# Supplementary material for: Gaze Duration Biases for Colours in Combination with Dissonant and Consonant Sounds: A Comparative Eye-Tracking Study with Orangutans
Source: PLoS One. 2015 Oct 14;10(10):e0139894. doi: 10.1371/journal.pone.0139894 (PMC4605782; doi:10.1371/journal.pone.0139894)
Supplement: S1 Table — The table shows the results of the model for the mean pupil diameter (dependent variable) with Baseline C, Sounds and an interaction between the two as fixed effects, and Subject as random effects. Results are only given for the human group, as the data for the orangutan group displayed too many data gaps. (XLS) [file pone.0139894.s001.xls]

## Sheet: Tabelle1
Predictor	Estimate	SE	t-value	p-value
baseline C for dissonant 1	2.78678	0.09241	30.156
Intercept
baseline C for dissonant 2	-0.028	0.04437	-0.631	0.529338
baseline C for consonant 1	-0.02786	0.04526	-0.616	0.539156
baseline C for consonant 2	-0.06782	0.04437	-1.529	0.129109
dissonant 1	-0.02664	0.04437	-0.6	0.549729
dissonant 2	0.04786	0.06275	0.763	0.447082
consonant 1	0.07536	0.06338	1.189	0.236977
consonant 2	0.07921	0.06275	1.262	0.209594
