# Supplementary material for: Gaze Duration Biases for Colours in Combination with Dissonant and Consonant Sounds: A Comparative Eye-Tracking Study with Orangutans
Source: PLoS One. 2015 Oct 14;10(10):e0139894. doi: 10.1371/journal.pone.0139894 (PMC4605782; doi:10.1371/journal.pone.0139894)
Supplement: S2 Table — (XLS) [file pone.0139894.s002.xls]

## Sheet: Tabelle1
	Intercept yellow			Intercept blue			Intercept red			Intercept green
Humans	Estimate	t-value	p-value	Estimate	t-value	p-value	Estimate	t-value	p-value	Estimate	t-value	p-value
Intercept	6.389	57.3		6.528	58.55		6.645	59.6		6.632	59.48
yellow				-0.14	-1.83	0.068	-0.257	-3.36	0.001	-0.244	-3.2	0.001
blue	0.14	1.83	0.068				-0.117	-1.53	0.127	-0.104	-1.37	0.172
red	0.257	3.36	0.001	0.117	1.53	0.127				0.013	0.17	0.865
green	0.244	3.2	0.001	0.104	1.37	0.172	-0.013	-0.17	0.865
Orangutans
Intercept	5.651	36.87		5.592	36.31		5.528	36.21		5.582	36.26
yellow				0.059	0.55	0.583	0.105	1.17	0.243	0.069	0.65	0.516
blue	-0.059	-0.55	0.583				0.064	0.61	0.542	0.01	0.1	0.92
red	-0.123	-1.17	0.243	-0.064	-0.61	0.542				-0.054	-0.51	0.61
green	-0.069	-0.65	0.516	-0.01	-0.1	0.92	0.106	0.51	0.61
