# Supplementary material for: Gaze Duration Biases for Colours in Combination with Dissonant and Consonant Sounds: A Comparative Eye-Tracking Study with Orangutans
Source: PLoS One. 2015 Oct 14;10(10):e0139894. doi: 10.1371/journal.pone.0139894 (PMC4605782; doi:10.1371/journal.pone.0139894)
Supplement: S1 Data — (ZIP) [file pone.0139894.s004.zip]

Archive with 464 entries (267 files):
- Plos ColourSound Data/
- Plos ColourSound Data/Apes/
- Plos ColourSound Data/Apes/Farben_Musik_U1/
- Plos ColourSound Data/Apes/Farben_Musik_U1/Rec 01-All-Data.tsv
- Plos ColourSound Data/Apes/Farben_Musik_U1/Rec 02-All-Data.tsv
- Plos ColourSound Data/Apes/Farben_Musik_U1/Rec 03-All-Data.tsv
- Plos ColourSound Data/Apes/Farben_Musik_U1/Rec 04-All-Data.tsv
- Plos ColourSound Data/Apes/Farben_Musik_U1/Rec 05-All-Data.tsv
- Plos ColourSound Data/Apes/Farben_Musik_U1/Rec 06-All-Data.tsv
- Plos ColourSound Data/Apes/Farben_Musik_U1/Rec 07-All-Data.tsv
- Plos ColourSound Data/Apes/Farben_Musik_U1/Rec 08-All-Data.tsv
- Plos ColourSound Data/Apes/Farben_Musik_U1/Rec 16-All-Data.tsv
- Plos ColourSound Data/Apes/Farben_Musik_U1/Rec 17-All-Data.tsv
- Plos ColourSound Data/Apes/Farben_Musik_U1/Rec 18-All-Data.tsv
- Plos ColourSound Data/Apes/Farben_Musik_U1/Rec 19-All-Data.tsv
- Plos ColourSound Data/Apes/Farben_Musik_U1/Rec 20-All-Data.tsv
- Plos ColourSound Data/Apes/Farben_Musik_U1/Rec 21-All-Data.tsv
- Plos ColourSound Data/Apes/Farben_Musik_U1/Rec 22-All-Data.tsv
- Plos ColourSound Data/Apes/Farben_Musik_U1/Rec 23-All-Data.tsv
- Plos ColourSound Data/Apes/Farben_Musik_U1/Rec 24-All-Data.tsv
- Plos ColourSound Data/Apes/Farben_Musik_U1/Rec 25-All-Data.tsv
- Plos ColourSound Data/Apes/Farben_Musik_U1/Rec 26-All-Data.tsv
- Plos ColourSound Data/Apes/Farben_Musik_U1/Rec 27-All-Data.tsv
- Plos ColourSound Data/Apes/Farben_Musik_U1/Rec 28-All-Data.tsv
- Plos ColourSound Data/Apes/Farben_Musik_U1/Rec 29-All-Data.tsv
- Plos ColourSound Data/Apes/Farben_Musik_U1/Rec 30-All-Data.tsv
- Plos ColourSound Data/Apes/Farben_Musik_U1/Rec 31-All-Data.tsv
- Plos ColourSound Data/Apes/Farben_Musik_U1/Rec 32-All-Data.tsv
- Plos ColourSound Data/Apes/Farben_Musik_U1/Rec 33-All-Data.tsv
- Plos ColourSound Data/Apes/Farben_Musik_U1/Rec 34-All-Data.tsv
- Plos ColourSound Data/Apes/Farben_Musik_U1/Rec 35-All-Data.tsv
- Plos ColourSound Data/Apes/Farben_Musik_U1/Rec 36-All-Data.tsv
- Plos ColourSound Data/Apes/Farben_Musik_U1/Rec 37-All-Data.tsv
- Plos ColourSound Data/Apes/Farben_Musik_U1/Rec 38-All-Data.tsv
- Plos ColourSound Data/Apes/Farben_Musik_U1/Rec 39-All-Data.tsv
- Plos ColourSound Data/Apes/Farben_Musik_U1/Rec 40-All-Data.tsv
- Plos ColourSound Data/Apes/Farben_Musik_U1/Rec 41-All-Data.tsv
- Plos ColourSound Data/Apes/Farben_Musik_U1/Rec 42-All-Data.tsv
- Plos ColourSound Data/Apes/Farben_Musik_U1/Rec 43-All-Data.tsv
- Plos ColourSound Data/Apes/Farben_Musik_U1/Rec 44-All-Data.tsv
- Plos ColourSound Data/Apes/Farben_Musik_U1/Rec 45-All-Data.tsv
- Plos ColourSound Data/Apes/Farben_Musik_U1/Rec 46-All-Data.tsv
- Plos ColourSound Data/Apes/Farben_Musik_U1/Rec 47-All-Data.tsv
- Plos ColourSound Data/Apes/Farben_Musik_U1/Rec 48-All-Data.tsv
- Plos ColourSound Data/Apes/Farben_Musik_U1/Rec 49-All-Data.tsv
- Plos ColourSound Data/Apes/Farben_Musik_U1_2/
- Plos ColourSound Data/Apes/Farben_Musik_U1_2/Rec 01/
- Plos ColourSound Data/Apes/Farben_Musik_U1_2/Rec 02/
- Plos ColourSound Data/Apes/Farben_Musik_U1_2/Rec 03/
- Plos ColourSound Data/Apes/Farben_Musik_U1_2/Rec 04/
- Plos ColourSound Data/Apes/Farben_Musik_U1_2/Rec 05/
- Plos ColourSound Data/Apes/Farben_Musik_U1_2/Rec 06/
- Plos ColourSound Data/Apes/Farben_Musik_U1_2/Rec 07/
- Plos ColourSound Data/Apes/Farben_Musik_U1_2/Rec 08/
- Plos ColourSound Data/Apes/Farben_Musik_U1_2/Rec 09/
- Plos ColourSound Data/Apes/Farben_Musik_U1_2/Rec 09/Rec 09-All-Data.tsv
- Plos ColourSound Data/Apes/Farben_Musik_U1_2/Rec 10/
- Plos ColourSound Data/Apes/Farben_Musik_U1_2/Rec 10/Rec 10-All-Data.tsv
- Plos ColourSound Data/Apes/Farben_Musik_U1_2/Rec 11/
- Plos ColourSound Data/Apes/Farben_Musik_U1_2/Rec 11/Rec 11-All-Data.tsv
- Plos ColourSound Data/Apes/Farben_Musik_U1_2/Rec 12/
- Plos ColourSound Data/Apes/Farben_Musik_U1_2/Rec 12/Rec 12-All-Data.tsv
- Plos ColourSound Data/Apes/Farben_Musik_U1_2/Rec 13/
- Plos ColourSound Data/Apes/Farben_Musik_U1_2/Rec 13/Rec 13-All-Data.tsv
- Plos ColourSound Data/Apes/Farben_Musik_U1_2/Rec 14/
- Plos ColourSound Data/Apes/Farben_Musik_U1_2/Rec 14/Rec 14-All-Data.tsv
- Plos ColourSound Data/Apes/Farben_Musik_U1_2/Rec 15/
- Plos ColourSound Data/Apes/Farben_Musik_U1_2/Rec 15/Rec 15-All-Data.tsv
- Plos ColourSound Data/Apes/Farben_Musik_U1_2/Rec 16/
- Plos ColourSound Data/Apes/Farben_Musik_U1_2/Rec 17/
- Plos ColourSound Data/Apes/Farben_Musik_U1_2/Rec 18/
- Plos ColourSound Data/Apes/Farben_Musik_U1_2/Rec 19/
- Plos ColourSound Data/Apes/Farben_Musik_U1_2/Rec 20/
- Plos ColourSound Data/Apes/Farben_Musik_U1_2/Rec 21/
- Plos ColourSound Data/Apes/Farben_Musik_U1_2/Rec 22/
- Plos ColourSound Data/Apes/Farben_Musik_U1_2/Rec 23/
- Plos ColourSound Data/Apes/Farben_Musik_U1_2/Rec 24/
- Plos ColourSound Data/Apes/Farben_Musik_U1_2/Rec 25/
- Plos ColourSound Data/Apes/Farben_Musik_U1_2/Rec 26/
- Plos ColourSound Data/Apes/Farben_Musik_U1_2/Rec 27/
- Plos ColourSound Data/Apes/Farben_Musik_U1_2/Rec 28/
- Plos ColourSound Data/Apes/Farben_Musik_U1_2/Rec 29/
- Plos ColourSound Data/Apes/Farben_Musik_U1_2/Rec 30/
- Plos ColourSound Data/Apes/Farben_Musik_U1_2/Rec 31/
- Plos ColourSound Data/Apes/Farben_Musik_U1_2/Rec 32/
- Plos ColourSound Data/Apes/Farben_Musik_U1_2/Rec 33/
- Plos ColourSound Data/Apes/Farben_Musik_U1_2/Rec 34/
- Plos ColourSound Data/Apes/Farben_Musik_U1_2/Rec 35/
- Plos ColourSound Data/Apes/Farben_Musik_U1_2/Rec 36/
- Plos ColourSound Data/Apes/Farben_Musik_U1_2/Rec 37/
- Plos ColourSound Data/Apes/Farben_Musik_U1_2/Rec 38/
- Plos ColourSound Data/Apes/Farben_Musik_U1_2/Rec 39/
- Plos ColourSound Data/Apes/Farben_Musik_U1_2/Rec 40/
- Plos ColourSound Data/Apes/Farben_Musik_U1_2/Rec 41/
- Plos ColourSound Data/Apes/Farben_Musik_U1_2/Rec 42/
- Plos ColourSound Data/Apes/Farben_Musik_U1_2/Rec 43/
- Plos ColourSound Data/Apes/Farben_Musik_U1_2/Rec 44/
- Plos ColourSound Data/Apes/Farben_Musik_U1_2/Rec 45/
- Plos ColourSound Data/Apes/Farben_Musik_U1_2/Rec 46/
- Plos ColourSound Data/Apes/Farben_Musik_U1_2/Rec 47/
- Plos ColourSound Data/Apes/Farben_Musik_U1_2/Rec 48/
- Plos ColourSound Data/Apes/Farben_Musik_U1_2/Rec 49/
- Plos ColourSound Data/Apes/Farben_Musik_U2/
- Plos ColourSound Data/Apes/Farben_Musik_U2/Rec 01-All-Data.tsv
- Plos ColourSound Data/Apes/Farben_Musik_U2/Rec 02-All-Data.tsv
- Plos ColourSound Data/Apes/Farben_Musik_U2/Rec 03-All-Data.tsv
- Plos ColourSound Data/Apes/Farben_Musik_U2/Rec 04-All-Data.tsv
- Plos ColourSound Data/Apes/Farben_Musik_U2/Rec 05-All-Data.tsv
- Plos ColourSound Data/Apes/Farben_Musik_U2/Rec 06-All-Data.tsv
- Plos ColourSound Data/Apes/Farben_Musik_U2/Rec 07-All-Data.tsv
- Plos ColourSound Data/Apes/Farben_Musik_U2/Rec 08-All-Data.tsv
- Plos ColourSound Data/Apes/Farben_Musik_U2/Rec 09-All-Data.tsv
- Plos ColourSound Data/Apes/Farben_Musik_U2/Rec 13-All-Data.tsv
- Plos ColourSound Data/Apes/Farben_Musik_U2/Rec 14-All-Data.tsv
- Plos ColourSound Data/Apes/Farben_Musik_U2/Rec 15-All-Data.tsv
- Plos ColourSound Data/Apes/Farben_Musik_U2/Rec 16-All-Data.tsv
- Plos ColourSound Data/Apes/Farben_Musik_U2/Rec 17-All-Data.tsv
- Plos ColourSound Data/Apes/Farben_Musik_U2/Rec 18-All-Data.tsv
- Plos ColourSound Data/Apes/Farben_Musik_U2/Rec 19-All-Data.tsv
- Plos ColourSound Data/Apes/Farben_Musik_U2/Rec 20-All-Data.tsv
- Plos ColourSound Data/Apes/Farben_Musik_U2/Rec 21-All-Data.tsv
- Plos ColourSound Data/Apes/Farben_Musik_U2/Rec 22-All-Data.tsv
- Plos ColourSound Data/Apes/Farben_Musik_U2/Rec 23-All-Data.tsv
- Plos ColourSound Data/Apes/Farben_Musik_U2/Rec 24-All-Data.tsv
- Plos ColourSound Data/Apes/Farben_Musik_U2/Rec 25-All-Data.tsv
- Plos ColourSound Data/Apes/Farben_Musik_U2/Rec 26-All-Data.tsv
- Plos ColourSound Data/Apes/Farben_Musik_U2/Rec 27-All-Data.tsv
- Plos ColourSound Data/Apes/Farben_Musik_U2/Rec 28-All-Data.tsv
- Plos ColourSound Data/Apes/Farben_Musik_U2/Rec 29-All-Data.tsv
- Plos ColourSound Data/Apes/Farben_Musik_U2/Rec 30-All-Data.tsv
- Plos ColourSound Data/Apes/Farben_Musik_U2/Rec 31-All-Data.tsv
- Plos ColourSound Data/Apes/Farben_Musik_U2/Rec 32-All-Data.tsv
- Plos ColourSound Data/Apes/Farben_Musik_U2/Rec 33-All-Data.tsv
- Plos ColourSound Data/Apes/Farben_Musik_U2/Rec 34-All-Data.tsv
- Plos ColourSound Data/Apes/Farben_Musik_U2/Rec 35-All-Data.tsv
- Plos ColourSound Data/Apes/Farben_Musik_U2/Rec 36-All-Data.tsv
- Plos ColourSound Data/Apes/Farben_Musik_U2/Rec 37-All-Data.tsv
- Plos ColourSound Data/Apes/Farben_Musik_U2/Rec 38-All-Data.tsv
- Plos ColourSound Data/Apes/Farben_Musik_U2/Rec 39-All-Data.tsv
- Plos ColourSound Data/Apes/Farben_Musik_U2/Rec 40-All-Data.tsv
- Plos ColourSound Data/Apes/Farben_Musik_U2_2/
- Plos ColourSound Data/Apes/Farben_Musik_U2_2/Rec 01/
- Plos ColourSound Data/Apes/Farben_Musik_U2_2/Rec 02/
- Plos ColourSound Data/Apes/Farben_Musik_U2_2/Rec 03/
- Plos ColourSound Data/Apes/Farben_Musik_U2_2/Rec 04/
- Plos ColourSound Data/Apes/Farben_Musik_U2_2/Rec 05/
- Plos ColourSound Data/Apes/Farben_Musik_U2_2/Rec 06/
- Plos ColourSound Data/Apes/Farben_Musik_U2_2/Rec 07/
- Plos ColourSound Data/Apes/Farben_Musik_U2_2/Rec 08/
- Plos ColourSound Data/Apes/Farben_Musik_U2_2/Rec 09/
- Plos ColourSound Data/Apes/Farben_Musik_U2_2/Rec 10/
- Plos ColourSound Data/Apes/Farben_Musik_U2_2/Rec 10/Rec 10-All-Data.tsv
- Plos ColourSound Data/Apes/Farben_Musik_U2_2/Rec 11/
- Plos ColourSound Data/Apes/Farben_Musik_U2_2/Rec 11/Rec 11-All-Data.tsv
- Plos ColourSound Data/Apes/Farben_Musik_U2_2/Rec 12/
- Plos ColourSound Data/Apes/Farben_Musik_U2_2/Rec 12/Rec 12-All-Data.tsv
- Plos ColourSound Data/Apes/Farben_Musik_U2_2/Rec 13/
- Plos ColourSound Data/Apes/Farben_Musik_U2_2/Rec 14/
- Plos ColourSound Data/Apes/Farben_Musik_U2_2/Rec 15/
- Plos ColourSound Data/Apes/Farben_Musik_U2_2/Rec 16/
- Plos ColourSound Data/Apes/Farben_Musik_U2_2/Rec 17/
- Plos ColourSound Data/Apes/Farben_Musik_U2_2/Rec 18/
- Plos ColourSound Data/Apes/Farben_Musik_U2_2/Rec 19/
- Plos ColourSound Data/Apes/Farben_Musik_U2_2/Rec 20/
- Plos ColourSound Data/Apes/Farben_Musik_U2_2/Rec 21/
- Plos ColourSound Data/Apes/Farben_Musik_U2_2/Rec 22/
- Plos ColourSound Data/Apes/Farben_Musik_U2_2/Rec 23/
- Plos ColourSound Data/Apes/Farben_Musik_U2_2/Rec 24/
- Plos ColourSound Data/Apes/Farben_Musik_U2_2/Rec 25/
- Plos ColourSound Data/Apes/Farben_Musik_U2_2/Rec 26/
- Plos ColourSound Data/Apes/Farben_Musik_U2_2/Rec 27/
- Plos ColourSound Data/Apes/Farben_Musik_U2_2/Rec 28/
- Plos ColourSound Data/Apes/Farben_Musik_U2_2/Rec 29/
- Plos ColourSound Data/Apes/Farben_Musik_U2_2/Rec 30/
- Plos ColourSound Data/Apes/Farben_Musik_U2_2/Rec 31/
- Plos ColourSound Data/Apes/Farben_Musik_U2_2/Rec 32/
- Plos ColourSound Data/Apes/Farben_Musik_U2_2/Rec 33/
- Plos ColourSound Data/Apes/Farben_Musik_U2_2/Rec 34/
- Plos ColourSound Data/Apes/Farben_Musik_U2_2/Rec 35/
- Plos ColourSound Data/Apes/Farben_Musik_U2_2/Rec 36/
- Plos ColourSound Data/Apes/Farben_Musik_U2_2/Rec 37/
- Plos ColourSound Data/Apes/Farben_Musik_U2_2/Rec 38/
- Plos ColourSound Data/Apes/Farben_Musik_U2_2/Rec 39/
- Plos ColourSound Data/Apes/Farben_Musik_U2_2/Rec 40/
- Plos ColourSound Data/Apes/Farben_Musik_U3/
- Plos ColourSound Data/Apes/Farben_Musik_U3/Rec 01-All-Data.tsv
- Plos ColourSound Data/Apes/Farben_Musik_U3/Rec 02-All-Data.tsv
- Plos ColourSound Data/Apes/Farben_Musik_U3/Rec 03-All-Data.tsv
- Plos ColourSound Data/Apes/Farben_Musik_U3/Rec 04-All-Data.tsv
- Plos ColourSound Data/Apes/Farben_Musik_U3/Rec 05-All-Data.tsv
- Plos ColourSound Data/Apes/Farben_Musik_U3/Rec 06-All-Data.tsv
- Plos ColourSound Data/Apes/Farben_Musik_U3/Rec 07-All-Data.tsv
- Plos ColourSound Data/Apes/Farben_Musik_U3/Rec 12-All-Data.tsv
- Plos ColourSound Data/Apes/Farben_Musik_U3/Rec 13-All-Data.tsv
- Plos ColourSound Data/Apes/Farben_Musik_U3/Rec 14-All-Data.tsv
- Plos ColourSound Data/Apes/Farben_Musik_U3/Rec 15-All-Data.tsv
- Plos ColourSound Data/Apes/Farben_Musik_U3/Rec 16-All-Data.tsv
- Plos ColourSound Data/Apes/Farben_Musik_U3/Rec 17-All-Data.tsv
- Plos ColourSound Data/Apes/Farben_Musik_U3/Rec 18-All-Data.tsv
- Plos ColourSound Data/Apes/Farben_Musik_U3/Rec 19-All-Data.tsv
- Plos ColourSound Data/Apes/Farben_Musik_U3/Rec 20-All-Data.tsv
- Plos ColourSound Data/Apes/Farben_Musik_U3/Rec 21-All-Data.tsv
- Plos ColourSound Data/Apes/Farben_Musik_U3/Rec 22-All-Data.tsv
- Plos ColourSound Data/Apes/Farben_Musik_U3/Rec 23-All-Data.tsv
- Plos ColourSound Data/Apes/Farben_Musik_U3/Rec 24-All-Data.tsv
- Plos ColourSound Data/Apes/Farben_Musik_U3/Rec 25-All-Data.tsv
- Plos ColourSound Data/Apes/Farben_Musik_U3/Rec 26-All-Data.tsv
- Plos ColourSound Data/Apes/Farben_Musik_U3/Rec 27-All-Data.tsv
- Plos ColourSound Data/Apes/Farben_Musik_U3/Rec 28-All-Data.tsv
- Plos ColourSound Data/Apes/Farben_Musik_U3/Rec 29-All-Data.tsv
- Plos ColourSound Data/Apes/Farben_Musik_U3/Rec 30-All-Data.tsv
- Plos ColourSound Data/Apes/Farben_Musik_U3/Rec 31-All-Data.tsv
- Plos ColourSound Data/Apes/Farben_Musik_U3/Rec 32-All-Data.tsv
- Plos ColourSound Data/Apes/Farben_Musik_U3/Rec 33-All-Data.tsv
- Plos ColourSound Data/Apes/Farben_Musik_U3/Rec 34-All-Data.tsv
- Plos ColourSound Data/Apes/Farben_Musik_U3/Rec 35-All-Data.tsv
- Plos ColourSound Data/Apes/Farben_Musik_U3/Rec 36-All-Data.tsv
- Plos ColourSound Data/Apes/Farben_Musik_U3/Rec 37-All-Data.tsv
- Plos ColourSound Data/Apes/Farben_Musik_U3/Rec 38-All-Data.tsv
- Plos ColourSound Data/Apes/Farben_Musik_U3/Rec 39-All-Data.tsv
- Plos ColourSound Data/Apes/Farben_Musik_U3/Rec 40-All-Data.tsv
- Plos ColourSound Data/Apes/Farben_Musik_U3/Rec 41-All-Data.tsv
- Plos ColourSound Data/Apes/Farben_Musik_U3_2/
- Plos ColourSound Data/Apes/Farben_Musik_U3_2/Rec 01/
- Plos ColourSound Data/Apes/Farben_Musik_U3_2/Rec 02/
- Plos ColourSound Data/Apes/Farben_Musik_U3_2/Rec 03/
- Plos ColourSound Data/Apes/Farben_Musik_U3_2/Rec 04/
- Plos ColourSound Data/Apes/Farben_Musik_U3_2/Rec 05/
- Plos ColourSound Data/Apes/Farben_Musik_U3_2/Rec 06/
- Plos ColourSound Data/Apes/Farben_Musik_U3_2/Rec 07/
- Plos ColourSound Data/Apes/Farben_Musik_U3_2/Rec 08/
- Plos ColourSound Data/Apes/Farben_Musik_U3_2/Rec 08/Rec 08-All-Data.tsv
- Plos ColourSound Data/Apes/Farben_Musik_U3_2/Rec 09/
- Plos ColourSound Data/Apes/Farben_Musik_U3_2/Rec 09/Rec 09-All-Data.tsv
- Plos ColourSound Data/Apes/Farben_Musik_U3_2/Rec 10/
- Plos ColourSound Data/Apes/Farben_Musik_U3_2/Rec 10/Rec 10-All-Data.tsv
- Plos ColourSound Data/Apes/Farben_Musik_U3_2/Rec 11/
- Plos ColourSound Data/Apes/Farben_Musik_U3_2/Rec 11/Rec 11-All-Data.tsv
- Plos ColourSound Data/Apes/Farben_Musik_U3_2/Rec 12/
- Plos ColourSound Data/Apes/Farben_Musik_U3_2/Rec 13/
- Plos ColourSound Data/Apes/Farben_Musik_U3_2/Rec 14/
- Plos ColourSound Data/Apes/Farben_Musik_U3_2/Rec 15/
- Plos ColourSound Data/Apes/Farben_Musik_U3_2/Rec 16/
- Plos ColourSound Data/Apes/Farben_Musik_U3_2/Rec 17/
- Plos ColourSound Data/Apes/Farben_Musik_U3_2/Rec 18/
- Plos ColourSound Data/Apes/Farben_Musik_U3_2/Rec 19/
- Plos ColourSound Data/Apes/Farben_Musik_U3_2/Rec 20/
- Plos ColourSound Data/Apes/Farben_Musik_U3_2/Rec 21/
- Plos ColourSound Data/Apes/Farben_Musik_U3_2/Rec 22/
- Plos ColourSound Data/Apes/Farben_Musik_U3_2/Rec 23/
- Plos ColourSound Data/Apes/Farben_Musik_U3_2/Rec 24/
- Plos ColourSound Data/Apes/Farben_Musik_U3_2/Rec 25/
- Plos ColourSound Data/Apes/Farben_Musik_U3_2/Rec 26/
- Plos ColourSound Data/Apes/Farben_Musik_U3_2/Rec 27/
- Plos ColourSound Data/Apes/Farben_Musik_U3_2/Rec 28/
- Plos ColourSound Data/Apes/Farben_Musik_U3_2/Rec 29/
- Plos ColourSound Data/Apes/Farben_Musik_U3_2/Rec 30/
- Plos ColourSound Data/Apes/Farben_Musik_U3_2/Rec 31/
- Plos ColourSound Data/Apes/Farben_Musik_U3_2/Rec 32/
- Plos ColourSound Data/Apes/Farben_Musik_U3_2/Rec 33/
- Plos ColourSound Data/Apes/Farben_Musik_U3_2/Rec 34/
- Plos ColourSound Data/Apes/Farben_Musik_U3_2/Rec 35/
- Plos ColourSound Data/Apes/Farben_Musik_U3_2/Rec 36/
- Plos ColourSound Data/Apes/Farben_Musik_U3_2/Rec 37/
- Plos ColourSound Data/Apes/Farben_Musik_U3_2/Rec 38/
- Plos ColourSound Data/Apes/Farben_Musik_U3_2/Rec 39/
- Plos ColourSound Data/Apes/Farben_Musik_U3_2/Rec 40/
- Plos ColourSound Data/Apes/Farben_Musik_U3_2/Rec 41/
- Plos ColourSound Data/Apes/Farben_Musik_U4/
- Plos ColourSound Data/Apes/Farben_Musik_U4/Rec 01-All-Data.tsv
- Plos ColourSound Data/Apes/Farben_Musik_U4/Rec 02-All-Data.tsv
- Plos ColourSound Data/Apes/Farben_Musik_U4/Rec 03-All-Data.tsv
- Plos ColourSound Data/Apes/Farben_Musik_U4/Rec 04-All-Data.tsv
- Plos ColourSound Data/Apes/Farben_Musik_U4/Rec 05-All-Data.tsv
- Plos ColourSound Data/Apes/Farben_Musik_U4/Rec 06-All-Data.tsv
- Plos ColourSound Data/Apes/Farben_Musik_U4/Rec 07-All-Data.tsv
- Plos ColourSound Data/Apes/Farben_Musik_U4/Rec 08-All-Data.tsv
- Plos ColourSound Data/Apes/Farben_Musik_U4/Rec 09-All-Data.tsv
- Plos ColourSound Data/Apes/Farben_Musik_U4/Rec 10-All-Data.tsv
- Plos ColourSound Data/Apes/Farben_Musik_U4/Rec 14-All-Data.tsv
- Plos ColourSound Data/Apes/Farben_Musik_U4/Rec 15-All-Data.tsv
- Plos ColourSound Data/Apes/Farben_Musik_U4/Rec 16-All-Data.tsv
- Plos ColourSound Data/Apes/Farben_Musik_U4/Rec 17-All-Data.tsv
- Plos ColourSound Data/Apes/Farben_Musik_U4/Rec 18-All-Data.tsv
- Plos ColourSound Data/Apes/Farben_Musik_U4/Rec 19-All-Data.tsv
- Plos ColourSound Data/Apes/Farben_Musik_U4/Rec 20-All-Data.tsv
- Plos ColourSound Data/Apes/Farben_Musik_U4/Rec 21-All-Data.tsv
- Plos ColourSound Data/Apes/Farben_Musik_U4/Rec 22-All-Data.tsv
- Plos ColourSound Data/Apes/Farben_Musik_U4/Rec 23-All-Data.tsv
- Plos ColourSound Data/Apes/Farben_Musik_U4/Rec 24-All-Data.tsv
- Plos ColourSound Data/Apes/Farben_Musik_U4/Rec 25-All-Data.tsv
- Plos ColourSound Data/Apes/Farben_Musik_U4/Rec 26-All-Data.tsv
- Plos ColourSound Data/Apes/Farben_Musik_U4/Rec 27-All-Data.tsv
- Plos ColourSound Data/Apes/Farben_Musik_U4/Rec 28-All-Data.tsv
- Plos ColourSound Data/Apes/Farben_Musik_U4/Rec 29-All-Data.tsv
- Plos ColourSound Data/Apes/Farben_Musik_U4/Rec 30-All-Data.tsv
- Plos ColourSound Data/Apes/Farben_Musik_U4/Rec 31-All-Data.tsv
- Plos ColourSound Data/Apes/Farben_Musik_U4/Rec 32-All-Data.tsv
- Plos ColourSound Data/Apes/Farben_Musik_U4/Rec 33-All-Data.tsv
- Plos ColourSound Data/Apes/Farben_Musik_U4/Rec 34-All-Data.tsv
[truncated: 164 more entries]
