# Supplementary material for: Gaze Duration Biases for Colours in Combination with Dissonant and Consonant Sounds: A Comparative Eye-Tracking Study with Orangutans
Source: PLoS One. 2015 Oct 14;10(10):e0139894. doi: 10.1371/journal.pone.0139894 (PMC4605782; doi:10.1371/journal.pone.0139894)
Supplement: S1 Data — (ZIP) [file pone.0139894.s004.zip › Plos ColourSound Data/Apes/Farben_Musik_U1/Rec 01-All-Data.tsv]

System Properties:
Operating System:	Microsoft Windows NT 6.1.7601 Service Pack 1
System User Name:	tobiiadmin
Machine Name:	LOE7690LAP
Data properties:
Recording name:	Rec 01
Recording date:	28.07.2013
Recording time:	09:34:38
Recording resolution:	1024 x 768
Export date:	09.03.2014
Export time:	12:19:18
Participant:	Bimbo
Filter settings:
Eye: Average
Validity: Normal
Fixation filter: Tobii fixation filter
Velocity threshold: 35
Distance threshold: 35
Timestamp	DateTimeStamp	DateTimeStampStartOffset	Number	GazePointXLeft	GazePointYLeft	CamXLeft	CamYLeft	DistanceLeft	PupilLeft	ValidityLeft	GazePointXRight	GazePointYRight	CamXRight	CamYRight	DistanceRight	PupilRight	ValidityRight	FixationIndex	GazePointX	GazePointY	Event	EventKey	Data1	Data2	Descriptor	StimuliName	StimuliID	MediaWidth	MediaHeight	MediaPosX	MediaPosY	MappedFixationPointX	MappedFixationPointY	FixationDuration	AoiIds	AoiNames	WebGroupImage	MappedGazeDataPointX	MappedGazeDataPointY	MicroSecondTimestamp	AbsoluteMicroSecondTimestamp
2	09:34:38.757	00:00:00.002	0	715,953	692,3199	0,6703534	0,5798165	551,4716	3,83473	0	519,7928	634,7341	0,4966498	0,6228613	567,4997	3,849307	0	0	618	664						No media	0	1024	768	0	0	617	663	102	0	Content		618	664	2016	3083551039
19	09:34:38.774	00:00:00.018	1	717,4938	683,6885	0,6703726	0,5797148	551,5115	3,868071	0	515,3069	636,2291	0,4966437	0,6227493	567,4647	3,827011	0	0	616	660						No media	0	1024	768	0	0	617	663	102	0	Content		616	660	18765	3083567788
35	09:34:38.790	00:00:00.035	2	717,5807	685,3384	0,6703828	0,579667	551,4954	3,915358	0	515,7643	634,3771	0,4966137	0,6226851	567,571	3,881657	0	0	617	660						No media	0	1024	768	0	0	617	663	102	0	Content		617	660	35388	3083584411
52	09:34:38.807	00:00:00.052	3	710,3845	684,6782	0,6703887	0,5796644	551,44	3,91361	0	512,8745	639,757	0,4966044	0,622704	567,5249	3,84584	0	0	612	662						No media	0	1024	768	0	0	617	663	102	0	Content		612	662	52011	3083601034
69	09:34:38.824	00:00:00.068	4	726,3818	686,8013	0,6703792	0,5797204	551,3935	3,831188	0	513,7206	634,2614	0,4965745	0,6228232	567,4767	3,857439	0	0	620	661						No media	0	1024	768	0	0	617	663	102	0	Content		620	661	68635	3083617658
85	09:34:38.840	00:00:00.085	5	704,7948	686,3698	0,6701394	0,5796673	551,3101	3,893642	0	518,4562	631,174	0,4963898	0,6227913	567,6893	3,913756	0	0	612	659						No media	0	1024	768	0	0	617	663	102	0	Content		612	659	85389	3083634412
102	09:34:38.857	00:00:00.102	6	770,9617	636,5651	0,6690088	0,578225	551,4576	3,925196	0	576,1491	586,0464	0,4953917	0,6213683	567,8145	3,93863	0	1	674	611						No media	0	1024	768	0	0	703	555	283	0	Content		674	611	102008	3083651031
119	09:34:38.874	00:00:00.118	7	794,496	581,2556	0,6683193	0,5767766	551,6472	3,9607	0	617,379	535,1998	0,4946431	0,6201858	567,6846	3,944833	0	1	706	558						No media	0	1024	768	0	0	703	555	283	0	Content		706	558	118631	3083667654
135	09:34:38.890	00:00:00.135	8	796,0972	573,0047	0,6684635	0,5767815	551,4701	3,982361	0	631,2903	528,3566	0,4944734	0,6203989	567,7761	3,98214	0	1	714	551						No media	0	1024	768	0	0	703	555	283	0	Content		714	551	135260	3083684283
152	09:34:38.907	00:00:00.152	9	793,8644	575,9081	0,6685516	0,5772882	551,4641	4,058331	0	618,1183	532,1254	0,494323	0,6208152	567,4671	4,017642	0	1	706	554						No media	0	1024	768	0	0	703	555	283	0	Content		706	554	152000	3083701023
169	09:34:38.924	00:00:00.168	10	788,7265	575,9839	0,6685261	0,577534	551,3666	4,056284	0	615,6185	534,4871	0,4941849	0,6212079	567,3135	4,084103	0	1	702	555						No media	0	1024	768	0	0	703	555	283	0	Content		702	555	168625	3083717648
185	09:34:38.940	00:00:00.185	11	726,6486	567,1528	0,6683018	0,5780053	552,9034	4,065517	0	622,1182	531,6198	0,4940989	0,6214567	567,4698	4,026845	0	1	674	549						No media	0	1024	768	0	0	703	555	283	0	Content		674	549	185250	3083734273
202	09:34:38.957	00:00:00.201	12	739,523	575,9755	0,6682733	0,5780894	552,8926	4,189219	0	613,4429	533,5689	0,4940013	0,6215889	567,4637	4,027561	0	1	676	555						No media	0	1024	768	0	0	703	555	283	0	Content		676	555	201874	3083750897
219	09:34:38.974	00:00:00.218	13	788,1548	567,9066	0,6684306	0,5779539	551,1993	4,237958	0	621,1199	542,5191	0,4939211	0,6216269	567,3533	4,135958	0	1	705	555						No media	0	1024	768	0	0	703	555	283	0	Content		705	555	218620	3083767643
235	09:34:38.990	00:00:00.235	14	836,0593	568,1941	0,6691543	0,5777969	554,1432	4,373954	0	612,8045	539,9316	0,4938318	0,6217052	567,28	4,112228	0	1	724	554						No media	0	1024	768	0	0	703	555	283	0	Content		724	554	235246	3083784269
252	09:34:39.007	00:00:00.251	15	790,0995	577,067	0,6683163	0,578052	551,0214	4,260079	0	617,1154	543,1188	0,4937543	0,6217669	567,2279	4,142281	0	1	704	560						No media	0	1024	768	0	0	703	555	283	0	Content		704	560	251871	3083800894
268	09:34:39.023	00:00:00.268	16	781,4095	576,6349	0,668246	0,5780575	550,966	4,28553	0	618,0038	533,2305	0,4937056	0,6217726	567,215	4,183644	0	1	700	555						No media	0	1024	768	0	0	703	555	283	0	Content		700	555	268496	3083817519
285	09:34:39.040	00:00:00.285	17	796,9525	575,1787	0,6681972	0,5780312	550,8668	4,32275	0	615,571	531,9406	0,4936432	0,6217532	567,2138	4,149003	0	1	706	554						No media	0	1024	768	0	0	703	555	283	0	Content		706	554	285247	3083834270
302	09:34:39.057	00:00:00.301	18	786,5413	577,8638	0,6681403	0,5779698	550,9254	4,315676	0	611,7435	540,3885	0,4935933	0,6217384	567,2087	4,188095	0	1	699	559						No media	0	1024	768	0	0	703	555	283	0	Content		699	559	301872	3083850895
318	09:34:39.073	00:00:00.318	19	742,1705	578,0728	0,6679692	0,5781297	551,73	4,235866	0	615,0814	546,7488	0,4935446	0,6217439	567,1349	4,209952	0	1	679	562						No media	0	1024	768	0	0	703	555	283	0	Content		679	562	318493	3083867516
335	09:34:39.090	00:00:00.335	20	715,6436	581,0031	0,6680304	0,5781633	550,9857	4,363647	0	611,6806	535,1536	0,4934798	0,6218509	567,0793	4,268172	0	1	664	558						No media	0	1024	768	0	0	703	555	283	0	Content		664	558	335118	3083884141
352	09:34:39.107	00:00:00.351	21	786,6516	577,8281	0,6680191	0,5781338	550,7855	4,374309	0	616,4262	538,5367	0,4934281	0,6220155	566,9568	4,258357	0	1	702	558						No media	0	1024	768	0	0	703	555	283	0	Content		702	558	351867	3083900890
368	09:34:39.123	00:00:00.368	22	797,6521	583,0232	0,6676928	0,5781114	550,6423	4,392315	0	622,8387	533,0389	0,4931713	0,6220236	566,8519	4,246121	0	1	710	558						No media	0	1024	768	0	0	703	555	283	0	Content		710	558	368492	3083917515
385	09:34:39.140	00:00:00.385	23	793,2618	572,2594	0,6670086	0,5776599	546,5084	4,34094	0	672,785	513,8932	0,492205	0,6213722	566,9105	4,338073	0	2	733	543						No media	0	1024	768	0	0	805	504	283	0	Content		733	543	385115	3083934138
402	09:34:39.157	00:00:00.401	24	909,8372	523,3801	0,6657521	0,5767962	551,0132	4,356497	0	708,2759	481,9599	0,4916201	0,6207821	566,9692	4,254	0	2	809	503						No media	0	1024	768	0	0	805	504	283	0	Content		809	503	401865	3083950888
418	09:34:39.173	00:00:00.418	25	894,0172	522,7679	0,665905	0,5768272	550,9063	4,391909	0	714,1672	484,9881	0,4915657	0,6208632	566,9016	4,280338	0	2	804	504						No media	0	1024	768	0	0	805	504	283	0	Content		804	504	418487	3083967510
435	09:34:39.190	00:00:00.435	26	908,663	534,4889	0,6660088	0,5769965	550,7919	4,420094	0	702,4428	490,1862	0,4915107	0,6210119	566,7263	4,324925	0	2	806	512						No media	0	1024	768	0	0	805	504	283	0	Content		806	512	435112	3083984135
452	09:34:39.207	00:00:00.451	27	892,2433	524,9362	0,6660464	0,5769485	550,7592	4,355643	0	716,5252	479,3825	0,4914669	0,6210189	566,647	4,244794	0	2	804	502						No media	0	1024	768	0	0	805	504	283	0	Content		804	502	451736	3084000759
468	09:34:39.223	00:00:00.468	28	910,3709	525,8407	0,6661084	0,5768827	550,6625	4,422361	0	705,6856	483,4381	0,4914435	0,6209707	566,6105	4,318946	0	2	808	505						No media	0	1024	768	0	0	805	504	283	0	Content		808	505	468487	3084017510
485	09:34:39.240	00:00:00.485	29	901,6036	525,3688	0,6661288	0,5767416	550,6459	4,412101	0	707,5483	483,137	0,4914211	0,6208889	566,5585	4,374115	0	2	805	504						No media	0	1024	768	0	0	805	504	283	0	Content		805	504	485112	3084034135
502	09:34:39.257	00:00:00.501	30	887,9521	531,2153	0,666141	0,5765424	550,6314	4,415723	0	704,6148	483,9199	0,4913877	0,6207383	566,5641	4,342362	0	2	796	508						No media	0	1024	768	0	0	805	504	283	0	Content		796	508	501735	3084050758
518	09:34:39.273	00:00:00.518	31	871,494	524,3902	0,6661453	0,5763596	550,6249	4,458335	0	696,4899	481,945	0,4913516	0,6205699	566,614	4,339242	0	2	784	503						No media	0	1024	768	0	0	805	504	283	0	Content		784	503	518359	3084067382
535	09:34:39.290	00:00:00.535	32	898,9434	532,1552	0,6661368	0,5762763	550,5506	4,389964	0	709,0073	484,9741	0,4913182	0,6204962	566,6007	4,272687	0	2	804	509						No media	0	1024	768	0	0	805	504	283	0	Content		804	509	535110	3084084133
552	09:34:39.307	00:00:00.551	33	890,1907	526,2511	0,6660839	0,5762858	550,6704	4,462855	0	705,2781	483,3306	0,491257	0,6205051	566,5919	4,292575	0	2	798	505						No media	0	1024	768	0	0	805	504	283	0	Content		798	505	551733	3084100756
568	09:34:39.323	00:00:00.568	34	944,1946	524,8382	0,6659995	0,576088	550,6693	4,389705	0	712,6147	476,5873	0,4911757	0,6205524	566,5061	4,317042	0	2	828	501						No media	0	1024	768	0	0	805	504	283	0	Content		828	501	568355	3084117378
585	09:34:39.340	00:00:00.584	35	944,7309	521,2158	0,6658463	0,5760909	550,6689	4,419559	0	704,8005	478,499	0,4910266	0,6205881	566,598	4,287029	0	2	825	500						No media	0	1024	768	0	0	805	504	283	0	Content		825	500	584981	3084134004
602	09:34:39.357	00:00:00.601	36	901,5983	526,5251	0,6656494	0,5762153	550,6533	4,445906	0	709,7534	484,511	0,4908633	0,6205841	566,7343	4,251466	0	2	806	506						No media	0	1024	768	0	0	805	504	283	0	Content		806	506	601728	3084150751
618	09:34:39.373	00:00:00.618	37	947,1343	514,3604	0,6650491	0,5758892	549,377	4,467251	0	712,8838	482,8989	0,490702	0,6205884	566,6906	4,28684	0	2	830	499						No media	0	1024	768	0	0	805	504	283	0	Content		830	499	618356	3084167379
635	09:34:39.390	00:00:00.634	38	890,9105	530,3539	0,665062	0,5758975	550,6845	4,504378	0	714,6914	487,4754	0,4903813	0,6205269	566,827	4,311162	0	2	803	509						No media	0	1024	768	0	0	805	504	283	0	Content		803	509	634978	3084184001
652	09:34:39.407	00:00:00.651	39	944,1147	521,2296	0,6638247	0,575667	550,9457	4,501728	0	757,785	483,8531	0,4893415	0,6202497	566,9928	4,285319	0	2	851	503						No media	0	1024	768	0	0	805	504	283	0	Content		851	503	651604	3084200627
668	09:34:39.423	00:00:00.668	40	1006,886	511,2183	0,6622429	0,5749173	551,241	4,364719	0	830,3112	473,6672	0,4879764	0,6194901	567,2731	4,190114	0	3	919	492						No media	0	1024	768	0	0	965	477	333	0	Content		919	492	668352	3084217375
685	09:34:39.440	00:00:00.684	41	1061,837	489,4234	0,6614819	0,5740202	551,3971	4,349414	0	870,9716	459,1854	0,4872426	0,6186956	567,3969	4,25355	0	3	966	474						No media	0	1024	768	0	0	965	477	333	0	Content		966	474	684977	3084234000
702	09:34:39.457	00:00:00.701	42	1061,442	489,2563	0,6614985	0,5732898	551,2673	4,355384	0	869,3739	449,5495	0,4870365	0,6183001	567,2208	4,218168	0	3	965	469						No media	0	1024	768	0	0	965	477	333	0	Content		965	469	701602	3084250625
718	09:34:39.473	00:00:00.718	43	1052,389	495,3387	0,6615076	0,5726115	551,0363	4,330014	0	871,7091	452,5148	0,4869157	0,6178296	567,0114	4,271372	0	3	962	474						No media	0	1024	768	0	0	965	477	333	0	Content		962	474	718224	3084267247
735	09:34:39.490	00:00:00.734	44	1054,832	502,0549	0,6614895	0,5719	550,8814	4,354033	0	873,3323	453,1502	0,4868091	0,617378	566,7967	4,222577	0	3	964	478						No media	0	1024	768	0	0	965	477	333	0	Content		964	478	734975	3084283998
752	09:34:39.507	00:00:00.751	45	1061,435	494,9442	0,6615077	0,5713446	550,6465	4,317359	0	870,3574	455,5176	0,4867299	0,6169069	566,584	4,31849	0	3	966	475						No media	0	1024	768	0	0	965	477	333	0	Content		966	475	751601	3084300624
768	09:34:39.523	00:00:00.768	46	936,6243	532,3003	0,6661191	0,5712093	517,1729	4,047823	0	868,0939	451,8223	0,4866602	0,6166753	566,2761	4,24983	0	3	902	492						No media	0	1024	768	0	0	965	477	333	0	Content		902	492	768222	3084317245
785	09:34:39.540	00:00:00.784	47	1052,333	496,1522	0,6615808	0,5707397	550,0402	4,310929	0	870,9934	450,0786	0,4865973	0,6164805	566,0134	4,265488	0	3	962	473						No media	0	1024	768	0	0	965	477	333	0	Content		962	473	784847	3084333870
802	09:34:39.557	00:00:00.801	48	1057,296	497,5937	0,661598	0,5706018	549,8044	4,3358	0	870,5853	454,0911	0,4865158	0,6163683	565,8085	4,222945	0	3	964	476						No media	0	1024	768	0	0	965	477	333	0	Content		964	476	801598	3084350621
818	09:34:39.573	00:00:00.818	49	1052,46	496,0228	0,6615598	0,5705492	549,4833	4,291553	0	862,6763	459,0492	0,4863953	0,6163562	565,5173	4,288235	0	3	958	478						No media	0	1024	768	0	0	965	477	333	0	Content		958	478	818220	3084367243
835	09:34:39.590	00:00:00.834	50	1055,589	497,722	0,6615003	0,5705355	549,2175	4,379808	0	863,8638	454,2818	0,4862503	0,616402	565,168	4,25162	0	3	960	476						No media	0	1024	768	0	0	965	477	333	0	Content		960	476	834846	3084383869
851	09:34:39.606	00:00:00.851	51	1060,906	496,8606	0,6614176	0,5705329	548,9254	4,335296	0	865,7955	455,2418	0,4860989	0,6164833	564,8708	4,239955	0	3	963	476						No media	0	1024	768	0	0	965	477	333	0	Content		963	476	851471	3084400494
868	09:34:39.623	00:00:00.868	52	1061,236	499,9256	0,6613277	0,5705178	548,6089	4,354523	0	875,3157	449,2413	0,4859335	0,6165266	564,5654	4,214077	0	3	968	475						No media	0	1024	768	0	0	965	477	333	0	Content		968	475	868226	3084417249
885	09:34:39.640	00:00:00.884	53	1060,199	500,991	0,6612374	0,5704659	548,3366	4,37324	0	868,1064	452,3607	0,4857534	0,6165389	564,3182	4,243237	0	3	964	477						No media	0	1024	768	0	0	965	477	333	0	Content		964	477	884848	3084433871
901	09:34:39.656	00:00:00.901	54	1058,745	498,4199	0,661139	0,5703701	547,9968	4,30992	0	871,8917	463,7874	0,4855754	0,6164612	564,0064	4,20071	0	3	965	481						No media	0	1024	768	0	0	965	477	333	0	Content		965	481	901468	3084450491
918	09:34:39.673	00:00:00.918	55	1074,088	498,2333	0,6610557	0,5702763	547,653	4,287418	0	870,1755	472,5901	0,4854192	0,6162719	563,7001	4,236828	0	3	972	485						No media	0	1024	768	0	0	965	477	333	0	Content		972	485	918093	3084467116
935	09:34:39.690	00:00:00.934	56	1064,577	499,3882	0,6609905	0,570207	547,3455	4,356247	0	876,1637	462,1872	0,4852261	0,6161058	563,3441	4,223622	0	3	970	481						No media	0	1024	768	0	0	965	477	333	0	Content		970	481	934851	3084483874
951	09:34:39.706	00:00:00.951	57	1184,302	499,2273	0,6607456	0,5705711	547,795	4,380405	0	926,2535	465,9001	0,4843231	0,6160977	563,4146	4,227435	0	3	1055	483						No media	0	1024	768	0	0	965	477	333	0	Content		1055	483	951468	3084500491
968	09:34:39.723	00:00:00.968	58	-1024	-768	-1	-1	-1	-1	4	1108,992	461,667	0,4830015	0,6157814	564,8735	4,161064	0	3	1109	462						No media	0	1024	768	0	0	965	477	333	0	Content		1109	462	968095	3084517118
985	09:34:39.740	00:00:00.984	59	-1024	-768	-1	-1	-1	-1	4	987,3659	589,8328	0,4451467	0,6153548	396,878	2,906681	0	3	987	590						No media	0	1024	768	0	0	965	477	333	0	Content		987	590	984716	3084533739
1001	09:34:39.756	00:00:01.001	60	1016,578	607,9647	0,6894236	0,5711821	377,2317	2,896335	0	1296,968	423,5936	0,4810685	0,61437	564,8735	4,029499	0	4	1157	516						No media	0	1024	768	0	0	1221	524	416	0	Content		1157	516	1001466	3084550489
1018	09:34:39.773	00:00:01.018	61	-1024	-768	-1	-1	-1	-1	4	-1024	-768	-1	-1	-1	-1	4	4	0	0						No media	0	1024	768	0	0	1221	524	416	0	Content		0	0	1018083	3084567106
1035	09:34:39.790	00:00:01.034	62	-1024	-768	-1	-1	-1	-1	4	-1024	-768	-1	-1	-1	-1	4	4	0	0						No media	0	1024	768	0	0	1221	524	416	0	Content		0	0	1034751	3084583774
1051	09:34:39.806	00:00:01.051	63	-1024	-768	-1	-1	-1	-1	4	-1024	-768	-1	-1	-1	-1	4	4	0	0						No media	0	1024	768	0	0	1221	524	416	0	Content		0	0	1051335	3084600358
1068	09:34:39.823	00:00:01.068	64	-1024	-768	-1	-1	-1	-1	4	-1024	-768	-1	-1	-1	-1	4	4	0	0						No media	0	1024	768	0	0	1221	524	416	0	Content		0	0	1068083	3084617106
1085	09:34:39.840	00:00:01.084	65	-1024	-768	-1	-1	-1	-1	4	-1024	-768	-1	-1	-1	-1	4	4	0	0						No media	0	1024	768	0	0	1221	524	416	0	Content		0	0	1084708	3084633731
1101	09:34:39.856	00:00:01.101	66	-1024	-768	-1	-1	-1	-1	4	-1024	-768	-1	-1	-1	-1	4	4	0	0						No media	0	1024	768	0	0	1221	524	416	0	Content		0	0	1101375	3084650398
1118	09:34:39.873	00:00:01.118	67	-1024	-768	-1	-1	-1	-1	4	1226,062	522,7676	0,4598515	0,6126417	467,4186	3,324923	0	4	1226	523						No media	0	1024	768	0	0	1221	524	416	0	Content		1226	523	1118083	3084667106
1135	09:34:39.890	00:00:01.134	68	-1024	-768	-1	-1	-1	-1	4	1223,761	523,9304	0,4587571	0,6129364	465,4973	3,40933	0	4	1224	524						No media	0	1024	768	0	0	1221	524	416	0	Content		1224	524	1134708	3084683731
1151	09:34:39.906	00:00:01.151	69	-1024	-768	-1	-1	-1	-1	4	1493,163	411,481	0,4770536	0,612884	562,8882	4,140049	0	4	1493	411						No media	0	1024	768	0	0	1221	524	416	0	Content		1493	411	1151324	3084700347
1168	09:34:39.923	00:00:01.167	70	-1024	-768	-1	-1	-1	-1	4	1212,57	523,6481	0,457106	0,6130167	464,3935	3,411455	0	4	1213	524						No media	0	1024	768	0	0	1221	524	416	0	Content		1213	524	1167950	3084716973
1185	09:34:39.940	00:00:01.184	71	-1024	-768	-1	-1	-1	-1	4	1223,262	522,9556	0,4568654	0,6126812	466,5551	3,457704	0	4	1223	523						No media	0	1024	768	0	0	1221	524	416	0	Content		1223	523	1184697	3084733720
1201	09:34:39.956	00:00:01.201	72	-1024	-768	-1	-1	-1	-1	4	1231,867	521,6503	0,4562163	0,612215	467,0927	3,504773	0	4	1232	522						No media	0	1024	768	0	0	1221	524	416	0	Content		1232	522	1201447	3084750470
1218	09:34:39.973	00:00:01.217	73	-1024	-768	-1	-1	-1	-1	4	1226,213	524,3952	0,4552159	0,6115742	466,0555	3,4861	0	4	1226	524						No media	0	1024	768	0	0	1221	524	416	0	Content		1226	524	1217945	3084766968
1235	09:34:39.990	00:00:01.234	74	-1024	-768	-1	-1	-1	-1	4	1633,82	398,7897	0,473704	0,6109689	565,6335	4,339639	0	4	1634	399						No media	0	1024	768	0	0	1221	524	416	0	Content		1634	399	1234569	3084783592
1251	09:34:40.006	00:00:01.251	75	-1024	-768	-1	-1	-1	-1	4	1970,25	403,0297	0,4743076	0,6095046	566,248	4,708002	0	4	1970	403						No media	0	1024	768	0	0	1221	524	416	0	Content		1970	403	1251318	3084800341
1268	09:34:40.023	00:00:01.267	76	-1024	-768	-1	-1	-1	-1	4	1227,944	526,637	0,4541408	0,6097641	469,0487	3,532819	0	4	1228	527						No media	0	1024	768	0	0	1221	524	416	0	Content		1228	527	1267944	3084816967
1285	09:34:40.040	00:00:01.284	77	-1024	-768	-1	-1	-1	-1	4	1240,349	523,4225	0,4541048	0,6090612	470,5905	3,605955	0	4	1240	523						No media	0	1024	768	0	0	1221	524	416	0	Content		1240	523	1284567	3084833590
1301	09:34:40.056	00:00:01.301	78	-1024	-768	-1	-1	-1	-1	4	1221,31	526,0844	0,4529475	0,6089268	466,9315	3,543739	0	4	1221	526						No media	0	1024	768	0	0	1221	524	416	0	Content		1221	526	1301434	3084850457
1318	09:34:40.073	00:00:01.318	79	-1024	-768	-1	-1	-1	-1	4	1215,24	520,1866	0,452383	0,6088489	465,5701	3,626976	0	4	1215	520						No media	0	1024	768	0	0	1221	524	416	0	Content		1215	520	1318066	3084867089
1335	09:34:40.090	00:00:01.334	80	-1024	-768	-1	-1	-1	-1	4	1218,005	529,8303	0,4520156	0,6089553	464,9286	3,599388	0	4	1218	530						No media	0	1024	768	0	0	1221	524	416	0	Content		1218	530	1334563	3084883586
1351	09:34:40.106	00:00:01.351	81	-1024	-768	-1	-1	-1	-1	4	1203,882	526,9944	0,4512115	0,6090385	462,5569	3,58384	0	4	1204	527						No media	0	1024	768	0	0	1221	524	416	0	Content		1204	527	1351186	3084900209
1368	09:34:40.123	00:00:01.367	82	-1024	-768	-1	-1	-1	-1	4	1200,662	534,197	0,4508234	0,6090977	461,4879	3,639376	0	4	1201	534						No media	0	1024	768	0	0	1221	524	416	0	Content		1201	534	1367936	3084916959
1385	09:34:40.140	00:00:01.384	83	-1024	-768	-1	-1	-1	-1	4	1204,035	527,2205	0,4505488	0,60926	460,683	3,634121	0	4	1204	527						No media	0	1024	768	0	0	1221	524	416	0	Content		1204	527	1384558	3084933581
1401	09:34:40.156	00:00:01.401	84	-1024	-768	-1	-1	-1	-1	4	1187,209	537,3588	0,4499197	0,6094228	458,1996	3,591931	0	4	1187	537						No media	0	1024	768	0	0	1221	524	416	0	Content		1187	537	1401182	3084950205
1418	09:34:40.173	00:00:01.417	85	-1024	-768	-1	-1	-1	-1	4	-1024	-768	-1	-1	-1	-1	4	5	0	0						No media	0	1024	768	0	0	1068	607	466	0	Content		0	0	1417805	3084966828
1434	09:34:40.189	00:00:01.434	86	-1024	-768	-1	-1	-1	-1	4	-1024	-768	-1	-1	-1	-1	4	5	0	0						No media	0	1024	768	0	0	1068	607	466	0	Content		0	0	1434430	3084983453
1451	09:34:40.206	00:00:01.451	87	-1024	-768	-1	-1	-1	-1	4	-1024	-768	-1	-1	-1	-1	4	5	0	0						No media	0	1024	768	0	0	1068	607	466	0	Content		0	0	1451110	3085000133
1468	09:34:40.223	00:00:01.467	88	-1024	-768	-1	-1	-1	-1	4	-1024	-768	-1	-1	-1	-1	4	5	0	0						No media	0	1024	768	0	0	1068	607	466	0	Content		0	0	1467777	3085016800
1484	09:34:40.239	00:00:01.484	89	-1024	-768	-1	-1	-1	-1	4	-1024	-768	-1	-1	-1	-1	4	5	0	0						No media	0	1024	768	0	0	1068	607	466	0	Content		0	0	1484407	3085033430
1501	09:34:40.256	00:00:01.501	90	-1024	-768	-1	-1	-1	-1	4	-1024	-768	-1	-1	-1	-1	4	5	0	0						No media	0	1024	768	0	0	1068	607	466	0	Content		0	0	1501074	3085050097
1518	09:34:40.273	00:00:01.517	91	1058,479	618,5686	0,6524435	0,5732036	539,0739	4,781316	0	1129,988	590,7948	0,4736719	0,6124111	556,4573	4,598042	0	5	1094	605						No media	0	1024	768	0	0	1068	607	466	0	Content		1094	605	1517793	3085066816
1534	09:34:40.289	00:00:01.534	92	1042,108	620,7018	0,6522552	0,5737457	539,2568	4,818686	0	1127,83	599,8049	0,4734472	0,6128624	556,6969	4,572084	0	5	1085	610						No media	0	1024	768	0	0	1068	607	466	0	Content		1085	610	1534418	3085083441
1551	09:34:40.306	00:00:01.551	93	1051,671	605,6852	0,6520373	0,5744381	539,2662	4,778615	0	1122,461	593,2627	0,4731965	0,6135535	556,6645	4,582348	0	5	1087	599						No media	0	1024	768	0	0	1068	607	466	0	Content		1087	599	1551044	3085100067
1568	09:34:40.323	00:00:01.567	94	1044,192	615,5073	0,6517934	0,5752341	539,3607	4,855531	0	1133,488	593,2613	0,4729297	0,6142799	556,8661	4,596156	0	5	1089	604						No media	0	1024	768	0	0	1068	607	466	0	Content		1089	604	1567667	3085116690
1584	09:34:40.339	00:00:01.584	95	1050,875	614,2092	0,6515658	0,576098	539,4177	4,843381	0	1121,308	595,8986	0,4726157	0,6149995	556,9755	4,622741	0	5	1086	605						No media	0	1024	768	0	0	1068	607	466	0	Content		1086	605	1584416	3085133439
1588	09:34:40.343																				MovieStart	128	0	0	Untertest1.avi
1601	09:34:40.356	00:00:01.601	96	1060,321	616,9678	0,6513471	0,5769776	539,58	4,840877	0	1121,93	599,4108	0,4724189	0,6158001	557,0872	4,651988	0	5	1091	608						Untertest1.avi	0	880	547	72	111	996	496	466	0	Content		1019	497	1601042	3085150065
1618	09:34:40.373	00:00:01.617	97	1048,767	607,7222	0,6511574	0,5778713	539,5546	4,874952	0	1123,825	593,0106	0,4721867	0,6165215	557,2036	4,636054	0	5	1086	600						Untertest1.avi	0	880	547	72	111	996	496	466	0	Content		1014	489	1617666	3085166689
1634	09:34:40.389	00:00:01.634	98	936,5771	629,4788	0,655443	0,5789438	509,133	4,574731	0	1114,303	603,4319	0,472015	0,6172531	557,2942	4,666096	0	5	1025	616						Untertest1.avi	0	880	547	72	111	996	496	466	0	Content		953	505	1634292	3085183315
1651	09:34:40.406	00:00:01.651	99	1047,819	610,8118	0,6508282	0,5796201	539,8036	4,888874	0	1126,467	601,8703	0,471886	0,6179323	557,4993	4,68993	0	5	1087	606						Untertest1.avi	0	880	547	72	111	996	496	466	0	Content		1015	495	1651039	3085200062
1668	09:34:40.423	00:00:01.667	100	1086,772	613,6085	0,6507637	0,5801256	539,8008	4,841472	0	1116,681	601,7244	0,4717176	0,618557	557,6796	4,632801	0	5	1102	608						Untertest1.avi	0	880	547	72	111	996	496	466	0	Content		1030	497	1667664	3085216687
1684	09:34:40.439	00:00:01.684	101	939,4263	638,5613	0,6549774	0,5810371	509,8181	4,606742	0	1084,341	594,1837	0,471324	0,6190988	557,8037	4,665731	0	5	1012	616						Untertest1.avi	0	880	547	72	111	996	496	466	0	Content		940	505	1684287	3085233310
1701	09:34:40.456	00:00:01.700	102	1047,571	620,1484	0,6504606	0,5812007	540,1808	4,874194	0	1083,664	598,2122	0,4712727	0,6193405	557,9235	4,690475	0	5	1066	609						Untertest1.avi	0	880	547	72	111	996	496	466	0	Content		994	498	1700910	3085249933
1718	09:34:40.473	00:00:01.717	103	1049,23	615,3273	0,6503879	0,5813341	540,2536	4,827137	0	1087,789	603,1389	0,4712593	0,6194175	558,1064	4,704312	0	5	1069	609						Untertest1.avi	0	880	547	72	111	996	496	466	0	Content		997	498	1717660	3085266683
1734	09:34:40.489	00:00:01.734	104	1045,333	618,9773	0,6503783	0,5813176	540,348	4,837584	0	1088,905	594,7978	0,4712917	0,619402	558,3	4,697835	0	5	1067	607						Untertest1.avi	0	880	547	72	111	996	496	466	0	Content		995	496	1734282	3085283305
1751	09:34:40.506	00:00:01.750	105	1039,491	626,1276	0,6504135	0,5811633	540,5511	4,899099	0	1085,357	594,2788	0,4713729	0,6192899	558,441	4,651409	0	5	1062	610						Untertest1.avi	0	880	547	72	111	996	496	466	0	Content		990	499	1750910	3085299933
1768	09:34:40.523	00:00:01.767	106	1038,129	618,1357	0,6504851	0,5808749	540,7172	4,84611	0	1087,775	588,8287	0,47146	0,6190259	558,5472	4,721655	0	5	1063	603						Untertest1.avi	0	880	547	72	111	996	496	466	0	Content		991	492	1767531	3085316554
1784	09:34:40.539	00:00:01.784	107	1045,741	616,7685	0,650627	0,5804715	540,8854	4,948911	0	1081,839	600,3676	0,471623	0,6186395	558,7244	4,720842	0	5	1064	609						Untertest1.avi	0	880	547	72	111	996	496	466	0	Content		992	498	1784284	3085333307
1801	09:34:40.556	00:00:01.800	108	1043,278	616,4896	0,6508133	0,5800691	541,0635	4,965155	0	1081,8	598,9464	0,4718289	0,6183645	558,7986	4,7377	0	5	1063	608						Untertest1.avi	0	880	547	72	111	996	496	466	0	Content		991	497	1800906	3085349929
1818	09:34:40.573	00:00:01.817	109	1046,426	614,0791	0,6510664	0,5796159	541,0391	4,895036	0	1086,935	597,5925	0,4720698	0,6178994	558,8775	4,756813	0	5	1067	606						Untertest1.avi	0	880	547	72	111	996	496	466	0	Content		995	495	1817532	3085366555
1834	09:34:40.589	00:00:01.834	110	1036,314	619,5254	0,6513255	0,5792252	541,1988	4,951045	0	1095,029	594,4611	0,4723334	0,6176546	558,9205	4,728908	0	5	1066	607						Untertest1.avi	0	880	547	72	111	996	496	466	0	Content		994	496	1834282	3085383305
1851	09:34:40.606	00:00:01.850	111	1046,582	616,0287	0,6516303	0,5788974	541,2631	4,954533	0	1081,543	598,8689	0,4726153	0,6173767	559,0302	4,743656	0	5	1064	607						Untertest1.avi	0	880	547	72	111	996	496	466	0	Content		992	496	1850905	3085399928
1868	09:34:40.623	00:00:01.867	112	1047,256	621,2549	0,6519536	0,5786873	541,326	4,997022	0	1090,99	596,9917	0,4729268	0,6171512	559,0358	4,787182	0	5	1069	609						Untertest1.avi	0	880	547	72	111	996	496	466	0	Content		997	498	1867528	3085416551
1884	09:34:40.639	00:00:01.884	113	1037,453	622,9344	0,6522908	0,5784435	541,3769	4,932904	0	1090,663	603,8188	0,4732411	0,6169707	559,0916	4,680248	0	6	1064	613						Untertest1.avi	0	880	547	72	111	1010	453	550	0	Content		992	502	1884163	3085433186
1901	09:34:40.656	00:00:01.900	114	1049,567	592,4453	0,6525521	0,5775248	541,3419	4,947234	0	1131,515	570,1492	0,4739288	0,6160951	559,229	4,76464	0	6	1091	581						Untertest1.avi	0	880	547	72	111	1010	453	550	0	Content		1019	470	1900906	3085449929
1918	09:34:40.673	00:00:01.917	115	1035,369	574,7601	0,6529285	0,5765829	541,5573	4,899972	0	1124,448	545,3563	0,474278	0,6152905	559,1454	4,766279	0	6	1080	560						Untertest1.avi	0	880	547	72	111	1010	453	550	0	Content		1008	449	1917530	3085466553
1934	09:34:40.689	00:00:01.934	116	1053,063	578,3997	0,649016	0,5762517	525,1735	4,782712	0	1124,12	549,2186	0,4745195	0,6152081	559,1502	4,696844	0	6	1089	564						Untertest1.avi	0	880	547	72	111	1010	453	550	0	Content		1017	453	1934190	3085483213
1951	09:34:40.706	00:00:01.950	117	1046,708	574,4994	0,6536256	0,5761625	541,2159	4,832137	0	1132,706	541,2875	0,4748306	0,6150309	559,0332	4,734195	0	6	1090	558						Untertest1.avi	0	880	547	72	111	1010	453	550	0	Content		1018	447	1950778	3085499801
1968	09:34:40.723	00:00:01.967	118	1048,715	577,3187	0,6538814	0,5757343	541,2324	4,843233	0	1129,331	551,2135	0,4749956	0,6146046	559,0787	4,677974	0	6	1089	564						Untertest1.avi	0	880	547	72	111	1010	453	550	0	Content		1017	453	1967524	3085516547
1984	09:34:40.739	00:00:01.984	119	934,1553	607,588	0,6587421	0,5753535	508,9504	4,482413	0	1122,455	557,4704	0,4751474	0,6142802	558,8635	4,636041	0	6	1028	583						Untertest1.avi	0	880	547	72	111	1010	453	550	0	Content		956	472	1984191	3085533214
2001	09:34:40.756	00:00:02.000	120	1060,418	569,6445	0,6542773	0,5745157	540,9738	4,77263	0	1132,714	551,3769	0,4753082	0,6136825	558,9156	4,651259	0	6	1097	561						Untertest1.avi	0	880	547	72	111	1010	453	550	0	Content		1025	450	2000777	3085549800
2017	09:34:40.772	00:00:02.017	121	1049,745	575,0006	0,6544782	0,573868	540,913	4,776367	0	1121,46	548,9406	0,4755187	0,6131921	558,8229	4,639266	0	6	1086	562						Untertest1.avi	0	880	547	72	111	1010	453	550	0	Content		1014	451	2017400	3085566423
2034	09:34:40.789	00:00:02.034	122	1040,244	576,2032	0,6547392	0,5732178	540,8372	4,798044	0	1118,521	542,7328	0,4757085	0,6127467	558,6109	4,554449	0	6	1079	559						Untertest1.avi	0	880	547	72	111	1010	453	550	0	Content		1007	448	2034163	3085583186
2051	09:34:40.806	00:00:02.050	123	937,929	601,9377	0,6597497	0,5726245	508,2332	4,439593	0	1127,117	553,6351	0,476124	0,6120614	558,5377	4,578134	0	6	1033	578						Untertest1.avi	0	880	547	72	111	1010	453	550	0	Content		961	467	2050771	3085599794
2067	09:34:40.822	00:00:02.067	124	1038,258	569,3427	0,655441	0,5716443	540,559	4,783168	0	1126,589	549,6234	0,4763827	0,6114129	558,3335	4,609385	0	6	1082	559						Untertest1.avi	0	880	547	72	111	1010	453	550	0	Content		1010	448	2067394	3085616417
2084	09:34:40.839	00:00:02.084	125	1050,583	577,2351	0,6558653	0,5711868	540,3904	4,743885	0	1114,872	549,437	0,4767058	0,6111081	558,1228	4,57006	0	6	1083	563						Untertest1.avi	0	880	547	72	111	1010	453	550	0	Content		1011	452	2084020	3085633043
2101	09:34:40.856	00:00:02.100	126	1052,724	575,1935	0,6562526	0,5709532	540,1831	4,773607	0	1117,635	550,0139	0,4770552	0,610849	558,0027	4,596113	0	6	1085	563						Untertest1.avi	0	880	547	72	111	1010	453	550	0	Content		1013	452	2100768	3085649791
2117	09:34:40.872	00:00:02.117	127	1043,036	576,6832	0,6566425	0,5706965	539,9689	4,741537	0	1120,461	547,6976	0,4773967	0,61057	557,674	4,596691	0	6	1082	562						Untertest1.avi	0	880	547	72	111	1010	453	550	0	Content		1010	451	2117393	3085666416
2134	09:34:40.889	00:00:02.134	128	1043,547	579,9304	0,65706	0,5705243	539,78	4,741199	0	1113,756	552,0325	0,4777931	0,6104434	557,5091	4,573924	0	6	1079	566						Untertest1.avi	0	880	547	72	111	1010	453	550	0	Content		1007	455	2134018	3085683041
2151	09:34:40.906	00:00:02.150	129	1051,733	566,7883	0,6574651	0,5704647	539,5486	4,80082	0	1127,004	558,1541	0,4780892	0,6104251	557,3333	4,565665	0	6	1089	562						Untertest1.avi	0	880	547	72	111	1010	453	550	0	Content		1017	451	2150644	3085699667
2167	09:34:40.922	00:00:02.167	130	1049,635	576,3858	0,657843	0,570404	539,265	4,811411	0	1107,373	554,4319	0,4783527	0,6103896	556,9943	4,560829	0	6	1079	565						Untertest1.avi	0	880	547	72	111	1010	453	550	0	Content		1007	454	2167392	3085716415
2184	09:34:40.939	00:00:02.184	131	1039,365	576,5933	0,6582009	0,5703582	539,0178	4,747534	0	1121,245	550,955	0,4787	0,6103885	556,8143	4,583154	0	6	1080	564						Untertest1.avi	0	880	547	72	111	1010	453	550	0	Content		1008	453	2184016	3085733039
2201	09:34:40.956	00:00:02.200	132	1040,923	574,8146	0,6584864	0,5703563	538,9464	4,783053	0	1110,577	559,5183	0,4788668	0,610399	556,5571	4,610724	0	6	1076	567						Untertest1.avi	0	880	547	72	111	1010	453	550	0	Content		1004	456	2200641	3085749664
2217	09:34:40.972	00:00:02.217	133	1038,917	576,7925	0,658708	0,5703942	538,6298	4,822114	0	1125,304	552,5838	0,4790609	0,610456	556,2433	4,637414	0	6	1082	565						Untertest1.avi	0	880	547	72	111	1010	453	550	0	Content		1010	454	2217264	3085766287
2234	09:34:40.989	00:00:02.234	134	1037,65	568,5149	0,6588155	0,5704823	538,4581	4,811238	0	1121,569	552,417	0,4791168	0,6105334	556,1524	4,689555	0	6	1080	560						Untertest1.avi	0	880	547	72	111	1010	453	550	0	Content		1008	449	2234013	3085783036
2251	09:34:41.006	00:00:02.250	135	1039,887	570,9905	0,658794	0,5706758	538,371	4,822615	0	1114,48	555,0372	0,4790034	0,6107548	556,0721	4,634799	0	6	1077	563						Untertest1.avi	0	880	547	72	111	1010	453	550	0	Content		1005	452	2250637	3085799660
2267	09:34:41.022	00:00:02.267	136	1035,736	569,1104	0,6586742	0,5709818	538,3116	4,840522	0	1109,057	545,6937	0,4788692	0,611067	555,9732	4,637321	0	6	1072	557						Untertest1.avi	0	880	547	72	111	1010	453	550	0	Content		1000	446	2267260	3085816283
2284	09:34:41.039	00:00:02.283	137	1041,052	575,2208	0,6583936	0,5712883	538,1012	4,828991	0	1110,171	554,9795	0,4785824	0,6112732	555,9092	4,654856	0	6	1076	565						Untertest1.avi	0	880	547	72	111	1010	453	550	0	Content		1004	454	2283886	3085832909
2301	09:34:41.056	00:00:02.300	138	1039,502	573,1808	0,6580046	0,5715901	538,1975	4,838406	0	1113,952	560,8495	0,4781958	0,6116377	555,9379	4,6387	0	6	1077	567						Untertest1.avi	0	880	547	72	111	1010	453	550	0	Content		1005	456	2300638	3085849661
2317	09:34:41.072	00:00:02.317	139	1053,681	573,1964	0,6575321	0,5718804	538,2346	4,895319	0	1105,884	551,0345	0,4777787	0,6119452	556,0059	4,684434	0	6	1080	562						Untertest1.avi	0	880	547	72	111	1010	453	550	0	Content		1008	451	2317259	3085866282
2334	09:34:41.089	00:00:02.333	140	1042,594	573,2853	0,6569709	0,5721328	538,3586	4,781853	0	1120,942	562,3118	0,4772694	0,6121345	556,1248	4,666238	0	6	1082	568						Untertest1.avi	0	880	547	72	111	1010	453	550	0	Content		1010	457	2333884	3085882907
2351	09:34:41.106	00:00:02.350	141	1047,998	576,562	0,6563795	0,572365	538,4418	4,867028	0	1119,197	553,127	0,4767241	0,6124906	556,2363	4,700541	0	6	1084	565						Untertest1.avi	0	880	547	72	111	1010	453	550	0	Content		1012	454	2350508	3085899531
2367	09:34:41.122	00:00:02.367	142	1049,281	575,734	0,6557821	0,5727105	538,5612	4,854133	0	1126,695	554,2617	0,4762592	0,6127948	556,3339	4,630319	0	6	1088	565						Untertest1.avi	0	880	547	72	111	1010	453	550	0	Content		1016	454	2367257	3085916280
2384	09:34:41.139	00:00:02.383	143	1091,231	573,6877	0,6552078	0,5727781	538,5588	4,890048	0	1129,223	556,7643	0,4756951	0,6130496	556,4836	4,629659	0	6	1110	565						Untertest1.avi	0	880	547	72	111	1010	453	550	0	Content		1038	454	2383882	3085932905
2401	09:34:41.156	00:00:02.400	144	1047,979	570,0947	0,6544497	0,5731438	538,8538	4,859164	0	1126,262	550,9838	0,4751032	0,6132469	556,7692	4,639814	0	6	1087	561						Untertest1.avi	0	880	547	72	111	1010	453	550	0	Content		1015	450	2400508	3085949531
2417	09:34:41.172	00:00:02.417	145	945,348	614,3965	0,658618	0,5736387	504,8219	4,551067	0	1172,378	564,6187	0,4747416	0,6135409	557,4966	4,726217	0	6	1059	590						Untertest1.avi	0	880	547	72	111	1010	453	550	0	Content		987	479	2417131	3085966154
2434	09:34:41.189	00:00:02.433	146	1106,937	610,3179	0,6525128	0,5739769	539,5042	4,82886	0	1434,539	588,2712	0,4758422	0,6135615	561,4453	4,794459	0	7	1271	599						Untertest1.avi	0	880	547	72	111	1196	491	300	0	Content		1199	488	2433879	3085982902
2451	09:34:41.206	00:00:02.450	147	1099,392	615,2454	0,6521078	0,5736286	539,6147	4,886621	0	1434,797	587,2437	0,4754082	0,6131857	561,6346	4,786321	0	7	1267	601						Untertest1.avi	0	880	547	72	111	1196	491	300	0	Content		1195	490	2450504	3085999527
2467	09:34:41.222	00:00:02.467	148	1086,955	610,3671	0,6517828	0,5729424	539,7904	4,820685	0	1439,576	585,5912	0,4751649	0,6124636	561,785	4,780121	0	7	1263	598						Untertest1.avi	0	880	547	72	111	1196	491	300	0	Content		1191	487	2467132	3086016155
2484	09:34:41.239	00:00:02.483	149	1096,12	604,8906	0,6515456	0,5721309	539,8156	4,779495	0	1432,386	590,9746	0,4748541	0,6117068	561,9318	4,827823	0	7	1264	598						Untertest1.avi	0	880	547	72	111	1196	491	300	0	Content		1192	487	2483754	3086032777
2501	09:34:41.256	00:00:02.500	150	1104,521	612,6615	0,6514313	0,5713022	540,0745	4,844506	0	1437,26	592,5804	0,4748912	0,6108613	561,9689	4,8217	0	7	1271	603						Untertest1.avi	0	880	547	72	111	1196	491	300	0	Content		1199	492	2500502	3086049525
2517	09:34:41.272	00:00:02.517	151	1098,752	608,3741	0,6514369	0,570536	540,1328	4,82979	0	1442,425	588,7649	0,4749209	0,6101401	562,0707	4,769778	0	7	1271	599						Untertest1.avi	0	880	547	72	111	1196	491	300	0	Content		1199	488	2517128	3086066151
2534	09:34:41.289	00:00:02.533	152	1099,96	616,4543	0,6515391	0,5698917	540,1846	4,798812	0	1440,036	589,4991	0,4750251	0,6094841	562,2184	4,783895	0	7	1270	603						Untertest1.avi	0	880	547	72	111	1196	491	300	0	Content		1198	492	2533750	3086082773
2550	09:34:41.305	00:00:02.550	153	1098,798	615,3667	0,6517288	0,5693792	540,2551	4,82027	0	1452,284	594,3395	0,4751571	0,6090019	562,2069	4,769901	0	7	1276	605						Untertest1.avi	0	880	547	72	111	1196	491	300	0	Content		1204	494	2550500	3086099523
2567	09:34:41.322	00:00:02.567	154	963,7823	642,975	0,6590688	0,5690335	492,6119	4,370868	0	1430,26	592,739	0,4754123	0,6085692	562,1649	4,81586	0	7	1197	618						Untertest1.avi	0	880	547	72	111	1196	491	300	0	Content		1125	507	2567131	3086116154
2584	09:34:41.339	00:00:02.583	155	1103,661	610,7454	0,6522077	0,5686879	540,2009	4,811683	0	1434,391	592,9006	0,4755991	0,6082951	562,2166	4,826735	0	7	1269	602						Untertest1.avi	0	880	547	72	111	1196	491	300	0	Content		1197	491	2583748	3086132771
2600	09:34:41.355	00:00:02.600	156	1094,983	617,1604	0,6524614	0,568462	540,1832	4,91507	0	1443,451	592,7747	0,4758399	0,6080726	562,1367	4,811972	0	7	1269	605						Untertest1.avi	0	880	547	72	111	1196	491	300	0	Content		1197	494	2600372	3086149395
2617	09:34:41.372	00:00:02.617	157	1105,425	612,9622	0,6527279	0,568347	540,1108	4,918219	0	1445,893	593,0815	0,4760562	0,6079371	562,0652	4,836881	0	7	1276	603						Untertest1.avi	0	880	547	72	111	1196	491	300	0	Content		1204	492	2617122	3086166145
2634	09:34:41.389	00:00:02.633	158	1090,946	611,8289	0,6529792	0,5682813	540,0901	4,861949	0	1442,56	593,9003	0,4763016	0,6078481	561,9979	4,817861	0	7	1267	603						Untertest1.avi	0	880	547	72	111	1196	491	300	0	Content		1195	492	2633743	3086182766
2650	09:34:41.405	00:00:02.650	159	1098,896	606,072	0,6531885	0,5682385	540,0714	4,878881	0	1427,82	596,7798	0,4764028	0,6077457	561,8314	4,815156	0	7	1263	601						Untertest1.avi	0	880	547	72	111	1196	491	300	0	Content		1191	490	2650370	3086199393
2667	09:34:41.422	00:00:02.666	160	1260,87	609,2231	0,6529566	0,567843	540,0693	4,923435	0	1160,095	582,3118	0,4732152	0,6080027	557,6128	4,630679	0	7	1210	596						Untertest1.avi	0	880	547	72	111	1196	491	300	0	Content		1138	485	2666994	3086216017
2684	09:34:41.439	00:00:02.683	161	1057,076	647,6563	0,6159325	0,5678598	421,7511	3,828041	0	1426,006	572,333	0,4741275	0,6069337	561,7	4,656959	0	7	1242	610						Untertest1.avi	0	880	547	72	111	1196	491	300	0	Content		1170	499	2683742	3086232765
2700	09:34:41.455	00:00:02.700	162	-1024	-768	-1	-1	-1	-1	4	-1024	-768	-1	-1	-1	-1	4	7	0	0						Untertest1.avi	0	880	547	72	111	1196	491	300	0	Content		-72	-111	2700358	3086249381
2717	09:34:41.472	00:00:02.717	163	-1024	-768	-1	-1	-1	-1	4	-1024	-768	-1	-1	-1	-1	4	7	0	0						Untertest1.avi	0	880	547	72	111	1196	491	300	0	Content		-72	-111	2717026	3086266049
2734	09:34:41.489	00:00:02.733	164	-1024	-768	-1	-1	-1	-1	4	1391,012	558,2755	0,4738112	0,6070365	561,0758	4,636833	0	8	1391	558						Untertest1.avi	0	880	547	72	111	1326	442	183	0	Content		1319	447	2733609	3086282632
2750	09:34:41.505	00:00:02.750	165	-1024	-768	-1	-1	-1	-1	4	-1024	-768	-1	-1	-1	-1	4	8	0	0						Untertest1.avi	0	880	547	72	111	1326	442	183	0	Content		-72	-111	2750358	3086299381
2767	09:34:41.522	00:00:02.766	166	-1024	-768	-1	-1	-1	-1	4	-1024	-768	-1	-1	-1	-1	4	8	0	0						Untertest1.avi	0	880	547	72	111	1326	442	183	0	Content		-72	-111	2766981	3086316004
2784	09:34:41.539	00:00:02.783	167	-1024	-768	-1	-1	-1	-1	4	-1024	-768	-1	-1	-1	-1	4	8	0	0						Untertest1.avi	0	880	547	72	111	1326	442	183	0	Content		-72	-111	2783648	3086332671
2800	09:34:41.555	00:00:02.800	168	-1024	-768	-1	-1	-1	-1	4	1397,863	559,8546	0,4743177	0,6077939	561,0836	4,662127	0	8	1398	560						Untertest1.avi	0	880	547	72	111	1326	442	183	0	Content		1326	449	2800228	3086349251
2817	09:34:41.572	00:00:02.816	169	-1024	-768	-1	-1	-1	-1	4	1307,783	547,3133	0,473954	0,6081629	561,216	4,634003	0	8	1308	547						Untertest1.avi	0	880	547	72	111	1326	442	183	0	Content		1236	436	2816978	3086366001
2834	09:34:41.589	00:00:02.833	170	-1024	-768	-1	-1	-1	-1	4	1405,663	559,7196	0,4746495	0,6079501	561,1392	4,673912	0	8	1406	560						Untertest1.avi	0	880	547	72	111	1326	442	183	0	Content		1334	449	2833725	3086382748
2850	09:34:41.605	00:00:02.850	171	-1024	-768	-1	-1	-1	-1	4	1398,119	553,418	0,4748248	0,60804	561,1461	4,697958	0	8	1398	553						Untertest1.avi	0	880	547	72	111	1326	442	183	0	Content		1326	442	2850475	3086399498
2867	09:34:41.622	00:00:02.867	172	-1024	-768	-1	-1	-1	-1	4	1410,193	541,944	0,4749805	0,607977	561,3287	4,824472	0	8	1410	542						Untertest1.avi	0	880	547	72	111	1326	442	183	0	Content		1338	431	2867099	3086416122
2884	09:34:41.639	00:00:02.883	173	-1024	-768	-1	-1	-1	-1	4	1398,558	554,3164	0,4751653	0,6079087	561,1854	4,745492	0	8	1399	554						Untertest1.avi	0	880	547	72	111	1326	442	183	0	Content		1327	443	2883600	3086432623
2900	09:34:41.655	00:00:02.900	174	-1024	-768	-1	-1	-1	-1	4	1401,829	553,467	0,4753237	0,6078381	561,157	4,681404	0	8	1402	553						Untertest1.avi	0	880	547	72	111	1326	442	183	0	Content		1330	442	2900223	3086449246
2917	09:34:41.672	00:00:02.916	175	-1024	-768	-1	-1	-1	-1	4	1387,601	551,5746	0,4753678	0,6077412	561,1787	4,696296	0	9	1388	552						Untertest1.avi	0	880	547	72	111	1439	359	100	0	Content		1316	441	2916847	3086465870
2934	09:34:41.689	00:00:02.933	176	-1024	-768	-1	-1	-1	-1	4	1612,84	499,1229	0,4767309	0,6067224	559,0009	4,803664	0	9	1613	499						Untertest1.avi	0	880	547	72	111	1439	359	100	0	Content		1541	388	2933722	3086482745
2950	09:34:41.705	00:00:02.950	177	-1024	-768	-1	-1	-1	-1	4	1524,521	469,5177	0,4754589	0,6060877	563,0165	4,708889	0	9	1525	470						Untertest1.avi	0	880	547	72	111	1439	359	100	0	Content		1453	359	2950348	3086499371
2967	09:34:41.722	00:00:02.966	178	-1024	-768	-1	-1	-1	-1	4	1364,549	504,6549	0,4670257	0,6063522	515,5222	4,216143	0	9	1365	505						Untertest1.avi	0	880	547	72	111	1439	359	100	0	Content		1293	394	2966972	3086515995
2984	09:34:41.739	00:00:02.983	179	-1024	-768	-1	-1	-1	-1	4	1492,832	466,4518	0,4755458	0,6064055	563,0165	4,683361	0	9	1493	466						Untertest1.avi	0	880	547	72	111	1439	359	100	0	Content		1421	355	2983595	3086532618
3000	09:34:41.755	00:00:03.000	180	-1024	-768	-1	-1	-1	-1	4	1648,635	446,3558	0,4759454	0,6066372	566,3453	4,805186	0	9	1649	446						Untertest1.avi	0	880	547	72	111	1439	359	100	0	Content		1577	335	3000344	3086549367
3017	09:34:41.772	00:00:03.016	181	-1024	-768	-1	-1	-1	-1	4	1511,181	449,2755	0,4759836	0,6068732	566,3453	4,710966	0	10	1511	449						Untertest1.avi	0	880	547	72	111	1295	398	200	0	Content		1439	338	3016842	3086565865
3033	09:34:41.788	00:00:03.033	182	-1024	-768	-1	-1	-1	-1	4	1339,927	521,1391	0,4646774	0,6071342	504,7209	4,127981	0	10	1340	521						Untertest1.avi	0	880	547	72	111	1295	398	200	0	Content		1268	410	3033466	3086582489
3050	09:34:41.805	00:00:03.050	183	-1024	-768	-1	-1	-1	-1	4	1371,615	511,3521	0,4669745	0,607219	517,0229	4,293917	0	10	1372	511						Untertest1.avi	0	880	547	72	111	1295	398	200	0	Content		1300	400	3050093	3086599116
3067	09:34:41.822	00:00:03.066	184	-1024	-768	-1	-1	-1	-1	4	1372,961	513,7732	0,4669877	0,6073046	517,4906	4,323226	0	10	1373	514						Untertest1.avi	0	880	547	72	111	1295	398	200	0	Content		1301	403	3066839	3086615862
3083	09:34:41.838	00:00:03.083	185	-1024	-768	-1	-1	-1	-1	4	1356,211	518,244	0,465725	0,6076338	511,8006	4,269393	0	10	1356	518						Untertest1.avi	0	880	547	72	111	1295	398	200	0	Content		1284	407	3083464	3086632487
3100	09:34:41.855	00:00:03.100	186	-1024	-768	-1	-1	-1	-1	4	1358,976	507,6339	0,4666672	0,6079883	517,5742	4,274487	0	10	1359	508						Untertest1.avi	0	880	547	72	111	1295	398	200	0	Content		1287	397	3100211	3086649234
3117	09:34:41.872	00:00:03.116	187	-1024	-768	-1	-1	-1	-1	4	1362,667	509,7048	0,4666525	0,6081285	517,975	4,270475	0	10	1363	510						Untertest1.avi	0	880	547	72	111	1295	398	200	0	Content		1291	399	3116833	3086665856
3133	09:34:41.888	00:00:03.133	188	-1024	-768	-1	-1	-1	-1	4	1565,132	460,7679	0,4745878	0,608227	562,0229	4,747486	0	10	1565	461						Untertest1.avi	0	880	547	72	111	1295	398	200	0	Content		1493	350	3133457	3086682480
3150	09:34:41.905	00:00:03.150	189	-1024	-768	-1	-1	-1	-1	4	-1024	-768	-1	-1	-1	-1	4	10	0	0						Untertest1.avi	0	880	547	72	111	1295	398	200	0	Content		-72	-111	3150086	3086699109
3167	09:34:41.922	00:00:03.166	190	-1024	-768	-1	-1	-1	-1	4	-1024	-768	-1	-1	-1	-1	4	10	0	0						Untertest1.avi	0	880	547	72	111	1295	398	200	0	Content		-72	-111	3166754	3086715777
3183	09:34:41.938	00:00:03.183	191	-1024	-768	-1	-1	-1	-1	4	-1024	-768	-1	-1	-1	-1	4	10	0	0						Untertest1.avi	0	880	547	72	111	1295	398	200	0	Content		-72	-111	3183414	3086732437
3200	09:34:41.955	00:00:03.200	192	-1024	-768	-1	-1	-1	-1	4	-1024	-768	-1	-1	-1	-1	4	10	0	0						Untertest1.avi	0	880	547	72	111	1295	398	200	0	Content		-72	-111	3200081	3086749104
3217	09:34:41.972	00:00:03.216	193	-1024	-768	-1	-1	-1	-1	4	1341,026	385,2324	0,4444634	0,605374	401,8746	3,426877	0	11	1341	385						Untertest1.avi	0	880	547	72	111	1275	265	100	0	Content		1269	274	3216710	3086765733
3233	09:34:41.988	00:00:03.233	194	1431,756	272,8185	0,6497511	0,5621591	526,9473	4,863735	0	1339,533	374,9621	0,4446889	0,6049257	403,4291	3,498388	0	11	1386	324						Untertest1.avi	0	880	547	72	111	1275	265	100	0	Content		1314	213	3233331	3086782354
3250	09:34:42.005	00:00:03.250	195	-1024	-768	-1	-1	-1	-1	4	1321,533	394,5955	0,4430018	0,604495	397,8586	3,381624	0	11	1322	395						Untertest1.avi	0	880	547	72	111	1275	265	100	0	Content		1250	284	3250081	3086799104
3267	09:34:42.022	00:00:03.266	196	-1024	-768	-1	-1	-1	-1	4	1320,338	385,3498	0,442886	0,6040213	397,8586	3,386348	0	11	1320	385						Untertest1.avi	0	880	547	72	111	1275	265	100	0	Content		1248	274	3266705	3086815728
3283	09:34:42.038	00:00:03.283	197	1380,53	335,7323	0,683722	0,5637757	400,58	4,060956	1	1322,014	333,3283	0,6842433	0,5637818	397,8586	4,000815	3	11	1381	336						Untertest1.avi	0	880	547	72	111	1275	265	100	0	Content		1309	225	3283330	3086832353
3300	09:34:42.055	00:00:03.299	198	1389,036	344,2361	0,6839709	0,5632017	399,4412	3,863245	0	1318,641	391,0951	0,4427578	0,6032622	397,8586	3,336527	0	11	1354	368						Untertest1.avi	0	880	547	72	111	1275	265	100	0	Content		1282	257	3299955	3086848978
3317	09:34:42.072	00:00:03.316	199	-1024	-768	-1	-1	-1	-1	4	-1024	-768	-1	-1	-1	-1	4		0	0						Untertest1.avi	0	880	547	72	111				0	Content		-72	-111	3316580	3086865603
3333	09:34:42.088	00:00:03.333	200	-1024	-768	-1	-1	-1	-1	4	-1024	-768	-1	-1	-1	-1	4		0	0						Untertest1.avi	0	880	547	72	111				0	Content		-72	-111	3333328	3086882351
3350	09:34:42.105	00:00:03.349	201	-1024	-768	-1	-1	-1	-1	4	-1024	-768	-1	-1	-1	-1	4		0	0						Untertest1.avi	0	880	547	72	111				0	Content		-72	-111	3349948	3086898971
3367	09:34:42.122	00:00:03.366	202	-1024	-768	-1	-1	-1	-1	4	-1024	-768	-1	-1	-1	-1	4		0	0						Untertest1.avi	0	880	547	72	111				0	Content		-72	-111	3366570	3086915593
3383	09:34:42.138	00:00:03.383	203	-1024	-768	-1	-1	-1	-1	4	-1024	-768	-1	-1	-1	-1	4		0	0						Untertest1.avi	0	880	547	72	111				0	Content		-72	-111	3383256	3086932279
3400	09:34:42.155	00:00:03.399	204	-1024	-768	-1	-1	-1	-1	4	-1024	-768	-1	-1	-1	-1	4		0	0						Untertest1.avi	0	880	547	72	111				0	Content		-72	-111	3399923	3086948946
3417	09:34:42.172	00:00:03.416	205	-1024	-768	-1	-1	-1	-1	4	-1024	-768	-1	-1	-1	-1	4		0	0						Untertest1.avi	0	880	547	72	111				0	Content		-72	-111	3416569	3086965592
3433	09:34:42.188	00:00:03.433	206	-1024	-768	-1	-1	-1	-1	4	-1024	-768	-1	-1	-1	-1	4		0	0						Untertest1.avi	0	880	547	72	111				0	Content		-72	-111	3433191	3086982214
3450	09:34:42.205	00:00:03.449	207	-1024	-768	-1	-1	-1	-1	4	-1024	-768	-1	-1	-1	-1	4		0	0						Untertest1.avi	0	880	547	72	111				0	Content		-72	-111	3449817	3086998840
3467	09:34:42.222	00:00:03.466	208	-1024	-768	-1	-1	-1	-1	4	-1024	-768	-1	-1	-1	-1	4		0	0						Untertest1.avi	0	880	547	72	111				0	Content		-72	-111	3466566	3087015589
3483	09:34:42.238	00:00:03.483	209	-1024	-768	-1	-1	-1	-1	4	1342,609	352,714	0,4573108	0,6024543	484,1429	4,061744	0	12	1343	353						Untertest1.avi	0	880	547	72	111	835	357	350	0	Content		1271	242	3483189	3087032212
3500	09:34:42.255	00:00:03.499	210	-1024	-768	-1	-1	-1	-1	4	-1024	-768	-1	-1	-1	-1	4	12	0	0						Untertest1.avi	0	880	547	72	111	835	357	350	0	Content		-72	-111	3499813	3087048836
3516	09:34:42.271	00:00:03.516	211	-1024	-768	-1	-1	-1	-1	4	-1024	-768	-1	-1	-1	-1	4	12	0	0						Untertest1.avi	0	880	547	72	111	835	357	350	0	Content		-72	-111	3516435	3087065458
3533	09:34:42.288	00:00:03.533	212	-1024	-768	-1	-1	-1	-1	4	-1024	-768	-1	-1	-1	-1	4	12	0	0						Untertest1.avi	0	880	547	72	111	835	357	350	0	Content		-72	-111	3533185	3087082208
3550	09:34:42.305	00:00:03.549	213	-1024	-768	-1	-1	-1	-1	4	-1024	-768	-1	-1	-1	-1	4	12	0	0						Untertest1.avi	0	880	547	72	111	835	357	350	0	Content		-72	-111	3549809	3087098832
3566	09:34:42.321	00:00:03.566	214	-1024	-768	-1	-1	-1	-1	4	-1024	-768	-1	-1	-1	-1	4	12	0	0						Untertest1.avi	0	880	547	72	111	835	357	350	0	Content		-72	-111	3566427	3087115450
3583	09:34:42.338	00:00:03.583	215	-1024	-768	-1	-1	-1	-1	4	-1024	-768	-1	-1	-1	-1	4	12	0	0						Untertest1.avi	0	880	547	72	111	835	357	350	0	Content		-72	-111	3583094	3087132117
3600	09:34:42.355	00:00:03.599	216	1007,753	486,4599	0,6517896	0,5625432	536,2737	4,867929	0	826,6389	474,4787	0,4723589	0,6033865	535,0225	4,631154	0	12	917	480						Untertest1.avi	0	880	547	72	111	835	357	350	0	Content		845	369	3599805	3087148828
3616	09:34:42.371	00:00:03.616	217	956,2678	504,3409	0,6515955	0,5624503	535,8671	4,897615	0	861,6444	444,3211	0,4762321	0,6032817	555,7166	4,722961	0	12	909	474						Untertest1.avi	0	880	547	72	111	835	357	350	0	Content		837	363	3616429	3087165452
3633	09:34:42.388	00:00:03.633	218	1007,82	493,376	0,6516141	0,5625228	535,8203	4,878898	0	810,2758	449,994	0,4755691	0,603483	552,543	4,684199	0	12	909	472						Untertest1.avi	0	880	547	72	111	835	357	350	0	Content		837	361	3633054	3087182077
3650	09:34:42.405	00:00:03.649	219	-1024	-768	-1	-1	-1	-1	4	-1024	-768	-1	-1	-1	-1	4	12	0	0						Untertest1.avi	0	880	547	72	111	835	357	350	0	Content		-72	-111	3649733	3087198756
3666	09:34:42.421	00:00:03.666	220	-1024	-768	-1	-1	-1	-1	4	-1024	-768	-1	-1	-1	-1	4	12	0	0						Untertest1.avi	0	880	547	72	111	835	357	350	0	Content		-72	-111	3666401	3087215424
3683	09:34:42.438	00:00:03.683	221	1006,708	486,7103	0,6519326	0,5639698	535,7288	4,758808	0	855,578	442,5464	0,4751772	0,6048437	550,9196	4,608293	0	12	931	465						Untertest1.avi	0	880	547	72	111	835	357	350	0	Content		859	354	3683050	3087232073
3700	09:34:42.455	00:00:03.699	222	1000,148	482,3312	0,6519959	0,564949	535,5269	4,732721	0	804,1949	451,2914	0,4753759	0,6059476	552,2791	4,526989	0	12	902	467						Untertest1.avi	0	880	547	72	111	835	357	350	0	Content		830	356	3699672	3087248695
3716	09:34:42.471	00:00:03.716	223	994,1318	489,2737	0,6519765	0,566136	535,4296	4,636832	0	815,2896	445,9286	0,4752438	0,607102	552,1406	4,503171	0	12	905	468						Untertest1.avi	0	880	547	72	111	835	357	350	0	Content		833	357	3716297	3087265320
3733	09:34:42.488	00:00:03.733	224	996,9306	486,3044	0,6519011	0,5670942	535,2916	4,606473	0	812,5135	452,7992	0,4750753	0,608035	552,1657	4,468878	0	12	905	470						Untertest1.avi	0	880	547	72	111	835	357	350	0	Content		833	359	3733045	3087282068
3750	09:34:42.505	00:00:03.749	225	998,1625	478,4714	0,6517765	0,5679585	535,4478	4,586501	0	808,3134	456,7053	0,4748634	0,6089082	552,0914	4,376161	0	12	903	468						Untertest1.avi	0	880	547	72	111	835	357	350	0	Content		831	357	3749670	3087298693
3766	09:34:42.521	00:00:03.766	226	997,946	481,7497	0,6515802	0,5685834	535,366	4,521931	0	819,183	442,2239	0,4746484	0,6096256	552,0877	4,313561	0	12	909	462						Untertest1.avi	0	880	547	72	111	835	357	350	0	Content		837	351	3766299	3087315322
3783	09:34:42.538	00:00:03.782	227	1001,802	482,0366	0,651432	0,568879	535,3027	4,457066	0	802,0804	459,7394	0,474381	0,6100199	552,1384	4,321422	0	12	902	471						Untertest1.avi	0	880	547	72	111	835	357	350	0	Content		830	360	3782922	3087331945
3800	09:34:42.555	00:00:03.799	228	913,3381	508,5515	0,6547347	0,5689325	511,4895	4,269019	0	804,0436	457,2315	0,4741321	0,6100968	552,2242	4,30412	0	12	859	483						Untertest1.avi	0	880	547	72	111	835	357	350	0	Content		787	372	3799669	3087348692
3816	09:34:42.571	00:00:03.816	229	988,9225	475,6266	0,6514134	0,5684487	535,369	4,425061	0	819,6307	446,9051	0,4741746	0,6098351	552,2214	4,171235	0	12	904	461						Untertest1.avi	0	880	547	72	111	835	357	350	0	Content		832	350	3816295	3087365318
3833	09:34:42.588	00:00:03.832	230	884,1689	482,3411	0,6530905	0,5676646	535,2195	4,377579	0	723,7794	452,1863	0,4759887	0,6093733	552,3065	4,271616	0	13	804	467						Untertest1.avi	0	880	547	72	111	560	342	250	0	Content		732	356	3832918	3087381941
3850	09:34:42.605	00:00:03.849	231	753,5814	476,6376	0,6554573	0,5663906	535,1515	4,334496	0	647,9255	443,6281	0,4780552	0,6085708	552,299	4,175976	0	13	701	460						Untertest1.avi	0	880	547	72	111	560	342	250	0	Content		629	349	3849543	3087398566
3866	09:34:42.621	00:00:03.866	232	669,2396	466,0627	0,6572807	0,565415	534,9911	4,344872	0	597,3204	429,716	0,479059	0,6079706	552,3788	4,172605	0	13	633	448						Untertest1.avi	0	880	547	72	111	560	342	250	0	Content		561	337	3866292	3087415315
3883	09:34:42.638	00:00:03.882	233	645,5909	467,7448	0,6581575	0,5648599	535,0514	4,296391	0	611,1859	438,162	0,4790718	0,6076796	552,4411	4,090554	0	13	628	453						Untertest1.avi	0	880	547	72	111	560	342	250	0	Content		556	342	3882915	3087431938
3900	09:34:42.655	00:00:03.899	234	695,1974	460,4343	0,6586735	0,5643969	535,0501	4,281617	0	581,3444	429,6032	0,477961	0,6075919	557,6075	4,149665	0	13	638	445						Untertest1.avi	0	880	547	72	111	560	342	250	0	Content		566	334	3899539	3087448562
3916	09:34:42.671	00:00:03.916	235	645,1809	460,7804	0,6589743	0,5643204	534,7698	4,261483	0	621,5596	434,1218	0,4791362	0,6073015	552,2184	4,052813	0	13	633	447						Untertest1.avi	0	880	547	72	111	560	342	250	0	Content		561	336	3916290	3087465313
3933	09:34:42.688	00:00:03.932	236	643,4489	463,0987	0,6593707	0,5643112	534,6261	4,138788	0	580,5386	449,1064	0,4793892	0,6072835	552,0804	4,048634	0	13	612	456						Untertest1.avi	0	880	547	72	111	560	342	250	0	Content		540	345	3932913	3087481936
3950	09:34:42.705	00:00:03.949	237	602,1086	480,595	0,6598014	0,5647067	534,6261	4,168885	0	625,4275	435,994	0,479687	0,6074317	552,0255	4,08397	0	13	614	458						Untertest1.avi	0	880	547	72	111	560	342	250	0	Content		542	347	3949537	3087498560
3966	09:34:42.721	00:00:03.966	238	637,8162	471,9755	0,6601004	0,5647847	534,464	4,089727	0	627,8683	435,7719	0,4798865	0,6076369	552,0098	4,020972	0	13	633	454						Untertest1.avi	0	880	547	72	111	560	342	250	0	Content		561	343	3966162	3087515185
3983	09:34:42.738	00:00:03.982	239	639,0716	468,7417	0,6602764	0,5650644	534,3429	4,055367	0	619,7735	445,9491	0,4800671	0,6077691	551,9509	3,960611	0	13	629	457						Untertest1.avi	0	880	547	72	111	560	342	250	0	Content		557	346	3982927	3087531950
4000	09:34:42.755	00:00:03.999	240	643,2197	464,3572	0,6604057	0,5653386	534,1691	4,099017	0	614,3199	440,9177	0,4801329	0,6081322	551,7407	3,97332	0	13	629	453						Untertest1.avi	0	880	547	72	111	560	342	250	0	Content		557	342	3999535	3087548558
4016	09:34:42.771	00:00:04.016	241	640,8881	463,2857	0,6603992	0,5654906	534,1165	4,142144	0	619,9628	435,7762	0,4801261	0,6083313	551,7391	3,978066	0	13	630	450						Untertest1.avi	0	880	547	72	111	560	342	250	0	Content		558	339	4016161	3087565184
4033	09:34:42.788	00:00:04.032	242	649,3269	468,0581	0,6603401	0,5654822	533,989	4,105926	0	627,4699	437,4288	0,4800273	0,6083919	551,8068	3,938272	0	13	638	453						Untertest1.avi	0	880	547	72	111	560	342	250	0	Content		566	342	4032786	3087581809
4050	09:34:42.805	00:00:04.049	243	645,3035	462,4348	0,6602194	0,5653725	534,145	4,085386	0	618,404	430,8532	0,4798738	0,6084051	551,65	3,940522	0	13	632	447						Untertest1.avi	0	880	547	72	111	560	342	250	0	Content		560	336	4049532	3087598555
4066	09:34:42.821	00:00:04.066	244	643,6887	461,7742	0,6600576	0,5649496	534,216	4,061495	0	612,9188	430,0652	0,4797138	0,6080958	551,6298	3,977735	0	13	628	446						Untertest1.avi	0	880	547	72	111	560	342	250	0	Content		556	335	4066159	3087615182
4083	09:34:42.838	00:00:04.082	245	678,5688	403,6769	0,6589903	0,5626222	534,2754	4,068449	0	658,5705	375,5944	0,4790992	0,6061246	551,9713	3,940935	0	14	669	390						Untertest1.avi	0	880	547	72	111	671	142	183	0	Content		597	279	4082788	3087631811
4099	09:34:42.854	00:00:04.099	246	729,9941	326,7833	0,6576472	0,5595173	534,6425	4,020621	0	702,3488	295,3415	0,4782867	0,6035095	552,0929	3,969888	0	14	716	311						Untertest1.avi	0	880	547	72	111	671	142	183	0	Content		644	200	4099402	3087648425
4116	09:34:42.871	00:00:04.116	247	752,106	274,9557	0,6568216	0,5578803	534,9457	4,003574	0	732,5116	233,5634	0,4776429	0,6019658	552,5313	3,8757	0	14	742	254						Untertest1.avi	0	880	547	72	111	671	142	183	0	Content		670	143	4116155	3087665178
4133	09:34:42.888	00:00:04.132	248	763,4635	256,5635	0,6566977	0,5578684	535,0955	3,984611	0	727,3029	235,8519	0,4771966	0,6019733	552,3834	3,847496	0	14	745	246						Untertest1.avi	0	880	547	72	111	671	142	183	0	Content		673	135	4132780	3087681803
4149	09:34:42.904	00:00:04.149	249	755,3197	267,9032	0,6566143	0,5583957	534,993	3,998165	0	734,5793	230,2828	0,4767859	0,6025473	552,2279	3,80259	0	14	745	249						Untertest1.avi	0	880	547	72	111	671	142	183	0	Content		673	138	4149403	3087698426
4166	09:34:42.921	00:00:04.166	250	759,4958	259,5537	0,6563745	0,5588002	534,7733	3,930683	0	727,4594	220,485	0,4764024	0,6030053	552,171	3,828377	0	14	743	240						Untertest1.avi	0	880	547	72	111	671	142	183	0	Content		671	129	4166027	3087715050
4183	09:34:42.938	00:00:04.182	251	714,0093	272,3178	0,6561885	0,5592765	534,6271	3,915893	0	678,6857	248,3634	0,4760573	0,6034491	552,0797	3,843967	0	14	696	260						Untertest1.avi	0	880	547	72	111	671	142	183	0	Content		624	149	4182776	3087731799
4199	09:34:42.954	00:00:04.199	252	717,0555	259,7667	0,6560209	0,5598816	534,3915	3,87589	0	735,1368	219,3929	0,4757498	0,6039158	551,9528	3,773464	0	14	726	240						Untertest1.avi	0	880	547	72	111	671	142	183	0	Content		654	129	4199399	3087748422
4216	09:34:42.971	00:00:04.216	253	760,0236	270,1599	0,6558151	0,5600917	534,6251	3,936736	0	727,7858	228,4494	0,4754794	0,6043384	552,0037	3,771428	0	14	744	249						Untertest1.avi	0	880	547	72	111	671	142	183	0	Content		672	138	4216023	3087765046
4233	09:34:42.988	00:00:04.232	254	764,9939	269,351	0,6556011	0,5602717	534,7206	3,868568	0	740,5471	233,9826	0,4753359	0,6045129	551,9186	3,756766	0	14	753	252						Untertest1.avi	0	880	547	72	111	671	142	183	0	Content		681	141	4232647	3087781670
4249	09:34:43.004	00:00:04.249	255	774,0684	281,4389	0,6548991	0,5613341	534,6896	3,884012	0	745,0355	252,3338	0,4749786	0,6055873	551,9909	3,742303	0	14	760	267						Untertest1.avi	0	880	547	72	111	671	142	183	0	Content		688	156	4249394	3087798417
4266	09:34:43.021	00:00:04.266	256	825,5325	380,3659	0,6532819	0,5647653	534,8148	3,833258	0	771,6787	345,3056	0,4747064	0,6084793	552,0793	3,741893	0	15	799	363						Untertest1.avi	0	880	547	72	111	744	373	383	0	Content		727	252	4266018	3087815041
4283	09:34:43.038	00:00:04.282	257	862,5645	464,1758	0,6521083	0,5679585	534,8555	3,783875	0	775,6085	428,3863	0,4750142	0,6108945	551,8625	3,675478	0	15	819	446						Untertest1.avi	0	880	547	72	111	744	373	383	0	Content		747	335	4282642	3087831665
4299	09:34:43.054	00:00:04.299	258	884,5503	489,8527	0,6515628	0,5693765	534,8659	3,810079	0	766,863	465,0808	0,4753608	0,6118271	551,8005	3,681549	0	15	826	477						Untertest1.avi	0	880	547	72	111	744	373	383	0	Content		754	366	4299265	3087848288
4316	09:34:43.071	00:00:04.316	259	892,2418	500,3527	0,6513036	0,5695158	535,1445	3,795218	0	750,5537	472,4124	0,4753391	0,6119247	551,8679	3,744529	0	15	821	486						Untertest1.avi	0	880	547	72	111	744	373	383	0	Content		749	375	4316018	3087865041
4333	09:34:43.088	00:00:04.332	260	849,7144	505,0914	0,6512159	0,5695949	535,1445	3,907578	0	744,7724	469,8348	0,4751868	0,611859	551,9785	3,751551	0	15	797	487						Untertest1.avi	0	880	547	72	111	744	373	383	0	Content		725	376	4332637	3087881660
4349	09:34:43.104	00:00:04.349	261	895,024	501,6783	0,651111	0,5691926	535,3633	3,785785	0	742,2142	467,6272	0,474973	0,611663	552,2589	3,686702	0	15	819	485						Untertest1.avi	0	880	547	72	111	744	373	383	0	Content		747	374	4349264	3087898287
4366	09:34:43.121	00:00:04.365	262	893,3598	493,8951	0,6509876	0,5690146	535,6064	3,897155	0	738,1348	469,7652	0,4747883	0,6114355	552,3878	3,709497	0	15	816	482						Untertest1.avi	0	880	547	72	111	744	373	383	0	Content		744	371	4365899	3087914922
4383	09:34:43.138	00:00:04.382	263	901,6689	502,8807	0,6508574	0,5689396	535,7528	3,832975	0	736,4594	469,3542	0,474651	0,611293	552,5609	3,678547	0	15	819	486						Untertest1.avi	0	880	547	72	111	744	373	383	0	Content		747	375	4382638	3087931661
4399	09:34:43.154	00:00:04.399	264	904,2931	495,1045	0,650764	0,5689157	535,8836	3,818859	0	735,8533	463,3284	0,4745373	0,6112342	552,8304	3,694858	0	15	820	479						Untertest1.avi	0	880	547	72	111	744	373	383	0	Content		748	368	4399258	3087948281
4416	09:34:43.171	00:00:04.415	265	837,132	515,1395	0,6515962	0,5691664	529,8315	3,780865	0	727,8978	468,5397	0,4744417	0,6112373	553,0577	3,658689	0	15	783	492						Untertest1.avi	0	880	547	72	111	744	373	383	0	Content		711	381	4415901	3087964924
4433	09:34:43.188	00:00:04.432	266	837,9114	493,229	0,6507044	0,5692616	535,8836	3,802183	0	731,8171	469,5252	0,4743785	0,6112878	553,3094	3,666824	0	15	785	481						Untertest1.avi	0	880	547	72	111	744	373	383	0	Content		713	370	4432506	3087981529
4449	09:34:43.204	00:00:04.449	267	904,002	495,907	0,6505411	0,5691956	536,6383	3,754543	0	728,7833	468,5242	0,4743503	0,6113553	553,5633	3,638583	0	15	816	482						Untertest1.avi	0	880	547	72	111	744	373	383	0	Content		744	371	4449258	3087998281
4466	09:34:43.221	00:00:04.465	268	894,3151	493,0532	0,6504981	0,5693418	536,8052	3,759087	0	721,5435	471,9583	0,4743601	0,6114141	553,8294	3,681799	0	15	808	483						Untertest1.avi	0	880	547	72	111	744	373	383	0	Content		736	372	4465896	3088014919
4483	09:34:43.238	00:00:04.482	269	904,5581	505,2618	0,6504588	0,5694216	537,0495	3,760507	0	718,8393	473,4795	0,4744112	0,6114444	554,0974	3,671302	0	15	812	489						Untertest1.avi	0	880	547	72	111	744	373	383	0	Content		740	378	4482505	3088031528
4499	09:34:43.254	00:00:04.499	270	910,036	497,2385	0,6504678	0,5694817	537,2927	3,716218	0	735,2665	461,1025	0,474484	0,6114516	554,4315	3,598529	0	15	823	479						Untertest1.avi	0	880	547	72	111	744	373	383	0	Content		751	368	4499129	3088048152
4516	09:34:43.271	00:00:04.515	271	837,0356	523,7943	0,6515315	0,5696988	530,5015	3,62302	0	722,4295	472,0759	0,4745764	0,6114278	554,6386	3,613785	0	15	780	498						Untertest1.avi	0	880	547	72	111	744	373	383	0	Content		708	387	4515893	3088064916
4533	09:34:43.288	00:00:04.532	272	908,9955	511,111	0,6506487	0,5693845	537,6906	3,672451	0	727,1983	472,7531	0,4747178	0,6113003	554,8571	3,546797	0	15	818	492						Untertest1.avi	0	880	547	72	111	744	373	383	0	Content		746	381	4532503	3088081526
4549	09:34:43.304	00:00:04.549	273	944,225	501,5577	0,6496675	0,5690445	533,4216	3,639923	0	733,792	471,7405	0,4749192	0,6111345	555,0873	3,564006	0	15	839	487						Untertest1.avi	0	880	547	72	111	744	373	383	0	Content		767	376	4549126	3088098149
4566	09:34:43.321	00:00:04.565	274	922,2706	490,8337	0,651127	0,5690911	538,0413	3,602147	0	726,3091	468,5007	0,4752503	0,6109195	555,2507	3,596065	0	15	824	480						Untertest1.avi	0	880	547	72	111	744	373	383	0	Content		752	369	4565750	3088114773
4582	09:34:43.337	00:00:04.582	275	851,7696	504,6251	0,6523544	0,5692271	532,5006	3,530692	0	724,1168	469,3518	0,4756587	0,6106958	555,3562	3,604099	0	15	788	487						Untertest1.avi	0	880	547	72	111	744	373	383	0	Content		716	376	4582499	3088131522
4599	09:34:43.354	00:00:04.599	276	907,6664	498,355	0,6520993	0,5689679	538,1602	3,710186	0	725,6937	469,3739	0,4761671	0,6105129	555,519	3,557621	0	15	817	484						Untertest1.avi	0	880	547	72	111	744	373	383	0	Content		745	373	4599122	3088148145
4616	09:34:43.371	00:00:04.615	277	-1024	-768	-1	-1	-1	-1	4	742,6469	457,7816	0,4767253	0,6104124	555,581	3,448862	0	15	743	458						Untertest1.avi	0	880	547	72	111	744	373	383	0	Content		671	347	4615745	3088164768
4632	09:34:43.387	00:00:04.632	278	894,1724	505,0521	0,6538322	0,570141	538,1756	3,583921	0	712,0693	482,8943	0,4781565	0,6112697	555,6232	3,500077	0	15	803	494						Untertest1.avi	0	880	547	72	111	744	373	383	0	Content		731	383	4632494	3088181517
4649	09:34:43.404	00:00:04.649	279	830,0532	624,5834	0,6559533	0,5738599	537,7943	3,518991	0	661,7509	590,6406	0,4818948	0,6143025	555,4572	3,503447	0	16	746	608						Untertest1.avi	0	880	547	72	111	519	559	316	0	Content		674	497	4649118	3088198141
4666	09:34:43.421	00:00:04.665	280	714,3281	706,1923	0,6580567	0,5760576	537,9718	3,619282	0	551,3934	660,2573	0,4845912	0,6157982	555,4128	3,578431	0	16	633	683						Untertest1.avi	0	880	547	72	111	519	559	316	0	Content		561	572	4665742	3088214765
4682	09:34:43.437	00:00:04.682	281	676,3571	691,0002	0,6595097	0,575776	537,8591	3,584905	0	521,3712	650,3273	0,4859308	0,6155487	555,2843	3,571698	0	16	599	671						Untertest1.avi	0	880	547	72	111	519	559	316	0	Content		527	560	4682367	3088231390
4699	09:34:43.454	00:00:04.699	282	681,9333	697,2997	0,6602717	0,575478	537,5704	3,522272	0	483,9443	645,8773	0,4865316	0,6151744	554,9773	3,503577	0	16	583	672						Untertest1.avi	0	880	547	72	111	519	559	316	0	Content		511	561	4699114	3088248137
4716	09:34:43.471	00:00:04.715	283	678,0209	691,4206	0,6610504	0,5753911	537,4297	3,53869	0	483,7821	652,6878	0,4870583	0,6150267	554,8012	3,509286	0	16	581	672						Untertest1.avi	0	880	547	72	111	519	559	316	0	Content		509	561	4715740	3088264763
4732	09:34:43.487	00:00:04.732	284	686,5269	695,0347	0,661814	0,5755933	537,0442	3,486447	0	491,8365	643,3795	0,4876026	0,6150999	554,641	3,512681	0	16	589	669						Untertest1.avi	0	880	547	72	111	519	559	316	0	Content		517	558	4732360	3088281383
4749	09:34:43.504	00:00:04.748	285	697,4399	694,8037	0,6625043	0,576333	536,6569	3,500007	0	474,7417	646,9824	0,4880365	0,6156998	554,3875	3,463586	0	16	586	671						Untertest1.avi	0	880	547	72	111	519	559	316	0	Content		514	560	4748983	3088298006
4766	09:34:43.521	00:00:04.765	286	698,4888	699,1051	0,6628965	0,577026	536,6407	3,49964	0	487,2038	640,8536	0,4883525	0,6161597	554,0977	3,514845	0	16	593	670						Untertest1.avi	0	880	547	72	111	519	559	316	0	Content		521	559	4765733	3088314756
4782	09:34:43.537	00:00:04.782	287	695,2656	692,6682	0,6631828	0,5771758	536,4176	3,536102	0	479,4628	632,6545	0,4884631	0,6161541	553,9639	3,518643	0	16	587	663						Untertest1.avi	0	880	547	72	111	519	559	316	0	Content		515	552	4782353	3088331376
4799	09:34:43.554	00:00:04.798	288	701,5475	698,3105	0,6633138	0,5771023	536,004	3,48158	0	483,092	640,8217	0,4884668	0,6159876	553,824	3,5675	0	16	592	670						Untertest1.avi	0	880	547	72	111	519	559	316	0	Content		520	559	4798976	3088347999
4816	09:34:43.571	00:00:04.815	289	695,9924	691,3246	0,6633444	0,5771256	535,8995	3,566865	0	488,245	643,3921	0,4884018	0,6160452	553,7227	3,606857	0	16	592	667						Untertest1.avi	0	880	547	72	111	519	559	316	0	Content		520	556	4815600	3088364623
4832	09:34:43.587	00:00:04.832	290	705,2631	695,3301	0,6633171	0,5770024	535,7808	3,531407	0	478,2523	640,0872	0,4882728	0,6159861	553,4154	3,557689	0	16	592	668						Untertest1.avi	0	880	547	72	111	519	559	316	0	Content		520	557	4832348	3088381371
4849	09:34:43.604	00:00:04.848	291	696,1126	702,4627	0,6632894	0,5767331	535,6611	3,533676	0	484,9554	642,5816	0,4881235	0,6159199	553,2289	3,549384	0	16	591	673						Untertest1.avi	0	880	547	72	111	519	559	316	0	Content		519	562	4848972	3088397995
4866	09:34:43.621	00:00:04.865	292	701,6946	696,0483	0,6632457	0,5765456	535,6033	3,595499	0	480,8276	646,5251	0,4879591	0,6158558	553,3454	3,603855	0	16	591	671						Untertest1.avi	0	880	547	72	111	519	559	316	0	Content		519	560	4865595	3088414618
4882	09:34:43.637	00:00:04.882	293	690,853	695,7009	0,6632223	0,5764223	535,5569	3,558227	0	489,0357	646,5392	0,4877975	0,6158575	553,1774	3,614324	0	16	590	671						Untertest1.avi	0	880	547	72	111	519	559	316	0	Content		518	560	4882221	3088431244
4899	09:34:43.654	00:00:04.898	294	693,177	694,821	0,6632152	0,5764081	535,4988	3,625153	0	487,0592	644,4473	0,487693	0,6158822	552,964	3,581849	0	16	590	670						Untertest1.avi	0	880	547	72	111	519	559	316	0	Content		518	559	4898970	3088447993
4916	09:34:43.671	00:00:04.915	295	696,7726	686,252	0,6632268	0,5767039	535,3209	3,678024	0	492,882	645,3891	0,4876236	0,6162435	552,9447	3,619119	0	16	595	666						Untertest1.avi	0	880	547	72	111	519	559	316	0	Content		523	555	4915592	3088464615
4932	09:34:43.687	00:00:04.932	296	684,139	690,6774	0,6633276	0,5771165	535,3041	3,666837	0	502,3119	642,8864	0,4875602	0,6167063	552,8807	3,671981	0	16	593	667						Untertest1.avi	0	880	547	72	111	519	559	316	0	Content		521	556	4932218	3088481241
4949	09:34:43.704	00:00:04.948	297	641,4876	675,0024	0,6643823	0,5765799	535,3184	3,784653	0	484,0791	625,3333	0,4883954	0,6164715	552,8423	3,6953	0	16	563	650						Untertest1.avi	0	880	547	72	111	519	559	316	0	Content		491	539	4948848	3088497871
4966	09:34:43.721	00:00:04.965	298	551,5987	616,4866	0,6662329	0,5746742	535,2709	3,788585	0	403,0495	574,9019	0,4896877	0,6151847	552,778	3,568001	0	17	477	596						Untertest1.avi	0	880	547	72	111	355	301	200	0	Content		405	485	4965591	3088514614
4982	09:34:43.737	00:00:04.982	299	514,6207	558,5472	0,6675225	0,5725242	535,4419	3,81026	0	375,0241	517,6661	0,4902705	0,6136653	552,8773	3,592205	0	17	445	538						Untertest1.avi	0	880	547	72	111	355	301	200	0	Content		373	427	4982215	3088531238
4999	09:34:43.754	00:00:04.998	300	495,5424	498,9794	0,6682833	0,5704138	535,4454	3,836974	0	385,2772	458,8108	0,4904366	0,6122729	552,9518	3,753901	0	17	440	479						Untertest1.avi	0	880	547	72	111	355	301	200	0	Content		368	368	4998841	3088547864
5015	09:34:43.770	00:00:05.015	301	465,6312	432,9706	0,669021	0,5690593	535,5562	3,66871	0	378,6809	419,0135	0,49044	0,6113902	553,0361	3,695109	0	17	422	426						Untertest1.avi	0	880	547	72	111	355	301	200	0	Content		350	315	5015463	3088564486
5032	09:34:43.787	00:00:05.032	302	409,5446	367,813	0,6694548	0,5687518	535,5536	3,61699	0	386,8003	348,9854	0,4900771	0,6112289	552,9808	3,463651	0	17	398	358						Untertest1.avi	0	880	547	72	111	355	301	200	0	Content		326	247	5032213	3088581236
5049	09:34:43.804	00:00:05.048	303	-1024	-768	-1	-1	-1	-1	4	383,8038	361,8455	0,4897867	0,6115491	552,9147	3,453163	0	17	384	362						Untertest1.avi	0	880	547	72	111	355	301	200	0	Content		312	251	5048868	3088597891
5065	09:34:43.820	00:00:05.065	304	448,1047	410,6447	0,669652	0,5694561	535,7222	3,726982	0	404,6568	385,0242	0,4896109	0,6117407	552,8906	3,636634	0	17	426	398						Untertest1.avi	0	880	547	72	111	355	301	200	0	Content		354	287	5065467	3088614490
5082	09:34:43.837	00:00:05.082	305	441,6066	422,7573	0,6695511	0,5699047	535,7822	3,75147	0	401,1425	406,0335	0,4895057	0,6119516	553,0092	3,74722	0	17	421	414						Untertest1.avi	0	880	547	72	111	355	301	200	0	Content		349	303	5082086	3088631109
5099	09:34:43.854	00:00:05.098	306	452,4577	427,6219	0,66939	0,5702217	536,0201	3,833555	0	402,27	387,9059	0,4893039	0,6121706	553,3495	3,742741	0	17	427	408						Untertest1.avi	0	880	547	72	111	355	301	200	0	Content		355	297	5098870	3088647893
5115	09:34:43.870	00:00:05.115	307	459,178	426,2185	0,6691152	0,5705985	536,0462	3,760486	0	403,4781	387,0682	0,489139	0,6122394	553,4004	3,72016	0	17	431	407						Untertest1.avi	0	880	547	72	111	355	301	200	0	Content		359	296	5115464	3088664487
5132	09:34:43.887	00:00:05.132	308	456,7455	429,514	0,6688718	0,570823	536,4908	3,85013	0	392,9947	386,3392	0,4889527	0,6122643	553,8337	3,769811	0	17	425	408						Untertest1.avi	0	880	547	72	111	355	301	200	0	Content		353	297	5132086	3088681109
5149	09:34:43.904	00:00:05.148	309	471,9014	427,0421	0,668209	0,5715262	536,4856	3,87902	0	405,4131	396,8983	0,4885232	0,6125849	554,1431	3,770157	0	17	439	412						Untertest1.avi	0	880	547	72	111	355	301	200	0	Content		367	301	5148709	3088697732
5165	09:34:43.920	00:00:05.165	310	550,3842	492,6093	0,6655238	0,5740854	536,9307	3,947432	0	486,2434	468,6119	0,4871671	0,6146317	554,6945	3,837562	0	18	518	481						Untertest1.avi	0	880	547	72	111	558	500	216	0	Content		446	370	5165454	3088714477
5182	09:34:43.937	00:00:05.182	311	657,2045	578,2113	0,6627135	0,5774543	537,2712	3,977707	0	577,2377	539,3692	0,4865064	0,6164827	554,6877	3,945563	0	18	617	559						Untertest1.avi	0	880	547	72	111	558	500	216	0	Content		545	448	5182078	3088731101
5199	09:34:43.954	00:00:05.198	312	735,4119	611,9493	0,6616343	0,5790772	537,8118	3,955139	0	546,0372	580,7953	0,486652	0,6171442	555,1555	3,993189	0	18	641	596						Untertest1.avi	0	880	547	72	111	558	500	216	0	Content		569	485	5198703	3088747726
5215	09:34:43.970	00:00:05.215	313	716,0243	634,6058	0,6615794	0,5794105	538,0853	3,939724	0	538,1953	587,9388	0,486836	0,6171315	555,369	3,875391	0	18	627	611						Untertest1.avi	0	880	547	72	111	558	500	216	0	Content		555	500	5215324	3088764347
5232	09:34:43.987	00:00:05.232	314	721,7043	630,5146	0,661783	0,5796162	538,3844	3,955408	0	545,8896	588,3897	0,4871663	0,6170448	555,5224	3,969704	0	18	634	609						Untertest1.avi	0	880	547	72	111	558	500	216	0	Content		562	498	5232075	3088781098
5249	09:34:44.004	00:00:05.248	315	731,989	634,6722	0,6622363	0,5798457	538,4814	4,030524	0	540,6209	588,163	0,487516	0,61702	555,831	3,984974	0	18	636	611						Untertest1.avi	0	880	547	72	111	558	500	216	0	Content		564	500	5248698	3088797721
5265	09:34:44.020	00:00:05.265	316	730,3889	628,3168	0,6627914	0,5801607	538,7499	4,111745	0	533,3434	595,6616	0,4879856	0,6169369	556,0284	4,023828	0	18	632	612						Untertest1.avi	0	880	547	72	111	558	500	216	0	Content		560	501	5265325	3088814348
5282	09:34:44.037	00:00:05.281	317	724,4431	634,4614	0,6635085	0,5803472	539,062	4,080246	0	531,7523	588,6707	0,4885507	0,6167687	556,3224	3,977102	0	18	628	612						Untertest1.avi	0	880	547	72	111	558	500	216	0	Content		556	501	5281946	3088830969
5299	09:34:44.054	00:00:05.298	318	735,1113	629,0584	0,6643394	0,5804762	539,2676	4,089588	0	535,7866	589,6129	0,4892587	0,6163466	556,5079	3,950617	0	18	635	609						Untertest1.avi	0	880	547	72	111	558	500	216	0	Content		563	498	5298696	3088847719
5315	09:34:44.070	00:00:05.315	319	720,5839	630,4957	0,665263	0,5804821	539,6174	4,080802	0	531,6716	593,5465	0,4900209	0,6158614	556,7726	3,970366	0	18	626	612						Untertest1.avi	0	880	547	72	111	558	500	216	0	Content		554	501	5315318	3088864341
5332	09:34:44.087	00:00:05.331	320	714,1354	629,1359	0,6662898	0,5803912	539,7979	4,037789	0	586,5907	595,3519	0,4912732	0,6151304	559,3615	3,943908	0	18	650	612						Untertest1.avi	0	880	547	72	111	558	500	216	0	Content		578	501	5331945	3088880968
5349	09:34:44.104	00:00:05.348	321	738,5224	633,2236	0,6673141	0,5802462	540,0035	3,903722	0	536,2805	598,498	0,4916823	0,6145338	557,3979	3,88569	0	18	637	616						Untertest1.avi	0	880	547	72	111	558	500	216	0	Content		565	505	5348567	3088897590
5365	09:34:44.120	00:00:05.365	322	703,0123	639,147	0,6682037	0,5802556	541,7852	3,890592	0	551,5612	589,6418	0,4925414	0,6138729	557,6171	3,825825	0	18	627	614						Untertest1.avi	0	880	547	72	111	558	500	216	0	Content		555	503	5365316	3088914339
5382	09:34:44.137	00:00:05.381	323	662,8199	650,5672	0,6708435	0,5806124	540,6331	3,915777	0	500,738	614,2502	0,4949309	0,6139803	558,0047	3,829556	0	19	582	632						Untertest1.avi	0	880	547	72	111	327	517	266	0	Content		510	521	5381940	3088930963
5399	09:34:44.154	00:00:05.398	324	519,2704	681,8084	0,6741339	0,5810627	541,0392	3,841671	0	389,8262	641,7488	0,4980633	0,6140278	558,5058	3,720275	0	19	455	662						Untertest1.avi	0	880	547	72	111	327	517	266	0	Content		383	551	5398563	3088947586
5415	09:34:44.170	00:00:05.415	325	453,4008	666,1244	0,6765614	0,5802304	541,3945	3,803906	0	362,0322	610,7972	0,4995666	0,6130727	558,7931	3,788317	0	19	408	638						Untertest1.avi	0	880	547	72	111	327	517	266	0	Content		336	527	5415313	3088964336
5432	09:34:44.187	00:00:05.431	326	447,5265	643,9338	0,67779	0,5793365	541,4482	3,769594	0	404,3376	599,9314	0,500097	0,6122059	559,0359	3,754413	0	19	426	622						Untertest1.avi	0	880	547	72	111	327	517	266	0	Content		354	511	5431938	3088980961
5449	09:34:44.204	00:00:05.448	327	433,9252	647,906	0,6786007	0,5790361	541,2816	3,799071	0	370,9119	606,9276	0,5005479	0,6118685	559,1464	3,663376	0	19	402	627						Untertest1.avi	0	880	547	72	111	327	517	266	0	Content		330	516	5448562	3088997585
5465	09:34:44.220	00:00:05.465	328	419,2342	642,1958	0,6793416	0,5787786	541,5839	3,692634	0	371,8092	604,2657	0,501063	0,6114557	559,2629	3,659403	0	19	396	623						Untertest1.avi	0	880	547	72	111	327	517	266	0	Content		324	512	5465183	3089014206
5482	09:34:44.237	00:00:05.481	329	416,8387	644,1362	0,6801272	0,5784807	541,8212	3,669137	0	384,2347	614,6578	0,5017705	0,6109379	559,526	3,601681	0	19	401	629						Untertest1.avi	0	880	547	72	111	327	517	266	0	Content		329	518	5481932	3089030955
5499	09:34:44.254	00:00:05.498	330	420,4242	640,2182	0,6809681	0,5783528	541,6752	3,680238	0	382,4023	606,6647	0,5024863	0,6107735	559,4055	3,616866	0	19	401	623						Untertest1.avi	0	880	547	72	111	327	517	266	0	Content		329	512	5498555	3089047578
5515	09:34:44.270	00:00:05.515	331	416,3882	641,4656	0,6817944	0,578481	541,5495	3,664053	0	378,163	606,4813	0,503269	0,6106822	559,5624	3,592028	0	19	397	624						Untertest1.avi	0	880	547	72	111	327	517	266	0	Content		325	513	5515178	3089064201
5532	09:34:44.287	00:00:05.531	332	419,1368	644,4257	0,6827063	0,5787426	541,5931	3,658735	0	378,9098	608,5462	0,5040896	0,6107247	559,6833	3,570421	0	19	399	626						Untertest1.avi	0	880	547	72	111	327	517	266	0	Content		327	515	5531801	3089080824
5549	09:34:44.304	00:00:05.548	333	419,989	646,6671	0,6836844	0,5791211	541,4736	3,669689	0	375,6405	613,8899	0,5049589	0,6108449	559,4827	3,544573	0	19	398	630						Untertest1.avi	0	880	547	72	111	327	517	266	0	Content		326	519	5548549	3089097572
5565	09:34:44.320	00:00:05.565	334	415,5053	640,7573	0,6846876	0,5796311	541,4769	3,602782	0	376,3048	603,704	0,5058703	0,6109803	559,3756	3,573909	0	19	396	622						Untertest1.avi	0	880	547	72	111	327	517	266	0	Content		324	511	5565173	3089114196
5582	09:34:44.337	00:00:05.581	335	422,086	642,4463	0,6857009	0,5799189	541,432	3,601042	0	375,8952	616,5399	0,506771	0,6108863	559,2446	3,546509	0	19	399	629						Untertest1.avi	0	880	547	72	111	327	517	266	0	Content		327	518	5581797	3089130820
5598	09:34:44.353	00:00:05.598	336	422,9978	649,9081	0,6867882	0,5799254	541,1331	3,645145	0	375,7885	607,501	0,5077308	0,6105775	559,1558	3,623055	0	19	399	629						Untertest1.avi	0	880	547	72	111	327	517	266	0	Content		327	518	5598424	3089147447
5615	09:34:44.370	00:00:05.615	337	418,5132	643,8871	0,688113	0,5797065	540,9168	3,65514	0	377,6568	606,5377	0,5088608	0,6098312	559,2272	3,562896	0	19	398	625						Untertest1.avi	0	880	547	72	111	327	517	266	0	Content		326	514	5615172	3089164195
5632	09:34:44.387	00:00:05.631	338	424,1808	642,319	0,6897464	0,5792835	541,0022	3,647923	0	382,1375	613,8143	0,5102728	0,6086425	559,037	3,607949	0	19	403	628						Untertest1.avi	0	880	547	72	111	327	517	266	0	Content		331	517	5631796	3089180819
5648	09:34:44.403	00:00:05.648	339	404,3022	644,0543	0,6921585	0,5786408	540,9398	3,678286	0	378,7453	622,0458	0,5124852	0,6069873	558,7264	3,593343	0	20	392	633						Untertest1.avi	0	880	547	72	111	296	494	600	0	Content		320	522	5648420	3089197443
5665	09:34:44.420	00:00:05.665	340	365,527	623,8369	0,6951162	0,5773475	540,6898	3,698494	0	297,3149	588,4514	0,5150119	0,6045066	558,7264	3,686666	0	20	331	606						Untertest1.avi	0	880	547	72	111	296	494	600	0	Content		259	495	5665044	3089214067
5682	09:34:44.437	00:00:05.681	341	369,354	614,2249	0,6976046	0,5766258	540,3038	3,72982	0	315,4715	593,7026	0,5169483	0,6021087	558,7264	3,737535	0	20	342	604						Untertest1.avi	0	880	547	72	111	296	494	600	0	Content		270	493	5681792	3089230815
5698	09:34:44.453	00:00:05.698	342	375,6707	618,6554	0,6999866	0,5763761	540,0036	3,773993	0	316,4942	590,0345	0,5191039	0,5997881	558,7264	3,72823	0	20	346	604						Untertest1.avi	0	880	547	72	111	296	494	600	0	Content		274	493	5698416	3089247439
5715	09:34:44.470	00:00:05.715	343	371,3224	613,0017	0,7023506	0,5763149	539,6927	3,809645	0	305,9997	580,7985	0,5212384	0,5974138	558,7264	3,765935	0	20	339	597						Untertest1.avi	0	880	547	72	111	296	494	600	0	Content		267	486	5715037	3089264060
5732	09:34:44.487	00:00:05.731	344	371,4896	623,6349	0,7045501	0,5765635	539,2031	3,834436	0	311,6896	583,5676	0,5232503	0,595131	558,7264	3,788197	0	20	342	604						Untertest1.avi	0	880	547	72	111	296	494	600	0	Content		270	493	5731661	3089280684
5748	09:34:44.503	00:00:05.748	345	374,7211	613,8902	0,7066137	0,5771631	538,5643	3,838806	0	329,3591	581,4905	0,5252359	0,5931823	558,7264	3,814904	0	20	352	598						Untertest1.avi	0	880	547	72	111	296	494	600	0	Content		280	487	5748411	3089297434
5765	09:34:44.520	00:00:05.765	346	376,9329	626,0614	0,7084506	0,5781178	538,2505	3,997987	0	307,0861	591,9583	0,5258075	0,5916005	564,6064	3,962603	0	20	342	609						Untertest1.avi	0	880	547	72	111	296	494	600	0	Content		270	498	5765035	3089314058
5782	09:34:44.537	00:00:05.781	347	379,5474	619,66	0,7099729	0,5792151	538,0313	3,985308	0	319,167	581,34	0,52795	0,5902995	561,3377	3,975758	0	20	349	600						Untertest1.avi	0	880	547	72	111	296	494	600	0	Content		277	489	5781662	3089330685
5798	09:34:44.553	00:00:05.798	348	367,8949	618,4232	0,7111939	0,5804088	537,6848	4,032602	0	-1024	-768	-1	-1	-1	-1	4	20	368	618						Untertest1.avi	0	880	547	72	111	296	494	600	0	Content		296	507	5798408	3089347431
5815	09:34:44.570	00:00:05.815	349	371,6487	630,427	0,7120191	0,5816545	537,4518	4,071762	0	313,382	581,598	0,530196	0,5891495	560,3791	4,078874	0	20	343	606						Untertest1.avi	0	880	547	72	111	296	494	600	0	Content		271	495	5815031	3089364054
5832	09:34:44.587	00:00:05.831	350	380,4443	621,48	0,7125624	0,5829224	537,2733	4,097771	0	324,3228	594,1656	0,5316213	0,5892304	555,3701	4,044663	0	20	352	608						Untertest1.avi	0	880	547	72	111	296	494	600	0	Content		280	497	5831658	3089380681
5848	09:34:44.603	00:00:05.848	351	370,2453	629,9601	0,7127662	0,5841097	537,2353	4,031875	0	318,2812	586,4799	0,5320115	0,589678	554,7692	4,140748	0	20	344	608						Untertest1.avi	0	880	547	72	111	296	494	600	0	Content		272	497	5848282	3089397305
5865	09:34:44.620	00:00:05.865	352	371,0493	631,7545	0,7126968	0,5850605	537,2109	4,146202	0	326,6128	580,4357	0,5320569	0,5903001	554,4835	4,172235	0	20	349	606						Untertest1.avi	0	880	547	72	111	296	494	600	0	Content		277	495	5865029	3089414052
5882	09:34:44.637	00:00:05.881	353	378,0945	632,3328	0,712468	0,5858229	537,1193	4,197719	0	311,2887	572,723	0,5321548	0,5910366	553,216	4,131499	0	20	345	603						Untertest1.avi	0	880	547	72	111	296	494	600	0	Content		273	492	5881653	3089430676
5898	09:34:44.653	00:00:05.898	354	372,9172	624,5417	0,7121302	0,5862622	537,2857	4,185339	0	318,5087	580,7504	0,5319123	0,5915184	553,216	4,114522	0	20	346	603						Untertest1.avi	0	880	547	72	111	296	494	600	0	Content		274	492	5898275	3089447298
5915	09:34:44.670	00:00:05.914	355	374,6966	616,412	0,7117112	0,58626	537,4301	4,233524	0	313,2737	578,2106	0,5317333	0,5915326	553,216	4,152597	0	20	344	597						Untertest1.avi	0	880	547	72	111	296	494	600	0	Content		272	486	5914897	3089463920
5932	09:34:44.687	00:00:05.931	356	403,2625	603,503	0,711199	0,5864557	537,5095	4,333012	0	342,1827	565,0115	0,5304256	0,5917681	558,6284	4,272456	0	20	373	584						Untertest1.avi	0	880	547	72	111	296	494	600	0	Content		301	473	5931523	3089480546
5948	09:34:44.703	00:00:05.948	357	411,4481	611,2875	0,710907	0,587069	537,6274	4,259612	0	340,2369	578,6886	0,5304392	0,5922386	558,6284	4,246632	0	20	376	595						Untertest1.avi	0	880	547	72	111	296	494	600	0	Content		304	484	5948273	3089497296
5965	09:34:44.720	00:00:05.964	358	411,4565	621,3577	0,7112232	0,5873296	537,578	4,350065	0	345,8757	596,7614	0,5316505	0,5921081	553,6906	4,237117	0	20	379	609						Untertest1.avi	0	880	547	72	111	296	494	600	0	Content		307	498	5964895	3089513918
5982	09:34:44.737	00:00:05.981	359	415,7539	618,5906	0,7119206	0,5872419	537,6449	4,417349	0	356,7922	586,2997	0,5322363	0,591782	553,4277	4,332934	0	20	386	602						Untertest1.avi	0	880	547	72	111	296	494	600	0	Content		314	491	5981648	3089530671
5998	09:34:44.753	00:00:05.998	360	406,7707	622,2423	0,7128013	0,5871153	537,6288	4,354144	0	328,1365	580,6254	0,5329427	0,5913433	553,4277	4,229661	0	20	367	601						Untertest1.avi	0	880	547	72	111	296	494	600	0	Content		295	490	5998269	3089547292
6015	09:34:44.770	00:00:06.014	361	404,1169	623,5227	0,713865	0,5869428	537,6053	4,339417	0	334,2761	590,5731	0,5338571	0,5905501	553,4277	4,273587	0	20	369	607						Untertest1.avi	0	880	547	72	111	296	494	600	0	Content		297	496	6014895	3089563918
6032	09:34:44.787	00:00:06.031	362	415,9206	626,6383	0,7150881	0,586777	537,437	4,410584	0	347,0587	594,5927	0,5343977	0,5896685	556,8458	4,334818	0	20	381	611						Untertest1.avi	0	880	547	72	111	296	494	600	0	Content		309	500	6031520	3089580543
6048	09:34:44.803	00:00:06.048	363	401,8746	619,3918	0,7164211	0,5866438	537,3475	4,292791	0	336,6658	579,2614	0,535565	0,5888516	556,8458	4,266503	0	20	369	599						Untertest1.avi	0	880	547	72	111	296	494	600	0	Content		297	488	6048143	3089597166
6065	09:34:44.820	00:00:06.064	364	413,2114	617,4146	0,7177364	0,5865779	536,9625	4,391238	0	348,8545	595,6827	0,5367801	0,5879675	556,802	4,328014	0	20	381	607						Untertest1.avi	0	880	547	72	111	296	494	600	0	Content		309	496	6064890	3089613913
6082	09:34:44.837	00:00:06.081	365	405,0533	622,7894	0,7190711	0,5866675	536,7219	4,299639	0	346,9881	584,5593	0,5376106	0,587232	558,7792	4,311646	0	20	376	604						Untertest1.avi	0	880	547	72	111	296	494	600	0	Content		304	493	6081521	3089630544
6098	09:34:44.853	00:00:06.098	366	403,6883	620,9058	0,7203392	0,5867996	536,3567	4,267527	0	335,1599	585,0138	0,5387242	0,5866172	558,7792	4,1853	0	20	369	603						Untertest1.avi	0	880	547	72	111	296	494	600	0	Content		297	492	6098144	3089647167
6115	09:34:44.870	00:00:06.114	367	399,8724	624,6265	0,7214081	0,5870711	536,209	4,246492	0	336,5713	573,1394	0,539739	0,58614	558,7792	4,155519	0	20	368	599						Untertest1.avi	0	880	547	72	111	296	494	600	0	Content		296	488	6114763	3089663786
6132	09:34:44.887	00:00:06.131	368	416,3995	621,9426	0,722356	0,5874641	535,8781	4,247561	0	337,4482	587,8101	0,5403344	0,5858662	560,2657	4,239899	0	20	377	605						Untertest1.avi	0	880	547	72	111	296	494	600	0	Content		305	494	6131521	3089680544
6148	09:34:44.903	00:00:06.148	369	401,8154	624,905	0,7231627	0,5878215	535,6125	4,175989	0	334,033	582,0748	0,5411091	0,5856854	560,2657	4,188365	0	20	368	603						Untertest1.avi	0	880	547	72	111	296	494	600	0	Content		296	492	6148142	3089697165
6165	09:34:44.920	00:00:06.164	370	412,5294	622,9726	0,7238821	0,5881919	535,1599	4,176419	0	329,7373	589,2654	0,5423568	0,5855224	556,2518	4,05046	0	20	371	606						Untertest1.avi	0	880	547	72	111	296	494	600	0	Content		299	495	6164762	3089713785
6182	09:34:44.937	00:00:06.181	371	428,3449	624,4495	0,7243623	0,5884424	534,9993	4,233302	0	344,3022	586,1012	0,542891	0,5854964	555,7639	4,101831	0	20	386	605						Untertest1.avi	0	880	547	72	111	296	494	600	0	Content		314	494	6181514	3089730537
6198	09:34:44.953	00:00:06.198	372	391,8547	641,2305	0,7234824	0,5891151	539,417	4,184699	0	364,7747	613,5755	0,5429561	0,5858436	554,6501	4,089536	0	20	378	627						Untertest1.avi	0	880	547	72	111	296	494	600	0	Content		306	516	6198136	3089747159
6215	09:34:44.970	00:00:06.214	373	498,8275	643,3549	0,7227569	0,5891388	534,5706	4,14819	0	409,5495	619,0576	0,5416629	0,5861205	558,2639	4,103363	0	20	454	631						Untertest1.avi	0	880	547	72	111	296	494	600	0	Content		382	520	6214762	3089763785
6231	09:34:44.986	00:00:06.231	374	561,7682	654,7023	0,720813	0,5895124	534,5941	4,110171	0	454,1877	623,7221	0,5404488	0,5865473	559,9868	4,115906	0	20	508	639						Untertest1.avi	0	880	547	72	111	296	494	600	0	Content		436	528	6231386	3089780409
6248	09:34:45.003	00:00:06.248	375	646,5471	669,8516	0,718604	0,5903158	534,7771	4,051314	0	486,4434	648,3088	0,5400794	0,5873476	556,9778	4,031318	0	21	566	659						Untertest1.avi	0	880	547	72	111	545	591	416	0	Content		494	548	6248009	3089797032
6265	09:34:45.020	00:00:06.264	376	709,8144	694,9141	0,7167446	0,5912446	534,9683	4,02976	0	516,8893	667,5587	0,5393611	0,5883438	557,1687	4,06134	0	21	613	681						Untertest1.avi	0	880	547	72	111	545	591	416	0	Content		541	570	6264758	3089813781
6281	09:34:45.036	00:00:06.281	377	758,8245	725,0822	0,7157189	0,5919789	535,0217	4,048211	0	527,6974	685,0995	0,5390159	0,5891508	557,189	4,046674	0	21	643	705						Untertest1.avi	0	880	547	72	111	545	591	416	0	Content		571	594	6281384	3089830407
6298	09:34:45.053	00:00:06.298	378	743,3722	723,4533	0,7151483	0,5924317	535,1821	4,049428	0	532,8755	693,0045	0,539259	0,5896419	554,2563	3,997797	0	21	638	708						Untertest1.avi	0	880	547	72	111	545	591	416	0	Content		566	597	6298006	3089847029
6315	09:34:45.070	00:00:06.314	379	749,1915	718,6768	0,7145084	0,5930989	535,4177	4,098573	0	500,6658	687,7959	0,5381556	0,5903658	558,495	4,037253	0	21	625	703						Untertest1.avi	0	880	547	72	111	545	591	416	0	Content		553	592	6314759	3089863782
6331	09:34:45.086	00:00:06.331	380	777,7462	728,4107	0,7139336	0,5941781	535,5265	4,094899	0	-1024	-768	-1	-1	-1	-1	4	21	778	728						Untertest1.avi	0	880	547	72	111	545	591	416	0	Content		706	617	6331383	3089880406
6348	09:34:45.103	00:00:06.348	381	761,1025	721,9368	0,7133986	0,5955516	535,8387	4,087269	0	489,5445	681,3683	0,5379254	0,5925727	555,3658	4,038808	0	21	625	702						Untertest1.avi	0	880	547	72	111	545	591	416	0	Content		553	591	6348003	3089897026
6365	09:34:45.120	00:00:06.364	382	713,7284	728,5313	0,7132754	0,5974058	532,8812	3,954483	0	480,4556	681,6398	0,5371541	0,5937967	557,457	4,042829	0	21	597	705						Untertest1.avi	0	880	547	72	111	545	591	416	0	Content		525	594	6364626	3089913649
6381	09:34:45.136	00:00:06.381	383	769,7374	723,9845	0,7123564	0,5988822	536,5086	4,050474	0	488,0803	692,6354	0,5370283	0,595125	555,8344	4,03187	0	21	629	708						Untertest1.avi	0	880	547	72	111	545	591	416	0	Content		557	597	6381251	3089930274
6398	09:34:45.153	00:00:06.397	384	756,8033	723,5183	0,7117807	0,6007655	536,757	4,038115	0	471,0821	684,6152	0,5363447	0,5965677	556,886	4,019622	0	21	614	704						Untertest1.avi	0	880	547	72	111	545	591	416	0	Content		542	593	6397999	3089947022
6415	09:34:45.170	00:00:06.414	385	709,2442	733,7197	0,7111538	0,6025693	537,1989	3,958559	0	476,5889	686,9359	0,5356666	0,5980014	557,4948	3,932362	0	21	593	710						Untertest1.avi	0	880	547	72	111	545	591	416	0	Content		521	599	6414623	3089963646
6431	09:34:45.186	00:00:06.431	386	756,843	719,5554	0,7105255	0,6040672	537,5233	4,032618	0	479,2936	682,2598	0,5348106	0,5991523	559,1533	3,960365	0	21	618	701						Untertest1.avi	0	880	547	72	111	545	591	416	0	Content		546	590	6431371	3089980394
6448	09:34:45.203	00:00:06.447	387	804,5272	722,2958	0,7101463	0,6049161	539,0439	3,983828	0	487,0278	691,9658	0,5341015	0,6000726	560,2828	3,906246	0	21	646	707						Untertest1.avi	0	880	547	72	111	545	591	416	0	Content		574	596	6447997	3089997020
6465	09:34:45.220	00:00:06.464	388	752,9743	715,0834	0,709218	0,6059205	538,7513	3,857853	0	482,514	688,4069	0,5336123	0,6006759	560,2828	3,850637	0	21	618	702						Untertest1.avi	0	880	547	72	111	545	591	416	0	Content		546	591	6464619	3090013642
6481	09:34:45.236	00:00:06.481	389	752,4249	715,7019	0,7086299	0,606256	539,3574	3,889744	0	488,0033	675,1632	0,5331462	0,6009642	560,2828	3,916183	0	21	620	695						Untertest1.avi	0	880	547	72	111	545	591	416	0	Content		548	584	6481243	3090030266
6498	09:34:45.253	00:00:06.497	390	758,8967	715,2781	0,7080471	0,6062792	539,82	3,854252	0	491,509	694,0941	0,5330129	0,6008062	559,0869	3,760578	0	21	625	705						Untertest1.avi	0	880	547	72	111	545	591	416	0	Content		553	594	6497988	3090047011
6515	09:34:45.270	00:00:06.514	391	753,6738	715,3282	0,7075263	0,605809	540,4797	3,824391	0	479,0501	692,0679	0,5327236	0,600457	559,0869	3,790938	0	21	616	704						Untertest1.avi	0	880	547	72	111	545	591	416	0	Content		544	593	6514626	3090063649
6531	09:34:45.286	00:00:06.531	392	707,3763	717,4923	0,7071191	0,6054252	540,2564	3,790792	0	481,5132	680,9054	0,5319594	0,5999272	561,9219	3,872792	0	21	594	699						Untertest1.avi	0	880	547	72	111	545	591	416	0	Content		522	588	6531238	3090080261
6548	09:34:45.303	00:00:06.547	393	750,0018	711,4797	0,7066817	0,6043346	541,5562	3,825944	0	491,043	676,7418	0,531241	0,5992618	565,2251	3,833841	0	21	621	694						Untertest1.avi	0	880	547	72	111	545	591	416	0	Content		549	583	6547864	3090096887
6565	09:34:45.320	00:00:06.564	394	747,8977	719,0913	0,7064446	0,6035314	542,1266	3,775146	0	486,7024	666,2031	0,5315472	0,598676	563,1249	3,852387	0	21	617	693						Untertest1.avi	0	880	547	72	111	545	591	416	0	Content		545	582	6564623	3090113646
6581	09:34:45.336	00:00:06.581	395	701,286	725,9153	0,706359	0,6028914	542,6118	3,784103	0	504,5217	680,5231	0,5314386	0,5981711	564,2138	3,802861	0	21	603	703						Untertest1.avi	0	880	547	72	111	545	591	416	0	Content		531	592	6581238	3090130261
6598	09:34:45.353	00:00:06.597	396	684,4987	714,1761	0,7064137	0,6027269	542,6938	3,744044	0	488,5782	680,3603	0,5317525	0,5978268	563,1864	3,854373	0	21	587	697						Untertest1.avi	0	880	547	72	111	545	591	416	0	Content		515	586	6597859	3090146882
6614	09:34:45.369	00:00:06.614	397	701,9923	716,7952	0,7065367	0,6025185	542,5598	3,774574	0	505,9975	682,5171	0,5317395	0,597554	564,5515	3,764793	0	21	604	700						Untertest1.avi	0	880	547	72	111	545	591	416	0	Content		532	589	6614482	3090163505
6631	09:34:45.386	00:00:06.631	398	-1024	-768	-1	-1	-1	-1	4	504,9419	681,9626	0,5315375	0,597447	566,9993	3,739666	0	21	505	682						Untertest1.avi	0	880	547	72	111	545	591	416	0	Content		433	571	6631228	3090180251
6648	09:34:45.403	00:00:06.647	399	677,8547	711,2649	0,7066596	0,6021936	544,1285	3,803028	0	508,0055	674,4479	0,5319319	0,5972391	566,3516	3,847398	0	21	593	693						Untertest1.avi	0	880	547	72	111	545	591	416	0	Content		521	582	6647850	3090196873
6664	09:34:45.419	00:00:06.664	400	753,9792	677,1107	0,7067068	0,6007991	545,0071	3,667281	0	510,1387	648,4476	0,532231	0,5959501	566,005	3,720869	0	22	632	663						Untertest1.avi	0	880	547	72	111	565	522	833	0	Content		560	552	6664473	3090213496
6681	09:34:45.436	00:00:06.681	401	758,1898	647,7643	0,7068964	0,5996715	545,4792	3,706605	0	508,6973	621,1851	0,5320778	0,5949307	567,9299	3,766277	0	22	633	634						Untertest1.avi	0	880	547	72	111	565	522	833	0	Content		561	523	6681097	3090230120
6698	09:34:45.453	00:00:06.697	402	755,0201	637,6586	0,7072621	0,5996203	545,767	3,689455	0	515,8613	619,663	0,5321227	0,5948262	569,2327	3,735274	0	22	635	629						Untertest1.avi	0	880	547	72	111	565	522	833	0	Content		563	518	6697723	3090246746
6714	09:34:45.469	00:00:06.714	403	693,2809	656,1066	0,7075904	0,5997906	546,1116	3,768626	0	533,8275	617,2501	0,5322757	0,5948597	570,3764	3,663542	0	22	614	637						Untertest1.avi	0	880	547	72	111	565	522	833	0	Content		542	526	6714346	3090263369
6731	09:34:45.486	00:00:06.731	404	743,6898	641,2222	0,7079013	0,5998163	546,3822	3,780826	0	522,5287	618,2955	0,5329118	0,5948557	568,884	3,760502	0	22	633	630						Untertest1.avi	0	880	547	72	111	565	522	833	0	Content		561	519	6731095	3090280118
6748	09:34:45.503	00:00:06.747	405	763,1532	639,2778	0,7082448	0,5998475	546,8155	3,677659	0	517,417	619,1415	0,5332099	0,5949031	569,5173	3,783661	0	22	640	629						Untertest1.avi	0	880	547	72	111	565	522	833	0	Content		568	518	6747718	3090296741
6764	09:34:45.519	00:00:06.764	406	760,9594	649,7927	0,7086746	0,5998531	547,1461	3,663385	0	518,2768	622,642	0,5336452	0,5949481	569,5173	3,824233	0	22	640	636						Untertest1.avi	0	880	547	72	111	565	522	833	0	Content		568	525	6764341	3090313364
6781	09:34:45.536	00:00:06.781	407	771,4748	651,8068	0,7091184	0,5998759	547,3109	3,661958	0	522,4354	597,9376	0,5341492	0,5950273	569,5173	3,803536	0	22	647	625						Untertest1.avi	0	880	547	72	111	565	522	833	0	Content		575	514	6781093	3090330116
6798	09:34:45.553	00:00:06.797	408	728,8427	644,936	0,7094781	0,5999339	547,597	3,840265	0	537,492	608,7978	0,5344827	0,5949805	570,7375	3,78224	0	22	633	627						Untertest1.avi	0	880	547	72	111	565	522	833	0	Content		561	516	6797714	3090346737
6814	09:34:45.569	00:00:06.814	409	736,1098	645,9365	0,7098927	0,5998662	547,9617	3,819233	0	538,8133	618,64	0,5350085	0,5950108	570,7375	3,822966	0	22	637	632						Untertest1.avi	0	880	547	72	111	565	522	833	0	Content		565	521	6814464	3090363487
6831	09:34:45.586	00:00:06.831	410	747,2518	637,7803	0,7103441	0,5998803	548,1302	3,83656	0	527,4511	625,842	0,5354724	0,5949627	571,2692	3,730992	0	22	637	632						Untertest1.avi	0	880	547	72	111	565	522	833	0	Content		565	521	6831088	3090380111
6848	09:34:45.603	00:00:06.847	411	758,4357	644,4114	0,7108532	0,6000029	548,3829	3,822571	0	512,933	612,0807	0,5364143	0,5952826	570,5402	3,828313	0	22	636	628						Untertest1.avi	0	880	547	72	111	565	522	833	0	Content		564	517	6847711	3090396734
6864	09:34:45.619	00:00:06.864	412	760,3187	650,1277	0,7113891	0,6000264	548,7055	3,795324	0	521,5486	629,4827	0,5366875	0,5954019	572,7731	3,827975	0	22	641	640						Untertest1.avi	0	880	547	72	111	565	522	833	0	Content		569	529	6864333	3090413356
6881	09:34:45.636	00:00:06.880	413	748,3364	651,5488	0,7119823	0,5999591	548,9719	3,823571	0	536,0025	628,8342	0,5371379	0,5952305	572,4357	3,80826	0	22	642	640						Untertest1.avi	0	880	547	72	111	565	522	833	0	Content		570	529	6880959	3090429982
6898	09:34:45.653	00:00:06.897	414	755,7368	650,7046	0,7125146	0,5999249	549,118	3,793483	0	524,2592	614,3078	0,5376827	0,5950839	572,4327	3,839466	0	22	640	633						Untertest1.avi	0	880	547	72	111	565	522	833	0	Content		568	522	6897706	3090446729
6914	09:34:45.669	00:00:06.914	415	754,4478	648,9806	0,7130529	0,5998544	549,3101	3,844441	0	521,0546	624,5558	0,5381305	0,595014	573,3015	3,92943	0	22	638	637						Untertest1.avi	0	880	547	72	111	565	522	833	0	Content		566	526	6914331	3090463354
6931	09:34:45.686	00:00:06.931	416	785,6436	660,2609	0,7136929	0,5997689	549,5968	3,738073	0	521,5066	621,5086	0,5387744	0,5949113	573,3015	3,803379	0	22	654	641						Untertest1.avi	0	880	547	72	111	565	522	833	0	Content		582	530	6931078	3090480101
6948	09:34:45.703	00:00:06.947	417	757,7891	644,5469	0,7142966	0,5997024	549,7068	3,796848	0	520,4329	606,781	0,539551	0,5947294	573,3015	3,871987	0	22	639	626						Untertest1.avi	0	880	547	72	111	565	522	833	0	Content		567	515	6947591	3090496614
6964	09:34:45.719	00:00:06.964	418	744,0807	643,8051	0,7149379	0,5995719	549,766	3,905826	0	518,4346	617,9698	0,5402162	0,5946813	573,0344	3,819449	0	22	631	631						Untertest1.avi	0	880	547	72	111	565	522	833	0	Content		559	520	6964201	3090513224
6981	09:34:45.736	00:00:06.980	419	760,1871	651,0795	0,7155574	0,5993636	550,0757	3,824015	0	529,6364	611,7438	0,5408942	0,5945163	573,0344	3,868851	0	22	645	631						Untertest1.avi	0	880	547	72	111	565	522	833	0	Content		573	520	6980948	3090529971
6998	09:34:45.753	00:00:06.997	420	742,0863	635,6188	0,7161651	0,5992017	550,0297	4,007154	0	531,5734	613,6902	0,5414516	0,594332	573,6958	3,830516	0	22	637	625						Untertest1.avi	0	880	547	72	111	565	522	833	0	Content		565	514	6997587	3090546610
7014	09:34:45.769	00:00:07.014	421	738,6709	640,3818	0,7167567	0,5990652	550,2471	3,960341	0	508,0275	629,2506	0,5420384	0,594214	573,6652	3,903141	0	22	623	635						Untertest1.avi	0	880	547	72	111	565	522	833	0	Content		551	524	7014321	3090563344
7031	09:34:45.786	00:00:07.030	422	752,6219	648,0425	0,7173157	0,598916	550,36	3,980898	0	520,9734	619,0126	0,5423619	0,594104	575,3002	3,892071	0	22	637	634						Untertest1.avi	0	880	547	72	111	565	522	833	0	Content		565	523	7030944	3090579967
7048	09:34:45.803	00:00:07.047	423	756,0557	652,6191	0,7178726	0,5987859	550,4904	3,87336	0	515,5407	617,9875	0,5430979	0,5940675	574,2964	3,904542	0	22	636	635						Untertest1.avi	0	880	547	72	111	565	522	833	0	Content		564	524	7047578	3090596601
7064	09:34:45.819	00:00:07.064	424	740,844	644,2739	0,7183776	0,5987098	550,5935	3,992701	0	528,6913	617,5161	0,5436698	0,5940257	574,1645	3,885379	0	22	635	631						Untertest1.avi	0	880	547	72	111	565	522	833	0	Content		563	520	7064194	3090613217
7081	09:34:45.836	00:00:07.080	425	758,3625	652,4728	0,7188575	0,5986861	550,7141	3,875787	0	516,4908	614,8218	0,5440272	0,5939986	575,0439	3,908414	0	22	637	634						Untertest1.avi	0	880	547	72	111	565	522	833	0	Content		565	523	7080815	3090629838
7098	09:34:45.853	00:00:07.097	426	759,7154	646,8984	0,7192963	0,5986481	550,814	3,999578	0	520,5565	619,3394	0,5445235	0,5939705	574,9369	3,937279	0	22	640	633						Untertest1.avi	0	880	547	72	111	565	522	833	0	Content		568	522	7097580	3090646603
7114	09:34:45.869	00:00:07.114	427	762,5241	649,7446	0,7196876	0,5986192	550,8488	3,964673	0	532,5004	615,309	0,5447595	0,5939406	576,0411	4,002352	0	22	648	633						Untertest1.avi	0	880	547	72	111	565	522	833	0	Content		576	522	7114192	3090663215
7131	09:34:45.886	00:00:07.130	428	751,9149	644,7291	0,7199854	0,598623	551,0942	4,028075	0	519,3191	629,3033	0,5451028	0,5939378	576,0411	3,958846	0	22	636	637						Untertest1.avi	0	880	547	72	111	565	522	833	0	Content		564	526	7130814	3090679837
7148	09:34:45.903	00:00:07.147	429	761,9767	642,5155	0,7203064	0,5987841	551,1545	3,967893	0	539,8266	629,1711	0,5454764	0,5940012	576,0411	3,97421	0	22	651	636						Untertest1.avi	0	880	547	72	111	565	522	833	0	Content		579	525	7147602	3090696625
7164	09:34:45.919	00:00:07.164	430	765,0444	652,6404	0,7204644	0,5989802	551,3671	3,970917	0	525,2382	626,7858	0,5456564	0,5942293	576,3121	3,973156	0	22	645	640						Untertest1.avi	0	880	547	72	111	565	522	833	0	Content		573	529	7164100	3090713123
7181	09:34:45.936	00:00:07.180	431	754,2924	650,5348	0,7206235	0,5991775	551,5495	3,990899	0	548,7403	611,9906	0,5458948	0,5945844	576,3121	4,018788	0	22	652	631						Untertest1.avi	0	880	547	72	111	565	522	833	0	Content		580	520	7180847	3090729870
7197	09:34:45.952	00:00:07.197	432	744,2292	652,5254	0,720733	0,5995361	551,5181	4,081598	0	521,1694	617,386	0,5460647	0,5948775	575,8901	4,035547	0	22	633	635						Untertest1.avi	0	880	547	72	111	565	522	833	0	Content		561	524	7197471	3090746494
7214	09:34:45.969	00:00:07.214	433	742,3571	640,5705	0,7207617	0,5998123	551,6085	4,079416	0	518,21	626,6797	0,5459398	0,595159	577,1169	4,044875	0	22	630	634						Untertest1.avi	0	880	547	72	111	565	522	833	0	Content		558	523	7214220	3090763243
7231	09:34:45.986	00:00:07.230	434	758,4666	641,7098	0,7207595	0,600159	551,6498	4,073517	0	522,8459	607,6697	0,5461336	0,5956137	576,1447	4,075342	0	22	641	625						Untertest1.avi	0	880	547	72	111	565	522	833	0	Content		569	514	7230845	3090779868
7247	09:34:46.002	00:00:07.247	435	694,2271	647,5486	0,7207841	0,6008677	550,974	4,094481	0	528,3685	627,0549	0,5458525	0,5959328	577,7161	4,094947	0	22	611	637						Untertest1.avi	0	880	547	72	111	565	522	833	0	Content		539	526	7247469	3090796492
7264	09:34:46.019	00:00:07.264	436	743,7921	637,9729	0,7206023	0,6009327	551,8408	4,102055	0	521,549	624,1865	0,5461813	0,5964438	575,2815	4,024466	0	22	633	631						Untertest1.avi	0	880	547	72	111	565	522	833	0	Content		561	520	7264090	3090813113
7281	09:34:46.036	00:00:07.280	437	749,4344	649,1447	0,7204921	0,6011679	551,805	4,046396	0	523,4562	624,444	0,5460649	0,596641	575,525	4,066218	0	22	636	637						Untertest1.avi	0	880	547	72	111	565	522	833	0	Content		564	526	7280713	3090829736
7297	09:34:46.052	00:00:07.297	438	739,589	639,9767	0,7203554	0,6013464	551,9072	4,163725	0	515,3333	618,2291	0,5459975	0,5968455	575,5436	4,074169	0	22	627	629						Untertest1.avi	0	880	547	72	111	565	522	833	0	Content		555	518	7297464	3090846487
7314	09:34:46.069	00:00:07.314	439	704,8841	640,7574	0,7202329	0,601808	551,9816	4,163497	0	537,2686	612,3885	0,5459635	0,5971037	575,276	4,038822	0	22	621	627						Untertest1.avi	0	880	547	72	111	565	522	833	0	Content		549	516	7314087	3090863110
7331	09:34:46.086	00:00:07.330	440	751,5959	651,9086	0,7200779	0,6016695	551,915	4,199177	0	524,2855	614,4896	0,5456582	0,5972731	576,238	4,041663	0	22	638	633						Untertest1.avi	0	880	547	72	111	565	522	833	0	Content		566	522	7330710	3090879733
7347	09:34:46.102	00:00:07.347	441	707,8716	656,5595	0,7199621	0,6021246	551,1941	4,202444	0	517,1349	626,1796	0,5454965	0,5973835	576,2064	4,049194	0	22	613	641						Untertest1.avi	0	880	547	72	111	565	522	833	0	Content		541	530	7347333	3090896356
7364	09:34:46.119	00:00:07.364	442	753,9844	650,747	0,7197106	0,6019617	552,0825	4,113039	0	630,4238	632,8258	0,5459092	0,5975058	572,6576	3,772607	0	22	692	642						Untertest1.avi	0	880	547	72	111	565	522	833	0	Content		620	531	7364083	3090913106
7381	09:34:46.136	00:00:07.380	443	775,7375	651,5364	0,7194641	0,6020176	551,9837	4,033678	0	566,7007	621,5038	0,5457223	0,5975593	572,2927	4,082629	0	22	671	637						Untertest1.avi	0	880	547	72	111	565	522	833	0	Content		599	526	7380708	3090929731
7397	09:34:46.152	00:00:07.397	444	698,3041	635,6149	0,7189286	0,6020578	555,6066	4,178878	0	567,7099	620,4921	0,5455707	0,5974589	572,5159	4,128521	0	22	633	628						Untertest1.avi	0	880	547	72	111	565	522	833	0	Content		561	517	7397332	3090946355
7414	09:34:46.169	00:00:07.413	445	739,3008	645,9509	0,7191621	0,601411	552,0739	4,187905	0	574,8481	612,5845	0,5454115	0,5972083	572,7257	4,066295	0	22	657	629						Untertest1.avi	0	880	547	72	111	565	522	833	0	Content		585	518	7413954	3090962977
7431	09:34:46.186	00:00:07.430	446	751,2753	653,5273	0,7189454	0,6008579	552,174	4,127639	0	551,1754	610,1129	0,5452666	0,596806	572,4318	4,081427	0	22	651	632						Untertest1.avi	0	880	547	72	111	565	522	833	0	Content		579	521	7430584	3090979607
7447	09:34:46.202	00:00:07.447	447	753,7117	650,2876	0,7188497	0,6001793	552,2118	4,121167	0	551,296	612,0146	0,5451637	0,5962701	572,5969	4,123637	0	22	653	631						Untertest1.avi	0	880	547	72	111	565	522	833	0	Content		581	520	7447330	3090996353
7464	09:34:46.219	00:00:07.463	448	743,7891	648,8405	0,7188012	0,5992272	552,17	4,210177	0	551,2325	620,3694	0,5451236	0,5956594	572,7173	4,090762	0	22	648	635						Untertest1.avi	0	880	547	72	111	565	522	833	0	Content		576	524	7463955	3091012978
7481	09:34:46.236	00:00:07.480	449	759,5544	646,1108	0,7188151	0,5985208	552,1879	4,132741	0	555,2267	616,6752	0,5452165	0,5951408	572,533	4,064741	0	22	657	631						Untertest1.avi	0	880	547	72	111	565	522	833	0	Content		585	520	7480580	3091029603
7497	09:34:46.252	00:00:07.497	450	720,2672	685,2256	0,719061	0,5986801	552,2084	4,174912	0	526,9874	652,0213	0,545782	0,5953555	572,5859	4,088516	0	23	624	669						Untertest1.avi	0	880	547	72	111	556	564	483	0	Content		552	558	7497328	3091046351
7514	09:34:46.269	00:00:07.513	451	730,499	693,262	0,7190659	0,5983347	551,8881	4,072811	0	533,5201	656,4656	0,5457777	0,5951699	572,4948	4,078003	0	23	632	675						Untertest1.avi	0	880	547	72	111	556	564	483	0	Content		560	564	7513952	3091062975
7531	09:34:46.286	00:00:07.530	452	714,6055	686,1827	0,7188792	0,5977753	552,1443	4,168719	0	535,1832	657,0633	0,5456168	0,5948223	572,5904	4,08868	0	23	625	672						Untertest1.avi	0	880	547	72	111	556	564	483	0	Content		553	561	7530577	3091079600
7547	09:34:46.302	00:00:07.547	453	723,0644	698,8536	0,718831	0,5974147	552,1175	4,167281	0	531,8015	668,2778	0,5455333	0,5946054	572,6883	4,12227	0	23	627	684						Untertest1.avi	0	880	547	72	111	556	564	483	0	Content		555	573	7547198	3091096221
7564	09:34:46.319	00:00:07.563	454	729,266	688,4744	0,7187639	0,597271	552,0447	4,144932	0	521,7079	650,4501	0,5454286	0,5945504	572,6519	4,171092	0	23	625	669						Untertest1.avi	0	880	547	72	111	556	564	483	0	Content		553	558	7563947	3091112970
7581	09:34:46.336	00:00:07.580	455	737,1263	691,5566	0,7186429	0,5971946	551,8359	4,082177	0	529,0192	656,7262	0,5452734	0,5946426	572,3152	4,178352	0	23	633	674						Untertest1.avi	0	880	547	72	111	556	564	483	0	Content		561	563	7580578	3091129601
7597	09:34:46.352	00:00:07.597	456	735,8392	694,9642	0,7185191	0,5971594	551,6321	4,140472	0	521,6677	658,2681	0,5451645	0,594722	572,4071	4,169999	0	23	629	677						Untertest1.avi	0	880	547	72	111	556	564	483	0	Content		557	566	7597196	3091146219
7614	09:34:46.369	00:00:07.613	457	722,2193	688,6022	0,7184069	0,5971431	551,8741	4,167705	0	531,2857	652,4438	0,545059	0,5948769	572,5305	4,125704	0	23	627	671						Untertest1.avi	0	880	547	72	111	556	564	483	0	Content		555	560	7613822	3091162845
7631	09:34:46.386	00:00:07.630	458	726,3333	690,4976	0,7183233	0,5971018	551,9233	4,198723	0	531,6584	660,2023	0,5449532	0,5949443	572,5731	4,12348	0	23	629	675						Untertest1.avi	0	880	547	72	111	556	564	483	0	Content		557	564	7630571	3091179594
7647	09:34:46.402	00:00:07.647	459	729,8016	690,9416	0,7182484	0,5969936	551,9166	4,150917	0	519,3945	652,9518	0,5448774	0,5949129	572,5082	4,127686	0	23	625	672						Untertest1.avi	0	880	547	72	111	556	564	483	0	Content		553	561	7647194	3091196217
7664	09:34:46.419	00:00:07.663	460	729,1299	689,9022	0,7181768	0,5967752	551,7904	4,20485	0	526,4893	662,1082	0,5448193	0,5948049	572,422	4,132885	0	23	628	676						Untertest1.avi	0	880	547	72	111	556	564	483	0	Content		556	565	7663819	3091212842
7680	09:34:46.435	00:00:07.680	461	726,7048	697,0436	0,718159	0,5965468	551,8252	4,174346	0	519,9004	662,6683	0,5448071	0,5945476	572,3467	4,105353	0	23	623	680						Untertest1.avi	0	880	547	72	111	556	564	483	0	Content		551	569	7680444	3091229467
7697	09:34:46.452	00:00:07.697	462	728,9332	692,6606	0,7181746	0,5962411	551,9039	4,154149	0	535,3498	659,416	0,5448345	0,5943514	572,4425	4,166097	0	23	632	676						Untertest1.avi	0	880	547	72	111	556	564	483	0	Content		560	565	7697191	3091246214
7714	09:34:46.469	00:00:07.713	463	715,021	687,0079	0,7182496	0,5957989	552,029	4,221413	0	524,7457	658,0475	0,5449143	0,5939897	572,6323	4,144666	0	23	620	673						Untertest1.avi	0	880	547	72	111	556	564	483	0	Content		548	562	7713816	3091262839
7730	09:34:46.485	00:00:07.730	464	722,0024	687,4465	0,718319	0,5953811	552,0809	4,188042	0	533,3546	651,5919	0,5449933	0,5936131	572,7391	4,122886	0	23	628	670						Untertest1.avi	0	880	547	72	111	556	564	483	0	Content		556	559	7730438	3091279461
7747	09:34:46.502	00:00:07.747	465	723,0435	694,9842	0,7184156	0,5949088	552,0553	4,146951	0	521,5137	650,7335	0,5451047	0,5932559	572,5998	4,103197	0	23	622	673						Untertest1.avi	0	880	547	72	111	556	564	483	0	Content		550	562	7747063	3091296086
7764	09:34:46.519	00:00:07.763	466	715,0818	685,3768	0,7185474	0,5945956	552,101	4,205851	0	516,6621	659,3216	0,545222	0,5929241	572,3811	4,119817	0	23	616	672						Untertest1.avi	0	880	547	72	111	556	564	483	0	Content		544	561	7763812	3091312835
7780	09:34:46.535	00:00:07.780	467	738,5447	690,0516	0,7186862	0,5943699	552,0253	4,104637	0	526,4353	663,0901	0,5453547	0,5928073	572,5995	4,12895	0	23	632	677						Untertest1.avi	0	880	547	72	111	556	564	483	0	Content		560	566	7780437	3091329460
7797	09:34:46.552	00:00:07.797	468	736,3285	698,5842	0,7187857	0,5943844	552,1533	4,205328	0	543,1236	661,2479	0,5454516	0,5928394	572,8068	4,06395	0	23	640	680						Untertest1.avi	0	880	547	72	111	556	564	483	0	Content		568	569	7797060	3091346083
7814	09:34:46.569	00:00:07.813	469	720,4241	679,7581	0,7188485	0,5946429	552,196	4,227521	0	531,451	664,4858	0,5455207	0,5930476	572,7774	4,040698	0	23	626	672						Untertest1.avi	0	880	547	72	111	556	564	483	0	Content		554	561	7813684	3091362707
7830	09:34:46.585	00:00:07.830	470	734,4066	693,8306	0,7189119	0,595006	552,1775	4,148351	0	528,798	661,9782	0,5455685	0,5935508	572,6567	4,115668	0	23	632	678						Untertest1.avi	0	880	547	72	111	556	564	483	0	Content		560	567	7830432	3091379455
7847	09:34:46.602	00:00:07.847	471	725,0959	686,6714	0,7190323	0,5955094	552,1561	4,166391	0	531,6894	664,3289	0,5456455	0,5940395	572,4943	4,122754	0	23	628	676						Untertest1.avi	0	880	547	72	111	556	564	483	0	Content		556	565	7847057	3091396080
7864	09:34:46.619	00:00:07.863	472	743,893	695,874	0,7191435	0,5959188	551,9918	4,138672	0	536,8619	660,9338	0,5457226	0,5945235	572,3868	4,065288	0	23	640	678						Untertest1.avi	0	880	547	72	111	556	564	483	0	Content		568	567	7863682	3091412705
7880	09:34:46.635	00:00:07.880	473	729,7305	690,4665	0,7192283	0,5964251	552,1637	4,17243	0	554,7635	670,925	0,5457805	0,5950533	572,5093	4,019505	0	23	642	681						Untertest1.avi	0	880	547	72	111	556	564	483	0	Content		570	570	7880306	3091429329
7897	09:34:46.652	00:00:07.897	474	719,2498	689,3253	0,719264	0,5968237	552,1511	4,222933	0	534,2144	671,2242	0,545826	0,5954271	572,5892	4,112036	0	23	627	680						Untertest1.avi	0	880	547	72	111	556	564	483	0	Content		555	569	7897055	3091446078
7914	09:34:46.669	00:00:07.913	475	735,2427	697,4938	0,7192842	0,5973016	552,2201	4,086616	0	564,9752	687,9955	0,5458741	0,5959004	572,6234	4,005463	0	23	650	693						Untertest1.avi	0	880	547	72	111	556	564	483	0	Content		578	582	7913677	3091462700
7930	09:34:46.685	00:00:07.930	476	733,7592	685,1991	0,7192831	0,5976185	552,2357	4,120863	0	573,7383	681,8861	0,5458912	0,5961723	572,615	3,985652	0	23	654	684						Untertest1.avi	0	880	547	72	111	556	564	483	0	Content		582	573	7930303	3091479326
7947	09:34:46.702	00:00:07.946	477	741,2079	691,3229	0,7192303	0,5978726	552,2495	4,156757	0	487,7717	654,4408	0,545801	0,5964994	572,615	4,185712	0	23	614	673						Untertest1.avi	0	880	547	72	111	556	564	483	0	Content		542	562	7946927	3091495950
7964	09:34:46.719	00:00:07.963	478	750,6147	673,812	0,7185146	0,5971769	552,4803	4,205553	0	508,64	632,6289	0,5452057	0,595806	572,615	4,181225	0	23	630	653						Untertest1.avi	0	880	547	72	111	556	564	483	0	Content		558	542	7963678	3091512701
7980	09:34:46.735	00:00:07.980	479	795,3557	608,9684	0,7174776	0,5951419	552,6788	4,150727	0	556,0828	586,7916	0,5443445	0,5939994	572,615	4,208151	0	24	676	598						Untertest1.avi	0	880	547	72	111	612	451	283	0	Content		604	487	7980301	3091529324
7997	09:34:46.752	00:00:07.996	480	798,563	579,5798	0,7171941	0,5937703	552,9667	4,234901	0	571,262	552,088	0,5439989	0,5928861	572,615	4,170763	0	24	685	566						Untertest1.avi	0	880	547	72	111	612	451	283	0	Content		613	455	7996923	3091545946
8014	09:34:46.769	00:00:08.013	481	786,0447	572,3584	0,7172796	0,5934362	552,9641	4,228634	0	577,6208	546,7581	0,5437829	0,5925999	572,615	4,161041	0	24	682	560						Untertest1.avi	0	880	547	72	111	612	451	283	0	Content		610	449	8013549	3091562572
8030	09:34:46.785	00:00:08.030	482	788,7551	576,5968	0,7172805	0,5932356	553,0267	4,182877	0	576,2247	554,3156	0,5436548	0,5923738	572,615	4,195752	0	24	682	565						Untertest1.avi	0	880	547	72	111	612	451	283	0	Content		610	454	8030296	3091579319
8047	09:34:46.802	00:00:08.046	483	782,3	573,784	0,7172414	0,5929747	552,967	4,188208	0	572,2145	551,4821	0,5430546	0,5922123	575,8935	4,19653	0	24	677	563						Untertest1.avi	0	880	547	72	111	612	451	283	0	Content		605	452	8046921	3091595944
8064	09:34:46.819	00:00:08.063	484	790,9644	572,7892	0,7172288	0,5927221	553,0437	4,270204	0	582,7898	544,9528	0,543038	0,5920369	575,8983	4,195808	0	24	687	559						Untertest1.avi	0	880	547	72	111	612	451	283	0	Content		615	448	8063545	3091612568
8080	09:34:46.835	00:00:08.080	485	731,7058	579,6426	0,7173741	0,5927863	551,7717	4,207581	0	572,2662	542,9929	0,5430294	0,5919242	575,9231	4,153297	0	24	652	561						Untertest1.avi	0	880	547	72	111	612	451	283	0	Content		580	450	8080169	3091629192
8097	09:34:46.852	00:00:08.096	486	742,0646	581,0103	0,7173217	0,5926136	552,5287	4,281368	0	580,8109	556,7748	0,5429634	0,5918927	576,425	4,157703	0	24	661	569						Untertest1.avi	0	880	547	72	111	612	451	283	0	Content		589	458	8096917	3091645940
8114	09:34:46.869	00:00:08.113	487	800,0446	576,5021	0,7172565	0,5922963	553,368	4,165205	0	574,6094	548,0311	0,542936	0,5919682	576,782	4,177563	0	24	687	562						Untertest1.avi	0	880	547	72	111	612	451	283	0	Content		615	451	8113542	3091662565
8130	09:34:46.885	00:00:08.130	488	785,2903	577,7892	0,7172551	0,5924538	553,5017	4,279728	0	586,9662	550,2648	0,5429617	0,5922489	576,782	4,170834	0	24	686	564						Untertest1.avi	0	880	547	72	111	612	451	283	0	Content		614	453	8130291	3091679314
8147	09:34:46.902	00:00:08.146	489	796,3299	569,7322	0,7172161	0,5931038	553,5561	4,250887	0	582,2745	549,4548	0,5429458	0,5929771	576,782	4,154935	0	24	689	560						Untertest1.avi	0	880	547	72	111	612	451	283	0	Content		617	449	8146790	3091695813
8164	09:34:46.919	00:00:08.163	490	791,7521	583,4691	0,7171485	0,5941162	553,5891	4,202821	0	573,2915	553,3397	0,5429212	0,5940043	576,5746	4,197721	0	24	683	568						Untertest1.avi	0	880	547	72	111	612	451	283	0	Content		611	457	8163540	3091712563
8180	09:34:46.935	00:00:08.180	491	797,3739	580,2715	0,7170587	0,5951787	553,7073	4,208899	0	586,4716	542,938	0,5428787	0,5952356	576,5746	4,259903	0	24	692	562						Untertest1.avi	0	880	547	72	111	612	451	283	0	Content		620	451	8180169	3091729192
8197	09:34:46.952	00:00:08.196	492	811,7802	575,2482	0,716889	0,5963604	553,704	4,226255	0	565,0676	549,5574	0,5427178	0,5963559	576,5746	4,250421	0	24	688	562						Untertest1.avi	0	880	547	72	111	612	451	283	0	Content		616	451	8196916	3091745939
8214	09:34:46.969	00:00:08.213	493	787,093	575,0531	0,7167581	0,5973924	553,8071	4,271635	0	586,1014	540,4584	0,5422714	0,5973359	578,6708	4,23171	0	24	687	558						Untertest1.avi	0	880	547	72	111	612	451	283	0	Content		615	447	8213535	3091762558
8230	09:34:46.985	00:00:08.230	494	739,6196	580,2331	0,7167683	0,5985309	552,5597	4,302519	0	565,2335	553,0594	0,5424481	0,5982379	576,8506	4,280764	0	24	652	567						Untertest1.avi	0	880	547	72	111	612	451	283	0	Content		580	456	8230159	3091779182
8247	09:34:47.002	00:00:08.246	495	786,2346	579,8916	0,7164265	0,5989702	554,0488	4,295048	0	580,8008	555,7805	0,5421603	0,5989009	577,9255	4,201642	0	24	684	568						Untertest1.avi	0	880	547	72	111	612	451	283	0	Content		612	457	8246785	3091795808
8264	09:34:47.019	00:00:08.263	496	851,0322	574,2639	0,7153424	0,5990133	554,0613	4,237238	0	625,8375	546,0966	0,5413064	0,5988208	577,9255	4,232023	0	25	738	560						Untertest1.avi	0	880	547	72	111	754	401	233	0	Content		666	449	8263533	3091812556
8280	09:34:47.035	00:00:08.280	497	930,8106	533,9246	0,7136514	0,5981783	554,8552	4,202592	0	708,8195	520,7261	0,5399216	0,5979783	577,9255	4,203425	0	25	820	527						Untertest1.avi	0	880	547	72	111	754	401	233	0	Content		748	416	8280157	3091829180
8297	09:34:47.052	00:00:08.296	498	939,3124	515,1686	0,7128434	0,5974356	555,1313	4,303501	0	713,1889	501,488	0,5400035	0,5972947	574,2072	4,191938	0	25	826	508						Untertest1.avi	0	880	547	72	111	754	401	233	0	Content		754	397	8296781	3091845804
8313	09:34:47.068	00:00:08.313	499	951,4695	512,23	0,7128777	0,5970913	555,2908	4,254713	0	707,5892	503,7177	0,5399499	0,5970085	574,2072	4,204901	0	25	830	508						Untertest1.avi	0	880	547	72	111	754	401	233	0	Content		758	397	8313405	3091862428
8330	09:34:47.085	00:00:08.330	500	950,9174	522,9707	0,7127244	0,5965584	555,6082	4,263476	0	719,4667	503,8924	0,5398232	0,596507	574,2072	4,258805	0	25	835	513						Untertest1.avi	0	880	547	72	111	754	401	233	0	Content		763	402	8330153	3091879176
8347	09:34:47.102	00:00:08.346	501	948,1838	519,502	0,7125128	0,5959864	555,5925	4,246058	0	709,9323	504,1317	0,5396641	0,595988	574,7288	4,245455	0	25	829	512						Untertest1.avi	0	880	547	72	111	754	401	233	0	Content		757	401	8346782	3091895805
8363	09:34:47.118	00:00:08.363	502	877,5897	537,8389	0,7140244	0,5956801	541,8167	4,152133	0	701,9181	495,6366	0,5395266	0,5955738	575,4163	4,281301	0	25	790	517						Untertest1.avi	0	880	547	72	111	754	401	233	0	Content		718	406	8363406	3091912429
8380	09:34:47.135	00:00:08.380	503	944,5366	520,4628	0,7124226	0,5948667	555,8896	4,306703	0	707,1068	502,7445	0,5394683	0,5950211	576,061	4,151416	0	25	826	512						Untertest1.avi	0	880	547	72	111	754	401	233	0	Content		754	401	8380030	3091929053
8397	09:34:47.152	00:00:08.396	504	931,5898	516,7015	0,7124563	0,5944174	556,062	4,273782	0	716,6865	499,7751	0,5394413	0,594754	576,7855	4,163696	0	25	824	508						Untertest1.avi	0	880	547	72	111	754	401	233	0	Content		752	397	8396779	3091945802
8413	09:34:47.168	00:00:08.413	505	937,1055	519,999	0,7125296	0,594114	556,2557	4,183337	0	711,8137	503,3369	0,5395872	0,5944508	576,4094	4,137406	0	25	824	512						Untertest1.avi	0	880	547	72	111	754	401	233	0	Content		752	401	8413404	3091962427
8430	09:34:47.185	00:00:08.430	506	942,4035	520,8815	0,712625	0,5939146	556,3895	4,229537	0	710,9334	510,4296	0,5401464	0,594293	574,0913	4,223676	0	25	827	516						Untertest1.avi	0	880	547	72	111	754	401	233	0	Content		755	405	8430028	3091979051
8447	09:34:47.202	00:00:08.446	507	940,5308	516,9255	0,7127339	0,5938889	556,5273	4,220376	0	708,5489	502,5583	0,539765	0,5943837	577,3089	4,175956	0	25	825	510						Untertest1.avi	0	880	547	72	111	754	401	233	0	Content		753	399	8446653	3091995676
8463	09:34:47.218	00:00:08.463	508	864,8748	531,0819	0,7143427	0,5943983	543,1845	4,138347	0	715,2874	506,9448	0,5400692	0,5946485	576,1891	4,163496	0	25	790	519						Untertest1.avi	0	880	547	72	111	754	401	233	0	Content		718	408	8463403	3092012426
8480	09:34:47.235	00:00:08.480	509	942,7396	519,2615	0,712917	0,5945034	556,7416	4,215029	0	708,7586	501,1194	0,5400233	0,595048	577,0656	4,17466	0	25	826	510						Untertest1.avi	0	880	547	72	111	754	401	233	0	Content		754	399	8480025	3092029048
8497	09:34:47.252	00:00:08.496	510	993,1756	511,5258	0,7124903	0,5945579	556,736	4,219365	0	720,848	499,8531	0,5400357	0,5953909	575,4175	4,150818	0	26	857	506						Untertest1.avi	0	880	547	72	111	893	360	466	0	Content		785	395	8496776	3092045799
8513	09:34:47.268	00:00:08.513	511	1066,861	494,3503	0,7116106	0,59475	557,8416	4,11587	0	822,2378	457,2144	0,5391849	0,5952191	575,4175	4,004931	0	26	945	476						Untertest1.avi	0	880	547	72	111	893	360	466	0	Content		873	365	8513273	3092062296
8530	09:34:47.285	00:00:08.530	512	1129,035	468,6584	0,7111749	0,5948332	558,5527	4,118758	0	867,1687	455,2514	0,5387053	0,595283	575,4175	4,122751	0	26	998	462						Untertest1.avi	0	880	547	72	111	893	360	466	0	Content		926	351	8530023	3092079046
8547	09:34:47.302	00:00:08.546	513	1089,932	467,2409	0,7110964	0,5955346	557,9725	4,17422	0	839,2393	466,674	0,5392105	0,5958756	572,5607	4,080897	0	26	965	467						Untertest1.avi	0	880	547	72	111	893	360	466	0	Content		893	356	8546648	3092095671
8563	09:34:47.318	00:00:08.563	514	1121,543	477,5049	0,7116012	0,5960869	558,6628	4,185059	0	845,3843	452,6895	0,5393368	0,5965777	572,5607	4,055855	0	26	983	465						Untertest1.avi	0	880	547	72	111	893	360	466	0	Content		911	354	8563272	3092112295
8580	09:34:47.335	00:00:08.580	515	1119,266	474,2842	0,7117745	0,5966228	558,6114	4,190418	0	847,6227	458,2657	0,5394037	0,5971542	572,5607	4,017677	0	26	983	466						Untertest1.avi	0	880	547	72	111	893	360	466	0	Content		911	355	8580022	3092129045
8597	09:34:47.352	00:00:08.596	516	1082,617	480,0925	0,7115074	0,5973303	558,2594	4,203739	0	828,3478	471,1767	0,5400131	0,5977781	569,8624	4,062398	0	26	955	476						Untertest1.avi	0	880	547	72	111	893	360	466	0	Content		883	365	8596645	3092145668
8613	09:34:47.368	00:00:08.613	517	1094,087	472,7278	0,7115797	0,5979717	558,3083	4,130661	0	844,2889	463,3901	0,5398242	0,5984206	571,5662	4,073442	0	26	969	468						Untertest1.avi	0	880	547	72	111	893	360	466	0	Content		897	357	8613269	3092162292
8630	09:34:47.385	00:00:08.629	518	1093,409	473,6408	0,7116141	0,5987361	558,4467	4,193836	0	849,1146	458,6429	0,5397666	0,5992287	572,0692	4,04885	0	26	971	466						Untertest1.avi	0	880	547	72	111	893	360	466	0	Content		899	355	8629894	3092178917
8647	09:34:47.402	00:00:08.646	519	1084,795	477,7579	0,7115951	0,5995524	558,4395	4,156377	0	838,4402	465,1404	0,5397776	0,5999722	571,9459	4,053905	0	26	962	471						Untertest1.avi	0	880	547	72	111	893	360	466	0	Content		890	360	8646516	3092195539
8663	09:34:47.418	00:00:08.663	520	1084,53	475,6249	0,7115477	0,6002727	558,4539	4,161916	0	832,8856	466,9079	0,5399377	0,6006812	570,7753	3,98227	0	26	959	471						Untertest1.avi	0	880	547	72	111	893	360	466	0	Content		887	360	8663266	3092212289
8680	09:34:47.435	00:00:08.679	521	1090,358	473,6637	0,7114938	0,6008571	558,5275	4,217166	0	840,5953	463,9231	0,5398401	0,6013539	571,0179	4,03735	0	26	965	469						Untertest1.avi	0	880	547	72	111	893	360	466	0	Content		893	358	8679890	3092228913
8697	09:34:47.452	00:00:08.696	522	949,2617	518,195	0,7165934	0,6016685	514,2396	3,796294	0	829,5878	465,7631	0,5401116	0,6019721	568,9559	4,028245	0	26	889	492						Untertest1.avi	0	880	547	72	111	893	360	466	0	Content		817	381	8696639	3092245662
8713	09:34:47.468	00:00:08.713	523	1082,522	475,5883	0,7113405	0,6017285	558,7546	4,191433	0	849,5015	466,5164	0,5397989	0,6023729	570,4045	4,011145	0	26	966	471						Untertest1.avi	0	880	547	72	111	893	360	466	0	Content		894	360	8713139	3092262162
8730	09:34:47.485	00:00:08.729	524	1084,933	462,3121	0,7112821	0,6019661	558,7104	4,135374	0	820,8026	458,8711	0,5399104	0,602823	569,4684	3,979439	0	26	953	461						Untertest1.avi	0	880	547	72	111	893	360	466	0	Content		881	350	8729887	3092278910
8747	09:34:47.502	00:00:08.746	525	1087,734	471,1199	0,7112333	0,6020342	558,8241	4,159946	0	841,8136	457,5934	0,539838	0,602985	569,8637	3,950215	0	26	965	464						Untertest1.avi	0	880	547	72	111	893	360	466	0	Content		893	353	8746512	3092295535
8763	09:34:47.518	00:00:08.763	526	1084,773	472,6557	0,7112143	0,6019928	558,8461	4,150101	0	842,1807	465,5962	0,5397137	0,6030652	570,5821	4,010887	0	26	963	469						Untertest1.avi	0	880	547	72	111	893	360	466	0	Content		891	358	8763135	3092312158
8780	09:34:47.535	00:00:08.779	527	1100,666	476,6787	0,7112099	0,6018903	558,8821	4,206549	0	832,509	471,1481	0,5397823	0,603118	570,3105	3,961744	0	26	967	474						Untertest1.avi	0	880	547	72	111	893	360	466	0	Content		895	363	8779764	3092328787
8797	09:34:47.552	00:00:08.796	528	1086,52	476,2975	0,7112263	0,6017823	558,9655	4,157429	0	837,5526	469,6469	0,5399817	0,603167	569,4614	4,030918	0	26	962	473						Untertest1.avi	0	880	547	72	111	893	360	466	0	Content		890	362	8796511	3092345534
8813	09:34:47.568	00:00:08.813	529	1084,625	472,0137	0,7112937	0,6016832	559,0037	4,189644	0	833,7162	475,6604	0,5399858	0,6031901	569,9283	3,977397	0	26	959	474						Untertest1.avi	0	880	547	72	111	893	360	466	0	Content		887	363	8813137	3092362160
8830	09:34:47.585	00:00:08.829	530	1082,66	477,7087	0,7113485	0,6016063	559,0656	4,293856	0	834,8306	460,6231	0,5397961	0,6031995	571,5793	4,112437	0	26	959	469						Untertest1.avi	0	880	547	72	111	893	360	466	0	Content		887	358	8829884	3092378907
8847	09:34:47.602	00:00:08.846	531	1102,057	477,0591	0,711403	0,6015893	559,171	4,217318	0	833,5903	458,5439	0,5396305	0,6033165	572,9847	4,045439	0	26	968	468						Untertest1.avi	0	880	547	72	111	893	360	466	0	Content		896	357	8846506	3092395529
8863	09:34:47.618	00:00:08.863	532	1090,309	472,7429	0,711459	0,6016527	559,1835	4,17207	0	960,564	489,2116	0,5386301	0,6033965	579,3426	3,721414	0	26	1025	481						Untertest1.avi	0	880	547	72	111	893	360	466	0	Content		953	370	8863129	3092412152
8880	09:34:47.635	00:00:08.879	533	1084,1	474,0609	0,7115407	0,6017385	559,2253	4,189792	0	832,7737	468,842	0,5402015	0,6036763	570,4605	4,029283	0	26	958	471						Untertest1.avi	0	880	547	72	111	893	360	466	0	Content		886	360	8879751	3092428774
8896	09:34:47.651	00:00:08.896	534	1074,659	476,0678	0,7116554	0,6018243	559,2582	4,185208	0	939,009	486,0169	0,5388438	0,6036822	579,4592	3,872843	0	26	1007	481						Untertest1.avi	0	880	547	72	111	893	360	466	0	Content		935	370	8896377	3092445400
8913	09:34:47.668	00:00:08.913	535	1091,516	471,3265	0,7117882	0,6019583	559,303	4,234149	0	846,909	469,7032	0,5389604	0,6039054	579,5491	4,109731	0	26	969	471						Untertest1.avi	0	880	547	72	111	893	360	466	0	Content		897	360	8913001	3092462024
8930	09:34:47.685	00:00:08.929	536	1087,406	475,2323	0,7118877	0,6020587	559,2895	4,150671	0	844,597	465,3574	0,539983	0,6043335	573,7706	4,023983	0	26	966	470						Untertest1.avi	0	880	547	72	111	893	360	466	0	Content		894	359	8929750	3092478773
8946	09:34:47.701	00:00:08.946	537	1087,596	470,759	0,7119893	0,6020411	559,27	4,220642	0	835,9654	462,2557	0,5403452	0,6045337	572,204	4,058393	0	26	962	467						Untertest1.avi	0	880	547	72	111	893	360	466	0	Content		890	356	8946374	3092495397
8963	09:34:47.718	00:00:08.963	538	1103,834	475,3771	0,7121453	0,6019591	559,1187	4,199865	0	944,28	473,4684	0,5392693	0,6044884	579,3825	3,89917	0	27	1024	474						Untertest1.avi	0	880	547	72	111	987	366	333	0	Content		952	363	8963000	3092512023
8980	09:34:47.735	00:00:08.979	539	1103,949	476,4492	0,7122961	0,6018814	559,1608	4,239574	0	971,5122	460,7527	0,5394034	0,6046153	579,4177	3,757729	0	27	1038	469						Untertest1.avi	0	880	547	72	111	987	366	333	0	Content		966	358	8979623	3092528646
8996	09:34:47.751	00:00:08.996	540	1079,164	475,5066	0,7124689	0,601843	559,0442	4,183108	0	955,1276	478,2798	0,5395573	0,6048042	579,2358	3,849079	0	27	1017	477						Untertest1.avi	0	880	547	72	111	987	366	333	0	Content		945	366	8996387	3092545410
9013	09:34:47.768	00:00:09.012	541	1085,017	476,354	0,7125912	0,6018362	558,9505	4,254348	0	932,59	448,0312	0,5395659	0,6050438	579,1625	3,918591	0	27	1009	462						Untertest1.avi	0	880	547	72	111	987	366	333	0	Content		937	351	9012997	3092562020
9030	09:34:47.785	00:00:09.029	542	1161,05	459,5259	0,7116832	0,6014463	560,4578	4,226234	0	972,7394	435,842	0,5389425	0,604674	579,5573	4,137228	0	27	1067	448						Untertest1.avi	0	880	547	72	111	987	366	333	0	Content		995	337	9029623	3092578646
9046	09:34:47.801	00:00:09.046	543	1083,502	538,689	0,6788383	0,6008949	452,5657	3,409335	0	1059,758	409,0603	0,5384164	0,6040445	580,062	4,098909	0	27	1072	474						Untertest1.avi	0	880	547	72	111	987	366	333	0	Content		1000	363	9046245	3092595268
9063	09:34:47.818	00:00:09.062	544	1028,383	570,4501	0,6573703	0,6006935	396,0241	2,961332	0	1095,976	389,5035	0,5384021	0,6035961	580,3963	4,049903	0	27	1062	480						Untertest1.avi	0	880	547	72	111	987	366	333	0	Content		990	369	9062995	3092612018
9080	09:34:47.835	00:00:09.079	545	1014,235	575,3185	0,6570818	0,600804	394,3254	3,023145	0	1051,291	394,6839	0,5381951	0,6035961	580,0562	4,104545	0	27	1033	485						Untertest1.avi	0	880	547	72	111	987	366	333	0	Content		961	374	9079619	3092628642
9096	09:34:47.851	00:00:09.096	546	-1024	-768	-1	-1	-1	-1	4	1060,471	398,6946	0,5383899	0,6036239	580,0152	4,09543	0	27	1060	399						Untertest1.avi	0	880	547	72	111	987	366	333	0	Content		988	288	9096245	3092645268
9113	09:34:47.868	00:00:09.112	547	1018,651	576,6052	0,6569916	0,6005758	392,5857	3,014909	0	1099,12	385,3221	0,5390204	0,6036199	579,7109	4,065023	0	27	1059	481						Untertest1.avi	0	880	547	72	111	987	366	333	0	Content		987	370	9112871	3092661894
9130	09:34:47.885	00:00:09.129	548	1017,961	583,0298	0,6580225	0,6002994	394,242	3,021135	0	1052,558	402,9015	0,5387865	0,6034373	579,6941	4,106101	0	27	1035	493						Untertest1.avi	0	880	547	72	111	987	366	333	0	Content		963	382	9129618	3092678641
9146	09:34:47.901	00:00:09.146	549	-1024	-768	-1	-1	-1	-1	4	1104,216	387,2272	0,5394449	0,6034089	579,5134	4,063306	0	27	1104	387						Untertest1.avi	0	880	547	72	111	987	366	333	0	Content		1032	276	9146244	3092695267
9163	09:34:47.918	00:00:09.162	550	1003,74	583,5797	0,658603	0,5998818	394,3913	2,969656	0	1102,453	394,8738	0,5395898	0,6033143	579,349	4,09214	0	27	1053	489						Untertest1.avi	0	880	547	72	111	987	366	333	0	Content		981	378	9162868	3092711891
9180	09:34:47.935	00:00:09.179	551	1021,391	578,6432	0,6587964	0,5997697	394,3872	3,006858	0	1063,267	401,4868	0,539293	0,6030393	579,2953	4,08178	0	27	1042	490						Untertest1.avi	0	880	547	72	111	987	366	333	0	Content		970	379	9179614	3092728637
9196	09:34:47.951	00:00:09.196	552	-1024	-768	-1	-1	-1	-1	4	920,0313	481,4925	0,5524023	0,6030661	509,2336	3,573231	0	27	920	481						Untertest1.avi	0	880	547	72	111	987	366	333	0	Content		848	370	9196248	3092745271
9213	09:34:47.968	00:00:09.212	553	1017,333	577,8177	0,6599106	0,5993733	396,3825	3,030085	0	1050,816	406,1661	0,5394884	0,6028221	579,0895	4,125859	0	27	1034	492						Untertest1.avi	0	880	547	72	111	987	366	333	0	Content		962	381	9212987	3092762010
9229	09:34:47.984	00:00:09.229	554	-1024	-768	-1	-1	-1	-1	4	1061,931	399,1997	0,5395254	0,6027613	579,1229	4,080748	0	27	1062	399						Untertest1.avi	0	880	547	72	111	987	366	333	0	Content		990	288	9229486	3092778509
9246	09:34:48.001	00:00:09.246	555	1019,33	569,7266	0,6593258	0,5990363	394,7625	3,047808	0	1099,912	395,7342	0,539974	0,602799	579,1301	4,11928	0	27	1060	483						Untertest1.avi	0	880	547	72	111	987	366	333	0	Content		988	372	9246240	3092795263
9263	09:34:48.018	00:00:09.262	556	1020,607	581,4492	0,6594526	0,5989448	394,972	3,038612	0	1096,822	394,633	0,5399852	0,6027792	579,1487	4,136545	0	27	1059	488						Untertest1.avi	0	880	547	72	111	987	366	333	0	Content		987	377	9262865	3092811888
9280	09:34:48.035	00:00:09.279	557	-1024	-768	-1	-1	-1	-1	4	1115,482	381,2216	0,5391029	0,6024971	582,8309	4,155668	0	27	1115	381						Untertest1.avi	0	880	547	72	111	987	366	333	0	Content		1043	270	9279607	3092828630
9296	09:34:48.051	00:00:09.296	558	-1024	-768	-1	-1	-1	-1	4	1195,435	334,2677	0,5378968	0,6019418	582,8309	4,05026	0	28	1195	334						Untertest1.avi	0	880	547	72	111	1333	231	150	0	Content		1123	223	9296236	3092845259
9313	09:34:48.068	00:00:09.312	559	1737,993	273,5028	0,7063797	0,5978512	534,1175	4,055727	0	1324,107	300,5721	0,5382296	0,6014634	574,5198	4,072976	0	28	1531	287						Untertest1.avi	0	880	547	72	111	1333	231	150	0	Content		1459	176	9312978	3092862001
9329	09:34:48.084	00:00:09.329	560	1341,739	443,0437	0,6748926	0,5982198	436,4395	3,271337	0	1028,062	534,838	0,4945193	0,6017699	398,1567	2,747061	0	28	1185	489						Untertest1.avi	0	880	547	72	111	1333	231	150	0	Content		1113	378	9329482	3092878505
9346	09:34:48.101	00:00:09.346	561	1347,841	462,8204	0,6741656	0,5981817	434,7419	3,265931	0	1501,17	239,0616	0,5388976	0,6020358	585,1028	4,087794	0	28	1425	351						Untertest1.avi	0	880	547	72	111	1333	231	150	0	Content		1353	240	9346233	3092895256
9363	09:34:48.118	00:00:09.362	562	1369,977	463,6017	0,6745079	0,5980849	435,8619	3,231464	0	1012,023	547,5366	0,4907916	0,6020233	387,2613	2,7361	0	28	1191	506						Untertest1.avi	0	880	547	72	111	1333	231	150	0	Content		1119	395	9362733	3092911756
9379	09:34:48.134	00:00:09.379	563	1778,185	265,6726	0,708195	0,5976192	543,0208	4,149142	0	1453,622	261,0304	0,5381263	0,601948	580,5543	4,081192	0	28	1616	263						Untertest1.avi	0	880	547	72	111	1333	231	150	0	Content		1544	152	9379482	3092928505
9396	09:34:48.151	00:00:09.396	564	1715,957	274,7449	0,7068789	0,5974197	538,7554	4,105572	0	1013,086	547,9003	0,4903176	0,6020769	386,6657	2,719483	0	28	1365	411						Untertest1.avi	0	880	547	72	111	1333	231	150	0	Content		1293	300	9396106	3092945129
9413	09:34:48.168	00:00:09.412	565	1769,623	275,7864	0,707909	0,5972112	542,8591	4,137192	0	1362,389	295,5147	0,5366907	0,6014288	580,5543	4,072062	0	28	1566	286						Untertest1.avi	0	880	547	72	111	1333	231	150	0	Content		1494	175	9412730	3092961753
9429	09:34:48.184	00:00:09.429	566	1746,941	292,2813	0,7078746	0,5967699	543,3716	4,222704	0	-1024	-768	-1	-1	-1	-1	4	28	1747	292						Untertest1.avi	0	880	547	72	111	1333	231	150	0	Content		1675	181	9429371	3092978394
9446	09:34:48.201	00:00:09.445	567	1758,597	266,3721	0,7072984	0,5964617	541,7033	4,120455	0	1010,696	550,5319	0,4896878	0,6017465	386,0038	2,720333	0	29	1385	408						Untertest1.avi	0	880	547	72	111	1300	302	100	0	Content		1313	297	9445980	3092995003
9463	09:34:48.218	00:00:09.462	568	1775,574	263,3815	0,7090284	0,5958602	547,9509	4,241567	0	1021,15	537,17	0,492958	0,6015421	396,8691	2,773795	0	29	1398	400						Untertest1.avi	0	880	547	72	111	1300	302	100	0	Content		1326	289	9462729	3093011752
9479	09:34:48.234	00:00:09.479	569	1719,061	286,811	0,7073634	0,5952561	542,4429	4,081418	0	1001,548	549,2926	0,4891656	0,6012853	385,1973	2,703204	0	29	1360	418						Untertest1.avi	0	880	547	72	111	1300	302	100	0	Content		1288	307	9479367	3093028390
9496	09:34:48.251	00:00:09.495	570	1781,188	259,1198	0,7088431	0,5944759	548,3589	4,284142	0	1009,206	547,6506	0,4892759	0,6008831	385,8581	2,729319	0	29	1395	403						Untertest1.avi	0	880	547	72	111	1300	302	100	0	Content		1323	292	9495977	3093045000
9513	09:34:48.268	00:00:09.512	571	1374,202	450,6574	0,6755973	0,594057	442,6911	3,336275	0	1017,95	536,0099	0,4913066	0,6006231	392,9488	2,774304	0	29	1196	493						Untertest1.avi	0	880	547	72	111	1300	302	100	0	Content		1124	382	9512601	3093061624
9529	09:34:48.284	00:00:09.529	572	-1024	-768	-1	-1	-1	-1	4	1136,214	505,3315	0,492085	0,6004202	392,9488	2,761588	0	29	1136	505						Untertest1.avi	0	880	547	72	111	1300	302	100	0	Content		1064	394	9529363	3093078386
9546	09:34:48.301	00:00:09.545	573	-1024	-768	-1	-1	-1	-1	4	-1024	-768	-1	-1	-1	-1	4		0	0						Untertest1.avi	0	880	547	72	111				0	Content		-72	-111	9545974	3093094997
9563	09:34:48.318	00:00:09.562	574	-1024	-768	-1	-1	-1	-1	4	-1024	-768	-1	-1	-1	-1	4		0	0						Untertest1.avi	0	880	547	72	111				0	Content		-72	-111	9562595	3093111618
9579	09:34:48.334	00:00:09.579	575	-1024	-768	-1	-1	-1	-1	4	-1024	-768	-1	-1	-1	-1	4		0	0						Untertest1.avi	0	880	547	72	111				0	Content		-72	-111	9579355	3093128378
9596	09:34:48.351	00:00:09.595	576	-1024	-768	-1	-1	-1	-1	4	-1024	-768	-1	-1	-1	-1	4		0	0						Untertest1.avi	0	880	547	72	111				0	Content		-72	-111	9595966	3093144989
9613	09:34:48.368	00:00:09.612	577	-1024	-768	-1	-1	-1	-1	4	-1024	-768	-1	-1	-1	-1	4		0	0						Untertest1.avi	0	880	547	72	111				0	Content		-72	-111	9612589	3093161612
9629	09:34:48.384	00:00:09.629	578	-1024	-768	-1	-1	-1	-1	4	-1024	-768	-1	-1	-1	-1	4		0	0						Untertest1.avi	0	880	547	72	111				0	Content		-72	-111	9629214	3093178237
9646	09:34:48.401	00:00:09.645	579	-1024	-768	-1	-1	-1	-1	4	-1024	-768	-1	-1	-1	-1	4		0	0						Untertest1.avi	0	880	547	72	111				0	Content		-72	-111	9645964	3093194987
9663	09:34:48.418	00:00:09.662	580	-1024	-768	-1	-1	-1	-1	4	-1024	-768	-1	-1	-1	-1	4		0	0						Untertest1.avi	0	880	547	72	111				0	Content		-72	-111	9662585	3093211608
9680	09:34:48.435	00:00:09.679	581	-1024	-768	-1	-1	-1	-1	4	-1024	-768	-1	-1	-1	-1	4		0	0						Untertest1.avi	0	880	547	72	111				0	Content		-72	-111	9679654	3093228677
9696	09:34:48.451	00:00:09.695	582	-1024	-768	-1	-1	-1	-1	4	-1024	-768	-1	-1	-1	-1	4		0	0						Untertest1.avi	0	880	547	72	111				0	Content		-72	-111	9695959	3093244982
9713	09:34:48.468	00:00:09.712	583	-1024	-768	-1	-1	-1	-1	4	-1024	-768	-1	-1	-1	-1	4		0	0						Untertest1.avi	0	880	547	72	111				0	Content		-72	-111	9712583	3093261606
9729	09:34:48.484	00:00:09.729	584	-1024	-768	-1	-1	-1	-1	4	-1024	-768	-1	-1	-1	-1	4		0	0						Untertest1.avi	0	880	547	72	111				0	Content		-72	-111	9729204	3093278227
9746	09:34:48.501	00:00:09.745	585	-1024	-768	-1	-1	-1	-1	4	-1024	-768	-1	-1	-1	-1	4		0	0						Untertest1.avi	0	880	547	72	111				0	Content		-72	-111	9745821	3093294844
9762	09:34:48.517	00:00:09.762	586	-1024	-768	-1	-1	-1	-1	4	-1024	-768	-1	-1	-1	-1	4		0	0						Untertest1.avi	0	880	547	72	111				0	Content		-72	-111	9762488	3093311511
9779	09:34:48.534	00:00:09.779	587	-1024	-768	-1	-1	-1	-1	4	-1024	-768	-1	-1	-1	-1	4		0	0						Untertest1.avi	0	880	547	72	111				0	Content		-72	-111	9779199	3093328222
9796	09:34:48.551	00:00:09.795	588	-1024	-768	-1	-1	-1	-1	4	-1024	-768	-1	-1	-1	-1	4		0	0						Untertest1.avi	0	880	547	72	111				0	Content		-72	-111	9795822	3093344845
9812	09:34:48.567	00:00:09.812	589	-1024	-768	-1	-1	-1	-1	4	-1024	-768	-1	-1	-1	-1	4		0	0						Untertest1.avi	0	880	547	72	111				0	Content		-72	-111	9812446	3093361469
9829	09:34:48.584	00:00:09.829	590	-1024	-768	-1	-1	-1	-1	4	-1024	-768	-1	-1	-1	-1	4		0	0						Untertest1.avi	0	880	547	72	111				0	Content		-72	-111	9829069	3093378092
9846	09:34:48.601	00:00:09.845	591	-1024	-768	-1	-1	-1	-1	4	-1024	-768	-1	-1	-1	-1	4		0	0						Untertest1.avi	0	880	547	72	111				0	Content		-72	-111	9845816	3093394839
9862	09:34:48.617	00:00:09.862	592	-1024	-768	-1	-1	-1	-1	4	-1024	-768	-1	-1	-1	-1	4		0	0						Untertest1.avi	0	880	547	72	111				0	Content		-72	-111	9862441	3093411464
9879	09:34:48.634	00:00:09.879	593	-1024	-768	-1	-1	-1	-1	4	-1024	-768	-1	-1	-1	-1	4		0	0						Untertest1.avi	0	880	547	72	111				0	Content		-72	-111	9879191	3093428214
9896	09:34:48.651	00:00:09.895	594	-1024	-768	-1	-1	-1	-1	4	-1024	-768	-1	-1	-1	-1	4		0	0						Untertest1.avi	0	880	547	72	111				0	Content		-72	-111	9895813	3093444836
9912	09:34:48.667	00:00:09.912	595	-1024	-768	-1	-1	-1	-1	4	-1024	-768	-1	-1	-1	-1	4		0	0						Untertest1.avi	0	880	547	72	111				0	Content		-72	-111	9912433	3093461456
9929	09:34:48.684	00:00:09.929	596	-1024	-768	-1	-1	-1	-1	4	-1024	-768	-1	-1	-1	-1	4		0	0						Untertest1.avi	0	880	547	72	111				0	Content		-72	-111	9929057	3093478080
9946	09:34:48.701	00:00:09.946	597	-1024	-768	-1	-1	-1	-1	4	-1024	-768	-1	-1	-1	-1	4		0	0						Untertest1.avi	0	880	547	72	111				0	Content		-72	-111	9946251	3093495274
9964	09:34:48.719	00:00:09.963	598	-1024	-768	-1	-1	-1	-1	4	-1024	-768	-1	-1	-1	-1	4		0	0						Untertest1.avi	0	880	547	72	111				0	Content		-72	-111	9963626	3093512649
9981	09:34:48.736	00:00:09.980	599	-1024	-768	-1	-1	-1	-1	4	-1024	-768	-1	-1	-1	-1	4		0	0						Untertest1.avi	0	880	547	72	111				0	Content		-72	-111	9980872	3093529895
9996	09:34:48.751	00:00:09.995	600	-1024	-768	-1	-1	-1	-1	4	-1024	-768	-1	-1	-1	-1	4		0	0						Untertest1.avi	0	880	547	72	111				0	Content		-72	-111	9995676	3093544699
10012	09:34:48.767	00:00:10.012	601	-1024	-768	-1	-1	-1	-1	4	-1024	-768	-1	-1	-1	-1	4		0	0						Untertest1.avi	0	880	547	72	111				0	Content		-72	-111	10012424	3093561447
10029	09:34:48.784	00:00:10.029	602	-1024	-768	-1	-1	-1	-1	4	-1024	-768	-1	-1	-1	-1	4		0	0						Untertest1.avi	0	880	547	72	111				0	Content		-72	-111	10029050	3093578073
10046	09:34:48.801	00:00:10.045	603	-1024	-768	-1	-1	-1	-1	4	-1024	-768	-1	-1	-1	-1	4		0	0						Untertest1.avi	0	880	547	72	111				0	Content		-72	-111	10045672	3093594695
10062	09:34:48.817	00:00:10.062	604	-1024	-768	-1	-1	-1	-1	4	-1024	-768	-1	-1	-1	-1	4		0	0						Untertest1.avi	0	880	547	72	111				0	Content		-72	-111	10062298	3093611321
10079	09:34:48.834	00:00:10.078	605	-1024	-768	-1	-1	-1	-1	4	-1024	-768	-1	-1	-1	-1	4		0	0						Untertest1.avi	0	880	547	72	111				0	Content		-72	-111	10078917	3093627940
10096	09:34:48.851	00:00:10.096	606	-1024	-768	-1	-1	-1	-1	4	-1024	-768	-1	-1	-1	-1	4		0	0						Untertest1.avi	0	880	547	72	111				0	Content		-72	-111	10096110	3093645133
10113	09:34:48.868	00:00:10.113	607	-1024	-768	-1	-1	-1	-1	4	-1024	-768	-1	-1	-1	-1	4		0	0						Untertest1.avi	0	880	547	72	111				0	Content		-72	-111	10113481	3093662504
10131	09:34:48.886	00:00:10.130	608	-1024	-768	-1	-1	-1	-1	4	-1024	-768	-1	-1	-1	-1	4		0	0						Untertest1.avi	0	880	547	72	111				0	Content		-72	-111	10130728	3093679751
10146	09:34:48.901	00:00:10.145	609	-1024	-768	-1	-1	-1	-1	4	-1024	-768	-1	-1	-1	-1	4		0	0						Untertest1.avi	0	880	547	72	111				0	Content		-72	-111	10145532	3093694555
10162	09:34:48.917	00:00:10.162	610	-1024	-768	-1	-1	-1	-1	4	-1024	-768	-1	-1	-1	-1	4		0	0						Untertest1.avi	0	880	547	72	111				0	Content		-72	-111	10162283	3093711306
10179	09:34:48.934	00:00:10.178	611	-1024	-768	-1	-1	-1	-1	4	-1024	-768	-1	-1	-1	-1	4		0	0						Untertest1.avi	0	880	547	72	111				0	Content		-72	-111	10178902	3093727925
10196	09:34:48.951	00:00:10.195	612	-1024	-768	-1	-1	-1	-1	4	-1024	-768	-1	-1	-1	-1	4		0	0						Untertest1.avi	0	880	547	72	111				0	Content		-72	-111	10195528	3093744551
10212	09:34:48.967	00:00:10.212	613	-1024	-768	-1	-1	-1	-1	4	-1024	-768	-1	-1	-1	-1	4		0	0						Untertest1.avi	0	880	547	72	111				0	Content		-72	-111	10212157	3093761180
10229	09:34:48.984	00:00:10.228	614	-1024	-768	-1	-1	-1	-1	4	-1024	-768	-1	-1	-1	-1	4		0	0						Untertest1.avi	0	880	547	72	111				0	Content		-72	-111	10228899	3093777922
10246	09:34:49.001	00:00:10.245	615	-1024	-768	-1	-1	-1	-1	4	-1024	-768	-1	-1	-1	-1	4		0	0						Untertest1.avi	0	880	547	72	111				0	Content		-72	-111	10245967	3093794990
10263	09:34:49.018	00:00:10.263	616	-1024	-768	-1	-1	-1	-1	4	-1024	-768	-1	-1	-1	-1	4		0	0						Untertest1.avi	0	880	547	72	111				0	Content		-72	-111	10263340	3093812363
10281	09:34:49.036	00:00:10.280	617	-1024	-768	-1	-1	-1	-1	4	-1024	-768	-1	-1	-1	-1	4		0	0						Untertest1.avi	0	880	547	72	111				0	Content		-72	-111	10280727	3093829750
10296	09:34:49.051	00:00:10.295	618	-1024	-768	-1	-1	-1	-1	4	-1024	-768	-1	-1	-1	-1	4		0	0						Untertest1.avi	0	880	547	72	111				0	Content		-72	-111	10295520	3093844543
10312	09:34:49.067	00:00:10.312	619	-1024	-768	-1	-1	-1	-1	4	-1024	-768	-1	-1	-1	-1	4		0	0						Untertest1.avi	0	880	547	72	111				0	Content		-72	-111	10312142	3093861165
10329	09:34:49.084	00:00:10.328	620	-1024	-768	-1	-1	-1	-1	4	-1024	-768	-1	-1	-1	-1	4		0	0						Untertest1.avi	0	880	547	72	111				0	Content		-72	-111	10328890	3093877913
10346	09:34:49.101	00:00:10.345	621	-1024	-768	-1	-1	-1	-1	4	-1024	-768	-1	-1	-1	-1	4		0	0						Untertest1.avi	0	880	547	72	111				0	Content		-72	-111	10345512	3093894535
10362	09:34:49.117	00:00:10.362	622	-1024	-768	-1	-1	-1	-1	4	-1024	-768	-1	-1	-1	-1	4		0	0						Untertest1.avi	0	880	547	72	111				0	Content		-72	-111	10362135	3093911158
10379	09:34:49.134	00:00:10.378	623	-1024	-768	-1	-1	-1	-1	4	-1024	-768	-1	-1	-1	-1	4		0	0						Untertest1.avi	0	880	547	72	111				0	Content		-72	-111	10378759	3093927782
10396	09:34:49.151	00:00:10.395	624	-1024	-768	-1	-1	-1	-1	4	-1024	-768	-1	-1	-1	-1	4		0	0						Untertest1.avi	0	880	547	72	111				0	Content		-72	-111	10395828	3093944851
10413	09:34:49.168	00:00:10.413	625	-1024	-768	-1	-1	-1	-1	4	-1024	-768	-1	-1	-1	-1	4		0	0						Untertest1.avi	0	880	547	72	111				0	Content		-72	-111	10413215	3093962238
10430	09:34:49.185	00:00:10.430	626	-1024	-768	-1	-1	-1	-1	4	-1024	-768	-1	-1	-1	-1	4		0	0						Untertest1.avi	0	880	547	72	111				0	Content		-72	-111	10430449	3093979472
10445	09:34:49.200	00:00:10.445	627	-1024	-768	-1	-1	-1	-1	4	-1024	-768	-1	-1	-1	-1	4		0	0						Untertest1.avi	0	880	547	72	111				0	Content		-72	-111	10445377	3093994400
10462	09:34:49.217	00:00:10.462	628	-1024	-768	-1	-1	-1	-1	4	-1024	-768	-1	-1	-1	-1	4		0	0						Untertest1.avi	0	880	547	72	111				0	Content		-72	-111	10462002	3094011025
10479	09:34:49.234	00:00:10.478	629	-1024	-768	-1	-1	-1	-1	4	-1024	-768	-1	-1	-1	-1	4		0	0						Untertest1.avi	0	880	547	72	111				0	Content		-72	-111	10478752	3094027775
10495	09:34:49.250	00:00:10.495	630	-1024	-768	-1	-1	-1	-1	4	-1024	-768	-1	-1	-1	-1	4		0	0						Untertest1.avi	0	880	547	72	111				0	Content		-72	-111	10495372	3094044395
10512	09:34:49.267	00:00:10.511	631	-1024	-768	-1	-1	-1	-1	4	-1024	-768	-1	-1	-1	-1	4		0	0						Untertest1.avi	0	880	547	72	111				0	Content		-72	-111	10511995	3094061018
10529	09:34:49.284	00:00:10.528	632	-1024	-768	-1	-1	-1	-1	4	-1024	-768	-1	-1	-1	-1	4		0	0						Untertest1.avi	0	880	547	72	111				0	Content		-72	-111	10528619	3094077642
10546	09:34:49.301	00:00:10.545	633	-1024	-768	-1	-1	-1	-1	4	-1024	-768	-1	-1	-1	-1	4		0	0						Untertest1.avi	0	880	547	72	111				0	Content		-72	-111	10545814	3094094837
10563	09:34:49.318	00:00:10.563	634	-1024	-768	-1	-1	-1	-1	4	-1024	-768	-1	-1	-1	-1	4		0	0						Untertest1.avi	0	880	547	72	111				0	Content		-72	-111	10563195	3094112218
10580	09:34:49.335	00:00:10.580	635	-1024	-768	-1	-1	-1	-1	4	-1024	-768	-1	-1	-1	-1	4		0	0						Untertest1.avi	0	880	547	72	111				0	Content		-72	-111	10580431	3094129454
10595	09:34:49.350	00:00:10.595	636	-1024	-768	-1	-1	-1	-1	4	-1024	-768	-1	-1	-1	-1	4		0	0						Untertest1.avi	0	880	547	72	111				0	Content		-72	-111	10595235	3094144258
10612	09:34:49.367	00:00:10.611	637	-1024	-768	-1	-1	-1	-1	4	-1024	-768	-1	-1	-1	-1	4		0	0						Untertest1.avi	0	880	547	72	111				0	Content		-72	-111	10611985	3094161008
10629	09:34:49.384	00:00:10.628	638	-1024	-768	-1	-1	-1	-1	4	-1024	-768	-1	-1	-1	-1	4		0	0						Untertest1.avi	0	880	547	72	111				0	Content		-72	-111	10628607	3094177630
10645	09:34:49.400	00:00:10.645	639	-1024	-768	-1	-1	-1	-1	4	-1024	-768	-1	-1	-1	-1	4		0	0						Untertest1.avi	0	880	547	72	111				0	Content		-72	-111	10645230	3094194253
10662	09:34:49.417	00:00:10.661	640	-1024	-768	-1	-1	-1	-1	4	-1024	-768	-1	-1	-1	-1	4		0	0						Untertest1.avi	0	880	547	72	111				0	Content		-72	-111	10661853	3094210876
10678	09:34:49.433	00:00:10.678	641	-1024	-768	-1	-1	-1	-1	4	-1024	-768	-1	-1	-1	-1	4		0	0						Untertest1.avi	0	880	547	72	111				0	Content		-72	-111	10678477	3094227500
10696	09:34:49.451	00:00:10.695	642	-1024	-768	-1	-1	-1	-1	4	-1024	-768	-1	-1	-1	-1	4		0	0						Untertest1.avi	0	880	547	72	111				0	Content		-72	-111	10695670	3094244693
10713	09:34:49.468	00:00:10.713	643	-1024	-768	-1	-1	-1	-1	4	-1024	-768	-1	-1	-1	-1	4		0	0						Untertest1.avi	0	880	547	72	111				0	Content		-72	-111	10713044	3094262067
10730	09:34:49.485	00:00:10.730	644	-1024	-768	-1	-1	-1	-1	4	-1024	-768	-1	-1	-1	-1	4		0	0						Untertest1.avi	0	880	547	72	111				0	Content		-72	-111	10730293	3094279316
10745	09:34:49.500	00:00:10.745	645	-1024	-768	-1	-1	-1	-1	4	-1024	-768	-1	-1	-1	-1	4		0	0						Untertest1.avi	0	880	547	72	111				0	Content		-72	-111	10745223	3094294246
10762	09:34:49.517	00:00:10.761	646	-1024	-768	-1	-1	-1	-1	4	-1024	-768	-1	-1	-1	-1	4		0	0						Untertest1.avi	0	880	547	72	111				0	Content		-72	-111	10761848	3094310871
10779	09:34:49.534	00:00:10.778	647	-1024	-768	-1	-1	-1	-1	4	-1024	-768	-1	-1	-1	-1	4		0	0						Untertest1.avi	0	880	547	72	111				0	Content		-72	-111	10778594	3094327617
10795	09:34:49.550	00:00:10.795	648	-1024	-768	-1	-1	-1	-1	4	-1024	-768	-1	-1	-1	-1	4		0	0						Untertest1.avi	0	880	547	72	111				0	Content		-72	-111	10795218	3094344241
10812	09:34:49.567	00:00:10.811	649	-1024	-768	-1	-1	-1	-1	4	-1024	-768	-1	-1	-1	-1	4		0	0						Untertest1.avi	0	880	547	72	111				0	Content		-72	-111	10811842	3094360865
10828	09:34:49.583	00:00:10.828	650	-1024	-768	-1	-1	-1	-1	4	-1024	-768	-1	-1	-1	-1	4		0	0						Untertest1.avi	0	880	547	72	111				0	Content		-72	-111	10828466	3094377489
10846	09:34:49.601	00:00:10.845	651	-1024	-768	-1	-1	-1	-1	4	-1024	-768	-1	-1	-1	-1	4		0	0						Untertest1.avi	0	880	547	72	111				0	Content		-72	-111	10845532	3094394555
10863	09:34:49.618	00:00:10.862	652	-1024	-768	-1	-1	-1	-1	4	-1024	-768	-1	-1	-1	-1	4		0	0						Untertest1.avi	0	880	547	72	111				0	Content		-72	-111	10862906	3094411929
10880	09:34:49.635	00:00:10.880	653	-1024	-768	-1	-1	-1	-1	4	-1024	-768	-1	-1	-1	-1	4		0	0						Untertest1.avi	0	880	547	72	111				0	Content		-72	-111	10880161	3094429184
10895	09:34:49.650	00:00:10.895	654	-1024	-768	-1	-1	-1	-1	4	-1024	-768	-1	-1	-1	-1	4		0	0						Untertest1.avi	0	880	547	72	111				0	Content		-72	-111	10895085	3094444108
10912	09:34:49.667	00:00:10.911	655	-1024	-768	-1	-1	-1	-1	4	-1024	-768	-1	-1	-1	-1	4		0	0						Untertest1.avi	0	880	547	72	111				0	Content		-72	-111	10911710	3094460733
10928	09:34:49.683	00:00:10.928	656	-1024	-768	-1	-1	-1	-1	4	-1024	-768	-1	-1	-1	-1	4		0	0						Untertest1.avi	0	880	547	72	111				0	Content		-72	-111	10928455	3094477478
10945	09:34:49.700	00:00:10.945	657	-1024	-768	-1	-1	-1	-1	4	-1024	-768	-1	-1	-1	-1	4		0	0						Untertest1.avi	0	880	547	72	111				0	Content		-72	-111	10945076	3094494099
10962	09:34:49.717	00:00:10.961	658	-1024	-768	-1	-1	-1	-1	4	-1024	-768	-1	-1	-1	-1	4		0	0						Untertest1.avi	0	880	547	72	111				0	Content		-72	-111	10961698	3094510721
10978	09:34:49.733	00:00:10.978	659	-1024	-768	-1	-1	-1	-1	4	-1024	-768	-1	-1	-1	-1	4		0	0						Untertest1.avi	0	880	547	72	111				0	Content		-72	-111	10978323	3094527346
10996	09:34:49.751	00:00:10.995	660	-1024	-768	-1	-1	-1	-1	4	-1024	-768	-1	-1	-1	-1	4		0	0						Untertest1.avi	0	880	547	72	111				0	Content		-72	-111	10995518	3094544541
11013	09:34:49.768	00:00:11.012	661	-1024	-768	-1	-1	-1	-1	4	-1024	-768	-1	-1	-1	-1	4		0	0						Untertest1.avi	0	880	547	72	111				0	Content		-72	-111	11012890	3094561913
11030	09:34:49.785	00:00:11.030	662	-1024	-768	-1	-1	-1	-1	4	-1024	-768	-1	-1	-1	-1	4		0	0						Untertest1.avi	0	880	547	72	111				0	Content		-72	-111	11030137	3094579160
11045	09:34:49.800	00:00:11.044	663	-1024	-768	-1	-1	-1	-1	4	-1024	-768	-1	-1	-1	-1	4		0	0						Untertest1.avi	0	880	547	72	111				0	Content		-72	-111	11044936	3094593959
11062	09:34:49.817	00:00:11.061	664	-1024	-768	-1	-1	-1	-1	4	-1024	-768	-1	-1	-1	-1	4		0	0						Untertest1.avi	0	880	547	72	111				0	Content		-72	-111	11061686	3094610709
11078	09:34:49.833	00:00:11.078	665	-1024	-768	-1	-1	-1	-1	4	-1024	-768	-1	-1	-1	-1	4		0	0						Untertest1.avi	0	880	547	72	111				0	Content		-72	-111	11078310	3094627333
11095	09:34:49.850	00:00:11.094	666	-1024	-768	-1	-1	-1	-1	4	-1024	-768	-1	-1	-1	-1	4		0	0						Untertest1.avi	0	880	547	72	111				0	Content		-72	-111	11094935	3094643958
11112	09:34:49.867	00:00:11.111	667	-1024	-768	-1	-1	-1	-1	4	-1024	-768	-1	-1	-1	-1	4		0	0						Untertest1.avi	0	880	547	72	111				0	Content		-72	-111	11111558	3094660581
11128	09:34:49.883	00:00:11.128	668	-1024	-768	-1	-1	-1	-1	4	-1024	-768	-1	-1	-1	-1	4		0	0						Untertest1.avi	0	880	547	72	111				0	Content		-72	-111	11128184	3094677207
11145	09:34:49.900	00:00:11.145	669	-1024	-768	-1	-1	-1	-1	4	-1024	-768	-1	-1	-1	-1	4		0	0						Untertest1.avi	0	880	547	72	111				0	Content		-72	-111	11145375	3094694398
11163	09:34:49.918	00:00:11.162	670	-1024	-768	-1	-1	-1	-1	4	-1024	-768	-1	-1	-1	-1	4		0	0						Untertest1.avi	0	880	547	72	111				0	Content		-72	-111	11162746	3094711769
11180	09:34:49.935	00:00:11.179	671	-1024	-768	-1	-1	-1	-1	4	-1024	-768	-1	-1	-1	-1	4		0	0						Untertest1.avi	0	880	547	72	111				0	Content		-72	-111	11179993	3094729016
11195	09:34:49.950	00:00:11.194	672	-1024	-768	-1	-1	-1	-1	4	-1024	-768	-1	-1	-1	-1	4		0	0						Untertest1.avi	0	880	547	72	111				0	Content		-72	-111	11194922	3094743945
11212	09:34:49.967	00:00:11.211	673	-1024	-768	-1	-1	-1	-1	4	-1024	-768	-1	-1	-1	-1	4		0	0						Untertest1.avi	0	880	547	72	111				0	Content		-72	-111	11211543	3094760566
11228	09:34:49.983	00:00:11.228	674	-1024	-768	-1	-1	-1	-1	4	-1024	-768	-1	-1	-1	-1	4		0	0						Untertest1.avi	0	880	547	72	111				0	Content		-72	-111	11228165	3094777188
11245	09:34:50.000	00:00:11.244	675	-1024	-768	-1	-1	-1	-1	4	-1024	-768	-1	-1	-1	-1	4		0	0						Untertest1.avi	0	880	547	72	111				0	Content		-72	-111	11244790	3094793813
11262	09:34:50.017	00:00:11.261	676	-1024	-768	-1	-1	-1	-1	4	-1024	-768	-1	-1	-1	-1	4		0	0						Untertest1.avi	0	880	547	72	111				0	Content		-72	-111	11261538	3094810561
11278	09:34:50.033	00:00:11.278	677	-1024	-768	-1	-1	-1	-1	4	-1024	-768	-1	-1	-1	-1	4		0	0						Untertest1.avi	0	880	547	72	111				0	Content		-72	-111	11278163	3094827186
11295	09:34:50.050	00:00:11.295	678	-1024	-768	-1	-1	-1	-1	4	-1024	-768	-1	-1	-1	-1	4		0	0						Untertest1.avi	0	880	547	72	111				0	Content		-72	-111	11295232	3094844255
11313	09:34:50.068	00:00:11.312	679	-1024	-768	-1	-1	-1	-1	4	-1024	-768	-1	-1	-1	-1	4		0	0						Untertest1.avi	0	880	547	72	111				0	Content		-72	-111	11312603	3094861626
11330	09:34:50.085	00:00:11.329	680	-1024	-768	-1	-1	-1	-1	4	-1024	-768	-1	-1	-1	-1	4		0	0						Untertest1.avi	0	880	547	72	111				0	Content		-72	-111	11329853	3094878876
11345	09:34:50.100	00:00:11.344	681	-1024	-768	-1	-1	-1	-1	4	-1024	-768	-1	-1	-1	-1	4		0	0						Untertest1.avi	0	880	547	72	111				0	Content		-72	-111	11344784	3094893807
11361	09:34:50.116	00:00:11.361	682	-1024	-768	-1	-1	-1	-1	4	-1024	-768	-1	-1	-1	-1	4		0	0						Untertest1.avi	0	880	547	72	111				0	Content		-72	-111	11361408	3094910431
11378	09:34:50.133	00:00:11.378	683	-1024	-768	-1	-1	-1	-1	4	-1024	-768	-1	-1	-1	-1	4		0	0						Untertest1.avi	0	880	547	72	111				0	Content		-72	-111	11378153	3094927176
11395	09:34:50.150	00:00:11.394	684	-1024	-768	-1	-1	-1	-1	4	-1024	-768	-1	-1	-1	-1	4		0	0						Untertest1.avi	0	880	547	72	111				0	Content		-72	-111	11394774	3094943797
11411	09:34:50.166	00:00:11.411	685	-1024	-768	-1	-1	-1	-1	4	-1024	-768	-1	-1	-1	-1	4		0	0						Untertest1.avi	0	880	547	72	111				0	Content		-72	-111	11411393	3094960416
11428	09:34:50.183	00:00:11.428	686	-1024	-768	-1	-1	-1	-1	4	-1024	-768	-1	-1	-1	-1	4		0	0						Untertest1.avi	0	880	547	72	111				0	Content		-72	-111	11428018	3094977041
11445	09:34:50.200	00:00:11.445	687	-1024	-768	-1	-1	-1	-1	4	-1024	-768	-1	-1	-1	-1	4		0	0						Untertest1.avi	0	880	547	72	111				0	Content		-72	-111	11445210	3094994233
11463	09:34:50.218	00:00:11.462	688	-1024	-768	-1	-1	-1	-1	4	-1024	-768	-1	-1	-1	-1	4		0	0						Untertest1.avi	0	880	547	72	111				0	Content		-72	-111	11462586	3095011609
11480	09:34:50.235	00:00:11.479	689	-1024	-768	-1	-1	-1	-1	4	-1024	-768	-1	-1	-1	-1	4		0	0						Untertest1.avi	0	880	547	72	111				0	Content		-72	-111	11479833	3095028856
11495	09:34:50.250	00:00:11.494	690	-1024	-768	-1	-1	-1	-1	4	-1024	-768	-1	-1	-1	-1	4		0	0						Untertest1.avi	0	880	547	72	111				0	Content		-72	-111	11494641	3095043664
11511	09:34:50.266	00:00:11.511	691	-1024	-768	-1	-1	-1	-1	4	-1024	-768	-1	-1	-1	-1	4		0	0						Untertest1.avi	0	880	547	72	111				0	Content		-72	-111	11511390	3095060413
11528	09:34:50.283	00:00:11.528	692	-1024	-768	-1	-1	-1	-1	4	-1024	-768	-1	-1	-1	-1	4		0	0						Untertest1.avi	0	880	547	72	111				0	Content		-72	-111	11528027	3095077050
11545	09:34:50.300	00:00:11.544	693	-1024	-768	-1	-1	-1	-1	4	-1024	-768	-1	-1	-1	-1	4		0	0						Untertest1.avi	0	880	547	72	111				0	Content		-72	-111	11544634	3095093657
11561	09:34:50.316	00:00:11.561	694	-1024	-768	-1	-1	-1	-1	4	-1024	-768	-1	-1	-1	-1	4		0	0						Untertest1.avi	0	880	547	72	111				0	Content		-72	-111	11561172	3095110195
11578	09:34:50.333	00:00:11.578	695	-1024	-768	-1	-1	-1	-1	4	-1024	-768	-1	-1	-1	-1	4		0	0						Untertest1.avi	0	880	547	72	111				0	Content		-72	-111	11578047	3095127070
11595	09:34:50.350	00:00:11.594	696	-1024	-768	-1	-1	-1	-1	4	-1024	-768	-1	-1	-1	-1	4		0	0						Untertest1.avi	0	880	547	72	111				0	Content		-72	-111	11594714	3095143737
11611	09:34:50.366	00:00:11.611	697	-1024	-768	-1	-1	-1	-1	4	-1024	-768	-1	-1	-1	-1	4		0	0						Untertest1.avi	0	880	547	72	111				0	Content		-72	-111	11611382	3095160405
11628	09:34:50.383	00:00:11.628	698	-1024	-768	-1	-1	-1	-1	4	-1024	-768	-1	-1	-1	-1	4		0	0						Untertest1.avi	0	880	547	72	111				0	Content		-72	-111	11628394	3095177417
11645	09:34:50.400	00:00:11.645	699	-1024	-768	-1	-1	-1	-1	4	-1024	-768	-1	-1	-1	-1	4		0	0						Untertest1.avi	0	880	547	72	111				0	Content		-72	-111	11645062	3095194085
11662	09:34:50.417	00:00:11.661	700	-1024	-768	-1	-1	-1	-1	4	-1024	-768	-1	-1	-1	-1	4		0	0						Untertest1.avi	0	880	547	72	111				0	Content		-72	-111	11661729	3095210752
11679	09:34:50.434	00:00:11.679	701	-1024	-768	-1	-1	-1	-1	4	-1024	-768	-1	-1	-1	-1	4		0	0						Untertest1.avi	0	880	547	72	111				0	Content		-72	-111	11679072	3095228095
11696	09:34:50.451	00:00:11.695	702	-1024	-768	-1	-1	-1	-1	4	-1024	-768	-1	-1	-1	-1	4		0	0						Untertest1.avi	0	880	547	72	111				0	Content		-72	-111	11695739	3095244762
11713	09:34:50.468	00:00:11.713	703	-1024	-768	-1	-1	-1	-1	4	-1024	-768	-1	-1	-1	-1	4		0	0						Untertest1.avi	0	880	547	72	111				0	Content		-72	-111	11713037	3095262060
11728	09:34:50.483	00:00:11.727	704	-1024	-768	-1	-1	-1	-1	4	-1024	-768	-1	-1	-1	-1	4		0	0						Untertest1.avi	0	880	547	72	111				0	Content		-72	-111	11727783	3095276806
11744	09:34:50.499	00:00:11.744	705	-1024	-768	-1	-1	-1	-1	4	-1024	-768	-1	-1	-1	-1	4		0	0						Untertest1.avi	0	880	547	72	111				0	Content		-72	-111	11744470	3095293493
11761	09:34:50.516	00:00:11.761	706	-1024	-768	-1	-1	-1	-1	4	-1024	-768	-1	-1	-1	-1	4		0	0						Untertest1.avi	0	880	547	72	111				0	Content		-72	-111	11761137	3095310160
11778	09:34:50.533	00:00:11.777	707	-1024	-768	-1	-1	-1	-1	4	-1024	-768	-1	-1	-1	-1	4		0	0						Untertest1.avi	0	880	547	72	111				0	Content		-72	-111	11777793	3095326816
11794	09:34:50.549	00:00:11.794	708	-1024	-768	-1	-1	-1	-1	4	-1024	-768	-1	-1	-1	-1	4		0	0						Untertest1.avi	0	880	547	72	111				0	Content		-72	-111	11794460	3095343483
11811	09:34:50.566	00:00:11.811	709	-1024	-768	-1	-1	-1	-1	4	-1024	-768	-1	-1	-1	-1	4		0	0						Untertest1.avi	0	880	547	72	111				0	Content		-72	-111	11811128	3095360151
11828	09:34:50.583	00:00:11.827	710	-1024	-768	-1	-1	-1	-1	4	-1024	-768	-1	-1	-1	-1	4		0	0						Untertest1.avi	0	880	547	72	111				0	Content		-72	-111	11827761	3095376784
11844	09:34:50.599	00:00:11.844	711	-1024	-768	-1	-1	-1	-1	4	-1024	-768	-1	-1	-1	-1	4		0	0						Untertest1.avi	0	880	547	72	111				0	Content		-72	-111	11844429	3095393452
11861	09:34:50.616	00:00:11.861	712	-1024	-768	-1	-1	-1	-1	4	-1024	-768	-1	-1	-1	-1	4		0	0						Untertest1.avi	0	880	547	72	111				0	Content		-72	-111	11861096	3095410119
11878	09:34:50.633	00:00:11.877	713	-1024	-768	-1	-1	-1	-1	4	-1024	-768	-1	-1	-1	-1	4		0	0						Untertest1.avi	0	880	547	72	111				0	Content		-72	-111	11877688	3095426711
11894	09:34:50.649	00:00:11.894	714	-1024	-768	-1	-1	-1	-1	4	-1024	-768	-1	-1	-1	-1	4		0	0						Untertest1.avi	0	880	547	72	111				0	Content		-72	-111	11894355	3095443378
11911	09:34:50.666	00:00:11.911	715	-1024	-768	-1	-1	-1	-1	4	-1024	-768	-1	-1	-1	-1	4		0	0						Untertest1.avi	0	880	547	72	111				0	Content		-72	-111	11911205	3095460228
11928	09:34:50.683	00:00:11.927	716	-1024	-768	-1	-1	-1	-1	4	-1024	-768	-1	-1	-1	-1	4		0	0						Untertest1.avi	0	880	547	72	111				0	Content		-72	-111	11927872	3095476895
11945	09:34:50.700	00:00:11.944	717	-1024	-768	-1	-1	-1	-1	4	-1024	-768	-1	-1	-1	-1	4		0	0						Untertest1.avi	0	880	547	72	111				0	Content		-72	-111	11944540	3095493563
11962	09:34:50.717	00:00:11.961	718	-1024	-768	-1	-1	-1	-1	4	-1024	-768	-1	-1	-1	-1	4		0	0						Untertest1.avi	0	880	547	72	111				0	Content		-72	-111	11961719	3095510742
11978	09:34:50.733	00:00:11.978	719	-1024	-768	-1	-1	-1	-1	4	-1024	-768	-1	-1	-1	-1	4		0	0						Untertest1.avi	0	880	547	72	111				0	Content		-72	-111	11978387	3095527410
11995	09:34:50.750	00:00:11.995	720	-1024	-768	-1	-1	-1	-1	4	-1024	-768	-1	-1	-1	-1	4		0	0						Untertest1.avi	0	880	547	72	111				0	Content		-72	-111	11995390	3095544413
12012	09:34:50.767	00:00:12.012	721	-1024	-768	-1	-1	-1	-1	4	-1024	-768	-1	-1	-1	-1	4		0	0						Untertest1.avi	0	880	547	72	111				0	Content		-72	-111	12012058	3095561081
12029	09:34:50.784	00:00:12.028	722	-1024	-768	-1	-1	-1	-1	4	-1024	-768	-1	-1	-1	-1	4		0	0						Untertest1.avi	0	880	547	72	111				0	Content		-72	-111	12028725	3095577748
12046	09:34:50.801	00:00:12.046	723	-1024	-768	-1	-1	-1	-1	4	-1024	-768	-1	-1	-1	-1	4		0	0						Untertest1.avi	0	880	547	72	111				0	Content		-72	-111	12046144	3095595167
12061	09:34:50.816	00:00:12.060	724	-1024	-768	-1	-1	-1	-1	4	-1024	-768	-1	-1	-1	-1	4		0	0						Untertest1.avi	0	880	547	72	111				0	Content		-72	-111	12060891	3095609914
12078	09:34:50.833	00:00:12.077	725	-1024	-768	-1	-1	-1	-1	4	-1024	-768	-1	-1	-1	-1	4		0	0						Untertest1.avi	0	880	547	72	111				0	Content		-72	-111	12077515	3095626538
12094	09:34:50.849	00:00:12.094	726	-1024	-768	-1	-1	-1	-1	4	-1024	-768	-1	-1	-1	-1	4		0	0						Untertest1.avi	0	880	547	72	111				0	Content		-72	-111	12094196	3095643219
12111	09:34:50.866	00:00:12.110	727	-1024	-768	-1	-1	-1	-1	4	-1024	-768	-1	-1	-1	-1	4		0	0						Untertest1.avi	0	880	547	72	111				0	Content		-72	-111	12110864	3095659887
12128	09:34:50.883	00:00:12.127	728	-1024	-768	-1	-1	-1	-1	4	-1024	-768	-1	-1	-1	-1	4		0	0						Untertest1.avi	0	880	547	72	111				0	Content		-72	-111	12127531	3095676554
12144	09:34:50.899	00:00:12.144	729	-1024	-768	-1	-1	-1	-1	4	-1024	-768	-1	-1	-1	-1	4		0	0						Untertest1.avi	0	880	547	72	111				0	Content		-72	-111	12144190	3095693213
12161	09:34:50.916	00:00:12.160	730	-1024	-768	-1	-1	-1	-1	4	-1024	-768	-1	-1	-1	-1	4		0	0						Untertest1.avi	0	880	547	72	111				0	Content		-72	-111	12160858	3095709881
12178	09:34:50.933	00:00:12.177	731	-1024	-768	-1	-1	-1	-1	4	-1024	-768	-1	-1	-1	-1	4		0	0						Untertest1.avi	0	880	547	72	111				0	Content		-72	-111	12177525	3095726548
12194	09:34:50.949	00:00:12.194	732	-1024	-768	-1	-1	-1	-1	4	-1024	-768	-1	-1	-1	-1	4		0	0						Untertest1.avi	0	880	547	72	111				0	Content		-72	-111	12194185	3095743208
12211	09:34:50.966	00:00:12.210	733	-1024	-768	-1	-1	-1	-1	4	-1024	-768	-1	-1	-1	-1	4		0	0						Untertest1.avi	0	880	547	72	111				0	Content		-72	-111	12210852	3095759875
12228	09:34:50.983	00:00:12.227	734	-1024	-768	-1	-1	-1	-1	4	-1024	-768	-1	-1	-1	-1	4		0	0						Untertest1.avi	0	880	547	72	111				0	Content		-72	-111	12227520	3095776543
12244	09:34:50.999	00:00:12.244	735	-1024	-768	-1	-1	-1	-1	4	-1024	-768	-1	-1	-1	-1	4		0	0						Untertest1.avi	0	880	547	72	111				0	Content		-72	-111	12244393	3095793416
12261	09:34:51.016	00:00:12.261	736	-1024	-768	-1	-1	-1	-1	4	-1024	-768	-1	-1	-1	-1	4		0	0						Untertest1.avi	0	880	547	72	111				0	Content		-72	-111	12261061	3095810084
12278	09:34:51.033	00:00:12.278	737	-1024	-768	-1	-1	-1	-1	4	-1024	-768	-1	-1	-1	-1	4		0	0						Untertest1.avi	0	880	547	72	111				0	Content		-72	-111	12278055	3095827078
12295	09:34:51.050	00:00:12.294	738	-1024	-768	-1	-1	-1	-1	4	-1024	-768	-1	-1	-1	-1	4		0	0						Untertest1.avi	0	880	547	72	111				0	Content		-72	-111	12294723	3095843746
12311	09:34:51.066	00:00:12.311	739	-1024	-768	-1	-1	-1	-1	4	-1024	-768	-1	-1	-1	-1	4		0	0						Untertest1.avi	0	880	547	72	111				0	Content		-72	-111	12311390	3095860413
12329	09:34:51.084	00:00:12.328	740	-1024	-768	-1	-1	-1	-1	4	-1024	-768	-1	-1	-1	-1	4		0	0						Untertest1.avi	0	880	547	72	111				0	Content		-72	-111	12328641	3095877664
12345	09:34:51.100	00:00:12.345	741	-1024	-768	-1	-1	-1	-1	4	-1024	-768	-1	-1	-1	-1	4		0	0						Untertest1.avi	0	880	547	72	111				0	Content		-72	-111	12345308	3095894331
12362	09:34:51.117	00:00:12.361	742	-1024	-768	-1	-1	-1	-1	4	-1024	-768	-1	-1	-1	-1	4		0	0						Untertest1.avi	0	880	547	72	111				0	Content		-72	-111	12361540	3095910563
12378	09:34:51.133	00:00:12.378	743	-1024	-768	-1	-1	-1	-1	4	-1024	-768	-1	-1	-1	-1	4		0	0						Untertest1.avi	0	880	547	72	111				0	Content		-72	-111	12378207	3095927230
12395	09:34:51.150	00:00:12.394	744	-1024	-768	-1	-1	-1	-1	4	-1024	-768	-1	-1	-1	-1	4		0	0						Untertest1.avi	0	880	547	72	111				0	Content		-72	-111	12394875	3095943898
12411	09:34:51.166	00:00:12.411	745	-1024	-768	-1	-1	-1	-1	4	-1024	-768	-1	-1	-1	-1	4		0	0						Untertest1.avi	0	880	547	72	111				0	Content		-72	-111	12411123	3095960146
12428	09:34:51.183	00:00:12.427	746	-1024	-768	-1	-1	-1	-1	4	-1024	-768	-1	-1	-1	-1	4		0	0						Untertest1.avi	0	880	547	72	111				0	Content		-72	-111	12427791	3095976814
12444	09:34:51.199	00:00:12.444	747	-1024	-768	-1	-1	-1	-1	4	-1024	-768	-1	-1	-1	-1	4		0	0						Untertest1.avi	0	880	547	72	111				0	Content		-72	-111	12444318	3095993341
12461	09:34:51.216	00:00:12.460	748	-1024	-768	-1	-1	-1	-1	4	-1024	-768	-1	-1	-1	-1	4		0	0						Untertest1.avi	0	880	547	72	111				0	Content		-72	-111	12460986	3096010009
12478	09:34:51.233	00:00:12.477	749	-1024	-768	-1	-1	-1	-1	4	-1024	-768	-1	-1	-1	-1	4		0	0						Untertest1.avi	0	880	547	72	111				0	Content		-72	-111	12477653	3096026676
12494	09:34:51.249	00:00:12.494	750	-1024	-768	-1	-1	-1	-1	4	-1024	-768	-1	-1	-1	-1	4		0	0						Untertest1.avi	0	880	547	72	111				0	Content		-72	-111	12494203	3096043226
12511	09:34:51.266	00:00:12.510	751	-1024	-768	-1	-1	-1	-1	4	-1024	-768	-1	-1	-1	-1	4		0	0						Untertest1.avi	0	880	547	72	111				0	Content		-72	-111	12510870	3096059893
12528	09:34:51.283	00:00:12.527	752	-1024	-768	-1	-1	-1	-1	4	-1024	-768	-1	-1	-1	-1	4		0	0						Untertest1.avi	0	880	547	72	111				0	Content		-72	-111	12527538	3096076561
12544	09:34:51.299	00:00:12.543	753	-1024	-768	-1	-1	-1	-1	4	-1024	-768	-1	-1	-1	-1	4		0	0						Untertest1.avi	0	880	547	72	111				0	Content		-72	-111	12543919	3096092942
12561	09:34:51.316	00:00:12.560	754	-1024	-768	-1	-1	-1	-1	4	-1024	-768	-1	-1	-1	-1	4		0	0						Untertest1.avi	0	880	547	72	111				0	Content		-72	-111	12560612	3096109635
12578	09:34:51.333	00:00:12.577	755	-1024	-768	-1	-1	-1	-1	4	-1024	-768	-1	-1	-1	-1	4		0	0						Untertest1.avi	0	880	547	72	111				0	Content		-72	-111	12577555	3096126578
12594	09:34:51.349	00:00:12.594	756	-1024	-768	-1	-1	-1	-1	4	-1024	-768	-1	-1	-1	-1	4		0	0						Untertest1.avi	0	880	547	72	111				0	Content		-72	-111	12594223	3096143246
12611	09:34:51.366	00:00:12.611	757	-1024	-768	-1	-1	-1	-1	4	-1024	-768	-1	-1	-1	-1	4		0	0						Untertest1.avi	0	880	547	72	111				0	Content		-72	-111	12611354	3096160377
12628	09:34:51.383	00:00:12.628	758	-1024	-768	-1	-1	-1	-1	4	-1024	-768	-1	-1	-1	-1	4		0	0						Untertest1.avi	0	880	547	72	111				0	Content		-72	-111	12628022	3096177045
12645	09:34:51.400	00:00:12.645	759	-1024	-768	-1	-1	-1	-1	4	-1024	-768	-1	-1	-1	-1	4		0	0						Untertest1.avi	0	880	547	72	111				0	Content		-72	-111	12645050	3096194073
12662	09:34:51.417	00:00:12.661	760	-1024	-768	-1	-1	-1	-1	4	-1024	-768	-1	-1	-1	-1	4		0	0						Untertest1.avi	0	880	547	72	111				0	Content		-72	-111	12661718	3096210741
12678	09:34:51.433	00:00:12.678	761	-1024	-768	-1	-1	-1	-1	4	-1024	-768	-1	-1	-1	-1	4		0	0						Untertest1.avi	0	880	547	72	111				0	Content		-72	-111	12678385	3096227408
12696	09:34:51.451	00:00:12.695	762	-1024	-768	-1	-1	-1	-1	4	-1024	-768	-1	-1	-1	-1	4		0	0						Untertest1.avi	0	880	547	72	111				0	Content		-72	-111	12695730	3096244753
12710	09:34:51.465	00:00:12.710	763	-1024	-768	-1	-1	-1	-1	4	-1024	-768	-1	-1	-1	-1	4		0	0						Untertest1.avi	0	880	547	72	111				0	Content		-72	-111	12710477	3096259500
12727	09:34:51.482	00:00:12.727	764	-1024	-768	-1	-1	-1	-1	4	-1024	-768	-1	-1	-1	-1	4		0	0						Untertest1.avi	0	880	547	72	111				0	Content		-72	-111	12727099	3096276122
12744	09:34:51.499	00:00:12.743	765	-1024	-768	-1	-1	-1	-1	4	-1024	-768	-1	-1	-1	-1	4		0	0						Untertest1.avi	0	880	547	72	111				0	Content		-72	-111	12743816	3096292839
12760	09:34:51.515	00:00:12.760	766	-1024	-768	-1	-1	-1	-1	4	-1024	-768	-1	-1	-1	-1	4		0	0						Untertest1.avi	0	880	547	72	111				0	Content		-72	-111	12760483	3096309506
12777	09:34:51.532	00:00:12.777	767	-1024	-768	-1	-1	-1	-1	4	-1024	-768	-1	-1	-1	-1	4		0	0						Untertest1.avi	0	880	547	72	111				0	Content		-72	-111	12777105	3096326128
12794	09:34:51.549	00:00:12.793	768	-1024	-768	-1	-1	-1	-1	4	-1024	-768	-1	-1	-1	-1	4		0	0						Untertest1.avi	0	880	547	72	111				0	Content		-72	-111	12793772	3096342795
12810	09:34:51.565	00:00:12.810	769	-1024	-768	-1	-1	-1	-1	4	-1024	-768	-1	-1	-1	-1	4		0	0						Untertest1.avi	0	880	547	72	111				0	Content		-72	-111	12810440	3096359463
12827	09:34:51.582	00:00:12.827	770	-1024	-768	-1	-1	-1	-1	4	-1024	-768	-1	-1	-1	-1	4		0	0						Untertest1.avi	0	880	547	72	111				0	Content		-72	-111	12827074	3096376097
12844	09:34:51.599	00:00:12.843	771	-1024	-768	-1	-1	-1	-1	4	-1024	-768	-1	-1	-1	-1	4		0	0						Untertest1.avi	0	880	547	72	111				0	Content		-72	-111	12843742	3096392765
12860	09:34:51.615	00:00:12.860	772	-1024	-768	-1	-1	-1	-1	4	-1024	-768	-1	-1	-1	-1	4		0	0						Untertest1.avi	0	880	547	72	111				0	Content		-72	-111	12860409	3096409432
12877	09:34:51.632	00:00:12.877	773	-1024	-768	-1	-1	-1	-1	4	-1024	-768	-1	-1	-1	-1	4		0	0						Untertest1.avi	0	880	547	72	111				0	Content		-72	-111	12877317	3096426340
12894	09:34:51.649	00:00:12.893	774	-1024	-768	-1	-1	-1	-1	4	-1024	-768	-1	-1	-1	-1	4		0	0						Untertest1.avi	0	880	547	72	111				0	Content		-72	-111	12893984	3096443007
12911	09:34:51.666	00:00:12.910	775	-1024	-768	-1	-1	-1	-1	4	-1024	-768	-1	-1	-1	-1	4		0	0						Untertest1.avi	0	880	547	72	111				0	Content		-72	-111	12910985	3096460008
12928	09:34:51.683	00:00:12.927	776	-1024	-768	-1	-1	-1	-1	4	-1024	-768	-1	-1	-1	-1	4		0	0						Untertest1.avi	0	880	547	72	111				0	Content		-72	-111	12927652	3096476675
12944	09:34:51.699	00:00:12.944	777	-1024	-768	-1	-1	-1	-1	4	-1024	-768	-1	-1	-1	-1	4		0	0						Untertest1.avi	0	880	547	72	111				0	Content		-72	-111	12944320	3096493343
12962	09:34:51.717	00:00:12.961	778	-1024	-768	-1	-1	-1	-1	4	-1024	-768	-1	-1	-1	-1	4		0	0						Untertest1.avi	0	880	547	72	111				0	Content		-72	-111	12961580	3096510603
12978	09:34:51.733	00:00:12.978	779	-1024	-768	-1	-1	-1	-1	4	-1024	-768	-1	-1	-1	-1	4		0	0						Untertest1.avi	0	880	547	72	111				0	Content		-72	-111	12978248	3096527271
12996	09:34:51.751	00:00:12.995	780	-1024	-768	-1	-1	-1	-1	4	-1024	-768	-1	-1	-1	-1	4		0	0						Untertest1.avi	0	880	547	72	111				0	Content		-72	-111	12995589	3096544612
13010	09:34:51.765	00:00:13.010	781	-1024	-768	-1	-1	-1	-1	4	-1024	-768	-1	-1	-1	-1	4		0	0						Untertest1.avi	0	880	547	72	111				0	Content		-72	-111	13010337	3096559360
13027	09:34:51.782	00:00:13.026	782	-1024	-768	-1	-1	-1	-1	4	-1024	-768	-1	-1	-1	-1	4		0	0						Untertest1.avi	0	880	547	72	111				0	Content		-72	-111	13026961	3096575984
13044	09:34:51.799	00:00:13.043	783	-1024	-768	-1	-1	-1	-1	4	-1024	-768	-1	-1	-1	-1	4		0	0						Untertest1.avi	0	880	547	72	111				0	Content		-72	-111	13043629	3096592652
13060	09:34:51.815	00:00:13.060	784	-1024	-768	-1	-1	-1	-1	4	-1024	-768	-1	-1	-1	-1	4		0	0						Untertest1.avi	0	880	547	72	111				0	Content		-72	-111	13060299	3096609322
13077	09:34:51.832	00:00:13.076	785	-1024	-768	-1	-1	-1	-1	4	-1024	-768	-1	-1	-1	-1	4		0	0						Untertest1.avi	0	880	547	72	111				0	Content		-72	-111	13076967	3096625990
13094	09:34:51.849	00:00:13.093	786	-1024	-768	-1	-1	-1	-1	4	-1024	-768	-1	-1	-1	-1	4		0	0						Untertest1.avi	0	880	547	72	111				0	Content		-72	-111	13093634	3096642657
13110	09:34:51.865	00:00:13.110	787	-1024	-768	-1	-1	-1	-1	4	-1024	-768	-1	-1	-1	-1	4		0	0						Untertest1.avi	0	880	547	72	111				0	Content		-72	-111	13110278	3096659301
13127	09:34:51.882	00:00:13.126	788	-1024	-768	-1	-1	-1	-1	4	-1024	-768	-1	-1	-1	-1	4		0	0						Untertest1.avi	0	880	547	72	111				0	Content		-72	-111	13126945	3096675968
13144	09:34:51.899	00:00:13.143	789	-1024	-768	-1	-1	-1	-1	4	-1024	-768	-1	-1	-1	-1	4		0	0						Untertest1.avi	0	880	547	72	111				0	Content		-72	-111	13143613	3096692636
13160	09:34:51.915	00:00:13.160	790	-1024	-768	-1	-1	-1	-1	4	-1024	-768	-1	-1	-1	-1	4		0	0						Untertest1.avi	0	880	547	72	111				0	Content		-72	-111	13160280	3096709303
13177	09:34:51.932	00:00:13.176	791	-1024	-768	-1	-1	-1	-1	4	-1024	-768	-1	-1	-1	-1	4		0	0						Untertest1.avi	0	880	547	72	111				0	Content		-72	-111	13176866	3096725889
13194	09:34:51.949	00:00:13.193	792	-1024	-768	-1	-1	-1	-1	4	-1024	-768	-1	-1	-1	-1	4		0	0						Untertest1.avi	0	880	547	72	111				0	Content		-72	-111	13193533	3096742556
13210	09:34:51.965	00:00:13.210	793	-1024	-768	-1	-1	-1	-1	4	-1024	-768	-1	-1	-1	-1	4		0	0						Untertest1.avi	0	880	547	72	111				0	Content		-72	-111	13210382	3096759405
13227	09:34:51.982	00:00:13.227	794	-1024	-768	-1	-1	-1	-1	4	-1024	-768	-1	-1	-1	-1	4		0	0						Untertest1.avi	0	880	547	72	111				0	Content		-72	-111	13227049	3096776072
13244	09:34:51.999	00:00:13.243	795	-1024	-768	-1	-1	-1	-1	4	-1024	-768	-1	-1	-1	-1	4		0	0						Untertest1.avi	0	880	547	72	111				0	Content		-72	-111	13243717	3096792740
13261	09:34:52.016	00:00:13.260	796	-1024	-768	-1	-1	-1	-1	4	-1024	-768	-1	-1	-1	-1	4		0	0						Untertest1.avi	0	880	547	72	111				0	Content		-72	-111	13260837	3096809860
13278	09:34:52.033	00:00:13.277	797	-1024	-768	-1	-1	-1	-1	4	-1024	-768	-1	-1	-1	-1	4		0	0						Untertest1.avi	0	880	547	72	111				0	Content		-72	-111	13277505	3096826528
13295	09:34:52.050	00:00:13.294	798	-1024	-768	-1	-1	-1	-1	4	-1024	-768	-1	-1	-1	-1	4		0	0						Untertest1.avi	0	880	547	72	111				0	Content		-72	-111	13294533	3096843556
13311	09:34:52.066	00:00:13.311	799	-1024	-768	-1	-1	-1	-1	4	-1024	-768	-1	-1	-1	-1	4		0	0						Untertest1.avi	0	880	547	72	111				0	Content		-72	-111	13311201	3096860224
13328	09:34:52.083	00:00:13.327	800	-1024	-768	-1	-1	-1	-1	4	-1024	-768	-1	-1	-1	-1	4		0	0						Untertest1.avi	0	880	547	72	111				0	Content		-72	-111	13327868	3096876891
13344	09:34:52.099	00:00:13.343	801	-1024	-768	-1	-1	-1	-1	4	-1024	-768	-1	-1	-1	-1	4		0	0						Untertest1.avi	0	880	547	72	111				0	Content		-72	-111	13343977	3096893000
13361	09:34:52.116	00:00:13.360	802	-1024	-768	-1	-1	-1	-1	4	-1024	-768	-1	-1	-1	-1	4		0	0						Untertest1.avi	0	880	547	72	111				0	Content		-72	-111	13360644	3096909667
13377	09:34:52.132	00:00:13.376	803	-1024	-768	-1	-1	-1	-1	4	-1024	-768	-1	-1	-1	-1	4		0	0						Untertest1.avi	0	880	547	72	111				0	Content		-72	-111	13376717	3096925740
13393	09:34:52.148	00:00:13.393	804	-1024	-768	-1	-1	-1	-1	4	-1024	-768	-1	-1	-1	-1	4		0	0						Untertest1.avi	0	880	547	72	111				0	Content		-72	-111	13393332	3096942355
13410	09:34:52.165	00:00:13.410	805	-1024	-768	-1	-1	-1	-1	4	-1024	-768	-1	-1	-1	-1	4		0	0						Untertest1.avi	0	880	547	72	111				0	Content		-72	-111	13410043	3096959066
13427	09:34:52.182	00:00:13.426	806	-1024	-768	-1	-1	-1	-1	4	-1024	-768	-1	-1	-1	-1	4		0	0						Untertest1.avi	0	880	547	72	111				0	Content		-72	-111	13426711	3096975734
13443	09:34:52.198	00:00:13.443	807	-1024	-768	-1	-1	-1	-1	4	-1024	-768	-1	-1	-1	-1	4		0	0						Untertest1.avi	0	880	547	72	111				0	Content		-72	-111	13443373	3096992396
13460	09:34:52.215	00:00:13.460	808	-1024	-768	-1	-1	-1	-1	4	-1024	-768	-1	-1	-1	-1	4		0	0						Untertest1.avi	0	880	547	72	111				0	Content		-72	-111	13460041	3097009064
13477	09:34:52.232	00:00:13.476	809	-1024	-768	-1	-1	-1	-1	4	-1024	-768	-1	-1	-1	-1	4		0	0						Untertest1.avi	0	880	547	72	111				0	Content		-72	-111	13476708	3097025731
13493	09:34:52.248	00:00:13.493	810	-1024	-768	-1	-1	-1	-1	4	-1024	-768	-1	-1	-1	-1	4		0	0						Untertest1.avi	0	880	547	72	111				0	Content		-72	-111	13493372	3097042395
13510	09:34:52.265	00:00:13.510	811	-1024	-768	-1	-1	-1	-1	4	-1024	-768	-1	-1	-1	-1	4		0	0						Untertest1.avi	0	880	547	72	111				0	Content		-72	-111	13510039	3097059062
13527	09:34:52.282	00:00:13.526	812	-1024	-768	-1	-1	-1	-1	4	-1024	-768	-1	-1	-1	-1	4		0	0						Untertest1.avi	0	880	547	72	111				0	Content		-72	-111	13526707	3097075730
13544	09:34:52.299	00:00:13.543	813	-1024	-768	-1	-1	-1	-1	4	-1024	-768	-1	-1	-1	-1	4		0	0						Untertest1.avi	0	880	547	72	111				0	Content		-72	-111	13543586	3097092609
13560	09:34:52.315	00:00:13.560	814	-1024	-768	-1	-1	-1	-1	4	-1024	-768	-1	-1	-1	-1	4		0	0						Untertest1.avi	0	880	547	72	111				0	Content		-72	-111	13560254	3097109277
13577	09:34:52.332	00:00:13.577	815	-1024	-768	-1	-1	-1	-1	4	-1024	-768	-1	-1	-1	-1	4		0	0						Untertest1.avi	0	880	547	72	111				0	Content		-72	-111	13577232	3097126255
13594	09:34:52.349	00:00:13.593	816	-1024	-768	-1	-1	-1	-1	4	-1024	-768	-1	-1	-1	-1	4		0	0						Untertest1.avi	0	880	547	72	111				0	Content		-72	-111	13593900	3097142923
13611	09:34:52.366	00:00:13.610	817	-1024	-768	-1	-1	-1	-1	4	-1024	-768	-1	-1	-1	-1	4		0	0						Untertest1.avi	0	880	547	72	111				0	Content		-72	-111	13610567	3097159590
13628	09:34:52.383	00:00:13.627	818	-1024	-768	-1	-1	-1	-1	4	-1024	-768	-1	-1	-1	-1	4		0	0						Untertest1.avi	0	880	547	72	111				0	Content		-72	-111	13627816	3097176839
13644	09:34:52.399	00:00:13.644	819	-1024	-768	-1	-1	-1	-1	4	-1024	-768	-1	-1	-1	-1	4		0	0						Untertest1.avi	0	880	547	72	111				0	Content		-72	-111	13644483	3097193506
13662	09:34:52.417	00:00:13.661	820	-1024	-768	-1	-1	-1	-1	4	-1024	-768	-1	-1	-1	-1	4		0	0						Untertest1.avi	0	880	547	72	111				0	Content		-72	-111	13661811	3097210834
13678	09:34:52.433	00:00:13.677	821	-1024	-768	-1	-1	-1	-1	4	-1024	-768	-1	-1	-1	-1	4		0	0						Untertest1.avi	0	880	547	72	111				0	Content		-72	-111	13677852	3097226875
13695	09:34:52.450	00:00:13.694	822	-1024	-768	-1	-1	-1	-1	4	-1024	-768	-1	-1	-1	-1	4		0	0						Untertest1.avi	0	880	547	72	111				0	Content		-72	-111	13694520	3097243543
13711	09:34:52.466	00:00:13.711	823	-1024	-768	-1	-1	-1	-1	4	-1024	-768	-1	-1	-1	-1	4		0	0						Untertest1.avi	0	880	547	72	111				0	Content		-72	-111	13711187	3097260210
13727	09:34:52.482	00:00:13.727	824	-1024	-768	-1	-1	-1	-1	4	-1024	-768	-1	-1	-1	-1	4		0	0						Untertest1.avi	0	880	547	72	111				0	Content		-72	-111	13727396	3097276419
13744	09:34:52.499	00:00:13.744	825	-1024	-768	-1	-1	-1	-1	4	-1024	-768	-1	-1	-1	-1	4		0	0						Untertest1.avi	0	880	547	72	111				0	Content		-72	-111	13744063	3097293086
13761	09:34:52.516	00:00:13.760	826	-1024	-768	-1	-1	-1	-1	4	-1024	-768	-1	-1	-1	-1	4		0	0						Untertest1.avi	0	880	547	72	111				0	Content		-72	-111	13760731	3097309754
13777	09:34:52.532	00:00:13.777	827	-1024	-768	-1	-1	-1	-1	4	-1024	-768	-1	-1	-1	-1	4		0	0						Untertest1.avi	0	880	547	72	111				0	Content		-72	-111	13777108	3097326131
13794	09:34:52.549	00:00:13.793	828	-1024	-768	-1	-1	-1	-1	4	-1024	-768	-1	-1	-1	-1	4		0	0						Untertest1.avi	0	880	547	72	111				0	Content		-72	-111	13793776	3097342799
13810	09:34:52.565	00:00:13.810	829	-1024	-768	-1	-1	-1	-1	4	-1024	-768	-1	-1	-1	-1	4		0	0						Untertest1.avi	0	880	547	72	111				0	Content		-72	-111	13810443	3097359466
13827	09:34:52.582	00:00:13.826	830	-1024	-768	-1	-1	-1	-1	4	-1024	-768	-1	-1	-1	-1	4		0	0						Untertest1.avi	0	880	547	72	111				0	Content		-72	-111	13826941	3097375964
13844	09:34:52.599	00:00:13.843	831	-1024	-768	-1	-1	-1	-1	4	-1024	-768	-1	-1	-1	-1	4		0	0						Untertest1.avi	0	880	547	72	111				0	Content		-72	-111	13843608	3097392631
13860	09:34:52.615	00:00:13.860	832	-1024	-768	-1	-1	-1	-1	4	-1024	-768	-1	-1	-1	-1	4		0	0						Untertest1.avi	0	880	547	72	111				0	Content		-72	-111	13860276	3097409299
13877	09:34:52.632	00:00:13.876	833	-1024	-768	-1	-1	-1	-1	4	-1024	-768	-1	-1	-1	-1	4		0	0						Untertest1.avi	0	880	547	72	111				0	Content		-72	-111	13876943	3097425966
13893	09:34:52.648	00:00:13.893	834	-1024	-768	-1	-1	-1	-1	4	-1024	-768	-1	-1	-1	-1	4		0	0						Untertest1.avi	0	880	547	72	111				0	Content		-72	-111	13893437	3097442460
13910	09:34:52.665	00:00:13.910	835	-1024	-768	-1	-1	-1	-1	4	-1024	-768	-1	-1	-1	-1	4		0	0						Untertest1.avi	0	880	547	72	111				0	Content		-72	-111	13910104	3097459127
13927	09:34:52.682	00:00:13.926	836	-1024	-768	-1	-1	-1	-1	4	-1024	-768	-1	-1	-1	-1	4		0	0						Untertest1.avi	0	880	547	72	111				0	Content		-72	-111	13926771	3097475794
13943	09:34:52.698	00:00:13.943	837	-1024	-768	-1	-1	-1	-1	4	-1024	-768	-1	-1	-1	-1	4		0	0						Untertest1.avi	0	880	547	72	111				0	Content		-72	-111	13943489	3097492512
13960	09:34:52.715	00:00:13.960	838	-1024	-768	-1	-1	-1	-1	4	-1024	-768	-1	-1	-1	-1	4		0	0						Untertest1.avi	0	880	547	72	111				0	Content		-72	-111	13960156	3097509179
13977	09:34:52.732	00:00:13.976	839	-1024	-768	-1	-1	-1	-1	4	-1024	-768	-1	-1	-1	-1	4		0	0						Untertest1.avi	0	880	547	72	111				0	Content		-72	-111	13976824	3097525847
13994	09:34:52.749	00:00:13.993	840	-1024	-768	-1	-1	-1	-1	4	-1024	-768	-1	-1	-1	-1	4		0	0						Untertest1.avi	0	880	547	72	111				0	Content		-72	-111	13993872	3097542895
14011	09:34:52.766	00:00:14.010	841	-1024	-768	-1	-1	-1	-1	4	-1024	-768	-1	-1	-1	-1	4		0	0						Untertest1.avi	0	880	547	72	111				0	Content		-72	-111	14010540	3097559563
14028	09:34:52.783	00:00:14.027	842	-1024	-768	-1	-1	-1	-1	4	-1024	-768	-1	-1	-1	-1	4		0	0						Untertest1.avi	0	880	547	72	111				0	Content		-72	-111	14027542	3097576565
14044	09:34:52.799	00:00:14.044	843	-1024	-768	-1	-1	-1	-1	4	-1024	-768	-1	-1	-1	-1	4		0	0						Untertest1.avi	0	880	547	72	111				0	Content		-72	-111	14044210	3097593233
14061	09:34:52.816	00:00:14.060	844	-1024	-768	-1	-1	-1	-1	4	-1024	-768	-1	-1	-1	-1	4		0	0						Untertest1.avi	0	880	547	72	111				0	Content		-72	-111	14060877	3097609900
14077	09:34:52.832	00:00:14.076	845	-1024	-768	-1	-1	-1	-1	4	-1024	-768	-1	-1	-1	-1	4		0	0						Untertest1.avi	0	880	547	72	111				0	Content		-72	-111	14076898	3097625921
14094	09:34:52.849	00:00:14.093	846	-1024	-768	-1	-1	-1	-1	4	-1024	-768	-1	-1	-1	-1	4		0	0						Untertest1.avi	0	880	547	72	111				0	Content		-72	-111	14093565	3097642588
14110	09:34:52.865	00:00:14.110	847	-1024	-768	-1	-1	-1	-1	4	-1024	-768	-1	-1	-1	-1	4		0	0						Untertest1.avi	0	880	547	72	111				0	Content		-72	-111	14110017	3097659040
14127	09:34:52.882	00:00:14.126	848	-1024	-768	-1	-1	-1	-1	4	-1024	-768	-1	-1	-1	-1	4		0	0						Untertest1.avi	0	880	547	72	111				0	Content		-72	-111	14126684	3097675707
14143	09:34:52.898	00:00:14.143	849	-1024	-768	-1	-1	-1	-1	4	-1024	-768	-1	-1	-1	-1	4		0	0						Untertest1.avi	0	880	547	72	111				0	Content		-72	-111	14143352	3097692375
14160	09:34:52.915	00:00:14.159	850	-1024	-768	-1	-1	-1	-1	4	-1024	-768	-1	-1	-1	-1	4		0	0						Untertest1.avi	0	880	547	72	111				0	Content		-72	-111	14159872	3097708895
14177	09:34:52.932	00:00:14.176	851	-1024	-768	-1	-1	-1	-1	4	-1024	-768	-1	-1	-1	-1	4		0	0						Untertest1.avi	0	880	547	72	111				0	Content		-72	-111	14176540	3097725563
14193	09:34:52.948	00:00:14.193	852	-1024	-768	-1	-1	-1	-1	4	-1024	-768	-1	-1	-1	-1	4		0	0						Untertest1.avi	0	880	547	72	111				0	Content		-72	-111	14193207	3097742230
14210	09:34:52.965	00:00:14.209	853	-1024	-768	-1	-1	-1	-1	4	-1024	-768	-1	-1	-1	-1	4		0	0						Untertest1.avi	0	880	547	72	111				0	Content		-72	-111	14209795	3097758818
14226	09:34:52.981	00:00:14.226	854	-1024	-768	-1	-1	-1	-1	4	-1024	-768	-1	-1	-1	-1	4		0	0						Untertest1.avi	0	880	547	72	111				0	Content		-72	-111	14226462	3097775485
14243	09:34:52.998	00:00:14.243	855	-1024	-768	-1	-1	-1	-1	4	-1024	-768	-1	-1	-1	-1	4		0	0						Untertest1.avi	0	880	547	72	111				0	Content		-72	-111	14243130	3097792153
14260	09:34:53.015	00:00:14.259	856	-1024	-768	-1	-1	-1	-1	4	-1024	-768	-1	-1	-1	-1	4		0	0						Untertest1.avi	0	880	547	72	111				0	Content		-72	-111	14259681	3097808704
14276	09:34:53.031	00:00:14.276	857	-1024	-768	-1	-1	-1	-1	4	-1024	-768	-1	-1	-1	-1	4		0	0						Untertest1.avi	0	880	547	72	111				0	Content		-72	-111	14276349	3097825372
14293	09:34:53.048	00:00:14.293	858	-1024	-768	-1	-1	-1	-1	4	-1024	-768	-1	-1	-1	-1	4		0	0						Untertest1.avi	0	880	547	72	111				0	Content		-72	-111	14293016	3097842039
14310	09:34:53.065	00:00:14.309	859	-1024	-768	-1	-1	-1	-1	4	-1024	-768	-1	-1	-1	-1	4		0	0						Untertest1.avi	0	880	547	72	111				0	Content		-72	-111	14309604	3097858627
14326	09:34:53.081	00:00:14.326	860	-1024	-768	-1	-1	-1	-1	4	-1024	-768	-1	-1	-1	-1	4		0	0						Untertest1.avi	0	880	547	72	111				0	Content		-72	-111	14326271	3097875294
14343	09:34:53.098	00:00:14.342	861	-1024	-768	-1	-1	-1	-1	4	-1024	-768	-1	-1	-1	-1	4		0	0						Untertest1.avi	0	880	547	72	111				0	Content		-72	-111	14342939	3097891962
14360	09:34:53.115	00:00:14.359	862	-1024	-768	-1	-1	-1	-1	4	-1024	-768	-1	-1	-1	-1	4		0	0						Untertest1.avi	0	880	547	72	111				0	Content		-72	-111	14359803	3097908826
14376	09:34:53.131	00:00:14.376	863	-1024	-768	-1	-1	-1	-1	4	-1024	-768	-1	-1	-1	-1	4		0	0						Untertest1.avi	0	880	547	72	111				0	Content		-72	-111	14376471	3097925494
14393	09:34:53.148	00:00:14.393	864	-1024	-768	-1	-1	-1	-1	4	-1024	-768	-1	-1	-1	-1	4		0	0						Untertest1.avi	0	880	547	72	111				0	Content		-72	-111	14393412	3097942435
14410	09:34:53.165	00:00:14.410	865	-1024	-768	-1	-1	-1	-1	4	-1024	-768	-1	-1	-1	-1	4		0	0						Untertest1.avi	0	880	547	72	111				0	Content		-72	-111	14410080	3097959103
14427	09:34:53.182	00:00:14.426	866	-1024	-768	-1	-1	-1	-1	4	-1024	-768	-1	-1	-1	-1	4		0	0						Untertest1.avi	0	880	547	72	111				0	Content		-72	-111	14426747	3097975770
14444	09:34:53.199	00:00:14.444	867	-1024	-768	-1	-1	-1	-1	4	-1024	-768	-1	-1	-1	-1	4		0	0						Untertest1.avi	0	880	547	72	111				0	Content		-72	-111	14444016	3097993039
14461	09:34:53.216	00:00:14.460	868	-1024	-768	-1	-1	-1	-1	4	-1024	-768	-1	-1	-1	-1	4		0	0						Untertest1.avi	0	880	547	72	111				0	Content		-72	-111	14460683	3098009706
14477	09:34:53.232	00:00:14.476	869	-1024	-768	-1	-1	-1	-1	4	-1024	-768	-1	-1	-1	-1	4		0	0						Untertest1.avi	0	880	547	72	111				0	Content		-72	-111	14476928	3098025951
14494	09:34:53.249	00:00:14.493	870	-1024	-768	-1	-1	-1	-1	4	-1024	-768	-1	-1	-1	-1	4		0	0						Untertest1.avi	0	880	547	72	111				0	Content		-72	-111	14493595	3098042618
14510	09:34:53.265	00:00:14.510	871	-1024	-768	-1	-1	-1	-1	4	-1024	-768	-1	-1	-1	-1	4		0	0						Untertest1.avi	0	880	547	72	111				0	Content		-72	-111	14510263	3098059286
14526	09:34:53.281	00:00:14.526	872	-1024	-768	-1	-1	-1	-1	4	-1024	-768	-1	-1	-1	-1	4		0	0						Untertest1.avi	0	880	547	72	111				0	Content		-72	-111	14526463	3098075486
14543	09:34:53.298	00:00:14.543	873	-1024	-768	-1	-1	-1	-1	4	-1024	-768	-1	-1	-1	-1	4		0	0						Untertest1.avi	0	880	547	72	111				0	Content		-72	-111	14543130	3098092153
14560	09:34:53.315	00:00:14.559	874	-1024	-768	-1	-1	-1	-1	4	-1024	-768	-1	-1	-1	-1	4		0	0						Untertest1.avi	0	880	547	72	111				0	Content		-72	-111	14559638	3098108661
14576	09:34:53.331	00:00:14.576	875	-1024	-768	-1	-1	-1	-1	4	-1024	-768	-1	-1	-1	-1	4		0	0						Untertest1.avi	0	880	547	72	111				0	Content		-72	-111	14576305	3098125328
14593	09:34:53.348	00:00:14.592	876	-1024	-768	-1	-1	-1	-1	4	-1024	-768	-1	-1	-1	-1	4		0	0						Untertest1.avi	0	880	547	72	111				0	Content		-72	-111	14592973	3098141996
14610	09:34:53.365	00:00:14.609	877	-1024	-768	-1	-1	-1	-1	4	-1024	-768	-1	-1	-1	-1	4		0	0						Untertest1.avi	0	880	547	72	111				0	Content		-72	-111	14609552	3098158575
14626	09:34:53.381	00:00:14.626	878	-1024	-768	-1	-1	-1	-1	4	-1024	-768	-1	-1	-1	-1	4		0	0						Untertest1.avi	0	880	547	72	111				0	Content		-72	-111	14626220	3098175243
14643	09:34:53.398	00:00:14.642	879	-1024	-768	-1	-1	-1	-1	4	-1024	-768	-1	-1	-1	-1	4		0	0						Untertest1.avi	0	880	547	72	111				0	Content		-72	-111	14642887	3098191910
14659	09:34:53.414	00:00:14.659	880	-1024	-768	-1	-1	-1	-1	4	-1024	-768	-1	-1	-1	-1	4		0	0						Untertest1.avi	0	880	547	72	111				0	Content		-72	-111	14659485	3098208508
14676	09:34:53.431	00:00:14.676	881	-1024	-768	-1	-1	-1	-1	4	-1024	-768	-1	-1	-1	-1	4		0	0						Untertest1.avi	0	880	547	72	111				0	Content		-72	-111	14676152	3098225175
14693	09:34:53.448	00:00:14.692	882	-1024	-768	-1	-1	-1	-1	4	-1024	-768	-1	-1	-1	-1	4		0	0						Untertest1.avi	0	880	547	72	111				0	Content		-72	-111	14692820	3098241843
14709	09:34:53.464	00:00:14.709	883	-1024	-768	-1	-1	-1	-1	4	-1024	-768	-1	-1	-1	-1	4		0	0						Untertest1.avi	0	880	547	72	111				0	Content		-72	-111	14709487	3098258510
14726	09:34:53.481	00:00:14.726	884	-1024	-768	-1	-1	-1	-1	4	-1024	-768	-1	-1	-1	-1	4		0	0						Untertest1.avi	0	880	547	72	111				0	Content		-72	-111	14726010	3098275033
14743	09:34:53.498	00:00:14.742	885	-1024	-768	-1	-1	-1	-1	4	-1024	-768	-1	-1	-1	-1	4		0	0						Untertest1.avi	0	880	547	72	111				0	Content		-72	-111	14742677	3098291700
14759	09:34:53.514	00:00:14.759	886	-1024	-768	-1	-1	-1	-1	4	-1024	-768	-1	-1	-1	-1	4		0	0						Untertest1.avi	0	880	547	72	111				0	Content		-72	-111	14759499	3098308522
14776	09:34:53.531	00:00:14.776	887	-1024	-768	-1	-1	-1	-1	4	-1024	-768	-1	-1	-1	-1	4		0	0						Untertest1.avi	0	880	547	72	111				0	Content		-72	-111	14776166	3098325189
14793	09:34:53.548	00:00:14.792	888	-1024	-768	-1	-1	-1	-1	4	-1024	-768	-1	-1	-1	-1	4		0	0						Untertest1.avi	0	880	547	72	111				0	Content		-72	-111	14792834	3098341857
14810	09:34:53.565	00:00:14.809	889	-1024	-768	-1	-1	-1	-1	4	-1024	-768	-1	-1	-1	-1	4		0	0						Untertest1.avi	0	880	547	72	111				0	Content		-72	-111	14809925	3098358948
14827	09:34:53.582	00:00:14.826	890	-1024	-768	-1	-1	-1	-1	4	-1024	-768	-1	-1	-1	-1	4		0	0						Untertest1.avi	0	880	547	72	111				0	Content		-72	-111	14826593	3098375616
14844	09:34:53.599	00:00:14.843	891	-1024	-768	-1	-1	-1	-1	4	-1024	-768	-1	-1	-1	-1	4		0	0						Untertest1.avi	0	880	547	72	111				0	Content		-72	-111	14843607	3098392630
14860	09:34:53.615	00:00:14.860	892	-1024	-768	-1	-1	-1	-1	4	-1024	-768	-1	-1	-1	-1	4		0	0						Untertest1.avi	0	880	547	72	111				0	Content		-72	-111	14860275	3098409298
14877	09:34:53.632	00:00:14.876	893	-1024	-768	-1	-1	-1	-1	4	-1024	-768	-1	-1	-1	-1	4		0	0						Untertest1.avi	0	880	547	72	111				0	Content		-72	-111	14876942	3098425965
14893	09:34:53.648	00:00:14.893	894	-1024	-768	-1	-1	-1	-1	4	-1024	-768	-1	-1	-1	-1	4		0	0						Untertest1.avi	0	880	547	72	111				0	Content		-72	-111	14893039	3098442062
14910	09:34:53.665	00:00:14.909	895	-1024	-768	-1	-1	-1	-1	4	-1024	-768	-1	-1	-1	-1	4		0	0						Untertest1.avi	0	880	547	72	111				0	Content		-72	-111	14909706	3098458729
14926	09:34:53.681	00:00:14.926	896	-1024	-768	-1	-1	-1	-1	4	-1024	-768	-1	-1	-1	-1	4		0	0						Untertest1.avi	0	880	547	72	111				0	Content		-72	-111	14926182	3098475205
14943	09:34:53.698	00:00:14.942	897	-1024	-768	-1	-1	-1	-1	4	-1024	-768	-1	-1	-1	-1	4		0	0						Untertest1.avi	0	880	547	72	111				0	Content		-72	-111	14942849	3098491872
14960	09:34:53.715	00:00:14.959	898	-1024	-768	-1	-1	-1	-1	4	-1024	-768	-1	-1	-1	-1	4		0	0						Untertest1.avi	0	880	547	72	111				0	Content		-72	-111	14959517	3098508540
14976	09:34:53.731	00:00:14.976	899	-1024	-768	-1	-1	-1	-1	4	-1024	-768	-1	-1	-1	-1	4		0	0						Untertest1.avi	0	880	547	72	111				0	Content		-72	-111	14976013	3098525036
14993	09:34:53.748	00:00:14.992	900	-1024	-768	-1	-1	-1	-1	4	-1024	-768	-1	-1	-1	-1	4		0	0						Untertest1.avi	0	880	547	72	111				0	Content		-72	-111	14992681	3098541704
15009	09:34:53.764	00:00:15.009	901	-1024	-768	-1	-1	-1	-1	4	-1024	-768	-1	-1	-1	-1	4		0	0						Untertest1.avi	0	880	547	72	111				0	Content		-72	-111	15009348	3098558371
15026	09:34:53.781	00:00:15.025	902	-1024	-768	-1	-1	-1	-1	4	-1024	-768	-1	-1	-1	-1	4		0	0						Untertest1.avi	0	880	547	72	111				0	Content		-72	-111	15025919	3098574942
15043	09:34:53.798	00:00:15.042	903	-1024	-768	-1	-1	-1	-1	4	-1024	-768	-1	-1	-1	-1	4		0	0						Untertest1.avi	0	880	547	72	111				0	Content		-72	-111	15042586	3098591609
15059	09:34:53.814	00:00:15.059	904	-1024	-768	-1	-1	-1	-1	4	-1024	-768	-1	-1	-1	-1	4		0	0						Untertest1.avi	0	880	547	72	111				0	Content		-72	-111	15059254	3098608277
15076	09:34:53.831	00:00:15.075	905	-1024	-768	-1	-1	-1	-1	4	-1024	-768	-1	-1	-1	-1	4		0	0						Untertest1.avi	0	880	547	72	111				0	Content		-72	-111	15075836	3098624859
15093	09:34:53.848	00:00:15.092	906	-1024	-768	-1	-1	-1	-1	4	-1024	-768	-1	-1	-1	-1	4		0	0						Untertest1.avi	0	880	547	72	111				0	Content		-72	-111	15092503	3098641526
15109	09:34:53.864	00:00:15.109	907	-1024	-768	-1	-1	-1	-1	4	-1024	-768	-1	-1	-1	-1	4		0	0						Untertest1.avi	0	880	547	72	111				0	Content		-72	-111	15109171	3098658194
15126	09:34:53.881	00:00:15.125	908	-1024	-768	-1	-1	-1	-1	4	-1024	-768	-1	-1	-1	-1	4		0	0						Untertest1.avi	0	880	547	72	111				0	Content		-72	-111	15125848	3098674871
15143	09:34:53.898	00:00:15.142	909	-1024	-768	-1	-1	-1	-1	4	-1024	-768	-1	-1	-1	-1	4		0	0						Untertest1.avi	0	880	547	72	111				0	Content		-72	-111	15142516	3098691539
15159	09:34:53.914	00:00:15.159	910	-1024	-768	-1	-1	-1	-1	4	-1024	-768	-1	-1	-1	-1	4		0	0						Untertest1.avi	0	880	547	72	111				0	Content		-72	-111	15159183	3098708206
15176	09:34:53.931	00:00:15.175	911	-1024	-768	-1	-1	-1	-1	4	-1024	-768	-1	-1	-1	-1	4		0	0						Untertest1.avi	0	880	547	72	111				0	Content		-72	-111	15175976	3098724999
15193	09:34:53.948	00:00:15.192	912	-1024	-768	-1	-1	-1	-1	4	-1024	-768	-1	-1	-1	-1	4		0	0						Untertest1.avi	0	880	547	72	111				0	Content		-72	-111	15192644	3098741667
15209	09:34:53.964	00:00:15.209	913	-1024	-768	-1	-1	-1	-1	4	-1024	-768	-1	-1	-1	-1	4		0	0						Untertest1.avi	0	880	547	72	111				0	Content		-72	-111	15209311	3098758334
15226	09:34:53.981	00:00:15.226	914	-1024	-768	-1	-1	-1	-1	4	-1024	-768	-1	-1	-1	-1	4		0	0						Untertest1.avi	0	880	547	72	111				0	Content		-72	-111	15226269	3098775292
15243	09:34:53.998	00:00:15.242	915	-1024	-768	-1	-1	-1	-1	4	-1024	-768	-1	-1	-1	-1	4		0	0						Untertest1.avi	0	880	547	72	111				0	Content		-72	-111	15242937	3098791960
15260	09:34:54.015	00:00:15.259	916	-1024	-768	-1	-1	-1	-1	4	-1024	-768	-1	-1	-1	-1	4		0	0						Untertest1.avi	0	880	547	72	111				0	Content		-72	-111	15259604	3098808627
15277	09:34:54.032	00:00:15.276	917	-1024	-768	-1	-1	-1	-1	4	-1024	-768	-1	-1	-1	-1	4		0	0						Untertest1.avi	0	880	547	72	111				0	Content		-72	-111	15276893	3098825916
15294	09:34:54.049	00:00:15.293	918	-1024	-768	-1	-1	-1	-1	4	-1024	-768	-1	-1	-1	-1	4		0	0						Untertest1.avi	0	880	547	72	111				0	Content		-72	-111	15293561	3098842584
15310	09:34:54.065	00:00:15.309	919	-1024	-768	-1	-1	-1	-1	4	-1024	-768	-1	-1	-1	-1	4		0	0						Untertest1.avi	0	880	547	72	111				0	Content		-72	-111	15309769	3098858792
15326	09:34:54.081	00:00:15.326	920	-1024	-768	-1	-1	-1	-1	4	-1024	-768	-1	-1	-1	-1	4		0	0						Untertest1.avi	0	880	547	72	111				0	Content		-72	-111	15326437	3098875460
15343	09:34:54.098	00:00:15.343	921	-1024	-768	-1	-1	-1	-1	4	-1024	-768	-1	-1	-1	-1	4		0	0						Untertest1.avi	0	880	547	72	111				0	Content		-72	-111	15343104	3098892127
15359	09:34:54.114	00:00:15.359	922	-1024	-768	-1	-1	-1	-1	4	-1024	-768	-1	-1	-1	-1	4		0	0						Untertest1.avi	0	880	547	72	111				0	Content		-72	-111	15359331	3098908354
15376	09:34:54.131	00:00:15.375	923	-1024	-768	-1	-1	-1	-1	4	-1024	-768	-1	-1	-1	-1	4		0	0						Untertest1.avi	0	880	547	72	111				0	Content		-72	-111	15375999	3098925022
15393	09:34:54.148	00:00:15.392	924	-1024	-768	-1	-1	-1	-1	4	-1024	-768	-1	-1	-1	-1	4		0	0						Untertest1.avi	0	880	547	72	111				0	Content		-72	-111	15392517	3098941540
15409	09:34:54.164	00:00:15.409	925	-1024	-768	-1	-1	-1	-1	4	-1024	-768	-1	-1	-1	-1	4		0	0						Untertest1.avi	0	880	547	72	111				0	Content		-72	-111	15409185	3098958208
15426	09:34:54.181	00:00:15.425	926	-1024	-768	-1	-1	-1	-1	4	-1024	-768	-1	-1	-1	-1	4		0	0						Untertest1.avi	0	880	547	72	111				0	Content		-72	-111	15425852	3098974875
15442	09:34:54.197	00:00:15.442	927	-1024	-768	-1	-1	-1	-1	4	-1024	-768	-1	-1	-1	-1	4		0	0						Untertest1.avi	0	880	547	72	111				0	Content		-72	-111	15442438	3098991461
15459	09:34:54.214	00:00:15.459	928	-1024	-768	-1	-1	-1	-1	4	-1024	-768	-1	-1	-1	-1	4		0	0						Untertest1.avi	0	880	547	72	111				0	Content		-72	-111	15459106	3099008129
15476	09:34:54.231	00:00:15.475	929	-1024	-768	-1	-1	-1	-1	4	-1024	-768	-1	-1	-1	-1	4		0	0						Untertest1.avi	0	880	547	72	111				0	Content		-72	-111	15475773	3099024796
15492	09:34:54.247	00:00:15.492	930	-1024	-768	-1	-1	-1	-1	4	-1024	-768	-1	-1	-1	-1	4		0	0						Untertest1.avi	0	880	547	72	111				0	Content		-72	-111	15492344	3099041367
15509	09:34:54.264	00:00:15.509	931	-1024	-768	-1	-1	-1	-1	4	-1024	-768	-1	-1	-1	-1	4		0	0						Untertest1.avi	0	880	547	72	111				0	Content		-72	-111	15509012	3099058035
15526	09:34:54.281	00:00:15.525	932	-1024	-768	-1	-1	-1	-1	4	-1024	-768	-1	-1	-1	-1	4		0	0						Untertest1.avi	0	880	547	72	111				0	Content		-72	-111	15525679	3099074702
15542	09:34:54.297	00:00:15.542	933	-1024	-768	-1	-1	-1	-1	4	-1024	-768	-1	-1	-1	-1	4		0	0						Untertest1.avi	0	880	547	72	111				0	Content		-72	-111	15542347	3099091370
15559	09:34:54.314	00:00:15.558	934	-1024	-768	-1	-1	-1	-1	4	-1024	-768	-1	-1	-1	-1	4		0	0						Untertest1.avi	0	880	547	72	111				0	Content		-72	-111	15558887	3099107910
15576	09:34:54.331	00:00:15.575	935	-1024	-768	-1	-1	-1	-1	4	-1024	-768	-1	-1	-1	-1	4		0	0						Untertest1.avi	0	880	547	72	111				0	Content		-72	-111	15575555	3099124578
15592	09:34:54.347	00:00:15.592	936	-1024	-768	-1	-1	-1	-1	4	-1024	-768	-1	-1	-1	-1	4		0	0						Untertest1.avi	0	880	547	72	111				0	Content		-72	-111	15592391	3099141414
15609	09:34:54.364	00:00:15.609	937	-1024	-768	-1	-1	-1	-1	4	-1024	-768	-1	-1	-1	-1	4		0	0						Untertest1.avi	0	880	547	72	111				0	Content		-72	-111	15609058	3099158081
15626	09:34:54.381	00:00:15.625	938	-1024	-768	-1	-1	-1	-1	4	-1024	-768	-1	-1	-1	-1	4		0	0						Untertest1.avi	0	880	547	72	111				0	Content		-72	-111	15625726	3099174749
15643	09:34:54.398	00:00:15.642	939	-1024	-768	-1	-1	-1	-1	4	-1024	-768	-1	-1	-1	-1	4		0	0						Untertest1.avi	0	880	547	72	111				0	Content		-72	-111	15642827	3099191850
15659	09:34:54.414	00:00:15.659	940	-1024	-768	-1	-1	-1	-1	4	-1024	-768	-1	-1	-1	-1	4		0	0						Untertest1.avi	0	880	547	72	111				0	Content		-72	-111	15659494	3099208517
15677	09:34:54.432	00:00:15.676	941	-1024	-768	-1	-1	-1	-1	4	-1024	-768	-1	-1	-1	-1	4		0	0						Untertest1.avi	0	880	547	72	111				0	Content		-72	-111	15676512	3099225535
15693	09:34:54.448	00:00:15.693	942	-1024	-768	-1	-1	-1	-1	4	-1024	-768	-1	-1	-1	-1	4		0	0						Untertest1.avi	0	880	547	72	111				0	Content		-72	-111	15693180	3099242203
15710	09:34:54.465	00:00:15.709	943	-1024	-768	-1	-1	-1	-1	4	-1024	-768	-1	-1	-1	-1	4		0	0						Untertest1.avi	0	880	547	72	111				0	Content		-72	-111	15709847	3099258870
15726	09:34:54.481	00:00:15.725	944	-1024	-768	-1	-1	-1	-1	4	-1024	-768	-1	-1	-1	-1	4		0	0						Untertest1.avi	0	880	547	72	111				0	Content		-72	-111	15725947	3099274970
15743	09:34:54.498	00:00:15.742	945	-1024	-768	-1	-1	-1	-1	4	-1024	-768	-1	-1	-1	-1	4		0	0						Untertest1.avi	0	880	547	72	111				0	Content		-72	-111	15742614	3099291637
15759	09:34:54.514	00:00:15.759	946	-1024	-768	-1	-1	-1	-1	4	-1024	-768	-1	-1	-1	-1	4		0	0						Untertest1.avi	0	880	547	72	111				0	Content		-72	-111	15759091	3099308114
15776	09:34:54.531	00:00:15.775	947	-1024	-768	-1	-1	-1	-1	4	-1024	-768	-1	-1	-1	-1	4		0	0						Untertest1.avi	0	880	547	72	111				0	Content		-72	-111	15775759	3099324782
15792	09:34:54.547	00:00:15.792	948	-1024	-768	-1	-1	-1	-1	4	-1024	-768	-1	-1	-1	-1	4		0	0						Untertest1.avi	0	880	547	72	111				0	Content		-72	-111	15792426	3099341449
15809	09:34:54.564	00:00:15.808	949	-1024	-768	-1	-1	-1	-1	4	-1024	-768	-1	-1	-1	-1	4		0	0						Untertest1.avi	0	880	547	72	111				0	Content		-72	-111	15808859	3099357882
15826	09:34:54.581	00:00:15.825	950	-1024	-768	-1	-1	-1	-1	4	-1024	-768	-1	-1	-1	-1	4		0	0						Untertest1.avi	0	880	547	72	111				0	Content		-72	-111	15825527	3099374550
15842	09:34:54.597	00:00:15.842	951	-1024	-768	-1	-1	-1	-1	4	-1024	-768	-1	-1	-1	-1	4		0	0						Untertest1.avi	0	880	547	72	111				0	Content		-72	-111	15842135	3099391158
15859	09:34:54.614	00:00:15.858	952	-1024	-768	-1	-1	-1	-1	4	-1024	-768	-1	-1	-1	-1	4		0	0						Untertest1.avi	0	880	547	72	111				0	Content		-72	-111	15858803	3099407826
15875	09:34:54.630	00:00:15.875	953	-1024	-768	-1	-1	-1	-1	4	-1024	-768	-1	-1	-1	-1	4		0	0						Untertest1.avi	0	880	547	72	111				0	Content		-72	-111	15875470	3099424493
15892	09:34:54.647	00:00:15.892	954	-1024	-768	-1	-1	-1	-1	4	-1024	-768	-1	-1	-1	-1	4		0	0						Untertest1.avi	0	880	547	72	111				0	Content		-72	-111	15892034	3099441057
15909	09:34:54.664	00:00:15.908	955	-1024	-768	-1	-1	-1	-1	4	-1024	-768	-1	-1	-1	-1	4		0	0						Untertest1.avi	0	880	547	72	111				0	Content		-72	-111	15908702	3099457725
15925	09:34:54.680	00:00:15.925	956	-1024	-768	-1	-1	-1	-1	4	-1024	-768	-1	-1	-1	-1	4		0	0						Untertest1.avi	0	880	547	72	111				0	Content		-72	-111	15925369	3099474392
15942	09:34:54.697	00:00:15.941	957	-1024	-768	-1	-1	-1	-1	4	-1024	-768	-1	-1	-1	-1	4		0	0						Untertest1.avi	0	880	547	72	111				0	Content		-72	-111	15941966	3099490989
15959	09:34:54.714	00:00:15.958	958	-1024	-768	-1	-1	-1	-1	4	-1024	-768	-1	-1	-1	-1	4		0	0						Untertest1.avi	0	880	547	72	111				0	Content		-72	-111	15958634	3099507657
15975	09:34:54.730	00:00:15.975	959	-1024	-768	-1	-1	-1	-1	4	-1024	-768	-1	-1	-1	-1	4		0	0						Untertest1.avi	0	880	547	72	111				0	Content		-72	-111	15975301	3099524324
15992	09:34:54.747	00:00:15.992	960	-1024	-768	-1	-1	-1	-1	4	-1024	-768	-1	-1	-1	-1	4		0	0						Untertest1.avi	0	880	547	72	111				0	Content		-72	-111	15992129	3099541152
16009	09:34:54.764	00:00:16.008	961	-1024	-768	-1	-1	-1	-1	4	-1024	-768	-1	-1	-1	-1	4		0	0						Untertest1.avi	0	880	547	72	111				0	Content		-72	-111	16008796	3099557819
16025	09:34:54.780	00:00:16.025	962	-1024	-768	-1	-1	-1	-1	4	-1024	-768	-1	-1	-1	-1	4		0	0						Untertest1.avi	0	880	547	72	111				0	Content		-72	-111	16025464	3099574487
16042	09:34:54.797	00:00:16.042	963	-1024	-768	-1	-1	-1	-1	4	-1024	-768	-1	-1	-1	-1	4		0	0						Untertest1.avi	0	880	547	72	111				0	Content		-72	-111	16042445	3099591468
16059	09:34:54.814	00:00:16.059	964	-1024	-768	-1	-1	-1	-1	4	-1024	-768	-1	-1	-1	-1	4		0	0						Untertest1.avi	0	880	547	72	111				0	Content		-72	-111	16059112	3099608135
16076	09:34:54.831	00:00:16.075	965	-1024	-768	-1	-1	-1	-1	4	-1024	-768	-1	-1	-1	-1	4		0	0						Untertest1.avi	0	880	547	72	111				0	Content		-72	-111	16075780	3099624803
16093	09:34:54.848	00:00:16.093	966	-1024	-768	-1	-1	-1	-1	4	-1024	-768	-1	-1	-1	-1	4		0	0						Untertest1.avi	0	880	547	72	111				0	Content		-72	-111	16093030	3099642053
16110	09:34:54.865	00:00:16.109	967	-1024	-768	-1	-1	-1	-1	4	-1024	-768	-1	-1	-1	-1	4		0	0						Untertest1.avi	0	880	547	72	111				0	Content		-72	-111	16109697	3099658720
16126	09:34:54.881	00:00:16.126	968	-1024	-768	-1	-1	-1	-1	4	-1024	-768	-1	-1	-1	-1	4		0	0						Untertest1.avi	0	880	547	72	111				0	Content		-72	-111	16126032	3099675055
16143	09:34:54.898	00:00:16.142	969	-1024	-768	-1	-1	-1	-1	4	-1024	-768	-1	-1	-1	-1	4		0	0						Untertest1.avi	0	880	547	72	111				0	Content		-72	-111	16142700	3099691723
16159	09:34:54.914	00:00:16.159	970	-1024	-768	-1	-1	-1	-1	4	-1024	-768	-1	-1	-1	-1	4		0	0						Untertest1.avi	0	880	547	72	111				0	Content		-72	-111	16159367	3099708390
16176	09:34:54.931	00:00:16.176	971	-1024	-768	-1	-1	-1	-1	4	-1024	-768	-1	-1	-1	-1	4		0	0						Untertest1.avi	0	880	547	72	111				0	Content		-72	-111	16176035	3099725058
16192	09:34:54.947	00:00:16.192	972	-1024	-768	-1	-1	-1	-1	4	-1024	-768	-1	-1	-1	-1	4		0	0						Untertest1.avi	0	880	547	72	111				0	Content		-72	-111	16192218	3099741241
16209	09:34:54.964	00:00:16.208	973	-1024	-768	-1	-1	-1	-1	4	-1024	-768	-1	-1	-1	-1	4		0	0						Untertest1.avi	0	880	547	72	111				0	Content		-72	-111	16208886	3099757909
16225	09:34:54.980	00:00:16.225	974	-1024	-768	-1	-1	-1	-1	4	-1024	-768	-1	-1	-1	-1	4		0	0						Untertest1.avi	0	880	547	72	111				0	Content		-72	-111	16225391	3099774414
16242	09:34:54.997	00:00:16.242	975	-1024	-768	-1	-1	-1	-1	4	-1024	-768	-1	-1	-1	-1	4		0	0						Untertest1.avi	0	880	547	72	111				0	Content		-72	-111	16242058	3099791081
16259	09:34:55.014	00:00:16.258	976	-1024	-768	-1	-1	-1	-1	4	-1024	-768	-1	-1	-1	-1	4		0	0						Untertest1.avi	0	880	547	72	111				0	Content		-72	-111	16258726	3099807749
16275	09:34:55.030	00:00:16.275	977	-1024	-768	-1	-1	-1	-1	4	-1024	-768	-1	-1	-1	-1	4		0	0						Untertest1.avi	0	880	547	72	111				0	Content		-72	-111	16275261	3099824284
16292	09:34:55.047	00:00:16.291	978	-1024	-768	-1	-1	-1	-1	4	-1024	-768	-1	-1	-1	-1	4		0	0						Untertest1.avi	0	880	547	72	111				0	Content		-72	-111	16291929	3099840952
16309	09:34:55.064	00:00:16.308	979	-1024	-768	-1	-1	-1	-1	4	-1024	-768	-1	-1	-1	-1	4		0	0						Untertest1.avi	0	880	547	72	111				0	Content		-72	-111	16308597	3099857620
16325	09:34:55.080	00:00:16.325	980	-1024	-768	-1	-1	-1	-1	4	-1024	-768	-1	-1	-1	-1	4		0	0						Untertest1.avi	0	880	547	72	111				0	Content		-72	-111	16325172	3099874195
16342	09:34:55.097	00:00:16.341	981	-1024	-768	-1	-1	-1	-1	4	-1024	-768	-1	-1	-1	-1	4		0	0						Untertest1.avi	0	880	547	72	111				0	Content		-72	-111	16341840	3099890863
16359	09:34:55.114	00:00:16.358	982	-1024	-768	-1	-1	-1	-1	4	-1024	-768	-1	-1	-1	-1	4		0	0						Untertest1.avi	0	880	547	72	111				0	Content		-72	-111	16358508	3099907531
16375	09:34:55.130	00:00:16.375	983	-1024	-768	-1	-1	-1	-1	4	-1024	-768	-1	-1	-1	-1	4		0	0						Untertest1.avi	0	880	547	72	111				0	Content		-72	-111	16375175	3099924198
16392	09:34:55.147	00:00:16.391	984	-1024	-768	-1	-1	-1	-1	4	-1024	-768	-1	-1	-1	-1	4		0	0						Untertest1.avi	0	880	547	72	111				0	Content		-72	-111	16391749	3099940772
16408	09:34:55.163	00:00:16.408	985	-1024	-768	-1	-1	-1	-1	4	-1024	-768	-1	-1	-1	-1	4		0	0						Untertest1.avi	0	880	547	72	111				0	Content		-72	-111	16408417	3099957440
16425	09:34:55.180	00:00:16.425	986	-1024	-768	-1	-1	-1	-1	4	-1024	-768	-1	-1	-1	-1	4		0	0						Untertest1.avi	0	880	547	72	111				0	Content		-72	-111	16425201	3099974224
16442	09:34:55.197	00:00:16.441	987	-1024	-768	-1	-1	-1	-1	4	-1024	-768	-1	-1	-1	-1	4		0	0						Untertest1.avi	0	880	547	72	111				0	Content		-72	-111	16441869	3099990892
16459	09:34:55.214	00:00:16.458	988	-1024	-768	-1	-1	-1	-1	4	-1024	-768	-1	-1	-1	-1	4		0	0						Untertest1.avi	0	880	547	72	111				0	Content		-72	-111	16458536	3100007559
16476	09:34:55.231	00:00:16.475	989	-1024	-768	-1	-1	-1	-1	4	-1024	-768	-1	-1	-1	-1	4		0	0						Untertest1.avi	0	880	547	72	111				0	Content		-72	-111	16475661	3100024684
16492	09:34:55.247	00:00:16.492	990	-1024	-768	-1	-1	-1	-1	4	-1024	-768	-1	-1	-1	-1	4		0	0						Untertest1.avi	0	880	547	72	111				0	Content		-72	-111	16492329	3100041352
16509	09:34:55.264	00:00:16.509	991	-1024	-768	-1	-1	-1	-1	4	-1024	-768	-1	-1	-1	-1	4		0	0						Untertest1.avi	0	880	547	72	111				0	Content		-72	-111	16509357	3100058380
16526	09:34:55.281	00:00:16.526	992	-1024	-768	-1	-1	-1	-1	4	-1024	-768	-1	-1	-1	-1	4		0	0						Untertest1.avi	0	880	547	72	111				0	Content		-72	-111	16526025	3100075048
16543	09:34:55.298	00:00:16.542	993	-1024	-768	-1	-1	-1	-1	4	-1024	-768	-1	-1	-1	-1	4		0	0						Untertest1.avi	0	880	547	72	111				0	Content		-72	-111	16542693	3100091716
16559	09:34:55.314	00:00:16.558	994	-1024	-768	-1	-1	-1	-1	4	-1024	-768	-1	-1	-1	-1	4		0	0						Untertest1.avi	0	880	547	72	111				0	Content		-72	-111	16558731	3100107754
16575	09:34:55.330	00:00:16.575	995	-1024	-768	-1	-1	-1	-1	4	-1024	-768	-1	-1	-1	-1	4		0	0						Untertest1.avi	0	880	547	72	111				0	Content		-72	-111	16575399	3100124422
16592	09:34:55.347	00:00:16.591	996	-1024	-768	-1	-1	-1	-1	4	-1024	-768	-1	-1	-1	-1	4		0	0						Untertest1.avi	0	880	547	72	111				0	Content		-72	-111	16591855	3100140878
16609	09:34:55.364	00:00:16.608	997	-1024	-768	-1	-1	-1	-1	4	-1024	-768	-1	-1	-1	-1	4		0	0						Untertest1.avi	0	880	547	72	111				0	Content		-72	-111	16608523	3100157546
16625	09:34:55.380	00:00:16.625	998	-1024	-768	-1	-1	-1	-1	4	-1024	-768	-1	-1	-1	-1	4		0	0						Untertest1.avi	0	880	547	72	111				0	Content		-72	-111	16625191	3100174214
16642	09:34:55.397	00:00:16.641	999	-1024	-768	-1	-1	-1	-1	4	-1024	-768	-1	-1	-1	-1	4		0	0						Untertest1.avi	0	880	547	72	111				0	Content		-72	-111	16641717	3100190740
16658	09:34:55.413	00:00:16.658	1000	-1024	-768	-1	-1	-1	-1	4	-1024	-768	-1	-1	-1	-1	4		0	0						Untertest1.avi	0	880	547	72	111				0	Content		-72	-111	16658385	3100207408
16675	09:34:55.430	00:00:16.675	1001	-1024	-768	-1	-1	-1	-1	4	-1024	-768	-1	-1	-1	-1	4		0	0						Untertest1.avi	0	880	547	72	111				0	Content		-72	-111	16675053	3100224076
16692	09:34:55.447	00:00:16.691	1002	-1024	-768	-1	-1	-1	-1	4	-1024	-768	-1	-1	-1	-1	4		0	0						Untertest1.avi	0	880	547	72	111				0	Content		-72	-111	16691651	3100240674
16708	09:34:55.463	00:00:16.708	1003	-1024	-768	-1	-1	-1	-1	4	-1024	-768	-1	-1	-1	-1	4		0	0						Untertest1.avi	0	880	547	72	111				0	Content		-72	-111	16708319	3100257342
16725	09:34:55.480	00:00:16.724	1004	-1024	-768	-1	-1	-1	-1	4	-1024	-768	-1	-1	-1	-1	4		0	0						Untertest1.avi	0	880	547	72	111				0	Content		-72	-111	16724986	3100274009
16742	09:34:55.497	00:00:16.741	1005	-1024	-768	-1	-1	-1	-1	4	-1024	-768	-1	-1	-1	-1	4		0	0						Untertest1.avi	0	880	547	72	111				0	Content		-72	-111	16741654	3100290677
16758	09:34:55.513	00:00:16.758	1006	-1024	-768	-1	-1	-1	-1	4	-1024	-768	-1	-1	-1	-1	4		0	0						Untertest1.avi	0	880	547	72	111				0	Content		-72	-111	16758233	3100307256
16775	09:34:55.530	00:00:16.774	1007	-1024	-768	-1	-1	-1	-1	4	-1024	-768	-1	-1	-1	-1	4		0	0						Untertest1.avi	0	880	547	72	111				0	Content		-72	-111	16774900	3100323923
16792	09:34:55.547	00:00:16.791	1008	-1024	-768	-1	-1	-1	-1	4	-1024	-768	-1	-1	-1	-1	4		0	0						Untertest1.avi	0	880	547	72	111				0	Content		-72	-111	16791568	3100340591
16808	09:34:55.563	00:00:16.808	1009	-1024	-768	-1	-1	-1	-1	4	-1024	-768	-1	-1	-1	-1	4		0	0						Untertest1.avi	0	880	547	72	111				0	Content		-72	-111	16808132	3100357155
16825	09:34:55.580	00:00:16.824	1010	-1024	-768	-1	-1	-1	-1	4	-1024	-768	-1	-1	-1	-1	4		0	0						Untertest1.avi	0	880	547	72	111				0	Content		-72	-111	16824799	3100373822
16841	09:34:55.596	00:00:16.841	1011	-1024	-768	-1	-1	-1	-1	4	-1024	-768	-1	-1	-1	-1	4		0	0						Untertest1.avi	0	880	547	72	111				0	Content		-72	-111	16841467	3100390490
16858	09:34:55.613	00:00:16.858	1012	-1024	-768	-1	-1	-1	-1	4	-1024	-768	-1	-1	-1	-1	4		0	0						Untertest1.avi	0	880	547	72	111				0	Content		-72	-111	16858271	3100407294
16875	09:34:55.630	00:00:16.874	1013	-1024	-768	-1	-1	-1	-1	4	-1024	-768	-1	-1	-1	-1	4		0	0						Untertest1.avi	0	880	547	72	111				0	Content		-72	-111	16874939	3100423962
16892	09:34:55.647	00:00:16.891	1014	-1024	-768	-1	-1	-1	-1	4	-1024	-768	-1	-1	-1	-1	4		0	0						Untertest1.avi	0	880	547	72	111				0	Content		-72	-111	16891607	3100440630
16909	09:34:55.664	00:00:16.908	1015	-1024	-768	-1	-1	-1	-1	4	-1024	-768	-1	-1	-1	-1	4		0	0						Untertest1.avi	0	880	547	72	111				0	Content		-72	-111	16908572	3100457595
16925	09:34:55.680	00:00:16.925	1016	-1024	-768	-1	-1	-1	-1	4	-1024	-768	-1	-1	-1	-1	4		0	0						Untertest1.avi	0	880	547	72	111				0	Content		-72	-111	16925240	3100474263
16942	09:34:55.697	00:00:16.941	1017	-1024	-768	-1	-1	-1	-1	4	-1024	-768	-1	-1	-1	-1	4		0	0						Untertest1.avi	0	880	547	72	111				0	Content		-72	-111	16941908	3100490931
16959	09:34:55.714	00:00:16.959	1018	-1024	-768	-1	-1	-1	-1	4	-1024	-768	-1	-1	-1	-1	4		0	0						Untertest1.avi	0	880	547	72	111				0	Content		-72	-111	16959205	3100508228
16976	09:34:55.731	00:00:16.975	1019	-1024	-768	-1	-1	-1	-1	4	-1024	-768	-1	-1	-1	-1	4		0	0						Untertest1.avi	0	880	547	72	111				0	Content		-72	-111	16975873	3100524896
16992	09:34:55.747	00:00:16.992	1020	-1024	-768	-1	-1	-1	-1	4	-1024	-768	-1	-1	-1	-1	4		0	0						Untertest1.avi	0	880	547	72	111				0	Content		-72	-111	16992084	3100541107
17009	09:34:55.764	00:00:17.008	1021	-1024	-768	-1	-1	-1	-1	4	-1024	-768	-1	-1	-1	-1	4		0	0						Untertest1.avi	0	880	547	72	111				0	Content		-72	-111	17008751	3100557774
17025	09:34:55.780	00:00:17.025	1022	-1024	-768	-1	-1	-1	-1	4	-1024	-768	-1	-1	-1	-1	4		0	0						Untertest1.avi	0	880	547	72	111				0	Content		-72	-111	17025419	3100574442
17042	09:34:55.797	00:00:17.041	1023	-1024	-768	-1	-1	-1	-1	4	-1024	-768	-1	-1	-1	-1	4		0	0						Untertest1.avi	0	880	547	72	111				0	Content		-72	-111	17041647	3100590670
17058	09:34:55.813	00:00:17.058	1024	-1024	-768	-1	-1	-1	-1	4	-1024	-768	-1	-1	-1	-1	4		0	0						Untertest1.avi	0	880	547	72	111				0	Content		-72	-111	17058315	3100607338
17075	09:34:55.830	00:00:17.074	1025	-1024	-768	-1	-1	-1	-1	4	-1024	-768	-1	-1	-1	-1	4		0	0						Untertest1.avi	0	880	547	72	111				0	Content		-72	-111	17074836	3100623859
17092	09:34:55.847	00:00:17.091	1026	-1024	-768	-1	-1	-1	-1	4	-1024	-768	-1	-1	-1	-1	4		0	0						Untertest1.avi	0	880	547	72	111				0	Content		-72	-111	17091503	3100640526
17108	09:34:55.863	00:00:17.108	1027	-1024	-768	-1	-1	-1	-1	4	-1024	-768	-1	-1	-1	-1	4		0	0						Untertest1.avi	0	880	547	72	111				0	Content		-72	-111	17108171	3100657194
17125	09:34:55.880	00:00:17.124	1028	-1024	-768	-1	-1	-1	-1	4	-1024	-768	-1	-1	-1	-1	4		0	0						Untertest1.avi	0	880	547	72	111				0	Content		-72	-111	17124758	3100673781
17141	09:34:55.896	00:00:17.141	1029	-1024	-768	-1	-1	-1	-1	4	-1024	-768	-1	-1	-1	-1	4		0	0						Untertest1.avi	0	880	547	72	111				0	Content		-72	-111	17141425	3100690448
17158	09:34:55.913	00:00:17.158	1030	-1024	-768	-1	-1	-1	-1	4	-1024	-768	-1	-1	-1	-1	4		0	0						Untertest1.avi	0	880	547	72	111				0	Content		-72	-111	17158093	3100707116
17175	09:34:55.930	00:00:17.174	1031	-1024	-768	-1	-1	-1	-1	4	-1024	-768	-1	-1	-1	-1	4		0	0						Untertest1.avi	0	880	547	72	111				0	Content		-72	-111	17174661	3100723684
17191	09:34:55.946	00:00:17.191	1032	-1024	-768	-1	-1	-1	-1	4	-1024	-768	-1	-1	-1	-1	4		0	0						Untertest1.avi	0	880	547	72	111				0	Content		-72	-111	17191329	3100740352
17208	09:34:55.963	00:00:17.207	1033	-1024	-768	-1	-1	-1	-1	4	-1024	-768	-1	-1	-1	-1	4		0	0						Untertest1.avi	0	880	547	72	111				0	Content		-72	-111	17207997	3100757020
17225	09:34:55.980	00:00:17.224	1034	-1024	-768	-1	-1	-1	-1	4	-1024	-768	-1	-1	-1	-1	4		0	0						Untertest1.avi	0	880	547	72	111				0	Content		-72	-111	17224664	3100773687
17241	09:34:55.996	00:00:17.241	1035	-1024	-768	-1	-1	-1	-1	4	-1024	-768	-1	-1	-1	-1	4		0	0						Untertest1.avi	0	880	547	72	111				0	Content		-72	-111	17241208	3100790231
17258	09:34:56.013	00:00:17.257	1036	-1024	-768	-1	-1	-1	-1	4	-1024	-768	-1	-1	-1	-1	4		0	0						Untertest1.avi	0	880	547	72	111				0	Content		-72	-111	17257876	3100806899
17275	09:34:56.030	00:00:17.274	1037	-1024	-768	-1	-1	-1	-1	4	-1024	-768	-1	-1	-1	-1	4		0	0						Untertest1.avi	0	880	547	72	111				0	Content		-72	-111	17274664	3100823687
17291	09:34:56.046	00:00:17.291	1038	-1024	-768	-1	-1	-1	-1	4	-1024	-768	-1	-1	-1	-1	4		0	0						Untertest1.avi	0	880	547	72	111				0	Content		-72	-111	17291332	3100840355
17308	09:34:56.063	00:00:17.307	1039	-1024	-768	-1	-1	-1	-1	4	-1024	-768	-1	-1	-1	-1	4		0	0						Untertest1.avi	0	880	547	72	111				0	Content		-72	-111	17307999	3100857022
17325	09:34:56.080	00:00:17.325	1040	-1024	-768	-1	-1	-1	-1	4	-1024	-768	-1	-1	-1	-1	4		0	0						Untertest1.avi	0	880	547	72	111				0	Content		-72	-111	17325119	3100874142
17342	09:34:56.097	00:00:17.341	1041	-1024	-768	-1	-1	-1	-1	4	-1024	-768	-1	-1	-1	-1	4		0	0						Untertest1.avi	0	880	547	72	111				0	Content		-72	-111	17341787	3100890810
17359	09:34:56.114	00:00:17.358	1042	-1024	-768	-1	-1	-1	-1	4	-1024	-768	-1	-1	-1	-1	4		0	0						Untertest1.avi	0	880	547	72	111				0	Content		-72	-111	17358812	3100907835
17375	09:34:56.130	00:00:17.375	1043	-1024	-768	-1	-1	-1	-1	4	-1024	-768	-1	-1	-1	-1	4		0	0						Untertest1.avi	0	880	547	72	111				0	Content		-72	-111	17375480	3100924503
17392	09:34:56.147	00:00:17.392	1044	-1024	-768	-1	-1	-1	-1	4	-1024	-768	-1	-1	-1	-1	4		0	0						Untertest1.avi	0	880	547	72	111				0	Content		-72	-111	17392148	3100941171
17408	09:34:56.163	00:00:17.408	1045	-1024	-768	-1	-1	-1	-1	4	-1024	-768	-1	-1	-1	-1	4		0	0						Untertest1.avi	0	880	547	72	111				0	Content		-72	-111	17408191	3100957214
17425	09:34:56.180	00:00:17.424	1046	-1024	-768	-1	-1	-1	-1	4	-1024	-768	-1	-1	-1	-1	4		0	0						Untertest1.avi	0	880	547	72	111				0	Content		-72	-111	17424859	3100973882
17441	09:34:56.196	00:00:17.441	1047	-1024	-768	-1	-1	-1	-1	4	-1024	-768	-1	-1	-1	-1	4		0	0						Untertest1.avi	0	880	547	72	111				0	Content		-72	-111	17441358	3100990381
17458	09:34:56.213	00:00:17.458	1048	-1024	-768	-1	-1	-1	-1	4	-1024	-768	-1	-1	-1	-1	4		0	0						Untertest1.avi	0	880	547	72	111				0	Content		-72	-111	17458026	3101007049
17475	09:34:56.230	00:00:17.474	1049	-1024	-768	-1	-1	-1	-1	4	-1024	-768	-1	-1	-1	-1	4		0	0						Untertest1.avi	0	880	547	72	111				0	Content		-72	-111	17474694	3101023717
17491	09:34:56.246	00:00:17.491	1050	-1024	-768	-1	-1	-1	-1	4	-1024	-768	-1	-1	-1	-1	4		0	0						Untertest1.avi	0	880	547	72	111				0	Content		-72	-111	17491205	3101040228
17508	09:34:56.263	00:00:17.507	1051	-1024	-768	-1	-1	-1	-1	4	-1024	-768	-1	-1	-1	-1	4		0	0						Untertest1.avi	0	880	547	72	111				0	Content		-72	-111	17507873	3101056896
17525	09:34:56.280	00:00:17.524	1052	-1024	-768	-1	-1	-1	-1	4	-1024	-768	-1	-1	-1	-1	4		0	0						Untertest1.avi	0	880	547	72	111				0	Content		-72	-111	17524541	3101073564
17541	09:34:56.296	00:00:17.541	1053	-1024	-768	-1	-1	-1	-1	4	-1024	-768	-1	-1	-1	-1	4		0	0						Untertest1.avi	0	880	547	72	111				0	Content		-72	-111	17541125	3101090148
17558	09:34:56.313	00:00:17.557	1054	-1024	-768	-1	-1	-1	-1	4	-1024	-768	-1	-1	-1	-1	4		0	0						Untertest1.avi	0	880	547	72	111				0	Content		-72	-111	17557793	3101106816
17574	09:34:56.329	00:00:17.574	1055	-1024	-768	-1	-1	-1	-1	4	-1024	-768	-1	-1	-1	-1	4		0	0						Untertest1.avi	0	880	547	72	111				0	Content		-72	-111	17574460	3101123483
17591	09:34:56.346	00:00:17.591	1056	-1024	-768	-1	-1	-1	-1	4	-1024	-768	-1	-1	-1	-1	4		0	0						Untertest1.avi	0	880	547	72	111				0	Content		-72	-111	17591007	3101140030
17608	09:34:56.363	00:00:17.607	1057	-1024	-768	-1	-1	-1	-1	4	-1024	-768	-1	-1	-1	-1	4		0	0						Untertest1.avi	0	880	547	72	111				0	Content		-72	-111	17607675	3101156698
17624	09:34:56.379	00:00:17.624	1058	-1024	-768	-1	-1	-1	-1	4	-1024	-768	-1	-1	-1	-1	4		0	0						Untertest1.avi	0	880	547	72	111				0	Content		-72	-111	17624342	3101173365
17641	09:34:56.396	00:00:17.640	1059	-1024	-768	-1	-1	-1	-1	4	-1024	-768	-1	-1	-1	-1	4		0	0						Untertest1.avi	0	880	547	72	111				0	Content		-72	-111	17640931	3101189954
17658	09:34:56.413	00:00:17.657	1060	-1024	-768	-1	-1	-1	-1	4	-1024	-768	-1	-1	-1	-1	4		0	0						Untertest1.avi	0	880	547	72	111				0	Content		-72	-111	17657599	3101206622
17674	09:34:56.429	00:00:17.674	1061	-1024	-768	-1	-1	-1	-1	4	-1024	-768	-1	-1	-1	-1	4		0	0						Untertest1.avi	0	880	547	72	111				0	Content		-72	-111	17674266	3101223289
17691	09:34:56.446	00:00:17.691	1062	-1024	-768	-1	-1	-1	-1	4	-1024	-768	-1	-1	-1	-1	4		0	0						Untertest1.avi	0	880	547	72	111				0	Content		-72	-111	17691126	3101240149
17708	09:34:56.463	00:00:17.707	1063	-1024	-768	-1	-1	-1	-1	4	-1024	-768	-1	-1	-1	-1	4		0	0						Untertest1.avi	0	880	547	72	111				0	Content		-72	-111	17707793	3101256816
17725	09:34:56.480	00:00:17.724	1064	-1024	-768	-1	-1	-1	-1	4	-1024	-768	-1	-1	-1	-1	4		0	0						Untertest1.avi	0	880	547	72	111				0	Content		-72	-111	17724775	3101273798
17741	09:34:56.496	00:00:17.741	1065	-1024	-768	-1	-1	-1	-1	4	-1024	-768	-1	-1	-1	-1	4		0	0						Untertest1.avi	0	880	547	72	111				0	Content		-72	-111	17741443	3101290466
17758	09:34:56.513	00:00:17.758	1066	-1024	-768	-1	-1	-1	-1	4	-1024	-768	-1	-1	-1	-1	4		0	0						Untertest1.avi	0	880	547	72	111				0	Content		-72	-111	17758110	3101307133
17775	09:34:56.530	00:00:17.775	1067	-1024	-768	-1	-1	-1	-1	4	-1024	-768	-1	-1	-1	-1	4		0	0						Untertest1.avi	0	880	547	72	111				0	Content		-72	-111	17775361	3101324384
17792	09:34:56.547	00:00:17.792	1068	-1024	-768	-1	-1	-1	-1	4	-1024	-768	-1	-1	-1	-1	4		0	0						Untertest1.avi	0	880	547	72	111				0	Content		-72	-111	17792029	3101341052
17808	09:34:56.563	00:00:17.808	1069	-1024	-768	-1	-1	-1	-1	4	-1024	-768	-1	-1	-1	-1	4		0	0						Untertest1.avi	0	880	547	72	111				0	Content		-72	-111	17808259	3101357282
17825	09:34:56.580	00:00:17.824	1070	-1024	-768	-1	-1	-1	-1	4	-1024	-768	-1	-1	-1	-1	4		0	0						Untertest1.avi	0	880	547	72	111				0	Content		-72	-111	17824927	3101373950
17842	09:34:56.597	00:00:17.841	1071	-1024	-768	-1	-1	-1	-1	4	-1024	-768	-1	-1	-1	-1	4		0	0						Untertest1.avi	0	880	547	72	111				0	Content		-72	-111	17841595	3101390618
17858	09:34:56.613	00:00:17.857	1072	-1024	-768	-1	-1	-1	-1	4	-1024	-768	-1	-1	-1	-1	4		0	0						Untertest1.avi	0	880	547	72	111				0	Content		-72	-111	17857783	3101406806
17874	09:34:56.629	00:00:17.874	1073	-1024	-768	-1	-1	-1	-1	4	-1024	-768	-1	-1	-1	-1	4		0	0						Untertest1.avi	0	880	547	72	111				0	Content		-72	-111	17874451	3101423474
17891	09:34:56.646	00:00:17.890	1074	-1024	-768	-1	-1	-1	-1	4	-1024	-768	-1	-1	-1	-1	4		0	0						Untertest1.avi	0	880	547	72	111				0	Content		-72	-111	17890957	3101439980
17908	09:34:56.663	00:00:17.907	1075	-1024	-768	-1	-1	-1	-1	4	-1024	-768	-1	-1	-1	-1	4		0	0						Untertest1.avi	0	880	547	72	111				0	Content		-72	-111	17907625	3101456648
17924	09:34:56.679	00:00:17.924	1076	-1024	-768	-1	-1	-1	-1	4	-1024	-768	-1	-1	-1	-1	4		0	0						Untertest1.avi	0	880	547	72	111				0	Content		-72	-111	17924293	3101473316
17941	09:34:56.696	00:00:17.940	1077	-1024	-768	-1	-1	-1	-1	4	-1024	-768	-1	-1	-1	-1	4		0	0						Untertest1.avi	0	880	547	72	111				0	Content		-72	-111	17940870	3101489893
17958	09:34:56.713	00:00:17.957	1078	-1024	-768	-1	-1	-1	-1	4	-1024	-768	-1	-1	-1	-1	4		0	0						Untertest1.avi	0	880	547	72	111				0	Content		-72	-111	17957538	3101506561
17974	09:34:56.729	00:00:17.974	1079	-1024	-768	-1	-1	-1	-1	4	-1024	-768	-1	-1	-1	-1	4		0	0						Untertest1.avi	0	880	547	72	111				0	Content		-72	-111	17974206	3101523229
17991	09:34:56.746	00:00:17.990	1080	-1024	-768	-1	-1	-1	-1	4	-1024	-768	-1	-1	-1	-1	4		0	0						Untertest1.avi	0	880	547	72	111				0	Content		-72	-111	17990804	3101539827
18007	09:34:56.762	00:00:18.007	1081	-1024	-768	-1	-1	-1	-1	4	-1024	-768	-1	-1	-1	-1	4		0	0						Untertest1.avi	0	880	547	72	111				0	Content		-72	-111	18007472	3101556495
18024	09:34:56.779	00:00:18.024	1082	-1024	-768	-1	-1	-1	-1	4	-1024	-768	-1	-1	-1	-1	4		0	0						Untertest1.avi	0	880	547	72	111				0	Content		-72	-111	18024139	3101573162
18041	09:34:56.796	00:00:18.040	1083	-1024	-768	-1	-1	-1	-1	4	-1024	-768	-1	-1	-1	-1	4		0	0						Untertest1.avi	0	880	547	72	111				0	Content		-72	-111	18040807	3101589830
18057	09:34:56.812	00:00:18.057	1084	-1024	-768	-1	-1	-1	-1	4	-1024	-768	-1	-1	-1	-1	4		0	0						Untertest1.avi	0	880	547	72	111				0	Content		-72	-111	18057403	3101606426
18074	09:34:56.829	00:00:18.074	1085	-1024	-768	-1	-1	-1	-1	4	-1024	-768	-1	-1	-1	-1	4		0	0						Untertest1.avi	0	880	547	72	111				0	Content		-72	-111	18074070	3101623093
18091	09:34:56.846	00:00:18.090	1086	-1024	-768	-1	-1	-1	-1	4	-1024	-768	-1	-1	-1	-1	4		0	0						Untertest1.avi	0	880	547	72	111				0	Content		-72	-111	18090738	3101639761
18108	09:34:56.863	00:00:18.107	1087	-1024	-768	-1	-1	-1	-1	4	-1024	-768	-1	-1	-1	-1	4		0	0						Untertest1.avi	0	880	547	72	111				0	Content		-72	-111	18107521	3101656544
18124	09:34:56.879	00:00:18.124	1088	-1024	-768	-1	-1	-1	-1	4	-1024	-768	-1	-1	-1	-1	4		0	0						Untertest1.avi	0	880	547	72	111				0	Content		-72	-111	18124188	3101673211
18141	09:34:56.896	00:00:18.140	1089	-1024	-768	-1	-1	-1	-1	4	-1024	-768	-1	-1	-1	-1	4		0	0						Untertest1.avi	0	880	547	72	111				0	Content		-72	-111	18140856	3101689879
18158	09:34:56.913	00:00:18.157	1090	-1024	-768	-1	-1	-1	-1	4	-1024	-768	-1	-1	-1	-1	4		0	0						Untertest1.avi	0	880	547	72	111				0	Content		-72	-111	18157971	3101706994
18175	09:34:56.930	00:00:18.174	1091	-1024	-768	-1	-1	-1	-1	4	-1024	-768	-1	-1	-1	-1	4		0	0						Untertest1.avi	0	880	547	72	111				0	Content		-72	-111	18174639	3101723662
18192	09:34:56.947	00:00:18.191	1092	-1024	-768	-1	-1	-1	-1	4	-1024	-768	-1	-1	-1	-1	4		0	0						Untertest1.avi	0	880	547	72	111				0	Content		-72	-111	18191662	3101740685
18208	09:34:56.963	00:00:18.208	1093	-1024	-768	-1	-1	-1	-1	4	-1024	-768	-1	-1	-1	-1	4		0	0						Untertest1.avi	0	880	547	72	111				0	Content		-72	-111	18208329	3101757352
18225	09:34:56.980	00:00:18.224	1094	-1024	-768	-1	-1	-1	-1	4	-1024	-768	-1	-1	-1	-1	4		0	0						Untertest1.avi	0	880	547	72	111				0	Content		-72	-111	18224997	3101774020
18241	09:34:56.996	00:00:18.241	1095	-1024	-768	-1	-1	-1	-1	4	-1024	-768	-1	-1	-1	-1	4		0	0						Untertest1.avi	0	880	547	72	111				0	Content		-72	-111	18241040	3101790063
18258	09:34:57.013	00:00:18.257	1096	-1024	-768	-1	-1	-1	-1	4	-1024	-768	-1	-1	-1	-1	4		0	0						Untertest1.avi	0	880	547	72	111				0	Content		-72	-111	18257707	3101806730
18274	09:34:57.029	00:00:18.274	1097	-1024	-768	-1	-1	-1	-1	4	-1024	-768	-1	-1	-1	-1	4		0	0						Untertest1.avi	0	880	547	72	111				0	Content		-72	-111	18274165	3101823188
18291	09:34:57.046	00:00:18.290	1098	-1024	-768	-1	-1	-1	-1	4	-1024	-768	-1	-1	-1	-1	4		0	0						Untertest1.avi	0	880	547	72	111				0	Content		-72	-111	18290832	3101839855
18308	09:34:57.063	00:00:18.307	1099	-1024	-768	-1	-1	-1	-1	4	-1024	-768	-1	-1	-1	-1	4		0	0						Untertest1.avi	0	880	547	72	111				0	Content		-72	-111	18307500	3101856523
18324	09:34:57.079	00:00:18.324	1100	-1024	-768	-1	-1	-1	-1	4	-1024	-768	-1	-1	-1	-1	4		0	0						Untertest1.avi	0	880	547	72	111				0	Content		-72	-111	18324027	3101873050
18341	09:34:57.096	00:00:18.340	1101	-1024	-768	-1	-1	-1	-1	4	-1024	-768	-1	-1	-1	-1	4		0	0						Untertest1.avi	0	880	547	72	111				0	Content		-72	-111	18340694	3101889717
18357	09:34:57.112	00:00:18.357	1102	-1024	-768	-1	-1	-1	-1	4	-1024	-768	-1	-1	-1	-1	4		0	0						Untertest1.avi	0	880	547	72	111				0	Content		-72	-111	18357362	3101906385
18374	09:34:57.129	00:00:18.373	1103	-1024	-768	-1	-1	-1	-1	4	-1024	-768	-1	-1	-1	-1	4		0	0						Untertest1.avi	0	880	547	72	111				0	Content		-72	-111	18373953	3101922976
18391	09:34:57.146	00:00:18.390	1104	-1024	-768	-1	-1	-1	-1	4	-1024	-768	-1	-1	-1	-1	4		0	0						Untertest1.avi	0	880	547	72	111				0	Content		-72	-111	18390620	3101939643
18407	09:34:57.162	00:00:18.407	1105	-1024	-768	-1	-1	-1	-1	4	-1024	-768	-1	-1	-1	-1	4		0	0						Untertest1.avi	0	880	547	72	111				0	Content		-72	-111	18407288	3101956311
18424	09:34:57.179	00:00:18.423	1106	-1024	-768	-1	-1	-1	-1	4	-1024	-768	-1	-1	-1	-1	4		0	0						Untertest1.avi	0	880	547	72	111				0	Content		-72	-111	18423840	3101972863
18441	09:34:57.196	00:00:18.440	1107	-1024	-768	-1	-1	-1	-1	4	-1024	-768	-1	-1	-1	-1	4		0	0						Untertest1.avi	0	880	547	72	111				0	Content		-72	-111	18440508	3101989531
18457	09:34:57.212	00:00:18.457	1108	-1024	-768	-1	-1	-1	-1	4	-1024	-768	-1	-1	-1	-1	4		0	0						Untertest1.avi	0	880	547	72	111				0	Content		-72	-111	18457176	3102006199
18474	09:34:57.229	00:00:18.473	1109	-1024	-768	-1	-1	-1	-1	4	-1024	-768	-1	-1	-1	-1	4		0	0						Untertest1.avi	0	880	547	72	111				0	Content		-72	-111	18473765	3102022788
18490	09:34:57.245	00:00:18.490	1110	-1024	-768	-1	-1	-1	-1	4	-1024	-768	-1	-1	-1	-1	4		0	0						Untertest1.avi	0	880	547	72	111				0	Content		-72	-111	18490433	3102039456
18507	09:34:57.262	00:00:18.507	1111	-1024	-768	-1	-1	-1	-1	4	-1024	-768	-1	-1	-1	-1	4		0	0						Untertest1.avi	0	880	547	72	111				0	Content		-72	-111	18507101	3102056124
18524	09:34:57.279	00:00:18.523	1112	-1024	-768	-1	-1	-1	-1	4	-1024	-768	-1	-1	-1	-1	4		0	0						Untertest1.avi	0	880	547	72	111				0	Content		-72	-111	18523964	3102072987
18541	09:34:57.296	00:00:18.540	1113	-1024	-768	-1	-1	-1	-1	4	-1024	-768	-1	-1	-1	-1	4		0	0						Untertest1.avi	0	880	547	72	111				0	Content		-72	-111	18540632	3102089655
18558	09:34:57.313	00:00:18.557	1114	-1024	-768	-1	-1	-1	-1	4	-1024	-768	-1	-1	-1	-1	4		0	0						Untertest1.avi	0	880	547	72	111				0	Content		-72	-111	18557570	3102106593
18574	09:34:57.329	00:00:18.574	1115	-1024	-768	-1	-1	-1	-1	4	-1024	-768	-1	-1	-1	-1	4		0	0						Untertest1.avi	0	880	547	72	111				0	Content		-72	-111	18574237	3102123260
18591	09:34:57.346	00:00:18.590	1116	-1024	-768	-1	-1	-1	-1	4	-1024	-768	-1	-1	-1	-1	4		0	0						Untertest1.avi	0	880	547	72	111				0	Content		-72	-111	18590905	3102139928
18608	09:34:57.363	00:00:18.608	1117	-1024	-768	-1	-1	-1	-1	4	-1024	-768	-1	-1	-1	-1	4		0	0						Untertest1.avi	0	880	547	72	111				0	Content		-72	-111	18608183	3102157206
18625	09:34:57.380	00:00:18.624	1118	-1024	-768	-1	-1	-1	-1	4	-1024	-768	-1	-1	-1	-1	4		0	0						Untertest1.avi	0	880	547	72	111				0	Content		-72	-111	18624851	3102173874
18641	09:34:57.396	00:00:18.641	1119	-1024	-768	-1	-1	-1	-1	4	-1024	-768	-1	-1	-1	-1	4		0	0						Untertest1.avi	0	880	547	72	111				0	Content		-72	-111	18641188	3102190211
18658	09:34:57.413	00:00:18.657	1120	-1024	-768	-1	-1	-1	-1	4	-1024	-768	-1	-1	-1	-1	4		0	0						Untertest1.avi	0	880	547	72	111				0	Content		-72	-111	18657855	3102206878
18675	09:34:57.430	00:00:18.674	1121	-1024	-768	-1	-1	-1	-1	4	-1024	-768	-1	-1	-1	-1	4		0	0						Untertest1.avi	0	880	547	72	111				0	Content		-72	-111	18674523	3102223546
18691	09:34:57.446	00:00:18.691	1122	-1024	-768	-1	-1	-1	-1	4	-1024	-768	-1	-1	-1	-1	4		0	0						Untertest1.avi	0	880	547	72	111				0	Content		-72	-111	18691191	3102240214
18707	09:34:57.462	00:00:18.707	1123	-1024	-768	-1	-1	-1	-1	4	-1024	-768	-1	-1	-1	-1	4		0	0						Untertest1.avi	0	880	547	72	111				0	Content		-72	-111	18707314	3102256337
18724	09:34:57.479	00:00:18.723	1124	-1024	-768	-1	-1	-1	-1	4	-1024	-768	-1	-1	-1	-1	4		0	0						Untertest1.avi	0	880	547	72	111				0	Content		-72	-111	18723982	3102273005
18740	09:34:57.495	00:00:18.740	1125	-1024	-768	-1	-1	-1	-1	4	-1024	-768	-1	-1	-1	-1	4		0	0						Untertest1.avi	0	880	547	72	111				0	Content		-72	-111	18740466	3102289489
18757	09:34:57.512	00:00:18.757	1126	-1024	-768	-1	-1	-1	-1	4	-1024	-768	-1	-1	-1	-1	4		0	0						Untertest1.avi	0	880	547	72	111				0	Content		-72	-111	18757134	3102306157
18774	09:34:57.529	00:00:18.773	1127	-1024	-768	-1	-1	-1	-1	4	-1024	-768	-1	-1	-1	-1	4		0	0						Untertest1.avi	0	880	547	72	111				0	Content		-72	-111	18773802	3102322825
18790	09:34:57.545	00:00:18.790	1128	-1024	-768	-1	-1	-1	-1	4	-1024	-768	-1	-1	-1	-1	4		0	0						Untertest1.avi	0	880	547	72	111				0	Content		-72	-111	18790365	3102339388
18807	09:34:57.562	00:00:18.807	1129	-1024	-768	-1	-1	-1	-1	4	-1024	-768	-1	-1	-1	-1	4		0	0						Untertest1.avi	0	880	547	72	111				0	Content		-72	-111	18807033	3102356056
18824	09:34:57.579	00:00:18.823	1130	-1024	-768	-1	-1	-1	-1	4	-1024	-768	-1	-1	-1	-1	4		0	0						Untertest1.avi	0	880	547	72	111				0	Content		-72	-111	18823701	3102372724
18840	09:34:57.595	00:00:18.840	1131	-1024	-768	-1	-1	-1	-1	4	-1024	-768	-1	-1	-1	-1	4		0	0						Untertest1.avi	0	880	547	72	111				0	Content		-72	-111	18840292	3102389315
18857	09:34:57.612	00:00:18.856	1132	-1024	-768	-1	-1	-1	-1	4	-1024	-768	-1	-1	-1	-1	4		0	0						Untertest1.avi	0	880	547	72	111				0	Content		-72	-111	18856960	3102405983
18874	09:34:57.629	00:00:18.873	1133	-1024	-768	-1	-1	-1	-1	4	-1024	-768	-1	-1	-1	-1	4		0	0						Untertest1.avi	0	880	547	72	111				0	Content		-72	-111	18873627	3102422650
18890	09:34:57.645	00:00:18.890	1134	-1024	-768	-1	-1	-1	-1	4	-1024	-768	-1	-1	-1	-1	4		0	0						Untertest1.avi	0	880	547	72	111				0	Content		-72	-111	18890295	3102439318
18907	09:34:57.662	00:00:18.906	1135	-1024	-768	-1	-1	-1	-1	4	-1024	-768	-1	-1	-1	-1	4		0	0						Untertest1.avi	0	880	547	72	111				0	Content		-72	-111	18906814	3102455837
18923	09:34:57.678	00:00:18.923	1136	-1024	-768	-1	-1	-1	-1	4	-1024	-768	-1	-1	-1	-1	4		0	0						Untertest1.avi	0	880	547	72	111				0	Content		-72	-111	18923481	3102472504
18940	09:34:57.695	00:00:18.940	1137	-1024	-768	-1	-1	-1	-1	4	-1024	-768	-1	-1	-1	-1	4		0	0						Untertest1.avi	0	880	547	72	111				0	Content		-72	-111	18940298	3102489321
18957	09:34:57.712	00:00:18.956	1138	-1024	-768	-1	-1	-1	-1	4	-1024	-768	-1	-1	-1	-1	4		0	0						Untertest1.avi	0	880	547	72	111				0	Content		-72	-111	18956966	3102505989
18974	09:34:57.729	00:00:18.973	1139	-1024	-768	-1	-1	-1	-1	4	-1024	-768	-1	-1	-1	-1	4		0	0						Untertest1.avi	0	880	547	72	111				0	Content		-72	-111	18973633	3102522656
18991	09:34:57.746	00:00:18.990	1140	-1024	-768	-1	-1	-1	-1	4	-1024	-768	-1	-1	-1	-1	4		0	0						Untertest1.avi	0	880	547	72	111				0	Content		-72	-111	18990789	3102539812
19007	09:34:57.762	00:00:19.007	1141	-1024	-768	-1	-1	-1	-1	4	-1024	-768	-1	-1	-1	-1	4		0	0						Untertest1.avi	0	880	547	72	111				0	Content		-72	-111	19007456	3102556479
19024	09:34:57.779	00:00:19.024	1142	-1024	-768	-1	-1	-1	-1	4	-1024	-768	-1	-1	-1	-1	4		0	0						Untertest1.avi	0	880	547	72	111				0	Content		-72	-111	19024448	3102573471
19041	09:34:57.796	00:00:19.041	1143	-1024	-768	-1	-1	-1	-1	4	-1024	-768	-1	-1	-1	-1	4		0	0						Untertest1.avi	0	880	547	72	111				0	Content		-72	-111	19041116	3102590139
19058	09:34:57.813	00:00:19.057	1144	-1024	-768	-1	-1	-1	-1	4	-1024	-768	-1	-1	-1	-1	4		0	0						Untertest1.avi	0	880	547	72	111				0	Content		-72	-111	19057783	3102606806
19074	09:34:57.829	00:00:19.073	1145	-1024	-768	-1	-1	-1	-1	4	-1024	-768	-1	-1	-1	-1	4		0	0						Untertest1.avi	0	880	547	72	111				0	Content		-72	-111	19073856	3102622879
19091	09:34:57.846	00:00:19.090	1146	-1024	-768	-1	-1	-1	-1	4	-1024	-768	-1	-1	-1	-1	4		0	0						Untertest1.avi	0	880	547	72	111				0	Content		-72	-111	19090524	3102639547
19107	09:34:57.862	00:00:19.106	1147	-1024	-768	-1	-1	-1	-1	4	-1024	-768	-1	-1	-1	-1	4		0	0						Untertest1.avi	0	880	547	72	111				0	Content		-72	-111	19106993	3102656016
19124	09:34:57.879	00:00:19.123	1148	-1024	-768	-1	-1	-1	-1	4	-1024	-768	-1	-1	-1	-1	4		0	0						Untertest1.avi	0	880	547	72	111				0	Content		-72	-111	19123661	3102672684
19140	09:34:57.895	00:00:19.140	1149	-1024	-768	-1	-1	-1	-1	4	-1024	-768	-1	-1	-1	-1	4		0	0						Untertest1.avi	0	880	547	72	111				0	Content		-72	-111	19140328	3102689351
19157	09:34:57.912	00:00:19.156	1150	-1024	-768	-1	-1	-1	-1	4	-1024	-768	-1	-1	-1	-1	4		0	0						Untertest1.avi	0	880	547	72	111				0	Content		-72	-111	19156862	3102705885
19174	09:34:57.929	00:00:19.173	1151	-1024	-768	-1	-1	-1	-1	4	-1024	-768	-1	-1	-1	-1	4		0	0						Untertest1.avi	0	880	547	72	111				0	Content		-72	-111	19173530	3102722553
19190	09:34:57.945	00:00:19.190	1152	-1024	-768	-1	-1	-1	-1	4	-1024	-768	-1	-1	-1	-1	4		0	0						Untertest1.avi	0	880	547	72	111				0	Content		-72	-111	19190197	3102739220
19207	09:34:57.962	00:00:19.206	1153	-1024	-768	-1	-1	-1	-1	4	-1024	-768	-1	-1	-1	-1	4		0	0						Untertest1.avi	0	880	547	72	111				0	Content		-72	-111	19206752	3102755775
19223	09:34:57.978	00:00:19.223	1154	-1024	-768	-1	-1	-1	-1	4	-1024	-768	-1	-1	-1	-1	4		0	0						Untertest1.avi	0	880	547	72	111				0	Content		-72	-111	19223420	3102772443
19240	09:34:57.995	00:00:19.240	1155	-1024	-768	-1	-1	-1	-1	4	-1024	-768	-1	-1	-1	-1	4		0	0						Untertest1.avi	0	880	547	72	111				0	Content		-72	-111	19240087	3102789110
19257	09:34:58.012	00:00:19.256	1156	-1024	-768	-1	-1	-1	-1	4	-1024	-768	-1	-1	-1	-1	4		0	0						Untertest1.avi	0	880	547	72	111				0	Content		-72	-111	19256659	3102805682
19273	09:34:58.028	00:00:19.273	1157	-1024	-768	-1	-1	-1	-1	4	-1024	-768	-1	-1	-1	-1	4		0	0						Untertest1.avi	0	880	547	72	111				0	Content		-72	-111	19273326	3102822349
19290	09:34:58.045	00:00:19.289	1158	-1024	-768	-1	-1	-1	-1	4	-1024	-768	-1	-1	-1	-1	4		0	0						Untertest1.avi	0	880	547	72	111				0	Content		-72	-111	19289994	3102839017
19307	09:34:58.062	00:00:19.306	1159	-1024	-768	-1	-1	-1	-1	4	-1024	-768	-1	-1	-1	-1	4		0	0						Untertest1.avi	0	880	547	72	111				0	Content		-72	-111	19306595	3102855618
19323	09:34:58.078	00:00:19.323	1160	-1024	-768	-1	-1	-1	-1	4	-1024	-768	-1	-1	-1	-1	4		0	0						Untertest1.avi	0	880	547	72	111				0	Content		-72	-111	19323262	3102872285
19340	09:34:58.095	00:00:19.339	1161	-1024	-768	-1	-1	-1	-1	4	-1024	-768	-1	-1	-1	-1	4		0	0						Untertest1.avi	0	880	547	72	111				0	Content		-72	-111	19339930	3102888953
19357	09:34:58.112	00:00:19.356	1162	-1024	-768	-1	-1	-1	-1	4	-1024	-768	-1	-1	-1	-1	4		0	0						Untertest1.avi	0	880	547	72	111				0	Content		-72	-111	19356806	3102905829
19373	09:34:58.128	00:00:19.373	1163	-1024	-768	-1	-1	-1	-1	4	-1024	-768	-1	-1	-1	-1	4		0	0						Untertest1.avi	0	880	547	72	111				0	Content		-72	-111	19373473	3102922496
19390	09:34:58.145	00:00:19.390	1164	-1024	-768	-1	-1	-1	-1	4	-1024	-768	-1	-1	-1	-1	4		0	0						Untertest1.avi	0	880	547	72	111				0	Content		-72	-111	19390414	3102939437
19407	09:34:58.162	00:00:19.407	1165	-1024	-768	-1	-1	-1	-1	4	-1024	-768	-1	-1	-1	-1	4		0	0						Untertest1.avi	0	880	547	72	111				0	Content		-72	-111	19407082	3102956105
19424	09:34:58.179	00:00:19.423	1166	-1024	-768	-1	-1	-1	-1	4	-1024	-768	-1	-1	-1	-1	4		0	0						Untertest1.avi	0	880	547	72	111				0	Content		-72	-111	19423749	3102972772
19441	09:34:58.196	00:00:19.441	1167	-1024	-768	-1	-1	-1	-1	4	-1024	-768	-1	-1	-1	-1	4		0	0						Untertest1.avi	0	880	547	72	111				0	Content		-72	-111	19441022	3102990045
19458	09:34:58.213	00:00:19.457	1168	-1024	-768	-1	-1	-1	-1	4	-1024	-768	-1	-1	-1	-1	4		0	0						Untertest1.avi	0	880	547	72	111				0	Content		-72	-111	19457689	3103006712
19474	09:34:58.229	00:00:19.473	1169	-1024	-768	-1	-1	-1	-1	4	-1024	-768	-1	-1	-1	-1	4		0	0						Untertest1.avi	0	880	547	72	111				0	Content		-72	-111	19473890	3103022913
19491	09:34:58.246	00:00:19.490	1170	-1024	-768	-1	-1	-1	-1	4	-1024	-768	-1	-1	-1	-1	4		0	0						Untertest1.avi	0	880	547	72	111				0	Content		-72	-111	19490558	3103039581
19507	09:34:58.262	00:00:19.507	1171	-1024	-768	-1	-1	-1	-1	4	-1024	-768	-1	-1	-1	-1	4		0	0						Untertest1.avi	0	880	547	72	111				0	Content		-72	-111	19507225	3103056248
19523	09:34:58.278	00:00:19.523	1172	-1024	-768	-1	-1	-1	-1	4	-1024	-768	-1	-1	-1	-1	4		0	0						Untertest1.avi	0	880	547	72	111				0	Content		-72	-111	19523446	3103072469
19540	09:34:58.295	00:00:19.540	1173	-1024	-768	-1	-1	-1	-1	4	-1024	-768	-1	-1	-1	-1	4		0	0						Untertest1.avi	0	880	547	72	111				0	Content		-72	-111	19540114	3103089137
19556	09:34:58.311	00:00:19.556	1174	-1024	-768	-1	-1	-1	-1	4	-1024	-768	-1	-1	-1	-1	4		0	0						Untertest1.avi	0	880	547	72	111				0	Content		-72	-111	19556290	3103105313
19573	09:34:58.328	00:00:19.573	1175	-1024	-768	-1	-1	-1	-1	4	-1024	-768	-1	-1	-1	-1	4		0	0						Untertest1.avi	0	880	547	72	111				0	Content		-72	-111	19573037	3103122060
19590	09:34:58.345	00:00:19.589	1176	-1024	-768	-1	-1	-1	-1	4	-1024	-768	-1	-1	-1	-1	4		0	0						Untertest1.avi	0	880	547	72	111				0	Content		-72	-111	19589723	3103138746
19606	09:34:58.361	00:00:19.606	1177	-1024	-768	-1	-1	-1	-1	4	-1024	-768	-1	-1	-1	-1	4		0	0						Untertest1.avi	0	880	547	72	111				0	Content		-72	-111	19606391	3103155414
19623	09:34:58.378	00:00:19.623	1178	-1024	-768	-1	-1	-1	-1	4	-1024	-768	-1	-1	-1	-1	4		0	0						Untertest1.avi	0	880	547	72	111				0	Content		-72	-111	19623034	3103172057
19640	09:34:58.395	00:00:19.639	1179	-1024	-768	-1	-1	-1	-1	4	-1024	-768	-1	-1	-1	-1	4		0	0						Untertest1.avi	0	880	547	72	111				0	Content		-72	-111	19639656	3103188679
19656	09:34:58.411	00:00:19.656	1180	-1024	-768	-1	-1	-1	-1	4	-1024	-768	-1	-1	-1	-1	4		0	0						Untertest1.avi	0	880	547	72	111				0	Content		-72	-111	19656324	3103205347
19673	09:34:58.428	00:00:19.672	1181	762,4901	569,6996	0,6824351	0,588659	528,6519	3,94833	0	609,1331	547,6816	0,5156978	0,6424873	552,6727	3,508354	0	30	686	559						Untertest1.avi	0	880	547	72	111	643	444	316	0	Content		614	448	19672903	3103221926
19690	09:34:58.445	00:00:19.689	1182	-1024	-768	-1	-1	-1	-1	4	604,3607	576,0103	0,515662	0,6424531	552,6261	3,324567	0	30	604	576						Untertest1.avi	0	880	547	72	111	643	444	316	0	Content		532	465	19689789	3103238812
19706	09:34:58.461	00:00:19.706	1183	878,1613	558,8885	0,6843351	0,5882067	533,6667	3,978142	0	622,4975	607,3658	0,5158786	0,6423232	554,1429	3,072671	0	30	750	583						Untertest1.avi	0	880	547	72	111	643	444	316	0	Content		678	472	19706158	3103255181
19723	09:34:58.478	00:00:19.722	1184	762,6297	572,4049	0,6819497	0,5887938	533,6613	3,900886	0	611,1299	567,565	0,5156556	0,6423434	554,1429	3,45135	0	30	687	570						Untertest1.avi	0	880	547	72	111	643	444	316	0	Content		615	459	19722902	3103271925
19740	09:34:58.495	00:00:19.739	1185	862,1013	570,2009	0,6843871	0,5884237	533,6653	3,853408	0	647,0991	543,0732	0,515891	0,6423205	554,1429	3,964919	0	30	755	557						Untertest1.avi	0	880	547	72	111	643	444	316	0	Content		683	446	19739526	3103288549
19756	09:34:58.511	00:00:19.756	1186	781,9534	573,2751	0,6820287	0,5891593	533,6613	3,943528	0	588,155	525,4796	0,5154302	0,6425847	554,1429	3,833084	0	30	685	549						Untertest1.avi	0	880	547	72	111	643	444	316	0	Content		613	438	19756150	3103305173
19773	09:34:58.528	00:00:19.772	1187	844,9911	558,4417	0,6844575	0,5888157	533,6653	4,034135	0	664,1138	532,6722	0,5158901	0,642593	554,1429	3,86674	0	30	755	546						Untertest1.avi	0	880	547	72	111	643	444	316	0	Content		683	435	19772773	3103321796
19790	09:34:58.545	00:00:19.789	1188	784,198	578,9196	0,682124	0,5895889	533,6613	3,894758	0	569,3569	536,6726	0,5154335	0,6430185	554,1429	3,866045	0	30	677	558						Untertest1.avi	0	880	547	72	111	643	444	316	0	Content		605	447	19789523	3103338546
19806	09:34:58.561	00:00:19.806	1189	-1024	-768	-1	-1	-1	-1	4	-1024	-768	-1	-1	-1	-1	4	30	0	0						Untertest1.avi	0	880	547	72	111	643	444	316	0	Content		-72	-111	19806179	3103355202
19823	09:34:58.578	00:00:19.822	1190	-1024	-768	-1	-1	-1	-1	4	-1024	-768	-1	-1	-1	-1	4	30	0	0						Untertest1.avi	0	880	547	72	111	643	444	316	0	Content		-72	-111	19822846	3103371869
19839	09:34:58.594	00:00:19.839	1191	806,7719	573,0936	0,682972	0,5900954	527,6929	4,003297	0	607,8516	533,4455	0,515719	0,6434603	553,0593	3,967123	0	30	707	553						Untertest1.avi	0	880	547	72	111	643	444	316	0	Content		635	442	19839472	3103388495
19856	09:34:58.611	00:00:19.856	1192	814,7153	578,9991	0,6829963	0,590296	527,7474	4,002768	0	615,2687	530,0056	0,5157161	0,6437318	553,0696	3,961614	0	30	715	555						Untertest1.avi	0	880	547	72	111	643	444	316	0	Content		643	444	19856117	3103405140
19873	09:34:58.628	00:00:19.872	1193	818,2294	579,5839	0,6829679	0,5904688	527,7342	3,990281	0	617,7557	523,8365	0,5156707	0,6438936	552,9718	3,910891	0	30	718	552						Untertest1.avi	0	880	547	72	111	643	444	316	0	Content		646	441	19872844	3103421867
19889	09:34:58.644	00:00:19.889	1194	810,9496	573,4974	0,6828607	0,5907339	527,8845	4,001026	0	620,9198	536,627	0,515605	0,6440225	552,8688	3,952878	0	30	716	555						Untertest1.avi	0	880	547	72	111	643	444	316	0	Content		644	444	19889469	3103438492
19906	09:34:58.661	00:00:19.906	1195	817,0135	574,8735	0,6828063	0,5909443	527,8885	4,001865	0	623,1328	530,9971	0,5155064	0,6442716	552,9865	3,975525	0	30	720	553						Untertest1.avi	0	880	547	72	111	643	444	316	0	Content		648	442	19906094	3103455117
19923	09:34:58.678	00:00:19.922	1196	818,4809	576,231	0,6827168	0,5911535	527,8021	4,020023	0	616,7029	536,7866	0,5154286	0,644482	553,0465	3,957245	0	30	718	557						Untertest1.avi	0	880	547	72	111	643	444	316	0	Content		646	446	19922719	3103471742
19939	09:34:58.694	00:00:19.939	1197	823,7501	570,4377	0,6826591	0,5913542	527,788	3,998407	0	610,8373	540,3221	0,5153408	0,6446632	553,118	3,941966	0	30	717	555						Untertest1.avi	0	880	547	72	111	643	444	316	0	Content		645	444	19939467	3103488490
19956	09:34:58.711	00:00:19.956	1198	821,0339	573,9326	0,6825796	0,5916019	527,7011	4,070043	0	621,2393	527,4556	0,5152379	0,6447777	552,9554	3,920727	0	30	721	551						Untertest1.avi	0	880	547	72	111	643	444	316	0	Content		649	440	19956091	3103505114
19973	09:34:58.728	00:00:19.972	1199	799,6624	574,3333	0,6827447	0,5920545	527,6467	4,065313	0	624,7589	526,6915	0,5154968	0,6452522	552,8636	3,929306	0	30	712	551						Untertest1.avi	0	880	547	72	111	643	444	316	0	Content		640	440	19972715	3103521738
19989	09:34:58.744	00:00:19.989	1200	725,5604	650,5525	0,6836094	0,5947751	527,7248	4,122518	0	586,7444	604,7422	0,5172421	0,6473476	552,8043	4,058365	0	31	656	628						Untertest1.avi	0	880	547	72	111	537	529	1183	0	Content		584	517	19989342	3103538365
20006	09:34:58.761	00:00:20.006	1201	710,4896	705,6479	0,6838569	0,5960061	527,4587	4,061596	0	513,2803	648,0862	0,5180351	0,6481633	552,5994	3,964437	0	31	612	677						Untertest1.avi	0	880	547	72	111	537	529	1183	0	Content		540	566	20006087	3103555110
20023	09:34:58.778	00:00:20.022	1202	710,5266	697,8763	0,6837956	0,5956379	527,7092	4,085883	0	517,4115	640,4331	0,5178573	0,6478195	552,7115	4,021324	0	31	614	669						Untertest1.avi	0	880	547	72	111	537	529	1183	0	Content		542	558	20022713	3103571736
20039	09:34:58.794	00:00:20.039	1203	706,537	694,1164	0,6838082	0,5951735	527,4186	4,074932	0	512,7699	634,1255	0,517782	0,6472898	552,7958	3,949165	0	31	610	664						Untertest1.avi	0	880	547	72	111	537	529	1183	0	Content		538	553	20039460	3103588483
20056	09:34:58.811	00:00:20.056	1204	706,0283	698,5308	0,6837965	0,5947453	527,6902	4,068822	0	511,002	637,8622	0,5176294	0,6468996	552,6318	4,019619	0	31	609	668						Untertest1.avi	0	880	547	72	111	537	529	1183	0	Content		537	557	20056086	3103605109
20073	09:34:58.828	00:00:20.072	1205	710,4655	703,1896	0,6838285	0,594237	527,4714	4,055105	0	513,3909	637,7527	0,5175824	0,6463774	552,6614	3,983164	0	31	612	670						Untertest1.avi	0	880	547	72	111	537	529	1183	0	Content		540	559	20072710	3103621733
20089	09:34:58.844	00:00:20.089	1206	713,2493	698,4563	0,6838682	0,5938514	527,4878	4,025929	0	511,3689	641,1631	0,5175725	0,6460132	552,6556	3,973691	0	31	612	670						Untertest1.avi	0	880	547	72	111	537	529	1183	0	Content		540	559	20089338	3103638361
20106	09:34:58.861	00:00:20.105	1207	713,7744	693,7249	0,6839727	0,5935114	527,64	4,079034	0	509,6078	644,2495	0,5176219	0,6456475	552,7588	4,008169	0	31	612	669						Untertest1.avi	0	880	547	72	111	537	529	1183	0	Content		540	558	20105959	3103654982
20123	09:34:58.878	00:00:20.122	1208	710,3002	700,9836	0,6841682	0,5933059	527,723	4,036172	0	508,1952	639,4327	0,5176954	0,6454753	552,8352	3,92751	0	31	609	670						Untertest1.avi	0	880	547	72	111	537	529	1183	0	Content		537	559	20122707	3103671730
20139	09:34:58.894	00:00:20.139	1209	721,473	699,282	0,6842956	0,5932877	527,4564	4,011073	0	515,4413	640,4675	0,5177843	0,6453851	552,9403	3,979597	0	31	618	670						Untertest1.avi	0	880	547	72	111	537	529	1183	0	Content		546	559	20139331	3103688354
20156	09:34:58.911	00:00:20.155	1210	707,4449	703,3499	0,6843555	0,593354	527,4893	4,06702	0	512,6233	642,1273	0,5178252	0,6453828	552,8748	4,007891	0	31	610	673						Untertest1.avi	0	880	547	72	111	537	529	1183	0	Content		538	562	20155956	3103704979
20173	09:34:58.928	00:00:20.172	1211	713,9708	698,7797	0,6843808	0,5935116	527,5059	3,990831	0	509,7732	638,0818	0,5178167	0,6454569	552,8996	4,013152	0	31	612	668						Untertest1.avi	0	880	547	72	111	537	529	1183	0	Content		540	557	20172703	3103721726
20189	09:34:58.944	00:00:20.189	1212	669,2895	725,4739	0,6843715	0,5936474	527,5777	4,084078	0	516,1331	642,7043	0,5177793	0,64552	552,77	4,008195	0	31	593	684						Untertest1.avi	0	880	547	72	111	537	529	1183	0	Content		521	573	20189330	3103738353
20206	09:34:58.961	00:00:20.205	1213	754,9807	696,2988	0,6835291	0,5935635	524,7369	4,078881	0	476,6738	641,2257	0,5177369	0,6456148	552,7906	3,960796	0	31	616	669						Untertest1.avi	0	880	547	72	111	537	529	1183	0	Content		544	558	20205952	3103754975
20223	09:34:58.978	00:00:20.222	1214	661,5179	705,5363	0,684339	0,5940183	527,6189	4,192063	0	470,9444	640,8311	0,5176732	0,6457322	552,7629	3,993549	0	31	566	673						Untertest1.avi	0	880	547	72	111	537	529	1183	0	Content		494	562	20222576	3103771599
20239	09:34:58.994	00:00:20.239	1215	716,768	692,0372	0,6843499	0,5941796	527,4955	4,064074	0	510,7609	644,2016	0,5175992	0,6457535	552,7828	3,997186	0	31	614	668						Untertest1.avi	0	880	547	72	111	537	529	1183	0	Content		542	557	20239325	3103788348
20256	09:34:59.011	00:00:20.255	1216	717,5446	694,7522	0,6843545	0,5943279	527,5021	4,058158	0	510,774	637,6868	0,5175723	0,645798	552,7518	3,972661	0	31	614	666						Untertest1.avi	0	880	547	72	111	537	529	1183	0	Content		542	555	20255950	3103804973
20273	09:34:59.028	00:00:20.272	1217	725,4289	702,4318	0,6843586	0,5944341	527,5026	3,992832	0	506,0622	637,258	0,5175416	0,6458436	552,7302	3,946516	0	31	616	670						Untertest1.avi	0	880	547	72	111	537	529	1183	0	Content		544	559	20272575	3103821598
20289	09:34:59.044	00:00:20.289	1218	723,4421	699,0482	0,6843813	0,5945675	527,4852	4,031375	0	554,9825	636,9894	0,5175215	0,6459201	552,6855	4,001451	0	31	639	668						Untertest1.avi	0	880	547	72	111	537	529	1183	0	Content		567	557	20289200	3103838223
20306	09:34:59.061	00:00:20.305	1219	713,8278	696,2401	0,6844066	0,5946453	527,4704	4,05617	0	515,6924	641,274	0,5175187	0,6459758	552,6704	3,999246	0	31	615	669						Untertest1.avi	0	880	547	72	111	537	529	1183	0	Content		543	558	20305947	3103854970
20323	09:34:59.078	00:00:20.322	1220	718,377	690,4855	0,6844357	0,5947487	527,488	4,034939	0	518,6086	636,9559	0,517516	0,6460323	552,6783	4,034489	0	31	618	664						Untertest1.avi	0	880	547	72	111	537	529	1183	0	Content		546	553	20322572	3103871595
20339	09:34:59.094	00:00:20.339	1221	709,58	693,6532	0,6844543	0,5948255	527,4598	4,040699	0	509,1043	632,3047	0,5175025	0,6460633	552,6867	3,991962	0	31	609	663						Untertest1.avi	0	880	547	72	111	537	529	1183	0	Content		537	552	20339198	3103888221
20356	09:34:59.111	00:00:20.355	1222	712,9134	693,2639	0,6845421	0,594545	527,504	3,982577	0	514,3066	640,6962	0,5175521	0,6457242	552,6686	3,981027	0	31	614	667						Untertest1.avi	0	880	547	72	111	537	529	1183	0	Content		542	556	20355822	3103904845
20373	09:34:59.128	00:00:20.372	1223	705,1669	661,2414	0,6847458	0,5936891	527,232	4,020483	0	502,5162	601,9581	0,5176197	0,6450567	552,7483	3,991617	0	31	604	632						Untertest1.avi	0	880	547	72	111	537	529	1183	0	Content		532	521	20372570	3103921593
20389	09:34:59.144	00:00:20.389	1224	708,9106	664,832	0,6847181	0,5935742	527,1442	3,998199	0	509,9124	618,5226	0,5174817	0,645067	552,6451	3,944651	0	31	609	642						Untertest1.avi	0	880	547	72	111	537	529	1183	0	Content		537	531	20389194	3103938217
20406	09:34:59.161	00:00:20.405	1225	704,3818	666,5434	0,6846967	0,5935733	527,1061	4,034629	0	511,8954	614,1464	0,5174197	0,6450374	552,5986	3,986233	0	31	608	640						Untertest1.avi	0	880	547	72	111	537	529	1183	0	Content		536	529	20405816	3103954839
20422	09:34:59.177	00:00:20.422	1226	706,7462	666,5972	0,6846606	0,5934847	527,0719	4,051414	0	515,2122	609,887	0,5173036	0,6448692	552,757	3,933527	0	31	611	638						Untertest1.avi	0	880	547	72	111	537	529	1183	0	Content		539	527	20422443	3103971466
20439	09:34:59.194	00:00:20.439	1227	699,909	667,2608	0,6845826	0,5933549	527,2861	4,050807	0	518,4177	615,5759	0,5171587	0,6447917	552,6707	3,96935	0	31	609	641						Untertest1.avi	0	880	547	72	111	537	529	1183	0	Content		537	530	20439190	3103988213
20456	09:34:59.211	00:00:20.455	1228	698,4866	670,2961	0,6845201	0,5932463	527,2777	4,023654	0	512,3446	608,6468	0,5170648	0,6446692	552,5705	3,996307	0	31	605	639						Untertest1.avi	0	880	547	72	111	537	529	1183	0	Content		533	528	20455817	3104004840
20472	09:34:59.227	00:00:20.472	1229	708,4307	659,0931	0,6844367	0,5932323	527,2247	4,028435	0	510,0246	605,8849	0,5169849	0,644623	552,5378	3,983042	0	31	609	632						Untertest1.avi	0	880	547	72	111	537	529	1183	0	Content		537	521	20472439	3104021462
20489	09:34:59.244	00:00:20.489	1230	701,5012	663,1499	0,6843497	0,5933268	527,2944	4,051466	0	520,4218	605,2258	0,516859	0,6446366	552,6385	3,936085	0	31	611	634						Untertest1.avi	0	880	547	72	111	537	529	1183	0	Content		539	523	20489063	3104038086
20506	09:34:59.261	00:00:20.505	1231	705,5442	662,5249	0,6842719	0,5933674	527,2737	4,026622	0	516,754	608,6738	0,5166773	0,6446774	552,5177	3,988001	0	31	611	636						Untertest1.avi	0	880	547	72	111	537	529	1183	0	Content		539	525	20505813	3104054836
20522	09:34:59.277	00:00:20.522	1232	705,2693	662,3774	0,6841735	0,5933926	527,09	4,020243	0	505,0485	611,8412	0,5165865	0,6446224	552,4481	4,01651	0	31	605	637						Untertest1.avi	0	880	547	72	111	537	529	1183	0	Content		533	526	20522439	3104071462
20539	09:34:59.294	00:00:20.539	1233	704,5402	663,6503	0,684103	0,5934125	527,3202	4,03252	0	513,2492	602,29	0,5165342	0,6445676	552,4429	3,990318	0	31	609	633						Untertest1.avi	0	880	547	72	111	537	529	1183	0	Content		537	522	20539060	3104088083
20556	09:34:59.311	00:00:20.555	1234	707,1121	661,5432	0,6840985	0,5934878	527,3255	4,027325	0	510,3815	604,3467	0,51651	0,6445077	552,4563	3,989563	0	31	609	633						Untertest1.avi	0	880	547	72	111	537	529	1183	0	Content		537	522	20555688	3104104711
20572	09:34:59.327	00:00:20.572	1235	710,188	661,2269	0,6841056	0,5935282	527,3576	4,016378	0	520,1722	613,432	0,5164884	0,6444277	552,4951	4,030627	0	31	615	637						Untertest1.avi	0	880	547	72	111	537	529	1183	0	Content		543	526	20572433	3104121456
20589	09:34:59.344	00:00:20.589	1236	709,9893	663,7498	0,6840861	0,5936401	527,3631	4,005088	0	499,9509	616,8759	0,5164443	0,6444195	552,5955	3,984432	0	31	605	640						Untertest1.avi	0	880	547	72	111	537	529	1183	0	Content		533	529	20589059	3104138082
20606	09:34:59.361	00:00:20.605	1237	696,9145	662,2576	0,6839843	0,5938786	527,3209	4,007782	0	510,3756	605,2992	0,5163686	0,6444849	552,6484	3,987054	0	31	604	634						Untertest1.avi	0	880	547	72	111	537	529	1183	0	Content		532	523	20605682	3104154705
20622	09:34:59.377	00:00:20.622	1238	702,5365	663,0111	0,6838737	0,5941845	527,382	4,037705	0	508,1852	610,4006	0,5161829	0,6446732	552,5594	4,00681	0	31	605	637						Untertest1.avi	0	880	547	72	111	537	529	1183	0	Content		533	526	20622307	3104171330
20639	09:34:59.394	00:00:20.639	1239	698,7092	665,8897	0,6837137	0,5944754	527,2025	4,032411	0	515,8965	608,3611	0,5160695	0,6447932	552,5511	3,976954	0	31	607	637						Untertest1.avi	0	880	547	72	111	537	529	1183	0	Content		535	526	20639057	3104188080
20656	09:34:59.411	00:00:20.655	1240	714,131	660,4154	0,6834711	0,5948997	527,4691	4,037785	0	509,4758	605,5138	0,515862	0,6450307	552,7035	4,014751	0	31	612	633						Untertest1.avi	0	880	547	72	111	537	529	1183	0	Content		540	522	20655682	3104204705
20672	09:34:59.427	00:00:20.672	1241	701,0249	668,6778	0,6833209	0,5952496	527,4225	4,038952	0	508,14	611,7187	0,5156702	0,6453821	552,6554	4,00966	0	31	605	640						Untertest1.avi	0	880	547	72	111	537	529	1183	0	Content		533	529	20672304	3104221327
20689	09:34:59.444	00:00:20.688	1242	709,1771	673,4631	0,6831494	0,5956098	527,582	4,005827	0	510,4757	618,9791	0,5155517	0,6455402	552,6519	4,022991	0	31	610	646						Untertest1.avi	0	880	547	72	111	537	529	1183	0	Content		538	535	20688931	3104237954
20706	09:34:59.461	00:00:20.705	1243	711,1625	664,6741	0,6830475	0,5958208	527,5958	4,032505	0	503,6238	610,3425	0,5154408	0,6456674	552,8397	4,036327	0	31	607	638						Untertest1.avi	0	880	547	72	111	537	529	1183	0	Content		535	527	20705680	3104254703
20722	09:34:59.477	00:00:20.722	1244	699,8445	664,2365	0,6830236	0,5959788	527,6243	4,065932	0	502,4837	611,4979	0,5153519	0,6458046	552,8309	3,997415	0	31	601	638						Untertest1.avi	0	880	547	72	111	537	529	1183	0	Content		529	527	20722306	3104271329
20739	09:34:59.494	00:00:20.738	1245	699,3921	664,9357	0,6830141	0,5960674	527,6069	4,097493	0	511,783	616,2181	0,5153103	0,6459213	552,8177	4,022641	0	31	606	641						Untertest1.avi	0	880	547	72	111	537	529	1183	0	Content		534	530	20738930	3104287953
20756	09:34:59.511	00:00:20.755	1246	706,8185	667,4929	0,6830302	0,5960649	527,6114	4,064352	0	507,196	610,176	0,5153039	0,6459718	552,772	4,033077	0	31	607	639						Untertest1.avi	0	880	547	72	111	537	529	1183	0	Content		535	528	20755552	3104304575
20772	09:34:59.527	00:00:20.772	1247	699,835	665,7562	0,6830593	0,5959767	527,5981	3,976	0	503,2227	611,3168	0,5153091	0,6458734	552,7228	3,993449	0	31	602	639						Untertest1.avi	0	880	547	72	111	537	529	1183	0	Content		530	528	20772303	3104321326
20789	09:34:59.544	00:00:20.788	1248	698,0759	663,7258	0,6830968	0,5958045	527,5906	3,998055	0	502,8022	613,7904	0,5153272	0,6457021	552,7099	4,007658	0	31	600	639						Untertest1.avi	0	880	547	72	111	537	529	1183	0	Content		528	528	20788928	3104337951
20806	09:34:59.561	00:00:20.805	1249	702,467	664,731	0,683161	0,595664	527,5135	4,038934	0	515,1426	608,7523	0,5153424	0,645573	552,6218	4,002611	0	31	609	637						Untertest1.avi	0	880	547	72	111	537	529	1183	0	Content		537	526	20805552	3104354575
20822	09:34:59.577	00:00:20.822	1250	705,8798	662,4589	0,6832561	0,5955111	527,5783	4,070271	0	514,0887	615,0457	0,5153734	0,6454605	552,5113	3,982816	0	31	610	639						Untertest1.avi	0	880	547	72	111	537	529	1183	0	Content		538	528	20822177	3104371200
20839	09:34:59.594	00:00:20.838	1251	705,4631	674,0725	0,6833432	0,5952823	527,3489	4,015436	0	512,1013	610,6121	0,5154492	0,6452557	552,5375	4,000595	0	31	609	642						Untertest1.avi	0	880	547	72	111	537	529	1183	0	Content		537	531	20838924	3104387947
20856	09:34:59.611	00:00:20.855	1252	716,4557	671,1543	0,6834085	0,5951045	527,3552	3,961995	0	506,9215	613,8269	0,5155132	0,645001	552,374	3,972757	0	31	612	642						Untertest1.avi	0	880	547	72	111	537	529	1183	0	Content		540	531	20855549	3104404572
20872	09:34:59.627	00:00:20.872	1253	709,9348	660,1155	0,6834849	0,5948737	527,322	3,996735	0	508,0389	613,2331	0,5155108	0,6447778	552,3571	4,002738	0	31	609	637						Untertest1.avi	0	880	547	72	111	537	529	1183	0	Content		537	526	20872181	3104421204
20889	09:34:59.644	00:00:20.888	1254	702,4736	676,4726	0,6835089	0,5946307	527,2302	4,030382	0	511,2536	613,2695	0,5154873	0,6445832	552,3483	3,982895	0	31	607	645						Untertest1.avi	0	880	547	72	111	537	529	1183	0	Content		535	534	20888797	3104437820
20906	09:34:59.661	00:00:20.905	1255	710,3557	671,7307	0,6834555	0,5944938	527,2624	3,981183	0	507,4991	613,2291	0,5153838	0,6444475	552,2887	4,012819	0	31	609	642						Untertest1.avi	0	880	547	72	111	537	529	1183	0	Content		537	531	20905548	3104454571
20922	09:34:59.677	00:00:20.922	1256	709,6595	667,3036	0,6833524	0,5944974	527,2736	3,9893	0	510,6434	610,2798	0,5152285	0,6444477	552,2198	4,006008	0	31	610	639						Untertest1.avi	0	880	547	72	111	537	529	1183	0	Content		538	528	20922174	3104471197
20939	09:34:59.694	00:00:20.938	1257	703,749	670,5104	0,6831415	0,5946347	527,305	4,026406	0	504,2992	613,0105	0,5150715	0,6445326	552,3135	3,995459	0	31	604	642						Untertest1.avi	0	880	547	72	111	537	529	1183	0	Content		532	531	20938794	3104487817
20956	09:34:59.711	00:00:20.955	1258	713,4329	667,4876	0,6829523	0,5948074	527,2742	4,015211	0	510,3751	616,4305	0,5148971	0,644655	552,1179	3,9916	0	31	612	642						Untertest1.avi	0	880	547	72	111	537	529	1183	0	Content		540	531	20955546	3104504569
20972	09:34:59.727	00:00:20.972	1259	713,7441	671,3698	0,6828343	0,59501	527,3018	3,983114	0	509,4165	606,8318	0,514695	0,6448415	552,33	4,004608	0	31	612	639						Untertest1.avi	0	880	547	72	111	537	529	1183	0	Content		540	528	20972169	3104521192
20989	09:34:59.744	00:00:20.988	1260	714,7449	664,7852	0,6826846	0,5951972	527,3599	3,961359	0	502,8057	614,7988	0,5146035	0,6450025	552,3217	3,981497	0	31	609	640						Untertest1.avi	0	880	547	72	111	537	529	1183	0	Content		537	529	20988793	3104537816
21005	09:34:59.760	00:00:21.005	1261	708,8145	669,8675	0,6826374	0,5953233	527,319	4,028502	0	513,6702	602,5578	0,5145463	0,6452196	552,3112	4,014794	0	31	611	636						Untertest1.avi	0	880	547	72	111	537	529	1183	0	Content		539	525	21005417	3104554440
21022	09:34:59.777	00:00:21.022	1262	704,2508	669,9031	0,6826227	0,5954615	527,3299	3,970772	0	516,5033	614,274	0,5145255	0,6453307	552,3085	3,961527	0	31	610	642						Untertest1.avi	0	880	547	72	111	537	529	1183	0	Content		538	531	21022165	3104571188
21039	09:34:59.794	00:00:21.038	1263	701,1865	666,321	0,6826351	0,5955682	527,3641	3,9616	0	508,2753	614,3629	0,5145341	0,6453897	552,3373	3,970217	0	31	605	640						Untertest1.avi	0	880	547	72	111	537	529	1183	0	Content		533	529	21038791	3104587814
21055	09:34:59.810	00:00:21.055	1264	695,5959	667,7455	0,6826764	0,5956161	527,4042	3,960448	0	503,4747	608,3152	0,5145404	0,6454221	552,3402	3,969985	0	31	600	638						Untertest1.avi	0	880	547	72	111	537	529	1183	0	Content		528	527	21055417	3104604440
21072	09:34:59.827	00:00:21.072	1265	711,3431	665,8231	0,6827159	0,5956712	527,4246	3,88739	0	506,5287	612,7642	0,51456	0,6454188	552,3447	3,895966	0	31	609	639						Untertest1.avi	0	880	547	72	111	537	529	1183	0	Content		537	528	21072038	3104621061
21089	09:34:59.844	00:00:21.088	1266	706,56	670,3599	0,6828256	0,5957274	527,306	3,888314	0	503,2642	605,6302	0,5146058	0,6454284	552,3691	3,849087	0	31	605	638						Untertest1.avi	0	880	547	72	111	537	529	1183	0	Content		533	527	21088790	3104637813
21105	09:34:59.860	00:00:21.105	1267	704,2311	668,7003	0,6828908	0,5957939	527,3488	3,907143	0	495,1523	610,6711	0,5146467	0,6454379	552,3779	3,83373	0	31	600	640						Untertest1.avi	0	880	547	72	111	537	529	1183	0	Content		528	529	21105413	3104654436
21122	09:34:59.877	00:00:21.122	1268	713,8929	670,2272	0,6829699	0,5958855	527,4281	3,787501	0	505,0578	613,9739	0,5147066	0,6454384	552,4059	3,810269	0	31	609	642						Untertest1.avi	0	880	547	72	111	537	529	1183	0	Content		537	531	21122036	3104671059
21139	09:34:59.894	00:00:21.138	1269	702,5755	663,1433	0,6830999	0,5959642	527,4465	3,831491	0	509,4294	607,8633	0,5148201	0,6454353	552,3041	3,811434	0	31	606	636						Untertest1.avi	0	880	547	72	111	537	529	1183	0	Content		534	525	21138659	3104687682
21155	09:34:59.910	00:00:21.155	1270	723,609	671,7278	0,6829525	0,5959251	527,4644	3,720683	0	512,2052	612,3148	0,5146704	0,6453548	552,4002	3,784662	0	31	618	642						Untertest1.avi	0	880	547	72	111	537	529	1183	0	Content		546	531	21155410	3104704433
21172	09:34:59.927	00:00:21.172	1271	782,0667	633,6656	0,6818743	0,5949501	527,6978	3,747568	0	565,8998	586,3943	0,5136797	0,6441666	552,5541	3,813772	0	32	674	610						Untertest1.avi	0	880	547	72	111	688	419	216	0	Content		602	499	21172032	3104721055
21189	09:34:59.944	00:00:21.188	1272	809,5428	599,7308	0,6810557	0,5934404	527,7707	3,772902	0	622,755	544,5266	0,5129616	0,6428733	552,9071	3,776478	0	32	716	572						Untertest1.avi	0	880	547	72	111	688	419	216	0	Content		644	461	21188659	3104737682
21205	09:34:59.960	00:00:21.205	1273	837,1802	576,8398	0,6807274	0,5923148	528,0714	3,774826	0	650,3725	529,4373	0,5125002	0,6417894	552,8802	3,80499	0	32	744	553						Untertest1.avi	0	880	547	72	111	688	419	216	0	Content		672	442	21205282	3104754305
21222	09:34:59.977	00:00:21.222	1274	857,8235	556,6036	0,6808204	0,5917794	528,2456	3,740535	0	661,9865	507,87	0,5123781	0,6414166	552,9648	3,725401	0	32	760	532						Untertest1.avi	0	880	547	72	111	688	419	216	0	Content		688	421	21222033	3104771056
21239	09:34:59.994	00:00:21.238	1275	859,902	552,1068	0,6810061	0,5917561	528,2101	3,680073	0	662,5128	505,3643	0,512434	0,6413949	553,0687	3,702657	0	32	761	529						Untertest1.avi	0	880	547	72	111	688	419	216	0	Content		689	418	21238655	3104787678
21255	09:35:00.010	00:00:21.255	1276	896,1514	550,8752	0,6810945	0,5918597	528,0613	3,801327	0	664,6278	504,6228	0,5124815	0,6414446	552,8299	3,730296	0	32	780	528						Untertest1.avi	0	880	547	72	111	688	419	216	0	Content		708	417	21255280	3104804303
21272	09:35:00.027	00:00:21.271	1277	861,5554	562,2899	0,6811447	0,59191	528,0901	3,800388	0	662,1451	513,9538	0,5124969	0,6415052	552,858	3,717139	0	32	762	538						Untertest1.avi	0	880	547	72	111	688	419	216	0	Content		690	427	21271903	3104820926
21289	09:35:00.044	00:00:21.288	1278	839,8969	550,4015	0,6812176	0,5920367	528,1603	3,82144	0	654,8256	506,694	0,5125202	0,6416559	552,8807	3,684501	0	32	747	529						Untertest1.avi	0	880	547	72	111	688	419	216	0	Content		675	418	21288528	3104837551
21305	09:35:00.060	00:00:21.305	1279	864,3801	552,7767	0,6812642	0,5922139	528,1785	3,722796	0	662,9131	509,3008	0,5125454	0,6417672	552,8833	3,697585	0	32	764	531						Untertest1.avi	0	880	547	72	111	688	419	216	0	Content		692	420	21305276	3104854299
21322	09:35:00.077	00:00:21.321	1280	848,6896	552,673	0,6813101	0,592339	528,0852	3,827381	0	649,8252	511,426	0,5125688	0,6418478	552,9607	3,672483	0	32	749	532						Untertest1.avi	0	880	547	72	111	688	419	216	0	Content		677	421	21321902	3104870925
21339	09:35:00.094	00:00:21.338	1281	859,5936	546,0363	0,6813632	0,592453	528,1669	3,838551	0	669,1274	508,6933	0,5125915	0,6419492	552,9299	3,68112	0	32	764	527						Untertest1.avi	0	880	547	72	111	688	419	216	0	Content		692	416	21338526	3104887549
21355	09:35:00.110	00:00:21.355	1282	857,6365	547,9532	0,681398	0,5925819	528,1613	3,726492	0	659,6429	507,5347	0,5126038	0,6420589	552,9144	3,691303	0	32	759	528						Untertest1.avi	0	880	547	72	111	688	419	216	0	Content		687	417	21355167	3104904190
21372	09:35:00.127	00:00:21.371	1283	860,5571	551,7164	0,6809693	0,5925635	528,5001	3,726293	0	666,4717	506,437	0,5121488	0,6420643	553,1022	3,730255	0	32	764	529						Untertest1.avi	0	880	547	72	111	688	419	216	0	Content		692	418	21371902	3104920925
21389	09:35:00.144	00:00:21.388	1284	827,2875	563,9753	0,6789809	0,5916762	529,3049	3,689234	0	817,1662	468,1952	0,5104058	0,6408995	553,5011	3,724594	0	33	822	516						Untertest1.avi	0	880	547	72	111	966	333	100	0	Content		750	405	21388527	3104937550
21405	09:35:00.160	00:00:21.405	1285	1189,039	466,0709	0,6752235	0,5906558	522,7248	3,730662	0	955,9987	421,9663	0,5086157	0,6399046	554,2032	3,679047	0	33	1073	444						Untertest1.avi	0	880	547	72	111	966	333	100	0	Content		1001	333	21405161	3104954184
21422	09:35:00.177	00:00:21.421	1286	-1024	-768	-1	-1	-1	-1	4	1067,294	390,0204	0,5077997	0,6395458	555,1008	3,611234	0	33	1067	390						Untertest1.avi	0	880	547	72	111	966	333	100	0	Content		995	279	21421775	3104970798
21439	09:35:00.194	00:00:21.438	1287	-1024	-768	-1	-1	-1	-1	4	1038,066	383,6797	0,5074558	0,6396027	555,0798	3,657007	0	33	1038	384						Untertest1.avi	0	880	547	72	111	966	333	100	0	Content		966	273	21438524	3104987547
21455	09:35:00.210	00:00:21.455	1288	-1024	-768	-1	-1	-1	-1	4	1043,209	383,8942	0,5072566	0,6397046	555,0118	3,662213	0	33	1043	384						Untertest1.avi	0	880	547	72	111	966	333	100	0	Content		971	273	21455159	3105004182
21472	09:35:00.227	00:00:21.471	1289	1006,585	583,4809	0,6260849	0,5908863	382,3761	2,702075	0	1016,207	396,2986	0,5068614	0,6396617	554,4268	3,674031	0	33	1011	490						Untertest1.avi	0	880	547	72	111	966	333	100	0	Content		939	379	21471772	3105020795
21488	09:35:00.243	00:00:21.488	1290	1001,423	577,8495	0,6266315	0,5907303	383,6542	2,753141	0	1019,094	406,651	0,506694	0,6396644	554,3766	3,635229	0	34	1010	492						Untertest1.avi	0	880	547	72	111	938	376	150	0	Content		938	381	21488393	3105037416
21505	09:35:00.260	00:00:21.505	1291	-1024	-768	-1	-1	-1	-1	4	1008,963	403,8508	0,5065902	0,6396381	554,3944	3,648605	0	34	1009	404						Untertest1.avi	0	880	547	72	111	938	376	150	0	Content		937	293	21505154	3105054177
21522	09:35:00.277	00:00:21.521	1292	1002,933	573,5201	0,6263726	0,5906028	383,5334	2,811536	0	1004,838	392,2347	0,5063997	0,6396379	554,3421	3,649899	0	34	1004	483						Untertest1.avi	0	880	547	72	111	938	376	150	0	Content		932	372	21521767	3105070790
21538	09:35:00.293	00:00:21.538	1293	1004,428	579,262	0,6257334	0,590642	382,1877	2,727574	0	1015,61	396,7365	0,5062113	0,6397352	554,3677	3,601398	0	34	1010	488						Untertest1.avi	0	880	547	72	111	938	376	150	0	Content		938	377	21538392	3105087415
21555	09:35:00.310	00:00:21.555	1294	1013,572	574,0364	0,6261836	0,5908132	383,46	2,718827	0	1016,25	400,1534	0,5060834	0,6399404	554,3672	3,643161	0	34	1015	487						Untertest1.avi	0	880	547	72	111	938	376	150	0	Content		943	376	21555156	3105104179
21572	09:35:00.327	00:00:21.571	1295	1000,792	586,7961	0,6251476	0,5909142	381,2792	2,707675	0	1014,78	395,7773	0,5058897	0,6400699	554,3799	3,580688	0	34	1008	491						Untertest1.avi	0	880	547	72	111	938	376	150	0	Content		936	380	21571890	3105120913
21588	09:35:00.343	00:00:21.588	1296	-1024	-768	-1	-1	-1	-1	4	1013,972	395,3834	0,5057451	0,6400056	554,3661	3,638582	0	34	1014	395						Untertest1.avi	0	880	547	72	111	938	376	150	0	Content		942	284	21588390	3105137413
21605	09:35:00.360	00:00:21.605	1297	-1024	-768	-1	-1	-1	-1	4	1049,609	389,8921	0,504944	0,64004	556,2181	3,701272	0	34	1050	390						Untertest1.avi	0	880	547	72	111	938	376	150	0	Content		978	279	21605258	3105154281
21622	09:35:00.377	00:00:21.621	1298	-1024	-768	-1	-1	-1	-1	4	1022,685	494,3951	0,480406	0,6396074	443,9927	2,778198	0	34	1023	494						Untertest1.avi	0	880	547	72	111	938	376	150	0	Content		951	383	21621763	3105170786
21639	09:35:00.394	00:00:21.638	1299	-1024	-768	-1	-1	-1	-1	4	939,1137	560,4102	0,4627876	0,6394478	381,2418	2,456992	0	35	939	560						Untertest1.avi	0	880	547	72	111	871	453	116	0	Content		867	449	21638707	3105187730
21655	09:35:00.410	00:00:21.655	1300	-1024	-768	-1	-1	-1	-1	4	945,257	565,4741	0,462533	0,6393687	380,3211	2,45409	0	35	945	565						Untertest1.avi	0	880	547	72	111	871	453	116	0	Content		873	454	21655009	3105204032
21672	09:35:00.427	00:00:21.671	1301	-1024	-768	-1	-1	-1	-1	4	938,2573	568,6812	0,4623246	0,6391372	379,7289	2,530092	0	35	938	569						Untertest1.avi	0	880	547	72	111	871	453	116	0	Content		866	458	21671952	3105220975
21688	09:35:00.443	00:00:21.688	1302	-1024	-768	-1	-1	-1	-1	4	941,0671	564,4622	0,4623202	0,638981	379,5492	2,471429	0	35	941	564						Untertest1.avi	0	880	547	72	111	871	453	116	0	Content		869	453	21688379	3105237402
21705	09:35:00.460	00:00:21.705	1303	-1024	-768	-1	-1	-1	-1	4	940,5852	562,5936	0,4629241	0,6387208	381,3215	2,46396	0	35	941	563						Untertest1.avi	0	880	547	72	111	871	453	116	0	Content		869	452	21705139	3105254162
21722	09:35:00.477	00:00:21.721	1304	-1024	-768	-1	-1	-1	-1	4	947,8547	568,2715	0,4634448	0,6386381	382,9266	2,469016	0	35	948	568						Untertest1.avi	0	880	547	72	111	871	453	116	0	Content		876	457	21721751	3105270774
21738	09:35:00.493	00:00:21.738	1305	-1024	-768	-1	-1	-1	-1	4	947,4355	564,5554	0,4640438	0,6386521	384,9342	2,47255	0	35	947	565						Untertest1.avi	0	880	547	72	111	871	453	116	0	Content		875	454	21738500	3105287523
21755	09:35:00.510	00:00:21.755	1306	-1024	-768	-1	-1	-1	-1	4	957,2656	561,623	0,4638671	0,638701	384,6378	2,512168	0	36	957	562						Untertest1.avi	0	880	547	72	111	1031	382	100	0	Content		885	451	21755170	3105304193
21772	09:35:00.527	00:00:21.771	1307	1300,172	446,1228	0,6789805	0,589407	501,3099	3,415492	0	975,024	539,4543	0,4713909	0,6386898	411,152	2,676026	0	36	1138	493						Untertest1.avi	0	880	547	72	111	1031	382	100	0	Content		1066	382	21771747	3105320770
21788	09:35:00.543	00:00:21.788	1308	1178,17	491,2881	0,685818	0,5895207	459,6641	3,158816	0	1027,449	484,675	0,4811406	0,6387357	448,7511	2,938925	0	36	1103	488						Untertest1.avi	0	880	547	72	111	1031	382	100	0	Content		1031	377	21788373	3105337396
21805	09:35:00.560	00:00:21.804	1309	1147,601	489,7951	0,6871996	0,5895168	451,2488	3,141833	0	984,7606	531,4187	0,4728824	0,6389165	417,1601	2,718952	0	36	1066	511						Untertest1.avi	0	880	547	72	111	1031	382	100	0	Content		994	400	21804996	3105354019
21822	09:35:00.577	00:00:21.821	1310	1149,527	504,996	0,6883134	0,5894412	444,7566	3,083831	0	999,0302	515,9749	0,475648	0,6388705	427,9466	2,865013	0	36	1074	510						Untertest1.avi	0	880	547	72	111	1031	382	100	0	Content		1002	399	21821618	3105370641
21838	09:35:00.593	00:00:21.838	1311	1213,537	486,8398	0,6834872	0,5893158	471,6289	3,196343	0	1022,285	492,5498	0,4800561	0,6386542	445,4192	2,980024	0	36	1118	490						Untertest1.avi	0	880	547	72	111	1031	382	100	0	Content		1046	379	21838366	3105387389
21855	09:35:00.610	00:00:21.854	1312	-1024	-768	-1	-1	-1	-1	4	-1024	-768	-1	-1	-1	-1	4	37	0	0						Untertest1.avi	0	880	547	72	111	882	406	100	0	Content		-72	-111	21854987	3105404010
21872	09:35:00.627	00:00:21.871	1313	1211,617	488,9783	0,6841127	0,5889528	467,8694	3,193825	0	659,9717	522,9871	0,4733413	0,638213	445,4192	2,851681	0	37	936	506						Untertest1.avi	0	880	547	72	111	882	406	100	0	Content		864	395	21871607	3105420630
21888	09:35:00.643	00:00:21.888	1314	-1024	-768	-1	-1	-1	-1	4	653,5025	529,2992	0,4732983	0,6380512	445,4192	2,886136	0	37	654	529						Untertest1.avi	0	880	547	72	111	882	406	100	0	Content		582	418	21888234	3105437257
21905	09:35:00.660	00:00:21.904	1315	-1024	-768	-1	-1	-1	-1	4	656,7935	517,1245	0,4732471	0,6379643	445,4192	2,877696	0	37	657	517						Untertest1.avi	0	880	547	72	111	882	406	100	0	Content		585	406	21904860	3105453883
21921	09:35:00.676	00:00:21.921	1316	-1024	-768	-1	-1	-1	-1	4	1021,529	491,694	0,4818463	0,637816	453,4232	3,044104	0	37	1022	492						Untertest1.avi	0	880	547	72	111	882	406	100	0	Content		950	381	21921483	3105470506
21938	09:35:00.693	00:00:21.938	1317	-1024	-768	-1	-1	-1	-1	4	953,6797	547,3723	0,466839	0,6378703	396,9451	2,745806	0	37	954	547						Untertest1.avi	0	880	547	72	111	882	406	100	0	Content		882	436	21938233	3105487256
21955	09:35:00.710	00:00:21.954	1318	-1024	-768	-1	-1	-1	-1	4	959,7759	556,575	0,4674032	0,6376573	398,5831	2,683736	0	38	960	557						Untertest1.avi	0	880	547	72	111	946	375	200	0	Content		888	446	21954856	3105503879
21971	09:35:00.726	00:00:21.971	1319	933,2936	503,1807	0,5233446	0,6373058	467,8694	3,165075	3	1058,174	381,2198	0,5041544	0,6370888	557,4556	3,762282	1	38	1058	381						Untertest1.avi	0	880	547	72	111	946	375	200	0	Content		986	270	21971480	3105520503
21988	09:35:00.743	00:00:21.988	1320	1008,185	592,6547	0,6245873	0,5878686	379,1225	2,75363	0	1013,056	405,1751	0,5054424	0,6369817	553,6373	3,793877	0	38	1011	499						Untertest1.avi	0	880	547	72	111	946	375	200	0	Content		939	388	21988123	3105537146
22005	09:35:00.760	00:00:22.004	1321	-1024	-768	-1	-1	-1	-1	4	1013,168	409,8719	0,5055344	0,6366873	553,6207	3,71767	0	38	1013	410						Untertest1.avi	0	880	547	72	111	946	375	200	0	Content		941	299	22004733	3105553756
22021	09:35:00.776	00:00:22.021	1322	-1024	-768	-1	-1	-1	-1	4	1010,678	409,7514	0,5055331	0,6362568	553,6687	3,768265	0	38	1011	410						Untertest1.avi	0	880	547	72	111	946	375	200	0	Content		939	299	22021481	3105570504
22038	09:35:00.793	00:00:22.038	1323	1037,523	559,7294	0,6384943	0,586849	413,7006	3,147993	0	1001,977	407,3715	0,505581	0,6360522	553,6516	3,730303	0	38	1020	484						Untertest1.avi	0	880	547	72	111	946	375	200	0	Content		948	373	22038424	3105587447
22055	09:35:00.810	00:00:22.054	1324	1060,745	557,489	0,6388828	0,5869295	414,7263	3,012262	0	995,3777	415,4107	0,5055711	0,6359487	553,6879	3,819207	0	38	1028	486						Untertest1.avi	0	880	547	72	111	946	375	200	0	Content		956	375	22054728	3105603751
22072	09:35:00.827	00:00:22.071	1325	1052,749	561,9908	0,6402373	0,5871245	418,4886	3,066316	0	997,9048	415,4676	0,5055299	0,6360052	553,6098	3,823432	0	38	1025	489						Untertest1.avi	0	880	547	72	111	946	375	200	0	Content		953	378	22071671	3105620694
22088	09:35:00.843	00:00:22.088	1326	1052,698	560,1396	0,6413217	0,5873275	421,7692	3,118395	0	998,4911	411,667	0,5054284	0,636145	553,6225	3,816881	0	38	1026	486						Untertest1.avi	0	880	547	72	111	946	375	200	0	Content		954	375	22088112	3105637135
22105	09:35:00.860	00:00:22.105	1327	1050,468	556,4264	0,6394662	0,5875915	417,2708	3,036188	0	980,2609	423,4628	0,5052381	0,6362629	553,7799	3,825221	0	38	1015	490						Untertest1.avi	0	880	547	72	111	946	375	200	0	Content		943	379	22105045	3105654068
22122	09:35:00.877	00:00:22.121	1328	1041,339	558,5546	0,6390799	0,587728	416,9091	3,158009	0	994,1788	413,7429	0,5050091	0,6363116	553,7214	3,811673	0	38	1018	486						Untertest1.avi	0	880	547	72	111	946	375	200	0	Content		946	375	22121671	3105670694
22138	09:35:00.893	00:00:22.138	1329	1048,956	563,7771	0,6400445	0,5877002	420,3364	3,190707	0	988,0272	414,783	0,5047424	0,6362345	553,8855	3,844458	0	38	1018	489						Untertest1.avi	0	880	547	72	111	946	375	200	0	Content		946	378	22138418	3105687441
22155	09:35:00.910	00:00:22.154	1330	-1024	-768	-1	-1	-1	-1	4	988,2523	409,3805	0,5045063	0,6361144	553,803	3,858581	0	39	988	409						Untertest1.avi	0	880	547	72	111	901	305	283	0	Content		916	298	22154724	3105703747
22171	09:35:00.926	00:00:22.171	1331	-1024	-768	-1	-1	-1	-1	4	977,4317	421,5253	0,504235	0,6358557	554,0443	3,8722	0	39	977	422						Untertest1.avi	0	880	547	72	111	901	305	283	0	Content		905	311	22171348	3105720371
22188	09:35:00.943	00:00:22.187	1332	-1024	-768	-1	-1	-1	-1	4	980,7418	417,1783	0,5040776	0,635489	553,9814	3,842619	0	39	981	417						Untertest1.avi	0	880	547	72	111	901	305	283	0	Content		909	306	22187969	3105736992
22205	09:35:00.960	00:00:22.204	1333	-1024	-768	-1	-1	-1	-1	4	988,5312	412,2891	0,5039058	0,6352388	554,1659	3,934903	0	39	989	412						Untertest1.avi	0	880	547	72	111	901	305	283	0	Content		917	301	22204915	3105753938
22221	09:35:00.976	00:00:22.221	1334	-1024	-768	-1	-1	-1	-1	4	968,2316	410,3781	0,5037079	0,6350385	554,1679	3,869562	0	39	968	410						Untertest1.avi	0	880	547	72	111	901	305	283	0	Content		896	299	22221345	3105770368
22238	09:35:00.993	00:00:22.237	1335	-1024	-768	-1	-1	-1	-1	4	967,8132	418,963	0,5034767	0,6349506	554,2654	3,910183	0	39	968	419						Untertest1.avi	0	880	547	72	111	901	305	283	0	Content		896	308	22237967	3105786990
22255	09:35:01.010	00:00:22.254	1336	-1024	-768	-1	-1	-1	-1	4	983,2811	411,8021	0,5032096	0,6351068	554,2277	3,871183	0	39	983	412						Untertest1.avi	0	880	547	72	111	901	305	283	0	Content		911	301	22254593	3105803616
22272	09:35:01.027	00:00:22.271	1337	-1024	-768	-1	-1	-1	-1	4	974,1224	420,8675	0,5028979	0,6354027	554,3611	3,940099	0	39	974	421						Untertest1.avi	0	880	547	72	111	901	305	283	0	Content		902	310	22271533	3105820556
22288	09:35:01.043	00:00:22.288	1338	-1024	-768	-1	-1	-1	-1	4	962,0061	418,9896	0,5025714	0,6358507	554,3007	3,93979	0	39	962	419						Untertest1.avi	0	880	547	72	111	901	305	283	0	Content		890	308	22288339	3105837362
22305	09:35:01.060	00:00:22.304	1339	-1024	-768	-1	-1	-1	-1	4	971,9611	421,5752	0,5021887	0,6362393	554,2271	3,92701	0	39	972	422						Untertest1.avi	0	880	547	72	111	901	305	283	0	Content		900	311	22304963	3105853986
22321	09:35:01.076	00:00:22.321	1340	-1024	-768	-1	-1	-1	-1	4	967,5815	412,5354	0,501749	0,6366884	554,269	3,859505	0	39	968	413						Untertest1.avi	0	880	547	72	111	901	305	283	0	Content		896	302	22321336	3105870359
22338	09:35:01.093	00:00:22.337	1341	-1024	-768	-1	-1	-1	-1	4	974,7834	415,293	0,5012266	0,6371224	554,3076	3,918066	0	39	975	415						Untertest1.avi	0	880	547	72	111	901	305	283	0	Content		903	304	22337959	3105886982
22355	09:35:01.110	00:00:22.354	1342	-1024	-768	-1	-1	-1	-1	4	964,1688	416,8776	0,5006232	0,6377057	554,4235	3,866982	0	39	964	417						Untertest1.avi	0	880	547	72	111	901	305	283	0	Content		892	306	22354582	3105903605
22372	09:35:01.127	00:00:22.371	1343	1195,35	248,54	0,7095553	0,5895319	733,2045	5,427354	0	963,8614	417,6347	0,499988	0,6382533	554,5414	3,950076	0	39	1080	333						Untertest1.avi	0	880	547	72	111	901	305	283	0	Content		1008	222	22371524	3105920547
22388	09:35:01.143	00:00:22.388	1344	-1024	-768	-1	-1	-1	-1	4	956,5607	424,1005	0,4993266	0,6388187	554,3441	3,92427	0	39	957	424						Untertest1.avi	0	880	547	72	111	901	305	283	0	Content		885	313	22388330	3105937353
22405	09:35:01.160	00:00:22.404	1345	-1024	-768	-1	-1	-1	-1	4	967,8719	413,56	0,4986397	0,6394236	554,5242	3,946483	0	39	968	414						Untertest1.avi	0	880	547	72	111	901	305	283	0	Content		896	303	22404898	3105953921
22421	09:35:01.176	00:00:22.421	1346	-1024	-768	-1	-1	-1	-1	4	956,2029	415,8857	0,4979618	0,6400442	554,4151	3,948266	0	39	956	416						Untertest1.avi	0	880	547	72	111	901	305	283	0	Content		884	305	22421203	3105970226
22438	09:35:01.193	00:00:22.438	1347	1093,379	535,9034	0,6475776	0,5924231	462,0779	3,37118	0	961,1873	420,1733	0,4972963	0,6405725	554,3732	3,937944	0	40	1027	478						Untertest1.avi	0	880	547	72	111	947	361	283	0	Content		955	367	22438145	3105987168
22455	09:35:01.210	00:00:22.454	1348	1090,713	538,3281	0,6462857	0,5929754	459,9404	3,403181	0	949,861	419,9801	0,4966827	0,6411051	554,4464	3,896224	0	40	1020	479						Untertest1.avi	0	880	547	72	111	947	361	283	0	Content		948	368	22454576	3106003599
22471	09:35:01.226	00:00:22.471	1349	1101,141	526,0416	0,6476571	0,5931624	465,8318	3,472804	0	961,691	416,3387	0,4961249	0,6415603	554,544	3,89488	0	40	1031	471						Untertest1.avi	0	880	547	72	111	947	361	283	0	Content		959	360	22471201	3106020224
22488	09:35:01.243	00:00:22.487	1350	1095,755	525,8231	0,6475115	0,5934297	466,8056	3,438236	0	946,1439	422,2642	0,4956508	0,6418995	554,485	3,851288	0	40	1021	474						Untertest1.avi	0	880	547	72	111	947	361	283	0	Content		949	363	22487826	3106036849
22505	09:35:01.260	00:00:22.504	1351	1085,393	522,8586	0,6457301	0,5937283	462,3966	3,400977	0	944,267	421,0736	0,4952257	0,642297	554,4739	3,893871	0	40	1015	472						Untertest1.avi	0	880	547	72	111	947	361	283	0	Content		943	361	22504768	3106053791
22521	09:35:01.276	00:00:22.521	1352	1090,814	528,4219	0,6459673	0,5939381	464,2501	3,457159	0	929,914	423,4703	0,4948849	0,6426477	554,3334	3,848653	0	40	1010	476						Untertest1.avi	0	880	547	72	111	947	361	283	0	Content		938	365	22521393	3106070416
22538	09:35:01.293	00:00:22.538	1353	1101,987	530,6377	0,6466461	0,5941693	467,2542	3,424033	0	947,3715	416,734	0,4945659	0,6429603	554,3174	3,900544	0	40	1025	474						Untertest1.avi	0	880	547	72	111	947	361	283	0	Content		953	363	22538141	3106087164
22554	09:35:01.309	00:00:22.554	1354	1091,813	525,5255	0,6461626	0,5944768	466,8126	3,496684	0	939,6018	422,0723	0,4942556	0,6432764	554,4843	3,872129	0	40	1016	474						Untertest1.avi	0	880	547	72	111	947	361	283	0	Content		944	363	22554446	3106103469
22571	09:35:01.326	00:00:22.571	1355	1097,873	526,6755	0,6456372	0,5947309	466,0293	3,505317	0	949,2172	420,056	0,4939655	0,6435595	554,3251	3,931103	0	40	1024	473						Untertest1.avi	0	880	547	72	111	947	361	283	0	Content		952	362	22571072	3106120095
22588	09:35:01.343	00:00:22.587	1356	1112,362	525,47	0,6462098	0,5949572	468,727	3,433592	0	924,6844	421,235	0,4936698	0,6438559	554,5503	3,863517	0	40	1019	473						Untertest1.avi	0	880	547	72	111	947	361	283	0	Content		947	362	22587694	3106136717
22605	09:35:01.360	00:00:22.604	1357	1108,078	516,2139	0,6458975	0,595299	468,6966	3,469176	0	943,6376	399,556	0,493416	0,6441656	554,4818	3,882804	0	40	1026	458						Untertest1.avi	0	880	547	72	111	947	361	283	0	Content		954	347	22604763	3106153786
22621	09:35:01.376	00:00:22.621	1358	1105,601	526,6963	0,6459264	0,5955678	469,329	3,497631	0	931,6394	408,3904	0,493237	0,6444009	554,6605	3,86333	0	40	1019	468						Untertest1.avi	0	880	547	72	111	947	361	283	0	Content		947	357	22621389	3106170412
22638	09:35:01.393	00:00:22.638	1359	1090,179	527,5341	0,6457811	0,5957888	469,471	3,502108	0	939,2969	405,5749	0,4930969	0,6445873	554,5558	3,777793	0	40	1015	467						Untertest1.avi	0	880	547	72	111	947	361	283	0	Content		943	356	22638023	3106187046
22654	09:35:01.409	00:00:22.654	1360	1101,535	522,4874	0,6458382	0,5959761	469,8854	3,483531	0	942,4308	379,6093	0,4929951	0,6446995	554,601	3,531369	0	40	1022	451						Untertest1.avi	0	880	547	72	111	947	361	283	0	Content		950	340	22654441	3106203464
22671	09:35:01.426	00:00:22.671	1361	1090,109	526,3684	0,6458194	0,596036	469,7961	3,443898	0	937,7112	401,1408	0,4929816	0,6446791	554,6578	3,754112	0	40	1014	464						Untertest1.avi	0	880	547	72	111	947	361	283	0	Content		942	353	22671065	3106220088
22688	09:35:01.443	00:00:22.687	1362	1089,976	526,0417	0,6462695	0,5960419	470,9944	3,520328	0	932,2054	422,0181	0,4930535	0,644604	554,728	3,8283	0	40	1011	474						Untertest1.avi	0	880	547	72	111	947	361	283	0	Content		939	363	22687691	3106236714
22705	09:35:01.460	00:00:22.704	1363	1102,202	498,3478	0,6535839	0,5960206	492,6958	3,69086	0	914,4849	420,5034	0,4938366	0,6445577	554,7148	3,936978	0	40	1008	459						Untertest1.avi	0	880	547	72	111	947	361	283	0	Content		936	348	22704635	3106253658
22721	09:35:01.476	00:00:22.721	1364	-1024	-768	-1	-1	-1	-1	4	820,6116	457,0865	0,4959327	0,644565	554,3799	3,962397	0	41	821	457						Untertest1.avi	0	880	547	72	111	753	377	366	0	Content		749	346	22721384	3106270407
22738	09:35:01.493	00:00:22.738	1365	959,9514	514,6823	0,6651857	0,596062	521,9251	3,988848	0	740,7882	451,34	0,4978122	0,644573	554,1754	3,947756	0	41	850	483						Untertest1.avi	0	880	547	72	111	753	377	366	0	Content		778	372	22738021	3106287044
22754	09:35:01.509	00:00:22.754	1366	911,1619	507,0165	0,6682398	0,5961552	531,0085	4,049934	0	729,1129	467,0767	0,498409	0,6443833	554,1401	3,926412	0	41	820	487						Untertest1.avi	0	880	547	72	111	753	377	366	0	Content		748	376	22754316	3106303339
22771	09:35:01.526	00:00:22.771	1367	940,0945	519,8417	0,6659435	0,595633	521,7229	3,985609	0	730,7592	458,6896	0,4985207	0,6441412	554,1254	4,015063	0	41	835	489						Untertest1.avi	0	880	547	72	111	753	377	366	0	Content		763	378	22771256	3106320279
22788	09:35:01.543	00:00:22.787	1368	916,1508	509,337	0,6689022	0,5957447	530,8676	4,022574	0	735,6432	462,0367	0,498791	0,6439053	554,0823	3,96326	0	41	826	486						Untertest1.avi	0	880	547	72	111	753	377	366	0	Content		754	375	22787690	3106336713
22804	09:35:01.559	00:00:22.804	1369	923,7367	513,1086	0,6692169	0,5956857	530,9224	4,011466	0	694,0405	464,576	0,498865	0,6438556	555,0256	3,95108	0	41	809	489						Untertest1.avi	0	880	547	72	111	753	377	366	0	Content		737	378	22804310	3106353333
22821	09:35:01.576	00:00:22.820	1370	914,7868	510,2571	0,669529	0,5955592	530,8749	4,056953	0	735,1829	456,3903	0,4992739	0,6435313	553,9512	3,917198	0	41	825	483						Untertest1.avi	0	880	547	72	111	753	377	366	0	Content		753	372	22820938	3106369961
22838	09:35:01.593	00:00:22.837	1371	924,3467	500,9867	0,669815	0,5954028	530,6556	3,996116	0	734,2504	456,7827	0,4995088	0,6433577	553,9003	3,93303	0	41	829	479						Untertest1.avi	0	880	547	72	111	753	377	366	0	Content		757	368	22837561	3106386584
22854	09:35:01.609	00:00:22.854	1372	914,02	506,2266	0,6701165	0,5953085	530,6518	4,053331	0	716,1784	464,9391	0,499725	0,6432033	553,8582	4,021355	0	41	815	486						Untertest1.avi	0	880	547	72	111	753	377	366	0	Content		743	375	22854312	3106403335
22871	09:35:01.626	00:00:22.870	1373	929,5961	500,8568	0,6703685	0,5951997	530,5953	4,010457	0	732,6192	465,3217	0,4999288	0,6430426	553,7877	4,002233	0	41	831	483						Untertest1.avi	0	880	547	72	111	753	377	366	0	Content		759	372	22870936	3106419959
22888	09:35:01.643	00:00:22.887	1374	926,1874	505,7764	0,670643	0,5951048	530,3584	4,018696	0	723,733	467,2235	0,5001464	0,6429132	553,7464	3,945001	0	41	825	486						Untertest1.avi	0	880	547	72	111	753	377	366	0	Content		753	375	22887562	3106436585
22904	09:35:01.659	00:00:22.904	1375	919,6838	502,8112	0,6708584	0,5949451	530,3092	3,997503	0	727,6321	460,5781	0,5003198	0,6427264	553,5843	3,986525	0	41	824	482						Untertest1.avi	0	880	547	72	111	753	377	366	0	Content		752	371	22904184	3106453207
22921	09:35:01.676	00:00:22.920	1376	919,4058	512,3577	0,6710886	0,594857	530,1646	3,968351	0	729,3622	456,9778	0,5004728	0,6425849	553,5243	3,933144	0	41	824	485						Untertest1.avi	0	880	547	72	111	753	377	366	0	Content		752	374	22920821	3106469844
22938	09:35:01.693	00:00:22.937	1377	918,6213	509,2774	0,6712371	0,5947315	530,1735	4,001589	0	718,9268	469,6693	0,5006081	0,6424209	553,4118	3,984125	0	41	819	489						Untertest1.avi	0	880	547	72	111	753	377	366	0	Content		747	378	22937564	3106486587
22954	09:35:01.709	00:00:22.954	1378	921,3263	507,0178	0,6714263	0,5945747	530,0956	4,025457	0	715,64	468,61	0,5007399	0,6422011	553,4155	3,946281	0	41	818	488						Untertest1.avi	0	880	547	72	111	753	377	366	0	Content		746	377	22954184	3106503207
22971	09:35:01.726	00:00:22.970	1379	923,1718	512,408	0,671604	0,594447	530,1866	3,990052	0	721,3251	468,9713	0,5008695	0,6420145	553,2596	3,902091	0	41	822	491						Untertest1.avi	0	880	547	72	111	753	377	366	0	Content		750	380	22970809	3106519832
22988	09:35:01.743	00:00:22.987	1380	942,4207	518,2643	0,6718752	0,5942304	530,166	3,940305	0	686,8013	478,2258	0,5009656	0,6418319	553,2345	3,879275	0	41	815	498						Untertest1.avi	0	880	547	72	111	753	377	366	0	Content		743	387	22987559	3106536582
23004	09:35:01.759	00:00:23.004	1381	931,2581	509,0881	0,6720211	0,5942127	530,1729	3,913644	0	731,8055	469,9519	0,501054	0,6417025	553,0272	3,916053	0	41	832	490						Untertest1.avi	0	880	547	72	111	753	377	366	0	Content		760	379	23004183	3106553206
23021	09:35:01.776	00:00:23.020	1382	934,8859	510,253	0,6721117	0,5942158	529,8405	3,942444	0	721,0621	473,01	0,5010904	0,641654	552,804	3,958534	0	41	828	492						Untertest1.avi	0	880	547	72	111	753	377	366	0	Content		756	381	23020811	3106569834
23037	09:35:01.792	00:00:23.037	1383	932,7814	517,6401	0,6721217	0,5942274	529,7664	3,875083	0	733,2743	472,9446	0,5010656	0,6416146	552,7651	3,910663	0	41	833	495						Untertest1.avi	0	880	547	72	111	753	377	366	0	Content		761	384	23037433	3106586456
23054	09:35:01.809	00:00:23.054	1384	940,5546	512,6074	0,6720806	0,5942136	529,6906	3,883651	0	726,3325	466,1345	0,5009683	0,6415851	552,8252	3,857806	0	41	833	489						Untertest1.avi	0	880	547	72	111	753	377	366	0	Content		761	378	23054184	3106603207
23071	09:35:01.826	00:00:23.070	1385	939,27	512,5439	0,6720067	0,5941466	529,5244	3,896643	0	715,8038	475,2598	0,5008184	0,6415346	552,6212	3,872403	0	41	828	494						Untertest1.avi	0	880	547	72	111	753	377	366	0	Content		756	383	23070807	3106619830
23087	09:35:01.842	00:00:23.087	1386	878,0939	538,3867	0,6727889	0,5955228	529,4653	3,864098	0	682,4873	498,8353	0,5021936	0,6426835	552,5147	3,88628	0	42	780	519						Untertest1.avi	0	880	547	72	111	532	543	1049	0	Content		708	408	23087431	3106636454
23104	09:35:01.859	00:00:23.104	1387	738,7946	669,4264	0,6741173	0,5983737	529,3925	3,862307	0	537,7773	612,5399	0,5048807	0,6448734	552,3257	3,836211	0	42	638	641						Untertest1.avi	0	880	547	72	111	532	543	1049	0	Content		566	530	23104054	3106653077
23121	09:35:01.876	00:00:23.120	1388	705,3752	675,8356	0,6750346	0,5988824	529,283	3,817894	0	513,5019	624,7158	0,5059896	0,6453778	552,3513	3,812794	0	42	609	650						Untertest1.avi	0	880	547	72	111	532	543	1049	0	Content		537	539	23120806	3106669829
23137	09:35:01.892	00:00:23.137	1389	703,8347	676,8536	0,6752015	0,5982689	528,999	3,818535	0	500,1341	623,2484	0,506008	0,644787	552,4058	3,818494	0	42	602	650						Untertest1.avi	0	880	547	72	111	532	543	1049	0	Content		530	539	23137428	3106686451
23154	09:35:01.909	00:00:23.154	1390	706,1122	680,6428	0,6749923	0,5979965	529,2361	3,792255	0	500,2318	618,3284	0,505758	0,6445012	552,3138	3,797891	0	42	603	649						Untertest1.avi	0	880	547	72	111	532	543	1049	0	Content		531	538	23154178	3106703201
23171	09:35:01.926	00:00:23.170	1391	663,0389	696,5215	0,6749035	0,5977767	529,1264	3,745185	0	501,5624	621,9626	0,5055639	0,6442366	552,2626	3,774204	0	42	582	659						Untertest1.avi	0	880	547	72	111	532	543	1049	0	Content		510	548	23170800	3106719823
23187	09:35:01.942	00:00:23.187	1392	661,4745	698,3733	0,6747617	0,5976087	529,209	3,742399	0	505,9246	622,116	0,505348	0,6440526	552,2874	3,80829	0	42	584	660						Untertest1.avi	0	880	547	72	111	532	543	1049	0	Content		512	549	23187426	3106736449
23204	09:35:01.959	00:00:23.204	1393	771,4615	680,9296	0,6746475	0,5975461	529,1879	3,673151	0	507,3223	621,4242	0,5051404	0,6439914	552,2634	3,776706	0	42	639	651						Untertest1.avi	0	880	547	72	111	532	543	1049	0	Content		567	540	23204049	3106753072
23221	09:35:01.976	00:00:23.220	1394	710,4277	683,8178	0,6745576	0,5974934	529,2353	3,747619	0	499,0918	627,5798	0,5049294	0,6439443	552,3429	3,776503	0	42	605	656						Untertest1.avi	0	880	547	72	111	532	543	1049	0	Content		533	545	23220677	3106769700
23237	09:35:01.992	00:00:23.237	1395	709,3206	688,6289	0,6744388	0,5976136	529,2037	3,775055	0	502,171	623,1539	0,5046867	0,6440285	552,1823	3,757027	0	42	606	656						Untertest1.avi	0	880	547	72	111	532	543	1049	0	Content		534	545	23237426	3106786449
23254	09:35:02.009	00:00:23.254	1396	721,191	682,394	0,6743506	0,5977618	529,1514	3,787514	0	490,4829	634,3818	0,5044914	0,6441413	552,3735	3,746476	0	42	606	658						Untertest1.avi	0	880	547	72	111	532	543	1049	0	Content		534	547	23254049	3106803072
23271	09:35:02.026	00:00:23.270	1397	711,6725	676,6924	0,6742108	0,5980557	529,2368	3,809545	0	497,8106	619,5499	0,5042579	0,64443	552,1495	3,781731	0	42	605	648						Untertest1.avi	0	880	547	72	111	532	543	1049	0	Content		533	537	23270672	3106819695
23287	09:35:02.042	00:00:23.287	1398	728,1463	683,8175	0,6741368	0,5983043	529,2065	3,706909	0	498,6778	625,3643	0,5040594	0,6446697	552,3778	3,738758	0	42	613	655						Untertest1.avi	0	880	547	72	111	532	543	1049	0	Content		541	544	23287296	3106836319
23304	09:35:02.059	00:00:23.304	1399	707,6699	681,5619	0,6740313	0,5985216	529,1227	3,800195	0	489,2123	628,6152	0,5038998	0,6448182	552,2296	3,732813	0	42	598	655						Untertest1.avi	0	880	547	72	111	532	543	1049	0	Content		526	544	23304045	3106853068
23321	09:35:02.076	00:00:23.320	1400	718,6306	692,0155	0,6739249	0,5986583	529,1261	3,70041	0	497,2458	626,1411	0,5037096	0,6449901	552,3566	3,806465	0	42	608	659						Untertest1.avi	0	880	547	72	111	532	543	1049	0	Content		536	548	23320668	3106869691
23337	09:35:02.092	00:00:23.337	1401	706,8126	682,7495	0,673813	0,5988562	529,2665	3,801596	0	496,4437	624,3345	0,5035647	0,6451834	552,2995	3,796317	0	42	602	654						Untertest1.avi	0	880	547	72	111	532	543	1049	0	Content		530	543	23337291	3106886314
23354	09:35:02.109	00:00:23.353	1402	718,0644	672,3279	0,6737673	0,5989598	528,9701	3,779373	0	501,7489	625,4189	0,5034785	0,6452724	552,3596	3,842998	0	42	610	649						Untertest1.avi	0	880	547	72	111	532	543	1049	0	Content		538	538	23353915	3106902938
23371	09:35:02.126	00:00:23.370	1403	716,5961	688,4224	0,6736929	0,5989819	529,1929	3,776848	0	503,3763	626,9852	0,5033762	0,6453087	552,3693	3,829984	0	42	610	658						Untertest1.avi	0	880	547	72	111	532	543	1049	0	Content		538	547	23370665	3106919688
23387	09:35:02.142	00:00:23.387	1404	715,3958	678,7405	0,6736642	0,5990172	529,1938	3,810833	0	492,1624	623,5305	0,5033198	0,6453117	552,3571	3,727129	0	42	604	651						Untertest1.avi	0	880	547	72	111	532	543	1049	0	Content		532	540	23387290	3106936313
23404	09:35:02.159	00:00:23.403	1405	695,9501	671,1627	0,6736366	0,5990878	529,2262	3,87941	0	501,1951	622,6891	0,5032551	0,6453382	552,3026	3,783296	0	42	599	647						Untertest1.avi	0	880	547	72	111	532	543	1049	0	Content		527	536	23403913	3106952936
23421	09:35:02.176	00:00:23.420	1406	719,3682	681,396	0,6736387	0,5992285	529,2336	3,799135	0	499,6631	630,0555	0,50324	0,645443	552,337	3,805113	0	42	610	656						Untertest1.avi	0	880	547	72	111	532	543	1049	0	Content		538	545	23420538	3106969561
23437	09:35:02.192	00:00:23.437	1407	716,8856	682,5167	0,6736586	0,5993901	529,2203	3,825304	0	498,8526	618,2968	0,5032439	0,645578	552,3645	3,794451	0	42	608	650						Untertest1.avi	0	880	547	72	111	532	543	1049	0	Content		536	539	23437286	3106986309
23454	09:35:02.209	00:00:23.453	1408	705,3737	687,1254	0,6736861	0,5996657	529,2262	3,8131	0	506,3838	621,3806	0,503279	0,6457797	552,4322	3,808098	0	42	606	654						Untertest1.avi	0	880	547	72	111	532	543	1049	0	Content		534	543	23453913	3107002936
23471	09:35:02.226	00:00:23.470	1409	703,6092	682,3042	0,673719	0,59993	529,2802	3,820202	0	500,6164	630,4003	0,5032913	0,646092	552,4307	3,745019	0	42	602	656						Untertest1.avi	0	880	547	72	111	532	543	1049	0	Content		530	545	23470536	3107019559
23487	09:35:02.242	00:00:23.487	1410	731,4861	690,5636	0,6737945	0,6001993	529,0673	3,807762	0	499,3729	628,3353	0,5033087	0,6463624	552,4468	3,770885	0	42	615	659						Untertest1.avi	0	880	547	72	111	532	543	1049	0	Content		543	548	23487160	3107036183
23504	09:35:02.259	00:00:23.503	1411	702,0093	677,5706	0,6737757	0,6005036	529,259	3,881709	0	502,683	625,1815	0,5033482	0,6466003	552,4503	3,775383	0	42	602	651						Untertest1.avi	0	880	547	72	111	532	543	1049	0	Content		530	540	23503907	3107052930
23521	09:35:02.276	00:00:23.520	1412	698,6996	680,1721	0,6738629	0,6007177	529,1462	3,849204	0	500,769	622,5352	0,5033669	0,646849	552,5002	3,796866	0	42	600	651						Untertest1.avi	0	880	547	72	111	532	543	1049	0	Content		528	540	23520531	3107069554
23537	09:35:02.292	00:00:23.537	1413	702,5278	675,3428	0,6738657	0,6008553	529,1876	3,889102	0	497,1784	627,236	0,5033624	0,6469621	552,4977	3,796473	0	42	600	651						Untertest1.avi	0	880	547	72	111	532	543	1049	0	Content		528	540	23537157	3107086180
23554	09:35:02.309	00:00:23.553	1414	705,0375	677,4169	0,6738563	0,6008742	529,1653	3,891294	0	502,467	623,8079	0,5033494	0,6469901	552,5323	3,841256	0	42	604	651						Untertest1.avi	0	880	547	72	111	532	543	1049	0	Content		532	540	23553780	3107102803
23571	09:35:02.326	00:00:23.570	1415	712,9323	681,1521	0,6738835	0,6007724	529,2228	3,8522	0	508,0192	623,9884	0,5033929	0,6469464	552,6758	3,835057	0	42	610	653						Untertest1.avi	0	880	547	72	111	532	543	1049	0	Content		538	542	23570529	3107119552
23587	09:35:02.342	00:00:23.587	1416	709,0766	677,2087	0,6739792	0,6006511	529,3879	3,903052	0	503,2651	620,9703	0,5034523	0,6468469	552,6582	3,781728	0	42	606	649						Untertest1.avi	0	880	547	72	111	532	543	1049	0	Content		534	538	23587155	3107136178
23604	09:35:02.359	00:00:23.603	1417	699,8442	682,1156	0,6740723	0,600476	529,3668	3,872813	0	495,1948	624,027	0,5035532	0,6467286	552,6066	3,792862	0	42	598	653						Untertest1.avi	0	880	547	72	111	532	543	1049	0	Content		526	542	23603780	3107152803
23620	09:35:02.375	00:00:23.620	1418	708,6428	684,934	0,6742026	0,6003205	529,4106	3,918343	0	502,7453	625,6298	0,5036693	0,6466189	552,6964	3,865534	0	42	606	655						Untertest1.avi	0	880	547	72	111	532	543	1049	0	Content		534	544	23620402	3107169425
23637	09:35:02.392	00:00:23.637	1419	724,2547	686,7534	0,6743326	0,6003321	529,2238	3,848568	0	498,1109	631,6144	0,5037937	0,6466063	552,6937	3,878246	0	42	611	659						Untertest1.avi	0	880	547	72	111	532	543	1049	0	Content		539	548	23637151	3107186174
23654	09:35:02.409	00:00:23.653	1420	697,7079	672,3613	0,6744124	0,6004821	529,3099	3,950101	0	496,4005	635,812	0,5039247	0,6466872	552,4665	3,81735	0	42	597	654						Untertest1.avi	0	880	547	72	111	532	543	1049	0	Content		525	543	23653777	3107202800
23670	09:35:02.425	00:00:23.670	1421	711,7736	682,6482	0,6745121	0,6006683	529,4211	3,886497	0	497,982	622,6896	0,5039998	0,6468604	552,5542	3,903024	0	42	605	653						Untertest1.avi	0	880	547	72	111	532	543	1049	0	Content		533	542	23670399	3107219422
23687	09:35:02.442	00:00:23.687	1422	704,9399	674,634	0,6745675	0,6008507	529,355	3,935578	0	500,1132	618,5304	0,5040344	0,6470317	552,5356	3,936337	0	42	603	647						Untertest1.avi	0	880	547	72	111	532	543	1049	0	Content		531	536	23687024	3107236047
23704	09:35:02.459	00:00:23.703	1423	702,4589	681,7872	0,6745982	0,6009923	529,2966	3,957443	0	494,9798	625,3281	0,5040538	0,647106	552,5195	3,876708	0	42	599	654						Untertest1.avi	0	880	547	72	111	532	543	1049	0	Content		527	543	23703771	3107252794
23720	09:35:02.475	00:00:23.720	1424	705,5394	679,0607	0,6746197	0,6011207	529,272	3,95051	0	494,4088	622,7455	0,5040489	0,6471353	552,525	3,913462	0	42	600	651						Untertest1.avi	0	880	547	72	111	532	543	1049	0	Content		528	540	23720397	3107269420
23737	09:35:02.492	00:00:23.737	1425	701,0585	685,0055	0,6745997	0,6011368	529,2927	3,992186	0	504,4843	622,4539	0,5040291	0,6470993	552,5227	3,866598	0	42	603	654						Untertest1.avi	0	880	547	72	111	532	543	1049	0	Content		531	543	23737021	3107286044
23754	09:35:02.509	00:00:23.753	1426	702,9999	681,0144	0,6745479	0,6010181	529,3771	3,949199	0	502,1027	620,22	0,5039848	0,6469589	552,5552	3,957222	0	42	603	651						Untertest1.avi	0	880	547	72	111	532	543	1049	0	Content		531	540	23753771	3107302794
23770	09:35:02.525	00:00:23.770	1427	699,1821	680,9651	0,6744513	0,6008736	529,3047	3,990448	0	495,3077	627,344	0,5039163	0,6467782	552,5111	3,870681	0	42	597	654						Untertest1.avi	0	880	547	72	111	532	543	1049	0	Content		525	543	23770395	3107319418
23787	09:35:02.542	00:00:23.787	1428	706,3836	682,1248	0,6743648	0,6006824	529,2627	3,94879	0	502,157	627,7038	0,5037633	0,646573	552,6496	3,889936	0	42	604	655						Untertest1.avi	0	880	547	72	111	532	543	1049	0	Content		532	544	23787021	3107336044
23804	09:35:02.559	00:00:23.803	1429	698,5034	678,3088	0,6742291	0,6004425	529,3359	3,953524	0	494,3341	623,0177	0,5036387	0,6464025	552,6705	3,892942	0	42	596	651						Untertest1.avi	0	880	547	72	111	532	543	1049	0	Content		524	540	23803646	3107352669
23820	09:35:02.575	00:00:23.820	1430	697,9736	682,5286	0,674143	0,6001503	529,3345	3,931679	0	495,0078	627,4221	0,5035584	0,6462435	552,6536	3,901284	0	42	596	655						Untertest1.avi	0	880	547	72	111	532	543	1049	0	Content		524	544	23820399	3107369422
23837	09:35:02.592	00:00:23.837	1431	695,7731	683,9666	0,6740534	0,5998877	529,4301	4,013226	0	497,7607	617,1172	0,5034897	0,6459637	552,6437	3,908774	0	42	597	651						Untertest1.avi	0	880	547	72	111	532	543	1049	0	Content		525	540	23837017	3107386040
23854	09:35:02.609	00:00:23.853	1432	710,5427	676,7264	0,6740191	0,5997501	529,4014	3,949259	0	500,4826	625,1913	0,5034298	0,6458067	552,5859	3,91922	0	42	606	651						Untertest1.avi	0	880	547	72	111	532	543	1049	0	Content		534	540	23853642	3107402665
23870	09:35:02.625	00:00:23.870	1433	704,5546	679,1625	0,6740018	0,5996807	529,4158	3,935702	0	494,1473	625,2098	0,5033628	0,6457779	552,6903	3,855709	0	42	599	652						Untertest1.avi	0	880	547	72	111	532	543	1049	0	Content		527	541	23870266	3107419289
23887	09:35:02.642	00:00:23.887	1434	707,8312	674,5994	0,6739959	0,5998114	529,4407	3,929338	0	500,1756	637,139	0,5033087	0,6459114	552,7485	3,871057	0	42	604	656						Untertest1.avi	0	880	547	72	111	532	543	1049	0	Content		532	545	23887016	3107436039
23904	09:35:02.659	00:00:23.903	1435	717,4816	685,2991	0,6739776	0,5999222	529,434	3,821354	0	498,935	624,4773	0,5032696	0,6460963	552,7249	3,858412	0	42	608	655						Untertest1.avi	0	880	547	72	111	532	543	1049	0	Content		536	544	23903641	3107452664
23920	09:35:02.675	00:00:23.920	1436	701,9619	677,9629	0,6739398	0,6001162	529,3168	3,878474	0	503,3992	627,1525	0,5032322	0,6463025	552,7206	3,831972	0	42	603	653						Untertest1.avi	0	880	547	72	111	532	543	1049	0	Content		531	542	23920264	3107469287
23937	09:35:02.692	00:00:23.936	1437	692,4824	685,4988	0,6739458	0,6004362	529,2615	3,999002	0	495,4677	618,3044	0,5032077	0,6465076	552,6663	3,823512	0	42	594	652						Untertest1.avi	0	880	547	72	111	532	543	1049	0	Content		522	541	23936899	3107485922
23954	09:35:02.709	00:00:23.953	1438	701,1974	683,5848	0,6739767	0,6007096	529,3725	3,86495	0	493,7484	631,7748	0,503165	0,6467694	552,5849	3,870304	0	42	597	658						Untertest1.avi	0	880	547	72	111	532	543	1049	0	Content		525	547	23953637	3107502660
23970	09:35:02.725	00:00:23.970	1439	717,4461	683,2087	0,6739177	0,600931	529,2353	3,879566	0	501,7701	624,8224	0,5031267	0,6470445	552,5074	3,887847	0	42	610	654						Untertest1.avi	0	880	547	72	111	532	543	1049	0	Content		538	543	23970265	3107519288
23987	09:35:02.742	00:00:23.986	1440	719,07	682,5849	0,6739044	0,6011208	529,1854	3,835543	0	498,7786	630,845	0,5031016	0,6471784	552,5507	3,843167	0	42	609	657						Untertest1.avi	0	880	547	72	111	532	543	1049	0	Content		537	546	23986899	3107535922
24004	09:35:02.759	00:00:24.003	1441	705,7063	679,4777	0,6738753	0,6012917	529,1601	3,935727	0	502,7025	630,2799	0,5030811	0,6472259	552,545	3,861906	0	42	604	655						Untertest1.avi	0	880	547	72	111	532	543	1049	0	Content		532	544	24003513	3107552536
24020	09:35:02.775	00:00:24.020	1442	706,8279	680,5658	0,6738521	0,601409	529,1497	3,865291	0	492,9364	628,0521	0,503063	0,6472668	552,5714	3,861842	0	42	600	654						Untertest1.avi	0	880	547	72	111	532	543	1049	0	Content		528	543	24020262	3107569285
24037	09:35:02.792	00:00:24.036	1443	703,2355	681,4649	0,6738283	0,6014408	529,1379	3,923336	0	497,1336	631,5404	0,5030382	0,6472639	552,5711	3,881022	0	42	600	657						Untertest1.avi	0	880	547	72	111	532	543	1049	0	Content		528	546	24036895	3107585918
24054	09:35:02.809	00:00:24.053	1444	718,7098	681,0253	0,6738234	0,6014391	529,1459	3,859022	0	507,3351	628,1923	0,5030408	0,6472366	552,5956	3,899894	0	42	613	655						Untertest1.avi	0	880	547	72	111	532	543	1049	0	Content		541	544	24053509	3107602532
24070	09:35:02.825	00:00:24.070	1445	704,3791	684,0641	0,6738579	0,6014473	529,1414	3,924417	0	505,9793	622,6459	0,5030511	0,6472108	552,5653	3,893281	0	42	605	653						Untertest1.avi	0	880	547	72	111	532	543	1049	0	Content		533	542	24070133	3107619156
24087	09:35:02.842	00:00:24.086	1446	716,9006	680,3267	0,6738997	0,6014995	529,1904	3,901502	0	495,1641	626,8119	0,5030788	0,6472178	552,5643	3,864104	0	42	606	654						Untertest1.avi	0	880	547	72	111	532	543	1049	0	Content		534	543	24086898	3107635921
24104	09:35:02.859	00:00:24.103	1447	712,5505	682,4021	0,6739534	0,6016312	529,2616	3,850186	0	495,338	625,4951	0,5031052	0,6472549	552,5696	3,917423	0	42	604	654						Untertest1.avi	0	880	547	72	111	532	543	1049	0	Content		532	543	24103506	3107652529
24120	09:35:02.875	00:00:24.120	1448	713,6436	678,5377	0,6737132	0,6014282	529,3055	3,848072	0	510,6533	619,1486	0,5029051	0,6469719	552,6885	3,861427	0	42	612	649						Untertest1.avi	0	880	547	72	111	532	543	1049	0	Content		540	538	24120134	3107669157
24137	09:35:02.892	00:00:24.136	1449	751,8541	640,6011	0,6731465	0,6004875	529,3572	3,932881	0	547,7499	588,1261	0,5023123	0,6460449	552,6723	3,837957	0	43	650	614						Untertest1.avi	0	880	547	72	111	587	475	266	0	Content		578	503	24136757	3107685780
24154	09:35:02.909	00:00:24.153	1450	769,4918	609,2862	0,6730161	0,5996228	529,4155	3,887697	0	553,9845	576,0996	0,502062	0,6453289	552,6273	3,902031	0	43	662	593						Untertest1.avi	0	880	547	72	111	587	475	266	0	Content		590	482	24153506	3107702529
24170	09:35:02.925	00:00:24.170	1451	761,7432	606,4422	0,6731257	0,5994695	529,4333	3,916137	0	558,0106	570,3477	0,5020333	0,6451577	552,5552	3,909889	0	43	660	588						Untertest1.avi	0	880	547	72	111	587	475	266	0	Content		588	477	24170128	3107719151
24187	09:35:02.942	00:00:24.186	1452	744,7378	607,0674	0,6732785	0,5994491	529,3829	3,937277	0	557,5145	568,7324	0,5020538	0,6451228	552,5471	3,94281	0	43	651	588						Untertest1.avi	0	880	547	72	111	587	475	266	0	Content		579	477	24186753	3107735776
24203	09:35:02.958	00:00:24.203	1453	755,2209	606,343	0,6733818	0,5993255	529,2166	3,955987	0	561,8116	560,8453	0,5020733	0,6449493	552,5723	3,94358	0	43	659	584						Untertest1.avi	0	880	547	72	111	587	475	266	0	Content		587	473	24203376	3107752399
24220	09:35:02.975	00:00:24.220	1454	754,0704	606,5055	0,6734879	0,5991769	529,4116	3,916624	0	564,656	566,47	0,5020908	0,6448241	552,5676	3,9078	0	43	659	586						Untertest1.avi	0	880	547	72	111	587	475	266	0	Content		587	475	24220128	3107769151
24237	09:35:02.992	00:00:24.236	1455	748,901	600,4895	0,6735241	0,5991085	529,3068	3,905604	0	559,4976	561,6001	0,5020994	0,6447336	552,638	3,907106	0	43	654	581						Untertest1.avi	0	880	547	72	111	587	475	266	0	Content		582	470	24236749	3107785772
24253	09:35:03.008	00:00:24.253	1456	762,5528	604,0687	0,6735796	0,5990424	529,3519	3,89927	0	595,1689	569,3454	0,5025901	0,6444589	555,0416	3,938744	0	43	679	587						Untertest1.avi	0	880	547	72	111	587	475	266	0	Content		607	476	24253374	3107802397
24270	09:35:03.025	00:00:24.270	1457	756,8007	609,3073	0,6736525	0,5989951	529,2914	3,927206	0	559,9354	567,0218	0,5021725	0,6445544	552,6129	3,951836	0	43	658	588						Untertest1.avi	0	880	547	72	111	587	475	266	0	Content		586	477	24270000	3107819023
24287	09:35:03.042	00:00:24.286	1458	744,5651	608,8152	0,6737432	0,5990473	529,2485	3,954283	0	555,6957	566,0883	0,5022255	0,6445483	552,5793	3,919606	0	43	650	587						Untertest1.avi	0	880	547	72	111	587	475	266	0	Content		578	476	24286749	3107835772
24303	09:35:03.058	00:00:24.303	1459	797,0652	580,115	0,6738129	0,5990945	529,2842	3,919035	0	562,7287	563,6875	0,5022801	0,644565	552,5953	3,948312	0	43	680	572						Untertest1.avi	0	880	547	72	111	587	475	266	0	Content		608	461	24303374	3107852397
24320	09:35:03.075	00:00:24.319	1460	756,9545	606,7525	0,6738961	0,5991056	529,3014	3,947629	0	558,4742	564,6174	0,5023261	0,6445375	552,5819	3,900465	0	43	658	586						Untertest1.avi	0	880	547	72	111	587	475	266	0	Content		586	475	24319999	3107869022
24337	09:35:03.092	00:00:24.336	1461	751,5031	607,4151	0,6739834	0,5990424	529,4086	3,983874	0	592,8752	562,0499	0,5023652	0,6444684	552,5479	3,936704	0	43	672	585						Untertest1.avi	0	880	547	72	111	587	475	266	0	Content		600	474	24336622	3107885645
24353	09:35:03.108	00:00:24.353	1462	744,1773	606,6815	0,6740122	0,5989602	529,3836	3,978922	0	560,1668	566,4217	0,5023938	0,6443159	552,5475	3,923204	0	43	652	587						Untertest1.avi	0	880	547	72	111	587	475	266	0	Content		580	476	24353373	3107902396
24370	09:35:03.125	00:00:24.369	1463	752,3486	609,0426	0,6740203	0,5988231	529,398	3,99725	0	556,8312	561,8945	0,5024132	0,6441475	552,3794	3,981208	0	43	655	585						Untertest1.avi	0	880	547	72	111	587	475	266	0	Content		583	474	24369996	3107919019
24387	09:35:03.142	00:00:24.386	1464	800,3721	608,1506	0,6731144	0,5977346	529,5785	3,952946	0	598,9741	553,0664	0,5015761	0,6432219	552,5573	3,950503	0	43	700	581						Untertest1.avi	0	880	547	72	111	587	475	266	0	Content		628	470	24386620	3107935643
24403	09:35:03.158	00:00:24.403	1465	855,6567	547,2417	0,6717616	0,595974	529,8036	4,000513	0	669,3956	501,9234	0,5005147	0,641574	552,9299	3,946248	0	44	763	525						Untertest1.avi	0	880	547	72	111	720	380	266	0	Content		691	414	24403246	3107952269
24420	09:35:03.175	00:00:24.419	1466	894,2432	520,8431	0,6712252	0,5949455	529,8445	4,001549	0	695,4446	473,0978	0,5000272	0,6406443	552,9288	3,947882	0	44	795	497						Untertest1.avi	0	880	547	72	111	720	380	266	0	Content		723	386	24419993	3107969016
24437	09:35:03.192	00:00:24.436	1467	886,6119	511,1667	0,6713644	0,5948048	529,8613	4,013841	0	702,4344	466,13	0,4998672	0,6405839	552,8629	3,992527	0	44	795	489						Untertest1.avi	0	880	547	72	111	720	380	266	0	Content		723	378	24436617	3107985640
24453	09:35:03.208	00:00:24.453	1468	889,7491	514,1508	0,6715042	0,5949216	529,8653	3,970752	0	687,7487	471,3743	0,499801	0,6406552	552,7228	4,003423	0	44	789	493						Untertest1.avi	0	880	547	72	111	720	380	266	0	Content		717	382	24453242	3108002265
24470	09:35:03.225	00:00:24.469	1469	893,8303	519,8069	0,6715169	0,5950009	529,851	4,006802	0	694,3561	470,4837	0,4997523	0,6407013	552,6901	3,952861	0	44	794	495						Untertest1.avi	0	880	547	72	111	720	380	266	0	Content		722	384	24469877	3108018900
24487	09:35:03.242	00:00:24.486	1470	889,0988	508,2092	0,6714708	0,5953052	529,6487	4,006688	0	689,8995	471,2327	0,4997116	0,6409145	552,637	3,99057	0	44	789	490						Untertest1.avi	0	880	547	72	111	720	380	266	0	Content		717	379	24486617	3108035640
24503	09:35:03.258	00:00:24.503	1471	895,049	509,5706	0,6714245	0,5954902	529,5394	3,98132	0	698,1913	472,7637	0,4996248	0,6410611	552,537	3,997142	0	44	797	491						Untertest1.avi	0	880	547	72	111	720	380	266	0	Content		725	380	24503240	3108052263
24520	09:35:03.275	00:00:24.519	1472	884,4166	504,6054	0,6713562	0,5956357	529,4205	3,997675	0	700,2672	468,7119	0,4995303	0,6411721	552,5124	3,955308	0	44	792	487						Untertest1.avi	0	880	547	72	111	720	380	266	0	Content		720	376	24519874	3108068897
24536	09:35:03.291	00:00:24.536	1473	836,1006	526,3234	0,6726745	0,5958745	519,3281	3,874496	0	692,891	471,5796	0,4994114	0,6412909	552,5087	3,982148	0	44	764	499						Untertest1.avi	0	880	547	72	111	720	380	266	0	Content		692	388	24536489	3108085512
24553	09:35:03.308	00:00:24.553	1474	824,8961	523,4603	0,6725025	0,595965	519,9258	3,943985	0	690,8902	475,9765	0,4992772	0,6414062	552,4481	3,968205	0	44	758	500						Untertest1.avi	0	880	547	72	111	720	380	266	0	Content		686	389	24553237	3108102260
24570	09:35:03.325	00:00:24.569	1475	879,8349	514,8074	0,6710719	0,5958502	529,582	4,097441	0	694,4576	465,5546	0,4991631	0,6414826	552,4618	4,032614	0	44	787	490						Untertest1.avi	0	880	547	72	111	720	380	266	0	Content		715	379	24569871	3108118894
24586	09:35:03.341	00:00:24.586	1476	893,6465	512,7376	0,6709404	0,5957954	529,4557	3,998205	0	690,012	469,8373	0,4990594	0,6414952	552,4146	3,947221	0	44	792	491						Untertest1.avi	0	880	547	72	111	720	380	266	0	Content		720	380	24586484	3108135507
24603	09:35:03.358	00:00:24.603	1477	897,1799	507,2711	0,6708407	0,5957441	529,3377	3,970577	0	701,6051	471,5425	0,4989544	0,6414646	552,473	3,938434	0	44	799	489						Untertest1.avi	0	880	547	72	111	720	380	266	0	Content		727	378	24603107	3108152130
24620	09:35:03.375	00:00:24.619	1478	891,3299	513,3848	0,6707464	0,5956206	529,5588	3,991484	0	693,8715	473,2737	0,4988776	0,6413944	552,4195	3,936695	0	44	793	493						Untertest1.avi	0	880	547	72	111	720	380	266	0	Content		721	382	24619866	3108168889
24636	09:35:03.391	00:00:24.636	1479	886,4696	517,1682	0,670715	0,5954241	529,5709	3,970342	0	670,1726	463,4294	0,4978749	0,6413342	557,3827	3,989593	0	44	778	490						Untertest1.avi	0	880	547	72	111	720	380	266	0	Content		706	379	24636482	3108185505
24653	09:35:03.408	00:00:24.653	1480	883,4635	514,4689	0,6705137	0,5952489	529,7442	3,961522	0	694,1032	473,8866	0,4986177	0,6411391	552,4396	3,951339	0	44	789	494						Untertest1.avi	0	880	547	72	111	720	380	266	0	Content		717	383	24653107	3108202130
24670	09:35:03.425	00:00:24.669	1481	983,7111	498,0372	0,6689892	0,5948054	530,167	3,950046	0	790,364	471,4736	0,4972476	0,6405385	552,7672	3,983485	0	45	887	485						Untertest1.avi	0	880	547	72	111	944	321	300	0	Content		815	374	24669734	3108218757
24686	09:35:03.441	00:00:24.686	1482	1094,293	465,7157	0,6677449	0,5939165	530,9759	3,885587	0	889,3383	435,7717	0,4959579	0,6395833	553,2686	3,855759	0	45	992	451						Untertest1.avi	0	880	547	72	111	944	321	300	0	Content		920	340	24686480	3108235503
24703	09:35:03.458	00:00:24.703	1483	1122,416	453,1566	0,6671841	0,5931923	532,7789	3,888608	0	912,9159	411,7301	0,4954635	0,6388678	553,4198	3,882565	0	45	1018	432						Untertest1.avi	0	880	547	72	111	944	321	300	0	Content		946	321	24703104	3108252127
24720	09:35:03.475	00:00:24.719	1484	1120,944	440,4601	0,6672225	0,5930104	532,85	3,87691	0	908,8984	417,9878	0,4953662	0,6387537	553,2582	3,911099	0	45	1015	429						Untertest1.avi	0	880	547	72	111	944	321	300	0	Content		943	318	24719734	3108268757
24736	09:35:03.491	00:00:24.736	1485	1128,492	440,4343	0,6674039	0,5927832	532,8115	3,806016	0	906,8821	412,98	0,4953291	0,6387206	553,1603	3,837798	0	45	1018	427						Untertest1.avi	0	880	547	72	111	944	321	300	0	Content		946	316	24736357	3108285380
24753	09:35:03.508	00:00:24.753	1486	1115,962	451,6089	0,6676242	0,5925376	532,8542	3,914994	0	904,3052	414,5959	0,4953336	0,6386331	553,1548	3,903256	0	45	1010	433						Untertest1.avi	0	880	547	72	111	944	321	300	0	Content		938	322	24753105	3108302128
24770	09:35:03.525	00:00:24.769	1487	1127,603	442,9951	0,6677309	0,5923734	532,6942	3,819041	0	910,0876	408,1068	0,495331	0,6385927	553,1064	3,878842	0	45	1019	426						Untertest1.avi	0	880	547	72	111	944	321	300	0	Content		947	315	24769733	3108318756
24786	09:35:03.541	00:00:24.786	1488	1086,575	496,8575	0,6557178	0,5921569	489,0458	3,604568	0	906,9035	413,773	0,4953408	0,6385613	553,1325	3,827355	0	45	997	455						Untertest1.avi	0	880	547	72	111	944	321	300	0	Content		925	344	24786354	3108335377
24803	09:35:03.558	00:00:24.802	1489	1108,774	453,1381	0,6677487	0,5922404	532,7718	3,908416	0	890,6675	427,1137	0,49535	0,6385756	553,1072	3,809764	0	45	1000	440						Untertest1.avi	0	880	547	72	111	944	321	300	0	Content		928	329	24802977	3108352000
24820	09:35:03.575	00:00:24.819	1490	1120,887	447,2821	0,6678781	0,5923188	532,5804	3,859827	0	910,2144	413,3126	0,4953431	0,6386719	553,0592	3,799655	0	45	1016	430						Untertest1.avi	0	880	547	72	111	944	321	300	0	Content		944	319	24819728	3108368751
24836	09:35:03.591	00:00:24.836	1491	1134,4	443,3072	0,667985	0,592503	532,7811	3,868159	0	906,0419	420,4011	0,4953174	0,6389159	553,0728	3,850752	0	45	1020	432						Untertest1.avi	0	880	547	72	111	944	321	300	0	Content		948	321	24836356	3108385379
24853	09:35:03.608	00:00:24.852	1492	1134,589	447,9276	0,6678364	0,5928383	532,7432	3,807944	0	888,9681	424,8509	0,4953032	0,6392501	553,0335	3,832436	0	45	1012	436						Untertest1.avi	0	880	547	72	111	944	321	300	0	Content		940	325	24852979	3108402002
24870	09:35:03.625	00:00:24.869	1493	1137,385	444,1512	0,6679571	0,593181	532,6253	3,821376	0	897,1942	418,4541	0,4952888	0,6395609	553,0119	3,76536	0	45	1017	431						Untertest1.avi	0	880	547	72	111	944	321	300	0	Content		945	320	24869607	3108418630
24886	09:35:03.641	00:00:24.886	1494	1128,835	429,8899	0,6678325	0,5935398	532,7401	3,853538	0	902,0337	420,3251	0,4952456	0,6399221	552,9721	3,763187	0	45	1015	425						Untertest1.avi	0	880	547	72	111	944	321	300	0	Content		943	314	24886353	3108435376
24903	09:35:03.658	00:00:24.902	1495	1117,45	448,8439	0,6676729	0,593847	532,7964	3,787611	0	898,3017	418,6531	0,4952046	0,6402062	552,9984	3,839401	0	45	1008	434						Untertest1.avi	0	880	547	72	111	944	321	300	0	Content		936	323	24902978	3108452001
24920	09:35:03.675	00:00:24.919	1496	1276,502	434,2563	0,6687105	0,5941681	533,8374	3,938502	0	928,9817	414,6659	0,4947876	0,6405168	553,22	3,854978	0	45	1103	424						Untertest1.avi	0	880	547	72	111	944	321	300	0	Content		1031	313	24919601	3108468624
24936	09:35:03.691	00:00:24.936	1497	-1024	-768	-1	-1	-1	-1	4	1070,361	388,0775	0,4939597	0,6404027	554,473	3,806156	0	45	1070	388						Untertest1.avi	0	880	547	72	111	944	321	300	0	Content		998	277	24936226	3108485249
24953	09:35:03.708	00:00:24.952	1498	-1024	-768	-1	-1	-1	-1	4	1095,81	374,8568	0,4926588	0,6399279	557,5848	3,711597	0	45	1096	375						Untertest1.avi	0	880	547	72	111	944	321	300	0	Content		1024	264	24952975	3108501998
24970	09:35:03.725	00:00:24.969	1499	-1024	-768	-1	-1	-1	-1	4	1043,775	471,658	0,4781316	0,6399353	481,7206	3,355834	0	46	1044	472						Untertest1.avi	0	880	547	72	111	971	350	300	0	Content		972	361	24969601	3108518624
24986	09:35:03.741	00:00:24.986	1500	-1024	-768	-1	-1	-1	-1	4	1042,984	454,6229	0,4782217	0,640228	482,0919	3,258048	0	46	1043	455						Untertest1.avi	0	880	547	72	111	971	350	300	0	Content		971	344	24986228	3108535251
25003	09:35:03.758	00:00:25.002	1501	-1024	-768	-1	-1	-1	-1	4	1049,047	460,3977	0,4782634	0,6402552	482,2802	3,264063	0	46	1049	460						Untertest1.avi	0	880	547	72	111	971	350	300	0	Content		977	349	25002859	3108551882
25020	09:35:03.775	00:00:25.019	1502	-1024	-768	-1	-1	-1	-1	4	1059,371	454,9909	0,4783202	0,6402802	482,4832	3,280326	0	46	1059	455						Untertest1.avi	0	880	547	72	111	971	350	300	0	Content		987	344	25019598	3108568621
25036	09:35:03.791	00:00:25.036	1503	-1024	-768	-1	-1	-1	-1	4	966,7866	546,9236	0,4585288	0,6406794	402,2344	2,785391	0	46	967	547						Untertest1.avi	0	880	547	72	111	971	350	300	0	Content		895	436	25036223	3108585246
25053	09:35:03.808	00:00:25.052	1504	-1024	-768	-1	-1	-1	-1	4	1037,827	462,828	0,4778214	0,6405658	479,9863	3,320713	0	46	1038	463						Untertest1.avi	0	880	547	72	111	971	350	300	0	Content		966	352	25052971	3108601994
25070	09:35:03.825	00:00:25.069	1505	-1024	-768	-1	-1	-1	-1	4	1025,858	467,6833	0,4777623	0,6408634	479,6642	3,312695	0	46	1026	468						Untertest1.avi	0	880	547	72	111	971	350	300	0	Content		954	357	25069597	3108618620
25086	09:35:03.841	00:00:25.086	1506	-1024	-768	-1	-1	-1	-1	4	1047,47	461,6441	0,4785192	0,6411591	483,0439	3,369725	0	46	1047	462						Untertest1.avi	0	880	547	72	111	971	350	300	0	Content		975	351	25086219	3108635242
25103	09:35:03.858	00:00:25.102	1507	-1024	-768	-1	-1	-1	-1	4	1052,243	472,3833	0,4780496	0,6413195	480,8752	3,383005	0	46	1052	472						Untertest1.avi	0	880	547	72	111	971	350	300	0	Content		980	361	25102842	3108651865
25120	09:35:03.875	00:00:25.119	1508	-1024	-768	-1	-1	-1	-1	4	1041,1	452,2526	0,4779515	0,6415076	480,4481	3,292719	0	46	1041	452						Untertest1.avi	0	880	547	72	111	971	350	300	0	Content		969	341	25119593	3108668616
25136	09:35:03.891	00:00:25.136	1509	-1024	-768	-1	-1	-1	-1	4	1044,298	472,5847	0,4781385	0,641486	481,2675	3,322555	0	46	1044	473						Untertest1.avi	0	880	547	72	111	971	350	300	0	Content		972	362	25136215	3108685238
25153	09:35:03.908	00:00:25.152	1510	-1024	-768	-1	-1	-1	-1	4	1052,633	461,3438	0,4790058	0,6412941	485,1894	3,394218	0	46	1053	461						Untertest1.avi	0	880	547	72	111	971	350	300	0	Content		981	350	25152840	3108701863
25169	09:35:03.924	00:00:25.169	1511	-1024	-768	-1	-1	-1	-1	4	1035,67	464,6523	0,479246	0,6411748	486,256	3,435273	0	46	1036	465						Untertest1.avi	0	880	547	72	111	971	350	300	0	Content		964	354	25169465	3108718488
25186	09:35:03.941	00:00:25.186	1512	-1024	-768	-1	-1	-1	-1	4	1043,189	451,81	0,479106	0,6409832	485,6065	3,370125	0	46	1043	452						Untertest1.avi	0	880	547	72	111	971	350	300	0	Content		971	341	25186087	3108735110
25203	09:35:03.958	00:00:25.202	1513	-1024	-768	-1	-1	-1	-1	4	1044,872	454,183	0,4791978	0,6407098	486,0596	3,423156	0	46	1045	454						Untertest1.avi	0	880	547	72	111	971	350	300	0	Content		973	343	25202836	3108751859
25220	09:35:03.975	00:00:25.219	1514	-1024	-768	-1	-1	-1	-1	4	1040,599	459,9819	0,4794859	0,6404734	487,3779	3,505481	0	46	1041	460						Untertest1.avi	0	880	547	72	111	971	350	300	0	Content		969	349	25219961	3108768984
25236	09:35:03.991	00:00:25.236	1515	-1024	-768	-1	-1	-1	-1	4	1052,584	450,2532	0,4789557	0,6403822	484,9994	3,524867	0	46	1053	450						Untertest1.avi	0	880	547	72	111	971	350	300	0	Content		981	339	25236208	3108785231
25253	09:35:04.008	00:00:25.252	1516	-1024	-768	-1	-1	-1	-1	4	972,1218	553,4961	0,4548824	0,6401647	390,6171	2,765799	0	46	972	553						Untertest1.avi	0	880	547	72	111	971	350	300	0	Content		900	442	25252832	3108801855
25270	09:35:04.025	00:00:25.269	1517	-1024	-768	-1	-1	-1	-1	4	-1024	-768	-1	-1	-1	-1	4		0	0						Untertest1.avi	0	880	547	72	111				0	Content		-72	-111	25269785	3108818808
25286	09:35:04.041	00:00:25.286	1518	-1024	-768	-1	-1	-1	-1	4	-1024	-768	-1	-1	-1	-1	4		0	0						Untertest1.avi	0	880	547	72	111				0	Content		-72	-111	25286075	3108835098
25303	09:35:04.058	00:00:25.302	1519	-1024	-768	-1	-1	-1	-1	4	-1024	-768	-1	-1	-1	-1	4		0	0						Untertest1.avi	0	880	547	72	111				0	Content		-72	-111	25302701	3108851724
25320	09:35:04.075	00:00:25.319	1520	-1024	-768	-1	-1	-1	-1	4	-1024	-768	-1	-1	-1	-1	4		0	0						Untertest1.avi	0	880	547	72	111				0	Content		-72	-111	25319505	3108868528
25336	09:35:04.091	00:00:25.336	1521	-1024	-768	-1	-1	-1	-1	4	-1024	-768	-1	-1	-1	-1	4		0	0						Untertest1.avi	0	880	547	72	111				0	Content		-72	-111	25336173	3108885196
25353	09:35:04.108	00:00:25.352	1522	-1024	-768	-1	-1	-1	-1	4	-1024	-768	-1	-1	-1	-1	4		0	0						Untertest1.avi	0	880	547	72	111				0	Content		-72	-111	25352929	3108901952
25369	09:35:04.124	00:00:25.369	1523	-1024	-768	-1	-1	-1	-1	4	-1024	-768	-1	-1	-1	-1	4		0	0						Untertest1.avi	0	880	547	72	111				0	Content		-72	-111	25369311	3108918334
25386	09:35:04.141	00:00:25.385	1524	-1024	-768	-1	-1	-1	-1	4	-1024	-768	-1	-1	-1	-1	4		0	0						Untertest1.avi	0	880	547	72	111				0	Content		-72	-111	25385994	3108935017
25403	09:35:04.158	00:00:25.402	1525	-1024	-768	-1	-1	-1	-1	4	-1024	-768	-1	-1	-1	-1	4		0	0						Untertest1.avi	0	880	547	72	111				0	Content		-72	-111	25402661	3108951684
25419	09:35:04.174	00:00:25.419	1526	-1024	-768	-1	-1	-1	-1	4	-1024	-768	-1	-1	-1	-1	4		0	0						Untertest1.avi	0	880	547	72	111				0	Content		-72	-111	25419311	3108968334
25436	09:35:04.191	00:00:25.435	1527	1208,324	525,0662	0,6205083	0,5926921	391,8146	2,944951	1	1165,359	516,6547	0,6200271	0,5926974	390,6172	2,92073	3	47	1208	525						Untertest1.avi	0	880	547	72	111	1633	188	83	0	Content		1136	414	25435937	3108984960
25453	09:35:04.208	00:00:25.452	1528	1705,146	298,8934	0,6717092	0,591879	555,3382	4,123547	1	1645,543	285,176	0,6717067	0,5918784	555,3382	4,101538	3	47	1705	299						Untertest1.avi	0	880	547	72	111	1633	188	83	0	Content		1633	188	25452562	3109001585
25469	09:35:04.224	00:00:25.469	1529	-1024	-768	-1	-1	-1	-1	4	-1024	-768	-1	-1	-1	-1	4	47	0	0						Untertest1.avi	0	880	547	72	111	1633	188	83	0	Content		-72	-111	25469312	3109018335
25486	09:35:04.241	00:00:25.485	1530	1867,039	229,1767	0,6804749	0,5914465	593,2296	4,543906	1	1802,295	214,5399	0,6804727	0,591446	593,2296	4,519651	3	47	1867	229						Untertest1.avi	0	880	547	72	111	1633	188	83	0	Content		1795	118	25485935	3109034958
25503	09:35:04.258	00:00:25.502	1531	-1024	-768	-1	-1	-1	-1	4	-1024	-768	-1	-1	-1	-1	4	47	0	0						Untertest1.avi	0	880	547	72	111	1633	188	83	0	Content		-72	-111	25502560	3109051583
25519	09:35:04.274	00:00:25.519	1532	1177,129	541,2085	0,6179991	0,5920175	386,0096	2,862917	1	1137,768	531,4393	0,6179946	0,5920164	386,0096	2,847971	3	48	1177	541						Untertest1.avi	0	880	547	72	111	1110	427	116	0	Content		1105	430	25519310	3109068333
25536	09:35:04.291	00:00:25.535	1533	1182,153	534,2188	0,6191466	0,5921053	388,9479	2,835078	1	1142,491	524,3755	0,6191422	0,5921041	388,9479	2,820241	3	48	1182	534						Untertest1.avi	0	880	547	72	111	1110	427	116	0	Content		1110	423	25535933	3109084956
25553	09:35:04.308	00:00:25.552	1534	1831,771	257,2138	0,6794157	0,5916297	589,106	4,364127	1	1767,771	242,6953	0,6794134	0,5916292	589,106	4,3406	3	48	1832	257						Untertest1.avi	0	880	547	72	111	1110	427	116	0	Content		1760	146	25552558	3109101581
25569	09:35:04.324	00:00:25.569	1535	1171,65	541,7823	0,6181517	0,5925618	386,7288	2,900221	1	1132,288	531,9945	0,6181473	0,5925606	386,7288	2,884898	3	48	1172	542						Untertest1.avi	0	880	547	72	111	1110	427	116	0	Content		1100	431	25569182	3109118205
25586	09:35:04.341	00:00:25.585	1536	1170,297	545,8071	0,6177109	0,5928175	385,9078	2,934365	1	1131,036	536,0398	0,6177065	0,5928164	385,9078	2,918989	3	48	1170	546						Untertest1.avi	0	880	547	72	111	1110	427	116	0	Content		1098	435	25585932	3109134955
25603	09:35:04.358	00:00:25.602	1537	1731,255	279,4171	0,6755085	0,5923924	573,5397	4,388352	1	1670,016	265,2262	0,6755062	0,5923918	573,5397	4,364596	3	48	1731	279						Untertest1.avi	0	880	547	72	111	1110	427	116	0	Content		1659	168	25602556	3109151579
25619	09:35:04.374	00:00:25.619	1538	1191,042	538,2496	0,6196911	0,5932981	390,9622	2,925028	1	1151,125	528,3767	0,6196867	0,593297	390,9622	2,90972	3	48	1191	538						Untertest1.avi	0	880	547	72	111	1110	427	116	0	Content		1119	427	25619182	3109168205
25636	09:35:04.391	00:00:25.635	1539	-1024	-768	-1	-1	-1	-1	4	-1024	-768	-1	-1	-1	-1	4		0	0						Untertest1.avi	0	880	547	72	111				0	Content		-72	-111	25635802	3109184825
25652	09:35:04.407	00:00:25.652	1540	-1024	-768	-1	-1	-1	-1	4	-1024	-768	-1	-1	-1	-1	4		0	0						Untertest1.avi	0	880	547	72	111				0	Content		-72	-111	25652428	3109201451
25669	09:35:04.424	00:00:25.669	1541	-1024	-768	-1	-1	-1	-1	4	-1024	-768	-1	-1	-1	-1	4		0	0						Untertest1.avi	0	880	547	72	111				0	Content		-72	-111	25669175	3109218198
25686	09:35:04.441	00:00:25.685	1542	-1024	-768	-1	-1	-1	-1	4	-1024	-768	-1	-1	-1	-1	4		0	0						Untertest1.avi	0	880	547	72	111				0	Content		-72	-111	25685800	3109234823
25702	09:35:04.457	00:00:25.702	1543	-1024	-768	-1	-1	-1	-1	4	-1024	-768	-1	-1	-1	-1	4		0	0						Untertest1.avi	0	880	547	72	111				0	Content		-72	-111	25702422	3109251445
25719	09:35:04.474	00:00:25.719	1544	-1024	-768	-1	-1	-1	-1	4	-1024	-768	-1	-1	-1	-1	4		0	0						Untertest1.avi	0	880	547	72	111				0	Content		-72	-111	25719170	3109268193
25736	09:35:04.491	00:00:25.735	1545	-1024	-768	-1	-1	-1	-1	4	-1024	-768	-1	-1	-1	-1	4		0	0						Untertest1.avi	0	880	547	72	111				0	Content		-72	-111	25735794	3109284817
25752	09:35:04.507	00:00:25.752	1546	-1024	-768	-1	-1	-1	-1	4	-1024	-768	-1	-1	-1	-1	4		0	0						Untertest1.avi	0	880	547	72	111				0	Content		-72	-111	25752418	3109301441
25769	09:35:04.524	00:00:25.769	1547	-1024	-768	-1	-1	-1	-1	4	-1024	-768	-1	-1	-1	-1	4		0	0						Untertest1.avi	0	880	547	72	111				0	Content		-72	-111	25769043	3109318066
25786	09:35:04.541	00:00:25.785	1548	-1024	-768	-1	-1	-1	-1	4	-1024	-768	-1	-1	-1	-1	4		0	0						Untertest1.avi	0	880	547	72	111				0	Content		-72	-111	25785791	3109334814
25802	09:35:04.557	00:00:25.802	1549	-1024	-768	-1	-1	-1	-1	4	-1024	-768	-1	-1	-1	-1	4		0	0						Untertest1.avi	0	880	547	72	111				0	Content		-72	-111	25802417	3109351440
25819	09:35:04.574	00:00:25.819	1550	-1024	-768	-1	-1	-1	-1	4	-1024	-768	-1	-1	-1	-1	4		0	0						Untertest1.avi	0	880	547	72	111				0	Content		-72	-111	25819039	3109368062
25836	09:35:04.591	00:00:25.835	1551	-1024	-768	-1	-1	-1	-1	4	-1024	-768	-1	-1	-1	-1	4		0	0						Untertest1.avi	0	880	547	72	111				0	Content		-72	-111	25835666	3109384689
25852	09:35:04.607	00:00:25.852	1552	-1024	-768	-1	-1	-1	-1	4	-1024	-768	-1	-1	-1	-1	4		0	0						Untertest1.avi	0	880	547	72	111				0	Content		-72	-111	25852413	3109401436
25869	09:35:04.624	00:00:25.869	1553	-1024	-768	-1	-1	-1	-1	4	-1024	-768	-1	-1	-1	-1	4		0	0						Untertest1.avi	0	880	547	72	111				0	Content		-72	-111	25869037	3109418060
25886	09:35:04.641	00:00:25.885	1554	-1024	-768	-1	-1	-1	-1	4	-1024	-768	-1	-1	-1	-1	4		0	0						Untertest1.avi	0	880	547	72	111				0	Content		-72	-111	25885660	3109434683
25902	09:35:04.657	00:00:25.902	1555	-1024	-768	-1	-1	-1	-1	4	-1024	-768	-1	-1	-1	-1	4		0	0						Untertest1.avi	0	880	547	72	111				0	Content		-72	-111	25902284	3109451307
25919	09:35:04.674	00:00:25.919	1556	-1024	-768	-1	-1	-1	-1	4	-1024	-768	-1	-1	-1	-1	4		0	0						Untertest1.avi	0	880	547	72	111				0	Content		-72	-111	25919033	3109468056
25936	09:35:04.691	00:00:25.935	1557	-1024	-768	-1	-1	-1	-1	4	-1024	-768	-1	-1	-1	-1	4		0	0						Untertest1.avi	0	880	547	72	111				0	Content		-72	-111	25935655	3109484678
25952	09:35:04.707	00:00:25.952	1558	-1024	-768	-1	-1	-1	-1	4	-1024	-768	-1	-1	-1	-1	4		0	0						Untertest1.avi	0	880	547	72	111				0	Content		-72	-111	25952408	3109501431
25969	09:35:04.724	00:00:25.968	1559	-1024	-768	-1	-1	-1	-1	4	-1024	-768	-1	-1	-1	-1	4		0	0						Untertest1.avi	0	880	547	72	111				0	Content		-72	-111	25968905	3109517928
25986	09:35:04.741	00:00:25.985	1560	-1024	-768	-1	-1	-1	-1	4	-1024	-768	-1	-1	-1	-1	4		0	0						Untertest1.avi	0	880	547	72	111				0	Content		-72	-111	25985653	3109534676
26003	09:35:04.758	00:00:26.002	1561	-1024	-768	-1	-1	-1	-1	4	-1024	-768	-1	-1	-1	-1	4		0	0						Untertest1.avi	0	880	547	72	111				0	Content		-72	-111	26002722	3109551745
26020	09:35:04.775	00:00:26.020	1562	-1024	-768	-1	-1	-1	-1	4	-1024	-768	-1	-1	-1	-1	4		0	0						Untertest1.avi	0	880	547	72	111				0	Content		-72	-111	26020096	3109569119
26037	09:35:04.792	00:00:26.037	1563	-1024	-768	-1	-1	-1	-1	4	-1024	-768	-1	-1	-1	-1	4		0	0						Untertest1.avi	0	880	547	72	111				0	Content		-72	-111	26037345	3109586368
26052	09:35:04.807	00:00:26.052	1564	-1024	-768	-1	-1	-1	-1	4	-1024	-768	-1	-1	-1	-1	4		0	0						Untertest1.avi	0	880	547	72	111				0	Content		-72	-111	26052273	3109601296
26069	09:35:04.824	00:00:26.068	1565	-1024	-768	-1	-1	-1	-1	4	-1024	-768	-1	-1	-1	-1	4		0	0						Untertest1.avi	0	880	547	72	111				0	Content		-72	-111	26068898	3109617921
26086	09:35:04.841	00:00:26.085	1566	-1024	-768	-1	-1	-1	-1	4	-1024	-768	-1	-1	-1	-1	4		0	0						Untertest1.avi	0	880	547	72	111				0	Content		-72	-111	26085644	3109634667
26102	09:35:04.857	00:00:26.102	1567	-1024	-768	-1	-1	-1	-1	4	-1024	-768	-1	-1	-1	-1	4		0	0						Untertest1.avi	0	880	547	72	111				0	Content		-72	-111	26102267	3109651290
26119	09:35:04.874	00:00:26.118	1568	-1024	-768	-1	-1	-1	-1	4	-1024	-768	-1	-1	-1	-1	4		0	0						Untertest1.avi	0	880	547	72	111				0	Content		-72	-111	26118889	3109667912
26136	09:35:04.891	00:00:26.135	1569	-1024	-768	-1	-1	-1	-1	4	-1024	-768	-1	-1	-1	-1	4		0	0						Untertest1.avi	0	880	547	72	111				0	Content		-72	-111	26135515	3109684538
26153	09:35:04.908	00:00:26.152	1570	-1024	-768	-1	-1	-1	-1	4	-1024	-768	-1	-1	-1	-1	4		0	0						Untertest1.avi	0	880	547	72	111				0	Content		-72	-111	26152707	3109701730
26170	09:35:04.925	00:00:26.169	1571	-1024	-768	-1	-1	-1	-1	4	-1024	-768	-1	-1	-1	-1	4		0	0						Untertest1.avi	0	880	547	72	111				0	Content		-72	-111	26169955	3109718978
26187	09:35:04.942	00:00:26.187	1572	-1024	-768	-1	-1	-1	-1	4	-1024	-768	-1	-1	-1	-1	4		0	0						Untertest1.avi	0	880	547	72	111				0	Content		-72	-111	26187326	3109736349
26202	09:35:04.957	00:00:26.202	1573	-1024	-768	-1	-1	-1	-1	4	-1024	-768	-1	-1	-1	-1	4		0	0						Untertest1.avi	0	880	547	72	111				0	Content		-72	-111	26202132	3109751155
26219	09:35:04.974	00:00:26.218	1574	-1024	-768	-1	-1	-1	-1	4	-1024	-768	-1	-1	-1	-1	4		0	0						Untertest1.avi	0	880	547	72	111				0	Content		-72	-111	26218879	3109767902
26236	09:35:04.991	00:00:26.235	1575	-1024	-768	-1	-1	-1	-1	4	-1024	-768	-1	-1	-1	-1	4		0	0						Untertest1.avi	0	880	547	72	111				0	Content		-72	-111	26235503	3109784526
26252	09:35:05.007	00:00:26.252	1576	-1024	-768	-1	-1	-1	-1	4	-1024	-768	-1	-1	-1	-1	4		0	0						Untertest1.avi	0	880	547	72	111				0	Content		-72	-111	26252125	3109801148
26269	09:35:05.024	00:00:26.268	1577	-1024	-768	-1	-1	-1	-1	4	-1024	-768	-1	-1	-1	-1	4		0	0						Untertest1.avi	0	880	547	72	111				0	Content		-72	-111	26268746	3109817769
26285	09:35:05.040	00:00:26.285	1578	-1024	-768	-1	-1	-1	-1	4	-1024	-768	-1	-1	-1	-1	4		0	0						Untertest1.avi	0	880	547	72	111				0	Content		-72	-111	26285371	3109834394
26303	09:35:05.058	00:00:26.302	1579	-1024	-768	-1	-1	-1	-1	4	-1024	-768	-1	-1	-1	-1	4		0	0						Untertest1.avi	0	880	547	72	111				0	Content		-72	-111	26302564	3109851587
26320	09:35:05.075	00:00:26.319	1580	-1024	-768	-1	-1	-1	-1	4	-1024	-768	-1	-1	-1	-1	4		0	0						Untertest1.avi	0	880	547	72	111				0	Content		-72	-111	26319938	3109868961
26337	09:35:05.092	00:00:26.337	1581	-1024	-768	-1	-1	-1	-1	4	-1024	-768	-1	-1	-1	-1	4		0	0						Untertest1.avi	0	880	547	72	111				0	Content		-72	-111	26337187	3109886210
26352	09:35:05.107	00:00:26.351	1582	-1024	-768	-1	-1	-1	-1	4	-1024	-768	-1	-1	-1	-1	4		0	0						Untertest1.avi	0	880	547	72	111				0	Content		-72	-111	26351991	3109901014
26369	09:35:05.124	00:00:26.368	1583	-1024	-768	-1	-1	-1	-1	4	-1024	-768	-1	-1	-1	-1	4		0	0						Untertest1.avi	0	880	547	72	111				0	Content		-72	-111	26368739	3109917762
26385	09:35:05.140	00:00:26.385	1584	-1024	-768	-1	-1	-1	-1	4	-1024	-768	-1	-1	-1	-1	4		0	0						Untertest1.avi	0	880	547	72	111				0	Content		-72	-111	26385360	3109934383
26402	09:35:05.157	00:00:26.401	1585	-1024	-768	-1	-1	-1	-1	4	-1024	-768	-1	-1	-1	-1	4		0	0						Untertest1.avi	0	880	547	72	111				0	Content		-72	-111	26401985	3109951008
26419	09:35:05.174	00:00:26.418	1586	-1024	-768	-1	-1	-1	-1	4	-1024	-768	-1	-1	-1	-1	4		0	0						Untertest1.avi	0	880	547	72	111				0	Content		-72	-111	26418619	3109967642
26435	09:35:05.190	00:00:26.435	1587	-1024	-768	-1	-1	-1	-1	4	-1024	-768	-1	-1	-1	-1	4		0	0						Untertest1.avi	0	880	547	72	111				0	Content		-72	-111	26435231	3109984254
26452	09:35:05.207	00:00:26.452	1588	-1024	-768	-1	-1	-1	-1	4	-1024	-768	-1	-1	-1	-1	4		0	0						Untertest1.avi	0	880	547	72	111				0	Content		-72	-111	26452425	3110001448
26470	09:35:05.225	00:00:26.469	1589	-1024	-768	-1	-1	-1	-1	4	-1024	-768	-1	-1	-1	-1	4		0	0						Untertest1.avi	0	880	547	72	111				0	Content		-72	-111	26469798	3110018821
26487	09:35:05.242	00:00:26.487	1590	-1024	-768	-1	-1	-1	-1	4	-1024	-768	-1	-1	-1	-1	4		0	0						Untertest1.avi	0	880	547	72	111				0	Content		-72	-111	26487171	3110036194
26502	09:35:05.257	00:00:26.501	1591	-1024	-768	-1	-1	-1	-1	4	-1024	-768	-1	-1	-1	-1	4		0	0						Untertest1.avi	0	880	547	72	111				0	Content		-72	-111	26501980	3110051003
26519	09:35:05.274	00:00:26.518	1592	-1024	-768	-1	-1	-1	-1	4	-1024	-768	-1	-1	-1	-1	4		0	0						Untertest1.avi	0	880	547	72	111				0	Content		-72	-111	26518612	3110067635
26535	09:35:05.290	00:00:26.535	1593	-1024	-768	-1	-1	-1	-1	4	-1024	-768	-1	-1	-1	-1	4		0	0						Untertest1.avi	0	880	547	72	111				0	Content		-72	-111	26535348	3110084371
26552	09:35:05.307	00:00:26.551	1594	-1024	-768	-1	-1	-1	-1	4	-1024	-768	-1	-1	-1	-1	4		0	0						Untertest1.avi	0	880	547	72	111				0	Content		-72	-111	26551971	3110100994
26569	09:35:05.324	00:00:26.568	1595	-1024	-768	-1	-1	-1	-1	4	-1024	-768	-1	-1	-1	-1	4		0	0						Untertest1.avi	0	880	547	72	111				0	Content		-72	-111	26568607	3110117630
26585	09:35:05.340	00:00:26.585	1596	-1024	-768	-1	-1	-1	-1	4	-1024	-768	-1	-1	-1	-1	4		0	0						Untertest1.avi	0	880	547	72	111				0	Content		-72	-111	26585217	3110134240
26602	09:35:05.357	00:00:26.602	1597	-1024	-768	-1	-1	-1	-1	4	-1024	-768	-1	-1	-1	-1	4		0	0						Untertest1.avi	0	880	547	72	111				0	Content		-72	-111	26602410	3110151433
26620	09:35:05.375	00:00:26.619	1598	-1024	-768	-1	-1	-1	-1	4	-1024	-768	-1	-1	-1	-1	4		0	0						Untertest1.avi	0	880	547	72	111				0	Content		-72	-111	26619656	3110168679
26637	09:35:05.392	00:00:26.636	1599	-1024	-768	-1	-1	-1	-1	4	-1024	-768	-1	-1	-1	-1	4		0	0						Untertest1.avi	0	880	547	72	111				0	Content		-72	-111	26636902	3110185925
26652	09:35:05.407	00:00:26.651	1600	-1024	-768	-1	-1	-1	-1	4	-1024	-768	-1	-1	-1	-1	4		0	0						Untertest1.avi	0	880	547	72	111				0	Content		-72	-111	26651833	3110200856
26668	09:35:05.423	00:00:26.668	1601	-1024	-768	-1	-1	-1	-1	4	-1024	-768	-1	-1	-1	-1	4		0	0						Untertest1.avi	0	880	547	72	111				0	Content		-72	-111	26668458	3110217481
26685	09:35:05.440	00:00:26.685	1602	-1024	-768	-1	-1	-1	-1	4	-1024	-768	-1	-1	-1	-1	4		0	0						Untertest1.avi	0	880	547	72	111				0	Content		-72	-111	26685208	3110234231
26702	09:35:05.457	00:00:26.701	1603	-1024	-768	-1	-1	-1	-1	4	-1024	-768	-1	-1	-1	-1	4		0	0						Untertest1.avi	0	880	547	72	111				0	Content		-72	-111	26701828	3110250851
26718	09:35:05.473	00:00:26.718	1604	-1024	-768	-1	-1	-1	-1	4	-1024	-768	-1	-1	-1	-1	4		0	0						Untertest1.avi	0	880	547	72	111				0	Content		-72	-111	26718452	3110267475
26735	09:35:05.490	00:00:26.735	1605	-1024	-768	-1	-1	-1	-1	4	-1024	-768	-1	-1	-1	-1	4		0	0						Untertest1.avi	0	880	547	72	111				0	Content		-72	-111	26735078	3110284101
26752	09:35:05.507	00:00:26.752	1606	-1024	-768	-1	-1	-1	-1	4	-1024	-768	-1	-1	-1	-1	4		0	0						Untertest1.avi	0	880	547	72	111				0	Content		-72	-111	26752271	3110301294
26770	09:35:05.525	00:00:26.769	1607	-1024	-768	-1	-1	-1	-1	4	-1024	-768	-1	-1	-1	-1	4		0	0						Untertest1.avi	0	880	547	72	111				0	Content		-72	-111	26769644	3110318667
26787	09:35:05.542	00:00:26.786	1608	-1024	-768	-1	-1	-1	-1	4	-1024	-768	-1	-1	-1	-1	4		0	0						Untertest1.avi	0	880	547	72	111				0	Content		-72	-111	26786892	3110335915
26802	09:35:05.557	00:00:26.801	1609	-1024	-768	-1	-1	-1	-1	4	-1024	-768	-1	-1	-1	-1	4		0	0						Untertest1.avi	0	880	547	72	111				0	Content		-72	-111	26801695	3110350718
26818	09:35:05.573	00:00:26.818	1610	-1024	-768	-1	-1	-1	-1	4	-1024	-768	-1	-1	-1	-1	4		0	0						Untertest1.avi	0	880	547	72	111				0	Content		-72	-111	26818445	3110367468
26835	09:35:05.590	00:00:26.835	1611	-1024	-768	-1	-1	-1	-1	4	-1024	-768	-1	-1	-1	-1	4		0	0						Untertest1.avi	0	880	547	72	111				0	Content		-72	-111	26835067	3110384090
26852	09:35:05.607	00:00:26.851	1612	-1024	-768	-1	-1	-1	-1	4	-1024	-768	-1	-1	-1	-1	4		0	0						Untertest1.avi	0	880	547	72	111				0	Content		-72	-111	26851689	3110400712
26868	09:35:05.623	00:00:26.868	1613	-1024	-768	-1	-1	-1	-1	4	-1024	-768	-1	-1	-1	-1	4		0	0						Untertest1.avi	0	880	547	72	111				0	Content		-72	-111	26868316	3110417339
26885	09:35:05.640	00:00:26.884	1614	-1024	-768	-1	-1	-1	-1	4	-1024	-768	-1	-1	-1	-1	4		0	0						Untertest1.avi	0	880	547	72	111				0	Content		-72	-111	26884943	3110433966
26902	09:35:05.657	00:00:26.902	1615	-1024	-768	-1	-1	-1	-1	4	-1024	-768	-1	-1	-1	-1	4		0	0						Untertest1.avi	0	880	547	72	111				0	Content		-72	-111	26902135	3110451158
26920	09:35:05.675	00:00:26.919	1616	-1024	-768	-1	-1	-1	-1	4	-1024	-768	-1	-1	-1	-1	4		0	0						Untertest1.avi	0	880	547	72	111				0	Content		-72	-111	26919510	3110468533
26937	09:35:05.692	00:00:26.936	1617	-1024	-768	-1	-1	-1	-1	4	-1024	-768	-1	-1	-1	-1	4		0	0						Untertest1.avi	0	880	547	72	111				0	Content		-72	-111	26936757	3110485780
26952	09:35:05.707	00:00:26.951	1618	-1024	-768	-1	-1	-1	-1	4	-1024	-768	-1	-1	-1	-1	4		0	0						Untertest1.avi	0	880	547	72	111				0	Content		-72	-111	26951686	3110500709
26968	09:35:05.723	00:00:26.968	1619	-1024	-768	-1	-1	-1	-1	4	-1024	-768	-1	-1	-1	-1	4		0	0						Untertest1.avi	0	880	547	72	111				0	Content		-72	-111	26968310	3110517333
26985	09:35:05.740	00:00:26.985	1620	-1024	-768	-1	-1	-1	-1	4	-1024	-768	-1	-1	-1	-1	4		0	0						Untertest1.avi	0	880	547	72	111				0	Content		-72	-111	26985055	3110534078
27002	09:35:05.757	00:00:27.001	1621	-1024	-768	-1	-1	-1	-1	4	-1024	-768	-1	-1	-1	-1	4		0	0						Untertest1.avi	0	880	547	72	111				0	Content		-72	-111	27001870	3110550893
27019	09:35:05.774	00:00:27.018	1622	-1024	-768	-1	-1	-1	-1	4	-1024	-768	-1	-1	-1	-1	4		0	0						Untertest1.avi	0	880	547	72	111				0	Content		-72	-111	27018518	3110567541
27035	09:35:05.790	00:00:27.035	1623	-1024	-768	-1	-1	-1	-1	4	-1024	-768	-1	-1	-1	-1	4		0	0						Untertest1.avi	0	880	547	72	111				0	Content		-72	-111	27035186	3110584209
27052	09:35:05.807	00:00:27.051	1624	674,3653	574,2255	0,5017412	0,6507447	554,4072	4,149583	3	623,8436	557,2726	0,5017256	0,6507692	554,4072	4,125894	1	49	624	557						Untertest1.avi	0	880	547	72	111	567	448	100	0	Content		552	446	27051793	3110600816
27068	09:35:05.823	00:00:27.068	1625	639,1739	570,364	0,5019212	0,6515501	554,4883	4,159169	3	590,2958	558,62	0,5019064	0,6514465	554,4883	4,135137	1	49	590	559						Untertest1.avi	0	880	547	72	111	567	448	100	0	Content		518	448	27068296	3110617319
27085	09:35:05.840	00:00:27.085	1626	685,4462	567,5686	0,5021254	0,6518869	559,253	4,233372	3	631,4211	554,5478	0,5020902	0,6518887	554,6181	4,17571	1	49	631	555						Untertest1.avi	0	880	547	72	111	567	448	100	0	Content		559	444	27085114	3110634137
27102	09:35:05.857	00:00:27.101	1627	920,3623	591,7502	0,678523	0,6044257	559,2487	4,265789	0	637,5861	563,7112	0,5022422	0,6520622	554,5163	4,13631	0	49	779	578						Untertest1.avi	0	880	547	72	111	567	448	100	0	Content		707	467	27101552	3110650575
27118	09:35:05.873	00:00:27.118	1628	823,2237	608,4718	0,6717097	0,6047987	532,8226	4,118946	0	629,1798	552,6937	0,5023965	0,6520844	554,4822	4,163758	0	49	726	581						Untertest1.avi	0	880	547	72	111	567	448	100	0	Content		654	470	27118164	3110667187
27135	09:35:05.890	00:00:27.134	1629	786,8856	616,4635	0,6719996	0,6048912	532,8226	4,136475	0	629,2762	560,0905	0,5024555	0,6518455	554,5572	4,128685	0	49	708	588						Untertest1.avi	0	880	547	72	111	567	448	100	0	Content		636	477	27134917	3110683940
27152	09:35:05.907	00:00:27.151	1630	-1024	-768	-1	-1	-1	-1	4	638,8037	554,223	0,5025288	0,6516068	554,6646	4,136699	0	50	639	554						Untertest1.avi	0	880	547	72	111	658	473	116	0	Content		567	443	27151857	3110700880
27168	09:35:05.923	00:00:27.168	1631	825,1289	612,135	0,672625	0,6041067	532,7531	4,18328	0	633,868	556,3362	0,5026669	0,6513493	554,6831	4,143357	0	50	729	584						Untertest1.avi	0	880	547	72	111	658	473	116	0	Content		657	473	27168162	3110717185
27185	09:35:05.940	00:00:27.184	1632	840,3107	608,611	0,6730028	0,6039408	532,7103	4,01053	0	648,9536	557,283	0,5029346	0,6511977	554,5881	4,066203	0	50	745	583						Untertest1.avi	0	880	547	72	111	658	473	116	0	Content		673	472	27184786	3110733809
27201	09:35:05.956	00:00:27.201	1633	817,7044	609,3431	0,6733251	0,6037718	532,5431	4,084478	0	632,9223	566,7933	0,5031539	0,6509669	554,566	4,069657	0	50	725	588						Untertest1.avi	0	880	547	72	111	658	473	116	0	Content		653	477	27201411	3110750434
27218	09:35:05.973	00:00:27.218	1634	831,0964	601,1348	0,6736043	0,6036867	532,3525	4,090523	0	632,6418	566,1247	0,5033414	0,6508389	554,4919	4,08216	0	50	732	584						Untertest1.avi	0	880	547	72	111	658	473	116	0	Content		660	473	27218158	3110767181
27235	09:35:05.990	00:00:27.234	1635	831,1009	605,427	0,6738044	0,6036885	532,3488	4,094223	0	682,7902	567,2445	0,5034875	0,6508062	554,3785	4,074142	0	50	757	586						Untertest1.avi	0	880	547	72	111	658	473	116	0	Content		685	475	27234782	3110783805
27251	09:35:06.006	00:00:27.251	1636	834,8633	603,6063	0,6740988	0,603812	532,5082	4,027258	0	646,3948	555,0022	0,5035723	0,650922	554,4031	4,051155	0	50	741	579						Untertest1.avi	0	880	547	72	111	658	473	116	0	Content		669	468	27251408	3110800431
27268	09:35:06.023	00:00:27.268	1637	778,4241	627,7455	0,67537	0,6050352	532,3461	4,024752	0	586,5779	575,0278	0,5051919	0,6520467	554,1535	4,072454	0	51	683	601						Untertest1.avi	0	880	547	72	111	533	536	483	0	Content		611	490	27268159	3110817182
27285	09:35:06.040	00:00:27.284	1638	694,3928	676,4944	0,6767235	0,6064635	532,1916	4,018128	0	511,1362	625,1122	0,5069151	0,6531416	554,2053	4,018942	0	51	603	651						Untertest1.avi	0	880	547	72	111	533	536	483	0	Content		531	540	27284779	3110833802
27301	09:35:06.056	00:00:27.301	1639	705,6248	674,022	0,6769539	0,6068403	532,1414	3,991466	0	502,4195	612,2493	0,5070329	0,6534042	554,0953	4,009472	0	51	604	643						Untertest1.avi	0	880	547	72	111	533	536	483	0	Content		532	532	27301406	3110850429
27318	09:35:06.073	00:00:27.318	1640	701,8389	672,7675	0,6768753	0,6069882	531,925	3,996195	0	506,0458	615,0011	0,5068138	0,6534958	553,8628	3,966747	0	51	604	644						Untertest1.avi	0	880	547	72	111	533	536	483	0	Content		532	533	27318153	3110867176
27335	09:35:06.090	00:00:27.334	1641	688,3898	674,7281	0,676905	0,6069601	531,8414	3,979931	0	506,6242	618,9183	0,5066869	0,6533962	553,8351	3,961047	0	51	598	647						Untertest1.avi	0	880	547	72	111	533	536	483	0	Content		526	536	27334774	3110883797
27351	09:35:06.106	00:00:27.351	1642	704,1521	675,3079	0,6768818	0,606708	531,5262	3,942421	0	505,4518	618,4865	0,5065311	0,6531349	553,6486	4,015996	0	51	605	647						Untertest1.avi	0	880	547	72	111	533	536	483	0	Content		533	536	27351399	3110900422
27368	09:35:06.123	00:00:27.368	1643	702,0756	672,5154	0,6767496	0,6065133	531,5918	3,967295	0	505,0847	613,1825	0,5063408	0,6528863	553,7011	3,961582	0	51	604	643						Untertest1.avi	0	880	547	72	111	533	536	483	0	Content		532	532	27368146	3110917169
27385	09:35:06.140	00:00:27.384	1644	658,5224	677,9341	0,6766296	0,6061823	531,4114	4,015235	0	514,0093	608,3443	0,5061458	0,6525418	553,6579	3,96223	0	51	586	643						Untertest1.avi	0	880	547	72	111	533	536	483	0	Content		514	532	27384770	3110933793
27401	09:35:06.156	00:00:27.401	1645	643,7547	673,9048	0,6765392	0,605749	531,3941	4,028156	0	513,6176	617,8038	0,5059439	0,6522329	553,5748	3,935039	0	51	579	646						Untertest1.avi	0	880	547	72	111	533	536	483	0	Content		507	535	27401396	3110950419
27418	09:35:06.173	00:00:27.418	1646	710,9315	673,9492	0,6764973	0,605237	531,3864	3,877646	0	505,8011	614,416	0,5057469	0,6519268	553,5541	3,927277	0	51	608	644						Untertest1.avi	0	880	547	72	111	533	536	483	0	Content		536	533	27418020	3110967043
27435	09:35:06.190	00:00:27.434	1647	723,2545	671,85	0,6764296	0,6048831	531,3348	3,839362	0	506,0753	626,0909	0,5056088	0,6515355	553,375	3,902209	0	51	615	649						Untertest1.avi	0	880	547	72	111	533	536	483	0	Content		543	538	27434768	3110983791
27451	09:35:06.206	00:00:27.451	1648	712,584	669,0457	0,6763108	0,6045668	531,3799	3,928259	0	503,7841	610,8408	0,5054611	0,6512504	553,1447	3,93678	0	51	608	640						Untertest1.avi	0	880	547	72	111	533	536	483	0	Content		536	529	27451394	3111000417
27468	09:35:06.223	00:00:27.468	1649	717,1854	680,3695	0,6762064	0,6045371	531,3151	3,927124	0	507,3719	620,4288	0,5052515	0,6511917	553,4039	3,919056	0	51	612	650						Untertest1.avi	0	880	547	72	111	533	536	483	0	Content		540	539	27468021	3111017044
27485	09:35:06.240	00:00:27.484	1650	722,394	673,4606	0,67603	0,6046567	531,1252	3,871175	0	499,1015	624,711	0,5049948	0,6512598	552,9706	3,895212	0	51	611	649						Untertest1.avi	0	880	547	72	111	533	536	483	0	Content		539	538	27484645	3111033668
27501	09:35:06.256	00:00:27.501	1651	709,3971	673,5793	0,6758065	0,6047565	530,9252	3,913732	0	512,5245	619,4578	0,5046918	0,6512948	553,1605	3,956574	0	51	611	647						Untertest1.avi	0	880	547	72	111	533	536	483	0	Content		539	536	27501267	3111050290
27518	09:35:06.273	00:00:27.518	1652	703,2247	668,017	0,6755726	0,6048946	530,9296	3,962492	0	504,1572	623,5663	0,5044057	0,6513422	552,7531	3,961851	0	51	604	646						Untertest1.avi	0	880	547	72	111	533	536	483	0	Content		532	535	27518018	3111067041
27535	09:35:06.290	00:00:27.534	1653	703,7883	670,6559	0,67537	0,6050194	530,8295	3,91341	0	497,7169	619,3679	0,5040621	0,651445	552,7411	3,924399	0	51	601	645						Untertest1.avi	0	880	547	72	111	533	536	483	0	Content		529	534	27534642	3111083665
27551	09:35:06.306	00:00:27.551	1654	705,5026	672,8391	0,6752049	0,605134	530,603	3,957537	0	498,9568	621,6457	0,503804	0,651509	552,689	3,957856	0	51	602	647						Untertest1.avi	0	880	547	72	111	533	536	483	0	Content		530	536	27551265	3111100288
27568	09:35:06.323	00:00:27.567	1655	714,3086	674,6232	0,6750587	0,605141	530,7081	3,918863	0	503,1247	607,2068	0,5035573	0,6514255	552,5837	3,940617	0	51	609	641						Untertest1.avi	0	880	547	72	111	533	536	483	0	Content		537	530	27567889	3111116912
27585	09:35:06.340	00:00:27.584	1656	708,4641	675,8189	0,6749219	0,605022	530,6184	3,956023	0	501,2103	623,037	0,5033432	0,6511768	552,5021	3,940218	0	51	605	649						Untertest1.avi	0	880	547	72	111	533	536	483	0	Content		533	538	27584640	3111133663
27601	09:35:06.356	00:00:27.601	1657	710,8394	682,6262	0,6748112	0,6047664	530,6289	3,935123	0	505,5778	617,9479	0,5031043	0,6508347	552,414	3,955499	0	51	608	650						Untertest1.avi	0	880	547	72	111	533	536	483	0	Content		536	539	27601265	3111150288
27618	09:35:06.373	00:00:27.617	1658	709,2112	681,1949	0,6746387	0,6044794	530,6244	3,994207	0	506,5358	615,0807	0,5029299	0,650412	552,335	3,927713	0	51	608	648						Untertest1.avi	0	880	547	72	111	533	536	483	0	Content		536	537	27617889	3111166912
27635	09:35:06.390	00:00:27.634	1659	711,7068	676,8273	0,6744909	0,6041458	530,4893	3,977897	0	497,7699	618,0356	0,5026426	0,6500381	552,294	3,961787	0	51	605	647						Untertest1.avi	0	880	547	72	111	533	536	483	0	Content		533	536	27634512	3111183535
27651	09:35:06.406	00:00:27.651	1660	710,6155	674,8304	0,6743749	0,6038694	530,537	3,94493	0	501,0034	620,0539	0,5024877	0,6496289	552,3176	3,940068	0	51	606	647						Untertest1.avi	0	880	547	72	111	533	536	483	0	Content		534	536	27651261	3111200284
27668	09:35:06.423	00:00:27.667	1661	710,1507	679,8542	0,6742669	0,6036066	530,3817	3,974372	0	495,1973	621,6078	0,5022498	0,6493281	552,1223	3,937121	0	51	603	651						Untertest1.avi	0	880	547	72	111	533	536	483	0	Content		531	540	27667887	3111216910
27685	09:35:06.440	00:00:27.684	1662	713,5344	684,9334	0,6741762	0,6034288	530,3161	3,943366	0	506,4712	627,3187	0,5021033	0,6490734	552,1929	3,947507	0	51	610	656						Untertest1.avi	0	880	547	72	111	533	536	483	0	Content		538	545	27684509	3111233532
27701	09:35:06.456	00:00:27.701	1663	719,1661	678,6062	0,6740535	0,6033859	530,3947	3,912775	0	497,7886	630,2725	0,501944	0,6489854	551,9675	3,926302	0	51	608	654						Untertest1.avi	0	880	547	72	111	533	536	483	0	Content		536	543	27701133	3111250156
27718	09:35:06.473	00:00:27.717	1664	703,5739	674,7356	0,6739931	0,6034089	530,4162	4,007914	0	500,5338	624,1946	0,5018159	0,6489716	551,8223	3,976291	0	51	602	649						Untertest1.avi	0	880	547	72	111	533	536	483	0	Content		530	538	27717882	3111266905
27735	09:35:06.490	00:00:27.734	1665	709,7502	682,3779	0,6738087	0,6034156	530,3951	3,919858	0	492,7346	623,4259	0,5015621	0,6489351	552,1177	3,980121	0	51	601	653						Untertest1.avi	0	880	547	72	111	533	536	483	0	Content		529	542	27734504	3111283527
27751	09:35:06.506	00:00:27.751	1666	748,5338	651,73	0,6727753	0,6022024	530,4178	3,977685	0	534,2465	593,5472	0,5005889	0,6478623	552,131	3,976875	0	52	641	623						Untertest1.avi	0	880	547	72	111	594	458	300	0	Content		569	512	27751133	3111300156
27768	09:35:06.523	00:00:27.767	1667	767,5571	596,2858	0,6720538	0,6007372	530,7701	3,970948	0	567,2526	551,6985	0,4998152	0,646666	552,1269	3,999907	0	52	667	574						Untertest1.avi	0	880	547	72	111	594	458	300	0	Content		595	463	27767755	3111316778
27785	09:35:06.540	00:00:27.784	1668	763,0449	588,5669	0,6720362	0,600605	530,759	3,993322	0	568,4433	553,9383	0,4995744	0,6466494	552,1419	3,965432	0	52	666	571						Untertest1.avi	0	880	547	72	111	594	458	300	0	Content		594	460	27784507	3111333530
27801	09:35:06.556	00:00:27.801	1669	767,567	585,8338	0,6719927	0,6008135	530,781	3,996062	0	604,934	539,4941	0,4993021	0,6469373	552,2239	3,985537	0	52	686	563						Untertest1.avi	0	880	547	72	111	594	458	300	0	Content		614	452	27801129	3111350152
27818	09:35:06.573	00:00:27.817	1670	763,1945	591,5689	0,6719064	0,6008293	530,7237	4,007424	0	568,1287	546,8156	0,4991827	0,6469465	552,3156	3,982177	0	52	666	569						Untertest1.avi	0	880	547	72	111	594	458	300	0	Content		594	458	27817754	3111366777
27834	09:35:06.589	00:00:27.834	1671	760,6202	591,374	0,6719041	0,6008657	530,7576	3,978429	0	568,8696	546,7327	0,4991287	0,646979	552,3673	3,963865	0	52	665	569						Untertest1.avi	0	880	547	72	111	594	458	300	0	Content		593	458	27834377	3111383400
27851	09:35:06.606	00:00:27.851	1672	760,9146	593,1003	0,6719517	0,6008906	530,9283	3,970984	0	562,4904	557,2711	0,4991176	0,6469917	552,4652	4,001151	0	52	662	575						Untertest1.avi	0	880	547	72	111	594	458	300	0	Content		590	464	27851002	3111400025
27868	09:35:06.623	00:00:27.867	1673	760,1244	591,08	0,6719821	0,6010622	531,0153	3,979063	0	561,7172	542,2404	0,4991912	0,6470311	552,5193	4,027345	0	52	661	567						Untertest1.avi	0	880	547	72	111	594	458	300	0	Content		589	456	27867751	3111416774
27884	09:35:06.639	00:00:27.884	1674	761,7614	584,1184	0,6721333	0,6011999	531,0225	4,049001	0	563,2191	548,1329	0,4992997	0,647235	552,5089	4,019194	0	52	662	566						Untertest1.avi	0	880	547	72	111	594	458	300	0	Content		590	455	27884375	3111433398
27901	09:35:06.656	00:00:27.901	1675	759,1857	594,5609	0,6723024	0,6013815	531,072	4,044284	0	554,9738	549,1607	0,4994607	0,6474186	552,6259	4,01116	0	52	657	572						Untertest1.avi	0	880	547	72	111	594	458	300	0	Content		585	461	27901003	3111450026
27918	09:35:06.673	00:00:27.917	1676	781,7803	589,5159	0,6724786	0,6014501	531,0881	4,030103	0	561,5667	552,848	0,4996385	0,6475062	552,6374	4,088057	0	52	672	571						Untertest1.avi	0	880	547	72	111	594	458	300	0	Content		600	460	27917627	3111466650
27934	09:35:06.689	00:00:27.934	1677	751,7426	598,7329	0,6726694	0,6016482	531,2456	4,076746	0	561,8705	549,1368	0,4997974	0,6477259	552,5903	4,117866	0	52	657	574						Untertest1.avi	0	880	547	72	111	594	458	300	0	Content		585	463	27934379	3111483402
27951	09:35:06.706	00:00:27.950	1678	766,9556	605,4944	0,6728702	0,6018425	531,2851	4,050687	0	565,8522	547,0928	0,5000721	0,6478822	552,6437	4,04151	0	52	666	576						Untertest1.avi	0	880	547	72	111	594	458	300	0	Content		594	465	27950999	3111500022
27968	09:35:06.723	00:00:27.967	1679	771,0892	593,3329	0,6730781	0,6021136	531,1769	4,003198	0	560,8696	542,7239	0,5002301	0,6480185	552,6615	4,048518	0	52	666	568						Untertest1.avi	0	880	547	72	111	594	458	300	0	Content		594	457	27967625	3111516648
27984	09:35:06.739	00:00:27.984	1680	771,6131	592,9407	0,6732855	0,6022778	531,3224	4,009815	0	568,2362	544,0327	0,5004828	0,6480965	552,8445	4,054839	0	52	670	568						Untertest1.avi	0	880	547	72	111	594	458	300	0	Content		598	457	27984250	3111533273
28001	09:35:06.756	00:00:28.000	1681	755,3083	591,3785	0,6734805	0,6023842	531,1526	4,058789	0	567,0208	549,9424	0,5006602	0,6481571	552,6942	4,105107	0	52	661	571						Untertest1.avi	0	880	547	72	111	594	458	300	0	Content		589	460	28000999	3111550022
28018	09:35:06.773	00:00:28.017	1682	762,6519	589,4667	0,6736457	0,6024091	531,3426	4,086501	0	566,2007	545,9933	0,5008145	0,6481971	552,9037	4,08745	0	52	664	568						Untertest1.avi	0	880	547	72	111	594	458	300	0	Content		592	457	28017623	3111566646
28034	09:35:06.789	00:00:28.034	1683	820,2432	588,6034	0,6724817	0,6018502	531,6693	4,093771	0	618,4602	540,9583	0,4998732	0,6476981	553,1007	4,115155	0	52	719	565						Untertest1.avi	0	880	547	72	111	594	458	300	0	Content		647	454	28034257	3111583280
28051	09:35:06.806	00:00:28.051	1684	959,8539	530,6255	0,6700726	0,600327	532,3926	4,070764	0	762,2018	486,7325	0,4978087	0,6459843	553,6985	4,107899	0	53	861	509						Untertest1.avi	0	880	547	72	111	869	336	250	0	Content		789	398	28051001	3111600024
28068	09:35:06.823	00:00:28.067	1685	1061,666	476,1477	0,6689247	0,599018	533,4976	4,052743	0	852,8696	441,8468	0,4966381	0,6442189	554,1627	4,08825	0	53	957	459						Untertest1.avi	0	880	547	72	111	869	336	250	0	Content		885	348	28067622	3111616645
28084	09:35:06.839	00:00:28.084	1686	1037,581	461,595	0,669002	0,5988389	533,4976	4,066225	0	842,8589	414,5829	0,4964177	0,6440267	554,2941	4,144355	0	53	940	438						Untertest1.avi	0	880	547	72	111	869	336	250	0	Content		868	327	28084244	3111633267
28101	09:35:06.856	00:00:28.100	1687	1067,54	464,3396	0,6691745	0,5987581	533,8128	4,150232	0	844,5779	423,2698	0,4963849	0,6442396	554,3567	4,152191	0	53	956	444						Untertest1.avi	0	880	547	72	111	869	336	250	0	Content		884	333	28100872	3111649895
28117	09:35:06.872	00:00:28.117	1688	1038,873	455,3394	0,6689286	0,5988652	533,27	4,181345	0	846,5202	435,6669	0,4963824	0,6443239	554,3291	4,092395	0	53	943	446						Untertest1.avi	0	880	547	72	111	869	336	250	0	Content		871	335	28117495	3111666518
28134	09:35:06.889	00:00:28.134	1689	1045,284	462,0293	0,6690112	0,5989009	533,4582	4,181689	0	840,2134	439,4939	0,4964193	0,6443945	554,4997	4,11207	0	53	943	451						Untertest1.avi	0	880	547	72	111	869	336	250	0	Content		871	340	28134246	3111683269
28151	09:35:06.906	00:00:28.150	1690	1045,896	447,9883	0,6690871	0,5989913	533,6	4,221485	0	836,3187	435,5212	0,4964345	0,6445524	554,6173	4,087974	0	53	941	442						Untertest1.avi	0	880	547	72	111	869	336	250	0	Content		869	331	28150870	3111699893
28167	09:35:06.922	00:00:28.167	1691	1035,722	456,301	0,6691529	0,5991585	533,8167	4,209449	0	846,3333	430,2528	0,4964477	0,6448274	554,7617	4,091721	0	53	941	443						Untertest1.avi	0	880	547	72	111	869	336	250	0	Content		869	332	28167496	3111716519
28184	09:35:06.939	00:00:28.184	1692	1041,086	462,0298	0,6692113	0,5993554	534,01	4,189703	0	831,9647	435,5902	0,4964744	0,6451445	554,9937	4,131109	0	53	937	449						Untertest1.avi	0	880	547	72	111	869	336	250	0	Content		865	338	28184120	3111733143
28201	09:35:06.956	00:00:28.200	1693	1056,672	456,864	0,669233	0,5997152	534,1606	4,165134	0	837,9937	427,4969	0,4964696	0,6456528	555,1521	4,078098	0	53	947	442						Untertest1.avi	0	880	547	72	111	869	336	250	0	Content		875	331	28200869	3111749892
28217	09:35:06.972	00:00:28.217	1694	1041,721	455,8236	0,6691712	0,6002052	534,471	4,205816	0	839,4761	427,8049	0,4963831	0,6461918	555,4136	4,115006	0	53	941	442						Untertest1.avi	0	880	547	72	111	869	336	250	0	Content		869	331	28217495	3111766518
28234	09:35:06.989	00:00:28.234	1695	1035,193	454,7173	0,6689768	0,6007364	534,7281	4,17447	0	842,8345	428,3832	0,4961957	0,6467848	555,6656	4,109504	0	53	939	442						Untertest1.avi	0	880	547	72	111	869	336	250	0	Content		867	331	28234117	3111783140
28251	09:35:07.006	00:00:28.250	1696	1048,138	467,3649	0,6685737	0,6014367	535,1185	4,18995	0	825,4883	432,3577	0,495767	0,6474534	556	4,137464	0	53	937	450						Untertest1.avi	0	880	547	72	111	869	336	250	0	Content		865	339	28250743	3111799766
28267	09:35:07.022	00:00:28.267	1697	1162,525	471,5412	0,6677575	0,6024552	536,3069	4,145875	0	912,785	444,6472	0,4946691	0,6481588	556,5513	4,098486	0	53	1038	458						Untertest1.avi	0	880	547	72	111	869	336	250	0	Content		966	347	28267493	3111816516
28284	09:35:07.039	00:00:28.284	1698	928,0279	538,4196	0,6797177	0,603247	453,7772	3,473253	0	899,3875	439,1972	0,4940637	0,6483834	556,7349	4,097196	0	53	914	489						Untertest1.avi	0	880	547	72	111	869	336	250	0	Content		842	378	28284116	3111833139
28301	09:35:07.056	00:00:28.300	1699	1153,148	462,7822	0,66669	0,6033428	537,2195	4,191739	0	904,823	446,2047	0,4937236	0,6487018	557,0934	4,154604	0	54	1029	454						Untertest1.avi	0	880	547	72	111	951	338	400	0	Content		957	343	28300742	3111849765
28317	09:35:07.072	00:00:28.317	1700	1163,819	457,1157	0,6662922	0,6037849	537,4153	4,154962	0	913,1973	427,3979	0,4931813	0,6490365	557,3209	4,05899	0	54	1039	442						Untertest1.avi	0	880	547	72	111	951	338	400	0	Content		967	331	28317491	3111866514
28334	09:35:07.089	00:00:28.334	1701	1142,523	466,2317	0,665581	0,6042613	537,7273	4,17372	0	909,3896	442,6395	0,4925995	0,6493601	557,705	4,101962	0	54	1026	454						Untertest1.avi	0	880	547	72	111	951	338	400	0	Content		954	343	28334117	3111883140
28351	09:35:07.106	00:00:28.350	1702	1169,647	464,8271	0,6651645	0,6046649	538,0372	4,189878	0	898,9507	435,6219	0,4919611	0,6498051	558,0004	4,058288	0	54	1034	450						Untertest1.avi	0	880	547	72	111	951	338	400	0	Content		962	339	28350739	3111899762
28367	09:35:07.122	00:00:28.367	1703	1137,648	467,4988	0,6640672	0,6051094	538,4426	4,154441	0	899,4316	444,4113	0,4913204	0,6502222	558,3466	4,077777	0	54	1019	456						Untertest1.avi	0	880	547	72	111	951	338	400	0	Content		947	345	28367364	3111916387
28384	09:35:07.139	00:00:28.384	1704	1161,976	463,9331	0,6637028	0,6055468	538,7715	4,156232	0	910,8246	438,2172	0,4907079	0,6507921	558,6907	4,065909	0	54	1036	451						Untertest1.avi	0	880	547	72	111	951	338	400	0	Content		964	340	28384114	3111933137
28401	09:35:07.156	00:00:28.400	1705	1143,619	466,2642	0,6629588	0,6061382	539,0482	4,147407	0	903,2058	444,4976	0,4901735	0,6515096	558,9738	4,156385	0	54	1023	455						Untertest1.avi	0	880	547	72	111	951	338	400	0	Content		951	344	28400740	3111949763
28417	09:35:07.172	00:00:28.417	1706	1131,425	463,9183	0,6623346	0,606775	539,2717	4,150437	0	899,7209	441,8342	0,4896954	0,6523084	559,2719	4,075942	0	54	1016	453						Untertest1.avi	0	880	547	72	111	951	338	400	0	Content		944	342	28417365	3111966388
28434	09:35:07.189	00:00:28.434	1707	1129,75	461,5385	0,6620494	0,6073081	539,6879	4,129549	0	891,3734	435,5452	0,4893575	0,653062	559,4933	4,030242	0	54	1011	449						Untertest1.avi	0	880	547	72	111	951	338	400	0	Content		939	338	28434116	3111983139
28451	09:35:07.206	00:00:28.450	1708	1145,681	461,3618	0,6619071	0,6077867	539,7687	4,123579	0	913,1226	442,6411	0,4890916	0,6537319	559,703	4,019272	0	54	1029	452						Untertest1.avi	0	880	547	72	111	951	338	400	0	Content		957	341	28450740	3111999763
28467	09:35:07.222	00:00:28.467	1709	1149,597	466,2245	0,6615772	0,6083381	539,9633	4,100564	0	905,5364	425,6876	0,4888477	0,654413	559,9421	4,020757	0	54	1028	446						Untertest1.avi	0	880	547	72	111	951	338	400	0	Content		956	335	28467364	3112016387
28484	09:35:07.239	00:00:28.483	1710	1148,768	460,2719	0,6613852	0,6088533	540,2799	4,149328	0	881,1902	445,9329	0,4885893	0,6550497	560,1625	4,06881	0	54	1015	453						Untertest1.avi	0	880	547	72	111	951	338	400	0	Content		943	342	28483991	3112033014
28501	09:35:07.256	00:00:28.500	1711	1158,971	458,2905	0,6612098	0,609254	540,5154	4,085679	0	888,1454	427,1785	0,4883713	0,6556345	560,3438	4,07523	0	54	1024	443						Untertest1.avi	0	880	547	72	111	951	338	400	0	Content		952	332	28500738	3112049761
28517	09:35:07.272	00:00:28.517	1712	1133,903	455,845	0,6608872	0,6095063	540,7008	4,07528	0	873,694	418,5981	0,4881316	0,6560337	560,5009	3,999923	0	54	1004	437						Untertest1.avi	0	880	547	72	111	951	338	400	0	Content		932	326	28517365	3112066388
28534	09:35:07.289	00:00:28.533	1713	1141,705	458,5779	0,660797	0,6095977	540,9882	4,058962	0	898,1948	432,5886	0,4879543	0,6563053	560,6901	3,980163	0	54	1020	446						Untertest1.avi	0	880	547	72	111	951	338	400	0	Content		948	335	28533986	3112083009
28551	09:35:07.306	00:00:28.550	1714	1137,176	460,349	0,6606047	0,6095971	541,192	4,068316	0	888,077	417,0214	0,4878137	0,6565376	560,9291	3,914932	0	54	1013	439						Untertest1.avi	0	880	547	72	111	951	338	400	0	Content		941	328	28550611	3112099634
28567	09:35:07.322	00:00:28.567	1715	1149,185	462,5333	0,6605399	0,609495	541,4539	4,061928	0	877,4413	422,4933	0,4876929	0,6567352	561,0643	3,963577	0	54	1013	443						Untertest1.avi	0	880	547	72	111	951	338	400	0	Content		941	332	28567361	3112116384
28584	09:35:07.339	00:00:28.583	1716	1135,616	463,0361	0,6603619	0,6094279	541,5672	4,062406	0	890,904	425,6194	0,4875394	0,6569642	561,221	3,986333	0	54	1013	444						Untertest1.avi	0	880	547	72	111	951	338	400	0	Content		941	333	28583986	3112133009
28601	09:35:07.356	00:00:28.600	1717	1144,497	457,605	0,6602419	0,6094557	541,8432	4,079827	0	900,5154	436,7715	0,487381	0,6572852	561,3253	4,017187	0	54	1023	447						Untertest1.avi	0	880	547	72	111	951	338	400	0	Content		951	336	28600613	3112149636
28617	09:35:07.372	00:00:28.617	1718	1102,649	459,6403	0,6604319	0,609647	542,9035	4,095594	0	903,8806	438,6382	0,4872497	0,6576407	561,761	4,054206	0	54	1003	449						Untertest1.avi	0	880	547	72	111	951	338	400	0	Content		931	338	28617362	3112166385
28634	09:35:07.389	00:00:28.633	1719	1176,997	450,5006	0,660132	0,6098132	543,1865	4,084881	0	906,3975	433,8403	0,4869521	0,6581677	561,7719	4,065756	0	54	1042	442						Untertest1.avi	0	880	547	72	111	951	338	400	0	Content		970	331	28633984	3112183007
28651	09:35:07.406	00:00:28.650	1720	1166,971	458,7755	0,6597907	0,609988	543,2905	4,130572	0	908,1949	434,0842	0,4866762	0,6586019	562,1452	4,061661	0	54	1038	446						Untertest1.avi	0	880	547	72	111	951	338	400	0	Content		966	335	28650609	3112199632
28667	09:35:07.422	00:00:28.667	1721	1161,516	451,6017	0,6595301	0,6102459	543,3758	4,140069	0	902,2979	426,7686	0,4865479	0,6591589	562,0002	4,078801	0	54	1032	439						Untertest1.avi	0	880	547	72	111	951	338	400	0	Content		960	328	28667233	3112216256
28684	09:35:07.439	00:00:28.683	1722	828,2908	562,1168	0,6690958	0,6117547	476,9799	3,609704	0	814,5679	464,6965	0,4880832	0,660711	561,8679	4,15169	0	54	821	513						Untertest1.avi	0	880	547	72	111	951	338	400	0	Content		749	402	28683982	3112233005
28701	09:35:07.456	00:00:28.700	1723	888,4991	569,4066	0,661142	0,6136317	541,6788	4,125823	0	715,6878	519,8006	0,4902653	0,6625822	561,7081	4,14867	0	55	802	545						Untertest1.avi	0	880	547	72	111	550	540	583	0	Content		730	434	28700607	3112249630
28717	09:35:07.472	00:00:28.717	1724	833,5173	606,3225	0,6619028	0,6149123	541,7301	4,089316	0	621,8799	549,76	0,4917782	0,6640391	561,6479	4,150192	0	55	728	578						Untertest1.avi	0	880	547	72	111	550	540	583	0	Content		656	467	28717230	3112266253
28734	09:35:07.489	00:00:28.733	1725	762,8945	644,8868	0,6624968	0,6165031	541,6933	4,169076	0	560,3646	604,2333	0,4930351	0,6655843	561,8415	4,156018	0	55	662	625						Untertest1.avi	0	880	547	72	111	550	540	583	0	Content		590	514	28733857	3112282880
28751	09:35:07.506	00:00:28.750	1726	730,6929	684,7834	0,6628911	0,6178129	541,9354	4,168932	0	515,1163	626,4869	0,4937341	0,6669911	561,6323	4,108933	0	55	623	656						Untertest1.avi	0	880	547	72	111	550	540	583	0	Content		551	545	28750606	3112299629
28767	09:35:07.522	00:00:28.767	1727	727,5045	687,2554	0,6627532	0,618679	541,7022	4,090229	0	514,6693	631,4218	0,4935665	0,6679485	561,7166	4,108348	0	55	621	659						Untertest1.avi	0	880	547	72	111	550	540	583	0	Content		549	548	28767230	3112316253
28784	09:35:07.539	00:00:28.783	1728	696,611	696,9971	0,662613	0,6193581	541,7768	4,076857	0	514,2602	624,9611	0,4931945	0,6689665	561,6451	4,105241	0	55	605	661						Untertest1.avi	0	880	547	72	111	550	540	583	0	Content		533	550	28783980	3112333003
28801	09:35:07.556	00:00:28.800	1729	719,3811	690,0728	0,6625091	0,6201636	541,7238	4,144824	0	523,7184	624,2653	0,4928517	0,6701558	561,6651	4,108947	0	55	622	657						Untertest1.avi	0	880	547	72	111	550	540	583	0	Content		550	546	28800731	3112349754
28817	09:35:07.572	00:00:28.817	1730	719,6643	685,2355	0,6624004	0,6208788	541,9644	4,226888	0	527,7125	624,2302	0,4925403	0,6712948	561,7163	4,104862	0	55	624	655						Untertest1.avi	0	880	547	72	111	550	540	583	0	Content		552	544	28817368	3112366391
28834	09:35:07.589	00:00:28.833	1731	718,8641	681,7415	0,662256	0,6215093	541,9363	4,16729	0	516,1597	628,4769	0,4922182	0,6723053	561,6163	4,145251	0	55	618	655						Untertest1.avi	0	880	547	72	111	550	540	583	0	Content		546	544	28833979	3112383002
28851	09:35:07.606	00:00:28.850	1732	729,5259	686,834	0,6621088	0,6219385	541,916	4,116402	0	522,3654	628,5933	0,4918531	0,673091	561,6754	4,159637	0	55	626	658						Untertest1.avi	0	880	547	72	111	550	540	583	0	Content		554	547	28850600	3112399623
28867	09:35:07.622	00:00:28.867	1733	730,2343	680,2867	0,6619639	0,6220505	542,1582	4,1669	0	514,9309	620,0978	0,4915722	0,6735247	561,9069	4,153775	0	55	623	650						Untertest1.avi	0	880	547	72	111	550	540	583	0	Content		551	539	28867366	3112416389
28884	09:35:07.639	00:00:28.883	1734	730,8105	680,576	0,661764	0,6220108	542,3373	4,143391	0	524,6749	621,244	0,4912333	0,6737786	561,7806	4,175822	0	55	628	651						Untertest1.avi	0	880	547	72	111	550	540	583	0	Content		556	540	28883976	3112432999
28901	09:35:07.656	00:00:28.900	1735	722,1833	686,2985	0,6614469	0,6217523	542,5289	4,208782	0	522,4979	627,7849	0,4907888	0,6739027	561,854	4,174473	0	55	622	657						Untertest1.avi	0	880	547	72	111	550	540	583	0	Content		550	546	28900601	3112449624
28917	09:35:07.672	00:00:28.917	1736	717,4604	678,6415	0,6609985	0,6214117	542,6921	4,20203	0	520,9455	625,9119	0,4902996	0,6739633	561,9517	4,168941	0	55	619	652						Untertest1.avi	0	880	547	72	111	550	540	583	0	Content		547	541	28917225	3112466248
28934	09:35:07.689	00:00:28.933	1737	734,179	690,7369	0,6604377	0,6208864	542,8337	4,172652	0	510,4025	617,3782	0,4896816	0,6740252	562,422	4,17347	0	55	622	654						Untertest1.avi	0	880	547	72	111	550	540	583	0	Content		550	543	28933850	3112482873
28951	09:35:07.706	00:00:28.950	1738	705,7324	677,7002	0,6597284	0,6203104	543,2294	4,227378	0	521,3632	620,2754	0,4890302	0,6741081	562,4739	4,155766	0	55	614	649						Untertest1.avi	0	880	547	72	111	550	540	583	0	Content		542	538	28950601	3112499624
28967	09:35:07.722	00:00:28.967	1739	716,5726	682,9186	0,6589454	0,6197346	543,471	4,231184	0	525,2068	620,6059	0,4882105	0,6742955	562,7401	4,188477	0	55	621	652						Untertest1.avi	0	880	547	72	111	550	540	583	0	Content		549	541	28967223	3112516246
28984	09:35:07.739	00:00:28.983	1740	723,2876	688,1721	0,6580771	0,6192766	543,7393	4,219542	0	520,9451	626,5499	0,4874803	0,6747128	563,0187	4,15974	0	55	622	657						Untertest1.avi	0	880	547	72	111	550	540	583	0	Content		550	546	28983848	3112532871
29000	09:35:07.755	00:00:29.000	1741	722,6788	682,7578	0,6572366	0,619116	544,3191	4,238198	0	521,7791	622,2305	0,4866623	0,6755087	563,111	4,144019	0	55	622	652						Untertest1.avi	0	880	547	72	111	550	540	583	0	Content		550	541	29000472	3112549495
29017	09:35:07.772	00:00:29.017	1742	727,3661	679,5248	0,6563295	0,6191899	544,6442	4,170398	0	514,1905	617,2001	0,4858434	0,6764497	563,4463	4,133327	0	55	621	648						Untertest1.avi	0	880	547	72	111	550	540	583	0	Content		549	537	29017223	3112566246
29034	09:35:07.789	00:00:29.033	1743	734,9056	687,1449	0,6555303	0,6192812	544,902	4,192228	0	499,6623	609,5839	0,4850904	0,6772841	563,8168	4,078436	0	55	617	648						Untertest1.avi	0	880	547	72	111	550	540	583	0	Content		545	537	29033844	3112582867
29050	09:35:07.805	00:00:29.050	1744	722,9459	687,3997	0,6548735	0,6194803	545,359	4,178731	0	459,9058	610,9396	0,4844886	0,6780968	564,0876	3,899073	0	55	591	649						Untertest1.avi	0	880	547	72	111	550	540	583	0	Content		519	538	29050471	3112599494
29067	09:35:07.822	00:00:29.067	1745	721,0953	679,7609	0,6543438	0,6197923	545,7394	4,194913	0	562,8135	617,2197	0,48392	0,6786915	564,0876	4,14884	0	55	642	648						Untertest1.avi	0	880	547	72	111	550	540	583	0	Content		570	537	29067228	3112616251
29084	09:35:07.839	00:00:29.083	1746	717,226	685,3713	0,6539164	0,6201262	546,0523	4,20323	0	557,2891	626,1269	0,4834482	0,679137	564,0876	4,097488	0	55	637	656						Untertest1.avi	0	880	547	72	111	550	540	583	0	Content		565	545	29083849	3112632872
29100	09:35:07.855	00:00:29.100	1747	719,6375	679,8385	0,653628	0,6204386	546,2934	4,204269	0	549,3827	622,7098	0,4829791	0,6795299	564,0876	4,135374	0	55	635	651						Untertest1.avi	0	880	547	72	111	550	540	583	0	Content		563	540	29100469	3112649492
29117	09:35:07.872	00:00:29.117	1748	730,559	677,3717	0,6533105	0,6205938	546,6957	4,169406	0	563,9656	616,798	0,4825461	0,6794967	564,0876	4,158029	0	55	647	647						Untertest1.avi	0	880	547	72	111	550	540	583	0	Content		575	536	29117218	3112666241
29134	09:35:07.889	00:00:29.133	1749	729,3522	679,8668	0,653023	0,6204705	547,2515	4,14634	0	559,5721	621,6848	0,482134	0,6789904	564,0876	4,170921	0	55	644	651						Untertest1.avi	0	880	547	72	111	550	540	583	0	Content		572	540	29133843	3112682866
29150	09:35:07.905	00:00:29.150	1750	711,2911	678,8946	0,6527604	0,6200708	547,4918	4,231915	0	552,7108	619,3043	0,481864	0,6781959	564,0876	4,118953	0	55	632	649						Untertest1.avi	0	880	547	72	111	550	540	583	0	Content		560	538	29150466	3112699489
29167	09:35:07.922	00:00:29.167	1751	722,1432	678,4348	0,6525692	0,6193869	547,8236	4,258588	0	561,248	623,7595	0,4815757	0,6771612	564,0876	4,176784	0	55	642	651						Untertest1.avi	0	880	547	72	111	550	540	583	0	Content		570	540	29167216	3112716239
29184	09:35:07.939	00:00:29.183	1752	717,5033	682,7485	0,6522763	0,618448	548,2698	4,2229	0	562,3876	619,3104	0,4820402	0,675801	568,188	4,148026	0	55	640	651						Untertest1.avi	0	880	547	72	111	550	540	583	0	Content		568	540	29183839	3112732862
29200	09:35:07.955	00:00:29.200	1753	711,1382	680,0995	0,6520293	0,6172623	548,717	4,19523	0	514,5057	618,885	0,4816324	0,6743882	567,1039	4,159162	0	55	613	649						Untertest1.avi	0	880	547	72	111	550	540	583	0	Content		541	538	29200353	3112749376
29217	09:35:07.972	00:00:29.217	1754	709,338	679,1628	0,6518272	0,6159918	549,0245	4,222128	0	506,0073	617,774	0,4814846	0,6728299	567,6243	4,134786	0	55	608	648						Untertest1.avi	0	880	547	72	111	550	540	583	0	Content		536	537	29217088	3112766111
29234	09:35:07.989	00:00:29.233	1755	720,0151	679,991	0,6516511	0,6147311	549,4849	4,199367	0	520,0663	627,9744	0,4813764	0,6713595	568,005	4,180917	0	55	620	654						Untertest1.avi	0	880	547	72	111	550	540	583	0	Content		548	543	29233588	3112782611
29250	09:35:08.005	00:00:29.250	1756	716,2677	677,8756	0,6515562	0,6135953	549,7473	4,254656	0	519,1995	617,9302	0,481314	0,6700655	568,2582	4,13498	0	55	618	648						Untertest1.avi	0	880	547	72	111	550	540	583	0	Content		546	537	29250350	3112799373
29267	09:35:08.022	00:00:29.267	1757	712,7974	682,1467	0,6514769	0,6126271	550,1885	4,222669	0	517,8317	623,9948	0,4812129	0,6689655	568,7427	4,160667	0	55	615	653						Untertest1.avi	0	880	547	72	111	550	540	583	0	Content		543	542	29267085	3112816108
29284	09:35:08.039	00:00:29.283	1758	721,2185	666,8389	0,6516737	0,6112692	550,6672	4,185547	0	515,0809	604,7852	0,481298	0,6676401	568,9839	4,191631	0	56	618	636						Untertest1.avi	0	880	547	72	111	532	499	216	0	Content		546	525	29283711	3112832734
29300	09:35:08.055	00:00:29.300	1759	695,3798	642,2147	0,6519131	0,6094792	550,7327	4,187925	0	516,5573	576,1805	0,4814346	0,6660459	569,1887	4,169694	0	56	606	609						Untertest1.avi	0	880	547	72	111	532	499	216	0	Content		534	498	29300351	3112849374
29317	09:35:08.072	00:00:29.316	1760	693,309	638,039	0,6520134	0,6088632	551,0388	4,2048	0	497,0729	580,4362	0,4812973	0,6655571	569,4922	4,14876	0	56	595	609						Untertest1.avi	0	880	547	72	111	532	499	216	0	Content		523	498	29316960	3112865983
29334	09:35:08.089	00:00:29.333	1761	692,0114	641,188	0,6520766	0,6086836	551,3388	4,182137	0	552,9167	577,9626	0,4812384	0,6652163	569,4923	4,19098	0	56	622	610						Untertest1.avi	0	880	547	72	111	532	499	216	0	Content		550	499	29333709	3112882732
29350	09:35:08.105	00:00:29.350	1762	689,0994	636,2275	0,6521207	0,6085812	551,5053	4,224999	0	510,8901	565,1888	0,4813269	0,6651607	570,0673	4,160651	0	56	600	601						Untertest1.avi	0	880	547	72	111	532	499	216	0	Content		528	490	29350206	3112899229
29367	09:35:08.122	00:00:29.366	1763	691,1477	640,124	0,6521462	0,6088305	551,6638	4,213537	0	503,8311	582,3713	0,4813491	0,6653028	570,2289	4,153409	0	56	597	611						Untertest1.avi	0	880	547	72	111	532	499	216	0	Content		525	500	29366955	3112915978
29384	09:35:08.139	00:00:29.383	1764	690,5219	639,3326	0,6521811	0,609299	551,7451	4,184177	0	516,7932	579,2972	0,4813959	0,6656851	570,3807	4,219612	0	56	604	609						Untertest1.avi	0	880	547	72	111	532	499	216	0	Content		532	498	29383579	3112932602
29400	09:35:08.155	00:00:29.400	1765	696,3009	631,7469	0,6522138	0,6100594	551,8748	4,179806	0	517,2418	583,7208	0,4814164	0,6663924	570,4767	4,211071	0	56	607	608						Untertest1.avi	0	880	547	72	111	532	499	216	0	Content		535	497	29400205	3112949228
29417	09:35:08.172	00:00:29.416	1766	692,6902	642,7033	0,6522508	0,6109712	552,0405	4,215877	0	516,6026	582,484	0,4814372	0,6672683	570,5545	4,191268	0	56	605	613						Untertest1.avi	0	880	547	72	111	532	499	216	0	Content		533	502	29416828	3112965851
29433	09:35:08.188	00:00:29.433	1767	708,3549	638,6031	0,652278	0,6121508	552,2949	4,170181	0	503,6259	586,5254	0,4814402	0,6684075	570,7375	4,192375	0	56	606	613						Untertest1.avi	0	880	547	72	111	532	499	216	0	Content		534	502	29433453	3112982476
29450	09:35:08.205	00:00:29.450	1768	692,4681	639,6515	0,652233	0,6136768	552,6131	4,195222	0	506,9844	589,5367	0,4814355	0,6698742	570,769	4,181342	0	56	600	615						Untertest1.avi	0	880	547	72	111	532	499	216	0	Content		528	504	29450203	3112999226
29467	09:35:08.222	00:00:29.466	1769	696,098	631,2069	0,652192	0,6155931	552,9402	4,242764	0	502,9157	582,0036	0,4814391	0,6716936	570,9708	4,19623	0	56	600	607						Untertest1.avi	0	880	547	72	111	532	499	216	0	Content		528	496	29466827	3113015850
29484	09:35:08.239	00:00:29.483	1770	714,1395	675,8257	0,6519101	0,6197045	553,2751	4,227131	0	495,2192	623,2762	0,4818048	0,6754141	571,1091	4,192679	0	56	605	650						Untertest1.avi	0	880	547	72	111	532	499	216	0	Content		533	539	29483574	3113032597
29500	09:35:08.255	00:00:29.500	1771	714,3432	774,8489	0,6512835	0,6262214	553,6838	4,176994	0	480,6779	712,4252	0,4825967	0,6809683	571,6249	4,212933	0	57	598	744						Untertest1.avi	0	880	547	72	111	348	663	317	0	Content		526	633	29500200	3113049223
29517	09:35:08.272	00:00:29.516	1772	-1024	-768	-1	-1	-1	-1	4	456,3509	777,4895	0,4835145	0,6863159	571,8392	4,169225	0	57	456	777						Untertest1.avi	0	880	547	72	111	348	663	317	0	Content		384	666	29516948	3113065971
29534	09:35:08.289	00:00:29.533	1773	-1024	-768	-1	-1	-1	-1	4	-1024	-768	-1	-1	-1	-1	4	57	0	0						Untertest1.avi	0	880	547	72	111	348	663	317	0	Content		-72	-111	29533571	3113082594
29550	09:35:08.305	00:00:29.550	1774	-1024	-768	-1	-1	-1	-1	4	-1024	-768	-1	-1	-1	-1	4	57	0	0						Untertest1.avi	0	880	547	72	111	348	663	317	0	Content		-72	-111	29550329	3113099352
29567	09:35:08.322	00:00:29.566	1775	-1024	-768	-1	-1	-1	-1	4	-1024	-768	-1	-1	-1	-1	4	57	0	0						Untertest1.avi	0	880	547	72	111	348	663	317	0	Content		-72	-111	29566944	3113115967
29584	09:35:08.339	00:00:29.583	1776	-1024	-768	-1	-1	-1	-1	4	-1024	-768	-1	-1	-1	-1	4	57	0	0						Untertest1.avi	0	880	547	72	111	348	663	317	0	Content		-72	-111	29583694	3113132717
29600	09:35:08.355	00:00:29.600	1777	-1024	-768	-1	-1	-1	-1	4	-1024	-768	-1	-1	-1	-1	4	57	0	0						Untertest1.avi	0	880	547	72	111	348	663	317	0	Content		-72	-111	29600329	3113149352
29617	09:35:08.372	00:00:29.616	1778	-1024	-768	-1	-1	-1	-1	4	-1024	-768	-1	-1	-1	-1	4	57	0	0						Untertest1.avi	0	880	547	72	111	348	663	317	0	Content		-72	-111	29616818	3113165841
29634	09:35:08.389	00:00:29.633	1779	-1024	-768	-1	-1	-1	-1	4	411,3793	787,0157	0,4844092	0,7124246	573,7287	4,161867	0	57	411	787						Untertest1.avi	0	880	547	72	111	348	663	317	0	Content		339	676	29633570	3113182593
29650	09:35:08.405	00:00:29.650	1780	-1024	-768	-1	-1	-1	-1	4	422,9678	774,2452	0,484407	0,714745	574,0418	4,137736	0	57	423	774						Untertest1.avi	0	880	547	72	111	348	663	317	0	Content		351	663	29650305	3113199328
29667	09:35:08.422	00:00:29.666	1781	-1024	-768	-1	-1	-1	-1	4	421,868	787,0208	0,4844424	0,7164034	574,4121	4,102603	0	57	422	787						Untertest1.avi	0	880	547	72	111	348	663	317	0	Content		350	676	29666943	3113215966
29684	09:35:08.439	00:00:29.684	1782	-1024	-768	-1	-1	-1	-1	4	414,543	777,8724	0,4844782	0,7175435	574,7762	4,003284	0	57	415	778						Untertest1.avi	0	880	547	72	111	348	663	317	0	Content		343	667	29684009	3113233032
29700	09:35:08.455	00:00:29.700	1783	-1024	-768	-1	-1	-1	-1	4	412,0168	757,4105	0,4845338	0,718154	574,9902	4,068633	0	57	412	757						Untertest1.avi	0	880	547	72	111	348	663	317	0	Content		340	646	29700319	3113249342
29718	09:35:08.473	00:00:29.717	1784	-1024	-768	-1	-1	-1	-1	4	423,2626	773,6898	0,4846284	0,7181748	575,5606	4,002124	0	57	423	774						Untertest1.avi	0	880	547	72	111	348	663	317	0	Content		351	663	29717563	3113266586
29734	09:35:08.489	00:00:29.734	1785	-1024	-768	-1	-1	-1	-1	4	415,4924	762,4912	0,4847029	0,7179447	576,0073	3,886742	0	57	415	762						Untertest1.avi	0	880	547	72	111	348	663	317	0	Content		343	651	29734185	3113283208
29751	09:35:08.506	00:00:29.750	1786	-1024	-768	-1	-1	-1	-1	4	418,43	785,1853	0,4847643	0,7174301	576,3543	3,941653	0	57	418	785						Untertest1.avi	0	880	547	72	111	348	663	317	0	Content		346	674	29750750	3113299773
29767	09:35:08.522	00:00:29.766	1787	-1024	-768	-1	-1	-1	-1	4	407,7029	786,8813	0,4849327	0,7169925	577,0656	3,905136	0	57	408	787						Untertest1.avi	0	880	547	72	111	348	663	317	0	Content		336	676	29766929	3113315952
29784	09:35:08.539	00:00:29.783	1788	-1024	-768	-1	-1	-1	-1	4	409,9892	772,5829	0,4850794	0,7164903	577,3968	3,945705	0	57	410	773						Untertest1.avi	0	880	547	72	111	348	663	317	0	Content		338	662	29783554	3113332577
29800	09:35:08.555	00:00:29.800	1789	-1024	-768	-1	-1	-1	-1	4	419,5227	766,5254	0,4854106	0,7161596	577,7448	3,947328	0	57	420	767						Untertest1.avi	0	880	547	72	111	348	663	317	0	Content		348	656	29800181	3113349204
29817	09:35:08.572	00:00:29.817	1790	-1024	-768	-1	-1	-1	-1	4	-1024	-768	-1	-1	-1	-1	4	58	0	0						Untertest1.avi	0	880	547	72	111	402	656	100	0	Content		-72	-111	29817428	3113366451
29834	09:35:08.589	00:00:29.834	1791	-1024	-768	-1	-1	-1	-1	4	739,5668	778,5934	0,4905538	0,7160735	577,7448	4,010431	0	58	740	779						Untertest1.avi	0	880	547	72	111	402	656	100	0	Content		668	668	29834177	3113383200
29851	09:35:08.606	00:00:29.850	1792	-1024	-768	-1	-1	-1	-1	4	438,0591	770,6911	0,4865327	0,7158071	578,874	3,903452	0	58	438	771						Untertest1.avi	0	880	547	72	111	402	656	100	0	Content		366	660	29850745	3113399768
29867	09:35:08.622	00:00:29.866	1793	-1024	-768	-1	-1	-1	-1	4	520,693	779,1669	0,486528	0,7160359	581,4186	3,907047	0	58	521	779						Untertest1.avi	0	880	547	72	111	402	656	100	0	Content		449	668	29866925	3113415948
29884	09:35:08.639	00:00:29.883	1794	-1024	-768	-1	-1	-1	-1	4	392,6515	760,8043	0,4872394	0,7160711	579,9514	3,927389	0	58	393	761						Untertest1.avi	0	880	547	72	111	402	656	100	0	Content		321	650	29883991	3113433014
29900	09:35:08.655	00:00:29.900	1795	-1024	-768	-1	-1	-1	-1	4	476,8644	766,1805	0,4876444	0,7158232	578,3193	3,854635	0	58	477	766						Untertest1.avi	0	880	547	72	111	402	656	100	0	Content		405	655	29900173	3113449196
29917	09:35:08.672	00:00:29.917	1796	-1024	-768	-1	-1	-1	-1	4	474,0875	767,0901	0,4880986	0,7160646	578,3378	3,838881	0	59	474	767						Untertest1.avi	0	880	547	72	111	356	652	183	0	Content		402	656	29917238	3113466261
29934	09:35:08.689	00:00:29.934	1797	-1024	-768	-1	-1	-1	-1	4	438,652	768,1418	0,4887849	0,716434	579,4536	3,768065	0	59	439	768						Untertest1.avi	0	880	547	72	111	356	652	183	0	Content		367	657	29934039	3113483062
29951	09:35:08.706	00:00:29.950	1798	-1024	-768	-1	-1	-1	-1	4	463,2796	779,0631	0,4892511	0,7163467	579,4536	3,746382	0	59	463	779						Untertest1.avi	0	880	547	72	111	356	652	183	0	Content		391	668	29950612	3113499635
29967	09:35:08.722	00:00:29.966	1799	-1024	-768	-1	-1	-1	-1	4	429,3576	754,7787	0,4897134	0,7164811	579,4752	3,873074	0	59	429	755						Untertest1.avi	0	880	547	72	111	356	652	183	0	Content		357	644	29966793	3113515816
29984	09:35:08.739	00:00:29.983	1800	-1024	-768	-1	-1	-1	-1	4	376,3665	751,7634	0,4901073	0,7164201	579,3836	3,802281	0	59	376	752						Untertest1.avi	0	880	547	72	111	356	652	183	0	Content		304	641	29983543	3113532566
30000	09:35:08.755	00:00:30.000	1801	-1024	-768	-1	-1	-1	-1	4	427,7021	772,7903	0,4904566	0,7163059	579,7002	3,813042	0	59	428	773						Untertest1.avi	0	880	547	72	111	356	652	183	0	Content		356	662	30000164	3113549187
30017	09:35:08.772	00:00:30.017	1802	-1024	-768	-1	-1	-1	-1	4	382,6048	774,7607	0,4906347	0,7161521	580,8785	3,824944	0	59	383	775						Untertest1.avi	0	880	547	72	111	356	652	183	0	Content		311	664	30017244	3113566267
30033	09:35:08.788	00:00:30.033	1803	-1024	-768	-1	-1	-1	-1	4	449,7555	743,7313	0,4911784	0,715694	579,825	3,91479	0	59	450	744						Untertest1.avi	0	880	547	72	111	356	652	183	0	Content		378	633	30033288	3113582311
30051	09:35:08.806	00:00:30.050	1804	-1024	-768	-1	-1	-1	-1	4	393,6163	746,8548	0,4911462	0,7152842	581,4603	3,849501	0	59	394	747						Untertest1.avi	0	880	547	72	111	356	652	183	0	Content		322	636	30050663	3113599686
30067	09:35:08.822	00:00:30.067	1805	-1024	-768	-1	-1	-1	-1	4	439,2343	759,5134	0,4917007	0,7143651	579,7672	3,878269	0	59	439	760						Untertest1.avi	0	880	547	72	111	356	652	183	0	Content		367	649	30067283	3113616306
30084	09:35:08.839	00:00:30.083	1806	-1024	-768	-1	-1	-1	-1	4	396,5534	739,569	0,4916013	0,7135049	581,5058	4,001361	0	59	397	740						Untertest1.avi	0	880	547	72	111	356	652	183	0	Content		325	629	30083854	3113632877
30100	09:35:08.855	00:00:30.100	1807	-1024	-768	-1	-1	-1	-1	4	427,8898	783,5316	0,4919117	0,7117528	579,8401	3,830474	0	60	428	784						Untertest1.avi	0	880	547	72	111	383	614	317	0	Content		356	673	30100038	3113649061
30117	09:35:08.872	00:00:30.116	1808	-1024	-768	-1	-1	-1	-1	4	446,6364	729,3848	0,4918896	0,7092695	579,8254	3,768857	0	60	447	729						Untertest1.avi	0	880	547	72	111	383	614	317	0	Content		375	618	30116658	3113665681
30133	09:35:08.888	00:00:30.133	1809	-1024	-768	-1	-1	-1	-1	4	442,7266	721,4244	0,4921034	0,7069424	579,7595	3,781604	0	60	443	721						Untertest1.avi	0	880	547	72	111	383	614	317	0	Content		371	610	30133281	3113682304
30150	09:35:08.905	00:00:30.150	1810	-1024	-768	-1	-1	-1	-1	4	456,445	721,5526	0,492245	0,7049578	579,8489	3,761609	0	60	456	722						Untertest1.avi	0	880	547	72	111	383	614	317	0	Content		384	611	30150475	3113699498
30167	09:35:08.922	00:00:30.166	1811	-1024	-768	-1	-1	-1	-1	4	452,4873	721,202	0,4924083	0,7028042	579,8098	3,820558	0	60	452	721						Untertest1.avi	0	880	547	72	111	383	614	317	0	Content		380	610	30166528	3113715551
30184	09:35:08.939	00:00:30.183	1812	-1024	-768	-1	-1	-1	-1	4	452,7184	722,9911	0,492735	0,7005311	579,8774	3,831941	0	60	453	723						Untertest1.avi	0	880	547	72	111	383	614	317	0	Content		381	612	30183724	3113732747
30200	09:35:08.955	00:00:30.200	1813	-1024	-768	-1	-1	-1	-1	4	459,9266	724,3943	0,4929935	0,6985076	579,6649	3,878643	0	60	460	724						Untertest1.avi	0	880	547	72	111	383	614	317	0	Content		388	613	30200471	3113749494
30217	09:35:08.972	00:00:30.216	1814	-1024	-768	-1	-1	-1	-1	4	457,9637	727,8682	0,4932986	0,6967063	579,8629	3,892519	0	60	458	728						Untertest1.avi	0	880	547	72	111	383	614	317	0	Content		386	617	30216970	3113765993
30233	09:35:08.988	00:00:30.233	1815	-1024	-768	-1	-1	-1	-1	4	449,5492	721,7304	0,4936034	0,6952816	579,4265	3,87591	0	60	450	722						Untertest1.avi	0	880	547	72	111	383	614	317	0	Content		378	611	30233025	3113782048
30250	09:35:09.005	00:00:30.250	1816	-1024	-768	-1	-1	-1	-1	4	463,3465	723,5192	0,4937928	0,6943035	579,7708	3,847827	0	60	463	724						Untertest1.avi	0	880	547	72	111	383	614	317	0	Content		391	613	30250231	3113799254
30267	09:35:09.022	00:00:30.266	1817	801,5664	795,1511	0,6661925	0,6437561	579,4659	4,060258	0	458,058	729,7674	0,4939176	0,6937314	579,4726	3,880104	0	60	630	762						Untertest1.avi	0	880	547	72	111	383	614	317	0	Content		558	651	30266966	3113815989
30284	09:35:09.039	00:00:30.283	1818	-1024	-768	-1	-1	-1	-1	4	456,2939	714,3696	0,494069	0,69361	579,304	3,870507	0	60	456	714						Untertest1.avi	0	880	547	72	111	383	614	317	0	Content		384	603	30283589	3113832612
30300	09:35:09.055	00:00:30.299	1819	-1024	-768	-1	-1	-1	-1	4	453,7869	723,3768	0,4941672	0,6939259	579,4854	3,923897	0	60	454	723						Untertest1.avi	0	880	547	72	111	383	614	317	0	Content		382	612	30299647	3113848670
30317	09:35:09.072	00:00:30.316	1820	-1024	-768	-1	-1	-1	-1	4	457,6396	730,9528	0,4942738	0,6947713	579,3314	3,885288	0	60	458	731						Untertest1.avi	0	880	547	72	111	383	614	317	0	Content		386	620	30316838	3113865861
30334	09:35:09.089	00:00:30.333	1821	736,0016	761,2102	0,6624873	0,6463828	561,8027	4,228522	0	454,9326	736,9385	0,4943597	0,696086	579,1898	3,859969	0	60	595	749						Untertest1.avi	0	880	547	72	111	383	614	317	0	Content		523	638	30333582	3113882605
30350	09:35:09.105	00:00:30.350	1822	-1024	-768	-1	-1	-1	-1	4	454,6337	724,755	0,4944082	0,6977415	579,0851	3,923081	0	60	455	725						Untertest1.avi	0	880	547	72	111	383	614	317	0	Content		383	614	30350221	3113899244
30366	09:35:09.121	00:00:30.366	1823	-1024	-768	-1	-1	-1	-1	4	449,9383	743,0859	0,4945992	0,7004593	579,1623	3,917389	0	60	450	743						Untertest1.avi	0	880	547	72	111	383	614	317	0	Content		378	632	30366389	3113915412
30384	09:35:09.139	00:00:30.383	1824	-1024	-768	-1	-1	-1	-1	4	-1024	-768	-1	-1	-1	-1	4	60	0	0						Untertest1.avi	0	880	547	72	111	383	614	317	0	Content		-72	-111	30383581	3113932604
30400	09:35:09.155	00:00:30.399	1825	-1024	-768	-1	-1	-1	-1	4	490,0539	789,2236	0,4959772	0,7073101	584,5729	4,266672	0	60	490	789						Untertest1.avi	0	880	547	72	111	383	614	317	0	Content		418	678	30399762	3113948785
30417	09:35:09.172	00:00:30.416	1826	-1024	-768	-1	-1	-1	-1	4	-1024	-768	-1	-1	-1	-1	4		0	0						Untertest1.avi	0	880	547	72	111				0	Content		-72	-111	30416953	3113965976
30433	09:35:09.188	00:00:30.433	1827	-1024	-768	-1	-1	-1	-1	4	-1024	-768	-1	-1	-1	-1	4		0	0						Untertest1.avi	0	880	547	72	111				0	Content		-72	-111	30433011	3113982034
30450	09:35:09.205	00:00:30.450	1828	-1024	-768	-1	-1	-1	-1	4	-1024	-768	-1	-1	-1	-1	4		0	0						Untertest1.avi	0	880	547	72	111				0	Content		-72	-111	30450080	3113999103
30467	09:35:09.222	00:00:30.466	1829	-1024	-768	-1	-1	-1	-1	4	-1024	-768	-1	-1	-1	-1	4		0	0						Untertest1.avi	0	880	547	72	111				0	Content		-72	-111	30466509	3114015532
30483	09:35:09.238	00:00:30.483	1830	-1024	-768	-1	-1	-1	-1	4	-1024	-768	-1	-1	-1	-1	4		0	0						Untertest1.avi	0	880	547	72	111				0	Content		-72	-111	30483327	3114032350
30500	09:35:09.255	00:00:30.499	1831	-1024	-768	-1	-1	-1	-1	4	-1024	-768	-1	-1	-1	-1	4		0	0						Untertest1.avi	0	880	547	72	111				0	Content		-72	-111	30499877	3114048900
30517	09:35:09.272	00:00:30.516	1832	-1024	-768	-1	-1	-1	-1	4	-1024	-768	-1	-1	-1	-1	4		0	0						Untertest1.avi	0	880	547	72	111				0	Content		-72	-111	30516561	3114065584
30533	09:35:09.288	00:00:30.533	1833	-1024	-768	-1	-1	-1	-1	4	-1024	-768	-1	-1	-1	-1	4		0	0						Untertest1.avi	0	880	547	72	111				0	Content		-72	-111	30533229	3114082252
30550	09:35:09.305	00:00:30.549	1834	457,5238	809,8652	0,4924169	0,7246693	583,7814	4,010275	1	402,7096	796,2455	0,4922841	0,7246691	584,5729	3,992717	3	61	458	810						Untertest1.avi	0	880	547	72	111	386	699	67	0	Content		386	699	30549871	3114098894
30567	09:35:09.322	00:00:30.566	1835	-1024	-768	-1	-1	-1	-1	4	-1024	-768	-1	-1	-1	-1	4	61	0	0						Untertest1.avi	0	880	547	72	111	386	699	67	0	Content		-72	-111	30566820	3114115843
30583	09:35:09.338	00:00:30.583	1836	-1024	-768	-1	-1	-1	-1	4	-1024	-768	-1	-1	-1	-1	4	61	0	0						Untertest1.avi	0	880	547	72	111	386	699	67	0	Content		-72	-111	30583249	3114132272
30600	09:35:09.355	00:00:30.600	1837	470,9117	773,6248	0,4926921	0,7244815	582,4105	4,334403	1	416,0268	759,2861	0,4926884	0,7244809	582,4105	4,309549	3	61	471	774						Untertest1.avi	0	880	547	72	111	386	699	67	0	Content		399	663	30600194	3114149217
30616	09:35:09.371	00:00:30.616	1838	-1024	-768	-1	-1	-1	-1	4	-1024	-768	-1	-1	-1	-1	4		0	0						Untertest1.avi	0	880	547	72	111				0	Content		-72	-111	30616497	3114165520
30633	09:35:09.388	00:00:30.633	1839	-1024	-768	-1	-1	-1	-1	4	-1024	-768	-1	-1	-1	-1	4		0	0						Untertest1.avi	0	880	547	72	111				0	Content		-72	-111	30633497	3114182520
30650	09:35:09.405	00:00:30.649	1840	-1024	-768	-1	-1	-1	-1	4	-1024	-768	-1	-1	-1	-1	4		0	0						Untertest1.avi	0	880	547	72	111				0	Content		-72	-111	30649743	3114198766
30667	09:35:09.422	00:00:30.666	1841	-1024	-768	-1	-1	-1	-1	4	-1024	-768	-1	-1	-1	-1	4		0	0						Untertest1.avi	0	880	547	72	111				0	Content		-72	-111	30666742	3114215765
30683	09:35:09.438	00:00:30.683	1842	-1024	-768	-1	-1	-1	-1	4	-1024	-768	-1	-1	-1	-1	4		0	0						Untertest1.avi	0	880	547	72	111				0	Content		-72	-111	30683240	3114232263
30700	09:35:09.455	00:00:30.699	1843	-1024	-768	-1	-1	-1	-1	4	-1024	-768	-1	-1	-1	-1	4		0	0						Untertest1.avi	0	880	547	72	111				0	Content		-72	-111	30699988	3114249011
30717	09:35:09.472	00:00:30.716	1844	449,284	795,9443	0,4945915	0,7196991	582,4105	3,987035	3	392,1986	785,2845	0,4948774	0,7196233	580,6544	3,953403	1	62	392	785						Untertest1.avi	0	880	547	72	111	374	671	200	0	Content		320	674	30716614	3114265637
30733	09:35:09.488	00:00:30.733	1845	499,3498	795,0519	0,4951993	0,7196353	582,4105	3,94418	3	442,7474	780,7673	0,4951929	0,7196359	580,4534	3,909217	1	62	443	781						Untertest1.avi	0	880	547	72	111	374	671	200	0	Content		371	670	30733238	3114282261
30750	09:35:09.505	00:00:30.749	1846	459,879	810,4703	0,4952632	0,7200081	582,4105	3,889468	3	406,3409	797,6552	0,4946235	0,720008	586,196	3,891608	1	62	406	798						Untertest1.avi	0	880	547	72	111	374	671	200	0	Content		334	687	30749989	3114299012
[truncated: 1,854 more rows]
