# Supplementary material for: Gaze Duration Biases for Colours in Combination with Dissonant and Consonant Sounds: A Comparative Eye-Tracking Study with Orangutans
Source: PLoS One. 2015 Oct 14;10(10):e0139894. doi: 10.1371/journal.pone.0139894 (PMC4605782; doi:10.1371/journal.pone.0139894)
Supplement: S1 Data — (ZIP) [file pone.0139894.s004.zip › Plos ColourSound Data/Apes/Farben_Musik_U1/Rec 02-All-Data.tsv]

System Properties:
Operating System:	Microsoft Windows NT 6.1.7601 Service Pack 1
System User Name:	tobiiadmin
Machine Name:	LOE7690LAP
Data properties:
Recording name:	Rec 02
Recording date:	01.08.2013
Recording time:	09:10:15
Recording resolution:	1024 x 768
Export date:	09.03.2014
Export time:	12:19:19
Participant:	Padana_S2
Filter settings:
Eye: Average
Validity: Normal
Fixation filter: Tobii fixation filter
Velocity threshold: 35
Distance threshold: 35
Timestamp	DateTimeStamp	DateTimeStampStartOffset	Number	GazePointXLeft	GazePointYLeft	CamXLeft	CamYLeft	DistanceLeft	PupilLeft	ValidityLeft	GazePointXRight	GazePointYRight	CamXRight	CamYRight	DistanceRight	PupilRight	ValidityRight	FixationIndex	GazePointX	GazePointY	Event	EventKey	Data1	Data2	Descriptor	StimuliName	StimuliID	MediaWidth	MediaHeight	MediaPosX	MediaPosY	MappedFixationPointX	MappedFixationPointY	FixationDuration	AoiIds	AoiNames	WebGroupImage	MappedGazeDataPointX	MappedGazeDataPointY	MicroSecondTimestamp	AbsoluteMicroSecondTimestamp
9	09:10:15.798	00:00:00.009	0	1529,798	971,9374	0,5382283	0,464518	460,4368	3,243685	0	1659,286	1033,046	0,4075921	0,5151116	503,3422	3,309257	0	0	1595	1002						No media	0	1024	768	0	0	1538	982	43	0	Content		1595	1002	9355	2891608687
26	09:10:15.815	00:00:00.025	1	1532,532	973,4259	0,5381202	0,463691	460,7574	3,262328	0	1089,515	1027,715	0,397404	0,5135414	546,36	3,25183	0	0	1311	1001						No media	0	1024	768	0	0	1538	982	43	0	Content		1311	1001	25981	2891625313
43	09:10:15.832	00:00:00.042	2	1796,996	997,275	0,4995892	0,4631585	542,6682	3,846995	0	1539,557	972,6581	0,3625775	0,5139498	485,8159	3,229568	0	1	1668	985						No media	0	1024	768	0	0	1391	969	150	0	Content		1668	985	42603	2891641935
59	09:10:15.848	00:00:00.059	3	1518,064	968,4215	0,5387041	0,4621132	458,7326	3,269739	0	1567,031	937,5372	0,4127349	0,5135335	485,8132	3,243985	0	1	1543	953						No media	0	1024	768	0	0	1391	969	150	0	Content		1543	953	59245	2891658577
76	09:10:15.865	00:00:00.075	4	1239,319	945,6904	0,4803309	0,4616792	458,7326	3,216062	0	-1024	-768	-1	-1	-1	-1	4	1	1239	946						No media	0	1024	768	0	0	1391	969	150	0	Content		1239	946	75979	2891675311
93	09:10:15.882	00:00:00.092	5	-1024	-768	-1	-1	-1	-1	4	-1024	-768	-1	-1	-1	-1	4	1	0	0						No media	0	1024	768	0	0	1391	969	150	0	Content		0	0	92601	2891691933
109	09:10:15.898	00:00:00.109	6	-1024	-768	-1	-1	-1	-1	4	-1024	-768	-1	-1	-1	-1	4	1	0	0						No media	0	1024	768	0	0	1391	969	150	0	Content		0	0	109244	2891708576
126	09:10:15.915	00:00:00.125	7	-1024	-768	-1	-1	-1	-1	4	-1024	-768	-1	-1	-1	-1	4	1	0	0						No media	0	1024	768	0	0	1391	969	150	0	Content		0	0	125921	2891725253
143	09:10:15.932	00:00:00.142	8	-1024	-768	-1	-1	-1	-1	4	-1024	-768	-1	-1	-1	-1	4	1	0	0						No media	0	1024	768	0	0	1391	969	150	0	Content		0	0	142589	2891741921
159	09:10:15.948	00:00:00.159	9	1297,486	960,7388	0,4812131	0,4593627	458,7326	3,288316	0	1793,751	1049,253	0,3650725	0,5094405	485,8159	3,420425	0	1	1546	1005						No media	0	1024	768	0	0	1391	969	150	0	Content		1546	1005	159262	2891758594
176	09:10:15.965	00:00:00.175	10	777,4563	989,6666	0,5315877	0,4611025	458,7326	3,098205	0	-1024	-768	-1	-1	-1	-1	4	1	777	990						No media	0	1024	768	0	0	1391	969	150	0	Content		777	990	175869	2891775201
193	09:10:15.982	00:00:00.192	11	-1024	-768	-1	-1	-1	-1	4	-1024	-768	-1	-1	-1	-1	4		0	0						No media	0	1024	768	0	0				0	Content		0	0	192526	2891791858
209	09:10:15.998	00:00:00.209	12	-1024	-768	-1	-1	-1	-1	4	-1024	-768	-1	-1	-1	-1	4		0	0						No media	0	1024	768	0	0				0	Content		0	0	209194	2891808526
226	09:10:16.015	00:00:00.225	13	-1024	-768	-1	-1	-1	-1	4	-1024	-768	-1	-1	-1	-1	4		0	0						No media	0	1024	768	0	0				0	Content		0	0	225943	2891825275
243	09:10:16.032	00:00:00.242	14	-1024	-768	-1	-1	-1	-1	4	-1024	-768	-1	-1	-1	-1	4		0	0						No media	0	1024	768	0	0				0	Content		0	0	242568	2891841900
259	09:10:16.048	00:00:00.259	15	-1024	-768	-1	-1	-1	-1	4	-1024	-768	-1	-1	-1	-1	4		0	0						No media	0	1024	768	0	0				0	Content		0	0	259192	2891858524
276	09:10:16.065	00:00:00.275	16	-1024	-768	-1	-1	-1	-1	4	-1024	-768	-1	-1	-1	-1	4		0	0						No media	0	1024	768	0	0				0	Content		0	0	275820	2891875152
293	09:10:16.082	00:00:00.292	17	-1024	-768	-1	-1	-1	-1	4	-1024	-768	-1	-1	-1	-1	4		0	0						No media	0	1024	768	0	0				0	Content		0	0	292570	2891891902
309	09:10:16.098	00:00:00.309	18	-1024	-768	-1	-1	-1	-1	4	-1024	-768	-1	-1	-1	-1	4		0	0						No media	0	1024	768	0	0				0	Content		0	0	309193	2891908525
326	09:10:16.115	00:00:00.325	19	-1024	-768	-1	-1	-1	-1	4	-1024	-768	-1	-1	-1	-1	4		0	0						No media	0	1024	768	0	0				0	Content		0	0	325819	2891925151
342	09:10:16.131	00:00:00.342	20	-1024	-768	-1	-1	-1	-1	4	-1024	-768	-1	-1	-1	-1	4		0	0						No media	0	1024	768	0	0				0	Content		0	0	342443	2891941775
359	09:10:16.148	00:00:00.359	21	-1024	-768	-1	-1	-1	-1	4	-1024	-768	-1	-1	-1	-1	4		0	0						No media	0	1024	768	0	0				0	Content		0	0	359190	2891958522
376	09:10:16.165	00:00:00.375	22	-1024	-768	-1	-1	-1	-1	4	-1024	-768	-1	-1	-1	-1	4		0	0						No media	0	1024	768	0	0				0	Content		0	0	375814	2891975146
392	09:10:16.181	00:00:00.392	23	-1024	-768	-1	-1	-1	-1	4	-1024	-768	-1	-1	-1	-1	4		0	0						No media	0	1024	768	0	0				0	Content		0	0	392438	2891991770
409	09:10:16.198	00:00:00.409	24	-1024	-768	-1	-1	-1	-1	4	-1024	-768	-1	-1	-1	-1	4		0	0						No media	0	1024	768	0	0				0	Content		0	0	409066	2892008398
426	09:10:16.215	00:00:00.425	25	-1024	-768	-1	-1	-1	-1	4	-1024	-768	-1	-1	-1	-1	4		0	0						No media	0	1024	768	0	0				0	Content		0	0	425813	2892025145
442	09:10:16.231	00:00:00.442	26	-1024	-768	-1	-1	-1	-1	4	-1024	-768	-1	-1	-1	-1	4		0	0						No media	0	1024	768	0	0				0	Content		0	0	442437	2892041769
459	09:10:16.248	00:00:00.459	27	-1024	-768	-1	-1	-1	-1	4	-1024	-768	-1	-1	-1	-1	4		0	0						No media	0	1024	768	0	0				0	Content		0	0	459062	2892058394
476	09:10:16.265	00:00:00.475	28	-1024	-768	-1	-1	-1	-1	4	-1024	-768	-1	-1	-1	-1	4		0	0						No media	0	1024	768	0	0				0	Content		0	0	475686	2892075018
494	09:10:16.283	00:00:00.494	29	-1024	-768	-1	-1	-1	-1	4	-1024	-768	-1	-1	-1	-1	4		0	0						No media	0	1024	768	0	0				0	Content		0	0	494254	2892093586
509	09:10:16.298	00:00:00.509	30	-1024	-768	-1	-1	-1	-1	4	-1024	-768	-1	-1	-1	-1	4		0	0						No media	0	1024	768	0	0				0	Content		0	0	509058	2892108390
526	09:10:16.315	00:00:00.525	31	-1024	-768	-1	-1	-1	-1	4	-1024	-768	-1	-1	-1	-1	4		0	0						No media	0	1024	768	0	0				0	Content		0	0	525811	2892125143
542	09:10:16.331	00:00:00.542	32	-1024	-768	-1	-1	-1	-1	4	-1024	-768	-1	-1	-1	-1	4		0	0						No media	0	1024	768	0	0				0	Content		0	0	542434	2892141766
559	09:10:16.348	00:00:00.559	33	-1024	-768	-1	-1	-1	-1	4	-1024	-768	-1	-1	-1	-1	4		0	0						No media	0	1024	768	0	0				0	Content		0	0	559058	2892158390
576	09:10:16.365	00:00:00.575	34	-1024	-768	-1	-1	-1	-1	4	-1024	-768	-1	-1	-1	-1	4		0	0						No media	0	1024	768	0	0				0	Content		0	0	575681	2892175013
592	09:10:16.381	00:00:00.592	35	-1024	-768	-1	-1	-1	-1	4	-1024	-768	-1	-1	-1	-1	4		0	0						No media	0	1024	768	0	0				0	Content		0	0	592306	2892191638
609	09:10:16.398	00:00:00.609	36	-1024	-768	-1	-1	-1	-1	4	-1024	-768	-1	-1	-1	-1	4		0	0						No media	0	1024	768	0	0				0	Content		0	0	609498	2892208830
627	09:10:16.416	00:00:00.626	37	-1024	-768	-1	-1	-1	-1	4	-1024	-768	-1	-1	-1	-1	4		0	0						No media	0	1024	768	0	0				0	Content		0	0	626869	2892226201
644	09:10:16.433	00:00:00.644	38	-1024	-768	-1	-1	-1	-1	4	-1024	-768	-1	-1	-1	-1	4		0	0						No media	0	1024	768	0	0				0	Content		0	0	644125	2892243457
659	09:10:16.448	00:00:00.658	39	-1024	-768	-1	-1	-1	-1	4	-1024	-768	-1	-1	-1	-1	4		0	0						No media	0	1024	768	0	0				0	Content		0	0	658924	2892258256
676	09:10:16.465	00:00:00.675	40	-1024	-768	-1	-1	-1	-1	4	-1024	-768	-1	-1	-1	-1	4		0	0						No media	0	1024	768	0	0				0	Content		0	0	675673	2892275005
692	09:10:16.481	00:00:00.692	41	-1024	-768	-1	-1	-1	-1	4	-1024	-768	-1	-1	-1	-1	4		0	0						No media	0	1024	768	0	0				0	Content		0	0	692294	2892291626
709	09:10:16.498	00:00:00.708	42	-1024	-768	-1	-1	-1	-1	4	-1024	-768	-1	-1	-1	-1	4		0	0						No media	0	1024	768	0	0				0	Content		0	0	708922	2892308254
726	09:10:16.515	00:00:00.725	43	-1024	-768	-1	-1	-1	-1	4	-1024	-768	-1	-1	-1	-1	4		0	0						No media	0	1024	768	0	0				0	Content		0	0	725608	2892324940
742	09:10:16.531	00:00:00.742	44	-1024	-768	-1	-1	-1	-1	4	-1024	-768	-1	-1	-1	-1	4		0	0						No media	0	1024	768	0	0				0	Content		0	0	742276	2892341608
759	09:10:16.548	00:00:00.758	45	-1024	-768	-1	-1	-1	-1	4	-1024	-768	-1	-1	-1	-1	4		0	0						No media	0	1024	768	0	0				0	Content		0	0	758921	2892358253
776	09:10:16.565	00:00:00.776	46	-1024	-768	-1	-1	-1	-1	4	-1024	-768	-1	-1	-1	-1	4		0	0						No media	0	1024	768	0	0				0	Content		0	0	776117	2892375449
793	09:10:16.582	00:00:00.793	47	-1024	-768	-1	-1	-1	-1	4	-1024	-768	-1	-1	-1	-1	4		0	0						No media	0	1024	768	0	0				0	Content		0	0	793359	2892392691
811	09:10:16.600	00:00:00.810	48	-1024	-768	-1	-1	-1	-1	4	-1024	-768	-1	-1	-1	-1	4		0	0						No media	0	1024	768	0	0				0	Content		0	0	810607	2892409939
826	09:10:16.615	00:00:00.825	49	-1024	-768	-1	-1	-1	-1	4	-1024	-768	-1	-1	-1	-1	4		0	0						No media	0	1024	768	0	0				0	Content		0	0	825542	2892424874
842	09:10:16.631	00:00:00.842	50	-1024	-768	-1	-1	-1	-1	4	-1024	-768	-1	-1	-1	-1	4		0	0						No media	0	1024	768	0	0				0	Content		0	0	842165	2892441497
859	09:10:16.648	00:00:00.858	51	-1024	-768	-1	-1	-1	-1	4	-1024	-768	-1	-1	-1	-1	4		0	0						No media	0	1024	768	0	0				0	Content		0	0	858910	2892458242
876	09:10:16.665	00:00:00.875	52	-1024	-768	-1	-1	-1	-1	4	-1024	-768	-1	-1	-1	-1	4		0	0						No media	0	1024	768	0	0				0	Content		0	0	875532	2892474864
892	09:10:16.681	00:00:00.892	53	-1024	-768	-1	-1	-1	-1	4	-1024	-768	-1	-1	-1	-1	4		0	0						No media	0	1024	768	0	0				0	Content		0	0	892152	2892491484
909	09:10:16.698	00:00:00.908	54	-1024	-768	-1	-1	-1	-1	4	-1024	-768	-1	-1	-1	-1	4		0	0						No media	0	1024	768	0	0				0	Content		0	0	908821	2892508153
925	09:10:16.714	00:00:00.925	55	-1024	-768	-1	-1	-1	-1	4	-1024	-768	-1	-1	-1	-1	4		0	0						No media	0	1024	768	0	0				0	Content		0	0	925406	2892524738
943	09:10:16.732	00:00:00.942	56	-1024	-768	-1	-1	-1	-1	4	-1024	-768	-1	-1	-1	-1	4		0	0						No media	0	1024	768	0	0				0	Content		0	0	942600	2892541932
960	09:10:16.749	00:00:00.959	57	-1024	-768	-1	-1	-1	-1	4	-1024	-768	-1	-1	-1	-1	4		0	0						No media	0	1024	768	0	0				0	Content		0	0	959973	2892559305
977	09:10:16.766	00:00:00.977	58	-1024	-768	-1	-1	-1	-1	4	-1024	-768	-1	-1	-1	-1	4		0	0						No media	0	1024	768	0	0				0	Content		0	0	977221	2892576553
992	09:10:16.781	00:00:00.992	59	-1024	-768	-1	-1	-1	-1	4	-1024	-768	-1	-1	-1	-1	4		0	0						No media	0	1024	768	0	0				0	Content		0	0	992153	2892591485
1009	09:10:16.798	00:00:01.008	60	-1024	-768	-1	-1	-1	-1	4	-1024	-768	-1	-1	-1	-1	4		0	0						No media	0	1024	768	0	0				0	Content		0	0	1008777	2892608109
1026	09:10:16.815	00:00:01.025	61	-1024	-768	-1	-1	-1	-1	4	-1024	-768	-1	-1	-1	-1	4		0	0						No media	0	1024	768	0	0				0	Content		0	0	1025524	2892624856
1042	09:10:16.831	00:00:01.042	62	-1024	-768	-1	-1	-1	-1	4	-1024	-768	-1	-1	-1	-1	4		0	0						No media	0	1024	768	0	0				0	Content		0	0	1042147	2892641479
1059	09:10:16.848	00:00:01.058	63	-1024	-768	-1	-1	-1	-1	4	-1024	-768	-1	-1	-1	-1	4		0	0						No media	0	1024	768	0	0				0	Content		0	0	1058764	2892658096
1075	09:10:16.864	00:00:01.075	64	-1024	-768	-1	-1	-1	-1	4	-1024	-768	-1	-1	-1	-1	4		0	0						No media	0	1024	768	0	0				0	Content		0	0	1075433	2892674765
1092	09:10:16.881	00:00:01.092	65	-1024	-768	-1	-1	-1	-1	4	-1024	-768	-1	-1	-1	-1	4		0	0						No media	0	1024	768	0	0				0	Content		0	0	1092019	2892691351
1109	09:10:16.898	00:00:01.109	66	-1024	-768	-1	-1	-1	-1	4	-1024	-768	-1	-1	-1	-1	4		0	0						No media	0	1024	768	0	0				0	Content		0	0	1109211	2892708543
1127	09:10:16.916	00:00:01.126	67	-1024	-768	-1	-1	-1	-1	4	-1024	-768	-1	-1	-1	-1	4		0	0						No media	0	1024	768	0	0				0	Content		0	0	1126587	2892725919
1144	09:10:16.933	00:00:01.143	68	-1024	-768	-1	-1	-1	-1	4	-1024	-768	-1	-1	-1	-1	4		0	0						No media	0	1024	768	0	0				0	Content		0	0	1143834	2892743166
1159	09:10:16.948	00:00:01.158	69	-1024	-768	-1	-1	-1	-1	4	-1024	-768	-1	-1	-1	-1	4		0	0						No media	0	1024	768	0	0				0	Content		0	0	1158640	2892757972
1175	09:10:16.964	00:00:01.175	70	-1024	-768	-1	-1	-1	-1	4	-1024	-768	-1	-1	-1	-1	4		0	0						No media	0	1024	768	0	0				0	Content		0	0	1175395	2892774727
1192	09:10:16.981	00:00:01.192	71	-1024	-768	-1	-1	-1	-1	4	-1024	-768	-1	-1	-1	-1	4		0	0						No media	0	1024	768	0	0				0	Content		0	0	1192019	2892791351
1209	09:10:16.998	00:00:01.208	72	-1024	-768	-1	-1	-1	-1	4	-1024	-768	-1	-1	-1	-1	4		0	0						No media	0	1024	768	0	0				0	Content		0	0	1208645	2892807977
1225	09:10:17.014	00:00:01.225	73	-1024	-768	-1	-1	-1	-1	4	-1024	-768	-1	-1	-1	-1	4		0	0						No media	0	1024	768	0	0				0	Content		0	0	1225267	2892824599
1242	09:10:17.031	00:00:01.241	74	-1024	-768	-1	-1	-1	-1	4	-1024	-768	-1	-1	-1	-1	4		0	0						No media	0	1024	768	0	0				0	Content		0	0	1241891	2892841223
1259	09:10:17.048	00:00:01.259	75	-1024	-768	-1	-1	-1	-1	4	-1024	-768	-1	-1	-1	-1	4		0	0						No media	0	1024	768	0	0				0	Content		0	0	1259086	2892858418
1276	09:10:17.065	00:00:01.276	76	-1024	-768	-1	-1	-1	-1	4	-1024	-768	-1	-1	-1	-1	4		0	0						No media	0	1024	768	0	0				0	Content		0	0	1276459	2892875791
1294	09:10:17.083	00:00:01.293	77	-1024	-768	-1	-1	-1	-1	4	-1024	-768	-1	-1	-1	-1	4		0	0						No media	0	1024	768	0	0				0	Content		0	0	1293708	2892893040
1309	09:10:17.098	00:00:01.308	78	-1024	-768	-1	-1	-1	-1	4	-1024	-768	-1	-1	-1	-1	4		0	0						No media	0	1024	768	0	0				0	Content		0	0	1308511	2892907843
1325	09:10:17.114	00:00:01.325	79	-1024	-768	-1	-1	-1	-1	4	-1024	-768	-1	-1	-1	-1	4		0	0						No media	0	1024	768	0	0				0	Content		0	0	1325260	2892924592
1342	09:10:17.131	00:00:01.341	80	-1024	-768	-1	-1	-1	-1	4	-1024	-768	-1	-1	-1	-1	4		0	0						No media	0	1024	768	0	0				0	Content		0	0	1341882	2892941214
1359	09:10:17.148	00:00:01.358	81	-1024	-768	-1	-1	-1	-1	4	-1024	-768	-1	-1	-1	-1	4		0	0						No media	0	1024	768	0	0				0	Content		0	0	1358508	2892957840
1375	09:10:17.164	00:00:01.375	82	-1024	-768	-1	-1	-1	-1	4	-1024	-768	-1	-1	-1	-1	4		0	0						No media	0	1024	768	0	0				0	Content		0	0	1375132	2892974464
1392	09:10:17.181	00:00:01.391	83	-1024	-768	-1	-1	-1	-1	4	-1024	-768	-1	-1	-1	-1	4		0	0						No media	0	1024	768	0	0				0	Content		0	0	1391882	2892991214
1409	09:10:17.198	00:00:01.408	84	-1024	-768	-1	-1	-1	-1	4	-1024	-768	-1	-1	-1	-1	4		0	0						No media	0	1024	768	0	0				0	Content		0	0	1408950	2893008282
1426	09:10:17.215	00:00:01.426	85	-1024	-768	-1	-1	-1	-1	4	-1024	-768	-1	-1	-1	-1	4		0	0						No media	0	1024	768	0	0				0	Content		0	0	1426321	2893025653
1444	09:10:17.233	00:00:01.443	86	-1024	-768	-1	-1	-1	-1	4	-1024	-768	-1	-1	-1	-1	4		0	0						No media	0	1024	768	0	0				0	Content		0	0	1443716	2893043048
1459	09:10:17.248	00:00:01.458	87	-1024	-768	-1	-1	-1	-1	4	-1024	-768	-1	-1	-1	-1	4		0	0						No media	0	1024	768	0	0				0	Content		0	0	1458503	2893057835
1475	09:10:17.264	00:00:01.475	88	-1024	-768	-1	-1	-1	-1	4	-1024	-768	-1	-1	-1	-1	4		0	0						No media	0	1024	768	0	0				0	Content		0	0	1475125	2893074457
1492	09:10:17.281	00:00:01.491	89	-1024	-768	-1	-1	-1	-1	4	-1024	-768	-1	-1	-1	-1	4		0	0						No media	0	1024	768	0	0				0	Content		0	0	1491873	2893091205
1508	09:10:17.297	00:00:01.508	90	-1024	-768	-1	-1	-1	-1	4	-1024	-768	-1	-1	-1	-1	4		0	0						No media	0	1024	768	0	0				0	Content		0	0	1508496	2893107828
1525	09:10:17.314	00:00:01.525	91	-1024	-768	-1	-1	-1	-1	4	-1024	-768	-1	-1	-1	-1	4		0	0						No media	0	1024	768	0	0				0	Content		0	0	1525121	2893124453
1542	09:10:17.331	00:00:01.541	92	-1024	-768	-1	-1	-1	-1	4	-1024	-768	-1	-1	-1	-1	4		0	0						No media	0	1024	768	0	0				0	Content		0	0	1541747	2893141079
1559	09:10:17.348	00:00:01.558	93	-1024	-768	-1	-1	-1	-1	4	-1024	-768	-1	-1	-1	-1	4		0	0						No media	0	1024	768	0	0				0	Content		0	0	1558940	2893158272
1576	09:10:17.365	00:00:01.576	94	-1024	-768	-1	-1	-1	-1	4	-1024	-768	-1	-1	-1	-1	4		0	0						No media	0	1024	768	0	0				0	Content		0	0	1576188	2893175520
1594	09:10:17.383	00:00:01.593	95	-1024	-768	-1	-1	-1	-1	4	-1024	-768	-1	-1	-1	-1	4		0	0						No media	0	1024	768	0	0				0	Content		0	0	1593563	2893192895
1608	09:10:17.397	00:00:01.608	96	-1024	-768	-1	-1	-1	-1	4	-1024	-768	-1	-1	-1	-1	4		0	0						No media	0	1024	768	0	0				0	Content		0	0	1608367	2893207699
1618	09:10:17.407																				MovieStart	128	0	0	Untertest1.avi
1625	09:10:17.414	00:00:01.625	97	-1024	-768	-1	-1	-1	-1	4	-1024	-768	-1	-1	-1	-1	4		0	0						Untertest1.avi	0	880	547	72	111				0	Content		-72	-111	1625007	2893224339
1642	09:10:17.431	00:00:01.641	98	-1024	-768	-1	-1	-1	-1	4	-1024	-768	-1	-1	-1	-1	4		0	0						Untertest1.avi	0	880	547	72	111				0	Content		-72	-111	1641740	2893241072
1658	09:10:17.447	00:00:01.658	99	-1024	-768	-1	-1	-1	-1	4	-1024	-768	-1	-1	-1	-1	4		0	0						Untertest1.avi	0	880	547	72	111				0	Content		-72	-111	1658366	2893257698
1675	09:10:17.464	00:00:01.675	100	-1024	-768	-1	-1	-1	-1	4	-1024	-768	-1	-1	-1	-1	4		0	0						Untertest1.avi	0	880	547	72	111				0	Content		-72	-111	1675002	2893274334
1692	09:10:17.481	00:00:01.691	101	-1024	-768	-1	-1	-1	-1	4	-1024	-768	-1	-1	-1	-1	4		0	0						Untertest1.avi	0	880	547	72	111				0	Content		-72	-111	1691612	2893290944
1709	09:10:17.498	00:00:01.708	102	-1024	-768	-1	-1	-1	-1	4	-1024	-768	-1	-1	-1	-1	4		0	0						Untertest1.avi	0	880	547	72	111				0	Content		-72	-111	1708807	2893308139
1726	09:10:17.515	00:00:01.726	103	-1024	-768	-1	-1	-1	-1	4	-1024	-768	-1	-1	-1	-1	4		0	0						Untertest1.avi	0	880	547	72	111				0	Content		-72	-111	1726181	2893325513
1743	09:10:17.532	00:00:01.743	104	-1024	-768	-1	-1	-1	-1	4	-1024	-768	-1	-1	-1	-1	4		0	0						Untertest1.avi	0	880	547	72	111				0	Content		-72	-111	1743430	2893342762
1758	09:10:17.547	00:00:01.758	105	-1024	-768	-1	-1	-1	-1	4	-1024	-768	-1	-1	-1	-1	4		0	0						Untertest1.avi	0	880	547	72	111				0	Content		-72	-111	1758237	2893357569
1775	09:10:17.564	00:00:01.774	106	-1024	-768	-1	-1	-1	-1	4	-1024	-768	-1	-1	-1	-1	4		0	0						Untertest1.avi	0	880	547	72	111				0	Content		-72	-111	1774998	2893374330
1792	09:10:17.581	00:00:01.791	107	-1024	-768	-1	-1	-1	-1	4	-1024	-768	-1	-1	-1	-1	4		0	0						Untertest1.avi	0	880	547	72	111				0	Content		-72	-111	1791608	2893390940
1808	09:10:17.597	00:00:01.808	108	-1024	-768	-1	-1	-1	-1	4	-1024	-768	-1	-1	-1	-1	4		0	0						Untertest1.avi	0	880	547	72	111				0	Content		-72	-111	1808359	2893407691
1825	09:10:17.614	00:00:01.824	109	-1024	-768	-1	-1	-1	-1	4	-1024	-768	-1	-1	-1	-1	4		0	0						Untertest1.avi	0	880	547	72	111				0	Content		-72	-111	1824859	2893424191
1841	09:10:17.630	00:00:01.841	110	-1024	-768	-1	-1	-1	-1	4	-1024	-768	-1	-1	-1	-1	4		0	0						Untertest1.avi	0	880	547	72	111				0	Content		-72	-111	1841492	2893440824
1859	09:10:17.648	00:00:01.858	111	-1024	-768	-1	-1	-1	-1	4	-1024	-768	-1	-1	-1	-1	4		0	0						Untertest1.avi	0	880	547	72	111				0	Content		-72	-111	1858678	2893458010
1876	09:10:17.665	00:00:01.876	112	-1024	-768	-1	-1	-1	-1	4	-1024	-768	-1	-1	-1	-1	4		0	0						Untertest1.avi	0	880	547	72	111				0	Content		-72	-111	1876052	2893475384
1893	09:10:17.682	00:00:01.893	113	-1024	-768	-1	-1	-1	-1	4	-1024	-768	-1	-1	-1	-1	4		0	0						Untertest1.avi	0	880	547	72	111				0	Content		-72	-111	1893299	2893492631
1908	09:10:17.697	00:00:01.908	114	-1024	-768	-1	-1	-1	-1	4	-1024	-768	-1	-1	-1	-1	4		0	0						Untertest1.avi	0	880	547	72	111				0	Content		-72	-111	1908229	2893507561
1925	09:10:17.714	00:00:01.924	115	-1024	-768	-1	-1	-1	-1	4	-1024	-768	-1	-1	-1	-1	4		0	0						Untertest1.avi	0	880	547	72	111				0	Content		-72	-111	1924851	2893524183
1942	09:10:17.731	00:00:01.941	116	-1024	-768	-1	-1	-1	-1	4	-1024	-768	-1	-1	-1	-1	4		0	0						Untertest1.avi	0	880	547	72	111				0	Content		-72	-111	1941600	2893540932
1958	09:10:17.747	00:00:01.958	117	-1024	-768	-1	-1	-1	-1	4	-1024	-768	-1	-1	-1	-1	4		0	0						Untertest1.avi	0	880	547	72	111				0	Content		-72	-111	1958224	2893557556
1975	09:10:17.764	00:00:01.974	118	-1024	-768	-1	-1	-1	-1	4	-1024	-768	-1	-1	-1	-1	4		0	0						Untertest1.avi	0	880	547	72	111				0	Content		-72	-111	1974847	2893574179
1991	09:10:17.780	00:00:01.991	119	-1024	-768	-1	-1	-1	-1	4	-1024	-768	-1	-1	-1	-1	4		0	0						Untertest1.avi	0	880	547	72	111				0	Content		-72	-111	1991470	2893590802
2009	09:10:17.798	00:00:02.008	120	-1024	-768	-1	-1	-1	-1	4	-1024	-768	-1	-1	-1	-1	4		0	0						Untertest1.avi	0	880	547	72	111				0	Content		-72	-111	2008539	2893607871
2026	09:10:17.815	00:00:02.025	121	-1024	-768	-1	-1	-1	-1	4	-1024	-768	-1	-1	-1	-1	4		0	0						Untertest1.avi	0	880	547	72	111				0	Content		-72	-111	2025916	2893625248
2043	09:10:17.832	00:00:02.043	122	-1024	-768	-1	-1	-1	-1	4	-1024	-768	-1	-1	-1	-1	4		0	0						Untertest1.avi	0	880	547	72	111				0	Content		-72	-111	2043163	2893642495
2058	09:10:17.847	00:00:02.058	123	-1024	-768	-1	-1	-1	-1	4	-1024	-768	-1	-1	-1	-1	4		0	0						Untertest1.avi	0	880	547	72	111				0	Content		-72	-111	2058091	2893657423
2075	09:10:17.864	00:00:02.074	124	-1024	-768	-1	-1	-1	-1	4	-1024	-768	-1	-1	-1	-1	4		0	0						Untertest1.avi	0	880	547	72	111				0	Content		-72	-111	2074718	2893674050
2091	09:10:17.880	00:00:02.091	125	-1024	-768	-1	-1	-1	-1	4	-1024	-768	-1	-1	-1	-1	4		0	0						Untertest1.avi	0	880	547	72	111				0	Content		-72	-111	2091466	2893690798
2108	09:10:17.897	00:00:02.108	126	-1024	-768	-1	-1	-1	-1	4	-1024	-768	-1	-1	-1	-1	4		0	0						Untertest1.avi	0	880	547	72	111				0	Content		-72	-111	2108089	2893707421
2125	09:10:17.914	00:00:02.124	127	-1024	-768	-1	-1	-1	-1	4	-1024	-768	-1	-1	-1	-1	4		0	0						Untertest1.avi	0	880	547	72	111				0	Content		-72	-111	2124715	2893724047
2141	09:10:17.930	00:00:02.141	128	-1024	-768	-1	-1	-1	-1	4	-1024	-768	-1	-1	-1	-1	4		0	0						Untertest1.avi	0	880	547	72	111				0	Content		-72	-111	2141338	2893740670
2159	09:10:17.948	00:00:02.158	129	-1024	-768	-1	-1	-1	-1	4	-1024	-768	-1	-1	-1	-1	4		0	0						Untertest1.avi	0	880	547	72	111				0	Content		-72	-111	2158531	2893757863
2176	09:10:17.965	00:00:02.175	130	-1024	-768	-1	-1	-1	-1	4	-1024	-768	-1	-1	-1	-1	4		0	0						Untertest1.avi	0	880	547	72	111				0	Content		-72	-111	2175902	2893775234
2193	09:10:17.982	00:00:02.193	131	-1024	-768	-1	-1	-1	-1	4	-1024	-768	-1	-1	-1	-1	4		0	0						Untertest1.avi	0	880	547	72	111				0	Content		-72	-111	2193151	2893792483
2208	09:10:17.997	00:00:02.207	132	-1024	-768	-1	-1	-1	-1	4	-1024	-768	-1	-1	-1	-1	4		0	0						Untertest1.avi	0	880	547	72	111				0	Content		-72	-111	2207874	2893807206
2225	09:10:18.014	00:00:02.224	133	-1024	-768	-1	-1	-1	-1	4	-1024	-768	-1	-1	-1	-1	4		0	0						Untertest1.avi	0	880	547	72	111				0	Content		-72	-111	2224621	2893823953
2241	09:10:18.030	00:00:02.241	134	-1024	-768	-1	-1	-1	-1	4	-1024	-768	-1	-1	-1	-1	4		0	0						Untertest1.avi	0	880	547	72	111				0	Content		-72	-111	2241245	2893840577
2258	09:10:18.047	00:00:02.257	135	-1024	-768	-1	-1	-1	-1	4	-1024	-768	-1	-1	-1	-1	4		0	0						Untertest1.avi	0	880	547	72	111				0	Content		-72	-111	2257914	2893857246
2275	09:10:18.064	00:00:02.274	136	-1024	-768	-1	-1	-1	-1	4	-1024	-768	-1	-1	-1	-1	4		0	0						Untertest1.avi	0	880	547	72	111				0	Content		-72	-111	2274580	2893873912
2291	09:10:18.080	00:00:02.291	137	-1024	-768	-1	-1	-1	-1	4	-1024	-768	-1	-1	-1	-1	4		0	0						Untertest1.avi	0	880	547	72	111				0	Content		-72	-111	2291248	2893890580
2308	09:10:18.097	00:00:02.307	138	813,8492	460,4144	0,5024367	0,459235	597,4858	4,486169	0	783,6824	450,0098	0,3748223	0,5244191	615,2976	4,455545	0	2	799	455						Untertest1.avi	0	880	547	72	111	727	339	283	0	Content		727	344	2307870	2893907202
2324	09:10:18.113	00:00:02.324	139	-1024	-768	-1	-1	-1	-1	4	-1024	-768	-1	-1	-1	-1	4	2	0	0						Untertest1.avi	0	880	547	72	111	727	339	283	0	Content		-72	-111	2324495	2893923827
2341	09:10:18.130	00:00:02.341	140	-1024	-768	-1	-1	-1	-1	4	-1024	-768	-1	-1	-1	-1	4	2	0	0						Untertest1.avi	0	880	547	72	111	727	339	283	0	Content		-72	-111	2341180	2893940512
2358	09:10:18.147	00:00:02.357	141	-1024	-768	-1	-1	-1	-1	4	-1024	-768	-1	-1	-1	-1	4	2	0	0						Untertest1.avi	0	880	547	72	111	727	339	283	0	Content		-72	-111	2357849	2893957181
2374	09:10:18.163	00:00:02.374	142	-1024	-768	-1	-1	-1	-1	4	-1024	-768	-1	-1	-1	-1	4	2	0	0						Untertest1.avi	0	880	547	72	111	727	339	283	0	Content		-72	-111	2374481	2893973813
2391	09:10:18.180	00:00:02.391	143	-1024	-768	-1	-1	-1	-1	4	-1024	-768	-1	-1	-1	-1	4	2	0	0						Untertest1.avi	0	880	547	72	111	727	339	283	0	Content		-72	-111	2391149	2893990481
2408	09:10:18.197	00:00:02.407	144	816,6947	455,7036	0,5024324	0,4587818	597,5339	4,469538	0	775,9565	443,4326	0,3739529	0,5228776	615,2098	4,311235	0	2	796	450						Untertest1.avi	0	880	547	72	111	727	339	283	0	Content		724	339	2407866	2894007198
2424	09:10:18.213	00:00:02.424	145	816,1585	422,199	0,5021933	0,4585333	625,1678	4,503896	0	780,2178	441,1824	0,3732373	0,5226173	626,8184	4,317148	0	2	798	432						Untertest1.avi	0	880	547	72	111	727	339	283	0	Content		726	321	2424488	2894023820
2441	09:10:18.230	00:00:02.441	146	832,8459	416,489	0,4977324	0,4586811	623,8693	4,565187	0	785,5509	437,0853	0,3717091	0,5226249	623,8907	4,388851	0	2	809	427						Untertest1.avi	0	880	547	72	111	727	339	283	0	Content		737	316	2441115	2894040447
2458	09:10:18.247	00:00:02.457	147	825,6529	414,7843	0,5057361	0,4582503	621,72	4,514049	0	789,2306	422,0163	0,3746662	0,5223883	627,3885	4,377577	0	2	807	418						Untertest1.avi	0	880	547	72	111	727	339	283	0	Content		735	307	2457742	2894057074
2474	09:10:18.263	00:00:02.474	148	-1024	-768	-1	-1	-1	-1	4	-1024	-768	-1	-1	-1	-1	4	2	0	0						Untertest1.avi	0	880	547	72	111	727	339	283	0	Content		-72	-111	2474403	2894073735
2491	09:10:18.280	00:00:02.491	149	-1024	-768	-1	-1	-1	-1	4	-1024	-768	-1	-1	-1	-1	4	2	0	0						Untertest1.avi	0	880	547	72	111	727	339	283	0	Content		-72	-111	2491071	2894090403
2508	09:10:18.297	00:00:02.507	150	795,0898	453,2719	0,5006351	0,4590232	597,6623	4,199944	0	772,8654	444,5579	0,3717881	0,5228317	614,8997	4,144474	0	2	784	449						Untertest1.avi	0	880	547	72	111	727	339	283	0	Content		712	338	2507817	2894107149
2524	09:10:18.313	00:00:02.524	151	793,4469	456,016	0,5000474	0,4594513	597,5914	4,152312	0	775,6501	447,261	0,3711384	0,5233711	614,7691	4,096198	0	2	785	452						Untertest1.avi	0	880	547	72	111	727	339	283	0	Content		713	341	2524443	2894123775
2541	09:10:18.330	00:00:02.541	152	793,783	448,8928	0,4993848	0,4599583	597,6158	4,115379	0	782,132	427,9339	0,3717807	0,5237373	626,9088	4,148994	0	2	788	438						Untertest1.avi	0	880	547	72	111	727	339	283	0	Content		716	327	2541064	2894140396
2558	09:10:18.347	00:00:02.557	153	805,0767	452,7676	0,4987321	0,4602393	597,6393	4,047145	0	775,6814	449,9651	0,3696381	0,524305	614,6762	4,017501	0	2	790	451						Untertest1.avi	0	880	547	72	111	727	339	283	0	Content		718	340	2557692	2894157024
2574	09:10:18.363	00:00:02.574	154	840,6147	533,8739	0,4974171	0,4619951	597,7348	4,00124	0	795,4341	525,6283	0,3687724	0,5258399	614,6987	3,986628	0	2	818	530						Untertest1.avi	0	880	547	72	111	727	339	283	0	Content		746	419	2574442	2894173774
2591	09:10:18.380	00:00:02.591	155	897,2283	715,3581	0,4955483	0,4649534	597,9415	3,971349	0	860,9675	698,6509	0,3679856	0,5282604	614,7125	3,919075	0	3	879	707						Untertest1.avi	0	880	547	72	111	816	761	383	0	Content		807	596	2591068	2894190400
2608	09:10:18.397	00:00:02.607	156	916,1784	842,0623	0,4944711	0,4664616	598,0729	3,912238	0	879,791	838,8542	0,3672738	0,5296313	614,7343	3,893732	0	3	898	840						Untertest1.avi	0	880	547	72	111	816	761	383	0	Content		826	729	2607693	2894207025
2624	09:10:18.413	00:00:02.624	157	895,5445	880,6558	0,4939695	0,4670762	598,1306	3,884961	0	883,1722	878,7578	0,3664917	0,5305767	614,6924	3,839088	0	3	889	880						Untertest1.avi	0	880	547	72	111	816	761	383	0	Content		817	769	2624319	2894223651
2641	09:10:18.430	00:00:02.641	158	898,7745	876,5085	0,4935106	0,4674601	598,1753	3,853081	0	889,7533	885,8824	0,3656931	0,5310985	614,6344	3,78722	0	3	894	881						Untertest1.avi	0	880	547	72	111	816	761	383	0	Content		822	770	2641067	2894240399
2658	09:10:18.447	00:00:02.657	159	900,2063	874,1724	0,4930457	0,4677812	598,2892	3,796771	0	876,4504	886,613	0,364896	0,5316336	614,6657	3,77359	0	3	888	880						Untertest1.avi	0	880	547	72	111	816	761	383	0	Content		816	769	2657694	2894257026
2674	09:10:18.463	00:00:02.674	160	895,6661	867,0586	0,4925775	0,4680684	598,4445	3,787965	0	883,1174	890,3622	0,3642254	0,5320512	614,6956	3,746917	0	3	889	879						Untertest1.avi	0	880	547	72	111	816	761	383	0	Content		817	768	2674318	2894273650
2691	09:10:18.480	00:00:02.691	161	889,267	870,774	0,492135	0,4682786	598,5652	3,763086	0	872,0638	889,5488	0,3635511	0,5324094	614,7391	3,711409	0	3	881	880						Untertest1.avi	0	880	547	72	111	816	761	383	0	Content		809	769	2691072	2894290404
2708	09:10:18.497	00:00:02.707	162	882,0452	871,8582	0,4917143	0,4685119	598,7392	3,732441	0	902,9261	885,7908	0,3641979	0,532627	625,8126	3,742872	0	3	892	879						Untertest1.avi	0	880	547	72	111	816	761	383	0	Content		820	768	2707694	2894307026
2724	09:10:18.513	00:00:02.724	163	888,8256	865,7236	0,4912755	0,4688738	598,9986	3,718595	0	890,0431	889,0673	0,3623743	0,533112	614,8722	3,635521	0	3	889	877						Untertest1.avi	0	880	547	72	111	816	761	383	0	Content		817	766	2724319	2894323651
2741	09:10:18.530	00:00:02.740	164	888,2938	863,7214	0,4908663	0,469135	599,085	3,690955	0	863,2758	879,2606	0,3618317	0,5334982	614,917	3,681883	0	3	876	871						Untertest1.avi	0	880	547	72	111	816	761	383	0	Content		804	760	2740943	2894340275
2758	09:10:18.547	00:00:02.757	165	890,4854	864,4514	0,490458	0,4693702	599,2694	3,680731	0	876,6876	875,9534	0,3592312	0,5338805	625,3104	3,681862	0	3	884	870						Untertest1.avi	0	880	547	72	111	816	761	383	0	Content		812	759	2757694	2894357026
2774	09:10:18.563	00:00:02.774	166	892,1086	865,2294	0,4900987	0,4696306	599,3874	3,674279	0	875,0168	879,83	0,3591046	0,5340653	623,8034	3,65649	0	3	884	873						Untertest1.avi	0	880	547	72	111	816	761	383	0	Content		812	762	2774316	2894373648
2791	09:10:18.580	00:00:02.790	167	878,3148	859,5369	0,4897604	0,4698659	599,6678	3,6704	0	880,3465	881,0233	0,3604266	0,5340761	615,2881	3,58408	0	3	879	870						Untertest1.avi	0	880	547	72	111	816	761	383	0	Content		807	759	2790941	2894390273
2808	09:10:18.597	00:00:02.807	168	895,9288	869,9939	0,4893823	0,4700983	599,8705	3,655195	0	883,7704	877,6111	0,3600112	0,534132	615,5316	3,574019	0	3	890	874						Untertest1.avi	0	880	547	72	111	816	761	383	0	Content		818	763	2807567	2894406899
2824	09:10:18.613	00:00:02.824	169	887,2699	867,9529	0,4889202	0,4704943	600,0648	3,644172	0	883,16	880,2852	0,3608097	0,5341723	626,6429	3,688532	0	3	885	874						Untertest1.avi	0	880	547	72	111	816	761	383	0	Content		813	763	2824315	2894423647
2841	09:10:18.630	00:00:02.840	170	897,5229	863,9188	0,4883875	0,4708613	600,1653	3,631382	0	873,8948	864,0209	0,3590869	0,5345088	616,0917	3,546476	0	3	886	864						Untertest1.avi	0	880	547	72	111	816	761	383	0	Content		814	753	2840942	2894440274
2858	09:10:18.647	00:00:02.857	171	893,9583	865,3112	0,4878029	0,4714524	600,3143	3,598432	0	885,9424	868,9866	0,3586096	0,5348474	616,3048	3,562745	0	3	890	867						Untertest1.avi	0	880	547	72	111	816	761	383	0	Content		818	756	2857573	2894456905
2874	09:10:18.663	00:00:02.874	172	890,5753	859,9748	0,4871643	0,4722235	600,6335	3,60151	0	908,1671	872,7982	0,3593985	0,535037	628,0927	3,601166	0	3	899	866						Untertest1.avi	0	880	547	72	111	816	761	383	0	Content		827	755	2874193	2894473525
2891	09:10:18.680	00:00:02.890	173	887,6913	864,5316	0,4865228	0,4731676	600,7411	3,61059	0	892,035	867,0207	0,3575836	0,5352107	616,9293	3,550944	0	3	890	866						Untertest1.avi	0	880	547	72	111	816	761	383	0	Content		818	755	2890939	2894490271
2908	09:10:18.697	00:00:02.907	174	886,6247	867,3556	0,4860469	0,4741481	601,0297	3,624815	0	874,6782	874,1945	0,3571735	0,5350924	617,5108	3,573342	0	3	881	871						Untertest1.avi	0	880	547	72	111	816	761	383	0	Content		809	760	2907563	2894506895
2924	09:10:18.713	00:00:02.924	175	898,3707	868,1107	0,4858081	0,4749402	601,2851	3,624984	0	864,5665	863,6179	0,3569472	0,5347261	617,983	3,582015	0	3	881	866						Untertest1.avi	0	880	547	72	111	816	761	383	0	Content		809	755	2924189	2894523521
2941	09:10:18.730	00:00:02.940	176	892,4828	865,0688	0,4858679	0,4754514	601,6934	3,594674	0	873,3992	869,7029	0,3569783	0,5340381	618,3459	3,558228	0	3	883	867						Untertest1.avi	0	880	547	72	111	816	761	383	0	Content		811	756	2940813	2894540145
2958	09:10:18.747	00:00:02.957	177	880,1492	854,5018	0,4860431	0,4756959	602,097	3,609218	0	900,5224	893,0754	0,3583289	0,533229	629,5431	3,634169	0	3	890	874						Untertest1.avi	0	880	547	72	111	816	761	383	0	Content		818	763	2957565	2894556897
2974	09:10:18.763	00:00:02.974	178	1121,83	884,217	0,4847346	0,4761589	602,6832	3,64421	0	1109,177	881,657	0,3563388	0,5324779	619,5455	3,580939	0	4	1116	883						Untertest1.avi	0	880	547	72	111	1312	776	266	0	Content		1044	772	2974188	2894573520
2991	09:10:18.780	00:00:02.990	179	1407,236	906,7729	0,4816653	0,4770506	615,6307	3,66815	0	1360,818	905,7789	0,3556339	0,5318357	620,5179	3,54662	0	4	1384	906						Untertest1.avi	0	880	547	72	111	1312	776	266	0	Content		1312	795	2990814	2894590146
3007	09:10:18.796	00:00:03.007	180	1389,078	882,5006	0,4845123	0,4768345	603,7164	3,639775	0	1419,682	908,6633	0,3559356	0,5317139	620,7795	3,567352	0	4	1404	896						Untertest1.avi	0	880	547	72	111	1312	776	266	0	Content		1332	785	3007441	2894606773
3024	09:10:18.813	00:00:03.024	181	1374,064	882,1514	0,4856261	0,4769142	603,9678	3,644482	0	1404,47	896,9357	0,3567256	0,531746	621,0585	3,596228	0	4	1389	890						Untertest1.avi	0	880	547	72	111	1312	776	266	0	Content		1317	779	3024192	2894623524
3041	09:10:18.830	00:00:03.040	182	1376,3	878,103	0,4867935	0,4768016	604,377	3,650881	0	1384,621	883,2771	0,3576667	0,5314211	621,2723	3,620921	0	4	1380	881						Untertest1.avi	0	880	547	72	111	1312	776	266	0	Content		1308	770	3040817	2894640149
3057	09:10:18.846	00:00:03.057	183	1371,892	884,8784	0,488099	0,4764407	604,6531	3,670891	0	1356,077	893,0524	0,3614988	0,5307946	608,1689	3,519924	0	4	1364	889						Untertest1.avi	0	880	547	72	111	1312	776	266	0	Content		1292	778	3057442	2894656774
3074	09:10:18.863	00:00:03.074	184	1372,488	884,1155	0,489483	0,4759122	604,9477	3,699209	0	1359,427	883,799	0,3624732	0,5298847	609,5126	3,55339	0	4	1366	884						Untertest1.avi	0	880	547	72	111	1312	776	266	0	Content		1294	773	3074066	2894673398
3091	09:10:18.880	00:00:03.090	185	1367,776	874,1749	0,490952	0,475313	605,2179	3,721795	0	1402,358	895,2201	0,3612548	0,5285635	621,9951	3,644661	0	4	1385	885						Untertest1.avi	0	880	547	72	111	1312	776	266	0	Content		1313	774	3090813	2894690145
3107	09:10:18.896	00:00:03.107	186	1368,63	877,8203	0,4924687	0,4746299	605,4708	3,742971	0	1404,988	891,3704	0,3626355	0,5272382	622,0694	3,686679	0	4	1387	885						Untertest1.avi	0	880	547	72	111	1312	776	266	0	Content		1315	774	3107442	2894706774
3124	09:10:18.913	00:00:03.124	187	1370,498	882,7402	0,4939774	0,4739372	605,6552	3,770856	0	1397,18	889,7635	0,3639476	0,5257484	622,3849	3,672887	0	4	1384	886						Untertest1.avi	0	880	547	72	111	1312	776	266	0	Content		1312	775	3124067	2894723399
3141	09:10:18.930	00:00:03.140	188	1377,942	886,9644	0,4954621	0,4732191	605,8149	3,78179	0	1387,406	893,7666	0,3652869	0,5241396	622,5305	3,709917	0	4	1383	890						Untertest1.avi	0	880	547	72	111	1312	776	266	0	Content		1311	779	3140691	2894740023
3157	09:10:18.946	00:00:03.157	189	1367,011	882,1104	0,4969418	0,4725309	605,9414	3,789454	0	1395,764	890,2365	0,366642	0,5225703	622,669	3,749577	0	4	1381	886						Untertest1.avi	0	880	547	72	111	1312	776	266	0	Content		1309	775	3157443	2894756775
3174	09:10:18.963	00:00:03.174	190	1364,016	890,2334	0,4983742	0,4719914	606,114	3,859049	0	1401,664	893,4648	0,3679401	0,5211048	622,815	3,748387	0	4	1383	892						Untertest1.avi	0	880	547	72	111	1312	776	266	0	Content		1311	781	3174022	2894773354
3191	09:10:18.980	00:00:03.190	191	1365,15	886,5374	0,4997559	0,4715959	606,1472	3,835927	0	1405,904	889,1678	0,3692143	0,5200328	622,8127	3,773229	0	4	1386	888						Untertest1.avi	0	880	547	72	111	1312	776	266	0	Content		1314	777	3190649	2894789981
3207	09:10:18.996	00:00:03.207	192	1374,72	882,2012	0,5010198	0,471399	606,1702	3,883415	0	1369,184	892,7759	0,3698026	0,5190837	618,2551	3,789367	0	4	1372	887						Untertest1.avi	0	880	547	72	111	1312	776	266	0	Content		1300	776	3207273	2894806605
3224	09:10:19.013	00:00:03.224	193	1367,917	876,0903	0,5021549	0,4712284	606,166	3,902257	0	1400,935	880,5013	0,3714474	0,5185649	622,8831	3,819648	0	4	1384	878						Untertest1.avi	0	880	547	72	111	1312	776	266	0	Content		1312	767	3224023	2894823355
3241	09:10:19.030	00:00:03.240	194	1514,356	893,9019	0,502376	0,4712591	606,4503	3,981539	0	1545,237	897,4666	0,3720197	0,5178714	623,3604	3,891314	0	5	1530	896						Untertest1.avi	0	880	547	72	111	1837	698	333	0	Content		1458	785	3240648	2894839980
3257	09:10:19.046	00:00:03.257	195	2415,195	885,1116	0,5026195	0,4713671	609,1195	4,072947	0	-1024	-768	-1	-1	-1	-1	4	5	2415	885						Untertest1.avi	0	880	547	72	111	1837	698	333	0	Content		2343	774	3257272	2894856604
3274	09:10:19.063	00:00:03.273	196	1926,133	856,0483	0,5177959	0,4713247	520,0806	3,383481	0	1502,037	811,4277	0,3459623	0,5166447	438,8511	2,71067	0	5	1714	834						Untertest1.avi	0	880	547	72	111	1837	698	333	0	Content		1642	723	3273895	2894873227
3291	09:10:19.080	00:00:03.290	197	1531,623	783,9677	0,4621653	0,4715726	416,4327	2,697245	0	2223,529	797,1627	0,354911	0,5159708	479,7497	3,070161	0	5	1878	791						Untertest1.avi	0	880	547	72	111	1837	698	333	0	Content		1806	680	3290647	2894889979
3307	09:10:19.096	00:00:03.307	198	1518,173	780,7091	0,4619187	0,4712704	413,4395	2,722172	0	-1024	-768	-1	-1	-1	-1	4	5	1518	781						Untertest1.avi	0	880	547	72	111	1837	698	333	0	Content		1446	670	3307272	2894906604
3324	09:10:19.113	00:00:03.323	199	1938,954	808,3152	0,4852877	0,4701932	512,0272	3,363991	0	2264,792	810,5549	0,3556722	0,5158001	480,9297	3,085538	0	5	2102	809						Untertest1.avi	0	880	547	72	111	1837	698	333	0	Content		2030	698	3323896	2894923228
3341	09:10:19.130	00:00:03.340	200	1917,033	794,6863	0,4848977	0,4700544	508,1215	3,365702	0	2380,593	838,1667	0,3578802	0,5156285	492,3396	3,1891	0	5	2149	816						Untertest1.avi	0	880	547	72	111	1837	698	333	0	Content		2077	705	3340524	2894939856
3357	09:10:19.146	00:00:03.357	201	1916,484	805,3254	0,4855592	0,4698433	509,5102	3,375965	0	2278,634	833,5249	0,356309	0,5156566	480,0864	3,108867	0	5	2098	819						Untertest1.avi	0	880	547	72	111	1837	698	333	0	Content		2026	708	3357271	2894956603
3374	09:10:19.163	00:00:03.373	202	1911,989	810,5352	0,4854245	0,4694371	507,6649	3,394299	0	-1024	-768	-1	-1	-1	-1	4	5	1912	811						Untertest1.avi	0	880	547	72	111	1837	698	333	0	Content		1840	700	3373898	2894973230
3391	09:10:19.180	00:00:03.390	203	1924,865	803,4143	0,4859752	0,4692556	509,7821	3,418428	0	-1024	-768	-1	-1	-1	-1	4	5	1925	803						Untertest1.avi	0	880	547	72	111	1837	698	333	0	Content		1853	692	3390522	2894989854
3407	09:10:19.196	00:00:03.407	204	1915,762	798,2858	0,4856254	0,4691994	508,2052	3,408702	0	2280,472	840,5406	0,3574039	0,51647	482,3952	3,161741	0	5	2098	819						Untertest1.avi	0	880	547	72	111	1837	698	333	0	Content		2026	708	3407272	2895006604
3424	09:10:19.213	00:00:03.423	205	1891,858	797,2436	0,4851183	0,4692078	506,0749	3,397966	0	-1024	-768	-1	-1	-1	-1	4	5	1892	797						Untertest1.avi	0	880	547	72	111	1837	698	333	0	Content		1820	686	3423899	2895023231
3441	09:10:19.230	00:00:03.440	206	1881,094	803,6591	0,4847857	0,4691837	504,662	3,432228	0	-1024	-768	-1	-1	-1	-1	4	5	1881	804						Untertest1.avi	0	880	547	72	111	1837	698	333	0	Content		1809	693	3440523	2895039855
3457	09:10:19.246	00:00:03.457	207	1888,768	808,7271	0,4850023	0,4689764	505,6205	3,441615	0	-1024	-768	-1	-1	-1	-1	4	5	1889	809						Untertest1.avi	0	880	547	72	111	1837	698	333	0	Content		1817	698	3457147	2895056479
3474	09:10:19.263	00:00:03.473	208	1911,206	809,8958	0,485416	0,4685115	507,3848	3,490314	0	-1024	-768	-1	-1	-1	-1	4	5	1911	810						Untertest1.avi	0	880	547	72	111	1837	698	333	0	Content		1839	699	3473898	2895073230
3491	09:10:19.280	00:00:03.490	209	1908,913	793,2482	0,485492	0,4681944	507,4276	3,490824	0	-1024	-768	-1	-1	-1	-1	4	5	1909	793						Untertest1.avi	0	880	547	72	111	1837	698	333	0	Content		1837	682	3490529	2895089861
3507	09:10:19.296	00:00:03.507	210	1911,281	813,3323	0,4854521	0,4675101	506,9662	3,496418	0	-1024	-768	-1	-1	-1	-1	4	5	1911	813						Untertest1.avi	0	880	547	72	111	1837	698	333	0	Content		1839	702	3507151	2895106483
3524	09:10:19.313	00:00:03.523	211	1857,568	793,0607	0,4840557	0,4668053	499,8001	3,444534	0	-1024	-768	-1	-1	-1	-1	4	5	1858	793						Untertest1.avi	0	880	547	72	111	1837	698	333	0	Content		1786	682	3523778	2895123110
3541	09:10:19.330	00:00:03.540	212	1912,619	799,9694	0,486127	0,4659514	508,0041	3,516456	0	-1024	-768	-1	-1	-1	-1	4	5	1913	800						Untertest1.avi	0	880	547	72	111	1837	698	333	0	Content		1841	689	3540522	2895139854
3557	09:10:19.346	00:00:03.557	213	1908,93	801,5302	0,4864722	0,4651923	507,3551	3,548167	0	-1024	-768	-1	-1	-1	-1	4	5	1909	802						Untertest1.avi	0	880	547	72	111	1837	698	333	0	Content		1837	691	3557145	2895156477
3574	09:10:19.363	00:00:03.573	214	1861,805	799,2157	0,4856285	0,4644799	500,3828	3,527157	0	-1024	-768	-1	-1	-1	-1	4	6	1862	799						Untertest1.avi	0	880	547	72	111	1790	679	100	0	Content		1790	688	3573770	2895173102
3590	09:10:19.379	00:00:03.590	215	1878,555	790,6956	0,4870388	0,4638805	502,896	3,509715	0	-1024	-768	-1	-1	-1	-1	4	6	1879	791						Untertest1.avi	0	880	547	72	111	1790	679	100	0	Content		1807	680	3590395	2895189727
3607	09:10:19.396	00:00:03.607	216	1850,289	788,7629	0,4871206	0,4634634	498,6606	3,501141	0	-1024	-768	-1	-1	-1	-1	4	6	1850	789						Untertest1.avi	0	880	547	72	111	1790	679	100	0	Content		1778	678	3607145	2895206477
3624	09:10:19.413	00:00:03.623	217	1870,779	797,6415	0,4883996	0,462906	499,6188	3,517247	0	-1024	-768	-1	-1	-1	-1	4	6	1871	798						Untertest1.avi	0	880	547	72	111	1790	679	100	0	Content		1799	687	3623770	2895223102
3640	09:10:19.429	00:00:03.640	218	1513,415	743,7574	0,4694281	0,4626898	415,3228	2,979456	0	2211,917	761,0891	0,3645151	0,5153351	481,0648	3,318611	0	6	1863	752						Untertest1.avi	0	880	547	72	111	1790	679	100	0	Content		1791	641	3640392	2895239724
3657	09:10:19.446	00:00:03.657	219	-1024	-768	-1	-1	-1	-1	4	1735,696	671,7173	0,354778	0,5120912	420,8122	2,819168	0	6	1736	672						Untertest1.avi	0	880	547	72	111	1790	679	100	0	Content		1664	561	3657016	2895256348
3674	09:10:19.463	00:00:03.673	220	-1024	-768	-1	-1	-1	-1	4	-1024	-768	-1	-1	-1	-1	4		0	0						Untertest1.avi	0	880	547	72	111				0	Content		-72	-111	3673766	2895273098
3690	09:10:19.479	00:00:03.690	221	-1024	-768	-1	-1	-1	-1	4	-1024	-768	-1	-1	-1	-1	4		0	0						Untertest1.avi	0	880	547	72	111				0	Content		-72	-111	3690390	2895289722
3707	09:10:19.496	00:00:03.707	222	-1024	-768	-1	-1	-1	-1	4	-1024	-768	-1	-1	-1	-1	4		0	0						Untertest1.avi	0	880	547	72	111				0	Content		-72	-111	3707017	2895306349
3724	09:10:19.513	00:00:03.723	223	-1024	-768	-1	-1	-1	-1	4	-1024	-768	-1	-1	-1	-1	4		0	0						Untertest1.avi	0	880	547	72	111				0	Content		-72	-111	3723639	2895322971
3740	09:10:19.529	00:00:03.740	224	-1024	-768	-1	-1	-1	-1	4	-1024	-768	-1	-1	-1	-1	4		0	0						Untertest1.avi	0	880	547	72	111				0	Content		-72	-111	3740326	2895339658
3757	09:10:19.546	00:00:03.756	225	-1024	-768	-1	-1	-1	-1	4	-1024	-768	-1	-1	-1	-1	4		0	0						Untertest1.avi	0	880	547	72	111				0	Content		-72	-111	3756994	2895356326
3774	09:10:19.563	00:00:03.773	226	-1024	-768	-1	-1	-1	-1	4	-1024	-768	-1	-1	-1	-1	4		0	0						Untertest1.avi	0	880	547	72	111				0	Content		-72	-111	3773629	2895372961
3790	09:10:19.579	00:00:03.790	227	-1024	-768	-1	-1	-1	-1	4	-1024	-768	-1	-1	-1	-1	4		0	0						Untertest1.avi	0	880	547	72	111				0	Content		-72	-111	3790297	2895389629
3807	09:10:19.596	00:00:03.806	228	-1024	-768	-1	-1	-1	-1	4	-1024	-768	-1	-1	-1	-1	4		0	0						Untertest1.avi	0	880	547	72	111				0	Content		-72	-111	3806966	2895406298
3824	09:10:19.613	00:00:03.823	229	-1024	-768	-1	-1	-1	-1	4	-1024	-768	-1	-1	-1	-1	4		0	0						Untertest1.avi	0	880	547	72	111				0	Content		-72	-111	3823634	2895422966
3840	09:10:19.629	00:00:03.840	230	-1024	-768	-1	-1	-1	-1	4	-1024	-768	-1	-1	-1	-1	4		0	0						Untertest1.avi	0	880	547	72	111				0	Content		-72	-111	3840259	2895439591
3857	09:10:19.646	00:00:03.856	231	-1024	-768	-1	-1	-1	-1	4	-1024	-768	-1	-1	-1	-1	4		0	0						Untertest1.avi	0	880	547	72	111				0	Content		-72	-111	3856883	2895456215
3874	09:10:19.663	00:00:03.873	232	-1024	-768	-1	-1	-1	-1	4	-1024	-768	-1	-1	-1	-1	4		0	0						Untertest1.avi	0	880	547	72	111				0	Content		-72	-111	3873632	2895472964
3890	09:10:19.679	00:00:03.890	233	-1024	-768	-1	-1	-1	-1	4	-1024	-768	-1	-1	-1	-1	4		0	0						Untertest1.avi	0	880	547	72	111				0	Content		-72	-111	3890262	2895489594
3907	09:10:19.696	00:00:03.906	234	-1024	-768	-1	-1	-1	-1	4	-1024	-768	-1	-1	-1	-1	4		0	0						Untertest1.avi	0	880	547	72	111				0	Content		-72	-111	3906883	2895506215
3924	09:10:19.713	00:00:03.923	235	-1024	-768	-1	-1	-1	-1	4	-1024	-768	-1	-1	-1	-1	4		0	0						Untertest1.avi	0	880	547	72	111				0	Content		-72	-111	3923505	2895522837
3940	09:10:19.729	00:00:03.940	236	-1024	-768	-1	-1	-1	-1	4	-1024	-768	-1	-1	-1	-1	4		0	0						Untertest1.avi	0	880	547	72	111				0	Content		-72	-111	3940256	2895539588
3957	09:10:19.746	00:00:03.956	237	-1024	-768	-1	-1	-1	-1	4	-1024	-768	-1	-1	-1	-1	4		0	0						Untertest1.avi	0	880	547	72	111				0	Content		-72	-111	3956879	2895556211
3974	09:10:19.763	00:00:03.973	238	-1024	-768	-1	-1	-1	-1	4	-1024	-768	-1	-1	-1	-1	4		0	0						Untertest1.avi	0	880	547	72	111				0	Content		-72	-111	3973503	2895572835
3990	09:10:19.779	00:00:03.990	239	-1024	-768	-1	-1	-1	-1	4	-1024	-768	-1	-1	-1	-1	4		0	0						Untertest1.avi	0	880	547	72	111				0	Content		-72	-111	3990126	2895589458
4007	09:10:19.796	00:00:04.006	240	-1024	-768	-1	-1	-1	-1	4	-1024	-768	-1	-1	-1	-1	4		0	0						Untertest1.avi	0	880	547	72	111				0	Content		-72	-111	4006871	2895606203
4023	09:10:19.812	00:00:04.023	241	-1024	-768	-1	-1	-1	-1	4	-1024	-768	-1	-1	-1	-1	4		0	0						Untertest1.avi	0	880	547	72	111				0	Content		-72	-111	4023498	2895622830
4040	09:10:19.829	00:00:04.040	242	-1024	-768	-1	-1	-1	-1	4	-1024	-768	-1	-1	-1	-1	4		0	0						Untertest1.avi	0	880	547	72	111				0	Content		-72	-111	4040249	2895639581
4057	09:10:19.846	00:00:04.056	243	-1024	-768	-1	-1	-1	-1	4	-1024	-768	-1	-1	-1	-1	4		0	0						Untertest1.avi	0	880	547	72	111				0	Content		-72	-111	4056873	2895656205
4073	09:10:19.862	00:00:04.073	244	-1024	-768	-1	-1	-1	-1	4	-1024	-768	-1	-1	-1	-1	4		0	0						Untertest1.avi	0	880	547	72	111				0	Content		-72	-111	4073497	2895672829
4090	09:10:19.879	00:00:04.090	245	-1024	-768	-1	-1	-1	-1	4	-1024	-768	-1	-1	-1	-1	4		0	0						Untertest1.avi	0	880	547	72	111				0	Content		-72	-111	4090165	2895689497
4107	09:10:19.896	00:00:04.106	246	-1024	-768	-1	-1	-1	-1	4	-1024	-768	-1	-1	-1	-1	4		0	0						Untertest1.avi	0	880	547	72	111				0	Content		-72	-111	4106758	2895706090
4124	09:10:19.913	00:00:04.123	247	-1024	-768	-1	-1	-1	-1	4	-1024	-768	-1	-1	-1	-1	4		0	0						Untertest1.avi	0	880	547	72	111				0	Content		-72	-111	4123939	2895723271
4141	09:10:19.930	00:00:04.141	248	-1024	-768	-1	-1	-1	-1	4	-1024	-768	-1	-1	-1	-1	4		0	0						Untertest1.avi	0	880	547	72	111				0	Content		-72	-111	4141315	2895740647
4159	09:10:19.948	00:00:04.158	249	-1024	-768	-1	-1	-1	-1	4	-1024	-768	-1	-1	-1	-1	4		0	0						Untertest1.avi	0	880	547	72	111				0	Content		-72	-111	4158564	2895757896
4173	09:10:19.962	00:00:04.173	250	-1024	-768	-1	-1	-1	-1	4	-1024	-768	-1	-1	-1	-1	4		0	0						Untertest1.avi	0	880	547	72	111				0	Content		-72	-111	4173369	2895772701
4190	09:10:19.979	00:00:04.190	251	-1024	-768	-1	-1	-1	-1	4	-1024	-768	-1	-1	-1	-1	4		0	0						Untertest1.avi	0	880	547	72	111				0	Content		-72	-111	4190115	2895789447
4207	09:10:19.996	00:00:04.206	252	-1024	-768	-1	-1	-1	-1	4	-1024	-768	-1	-1	-1	-1	4		0	0						Untertest1.avi	0	880	547	72	111				0	Content		-72	-111	4206864	2895806196
4223	09:10:20.012	00:00:04.223	253	-1024	-768	-1	-1	-1	-1	4	-1024	-768	-1	-1	-1	-1	4		0	0						Untertest1.avi	0	880	547	72	111				0	Content		-72	-111	4223362	2895822694
4240	09:10:20.029	00:00:04.240	254	-1024	-768	-1	-1	-1	-1	4	-1024	-768	-1	-1	-1	-1	4		0	0						Untertest1.avi	0	880	547	72	111				0	Content		-72	-111	4240113	2895839445
4257	09:10:20.046	00:00:04.256	255	-1024	-768	-1	-1	-1	-1	4	-1024	-768	-1	-1	-1	-1	4		0	0						Untertest1.avi	0	880	547	72	111				0	Content		-72	-111	4256749	2895856081
4274	09:10:20.063	00:00:04.273	256	-1024	-768	-1	-1	-1	-1	4	-1024	-768	-1	-1	-1	-1	4		0	0						Untertest1.avi	0	880	547	72	111				0	Content		-72	-111	4273800	2895873132
4291	09:10:20.080	00:00:04.291	257	-1024	-768	-1	-1	-1	-1	4	-1024	-768	-1	-1	-1	-1	4		0	0						Untertest1.avi	0	880	547	72	111				0	Content		-72	-111	4291176	2895890508
4309	09:10:20.098	00:00:04.308	258	-1024	-768	-1	-1	-1	-1	4	-1024	-768	-1	-1	-1	-1	4		0	0						Untertest1.avi	0	880	547	72	111				0	Content		-72	-111	4308547	2895907879
4323	09:10:20.112	00:00:04.323	259	-1024	-768	-1	-1	-1	-1	4	-1024	-768	-1	-1	-1	-1	4		0	0						Untertest1.avi	0	880	547	72	111				0	Content		-72	-111	4323351	2895922683
4340	09:10:20.129	00:00:04.339	260	-1024	-768	-1	-1	-1	-1	4	-1024	-768	-1	-1	-1	-1	4		0	0						Untertest1.avi	0	880	547	72	111				0	Content		-72	-111	4339975	2895939307
4357	09:10:20.146	00:00:04.356	261	-1024	-768	-1	-1	-1	-1	4	-1024	-768	-1	-1	-1	-1	4		0	0						Untertest1.avi	0	880	547	72	111				0	Content		-72	-111	4356733	2895956065
4373	09:10:20.162	00:00:04.373	262	-1024	-768	-1	-1	-1	-1	4	-1024	-768	-1	-1	-1	-1	4		0	0						Untertest1.avi	0	880	547	72	111				0	Content		-72	-111	4373343	2895972675
4390	09:10:20.179	00:00:04.389	263	-1024	-768	-1	-1	-1	-1	4	-1024	-768	-1	-1	-1	-1	4		0	0						Untertest1.avi	0	880	547	72	111				0	Content		-72	-111	4389967	2895989299
4407	09:10:20.196	00:00:04.406	264	-1024	-768	-1	-1	-1	-1	4	-1024	-768	-1	-1	-1	-1	4		0	0						Untertest1.avi	0	880	547	72	111				0	Content		-72	-111	4406592	2896005924
4424	09:10:20.213	00:00:04.423	265	-1024	-768	-1	-1	-1	-1	4	-1024	-768	-1	-1	-1	-1	4		0	0						Untertest1.avi	0	880	547	72	111				0	Content		-72	-111	4423784	2896023116
4441	09:10:20.230	00:00:04.441	266	-1024	-768	-1	-1	-1	-1	4	-1024	-768	-1	-1	-1	-1	4		0	0						Untertest1.avi	0	880	547	72	111				0	Content		-72	-111	4441031	2896040363
4458	09:10:20.247	00:00:04.458	267	-1024	-768	-1	-1	-1	-1	4	-1024	-768	-1	-1	-1	-1	4		0	0						Untertest1.avi	0	880	547	72	111				0	Content		-72	-111	4458404	2896057736
4473	09:10:20.262	00:00:04.473	268	-1024	-768	-1	-1	-1	-1	4	-1024	-768	-1	-1	-1	-1	4		0	0						Untertest1.avi	0	880	547	72	111				0	Content		-72	-111	4473207	2896072539
4490	09:10:20.279	00:00:04.489	269	-1024	-768	-1	-1	-1	-1	4	-1024	-768	-1	-1	-1	-1	4		0	0						Untertest1.avi	0	880	547	72	111				0	Content		-72	-111	4489831	2896089163
4507	09:10:20.296	00:00:04.506	270	-1024	-768	-1	-1	-1	-1	4	-1024	-768	-1	-1	-1	-1	4		0	0						Untertest1.avi	0	880	547	72	111				0	Content		-72	-111	4506582	2896105914
4523	09:10:20.312	00:00:04.523	271	-1024	-768	-1	-1	-1	-1	4	-1024	-768	-1	-1	-1	-1	4		0	0						Untertest1.avi	0	880	547	72	111				0	Content		-72	-111	4523206	2896122538
4540	09:10:20.329	00:00:04.539	272	-1024	-768	-1	-1	-1	-1	4	-1024	-768	-1	-1	-1	-1	4		0	0						Untertest1.avi	0	880	547	72	111				0	Content		-72	-111	4539830	2896139162
4556	09:10:20.345	00:00:04.556	273	-1024	-768	-1	-1	-1	-1	4	-1024	-768	-1	-1	-1	-1	4		0	0						Untertest1.avi	0	880	547	72	111				0	Content		-72	-111	4556498	2896155830
4573	09:10:20.362	00:00:04.573	274	-1024	-768	-1	-1	-1	-1	4	-1024	-768	-1	-1	-1	-1	4		0	0						Untertest1.avi	0	880	547	72	111				0	Content		-72	-111	4573077	2896172409
4590	09:10:20.379	00:00:04.590	275	-1024	-768	-1	-1	-1	-1	4	-1024	-768	-1	-1	-1	-1	4		0	0						Untertest1.avi	0	880	547	72	111				0	Content		-72	-111	4590272	2896189604
4608	09:10:20.397	00:00:04.607	276	-1024	-768	-1	-1	-1	-1	4	-1024	-768	-1	-1	-1	-1	4		0	0						Untertest1.avi	0	880	547	72	111				0	Content		-72	-111	4607646	2896206978
4625	09:10:20.414	00:00:04.624	277	-1024	-768	-1	-1	-1	-1	4	-1024	-768	-1	-1	-1	-1	4		0	0						Untertest1.avi	0	880	547	72	111				0	Content		-72	-111	4624892	2896224224
4640	09:10:20.429	00:00:04.639	278	-1024	-768	-1	-1	-1	-1	4	-1024	-768	-1	-1	-1	-1	4		0	0						Untertest1.avi	0	880	547	72	111				0	Content		-72	-111	4639821	2896239153
4656	09:10:20.445	00:00:04.656	279	-1024	-768	-1	-1	-1	-1	4	-1024	-768	-1	-1	-1	-1	4		0	0						Untertest1.avi	0	880	547	72	111				0	Content		-72	-111	4656446	2896255778
4673	09:10:20.462	00:00:04.673	280	-1024	-768	-1	-1	-1	-1	4	-1024	-768	-1	-1	-1	-1	4		0	0						Untertest1.avi	0	880	547	72	111				0	Content		-72	-111	4673192	2896272524
4690	09:10:20.479	00:00:04.689	281	-1024	-768	-1	-1	-1	-1	4	-1024	-768	-1	-1	-1	-1	4		0	0						Untertest1.avi	0	880	547	72	111				0	Content		-72	-111	4689816	2896289148
4706	09:10:20.495	00:00:04.706	282	-1024	-768	-1	-1	-1	-1	4	-1024	-768	-1	-1	-1	-1	4		0	0						Untertest1.avi	0	880	547	72	111				0	Content		-72	-111	4706440	2896305772
4723	09:10:20.512	00:00:04.723	283	-1024	-768	-1	-1	-1	-1	4	-1024	-768	-1	-1	-1	-1	4		0	0						Untertest1.avi	0	880	547	72	111				0	Content		-72	-111	4723064	2896322396
4740	09:10:20.529	00:00:04.740	284	-1024	-768	-1	-1	-1	-1	4	-1024	-768	-1	-1	-1	-1	4		0	0						Untertest1.avi	0	880	547	72	111				0	Content		-72	-111	4740132	2896339464
4758	09:10:20.547	00:00:04.757	285	-1024	-768	-1	-1	-1	-1	4	-1024	-768	-1	-1	-1	-1	4		0	0						Untertest1.avi	0	880	547	72	111				0	Content		-72	-111	4757505	2896356837
4775	09:10:20.564	00:00:04.774	286	-1024	-768	-1	-1	-1	-1	4	-1024	-768	-1	-1	-1	-1	4		0	0						Untertest1.avi	0	880	547	72	111				0	Content		-72	-111	4774752	2896374084
4790	09:10:20.579	00:00:04.789	287	-1024	-768	-1	-1	-1	-1	4	-1024	-768	-1	-1	-1	-1	4		0	0						Untertest1.avi	0	880	547	72	111				0	Content		-72	-111	4789687	2896389019
4806	09:10:20.595	00:00:04.806	288	-1024	-768	-1	-1	-1	-1	4	-1024	-768	-1	-1	-1	-1	4		0	0						Untertest1.avi	0	880	547	72	111				0	Content		-72	-111	4806306	2896405638
4823	09:10:20.612	00:00:04.823	289	-1024	-768	-1	-1	-1	-1	4	-1024	-768	-1	-1	-1	-1	4		0	0						Untertest1.avi	0	880	547	72	111				0	Content		-72	-111	4823054	2896422386
4840	09:10:20.629	00:00:04.839	290	-1024	-768	-1	-1	-1	-1	4	-1024	-768	-1	-1	-1	-1	4		0	0						Untertest1.avi	0	880	547	72	111				0	Content		-72	-111	4839678	2896439010
4856	09:10:20.645	00:00:04.856	291	-1024	-768	-1	-1	-1	-1	4	-1024	-768	-1	-1	-1	-1	4		0	0						Untertest1.avi	0	880	547	72	111				0	Content		-72	-111	4856297	2896455629
4873	09:10:20.662	00:00:04.872	292	-1024	-768	-1	-1	-1	-1	4	-1024	-768	-1	-1	-1	-1	4		0	0						Untertest1.avi	0	880	547	72	111				0	Content		-72	-111	4872965	2896472297
4890	09:10:20.679	00:00:04.889	293	-1024	-768	-1	-1	-1	-1	4	-1024	-768	-1	-1	-1	-1	4		0	0						Untertest1.avi	0	880	547	72	111				0	Content		-72	-111	4889552	2896488884
4907	09:10:20.696	00:00:04.906	294	-1024	-768	-1	-1	-1	-1	4	-1024	-768	-1	-1	-1	-1	4		0	0						Untertest1.avi	0	880	547	72	111				0	Content		-72	-111	4906745	2896506077
4924	09:10:20.713	00:00:04.924	295	-1024	-768	-1	-1	-1	-1	4	-1024	-768	-1	-1	-1	-1	4		0	0						Untertest1.avi	0	880	547	72	111				0	Content		-72	-111	4924117	2896523449
4941	09:10:20.730	00:00:04.941	296	-1024	-768	-1	-1	-1	-1	4	-1024	-768	-1	-1	-1	-1	4		0	0						Untertest1.avi	0	880	547	72	111				0	Content		-72	-111	4941364	2896540696
4956	09:10:20.745	00:00:04.956	297	-1024	-768	-1	-1	-1	-1	4	-1024	-768	-1	-1	-1	-1	4		0	0						Untertest1.avi	0	880	547	72	111				0	Content		-72	-111	4956292	2896555624
4973	09:10:20.762	00:00:04.972	298	-1024	-768	-1	-1	-1	-1	4	-1024	-768	-1	-1	-1	-1	4		0	0						Untertest1.avi	0	880	547	72	111				0	Content		-72	-111	4972915	2896572247
4990	09:10:20.779	00:00:04.989	299	-1024	-768	-1	-1	-1	-1	4	-1024	-768	-1	-1	-1	-1	4		0	0						Untertest1.avi	0	880	547	72	111				0	Content		-72	-111	4989537	2896588869
5006	09:10:20.795	00:00:05.006	300	-1024	-768	-1	-1	-1	-1	4	-1024	-768	-1	-1	-1	-1	4		0	0						Untertest1.avi	0	880	547	72	111				0	Content		-72	-111	5006161	2896605493
5023	09:10:20.812	00:00:05.022	301	-1024	-768	-1	-1	-1	-1	4	-1024	-768	-1	-1	-1	-1	4		0	0						Untertest1.avi	0	880	547	72	111				0	Content		-72	-111	5022914	2896622246
5040	09:10:20.829	00:00:05.039	302	-1024	-768	-1	-1	-1	-1	4	-1024	-768	-1	-1	-1	-1	4		0	0						Untertest1.avi	0	880	547	72	111				0	Content		-72	-111	5039532	2896638864
5057	09:10:20.846	00:00:05.056	303	-1024	-768	-1	-1	-1	-1	4	-1024	-768	-1	-1	-1	-1	4		0	0						Untertest1.avi	0	880	547	72	111				0	Content		-72	-111	5056612	2896655944
5074	09:10:20.863	00:00:05.073	304	-1024	-768	-1	-1	-1	-1	4	-1024	-768	-1	-1	-1	-1	4		0	0						Untertest1.avi	0	880	547	72	111				0	Content		-72	-111	5073974	2896673306
5091	09:10:20.880	00:00:05.091	305	-1024	-768	-1	-1	-1	-1	4	-1024	-768	-1	-1	-1	-1	4		0	0						Untertest1.avi	0	880	547	72	111				0	Content		-72	-111	5091221	2896690553
5106	09:10:20.895	00:00:05.106	306	-1024	-768	-1	-1	-1	-1	4	-1024	-768	-1	-1	-1	-1	4		0	0						Untertest1.avi	0	880	547	72	111				0	Content		-72	-111	5106150	2896705482
5123	09:10:20.912	00:00:05.122	307	-1024	-768	-1	-1	-1	-1	4	-1024	-768	-1	-1	-1	-1	4		0	0						Untertest1.avi	0	880	547	72	111				0	Content		-72	-111	5122775	2896722107
5140	09:10:20.929	00:00:05.139	308	-1024	-768	-1	-1	-1	-1	4	-1024	-768	-1	-1	-1	-1	4		0	0						Untertest1.avi	0	880	547	72	111				0	Content		-72	-111	5139524	2896738856
5156	09:10:20.945	00:00:05.156	309	-1024	-768	-1	-1	-1	-1	4	-1024	-768	-1	-1	-1	-1	4		0	0						Untertest1.avi	0	880	547	72	111				0	Content		-72	-111	5156149	2896755481
5173	09:10:20.962	00:00:05.172	310	-1024	-768	-1	-1	-1	-1	4	-1024	-768	-1	-1	-1	-1	4		0	0						Untertest1.avi	0	880	547	72	111				0	Content		-72	-111	5172766	2896772098
5189	09:10:20.978	00:00:05.189	311	-1024	-768	-1	-1	-1	-1	4	-1024	-768	-1	-1	-1	-1	4		0	0						Untertest1.avi	0	880	547	72	111				0	Content		-72	-111	5189434	2896788766
5206	09:10:20.995	00:00:05.206	312	-1024	-768	-1	-1	-1	-1	4	-1024	-768	-1	-1	-1	-1	4		0	0						Untertest1.avi	0	880	547	72	111				0	Content		-72	-111	5206020	2896805352
5223	09:10:21.012	00:00:05.223	313	-1024	-768	-1	-1	-1	-1	4	-1024	-768	-1	-1	-1	-1	4		0	0						Untertest1.avi	0	880	547	72	111				0	Content		-72	-111	5223214	2896822546
5241	09:10:21.030	00:00:05.240	314	-1024	-768	-1	-1	-1	-1	4	-1024	-768	-1	-1	-1	-1	4		0	0						Untertest1.avi	0	880	547	72	111				0	Content		-72	-111	5240600	2896839932
5258	09:10:21.047	00:00:05.257	315	-1024	-768	-1	-1	-1	-1	4	-1024	-768	-1	-1	-1	-1	4		0	0						Untertest1.avi	0	880	547	72	111				0	Content		-72	-111	5257835	2896857167
5273	09:10:21.062	00:00:05.272	316	-1024	-768	-1	-1	-1	-1	4	-1024	-768	-1	-1	-1	-1	4		0	0						Untertest1.avi	0	880	547	72	111				0	Content		-72	-111	5272639	2896871971
5289	09:10:21.078	00:00:05.289	317	-1024	-768	-1	-1	-1	-1	4	-1024	-768	-1	-1	-1	-1	4		0	0						Untertest1.avi	0	880	547	72	111				0	Content		-72	-111	5289388	2896888720
5306	09:10:21.095	00:00:05.306	318	-1024	-768	-1	-1	-1	-1	4	-1024	-768	-1	-1	-1	-1	4		0	0						Untertest1.avi	0	880	547	72	111				0	Content		-72	-111	5306014	2896905346
5323	09:10:21.112	00:00:05.322	319	-1024	-768	-1	-1	-1	-1	4	-1024	-768	-1	-1	-1	-1	4		0	0						Untertest1.avi	0	880	547	72	111				0	Content		-72	-111	5322637	2896921969
5339	09:10:21.128	00:00:05.339	320	-1024	-768	-1	-1	-1	-1	4	-1024	-768	-1	-1	-1	-1	4		0	0						Untertest1.avi	0	880	547	72	111				0	Content		-72	-111	5339264	2896938596
5356	09:10:21.145	00:00:05.355	321	-1024	-768	-1	-1	-1	-1	4	-1024	-768	-1	-1	-1	-1	4		0	0						Untertest1.avi	0	880	547	72	111				0	Content		-72	-111	5355888	2896955220
5373	09:10:21.162	00:00:05.373	322	-1024	-768	-1	-1	-1	-1	4	-1024	-768	-1	-1	-1	-1	4		0	0						Untertest1.avi	0	880	547	72	111				0	Content		-72	-111	5373082	2896972414
5390	09:10:21.179	00:00:05.390	323	-1024	-768	-1	-1	-1	-1	4	-1024	-768	-1	-1	-1	-1	4		0	0						Untertest1.avi	0	880	547	72	111				0	Content		-72	-111	5390456	2896989788
5408	09:10:21.197	00:00:05.407	324	-1024	-768	-1	-1	-1	-1	4	-1024	-768	-1	-1	-1	-1	4		0	0						Untertest1.avi	0	880	547	72	111				0	Content		-72	-111	5407703	2897007035
5423	09:10:21.212	00:00:05.422	325	-1024	-768	-1	-1	-1	-1	4	-1024	-768	-1	-1	-1	-1	4		0	0						Untertest1.avi	0	880	547	72	111				0	Content		-72	-111	5422632	2897021964
5439	09:10:21.228	00:00:05.439	326	-1024	-768	-1	-1	-1	-1	4	-1024	-768	-1	-1	-1	-1	4		0	0						Untertest1.avi	0	880	547	72	111				0	Content		-72	-111	5439257	2897038589
5456	09:10:21.245	00:00:05.456	327	-1024	-768	-1	-1	-1	-1	4	-1024	-768	-1	-1	-1	-1	4		0	0						Untertest1.avi	0	880	547	72	111				0	Content		-72	-111	5456004	2897055336
5473	09:10:21.262	00:00:05.472	328	-1024	-768	-1	-1	-1	-1	4	-1024	-768	-1	-1	-1	-1	4		0	0						Untertest1.avi	0	880	547	72	111				0	Content		-72	-111	5472626	2897071958
5489	09:10:21.278	00:00:05.489	329	-1024	-768	-1	-1	-1	-1	4	-1024	-768	-1	-1	-1	-1	4		0	0						Untertest1.avi	0	880	547	72	111				0	Content		-72	-111	5489249	2897088581
5506	09:10:21.295	00:00:05.505	330	-1024	-768	-1	-1	-1	-1	4	-1024	-768	-1	-1	-1	-1	4		0	0						Untertest1.avi	0	880	547	72	111				0	Content		-72	-111	5505874	2897105206
5523	09:10:21.312	00:00:05.522	331	-1024	-768	-1	-1	-1	-1	4	-1024	-768	-1	-1	-1	-1	4		0	0						Untertest1.avi	0	880	547	72	111				0	Content		-72	-111	5522942	2897122274
5540	09:10:21.329	00:00:05.540	332	-1024	-768	-1	-1	-1	-1	4	-1024	-768	-1	-1	-1	-1	4		0	0						Untertest1.avi	0	880	547	72	111				0	Content		-72	-111	5540316	2897139648
5558	09:10:21.347	00:00:05.557	333	-1024	-768	-1	-1	-1	-1	4	-1024	-768	-1	-1	-1	-1	4		0	0						Untertest1.avi	0	880	547	72	111				0	Content		-72	-111	5557610	2897156942
5572	09:10:21.361	00:00:05.572	334	-1024	-768	-1	-1	-1	-1	4	-1024	-768	-1	-1	-1	-1	4		0	0						Untertest1.avi	0	880	547	72	111				0	Content		-72	-111	5572499	2897171831
5589	09:10:21.378	00:00:05.589	335	-1024	-768	-1	-1	-1	-1	4	-1024	-768	-1	-1	-1	-1	4		0	0						Untertest1.avi	0	880	547	72	111				0	Content		-72	-111	5589124	2897188456
5606	09:10:21.395	00:00:05.605	336	-1024	-768	-1	-1	-1	-1	4	-1024	-768	-1	-1	-1	-1	4		0	0						Untertest1.avi	0	880	547	72	111				0	Content		-72	-111	5605871	2897205203
5622	09:10:21.411	00:00:05.622	337	-1024	-768	-1	-1	-1	-1	4	-1024	-768	-1	-1	-1	-1	4		0	0						Untertest1.avi	0	880	547	72	111				0	Content		-72	-111	5622492	2897221824
5639	09:10:21.428	00:00:05.639	338	1653,817	385,1183	0,5236078	0,4623863	450,0451	3,514999	1	1596,912	368,5585	0,5234231	0,4623626	450,0451	3,535674	3	7	1654	385						Untertest1.avi	0	880	547	72	111	1414	290	166	0	Content		1582	274	5639119	2897238451
5656	09:10:21.445	00:00:05.655	339	-1024	-768	-1	-1	-1	-1	4	-1024	-768	-1	-1	-1	-1	4	7	0	0						Untertest1.avi	0	880	547	72	111	1414	290	166	0	Content		-72	-111	5655740	2897255072
5673	09:10:21.462	00:00:05.672	340	-1024	-768	-1	-1	-1	-1	4	-1024	-768	-1	-1	-1	-1	4	7	0	0						Untertest1.avi	0	880	547	72	111	1414	290	166	0	Content		-72	-111	5672935	2897272267
5689	09:10:21.478	00:00:05.689	341	-1024	-768	-1	-1	-1	-1	4	1500,886	400,7925	0,4929944	0,4624472	444,2669	3,458338	3	7	1501	401						Untertest1.avi	0	880	547	72	111	1414	290	166	0	Content		1429	290	5689101	2897288433
5706	09:10:21.495	00:00:05.705	342	-1024	-768	-1	-1	-1	-1	4	1471,151	414,6123	0,4928718	0,4623595	440,8672	3,425035	3	7	1471	415						Untertest1.avi	0	880	547	72	111	1414	290	166	0	Content		1399	304	5705734	2897305066
5722	09:10:21.511	00:00:05.722	343	1434,206	343,2137	0,460099	0,4642691	440,8672	3,406654	1	1422,744	317,359	0,4602846	0,4642626	440,8672	3,438425	3	7	1434	343						Untertest1.avi	0	880	547	72	111	1414	290	166	0	Content		1362	232	5722358	2897321690
5739	09:10:21.528	00:00:05.738	344	-1024	-768	-1	-1	-1	-1	4	-1024	-768	-1	-1	-1	-1	4	7	0	0						Untertest1.avi	0	880	547	72	111	1414	290	166	0	Content		-72	-111	5738987	2897338319
5756	09:10:21.545	00:00:05.755	345	-1024	-768	-1	-1	-1	-1	4	-1024	-768	-1	-1	-1	-1	4	7	0	0						Untertest1.avi	0	880	547	72	111	1414	290	166	0	Content		-72	-111	5755738	2897355070
5772	09:10:21.561	00:00:05.772	346	-1024	-768	-1	-1	-1	-1	4	1488,12	463,2664	0,3404267	0,5221452	434,649	3,163129	0	7	1488	463						Untertest1.avi	0	880	547	72	111	1414	290	166	0	Content		1416	352	5772362	2897371694
5789	09:10:21.578	00:00:05.788	347	-1024	-768	-1	-1	-1	-1	4	1486,188	468,4272	0,3400375	0,5219786	432,5394	3,133096	0	7	1486	468						Untertest1.avi	0	880	547	72	111	1414	290	166	0	Content		1414	357	5788987	2897388319
5806	09:10:21.595	00:00:05.805	348	-1024	-768	-1	-1	-1	-1	4	-1024	-768	-1	-1	-1	-1	4	8	0	0						Untertest1.avi	0	880	547	72	111	1651	578	433	0	Content		-72	-111	5805612	2897404944
5822	09:10:21.611	00:00:05.822	349	-1024	-768	-1	-1	-1	-1	4	-1024	-768	-1	-1	-1	-1	4	8	0	0						Untertest1.avi	0	880	547	72	111	1651	578	433	0	Content		-72	-111	5822297	2897421629
5839	09:10:21.628	00:00:05.838	350	-1024	-768	-1	-1	-1	-1	4	-1024	-768	-1	-1	-1	-1	4	8	0	0						Untertest1.avi	0	880	547	72	111	1651	578	433	0	Content		-72	-111	5838965	2897438297
5856	09:10:21.645	00:00:05.855	351	-1024	-768	-1	-1	-1	-1	4	-1024	-768	-1	-1	-1	-1	4	8	0	0						Untertest1.avi	0	880	547	72	111	1651	578	433	0	Content		-72	-111	5855593	2897454925
5872	09:10:21.661	00:00:05.872	352	-1024	-768	-1	-1	-1	-1	4	-1024	-768	-1	-1	-1	-1	4	8	0	0						Untertest1.avi	0	880	547	72	111	1651	578	433	0	Content		-72	-111	5872261	2897471593
5889	09:10:21.678	00:00:05.888	353	1847,178	663,9554	0,4908979	0,4622399	594,0294	4,610747	0	2523,541	665,6489	0,3700432	0,5217966	627,5241	4,801497	0	8	2185	665						Untertest1.avi	0	880	547	72	111	1651	578	433	0	Content		2113	554	5888984	2897488316
5906	09:10:21.695	00:00:05.905	354	1744,266	695,6727	0,4911385	0,4617964	593,2392	4,584216	0	-1024	-768	-1	-1	-1	-1	4	8	1744	696						Untertest1.avi	0	880	547	72	111	1651	578	433	0	Content		1672	585	5905607	2897504939
5922	09:10:21.711	00:00:05.922	355	1731,904	690,9494	0,4911736	0,4612413	592,9907	4,572937	0	-1024	-768	-1	-1	-1	-1	4	8	1732	691						Untertest1.avi	0	880	547	72	111	1651	578	433	0	Content		1660	580	5922238	2897521570
5939	09:10:21.728	00:00:05.938	356	1720,859	687,2749	0,4910777	0,4608938	592,8066	4,565144	0	-1024	-768	-1	-1	-1	-1	4	8	1721	687						Untertest1.avi	0	880	547	72	111	1651	578	433	0	Content		1649	576	5938862	2897538194
5956	09:10:21.745	00:00:05.955	357	1724,792	696,5475	0,490945	0,4603217	592,8369	4,574954	0	-1024	-768	-1	-1	-1	-1	4	8	1725	697						Untertest1.avi	0	880	547	72	111	1651	578	433	0	Content		1653	586	5955610	2897554942
5972	09:10:21.761	00:00:05.972	358	1718,92	681,6666	0,4907748	0,4598255	592,6337	4,568027	0	-1024	-768	-1	-1	-1	-1	4	8	1719	682						Untertest1.avi	0	880	547	72	111	1651	578	433	0	Content		1647	571	5972237	2897571569
5989	09:10:21.778	00:00:05.988	359	1714,022	691,9076	0,4906273	0,4592369	592,5263	4,561469	0	-1024	-768	-1	-1	-1	-1	4	8	1714	692						Untertest1.avi	0	880	547	72	111	1651	578	433	0	Content		1642	581	5988860	2897588192
6005	09:10:21.794	00:00:06.005	360	1729,523	692,1992	0,4905664	0,458677	592,4839	4,571189	0	-1024	-768	-1	-1	-1	-1	4	8	1730	692						Untertest1.avi	0	880	547	72	111	1651	578	433	0	Content		1658	581	6005483	2897604815
6022	09:10:21.811	00:00:06.022	361	1725,328	682,2225	0,4905767	0,4583053	592,4776	4,568642	0	-1024	-768	-1	-1	-1	-1	4	8	1725	682						Untertest1.avi	0	880	547	72	111	1651	578	433	0	Content		1653	571	6022233	2897621565
6039	09:10:21.828	00:00:06.038	362	1712,322	688,7157	0,4906688	0,4579113	592,3521	4,566693	0	1521,825	724,4507	0,3577654	0,518531	543,3757	3,934535	0	8	1617	707						Untertest1.avi	0	880	547	72	111	1651	578	433	0	Content		1545	596	6038858	2897638190
6055	09:10:21.844	00:00:06.055	363	1723,498	682,2811	0,490915	0,4576652	592,4948	4,576432	0	-1024	-768	-1	-1	-1	-1	4	8	1723	682						Untertest1.avi	0	880	547	72	111	1651	578	433	0	Content		1651	571	6055483	2897654815
6072	09:10:21.861	00:00:06.072	364	1712,92	692,565	0,4912312	0,4571801	592,3635	4,582949	0	-1024	-768	-1	-1	-1	-1	4	8	1713	693						Untertest1.avi	0	880	547	72	111	1651	578	433	0	Content		1641	582	6072109	2897671441
6089	09:10:21.878	00:00:06.088	365	1715,459	684,8936	0,4916633	0,4567971	592,4292	4,577826	0	-1024	-768	-1	-1	-1	-1	4	8	1715	685						Untertest1.avi	0	880	547	72	111	1651	578	433	0	Content		1643	574	6088859	2897688191
6105	09:10:21.894	00:00:06.105	366	1726,371	689,0101	0,4922445	0,4563194	592,5471	4,588305	0	-1024	-768	-1	-1	-1	-1	4	8	1726	689						Untertest1.avi	0	880	547	72	111	1651	578	433	0	Content		1654	578	6105482	2897704814
6122	09:10:21.911	00:00:06.122	367	1721,866	678,6609	0,4928797	0,4559659	592,6537	4,594451	0	-1024	-768	-1	-1	-1	-1	4	8	1722	679						Untertest1.avi	0	880	547	72	111	1651	578	433	0	Content		1650	568	6122110	2897721442
6139	09:10:21.928	00:00:06.138	368	1725,482	680,8977	0,4934919	0,4555538	592,6898	4,594833	0	-1024	-768	-1	-1	-1	-1	4	8	1725	681						Untertest1.avi	0	880	547	72	111	1651	578	433	0	Content		1653	570	6138733	2897738065
6155	09:10:21.944	00:00:06.155	369	1726,536	677,5864	0,4940453	0,4553602	592,6726	4,582966	0	-1024	-768	-1	-1	-1	-1	4	8	1727	678						Untertest1.avi	0	880	547	72	111	1651	578	433	0	Content		1655	567	6155485	2897754817
6172	09:10:21.961	00:00:06.172	370	1721,014	683,3493	0,4945501	0,4551591	592,8443	4,544641	0	-1024	-768	-1	-1	-1	-1	4	8	1721	683						Untertest1.avi	0	880	547	72	111	1651	578	433	0	Content		1649	572	6172110	2897771442
6189	09:10:21.978	00:00:06.188	371	1720,385	693,4917	0,4950393	0,454938	592,9114	4,541043	0	-1024	-768	-1	-1	-1	-1	4	8	1720	693						Untertest1.avi	0	880	547	72	111	1651	578	433	0	Content		1648	582	6188732	2897788064
6205	09:10:21.994	00:00:06.205	372	1727,71	689,8752	0,4955097	0,4547367	593,0233	4,523441	0	2285,683	688,5051	0,3720735	0,5149126	616,5059	4,659104	0	8	2007	689						Untertest1.avi	0	880	547	72	111	1651	578	433	0	Content		1935	578	6205357	2897804689
6222	09:10:22.011	00:00:06.222	373	1731,565	685,3287	0,4959369	0,4546199	593,2209	4,49545	0	1520,119	726,1854	0,3622439	0,5152183	540,2026	3,869637	0	8	1626	706						Untertest1.avi	0	880	547	72	111	1651	578	433	0	Content		1554	595	6222109	2897821441
6239	09:10:22.028	00:00:06.238	374	1917,434	708,5359	0,4956744	0,4550204	595,4614	4,518363	0	-1024	-768	-1	-1	-1	-1	4	9	1917	709						Untertest1.avi	0	880	547	72	111	1909	541	117	0	Content		1845	598	6238732	2897838064
6255	09:10:22.044	00:00:06.255	375	1980,803	686,1929	0,4954141	0,4549283	595,1808	4,43716	0	-1024	-768	-1	-1	-1	-1	4	9	1981	686						Untertest1.avi	0	880	547	72	111	1909	541	117	0	Content		1909	575	6255359	2897854691
6272	09:10:22.061	00:00:06.272	376	1997,153	653,0125	0,4958209	0,4548349	594,7728	4,426495	0	2187,438	685,4927	0,3726168	0,5154408	613,3104	4,328385	0	9	2092	669						Untertest1.avi	0	880	547	72	111	1909	541	117	0	Content		2020	558	6272107	2897871439
6289	09:10:22.078	00:00:06.288	377	1972,188	652,4741	0,4961712	0,4552236	594,7542	4,432869	0	-1024	-768	-1	-1	-1	-1	4	9	1972	652						Untertest1.avi	0	880	547	72	111	1909	541	117	0	Content		1900	541	6288733	2897888065
6305	09:10:22.094	00:00:06.305	378	2121,128	601,9634	0,4964469	0,4549609	593,5166	4,461943	0	2531,048	610,2242	0,3738625	0,5156133	612,2172	4,473312	0	9	2326	606						Untertest1.avi	0	880	547	72	111	1909	541	117	0	Content		2254	495	6305358	2897904690
6322	09:10:22.111	00:00:06.321	379	1767,481	575,4802	0,5360029	0,454765	425,3441	3,17289	0	1867,332	573,2799	0,3522946	0,514735	452,0997	3,154532	0	9	1817	574						Untertest1.avi	0	880	547	72	111	1909	541	117	0	Content		1745	463	6321983	2897921315
6339	09:10:22.128	00:00:06.338	380	2051,928	428,3414	0,4703074	0,4535911	452,7126	3,358238	0	-1024	-768	-1	-1	-1	-1	4	9	2052	428						Untertest1.avi	0	880	547	72	111	1909	541	117	0	Content		1980	317	6338733	2897938065
6355	09:10:22.144	00:00:06.355	381	-1024	-768	-1	-1	-1	-1	4	-1024	-768	-1	-1	-1	-1	4		0	0						Untertest1.avi	0	880	547	72	111				0	Content		-72	-111	6355359	2897954691
6372	09:10:22.161	00:00:06.371	382	-1024	-768	-1	-1	-1	-1	4	-1024	-768	-1	-1	-1	-1	4		0	0						Untertest1.avi	0	880	547	72	111				0	Content		-72	-111	6371985	2897971317
6389	09:10:22.178	00:00:06.388	383	-1024	-768	-1	-1	-1	-1	4	-1024	-768	-1	-1	-1	-1	4		0	0						Untertest1.avi	0	880	547	72	111				0	Content		-72	-111	6388606	2897987938
6405	09:10:22.194	00:00:06.405	384	-1024	-768	-1	-1	-1	-1	4	-1024	-768	-1	-1	-1	-1	4		0	0						Untertest1.avi	0	880	547	72	111				0	Content		-72	-111	6405356	2898004688
6422	09:10:22.211	00:00:06.421	385	-1024	-768	-1	-1	-1	-1	4	-1024	-768	-1	-1	-1	-1	4		0	0						Untertest1.avi	0	880	547	72	111				0	Content		-72	-111	6421979	2898021311
6439	09:10:22.228	00:00:06.438	386	-1024	-768	-1	-1	-1	-1	4	-1024	-768	-1	-1	-1	-1	4		0	0						Untertest1.avi	0	880	547	72	111				0	Content		-72	-111	6438600	2898037932
6455	09:10:22.244	00:00:06.455	387	-1024	-768	-1	-1	-1	-1	4	-1024	-768	-1	-1	-1	-1	4		0	0						Untertest1.avi	0	880	547	72	111				0	Content		-72	-111	6455227	2898054559
6472	09:10:22.261	00:00:06.471	388	-1024	-768	-1	-1	-1	-1	4	-1024	-768	-1	-1	-1	-1	4		0	0						Untertest1.avi	0	880	547	72	111				0	Content		-72	-111	6471976	2898071308
6489	09:10:22.278	00:00:06.488	389	-1024	-768	-1	-1	-1	-1	4	-1024	-768	-1	-1	-1	-1	4		0	0						Untertest1.avi	0	880	547	72	111				0	Content		-72	-111	6488601	2898087933
6505	09:10:22.294	00:00:06.505	390	-1024	-768	-1	-1	-1	-1	4	-1024	-768	-1	-1	-1	-1	4		0	0						Untertest1.avi	0	880	547	72	111				0	Content		-72	-111	6505224	2898104556
6522	09:10:22.311	00:00:06.521	391	-1024	-768	-1	-1	-1	-1	4	-1024	-768	-1	-1	-1	-1	4		0	0						Untertest1.avi	0	880	547	72	111				0	Content		-72	-111	6521849	2898121181
6539	09:10:22.328	00:00:06.538	392	-1024	-768	-1	-1	-1	-1	4	-1024	-768	-1	-1	-1	-1	4		0	0						Untertest1.avi	0	880	547	72	111				0	Content		-72	-111	6538596	2898137928
6555	09:10:22.344	00:00:06.555	393	-1024	-768	-1	-1	-1	-1	4	-1024	-768	-1	-1	-1	-1	4		0	0						Untertest1.avi	0	880	547	72	111				0	Content		-72	-111	6555222	2898154554
6572	09:10:22.361	00:00:06.571	394	-1024	-768	-1	-1	-1	-1	4	-1024	-768	-1	-1	-1	-1	4		0	0						Untertest1.avi	0	880	547	72	111				0	Content		-72	-111	6571851	2898171183
6588	09:10:22.377	00:00:06.588	395	-1024	-768	-1	-1	-1	-1	4	-1024	-768	-1	-1	-1	-1	4		0	0						Untertest1.avi	0	880	547	72	111				0	Content		-72	-111	6588486	2898187818
6605	09:10:22.394	00:00:06.605	396	-1024	-768	-1	-1	-1	-1	4	-1024	-768	-1	-1	-1	-1	4		0	0						Untertest1.avi	0	880	547	72	111				0	Content		-72	-111	6605218	2898204550
6622	09:10:22.411	00:00:06.621	397	-1024	-768	-1	-1	-1	-1	4	-1024	-768	-1	-1	-1	-1	4		0	0						Untertest1.avi	0	880	547	72	111				0	Content		-72	-111	6621842	2898221174
6638	09:10:22.427	00:00:06.638	398	-1024	-768	-1	-1	-1	-1	4	-1024	-768	-1	-1	-1	-1	4		0	0						Untertest1.avi	0	880	547	72	111				0	Content		-72	-111	6638476	2898237808
6655	09:10:22.444	00:00:06.655	399	-1024	-768	-1	-1	-1	-1	4	-1024	-768	-1	-1	-1	-1	4		0	0						Untertest1.avi	0	880	547	72	111				0	Content		-72	-111	6655090	2898254422
6672	09:10:22.461	00:00:06.671	400	-1024	-768	-1	-1	-1	-1	4	-1024	-768	-1	-1	-1	-1	4		0	0						Untertest1.avi	0	880	547	72	111				0	Content		-72	-111	6671840	2898271172
6689	09:10:22.478	00:00:06.688	401	-1024	-768	-1	-1	-1	-1	4	-1024	-768	-1	-1	-1	-1	4		0	0						Untertest1.avi	0	880	547	72	111				0	Content		-72	-111	6688588	2898287920
6705	09:10:22.494	00:00:06.705	402	-1024	-768	-1	-1	-1	-1	4	-1024	-768	-1	-1	-1	-1	4		0	0						Untertest1.avi	0	880	547	72	111				0	Content		-72	-111	6705087	2898304419
6722	09:10:22.511	00:00:06.721	403	-1024	-768	-1	-1	-1	-1	4	-1024	-768	-1	-1	-1	-1	4		0	0						Untertest1.avi	0	880	547	72	111				0	Content		-72	-111	6721779	2898321111
6738	09:10:22.527	00:00:06.738	404	-1024	-768	-1	-1	-1	-1	4	-1024	-768	-1	-1	-1	-1	4		0	0						Untertest1.avi	0	880	547	72	111				0	Content		-72	-111	6738447	2898337779
6755	09:10:22.544	00:00:06.755	405	-1024	-768	-1	-1	-1	-1	4	-1024	-768	-1	-1	-1	-1	4		0	0						Untertest1.avi	0	880	547	72	111				0	Content		-72	-111	6755083	2898354415
6772	09:10:22.561	00:00:06.772	406	-1024	-768	-1	-1	-1	-1	4	-1024	-768	-1	-1	-1	-1	4		0	0						Untertest1.avi	0	880	547	72	111				0	Content		-72	-111	6772278	2898371610
6790	09:10:22.579	00:00:06.789	407	-1024	-768	-1	-1	-1	-1	4	-1024	-768	-1	-1	-1	-1	4		0	0						Untertest1.avi	0	880	547	72	111				0	Content		-72	-111	6789650	2898388982
6807	09:10:22.596	00:00:06.806	408	-1024	-768	-1	-1	-1	-1	4	-1024	-768	-1	-1	-1	-1	4		0	0						Untertest1.avi	0	880	547	72	111				0	Content		-72	-111	6806897	2898406229
6822	09:10:22.611	00:00:06.821	409	-1024	-768	-1	-1	-1	-1	4	-1024	-768	-1	-1	-1	-1	4		0	0						Untertest1.avi	0	880	547	72	111				0	Content		-72	-111	6821702	2898421034
6838	09:10:22.627	00:00:06.838	410	-1024	-768	-1	-1	-1	-1	4	-1024	-768	-1	-1	-1	-1	4		0	0						Untertest1.avi	0	880	547	72	111				0	Content		-72	-111	6838462	2898437794
6855	09:10:22.644	00:00:06.855	411	-1024	-768	-1	-1	-1	-1	4	-1024	-768	-1	-1	-1	-1	4		0	0						Untertest1.avi	0	880	547	72	111				0	Content		-72	-111	6855074	2898454406
6872	09:10:22.661	00:00:06.871	412	-1024	-768	-1	-1	-1	-1	4	-1024	-768	-1	-1	-1	-1	4		0	0						Untertest1.avi	0	880	547	72	111				0	Content		-72	-111	6871696	2898471028
6888	09:10:22.677	00:00:06.888	413	-1024	-768	-1	-1	-1	-1	4	-1024	-768	-1	-1	-1	-1	4		0	0						Untertest1.avi	0	880	547	72	111				0	Content		-72	-111	6888315	2898487647
6905	09:10:22.694	00:00:06.904	414	-1024	-768	-1	-1	-1	-1	4	-1024	-768	-1	-1	-1	-1	4		0	0						Untertest1.avi	0	880	547	72	111				0	Content		-72	-111	6904983	2898504315
6922	09:10:22.711	00:00:06.921	415	-1024	-768	-1	-1	-1	-1	4	-1024	-768	-1	-1	-1	-1	4		0	0						Untertest1.avi	0	880	547	72	111				0	Content		-72	-111	6921569	2898520901
6939	09:10:22.728	00:00:06.938	416	-1024	-768	-1	-1	-1	-1	4	-1024	-768	-1	-1	-1	-1	4		0	0						Untertest1.avi	0	880	547	72	111				0	Content		-72	-111	6938761	2898538093
6956	09:10:22.745	00:00:06.956	417	-1024	-768	-1	-1	-1	-1	4	-1024	-768	-1	-1	-1	-1	4		0	0						Untertest1.avi	0	880	547	72	111				0	Content		-72	-111	6956136	2898555468
6973	09:10:22.762	00:00:06.973	418	-1024	-768	-1	-1	-1	-1	4	-1024	-768	-1	-1	-1	-1	4		0	0						Untertest1.avi	0	880	547	72	111				0	Content		-72	-111	6973381	2898572713
6988	09:10:22.777	00:00:06.988	419	-1024	-768	-1	-1	-1	-1	4	-1024	-768	-1	-1	-1	-1	4		0	0						Untertest1.avi	0	880	547	72	111				0	Content		-72	-111	6988312	2898587644
7005	09:10:22.794	00:00:07.004	420	-1024	-768	-1	-1	-1	-1	4	-1024	-768	-1	-1	-1	-1	4		0	0						Untertest1.avi	0	880	547	72	111				0	Content		-72	-111	7004934	2898604266
7022	09:10:22.811	00:00:07.021	421	-1024	-768	-1	-1	-1	-1	4	-1024	-768	-1	-1	-1	-1	4		0	0						Untertest1.avi	0	880	547	72	111				0	Content		-72	-111	7021684	2898621016
7038	09:10:22.827	00:00:07.038	422	-1024	-768	-1	-1	-1	-1	4	-1024	-768	-1	-1	-1	-1	4		0	0						Untertest1.avi	0	880	547	72	111				0	Content		-72	-111	7038306	2898637638
7055	09:10:22.844	00:00:07.054	423	-1024	-768	-1	-1	-1	-1	4	-1024	-768	-1	-1	-1	-1	4		0	0						Untertest1.avi	0	880	547	72	111				0	Content		-72	-111	7054931	2898654263
7072	09:10:22.861	00:00:07.071	424	-1024	-768	-1	-1	-1	-1	4	-1024	-768	-1	-1	-1	-1	4		0	0						Untertest1.avi	0	880	547	72	111				0	Content		-72	-111	7071599	2898670931
7088	09:10:22.877	00:00:07.088	425	-1024	-768	-1	-1	-1	-1	4	-1024	-768	-1	-1	-1	-1	4		0	0						Untertest1.avi	0	880	547	72	111				0	Content		-72	-111	7088182	2898687514
7105	09:10:22.894	00:00:07.105	426	-1024	-768	-1	-1	-1	-1	4	-1024	-768	-1	-1	-1	-1	4		0	0						Untertest1.avi	0	880	547	72	111				0	Content		-72	-111	7105376	2898704708
7123	09:10:22.912	00:00:07.122	427	-1024	-768	-1	-1	-1	-1	4	-1024	-768	-1	-1	-1	-1	4		0	0						Untertest1.avi	0	880	547	72	111				0	Content		-72	-111	7122746	2898722078
7140	09:10:22.929	00:00:07.139	428	-1024	-768	-1	-1	-1	-1	4	-1024	-768	-1	-1	-1	-1	4		0	0						Untertest1.avi	0	880	547	72	111				0	Content		-72	-111	7139994	2898739326
7155	09:10:22.944	00:00:07.154	429	-1024	-768	-1	-1	-1	-1	4	-1024	-768	-1	-1	-1	-1	4		0	0						Untertest1.avi	0	880	547	72	111				0	Content		-72	-111	7154796	2898754128
7172	09:10:22.961	00:00:07.171	430	-1024	-768	-1	-1	-1	-1	4	-1024	-768	-1	-1	-1	-1	4		0	0						Untertest1.avi	0	880	547	72	111				0	Content		-72	-111	7171546	2898770878
7188	09:10:22.977	00:00:07.188	431	-1024	-768	-1	-1	-1	-1	4	-1024	-768	-1	-1	-1	-1	4		0	0						Untertest1.avi	0	880	547	72	111				0	Content		-72	-111	7188167	2898787499
7205	09:10:22.994	00:00:07.204	432	-1024	-768	-1	-1	-1	-1	4	-1024	-768	-1	-1	-1	-1	4		0	0						Untertest1.avi	0	880	547	72	111				0	Content		-72	-111	7204792	2898804124
7221	09:10:23.010	00:00:07.221	433	-1024	-768	-1	-1	-1	-1	4	-1024	-768	-1	-1	-1	-1	4		0	0						Untertest1.avi	0	880	547	72	111				0	Content		-72	-111	7221458	2898820790
7238	09:10:23.027	00:00:07.238	434	-1024	-768	-1	-1	-1	-1	4	-1024	-768	-1	-1	-1	-1	4		0	0						Untertest1.avi	0	880	547	72	111				0	Content		-72	-111	7238126	2898837458
7255	09:10:23.044	00:00:07.254	435	-1024	-768	-1	-1	-1	-1	4	-1024	-768	-1	-1	-1	-1	4		0	0						Untertest1.avi	0	880	547	72	111				0	Content		-72	-111	7254794	2898854126
7271	09:10:23.060	00:00:07.271	436	-1024	-768	-1	-1	-1	-1	4	-1024	-768	-1	-1	-1	-1	4		0	0						Untertest1.avi	0	880	547	72	111				0	Content		-72	-111	7271420	2898870752
7289	09:10:23.078	00:00:07.288	437	-1024	-768	-1	-1	-1	-1	4	-1024	-768	-1	-1	-1	-1	4		0	0						Untertest1.avi	0	880	547	72	111				0	Content		-72	-111	7288608	2898887940
7306	09:10:23.095	00:00:07.305	438	-1024	-768	-1	-1	-1	-1	4	-1024	-768	-1	-1	-1	-1	4		0	0						Untertest1.avi	0	880	547	72	111				0	Content		-72	-111	7305854	2898905186
7323	09:10:23.112	00:00:07.323	439	-1024	-768	-1	-1	-1	-1	4	-1024	-768	-1	-1	-1	-1	4		0	0						Untertest1.avi	0	880	547	72	111				0	Content		-72	-111	7323228	2898922560
7338	09:10:23.127	00:00:07.338	440	-1024	-768	-1	-1	-1	-1	4	-1024	-768	-1	-1	-1	-1	4		0	0						Untertest1.avi	0	880	547	72	111				0	Content		-72	-111	7338031	2898937363
7355	09:10:23.144	00:00:07.354	441	-1024	-768	-1	-1	-1	-1	4	-1024	-768	-1	-1	-1	-1	4		0	0						Untertest1.avi	0	880	547	72	111				0	Content		-72	-111	7354655	2898953987
7371	09:10:23.160	00:00:07.371	442	-1024	-768	-1	-1	-1	-1	4	-1024	-768	-1	-1	-1	-1	4		0	0						Untertest1.avi	0	880	547	72	111				0	Content		-72	-111	7371405	2898970737
7388	09:10:23.177	00:00:07.388	443	-1024	-768	-1	-1	-1	-1	4	-1024	-768	-1	-1	-1	-1	4		0	0						Untertest1.avi	0	880	547	72	111				0	Content		-72	-111	7388024	2898987356
7405	09:10:23.194	00:00:07.404	444	-1024	-768	-1	-1	-1	-1	4	-1024	-768	-1	-1	-1	-1	4		0	0						Untertest1.avi	0	880	547	72	111				0	Content		-72	-111	7404648	2899003980
7421	09:10:23.210	00:00:07.421	445	-1024	-768	-1	-1	-1	-1	4	-1024	-768	-1	-1	-1	-1	4		0	0						Untertest1.avi	0	880	547	72	111				0	Content		-72	-111	7421316	2899020648
7438	09:10:23.227	00:00:07.437	446	-1024	-768	-1	-1	-1	-1	4	-1024	-768	-1	-1	-1	-1	4		0	0						Untertest1.avi	0	880	547	72	111				0	Content		-72	-111	7437895	2899037227
7455	09:10:23.244	00:00:07.455	447	-1024	-768	-1	-1	-1	-1	4	-1024	-768	-1	-1	-1	-1	4		0	0						Untertest1.avi	0	880	547	72	111				0	Content		-72	-111	7455089	2899054421
7472	09:10:23.261	00:00:07.472	448	-1024	-768	-1	-1	-1	-1	4	-1024	-768	-1	-1	-1	-1	4		0	0						Untertest1.avi	0	880	547	72	111				0	Content		-72	-111	7472462	2899071794
7490	09:10:23.279	00:00:07.489	449	-1024	-768	-1	-1	-1	-1	4	-1024	-768	-1	-1	-1	-1	4		0	0						Untertest1.avi	0	880	547	72	111				0	Content		-72	-111	7489710	2899089042
7505	09:10:23.294	00:00:07.504	450	-1024	-768	-1	-1	-1	-1	4	-1024	-768	-1	-1	-1	-1	4		0	0						Untertest1.avi	0	880	547	72	111				0	Content		-72	-111	7504638	2899103970
7521	09:10:23.310	00:00:07.521	451	-1024	-768	-1	-1	-1	-1	4	-1024	-768	-1	-1	-1	-1	4		0	0						Untertest1.avi	0	880	547	72	111				0	Content		-72	-111	7521262	2899120594
7538	09:10:23.327	00:00:07.538	452	-1024	-768	-1	-1	-1	-1	4	-1024	-768	-1	-1	-1	-1	4		0	0						Untertest1.avi	0	880	547	72	111				0	Content		-72	-111	7538008	2899137340
7555	09:10:23.344	00:00:07.554	453	-1024	-768	-1	-1	-1	-1	4	-1024	-768	-1	-1	-1	-1	4		0	0						Untertest1.avi	0	880	547	72	111				0	Content		-72	-111	7554631	2899153963
7571	09:10:23.360	00:00:07.571	454	-1024	-768	-1	-1	-1	-1	4	-1024	-768	-1	-1	-1	-1	4		0	0						Untertest1.avi	0	880	547	72	111				0	Content		-72	-111	7571259	2899170591
7588	09:10:23.377	00:00:07.587	455	-1024	-768	-1	-1	-1	-1	4	-1024	-768	-1	-1	-1	-1	4		0	0						Untertest1.avi	0	880	547	72	111				0	Content		-72	-111	7587927	2899187259
7605	09:10:23.394	00:00:07.604	456	-1024	-768	-1	-1	-1	-1	4	-1024	-768	-1	-1	-1	-1	4		0	0						Untertest1.avi	0	880	547	72	111				0	Content		-72	-111	7604506	2899203838
7622	09:10:23.411	00:00:07.621	457	-1024	-768	-1	-1	-1	-1	4	-1024	-768	-1	-1	-1	-1	4		0	0						Untertest1.avi	0	880	547	72	111				0	Content		-72	-111	7621699	2899221031
7639	09:10:23.428	00:00:07.639	458	-1024	-768	-1	-1	-1	-1	4	-1024	-768	-1	-1	-1	-1	4		0	0						Untertest1.avi	0	880	547	72	111				0	Content		-72	-111	7639070	2899238402
7656	09:10:23.445	00:00:07.656	459	-1024	-768	-1	-1	-1	-1	4	-1024	-768	-1	-1	-1	-1	4		0	0						Untertest1.avi	0	880	547	72	111				0	Content		-72	-111	7656330	2899255662
7671	09:10:23.460	00:00:07.671	460	-1024	-768	-1	-1	-1	-1	4	-1024	-768	-1	-1	-1	-1	4		0	0						Untertest1.avi	0	880	547	72	111				0	Content		-72	-111	7671121	2899270453
7688	09:10:23.477	00:00:07.687	461	-1024	-768	-1	-1	-1	-1	4	-1024	-768	-1	-1	-1	-1	4		0	0						Untertest1.avi	0	880	547	72	111				0	Content		-72	-111	7687871	2899287203
7704	09:10:23.493	00:00:07.704	462	-1024	-768	-1	-1	-1	-1	4	-1024	-768	-1	-1	-1	-1	4		0	0						Untertest1.avi	0	880	547	72	111				0	Content		-72	-111	7704492	2899303824
7721	09:10:23.510	00:00:07.721	463	-1024	-768	-1	-1	-1	-1	4	-1024	-768	-1	-1	-1	-1	4		0	0						Untertest1.avi	0	880	547	72	111				0	Content		-72	-111	7721118	2899320450
7738	09:10:23.527	00:00:07.737	464	-1024	-768	-1	-1	-1	-1	4	-1024	-768	-1	-1	-1	-1	4		0	0						Untertest1.avi	0	880	547	72	111				0	Content		-72	-111	7737743	2899337075
7754	09:10:23.543	00:00:07.754	465	-1024	-768	-1	-1	-1	-1	4	-1024	-768	-1	-1	-1	-1	4		0	0						Untertest1.avi	0	880	547	72	111				0	Content		-72	-111	7754410	2899353742
7771	09:10:23.560	00:00:07.771	466	-1024	-768	-1	-1	-1	-1	4	-1024	-768	-1	-1	-1	-1	4		0	0						Untertest1.avi	0	880	547	72	111				0	Content		-72	-111	7771117	2899370449
7788	09:10:23.577	00:00:07.788	467	-1024	-768	-1	-1	-1	-1	4	-1024	-768	-1	-1	-1	-1	4		0	0						Untertest1.avi	0	880	547	72	111				0	Content		-72	-111	7788183	2899387515
7806	09:10:23.595	00:00:07.805	468	-1024	-768	-1	-1	-1	-1	4	-1024	-768	-1	-1	-1	-1	4		0	0						Untertest1.avi	0	880	547	72	111				0	Content		-72	-111	7805558	2899404890
7823	09:10:23.612	00:00:07.822	469	-1024	-768	-1	-1	-1	-1	4	-1024	-768	-1	-1	-1	-1	4		0	0						Untertest1.avi	0	880	547	72	111				0	Content		-72	-111	7822930	2899422262
7838	09:10:23.627	00:00:07.837	470	-1024	-768	-1	-1	-1	-1	4	-1024	-768	-1	-1	-1	-1	4		0	0						Untertest1.avi	0	880	547	72	111				0	Content		-72	-111	7837734	2899437066
7854	09:10:23.643	00:00:07.854	471	-1024	-768	-1	-1	-1	-1	4	-1024	-768	-1	-1	-1	-1	4		0	0						Untertest1.avi	0	880	547	72	111				0	Content		-72	-111	7854354	2899453686
7871	09:10:23.660	00:00:07.871	472	-1024	-768	-1	-1	-1	-1	4	-1024	-768	-1	-1	-1	-1	4		0	0						Untertest1.avi	0	880	547	72	111				0	Content		-72	-111	7871103	2899470435
7888	09:10:23.677	00:00:07.887	473	-1024	-768	-1	-1	-1	-1	4	-1024	-768	-1	-1	-1	-1	4		0	0						Untertest1.avi	0	880	547	72	111				0	Content		-72	-111	7887731	2899487063
7904	09:10:23.693	00:00:07.904	474	-1024	-768	-1	-1	-1	-1	4	-1024	-768	-1	-1	-1	-1	4		0	0						Untertest1.avi	0	880	547	72	111				0	Content		-72	-111	7904354	2899503686
7921	09:10:23.710	00:00:07.921	475	-1024	-768	-1	-1	-1	-1	4	-1024	-768	-1	-1	-1	-1	4		0	0						Untertest1.avi	0	880	547	72	111				0	Content		-72	-111	7921022	2899520354
7938	09:10:23.727	00:00:07.937	476	-1024	-768	-1	-1	-1	-1	4	-1024	-768	-1	-1	-1	-1	4		0	0						Untertest1.avi	0	880	547	72	111				0	Content		-72	-111	7937601	2899536933
7955	09:10:23.744	00:00:07.954	477	-1024	-768	-1	-1	-1	-1	4	-1024	-768	-1	-1	-1	-1	4		0	0						Untertest1.avi	0	880	547	72	111				0	Content		-72	-111	7954794	2899554126
7972	09:10:23.761	00:00:07.972	478	-1024	-768	-1	-1	-1	-1	4	-1024	-768	-1	-1	-1	-1	4		0	0						Untertest1.avi	0	880	547	72	111				0	Content		-72	-111	7972169	2899571501
7989	09:10:23.778	00:00:07.989	479	-1024	-768	-1	-1	-1	-1	4	-1024	-768	-1	-1	-1	-1	4		0	0						Untertest1.avi	0	880	547	72	111				0	Content		-72	-111	7989416	2899588748
8004	09:10:23.793	00:00:08.004	480	-1024	-768	-1	-1	-1	-1	4	-1024	-768	-1	-1	-1	-1	4		0	0						Untertest1.avi	0	880	547	72	111				0	Content		-72	-111	8004221	2899603553
8021	09:10:23.810	00:00:08.020	481	-1024	-768	-1	-1	-1	-1	4	-1024	-768	-1	-1	-1	-1	4		0	0						Untertest1.avi	0	880	547	72	111				0	Content		-72	-111	8020973	2899620305
8038	09:10:23.827	00:00:08.037	482	-1024	-768	-1	-1	-1	-1	4	-1024	-768	-1	-1	-1	-1	4		0	0						Untertest1.avi	0	880	547	72	111				0	Content		-72	-111	8037594	2899636926
8054	09:10:23.843	00:00:08.054	483	-1024	-768	-1	-1	-1	-1	4	-1024	-768	-1	-1	-1	-1	4		0	0						Untertest1.avi	0	880	547	72	111				0	Content		-72	-111	8054344	2899653676
8071	09:10:23.860	00:00:08.070	484	-1024	-768	-1	-1	-1	-1	4	-1024	-768	-1	-1	-1	-1	4		0	0						Untertest1.avi	0	880	547	72	111				0	Content		-72	-111	8070907	2899670239
8088	09:10:23.877	00:00:08.087	485	-1024	-768	-1	-1	-1	-1	4	-1024	-768	-1	-1	-1	-1	4		0	0						Untertest1.avi	0	880	547	72	111				0	Content		-72	-111	8087575	2899686907
8104	09:10:23.893	00:00:08.104	486	-1024	-768	-1	-1	-1	-1	4	-1024	-768	-1	-1	-1	-1	4		0	0						Untertest1.avi	0	880	547	72	111				0	Content		-72	-111	8104219	2899703551
8121	09:10:23.910	00:00:08.121	487	-1024	-768	-1	-1	-1	-1	4	-1024	-768	-1	-1	-1	-1	4		0	0						Untertest1.avi	0	880	547	72	111				0	Content		-72	-111	8121286	2899720618
8139	09:10:23.928	00:00:08.138	488	-1024	-768	-1	-1	-1	-1	4	-1024	-768	-1	-1	-1	-1	4		0	0						Untertest1.avi	0	880	547	72	111				0	Content		-72	-111	8138662	2899737994
8156	09:10:23.945	00:00:08.155	489	-1024	-768	-1	-1	-1	-1	4	-1024	-768	-1	-1	-1	-1	4		0	0						Untertest1.avi	0	880	547	72	111				0	Content		-72	-111	8155910	2899755242
8171	09:10:23.960	00:00:08.170	490	-1024	-768	-1	-1	-1	-1	4	-1024	-768	-1	-1	-1	-1	4		0	0						Untertest1.avi	0	880	547	72	111				0	Content		-72	-111	8170839	2899770171
8187	09:10:23.976	00:00:08.187	491	-1024	-768	-1	-1	-1	-1	4	-1024	-768	-1	-1	-1	-1	4		0	0						Untertest1.avi	0	880	547	72	111				0	Content		-72	-111	8187463	2899786795
8204	09:10:23.993	00:00:08.204	492	-1024	-768	-1	-1	-1	-1	4	-1024	-768	-1	-1	-1	-1	4		0	0						Untertest1.avi	0	880	547	72	111				0	Content		-72	-111	8204212	2899803544
8221	09:10:24.010	00:00:08.220	493	-1024	-768	-1	-1	-1	-1	4	-1024	-768	-1	-1	-1	-1	4		0	0						Untertest1.avi	0	880	547	72	111				0	Content		-72	-111	8220832	2899820164
8237	09:10:24.026	00:00:08.237	494	-1024	-768	-1	-1	-1	-1	4	-1024	-768	-1	-1	-1	-1	4		0	0						Untertest1.avi	0	880	547	72	111				0	Content		-72	-111	8237457	2899836789
8254	09:10:24.043	00:00:08.254	495	-1024	-768	-1	-1	-1	-1	4	-1024	-768	-1	-1	-1	-1	4		0	0						Untertest1.avi	0	880	547	72	111				0	Content		-72	-111	8254125	2899853457
8271	09:10:24.060	00:00:08.270	496	-1024	-768	-1	-1	-1	-1	4	-1024	-768	-1	-1	-1	-1	4		0	0						Untertest1.avi	0	880	547	72	111				0	Content		-72	-111	8270707	2899870039
8288	09:10:24.077	00:00:08.287	497	-1024	-768	-1	-1	-1	-1	4	-1024	-768	-1	-1	-1	-1	4		0	0						Untertest1.avi	0	880	547	72	111				0	Content		-72	-111	8287901	2899887233
8305	09:10:24.094	00:00:08.305	498	-1024	-768	-1	-1	-1	-1	4	-1024	-768	-1	-1	-1	-1	4		0	0						Untertest1.avi	0	880	547	72	111				0	Content		-72	-111	8305277	2899904609
8323	09:10:24.112	00:00:08.322	499	-1024	-768	-1	-1	-1	-1	4	-1024	-768	-1	-1	-1	-1	4		0	0						Untertest1.avi	0	880	547	72	111				0	Content		-72	-111	8322522	2899921854
8337	09:10:24.126	00:00:08.337	500	-1024	-768	-1	-1	-1	-1	4	-1024	-768	-1	-1	-1	-1	4		0	0						Untertest1.avi	0	880	547	72	111				0	Content		-72	-111	8337324	2899936656
8354	09:10:24.143	00:00:08.354	501	-1024	-768	-1	-1	-1	-1	4	-1024	-768	-1	-1	-1	-1	4		0	0						Untertest1.avi	0	880	547	72	111				0	Content		-72	-111	8354073	2899953405
8371	09:10:24.160	00:00:08.370	502	-1024	-768	-1	-1	-1	-1	4	-1024	-768	-1	-1	-1	-1	4		0	0						Untertest1.avi	0	880	547	72	111				0	Content		-72	-111	8370618	2899969950
8387	09:10:24.176	00:00:08.387	503	-1024	-768	-1	-1	-1	-1	4	-1024	-768	-1	-1	-1	-1	4		0	0						Untertest1.avi	0	880	547	72	111				0	Content		-72	-111	8387284	2899986616
8404	09:10:24.193	00:00:08.403	504	-1024	-768	-1	-1	-1	-1	4	-1024	-768	-1	-1	-1	-1	4		0	0						Untertest1.avi	0	880	547	72	111				0	Content		-72	-111	8403952	2900003284
8421	09:10:24.210	00:00:08.420	505	-1024	-768	-1	-1	-1	-1	4	-1024	-768	-1	-1	-1	-1	4		0	0						Untertest1.avi	0	880	547	72	111				0	Content		-72	-111	8420620	2900019952
8437	09:10:24.226	00:00:08.437	506	-1024	-768	-1	-1	-1	-1	4	-1024	-768	-1	-1	-1	-1	4		0	0						Untertest1.avi	0	880	547	72	111				0	Content		-72	-111	8437284	2900036616
8454	09:10:24.243	00:00:08.453	507	-1024	-768	-1	-1	-1	-1	4	-1024	-768	-1	-1	-1	-1	4		0	0						Untertest1.avi	0	880	547	72	111				0	Content		-72	-111	8453952	2900053284
8471	09:10:24.260	00:00:08.470	508	-1024	-768	-1	-1	-1	-1	4	-1024	-768	-1	-1	-1	-1	4		0	0						Untertest1.avi	0	880	547	72	111				0	Content		-72	-111	8470620	2900069952
8487	09:10:24.276	00:00:08.487	509	-1024	-768	-1	-1	-1	-1	4	-1024	-768	-1	-1	-1	-1	4		0	0						Untertest1.avi	0	880	547	72	111				0	Content		-72	-111	8487452	2900086784
8504	09:10:24.293	00:00:08.504	510	-1024	-768	-1	-1	-1	-1	4	-1024	-768	-1	-1	-1	-1	4		0	0						Untertest1.avi	0	880	547	72	111				0	Content		-72	-111	8504120	2900103452
8521	09:10:24.310	00:00:08.520	511	-1024	-768	-1	-1	-1	-1	4	-1024	-768	-1	-1	-1	-1	4		0	0						Untertest1.avi	0	880	547	72	111				0	Content		-72	-111	8520788	2900120120
8538	09:10:24.327	00:00:08.537	512	-1024	-768	-1	-1	-1	-1	4	-1024	-768	-1	-1	-1	-1	4		0	0						Untertest1.avi	0	880	547	72	111				0	Content		-72	-111	8537772	2900137104
8554	09:10:24.343	00:00:08.554	513	-1024	-768	-1	-1	-1	-1	4	-1024	-768	-1	-1	-1	-1	4		0	0						Untertest1.avi	0	880	547	72	111				0	Content		-72	-111	8554440	2900153772
8571	09:10:24.360	00:00:08.571	514	-1024	-768	-1	-1	-1	-1	4	-1024	-768	-1	-1	-1	-1	4		0	0						Untertest1.avi	0	880	547	72	111				0	Content		-72	-111	8571108	2900170440
8588	09:10:24.377	00:00:08.588	515	-1024	-768	-1	-1	-1	-1	4	-1024	-768	-1	-1	-1	-1	4		0	0						Untertest1.avi	0	880	547	72	111				0	Content		-72	-111	8588192	2900187524
8605	09:10:24.394	00:00:08.604	516	-1024	-768	-1	-1	-1	-1	4	-1024	-768	-1	-1	-1	-1	4		0	0						Untertest1.avi	0	880	547	72	111				0	Content		-72	-111	8604860	2900204192
8622	09:10:24.411	00:00:08.621	517	-1024	-768	-1	-1	-1	-1	4	-1024	-768	-1	-1	-1	-1	4		0	0						Untertest1.avi	0	880	547	72	111				0	Content		-72	-111	8621528	2900220860
8638	09:10:24.427	00:00:08.637	518	-1024	-768	-1	-1	-1	-1	4	-1024	-768	-1	-1	-1	-1	4		0	0						Untertest1.avi	0	880	547	72	111				0	Content		-72	-111	8637847	2900237179
8655	09:10:24.444	00:00:08.654	519	-1024	-768	-1	-1	-1	-1	4	-1024	-768	-1	-1	-1	-1	4		0	0						Untertest1.avi	0	880	547	72	111				0	Content		-72	-111	8654515	2900253847
8671	09:10:24.460	00:00:08.671	520	-1024	-768	-1	-1	-1	-1	4	-1024	-768	-1	-1	-1	-1	4		0	0						Untertest1.avi	0	880	547	72	111				0	Content		-72	-111	8671183	2900270515
8687	09:10:24.476	00:00:08.687	521	-1024	-768	-1	-1	-1	-1	4	-1024	-768	-1	-1	-1	-1	4		0	0						Untertest1.avi	0	880	547	72	111				0	Content		-72	-111	8687107	2900286439
8704	09:10:24.493	00:00:08.703	522	-1024	-768	-1	-1	-1	-1	4	-1024	-768	-1	-1	-1	-1	4		0	0						Untertest1.avi	0	880	547	72	111				0	Content		-72	-111	8703735	2900303067
8720	09:10:24.509	00:00:08.720	523	-1024	-768	-1	-1	-1	-1	4	-1024	-768	-1	-1	-1	-1	4		0	0						Untertest1.avi	0	880	547	72	111				0	Content		-72	-111	8720420	2900319752
8737	09:10:24.526	00:00:08.737	524	-1024	-768	-1	-1	-1	-1	4	-1024	-768	-1	-1	-1	-1	4		0	0						Untertest1.avi	0	880	547	72	111				0	Content		-72	-111	8737088	2900336420
8754	09:10:24.543	00:00:08.753	525	-1024	-768	-1	-1	-1	-1	4	-1024	-768	-1	-1	-1	-1	4		0	0						Untertest1.avi	0	880	547	72	111				0	Content		-72	-111	8753756	2900353088
8771	09:10:24.560	00:00:08.770	526	-1024	-768	-1	-1	-1	-1	4	-1024	-768	-1	-1	-1	-1	4		0	0						Untertest1.avi	0	880	547	72	111				0	Content		-72	-111	8770535	2900369867
8787	09:10:24.576	00:00:08.787	527	-1024	-768	-1	-1	-1	-1	4	-1024	-768	-1	-1	-1	-1	4		0	0						Untertest1.avi	0	880	547	72	111				0	Content		-72	-111	8787119	2900386451
8804	09:10:24.593	00:00:08.803	528	-1024	-768	-1	-1	-1	-1	4	-1024	-768	-1	-1	-1	-1	4		0	0						Untertest1.avi	0	880	547	72	111				0	Content		-72	-111	8803949	2900403281
8821	09:10:24.610	00:00:08.820	529	-1024	-768	-1	-1	-1	-1	4	-1024	-768	-1	-1	-1	-1	4		0	0						Untertest1.avi	0	880	547	72	111				0	Content		-72	-111	8820617	2900419949
8837	09:10:24.626	00:00:08.837	530	-1024	-768	-1	-1	-1	-1	4	-1024	-768	-1	-1	-1	-1	4		0	0						Untertest1.avi	0	880	547	72	111				0	Content		-72	-111	8837285	2900436617
8854	09:10:24.643	00:00:08.854	531	-1024	-768	-1	-1	-1	-1	4	-1024	-768	-1	-1	-1	-1	4		0	0						Untertest1.avi	0	880	547	72	111				0	Content		-72	-111	8854269	2900453601
8871	09:10:24.660	00:00:08.870	532	-1024	-768	-1	-1	-1	-1	4	-1024	-768	-1	-1	-1	-1	4		0	0						Untertest1.avi	0	880	547	72	111				0	Content		-72	-111	8870937	2900470269
8888	09:10:24.677	00:00:08.887	533	-1024	-768	-1	-1	-1	-1	4	-1024	-768	-1	-1	-1	-1	4		0	0						Untertest1.avi	0	880	547	72	111				0	Content		-72	-111	8887605	2900486937
8905	09:10:24.694	00:00:08.904	534	-1024	-768	-1	-1	-1	-1	4	-1024	-768	-1	-1	-1	-1	4		0	0						Untertest1.avi	0	880	547	72	111				0	Content		-72	-111	8904695	2900504027
8921	09:10:24.710	00:00:08.921	535	-1024	-768	-1	-1	-1	-1	4	-1024	-768	-1	-1	-1	-1	4		0	0						Untertest1.avi	0	880	547	72	111				0	Content		-72	-111	8921362	2900520694
8938	09:10:24.727	00:00:08.938	536	-1024	-768	-1	-1	-1	-1	4	-1024	-768	-1	-1	-1	-1	4		0	0						Untertest1.avi	0	880	547	72	111				0	Content		-72	-111	8938030	2900537362
8954	09:10:24.743	00:00:08.954	537	-1024	-768	-1	-1	-1	-1	4	-1024	-768	-1	-1	-1	-1	4		0	0						Untertest1.avi	0	880	547	72	111				0	Content		-72	-111	8954348	2900553680
8971	09:10:24.760	00:00:08.971	538	-1024	-768	-1	-1	-1	-1	4	-1024	-768	-1	-1	-1	-1	4		0	0						Untertest1.avi	0	880	547	72	111				0	Content		-72	-111	8971016	2900570348
8988	09:10:24.777	00:00:08.987	539	-1024	-768	-1	-1	-1	-1	4	-1024	-768	-1	-1	-1	-1	4		0	0						Untertest1.avi	0	880	547	72	111				0	Content		-72	-111	8987684	2900587016
9004	09:10:24.793	00:00:09.004	540	-1024	-768	-1	-1	-1	-1	4	-1024	-768	-1	-1	-1	-1	4		0	0						Untertest1.avi	0	880	547	72	111				0	Content		-72	-111	9004119	2900603451
9021	09:10:24.810	00:00:09.020	541	-1024	-768	-1	-1	-1	-1	4	-1024	-768	-1	-1	-1	-1	4		0	0						Untertest1.avi	0	880	547	72	111				0	Content		-72	-111	9020787	2900620119
9037	09:10:24.826	00:00:09.037	542	-1024	-768	-1	-1	-1	-1	4	-1024	-768	-1	-1	-1	-1	4		0	0						Untertest1.avi	0	880	547	72	111				0	Content		-72	-111	9037455	2900636787
9054	09:10:24.843	00:00:09.053	543	-1024	-768	-1	-1	-1	-1	4	-1024	-768	-1	-1	-1	-1	4		0	0						Untertest1.avi	0	880	547	72	111				0	Content		-72	-111	9053846	2900653178
9071	09:10:24.860	00:00:09.070	544	-1024	-768	-1	-1	-1	-1	4	-1024	-768	-1	-1	-1	-1	4		0	0						Untertest1.avi	0	880	547	72	111				0	Content		-72	-111	9070514	2900669846
9087	09:10:24.876	00:00:09.087	545	-1024	-768	-1	-1	-1	-1	4	-1024	-768	-1	-1	-1	-1	4		0	0						Untertest1.avi	0	880	547	72	111				0	Content		-72	-111	9087110	2900686442
9104	09:10:24.893	00:00:09.103	546	-1024	-768	-1	-1	-1	-1	4	-1024	-768	-1	-1	-1	-1	4		0	0						Untertest1.avi	0	880	547	72	111				0	Content		-72	-111	9103778	2900703110
9120	09:10:24.909	00:00:09.120	547	-1024	-768	-1	-1	-1	-1	4	-1024	-768	-1	-1	-1	-1	4		0	0						Untertest1.avi	0	880	547	72	111				0	Content		-72	-111	9120445	2900719777
9137	09:10:24.926	00:00:09.136	548	-1024	-768	-1	-1	-1	-1	4	-1024	-768	-1	-1	-1	-1	4		0	0						Untertest1.avi	0	880	547	72	111				0	Content		-72	-111	9136999	2900736331
9154	09:10:24.943	00:00:09.153	549	-1024	-768	-1	-1	-1	-1	4	-1024	-768	-1	-1	-1	-1	4		0	0						Untertest1.avi	0	880	547	72	111				0	Content		-72	-111	9153667	2900752999
9170	09:10:24.959	00:00:09.170	550	-1024	-768	-1	-1	-1	-1	4	-1024	-768	-1	-1	-1	-1	4		0	0						Untertest1.avi	0	880	547	72	111				0	Content		-72	-111	9170335	2900769667
9187	09:10:24.976	00:00:09.186	551	-1024	-768	-1	-1	-1	-1	4	-1024	-768	-1	-1	-1	-1	4		0	0						Untertest1.avi	0	880	547	72	111				0	Content		-72	-111	9186926	2900786258
9204	09:10:24.993	00:00:09.203	552	-1024	-768	-1	-1	-1	-1	4	-1024	-768	-1	-1	-1	-1	4		0	0						Untertest1.avi	0	880	547	72	111				0	Content		-72	-111	9203594	2900802926
9220	09:10:25.009	00:00:09.220	553	-1024	-768	-1	-1	-1	-1	4	-1024	-768	-1	-1	-1	-1	4		0	0						Untertest1.avi	0	880	547	72	111				0	Content		-72	-111	9220262	2900819594
9237	09:10:25.026	00:00:09.237	554	-1024	-768	-1	-1	-1	-1	4	-1024	-768	-1	-1	-1	-1	4		0	0						Untertest1.avi	0	880	547	72	111				0	Content		-72	-111	9237083	2900836415
9254	09:10:25.043	00:00:09.253	555	-1024	-768	-1	-1	-1	-1	4	-1024	-768	-1	-1	-1	-1	4		0	0						Untertest1.avi	0	880	547	72	111				0	Content		-72	-111	9253751	2900853083
9270	09:10:25.059	00:00:09.270	556	-1024	-768	-1	-1	-1	-1	4	-1024	-768	-1	-1	-1	-1	4		0	0						Untertest1.avi	0	880	547	72	111				0	Content		-72	-111	9270419	2900869751
9287	09:10:25.076	00:00:09.287	557	-1024	-768	-1	-1	-1	-1	4	-1024	-768	-1	-1	-1	-1	4		0	0						Untertest1.avi	0	880	547	72	111				0	Content		-72	-111	9287396	2900886728
9304	09:10:25.093	00:00:09.304	558	-1024	-768	-1	-1	-1	-1	4	-1024	-768	-1	-1	-1	-1	4		0	0						Untertest1.avi	0	880	547	72	111				0	Content		-72	-111	9304064	2900903396
9321	09:10:25.110	00:00:09.320	559	-1024	-768	-1	-1	-1	-1	4	-1024	-768	-1	-1	-1	-1	4		0	0						Untertest1.avi	0	880	547	72	111				0	Content		-72	-111	9320732	2900920064
9338	09:10:25.127	00:00:09.337	560	-1024	-768	-1	-1	-1	-1	4	-1024	-768	-1	-1	-1	-1	4		0	0						Untertest1.avi	0	880	547	72	111				0	Content		-72	-111	9337811	2900937143
9354	09:10:25.143	00:00:09.354	561	-1024	-768	-1	-1	-1	-1	4	-1024	-768	-1	-1	-1	-1	4		0	0						Untertest1.avi	0	880	547	72	111				0	Content		-72	-111	9354479	2900953811
9371	09:10:25.160	00:00:09.371	562	-1024	-768	-1	-1	-1	-1	4	-1024	-768	-1	-1	-1	-1	4		0	0						Untertest1.avi	0	880	547	72	111				0	Content		-72	-111	9371146	2900970478
9387	09:10:25.176	00:00:09.387	563	-1024	-768	-1	-1	-1	-1	4	-1024	-768	-1	-1	-1	-1	4		0	0						Untertest1.avi	0	880	547	72	111				0	Content		-72	-111	9387424	2900986756
9404	09:10:25.193	00:00:09.404	564	-1024	-768	-1	-1	-1	-1	4	-1024	-768	-1	-1	-1	-1	4		0	0						Untertest1.avi	0	880	547	72	111				0	Content		-72	-111	9404092	2901003424
9421	09:10:25.210	00:00:09.420	565	-1024	-768	-1	-1	-1	-1	4	-1024	-768	-1	-1	-1	-1	4		0	0						Untertest1.avi	0	880	547	72	111				0	Content		-72	-111	9420760	2901020092
9437	09:10:25.226	00:00:09.436	566	923,3115	489,0238	0,3309014	0,6601833	647,5071	5,090319	3	867,9064	463,5096	0,3309217	0,6601697	647,5071	5,100686	1	10	868	464						Untertest1.avi	0	880	547	72	111	806	355	217	0	Content		796	353	9436595	2901035927
9453	09:10:25.242	00:00:09.453	567	940,0779	472,8816	0,3306304	0,6601728	647,5071	4,951925	3	881,3611	446,0024	0,3306312	0,6601716	647,5071	4,962607	1	10	881	446						Untertest1.avi	0	880	547	72	111	806	355	217	0	Content		809	335	9453343	2901052675
9470	09:10:25.259	00:00:09.470	568	931,7308	487,5887	0,327745	0,6603637	649,0692	5,027824	3	885,5342	461,2459	0,3277954	0,6603563	649,0692	5,039921	1	10	886	461						Untertest1.avi	0	880	547	72	111	806	355	217	0	Content		814	350	9470466	2901069798
9487	09:10:25.276	00:00:09.486	569	934,9678	491,4013	0,3280627	0,6605592	640,7881	4,955214	3	881,4464	465,695	0,328069	0,6605517	640,7881	4,966839	1	10	881	466						Untertest1.avi	0	880	547	72	111	806	355	217	0	Content		809	355	9486590	2901085922
9503	09:10:25.292	00:00:09.503	570	933,0099	491,2319	0,3293908	0,6605982	640,1053	4,987284	3	879,1921	466,1876	0,3294157	0,6605842	640,1053	4,998017	1	10	879	466						Untertest1.avi	0	880	547	72	111	806	355	217	0	Content		807	355	9503337	2901102669
9520	09:10:25.309	00:00:09.519	571	932,8633	497,283	0,3278994	0,6603937	640,1053	4,889193	3	883,0519	471,2134	0,3279262	0,6603911	640,1053	4,901634	1	10	883	471						Untertest1.avi	0	880	547	72	111	806	355	217	0	Content		811	360	9519960	2901119292
9537	09:10:25.326	00:00:09.537	572	915,0068	492,6003	0,3276691	0,6596999	640,1053	4,885206	3	868,6737	466,3031	0,3277195	0,6596972	640,1053	4,897366	1	10	869	466						Untertest1.avi	0	880	547	72	111	806	355	217	0	Content		797	355	9537083	2901136415
9553	09:10:25.342	00:00:09.553	573	930,1602	498,1869	0,327665	0,6587669	640,1053	4,818565	3	879,9402	472,3421	0,3276919	0,6587643	640,1053	4,83092	1	10	880	472						Untertest1.avi	0	880	547	72	111	806	355	217	0	Content		808	361	9553332	2901152664
9570	09:10:25.359	00:00:09.569	574	914,6229	498,2663	0,327627	0,6573467	640,1053	4,817852	3	868,046	472,2927	0,3276775	0,657344	640,1053	4,829951	1	10	868	472						Untertest1.avi	0	880	547	72	111	806	355	217	0	Content		796	361	9569955	2901169287
9587	09:10:25.376	00:00:09.586	575	925,7465	493,7859	0,3277721	0,6557183	640,1053	4,788097	3	875,3528	467,8595	0,327799	0,6557158	640,1053	4,800365	1	10	875	468						Untertest1.avi	0	880	547	72	111	806	355	217	0	Content		803	357	9586580	2901185912
9604	09:10:25.393	00:00:09.603	576	922,9275	489,1176	0,3279356	0,6538166	640,1053	4,750174	3	876,4933	462,996	0,327986	0,653814	640,1053	4,762512	1	10	876	463						Untertest1.avi	0	880	547	72	111	806	355	217	0	Content		804	352	9603703	2901203035
9620	09:10:25.409	00:00:09.620	577	936,3174	501,2124	0,3299205	0,6515624	640,1053	4,592107	3	877,7415	475,9225	0,3299213	0,6515613	640,1053	4,602829	1	10	878	476						Untertest1.avi	0	880	547	72	111	806	355	217	0	Content		806	365	9620341	2901219673
9637	09:10:25.426	00:00:09.636	578	915,6318	497,1781	0,3271494	0,6490198	640,1053	4,554546	3	863,6021	471,5496	0,3271519	0,6490188	640,1053	4,566771	1	10	864	472						Untertest1.avi	0	880	547	72	111	806	355	217	0	Content		792	361	9636953	2901236285
9653	09:10:25.442	00:00:09.653	579	-1024	-768	-1	-1	-1	-1	4	-1024	-768	-1	-1	-1	-1	4		0	0						Untertest1.avi	0	880	547	72	111				0	Content		-72	-111	9653201	2901252533
9670	09:10:25.459	00:00:09.669	580	-1024	-768	-1	-1	-1	-1	4	-1024	-768	-1	-1	-1	-1	4		0	0						Untertest1.avi	0	880	547	72	111				0	Content		-72	-111	9669824	2901269156
9686	09:10:25.475	00:00:09.686	581	-1024	-768	-1	-1	-1	-1	4	-1024	-768	-1	-1	-1	-1	4		0	0						Untertest1.avi	0	880	547	72	111				0	Content		-72	-111	9686492	2901285824
9703	09:10:25.492	00:00:09.703	582	-1024	-768	-1	-1	-1	-1	4	-1024	-768	-1	-1	-1	-1	4		0	0						Untertest1.avi	0	880	547	72	111				0	Content		-72	-111	9703222	2901302554
9720	09:10:25.509	00:00:09.720	583	-1024	-768	-1	-1	-1	-1	4	-1024	-768	-1	-1	-1	-1	4		0	0						Untertest1.avi	0	880	547	72	111				0	Content		-72	-111	9720021	2901319353
9737	09:10:25.526	00:00:09.736	584	-1024	-768	-1	-1	-1	-1	4	-1024	-768	-1	-1	-1	-1	4		0	0						Untertest1.avi	0	880	547	72	111				0	Content		-72	-111	9736689	2901336021
9753	09:10:25.542	00:00:09.753	585	-1024	-768	-1	-1	-1	-1	4	-1024	-768	-1	-1	-1	-1	4		0	0						Untertest1.avi	0	880	547	72	111				0	Content		-72	-111	9753195	2901352527
9770	09:10:25.559	00:00:09.769	586	-1024	-768	-1	-1	-1	-1	4	-1024	-768	-1	-1	-1	-1	4		0	0						Untertest1.avi	0	880	547	72	111				0	Content		-72	-111	9769819	2901369151
9786	09:10:25.575	00:00:09.786	587	-1024	-768	-1	-1	-1	-1	4	-1024	-768	-1	-1	-1	-1	4		0	0						Untertest1.avi	0	880	547	72	111				0	Content		-72	-111	9786486	2901385818
9803	09:10:25.592	00:00:09.803	588	-1024	-768	-1	-1	-1	-1	4	-1024	-768	-1	-1	-1	-1	4		0	0						Untertest1.avi	0	880	547	72	111				0	Content		-72	-111	9803276	2901402608
9820	09:10:25.609	00:00:09.819	589	-1024	-768	-1	-1	-1	-1	4	-1024	-768	-1	-1	-1	-1	4		0	0						Untertest1.avi	0	880	547	72	111				0	Content		-72	-111	9819944	2901419276
9837	09:10:25.626	00:00:09.836	590	-1024	-768	-1	-1	-1	-1	4	-1024	-768	-1	-1	-1	-1	4		0	0						Untertest1.avi	0	880	547	72	111				0	Content		-72	-111	9836505	2901435837
9853	09:10:25.642	00:00:09.853	591	-1024	-768	-1	-1	-1	-1	4	-1024	-768	-1	-1	-1	-1	4		0	0						Untertest1.avi	0	880	547	72	111				0	Content		-72	-111	9853173	2901452505
9870	09:10:25.659	00:00:09.869	592	842,7959	949,4372	0,3301162	0,6288027	627,5699	3,750383	3	785,3298	935,5309	0,3301187	0,6288018	627,5699	3,760412	1	11	785	936						Untertest1.avi	0	880	547	72	111	713	825	17	0	Content		713	825	9869688	2901469020
9887	09:10:25.676	00:00:09.886	593	-1024	-768	-1	-1	-1	-1	4	-1024	-768	-1	-1	-1	-1	4		0	0						Untertest1.avi	0	880	547	72	111				0	Content		-72	-111	9886689	2901486021
9903	09:10:25.692	00:00:09.903	594	-1024	-768	-1	-1	-1	-1	4	-1024	-768	-1	-1	-1	-1	4		0	0						Untertest1.avi	0	880	547	72	111				0	Content		-72	-111	9903312	2901502644
9920	09:10:25.709	00:00:09.919	595	-1024	-768	-1	-1	-1	-1	4	-1024	-768	-1	-1	-1	-1	4		0	0						Untertest1.avi	0	880	547	72	111				0	Content		-72	-111	9919980	2901519312
9936	09:10:25.725	00:00:09.936	596	-1024	-768	-1	-1	-1	-1	4	-1024	-768	-1	-1	-1	-1	4		0	0						Untertest1.avi	0	880	547	72	111				0	Content		-72	-111	9936459	2901535791
9953	09:10:25.742	00:00:09.953	597	-1024	-768	-1	-1	-1	-1	4	-1024	-768	-1	-1	-1	-1	4		0	0						Untertest1.avi	0	880	547	72	111				0	Content		-72	-111	9953127	2901552459
9970	09:10:25.759	00:00:09.969	598	-1024	-768	-1	-1	-1	-1	4	-1024	-768	-1	-1	-1	-1	4		0	0						Untertest1.avi	0	880	547	72	111				0	Content		-72	-111	9969844	2901569176
9987	09:10:25.776	00:00:09.986	599	-1024	-768	-1	-1	-1	-1	4	-1024	-768	-1	-1	-1	-1	4		0	0						Untertest1.avi	0	880	547	72	111				0	Content		-72	-111	9986512	2901585844
10003	09:10:25.792	00:00:10.003	600	-1024	-768	-1	-1	-1	-1	4	-1024	-768	-1	-1	-1	-1	4		0	0						Untertest1.avi	0	880	547	72	111				0	Content		-72	-111	10003099	2901602431
10020	09:10:25.809	00:00:10.019	601	-1024	-768	-1	-1	-1	-1	4	-1024	-768	-1	-1	-1	-1	4		0	0						Untertest1.avi	0	880	547	72	111				0	Content		-72	-111	10019766	2901619098
10036	09:10:25.825	00:00:10.036	602	-1024	-768	-1	-1	-1	-1	4	-1024	-768	-1	-1	-1	-1	4		0	0						Untertest1.avi	0	880	547	72	111				0	Content		-72	-111	10036410	2901635742
10053	09:10:25.842	00:00:10.053	603	-1024	-768	-1	-1	-1	-1	4	-1024	-768	-1	-1	-1	-1	4		0	0						Untertest1.avi	0	880	547	72	111				0	Content		-72	-111	10053078	2901652410
10070	09:10:25.859	00:00:10.069	604	-1024	-768	-1	-1	-1	-1	4	-1024	-768	-1	-1	-1	-1	4		0	0						Untertest1.avi	0	880	547	72	111				0	Content		-72	-111	10069635	2901668967
10086	09:10:25.875	00:00:10.086	605	-1024	-768	-1	-1	-1	-1	4	-1024	-768	-1	-1	-1	-1	4		0	0						Untertest1.avi	0	880	547	72	111				0	Content		-72	-111	10086303	2901685635
10103	09:10:25.892	00:00:10.102	606	-1024	-768	-1	-1	-1	-1	4	-1024	-768	-1	-1	-1	-1	4		0	0						Untertest1.avi	0	880	547	72	111				0	Content		-72	-111	10102998	2901702330
10120	09:10:25.909	00:00:10.119	607	-1024	-768	-1	-1	-1	-1	4	-1024	-768	-1	-1	-1	-1	4		0	0						Untertest1.avi	0	880	547	72	111				0	Content		-72	-111	10119666	2901718998
10136	09:10:25.925	00:00:10.136	608	-1024	-768	-1	-1	-1	-1	4	-1024	-768	-1	-1	-1	-1	4		0	0						Untertest1.avi	0	880	547	72	111				0	Content		-72	-111	10136316	2901735648
10153	09:10:25.942	00:00:10.152	609	655,7751	840,3204	0,336793	0,5998424	636,7491	3,602923	3	593,4822	823,3329	0,3367955	0,5998417	636,7491	3,611727	1	12	593	823						Untertest1.avi	0	880	547	72	111	466	719	200	0	Content		521	712	10152927	2901752259
10170	09:10:25.959	00:00:10.169	610	-1024	-768	-1	-1	-1	-1	4	-1024	-768	-1	-1	-1	-1	4	12	0	0						Untertest1.avi	0	880	547	72	111	466	719	200	0	Content		-72	-111	10169677	2901769009
10186	09:10:25.975	00:00:10.186	611	-1024	-768	-1	-1	-1	-1	4	-1024	-768	-1	-1	-1	-1	4	12	0	0						Untertest1.avi	0	880	547	72	111	466	719	200	0	Content		-72	-111	10186239	2901785571
10203	09:10:25.992	00:00:10.202	612	-1024	-768	-1	-1	-1	-1	4	-1024	-768	-1	-1	-1	-1	4	12	0	0						Untertest1.avi	0	880	547	72	111	466	719	200	0	Content		-72	-111	10202907	2901802239
10220	09:10:26.009	00:00:10.219	613	-1024	-768	-1	-1	-1	-1	4	-1024	-768	-1	-1	-1	-1	4	12	0	0						Untertest1.avi	0	880	547	72	111	466	719	200	0	Content		-72	-111	10219546	2901818878
10236	09:10:26.025	00:00:10.236	614	-1024	-768	-1	-1	-1	-1	4	-1024	-768	-1	-1	-1	-1	4	12	0	0						Untertest1.avi	0	880	547	72	111	466	719	200	0	Content		-72	-111	10236214	2901835546
10253	09:10:26.042	00:00:10.252	615	-1024	-768	-1	-1	-1	-1	4	-1024	-768	-1	-1	-1	-1	4	12	0	0						Untertest1.avi	0	880	547	72	111	466	719	200	0	Content		-72	-111	10252797	2901852129
10269	09:10:26.058	00:00:10.269	616	-1024	-768	-1	-1	-1	-1	4	571,9608	851,4381	0,3427412	0,5833725	634,5925	3,646767	0	12	572	851						Untertest1.avi	0	880	547	72	111	466	719	200	0	Content		500	740	10269423	2901868755
10286	09:10:26.075	00:00:10.286	617	434,6655	816,2017	0,4467813	0,4872199	621,338	3,164675	0	-1024	-768	-1	-1	-1	-1	4	12	435	816						Untertest1.avi	0	880	547	72	111	466	719	200	0	Content		363	705	10286047	2901885379
10303	09:10:26.092	00:00:10.302	618	-1024	-768	-1	-1	-1	-1	4	537,6929	829,7841	0,3439844	0,5799211	634,5925	3,606441	0	12	538	830						Untertest1.avi	0	880	547	72	111	466	719	200	0	Content		466	719	10302794	2901902126
10319	09:10:26.108	00:00:10.319	619	426,5029	883,6201	0,448538	0,4846513	621,338	3,118584	0	581,2865	823,0343	0,3447112	0,5784317	634,5925	3,660189	0	12	504	853						Untertest1.avi	0	880	547	72	111	466	719	200	0	Content		432	742	10319417	2901918749
10336	09:10:26.125	00:00:10.336	620	426,5029	883,6201	0,4494556	0,4838094	621,4589	3,118584	0	581,2865	823,0343	0,3457192	0,5771213	633,1713	3,660189	0	12	504	853						Untertest1.avi	0	880	547	72	111	466	719	200	0	Content		432	742	10336041	2901935373
10353	09:10:26.142	00:00:10.352	621	-1024	-768	-1	-1	-1	-1	4	-1024	-768	-1	-1	-1	-1	4		0	0						Untertest1.avi	0	880	547	72	111				0	Content		-72	-111	10352790	2901952122
10369	09:10:26.158	00:00:10.369	622	-1024	-768	-1	-1	-1	-1	4	-1024	-768	-1	-1	-1	-1	4		0	0						Untertest1.avi	0	880	547	72	111				0	Content		-72	-111	10369413	2901968745
10386	09:10:26.175	00:00:10.386	623	-1024	-768	-1	-1	-1	-1	4	-1024	-768	-1	-1	-1	-1	4		0	0						Untertest1.avi	0	880	547	72	111				0	Content		-72	-111	10386038	2901985370
10403	09:10:26.192	00:00:10.402	624	-1024	-768	-1	-1	-1	-1	4	-1024	-768	-1	-1	-1	-1	4		0	0						Untertest1.avi	0	880	547	72	111				0	Content		-72	-111	10402724	2902002056
10419	09:10:26.208	00:00:10.419	625	-1024	-768	-1	-1	-1	-1	4	-1024	-768	-1	-1	-1	-1	4		0	0						Untertest1.avi	0	880	547	72	111				0	Content		-72	-111	10419392	2902018724
10436	09:10:26.225	00:00:10.436	626	-1024	-768	-1	-1	-1	-1	4	-1024	-768	-1	-1	-1	-1	4		0	0						Untertest1.avi	0	880	547	72	111				0	Content		-72	-111	10436026	2902035358
10453	09:10:26.242	00:00:10.452	627	-1024	-768	-1	-1	-1	-1	4	-1024	-768	-1	-1	-1	-1	4		0	0						Untertest1.avi	0	880	547	72	111				0	Content		-72	-111	10452694	2902052026
10469	09:10:26.258	00:00:10.469	628	-1024	-768	-1	-1	-1	-1	4	-1024	-768	-1	-1	-1	-1	4		0	0						Untertest1.avi	0	880	547	72	111				0	Content		-72	-111	10469285	2902068617
10486	09:10:26.275	00:00:10.485	629	-1024	-768	-1	-1	-1	-1	4	-1024	-768	-1	-1	-1	-1	4		0	0						Untertest1.avi	0	880	547	72	111				0	Content		-72	-111	10485971	2902085303
10503	09:10:26.292	00:00:10.502	630	-1024	-768	-1	-1	-1	-1	4	-1024	-768	-1	-1	-1	-1	4		0	0						Untertest1.avi	0	880	547	72	111				0	Content		-72	-111	10502639	2902101971
10519	09:10:26.308	00:00:10.519	631	-1024	-768	-1	-1	-1	-1	4	-1024	-768	-1	-1	-1	-1	4		0	0						Untertest1.avi	0	880	547	72	111				0	Content		-72	-111	10519271	2902118603
10536	09:10:26.325	00:00:10.535	632	-1024	-768	-1	-1	-1	-1	4	-1024	-768	-1	-1	-1	-1	4		0	0						Untertest1.avi	0	880	547	72	111				0	Content		-72	-111	10535939	2902135271
10553	09:10:26.342	00:00:10.552	633	-1024	-768	-1	-1	-1	-1	4	-1024	-768	-1	-1	-1	-1	4		0	0						Untertest1.avi	0	880	547	72	111				0	Content		-72	-111	10552654	2902151986
10569	09:10:26.358	00:00:10.569	634	-1024	-768	-1	-1	-1	-1	4	-1024	-768	-1	-1	-1	-1	4		0	0						Untertest1.avi	0	880	547	72	111				0	Content		-72	-111	10569279	2902168611
10586	09:10:26.375	00:00:10.585	635	-1024	-768	-1	-1	-1	-1	4	-1024	-768	-1	-1	-1	-1	4		0	0						Untertest1.avi	0	880	547	72	111				0	Content		-72	-111	10585901	2902185233
10603	09:10:26.392	00:00:10.602	636	-1024	-768	-1	-1	-1	-1	4	-1024	-768	-1	-1	-1	-1	4		0	0						Untertest1.avi	0	880	547	72	111				0	Content		-72	-111	10602530	2902201862
10619	09:10:26.408	00:00:10.619	637	-1024	-768	-1	-1	-1	-1	4	-1024	-768	-1	-1	-1	-1	4		0	0						Untertest1.avi	0	880	547	72	111				0	Content		-72	-111	10619224	2902218556
10636	09:10:26.425	00:00:10.635	638	-1024	-768	-1	-1	-1	-1	4	-1024	-768	-1	-1	-1	-1	4		0	0						Untertest1.avi	0	880	547	72	111				0	Content		-72	-111	10635892	2902235224
10653	09:10:26.442	00:00:10.652	639	-1024	-768	-1	-1	-1	-1	4	-1024	-768	-1	-1	-1	-1	4		0	0						Untertest1.avi	0	880	547	72	111				0	Content		-72	-111	10652524	2902251856
10669	09:10:26.458	00:00:10.669	640	-1024	-768	-1	-1	-1	-1	4	-1024	-768	-1	-1	-1	-1	4		0	0						Untertest1.avi	0	880	547	72	111				0	Content		-72	-111	10669192	2902268524
10686	09:10:26.475	00:00:10.685	641	-1024	-768	-1	-1	-1	-1	4	-1024	-768	-1	-1	-1	-1	4		0	0						Untertest1.avi	0	880	547	72	111				0	Content		-72	-111	10685862	2902285194
10703	09:10:26.492	00:00:10.702	642	-1024	-768	-1	-1	-1	-1	4	-1024	-768	-1	-1	-1	-1	4		0	0						Untertest1.avi	0	880	547	72	111				0	Content		-72	-111	10702529	2902301861
10719	09:10:26.508	00:00:10.719	643	-1024	-768	-1	-1	-1	-1	4	-1024	-768	-1	-1	-1	-1	4		0	0						Untertest1.avi	0	880	547	72	111				0	Content		-72	-111	10719194	2902318526
10736	09:10:26.525	00:00:10.735	644	-1024	-768	-1	-1	-1	-1	4	-1024	-768	-1	-1	-1	-1	4		0	0						Untertest1.avi	0	880	547	72	111				0	Content		-72	-111	10735862	2902335194
10753	09:10:26.542	00:00:10.752	645	-1024	-768	-1	-1	-1	-1	4	-1024	-768	-1	-1	-1	-1	4		0	0						Untertest1.avi	0	880	547	72	111				0	Content		-72	-111	10752530	2902351862
10769	09:10:26.558	00:00:10.769	646	508,6001	872,7134	0,3596669	0,5592028	625,0044	4,08021	3	434,8119	859,8073	0,3603791	0,559179	631,3121	4,127849	1	13	435	860						Untertest1.avi	0	880	547	72	111	363	753	33	0	Content		363	749	10769151	2902368483
10786	09:10:26.575	00:00:10.785	647	500,8615	879,5477	0,3592822	0,5601852	625,0057	4,049193	3	434,6255	868,0107	0,360459	0,5601556	635,0388	4,118361	1	13	435	868						Untertest1.avi	0	880	547	72	111	363	753	33	0	Content		363	757	10785771	2902385103
10802	09:10:26.591	00:00:10.802	648	-1024	-768	-1	-1	-1	-1	4	-1024	-768	-1	-1	-1	-1	4		0	0						Untertest1.avi	0	880	547	72	111				0	Content		-72	-111	10802396	2902401728
10819	09:10:26.608	00:00:10.819	649	-1024	-768	-1	-1	-1	-1	4	-1024	-768	-1	-1	-1	-1	4		0	0						Untertest1.avi	0	880	547	72	111				0	Content		-72	-111	10819146	2902418478
10836	09:10:26.625	00:00:10.835	650	-1024	-768	-1	-1	-1	-1	4	-1024	-768	-1	-1	-1	-1	4		0	0						Untertest1.avi	0	880	547	72	111				0	Content		-72	-111	10835770	2902435102
10852	09:10:26.641	00:00:10.852	651	-1024	-768	-1	-1	-1	-1	4	-1024	-768	-1	-1	-1	-1	4		0	0						Untertest1.avi	0	880	547	72	111				0	Content		-72	-111	10852438	2902451770
10869	09:10:26.658	00:00:10.869	652	-1024	-768	-1	-1	-1	-1	4	-1024	-768	-1	-1	-1	-1	4		0	0						Untertest1.avi	0	880	547	72	111				0	Content		-72	-111	10869018	2902468350
10886	09:10:26.675	00:00:10.885	653	-1024	-768	-1	-1	-1	-1	4	-1024	-768	-1	-1	-1	-1	4		0	0						Untertest1.avi	0	880	547	72	111				0	Content		-72	-111	10885705	2902485037
10902	09:10:26.691	00:00:10.902	654	-1024	-768	-1	-1	-1	-1	4	-1024	-768	-1	-1	-1	-1	4		0	0						Untertest1.avi	0	880	547	72	111				0	Content		-72	-111	10902373	2902501705
10919	09:10:26.708	00:00:10.919	655	-1024	-768	-1	-1	-1	-1	4	-1024	-768	-1	-1	-1	-1	4		0	0						Untertest1.avi	0	880	547	72	111				0	Content		-72	-111	10919006	2902518338
10936	09:10:26.725	00:00:10.935	656	-1024	-768	-1	-1	-1	-1	4	-1024	-768	-1	-1	-1	-1	4		0	0						Untertest1.avi	0	880	547	72	111				0	Content		-72	-111	10935674	2902535006
10952	09:10:26.741	00:00:10.952	657	472,745	872,6359	0,4598173	0,4791382	623,3645	4,417097	0	-1024	-768	-1	-1	-1	-1	4	14	473	873						Untertest1.avi	0	880	547	72	111	401	762	17	0	Content		401	762	10952389	2902551721
10969	09:10:26.758	00:00:10.969	658	-1024	-768	-1	-1	-1	-1	4	-1024	-768	-1	-1	-1	-1	4		0	0						Untertest1.avi	0	880	547	72	111				0	Content		-72	-111	10969010	2902568342
10986	09:10:26.775	00:00:10.985	659	-1024	-768	-1	-1	-1	-1	4	-1024	-768	-1	-1	-1	-1	4		0	0						Untertest1.avi	0	880	547	72	111				0	Content		-72	-111	10985697	2902585029
11002	09:10:26.791	00:00:11.002	660	-1024	-768	-1	-1	-1	-1	4	-1024	-768	-1	-1	-1	-1	4		0	0						Untertest1.avi	0	880	547	72	111				0	Content		-72	-111	11002365	2902601697
11019	09:10:26.808	00:00:11.018	661	-1024	-768	-1	-1	-1	-1	4	-1024	-768	-1	-1	-1	-1	4		0	0						Untertest1.avi	0	880	547	72	111				0	Content		-72	-111	11018998	2902618330
11036	09:10:26.825	00:00:11.035	662	-1024	-768	-1	-1	-1	-1	4	-1024	-768	-1	-1	-1	-1	4		0	0						Untertest1.avi	0	880	547	72	111				0	Content		-72	-111	11035666	2902634998
11052	09:10:26.841	00:00:11.052	663	-1024	-768	-1	-1	-1	-1	4	-1024	-768	-1	-1	-1	-1	4		0	0						Untertest1.avi	0	880	547	72	111				0	Content		-72	-111	11052334	2902651666
11069	09:10:26.858	00:00:11.069	664	-1024	-768	-1	-1	-1	-1	4	-1024	-768	-1	-1	-1	-1	4		0	0						Untertest1.avi	0	880	547	72	111				0	Content		-72	-111	11069002	2902668334
11086	09:10:26.875	00:00:11.085	665	472,6537	874,2864	0,4702777	0,4757002	619,9268	4,446221	0	-1024	-768	-1	-1	-1	-1	4	15	473	874						Untertest1.avi	0	880	547	72	111	384	757	117	0	Content		401	763	11085626	2902684958
11102	09:10:26.891	00:00:11.102	666	-1024	-768	-1	-1	-1	-1	4	-1024	-768	-1	-1	-1	-1	4	15	0	0						Untertest1.avi	0	880	547	72	111	384	757	117	0	Content		-72	-111	11102284	2902701616
11119	09:10:26.908	00:00:11.118	667	-1024	-768	-1	-1	-1	-1	4	-1024	-768	-1	-1	-1	-1	4	15	0	0						Untertest1.avi	0	880	547	72	111	384	757	117	0	Content		-72	-111	11118952	2902718284
11136	09:10:26.925	00:00:11.135	668	448,4998	864,5103	0,4670619	0,4750197	593,3874	4,193782	0	413,5705	870,887	0,3551936	0,5626837	616,9772	4,117786	0	15	431	868						Untertest1.avi	0	880	547	72	111	384	757	117	0	Content		359	757	11135576	2902734908
11152	09:10:26.941	00:00:11.152	669	435,7614	873,3193	0,4673943	0,474897	593,3874	4,174722	0	415,707	868,3932	0,3554965	0,5621443	616,9772	4,081831	0	15	426	871						Untertest1.avi	0	880	547	72	111	384	757	117	0	Content		354	760	11152202	2902751534
11169	09:10:26.958	00:00:11.168	670	484,0851	859,533	0,4680332	0,4744851	593,1284	4,088738	0	439,5732	871,9017	0,3559253	0,5616848	616,8831	4,044798	0	15	462	866						Untertest1.avi	0	880	547	72	111	384	757	117	0	Content		390	755	11168948	2902768280
11186	09:10:26.975	00:00:11.185	671	424,1347	746,8478	0,4683945	0,4723358	593,1332	4,092935	0	398,7848	750,7402	0,356729	0,5592503	616,9504	3,99854	0	15	411	749						Untertest1.avi	0	880	547	72	111	384	757	117	0	Content		339	638	11185574	2902784906
11202	09:10:26.991	00:00:11.202	672	459,2883	552,7159	0,4688285	0,4693173	593,1436	4,010867	0	452,4106	560,7244	0,3570451	0,5563487	616,7054	3,935769	0	16	456	557						Untertest1.avi	0	880	547	72	111	455	315	400	0	Content		384	446	11202203	2902801535
11219	09:10:27.008	00:00:11.218	673	499,2265	438,183	0,4690329	0,4678461	593,5433	3,948009	0	496,6313	445,7517	0,3570988	0,5548093	616,6867	3,909078	0	16	498	442						Untertest1.avi	0	880	547	72	111	455	315	400	0	Content		426	331	11218827	2902818159
11236	09:10:27.025	00:00:11.235	674	507,9262	416,1157	0,4693101	0,4678314	593,1117	3,904292	0	504,9587	419,0523	0,3571778	0,5547161	616,8162	3,89344	0	16	506	418						Untertest1.avi	0	880	547	72	111	455	315	400	0	Content		434	307	11235577	2902834909
11252	09:10:27.041	00:00:11.252	675	537,9097	421,3111	0,4697902	0,4681279	593,0129	3,920605	0	517,7704	417,2197	0,3555035	0,5550097	625,9547	3,924146	0	16	528	419						Untertest1.avi	0	880	547	72	111	455	315	400	0	Content		456	308	11252200	2902851532
11269	09:10:27.058	00:00:11.268	676	535,8025	422,5977	0,4700497	0,4682	592,8998	3,859935	0	509,8241	407,4119	0,3555951	0,5549653	625,9318	3,888435	0	16	523	415						Untertest1.avi	0	880	547	72	111	455	315	400	0	Content		451	304	11268826	2902868158
11286	09:10:27.075	00:00:11.285	677	539,8289	424,1033	0,4702702	0,46836	592,8645	3,839601	0	513,5109	421,0701	0,3576068	0,5549938	616,5487	3,802501	0	16	527	423						Untertest1.avi	0	880	547	72	111	455	315	400	0	Content		455	312	11285574	2902884906
11302	09:10:27.091	00:00:11.302	678	541,348	425,3224	0,4704549	0,4685766	592,8511	3,819211	0	512,5715	432,4373	0,3577006	0,5550686	616,5172	3,763369	0	16	527	429						Untertest1.avi	0	880	547	72	111	455	315	400	0	Content		455	318	11302200	2902901532
11319	09:10:27.108	00:00:11.318	679	545,9328	423,4888	0,4706614	0,4688136	592,8017	3,78345	0	510,1372	428,6641	0,3577926	0,5550683	616,5623	3,756744	0	16	528	426						Untertest1.avi	0	880	547	72	111	455	315	400	0	Content		456	315	11318827	2902918159
11335	09:10:27.124	00:00:11.335	680	532,4373	426,4419	0,470798	0,4689169	592,8829	3,750853	0	522,0646	424,5588	0,3578921	0,554928	616,5365	3,729095	0	16	527	426						Untertest1.avi	0	880	547	72	111	455	315	400	0	Content		455	315	11335450	2902934782
11352	09:10:27.141	00:00:11.352	681	543,0897	427,7923	0,4710063	0,4688194	592,8958	3,751359	0	524,5684	437,8564	0,3579933	0,5545057	616,6046	3,732049	0	16	534	433						Untertest1.avi	0	880	547	72	111	455	315	400	0	Content		462	322	11352199	2902951531
11369	09:10:27.158	00:00:11.368	682	541,8574	421,5483	0,4712753	0,4684988	592,9251	3,713267	0	520,0923	420,4324	0,3581418	0,5540971	616,7142	3,684947	0	16	531	421						Untertest1.avi	0	880	547	72	111	455	315	400	0	Content		459	310	11368824	2902968156
11385	09:10:27.174	00:00:11.385	683	542,5693	429,9186	0,4715835	0,4679773	593,0826	3,727043	0	524,2943	424,146	0,3583386	0,5534432	616,8198	3,658221	0	16	533	427						Untertest1.avi	0	880	547	72	111	455	315	400	0	Content		461	316	11385449	2902984781
11402	09:10:27.191	00:00:11.402	684	546,8304	430,1405	0,4719336	0,4674606	593,2565	3,687592	0	513,8772	432,826	0,3585985	0,5527148	616,8791	3,650405	0	16	530	431						Untertest1.avi	0	880	547	72	111	455	315	400	0	Content		458	320	11402072	2903001404
11419	09:10:27.208	00:00:11.418	685	532,8705	435,0144	0,4724104	0,466956	593,3379	3,681068	0	525,6793	418,8156	0,3589288	0,5520812	616,9563	3,587958	0	16	529	427						Untertest1.avi	0	880	547	72	111	455	315	400	0	Content		457	316	11418822	2903018154
11435	09:10:27.224	00:00:11.435	686	546,9026	428,3235	0,4730015	0,4666335	593,4614	3,636468	0	512,625	423,1183	0,3593434	0,5515287	617,1364	3,615529	0	16	530	426						Untertest1.avi	0	880	547	72	111	455	315	400	0	Content		458	315	11435446	2903034778
11452	09:10:27.241	00:00:11.452	687	539,8112	436,1778	0,4736496	0,4661821	593,3735	3,571078	0	530,7083	432,9434	0,3597924	0,5508022	617,1637	3,588559	0	16	535	435						Untertest1.avi	0	880	547	72	111	455	315	400	0	Content		463	324	11452073	2903051405
11469	09:10:27.258	00:00:11.468	688	540,9786	425,4714	0,4743154	0,4657993	593,5359	3,568683	0	521,5883	423,1226	0,360261	0,549948	617,1744	3,491256	0	16	531	424						Untertest1.avi	0	880	547	72	111	455	315	400	0	Content		459	313	11468696	2903068028
11485	09:10:27.274	00:00:11.485	689	533,1046	418,3112	0,4750373	0,4655328	593,5198	3,465058	0	521,1149	435,5244	0,3607664	0,5492095	617,1265	3,515205	0	16	527	427						Untertest1.avi	0	880	547	72	111	455	315	400	0	Content		455	316	11485449	2903084781
11502	09:10:27.291	00:00:11.502	690	528,6111	362,6669	0,4757314	0,4654162	593,4501	3,240957	0	516,3497	406,54	0,3612678	0,5485231	617,0624	3,401942	0	16	522	385						Untertest1.avi	0	880	547	72	111	455	315	400	0	Content		450	274	11502073	2903101405
11519	09:10:27.308	00:00:11.518	691	515,915	420,2257	0,4763047	0,4653969	593,5165	3,412755	0	502,8592	429,7452	0,3617439	0,5478016	617,2253	3,379724	0	16	509	425						Untertest1.avi	0	880	547	72	111	455	315	400	0	Content		437	314	11518697	2903118029
11535	09:10:27.324	00:00:11.535	692	513,4207	424,0431	0,477055	0,4654639	593,3544	3,357441	0	505,5038	419,9559	0,3622578	0,5472904	617,223	3,344983	0	16	509	422						Untertest1.avi	0	880	547	72	111	455	315	400	0	Content		437	311	11535319	2903134651
11552	09:10:27.341	00:00:11.552	693	507,6641	432,9533	0,4776122	0,4656736	593,1436	3,365246	0	509,333	423,7615	0,362617	0,5467568	616,8364	3,337911	0	16	508	428						Untertest1.avi	0	880	547	72	111	455	315	400	0	Content		436	317	11552069	2903151401
11569	09:10:27.358	00:00:11.568	694	669,3097	454,0183	0,4766008	0,4662483	593,2962	3,351513	0	698,1933	442,6248	0,3615141	0,5465348	616,7628	3,27849	0	16	684	448						Untertest1.avi	0	880	547	72	111	455	315	400	0	Content		612	337	11568692	2903168024
11585	09:10:27.374	00:00:11.585	695	870,8509	507,5723	0,4757918	0,4668236	593,7047	3,357313	0	928,6688	503,6699	0,3602282	0,5467702	617,681	3,243772	0	16	900	506						Untertest1.avi	0	880	547	72	111	455	315	400	0	Content		828	395	11585319	2903184651
11602	09:10:27.391	00:00:11.601	696	-1024	-768	-1	-1	-1	-1	4	-1024	-768	-1	-1	-1	-1	4		0	0						Untertest1.avi	0	880	547	72	111				0	Content		-72	-111	11601956	2903201288
11619	09:10:27.408	00:00:11.618	697	-1024	-768	-1	-1	-1	-1	4	-1024	-768	-1	-1	-1	-1	4		0	0						Untertest1.avi	0	880	547	72	111				0	Content		-72	-111	11618682	2903218014
11635	09:10:27.424	00:00:11.635	698	-1024	-768	-1	-1	-1	-1	4	-1024	-768	-1	-1	-1	-1	4		0	0						Untertest1.avi	0	880	547	72	111				0	Content		-72	-111	11635305	2903234637
11652	09:10:27.441	00:00:11.651	699	-1024	-768	-1	-1	-1	-1	4	-1024	-768	-1	-1	-1	-1	4		0	0						Untertest1.avi	0	880	547	72	111				0	Content		-72	-111	11651936	2903251268
11669	09:10:27.458	00:00:11.668	700	-1024	-768	-1	-1	-1	-1	4	-1024	-768	-1	-1	-1	-1	4		0	0						Untertest1.avi	0	880	547	72	111				0	Content		-72	-111	11668563	2903267895
11685	09:10:27.474	00:00:11.685	701	-1024	-768	-1	-1	-1	-1	4	-1024	-768	-1	-1	-1	-1	4		0	0						Untertest1.avi	0	880	547	72	111				0	Content		-72	-111	11685308	2903284640
11702	09:10:27.491	00:00:11.701	702	-1024	-768	-1	-1	-1	-1	4	-1024	-768	-1	-1	-1	-1	4		0	0						Untertest1.avi	0	880	547	72	111				0	Content		-72	-111	11701939	2903301271
11719	09:10:27.508	00:00:11.718	703	-1024	-768	-1	-1	-1	-1	4	-1024	-768	-1	-1	-1	-1	4		0	0						Untertest1.avi	0	880	547	72	111				0	Content		-72	-111	11718551	2903317883
11735	09:10:27.524	00:00:11.735	704	-1024	-768	-1	-1	-1	-1	4	-1024	-768	-1	-1	-1	-1	4		0	0						Untertest1.avi	0	880	547	72	111				0	Content		-72	-111	11735176	2903334508
11752	09:10:27.541	00:00:11.751	705	-1024	-768	-1	-1	-1	-1	4	-1024	-768	-1	-1	-1	-1	4		0	0						Untertest1.avi	0	880	547	72	111				0	Content		-72	-111	11751937	2903351269
11769	09:10:27.558	00:00:11.768	706	-1024	-768	-1	-1	-1	-1	4	-1024	-768	-1	-1	-1	-1	4		0	0						Untertest1.avi	0	880	547	72	111				0	Content		-72	-111	11768548	2903367880
11786	09:10:27.575	00:00:11.786	707	-1024	-768	-1	-1	-1	-1	4	-1024	-768	-1	-1	-1	-1	4		0	0						Untertest1.avi	0	880	547	72	111				0	Content		-72	-111	11786368	2903385700
11804	09:10:27.593	00:00:11.803	708	-1024	-768	-1	-1	-1	-1	4	-1024	-768	-1	-1	-1	-1	4		0	0						Untertest1.avi	0	880	547	72	111				0	Content		-72	-111	11803614	2903402946
11819	09:10:27.608	00:00:11.818	709	-1024	-768	-1	-1	-1	-1	4	-1024	-768	-1	-1	-1	-1	4		0	0						Untertest1.avi	0	880	547	72	111				0	Content		-72	-111	11818540	2903417872
11835	09:10:27.624	00:00:11.835	710	-1024	-768	-1	-1	-1	-1	4	-1024	-768	-1	-1	-1	-1	4		0	0						Untertest1.avi	0	880	547	72	111				0	Content		-72	-111	11835167	2903434499
11852	09:10:27.641	00:00:11.851	711	-1024	-768	-1	-1	-1	-1	4	-1024	-768	-1	-1	-1	-1	4		0	0						Untertest1.avi	0	880	547	72	111				0	Content		-72	-111	11851792	2903451124
11868	09:10:27.657	00:00:11.868	712	-1024	-768	-1	-1	-1	-1	4	-1024	-768	-1	-1	-1	-1	4		0	0						Untertest1.avi	0	880	547	72	111				0	Content		-72	-111	11868413	2903467745
11885	09:10:27.674	00:00:11.885	713	-1024	-768	-1	-1	-1	-1	4	-1024	-768	-1	-1	-1	-1	4		0	0						Untertest1.avi	0	880	547	72	111				0	Content		-72	-111	11885164	2903484496
11904	09:10:27.693	00:00:11.903	714	-1024	-768	-1	-1	-1	-1	4	-1024	-768	-1	-1	-1	-1	4		0	0						Untertest1.avi	0	880	547	72	111				0	Content		-72	-111	11903604	2903502936
11919	09:10:27.708	00:00:11.918	715	-1024	-768	-1	-1	-1	-1	4	-1024	-768	-1	-1	-1	-1	4		0	0						Untertest1.avi	0	880	547	72	111				0	Content		-72	-111	11918534	2903517866
11935	09:10:27.724	00:00:11.935	716	-1024	-768	-1	-1	-1	-1	4	-1024	-768	-1	-1	-1	-1	4		0	0						Untertest1.avi	0	880	547	72	111				0	Content		-72	-111	11935155	2903534487
11952	09:10:27.741	00:00:11.951	717	-1024	-768	-1	-1	-1	-1	4	-1024	-768	-1	-1	-1	-1	4		0	0						Untertest1.avi	0	880	547	72	111				0	Content		-72	-111	11951779	2903551111
11969	09:10:27.758	00:00:11.968	718	-1024	-768	-1	-1	-1	-1	4	-1024	-768	-1	-1	-1	-1	4		0	0						Untertest1.avi	0	880	547	72	111				0	Content		-72	-111	11968525	2903567857
11985	09:10:27.774	00:00:11.985	719	-1024	-768	-1	-1	-1	-1	4	-1024	-768	-1	-1	-1	-1	4		0	0						Untertest1.avi	0	880	547	72	111				0	Content		-72	-111	11985023	2903584355
12002	09:10:27.791	00:00:12.001	720	-1024	-768	-1	-1	-1	-1	4	-1024	-768	-1	-1	-1	-1	4		0	0						Untertest1.avi	0	880	547	72	111				0	Content		-72	-111	12001774	2903601106
12019	09:10:27.808	00:00:12.018	721	-1024	-768	-1	-1	-1	-1	4	-1024	-768	-1	-1	-1	-1	4		0	0						Untertest1.avi	0	880	547	72	111				0	Content		-72	-111	12018842	2903618174
12036	09:10:27.825	00:00:12.036	722	-1024	-768	-1	-1	-1	-1	4	-1024	-768	-1	-1	-1	-1	4		0	0						Untertest1.avi	0	880	547	72	111				0	Content		-72	-111	12036216	2903635548
12053	09:10:27.842	00:00:12.053	723	-1024	-768	-1	-1	-1	-1	4	-1024	-768	-1	-1	-1	-1	4		0	0						Untertest1.avi	0	880	547	72	111				0	Content		-72	-111	12053464	2903652796
12068	09:10:27.857	00:00:12.068	724	-1024	-768	-1	-1	-1	-1	4	-1024	-768	-1	-1	-1	-1	4		0	0						Untertest1.avi	0	880	547	72	111				0	Content		-72	-111	12068391	2903667723
12085	09:10:27.874	00:00:12.085	725	-1024	-768	-1	-1	-1	-1	4	-1024	-768	-1	-1	-1	-1	4		0	0						Untertest1.avi	0	880	547	72	111				0	Content		-72	-111	12085013	2903684345
12102	09:10:27.891	00:00:12.101	726	-1024	-768	-1	-1	-1	-1	4	-1024	-768	-1	-1	-1	-1	4		0	0						Untertest1.avi	0	880	547	72	111				0	Content		-72	-111	12101762	2903701094
12118	09:10:27.907	00:00:12.118	727	-1024	-768	-1	-1	-1	-1	4	-1024	-768	-1	-1	-1	-1	4		0	0						Untertest1.avi	0	880	547	72	111				0	Content		-72	-111	12118384	2903717716
12135	09:10:27.924	00:00:12.135	728	-1024	-768	-1	-1	-1	-1	4	-1024	-768	-1	-1	-1	-1	4		0	0						Untertest1.avi	0	880	547	72	111				0	Content		-72	-111	12135009	2903734341
12152	09:10:27.941	00:00:12.151	729	-1024	-768	-1	-1	-1	-1	4	-1024	-768	-1	-1	-1	-1	4		0	0						Untertest1.avi	0	880	547	72	111				0	Content		-72	-111	12151634	2903750966
12169	09:10:27.958	00:00:12.168	730	-1024	-768	-1	-1	-1	-1	4	-1024	-768	-1	-1	-1	-1	4		0	0						Untertest1.avi	0	880	547	72	111				0	Content		-72	-111	12168828	2903768160
12186	09:10:27.975	00:00:12.186	731	-1024	-768	-1	-1	-1	-1	4	-1024	-768	-1	-1	-1	-1	4		0	0						Untertest1.avi	0	880	547	72	111				0	Content		-72	-111	12186076	2903785408
12203	09:10:27.992	00:00:12.203	732	-1024	-768	-1	-1	-1	-1	4	-1024	-768	-1	-1	-1	-1	4		0	0						Untertest1.avi	0	880	547	72	111				0	Content		-72	-111	12203326	2903802658
12218	09:10:28.007	00:00:12.218	733	-1024	-768	-1	-1	-1	-1	4	-1024	-768	-1	-1	-1	-1	4		0	0						Untertest1.avi	0	880	547	72	111				0	Content		-72	-111	12218255	2903817587
12235	09:10:28.024	00:00:12.234	734	-1024	-768	-1	-1	-1	-1	4	-1024	-768	-1	-1	-1	-1	4		0	0						Untertest1.avi	0	880	547	72	111				0	Content		-72	-111	12234886	2903834218
12252	09:10:28.041	00:00:12.251	735	-1024	-768	-1	-1	-1	-1	4	-1024	-768	-1	-1	-1	-1	4		0	0						Untertest1.avi	0	880	547	72	111				0	Content		-72	-111	12251626	2903850958
12268	09:10:28.057	00:00:12.268	736	-1024	-768	-1	-1	-1	-1	4	-1024	-768	-1	-1	-1	-1	4		0	0						Untertest1.avi	0	880	547	72	111				0	Content		-72	-111	12268245	2903867577
12285	09:10:28.074	00:00:12.284	737	-1024	-768	-1	-1	-1	-1	4	-1024	-768	-1	-1	-1	-1	4		0	0						Untertest1.avi	0	880	547	72	111				0	Content		-72	-111	12284912	2903884244
12301	09:10:28.090	00:00:12.301	738	-1024	-768	-1	-1	-1	-1	4	-1024	-768	-1	-1	-1	-1	4		0	0						Untertest1.avi	0	880	547	72	111				0	Content		-72	-111	12301496	2903900828
12318	09:10:28.107	00:00:12.318	739	-1024	-768	-1	-1	-1	-1	4	-1024	-768	-1	-1	-1	-1	4		0	0						Untertest1.avi	0	880	547	72	111				0	Content		-72	-111	12318120	2903917452
12335	09:10:28.124	00:00:12.335	740	-1024	-768	-1	-1	-1	-1	4	-1024	-768	-1	-1	-1	-1	4		0	0						Untertest1.avi	0	880	547	72	111				0	Content		-72	-111	12335314	2903934646
12353	09:10:28.142	00:00:12.352	741	-1024	-768	-1	-1	-1	-1	4	-1024	-768	-1	-1	-1	-1	4		0	0						Untertest1.avi	0	880	547	72	111				0	Content		-72	-111	12352689	2903952021
12370	09:10:28.159	00:00:12.369	742	-1024	-768	-1	-1	-1	-1	4	-1024	-768	-1	-1	-1	-1	4		0	0						Untertest1.avi	0	880	547	72	111				0	Content		-72	-111	12369936	2903969268
12385	09:10:28.174	00:00:12.384	743	-1024	-768	-1	-1	-1	-1	4	-1024	-768	-1	-1	-1	-1	4		0	0						Untertest1.avi	0	880	547	72	111				0	Content		-72	-111	12384866	2903984198
12401	09:10:28.190	00:00:12.401	744	-1024	-768	-1	-1	-1	-1	4	-1024	-768	-1	-1	-1	-1	4		0	0						Untertest1.avi	0	880	547	72	111				0	Content		-72	-111	12401487	2904000819
12418	09:10:28.207	00:00:12.418	745	-1024	-768	-1	-1	-1	-1	4	-1024	-768	-1	-1	-1	-1	4		0	0						Untertest1.avi	0	880	547	72	111				0	Content		-72	-111	12418235	2904017567
12435	09:10:28.224	00:00:12.434	746	-1024	-768	-1	-1	-1	-1	4	-1024	-768	-1	-1	-1	-1	4		0	0						Untertest1.avi	0	880	547	72	111				0	Content		-72	-111	12434741	2904034073
12451	09:10:28.240	00:00:12.451	747	-1024	-768	-1	-1	-1	-1	4	-1024	-768	-1	-1	-1	-1	4		0	0						Untertest1.avi	0	880	547	72	111				0	Content		-72	-111	12451482	2904050814
12468	09:10:28.257	00:00:12.468	748	-1024	-768	-1	-1	-1	-1	4	-1024	-768	-1	-1	-1	-1	4		0	0						Untertest1.avi	0	880	547	72	111				0	Content		-72	-111	12468106	2904067438
12485	09:10:28.274	00:00:12.485	749	-1024	-768	-1	-1	-1	-1	4	-1024	-768	-1	-1	-1	-1	4		0	0						Untertest1.avi	0	880	547	72	111				0	Content		-72	-111	12485176	2904084508
12503	09:10:28.292	00:00:12.502	750	-1024	-768	-1	-1	-1	-1	4	-1024	-768	-1	-1	-1	-1	4		0	0						Untertest1.avi	0	880	547	72	111				0	Content		-72	-111	12502550	2904101882
12520	09:10:28.309	00:00:12.519	751	-1024	-768	-1	-1	-1	-1	4	-1024	-768	-1	-1	-1	-1	4		0	0						Untertest1.avi	0	880	547	72	111				0	Content		-72	-111	12519811	2904119143
12535	09:10:28.324	00:00:12.534	752	-1024	-768	-1	-1	-1	-1	4	-1024	-768	-1	-1	-1	-1	4		0	0						Untertest1.avi	0	880	547	72	111				0	Content		-72	-111	12534728	2904134060
12551	09:10:28.340	00:00:12.551	753	-1024	-768	-1	-1	-1	-1	4	-1024	-768	-1	-1	-1	-1	4		0	0						Untertest1.avi	0	880	547	72	111				0	Content		-72	-111	12551352	2904150684
12568	09:10:28.357	00:00:12.568	754	-1024	-768	-1	-1	-1	-1	4	-1024	-768	-1	-1	-1	-1	4		0	0						Untertest1.avi	0	880	547	72	111				0	Content		-72	-111	12568100	2904167432
12585	09:10:28.374	00:00:12.584	755	-1024	-768	-1	-1	-1	-1	4	-1024	-768	-1	-1	-1	-1	4		0	0						Untertest1.avi	0	880	547	72	111				0	Content		-72	-111	12584731	2904184063
12601	09:10:28.390	00:00:12.601	756	-1024	-768	-1	-1	-1	-1	4	-1024	-768	-1	-1	-1	-1	4		0	0						Untertest1.avi	0	880	547	72	111				0	Content		-72	-111	12601349	2904200681
12618	09:10:28.407	00:00:12.618	757	-1024	-768	-1	-1	-1	-1	4	-1024	-768	-1	-1	-1	-1	4		0	0						Untertest1.avi	0	880	547	72	111				0	Content		-72	-111	12618017	2904217349
12635	09:10:28.424	00:00:12.634	758	-1024	-768	-1	-1	-1	-1	4	-1024	-768	-1	-1	-1	-1	4		0	0						Untertest1.avi	0	880	547	72	111				0	Content		-72	-111	12634592	2904233924
12652	09:10:28.441	00:00:12.651	759	-1024	-768	-1	-1	-1	-1	4	-1024	-768	-1	-1	-1	-1	4		0	0						Untertest1.avi	0	880	547	72	111				0	Content		-72	-111	12651800	2904251132
12669	09:10:28.458	00:00:12.669	760	-1024	-768	-1	-1	-1	-1	4	-1024	-768	-1	-1	-1	-1	4		0	0						Untertest1.avi	0	880	547	72	111				0	Content		-72	-111	12669159	2904268491
12686	09:10:28.475	00:00:12.686	761	-1024	-768	-1	-1	-1	-1	4	-1024	-768	-1	-1	-1	-1	4		0	0						Untertest1.avi	0	880	547	72	111				0	Content		-72	-111	12686424	2904285756
12701	09:10:28.490	00:00:12.701	762	-1024	-768	-1	-1	-1	-1	4	-1024	-768	-1	-1	-1	-1	4		0	0						Untertest1.avi	0	880	547	72	111				0	Content		-72	-111	12701340	2904300672
12718	09:10:28.507	00:00:12.717	763	-1024	-768	-1	-1	-1	-1	4	-1024	-768	-1	-1	-1	-1	4		0	0						Untertest1.avi	0	880	547	72	111				0	Content		-72	-111	12717964	2904317296
12735	09:10:28.524	00:00:12.734	764	-1024	-768	-1	-1	-1	-1	4	-1024	-768	-1	-1	-1	-1	4		0	0						Untertest1.avi	0	880	547	72	111				0	Content		-72	-111	12734588	2904333920
12751	09:10:28.540	00:00:12.751	765	-1024	-768	-1	-1	-1	-1	4	-1024	-768	-1	-1	-1	-1	4		0	0						Untertest1.avi	0	880	547	72	111				0	Content		-72	-111	12751269	2904350601
12768	09:10:28.557	00:00:12.767	766	-1024	-768	-1	-1	-1	-1	4	-1024	-768	-1	-1	-1	-1	4		0	0						Untertest1.avi	0	880	547	72	111				0	Content		-72	-111	12767937	2904367269
12785	09:10:28.574	00:00:12.784	767	-1024	-768	-1	-1	-1	-1	4	-1024	-768	-1	-1	-1	-1	4		0	0						Untertest1.avi	0	880	547	72	111				0	Content		-72	-111	12784587	2904383919
12801	09:10:28.590	00:00:12.801	768	-1024	-768	-1	-1	-1	-1	4	-1024	-768	-1	-1	-1	-1	4		0	0						Untertest1.avi	0	880	547	72	111				0	Content		-72	-111	12801209	2904400541
12818	09:10:28.607	00:00:12.818	769	-1024	-768	-1	-1	-1	-1	4	-1024	-768	-1	-1	-1	-1	4		0	0						Untertest1.avi	0	880	547	72	111				0	Content		-72	-111	12818400	2904417732
12836	09:10:28.625	00:00:12.835	770	-1024	-768	-1	-1	-1	-1	4	-1024	-768	-1	-1	-1	-1	4		0	0						Untertest1.avi	0	880	547	72	111				0	Content		-72	-111	12835648	2904434980
12853	09:10:28.642	00:00:12.853	771	-1024	-768	-1	-1	-1	-1	4	-1024	-768	-1	-1	-1	-1	4		0	0						Untertest1.avi	0	880	547	72	111				0	Content		-72	-111	12853019	2904452351
12868	09:10:28.657	00:00:12.867	772	-1024	-768	-1	-1	-1	-1	4	-1024	-768	-1	-1	-1	-1	4		0	0						Untertest1.avi	0	880	547	72	111				0	Content		-72	-111	12867824	2904467156
12884	09:10:28.673	00:00:12.884	773	-1024	-768	-1	-1	-1	-1	4	-1024	-768	-1	-1	-1	-1	4		0	0						Untertest1.avi	0	880	547	72	111				0	Content		-72	-111	12884449	2904483781
12901	09:10:28.690	00:00:12.901	774	-1024	-768	-1	-1	-1	-1	4	-1024	-768	-1	-1	-1	-1	4		0	0						Untertest1.avi	0	880	547	72	111				0	Content		-72	-111	12901195	2904500527
12918	09:10:28.707	00:00:12.917	775	-1024	-768	-1	-1	-1	-1	4	-1024	-768	-1	-1	-1	-1	4		0	0						Untertest1.avi	0	880	547	72	111				0	Content		-72	-111	12917821	2904517153
12934	09:10:28.723	00:00:12.934	776	-1024	-768	-1	-1	-1	-1	4	-1024	-768	-1	-1	-1	-1	4		0	0						Untertest1.avi	0	880	547	72	111				0	Content		-72	-111	12934444	2904533776
12951	09:10:28.740	00:00:12.951	777	-1024	-768	-1	-1	-1	-1	4	-1024	-768	-1	-1	-1	-1	4		0	0						Untertest1.avi	0	880	547	72	111				0	Content		-72	-111	12951111	2904550443
12968	09:10:28.757	00:00:12.967	778	-1024	-768	-1	-1	-1	-1	4	-1024	-768	-1	-1	-1	-1	4		0	0						Untertest1.avi	0	880	547	72	111				0	Content		-72	-111	12967690	2904567022
12985	09:10:28.774	00:00:12.984	779	-1024	-768	-1	-1	-1	-1	4	-1024	-768	-1	-1	-1	-1	4		0	0						Untertest1.avi	0	880	547	72	111				0	Content		-72	-111	12984884	2904584216
13002	09:10:28.791	00:00:13.002	780	-1024	-768	-1	-1	-1	-1	4	-1024	-768	-1	-1	-1	-1	4		0	0						Untertest1.avi	0	880	547	72	111				0	Content		-72	-111	13002258	2904601590
13020	09:10:28.809	00:00:13.019	781	-1024	-768	-1	-1	-1	-1	4	-1024	-768	-1	-1	-1	-1	4		0	0						Untertest1.avi	0	880	547	72	111				0	Content		-72	-111	13019504	2904618836
13034	09:10:28.823	00:00:13.034	782	-1024	-768	-1	-1	-1	-1	4	-1024	-768	-1	-1	-1	-1	4		0	0						Untertest1.avi	0	880	547	72	111				0	Content		-72	-111	13034437	2904633769
13051	09:10:28.840	00:00:13.051	783	-1024	-768	-1	-1	-1	-1	4	-1024	-768	-1	-1	-1	-1	4		0	0						Untertest1.avi	0	880	547	72	111				0	Content		-72	-111	13051060	2904650392
13068	09:10:28.857	00:00:13.067	784	-1024	-768	-1	-1	-1	-1	4	-1024	-768	-1	-1	-1	-1	4		0	0						Untertest1.avi	0	880	547	72	111				0	Content		-72	-111	13067807	2904667139
13084	09:10:28.873	00:00:13.084	785	-1024	-768	-1	-1	-1	-1	4	-1024	-768	-1	-1	-1	-1	4		0	0						Untertest1.avi	0	880	547	72	111				0	Content		-72	-111	13084424	2904683756
13101	09:10:28.890	00:00:13.101	786	-1024	-768	-1	-1	-1	-1	4	-1024	-768	-1	-1	-1	-1	4		0	0						Untertest1.avi	0	880	547	72	111				0	Content		-72	-111	13101092	2904700424
13118	09:10:28.907	00:00:13.117	787	-1024	-768	-1	-1	-1	-1	4	-1024	-768	-1	-1	-1	-1	4		0	0						Untertest1.avi	0	880	547	72	111				0	Content		-72	-111	13117674	2904717006
13134	09:10:28.923	00:00:13.134	788	-1024	-768	-1	-1	-1	-1	4	-1024	-768	-1	-1	-1	-1	4		0	0						Untertest1.avi	0	880	547	72	111				0	Content		-72	-111	13134299	2904733631
13151	09:10:28.940	00:00:13.151	789	-1024	-768	-1	-1	-1	-1	4	-1024	-768	-1	-1	-1	-1	4		0	0						Untertest1.avi	0	880	547	72	111				0	Content		-72	-111	13151493	2904750825
13169	09:10:28.958	00:00:13.168	790	-1024	-768	-1	-1	-1	-1	4	-1024	-768	-1	-1	-1	-1	4		0	0						Untertest1.avi	0	880	547	72	111				0	Content		-72	-111	13168868	2904768200
13186	09:10:28.975	00:00:13.186	791	-1024	-768	-1	-1	-1	-1	4	-1024	-768	-1	-1	-1	-1	4		0	0						Untertest1.avi	0	880	547	72	111				0	Content		-72	-111	13186128	2904785460
13201	09:10:28.990	00:00:13.200	792	-1024	-768	-1	-1	-1	-1	4	-1024	-768	-1	-1	-1	-1	4		0	0						Untertest1.avi	0	880	547	72	111				0	Content		-72	-111	13200922	2904800254
13218	09:10:29.007	00:00:13.217	793	-1024	-768	-1	-1	-1	-1	4	-1024	-768	-1	-1	-1	-1	4		0	0						Untertest1.avi	0	880	547	72	111				0	Content		-72	-111	13217671	2904817003
13234	09:10:29.023	00:00:13.234	794	-1024	-768	-1	-1	-1	-1	4	-1024	-768	-1	-1	-1	-1	4		0	0						Untertest1.avi	0	880	547	72	111				0	Content		-72	-111	13234294	2904833626
13251	09:10:29.040	00:00:13.250	795	-1024	-768	-1	-1	-1	-1	4	-1024	-768	-1	-1	-1	-1	4		0	0						Untertest1.avi	0	880	547	72	111				0	Content		-72	-111	13250911	2904850243
13268	09:10:29.057	00:00:13.267	796	-1024	-768	-1	-1	-1	-1	4	-1024	-768	-1	-1	-1	-1	4		0	0						Untertest1.avi	0	880	547	72	111				0	Content		-72	-111	13267579	2904866911
13284	09:10:29.073	00:00:13.284	797	-1024	-768	-1	-1	-1	-1	4	-1024	-768	-1	-1	-1	-1	4		0	0						Untertest1.avi	0	880	547	72	111				0	Content		-72	-111	13284163	2904883495
13301	09:10:29.090	00:00:13.300	798	-1024	-768	-1	-1	-1	-1	4	-1024	-768	-1	-1	-1	-1	4		0	0						Untertest1.avi	0	880	547	72	111				0	Content		-72	-111	13300789	2904900121
13318	09:10:29.107	00:00:13.317	799	-1024	-768	-1	-1	-1	-1	4	-1024	-768	-1	-1	-1	-1	4		0	0						Untertest1.avi	0	880	547	72	111				0	Content		-72	-111	13317982	2904917314
13335	09:10:29.124	00:00:13.335	800	-1024	-768	-1	-1	-1	-1	4	-1024	-768	-1	-1	-1	-1	4		0	0						Untertest1.avi	0	880	547	72	111				0	Content		-72	-111	13335358	2904934690
13353	09:10:29.142	00:00:13.352	801	-1024	-768	-1	-1	-1	-1	4	-1024	-768	-1	-1	-1	-1	4		0	0						Untertest1.avi	0	880	547	72	111				0	Content		-72	-111	13352730	2904952062
13368	09:10:29.157	00:00:13.367	802	-1024	-768	-1	-1	-1	-1	4	-1024	-768	-1	-1	-1	-1	4		0	0						Untertest1.avi	0	880	547	72	111				0	Content		-72	-111	13367532	2904966864
13384	09:10:29.173	00:00:13.384	803	-1024	-768	-1	-1	-1	-1	4	-1024	-768	-1	-1	-1	-1	4		0	0						Untertest1.avi	0	880	547	72	111				0	Content		-72	-111	13384157	2904983489
13401	09:10:29.190	00:00:13.400	804	-1024	-768	-1	-1	-1	-1	4	-1024	-768	-1	-1	-1	-1	4		0	0						Untertest1.avi	0	880	547	72	111				0	Content		-72	-111	13400907	2905000239
13418	09:10:29.207	00:00:13.417	805	-1024	-768	-1	-1	-1	-1	4	-1024	-768	-1	-1	-1	-1	4		0	0						Untertest1.avi	0	880	547	72	111				0	Content		-72	-111	13417524	2905016856
13434	09:10:29.223	00:00:13.434	806	-1024	-768	-1	-1	-1	-1	4	-1024	-768	-1	-1	-1	-1	4		0	0						Untertest1.avi	0	880	547	72	111				0	Content		-72	-111	13434192	2905033524
13451	09:10:29.240	00:00:13.450	807	-1024	-768	-1	-1	-1	-1	4	-1024	-768	-1	-1	-1	-1	4		0	0						Untertest1.avi	0	880	547	72	111				0	Content		-72	-111	13450778	2905050110
13467	09:10:29.256	00:00:13.467	808	-1024	-768	-1	-1	-1	-1	4	-1024	-768	-1	-1	-1	-1	4		0	0						Untertest1.avi	0	880	547	72	111				0	Content		-72	-111	13467402	2905066734
13485	09:10:29.274	00:00:13.484	809	-1024	-768	-1	-1	-1	-1	4	-1024	-768	-1	-1	-1	-1	4		0	0						Untertest1.avi	0	880	547	72	111				0	Content		-72	-111	13484595	2905083927
13502	09:10:29.291	00:00:13.501	810	-1024	-768	-1	-1	-1	-1	4	-1024	-768	-1	-1	-1	-1	4		0	0						Untertest1.avi	0	880	547	72	111				0	Content		-72	-111	13501965	2905101297
13519	09:10:29.308	00:00:13.519	811	-1024	-768	-1	-1	-1	-1	4	-1024	-768	-1	-1	-1	-1	4		0	0						Untertest1.avi	0	880	547	72	111				0	Content		-72	-111	13519216	2905118548
13534	09:10:29.323	00:00:13.534	812	-1024	-768	-1	-1	-1	-1	4	-1024	-768	-1	-1	-1	-1	4		0	0						Untertest1.avi	0	880	547	72	111				0	Content		-72	-111	13534019	2905133351
13551	09:10:29.340	00:00:13.550	813	-1024	-768	-1	-1	-1	-1	4	-1024	-768	-1	-1	-1	-1	4		0	0						Untertest1.avi	0	880	547	72	111				0	Content		-72	-111	13550768	2905150100
13567	09:10:29.356	00:00:13.567	814	-1024	-768	-1	-1	-1	-1	4	-1024	-768	-1	-1	-1	-1	4		0	0						Untertest1.avi	0	880	547	72	111				0	Content		-72	-111	13567391	2905166723
13584	09:10:29.373	00:00:13.584	815	-1024	-768	-1	-1	-1	-1	4	-1024	-768	-1	-1	-1	-1	4		0	0						Untertest1.avi	0	880	547	72	111				0	Content		-72	-111	13584017	2905183349
13601	09:10:29.390	00:00:13.600	816	-1024	-768	-1	-1	-1	-1	4	-1024	-768	-1	-1	-1	-1	4		0	0						Untertest1.avi	0	880	547	72	111				0	Content		-72	-111	13600661	2905199993
13617	09:10:29.406	00:00:13.617	817	-1024	-768	-1	-1	-1	-1	4	-1024	-768	-1	-1	-1	-1	4		0	0						Untertest1.avi	0	880	547	72	111				0	Content		-72	-111	13617329	2905216661
13634	09:10:29.423	00:00:13.634	818	-1024	-768	-1	-1	-1	-1	4	-1024	-768	-1	-1	-1	-1	4		0	0						Untertest1.avi	0	880	547	72	111				0	Content		-72	-111	13634153	2905233485
13651	09:10:29.440	00:00:13.650	819	-1024	-768	-1	-1	-1	-1	4	-1024	-768	-1	-1	-1	-1	4		0	0						Untertest1.avi	0	880	547	72	111				0	Content		-72	-111	13650821	2905250153
13667	09:10:29.456	00:00:13.667	820	-1024	-768	-1	-1	-1	-1	4	-1024	-768	-1	-1	-1	-1	4		0	0						Untertest1.avi	0	880	547	72	111				0	Content		-72	-111	13667489	2905266821
13684	09:10:29.473	00:00:13.684	821	-1024	-768	-1	-1	-1	-1	4	-1024	-768	-1	-1	-1	-1	4		0	0						Untertest1.avi	0	880	547	72	111				0	Content		-72	-111	13684471	2905283803
13701	09:10:29.490	00:00:13.701	822	-1024	-768	-1	-1	-1	-1	4	-1024	-768	-1	-1	-1	-1	4		0	0						Untertest1.avi	0	880	547	72	111				0	Content		-72	-111	13701139	2905300471
13718	09:10:29.507	00:00:13.717	823	-1024	-768	-1	-1	-1	-1	4	-1024	-768	-1	-1	-1	-1	4		0	0						Untertest1.avi	0	880	547	72	111				0	Content		-72	-111	13717807	2905317139
13735	09:10:29.524	00:00:13.734	824	-1024	-768	-1	-1	-1	-1	4	-1024	-768	-1	-1	-1	-1	4		0	0						Untertest1.avi	0	880	547	72	111				0	Content		-72	-111	13734895	2905334227
13752	09:10:29.541	00:00:13.751	825	-1024	-768	-1	-1	-1	-1	4	-1024	-768	-1	-1	-1	-1	4		0	0						Untertest1.avi	0	880	547	72	111				0	Content		-72	-111	13751563	2905350895
13768	09:10:29.557	00:00:13.768	826	-1024	-768	-1	-1	-1	-1	4	-1024	-768	-1	-1	-1	-1	4		0	0						Untertest1.avi	0	880	547	72	111				0	Content		-72	-111	13768231	2905367563
13785	09:10:29.574	00:00:13.784	827	-1024	-768	-1	-1	-1	-1	4	-1024	-768	-1	-1	-1	-1	4		0	0						Untertest1.avi	0	880	547	72	111				0	Content		-72	-111	13784547	2905383879
13801	09:10:29.590	00:00:13.801	828	-1024	-768	-1	-1	-1	-1	4	-1024	-768	-1	-1	-1	-1	4		0	0						Untertest1.avi	0	880	547	72	111				0	Content		-72	-111	13801215	2905400547
13818	09:10:29.607	00:00:13.817	829	-1024	-768	-1	-1	-1	-1	4	-1024	-768	-1	-1	-1	-1	4		0	0						Untertest1.avi	0	880	547	72	111				0	Content		-72	-111	13817883	2905417215
13834	09:10:29.623	00:00:13.834	830	-1024	-768	-1	-1	-1	-1	4	-1024	-768	-1	-1	-1	-1	4		0	0						Untertest1.avi	0	880	547	72	111				0	Content		-72	-111	13834315	2905433647
13851	09:10:29.640	00:00:13.850	831	-1024	-768	-1	-1	-1	-1	4	-1024	-768	-1	-1	-1	-1	4		0	0						Untertest1.avi	0	880	547	72	111				0	Content		-72	-111	13850983	2905450315
13868	09:10:29.657	00:00:13.867	832	-1024	-768	-1	-1	-1	-1	4	-1024	-768	-1	-1	-1	-1	4		0	0						Untertest1.avi	0	880	547	72	111				0	Content		-72	-111	13867650	2905466982
13884	09:10:29.673	00:00:13.884	833	-1024	-768	-1	-1	-1	-1	4	-1024	-768	-1	-1	-1	-1	4		0	0						Untertest1.avi	0	880	547	72	111				0	Content		-72	-111	13884038	2905483370
13901	09:10:29.690	00:00:13.900	834	-1024	-768	-1	-1	-1	-1	4	-1024	-768	-1	-1	-1	-1	4		0	0						Untertest1.avi	0	880	547	72	111				0	Content		-72	-111	13900706	2905500038
13917	09:10:29.706	00:00:13.917	835	-1024	-768	-1	-1	-1	-1	4	-1024	-768	-1	-1	-1	-1	4		0	0						Untertest1.avi	0	880	547	72	111				0	Content		-72	-111	13917299	2905516631
13934	09:10:29.723	00:00:13.933	836	-1024	-768	-1	-1	-1	-1	4	-1024	-768	-1	-1	-1	-1	4		0	0						Untertest1.avi	0	880	547	72	111				0	Content		-72	-111	13933967	2905533299
13951	09:10:29.740	00:00:13.950	837	-1024	-768	-1	-1	-1	-1	4	-1024	-768	-1	-1	-1	-1	4		0	0						Untertest1.avi	0	880	547	72	111				0	Content		-72	-111	13950635	2905549967
13967	09:10:29.756	00:00:13.967	838	-1024	-768	-1	-1	-1	-1	4	-1024	-768	-1	-1	-1	-1	4		0	0						Untertest1.avi	0	880	547	72	111				0	Content		-72	-111	13967232	2905566564
13984	09:10:29.773	00:00:13.983	839	-1024	-768	-1	-1	-1	-1	4	-1024	-768	-1	-1	-1	-1	4		0	0						Untertest1.avi	0	880	547	72	111				0	Content		-72	-111	13983900	2905583232
14001	09:10:29.790	00:00:14.000	840	-1024	-768	-1	-1	-1	-1	4	-1024	-768	-1	-1	-1	-1	4		0	0						Untertest1.avi	0	880	547	72	111				0	Content		-72	-111	14000568	2905599900
14017	09:10:29.806	00:00:14.017	841	-1024	-768	-1	-1	-1	-1	4	-1024	-768	-1	-1	-1	-1	4		0	0						Untertest1.avi	0	880	547	72	111				0	Content		-72	-111	14017147	2905616479
14034	09:10:29.823	00:00:14.033	842	-1024	-768	-1	-1	-1	-1	4	-1024	-768	-1	-1	-1	-1	4		0	0						Untertest1.avi	0	880	547	72	111				0	Content		-72	-111	14033815	2905633147
14050	09:10:29.839	00:00:14.050	843	-1024	-768	-1	-1	-1	-1	4	-1024	-768	-1	-1	-1	-1	4		0	0						Untertest1.avi	0	880	547	72	111				0	Content		-72	-111	14050483	2905649815
14067	09:10:29.856	00:00:14.067	844	-1024	-768	-1	-1	-1	-1	4	-1024	-768	-1	-1	-1	-1	4		0	0						Untertest1.avi	0	880	547	72	111				0	Content		-72	-111	14067297	2905666629
14084	09:10:29.873	00:00:14.083	845	-1024	-768	-1	-1	-1	-1	4	-1024	-768	-1	-1	-1	-1	4		0	0						Untertest1.avi	0	880	547	72	111				0	Content		-72	-111	14083965	2905683297
14101	09:10:29.890	00:00:14.100	846	-1024	-768	-1	-1	-1	-1	4	-1024	-768	-1	-1	-1	-1	4		0	0						Untertest1.avi	0	880	547	72	111				0	Content		-72	-111	14100632	2905699964
14118	09:10:29.907	00:00:14.117	847	-1024	-768	-1	-1	-1	-1	4	-1024	-768	-1	-1	-1	-1	4		0	0						Untertest1.avi	0	880	547	72	111				0	Content		-72	-111	14117604	2905716936
14134	09:10:29.923	00:00:14.134	848	-1024	-768	-1	-1	-1	-1	4	-1024	-768	-1	-1	-1	-1	4		0	0						Untertest1.avi	0	880	547	72	111				0	Content		-72	-111	14134272	2905733604
14151	09:10:29.940	00:00:14.150	849	-1024	-768	-1	-1	-1	-1	4	-1024	-768	-1	-1	-1	-1	4		0	0						Untertest1.avi	0	880	547	72	111				0	Content		-72	-111	14150940	2905750272
14168	09:10:29.957	00:00:14.168	850	-1024	-768	-1	-1	-1	-1	4	-1024	-768	-1	-1	-1	-1	4		0	0						Untertest1.avi	0	880	547	72	111				0	Content		-72	-111	14168024	2905767356
14185	09:10:29.974	00:00:14.184	851	-1024	-768	-1	-1	-1	-1	4	-1024	-768	-1	-1	-1	-1	4		0	0						Untertest1.avi	0	880	547	72	111				0	Content		-72	-111	14184692	2905784024
14201	09:10:29.990	00:00:14.201	852	-1024	-768	-1	-1	-1	-1	4	-1024	-768	-1	-1	-1	-1	4		0	0						Untertest1.avi	0	880	547	72	111				0	Content		-72	-111	14201360	2905800692
14218	09:10:30.007	00:00:14.217	853	-1024	-768	-1	-1	-1	-1	4	-1024	-768	-1	-1	-1	-1	4		0	0						Untertest1.avi	0	880	547	72	111				0	Content		-72	-111	14217635	2905816967
14234	09:10:30.023	00:00:14.234	854	-1024	-768	-1	-1	-1	-1	4	-1024	-768	-1	-1	-1	-1	4		0	0						Untertest1.avi	0	880	547	72	111				0	Content		-72	-111	14234303	2905833635
14251	09:10:30.040	00:00:14.250	855	-1024	-768	-1	-1	-1	-1	4	-1024	-768	-1	-1	-1	-1	4		0	0						Untertest1.avi	0	880	547	72	111				0	Content		-72	-111	14250971	2905850303
14267	09:10:30.056	00:00:14.266	856	-1024	-768	-1	-1	-1	-1	4	-1024	-768	-1	-1	-1	-1	4		0	0						Untertest1.avi	0	880	547	72	111				0	Content		-72	-111	14266934	2905866266
14284	09:10:30.073	00:00:14.283	857	-1024	-768	-1	-1	-1	-1	4	-1024	-768	-1	-1	-1	-1	4		0	0						Untertest1.avi	0	880	547	72	111				0	Content		-72	-111	14283555	2905882887
14300	09:10:30.089	00:00:14.300	858	-1024	-768	-1	-1	-1	-1	4	-1024	-768	-1	-1	-1	-1	4		0	0						Untertest1.avi	0	880	547	72	111				0	Content		-72	-111	14300239	2905899571
14317	09:10:30.106	00:00:14.316	859	-1024	-768	-1	-1	-1	-1	4	-1024	-768	-1	-1	-1	-1	4		0	0						Untertest1.avi	0	880	547	72	111				0	Content		-72	-111	14316906	2905916238
14334	09:10:30.123	00:00:14.333	860	-1024	-768	-1	-1	-1	-1	4	-1024	-768	-1	-1	-1	-1	4		0	0						Untertest1.avi	0	880	547	72	111				0	Content		-72	-111	14333574	2905932906
14350	09:10:30.139	00:00:14.350	861	-1024	-768	-1	-1	-1	-1	4	-1024	-768	-1	-1	-1	-1	4		0	0						Untertest1.avi	0	880	547	72	111				0	Content		-72	-111	14350227	2905949559
14367	09:10:30.156	00:00:14.366	862	-1024	-768	-1	-1	-1	-1	4	-1024	-768	-1	-1	-1	-1	4		0	0						Untertest1.avi	0	880	547	72	111				0	Content		-72	-111	14366796	2905966128
14385	09:10:30.174	00:00:14.385	863	-1024	-768	-1	-1	-1	-1	4	-1024	-768	-1	-1	-1	-1	4		0	0						Untertest1.avi	0	880	547	72	111				0	Content		-72	-111	14385292	2905984624
14402	09:10:30.191	00:00:14.402	864	-1024	-768	-1	-1	-1	-1	4	-1024	-768	-1	-1	-1	-1	4		0	0						Untertest1.avi	0	880	547	72	111				0	Content		-72	-111	14402041	2906001373
14419	09:10:30.208	00:00:14.418	865	-1024	-768	-1	-1	-1	-1	4	-1024	-768	-1	-1	-1	-1	4		0	0						Untertest1.avi	0	880	547	72	111				0	Content		-72	-111	14418709	2906018041
14435	09:10:30.224	00:00:14.435	866	-1024	-768	-1	-1	-1	-1	4	-1024	-768	-1	-1	-1	-1	4		0	0						Untertest1.avi	0	880	547	72	111				0	Content		-72	-111	14435372	2906034704
14452	09:10:30.241	00:00:14.452	867	-1024	-768	-1	-1	-1	-1	4	-1024	-768	-1	-1	-1	-1	4		0	0						Untertest1.avi	0	880	547	72	111				0	Content		-72	-111	14452040	2906051372
14469	09:10:30.258	00:00:14.468	868	-1024	-768	-1	-1	-1	-1	4	-1024	-768	-1	-1	-1	-1	4		0	0						Untertest1.avi	0	880	547	72	111				0	Content		-72	-111	14468662	2906067994
14485	09:10:30.274	00:00:14.485	869	-1024	-768	-1	-1	-1	-1	4	-1024	-768	-1	-1	-1	-1	4		0	0						Untertest1.avi	0	880	547	72	111				0	Content		-72	-111	14485330	2906084662
14502	09:10:30.291	00:00:14.502	870	-1024	-768	-1	-1	-1	-1	4	-1024	-768	-1	-1	-1	-1	4		0	0						Untertest1.avi	0	880	547	72	111				0	Content		-72	-111	14502033	2906101365
14519	09:10:30.308	00:00:14.518	871	-1024	-768	-1	-1	-1	-1	4	-1024	-768	-1	-1	-1	-1	4		0	0						Untertest1.avi	0	880	547	72	111				0	Content		-72	-111	14518657	2906117989
14535	09:10:30.324	00:00:14.535	872	-1024	-768	-1	-1	-1	-1	4	-1024	-768	-1	-1	-1	-1	4		0	0						Untertest1.avi	0	880	547	72	111				0	Content		-72	-111	14535282	2906134614
14552	09:10:30.341	00:00:14.551	873	-1024	-768	-1	-1	-1	-1	4	-1024	-768	-1	-1	-1	-1	4		0	0						Untertest1.avi	0	880	547	72	111				0	Content		-72	-111	14551950	2906151282
14569	09:10:30.358	00:00:14.568	874	-1024	-768	-1	-1	-1	-1	4	-1024	-768	-1	-1	-1	-1	4		0	0						Untertest1.avi	0	880	547	72	111				0	Content		-72	-111	14568602	2906167934
14585	09:10:30.374	00:00:14.585	875	-1024	-768	-1	-1	-1	-1	4	-1024	-768	-1	-1	-1	-1	4		0	0						Untertest1.avi	0	880	547	72	111				0	Content		-72	-111	14585269	2906184601
14602	09:10:30.391	00:00:14.601	876	-1024	-768	-1	-1	-1	-1	4	-1024	-768	-1	-1	-1	-1	4		0	0						Untertest1.avi	0	880	547	72	111				0	Content		-72	-111	14601937	2906201269
14619	09:10:30.408	00:00:14.618	877	-1024	-768	-1	-1	-1	-1	4	-1024	-768	-1	-1	-1	-1	4		0	0						Untertest1.avi	0	880	547	72	111				0	Content		-72	-111	14618540	2906217872
14635	09:10:30.424	00:00:14.635	878	-1024	-768	-1	-1	-1	-1	4	-1024	-768	-1	-1	-1	-1	4		0	0						Untertest1.avi	0	880	547	72	111				0	Content		-72	-111	14635152	2906234484
14652	09:10:30.441	00:00:14.651	879	-1024	-768	-1	-1	-1	-1	4	-1024	-768	-1	-1	-1	-1	4		0	0						Untertest1.avi	0	880	547	72	111				0	Content		-72	-111	14651897	2906251229
14669	09:10:30.458	00:00:14.668	880	-1024	-768	-1	-1	-1	-1	4	-1024	-768	-1	-1	-1	-1	4		0	0						Untertest1.avi	0	880	547	72	111				0	Content		-72	-111	14668521	2906267853
14685	09:10:30.474	00:00:14.685	881	-1024	-768	-1	-1	-1	-1	4	-1024	-768	-1	-1	-1	-1	4		0	0						Untertest1.avi	0	880	547	72	111				0	Content		-72	-111	14685189	2906284521
14702	09:10:30.491	00:00:14.701	882	-1024	-768	-1	-1	-1	-1	4	-1024	-768	-1	-1	-1	-1	4		0	0						Untertest1.avi	0	880	547	72	111				0	Content		-72	-111	14701865	2906301197
14719	09:10:30.508	00:00:14.718	883	-1024	-768	-1	-1	-1	-1	4	-1024	-768	-1	-1	-1	-1	4		0	0						Untertest1.avi	0	880	547	72	111				0	Content		-72	-111	14718533	2906317865
14735	09:10:30.524	00:00:14.735	884	-1024	-768	-1	-1	-1	-1	4	-1024	-768	-1	-1	-1	-1	4		0	0						Untertest1.avi	0	880	547	72	111				0	Content		-72	-111	14735157	2906334489
14752	09:10:30.541	00:00:14.751	885	-1024	-768	-1	-1	-1	-1	4	-1024	-768	-1	-1	-1	-1	4		0	0						Untertest1.avi	0	880	547	72	111				0	Content		-72	-111	14751825	2906351157
14768	09:10:30.557	00:00:14.768	886	-1024	-768	-1	-1	-1	-1	4	-1024	-768	-1	-1	-1	-1	4		0	0						Untertest1.avi	0	880	547	72	111				0	Content		-72	-111	14768493	2906367825
14785	09:10:30.574	00:00:14.785	887	-1024	-768	-1	-1	-1	-1	4	-1024	-768	-1	-1	-1	-1	4		0	0						Untertest1.avi	0	880	547	72	111				0	Content		-72	-111	14785131	2906384463
14802	09:10:30.591	00:00:14.801	888	-1024	-768	-1	-1	-1	-1	4	-1024	-768	-1	-1	-1	-1	4		0	0						Untertest1.avi	0	880	547	72	111				0	Content		-72	-111	14801799	2906401131
14818	09:10:30.607	00:00:14.818	889	-1024	-768	-1	-1	-1	-1	4	-1024	-768	-1	-1	-1	-1	4		0	0						Untertest1.avi	0	880	547	72	111				0	Content		-72	-111	14818454	2906417786
14835	09:10:30.624	00:00:14.835	890	-1024	-768	-1	-1	-1	-1	4	-1024	-768	-1	-1	-1	-1	4		0	0						Untertest1.avi	0	880	547	72	111				0	Content		-72	-111	14835122	2906434454
14852	09:10:30.641	00:00:14.851	891	-1024	-768	-1	-1	-1	-1	4	-1024	-768	-1	-1	-1	-1	4		0	0						Untertest1.avi	0	880	547	72	111				0	Content		-72	-111	14851790	2906451122
14868	09:10:30.657	00:00:14.868	892	-1024	-768	-1	-1	-1	-1	4	-1024	-768	-1	-1	-1	-1	4		0	0						Untertest1.avi	0	880	547	72	111				0	Content		-72	-111	14868152	2906467484
14885	09:10:30.674	00:00:14.884	893	-1024	-768	-1	-1	-1	-1	4	-1024	-768	-1	-1	-1	-1	4		0	0						Untertest1.avi	0	880	547	72	111				0	Content		-72	-111	14884820	2906484152
14901	09:10:30.690	00:00:14.901	894	-1024	-768	-1	-1	-1	-1	4	-1024	-768	-1	-1	-1	-1	4		0	0						Untertest1.avi	0	880	547	72	111				0	Content		-72	-111	14901416	2906500748
14918	09:10:30.707	00:00:14.918	895	-1024	-768	-1	-1	-1	-1	4	-1024	-768	-1	-1	-1	-1	4		0	0						Untertest1.avi	0	880	547	72	111				0	Content		-72	-111	14918084	2906517416
14935	09:10:30.724	00:00:14.934	896	-1024	-768	-1	-1	-1	-1	4	-1024	-768	-1	-1	-1	-1	4		0	0						Untertest1.avi	0	880	547	72	111				0	Content		-72	-111	14934673	2906534005
14951	09:10:30.740	00:00:14.951	897	-1024	-768	-1	-1	-1	-1	4	-1024	-768	-1	-1	-1	-1	4		0	0						Untertest1.avi	0	880	547	72	111				0	Content		-72	-111	14951341	2906550673
14968	09:10:30.757	00:00:14.968	898	-1024	-768	-1	-1	-1	-1	4	-1024	-768	-1	-1	-1	-1	4		0	0						Untertest1.avi	0	880	547	72	111				0	Content		-72	-111	14968010	2906567342
14985	09:10:30.774	00:00:14.984	899	-1024	-768	-1	-1	-1	-1	4	-1024	-768	-1	-1	-1	-1	4		0	0						Untertest1.avi	0	880	547	72	111				0	Content		-72	-111	14984648	2906583980
15001	09:10:30.790	00:00:15.001	900	-1024	-768	-1	-1	-1	-1	4	-1024	-768	-1	-1	-1	-1	4		0	0						Untertest1.avi	0	880	547	72	111				0	Content		-72	-111	15001259	2906600591
15018	09:10:30.807	00:00:15.017	901	-1024	-768	-1	-1	-1	-1	4	-1024	-768	-1	-1	-1	-1	4		0	0						Untertest1.avi	0	880	547	72	111				0	Content		-72	-111	15017819	2906617151
15034	09:10:30.823	00:00:15.034	902	-1024	-768	-1	-1	-1	-1	4	-1024	-768	-1	-1	-1	-1	4		0	0						Untertest1.avi	0	880	547	72	111				0	Content		-72	-111	15034486	2906633818
15051	09:10:30.840	00:00:15.051	903	-1024	-768	-1	-1	-1	-1	4	-1024	-768	-1	-1	-1	-1	4		0	0						Untertest1.avi	0	880	547	72	111				0	Content		-72	-111	15051008	2906650340
15068	09:10:30.857	00:00:15.068	904	-1024	-768	-1	-1	-1	-1	4	-1024	-768	-1	-1	-1	-1	4		0	0						Untertest1.avi	0	880	547	72	111				0	Content		-72	-111	15068261	2906667593
15085	09:10:30.874	00:00:15.084	905	-1024	-768	-1	-1	-1	-1	4	-1024	-768	-1	-1	-1	-1	4		0	0						Untertest1.avi	0	880	547	72	111				0	Content		-72	-111	15084951	2906684283
15102	09:10:30.891	00:00:15.101	906	-1024	-768	-1	-1	-1	-1	4	-1024	-768	-1	-1	-1	-1	4		0	0						Untertest1.avi	0	880	547	72	111				0	Content		-72	-111	15101619	2906700951
15118	09:10:30.907	00:00:15.118	907	-1024	-768	-1	-1	-1	-1	4	-1024	-768	-1	-1	-1	-1	4		0	0						Untertest1.avi	0	880	547	72	111				0	Content		-72	-111	15118265	2906717597
15134	09:10:30.923	00:00:15.133	908	-1024	-768	-1	-1	-1	-1	4	-1024	-768	-1	-1	-1	-1	4		0	0						Untertest1.avi	0	880	547	72	111				0	Content		-72	-111	15133954	2906733286
15151	09:10:30.940	00:00:15.150	909	-1024	-768	-1	-1	-1	-1	4	-1024	-768	-1	-1	-1	-1	4		0	0						Untertest1.avi	0	880	547	72	111				0	Content		-72	-111	15150622	2906749954
15167	09:10:30.956	00:00:15.166	910	-1024	-768	-1	-1	-1	-1	4	-1024	-768	-1	-1	-1	-1	4		0	0						Untertest1.avi	0	880	547	72	111				0	Content		-72	-111	15166961	2906766293
15184	09:10:30.973	00:00:15.183	911	-1024	-768	-1	-1	-1	-1	4	-1024	-768	-1	-1	-1	-1	4		0	0						Untertest1.avi	0	880	547	72	111				0	Content		-72	-111	15183629	2906782961
15200	09:10:30.989	00:00:15.200	912	-1024	-768	-1	-1	-1	-1	4	-1024	-768	-1	-1	-1	-1	4		0	0						Untertest1.avi	0	880	547	72	111				0	Content		-72	-111	15200297	2906799629
15217	09:10:31.006	00:00:15.216	913	-1024	-768	-1	-1	-1	-1	4	-1024	-768	-1	-1	-1	-1	4		0	0						Untertest1.avi	0	880	547	72	111				0	Content		-72	-111	15216949	2906816281
15234	09:10:31.023	00:00:15.233	914	-1024	-768	-1	-1	-1	-1	4	-1024	-768	-1	-1	-1	-1	4		0	0						Untertest1.avi	0	880	547	72	111				0	Content		-72	-111	15233617	2906832949
15250	09:10:31.039	00:00:15.250	915	-1024	-768	-1	-1	-1	-1	4	-1024	-768	-1	-1	-1	-1	4		0	0						Untertest1.avi	0	880	547	72	111				0	Content		-72	-111	15250285	2906849617
15267	09:10:31.056	00:00:15.267	916	-1024	-768	-1	-1	-1	-1	4	-1024	-768	-1	-1	-1	-1	4		0	0						Untertest1.avi	0	880	547	72	111				0	Content		-72	-111	15267106	2906866438
15284	09:10:31.073	00:00:15.283	917	-1024	-768	-1	-1	-1	-1	4	-1024	-768	-1	-1	-1	-1	4		0	0						Untertest1.avi	0	880	547	72	111				0	Content		-72	-111	15283774	2906883106
15300	09:10:31.089	00:00:15.300	918	-1024	-768	-1	-1	-1	-1	4	-1024	-768	-1	-1	-1	-1	4		0	0						Untertest1.avi	0	880	547	72	111				0	Content		-72	-111	15300442	2906899774
15317	09:10:31.106	00:00:15.317	919	-1024	-768	-1	-1	-1	-1	4	-1024	-768	-1	-1	-1	-1	4		0	0						Untertest1.avi	0	880	547	72	111				0	Content		-72	-111	15317422	2906916754
15334	09:10:31.123	00:00:15.334	920	-1024	-768	-1	-1	-1	-1	4	-1024	-768	-1	-1	-1	-1	4		0	0						Untertest1.avi	0	880	547	72	111				0	Content		-72	-111	15334090	2906933422
15351	09:10:31.140	00:00:15.350	921	-1024	-768	-1	-1	-1	-1	4	-1024	-768	-1	-1	-1	-1	4		0	0						Untertest1.avi	0	880	547	72	111				0	Content		-72	-111	15350758	2906950090
15367	09:10:31.156	00:00:15.367	922	-1024	-768	-1	-1	-1	-1	4	-1024	-768	-1	-1	-1	-1	4		0	0						Untertest1.avi	0	880	547	72	111				0	Content		-72	-111	15367005	2906966337
15384	09:10:31.173	00:00:15.383	923	-1024	-768	-1	-1	-1	-1	4	-1024	-768	-1	-1	-1	-1	4		0	0						Untertest1.avi	0	880	547	72	111				0	Content		-72	-111	15383673	2906983005
15400	09:10:31.189	00:00:15.400	924	-1024	-768	-1	-1	-1	-1	4	-1024	-768	-1	-1	-1	-1	4		0	0						Untertest1.avi	0	880	547	72	111				0	Content		-72	-111	15400341	2906999673
15416	09:10:31.205	00:00:15.416	925	-1024	-768	-1	-1	-1	-1	4	-1024	-768	-1	-1	-1	-1	4		0	0						Untertest1.avi	0	880	547	72	111				0	Content		-72	-111	15416125	2907015457
15433	09:10:31.222	00:00:15.432	926	-1024	-768	-1	-1	-1	-1	4	-1024	-768	-1	-1	-1	-1	4		0	0						Untertest1.avi	0	880	547	72	111				0	Content		-72	-111	15432874	2907032206
15450	09:10:31.239	00:00:15.449	927	-1024	-768	-1	-1	-1	-1	4	-1024	-768	-1	-1	-1	-1	4		0	0						Untertest1.avi	0	880	547	72	111				0	Content		-72	-111	15449518	2907048850
15466	09:10:31.255	00:00:15.466	928	-1024	-768	-1	-1	-1	-1	4	-1024	-768	-1	-1	-1	-1	4		0	0						Untertest1.avi	0	880	547	72	111				0	Content		-72	-111	15466186	2907065518
15483	09:10:31.272	00:00:15.482	929	-1024	-768	-1	-1	-1	-1	4	-1024	-768	-1	-1	-1	-1	4		0	0						Untertest1.avi	0	880	547	72	111				0	Content		-72	-111	15482854	2907082186
15500	09:10:31.289	00:00:15.499	930	-1024	-768	-1	-1	-1	-1	4	-1024	-768	-1	-1	-1	-1	4		0	0						Untertest1.avi	0	880	547	72	111				0	Content		-72	-111	15499552	2907098884
15516	09:10:31.305	00:00:15.516	931	-1024	-768	-1	-1	-1	-1	4	-1024	-768	-1	-1	-1	-1	4		0	0						Untertest1.avi	0	880	547	72	111				0	Content		-72	-111	15516150	2907115482
15533	09:10:31.322	00:00:15.532	932	-1024	-768	-1	-1	-1	-1	4	-1024	-768	-1	-1	-1	-1	4		0	0						Untertest1.avi	0	880	547	72	111				0	Content		-72	-111	15532818	2907132150
15550	09:10:31.339	00:00:15.549	933	-1024	-768	-1	-1	-1	-1	4	-1024	-768	-1	-1	-1	-1	4		0	0						Untertest1.avi	0	880	547	72	111				0	Content		-72	-111	15549670	2907149002
15566	09:10:31.355	00:00:15.566	934	-1024	-768	-1	-1	-1	-1	4	-1024	-768	-1	-1	-1	-1	4		0	0						Untertest1.avi	0	880	547	72	111				0	Content		-72	-111	15566338	2907165670
15583	09:10:31.372	00:00:15.583	935	-1024	-768	-1	-1	-1	-1	4	-1024	-768	-1	-1	-1	-1	4		0	0						Untertest1.avi	0	880	547	72	111				0	Content		-72	-111	15583006	2907182338
15600	09:10:31.389	00:00:15.600	936	-1024	-768	-1	-1	-1	-1	4	-1024	-768	-1	-1	-1	-1	4		0	0						Untertest1.avi	0	880	547	72	111				0	Content		-72	-111	15600002	2907199334
15617	09:10:31.406	00:00:15.616	937	-1024	-768	-1	-1	-1	-1	4	-1024	-768	-1	-1	-1	-1	4		0	0						Untertest1.avi	0	880	547	72	111				0	Content		-72	-111	15616670	2907216002
15633	09:10:31.422	00:00:15.633	938	-1024	-768	-1	-1	-1	-1	4	-1024	-768	-1	-1	-1	-1	4		0	0						Untertest1.avi	0	880	547	72	111				0	Content		-72	-111	15633338	2907232670
15650	09:10:31.439	00:00:15.650	939	-1024	-768	-1	-1	-1	-1	4	-1024	-768	-1	-1	-1	-1	4		0	0						Untertest1.avi	0	880	547	72	111				0	Content		-72	-111	15650432	2907249764
15667	09:10:31.456	00:00:15.667	940	-1024	-768	-1	-1	-1	-1	4	-1024	-768	-1	-1	-1	-1	4		0	0						Untertest1.avi	0	880	547	72	111				0	Content		-72	-111	15667100	2907266432
15684	09:10:31.473	00:00:15.683	941	-1024	-768	-1	-1	-1	-1	4	-1024	-768	-1	-1	-1	-1	4		0	0						Untertest1.avi	0	880	547	72	111				0	Content		-72	-111	15683768	2907283100
15700	09:10:31.489	00:00:15.700	942	-1024	-768	-1	-1	-1	-1	4	-1024	-768	-1	-1	-1	-1	4		0	0						Untertest1.avi	0	880	547	72	111				0	Content		-72	-111	15700053	2907299385
15717	09:10:31.506	00:00:15.716	943	-1024	-768	-1	-1	-1	-1	4	-1024	-768	-1	-1	-1	-1	4		0	0						Untertest1.avi	0	880	547	72	111				0	Content		-72	-111	15716721	2907316053
15733	09:10:31.522	00:00:15.733	944	-1024	-768	-1	-1	-1	-1	4	-1024	-768	-1	-1	-1	-1	4		0	0						Untertest1.avi	0	880	547	72	111				0	Content		-72	-111	15733389	2907332721
15750	09:10:31.539	00:00:15.749	945	-1024	-768	-1	-1	-1	-1	4	-1024	-768	-1	-1	-1	-1	4		0	0						Untertest1.avi	0	880	547	72	111				0	Content		-72	-111	15749800	2907349132
15766	09:10:31.555	00:00:15.766	946	-1024	-768	-1	-1	-1	-1	4	-1024	-768	-1	-1	-1	-1	4		0	0						Untertest1.avi	0	880	547	72	111				0	Content		-72	-111	15766468	2907365800
15783	09:10:31.572	00:00:15.783	947	-1024	-768	-1	-1	-1	-1	4	-1024	-768	-1	-1	-1	-1	4		0	0						Untertest1.avi	0	880	547	72	111				0	Content		-72	-111	15783136	2907382468
15800	09:10:31.589	00:00:15.799	948	-1024	-768	-1	-1	-1	-1	4	-1024	-768	-1	-1	-1	-1	4		0	0						Untertest1.avi	0	880	547	72	111				0	Content		-72	-111	15799500	2907398832
15816	09:10:31.605	00:00:15.816	949	-1024	-768	-1	-1	-1	-1	4	-1024	-768	-1	-1	-1	-1	4		0	0						Untertest1.avi	0	880	547	72	111				0	Content		-72	-111	15816168	2907415500
15833	09:10:31.622	00:00:15.832	950	-1024	-768	-1	-1	-1	-1	4	-1024	-768	-1	-1	-1	-1	4		0	0						Untertest1.avi	0	880	547	72	111				0	Content		-72	-111	15832703	2907432035
15849	09:10:31.638	00:00:15.849	951	-1024	-768	-1	-1	-1	-1	4	-1024	-768	-1	-1	-1	-1	4		0	0						Untertest1.avi	0	880	547	72	111				0	Content		-72	-111	15849370	2907448702
15866	09:10:31.655	00:00:15.865	952	-1024	-768	-1	-1	-1	-1	4	-1024	-768	-1	-1	-1	-1	4		0	0						Untertest1.avi	0	880	547	72	111				0	Content		-72	-111	15865928	2907465260
15883	09:10:31.672	00:00:15.882	953	-1024	-768	-1	-1	-1	-1	4	-1024	-768	-1	-1	-1	-1	4		0	0						Untertest1.avi	0	880	547	72	111				0	Content		-72	-111	15882596	2907481928
15899	09:10:31.688	00:00:15.899	954	-1024	-768	-1	-1	-1	-1	4	-1024	-768	-1	-1	-1	-1	4		0	0						Untertest1.avi	0	880	547	72	111				0	Content		-72	-111	15899228	2907498560
15916	09:10:31.705	00:00:15.915	955	-1024	-768	-1	-1	-1	-1	4	-1024	-768	-1	-1	-1	-1	4		0	0						Untertest1.avi	0	880	547	72	111				0	Content		-72	-111	15915896	2907515228
15932	09:10:31.721	00:00:15.932	956	1213,034	840,4048	0,5475036	0,4789548	598,0426	4,153321	0	1342,511	798,6687	0,4161169	0,5042011	618,2714	4,253386	0	17	1278	820						Untertest1.avi	0	880	547	72	111	1222	692	150	0	Content		1206	709	15932482	2907531814
15949	09:10:31.738	00:00:15.949	957	1201,599	799,7115	0,5478815	0,4796151	598,1843	4,150364	0	1339,72	808,2296	0,4163509	0,5043794	618,5909	4,214985	0	17	1271	804						Untertest1.avi	0	880	547	72	111	1222	692	150	0	Content		1199	693	15949233	2907548565
15966	09:10:31.755	00:00:15.965	958	1294,316	765,7542	0,5484923	0,4798001	613,647	4,426944	0	-1024	-768	-1	-1	-1	-1	4	17	1294	766						Untertest1.avi	0	880	547	72	111	1222	692	150	0	Content		1222	655	15965859	2907565191
15982	09:10:31.771	00:00:15.982	959	1309,116	803,0917	0,5518292	0,4793729	616,569	4,395184	0	-1024	-768	-1	-1	-1	-1	4	17	1309	803						Untertest1.avi	0	880	547	72	111	1222	692	150	0	Content		1237	692	15982483	2907581815
15999	09:10:31.788	00:00:15.999	960	1295,392	805,8488	0,5470245	0,4793253	610,9374	4,347449	0	1303,173	815,0375	0,418864	0,5034289	608,7024	4,140307	0	17	1299	810						Untertest1.avi	0	880	547	72	111	1222	692	150	0	Content		1227	699	15999108	2907598440
16016	09:10:31.805	00:00:16.015	961	-1024	-768	-1	-1	-1	-1	4	-1024	-768	-1	-1	-1	-1	4	17	0	0						Untertest1.avi	0	880	547	72	111	1222	692	150	0	Content		-72	-111	16015765	2907615097
16032	09:10:31.821	00:00:16.032	962	-1024	-768	-1	-1	-1	-1	4	-1024	-768	-1	-1	-1	-1	4	17	0	0						Untertest1.avi	0	880	547	72	111	1222	692	150	0	Content		-72	-111	16032433	2907631765
16049	09:10:31.838	00:00:16.049	963	1260,941	801,2766	0,5495743	0,4768188	599,3472	4,25943	0	1339,028	804,2844	0,4176891	0,5005494	618,911	4,175162	0	17	1300	803						Untertest1.avi	0	880	547	72	111	1222	692	150	0	Content		1228	692	16049182	2907648514
16066	09:10:31.855	00:00:16.065	964	1108,11	750,796	0,55103	0,4753174	599,4827	4,280922	0	1156,685	747,9651	0,4195211	0,4988676	619,0356	4,185818	0	17	1132	749						Untertest1.avi	0	880	547	72	111	1222	692	150	0	Content		1060	638	16065808	2907665140
16082	09:10:31.871	00:00:16.082	965	861,1211	620,9039	0,5533818	0,472885	599,9574	4,265172	0	893,3699	613,2639	0,422251	0,4966154	619,0333	4,176877	0	18	877	617						Untertest1.avi	0	880	547	72	111	476	303	650	0	Content		805	506	16082433	2907681765
16099	09:10:31.888	00:00:16.099	966	686,9957	514,2589	0,5553647	0,4711275	600,5054	4,2338	0	701,2834	499,8943	0,4254733	0,4946311	629,4967	4,258597	0	18	694	507						Untertest1.avi	0	880	547	72	111	476	303	650	0	Content		622	396	16099058	2907698390
16116	09:10:31.905	00:00:16.115	967	582,5792	454,7074	0,5567153	0,469863	600,6168	4,190763	0	582,1354	441,7366	0,4255002	0,4935118	619,4748	4,137286	0	18	582	448						Untertest1.avi	0	880	547	72	111	476	303	650	0	Content		510	337	16115808	2907715140
16132	09:10:31.921	00:00:16.132	968	559,7357	416,2149	0,5572889	0,4690822	600,7499	4,194874	0	-1024	-768	-1	-1	-1	-1	4	18	560	416						Untertest1.avi	0	880	547	72	111	476	303	650	0	Content		488	305	16132429	2907731761
16149	09:10:31.938	00:00:16.149	969	564,5654	413,4186	0,5575839	0,4691178	600,8277	4,147866	0	543,1782	387,6045	0,4272931	0,4922265	630,1654	4,159998	0	18	554	401						Untertest1.avi	0	880	547	72	111	476	303	650	0	Content		482	290	16149058	2907748390
16166	09:10:31.955	00:00:16.165	970	560,5108	414,3473	0,5579358	0,4693723	600,9141	4,10527	0	538,2067	400,9811	0,4259135	0,4924157	619,5861	4,057389	0	18	549	408						Untertest1.avi	0	880	547	72	111	476	303	650	0	Content		477	297	16165681	2907765013
16182	09:10:31.971	00:00:16.182	971	568,6748	420,0019	0,5582578	0,4695799	601,0215	4,095512	0	536,8871	404,7115	0,4259714	0,4924569	619,6493	4,033027	0	18	553	412						Untertest1.avi	0	880	547	72	111	476	303	650	0	Content		481	301	16182447	2907781779
16199	09:10:31.988	00:00:16.199	972	557,2908	413,5795	0,5585183	0,4699015	601,2098	4,047105	0	538,5605	402,2431	0,4260432	0,4925691	619,7269	4,006868	0	18	548	408						Untertest1.avi	0	880	547	72	111	476	303	650	0	Content		476	297	16199056	2907798388
16216	09:10:32.005	00:00:16.215	973	568,4158	417,8421	0,5587242	0,470291	601,3185	4,047794	0	532,7177	386,9637	0,4242488	0,4927573	629,9488	4,03146	0	18	551	402						Untertest1.avi	0	880	547	72	111	476	303	650	0	Content		479	291	16215682	2907815014
16232	09:10:32.021	00:00:16.232	974	562,3776	426,2107	0,5589083	0,4706177	601,4689	4,020379	0	546,4297	402,3948	0,4260915	0,4925573	619,8202	3,948656	0	18	554	414						Untertest1.avi	0	880	547	72	111	476	303	650	0	Content		482	303	16232445	2907831777
16249	09:10:32.038	00:00:16.249	975	558,1388	419,7886	0,5590577	0,4709295	601,5058	3,958722	0	545,6719	385,8676	0,4277732	0,4922105	632,3724	3,964912	0	18	552	403						Untertest1.avi	0	880	547	72	111	476	303	650	0	Content		480	292	16249056	2907848388
16266	09:10:32.055	00:00:16.265	976	562,7259	421,7083	0,5592638	0,4710651	601,7224	3,948645	0	552,6697	404,566	0,4261939	0,4921277	619,9514	3,882475	0	18	558	413						Untertest1.avi	0	880	547	72	111	476	303	650	0	Content		486	302	16265679	2907865011
16282	09:10:32.071	00:00:16.282	977	561,017	415,8727	0,5594516	0,4711351	601,7833	3,902924	0	547,1332	399,4416	0,4262505	0,4918719	619,9596	3,847309	0	18	554	408						Untertest1.avi	0	880	547	72	111	476	303	650	0	Content		482	297	16282307	2907881639
16299	09:10:32.088	00:00:16.299	978	566,8788	416,8824	0,5596313	0,4711123	601,8627	3,891589	0	541,3301	402,9109	0,4263069	0,4916172	620,0964	3,805805	0	18	554	410						Untertest1.avi	0	880	547	72	111	476	303	650	0	Content		482	299	16299054	2907898386
16316	09:10:32.105	00:00:16.315	979	555,8829	411,3874	0,5597466	0,4710976	602,0561	3,805852	0	550,7207	405,2306	0,4263369	0,491428	620,1325	3,770576	0	18	553	408						Untertest1.avi	0	880	547	72	111	476	303	650	0	Content		481	297	16315678	2907915010
16332	09:10:32.121	00:00:16.332	980	564,7089	409,5452	0,5598031	0,4710917	602,2369	3,75956	0	550,1074	403,2188	0,4263293	0,4913739	620,1646	3,739732	0	18	557	406						Untertest1.avi	0	880	547	72	111	476	303	650	0	Content		485	295	16332301	2907931633
16349	09:10:32.138	00:00:16.348	981	559,4095	417,7392	0,5597894	0,4711144	602,2637	3,729525	0	549,5594	398,3098	0,4262785	0,4914411	620,2795	3,694611	0	18	554	408						Untertest1.avi	0	880	547	72	111	476	303	650	0	Content		482	297	16348929	2907948261
16366	09:10:32.155	00:00:16.365	982	554,0348	423,757	0,5596882	0,4711869	602,3448	3,703051	0	541,6529	411,7328	0,4261509	0,4915938	620,3256	3,646877	0	18	548	418						Untertest1.avi	0	880	547	72	111	476	303	650	0	Content		476	307	16365680	2907965012
16382	09:10:32.171	00:00:16.382	983	569,4811	396,4009	0,5638446	0,4709369	626,3986	3,793675	0	554,4462	406,0063	0,4259741	0,4917501	620,4468	3,612816	0	18	562	401						Untertest1.avi	0	880	547	72	111	476	303	650	0	Content		490	290	16382304	2907981636
16399	09:10:32.188	00:00:16.398	984	555,3845	400,0681	0,5593195	0,4712762	602,5013	3,553344	0	549,0287	408,8446	0,4258013	0,4918214	620,4214	3,565438	0	18	552	404						Untertest1.avi	0	880	547	72	111	476	303	650	0	Content		480	293	16398929	2907998261
16416	09:10:32.205	00:00:16.415	985	548,6911	453,7586	0,5590985	0,4711902	602,4933	3,547143	0	531,0527	419,1113	0,4255651	0,4917301	620,5872	3,550704	0	18	540	436						Untertest1.avi	0	880	547	72	111	476	303	650	0	Content		468	325	16415553	2908014885
16432	09:10:32.221	00:00:16.432	986	567,4882	419,9758	0,5588653	0,4710713	602,5189	3,529061	0	534,7993	421,9817	0,4253407	0,4916121	620,5975	3,512005	0	18	551	421						Untertest1.avi	0	880	547	72	111	476	303	650	0	Content		479	310	16432302	2908031634
16449	09:10:32.238	00:00:16.448	987	520,8873	418,8983	0,5584686	0,4708597	602,8528	3,472679	0	528,0521	410,6297	0,4250409	0,4914824	620,9294	3,448883	0	18	524	415						Untertest1.avi	0	880	547	72	111	476	303	650	0	Content		452	304	16448926	2908048258
16466	09:10:32.255	00:00:16.465	988	515,7263	432,9799	0,5581588	0,4706992	602,5382	3,449636	0	523,6176	401,9014	0,4247985	0,4914833	620,6642	3,387353	0	18	520	417						Untertest1.avi	0	880	547	72	111	476	303	650	0	Content		448	306	16465551	2908064883
16482	09:10:32.271	00:00:16.482	989	536,2908	414,7073	0,5578084	0,4705145	602,6551	3,381632	0	519,1324	407,8478	0,4244387	0,4915367	620,7296	3,365724	0	18	528	411						Untertest1.avi	0	880	547	72	111	476	303	650	0	Content		456	300	16482175	2908081507
16499	09:10:32.288	00:00:16.498	990	538,2022	421,8802	0,5573894	0,4703934	602,877	3,354031	0	529,3875	417,1727	0,4240255	0,4917304	621,1027	3,347752	0	18	534	420						Untertest1.avi	0	880	547	72	111	476	303	650	0	Content		462	309	16498924	2908098256
16516	09:10:32.305	00:00:16.515	991	527,5366	420,5903	0,5568898	0,4705645	602,9301	3,357847	0	514,6614	403,0725	0,4235531	0,492177	621,1252	3,347864	0	18	521	412						Untertest1.avi	0	880	547	72	111	476	303	650	0	Content		449	301	16515551	2908114883
16532	09:10:32.321	00:00:16.532	992	522,4008	426,346	0,5563611	0,4708283	602,8309	3,351859	0	519,9001	402,4841	0,4230523	0,4925448	621,1539	3,250471	0	18	521	414						Untertest1.avi	0	880	547	72	111	476	303	650	0	Content		449	303	16532170	2908131502
16549	09:10:32.338	00:00:16.548	993	524,4971	422,5652	0,5558438	0,4710549	602,8858	3,334395	0	527,3067	406,2756	0,422567	0,4930222	621,1882	3,26932	0	18	526	414						Untertest1.avi	0	880	547	72	111	476	303	650	0	Content		454	303	16548796	2908148128
16566	09:10:32.355	00:00:16.565	994	524,4904	416,266	0,5554059	0,4713826	602,8675	3,270419	0	533,2469	399,9493	0,4221061	0,4933286	621,2438	3,224282	0	18	529	408						Untertest1.avi	0	880	547	72	111	476	303	650	0	Content		457	297	16565545	2908164877
16582	09:10:32.371	00:00:16.582	995	518,5099	422,5989	0,5550095	0,4716003	603,2924	3,296275	0	523,236	406,0841	0,4216855	0,4936803	621,2661	3,230807	0	18	521	414						Untertest1.avi	0	880	547	72	111	476	303	650	0	Content		449	303	16582170	2908181502
16599	09:10:32.388	00:00:16.598	996	524,1239	413,7209	0,5546559	0,4717047	602,9698	3,2279	0	514,8881	415,8154	0,4213052	0,4938645	620,9249	3,256111	0	18	520	415						Untertest1.avi	0	880	547	72	111	476	303	650	0	Content		448	304	16598793	2908198125
16615	09:10:32.404	00:00:16.615	997	523,9755	427,1894	0,5544176	0,4717586	602,8022	3,239075	0	526,0196	410,6051	0,4210039	0,4939422	620,8203	3,209406	0	18	525	419						Untertest1.avi	0	880	547	72	111	476	303	650	0	Content		453	308	16615428	2908214760
16632	09:10:32.421	00:00:16.632	998	526,513	420,2416	0,5542219	0,4717284	602,7679	3,230721	0	523,0812	416,024	0,4207637	0,49392	620,9633	3,219884	0	18	525	418						Untertest1.avi	0	880	547	72	111	476	303	650	0	Content		453	307	16632165	2908231497
16649	09:10:32.438	00:00:16.648	999	522,7804	423,7545	0,5541726	0,4716269	602,9224	3,236843	0	515,1201	393,5161	0,4205798	0,4937433	620,9388	3,193497	0	18	519	409						Untertest1.avi	0	880	547	72	111	476	303	650	0	Content		447	298	16648791	2908248123
16665	09:10:32.454	00:00:16.665	1000	513,3359	427,2318	0,5542782	0,4714004	602,6065	3,221585	0	516,2623	415,0451	0,4205471	0,4931546	620,6262	3,170354	0	18	515	421						Untertest1.avi	0	880	547	72	111	476	303	650	0	Content		443	310	16665433	2908264765
16682	09:10:32.471	00:00:16.682	1001	525,0341	421,269	0,5546155	0,4710322	602,8326	3,181092	0	517,3221	428,9592	0,4206906	0,4923675	620,5958	3,178052	0	18	521	425						Untertest1.avi	0	880	547	72	111	476	303	650	0	Content		449	314	16682041	2908281373
16699	09:10:32.488	00:00:16.698	1002	524,2894	415,1498	0,555153	0,4707534	602,6876	3,17734	0	503,0726	412,6623	0,4209549	0,4914552	620,1989	3,186284	0	18	514	414						Untertest1.avi	0	880	547	72	111	476	303	650	0	Content		442	303	16698789	2908298121
16715	09:10:32.504	00:00:16.715	1003	506,0145	442,8136	0,5561215	0,4708971	602,7283	3,164171	0	493,1935	439,8681	0,4219263	0,4907155	619,9822	3,138145	0	18	500	441						Untertest1.avi	0	880	547	72	111	476	303	650	0	Content		428	330	16715430	2908314762
16732	09:10:32.521	00:00:16.732	1004	395,2076	567,0402	0,5580081	0,4725216	602,47	3,20058	0	369,7624	550,4675	0,4242385	0,4913361	619,3298	3,147569	0	19	382	559						Untertest1.avi	0	880	547	72	111	160	741	350	0	Content		310	448	16732039	2908331371
16749	09:10:32.538	00:00:16.748	1005	293,8566	697,5635	0,5602043	0,4743441	602,0915	3,123758	0	276,9693	681,4678	0,4264363	0,4921365	618,9855	3,111499	0	19	285	690						Untertest1.avi	0	880	547	72	111	160	741	350	0	Content		213	579	16748663	2908347995
16765	09:10:32.554	00:00:16.765	1006	225,8435	812,9631	0,5621325	0,4759254	601,9753	3,10688	0	215,2057	796,0227	0,4280838	0,4922282	618,3919	3,087937	0	19	221	804						Untertest1.avi	0	880	547	72	111	160	741	350	0	Content		149	693	16765423	2908364755
16782	09:10:32.571	00:00:16.782	1007	208,4295	862,9403	0,5637748	0,4772091	601,6247	3,112344	0	202,3409	853,9177	0,4293171	0,4919679	617,7127	3,056488	0	19	205	858						Untertest1.avi	0	880	547	72	111	160	741	350	0	Content		133	747	16782037	2908381369
16799	09:10:32.588	00:00:16.798	1008	210,6492	868,2362	0,5653295	0,4780171	601,2402	3,119262	0	194,7637	860,3751	0,4302953	0,4914052	617,2352	3,066887	0	19	203	864						Untertest1.avi	0	880	547	72	111	160	741	350	0	Content		131	753	16798662	2908397994
16815	09:10:32.604	00:00:16.815	1009	202,4768	869,5383	0,5666531	0,4790628	601,2402	3,121018	0	199,3916	859,8529	0,4311097	0,4907976	616,9246	3,053657	0	19	201	865						Untertest1.avi	0	880	547	72	111	160	741	350	0	Content		129	754	16815287	2908414619
16832	09:10:32.621	00:00:16.832	1010	212,9093	860,4917	0,5677359	0,4794135	600,6755	3,10513	0	210,3757	853,6958	0,4318224	0,4901664	616,9246	3,050147	0	19	212	857						Untertest1.avi	0	880	547	72	111	160	741	350	0	Content		140	746	16832037	2908431369
16849	09:10:32.638	00:00:16.848	1011	214,3313	858,9933	0,5685733	0,4798411	600,7175	3,087553	0	202,042	850,0469	0,4322297	0,48973	616,1207	3,046051	0	19	208	855						Untertest1.avi	0	880	547	72	111	160	741	350	0	Content		136	744	16848662	2908447994
16865	09:10:32.654	00:00:16.865	1012	242,6901	847,0099	0,569228	0,4802843	600,4265	3,10057	0	225,2877	850,376	0,432595	0,4891976	615,8021	3,011715	0	19	234	849						Untertest1.avi	0	880	547	72	111	160	741	350	0	Content		162	738	16865282	2908464614
16882	09:10:32.671	00:00:16.882	1013	248,6229	850,5884	0,5696316	0,4803713	600,2187	3,07389	0	202,8062	856,0193	0,4327872	0,4885373	615,4894	3,030678	0	19	226	853						Untertest1.avi	0	880	547	72	111	160	741	350	0	Content		154	742	16882033	2908481365
16899	09:10:32.688	00:00:16.898	1014	248,3069	861,4384	0,5699603	0,4803014	599,916	3,072846	0	232,2984	850,5211	0,4329293	0,4878396	615,0518	3,047563	0	19	240	856						Untertest1.avi	0	880	547	72	111	160	741	350	0	Content		168	745	16898657	2908497989
16915	09:10:32.704	00:00:16.915	1015	256,0235	851,9319	0,5702064	0,4802904	599,6384	3,047792	0	229,8415	843,4876	0,4343942	0,4871558	624,9615	3,121487	0	19	243	848						Untertest1.avi	0	880	547	72	111	160	741	350	0	Content		171	737	16915280	2908514612
16932	09:10:32.721	00:00:16.931	1016	239,148	856,8551	0,5702938	0,4802901	599,4624	3,068383	0	224,6796	853,3438	0,4329447	0,4869502	614,5075	3,03289	0	19	232	855						Untertest1.avi	0	880	547	72	111	160	741	350	0	Content		160	744	16931905	2908531237
16949	09:10:32.738	00:00:16.948	1017	247,4007	853,6012	0,5701868	0,4803793	599,1649	3,071348	0	224,9789	862,3229	0,4327317	0,4865645	614,5075	3,031699	0	19	236	858						Untertest1.avi	0	880	547	72	111	160	741	350	0	Content		164	747	16948653	2908547985
16965	09:10:32.754	00:00:16.965	1018	248,3389	853,2822	0,5699351	0,4806568	599,0067	3,064955	0	218,8569	846,0002	0,4323529	0,4868084	613,985	3,033125	0	19	234	850						Untertest1.avi	0	880	547	72	111	160	741	350	0	Content		162	739	16965279	2908564611
16982	09:10:32.771	00:00:16.981	1019	253,2959	851,5713	0,5695565	0,480935	598,7185	3,080734	0	232,2199	847,726	0,4318703	0,4870635	613,7103	3,049094	0	19	243	850						Untertest1.avi	0	880	547	72	111	160	741	350	0	Content		171	739	16981903	2908581235
16999	09:10:32.788	00:00:16.998	1020	243,2004	845,136	0,5690228	0,48125	598,4792	3,047151	0	223,6564	849,2216	0,4312602	0,4874355	613,4885	3,035085	0	19	233	847						Untertest1.avi	0	880	547	72	111	160	741	350	0	Content		161	736	16998526	2908597858
17015	09:10:32.804	00:00:17.015	1021	217,4605	859,4496	0,5682452	0,4814143	598,2383	3,089978	0	207,6781	849,3319	0,4304978	0,4877736	613,4446	3,04146	0	19	213	854						Untertest1.avi	0	880	547	72	111	160	741	350	0	Content		141	743	17015279	2908614611
17032	09:10:32.821	00:00:17.031	1022	209,6112	860,4304	0,5675375	0,4814406	598,1104	3,074886	0	205,3171	846,1874	0,4297669	0,4881047	612,9726	3,011225	0	19	207	853						Untertest1.avi	0	880	547	72	111	160	741	350	0	Content		135	742	17031902	2908631234
17049	09:10:32.838	00:00:17.048	1023	214,9156	851,902	0,5668274	0,4815265	598,0529	3,058041	0	209,7857	849,3284	0,4290414	0,4883693	612,9932	3,016327	0	19	212	851						Untertest1.avi	0	880	547	72	111	160	741	350	0	Content		140	740	17048522	2908647854
17065	09:10:32.854	00:00:17.065	1024	252,3349	801,7192	0,5656641	0,4803364	597,6935	3,066839	0	249,5689	798,7886	0,4279688	0,4873736	613,0198	3,036762	0	19	251	800						Untertest1.avi	0	880	547	72	111	160	741	350	0	Content		179	689	17065149	2908664481
17082	09:10:32.871	00:00:17.081	1025	348,1141	656,5896	0,5640236	0,4777478	597,9591	3,105758	0	344,2024	641,8046	0,4265643	0,4849563	613,063	3,070121	0	20	346	649						Untertest1.avi	0	880	547	72	111	318	448	250	0	Content		274	538	17081900	2908681232
17099	09:10:32.888	00:00:17.098	1026	387,0654	563,4761	0,5629452	0,4764296	597,8097	3,10356	0	382,2079	548,9617	0,4254352	0,483503	613,0248	3,116837	0	20	385	556						Untertest1.avi	0	880	547	72	111	318	448	250	0	Content		313	445	17098523	2908697855
17115	09:10:32.904	00:00:17.115	1027	380,8703	553,8427	0,5623954	0,4761885	597,5214	3,137683	0	386,2713	553,8667	0,4247199	0,4832818	612,5753	3,113583	0	20	384	554						Untertest1.avi	0	880	547	72	111	318	448	250	0	Content		312	443	17115147	2908714479
17132	09:10:32.921	00:00:17.131	1028	389,6312	565,2495	0,5618788	0,4758671	597,3506	3,141309	0	390,4762	550,0421	0,4240223	0,4829036	612,5668	3,096635	0	20	390	558						Untertest1.avi	0	880	547	72	111	318	448	250	0	Content		318	447	17131771	2908731103
17149	09:10:32.938	00:00:17.148	1029	435,9948	562,6481	0,5616306	0,4754198	597,2673	3,190484	0	385,6362	553,2776	0,4235076	0,4824318	612,3784	3,147083	0	20	411	558						Untertest1.avi	0	880	547	72	111	318	448	250	0	Content		339	447	17148520	2908747852
17165	09:10:32.954	00:00:17.165	1030	400,9485	573,2421	0,5612714	0,4750384	597,1902	3,206034	0	408,1545	554,1143	0,4230455	0,4820174	612,267	3,15719	0	20	405	564						Untertest1.avi	0	880	547	72	111	318	448	250	0	Content		333	453	17165144	2908764476
17182	09:10:32.971	00:00:17.181	1031	422,8745	590,8743	0,5609996	0,4746138	596,9788	3,247377	0	-1024	-768	-1	-1	-1	-1	4	20	423	591						Untertest1.avi	0	880	547	72	111	318	448	250	0	Content		351	480	17181773	2908781105
17198	09:10:32.987	00:00:17.198	1032	392,825	563,6666	0,56074	0,474396	597,1141	3,250333	0	389,7283	558,077	0,4223607	0,4812059	612,1459	3,197692	0	20	391	561						Untertest1.avi	0	880	547	72	111	318	448	250	0	Content		319	450	17198401	2908797733
17215	09:10:33.004	00:00:17.215	1033	391,1803	565,7131	0,5607486	0,4744574	596,9854	3,211339	0	382,6099	551,119	0,4222652	0,4810111	611,8848	3,187616	0	20	387	558						Untertest1.avi	0	880	547	72	111	318	448	250	0	Content		315	447	17215145	2908814477
17232	09:10:33.021	00:00:17.231	1034	396,4104	566,8232	0,5609031	0,4749013	596,6394	3,267285	0	376,658	556,1055	0,4222636	0,4810342	611,6176	3,241998	0	20	387	561						Untertest1.avi	0	880	547	72	111	318	448	250	0	Content		315	450	17231769	2908831101
17248	09:10:33.037	00:00:17.248	1035	390,2023	565,8893	0,5611012	0,4758156	596,3926	3,270376	0	375,2769	550,7659	0,4224591	0,4813578	611,6176	3,245075	0	20	383	558						Untertest1.avi	0	880	547	72	111	318	448	250	0	Content		311	447	17248394	2908847726
17265	09:10:33.054	00:00:17.265	1036	400,2445	575,3209	0,5614372	0,4770097	596,1089	3,274798	0	384,1164	558,1052	0,4225352	0,4820598	610,8499	3,247058	0	20	392	567						Untertest1.avi	0	880	547	72	111	318	448	250	0	Content		320	456	17265016	2908864348
17282	09:10:33.071	00:00:17.281	1037	391,4183	562,5376	0,5616118	0,4782436	595,8066	3,301561	0	383,5819	565,5687	0,422609	0,4826165	610,6751	3,254847	0	20	388	564						Untertest1.avi	0	880	547	72	111	318	448	250	0	Content		316	453	17281765	2908881097
17298	09:10:33.087	00:00:17.298	1038	397,8792	564,5943	0,5616968	0,4792009	595,3599	3,295552	0	388,8091	555,9423	0,4226069	0,4829842	610,5571	3,266894	0	20	393	560						Untertest1.avi	0	880	547	72	111	318	448	250	0	Content		321	449	17298395	2908897727
17315	09:10:33.104	00:00:17.315	1039	486,6005	537,2245	0,5604096	0,4791163	595,6011	3,302978	0	469,0836	511,212	0,4216397	0,4823163	610,5542	3,275174	0	20	478	524						Untertest1.avi	0	880	547	72	111	318	448	250	0	Content		406	413	17315012	2908914344
17332	09:10:33.121	00:00:17.331	1040	666,0111	442,5494	0,5581946	0,4788013	595,4916	3,266533	0	650,4199	441,3027	0,4199122	0,4809906	610,296	3,199714	0	21	658	442						Untertest1.avi	0	880	547	72	111	694	263	183	0	Content		586	331	17331637	2908930969
17348	09:10:33.137	00:00:17.348	1041	753,168	392,186	0,5569403	0,4787075	595,5688	3,223046	0	753,8877	391,3501	0,4185695	0,480215	610,6523	3,209924	0	21	754	392						Untertest1.avi	0	880	547	72	111	694	263	183	0	Content		682	281	17348387	2908947719
17365	09:10:33.154	00:00:17.365	1042	750,1548	376,4886	0,5564582	0,4787825	595,6718	3,244926	0	761,4986	368,2163	0,4178653	0,4799343	610,3807	3,192562	0	21	756	372						Untertest1.avi	0	880	547	72	111	694	263	183	0	Content		684	261	17365012	2908964344
17382	09:10:33.171	00:00:17.381	1043	756,1852	385,1553	0,5561712	0,4787282	595,4421	3,19342	0	767,071	367,1235	0,4174474	0,4796464	610,1772	3,16334	0	21	762	376						Untertest1.avi	0	880	547	72	111	694	263	183	0	Content		690	265	17381635	2908980967
17398	09:10:33.187	00:00:17.398	1044	785,816	382,7684	0,5560411	0,4784824	595,2574	3,166482	0	778,8947	371,9215	0,4171319	0,4792114	610,384	3,128431	0	21	782	377						Untertest1.avi	0	880	547	72	111	694	263	183	0	Content		710	266	17398266	2908997598
17415	09:10:33.204	00:00:17.415	1045	782,6758	373,125	0,5558859	0,4782248	595,2147	3,146773	0	782,8647	358,8985	0,4168846	0,4787224	610,1149	3,096483	0	21	783	366						Untertest1.avi	0	880	547	72	111	694	263	183	0	Content		711	255	17415008	2909014340
17432	09:10:33.221	00:00:17.431	1046	768,5837	389,6126	0,555772	0,4776225	595,065	3,133841	0	773,3347	352,2696	0,4166372	0,4781112	610,0902	3,021651	0	21	771	371						Untertest1.avi	0	880	547	72	111	694	263	183	0	Content		699	260	17431633	2909030965
17448	09:10:33.237	00:00:17.448	1047	790,6781	340,1842	0,5527161	0,4770282	615,0789	3,125877	0	791,9374	335,4721	0,415062	0,4775357	617,1429	2,894306	0	21	791	338						Untertest1.avi	0	880	547	72	111	694	263	183	0	Content		719	227	17448258	2909047590
17465	09:10:33.254	00:00:17.464	1048	747,8587	391,4642	0,5553049	0,4758389	595,0079	3,089367	0	745,9093	383,9459	0,4160578	0,4765486	609,9091	3,091233	0	21	747	388						Untertest1.avi	0	880	547	72	111	694	263	183	0	Content		675	277	17464881	2909064213
17482	09:10:33.271	00:00:17.481	1049	745,5612	384,7116	0,5549824	0,4748453	594,9449	3,081487	0	745,6213	377,1619	0,4157736	0,4757264	609,8817	3,063848	0	21	746	381						Untertest1.avi	0	880	547	72	111	694	263	183	0	Content		674	270	17481631	2909080963
17498	09:10:33.287	00:00:17.498	1050	834,6696	326,5866	0,5538137	0,4732773	595,127	3,0655	0	820,3583	327,6216	0,4149554	0,4744043	609,8186	3,082165	0	21	828	327						Untertest1.avi	0	880	547	72	111	694	263	183	0	Content		756	216	17498256	2909097588
17515	09:10:33.304	00:00:17.514	1051	942,7366	236,23	0,5521958	0,4714173	595,5603	3,027212	0	939,056	208,0941	0,4137589	0,4726905	610,5453	3,046777	0	22	941	222						Untertest1.avi	0	880	547	72	111	992	41	167	0	Content		869	111	17514881	2909114213
17532	09:10:33.321	00:00:17.531	1052	1016,449	170,534	0,5511283	0,4704412	595,6896	2,998644	0	1059,116	144,9588	0,412689	0,4720278	610,7585	3,017792	0	22	1038	158						Untertest1.avi	0	880	547	72	111	992	41	167	0	Content		966	47	17531505	2909130837
17548	09:10:33.337	00:00:17.548	1053	1035,027	164,7833	0,5504612	0,4699506	595,3007	3,019609	0	1067,925	138,5109	0,4118154	0,4718429	610,748	2,995607	0	22	1051	152						Untertest1.avi	0	880	547	72	111	992	41	167	0	Content		979	41	17548255	2909147587
17565	09:10:33.354	00:00:17.564	1054	1032,158	160,6895	0,5498702	0,4693621	595,4392	2,988293	0	1060,332	144,0064	0,4111978	0,4715966	610,6849	2,985103	0	22	1046	152						Untertest1.avi	0	880	547	72	111	992	41	167	0	Content		974	41	17564881	2909164213
17582	09:10:33.371	00:00:17.581	1055	1057,048	156,6456	0,5492736	0,4688193	595,3734	2,973331	0	1071,339	147,3592	0,4104838	0,4715033	610,4456	2,960566	0	22	1064	152						Untertest1.avi	0	880	547	72	111	992	41	167	0	Content		992	41	17581506	2909180838
17598	09:10:33.387	00:00:17.598	1056	1051,756	145,3699	0,5485377	0,4685693	595,1414	2,958179	0	1065,752	129,1423	0,4097755	0,4717161	610,5213	2,907639	0	22	1059	137						Untertest1.avi	0	880	547	72	111	992	41	167	0	Content		987	26	17598250	2909197582
17615	09:10:33.404	00:00:17.614	1057	1059,789	149,0592	0,5479183	0,4686346	595,2493	2,951862	0	1070,824	132,6929	0,4091818	0,4722819	610,3951	2,926501	0	22	1065	141						Untertest1.avi	0	880	547	72	111	992	41	167	0	Content		993	30	17614877	2909214209
17632	09:10:33.421	00:00:17.631	1058	1058,758	159,8137	0,547269	0,4689618	595,24	2,951991	0	1078,218	140,2175	0,4085952	0,4730895	610,4813	2,950129	0	22	1068	150						Untertest1.avi	0	880	547	72	111	992	41	167	0	Content		996	39	17631501	2909230833
17648	09:10:33.437	00:00:17.648	1059	1096,257	155,4247	0,5460721	0,4697523	595,1722	2,996945	0	1121,267	134,4613	0,4076561	0,4741567	610,7094	2,95048	0	22	1109	145						Untertest1.avi	0	880	547	72	111	992	41	167	0	Content		1037	34	17648128	2909247460
17665	09:10:33.454	00:00:17.664	1060	1477,715	72,91785	0,543331	0,471453	596,6078	2,987369	0	1438,889	94,4974	0,4057277	0,4755793	613,0256	2,916489	0	22	1458	84						Untertest1.avi	0	880	547	72	111	992	41	167	0	Content		1386	-27	17664875	2909264207
17681	09:10:33.470	00:00:17.681	1061	1464,13	334,043	0,5185525	0,4724027	488,7619	2,395375	0	1857,773	27,52937	0,4040622	0,47728	615,8109	2,971353	0	23	1661	181						Untertest1.avi	0	880	547	72	111	2794	-232	133	0	Content		1589	70	17681499	2909280831
17698	09:10:33.487	00:00:17.698	1062	3356,755	-513,7836	0,5397838	0,4752575	596,6078	3,358764	0	1952,117	35,51426	0,3877973	0,4799109	499,795	2,955726	0	23	2654	-239						Untertest1.avi	0	880	547	72	111	2794	-232	133	0	Content		2582	-350	17698123	2909297455
17715	09:10:33.504	00:00:17.714	1063	2872,689	-120,7851	0,537519	0,4751666	596,6078	3,061787	0	-1024	-768	-1	-1	-1	-1	4	23	2873	-121						Untertest1.avi	0	880	547	72	111	2794	-232	133	0	Content		2801	-232	17714750	2909314082
17731	09:10:33.520	00:00:17.731	1064	-1024	-768	-1	-1	-1	-1	4	-1024	-768	-1	-1	-1	-1	4	23	0	0						Untertest1.avi	0	880	547	72	111	2794	-232	133	0	Content		-72	-111	17731498	2909330830
17748	09:10:33.537	00:00:17.748	1065	2859,079	-120,2056	0,534968	0,4753238	591,5764	3,04831	0	-1024	-768	-1	-1	-1	-1	4	23	2859	-120						Untertest1.avi	0	880	547	72	111	2794	-232	133	0	Content		2787	-231	17748124	2909347456
17765	09:10:33.554	00:00:17.764	1066	2992,931	-138,8362	0,534652	0,4753455	591,5764	3,134787	0	-1024	-768	-1	-1	-1	-1	4	23	2993	-139						Untertest1.avi	0	880	547	72	111	2794	-232	133	0	Content		2921	-250	17764750	2909364082
17781	09:10:33.570	00:00:17.781	1067	3066,074	-186,8732	0,5344554	0,4752522	591,5764	3,156701	0	-1024	-768	-1	-1	-1	-1	4	23	3066	-187						Untertest1.avi	0	880	547	72	111	2794	-232	133	0	Content		2994	-298	17781370	2909380702
17798	09:10:33.587	00:00:17.798	1068	1840,662	365,8094	0,500654	0,4754905	435,6055	2,150019	0	-1024	-768	-1	-1	-1	-1	4	23	1841	366						Untertest1.avi	0	880	547	72	111	2794	-232	133	0	Content		1769	255	17798122	2909397454
17815	09:10:33.604	00:00:17.814	1069	-1024	-768	-1	-1	-1	-1	4	-1024	-768	-1	-1	-1	-1	4		0	0						Untertest1.avi	0	880	547	72	111				0	Content		-72	-111	17814754	2909414086
17831	09:10:33.620	00:00:17.831	1070	-1024	-768	-1	-1	-1	-1	4	-1024	-768	-1	-1	-1	-1	4		0	0						Untertest1.avi	0	880	547	72	111				0	Content		-72	-111	17831374	2909430706
17848	09:10:33.637	00:00:17.848	1071	-1024	-768	-1	-1	-1	-1	4	-1024	-768	-1	-1	-1	-1	4		0	0						Untertest1.avi	0	880	547	72	111				0	Content		-72	-111	17848060	2909447392
17865	09:10:33.654	00:00:17.864	1072	-1024	-768	-1	-1	-1	-1	4	-1024	-768	-1	-1	-1	-1	4		0	0						Untertest1.avi	0	880	547	72	111				0	Content		-72	-111	17864728	2909464060
17881	09:10:33.670	00:00:17.881	1073	-1024	-768	-1	-1	-1	-1	4	-1024	-768	-1	-1	-1	-1	4		0	0						Untertest1.avi	0	880	547	72	111				0	Content		-72	-111	17881358	2909480690
17898	09:10:33.687	00:00:17.898	1074	-1024	-768	-1	-1	-1	-1	4	-1024	-768	-1	-1	-1	-1	4		0	0						Untertest1.avi	0	880	547	72	111				0	Content		-72	-111	17898026	2909497358
17915	09:10:33.704	00:00:17.914	1075	-1024	-768	-1	-1	-1	-1	4	-1024	-768	-1	-1	-1	-1	4		0	0						Untertest1.avi	0	880	547	72	111				0	Content		-72	-111	17914617	2909513949
17931	09:10:33.720	00:00:17.931	1076	-1024	-768	-1	-1	-1	-1	4	-1024	-768	-1	-1	-1	-1	4		0	0						Untertest1.avi	0	880	547	72	111				0	Content		-72	-111	17931367	2909530699
17948	09:10:33.737	00:00:17.947	1077	-1024	-768	-1	-1	-1	-1	4	-1024	-768	-1	-1	-1	-1	4		0	0						Untertest1.avi	0	880	547	72	111				0	Content		-72	-111	17947991	2909547323
17965	09:10:33.754	00:00:17.964	1078	-1024	-768	-1	-1	-1	-1	4	-1024	-768	-1	-1	-1	-1	4		0	0						Untertest1.avi	0	880	547	72	111				0	Content		-72	-111	17964613	2909563945
17981	09:10:33.770	00:00:17.981	1079	-1024	-768	-1	-1	-1	-1	4	-1024	-768	-1	-1	-1	-1	4		0	0						Untertest1.avi	0	880	547	72	111				0	Content		-72	-111	17981239	2909580571
17998	09:10:33.787	00:00:17.997	1080	-1024	-768	-1	-1	-1	-1	4	-1024	-768	-1	-1	-1	-1	4		0	0						Untertest1.avi	0	880	547	72	111				0	Content		-72	-111	17997988	2909597320
18015	09:10:33.804	00:00:18.014	1081	-1024	-768	-1	-1	-1	-1	4	-1024	-768	-1	-1	-1	-1	4		0	0						Untertest1.avi	0	880	547	72	111				0	Content		-72	-111	18014614	2909613946
18031	09:10:33.820	00:00:18.031	1082	-1024	-768	-1	-1	-1	-1	4	-1024	-768	-1	-1	-1	-1	4		0	0						Untertest1.avi	0	880	547	72	111				0	Content		-72	-111	18031235	2909630567
18048	09:10:33.837	00:00:18.047	1083	-1024	-768	-1	-1	-1	-1	4	-1024	-768	-1	-1	-1	-1	4		0	0						Untertest1.avi	0	880	547	72	111				0	Content		-72	-111	18047858	2909647190
18065	09:10:33.854	00:00:18.064	1084	-1024	-768	-1	-1	-1	-1	4	-1024	-768	-1	-1	-1	-1	4		0	0						Untertest1.avi	0	880	547	72	111				0	Content		-72	-111	18064608	2909663940
18081	09:10:33.870	00:00:18.081	1085	-1024	-768	-1	-1	-1	-1	4	-1024	-768	-1	-1	-1	-1	4		0	0						Untertest1.avi	0	880	547	72	111				0	Content		-72	-111	18081230	2909680562
18098	09:10:33.887	00:00:18.097	1086	-1024	-768	-1	-1	-1	-1	4	-1024	-768	-1	-1	-1	-1	4		0	0						Untertest1.avi	0	880	547	72	111				0	Content		-72	-111	18097855	2909697187
18116	09:10:33.905	00:00:18.116	1087	-1024	-768	-1	-1	-1	-1	4	-1024	-768	-1	-1	-1	-1	4		0	0						Untertest1.avi	0	880	547	72	111				0	Content		-72	-111	18116304	2909715636
18131	09:10:33.920	00:00:18.131	1088	-1024	-768	-1	-1	-1	-1	4	-1024	-768	-1	-1	-1	-1	4		0	0						Untertest1.avi	0	880	547	72	111				0	Content		-72	-111	18131227	2909730559
18148	09:10:33.937	00:00:18.147	1089	-1024	-768	-1	-1	-1	-1	4	-1024	-768	-1	-1	-1	-1	4		0	0						Untertest1.avi	0	880	547	72	111				0	Content		-72	-111	18147850	2909747182
18165	09:10:33.954	00:00:18.164	1090	-1024	-768	-1	-1	-1	-1	4	-1024	-768	-1	-1	-1	-1	4		0	0						Untertest1.avi	0	880	547	72	111				0	Content		-72	-111	18164599	2909763931
18181	09:10:33.970	00:00:18.181	1091	-1024	-768	-1	-1	-1	-1	4	-1024	-768	-1	-1	-1	-1	4		0	0						Untertest1.avi	0	880	547	72	111				0	Content		-72	-111	18181219	2909780551
18198	09:10:33.987	00:00:18.197	1092	-1024	-768	-1	-1	-1	-1	4	-1024	-768	-1	-1	-1	-1	4		0	0						Untertest1.avi	0	880	547	72	111				0	Content		-72	-111	18197844	2909797176
18214	09:10:34.003	00:00:18.214	1093	-1024	-768	-1	-1	-1	-1	4	-1024	-768	-1	-1	-1	-1	4		0	0						Untertest1.avi	0	880	547	72	111				0	Content		-72	-111	18214468	2909813800
18232	09:10:34.021	00:00:18.231	1094	-1024	-768	-1	-1	-1	-1	4	-1024	-768	-1	-1	-1	-1	4		0	0						Untertest1.avi	0	880	547	72	111				0	Content		-72	-111	18231661	2909830993
18249	09:10:34.038	00:00:18.249	1095	-1024	-768	-1	-1	-1	-1	4	-1024	-768	-1	-1	-1	-1	4		0	0						Untertest1.avi	0	880	547	72	111				0	Content		-72	-111	18249032	2909848364
18266	09:10:34.055	00:00:18.266	1096	-1024	-768	-1	-1	-1	-1	4	-1024	-768	-1	-1	-1	-1	4		0	0						Untertest1.avi	0	880	547	72	111				0	Content		-72	-111	18266282	2909865614
18281	09:10:34.070	00:00:18.281	1097	-1024	-768	-1	-1	-1	-1	4	-1024	-768	-1	-1	-1	-1	4		0	0						Untertest1.avi	0	880	547	72	111				0	Content		-72	-111	18281086	2909880418
18298	09:10:34.087	00:00:18.297	1098	-1024	-768	-1	-1	-1	-1	4	-1024	-768	-1	-1	-1	-1	4		0	0						Untertest1.avi	0	880	547	72	111				0	Content		-72	-111	18297835	2909897167
18314	09:10:34.103	00:00:18.314	1099	-1024	-768	-1	-1	-1	-1	4	-1024	-768	-1	-1	-1	-1	4		0	0						Untertest1.avi	0	880	547	72	111				0	Content		-72	-111	18314459	2909913791
18331	09:10:34.120	00:00:18.331	1100	-1024	-768	-1	-1	-1	-1	4	-1024	-768	-1	-1	-1	-1	4		0	0						Untertest1.avi	0	880	547	72	111				0	Content		-72	-111	18331207	2909930539
18348	09:10:34.137	00:00:18.347	1101	-1024	-768	-1	-1	-1	-1	4	-1024	-768	-1	-1	-1	-1	4		0	0						Untertest1.avi	0	880	547	72	111				0	Content		-72	-111	18347707	2909947039
18364	09:10:34.153	00:00:18.364	1102	-1024	-768	-1	-1	-1	-1	4	-1024	-768	-1	-1	-1	-1	4		0	0						Untertest1.avi	0	880	547	72	111				0	Content		-72	-111	18364331	2909963663
18382	09:10:34.171	00:00:18.381	1103	-1024	-768	-1	-1	-1	-1	4	-1024	-768	-1	-1	-1	-1	4		0	0						Untertest1.avi	0	880	547	72	111				0	Content		-72	-111	18381526	2909980858
18399	09:10:34.188	00:00:18.398	1104	-1024	-768	-1	-1	-1	-1	4	-1024	-768	-1	-1	-1	-1	4		0	0						Untertest1.avi	0	880	547	72	111				0	Content		-72	-111	18398901	2909998233
18416	09:10:34.205	00:00:18.416	1105	-1024	-768	-1	-1	-1	-1	4	-1024	-768	-1	-1	-1	-1	4		0	0						Untertest1.avi	0	880	547	72	111				0	Content		-72	-111	18416172	2910015504
18431	09:10:34.220	00:00:18.431	1106	-1024	-768	-1	-1	-1	-1	4	-1024	-768	-1	-1	-1	-1	4		0	0						Untertest1.avi	0	880	547	72	111				0	Content		-72	-111	18431081	2910030413
18448	09:10:34.237	00:00:18.447	1107	-1024	-768	-1	-1	-1	-1	4	-1024	-768	-1	-1	-1	-1	4		0	0						Untertest1.avi	0	880	547	72	111				0	Content		-72	-111	18447702	2910047034
18464	09:10:34.253	00:00:18.464	1108	-1024	-768	-1	-1	-1	-1	4	-1024	-768	-1	-1	-1	-1	4		0	0						Untertest1.avi	0	880	547	72	111				0	Content		-72	-111	18464452	2910063784
18481	09:10:34.270	00:00:18.480	1109	-1024	-768	-1	-1	-1	-1	4	-1024	-768	-1	-1	-1	-1	4		0	0						Untertest1.avi	0	880	547	72	111				0	Content		-72	-111	18480950	2910080282
18498	09:10:34.287	00:00:18.497	1110	-1024	-768	-1	-1	-1	-1	4	-1024	-768	-1	-1	-1	-1	4		0	0						Untertest1.avi	0	880	547	72	111				0	Content		-72	-111	18497701	2910097033
18514	09:10:34.303	00:00:18.514	1111	-1024	-768	-1	-1	-1	-1	4	-1024	-768	-1	-1	-1	-1	4		0	0						Untertest1.avi	0	880	547	72	111				0	Content		-72	-111	18514323	2910113655
18531	09:10:34.320	00:00:18.531	1112	-1024	-768	-1	-1	-1	-1	4	-1024	-768	-1	-1	-1	-1	4		0	0						Untertest1.avi	0	880	547	72	111				0	Content		-72	-111	18531390	2910130722
18549	09:10:34.338	00:00:18.548	1113	-1024	-768	-1	-1	-1	-1	4	-1024	-768	-1	-1	-1	-1	4		0	0						Untertest1.avi	0	880	547	72	111				0	Content		-72	-111	18548766	2910148098
18566	09:10:34.355	00:00:18.566	1114	-1024	-768	-1	-1	-1	-1	4	-1024	-768	-1	-1	-1	-1	4		0	0						Untertest1.avi	0	880	547	72	111				0	Content		-72	-111	18566014	2910165346
18581	09:10:34.370	00:00:18.580	1115	-1024	-768	-1	-1	-1	-1	4	-1024	-768	-1	-1	-1	-1	4		0	0						Untertest1.avi	0	880	547	72	111				0	Content		-72	-111	18580944	2910180276
18598	09:10:34.387	00:00:18.597	1116	-1024	-768	-1	-1	-1	-1	4	-1024	-768	-1	-1	-1	-1	4		0	0						Untertest1.avi	0	880	547	72	111				0	Content		-72	-111	18597569	2910196901
18614	09:10:34.403	00:00:18.614	1117	-1024	-768	-1	-1	-1	-1	4	-1024	-768	-1	-1	-1	-1	4		0	0						Untertest1.avi	0	880	547	72	111				0	Content		-72	-111	18614317	2910213649
18631	09:10:34.420	00:00:18.630	1118	-1024	-768	-1	-1	-1	-1	4	-1024	-768	-1	-1	-1	-1	4		0	0						Untertest1.avi	0	880	547	72	111				0	Content		-72	-111	18630940	2910230272
18648	09:10:34.437	00:00:18.647	1119	-1024	-768	-1	-1	-1	-1	4	-1024	-768	-1	-1	-1	-1	4		0	0						Untertest1.avi	0	880	547	72	111				0	Content		-72	-111	18647562	2910246894
18664	09:10:34.453	00:00:18.664	1120	-1024	-768	-1	-1	-1	-1	4	-1024	-768	-1	-1	-1	-1	4		0	0						Untertest1.avi	0	880	547	72	111				0	Content		-72	-111	18664188	2910263520
18681	09:10:34.470	00:00:18.681	1121	-1024	-768	-1	-1	-1	-1	4	-1024	-768	-1	-1	-1	-1	4		0	0						Untertest1.avi	0	880	547	72	111				0	Content		-72	-111	18681380	2910280712
18699	09:10:34.488	00:00:18.698	1122	-1024	-768	-1	-1	-1	-1	4	-1024	-768	-1	-1	-1	-1	4		0	0						Untertest1.avi	0	880	547	72	111				0	Content		-72	-111	18698629	2910297961
18716	09:10:34.505	00:00:18.716	1123	-1024	-768	-1	-1	-1	-1	4	-1024	-768	-1	-1	-1	-1	4		0	0						Untertest1.avi	0	880	547	72	111				0	Content		-72	-111	18716004	2910315336
18731	09:10:34.520	00:00:18.730	1124	-1024	-768	-1	-1	-1	-1	4	-1024	-768	-1	-1	-1	-1	4		0	0						Untertest1.avi	0	880	547	72	111				0	Content		-72	-111	18730808	2910330140
18748	09:10:34.537	00:00:18.747	1125	-1024	-768	-1	-1	-1	-1	4	-1024	-768	-1	-1	-1	-1	4		0	0						Untertest1.avi	0	880	547	72	111				0	Content		-72	-111	18747559	2910346891
18764	09:10:34.553	00:00:18.764	1126	-1024	-768	-1	-1	-1	-1	4	-1024	-768	-1	-1	-1	-1	4		0	0						Untertest1.avi	0	880	547	72	111				0	Content		-72	-111	18764193	2910363525
18781	09:10:34.570	00:00:18.780	1127	-1024	-768	-1	-1	-1	-1	4	-1024	-768	-1	-1	-1	-1	4		0	0						Untertest1.avi	0	880	547	72	111				0	Content		-72	-111	18780806	2910380138
18797	09:10:34.586	00:00:18.797	1128	-1024	-768	-1	-1	-1	-1	4	-1024	-768	-1	-1	-1	-1	4		0	0						Untertest1.avi	0	880	547	72	111				0	Content		-72	-111	18797429	2910396761
18814	09:10:34.603	00:00:18.814	1129	-1024	-768	-1	-1	-1	-1	4	-1024	-768	-1	-1	-1	-1	4		0	0						Untertest1.avi	0	880	547	72	111				0	Content		-72	-111	18814055	2910413387
18831	09:10:34.620	00:00:18.831	1130	-1024	-768	-1	-1	-1	-1	4	-1024	-768	-1	-1	-1	-1	4		0	0						Untertest1.avi	0	880	547	72	111				0	Content		-72	-111	18831247	2910430579
18849	09:10:34.638	00:00:18.848	1131	-1024	-768	-1	-1	-1	-1	4	-1024	-768	-1	-1	-1	-1	4		0	0						Untertest1.avi	0	880	547	72	111				0	Content		-72	-111	18848620	2910447952
18866	09:10:34.655	00:00:18.865	1132	-1024	-768	-1	-1	-1	-1	4	-1024	-768	-1	-1	-1	-1	4		0	0						Untertest1.avi	0	880	547	72	111				0	Content		-72	-111	18865885	2910465217
18881	09:10:34.670	00:00:18.880	1133	-1024	-768	-1	-1	-1	-1	4	-1024	-768	-1	-1	-1	-1	4		0	0						Untertest1.avi	0	880	547	72	111				0	Content		-72	-111	18880673	2910480005
18897	09:10:34.686	00:00:18.897	1134	-1024	-768	-1	-1	-1	-1	4	-1024	-768	-1	-1	-1	-1	4		0	0						Untertest1.avi	0	880	547	72	111				0	Content		-72	-111	18897422	2910496754
18914	09:10:34.703	00:00:18.914	1135	-1024	-768	-1	-1	-1	-1	4	-1024	-768	-1	-1	-1	-1	4		0	0						Untertest1.avi	0	880	547	72	111				0	Content		-72	-111	18914046	2910513378
18931	09:10:34.720	00:00:18.930	1136	-1024	-768	-1	-1	-1	-1	4	-1024	-768	-1	-1	-1	-1	4		0	0						Untertest1.avi	0	880	547	72	111				0	Content		-72	-111	18930671	2910530003
18947	09:10:34.736	00:00:18.947	1137	-1024	-768	-1	-1	-1	-1	4	-1024	-768	-1	-1	-1	-1	4		0	0						Untertest1.avi	0	880	547	72	111				0	Content		-72	-111	18947292	2910546624
18964	09:10:34.753	00:00:18.964	1138	-1024	-768	-1	-1	-1	-1	4	-1024	-768	-1	-1	-1	-1	4		0	0						Untertest1.avi	0	880	547	72	111				0	Content		-72	-111	18964042	2910563374
18981	09:10:34.770	00:00:18.981	1139	-1024	-768	-1	-1	-1	-1	4	-1024	-768	-1	-1	-1	-1	4		0	0						Untertest1.avi	0	880	547	72	111				0	Content		-72	-111	18981108	2910580440
18998	09:10:34.787	00:00:18.998	1140	-1024	-768	-1	-1	-1	-1	4	-1024	-768	-1	-1	-1	-1	4		0	0						Untertest1.avi	0	880	547	72	111				0	Content		-72	-111	18998483	2910597815
19016	09:10:34.805	00:00:19.015	1141	-1024	-768	-1	-1	-1	-1	4	-1024	-768	-1	-1	-1	-1	4		0	0						Untertest1.avi	0	880	547	72	111				0	Content		-72	-111	19015855	2910615187
19031	09:10:34.820	00:00:19.030	1142	-1024	-768	-1	-1	-1	-1	4	-1024	-768	-1	-1	-1	-1	4		0	0						Untertest1.avi	0	880	547	72	111				0	Content		-72	-111	19030659	2910629991
19047	09:10:34.836	00:00:19.047	1143	-1024	-768	-1	-1	-1	-1	4	-1024	-768	-1	-1	-1	-1	4		0	0						Untertest1.avi	0	880	547	72	111				0	Content		-72	-111	19047281	2910646613
19064	09:10:34.853	00:00:19.064	1144	-1024	-768	-1	-1	-1	-1	4	-1024	-768	-1	-1	-1	-1	4		0	0						Untertest1.avi	0	880	547	72	111				0	Content		-72	-111	19064030	2910663362
19081	09:10:34.870	00:00:19.080	1145	-1024	-768	-1	-1	-1	-1	4	-1024	-768	-1	-1	-1	-1	4		0	0						Untertest1.avi	0	880	547	72	111				0	Content		-72	-111	19080653	2910679985
19097	09:10:34.886	00:00:19.097	1146	-1024	-768	-1	-1	-1	-1	4	-1024	-768	-1	-1	-1	-1	4		0	0						Untertest1.avi	0	880	547	72	111				0	Content		-72	-111	19097278	2910696610
19114	09:10:34.903	00:00:19.113	1147	-1024	-768	-1	-1	-1	-1	4	-1024	-768	-1	-1	-1	-1	4		0	0						Untertest1.avi	0	880	547	72	111				0	Content		-72	-111	19113903	2910713235
19131	09:10:34.920	00:00:19.130	1148	-1024	-768	-1	-1	-1	-1	4	-1024	-768	-1	-1	-1	-1	4		0	0						Untertest1.avi	0	880	547	72	111				0	Content		-72	-111	19130972	2910730304
19148	09:10:34.937	00:00:19.148	1149	-1024	-768	-1	-1	-1	-1	4	-1024	-768	-1	-1	-1	-1	4		0	0						Untertest1.avi	0	880	547	72	111				0	Content		-72	-111	19148345	2910747677
19166	09:10:34.955	00:00:19.165	1150	-1024	-768	-1	-1	-1	-1	4	-1024	-768	-1	-1	-1	-1	4		0	0						Untertest1.avi	0	880	547	72	111				0	Content		-72	-111	19165593	2910764925
19181	09:10:34.970	00:00:19.180	1151	-1024	-768	-1	-1	-1	-1	4	-1024	-768	-1	-1	-1	-1	4		0	0						Untertest1.avi	0	880	547	72	111				0	Content		-72	-111	19180526	2910779858
19197	09:10:34.986	00:00:19.197	1152	-1024	-768	-1	-1	-1	-1	4	-1024	-768	-1	-1	-1	-1	4		0	0						Untertest1.avi	0	880	547	72	111				0	Content		-72	-111	19197162	2910796494
19214	09:10:35.003	00:00:19.213	1153	-1024	-768	-1	-1	-1	-1	4	-1024	-768	-1	-1	-1	-1	4		0	0						Untertest1.avi	0	880	547	72	111				0	Content		-72	-111	19213898	2910813230
19231	09:10:35.020	00:00:19.230	1154	-1024	-768	-1	-1	-1	-1	4	-1024	-768	-1	-1	-1	-1	4		0	0						Untertest1.avi	0	880	547	72	111				0	Content		-72	-111	19230521	2910829853
19247	09:10:35.036	00:00:19.247	1155	-1024	-768	-1	-1	-1	-1	4	-1024	-768	-1	-1	-1	-1	4		0	0						Untertest1.avi	0	880	547	72	111				0	Content		-72	-111	19247154	2910846486
19264	09:10:35.053	00:00:19.263	1156	-1024	-768	-1	-1	-1	-1	4	-1024	-768	-1	-1	-1	-1	4		0	0						Untertest1.avi	0	880	547	72	111				0	Content		-72	-111	19263765	2910863097
19281	09:10:35.070	00:00:19.280	1157	-1024	-768	-1	-1	-1	-1	4	-1024	-768	-1	-1	-1	-1	4		0	0						Untertest1.avi	0	880	547	72	111				0	Content		-72	-111	19280962	2910880294
19298	09:10:35.087	00:00:19.298	1158	-1024	-768	-1	-1	-1	-1	4	-1024	-768	-1	-1	-1	-1	4		0	0						Untertest1.avi	0	880	547	72	111				0	Content		-72	-111	19298334	2910897666
19316	09:10:35.105	00:00:19.315	1159	-1024	-768	-1	-1	-1	-1	4	-1024	-768	-1	-1	-1	-1	4		0	0						Untertest1.avi	0	880	547	72	111				0	Content		-72	-111	19315580	2910914912
19330	09:10:35.119	00:00:19.330	1160	-1024	-768	-1	-1	-1	-1	4	-1024	-768	-1	-1	-1	-1	4		0	0						Untertest1.avi	0	880	547	72	111				0	Content		-72	-111	19330384	2910929716
19347	09:10:35.136	00:00:19.347	1161	-1024	-768	-1	-1	-1	-1	4	-1024	-768	-1	-1	-1	-1	4		0	0						Untertest1.avi	0	880	547	72	111				0	Content		-72	-111	19347144	2910946476
19364	09:10:35.153	00:00:19.363	1162	-1024	-768	-1	-1	-1	-1	4	-1024	-768	-1	-1	-1	-1	4		0	0						Untertest1.avi	0	880	547	72	111				0	Content		-72	-111	19363756	2910963088
19380	09:10:35.169	00:00:19.380	1163	-1024	-768	-1	-1	-1	-1	4	-1024	-768	-1	-1	-1	-1	4		0	0						Untertest1.avi	0	880	547	72	111				0	Content		-72	-111	19380380	2910979712
19397	09:10:35.186	00:00:19.397	1164	-1024	-768	-1	-1	-1	-1	4	-1024	-768	-1	-1	-1	-1	4		0	0						Untertest1.avi	0	880	547	72	111				0	Content		-72	-111	19397005	2910996337
19414	09:10:35.203	00:00:19.413	1165	-1024	-768	-1	-1	-1	-1	4	-1024	-768	-1	-1	-1	-1	4		0	0						Untertest1.avi	0	880	547	72	111				0	Content		-72	-111	19413628	2911012960
19431	09:10:35.220	00:00:19.430	1166	-1024	-768	-1	-1	-1	-1	4	-1024	-768	-1	-1	-1	-1	4		0	0						Untertest1.avi	0	880	547	72	111				0	Content		-72	-111	19430822	2911030154
19448	09:10:35.237	00:00:19.448	1167	-1024	-768	-1	-1	-1	-1	4	-1024	-768	-1	-1	-1	-1	4		0	0						Untertest1.avi	0	880	547	72	111				0	Content		-72	-111	19448194	2911047526
19465	09:10:35.254	00:00:19.465	1168	-1024	-768	-1	-1	-1	-1	4	-1024	-768	-1	-1	-1	-1	4		0	0						Untertest1.avi	0	880	547	72	111				0	Content		-72	-111	19465441	2911064773
19480	09:10:35.269	00:00:19.480	1169	-1024	-768	-1	-1	-1	-1	4	-1024	-768	-1	-1	-1	-1	4		0	0						Untertest1.avi	0	880	547	72	111				0	Content		-72	-111	19480370	2911079702
19497	09:10:35.286	00:00:19.496	1170	-1024	-768	-1	-1	-1	-1	4	-1024	-768	-1	-1	-1	-1	4		0	0						Untertest1.avi	0	880	547	72	111				0	Content		-72	-111	19496991	2911096323
19514	09:10:35.303	00:00:19.513	1171	-1024	-768	-1	-1	-1	-1	4	-1024	-768	-1	-1	-1	-1	4		0	0						Untertest1.avi	0	880	547	72	111				0	Content		-72	-111	19513742	2911113074
19530	09:10:35.319	00:00:19.530	1172	-1024	-768	-1	-1	-1	-1	4	-1024	-768	-1	-1	-1	-1	4		0	0						Untertest1.avi	0	880	547	72	111				0	Content		-72	-111	19530241	2911129573
19547	09:10:35.336	00:00:19.546	1173	-1024	-768	-1	-1	-1	-1	4	-1024	-768	-1	-1	-1	-1	4		0	0						Untertest1.avi	0	880	547	72	111				0	Content		-72	-111	19546991	2911146323
19564	09:10:35.353	00:00:19.563	1174	-1024	-768	-1	-1	-1	-1	4	-1024	-768	-1	-1	-1	-1	4		0	0						Untertest1.avi	0	880	547	72	111				0	Content		-72	-111	19563613	2911162945
19581	09:10:35.370	00:00:19.580	1175	-1024	-768	-1	-1	-1	-1	4	-1024	-768	-1	-1	-1	-1	4		0	0						Untertest1.avi	0	880	547	72	111				0	Content		-72	-111	19580682	2911180014
19598	09:10:35.387	00:00:19.598	1176	-1024	-768	-1	-1	-1	-1	4	-1024	-768	-1	-1	-1	-1	4		0	0						Untertest1.avi	0	880	547	72	111				0	Content		-72	-111	19598056	2911197388
19615	09:10:35.404	00:00:19.615	1177	-1024	-768	-1	-1	-1	-1	4	-1024	-768	-1	-1	-1	-1	4		0	0						Untertest1.avi	0	880	547	72	111				0	Content		-72	-111	19615425	2911214757
19630	09:10:35.419	00:00:19.630	1178	-1024	-768	-1	-1	-1	-1	4	-1024	-768	-1	-1	-1	-1	4		0	0						Untertest1.avi	0	880	547	72	111				0	Content		-72	-111	19630230	2911229562
19647	09:10:35.436	00:00:19.646	1179	-1024	-768	-1	-1	-1	-1	4	-1024	-768	-1	-1	-1	-1	4		0	0						Untertest1.avi	0	880	547	72	111				0	Content		-72	-111	19646853	2911246185
19664	09:10:35.453	00:00:19.663	1180	-1024	-768	-1	-1	-1	-1	4	-1024	-768	-1	-1	-1	-1	4		0	0						Untertest1.avi	0	880	547	72	111				0	Content		-72	-111	19663601	2911262933
19680	09:10:35.469	00:00:19.680	1181	-1024	-768	-1	-1	-1	-1	4	-1024	-768	-1	-1	-1	-1	4		0	0						Untertest1.avi	0	880	547	72	111				0	Content		-72	-111	19680225	2911279557
19697	09:10:35.486	00:00:19.696	1182	-1024	-768	-1	-1	-1	-1	4	-1024	-768	-1	-1	-1	-1	4		0	0						Untertest1.avi	0	880	547	72	111				0	Content		-72	-111	19696850	2911296182
19713	09:10:35.502	00:00:19.713	1183	-1024	-768	-1	-1	-1	-1	4	-1024	-768	-1	-1	-1	-1	4		0	0						Untertest1.avi	0	880	547	72	111				0	Content		-72	-111	19713476	2911312808
19731	09:10:35.520	00:00:19.730	1184	-1024	-768	-1	-1	-1	-1	4	-1024	-768	-1	-1	-1	-1	4		0	0						Untertest1.avi	0	880	547	72	111				0	Content		-72	-111	19730669	2911330001
19748	09:10:35.537	00:00:19.748	1185	-1024	-768	-1	-1	-1	-1	4	-1024	-768	-1	-1	-1	-1	4		0	0						Untertest1.avi	0	880	547	72	111				0	Content		-72	-111	19748041	2911347373
19765	09:10:35.554	00:00:19.765	1186	-1024	-768	-1	-1	-1	-1	4	-1024	-768	-1	-1	-1	-1	4		0	0						Untertest1.avi	0	880	547	72	111				0	Content		-72	-111	19765287	2911364619
19780	09:10:35.569	00:00:19.780	1187	-1024	-768	-1	-1	-1	-1	4	-1024	-768	-1	-1	-1	-1	4		0	0						Untertest1.avi	0	880	547	72	111				0	Content		-72	-111	19780096	2911379428
19797	09:10:35.586	00:00:19.796	1188	-1024	-768	-1	-1	-1	-1	4	-1024	-768	-1	-1	-1	-1	4		0	0						Untertest1.avi	0	880	547	72	111				0	Content		-72	-111	19796838	2911396170
19813	09:10:35.602	00:00:19.813	1189	-1024	-768	-1	-1	-1	-1	4	-1024	-768	-1	-1	-1	-1	4		0	0						Untertest1.avi	0	880	547	72	111				0	Content		-72	-111	19813462	2911412794
19830	09:10:35.619	00:00:19.830	1190	-1024	-768	-1	-1	-1	-1	4	-1024	-768	-1	-1	-1	-1	4		0	0						Untertest1.avi	0	880	547	72	111				0	Content		-72	-111	19830056	2911429388
19847	09:10:35.636	00:00:19.846	1191	-1024	-768	-1	-1	-1	-1	4	-1024	-768	-1	-1	-1	-1	4		0	0						Untertest1.avi	0	880	547	72	111				0	Content		-72	-111	19846751	2911446083
19864	09:10:35.653	00:00:19.863	1192	-1024	-768	-1	-1	-1	-1	4	-1024	-768	-1	-1	-1	-1	4		0	0						Untertest1.avi	0	880	547	72	111				0	Content		-72	-111	19863586	2911462918
19880	09:10:35.669	00:00:19.880	1193	-1024	-768	-1	-1	-1	-1	4	-1024	-768	-1	-1	-1	-1	4		0	0						Untertest1.avi	0	880	547	72	111				0	Content		-72	-111	19880254	2911479586
19897	09:10:35.686	00:00:19.896	1194	-1024	-768	-1	-1	-1	-1	4	-1024	-768	-1	-1	-1	-1	4		0	0						Untertest1.avi	0	880	547	72	111				0	Content		-72	-111	19896922	2911496254
19914	09:10:35.703	00:00:19.913	1195	-1024	-768	-1	-1	-1	-1	4	-1024	-768	-1	-1	-1	-1	4		0	0						Untertest1.avi	0	880	547	72	111				0	Content		-72	-111	19913907	2911513239
19931	09:10:35.720	00:00:19.930	1196	-1024	-768	-1	-1	-1	-1	4	-1024	-768	-1	-1	-1	-1	4		0	0						Untertest1.avi	0	880	547	72	111				0	Content		-72	-111	19930575	2911529907
19947	09:10:35.736	00:00:19.947	1197	-1024	-768	-1	-1	-1	-1	4	-1024	-768	-1	-1	-1	-1	4		0	0						Untertest1.avi	0	880	547	72	111				0	Content		-72	-111	19947243	2911546575
19964	09:10:35.753	00:00:19.964	1198	-1024	-768	-1	-1	-1	-1	4	-1024	-768	-1	-1	-1	-1	4		0	0						Untertest1.avi	0	880	547	72	111				0	Content		-72	-111	19964330	2911563662
19981	09:10:35.770	00:00:19.980	1199	-1024	-768	-1	-1	-1	-1	4	-1024	-768	-1	-1	-1	-1	4		0	0						Untertest1.avi	0	880	547	72	111				0	Content		-72	-111	19980998	2911580330
19998	09:10:35.787	00:00:19.997	1200	-1024	-768	-1	-1	-1	-1	4	-1024	-768	-1	-1	-1	-1	4		0	0						Untertest1.avi	0	880	547	72	111				0	Content		-72	-111	19997666	2911596998
20014	09:10:35.803	00:00:20.013	1201	-1024	-768	-1	-1	-1	-1	4	-1024	-768	-1	-1	-1	-1	4		0	0						Untertest1.avi	0	880	547	72	111				0	Content		-72	-111	20013943	2911613275
20031	09:10:35.820	00:00:20.030	1202	-1024	-768	-1	-1	-1	-1	4	-1024	-768	-1	-1	-1	-1	4		0	0						Untertest1.avi	0	880	547	72	111				0	Content		-72	-111	20030611	2911629943
20047	09:10:35.836	00:00:20.047	1203	-1024	-768	-1	-1	-1	-1	4	-1024	-768	-1	-1	-1	-1	4		0	0						Untertest1.avi	0	880	547	72	111				0	Content		-72	-111	20047279	2911646611
20064	09:10:35.853	00:00:20.063	1204	-1024	-768	-1	-1	-1	-1	4	-1024	-768	-1	-1	-1	-1	4		0	0						Untertest1.avi	0	880	547	72	111				0	Content		-72	-111	20063728	2911663060
20080	09:10:35.869	00:00:20.080	1205	-1024	-768	-1	-1	-1	-1	4	-1024	-768	-1	-1	-1	-1	4		0	0						Untertest1.avi	0	880	547	72	111				0	Content		-72	-111	20080396	2911679728
20097	09:10:35.886	00:00:20.097	1206	-1024	-768	-1	-1	-1	-1	4	-1024	-768	-1	-1	-1	-1	4		0	0						Untertest1.avi	0	880	547	72	111				0	Content		-72	-111	20097064	2911696396
20113	09:10:35.902	00:00:20.113	1207	-1024	-768	-1	-1	-1	-1	4	-1024	-768	-1	-1	-1	-1	4		0	0						Untertest1.avi	0	880	547	72	111				0	Content		-72	-111	20113470	2911712802
20130	09:10:35.919	00:00:20.130	1208	-1024	-768	-1	-1	-1	-1	4	-1024	-768	-1	-1	-1	-1	4		0	0						Untertest1.avi	0	880	547	72	111				0	Content		-72	-111	20130138	2911729470
20147	09:10:35.936	00:00:20.146	1209	-1024	-768	-1	-1	-1	-1	4	-1024	-768	-1	-1	-1	-1	4		0	0						Untertest1.avi	0	880	547	72	111				0	Content		-72	-111	20146713	2911746045
20163	09:10:35.952	00:00:20.163	1210	-1024	-768	-1	-1	-1	-1	4	-1024	-768	-1	-1	-1	-1	4		0	0						Untertest1.avi	0	880	547	72	111				0	Content		-72	-111	20163381	2911762713
20180	09:10:35.969	00:00:20.179	1211	-1024	-768	-1	-1	-1	-1	4	-1024	-768	-1	-1	-1	-1	4		0	0						Untertest1.avi	0	880	547	72	111				0	Content		-72	-111	20179943	2911779275
20197	09:10:35.986	00:00:20.196	1212	-1024	-768	-1	-1	-1	-1	4	-1024	-768	-1	-1	-1	-1	4		0	0						Untertest1.avi	0	880	547	72	111				0	Content		-72	-111	20196611	2911795943
20213	09:10:36.002	00:00:20.213	1213	-1024	-768	-1	-1	-1	-1	4	-1024	-768	-1	-1	-1	-1	4		0	0						Untertest1.avi	0	880	547	72	111				0	Content		-72	-111	20213239	2911812571
20230	09:10:36.019	00:00:20.229	1214	-1024	-768	-1	-1	-1	-1	4	-1024	-768	-1	-1	-1	-1	4		0	0						Untertest1.avi	0	880	547	72	111				0	Content		-72	-111	20229907	2911829239
20247	09:10:36.036	00:00:20.246	1215	-1024	-768	-1	-1	-1	-1	4	-1024	-768	-1	-1	-1	-1	4		0	0						Untertest1.avi	0	880	547	72	111				0	Content		-72	-111	20246574	2911845906
20263	09:10:36.052	00:00:20.263	1216	-1024	-768	-1	-1	-1	-1	4	-1024	-768	-1	-1	-1	-1	4		0	0						Untertest1.avi	0	880	547	72	111				0	Content		-72	-111	20263380	2911862712
20280	09:10:36.069	00:00:20.280	1217	-1024	-768	-1	-1	-1	-1	4	-1024	-768	-1	-1	-1	-1	4		0	0						Untertest1.avi	0	880	547	72	111				0	Content		-72	-111	20280048	2911879380
20297	09:10:36.086	00:00:20.296	1218	-1024	-768	-1	-1	-1	-1	4	-1024	-768	-1	-1	-1	-1	4		0	0						Untertest1.avi	0	880	547	72	111				0	Content		-72	-111	20296716	2911896048
20314	09:10:36.103	00:00:20.313	1219	-1024	-768	-1	-1	-1	-1	4	-1024	-768	-1	-1	-1	-1	4		0	0						Untertest1.avi	0	880	547	72	111				0	Content		-72	-111	20313682	2911913014
20330	09:10:36.119	00:00:20.330	1220	-1024	-768	-1	-1	-1	-1	4	-1024	-768	-1	-1	-1	-1	4		0	0						Untertest1.avi	0	880	547	72	111				0	Content		-72	-111	20330350	2911929682
20347	09:10:36.136	00:00:20.347	1221	-1024	-768	-1	-1	-1	-1	4	-1024	-768	-1	-1	-1	-1	4		0	0						Untertest1.avi	0	880	547	72	111				0	Content		-72	-111	20347018	2911946350
20364	09:10:36.153	00:00:20.364	1222	-1024	-768	-1	-1	-1	-1	4	-1024	-768	-1	-1	-1	-1	4		0	0						Untertest1.avi	0	880	547	72	111				0	Content		-72	-111	20364091	2911963423
20381	09:10:36.170	00:00:20.380	1223	-1024	-768	-1	-1	-1	-1	4	-1024	-768	-1	-1	-1	-1	4		0	0						Untertest1.avi	0	880	547	72	111				0	Content		-72	-111	20380759	2911980091
20397	09:10:36.186	00:00:20.397	1224	-1024	-768	-1	-1	-1	-1	4	-1024	-768	-1	-1	-1	-1	4		0	0						Untertest1.avi	0	880	547	72	111				0	Content		-72	-111	20397427	2911996759
20414	09:10:36.203	00:00:20.413	1225	-1024	-768	-1	-1	-1	-1	4	-1024	-768	-1	-1	-1	-1	4		0	0						Untertest1.avi	0	880	547	72	111				0	Content		-72	-111	20413744	2912013076
20430	09:10:36.219	00:00:20.430	1226	-1024	-768	-1	-1	-1	-1	4	-1024	-768	-1	-1	-1	-1	4		0	0						Untertest1.avi	0	880	547	72	111				0	Content		-72	-111	20430412	2912029744
20447	09:10:36.236	00:00:20.447	1227	-1024	-768	-1	-1	-1	-1	4	-1024	-768	-1	-1	-1	-1	4		0	0						Untertest1.avi	0	880	547	72	111				0	Content		-72	-111	20447080	2912046412
20463	09:10:36.252	00:00:20.463	1228	-1024	-768	-1	-1	-1	-1	4	-1024	-768	-1	-1	-1	-1	4		0	0						Untertest1.avi	0	880	547	72	111				0	Content		-72	-111	20463009	2912062341
20480	09:10:36.269	00:00:20.479	1229	-1024	-768	-1	-1	-1	-1	4	-1024	-768	-1	-1	-1	-1	4		0	0						Untertest1.avi	0	880	547	72	111				0	Content		-72	-111	20479628	2912078960
20496	09:10:36.285	00:00:20.496	1230	-1024	-768	-1	-1	-1	-1	4	-1024	-768	-1	-1	-1	-1	4		0	0						Untertest1.avi	0	880	547	72	111				0	Content		-72	-111	20496308	2912095640
20513	09:10:36.302	00:00:20.512	1231	-1024	-768	-1	-1	-1	-1	4	-1024	-768	-1	-1	-1	-1	4		0	0						Untertest1.avi	0	880	547	72	111				0	Content		-72	-111	20512976	2912112308
20530	09:10:36.319	00:00:20.529	1232	-1024	-768	-1	-1	-1	-1	4	-1024	-768	-1	-1	-1	-1	4		0	0						Untertest1.avi	0	880	547	72	111				0	Content		-72	-111	20529644	2912128976
20546	09:10:36.335	00:00:20.546	1233	-1024	-768	-1	-1	-1	-1	4	-1024	-768	-1	-1	-1	-1	4		0	0						Untertest1.avi	0	880	547	72	111				0	Content		-72	-111	20546314	2912145646
20563	09:10:36.352	00:00:20.562	1234	-1024	-768	-1	-1	-1	-1	4	-1024	-768	-1	-1	-1	-1	4		0	0						Untertest1.avi	0	880	547	72	111				0	Content		-72	-111	20562982	2912162314
20580	09:10:36.369	00:00:20.579	1235	-1024	-768	-1	-1	-1	-1	4	-1024	-768	-1	-1	-1	-1	4		0	0						Untertest1.avi	0	880	547	72	111				0	Content		-72	-111	20579608	2912178940
20596	09:10:36.385	00:00:20.596	1236	-1024	-768	-1	-1	-1	-1	4	-1024	-768	-1	-1	-1	-1	4		0	0						Untertest1.avi	0	880	547	72	111				0	Content		-72	-111	20596276	2912195608
20613	09:10:36.402	00:00:20.612	1237	-1024	-768	-1	-1	-1	-1	4	-1024	-768	-1	-1	-1	-1	4		0	0						Untertest1.avi	0	880	547	72	111				0	Content		-72	-111	20612944	2912212276
20630	09:10:36.419	00:00:20.629	1238	-1024	-768	-1	-1	-1	-1	4	-1024	-768	-1	-1	-1	-1	4		0	0						Untertest1.avi	0	880	547	72	111				0	Content		-72	-111	20629792	2912229124
20646	09:10:36.435	00:00:20.646	1239	-1024	-768	-1	-1	-1	-1	4	-1024	-768	-1	-1	-1	-1	4		0	0						Untertest1.avi	0	880	547	72	111				0	Content		-72	-111	20646460	2912245792
20663	09:10:36.452	00:00:20.663	1240	-1024	-768	-1	-1	-1	-1	4	-1024	-768	-1	-1	-1	-1	4		0	0						Untertest1.avi	0	880	547	72	111				0	Content		-72	-111	20663128	2912262460
20680	09:10:36.469	00:00:20.680	1241	-1024	-768	-1	-1	-1	-1	4	-1024	-768	-1	-1	-1	-1	4		0	0						Untertest1.avi	0	880	547	72	111				0	Content		-72	-111	20680121	2912279453
20697	09:10:36.486	00:00:20.696	1242	-1024	-768	-1	-1	-1	-1	4	-1024	-768	-1	-1	-1	-1	4		0	0						Untertest1.avi	0	880	547	72	111				0	Content		-72	-111	20696789	2912296121
20713	09:10:36.502	00:00:20.713	1243	-1024	-768	-1	-1	-1	-1	4	-1024	-768	-1	-1	-1	-1	4		0	0						Untertest1.avi	0	880	547	72	111				0	Content		-72	-111	20713457	2912312789
20731	09:10:36.520	00:00:20.730	1244	-1024	-768	-1	-1	-1	-1	4	-1024	-768	-1	-1	-1	-1	4		0	0						Untertest1.avi	0	880	547	72	111				0	Content		-72	-111	20730550	2912329882
20747	09:10:36.536	00:00:20.747	1245	-1024	-768	-1	-1	-1	-1	4	-1024	-768	-1	-1	-1	-1	4		0	0						Untertest1.avi	0	880	547	72	111				0	Content		-72	-111	20747218	2912346550
20764	09:10:36.553	00:00:20.763	1246	-1024	-768	-1	-1	-1	-1	4	-1024	-768	-1	-1	-1	-1	4		0	0						Untertest1.avi	0	880	547	72	111				0	Content		-72	-111	20763886	2912363218
20780	09:10:36.569	00:00:20.780	1247	-1024	-768	-1	-1	-1	-1	4	-1024	-768	-1	-1	-1	-1	4		0	0						Untertest1.avi	0	880	547	72	111				0	Content		-72	-111	20780167	2912379499
20797	09:10:36.586	00:00:20.796	1248	-1024	-768	-1	-1	-1	-1	4	-1024	-768	-1	-1	-1	-1	4		0	0						Untertest1.avi	0	880	547	72	111				0	Content		-72	-111	20796835	2912396167
20814	09:10:36.603	00:00:20.813	1249	-1024	-768	-1	-1	-1	-1	4	-1024	-768	-1	-1	-1	-1	4		0	0						Untertest1.avi	0	880	547	72	111				0	Content		-72	-111	20813503	2912412835
20830	09:10:36.619	00:00:20.829	1250	-1024	-768	-1	-1	-1	-1	4	-1024	-768	-1	-1	-1	-1	4		0	0						Untertest1.avi	0	880	547	72	111				0	Content		-72	-111	20829913	2912429245
20847	09:10:36.636	00:00:20.846	1251	-1024	-768	-1	-1	-1	-1	4	-1024	-768	-1	-1	-1	-1	4		0	0						Untertest1.avi	0	880	547	72	111				0	Content		-72	-111	20846581	2912445913
20863	09:10:36.652	00:00:20.863	1252	-1024	-768	-1	-1	-1	-1	4	-1024	-768	-1	-1	-1	-1	4		0	0						Untertest1.avi	0	880	547	72	111				0	Content		-72	-111	20863249	2912462581
20880	09:10:36.669	00:00:20.879	1253	-1024	-768	-1	-1	-1	-1	4	-1024	-768	-1	-1	-1	-1	4		0	0						Untertest1.avi	0	880	547	72	111				0	Content		-72	-111	20879679	2912479011
20896	09:10:36.685	00:00:20.896	1254	-1024	-768	-1	-1	-1	-1	4	-1024	-768	-1	-1	-1	-1	4		0	0						Untertest1.avi	0	880	547	72	111				0	Content		-72	-111	20896347	2912495679
20913	09:10:36.702	00:00:20.912	1255	-1024	-768	-1	-1	-1	-1	4	-1024	-768	-1	-1	-1	-1	4		0	0						Untertest1.avi	0	880	547	72	111				0	Content		-72	-111	20912911	2912512243
20930	09:10:36.719	00:00:20.929	1256	-1024	-768	-1	-1	-1	-1	4	-1024	-768	-1	-1	-1	-1	4		0	0						Untertest1.avi	0	880	547	72	111				0	Content		-72	-111	20929579	2912528911
20946	09:10:36.735	00:00:20.946	1257	-1024	-768	-1	-1	-1	-1	4	-1024	-768	-1	-1	-1	-1	4		0	0						Untertest1.avi	0	880	547	72	111				0	Content		-72	-111	20946247	2912545579
20963	09:10:36.752	00:00:20.962	1258	-1024	-768	-1	-1	-1	-1	4	-1024	-768	-1	-1	-1	-1	4		0	0						Untertest1.avi	0	880	547	72	111				0	Content		-72	-111	20962825	2912562157
20979	09:10:36.768	00:00:20.979	1259	-1024	-768	-1	-1	-1	-1	4	-1024	-768	-1	-1	-1	-1	4		0	0						Untertest1.avi	0	880	547	72	111				0	Content		-72	-111	20979493	2912578825
20996	09:10:36.785	00:00:20.996	1260	-1024	-768	-1	-1	-1	-1	4	-1024	-768	-1	-1	-1	-1	4		0	0						Untertest1.avi	0	880	547	72	111				0	Content		-72	-111	20996161	2912595493
21013	09:10:36.802	00:00:21.012	1261	-1024	-768	-1	-1	-1	-1	4	-1024	-768	-1	-1	-1	-1	4		0	0						Untertest1.avi	0	880	547	72	111				0	Content		-72	-111	21012767	2912612099
21029	09:10:36.818	00:00:21.029	1262	-1024	-768	-1	-1	-1	-1	4	-1024	-768	-1	-1	-1	-1	4		0	0						Untertest1.avi	0	880	547	72	111				0	Content		-72	-111	21029435	2912628767
21046	09:10:36.835	00:00:21.046	1263	-1024	-768	-1	-1	-1	-1	4	-1024	-768	-1	-1	-1	-1	4		0	0						Untertest1.avi	0	880	547	72	111				0	Content		-72	-111	21046103	2912645435
21063	09:10:36.852	00:00:21.062	1264	-1024	-768	-1	-1	-1	-1	4	-1024	-768	-1	-1	-1	-1	4		0	0						Untertest1.avi	0	880	547	72	111				0	Content		-72	-111	21062894	2912662226
21080	09:10:36.869	00:00:21.079	1265	-1024	-768	-1	-1	-1	-1	4	-1024	-768	-1	-1	-1	-1	4		0	0						Untertest1.avi	0	880	547	72	111				0	Content		-72	-111	21079562	2912678894
21096	09:10:36.885	00:00:21.096	1266	-1024	-768	-1	-1	-1	-1	4	-1024	-768	-1	-1	-1	-1	4		0	0						Untertest1.avi	0	880	547	72	111				0	Content		-72	-111	21096230	2912695562
21113	09:10:36.902	00:00:21.113	1267	-1024	-768	-1	-1	-1	-1	4	-1024	-768	-1	-1	-1	-1	4		0	0						Untertest1.avi	0	880	547	72	111				0	Content		-72	-111	21113188	2912712520
21130	09:10:36.919	00:00:21.129	1268	-1024	-768	-1	-1	-1	-1	4	-1024	-768	-1	-1	-1	-1	4		0	0						Untertest1.avi	0	880	547	72	111				0	Content		-72	-111	21129856	2912729188
21147	09:10:36.936	00:00:21.146	1269	-1024	-768	-1	-1	-1	-1	4	-1024	-768	-1	-1	-1	-1	4		0	0						Untertest1.avi	0	880	547	72	111				0	Content		-72	-111	21146524	2912745856
21164	09:10:36.953	00:00:21.163	1270	-1024	-768	-1	-1	-1	-1	4	-1024	-768	-1	-1	-1	-1	4		0	0						Untertest1.avi	0	880	547	72	111				0	Content		-72	-111	21163591	2912762923
21180	09:10:36.969	00:00:21.180	1271	-1024	-768	-1	-1	-1	-1	4	-1024	-768	-1	-1	-1	-1	4		0	0						Untertest1.avi	0	880	547	72	111				0	Content		-72	-111	21180259	2912779591
21197	09:10:36.986	00:00:21.196	1272	-1024	-768	-1	-1	-1	-1	4	-1024	-768	-1	-1	-1	-1	4		0	0						Untertest1.avi	0	880	547	72	111				0	Content		-72	-111	21196927	2912796259
21213	09:10:37.002	00:00:21.213	1273	-1024	-768	-1	-1	-1	-1	4	-1024	-768	-1	-1	-1	-1	4		0	0						Untertest1.avi	0	880	547	72	111				0	Content		-72	-111	21213236	2912812568
21230	09:10:37.019	00:00:21.229	1274	-1024	-768	-1	-1	-1	-1	4	-1024	-768	-1	-1	-1	-1	4		0	0						Untertest1.avi	0	880	547	72	111				0	Content		-72	-111	21229904	2912829236
21247	09:10:37.036	00:00:21.246	1275	-1024	-768	-1	-1	-1	-1	4	-1024	-768	-1	-1	-1	-1	4		0	0						Untertest1.avi	0	880	547	72	111				0	Content		-72	-111	21246572	2912845904
21262	09:10:37.051	00:00:21.262	1276	-1024	-768	-1	-1	-1	-1	4	-1024	-768	-1	-1	-1	-1	4		0	0						Untertest1.avi	0	880	547	72	111				0	Content		-72	-111	21262473	2912861805
21279	09:10:37.068	00:00:21.279	1277	-1024	-768	-1	-1	-1	-1	4	-1024	-768	-1	-1	-1	-1	4		0	0						Untertest1.avi	0	880	547	72	111				0	Content		-72	-111	21279098	2912878430
21296	09:10:37.085	00:00:21.295	1278	-1024	-768	-1	-1	-1	-1	4	-1024	-768	-1	-1	-1	-1	4		0	0						Untertest1.avi	0	880	547	72	111				0	Content		-72	-111	21295781	2912895113
21312	09:10:37.101	00:00:21.312	1279	-1024	-768	-1	-1	-1	-1	4	-1024	-768	-1	-1	-1	-1	4		0	0						Untertest1.avi	0	880	547	72	111				0	Content		-72	-111	21312449	2912911781
21329	09:10:37.118	00:00:21.329	1280	-1024	-768	-1	-1	-1	-1	4	-1024	-768	-1	-1	-1	-1	4		0	0						Untertest1.avi	0	880	547	72	111				0	Content		-72	-111	21329117	2912928449
21346	09:10:37.135	00:00:21.345	1281	-1024	-768	-1	-1	-1	-1	4	-1024	-768	-1	-1	-1	-1	4		0	0						Untertest1.avi	0	880	547	72	111				0	Content		-72	-111	21345901	2912945233
21362	09:10:37.151	00:00:21.362	1282	-1024	-768	-1	-1	-1	-1	4	-1024	-768	-1	-1	-1	-1	4		0	0						Untertest1.avi	0	880	547	72	111				0	Content		-72	-111	21362470	2912961802
21379	09:10:37.168	00:00:21.379	1283	-1024	-768	-1	-1	-1	-1	4	-1024	-768	-1	-1	-1	-1	4		0	0						Untertest1.avi	0	880	547	72	111				0	Content		-72	-111	21379408	2912978740
21396	09:10:37.185	00:00:21.396	1284	-1024	-768	-1	-1	-1	-1	4	-1024	-768	-1	-1	-1	-1	4		0	0						Untertest1.avi	0	880	547	72	111				0	Content		-72	-111	21396076	2912995408
21413	09:10:37.202	00:00:21.413	1285	-1024	-768	-1	-1	-1	-1	4	-1024	-768	-1	-1	-1	-1	4		0	0						Untertest1.avi	0	880	547	72	111				0	Content		-72	-111	21413039	2913012371
21430	09:10:37.219	00:00:21.429	1286	-1024	-768	-1	-1	-1	-1	4	-1024	-768	-1	-1	-1	-1	4		0	0						Untertest1.avi	0	880	547	72	111				0	Content		-72	-111	21429707	2913029039
21446	09:10:37.235	00:00:21.446	1287	-1024	-768	-1	-1	-1	-1	4	-1024	-768	-1	-1	-1	-1	4		0	0						Untertest1.avi	0	880	547	72	111				0	Content		-72	-111	21446375	2913045707
21463	09:10:37.252	00:00:21.463	1288	-1024	-768	-1	-1	-1	-1	4	-1024	-768	-1	-1	-1	-1	4		0	0						Untertest1.avi	0	880	547	72	111				0	Content		-72	-111	21463448	2913062780
21480	09:10:37.269	00:00:21.480	1289	-1024	-768	-1	-1	-1	-1	4	-1024	-768	-1	-1	-1	-1	4		0	0						Untertest1.avi	0	880	547	72	111				0	Content		-72	-111	21480116	2913079448
21497	09:10:37.286	00:00:21.496	1290	-1024	-768	-1	-1	-1	-1	4	-1024	-768	-1	-1	-1	-1	4		0	0						Untertest1.avi	0	880	547	72	111				0	Content		-72	-111	21496784	2913096116
21513	09:10:37.302	00:00:21.512	1291	-1024	-768	-1	-1	-1	-1	4	-1024	-768	-1	-1	-1	-1	4		0	0						Untertest1.avi	0	880	547	72	111				0	Content		-72	-111	21512944	2913112276
21530	09:10:37.319	00:00:21.529	1292	-1024	-768	-1	-1	-1	-1	4	-1024	-768	-1	-1	-1	-1	4		0	0						Untertest1.avi	0	880	547	72	111				0	Content		-72	-111	21529612	2913128944
21546	09:10:37.335	00:00:21.546	1293	-1024	-768	-1	-1	-1	-1	4	-1024	-768	-1	-1	-1	-1	4		0	0						Untertest1.avi	0	880	547	72	111				0	Content		-72	-111	21546066	2913145398
21563	09:10:37.352	00:00:21.562	1294	-1024	-768	-1	-1	-1	-1	4	-1024	-768	-1	-1	-1	-1	4		0	0						Untertest1.avi	0	880	547	72	111				0	Content		-72	-111	21562734	2913162066
21579	09:10:37.368	00:00:21.579	1295	-1024	-768	-1	-1	-1	-1	4	-1024	-768	-1	-1	-1	-1	4		0	0						Untertest1.avi	0	880	547	72	111				0	Content		-72	-111	21579402	2913178734
21596	09:10:37.385	00:00:21.595	1296	-1024	-768	-1	-1	-1	-1	4	-1024	-768	-1	-1	-1	-1	4		0	0						Untertest1.avi	0	880	547	72	111				0	Content		-72	-111	21595872	2913195204
21613	09:10:37.402	00:00:21.612	1297	-1024	-768	-1	-1	-1	-1	4	-1024	-768	-1	-1	-1	-1	4		0	0						Untertest1.avi	0	880	547	72	111				0	Content		-72	-111	21612540	2913211872
21629	09:10:37.418	00:00:21.629	1298	-1024	-768	-1	-1	-1	-1	4	-1024	-768	-1	-1	-1	-1	4		0	0						Untertest1.avi	0	880	547	72	111				0	Content		-72	-111	21629114	2913228446
21646	09:10:37.435	00:00:21.645	1299	-1024	-768	-1	-1	-1	-1	4	-1024	-768	-1	-1	-1	-1	4		0	0						Untertest1.avi	0	880	547	72	111				0	Content		-72	-111	21645782	2913245114
21662	09:10:37.451	00:00:21.662	1300	-1024	-768	-1	-1	-1	-1	4	-1024	-768	-1	-1	-1	-1	4		0	0						Untertest1.avi	0	880	547	72	111				0	Content		-72	-111	21662450	2913261782
21679	09:10:37.468	00:00:21.679	1301	-1024	-768	-1	-1	-1	-1	4	-1024	-768	-1	-1	-1	-1	4		0	0						Untertest1.avi	0	880	547	72	111				0	Content		-72	-111	21679039	2913278371
21696	09:10:37.485	00:00:21.695	1302	-1024	-768	-1	-1	-1	-1	4	-1024	-768	-1	-1	-1	-1	4		0	0						Untertest1.avi	0	880	547	72	111				0	Content		-72	-111	21695707	2913295039
21712	09:10:37.501	00:00:21.712	1303	-1024	-768	-1	-1	-1	-1	4	-1024	-768	-1	-1	-1	-1	4		0	0						Untertest1.avi	0	880	547	72	111				0	Content		-72	-111	21712375	2913311707
21729	09:10:37.518	00:00:21.728	1304	-1024	-768	-1	-1	-1	-1	4	-1024	-768	-1	-1	-1	-1	4		0	0						Untertest1.avi	0	880	547	72	111				0	Content		-72	-111	21728988	2913328320
21746	09:10:37.535	00:00:21.745	1305	-1024	-768	-1	-1	-1	-1	4	-1024	-768	-1	-1	-1	-1	4		0	0						Untertest1.avi	0	880	547	72	111				0	Content		-72	-111	21745656	2913344988
21762	09:10:37.551	00:00:21.762	1306	-1024	-768	-1	-1	-1	-1	4	-1024	-768	-1	-1	-1	-1	4		0	0						Untertest1.avi	0	880	547	72	111				0	Content		-72	-111	21762324	2913361656
21779	09:10:37.568	00:00:21.779	1307	-1024	-768	-1	-1	-1	-1	4	-1024	-768	-1	-1	-1	-1	4		0	0						Untertest1.avi	0	880	547	72	111				0	Content		-72	-111	21779119	2913378451
21796	09:10:37.585	00:00:21.795	1308	-1024	-768	-1	-1	-1	-1	4	-1024	-768	-1	-1	-1	-1	4		0	0						Untertest1.avi	0	880	547	72	111				0	Content		-72	-111	21795786	2913395118
21812	09:10:37.601	00:00:21.812	1309	-1024	-768	-1	-1	-1	-1	4	-1024	-768	-1	-1	-1	-1	4		0	0						Untertest1.avi	0	880	547	72	111				0	Content		-72	-111	21812454	2913411786
21829	09:10:37.618	00:00:21.829	1310	-1024	-768	-1	-1	-1	-1	4	-1024	-768	-1	-1	-1	-1	4		0	0						Untertest1.avi	0	880	547	72	111				0	Content		-72	-111	21829414	2913428746
21846	09:10:37.635	00:00:21.846	1311	-1024	-768	-1	-1	-1	-1	4	-1024	-768	-1	-1	-1	-1	4		0	0						Untertest1.avi	0	880	547	72	111				0	Content		-72	-111	21846082	2913445414
21863	09:10:37.652	00:00:21.862	1312	-1024	-768	-1	-1	-1	-1	4	-1024	-768	-1	-1	-1	-1	4		0	0						Untertest1.avi	0	880	547	72	111				0	Content		-72	-111	21862750	2913462082
21880	09:10:37.669	00:00:21.879	1313	-1024	-768	-1	-1	-1	-1	4	-1024	-768	-1	-1	-1	-1	4		0	0						Untertest1.avi	0	880	547	72	111				0	Content		-72	-111	21879818	2913479150
21896	09:10:37.685	00:00:21.896	1314	-1024	-768	-1	-1	-1	-1	4	-1024	-768	-1	-1	-1	-1	4		0	0						Untertest1.avi	0	880	547	72	111				0	Content		-72	-111	21896486	2913495818
21913	09:10:37.702	00:00:21.913	1315	-1024	-768	-1	-1	-1	-1	4	-1024	-768	-1	-1	-1	-1	4		0	0						Untertest1.avi	0	880	547	72	111				0	Content		-72	-111	21913154	2913512486
21929	09:10:37.718	00:00:21.929	1316	-1024	-768	-1	-1	-1	-1	4	-1024	-768	-1	-1	-1	-1	4		0	0						Untertest1.avi	0	880	547	72	111				0	Content		-72	-111	21929313	2913528645
21946	09:10:37.735	00:00:21.945	1317	-1024	-768	-1	-1	-1	-1	4	-1024	-768	-1	-1	-1	-1	4		0	0						Untertest1.avi	0	880	547	72	111				0	Content		-72	-111	21945981	2913545313
21962	09:10:37.751	00:00:21.962	1318	675,8158	253,8333	0,4846005	0,4570969	625,9506	3,388957	0	858,4761	391,6704	0,3450232	0,4946938	621,5129	3,997251	0	24	767	323						Untertest1.avi	0	880	547	72	111	732	285	150	0	Content		695	212	21962090	2913561422
21979	09:10:37.768	00:00:21.978	1319	855,4805	370,5949	0,4842285	0,4567822	624,9365	3,983455	0	840,9044	421,195	0,3444559	0,4940854	621,5106	3,708593	0	24	848	396						Untertest1.avi	0	880	547	72	111	732	285	150	0	Content		776	285	21978704	2913578036
21995	09:10:37.784	00:00:21.995	1320	-1024	-768	-1	-1	-1	-1	4	-1024	-768	-1	-1	-1	-1	4	24	0	0						Untertest1.avi	0	880	547	72	111	732	285	150	0	Content		-72	-111	21995325	2913594657
22012	09:10:37.801	00:00:22.012	1321	-1024	-768	-1	-1	-1	-1	4	-1024	-768	-1	-1	-1	-1	4	24	0	0						Untertest1.avi	0	880	547	72	111	732	285	150	0	Content		-72	-111	22012013	2913611345
22029	09:10:37.818	00:00:22.028	1322	-1024	-768	-1	-1	-1	-1	4	-1024	-768	-1	-1	-1	-1	4	24	0	0						Untertest1.avi	0	880	547	72	111	732	285	150	0	Content		-72	-111	22028681	2913628013
22045	09:10:37.834	00:00:22.045	1323	862,3892	362,6479	0,4778231	0,4567771	634,1207	4,176247	0	662,4129	638,1123	0,3424616	0,4933337	621,5518	3,015566	0	24	762	500						Untertest1.avi	0	880	547	72	111	732	285	150	0	Content		690	389	22045326	2913644658
22062	09:10:37.851	00:00:22.061	1324	-1024	-768	-1	-1	-1	-1	4	-1024	-768	-1	-1	-1	-1	4	24	0	0						Untertest1.avi	0	880	547	72	111	732	285	150	0	Content		-72	-111	22061948	2913661280
22079	09:10:37.868	00:00:22.078	1325	-1024	-768	-1	-1	-1	-1	4	-1024	-768	-1	-1	-1	-1	4	24	0	0						Untertest1.avi	0	880	547	72	111	732	285	150	0	Content		-72	-111	22078635	2913677967
22095	09:10:37.884	00:00:22.095	1326	-1024	-768	-1	-1	-1	-1	4	-1024	-768	-1	-1	-1	-1	4	24	0	0						Untertest1.avi	0	880	547	72	111	732	285	150	0	Content		-72	-111	22095303	2913694635
22112	09:10:37.901	00:00:22.111	1327	846,6241	363,2238	0,4767224	0,4587683	629,0071	3,951524	0	837,5146	371,5557	0,337676	0,4961093	618,5054	3,79065	0	25	842	367						Untertest1.avi	0	880	547	72	111	770	295	150	0	Content		770	256	22111946	2913711278
22129	09:10:37.918	00:00:22.128	1328	-1024	-768	-1	-1	-1	-1	4	841,6379	383,5114	0,3397843	0,4965831	621,0042	3,780592	0	25	842	384						Untertest1.avi	0	880	547	72	111	770	295	150	0	Content		770	273	22128568	2913727900
22145	09:10:37.934	00:00:22.145	1329	-1024	-768	-1	-1	-1	-1	4	-1024	-768	-1	-1	-1	-1	4	25	0	0						Untertest1.avi	0	880	547	72	111	770	295	150	0	Content		-72	-111	22145288	2913744620
22162	09:10:37.951	00:00:22.161	1330	-1024	-768	-1	-1	-1	-1	4	-1024	-768	-1	-1	-1	-1	4	25	0	0						Untertest1.avi	0	880	547	72	111	770	295	150	0	Content		-72	-111	22161956	2913761288
22179	09:10:37.968	00:00:22.178	1331	827,4225	412,5551	0,4786352	0,4609016	603,8615	3,722458	0	818,8293	402,8632	0,3368624	0,4990199	610,8275	3,661347	0	25	823	408						Untertest1.avi	0	880	547	72	111	770	295	150	0	Content		751	297	22178645	2913777977
22195	09:10:37.984	00:00:22.195	1332	821,1614	409,6543	0,4781353	0,4612355	603,8069	3,67889	0	815,2028	402,0472	0,3372534	0,49944	619,1265	3,693917	0	25	818	406						Untertest1.avi	0	880	547	72	111	770	295	150	0	Content		746	295	22195270	2913794602
22212	09:10:38.001	00:00:22.211	1333	813,9726	414,22	0,4774863	0,462034	603,772	3,663176	0	825,4072	398,752	0,3342325	0,5006232	617,9976	3,640616	0	25	820	406						Untertest1.avi	0	880	547	72	111	770	295	150	0	Content		748	295	22211897	2913811229
22229	09:10:38.018	00:00:22.228	1334	934,1362	513,8169	0,4758568	0,4643402	603,8052	3,576961	0	906,533	507,4344	0,3349211	0,5026695	610,6687	3,552234	0	25	920	511						Untertest1.avi	0	880	547	72	111	770	295	150	0	Content		848	400	22228644	2913827976
22245	09:10:38.034	00:00:22.245	1335	1053,715	672,0175	0,4739936	0,4669253	603,8562	3,547801	0	1056,619	637,5807	0,3337829	0,5049574	610,7891	3,494058	0	25	1055	655						Untertest1.avi	0	880	547	72	111	770	295	150	0	Content		983	544	22245270	2913844602
22262	09:10:38.051	00:00:22.261	1336	1186,719	794,4265	0,4723882	0,4691672	603,9987	3,530298	0	1191,75	777,651	0,3325903	0,5070609	610,9395	3,490064	0	26	1189	786						Untertest1.avi	0	880	547	72	111	1420	832	316	0	Content		1117	675	22261896	2913861228
22279	09:10:38.068	00:00:22.278	1337	1333,489	896,1128	0,4710252	0,4706983	604,2255	3,483676	0	1367,054	882,824	0,3313771	0,5087609	611,3419	3,443764	0	26	1350	889						Untertest1.avi	0	880	547	72	111	1420	832	316	0	Content		1278	778	22278520	2913877852
22295	09:10:38.084	00:00:22.295	1338	1418,023	940,9943	0,4699343	0,4718384	604,2649	3,455368	0	1497,484	942,7354	0,3303375	0,5101994	611,6024	3,400755	0	26	1458	942						Untertest1.avi	0	880	547	72	111	1420	832	316	0	Content		1386	831	22295268	2913894600
22312	09:10:38.101	00:00:22.311	1339	1476,732	958,5686	0,4693155	0,4723229	604,4427	3,444321	0	1595,039	969,9019	0,3296018	0,5112398	611,7413	3,385566	0	26	1536	964						Untertest1.avi	0	880	547	72	111	1420	832	316	0	Content		1464	853	22311896	2913911228
22329	09:10:38.118	00:00:22.328	1340	1447,134	941,2423	0,4690142	0,4725393	604,3405	3,418565	0	1577,945	964,9956	0,3290392	0,5122321	611,9153	3,407938	0	26	1513	953						Untertest1.avi	0	880	547	72	111	1420	832	316	0	Content		1441	842	22328516	2913927848
22345	09:10:38.134	00:00:22.345	1341	1436,59	931,0208	0,4686146	0,4727846	604,3779	3,437988	0	1579,287	954,3201	0,3285725	0,5131072	611,9775	3,383744	0	26	1508	943						Untertest1.avi	0	880	547	72	111	1420	832	316	0	Content		1436	832	22345143	2913944475
22362	09:10:38.151	00:00:22.361	1342	1442,144	937,3882	0,4681629	0,4729514	604,3821	3,426098	0	1559,266	954,6601	0,3281438	0,5139502	612,0684	3,35762	0	26	1501	946						Untertest1.avi	0	880	547	72	111	1420	832	316	0	Content		1429	835	22361890	2913961222
22379	09:10:38.168	00:00:22.378	1343	1430,669	918,4316	0,467713	0,4731042	604,3375	3,430919	0	1574,558	961,6851	0,3277528	0,5148376	612,186	3,352264	0	26	1503	940						Untertest1.avi	0	880	547	72	111	1420	832	316	0	Content		1431	829	22378514	2913977846
22395	09:10:38.184	00:00:22.395	1344	1435,764	926,5955	0,4672908	0,4732657	604,3948	3,393434	0	1568,664	979,955	0,3274304	0,5157142	612,2913	3,388452	0	26	1502	953						Untertest1.avi	0	880	547	72	111	1420	832	316	0	Content		1430	842	22395141	2913994473
22412	09:10:38.201	00:00:22.411	1345	1424,031	933,6096	0,4668766	0,4733165	604,4029	3,402609	0	1555,265	959,1597	0,3271565	0,5166429	612,3525	3,361279	0	26	1490	946						Untertest1.avi	0	880	547	72	111	1420	832	316	0	Content		1418	835	22411764	2914011096
22429	09:10:38.218	00:00:22.428	1346	1443,593	934,1781	0,4664826	0,4732255	604,4824	3,374668	0	1541,902	960,9989	0,3268761	0,5174662	612,5458	3,351206	0	26	1493	948						Untertest1.avi	0	880	547	72	111	1420	832	316	0	Content		1421	837	22428513	2914027845
22445	09:10:38.234	00:00:22.445	1347	1433,327	931,9877	0,4660756	0,473122	604,5204	3,391169	0	1551,111	953,2249	0,3266498	0,5182635	612,5739	3,380826	0	26	1492	943						Untertest1.avi	0	880	547	72	111	1420	832	316	0	Content		1420	832	22445138	2914044470
22462	09:10:38.251	00:00:22.461	1348	1420,296	926,8998	0,4657211	0,4729742	604,5844	3,403283	0	1550,671	954,6859	0,3264503	0,5190188	612,8789	3,376349	0	26	1485	941						Untertest1.avi	0	880	547	72	111	1420	832	316	0	Content		1413	830	22461761	2914061093
22478	09:10:38.267	00:00:22.478	1349	1434,67	935,4402	0,4653936	0,4728373	604,5502	3,374374	0	1548,632	961,2045	0,3263184	0,5197727	612,9324	3,374501	0	26	1492	948						Untertest1.avi	0	880	547	72	111	1420	832	316	0	Content		1420	837	22478387	2914077719
22495	09:10:38.284	00:00:22.495	1350	1431,587	927,7743	0,4651553	0,4727729	604,7527	3,416687	0	1548,616	971,9044	0,3262312	0,5205706	613,0663	3,353178	0	26	1490	950						Untertest1.avi	0	880	547	72	111	1420	832	316	0	Content		1418	839	22495136	2914094468
22512	09:10:38.301	00:00:22.511	1351	1434,451	925,2303	0,4649302	0,4727896	604,6395	3,407375	0	1550,714	951,3437	0,3262184	0,5213895	613,1948	3,368193	0	26	1493	938						Untertest1.avi	0	880	547	72	111	1420	832	316	0	Content		1421	827	22511761	2914111093
22528	09:10:38.317	00:00:22.528	1352	1421,98	928,0098	0,4647801	0,472782	604,6791	3,427822	0	1552,602	962,6115	0,3262503	0,5221747	613,4106	3,359646	0	26	1487	945						Untertest1.avi	0	880	547	72	111	1420	832	316	0	Content		1415	834	22528386	2914127718
22545	09:10:38.334	00:00:22.545	1353	1441,14	929,6761	0,4647028	0,4727397	604,8912	3,3964	0	1554,245	957,7418	0,3263431	0,5229189	613,5722	3,34573	0	26	1498	944						Untertest1.avi	0	880	547	72	111	1420	832	316	0	Content		1426	833	22545137	2914144469
22562	09:10:38.351	00:00:22.561	1354	1430,727	930,6107	0,4647318	0,4725831	604,8303	3,43555	0	1543,754	954,5858	0,326501	0,5234243	613,7094	3,39276	0	26	1487	943						Untertest1.avi	0	880	547	72	111	1420	832	316	0	Content		1415	832	22561757	2914161089
22578	09:10:38.367	00:00:22.578	1355	1318,72	858,6254	0,4654367	0,4714113	604,955	3,471623	0	1393,262	884,2766	0,327548	0,522701	613,4854	3,432969	0	27	1356	871						Untertest1.avi	0	880	547	72	111	1242	668	450	0	Content		1284	760	22578381	2914177713
22595	09:10:38.384	00:00:22.595	1356	1271,024	772,3706	0,4659539	0,4700989	604,9874	3,484737	0	1357,649	785,2467	0,3280969	0,5220531	613,7184	3,480505	0	27	1314	779						Untertest1.avi	0	880	547	72	111	1242	668	450	0	Content		1242	668	22595008	2914194340
22612	09:10:38.401	00:00:22.611	1357	1273,281	762,9817	0,4663041	0,4700998	604,9879	3,499267	0	1367,096	791,144	0,3282954	0,5223696	613,9005	3,48	0	27	1320	777						Untertest1.avi	0	880	547	72	111	1242	668	450	0	Content		1248	666	22611757	2914211089
22628	09:10:38.417	00:00:22.628	1358	1263,398	760,9741	0,4669215	0,4700664	604,9922	3,556732	0	1312,802	792,6243	0,3319501	0,5226974	599,8304	3,448883	0	27	1288	777						Untertest1.avi	0	880	547	72	111	1242	668	450	0	Content		1216	666	22628386	2914227718
22645	09:10:38.434	00:00:22.645	1359	1270,893	759,7391	0,4676073	0,4700755	604,9895	3,545457	0	1355,509	781,5098	0,3295605	0,5227078	613,9574	3,53056	0	27	1313	771						Untertest1.avi	0	880	547	72	111	1242	668	450	0	Content		1241	660	22645008	2914244340
22662	09:10:38.451	00:00:22.661	1360	1264,509	770,1815	0,4683811	0,4702251	605,0615	3,577528	0	1359,74	791,4818	0,3302988	0,5228199	614,1899	3,531273	0	27	1312	781						Untertest1.avi	0	880	547	72	111	1242	668	450	0	Content		1240	670	22661632	2914260964
22678	09:10:38.467	00:00:22.678	1361	1269,109	765,285	0,4691699	0,4704247	605,0117	3,589605	0	1354,141	791,4459	0,3311165	0,5228742	614,1898	3,557417	0	27	1312	778						Untertest1.avi	0	880	547	72	111	1242	668	450	0	Content		1240	667	22678381	2914277713
22695	09:10:38.484	00:00:22.695	1362	1279,619	768,83	0,4699898	0,4706623	605,0414	3,626379	0	1366,591	794,5116	0,3319494	0,5228977	614,3008	3,597872	0	27	1323	782						Untertest1.avi	0	880	547	72	111	1242	668	450	0	Content		1251	671	22695006	2914294338
22712	09:10:38.501	00:00:22.711	1363	1274,13	767,623	0,4708554	0,4708638	605,0473	3,656762	0	1342,49	788,3055	0,3327967	0,5228584	614,408	3,605642	0	27	1308	778						Untertest1.avi	0	880	547	72	111	1242	668	450	0	Content		1236	667	22711631	2914310963
22728	09:10:38.517	00:00:22.728	1364	1278,445	764,9072	0,4717577	0,4710234	605,0758	3,680511	0	1360,581	794,0531	0,3336843	0,5226781	614,4995	3,648173	0	27	1320	779						Untertest1.avi	0	880	547	72	111	1242	668	450	0	Content		1248	668	22728257	2914327589
22745	09:10:38.534	00:00:22.745	1365	1265,797	772,1855	0,4727179	0,4711188	605,0212	3,695005	0	1345,618	789,8644	0,3346482	0,5223616	614,5435	3,668035	0	27	1306	781						Untertest1.avi	0	880	547	72	111	1242	668	450	0	Content		1234	670	22745004	2914344336
22762	09:10:38.551	00:00:22.761	1366	1276,51	768,4039	0,473726	0,4712859	605,0851	3,710761	0	1353,21	790,1932	0,3356397	0,5221136	614,6099	3,691113	0	27	1315	779						Untertest1.avi	0	880	547	72	111	1242	668	450	0	Content		1243	668	22761630	2914360962
22778	09:10:38.567	00:00:22.778	1367	1272,311	769,3678	0,474759	0,4715118	605,0826	3,742493	0	1354,771	794,6879	0,3366374	0,521975	614,7019	3,683788	0	27	1314	782						Untertest1.avi	0	880	547	72	111	1242	668	450	0	Content		1242	671	22778256	2914377588
22795	09:10:38.584	00:00:22.794	1368	1275,672	764,8982	0,4758017	0,4718565	605,1378	3,772522	0	1356,082	783,2675	0,3376305	0,5218709	614,687	3,72401	0	27	1316	774						Untertest1.avi	0	880	547	72	111	1242	668	450	0	Content		1244	663	22794880	2914394212
22812	09:10:38.601	00:00:22.811	1369	1279,623	770,8578	0,4767797	0,472292	605,0793	3,790468	0	1356,051	796,3398	0,3385787	0,5217054	614,6498	3,751014	0	27	1318	784						Untertest1.avi	0	880	547	72	111	1242	668	450	0	Content		1246	673	22811630	2914410962
22828	09:10:38.617	00:00:22.828	1370	1280,496	762,1498	0,4776782	0,4727323	605,0168	3,826435	0	1348,578	789,2356	0,3394187	0,5214499	614,677	3,783549	0	27	1315	776						Untertest1.avi	0	880	547	72	111	1242	668	450	0	Content		1243	665	22828252	2914427584
22845	09:10:38.634	00:00:22.844	1371	1278,349	767,5011	0,4785199	0,473226	604,9283	3,852437	0	1350,134	784,9297	0,3401866	0,5212314	614,6806	3,781568	0	27	1314	776						Untertest1.avi	0	880	547	72	111	1242	668	450	0	Content		1242	665	22844878	2914444210
22862	09:10:38.651	00:00:22.861	1372	1270,56	764,1343	0,4793384	0,4736175	604,8849	3,873333	0	1350,144	792,2195	0,3409376	0,520906	614,5291	3,831026	0	27	1310	778						Untertest1.avi	0	880	547	72	111	1242	668	450	0	Content		1238	667	22861502	2914460834
22878	09:10:38.667	00:00:22.878	1373	1275,38	770,9493	0,4801738	0,473836	604,7788	3,864463	0	1344,221	785,793	0,3416396	0,5204405	614,5769	3,848848	0	27	1310	778						Untertest1.avi	0	880	547	72	111	1242	668	450	0	Content		1238	667	22878253	2914477585
22895	09:10:38.684	00:00:22.894	1374	1304,113	772,6252	0,4790432	0,4739833	616,2671	3,956997	0	1347,656	790,468	0,342402	0,5197411	614,4265	3,8539	0	27	1326	782						Untertest1.avi	0	880	547	72	111	1242	668	450	0	Content		1254	671	22894878	2914494210
22912	09:10:38.701	00:00:22.911	1375	1279,024	770,0843	0,4817879	0,4732624	604,6233	3,898183	0	1348,966	787,7926	0,3430502	0,5187256	614,3548	3,891131	0	27	1314	779						Untertest1.avi	0	880	547	72	111	1242	668	450	0	Content		1242	668	22911502	2914510834
22928	09:10:38.717	00:00:22.928	1376	1313,544	755,7405	0,4845551	0,4722486	618,0004	3,995483	0	1343,548	797,7955	0,3436322	0,5172243	614,372	3,873533	0	27	1329	777						Untertest1.avi	0	880	547	72	111	1242	668	450	0	Content		1257	666	22928124	2914527456
22945	09:10:38.734	00:00:22.944	1377	1278,307	769,2579	0,4830022	0,4716374	604,4924	3,937781	0	1335,051	790,84	0,3441155	0,5156736	614,3777	3,901023	0	27	1307	780						Untertest1.avi	0	880	547	72	111	1242	668	450	0	Content		1235	669	22944875	2914544207
22961	09:10:38.750	00:00:22.961	1378	1271,617	762,29	0,4834872	0,4710009	604,5166	3,951534	0	1360,222	789,7186	0,3445218	0,5142866	614,3364	3,916528	0	27	1316	776						Untertest1.avi	0	880	547	72	111	1242	668	450	0	Content		1244	665	22961499	2914560831
22978	09:10:38.767	00:00:22.978	1379	1277,53	775,396	0,4838891	0,4705908	604,5515	3,956849	0	1345,74	783,5013	0,3448404	0,5131332	614,3448	3,932886	0	27	1312	779						Untertest1.avi	0	880	547	72	111	1242	668	450	0	Content		1240	668	22978133	2914577465
22995	09:10:38.784	00:00:22.994	1380	1281,569	770,4835	0,4842419	0,4703752	604,655	3,954568	0	1335,461	783,6601	0,3450887	0,5123028	614,3365	3,949816	0	27	1309	777						Untertest1.avi	0	880	547	72	111	1242	668	450	0	Content		1237	666	22994756	2914594088
23012	09:10:38.801	00:00:23.011	1381	1322,313	776,3181	0,4830377	0,4709674	612,5482	4,037437	0	1350,578	791,6167	0,3452728	0,5122157	614,1901	3,948886	0	27	1336	784						Untertest1.avi	0	880	547	72	111	1242	668	450	0	Content		1264	673	23011502	2914610834
23028	09:10:38.817	00:00:23.028	1382	1381,228	880,6415	0,4839288	0,4723037	604,7086	3,964004	0	1451,63	882,2355	0,3452782	0,5129733	614,339	3,951179	0	28	1416	881						Untertest1.avi	0	880	547	72	111	1508	980	350	0	Content		1344	770	23028125	2914627457
23045	09:10:38.834	00:00:23.044	1383	1465,855	958,7808	0,4835464	0,4736876	604,7832	3,985617	0	1532,307	966,9498	0,3451211	0,5138311	614,3663	3,934331	0	28	1499	963						Untertest1.avi	0	880	547	72	111	1508	980	350	0	Content		1427	852	23044752	2914644084
23061	09:10:38.850	00:00:23.061	1384	1541,815	1051,912	0,483298	0,4749366	605,0412	3,979752	0	1592,806	1068,505	0,3451088	0,5148492	614,3532	3,946323	0	28	1567	1060						Untertest1.avi	0	880	547	72	111	1508	980	350	0	Content		1495	949	23061374	2914660706
23078	09:10:38.867	00:00:23.078	1385	1543,522	1079,6	0,4830187	0,475481	604,9721	3,990073	0	1617,952	1101,884	0,3448583	0,5155031	614,4326	3,958436	0	28	1581	1091						Untertest1.avi	0	880	547	72	111	1508	980	350	0	Content		1509	980	23078127	2914677459
23095	09:10:38.884	00:00:23.094	1386	1545,418	1063,973	0,4828546	0,4756066	604,9889	3,987705	0	1630,808	1109,799	0,3445392	0,5158082	614,3463	3,943636	0	28	1588	1087						Untertest1.avi	0	880	547	72	111	1508	980	350	0	Content		1516	976	23094748	2914694080
23111	09:10:38.900	00:00:23.111	1387	1557,107	1092,084	0,4826569	0,4756874	605,0973	4,010257	0	1612,055	1092,892	0,3442174	0,5162605	614,2222	3,933148	0	28	1585	1092						Untertest1.avi	0	880	547	72	111	1508	980	350	0	Content		1513	981	23111372	2914710704
23128	09:10:38.917	00:00:23.127	1388	1530,939	1065,086	0,4823747	0,4757242	605,0226	3,998226	0	1603,005	1095,52	0,3438256	0,5163659	614,3019	3,970291	0	28	1567	1080						Untertest1.avi	0	880	547	72	111	1508	980	350	0	Content		1495	969	23127996	2914727328
23145	09:10:38.934	00:00:23.144	1389	1540,255	1080,663	0,4821113	0,4756498	605,1219	4,020092	0	1598,685	1101,469	0,3434512	0,5163603	614,238	3,977996	0	28	1569	1091						Untertest1.avi	0	880	547	72	111	1508	980	350	0	Content		1497	980	23144744	2914744076
23161	09:10:38.950	00:00:23.161	1390	1557,014	1075,584	0,4818681	0,4756997	605,0787	4,020074	0	1612,944	1104,894	0,3431446	0,5163697	614,1504	3,969795	0	28	1585	1090						Untertest1.avi	0	880	547	72	111	1508	980	350	0	Content		1513	979	23161369	2914760701
23178	09:10:38.967	00:00:23.177	1391	1576,195	1092,592	0,4816586	0,4757219	605,1848	4,025424	0	1601,997	1105,717	0,3428211	0,51635	614,2234	4,003399	0	28	1589	1099						Untertest1.avi	0	880	547	72	111	1508	980	350	0	Content		1517	988	23177994	2914777326
23195	09:10:38.984	00:00:23.194	1392	1564,146	1085,571	0,4813581	0,475755	605,1098	4,047867	0	1604,114	1108,263	0,3424634	0,5163094	614,2361	4,000154	0	28	1584	1097						Untertest1.avi	0	880	547	72	111	1508	980	350	0	Content		1512	986	23194619	2914793951
23211	09:10:39.000	00:00:23.211	1393	1556,554	1079,194	0,4810301	0,4757045	605,1214	4,062344	0	1603,897	1088,13	0,3420945	0,5162613	614,121	4,02395	0	28	1580	1084						Untertest1.avi	0	880	547	72	111	1508	980	350	0	Content		1508	973	23211371	2914810703
23228	09:10:39.017	00:00:23.227	1394	1557,618	1078,169	0,4806274	0,4757128	605,2573	4,084933	0	1612,012	1089,947	0,3416458	0,5162664	614,1682	4,014906	0	28	1585	1084						Untertest1.avi	0	880	547	72	111	1508	980	350	0	Content		1513	973	23227993	2914827325
23245	09:10:39.034	00:00:23.244	1395	1549,837	1085,915	0,4801452	0,4757827	605,3453	4,073938	0	1601,52	1091,04	0,3411337	0,5163736	614,2503	4,037429	0	28	1576	1088						Untertest1.avi	0	880	547	72	111	1508	980	350	0	Content		1504	977	23244618	2914843950
23261	09:10:39.050	00:00:23.261	1396	1568,392	1083,386	0,4796109	0,4759479	605,3419	4,094831	0	1607,355	1104,329	0,3406019	0,5165788	614,3029	4,058973	0	28	1588	1094						Untertest1.avi	0	880	547	72	111	1508	980	350	0	Content		1516	983	23261244	2914860576
23278	09:10:39.067	00:00:23.277	1397	1553,872	1077,906	0,4789822	0,4761479	605,3419	4,12024	0	1609,133	1104,163	0,3399988	0,517078	614,436	4,064398	0	28	1582	1091						Untertest1.avi	0	880	547	72	111	1508	980	350	0	Content		1510	980	23277993	2914877325
23295	09:10:39.084	00:00:23.294	1398	1622,018	1128,186	0,4781551	0,4764998	605,5861	4,121422	0	1166,561	1116,018	0,337842	0,5178064	600,9321	3,892945	0	28	1394	1122						Untertest1.avi	0	880	547	72	111	1508	980	350	0	Content		1322	1011	23294614	2914893946
23311	09:10:39.100	00:00:23.311	1399	1603,266	1133,789	0,4773763	0,4764232	605,7067	4,144938	0	1665,411	1153,704	0,3386832	0,5180173	614,6783	4,112788	0	28	1634	1144						Untertest1.avi	0	880	547	72	111	1508	980	350	0	Content		1562	1033	23311242	2914910574
23328	09:10:39.117	00:00:23.327	1400	1607,559	1117,981	0,4767269	0,4761763	605,7636	4,147426	0	1659,599	1148,318	0,3379594	0,5181733	614,8284	4,116504	0	28	1634	1133						Untertest1.avi	0	880	547	72	111	1508	980	350	0	Content		1562	1022	23327990	2914927322
23345	09:10:39.134	00:00:23.344	1401	1604,495	1126,111	0,4760288	0,4758299	605,706	4,17977	0	1175,126	1111,53	0,3358204	0,5183053	600,893	3,937451	0	28	1390	1119						Untertest1.avi	0	880	547	72	111	1508	980	350	0	Content		1318	1008	23344615	2914943947
23361	09:10:39.150	00:00:23.361	1402	1599,12	1116,779	0,4754393	0,4755542	605,8156	4,186452	0	1541,833	1124,911	0,3344629	0,5181124	594,0348	4,008642	0	28	1570	1121						Untertest1.avi	0	880	547	72	111	1508	980	350	0	Content		1498	1010	23361238	2914960570
23378	09:10:39.167	00:00:23.377	1403	1589,671	1106,755	0,4749742	0,4752132	605,7817	4,210505	0	1538,447	1117,742	0,3337293	0,5180429	591,5984	4,006872	0	29	1564	1112						Untertest1.avi	0	880	547	72	111	1563	1024	883	0	Content		1492	1001	23377862	2914977194
23395	09:10:39.184	00:00:23.394	1404	1618,263	1121,301	0,47464	0,4749134	605,7636	4,205682	0	1676,724	1157,793	0,3359091	0,5178851	614,7031	4,199889	0	29	1647	1140						Untertest1.avi	0	880	547	72	111	1563	1024	883	0	Content		1575	1029	23394611	2914993943
23411	09:10:39.200	00:00:23.411	1405	1600,981	1117,669	0,4743227	0,4746207	605,727	4,236229	0	1668,274	1156,064	0,3355219	0,517415	614,7932	4,191488	0	29	1635	1137						Untertest1.avi	0	880	547	72	111	1563	1024	883	0	Content		1563	1026	23411237	2915010569
23428	09:10:39.217	00:00:23.427	1406	1607,937	1131,592	0,4740317	0,4742225	605,5964	4,257137	0	1662,859	1146,575	0,3352363	0,5169713	614,5862	4,180386	0	29	1635	1139						Untertest1.avi	0	880	547	72	111	1563	1024	883	0	Content		1563	1028	23427862	2915027194
23444	09:10:39.233	00:00:23.444	1407	1603,372	1107,133	0,4738027	0,473883	605,6522	4,267551	0	1677,45	1155,548	0,3349175	0,5163734	614,5212	4,195331	0	29	1640	1131						Untertest1.avi	0	880	547	72	111	1563	1024	883	0	Content		1568	1020	23444487	2915043819
23461	09:10:39.250	00:00:23.461	1408	1603,837	1121,855	0,4735911	0,4734532	605,4719	4,259943	0	1671,86	1158,383	0,3346417	0,5156724	614,4826	4,214071	0	29	1638	1140						Untertest1.avi	0	880	547	72	111	1563	1024	883	0	Content		1566	1029	23461236	2915060568
23478	09:10:39.267	00:00:23.477	1409	1602,03	1113,069	0,4734061	0,4730307	605,498	4,269416	0	1668,783	1153,427	0,3344086	0,5149407	614,3683	4,219973	0	29	1635	1133						Untertest1.avi	0	880	547	72	111	1563	1024	883	0	Content		1563	1022	23477859	2915077191
23494	09:10:39.283	00:00:23.494	1410	1618,314	1126,928	0,4732594	0,4725088	605,3993	4,303584	0	1669,411	1147,636	0,3341893	0,5141689	614,1472	4,22932	0	29	1644	1137						Untertest1.avi	0	880	547	72	111	1563	1024	883	0	Content		1572	1026	23494485	2915093817
23511	09:10:39.300	00:00:23.511	1411	1595,316	1122,791	0,4730675	0,4719356	605,174	4,290671	0	1661,113	1166,559	0,3339276	0,5133514	614,2294	4,248799	0	29	1628	1145						Untertest1.avi	0	880	547	72	111	1563	1024	883	0	Content		1556	1034	23511109	2915110441
23528	09:10:39.317	00:00:23.527	1412	1613,636	1122,987	0,4728797	0,4712821	605,3691	4,295325	0	1176,516	1124,345	0,3321735	0,512488	600,2446	4,056882	0	29	1395	1124						Untertest1.avi	0	880	547	72	111	1563	1024	883	0	Content		1323	1013	23527859	2915127191
23544	09:10:39.333	00:00:23.544	1413	1613,208	1124,295	0,4726363	0,4705338	605,0757	4,327331	0	1666,729	1158,1	0,3333882	0,5115786	614,0125	4,265481	0	29	1640	1141						Untertest1.avi	0	880	547	72	111	1563	1024	883	0	Content		1568	1030	23544485	2915143817
23561	09:10:39.350	00:00:23.561	1414	1610,76	1118,754	0,4723085	0,4698144	605,2303	4,335622	0	1662,677	1158,763	0,33303	0,5107256	613,9777	4,247812	0	29	1637	1139						Untertest1.avi	0	880	547	72	111	1563	1024	883	0	Content		1565	1028	23561109	2915160441
23578	09:10:39.367	00:00:23.577	1415	1611,384	1124,602	0,4719416	0,4691832	605,0876	4,340825	0	1667,996	1149,098	0,3326326	0,5099571	613,7404	4,236869	0	29	1640	1137						Untertest1.avi	0	880	547	72	111	1563	1024	883	0	Content		1568	1026	23577735	2915177067
23594	09:10:39.383	00:00:23.594	1416	1608,137	1117,66	0,4715342	0,4686591	604,9768	4,336176	0	1668,917	1160,59	0,3321844	0,5093488	613,5511	4,288916	0	29	1639	1139						Untertest1.avi	0	880	547	72	111	1563	1024	883	0	Content		1567	1028	23594483	2915193815
23611	09:10:39.400	00:00:23.611	1417	1602,844	1109,19	0,4710696	0,4682854	604,8124	4,329056	0	1172,727	1103,447	0,3302116	0,5090649	599,729	4,098546	0	29	1388	1106						Untertest1.avi	0	880	547	72	111	1563	1024	883	0	Content		1316	995	23611108	2915210440
23628	09:10:39.417	00:00:23.627	1418	1617,484	1121,67	0,4706126	0,4680421	604,7015	4,334615	0	1546,913	1134,906	0,3286783	0,5085298	590,2025	4,111753	0	29	1582	1128						Untertest1.avi	0	880	547	72	111	1563	1024	883	0	Content		1510	1017	23627730	2915227062
23644	09:10:39.433	00:00:23.644	1419	1601,544	1117,835	0,4701594	0,4680208	604,6306	4,337382	0	1669,487	1145,493	0,3307735	0,5085538	613,2369	4,299575	0	29	1636	1132						Untertest1.avi	0	880	547	72	111	1563	1024	883	0	Content		1564	1021	23644363	2915243695
23661	09:10:39.450	00:00:23.661	1420	1607,842	1116,789	0,4697551	0,4682113	604,6013	4,346774	0	1659,113	1145,733	0,330323	0,5087144	613,1912	4,298863	0	29	1633	1131						Untertest1.avi	0	880	547	72	111	1563	1024	883	0	Content		1561	1020	23661108	2915260440
23678	09:10:39.467	00:00:23.677	1421	1613,078	1122,706	0,4694496	0,4684172	604,378	4,346479	0	1649,465	1130,892	0,3299284	0,5089616	613,1381	4,302547	0	29	1631	1127						Untertest1.avi	0	880	547	72	111	1563	1024	883	0	Content		1559	1016	23677748	2915277080
23694	09:10:39.483	00:00:23.694	1422	1604,388	1112,533	0,4692109	0,4686069	604,3068	4,323156	0	1178,205	1116,793	0,3281919	0,5091735	599,029	4,102998	0	29	1391	1115						Untertest1.avi	0	880	547	72	111	1563	1024	883	0	Content		1319	1004	23694354	2915293686
23711	09:10:39.500	00:00:23.710	1423	1621,683	1127,936	0,4690703	0,4687348	604,1747	4,352826	0	1672,143	1162,35	0,3294553	0,5091567	612,8405	4,305236	0	29	1647	1145						Untertest1.avi	0	880	547	72	111	1563	1024	883	0	Content		1575	1034	23710981	2915310313
23728	09:10:39.517	00:00:23.727	1424	1599,855	1118,774	0,4689736	0,4687164	603,9429	4,359457	0	1649,492	1143,483	0,3293432	0,5091156	612,787	4,292037	0	29	1625	1131						Untertest1.avi	0	880	547	72	111	1563	1024	883	0	Content		1553	1020	23727741	2915327073
23744	09:10:39.533	00:00:23.744	1425	1600,771	1112,084	0,4689658	0,4685751	603,8817	4,331235	0	1665,559	1148,564	0,3293135	0,5089321	612,6767	4,284119	0	29	1633	1130						Untertest1.avi	0	880	547	72	111	1563	1024	883	0	Content		1561	1019	23744355	2915343687
23761	09:10:39.550	00:00:23.760	1426	1598,841	1115,999	0,4690163	0,4683725	603,7798	4,337794	0	1672,097	1162,27	0,3293262	0,5085676	612,5906	4,285891	0	29	1635	1139						Untertest1.avi	0	880	547	72	111	1563	1024	883	0	Content		1563	1028	23760979	2915360311
23778	09:10:39.567	00:00:23.777	1427	1605,52	1117,81	0,4690925	0,4681637	603,8235	4,316827	0	1677,763	1159,233	0,3293806	0,508261	612,5407	4,271875	0	29	1642	1139						Untertest1.avi	0	880	547	72	111	1563	1024	883	0	Content		1570	1028	23777604	2915376936
23794	09:10:39.583	00:00:23.794	1428	1602,825	1127,69	0,4692598	0,4678201	603,801	4,3268	0	1165,522	1109,358	0,328057	0,5079433	598,3723	4,083663	0	29	1384	1119						Untertest1.avi	0	880	547	72	111	1563	1024	883	0	Content		1312	1008	23794352	2915393684
23811	09:10:39.600	00:00:23.810	1429	1605,607	1118,527	0,4695186	0,4675593	603,6329	4,346893	0	1661,675	1156,893	0,3297869	0,5076017	612,4089	4,256562	0	29	1634	1138						Untertest1.avi	0	880	547	72	111	1563	1024	883	0	Content		1562	1027	23810979	2915410311
23828	09:10:39.617	00:00:23.827	1430	1602,25	1117,49	0,4697782	0,4672186	603,6952	4,332742	0	1672,249	1152,413	0,330068	0,5073953	612,1537	4,268466	0	29	1637	1135						Untertest1.avi	0	880	547	72	111	1563	1024	883	0	Content		1565	1024	23827604	2915426936
23844	09:10:39.633	00:00:23.844	1431	1607,77	1134,54	0,4700371	0,4668587	603,6013	4,326042	0	1652,481	1148,716	0,3303196	0,5071053	612,4696	4,270265	0	29	1630	1142						Untertest1.avi	0	880	547	72	111	1563	1024	883	0	Content		1558	1031	23844227	2915443559
23861	09:10:39.650	00:00:23.860	1432	1601,484	1118,744	0,4702466	0,4665968	603,7507	4,327907	0	1169,682	1118,838	0,3291076	0,5069745	598,4364	4,072051	0	29	1386	1119						Untertest1.avi	0	880	547	72	111	1563	1024	883	0	Content		1314	1008	23860975	2915460307
23878	09:10:39.667	00:00:23.877	1433	1594,16	1110,576	0,4703928	0,4664026	603,5823	4,313539	0	1683,742	1157,815	0,3307663	0,5068998	612,5317	4,279492	0	29	1639	1134						Untertest1.avi	0	880	547	72	111	1563	1024	883	0	Content		1567	1023	23877601	2915476933
23894	09:10:39.683	00:00:23.894	1434	1603,512	1112,838	0,470463	0,4663061	603,6583	4,333538	0	1663,513	1143,691	0,3308855	0,5069522	612,5842	4,246871	0	29	1634	1128						Untertest1.avi	0	880	547	72	111	1563	1024	883	0	Content		1562	1017	23894224	2915493556
23911	09:10:39.700	00:00:23.910	1435	1610,41	1119,797	0,4705564	0,466302	603,8632	4,325759	0	1664,214	1150,085	0,3310777	0,5072107	612,5032	4,297577	0	29	1637	1135						Untertest1.avi	0	880	547	72	111	1563	1024	883	0	Content		1565	1024	23910850	2915510182
23928	09:10:39.717	00:00:23.927	1436	1604,007	1115,69	0,4707013	0,466317	603,9906	4,345619	0	1662,457	1142,975	0,3312831	0,507535	612,7949	4,278214	0	29	1633	1129						Untertest1.avi	0	880	547	72	111	1563	1024	883	0	Content		1561	1018	23927599	2915526931
23944	09:10:39.733	00:00:23.944	1437	1615,45	1125,143	0,4708707	0,4663407	603,858	4,364727	0	1161,748	1112,009	0,3300241	0,507922	599,0698	4,098859	0	29	1389	1119						Untertest1.avi	0	880	547	72	111	1563	1024	883	0	Content		1317	1008	23944227	2915543559
23961	09:10:39.750	00:00:23.960	1438	1609,779	1124,344	0,4710779	0,4664162	604,1277	4,364287	0	1671,245	1149,36	0,3318041	0,5083113	612,9828	4,290636	0	29	1641	1137						Untertest1.avi	0	880	547	72	111	1563	1024	883	0	Content		1569	1026	23960850	2915560182
23977	09:10:39.766	00:00:23.977	1439	1610,494	1121,797	0,4712576	0,4663633	604,1155	4,381124	0	1163,194	1118,354	0,3306	0,5087267	599,2372	4,110866	0	29	1387	1120						Untertest1.avi	0	880	547	72	111	1563	1024	883	0	Content		1315	1009	23977476	2915576808
23994	09:10:39.783	00:00:23.994	1440	1604,157	1125,833	0,4714552	0,4663357	604,0864	4,391213	0	1659,591	1145,243	0,3323406	0,5090966	613,1869	4,31289	0	29	1632	1136						Untertest1.avi	0	880	547	72	111	1563	1024	883	0	Content		1560	1025	23994224	2915593556
24011	09:10:39.800	00:00:24.010	1441	1613,357	1115,845	0,4716071	0,46634	604,3306	4,391338	0	1668,245	1154,261	0,3326237	0,50949	613,2891	4,329873	0	29	1641	1135						Untertest1.avi	0	880	547	72	111	1563	1024	883	0	Content		1569	1024	24010849	2915610181
24027	09:10:39.816	00:00:24.027	1442	1622,602	1132,364	0,4716951	0,4664164	604,3828	4,39871	0	1662,68	1158,853	0,3328321	0,5100045	613,4971	4,354323	0	29	1643	1146						Untertest1.avi	0	880	547	72	111	1563	1024	883	0	Content		1571	1035	24027478	2915626810
24044	09:10:39.833	00:00:24.044	1443	1610,617	1123,103	0,4717604	0,4665216	604,3652	4,424157	0	1664,152	1142,054	0,3329972	0,5105745	613,7788	4,339855	0	29	1637	1133						Untertest1.avi	0	880	547	72	111	1563	1024	883	0	Content		1565	1022	24044229	2915643561
24061	09:10:39.850	00:00:24.060	1444	1607,604	1110,619	0,4717658	0,4666197	604,4836	4,43191	0	1668,583	1170,671	0,3331455	0,5109486	613,6749	4,388525	0	29	1638	1141						Untertest1.avi	0	880	547	72	111	1563	1024	883	0	Content		1566	1030	24060849	2915660181
24077	09:10:39.866	00:00:24.077	1445	1619,902	1127,232	0,4717608	0,466698	604,5127	4,44214	0	1664,705	1147,942	0,3332406	0,5114653	613,7186	4,398958	0	29	1642	1138						Untertest1.avi	0	880	547	72	111	1563	1024	883	0	Content		1570	1027	24077475	2915676807
24094	09:10:39.883	00:00:24.094	1446	1612,335	1132,718	0,4717404	0,4667594	604,5014	4,461532	0	1179,195	1127,736	0,3318194	0,5118413	600,2109	4,21421	0	29	1396	1130						Untertest1.avi	0	880	547	72	111	1563	1024	883	0	Content		1324	1019	24094099	2915693431
24111	09:10:39.900	00:00:24.110	1447	1626,428	1139,481	0,4717316	0,4668318	604,4709	4,482377	0	1671,777	1144,352	0,333398	0,5122866	614,1307	4,413785	0	29	1649	1142						Untertest1.avi	0	880	547	72	111	1563	1024	883	0	Content		1577	1031	24110847	2915710179
24127	09:10:39.916	00:00:24.127	1448	1615,429	1133,305	0,4717187	0,4669322	604,4393	4,472285	0	1678	1151,619	0,3334665	0,5127485	614,2463	4,44585	0	29	1647	1142						Untertest1.avi	0	880	547	72	111	1563	1024	883	0	Content		1575	1031	24127474	2915726806
24144	09:10:39.933	00:00:24.144	1449	1618,015	1129,93	0,4717187	0,4670189	604,4601	4,513217	0	1158,211	1131,149	0,3320574	0,5132728	600,561	4,254627	0	29	1388	1131						Untertest1.avi	0	880	547	72	111	1563	1024	883	0	Content		1316	1020	24144098	2915743430
24161	09:10:39.950	00:00:24.160	1450	1622,291	1119,203	0,4717053	0,467066	604,4589	4,516973	0	1166,895	1111,491	0,3321597	0,5138785	600,5006	4,257553	0	29	1395	1115						Untertest1.avi	0	880	547	72	111	1563	1024	883	0	Content		1323	1004	24160738	2915760070
24177	09:10:39.966	00:00:24.177	1451	1619,024	1122,707	0,4716587	0,4671039	604,4877	4,540583	0	1679,727	1155,933	0,3337432	0,5142319	614,2668	4,497337	0	29	1649	1139						Untertest1.avi	0	880	547	72	111	1563	1024	883	0	Content		1577	1028	24177473	2915776805
24194	09:10:39.983	00:00:24.194	1452	1627,96	1128,16	0,4715454	0,4671043	604,49	4,541414	0	1674,971	1152,678	0,3337049	0,5148253	614,2958	4,487597	0	29	1651	1140						Untertest1.avi	0	880	547	72	111	1563	1024	883	0	Content		1579	1029	24194099	2915793431
24211	09:10:40.000	00:00:24.210	1453	1630,541	1122,153	0,4712234	0,4671028	604,3903	4,5392	0	1668,645	1149,218	0,3335285	0,5154223	614,4145	4,506328	0	29	1650	1136						Untertest1.avi	0	880	547	72	111	1563	1024	883	0	Content		1578	1025	24210734	2915810066
24227	09:10:40.016	00:00:24.227	1454	1727,52	1153,602	0,4705439	0,4673801	604,4563	4,595164	0	1235,405	1137,908	0,3316653	0,516053	600,5943	4,31805	0	29	1481	1146						Untertest1.avi	0	880	547	72	111	1563	1024	883	0	Content		1409	1035	24227348	2915826680
24244	09:10:40.033	00:00:24.244	1455	944,0371	1122,645	0,4608724	0,46821	583,5886	4,207	0	-1024	-768	-1	-1	-1	-1	4	29	944	1123						Untertest1.avi	0	880	547	72	111	1563	1024	883	0	Content		872	1012	24244097	2915843429
24261	09:10:40.050	00:00:24.260	1456	-1024	-768	-1	-1	-1	-1	4	-1024	-768	-1	-1	-1	-1	4		0	0						Untertest1.avi	0	880	547	72	111				0	Content		-72	-111	24260737	2915860069
24277	09:10:40.066	00:00:24.277	1457	-1024	-768	-1	-1	-1	-1	4	-1024	-768	-1	-1	-1	-1	4		0	0						Untertest1.avi	0	880	547	72	111				0	Content		-72	-111	24277348	2915876680
24294	09:10:40.083	00:00:24.294	1458	-1024	-768	-1	-1	-1	-1	4	-1024	-768	-1	-1	-1	-1	4		0	0						Untertest1.avi	0	880	547	72	111				0	Content		-72	-111	24294040	2915893372
24311	09:10:40.100	00:00:24.310	1459	-1024	-768	-1	-1	-1	-1	4	-1024	-768	-1	-1	-1	-1	4		0	0						Untertest1.avi	0	880	547	72	111				0	Content		-72	-111	24310708	2915910040
24327	09:10:40.116	00:00:24.327	1460	-1024	-768	-1	-1	-1	-1	4	-1024	-768	-1	-1	-1	-1	4		0	0						Untertest1.avi	0	880	547	72	111				0	Content		-72	-111	24327339	2915926671
24344	09:10:40.133	00:00:24.344	1461	-1024	-768	-1	-1	-1	-1	4	-1024	-768	-1	-1	-1	-1	4		0	0						Untertest1.avi	0	880	547	72	111				0	Content		-72	-111	24344007	2915943339
24361	09:10:40.150	00:00:24.360	1462	-1024	-768	-1	-1	-1	-1	4	-1024	-768	-1	-1	-1	-1	4		0	0						Untertest1.avi	0	880	547	72	111				0	Content		-72	-111	24360595	2915959927
24377	09:10:40.166	00:00:24.377	1463	-1024	-768	-1	-1	-1	-1	4	-1024	-768	-1	-1	-1	-1	4		0	0						Untertest1.avi	0	880	547	72	111				0	Content		-72	-111	24377346	2915976678
24394	09:10:40.183	00:00:24.393	1464	-1024	-768	-1	-1	-1	-1	4	-1024	-768	-1	-1	-1	-1	4		0	0						Untertest1.avi	0	880	547	72	111				0	Content		-72	-111	24393967	2915993299
24411	09:10:40.200	00:00:24.410	1465	-1024	-768	-1	-1	-1	-1	4	-1024	-768	-1	-1	-1	-1	4		0	0						Untertest1.avi	0	880	547	72	111				0	Content		-72	-111	24410593	2916009925
24427	09:10:40.216	00:00:24.427	1466	-1024	-768	-1	-1	-1	-1	4	-1024	-768	-1	-1	-1	-1	4		0	0						Untertest1.avi	0	880	547	72	111				0	Content		-72	-111	24427261	2916026593
24444	09:10:40.233	00:00:24.443	1467	-1024	-768	-1	-1	-1	-1	4	-1024	-768	-1	-1	-1	-1	4		0	0						Untertest1.avi	0	880	547	72	111				0	Content		-72	-111	24443967	2916043299
24461	09:10:40.250	00:00:24.460	1468	-1024	-768	-1	-1	-1	-1	4	-1024	-768	-1	-1	-1	-1	4		0	0						Untertest1.avi	0	880	547	72	111				0	Content		-72	-111	24460641	2916059973
24477	09:10:40.266	00:00:24.477	1469	-1024	-768	-1	-1	-1	-1	4	-1024	-768	-1	-1	-1	-1	4		0	0						Untertest1.avi	0	880	547	72	111				0	Content		-72	-111	24477218	2916076550
24494	09:10:40.283	00:00:24.493	1470	-1024	-768	-1	-1	-1	-1	4	-1024	-768	-1	-1	-1	-1	4		0	0						Untertest1.avi	0	880	547	72	111				0	Content		-72	-111	24493843	2916093175
24511	09:10:40.300	00:00:24.510	1471	-1024	-768	-1	-1	-1	-1	4	-1024	-768	-1	-1	-1	-1	4		0	0						Untertest1.avi	0	880	547	72	111				0	Content		-72	-111	24510592	2916109924
24527	09:10:40.316	00:00:24.527	1472	-1024	-768	-1	-1	-1	-1	4	-1024	-768	-1	-1	-1	-1	4		0	0						Untertest1.avi	0	880	547	72	111				0	Content		-72	-111	24527213	2916126545
24544	09:10:40.333	00:00:24.543	1473	-1024	-768	-1	-1	-1	-1	4	-1024	-768	-1	-1	-1	-1	4		0	0						Untertest1.avi	0	880	547	72	111				0	Content		-72	-111	24543838	2916143170
24562	09:10:40.351	00:00:24.562	1474	-1024	-768	-1	-1	-1	-1	4	-1024	-768	-1	-1	-1	-1	4		0	0						Untertest1.avi	0	880	547	72	111				0	Content		-72	-111	24562286	2916161618
24577	09:10:40.366	00:00:24.577	1475	-1024	-768	-1	-1	-1	-1	4	-1024	-768	-1	-1	-1	-1	4		0	0						Untertest1.avi	0	880	547	72	111				0	Content		-72	-111	24577211	2916176543
24594	09:10:40.383	00:00:24.593	1476	-1024	-768	-1	-1	-1	-1	4	-1024	-768	-1	-1	-1	-1	4		0	0						Untertest1.avi	0	880	547	72	111				0	Content		-72	-111	24593837	2916193169
24611	09:10:40.400	00:00:24.610	1477	-1024	-768	-1	-1	-1	-1	4	-1024	-768	-1	-1	-1	-1	4		0	0						Untertest1.avi	0	880	547	72	111				0	Content		-72	-111	24610586	2916209918
24627	09:10:40.416	00:00:24.627	1478	-1024	-768	-1	-1	-1	-1	4	-1024	-768	-1	-1	-1	-1	4		0	0						Untertest1.avi	0	880	547	72	111				0	Content		-72	-111	24627212	2916226544
24644	09:10:40.433	00:00:24.643	1479	-1024	-768	-1	-1	-1	-1	4	-1024	-768	-1	-1	-1	-1	4		0	0						Untertest1.avi	0	880	547	72	111				0	Content		-72	-111	24643827	2916243159
24660	09:10:40.449	00:00:24.660	1480	-1024	-768	-1	-1	-1	-1	4	-1024	-768	-1	-1	-1	-1	4		0	0						Untertest1.avi	0	880	547	72	111				0	Content		-72	-111	24660495	2916259827
24677	09:10:40.466	00:00:24.677	1481	-1024	-768	-1	-1	-1	-1	4	-1024	-768	-1	-1	-1	-1	4		0	0						Untertest1.avi	0	880	547	72	111				0	Content		-72	-111	24677080	2916276412
24694	09:10:40.483	00:00:24.694	1482	-1024	-768	-1	-1	-1	-1	4	-1024	-768	-1	-1	-1	-1	4		0	0						Untertest1.avi	0	880	547	72	111				0	Content		-72	-111	24694273	2916293605
24712	09:10:40.501	00:00:24.711	1483	-1024	-768	-1	-1	-1	-1	4	-1024	-768	-1	-1	-1	-1	4		0	0						Untertest1.avi	0	880	547	72	111				0	Content		-72	-111	24711646	2916310978
24729	09:10:40.518	00:00:24.728	1484	1336,947	872,4567	0,4646086	0,4629141	616,2659	4,551774	0	1333,975	896,6953	0,3287879	0,5262269	614,8579	4,416696	0	30	1335	885						Untertest1.avi	0	880	547	72	111	1263	774	15	0	Content		1263	774	24728892	2916328224
24744	09:10:40.533	00:00:24.743	1485	-1024	-768	-1	-1	-1	-1	4	-1024	-768	-1	-1	-1	-1	4		0	0						Untertest1.avi	0	880	547	72	111				0	Content		-72	-111	24743701	2916343033
24760	09:10:40.549	00:00:24.760	1486	-1024	-768	-1	-1	-1	-1	4	-1024	-768	-1	-1	-1	-1	4		0	0						Untertest1.avi	0	880	547	72	111				0	Content		-72	-111	24760435	2916359767
24777	09:10:40.566	00:00:24.777	1487	-1024	-768	-1	-1	-1	-1	4	-1024	-768	-1	-1	-1	-1	4		0	0						Untertest1.avi	0	880	547	72	111				0	Content		-72	-111	24777055	2916376387
24794	09:10:40.583	00:00:24.793	1488	-1024	-768	-1	-1	-1	-1	4	-1024	-768	-1	-1	-1	-1	4		0	0						Untertest1.avi	0	880	547	72	111				0	Content		-72	-111	24793684	2916393016
24810	09:10:40.599	00:00:24.810	1489	-1024	-768	-1	-1	-1	-1	4	-1024	-768	-1	-1	-1	-1	4		0	0						Untertest1.avi	0	880	547	72	111				0	Content		-72	-111	24810308	2916409640
24827	09:10:40.616	00:00:24.827	1490	-1024	-768	-1	-1	-1	-1	4	-1024	-768	-1	-1	-1	-1	4		0	0						Untertest1.avi	0	880	547	72	111				0	Content		-72	-111	24827057	2916426389
24844	09:10:40.633	00:00:24.843	1491	-1024	-768	-1	-1	-1	-1	4	-1024	-768	-1	-1	-1	-1	4		0	0						Untertest1.avi	0	880	547	72	111				0	Content		-72	-111	24843683	2916443015
24860	09:10:40.649	00:00:24.860	1492	-1024	-768	-1	-1	-1	-1	4	-1024	-768	-1	-1	-1	-1	4		0	0						Untertest1.avi	0	880	547	72	111				0	Content		-72	-111	24860308	2916459640
24877	09:10:40.666	00:00:24.876	1493	-1024	-768	-1	-1	-1	-1	4	-1024	-768	-1	-1	-1	-1	4		0	0						Untertest1.avi	0	880	547	72	111				0	Content		-72	-111	24876932	2916476264
24894	09:10:40.683	00:00:24.893	1494	-1024	-768	-1	-1	-1	-1	4	-1024	-768	-1	-1	-1	-1	4		0	0						Untertest1.avi	0	880	547	72	111				0	Content		-72	-111	24893613	2916492945
24910	09:10:40.699	00:00:24.910	1495	-1024	-768	-1	-1	-1	-1	4	-1024	-768	-1	-1	-1	-1	4		0	0						Untertest1.avi	0	880	547	72	111				0	Content		-72	-111	24910281	2916509613
24927	09:10:40.716	00:00:24.926	1496	-1024	-768	-1	-1	-1	-1	4	-1024	-768	-1	-1	-1	-1	4		0	0						Untertest1.avi	0	880	547	72	111				0	Content		-72	-111	24926931	2916526263
24944	09:10:40.733	00:00:24.943	1497	522,3727	736,1866	0,4168845	0,4902109	351,7183	2,600966	1	438,6564	731,307	0,4176255	0,5195155	351,7183	2,565027	3	31	522	736						Untertest1.avi	0	880	547	72	111	519	468	233	0	Content		450	625	24943555	2916542887
24960	09:10:40.749	00:00:24.960	1498	666,1084	580,2783	0,3325055	0,5187592	637,939	4,423892	0	591,4669	561,4473	0,3389085	0,5186102	625,6078	4,341992	0	31	629	571						Untertest1.avi	0	880	547	72	111	519	468	233	0	Content		557	460	24960305	2916559637
24977	09:10:40.766	00:00:24.976	1499	601,407	573,8507	0,4781861	0,4604067	625,1636	4,429807	0	592,0219	584,0417	0,3378136	0,5181522	612,9937	4,238084	0	31	597	579						Untertest1.avi	0	880	547	72	111	519	468	233	0	Content		525	468	24976929	2916576261
24994	09:10:40.783	00:00:24.993	1500	601,2116	583,8383	0,4749655	0,4608698	602,3105	4,237272	0	594,8376	575,5486	0,3379354	0,5177848	612,92	4,233865	0	31	598	580						Untertest1.avi	0	880	547	72	111	519	468	233	0	Content		526	469	24993553	2916592885
25010	09:10:40.799	00:00:25.010	1501	598,32	565,4694	0,4786963	0,4608024	625,5258	4,41096	0	589,7448	579,1184	0,3379709	0,5173871	612,8536	4,199349	0	31	594	572						Untertest1.avi	0	880	547	72	111	519	468	233	0	Content		522	461	25010179	2916609511
25027	09:10:40.816	00:00:25.026	1502	604,6512	561,5656	0,478765	0,4609181	625,3676	4,363755	0	586,6437	577,6354	0,3379511	0,5171911	612,7109	4,187287	0	31	596	570						Untertest1.avi	0	880	547	72	111	519	468	233	0	Content		524	459	25026928	2916626260
25044	09:10:40.833	00:00:25.043	1503	594,7875	582,6521	0,4752507	0,4612348	602,3458	4,195835	0	581,1704	575,0139	0,3378805	0,5171241	612,6666	4,158447	0	31	588	579						Untertest1.avi	0	880	547	72	111	519	468	233	0	Content		516	468	25043553	2916642885
25060	09:10:40.849	00:00:25.060	1504	604,8718	569,9692	0,4705632	0,4615825	630,1688	4,326157	0	579,2881	576,4694	0,3377954	0,5171291	612,5893	4,130176	0	31	592	573						Untertest1.avi	0	880	547	72	111	519	468	233	0	Content		520	462	25060185	2916659517
25077	09:10:40.866	00:00:25.076	1505	607,1077	580,7362	0,4752385	0,461574	602,4802	4,151465	0	584,2077	573,5582	0,3377013	0,5171845	612,5814	4,100339	0	31	596	577						Untertest1.avi	0	880	547	72	111	519	468	233	0	Content		524	466	25076809	2916676141
25094	09:10:40.883	00:00:25.093	1506	601,4538	582,8689	0,4752306	0,4617223	602,6033	4,128357	0	581,455	579,7869	0,3376186	0,5172192	612,6092	4,095612	0	31	591	581						Untertest1.avi	0	880	547	72	111	519	468	233	0	Content		519	470	25093560	2916692892
25110	09:10:40.899	00:00:25.110	1507	602,2792	565,6637	0,4711305	0,4620583	627,051	4,238303	0	576,6107	589,4791	0,3375539	0,517243	612,6516	4,068538	0	31	589	578						Untertest1.avi	0	880	547	72	111	519	468	233	0	Content		517	467	25110179	2916709511
25127	09:10:40.916	00:00:25.126	1508	598,3423	563,9318	0,4709508	0,4621443	628,2335	4,215896	0	580,9066	582,0742	0,3374814	0,5172352	612,6189	4,010475	0	31	590	573						Untertest1.avi	0	880	547	72	111	519	468	233	0	Content		518	462	25126803	2916726135
25143	09:10:40.932	00:00:25.143	1509	599,8546	584,8485	0,4752724	0,4621152	602,8246	4,027486	0	577,7184	576,0189	0,3374319	0,5172276	612,605	3,999378	0	31	589	580						Untertest1.avi	0	880	547	72	111	519	468	233	0	Content		517	469	25143429	2916742761
25160	09:10:40.949	00:00:25.160	1510	578,394	636,4183	0,4792166	0,4632944	628,6108	4,160017	0	539,2928	644,5029	0,3378913	0,5181493	612,6176	3,936164	0	31	559	640						Untertest1.avi	0	880	547	72	111	519	468	233	0	Content		487	529	25160177	2916759509
25177	09:10:40.966	00:00:25.176	1511	515,3336	776,5563	0,4755422	0,4652285	603,1309	3,967237	0	467,8857	761,2703	0,3388645	0,5194288	612,6432	3,922336	0	32	492	769						Untertest1.avi	0	880	547	72	111	242	757	283	0	Content		420	658	25176802	2916776134
25193	09:10:40.982	00:00:25.193	1512	403,1333	833,9254	0,4764387	0,4660087	603,304	3,937066	0	347,183	846,6692	0,3400366	0,5200764	612,7911	3,896247	0	32	375	840						Untertest1.avi	0	880	547	72	111	242	757	283	0	Content		303	729	25193425	2916792757
25210	09:10:40.999	00:00:25.210	1513	324,273	870,4406	0,4771493	0,4665091	603,6317	3,898371	0	271,416	877,1878	0,3405667	0,5203701	612,7987	3,87053	0	32	298	874						Untertest1.avi	0	880	547	72	111	242	757	283	0	Content		226	763	25210052	2916809384
25227	09:10:41.016	00:00:25.226	1514	291,3666	871,9301	0,4730333	0,4669824	630,0251	3,996219	0	295,878	872,7746	0,3404661	0,5203269	612,7954	3,821921	0	32	294	872						Untertest1.avi	0	880	547	72	111	242	757	283	0	Content		222	761	25226800	2916826132
25243	09:10:41.032	00:00:25.243	1515	322,5086	870,1818	0,4777764	0,4671123	603,731	3,8213	0	279,249	870,8188	0,3418734	0,5202162	625,455	3,881594	0	32	301	871						Untertest1.avi	0	880	547	72	111	242	757	283	0	Content		229	760	25243426	2916842758
25260	09:10:41.049	00:00:25.260	1516	320,0282	866,0169	0,4781377	0,4674675	603,844	3,781095	0	287,7583	872,7036	0,3406198	0,5202096	612,7684	3,732122	0	32	304	869						Untertest1.avi	0	880	547	72	111	242	757	283	0	Content		232	758	25260050	2916859382
25277	09:10:41.066	00:00:25.276	1517	301,1306	878,9846	0,4826807	0,4675526	630,927	3,877079	0	296,554	870,151	0,3408019	0,5198964	612,8116	3,732432	0	32	299	875						Untertest1.avi	0	880	547	72	111	242	757	283	0	Content		227	764	25276676	2916876008
25293	09:10:41.082	00:00:25.293	1518	326,9407	866,3738	0,4790925	0,4681532	604,1276	3,701746	0	283,2683	858,6576	0,341071	0,5194208	612,835	3,676383	0	32	305	863						Untertest1.avi	0	880	547	72	111	242	757	283	0	Content		233	752	25293424	2916892756
25310	09:10:41.099	00:00:25.310	1519	336,456	865,7969	0,4798294	0,4685329	604,2371	3,706536	0	293,3484	866,443	0,3427651	0,5185897	624,1135	3,768759	0	32	315	866						Untertest1.avi	0	880	547	72	111	242	757	283	0	Content		243	755	25310051	2916909383
25327	09:10:41.116	00:00:25.326	1520	312,3365	876,0997	0,476413	0,469266	631,1342	3,836495	0	284,4029	870,5813	0,3422178	0,5176975	612,701	3,658837	0	32	298	873						Untertest1.avi	0	880	547	72	111	242	757	283	0	Content		226	762	25326673	2916926005
25343	09:10:41.132	00:00:25.343	1521	334,6658	864,8013	0,4821821	0,4698979	604,5054	3,656849	0	292,6438	870,9828	0,3446706	0,5163911	626,5421	3,723155	0	32	314	868						Untertest1.avi	0	880	547	72	111	242	757	283	0	Content		242	757	25343299	2916942631
25360	09:10:41.149	00:00:25.360	1522	305,4219	867,2056	0,4836642	0,4710774	604,5054	3,640757	0	293,0211	861,6048	0,3443198	0,5151188	612,6011	3,615258	0	32	299	864						Untertest1.avi	0	880	547	72	111	242	757	283	0	Content		227	753	25360049	2916959381
25377	09:10:41.166	00:00:25.376	1523	337,7511	865,1479	0,4856475	0,4721518	604,816	3,636064	0	301,0363	858,8121	0,3457304	0,513485	612,376	3,602817	0	32	319	862						Untertest1.avi	0	880	547	72	111	242	757	283	0	Content		247	751	25376672	2916976004
25393	09:10:41.182	00:00:25.393	1524	340,5229	859,8639	0,4876128	0,4731701	604,984	3,612927	0	296,4235	871,1141	0,3472578	0,5113755	612,3694	3,576825	0	32	318	865						Untertest1.avi	0	880	547	72	111	242	757	283	0	Content		246	754	25393297	2916992629
25410	09:10:41.199	00:00:25.410	1525	333,2414	863,6504	0,4896283	0,4739845	605,1734	3,580553	0	301,9177	859,7351	0,3488892	0,5089823	612,3281	3,587073	0	32	318	862						Untertest1.avi	0	880	547	72	111	242	757	283	0	Content		246	751	25410047	2917009379
25427	09:10:41.216	00:00:25.426	1526	335,6182	869,451	0,4916638	0,4747278	605,3815	3,566377	0	-1024	-768	-1	-1	-1	-1	4	32	336	869						Untertest1.avi	0	880	547	72	111	242	757	283	0	Content		264	758	25426674	2917026006
25443	09:10:41.232	00:00:25.443	1527	448,1615	884,6245	0,4924146	0,4758022	605,5549	3,605154	0	411,5899	883,5237	0,3526484	0,5038043	623,7556	3,616553	0	32	430	884						Untertest1.avi	0	880	547	72	111	242	757	283	0	Content		358	773	25443295	2917042627
25460	09:10:41.249	00:00:25.459	1528	731,0883	892,1973	0,4916217	0,4768823	605,954	3,575723	0	705,3668	892,2966	0,3509682	0,5009176	612,4423	3,52119	0	33	718	892						Untertest1.avi	0	880	547	72	111	970	774	233	0	Content		646	781	25459923	2917059255
25477	09:10:41.266	00:00:25.476	1529	991,4918	886,439	0,4912774	0,4778819	606,1687	3,550408	0	969,5017	894,9066	0,3507242	0,4984733	612,6111	3,51275	0	33	980	891						Untertest1.avi	0	880	547	72	111	970	774	233	0	Content		908	780	25476671	2917076003
25493	09:10:41.282	00:00:25.493	1530	1082,006	882,0604	0,4923095	0,4781485	606,2744	3,542761	0	1049,834	888,5114	0,3512461	0,4964283	612,6493	3,520693	0	33	1066	885						Untertest1.avi	0	880	547	72	111	970	774	233	0	Content		994	774	25493295	2917092627
25510	09:10:41.299	00:00:25.509	1531	1055,21	874,7704	0,4937788	0,4783293	606,2428	3,548298	0	1050,253	888,6167	0,3520752	0,495039	612,6484	3,489305	0	33	1053	882						Untertest1.avi	0	880	547	72	111	970	774	233	0	Content		981	771	25509920	2917109252
25527	09:10:41.316	00:00:25.526	1532	1058,97	887	0,4947804	0,4785281	606,2433	3,530621	0	1040,274	890,0594	0,352761	0,4938197	612,5034	3,521449	0	33	1050	889						Untertest1.avi	0	880	547	72	111	970	774	233	0	Content		978	778	25526545	2917125877
25543	09:10:41.332	00:00:25.543	1533	1031,35	875,7251	0,4953711	0,4786425	606,2961	3,560963	0	1053,127	879,5486	0,3540072	0,4930409	619,6717	3,566257	0	33	1042	878						Untertest1.avi	0	880	547	72	111	970	774	233	0	Content		970	767	25543294	2917142626
25560	09:10:41.349	00:00:25.559	1534	1044,317	875,2941	0,4955516	0,4786686	606,25	3,547027	0	1034,356	882,1272	0,3531936	0,4929582	612,3357	3,547607	0	33	1039	879						Untertest1.avi	0	880	547	72	111	970	774	233	0	Content		967	768	25559918	2917159250
25577	09:10:41.366	00:00:25.576	1535	1054,14	883,4664	0,4953123	0,4785704	606,2957	3,545044	0	1030,763	884,7625	0,3528627	0,4930507	612,3499	3,549124	0	33	1042	884						Untertest1.avi	0	880	547	72	111	970	774	233	0	Content		970	773	25576543	2917175875
25593	09:10:41.382	00:00:25.593	1536	1048,566	878,4022	0,494777	0,4785277	606,2697	3,561184	0	1043,664	894,8453	0,3528628	0,493481	617,5479	3,575024	0	33	1046	887						Untertest1.avi	0	880	547	72	111	970	774	233	0	Content		974	776	25593167	2917192499
25610	09:10:41.399	00:00:25.609	1537	1050,636	880,205	0,4939783	0,4786569	606,1869	3,55859	0	1034,101	868,5749	0,3521254	0,4943411	618,1526	3,589206	0	33	1042	874						Untertest1.avi	0	880	547	72	111	970	774	233	0	Content		970	763	25609918	2917209250
25627	09:10:41.416	00:00:25.626	1538	1033,503	872,7158	0,4930983	0,479014	606,127	3,586481	0	1026,72	881,6865	0,3505245	0,4954933	612,0285	3,568401	0	33	1030	877						Untertest1.avi	0	880	547	72	111	970	774	233	0	Content		958	766	25626541	2917225873
25643	09:10:41.432	00:00:25.643	1539	1038,262	888,2192	0,4921993	0,479423	606,0087	3,616486	0	1036,069	881,8563	0,3496012	0,4966504	611,8503	3,568778	0	33	1037	885						Untertest1.avi	0	880	547	72	111	970	774	233	0	Content		965	774	25643168	2917242500
25660	09:10:41.449	00:00:25.659	1540	1047,613	876,6835	0,4912871	0,47958	605,9629	3,609284	0	1033,582	875,17	0,3486356	0,4973722	611,8093	3,587186	0	33	1041	876						Untertest1.avi	0	880	547	72	111	970	774	233	0	Content		969	765	25659791	2917259123
25677	09:10:41.466	00:00:25.676	1541	1097,647	897,1163	0,4899462	0,4797789	606,1327	3,671843	0	1082,004	900,024	0,3474658	0,4980751	611,9955	3,610103	0	33	1090	899						Untertest1.avi	0	880	547	72	111	970	774	233	0	Content		1018	788	25676539	2917275871
25693	09:10:41.482	00:00:25.693	1542	1380,191	972,5098	0,4875016	0,4807229	606,6978	3,642375	0	1345,567	972,6404	0,3458794	0,4990138	612,6037	3,65594	0	34	1363	973						Untertest1.avi	0	880	547	72	111	1479	1003	200	0	Content		1291	862	25693162	2917292494
25710	09:10:41.499	00:00:25.709	1543	1691,168	1076,117	0,4859479	0,4813987	607,3622	3,648385	0	1701,964	1084,169	0,3448999	0,499877	613,4565	3,576491	0	34	1697	1080						Untertest1.avi	0	880	547	72	111	1479	1003	200	0	Content		1625	969	25709793	2917309125
25726	09:10:41.515	00:00:25.726	1544	1818,146	1155,63	0,4856736	0,4813606	607,3755	3,683887	0	1582,574	1101,384	0,3379319	0,5003161	558,9971	3,307361	0	34	1700	1129						Untertest1.avi	0	880	547	72	111	1479	1003	200	0	Content		1628	1018	25726415	2917325747
25743	09:10:41.532	00:00:25.743	1545	1790,603	1113,845	0,4857678	0,4811558	607,1568	3,667798	0	1319,409	1114,648	0,3425222	0,501053	598,8406	3,466844	0	34	1555	1114						Untertest1.avi	0	880	547	72	111	1479	1003	200	0	Content		1483	1003	25743162	2917342494
25760	09:10:41.549	00:00:25.759	1546	1788,077	1126,319	0,4856629	0,4811608	607,2064	3,692595	0	1318,893	1090,328	0,3422922	0,5015444	598,7336	3,483706	0	34	1553	1108						Untertest1.avi	0	880	547	72	111	1479	1003	200	0	Content		1481	997	25759787	2917359119
25776	09:10:41.565	00:00:25.776	1547	1788,218	1137,051	0,4853649	0,4813444	607,244	3,716972	0	1599,945	1097,965	0,3380144	0,5018499	566,3567	3,390054	0	34	1694	1118						Untertest1.avi	0	880	547	72	111	1479	1003	200	0	Content		1622	1007	25776413	2917375745
25793	09:10:41.582	00:00:25.793	1548	1692,824	1112,376	0,4831331	0,4814619	596,2713	3,655501	0	1322,772	1111,916	0,3413904	0,5027052	598,7829	3,504513	0	34	1508	1112						Untertest1.avi	0	880	547	72	111	1479	1003	200	0	Content		1436	1001	25793039	2917392371
25810	09:10:41.599	00:00:25.809	1549	1785,378	1128,068	0,4843261	0,4819728	607,1853	3,729672	0	1316,494	1087,285	0,3408045	0,5033483	598,7297	3,481225	0	34	1551	1108						Untertest1.avi	0	880	547	72	111	1479	1003	200	0	Content		1479	997	25809787	2917409119
25826	09:10:41.615	00:00:25.826	1550	1786,167	1129,554	0,4836237	0,4821344	607,2458	3,742402	0	1309,257	1100,968	0,340106	0,5038695	598,7578	3,542101	0	34	1548	1115						Untertest1.avi	0	880	547	72	111	1479	1003	200	0	Content		1476	1004	25826413	2917425745
25843	09:10:41.632	00:00:25.843	1551	1779,234	1134,053	0,4828361	0,4821291	607,2411	3,796535	0	1313,231	1102,996	0,3393696	0,5043823	598,9764	3,544753	0	34	1546	1119						Untertest1.avi	0	880	547	72	111	1479	1003	200	0	Content		1474	1008	25843036	2917442368
25860	09:10:41.649	00:00:25.859	1552	1790,519	1132,94	0,481994	0,4819883	607,4426	3,801295	0	1301,929	1096,17	0,3385791	0,5049025	599,1035	3,577619	0	34	1546	1115						Untertest1.avi	0	880	547	72	111	1479	1003	200	0	Content		1474	1004	25859659	2917458991
25876	09:10:41.665	00:00:25.876	1553	1782,172	1125,044	0,4811999	0,4816376	607,348	3,806747	0	1569,541	1098,741	0,3332303	0,5051752	560,3091	3,449942	0	34	1676	1112						Untertest1.avi	0	880	547	72	111	1479	1003	200	0	Content		1604	1001	25876409	2917475741
25893	09:10:41.682	00:00:25.893	1554	1778,689	1130,164	0,4804137	0,4811285	607,3602	3,827018	0	1315,393	1113,824	0,3371614	0,5059314	599,3475	3,639393	0	35	1547	1122						Untertest1.avi	0	880	547	72	111	1297	999	383	0	Content		1475	1011	25893034	2917492366
25910	09:10:41.699	00:00:25.909	1555	1794,505	1132,885	0,4795615	0,4803404	607,7405	3,843147	0	1315,17	1112,675	0,3364937	0,5062053	599,4661	3,641918	0	35	1555	1123						Untertest1.avi	0	880	547	72	111	1297	999	383	0	Content		1483	1012	25909657	2917508989
25926	09:10:41.715	00:00:25.926	1556	1482,297	1109,689	0,4757925	0,4795634	593,476	3,672268	0	1065,331	1104,851	0,3325722	0,5063133	613,837	3,587843	0	35	1274	1107						Untertest1.avi	0	880	547	72	111	1297	999	383	0	Content		1202	996	25926283	2917525615
25943	09:10:41.732	00:00:25.943	1557	1826,998	1098,966	0,4677726	0,4782058	553,004	3,509547	0	981,975	1023,808	0,3447177	0,5061844	555,6414	3,173597	0	35	1404	1061						Untertest1.avi	0	880	547	72	111	1297	999	383	0	Content		1332	950	25943030	2917542362
25960	09:10:41.749	00:00:25.959	1558	1794,255	1099,292	0,4663624	0,477416	549,6606	3,513036	0	996,0975	1056,754	0,3439883	0,5063365	555,6414	3,267672	0	35	1395	1078						Untertest1.avi	0	880	547	72	111	1297	999	383	0	Content		1323	967	25959655	2917558987
25976	09:10:41.765	00:00:25.976	1559	1564,097	1123,862	0,4730037	0,477005	593,3072	3,726697	0	980,0307	1054,667	0,3432812	0,5064692	555,6414	3,267676	0	35	1272	1089						Untertest1.avi	0	880	547	72	111	1297	999	383	0	Content		1200	978	25976282	2917575614
25993	09:10:41.782	00:00:25.992	1560	1552,686	1118,162	0,4722779	0,476219	593,0242	3,731037	0	2032,777	1181,823	0,333298	0,5062204	598,8304	3,795884	0	35	1793	1150						Untertest1.avi	0	880	547	72	111	1297	999	383	0	Content		1721	1039	25992905	2917592237
26010	09:10:41.799	00:00:26.009	1561	1565,597	1133,781	0,4716449	0,475523	593,0973	3,755305	0	1163,375	1113,362	0,3288327	0,5066012	615,3077	3,683448	0	35	1364	1124						Untertest1.avi	0	880	547	72	111	1297	999	383	0	Content		1292	1013	26009657	2917608989
26026	09:10:41.815	00:00:26.026	1562	1553,053	1120,637	0,4711169	0,4749367	593,2075	3,78025	0	1204,848	1114,675	0,3284546	0,5067633	615,3077	3,645484	0	35	1379	1118						Untertest1.avi	0	880	547	72	111	1297	999	383	0	Content		1307	1007	26026280	2917625612
26043	09:10:41.832	00:00:26.042	1563	1547,7	1113,457	0,4706341	0,4744846	593,0933	3,784008	0	1200,822	1104,815	0,3281184	0,5070173	615,3077	3,742898	0	35	1374	1109						Untertest1.avi	0	880	547	72	111	1297	999	383	0	Content		1302	998	26042905	2917642237
26060	09:10:41.849	00:00:26.059	1564	1549,73	1108,335	0,4701622	0,4740778	592,9967	3,811898	0	2033,845	1191,475	0,3316574	0,507233	599,0063	3,877587	0	35	1792	1150						Untertest1.avi	0	880	547	72	111	1297	999	383	0	Content		1720	1039	26059529	2917658861
26076	09:10:41.865	00:00:26.076	1565	1546,189	1121,504	0,469697	0,4737175	592,8064	3,830973	0	1158,797	1118,839	0,3273502	0,5079628	615,4738	3,768292	0	35	1352	1120						Untertest1.avi	0	880	547	72	111	1297	999	383	0	Content		1280	1009	26076276	2917675608
26093	09:10:41.882	00:00:26.092	1566	1545,481	1111,448	0,4692817	0,4734049	592,5803	3,814501	0	1176,594	1114,772	0,327145	0,5084597	615,4738	3,75512	0	35	1361	1113						Untertest1.avi	0	880	547	72	111	1297	999	383	0	Content		1289	1002	26092904	2917692236
26110	09:10:41.899	00:00:26.109	1567	1535,29	1099,606	0,4689133	0,4730462	592,4248	3,855656	0	1178,592	1136,185	0,3268932	0,5090898	615,4738	3,783021	0	35	1357	1118						Untertest1.avi	0	880	547	72	111	1297	999	383	0	Content		1285	1007	26109561	2917708893
26126	09:10:41.915	00:00:26.126	1568	1539,059	1119,908	0,4686759	0,4728213	592,4769	3,866619	0	2038,637	1200,03	0,3307341	0,5091529	599,0732	3,904637	0	35	1789	1160						Untertest1.avi	0	880	547	72	111	1297	999	383	0	Content		1717	1049	26126152	2917725484
26143	09:10:41.932	00:00:26.142	1569	1527,909	1113,333	0,4684449	0,4724687	592,2231	3,860084	0	1162,634	1108,002	0,3267578	0,5099074	615,4346	3,784533	0	35	1345	1111						Untertest1.avi	0	880	547	72	111	1297	999	383	0	Content		1273	1000	26142903	2917742235
26160	09:10:41.949	00:00:26.159	1570	1527,89	1100,311	0,4683735	0,4721968	592,1698	3,84989	0	1170,873	1093,801	0,3267978	0,5102201	615,4346	3,69434	0	35	1349	1097						Untertest1.avi	0	880	547	72	111	1297	999	383	0	Content		1277	986	26159543	2917758875
26176	09:10:41.965	00:00:26.176	1571	1540,208	1124,307	0,4684006	0,4720357	592,1033	3,867062	0	1179,918	1076,896	0,3269994	0,5107341	615,4346	3,729778	0	35	1360	1101						Untertest1.avi	0	880	547	72	111	1297	999	383	0	Content		1288	990	26176151	2917775483
26193	09:10:41.982	00:00:26.192	1572	1524,039	1104,016	0,4685761	0,4719607	591,95	3,848909	0	2009,357	1179,722	0,3311732	0,5107348	599,1653	3,890604	0	35	1767	1142						Untertest1.avi	0	880	547	72	111	1297	999	383	0	Content		1695	1031	26192901	2917792233
26210	09:10:41.999	00:00:26.209	1573	1518,647	1105,78	0,4689413	0,4718871	591,9233	3,86659	0	1163,232	1098,869	0,3277145	0,5114303	615,5225	3,759376	0	35	1341	1102						Untertest1.avi	0	880	547	72	111	1297	999	383	0	Content		1269	991	26209539	2917808871
26226	09:10:42.015	00:00:26.226	1574	1509,756	1100,562	0,4694784	0,4718864	591,7906	3,831557	0	1145,458	1097,323	0,3282917	0,5116056	615,5225	3,728007	0	35	1328	1099						Untertest1.avi	0	880	547	72	111	1297	999	383	0	Content		1256	988	26226147	2917825479
26243	09:10:42.032	00:00:26.242	1575	1916,636	1069,47	0,47289	0,4709346	606,767	4,043788	0	1454,147	1010,762	0,370012	0,5097941	477,606	3,109097	0	35	1685	1040						Untertest1.avi	0	880	547	72	111	1297	999	383	0	Content		1613	929	26242771	2917842103
26260	09:10:42.049	00:00:26.259	1576	1448,108	843,7978	0,475235	0,4683811	606,0664	4,091948	0	1433,431	863,4703	0,3412809	0,5084547	593,053	3,910403	0	35	1441	854						Untertest1.avi	0	880	547	72	111	1297	999	383	0	Content		1369	743	26259534	2917858866
26276	09:10:42.065	00:00:26.276	1577	1149,201	680,8655	0,4779934	0,465945	605,9064	4,037554	0	1182,632	684,0863	0,3391821	0,5065338	614,6976	4,003688	0	36	1166	682						Untertest1.avi	0	880	547	72	111	475	330	516	0	Content		1094	571	26276148	2917875480
26293	09:10:42.082	00:00:26.292	1578	933,9875	579,8577	0,4806325	0,4644606	605,7852	4,033627	0	955,2005	589,0553	0,3417352	0,5050989	614,4041	4,034335	0	36	945	584						Untertest1.avi	0	880	547	72	111	475	330	516	0	Content		873	473	26292772	2917892104
26309	09:10:42.098	00:00:26.309	1579	766,2442	505,4133	0,4830874	0,4634596	605,9462	4,049455	0	786,0713	508,9862	0,3441566	0,5041019	614,4818	4,006914	0	36	776	507						Untertest1.avi	0	880	547	72	111	475	330	516	0	Content		704	396	26309396	2917908728
26326	09:10:42.115	00:00:26.326	1580	645,0003	470,0154	0,4852193	0,4627657	606,0379	4,027759	0	644,5619	465,4496	0,3464025	0,5032707	614,2173	4,032155	0	36	645	468						Untertest1.avi	0	880	547	72	111	475	330	516	0	Content		573	357	26326147	2917925479
26343	09:10:42.132	00:00:26.342	1581	566,483	445,6719	0,4868971	0,4625893	606,1045	4,035072	0	534,6462	446,5882	0,3482101	0,5026625	614,3445	4,008641	0	36	551	446						Untertest1.avi	0	880	547	72	111	475	330	516	0	Content		479	335	26342774	2917942106
26359	09:10:42.148	00:00:26.359	1582	555,1742	441,1113	0,4880238	0,4626451	606,1343	4,0265	0	520,5344	436,007	0,3489961	0,5021932	614,485	3,994327	0	36	538	439						Untertest1.avi	0	880	547	72	111	475	330	516	0	Content		466	328	26359396	2917958728
26376	09:10:42.165	00:00:26.376	1583	559,5905	442,9127	0,4888548	0,4630689	606,0668	4,030444	0	531,0321	437,5212	0,3495462	0,501964	614,4983	3,994637	0	36	545	440						Untertest1.avi	0	880	547	72	111	475	330	516	0	Content		473	329	26376024	2917975356
26393	09:10:42.182	00:00:26.392	1584	561,5043	440,2443	0,4896799	0,4634542	606,1141	4,019804	0	533,0901	438,7739	0,3501365	0,5018046	614,4543	3,991509	0	36	547	440						Untertest1.avi	0	880	547	72	111	475	330	516	0	Content		475	329	26392772	2917992104
26409	09:10:42.198	00:00:26.409	1585	568,2672	449,1666	0,4902817	0,4638704	606,0691	3,999698	0	531,5497	432,886	0,3506008	0,501717	614,5542	3,993223	0	36	550	441						Untertest1.avi	0	880	547	72	111	475	330	516	0	Content		478	330	26409397	2918008729
26426	09:10:42.215	00:00:26.426	1586	568,3852	446,3984	0,4907691	0,4642687	606,1374	3,996961	0	535,6764	436,8226	0,3509957	0,5016273	614,7574	3,975329	0	36	552	442						Untertest1.avi	0	880	547	72	111	475	330	516	0	Content		480	331	26426020	2918025352
26443	09:10:42.232	00:00:26.442	1587	566,6003	451,9027	0,4911638	0,4645727	606,3655	4,002476	0	526,7356	423,9604	0,3495521	0,5015696	623,3813	4,008116	0	36	547	438						Untertest1.avi	0	880	547	72	111	475	330	516	0	Content		475	327	26442646	2918041978
26459	09:10:42.248	00:00:26.459	1588	562,3224	445,105	0,4914371	0,4648817	606,5536	3,984376	0	531,1121	436,0215	0,3515334	0,5014474	615,0034	3,975603	0	36	547	441						Untertest1.avi	0	880	547	72	111	475	330	516	0	Content		475	330	26459397	2918058729
26476	09:10:42.265	00:00:26.476	1589	560,5276	443,2573	0,4916629	0,4650575	606,5159	3,951762	0	536,9971	438,526	0,351753	0,5013872	615,0909	3,933295	0	36	549	441						Untertest1.avi	0	880	547	72	111	475	330	516	0	Content		477	330	26476022	2918075354
26493	09:10:42.282	00:00:26.492	1590	550,6919	447,7475	0,4917741	0,4652181	606,5338	3,90874	0	540,0256	427,9601	0,3496501	0,5014673	626,0935	3,965365	0	36	545	438						Untertest1.avi	0	880	547	72	111	475	330	516	0	Content		473	327	26492646	2918091978
26509	09:10:42.298	00:00:26.509	1591	555,64	442,7033	0,4917875	0,4654835	606,6195	3,885226	0	539,034	439,1627	0,3518758	0,5014857	615,3604	3,86639	0	36	547	441						Untertest1.avi	0	880	547	72	111	475	330	516	0	Content		475	330	26509271	2918108603
26526	09:10:42.315	00:00:26.526	1592	555,63	441,8007	0,4916902	0,4658342	606,8521	3,810251	0	533,0726	438,0763	0,3517659	0,5017139	615,545	3,831276	0	36	544	440						Untertest1.avi	0	880	547	72	111	475	330	516	0	Content		472	329	26526020	2918125352
26543	09:10:42.332	00:00:26.542	1593	553,5609	451,09	0,4915123	0,466177	607,1141	3,801596	0	538,5113	446,5214	0,3515804	0,5019271	615,6341	3,764049	0	36	546	449						Untertest1.avi	0	880	547	72	111	475	330	516	0	Content		474	338	26542645	2918141977
26559	09:10:42.348	00:00:26.559	1594	562,1594	421,4911	0,4874082	0,4667445	630,7839	3,88036	0	540,3216	431,9804	0,3513356	0,5023072	615,7986	3,735515	0	36	551	427						Untertest1.avi	0	880	547	72	111	475	330	516	0	Content		479	316	26559270	2918158602
26576	09:10:42.365	00:00:26.575	1595	563,1821	452,5507	0,490984	0,4668019	607,1873	3,692093	0	527,7101	426,9904	0,3510698	0,5025157	615,8079	3,674448	0	36	545	440						Untertest1.avi	0	880	547	72	111	475	330	516	0	Content		473	329	26575893	2918175225
26593	09:10:42.382	00:00:26.592	1596	543,5328	451,9828	0,490668	0,4669751	607,1028	3,628422	0	539,7118	432,0215	0,3507752	0,5025828	615,8961	3,655363	0	36	542	442						Untertest1.avi	0	880	547	72	111	475	330	516	0	Content		470	331	26592641	2918191973
26609	09:10:42.398	00:00:26.609	1597	553,7731	446,7192	0,4904514	0,4670963	607,2281	3,586365	0	539,4205	439,8767	0,3505179	0,5025926	615,8438	3,57404	0	36	547	443						Untertest1.avi	0	880	547	72	111	475	330	516	0	Content		475	332	26609268	2918208600
26626	09:10:42.415	00:00:26.625	1598	551,5974	451,0535	0,4901671	0,4670559	607,0986	3,546998	0	539,0612	434,9466	0,350254	0,5025545	615,916	3,58737	0	36	545	443						Untertest1.avi	0	880	547	72	111	475	330	516	0	Content		473	332	26625893	2918225225
26643	09:10:42.432	00:00:26.642	1599	572,214	463,2009	0,4899783	0,4669876	607,2325	3,530919	0	563,3356	436,8409	0,3500145	0,5025131	615,7515	3,519775	0	36	568	450						Untertest1.avi	0	880	547	72	111	475	330	516	0	Content		496	339	26642528	2918241860
26659	09:10:42.448	00:00:26.659	1600	552,2695	456,2188	0,4897017	0,4668023	607,04	3,502657	0	545,8981	427,3845	0,3476206	0,5025184	626,2948	3,576752	0	36	549	442						Untertest1.avi	0	880	547	72	111	475	330	516	0	Content		477	331	26659267	2918258599
26676	09:10:42.465	00:00:26.675	1601	551,0159	463,9764	0,4894656	0,4666152	607,0809	3,502724	0	540,9119	446,5657	0,3494855	0,5023149	615,569	3,482861	0	36	546	455						Untertest1.avi	0	880	547	72	111	475	330	516	0	Content		474	344	26675891	2918275223
26693	09:10:42.482	00:00:26.692	1602	547,8282	466,6381	0,4891307	0,4663431	607,0286	3,468792	0	538,9523	439,136	0,3491544	0,5022116	615,7819	3,418844	0	36	543	453						Untertest1.avi	0	880	547	72	111	475	330	516	0	Content		471	342	26692527	2918291859
26709	09:10:42.498	00:00:26.709	1603	553,11	449,3905	0,4923563	0,4658326	629,5431	3,545987	0	544,3633	461,3078	0,3465111	0,5022891	627,1364	3,537805	0	36	549	455						Untertest1.avi	0	880	547	72	111	475	330	516	0	Content		477	344	26709139	2918308471
26726	09:10:42.515	00:00:26.725	1604	554,9495	471,8891	0,488437	0,4658575	606,7542	3,418165	0	545,8485	442,1401	0,3461677	0,5023411	626,7308	3,467437	0	36	550	457						Untertest1.avi	0	880	547	72	111	475	330	516	0	Content		478	346	26725893	2918325225
26743	09:10:42.532	00:00:26.742	1605	555,364	409,1535	0,4879781	0,4656315	606,7664	3,22354	0	521,1615	419,4003	0,3459424	0,5024403	625,518	3,393766	0	36	538	414						Untertest1.avi	0	880	547	72	111	475	330	516	0	Content		466	303	26742555	2918341887
26759	09:10:42.548	00:00:26.759	1606	548,6913	438,2187	0,4874752	0,4652977	606,5887	3,261556	0	564,97	444,7163	0,3455726	0,5025243	625,0413	3,445625	0	36	557	441						Untertest1.avi	0	880	547	72	111	475	330	516	0	Content		485	330	26759142	2918358474
26776	09:10:42.565	00:00:26.775	1607	545,4985	424,078	0,4869229	0,4650586	606,391	3,219472	0	540,346	457,9744	0,3447477	0,5026135	626,6174	3,417684	0	36	543	441						Untertest1.avi	0	880	547	72	111	475	330	516	0	Content		471	330	26775762	2918375094
26793	09:10:42.582	00:00:26.792	1608	675,3384	385,5735	0,484904	0,4648909	606,3529	3,111148	0	651,5279	435,7825	0,3455671	0,5025206	615,3276	3,27737	0	37	663	411						Untertest1.avi	0	880	547	72	111	895	275	283	0	Content		591	300	26792530	2918391862
26809	09:10:42.598	00:00:26.809	1609	911,8751	416,7933	0,4820948	0,4646334	606,5341	3,215423	0	891,0424	401,0305	0,3432671	0,5021855	615,9194	3,221509	0	37	901	409						Untertest1.avi	0	880	547	72	111	895	275	283	0	Content		829	298	26809139	2918408471
26826	09:10:42.615	00:00:26.825	1610	984,2271	399,0763	0,4806978	0,4642431	606,3625	3,239226	0	1001,36	379,6518	0,3418017	0,5022592	615,989	3,1844	0	37	993	389						Untertest1.avi	0	880	547	72	111	895	275	283	0	Content		921	278	26825765	2918425097
26842	09:10:42.631	00:00:26.842	1611	963,1163	383,4426	0,4800172	0,463724	606,244	3,151772	0	987,5108	381,995	0,3411649	0,5024186	615,3978	3,146709	0	37	975	383						Untertest1.avi	0	880	547	72	111	895	275	283	0	Content		903	272	26842389	2918441721
26859	09:10:42.648	00:00:26.859	1612	944,9818	401,1589	0,4793661	0,4632586	605,9631	3,202827	0	970,9753	392,6713	0,340593	0,5025477	615,5311	3,174671	0	37	958	397						Untertest1.avi	0	880	547	72	111	895	275	283	0	Content		886	286	26859137	2918458469
26876	09:10:42.665	00:00:26.875	1613	961,2692	385,6426	0,4787878	0,4627491	605,7766	3,155214	0	957,3751	396,4853	0,3399912	0,502835	615,6718	3,187547	0	37	959	391						Untertest1.avi	0	880	547	72	111	895	275	283	0	Content		887	280	26875760	2918475092
26892	09:10:42.681	00:00:26.892	1614	947,0453	390,2441	0,4781562	0,4623964	605,2659	3,16181	0	976,1243	378,351	0,3395076	0,5031084	615,6609	3,124683	0	37	962	384						Untertest1.avi	0	880	547	72	111	895	275	283	0	Content		890	273	26892385	2918491717
26909	09:10:42.698	00:00:26.909	1615	967,7003	400,6905	0,477724	0,4618754	605,1731	3,168326	0	994,8604	359,7737	0,3390974	0,5033482	615,3295	3,102304	0	37	981	380						Untertest1.avi	0	880	547	72	111	895	275	283	0	Content		909	269	26909133	2918508465
26926	09:10:42.715	00:00:26.925	1616	970,6334	391,2596	0,4771968	0,4612326	605,0151	3,147479	0	988,6151	361,1431	0,3386768	0,5034626	615,3423	3,06482	0	37	980	376						Untertest1.avi	0	880	547	72	111	895	275	283	0	Content		908	265	26925758	2918525090
26942	09:10:42.731	00:00:26.942	1617	971,8355	401,9387	0,4767111	0,4606021	604,8172	3,183001	0	963,65	400,0573	0,338309	0,5035474	615,349	3,198037	0	37	968	401						Untertest1.avi	0	880	547	72	111	895	275	283	0	Content		896	290	26942383	2918541715
26959	09:10:42.748	00:00:26.959	1618	966,3394	395,0308	0,4762897	0,4599194	604,6758	3,101207	0	992,0942	372,938	0,3380902	0,5036414	615,1917	3,060055	0	37	979	384						Untertest1.avi	0	880	547	72	111	895	275	283	0	Content		907	273	26959003	2918558335
26976	09:10:42.765	00:00:26.975	1619	989,4818	378,3593	0,4760053	0,4593207	604,5183	3,072016	0	993,3058	373,6726	0,3379388	0,5037321	615,1895	3,057946	0	37	991	376						Untertest1.avi	0	880	547	72	111	895	275	283	0	Content		919	265	26975755	2918575087
26992	09:10:42.781	00:00:26.992	1620	969,5746	393,7056	0,4758138	0,4587885	604,3623	3,098433	0	963,5684	381,9698	0,3378021	0,5041997	615,0992	3,120256	0	37	967	388						Untertest1.avi	0	880	547	72	111	895	275	283	0	Content		895	277	26992378	2918591710
27009	09:10:42.798	00:00:27.009	1621	972,8875	369,8957	0,4756	0,4585143	604,0697	3,066557	0	982,1235	379,4123	0,3377077	0,5045148	615,1065	3,078428	0	37	978	375						Untertest1.avi	0	880	547	72	111	895	275	283	0	Content		906	264	27009003	2918608335
27026	09:10:42.815	00:00:27.025	1622	945,067	433,4716	0,4753714	0,4582113	604,055	3,197517	0	980,4125	384,8577	0,3383809	0,5048158	621,839	3,176954	0	37	963	409						Untertest1.avi	0	880	547	72	111	895	275	283	0	Content		891	298	27025625	2918624957
27042	09:10:42.831	00:00:27.042	1623	982,6514	375,2002	0,4751613	0,4580098	603,7629	3,032122	0	974,5043	388,9361	0,3375269	0,5050964	614,7358	3,094374	0	37	979	382						Untertest1.avi	0	880	547	72	111	895	275	283	0	Content		907	271	27042373	2918641705
27059	09:10:42.848	00:00:27.058	1624	962,625	398,2217	0,4749571	0,4578825	603,6238	3,089254	0	942,2888	413,8102	0,3374067	0,5053525	614,6288	3,166356	0	37	952	406						Untertest1.avi	0	880	547	72	111	895	275	283	0	Content		880	295	27058999	2918658331
27076	09:10:42.865	00:00:27.075	1625	908,8394	333,8896	0,47497	0,4568231	603,4755	3,086441	0	919,7791	329,2776	0,3380207	0,5045978	614,6464	3,074979	0	38	914	332						Untertest1.avi	0	880	547	72	111	789	-1	466	0	Content		842	221	27075622	2918674954
27092	09:10:42.881	00:00:27.092	1626	863,3778	176,22	0,4755374	0,4546675	603,933	3,019317	0	858,5349	167,3757	0,3390053	0,5025557	614,9365	3,060469	0	38	861	172						Untertest1.avi	0	880	547	72	111	789	-1	466	0	Content		789	61	27092247	2918691579
27109	09:10:42.898	00:00:27.108	1627	851,2187	117,2355	0,4756947	0,454111	604,0157	3,071069	0	863,7629	98,29417	0,3389155	0,5023168	614,9291	3,034821	0	38	857	108						Untertest1.avi	0	880	547	72	111	789	-1	466	0	Content		785	-3	27108996	2918708328
27126	09:10:42.915	00:00:27.125	1628	861,046	112,3357	0,4756819	0,4544612	603,8427	3,040882	0	852,5887	107,6355	0,3387286	0,5029442	614,8446	3,080276	0	38	857	110						Untertest1.avi	0	880	547	72	111	789	-1	466	0	Content		785	-1	27125625	2918724957
27142	09:10:42.931	00:00:27.142	1629	855,8813	112,6372	0,4757183	0,4545953	603,4454	3,04326	0	861,187	104,7725	0,3386884	0,503195	614,9257	3,068547	0	38	859	109						Untertest1.avi	0	880	547	72	111	789	-1	466	0	Content		787	-2	27142245	2918741577
27159	09:10:42.948	00:00:27.158	1630	876,9636	113,7889	0,4758275	0,4546716	603,0504	3,034389	0	883,8113	89,20695	0,338687	0,5034679	614,4609	3,012702	0	38	880	101						Untertest1.avi	0	880	547	72	111	789	-1	466	0	Content		808	-10	27158870	2918758202
27176	09:10:42.965	00:00:27.175	1631	871,0765	105,5174	0,4758853	0,4547449	602,9424	2,965907	0	882,335	103,1024	0,3386967	0,5036404	614,4018	3,043048	0	38	877	104						Untertest1.avi	0	880	547	72	111	789	-1	466	0	Content		805	-7	27175620	2918774952
27192	09:10:42.981	00:00:27.192	1632	-1024	-768	-1	-1	-1	-1	4	-1024	-768	-1	-1	-1	-1	4	38	0	0						Untertest1.avi	0	880	547	72	111	789	-1	466	0	Content		-72	-111	27192246	2918791578
27209	09:10:42.998	00:00:27.208	1633	854,9069	116,969	0,4759266	0,4549264	602,8932	3,10884	0	876,8203	96,12349	0,3387834	0,5040552	614,4865	3,059187	0	38	866	107						Untertest1.avi	0	880	547	72	111	789	-1	466	0	Content		794	-4	27208868	2918808200
27225	09:10:43.014	00:00:27.225	1634	854,3527	126,7556	0,4759668	0,4549869	602,7708	3,112102	0	860,3666	116,45	0,3388662	0,5042551	614,1512	3,079299	0	38	857	122						Untertest1.avi	0	880	547	72	111	789	-1	466	0	Content		785	11	27225497	2918824829
27242	09:10:43.031	00:00:27.242	1635	853,2092	130,1979	0,4760857	0,4552061	602,4989	3,092872	0	860,6972	107,4618	0,3389545	0,5046726	613,8769	3,102599	0	38	857	119						Untertest1.avi	0	880	547	72	111	789	-1	466	0	Content		785	8	27242240	2918841572
27259	09:10:43.048	00:00:27.258	1636	865,379	113,605	0,4762539	0,455438	602,5069	3,088323	0	856,6212	114,9783	0,3390408	0,5049101	613,9635	3,139837	0	38	861	114						Untertest1.avi	0	880	547	72	111	789	-1	466	0	Content		789	3	27258866	2918858198
27275	09:10:43.064	00:00:27.275	1637	869,6245	111,0527	0,4763728	0,4556865	602,7727	3,140023	0	861,6008	114,6615	0,3391514	0,505151	614,2697	3,148091	0	38	866	113						Untertest1.avi	0	880	547	72	111	789	-1	466	0	Content		794	2	27275489	2918874821
27292	09:10:43.081	00:00:27.292	1638	865,1577	111,1932	0,4764496	0,4558462	602,7475	3,107654	0	863,8114	99,89508	0,3392879	0,5053275	614,2217	3,130108	0	38	864	106						Untertest1.avi	0	880	547	72	111	789	-1	466	0	Content		792	-5	27292114	2918891446
27309	09:10:43.098	00:00:27.308	1639	854,6219	117,4143	0,4765725	0,4559889	602,545	3,14412	0	863,2724	107,4458	0,3394336	0,5054846	613,9693	3,128272	0	38	859	112						Untertest1.avi	0	880	547	72	111	789	-1	466	0	Content		787	1	27308864	2918908196
27325	09:10:43.114	00:00:27.325	1640	863,3499	104,8268	0,4767378	0,4561563	602,6119	3,140951	0	861,223	106,7224	0,33954	0,5055978	614,1407	3,138928	0	38	862	106						Untertest1.avi	0	880	547	72	111	789	-1	466	0	Content		790	-5	27325487	2918924819
27342	09:10:43.131	00:00:27.342	1641	866,7903	106,1319	0,4768397	0,456265	602,9545	3,159319	0	877,1132	101,5725	0,3396558	0,5056652	614,78	3,114817	0	38	872	104						Untertest1.avi	0	880	547	72	111	789	-1	466	0	Content		800	-7	27342110	2918941442
27359	09:10:43.148	00:00:27.358	1642	861,006	109,4517	0,4769617	0,4565825	602,9398	3,141302	0	865,4417	110,589	0,3398454	0,5058843	614,5359	3,153058	0	38	863	110						Untertest1.avi	0	880	547	72	111	789	-1	466	0	Content		791	-1	27358733	2918958065
27375	09:10:43.164	00:00:27.375	1643	862,7283	110,5853	0,4773089	0,4568728	603,1147	3,146019	0	870,5013	99,14967	0,3401204	0,5062892	614,8968	3,135902	0	38	867	105						Untertest1.avi	0	880	547	72	111	789	-1	466	0	Content		795	-6	27375482	2918974814
27392	09:10:43.181	00:00:27.392	1644	858,2351	104,9219	0,4775874	0,4573509	603,4198	3,105942	0	859,911	116,4716	0,3404841	0,5065956	614,6838	3,164903	0	38	859	111						Untertest1.avi	0	880	547	72	111	789	-1	466	0	Content		787	0	27392107	2918991439
27409	09:10:43.198	00:00:27.408	1645	850,032	107,3335	0,4779851	0,4578978	603,4762	3,147663	0	854,6968	112,1346	0,3408199	0,507175	614,8812	3,156861	0	38	852	110						Untertest1.avi	0	880	547	72	111	789	-1	466	0	Content		780	-1	27408730	2919008062
27425	09:10:43.214	00:00:27.425	1646	851,2432	109,6293	0,4784504	0,4586054	603,5751	3,120431	0	860,5197	104,4822	0,3412566	0,5077247	615,0425	3,118851	0	38	856	107						Untertest1.avi	0	880	547	72	111	789	-1	466	0	Content		784	-4	27425356	2919024688
27442	09:10:43.231	00:00:27.442	1647	855,3225	120,1417	0,4789584	0,459392	603,6779	3,137593	0	866,5432	111,4464	0,3417295	0,5082846	615,1251	3,102744	0	38	861	116						Untertest1.avi	0	880	547	72	111	789	-1	466	0	Content		789	5	27442107	2919041439
27459	09:10:43.248	00:00:27.458	1648	866,8896	114,8455	0,4794602	0,4602329	603,8181	3,08448	0	862,5938	106,8193	0,3421985	0,5089501	615,2131	3,098966	0	38	865	111						Untertest1.avi	0	880	547	72	111	789	-1	466	0	Content		793	0	27458726	2919058058
27475	09:10:43.264	00:00:27.475	1649	854,5141	113,6151	0,4799576	0,4610544	603,9481	3,113258	0	854,4738	103,9376	0,3426765	0,509625	615,3023	3,13507	0	38	854	109						Untertest1.avi	0	880	547	72	111	789	-1	466	0	Content		782	-2	27475351	2919074683
27492	09:10:43.281	00:00:27.491	1650	858,9263	116,4699	0,4804341	0,4618765	603,9331	3,127326	0	858,8328	110,6086	0,3431567	0,5102245	615,3253	3,143267	0	38	859	114						Untertest1.avi	0	880	547	72	111	789	-1	466	0	Content		787	3	27491976	2919091308
27509	09:10:43.298	00:00:27.508	1651	860,2025	112,5029	0,4809067	0,4627242	603,8723	3,134926	0	860,8575	116,8483	0,3436203	0,5106421	615,3274	3,10056	0	38	861	115						Untertest1.avi	0	880	547	72	111	789	-1	466	0	Content		789	4	27508724	2919108056
27525	09:10:43.314	00:00:27.525	1652	862,4453	113,2216	0,481394	0,4635093	603,9149	3,11834	0	861,1849	102,647	0,3440707	0,5111871	615,3322	3,13267	0	38	862	108						Untertest1.avi	0	880	547	72	111	789	-1	466	0	Content		790	-3	27525348	2919124680
27542	09:10:43.331	00:00:27.541	1653	918,5558	70,82555	0,4814471	0,4638147	604,4799	3,182238	0	908,61	63,82005	0,3443782	0,5111305	616,0297	3,126869	0	39	914	67						Untertest1.avi	0	880	547	72	111	929	-152	250	0	Content		842	-44	27541974	2919141306
27559	09:10:43.348	00:00:27.558	1654	993,8163	-30,91099	0,4815001	0,4637318	604,6671	3,127469	0	1004,201	-31,28978	0,3447114	0,510505	616,3701	3,12824	0	39	999	-31						Untertest1.avi	0	880	547	72	111	929	-152	250	0	Content		927	-142	27558724	2919158056
27575	09:10:43.364	00:00:27.575	1655	977,5226	-45,49612	0,4820578	0,4641213	604,7398	3,181676	0	1004,509	-37,33371	0,3451315	0,5108116	616,4869	3,173692	0	39	991	-41						Untertest1.avi	0	880	547	72	111	929	-152	250	0	Content		919	-152	27575347	2919174679
27592	09:10:43.381	00:00:27.591	1656	983,4363	-52,67445	0,482602	0,4645175	604,8253	3,196285	0	1012,544	-33,12243	0,3456762	0,5113413	616,5471	3,146316	0	39	998	-43						Untertest1.avi	0	880	547	72	111	929	-152	250	0	Content		926	-154	27591973	2919191305
27609	09:10:43.398	00:00:27.608	1657	988,8322	-42,48311	0,4831473	0,4650314	605,1158	3,171882	0	1003,805	-39,08474	0,346185	0,5119332	616,6282	3,176921	0	39	996	-41						Untertest1.avi	0	880	547	72	111	929	-152	250	0	Content		924	-152	27608598	2919207930
27625	09:10:43.414	00:00:27.625	1658	1011,513	-38,86237	0,4837814	0,4655419	604,9819	3,163945	0	997,1854	-48,57229	0,3466333	0,5124953	616,4913	3,15103	0	39	1004	-44						Untertest1.avi	0	880	547	72	111	929	-152	250	0	Content		932	-155	27625348	2919224680
27642	09:10:43.431	00:00:27.641	1659	1004,154	-42,64351	0,4842617	0,4661217	604,9995	3,15759	0	999,8942	-48,79125	0,3471269	0,5131651	616,5441	3,17991	0	39	1002	-46						Untertest1.avi	0	880	547	72	111	929	-152	250	0	Content		930	-157	27641974	2919241306
27659	09:10:43.448	00:00:27.658	1660	1012,27	-35,52076	0,4846955	0,4665505	605,0427	3,209067	0	1000,2	-46,45331	0,3476083	0,5136741	616,6565	3,214297	0	39	1006	-41						Untertest1.avi	0	880	547	72	111	929	-152	250	0	Content		934	-152	27658596	2919257928
27675	09:10:43.464	00:00:27.675	1661	1008,689	-40,61275	0,4850655	0,4667956	605,1017	3,218218	0	1001,851	-52,43102	0,3480353	0,5139463	616,8246	3,190437	0	39	1005	-47						Untertest1.avi	0	880	547	72	111	929	-152	250	0	Content		933	-158	27675223	2919274555
27692	09:10:43.481	00:00:27.691	1662	1006,074	-46,46943	0,4853993	0,4669269	604,9725	3,235103	0	993,1583	-24,01153	0,3484272	0,5141028	616,98	3,221169	0	39	1000	-35						Untertest1.avi	0	880	547	72	111	929	-152	250	0	Content		928	-146	27691970	2919291302
27709	09:10:43.498	00:00:27.708	1663	1007,788	-50,16489	0,4857088	0,4669326	605,1202	3,244707	0	991,0342	-37,84296	0,348803	0,5142407	617,0894	3,227053	0	39	999	-44						Untertest1.avi	0	880	547	72	111	929	-152	250	0	Content		927	-155	27708595	2919307927
27725	09:10:43.514	00:00:27.725	1664	1003,67	-48,4249	0,4859448	0,4667527	605,0433	3,252051	0	1002,323	-33,99397	0,349208	0,5142356	617,0178	3,271361	0	39	1003	-41						Untertest1.avi	0	880	547	72	111	929	-152	250	0	Content		931	-152	27725220	2919324552
27742	09:10:43.531	00:00:27.741	1665	1000,775	-32,814	0,4861918	0,4664348	605,1451	3,302988	0	988,8245	-40,96421	0,34952	0,5141136	617,1605	3,239854	0	39	995	-37						Untertest1.avi	0	880	547	72	111	929	-152	250	0	Content		923	-148	27741842	2919341174
27759	09:10:43.548	00:00:27.758	1666	1040,379	-41,01277	0,4858735	0,4664271	605,0874	3,311874	0	1027,988	-1,362439	0,3515012	0,5143328	607,9114	3,244998	0	39	1034	-21						Untertest1.avi	0	880	547	72	111	929	-152	250	0	Content		962	-132	27758593	2919357925
27775	09:10:43.564	00:00:27.775	1667	1278,294	-5,225208	0,4842903	0,4673611	605,4815	3,359118	0	1245,736	-10,099	0,3486969	0,5151232	617,8314	3,314836	0	39	1262	-8						Untertest1.avi	0	880	547	72	111	929	-152	250	0	Content		1190	-119	27775224	2919374556
27792	09:10:43.581	00:00:27.791	1668	1476,853	20,226	0,4831842	0,4679528	606,0581	3,36242	0	1475,054	0,5902691	0,3480505	0,5160442	618,9068	3,376495	0	40	1476	10						Untertest1.avi	0	880	547	72	111	1720	118	100	0	Content		1404	-101	27791846	2919391178
27808	09:10:43.597	00:00:27.808	1669	1584,164	108,7059	0,4818368	0,4680334	606,8551	3,405605	0	1588,695	107,5836	0,3469889	0,5164853	618,8839	3,359198	0	40	1586	108						Untertest1.avi	0	880	547	72	111	1720	118	100	0	Content		1514	-3	27808468	2919407800
27825	09:10:43.614	00:00:27.825	1670	1827,432	148,3611	0,4805903	0,4685295	605,0093	3,393233	0	1893,681	117,3744	0,3463879	0,5175592	619,9785	3,390963	0	40	1861	133						Untertest1.avi	0	880	547	72	111	1720	118	100	0	Content		1789	22	27825219	2919424551
27842	09:10:43.631	00:00:27.841	1671	1422,824	517,5231	0,4465453	0,4689929	433,5009	2,410104	0	2212,996	135,1601	0,3460641	0,5186443	619,978	3,451378	0	40	1818	326						Untertest1.avi	0	880	547	72	111	1720	118	100	0	Content		1746	215	27841843	2919441175
27858	09:10:43.647	00:00:27.858	1672	-1024	-768	-1	-1	-1	-1	4	-1024	-768	-1	-1	-1	-1	4	40	0	0						Untertest1.avi	0	880	547	72	111	1720	118	100	0	Content		-72	-111	27858471	2919457803
27875	09:10:43.664	00:00:27.875	1673	1766,074	530,1091	0,443222	0,4697615	423,5435	2,419444	0	-1024	-768	-1	-1	-1	-1	4	40	1766	530						Untertest1.avi	0	880	547	72	111	1720	118	100	0	Content		1694	419	27875092	2919474424
27892	09:10:43.681	00:00:27.891	1674	-1024	-768	-1	-1	-1	-1	4	-1024	-768	-1	-1	-1	-1	4		0	0						Untertest1.avi	0	880	547	72	111				0	Content		-72	-111	27891874	2919491206
27908	09:10:43.697	00:00:27.908	1675	-1024	-768	-1	-1	-1	-1	4	-1024	-768	-1	-1	-1	-1	4		0	0						Untertest1.avi	0	880	547	72	111				0	Content		-72	-111	27908467	2919507799
27925	09:10:43.714	00:00:27.925	1676	-1024	-768	-1	-1	-1	-1	4	-1024	-768	-1	-1	-1	-1	4		0	0						Untertest1.avi	0	880	547	72	111				0	Content		-72	-111	27925091	2919524423
27942	09:10:43.731	00:00:27.941	1677	-1024	-768	-1	-1	-1	-1	4	-1024	-768	-1	-1	-1	-1	4		0	0						Untertest1.avi	0	880	547	72	111				0	Content		-72	-111	27941712	2919541044
27958	09:10:43.747	00:00:27.958	1678	-1024	-768	-1	-1	-1	-1	4	-1024	-768	-1	-1	-1	-1	4		0	0						Untertest1.avi	0	880	547	72	111				0	Content		-72	-111	27958465	2919557797
27975	09:10:43.764	00:00:27.975	1679	-1024	-768	-1	-1	-1	-1	4	-1024	-768	-1	-1	-1	-1	4		0	0						Untertest1.avi	0	880	547	72	111				0	Content		-72	-111	27975087	2919574419
27992	09:10:43.781	00:00:27.991	1680	-1024	-768	-1	-1	-1	-1	4	-1024	-768	-1	-1	-1	-1	4		0	0						Untertest1.avi	0	880	547	72	111				0	Content		-72	-111	27991712	2919591044
28008	09:10:43.797	00:00:28.008	1681	-1024	-768	-1	-1	-1	-1	4	-1024	-768	-1	-1	-1	-1	4		0	0						Untertest1.avi	0	880	547	72	111				0	Content		-72	-111	28008337	2919607669
28025	09:10:43.814	00:00:28.025	1682	-1024	-768	-1	-1	-1	-1	4	-1024	-768	-1	-1	-1	-1	4		0	0						Untertest1.avi	0	880	547	72	111				0	Content		-72	-111	28025084	2919624416
28042	09:10:43.831	00:00:28.041	1683	-1024	-768	-1	-1	-1	-1	4	-1024	-768	-1	-1	-1	-1	4		0	0						Untertest1.avi	0	880	547	72	111				0	Content		-72	-111	28041710	2919641042
28058	09:10:43.847	00:00:28.058	1684	-1024	-768	-1	-1	-1	-1	4	-1024	-768	-1	-1	-1	-1	4		0	0						Untertest1.avi	0	880	547	72	111				0	Content		-72	-111	28058333	2919657665
28075	09:10:43.864	00:00:28.074	1685	-1024	-768	-1	-1	-1	-1	4	-1024	-768	-1	-1	-1	-1	4		0	0						Untertest1.avi	0	880	547	72	111				0	Content		-72	-111	28074955	2919674287
28092	09:10:43.881	00:00:28.091	1686	-1024	-768	-1	-1	-1	-1	4	-1024	-768	-1	-1	-1	-1	4		0	0						Untertest1.avi	0	880	547	72	111				0	Content		-72	-111	28091706	2919691038
28108	09:10:43.897	00:00:28.108	1687	-1024	-768	-1	-1	-1	-1	4	-1024	-768	-1	-1	-1	-1	4		0	0						Untertest1.avi	0	880	547	72	111				0	Content		-72	-111	28108329	2919707661
28125	09:10:43.914	00:00:28.124	1688	-1024	-768	-1	-1	-1	-1	4	-1024	-768	-1	-1	-1	-1	4		0	0						Untertest1.avi	0	880	547	72	111				0	Content		-72	-111	28124953	2919724285
28142	09:10:43.931	00:00:28.141	1689	-1024	-768	-1	-1	-1	-1	4	-1024	-768	-1	-1	-1	-1	4		0	0						Untertest1.avi	0	880	547	72	111				0	Content		-72	-111	28141577	2919740909
28158	09:10:43.947	00:00:28.158	1690	-1024	-768	-1	-1	-1	-1	4	-1024	-768	-1	-1	-1	-1	4		0	0						Untertest1.avi	0	880	547	72	111				0	Content		-72	-111	28158329	2919757661
28175	09:10:43.964	00:00:28.174	1691	-1024	-768	-1	-1	-1	-1	4	-1024	-768	-1	-1	-1	-1	4		0	0						Untertest1.avi	0	880	547	72	111				0	Content		-72	-111	28174951	2919774283
28192	09:10:43.981	00:00:28.191	1692	-1024	-768	-1	-1	-1	-1	4	-1024	-768	-1	-1	-1	-1	4		0	0						Untertest1.avi	0	880	547	72	111				0	Content		-72	-111	28191574	2919790906
28208	09:10:43.997	00:00:28.208	1693	-1024	-768	-1	-1	-1	-1	4	-1024	-768	-1	-1	-1	-1	4		0	0						Untertest1.avi	0	880	547	72	111				0	Content		-72	-111	28208325	2919807657
28225	09:10:44.014	00:00:28.224	1694	-1024	-768	-1	-1	-1	-1	4	-1024	-768	-1	-1	-1	-1	4		0	0						Untertest1.avi	0	880	547	72	111				0	Content		-72	-111	28224948	2919824280
28242	09:10:44.031	00:00:28.241	1695	-1024	-768	-1	-1	-1	-1	4	-1024	-768	-1	-1	-1	-1	4		0	0						Untertest1.avi	0	880	547	72	111				0	Content		-72	-111	28241568	2919840900
28258	09:10:44.047	00:00:28.258	1696	-1024	-768	-1	-1	-1	-1	4	-1024	-768	-1	-1	-1	-1	4		0	0						Untertest1.avi	0	880	547	72	111				0	Content		-72	-111	28258195	2919857527
28275	09:10:44.064	00:00:28.274	1697	-1024	-768	-1	-1	-1	-1	4	-1024	-768	-1	-1	-1	-1	4		0	0						Untertest1.avi	0	880	547	72	111				0	Content		-72	-111	28274942	2919874274
28292	09:10:44.081	00:00:28.292	1698	-1024	-768	-1	-1	-1	-1	4	-1024	-768	-1	-1	-1	-1	4		0	0						Untertest1.avi	0	880	547	72	111				0	Content		-72	-111	28292011	2919891343
28309	09:10:44.098	00:00:28.309	1699	-1024	-768	-1	-1	-1	-1	4	-1024	-768	-1	-1	-1	-1	4		0	0						Untertest1.avi	0	880	547	72	111				0	Content		-72	-111	28309385	2919908717
28327	09:10:44.116	00:00:28.326	1700	-1024	-768	-1	-1	-1	-1	4	-1024	-768	-1	-1	-1	-1	4		0	0						Untertest1.avi	0	880	547	72	111				0	Content		-72	-111	28326757	2919926089
28342	09:10:44.131	00:00:28.341	1701	-1024	-768	-1	-1	-1	-1	4	-1024	-768	-1	-1	-1	-1	4		0	0						Untertest1.avi	0	880	547	72	111				0	Content		-72	-111	28341561	2919940893
28358	09:10:44.147	00:00:28.358	1702	-1024	-768	-1	-1	-1	-1	4	-1024	-768	-1	-1	-1	-1	4		0	0						Untertest1.avi	0	880	547	72	111				0	Content		-72	-111	28358185	2919957517
28375	09:10:44.164	00:00:28.374	1703	-1024	-768	-1	-1	-1	-1	4	-1024	-768	-1	-1	-1	-1	4		0	0						Untertest1.avi	0	880	547	72	111				0	Content		-72	-111	28374936	2919974268
28392	09:10:44.181	00:00:28.391	1704	-1024	-768	-1	-1	-1	-1	4	-1024	-768	-1	-1	-1	-1	4		0	0						Untertest1.avi	0	880	547	72	111				0	Content		-72	-111	28391558	2919990890
28408	09:10:44.197	00:00:28.408	1705	-1024	-768	-1	-1	-1	-1	4	-1024	-768	-1	-1	-1	-1	4		0	0						Untertest1.avi	0	880	547	72	111				0	Content		-72	-111	28408183	2920007515
28425	09:10:44.214	00:00:28.424	1706	-1024	-768	-1	-1	-1	-1	4	-1024	-768	-1	-1	-1	-1	4		0	0						Untertest1.avi	0	880	547	72	111				0	Content		-72	-111	28424851	2920024183
28441	09:10:44.230	00:00:28.441	1707	-1024	-768	-1	-1	-1	-1	4	-1024	-768	-1	-1	-1	-1	4		0	0						Untertest1.avi	0	880	547	72	111				0	Content		-72	-111	28441421	2920040753
28458	09:10:44.247	00:00:28.458	1708	1538,606	892,9607	0,4454247	0,4614574	401,5816	2,709937	1	1531,013	880,9038	0,4456455	0,4614254	401,5816	2,733625	3	41	1539	893						Untertest1.avi	0	880	547	72	111	1464	775	67	0	Content		1467	782	28458044	2920057376
28475	09:10:44.264	00:00:28.474	1709	1535,583	886,2508	0,4446604	0,4612884	397,8892	2,679061	1	1528,291	874,1438	0,4448843	0,4612559	397,8892	2,702489	3	41	1536	886						Untertest1.avi	0	880	547	72	111	1464	775	67	0	Content		1464	775	28474804	2920074136
28491	09:10:44.280	00:00:28.491	1710	-1024	-768	-1	-1	-1	-1	4	-1024	-768	-1	-1	-1	-1	4	41	0	0						Untertest1.avi	0	880	547	72	111	1464	775	67	0	Content		-72	-111	28491432	2920090764
28508	09:10:44.297	00:00:28.508	1711	1532,161	724,9666	0,4497386	0,4631678	415,8621	2,806427	1	1479,165	711,9203	0,4496236	0,4631397	415,8621	2,818373	3	41	1532	725						Untertest1.avi	0	880	547	72	111	1464	775	67	0	Content		1460	614	28508054	2920107386
28525	09:10:44.314	00:00:28.524	1712	-1024	-768	-1	-1	-1	-1	4	-1024	-768	-1	-1	-1	-1	4		0	0						Untertest1.avi	0	880	547	72	111				0	Content		-72	-111	28524678	2920124010
28541	09:10:44.330	00:00:28.541	1713	-1024	-768	-1	-1	-1	-1	4	-1024	-768	-1	-1	-1	-1	4		0	0						Untertest1.avi	0	880	547	72	111				0	Content		-72	-111	28541428	2920140760
28558	09:10:44.347	00:00:28.558	1714	-1024	-768	-1	-1	-1	-1	4	-1024	-768	-1	-1	-1	-1	4		0	0						Untertest1.avi	0	880	547	72	111				0	Content		-72	-111	28558052	2920157384
28575	09:10:44.364	00:00:28.574	1715	-1024	-768	-1	-1	-1	-1	4	-1024	-768	-1	-1	-1	-1	4		0	0						Untertest1.avi	0	880	547	72	111				0	Content		-72	-111	28574681	2920174013
28591	09:10:44.380	00:00:28.591	1716	-1024	-768	-1	-1	-1	-1	4	-1024	-768	-1	-1	-1	-1	4		0	0						Untertest1.avi	0	880	547	72	111				0	Content		-72	-111	28591302	2920190634
28608	09:10:44.397	00:00:28.608	1717	-1024	-768	-1	-1	-1	-1	4	-1024	-768	-1	-1	-1	-1	4		0	0						Untertest1.avi	0	880	547	72	111				0	Content		-72	-111	28608049	2920207381
28625	09:10:44.414	00:00:28.624	1718	-1024	-768	-1	-1	-1	-1	4	-1024	-768	-1	-1	-1	-1	4		0	0						Untertest1.avi	0	880	547	72	111				0	Content		-72	-111	28624672	2920224004
28641	09:10:44.430	00:00:28.641	1719	-1024	-768	-1	-1	-1	-1	4	-1024	-768	-1	-1	-1	-1	4		0	0						Untertest1.avi	0	880	547	72	111				0	Content		-72	-111	28641291	2920240623
28658	09:10:44.447	00:00:28.657	1720	-1024	-768	-1	-1	-1	-1	4	-1024	-768	-1	-1	-1	-1	4		0	0						Untertest1.avi	0	880	547	72	111				0	Content		-72	-111	28657959	2920257291
28675	09:10:44.464	00:00:28.674	1721	-1024	-768	-1	-1	-1	-1	4	-1024	-768	-1	-1	-1	-1	4		0	0						Untertest1.avi	0	880	547	72	111				0	Content		-72	-111	28674668	2920274000
28691	09:10:44.480	00:00:28.691	1722	-1024	-768	-1	-1	-1	-1	4	-1024	-768	-1	-1	-1	-1	4		0	0						Untertest1.avi	0	880	547	72	111				0	Content		-72	-111	28691303	2920290635
28708	09:10:44.497	00:00:28.707	1723	-1024	-768	-1	-1	-1	-1	4	-1024	-768	-1	-1	-1	-1	4		0	0						Untertest1.avi	0	880	547	72	111				0	Content		-72	-111	28707918	2920307250
28725	09:10:44.514	00:00:28.724	1724	-1024	-768	-1	-1	-1	-1	4	-1024	-768	-1	-1	-1	-1	4		0	0						Untertest1.avi	0	880	547	72	111				0	Content		-72	-111	28724540	2920323872
28741	09:10:44.530	00:00:28.741	1725	-1024	-768	-1	-1	-1	-1	4	-1024	-768	-1	-1	-1	-1	4		0	0						Untertest1.avi	0	880	547	72	111				0	Content		-72	-111	28741299	2920340631
28758	09:10:44.547	00:00:28.757	1726	-1024	-768	-1	-1	-1	-1	4	-1024	-768	-1	-1	-1	-1	4		0	0						Untertest1.avi	0	880	547	72	111				0	Content		-72	-111	28757917	2920357249
28775	09:10:44.564	00:00:28.774	1727	-1024	-768	-1	-1	-1	-1	4	-1024	-768	-1	-1	-1	-1	4		0	0						Untertest1.avi	0	880	547	72	111				0	Content		-72	-111	28774539	2920373871
28791	09:10:44.580	00:00:28.791	1728	-1024	-768	-1	-1	-1	-1	4	-1024	-768	-1	-1	-1	-1	4		0	0						Untertest1.avi	0	880	547	72	111				0	Content		-72	-111	28791170	2920390502
28808	09:10:44.597	00:00:28.807	1729	-1024	-768	-1	-1	-1	-1	4	-1024	-768	-1	-1	-1	-1	4		0	0						Untertest1.avi	0	880	547	72	111				0	Content		-72	-111	28807916	2920407248
28826	09:10:44.615	00:00:28.826	1730	-1024	-768	-1	-1	-1	-1	4	-1024	-768	-1	-1	-1	-1	4		0	0						Untertest1.avi	0	880	547	72	111				0	Content		-72	-111	28826356	2920425688
28841	09:10:44.630	00:00:28.841	1731	-1024	-768	-1	-1	-1	-1	4	-1024	-768	-1	-1	-1	-1	4		0	0						Untertest1.avi	0	880	547	72	111				0	Content		-72	-111	28841161	2920440493
28858	09:10:44.647	00:00:28.857	1732	-1024	-768	-1	-1	-1	-1	4	-1024	-768	-1	-1	-1	-1	4		0	0						Untertest1.avi	0	880	547	72	111				0	Content		-72	-111	28857911	2920457243
28875	09:10:44.664	00:00:28.874	1733	-1024	-768	-1	-1	-1	-1	4	-1024	-768	-1	-1	-1	-1	4		0	0						Untertest1.avi	0	880	547	72	111				0	Content		-72	-111	28874531	2920473863
28891	09:10:44.680	00:00:28.891	1734	-1024	-768	-1	-1	-1	-1	4	-1024	-768	-1	-1	-1	-1	4		0	0						Untertest1.avi	0	880	547	72	111				0	Content		-72	-111	28891156	2920490488
28908	09:10:44.697	00:00:28.907	1735	-1024	-768	-1	-1	-1	-1	4	-1024	-768	-1	-1	-1	-1	4		0	0						Untertest1.avi	0	880	547	72	111				0	Content		-72	-111	28907843	2920507175
28925	09:10:44.714	00:00:28.924	1736	-1024	-768	-1	-1	-1	-1	4	-1024	-768	-1	-1	-1	-1	4		0	0						Untertest1.avi	0	880	547	72	111				0	Content		-72	-111	28924511	2920523843
28941	09:10:44.730	00:00:28.941	1737	-1024	-768	-1	-1	-1	-1	4	-1024	-768	-1	-1	-1	-1	4		0	0						Untertest1.avi	0	880	547	72	111				0	Content		-72	-111	28941154	2920540486
28958	09:10:44.747	00:00:28.958	1738	-1024	-768	-1	-1	-1	-1	4	-1024	-768	-1	-1	-1	-1	4		0	0						Untertest1.avi	0	880	547	72	111				0	Content		-72	-111	28958222	2920557554
28976	09:10:44.765	00:00:28.975	1739	-1024	-768	-1	-1	-1	-1	4	-1024	-768	-1	-1	-1	-1	4		0	0						Untertest1.avi	0	880	547	72	111				0	Content		-72	-111	28975595	2920574927
28993	09:10:44.782	00:00:28.992	1740	-1024	-768	-1	-1	-1	-1	4	-1024	-768	-1	-1	-1	-1	4		0	0						Untertest1.avi	0	880	547	72	111				0	Content		-72	-111	28992968	2920592300
29008	09:10:44.797	00:00:29.007	1741	-1024	-768	-1	-1	-1	-1	4	-1024	-768	-1	-1	-1	-1	4		0	0						Untertest1.avi	0	880	547	72	111				0	Content		-72	-111	29007774	2920607106
29024	09:10:44.813	00:00:29.024	1742	-1024	-768	-1	-1	-1	-1	4	-1024	-768	-1	-1	-1	-1	4		0	0						Untertest1.avi	0	880	547	72	111				0	Content		-72	-111	29024400	2920623732
29041	09:10:44.830	00:00:29.041	1743	-1024	-768	-1	-1	-1	-1	4	-1024	-768	-1	-1	-1	-1	4		0	0						Untertest1.avi	0	880	547	72	111				0	Content		-72	-111	29041149	2920640481
29058	09:10:44.847	00:00:29.057	1744	-1024	-768	-1	-1	-1	-1	4	-1024	-768	-1	-1	-1	-1	4		0	0						Untertest1.avi	0	880	547	72	111				0	Content		-72	-111	29057772	2920657104
29074	09:10:44.863	00:00:29.074	1745	-1024	-768	-1	-1	-1	-1	4	-1024	-768	-1	-1	-1	-1	4		0	0						Untertest1.avi	0	880	547	72	111				0	Content		-72	-111	29074398	2920673730
29091	09:10:44.880	00:00:29.091	1746	-1024	-768	-1	-1	-1	-1	4	-1024	-768	-1	-1	-1	-1	4		0	0						Untertest1.avi	0	880	547	72	111				0	Content		-72	-111	29091066	2920690398
29108	09:10:44.897	00:00:29.107	1747	-1024	-768	-1	-1	-1	-1	4	-1024	-768	-1	-1	-1	-1	4		0	0						Untertest1.avi	0	880	547	72	111				0	Content		-72	-111	29107649	2920706981
29125	09:10:44.914	00:00:29.124	1748	-1024	-768	-1	-1	-1	-1	4	-1024	-768	-1	-1	-1	-1	4		0	0						Untertest1.avi	0	880	547	72	111				0	Content		-72	-111	29124843	2920724175
29142	09:10:44.931	00:00:29.142	1749	-1024	-768	-1	-1	-1	-1	4	-1024	-768	-1	-1	-1	-1	4		0	0						Untertest1.avi	0	880	547	72	111				0	Content		-72	-111	29142218	2920741550
29159	09:10:44.948	00:00:29.159	1750	-1024	-768	-1	-1	-1	-1	4	-1024	-768	-1	-1	-1	-1	4		0	0						Untertest1.avi	0	880	547	72	111				0	Content		-72	-111	29159478	2920758810
29174	09:10:44.963	00:00:29.174	1751	-1024	-768	-1	-1	-1	-1	4	-1024	-768	-1	-1	-1	-1	4		0	0						Untertest1.avi	0	880	547	72	111				0	Content		-72	-111	29174394	2920773726
29191	09:10:44.980	00:00:29.191	1752	-1024	-768	-1	-1	-1	-1	4	-1024	-768	-1	-1	-1	-1	4		0	0						Untertest1.avi	0	880	547	72	111				0	Content		-72	-111	29191019	2920790351
29208	09:10:44.997	00:00:29.207	1753	-1024	-768	-1	-1	-1	-1	4	-1024	-768	-1	-1	-1	-1	4		0	0						Untertest1.avi	0	880	547	72	111				0	Content		-72	-111	29207767	2920807099
29224	09:10:45.013	00:00:29.224	1754	-1024	-768	-1	-1	-1	-1	4	-1024	-768	-1	-1	-1	-1	4		0	0						Untertest1.avi	0	880	547	72	111				0	Content		-72	-111	29224277	2920823609
29241	09:10:45.030	00:00:29.240	1755	-1024	-768	-1	-1	-1	-1	4	-1024	-768	-1	-1	-1	-1	4		0	0						Untertest1.avi	0	880	547	72	111				0	Content		-72	-111	29240958	2920840290
29258	09:10:45.047	00:00:29.257	1756	-1024	-768	-1	-1	-1	-1	4	-1024	-768	-1	-1	-1	-1	4		0	0						Untertest1.avi	0	880	547	72	111				0	Content		-72	-111	29257626	2920856958
29274	09:10:45.063	00:00:29.274	1757	-1024	-768	-1	-1	-1	-1	4	-1024	-768	-1	-1	-1	-1	4		0	0						Untertest1.avi	0	880	547	72	111				0	Content		-72	-111	29274275	2920873607
29291	09:10:45.080	00:00:29.291	1758	-1024	-768	-1	-1	-1	-1	4	-1024	-768	-1	-1	-1	-1	4		0	0						Untertest1.avi	0	880	547	72	111				0	Content		-72	-111	29291457	2920890789
29309	09:10:45.098	00:00:29.308	1759	-1024	-768	-1	-1	-1	-1	4	-1024	-768	-1	-1	-1	-1	4		0	0						Untertest1.avi	0	880	547	72	111				0	Content		-72	-111	29308705	2920908037
29326	09:10:45.115	00:00:29.326	1760	-1024	-768	-1	-1	-1	-1	4	-1024	-768	-1	-1	-1	-1	4		0	0						Untertest1.avi	0	880	547	72	111				0	Content		-72	-111	29326077	2920925409
29341	09:10:45.130	00:00:29.340	1761	-1024	-768	-1	-1	-1	-1	4	-1024	-768	-1	-1	-1	-1	4		0	0						Untertest1.avi	0	880	547	72	111				0	Content		-72	-111	29340878	2920940210
29358	09:10:45.147	00:00:29.357	1762	-1024	-768	-1	-1	-1	-1	4	-1024	-768	-1	-1	-1	-1	4		0	0						Untertest1.avi	0	880	547	72	111				0	Content		-72	-111	29357503	2920956835
29374	09:10:45.163	00:00:29.374	1763	-1024	-768	-1	-1	-1	-1	4	-1024	-768	-1	-1	-1	-1	4		0	0						Untertest1.avi	0	880	547	72	111				0	Content		-72	-111	29374260	2920973592
29391	09:10:45.180	00:00:29.390	1764	-1024	-768	-1	-1	-1	-1	4	-1024	-768	-1	-1	-1	-1	4		0	0						Untertest1.avi	0	880	547	72	111				0	Content		-72	-111	29390875	2920990207
29407	09:10:45.196	00:00:29.407	1765	-1024	-768	-1	-1	-1	-1	4	-1024	-768	-1	-1	-1	-1	4		0	0						Untertest1.avi	0	880	547	72	111				0	Content		-72	-111	29407499	2921006831
29424	09:10:45.213	00:00:29.424	1766	-1024	-768	-1	-1	-1	-1	4	-1024	-768	-1	-1	-1	-1	4		0	0						Untertest1.avi	0	880	547	72	111				0	Content		-72	-111	29424167	2921023499
29441	09:10:45.230	00:00:29.440	1767	-1024	-768	-1	-1	-1	-1	4	-1024	-768	-1	-1	-1	-1	4		0	0						Untertest1.avi	0	880	547	72	111				0	Content		-72	-111	29440835	2921040167
29457	09:10:45.246	00:00:29.457	1768	-1024	-768	-1	-1	-1	-1	4	-1024	-768	-1	-1	-1	-1	4		0	0						Untertest1.avi	0	880	547	72	111				0	Content		-72	-111	29457496	2921056828
29475	09:10:45.264	00:00:29.474	1769	-1024	-768	-1	-1	-1	-1	4	-1024	-768	-1	-1	-1	-1	4		0	0						Untertest1.avi	0	880	547	72	111				0	Content		-72	-111	29474566	2921073898
29492	09:10:45.281	00:00:29.491	1770	-1024	-768	-1	-1	-1	-1	4	-1024	-768	-1	-1	-1	-1	4		0	0						Untertest1.avi	0	880	547	72	111				0	Content		-72	-111	29491939	2921091271
29509	09:10:45.298	00:00:29.509	1771	-1024	-768	-1	-1	-1	-1	4	-1024	-768	-1	-1	-1	-1	4		0	0						Untertest1.avi	0	880	547	72	111				0	Content		-72	-111	29509313	2921108645
29524	09:10:45.313	00:00:29.524	1772	-1024	-768	-1	-1	-1	-1	4	-1024	-768	-1	-1	-1	-1	4		0	0						Untertest1.avi	0	880	547	72	111				0	Content		-72	-111	29524116	2921123448
29541	09:10:45.330	00:00:29.540	1773	-1024	-768	-1	-1	-1	-1	4	-1024	-768	-1	-1	-1	-1	4		0	0						Untertest1.avi	0	880	547	72	111				0	Content		-72	-111	29540740	2921140072
29557	09:10:45.346	00:00:29.557	1774	-1024	-768	-1	-1	-1	-1	4	-1024	-768	-1	-1	-1	-1	4		0	0						Untertest1.avi	0	880	547	72	111				0	Content		-72	-111	29557485	2921156817
29574	09:10:45.363	00:00:29.574	1775	-1024	-768	-1	-1	-1	-1	4	-1024	-768	-1	-1	-1	-1	4		0	0						Untertest1.avi	0	880	547	72	111				0	Content		-72	-111	29574109	2921173441
29591	09:10:45.380	00:00:29.590	1776	-1024	-768	-1	-1	-1	-1	4	-1024	-768	-1	-1	-1	-1	4		0	0						Untertest1.avi	0	880	547	72	111				0	Content		-72	-111	29590733	2921190065
29607	09:10:45.396	00:00:29.607	1777	-1024	-768	-1	-1	-1	-1	4	-1024	-768	-1	-1	-1	-1	4		0	0						Untertest1.avi	0	880	547	72	111				0	Content		-72	-111	29607401	2921206733
29624	09:10:45.413	00:00:29.623	1778	-1024	-768	-1	-1	-1	-1	4	-1024	-768	-1	-1	-1	-1	4		0	0						Untertest1.avi	0	880	547	72	111				0	Content		-72	-111	29623983	2921223315
29641	09:10:45.430	00:00:29.641	1779	-1024	-768	-1	-1	-1	-1	4	-1024	-768	-1	-1	-1	-1	4		0	0						Untertest1.avi	0	880	547	72	111				0	Content		-72	-111	29641176	2921240508
29659	09:10:45.448	00:00:29.658	1780	-1024	-768	-1	-1	-1	-1	4	-1024	-768	-1	-1	-1	-1	4		0	0						Untertest1.avi	0	880	547	72	111				0	Content		-72	-111	29658550	2921257882
29676	09:10:45.465	00:00:29.675	1781	-1024	-768	-1	-1	-1	-1	4	-1024	-768	-1	-1	-1	-1	4		0	0						Untertest1.avi	0	880	547	72	111				0	Content		-72	-111	29675797	2921275129
29691	09:10:45.480	00:00:29.690	1782	-1024	-768	-1	-1	-1	-1	4	-1024	-768	-1	-1	-1	-1	4		0	0						Untertest1.avi	0	880	547	72	111				0	Content		-72	-111	29690604	2921289936
29707	09:10:45.496	00:00:29.707	1783	-1024	-768	-1	-1	-1	-1	4	-1024	-768	-1	-1	-1	-1	4		0	0						Untertest1.avi	0	880	547	72	111				0	Content		-72	-111	29707352	2921306684
29724	09:10:45.513	00:00:29.723	1784	-1024	-768	-1	-1	-1	-1	4	-1024	-768	-1	-1	-1	-1	4		0	0						Untertest1.avi	0	880	547	72	111				0	Content		-72	-111	29723978	2921323310
29741	09:10:45.530	00:00:29.740	1785	-1024	-768	-1	-1	-1	-1	4	-1024	-768	-1	-1	-1	-1	4		0	0						Untertest1.avi	0	880	547	72	111				0	Content		-72	-111	29740725	2921340057
29757	09:10:45.546	00:00:29.757	1786	-1024	-768	-1	-1	-1	-1	4	-1024	-768	-1	-1	-1	-1	4		0	0						Untertest1.avi	0	880	547	72	111				0	Content		-72	-111	29757350	2921356682
29774	09:10:45.563	00:00:29.774	1787	-1024	-768	-1	-1	-1	-1	4	-1024	-768	-1	-1	-1	-1	4		0	0						Untertest1.avi	0	880	547	72	111				0	Content		-72	-111	29774018	2921373350
29791	09:10:45.580	00:00:29.790	1788	-1024	-768	-1	-1	-1	-1	4	-1024	-768	-1	-1	-1	-1	4		0	0						Untertest1.avi	0	880	547	72	111				0	Content		-72	-111	29790595	2921389927
29808	09:10:45.597	00:00:29.807	1789	-1024	-768	-1	-1	-1	-1	4	-1024	-768	-1	-1	-1	-1	4		0	0						Untertest1.avi	0	880	547	72	111				0	Content		-72	-111	29807790	2921407122
29825	09:10:45.614	00:00:29.825	1790	-1024	-768	-1	-1	-1	-1	4	-1024	-768	-1	-1	-1	-1	4		0	0						Untertest1.avi	0	880	547	72	111				0	Content		-72	-111	29825040	2921424372
29842	09:10:45.631	00:00:29.842	1791	-1024	-768	-1	-1	-1	-1	4	-1024	-768	-1	-1	-1	-1	4		0	0						Untertest1.avi	0	880	547	72	111				0	Content		-72	-111	29842287	2921441619
29857	09:10:45.646	00:00:29.857	1792	-1024	-768	-1	-1	-1	-1	4	-1024	-768	-1	-1	-1	-1	4		0	0						Untertest1.avi	0	880	547	72	111				0	Content		-72	-111	29857214	2921456546
29874	09:10:45.663	00:00:29.873	1793	-1024	-768	-1	-1	-1	-1	4	-1024	-768	-1	-1	-1	-1	4		0	0						Untertest1.avi	0	880	547	72	111				0	Content		-72	-111	29873841	2921473173
29891	09:10:45.680	00:00:29.890	1794	-1024	-768	-1	-1	-1	-1	4	-1024	-768	-1	-1	-1	-1	4		0	0						Untertest1.avi	0	880	547	72	111				0	Content		-72	-111	29890587	2921489919
29907	09:10:45.696	00:00:29.907	1795	-1024	-768	-1	-1	-1	-1	4	-1024	-768	-1	-1	-1	-1	4		0	0						Untertest1.avi	0	880	547	72	111				0	Content		-72	-111	29907211	2921506543
29924	09:10:45.713	00:00:29.923	1796	-1024	-768	-1	-1	-1	-1	4	-1024	-768	-1	-1	-1	-1	4		0	0						Untertest1.avi	0	880	547	72	111				0	Content		-72	-111	29923836	2921523168
29941	09:10:45.730	00:00:29.940	1797	-1024	-768	-1	-1	-1	-1	4	-1024	-768	-1	-1	-1	-1	4		0	0						Untertest1.avi	0	880	547	72	111				0	Content		-72	-111	29940504	2921539836
29957	09:10:45.746	00:00:29.957	1798	-1024	-768	-1	-1	-1	-1	4	-1024	-768	-1	-1	-1	-1	4		0	0						Untertest1.avi	0	880	547	72	111				0	Content		-72	-111	29957086	2921556418
29974	09:10:45.763	00:00:29.974	1799	-1024	-768	-1	-1	-1	-1	4	-1024	-768	-1	-1	-1	-1	4		0	0						Untertest1.avi	0	880	547	72	111				0	Content		-72	-111	29974279	2921573611
29992	09:10:45.781	00:00:29.991	1800	-1024	-768	-1	-1	-1	-1	4	-1024	-768	-1	-1	-1	-1	4		0	0						Untertest1.avi	0	880	547	72	111				0	Content		-72	-111	29991654	2921590986
30009	09:10:45.798	00:00:30.008	1801	-1024	-768	-1	-1	-1	-1	4	-1024	-768	-1	-1	-1	-1	4		0	0						Untertest1.avi	0	880	547	72	111				0	Content		-72	-111	30008901	2921608233
30024	09:10:45.813	00:00:30.023	1802	-1024	-768	-1	-1	-1	-1	4	-1024	-768	-1	-1	-1	-1	4		0	0						Untertest1.avi	0	880	547	72	111				0	Content		-72	-111	30023833	2921623165
30040	09:10:45.829	00:00:30.040	1803	-1024	-768	-1	-1	-1	-1	4	-1024	-768	-1	-1	-1	-1	4		0	0						Untertest1.avi	0	880	547	72	111				0	Content		-72	-111	30040455	2921639787
30057	09:10:45.846	00:00:30.057	1804	-1024	-768	-1	-1	-1	-1	4	-1024	-768	-1	-1	-1	-1	4		0	0						Untertest1.avi	0	880	547	72	111				0	Content		-72	-111	30057202	2921656534
30074	09:10:45.863	00:00:30.073	1805	-1024	-768	-1	-1	-1	-1	4	-1024	-768	-1	-1	-1	-1	4		0	0						Untertest1.avi	0	880	547	72	111				0	Content		-72	-111	30073696	2921673028
30090	09:10:45.879	00:00:30.090	1806	-1024	-768	-1	-1	-1	-1	4	-1024	-768	-1	-1	-1	-1	4		0	0						Untertest1.avi	0	880	547	72	111				0	Content		-72	-111	30090384	2921689716
30107	09:10:45.896	00:00:30.107	1807	-1024	-768	-1	-1	-1	-1	4	-1024	-768	-1	-1	-1	-1	4		0	0						Untertest1.avi	0	880	547	72	111				0	Content		-72	-111	30107052	2921706384
30124	09:10:45.913	00:00:30.123	1808	-1024	-768	-1	-1	-1	-1	4	-1024	-768	-1	-1	-1	-1	4		0	0						Untertest1.avi	0	880	547	72	111				0	Content		-72	-111	30123697	2921723029
30141	09:10:45.930	00:00:30.140	1809	-1024	-768	-1	-1	-1	-1	4	-1024	-768	-1	-1	-1	-1	4		0	0						Untertest1.avi	0	880	547	72	111				0	Content		-72	-111	30140893	2921740225
30158	09:10:45.947	00:00:30.158	1810	-1024	-768	-1	-1	-1	-1	4	-1024	-768	-1	-1	-1	-1	4		0	0						Untertest1.avi	0	880	547	72	111				0	Content		-72	-111	30158264	2921757596
30176	09:10:45.965	00:00:30.175	1811	-1024	-768	-1	-1	-1	-1	4	-1024	-768	-1	-1	-1	-1	4		0	0						Untertest1.avi	0	880	547	72	111				0	Content		-72	-111	30175531	2921774863
30190	09:10:45.979	00:00:30.190	1812	-1024	-768	-1	-1	-1	-1	4	-1024	-768	-1	-1	-1	-1	4		0	0						Untertest1.avi	0	880	547	72	111				0	Content		-72	-111	30190318	2921789650
30207	09:10:45.996	00:00:30.207	1813	-1024	-768	-1	-1	-1	-1	4	-1024	-768	-1	-1	-1	-1	4		0	0						Untertest1.avi	0	880	547	72	111				0	Content		-72	-111	30207067	2921806399
30224	09:10:46.013	00:00:30.223	1814	-1024	-768	-1	-1	-1	-1	4	-1024	-768	-1	-1	-1	-1	4		0	0						Untertest1.avi	0	880	547	72	111				0	Content		-72	-111	30223690	2921823022
30240	09:10:46.029	00:00:30.240	1815	-1024	-768	-1	-1	-1	-1	4	-1024	-768	-1	-1	-1	-1	4		0	0						Untertest1.avi	0	880	547	72	111				0	Content		-72	-111	30240314	2921839646
30257	09:10:46.046	00:00:30.256	1816	-1024	-768	-1	-1	-1	-1	4	-1024	-768	-1	-1	-1	-1	4		0	0						Untertest1.avi	0	880	547	72	111				0	Content		-72	-111	30256940	2921856272
30274	09:10:46.063	00:00:30.273	1817	-1024	-768	-1	-1	-1	-1	4	-1024	-768	-1	-1	-1	-1	4		0	0						Untertest1.avi	0	880	547	72	111				0	Content		-72	-111	30273608	2921872940
30290	09:10:46.079	00:00:30.290	1818	-1024	-768	-1	-1	-1	-1	4	-1024	-768	-1	-1	-1	-1	4		0	0						Untertest1.avi	0	880	547	72	111				0	Content		-72	-111	30290190	2921889522
30307	09:10:46.096	00:00:30.307	1819	-1024	-768	-1	-1	-1	-1	4	-1024	-768	-1	-1	-1	-1	4		0	0						Untertest1.avi	0	880	547	72	111				0	Content		-72	-111	30307387	2921906719
30325	09:10:46.114	00:00:30.324	1820	-1024	-768	-1	-1	-1	-1	4	-1024	-768	-1	-1	-1	-1	4		0	0						Untertest1.avi	0	880	547	72	111				0	Content		-72	-111	30324762	2921924094
30342	09:10:46.131	00:00:30.342	1821	-1024	-768	-1	-1	-1	-1	4	-1024	-768	-1	-1	-1	-1	4		0	0						Untertest1.avi	0	880	547	72	111				0	Content		-72	-111	30342138	2921941470
30357	09:10:46.146	00:00:30.356	1822	-1024	-768	-1	-1	-1	-1	4	-1024	-768	-1	-1	-1	-1	4		0	0						Untertest1.avi	0	880	547	72	111				0	Content		-72	-111	30356938	2921956270
30374	09:10:46.163	00:00:30.373	1823	-1024	-768	-1	-1	-1	-1	4	-1024	-768	-1	-1	-1	-1	4		0	0						Untertest1.avi	0	880	547	72	111				0	Content		-72	-111	30373558	2921972890
30390	09:10:46.179	00:00:30.390	1824	-1024	-768	-1	-1	-1	-1	4	-1024	-768	-1	-1	-1	-1	4		0	0						Untertest1.avi	0	880	547	72	111				0	Content		-72	-111	30390308	2921989640
30407	09:10:46.196	00:00:30.406	1825	-636,4313	916,7498	0,4232315	0,8560678	455,1471	2,112716	3	-806,0533	901,5826	0,4231332	0,8560387	455,1471	2,138125	1	42	-806	902						Untertest1.avi	0	880	547	72	111	-878	791	17	0	Content		-878	791	30406932	2922006264
30424	09:10:46.213	00:00:30.423	1826	-1024	-768	-1	-1	-1	-1	4	-1024	-768	-1	-1	-1	-1	4		0	0						Untertest1.avi	0	880	547	72	111				0	Content		-72	-111	30423557	2922022889
30442	09:10:46.231	00:00:30.441	1827	-1024	-768	-1	-1	-1	-1	4	-1024	-768	-1	-1	-1	-1	4		0	0						Untertest1.avi	0	880	547	72	111				0	Content		-72	-111	30441748	2922041080
30458	09:10:46.247	00:00:30.458	1828	-1024	-768	-1	-1	-1	-1	4	-1024	-768	-1	-1	-1	-1	4		0	0						Untertest1.avi	0	880	547	72	111				0	Content		-72	-111	30458049	2922057381
30475	09:10:46.264	00:00:30.475	1829	-1024	-768	-1	-1	-1	-1	4	-1024	-768	-1	-1	-1	-1	4		0	0						Untertest1.avi	0	880	547	72	111				0	Content		-72	-111	30475119	2922074451
30492	09:10:46.281	00:00:30.491	1830	-1024	-768	-1	-1	-1	-1	4	-1024	-768	-1	-1	-1	-1	4		0	0						Untertest1.avi	0	880	547	72	111				0	Content		-72	-111	30491544	2922090876
30508	09:10:46.297	00:00:30.508	1831	-1024	-768	-1	-1	-1	-1	4	-1024	-768	-1	-1	-1	-1	4		0	0						Untertest1.avi	0	880	547	72	111				0	Content		-72	-111	30508419	2922107751
30525	09:10:46.314	00:00:30.524	1832	-1024	-768	-1	-1	-1	-1	4	-1024	-768	-1	-1	-1	-1	4		0	0						Untertest1.avi	0	880	547	72	111				0	Content		-72	-111	30524916	2922124248
30542	09:10:46.331	00:00:30.541	1833	-1024	-768	-1	-1	-1	-1	4	-1024	-768	-1	-1	-1	-1	4		0	0						Untertest1.avi	0	880	547	72	111				0	Content		-72	-111	30541540	2922140872
30558	09:10:46.347	00:00:30.558	1834	-1024	-768	-1	-1	-1	-1	4	-1024	-768	-1	-1	-1	-1	4		0	0						Untertest1.avi	0	880	547	72	111				0	Content		-72	-111	30558288	2922157620
30575	09:10:46.364	00:00:30.574	1835	-1024	-768	-1	-1	-1	-1	4	-1024	-768	-1	-1	-1	-1	4		0	0						Untertest1.avi	0	880	547	72	111				0	Content		-72	-111	30574916	2922174248
30592	09:10:46.381	00:00:30.591	1836	-1024	-768	-1	-1	-1	-1	4	-1024	-768	-1	-1	-1	-1	4		0	0						Untertest1.avi	0	880	547	72	111				0	Content		-72	-111	30591540	2922190872
30608	09:10:46.397	00:00:30.608	1837	-1024	-768	-1	-1	-1	-1	4	-1024	-768	-1	-1	-1	-1	4		0	0						Untertest1.avi	0	880	547	72	111				0	Content		-72	-111	30608288	2922207620
30625	09:10:46.414	00:00:30.624	1838	-1024	-768	-1	-1	-1	-1	4	-1024	-768	-1	-1	-1	-1	4		0	0						Untertest1.avi	0	880	547	72	111				0	Content		-72	-111	30624911	2922224243
30641	09:10:46.430	00:00:30.641	1839	-1024	-768	-1	-1	-1	-1	4	-1024	-768	-1	-1	-1	-1	4		0	0						Untertest1.avi	0	880	547	72	111				0	Content		-72	-111	30641285	2922240617
30658	09:10:46.447	00:00:30.658	1840	-1024	-768	-1	-1	-1	-1	4	-1024	-768	-1	-1	-1	-1	4		0	0						Untertest1.avi	0	880	547	72	111				0	Content		-72	-111	30658480	2922257812
30675	09:10:46.464	00:00:30.675	1841	-1024	-768	-1	-1	-1	-1	4	-1024	-768	-1	-1	-1	-1	4		0	0						Untertest1.avi	0	880	547	72	111				0	Content		-72	-111	30675284	2922274616
30692	09:10:46.481	00:00:30.691	1842	-1024	-768	-1	-1	-1	-1	4	-1024	-768	-1	-1	-1	-1	4		0	0						Untertest1.avi	0	880	547	72	111				0	Content		-72	-111	30691596	2922290928
30708	09:10:46.497	00:00:30.708	1843	-1024	-768	-1	-1	-1	-1	4	-1024	-768	-1	-1	-1	-1	4		0	0						Untertest1.avi	0	880	547	72	111				0	Content		-72	-111	30708264	2922307596
30725	09:10:46.514	00:00:30.724	1844	-1024	-768	-1	-1	-1	-1	4	-1024	-768	-1	-1	-1	-1	4		0	0						Untertest1.avi	0	880	547	72	111				0	Content		-72	-111	30724532	2922323864
30741	09:10:46.530	00:00:30.740	1845	-1024	-768	-1	-1	-1	-1	4	-1024	-768	-1	-1	-1	-1	4		0	0						Untertest1.avi	0	880	547	72	111				0	Content		-72	-111	30740588	2922339920
30757	09:10:46.546	00:00:30.757	1846	-1024	-768	-1	-1	-1	-1	4	-1024	-768	-1	-1	-1	-1	4		0	0						Untertest1.avi	0	880	547	72	111				0	Content		-72	-111	30757256	2922356588
30773	09:10:46.562	00:00:30.773	1847	-1024	-768	-1	-1	-1	-1	4	-1024	-768	-1	-1	-1	-1	4		0	0						Untertest1.avi	0	880	547	72	111				0	Content		-72	-111	30773283	2922372615
30790	09:10:46.579	00:00:30.790	1848	-1024	-768	-1	-1	-1	-1	4	-1024	-768	-1	-1	-1	-1	4		0	0						Untertest1.avi	0	880	547	72	111				0	Content		-72	-111	30790477	2922389809
30808	09:10:46.597	00:00:30.807	1849	-1024	-768	-1	-1	-1	-1	4	-1024	-768	-1	-1	-1	-1	4		0	0						Untertest1.avi	0	880	547	72	111				0	Content		-72	-111	30807720	2922407052
30825	09:10:46.614	00:00:30.825	1850	-1024	-768	-1	-1	-1	-1	4	-1024	-768	-1	-1	-1	-1	4		0	0						Untertest1.avi	0	880	547	72	111				0	Content		-72	-111	30825094	2922424426
30840	09:10:46.629	00:00:30.839	1851	-1024	-768	-1	-1	-1	-1	4	-1024	-768	-1	-1	-1	-1	4		0	0						Untertest1.avi	0	880	547	72	111				0	Content		-72	-111	30839904	2922439236
30857	09:10:46.646	00:00:30.856	1852	-1024	-768	-1	-1	-1	-1	4	-1024	-768	-1	-1	-1	-1	4		0	0						Untertest1.avi	0	880	547	72	111				0	Content		-72	-111	30856649	2922455981
30873	09:10:46.662	00:00:30.873	1853	-1024	-768	-1	-1	-1	-1	4	-1024	-768	-1	-1	-1	-1	4		0	0						Untertest1.avi	0	880	547	72	111				0	Content		-72	-111	30873272	2922472604
30890	09:10:46.679	00:00:30.889	1854	-1024	-768	-1	-1	-1	-1	4	-1024	-768	-1	-1	-1	-1	4		0	0						Untertest1.avi	0	880	547	72	111				0	Content		-72	-111	30889897	2922489229
30907	09:10:46.696	00:00:30.906	1855	-1024	-768	-1	-1	-1	-1	4	-1024	-768	-1	-1	-1	-1	4		0	0						Untertest1.avi	0	880	547	72	111				0	Content		-72	-111	30906523	2922505855
30923	09:10:46.712	00:00:30.923	1856	-1024	-768	-1	-1	-1	-1	4	-1024	-768	-1	-1	-1	-1	4		0	0						Untertest1.avi	0	880	547	72	111				0	Content		-72	-111	30923148	2922522480
30940	09:10:46.729	00:00:30.940	1857	-1024	-768	-1	-1	-1	-1	4	-1024	-768	-1	-1	-1	-1	4		0	0						Untertest1.avi	0	880	547	72	111				0	Content		-72	-111	30940340	2922539672
30958	09:10:46.747	00:00:30.957	1858	-1024	-768	-1	-1	-1	-1	4	-1024	-768	-1	-1	-1	-1	4		0	0						Untertest1.avi	0	880	547	72	111				0	Content		-72	-111	30957711	2922557043
30975	09:10:46.764	00:00:30.974	1859	-1024	-768	-1	-1	-1	-1	4	-1024	-768	-1	-1	-1	-1	4		0	0						Untertest1.avi	0	880	547	72	111				0	Content		-72	-111	30974959	2922574291
30990	09:10:46.779	00:00:30.989	1860	-1024	-768	-1	-1	-1	-1	4	-1024	-768	-1	-1	-1	-1	4		0	0						Untertest1.avi	0	880	547	72	111				0	Content		-72	-111	30989763	2922589095
31007	09:10:46.796	00:00:31.006	1861	-1024	-768	-1	-1	-1	-1	4	-1024	-768	-1	-1	-1	-1	4		0	0						Untertest1.avi	0	880	547	72	111				0	Content		-72	-111	31006513	2922605845
31023	09:10:46.812	00:00:31.023	1862	-1024	-768	-1	-1	-1	-1	4	-1024	-768	-1	-1	-1	-1	4		0	0						Untertest1.avi	0	880	547	72	111				0	Content		-72	-111	31023137	2922622469
31040	09:10:46.829	00:00:31.039	1863	-1024	-768	-1	-1	-1	-1	4	-1024	-768	-1	-1	-1	-1	4		0	0						Untertest1.avi	0	880	547	72	111				0	Content		-72	-111	31039887	2922639219
31056	09:10:46.845	00:00:31.056	1864	-1024	-768	-1	-1	-1	-1	4	-1024	-768	-1	-1	-1	-1	4		0	0						Untertest1.avi	0	880	547	72	111				0	Content		-72	-111	31056385	2922655717
31073	09:10:46.862	00:00:31.073	1865	-1024	-768	-1	-1	-1	-1	4	-1024	-768	-1	-1	-1	-1	4		0	0						Untertest1.avi	0	880	547	72	111				0	Content		-72	-111	31073010	2922672342
31090	09:10:46.879	00:00:31.090	1866	-1024	-768	-1	-1	-1	-1	4	-1024	-768	-1	-1	-1	-1	4		0	0						Untertest1.avi	0	880	547	72	111				0	Content		-72	-111	31090204	2922689536
31108	09:10:46.897	00:00:31.107	1867	-1024	-768	-1	-1	-1	-1	4	-1024	-768	-1	-1	-1	-1	4		0	0						Untertest1.avi	0	880	547	72	111				0	Content		-72	-111	31107578	2922706910
31125	09:10:46.914	00:00:31.124	1868	-1024	-768	-1	-1	-1	-1	4	-1024	-768	-1	-1	-1	-1	4		0	0						Untertest1.avi	0	880	547	72	111				0	Content		-72	-111	31124828	2922724160
31140	09:10:46.929	00:00:31.139	1869	-1024	-768	-1	-1	-1	-1	4	-1024	-768	-1	-1	-1	-1	4		0	0						Untertest1.avi	0	880	547	72	111				0	Content		-72	-111	31139759	2922739091
31156	09:10:46.945	00:00:31.156	1870	-1024	-768	-1	-1	-1	-1	4	-1024	-768	-1	-1	-1	-1	4		0	0						Untertest1.avi	0	880	547	72	111				0	Content		-72	-111	31156381	2922755713
31173	09:10:46.962	00:00:31.173	1871	-1024	-768	-1	-1	-1	-1	4	-1024	-768	-1	-1	-1	-1	4		0	0						Untertest1.avi	0	880	547	72	111				0	Content		-72	-111	31173126	2922772458
31190	09:10:46.979	00:00:31.189	1872	-1024	-768	-1	-1	-1	-1	4	-1024	-768	-1	-1	-1	-1	4		0	0						Untertest1.avi	0	880	547	72	111				0	Content		-72	-111	31189529	2922788861
31206	09:10:46.995	00:00:31.206	1873	-1024	-768	-1	-1	-1	-1	4	-1024	-768	-1	-1	-1	-1	4		0	0						Untertest1.avi	0	880	547	72	111				0	Content		-72	-111	31206169	2922805501
31223	09:10:47.012	00:00:31.222	1874	-1024	-768	-1	-1	-1	-1	4	-1024	-768	-1	-1	-1	-1	4		0	0						Untertest1.avi	0	880	547	72	111				0	Content		-72	-111	31222791	2922822123
31241	09:10:47.030	00:00:31.241	1875	-1024	-768	-1	-1	-1	-1	4	-1024	-768	-1	-1	-1	-1	4		0	0						Untertest1.avi	0	880	547	72	111				0	Content		-72	-111	31241097	2922840429
31257	09:10:47.046	00:00:31.257	1876	-1024	-768	-1	-1	-1	-1	4	-1024	-768	-1	-1	-1	-1	4		0	0						Untertest1.avi	0	880	547	72	111				0	Content		-72	-111	31257401	2922856733
31274	09:10:47.063	00:00:31.274	1877	-1024	-768	-1	-1	-1	-1	4	-1024	-768	-1	-1	-1	-1	4		0	0						Untertest1.avi	0	880	547	72	111				0	Content		-72	-111	31274386	2922873718
31291	09:10:47.080	00:00:31.290	1878	-1024	-768	-1	-1	-1	-1	4	-1024	-768	-1	-1	-1	-1	4		0	0						Untertest1.avi	0	880	547	72	111				0	Content		-72	-111	31290897	2922890229
31308	09:10:47.097	00:00:31.307	1879	-1024	-768	-1	-1	-1	-1	4	-1024	-768	-1	-1	-1	-1	4		0	0						Untertest1.avi	0	880	547	72	111				0	Content		-72	-111	31307645	2922906977
31324	09:10:47.113	00:00:31.324	1880	-1024	-768	-1	-1	-1	-1	4	-1024	-768	-1	-1	-1	-1	4		0	0						Untertest1.avi	0	880	547	72	111				0	Content		-72	-111	31324270	2922923602
31341	09:10:47.130	00:00:31.340	1881	-1024	-768	-1	-1	-1	-1	4	-1024	-768	-1	-1	-1	-1	4		0	0						Untertest1.avi	0	880	547	72	111				0	Content		-72	-111	31340894	2922940226
31358	09:10:47.147	00:00:31.357	1882	-1024	-768	-1	-1	-1	-1	4	-1024	-768	-1	-1	-1	-1	4		0	0						Untertest1.avi	0	880	547	72	111				0	Content		-72	-111	31357517	2922956849
31374	09:10:47.163	00:00:31.374	1883	-1024	-768	-1	-1	-1	-1	4	-1024	-768	-1	-1	-1	-1	4		0	0						Untertest1.avi	0	880	547	72	111				0	Content		-72	-111	31374265	2922973597
31391	09:10:47.180	00:00:31.390	1884	-1024	-768	-1	-1	-1	-1	4	-1024	-768	-1	-1	-1	-1	4		0	0						Untertest1.avi	0	880	547	72	111				0	Content		-72	-111	31390887	2922990219
31408	09:10:47.197	00:00:31.407	1885	-1024	-768	-1	-1	-1	-1	4	-1024	-768	-1	-1	-1	-1	4		0	0						Untertest1.avi	0	880	547	72	111				0	Content		-72	-111	31407514	2923006846
31424	09:10:47.213	00:00:31.424	1886	-1024	-768	-1	-1	-1	-1	4	-1024	-768	-1	-1	-1	-1	4		0	0						Untertest1.avi	0	880	547	72	111				0	Content		-72	-111	31424010	2923023342
31441	09:10:47.230	00:00:31.441	1887	-1024	-768	-1	-1	-1	-1	4	-1024	-768	-1	-1	-1	-1	4		0	0						Untertest1.avi	0	880	547	72	111				0	Content		-72	-111	31441204	2923040536
31458	09:10:47.247	00:00:31.457	1888	-1024	-768	-1	-1	-1	-1	4	-1024	-768	-1	-1	-1	-1	4		0	0						Untertest1.avi	0	880	547	72	111				0	Content		-72	-111	31457885	2923057217
31474	09:10:47.263	00:00:31.474	1889	-1024	-768	-1	-1	-1	-1	4	-1024	-768	-1	-1	-1	-1	4		0	0						Untertest1.avi	0	880	547	72	111				0	Content		-72	-111	31474193	2923073525
31491	09:10:47.280	00:00:31.490	1890	-1024	-768	-1	-1	-1	-1	4	-1024	-768	-1	-1	-1	-1	4		0	0						Untertest1.avi	0	880	547	72	111				0	Content		-72	-111	31490860	2923090192
31507	09:10:47.296	00:00:31.507	1891	-1024	-768	-1	-1	-1	-1	4	-1024	-768	-1	-1	-1	-1	4		0	0						Untertest1.avi	0	880	547	72	111				0	Content		-72	-111	31507130	2923106462
31523	09:10:47.312	00:00:31.522	1892	-1024	-768	-1	-1	-1	-1	4	-1024	-768	-1	-1	-1	-1	4		0	0						Untertest1.avi	0	880	547	72	111				0	Content		-72	-111	31522628	2923121960
31539	09:10:47.328	00:00:31.539	1893	-1024	-768	-1	-1	-1	-1	4	-1024	-768	-1	-1	-1	-1	4		0	0						Untertest1.avi	0	880	547	72	111				0	Content		-72	-111	31539255	2923138587
31556	09:10:47.345	00:00:31.556	1894	-1024	-768	-1	-1	-1	-1	4	-1024	-768	-1	-1	-1	-1	4		0	0						Untertest1.avi	0	880	547	72	111				0	Content		-72	-111	31556322	2923155654
31574	09:10:47.363	00:00:31.573	1895	-1024	-768	-1	-1	-1	-1	4	-1024	-768	-1	-1	-1	-1	4		0	0						Untertest1.avi	0	880	547	72	111				0	Content		-72	-111	31573698	2923173030
31591	09:10:47.380	00:00:31.590	1896	-1024	-768	-1	-1	-1	-1	4	-1024	-768	-1	-1	-1	-1	4		0	0						Untertest1.avi	0	880	547	72	111				0	Content		-72	-111	31590944	2923190276
31606	09:10:47.395	00:00:31.605	1897	-1024	-768	-1	-1	-1	-1	4	-1024	-768	-1	-1	-1	-1	4		0	0						Untertest1.avi	0	880	547	72	111				0	Content		-72	-111	31605874	2923205206
31622	09:10:47.411	00:00:31.622	1898	-1024	-768	-1	-1	-1	-1	4	-1024	-768	-1	-1	-1	-1	4		0	0						Untertest1.avi	0	880	547	72	111				0	Content		-72	-111	31622497	2923221829
31639	09:10:47.428	00:00:31.639	1899	-1024	-768	-1	-1	-1	-1	4	-1024	-768	-1	-1	-1	-1	4		0	0						Untertest1.avi	0	880	547	72	111				0	Content		-72	-111	31639247	2923238579
31656	09:10:47.445	00:00:31.655	1900	-1024	-768	-1	-1	-1	-1	4	-1024	-768	-1	-1	-1	-1	4		0	0						Untertest1.avi	0	880	547	72	111				0	Content		-72	-111	31655869	2923255201
31672	09:10:47.461	00:00:31.672	1901	-1024	-768	-1	-1	-1	-1	4	-1024	-768	-1	-1	-1	-1	4		0	0						Untertest1.avi	0	880	547	72	111				0	Content		-72	-111	31672489	2923271821
31689	09:10:47.478	00:00:31.689	1902	-1024	-768	-1	-1	-1	-1	4	-1024	-768	-1	-1	-1	-1	4		0	0						Untertest1.avi	0	880	547	72	111				0	Content		-72	-111	31689157	2923288489
31706	09:10:47.495	00:00:31.705	1903	-1024	-768	-1	-1	-1	-1	4	-1024	-768	-1	-1	-1	-1	4		0	0						Untertest1.avi	0	880	547	72	111				0	Content		-72	-111	31705756	2923305088
31723	09:10:47.512	00:00:31.722	1904	-1024	-768	-1	-1	-1	-1	4	-1024	-768	-1	-1	-1	-1	4		0	0						Untertest1.avi	0	880	547	72	111				0	Content		-72	-111	31722934	2923322266
31740	09:10:47.529	00:00:31.740	1905	1580,326	407,529	0,4653251	0,4560278	499,0582	3,176085	3	1524,464	389,6028	0,4652401	0,4560079	499,0582	3,191271	1	43	1524	390						Untertest1.avi	0	880	547	72	111	1313	289	415	0	Content		1452	279	31740305	2923339637
31758	09:10:47.547	00:00:31.757	1906	-1024	-768	-1	-1	-1	-1	4	-1024	-768	-1	-1	-1	-1	4	43	0	0						Untertest1.avi	0	880	547	72	111	1313	289	415	0	Content		-72	-111	31757554	2923356886
31772	09:10:47.561	00:00:31.772	1907	-1024	-768	-1	-1	-1	-1	4	-1024	-768	-1	-1	-1	-1	4	43	0	0						Untertest1.avi	0	880	547	72	111	1313	289	415	0	Content		-72	-111	31772359	2923371691
31789	09:10:47.578	00:00:31.789	1908	1366,371	478,4232	0,4510909	0,4545208	438,456	2,734241	3	1315,294	463,6468	0,4509855	0,4544954	438,456	2,745497	1	43	1315	464						Untertest1.avi	0	880	547	72	111	1313	289	415	0	Content		1243	353	31789096	2923388428
31806	09:10:47.595	00:00:31.805	1909	1427,883	446,817	0,4566405	0,4541596	463,9801	2,936904	3	1374,892	430,7599	0,4565445	0,4541368	463,9801	2,949498	1	43	1375	431						Untertest1.avi	0	880	547	72	111	1313	289	415	0	Content		1303	320	31805743	2923405075
31822	09:10:47.611	00:00:31.822	1910	-1024	-768	-1	-1	-1	-1	4	-1024	-768	-1	-1	-1	-1	4	43	0	0						Untertest1.avi	0	880	547	72	111	1313	289	415	0	Content		-72	-111	31822357	2923421689
31839	09:10:47.628	00:00:31.838	1911	1472,121	415,6288	0,4602956	0,4539632	483,3387	3,044495	3	1417,755	398,5284	0,460206	0,4539421	483,3387	3,05799	1	43	1418	399						Untertest1.avi	0	880	547	72	111	1313	289	415	0	Content		1346	288	31838975	2923438307
31856	09:10:47.645	00:00:31.855	1912	1474,454	399,4138	0,4616271	0,4539503	491,2729	3,110659	3	1419,689	381,8175	0,4615399	0,4539298	491,2729	3,124472	1	43	1420	382						Untertest1.avi	0	880	547	72	111	1313	289	415	0	Content		1348	271	31855768	2923455100
31872	09:10:47.661	00:00:31.872	1913	1475,695	411,1923	0,4611985	0,4539565	490,07	3,093624	3	1420,972	393,7464	0,4611109	0,4539359	490,07	3,107359	1	43	1421	394						Untertest1.avi	0	880	547	72	111	1313	289	415	0	Content		1349	283	31872354	2923471686
31889	09:10:47.678	00:00:31.888	1914	1453,087	413,7495	0,4606345	0,4540158	488,4426	3,093786	3	1398,51	396,4416	0,4605464	0,4539951	488,4426	3,107099	1	43	1399	396						Untertest1.avi	0	880	547	72	111	1313	289	415	0	Content		1327	285	31888980	2923488312
31906	09:10:47.695	00:00:31.905	1915	1468,966	417,1364	0,4604997	0,454051	488,5474	3,083877	3	1414,375	399,8015	0,4604116	0,4540303	488,5474	3,09749	1	43	1414	400						Untertest1.avi	0	880	547	72	111	1313	289	415	0	Content		1342	289	31905602	2923504934
31922	09:10:47.711	00:00:31.922	1916	1455,563	423,9542	0,4601609	0,4540779	487,4544	3,079845	3	1401,032	406,7621	0,4600725	0,4540571	487,4544	3,093141	1	43	1401	407						Untertest1.avi	0	880	547	72	111	1313	289	415	0	Content		1329	296	31922351	2923521683
31939	09:10:47.728	00:00:31.938	1917	1445,236	425,3187	0,460093	0,4540498	487,7072	3,099267	3	1390,768	408,114	0,4600046	0,4540291	487,7072	3,112498	1	43	1391	408						Untertest1.avi	0	880	547	72	111	1313	289	415	0	Content		1319	297	31938976	2923538308
31956	09:10:47.745	00:00:31.955	1918	1426,442	424,4973	0,4597414	0,4539933	486,457	3,09884	3	1372,217	407,2986	0,4596526	0,4539725	486,457	3,111964	1	43	1372	407						Untertest1.avi	0	880	547	72	111	1313	289	415	0	Content		1300	296	31955600	2923554932
31972	09:10:47.761	00:00:31.972	1919	1435,299	428,808	0,4598569	0,4539295	487,3026	3,057279	3	1380,816	411,702	0,4597684	0,4539087	487,3026	3,070188	1	43	1381	412						Untertest1.avi	0	880	547	72	111	1313	289	415	0	Content		1309	301	31972224	2923571556
31989	09:10:47.778	00:00:31.988	1920	1419,833	427,1246	0,4595809	0,4538501	486,2285	3,057848	3	1365,519	410,0391	0,4594921	0,4538292	486,2285	3,070611	1	43	1366	410						Untertest1.avi	0	880	547	72	111	1313	289	415	0	Content		1294	299	31988972	2923588304
32006	09:10:47.795	00:00:32.005	1921	1422,765	425,036	0,4597954	0,4538473	487,4101	3,093149	3	1368,441	407,8375	0,459707	0,4538265	487,4101	3,106128	1	43	1368	408						Untertest1.avi	0	880	547	72	111	1313	289	415	0	Content		1296	297	32005594	2923604926
32022	09:10:47.811	00:00:32.022	1922	1437,806	419,1758	0,4608511	0,4539363	492,7454	3,112859	3	1383,041	401,7348	0,4607643	0,453916	492,7454	3,126018	1	43	1383	402						Untertest1.avi	0	880	547	72	111	1313	289	415	0	Content		1311	291	32022219	2923621551
32039	09:10:47.828	00:00:32.038	1923	1448,304	418,8302	0,4613188	0,4540499	495,3759	3,109407	3	1393,263	401,3152	0,4612327	0,4540298	495,3759	3,122599	1	43	1393	401						Untertest1.avi	0	880	547	72	111	1313	289	415	0	Content		1321	290	32038843	2923638175
32056	09:10:47.845	00:00:32.055	1924	1440,129	416,7332	0,4609092	0,4540828	493,7685	3,122099	3	1385,28	399,2407	0,4608227	0,4540626	493,7685	3,135281	1	43	1385	399						Untertest1.avi	0	880	547	72	111	1313	289	415	0	Content		1313	288	32055593	2923654925
32072	09:10:47.861	00:00:32.072	1925	1431,214	418,2188	0,4606227	0,4541384	492,6286	3,123908	3	1376,554	400,7391	0,4605359	0,454118	492,6286	3,137107	1	43	1377	401						Untertest1.avi	0	880	547	72	111	1313	289	415	0	Content		1305	290	32072215	2923671547
32089	09:10:47.878	00:00:32.088	1926	1431,339	416,8393	0,4612375	0,454208	495,3992	3,127717	3	1376,401	399,2964	0,4611515	0,4541879	495,3992	3,140773	1	43	1376	399						Untertest1.avi	0	880	547	72	111	1313	289	415	0	Content		1304	288	32088837	2923688169
32105	09:10:47.894	00:00:32.105	1927	1450,33	409,2473	0,4622057	0,4542324	499,7361	3,146903	3	1395,075	391,4396	0,462121	0,4542126	499,7361	3,160317	1	43	1395	391						Untertest1.avi	0	880	547	72	111	1313	289	415	0	Content		1323	280	32105461	2923704793
32122	09:10:47.911	00:00:32.122	1928	1439,8	402,3008	0,4627172	0,4542259	501,8288	3,167217	3	1384,52	384,3123	0,462633	0,4542062	501,8288	3,180667	1	43	1385	384						Untertest1.avi	0	880	547	72	111	1313	289	415	0	Content		1313	273	32122212	2923721544
32139	09:10:47.928	00:00:32.138	1929	1459,714	392,1104	0,464103	0,4543112	507,5977	3,219527	3	1403,992	373,7944	0,4640204	0,4542919	507,5977	3,233324	1	43	1404	374						Untertest1.avi	0	880	547	72	111	1313	289	415	0	Content		1332	263	32138839	2923738171
32155	09:10:47.944	00:00:32.155	1930	1434,929	396,4483	0,464496	0,4544756	508,4559	3,227211	3	1379,169	378,1737	0,4644136	0,4544564	508,4559	3,24061	1	44	1379	378						Untertest1.avi	0	880	547	72	111	1347	239	150	0	Content		1307	267	32155461	2923754793
32172	09:10:47.961	00:00:32.172	1931	1473,966	372,4063	0,4673164	0,4545789	521,081	3,339364	3	1417,486	353,2529	0,4672374	0,4545606	521,081	3,353809	1	44	1417	353						Untertest1.avi	0	880	547	72	111	1347	239	150	0	Content		1345	242	32172084	2923771416
32189	09:10:47.978	00:00:32.188	1932	1468,124	367,6953	0,4682342	0,4547078	523,8677	3,366027	3	1411,571	348,3163	0,468156	0,4546897	523,8677	3,38061	1	44	1412	348						Untertest1.avi	0	880	547	72	111	1347	239	150	0	Content		1340	237	32188836	2923788168
32205	09:10:47.994	00:00:32.205	1933	1493,625	359,7899	0,4691004	0,4547543	526,0832	3,338399	3	1436,668	340,3643	0,4690227	0,4547364	526,0832	3,353038	1	44	1437	340						Untertest1.avi	0	880	547	72	111	1347	239	150	0	Content		1365	229	32205460	2923804792
32222	09:10:48.011	00:00:32.222	1934	1492,51	361,4789	0,4711931	0,4547136	534,6573	3,430429	3	1435,017	341,6886	0,4711175	0,4546962	534,6573	3,445158	1	44	1435	342						Untertest1.avi	0	880	547	72	111	1347	239	150	0	Content		1363	231	32222086	2923821418
32239	09:10:48.028	00:00:32.238	1935	1493,614	348,0692	0,4718864	0,4546065	535,3359	3,397654	3	1436,04	328,1415	0,4718109	0,4545891	535,3359	3,412419	1	44	1436	328						Untertest1.avi	0	880	547	72	111	1347	239	150	0	Content		1364	217	32238710	2923838042
32255	09:10:48.044	00:00:32.255	1936	1480,169	356,6879	0,4730853	0,4544498	538,655	3,458116	3	1422,407	336,6859	0,4730107	0,4544327	538,655	3,472745	1	44	1422	337						Untertest1.avi	0	880	547	72	111	1347	239	150	0	Content		1350	226	32255459	2923854791
32272	09:10:48.061	00:00:32.272	1937	1521,395	381,7227	0,4778044	0,4548732	560,7811	3,596076	3	1461,801	361,1937	0,4777347	0,4548573	560,7811	3,610806	1	44	1462	361						Untertest1.avi	0	880	547	72	111	1347	239	150	0	Content		1390	250	32272081	2923871413
32289	09:10:48.078	00:00:32.288	1938	1476,552	471,2733	0,4838292	0,4564542	589,8193	3,855852	3	1414,492	450,7134	0,4837653	0,4564398	589,8193	3,869358	1	44	1414	451						Untertest1.avi	0	880	547	72	111	1347	239	150	0	Content		1342	340	32288709	2923888041
32305	09:10:48.094	00:00:32.305	1939	1410,559	622,4202	0,4869865	0,4582353	600,0696	3,923683	3	1346,719	600,0781	0,4869071	0,4582582	600,0696	3,936537	1	45	1347	600						Untertest1.avi	0	880	547	72	111	1162	627	267	0	Content		1275	489	32305330	2923904662
32322	09:10:48.111	00:00:32.322	1940	1307,659	700,021	0,488298	0,4592316	598,6342	3,948721	3	1258,336	681,0908	0,4882762	0,4592179	599,8959	3,970775	1	45	1258	681						Untertest1.avi	0	880	547	72	111	1162	627	267	0	Content		1186	570	32322079	2923921411
32339	09:10:48.128	00:00:32.338	1941	1299,971	752,0726	0,4895808	0,4600187	597,6625	3,922972	3	1248,465	733,2814	0,4895353	0,4600145	599,822	3,94937	1	45	1248	733						Untertest1.avi	0	880	547	72	111	1162	627	267	0	Content		1176	622	32338706	2923938038
32355	09:10:48.144	00:00:32.355	1942	1300,555	755,1738	0,4907761	0,4603617	599,7394	3,95518	3	1247,694	737,6497	0,4907628	0,4603487	599,8148	3,969171	1	45	1248	738						Untertest1.avi	0	880	547	72	111	1162	627	267	0	Content		1176	627	32355326	2923954658
32372	09:10:48.161	00:00:32.371	1943	1290,104	758,1602	0,4920818	0,4608479	599,7692	3,95936	3	1234,008	739,009	0,492054	0,4608539	599,7692	3,972336	1	45	1234	739						Untertest1.avi	0	880	547	72	111	1162	627	267	0	Content		1162	628	32371952	2923971284
32389	09:10:48.178	00:00:32.388	1944	1283,073	759,9244	0,493389	0,4612982	597,4691	3,960889	3	1238,902	742,2185	0,4933841	0,4612819	599,8028	3,989932	1	45	1239	742						Untertest1.avi	0	880	547	72	111	1162	627	267	0	Content		1167	631	32388700	2923988032
32405	09:10:48.194	00:00:32.405	1945	1289,665	751,4051	0,4947891	0,4616711	599,6503	3,98358	3	1227,641	732,6036	0,4947288	0,4616738	599,6503	3,995353	1	45	1228	733						Untertest1.avi	0	880	547	72	111	1162	627	267	0	Content		1156	622	32405325	2924004657
32422	09:10:48.211	00:00:32.421	1946	1283,706	750,7688	0,4961788	0,4618881	599,4811	3,992429	3	1227,998	732,9125	0,4961523	0,4618797	599,5039	4,005358	1	45	1228	733						Untertest1.avi	0	880	547	72	111	1162	627	267	0	Content		1156	622	32421949	2924021281
32439	09:10:48.228	00:00:32.438	1947	1283,964	757,6031	0,4976584	0,462044	598,7814	4,022434	3	1230,245	739,851	0,497632	0,462033	599,4222	4,03966	1	45	1230	740						Untertest1.avi	0	880	547	72	111	1162	627	267	0	Content		1158	629	32438572	2924037904
32455	09:10:48.244	00:00:32.455	1948	1300,406	750,9229	0,4991978	0,4621476	603,1703	4,059139	3	1234,138	733,4436	0,499175	0,4621471	599,2975	4,046689	1	45	1234	733						Untertest1.avi	0	880	547	72	111	1162	627	267	0	Content		1162	622	32455320	2924054652
32472	09:10:48.261	00:00:32.471	1949	1296,217	760,8989	0,5007615	0,462102	599,3231	4,033879	3	1239,724	742,4399	0,5007323	0,4621015	599,3231	4,046518	1	45	1240	742						Untertest1.avi	0	880	547	72	111	1162	627	267	0	Content		1168	631	32471947	2924071279
32489	09:10:48.278	00:00:32.488	1950	1286,056	756,6772	0,5022398	0,4618745	599,2239	4,060893	3	1230,252	738,9067	0,5022128	0,4618659	599,2239	4,073876	1	45	1230	739						Untertest1.avi	0	880	547	72	111	1162	627	267	0	Content		1158	628	32488571	2924087903
32505	09:10:48.294	00:00:32.505	1951	1281,034	755,2739	0,5036257	0,461588	598,645	4,069784	3	1227,432	737,5197	0,5036048	0,4615774	599,0385	4,085589	1	45	1227	738						Untertest1.avi	0	880	547	72	111	1162	627	267	0	Content		1155	627	32505194	2924104526
32522	09:10:48.311	00:00:32.521	1952	1289,24	761,2568	0,5049906	0,4610661	598,901	4,079401	3	1230,242	741,9208	0,5049486	0,4610752	598,901	4,091604	1	45	1230	742						Untertest1.avi	0	880	547	72	111	1162	627	267	0	Content		1158	631	32521943	2924121275
32539	09:10:48.328	00:00:32.538	1953	1288,964	757,5096	0,506292	0,4605923	599,0544	4,078417	3	1226,997	737,6277	0,506233	0,4606065	599,0544	4,090308	1	45	1227	738						Untertest1.avi	0	880	547	72	111	1162	627	267	0	Content		1155	627	32538567	2924137899
32555	09:10:48.344	00:00:32.555	1954	1277,506	759,5987	0,5074057	0,4603435	592,9531	4,066282	3	1232,819	739,4117	0,5073652	0,4603457	598,8115	4,117072	1	45	1233	739						Untertest1.avi	0	880	547	72	111	1162	627	267	0	Content		1161	628	32555190	2924154522
32572	09:10:48.361	00:00:32.571	1955	1314,715	871,7741	0,5082083	0,461264	598,8624	4,092181	3	1257,683	855,3019	0,508178	0,4612595	598,8623	4,105603	1	46	1258	855						Untertest1.avi	0	880	547	72	111	1196	766	300	0	Content		1186	744	32571941	2924171273
32589	09:10:48.378	00:00:32.588	1956	1301,848	897,41	0,5099696	0,4614838	593,2748	4,042458	3	1251,865	882,3556	0,5099549	0,4614692	593,2748	4,057732	1	46	1252	882						Untertest1.avi	0	880	547	72	111	1196	766	300	0	Content		1180	771	32588563	2924187895
32605	09:10:48.394	00:00:32.605	1957	1314,654	888,1748	0,5105228	0,4611476	595,7116	4,088964	3	1260,767	872,8821	0,5104871	0,4611332	595,7116	4,103507	1	46	1261	873						Untertest1.avi	0	880	547	72	111	1196	766	300	0	Content		1189	762	32605188	2924204520
32622	09:10:48.411	00:00:32.621	1958	1324,529	891,7745	0,5108768	0,4608041	598,3434	4,102467	3	1268,239	875,8379	0,510852	0,4607951	598,3434	4,11603	1	46	1268	876						Untertest1.avi	0	880	547	72	111	1196	766	300	0	Content		1196	765	32621814	2924221146
32639	09:10:48.428	00:00:32.638	1959	1322,009	893,6655	0,5116356	0,4607469	592,5084	4,062187	3	1280,805	879,9542	0,5116179	0,4607318	598,301	4,11415	1	46	1281	880						Untertest1.avi	0	880	547	72	111	1196	766	300	0	Content		1209	769	32638559	2924237891
32655	09:10:48.444	00:00:32.655	1960	1334,235	882,143	0,5124409	0,4605204	598,7929	4,087888	3	1280,235	866,609	0,5124491	0,460506	598,7929	4,10126	1	46	1280	867						Untertest1.avi	0	880	547	72	111	1196	766	300	0	Content		1208	756	32655185	2924254517
32672	09:10:48.461	00:00:32.671	1961	1302,956	891,5967	0,5128835	0,460831	595,2398	4,090368	3	1263,233	877,1186	0,5129142	0,4608166	597,9341	4,123555	1	46	1263	877						Untertest1.avi	0	880	547	72	111	1196	766	300	0	Content		1191	766	32671807	2924271139
32688	09:10:48.477	00:00:32.688	1962	1318,77	891,2347	0,5136326	0,4606799	599,3533	4,125519	3	1271,024	875,9207	0,513675	0,4606653	599,3533	4,139955	1	46	1271	876						Untertest1.avi	0	880	547	72	111	1196	766	300	0	Content		1199	765	32688434	2924287766
32705	09:10:48.494	00:00:32.705	1963	1302,792	893,2389	0,5144464	0,4612076	593,4951	4,096589	3	1254,088	878,1273	0,5144375	0,4611929	593,4951	4,11233	1	46	1254	878						Untertest1.avi	0	880	547	72	111	1196	766	300	0	Content		1182	767	32705184	2924304516
32722	09:10:48.511	00:00:32.721	1964	1321,79	895,1538	0,5139417	0,4610619	597,4999	4,127276	3	1268,357	879,7567	0,5139304	0,4610491	597,4999	4,141498	1	46	1268	880						Untertest1.avi	0	880	547	72	111	1196	766	300	0	Content		1196	769	32721808	2924321140
32738	09:10:48.527	00:00:32.738	1965	1308,637	891,6019	0,5139556	0,4611125	593,4851	4,108291	3	1270,712	877,6552	0,5139834	0,4610945	597,2529	4,148633	1	46	1271	878						Untertest1.avi	0	880	547	72	111	1196	766	300	0	Content		1199	767	32738431	2924337763
32755	09:10:48.544	00:00:32.755	1966	1311,949	892,8076	0,5139623	0,4610834	597,1766	4,166829	3	1261,473	877,6602	0,5139657	0,4610693	597,1766	4,18166	1	46	1261	878						Untertest1.avi	0	880	547	72	111	1196	766	300	0	Content		1189	767	32755056	2924354388
32772	09:10:48.561	00:00:32.771	1967	1303,115	887,9882	0,5138817	0,4609722	592,782	4,118335	3	1267,151	874,0441	0,513913	0,4609548	597,1176	4,162793	1	46	1267	874						Untertest1.avi	0	880	547	72	111	1196	766	300	0	Content		1195	763	32771803	2924371135
32788	09:10:48.577	00:00:32.788	1968	1308,124	893,8311	0,5137712	0,4608109	593,4945	4,147773	3	1269,821	879,9998	0,513798	0,460793	597,061	4,187082	1	46	1270	880						Untertest1.avi	0	880	547	72	111	1196	766	300	0	Content		1198	769	32788430	2924387762
32805	09:10:48.594	00:00:32.805	1969	1307,087	885,0862	0,5136198	0,4605698	593,8618	4,150157	3	1266,956	870,6642	0,5136428	0,4605537	596,8363	4,185619	1	46	1267	871						Untertest1.avi	0	880	547	72	111	1196	766	300	0	Content		1195	760	32805052	2924404384
32822	09:10:48.611	00:00:32.821	1970	1304,913	890,0718	0,5134449	0,4603384	591,6945	4,169386	3	1271,817	876,786	0,5134792	0,4603181	596,8495	4,219928	1	46	1272	877						Untertest1.avi	0	880	547	72	111	1196	766	300	0	Content		1200	766	32821678	2924421010
32838	09:10:48.627	00:00:32.838	1971	1314,903	892,3872	0,5131791	0,46015	594,1785	4,210503	3	1271,378	877,884	0,5131899	0,4601358	596,5988	4,241855	1	46	1271	878						Untertest1.avi	0	880	547	72	111	1196	766	300	0	Content		1199	767	32838425	2924437757
32855	09:10:48.644	00:00:32.855	1972	1322,194	880,3502	0,5128928	0,4598404	593,8969	4,213361	3	1278,638	865,8372	0,5128982	0,459823	596,4925	4,246071	1	46	1279	866						Untertest1.avi	0	880	547	72	111	1196	766	300	0	Content		1207	755	32855050	2924454382
32872	09:10:48.661	00:00:32.871	1973	1299,213	807,6876	0,5125699	0,4589493	596,5045	4,251256	3	1244,336	790,64	0,5125465	0,4589411	596,5045	4,26479	1	47	1244	791						Untertest1.avi	0	880	547	72	111	1181	674	233	0	Content		1172	680	32871675	2924471007
32888	09:10:48.677	00:00:32.888	1974	1296,852	803,2209	0,5121979	0,4587664	589,5527	4,236761	3	1252,548	785,2531	0,5121492	0,4587615	596,3506	4,295995	1	47	1253	785						Untertest1.avi	0	880	547	72	111	1181	674	233	0	Content		1181	674	32888300	2924487632
32905	09:10:48.694	00:00:32.905	1975	1306,827	804,0527	0,5118484	0,4588014	596,0873	4,270194	3	1254,169	787,0963	0,5118359	0,4587905	596,0873	4,284211	1	47	1254	787						Untertest1.avi	0	880	547	72	111	1181	674	233	0	Content		1182	676	32905048	2924504380
32922	09:10:48.711	00:00:32.921	1976	1295,529	797,0443	0,5115183	0,458761	593,8548	4,277701	3	1249,905	780,0488	0,5115152	0,4587465	596,0778	4,307384	1	47	1250	780						Untertest1.avi	0	880	547	72	111	1181	674	233	0	Content		1178	669	32921669	2924521001
32938	09:10:48.727	00:00:32.938	1977	1298,004	809,175	0,5112255	0,4587071	591,5792	4,274795	3	1251,665	791,6534	0,5111936	0,4587008	595,97	4,318144	1	47	1252	792						Untertest1.avi	0	880	547	72	111	1181	674	233	0	Content		1180	681	32938295	2924537627
32955	09:10:48.744	00:00:32.954	1978	1300,105	802,1654	0,5109131	0,4586688	593,9058	4,302963	3	1254,901	784,885	0,5109177	0,458659	595,6637	4,329786	1	47	1255	785						Untertest1.avi	0	880	547	72	111	1181	674	233	0	Content		1183	674	32954919	2924554251
32972	09:10:48.761	00:00:32.971	1979	1301,297	798,3577	0,5107009	0,4586294	593,606	4,334389	3	1257,13	781,5793	0,5107032	0,4586125	595,7805	4,364452	1	47	1257	782						Untertest1.avi	0	880	547	72	111	1181	674	233	0	Content		1185	671	32971667	2924570999
[truncated: 1,724 more rows]
