# Supplementary material for: Gaze Duration Biases for Colours in Combination with Dissonant and Consonant Sounds: A Comparative Eye-Tracking Study with Orangutans
Source: PLoS One. 2015 Oct 14;10(10):e0139894. doi: 10.1371/journal.pone.0139894 (PMC4605782; doi:10.1371/journal.pone.0139894)
Supplement: S1 Data — (ZIP) [file pone.0139894.s004.zip › Plos ColourSound Data/Apes/Farben_Musik_U1/Rec 03-All-Data.tsv]

System Properties:
Operating System:	Microsoft Windows NT 6.1.7601 Service Pack 1
System User Name:	tobiiadmin
Machine Name:	LOE7690LAP
Data properties:
Recording name:	Rec 03
Recording date:	02.08.2013
Recording time:	08:44:04
Recording resolution:	1024 x 768
Export date:	09.03.2014
Export time:	12:19:19
Participant:	Dokana
Filter settings:
Eye: Average
Validity: Normal
Fixation filter: Tobii fixation filter
Velocity threshold: 35
Distance threshold: 35
Timestamp	DateTimeStamp	DateTimeStampStartOffset	Number	GazePointXLeft	GazePointYLeft	CamXLeft	CamYLeft	DistanceLeft	PupilLeft	ValidityLeft	GazePointXRight	GazePointYRight	CamXRight	CamYRight	DistanceRight	PupilRight	ValidityRight	FixationIndex	GazePointX	GazePointY	Event	EventKey	Data1	Data2	Descriptor	StimuliName	StimuliID	MediaWidth	MediaHeight	MediaPosX	MediaPosY	MappedFixationPointX	MappedFixationPointY	FixationDuration	AoiIds	AoiNames	WebGroupImage	MappedGazeDataPointX	MappedGazeDataPointY	MicroSecondTimestamp	AbsoluteMicroSecondTimestamp
7	08:44:04.586	00:00:00.007	0	603,4061	410,7148	0,4785463	0,5069125	578,4855	4,391597	0	703,0403	448,5583	0,3425032	0,5604456	587,0645	4,302177	0	0	653	430						No media	0	1024	768	0	0	602	332	24	0	Content		653	430	7285	1812495747
24	08:44:04.603	00:00:00.023	1	-1024	-768	-1	-1	-1	-1	4	-1024	-768	-1	-1	-1	-1	4		0	0						No media	0	1024	768	0	0				0	Content		0	0	23909	1812512371
41	08:44:04.620	00:00:00.040	2	-1024	-768	-1	-1	-1	-1	4	-1024	-768	-1	-1	-1	-1	4		0	0						No media	0	1024	768	0	0				0	Content		0	0	40658	1812529120
57	08:44:04.636	00:00:00.057	3	-1024	-768	-1	-1	-1	-1	4	-1024	-768	-1	-1	-1	-1	4		0	0						No media	0	1024	768	0	0				0	Content		0	0	57283	1812545745
74	08:44:04.653	00:00:00.073	4	-1024	-768	-1	-1	-1	-1	4	-1024	-768	-1	-1	-1	-1	4		0	0						No media	0	1024	768	0	0				0	Content		0	0	73951	1812562413
91	08:44:04.670	00:00:00.090	5	-1024	-768	-1	-1	-1	-1	4	-1024	-768	-1	-1	-1	-1	4		0	0						No media	0	1024	768	0	0				0	Content		0	0	90616	1812579078
107	08:44:04.686	00:00:00.107	6	-1024	-768	-1	-1	-1	-1	4	-1024	-768	-1	-1	-1	-1	4		0	0						No media	0	1024	768	0	0				0	Content		0	0	107284	1812595746
124	08:44:04.703	00:00:00.123	7	-1024	-768	-1	-1	-1	-1	4	-1024	-768	-1	-1	-1	-1	4		0	0						No media	0	1024	768	0	0				0	Content		0	0	123907	1812612369
141	08:44:04.720	00:00:00.140	8	-1024	-768	-1	-1	-1	-1	4	-1024	-768	-1	-1	-1	-1	4		0	0						No media	0	1024	768	0	0				0	Content		0	0	140574	1812629036
157	08:44:04.736	00:00:00.157	9	-1024	-768	-1	-1	-1	-1	4	-1024	-768	-1	-1	-1	-1	4		0	0						No media	0	1024	768	0	0				0	Content		0	0	157226	1812645688
174	08:44:04.753	00:00:00.173	10	-1024	-768	-1	-1	-1	-1	4	-1024	-768	-1	-1	-1	-1	4		0	0						No media	0	1024	768	0	0				0	Content		0	0	173893	1812662355
191	08:44:04.770	00:00:00.190	11	-1024	-768	-1	-1	-1	-1	4	-1024	-768	-1	-1	-1	-1	4		0	0						No media	0	1024	768	0	0				0	Content		0	0	190561	1812679023
207	08:44:04.786	00:00:00.207	12	-1024	-768	-1	-1	-1	-1	4	-1024	-768	-1	-1	-1	-1	4		0	0						No media	0	1024	768	0	0				0	Content		0	0	207250	1812695712
224	08:44:04.803	00:00:00.223	13	-1024	-768	-1	-1	-1	-1	4	-1024	-768	-1	-1	-1	-1	4		0	0						No media	0	1024	768	0	0				0	Content		0	0	223919	1812712381
241	08:44:04.820	00:00:00.240	14	-1024	-768	-1	-1	-1	-1	4	-1024	-768	-1	-1	-1	-1	4		0	0						No media	0	1024	768	0	0				0	Content		0	0	240587	1812729049
257	08:44:04.836	00:00:00.257	15	-1024	-768	-1	-1	-1	-1	4	-1024	-768	-1	-1	-1	-1	4		0	0						No media	0	1024	768	0	0				0	Content		0	0	257199	1812745661
274	08:44:04.853	00:00:00.273	16	-1024	-768	-1	-1	-1	-1	4	-1024	-768	-1	-1	-1	-1	4		0	0						No media	0	1024	768	0	0				0	Content		0	0	273868	1812762330
290	08:44:04.869	00:00:00.290	17	-1024	-768	-1	-1	-1	-1	4	-1024	-768	-1	-1	-1	-1	4		0	0						No media	0	1024	768	0	0				0	Content		0	0	290435	1812778897
308	08:44:04.887	00:00:00.308	18	-1024	-768	-1	-1	-1	-1	4	-1024	-768	-1	-1	-1	-1	4		0	0						No media	0	1024	768	0	0				0	Content		0	0	308060	1812796522
325	08:44:04.904	00:00:00.324	19	-1024	-768	-1	-1	-1	-1	4	-1024	-768	-1	-1	-1	-1	4		0	0						No media	0	1024	768	0	0				0	Content		0	0	324729	1812813191
341	08:44:04.920	00:00:00.341	20	-1024	-768	-1	-1	-1	-1	4	-1024	-768	-1	-1	-1	-1	4		0	0						No media	0	1024	768	0	0				0	Content		0	0	341095	1812829557
358	08:44:04.937	00:00:00.357	21	-1024	-768	-1	-1	-1	-1	4	-1024	-768	-1	-1	-1	-1	4		0	0						No media	0	1024	768	0	0				0	Content		0	0	357764	1812846226
374	08:44:04.953	00:00:00.374	22	-1024	-768	-1	-1	-1	-1	4	-1024	-768	-1	-1	-1	-1	4		0	0						No media	0	1024	768	0	0				0	Content		0	0	374433	1812862895
391	08:44:04.970	00:00:00.390	23	-1024	-768	-1	-1	-1	-1	4	-1024	-768	-1	-1	-1	-1	4		0	0						No media	0	1024	768	0	0				0	Content		0	0	390894	1812879356
408	08:44:04.987	00:00:00.407	24	-1024	-768	-1	-1	-1	-1	4	-1024	-768	-1	-1	-1	-1	4		0	0						No media	0	1024	768	0	0				0	Content		0	0	407563	1812896025
424	08:44:05.003	00:00:00.424	25	-1024	-768	-1	-1	-1	-1	4	-1024	-768	-1	-1	-1	-1	4		0	0						No media	0	1024	768	0	0				0	Content		0	0	424232	1812912694
441	08:44:05.020	00:00:00.440	26	-1024	-768	-1	-1	-1	-1	4	-1024	-768	-1	-1	-1	-1	4		0	0						No media	0	1024	768	0	0				0	Content		0	0	440651	1812929113
457	08:44:05.036	00:00:00.457	27	-1024	-768	-1	-1	-1	-1	4	-1024	-768	-1	-1	-1	-1	4		0	0						No media	0	1024	768	0	0				0	Content		0	0	457320	1812945782
474	08:44:05.053	00:00:00.473	28	-1024	-768	-1	-1	-1	-1	4	-1024	-768	-1	-1	-1	-1	4		0	0						No media	0	1024	768	0	0				0	Content		0	0	473923	1812962385
491	08:44:05.070	00:00:00.490	29	-1024	-768	-1	-1	-1	-1	4	-1024	-768	-1	-1	-1	-1	4		0	0						No media	0	1024	768	0	0				0	Content		0	0	490592	1812979054
507	08:44:05.086	00:00:00.507	30	-1024	-768	-1	-1	-1	-1	4	-1024	-768	-1	-1	-1	-1	4		0	0						No media	0	1024	768	0	0				0	Content		0	0	507261	1812995723
524	08:44:05.103	00:00:00.523	31	-1024	-768	-1	-1	-1	-1	4	-1024	-768	-1	-1	-1	-1	4		0	0						No media	0	1024	768	0	0				0	Content		0	0	523824	1813012286
540	08:44:05.119	00:00:00.540	32	-1024	-768	-1	-1	-1	-1	4	-1024	-768	-1	-1	-1	-1	4		0	0						No media	0	1024	768	0	0				0	Content		0	0	540493	1813028955
557	08:44:05.136	00:00:00.557	33	-1024	-768	-1	-1	-1	-1	4	-1024	-768	-1	-1	-1	-1	4		0	0						No media	0	1024	768	0	0				0	Content		0	0	557162	1813045624
574	08:44:05.153	00:00:00.573	34	-1024	-768	-1	-1	-1	-1	4	-1024	-768	-1	-1	-1	-1	4		0	0						No media	0	1024	768	0	0				0	Content		0	0	573758	1813062220
590	08:44:05.169	00:00:00.590	35	-1024	-768	-1	-1	-1	-1	4	-1024	-768	-1	-1	-1	-1	4		0	0						No media	0	1024	768	0	0				0	Content		0	0	590427	1813078889
607	08:44:05.186	00:00:00.607	36	-1024	-768	-1	-1	-1	-1	4	-1024	-768	-1	-1	-1	-1	4		0	0						No media	0	1024	768	0	0				0	Content		0	0	607096	1813095558
624	08:44:05.203	00:00:00.623	37	-1024	-768	-1	-1	-1	-1	4	-1024	-768	-1	-1	-1	-1	4		0	0						No media	0	1024	768	0	0				0	Content		0	0	623924	1813112386
641	08:44:05.220	00:00:00.640	38	-1024	-768	-1	-1	-1	-1	4	-1024	-768	-1	-1	-1	-1	4		0	0						No media	0	1024	768	0	0				0	Content		0	0	640592	1813129054
657	08:44:05.236	00:00:00.657	39	-1024	-768	-1	-1	-1	-1	4	-1024	-768	-1	-1	-1	-1	4		0	0						No media	0	1024	768	0	0				0	Content		0	0	657261	1813145723
674	08:44:05.253	00:00:00.674	40	-1024	-768	-1	-1	-1	-1	4	-1024	-768	-1	-1	-1	-1	4		0	0						No media	0	1024	768	0	0				0	Content		0	0	674242	1813162704
691	08:44:05.270	00:00:00.690	41	-1024	-768	-1	-1	-1	-1	4	-1024	-768	-1	-1	-1	-1	4		0	0						No media	0	1024	768	0	0				0	Content		0	0	690911	1813179373
708	08:44:05.287	00:00:00.707	42	-1024	-768	-1	-1	-1	-1	4	-1024	-768	-1	-1	-1	-1	4		0	0						No media	0	1024	768	0	0				0	Content		0	0	707580	1813196042
725	08:44:05.304	00:00:00.724	43	-1024	-768	-1	-1	-1	-1	4	-1024	-768	-1	-1	-1	-1	4		0	0						No media	0	1024	768	0	0				0	Content		0	0	724901	1813213363
742	08:44:05.321	00:00:00.741	44	-1024	-768	-1	-1	-1	-1	4	-1024	-768	-1	-1	-1	-1	4		0	0						No media	0	1024	768	0	0				0	Content		0	0	741570	1813230032
758	08:44:05.337	00:00:00.757	45	-1024	-768	-1	-1	-1	-1	4	-1024	-768	-1	-1	-1	-1	4		0	0						No media	0	1024	768	0	0				0	Content		0	0	757784	1813246246
774	08:44:05.353	00:00:00.774	46	-1024	-768	-1	-1	-1	-1	4	-1024	-768	-1	-1	-1	-1	4		0	0						No media	0	1024	768	0	0				0	Content		0	0	774453	1813262915
791	08:44:05.370	00:00:00.791	47	-1024	-768	-1	-1	-1	-1	4	-1024	-768	-1	-1	-1	-1	4		0	0						No media	0	1024	768	0	0				0	Content		0	0	791122	1813279584
807	08:44:05.386	00:00:00.807	48	-1024	-768	-1	-1	-1	-1	4	-1024	-768	-1	-1	-1	-1	4		0	0						No media	0	1024	768	0	0				0	Content		0	0	807353	1813295815
824	08:44:05.403	00:00:00.824	49	-1024	-768	-1	-1	-1	-1	4	-1024	-768	-1	-1	-1	-1	4		0	0						No media	0	1024	768	0	0				0	Content		0	0	824022	1813312484
840	08:44:05.419	00:00:00.840	50	-1024	-768	-1	-1	-1	-1	4	-1024	-768	-1	-1	-1	-1	4		0	0						No media	0	1024	768	0	0				0	Content		0	0	840427	1813328889
857	08:44:05.436	00:00:00.857	51	-1024	-768	-1	-1	-1	-1	4	-1024	-768	-1	-1	-1	-1	4		0	0						No media	0	1024	768	0	0				0	Content		0	0	857096	1813345558
874	08:44:05.453	00:00:00.873	52	-1024	-768	-1	-1	-1	-1	4	-1024	-768	-1	-1	-1	-1	4		0	0						No media	0	1024	768	0	0				0	Content		0	0	873659	1813362121
890	08:44:05.469	00:00:00.890	53	-1024	-768	-1	-1	-1	-1	4	-1024	-768	-1	-1	-1	-1	4		0	0						No media	0	1024	768	0	0				0	Content		0	0	890328	1813378790
907	08:44:05.486	00:00:00.906	54	410,925	528,2052	0,3371306	0,5546418	485,2941	4,114442	3	410,925	528,2052	0,3371306	0,5546418	485,2941	4,114442	1	1	411	528						No media	0	1024	768	0	0	1068	414	50	0	Content		411	528	906834	1813395296
923	08:44:05.502	00:00:00.923	55	788,8278	483,0312	0,4314527	0,5029806	385,3568	2,71375	0	1347,441	341,4639	0,3415572	0,5571479	594,2703	4,010821	0	1	1068	412						No media	0	1024	768	0	0	1068	414	50	0	Content		1068	412	923459	1813411921
940	08:44:05.519	00:00:00.940	56	787,9491	481,6563	0,432153	0,5030322	387,6282	2,693816	0	1356,854	347,04	0,3413237	0,5571895	592,3813	4,032658	0	1	1072	414						No media	0	1024	768	0	0	1068	414	50	0	Content		1072	414	940084	1813428546
957	08:44:05.536	00:00:00.956	57	-1024	-768	-1	-1	-1	-1	4	-1024	-768	-1	-1	-1	-1	4		0	0						No media	0	1024	768	0	0				0	Content		0	0	956836	1813445298
973	08:44:05.552	00:00:00.973	58	-1024	-768	-1	-1	-1	-1	4	-1024	-768	-1	-1	-1	-1	4		0	0						No media	0	1024	768	0	0				0	Content		0	0	973458	1813461920
990	08:44:05.569	00:00:00.990	59	-1024	-768	-1	-1	-1	-1	4	-1024	-768	-1	-1	-1	-1	4		0	0						No media	0	1024	768	0	0				0	Content		0	0	990084	1813478546
1007	08:44:05.586	00:00:01.006	60	-1024	-768	-1	-1	-1	-1	4	-1024	-768	-1	-1	-1	-1	4		0	0						No media	0	1024	768	0	0				0	Content		0	0	1006753	1813495215
1023	08:44:05.602	00:00:01.023	61	-1024	-768	-1	-1	-1	-1	4	-1024	-768	-1	-1	-1	-1	4		0	0						No media	0	1024	768	0	0				0	Content		0	0	1023459	1813511921
1040	08:44:05.619	00:00:01.040	62	-1024	-768	-1	-1	-1	-1	4	-1024	-768	-1	-1	-1	-1	4		0	0						No media	0	1024	768	0	0				0	Content		0	0	1040118	1813528580
1057	08:44:05.636	00:00:01.056	63	-1024	-768	-1	-1	-1	-1	4	-1024	-768	-1	-1	-1	-1	4		0	0						No media	0	1024	768	0	0				0	Content		0	0	1056787	1813545249
1073	08:44:05.652	00:00:01.073	64	-1024	-768	-1	-1	-1	-1	4	-1024	-768	-1	-1	-1	-1	4		0	0						No media	0	1024	768	0	0				0	Content		0	0	1073411	1813561873
1090	08:44:05.669	00:00:01.090	65	-1024	-768	-1	-1	-1	-1	4	-1024	-768	-1	-1	-1	-1	4		0	0						No media	0	1024	768	0	0				0	Content		0	0	1090080	1813578542
1107	08:44:05.686	00:00:01.106	66	551,7999	535,974	0,4307241	0,5025345	387,6282	2,794855	0	-1024	-768	-1	-1	-1	-1	4	2	552	536						No media	0	1024	768	0	0	586	467	117	0	Content		552	536	1106786	1813595248
1123	08:44:05.702	00:00:01.123	67	541,838	561,7881	0,4307462	0,503182	387,6282	2,765547	0	-1024	-768	-1	-1	-1	-1	4	2	542	562						No media	0	1024	768	0	0	586	467	117	0	Content		542	562	1123427	1813611889
1140	08:44:05.719	00:00:01.140	68	588,5836	463,647	0,4732721	0,5028937	565,7796	3,90516	1	481,87	459,8468	0,4029906	0,5307344	592,3813	3,867883	3	2	589	464						No media	0	1024	768	0	0	586	467	117	0	Content		589	464	1140040	1813628502
1157	08:44:05.736	00:00:01.156	69	586,4067	466,8852	0,4732433	0,5025048	565,7855	3,916523	0	-1024	-768	-1	-1	-1	-1	4	2	586	467						No media	0	1024	768	0	0	586	467	117	0	Content		586	467	1156666	1813645128
1173	08:44:05.752	00:00:01.173	70	591,1212	466,8677	0,4731999	0,5023134	565,8324	3,900914	0	-1024	-768	-1	-1	-1	-1	4	2	591	467						No media	0	1024	768	0	0	586	467	117	0	Content		591	467	1173426	1813661888
1190	08:44:05.769	00:00:01.190	71	587,8383	459,2133	0,4731287	0,5023661	565,9726	3,921643	0	-1024	-768	-1	-1	-1	-1	4	2	588	459						No media	0	1024	768	0	0	586	467	117	0	Content		588	459	1190041	1813678503
1207	08:44:05.786	00:00:01.206	72	428,2392	478,4905	0,4706701	0,5031989	579,3253	3,97027	0	-1024	-768	-1	-1	-1	-1	4	2	428	478						No media	0	1024	768	0	0	586	467	117	0	Content		428	478	1206666	1813695128
1223	08:44:05.802	00:00:01.223	73	-1024	-768	-1	-1	-1	-1	4	-1024	-768	-1	-1	-1	-1	4		0	0						No media	0	1024	768	0	0				0	Content		0	0	1223292	1813711754
1240	08:44:05.819	00:00:01.239	74	-1024	-768	-1	-1	-1	-1	4	-1024	-768	-1	-1	-1	-1	4		0	0						No media	0	1024	768	0	0				0	Content		0	0	1239969	1813728431
1257	08:44:05.836	00:00:01.256	75	-1024	-768	-1	-1	-1	-1	4	-1024	-768	-1	-1	-1	-1	4		0	0						No media	0	1024	768	0	0				0	Content		0	0	1256594	1813745056
1273	08:44:05.852	00:00:01.273	76	-1024	-768	-1	-1	-1	-1	4	-1024	-768	-1	-1	-1	-1	4		0	0						No media	0	1024	768	0	0				0	Content		0	0	1273212	1813761674
1290	08:44:05.869	00:00:01.289	77	-1024	-768	-1	-1	-1	-1	4	-1024	-768	-1	-1	-1	-1	4		0	0						No media	0	1024	768	0	0				0	Content		0	0	1289880	1813778342
1307	08:44:05.886	00:00:01.306	78	-1024	-768	-1	-1	-1	-1	4	-1024	-768	-1	-1	-1	-1	4		0	0						No media	0	1024	768	0	0				0	Content		0	0	1306591	1813795053
1323	08:44:05.902	00:00:01.323	79	-1024	-768	-1	-1	-1	-1	4	-1024	-768	-1	-1	-1	-1	4		0	0						No media	0	1024	768	0	0				0	Content		0	0	1323215	1813811677
1340	08:44:05.919	00:00:01.339	80	-1024	-768	-1	-1	-1	-1	4	-1024	-768	-1	-1	-1	-1	4		0	0						No media	0	1024	768	0	0				0	Content		0	0	1339840	1813828302
1357	08:44:05.936	00:00:01.356	81	-1024	-768	-1	-1	-1	-1	4	-1024	-768	-1	-1	-1	-1	4		0	0						No media	0	1024	768	0	0				0	Content		0	0	1356525	1813844987
1373	08:44:05.952	00:00:01.373	82	-1024	-768	-1	-1	-1	-1	4	-1024	-768	-1	-1	-1	-1	4		0	0						No media	0	1024	768	0	0				0	Content		0	0	1373193	1813861655
1390	08:44:05.969	00:00:01.389	83	-1024	-768	-1	-1	-1	-1	4	-1024	-768	-1	-1	-1	-1	4		0	0						No media	0	1024	768	0	0				0	Content		0	0	1389835	1813878297
1406	08:44:05.985	00:00:01.406	84	-1024	-768	-1	-1	-1	-1	4	-1024	-768	-1	-1	-1	-1	4		0	0						No media	0	1024	768	0	0				0	Content		0	0	1406458	1813894920
1423	08:44:06.002	00:00:01.423	85	-1024	-768	-1	-1	-1	-1	4	-1024	-768	-1	-1	-1	-1	4		0	0						No media	0	1024	768	0	0				0	Content		0	0	1423149	1813911611
1440	08:44:06.019	00:00:01.439	86	-1024	-768	-1	-1	-1	-1	4	-1024	-768	-1	-1	-1	-1	4		0	0						No media	0	1024	768	0	0				0	Content		0	0	1439817	1813928279
1456	08:44:06.035	00:00:01.456	87	-1024	-768	-1	-1	-1	-1	4	-1024	-768	-1	-1	-1	-1	4		0	0						No media	0	1024	768	0	0				0	Content		0	0	1456460	1813944922
1473	08:44:06.052	00:00:01.473	88	-1024	-768	-1	-1	-1	-1	4	-1024	-768	-1	-1	-1	-1	4		0	0						No media	0	1024	768	0	0				0	Content		0	0	1473125	1813961587
1490	08:44:06.069	00:00:01.489	89	-1024	-768	-1	-1	-1	-1	4	-1024	-768	-1	-1	-1	-1	4		0	0						No media	0	1024	768	0	0				0	Content		0	0	1489751	1813978213
1506	08:44:06.085	00:00:01.506	90	-1024	-768	-1	-1	-1	-1	4	-1024	-768	-1	-1	-1	-1	4		0	0						No media	0	1024	768	0	0				0	Content		0	0	1506419	1813994881
1523	08:44:06.102	00:00:01.523	91	-1024	-768	-1	-1	-1	-1	4	-1024	-768	-1	-1	-1	-1	4		0	0						No media	0	1024	768	0	0				0	Content		0	0	1523086	1814011548
1540	08:44:06.119	00:00:01.539	92	-1024	-768	-1	-1	-1	-1	4	-1024	-768	-1	-1	-1	-1	4		0	0						No media	0	1024	768	0	0				0	Content		0	0	1539723	1814028185
1556	08:44:06.135	00:00:01.556	93	-1024	-768	-1	-1	-1	-1	4	-1024	-768	-1	-1	-1	-1	4		0	0						No media	0	1024	768	0	0				0	Content		0	0	1556391	1814044853
1573	08:44:06.152	00:00:01.573	94	-1024	-768	-1	-1	-1	-1	4	-1024	-768	-1	-1	-1	-1	4		0	0						No media	0	1024	768	0	0				0	Content		0	0	1573058	1814061520
1590	08:44:06.169	00:00:01.589	95	-1024	-768	-1	-1	-1	-1	4	-1024	-768	-1	-1	-1	-1	4		0	0						No media	0	1024	768	0	0				0	Content		0	0	1589720	1814078182
1606	08:44:06.185	00:00:01.606	96	-1024	-768	-1	-1	-1	-1	4	-1024	-768	-1	-1	-1	-1	4		0	0						No media	0	1024	768	0	0				0	Content		0	0	1606388	1814094850
1623	08:44:06.202	00:00:01.623	97	-1024	-768	-1	-1	-1	-1	4	-1024	-768	-1	-1	-1	-1	4		0	0						No media	0	1024	768	0	0				0	Content		0	0	1623003	1814111465
1640	08:44:06.219	00:00:01.639	98	-1024	-768	-1	-1	-1	-1	4	-1024	-768	-1	-1	-1	-1	4		0	0						No media	0	1024	768	0	0				0	Content		0	0	1639671	1814128133
1641	08:44:06.220																				MovieStart	128	0	0	Untertest1.avi
1656	08:44:06.235	00:00:01.656	99	-1024	-768	-1	-1	-1	-1	4	-1024	-768	-1	-1	-1	-1	4		0	0						Untertest1.avi	0	880	547	72	111				0	Content		-72	-111	1656362	1814144824
1673	08:44:06.252	00:00:01.673	100	-1024	-768	-1	-1	-1	-1	4	-1024	-768	-1	-1	-1	-1	4		0	0						Untertest1.avi	0	880	547	72	111				0	Content		-72	-111	1673030	1814161492
1690	08:44:06.269	00:00:01.689	101	-1024	-768	-1	-1	-1	-1	4	-1024	-768	-1	-1	-1	-1	4		0	0						Untertest1.avi	0	880	547	72	111				0	Content		-72	-111	1689672	1814178134
1706	08:44:06.285	00:00:01.706	102	-1024	-768	-1	-1	-1	-1	4	-1024	-768	-1	-1	-1	-1	4		0	0						Untertest1.avi	0	880	547	72	111				0	Content		-72	-111	1706241	1814194703
1723	08:44:06.302	00:00:01.723	103	-1024	-768	-1	-1	-1	-1	4	-1024	-768	-1	-1	-1	-1	4		0	0						Untertest1.avi	0	880	547	72	111				0	Content		-72	-111	1723116	1814211578
1740	08:44:06.319	00:00:01.739	104	-1024	-768	-1	-1	-1	-1	4	-1024	-768	-1	-1	-1	-1	4		0	0						Untertest1.avi	0	880	547	72	111				0	Content		-72	-111	1739783	1814228245
1756	08:44:06.335	00:00:01.756	105	-1024	-768	-1	-1	-1	-1	4	-1024	-768	-1	-1	-1	-1	4		0	0						Untertest1.avi	0	880	547	72	111				0	Content		-72	-111	1756451	1814244913
1773	08:44:06.352	00:00:01.773	106	-1024	-768	-1	-1	-1	-1	4	-1024	-768	-1	-1	-1	-1	4		0	0						Untertest1.avi	0	880	547	72	111				0	Content		-72	-111	1773463	1814261925
1790	08:44:06.369	00:00:01.790	107	-1024	-768	-1	-1	-1	-1	4	-1024	-768	-1	-1	-1	-1	4		0	0						Untertest1.avi	0	880	547	72	111				0	Content		-72	-111	1790131	1814278593
1807	08:44:06.386	00:00:01.806	108	-1024	-768	-1	-1	-1	-1	4	-1024	-768	-1	-1	-1	-1	4		0	0						Untertest1.avi	0	880	547	72	111				0	Content		-72	-111	1806798	1814295260
1824	08:44:06.403	00:00:01.823	109	-1024	-768	-1	-1	-1	-1	4	-1024	-768	-1	-1	-1	-1	4		0	0						Untertest1.avi	0	880	547	72	111				0	Content		-72	-111	1823862	1814312324
1841	08:44:06.420	00:00:01.840	110	-1024	-768	-1	-1	-1	-1	4	-1024	-768	-1	-1	-1	-1	4		0	0						Untertest1.avi	0	880	547	72	111				0	Content		-72	-111	1840530	1814328992
1857	08:44:06.436	00:00:01.857	111	-1024	-768	-1	-1	-1	-1	4	-1024	-768	-1	-1	-1	-1	4		0	0						Untertest1.avi	0	880	547	72	111				0	Content		-72	-111	1857197	1814345659
1874	08:44:06.453	00:00:01.873	112	-1024	-768	-1	-1	-1	-1	4	-1024	-768	-1	-1	-1	-1	4		0	0						Untertest1.avi	0	880	547	72	111				0	Content		-72	-111	1873509	1814361971
1890	08:44:06.469	00:00:01.890	113	-1024	-768	-1	-1	-1	-1	4	-1024	-768	-1	-1	-1	-1	4		0	0						Untertest1.avi	0	880	547	72	111				0	Content		-72	-111	1890177	1814378639
1907	08:44:06.486	00:00:01.906	114	-1024	-768	-1	-1	-1	-1	4	-1024	-768	-1	-1	-1	-1	4		0	0						Untertest1.avi	0	880	547	72	111				0	Content		-72	-111	1906844	1814395306
1923	08:44:06.502	00:00:01.923	115	-1024	-768	-1	-1	-1	-1	4	-1024	-768	-1	-1	-1	-1	4		0	0						Untertest1.avi	0	880	547	72	111				0	Content		-72	-111	1923266	1814411728
1940	08:44:06.519	00:00:01.939	116	-1024	-768	-1	-1	-1	-1	4	-1024	-768	-1	-1	-1	-1	4		0	0						Untertest1.avi	0	880	547	72	111				0	Content		-72	-111	1939934	1814428396
1957	08:44:06.536	00:00:01.956	117	-1024	-768	-1	-1	-1	-1	4	-1024	-768	-1	-1	-1	-1	4		0	0						Untertest1.avi	0	880	547	72	111				0	Content		-72	-111	1956601	1814445063
1973	08:44:06.552	00:00:01.973	118	-1024	-768	-1	-1	-1	-1	4	-1024	-768	-1	-1	-1	-1	4		0	0						Untertest1.avi	0	880	547	72	111				0	Content		-72	-111	1973042	1814461504
1990	08:44:06.569	00:00:01.989	119	-1024	-768	-1	-1	-1	-1	4	-1024	-768	-1	-1	-1	-1	4		0	0						Untertest1.avi	0	880	547	72	111				0	Content		-72	-111	1989710	1814478172
2006	08:44:06.585	00:00:02.006	120	-1024	-768	-1	-1	-1	-1	4	-1024	-768	-1	-1	-1	-1	4		0	0						Untertest1.avi	0	880	547	72	111				0	Content		-72	-111	2006278	1814494740
2023	08:44:06.602	00:00:02.022	121	-1024	-768	-1	-1	-1	-1	4	-1024	-768	-1	-1	-1	-1	4		0	0						Untertest1.avi	0	880	547	72	111				0	Content		-72	-111	2022945	1814511407
2040	08:44:06.619	00:00:02.039	122	-1024	-768	-1	-1	-1	-1	4	-1024	-768	-1	-1	-1	-1	4		0	0						Untertest1.avi	0	880	547	72	111				0	Content		-72	-111	2039613	1814528075
2056	08:44:06.635	00:00:02.056	123	-1024	-768	-1	-1	-1	-1	4	-1024	-768	-1	-1	-1	-1	4		0	0						Untertest1.avi	0	880	547	72	111				0	Content		-72	-111	2056197	1814544659
2073	08:44:06.652	00:00:02.072	124	-1024	-768	-1	-1	-1	-1	4	-1024	-768	-1	-1	-1	-1	4		0	0						Untertest1.avi	0	880	547	72	111				0	Content		-72	-111	2072864	1814561326
2090	08:44:06.669	00:00:02.089	125	-1024	-768	-1	-1	-1	-1	4	-1024	-768	-1	-1	-1	-1	4		0	0						Untertest1.avi	0	880	547	72	111				0	Content		-72	-111	2089532	1814577994
2106	08:44:06.685	00:00:02.106	126	-1024	-768	-1	-1	-1	-1	4	-1024	-768	-1	-1	-1	-1	4		0	0						Untertest1.avi	0	880	547	72	111				0	Content		-72	-111	2106143	1814594605
2123	08:44:06.702	00:00:02.122	127	-1024	-768	-1	-1	-1	-1	4	-1024	-768	-1	-1	-1	-1	4		0	0						Untertest1.avi	0	880	547	72	111				0	Content		-72	-111	2122810	1814611272
2139	08:44:06.718	00:00:02.139	128	-1024	-768	-1	-1	-1	-1	4	-1024	-768	-1	-1	-1	-1	4		0	0						Untertest1.avi	0	880	547	72	111				0	Content		-72	-111	2139478	1814627940
2156	08:44:06.735	00:00:02.156	129	-1024	-768	-1	-1	-1	-1	4	-1024	-768	-1	-1	-1	-1	4		0	0						Untertest1.avi	0	880	547	72	111				0	Content		-72	-111	2156146	1814644608
2173	08:44:06.752	00:00:02.172	130	-1024	-768	-1	-1	-1	-1	4	-1024	-768	-1	-1	-1	-1	4		0	0						Untertest1.avi	0	880	547	72	111				0	Content		-72	-111	2172598	1814661060
2189	08:44:06.768	00:00:02.189	131	-1024	-768	-1	-1	-1	-1	4	-1024	-768	-1	-1	-1	-1	4		0	0						Untertest1.avi	0	880	547	72	111				0	Content		-72	-111	2189350	1814677812
2206	08:44:06.785	00:00:02.205	132	-1024	-768	-1	-1	-1	-1	4	-1024	-768	-1	-1	-1	-1	4		0	0						Untertest1.avi	0	880	547	72	111				0	Content		-72	-111	2205971	1814694433
2223	08:44:06.802	00:00:02.222	133	-1024	-768	-1	-1	-1	-1	4	-1024	-768	-1	-1	-1	-1	4		0	0						Untertest1.avi	0	880	547	72	111				0	Content		-72	-111	2222639	1814711101
2239	08:44:06.818	00:00:02.239	134	-1024	-768	-1	-1	-1	-1	4	-1024	-768	-1	-1	-1	-1	4		0	0						Untertest1.avi	0	880	547	72	111				0	Content		-72	-111	2239302	1814727764
2256	08:44:06.835	00:00:02.255	135	-1024	-768	-1	-1	-1	-1	4	-1024	-768	-1	-1	-1	-1	4		0	0						Untertest1.avi	0	880	547	72	111				0	Content		-72	-111	2255970	1814744432
2273	08:44:06.852	00:00:02.272	136	157,9352	142,3258	0,476171	0,492805	588,0865	4,037636	0	215,5948	169,6763	0,3389287	0,5541624	588,3753	3,851631	0	3	187	156						Untertest1.avi	0	880	547	72	111	162	53	183	0	Content		115	45	2272587	1814761049
2289	08:44:06.868	00:00:02.289	137	286,404	178,0584	0,3406713	0,5539173	592,2053	3,888605	1	290,1006	183,1946	0,3402472	0,553924	588,3727	3,864448	3	3	286	178						Untertest1.avi	0	880	547	72	111	162	53	183	0	Content		214	67	2289208	1814777670
2306	08:44:06.885	00:00:02.305	138	-1024	-768	-1	-1	-1	-1	4	-1024	-768	-1	-1	-1	-1	4	3	0	0						Untertest1.avi	0	880	547	72	111	162	53	183	0	Content		-72	-111	2305831	1814794293
2323	08:44:06.902	00:00:02.322	139	236,8235	160,4322	0,4783371	0,4926762	580,5933	3,86659	0	239,0728	169,0936	0,3391767	0,5539471	594,3031	3,657756	0	3	238	165						Untertest1.avi	0	880	547	72	111	162	53	183	0	Content		166	54	2322585	1814811047
2339	08:44:06.918	00:00:02.339	140	235,1797	149,6431	0,479112	0,4924624	584,7579	3,896817	0	230,3589	177,958	0,3397242	0,5537461	584,6486	3,572691	0	3	233	164						Untertest1.avi	0	880	547	72	111	162	53	183	0	Content		161	53	2339203	1814827665
2356	08:44:06.935	00:00:02.355	141	152,6908	134,0767	0,4763207	0,4924215	588,2385	3,84481	0	243,2536	176,0424	0,3398517	0,553412	584,6464	3,53163	0	3	198	155						Untertest1.avi	0	880	547	72	111	162	53	183	0	Content		126	44	2355830	1814844292
2372	08:44:06.951	00:00:02.372	142	225,629	145,5375	0,4791729	0,4919263	583,5435	3,793951	0	242,4359	171,3383	0,3397812	0,5531954	589,0537	3,520339	0	3	234	158						Untertest1.avi	0	880	547	72	111	162	53	183	0	Content		162	47	2372452	1814860914
2389	08:44:06.968	00:00:02.389	143	153,9546	139,9434	0,4764811	0,4920396	589,5493	3,845861	0	227,3438	174,1385	0,3402201	0,5530981	584,6458	3,3993	0	3	191	157						Untertest1.avi	0	880	547	72	111	162	53	183	0	Content		119	46	2389201	1814877663
2406	08:44:06.985	00:00:02.405	144	231,9612	155,12	0,4794007	0,4918893	582,3122	3,770632	0	291,9359	171,3513	0,3405215	0,5530325	585,7468	3,614214	0	3	262	163						Untertest1.avi	0	880	547	72	111	162	53	183	0	Content		190	52	2405825	1814894287
2422	08:44:07.001	00:00:02.422	145	169,6093	187,8101	0,4769612	0,4940211	587,7204	3,74186	0	209,7193	236,6578	0,3397501	0,5545055	588,7985	3,726332	0	3	190	212						Untertest1.avi	0	880	547	72	111	162	53	183	0	Content		118	101	2422450	1814910912
2439	08:44:07.018	00:00:02.439	146	270,8878	285,6336	0,4795173	0,4965515	587,2668	3,792305	0	301,9911	322,0823	0,3418687	0,5562389	594,1691	3,643823	0	3	286	304						Untertest1.avi	0	880	547	72	111	162	53	183	0	Content		214	193	2439081	1814927543
2456	08:44:07.035	00:00:02.455	147	-1024	-768	-1	-1	-1	-1	4	-1024	-768	-1	-1	-1	-1	4		0	0						Untertest1.avi	0	880	547	72	111				0	Content		-72	-111	2455799	1814944261
2472	08:44:07.051	00:00:02.472	148	-1024	-768	-1	-1	-1	-1	4	-1024	-768	-1	-1	-1	-1	4		0	0						Untertest1.avi	0	880	547	72	111				0	Content		-72	-111	2472467	1814960929
2489	08:44:07.068	00:00:02.489	149	-1024	-768	-1	-1	-1	-1	4	-1024	-768	-1	-1	-1	-1	4		0	0						Untertest1.avi	0	880	547	72	111				0	Content		-72	-111	2489150	1814977612
2506	08:44:07.085	00:00:02.505	150	-1024	-768	-1	-1	-1	-1	4	-1024	-768	-1	-1	-1	-1	4		0	0						Untertest1.avi	0	880	547	72	111				0	Content		-72	-111	2505774	1814994236
2522	08:44:07.101	00:00:02.522	151	-1024	-768	-1	-1	-1	-1	4	-1024	-768	-1	-1	-1	-1	4		0	0						Untertest1.avi	0	880	547	72	111				0	Content		-72	-111	2522400	1815010862
2539	08:44:07.118	00:00:02.539	152	-1024	-768	-1	-1	-1	-1	4	-1024	-768	-1	-1	-1	-1	4		0	0						Untertest1.avi	0	880	547	72	111				0	Content		-72	-111	2539148	1815027610
2556	08:44:07.135	00:00:02.555	153	-1024	-768	-1	-1	-1	-1	4	-1024	-768	-1	-1	-1	-1	4		0	0						Untertest1.avi	0	880	547	72	111				0	Content		-72	-111	2555774	1815044236
2572	08:44:07.151	00:00:02.572	154	-1024	-768	-1	-1	-1	-1	4	-1024	-768	-1	-1	-1	-1	4		0	0						Untertest1.avi	0	880	547	72	111				0	Content		-72	-111	2572398	1815060860
2589	08:44:07.168	00:00:02.589	155	-1024	-768	-1	-1	-1	-1	4	-1024	-768	-1	-1	-1	-1	4		0	0						Untertest1.avi	0	880	547	72	111				0	Content		-72	-111	2589024	1815077486
2606	08:44:07.185	00:00:02.605	156	-1024	-768	-1	-1	-1	-1	4	-1024	-768	-1	-1	-1	-1	4		0	0						Untertest1.avi	0	880	547	72	111				0	Content		-72	-111	2605775	1815094237
2622	08:44:07.201	00:00:02.622	157	-1024	-768	-1	-1	-1	-1	4	-1024	-768	-1	-1	-1	-1	4		0	0						Untertest1.avi	0	880	547	72	111				0	Content		-72	-111	2622398	1815110860
2639	08:44:07.218	00:00:02.639	158	-1024	-768	-1	-1	-1	-1	4	-1024	-768	-1	-1	-1	-1	4		0	0						Untertest1.avi	0	880	547	72	111				0	Content		-72	-111	2639016	1815127478
2656	08:44:07.235	00:00:02.655	159	-1024	-768	-1	-1	-1	-1	4	-1024	-768	-1	-1	-1	-1	4		0	0						Untertest1.avi	0	880	547	72	111				0	Content		-72	-111	2655684	1815144146
2672	08:44:07.251	00:00:02.672	160	-1024	-768	-1	-1	-1	-1	4	-1024	-768	-1	-1	-1	-1	4		0	0						Untertest1.avi	0	880	547	72	111				0	Content		-72	-111	2672394	1815160856
2689	08:44:07.268	00:00:02.689	161	-1024	-768	-1	-1	-1	-1	4	-1024	-768	-1	-1	-1	-1	4		0	0						Untertest1.avi	0	880	547	72	111				0	Content		-72	-111	2689018	1815177480
2706	08:44:07.285	00:00:02.705	162	-1024	-768	-1	-1	-1	-1	4	-1024	-768	-1	-1	-1	-1	4		0	0						Untertest1.avi	0	880	547	72	111				0	Content		-72	-111	2705643	1815194105
2722	08:44:07.301	00:00:02.722	163	-1024	-768	-1	-1	-1	-1	4	-1024	-768	-1	-1	-1	-1	4		0	0						Untertest1.avi	0	880	547	72	111				0	Content		-72	-111	2722265	1815210727
2739	08:44:07.318	00:00:02.739	164	-1024	-768	-1	-1	-1	-1	4	-1024	-768	-1	-1	-1	-1	4		0	0						Untertest1.avi	0	880	547	72	111				0	Content		-72	-111	2739015	1815227477
2756	08:44:07.335	00:00:02.755	165	-1024	-768	-1	-1	-1	-1	4	-1024	-768	-1	-1	-1	-1	4		0	0						Untertest1.avi	0	880	547	72	111				0	Content		-72	-111	2755638	1815244100
2772	08:44:07.351	00:00:02.772	166	-1024	-768	-1	-1	-1	-1	4	-1024	-768	-1	-1	-1	-1	4		0	0						Untertest1.avi	0	880	547	72	111				0	Content		-72	-111	2772264	1815260726
2789	08:44:07.368	00:00:02.788	167	-1024	-768	-1	-1	-1	-1	4	-1024	-768	-1	-1	-1	-1	4		0	0						Untertest1.avi	0	880	547	72	111				0	Content		-72	-111	2788888	1815277350
2806	08:44:07.385	00:00:02.805	168	-1024	-768	-1	-1	-1	-1	4	-1024	-768	-1	-1	-1	-1	4		0	0						Untertest1.avi	0	880	547	72	111				0	Content		-72	-111	2805637	1815294099
2822	08:44:07.401	00:00:02.822	169	-1024	-768	-1	-1	-1	-1	4	-1024	-768	-1	-1	-1	-1	4		0	0						Untertest1.avi	0	880	547	72	111				0	Content		-72	-111	2822386	1815310848
2839	08:44:07.418	00:00:02.838	170	-1024	-768	-1	-1	-1	-1	4	-1024	-768	-1	-1	-1	-1	4		0	0						Untertest1.avi	0	880	547	72	111				0	Content		-72	-111	2838884	1815327346
2856	08:44:07.435	00:00:02.855	171	-1024	-768	-1	-1	-1	-1	4	-1024	-768	-1	-1	-1	-1	4		0	0						Untertest1.avi	0	880	547	72	111				0	Content		-72	-111	2855631	1815344093
2872	08:44:07.451	00:00:02.872	172	-1024	-768	-1	-1	-1	-1	4	-1024	-768	-1	-1	-1	-1	4		0	0						Untertest1.avi	0	880	547	72	111				0	Content		-72	-111	2872256	1815360718
2889	08:44:07.468	00:00:02.889	173	-1024	-768	-1	-1	-1	-1	4	-1024	-768	-1	-1	-1	-1	4		0	0						Untertest1.avi	0	880	547	72	111				0	Content		-72	-111	2889325	1815377787
2907	08:44:07.486	00:00:02.906	174	-1024	-768	-1	-1	-1	-1	4	-1024	-768	-1	-1	-1	-1	4		0	0						Untertest1.avi	0	880	547	72	111				0	Content		-72	-111	2906698	1815395160
2924	08:44:07.503	00:00:02.923	175	-1024	-768	-1	-1	-1	-1	4	-1024	-768	-1	-1	-1	-1	4		0	0						Untertest1.avi	0	880	547	72	111				0	Content		-72	-111	2923945	1815412407
2939	08:44:07.518	00:00:02.938	176	-1024	-768	-1	-1	-1	-1	4	-1024	-768	-1	-1	-1	-1	4		0	0						Untertest1.avi	0	880	547	72	111				0	Content		-72	-111	2938875	1815427337
2956	08:44:07.535	00:00:02.955	177	-1024	-768	-1	-1	-1	-1	4	-1024	-768	-1	-1	-1	-1	4		0	0						Untertest1.avi	0	880	547	72	111				0	Content		-72	-111	2955505	1815443967
2972	08:44:07.551	00:00:02.972	178	-1024	-768	-1	-1	-1	-1	4	-1024	-768	-1	-1	-1	-1	4		0	0						Untertest1.avi	0	880	547	72	111				0	Content		-72	-111	2972252	1815460714
2989	08:44:07.568	00:00:02.988	179	-1024	-768	-1	-1	-1	-1	4	-1024	-768	-1	-1	-1	-1	4		0	0						Untertest1.avi	0	880	547	72	111				0	Content		-72	-111	2988875	1815477337
3005	08:44:07.584	00:00:03.005	180	-1024	-768	-1	-1	-1	-1	4	-1024	-768	-1	-1	-1	-1	4		0	0						Untertest1.avi	0	880	547	72	111				0	Content		-72	-111	3005498	1815493960
3022	08:44:07.601	00:00:03.022	181	-1024	-768	-1	-1	-1	-1	4	-1024	-768	-1	-1	-1	-1	4		0	0						Untertest1.avi	0	880	547	72	111				0	Content		-72	-111	3022133	1815510595
3039	08:44:07.618	00:00:03.039	182	-1024	-768	-1	-1	-1	-1	4	-1024	-768	-1	-1	-1	-1	4		0	0						Untertest1.avi	0	880	547	72	111				0	Content		-72	-111	3039311	1815527773
3057	08:44:07.636	00:00:03.056	183	-1024	-768	-1	-1	-1	-1	4	-1024	-768	-1	-1	-1	-1	4		0	0						Untertest1.avi	0	880	547	72	111				0	Content		-72	-111	3056686	1815545148
3074	08:44:07.653	00:00:03.073	184	-1024	-768	-1	-1	-1	-1	4	-1024	-768	-1	-1	-1	-1	4		0	0						Untertest1.avi	0	880	547	72	111				0	Content		-72	-111	3073933	1815562395
3089	08:44:07.668	00:00:03.088	185	-1024	-768	-1	-1	-1	-1	4	-1024	-768	-1	-1	-1	-1	4		0	0						Untertest1.avi	0	880	547	72	111				0	Content		-72	-111	3088740	1815577202
3105	08:44:07.684	00:00:03.105	186	-1024	-768	-1	-1	-1	-1	4	-1024	-768	-1	-1	-1	-1	4		0	0						Untertest1.avi	0	880	547	72	111				0	Content		-72	-111	3105487	1815593949
3122	08:44:07.701	00:00:03.122	187	-1024	-768	-1	-1	-1	-1	4	-1024	-768	-1	-1	-1	-1	4		0	0						Untertest1.avi	0	880	547	72	111				0	Content		-72	-111	3122123	1815610585
3139	08:44:07.718	00:00:03.138	188	-1024	-768	-1	-1	-1	-1	4	-1024	-768	-1	-1	-1	-1	4		0	0						Untertest1.avi	0	880	547	72	111				0	Content		-72	-111	3138860	1815627322
3155	08:44:07.734	00:00:03.155	189	-1024	-768	-1	-1	-1	-1	4	-1024	-768	-1	-1	-1	-1	4		0	0						Untertest1.avi	0	880	547	72	111				0	Content		-72	-111	3155358	1815643820
3172	08:44:07.751	00:00:03.171	190	-1024	-768	-1	-1	-1	-1	4	-1024	-768	-1	-1	-1	-1	4		0	0						Untertest1.avi	0	880	547	72	111				0	Content		-72	-111	3171983	1815660445
3189	08:44:07.768	00:00:03.189	191	-1024	-768	-1	-1	-1	-1	4	-1024	-768	-1	-1	-1	-1	4		0	0						Untertest1.avi	0	880	547	72	111				0	Content		-72	-111	3189171	1815677633
3207	08:44:07.786	00:00:03.206	192	-1024	-768	-1	-1	-1	-1	4	-1024	-768	-1	-1	-1	-1	4		0	0						Untertest1.avi	0	880	547	72	111				0	Content		-72	-111	3206546	1815695008
3224	08:44:07.803	00:00:03.223	193	-1024	-768	-1	-1	-1	-1	4	-1024	-768	-1	-1	-1	-1	4		0	0						Untertest1.avi	0	880	547	72	111				0	Content		-72	-111	3223793	1815712255
3239	08:44:07.818	00:00:03.238	194	-1024	-768	-1	-1	-1	-1	4	-1024	-768	-1	-1	-1	-1	4		0	0						Untertest1.avi	0	880	547	72	111				0	Content		-72	-111	3238735	1815727197
3255	08:44:07.834	00:00:03.255	195	-1024	-768	-1	-1	-1	-1	4	-1024	-768	-1	-1	-1	-1	4		0	0						Untertest1.avi	0	880	547	72	111				0	Content		-72	-111	3255358	1815743820
3272	08:44:07.851	00:00:03.272	196	-1024	-768	-1	-1	-1	-1	4	-1024	-768	-1	-1	-1	-1	4		0	0						Untertest1.avi	0	880	547	72	111				0	Content		-72	-111	3272118	1815760580
3289	08:44:07.868	00:00:03.288	197	-1024	-768	-1	-1	-1	-1	4	-1024	-768	-1	-1	-1	-1	4		0	0						Untertest1.avi	0	880	547	72	111				0	Content		-72	-111	3288603	1815777065
3305	08:44:07.884	00:00:03.305	198	-1024	-768	-1	-1	-1	-1	4	-1024	-768	-1	-1	-1	-1	4		0	0						Untertest1.avi	0	880	547	72	111				0	Content		-72	-111	3305350	1815793812
3322	08:44:07.901	00:00:03.321	199	-1024	-768	-1	-1	-1	-1	4	-1024	-768	-1	-1	-1	-1	4		0	0						Untertest1.avi	0	880	547	72	111				0	Content		-72	-111	3321976	1815810438
3339	08:44:07.918	00:00:03.339	200	-1024	-768	-1	-1	-1	-1	4	-1024	-768	-1	-1	-1	-1	4		0	0						Untertest1.avi	0	880	547	72	111				0	Content		-72	-111	3339044	1815827506
3356	08:44:07.935	00:00:03.356	201	-1024	-768	-1	-1	-1	-1	4	-1024	-768	-1	-1	-1	-1	4		0	0						Untertest1.avi	0	880	547	72	111				0	Content		-72	-111	3356419	1815844881
3374	08:44:07.953	00:00:03.373	202	-1024	-768	-1	-1	-1	-1	4	-1024	-768	-1	-1	-1	-1	4		0	0						Untertest1.avi	0	880	547	72	111				0	Content		-72	-111	3373791	1815862253
3389	08:44:07.968	00:00:03.388	203	-1024	-768	-1	-1	-1	-1	4	-1024	-768	-1	-1	-1	-1	4		0	0						Untertest1.avi	0	880	547	72	111				0	Content		-72	-111	3388593	1815877055
3405	08:44:07.984	00:00:03.405	204	-1024	-768	-1	-1	-1	-1	4	-1024	-768	-1	-1	-1	-1	4		0	0						Untertest1.avi	0	880	547	72	111				0	Content		-72	-111	3405217	1815893679
3422	08:44:08.001	00:00:03.421	205	-1024	-768	-1	-1	-1	-1	4	-1024	-768	-1	-1	-1	-1	4		0	0						Untertest1.avi	0	880	547	72	111				0	Content		-72	-111	3421966	1815910428
3439	08:44:08.018	00:00:03.438	206	-1024	-768	-1	-1	-1	-1	4	-1024	-768	-1	-1	-1	-1	4		0	0						Untertest1.avi	0	880	547	72	111				0	Content		-72	-111	3438590	1815927052
3455	08:44:08.034	00:00:03.455	207	-1024	-768	-1	-1	-1	-1	4	-1024	-768	-1	-1	-1	-1	4		0	0						Untertest1.avi	0	880	547	72	111				0	Content		-72	-111	3455214	1815943676
3472	08:44:08.051	00:00:03.471	208	-1024	-768	-1	-1	-1	-1	4	-1024	-768	-1	-1	-1	-1	4		0	0						Untertest1.avi	0	880	547	72	111				0	Content		-72	-111	3471842	1815960304
3489	08:44:08.068	00:00:03.489	209	-1024	-768	-1	-1	-1	-1	4	-1024	-768	-1	-1	-1	-1	4		0	0						Untertest1.avi	0	880	547	72	111				0	Content		-72	-111	3489036	1815977498
3506	08:44:08.085	00:00:03.506	210	-1024	-768	-1	-1	-1	-1	4	-1024	-768	-1	-1	-1	-1	4		0	0						Untertest1.avi	0	880	547	72	111				0	Content		-72	-111	3506282	1815994744
3524	08:44:08.103	00:00:03.523	211	-1024	-768	-1	-1	-1	-1	4	-1024	-768	-1	-1	-1	-1	4		0	0						Untertest1.avi	0	880	547	72	111				0	Content		-72	-111	3523655	1816012117
3538	08:44:08.117	00:00:03.538	212	-1024	-768	-1	-1	-1	-1	4	-1024	-768	-1	-1	-1	-1	4		0	0						Untertest1.avi	0	880	547	72	111				0	Content		-72	-111	3538459	1816026921
3555	08:44:08.134	00:00:03.555	213	-1024	-768	-1	-1	-1	-1	4	-1024	-768	-1	-1	-1	-1	4		0	0						Untertest1.avi	0	880	547	72	111				0	Content		-72	-111	3555094	1816043556
3572	08:44:08.151	00:00:03.571	214	-1024	-768	-1	-1	-1	-1	4	-1024	-768	-1	-1	-1	-1	4		0	0						Untertest1.avi	0	880	547	72	111				0	Content		-72	-111	3571828	1816060290
3588	08:44:08.167	00:00:03.588	215	-1024	-768	-1	-1	-1	-1	4	-1024	-768	-1	-1	-1	-1	4		0	0						Untertest1.avi	0	880	547	72	111				0	Content		-72	-111	3588452	1816076914
3605	08:44:08.184	00:00:03.605	216	-1024	-768	-1	-1	-1	-1	4	-1024	-768	-1	-1	-1	-1	4		0	0						Untertest1.avi	0	880	547	72	111				0	Content		-72	-111	3605086	1816093548
3622	08:44:08.201	00:00:03.621	217	-1024	-768	-1	-1	-1	-1	4	-1024	-768	-1	-1	-1	-1	4		0	0						Untertest1.avi	0	880	547	72	111				0	Content		-72	-111	3621697	1816110159
3639	08:44:08.218	00:00:03.638	218	-1024	-768	-1	-1	-1	-1	4	-1024	-768	-1	-1	-1	-1	4		0	0						Untertest1.avi	0	880	547	72	111				0	Content		-72	-111	3638893	1816127355
3656	08:44:08.235	00:00:03.656	219	-1024	-768	-1	-1	-1	-1	4	-1024	-768	-1	-1	-1	-1	4		0	0						Untertest1.avi	0	880	547	72	111				0	Content		-72	-111	3656264	1816144726
3674	08:44:08.253	00:00:03.673	220	-1024	-768	-1	-1	-1	-1	4	-1024	-768	-1	-1	-1	-1	4		0	0						Untertest1.avi	0	880	547	72	111				0	Content		-72	-111	3673511	1816161973
3688	08:44:08.267	00:00:03.688	221	-1024	-768	-1	-1	-1	-1	4	-1024	-768	-1	-1	-1	-1	4		0	0						Untertest1.avi	0	880	547	72	111				0	Content		-72	-111	3688317	1816176779
3705	08:44:08.284	00:00:03.705	222	-1024	-768	-1	-1	-1	-1	4	-1024	-768	-1	-1	-1	-1	4		0	0						Untertest1.avi	0	880	547	72	111				0	Content		-72	-111	3705076	1816193538
3722	08:44:08.301	00:00:03.721	223	-1024	-768	-1	-1	-1	-1	4	-1024	-768	-1	-1	-1	-1	4		0	0						Untertest1.avi	0	880	547	72	111				0	Content		-72	-111	3721689	1816210151
3738	08:44:08.317	00:00:03.738	224	-1024	-768	-1	-1	-1	-1	4	-1024	-768	-1	-1	-1	-1	4		0	0						Untertest1.avi	0	880	547	72	111				0	Content		-72	-111	3738437	1816226899
3755	08:44:08.334	00:00:03.754	225	-1024	-768	-1	-1	-1	-1	4	-1024	-768	-1	-1	-1	-1	4		0	0						Untertest1.avi	0	880	547	72	111				0	Content		-72	-111	3754933	1816243395
3772	08:44:08.351	00:00:03.771	226	-1024	-768	-1	-1	-1	-1	4	-1024	-768	-1	-1	-1	-1	4		0	0						Untertest1.avi	0	880	547	72	111				0	Content		-72	-111	3771559	1816260021
3789	08:44:08.368	00:00:03.788	227	-1024	-768	-1	-1	-1	-1	4	-1024	-768	-1	-1	-1	-1	4		0	0						Untertest1.avi	0	880	547	72	111				0	Content		-72	-111	3788755	1816277217
3806	08:44:08.385	00:00:03.806	228	-1024	-768	-1	-1	-1	-1	4	-1024	-768	-1	-1	-1	-1	4		0	0						Untertest1.avi	0	880	547	72	111				0	Content		-72	-111	3806127	1816294589
3823	08:44:08.402	00:00:03.823	229	-1024	-768	-1	-1	-1	-1	4	-1024	-768	-1	-1	-1	-1	4		0	0						Untertest1.avi	0	880	547	72	111				0	Content		-72	-111	3823376	1816311838
3838	08:44:08.417	00:00:03.838	230	-1024	-768	-1	-1	-1	-1	4	-1024	-768	-1	-1	-1	-1	4		0	0						Untertest1.avi	0	880	547	72	111				0	Content		-72	-111	3838303	1816326765
3855	08:44:08.434	00:00:03.854	231	-1024	-768	-1	-1	-1	-1	4	-1024	-768	-1	-1	-1	-1	4		0	0						Untertest1.avi	0	880	547	72	111				0	Content		-72	-111	3854927	1816343389
3872	08:44:08.451	00:00:03.871	232	-1024	-768	-1	-1	-1	-1	4	-1024	-768	-1	-1	-1	-1	4		0	0						Untertest1.avi	0	880	547	72	111				0	Content		-72	-111	3871674	1816360136
3888	08:44:08.467	00:00:03.888	233	-1024	-768	-1	-1	-1	-1	4	-1024	-768	-1	-1	-1	-1	4		0	0						Untertest1.avi	0	880	547	72	111				0	Content		-72	-111	3888299	1816376761
3905	08:44:08.484	00:00:03.904	234	-1024	-768	-1	-1	-1	-1	4	-1024	-768	-1	-1	-1	-1	4		0	0						Untertest1.avi	0	880	547	72	111				0	Content		-72	-111	3904921	1816393383
3922	08:44:08.501	00:00:03.921	235	-1024	-768	-1	-1	-1	-1	4	-1024	-768	-1	-1	-1	-1	4		0	0						Untertest1.avi	0	880	547	72	111				0	Content		-72	-111	3921543	1816410005
3939	08:44:08.518	00:00:03.938	236	-1024	-768	-1	-1	-1	-1	4	-1024	-768	-1	-1	-1	-1	4		0	0						Untertest1.avi	0	880	547	72	111				0	Content		-72	-111	3938611	1816427073
3956	08:44:08.535	00:00:03.955	237	-1024	-768	-1	-1	-1	-1	4	-1024	-768	-1	-1	-1	-1	4		0	0						Untertest1.avi	0	880	547	72	111				0	Content		-72	-111	3955986	1816444448
3973	08:44:08.552	00:00:03.973	238	-1024	-768	-1	-1	-1	-1	4	-1024	-768	-1	-1	-1	-1	4		0	0						Untertest1.avi	0	880	547	72	111				0	Content		-72	-111	3973248	1816461710
3988	08:44:08.567	00:00:03.988	239	-1024	-768	-1	-1	-1	-1	4	-1024	-768	-1	-1	-1	-1	4		0	0						Untertest1.avi	0	880	547	72	111				0	Content		-72	-111	3988161	1816476623
4005	08:44:08.584	00:00:04.004	240	-1024	-768	-1	-1	-1	-1	4	-1024	-768	-1	-1	-1	-1	4		0	0						Untertest1.avi	0	880	547	72	111				0	Content		-72	-111	4004789	1816493251
4022	08:44:08.601	00:00:04.021	241	-1024	-768	-1	-1	-1	-1	4	-1024	-768	-1	-1	-1	-1	4		0	0						Untertest1.avi	0	880	547	72	111				0	Content		-72	-111	4021537	1816509999
4038	08:44:08.617	00:00:04.038	242	-1024	-768	-1	-1	-1	-1	4	-1024	-768	-1	-1	-1	-1	4		0	0						Untertest1.avi	0	880	547	72	111				0	Content		-72	-111	4038159	1816526621
4055	08:44:08.634	00:00:04.054	243	-1024	-768	-1	-1	-1	-1	4	-1024	-768	-1	-1	-1	-1	4		0	0						Untertest1.avi	0	880	547	72	111				0	Content		-72	-111	4054782	1816543244
4071	08:44:08.650	00:00:04.071	244	-1024	-768	-1	-1	-1	-1	4	-1024	-768	-1	-1	-1	-1	4		0	0						Untertest1.avi	0	880	547	72	111				0	Content		-72	-111	4071409	1816559871
4089	08:44:08.668	00:00:04.088	245	-1024	-768	-1	-1	-1	-1	4	-1024	-768	-1	-1	-1	-1	4		0	0						Untertest1.avi	0	880	547	72	111				0	Content		-72	-111	4088601	1816577063
4106	08:44:08.685	00:00:04.105	246	-1024	-768	-1	-1	-1	-1	4	-1024	-768	-1	-1	-1	-1	4		0	0						Untertest1.avi	0	880	547	72	111				0	Content		-72	-111	4105985	1816594447
4123	08:44:08.702	00:00:04.123	247	-1024	-768	-1	-1	-1	-1	4	-1024	-768	-1	-1	-1	-1	4		0	0						Untertest1.avi	0	880	547	72	111				0	Content		-72	-111	4123218	1816611680
4138	08:44:08.717	00:00:04.138	248	-1024	-768	-1	-1	-1	-1	4	-1024	-768	-1	-1	-1	-1	4		0	0						Untertest1.avi	0	880	547	72	111				0	Content		-72	-111	4138025	1816626487
4155	08:44:08.734	00:00:04.154	249	-1024	-768	-1	-1	-1	-1	4	-1024	-768	-1	-1	-1	-1	4		0	0						Untertest1.avi	0	880	547	72	111				0	Content		-72	-111	4154771	1816643233
4171	08:44:08.750	00:00:04.171	250	-1024	-768	-1	-1	-1	-1	4	-1024	-768	-1	-1	-1	-1	4		0	0						Untertest1.avi	0	880	547	72	111				0	Content		-72	-111	4171395	1816659857
4188	08:44:08.767	00:00:04.188	251	-1024	-768	-1	-1	-1	-1	4	-1024	-768	-1	-1	-1	-1	4		0	0						Untertest1.avi	0	880	547	72	111				0	Content		-72	-111	4188022	1816676484
4205	08:44:08.784	00:00:04.204	252	-1024	-768	-1	-1	-1	-1	4	-1024	-768	-1	-1	-1	-1	4		0	0						Untertest1.avi	0	880	547	72	111				0	Content		-72	-111	4204643	1816693105
4221	08:44:08.800	00:00:04.221	253	-1024	-768	-1	-1	-1	-1	4	-1024	-768	-1	-1	-1	-1	4		0	0						Untertest1.avi	0	880	547	72	111				0	Content		-72	-111	4221268	1816709730
4238	08:44:08.817	00:00:04.238	254	-1024	-768	-1	-1	-1	-1	4	-1024	-768	-1	-1	-1	-1	4		0	0						Untertest1.avi	0	880	547	72	111				0	Content		-72	-111	4238462	1816726924
4256	08:44:08.835	00:00:04.255	255	-1024	-768	-1	-1	-1	-1	4	-1024	-768	-1	-1	-1	-1	4		0	0						Untertest1.avi	0	880	547	72	111				0	Content		-72	-111	4255836	1816744298
4273	08:44:08.852	00:00:04.273	256	-1024	-768	-1	-1	-1	-1	4	-1024	-768	-1	-1	-1	-1	4		0	0						Untertest1.avi	0	880	547	72	111				0	Content		-72	-111	4273083	1816761545
4288	08:44:08.867	00:00:04.288	257	-1024	-768	-1	-1	-1	-1	4	-1024	-768	-1	-1	-1	-1	4		0	0						Untertest1.avi	0	880	547	72	111				0	Content		-72	-111	4288012	1816776474
4305	08:44:08.884	00:00:04.304	258	-1024	-768	-1	-1	-1	-1	4	-1024	-768	-1	-1	-1	-1	4		0	0						Untertest1.avi	0	880	547	72	111				0	Content		-72	-111	4304636	1816793098
4321	08:44:08.900	00:00:04.321	259	-1024	-768	-1	-1	-1	-1	4	-1024	-768	-1	-1	-1	-1	4		0	0						Untertest1.avi	0	880	547	72	111				0	Content		-72	-111	4321382	1816809844
4338	08:44:08.917	00:00:04.338	260	-1024	-768	-1	-1	-1	-1	4	-1024	-768	-1	-1	-1	-1	4		0	0						Untertest1.avi	0	880	547	72	111				0	Content		-72	-111	4338005	1816826467
4355	08:44:08.934	00:00:04.354	261	-1024	-768	-1	-1	-1	-1	4	-1024	-768	-1	-1	-1	-1	4		0	0						Untertest1.avi	0	880	547	72	111				0	Content		-72	-111	4354629	1816843091
4371	08:44:08.950	00:00:04.371	262	-1024	-768	-1	-1	-1	-1	4	-1024	-768	-1	-1	-1	-1	4		0	0						Untertest1.avi	0	880	547	72	111				0	Content		-72	-111	4371254	1816859716
4388	08:44:08.967	00:00:04.388	263	-1024	-768	-1	-1	-1	-1	4	-1024	-768	-1	-1	-1	-1	4		0	0						Untertest1.avi	0	880	547	72	111				0	Content		-72	-111	4388320	1816876782
4406	08:44:08.985	00:00:04.405	264	-1024	-768	-1	-1	-1	-1	4	-1024	-768	-1	-1	-1	-1	4		0	0						Untertest1.avi	0	880	547	72	111				0	Content		-72	-111	4405696	1816894158
4423	08:44:09.002	00:00:04.423	265	-1024	-768	-1	-1	-1	-1	4	-1024	-768	-1	-1	-1	-1	4		0	0						Untertest1.avi	0	880	547	72	111				0	Content		-72	-111	4423067	1816911529
4438	08:44:09.017	00:00:04.437	266	-1024	-768	-1	-1	-1	-1	4	-1024	-768	-1	-1	-1	-1	4		0	0						Untertest1.avi	0	880	547	72	111				0	Content		-72	-111	4437873	1816926335
4454	08:44:09.033	00:00:04.454	267	-1024	-768	-1	-1	-1	-1	4	-1024	-768	-1	-1	-1	-1	4		0	0						Untertest1.avi	0	880	547	72	111				0	Content		-72	-111	4454498	1816942960
4471	08:44:09.050	00:00:04.471	268	-1024	-768	-1	-1	-1	-1	4	-1024	-768	-1	-1	-1	-1	4		0	0						Untertest1.avi	0	880	547	72	111				0	Content		-72	-111	4471243	1816959705
4488	08:44:09.067	00:00:04.487	269	-1024	-768	-1	-1	-1	-1	4	-1024	-768	-1	-1	-1	-1	4		0	0						Untertest1.avi	0	880	547	72	111				0	Content		-72	-111	4487878	1816976340
4504	08:44:09.083	00:00:04.504	270	-1024	-768	-1	-1	-1	-1	4	-1024	-768	-1	-1	-1	-1	4		0	0						Untertest1.avi	0	880	547	72	111				0	Content		-72	-111	4504418	1816992880
4521	08:44:09.100	00:00:04.521	271	-1024	-768	-1	-1	-1	-1	4	-1024	-768	-1	-1	-1	-1	4		0	0						Untertest1.avi	0	880	547	72	111				0	Content		-72	-111	4521295	1817009757
4538	08:44:09.117	00:00:04.537	272	-1024	-768	-1	-1	-1	-1	4	-1024	-768	-1	-1	-1	-1	4		0	0						Untertest1.avi	0	880	547	72	111				0	Content		-72	-111	4537963	1817026425
4555	08:44:09.134	00:00:04.554	273	-1024	-768	-1	-1	-1	-1	4	-1024	-768	-1	-1	-1	-1	4		0	0						Untertest1.avi	0	880	547	72	111				0	Content		-72	-111	4554631	1817043093
4572	08:44:09.151	00:00:04.571	274	-1024	-768	-1	-1	-1	-1	4	-1024	-768	-1	-1	-1	-1	4		0	0						Untertest1.avi	0	880	547	72	111				0	Content		-72	-111	4571640	1817060102
4588	08:44:09.167	00:00:04.588	275	-1024	-768	-1	-1	-1	-1	4	-1024	-768	-1	-1	-1	-1	4		0	0						Untertest1.avi	0	880	547	72	111				0	Content		-72	-111	4588308	1817076770
4605	08:44:09.184	00:00:04.604	276	-1024	-768	-1	-1	-1	-1	4	-1024	-768	-1	-1	-1	-1	4		0	0						Untertest1.avi	0	880	547	72	111				0	Content		-72	-111	4604976	1817093438
4622	08:44:09.201	00:00:04.622	277	-1024	-768	-1	-1	-1	-1	4	-1024	-768	-1	-1	-1	-1	4		0	0						Untertest1.avi	0	880	547	72	111				0	Content		-72	-111	4622261	1817110723
4639	08:44:09.218	00:00:04.638	278	-1024	-768	-1	-1	-1	-1	4	-1024	-768	-1	-1	-1	-1	4		0	0						Untertest1.avi	0	880	547	72	111				0	Content		-72	-111	4638929	1817127391
4655	08:44:09.234	00:00:04.655	279	-1024	-768	-1	-1	-1	-1	4	-1024	-768	-1	-1	-1	-1	4		0	0						Untertest1.avi	0	880	547	72	111				0	Content		-72	-111	4655171	1817143633
4672	08:44:09.251	00:00:04.671	280	-1024	-768	-1	-1	-1	-1	4	-1024	-768	-1	-1	-1	-1	4		0	0						Untertest1.avi	0	880	547	72	111				0	Content		-72	-111	4671839	1817160301
4689	08:44:09.268	00:00:04.688	281	-1024	-768	-1	-1	-1	-1	4	-1024	-768	-1	-1	-1	-1	4		0	0						Untertest1.avi	0	880	547	72	111				0	Content		-72	-111	4688507	1817176969
4705	08:44:09.284	00:00:04.704	282	-1024	-768	-1	-1	-1	-1	4	-1024	-768	-1	-1	-1	-1	4		0	0						Untertest1.avi	0	880	547	72	111				0	Content		-72	-111	4704705	1817193167
4721	08:44:09.300	00:00:04.721	283	-1024	-768	-1	-1	-1	-1	4	-1024	-768	-1	-1	-1	-1	4		0	0						Untertest1.avi	0	880	547	72	111				0	Content		-72	-111	4721373	1817209835
4738	08:44:09.317	00:00:04.737	284	-1024	-768	-1	-1	-1	-1	4	-1024	-768	-1	-1	-1	-1	4		0	0						Untertest1.avi	0	880	547	72	111				0	Content		-72	-111	4737826	1817226288
4754	08:44:09.333	00:00:04.754	285	-1024	-768	-1	-1	-1	-1	4	-1024	-768	-1	-1	-1	-1	4		0	0						Untertest1.avi	0	880	547	72	111				0	Content		-72	-111	4754494	1817242956
4771	08:44:09.350	00:00:04.771	286	-1024	-768	-1	-1	-1	-1	4	-1024	-768	-1	-1	-1	-1	4		0	0						Untertest1.avi	0	880	547	72	111				0	Content		-72	-111	4771102	1817259564
4788	08:44:09.367	00:00:04.787	287	-1024	-768	-1	-1	-1	-1	4	-1024	-768	-1	-1	-1	-1	4		0	0						Untertest1.avi	0	880	547	72	111				0	Content		-72	-111	4787770	1817276232
4804	08:44:09.383	00:00:04.804	288	-1024	-768	-1	-1	-1	-1	4	-1024	-768	-1	-1	-1	-1	4		0	0						Untertest1.avi	0	880	547	72	111				0	Content		-72	-111	4804334	1817292796
4821	08:44:09.400	00:00:04.820	289	-1024	-768	-1	-1	-1	-1	4	-1024	-768	-1	-1	-1	-1	4		0	0						Untertest1.avi	0	880	547	72	111				0	Content		-72	-111	4820901	1817309363
4838	08:44:09.417	00:00:04.837	290	-1024	-768	-1	-1	-1	-1	4	-1024	-768	-1	-1	-1	-1	4		0	0						Untertest1.avi	0	880	547	72	111				0	Content		-72	-111	4837733	1817326195
4854	08:44:09.433	00:00:04.854	291	-1024	-768	-1	-1	-1	-1	4	-1024	-768	-1	-1	-1	-1	4		0	0						Untertest1.avi	0	880	547	72	111				0	Content		-72	-111	4854401	1817342863
4871	08:44:09.450	00:00:04.871	292	-1024	-768	-1	-1	-1	-1	4	-1024	-768	-1	-1	-1	-1	4		0	0						Untertest1.avi	0	880	547	72	111				0	Content		-72	-111	4871069	1817359531
4888	08:44:09.467	00:00:04.888	293	-1024	-768	-1	-1	-1	-1	4	-1024	-768	-1	-1	-1	-1	4		0	0						Untertest1.avi	0	880	547	72	111				0	Content		-72	-111	4888055	1817376517
4905	08:44:09.484	00:00:04.904	294	-1024	-768	-1	-1	-1	-1	4	-1024	-768	-1	-1	-1	-1	4		0	0						Untertest1.avi	0	880	547	72	111				0	Content		-72	-111	4904723	1817393185
4921	08:44:09.500	00:00:04.921	295	-1024	-768	-1	-1	-1	-1	4	-1024	-768	-1	-1	-1	-1	4		0	0						Untertest1.avi	0	880	547	72	111				0	Content		-72	-111	4921390	1817409852
4938	08:44:09.517	00:00:04.938	296	-1024	-768	-1	-1	-1	-1	4	-1024	-768	-1	-1	-1	-1	4		0	0						Untertest1.avi	0	880	547	72	111				0	Content		-72	-111	4938476	1817426938
4955	08:44:09.534	00:00:04.955	297	-1024	-768	-1	-1	-1	-1	4	-1024	-768	-1	-1	-1	-1	4		0	0						Untertest1.avi	0	880	547	72	111				0	Content		-72	-111	4955144	1817443606
4972	08:44:09.551	00:00:04.971	298	-1024	-768	-1	-1	-1	-1	4	-1024	-768	-1	-1	-1	-1	4		0	0						Untertest1.avi	0	880	547	72	111				0	Content		-72	-111	4971812	1817460274
4988	08:44:09.567	00:00:04.988	299	-1024	-768	-1	-1	-1	-1	4	-1024	-768	-1	-1	-1	-1	4		0	0						Untertest1.avi	0	880	547	72	111				0	Content		-72	-111	4988140	1817476602
5005	08:44:09.584	00:00:05.004	300	-1024	-768	-1	-1	-1	-1	4	-1024	-768	-1	-1	-1	-1	4		0	0						Untertest1.avi	0	880	547	72	111				0	Content		-72	-111	5004807	1817493269
5021	08:44:09.600	00:00:05.021	301	-1024	-768	-1	-1	-1	-1	4	-1024	-768	-1	-1	-1	-1	4		0	0						Untertest1.avi	0	880	547	72	111				0	Content		-72	-111	5021475	1817509937
5038	08:44:09.617	00:00:05.037	302	-1024	-768	-1	-1	-1	-1	4	-1024	-768	-1	-1	-1	-1	4		0	0						Untertest1.avi	0	880	547	72	111				0	Content		-72	-111	5037815	1817526277
5054	08:44:09.633	00:00:05.054	303	-1024	-768	-1	-1	-1	-1	4	-1024	-768	-1	-1	-1	-1	4		0	0						Untertest1.avi	0	880	547	72	111				0	Content		-72	-111	5054483	1817542945
5071	08:44:09.650	00:00:05.070	304	-1024	-768	-1	-1	-1	-1	4	-1024	-768	-1	-1	-1	-1	4		0	0						Untertest1.avi	0	880	547	72	111				0	Content		-72	-111	5070941	1817559403
5088	08:44:09.667	00:00:05.087	305	-1024	-768	-1	-1	-1	-1	4	-1024	-768	-1	-1	-1	-1	4		0	0						Untertest1.avi	0	880	547	72	111				0	Content		-72	-111	5087608	1817576070
5104	08:44:09.683	00:00:05.104	306	-1024	-768	-1	-1	-1	-1	4	-1024	-768	-1	-1	-1	-1	4		0	0						Untertest1.avi	0	880	547	72	111				0	Content		-72	-111	5104224	1817592686
5121	08:44:09.700	00:00:05.120	307	-1024	-768	-1	-1	-1	-1	4	-1024	-768	-1	-1	-1	-1	4		0	0						Untertest1.avi	0	880	547	72	111				0	Content		-72	-111	5120892	1817609354
5138	08:44:09.717	00:00:05.137	308	-1024	-768	-1	-1	-1	-1	4	-1024	-768	-1	-1	-1	-1	4		0	0						Untertest1.avi	0	880	547	72	111				0	Content		-72	-111	5137560	1817626022
5154	08:44:09.733	00:00:05.154	309	-1024	-768	-1	-1	-1	-1	4	-1024	-768	-1	-1	-1	-1	4		0	0						Untertest1.avi	0	880	547	72	111				0	Content		-72	-111	5154173	1817642635
5171	08:44:09.750	00:00:05.170	310	-1024	-768	-1	-1	-1	-1	4	-1024	-768	-1	-1	-1	-1	4		0	0						Untertest1.avi	0	880	547	72	111				0	Content		-72	-111	5170840	1817659302
5188	08:44:09.767	00:00:05.187	311	-1024	-768	-1	-1	-1	-1	4	-1024	-768	-1	-1	-1	-1	4		0	0						Untertest1.avi	0	880	547	72	111				0	Content		-72	-111	5187508	1817675970
5204	08:44:09.783	00:00:05.204	312	-1024	-768	-1	-1	-1	-1	4	-1024	-768	-1	-1	-1	-1	4		0	0						Untertest1.avi	0	880	547	72	111				0	Content		-72	-111	5204095	1817692557
5221	08:44:09.800	00:00:05.220	313	-1024	-768	-1	-1	-1	-1	4	-1024	-768	-1	-1	-1	-1	4		0	0						Untertest1.avi	0	880	547	72	111				0	Content		-72	-111	5220763	1817709225
5237	08:44:09.816	00:00:05.237	314	-1024	-768	-1	-1	-1	-1	4	-1024	-768	-1	-1	-1	-1	4		0	0						Untertest1.avi	0	880	547	72	111				0	Content		-72	-111	5237431	1817725893
5254	08:44:09.833	00:00:05.254	315	-1024	-768	-1	-1	-1	-1	4	-1024	-768	-1	-1	-1	-1	4		0	0						Untertest1.avi	0	880	547	72	111				0	Content		-72	-111	5254251	1817742713
5271	08:44:09.850	00:00:05.270	316	-1024	-768	-1	-1	-1	-1	4	-1024	-768	-1	-1	-1	-1	4		0	0						Untertest1.avi	0	880	547	72	111				0	Content		-72	-111	5270919	1817759381
5288	08:44:09.867	00:00:05.287	317	-1024	-768	-1	-1	-1	-1	4	-1024	-768	-1	-1	-1	-1	4		0	0						Untertest1.avi	0	880	547	72	111				0	Content		-72	-111	5287587	1817776049
5305	08:44:09.884	00:00:05.304	318	-1024	-768	-1	-1	-1	-1	4	-1024	-768	-1	-1	-1	-1	4		0	0						Untertest1.avi	0	880	547	72	111				0	Content		-72	-111	5304563	1817793025
5321	08:44:09.900	00:00:05.321	319	-1024	-768	-1	-1	-1	-1	4	-1024	-768	-1	-1	-1	-1	4		0	0						Untertest1.avi	0	880	547	72	111				0	Content		-72	-111	5321231	1817809693
5338	08:44:09.917	00:00:05.337	320	-1024	-768	-1	-1	-1	-1	4	-1024	-768	-1	-1	-1	-1	4		0	0						Untertest1.avi	0	880	547	72	111				0	Content		-72	-111	5337898	1817826360
5355	08:44:09.934	00:00:05.355	321	-1024	-768	-1	-1	-1	-1	4	-1024	-768	-1	-1	-1	-1	4		0	0						Untertest1.avi	0	880	547	72	111				0	Content		-72	-111	5355212	1817843674
5372	08:44:09.951	00:00:05.371	322	-1024	-768	-1	-1	-1	-1	4	-1024	-768	-1	-1	-1	-1	4		0	0						Untertest1.avi	0	880	547	72	111				0	Content		-72	-111	5371880	1817860342
5388	08:44:09.967	00:00:05.388	323	-1024	-768	-1	-1	-1	-1	4	-1024	-768	-1	-1	-1	-1	4		0	0						Untertest1.avi	0	880	547	72	111				0	Content		-72	-111	5388091	1817876553
5405	08:44:09.984	00:00:05.404	324	-1024	-768	-1	-1	-1	-1	4	-1024	-768	-1	-1	-1	-1	4		0	0						Untertest1.avi	0	880	547	72	111				0	Content		-72	-111	5404759	1817893221
5421	08:44:10.000	00:00:05.421	325	-1024	-768	-1	-1	-1	-1	4	-1024	-768	-1	-1	-1	-1	4		0	0						Untertest1.avi	0	880	547	72	111				0	Content		-72	-111	5421427	1817909889
5438	08:44:10.017	00:00:05.437	326	-1024	-768	-1	-1	-1	-1	4	-1024	-768	-1	-1	-1	-1	4		0	0						Untertest1.avi	0	880	547	72	111				0	Content		-72	-111	5437655	1817926117
5454	08:44:10.033	00:00:05.454	327	-1024	-768	-1	-1	-1	-1	4	-1024	-768	-1	-1	-1	-1	4		0	0						Untertest1.avi	0	880	547	72	111				0	Content		-72	-111	5454323	1817942785
5471	08:44:10.050	00:00:05.470	328	-1024	-768	-1	-1	-1	-1	4	-1024	-768	-1	-1	-1	-1	4		0	0						Untertest1.avi	0	880	547	72	111				0	Content		-72	-111	5470729	1817959191
5487	08:44:10.066	00:00:05.487	329	-1024	-768	-1	-1	-1	-1	4	-1024	-768	-1	-1	-1	-1	4		0	0						Untertest1.avi	0	880	547	72	111				0	Content		-72	-111	5487397	1817975859
5504	08:44:10.083	00:00:05.503	330	-1024	-768	-1	-1	-1	-1	4	-1024	-768	-1	-1	-1	-1	4		0	0						Untertest1.avi	0	880	547	72	111				0	Content		-72	-111	5503995	1817992457
5521	08:44:10.100	00:00:05.520	331	-1024	-768	-1	-1	-1	-1	4	-1024	-768	-1	-1	-1	-1	4		0	0						Untertest1.avi	0	880	547	72	111				0	Content		-72	-111	5520663	1818009125
5537	08:44:10.116	00:00:05.537	332	-1024	-768	-1	-1	-1	-1	4	-1024	-768	-1	-1	-1	-1	4		0	0						Untertest1.avi	0	880	547	72	111				0	Content		-72	-111	5537331	1818025793
5554	08:44:10.133	00:00:05.553	333	-1024	-768	-1	-1	-1	-1	4	-1024	-768	-1	-1	-1	-1	4		0	0						Untertest1.avi	0	880	547	72	111				0	Content		-72	-111	5553951	1818042413
5570	08:44:10.149	00:00:05.570	334	-1024	-768	-1	-1	-1	-1	4	-1024	-768	-1	-1	-1	-1	4		0	0						Untertest1.avi	0	880	547	72	111				0	Content		-72	-111	5570383	1818058845
5587	08:44:10.166	00:00:05.587	335	-1024	-768	-1	-1	-1	-1	4	-1024	-768	-1	-1	-1	-1	4		0	0						Untertest1.avi	0	880	547	72	111				0	Content		-72	-111	5587257	1818075719
5604	08:44:10.183	00:00:05.603	336	-1024	-768	-1	-1	-1	-1	4	-1024	-768	-1	-1	-1	-1	4		0	0						Untertest1.avi	0	880	547	72	111				0	Content		-72	-111	5603924	1818092386
5621	08:44:10.200	00:00:05.620	337	-1024	-768	-1	-1	-1	-1	4	-1024	-768	-1	-1	-1	-1	4		0	0						Untertest1.avi	0	880	547	72	111				0	Content		-72	-111	5620592	1818109054
5638	08:44:10.217	00:00:05.637	338	-1024	-768	-1	-1	-1	-1	4	-1024	-768	-1	-1	-1	-1	4		0	0						Untertest1.avi	0	880	547	72	111				0	Content		-72	-111	5637606	1818126068
5654	08:44:10.233	00:00:05.654	339	-1024	-768	-1	-1	-1	-1	4	-1024	-768	-1	-1	-1	-1	4		0	0						Untertest1.avi	0	880	547	72	111				0	Content		-72	-111	5654274	1818142736
5671	08:44:10.250	00:00:05.670	340	-1024	-768	-1	-1	-1	-1	4	-1024	-768	-1	-1	-1	-1	4		0	0						Untertest1.avi	0	880	547	72	111				0	Content		-72	-111	5670942	1818159404
5688	08:44:10.267	00:00:05.688	341	-1024	-768	-1	-1	-1	-1	4	-1024	-768	-1	-1	-1	-1	4		0	0						Untertest1.avi	0	880	547	72	111				0	Content		-72	-111	5688047	1818176509
5705	08:44:10.284	00:00:05.704	342	-1024	-768	-1	-1	-1	-1	4	-1024	-768	-1	-1	-1	-1	4		0	0						Untertest1.avi	0	880	547	72	111				0	Content		-72	-111	5704715	1818193177
5721	08:44:10.300	00:00:05.721	343	-1024	-768	-1	-1	-1	-1	4	-1024	-768	-1	-1	-1	-1	4		0	0						Untertest1.avi	0	880	547	72	111				0	Content		-72	-111	5721383	1818209845
5738	08:44:10.317	00:00:05.737	344	-1024	-768	-1	-1	-1	-1	4	-1024	-768	-1	-1	-1	-1	4		0	0						Untertest1.avi	0	880	547	72	111				0	Content		-72	-111	5737716	1818226178
5754	08:44:10.333	00:00:05.754	345	-1024	-768	-1	-1	-1	-1	4	-1024	-768	-1	-1	-1	-1	4		0	0						Untertest1.avi	0	880	547	72	111				0	Content		-72	-111	5754384	1818242846
5771	08:44:10.350	00:00:05.771	346	-1024	-768	-1	-1	-1	-1	4	-1024	-768	-1	-1	-1	-1	4		0	0						Untertest1.avi	0	880	547	72	111				0	Content		-72	-111	5771051	1818259513
5787	08:44:10.366	00:00:05.787	347	-1024	-768	-1	-1	-1	-1	4	-1024	-768	-1	-1	-1	-1	4		0	0						Untertest1.avi	0	880	547	72	111				0	Content		-72	-111	5787493	1818275955
5804	08:44:10.383	00:00:05.804	348	-1024	-768	-1	-1	-1	-1	4	-1024	-768	-1	-1	-1	-1	4		0	0						Untertest1.avi	0	880	547	72	111				0	Content		-72	-111	5804161	1818292623
5821	08:44:10.400	00:00:05.820	349	-1024	-768	-1	-1	-1	-1	4	-1024	-768	-1	-1	-1	-1	4		0	0						Untertest1.avi	0	880	547	72	111				0	Content		-72	-111	5820829	1818309291
5837	08:44:10.416	00:00:05.837	350	-1024	-768	-1	-1	-1	-1	4	-1024	-768	-1	-1	-1	-1	4		0	0						Untertest1.avi	0	880	547	72	111				0	Content		-72	-111	5837228	1818325690
5854	08:44:10.433	00:00:05.853	351	-1024	-768	-1	-1	-1	-1	4	-1024	-768	-1	-1	-1	-1	4		0	0						Untertest1.avi	0	880	547	72	111				0	Content		-72	-111	5853895	1818342357
5870	08:44:10.449	00:00:05.870	352	-1024	-768	-1	-1	-1	-1	4	-1024	-768	-1	-1	-1	-1	4		0	0						Untertest1.avi	0	880	547	72	111				0	Content		-72	-111	5870492	1818358954
5887	08:44:10.466	00:00:05.887	353	-1024	-768	-1	-1	-1	-1	4	-1024	-768	-1	-1	-1	-1	4		0	0						Untertest1.avi	0	880	547	72	111				0	Content		-72	-111	5887160	1818375622
5904	08:44:10.483	00:00:05.903	354	-1024	-768	-1	-1	-1	-1	4	-1024	-768	-1	-1	-1	-1	4		0	0						Untertest1.avi	0	880	547	72	111				0	Content		-72	-111	5903828	1818392290
5920	08:44:10.499	00:00:05.920	355	-1024	-768	-1	-1	-1	-1	4	-1024	-768	-1	-1	-1	-1	4		0	0						Untertest1.avi	0	880	547	72	111				0	Content		-72	-111	5920386	1818408848
5937	08:44:10.516	00:00:05.937	356	-1024	-768	-1	-1	-1	-1	4	-1024	-768	-1	-1	-1	-1	4		0	0						Untertest1.avi	0	880	547	72	111				0	Content		-72	-111	5937053	1818425515
5954	08:44:10.533	00:00:05.953	357	-1024	-768	-1	-1	-1	-1	4	-1024	-768	-1	-1	-1	-1	4		0	0						Untertest1.avi	0	880	547	72	111				0	Content		-72	-111	5953721	1818442183
5970	08:44:10.549	00:00:05.970	358	-1024	-768	-1	-1	-1	-1	4	-1024	-768	-1	-1	-1	-1	4		0	0						Untertest1.avi	0	880	547	72	111				0	Content		-72	-111	5970314	1818458776
5987	08:44:10.566	00:00:05.986	359	-1024	-768	-1	-1	-1	-1	4	-1024	-768	-1	-1	-1	-1	4		0	0						Untertest1.avi	0	880	547	72	111				0	Content		-72	-111	5986982	1818475444
6004	08:44:10.583	00:00:06.003	360	-1024	-768	-1	-1	-1	-1	4	-1024	-768	-1	-1	-1	-1	4		0	0						Untertest1.avi	0	880	547	72	111				0	Content		-72	-111	6003650	1818492112
6020	08:44:10.599	00:00:06.020	361	-1024	-768	-1	-1	-1	-1	4	-1024	-768	-1	-1	-1	-1	4		0	0						Untertest1.avi	0	880	547	72	111				0	Content		-72	-111	6020474	1818508936
6037	08:44:10.616	00:00:06.037	362	-1024	-768	-1	-1	-1	-1	4	-1024	-768	-1	-1	-1	-1	4		0	0						Untertest1.avi	0	880	547	72	111				0	Content		-72	-111	6037142	1818525604
6054	08:44:10.633	00:00:06.053	363	-1024	-768	-1	-1	-1	-1	4	-1024	-768	-1	-1	-1	-1	4		0	0						Untertest1.avi	0	880	547	72	111				0	Content		-72	-111	6053810	1818542272
6071	08:44:10.650	00:00:06.070	364	-1024	-768	-1	-1	-1	-1	4	-1024	-768	-1	-1	-1	-1	4		0	0						Untertest1.avi	0	880	547	72	111				0	Content		-72	-111	6070792	1818559254
6087	08:44:10.666	00:00:06.087	365	-1024	-768	-1	-1	-1	-1	4	-1024	-768	-1	-1	-1	-1	4		0	0						Untertest1.avi	0	880	547	72	111				0	Content		-72	-111	6087460	1818575922
6104	08:44:10.683	00:00:06.104	366	-1024	-768	-1	-1	-1	-1	4	-1024	-768	-1	-1	-1	-1	4		0	0						Untertest1.avi	0	880	547	72	111				0	Content		-72	-111	6104128	1818592590
6121	08:44:10.700	00:00:06.121	367	-1024	-768	-1	-1	-1	-1	4	-1024	-768	-1	-1	-1	-1	4		0	0						Untertest1.avi	0	880	547	72	111				0	Content		-72	-111	6121381	1818609843
6138	08:44:10.717	00:00:06.138	368	-1024	-768	-1	-1	-1	-1	4	-1024	-768	-1	-1	-1	-1	4		0	0						Untertest1.avi	0	880	547	72	111				0	Content		-72	-111	6138049	1818626511
6154	08:44:10.733	00:00:06.154	369	-1024	-768	-1	-1	-1	-1	4	-1024	-768	-1	-1	-1	-1	4		0	0						Untertest1.avi	0	880	547	72	111				0	Content		-72	-111	6154283	1818642745
6171	08:44:10.750	00:00:06.170	370	-1024	-768	-1	-1	-1	-1	4	-1024	-768	-1	-1	-1	-1	4		0	0						Untertest1.avi	0	880	547	72	111				0	Content		-72	-111	6170951	1818659413
6188	08:44:10.767	00:00:06.187	371	-1024	-768	-1	-1	-1	-1	4	-1024	-768	-1	-1	-1	-1	4		0	0						Untertest1.avi	0	880	547	72	111				0	Content		-72	-111	6187619	1818676081
6204	08:44:10.783	00:00:06.203	372	-1024	-768	-1	-1	-1	-1	4	-1024	-768	-1	-1	-1	-1	4		0	0						Untertest1.avi	0	880	547	72	111				0	Content		-72	-111	6203807	1818692269
6220	08:44:10.799	00:00:06.220	373	-1024	-768	-1	-1	-1	-1	4	-1024	-768	-1	-1	-1	-1	4		0	0						Untertest1.avi	0	880	547	72	111				0	Content		-72	-111	6220475	1818708937
6237	08:44:10.816	00:00:06.236	374	-1024	-768	-1	-1	-1	-1	4	-1024	-768	-1	-1	-1	-1	4		0	0						Untertest1.avi	0	880	547	72	111				0	Content		-72	-111	6236921	1818725383
6254	08:44:10.833	00:00:06.253	375	-1024	-768	-1	-1	-1	-1	4	-1024	-768	-1	-1	-1	-1	4		0	0						Untertest1.avi	0	880	547	72	111				0	Content		-72	-111	6253589	1818742051
6270	08:44:10.849	00:00:06.270	376	-1024	-768	-1	-1	-1	-1	4	-1024	-768	-1	-1	-1	-1	4		0	0						Untertest1.avi	0	880	547	72	111				0	Content		-72	-111	6270102	1818758564
6287	08:44:10.866	00:00:06.286	377	-1024	-768	-1	-1	-1	-1	4	-1024	-768	-1	-1	-1	-1	4		0	0						Untertest1.avi	0	880	547	72	111				0	Content		-72	-111	6286769	1818775231
6303	08:44:10.882	00:00:06.303	378	-1024	-768	-1	-1	-1	-1	4	-1024	-768	-1	-1	-1	-1	4		0	0						Untertest1.avi	0	880	547	72	111				0	Content		-72	-111	6303377	1818791839
6320	08:44:10.899	00:00:06.320	379	-1024	-768	-1	-1	-1	-1	4	-1024	-768	-1	-1	-1	-1	4		0	0						Untertest1.avi	0	880	547	72	111				0	Content		-72	-111	6320045	1818808507
6337	08:44:10.916	00:00:06.336	380	-1024	-768	-1	-1	-1	-1	4	-1024	-768	-1	-1	-1	-1	4		0	0						Untertest1.avi	0	880	547	72	111				0	Content		-72	-111	6336639	1818825101
6353	08:44:10.932	00:00:06.353	381	-1024	-768	-1	-1	-1	-1	4	-1024	-768	-1	-1	-1	-1	4		0	0						Untertest1.avi	0	880	547	72	111				0	Content		-72	-111	6353307	1818841769
6370	08:44:10.949	00:00:06.369	382	578,0335	308,1306	0,3393628	0,5570987	580,465	3,781827	3	581,3712	301,653	0,338961	0,5570964	587,3246	3,825131	1	4	581	302						Untertest1.avi	0	880	547	72	111	170	-54	250	0	Content		509	191	6369982	1818858444
6387	08:44:10.966	00:00:06.386	383	439,5749	198,3796	0,3417127	0,5544457	586,1287	3,815579	3	439,5749	198,3796	0,3417127	0,5544457	586,1287	3,815579	1	4	440	198						Untertest1.avi	0	880	547	72	111	170	-54	250	0	Content		368	87	6386605	1818875067
6403	08:44:10.982	00:00:06.403	384	213,95	64,27814	0,4799429	0,4951882	587,268	4,061476	0	321,4323	110,5175	0,3438894	0,5526308	589,3126	3,874706	0	4	268	87						Untertest1.avi	0	880	547	72	111	170	-54	250	0	Content		196	-24	6403227	1818891689
6420	08:44:10.999	00:00:06.419	385	-1024	-768	-1	-1	-1	-1	4	242,2029	30,83248	0,3449239	0,552008	595,5664	3,80043	0	4	242	31						Untertest1.avi	0	880	547	72	111	170	-54	250	0	Content		170	-80	6419975	1818908437
6437	08:44:11.016	00:00:06.436	386	-1024	-768	-1	-1	-1	-1	4	-1024	-768	-1	-1	-1	-1	4	4	0	0						Untertest1.avi	0	880	547	72	111	170	-54	250	0	Content		-72	-111	6436599	1818925061
6453	08:44:11.032	00:00:06.453	387	-1024	-768	-1	-1	-1	-1	4	-1024	-768	-1	-1	-1	-1	4	4	0	0						Untertest1.avi	0	880	547	72	111	170	-54	250	0	Content		-72	-111	6453227	1818941689
6470	08:44:11.049	00:00:06.469	388	-1024	-768	-1	-1	-1	-1	4	190,9161	52,59476	0,3446619	0,552545	590,7935	3,726494	0	4	191	53						Untertest1.avi	0	880	547	72	111	170	-54	250	0	Content		119	-58	6469852	1818958314
6487	08:44:11.066	00:00:06.486	389	-1024	-768	-1	-1	-1	-1	4	186,5513	45,94053	0,3446259	0,5528847	590,7935	3,717216	0	4	187	46						Untertest1.avi	0	880	547	72	111	170	-54	250	0	Content		115	-65	6486596	1818975058
6503	08:44:11.082	00:00:06.503	390	-1024	-768	-1	-1	-1	-1	4	259,8052	58,40503	0,3459059	0,552901	589,3579	3,738288	0	4	260	58						Untertest1.avi	0	880	547	72	111	170	-54	250	0	Content		188	-53	6503217	1818991679
6520	08:44:11.099	00:00:06.519	391	-1024	-768	-1	-1	-1	-1	4	228,4236	58,3826	0,3454775	0,5531348	586,4327	3,70306	0	4	228	58						Untertest1.avi	0	880	547	72	111	170	-54	250	0	Content		156	-53	6519841	1819008303
6536	08:44:11.115	00:00:06.536	392	-1024	-768	-1	-1	-1	-1	4	225,5514	55,78691	0,3453291	0,553275	586,5743	3,687979	0	4	226	56						Untertest1.avi	0	880	547	72	111	170	-54	250	0	Content		154	-55	6536483	1819024945
6553	08:44:11.132	00:00:06.553	393	-1024	-768	-1	-1	-1	-1	4	-1024	-768	-1	-1	-1	-1	4	4	0	0						Untertest1.avi	0	880	547	72	111	170	-54	250	0	Content		-72	-111	6553227	1819041689
6570	08:44:11.149	00:00:06.569	394	-1024	-768	-1	-1	-1	-1	4	-1024	-768	-1	-1	-1	-1	4	4	0	0						Untertest1.avi	0	880	547	72	111	170	-54	250	0	Content		-72	-111	6569846	1819058308
6587	08:44:11.166	00:00:06.586	395	-1024	-768	-1	-1	-1	-1	4	-1024	-768	-1	-1	-1	-1	4	4	0	0						Untertest1.avi	0	880	547	72	111	170	-54	250	0	Content		-72	-111	6586514	1819074976
6603	08:44:11.182	00:00:06.603	396	-1024	-768	-1	-1	-1	-1	4	263,5379	63,85876	0,3450936	0,553986	586,3904	3,709362	0	4	264	64						Untertest1.avi	0	880	547	72	111	170	-54	250	0	Content		192	-47	6603096	1819091558
6620	08:44:11.199	00:00:06.619	397	-1024	-768	-1	-1	-1	-1	4	-1024	-768	-1	-1	-1	-1	4		0	0						Untertest1.avi	0	880	547	72	111				0	Content		-72	-111	6619852	1819108314
6636	08:44:11.215	00:00:06.636	398	-1024	-768	-1	-1	-1	-1	4	-1024	-768	-1	-1	-1	-1	4		0	0						Untertest1.avi	0	880	547	72	111				0	Content		-72	-111	6636470	1819124932
6653	08:44:11.232	00:00:06.653	399	-1024	-768	-1	-1	-1	-1	4	-1024	-768	-1	-1	-1	-1	4		0	0						Untertest1.avi	0	880	547	72	111				0	Content		-72	-111	6653138	1819141600
6670	08:44:11.249	00:00:06.669	400	-1024	-768	-1	-1	-1	-1	4	-1024	-768	-1	-1	-1	-1	4		0	0						Untertest1.avi	0	880	547	72	111				0	Content		-72	-111	6669798	1819158260
6686	08:44:11.265	00:00:06.686	401	-1024	-768	-1	-1	-1	-1	4	-1024	-768	-1	-1	-1	-1	4		0	0						Untertest1.avi	0	880	547	72	111				0	Content		-72	-111	6686466	1819174928
6703	08:44:11.282	00:00:06.703	402	-1024	-768	-1	-1	-1	-1	4	-1024	-768	-1	-1	-1	-1	4		0	0						Untertest1.avi	0	880	547	72	111				0	Content		-72	-111	6703084	1819191546
6720	08:44:11.299	00:00:06.719	403	-1024	-768	-1	-1	-1	-1	4	-1024	-768	-1	-1	-1	-1	4		0	0						Untertest1.avi	0	880	547	72	111				0	Content		-72	-111	6719752	1819208214
6736	08:44:11.315	00:00:06.736	404	-1024	-768	-1	-1	-1	-1	4	-1024	-768	-1	-1	-1	-1	4		0	0						Untertest1.avi	0	880	547	72	111				0	Content		-72	-111	6736339	1819224801
6753	08:44:11.332	00:00:06.753	405	-1024	-768	-1	-1	-1	-1	4	-1024	-768	-1	-1	-1	-1	4		0	0						Untertest1.avi	0	880	547	72	111				0	Content		-72	-111	6753021	1819241483
6770	08:44:11.349	00:00:06.769	406	-1024	-768	-1	-1	-1	-1	4	-1024	-768	-1	-1	-1	-1	4		0	0						Untertest1.avi	0	880	547	72	111				0	Content		-72	-111	6769689	1819258151
6786	08:44:11.365	00:00:06.786	407	-1024	-768	-1	-1	-1	-1	4	-1024	-768	-1	-1	-1	-1	4		0	0						Untertest1.avi	0	880	547	72	111				0	Content		-72	-111	6786325	1819274787
6803	08:44:11.382	00:00:06.803	408	-1024	-768	-1	-1	-1	-1	4	-1024	-768	-1	-1	-1	-1	4		0	0						Untertest1.avi	0	880	547	72	111				0	Content		-72	-111	6803012	1819291474
6820	08:44:11.399	00:00:06.819	409	-1024	-768	-1	-1	-1	-1	4	-1024	-768	-1	-1	-1	-1	4		0	0						Untertest1.avi	0	880	547	72	111				0	Content		-72	-111	6819680	1819308142
6836	08:44:11.415	00:00:06.836	410	-1024	-768	-1	-1	-1	-1	4	-1024	-768	-1	-1	-1	-1	4		0	0						Untertest1.avi	0	880	547	72	111				0	Content		-72	-111	6836315	1819324777
6853	08:44:11.432	00:00:06.852	411	-1024	-768	-1	-1	-1	-1	4	-1024	-768	-1	-1	-1	-1	4		0	0						Untertest1.avi	0	880	547	72	111				0	Content		-72	-111	6852983	1819341445
6870	08:44:11.449	00:00:06.869	412	-1024	-768	-1	-1	-1	-1	4	-1024	-768	-1	-1	-1	-1	4		0	0						Untertest1.avi	0	880	547	72	111				0	Content		-72	-111	6869651	1819358113
6886	08:44:11.465	00:00:06.886	413	-1024	-768	-1	-1	-1	-1	4	-1024	-768	-1	-1	-1	-1	4		0	0						Untertest1.avi	0	880	547	72	111				0	Content		-72	-111	6886319	1819374781
6903	08:44:11.482	00:00:06.902	414	-1024	-768	-1	-1	-1	-1	4	-1024	-768	-1	-1	-1	-1	4		0	0						Untertest1.avi	0	880	547	72	111				0	Content		-72	-111	6902943	1819391405
6920	08:44:11.499	00:00:06.919	415	-1024	-768	-1	-1	-1	-1	4	-1024	-768	-1	-1	-1	-1	4		0	0						Untertest1.avi	0	880	547	72	111				0	Content		-72	-111	6919611	1819408073
6936	08:44:11.515	00:00:06.936	416	-1024	-768	-1	-1	-1	-1	4	-1024	-768	-1	-1	-1	-1	4		0	0						Untertest1.avi	0	880	547	72	111				0	Content		-72	-111	6936277	1819424739
6953	08:44:11.532	00:00:06.952	417	-1024	-768	-1	-1	-1	-1	4	-1024	-768	-1	-1	-1	-1	4		0	0						Untertest1.avi	0	880	547	72	111				0	Content		-72	-111	6952945	1819441407
6970	08:44:11.549	00:00:06.969	418	-1024	-768	-1	-1	-1	-1	4	-1024	-768	-1	-1	-1	-1	4		0	0						Untertest1.avi	0	880	547	72	111				0	Content		-72	-111	6969601	1819458063
6986	08:44:11.565	00:00:06.986	419	-1024	-768	-1	-1	-1	-1	4	-1024	-768	-1	-1	-1	-1	4		0	0						Untertest1.avi	0	880	547	72	111				0	Content		-72	-111	6986269	1819474731
7003	08:44:11.582	00:00:07.002	420	-1024	-768	-1	-1	-1	-1	4	-1024	-768	-1	-1	-1	-1	4		0	0						Untertest1.avi	0	880	547	72	111				0	Content		-72	-111	7002937	1819491399
7020	08:44:11.599	00:00:07.019	421	-1024	-768	-1	-1	-1	-1	4	-1024	-768	-1	-1	-1	-1	4		0	0						Untertest1.avi	0	880	547	72	111				0	Content		-72	-111	7019605	1819508067
7036	08:44:11.615	00:00:07.036	422	-1024	-768	-1	-1	-1	-1	4	-1024	-768	-1	-1	-1	-1	4		0	0						Untertest1.avi	0	880	547	72	111				0	Content		-72	-111	7036217	1819524679
7053	08:44:11.632	00:00:07.052	423	-1024	-768	-1	-1	-1	-1	4	-1024	-768	-1	-1	-1	-1	4		0	0						Untertest1.avi	0	880	547	72	111				0	Content		-72	-111	7052884	1819541346
7070	08:44:11.649	00:00:07.069	424	-1024	-768	-1	-1	-1	-1	4	-1024	-768	-1	-1	-1	-1	4		0	0						Untertest1.avi	0	880	547	72	111				0	Content		-72	-111	7069552	1819558014
7086	08:44:11.665	00:00:07.086	425	-1024	-768	-1	-1	-1	-1	4	-1024	-768	-1	-1	-1	-1	4		0	0						Untertest1.avi	0	880	547	72	111				0	Content		-72	-111	7086186	1819574648
7103	08:44:11.682	00:00:07.102	426	-1024	-768	-1	-1	-1	-1	4	-1024	-768	-1	-1	-1	-1	4		0	0						Untertest1.avi	0	880	547	72	111				0	Content		-72	-111	7102854	1819591316
7120	08:44:11.699	00:00:07.119	427	-1024	-768	-1	-1	-1	-1	4	-1024	-768	-1	-1	-1	-1	4		0	0						Untertest1.avi	0	880	547	72	111				0	Content		-72	-111	7119522	1819607984
7136	08:44:11.715	00:00:07.136	428	-1024	-768	-1	-1	-1	-1	4	-1024	-768	-1	-1	-1	-1	4		0	0						Untertest1.avi	0	880	547	72	111				0	Content		-72	-111	7136171	1819624633
7153	08:44:11.732	00:00:07.152	429	-1024	-768	-1	-1	-1	-1	4	-1024	-768	-1	-1	-1	-1	4		0	0						Untertest1.avi	0	880	547	72	111				0	Content		-72	-111	7152839	1819641301
7169	08:44:11.748	00:00:07.169	430	-1024	-768	-1	-1	-1	-1	4	-1024	-768	-1	-1	-1	-1	4		0	0						Untertest1.avi	0	880	547	72	111				0	Content		-72	-111	7169438	1819657900
7186	08:44:11.765	00:00:07.186	431	-1024	-768	-1	-1	-1	-1	4	-1024	-768	-1	-1	-1	-1	4		0	0						Untertest1.avi	0	880	547	72	111				0	Content		-72	-111	7186130	1819674592
7203	08:44:11.782	00:00:07.202	432	-1024	-768	-1	-1	-1	-1	4	-1024	-768	-1	-1	-1	-1	4		0	0						Untertest1.avi	0	880	547	72	111				0	Content		-72	-111	7202798	1819691260
7219	08:44:11.798	00:00:07.219	433	-1024	-768	-1	-1	-1	-1	4	-1024	-768	-1	-1	-1	-1	4		0	0						Untertest1.avi	0	880	547	72	111				0	Content		-72	-111	7219450	1819707912
7236	08:44:11.815	00:00:07.236	434	-1024	-768	-1	-1	-1	-1	4	-1024	-768	-1	-1	-1	-1	4		0	0						Untertest1.avi	0	880	547	72	111				0	Content		-72	-111	7236093	1819724555
7253	08:44:11.832	00:00:07.252	435	-1024	-768	-1	-1	-1	-1	4	-1024	-768	-1	-1	-1	-1	4		0	0						Untertest1.avi	0	880	547	72	111				0	Content		-72	-111	7252761	1819741223
7269	08:44:11.848	00:00:07.269	436	-1024	-768	-1	-1	-1	-1	4	-1024	-768	-1	-1	-1	-1	4		0	0						Untertest1.avi	0	880	547	72	111				0	Content		-72	-111	7269422	1819757884
7286	08:44:11.865	00:00:07.286	437	-1024	-768	-1	-1	-1	-1	4	-1024	-768	-1	-1	-1	-1	4		0	0						Untertest1.avi	0	880	547	72	111				0	Content		-72	-111	7286090	1819774552
7303	08:44:11.882	00:00:07.302	438	-1024	-768	-1	-1	-1	-1	4	-1024	-768	-1	-1	-1	-1	4		0	0						Untertest1.avi	0	880	547	72	111				0	Content		-72	-111	7302707	1819791169
7319	08:44:11.898	00:00:07.319	439	-1024	-768	-1	-1	-1	-1	4	-1024	-768	-1	-1	-1	-1	4		0	0						Untertest1.avi	0	880	547	72	111				0	Content		-72	-111	7319332	1819807794
7336	08:44:11.915	00:00:07.336	440	-1024	-768	-1	-1	-1	-1	4	-1024	-768	-1	-1	-1	-1	4		0	0						Untertest1.avi	0	880	547	72	111				0	Content		-72	-111	7336017	1819824479
7353	08:44:11.932	00:00:07.352	441	-1024	-768	-1	-1	-1	-1	4	-1024	-768	-1	-1	-1	-1	4		0	0						Untertest1.avi	0	880	547	72	111				0	Content		-72	-111	7352685	1819841147
7369	08:44:11.948	00:00:07.369	442	-1024	-768	-1	-1	-1	-1	4	-1024	-768	-1	-1	-1	-1	4		0	0						Untertest1.avi	0	880	547	72	111				0	Content		-72	-111	7369319	1819857781
7386	08:44:11.965	00:00:07.385	443	-1024	-768	-1	-1	-1	-1	4	-1024	-768	-1	-1	-1	-1	4		0	0						Untertest1.avi	0	880	547	72	111				0	Content		-72	-111	7385987	1819874449
7403	08:44:11.982	00:00:07.402	444	152,6838	12,08948	0,4813095	0,4965729	583,4125	3,306747	0	207,9067	33,00623	0,3432566	0,5564874	585,7728	3,093186	0	5	180	23						Untertest1.avi	0	880	547	72	111	108	-87	83	0	Content		108	-88	7402701	1819891163
7419	08:44:11.998	00:00:07.419	445	-1024	-768	-1	-1	-1	-1	4	-1024	-768	-1	-1	-1	-1	4	5	0	0						Untertest1.avi	0	880	547	72	111	108	-87	83	0	Content		-72	-111	7419325	1819907787
7436	08:44:12.015	00:00:07.435	446	156,6628	18,09532	0,4811589	0,4965354	583,861	3,322413	0	198,3418	32,72125	0,3412445	0,5565837	594,1158	3,302913	0	5	178	25						Untertest1.avi	0	880	547	72	111	108	-87	83	0	Content		106	-86	7435951	1819924413
7453	08:44:12.032	00:00:07.452	447	231,9801	39,88232	0,4829136	0,4963733	583,861	3,300432	0	273,7365	23,70823	0,3441632	0,5565904	594,1158	3,179471	0	5	253	32						Untertest1.avi	0	880	547	72	111	108	-87	83	0	Content		181	-79	7452575	1819941037
7469	08:44:12.048	00:00:07.469	448	163,3435	2,096503	0,481143	0,4968113	583,861	3,236413	0	193,7476	16,14851	0,3412441	0,5568556	594,1158	3,242721	0	5	179	9						Untertest1.avi	0	880	547	72	111	108	-87	83	0	Content		107	-102	7469323	1819957785
7486	08:44:12.065	00:00:07.485	449	230,7403	31,57633	0,4828524	0,4966908	583,861	3,315261	0	264,6107	49,75803	0,3441402	0,5568091	594,1158	3,27805	0	6	248	41						Untertest1.avi	0	880	547	72	111	182	85	117	0	Content		176	-70	7485949	1819974411
7503	08:44:12.082	00:00:07.502	450	-1024	-768	-1	-1	-1	-1	4	-1024	-768	-1	-1	-1	-1	4	6	0	0						Untertest1.avi	0	880	547	72	111	182	85	117	0	Content		-72	-111	7502608	1819991070
7519	08:44:12.098	00:00:07.519	451	-1024	-768	-1	-1	-1	-1	4	-1024	-768	-1	-1	-1	-1	4	6	0	0						Untertest1.avi	0	880	547	72	111	182	85	117	0	Content		-72	-111	7519276	1820007738
7536	08:44:12.115	00:00:07.535	452	216,867	130,5128	0,4809625	0,4997126	578,9987	3,378968	0	259,8016	147,6763	0,3427038	0,5592374	585,9065	3,234679	0	6	238	139						Untertest1.avi	0	880	547	72	111	182	85	117	0	Content		166	28	7535902	1820024364
7553	08:44:12.132	00:00:07.552	453	230,9191	240,8864	0,4800191	0,5030361	579,1346	3,361964	0	290,8818	266,9302	0,3430024	0,5612381	585,7278	3,361642	0	6	261	254						Untertest1.avi	0	880	547	72	111	182	85	117	0	Content		189	143	7552652	1820041114
7569	08:44:12.148	00:00:07.569	454	316,3762	357,8685	0,4790156	0,506681	579,3951	3,312852	0	264,6732	381,7745	0,3433794	0,563211	586,2251	3,270828	0	6	291	370						Untertest1.avi	0	880	547	72	111	182	85	117	0	Content		219	259	7569276	1820057738
7586	08:44:12.165	00:00:07.585	455	304,2299	469,6789	0,4784494	0,5095468	579,6066	3,16533	0	261,0715	478,4538	0,3439029	0,5648859	586,5316	3,087396	0	6	283	474						Untertest1.avi	0	880	547	72	111	182	85	117	0	Content		211	363	7585898	1820074360
7603	08:44:12.182	00:00:07.602	456	-1024	-768	-1	-1	-1	-1	4	-1024	-768	-1	-1	-1	-1	4		0	0						Untertest1.avi	0	880	547	72	111				0	Content		-72	-111	7602522	1820090984
7619	08:44:12.198	00:00:07.619	457	-1024	-768	-1	-1	-1	-1	4	-1024	-768	-1	-1	-1	-1	4		0	0						Untertest1.avi	0	880	547	72	111				0	Content		-72	-111	7619270	1820107732
7636	08:44:12.215	00:00:07.635	458	-1024	-768	-1	-1	-1	-1	4	-1024	-768	-1	-1	-1	-1	4		0	0						Untertest1.avi	0	880	547	72	111				0	Content		-72	-111	7635894	1820124356
7653	08:44:12.232	00:00:07.652	459	-1024	-768	-1	-1	-1	-1	4	-1024	-768	-1	-1	-1	-1	4		0	0						Untertest1.avi	0	880	547	72	111				0	Content		-72	-111	7652520	1820140982
7669	08:44:12.248	00:00:07.669	460	-1024	-768	-1	-1	-1	-1	4	-1024	-768	-1	-1	-1	-1	4		0	0						Untertest1.avi	0	880	547	72	111				0	Content		-72	-111	7669145	1820157607
7686	08:44:12.265	00:00:07.685	461	-1024	-768	-1	-1	-1	-1	4	-1024	-768	-1	-1	-1	-1	4		0	0						Untertest1.avi	0	880	547	72	111				0	Content		-72	-111	7685894	1820174356
7703	08:44:12.282	00:00:07.702	462	-1024	-768	-1	-1	-1	-1	4	-1024	-768	-1	-1	-1	-1	4		0	0						Untertest1.avi	0	880	547	72	111				0	Content		-72	-111	7702520	1820190982
7719	08:44:12.298	00:00:07.719	463	-1024	-768	-1	-1	-1	-1	4	-1024	-768	-1	-1	-1	-1	4		0	0						Untertest1.avi	0	880	547	72	111				0	Content		-72	-111	7719144	1820207606
7736	08:44:12.315	00:00:07.735	464	-1024	-768	-1	-1	-1	-1	4	-1024	-768	-1	-1	-1	-1	4		0	0						Untertest1.avi	0	880	547	72	111				0	Content		-72	-111	7735771	1820224233
7753	08:44:12.332	00:00:07.752	465	-1024	-768	-1	-1	-1	-1	4	-1024	-768	-1	-1	-1	-1	4		0	0						Untertest1.avi	0	880	547	72	111				0	Content		-72	-111	7752521	1820240983
7769	08:44:12.348	00:00:07.769	466	-1024	-768	-1	-1	-1	-1	4	-1024	-768	-1	-1	-1	-1	4		0	0						Untertest1.avi	0	880	547	72	111				0	Content		-72	-111	7769146	1820257608
7786	08:44:12.365	00:00:07.785	467	-1024	-768	-1	-1	-1	-1	4	-1024	-768	-1	-1	-1	-1	4		0	0						Untertest1.avi	0	880	547	72	111				0	Content		-72	-111	7785770	1820274232
7804	08:44:12.383	00:00:07.803	468	-1024	-768	-1	-1	-1	-1	4	-1024	-768	-1	-1	-1	-1	4		0	0						Untertest1.avi	0	880	547	72	111				0	Content		-72	-111	7803590	1820292052
7819	08:44:12.398	00:00:07.819	469	-1024	-768	-1	-1	-1	-1	4	-1024	-768	-1	-1	-1	-1	4		0	0						Untertest1.avi	0	880	547	72	111				0	Content		-72	-111	7819132	1820307594
7836	08:44:12.415	00:00:07.835	470	-1024	-768	-1	-1	-1	-1	4	-1024	-768	-1	-1	-1	-1	4		0	0						Untertest1.avi	0	880	547	72	111				0	Content		-72	-111	7835765	1820324227
7852	08:44:12.431	00:00:07.852	471	-1024	-768	-1	-1	-1	-1	4	-1024	-768	-1	-1	-1	-1	4		0	0						Untertest1.avi	0	880	547	72	111				0	Content		-72	-111	7852389	1820340851
7869	08:44:12.448	00:00:07.869	472	-1024	-768	-1	-1	-1	-1	4	-1024	-768	-1	-1	-1	-1	4		0	0						Untertest1.avi	0	880	547	72	111				0	Content		-72	-111	7869056	1820357518
7886	08:44:12.465	00:00:07.885	473	-1024	-768	-1	-1	-1	-1	4	-1024	-768	-1	-1	-1	-1	4		0	0						Untertest1.avi	0	880	547	72	111				0	Content		-72	-111	7885680	1820374142
7902	08:44:12.481	00:00:07.902	474	-1024	-768	-1	-1	-1	-1	4	-1024	-768	-1	-1	-1	-1	4		0	0						Untertest1.avi	0	880	547	72	111				0	Content		-72	-111	7902348	1820390810
7919	08:44:12.498	00:00:07.919	475	-1024	-768	-1	-1	-1	-1	4	-1024	-768	-1	-1	-1	-1	4		0	0						Untertest1.avi	0	880	547	72	111				0	Content		-72	-111	7919001	1820407463
7936	08:44:12.515	00:00:07.935	476	-1024	-768	-1	-1	-1	-1	4	-1024	-768	-1	-1	-1	-1	4		0	0						Untertest1.avi	0	880	547	72	111				0	Content		-72	-111	7935669	1820424131
7952	08:44:12.531	00:00:07.952	477	-1024	-768	-1	-1	-1	-1	4	-1024	-768	-1	-1	-1	-1	4		0	0						Untertest1.avi	0	880	547	72	111				0	Content		-72	-111	7952337	1820440799
7969	08:44:12.548	00:00:07.969	478	-1024	-768	-1	-1	-1	-1	4	-1024	-768	-1	-1	-1	-1	4		0	0						Untertest1.avi	0	880	547	72	111				0	Content		-72	-111	7969006	1820457468
7986	08:44:12.565	00:00:07.985	479	-1024	-768	-1	-1	-1	-1	4	-1024	-768	-1	-1	-1	-1	4		0	0						Untertest1.avi	0	880	547	72	111				0	Content		-72	-111	7985673	1820474135
8002	08:44:12.581	00:00:08.002	480	-1024	-768	-1	-1	-1	-1	4	-1024	-768	-1	-1	-1	-1	4		0	0						Untertest1.avi	0	880	547	72	111				0	Content		-72	-111	8002318	1820490780
8019	08:44:12.598	00:00:08.018	481	-1024	-768	-1	-1	-1	-1	4	-1024	-768	-1	-1	-1	-1	4		0	0						Untertest1.avi	0	880	547	72	111				0	Content		-72	-111	8018986	1820507448
8036	08:44:12.615	00:00:08.035	482	-1024	-768	-1	-1	-1	-1	4	-1024	-768	-1	-1	-1	-1	4		0	0						Untertest1.avi	0	880	547	72	111				0	Content		-72	-111	8035654	1820524116
8052	08:44:12.631	00:00:08.052	483	-1024	-768	-1	-1	-1	-1	4	-1024	-768	-1	-1	-1	-1	4		0	0						Untertest1.avi	0	880	547	72	111				0	Content		-72	-111	8052290	1820540752
8069	08:44:12.648	00:00:08.068	484	-1024	-768	-1	-1	-1	-1	4	-1024	-768	-1	-1	-1	-1	4		0	0						Untertest1.avi	0	880	547	72	111				0	Content		-72	-111	8068958	1820557420
8086	08:44:12.665	00:00:08.085	485	-1024	-768	-1	-1	-1	-1	4	-1024	-768	-1	-1	-1	-1	4		0	0						Untertest1.avi	0	880	547	72	111				0	Content		-72	-111	8085615	1820574077
8102	08:44:12.681	00:00:08.102	486	-1024	-768	-1	-1	-1	-1	4	-1024	-768	-1	-1	-1	-1	4		0	0						Untertest1.avi	0	880	547	72	111				0	Content		-72	-111	8102283	1820590745
8119	08:44:12.698	00:00:08.118	487	-1024	-768	-1	-1	-1	-1	4	-1024	-768	-1	-1	-1	-1	4		0	0						Untertest1.avi	0	880	547	72	111				0	Content		-72	-111	8118951	1820607413
8136	08:44:12.715	00:00:08.135	488	-1024	-768	-1	-1	-1	-1	4	-1024	-768	-1	-1	-1	-1	4		0	0						Untertest1.avi	0	880	547	72	111				0	Content		-72	-111	8135775	1820624237
8152	08:44:12.731	00:00:08.152	489	-1024	-768	-1	-1	-1	-1	4	-1024	-768	-1	-1	-1	-1	4		0	0						Untertest1.avi	0	880	547	72	111				0	Content		-72	-111	8152443	1820640905
8169	08:44:12.748	00:00:08.169	490	-1024	-768	-1	-1	-1	-1	4	-1024	-768	-1	-1	-1	-1	4		0	0						Untertest1.avi	0	880	547	72	111				0	Content		-72	-111	8169111	1820657573
8186	08:44:12.765	00:00:08.186	491	-1024	-768	-1	-1	-1	-1	4	-1024	-768	-1	-1	-1	-1	4		0	0						Untertest1.avi	0	880	547	72	111				0	Content		-72	-111	8186090	1820674552
8203	08:44:12.782	00:00:08.202	492	-1024	-768	-1	-1	-1	-1	4	-1024	-768	-1	-1	-1	-1	4		0	0						Untertest1.avi	0	880	547	72	111				0	Content		-72	-111	8202758	1820691220
8219	08:44:12.798	00:00:08.219	493	-1024	-768	-1	-1	-1	-1	4	-1024	-768	-1	-1	-1	-1	4		0	0						Untertest1.avi	0	880	547	72	111				0	Content		-72	-111	8219426	1820707888
8237	08:44:12.816	00:00:08.236	494	-1024	-768	-1	-1	-1	-1	4	-1024	-768	-1	-1	-1	-1	4		0	0						Untertest1.avi	0	880	547	72	111				0	Content		-72	-111	8236743	1820725205
8253	08:44:12.832	00:00:08.253	495	-1024	-768	-1	-1	-1	-1	4	-1024	-768	-1	-1	-1	-1	4		0	0						Untertest1.avi	0	880	547	72	111				0	Content		-72	-111	8253411	1820741873
8270	08:44:12.849	00:00:08.269	496	-1024	-768	-1	-1	-1	-1	4	-1024	-768	-1	-1	-1	-1	4		0	0						Untertest1.avi	0	880	547	72	111				0	Content		-72	-111	8269624	1820758086
8286	08:44:12.865	00:00:08.286	497	-1024	-768	-1	-1	-1	-1	4	-1024	-768	-1	-1	-1	-1	4		0	0						Untertest1.avi	0	880	547	72	111				0	Content		-72	-111	8286292	1820774754
8303	08:44:12.882	00:00:08.302	498	-1024	-768	-1	-1	-1	-1	4	-1024	-768	-1	-1	-1	-1	4		0	0						Untertest1.avi	0	880	547	72	111				0	Content		-72	-111	8302960	1820791422
8319	08:44:12.898	00:00:08.319	499	-1024	-768	-1	-1	-1	-1	4	-1024	-768	-1	-1	-1	-1	4		0	0						Untertest1.avi	0	880	547	72	111				0	Content		-72	-111	8319192	1820807654
8336	08:44:12.915	00:00:08.335	500	-1024	-768	-1	-1	-1	-1	4	-1024	-768	-1	-1	-1	-1	4		0	0						Untertest1.avi	0	880	547	72	111				0	Content		-72	-111	8335860	1820824322
8352	08:44:12.931	00:00:08.352	501	-1024	-768	-1	-1	-1	-1	4	-1024	-768	-1	-1	-1	-1	4		0	0						Untertest1.avi	0	880	547	72	111				0	Content		-72	-111	8352329	1820840791
8369	08:44:12.948	00:00:08.368	502	-1024	-768	-1	-1	-1	-1	4	-1024	-768	-1	-1	-1	-1	4		0	0						Untertest1.avi	0	880	547	72	111				0	Content		-72	-111	8368996	1820857458
8386	08:44:12.965	00:00:08.385	503	-1024	-768	-1	-1	-1	-1	4	-1024	-768	-1	-1	-1	-1	4		0	0						Untertest1.avi	0	880	547	72	111				0	Content		-72	-111	8385578	1820874040
8402	08:44:12.981	00:00:08.402	504	-1024	-768	-1	-1	-1	-1	4	-1024	-768	-1	-1	-1	-1	4		0	0						Untertest1.avi	0	880	547	72	111				0	Content		-72	-111	8402246	1820890708
8419	08:44:12.998	00:00:08.418	505	-1024	-768	-1	-1	-1	-1	4	-1024	-768	-1	-1	-1	-1	4		0	0						Untertest1.avi	0	880	547	72	111				0	Content		-72	-111	8418914	1820907376
8435	08:44:13.014	00:00:08.435	506	-1024	-768	-1	-1	-1	-1	4	-1024	-768	-1	-1	-1	-1	4		0	0						Untertest1.avi	0	880	547	72	111				0	Content		-72	-111	8435474	1820923936
8452	08:44:13.031	00:00:08.452	507	-1024	-768	-1	-1	-1	-1	4	-1024	-768	-1	-1	-1	-1	4		0	0						Untertest1.avi	0	880	547	72	111				0	Content		-72	-111	8452044	1820940506
8469	08:44:13.048	00:00:08.468	508	-1024	-768	-1	-1	-1	-1	4	-1024	-768	-1	-1	-1	-1	4		0	0						Untertest1.avi	0	880	547	72	111				0	Content		-72	-111	8468878	1820957340
8486	08:44:13.065	00:00:08.485	509	-1024	-768	-1	-1	-1	-1	4	-1024	-768	-1	-1	-1	-1	4		0	0						Untertest1.avi	0	880	547	72	111				0	Content		-72	-111	8485546	1820974008
8502	08:44:13.081	00:00:08.502	510	-1024	-768	-1	-1	-1	-1	4	-1024	-768	-1	-1	-1	-1	4		0	0						Untertest1.avi	0	880	547	72	111				0	Content		-72	-111	8502214	1820990676
8519	08:44:13.098	00:00:08.519	511	-1024	-768	-1	-1	-1	-1	4	-1024	-768	-1	-1	-1	-1	4		0	0						Untertest1.avi	0	880	547	72	111				0	Content		-72	-111	8519198	1821007660
8536	08:44:13.115	00:00:08.535	512	-1024	-768	-1	-1	-1	-1	4	-1024	-768	-1	-1	-1	-1	4		0	0						Untertest1.avi	0	880	547	72	111				0	Content		-72	-111	8535866	1821024328
8553	08:44:13.132	00:00:08.552	513	-1024	-768	-1	-1	-1	-1	4	-1024	-768	-1	-1	-1	-1	4		0	0						Untertest1.avi	0	880	547	72	111				0	Content		-72	-111	8552534	1821040996
8570	08:44:13.149	00:00:08.569	514	-1024	-768	-1	-1	-1	-1	4	-1024	-768	-1	-1	-1	-1	4		0	0						Untertest1.avi	0	880	547	72	111				0	Content		-72	-111	8569625	1821058087
8586	08:44:13.165	00:00:08.586	515	-1024	-768	-1	-1	-1	-1	4	-1024	-768	-1	-1	-1	-1	4		0	0						Untertest1.avi	0	880	547	72	111				0	Content		-72	-111	8586292	1821074754
8603	08:44:13.182	00:00:08.602	516	-1024	-768	-1	-1	-1	-1	4	-1024	-768	-1	-1	-1	-1	4		0	0						Untertest1.avi	0	880	547	72	111				0	Content		-72	-111	8602960	1821091422
8619	08:44:13.198	00:00:08.619	517	-1024	-768	-1	-1	-1	-1	4	-1024	-768	-1	-1	-1	-1	4		0	0						Untertest1.avi	0	880	547	72	111				0	Content		-72	-111	8619280	1821107742
8636	08:44:13.215	00:00:08.635	518	-1024	-768	-1	-1	-1	-1	4	-1024	-768	-1	-1	-1	-1	4		0	0						Untertest1.avi	0	880	547	72	111				0	Content		-72	-111	8635948	1821124410
8653	08:44:13.232	00:00:08.652	519	-1024	-768	-1	-1	-1	-1	4	-1024	-768	-1	-1	-1	-1	4		0	0						Untertest1.avi	0	880	547	72	111				0	Content		-72	-111	8652616	1821141078
8669	08:44:13.248	00:00:08.669	520	-1024	-768	-1	-1	-1	-1	4	-1024	-768	-1	-1	-1	-1	4		0	0						Untertest1.avi	0	880	547	72	111				0	Content		-72	-111	8669050	1821157512
8686	08:44:13.265	00:00:08.685	521	-1024	-768	-1	-1	-1	-1	4	-1024	-768	-1	-1	-1	-1	4		0	0						Untertest1.avi	0	880	547	72	111				0	Content		-72	-111	8685718	1821174180
8702	08:44:13.281	00:00:08.702	522	-1024	-768	-1	-1	-1	-1	4	-1024	-768	-1	-1	-1	-1	4		0	0						Untertest1.avi	0	880	547	72	111				0	Content		-72	-111	8702386	1821190848
8719	08:44:13.298	00:00:08.718	523	-1024	-768	-1	-1	-1	-1	4	-1024	-768	-1	-1	-1	-1	4		0	0						Untertest1.avi	0	880	547	72	111				0	Content		-72	-111	8718776	1821207238
8735	08:44:13.314	00:00:08.735	524	-1024	-768	-1	-1	-1	-1	4	-1024	-768	-1	-1	-1	-1	4		0	0						Untertest1.avi	0	880	547	72	111				0	Content		-72	-111	8735444	1821223906
8752	08:44:13.331	00:00:08.752	525	-1024	-768	-1	-1	-1	-1	4	-1024	-768	-1	-1	-1	-1	4		0	0						Untertest1.avi	0	880	547	72	111				0	Content		-72	-111	8752036	1821240498
8769	08:44:13.348	00:00:08.768	526	-1024	-768	-1	-1	-1	-1	4	-1024	-768	-1	-1	-1	-1	4		0	0						Untertest1.avi	0	880	547	72	111				0	Content		-72	-111	8768703	1821257165
8785	08:44:13.364	00:00:08.785	527	-1024	-768	-1	-1	-1	-1	4	-1024	-768	-1	-1	-1	-1	4		0	0						Untertest1.avi	0	880	547	72	111				0	Content		-72	-111	8785371	1821273833
8802	08:44:13.381	00:00:08.801	528	-1024	-768	-1	-1	-1	-1	4	-1024	-768	-1	-1	-1	-1	4		0	0						Untertest1.avi	0	880	547	72	111				0	Content		-72	-111	8801968	1821290430
8819	08:44:13.398	00:00:08.818	529	-1024	-768	-1	-1	-1	-1	4	-1024	-768	-1	-1	-1	-1	4		0	0						Untertest1.avi	0	880	547	72	111				0	Content		-72	-111	8818636	1821307098
8835	08:44:13.414	00:00:08.835	530	-1024	-768	-1	-1	-1	-1	4	-1024	-768	-1	-1	-1	-1	4		0	0						Untertest1.avi	0	880	547	72	111				0	Content		-72	-111	8835304	1821323766
8852	08:44:13.431	00:00:08.851	531	-1024	-768	-1	-1	-1	-1	4	-1024	-768	-1	-1	-1	-1	4		0	0						Untertest1.avi	0	880	547	72	111				0	Content		-72	-111	8851883	1821340345
8869	08:44:13.448	00:00:08.868	532	-1024	-768	-1	-1	-1	-1	4	-1024	-768	-1	-1	-1	-1	4		0	0						Untertest1.avi	0	880	547	72	111				0	Content		-72	-111	8868551	1821357013
8885	08:44:13.464	00:00:08.885	533	-1024	-768	-1	-1	-1	-1	4	-1024	-768	-1	-1	-1	-1	4		0	0						Untertest1.avi	0	880	547	72	111				0	Content		-72	-111	8885219	1821373681
8902	08:44:13.481	00:00:08.902	534	-1024	-768	-1	-1	-1	-1	4	-1024	-768	-1	-1	-1	-1	4		0	0						Untertest1.avi	0	880	547	72	111				0	Content		-72	-111	8902034	1821390496
8919	08:44:13.498	00:00:08.918	535	-1024	-768	-1	-1	-1	-1	4	-1024	-768	-1	-1	-1	-1	4		0	0						Untertest1.avi	0	880	547	72	111				0	Content		-72	-111	8918702	1821407164
8935	08:44:13.514	00:00:08.935	536	-1024	-768	-1	-1	-1	-1	4	-1024	-768	-1	-1	-1	-1	4		0	0						Untertest1.avi	0	880	547	72	111				0	Content		-72	-111	8935370	1821423832
8952	08:44:13.531	00:00:08.952	537	-1024	-768	-1	-1	-1	-1	4	-1024	-768	-1	-1	-1	-1	4		0	0						Untertest1.avi	0	880	547	72	111				0	Content		-72	-111	8952341	1821440803
8969	08:44:13.548	00:00:08.969	538	-1024	-768	-1	-1	-1	-1	4	-1024	-768	-1	-1	-1	-1	4		0	0						Untertest1.avi	0	880	547	72	111				0	Content		-72	-111	8969008	1821457470
8986	08:44:13.565	00:00:08.985	539	-1024	-768	-1	-1	-1	-1	4	-1024	-768	-1	-1	-1	-1	4		0	0						Untertest1.avi	0	880	547	72	111				0	Content		-72	-111	8985676	1821474138
9003	08:44:13.582	00:00:09.002	540	-1024	-768	-1	-1	-1	-1	4	-1024	-768	-1	-1	-1	-1	4		0	0						Untertest1.avi	0	880	547	72	111				0	Content		-72	-111	9002753	1821491215
9019	08:44:13.598	00:00:09.019	541	-1024	-768	-1	-1	-1	-1	4	-1024	-768	-1	-1	-1	-1	4		0	0						Untertest1.avi	0	880	547	72	111				0	Content		-72	-111	9019421	1821507883
9036	08:44:13.615	00:00:09.036	542	-1024	-768	-1	-1	-1	-1	4	-1024	-768	-1	-1	-1	-1	4		0	0						Untertest1.avi	0	880	547	72	111				0	Content		-72	-111	9036089	1821524551
9052	08:44:13.631	00:00:09.052	543	-1024	-768	-1	-1	-1	-1	4	-1024	-768	-1	-1	-1	-1	4		0	0						Untertest1.avi	0	880	547	72	111				0	Content		-72	-111	9052360	1821540822
9069	08:44:13.648	00:00:09.069	544	-1024	-768	-1	-1	-1	-1	4	-1024	-768	-1	-1	-1	-1	4		0	0						Untertest1.avi	0	880	547	72	111				0	Content		-72	-111	9069028	1821557490
9086	08:44:13.665	00:00:09.085	545	-1024	-768	-1	-1	-1	-1	4	-1024	-768	-1	-1	-1	-1	4		0	0						Untertest1.avi	0	880	547	72	111				0	Content		-72	-111	9085696	1821574158
9102	08:44:13.681	00:00:09.101	546	-1024	-768	-1	-1	-1	-1	4	-1024	-768	-1	-1	-1	-1	4		0	0						Untertest1.avi	0	880	547	72	111				0	Content		-72	-111	9101986	1821590448
9119	08:44:13.698	00:00:09.118	547	-1024	-768	-1	-1	-1	-1	4	-1024	-768	-1	-1	-1	-1	4		0	0						Untertest1.avi	0	880	547	72	111				0	Content		-72	-111	9118654	1821607116
9135	08:44:13.714	00:00:09.135	548	-1024	-768	-1	-1	-1	-1	4	-1024	-768	-1	-1	-1	-1	4		0	0						Untertest1.avi	0	880	547	72	111				0	Content		-72	-111	9135161	1821623623
9152	08:44:13.731	00:00:09.151	549	-1024	-768	-1	-1	-1	-1	4	-1024	-768	-1	-1	-1	-1	4		0	0						Untertest1.avi	0	880	547	72	111				0	Content		-72	-111	9151828	1821640290
9168	08:44:13.747	00:00:09.168	550	-1024	-768	-1	-1	-1	-1	4	-1024	-768	-1	-1	-1	-1	4		0	0						Untertest1.avi	0	880	547	72	111				0	Content		-72	-111	9168413	1821656875
9185	08:44:13.764	00:00:09.185	551	-1024	-768	-1	-1	-1	-1	4	-1024	-768	-1	-1	-1	-1	4		0	0						Untertest1.avi	0	880	547	72	111				0	Content		-72	-111	9185081	1821673543
9202	08:44:13.781	00:00:09.201	552	-1024	-768	-1	-1	-1	-1	4	-1024	-768	-1	-1	-1	-1	4		0	0						Untertest1.avi	0	880	547	72	111				0	Content		-72	-111	9201749	1821690211
9218	08:44:13.797	00:00:09.218	553	-1024	-768	-1	-1	-1	-1	4	-1024	-768	-1	-1	-1	-1	4		0	0						Untertest1.avi	0	880	547	72	111				0	Content		-72	-111	9218328	1821706790
9235	08:44:13.814	00:00:09.234	554	-1024	-768	-1	-1	-1	-1	4	-1024	-768	-1	-1	-1	-1	4		0	0						Untertest1.avi	0	880	547	72	111				0	Content		-72	-111	9234898	1821723360
9252	08:44:13.831	00:00:09.251	555	-1024	-768	-1	-1	-1	-1	4	-1024	-768	-1	-1	-1	-1	4		0	0						Untertest1.avi	0	880	547	72	111				0	Content		-72	-111	9251732	1821740194
9268	08:44:13.847	00:00:09.268	556	-1024	-768	-1	-1	-1	-1	4	-1024	-768	-1	-1	-1	-1	4		0	0						Untertest1.avi	0	880	547	72	111				0	Content		-72	-111	9268400	1821756862
9285	08:44:13.864	00:00:09.285	557	-1024	-768	-1	-1	-1	-1	4	-1024	-768	-1	-1	-1	-1	4		0	0						Untertest1.avi	0	880	547	72	111				0	Content		-72	-111	9285068	1821773530
9302	08:44:13.881	00:00:09.302	558	-1024	-768	-1	-1	-1	-1	4	-1024	-768	-1	-1	-1	-1	4		0	0						Untertest1.avi	0	880	547	72	111				0	Content		-72	-111	9302053	1821790515
9319	08:44:13.898	00:00:09.318	559	-1024	-768	-1	-1	-1	-1	4	-1024	-768	-1	-1	-1	-1	4		0	0						Untertest1.avi	0	880	547	72	111				0	Content		-72	-111	9318721	1821807183
9335	08:44:13.914	00:00:09.335	560	-1024	-768	-1	-1	-1	-1	4	-1024	-768	-1	-1	-1	-1	4		0	0						Untertest1.avi	0	880	547	72	111				0	Content		-72	-111	9335389	1821823851
9352	08:44:13.931	00:00:09.352	561	-1024	-768	-1	-1	-1	-1	4	-1024	-768	-1	-1	-1	-1	4		0	0						Untertest1.avi	0	880	547	72	111				0	Content		-72	-111	9352479	1821840941
9369	08:44:13.948	00:00:09.369	562	-1024	-768	-1	-1	-1	-1	4	-1024	-768	-1	-1	-1	-1	4		0	0						Untertest1.avi	0	880	547	72	111				0	Content		-72	-111	9369146	1821857608
9386	08:44:13.965	00:00:09.385	563	-1024	-768	-1	-1	-1	-1	4	-1024	-768	-1	-1	-1	-1	4		0	0						Untertest1.avi	0	880	547	72	111				0	Content		-72	-111	9385814	1821874276
9402	08:44:13.981	00:00:09.402	564	-1024	-768	-1	-1	-1	-1	4	-1024	-768	-1	-1	-1	-1	4		0	0						Untertest1.avi	0	880	547	72	111				0	Content		-72	-111	9402133	1821890595
9419	08:44:13.998	00:00:09.418	565	-1024	-768	-1	-1	-1	-1	4	-1024	-768	-1	-1	-1	-1	4		0	0						Untertest1.avi	0	880	547	72	111				0	Content		-72	-111	9418801	1821907263
9435	08:44:14.014	00:00:09.435	566	-1024	-768	-1	-1	-1	-1	4	-1024	-768	-1	-1	-1	-1	4		0	0						Untertest1.avi	0	880	547	72	111				0	Content		-72	-111	9435469	1821923931
9452	08:44:14.031	00:00:09.451	567	-1024	-768	-1	-1	-1	-1	4	-1024	-768	-1	-1	-1	-1	4		0	0						Untertest1.avi	0	880	547	72	111				0	Content		-72	-111	9451902	1821940364
9469	08:44:14.048	00:00:09.468	568	-1024	-768	-1	-1	-1	-1	4	-1024	-768	-1	-1	-1	-1	4		0	0						Untertest1.avi	0	880	547	72	111				0	Content		-72	-111	9468570	1821957032
9485	08:44:14.064	00:00:09.485	569	-1024	-768	-1	-1	-1	-1	4	-1024	-768	-1	-1	-1	-1	4		0	0						Untertest1.avi	0	880	547	72	111				0	Content		-72	-111	9485238	1821973700
9502	08:44:14.081	00:00:09.501	570	-1024	-768	-1	-1	-1	-1	4	-1024	-768	-1	-1	-1	-1	4		0	0						Untertest1.avi	0	880	547	72	111				0	Content		-72	-111	9501627	1821990089
9518	08:44:14.097	00:00:09.518	571	-1024	-768	-1	-1	-1	-1	4	-1024	-768	-1	-1	-1	-1	4		0	0						Untertest1.avi	0	880	547	72	111				0	Content		-72	-111	9518295	1822006757
9535	08:44:14.114	00:00:09.534	572	-1024	-768	-1	-1	-1	-1	4	-1024	-768	-1	-1	-1	-1	4		0	0						Untertest1.avi	0	880	547	72	111				0	Content		-72	-111	9534886	1822023348
9552	08:44:14.131	00:00:09.551	573	-1024	-768	-1	-1	-1	-1	4	-1024	-768	-1	-1	-1	-1	4		0	0						Untertest1.avi	0	880	547	72	111				0	Content		-72	-111	9551554	1822040016
9568	08:44:14.147	00:00:09.568	574	-1024	-768	-1	-1	-1	-1	4	-1024	-768	-1	-1	-1	-1	4		0	0						Untertest1.avi	0	880	547	72	111				0	Content		-72	-111	9568222	1822056684
9585	08:44:14.164	00:00:09.584	575	-1024	-768	-1	-1	-1	-1	4	-1024	-768	-1	-1	-1	-1	4		0	0						Untertest1.avi	0	880	547	72	111				0	Content		-72	-111	9584819	1822073281
9601	08:44:14.180	00:00:09.601	576	-1024	-768	-1	-1	-1	-1	4	-1024	-768	-1	-1	-1	-1	4		0	0						Untertest1.avi	0	880	547	72	111				0	Content		-72	-111	9601487	1822089949
9618	08:44:14.197	00:00:09.618	577	-1024	-768	-1	-1	-1	-1	4	-1024	-768	-1	-1	-1	-1	4		0	0						Untertest1.avi	0	880	547	72	111				0	Content		-72	-111	9618155	1822106617
9635	08:44:14.214	00:00:09.634	578	-1024	-768	-1	-1	-1	-1	4	-1024	-768	-1	-1	-1	-1	4		0	0						Untertest1.avi	0	880	547	72	111				0	Content		-72	-111	9634738	1822123200
9651	08:44:14.230	00:00:09.651	579	-1024	-768	-1	-1	-1	-1	4	-1024	-768	-1	-1	-1	-1	4		0	0						Untertest1.avi	0	880	547	72	111				0	Content		-72	-111	9651406	1822139868
9668	08:44:14.247	00:00:09.668	580	-1024	-768	-1	-1	-1	-1	4	-1024	-768	-1	-1	-1	-1	4		0	0						Untertest1.avi	0	880	547	72	111				0	Content		-72	-111	9668074	1822156536
9685	08:44:14.264	00:00:09.684	581	-1024	-768	-1	-1	-1	-1	4	-1024	-768	-1	-1	-1	-1	4		0	0						Untertest1.avi	0	880	547	72	111				0	Content		-72	-111	9684888	1822173350
9702	08:44:14.281	00:00:09.701	582	-1024	-768	-1	-1	-1	-1	4	-1024	-768	-1	-1	-1	-1	4		0	0						Untertest1.avi	0	880	547	72	111				0	Content		-72	-111	9701556	1822190018
9718	08:44:14.297	00:00:09.718	583	-1024	-768	-1	-1	-1	-1	4	-1024	-768	-1	-1	-1	-1	4		0	0						Untertest1.avi	0	880	547	72	111				0	Content		-72	-111	9718224	1822206686
9735	08:44:14.314	00:00:09.735	584	-1024	-768	-1	-1	-1	-1	4	-1024	-768	-1	-1	-1	-1	4		0	0						Untertest1.avi	0	880	547	72	111				0	Content		-72	-111	9735195	1822223657
9752	08:44:14.331	00:00:09.751	585	-1024	-768	-1	-1	-1	-1	4	-1024	-768	-1	-1	-1	-1	4		0	0						Untertest1.avi	0	880	547	72	111				0	Content		-72	-111	9751862	1822240324
9769	08:44:14.348	00:00:09.768	586	-1024	-768	-1	-1	-1	-1	4	-1024	-768	-1	-1	-1	-1	4		0	0						Untertest1.avi	0	880	547	72	111				0	Content		-72	-111	9768530	1822256992
9786	08:44:14.365	00:00:09.785	587	-1024	-768	-1	-1	-1	-1	4	-1024	-768	-1	-1	-1	-1	4		0	0						Untertest1.avi	0	880	547	72	111				0	Content		-72	-111	9785776	1822274238
9802	08:44:14.381	00:00:09.802	588	-1024	-768	-1	-1	-1	-1	4	-1024	-768	-1	-1	-1	-1	4		0	0						Untertest1.avi	0	880	547	72	111				0	Content		-72	-111	9802444	1822290906
9819	08:44:14.398	00:00:09.818	589	-1024	-768	-1	-1	-1	-1	4	-1024	-768	-1	-1	-1	-1	4		0	0						Untertest1.avi	0	880	547	72	111				0	Content		-72	-111	9818676	1822307138
9835	08:44:14.414	00:00:09.835	590	-1024	-768	-1	-1	-1	-1	4	-1024	-768	-1	-1	-1	-1	4		0	0						Untertest1.avi	0	880	547	72	111				0	Content		-72	-111	9835344	1822323806
9852	08:44:14.431	00:00:09.852	591	-1024	-768	-1	-1	-1	-1	4	-1024	-768	-1	-1	-1	-1	4		0	0						Untertest1.avi	0	880	547	72	111				0	Content		-72	-111	9852012	1822340474
9868	08:44:14.447	00:00:09.868	592	-1024	-768	-1	-1	-1	-1	4	-1024	-768	-1	-1	-1	-1	4		0	0						Untertest1.avi	0	880	547	72	111				0	Content		-72	-111	9868262	1822356724
9885	08:44:14.464	00:00:09.884	593	-1024	-768	-1	-1	-1	-1	4	-1024	-768	-1	-1	-1	-1	4		0	0						Untertest1.avi	0	880	547	72	111				0	Content		-72	-111	9884930	1822373392
9901	08:44:14.480	00:00:09.901	594	-1024	-768	-1	-1	-1	-1	4	-1024	-768	-1	-1	-1	-1	4		0	0						Untertest1.avi	0	880	547	72	111				0	Content		-72	-111	9901350	1822389812
9918	08:44:14.497	00:00:09.918	595	-1024	-768	-1	-1	-1	-1	4	-1024	-768	-1	-1	-1	-1	4		0	0						Untertest1.avi	0	880	547	72	111				0	Content		-72	-111	9918018	1822406480
9935	08:44:14.514	00:00:09.934	596	-1024	-768	-1	-1	-1	-1	4	-1024	-768	-1	-1	-1	-1	4		0	0						Untertest1.avi	0	880	547	72	111				0	Content		-72	-111	9934615	1822423077
9951	08:44:14.530	00:00:09.951	597	-1024	-768	-1	-1	-1	-1	4	-1024	-768	-1	-1	-1	-1	4		0	0						Untertest1.avi	0	880	547	72	111				0	Content		-72	-111	9951283	1822439745
9968	08:44:14.547	00:00:09.967	598	-1024	-768	-1	-1	-1	-1	4	-1024	-768	-1	-1	-1	-1	4		0	0						Untertest1.avi	0	880	547	72	111				0	Content		-72	-111	9967951	1822456413
9985	08:44:14.564	00:00:09.984	599	-1024	-768	-1	-1	-1	-1	4	-1024	-768	-1	-1	-1	-1	4		0	0						Untertest1.avi	0	880	547	72	111				0	Content		-72	-111	9984565	1822473027
10001	08:44:14.580	00:00:10.001	600	-1024	-768	-1	-1	-1	-1	4	-1024	-768	-1	-1	-1	-1	4		0	0						Untertest1.avi	0	880	547	72	111				0	Content		-72	-111	10001132	1822489594
10018	08:44:14.597	00:00:10.017	601	-1024	-768	-1	-1	-1	-1	4	-1024	-768	-1	-1	-1	-1	4		0	0						Untertest1.avi	0	880	547	72	111				0	Content		-72	-111	10017965	1822506427
10035	08:44:14.614	00:00:10.034	602	-1024	-768	-1	-1	-1	-1	4	-1024	-768	-1	-1	-1	-1	4		0	0						Untertest1.avi	0	880	547	72	111				0	Content		-72	-111	10034633	1822523095
10051	08:44:14.630	00:00:10.051	603	-1024	-768	-1	-1	-1	-1	4	-1024	-768	-1	-1	-1	-1	4		0	0						Untertest1.avi	0	880	547	72	111				0	Content		-72	-111	10051301	1822539763
10068	08:44:14.647	00:00:10.068	604	-1024	-768	-1	-1	-1	-1	4	-1024	-768	-1	-1	-1	-1	4		0	0						Untertest1.avi	0	880	547	72	111				0	Content		-72	-111	10068287	1822556749
10085	08:44:14.664	00:00:10.084	605	-1024	-768	-1	-1	-1	-1	4	-1024	-768	-1	-1	-1	-1	4		0	0						Untertest1.avi	0	880	547	72	111				0	Content		-72	-111	10084955	1822573417
10102	08:44:14.681	00:00:10.101	606	-1024	-768	-1	-1	-1	-1	4	-1024	-768	-1	-1	-1	-1	4		0	0						Untertest1.avi	0	880	547	72	111				0	Content		-72	-111	10101623	1822590085
10119	08:44:14.698	00:00:10.118	607	-1024	-768	-1	-1	-1	-1	4	-1024	-768	-1	-1	-1	-1	4		0	0						Untertest1.avi	0	880	547	72	111				0	Content		-72	-111	10118710	1822607172
10135	08:44:14.714	00:00:10.135	608	-1024	-768	-1	-1	-1	-1	4	-1024	-768	-1	-1	-1	-1	4		0	0						Untertest1.avi	0	880	547	72	111				0	Content		-72	-111	10135378	1822623840
10152	08:44:14.731	00:00:10.152	609	-1024	-768	-1	-1	-1	-1	4	-1024	-768	-1	-1	-1	-1	4		0	0						Untertest1.avi	0	880	547	72	111				0	Content		-72	-111	10152045	1822640507
10168	08:44:14.747	00:00:10.168	610	-1024	-768	-1	-1	-1	-1	4	-1024	-768	-1	-1	-1	-1	4		0	0						Untertest1.avi	0	880	547	72	111				0	Content		-72	-111	10168371	1822656833
10185	08:44:14.764	00:00:10.185	611	-1024	-768	-1	-1	-1	-1	4	-1024	-768	-1	-1	-1	-1	4		0	0						Untertest1.avi	0	880	547	72	111				0	Content		-72	-111	10185039	1822673501
10202	08:44:14.781	00:00:10.201	612	-1024	-768	-1	-1	-1	-1	4	-1024	-768	-1	-1	-1	-1	4		0	0						Untertest1.avi	0	880	547	72	111				0	Content		-72	-111	10201707	1822690169
10218	08:44:14.797	00:00:10.218	613	-1024	-768	-1	-1	-1	-1	4	-1024	-768	-1	-1	-1	-1	4		0	0						Untertest1.avi	0	880	547	72	111				0	Content		-72	-111	10218141	1822706603
10235	08:44:14.814	00:00:10.234	614	-1024	-768	-1	-1	-1	-1	4	-1024	-768	-1	-1	-1	-1	4		0	0						Untertest1.avi	0	880	547	72	111				0	Content		-72	-111	10234809	1822723271
10251	08:44:14.830	00:00:10.251	615	-1024	-768	-1	-1	-1	-1	4	-1024	-768	-1	-1	-1	-1	4		0	0						Untertest1.avi	0	880	547	72	111				0	Content		-72	-111	10251477	1822739939
10268	08:44:14.847	00:00:10.267	616	-1024	-768	-1	-1	-1	-1	4	-1024	-768	-1	-1	-1	-1	4		0	0						Untertest1.avi	0	880	547	72	111				0	Content		-72	-111	10267867	1822756329
10285	08:44:14.864	00:00:10.284	617	-1024	-768	-1	-1	-1	-1	4	-1024	-768	-1	-1	-1	-1	4		0	0						Untertest1.avi	0	880	547	72	111				0	Content		-72	-111	10284535	1822772997
10301	08:44:14.880	00:00:10.301	618	-1024	-768	-1	-1	-1	-1	4	-1024	-768	-1	-1	-1	-1	4		0	0						Untertest1.avi	0	880	547	72	111				0	Content		-72	-111	10301130	1822789592
10318	08:44:14.897	00:00:10.317	619	-1024	-768	-1	-1	-1	-1	4	-1024	-768	-1	-1	-1	-1	4		0	0						Untertest1.avi	0	880	547	72	111				0	Content		-72	-111	10317797	1822806259
10334	08:44:14.913	00:00:10.334	620	-1024	-768	-1	-1	-1	-1	4	-1024	-768	-1	-1	-1	-1	4		0	0						Untertest1.avi	0	880	547	72	111				0	Content		-72	-111	10334465	1822822927
10351	08:44:14.930	00:00:10.351	621	-1024	-768	-1	-1	-1	-1	4	-1024	-768	-1	-1	-1	-1	4		0	0						Untertest1.avi	0	880	547	72	111				0	Content		-72	-111	10351021	1822839483
10368	08:44:14.947	00:00:10.367	622	-1024	-768	-1	-1	-1	-1	4	-1024	-768	-1	-1	-1	-1	4		0	0						Untertest1.avi	0	880	547	72	111				0	Content		-72	-111	10367689	1822856151
10384	08:44:14.963	00:00:10.384	623	-1024	-768	-1	-1	-1	-1	4	-1024	-768	-1	-1	-1	-1	4		0	0						Untertest1.avi	0	880	547	72	111				0	Content		-72	-111	10384357	1822872819
10401	08:44:14.980	00:00:10.400	624	-1024	-768	-1	-1	-1	-1	4	-1024	-768	-1	-1	-1	-1	4		0	0						Untertest1.avi	0	880	547	72	111				0	Content		-72	-111	10400949	1822889411
10418	08:44:14.997	00:00:10.417	625	-1024	-768	-1	-1	-1	-1	4	-1024	-768	-1	-1	-1	-1	4		0	0						Untertest1.avi	0	880	547	72	111				0	Content		-72	-111	10417617	1822906079
10434	08:44:15.013	00:00:10.434	626	-1024	-768	-1	-1	-1	-1	4	-1024	-768	-1	-1	-1	-1	4		0	0						Untertest1.avi	0	880	547	72	111				0	Content		-72	-111	10434285	1822922747
10451	08:44:15.030	00:00:10.451	627	-1024	-768	-1	-1	-1	-1	4	-1024	-768	-1	-1	-1	-1	4		0	0						Untertest1.avi	0	880	547	72	111				0	Content		-72	-111	10451107	1822939569
10468	08:44:15.047	00:00:10.467	628	-1024	-768	-1	-1	-1	-1	4	-1024	-768	-1	-1	-1	-1	4		0	0						Untertest1.avi	0	880	547	72	111				0	Content		-72	-111	10467775	1822956237
10484	08:44:15.063	00:00:10.484	629	-1024	-768	-1	-1	-1	-1	4	-1024	-768	-1	-1	-1	-1	4		0	0						Untertest1.avi	0	880	547	72	111				0	Content		-72	-111	10484443	1822972905
10501	08:44:15.080	00:00:10.501	630	-1024	-768	-1	-1	-1	-1	4	-1024	-768	-1	-1	-1	-1	4		0	0						Untertest1.avi	0	880	547	72	111				0	Content		-72	-111	10501422	1822989884
10518	08:44:15.097	00:00:10.518	631	-1024	-768	-1	-1	-1	-1	4	-1024	-768	-1	-1	-1	-1	4		0	0						Untertest1.avi	0	880	547	72	111				0	Content		-72	-111	10518090	1823006552
10535	08:44:15.114	00:00:10.534	632	-1024	-768	-1	-1	-1	-1	4	-1024	-768	-1	-1	-1	-1	4		0	0						Untertest1.avi	0	880	547	72	111				0	Content		-72	-111	10534757	1823023219
10552	08:44:15.131	00:00:10.552	633	-1024	-768	-1	-1	-1	-1	4	-1024	-768	-1	-1	-1	-1	4		0	0						Untertest1.avi	0	880	547	72	111				0	Content		-72	-111	10552010	1823040472
10569	08:44:15.148	00:00:10.568	634	-1024	-768	-1	-1	-1	-1	4	-1024	-768	-1	-1	-1	-1	4		0	0						Untertest1.avi	0	880	547	72	111				0	Content		-72	-111	10568678	1823057140
10585	08:44:15.164	00:00:10.584	635	-1024	-768	-1	-1	-1	-1	4	-1024	-768	-1	-1	-1	-1	4		0	0						Untertest1.avi	0	880	547	72	111				0	Content		-72	-111	10584910	1823073372
10602	08:44:15.181	00:00:10.601	636	-1024	-768	-1	-1	-1	-1	4	-1024	-768	-1	-1	-1	-1	4		0	0						Untertest1.avi	0	880	547	72	111				0	Content		-72	-111	10601578	1823090040
10618	08:44:15.197	00:00:10.618	637	-1024	-768	-1	-1	-1	-1	4	-1024	-768	-1	-1	-1	-1	4		0	0						Untertest1.avi	0	880	547	72	111				0	Content		-72	-111	10618246	1823106708
10634	08:44:15.213	00:00:10.634	638	-1024	-768	-1	-1	-1	-1	4	-1024	-768	-1	-1	-1	-1	4		0	0						Untertest1.avi	0	880	547	72	111				0	Content		-72	-111	10634436	1823122898
10651	08:44:15.230	00:00:10.651	639	-1024	-768	-1	-1	-1	-1	4	-1024	-768	-1	-1	-1	-1	4		0	0						Untertest1.avi	0	880	547	72	111				0	Content		-72	-111	10651104	1823139566
10668	08:44:15.247	00:00:10.667	640	-1024	-768	-1	-1	-1	-1	4	-1024	-768	-1	-1	-1	-1	4		0	0						Untertest1.avi	0	880	547	72	111				0	Content		-72	-111	10667552	1823156014
10684	08:44:15.263	00:00:10.684	641	-1024	-768	-1	-1	-1	-1	4	-1024	-768	-1	-1	-1	-1	4		0	0						Untertest1.avi	0	880	547	72	111				0	Content		-72	-111	10684220	1823172682
10701	08:44:15.280	00:00:10.700	642	-1024	-768	-1	-1	-1	-1	4	-1024	-768	-1	-1	-1	-1	4		0	0						Untertest1.avi	0	880	547	72	111				0	Content		-72	-111	10700833	1823189295
10718	08:44:15.297	00:00:10.717	643	-1024	-768	-1	-1	-1	-1	4	-1024	-768	-1	-1	-1	-1	4		0	0						Untertest1.avi	0	880	547	72	111				0	Content		-72	-111	10717500	1823205962
10734	08:44:15.313	00:00:10.734	644	-1024	-768	-1	-1	-1	-1	4	-1024	-768	-1	-1	-1	-1	4		0	0						Untertest1.avi	0	880	547	72	111				0	Content		-72	-111	10734168	1823222630
10751	08:44:15.330	00:00:10.750	645	-1024	-768	-1	-1	-1	-1	4	-1024	-768	-1	-1	-1	-1	4		0	0						Untertest1.avi	0	880	547	72	111				0	Content		-72	-111	10750678	1823239140
10767	08:44:15.346	00:00:10.767	646	-1024	-768	-1	-1	-1	-1	4	-1024	-768	-1	-1	-1	-1	4		0	0						Untertest1.avi	0	880	547	72	111				0	Content		-72	-111	10767247	1823255709
10784	08:44:15.363	00:00:10.784	647	-1024	-768	-1	-1	-1	-1	4	-1024	-768	-1	-1	-1	-1	4		0	0						Untertest1.avi	0	880	547	72	111				0	Content		-72	-111	10784123	1823272585
10801	08:44:15.380	00:00:10.800	648	-1024	-768	-1	-1	-1	-1	4	-1024	-768	-1	-1	-1	-1	4		0	0						Untertest1.avi	0	880	547	72	111				0	Content		-72	-111	10800791	1823289253
10817	08:44:15.396	00:00:10.817	649	-1024	-768	-1	-1	-1	-1	4	-1024	-768	-1	-1	-1	-1	4		0	0						Untertest1.avi	0	880	547	72	111				0	Content		-72	-111	10817459	1823305921
10834	08:44:15.413	00:00:10.834	650	-1024	-768	-1	-1	-1	-1	4	-1024	-768	-1	-1	-1	-1	4		0	0						Untertest1.avi	0	880	547	72	111				0	Content		-72	-111	10834472	1823322934
10851	08:44:15.430	00:00:10.851	651	-1024	-768	-1	-1	-1	-1	4	-1024	-768	-1	-1	-1	-1	4		0	0						Untertest1.avi	0	880	547	72	111				0	Content		-72	-111	10851140	1823339602
10868	08:44:15.447	00:00:10.867	652	-1024	-768	-1	-1	-1	-1	4	-1024	-768	-1	-1	-1	-1	4		0	0						Untertest1.avi	0	880	547	72	111				0	Content		-72	-111	10867808	1823356270
10885	08:44:15.464	00:00:10.884	653	-1024	-768	-1	-1	-1	-1	4	-1024	-768	-1	-1	-1	-1	4		0	0						Untertest1.avi	0	880	547	72	111				0	Content		-72	-111	10884911	1823373373
10902	08:44:15.481	00:00:10.901	654	-1024	-768	-1	-1	-1	-1	4	-1024	-768	-1	-1	-1	-1	4		0	0						Untertest1.avi	0	880	547	72	111				0	Content		-72	-111	10901579	1823390041
10918	08:44:15.497	00:00:10.918	655	-1024	-768	-1	-1	-1	-1	4	-1024	-768	-1	-1	-1	-1	4		0	0						Untertest1.avi	0	880	547	72	111				0	Content		-72	-111	10918246	1823406708
10935	08:44:15.514	00:00:10.934	656	-1024	-768	-1	-1	-1	-1	4	-1024	-768	-1	-1	-1	-1	4		0	0						Untertest1.avi	0	880	547	72	111				0	Content		-72	-111	10934537	1823422999
10951	08:44:15.530	00:00:10.951	657	-1024	-768	-1	-1	-1	-1	4	-1024	-768	-1	-1	-1	-1	4		0	0						Untertest1.avi	0	880	547	72	111				0	Content		-72	-111	10951205	1823439667
10968	08:44:15.547	00:00:10.967	658	-1024	-768	-1	-1	-1	-1	4	-1024	-768	-1	-1	-1	-1	4		0	0						Untertest1.avi	0	880	547	72	111				0	Content		-72	-111	10967873	1823456335
10984	08:44:15.563	00:00:10.984	659	-1024	-768	-1	-1	-1	-1	4	-1024	-768	-1	-1	-1	-1	4		0	0						Untertest1.avi	0	880	547	72	111				0	Content		-72	-111	10984289	1823472751
11001	08:44:15.580	00:00:11.000	660	-1024	-768	-1	-1	-1	-1	4	-1024	-768	-1	-1	-1	-1	4		0	0						Untertest1.avi	0	880	547	72	111				0	Content		-72	-111	11000957	1823489419
11018	08:44:15.597	00:00:11.017	661	-1024	-768	-1	-1	-1	-1	4	-1024	-768	-1	-1	-1	-1	4		0	0						Untertest1.avi	0	880	547	72	111				0	Content		-72	-111	11017625	1823506087
11034	08:44:15.613	00:00:11.034	662	-1024	-768	-1	-1	-1	-1	4	-1024	-768	-1	-1	-1	-1	4		0	0						Untertest1.avi	0	880	547	72	111				0	Content		-72	-111	11034059	1823522521
11051	08:44:15.630	00:00:11.050	663	-1024	-768	-1	-1	-1	-1	4	-1024	-768	-1	-1	-1	-1	4		0	0						Untertest1.avi	0	880	547	72	111				0	Content		-72	-111	11050727	1823539189
11067	08:44:15.646	00:00:11.067	664	-1024	-768	-1	-1	-1	-1	4	-1024	-768	-1	-1	-1	-1	4		0	0						Untertest1.avi	0	880	547	72	111				0	Content		-72	-111	11067293	1823555755
11084	08:44:15.663	00:00:11.083	665	-1024	-768	-1	-1	-1	-1	4	-1024	-768	-1	-1	-1	-1	4		0	0						Untertest1.avi	0	880	547	72	111				0	Content		-72	-111	11083961	1823572423
11101	08:44:15.680	00:00:11.100	666	-1024	-768	-1	-1	-1	-1	4	-1024	-768	-1	-1	-1	-1	4		0	0						Untertest1.avi	0	880	547	72	111				0	Content		-72	-111	11100628	1823589090
11117	08:44:15.696	00:00:11.117	667	-1024	-768	-1	-1	-1	-1	4	-1024	-768	-1	-1	-1	-1	4		0	0						Untertest1.avi	0	880	547	72	111				0	Content		-72	-111	11117206	1823605668
11134	08:44:15.713	00:00:11.133	668	-1024	-768	-1	-1	-1	-1	4	-1024	-768	-1	-1	-1	-1	4		0	0						Untertest1.avi	0	880	547	72	111				0	Content		-72	-111	11133874	1823622336
11151	08:44:15.730	00:00:11.150	669	-1024	-768	-1	-1	-1	-1	4	-1024	-768	-1	-1	-1	-1	4		0	0						Untertest1.avi	0	880	547	72	111				0	Content		-72	-111	11150542	1823639004
11167	08:44:15.746	00:00:11.167	670	-1024	-768	-1	-1	-1	-1	4	-1024	-768	-1	-1	-1	-1	4		0	0						Untertest1.avi	0	880	547	72	111				0	Content		-72	-111	11167148	1823655610
11184	08:44:15.763	00:00:11.183	671	-1024	-768	-1	-1	-1	-1	4	-1024	-768	-1	-1	-1	-1	4		0	0						Untertest1.avi	0	880	547	72	111				0	Content		-72	-111	11183816	1823672278
11200	08:44:15.779	00:00:11.200	672	-1024	-768	-1	-1	-1	-1	4	-1024	-768	-1	-1	-1	-1	4		0	0						Untertest1.avi	0	880	547	72	111				0	Content		-72	-111	11200484	1823688946
11217	08:44:15.796	00:00:11.217	673	-1024	-768	-1	-1	-1	-1	4	-1024	-768	-1	-1	-1	-1	4		0	0						Untertest1.avi	0	880	547	72	111				0	Content		-72	-111	11217281	1823705743
11234	08:44:15.813	00:00:11.233	674	-1024	-768	-1	-1	-1	-1	4	-1024	-768	-1	-1	-1	-1	4		0	0						Untertest1.avi	0	880	547	72	111				0	Content		-72	-111	11233949	1823722411
11251	08:44:15.830	00:00:11.250	675	-1024	-768	-1	-1	-1	-1	4	-1024	-768	-1	-1	-1	-1	4		0	0						Untertest1.avi	0	880	547	72	111				0	Content		-72	-111	11250617	1823739079
11268	08:44:15.847	00:00:11.267	676	-1024	-768	-1	-1	-1	-1	4	-1024	-768	-1	-1	-1	-1	4		0	0						Untertest1.avi	0	880	547	72	111				0	Content		-72	-111	11267572	1823756034
11284	08:44:15.863	00:00:11.284	677	-1024	-768	-1	-1	-1	-1	4	-1024	-768	-1	-1	-1	-1	4		0	0						Untertest1.avi	0	880	547	72	111				0	Content		-72	-111	11284240	1823772702
11301	08:44:15.880	00:00:11.300	678	-1024	-768	-1	-1	-1	-1	4	-1024	-768	-1	-1	-1	-1	4		0	0						Untertest1.avi	0	880	547	72	111				0	Content		-72	-111	11300907	1823789369
11318	08:44:15.897	00:00:11.317	679	-1024	-768	-1	-1	-1	-1	4	-1024	-768	-1	-1	-1	-1	4		0	0						Untertest1.avi	0	880	547	72	111				0	Content		-72	-111	11317972	1823806434
11335	08:44:15.914	00:00:11.334	680	-1024	-768	-1	-1	-1	-1	4	-1024	-768	-1	-1	-1	-1	4		0	0						Untertest1.avi	0	880	547	72	111				0	Content		-72	-111	11334640	1823823102
11351	08:44:15.930	00:00:11.351	681	-1024	-768	-1	-1	-1	-1	4	-1024	-768	-1	-1	-1	-1	4		0	0						Untertest1.avi	0	880	547	72	111				0	Content		-72	-111	11351308	1823839770
11368	08:44:15.947	00:00:11.367	682	-1024	-768	-1	-1	-1	-1	4	-1024	-768	-1	-1	-1	-1	4		0	0						Untertest1.avi	0	880	547	72	111				0	Content		-72	-111	11367614	1823856076
11384	08:44:15.963	00:00:11.384	683	-1024	-768	-1	-1	-1	-1	4	-1024	-768	-1	-1	-1	-1	4		0	0						Untertest1.avi	0	880	547	72	111				0	Content		-72	-111	11384282	1823872744
11401	08:44:15.980	00:00:11.400	684	-1024	-768	-1	-1	-1	-1	4	-1024	-768	-1	-1	-1	-1	4		0	0						Untertest1.avi	0	880	547	72	111				0	Content		-72	-111	11400950	1823889412
11417	08:44:15.996	00:00:11.417	685	-1024	-768	-1	-1	-1	-1	4	-1024	-768	-1	-1	-1	-1	4		0	0						Untertest1.avi	0	880	547	72	111				0	Content		-72	-111	11417275	1823905737
11434	08:44:16.013	00:00:11.433	686	-1024	-768	-1	-1	-1	-1	4	-1024	-768	-1	-1	-1	-1	4		0	0						Untertest1.avi	0	880	547	72	111				0	Content		-72	-111	11433943	1823922405
11450	08:44:16.029	00:00:11.450	687	-1024	-768	-1	-1	-1	-1	4	-1024	-768	-1	-1	-1	-1	4		0	0						Untertest1.avi	0	880	547	72	111				0	Content		-72	-111	11450396	1823938858
11467	08:44:16.046	00:00:11.467	688	-1024	-768	-1	-1	-1	-1	4	-1024	-768	-1	-1	-1	-1	4		0	0						Untertest1.avi	0	880	547	72	111				0	Content		-72	-111	11467064	1823955526
11484	08:44:16.063	00:00:11.483	689	-1024	-768	-1	-1	-1	-1	4	-1024	-768	-1	-1	-1	-1	4		0	0						Untertest1.avi	0	880	547	72	111				0	Content		-72	-111	11483676	1823972138
11500	08:44:16.079	00:00:11.500	690	-1024	-768	-1	-1	-1	-1	4	-1024	-768	-1	-1	-1	-1	4		0	0						Untertest1.avi	0	880	547	72	111				0	Content		-72	-111	11500344	1823988806
11517	08:44:16.096	00:00:11.517	691	-1024	-768	-1	-1	-1	-1	4	-1024	-768	-1	-1	-1	-1	4		0	0						Untertest1.avi	0	880	547	72	111				0	Content		-72	-111	11517012	1824005474
11534	08:44:16.113	00:00:11.533	692	-1024	-768	-1	-1	-1	-1	4	-1024	-768	-1	-1	-1	-1	4		0	0						Untertest1.avi	0	880	547	72	111				0	Content		-72	-111	11533529	1824021991
11550	08:44:16.129	00:00:11.550	693	-1024	-768	-1	-1	-1	-1	4	-1024	-768	-1	-1	-1	-1	4		0	0						Untertest1.avi	0	880	547	72	111				0	Content		-72	-111	11550095	1824038557
11567	08:44:16.146	00:00:11.566	694	-1024	-768	-1	-1	-1	-1	4	-1024	-768	-1	-1	-1	-1	4		0	0						Untertest1.avi	0	880	547	72	111				0	Content		-72	-111	11566970	1824055432
11584	08:44:16.163	00:00:11.583	695	-1024	-768	-1	-1	-1	-1	4	-1024	-768	-1	-1	-1	-1	4		0	0						Untertest1.avi	0	880	547	72	111				0	Content		-72	-111	11583638	1824072100
11600	08:44:16.179	00:00:11.600	696	-1024	-768	-1	-1	-1	-1	4	-1024	-768	-1	-1	-1	-1	4		0	0						Untertest1.avi	0	880	547	72	111				0	Content		-72	-111	11600306	1824088768
11617	08:44:16.196	00:00:11.617	697	-1024	-768	-1	-1	-1	-1	4	-1024	-768	-1	-1	-1	-1	4		0	0						Untertest1.avi	0	880	547	72	111				0	Content		-72	-111	11617317	1824105779
11634	08:44:16.213	00:00:11.633	698	-1024	-768	-1	-1	-1	-1	4	-1024	-768	-1	-1	-1	-1	4		0	0						Untertest1.avi	0	880	547	72	111				0	Content		-72	-111	11633985	1824122447
11651	08:44:16.230	00:00:11.650	699	-1024	-768	-1	-1	-1	-1	4	-1024	-768	-1	-1	-1	-1	4		0	0						Untertest1.avi	0	880	547	72	111				0	Content		-72	-111	11650653	1824139115
11668	08:44:16.247	00:00:11.667	700	-1024	-768	-1	-1	-1	-1	4	-1024	-768	-1	-1	-1	-1	4		0	0						Untertest1.avi	0	880	547	72	111				0	Content		-72	-111	11667758	1824156220
11684	08:44:16.263	00:00:11.684	701	-1024	-768	-1	-1	-1	-1	4	-1024	-768	-1	-1	-1	-1	4		0	0						Untertest1.avi	0	880	547	72	111				0	Content		-72	-111	11684426	1824172888
11701	08:44:16.280	00:00:11.701	702	-1024	-768	-1	-1	-1	-1	4	-1024	-768	-1	-1	-1	-1	4		0	0						Untertest1.avi	0	880	547	72	111				0	Content		-72	-111	11701093	1824189555
11717	08:44:16.296	00:00:11.717	703	-1024	-768	-1	-1	-1	-1	4	-1024	-768	-1	-1	-1	-1	4		0	0						Untertest1.avi	0	880	547	72	111				0	Content		-72	-111	11717390	1824205852
11734	08:44:16.313	00:00:11.734	704	-1024	-768	-1	-1	-1	-1	4	-1024	-768	-1	-1	-1	-1	4		0	0						Untertest1.avi	0	880	547	72	111				0	Content		-72	-111	11734058	1824222520
11751	08:44:16.330	00:00:11.750	705	-1024	-768	-1	-1	-1	-1	4	-1024	-768	-1	-1	-1	-1	4		0	0						Untertest1.avi	0	880	547	72	111				0	Content		-72	-111	11750726	1824239188
11767	08:44:16.346	00:00:11.767	706	-1024	-768	-1	-1	-1	-1	4	-1024	-768	-1	-1	-1	-1	4		0	0						Untertest1.avi	0	880	547	72	111				0	Content		-72	-111	11767182	1824255644
11784	08:44:16.363	00:00:11.783	707	-1024	-768	-1	-1	-1	-1	4	-1024	-768	-1	-1	-1	-1	4		0	0						Untertest1.avi	0	880	547	72	111				0	Content		-72	-111	11783850	1824272312
11801	08:44:16.380	00:00:11.800	708	-1024	-768	-1	-1	-1	-1	4	-1024	-768	-1	-1	-1	-1	4		0	0						Untertest1.avi	0	880	547	72	111				0	Content		-72	-111	11800518	1824288980
11817	08:44:16.396	00:00:11.816	709	-1024	-768	-1	-1	-1	-1	4	-1024	-768	-1	-1	-1	-1	4		0	0						Untertest1.avi	0	880	547	72	111				0	Content		-72	-111	11816928	1824305390
11834	08:44:16.413	00:00:11.833	710	-1024	-768	-1	-1	-1	-1	4	-1024	-768	-1	-1	-1	-1	4		0	0						Untertest1.avi	0	880	547	72	111				0	Content		-72	-111	11833596	1824322058
11850	08:44:16.429	00:00:11.850	711	-1024	-768	-1	-1	-1	-1	4	-1024	-768	-1	-1	-1	-1	4		0	0						Untertest1.avi	0	880	547	72	111				0	Content		-72	-111	11850196	1824338658
11867	08:44:16.446	00:00:11.866	712	-1024	-768	-1	-1	-1	-1	4	-1024	-768	-1	-1	-1	-1	4		0	0						Untertest1.avi	0	880	547	72	111				0	Content		-72	-111	11866864	1824355326
11884	08:44:16.463	00:00:11.883	713	-1024	-768	-1	-1	-1	-1	4	-1024	-768	-1	-1	-1	-1	4		0	0						Untertest1.avi	0	880	547	72	111				0	Content		-72	-111	11883531	1824371993
11900	08:44:16.479	00:00:11.900	714	-1024	-768	-1	-1	-1	-1	4	-1024	-768	-1	-1	-1	-1	4		0	0						Untertest1.avi	0	880	547	72	111				0	Content		-72	-111	11900091	1824388553
11917	08:44:16.496	00:00:11.916	715	-1024	-768	-1	-1	-1	-1	4	-1024	-768	-1	-1	-1	-1	4		0	0						Untertest1.avi	0	880	547	72	111				0	Content		-72	-111	11916759	1824405221
11933	08:44:16.512	00:00:11.933	716	-1024	-768	-1	-1	-1	-1	4	-1024	-768	-1	-1	-1	-1	4		0	0						Untertest1.avi	0	880	547	72	111				0	Content		-72	-111	11933427	1824421889
11950	08:44:16.529	00:00:11.950	717	-1024	-768	-1	-1	-1	-1	4	-1024	-768	-1	-1	-1	-1	4		0	0						Untertest1.avi	0	880	547	72	111				0	Content		-72	-111	11950024	1824438486
11967	08:44:16.546	00:00:11.966	718	-1024	-768	-1	-1	-1	-1	4	-1024	-768	-1	-1	-1	-1	4		0	0						Untertest1.avi	0	880	547	72	111				0	Content		-72	-111	11966692	1824455154
11983	08:44:16.562	00:00:11.983	719	-1024	-768	-1	-1	-1	-1	4	-1024	-768	-1	-1	-1	-1	4		0	0						Untertest1.avi	0	880	547	72	111				0	Content		-72	-111	11983360	1824471822
12000	08:44:16.579	00:00:12.000	720	-1024	-768	-1	-1	-1	-1	4	-1024	-768	-1	-1	-1	-1	4		0	0						Untertest1.avi	0	880	547	72	111				0	Content		-72	-111	12000186	1824488648
12017	08:44:16.596	00:00:12.016	721	-1024	-768	-1	-1	-1	-1	4	-1024	-768	-1	-1	-1	-1	4		0	0						Untertest1.avi	0	880	547	72	111				0	Content		-72	-111	12016854	1824505316
12034	08:44:16.613	00:00:12.033	722	-1024	-768	-1	-1	-1	-1	4	-1024	-768	-1	-1	-1	-1	4		0	0						Untertest1.avi	0	880	547	72	111				0	Content		-72	-111	12033522	1824521984
12050	08:44:16.629	00:00:12.050	723	-1024	-768	-1	-1	-1	-1	4	-1024	-768	-1	-1	-1	-1	4		0	0						Untertest1.avi	0	880	547	72	111				0	Content		-72	-111	12050459	1824538921
12067	08:44:16.646	00:00:12.067	724	-1024	-768	-1	-1	-1	-1	4	-1024	-768	-1	-1	-1	-1	4		0	0						Untertest1.avi	0	880	547	72	111				0	Content		-72	-111	12067127	1824555589
12084	08:44:16.663	00:00:12.083	725	-1024	-768	-1	-1	-1	-1	4	-1024	-768	-1	-1	-1	-1	4		0	0						Untertest1.avi	0	880	547	72	111				0	Content		-72	-111	12083794	1824572256
12101	08:44:16.680	00:00:12.100	726	-1024	-768	-1	-1	-1	-1	4	-1024	-768	-1	-1	-1	-1	4		0	0						Untertest1.avi	0	880	547	72	111				0	Content		-72	-111	12100848	1824589310
12118	08:44:16.697	00:00:12.117	727	-1024	-768	-1	-1	-1	-1	4	-1024	-768	-1	-1	-1	-1	4		0	0						Untertest1.avi	0	880	547	72	111				0	Content		-72	-111	12117516	1824605978
12134	08:44:16.713	00:00:12.134	728	-1024	-768	-1	-1	-1	-1	4	-1024	-768	-1	-1	-1	-1	4		0	0						Untertest1.avi	0	880	547	72	111				0	Content		-72	-111	12134184	1824622646
12150	08:44:16.729	00:00:12.150	729	-1024	-768	-1	-1	-1	-1	4	-1024	-768	-1	-1	-1	-1	4		0	0						Untertest1.avi	0	880	547	72	111				0	Content		-72	-111	12150484	1824638946
12167	08:44:16.746	00:00:12.167	730	-1024	-768	-1	-1	-1	-1	4	-1024	-768	-1	-1	-1	-1	4		0	0						Untertest1.avi	0	880	547	72	111				0	Content		-72	-111	12167152	1824655614
12184	08:44:16.763	00:00:12.183	731	-1024	-768	-1	-1	-1	-1	4	-1024	-768	-1	-1	-1	-1	4		0	0						Untertest1.avi	0	880	547	72	111				0	Content		-72	-111	12183820	1824672282
12200	08:44:16.779	00:00:12.200	732	-1024	-768	-1	-1	-1	-1	4	-1024	-768	-1	-1	-1	-1	4		0	0						Untertest1.avi	0	880	547	72	111				0	Content		-72	-111	12200141	1824688603
12217	08:44:16.796	00:00:12.216	733	-1024	-768	-1	-1	-1	-1	4	-1024	-768	-1	-1	-1	-1	4		0	0						Untertest1.avi	0	880	547	72	111				0	Content		-72	-111	12216809	1824705271
12233	08:44:16.812	00:00:12.233	734	-1024	-768	-1	-1	-1	-1	4	-1024	-768	-1	-1	-1	-1	4		0	0						Untertest1.avi	0	880	547	72	111				0	Content		-72	-111	12233257	1824721719
12250	08:44:16.829	00:00:12.249	735	-1024	-768	-1	-1	-1	-1	4	-1024	-768	-1	-1	-1	-1	4		0	0						Untertest1.avi	0	880	547	72	111				0	Content		-72	-111	12249925	1824738387
12267	08:44:16.846	00:00:12.266	736	-1024	-768	-1	-1	-1	-1	4	-1024	-768	-1	-1	-1	-1	4		0	0						Untertest1.avi	0	880	547	72	111				0	Content		-72	-111	12266537	1824754999
12283	08:44:16.862	00:00:12.283	737	-1024	-768	-1	-1	-1	-1	4	-1024	-768	-1	-1	-1	-1	4		0	0						Untertest1.avi	0	880	547	72	111				0	Content		-72	-111	12283205	1824771667
12300	08:44:16.879	00:00:12.299	738	-1024	-768	-1	-1	-1	-1	4	-1024	-768	-1	-1	-1	-1	4		0	0						Untertest1.avi	0	880	547	72	111				0	Content		-72	-111	12299873	1824788335
12316	08:44:16.895	00:00:12.316	739	-1024	-768	-1	-1	-1	-1	4	-1024	-768	-1	-1	-1	-1	4		0	0						Untertest1.avi	0	880	547	72	111				0	Content		-72	-111	12316387	1824804849
12333	08:44:16.912	00:00:12.332	740	-1024	-768	-1	-1	-1	-1	4	-1024	-768	-1	-1	-1	-1	4		0	0						Untertest1.avi	0	880	547	72	111				0	Content		-72	-111	12332953	1824821415
12350	08:44:16.929	00:00:12.349	741	-1024	-768	-1	-1	-1	-1	4	-1024	-768	-1	-1	-1	-1	4		0	0						Untertest1.avi	0	880	547	72	111				0	Content		-72	-111	12349828	1824838290
12366	08:44:16.945	00:00:12.366	742	-1024	-768	-1	-1	-1	-1	4	-1024	-768	-1	-1	-1	-1	4		0	0						Untertest1.avi	0	880	547	72	111				0	Content		-72	-111	12366496	1824854958
12383	08:44:16.962	00:00:12.383	743	-1024	-768	-1	-1	-1	-1	4	-1024	-768	-1	-1	-1	-1	4		0	0						Untertest1.avi	0	880	547	72	111				0	Content		-72	-111	12383164	1824871626
12400	08:44:16.979	00:00:12.400	744	-1024	-768	-1	-1	-1	-1	4	-1024	-768	-1	-1	-1	-1	4		0	0						Untertest1.avi	0	880	547	72	111				0	Content		-72	-111	12400177	1824888639
12417	08:44:16.996	00:00:12.416	745	-1024	-768	-1	-1	-1	-1	4	-1024	-768	-1	-1	-1	-1	4		0	0						Untertest1.avi	0	880	547	72	111				0	Content		-72	-111	12416845	1824905307
12434	08:44:17.013	00:00:12.433	746	-1024	-768	-1	-1	-1	-1	4	-1024	-768	-1	-1	-1	-1	4		0	0						Untertest1.avi	0	880	547	72	111				0	Content		-72	-111	12433513	1824921975
12451	08:44:17.030	00:00:12.450	747	-1024	-768	-1	-1	-1	-1	4	-1024	-768	-1	-1	-1	-1	4		0	0						Untertest1.avi	0	880	547	72	111				0	Content		-72	-111	12450617	1824939079
12467	08:44:17.046	00:00:12.467	748	-1024	-768	-1	-1	-1	-1	4	-1024	-768	-1	-1	-1	-1	4		0	0						Untertest1.avi	0	880	547	72	111				0	Content		-72	-111	12467285	1824955747
12484	08:44:17.063	00:00:12.483	749	-1024	-768	-1	-1	-1	-1	4	-1024	-768	-1	-1	-1	-1	4		0	0						Untertest1.avi	0	880	547	72	111				0	Content		-72	-111	12483952	1824972414
12500	08:44:17.079	00:00:12.500	750	-1024	-768	-1	-1	-1	-1	4	-1024	-768	-1	-1	-1	-1	4		0	0						Untertest1.avi	0	880	547	72	111				0	Content		-72	-111	12500244	1824988706
12517	08:44:17.096	00:00:12.516	751	-1024	-768	-1	-1	-1	-1	4	-1024	-768	-1	-1	-1	-1	4		0	0						Untertest1.avi	0	880	547	72	111				0	Content		-72	-111	12516912	1825005374
12534	08:44:17.113	00:00:12.533	752	-1024	-768	-1	-1	-1	-1	4	-1024	-768	-1	-1	-1	-1	4		0	0						Untertest1.avi	0	880	547	72	111				0	Content		-72	-111	12533580	1825022042
12550	08:44:17.129	00:00:12.549	753	-1024	-768	-1	-1	-1	-1	4	-1024	-768	-1	-1	-1	-1	4		0	0						Untertest1.avi	0	880	547	72	111				0	Content		-72	-111	12549574	1825038036
12566	08:44:17.145	00:00:12.566	754	-1024	-768	-1	-1	-1	-1	4	-1024	-768	-1	-1	-1	-1	4		0	0						Untertest1.avi	0	880	547	72	111				0	Content		-72	-111	12566198	1825054660
12583	08:44:17.162	00:00:12.582	755	-1024	-768	-1	-1	-1	-1	4	-1024	-768	-1	-1	-1	-1	4		0	0						Untertest1.avi	0	880	547	72	111				0	Content		-72	-111	12582865	1825071327
12600	08:44:17.179	00:00:12.599	756	-1024	-768	-1	-1	-1	-1	4	-1024	-768	-1	-1	-1	-1	4		0	0						Untertest1.avi	0	880	547	72	111				0	Content		-72	-111	12599533	1825087995
12616	08:44:17.195	00:00:12.616	757	-1024	-768	-1	-1	-1	-1	4	-1024	-768	-1	-1	-1	-1	4		0	0						Untertest1.avi	0	880	547	72	111				0	Content		-72	-111	12616201	1825104663
12633	08:44:17.212	00:00:12.632	758	-1024	-768	-1	-1	-1	-1	4	-1024	-768	-1	-1	-1	-1	4		0	0						Untertest1.avi	0	880	547	72	111				0	Content		-72	-111	12632821	1825121283
12649	08:44:17.228	00:00:12.649	759	-1024	-768	-1	-1	-1	-1	4	-1024	-768	-1	-1	-1	-1	4		0	0						Untertest1.avi	0	880	547	72	111				0	Content		-72	-111	12649446	1825137908
12666	08:44:17.245	00:00:12.666	760	-1024	-768	-1	-1	-1	-1	4	-1024	-768	-1	-1	-1	-1	4		0	0						Untertest1.avi	0	880	547	72	111				0	Content		-72	-111	12666114	1825154576
12683	08:44:17.262	00:00:12.682	761	556,4241	308,5008	0,4816792	0,5058204	580,241	3,788282	0	-1024	-768	-1	-1	-1	-1	4	7	556	309						Untertest1.avi	0	880	547	72	111	513	201	300	0	Content		484	198	12682820	1825171282
12699	08:44:17.278	00:00:12.699	762	-1024	-768	-1	-1	-1	-1	4	685,1956	358,0897	0,3421568	0,5628392	562,5074	3,274973	0	7	685	358						Untertest1.avi	0	880	547	72	111	513	201	300	0	Content		613	247	12699444	1825187906
12716	08:44:17.295	00:00:12.716	763	589,037	288,0626	0,4846914	0,5051835	591,986	3,88963	0	671,7366	329,5091	0,345183	0,5624717	580,7988	3,665335	0	7	630	309						Untertest1.avi	0	880	547	72	111	513	201	300	0	Content		558	198	12716067	1825204529
12733	08:44:17.312	00:00:12.732	764	499,026	287,9043	0,4815974	0,5053412	586,3519	3,808262	0	609,0815	339,9116	0,3467872	0,5623429	573,8681	3,438619	0	7	554	314						Untertest1.avi	0	880	547	72	111	513	201	300	0	Content		482	203	12732689	1825221151
12749	08:44:17.328	00:00:12.749	765	574,038	293,1337	0,4839602	0,5051314	586,9692	3,888559	0	660,2582	322,7214	0,3452526	0,5624925	581,326	3,645265	0	7	617	308						Untertest1.avi	0	880	547	72	111	513	201	300	0	Content		545	197	12749436	1825237898
12766	08:44:17.345	00:00:12.766	766	516,0397	287,9387	0,480726	0,5054824	590,4116	3,812554	0	613,3538	341,084	0,3464286	0,5625372	577,0525	3,542022	0	7	565	315						Untertest1.avi	0	880	547	72	111	513	201	300	0	Content		493	204	12766060	1825254522
12783	08:44:17.362	00:00:12.782	767	581,9697	291,0384	0,484467	0,5050822	591,1711	3,898151	0	652,0609	331,6275	0,3449168	0,5625461	580,4572	3,66361	0	7	617	311						Untertest1.avi	0	880	547	72	111	513	201	300	0	Content		545	200	12782683	1825271145
12799	08:44:17.378	00:00:12.799	768	500,7498	286,7951	0,4813509	0,5054292	585,8868	3,804212	0	588,9554	339,3387	0,3485267	0,5625764	575,3364	3,627013	0	7	545	313						Untertest1.avi	0	880	547	72	111	513	201	300	0	Content		473	202	12799323	1825287785
12816	08:44:17.395	00:00:12.816	769	-1024	-768	-1	-1	-1	-1	4	-1024	-768	-1	-1	-1	-1	4	7	0	0						Untertest1.avi	0	880	547	72	111	513	201	300	0	Content		-72	-111	12816036	1825304498
12833	08:44:17.412	00:00:12.832	770	-1024	-768	-1	-1	-1	-1	4	-1024	-768	-1	-1	-1	-1	4	7	0	0						Untertest1.avi	0	880	547	72	111	513	201	300	0	Content		-72	-111	12832704	1825321166
12849	08:44:17.428	00:00:12.849	771	530,4106	296,7854	0,482314	0,5051388	579,6415	3,861904	0	632,2708	323,3228	0,3455158	0,5625896	587,3427	3,788657	0	7	581	310						Untertest1.avi	0	880	547	72	111	513	201	300	0	Content		509	199	12849385	1825337847
12866	08:44:17.445	00:00:12.866	772	536,3373	296,4459	0,4823008	0,5049852	579,686	3,865362	0	640,0269	326,6606	0,3454841	0,5624987	587,33	3,808278	0	7	588	312						Untertest1.avi	0	880	547	72	111	513	201	300	0	Content		516	201	12866007	1825354469
12883	08:44:17.462	00:00:12.882	773	533,7111	298,8972	0,4823143	0,5048192	579,6418	3,877573	0	635,6443	326,4376	0,3455028	0,5623719	587,3461	3,826958	0	7	585	313						Untertest1.avi	0	880	547	72	111	513	201	300	0	Content		513	202	12882633	1825371095
12899	08:44:17.478	00:00:12.899	774	533,8013	295,3918	0,4823373	0,5047017	579,6267	3,913011	0	635,3563	326,649	0,3455274	0,5622588	587,2946	3,80419	0	7	585	311						Untertest1.avi	0	880	547	72	111	513	201	300	0	Content		513	200	12899383	1825387845
12916	08:44:17.495	00:00:12.916	775	523,8715	295,4592	0,4823761	0,5046861	579,5953	3,92344	0	631,0347	324,7334	0,3455623	0,5622358	587,2835	3,895915	0	7	577	310						Untertest1.avi	0	880	547	72	111	513	201	300	0	Content		505	199	12916008	1825404470
12933	08:44:17.512	00:00:12.932	776	532,0504	296,2307	0,482406	0,5046179	579,5349	3,90954	0	639,4747	324,4597	0,3455638	0,5621431	587,2669	3,885842	0	7	586	310						Untertest1.avi	0	880	547	72	111	513	201	300	0	Content		514	199	12932633	1825421095
12949	08:44:17.528	00:00:12.949	777	527,2644	298,1409	0,4823776	0,50454	579,5361	4,008012	0	636,1176	330,0504	0,34552	0,5619241	587,2163	3,868919	0	7	582	314						Untertest1.avi	0	880	547	72	111	513	201	300	0	Content		510	203	12949257	1825437719
12966	08:44:17.545	00:00:12.966	778	533,8973	292,3513	0,4823169	0,5045297	579,5615	3,973368	0	637,8154	331,2504	0,345425	0,5618658	587,2418	3,889898	0	7	586	312						Untertest1.avi	0	880	547	72	111	513	201	300	0	Content		514	201	12966006	1825454468
12983	08:44:17.562	00:00:12.982	779	591,0438	304,3297	0,4809981	0,5046765	579,8083	4,013846	0	720,434	330,9437	0,3448268	0,561863	588,048	3,962147	0	8	656	318						Untertest1.avi	0	880	547	72	111	771	211	266	0	Content		584	207	12982633	1825471095
12999	08:44:17.578	00:00:12.999	780	678,8804	303,1243	0,4792544	0,5048937	580,0455	4,010456	0	932,0123	335,5827	0,3450516	0,5615121	589,6016	3,979862	0	8	805	319						Untertest1.avi	0	880	547	72	111	771	211	266	0	Content		733	208	12999256	1825487718
13016	08:44:17.595	00:00:13.015	781	727,768	309,0845	0,4771178	0,504748	569,9764	3,98368	0	975,2809	338,3383	0,3451245	0,5613601	588,05	3,962582	0	8	852	324						Untertest1.avi	0	880	547	72	111	771	211	266	0	Content		780	213	13015884	1825504346
13033	08:44:17.612	00:00:13.032	782	702,4776	303,8509	0,4790362	0,5045263	580,2678	4,017116	0	968,356	333,5334	0,3451347	0,5612428	588,2662	3,99088	0	8	835	319						Untertest1.avi	0	880	547	72	111	771	211	266	0	Content		763	208	13032633	1825521095
13049	08:44:17.628	00:00:13.049	783	696,9333	303,2056	0,4790169	0,5043095	580,2513	4,066544	0	971,0308	342,6978	0,3450685	0,5610467	588,2161	3,991251	0	8	834	323						Untertest1.avi	0	880	547	72	111	771	211	266	0	Content		762	212	13049266	1825537728
13066	08:44:17.645	00:00:13.065	784	699,0273	305,442	0,4790085	0,5042424	580,2543	4,055274	0	977,5549	337,9743	0,3450501	0,5610278	588,1909	3,999274	0	8	838	322						Untertest1.avi	0	880	547	72	111	771	211	266	0	Content		766	211	13065878	1825554340
13083	08:44:17.662	00:00:13.082	785	700,9413	304,3342	0,4789619	0,5043656	580,1892	4,113871	0	984,4607	341,2807	0,3450365	0,5611887	588,0786	4,046689	0	8	843	323						Untertest1.avi	0	880	547	72	111	771	211	266	0	Content		771	212	13082506	1825570968
13099	08:44:17.678	00:00:13.099	786	702,8901	301,2415	0,4788915	0,5045288	580,1106	4,121239	0	965,9868	337,2225	0,3446814	0,561458	588,0989	4,048961	0	8	834	319						Untertest1.avi	0	880	547	72	111	771	211	266	0	Content		762	208	13099266	1825587728
13116	08:44:17.695	00:00:13.115	787	706,3515	306,804	0,4788672	0,5046782	580,081	4,093696	0	987,2771	338,715	0,3449131	0,5616558	588,0859	4,045587	0	8	847	323						Untertest1.avi	0	880	547	72	111	771	211	266	0	Content		775	212	13115880	1825604342
13133	08:44:17.712	00:00:13.132	788	705,8629	309,3366	0,478824	0,5047766	580,0078	4,105504	0	989,3881	337,9575	0,3448805	0,5617896	587,9158	4,112071	0	8	848	324						Untertest1.avi	0	880	547	72	111	771	211	266	0	Content		776	213	13132503	1825620965
13149	08:44:17.728	00:00:13.149	789	703,0397	307,4873	0,4787439	0,5047758	579,8672	4,129302	0	994,2496	342,1622	0,3447666	0,5618135	587,954	4,112845	0	8	849	325						Untertest1.avi	0	880	547	72	111	771	211	266	0	Content		777	214	13149265	1825637727
13166	08:44:17.745	00:00:13.165	790	706,7596	306,8778	0,4786552	0,5047915	579,9468	4,138634	0	993,2791	332,5418	0,3446406	0,5618929	587,8148	4,098114	0	8	850	320						Untertest1.avi	0	880	547	72	111	771	211	266	0	Content		778	209	13165877	1825654339
13183	08:44:17.762	00:00:13.182	791	705,7902	308,2244	0,478571	0,5048662	580,0464	4,16151	0	994,796	334,6805	0,3445473	0,5619836	587,7785	4,080106	0	8	850	321						Untertest1.avi	0	880	547	72	111	771	211	266	0	Content		778	210	13182502	1825670964
13199	08:44:17.778	00:00:13.199	792	703,9711	309,5553	0,4784872	0,5050065	580,1022	4,158222	0	983,6011	338,3991	0,34441	0,5621303	587,8359	4,123742	0	8	844	324						Untertest1.avi	0	880	547	72	111	771	211	266	0	Content		772	213	13199128	1825687590
13216	08:44:17.795	00:00:13.215	793	703,8565	303,1265	0,4783733	0,5052049	580,0225	4,186629	0	991,0035	334,338	0,3443149	0,5622902	587,8548	4,17698	0	8	847	319						Untertest1.avi	0	880	547	72	111	771	211	266	0	Content		775	208	13215876	1825704338
13232	08:44:17.811	00:00:13.232	794	696,8148	303,4407	0,4782553	0,5053058	579,8948	4,236039	0	988,7151	340,2393	0,3441968	0,5623716	587,7737	4,143093	0	8	843	322						Untertest1.avi	0	880	547	72	111	771	211	266	0	Content		771	211	13232500	1825720962
13249	08:44:17.828	00:00:13.249	795	704,5001	303,1989	0,4781367	0,5053127	580,0378	4,206361	0	782,9915	320,4275	0,3402719	0,5625401	602,4812	4,160224	0	9	744	312						Untertest1.avi	0	880	547	72	111	628	209	100	0	Content		672	201	13249123	1825737585
13266	08:44:17.845	00:00:13.265	796	707,1086	308,2872	0,4780464	0,5052467	580,0631	4,21357	0	679,7301	432,0508	0,3723442	0,5625772	476,3038	3,300728	0	9	693	370						Untertest1.avi	0	880	547	72	111	628	209	100	0	Content		621	259	13265750	1825754212
13282	08:44:17.861	00:00:13.282	797	700,7769	284,5287	0,4778473	0,5045356	579,9853	4,264256	0	681,8353	413,144	0,3724605	0,5620362	476,0476	3,285327	0	9	691	349						Untertest1.avi	0	880	547	72	111	628	209	100	0	Content		619	238	13282500	1825770962
13299	08:44:17.878	00:00:13.299	798	705,7062	254,3501	0,4777091	0,5037699	580,0621	4,246588	0	943,7122	286,2757	0,3434161	0,5614228	587,0084	4,146699	0	9	825	270						Untertest1.avi	0	880	547	72	111	628	209	100	0	Content		753	159	13299124	1825787586
13316	08:44:17.895	00:00:13.315	799	707,2257	259,9789	0,4776819	0,5038516	580,0878	4,282313	0	686,2001	271,1406	0,3390385	0,561596	602,2586	4,179974	0	9	697	266						Untertest1.avi	0	880	547	72	111	628	209	100	0	Content		625	155	13315747	1825804209
13332	08:44:17.911	00:00:13.332	800	699,512	258,7852	0,4776742	0,5040883	580,0738	4,277025	0	700,3945	380,7432	0,3678643	0,5618484	490,2819	3,417189	0	9	700	320						Untertest1.avi	0	880	547	72	111	628	209	100	0	Content		628	209	13332373	1825820835
13349	08:44:17.928	00:00:13.349	801	701,9249	256,0671	0,4776359	0,5043292	580,1335	4,279428	0	698,3665	384,9682	0,3676588	0,5620689	490,5994	3,442866	0	10	700	321						Untertest1.avi	0	880	547	72	111	755	161	500	0	Content		628	210	13349127	1825837589
13366	08:44:17.945	00:00:13.365	802	706,5344	256,3073	0,4775536	0,5044389	580,1898	4,276946	0	879,5778	291,0029	0,3425505	0,5620448	582,2997	4,16353	0	10	793	274						Untertest1.avi	0	880	547	72	111	755	161	500	0	Content		721	163	13365748	1825854210
13382	08:44:17.961	00:00:13.382	803	702,8951	255,1926	0,4774413	0,5044858	580,165	4,317433	0	882,9902	289,4538	0,3425203	0,5621331	582,7747	4,157888	0	10	793	272						Untertest1.avi	0	880	547	72	111	755	161	500	0	Content		721	161	13382373	1825870835
13399	08:44:17.978	00:00:13.398	804	707,197	259,0184	0,4773418	0,5045503	579,9491	4,2815	0	865,3578	291,42	0,3421589	0,5622459	583,1665	4,141398	0	10	786	275						Untertest1.avi	0	880	547	72	111	755	161	500	0	Content		714	164	13398998	1825887460
13416	08:44:17.995	00:00:13.415	805	701,6616	253,3577	0,4772907	0,504596	579,8483	4,325992	0	854,4138	291,3727	0,3420171	0,5623678	582,9489	4,159481	0	10	778	272						Untertest1.avi	0	880	547	72	111	755	161	500	0	Content		706	161	13415747	1825904209
13432	08:44:18.011	00:00:13.432	806	704,5496	255,5854	0,4772961	0,5046405	579,8491	4,32997	0	944,8976	282,2579	0,3426791	0,5623862	587,0512	4,248944	0	10	825	269						Untertest1.avi	0	880	547	72	111	755	161	500	0	Content		753	158	13432373	1825920835
13449	08:44:18.028	00:00:13.448	807	700,2449	260,5611	0,4773597	0,5046442	579,9875	4,387725	0	935,3848	285,5762	0,3426856	0,5624494	587,2032	4,228588	0	10	818	273						Untertest1.avi	0	880	547	72	111	755	161	500	0	Content		746	162	13448996	1825937458
13466	08:44:18.045	00:00:13.465	808	708,5225	257,2987	0,4774552	0,5046411	580,2429	4,316393	0	931,2659	285,6168	0,3426795	0,5624887	587,2803	4,27731	0	10	820	271						Untertest1.avi	0	880	547	72	111	755	161	500	0	Content		748	160	13465624	1825954086
13482	08:44:18.061	00:00:13.482	809	705,7922	256,0346	0,4775459	0,504715	580,2553	4,343544	0	940,4213	285,494	0,3428308	0,5625394	587,1481	4,266597	0	10	823	271						Untertest1.avi	0	880	547	72	111	755	161	500	0	Content		751	160	13482374	1825970836
13499	08:44:18.078	00:00:13.498	810	702,1953	256,1121	0,4776011	0,504795	580,1814	4,387155	0	949,9409	286,5768	0,3430927	0,5626065	587,0577	4,273652	0	10	826	271						Untertest1.avi	0	880	547	72	111	755	161	500	0	Content		754	160	13498996	1825987458
13516	08:44:18.095	00:00:13.515	811	699,8576	259,3351	0,477632	0,5048494	580,1503	4,36038	0	953,549	283,8564	0,3431415	0,5626719	587,078	4,310135	0	10	827	272						Untertest1.avi	0	880	547	72	111	755	161	500	0	Content		755	161	13515620	1826004082
13532	08:44:18.111	00:00:13.532	812	705,0651	259,096	0,4776446	0,5048853	580,1898	4,327186	0	964,0209	288,3047	0,3432476	0,562727	587,1078	4,268604	0	10	835	274						Untertest1.avi	0	880	547	72	111	755	161	500	0	Content		763	163	13532261	1826020723
13549	08:44:18.128	00:00:13.548	813	701,4444	256,859	0,4776419	0,5048472	580,1922	4,393621	0	979,5405	286,7486	0,3434131	0,5627475	587,1545	4,256359	0	10	840	272						Untertest1.avi	0	880	547	72	111	755	161	500	0	Content		768	161	13548996	1826037458
13566	08:44:18.145	00:00:13.565	814	694,6522	258,4174	0,4776403	0,5047454	580,2073	4,405521	0	961,9057	286,3033	0,3432461	0,5626999	587,1135	4,304805	0	10	828	272						Untertest1.avi	0	880	547	72	111	755	161	500	0	Content		756	161	13565622	1826054084
13582	08:44:18.161	00:00:13.582	815	698,6472	259,614	0,4776461	0,5046526	580,1804	4,404247	0	969,4152	287,8041	0,3433084	0,5626136	587,1483	4,277415	0	10	834	274						Untertest1.avi	0	880	547	72	111	755	161	500	0	Content		762	163	13582261	1826070723
13599	08:44:18.178	00:00:13.598	816	696,8002	257,086	0,4776574	0,504703	580,1762	4,391397	0	956,3893	289,5048	0,3431627	0,5626631	587,1398	4,269835	0	10	827	273						Untertest1.avi	0	880	547	72	111	755	161	500	0	Content		755	162	13598873	1826087335
13616	08:44:18.195	00:00:13.615	817	701,4974	260,9151	0,4776732	0,5047968	580,1412	4,361822	0	960,998	284,6349	0,3432129	0,5627721	587,0944	4,291785	0	10	831	273						Untertest1.avi	0	880	547	72	111	755	161	500	0	Content		759	162	13615622	1826104084
13632	08:44:18.211	00:00:13.632	818	700,6558	254,2422	0,4777091	0,5049013	580,0413	4,368045	0	970,1553	288,8053	0,3433469	0,5629591	587,0531	4,354028	0	10	835	272						Untertest1.avi	0	880	547	72	111	755	161	500	0	Content		763	161	13632261	1826120723
13649	08:44:18.228	00:00:13.648	819	694,7921	255,0478	0,4777876	0,5049665	580,0082	4,418043	0	940,8323	284,9959	0,3431469	0,5630921	587,069	4,29126	0	10	818	270						Untertest1.avi	0	880	547	72	111	755	161	500	0	Content		746	159	13648871	1826137333
13665	08:44:18.244	00:00:13.665	820	699,2543	257,2636	0,4779148	0,5049187	580,1884	4,413075	0	976,5483	283,7266	0,3435814	0,5630015	587,1175	4,32819	0	10	838	270						Untertest1.avi	0	880	547	72	111	755	161	500	0	Content		766	159	13665498	1826153960
13682	08:44:18.261	00:00:13.682	821	705,3001	254,4939	0,4780189	0,5048273	580,1962	4,408329	0	972,7475	286,8282	0,3436631	0,5628893	587,121	4,323654	0	10	839	271						Untertest1.avi	0	880	547	72	111	755	161	500	0	Content		767	160	13682257	1826170719
13699	08:44:18.278	00:00:13.698	822	707,1384	256,2219	0,4780793	0,5047927	580,1558	4,370193	0	762,2717	269,8218	0,339858	0,562838	601,9801	4,353175	0	10	735	263						Untertest1.avi	0	880	547	72	111	755	161	500	0	Content		663	152	13698872	1826187334
13715	08:44:18.294	00:00:13.715	823	702,2365	261,362	0,4781058	0,5048343	580,1193	4,388989	0	697,3395	386,6015	0,3681496	0,5628909	489,4866	3,534058	0	10	700	324						Untertest1.avi	0	880	547	72	111	755	161	500	0	Content		628	213	13715496	1826203958
13732	08:44:18.311	00:00:13.732	824	704,8566	260,2591	0,4780951	0,5048589	580,122	4,389896	0	703,4147	385,458	0,3680184	0,5629489	489,849	3,511607	0	10	704	323						Untertest1.avi	0	880	547	72	111	755	161	500	0	Content		632	212	13732121	1826220583
13749	08:44:18.328	00:00:13.748	825	697,7923	261,759	0,4780708	0,5048692	580,1157	4,406917	0	983,2033	291,5348	0,3436681	0,562884	587,0413	4,316216	0	10	840	277						Untertest1.avi	0	880	547	72	111	755	161	500	0	Content		768	166	13748870	1826237332
13765	08:44:18.344	00:00:13.765	826	703,1235	257,112	0,4780402	0,5049083	580,1668	4,343874	0	987,1476	288,5357	0,3436391	0,5630087	586,9835	4,311097	0	10	845	273						Untertest1.avi	0	880	547	72	111	755	161	500	0	Content		773	162	13765492	1826253954
13782	08:44:18.361	00:00:13.782	827	704,9957	259,7629	0,478039	0,5048917	580,1534	4,335284	0	969,6871	283,6489	0,3434864	0,5631055	586,9678	4,329524	0	10	837	272						Untertest1.avi	0	880	547	72	111	755	161	500	0	Content		765	161	13782119	1826270581
13799	08:44:18.378	00:00:13.798	828	710,1768	251,1395	0,4780253	0,5048274	580,1785	4,318382	0	978,1875	292,6992	0,3436111	0,5630439	587,0132	4,27461	0	10	844	272						Untertest1.avi	0	880	547	72	111	755	161	500	0	Content		772	161	13798743	1826287205
13815	08:44:18.394	00:00:13.815	829	705,756	259,2287	0,4780037	0,5048369	580,2072	4,361673	0	976,3368	289,4023	0,3434637	0,5630277	586,9933	4,254582	0	10	841	274						Untertest1.avi	0	880	547	72	111	755	161	500	0	Content		769	163	13815493	1826303955
13832	08:44:18.411	00:00:13.832	830	704,4283	251,3378	0,4779882	0,5049553	580,1549	4,340289	0	966,3561	285,4064	0,3433843	0,5631357	586,9253	4,287838	0	10	835	268						Untertest1.avi	0	880	547	72	111	755	161	500	0	Content		763	157	13832123	1826320585
13849	08:44:18.428	00:00:13.848	831	699,9282	259,5202	0,4779947	0,5051377	580,1904	4,356547	0	949,4705	285,7257	0,3430845	0,5632774	587,0083	4,268987	0	11	825	273						Untertest1.avi	0	880	547	72	111	751	198	100	0	Content		753	162	13848745	1826337207
13865	08:44:18.444	00:00:13.865	832	702,4861	256,9125	0,4780033	0,5052763	580,248	4,34261	0	941,5544	287,2703	0,3430589	0,5634366	587,0551	4,207328	0	11	822	272						Untertest1.avi	0	880	547	72	111	751	198	100	0	Content		750	161	13865491	1826353953
13882	08:44:18.461	00:00:13.882	833	697,0831	265,1701	0,478026	0,5055056	580,2119	4,346415	0	988,8557	300,9221	0,3436935	0,5636214	587,085	4,24742	0	11	843	283						Untertest1.avi	0	880	547	72	111	751	198	100	0	Content		771	172	13882117	1826370579
13899	08:44:18.478	00:00:13.898	834	718,8243	310,3393	0,4778978	0,5069247	580,3824	4,327764	0	1003,724	361,7502	0,3439067	0,5644796	586,5798	4,2388	0	11	861	336						Untertest1.avi	0	880	547	72	111	751	198	100	0	Content		789	225	13898741	1826387203
13915	08:44:18.494	00:00:13.915	835	727,3915	387,7673	0,4777758	0,5090129	580,6704	4,319569	0	872,9271	428,3384	0,3436553	0,5662556	586,5784	4,158496	0	11	800	408						Untertest1.avi	0	880	547	72	111	751	198	100	0	Content		728	297	13915364	1826403826
13932	08:44:18.511	00:00:13.932	836	542,1384	484,4292	0,4754483	0,5113629	567,5754	4,082546	0	-1024	-768	-1	-1	-1	-1	4	11	542	484						Untertest1.avi	0	880	547	72	111	751	198	100	0	Content		470	373	13932115	1826420577
13949	08:44:18.528	00:00:13.948	837	-1024	-768	-1	-1	-1	-1	4	-1024	-768	-1	-1	-1	-1	4		0	0						Untertest1.avi	0	880	547	72	111				0	Content		-72	-111	13948740	1826437202
13965	08:44:18.544	00:00:13.965	838	-1024	-768	-1	-1	-1	-1	4	-1024	-768	-1	-1	-1	-1	4		0	0						Untertest1.avi	0	880	547	72	111				0	Content		-72	-111	13965363	1826453825
13982	08:44:18.561	00:00:13.981	839	-1024	-768	-1	-1	-1	-1	4	-1024	-768	-1	-1	-1	-1	4		0	0						Untertest1.avi	0	880	547	72	111				0	Content		-72	-111	13981987	1826470449
13999	08:44:18.578	00:00:13.998	840	-1024	-768	-1	-1	-1	-1	4	-1024	-768	-1	-1	-1	-1	4		0	0						Untertest1.avi	0	880	547	72	111				0	Content		-72	-111	13998742	1826487204
14015	08:44:18.594	00:00:14.015	841	-1024	-768	-1	-1	-1	-1	4	-1024	-768	-1	-1	-1	-1	4		0	0						Untertest1.avi	0	880	547	72	111				0	Content		-72	-111	14015364	1826503826
14032	08:44:18.611	00:00:14.031	842	-1024	-768	-1	-1	-1	-1	4	-1024	-768	-1	-1	-1	-1	4		0	0						Untertest1.avi	0	880	547	72	111				0	Content		-72	-111	14031990	1826520452
14049	08:44:18.628	00:00:14.048	843	-1024	-768	-1	-1	-1	-1	4	-1024	-768	-1	-1	-1	-1	4		0	0						Untertest1.avi	0	880	547	72	111				0	Content		-72	-111	14048612	1826537074
14065	08:44:18.644	00:00:14.065	844	-1024	-768	-1	-1	-1	-1	4	-1024	-768	-1	-1	-1	-1	4		0	0						Untertest1.avi	0	880	547	72	111				0	Content		-72	-111	14065364	1826553826
14082	08:44:18.661	00:00:14.081	845	-1024	-768	-1	-1	-1	-1	4	-1024	-768	-1	-1	-1	-1	4		0	0						Untertest1.avi	0	880	547	72	111				0	Content		-72	-111	14081988	1826570450
14099	08:44:18.678	00:00:14.098	846	-1024	-768	-1	-1	-1	-1	4	-1024	-768	-1	-1	-1	-1	4		0	0						Untertest1.avi	0	880	547	72	111				0	Content		-72	-111	14098613	1826587075
14115	08:44:18.694	00:00:14.115	847	-1024	-768	-1	-1	-1	-1	4	-1024	-768	-1	-1	-1	-1	4		0	0						Untertest1.avi	0	880	547	72	111				0	Content		-72	-111	14115294	1826603756
14132	08:44:18.711	00:00:14.131	848	-1024	-768	-1	-1	-1	-1	4	-1024	-768	-1	-1	-1	-1	4		0	0						Untertest1.avi	0	880	547	72	111				0	Content		-72	-111	14131962	1826620424
14149	08:44:18.728	00:00:14.148	849	-1024	-768	-1	-1	-1	-1	4	-1024	-768	-1	-1	-1	-1	4		0	0						Untertest1.avi	0	880	547	72	111				0	Content		-72	-111	14148610	1826637072
14165	08:44:18.744	00:00:14.165	850	-1024	-768	-1	-1	-1	-1	4	-1024	-768	-1	-1	-1	-1	4		0	0						Untertest1.avi	0	880	547	72	111				0	Content		-72	-111	14165239	1826653701
14182	08:44:18.761	00:00:14.181	851	-1024	-768	-1	-1	-1	-1	4	-1024	-768	-1	-1	-1	-1	4		0	0						Untertest1.avi	0	880	547	72	111				0	Content		-72	-111	14181861	1826670323
14199	08:44:18.778	00:00:14.198	852	-1024	-768	-1	-1	-1	-1	4	-1024	-768	-1	-1	-1	-1	4		0	0						Untertest1.avi	0	880	547	72	111				0	Content		-72	-111	14198613	1826687075
14215	08:44:18.794	00:00:14.215	853	-1024	-768	-1	-1	-1	-1	4	-1024	-768	-1	-1	-1	-1	4		0	0						Untertest1.avi	0	880	547	72	111				0	Content		-72	-111	14215235	1826703697
14232	08:44:18.811	00:00:14.231	854	-1024	-768	-1	-1	-1	-1	4	-1024	-768	-1	-1	-1	-1	4		0	0						Untertest1.avi	0	880	547	72	111				0	Content		-72	-111	14231858	1826720320
14249	08:44:18.828	00:00:14.248	855	-1024	-768	-1	-1	-1	-1	4	-1024	-768	-1	-1	-1	-1	4		0	0						Untertest1.avi	0	880	547	72	111				0	Content		-72	-111	14248607	1826737069
14265	08:44:18.844	00:00:14.265	856	-1024	-768	-1	-1	-1	-1	4	-1024	-768	-1	-1	-1	-1	4		0	0						Untertest1.avi	0	880	547	72	111				0	Content		-72	-111	14265231	1826753693
14282	08:44:18.861	00:00:14.281	857	-1024	-768	-1	-1	-1	-1	4	-1024	-768	-1	-1	-1	-1	4		0	0						Untertest1.avi	0	880	547	72	111				0	Content		-72	-111	14281855	1826770317
14298	08:44:18.877	00:00:14.298	858	-1024	-768	-1	-1	-1	-1	4	-1024	-768	-1	-1	-1	-1	4		0	0						Untertest1.avi	0	880	547	72	111				0	Content		-72	-111	14298478	1826786940
14315	08:44:18.894	00:00:14.315	859	-1024	-768	-1	-1	-1	-1	4	-1024	-768	-1	-1	-1	-1	4		0	0						Untertest1.avi	0	880	547	72	111				0	Content		-72	-111	14315104	1826803566
14332	08:44:18.911	00:00:14.332	860	-1024	-768	-1	-1	-1	-1	4	-1024	-768	-1	-1	-1	-1	4		0	0						Untertest1.avi	0	880	547	72	111				0	Content		-72	-111	14332295	1826820757
14350	08:44:18.929	00:00:14.349	861	-1024	-768	-1	-1	-1	-1	4	-1024	-768	-1	-1	-1	-1	4		0	0						Untertest1.avi	0	880	547	72	111				0	Content		-72	-111	14349669	1826838131
14367	08:44:18.946	00:00:14.367	862	-1024	-768	-1	-1	-1	-1	4	-1024	-768	-1	-1	-1	-1	4		0	0						Untertest1.avi	0	880	547	72	111				0	Content		-72	-111	14367060	1826855522
14382	08:44:18.961	00:00:14.381	863	-1024	-768	-1	-1	-1	-1	4	-1024	-768	-1	-1	-1	-1	4		0	0						Untertest1.avi	0	880	547	72	111				0	Content		-72	-111	14381855	1826870317
14398	08:44:18.977	00:00:14.398	864	-1024	-768	-1	-1	-1	-1	4	-1024	-768	-1	-1	-1	-1	4		0	0						Untertest1.avi	0	880	547	72	111				0	Content		-72	-111	14398476	1826886938
14415	08:44:18.994	00:00:14.415	865	-1024	-768	-1	-1	-1	-1	4	-1024	-768	-1	-1	-1	-1	4		0	0						Untertest1.avi	0	880	547	72	111				0	Content		-72	-111	14415221	1826903683
14432	08:44:19.011	00:00:14.431	866	-1024	-768	-1	-1	-1	-1	4	-1024	-768	-1	-1	-1	-1	4		0	0						Untertest1.avi	0	880	547	72	111				0	Content		-72	-111	14431844	1826920306
14448	08:44:19.027	00:00:14.448	867	-1024	-768	-1	-1	-1	-1	4	-1024	-768	-1	-1	-1	-1	4		0	0						Untertest1.avi	0	880	547	72	111				0	Content		-72	-111	14448469	1826936931
14465	08:44:19.044	00:00:14.465	868	-1024	-768	-1	-1	-1	-1	4	-1024	-768	-1	-1	-1	-1	4		0	0						Untertest1.avi	0	880	547	72	111				0	Content		-72	-111	14465093	1826953555
14482	08:44:19.061	00:00:14.482	869	-1024	-768	-1	-1	-1	-1	4	-1024	-768	-1	-1	-1	-1	4		0	0						Untertest1.avi	0	880	547	72	111				0	Content		-72	-111	14482175	1826970637
14500	08:44:19.079	00:00:14.499	870	-1024	-768	-1	-1	-1	-1	4	-1024	-768	-1	-1	-1	-1	4		0	0						Untertest1.avi	0	880	547	72	111				0	Content		-72	-111	14499536	1826987998
14517	08:44:19.096	00:00:14.516	871	-1024	-768	-1	-1	-1	-1	4	-1024	-768	-1	-1	-1	-1	4		0	0						Untertest1.avi	0	880	547	72	111				0	Content		-72	-111	14516907	1827005369
14532	08:44:19.111	00:00:14.531	872	-1024	-768	-1	-1	-1	-1	4	-1024	-768	-1	-1	-1	-1	4		0	0						Untertest1.avi	0	880	547	72	111				0	Content		-72	-111	14531713	1827020175
14548	08:44:19.127	00:00:14.548	873	-1024	-768	-1	-1	-1	-1	4	-1024	-768	-1	-1	-1	-1	4		0	0						Untertest1.avi	0	880	547	72	111				0	Content		-72	-111	14548336	1827036798
14565	08:44:19.144	00:00:14.565	874	-1024	-768	-1	-1	-1	-1	4	-1024	-768	-1	-1	-1	-1	4		0	0						Untertest1.avi	0	880	547	72	111				0	Content		-72	-111	14565087	1827053549
14582	08:44:19.161	00:00:14.581	875	-1024	-768	-1	-1	-1	-1	4	-1024	-768	-1	-1	-1	-1	4		0	0						Untertest1.avi	0	880	547	72	111				0	Content		-72	-111	14581711	1827070173
14598	08:44:19.177	00:00:14.598	876	-1024	-768	-1	-1	-1	-1	4	-1024	-768	-1	-1	-1	-1	4		0	0						Untertest1.avi	0	880	547	72	111				0	Content		-72	-111	14598331	1827086793
14615	08:44:19.194	00:00:14.614	877	-1024	-768	-1	-1	-1	-1	4	-1024	-768	-1	-1	-1	-1	4		0	0						Untertest1.avi	0	880	547	72	111				0	Content		-72	-111	14614956	1827103418
14632	08:44:19.211	00:00:14.632	878	-1024	-768	-1	-1	-1	-1	4	-1024	-768	-1	-1	-1	-1	4		0	0						Untertest1.avi	0	880	547	72	111				0	Content		-72	-111	14632159	1827120621
14650	08:44:19.229	00:00:14.649	879	-1024	-768	-1	-1	-1	-1	4	-1024	-768	-1	-1	-1	-1	4		0	0						Untertest1.avi	0	880	547	72	111				0	Content		-72	-111	14649521	1827137983
14667	08:44:19.246	00:00:14.666	880	-1024	-768	-1	-1	-1	-1	4	-1024	-768	-1	-1	-1	-1	4		0	0						Untertest1.avi	0	880	547	72	111				0	Content		-72	-111	14666770	1827155232
14682	08:44:19.261	00:00:14.681	881	-1024	-768	-1	-1	-1	-1	4	-1024	-768	-1	-1	-1	-1	4		0	0						Untertest1.avi	0	880	547	72	111				0	Content		-72	-111	14681570	1827170032
14698	08:44:19.277	00:00:14.698	882	-1024	-768	-1	-1	-1	-1	4	-1024	-768	-1	-1	-1	-1	4		0	0						Untertest1.avi	0	880	547	72	111				0	Content		-72	-111	14698321	1827186783
14715	08:44:19.294	00:00:14.714	883	-1024	-768	-1	-1	-1	-1	4	-1024	-768	-1	-1	-1	-1	4		0	0						Untertest1.avi	0	880	547	72	111				0	Content		-72	-111	14714947	1827203409
14732	08:44:19.311	00:00:14.731	884	-1024	-768	-1	-1	-1	-1	4	-1024	-768	-1	-1	-1	-1	4		0	0						Untertest1.avi	0	880	547	72	111				0	Content		-72	-111	14731570	1827220032
14748	08:44:19.327	00:00:14.748	885	-1024	-768	-1	-1	-1	-1	4	-1024	-768	-1	-1	-1	-1	4		0	0						Untertest1.avi	0	880	547	72	111				0	Content		-72	-111	14748196	1827236658
14765	08:44:19.344	00:00:14.764	886	-1024	-768	-1	-1	-1	-1	4	-1024	-768	-1	-1	-1	-1	4		0	0						Untertest1.avi	0	880	547	72	111				0	Content		-72	-111	14764820	1827253282
14782	08:44:19.361	00:00:14.782	887	-1024	-768	-1	-1	-1	-1	4	-1024	-768	-1	-1	-1	-1	4		0	0						Untertest1.avi	0	880	547	72	111				0	Content		-72	-111	14782016	1827270478
14799	08:44:19.378	00:00:14.799	888	-1024	-768	-1	-1	-1	-1	4	-1024	-768	-1	-1	-1	-1	4		0	0						Untertest1.avi	0	880	547	72	111				0	Content		-72	-111	14799389	1827287851
14817	08:44:19.396	00:00:14.816	889	-1024	-768	-1	-1	-1	-1	4	-1024	-768	-1	-1	-1	-1	4		0	0						Untertest1.avi	0	880	547	72	111				0	Content		-72	-111	14816635	1827305097
14832	08:44:19.411	00:00:14.831	890	-1024	-768	-1	-1	-1	-1	4	-1024	-768	-1	-1	-1	-1	4		0	0						Untertest1.avi	0	880	547	72	111				0	Content		-72	-111	14831565	1827320027
14848	08:44:19.427	00:00:14.848	891	-1024	-768	-1	-1	-1	-1	4	-1024	-768	-1	-1	-1	-1	4		0	0						Untertest1.avi	0	880	547	72	111				0	Content		-72	-111	14848189	1827336651
14865	08:44:19.444	00:00:14.864	892	-1024	-768	-1	-1	-1	-1	4	-1024	-768	-1	-1	-1	-1	4		0	0						Untertest1.avi	0	880	547	72	111				0	Content		-72	-111	14864941	1827353403
14881	08:44:19.460	00:00:14.881	893	-1024	-768	-1	-1	-1	-1	4	-1024	-768	-1	-1	-1	-1	4		0	0						Untertest1.avi	0	880	547	72	111				0	Content		-72	-111	14881438	1827369900
14898	08:44:19.477	00:00:14.898	894	-1024	-768	-1	-1	-1	-1	4	-1024	-768	-1	-1	-1	-1	4		0	0						Untertest1.avi	0	880	547	72	111				0	Content		-72	-111	14898187	1827386649
14915	08:44:19.494	00:00:14.914	895	-1024	-768	-1	-1	-1	-1	4	-1024	-768	-1	-1	-1	-1	4		0	0						Untertest1.avi	0	880	547	72	111				0	Content		-72	-111	14914813	1827403275
14932	08:44:19.511	00:00:14.931	896	-1024	-768	-1	-1	-1	-1	4	-1024	-768	-1	-1	-1	-1	4		0	0						Untertest1.avi	0	880	547	72	111				0	Content		-72	-111	14931880	1827420342
14949	08:44:19.528	00:00:14.949	897	-1024	-768	-1	-1	-1	-1	4	-1024	-768	-1	-1	-1	-1	4		0	0						Untertest1.avi	0	880	547	72	111				0	Content		-72	-111	14949253	1827437715
14967	08:44:19.546	00:00:14.966	898	-1024	-768	-1	-1	-1	-1	4	-1024	-768	-1	-1	-1	-1	4		0	0						Untertest1.avi	0	880	547	72	111				0	Content		-72	-111	14966626	1827455088
14981	08:44:19.560	00:00:14.981	899	-1024	-768	-1	-1	-1	-1	4	-1024	-768	-1	-1	-1	-1	4		0	0						Untertest1.avi	0	880	547	72	111				0	Content		-72	-111	14981432	1827469894
14998	08:44:19.577	00:00:14.998	900	-1024	-768	-1	-1	-1	-1	4	-1024	-768	-1	-1	-1	-1	4		0	0						Untertest1.avi	0	880	547	72	111				0	Content		-72	-111	14998057	1827486519
15015	08:44:19.594	00:00:15.014	901	-1024	-768	-1	-1	-1	-1	4	-1024	-768	-1	-1	-1	-1	4		0	0						Untertest1.avi	0	880	547	72	111				0	Content		-72	-111	15014805	1827503267
15031	08:44:19.610	00:00:15.031	902	-1024	-768	-1	-1	-1	-1	4	-1024	-768	-1	-1	-1	-1	4		0	0						Untertest1.avi	0	880	547	72	111				0	Content		-72	-111	15031429	1827519891
15048	08:44:19.627	00:00:15.048	903	-1024	-768	-1	-1	-1	-1	4	-1024	-768	-1	-1	-1	-1	4		0	0						Untertest1.avi	0	880	547	72	111				0	Content		-72	-111	15048054	1827536516
15065	08:44:19.644	00:00:15.064	904	-1024	-768	-1	-1	-1	-1	4	-1024	-768	-1	-1	-1	-1	4		0	0						Untertest1.avi	0	880	547	72	111				0	Content		-72	-111	15064679	1827553141
15082	08:44:19.661	00:00:15.081	905	-1024	-768	-1	-1	-1	-1	4	-1024	-768	-1	-1	-1	-1	4		0	0						Untertest1.avi	0	880	547	72	111				0	Content		-72	-111	15081872	1827570334
15099	08:44:19.678	00:00:15.099	906	-1024	-768	-1	-1	-1	-1	4	-1024	-768	-1	-1	-1	-1	4		0	0						Untertest1.avi	0	880	547	72	111				0	Content		-72	-111	15099246	1827587708
15116	08:44:19.695	00:00:15.116	907	191,3933	295,1435	0,4881172	0,5056794	587,4156	3,808978	0	125,0983	268,967	0,3529869	0,5624762	592,0664	3,706937	0	12	158	282						Untertest1.avi	0	880	547	72	111	90	-12	81	0	Content		86	171	15116495	1827604957
15131	08:44:19.710	00:00:15.131	908	-1024	-768	-1	-1	-1	-1	4	150,9291	169,272	0,3527822	0,5607771	592,071	3,734741	0	12	151	169						Untertest1.avi	0	880	547	72	111	90	-12	81	0	Content		79	58	15131301	1827619763
15148	08:44:19.727	00:00:15.148	909	-1024	-768	-1	-1	-1	-1	4	-1024	-768	-1	-1	-1	-1	4	12	0	0						Untertest1.avi	0	880	547	72	111	90	-12	81	0	Content		-72	-111	15148049	1827636511
15165	08:44:19.744	00:00:15.164	910	145,1347	10,38846	0,4878783	0,5001913	580,8604	3,590707	0	200,0463	21,13999	0,3520698	0,5592701	591,489	3,419858	0	12	173	16						Untertest1.avi	0	880	547	72	111	90	-12	81	0	Content		101	-95	15164662	1827653124
15181	08:44:19.760	00:00:15.181	911	109,6627	21,69569	0,4882023	0,5004512	580,4532	3,642831	0	224,6049	-52,926	0,3513888	0,5599276	587,3095	3,365331	0	12	167	-16						Untertest1.avi	0	880	547	72	111	90	-12	81	0	Content		95	-127	15181297	1827669759
15198	08:44:19.777	00:00:15.197	912	168,8386	30,46738	0,4882625	0,5006049	580,4478	3,650867	0	-1024	-768	-1	-1	-1	-1	4	13	169	30						Untertest1.avi	0	880	547	72	111	87	-55	300	0	Content		97	-81	15197921	1827686383
15215	08:44:19.794	00:00:15.214	913	140,8826	48,73241	0,4882289	0,5005813	580,1499	3,715388	0	208,8648	78,01634	0,3510178	0,5599981	587,2778	3,57148	0	13	175	63						Untertest1.avi	0	880	547	72	111	87	-55	300	0	Content		103	-48	15214545	1827703007
15231	08:44:19.810	00:00:15.231	914	136,2509	37,78933	0,4882371	0,5006046	580,0906	3,664344	0	177,7338	63,70964	0,3507645	0,5602206	587,2382	3,632545	0	13	157	51						Untertest1.avi	0	880	547	72	111	87	-55	300	0	Content		85	-60	15231171	1827719633
15248	08:44:19.827	00:00:15.247	915	142,8267	28,73175	0,4882532	0,5005944	580,0533	3,622392	0	173,8915	68,64109	0,3506366	0,5602419	587,0417	3,653112	0	13	158	49						Untertest1.avi	0	880	547	72	111	87	-55	300	0	Content		86	-62	15247768	1827736230
15264	08:44:19.843	00:00:15.264	916	132,5195	40,5742	0,4883009	0,5005827	580,1707	3,727169	0	176,8611	49,80823	0,3505608	0,5602462	586,7936	3,518243	0	13	155	45						Untertest1.avi	0	880	547	72	111	87	-55	300	0	Content		83	-66	15264391	1827752853
15281	08:44:19.860	00:00:15.281	917	132,9751	37,79694	0,488377	0,500528	580,3087	3,710908	0	174,0148	59,53842	0,3505442	0,5601932	586,744	3,574907	0	13	153	49						Untertest1.avi	0	880	547	72	111	87	-55	300	0	Content		81	-62	15281015	1827769477
15298	08:44:19.877	00:00:15.297	918	137,1909	39,82213	0,4885002	0,5003837	580,3311	3,687147	0	179,9081	58,18903	0,3505366	0,5600717	586,786	3,550087	0	13	159	49						Untertest1.avi	0	880	547	72	111	87	-55	300	0	Content		87	-62	15297764	1827786226
15314	08:44:19.893	00:00:15.314	919	136,139	41,15709	0,4885909	0,5002558	580,1436	3,697595	0	175,6533	71,6692	0,3505543	0,5599586	586,8326	3,598961	0	13	156	56						Untertest1.avi	0	880	547	72	111	87	-55	300	0	Content		84	-55	15314387	1827802849
15331	08:44:19.910	00:00:15.331	920	133,6909	41,05497	0,4886715	0,5001355	579,976	3,711111	0	178,2871	59,85799	0,350567	0,5599151	586,8587	3,597456	0	13	156	50						Untertest1.avi	0	880	547	72	111	87	-55	300	0	Content		84	-61	15331010	1827819472
15348	08:44:19.927	00:00:15.347	921	139,6315	54,57275	0,4887125	0,4999872	579,9315	3,720976	0	177,8498	65,04142	0,3505697	0,5598443	586,8381	3,581109	0	13	159	60						Untertest1.avi	0	880	547	72	111	87	-55	300	0	Content		87	-51	15347634	1827836096
15364	08:44:19.943	00:00:15.364	922	134,8641	39,04198	0,4887532	0,4998621	580,0167	3,654639	0	173,5196	72,69392	0,3505706	0,5597848	586,8226	3,57864	0	13	154	56						Untertest1.avi	0	880	547	72	111	87	-55	300	0	Content		82	-55	15364383	1827852845
15381	08:44:19.960	00:00:15.381	923	131,5092	51,08276	0,4888506	0,4998751	580,2048	3,717765	0	177,6685	62,82009	0,3505965	0,5598002	586,8666	3,543665	0	13	155	57						Untertest1.avi	0	880	547	72	111	87	-55	300	0	Content		83	-54	15381007	1827869469
15398	08:44:19.977	00:00:15.397	924	133,6917	43,61262	0,4890104	0,4999543	580,2727	3,639883	0	183,4843	62,14097	0,3507016	0,5598203	586,983	3,455375	0	13	159	53						Untertest1.avi	0	880	547	72	111	87	-55	300	0	Content		87	-58	15397637	1827886099
15414	08:44:19.993	00:00:15.414	925	139,5388	40,10741	0,4891811	0,4999625	579,9131	3,607186	0	184,1397	62,20274	0,3508967	0,5597574	586,7963	3,45544	0	13	162	51						Untertest1.avi	0	880	547	72	111	87	-55	300	0	Content		90	-60	15414255	1827902717
15431	08:44:20.010	00:00:15.431	926	146,8837	55,04135	0,4889827	0,5002041	580,4325	3,580711	0	233,3803	69,798	0,3506578	0,5599086	587,0588	3,450492	0	13	190	62						Untertest1.avi	0	880	547	72	111	87	-55	300	0	Content		118	-49	15431004	1827919466
15448	08:44:20.027	00:00:15.447	927	205,5018	90,34505	0,4871996	0,5011652	580,1177	3,515247	0	312,5158	117,0768	0,3494349	0,5603621	587,2479	3,445104	0	13	259	104						Untertest1.avi	0	880	547	72	111	87	-55	300	0	Content		187	-7	15447628	1827936090
15464	08:44:20.043	00:00:15.464	928	319,2825	140,2747	0,4854571	0,5025564	580,5609	3,62721	0	395,7743	164,6879	0,3483111	0,560923	587,7176	3,434983	0	13	358	152						Untertest1.avi	0	880	547	72	111	87	-55	300	0	Content		286	41	15464251	1827952713
15481	08:44:20.060	00:00:15.480	929	402,5996	196,7183	0,4841843	0,5042247	580,584	3,536754	0	485,6884	222,1807	0,34771	0,5616698	587,8046	3,378297	0	13	444	209						Untertest1.avi	0	880	547	72	111	87	-55	300	0	Content		372	98	15480891	1827969353
15498	08:44:20.077	00:00:15.497	930	465,8105	235,4975	0,4830842	0,5054775	580,8956	3,469897	0	557,7658	258,4428	0,3471922	0,5622401	588,0574	3,341615	0	14	512	247						Untertest1.avi	0	880	547	72	111	787	221	333	0	Content		440	136	15497626	1827986088
15514	08:44:20.093	00:00:15.514	931	532,6204	269,5926	0,4821861	0,506664	580,8738	3,49553	0	603,4952	294,8705	0,3466743	0,5628226	588,2438	3,334244	0	14	568	282						Untertest1.avi	0	880	547	72	111	787	221	333	0	Content		496	171	15514248	1828002710
15531	08:44:20.110	00:00:15.530	932	598,219	292,9582	0,4812632	0,5073587	581,0913	3,438612	0	676,1449	315,5605	0,3462178	0,5630378	588,6454	3,313926	0	14	637	304						Untertest1.avi	0	880	547	72	111	787	221	333	0	Content		565	193	15530884	1828019346
15547	08:44:20.126	00:00:15.547	933	678,1723	312,7757	0,4803704	0,5077413	581,5417	3,337941	0	778,944	334,5229	0,3458081	0,5629835	589,4833	3,229702	0	14	729	324						Untertest1.avi	0	880	547	72	111	787	221	333	0	Content		657	213	15547496	1828035958
15564	08:44:20.143	00:00:15.564	934	721,5341	323,2584	0,4800299	0,5080326	581,6859	3,386232	0	1025,125	340,1325	0,3473707	0,5629092	593,5125	3,279884	0	14	873	332						Untertest1.avi	0	880	547	72	111	787	221	333	0	Content		801	221	15564245	1828052707
15581	08:44:20.160	00:00:15.580	935	727,0882	320,7161	0,4802474	0,5081592	581,7474	3,316746	0	995,251	337,2521	0,3471315	0,5631045	592,6731	3,310954	0	14	861	329						Untertest1.avi	0	880	547	72	111	787	221	333	0	Content		789	218	15580882	1828069344
15597	08:44:20.176	00:00:15.597	936	733,6561	321,1855	0,4806429	0,5084673	581,6317	3,277002	0	1003,016	343,0585	0,3473633	0,5634839	592,8966	3,275313	0	14	868	332						Untertest1.avi	0	880	547	72	111	787	221	333	0	Content		796	221	15597494	1828085956
15614	08:44:20.193	00:00:15.614	937	726,9143	320,0658	0,4808228	0,5088074	581,4871	3,321637	0	1017,61	343,3313	0,3475743	0,5638249	592,7944	3,22833	0	14	872	332						Untertest1.avi	0	880	547	72	111	787	221	333	0	Content		800	221	15614119	1828102581
15631	08:44:20.210	00:00:15.630	938	718,7052	321,4084	0,4809852	0,5089812	581,3289	3,309436	0	1007,786	338,9814	0,347502	0,5639551	592,7437	3,292335	0	14	863	330						Untertest1.avi	0	880	547	72	111	787	221	333	0	Content		791	219	15630878	1828119340
15647	08:44:20.226	00:00:15.647	939	731,2238	320,2495	0,4810572	0,5092003	581,4161	3,236018	0	1003,946	341,4978	0,3474224	0,5640216	592,6279	3,153092	0	14	868	331						Untertest1.avi	0	880	547	72	111	787	221	333	0	Content		796	220	15647492	1828135954
15664	08:44:20.243	00:00:15.664	940	724,2109	320,1309	0,4810653	0,509271	581,3702	3,268043	0	1006,334	343,1427	0,3473677	0,5640383	592,6504	3,201646	0	14	865	332						Untertest1.avi	0	880	547	72	111	787	221	333	0	Content		793	221	15664115	1828152577
15681	08:44:20.260	00:00:15.680	941	729,5726	319,5524	0,4810944	0,5094396	581,326	3,249639	0	998,0225	345,8332	0,3473603	0,5642216	592,683	3,195522	0	14	864	333						Untertest1.avi	0	880	547	72	111	787	221	333	0	Content		792	222	15680740	1828169202
15697	08:44:20.276	00:00:15.697	942	720,9728	315,6023	0,4811228	0,5096025	581,3693	3,250985	0	1013,041	345,1062	0,3474808	0,5645652	592,5853	3,18045	0	14	867	330						Untertest1.avi	0	880	547	72	111	787	221	333	0	Content		795	219	15697488	1828185950
15714	08:44:20.293	00:00:15.714	943	724,5753	320,1392	0,4811661	0,5096925	581,3751	3,284389	0	994,4156	350,231	0,3472693	0,5647647	592,2726	3,150403	0	14	859	335						Untertest1.avi	0	880	547	72	111	787	221	333	0	Content		787	224	15714110	1828202572
15731	08:44:20.310	00:00:15.730	944	721,2558	314,8612	0,4812385	0,5097718	581,3297	3,258801	0	991,8218	355,2244	0,347357	0,5648926	592,2236	3,173785	0	14	857	335						Untertest1.avi	0	880	547	72	111	787	221	333	0	Content		785	224	15730736	1828219198
15747	08:44:20.326	00:00:15.747	945	723,3868	320,5389	0,481333	0,5098174	581,1669	3,266562	0	997,4806	352,3842	0,3474222	0,5649759	592,0209	3,160645	0	14	860	336						Untertest1.avi	0	880	547	72	111	787	221	333	0	Content		788	225	15747361	1828235823
15764	08:44:20.343	00:00:15.764	946	718,8674	319,666	0,4814437	0,5098186	580,9261	3,263227	0	989,6492	350,9917	0,3474538	0,5650392	592,0815	3,17814	0	14	854	335						Untertest1.avi	0	880	547	72	111	787	221	333	0	Content		782	224	15764108	1828252570
15781	08:44:20.360	00:00:15.780	947	718,4271	317,8393	0,4815501	0,5097631	581,0728	3,267617	0	989,7542	351,0906	0,3475999	0,5649918	592,1454	3,203349	0	14	854	334						Untertest1.avi	0	880	547	72	111	787	221	333	0	Content		782	223	15780733	1828269195
15797	08:44:20.376	00:00:15.797	948	721,502	319,6857	0,4816568	0,5097661	581,2076	3,234768	0	989,6671	355,4852	0,3475911	0,565042	592,0464	3,224793	0	14	856	338						Untertest1.avi	0	880	547	72	111	787	221	333	0	Content		784	227	15797356	1828285818
15814	08:44:20.393	00:00:15.813	949	714,6503	319,9805	0,4817652	0,5099405	581,1161	3,254949	0	986,4466	353,0041	0,3477197	0,5652933	591,6384	3,2245	0	14	851	336						Untertest1.avi	0	880	547	72	111	787	221	333	0	Content		779	225	15813981	1828302443
15831	08:44:20.410	00:00:15.830	950	671,2307	313,8452	0,4824087	0,509979	580,7388	3,277547	0	838,1215	343,5862	0,3472756	0,5655921	590,0039	3,185725	0	15	755	329						Untertest1.avi	0	880	547	72	111	528	204	350	0	Content		683	218	15830731	1828319193
15847	08:44:20.426	00:00:15.847	951	571,6797	297,5088	0,484067	0,5091718	580,6829	3,313587	0	671,2697	337,3226	0,3481793	0,5651945	588,5133	3,309423	0	15	621	317						Untertest1.avi	0	880	547	72	111	528	204	350	0	Content		549	206	15847356	1828335818
15864	08:44:20.443	00:00:15.863	952	557,9261	301,1559	0,4845628	0,5089867	580,5856	3,366789	0	654,2435	335,3959	0,3484802	0,5652671	588,4175	3,242059	0	15	606	318						Untertest1.avi	0	880	547	72	111	528	204	350	0	Content		534	207	15863981	1828352443
15881	08:44:20.460	00:00:15.880	953	557,0995	297,6125	0,4844624	0,5091484	580,4903	3,366864	0	646,565	330,8883	0,3483096	0,5655025	588,5148	3,266531	0	15	602	314						Untertest1.avi	0	880	547	72	111	528	204	350	0	Content		530	203	15880608	1828369070
15897	08:44:20.476	00:00:15.897	954	547,2995	295,9567	0,4845087	0,5092874	580,5065	3,401491	0	655,6874	329,4747	0,3483563	0,5657396	588,4836	3,320927	0	15	601	313						Untertest1.avi	0	880	547	72	111	528	204	350	0	Content		529	202	15897350	1828385812
15914	08:44:20.493	00:00:15.913	955	548,7971	296,149	0,4844997	0,5093796	580,4572	3,411317	0	642,0345	331,2781	0,3483033	0,5658954	588,4088	3,348189	0	15	595	314						Untertest1.avi	0	880	547	72	111	528	204	350	0	Content		523	203	15913978	1828402440
15931	08:44:20.510	00:00:15.930	956	549,6861	297,0823	0,4844787	0,5094369	580,462	3,433519	0	645,6141	322,9358	0,3482329	0,5660576	588,4406	3,35956	0	15	598	310						Untertest1.avi	0	880	547	72	111	528	204	350	0	Content		526	199	15930601	1828419063
15947	08:44:20.526	00:00:15.947	957	555,3883	298,5352	0,4844867	0,5096354	580,4216	3,460634	0	651,3743	333,8696	0,3482103	0,5663012	588,436	3,406972	0	15	603	316						Untertest1.avi	0	880	547	72	111	528	204	350	0	Content		531	205	15947352	1828435814
15964	08:44:20.543	00:00:15.963	958	549,8733	294,9926	0,4845279	0,5099141	580,3782	3,518034	0	653,6937	329,1311	0,3482244	0,5665747	588,3715	3,448668	0	15	602	312						Untertest1.avi	0	880	547	72	111	528	204	350	0	Content		530	201	15963973	1828452435
15981	08:44:20.560	00:00:15.980	959	544,0847	298,5037	0,4845799	0,5101268	580,3347	3,515553	0	649,4227	335,538	0,3482445	0,5668315	588,422	3,426411	0	15	597	317						Untertest1.avi	0	880	547	72	111	528	204	350	0	Content		525	206	15980599	1828469061
15997	08:44:20.576	00:00:15.997	960	543,0892	299,3644	0,4846317	0,5102022	580,2498	3,585045	0	644,7026	332,3194	0,3482702	0,5669492	588,4903	3,484289	0	15	594	316						Untertest1.avi	0	880	547	72	111	528	204	350	0	Content		522	205	15997223	1828485685
16014	08:44:20.593	00:00:16.013	961	552,4012	302,3999	0,4846622	0,5101084	580,2147	3,588416	0	642,6767	332,5599	0,3482881	0,5669209	588,5066	3,485011	0	15	598	317						Untertest1.avi	0	880	547	72	111	528	204	350	0	Content		526	206	16013974	1828502436
16031	08:44:20.610	00:00:16.030	962	551,9705	296,2346	0,4846767	0,5100409	580,1915	3,595113	0	657,4573	339,6417	0,3483003	0,5668767	588,5135	3,526085	0	15	605	318						Untertest1.avi	0	880	547	72	111	528	204	350	0	Content		533	207	16030597	1828519059
16047	08:44:20.626	00:00:16.047	963	547,1138	297,0892	0,4846964	0,5100356	580,1541	3,654254	0	648,4444	329,3557	0,3483082	0,5669028	588,5372	3,521278	0	15	598	313						Untertest1.avi	0	880	547	72	111	528	204	350	0	Content		526	202	16047220	1828535682
16064	08:44:20.643	00:00:16.063	964	557,5871	296,7424	0,4847082	0,5100912	580,1531	3,653513	0	650,3215	334,9828	0,3483126	0,566948	588,5605	3,648837	0	15	604	316						Untertest1.avi	0	880	547	72	111	528	204	350	0	Content		532	205	16063859	1828552321
16081	08:44:20.660	00:00:16.080	965	548,1675	298,9961	0,4847643	0,5101953	580,1102	3,689177	0	654,9107	331,16	0,3483532	0,5670581	588,5794	3,603868	0	15	602	315						Untertest1.avi	0	880	547	72	111	528	204	350	0	Content		530	204	16080594	1828569056
16097	08:44:20.676	00:00:16.097	966	546,8912	295,0989	0,484832	0,5102893	580,2072	3,713691	0	651,7094	335,5631	0,3484466	0,5672175	588,4686	3,583798	0	15	599	315						Untertest1.avi	0	880	547	72	111	528	204	350	0	Content		527	204	16097215	1828585677
16114	08:44:20.693	00:00:16.113	967	544,739	301,5002	0,4849182	0,5103841	580,327	3,761046	0	656,6887	334,0777	0,3485525	0,5673033	588,4395	3,688881	0	15	601	318						Untertest1.avi	0	880	547	72	111	528	204	350	0	Content		529	207	16113851	1828602313
16130	08:44:20.709	00:00:16.130	968	547,5193	302,7963	0,4850204	0,51043	580,3922	3,794708	0	647,4999	329,1193	0,3486372	0,5673362	588,4865	3,695661	0	15	598	316						Untertest1.avi	0	880	547	72	111	528	204	350	0	Content		526	205	16130464	1828618926
16147	08:44:20.726	00:00:16.147	969	543,8093	296,0329	0,4852113	0,5102823	580,1124	3,802905	0	644,4008	330,6653	0,3488079	0,5672612	588,6235	3,7147	0	15	594	313						Untertest1.avi	0	880	547	72	111	528	204	350	0	Content		522	202	16147212	1828635674
16164	08:44:20.743	00:00:16.163	970	467,9921	243,4585	0,4867949	0,5083924	580,3499	3,81551	0	552,4686	268,421	0,3505118	0,5656998	588,3958	3,803376	0	15	510	256						Untertest1.avi	0	880	547	72	111	528	204	350	0	Content		438	145	16163853	1828652315
16180	08:44:20.759	00:00:16.180	971	341,9586	164,0654	0,4889805	0,5058337	580,5972	3,945967	0	428,7124	184,5399	0,3527415	0,5638003	588,4947	3,860845	0	16	385	174						Untertest1.avi	0	880	547	72	111	154	-52	500	0	Content		313	63	16180462	1828668924
16197	08:44:20.776	00:00:16.197	972	282,0116	55,50109	0,4905758	0,5041568	580,5697	3,672474	0	344,5097	110,0662	0,3542942	0,5626112	588,4703	3,737592	0	16	313	83						Untertest1.avi	0	880	547	72	111	154	-52	500	0	Content		241	-28	16197088	1828685550
16214	08:44:20.793	00:00:16.213	973	219,7719	38,54875	0,4916616	0,5032655	580,7454	3,818627	0	276,4583	57,1332	0,355319	0,5620377	588,4016	3,716884	0	16	248	48						Untertest1.avi	0	880	547	72	111	154	-52	500	0	Content		176	-63	16213847	1828702309
16230	08:44:20.809	00:00:16.230	974	127,489	14,37309	0,4920591	0,5030959	580,6382	3,757479	0	170,5251	39,41776	0,3554964	0,5621496	588,2261	3,847279	0	16	149	27						Untertest1.avi	0	880	547	72	111	154	-52	500	0	Content		77	-84	16230463	1828718925
16247	08:44:20.826	00:00:16.247	975	-1024	-768	-1	-1	-1	-1	4	-1024	-768	-1	-1	-1	-1	4	16	0	0						Untertest1.avi	0	880	547	72	111	154	-52	500	0	Content		-72	-111	16247084	1828735546
16264	08:44:20.843	00:00:16.263	976	199,9419	45,38132	0,4922464	0,5032419	580,577	3,919117	0	246,7541	71,57289	0,3553675	0,5625722	588,3608	3,894975	0	16	223	58						Untertest1.avi	0	880	547	72	111	154	-52	500	0	Content		151	-53	16263709	1828752171
16280	08:44:20.859	00:00:16.280	977	203,7134	58,09368	0,4923936	0,5033038	580,6091	3,902141	0	247,1324	80,20121	0,3554014	0,5626556	588,2911	3,897503	0	16	225	69						Untertest1.avi	0	880	547	72	111	154	-52	500	0	Content		153	-42	16280455	1828768917
16297	08:44:20.876	00:00:16.297	978	200,3816	59,60455	0,4925882	0,5033145	580,1423	3,940007	0	254,4474	57,59913	0,3554988	0,5627651	588,1099	3,859409	0	16	227	59						Untertest1.avi	0	880	547	72	111	154	-52	500	0	Content		155	-52	16297078	1828785540
16314	08:44:20.893	00:00:16.313	979	198,2077	50,409	0,4928033	0,5033563	580,5519	3,935123	0	251,467	70,42056	0,355572	0,5628377	588,0362	3,884353	0	16	225	60						Untertest1.avi	0	880	547	72	111	154	-52	500	0	Content		153	-51	16313703	1828802165
16330	08:44:20.909	00:00:16.330	980	201,872	48,78272	0,4929472	0,5033621	580,388	3,896755	0	250,5706	80,4141	0,3556207	0,5628901	588,0477	3,919892	0	16	226	65						Untertest1.avi	0	880	547	72	111	154	-52	500	0	Content		154	-46	16330327	1828818789
16347	08:44:20.926	00:00:16.347	981	199,9964	53,80857	0,4930752	0,5033369	580,1008	3,898158	0	246,8593	61,45248	0,355657	0,5628919	588,1566	3,87466	0	16	223	58						Untertest1.avi	0	880	547	72	111	154	-52	500	0	Content		151	-53	16347073	1828835535
16364	08:44:20.943	00:00:16.363	982	203,0181	44,47061	0,493174	0,5033795	580,3094	3,867888	0	249,6844	73,15714	0,3556904	0,5629544	588,1782	3,873962	0	16	226	59						Untertest1.avi	0	880	547	72	111	154	-52	500	0	Content		154	-52	16363699	1828852161
16380	08:44:20.959	00:00:16.380	983	198,0469	52,42309	0,4932476	0,5034623	580,4694	3,86791	0	247,0698	70,54988	0,3557234	0,5630286	588,2408	3,835657	0	16	223	61						Untertest1.avi	0	880	547	72	111	154	-52	500	0	Content		151	-50	16380321	1828868783
16397	08:44:20.976	00:00:16.396	984	197,3087	52,16428	0,4932795	0,5034852	580,4849	3,85544	0	252,9041	66,0511	0,3557248	0,5630841	588,2301	3,82196	0	16	225	59						Untertest1.avi	0	880	547	72	111	154	-52	500	0	Content		153	-52	16396946	1828885408
16414	08:44:20.993	00:00:16.413	985	202,1882	49,58138	0,4933126	0,5034837	580,4949	3,804065	0	255,742	68,48065	0,3557375	0,5631337	588,2609	3,74345	0	16	229	59						Untertest1.avi	0	880	547	72	111	154	-52	500	0	Content		157	-52	16413696	1828902158
16430	08:44:21.009	00:00:16.430	986	201,4678	45,77903	0,4933827	0,5034344	580,4629	3,7836	0	252,646	68,41417	0,3558001	0,5631545	588,22	3,745781	0	16	227	57						Untertest1.avi	0	880	547	72	111	154	-52	500	0	Content		155	-54	16430319	1828918781
16447	08:44:21.026	00:00:16.446	987	196,4741	49,08464	0,4934717	0,5034237	580,2275	3,731025	0	250,8247	65,3152	0,35589	0,5631564	588,1982	3,647869	0	16	224	57						Untertest1.avi	0	880	547	72	111	154	-52	500	0	Content		152	-54	16446942	1828935404
16464	08:44:21.043	00:00:16.463	988	197,5585	53,99982	0,4935279	0,5033091	580,0864	3,697846	0	249,8191	64,02572	0,3559456	0,5630837	588,0527	3,613983	0	16	224	59						Untertest1.avi	0	880	547	72	111	154	-52	500	0	Content		152	-52	16463565	1828952027
16480	08:44:21.059	00:00:16.480	989	190,8512	54,80922	0,4935515	0,5031116	580,064	3,691315	0	256,797	68,11063	0,3559465	0,5629264	588,1209	3,515594	0	16	224	61						Untertest1.avi	0	880	547	72	111	154	-52	500	0	Content		152	-50	16480315	1828968777
16497	08:44:21.076	00:00:16.496	990	197,692	54,60052	0,4935468	0,5028465	580,1091	3,595866	0	256,6448	65,68571	0,3558927	0,56271	588,2136	3,552241	0	16	227	60						Untertest1.avi	0	880	547	72	111	154	-52	500	0	Content		155	-51	16496939	1828985401
16514	08:44:21.093	00:00:16.513	991	205,558	46,93903	0,4935326	0,5026873	580,0258	3,521689	0	260,8332	65,22908	0,3558244	0,5625448	588,1016	3,453263	0	16	233	56						Untertest1.avi	0	880	547	72	111	154	-52	500	0	Content		161	-55	16513563	1829002025
16530	08:44:21.109	00:00:16.530	992	203,1802	49,09337	0,4935068	0,5025738	580,0908	3,501715	0	242,0138	72,04567	0,355753	0,5624233	588,1179	3,510015	0	16	223	61						Untertest1.avi	0	880	547	72	111	154	-52	500	0	Content		151	-50	16530187	1829018649
16547	08:44:21.126	00:00:16.546	993	195,3713	47,30251	0,4935134	0,5024484	579,9763	3,500806	0	253,1665	61,66613	0,3556976	0,5623602	588,0037	3,389501	0	16	224	54						Untertest1.avi	0	880	547	72	111	154	-52	500	0	Content		152	-57	16546936	1829035398
16564	08:44:21.143	00:00:16.563	994	205,2859	43,67987	0,493477	0,5023226	580,0012	3,405287	0	246,5561	65,22274	0,3556498	0,5623124	588,0227	3,351348	0	16	226	54						Untertest1.avi	0	880	547	72	111	154	-52	500	0	Content		154	-57	16563562	1829052024
16580	08:44:21.159	00:00:16.580	995	204,2678	49,45266	0,4934132	0,5022249	580,1201	3,432677	0	245,9633	61,21719	0,3556022	0,5622619	587,9737	3,298537	0	16	225	55						Untertest1.avi	0	880	547	72	111	154	-52	500	0	Content		153	-56	16580185	1829068647
16597	08:44:21.176	00:00:16.596	996	199,2172	37,69967	0,4934044	0,5022399	580,0881	3,363148	0	252,5168	64,85389	0,3555835	0,5623249	587,8928	3,247428	0	16	226	51						Untertest1.avi	0	880	547	72	111	154	-52	500	0	Content		154	-60	16596811	1829085273
16614	08:44:21.193	00:00:16.613	997	197,6427	40,27034	0,4934404	0,5023127	579,9586	3,318996	0	258,3834	51,36414	0,3555943	0,5624273	587,8201	3,163523	0	16	228	46						Untertest1.avi	0	880	547	72	111	154	-52	500	0	Content		156	-65	16613558	1829102020
16630	08:44:21.209	00:00:16.630	998	199,6364	45,28299	0,4934984	0,5022973	579,8049	3,33615	0	256,2153	69,4952	0,3556146	0,5624743	587,8067	3,236621	0	16	228	57						Untertest1.avi	0	880	547	72	111	154	-52	500	0	Content		156	-54	16630182	1829118644
16647	08:44:21.226	00:00:16.646	999	212,1032	56,44612	0,4930715	0,5024272	579,7964	3,33395	0	277,2912	74,14165	0,355276	0,5626802	587,7214	3,170112	0	16	245	65						Untertest1.avi	0	880	547	72	111	154	-52	500	0	Content		173	-46	16646805	1829135267
16664	08:44:21.243	00:00:16.663	1000	300,8416	86,45576	0,4907156	0,5032361	579,9514	3,284519	0	447,4525	121,0801	0,3536271	0,5630229	588,1671	3,276613	0	16	374	104						Untertest1.avi	0	880	547	72	111	154	-52	500	0	Content		302	-7	16663554	1829152016
16680	08:44:21.259	00:00:16.680	1001	451,0788	127,1096	0,4881941	0,504747	580,0711	3,25435	0	542,7331	162,5673	0,3519222	0,5638114	588,8654	3,208753	0	17	497	145						Untertest1.avi	0	880	547	72	111	581	114	383	0	Content		425	34	16680177	1829168639
16697	08:44:21.276	00:00:16.696	1002	526,1264	159,2532	0,4865709	0,506049	580,5718	3,245809	0	628,1736	195,313	0,3510189	0,56449	589,0704	3,173224	0	17	577	177						Untertest1.avi	0	880	547	72	111	581	114	383	0	Content		505	66	16696802	1829185264
16713	08:44:21.292	00:00:16.713	1003	578,8134	193,2238	0,4856607	0,5070797	580,7128	3,235967	0	739,9695	215,4855	0,3505104	0,5651732	589,4371	3,108468	0	17	659	204						Untertest1.avi	0	880	547	72	111	581	114	383	0	Content		587	93	16713424	1829201886
16730	08:44:21.309	00:00:16.730	1004	598,9873	204,5153	0,4853581	0,5076373	580,5785	3,219125	0	762,0845	240,1542	0,350342	0,5655608	589,4371	3,116408	0	17	681	222						Untertest1.avi	0	880	547	72	111	581	114	383	0	Content		609	111	16730173	1829218635
16747	08:44:21.326	00:00:16.746	1005	600,5028	209,6771	0,4854344	0,5076659	580,7068	3,224857	0	701,1392	239,3224	0,3502411	0,5658911	589,5209	3,073535	0	17	651	224						Untertest1.avi	0	880	547	72	111	581	114	383	0	Content		579	113	16746801	1829235263
16763	08:44:21.342	00:00:16.763	1006	596,7264	207,5634	0,4854457	0,5076773	580,6912	3,209611	0	758,6565	236,3864	0,3500622	0,5660091	589,5209	3,059427	0	17	678	222						Untertest1.avi	0	880	547	72	111	581	114	383	0	Content		606	111	16763421	1829251883
16780	08:44:21.359	00:00:16.780	1007	588,7411	212,6135	0,4854259	0,5077241	580,5483	3,222223	0	713,2044	236,437	0,3498152	0,5662314	589,1155	3,091754	0	17	651	225						Untertest1.avi	0	880	547	72	111	581	114	383	0	Content		579	114	16780046	1829268508
16797	08:44:21.376	00:00:16.796	1008	595,3551	204,6775	0,4854495	0,5077585	580,5176	3,160635	0	710,3573	241,9831	0,3497529	0,5663862	588,9643	3,111027	0	17	653	223						Untertest1.avi	0	880	547	72	111	581	114	383	0	Content		581	112	16796794	1829285256
16813	08:44:21.392	00:00:16.813	1009	590,9918	211,5249	0,4854501	0,5078192	580,4993	3,198488	0	715,8254	239,1825	0,3497061	0,5664921	588,9333	3,021348	0	17	653	225						Untertest1.avi	0	880	547	72	111	581	114	383	0	Content		581	114	16813418	1829301880
16830	08:44:21.409	00:00:16.830	1010	601,4857	214,515	0,4854549	0,5078804	580,5177	3,154074	0	706,2609	251,93	0,3496734	0,5665729	588,9217	3,103097	0	17	654	233						Untertest1.avi	0	880	547	72	111	581	114	383	0	Content		582	122	16830042	1829318504
16847	08:44:21.426	00:00:16.846	1011	590,6202	210,6504	0,4854776	0,507942	580,4588	3,19141	0	716,1501	244,3538	0,3496481	0,5666317	588,928	3,060922	0	17	653	228						Untertest1.avi	0	880	547	72	111	581	114	383	0	Content		581	117	16846667	1829335129
16863	08:44:21.442	00:00:16.863	1012	600,7623	206,837	0,4855061	0,5079895	580,4519	3,157588	0	716,3737	243,4711	0,3496279	0,5666986	588,9321	3,047989	0	17	659	225						Untertest1.avi	0	880	547	72	111	581	114	383	0	Content		587	114	16863415	1829351877
16880	08:44:21.459	00:00:16.880	1013	592,3102	208,0015	0,4855114	0,5080289	580,4349	3,157907	0	724,4398	246,8131	0,3496	0,5667646	588,9327	3,06238	0	17	658	227						Untertest1.avi	0	880	547	72	111	581	114	383	0	Content		586	116	16880039	1829368501
16897	08:44:21.476	00:00:16.896	1014	591,908	208,6249	0,4855246	0,5080847	580,4034	3,177646	0	721,4283	252,0054	0,3495931	0,5668277	588,9116	3,070899	0	17	657	230						Untertest1.avi	0	880	547	72	111	581	114	383	0	Content		585	119	16896673	1829385135
16913	08:44:21.492	00:00:16.913	1015	582,8607	211,7817	0,4855578	0,5081306	580,403	3,180312	0	720,7535	243,6775	0,3495888	0,566931	588,8926	3,03889	0	17	652	228						Untertest1.avi	0	880	547	72	111	581	114	383	0	Content		580	117	16913291	1829401753
16930	08:44:21.509	00:00:16.930	1016	592,9017	206,2357	0,4855987	0,5081308	580,3085	3,164583	0	714,8038	238,7628	0,349607	0,5669731	588,8934	3,041027	0	17	654	222						Untertest1.avi	0	880	547	72	111	581	114	383	0	Content		582	111	16930036	1829418498
16947	08:44:21.526	00:00:16.946	1017	590,882	209,4754	0,4856245	0,5080898	580,2908	3,194077	0	718,5115	240,7881	0,349635	0,5669897	588,8737	3,07709	0	17	655	225						Untertest1.avi	0	880	547	72	111	581	114	383	0	Content		583	114	16946663	1829435125
16963	08:44:21.542	00:00:16.963	1018	577,1381	217,5825	0,4856487	0,5080434	580,2128	3,249108	0	719,412	239,6704	0,3496405	0,5669741	588,8325	3,069824	0	17	648	229						Untertest1.avi	0	880	547	72	111	581	114	383	0	Content		576	118	16963286	1829451748
16980	08:44:21.559	00:00:16.979	1019	586,281	207,3119	0,4856409	0,507996	580,2306	3,17782	0	716,5273	244,168	0,3496206	0,5669104	588,8749	3,070936	0	17	651	226						Untertest1.avi	0	880	547	72	111	581	114	383	0	Content		579	115	16979909	1829468371
16997	08:44:21.576	00:00:16.996	1020	586,4888	212,5432	0,485618	0,5079878	580,2451	3,183292	0	719,2169	236,9835	0,3495976	0,5669129	588,8681	3,060242	0	17	653	225						Untertest1.avi	0	880	547	72	111	581	114	383	0	Content		581	114	16996659	1829485121
17013	08:44:21.592	00:00:17.013	1021	588,4357	215,8196	0,4856037	0,5080131	580,2596	3,202222	0	713,451	242,1288	0,3495671	0,566919	588,8526	3,055037	0	17	651	229						Untertest1.avi	0	880	547	72	111	581	114	383	0	Content		579	118	17013280	1829501742
17030	08:44:21.609	00:00:17.029	1022	588,2186	209,7971	0,4855959	0,5080459	580,2972	3,235152	0	722,6426	240,7019	0,3495492	0,5669541	588,8365	3,093023	0	17	655	225						Untertest1.avi	0	880	547	72	111	581	114	383	0	Content		583	114	17029907	1829518369
17047	08:44:21.626	00:00:17.046	1023	587,8082	218,0563	0,4857147	0,508132	580,0663	3,206357	0	706,3118	248,8786	0,3496469	0,5670235	588,7736	3,086016	0	17	647	233						Untertest1.avi	0	880	547	72	111	581	114	383	0	Content		575	122	17046530	1829534992
17063	08:44:21.642	00:00:17.063	1024	531,8708	216,547	0,4867482	0,50813	580,075	3,2342	0	630,507	247,1448	0,3506105	0,5669958	588,4489	3,256793	0	18	581	232						Untertest1.avi	0	880	547	72	111	495	127	383	0	Content		509	121	17063280	1829551742
17080	08:44:21.659	00:00:17.079	1025	512,5814	222,994	0,487094	0,5081477	580,1477	3,298702	0	620,5735	257,2066	0,3508292	0,5670699	588,6483	3,188342	0	18	567	240						Untertest1.avi	0	880	547	72	111	495	127	383	0	Content		495	129	17079904	1829568366
17097	08:44:21.676	00:00:17.096	1026	522,2859	224,054	0,4870093	0,5082694	580,2019	3,29041	0	623,0547	257,5283	0,350728	0,567163	588,7007	3,218516	0	18	573	241						Untertest1.avi	0	880	547	72	111	495	127	383	0	Content		501	130	17096527	1829584989
17113	08:44:21.692	00:00:17.113	1027	516,0356	225,0218	0,4870414	0,5083682	580,1597	3,318229	0	619,0152	260,8106	0,3507414	0,5672785	588,6307	3,306167	0	18	568	243						Untertest1.avi	0	880	547	72	111	495	127	383	0	Content		496	132	17113153	1829601615
17130	08:44:21.709	00:00:17.129	1028	513,3595	223,3846	0,4869992	0,5083998	580,1822	3,387887	0	621,0508	252,0849	0,3506714	0,5673271	588,5002	3,238039	0	18	567	238						Untertest1.avi	0	880	547	72	111	495	127	383	0	Content		495	127	17129900	1829618362
17147	08:44:21.726	00:00:17.146	1029	519,5529	219,8694	0,4869237	0,5083932	580,1887	3,370322	0	622,0753	246,0455	0,3506066	0,5673347	588,3904	3,290643	0	18	571	233						Untertest1.avi	0	880	547	72	111	495	127	383	0	Content		499	122	17146525	1829634987
17163	08:44:21.742	00:00:17.163	1030	512,8022	213,9646	0,486846	0,5084296	580,1719	3,380915	0	622,0698	255,0891	0,3505296	0,5673658	588,3862	3,331177	0	18	567	235						Untertest1.avi	0	880	547	72	111	495	127	383	0	Content		495	124	17163148	1829651610
17180	08:44:21.759	00:00:17.179	1031	517,1885	218,5781	0,486805	0,5085196	580,1395	3,406768	0	623,9599	254,7687	0,3504844	0,5674527	588,4265	3,315668	0	18	571	237						Untertest1.avi	0	880	547	72	111	495	127	383	0	Content		499	126	17179772	1829668234
17197	08:44:21.776	00:00:17.196	1032	516,2343	222,7082	0,4868076	0,5086442	580,1809	3,441053	0	620,7211	256,1968	0,3504644	0,567638	588,484	3,386246	0	18	568	239						Untertest1.avi	0	880	547	72	111	495	127	383	0	Content		496	128	17196520	1829684982
17213	08:44:21.792	00:00:17.213	1033	525,7889	214,567	0,4868548	0,5087851	580,1824	3,380574	0	623,5862	257,3852	0,3505	0,5678115	588,3672	3,368648	0	18	575	236						Untertest1.avi	0	880	547	72	111	495	127	383	0	Content		503	125	17213145	1829701607
17230	08:44:21.809	00:00:17.229	1034	523,8475	219,0027	0,4869022	0,5088555	580,1873	3,47988	0	619,6321	256,0815	0,3505288	0,5678688	588,3358	3,402208	0	18	572	238						Untertest1.avi	0	880	547	72	111	495	127	383	0	Content		500	127	17229770	1829718232
17246	08:44:21.825	00:00:17.246	1035	517,9016	219,5783	0,4869318	0,5088646	580,2165	3,507327	0	626,7946	254,505	0,350533	0,5678886	588,3683	3,449249	0	18	572	237						Untertest1.avi	0	880	547	72	111	495	127	383	0	Content		500	126	17246393	1829734855
17263	08:44:21.842	00:00:17.263	1036	512,0096	219,5778	0,4869338	0,5088958	580,222	3,569926	0	619,2309	254,5254	0,3505232	0,5679498	588,3999	3,460296	0	18	566	237						Untertest1.avi	0	880	547	72	111	495	127	383	0	Content		494	126	17263141	1829751603
17280	08:44:21.859	00:00:17.279	1037	515,6509	216,5068	0,4869357	0,5089524	580,2286	3,563638	0	620,4672	248,9624	0,350513	0,5680456	588,4012	3,500627	0	18	568	233						Untertest1.avi	0	880	547	72	111	495	127	383	0	Content		496	122	17279767	1829768229
17296	08:44:21.875	00:00:17.296	1038	509,5023	222,2466	0,4869586	0,5090248	580,2184	3,652828	0	618,8569	255,7758	0,3505302	0,5681325	588,4006	3,452073	0	18	564	239						Untertest1.avi	0	880	547	72	111	495	127	383	0	Content		492	128	17296390	1829784852
17313	08:44:21.892	00:00:17.313	1039	515,8794	215,615	0,4870009	0,5091112	580,2527	3,643276	0	626,4671	259,1148	0,3505553	0,5682148	588,3671	3,570939	0	18	571	237						Untertest1.avi	0	880	547	72	111	495	127	383	0	Content		499	126	17313016	1829801478
17330	08:44:21.909	00:00:17.329	1040	516,2841	218,0546	0,4870367	0,5092406	580,2093	3,646066	0	612,5237	261,1938	0,3505839	0,5683379	588,387	3,572567	0	18	564	240						Untertest1.avi	0	880	547	72	111	495	127	383	0	Content		492	129	17329763	1829818225
17346	08:44:21.925	00:00:17.346	1041	511,139	222,7463	0,4870787	0,5093724	580,149	3,692567	0	621,325	258,9124	0,3506166	0,568504	588,4775	3,578302	0	18	566	241						Untertest1.avi	0	880	547	72	111	495	127	383	0	Content		494	130	17346387	1829834849
17363	08:44:21.942	00:00:17.363	1042	510,7543	224,5056	0,487143	0,5093677	580,1052	3,702198	0	617,3297	254,1994	0,3506601	0,5685288	588,5648	3,596983	0	18	564	239						Untertest1.avi	0	880	547	72	111	495	127	383	0	Content		492	128	17363011	1829851473
17380	08:44:21.959	00:00:17.379	1043	518,6511	222,2412	0,4872022	0,5092518	580,0808	3,733331	0	608,4064	254,6371	0,3507191	0,5684336	588,7725	3,642769	0	18	564	238						Untertest1.avi	0	880	547	72	111	495	127	383	0	Content		492	127	17379759	1829868221
17396	08:44:21.975	00:00:17.396	1044	513,2733	221,1134	0,4872647	0,5091202	580,178	3,760088	0	617,5525	253,94	0,3508105	0,5683073	588,814	3,627336	0	18	565	238						Untertest1.avi	0	880	547	72	111	495	127	383	0	Content		493	127	17396381	1829884843
17413	08:44:21.992	00:00:17.413	1045	511,2476	223,9993	0,4873457	0,509083	580,3156	3,751021	0	615,43	255,66	0,3508997	0,5683008	588,7092	3,673407	0	18	563	240						Untertest1.avi	0	880	547	72	111	495	127	383	0	Content		491	129	17413005	1829901467
17430	08:44:22.009	00:00:17.429	1046	484,9313	207,9112	0,4880327	0,5088005	580,3456	3,786688	0	572,9918	241,6223	0,3515562	0,5680827	588,5559	3,694893	0	18	529	225						Untertest1.avi	0	880	547	72	111	495	127	383	0	Content		457	114	17429629	1829918091
17446	08:44:22.025	00:00:17.446	1047	375,4383	167,2884	0,4901001	0,5072913	580,3286	3,855731	0	453,257	195,6146	0,3537138	0,5669023	588,748	3,752163	0	19	414	181						Untertest1.avi	0	880	547	72	111	180	-7	516	0	Content		342	70	17446261	1829934723
17463	08:44:22.042	00:00:17.463	1048	287,9396	134,0201	0,4919678	0,5060562	580,6086	3,926661	0	363,4841	149,2126	0,3555922	0,5661005	588,5997	3,67774	0	19	326	142						Untertest1.avi	0	880	547	72	111	180	-7	516	0	Content		254	31	17463006	1829951468
17480	08:44:22.059	00:00:17.479	1049	232,4749	98,98521	0,4930356	0,5052615	580,6407	3,887974	0	304,2605	112,9936	0,3567113	0,5655527	588,6176	3,685605	0	19	268	106						Untertest1.avi	0	880	547	72	111	180	-7	516	0	Content		196	-5	17479630	1829968092
17496	08:44:22.075	00:00:17.496	1050	266,2479	56,23114	0,4933135	0,5050512	580,7317	3,692245	0	280,1478	106,3288	0,3568847	0,5655005	588,5632	3,731509	0	19	273	81						Untertest1.avi	0	880	547	72	111	180	-7	516	0	Content		201	-30	17496252	1829984714
17513	08:44:22.092	00:00:17.513	1051	266,6805	73,86768	0,4933048	0,5052145	580,7324	3,791226	0	288,0742	93,32117	0,3567846	0,5656824	588,5568	3,675035	0	19	277	84						Untertest1.avi	0	880	547	72	111	180	-7	516	0	Content		205	-27	17513002	1830001464
17530	08:44:22.109	00:00:17.529	1052	225,1643	95,0957	0,4933383	0,5052515	580,7193	3,89565	0	278,3821	110,8773	0,3567483	0,5658606	588,7089	3,771266	0	19	252	103						Untertest1.avi	0	880	547	72	111	180	-7	516	0	Content		180	-8	17529627	1830018089
17546	08:44:22.125	00:00:17.546	1053	227,793	97,85211	0,4934133	0,5053056	580,5825	3,864679	0	275,4187	110,6824	0,356704	0,5660074	588,612	3,768308	0	19	252	104						Untertest1.avi	0	880	547	72	111	180	-7	516	0	Content		180	-7	17546251	1830034713
17563	08:44:22.142	00:00:17.562	1054	225,6071	95,90143	0,4934691	0,5054246	580,4521	3,859983	0	278,4833	111,5907	0,3566629	0,5661261	588,4955	3,797281	0	19	252	104						Untertest1.avi	0	880	547	72	111	180	-7	516	0	Content		180	-7	17562876	1830051338
17580	08:44:22.159	00:00:17.579	1055	226,2088	92,97787	0,493461	0,505575	580,4163	3,878461	0	275,7441	108,186	0,3566001	0,5662274	588,2635	3,839528	0	19	251	101						Untertest1.avi	0	880	547	72	111	180	-7	516	0	Content		179	-10	17579623	1830068085
17596	08:44:22.175	00:00:17.596	1056	225,1256	96,76117	0,493415	0,5056784	580,5018	3,888065	0	274,7885	115,0736	0,3565151	0,5663009	588,2632	3,836395	0	19	250	106						Untertest1.avi	0	880	547	72	111	180	-7	516	0	Content		178	-5	17596248	1830084710
17613	08:44:22.192	00:00:17.612	1057	224,2416	100,5212	0,4933507	0,5057783	580,5701	3,901162	0	271,3022	112,5253	0,3563319	0,5664234	588,619	3,835815	0	19	248	107						Untertest1.avi	0	880	547	72	111	180	-7	516	0	Content		176	-4	17612872	1830101334
17629	08:44:22.208	00:00:17.629	1058	226,0015	98,62424	0,4933034	0,5058328	580,5561	3,912071	0	266,4092	113,4357	0,3562199	0,5665386	588,4893	3,879581	0	19	246	106						Untertest1.avi	0	880	547	72	111	180	-7	516	0	Content		174	-5	17629496	1830117958
17646	08:44:22.225	00:00:17.646	1059	224,7877	98,14369	0,4932989	0,5057613	580,481	3,902257	0	270,3751	118,5351	0,3561713	0,5665531	588,2679	3,823972	0	19	248	108						Untertest1.avi	0	880	547	72	111	180	-7	516	0	Content		176	-3	17646245	1830134707
17663	08:44:22.242	00:00:17.662	1060	220,9	100,3307	0,4933368	0,5056277	580,45	3,972041	0	270,8211	121,7725	0,3561814	0,5664528	588,2902	3,859246	0	19	246	111						Untertest1.avi	0	880	547	72	111	180	-7	516	0	Content		174	0	17662869	1830151331
17679	08:44:22.258	00:00:17.679	1061	229,2682	96,96458	0,493406	0,5054635	580,2955	3,904617	0	268,9682	118,2023	0,3561892	0,566317	588,3232	3,846747	0	19	249	108						Untertest1.avi	0	880	547	72	111	180	-7	516	0	Content		177	-3	17679494	1830167956
17696	08:44:22.275	00:00:17.696	1062	225,3547	102,8163	0,4934613	0,5053145	580,1743	3,874913	0	274,1118	110,405	0,3561591	0,5661867	588,2109	3,818964	0	19	250	107						Untertest1.avi	0	880	547	72	111	180	-7	516	0	Content		178	-4	17696118	1830184580
17713	08:44:22.292	00:00:17.712	1063	229,2355	94,25867	0,4934246	0,5052154	580,2142	3,849385	0	277,4928	115,1137	0,3561029	0,5660723	588,0499	3,772763	0	19	253	105						Untertest1.avi	0	880	547	72	111	180	-7	516	0	Content		181	-6	17712866	1830201328
17729	08:44:22.308	00:00:17.729	1064	226,6045	98,70192	0,4933281	0,5051286	580,2986	3,824387	0	270,155	119,6028	0,3560148	0,5659006	588,0436	3,786485	0	19	248	109						Untertest1.avi	0	880	547	72	111	180	-7	516	0	Content		176	-2	17729490	1830217952
17746	08:44:22.325	00:00:17.746	1065	228,547	92,05501	0,4931495	0,5050302	580,0059	3,783466	0	272,933	114,4435	0,3558496	0,5658361	588,1588	3,70331	0	19	251	103						Untertest1.avi	0	880	547	72	111	180	-7	516	0	Content		179	-8	17746114	1830234576
17763	08:44:22.342	00:00:17.762	1066	230,1377	95,15405	0,4930455	0,5050144	579,9542	3,709113	0	263,7193	112,6128	0,3556547	0,5658979	588,016	3,679249	0	19	247	104						Untertest1.avi	0	880	547	72	111	180	-7	516	0	Content		175	-7	17762740	1830251202
17779	08:44:22.358	00:00:17.779	1067	232,919	94,34962	0,4928978	0,5049855	580,2311	3,691159	0	278,842	115,0896	0,3555409	0,565966	588,0184	3,608079	0	19	256	105						Untertest1.avi	0	880	547	72	111	180	-7	516	0	Content		184	-6	17779491	1830267953
17796	08:44:22.375	00:00:17.796	1068	224,0685	93,35463	0,4927464	0,5049372	580,1349	3,673144	0	273,8821	106,3876	0,3553877	0,5659252	588,1234	3,549405	0	19	249	100						Untertest1.avi	0	880	547	72	111	180	-7	516	0	Content		177	-11	17796113	1830284575
17813	08:44:22.392	00:00:17.812	1069	228,9957	91,84047	0,4926578	0,50488	579,9445	3,553417	0	265,6499	110,4363	0,3552363	0,5659401	587,9922	3,495258	0	19	247	101						Untertest1.avi	0	880	547	72	111	180	-7	516	0	Content		175	-10	17812738	1830301200
17829	08:44:22.408	00:00:17.829	1070	221,8484	97,86742	0,4926086	0,5049009	579,8494	3,600758	0	268,0167	110,2456	0,355166	0,5660349	587,9119	3,478231	0	19	245	104						Untertest1.avi	0	880	547	72	111	180	-7	516	0	Content		173	-7	17829361	1830317823
17846	08:44:22.425	00:00:17.846	1071	230,5545	90,44839	0,4925706	0,5049089	579,8619	3,526584	0	281,4702	103,0703	0,3551118	0,5660704	587,938	3,358142	0	19	256	97						Untertest1.avi	0	880	547	72	111	180	-7	516	0	Content		184	-14	17846111	1830334573
17863	08:44:22.442	00:00:17.862	1072	230,1055	90,20073	0,4924856	0,5049023	580,0492	3,47828	0	276,1099	111,8398	0,3550528	0,5660744	587,95	3,403345	0	19	253	101						Untertest1.avi	0	880	547	72	111	180	-7	516	0	Content		181	-10	17862735	1830351197
17879	08:44:22.458	00:00:17.879	1073	227,2153	92,82566	0,4923631	0,5049439	580,1977	3,444328	0	283,3694	101,7361	0,354901	0,5661173	587,9641	3,350114	0	19	255	97						Untertest1.avi	0	880	547	72	111	180	-7	516	0	Content		183	-14	17879358	1830367820
17896	08:44:22.475	00:00:17.895	1074	229,9772	90,82113	0,4922226	0,5050003	580,0464	3,446051	0	268,4247	106,5078	0,3547122	0,5661858	587,9813	3,328468	0	19	249	99						Untertest1.avi	0	880	547	72	111	180	-7	516	0	Content		177	-12	17895980	1830384442
17913	08:44:22.492	00:00:17.912	1075	229,2444	90,35132	0,4921178	0,5050266	579,8723	3,388052	0	280,7092	111,1537	0,3546229	0,5661968	587,9745	3,309136	0	19	255	101						Untertest1.avi	0	880	547	72	111	180	-7	516	0	Content		183	-10	17912730	1830401192
17929	08:44:22.508	00:00:17.929	1076	229,6781	90,54462	0,492011	0,5050365	580,043	3,394334	0	275,5882	113,8576	0,3545474	0,566213	587,8549	3,258224	0	19	253	102						Untertest1.avi	0	880	547	72	111	180	-7	516	0	Content		181	-9	17929364	1830417826
17946	08:44:22.525	00:00:17.945	1077	223,7642	90,02368	0,4917803	0,5049816	580,103	3,332228	0	281,3795	109,2868	0,354279	0,5662192	587,9301	3,230008	0	19	253	100						Untertest1.avi	0	880	547	72	111	180	-7	516	0	Content		181	-11	17945980	1830434442
17963	08:44:22.542	00:00:17.962	1078	277,8568	83,70748	0,4906769	0,5046918	579,9485	3,332724	0	375,8638	118,2805	0,3535668	0,5656541	587,9301	3,284249	0	20	327	101						Untertest1.avi	0	880	547	72	111	293	-44	400	0	Content		255	-10	17962603	1830451065
17979	08:44:22.558	00:00:17.979	1079	317,7988	59,50336	0,4896812	0,5043162	580,0483	3,295338	0	384,4275	84,50807	0,3529193	0,5653096	588,3723	3,193747	0	20	351	72						Untertest1.avi	0	880	547	72	111	293	-44	400	0	Content		279	-39	17979353	1830467815
17996	08:44:22.575	00:00:17.995	1080	335,4586	57,25993	0,4893484	0,504141	580,3128	3,276111	0	395,6536	73,26541	0,3526781	0,5650802	588,1703	3,152707	0	20	366	65						Untertest1.avi	0	880	547	72	111	293	-44	400	0	Content		294	-46	17995975	1830484437
18013	08:44:22.592	00:00:18.012	1081	344,9136	46,55113	0,4894318	0,5041851	580,3982	3,229321	0	382,9796	84,72346	0,3526612	0,5652201	588,113	3,231458	0	20	364	66						Untertest1.avi	0	880	547	72	111	293	-44	400	0	Content		292	-45	18012601	1830501063
18029	08:44:22.608	00:00:18.029	1082	342,8336	50,65875	0,4895376	0,5041831	580,1791	3,214595	0	384,2963	72,21735	0,3526749	0,5652209	588,0766	3,185211	0	20	364	61						Untertest1.avi	0	880	547	72	111	293	-44	400	0	Content		292	-50	18029227	1830517689
18046	08:44:22.625	00:00:18.045	1083	342,6034	57,19006	0,4896153	0,5041398	579,9767	3,24187	0	383,3614	69,77878	0,3526653	0,5652022	588,0545	3,153646	0	20	363	63						Untertest1.avi	0	880	547	72	111	293	-44	400	0	Content		291	-48	18045975	1830534437
18063	08:44:22.642	00:00:18.062	1084	342,7026	61,24556	0,4896517	0,5041307	579,9061	3,184246	0	386,8372	76,02132	0,3526644	0,5651484	588,0242	3,165153	0	20	365	69						Untertest1.avi	0	880	547	72	111	293	-44	400	0	Content		293	-42	18062611	1830551073
18079	08:44:22.658	00:00:18.079	1085	335,2857	50,24335	0,4896684	0,5041841	579,8768	3,206003	0	394,7158	72,84261	0,3526466	0,5651566	588,0035	3,099241	0	20	365	62						Untertest1.avi	0	880	547	72	111	293	-44	400	0	Content		293	-49	18079222	1830567684
18096	08:44:22.675	00:00:18.095	1086	344,7898	41,17895	0,4897172	0,5042471	579,957	3,097271	0	401,0035	63,31518	0,3526809	0,5651193	587,5756	3,011909	0	20	373	52						Untertest1.avi	0	880	547	72	111	293	-44	400	0	Content		301	-59	18095973	1830584435
18113	08:44:22.692	00:00:18.112	1087	304,9131	61,43446	0,4896953	0,5042297	579,8923	3,153952	0	365,2392	74,20905	0,3526072	0,5650962	587,7894	3,049001	0	20	335	68						Untertest1.avi	0	880	547	72	111	293	-44	400	0	Content		263	-43	18112607	1830601069
18129	08:44:22.708	00:00:18.129	1088	-1024	-768	-1	-1	-1	-1	4	-1024	-768	-1	-1	-1	-1	4	20	0	0						Untertest1.avi	0	880	547	72	111	293	-44	400	0	Content		-72	-111	18129219	1830617681
18146	08:44:22.725	00:00:18.145	1089	332,9145	56,94775	0,4896832	0,5041911	579,7879	3,179893	0	398,9125	73,98151	0,3525702	0,5651729	587,9142	3,078684	0	20	366	65						Untertest1.avi	0	880	547	72	111	293	-44	400	0	Content		294	-46	18145844	1830634306
18163	08:44:22.742	00:00:18.162	1090	338,8693	61,99399	0,4896969	0,5041517	579,8016	3,181542	0	404,1455	73,47337	0,352566	0,5651253	587,9156	3,092264	0	20	372	68						Untertest1.avi	0	880	547	72	111	293	-44	400	0	Content		300	-43	18162602	1830651064
18179	08:44:22.758	00:00:18.179	1091	332,3566	57,13421	0,489693	0,5041686	579,7718	3,146883	0	397,8848	71,19577	0,3525469	0,5651208	587,9276	3,076668	0	20	365	64						Untertest1.avi	0	880	547	72	111	293	-44	400	0	Content		293	-47	18179215	1830667677
18196	08:44:22.775	00:00:18.195	1092	335,7706	57,96312	0,4896837	0,5042315	579,8146	3,149998	0	400,4588	62,29578	0,3525144	0,5651844	588,0085	3,01412	0	20	368	60						Untertest1.avi	0	880	547	72	111	293	-44	400	0	Content		296	-51	18195839	1830684301
18212	08:44:22.791	00:00:18.212	1093	333,6704	62,30368	0,4896941	0,5043161	579,8464	3,148445	0	397,7814	80,05551	0,352525	0,5652362	588,014	3,09437	0	20	366	71						Untertest1.avi	0	880	547	72	111	293	-44	400	0	Content		294	-40	18212464	1830700926
18229	08:44:22.808	00:00:18.229	1094	335,9832	59,05325	0,4897595	0,5042846	579,8872	3,156744	0	393,5374	68,45831	0,3525824	0,5652545	587,9788	3,081798	0	20	365	64						Untertest1.avi	0	880	547	72	111	293	-44	400	0	Content		293	-47	18229214	1830717676
18246	08:44:22.825	00:00:18.245	1095	335,2905	52,72463	0,4898924	0,5042219	580,0845	3,142165	0	403,767	68,79205	0,3526409	0,5652641	587,958	3,02717	0	20	370	61						Untertest1.avi	0	880	547	72	111	293	-44	400	0	Content		298	-50	18245839	1830734301
18262	08:44:22.841	00:00:18.262	1096	345,9449	57,89972	0,4899999	0,5041986	580,0598	3,110878	0	386,4484	76,47636	0,3526786	0,5652476	587,9064	3,08721	0	20	366	67						Untertest1.avi	0	880	547	72	111	293	-44	400	0	Content		294	-44	18262462	1830750924
18279	08:44:22.858	00:00:18.279	1097	333,6641	63,62617	0,4900059	0,5042102	580,0267	3,132768	0	393,0531	71,90738	0,3526859	0,5652286	587,9148	3,033797	0	20	363	68						Untertest1.avi	0	880	547	72	111	293	-44	400	0	Content		291	-43	18279086	1830767548
18296	08:44:22.875	00:00:18.295	1098	349,4796	60,92072	0,4899893	0,5042499	580,0539	3,10152	0	400,4671	65,67336	0,3526669	0,5652768	587,9263	3,009624	0	20	375	63						Untertest1.avi	0	880	547	72	111	293	-44	400	0	Content		303	-48	18295836	1830784298
18312	08:44:22.891	00:00:18.312	1099	336,3665	68,73911	0,4899649	0,5042993	580,0771	3,160583	0	395,0955	71,37671	0,3526514	0,5653194	587,9636	3,039058	0	20	366	70						Untertest1.avi	0	880	547	72	111	293	-44	400	0	Content		294	-41	18312459	1830800921
18329	08:44:22.908	00:00:18.329	1100	341,4114	65,95285	0,489962	0,5043602	580,1517	3,105582	0	384,3286	81,44453	0,3526491	0,5653349	587,9171	3,10778	0	20	363	74						Untertest1.avi	0	880	547	72	111	293	-44	400	0	Content		291	-37	18329083	1830817545
18346	08:44:22.925	00:00:18.345	1101	341,4031	61,88505	0,4898169	0,504537	580,1031	3,127585	0	392,8148	92,49313	0,3525875	0,5653892	587,9812	3,116277	0	20	367	77						Untertest1.avi	0	880	547	72	111	293	-44	400	0	Content		295	-34	18345711	1830834173
18362	08:44:22.941	00:00:18.362	1102	443,202	79,87569	0,4885152	0,5053363	580,1602	3,138628	0	526,0505	109,4251	0,3516764	0,5660009	588,0467	3,071645	0	21	485	95						Untertest1.avi	0	880	547	72	111	443	24	383	0	Content		413	-16	18362458	1830850920
18379	08:44:22.958	00:00:18.379	1103	462,2589	104,4565	0,4873659	0,5062638	580,2238	3,095189	0	535,6199	132,2824	0,3510162	0,566351	588,308	3,056587	0	21	499	118						Untertest1.avi	0	880	547	72	111	443	24	383	0	Content		427	7	18379083	1830867545
18396	08:44:22.975	00:00:18.395	1104	473,5685	121,6035	0,487204	0,5065719	579,9291	3,103821	0	550,8593	143,4142	0,3509641	0,5665491	588,41	3,039754	0	21	512	133						Untertest1.avi	0	880	547	72	111	443	24	383	0	Content		440	22	18395709	1830884171
18412	08:44:22.991	00:00:18.412	1105	476,1718	123,4665	0,4872628	0,5065275	579,9363	3,091964	0	549,5759	146,3931	0,3510246	0,5665605	588,2319	3,037596	0	21	513	135						Untertest1.avi	0	880	547	72	111	443	24	383	0	Content		441	24	18412331	1830900793
18429	08:44:23.008	00:00:18.429	1106	475,5778	126,216	0,4873102	0,506507	580,0134	3,103856	0	558,4365	148,2115	0,3510181	0,5665513	588,2059	3,033421	0	21	517	137						Untertest1.avi	0	880	547	72	111	443	24	383	0	Content		445	26	18429081	1830917543
18446	08:44:23.025	00:00:18.445	1107	480,8518	114,1178	0,487401	0,5065068	580,0801	3,061616	0	551,3984	145,5102	0,3509636	0,566547	588,1257	3,047202	0	21	516	130						Untertest1.avi	0	880	547	72	111	443	24	383	0	Content		444	19	18445707	1830934169
18462	08:44:23.041	00:00:18.462	1108	474,2841	122,9377	0,4873537	0,5064786	580,0229	3,140151	0	542,8681	143,4706	0,3508571	0,5665178	588,1481	3,025514	0	21	509	133						Untertest1.avi	0	880	547	72	111	443	24	383	0	Content		437	22	18462330	1830950792
18479	08:44:23.058	00:00:18.478	1109	481,0302	119,0141	0,4872657	0,5064735	579,8732	3,055439	0	553,4423	135,4586	0,3507271	0,5665428	588,0845	2,988927	0	21	517	127						Untertest1.avi	0	880	547	72	111	443	24	383	0	Content		445	16	18478961	1830967423
18496	08:44:23.075	00:00:18.495	1110	487,6082	118,1048	0,4872183	0,5064839	579,8443	3,059589	0	549,7181	139,6897	0,3506491	0,5665877	588,0174	3,014352	0	21	519	129						Untertest1.avi	0	880	547	72	111	443	24	383	0	Content		447	18	18495705	1830984167
18512	08:44:23.091	00:00:18.512	1111	485,1621	127,6301	0,4872027	0,5064312	579,8129	3,069942	0	577,1552	147,3246	0,3506782	0,5665799	587,9845	3,046565	0	21	531	137						Untertest1.avi	0	880	547	72	111	443	24	383	0	Content		459	26	18512329	1831000791
18529	08:44:23.108	00:00:18.528	1112	484,088	122,4753	0,4872046	0,5063742	579,7779	3,087551	0	548,3469	152,9067	0,3506648	0,5665196	587,9196	3,063699	0	21	516	138						Untertest1.avi	0	880	547	72	111	443	24	383	0	Content		444	27	18528954	1831017416
18546	08:44:23.125	00:00:18.545	1113	475,3637	126,8037	0,4871961	0,5063159	579,8286	3,054122	0	550,8032	147,3438	0,350648	0,5664986	587,8818	3,038671	0	21	513	137						Untertest1.avi	0	880	547	72	111	443	24	383	0	Content		441	26	18545589	1831034051
18562	08:44:23.141	00:00:18.562	1114	474,8315	125,935	0,4871742	0,5062659	579,8516	3,110493	0	552,5644	146,7128	0,3506073	0,5665033	587,9082	3,051022	0	21	514	136						Untertest1.avi	0	880	547	72	111	443	24	383	0	Content		442	25	18562327	1831050789
18579	08:44:23.158	00:00:18.578	1115	474,6234	128,0461	0,4871623	0,5062572	579,8401	3,122814	0	550,8462	148,8952	0,3505829	0,5665389	587,9251	3,087466	0	21	513	138						Untertest1.avi	0	880	547	72	111	443	24	383	0	Content		441	27	18578952	1831067414
18596	08:44:23.175	00:00:18.595	1116	476,8041	125,5609	0,4871752	0,5062181	579,8322	3,082988	0	556,4036	144,824	0,350578	0,5665448	587,9299	3,050224	0	21	517	135						Untertest1.avi	0	880	547	72	111	443	24	383	0	Content		445	24	18595592	1831084054
18612	08:44:23.191	00:00:18.612	1117	475,4649	123,863	0,4871923	0,50614	579,8329	3,120547	0	550,8546	150,3903	0,3505832	0,5665194	587,91	3,101443	0	21	513	137						Untertest1.avi	0	880	547	72	111	443	24	383	0	Content		441	26	18612202	1831100664
18629	08:44:23.208	00:00:18.628	1118	480,5385	128,0401	0,4871976	0,5061208	579,8526	3,091798	0	556,137	149,9515	0,3505521	0,5664734	587,8573	3,069783	0	21	518	139						Untertest1.avi	0	880	547	72	111	443	24	383	0	Content		446	28	18628949	1831117411
18646	08:44:23.225	00:00:18.645	1119	481,633	127,4411	0,4871855	0,5061669	579,8194	3,100964	0	553,3876	149,772	0,3504889	0,5664835	587,9025	3,014133	0	21	518	139						Untertest1.avi	0	880	547	72	111	443	24	383	0	Content		446	28	18645585	1831134047
18662	08:44:23.241	00:00:18.662	1120	481,7667	125,2681	0,4871669	0,5062891	579,7538	3,074299	0	552,8812	149,8696	0,3504482	0,5665861	587,95	3,131845	0	21	517	138						Untertest1.avi	0	880	547	72	111	443	24	383	0	Content		445	27	18662197	1831150659
18679	08:44:23.258	00:00:18.678	1121	487,1944	120,0468	0,4871694	0,5064662	579,7993	3,071662	0	541,715	140,9032	0,3504574	0,566765	587,9343	3,058397	0	21	514	130						Untertest1.avi	0	880	547	72	111	443	24	383	0	Content		442	19	18678821	1831167283
18696	08:44:23.275	00:00:18.695	1122	485,17	123,1579	0,4872144	0,5065724	579,8072	3,104324	0	557,316	143,285	0,3505417	0,5669041	587,9065	3,090255	0	21	521	133						Untertest1.avi	0	880	547	72	111	443	24	383	0	Content		449	22	18695587	1831184049
18712	08:44:23.291	00:00:18.712	1123	479,7596	126,824	0,4872567	0,5065777	579,7769	3,115873	0	549,7809	143,7994	0,3505941	0,5668972	587,927	3,054541	0	21	515	135						Untertest1.avi	0	880	547	72	111	443	24	383	0	Content		443	24	18712195	1831200657
18729	08:44:23.308	00:00:18.728	1124	476,1011	126,2848	0,4873193	0,5065448	579,8798	3,112211	0	553,8198	148,2163	0,3506406	0,566835	587,9597	3,109066	0	21	515	137						Untertest1.avi	0	880	547	72	111	443	24	383	0	Content		443	26	18728819	1831217281
18745	08:44:23.324	00:00:18.745	1125	480,138	120,2124	0,4873664	0,5065247	579,9952	3,144817	0	556,3783	145,7167	0,3506564	0,566783	587,9648	3,122962	0	22	518	133						Untertest1.avi	0	880	547	72	111	483	171	100	0	Content		446	22	18745444	1831233906
18762	08:44:23.341	00:00:18.762	1126	494,2134	157,7425	0,4871695	0,5073668	579,8631	3,173855	0	572,6832	180,3743	0,3506157	0,5674955	588,0206	3,149103	0	22	533	169						Untertest1.avi	0	880	547	72	111	483	171	100	0	Content		461	58	18762193	1831250655
18779	08:44:23.358	00:00:18.778	1127	525,3697	240,638	0,4862558	0,5098132	579,8596	3,198163	0	534,5738	184,5226	0,3503957	0,5692573	588,6558	3,168153	0	22	530	213						Untertest1.avi	0	880	547	72	111	483	171	100	0	Content		458	102	18778819	1831267281
18795	08:44:23.374	00:00:18.795	1128	526,4423	339,6002	0,4855924	0,5125561	580,4763	3,204412	0	626,6248	363,0361	0,350553	0,5708281	588,5912	3,171919	0	22	577	351						Untertest1.avi	0	880	547	72	111	483	171	100	0	Content		505	240	18795442	1831283904
18812	08:44:23.391	00:00:18.812	1129	572,3807	410,4759	0,4853534	0,5150344	580,4297	3,180141	0	636,4011	431,8786	0,3509047	0,5723128	588,9089	3,130839	0	22	604	421						Untertest1.avi	0	880	547	72	111	483	171	100	0	Content		532	310	18812190	1831300652
18829	08:44:23.408	00:00:18.828	1130	605,9344	472,5444	0,4858855	0,5167099	580,4298	3,171964	0	-1024	-768	-1	-1	-1	-1	4	22	606	473						Untertest1.avi	0	880	547	72	111	483	171	100	0	Content		534	362	18828811	1831317273
18845	08:44:23.424	00:00:18.845	1131	-1024	-768	-1	-1	-1	-1	4	-1024	-768	-1	-1	-1	-1	4		0	0						Untertest1.avi	0	880	547	72	111				0	Content		-72	-111	18845436	1831333898
18862	08:44:23.441	00:00:18.862	1132	-1024	-768	-1	-1	-1	-1	4	-1024	-768	-1	-1	-1	-1	4		0	0						Untertest1.avi	0	880	547	72	111				0	Content		-72	-111	18862054	1831350516
18879	08:44:23.458	00:00:18.878	1133	-1024	-768	-1	-1	-1	-1	4	-1024	-768	-1	-1	-1	-1	4		0	0						Untertest1.avi	0	880	547	72	111				0	Content		-72	-111	18878801	1831367263
18895	08:44:23.474	00:00:18.895	1134	-1024	-768	-1	-1	-1	-1	4	-1024	-768	-1	-1	-1	-1	4		0	0						Untertest1.avi	0	880	547	72	111				0	Content		-72	-111	18895424	1831383886
18912	08:44:23.491	00:00:18.912	1135	-1024	-768	-1	-1	-1	-1	4	-1024	-768	-1	-1	-1	-1	4		0	0						Untertest1.avi	0	880	547	72	111				0	Content		-72	-111	18912043	1831400505
18929	08:44:23.508	00:00:18.928	1136	-1024	-768	-1	-1	-1	-1	4	-1024	-768	-1	-1	-1	-1	4		0	0						Untertest1.avi	0	880	547	72	111				0	Content		-72	-111	18928671	1831417133
18945	08:44:23.524	00:00:18.945	1137	-1024	-768	-1	-1	-1	-1	4	-1024	-768	-1	-1	-1	-1	4		0	0						Untertest1.avi	0	880	547	72	111				0	Content		-72	-111	18945421	1831433883
18962	08:44:23.541	00:00:18.962	1138	-1024	-768	-1	-1	-1	-1	4	-1024	-768	-1	-1	-1	-1	4		0	0						Untertest1.avi	0	880	547	72	111				0	Content		-72	-111	18962045	1831450507
18979	08:44:23.558	00:00:18.978	1139	-1024	-768	-1	-1	-1	-1	4	-1024	-768	-1	-1	-1	-1	4		0	0						Untertest1.avi	0	880	547	72	111				0	Content		-72	-111	18978669	1831467131
18995	08:44:23.574	00:00:18.995	1140	-1024	-768	-1	-1	-1	-1	4	-1024	-768	-1	-1	-1	-1	4		0	0						Untertest1.avi	0	880	547	72	111				0	Content		-72	-111	18995290	1831483752
19012	08:44:23.591	00:00:19.012	1141	-1024	-768	-1	-1	-1	-1	4	-1024	-768	-1	-1	-1	-1	4		0	0						Untertest1.avi	0	880	547	72	111				0	Content		-72	-111	19012040	1831500502
19029	08:44:23.608	00:00:19.028	1142	-1024	-768	-1	-1	-1	-1	4	-1024	-768	-1	-1	-1	-1	4		0	0						Untertest1.avi	0	880	547	72	111				0	Content		-72	-111	19028663	1831517125
19045	08:44:23.624	00:00:19.045	1143	-1024	-768	-1	-1	-1	-1	4	-1024	-768	-1	-1	-1	-1	4		0	0						Untertest1.avi	0	880	547	72	111				0	Content		-72	-111	19045287	1831533749
19062	08:44:23.641	00:00:19.061	1144	-1024	-768	-1	-1	-1	-1	4	-1024	-768	-1	-1	-1	-1	4		0	0						Untertest1.avi	0	880	547	72	111				0	Content		-72	-111	19061911	1831550373
19079	08:44:23.658	00:00:19.078	1145	-1024	-768	-1	-1	-1	-1	4	-1024	-768	-1	-1	-1	-1	4		0	0						Untertest1.avi	0	880	547	72	111				0	Content		-72	-111	19078660	1831567122
19095	08:44:23.674	00:00:19.095	1146	-1024	-768	-1	-1	-1	-1	4	-1024	-768	-1	-1	-1	-1	4		0	0						Untertest1.avi	0	880	547	72	111				0	Content		-72	-111	19095282	1831583744
19112	08:44:23.691	00:00:19.111	1147	-1024	-768	-1	-1	-1	-1	4	-1024	-768	-1	-1	-1	-1	4		0	0						Untertest1.avi	0	880	547	72	111				0	Content		-72	-111	19111910	1831600372
19129	08:44:23.708	00:00:19.128	1148	-1024	-768	-1	-1	-1	-1	4	-1024	-768	-1	-1	-1	-1	4		0	0						Untertest1.avi	0	880	547	72	111				0	Content		-72	-111	19128534	1831616996
19145	08:44:23.724	00:00:19.145	1149	-1024	-768	-1	-1	-1	-1	4	-1024	-768	-1	-1	-1	-1	4		0	0						Untertest1.avi	0	880	547	72	111				0	Content		-72	-111	19145279	1831633741
19162	08:44:23.741	00:00:19.162	1150	-1024	-768	-1	-1	-1	-1	4	-1024	-768	-1	-1	-1	-1	4		0	0						Untertest1.avi	0	880	547	72	111				0	Content		-72	-111	19162024	1831650486
19179	08:44:23.758	00:00:19.178	1151	-1024	-768	-1	-1	-1	-1	4	-1024	-768	-1	-1	-1	-1	4		0	0						Untertest1.avi	0	880	547	72	111				0	Content		-72	-111	19178522	1831666984
19195	08:44:23.774	00:00:19.195	1152	-1024	-768	-1	-1	-1	-1	4	-1024	-768	-1	-1	-1	-1	4		0	0						Untertest1.avi	0	880	547	72	111				0	Content		-72	-111	19195271	1831683733
19212	08:44:23.791	00:00:19.211	1153	-1024	-768	-1	-1	-1	-1	4	-1024	-768	-1	-1	-1	-1	4		0	0						Untertest1.avi	0	880	547	72	111				0	Content		-72	-111	19211896	1831700358
19229	08:44:23.808	00:00:19.228	1154	-1024	-768	-1	-1	-1	-1	4	-1024	-768	-1	-1	-1	-1	4		0	0						Untertest1.avi	0	880	547	72	111				0	Content		-72	-111	19228964	1831717426
19246	08:44:23.825	00:00:19.246	1155	-1024	-768	-1	-1	-1	-1	4	-1024	-768	-1	-1	-1	-1	4		0	0						Untertest1.avi	0	880	547	72	111				0	Content		-72	-111	19246338	1831734800
19264	08:44:23.843	00:00:19.263	1156	-1024	-768	-1	-1	-1	-1	4	-1024	-768	-1	-1	-1	-1	4		0	0						Untertest1.avi	0	880	547	72	111				0	Content		-72	-111	19263710	1831752172
19279	08:44:23.858	00:00:19.278	1157	-1024	-768	-1	-1	-1	-1	4	-1024	-768	-1	-1	-1	-1	4		0	0						Untertest1.avi	0	880	547	72	111				0	Content		-72	-111	19278515	1831766977
19295	08:44:23.874	00:00:19.295	1158	-1024	-768	-1	-1	-1	-1	4	-1024	-768	-1	-1	-1	-1	4		0	0						Untertest1.avi	0	880	547	72	111				0	Content		-72	-111	19295134	1831783596
19312	08:44:23.891	00:00:19.311	1159	-1024	-768	-1	-1	-1	-1	4	-1024	-768	-1	-1	-1	-1	4		0	0						Untertest1.avi	0	880	547	72	111				0	Content		-72	-111	19311886	1831800348
19329	08:44:23.908	00:00:19.328	1160	-1024	-768	-1	-1	-1	-1	4	-1024	-768	-1	-1	-1	-1	4		0	0						Untertest1.avi	0	880	547	72	111				0	Content		-72	-111	19328508	1831816970
19345	08:44:23.924	00:00:19.345	1161	-1024	-768	-1	-1	-1	-1	4	-1024	-768	-1	-1	-1	-1	4		0	0						Untertest1.avi	0	880	547	72	111				0	Content		-72	-111	19345131	1831833593
19362	08:44:23.941	00:00:19.361	1162	-1024	-768	-1	-1	-1	-1	4	-1024	-768	-1	-1	-1	-1	4		0	0						Untertest1.avi	0	880	547	72	111				0	Content		-72	-111	19361753	1831850215
19379	08:44:23.958	00:00:19.378	1163	-1024	-768	-1	-1	-1	-1	4	-1024	-768	-1	-1	-1	-1	4		0	0						Untertest1.avi	0	880	547	72	111				0	Content		-72	-111	19378945	1831867407
19396	08:44:23.975	00:00:19.396	1164	-1024	-768	-1	-1	-1	-1	4	-1024	-768	-1	-1	-1	-1	4		0	0						Untertest1.avi	0	880	547	72	111				0	Content		-72	-111	19396319	1831884781
19414	08:44:23.993	00:00:19.413	1165	-1024	-768	-1	-1	-1	-1	4	-1024	-768	-1	-1	-1	-1	4		0	0						Untertest1.avi	0	880	547	72	111				0	Content		-72	-111	19413569	1831902031
19428	08:44:24.007	00:00:19.428	1166	-1024	-768	-1	-1	-1	-1	4	-1024	-768	-1	-1	-1	-1	4		0	0						Untertest1.avi	0	880	547	72	111				0	Content		-72	-111	19428374	1831916836
19445	08:44:24.024	00:00:19.445	1167	-1024	-768	-1	-1	-1	-1	4	-1024	-768	-1	-1	-1	-1	4		0	0						Untertest1.avi	0	880	547	72	111				0	Content		-72	-111	19445124	1831933586
19462	08:44:24.041	00:00:19.461	1168	-1024	-768	-1	-1	-1	-1	4	-1024	-768	-1	-1	-1	-1	4		0	0						Untertest1.avi	0	880	547	72	111				0	Content		-72	-111	19461747	1831950209
19478	08:44:24.057	00:00:19.478	1169	-1024	-768	-1	-1	-1	-1	4	-1024	-768	-1	-1	-1	-1	4		0	0						Untertest1.avi	0	880	547	72	111				0	Content		-72	-111	19478495	1831966957
19495	08:44:24.074	00:00:19.494	1170	-1024	-768	-1	-1	-1	-1	4	-1024	-768	-1	-1	-1	-1	4		0	0						Untertest1.avi	0	880	547	72	111				0	Content		-72	-111	19494993	1831983455
19512	08:44:24.091	00:00:19.511	1171	-1024	-768	-1	-1	-1	-1	4	-1024	-768	-1	-1	-1	-1	4		0	0						Untertest1.avi	0	880	547	72	111				0	Content		-72	-111	19511617	1832000079
19529	08:44:24.108	00:00:19.528	1172	-1024	-768	-1	-1	-1	-1	4	-1024	-768	-1	-1	-1	-1	4		0	0						Untertest1.avi	0	880	547	72	111				0	Content		-72	-111	19528813	1832017275
19546	08:44:24.125	00:00:19.546	1173	-1024	-768	-1	-1	-1	-1	4	-1024	-768	-1	-1	-1	-1	4		0	0						Untertest1.avi	0	880	547	72	111				0	Content		-72	-111	19546181	1832034643
19563	08:44:24.142	00:00:19.563	1174	-1024	-768	-1	-1	-1	-1	4	-1024	-768	-1	-1	-1	-1	4		0	0						Untertest1.avi	0	880	547	72	111				0	Content		-72	-111	19563443	1832051905
19578	08:44:24.157	00:00:19.578	1175	-1024	-768	-1	-1	-1	-1	4	-1024	-768	-1	-1	-1	-1	4		0	0						Untertest1.avi	0	880	547	72	111				0	Content		-72	-111	19578235	1832066697
19595	08:44:24.174	00:00:19.594	1176	-1024	-768	-1	-1	-1	-1	4	-1024	-768	-1	-1	-1	-1	4		0	0						Untertest1.avi	0	880	547	72	111				0	Content		-72	-111	19594983	1832083445
19612	08:44:24.191	00:00:19.611	1177	-1024	-768	-1	-1	-1	-1	4	-1024	-768	-1	-1	-1	-1	4		0	0						Untertest1.avi	0	880	547	72	111				0	Content		-72	-111	19611609	1832100071
19628	08:44:24.207	00:00:19.628	1178	-1024	-768	-1	-1	-1	-1	4	-1024	-768	-1	-1	-1	-1	4		0	0						Untertest1.avi	0	880	547	72	111				0	Content		-72	-111	19628232	1832116694
19645	08:44:24.224	00:00:19.644	1179	-1024	-768	-1	-1	-1	-1	4	-1024	-768	-1	-1	-1	-1	4		0	0						Untertest1.avi	0	880	547	72	111				0	Content		-72	-111	19644980	1832133442
19662	08:44:24.241	00:00:19.661	1180	-1024	-768	-1	-1	-1	-1	4	-1024	-768	-1	-1	-1	-1	4		0	0						Untertest1.avi	0	880	547	72	111				0	Content		-72	-111	19661603	1832150065
19679	08:44:24.258	00:00:19.678	1181	-1024	-768	-1	-1	-1	-1	4	-1024	-768	-1	-1	-1	-1	4		0	0						Untertest1.avi	0	880	547	72	111				0	Content		-72	-111	19678673	1832167135
19696	08:44:24.275	00:00:19.696	1182	-1024	-768	-1	-1	-1	-1	4	-1024	-768	-1	-1	-1	-1	4		0	0						Untertest1.avi	0	880	547	72	111				0	Content		-72	-111	19696047	1832184509
19713	08:44:24.292	00:00:19.713	1183	-1024	-768	-1	-1	-1	-1	4	-1024	-768	-1	-1	-1	-1	4		0	0						Untertest1.avi	0	880	547	72	111				0	Content		-72	-111	19713425	1832201887
19728	08:44:24.307	00:00:19.728	1184	-1024	-768	-1	-1	-1	-1	4	-1024	-768	-1	-1	-1	-1	4		0	0						Untertest1.avi	0	880	547	72	111				0	Content		-72	-111	19728220	1832216682
19745	08:44:24.324	00:00:19.744	1185	-1024	-768	-1	-1	-1	-1	4	-1024	-768	-1	-1	-1	-1	4		0	0						Untertest1.avi	0	880	547	72	111				0	Content		-72	-111	19744845	1832233307
19762	08:44:24.341	00:00:19.761	1186	-1024	-768	-1	-1	-1	-1	4	-1024	-768	-1	-1	-1	-1	4		0	0						Untertest1.avi	0	880	547	72	111				0	Content		-72	-111	19761594	1832250056
19778	08:44:24.357	00:00:19.778	1187	-1024	-768	-1	-1	-1	-1	4	-1024	-768	-1	-1	-1	-1	4		0	0						Untertest1.avi	0	880	547	72	111				0	Content		-72	-111	19778218	1832266680
19795	08:44:24.374	00:00:19.794	1188	-1024	-768	-1	-1	-1	-1	4	-1024	-768	-1	-1	-1	-1	4		0	0						Untertest1.avi	0	880	547	72	111				0	Content		-72	-111	19794843	1832283305
19811	08:44:24.390	00:00:19.811	1189	-1024	-768	-1	-1	-1	-1	4	-1024	-768	-1	-1	-1	-1	4		0	0						Untertest1.avi	0	880	547	72	111				0	Content		-72	-111	19811467	1832299929
19829	08:44:24.408	00:00:19.828	1190	-1024	-768	-1	-1	-1	-1	4	-1024	-768	-1	-1	-1	-1	4		0	0						Untertest1.avi	0	880	547	72	111				0	Content		-72	-111	19828661	1832317123
19846	08:44:24.425	00:00:19.845	1191	-1024	-768	-1	-1	-1	-1	4	-1024	-768	-1	-1	-1	-1	4		0	0						Untertest1.avi	0	880	547	72	111				0	Content		-72	-111	19845908	1832334370
19863	08:44:24.442	00:00:19.863	1192	-1024	-768	-1	-1	-1	-1	4	-1024	-768	-1	-1	-1	-1	4		0	0						Untertest1.avi	0	880	547	72	111				0	Content		-72	-111	19863281	1832351743
19878	08:44:24.457	00:00:19.878	1193	-1024	-768	-1	-1	-1	-1	4	-1024	-768	-1	-1	-1	-1	4		0	0						Untertest1.avi	0	880	547	72	111				0	Content		-72	-111	19878083	1832366545
19895	08:44:24.474	00:00:19.894	1194	-1024	-768	-1	-1	-1	-1	4	-1024	-768	-1	-1	-1	-1	4		0	0						Untertest1.avi	0	880	547	72	111				0	Content		-72	-111	19894708	1832383170
19911	08:44:24.490	00:00:19.911	1195	-1024	-768	-1	-1	-1	-1	4	-1024	-768	-1	-1	-1	-1	4		0	0						Untertest1.avi	0	880	547	72	111				0	Content		-72	-111	19911454	1832399916
19928	08:44:24.507	00:00:19.928	1196	-1024	-768	-1	-1	-1	-1	4	-1024	-768	-1	-1	-1	-1	4		0	0						Untertest1.avi	0	880	547	72	111				0	Content		-72	-111	19928079	1832416541
19945	08:44:24.524	00:00:19.944	1197	-1024	-768	-1	-1	-1	-1	4	-1024	-768	-1	-1	-1	-1	4		0	0						Untertest1.avi	0	880	547	72	111				0	Content		-72	-111	19944700	1832433162
19961	08:44:24.540	00:00:19.961	1198	-1024	-768	-1	-1	-1	-1	4	-1024	-768	-1	-1	-1	-1	4		0	0						Untertest1.avi	0	880	547	72	111				0	Content		-72	-111	19961330	1832449792
19979	08:44:24.558	00:00:19.978	1199	-1024	-768	-1	-1	-1	-1	4	-1024	-768	-1	-1	-1	-1	4		0	0						Untertest1.avi	0	880	547	72	111				0	Content		-72	-111	19978520	1832466982
19996	08:44:24.575	00:00:19.995	1200	-1024	-768	-1	-1	-1	-1	4	-1024	-768	-1	-1	-1	-1	4		0	0						Untertest1.avi	0	880	547	72	111				0	Content		-72	-111	19995893	1832484355
20013	08:44:24.592	00:00:20.013	1201	-1024	-768	-1	-1	-1	-1	4	-1024	-768	-1	-1	-1	-1	4		0	0						Untertest1.avi	0	880	547	72	111				0	Content		-72	-111	20013139	1832501601
20028	08:44:24.607	00:00:20.027	1202	-1024	-768	-1	-1	-1	-1	4	-1024	-768	-1	-1	-1	-1	4		0	0						Untertest1.avi	0	880	547	72	111				0	Content		-72	-111	20027944	1832516406
20045	08:44:24.624	00:00:20.044	1203	-1024	-768	-1	-1	-1	-1	4	-1024	-768	-1	-1	-1	-1	4		0	0						Untertest1.avi	0	880	547	72	111				0	Content		-72	-111	20044695	1832533157
20061	08:44:24.640	00:00:20.061	1204	-1024	-768	-1	-1	-1	-1	4	-1024	-768	-1	-1	-1	-1	4		0	0						Untertest1.avi	0	880	547	72	111				0	Content		-72	-111	20061317	1832549779
20078	08:44:24.657	00:00:20.078	1205	-1024	-768	-1	-1	-1	-1	4	-1024	-768	-1	-1	-1	-1	4		0	0						Untertest1.avi	0	880	547	72	111				0	Content		-72	-111	20078064	1832566526
20095	08:44:24.674	00:00:20.094	1206	-1024	-768	-1	-1	-1	-1	4	-1024	-768	-1	-1	-1	-1	4		0	0						Untertest1.avi	0	880	547	72	111				0	Content		-72	-111	20094562	1832583024
20111	08:44:24.690	00:00:20.111	1207	-1024	-768	-1	-1	-1	-1	4	-1024	-768	-1	-1	-1	-1	4		0	0						Untertest1.avi	0	880	547	72	111				0	Content		-72	-111	20111183	1832599645
20128	08:44:24.707	00:00:20.128	1208	-1024	-768	-1	-1	-1	-1	4	-1024	-768	-1	-1	-1	-1	4		0	0						Untertest1.avi	0	880	547	72	111				0	Content		-72	-111	20128378	1832616840
20146	08:44:24.725	00:00:20.145	1209	-1024	-768	-1	-1	-1	-1	4	-1024	-768	-1	-1	-1	-1	4		0	0						Untertest1.avi	0	880	547	72	111				0	Content		-72	-111	20145754	1832634216
20163	08:44:24.742	00:00:20.163	1210	-1024	-768	-1	-1	-1	-1	4	-1024	-768	-1	-1	-1	-1	4		0	0						Untertest1.avi	0	880	547	72	111				0	Content		-72	-111	20163000	1832651462
20178	08:44:24.757	00:00:20.177	1211	-1024	-768	-1	-1	-1	-1	4	-1024	-768	-1	-1	-1	-1	4		0	0						Untertest1.avi	0	880	547	72	111				0	Content		-72	-111	20177926	1832666388
20195	08:44:24.774	00:00:20.194	1212	-1024	-768	-1	-1	-1	-1	4	-1024	-768	-1	-1	-1	-1	4		0	0						Untertest1.avi	0	880	547	72	111				0	Content		-72	-111	20194548	1832683010
20211	08:44:24.790	00:00:20.211	1213	-1024	-768	-1	-1	-1	-1	4	-1024	-768	-1	-1	-1	-1	4		0	0						Untertest1.avi	0	880	547	72	111				0	Content		-72	-111	20211296	1832699758
20228	08:44:24.807	00:00:20.227	1214	-1024	-768	-1	-1	-1	-1	4	-1024	-768	-1	-1	-1	-1	4		0	0						Untertest1.avi	0	880	547	72	111				0	Content		-72	-111	20227921	1832716383
20245	08:44:24.824	00:00:20.244	1215	-1024	-768	-1	-1	-1	-1	4	-1024	-768	-1	-1	-1	-1	4		0	0						Untertest1.avi	0	880	547	72	111				0	Content		-72	-111	20244544	1832733006
20261	08:44:24.840	00:00:20.261	1216	-1024	-768	-1	-1	-1	-1	4	-1024	-768	-1	-1	-1	-1	4		0	0						Untertest1.avi	0	880	547	72	111				0	Content		-72	-111	20261169	1832749631
20278	08:44:24.857	00:00:20.278	1217	-1024	-768	-1	-1	-1	-1	4	-1024	-768	-1	-1	-1	-1	4		0	0						Untertest1.avi	0	880	547	72	111				0	Content		-72	-111	20278236	1832766698
20296	08:44:24.875	00:00:20.295	1218	-1024	-768	-1	-1	-1	-1	4	-1024	-768	-1	-1	-1	-1	4		0	0						Untertest1.avi	0	880	547	72	111				0	Content		-72	-111	20295612	1832784074
20313	08:44:24.892	00:00:20.312	1219	-1024	-768	-1	-1	-1	-1	4	-1024	-768	-1	-1	-1	-1	4		0	0						Untertest1.avi	0	880	547	72	111				0	Content		-72	-111	20312858	1832801320
20328	08:44:24.907	00:00:20.327	1220	-1024	-768	-1	-1	-1	-1	4	-1024	-768	-1	-1	-1	-1	4		0	0						Untertest1.avi	0	880	547	72	111				0	Content		-72	-111	20327785	1832816247
20344	08:44:24.923	00:00:20.344	1221	-1024	-768	-1	-1	-1	-1	4	-1024	-768	-1	-1	-1	-1	4		0	0						Untertest1.avi	0	880	547	72	111				0	Content		-72	-111	20344410	1832832872
20361	08:44:24.940	00:00:20.361	1222	-1024	-768	-1	-1	-1	-1	4	-1024	-768	-1	-1	-1	-1	4		0	0						Untertest1.avi	0	880	547	72	111				0	Content		-72	-111	20361157	1832849619
20378	08:44:24.957	00:00:20.377	1223	-1024	-768	-1	-1	-1	-1	4	-1024	-768	-1	-1	-1	-1	4		0	0						Untertest1.avi	0	880	547	72	111				0	Content		-72	-111	20377782	1832866244
20394	08:44:24.973	00:00:20.394	1224	-1024	-768	-1	-1	-1	-1	4	-1024	-768	-1	-1	-1	-1	4		0	0						Untertest1.avi	0	880	547	72	111				0	Content		-72	-111	20394406	1832882868
20411	08:44:24.990	00:00:20.411	1225	-1024	-768	-1	-1	-1	-1	4	-1024	-768	-1	-1	-1	-1	4		0	0						Untertest1.avi	0	880	547	72	111				0	Content		-72	-111	20411030	1832899492
20428	08:44:25.007	00:00:20.428	1226	-1024	-768	-1	-1	-1	-1	4	-1024	-768	-1	-1	-1	-1	4		0	0						Untertest1.avi	0	880	547	72	111				0	Content		-72	-111	20428224	1832916686
20446	08:44:25.025	00:00:20.445	1227	-1024	-768	-1	-1	-1	-1	4	-1024	-768	-1	-1	-1	-1	4		0	0						Untertest1.avi	0	880	547	72	111				0	Content		-72	-111	20445594	1832934056
20463	08:44:25.042	00:00:20.462	1228	-1024	-768	-1	-1	-1	-1	4	-1024	-768	-1	-1	-1	-1	4		0	0						Untertest1.avi	0	880	547	72	111				0	Content		-72	-111	20462843	1832951305
20478	08:44:25.057	00:00:20.477	1229	-1024	-768	-1	-1	-1	-1	4	-1024	-768	-1	-1	-1	-1	4		0	0						Untertest1.avi	0	880	547	72	111				0	Content		-72	-111	20477649	1832966111
20494	08:44:25.073	00:00:20.494	1230	-1024	-768	-1	-1	-1	-1	4	-1024	-768	-1	-1	-1	-1	4		0	0						Untertest1.avi	0	880	547	72	111				0	Content		-72	-111	20494395	1832982857
20511	08:44:25.090	00:00:20.511	1231	-1024	-768	-1	-1	-1	-1	4	-1024	-768	-1	-1	-1	-1	4		0	0						Untertest1.avi	0	880	547	72	111				0	Content		-72	-111	20511018	1832999480
20528	08:44:25.107	00:00:20.527	1232	-1024	-768	-1	-1	-1	-1	4	-1024	-768	-1	-1	-1	-1	4		0	0						Untertest1.avi	0	880	547	72	111				0	Content		-72	-111	20527649	1833016111
20544	08:44:25.123	00:00:20.544	1233	-1024	-768	-1	-1	-1	-1	4	-1024	-768	-1	-1	-1	-1	4		0	0						Untertest1.avi	0	880	547	72	111				0	Content		-72	-111	20544282	1833032744
20561	08:44:25.140	00:00:20.560	1234	-1024	-768	-1	-1	-1	-1	4	-1024	-768	-1	-1	-1	-1	4		0	0						Untertest1.avi	0	880	547	72	111				0	Content		-72	-111	20560892	1833049354
20578	08:44:25.157	00:00:20.578	1235	-1024	-768	-1	-1	-1	-1	4	-1024	-768	-1	-1	-1	-1	4		0	0						Untertest1.avi	0	880	547	72	111				0	Content		-72	-111	20578084	1833066546
20595	08:44:25.174	00:00:20.595	1236	-1024	-768	-1	-1	-1	-1	4	-1024	-768	-1	-1	-1	-1	4		0	0						Untertest1.avi	0	880	547	72	111				0	Content		-72	-111	20595458	1833083920
20613	08:44:25.192	00:00:20.612	1237	-1024	-768	-1	-1	-1	-1	4	-1024	-768	-1	-1	-1	-1	4		0	0						Untertest1.avi	0	880	547	72	111				0	Content		-72	-111	20612707	1833101169
20628	08:44:25.207	00:00:20.627	1238	-1024	-768	-1	-1	-1	-1	4	-1024	-768	-1	-1	-1	-1	4		0	0						Untertest1.avi	0	880	547	72	111				0	Content		-72	-111	20627637	1833116099
20644	08:44:25.223	00:00:20.644	1239	-1024	-768	-1	-1	-1	-1	4	-1024	-768	-1	-1	-1	-1	4		0	0						Untertest1.avi	0	880	547	72	111				0	Content		-72	-111	20644272	1833132734
20661	08:44:25.240	00:00:20.661	1240	-1024	-768	-1	-1	-1	-1	4	-1024	-768	-1	-1	-1	-1	4		0	0						Untertest1.avi	0	880	547	72	111				0	Content		-72	-111	20661008	1833149470
20678	08:44:25.257	00:00:20.677	1241	-1024	-768	-1	-1	-1	-1	4	-1024	-768	-1	-1	-1	-1	4		0	0						Untertest1.avi	0	880	547	72	111				0	Content		-72	-111	20677508	1833165970
20694	08:44:25.273	00:00:20.694	1242	-1024	-768	-1	-1	-1	-1	4	-1024	-768	-1	-1	-1	-1	4		0	0						Untertest1.avi	0	880	547	72	111				0	Content		-72	-111	20694266	1833182728
20711	08:44:25.290	00:00:20.710	1243	-1024	-768	-1	-1	-1	-1	4	-1024	-768	-1	-1	-1	-1	4		0	0						Untertest1.avi	0	880	547	72	111				0	Content		-72	-111	20710878	1833199340
20728	08:44:25.307	00:00:20.727	1244	-1024	-768	-1	-1	-1	-1	4	-1024	-768	-1	-1	-1	-1	4		0	0						Untertest1.avi	0	880	547	72	111				0	Content		-72	-111	20727948	1833216410
20745	08:44:25.324	00:00:20.745	1245	-1024	-768	-1	-1	-1	-1	4	-1024	-768	-1	-1	-1	-1	4		0	0						Untertest1.avi	0	880	547	72	111				0	Content		-72	-111	20745321	1833233783
20763	08:44:25.342	00:00:20.762	1246	-1024	-768	-1	-1	-1	-1	4	-1024	-768	-1	-1	-1	-1	4		0	0						Untertest1.avi	0	880	547	72	111				0	Content		-72	-111	20762693	1833251155
20777	08:44:25.356	00:00:20.777	1247	-1024	-768	-1	-1	-1	-1	4	-1024	-768	-1	-1	-1	-1	4		0	0						Untertest1.avi	0	880	547	72	111				0	Content		-72	-111	20777498	1833265960
20794	08:44:25.373	00:00:20.794	1248	-1024	-768	-1	-1	-1	-1	4	-1024	-768	-1	-1	-1	-1	4		0	0						Untertest1.avi	0	880	547	72	111				0	Content		-72	-111	20794122	1833282584
20811	08:44:25.390	00:00:20.810	1249	-1024	-768	-1	-1	-1	-1	4	-1024	-768	-1	-1	-1	-1	4		0	0						Untertest1.avi	0	880	547	72	111				0	Content		-72	-111	20810872	1833299334
20827	08:44:25.406	00:00:20.827	1250	-1024	-768	-1	-1	-1	-1	4	-1024	-768	-1	-1	-1	-1	4		0	0						Untertest1.avi	0	880	547	72	111				0	Content		-72	-111	20827493	1833315955
20844	08:44:25.423	00:00:20.844	1251	-1024	-768	-1	-1	-1	-1	4	-1024	-768	-1	-1	-1	-1	4		0	0						Untertest1.avi	0	880	547	72	111				0	Content		-72	-111	20844117	1833332579
20861	08:44:25.440	00:00:20.860	1252	-1024	-768	-1	-1	-1	-1	4	-1024	-768	-1	-1	-1	-1	4		0	0						Untertest1.avi	0	880	547	72	111				0	Content		-72	-111	20860658	1833349120
20878	08:44:25.457	00:00:20.877	1253	-1024	-768	-1	-1	-1	-1	4	-1024	-768	-1	-1	-1	-1	4		0	0						Untertest1.avi	0	880	547	72	111				0	Content		-72	-111	20877743	1833366205
20894	08:44:25.473	00:00:20.894	1254	-1024	-768	-1	-1	-1	-1	4	-1024	-768	-1	-1	-1	-1	4		0	0						Untertest1.avi	0	880	547	72	111				0	Content		-72	-111	20894411	1833382873
20911	08:44:25.490	00:00:20.911	1255	-1024	-768	-1	-1	-1	-1	4	-1024	-768	-1	-1	-1	-1	4		0	0						Untertest1.avi	0	880	547	72	111				0	Content		-72	-111	20911078	1833399540
20928	08:44:25.507	00:00:20.928	1256	-1024	-768	-1	-1	-1	-1	4	-1024	-768	-1	-1	-1	-1	4		0	0						Untertest1.avi	0	880	547	72	111				0	Content		-72	-111	20928230	1833416692
20945	08:44:25.524	00:00:20.944	1257	-1024	-768	-1	-1	-1	-1	4	-1024	-768	-1	-1	-1	-1	4		0	0						Untertest1.avi	0	880	547	72	111				0	Content		-72	-111	20944897	1833433359
20962	08:44:25.541	00:00:20.961	1258	-1024	-768	-1	-1	-1	-1	4	-1024	-768	-1	-1	-1	-1	4		0	0						Untertest1.avi	0	880	547	72	111				0	Content		-72	-111	20961565	1833450027
20978	08:44:25.557	00:00:20.977	1259	-1024	-768	-1	-1	-1	-1	4	-1024	-768	-1	-1	-1	-1	4		0	0						Untertest1.avi	0	880	547	72	111				0	Content		-72	-111	20977934	1833466396
20995	08:44:25.574	00:00:20.994	1260	-1024	-768	-1	-1	-1	-1	4	-1024	-768	-1	-1	-1	-1	4		0	0						Untertest1.avi	0	880	547	72	111				0	Content		-72	-111	20994601	1833483063
21011	08:44:25.590	00:00:21.011	1261	-1024	-768	-1	-1	-1	-1	4	-1024	-768	-1	-1	-1	-1	4		0	0						Untertest1.avi	0	880	547	72	111				0	Content		-72	-111	21011269	1833499731
21028	08:44:25.607	00:00:21.027	1262	-1024	-768	-1	-1	-1	-1	4	-1024	-768	-1	-1	-1	-1	4		0	0						Untertest1.avi	0	880	547	72	111				0	Content		-72	-111	21027730	1833516192
21044	08:44:25.623	00:00:21.044	1263	-1024	-768	-1	-1	-1	-1	4	-1024	-768	-1	-1	-1	-1	4		0	0						Untertest1.avi	0	880	547	72	111				0	Content		-72	-111	21044398	1833532860
21061	08:44:25.640	00:00:21.061	1264	-1024	-768	-1	-1	-1	-1	4	-1024	-768	-1	-1	-1	-1	4		0	0						Untertest1.avi	0	880	547	72	111				0	Content		-72	-111	21061066	1833549528
21077	08:44:25.656	00:00:21.077	1265	-1024	-768	-1	-1	-1	-1	4	-1024	-768	-1	-1	-1	-1	4		0	0						Untertest1.avi	0	880	547	72	111				0	Content		-72	-111	21077485	1833565947
21094	08:44:25.673	00:00:21.094	1266	-1024	-768	-1	-1	-1	-1	4	-1024	-768	-1	-1	-1	-1	4		0	0						Untertest1.avi	0	880	547	72	111				0	Content		-72	-111	21094153	1833582615
21111	08:44:25.690	00:00:21.110	1267	-1024	-768	-1	-1	-1	-1	4	-1024	-768	-1	-1	-1	-1	4		0	0						Untertest1.avi	0	880	547	72	111				0	Content		-72	-111	21110753	1833599215
21127	08:44:25.706	00:00:21.127	1268	-1024	-768	-1	-1	-1	-1	4	-1024	-768	-1	-1	-1	-1	4		0	0						Untertest1.avi	0	880	547	72	111				0	Content		-72	-111	21127421	1833615883
21144	08:44:25.723	00:00:21.144	1269	-1024	-768	-1	-1	-1	-1	4	-1024	-768	-1	-1	-1	-1	4		0	0						Untertest1.avi	0	880	547	72	111				0	Content		-72	-111	21144089	1833632551
21161	08:44:25.740	00:00:21.160	1270	-1024	-768	-1	-1	-1	-1	4	-1024	-768	-1	-1	-1	-1	4		0	0						Untertest1.avi	0	880	547	72	111				0	Content		-72	-111	21160649	1833649111
21177	08:44:25.756	00:00:21.177	1271	-1024	-768	-1	-1	-1	-1	4	-1024	-768	-1	-1	-1	-1	4		0	0						Untertest1.avi	0	880	547	72	111				0	Content		-72	-111	21177317	1833665779
21194	08:44:25.773	00:00:21.193	1272	-1024	-768	-1	-1	-1	-1	4	-1024	-768	-1	-1	-1	-1	4		0	0						Untertest1.avi	0	880	547	72	111				0	Content		-72	-111	21193984	1833682446
21211	08:44:25.790	00:00:21.210	1273	-1024	-768	-1	-1	-1	-1	4	-1024	-768	-1	-1	-1	-1	4		0	0						Untertest1.avi	0	880	547	72	111				0	Content		-72	-111	21210580	1833699042
21227	08:44:25.806	00:00:21.227	1274	-1024	-768	-1	-1	-1	-1	4	-1024	-768	-1	-1	-1	-1	4		0	0						Untertest1.avi	0	880	547	72	111				0	Content		-72	-111	21227248	1833715710
21244	08:44:25.823	00:00:21.243	1275	-1024	-768	-1	-1	-1	-1	4	-1024	-768	-1	-1	-1	-1	4		0	0						Untertest1.avi	0	880	547	72	111				0	Content		-72	-111	21243915	1833732377
21261	08:44:25.840	00:00:21.260	1276	-1024	-768	-1	-1	-1	-1	4	-1024	-768	-1	-1	-1	-1	4		0	0						Untertest1.avi	0	880	547	72	111				0	Content		-72	-111	21260740	1833749202
21277	08:44:25.856	00:00:21.277	1277	-1024	-768	-1	-1	-1	-1	4	-1024	-768	-1	-1	-1	-1	4		0	0						Untertest1.avi	0	880	547	72	111				0	Content		-72	-111	21277407	1833765869
21294	08:44:25.873	00:00:21.294	1278	-1024	-768	-1	-1	-1	-1	4	-1024	-768	-1	-1	-1	-1	4		0	0						Untertest1.avi	0	880	547	72	111				0	Content		-72	-111	21294075	1833782537
21311	08:44:25.890	00:00:21.311	1279	-1024	-768	-1	-1	-1	-1	4	-1024	-768	-1	-1	-1	-1	4		0	0						Untertest1.avi	0	880	547	72	111				0	Content		-72	-111	21311056	1833799518
21328	08:44:25.907	00:00:21.327	1280	-1024	-768	-1	-1	-1	-1	4	-1024	-768	-1	-1	-1	-1	4		0	0						Untertest1.avi	0	880	547	72	111				0	Content		-72	-111	21327723	1833816185
21344	08:44:25.923	00:00:21.344	1281	-1024	-768	-1	-1	-1	-1	4	-1024	-768	-1	-1	-1	-1	4		0	0						Untertest1.avi	0	880	547	72	111				0	Content		-72	-111	21344391	1833832853
21362	08:44:25.941	00:00:21.361	1282	-1024	-768	-1	-1	-1	-1	4	-1024	-768	-1	-1	-1	-1	4		0	0						Untertest1.avi	0	880	547	72	111				0	Content		-72	-111	21361706	1833850168
21378	08:44:25.957	00:00:21.378	1283	-1024	-768	-1	-1	-1	-1	4	-1024	-768	-1	-1	-1	-1	4		0	0						Untertest1.avi	0	880	547	72	111				0	Content		-72	-111	21378374	1833866836
21395	08:44:25.974	00:00:21.394	1284	-1024	-768	-1	-1	-1	-1	4	-1024	-768	-1	-1	-1	-1	4		0	0						Untertest1.avi	0	880	547	72	111				0	Content		-72	-111	21394588	1833883050
21411	08:44:25.990	00:00:21.411	1285	-1024	-768	-1	-1	-1	-1	4	-1024	-768	-1	-1	-1	-1	4		0	0						Untertest1.avi	0	880	547	72	111				0	Content		-72	-111	21411255	1833899717
21428	08:44:26.007	00:00:21.427	1286	-1024	-768	-1	-1	-1	-1	4	-1024	-768	-1	-1	-1	-1	4		0	0						Untertest1.avi	0	880	547	72	111				0	Content		-72	-111	21427923	1833916385
21444	08:44:26.023	00:00:21.444	1287	-1024	-768	-1	-1	-1	-1	4	-1024	-768	-1	-1	-1	-1	4		0	0						Untertest1.avi	0	880	547	72	111				0	Content		-72	-111	21444153	1833932615
21461	08:44:26.040	00:00:21.460	1288	-1024	-768	-1	-1	-1	-1	4	-1024	-768	-1	-1	-1	-1	4		0	0						Untertest1.avi	0	880	547	72	111				0	Content		-72	-111	21460821	1833949283
21477	08:44:26.056	00:00:21.477	1289	-1024	-768	-1	-1	-1	-1	4	-1024	-768	-1	-1	-1	-1	4		0	0						Untertest1.avi	0	880	547	72	111				0	Content		-72	-111	21477227	1833965689
21494	08:44:26.073	00:00:21.493	1290	-1024	-768	-1	-1	-1	-1	4	-1024	-768	-1	-1	-1	-1	4		0	0						Untertest1.avi	0	880	547	72	111				0	Content		-72	-111	21493894	1833982356
21510	08:44:26.089	00:00:21.510	1291	-1024	-768	-1	-1	-1	-1	4	-1024	-768	-1	-1	-1	-1	4		0	0						Untertest1.avi	0	880	547	72	111				0	Content		-72	-111	21510480	1833998942
21527	08:44:26.106	00:00:21.527	1292	-1024	-768	-1	-1	-1	-1	4	-1024	-768	-1	-1	-1	-1	4		0	0						Untertest1.avi	0	880	547	72	111				0	Content		-72	-111	21527147	1834015609
21544	08:44:26.123	00:00:21.543	1293	-1024	-768	-1	-1	-1	-1	4	-1024	-768	-1	-1	-1	-1	4		0	0						Untertest1.avi	0	880	547	72	111				0	Content		-72	-111	21543691	1834032153
21560	08:44:26.139	00:00:21.560	1294	-1024	-768	-1	-1	-1	-1	4	-1024	-768	-1	-1	-1	-1	4		0	0						Untertest1.avi	0	880	547	72	111				0	Content		-72	-111	21560314	1834048776
21577	08:44:26.156	00:00:21.577	1295	-1024	-768	-1	-1	-1	-1	4	-1024	-768	-1	-1	-1	-1	4		0	0						Untertest1.avi	0	880	547	72	111				0	Content		-72	-111	21577171	1834065633
21594	08:44:26.173	00:00:21.593	1296	-1024	-768	-1	-1	-1	-1	4	-1024	-768	-1	-1	-1	-1	4		0	0						Untertest1.avi	0	880	547	72	111				0	Content		-72	-111	21593839	1834082301
21611	08:44:26.190	00:00:21.610	1297	-1024	-768	-1	-1	-1	-1	4	-1024	-768	-1	-1	-1	-1	4		0	0						Untertest1.avi	0	880	547	72	111				0	Content		-72	-111	21610506	1834098968
21628	08:44:26.207	00:00:21.627	1298	-1024	-768	-1	-1	-1	-1	4	-1024	-768	-1	-1	-1	-1	4		0	0						Untertest1.avi	0	880	547	72	111				0	Content		-72	-111	21627506	1834115968
21644	08:44:26.223	00:00:21.644	1299	-1024	-768	-1	-1	-1	-1	4	-1024	-768	-1	-1	-1	-1	4		0	0						Untertest1.avi	0	880	547	72	111				0	Content		-72	-111	21644174	1834132636
21661	08:44:26.240	00:00:21.660	1300	-1024	-768	-1	-1	-1	-1	4	-1024	-768	-1	-1	-1	-1	4		0	0						Untertest1.avi	0	880	547	72	111				0	Content		-72	-111	21660841	1834149303
21678	08:44:26.257	00:00:21.677	1301	-1024	-768	-1	-1	-1	-1	4	-1024	-768	-1	-1	-1	-1	4		0	0						Untertest1.avi	0	880	547	72	111				0	Content		-72	-111	21677895	1834166357
21695	08:44:26.274	00:00:21.694	1302	-1024	-768	-1	-1	-1	-1	4	-1024	-768	-1	-1	-1	-1	4		0	0						Untertest1.avi	0	880	547	72	111				0	Content		-72	-111	21694562	1834183024
21711	08:44:26.290	00:00:21.711	1303	-1024	-768	-1	-1	-1	-1	4	-1024	-768	-1	-1	-1	-1	4		0	0						Untertest1.avi	0	880	547	72	111				0	Content		-72	-111	21711230	1834199692
21728	08:44:26.307	00:00:21.727	1304	-1024	-768	-1	-1	-1	-1	4	-1024	-768	-1	-1	-1	-1	4		0	0						Untertest1.avi	0	880	547	72	111				0	Content		-72	-111	21727530	1834215992
21744	08:44:26.323	00:00:21.744	1305	-1024	-768	-1	-1	-1	-1	4	-1024	-768	-1	-1	-1	-1	4		0	0						Untertest1.avi	0	880	547	72	111				0	Content		-72	-111	21744197	1834232659
21761	08:44:26.340	00:00:21.760	1306	-1024	-768	-1	-1	-1	-1	4	-1024	-768	-1	-1	-1	-1	4		0	0						Untertest1.avi	0	880	547	72	111				0	Content		-72	-111	21760865	1834249327
21777	08:44:26.356	00:00:21.777	1307	-1024	-768	-1	-1	-1	-1	4	-1024	-768	-1	-1	-1	-1	4		0	0						Untertest1.avi	0	880	547	72	111				0	Content		-72	-111	21777283	1834265745
21794	08:44:26.373	00:00:21.793	1308	-1024	-768	-1	-1	-1	-1	4	-1024	-768	-1	-1	-1	-1	4		0	0						Untertest1.avi	0	880	547	72	111				0	Content		-72	-111	21793951	1834282413
21811	08:44:26.390	00:00:21.810	1309	-1024	-768	-1	-1	-1	-1	4	-1024	-768	-1	-1	-1	-1	4		0	0						Untertest1.avi	0	880	547	72	111				0	Content		-72	-111	21810619	1834299081
21827	08:44:26.406	00:00:21.827	1310	-1024	-768	-1	-1	-1	-1	4	-1024	-768	-1	-1	-1	-1	4		0	0						Untertest1.avi	0	880	547	72	111				0	Content		-72	-111	21827057	1834315519
21844	08:44:26.423	00:00:21.843	1311	-1024	-768	-1	-1	-1	-1	4	-1024	-768	-1	-1	-1	-1	4		0	0						Untertest1.avi	0	880	547	72	111				0	Content		-72	-111	21843725	1834332187
21860	08:44:26.439	00:00:21.860	1312	-1024	-768	-1	-1	-1	-1	4	-1024	-768	-1	-1	-1	-1	4		0	0						Untertest1.avi	0	880	547	72	111				0	Content		-72	-111	21860292	1834348754
21877	08:44:26.456	00:00:21.876	1313	-1024	-768	-1	-1	-1	-1	4	-1024	-768	-1	-1	-1	-1	4		0	0						Untertest1.avi	0	880	547	72	111				0	Content		-72	-111	21876960	1834365422
21894	08:44:26.473	00:00:21.893	1314	-1024	-768	-1	-1	-1	-1	4	-1024	-768	-1	-1	-1	-1	4		0	0						Untertest1.avi	0	880	547	72	111				0	Content		-72	-111	21893627	1834382089
21910	08:44:26.489	00:00:21.910	1315	-1024	-768	-1	-1	-1	-1	4	-1024	-768	-1	-1	-1	-1	4		0	0						Untertest1.avi	0	880	547	72	111				0	Content		-72	-111	21910208	1834398670
21927	08:44:26.506	00:00:21.926	1316	-1024	-768	-1	-1	-1	-1	4	-1024	-768	-1	-1	-1	-1	4		0	0						Untertest1.avi	0	880	547	72	111				0	Content		-72	-111	21926876	1834415338
21944	08:44:26.523	00:00:21.943	1317	-1024	-768	-1	-1	-1	-1	4	-1024	-768	-1	-1	-1	-1	4		0	0						Untertest1.avi	0	880	547	72	111				0	Content		-72	-111	21943543	1834432005
21960	08:44:26.539	00:00:21.960	1318	-1024	-768	-1	-1	-1	-1	4	-1024	-768	-1	-1	-1	-1	4		0	0						Untertest1.avi	0	880	547	72	111				0	Content		-72	-111	21960151	1834448613
21977	08:44:26.556	00:00:21.976	1319	-1024	-768	-1	-1	-1	-1	4	-1024	-768	-1	-1	-1	-1	4		0	0						Untertest1.avi	0	880	547	72	111				0	Content		-72	-111	21976818	1834465280
21993	08:44:26.572	00:00:21.993	1320	-1024	-768	-1	-1	-1	-1	4	-1024	-768	-1	-1	-1	-1	4		0	0						Untertest1.avi	0	880	547	72	111				0	Content		-72	-111	21993486	1834481948
22010	08:44:26.589	00:00:22.010	1321	-1024	-768	-1	-1	-1	-1	4	-1024	-768	-1	-1	-1	-1	4		0	0						Untertest1.avi	0	880	547	72	111				0	Content		-72	-111	22010280	1834498742
22027	08:44:26.606	00:00:22.026	1322	-1024	-768	-1	-1	-1	-1	4	-1024	-768	-1	-1	-1	-1	4		0	0						Untertest1.avi	0	880	547	72	111				0	Content		-72	-111	22026947	1834515409
22044	08:44:26.623	00:00:22.043	1323	-1024	-768	-1	-1	-1	-1	4	-1024	-768	-1	-1	-1	-1	4		0	0						Untertest1.avi	0	880	547	72	111				0	Content		-72	-111	22043615	1834532077
22061	08:44:26.640	00:00:22.060	1324	-1024	-768	-1	-1	-1	-1	4	-1024	-768	-1	-1	-1	-1	4		0	0						Untertest1.avi	0	880	547	72	111				0	Content		-72	-111	22060579	1834549041
22077	08:44:26.656	00:00:22.077	1325	-1024	-768	-1	-1	-1	-1	4	-1024	-768	-1	-1	-1	-1	4		0	0						Untertest1.avi	0	880	547	72	111				0	Content		-72	-111	22077246	1834565708
22094	08:44:26.673	00:00:22.093	1326	-1024	-768	-1	-1	-1	-1	4	-1024	-768	-1	-1	-1	-1	4		0	0						Untertest1.avi	0	880	547	72	111				0	Content		-72	-111	22093914	1834582376
22111	08:44:26.690	00:00:22.110	1327	-1024	-768	-1	-1	-1	-1	4	-1024	-768	-1	-1	-1	-1	4		0	0						Untertest1.avi	0	880	547	72	111				0	Content		-72	-111	22110980	1834599442
22128	08:44:26.707	00:00:22.127	1328	-1024	-768	-1	-1	-1	-1	4	-1024	-768	-1	-1	-1	-1	4		0	0						Untertest1.avi	0	880	547	72	111				0	Content		-72	-111	22127648	1834616110
22144	08:44:26.723	00:00:22.144	1329	-1024	-768	-1	-1	-1	-1	4	-1024	-768	-1	-1	-1	-1	4		0	0						Untertest1.avi	0	880	547	72	111				0	Content		-72	-111	22144316	1834632778
22161	08:44:26.740	00:00:22.160	1330	-1024	-768	-1	-1	-1	-1	4	-1024	-768	-1	-1	-1	-1	4		0	0						Untertest1.avi	0	880	547	72	111				0	Content		-72	-111	22160625	1834649087
22177	08:44:26.756	00:00:22.177	1331	-1024	-768	-1	-1	-1	-1	4	-1024	-768	-1	-1	-1	-1	4		0	0						Untertest1.avi	0	880	547	72	111				0	Content		-72	-111	22177293	1834665755
22194	08:44:26.773	00:00:22.193	1332	-1024	-768	-1	-1	-1	-1	4	-1024	-768	-1	-1	-1	-1	4		0	0						Untertest1.avi	0	880	547	72	111				0	Content		-72	-111	22193960	1834682422
22210	08:44:26.789	00:00:22.210	1333	-1024	-768	-1	-1	-1	-1	4	-1024	-768	-1	-1	-1	-1	4		0	0						Untertest1.avi	0	880	547	72	111				0	Content		-72	-111	22210221	1834698683
22227	08:44:26.806	00:00:22.226	1334	-1024	-768	-1	-1	-1	-1	4	-1024	-768	-1	-1	-1	-1	4		0	0						Untertest1.avi	0	880	547	72	111				0	Content		-72	-111	22226888	1834715350
22243	08:44:26.822	00:00:22.243	1335	-1024	-768	-1	-1	-1	-1	4	-1024	-768	-1	-1	-1	-1	4		0	0						Untertest1.avi	0	880	547	72	111				0	Content		-72	-111	22243373	1834731835
22260	08:44:26.839	00:00:22.260	1336	-1024	-768	-1	-1	-1	-1	4	-1024	-768	-1	-1	-1	-1	4		0	0						Untertest1.avi	0	880	547	72	111				0	Content		-72	-111	22260041	1834748503
22277	08:44:26.856	00:00:22.276	1337	-1024	-768	-1	-1	-1	-1	4	-1024	-768	-1	-1	-1	-1	4		0	0						Untertest1.avi	0	880	547	72	111				0	Content		-72	-111	22276601	1834765063
22293	08:44:26.872	00:00:22.293	1338	-1024	-768	-1	-1	-1	-1	4	-1024	-768	-1	-1	-1	-1	4		0	0						Untertest1.avi	0	880	547	72	111				0	Content		-72	-111	22293269	1834781731
22310	08:44:26.889	00:00:22.309	1339	-1024	-768	-1	-1	-1	-1	4	-1024	-768	-1	-1	-1	-1	4		0	0						Untertest1.avi	0	880	547	72	111				0	Content		-72	-111	22309908	1834798370
22326	08:44:26.905	00:00:22.326	1340	-1024	-768	-1	-1	-1	-1	4	-1024	-768	-1	-1	-1	-1	4		0	0						Untertest1.avi	0	880	547	72	111				0	Content		-72	-111	22326476	1834814938
22343	08:44:26.922	00:00:22.343	1341	-1024	-768	-1	-1	-1	-1	4	-1024	-768	-1	-1	-1	-1	4		0	0						Untertest1.avi	0	880	547	72	111				0	Content		-72	-111	22343309	1834831771
22360	08:44:26.939	00:00:22.359	1342	-1024	-768	-1	-1	-1	-1	4	-1024	-768	-1	-1	-1	-1	4		0	0						Untertest1.avi	0	880	547	72	111				0	Content		-72	-111	22359976	1834848438
22377	08:44:26.956	00:00:22.376	1343	-1024	-768	-1	-1	-1	-1	4	-1024	-768	-1	-1	-1	-1	4		0	0						Untertest1.avi	0	880	547	72	111				0	Content		-72	-111	22376644	1834865106
22394	08:44:26.973	00:00:22.393	1344	-1024	-768	-1	-1	-1	-1	4	-1024	-768	-1	-1	-1	-1	4		0	0						Untertest1.avi	0	880	547	72	111				0	Content		-72	-111	22393628	1834882090
22410	08:44:26.989	00:00:22.410	1345	-1024	-768	-1	-1	-1	-1	4	-1024	-768	-1	-1	-1	-1	4		0	0						Untertest1.avi	0	880	547	72	111				0	Content		-72	-111	22410296	1834898758
22427	08:44:27.006	00:00:22.426	1346	-1024	-768	-1	-1	-1	-1	4	-1024	-768	-1	-1	-1	-1	4		0	0						Untertest1.avi	0	880	547	72	111				0	Content		-72	-111	22426964	1834915426
22444	08:44:27.023	00:00:22.444	1347	-1024	-768	-1	-1	-1	-1	4	-1024	-768	-1	-1	-1	-1	4		0	0						Untertest1.avi	0	880	547	72	111				0	Content		-72	-111	22444051	1834932513
22461	08:44:27.040	00:00:22.460	1348	-1024	-768	-1	-1	-1	-1	4	-1024	-768	-1	-1	-1	-1	4		0	0						Untertest1.avi	0	880	547	72	111				0	Content		-72	-111	22460719	1834949181
22477	08:44:27.056	00:00:22.477	1349	-1024	-768	-1	-1	-1	-1	4	-1024	-768	-1	-1	-1	-1	4		0	0						Untertest1.avi	0	880	547	72	111				0	Content		-72	-111	22477387	1834965849
22494	08:44:27.073	00:00:22.493	1350	-1024	-768	-1	-1	-1	-1	4	-1024	-768	-1	-1	-1	-1	4		0	0						Untertest1.avi	0	880	547	72	111				0	Content		-72	-111	22493704	1834982166
22510	08:44:27.089	00:00:22.510	1351	-1024	-768	-1	-1	-1	-1	4	-1024	-768	-1	-1	-1	-1	4		0	0						Untertest1.avi	0	880	547	72	111				0	Content		-72	-111	22510372	1834998834
22527	08:44:27.106	00:00:22.527	1352	-1024	-768	-1	-1	-1	-1	4	-1024	-768	-1	-1	-1	-1	4		0	0						Untertest1.avi	0	880	547	72	111				0	Content		-72	-111	22527039	1835015501
22543	08:44:27.122	00:00:22.543	1353	-1024	-768	-1	-1	-1	-1	4	-1024	-768	-1	-1	-1	-1	4		0	0						Untertest1.avi	0	880	547	72	111				0	Content		-72	-111	22543472	1835031934
22560	08:44:27.139	00:00:22.560	1354	-1024	-768	-1	-1	-1	-1	4	-1024	-768	-1	-1	-1	-1	4		0	0						Untertest1.avi	0	880	547	72	111				0	Content		-72	-111	22560139	1835048601
22577	08:44:27.156	00:00:22.576	1355	-1024	-768	-1	-1	-1	-1	4	-1024	-768	-1	-1	-1	-1	4		0	0						Untertest1.avi	0	880	547	72	111				0	Content		-72	-111	22576807	1835065269
22593	08:44:27.172	00:00:22.593	1356	-1024	-768	-1	-1	-1	-1	4	-1024	-768	-1	-1	-1	-1	4		0	0						Untertest1.avi	0	880	547	72	111				0	Content		-72	-111	22593199	1835081661
22610	08:44:27.189	00:00:22.609	1357	-1024	-768	-1	-1	-1	-1	4	-1024	-768	-1	-1	-1	-1	4		0	0						Untertest1.avi	0	880	547	72	111				0	Content		-72	-111	22609866	1835098328
22626	08:44:27.205	00:00:22.626	1358	-1024	-768	-1	-1	-1	-1	4	-1024	-768	-1	-1	-1	-1	4		0	0						Untertest1.avi	0	880	547	72	111				0	Content		-72	-111	22626458	1835114920
22643	08:44:27.222	00:00:22.643	1359	-1024	-768	-1	-1	-1	-1	4	-1024	-768	-1	-1	-1	-1	4		0	0						Untertest1.avi	0	880	547	72	111				0	Content		-72	-111	22643125	1835131587
22660	08:44:27.239	00:00:22.659	1360	-1024	-768	-1	-1	-1	-1	4	-1024	-768	-1	-1	-1	-1	4		0	0						Untertest1.avi	0	880	547	72	111				0	Content		-72	-111	22659793	1835148255
22676	08:44:27.255	00:00:22.676	1361	-1024	-768	-1	-1	-1	-1	4	-1024	-768	-1	-1	-1	-1	4		0	0						Untertest1.avi	0	880	547	72	111				0	Content		-72	-111	22676390	1835164852
22693	08:44:27.272	00:00:22.693	1362	-1024	-768	-1	-1	-1	-1	4	-1024	-768	-1	-1	-1	-1	4		0	0						Untertest1.avi	0	880	547	72	111				0	Content		-72	-111	22693057	1835181519
22710	08:44:27.289	00:00:22.709	1363	-1024	-768	-1	-1	-1	-1	4	-1024	-768	-1	-1	-1	-1	4		0	0						Untertest1.avi	0	880	547	72	111				0	Content		-72	-111	22709725	1835198187
22726	08:44:27.305	00:00:22.726	1364	-1024	-768	-1	-1	-1	-1	4	-1024	-768	-1	-1	-1	-1	4		0	0						Untertest1.avi	0	880	547	72	111				0	Content		-72	-111	22726302	1835214764
22743	08:44:27.322	00:00:22.742	1365	-1024	-768	-1	-1	-1	-1	4	-1024	-768	-1	-1	-1	-1	4		0	0						Untertest1.avi	0	880	547	72	111				0	Content		-72	-111	22742970	1835231432
22760	08:44:27.339	00:00:22.759	1366	-1024	-768	-1	-1	-1	-1	4	-1024	-768	-1	-1	-1	-1	4		0	0						Untertest1.avi	0	880	547	72	111				0	Content		-72	-111	22759638	1835248100
22776	08:44:27.355	00:00:22.776	1367	-1024	-768	-1	-1	-1	-1	4	-1024	-768	-1	-1	-1	-1	4		0	0						Untertest1.avi	0	880	547	72	111				0	Content		-72	-111	22776453	1835264915
22793	08:44:27.372	00:00:22.793	1368	-1024	-768	-1	-1	-1	-1	4	-1024	-768	-1	-1	-1	-1	4		0	0						Untertest1.avi	0	880	547	72	111				0	Content		-72	-111	22793121	1835281583
22810	08:44:27.389	00:00:22.809	1369	-1024	-768	-1	-1	-1	-1	4	-1024	-768	-1	-1	-1	-1	4		0	0						Untertest1.avi	0	880	547	72	111				0	Content		-72	-111	22809788	1835298250
22827	08:44:27.406	00:00:22.826	1370	-1024	-768	-1	-1	-1	-1	4	-1024	-768	-1	-1	-1	-1	4		0	0						Untertest1.avi	0	880	547	72	111				0	Content		-72	-111	22826760	1835315222
22843	08:44:27.422	00:00:22.843	1371	-1024	-768	-1	-1	-1	-1	4	-1024	-768	-1	-1	-1	-1	4		0	0						Untertest1.avi	0	880	547	72	111				0	Content		-72	-111	22843428	1835331890
22860	08:44:27.439	00:00:22.860	1372	-1024	-768	-1	-1	-1	-1	4	-1024	-768	-1	-1	-1	-1	4		0	0						Untertest1.avi	0	880	547	72	111				0	Content		-72	-111	22860095	1835348557
22877	08:44:27.456	00:00:22.877	1373	-1024	-768	-1	-1	-1	-1	4	-1024	-768	-1	-1	-1	-1	4		0	0						Untertest1.avi	0	880	547	72	111				0	Content		-72	-111	22877171	1835365633
22894	08:44:27.473	00:00:22.893	1374	-1024	-768	-1	-1	-1	-1	4	-1024	-768	-1	-1	-1	-1	4		0	0						Untertest1.avi	0	880	547	72	111				0	Content		-72	-111	22893838	1835382300
22911	08:44:27.490	00:00:22.910	1375	-1024	-768	-1	-1	-1	-1	4	-1024	-768	-1	-1	-1	-1	4		0	0						Untertest1.avi	0	880	547	72	111				0	Content		-72	-111	22910506	1835398968
22927	08:44:27.506	00:00:22.926	1376	-1024	-768	-1	-1	-1	-1	4	-1024	-768	-1	-1	-1	-1	4		0	0						Untertest1.avi	0	880	547	72	111				0	Content		-72	-111	22926820	1835415282
22943	08:44:27.522	00:00:22.943	1377	-1024	-768	-1	-1	-1	-1	4	-1024	-768	-1	-1	-1	-1	4		0	0						Untertest1.avi	0	880	547	72	111				0	Content		-72	-111	22943487	1835431949
22960	08:44:27.539	00:00:22.960	1378	-1024	-768	-1	-1	-1	-1	4	-1024	-768	-1	-1	-1	-1	4		0	0						Untertest1.avi	0	880	547	72	111				0	Content		-72	-111	22960155	1835448617
22976	08:44:27.555	00:00:22.976	1379	-1024	-768	-1	-1	-1	-1	4	-1024	-768	-1	-1	-1	-1	4		0	0						Untertest1.avi	0	880	547	72	111				0	Content		-72	-111	22976425	1835464887
22993	08:44:27.572	00:00:22.993	1380	-1024	-768	-1	-1	-1	-1	4	-1024	-768	-1	-1	-1	-1	4		0	0						Untertest1.avi	0	880	547	72	111				0	Content		-72	-111	22993093	1835481555
23010	08:44:27.589	00:00:23.009	1381	-1024	-768	-1	-1	-1	-1	4	-1024	-768	-1	-1	-1	-1	4		0	0						Untertest1.avi	0	880	547	72	111				0	Content		-72	-111	23009582	1835498044
23026	08:44:27.605	00:00:23.026	1382	-1024	-768	-1	-1	-1	-1	4	-1024	-768	-1	-1	-1	-1	4		0	0						Untertest1.avi	0	880	547	72	111				0	Content		-72	-111	23026249	1835514711
23043	08:44:27.622	00:00:23.042	1383	-1024	-768	-1	-1	-1	-1	4	-1024	-768	-1	-1	-1	-1	4		0	0						Untertest1.avi	0	880	547	72	111				0	Content		-72	-111	23042813	1835531275
23059	08:44:27.638	00:00:23.059	1384	-1024	-768	-1	-1	-1	-1	4	-1024	-768	-1	-1	-1	-1	4		0	0						Untertest1.avi	0	880	547	72	111				0	Content		-72	-111	23059480	1835547942
23076	08:44:27.655	00:00:23.076	1385	-1024	-768	-1	-1	-1	-1	4	-1024	-768	-1	-1	-1	-1	4		0	0						Untertest1.avi	0	880	547	72	111				0	Content		-72	-111	23076134	1835564596
23093	08:44:27.672	00:00:23.092	1386	-1024	-768	-1	-1	-1	-1	4	-1024	-768	-1	-1	-1	-1	4		0	0						Untertest1.avi	0	880	547	72	111				0	Content		-72	-111	23092691	1835581153
23110	08:44:27.689	00:00:23.109	1387	-1024	-768	-1	-1	-1	-1	4	-1024	-768	-1	-1	-1	-1	4		0	0						Untertest1.avi	0	880	547	72	111				0	Content		-72	-111	23109528	1835597990
23126	08:44:27.705	00:00:23.126	1388	-1024	-768	-1	-1	-1	-1	4	-1024	-768	-1	-1	-1	-1	4		0	0						Untertest1.avi	0	880	547	72	111				0	Content		-72	-111	23126196	1835614658
23143	08:44:27.722	00:00:23.142	1389	-1024	-768	-1	-1	-1	-1	4	-1024	-768	-1	-1	-1	-1	4		0	0						Untertest1.avi	0	880	547	72	111				0	Content		-72	-111	23142863	1835631325
23160	08:44:27.739	00:00:23.159	1390	-1024	-768	-1	-1	-1	-1	4	-1024	-768	-1	-1	-1	-1	4		0	0						Untertest1.avi	0	880	547	72	111				0	Content		-72	-111	23159846	1835648308
23177	08:44:27.756	00:00:23.176	1391	-1024	-768	-1	-1	-1	-1	4	-1024	-768	-1	-1	-1	-1	4		0	0						Untertest1.avi	0	880	547	72	111				0	Content		-72	-111	23176514	1835664976
23193	08:44:27.772	00:00:23.193	1392	-1024	-768	-1	-1	-1	-1	4	-1024	-768	-1	-1	-1	-1	4		0	0						Untertest1.avi	0	880	547	72	111				0	Content		-72	-111	23193181	1835681643
23210	08:44:27.789	00:00:23.210	1393	-1024	-768	-1	-1	-1	-1	4	-1024	-768	-1	-1	-1	-1	4		0	0						Untertest1.avi	0	880	547	72	111				0	Content		-72	-111	23210267	1835698729
23227	08:44:27.806	00:00:23.226	1394	-1024	-768	-1	-1	-1	-1	4	-1024	-768	-1	-1	-1	-1	4		0	0						Untertest1.avi	0	880	547	72	111				0	Content		-72	-111	23226934	1835715396
23244	08:44:27.823	00:00:23.243	1395	-1024	-768	-1	-1	-1	-1	4	-1024	-768	-1	-1	-1	-1	4		0	0						Untertest1.avi	0	880	547	72	111				0	Content		-72	-111	23243602	1835732064
23260	08:44:27.839	00:00:23.259	1396	-1024	-768	-1	-1	-1	-1	4	-1024	-768	-1	-1	-1	-1	4		0	0						Untertest1.avi	0	880	547	72	111				0	Content		-72	-111	23259922	1835748384
23277	08:44:27.856	00:00:23.276	1397	-1024	-768	-1	-1	-1	-1	4	-1024	-768	-1	-1	-1	-1	4		0	0						Untertest1.avi	0	880	547	72	111				0	Content		-72	-111	23276589	1835765051
23293	08:44:27.872	00:00:23.293	1398	-1024	-768	-1	-1	-1	-1	4	-1024	-768	-1	-1	-1	-1	4		0	0						Untertest1.avi	0	880	547	72	111				0	Content		-72	-111	23293257	1835781719
23310	08:44:27.889	00:00:23.309	1399	-1024	-768	-1	-1	-1	-1	4	-1024	-768	-1	-1	-1	-1	4		0	0						Untertest1.avi	0	880	547	72	111				0	Content		-72	-111	23309531	1835797993
23326	08:44:27.905	00:00:23.326	1400	-1024	-768	-1	-1	-1	-1	4	-1024	-768	-1	-1	-1	-1	4		0	0						Untertest1.avi	0	880	547	72	111				0	Content		-72	-111	23326199	1835814661
23342	08:44:27.921	00:00:23.342	1401	586,5831	315,2571	0,4867682	0,5128698	585,3857	3,917964	0	657,5511	360,42	0,3494865	0,5744661	577,7693	3,704576	0	23	622	338						Untertest1.avi	0	880	547	72	111	536	235	217	0	Content		550	227	23342429	1835830891
23359	08:44:27.938	00:00:23.359	1402	-1024	-768	-1	-1	-1	-1	4	612,2078	368,8941	0,3516198	0,5744289	573,1221	3,577765	0	23	612	369						Untertest1.avi	0	880	547	72	111	536	235	217	0	Content		540	258	23359175	1835847637
23376	08:44:27.955	00:00:23.375	1403	-1024	-768	-1	-1	-1	-1	4	-1024	-768	-1	-1	-1	-1	4	23	0	0						Untertest1.avi	0	880	547	72	111	536	235	217	0	Content		-72	-111	23375798	1835864260
23392	08:44:27.971	00:00:23.392	1404	-1024	-768	-1	-1	-1	-1	4	-1024	-768	-1	-1	-1	-1	4	23	0	0						Untertest1.avi	0	880	547	72	111	536	235	217	0	Content		-72	-111	23392420	1835880882
23409	08:44:27.988	00:00:23.409	1405	-1024	-768	-1	-1	-1	-1	4	-1024	-768	-1	-1	-1	-1	4	23	0	0						Untertest1.avi	0	880	547	72	111	536	235	217	0	Content		-72	-111	23409088	1835897550
23426	08:44:28.005	00:00:23.425	1406	507,3155	326,5705	0,4857428	0,5130216	583,2725	3,941117	0	626,9449	355,5237	0,3512018	0,5743684	588,9034	3,715771	0	23	567	341						Untertest1.avi	0	880	547	72	111	536	235	217	0	Content		495	230	23425792	1835914254
23442	08:44:28.021	00:00:23.442	1407	-1024	-768	-1	-1	-1	-1	4	659,5526	361,9228	0,35142	0,5742429	588,8768	3,591432	0	23	660	362						Untertest1.avi	0	880	547	72	111	536	235	217	0	Content		588	251	23442418	1835930880
23459	08:44:28.038	00:00:23.459	1408	589,4147	319,416	0,4879498	0,5126711	586,3831	3,977001	0	627,363	369,257	0,3520628	0,5741422	579,0166	3,645261	0	23	608	344						Untertest1.avi	0	880	547	72	111	536	235	217	0	Content		536	233	23459040	1835947502
23476	08:44:28.055	00:00:23.475	1409	506,033	321,401	0,4862821	0,5128237	583,514	3,974641	0	619,9679	368,5066	0,3526044	0,5740612	571,4755	3,636103	0	23	563	345						Untertest1.avi	0	880	547	72	111	536	235	217	0	Content		491	234	23475662	1835964124
23492	08:44:28.071	00:00:23.492	1410	511,3136	325,0945	0,4862697	0,5128258	584,3521	3,974092	0	633,215	359,1816	0,351796	0,5739353	588,7896	3,765538	0	23	572	342						Untertest1.avi	0	880	547	72	111	536	235	217	0	Content		500	231	23492411	1835980873
23509	08:44:28.088	00:00:23.509	1411	589,3318	321,1172	0,4882304	0,5126923	585,5184	3,993362	0	622,9745	371,3421	0,3524411	0,5739719	577,9174	3,652084	0	23	606	346						Untertest1.avi	0	880	547	72	111	536	235	217	0	Content		534	235	23509035	1835997497
23526	08:44:28.105	00:00:23.525	1412	559,4386	405,2114	0,4864074	0,515236	579,1209	3,967258	0	630,2786	460,9818	0,3588953	0,5753018	558,7032	3,6357	0	23	595	433						Untertest1.avi	0	880	547	72	111	536	235	217	0	Content		523	322	23525659	1836014121
23542	08:44:28.121	00:00:23.542	1413	681,2119	471,8708	0,4846394	0,5169542	576,0961	3,862627	0	-1024	-768	-1	-1	-1	-1	4	23	681	472						Untertest1.avi	0	880	547	72	111	536	235	217	0	Content		609	361	23542281	1836030743
23559	08:44:28.138	00:00:23.558	1414	-1024	-768	-1	-1	-1	-1	4	-1024	-768	-1	-1	-1	-1	4		0	0						Untertest1.avi	0	880	547	72	111				0	Content		-72	-111	23558999	1836047461
23576	08:44:28.155	00:00:23.575	1415	-1024	-768	-1	-1	-1	-1	4	-1024	-768	-1	-1	-1	-1	4		0	0						Untertest1.avi	0	880	547	72	111				0	Content		-72	-111	23575667	1836064129
23592	08:44:28.171	00:00:23.592	1416	-1024	-768	-1	-1	-1	-1	4	-1024	-768	-1	-1	-1	-1	4		0	0						Untertest1.avi	0	880	547	72	111				0	Content		-72	-111	23592353	1836080815
23609	08:44:28.188	00:00:23.608	1417	-1024	-768	-1	-1	-1	-1	4	-1024	-768	-1	-1	-1	-1	4		0	0						Untertest1.avi	0	880	547	72	111				0	Content		-72	-111	23608992	1836097454
23626	08:44:28.205	00:00:23.625	1418	-1024	-768	-1	-1	-1	-1	4	-1024	-768	-1	-1	-1	-1	4		0	0						Untertest1.avi	0	880	547	72	111				0	Content		-72	-111	23625601	1836114063
23642	08:44:28.221	00:00:23.642	1419	-1024	-768	-1	-1	-1	-1	4	-1024	-768	-1	-1	-1	-1	4		0	0						Untertest1.avi	0	880	547	72	111				0	Content		-72	-111	23642351	1836130813
23659	08:44:28.238	00:00:23.659	1420	-1024	-768	-1	-1	-1	-1	4	-1024	-768	-1	-1	-1	-1	4		0	0						Untertest1.avi	0	880	547	72	111				0	Content		-72	-111	23659007	1836147469
23676	08:44:28.255	00:00:23.675	1421	-1024	-768	-1	-1	-1	-1	4	-1024	-768	-1	-1	-1	-1	4		0	0						Untertest1.avi	0	880	547	72	111				0	Content		-72	-111	23675617	1836164079
23692	08:44:28.271	00:00:23.692	1422	-1024	-768	-1	-1	-1	-1	4	-1024	-768	-1	-1	-1	-1	4		0	0						Untertest1.avi	0	880	547	72	111				0	Content		-72	-111	23692282	1836180744
23709	08:44:28.288	00:00:23.708	1423	-1024	-768	-1	-1	-1	-1	4	-1024	-768	-1	-1	-1	-1	4		0	0						Untertest1.avi	0	880	547	72	111				0	Content		-72	-111	23708942	1836197404
23726	08:44:28.305	00:00:23.725	1424	-1024	-768	-1	-1	-1	-1	4	-1024	-768	-1	-1	-1	-1	4		0	0						Untertest1.avi	0	880	547	72	111				0	Content		-72	-111	23725609	1836214071
23742	08:44:28.321	00:00:23.742	1425	-1024	-768	-1	-1	-1	-1	4	-1024	-768	-1	-1	-1	-1	4		0	0						Untertest1.avi	0	880	547	72	111				0	Content		-72	-111	23742229	1836230691
23759	08:44:28.338	00:00:23.758	1426	-1024	-768	-1	-1	-1	-1	4	-1024	-768	-1	-1	-1	-1	4		0	0						Untertest1.avi	0	880	547	72	111				0	Content		-72	-111	23758984	1836247446
23776	08:44:28.355	00:00:23.775	1427	-1024	-768	-1	-1	-1	-1	4	-1024	-768	-1	-1	-1	-1	4		0	0						Untertest1.avi	0	880	547	72	111				0	Content		-72	-111	23775599	1836264061
23792	08:44:28.371	00:00:23.792	1428	-1024	-768	-1	-1	-1	-1	4	-1024	-768	-1	-1	-1	-1	4		0	0						Untertest1.avi	0	880	547	72	111				0	Content		-72	-111	23792223	1836280685
23809	08:44:28.388	00:00:23.808	1429	-1024	-768	-1	-1	-1	-1	4	-1024	-768	-1	-1	-1	-1	4		0	0						Untertest1.avi	0	880	547	72	111				0	Content		-72	-111	23808847	1836297309
23825	08:44:28.404	00:00:23.825	1430	-1024	-768	-1	-1	-1	-1	4	-1024	-768	-1	-1	-1	-1	4		0	0						Untertest1.avi	0	880	547	72	111				0	Content		-72	-111	23825472	1836313934
23842	08:44:28.421	00:00:23.842	1431	-1024	-768	-1	-1	-1	-1	4	-1024	-768	-1	-1	-1	-1	4		0	0						Untertest1.avi	0	880	547	72	111				0	Content		-72	-111	23842221	1836330683
23859	08:44:28.438	00:00:23.858	1432	-1024	-768	-1	-1	-1	-1	4	-1024	-768	-1	-1	-1	-1	4		0	0						Untertest1.avi	0	880	547	72	111				0	Content		-72	-111	23858847	1836347309
23876	08:44:28.455	00:00:23.875	1433	-1024	-768	-1	-1	-1	-1	4	-1024	-768	-1	-1	-1	-1	4		0	0						Untertest1.avi	0	880	547	72	111				0	Content		-72	-111	23875592	1836364054
23892	08:44:28.471	00:00:23.892	1434	-1024	-768	-1	-1	-1	-1	4	-1024	-768	-1	-1	-1	-1	4		0	0						Untertest1.avi	0	880	547	72	111				0	Content		-72	-111	23892213	1836380675
23909	08:44:28.488	00:00:23.908	1435	-1024	-768	-1	-1	-1	-1	4	-1024	-768	-1	-1	-1	-1	4		0	0						Untertest1.avi	0	880	547	72	111				0	Content		-72	-111	23908837	1836397299
23925	08:44:28.504	00:00:23.925	1436	-1024	-768	-1	-1	-1	-1	4	-1024	-768	-1	-1	-1	-1	4		0	0						Untertest1.avi	0	880	547	72	111				0	Content		-72	-111	23925461	1836413923
23943	08:44:28.522	00:00:23.942	1437	-1024	-768	-1	-1	-1	-1	4	-1024	-768	-1	-1	-1	-1	4		0	0						Untertest1.avi	0	880	547	72	111				0	Content		-72	-111	23942652	1836431114
23960	08:44:28.539	00:00:23.960	1438	-1024	-768	-1	-1	-1	-1	4	-1024	-768	-1	-1	-1	-1	4		0	0						Untertest1.avi	0	880	547	72	111				0	Content		-72	-111	23960022	1836448484
23977	08:44:28.556	00:00:23.977	1439	-1024	-768	-1	-1	-1	-1	4	-1024	-768	-1	-1	-1	-1	4		0	0						Untertest1.avi	0	880	547	72	111				0	Content		-72	-111	23977269	1836465731
23992	08:44:28.571	00:00:23.992	1440	-1024	-768	-1	-1	-1	-1	4	-1024	-768	-1	-1	-1	-1	4		0	0						Untertest1.avi	0	880	547	72	111				0	Content		-72	-111	23992074	1836480536
24009	08:44:28.588	00:00:24.008	1441	-1024	-768	-1	-1	-1	-1	4	-1024	-768	-1	-1	-1	-1	4		0	0						Untertest1.avi	0	880	547	72	111				0	Content		-72	-111	24008821	1836497283
24025	08:44:28.604	00:00:24.025	1442	-1024	-768	-1	-1	-1	-1	4	-1024	-768	-1	-1	-1	-1	4		0	0						Untertest1.avi	0	880	547	72	111				0	Content		-72	-111	24025446	1836513908
24042	08:44:28.621	00:00:24.042	1443	-1024	-768	-1	-1	-1	-1	4	-1024	-768	-1	-1	-1	-1	4		0	0						Untertest1.avi	0	880	547	72	111				0	Content		-72	-111	24042191	1836530653
24059	08:44:28.638	00:00:24.058	1444	-1024	-768	-1	-1	-1	-1	4	-1024	-768	-1	-1	-1	-1	4		0	0						Untertest1.avi	0	880	547	72	111				0	Content		-72	-111	24058690	1836547152
24075	08:44:28.654	00:00:24.075	1445	-1024	-768	-1	-1	-1	-1	4	-1024	-768	-1	-1	-1	-1	4		0	0						Untertest1.avi	0	880	547	72	111				0	Content		-72	-111	24075315	1836563777
24093	08:44:28.672	00:00:24.092	1446	-1024	-768	-1	-1	-1	-1	4	-1024	-768	-1	-1	-1	-1	4		0	0						Untertest1.avi	0	880	547	72	111				0	Content		-72	-111	24092508	1836580970
24110	08:44:28.689	00:00:24.109	1447	-1024	-768	-1	-1	-1	-1	4	-1024	-768	-1	-1	-1	-1	4		0	0						Untertest1.avi	0	880	547	72	111				0	Content		-72	-111	24109894	1836598356
24127	08:44:28.706	00:00:24.127	1448	-1024	-768	-1	-1	-1	-1	4	-1024	-768	-1	-1	-1	-1	4		0	0						Untertest1.avi	0	880	547	72	111				0	Content		-72	-111	24127128	1836615590
24142	08:44:28.721	00:00:24.142	1449	-1024	-768	-1	-1	-1	-1	4	-1024	-768	-1	-1	-1	-1	4		0	0						Untertest1.avi	0	880	547	72	111				0	Content		-72	-111	24142057	1836630519
24159	08:44:28.738	00:00:24.158	1450	-1024	-768	-1	-1	-1	-1	4	-1024	-768	-1	-1	-1	-1	4		0	0						Untertest1.avi	0	880	547	72	111				0	Content		-72	-111	24158681	1836647143
24175	08:44:28.754	00:00:24.175	1451	-1024	-768	-1	-1	-1	-1	4	-1024	-768	-1	-1	-1	-1	4		0	0						Untertest1.avi	0	880	547	72	111				0	Content		-72	-111	24175427	1836663889
24192	08:44:28.771	00:00:24.192	1452	-1024	-768	-1	-1	-1	-1	4	-1024	-768	-1	-1	-1	-1	4		0	0						Untertest1.avi	0	880	547	72	111				0	Content		-72	-111	24192052	1836680514
24209	08:44:28.788	00:00:24.208	1453	-1024	-768	-1	-1	-1	-1	4	-1024	-768	-1	-1	-1	-1	4		0	0						Untertest1.avi	0	880	547	72	111				0	Content		-72	-111	24208677	1836697139
24225	08:44:28.804	00:00:24.225	1454	-1024	-768	-1	-1	-1	-1	4	-1024	-768	-1	-1	-1	-1	4		0	0						Untertest1.avi	0	880	547	72	111				0	Content		-72	-111	24225300	1836713762
24242	08:44:28.821	00:00:24.242	1455	-1024	-768	-1	-1	-1	-1	4	-1024	-768	-1	-1	-1	-1	4		0	0						Untertest1.avi	0	880	547	72	111				0	Content		-72	-111	24242368	1836730830
24260	08:44:28.839	00:00:24.259	1456	-1024	-768	-1	-1	-1	-1	4	-1024	-768	-1	-1	-1	-1	4		0	0						Untertest1.avi	0	880	547	72	111				0	Content		-72	-111	24259742	1836748204
24277	08:44:28.856	00:00:24.276	1457	-1024	-768	-1	-1	-1	-1	4	-1024	-768	-1	-1	-1	-1	4		0	0						Untertest1.avi	0	880	547	72	111				0	Content		-72	-111	24276989	1836765451
24292	08:44:28.871	00:00:24.291	1458	-1024	-768	-1	-1	-1	-1	4	-1024	-768	-1	-1	-1	-1	4		0	0						Untertest1.avi	0	880	547	72	111				0	Content		-72	-111	24291918	1836780380
24309	08:44:28.888	00:00:24.308	1459	-1024	-768	-1	-1	-1	-1	4	-1024	-768	-1	-1	-1	-1	4		0	0						Untertest1.avi	0	880	547	72	111				0	Content		-72	-111	24308543	1836797005
24325	08:44:28.904	00:00:24.325	1460	-1024	-768	-1	-1	-1	-1	4	-1024	-768	-1	-1	-1	-1	4		0	0						Untertest1.avi	0	880	547	72	111				0	Content		-72	-111	24325289	1836813751
24342	08:44:28.921	00:00:24.341	1461	-1024	-768	-1	-1	-1	-1	4	-1024	-768	-1	-1	-1	-1	4		0	0						Untertest1.avi	0	880	547	72	111				0	Content		-72	-111	24341909	1836830371
24359	08:44:28.938	00:00:24.358	1462	-1024	-768	-1	-1	-1	-1	4	-1024	-768	-1	-1	-1	-1	4		0	0						Untertest1.avi	0	880	547	72	111				0	Content		-72	-111	24358534	1836846996
24375	08:44:28.954	00:00:24.375	1463	-1024	-768	-1	-1	-1	-1	4	-1024	-768	-1	-1	-1	-1	4		0	0						Untertest1.avi	0	880	547	72	111				0	Content		-72	-111	24375158	1836863620
24392	08:44:28.971	00:00:24.392	1464	-1024	-768	-1	-1	-1	-1	4	-1024	-768	-1	-1	-1	-1	4		0	0						Untertest1.avi	0	880	547	72	111				0	Content		-72	-111	24392351	1836880813
24410	08:44:28.989	00:00:24.409	1465	-1024	-768	-1	-1	-1	-1	4	-1024	-768	-1	-1	-1	-1	4		0	0						Untertest1.avi	0	880	547	72	111				0	Content		-72	-111	24409725	1836898187
24427	08:44:29.006	00:00:24.426	1466	-1024	-768	-1	-1	-1	-1	4	-1024	-768	-1	-1	-1	-1	4		0	0						Untertest1.avi	0	880	547	72	111				0	Content		-72	-111	24426972	1836915434
24442	08:44:29.021	00:00:24.441	1467	-1024	-768	-1	-1	-1	-1	4	-1024	-768	-1	-1	-1	-1	4		0	0						Untertest1.avi	0	880	547	72	111				0	Content		-72	-111	24441776	1836930238
24459	08:44:29.038	00:00:24.458	1468	-1024	-768	-1	-1	-1	-1	4	-1024	-768	-1	-1	-1	-1	4		0	0						Untertest1.avi	0	880	547	72	111				0	Content		-72	-111	24458527	1836946989
24475	08:44:29.054	00:00:24.475	1469	-1024	-768	-1	-1	-1	-1	4	-1024	-768	-1	-1	-1	-1	4		0	0						Untertest1.avi	0	880	547	72	111				0	Content		-72	-111	24475147	1836963609
24492	08:44:29.071	00:00:24.491	1470	-1024	-768	-1	-1	-1	-1	4	-1024	-768	-1	-1	-1	-1	4		0	0						Untertest1.avi	0	880	547	72	111				0	Content		-72	-111	24491772	1836980234
24508	08:44:29.087	00:00:24.508	1471	-1024	-768	-1	-1	-1	-1	4	-1024	-768	-1	-1	-1	-1	4		0	0						Untertest1.avi	0	880	547	72	111				0	Content		-72	-111	24508391	1836996853
24525	08:44:29.104	00:00:24.525	1472	-1024	-768	-1	-1	-1	-1	4	-1024	-768	-1	-1	-1	-1	4		0	0						Untertest1.avi	0	880	547	72	111				0	Content		-72	-111	24525016	1837013478
24542	08:44:29.121	00:00:24.542	1473	-1024	-768	-1	-1	-1	-1	4	-1024	-768	-1	-1	-1	-1	4		0	0						Untertest1.avi	0	880	547	72	111				0	Content		-72	-111	24542211	1837030673
24560	08:44:29.139	00:00:24.559	1474	-1024	-768	-1	-1	-1	-1	4	-1024	-768	-1	-1	-1	-1	4		0	0						Untertest1.avi	0	880	547	72	111				0	Content		-72	-111	24559580	1837048042
24577	08:44:29.156	00:00:24.576	1475	-1024	-768	-1	-1	-1	-1	4	-1024	-768	-1	-1	-1	-1	4		0	0						Untertest1.avi	0	880	547	72	111				0	Content		-72	-111	24576841	1837065303
24592	08:44:29.171	00:00:24.591	1476	-1024	-768	-1	-1	-1	-1	4	-1024	-768	-1	-1	-1	-1	4		0	0						Untertest1.avi	0	880	547	72	111				0	Content		-72	-111	24591633	1837080095
24608	08:44:29.187	00:00:24.608	1477	-1024	-768	-1	-1	-1	-1	4	-1024	-768	-1	-1	-1	-1	4		0	0						Untertest1.avi	0	880	547	72	111				0	Content		-72	-111	24608383	1837096845
24625	08:44:29.204	00:00:24.625	1478	-1024	-768	-1	-1	-1	-1	4	-1024	-768	-1	-1	-1	-1	4		0	0						Untertest1.avi	0	880	547	72	111				0	Content		-72	-111	24625006	1837113468
24642	08:44:29.221	00:00:24.641	1479	-1024	-768	-1	-1	-1	-1	4	-1024	-768	-1	-1	-1	-1	4		0	0						Untertest1.avi	0	880	547	72	111				0	Content		-72	-111	24641631	1837130093
24658	08:44:29.237	00:00:24.658	1480	-1024	-768	-1	-1	-1	-1	4	-1024	-768	-1	-1	-1	-1	4		0	0						Untertest1.avi	0	880	547	72	111				0	Content		-72	-111	24658254	1837146716
24675	08:44:29.254	00:00:24.675	1481	-1024	-768	-1	-1	-1	-1	4	-1024	-768	-1	-1	-1	-1	4		0	0						Untertest1.avi	0	880	547	72	111				0	Content		-72	-111	24675005	1837163467
24692	08:44:29.271	00:00:24.692	1482	-1024	-768	-1	-1	-1	-1	4	-1024	-768	-1	-1	-1	-1	4		0	0						Untertest1.avi	0	880	547	72	111				0	Content		-72	-111	24692071	1837180533
24709	08:44:29.288	00:00:24.709	1483	-1024	-768	-1	-1	-1	-1	4	-1024	-768	-1	-1	-1	-1	4		0	0						Untertest1.avi	0	880	547	72	111				0	Content		-72	-111	24709446	1837197908
24727	08:44:29.306	00:00:24.726	1484	-1024	-768	-1	-1	-1	-1	4	-1024	-768	-1	-1	-1	-1	4		0	0						Untertest1.avi	0	880	547	72	111				0	Content		-72	-111	24726851	1837215313
24742	08:44:29.321	00:00:24.741	1485	-1024	-768	-1	-1	-1	-1	4	-1024	-768	-1	-1	-1	-1	4		0	0						Untertest1.avi	0	880	547	72	111				0	Content		-72	-111	24741624	1837230086
24758	08:44:29.337	00:00:24.758	1486	-1024	-768	-1	-1	-1	-1	4	-1024	-768	-1	-1	-1	-1	4		0	0						Untertest1.avi	0	880	547	72	111				0	Content		-72	-111	24758246	1837246708
24775	08:44:29.354	00:00:24.774	1487	-1024	-768	-1	-1	-1	-1	4	-1024	-768	-1	-1	-1	-1	4		0	0						Untertest1.avi	0	880	547	72	111				0	Content		-72	-111	24774994	1837263456
24792	08:44:29.371	00:00:24.791	1488	-1024	-768	-1	-1	-1	-1	4	-1024	-768	-1	-1	-1	-1	4		0	0						Untertest1.avi	0	880	547	72	111				0	Content		-72	-111	24791621	1837280083
24808	08:44:29.387	00:00:24.808	1489	-1024	-768	-1	-1	-1	-1	4	-1024	-768	-1	-1	-1	-1	4		0	0						Untertest1.avi	0	880	547	72	111				0	Content		-72	-111	24808243	1837296705
24825	08:44:29.404	00:00:24.824	1490	-1024	-768	-1	-1	-1	-1	4	-1024	-768	-1	-1	-1	-1	4		0	0						Untertest1.avi	0	880	547	72	111				0	Content		-72	-111	24824867	1837313329
24842	08:44:29.421	00:00:24.842	1491	-1024	-768	-1	-1	-1	-1	4	-1024	-768	-1	-1	-1	-1	4		0	0						Untertest1.avi	0	880	547	72	111				0	Content		-72	-111	24842060	1837330522
24859	08:44:29.438	00:00:24.859	1492	-1024	-768	-1	-1	-1	-1	4	-1024	-768	-1	-1	-1	-1	4		0	0						Untertest1.avi	0	880	547	72	111				0	Content		-72	-111	24859309	1837347771
24877	08:44:29.456	00:00:24.876	1493	-1024	-768	-1	-1	-1	-1	4	-1024	-768	-1	-1	-1	-1	4		0	0						Untertest1.avi	0	880	547	72	111				0	Content		-72	-111	24876677	1837365139
24891	08:44:29.470	00:00:24.891	1494	-1024	-768	-1	-1	-1	-1	4	-1024	-768	-1	-1	-1	-1	4		0	0						Untertest1.avi	0	880	547	72	111				0	Content		-72	-111	24891481	1837379943
24908	08:44:29.487	00:00:24.908	1495	-1024	-768	-1	-1	-1	-1	4	-1024	-768	-1	-1	-1	-1	4		0	0						Untertest1.avi	0	880	547	72	111				0	Content		-72	-111	24908106	1837396568
24925	08:44:29.504	00:00:24.924	1496	-1024	-768	-1	-1	-1	-1	4	-1024	-768	-1	-1	-1	-1	4		0	0						Untertest1.avi	0	880	547	72	111				0	Content		-72	-111	24924851	1837413313
24941	08:44:29.520	00:00:24.941	1497	-1024	-768	-1	-1	-1	-1	4	-1024	-768	-1	-1	-1	-1	4		0	0						Untertest1.avi	0	880	547	72	111				0	Content		-72	-111	24941475	1837429937
24958	08:44:29.537	00:00:24.958	1498	-1024	-768	-1	-1	-1	-1	4	-1024	-768	-1	-1	-1	-1	4		0	0						Untertest1.avi	0	880	547	72	111				0	Content		-72	-111	24958097	1837446559
24975	08:44:29.554	00:00:24.974	1499	-1024	-768	-1	-1	-1	-1	4	-1024	-768	-1	-1	-1	-1	4		0	0						Untertest1.avi	0	880	547	72	111				0	Content		-72	-111	24974721	1837463183
24992	08:44:29.571	00:00:24.991	1500	-1024	-768	-1	-1	-1	-1	4	-1024	-768	-1	-1	-1	-1	4		0	0						Untertest1.avi	0	880	547	72	111				0	Content		-72	-111	24991914	1837480376
25009	08:44:29.588	00:00:25.009	1501	-1024	-768	-1	-1	-1	-1	4	-1024	-768	-1	-1	-1	-1	4		0	0						Untertest1.avi	0	880	547	72	111				0	Content		-72	-111	25009290	1837497752
25027	08:44:29.606	00:00:25.026	1502	-1024	-768	-1	-1	-1	-1	4	-1024	-768	-1	-1	-1	-1	4		0	0						Untertest1.avi	0	880	547	72	111				0	Content		-72	-111	25026536	1837514998
25041	08:44:29.620	00:00:25.041	1503	-1024	-768	-1	-1	-1	-1	4	-1024	-768	-1	-1	-1	-1	4		0	0						Untertest1.avi	0	880	547	72	111				0	Content		-72	-111	25041341	1837529803
25058	08:44:29.637	00:00:25.058	1504	-1024	-768	-1	-1	-1	-1	4	-1024	-768	-1	-1	-1	-1	4		0	0						Untertest1.avi	0	880	547	72	111				0	Content		-72	-111	25058089	1837546551
25075	08:44:29.654	00:00:25.074	1505	-1024	-768	-1	-1	-1	-1	4	-1024	-768	-1	-1	-1	-1	4		0	0						Untertest1.avi	0	880	547	72	111				0	Content		-72	-111	25074713	1837563175
25091	08:44:29.670	00:00:25.091	1506	-1024	-768	-1	-1	-1	-1	4	-1024	-768	-1	-1	-1	-1	4		0	0						Untertest1.avi	0	880	547	72	111				0	Content		-72	-111	25091334	1837579796
25108	08:44:29.687	00:00:25.107	1507	-1024	-768	-1	-1	-1	-1	4	-1024	-768	-1	-1	-1	-1	4		0	0						Untertest1.avi	0	880	547	72	111				0	Content		-72	-111	25107958	1837596420
25125	08:44:29.704	00:00:25.124	1508	-1024	-768	-1	-1	-1	-1	4	-1024	-768	-1	-1	-1	-1	4		0	0						Untertest1.avi	0	880	547	72	111				0	Content		-72	-111	25124586	1837613048
25142	08:44:29.721	00:00:25.141	1509	-1024	-768	-1	-1	-1	-1	4	-1024	-768	-1	-1	-1	-1	4		0	0						Untertest1.avi	0	880	547	72	111				0	Content		-72	-111	25141776	1837630238
25159	08:44:29.738	00:00:25.159	1510	-1024	-768	-1	-1	-1	-1	4	-1024	-768	-1	-1	-1	-1	4		0	0						Untertest1.avi	0	880	547	72	111				0	Content		-72	-111	25159151	1837647613
25176	08:44:29.755	00:00:25.176	1511	-1024	-768	-1	-1	-1	-1	4	-1024	-768	-1	-1	-1	-1	4		0	0						Untertest1.avi	0	880	547	72	111				0	Content		-72	-111	25176399	1837664861
25191	08:44:29.770	00:00:25.191	1512	-1024	-768	-1	-1	-1	-1	4	-1024	-768	-1	-1	-1	-1	4		0	0						Untertest1.avi	0	880	547	72	111				0	Content		-72	-111	25191327	1837679789
25208	08:44:29.787	00:00:25.207	1513	-1024	-768	-1	-1	-1	-1	4	-1024	-768	-1	-1	-1	-1	4		0	0						Untertest1.avi	0	880	547	72	111				0	Content		-72	-111	25207950	1837696412
25225	08:44:29.804	00:00:25.224	1514	-1024	-768	-1	-1	-1	-1	4	-1024	-768	-1	-1	-1	-1	4		0	0						Untertest1.avi	0	880	547	72	111				0	Content		-72	-111	25224700	1837713162
25241	08:44:29.820	00:00:25.241	1515	-1024	-768	-1	-1	-1	-1	4	-1024	-768	-1	-1	-1	-1	4		0	0						Untertest1.avi	0	880	547	72	111				0	Content		-72	-111	25241322	1837729784
25258	08:44:29.837	00:00:25.257	1516	-1024	-768	-1	-1	-1	-1	4	-1024	-768	-1	-1	-1	-1	4		0	0						Untertest1.avi	0	880	547	72	111				0	Content		-72	-111	25257945	1837746407
25275	08:44:29.854	00:00:25.274	1517	-1024	-768	-1	-1	-1	-1	4	-1024	-768	-1	-1	-1	-1	4		0	0						Untertest1.avi	0	880	547	72	111				0	Content		-72	-111	25274571	1837763033
25292	08:44:29.871	00:00:25.291	1518	-1024	-768	-1	-1	-1	-1	4	-1024	-768	-1	-1	-1	-1	4		0	0						Untertest1.avi	0	880	547	72	111				0	Content		-72	-111	25291639	1837780101
25309	08:44:29.888	00:00:25.309	1519	-1024	-768	-1	-1	-1	-1	4	-1024	-768	-1	-1	-1	-1	4		0	0						Untertest1.avi	0	880	547	72	111				0	Content		-72	-111	25309012	1837797474
25326	08:44:29.905	00:00:25.326	1520	-1024	-768	-1	-1	-1	-1	4	-1024	-768	-1	-1	-1	-1	4		0	0						Untertest1.avi	0	880	547	72	111				0	Content		-72	-111	25326385	1837814847
25341	08:44:29.920	00:00:25.341	1521	-1024	-768	-1	-1	-1	-1	4	-1024	-768	-1	-1	-1	-1	4		0	0						Untertest1.avi	0	880	547	72	111				0	Content		-72	-111	25341187	1837829649
25358	08:44:29.937	00:00:25.357	1522	-1024	-768	-1	-1	-1	-1	4	-1024	-768	-1	-1	-1	-1	4		0	0						Untertest1.avi	0	880	547	72	111				0	Content		-72	-111	25357810	1837846272
25375	08:44:29.954	00:00:25.374	1523	-1024	-768	-1	-1	-1	-1	4	-1024	-768	-1	-1	-1	-1	4		0	0						Untertest1.avi	0	880	547	72	111				0	Content		-72	-111	25374561	1837863023
25391	08:44:29.970	00:00:25.391	1524	-1024	-768	-1	-1	-1	-1	4	-1024	-768	-1	-1	-1	-1	4		0	0						Untertest1.avi	0	880	547	72	111				0	Content		-72	-111	25391184	1837879646
25408	08:44:29.987	00:00:25.407	1525	-1024	-768	-1	-1	-1	-1	4	-1024	-768	-1	-1	-1	-1	4		0	0						Untertest1.avi	0	880	547	72	111				0	Content		-72	-111	25407806	1837896268
25424	08:44:30.003	00:00:25.424	1526	-1024	-768	-1	-1	-1	-1	4	-1024	-768	-1	-1	-1	-1	4		0	0						Untertest1.avi	0	880	547	72	111				0	Content		-72	-111	25424428	1837912890
25442	08:44:30.021	00:00:25.441	1527	-1024	-768	-1	-1	-1	-1	4	-1024	-768	-1	-1	-1	-1	4		0	0						Untertest1.avi	0	880	547	72	111				0	Content		-72	-111	25441623	1837930085
25459	08:44:30.038	00:00:25.458	1528	-1024	-768	-1	-1	-1	-1	4	-1024	-768	-1	-1	-1	-1	4		0	0						Untertest1.avi	0	880	547	72	111				0	Content		-72	-111	25458994	1837947456
25476	08:44:30.055	00:00:25.476	1529	-1024	-768	-1	-1	-1	-1	4	-1024	-768	-1	-1	-1	-1	4		0	0						Untertest1.avi	0	880	547	72	111				0	Content		-72	-111	25476244	1837964706
25491	08:44:30.070	00:00:25.491	1530	617,989	465,7345	0,3481801	0,5754396	581,5312	3,547134	3	617,989	465,7345	0,3481801	0,5754396	581,5312	3,547134	1	24	618	466						Untertest1.avi	0	880	547	72	111	546	355	17	0	Content		546	355	25491048	1837979510
25508	08:44:30.087	00:00:25.507	1531	-1024	-768	-1	-1	-1	-1	4	-1024	-768	-1	-1	-1	-1	4		0	0						Untertest1.avi	0	880	547	72	111				0	Content		-72	-111	25507797	1837996259
25524	08:44:30.103	00:00:25.524	1532	-1024	-768	-1	-1	-1	-1	4	-1024	-768	-1	-1	-1	-1	4		0	0						Untertest1.avi	0	880	547	72	111				0	Content		-72	-111	25524411	1838012873
25541	08:44:30.120	00:00:25.541	1533	-1024	-768	-1	-1	-1	-1	4	-1024	-768	-1	-1	-1	-1	4		0	0						Untertest1.avi	0	880	547	72	111				0	Content		-72	-111	25541044	1838029506
25558	08:44:30.137	00:00:25.557	1534	-1024	-768	-1	-1	-1	-1	4	-1024	-768	-1	-1	-1	-1	4		0	0						Untertest1.avi	0	880	547	72	111				0	Content		-72	-111	25557683	1838046145
25574	08:44:30.153	00:00:25.574	1535	-1024	-768	-1	-1	-1	-1	4	-1024	-768	-1	-1	-1	-1	4		0	0						Untertest1.avi	0	880	547	72	111				0	Content		-72	-111	25574291	1838062753
25591	08:44:30.170	00:00:25.591	1536	-1024	-768	-1	-1	-1	-1	4	-1024	-768	-1	-1	-1	-1	4		0	0						Untertest1.avi	0	880	547	72	111				0	Content		-72	-111	25591038	1838079500
25608	08:44:30.187	00:00:25.607	1537	-1024	-768	-1	-1	-1	-1	4	-1024	-768	-1	-1	-1	-1	4		0	0						Untertest1.avi	0	880	547	72	111				0	Content		-72	-111	25607675	1838096137
25624	08:44:30.203	00:00:25.624	1538	-1024	-768	-1	-1	-1	-1	4	-1024	-768	-1	-1	-1	-1	4		0	0						Untertest1.avi	0	880	547	72	111				0	Content		-72	-111	25624290	1838112752
25641	08:44:30.220	00:00:25.640	1539	-1024	-768	-1	-1	-1	-1	4	-1024	-768	-1	-1	-1	-1	4		0	0						Untertest1.avi	0	880	547	72	111				0	Content		-72	-111	25640912	1838129374
25658	08:44:30.237	00:00:25.657	1540	-1024	-768	-1	-1	-1	-1	4	-1024	-768	-1	-1	-1	-1	4		0	0						Untertest1.avi	0	880	547	72	111				0	Content		-72	-111	25657689	1838146151
25674	08:44:30.253	00:00:25.674	1541	-1024	-768	-1	-1	-1	-1	4	-1024	-768	-1	-1	-1	-1	4		0	0						Untertest1.avi	0	880	547	72	111				0	Content		-72	-111	25674294	1838162756
25691	08:44:30.270	00:00:25.690	1542	-1024	-768	-1	-1	-1	-1	4	-1024	-768	-1	-1	-1	-1	4		0	0						Untertest1.avi	0	880	547	72	111				0	Content		-72	-111	25690962	1838179424
25708	08:44:30.287	00:00:25.707	1543	-1024	-768	-1	-1	-1	-1	4	-1024	-768	-1	-1	-1	-1	4		0	0						Untertest1.avi	0	880	547	72	111				0	Content		-72	-111	25707570	1838196032
25724	08:44:30.303	00:00:25.724	1544	-1024	-768	-1	-1	-1	-1	4	-1024	-768	-1	-1	-1	-1	4		0	0						Untertest1.avi	0	880	547	72	111				0	Content		-72	-111	25724286	1838212748
25741	08:44:30.320	00:00:25.740	1545	-1024	-768	-1	-1	-1	-1	4	-1024	-768	-1	-1	-1	-1	4		0	0						Untertest1.avi	0	880	547	72	111				0	Content		-72	-111	25740911	1838229373
25758	08:44:30.337	00:00:25.757	1546	-1024	-768	-1	-1	-1	-1	4	-1024	-768	-1	-1	-1	-1	4		0	0						Untertest1.avi	0	880	547	72	111				0	Content		-72	-111	25757578	1838246040
25774	08:44:30.353	00:00:25.774	1547	-1024	-768	-1	-1	-1	-1	4	-1024	-768	-1	-1	-1	-1	4		0	0						Untertest1.avi	0	880	547	72	111				0	Content		-72	-111	25774159	1838262621
25791	08:44:30.370	00:00:25.790	1548	658,3626	348,0884	0,4815286	0,5143935	581,2786	3,693144	1	658,3626	348,0884	0,4815286	0,5143935	581,2786	3,693144	3	25	658	348						Untertest1.avi	0	880	547	72	111	595	258	300	0	Content		586	237	25790904	1838279366
25808	08:44:30.387	00:00:25.807	1549	651,3682	352,1879	0,4819674	0,514455	583,2736	3,738003	0	720,6982	384,0189	0,3471866	0,5756723	588,7402	3,637439	0	25	686	368						Untertest1.avi	0	880	547	72	111	595	258	300	0	Content		614	257	25807533	1838295995
25824	08:44:30.403	00:00:25.824	1550	584,122	354,2062	0,4813406	0,5146632	579,7285	3,713008	0	714,0841	379,8516	0,3471032	0,5758671	588,5903	3,630949	0	25	649	367						Untertest1.avi	0	880	547	72	111	595	258	300	0	Content		577	256	25824155	1838312617
25841	08:44:30.420	00:00:25.840	1551	621,1952	352,3932	0,4812637	0,5145904	579,4612	3,75344	0	724,4509	382,1063	0,3468879	0,576019	588,6064	3,648195	0	25	673	367						Untertest1.avi	0	880	547	72	111	595	258	300	0	Content		601	256	25840778	1838329240
25858	08:44:30.437	00:00:25.857	1552	618,9302	354,0458	0,4810767	0,5145265	579,3285	3,759567	0	725,9246	382,9221	0,3467324	0,5761352	588,6066	3,66323	0	25	672	368						Untertest1.avi	0	880	547	72	111	595	258	300	0	Content		600	257	25857528	1838345990
25874	08:44:30.453	00:00:25.874	1553	613,5995	359,0948	0,4809303	0,5144889	579,3995	3,804926	0	715,5916	384,5466	0,3465912	0,5763171	588,5462	3,659184	0	25	665	372						Untertest1.avi	0	880	547	72	111	595	258	300	0	Content		593	261	25874152	1838362614
25891	08:44:30.470	00:00:25.890	1554	607,6091	349,642	0,4808339	0,5144253	579,4321	3,828982	0	720,851	390,3449	0,3464117	0,5764975	588,4513	3,707992	0	25	664	370						Untertest1.avi	0	880	547	72	111	595	258	300	0	Content		592	259	25890777	1838379239
25907	08:44:30.486	00:00:25.907	1555	614,8705	354,8806	0,4807703	0,5143695	579,3188	3,831661	0	723,1861	388,303	0,3463136	0,5766681	588,5082	3,731634	0	25	669	372						Untertest1.avi	0	880	547	72	111	595	258	300	0	Content		597	261	25907401	1838395863
25924	08:44:30.503	00:00:25.924	1556	610,5503	356,2142	0,4807523	0,5143514	579,2396	3,879371	0	728,8601	383,5302	0,3462856	0,5768452	588,4568	3,742316	0	25	670	370						Untertest1.avi	0	880	547	72	111	595	258	300	0	Content		598	259	25924151	1838412613
25941	08:44:30.520	00:00:25.940	1557	613,0759	351,5782	0,4807573	0,5143878	579,229	3,840283	0	724,2538	382,6889	0,3462618	0,5769732	588,4501	3,693972	0	25	669	367						Untertest1.avi	0	880	547	72	111	595	258	300	0	Content		597	256	25940775	1838429237
25957	08:44:30.536	00:00:25.957	1558	614,6405	357,3302	0,4807617	0,5144798	579,2416	3,887749	0	718,8802	379,8879	0,3462568	0,5770952	588,4482	3,770875	0	25	667	369						Untertest1.avi	0	880	547	72	111	595	258	300	0	Content		595	258	25957399	1838445861
25974	08:44:30.553	00:00:25.974	1559	614,8792	353,0105	0,4807549	0,5145827	579,2491	3,902559	0	724,2497	383,2315	0,3462074	0,5771796	588,4304	3,801341	0	25	670	368						Untertest1.avi	0	880	547	72	111	595	258	300	0	Content		598	257	25974146	1838462608
25991	08:44:30.570	00:00:25.990	1560	610,9643	356,4883	0,4807377	0,5146365	579,2217	3,901965	0	720,4491	381,4529	0,3461503	0,5771961	588,3183	3,755941	0	25	666	369						Untertest1.avi	0	880	547	72	111	595	258	300	0	Content		594	258	25990772	1838479234
26007	08:44:30.586	00:00:26.007	1561	604,1694	354,8994	0,4806622	0,5146442	579,0965	3,921047	0	727,8459	388,254	0,3460418	0,5772031	588,2311	3,808639	0	25	666	372						Untertest1.avi	0	880	547	72	111	595	258	300	0	Content		594	261	26007395	1838495857
26024	08:44:30.603	00:00:26.024	1562	609,7562	353,8826	0,480565	0,5146391	579,1581	3,934914	0	722,2021	385,9003	0,3459223	0,5772176	588,2593	3,780614	0	25	666	370						Untertest1.avi	0	880	547	72	111	595	258	300	0	Content		594	259	26024020	1838512482
26041	08:44:30.620	00:00:26.040	1563	611,5724	354,8733	0,4804985	0,5146304	579,1554	3,921071	0	726,6871	388,0737	0,3458361	0,5772704	588,3736	3,790276	0	25	669	371						Untertest1.avi	0	880	547	72	111	595	258	300	0	Content		597	260	26040655	1838529117
26057	08:44:30.636	00:00:26.057	1564	609,5135	352,1931	0,4804602	0,5146411	579,2208	3,967599	0	731,4341	385,7169	0,34579	0,5773028	588,3679	3,842631	0	25	670	369						Untertest1.avi	0	880	547	72	111	595	258	300	0	Content		598	258	26057394	1838545856
26074	08:44:30.653	00:00:26.074	1565	575,6022	339,2538	0,4809795	0,5140291	579,1545	3,970018	0	686,9509	370,1843	0,346193	0,576853	588,1407	3,815136	0	25	631	355						Untertest1.avi	0	880	547	72	111	595	258	300	0	Content		559	244	26074017	1838562479
26091	08:44:30.670	00:00:26.090	1566	491,5663	284,2561	0,4827013	0,512	579,1387	4,01739	0	578,1073	317,5324	0,3478073	0,5751913	587,8013	3,921093	0	26	535	301						Untertest1.avi	0	880	547	72	111	342	95	300	0	Content		463	190	26090656	1838579118
26107	08:44:30.686	00:00:26.107	1567	417,8805	232,3383	0,4841	0,5102566	579,1358	4,039597	0	503,5906	254,4517	0,3491227	0,5737886	587,7429	3,941778	0	26	461	243						Untertest1.avi	0	880	547	72	111	342	95	300	0	Content		389	132	26107391	1838595853
26124	08:44:30.703	00:00:26.124	1568	392,875	198,4573	0,4846562	0,5093752	579,2224	4,037447	0	460,2918	217,924	0,3496208	0,5730165	587,7156	3,979888	0	26	427	208						Untertest1.avi	0	880	547	72	111	342	95	300	0	Content		355	97	26124015	1838612477
26141	08:44:30.720	00:00:26.140	1569	382,1614	186,0188	0,4848181	0,5092522	579,3104	4,034187	0	441,6004	216,2517	0,3496322	0,5729904	587,7072	3,971797	0	26	412	201						Untertest1.avi	0	880	547	72	111	342	95	300	0	Content		340	90	26140655	1838629117
26157	08:44:30.736	00:00:26.157	1570	383,1524	190,813	0,4847165	0,5094348	579,2484	4,032807	0	445,3423	222,5922	0,3493561	0,5732147	587,3682	3,984648	0	26	414	207						Untertest1.avi	0	880	547	72	111	342	95	300	0	Content		342	96	26157264	1838645726
26174	08:44:30.753	00:00:26.174	1571	389,6294	194,8851	0,4846303	0,5094346	579,0347	4,033459	0	451,3354	220,1012	0,3491323	0,5733192	587,606	3,964312	0	26	420	207						Untertest1.avi	0	880	547	72	111	342	95	300	0	Content		348	96	26174013	1838662475
26191	08:44:30.770	00:00:26.190	1572	376,5226	195,7876	0,4845511	0,5093987	578,8713	4,00594	0	451,3763	217,885	0,3489279	0,5733891	587,2441	4,01213	0	26	414	207						Untertest1.avi	0	880	547	72	111	342	95	300	0	Content		342	96	26190650	1838679112
26207	08:44:30.786	00:00:26.207	1573	387,3655	192,7809	0,4844741	0,5093307	578,8664	3,998435	0	441,1745	215,0179	0,3487457	0,5733693	587,4177	3,931497	0	26	414	204						Untertest1.avi	0	880	547	72	111	342	95	300	0	Content		342	93	26207262	1838695724
26224	08:44:30.803	00:00:26.223	1574	374,9966	194,3962	0,484374	0,5093094	579,0071	4,039956	0	444,7474	213,7948	0,3485653	0,5734361	587,3472	3,938532	0	26	410	204						Untertest1.avi	0	880	547	72	111	342	95	300	0	Content		338	93	26223887	1838712349
26241	08:44:30.820	00:00:26.240	1575	379,6374	192,5648	0,48424	0,509376	579,037	3,996505	0	444,651	213,1127	0,3484203	0,5735402	587,1099	3,961539	0	26	412	203						Untertest1.avi	0	880	547	72	111	342	95	300	0	Content		340	92	26240664	1838729126
26257	08:44:30.836	00:00:26.257	1576	370,911	201,9079	0,4841233	0,5094291	578,8434	4,025013	0	446,4186	217,2007	0,3482287	0,5736469	587,2751	3,937435	0	26	409	210						Untertest1.avi	0	880	547	72	111	342	95	300	0	Content		337	99	26257261	1838745723
26274	08:44:30.853	00:00:26.273	1577	381,604	192,9842	0,48405	0,5094566	578,6439	3,964476	0	447,3615	217,4826	0,3480759	0,5736702	587,2349	3,927003	0	26	414	205						Untertest1.avi	0	880	547	72	111	342	95	300	0	Content		342	94	26273886	1838762348
26291	08:44:30.870	00:00:26.290	1578	381,7983	191,121	0,4840096	0,5094241	578,653	3,942838	0	438,1993	212,966	0,3479857	0,5736144	587,0715	3,92137	0	26	410	202						Untertest1.avi	0	880	547	72	111	342	95	300	0	Content		338	91	26290512	1838778974
26307	08:44:30.886	00:00:26.307	1579	382,8067	188,3757	0,4840328	0,5094609	578,6406	3,903611	0	441,1151	219,3158	0,3479658	0,5736142	587,0696	3,851712	0	26	412	204						Untertest1.avi	0	880	547	72	111	342	95	300	0	Content		340	93	26307258	1838795720
26324	08:44:30.903	00:00:26.323	1580	390,1013	193,247	0,4840802	0,5094683	578,6976	3,87096	0	441,7167	215,9402	0,3479902	0,5736267	587,0352	3,936139	0	26	416	205						Untertest1.avi	0	880	547	72	111	342	95	300	0	Content		344	94	26323883	1838812345
26341	08:44:30.920	00:00:26.340	1581	381,476	196,7735	0,4841652	0,5094311	578,8792	3,867868	0	444,0579	215,4511	0,348035	0,5735625	587,1069	3,827803	0	26	413	206						Untertest1.avi	0	880	547	72	111	342	95	300	0	Content		341	95	26340505	1838828967
26357	08:44:30.936	00:00:26.357	1582	378,1919	194,8319	0,484252	0,5094346	578,9542	3,9171	0	448,3222	215,8745	0,3480847	0,5735455	587,2045	3,817333	0	26	413	205						Untertest1.avi	0	880	547	72	111	342	95	300	0	Content		341	94	26357130	1838845592
26374	08:44:30.953	00:00:26.373	1583	399,3002	206,9896	0,4840261	0,5099745	578,6257	3,822954	0	471,5783	237,9533	0,3479747	0,5739277	587,0457	3,802203	0	26	435	222						Untertest1.avi	0	880	547	72	111	342	95	300	0	Content		363	111	26373877	1838862339
26391	08:44:30.970	00:00:26.390	1584	459,4693	269,1168	0,4825895	0,5118317	578,8287	3,805291	0	554,4384	299,9511	0,3471705	0,5752321	587,6828	3,757678	0	27	507	285						Untertest1.avi	0	880	547	72	111	453	209	283	0	Content		435	174	26390503	1838878965
26407	08:44:30.986	00:00:26.407	1585	494,4672	301,8135	0,4819267	0,5129983	579,0661	3,768908	0	578,0936	334,2107	0,3468649	0,575789	587,6322	3,698433	0	27	536	318						Untertest1.avi	0	880	547	72	111	453	209	283	0	Content		464	207	26407126	1838895588
26424	08:44:31.003	00:00:26.423	1586	494,1904	302,4947	0,4822441	0,512823	579,0707	3,698953	0	563,4539	339,0785	0,3471596	0,5755792	587,746	3,70435	0	27	529	321						Untertest1.avi	0	880	547	72	111	453	209	283	0	Content		457	210	26423750	1838912212
26440	08:44:31.019	00:00:26.440	1587	486,0831	302,3442	0,4823704	0,512655	579,0714	3,743694	0	556,4258	335,5214	0,347185	0,5754198	587,7034	3,660453	0	27	521	319						Untertest1.avi	0	880	547	72	111	453	209	283	0	Content		449	208	26440499	1838928961
26457	08:44:31.036	00:00:26.457	1588	486,0666	302,8831	0,4825161	0,5125852	578,8679	3,680202	0	568,7045	340,8445	0,3472295	0,5753526	587,6846	3,592465	0	27	527	322						Untertest1.avi	0	880	547	72	111	453	209	283	0	Content		455	211	26457122	1838945584
26474	08:44:31.053	00:00:26.473	1589	477,7225	304,1727	0,4826337	0,5125091	578,8426	3,647578	0	568,9977	337,5251	0,3472865	0,5753148	587,6558	3,602999	0	27	523	321						Untertest1.avi	0	880	547	72	111	453	209	283	0	Content		451	210	26473745	1838962207
26490	08:44:31.069	00:00:26.490	1590	488,81	299,1501	0,4827016	0,5124582	578,9719	3,619763	0	564,1733	335,943	0,3473226	0,5753223	587,6045	3,587539	0	27	526	318						Untertest1.avi	0	880	547	72	111	453	209	283	0	Content		454	207	26490373	1838978835
26507	08:44:31.086	00:00:26.507	1591	483,104	305,333	0,4827532	0,5124345	579,0002	3,571606	0	562,4286	336,6049	0,3473745	0,5753825	587,5187	3,563044	0	27	523	321						Untertest1.avi	0	880	547	72	111	453	209	283	0	Content		451	210	26507120	1838995582
26524	08:44:31.103	00:00:26.523	1592	484,3544	309,126	0,4828228	0,5124039	579,0134	3,559361	0	559,2341	333,4547	0,347403	0,575431	587,4941	3,507359	0	27	522	321						Untertest1.avi	0	880	547	72	111	453	209	283	0	Content		450	210	26523744	1839012206
26540	08:44:31.119	00:00:26.540	1593	484,6202	310,8692	0,4828464	0,5123454	578,9999	3,519272	0	562,4317	333,0223	0,3473997	0,5753847	587,5181	3,462656	0	27	524	322						Untertest1.avi	0	880	547	72	111	453	209	283	0	Content		452	211	26540367	1839028829
26557	08:44:31.136	00:00:26.556	1594	482,6206	305,8962	0,4828884	0,5123249	578,9916	3,548139	0	568,5998	334,1998	0,3474082	0,5753212	587,5421	3,474924	0	27	526	320						Untertest1.avi	0	880	547	72	111	453	209	283	0	Content		454	209	26556994	1839045456
26574	08:44:31.153	00:00:26.573	1595	485,7649	305,7073	0,4829776	0,5123794	578,8251	3,517498	0	562,9608	334,5736	0,347474	0,575313	587,5685	3,484248	0	27	524	320						Untertest1.avi	0	880	547	72	111	453	209	283	0	Content		452	209	26573741	1839062203
26590	08:44:31.169	00:00:26.590	1596	487,3343	306,5522	0,4831038	0,5124525	578,772	3,512093	0	568,2249	337,378	0,3475575	0,5753225	587,5419	3,458304	0	27	528	322						Untertest1.avi	0	880	547	72	111	453	209	283	0	Content		456	211	26590365	1839078827
26607	08:44:31.186	00:00:26.606	1597	480,565	303,2181	0,4832368	0,5123989	578,9561	3,496681	0	562,5295	336,6583	0,3476311	0,5752842	587,6452	3,463827	0	27	522	320						Untertest1.avi	0	880	547	72	111	453	209	283	0	Content		450	209	26606989	1839095451
26624	08:44:31.203	00:00:26.623	1598	481,5967	304,1747	0,4833682	0,5122925	578,9616	3,503731	0	563,506	333,2379	0,34771	0,5752293	587,7206	3,471031	0	27	523	319						Untertest1.avi	0	880	547	72	111	453	209	283	0	Content		451	208	26623618	1839112080
26640	08:44:31.219	00:00:26.640	1599	484,558	302,1959	0,4834697	0,5122639	578,8036	3,479514	0	570,8396	334,0109	0,3478034	0,575207	587,6805	3,415332	0	27	528	318						Untertest1.avi	0	880	547	72	111	453	209	283	0	Content		456	207	26640362	1839128824
26657	08:44:31.236	00:00:26.656	1600	479,6277	307,3676	0,4834734	0,5122586	578,8038	3,518823	0	572,1791	337,5031	0,3478073	0,5751659	587,6608	3,449521	0	27	526	322						Untertest1.avi	0	880	547	72	111	453	209	283	0	Content		454	211	26656988	1839145450
26674	08:44:31.253	00:00:26.673	1601	517,6822	297,2616	0,4826649	0,5122889	578,848	3,529969	0	623,6329	337,3964	0,3473785	0,5749303	587,7868	3,438797	0	28	571	317						Untertest1.avi	0	880	547	72	111	507	205	516	0	Content		499	206	26673612	1839162074
26690	08:44:31.269	00:00:26.690	1602	525,5002	292,4529	0,482452	0,512259	578,9646	3,494808	0	636,6021	336,1433	0,3472041	0,5747586	587,9291	3,430214	0	28	581	314						Untertest1.avi	0	880	547	72	111	507	205	516	0	Content		509	203	26690362	1839178824
26707	08:44:31.286	00:00:26.706	1603	527,9864	298,6635	0,4825856	0,5122907	578,8287	3,478191	0	627,8062	334,0924	0,3472311	0,5748457	587,915	3,445415	0	28	578	316						Untertest1.avi	0	880	547	72	111	507	205	516	0	Content		506	205	26706981	1839195443
26724	08:44:31.303	00:00:26.723	1604	530,4432	297,3538	0,4825914	0,5123261	578,7861	3,451275	0	638,8758	334,1972	0,34721	0,5749212	587,9451	3,417216	0	28	585	316						Untertest1.avi	0	880	547	72	111	507	205	516	0	Content		513	205	26723607	1839212069
26740	08:44:31.319	00:00:26.740	1605	537,2435	297,118	0,4826332	0,5122883	578,8271	3,466703	0	619,4438	329,7493	0,3472039	0,5749267	587,9409	3,530124	0	28	578	313						Untertest1.avi	0	880	547	72	111	507	205	516	0	Content		506	202	26740231	1839228693
26757	08:44:31.336	00:00:26.756	1606	521,9055	297,0128	0,4826444	0,5123193	578,8881	3,551737	0	628,7641	333,7957	0,3471904	0,5749838	587,9598	3,500538	0	28	575	315						Untertest1.avi	0	880	547	72	111	507	205	516	0	Content		503	204	26756985	1839245447
26774	08:44:31.353	00:00:26.773	1607	523,6872	292,1266	0,4826224	0,5123208	578,7879	3,578091	0	632,6801	332,0177	0,347165	0,5750131	587,9168	3,487408	0	28	578	312						Untertest1.avi	0	880	547	72	111	507	205	516	0	Content		506	201	26773609	1839262071
26790	08:44:31.369	00:00:26.790	1608	533,9926	296,3152	0,4825844	0,5123145	578,7645	3,551461	0	626,7014	333,835	0,3471379	0,5750201	587,8528	3,56505	0	28	580	315						Untertest1.avi	0	880	547	72	111	507	205	516	0	Content		508	204	26790228	1839278690
26807	08:44:31.386	00:00:26.806	1609	526,8716	300,4218	0,4825326	0,5123225	578,7686	3,568734	0	629,2139	329,1902	0,3470865	0,575031	587,7697	3,58349	0	28	578	315						Untertest1.avi	0	880	547	72	111	507	205	516	0	Content		506	204	26806854	1839295316
26824	08:44:31.403	00:00:26.823	1610	528,6184	297,6322	0,4824606	0,5123665	578,8965	3,594882	0	630,8698	338,226	0,3469679	0,5751147	587,7778	3,6284	0	28	580	318						Untertest1.avi	0	880	547	72	111	507	205	516	0	Content		508	207	26823605	1839312067
26840	08:44:31.419	00:00:26.840	1611	520,9798	296,5014	0,4823433	0,5124533	578,965	3,665036	0	635,0665	333,1692	0,3468125	0,5751968	587,9427	3,560315	0	28	578	315						Untertest1.avi	0	880	547	72	111	507	205	516	0	Content		506	204	26840227	1839328689
26857	08:44:31.436	00:00:26.856	1612	522,1173	295,8661	0,4822231	0,512504	578,9004	3,667534	0	652,7039	337,0869	0,3458991	0,5752752	581,3635	3,565215	0	28	587	316						Untertest1.avi	0	880	547	72	111	507	205	516	0	Content		515	205	26856852	1839345314
26873	08:44:31.452	00:00:26.873	1613	530,39	302,6465	0,4821662	0,5124833	578,767	3,665007	0	629,5406	331,6177	0,3466531	0,5753288	587,8481	3,682535	0	28	580	317						Untertest1.avi	0	880	547	72	111	507	205	516	0	Content		508	206	26873475	1839361937
26890	08:44:31.469	00:00:26.890	1614	520,9315	296,3177	0,4821562	0,5123696	578,7496	3,717138	0	629,2109	336,5173	0,346648	0,5752859	587,7899	3,65086	0	28	575	316						Untertest1.avi	0	880	547	72	111	507	205	516	0	Content		503	205	26890223	1839378685
26907	08:44:31.486	00:00:26.906	1615	519,6724	299,8624	0,482212	0,5122387	578,7924	3,778829	0	623,5287	332,6367	0,3466583	0,5752373	587,8386	3,704588	0	28	572	316						Untertest1.avi	0	880	547	72	111	507	205	516	0	Content		500	205	26906848	1839395310
26923	08:44:31.502	00:00:26.923	1616	526,0975	297,8291	0,4822685	0,5121273	578,8926	3,777503	0	635,1226	334,796	0,3466703	0,5751178	587,8703	3,691798	0	28	581	316						Untertest1.avi	0	880	547	72	111	507	205	516	0	Content		509	205	26923472	1839411934
26940	08:44:31.519	00:00:26.940	1617	519,5612	296,7421	0,4822712	0,5120391	578,9838	3,807978	0	625,5073	335,7252	0,3466727	0,5750058	587,9196	3,770203	0	28	573	316						Untertest1.avi	0	880	547	72	111	507	205	516	0	Content		501	205	26940096	1839428558
26957	08:44:31.536	00:00:26.956	1618	520,454	304,109	0,4822402	0,5119445	578,9453	3,834484	0	633,2375	335,9982	0,3466613	0,5749067	587,8745	3,794674	0	28	577	320						Untertest1.avi	0	880	547	72	111	507	205	516	0	Content		505	209	26956843	1839445305
26973	08:44:31.552	00:00:26.973	1619	524,131	298,4956	0,4822001	0,5118924	578,894	3,838579	0	637,638	335,4746	0,3466294	0,5748146	587,8151	3,793531	0	28	581	317						Untertest1.avi	0	880	547	72	111	507	205	516	0	Content		509	206	26973468	1839461930
26990	08:44:31.569	00:00:26.990	1620	525,4076	300,8685	0,4821712	0,5119228	578,7565	3,884936	0	632,8977	334,9773	0,3466118	0,574868	587,7532	3,803385	0	28	579	318						Untertest1.avi	0	880	547	72	111	507	205	516	0	Content		507	207	26990092	1839478554
27007	08:44:31.586	00:00:27.006	1621	527,502	301,2204	0,4821659	0,5118698	578,7759	3,89702	0	634,8447	333,7789	0,3466046	0,5748515	587,7505	3,796305	0	28	581	317						Untertest1.avi	0	880	547	72	111	507	205	516	0	Content		509	206	27006716	1839495178
27023	08:44:31.602	00:00:27.023	1622	527,8727	301,4459	0,4821796	0,5117739	578,8038	3,884007	0	627,8875	336,6136	0,3465928	0,5747623	587,7927	3,830323	0	28	578	319						Untertest1.avi	0	880	547	72	111	507	205	516	0	Content		506	208	27023466	1839511928
27040	08:44:31.619	00:00:27.040	1623	527,4666	296,5447	0,4822039	0,5117065	578,8452	3,916966	0	639,9818	335,9213	0,3466025	0,5746728	587,7854	3,852292	0	28	584	316						Untertest1.avi	0	880	547	72	111	507	205	516	0	Content		512	205	27040092	1839528554
27057	08:44:31.636	00:00:27.056	1624	529,6205	300,9242	0,482235	0,5116987	578,8693	3,946491	0	634,3184	338,9168	0,3466161	0,574634	587,736	3,879349	0	28	582	320						Untertest1.avi	0	880	547	72	111	507	205	516	0	Content		510	209	27056715	1839545177
27073	08:44:31.652	00:00:27.073	1625	522,1253	305,1148	0,4822317	0,5117539	578,8801	3,975764	0	631,9332	333,0685	0,3465956	0,5746621	587,7787	3,882488	0	28	577	319						Untertest1.avi	0	880	547	72	111	507	205	516	0	Content		505	208	27073338	1839561800
27090	08:44:31.669	00:00:27.090	1626	518,7914	301,3142	0,4822171	0,511826	578,8843	4,004102	0	636,6352	337,8663	0,3465779	0,5747334	587,7509	3,924483	0	28	578	320						Untertest1.avi	0	880	547	72	111	507	205	516	0	Content		506	209	27090087	1839578549
27107	08:44:31.686	00:00:27.106	1627	528,6392	303,0279	0,4822101	0,511837	578,8635	3,983351	0	634,2878	340,1042	0,3465635	0,5747495	587,714	3,928115	0	28	581	322						Untertest1.avi	0	880	547	72	111	507	205	516	0	Content		509	211	27106714	1839595176
27123	08:44:31.702	00:00:27.123	1628	522,2645	301,0172	0,4821071	0,5117501	578,676	4,058454	0	628,9625	335,4714	0,3464724	0,574671	587,7238	3,968271	0	28	576	318						Untertest1.avi	0	880	547	72	111	507	205	516	0	Content		504	207	27123336	1839611798
27140	08:44:31.719	00:00:27.139	1629	603,5319	290,7574	0,4805036	0,5115369	579,2054	4,025186	0	742,133	322,6923	0,345826	0,5741297	588,5134	3,948305	0	28	673	307						Untertest1.avi	0	880	547	72	111	507	205	516	0	Content		601	196	27139962	1839628424
27157	08:44:31.736	00:00:27.156	1630	689,0441	274,2966	0,4789671	0,5114591	579,7182	4,015677	0	507,2002	309,5691	0,3404538	0,5736331	588,5134	3,89828	0	28	598	292						Untertest1.avi	0	880	547	72	111	507	205	516	0	Content		526	181	27156710	1839645172
27173	08:44:31.752	00:00:27.173	1631	716,8317	272,2313	0,4788345	0,5114085	579,842	4,024169	0	688,8436	403,5513	0,3729887	0,5734918	483,0993	3,237291	0	28	703	338						Untertest1.avi	0	880	547	72	111	507	205	516	0	Content		631	227	27173335	1839661797
27190	08:44:31.769	00:00:27.189	1632	715,7854	267,2562	0,4790476	0,5115396	579,8248	4,012199	0	687,3165	405,1709	0,3729615	0,5737177	483,2817	3,234089	0	29	702	336						Untertest1.avi	0	880	547	72	111	732	180	200	0	Content		630	225	27189959	1839678421
27207	08:44:31.786	00:00:27.206	1633	710,0583	273,5695	0,4791035	0,5116302	579,749	4,078574	0	772,4308	294,7301	0,3427613	0,5738435	603,4842	4,078791	0	29	741	284						Untertest1.avi	0	880	547	72	111	732	180	200	0	Content		669	173	27206583	1839695045
27223	08:44:31.802	00:00:27.223	1634	711,2445	271,8729	0,4792171	0,5116042	579,6396	4,047391	0	770,72	293,2019	0,3427579	0,5738614	603,3768	4,081617	0	29	741	283						Untertest1.avi	0	880	547	72	111	732	180	200	0	Content		669	172	27223332	1839711794
27240	08:44:31.819	00:00:27.239	1635	711,0963	275,3001	0,4793036	0,5115978	579,5766	4,069975	0	995,9197	306,2275	0,3466663	0,5737464	587,6787	4,062796	0	29	854	291						Untertest1.avi	0	880	547	72	111	732	180	200	0	Content		782	180	27239959	1839728421
27257	08:44:31.836	00:00:27.256	1636	612,895	272,2944	0,4780425	0,5115057	583,1856	4,081829	0	989,4424	302,9535	0,3466722	0,5737048	587,6213	4,040503	0	29	801	288						Untertest1.avi	0	880	547	72	111	732	180	200	0	Content		729	177	27256580	1839745042
27273	08:44:31.852	00:00:27.273	1637	714,1244	276,0762	0,4794427	0,5116317	579,6093	4,071628	0	994,4124	304,9525	0,3466658	0,5737043	587,6307	4,058274	0	29	854	291						Untertest1.avi	0	880	547	72	111	732	180	200	0	Content		782	180	27273215	1839761677
27290	08:44:31.869	00:00:27.289	1638	712,9683	272,8125	0,4794775	0,511647	579,6419	4,112352	0	993,7195	311,244	0,3466617	0,5737229	587,6433	4,086757	0	29	853	292						Untertest1.avi	0	880	547	72	111	732	180	200	0	Content		781	181	27289960	1839778422
27307	08:44:31.886	00:00:27.306	1639	623,4908	277,7358	0,4781615	0,5115381	583,163	4,100558	0	984,3676	304,0729	0,3466635	0,5736828	587,6198	4,098831	0	29	804	291						Untertest1.avi	0	880	547	72	111	732	180	200	0	Content		732	180	27306579	1839795041
27323	08:44:31.902	00:00:27.323	1640	616,0475	275,7927	0,478166	0,5114536	583,2935	4,112183	0	985,3689	305,5383	0,3466478	0,5736531	587,6841	4,095971	0	29	801	291						Untertest1.avi	0	880	547	72	111	732	180	200	0	Content		729	180	27323205	1839811667
27340	08:44:31.919	00:00:27.339	1641	608,3682	269,6628	0,4781343	0,5115293	583,2866	4,130126	0	988,2201	303,1335	0,3467025	0,5737045	587,6992	4,091392	0	29	798	286						Untertest1.avi	0	880	547	72	111	732	180	200	0	Content		726	175	27339831	1839828293
27357	08:44:31.936	00:00:27.356	1642	711,0461	274,2578	0,4796722	0,5116408	579,5296	4,150254	0	992,581	302,252	0,3467251	0,5737146	587,7385	4,099054	0	29	852	288						Untertest1.avi	0	880	547	72	111	732	180	200	0	Content		780	177	27356579	1839845041
27373	08:44:31.952	00:00:27.373	1643	711,6431	272,5079	0,4797175	0,5116311	579,514	4,154209	0	987,9772	307,588	0,3467449	0,5737133	587,7274	4,119211	0	29	850	290						Untertest1.avi	0	880	547	72	111	732	180	200	0	Content		778	179	27373203	1839861665
27390	08:44:31.969	00:00:27.389	1644	708,8024	274,056	0,4797519	0,5116199	579,4607	4,14882	0	988,7741	308,0619	0,3467689	0,5737003	587,8244	4,098071	0	30	849	291						Untertest1.avi	0	880	547	72	111	852	188	533	0	Content		777	180	27389828	1839878290
27407	08:44:31.986	00:00:27.406	1645	708,9055	271,7973	0,4798177	0,5116013	579,4628	4,156335	0	1138,152	318,105	0,3495009	0,573275	573,4066	4,149567	0	30	924	295						Untertest1.avi	0	880	547	72	111	852	188	533	0	Content		852	184	27406585	1839895047
27423	08:44:32.002	00:00:27.423	1646	707,9641	270,3394	0,4799002	0,511587	579,5253	4,143937	0	1141,311	326,8569	0,3496005	0,5732258	573,3165	4,144141	0	30	925	299						Untertest1.avi	0	880	547	72	111	852	188	533	0	Content		853	188	27423201	1839911663
27440	08:44:32.019	00:00:27.439	1647	710,0493	274,3623	0,4799709	0,5115708	579,569	4,14841	0	1143,959	325,0611	0,3496644	0,5732421	573,3424	4,16543	0	30	927	300						Untertest1.avi	0	880	547	72	111	852	188	533	0	Content		855	189	27439823	1839928285
27456	08:44:32.035	00:00:27.456	1648	722,977	278,3317	0,4800179	0,5115238	579,584	4,119991	0	1140,536	323,8251	0,3497073	0,5732266	573,3112	4,175827	0	30	932	301						Untertest1.avi	0	880	547	72	111	852	188	533	0	Content		860	190	27456449	1839944911
27473	08:44:32.052	00:00:27.473	1649	714,6025	275,2947	0,4800473	0,5114654	579,575	4,175207	0	1133,48	323,9811	0,3497183	0,5732071	573,3194	4,16937	0	30	924	300						Untertest1.avi	0	880	547	72	111	852	188	533	0	Content		852	189	27473197	1839961659
27490	08:44:32.069	00:00:27.489	1650	711,0892	273,5522	0,4801003	0,5114593	579,5552	4,172359	0	1145,727	324,7971	0,3497465	0,5731713	573,3322	4,209208	0	30	928	299						Untertest1.avi	0	880	547	72	111	852	188	533	0	Content		856	188	27489824	1839978286
27506	08:44:32.085	00:00:27.506	1651	707,8559	271,9918	0,4801743	0,5114905	579,53	4,189361	0	1133,636	325,401	0,3497894	0,573203	573,3094	4,124057	0	30	921	299						Untertest1.avi	0	880	547	72	111	852	188	533	0	Content		849	188	27506448	1839994910
27523	08:44:32.102	00:00:27.523	1652	705,2379	273,7386	0,4802489	0,5115324	579,4619	4,190055	0	1135,428	323,3777	0,3498413	0,5732358	573,3215	4,194591	0	30	920	299						Untertest1.avi	0	880	547	72	111	852	188	533	0	Content		848	188	27523073	1840011535
27540	08:44:32.119	00:00:27.539	1653	712,3857	273,9239	0,4803028	0,5114821	579,478	4,182535	0	1144,426	319,77	0,349878	0,5732124	573,3322	4,190301	0	30	928	297						Untertest1.avi	0	880	547	72	111	852	188	533	0	Content		856	186	27539821	1840028283
27556	08:44:32.135	00:00:27.556	1654	713,6865	277,1405	0,4803031	0,5113793	579,4895	4,203783	0	983,3779	311,6966	0,3471953	0,573464	587,7371	4,151309	0	30	849	294						Untertest1.avi	0	880	547	72	111	852	188	533	0	Content		777	183	27556446	1840044908
27573	08:44:32.152	00:00:27.573	1655	714,6607	271,4345	0,4802928	0,5113134	579,4435	4,188612	0	985,2674	306,9124	0,3471864	0,5734411	587,7203	4,139756	0	30	850	289						Untertest1.avi	0	880	547	72	111	852	188	533	0	Content		778	178	27573071	1840061533
27590	08:44:32.169	00:00:27.589	1656	704,0395	277,9955	0,480285	0,5113156	579,387	4,253398	0	1288,404	333,6179	0,3512345	0,5726178	569,7256	4,339791	0	30	996	306						Untertest1.avi	0	880	547	72	111	852	188	533	0	Content		924	195	27589695	1840078157
27606	08:44:32.185	00:00:27.606	1657	715,0557	275,2287	0,4803126	0,5113177	579,4124	4,155282	0	988,8265	303,4516	0,3472002	0,5735467	587,6969	4,159667	0	30	852	289						Untertest1.avi	0	880	547	72	111	852	188	533	0	Content		780	178	27606445	1840094907
27623	08:44:32.202	00:00:27.623	1658	707,7318	268,4381	0,4803565	0,5113047	579,4186	4,2325	0	988,6919	308,7901	0,3472447	0,5735279	587,6417	4,16805	0	30	848	289						Untertest1.avi	0	880	547	72	111	852	188	533	0	Content		776	178	27623069	1840111531
27640	08:44:32.219	00:00:27.639	1659	706,8441	272,3365	0,4804119	0,511269	579,4953	4,234839	0	983,3587	310,0227	0,3472737	0,5734943	587,7372	4,17589	0	30	845	291						Untertest1.avi	0	880	547	72	111	852	188	533	0	Content		773	180	27639692	1840128154
27656	08:44:32.235	00:00:27.656	1660	710,5511	272,8318	0,4804673	0,5112267	579,5439	4,270288	0	1316,569	285,5564	0,3516234	0,5733334	569,1849	4,425559	0	30	1014	279						Untertest1.avi	0	880	547	72	111	852	188	533	0	Content		942	168	27656318	1840144780
27673	08:44:32.252	00:00:27.673	1661	709,2982	276,7968	0,4805206	0,5111828	579,5331	4,259557	0	1294,119	323,8131	0,3514606	0,572675	569,788	4,356443	0	30	1002	300						Untertest1.avi	0	880	547	72	111	852	188	533	0	Content		930	189	27673067	1840161529
27690	08:44:32.269	00:00:27.689	1662	706,212	275,8911	0,480576	0,5111479	579,4899	4,252378	0	985,0712	310,1657	0,3474275	0,5734442	587,7681	4,219056	0	30	846	293						Untertest1.avi	0	880	547	72	111	852	188	533	0	Content		774	182	27689693	1840178155
27706	08:44:32.285	00:00:27.706	1663	713,258	276,4018	0,4805888	0,5110915	579,5263	4,247796	0	1139,385	322,106	0,3501665	0,5729727	573,3373	4,204897	0	30	926	299						Untertest1.avi	0	880	547	72	111	852	188	533	0	Content		854	188	27706316	1840194778
27723	08:44:32.302	00:00:27.722	1664	712,1191	278,9491	0,480587	0,5110311	579,5128	4,243725	0	1138,599	324,839	0,3501581	0,5729583	573,3566	4,183846	0	30	925	302						Untertest1.avi	0	880	547	72	111	852	188	533	0	Content		853	191	27722941	1840211403
27740	08:44:32.319	00:00:27.739	1665	707,8708	273,4327	0,4805713	0,5109889	579,5356	4,255736	0	1142,829	328,8729	0,3501569	0,5729563	573,3486	4,258799	0	30	925	301						Untertest1.avi	0	880	547	72	111	852	188	533	0	Content		853	190	27739689	1840228151
27756	08:44:32.335	00:00:27.756	1666	707,808	275,6491	0,4805507	0,5109767	579,5236	4,259398	0	1139,351	326,5063	0,3501505	0,5730001	573,3719	4,199432	0	30	924	301						Untertest1.avi	0	880	547	72	111	852	188	533	0	Content		852	190	27756315	1840244777
27773	08:44:32.352	00:00:27.772	1667	708,3386	271,4311	0,4805443	0,5109597	579,5114	4,22924	0	1139,431	324,9163	0,3501512	0,5730274	573,3282	4,164126	0	30	924	298						Untertest1.avi	0	880	547	72	111	852	188	533	0	Content		852	187	27772939	1840261401
27790	08:44:32.369	00:00:27.789	1668	715,7311	272,56	0,480548	0,5109269	579,5674	4,215239	0	1139,743	329,4412	0,3501745	0,5730278	573,3129	4,232188	0	30	928	301						Untertest1.avi	0	880	547	72	111	852	188	533	0	Content		856	190	27789565	1840278027
27806	08:44:32.385	00:00:27.806	1669	707,2269	276,0988	0,4805747	0,5109347	579,5602	4,269337	0	1147,885	326,4989	0,3502012	0,5730647	573,2754	4,210667	0	30	928	301						Untertest1.avi	0	880	547	72	111	852	188	533	0	Content		856	190	27806315	1840294777
27823	08:44:32.402	00:00:27.822	1670	710,9346	273,8904	0,4806234	0,5109757	579,5373	4,266897	0	1131,354	324,0181	0,3502436	0,5731708	573,2303	4,174891	0	30	921	299						Untertest1.avi	0	880	547	72	111	852	188	533	0	Content		849	188	27822937	1840311399
27840	08:44:32.419	00:00:27.839	1671	706,7101	273,4037	0,4806568	0,5109652	579,5326	4,266267	0	1137,468	324,7816	0,3502767	0,5731888	573,1852	4,165728	0	30	922	299						Untertest1.avi	0	880	547	72	111	852	188	533	0	Content		850	188	27839561	1840328023
27856	08:44:32.435	00:00:27.856	1672	703,7895	273,618	0,4806964	0,5108997	579,5257	4,267756	0	1137,96	326,1453	0,3502987	0,573165	573,1715	4,198715	0	30	921	300						Untertest1.avi	0	880	547	72	111	852	188	533	0	Content		849	189	27856187	1840344649
27873	08:44:32.452	00:00:27.872	1673	705,8098	276,2314	0,4807176	0,5108641	579,518	4,262472	0	1139,545	323,0246	0,3503183	0,573168	573,142	4,17951	0	30	923	300						Untertest1.avi	0	880	547	72	111	852	188	533	0	Content		851	189	27872935	1840361397
27890	08:44:32.469	00:00:27.889	1674	707,3939	274,911	0,4807223	0,5108669	579,4674	4,248502	0	1139,9	320,4011	0,3503166	0,5731754	573,122	4,18664	0	30	924	298						Untertest1.avi	0	880	547	72	111	852	188	533	0	Content		852	187	27889560	1840378022
27906	08:44:32.485	00:00:27.906	1675	712,9031	279,8082	0,4806947	0,5108839	579,4698	4,206571	0	1147,189	327,3354	0,350287	0,5731779	573,1135	4,226899	0	30	930	304						Untertest1.avi	0	880	547	72	111	852	188	533	0	Content		858	193	27906183	1840394645
27923	08:44:32.502	00:00:27.922	1676	711,8359	274,7772	0,4806573	0,5109071	579,4856	4,245303	0	902,1619	317,7735	0,3507455	0,5736932	573,1135	4,065259	0	31	807	296						Untertest1.avi	0	880	547	72	111	735	158	100	0	Content		735	185	27922809	1840411271
27940	08:44:32.519	00:00:27.939	1677	748,8252	257,3893	0,4798557	0,5107007	581,7126	4,217541	0	1095,745	279,7321	0,3475399	0,5732952	591,6145	4,278139	0	31	922	269						Untertest1.avi	0	880	547	72	111	735	158	100	0	Content		850	158	27939559	1840428021
27956	08:44:32.535	00:00:27.956	1678	787,6938	233,846	0,479193	0,5102354	584,9887	4,260471	0	786,7188	247,9371	0,3423262	0,5728922	604,4896	4,125787	0	31	787	241						Untertest1.avi	0	880	547	72	111	735	158	100	0	Content		715	130	27956183	1840444645
27973	08:44:32.552	00:00:27.972	1679	785,5439	224,3947	0,478955	0,5099083	582,8719	4,219166	0	813,1855	356,8544	0,3649099	0,5719508	513,0663	3,498623	0	31	799	291						Untertest1.avi	0	880	547	72	111	735	158	100	0	Content		727	180	27972808	1840461270
27989	08:44:32.568	00:00:27.989	1680	785,8978	221,248	0,4790179	0,5097763	582,6381	4,241836	0	1092,123	254,2773	0,3434007	0,5719455	604,4919	4,268795	0	31	939	238						Untertest1.avi	0	880	547	72	111	735	158	100	0	Content		867	127	27989431	1840477893
28006	08:44:32.585	00:00:28.006	1681	781,7946	227,6982	0,4790382	0,5096345	582,5409	4,278676	0	805,3957	364,6069	0,3662527	0,5718794	508,1342	3,460387	0	31	794	296						Untertest1.avi	0	880	547	72	111	735	158	100	0	Content		722	185	28006181	1840494643
28023	08:44:32.602	00:00:28.022	1682	783,06	230,1506	0,479029	0,5095647	582,1514	4,279712	0	1225,026	285,6346	0,3485119	0,5713346	583,6298	4,265081	0	32	1004	258						Untertest1.avi	0	880	547	72	111	936	145	250	0	Content		932	147	28022804	1840511266
28039	08:44:32.618	00:00:28.039	1683	787,2393	224,2199	0,4789572	0,5095227	582,2225	4,267499	0	1234,501	282,7848	0,3483942	0,5713322	583,6633	4,262328	0	32	1011	254						Untertest1.avi	0	880	547	72	111	936	145	250	0	Content		939	143	28039439	1840527901
28056	08:44:32.635	00:00:28.056	1684	787,5527	232,8467	0,4788877	0,5095225	579,2315	4,249061	0	1229,92	286,8783	0,3481784	0,5713302	583,6671	4,253489	0	32	1009	260						Untertest1.avi	0	880	547	72	111	936	145	250	0	Content		937	149	28056180	1840544642
28073	08:44:32.652	00:00:28.072	1685	786,9666	225,8471	0,4786009	0,5095001	582,0047	4,262371	0	1227,356	284,5455	0,34797	0,5713007	583,52	4,272466	0	32	1007	255						Untertest1.avi	0	880	547	72	111	936	145	250	0	Content		935	144	28072801	1840561263
28089	08:44:32.668	00:00:28.089	1686	790,8885	229,5642	0,4784243	0,5094701	582,2855	4,266335	0	1231,965	287,6123	0,3477253	0,5713499	583,6909	4,281276	0	32	1011	259						Untertest1.avi	0	880	547	72	111	936	145	250	0	Content		939	148	28089437	1840577899
28106	08:44:32.685	00:00:28.106	1687	792,4103	228,6991	0,4783223	0,5094171	581,9769	4,280038	0	1239,067	285,6364	0,3475908	0,5713117	583,6342	4,282845	0	32	1016	257						Untertest1.avi	0	880	547	72	111	936	145	250	0	Content		944	146	28106051	1840594513
28123	08:44:32.702	00:00:28.122	1688	796,9711	228,1189	0,4782408	0,5093926	581,8419	4,240176	0	1230,083	294,7182	0,3475077	0,5713388	583,5132	4,241228	0	32	1014	261						Untertest1.avi	0	880	547	72	111	936	145	250	0	Content		942	150	28122800	1840611262
28139	08:44:32.718	00:00:28.139	1689	786,7807	229,2187	0,4781853	0,5094085	581,7715	4,271719	0	1232,953	285,778	0,3474605	0,5713772	583,4846	4,285828	0	32	1010	257						Untertest1.avi	0	880	547	72	111	936	145	250	0	Content		938	146	28139440	1840627902
28156	08:44:32.735	00:00:28.156	1690	785,5065	223,7108	0,4781545	0,5094754	581,7811	4,265566	0	1224,514	286,5095	0,3473784	0,5714927	583,4359	4,225883	0	32	1005	255						Untertest1.avi	0	880	547	72	111	936	145	250	0	Content		933	144	28156049	1840644511
28173	08:44:32.752	00:00:28.172	1691	788,5727	224,3986	0,4781345	0,5095611	582,0351	4,282117	0	1228,233	282,405	0,3473376	0,5716964	583,4451	4,247515	0	32	1008	253						Untertest1.avi	0	880	547	72	111	936	145	250	0	Content		936	142	28172673	1840661135
28189	08:44:32.768	00:00:28.189	1692	787,695	226,1038	0,4780997	0,5096194	582,3338	4,279827	0	1232,155	284,4332	0,3472995	0,5717334	583,5974	4,255268	0	32	1010	255						Untertest1.avi	0	880	547	72	111	936	145	250	0	Content		938	144	28189433	1840677895
28206	08:44:32.785	00:00:28.206	1693	782,9869	227,0128	0,4781029	0,5096707	582,5731	4,303521	0	1232,408	282,9258	0,3472829	0,571744	583,6304	4,280937	0	32	1008	255						Untertest1.avi	0	880	547	72	111	936	145	250	0	Content		936	144	28206048	1840694510
28223	08:44:32.802	00:00:28.222	1694	791,1677	227,2362	0,4781433	0,5097262	582,3356	4,251526	0	1238,327	284,3594	0,3473332	0,5717415	583,7153	4,26071	0	32	1015	256						Untertest1.avi	0	880	547	72	111	936	145	250	0	Content		943	145	28222671	1840711133
28239	08:44:32.818	00:00:28.239	1695	788,5616	224,1601	0,4782509	0,5098375	582,3124	4,287948	0	1227,323	281,2518	0,3473999	0,5719671	583,5626	4,256724	0	32	1008	253						Untertest1.avi	0	880	547	72	111	936	145	250	0	Content		936	142	28239297	1840727759
28256	08:44:32.835	00:00:28.256	1696	779,5712	227,0804	0,4783731	0,5099856	579,0425	4,269395	0	1236,571	289,5963	0,3474336	0,5719626	583,5137	4,270597	0	32	1008	258						Untertest1.avi	0	880	547	72	111	936	145	250	0	Content		936	147	28256047	1840744509
28273	08:44:32.852	00:00:28.272	1697	785,5963	230,9713	0,4784151	0,5100427	579,1554	4,243778	0	1223,144	285,2666	0,3474644	0,5719817	583,4733	4,252295	0	33	1004	258						Untertest1.avi	0	880	547	72	111	890	148	166	0	Content		932	147	28272672	1840761134
28289	08:44:32.868	00:00:28.289	1698	786,9852	234,6064	0,478425	0,5101125	579,1794	4,259794	0	1229,83	286,185	0,3474535	0,5719951	583,5393	4,293016	0	33	1008	260						Untertest1.avi	0	880	547	72	111	890	148	166	0	Content		936	149	28289294	1840777756
28306	08:44:32.885	00:00:28.305	1699	785,1232	232,0604	0,4784008	0,5102289	578,9652	4,253943	0	878,1746	278,3618	0,3419811	0,5726227	602,6901	4,172362	0	33	832	255						Untertest1.avi	0	880	547	72	111	890	148	166	0	Content		760	144	28305922	1840794384
28323	08:44:32.902	00:00:28.322	1700	820,7236	223,0701	0,4779224	0,5103052	577,554	4,275124	0	1044,663	329,8908	0,3572515	0,5723457	543,0606	3,851166	0	33	933	276						Untertest1.avi	0	880	547	72	111	890	148	166	0	Content		861	165	28322669	1840811131
28339	08:44:32.918	00:00:28.339	1701	773,0655	400,6587	0,4433808	0,5104243	416,1569	3,080425	0	-1024	-768	-1	-1	-1	-1	4	33	773	401						Untertest1.avi	0	880	547	72	111	890	148	166	0	Content		701	290	28339293	1840827755
28356	08:44:32.935	00:00:28.355	1702	-1024	-768	-1	-1	-1	-1	4	-1024	-768	-1	-1	-1	-1	4	33	0	0						Untertest1.avi	0	880	547	72	111	890	148	166	0	Content		-72	-111	28355916	1840844378
28373	08:44:32.952	00:00:28.372	1703	-1024	-768	-1	-1	-1	-1	4	-1024	-768	-1	-1	-1	-1	4	33	0	0						Untertest1.avi	0	880	547	72	111	890	148	166	0	Content		-72	-111	28372540	1840861002
28389	08:44:32.968	00:00:28.389	1704	-1024	-768	-1	-1	-1	-1	4	-1024	-768	-1	-1	-1	-1	4	33	0	0						Untertest1.avi	0	880	547	72	111	890	148	166	0	Content		-72	-111	28389226	1840877688
28406	08:44:32.985	00:00:28.405	1705	-1024	-768	-1	-1	-1	-1	4	-1024	-768	-1	-1	-1	-1	4	33	0	0						Untertest1.avi	0	880	547	72	111	890	148	166	0	Content		-72	-111	28405893	1840894355
28423	08:44:33.002	00:00:28.422	1706	990,5216	155,6738	0,4726197	0,5114164	554,7012	4,024823	0	-1024	-768	-1	-1	-1	-1	4	33	991	156						Untertest1.avi	0	880	547	72	111	890	148	166	0	Content		919	45	28422537	1840910999
28439	08:44:33.018	00:00:28.439	1707	-1024	-768	-1	-1	-1	-1	4	-1024	-768	-1	-1	-1	-1	4	34	0	0						Untertest1.avi	0	880	547	72	111	1129	-155	100	0	Content		-72	-111	28439167	1840927629
28456	08:44:33.035	00:00:28.455	1708	1299,493	-131,4765	0,4962224	0,5108136	721,705	5,248756	0	-1024	-768	-1	-1	-1	-1	4	34	1299	-131						Untertest1.avi	0	880	547	72	111	1129	-155	100	0	Content		1227	-242	28455915	1840944377
28473	08:44:33.052	00:00:28.472	1709	1295,151	-122,531	0,4963211	0,5106166	722,6105	5,313587	0	-1024	-768	-1	-1	-1	-1	4	34	1295	-123						Untertest1.avi	0	880	547	72	111	1129	-155	100	0	Content		1223	-234	28472539	1840961001
28489	08:44:33.068	00:00:28.489	1710	1225,705	-84,39174	0,4946924	0,5105256	709,3837	5,144908	0	-1024	-768	-1	-1	-1	-1	4	34	1226	-84						Untertest1.avi	0	880	547	72	111	1129	-155	100	0	Content		1154	-195	28489163	1840977625
28506	08:44:33.085	00:00:28.505	1711	1200,803	-43,54129	0,4935364	0,5103689	699,7369	5,115075	0	-1024	-768	-1	-1	-1	-1	4	34	1201	-44						Untertest1.avi	0	880	547	72	111	1129	-155	100	0	Content		1129	-155	28505788	1840994250
28523	08:44:33.102	00:00:28.522	1712	1168,326	-31,72446	0,4924393	0,510335	690,7456	4,97499	0	-1024	-768	-1	-1	-1	-1	4	34	1168	-32						Untertest1.avi	0	880	547	72	111	1129	-155	100	0	Content		1096	-143	28522539	1841011001
28539	08:44:33.118	00:00:28.539	1713	1144,75	-9,121126	0,4909348	0,5103459	678,9017	4,897173	0	-1024	-768	-1	-1	-1	-1	4	35	1145	-9						Untertest1.avi	0	880	547	72	111	1041	-118	200	0	Content		1073	-120	28539163	1841027625
28556	08:44:33.135	00:00:28.555	1714	1113,212	-13,06793	0,4905584	0,5103648	676,2244	4,847752	0	-1024	-768	-1	-1	-1	-1	4	35	1113	-13						Untertest1.avi	0	880	547	72	111	1041	-118	200	0	Content		1041	-124	28555787	1841044249
28572	08:44:33.151	00:00:28.572	1715	1127,145	-8,401327	0,4908975	0,5103058	678,7999	4,893627	0	-1024	-768	-1	-1	-1	-1	4	35	1127	-8						Untertest1.avi	0	880	547	72	111	1041	-118	200	0	Content		1055	-119	28572425	1841060887
28589	08:44:33.168	00:00:28.589	1716	1128,826	-13,42167	0,4909801	0,5102898	679,2638	4,886791	0	-1024	-768	-1	-1	-1	-1	4	35	1129	-13						Untertest1.avi	0	880	547	72	111	1041	-118	200	0	Content		1057	-124	28589160	1841077622
28606	08:44:33.185	00:00:28.605	1717	1113,452	-0,09368126	0,4908303	0,5102906	678,0786	4,917397	0	-1024	-768	-1	-1	-1	-1	4	35	1113	0						Untertest1.avi	0	880	547	72	111	1041	-118	200	0	Content		1041	-111	28605786	1841094248
28622	08:44:33.201	00:00:28.622	1718	1082,829	15,88461	0,4899346	0,5103577	671,3162	4,80518	0	-1024	-768	-1	-1	-1	-1	4	35	1083	16						Untertest1.avi	0	880	547	72	111	1041	-118	200	0	Content		1011	-95	28622420	1841110882
28639	08:44:33.218	00:00:28.639	1719	1122,777	-17,14127	0,4928156	0,5103065	694,0781	4,940309	0	-1024	-768	-1	-1	-1	-1	4	35	1123	-17						Untertest1.avi	0	880	547	72	111	1041	-118	200	0	Content		1051	-128	28639032	1841127494
28656	08:44:33.235	00:00:28.655	1720	1120,216	-5,80033	0,4926555	0,5102866	692,5057	4,932107	0	-1024	-768	-1	-1	-1	-1	4	35	1120	-6						Untertest1.avi	0	880	547	72	111	1041	-118	200	0	Content		1048	-117	28655779	1841144241
28672	08:44:33.251	00:00:28.672	1721	1106,589	-7,124431	0,4924533	0,5102139	691,0972	4,971567	0	-1024	-768	-1	-1	-1	-1	4	35	1107	-7						Untertest1.avi	0	880	547	72	111	1041	-118	200	0	Content		1035	-118	28672416	1841160878
28689	08:44:33.268	00:00:28.689	1722	1104,947	-17,5955	0,4926221	0,5101813	692,2139	4,951589	0	-1024	-768	-1	-1	-1	-1	4	35	1105	-18						Untertest1.avi	0	880	547	72	111	1041	-118	200	0	Content		1033	-129	28689029	1841177491
28706	08:44:33.285	00:00:28.705	1723	1050,447	52,89244	0,4884112	0,5102273	659,4777	4,662018	0	-1024	-768	-1	-1	-1	-1	4	35	1050	53						Untertest1.avi	0	880	547	72	111	1041	-118	200	0	Content		978	-58	28705654	1841194116
28722	08:44:33.301	00:00:28.722	1724	839,7265	288,3185	0,4600894	0,5112787	488,2151	3,492584	0	-1024	-768	-1	-1	-1	-1	4	35	840	288						Untertest1.avi	0	880	547	72	111	1041	-118	200	0	Content		768	177	28722411	1841210873
28739	08:44:33.318	00:00:28.739	1725	-1024	-768	-1	-1	-1	-1	4	-1024	-768	-1	-1	-1	-1	4		0	0						Untertest1.avi	0	880	547	72	111				0	Content		-72	-111	28739025	1841227487
28756	08:44:33.335	00:00:28.755	1726	-1024	-768	-1	-1	-1	-1	4	-1024	-768	-1	-1	-1	-1	4		0	0						Untertest1.avi	0	880	547	72	111				0	Content		-72	-111	28755649	1841244111
28772	08:44:33.351	00:00:28.772	1727	-1024	-768	-1	-1	-1	-1	4	-1024	-768	-1	-1	-1	-1	4		0	0						Untertest1.avi	0	880	547	72	111				0	Content		-72	-111	28772274	1841260736
28789	08:44:33.368	00:00:28.789	1728	-1024	-768	-1	-1	-1	-1	4	-1024	-768	-1	-1	-1	-1	4		0	0						Untertest1.avi	0	880	547	72	111				0	Content		-72	-111	28789021	1841277483
28806	08:44:33.385	00:00:28.805	1729	-1024	-768	-1	-1	-1	-1	4	-1024	-768	-1	-1	-1	-1	4		0	0						Untertest1.avi	0	880	547	72	111				0	Content		-72	-111	28805645	1841294107
28822	08:44:33.401	00:00:28.822	1730	-1024	-768	-1	-1	-1	-1	4	-1024	-768	-1	-1	-1	-1	4		0	0						Untertest1.avi	0	880	547	72	111				0	Content		-72	-111	28822269	1841310731
28839	08:44:33.418	00:00:28.838	1731	-1024	-768	-1	-1	-1	-1	4	-1024	-768	-1	-1	-1	-1	4		0	0						Untertest1.avi	0	880	547	72	111				0	Content		-72	-111	28838893	1841327355
28856	08:44:33.435	00:00:28.855	1732	-1024	-768	-1	-1	-1	-1	4	-1024	-768	-1	-1	-1	-1	4		0	0						Untertest1.avi	0	880	547	72	111				0	Content		-72	-111	28855644	1841344106
28872	08:44:33.451	00:00:28.872	1733	-1024	-768	-1	-1	-1	-1	4	-1024	-768	-1	-1	-1	-1	4		0	0						Untertest1.avi	0	880	547	72	111				0	Content		-72	-111	28872268	1841360730
28889	08:44:33.468	00:00:28.888	1734	-1024	-768	-1	-1	-1	-1	4	-1024	-768	-1	-1	-1	-1	4		0	0						Untertest1.avi	0	880	547	72	111				0	Content		-72	-111	28888892	1841377354
28906	08:44:33.485	00:00:28.905	1735	-1024	-768	-1	-1	-1	-1	4	-1024	-768	-1	-1	-1	-1	4		0	0						Untertest1.avi	0	880	547	72	111				0	Content		-72	-111	28905641	1841394103
28922	08:44:33.501	00:00:28.922	1736	-1024	-768	-1	-1	-1	-1	4	-1024	-768	-1	-1	-1	-1	4		0	0						Untertest1.avi	0	880	547	72	111				0	Content		-72	-111	28922265	1841410727
28939	08:44:33.518	00:00:28.938	1737	-1024	-768	-1	-1	-1	-1	4	-1024	-768	-1	-1	-1	-1	4		0	0						Untertest1.avi	0	880	547	72	111				0	Content		-72	-111	28938888	1841427350
28956	08:44:33.535	00:00:28.955	1738	-1024	-768	-1	-1	-1	-1	4	-1024	-768	-1	-1	-1	-1	4		0	0						Untertest1.avi	0	880	547	72	111				0	Content		-72	-111	28955511	1841443973
28972	08:44:33.551	00:00:28.972	1739	-1024	-768	-1	-1	-1	-1	4	-1024	-768	-1	-1	-1	-1	4		0	0						Untertest1.avi	0	880	547	72	111				0	Content		-72	-111	28972262	1841460724
28989	08:44:33.568	00:00:28.988	1740	-1024	-768	-1	-1	-1	-1	4	-1024	-768	-1	-1	-1	-1	4		0	0						Untertest1.avi	0	880	547	72	111				0	Content		-72	-111	28988886	1841477348
29006	08:44:33.585	00:00:29.005	1741	-1024	-768	-1	-1	-1	-1	4	-1024	-768	-1	-1	-1	-1	4		0	0						Untertest1.avi	0	880	547	72	111				0	Content		-72	-111	29005512	1841493974
29022	08:44:33.601	00:00:29.022	1742	-1024	-768	-1	-1	-1	-1	4	-1024	-768	-1	-1	-1	-1	4		0	0						Untertest1.avi	0	880	547	72	111				0	Content		-72	-111	29022133	1841510595
29039	08:44:33.618	00:00:29.038	1743	-1024	-768	-1	-1	-1	-1	4	-1024	-768	-1	-1	-1	-1	4		0	0						Untertest1.avi	0	880	547	72	111				0	Content		-72	-111	29038884	1841527346
29056	08:44:33.635	00:00:29.055	1744	-1024	-768	-1	-1	-1	-1	4	-1024	-768	-1	-1	-1	-1	4		0	0						Untertest1.avi	0	880	547	72	111				0	Content		-72	-111	29055508	1841543970
29072	08:44:33.651	00:00:29.072	1745	-1024	-768	-1	-1	-1	-1	4	-1024	-768	-1	-1	-1	-1	4		0	0						Untertest1.avi	0	880	547	72	111				0	Content		-72	-111	29072257	1841560719
29089	08:44:33.668	00:00:29.088	1746	-1024	-768	-1	-1	-1	-1	4	-1024	-768	-1	-1	-1	-1	4		0	0						Untertest1.avi	0	880	547	72	111				0	Content		-72	-111	29088877	1841577339
29105	08:44:33.684	00:00:29.105	1747	-1024	-768	-1	-1	-1	-1	4	-1024	-768	-1	-1	-1	-1	4		0	0						Untertest1.avi	0	880	547	72	111				0	Content		-72	-111	29105499	1841593961
29122	08:44:33.701	00:00:29.122	1748	-1024	-768	-1	-1	-1	-1	4	-1024	-768	-1	-1	-1	-1	4		0	0						Untertest1.avi	0	880	547	72	111				0	Content		-72	-111	29122123	1841610585
29139	08:44:33.718	00:00:29.139	1749	-1024	-768	-1	-1	-1	-1	4	-1024	-768	-1	-1	-1	-1	4		0	0						Untertest1.avi	0	880	547	72	111				0	Content		-72	-111	29139327	1841627789
29157	08:44:33.736	00:00:29.156	1750	-1024	-768	-1	-1	-1	-1	4	-1024	-768	-1	-1	-1	-1	4		0	0						Untertest1.avi	0	880	547	72	111				0	Content		-72	-111	29156562	1841645024
29174	08:44:33.753	00:00:29.173	1751	-1024	-768	-1	-1	-1	-1	4	-1024	-768	-1	-1	-1	-1	4		0	0						Untertest1.avi	0	880	547	72	111				0	Content		-72	-111	29173935	1841662397
29189	08:44:33.768	00:00:29.188	1752	-1024	-768	-1	-1	-1	-1	4	-1024	-768	-1	-1	-1	-1	4		0	0						Untertest1.avi	0	880	547	72	111				0	Content		-72	-111	29188740	1841677202
29205	08:44:33.784	00:00:29.205	1753	-1024	-768	-1	-1	-1	-1	4	-1024	-768	-1	-1	-1	-1	4		0	0						Untertest1.avi	0	880	547	72	111				0	Content		-72	-111	29205369	1841693831
29222	08:44:33.801	00:00:29.222	1754	-1024	-768	-1	-1	-1	-1	4	-1024	-768	-1	-1	-1	-1	4		0	0						Untertest1.avi	0	880	547	72	111				0	Content		-72	-111	29222111	1841710573
29239	08:44:33.818	00:00:29.238	1755	-1024	-768	-1	-1	-1	-1	4	-1024	-768	-1	-1	-1	-1	4		0	0						Untertest1.avi	0	880	547	72	111				0	Content		-72	-111	29238733	1841727195
29255	08:44:33.834	00:00:29.255	1756	-1024	-768	-1	-1	-1	-1	4	-1024	-768	-1	-1	-1	-1	4		0	0						Untertest1.avi	0	880	547	72	111				0	Content		-72	-111	29255363	1841743825
29272	08:44:33.851	00:00:29.271	1757	-1024	-768	-1	-1	-1	-1	4	-1024	-768	-1	-1	-1	-1	4		0	0						Untertest1.avi	0	880	547	72	111				0	Content		-72	-111	29271981	1841760443
29289	08:44:33.868	00:00:29.289	1758	-1024	-768	-1	-1	-1	-1	4	-1024	-768	-1	-1	-1	-1	4		0	0						Untertest1.avi	0	880	547	72	111				0	Content		-72	-111	29289174	1841777636
29307	08:44:33.886	00:00:29.306	1759	-1024	-768	-1	-1	-1	-1	4	-1024	-768	-1	-1	-1	-1	4		0	0						Untertest1.avi	0	880	547	72	111				0	Content		-72	-111	29306546	1841795008
29324	08:44:33.903	00:00:29.323	1760	-1024	-768	-1	-1	-1	-1	4	-1024	-768	-1	-1	-1	-1	4		0	0						Untertest1.avi	0	880	547	72	111				0	Content		-72	-111	29323793	1841812255
29339	08:44:33.918	00:00:29.338	1761	-1024	-768	-1	-1	-1	-1	4	-1024	-768	-1	-1	-1	-1	4		0	0						Untertest1.avi	0	880	547	72	111				0	Content		-72	-111	29338596	1841827058
29355	08:44:33.934	00:00:29.355	1762	-1024	-768	-1	-1	-1	-1	4	-1024	-768	-1	-1	-1	-1	4		0	0						Untertest1.avi	0	880	547	72	111				0	Content		-72	-111	29355359	1841843821
29372	08:44:33.951	00:00:29.371	1763	-1024	-768	-1	-1	-1	-1	4	-1024	-768	-1	-1	-1	-1	4		0	0						Untertest1.avi	0	880	547	72	111				0	Content		-72	-111	29371971	1841860433
29389	08:44:33.968	00:00:29.388	1764	-1024	-768	-1	-1	-1	-1	4	-1024	-768	-1	-1	-1	-1	4		0	0						Untertest1.avi	0	880	547	72	111				0	Content		-72	-111	29388593	1841877055
29405	08:44:33.984	00:00:29.405	1765	-1024	-768	-1	-1	-1	-1	4	-1024	-768	-1	-1	-1	-1	4		0	0						Untertest1.avi	0	880	547	72	111				0	Content		-72	-111	29405217	1841893679
29422	08:44:34.001	00:00:29.421	1766	-1024	-768	-1	-1	-1	-1	4	-1024	-768	-1	-1	-1	-1	4		0	0						Untertest1.avi	0	880	547	72	111				0	Content		-72	-111	29421840	1841910302
29439	08:44:34.018	00:00:29.439	1767	-1024	-768	-1	-1	-1	-1	4	-1024	-768	-1	-1	-1	-1	4		0	0						Untertest1.avi	0	880	547	72	111				0	Content		-72	-111	29439035	1841927497
29456	08:44:34.035	00:00:29.456	1768	-1024	-768	-1	-1	-1	-1	4	-1024	-768	-1	-1	-1	-1	4		0	0						Untertest1.avi	0	880	547	72	111				0	Content		-72	-111	29456405	1841944867
29474	08:44:34.053	00:00:29.473	1769	-1024	-768	-1	-1	-1	-1	4	-1024	-768	-1	-1	-1	-1	4		0	0						Untertest1.avi	0	880	547	72	111				0	Content		-72	-111	29473655	1841962117
29489	08:44:34.068	00:00:29.488	1770	-1024	-768	-1	-1	-1	-1	4	-1024	-768	-1	-1	-1	-1	4		0	0						Untertest1.avi	0	880	547	72	111				0	Content		-72	-111	29488586	1841977048
29505	08:44:34.084	00:00:29.505	1771	-1024	-768	-1	-1	-1	-1	4	-1024	-768	-1	-1	-1	-1	4		0	0						Untertest1.avi	0	880	547	72	111				0	Content		-72	-111	29505210	1841993672
29522	08:44:34.101	00:00:29.521	1772	-1024	-768	-1	-1	-1	-1	4	-1024	-768	-1	-1	-1	-1	4		0	0						Untertest1.avi	0	880	547	72	111				0	Content		-72	-111	29521958	1842010420
29539	08:44:34.118	00:00:29.538	1773	-1024	-768	-1	-1	-1	-1	4	-1024	-768	-1	-1	-1	-1	4		0	0						Untertest1.avi	0	880	547	72	111				0	Content		-72	-111	29538579	1842027041
29555	08:44:34.134	00:00:29.555	1774	-1024	-768	-1	-1	-1	-1	4	-1024	-768	-1	-1	-1	-1	4		0	0						Untertest1.avi	0	880	547	72	111				0	Content		-72	-111	29555201	1842043663
29572	08:44:34.151	00:00:29.571	1775	-1024	-768	-1	-1	-1	-1	4	-1024	-768	-1	-1	-1	-1	4		0	0						Untertest1.avi	0	880	547	72	111				0	Content		-72	-111	29571824	1842060286
29589	08:44:34.168	00:00:29.588	1776	-1024	-768	-1	-1	-1	-1	4	-1024	-768	-1	-1	-1	-1	4		0	0						Untertest1.avi	0	880	547	72	111				0	Content		-72	-111	29588895	1842077357
29606	08:44:34.185	00:00:29.606	1777	-1024	-768	-1	-1	-1	-1	4	-1024	-768	-1	-1	-1	-1	4		0	0						Untertest1.avi	0	880	547	72	111				0	Content		-72	-111	29606280	1842094742
29624	08:44:34.203	00:00:29.623	1778	-1024	-768	-1	-1	-1	-1	4	-1024	-768	-1	-1	-1	-1	4		0	0						Untertest1.avi	0	880	547	72	111				0	Content		-72	-111	29623639	1842112101
29638	08:44:34.217	00:00:29.638	1779	-1024	-768	-1	-1	-1	-1	4	-1024	-768	-1	-1	-1	-1	4		0	0						Untertest1.avi	0	880	547	72	111				0	Content		-72	-111	29638443	1842126905
29655	08:44:34.234	00:00:29.655	1780	-1024	-768	-1	-1	-1	-1	4	-1024	-768	-1	-1	-1	-1	4		0	0						Untertest1.avi	0	880	547	72	111				0	Content		-72	-111	29655066	1842143528
29672	08:44:34.251	00:00:29.671	1781	-1024	-768	-1	-1	-1	-1	4	-1024	-768	-1	-1	-1	-1	4		0	0						Untertest1.avi	0	880	547	72	111				0	Content		-72	-111	29671815	1842160277
29688	08:44:34.267	00:00:29.688	1782	-1024	-768	-1	-1	-1	-1	4	-1024	-768	-1	-1	-1	-1	4		0	0						Untertest1.avi	0	880	547	72	111				0	Content		-72	-111	29688437	1842176899
29705	08:44:34.284	00:00:29.705	1783	-1024	-768	-1	-1	-1	-1	4	-1024	-768	-1	-1	-1	-1	4		0	0						Untertest1.avi	0	880	547	72	111				0	Content		-72	-111	29705062	1842193524
29722	08:44:34.301	00:00:29.721	1784	-1024	-768	-1	-1	-1	-1	4	-1024	-768	-1	-1	-1	-1	4		0	0						Untertest1.avi	0	880	547	72	111				0	Content		-72	-111	29721687	1842210149
29739	08:44:34.318	00:00:29.738	1785	-1024	-768	-1	-1	-1	-1	4	-1024	-768	-1	-1	-1	-1	4		0	0						Untertest1.avi	0	880	547	72	111				0	Content		-72	-111	29738879	1842227341
29756	08:44:34.335	00:00:29.756	1786	-1024	-768	-1	-1	-1	-1	4	-1024	-768	-1	-1	-1	-1	4		0	0						Untertest1.avi	0	880	547	72	111				0	Content		-72	-111	29756257	1842244719
29774	08:44:34.353	00:00:29.773	1787	-1024	-768	-1	-1	-1	-1	4	-1024	-768	-1	-1	-1	-1	4		0	0						Untertest1.avi	0	880	547	72	111				0	Content		-72	-111	29773500	1842261962
29788	08:44:34.367	00:00:29.788	1788	-1024	-768	-1	-1	-1	-1	4	-1024	-768	-1	-1	-1	-1	4		0	0						Untertest1.avi	0	880	547	72	111				0	Content		-72	-111	29788304	1842276766
29805	08:44:34.384	00:00:29.805	1789	-1024	-768	-1	-1	-1	-1	4	-1024	-768	-1	-1	-1	-1	4		0	0						Untertest1.avi	0	880	547	72	111				0	Content		-72	-111	29805052	1842293514
29822	08:44:34.401	00:00:29.821	1790	-1024	-768	-1	-1	-1	-1	4	-1024	-768	-1	-1	-1	-1	4		0	0						Untertest1.avi	0	880	547	72	111				0	Content		-72	-111	29821674	1842310136
29838	08:44:34.417	00:00:29.838	1791	-1024	-768	-1	-1	-1	-1	4	-1024	-768	-1	-1	-1	-1	4		0	0						Untertest1.avi	0	880	547	72	111				0	Content		-72	-111	29838423	1842326885
29855	08:44:34.434	00:00:29.854	1792	-1024	-768	-1	-1	-1	-1	4	-1024	-768	-1	-1	-1	-1	4		0	0						Untertest1.avi	0	880	547	72	111				0	Content		-72	-111	29854927	1842343389
29872	08:44:34.451	00:00:29.871	1793	-1024	-768	-1	-1	-1	-1	4	-1024	-768	-1	-1	-1	-1	4		0	0						Untertest1.avi	0	880	547	72	111				0	Content		-72	-111	29871548	1842360010
29889	08:44:34.468	00:00:29.888	1794	-1024	-768	-1	-1	-1	-1	4	-1024	-768	-1	-1	-1	-1	4		0	0						Untertest1.avi	0	880	547	72	111				0	Content		-72	-111	29888742	1842377204
29906	08:44:34.485	00:00:29.906	1795	-1024	-768	-1	-1	-1	-1	4	-1024	-768	-1	-1	-1	-1	4		0	0						Untertest1.avi	0	880	547	72	111				0	Content		-72	-111	29906115	1842394577
29923	08:44:34.502	00:00:29.923	1796	-1024	-768	-1	-1	-1	-1	4	-1024	-768	-1	-1	-1	-1	4		0	0						Untertest1.avi	0	880	547	72	111				0	Content		-72	-111	29923363	1842411825
29938	08:44:34.517	00:00:29.938	1797	-1024	-768	-1	-1	-1	-1	4	-1024	-768	-1	-1	-1	-1	4		0	0						Untertest1.avi	0	880	547	72	111				0	Content		-72	-111	29938294	1842426756
29955	08:44:34.534	00:00:29.954	1798	-1024	-768	-1	-1	-1	-1	4	-1024	-768	-1	-1	-1	-1	4		0	0						Untertest1.avi	0	880	547	72	111				0	Content		-72	-111	29954918	1842443380
29972	08:44:34.551	00:00:29.971	1799	-1024	-768	-1	-1	-1	-1	4	-1024	-768	-1	-1	-1	-1	4		0	0						Untertest1.avi	0	880	547	72	111				0	Content		-72	-111	29971667	1842460129
29988	08:44:34.567	00:00:29.988	1800	-1024	-768	-1	-1	-1	-1	4	-1024	-768	-1	-1	-1	-1	4		0	0						Untertest1.avi	0	880	547	72	111				0	Content		-72	-111	29988289	1842476751
30005	08:44:34.584	00:00:30.004	1801	-1024	-768	-1	-1	-1	-1	4	-1024	-768	-1	-1	-1	-1	4		0	0						Untertest1.avi	0	880	547	72	111				0	Content		-72	-111	30004909	1842493371
30022	08:44:34.601	00:00:30.021	1802	-1024	-768	-1	-1	-1	-1	4	-1024	-768	-1	-1	-1	-1	4		0	0						Untertest1.avi	0	880	547	72	111				0	Content		-72	-111	30021534	1842509996
30039	08:44:34.618	00:00:30.038	1803	-1024	-768	-1	-1	-1	-1	4	-1024	-768	-1	-1	-1	-1	4		0	0						Untertest1.avi	0	880	547	72	111				0	Content		-72	-111	30038600	1842527062
30056	08:44:34.635	00:00:30.055	1804	-1024	-768	-1	-1	-1	-1	4	-1024	-768	-1	-1	-1	-1	4		0	0						Untertest1.avi	0	880	547	72	111				0	Content		-72	-111	30055974	1842544436
30073	08:44:34.652	00:00:30.073	1805	-1024	-768	-1	-1	-1	-1	4	-1024	-768	-1	-1	-1	-1	4		0	0						Untertest1.avi	0	880	547	72	111				0	Content		-72	-111	30073226	1842561688
30088	08:44:34.667	00:00:30.088	1806	-1024	-768	-1	-1	-1	-1	4	-1024	-768	-1	-1	-1	-1	4		0	0						Untertest1.avi	0	880	547	72	111				0	Content		-72	-111	30088152	1842576614
30105	08:44:34.684	00:00:30.104	1807	-1024	-768	-1	-1	-1	-1	4	-1024	-768	-1	-1	-1	-1	4		0	0						Untertest1.avi	0	880	547	72	111				0	Content		-72	-111	30104777	1842593239
30122	08:44:34.701	00:00:30.121	1808	-1024	-768	-1	-1	-1	-1	4	-1024	-768	-1	-1	-1	-1	4		0	0						Untertest1.avi	0	880	547	72	111				0	Content		-72	-111	30121524	1842609986
30138	08:44:34.717	00:00:30.138	1809	-1024	-768	-1	-1	-1	-1	4	-1024	-768	-1	-1	-1	-1	4		0	0						Untertest1.avi	0	880	547	72	111				0	Content		-72	-111	30138147	1842626609
30155	08:44:34.734	00:00:30.154	1810	-1024	-768	-1	-1	-1	-1	4	-1024	-768	-1	-1	-1	-1	4		0	0						Untertest1.avi	0	880	547	72	111				0	Content		-72	-111	30154770	1842643232
30171	08:44:34.750	00:00:30.171	1811	-1024	-768	-1	-1	-1	-1	4	-1024	-768	-1	-1	-1	-1	4		0	0						Untertest1.avi	0	880	547	72	111				0	Content		-72	-111	30171395	1842659857
30189	08:44:34.768	00:00:30.188	1812	-1024	-768	-1	-1	-1	-1	4	-1024	-768	-1	-1	-1	-1	4		0	0						Untertest1.avi	0	880	547	72	111				0	Content		-72	-111	30188587	1842677049
30206	08:44:34.785	00:00:30.205	1813	-1024	-768	-1	-1	-1	-1	4	-1024	-768	-1	-1	-1	-1	4		0	0						Untertest1.avi	0	880	547	72	111				0	Content		-72	-111	30205958	1842694420
30223	08:44:34.802	00:00:30.223	1814	-1024	-768	-1	-1	-1	-1	4	-1024	-768	-1	-1	-1	-1	4		0	0						Untertest1.avi	0	880	547	72	111				0	Content		-72	-111	30223207	1842711669
30238	08:44:34.817	00:00:30.238	1815	-1024	-768	-1	-1	-1	-1	4	-1024	-768	-1	-1	-1	-1	4		0	0						Untertest1.avi	0	880	547	72	111				0	Content		-72	-111	30238010	1842726472
30255	08:44:34.834	00:00:30.254	1816	-1024	-768	-1	-1	-1	-1	4	-1024	-768	-1	-1	-1	-1	4		0	0						Untertest1.avi	0	880	547	72	111				0	Content		-72	-111	30254760	1842743222
30271	08:44:34.850	00:00:30.271	1817	-1024	-768	-1	-1	-1	-1	4	-1024	-768	-1	-1	-1	-1	4		0	0						Untertest1.avi	0	880	547	72	111				0	Content		-72	-111	30271384	1842759846
30288	08:44:34.867	00:00:30.288	1818	-1024	-768	-1	-1	-1	-1	4	-1024	-768	-1	-1	-1	-1	4		0	0						Untertest1.avi	0	880	547	72	111				0	Content		-72	-111	30288008	1842776470
30305	08:44:34.884	00:00:30.304	1819	-1024	-768	-1	-1	-1	-1	4	-1024	-768	-1	-1	-1	-1	4		0	0						Untertest1.avi	0	880	547	72	111				0	Content		-72	-111	30304633	1842793095
30321	08:44:34.900	00:00:30.321	1820	-1024	-768	-1	-1	-1	-1	4	-1024	-768	-1	-1	-1	-1	4		0	0						Untertest1.avi	0	880	547	72	111				0	Content		-72	-111	30321257	1842809719
30338	08:44:34.917	00:00:30.338	1821	-1024	-768	-1	-1	-1	-1	4	-1024	-768	-1	-1	-1	-1	4		0	0						Untertest1.avi	0	880	547	72	111				0	Content		-72	-111	30338451	1842826913
30356	08:44:34.935	00:00:30.355	1822	-1024	-768	-1	-1	-1	-1	4	-1024	-768	-1	-1	-1	-1	4		0	0						Untertest1.avi	0	880	547	72	111				0	Content		-72	-111	30355823	1842844285
30373	08:44:34.952	00:00:30.373	1823	-1024	-768	-1	-1	-1	-1	4	-1024	-768	-1	-1	-1	-1	4		0	0						Untertest1.avi	0	880	547	72	111				0	Content		-72	-111	30373086	1842861548
30388	08:44:34.967	00:00:30.387	1824	-1024	-768	-1	-1	-1	-1	4	-1024	-768	-1	-1	-1	-1	4		0	0						Untertest1.avi	0	880	547	72	111				0	Content		-72	-111	30387873	1842876335
30405	08:44:34.984	00:00:30.404	1825	-1024	-768	-1	-1	-1	-1	4	-1024	-768	-1	-1	-1	-1	4		0	0						Untertest1.avi	0	880	547	72	111				0	Content		-72	-111	30404622	1842893084
30421	08:44:35.000	00:00:30.421	1826	-1024	-768	-1	-1	-1	-1	4	-1024	-768	-1	-1	-1	-1	4		0	0						Untertest1.avi	0	880	547	72	111				0	Content		-72	-111	30421247	1842909709
30438	08:44:35.017	00:00:30.437	1827	-1024	-768	-1	-1	-1	-1	4	-1024	-768	-1	-1	-1	-1	4		0	0						Untertest1.avi	0	880	547	72	111				0	Content		-72	-111	30437870	1842926332
30454	08:44:35.033	00:00:30.454	1828	-1024	-768	-1	-1	-1	-1	4	-1024	-768	-1	-1	-1	-1	4		0	0						Untertest1.avi	0	880	547	72	111				0	Content		-72	-111	30454492	1842942954
30471	08:44:35.050	00:00:30.471	1829	-1024	-768	-1	-1	-1	-1	4	-1024	-768	-1	-1	-1	-1	4		0	0						Untertest1.avi	0	880	547	72	111				0	Content		-72	-111	30471241	1842959703
30488	08:44:35.067	00:00:30.488	1830	-1024	-768	-1	-1	-1	-1	4	-1024	-768	-1	-1	-1	-1	4		0	0						Untertest1.avi	0	880	547	72	111				0	Content		-72	-111	30488308	1842976770
30506	08:44:35.085	00:00:30.505	1831	-1024	-768	-1	-1	-1	-1	4	-1024	-768	-1	-1	-1	-1	4		0	0						Untertest1.avi	0	880	547	72	111				0	Content		-72	-111	30505683	1842994145
30523	08:44:35.102	00:00:30.523	1832	-1024	-768	-1	-1	-1	-1	4	-1024	-768	-1	-1	-1	-1	4		0	0						Untertest1.avi	0	880	547	72	111				0	Content		-72	-111	30523054	1843011516
30538	08:44:35.117	00:00:30.537	1833	-1024	-768	-1	-1	-1	-1	4	-1024	-768	-1	-1	-1	-1	4		0	0						Untertest1.avi	0	880	547	72	111				0	Content		-72	-111	30537858	1843026320
30554	08:44:35.133	00:00:30.554	1834	-1024	-768	-1	-1	-1	-1	4	-1024	-768	-1	-1	-1	-1	4		0	0						Untertest1.avi	0	880	547	72	111				0	Content		-72	-111	30554482	1843042944
30571	08:44:35.150	00:00:30.571	1835	-1024	-768	-1	-1	-1	-1	4	-1024	-768	-1	-1	-1	-1	4		0	0						Untertest1.avi	0	880	547	72	111				0	Content		-72	-111	30571231	1843059693
30588	08:44:35.167	00:00:30.587	1836	-1024	-768	-1	-1	-1	-1	4	-1024	-768	-1	-1	-1	-1	4		0	0						Untertest1.avi	0	880	547	72	111				0	Content		-72	-111	30587853	1843076315
30604	08:44:35.183	00:00:30.604	1837	-1024	-768	-1	-1	-1	-1	4	-1024	-768	-1	-1	-1	-1	4		0	0						Untertest1.avi	0	880	547	72	111				0	Content		-72	-111	30604475	1843092937
30621	08:44:35.200	00:00:30.621	1838	-1024	-768	-1	-1	-1	-1	4	-1024	-768	-1	-1	-1	-1	4		0	0						Untertest1.avi	0	880	547	72	111				0	Content		-72	-111	30621114	1843109576
30638	08:44:35.217	00:00:30.638	1839	-1024	-768	-1	-1	-1	-1	4	-1024	-768	-1	-1	-1	-1	4		0	0						Untertest1.avi	0	880	547	72	111				0	Content		-72	-111	30638294	1843126756
30656	08:44:35.235	00:00:30.655	1840	-1024	-768	-1	-1	-1	-1	4	-1024	-768	-1	-1	-1	-1	4		0	0						Untertest1.avi	0	880	547	72	111				0	Content		-72	-111	30655670	1843144132
30673	08:44:35.252	00:00:30.672	1841	-1024	-768	-1	-1	-1	-1	4	-1024	-768	-1	-1	-1	-1	4		0	0						Untertest1.avi	0	880	547	72	111				0	Content		-72	-111	30672916	1843161378
30688	08:44:35.267	00:00:30.687	1842	-1024	-768	-1	-1	-1	-1	4	-1024	-768	-1	-1	-1	-1	4		0	0						Untertest1.avi	0	880	547	72	111				0	Content		-72	-111	30687721	1843176183
30704	08:44:35.283	00:00:30.704	1843	-1024	-768	-1	-1	-1	-1	4	-1024	-768	-1	-1	-1	-1	4		0	0						Untertest1.avi	0	880	547	72	111				0	Content		-72	-111	30704472	1843192934
30721	08:44:35.300	00:00:30.721	1844	-1024	-768	-1	-1	-1	-1	4	-1024	-768	-1	-1	-1	-1	4		0	0						Untertest1.avi	0	880	547	72	111				0	Content		-72	-111	30721109	1843209571
30738	08:44:35.317	00:00:30.737	1845	-1024	-768	-1	-1	-1	-1	4	-1024	-768	-1	-1	-1	-1	4		0	0						Untertest1.avi	0	880	547	72	111				0	Content		-72	-111	30737715	1843226177
30754	08:44:35.333	00:00:30.754	1846	-1024	-768	-1	-1	-1	-1	4	-1024	-768	-1	-1	-1	-1	4		0	0						Untertest1.avi	0	880	547	72	111				0	Content		-72	-111	30754381	1843242843
30771	08:44:35.350	00:00:30.771	1847	-1024	-768	-1	-1	-1	-1	4	-1024	-768	-1	-1	-1	-1	4		0	0						Untertest1.avi	0	880	547	72	111				0	Content		-72	-111	30771214	1843259676
30788	08:44:35.367	00:00:30.787	1848	-1024	-768	-1	-1	-1	-1	4	-1024	-768	-1	-1	-1	-1	4		0	0						Untertest1.avi	0	880	547	72	111				0	Content		-72	-111	30787882	1843276344
30805	08:44:35.384	00:00:30.804	1849	-1024	-768	-1	-1	-1	-1	4	-1024	-768	-1	-1	-1	-1	4		0	0						Untertest1.avi	0	880	547	72	111				0	Content		-72	-111	30804550	1843293012
30822	08:44:35.401	00:00:30.821	1850	-1024	-768	-1	-1	-1	-1	4	-1024	-768	-1	-1	-1	-1	4		0	0						Untertest1.avi	0	880	547	72	111				0	Content		-72	-111	30821535	1843309997
30838	08:44:35.417	00:00:30.838	1851	-1024	-768	-1	-1	-1	-1	4	-1024	-768	-1	-1	-1	-1	4		0	0						Untertest1.avi	0	880	547	72	111				0	Content		-72	-111	30838203	1843326665
30855	08:44:35.434	00:00:30.854	1852	-1024	-768	-1	-1	-1	-1	4	-1024	-768	-1	-1	-1	-1	4		0	0						Untertest1.avi	0	880	547	72	111				0	Content		-72	-111	30854870	1843343332
30872	08:44:35.451	00:00:30.872	1853	-1024	-768	-1	-1	-1	-1	4	-1024	-768	-1	-1	-1	-1	4		0	0						Untertest1.avi	0	880	547	72	111				0	Content		-72	-111	30872194	1843360656
30889	08:44:35.468	00:00:30.888	1854	-1024	-768	-1	-1	-1	-1	4	-1024	-768	-1	-1	-1	-1	4		0	0						Untertest1.avi	0	880	547	72	111				0	Content		-72	-111	30888862	1843377324
30905	08:44:35.484	00:00:30.905	1855	-1024	-768	-1	-1	-1	-1	4	-1024	-768	-1	-1	-1	-1	4		0	0						Untertest1.avi	0	880	547	72	111				0	Content		-72	-111	30905080	1843393542
30922	08:44:35.501	00:00:30.921	1856	-1024	-768	-1	-1	-1	-1	4	-1024	-768	-1	-1	-1	-1	4		0	0						Untertest1.avi	0	880	547	72	111				0	Content		-72	-111	30921748	1843410210
30938	08:44:35.517	00:00:30.938	1857	-1024	-768	-1	-1	-1	-1	4	-1024	-768	-1	-1	-1	-1	4		0	0						Untertest1.avi	0	880	547	72	111				0	Content		-72	-111	30938415	1843426877
30955	08:44:35.534	00:00:30.954	1858	-1024	-768	-1	-1	-1	-1	4	-1024	-768	-1	-1	-1	-1	4		0	0						Untertest1.avi	0	880	547	72	111				0	Content		-72	-111	30954646	1843443108
30971	08:44:35.550	00:00:30.971	1859	-1024	-768	-1	-1	-1	-1	4	-1024	-768	-1	-1	-1	-1	4		0	0						Untertest1.avi	0	880	547	72	111				0	Content		-72	-111	30971314	1843459776
30988	08:44:35.567	00:00:30.987	1860	-1024	-768	-1	-1	-1	-1	4	-1024	-768	-1	-1	-1	-1	4		0	0						Untertest1.avi	0	880	547	72	111				0	Content		-72	-111	30987833	1843476295
31005	08:44:35.584	00:00:31.004	1861	-1024	-768	-1	-1	-1	-1	4	-1024	-768	-1	-1	-1	-1	4		0	0						Untertest1.avi	0	880	547	72	111				0	Content		-72	-111	31004501	1843492963
31021	08:44:35.600	00:00:31.021	1862	-1024	-768	-1	-1	-1	-1	4	-1024	-768	-1	-1	-1	-1	4		0	0						Untertest1.avi	0	880	547	72	111				0	Content		-72	-111	31021168	1843509630
31038	08:44:35.617	00:00:31.037	1863	-1024	-768	-1	-1	-1	-1	4	-1024	-768	-1	-1	-1	-1	4		0	0						Untertest1.avi	0	880	547	72	111				0	Content		-72	-111	31037713	1843526175
31054	08:44:35.633	00:00:31.054	1864	-1024	-768	-1	-1	-1	-1	4	-1024	-768	-1	-1	-1	-1	4		0	0						Untertest1.avi	0	880	547	72	111				0	Content		-72	-111	31054381	1843542843
31071	08:44:35.650	00:00:31.071	1865	-1024	-768	-1	-1	-1	-1	4	-1024	-768	-1	-1	-1	-1	4		0	0						Untertest1.avi	0	880	547	72	111				0	Content		-72	-111	31071048	1843559510
31087	08:44:35.666	00:00:31.087	1866	-1024	-768	-1	-1	-1	-1	4	-1024	-768	-1	-1	-1	-1	4		0	0						Untertest1.avi	0	880	547	72	111				0	Content		-72	-111	31087422	1843575884
31104	08:44:35.683	00:00:31.104	1867	-1024	-768	-1	-1	-1	-1	4	-1024	-768	-1	-1	-1	-1	4		0	0						Untertest1.avi	0	880	547	72	111				0	Content		-72	-111	31104117	1843592579
31121	08:44:35.700	00:00:31.120	1868	-1024	-768	-1	-1	-1	-1	4	-1024	-768	-1	-1	-1	-1	4		0	0						Untertest1.avi	0	880	547	72	111				0	Content		-72	-111	31120949	1843609411
31138	08:44:35.717	00:00:31.137	1869	-1024	-768	-1	-1	-1	-1	4	-1024	-768	-1	-1	-1	-1	4		0	0						Untertest1.avi	0	880	547	72	111				0	Content		-72	-111	31137617	1843626079
31154	08:44:35.733	00:00:31.154	1870	-1024	-768	-1	-1	-1	-1	4	-1024	-768	-1	-1	-1	-1	4		0	0						Untertest1.avi	0	880	547	72	111				0	Content		-72	-111	31154284	1843642746
31171	08:44:35.750	00:00:31.171	1871	-1024	-768	-1	-1	-1	-1	4	-1024	-768	-1	-1	-1	-1	4		0	0						Untertest1.avi	0	880	547	72	111				0	Content		-72	-111	31171269	1843659731
31188	08:44:35.767	00:00:31.187	1872	-1024	-768	-1	-1	-1	-1	4	-1024	-768	-1	-1	-1	-1	4		0	0						Untertest1.avi	0	880	547	72	111				0	Content		-72	-111	31187936	1843676398
31205	08:44:35.784	00:00:31.204	1873	-1024	-768	-1	-1	-1	-1	4	-1024	-768	-1	-1	-1	-1	4		0	0						Untertest1.avi	0	880	547	72	111				0	Content		-72	-111	31204604	1843693066
31222	08:44:35.801	00:00:31.221	1874	-1024	-768	-1	-1	-1	-1	4	-1024	-768	-1	-1	-1	-1	4		0	0						Untertest1.avi	0	880	547	72	111				0	Content		-72	-111	31221970	1843710432
31239	08:44:35.818	00:00:31.238	1875	-1024	-768	-1	-1	-1	-1	4	-1024	-768	-1	-1	-1	-1	4		0	0						Untertest1.avi	0	880	547	72	111				0	Content		-72	-111	31238638	1843727100
31255	08:44:35.834	00:00:31.255	1876	-1024	-768	-1	-1	-1	-1	4	-1024	-768	-1	-1	-1	-1	4		0	0						Untertest1.avi	0	880	547	72	111				0	Content		-72	-111	31255306	1843743768
31272	08:44:35.851	00:00:31.271	1877	-1024	-768	-1	-1	-1	-1	4	-1024	-768	-1	-1	-1	-1	4		0	0						Untertest1.avi	0	880	547	72	111				0	Content		-72	-111	31271625	1843760087
31288	08:44:35.867	00:00:31.288	1878	-1024	-768	-1	-1	-1	-1	4	-1024	-768	-1	-1	-1	-1	4		0	0						Untertest1.avi	0	880	547	72	111				0	Content		-72	-111	31288293	1843776755
31305	08:44:35.884	00:00:31.304	1879	-1024	-768	-1	-1	-1	-1	4	-1024	-768	-1	-1	-1	-1	4		0	0						Untertest1.avi	0	880	547	72	111				0	Content		-72	-111	31304961	1843793423
31321	08:44:35.900	00:00:31.320	1880	-1024	-768	-1	-1	-1	-1	4	-1024	-768	-1	-1	-1	-1	4		0	0						Untertest1.avi	0	880	547	72	111				0	Content		-72	-111	31320896	1843809358
31338	08:44:35.917	00:00:31.337	1881	699,4254	314,581	0,5233649	0,5029944	563,5366	4,774101	0	782,5587	361,846	0,3999941	0,5723954	547,9388	4,373735	0	36	741	338						Untertest1.avi	0	880	547	72	111	669	235	133	0	Content		669	227	31337510	1843825972
31354	08:44:35.933	00:00:31.354	1882	-1024	-768	-1	-1	-1	-1	4	758,2531	366,7885	0,3996586	0,572573	547,938	4,149416	0	36	758	367						Untertest1.avi	0	880	547	72	111	669	235	133	0	Content		686	256	31354133	1843842595
31371	08:44:35.950	00:00:31.370	1883	-1024	-768	-1	-1	-1	-1	4	779,8921	360,8935	0,3998095	0,5726872	548,0552	4,368991	0	36	780	361						Untertest1.avi	0	880	547	72	111	669	235	133	0	Content		708	250	31370880	1843859342
31388	08:44:35.967	00:00:31.387	1884	697,6602	316,2545	0,5233563	0,5032701	563,8918	4,768488	0	791,8085	355,9596	0,3997785	0,5727155	548,2779	4,387555	0	36	745	336						Untertest1.avi	0	880	547	72	111	669	235	133	0	Content		673	225	31387515	1843875977
31404	08:44:35.983	00:00:31.404	1885	608,897	326,0172	0,5297118	0,5037053	550,1617	4,692389	0	760,1887	366,2126	0,399453	0,5727173	548,2772	4,148757	0	36	685	346						Untertest1.avi	0	880	547	72	111	669	235	133	0	Content		613	235	31404129	1843892591
31421	08:44:36.000	00:00:31.420	1886	-1024	-768	-1	-1	-1	-1	4	-1024	-768	-1	-1	-1	-1	4	36	0	0						Untertest1.avi	0	880	547	72	111	669	235	133	0	Content		-72	-111	31420879	1843909341
31438	08:44:36.017	00:00:31.437	1887	-1024	-768	-1	-1	-1	-1	4	-1024	-768	-1	-1	-1	-1	4	36	0	0						Untertest1.avi	0	880	547	72	111	669	235	133	0	Content		-72	-111	31437503	1843925965
31454	08:44:36.033	00:00:31.454	1888	-1024	-768	-1	-1	-1	-1	4	-1024	-768	-1	-1	-1	-1	4	36	0	0						Untertest1.avi	0	880	547	72	111	669	235	133	0	Content		-72	-111	31454170	1843942632
31471	08:44:36.050	00:00:31.470	1889	554,6097	324,0349	0,5263671	0,5041981	571,6904	4,873037	0	706,4498	341,4403	0,4067565	0,5729809	597,3591	4,65207	0	37	631	333						Untertest1.avi	0	880	547	72	111	554	253	766	0	Content		559	222	31470751	1843959213
31487	08:44:36.066	00:00:31.487	1890	608,0925	326,3549	0,5267714	0,5038917	575,8955	4,940782	0	725,3218	348,2875	0,4076373	0,572839	597,36	4,763301	0	37	667	337						Untertest1.avi	0	880	547	72	111	554	253	766	0	Content		595	226	31487499	1843975961
31504	08:44:36.083	00:00:31.504	1891	521,7422	338,2655	0,5273106	0,5042096	568,6344	4,847608	0	680,8609	351,1224	0,4070206	0,5728204	597,3597	4,637701	0	37	601	345						Untertest1.avi	0	880	547	72	111	554	253	766	0	Content		529	234	31504123	1843992585
31521	08:44:36.100	00:00:31.520	1892	605,4291	325,621	0,5266271	0,5038475	575,9802	4,88871	0	730,4434	344,1097	0,4071768	0,5727046	597,36	4,754845	0	37	668	335						Untertest1.avi	0	880	547	72	111	554	253	766	0	Content		596	224	31520745	1844009207
31537	08:44:36.116	00:00:31.537	1893	527,2033	327,898	0,5260159	0,5042844	574,3405	4,814599	0	612,5155	368,7286	0,4115708	0,5728981	571,3979	4,481955	0	37	570	348						Untertest1.avi	0	880	547	72	111	554	253	766	0	Content		498	237	31537368	1844025830
31554	08:44:36.133	00:00:31.554	1894	-1024	-768	-1	-1	-1	-1	4	-1024	-768	-1	-1	-1	-1	4	37	0	0						Untertest1.avi	0	880	547	72	111	554	253	766	0	Content		-72	-111	31554026	1844042488
31571	08:44:36.150	00:00:31.570	1895	-1024	-768	-1	-1	-1	-1	4	-1024	-768	-1	-1	-1	-1	4	37	0	0						Untertest1.avi	0	880	547	72	111	554	253	766	0	Content		-72	-111	31570694	1844059156
31587	08:44:36.166	00:00:31.587	1896	561,9426	331,1663	0,5249746	0,5039256	573,7985	4,806435	0	680,4625	349,1018	0,4051847	0,5727846	595,5978	4,650208	0	37	621	340						Untertest1.avi	0	880	547	72	111	554	253	766	0	Content		549	229	31587446	1844075908
31604	08:44:36.183	00:00:31.604	1897	564,1544	330,544	0,5244891	0,5038109	573,7307	4,75433	0	677,2643	345,5616	0,404635	0,5727012	595,5317	4,608537	0	37	621	338						Untertest1.avi	0	880	547	72	111	554	253	766	0	Content		549	227	31604070	1844092532
31621	08:44:36.200	00:00:31.620	1898	565,3783	329,4893	0,5241145	0,5037479	573,7165	4,752465	0	675,8279	349,5949	0,4042074	0,572662	595,3956	4,630502	0	37	621	340						Untertest1.avi	0	880	547	72	111	554	253	766	0	Content		549	229	31620696	1844109158
31637	08:44:36.216	00:00:31.637	1899	563,3585	326,24	0,5237108	0,5037152	573,6296	4,709931	0	677,9667	346,1029	0,403747	0,572623	595,2556	4,620855	0	37	621	336						Untertest1.avi	0	880	547	72	111	554	253	766	0	Content		549	225	31637444	1844125906
31654	08:44:36.233	00:00:31.654	1900	565,2162	330,1588	0,5234612	0,5036034	573,4852	4,745768	0	676,1817	344,1769	0,4034317	0,5725489	595,0461	4,568744	0	37	621	337						Untertest1.avi	0	880	547	72	111	554	253	766	0	Content		549	226	31654071	1844142533
31671	08:44:36.250	00:00:31.670	1901	565,2204	330,6318	0,5230836	0,5034823	573,4958	4,700986	0	678,9633	347,7344	0,402983	0,5724578	595,1246	4,58005	0	37	622	339						Untertest1.avi	0	880	547	72	111	554	253	766	0	Content		550	228	31670693	1844159155
31687	08:44:36.266	00:00:31.687	1902	560,2166	331,1451	0,5227981	0,5032045	573,3828	4,734989	0	676,2166	347,843	0,4026335	0,57219	595,2252	4,597587	0	37	618	339						Untertest1.avi	0	880	547	72	111	554	253	766	0	Content		546	228	31687322	1844175784
31704	08:44:36.283	00:00:31.704	1903	569,46	325,6863	0,5225242	0,5029593	573,3433	4,694438	0	675,6291	352,6347	0,4023233	0,5719254	594,934	4,568017	0	37	623	339						Untertest1.avi	0	880	547	72	111	554	253	766	0	Content		551	228	31704070	1844192532
31721	08:44:36.300	00:00:31.720	1904	562,8748	329,0399	0,5223762	0,5027123	573,384	4,698695	0	680,3877	345,7893	0,4020742	0,5717638	595,1188	4,583499	0	37	622	337						Untertest1.avi	0	880	547	72	111	554	253	766	0	Content		550	226	31720694	1844209156
31737	08:44:36.316	00:00:31.737	1905	561,2512	331,5625	0,5221522	0,5025557	573,4739	4,67611	0	682,8715	348,2296	0,4018603	0,5716492	594,794	4,559258	0	37	622	340						Untertest1.avi	0	880	547	72	111	554	253	766	0	Content		550	229	31737319	1844225781
31754	08:44:36.333	00:00:31.753	1906	562,0607	328,8467	0,5221107	0,5024188	573,4153	4,716605	0	675,2725	345,0754	0,4016756	0,5714609	594,929	4,556282	0	37	619	337						Untertest1.avi	0	880	547	72	111	554	253	766	0	Content		547	226	31753945	1844242407
31771	08:44:36.350	00:00:31.770	1907	564,7028	330,8652	0,5219998	0,5023248	573,2722	4,700269	0	680,1468	350,3226	0,401515	0,5712997	594,9018	4,574492	0	37	622	341						Untertest1.avi	0	880	547	72	111	554	253	766	0	Content		550	230	31770693	1844259155
31787	08:44:36.366	00:00:31.787	1908	560,1731	337,5457	0,5219424	0,502417	573,2968	4,719347	0	679,1508	353,6879	0,4014416	0,5712618	594,7011	4,582588	0	37	620	346						Untertest1.avi	0	880	547	72	111	554	253	766	0	Content		548	235	31787320	1844275782
31804	08:44:36.383	00:00:31.803	1909	567,7211	345,1954	0,5217751	0,5029231	573,362	4,692488	0	680,49	366,3088	0,4014157	0,5714982	594,6828	4,576189	0	37	624	356						Untertest1.avi	0	880	547	72	111	554	253	766	0	Content		552	245	31803944	1844292406
31821	08:44:36.400	00:00:31.820	1910	568,3856	358,8615	0,5217558	0,5030142	573,3873	4,722898	0	682,1691	378,1108	0,4014339	0,5714023	594,7556	4,581033	0	37	625	368						Untertest1.avi	0	880	547	72	111	554	253	766	0	Content		553	257	31820571	1844309033
31837	08:44:36.416	00:00:31.837	1911	568,6567	350,1986	0,5216644	0,5028806	573,4372	4,719044	0	685,5341	376,1194	0,401254	0,5711655	594,8398	4,591469	0	37	627	363						Untertest1.avi	0	880	547	72	111	554	253	766	0	Content		555	252	31837319	1844325781
31854	08:44:36.433	00:00:31.853	1912	572,4876	351,3826	0,5216646	0,5028253	573,4552	4,714052	0	683,2257	378,3229	0,4011604	0,5710942	594,8673	4,592541	0	37	628	365						Untertest1.avi	0	880	547	72	111	554	253	766	0	Content		556	254	31853943	1844342405
31871	08:44:36.450	00:00:31.870	1913	574,3433	353,4846	0,5216445	0,5028199	573,4514	4,712168	0	681,1229	377,8922	0,4010712	0,5710725	594,8906	4,568978	0	37	628	366						Untertest1.avi	0	880	547	72	111	554	253	766	0	Content		556	255	31870568	1844359030
31887	08:44:36.466	00:00:31.887	1914	571,6066	355,8613	0,521653	0,5028351	573,4573	4,710849	0	683,4095	375,8631	0,4010414	0,571078	594,9297	4,594355	0	37	628	366						Untertest1.avi	0	880	547	72	111	554	253	766	0	Content		556	255	31887195	1844375657
31904	08:44:36.483	00:00:31.903	1915	571,6343	352,9363	0,521603	0,502825	573,3816	4,723033	0	678,9536	375,7884	0,4009631	0,57106	594,7195	4,593781	0	37	625	364						Untertest1.avi	0	880	547	72	111	554	253	766	0	Content		553	253	31903943	1844392405
31921	08:44:36.500	00:00:31.920	1916	566,6066	351,6648	0,5216616	0,5028381	573,4542	4,721689	0	681,0063	376,0836	0,4009839	0,5710394	594,8213	4,632668	0	37	624	364						Untertest1.avi	0	880	547	72	111	554	253	766	0	Content		552	253	31920568	1844409030
31937	08:44:36.516	00:00:31.937	1917	571,6129	353,7258	0,5216869	0,5028759	573,4634	4,705918	0	688,4082	372,0186	0,4009689	0,5710247	594,804	4,601699	0	37	630	363						Untertest1.avi	0	880	547	72	111	554	253	766	0	Content		558	252	31937192	1844425654
31954	08:44:36.533	00:00:31.953	1918	572,3704	357,0648	0,5218289	0,5029618	573,3958	4,710861	0	686,0975	373,143	0,4010198	0,571025	594,8607	4,621415	0	37	629	365						Untertest1.avi	0	880	547	72	111	554	253	766	0	Content		557	254	31953818	1844442280
31971	08:44:36.550	00:00:31.970	1919	573,0494	353,5958	0,52184	0,5030033	573,3573	4,698944	0	684,3508	377,5398	0,400992	0,5710294	594,8143	4,639009	0	37	629	366						Untertest1.avi	0	880	547	72	111	554	253	766	0	Content		557	255	31970567	1844459029
31987	08:44:36.566	00:00:31.987	1920	563,1815	356,9023	0,5219579	0,5030921	573,4143	4,730044	0	681,9497	375,5672	0,4010361	0,5710548	594,8666	4,616204	0	37	623	366						Untertest1.avi	0	880	547	72	111	554	253	766	0	Content		551	255	31987207	1844475669
32004	08:44:36.583	00:00:32.003	1921	571,7196	352,8629	0,5219064	0,5031692	573,3812	4,707992	0	686,8932	378,5855	0,4009873	0,571101	594,7663	4,633142	0	37	629	366						Untertest1.avi	0	880	547	72	111	554	253	766	0	Content		557	255	32003821	1844492283
32020	08:44:36.599	00:00:32.020	1922	568,267	357,271	0,5220128	0,5032344	573,4444	4,722002	0	690,759	377,4664	0,4010248	0,5711309	594,8967	4,618041	0	37	630	367						Untertest1.avi	0	880	547	72	111	554	253	766	0	Content		558	256	32020442	1844508904
32037	08:44:36.616	00:00:32.037	1923	568,4482	355,856	0,5219832	0,5032241	573,4902	4,741708	0	685,5035	380,2876	0,400969	0,5711353	594,762	4,603182	0	37	627	368						Untertest1.avi	0	880	547	72	111	554	253	766	0	Content		555	257	32037192	1844525654
32054	08:44:36.633	00:00:32.053	1924	576,8008	353,1657	0,5221083	0,503265	573,562	4,731215	0	684,2452	377,5826	0,4010421	0,5711499	594,9506	4,611422	0	37	631	365						Untertest1.avi	0	880	547	72	111	554	253	766	0	Content		559	254	32053816	1844542278
32070	08:44:36.649	00:00:32.070	1925	567,3826	353,4727	0,522063	0,5033255	573,5688	4,761515	0	683,7805	380,0084	0,4009679	0,571165	594,7947	4,595443	0	37	626	367						Untertest1.avi	0	880	547	72	111	554	253	766	0	Content		554	256	32070443	1844558905
32087	08:44:36.666	00:00:32.087	1926	569,464	355,3322	0,5221266	0,5033989	573,6043	4,745032	0	685,6412	376,5893	0,4009972	0,5711648	594,8939	4,611496	0	37	628	366						Untertest1.avi	0	880	547	72	111	554	253	766	0	Content		556	255	32087064	1844575526
32104	08:44:36.683	00:00:32.103	1927	570,8921	355,5892	0,5220871	0,5035345	573,5726	4,752575	0	688,304	380,2429	0,4009276	0,57125	594,7186	4,666127	0	37	630	368						Untertest1.avi	0	880	547	72	111	554	253	766	0	Content		558	257	32103817	1844592279
32120	08:44:36.699	00:00:32.120	1928	568,5648	354,8116	0,5221244	0,5036544	573,5938	4,774224	0	691,5017	378,7517	0,4009448	0,5713736	594,7823	4,610509	0	37	630	367						Untertest1.avi	0	880	547	72	111	554	253	766	0	Content		558	256	32120440	1844608902
32137	08:44:36.716	00:00:32.137	1929	569,716	354,7395	0,5220443	0,5037305	573,5251	4,741528	0	686,8115	374,1292	0,4008128	0,5714234	594,8063	4,624326	0	37	628	364						Untertest1.avi	0	880	547	72	111	554	253	766	0	Content		556	253	32137066	1844625528
32154	08:44:36.733	00:00:32.153	1930	570,2174	356,7079	0,5220879	0,5037463	573,5797	4,778594	0	691,4999	378,7926	0,4008562	0,571387	594,7652	4,668731	0	37	631	368						Untertest1.avi	0	880	547	72	111	554	253	766	0	Content		559	257	32153692	1844642154
32170	08:44:36.749	00:00:32.170	1931	574,0559	355,6667	0,5220082	0,503788	573,5125	4,78684	0	685,5414	375,231	0,4006962	0,5713667	594,8801	4,640771	0	37	630	365						Untertest1.avi	0	880	547	72	111	554	253	766	0	Content		558	254	32170443	1844658905
32187	08:44:36.766	00:00:32.187	1932	571,5248	357,8951	0,5220407	0,5038652	573,5956	4,799724	0	680,0639	372,1774	0,4007016	0,571461	594,8708	4,67523	0	37	626	365						Untertest1.avi	0	880	547	72	111	554	253	766	0	Content		554	254	32187068	1844675530
32204	08:44:36.783	00:00:32.203	1933	573,1943	354,6748	0,5219756	0,5039215	573,5693	4,797711	0	680,5487	374,0262	0,4006056	0,5715602	595,0275	4,683183	0	37	627	364						Untertest1.avi	0	880	547	72	111	554	253	766	0	Content		555	253	32203695	1844692157
32220	08:44:36.799	00:00:32.220	1934	573,7138	357,1012	0,5220276	0,5039263	573,6254	4,8135	0	681,1335	376,7144	0,4006162	0,5715235	595,044	4,709722	0	37	627	367						Untertest1.avi	0	880	547	72	111	554	253	766	0	Content		555	256	32220316	1844708778
32237	08:44:36.816	00:00:32.237	1935	578,5439	354,634	0,52172	0,5039814	573,7021	4,845898	0	702,6598	374,2314	0,4005109	0,5714474	595,0388	4,689648	0	38	641	364						Untertest1.avi	0	880	547	72	111	820	228	450	0	Content		569	253	32237068	1844725530
32254	08:44:36.833	00:00:32.253	1936	664,3892	336,9976	0,5203479	0,5039269	574,2872	4,804921	0	1231,74	341,1609	0,4025755	0,5705091	614,1164	5,227951	0	38	948	339						Untertest1.avi	0	880	547	72	111	820	228	450	0	Content		876	228	32253692	1844742154
32270	08:44:36.849	00:00:32.270	1937	721,2904	325,4683	0,5195149	0,5038989	574,7362	4,795848	0	1007,445	350,9648	0,401383	0,5703845	594,277	4,764033	0	38	864	338						Untertest1.avi	0	880	547	72	111	820	228	450	0	Content		792	227	32270315	1844758777
32287	08:44:36.866	00:00:32.286	1938	726,1228	326,5336	0,5196372	0,5040842	574,6791	4,838762	0	1013,289	345,8467	0,4012818	0,5707109	594,1938	4,777923	0	38	870	336						Untertest1.avi	0	880	547	72	111	820	228	450	0	Content		798	225	32286941	1844775403
32304	08:44:36.883	00:00:32.303	1939	724,1667	320,6442	0,519658	0,504317	574,7208	4,864098	0	1012,503	345,2998	0,4012037	0,570987	594,1669	4,755325	0	38	868	333						Untertest1.avi	0	880	547	72	111	820	228	450	0	Content		796	222	32303692	1844792154
32320	08:44:36.899	00:00:32.320	1940	729,1677	323,0642	0,5196973	0,504318	574,7479	4,836054	0	983,4348	353,4547	0,4007991	0,5709869	594,4114	4,735443	0	38	856	338						Untertest1.avi	0	880	547	72	111	820	228	450	0	Content		784	227	32320317	1844808779
32337	08:44:36.916	00:00:32.336	1941	723,3478	325,6911	0,5197113	0,5043009	574,732	4,843835	0	994,9327	351,2512	0,4009127	0,5709352	594,4007	4,792592	0	38	859	338						Untertest1.avi	0	880	547	72	111	820	228	450	0	Content		787	227	32336941	1844825403
32354	08:44:36.933	00:00:32.353	1942	722,2896	326,0677	0,5197331	0,5043506	574,7382	4,853604	0	1300,222	372,4875	0,4042611	0,5701601	577,1765	4,940198	0	38	1011	349						Untertest1.avi	0	880	547	72	111	820	228	450	0	Content		939	238	32353567	1844842029
32370	08:44:36.949	00:00:32.370	1943	723,0779	322,7938	0,5197702	0,504465	574,8497	4,862447	0	1191,587	343,1511	0,4037071	0,5710913	576,216	4,842596	0	38	957	333						Untertest1.avi	0	880	547	72	111	820	228	450	0	Content		885	222	32370317	1844858779
32387	08:44:36.966	00:00:32.386	1944	726,9581	321,5379	0,5198478	0,5045519	574,807	4,874813	0	1193,283	344,5904	0,4037426	0,5712184	576,4281	4,830274	0	38	960	333						Untertest1.avi	0	880	547	72	111	820	228	450	0	Content		888	222	32386941	1844875403
32404	08:44:36.983	00:00:32.403	1945	730,989	322,6903	0,5199328	0,5046317	574,8842	4,886	0	1203,558	342,7531	0,4037856	0,5713044	576,6028	4,866959	0	38	967	333						Untertest1.avi	0	880	547	72	111	820	228	450	0	Content		895	222	32403567	1844892029
32420	08:44:36.999	00:00:32.420	1946	732,7931	324,7574	0,5200669	0,5046881	574,7611	4,878599	0	1187,011	337,5748	0,4038136	0,5713729	576,4885	4,837509	0	38	960	331						Untertest1.avi	0	880	547	72	111	820	228	450	0	Content		888	220	32420319	1844908781
32437	08:44:37.016	00:00:32.436	1947	731,9973	322,9841	0,5201272	0,5046868	574,7397	4,897839	0	1022,028	346,9566	0,4012826	0,5712921	594,2474	4,832501	0	38	877	335						Untertest1.avi	0	880	547	72	111	820	228	450	0	Content		805	224	32436945	1844925407
32454	08:44:37.033	00:00:32.453	1948	734,4883	324,1615	0,5202434	0,50468	574,9171	4,885672	0	700,2505	426,0561	0,4233236	0,5715316	495,3668	3,920699	0	38	717	375						Untertest1.avi	0	880	547	72	111	820	228	450	0	Content		645	264	32453569	1844942031
32470	08:44:37.049	00:00:32.470	1949	731,9776	327,089	0,5202171	0,5046921	574,8898	4,892014	0	701,3135	427,2201	0,4227233	0,5714936	497,4305	3,941064	0	38	717	377						Untertest1.avi	0	880	547	72	111	820	228	450	0	Content		645	266	32470192	1844958654
32487	08:44:37.066	00:00:32.486	1950	736,2816	326,5522	0,5203183	0,5046582	575,111	4,871239	0	692,4315	426,9903	0,4233514	0,5714032	495,3681	3,911494	0	38	714	377						Untertest1.avi	0	880	547	72	111	820	228	450	0	Content		642	266	32486943	1844975405
32504	08:44:37.083	00:00:32.503	1951	740,5012	324,9071	0,5203124	0,5046129	575,1304	4,911752	0	1106,285	361,6445	0,4022612	0,5706198	591,4071	4,861559	0	38	923	343						Untertest1.avi	0	880	547	72	111	820	228	450	0	Content		851	232	32503565	1844992027
32520	08:44:37.099	00:00:32.520	1952	739,1652	324,1437	0,520468	0,5045944	575,1509	4,899709	0	1073,706	361,0638	0,4021024	0,5705941	591,3118	4,842981	0	38	906	343						Untertest1.avi	0	880	547	72	111	820	228	450	0	Content		834	232	32520189	1845008651
32537	08:44:37.116	00:00:32.536	1953	739,5539	328,1168	0,5204517	0,5046251	575,1309	4,907403	0	984,1652	354,8689	0,401049	0,570859	594,1508	4,806964	0	38	862	341						Untertest1.avi	0	880	547	72	111	820	228	450	0	Content		790	230	32536813	1845025275
32554	08:44:37.133	00:00:32.553	1954	742,302	322,2043	0,5206023	0,5047156	575,0093	4,919383	0	1064,219	357,9642	0,4020865	0,5706473	591,3775	4,836534	0	38	903	340						Untertest1.avi	0	880	547	72	111	820	228	450	0	Content		831	229	32553563	1845042025
32570	08:44:37.149	00:00:32.570	1955	749,0248	327,8403	0,5205445	0,5048931	575,1432	4,909795	0	1010,885	351,214	0,4013261	0,5709579	593,981	4,840269	0	38	880	340						Untertest1.avi	0	880	547	72	111	820	228	450	0	Content		808	229	32570189	1845058651
32587	08:44:37.166	00:00:32.586	1956	784,8115	328,7086	0,5210801	0,5049173	575,1232	4,912778	0	1009,062	348,3878	0,4013945	0,5711514	594,0489	4,82021	0	38	897	339						Untertest1.avi	0	880	547	72	111	820	228	450	0	Content		825	228	32586813	1845075275
32603	08:44:37.182	00:00:32.603	1957	790,9989	328,2063	0,5209702	0,5050141	575,1844	4,917667	0	997,0242	348,1716	0,4010957	0,5713195	593,7872	4,779402	0	38	894	338						Untertest1.avi	0	880	547	72	111	820	228	450	0	Content		822	227	32603439	1845091901
32620	08:44:37.199	00:00:32.620	1958	796,9565	331,1201	0,5209371	0,5049126	575,2468	4,924822	0	1228,949	357,5159	0,4038869	0,5708675	577,8591	4,961235	0	38	1013	344						Untertest1.avi	0	880	547	72	111	820	228	450	0	Content		941	233	32620187	1845108649
32637	08:44:37.216	00:00:32.636	1959	799,8438	331,7648	0,5207517	0,5047718	575,2821	4,957997	0	979,5359	349,2924	0,4006225	0,5711523	593,9363	4,775522	0	38	890	341						Untertest1.avi	0	880	547	72	111	820	228	450	0	Content		818	230	32636815	1845125277
32653	08:44:37.232	00:00:32.653	1960	815,8676	328,4403	0,5206944	0,5046782	575,4697	4,9258	0	1181,591	349,2933	0,4031329	0,5707778	578,1846	4,847998	0	38	999	339						Untertest1.avi	0	880	547	72	111	820	228	450	0	Content		927	228	32653437	1845141899
32670	08:44:37.249	00:00:32.670	1961	825,1198	327,7257	0,5204664	0,5046211	575,6724	4,948424	0	1182,272	345,867	0,4029169	0,5706099	578,0234	4,810963	0	38	1004	337						Untertest1.avi	0	880	547	72	111	820	228	450	0	Content		932	226	32670064	1845158526
32687	08:44:37.266	00:00:32.686	1962	731,7818	289,3416	0,519949	0,5036729	574,7329	4,888887	0	983,949	309,7015	0,4010303	0,5698646	595,2914	4,833922	0	39	858	300						Untertest1.avi	0	880	547	72	111	740	87	183	0	Content		786	189	32686813	1845175275
32703	08:44:37.282	00:00:32.703	1963	718,3969	245,5966	0,5194422	0,5022336	575,7122	4,893669	0	910,207	267,666	0,400126	0,5687122	593,9192	4,769708	0	39	814	257						Untertest1.avi	0	880	547	72	111	740	87	183	0	Content		742	146	32703437	1845191899
32720	08:44:37.299	00:00:32.720	1964	721,4173	194,6243	0,5190358	0,501098	577,5676	4,853373	0	839,3962	214,7612	0,3991271	0,5678728	592,8779	4,680374	0	39	780	205						Untertest1.avi	0	880	547	72	111	740	87	183	0	Content		708	94	32720063	1845208525
32737	08:44:37.316	00:00:32.736	1965	733,3117	191,4631	0,5188456	0,5010419	576,9845	4,856512	0	856,1771	204,6729	0,3985526	0,5678722	598,6256	4,746327	0	39	795	198						Untertest1.avi	0	880	547	72	111	740	87	183	0	Content		723	87	32736689	1845225151
32753	08:44:37.332	00:00:32.753	1966	738,3183	187,9916	0,5185819	0,5012364	576,4866	4,868407	0	865,5742	202,2321	0,3982798	0,5680774	598,4745	4,727127	0	39	802	195						Untertest1.avi	0	880	547	72	111	740	87	183	0	Content		730	84	32753439	1845241901
32770	08:44:37.349	00:00:32.770	1967	749,3216	185,7903	0,5182642	0,5012855	574,5556	4,827797	0	875,3884	194,8201	0,397924	0,568127	599,3506	4,71385	0	39	812	190						Untertest1.avi	0	880	547	72	111	740	87	183	0	Content		740	79	32770062	1845258524
32787	08:44:37.366	00:00:32.786	1968	707,8098	355,7028	0,4900618	0,5014804	443,7813	3,746767	0	885,0658	196,6505	0,3979076	0,5680774	594,5399	4,679593	0	39	796	276						Untertest1.avi	0	880	547	72	111	740	87	183	0	Content		724	165	32786687	1845275149
32803	08:44:37.382	00:00:32.803	1969	-1024	-768	-1	-1	-1	-1	4	967,9008	196,2724	0,398379	0,5676914	595,0159	4,724893	0	39	968	196						Untertest1.avi	0	880	547	72	111	740	87	183	0	Content		896	85	32803314	1845291776
32820	08:44:37.399	00:00:32.820	1970	797,7449	177,1859	0,5172927	0,5009781	575,9796	4,845324	0	915,5477	195,2493	0,397656	0,5676398	588,9295	4,586378	0	39	857	186						Untertest1.avi	0	880	547	72	111	740	87	183	0	Content		785	75	32820065	1845308527
32837	08:44:37.416	00:00:32.836	1971	623,5097	403,3966	0,5570689	0,5013368	403,1778	3,363179	0	962,0073	189,2173	0,3973292	0,5673036	596,015	4,632522	0	39	793	296						Untertest1.avi	0	880	547	72	111	740	87	183	0	Content		721	185	32836689	1845325151
32853	08:44:37.432	00:00:32.853	1972	919,5699	193,2992	0,5099913	0,5007408	540,0914	4,505934	0	1309,534	106,6475	0,4003443	0,5667337	607,1555	4,86551	0	39	1115	150						Untertest1.avi	0	880	547	72	111	740	87	183	0	Content		1043	39	32853313	1845341775
32870	08:44:37.449	00:00:32.869	1973	-1024	-768	-1	-1	-1	-1	4	-1024	-768	-1	-1	-1	-1	4		0	0						Untertest1.avi	0	880	547	72	111				0	Content		-72	-111	32869937	1845358399
32887	08:44:37.466	00:00:32.886	1974	-1024	-768	-1	-1	-1	-1	4	-1024	-768	-1	-1	-1	-1	4		0	0						Untertest1.avi	0	880	547	72	111				0	Content		-72	-111	32886687	1845375149
32903	08:44:37.482	00:00:32.903	1975	-1024	-768	-1	-1	-1	-1	4	-1024	-768	-1	-1	-1	-1	4		0	0						Untertest1.avi	0	880	547	72	111				0	Content		-72	-111	32903315	1845391777
32920	08:44:37.499	00:00:32.919	1976	-1024	-768	-1	-1	-1	-1	4	-1024	-768	-1	-1	-1	-1	4		0	0						Untertest1.avi	0	880	547	72	111				0	Content		-72	-111	32919936	1845408398
32937	08:44:37.516	00:00:32.936	1977	-1024	-768	-1	-1	-1	-1	4	-1024	-768	-1	-1	-1	-1	4		0	0						Untertest1.avi	0	880	547	72	111				0	Content		-72	-111	32936561	1845425023
32953	08:44:37.532	00:00:32.953	1978	-1024	-768	-1	-1	-1	-1	4	-1024	-768	-1	-1	-1	-1	4		0	0						Untertest1.avi	0	880	547	72	111				0	Content		-72	-111	32953304	1845441766
32970	08:44:37.549	00:00:32.969	1979	-1024	-768	-1	-1	-1	-1	4	-1024	-768	-1	-1	-1	-1	4		0	0						Untertest1.avi	0	880	547	72	111				0	Content		-72	-111	32969930	1845458392
[truncated: 1,723 more rows]
