# Supplementary material for: Gaze Duration Biases for Colours in Combination with Dissonant and Consonant Sounds: A Comparative Eye-Tracking Study with Orangutans
Source: PLoS One. 2015 Oct 14;10(10):e0139894. doi: 10.1371/journal.pone.0139894 (PMC4605782; doi:10.1371/journal.pone.0139894)
Supplement: S1 Data — (ZIP) [file pone.0139894.s004.zip › Plos ColourSound Data/Apes/Farben_Musik_U1/Rec 04-All-Data.tsv]

System Properties:
Operating System:	Microsoft Windows NT 6.1.7601 Service Pack 1
System User Name:	tobiiadmin
Machine Name:	LOE7690LAP
Data properties:
Recording name:	Rec 04
Recording date:	04.08.2013
Recording time:	08:52:42
Recording resolution:	1024 x 768
Export date:	09.03.2014
Export time:	12:19:20
Participant:	Tana
Filter settings:
Eye: Average
Validity: Normal
Fixation filter: Tobii fixation filter
Velocity threshold: 35
Distance threshold: 35
Timestamp	DateTimeStamp	DateTimeStampStartOffset	Number	GazePointXLeft	GazePointYLeft	CamXLeft	CamYLeft	DistanceLeft	PupilLeft	ValidityLeft	GazePointXRight	GazePointYRight	CamXRight	CamYRight	DistanceRight	PupilRight	ValidityRight	FixationIndex	GazePointX	GazePointY	Event	EventKey	Data1	Data2	Descriptor	StimuliName	StimuliID	MediaWidth	MediaHeight	MediaPosX	MediaPosY	MappedFixationPointX	MappedFixationPointY	FixationDuration	AoiIds	AoiNames	WebGroupImage	MappedGazeDataPointX	MappedGazeDataPointY	MicroSecondTimestamp	AbsoluteMicroSecondTimestamp
3	08:52:42.180	00:00:00.003	0	-1024	-768	-1	-1	-1	-1	4	-1024	-768	-1	-1	-1	-1	4		0	0						No media	0	1024	768	0	0				0	Content		0	0	3077	4930986652
20	08:52:42.197	00:00:00.019	1	-1024	-768	-1	-1	-1	-1	4	-1024	-768	-1	-1	-1	-1	4		0	0						No media	0	1024	768	0	0				0	Content		0	0	19744	4931003319
36	08:52:42.213	00:00:00.036	2	-1024	-768	-1	-1	-1	-1	4	-1024	-768	-1	-1	-1	-1	4		0	0						No media	0	1024	768	0	0				0	Content		0	0	36412	4931019987
53	08:52:42.230	00:00:00.053	3	-1024	-768	-1	-1	-1	-1	4	-1024	-768	-1	-1	-1	-1	4		0	0						No media	0	1024	768	0	0				0	Content		0	0	53384	4931036959
70	08:52:42.247	00:00:00.070	4	-1024	-768	-1	-1	-1	-1	4	-1024	-768	-1	-1	-1	-1	4		0	0						No media	0	1024	768	0	0				0	Content		0	0	70051	4931053626
87	08:52:42.264	00:00:00.086	5	-1024	-768	-1	-1	-1	-1	4	-1024	-768	-1	-1	-1	-1	4		0	0						No media	0	1024	768	0	0				0	Content		0	0	86719	4931070294
104	08:52:42.281	00:00:00.104	6	-1024	-768	-1	-1	-1	-1	4	-1024	-768	-1	-1	-1	-1	4		0	0						No media	0	1024	768	0	0				0	Content		0	0	104071	4931087646
121	08:52:42.298	00:00:00.121	7	-1024	-768	-1	-1	-1	-1	4	-1024	-768	-1	-1	-1	-1	4		0	0						No media	0	1024	768	0	0				0	Content		0	0	121319	4931104894
136	08:52:42.313	00:00:00.136	8	-1024	-768	-1	-1	-1	-1	4	-1024	-768	-1	-1	-1	-1	4		0	0						No media	0	1024	768	0	0				0	Content		0	0	136066	4931119641
153	08:52:42.330	00:00:00.152	9	-1024	-768	-1	-1	-1	-1	4	-1024	-768	-1	-1	-1	-1	4		0	0						No media	0	1024	768	0	0				0	Content		0	0	152754	4931136329
169	08:52:42.346	00:00:00.169	10	-1024	-768	-1	-1	-1	-1	4	-1024	-768	-1	-1	-1	-1	4		0	0						No media	0	1024	768	0	0				0	Content		0	0	169422	4931152997
186	08:52:42.363	00:00:00.186	11	-1024	-768	-1	-1	-1	-1	4	-1024	-768	-1	-1	-1	-1	4		0	0						No media	0	1024	768	0	0				0	Content		0	0	186066	4931169641
203	08:52:42.380	00:00:00.202	12	-1024	-768	-1	-1	-1	-1	4	-1024	-768	-1	-1	-1	-1	4		0	0						No media	0	1024	768	0	0				0	Content		0	0	202701	4931186276
219	08:52:42.396	00:00:00.219	13	-1024	-768	-1	-1	-1	-1	4	-1024	-768	-1	-1	-1	-1	4		0	0						No media	0	1024	768	0	0				0	Content		0	0	219387	4931202962
236	08:52:42.413	00:00:00.236	14	-1024	-768	-1	-1	-1	-1	4	-1024	-768	-1	-1	-1	-1	4		0	0						No media	0	1024	768	0	0				0	Content		0	0	236055	4931219630
253	08:52:42.430	00:00:00.252	15	754,5587	510,1913	0,5874117	0,5543754	453,1707	2,988904	0	-1024	-768	-1	-1	-1	-1	4	0	755	510						No media	0	1024	768	0	0	744	515	233	0	Content		755	510	252696	4931236271
269	08:52:42.446	00:00:00.269	16	754,5587	510,1913	0,5836524	0,5537105	442,2438	2,988904	0	-1024	-768	-1	-1	-1	-1	4	0	755	510						No media	0	1024	768	0	0	744	515	233	0	Content		755	510	269320	4931252895
286	08:52:42.463	00:00:00.286	17	-1024	-768	-1	-1	-1	-1	4	-1024	-768	-1	-1	-1	-1	4	0	0	0						No media	0	1024	768	0	0	744	515	233	0	Content		0	0	286069	4931269644
303	08:52:42.480	00:00:00.302	18	744,4556	514,9467	0,5837473	0,5522125	442,2361	2,911649	0	-1024	-768	-1	-1	-1	-1	4	0	744	515						No media	0	1024	768	0	0	744	515	233	0	Content		744	515	302694	4931286269
319	08:52:42.496	00:00:00.319	19	744,4556	514,9467	0,5857628	0,5522203	447,9627	2,911649	0	-1024	-768	-1	-1	-1	-1	4	0	744	515						No media	0	1024	768	0	0	744	515	233	0	Content		744	515	319320	4931302895
336	08:52:42.513	00:00:00.335	20	770,1777	507,3612	0,441523	0,5373837	447,9627	2,959568	1	771,8188	506,1578	0,4411819	0,5373847	449,146	2,966945	3	0	770	507						No media	0	1024	768	0	0	744	515	233	0	Content		770	507	335941	4931319516
353	08:52:42.530	00:00:00.352	21	-1024	-768	-1	-1	-1	-1	4	-1024	-768	-1	-1	-1	-1	4	0	0	0						No media	0	1024	768	0	0	744	515	233	0	Content		0	0	352689	4931336264
369	08:52:42.546	00:00:00.369	22	-1024	-768	-1	-1	-1	-1	4	-1024	-768	-1	-1	-1	-1	4	0	0	0						No media	0	1024	768	0	0	744	515	233	0	Content		0	0	369333	4931352908
386	08:52:42.563	00:00:00.385	23	-1024	-768	-1	-1	-1	-1	4	-1024	-768	-1	-1	-1	-1	4	0	0	0						No media	0	1024	768	0	0	744	515	233	0	Content		0	0	385948	4931369523
403	08:52:42.580	00:00:00.402	24	-1024	-768	-1	-1	-1	-1	4	-1024	-768	-1	-1	-1	-1	4	0	0	0						No media	0	1024	768	0	0	744	515	233	0	Content		0	0	402616	4931386191
419	08:52:42.596	00:00:00.419	25	743,8668	516,0087	0,4454319	0,5362399	438,2807	3,106081	1	757,6422	505,4232	0,4423885	0,5362491	448,6971	3,175553	3	0	744	516						No media	0	1024	768	0	0	744	515	233	0	Content		744	516	419310	4931402885
436	08:52:42.613	00:00:00.435	26	-1024	-768	-1	-1	-1	-1	4	-1024	-768	-1	-1	-1	-1	4	0	0	0						No media	0	1024	768	0	0	744	515	233	0	Content		0	0	435935	4931419510
453	08:52:42.630	00:00:00.452	27	733,0734	521,5532	0,4458053	0,5364887	438,2807	3,171842	1	751,0164	507,6146	0,4417243	0,536501	452,3338	3,267435	3	0	733	522						No media	0	1024	768	0	0	744	515	233	0	Content		733	522	452565	4931436140
469	08:52:42.646	00:00:00.469	28	743,0226	522,7473	0,4459017	0,537036	438,2807	3,189494	1	761,6206	508,8568	0,4418215	0,5370483	452,3338	3,285686	3	0	743	523						No media	0	1024	768	0	0	744	515	233	0	Content		743	523	469184	4931452759
486	08:52:42.663	00:00:00.485	29	-1024	-768	-1	-1	-1	-1	4	-1024	-768	-1	-1	-1	-1	4	1	0	0						No media	0	1024	768	0	0	999	628	533	0	Content		0	0	485933	4931469508
503	08:52:42.680	00:00:00.502	30	-1024	-768	-1	-1	-1	-1	4	-1024	-768	-1	-1	-1	-1	4	1	0	0						No media	0	1024	768	0	0	999	628	533	0	Content		0	0	502558	4931486133
519	08:52:42.696	00:00:00.519	31	-1024	-768	-1	-1	-1	-1	4	-1024	-768	-1	-1	-1	-1	4	1	0	0						No media	0	1024	768	0	0	999	628	533	0	Content		0	0	519226	4931502801
536	08:52:42.713	00:00:00.535	32	-1024	-768	-1	-1	-1	-1	4	-1024	-768	-1	-1	-1	-1	4	1	0	0						No media	0	1024	768	0	0	999	628	533	0	Content		0	0	535890	4931519465
553	08:52:42.730	00:00:00.552	33	-1024	-768	-1	-1	-1	-1	4	-1024	-768	-1	-1	-1	-1	4	1	0	0						No media	0	1024	768	0	0	999	628	533	0	Content		0	0	552558	4931536133
569	08:52:42.746	00:00:00.569	34	-1024	-768	-1	-1	-1	-1	4	-1024	-768	-1	-1	-1	-1	4	1	0	0						No media	0	1024	768	0	0	999	628	533	0	Content		0	0	569176	4931552751
586	08:52:42.763	00:00:00.585	35	1013,569	610,1699	0,4401655	0,5432969	447,9039	3,224135	1	1026,252	607,2314	0,4387499	0,543301	452,8278	3,2585	3	1	1014	610						No media	0	1024	768	0	0	999	628	533	0	Content		1014	610	585811	4931569386
602	08:52:42.779	00:00:00.602	36	-1024	-768	-1	-1	-1	-1	4	1074,18	606,5872	0,4438005	0,5436628	449,2405	3,285595	0	1	1074	607						No media	0	1024	768	0	0	999	628	533	0	Content		1074	607	602439	4931586014
619	08:52:42.796	00:00:00.619	37	-1024	-768	-1	-1	-1	-1	4	-1024	-768	-1	-1	-1	-1	4	1	0	0						No media	0	1024	768	0	0	999	628	533	0	Content		0	0	619153	4931602728
636	08:52:42.813	00:00:00.635	38	-1024	-768	-1	-1	-1	-1	4	-1024	-768	-1	-1	-1	-1	4	1	0	0						No media	0	1024	768	0	0	999	628	533	0	Content		0	0	635821	4931619396
653	08:52:42.830	00:00:00.652	39	997,0607	636,2701	0,5821709	0,5632254	439,0478	3,265416	0	1072,969	609,487	0,4428287	0,544255	442,4477	3,163545	0	1	1035	623						No media	0	1024	768	0	0	999	628	533	0	Content		1035	623	652502	4931636077
669	08:52:42.846	00:00:00.669	40	997,0607	636,2701	0,580046	0,5631778	432,4902	3,265416	0	1040,723	609,4937	0,443078	0,5440935	442,0064	3,265422	0	1	1019	623						No media	0	1024	768	0	0	999	628	533	0	Content		1019	623	669126	4931652701
686	08:52:42.863	00:00:00.685	41	939,9828	650,1857	0,580108	0,5626532	432,4371	3,092243	0	996,6662	613,7885	0,441569	0,5437375	447,5195	3,268194	0	1	968	632						No media	0	1024	768	0	0	999	628	533	0	Content		968	632	685750	4931669325
703	08:52:42.880	00:00:00.702	42	940,2896	650,3573	0,5803411	0,5622805	432,401	3,170014	0	1031,603	610,9207	0,443295	0,5432314	442,0211	3,200639	0	1	986	631						No media	0	1024	768	0	0	999	628	533	0	Content		986	631	702501	4931686076
719	08:52:42.896	00:00:00.719	43	945,1526	638,7218	0,580381	0,5620562	432,7543	3,13615	0	989,7115	607,0462	0,4433367	0,5428799	442,0211	3,177504	0	1	967	623						No media	0	1024	768	0	0	999	628	533	0	Content		967	623	719126	4931702701
736	08:52:42.913	00:00:00.735	44	945,9152	643,5275	0,5803321	0,5615399	432,4594	3,183594	0	1020,547	613,7885	0,4433641	0,5422171	441,8549	3,211333	0	1	983	629						No media	0	1024	768	0	0	999	628	533	0	Content		983	629	735752	4931719327
752	08:52:42.929	00:00:00.752	45	978,7701	633,845	0,5803604	0,5609165	432,4501	3,198693	0	1018,761	609,3368	0,4431923	0,5417552	442,1416	3,237276	0	1	999	622						No media	0	1024	768	0	0	999	628	533	0	Content		999	622	752374	4931735949
769	08:52:42.946	00:00:00.769	46	945,1018	650,2278	0,5798982	0,5606008	432,5549	3,134431	0	1065,238	609,3108	0,4428921	0,5411421	442,1416	3,25353	0	1	1005	630						No media	0	1024	768	0	0	999	628	533	0	Content		1005	630	769124	4931752699
786	08:52:42.963	00:00:00.785	47	935,8759	643,8416	0,5796151	0,5603243	432,7238	3,179864	0	993,8741	608,8174	0,4427323	0,5411394	442,1416	3,198591	0	1	965	626						No media	0	1024	768	0	0	999	628	533	0	Content		965	626	785749	4931769324
802	08:52:42.979	00:00:00.802	48	943,9025	648,0477	0,5794004	0,5601433	433,0152	3,183658	0	1032,631	611,0873	0,4423783	0,5408434	442,2471	3,246904	0	1	988	630						No media	0	1024	768	0	0	999	628	533	0	Content		988	630	802370	4931785945
819	08:52:42.996	00:00:00.818	49	935,7788	638,2344	0,5790619	0,5602644	432,502	3,236913	0	1029,52	608,0099	0,4421234	0,5409723	442,4475	3,258767	0	1	983	623						No media	0	1024	768	0	0	999	628	533	0	Content		983	623	818995	4931802570
836	08:52:43.013	00:00:00.835	50	932,3221	647,209	0,5788392	0,5604476	432,663	3,255001	0	1064,757	612,649	0,4419385	0,5410125	442,4475	3,345998	0	1	999	630						No media	0	1024	768	0	0	999	628	533	0	Content		999	630	835745	4931819320
852	08:52:43.029	00:00:00.852	51	940,6921	648,4397	0,5786198	0,5605988	432,5042	3,30072	0	1033,407	614,9048	0,4416506	0,5412933	442,4148	3,308536	0	1	987	632						No media	0	1024	768	0	0	999	628	533	0	Content		987	632	852369	4931835944
869	08:52:43.046	00:00:00.868	52	935,0375	645,2086	0,5783958	0,560523	432,7045	3,286492	0	1032,062	614,6812	0,4414648	0,5412694	442,3533	3,324415	0	1	984	630						No media	0	1024	768	0	0	999	628	533	0	Content		984	630	868994	4931852569
886	08:52:43.063	00:00:00.885	53	971,4061	652,8572	0,5782766	0,5599472	432,6949	3,317867	0	-1024	-768	-1	-1	-1	-1	4	1	971	653						No media	0	1024	768	0	0	999	628	533	0	Content		971	653	885617	4931869192
902	08:52:43.079	00:00:00.902	54	975,8616	648,2991	0,5782064	0,559507	432,6949	3,308677	0	1033,132	602,8831	0,4412437	0,540586	442,2369	3,418324	0	1	1004	626						No media	0	1024	768	0	0	999	628	533	0	Content		1004	626	902366	4931885941
919	08:52:43.096	00:00:00.918	55	964,0337	646,5232	0,5782525	0,5590565	432,6949	3,40582	0	1036,311	612,2402	0,4412071	0,5401624	442,4684	3,406793	0	1	1000	629						No media	0	1024	768	0	0	999	628	533	0	Content		1000	629	918990	4931902565
936	08:52:43.113	00:00:00.935	56	973,8734	645,1427	0,5785301	0,5587214	432,695	3,413484	0	1032,763	617,0136	0,4413833	0,5397033	442,2983	3,464899	0	1	1003	631						No media	0	1024	768	0	0	999	628	533	0	Content		1003	631	935620	4931919195
952	08:52:43.129	00:00:00.952	57	973,6216	644,566	0,5787914	0,5586773	432,6951	3,409555	0	1051,971	606,1656	0,4416563	0,5394933	442,2984	3,542354	0	1	1013	625						No media	0	1024	768	0	0	999	628	533	0	Content		1013	625	952242	4931935817
969	08:52:43.146	00:00:00.968	58	987,0085	639,964	0,5797015	0,5590109	432,6952	3,433185	0	1029,38	615,9377	0,4420868	0,5396987	442,3982	3,517287	0	1	1008	628						No media	0	1024	768	0	0	999	628	533	0	Content		1008	628	968991	4931952566
986	08:52:43.163	00:00:00.985	59	966,313	643,0187	0,5797026	0,5593549	432,6952	3,513301	0	1016,193	613,7924	0,442458	0,5401435	442,1173	3,55953	0	1	991	628						No media	0	1024	768	0	0	999	628	533	0	Content		991	628	985615	4931969190
1002	08:52:43.179	00:00:01.002	60	929,313	652,735	0,579662	0,5602739	432,5596	3,483098	0	1055,743	610,113	0,4424661	0,5406157	442,1568	3,588246	0	1	993	631						No media	0	1024	768	0	0	999	628	533	0	Content		993	631	1002241	4931985816
1019	08:52:43.196	00:00:01.018	61	1200,514	613,4214	0,5820407	0,5598354	444,7886	3,421157	0	1162,363	594,8149	0,4413695	0,5404902	442,1568	3,619789	0	2	1181	604						No media	0	1024	768	0	0	1314	586	100	0	Content		1181	604	1018865	4932002440
1036	08:52:43.213	00:00:01.035	62	1256,646	601,9414	0,5804923	0,5601057	444,7883	3,516589	0	-1024	-768	-1	-1	-1	-1	4	2	1257	602						No media	0	1024	768	0	0	1314	586	100	0	Content		1257	602	1035618	4932019193
1052	08:52:43.229	00:00:01.052	63	1287,203	604,2896	0,5804607	0,5602114	444,7883	3,55055	0	1384,926	561,481	0,4399033	0,5402785	442,1568	3,527966	0	2	1336	583						No media	0	1024	768	0	0	1314	586	100	0	Content		1336	583	1052241	4932035816
1069	08:52:43.246	00:00:01.068	64	1296,902	600,5385	0,5808761	0,5603101	444,7884	3,591507	0	1387,387	571,2311	0,4401441	0,5403807	442,1568	3,59462	0	2	1342	586						No media	0	1024	768	0	0	1314	586	100	0	Content		1342	586	1068864	4932052439
1085	08:52:43.262	00:00:01.085	65	1190,239	627,3265	0,5770246	0,5605505	432,84	3,53013	0	1395,441	569,2206	0,4402713	0,5405552	442,1568	3,623275	0	2	1293	598						No media	0	1024	768	0	0	1314	586	100	0	Content		1293	598	1085488	4932069063
1102	08:52:43.279	00:00:01.102	66	1245,132	611,802	0,5774015	0,5602862	432,8302	3,529959	0	1385,536	556,3767	0,4405522	0,5406932	442,1568	3,62366	0	2	1315	584						No media	0	1024	768	0	0	1314	586	100	0	Content		1315	584	1102237	4932085812
1119	08:52:43.296	00:00:01.118	67	1242,157	608,2139	0,5777668	0,5601335	432,8303	3,577723	0	1385,067	563,3039	0,4407383	0,5407238	442,1568	3,665289	0	3	1314	586						No media	0	1024	768	0	0	1196	600	100	0	Content		1314	586	1118862	4932102437
1135	08:52:43.312	00:00:01.135	68	1188,765	609,0834	0,5779639	0,5603729	432,589	3,596418	0	1353,461	562,9554	0,4377493	0,5407329	429,8377	3,481069	0	3	1271	586						No media	0	1024	768	0	0	1196	600	100	0	Content		1271	586	1135484	4932119059
1152	08:52:43.329	00:00:01.152	69	1121,035	615,2532	0,580515	0,5605172	423,2424	3,464298	0	-1024	-768	-1	-1	-1	-1	4	3	1121	615						No media	0	1024	768	0	0	1196	600	100	0	Content		1121	615	1152156	4932135731
1169	08:52:43.346	00:00:01.168	70	1121,035	615,2532	0,5795589	0,5600857	428,0081	3,464298	0	-1024	-768	-1	-1	-1	-1	4	3	1121	615						No media	0	1024	768	0	0	1196	600	100	0	Content		1121	615	1168779	4932152354
1185	08:52:43.362	00:00:01.185	71	1224,841	602,8847	0,5790932	0,5592616	433,8063	3,714887	0	1346,282	557,1024	0,4381444	0,5403227	429,1524	3,538638	0	3	1286	580						No media	0	1024	768	0	0	1196	600	100	0	Content		1286	580	1185406	4932168981
1202	08:52:43.379	00:00:01.202	72	1122,318	619,5783	0,5800347	0,5593957	427,4395	3,695973	0	-1024	-768	-1	-1	-1	-1	4	3	1122	620						No media	0	1024	768	0	0	1196	600	100	0	Content		1122	620	1202171	4932185746
1219	08:52:43.396	00:00:01.218	73	-1024	-768	-1	-1	-1	-1	4	-1024	-768	-1	-1	-1	-1	4		0	0						No media	0	1024	768	0	0				0	Content		0	0	1218775	4932202350
1235	08:52:43.412	00:00:01.235	74	-1024	-768	-1	-1	-1	-1	4	-1024	-768	-1	-1	-1	-1	4		0	0						No media	0	1024	768	0	0				0	Content		0	0	1235395	4932218970
1252	08:52:43.429	00:00:01.252	75	-1024	-768	-1	-1	-1	-1	4	-1024	-768	-1	-1	-1	-1	4		0	0						No media	0	1024	768	0	0				0	Content		0	0	1252063	4932235638
1269	08:52:43.446	00:00:01.268	76	-1024	-768	-1	-1	-1	-1	4	-1024	-768	-1	-1	-1	-1	4		0	0						No media	0	1024	768	0	0				0	Content		0	0	1268727	4932252302
1285	08:52:43.462	00:00:01.285	77	-1024	-768	-1	-1	-1	-1	4	-1024	-768	-1	-1	-1	-1	4		0	0						No media	0	1024	768	0	0				0	Content		0	0	1285395	4932268970
1302	08:52:43.479	00:00:01.302	78	-1024	-768	-1	-1	-1	-1	4	-1024	-768	-1	-1	-1	-1	4		0	0						No media	0	1024	768	0	0				0	Content		0	0	1302020	4932285595
1319	08:52:43.496	00:00:01.318	79	-1024	-768	-1	-1	-1	-1	4	-1024	-768	-1	-1	-1	-1	4		0	0						No media	0	1024	768	0	0				0	Content		0	0	1318706	4932302281
1335	08:52:43.512	00:00:01.335	80	-1024	-768	-1	-1	-1	-1	4	-1024	-768	-1	-1	-1	-1	4		0	0						No media	0	1024	768	0	0				0	Content		0	0	1335373	4932318948
1352	08:52:43.529	00:00:01.352	81	-1024	-768	-1	-1	-1	-1	4	-1024	-768	-1	-1	-1	-1	4		0	0						No media	0	1024	768	0	0				0	Content		0	0	1352005	4932335580
1369	08:52:43.546	00:00:01.368	82	-1024	-768	-1	-1	-1	-1	4	-1024	-768	-1	-1	-1	-1	4		0	0						No media	0	1024	768	0	0				0	Content		0	0	1368673	4932352248
1385	08:52:43.562	00:00:01.385	83	-1024	-768	-1	-1	-1	-1	4	1166,227	668,0362	0,4587327	0,5437384	395,4132	3,468774	0	4	1166	668						No media	0	1024	768	0	0	1166	668	67	0	Content		1166	668	1385261	4932368836
1402	08:52:43.579	00:00:01.402	84	-1024	-768	-1	-1	-1	-1	4	-1024	-768	-1	-1	-1	-1	4	4	0	0						No media	0	1024	768	0	0	1166	668	67	0	Content		0	0	1402012	4932385587
1419	08:52:43.596	00:00:01.418	85	1122,402	686,7589	0,5816993	0,5637366	425,8711	3,753441	0	-1024	-768	-1	-1	-1	-1	4	4	1122	687						No media	0	1024	768	0	0	1166	668	67	0	Content		1122	687	1418640	4932402215
1435	08:52:43.612	00:00:01.435	86	-1024	-768	-1	-1	-1	-1	4	1447,32	621,592	0,4402382	0,543784	434,1078	3,784702	0	4	1447	622						No media	0	1024	768	0	0	1166	668	67	0	Content		1447	622	1435259	4932418834
1452	08:52:43.629	00:00:01.451	87	-1024	-768	-1	-1	-1	-1	4	-1024	-768	-1	-1	-1	-1	4		0	0						No media	0	1024	768	0	0				0	Content		0	0	1451882	4932435457
1469	08:52:43.646	00:00:01.468	88	-1024	-768	-1	-1	-1	-1	4	-1024	-768	-1	-1	-1	-1	4		0	0						No media	0	1024	768	0	0				0	Content		0	0	1468568	4932452143
1485	08:52:43.662	00:00:01.485	89	-1024	-768	-1	-1	-1	-1	4	-1024	-768	-1	-1	-1	-1	4		0	0						No media	0	1024	768	0	0				0	Content		0	0	1485236	4932468811
1502	08:52:43.679	00:00:01.501	90	-1024	-768	-1	-1	-1	-1	4	-1024	-768	-1	-1	-1	-1	4		0	0						No media	0	1024	768	0	0				0	Content		0	0	1501876	4932485451
1518	08:52:43.695	00:00:01.518	91	-1024	-768	-1	-1	-1	-1	4	-1024	-768	-1	-1	-1	-1	4		0	0						No media	0	1024	768	0	0				0	Content		0	0	1518499	4932502074
1535	08:52:43.712	00:00:01.535	92	-1024	-768	-1	-1	-1	-1	4	-1024	-768	-1	-1	-1	-1	4		0	0						No media	0	1024	768	0	0				0	Content		0	0	1535248	4932518823
1552	08:52:43.729	00:00:01.551	93	-1024	-768	-1	-1	-1	-1	4	-1024	-768	-1	-1	-1	-1	4		0	0						No media	0	1024	768	0	0				0	Content		0	0	1551872	4932535447
1568	08:52:43.745	00:00:01.568	94	-1024	-768	-1	-1	-1	-1	4	-1024	-768	-1	-1	-1	-1	4		0	0						No media	0	1024	768	0	0				0	Content		0	0	1568496	4932552071
1585	08:52:43.762	00:00:01.585	95	-1024	-768	-1	-1	-1	-1	4	-1024	-768	-1	-1	-1	-1	4		0	0						No media	0	1024	768	0	0				0	Content		0	0	1585245	4932568820
1601	08:52:43.778																				MovieStart	128	0	0	Untertest1.avi
1602	08:52:43.779	00:00:01.601	96	1114,355	660,7252	0,4521306	0,5381556	425,864	3,744179	1	1114,355	660,7252	0,4521306	0,5381556	425,864	3,744179	3	5	1114	661						Untertest1.avi	0	880	547	72	111	1042	550	17	0	Content		1042	550	1601867	4932585442
1618	08:52:43.795	00:00:01.618	97	-1024	-768	-1	-1	-1	-1	4	-1024	-768	-1	-1	-1	-1	4		0	0						Untertest1.avi	0	880	547	72	111				0	Content		-72	-111	1618492	4932602067
1635	08:52:43.812	00:00:01.635	98	-1024	-768	-1	-1	-1	-1	4	-1024	-768	-1	-1	-1	-1	4		0	0						Untertest1.avi	0	880	547	72	111				0	Content		-72	-111	1635115	4932618690
1652	08:52:43.829	00:00:01.651	99	-1024	-768	-1	-1	-1	-1	4	-1024	-768	-1	-1	-1	-1	4		0	0						Untertest1.avi	0	880	547	72	111				0	Content		-72	-111	1651864	4932635439
1668	08:52:43.845	00:00:01.668	100	-1024	-768	-1	-1	-1	-1	4	-1024	-768	-1	-1	-1	-1	4		0	0						Untertest1.avi	0	880	547	72	111				0	Content		-72	-111	1668489	4932652064
1685	08:52:43.862	00:00:01.685	101	-1024	-768	-1	-1	-1	-1	4	-1024	-768	-1	-1	-1	-1	4		0	0						Untertest1.avi	0	880	547	72	111				0	Content		-72	-111	1685114	4932668689
1702	08:52:43.879	00:00:01.701	102	-1024	-768	-1	-1	-1	-1	4	-1024	-768	-1	-1	-1	-1	4		0	0						Untertest1.avi	0	880	547	72	111				0	Content		-72	-111	1701782	4932685357
1718	08:52:43.895	00:00:01.718	103	-1024	-768	-1	-1	-1	-1	4	-1024	-768	-1	-1	-1	-1	4		0	0						Untertest1.avi	0	880	547	72	111				0	Content		-72	-111	1718487	4932702062
1735	08:52:43.912	00:00:01.735	104	-1024	-768	-1	-1	-1	-1	4	-1024	-768	-1	-1	-1	-1	4		0	0						Untertest1.avi	0	880	547	72	111				0	Content		-72	-111	1735111	4932718686
1752	08:52:43.929	00:00:01.751	105	-1024	-768	-1	-1	-1	-1	4	-1024	-768	-1	-1	-1	-1	4		0	0						Untertest1.avi	0	880	547	72	111				0	Content		-72	-111	1751733	4932735308
1768	08:52:43.945	00:00:01.768	106	-1024	-768	-1	-1	-1	-1	4	-1024	-768	-1	-1	-1	-1	4		0	0						Untertest1.avi	0	880	547	72	111				0	Content		-72	-111	1768357	4932751932
1785	08:52:43.962	00:00:01.785	107	-1024	-768	-1	-1	-1	-1	4	-1024	-768	-1	-1	-1	-1	4		0	0						Untertest1.avi	0	880	547	72	111				0	Content		-72	-111	1785105	4932768680
1802	08:52:43.979	00:00:01.801	108	-1024	-768	-1	-1	-1	-1	4	-1024	-768	-1	-1	-1	-1	4		0	0						Untertest1.avi	0	880	547	72	111				0	Content		-72	-111	1801726	4932785301
1818	08:52:43.995	00:00:01.818	109	-1024	-768	-1	-1	-1	-1	4	-1024	-768	-1	-1	-1	-1	4		0	0						Untertest1.avi	0	880	547	72	111				0	Content		-72	-111	1818348	4932801923
1835	08:52:44.012	00:00:01.834	110	-1024	-768	-1	-1	-1	-1	4	-1024	-768	-1	-1	-1	-1	4		0	0						Untertest1.avi	0	880	547	72	111				0	Content		-72	-111	1834971	4932818546
1852	08:52:44.029	00:00:01.851	111	-1024	-768	-1	-1	-1	-1	4	-1024	-768	-1	-1	-1	-1	4		0	0						Untertest1.avi	0	880	547	72	111				0	Content		-72	-111	1851718	4932835293
1868	08:52:44.045	00:00:01.868	112	-1024	-768	-1	-1	-1	-1	4	-1024	-768	-1	-1	-1	-1	4		0	0						Untertest1.avi	0	880	547	72	111				0	Content		-72	-111	1868340	4932851915
1885	08:52:44.062	00:00:01.884	113	-1024	-768	-1	-1	-1	-1	4	-1024	-768	-1	-1	-1	-1	4		0	0						Untertest1.avi	0	880	547	72	111				0	Content		-72	-111	1884966	4932868541
1902	08:52:44.079	00:00:01.901	114	-1024	-768	-1	-1	-1	-1	4	-1024	-768	-1	-1	-1	-1	4		0	0						Untertest1.avi	0	880	547	72	111				0	Content		-72	-111	1901587	4932885162
1918	08:52:44.095	00:00:01.918	115	-1024	-768	-1	-1	-1	-1	4	-1024	-768	-1	-1	-1	-1	4		0	0						Untertest1.avi	0	880	547	72	111				0	Content		-72	-111	1918334	4932901909
1935	08:52:44.112	00:00:01.934	116	-1024	-768	-1	-1	-1	-1	4	-1024	-768	-1	-1	-1	-1	4		0	0						Untertest1.avi	0	880	547	72	111				0	Content		-72	-111	1934959	4932918534
1952	08:52:44.129	00:00:01.951	117	-1024	-768	-1	-1	-1	-1	4	-1024	-768	-1	-1	-1	-1	4		0	0						Untertest1.avi	0	880	547	72	111				0	Content		-72	-111	1951580	4932935155
1968	08:52:44.145	00:00:01.968	118	-1024	-768	-1	-1	-1	-1	4	-1024	-768	-1	-1	-1	-1	4		0	0						Untertest1.avi	0	880	547	72	111				0	Content		-72	-111	1968205	4932951780
1985	08:52:44.162	00:00:01.984	119	-1024	-768	-1	-1	-1	-1	4	-1024	-768	-1	-1	-1	-1	4		0	0						Untertest1.avi	0	880	547	72	111				0	Content		-72	-111	1984920	4932968495
2002	08:52:44.179	00:00:02.001	120	-1024	-768	-1	-1	-1	-1	4	-1024	-768	-1	-1	-1	-1	4		0	0						Untertest1.avi	0	880	547	72	111				0	Content		-72	-111	2001588	4932985163
2018	08:52:44.195	00:00:02.018	121	-1024	-768	-1	-1	-1	-1	4	-1024	-768	-1	-1	-1	-1	4		0	0						Untertest1.avi	0	880	547	72	111				0	Content		-72	-111	2018269	4933001844
2035	08:52:44.212	00:00:02.034	122	-1024	-768	-1	-1	-1	-1	4	-1024	-768	-1	-1	-1	-1	4		0	0						Untertest1.avi	0	880	547	72	111				0	Content		-72	-111	2034951	4933018526
2052	08:52:44.229	00:00:02.051	123	-1024	-768	-1	-1	-1	-1	4	-1024	-768	-1	-1	-1	-1	4		0	0						Untertest1.avi	0	880	547	72	111				0	Content		-72	-111	2051785	4933035360
2068	08:52:44.245	00:00:02.068	124	-1024	-768	-1	-1	-1	-1	4	-1024	-768	-1	-1	-1	-1	4		0	0						Untertest1.avi	0	880	547	72	111				0	Content		-72	-111	2068453	4933052028
2085	08:52:44.262	00:00:02.085	125	-1024	-768	-1	-1	-1	-1	4	-1024	-768	-1	-1	-1	-1	4		0	0						Untertest1.avi	0	880	547	72	111				0	Content		-72	-111	2085121	4933068696
2102	08:52:44.279	00:00:02.102	126	-1024	-768	-1	-1	-1	-1	4	-1024	-768	-1	-1	-1	-1	4		0	0						Untertest1.avi	0	880	547	72	111				0	Content		-72	-111	2102105	4933085680
2119	08:52:44.296	00:00:02.118	127	-1024	-768	-1	-1	-1	-1	4	-1024	-768	-1	-1	-1	-1	4		0	0						Untertest1.avi	0	880	547	72	111				0	Content		-72	-111	2118773	4933102348
2135	08:52:44.312	00:00:02.135	128	-1024	-768	-1	-1	-1	-1	4	-1024	-768	-1	-1	-1	-1	4		0	0						Untertest1.avi	0	880	547	72	111				0	Content		-72	-111	2135441	4933119016
2153	08:52:44.330	00:00:02.152	129	-1024	-768	-1	-1	-1	-1	4	-1024	-768	-1	-1	-1	-1	4		0	0						Untertest1.avi	0	880	547	72	111				0	Content		-72	-111	2152698	4933136273
2170	08:52:44.347	00:00:02.170	130	-1024	-768	-1	-1	-1	-1	4	-1024	-768	-1	-1	-1	-1	4		0	0						Untertest1.avi	0	880	547	72	111				0	Content		-72	-111	2170069	4933153644
2185	08:52:44.362	00:00:02.184	131	-1024	-768	-1	-1	-1	-1	4	-1024	-768	-1	-1	-1	-1	4		0	0						Untertest1.avi	0	880	547	72	111				0	Content		-72	-111	2184817	4933168392
2202	08:52:44.379	00:00:02.201	132	-1024	-768	-1	-1	-1	-1	4	-1024	-768	-1	-1	-1	-1	4		0	0						Untertest1.avi	0	880	547	72	111				0	Content		-72	-111	2201505	4933185080
2218	08:52:44.395	00:00:02.218	133	-1024	-768	-1	-1	-1	-1	4	-1024	-768	-1	-1	-1	-1	4		0	0						Untertest1.avi	0	880	547	72	111				0	Content		-72	-111	2218173	4933201748
2235	08:52:44.412	00:00:02.234	134	-1024	-768	-1	-1	-1	-1	4	-1024	-768	-1	-1	-1	-1	4		0	0						Untertest1.avi	0	880	547	72	111				0	Content		-72	-111	2234836	4933218411
2252	08:52:44.429	00:00:02.251	135	-1024	-768	-1	-1	-1	-1	4	-1024	-768	-1	-1	-1	-1	4		0	0						Untertest1.avi	0	880	547	72	111				0	Content		-72	-111	2251504	4933235079
2268	08:52:44.445	00:00:02.268	136	-1024	-768	-1	-1	-1	-1	4	-1024	-768	-1	-1	-1	-1	4		0	0						Untertest1.avi	0	880	547	72	111				0	Content		-72	-111	2268122	4933251697
2285	08:52:44.462	00:00:02.284	137	-1024	-768	-1	-1	-1	-1	4	-1024	-768	-1	-1	-1	-1	4		0	0						Untertest1.avi	0	880	547	72	111				0	Content		-72	-111	2284690	4933268265
2301	08:52:44.478	00:00:02.301	138	-1024	-768	-1	-1	-1	-1	4	-1024	-768	-1	-1	-1	-1	4		0	0						Untertest1.avi	0	880	547	72	111				0	Content		-72	-111	2301440	4933285015
2318	08:52:44.495	00:00:02.318	139	-1024	-768	-1	-1	-1	-1	4	-1024	-768	-1	-1	-1	-1	4		0	0						Untertest1.avi	0	880	547	72	111				0	Content		-72	-111	2318481	4933302056
2335	08:52:44.512	00:00:02.335	140	-1024	-768	-1	-1	-1	-1	4	-1024	-768	-1	-1	-1	-1	4		0	0						Untertest1.avi	0	880	547	72	111				0	Content		-72	-111	2335149	4933318724
2352	08:52:44.529	00:00:02.351	141	-1024	-768	-1	-1	-1	-1	4	-1024	-768	-1	-1	-1	-1	4		0	0						Untertest1.avi	0	880	547	72	111				0	Content		-72	-111	2351817	4933335392
2369	08:52:44.546	00:00:02.368	142	-1024	-768	-1	-1	-1	-1	4	-1024	-768	-1	-1	-1	-1	4		0	0						Untertest1.avi	0	880	547	72	111				0	Content		-72	-111	2368940	4933352515
2386	08:52:44.563	00:00:02.385	143	-1024	-768	-1	-1	-1	-1	4	-1024	-768	-1	-1	-1	-1	4		0	0						Untertest1.avi	0	880	547	72	111				0	Content		-72	-111	2385608	4933369183
2402	08:52:44.579	00:00:02.402	144	-1024	-768	-1	-1	-1	-1	4	-1024	-768	-1	-1	-1	-1	4		0	0						Untertest1.avi	0	880	547	72	111				0	Content		-72	-111	2402276	4933385851
2420	08:52:44.597	00:00:02.419	145	-1024	-768	-1	-1	-1	-1	4	-1024	-768	-1	-1	-1	-1	4		0	0						Untertest1.avi	0	880	547	72	111				0	Content		-72	-111	2419808	4933403383
2435	08:52:44.612	00:00:02.434	146	-1024	-768	-1	-1	-1	-1	4	-1024	-768	-1	-1	-1	-1	4		0	0						Untertest1.avi	0	880	547	72	111				0	Content		-72	-111	2434681	4933418256
2451	08:52:44.628	00:00:02.451	147	-1024	-768	-1	-1	-1	-1	4	-1024	-768	-1	-1	-1	-1	4		0	0						Untertest1.avi	0	880	547	72	111				0	Content		-72	-111	2451303	4933434878
2468	08:52:44.645	00:00:02.467	148	-1024	-768	-1	-1	-1	-1	4	-1024	-768	-1	-1	-1	-1	4		0	0						Untertest1.avi	0	880	547	72	111				0	Content		-72	-111	2467958	4933451533
2485	08:52:44.662	00:00:02.484	149	-1024	-768	-1	-1	-1	-1	4	-1024	-768	-1	-1	-1	-1	4		0	0						Untertest1.avi	0	880	547	72	111				0	Content		-72	-111	2484625	4933468200
2501	08:52:44.678	00:00:02.501	150	-1024	-768	-1	-1	-1	-1	4	-1024	-768	-1	-1	-1	-1	4		0	0						Untertest1.avi	0	880	547	72	111				0	Content		-72	-111	2501356	4933484931
2518	08:52:44.695	00:00:02.517	151	-1024	-768	-1	-1	-1	-1	4	-1024	-768	-1	-1	-1	-1	4		0	0						Untertest1.avi	0	880	547	72	111				0	Content		-72	-111	2517924	4933501499
2535	08:52:44.712	00:00:02.534	152	-1024	-768	-1	-1	-1	-1	4	-1024	-768	-1	-1	-1	-1	4		0	0						Untertest1.avi	0	880	547	72	111				0	Content		-72	-111	2534757	4933518332
2551	08:52:44.728	00:00:02.551	153	-1024	-768	-1	-1	-1	-1	4	-1024	-768	-1	-1	-1	-1	4		0	0						Untertest1.avi	0	880	547	72	111				0	Content		-72	-111	2551425	4933535000
2568	08:52:44.745	00:00:02.568	154	-1024	-768	-1	-1	-1	-1	4	-1024	-768	-1	-1	-1	-1	4		0	0						Untertest1.avi	0	880	547	72	111				0	Content		-72	-111	2568093	4933551668
2585	08:52:44.762	00:00:02.585	155	-1024	-768	-1	-1	-1	-1	4	-1024	-768	-1	-1	-1	-1	4		0	0						Untertest1.avi	0	880	547	72	111				0	Content		-72	-111	2585078	4933568653
2602	08:52:44.779	00:00:02.601	156	-1024	-768	-1	-1	-1	-1	4	-1024	-768	-1	-1	-1	-1	4		0	0						Untertest1.avi	0	880	547	72	111				0	Content		-72	-111	2601746	4933585321
2618	08:52:44.795	00:00:02.618	157	-1024	-768	-1	-1	-1	-1	4	-1024	-768	-1	-1	-1	-1	4		0	0						Untertest1.avi	0	880	547	72	111				0	Content		-72	-111	2618414	4933601989
2636	08:52:44.813	00:00:02.635	158	-1024	-768	-1	-1	-1	-1	4	-1024	-768	-1	-1	-1	-1	4		0	0						Untertest1.avi	0	880	547	72	111				0	Content		-72	-111	2635797	4933619372
2653	08:52:44.830	00:00:02.653	159	-1024	-768	-1	-1	-1	-1	4	-1024	-768	-1	-1	-1	-1	4		0	0						Untertest1.avi	0	880	547	72	111				0	Content		-72	-111	2653045	4933636620
2669	08:52:44.846	00:00:02.669	160	-1024	-768	-1	-1	-1	-1	4	-1024	-768	-1	-1	-1	-1	4		0	0						Untertest1.avi	0	880	547	72	111				0	Content		-72	-111	2669085	4933652660
2686	08:52:44.863	00:00:02.685	161	-1024	-768	-1	-1	-1	-1	4	-1024	-768	-1	-1	-1	-1	4		0	0						Untertest1.avi	0	880	547	72	111				0	Content		-72	-111	2685753	4933669328
2702	08:52:44.879	00:00:02.702	162	-1024	-768	-1	-1	-1	-1	4	-1024	-768	-1	-1	-1	-1	4		0	0						Untertest1.avi	0	880	547	72	111				0	Content		-72	-111	2702421	4933685996
2719	08:52:44.896	00:00:02.718	163	-1024	-768	-1	-1	-1	-1	4	-1024	-768	-1	-1	-1	-1	4		0	0						Untertest1.avi	0	880	547	72	111				0	Content		-72	-111	2718669	4933702244
2735	08:52:44.912	00:00:02.735	164	-1024	-768	-1	-1	-1	-1	4	-1024	-768	-1	-1	-1	-1	4		0	0						Untertest1.avi	0	880	547	72	111				0	Content		-72	-111	2735337	4933718912
2752	08:52:44.929	00:00:02.752	165	-1024	-768	-1	-1	-1	-1	4	-1024	-768	-1	-1	-1	-1	4		0	0						Untertest1.avi	0	880	547	72	111				0	Content		-72	-111	2752005	4933735580
2768	08:52:44.945	00:00:02.768	166	-1024	-768	-1	-1	-1	-1	4	-1024	-768	-1	-1	-1	-1	4		0	0						Untertest1.avi	0	880	547	72	111				0	Content		-72	-111	2768238	4933751813
2785	08:52:44.962	00:00:02.784	167	-1024	-768	-1	-1	-1	-1	4	-1024	-768	-1	-1	-1	-1	4		0	0						Untertest1.avi	0	880	547	72	111				0	Content		-72	-111	2784906	4933768481
2801	08:52:44.978	00:00:02.801	168	-1024	-768	-1	-1	-1	-1	4	-1024	-768	-1	-1	-1	-1	4		0	0						Untertest1.avi	0	880	547	72	111				0	Content		-72	-111	2801091	4933784666
2818	08:52:44.995	00:00:02.817	169	-1024	-768	-1	-1	-1	-1	4	-1024	-768	-1	-1	-1	-1	4		0	0						Untertest1.avi	0	880	547	72	111				0	Content		-72	-111	2817785	4933801360
2834	08:52:45.011	00:00:02.834	170	-1024	-768	-1	-1	-1	-1	4	-1024	-768	-1	-1	-1	-1	4		0	0						Untertest1.avi	0	880	547	72	111				0	Content		-72	-111	2834407	4933817982
2851	08:52:45.028	00:00:02.851	171	-1024	-768	-1	-1	-1	-1	4	-1024	-768	-1	-1	-1	-1	4		0	0						Untertest1.avi	0	880	547	72	111				0	Content		-72	-111	2851491	4933835066
2868	08:52:45.045	00:00:02.868	172	-1024	-768	-1	-1	-1	-1	4	-1024	-768	-1	-1	-1	-1	4		0	0						Untertest1.avi	0	880	547	72	111				0	Content		-72	-111	2868159	4933851734
2885	08:52:45.062	00:00:02.884	173	-1024	-768	-1	-1	-1	-1	4	-1024	-768	-1	-1	-1	-1	4		0	0						Untertest1.avi	0	880	547	72	111				0	Content		-72	-111	2884827	4933868402
2902	08:52:45.079	00:00:02.902	174	-1024	-768	-1	-1	-1	-1	4	-1024	-768	-1	-1	-1	-1	4		0	0						Untertest1.avi	0	880	547	72	111				0	Content		-72	-111	2902277	4933885852
2920	08:52:45.097	00:00:02.919	175	-1024	-768	-1	-1	-1	-1	4	-1024	-768	-1	-1	-1	-1	4		0	0						Untertest1.avi	0	880	547	72	111				0	Content		-72	-111	2919526	4933903101
2934	08:52:45.111	00:00:02.934	176	-1024	-768	-1	-1	-1	-1	4	-1024	-768	-1	-1	-1	-1	4		0	0						Untertest1.avi	0	880	547	72	111				0	Content		-72	-111	2934401	4933917976
2951	08:52:45.128	00:00:02.951	177	-1024	-768	-1	-1	-1	-1	4	-1024	-768	-1	-1	-1	-1	4		0	0						Untertest1.avi	0	880	547	72	111				0	Content		-72	-111	2951026	4933934601
2968	08:52:45.145	00:00:02.967	178	-1024	-768	-1	-1	-1	-1	4	-1024	-768	-1	-1	-1	-1	4		0	0						Untertest1.avi	0	880	547	72	111				0	Content		-72	-111	2967693	4933951268
2984	08:52:45.161	00:00:02.984	179	-1024	-768	-1	-1	-1	-1	4	-1024	-768	-1	-1	-1	-1	4		0	0						Untertest1.avi	0	880	547	72	111				0	Content		-72	-111	2984282	4933967857
3001	08:52:45.178	00:00:03.000	180	-1024	-768	-1	-1	-1	-1	4	-1024	-768	-1	-1	-1	-1	4		0	0						Untertest1.avi	0	880	547	72	111				0	Content		-72	-111	3000898	4933984473
3018	08:52:45.195	00:00:03.017	181	-1024	-768	-1	-1	-1	-1	4	-1024	-768	-1	-1	-1	-1	4		0	0						Untertest1.avi	0	880	547	72	111				0	Content		-72	-111	3017555	4934001130
3034	08:52:45.211	00:00:03.034	182	-1024	-768	-1	-1	-1	-1	4	-1024	-768	-1	-1	-1	-1	4		0	0						Untertest1.avi	0	880	547	72	111				0	Content		-72	-111	3034223	4934017798
3051	08:52:45.228	00:00:03.050	183	-1024	-768	-1	-1	-1	-1	4	992,3355	261,1323	0,4795748	0,5371858	441,6522	3,287468	0	6	992	261						Untertest1.avi	0	880	547	72	111	920	427	83	0	Content		920	150	3050974	4934034549
3068	08:52:45.245	00:00:03.067	184	958,8714	457,0851	0,6177617	0,5770808	441,3631	3,212828	0	994,6553	443,9263	0,4794286	0,5394347	441,7072	3,174074	0	6	977	451						Untertest1.avi	0	880	547	72	111	920	427	83	0	Content		905	340	3067602	4934051177
3084	08:52:45.261	00:00:03.084	185	971,3971	545,655	0,6171442	0,5795951	441,3629	3,13996	0	1005,032	531,1906	0,4795727	0,5419927	441,656	3,162016	0	6	988	538						Untertest1.avi	0	880	547	72	111	920	427	83	0	Content		916	427	3084225	4934067800
3101	08:52:45.278	00:00:03.100	186	971,3971	545,655	0,6168277	0,581861	441,9589	3,13996	0	1025,733	619,2514	0,4798516	0,5443824	441,5826	3,249142	0	6	999	582						Untertest1.avi	0	880	547	72	111	920	427	83	0	Content		927	471	3100849	4934084424
3118	08:52:45.295	00:00:03.117	187	-1024	-768	-1	-1	-1	-1	4	1078,222	710,6766	0,4797036	0,5459178	442,0356	3,106101	0	6	1078	711						Untertest1.avi	0	880	547	72	111	920	427	83	0	Content		1006	600	3117599	4934101174
3134	08:52:45.311	00:00:03.134	188	-1024	-768	-1	-1	-1	-1	4	-1024	-768	-1	-1	-1	-1	4		0	0						Untertest1.avi	0	880	547	72	111				0	Content		-72	-111	3134221	4934117796
3151	08:52:45.328	00:00:03.150	189	-1024	-768	-1	-1	-1	-1	4	-1024	-768	-1	-1	-1	-1	4		0	0						Untertest1.avi	0	880	547	72	111				0	Content		-72	-111	3150847	4934134422
3167	08:52:45.344	00:00:03.167	190	-1024	-768	-1	-1	-1	-1	4	-1024	-768	-1	-1	-1	-1	4		0	0						Untertest1.avi	0	880	547	72	111				0	Content		-72	-111	3167471	4934151046
3184	08:52:45.361	00:00:03.184	191	-1024	-768	-1	-1	-1	-1	4	-1024	-768	-1	-1	-1	-1	4		0	0						Untertest1.avi	0	880	547	72	111				0	Content		-72	-111	3184222	4934167797
3201	08:52:45.378	00:00:03.200	192	-1024	-768	-1	-1	-1	-1	4	-1024	-768	-1	-1	-1	-1	4		0	0						Untertest1.avi	0	880	547	72	111				0	Content		-72	-111	3200847	4934184422
3217	08:52:45.394	00:00:03.217	193	-1024	-768	-1	-1	-1	-1	4	-1024	-768	-1	-1	-1	-1	4		0	0						Untertest1.avi	0	880	547	72	111				0	Content		-72	-111	3217491	4934201066
3234	08:52:45.411	00:00:03.234	194	-1024	-768	-1	-1	-1	-1	4	-1024	-768	-1	-1	-1	-1	4		0	0						Untertest1.avi	0	880	547	72	111				0	Content		-72	-111	3234160	4934217735
3251	08:52:45.428	00:00:03.250	195	-1024	-768	-1	-1	-1	-1	4	-1024	-768	-1	-1	-1	-1	4		0	0						Untertest1.avi	0	880	547	72	111				0	Content		-72	-111	3250827	4934234402
3267	08:52:45.444	00:00:03.267	196	-1024	-768	-1	-1	-1	-1	4	-1024	-768	-1	-1	-1	-1	4		0	0						Untertest1.avi	0	880	547	72	111				0	Content		-72	-111	3267495	4934251070
3284	08:52:45.461	00:00:03.284	197	-1024	-768	-1	-1	-1	-1	4	-1024	-768	-1	-1	-1	-1	4		0	0						Untertest1.avi	0	880	547	72	111				0	Content		-72	-111	3284180	4934267755
3301	08:52:45.478	00:00:03.300	198	-1024	-768	-1	-1	-1	-1	4	-1024	-768	-1	-1	-1	-1	4		0	0						Untertest1.avi	0	880	547	72	111				0	Content		-72	-111	3300848	4934284423
3317	08:52:45.494	00:00:03.317	199	-1024	-768	-1	-1	-1	-1	4	-1024	-768	-1	-1	-1	-1	4		0	0						Untertest1.avi	0	880	547	72	111				0	Content		-72	-111	3317480	4934301055
3334	08:52:45.511	00:00:03.334	200	-1024	-768	-1	-1	-1	-1	4	-1024	-768	-1	-1	-1	-1	4		0	0						Untertest1.avi	0	880	547	72	111				0	Content		-72	-111	3334148	4934317723
3351	08:52:45.528	00:00:03.350	201	-1024	-768	-1	-1	-1	-1	4	-1024	-768	-1	-1	-1	-1	4		0	0						Untertest1.avi	0	880	547	72	111				0	Content		-72	-111	3350819	4934334394
3367	08:52:45.544	00:00:03.367	202	-1024	-768	-1	-1	-1	-1	4	-1024	-768	-1	-1	-1	-1	4		0	0						Untertest1.avi	0	880	547	72	111				0	Content		-72	-111	3367487	4934351062
3384	08:52:45.561	00:00:03.384	203	-1024	-768	-1	-1	-1	-1	4	-1024	-768	-1	-1	-1	-1	4		0	0						Untertest1.avi	0	880	547	72	111				0	Content		-72	-111	3384106	4934367681
3401	08:52:45.578	00:00:03.400	204	-1024	-768	-1	-1	-1	-1	4	-1024	-768	-1	-1	-1	-1	4		0	0						Untertest1.avi	0	880	547	72	111				0	Content		-72	-111	3400774	4934384349
3417	08:52:45.594	00:00:03.417	205	-1024	-768	-1	-1	-1	-1	4	-1024	-768	-1	-1	-1	-1	4		0	0						Untertest1.avi	0	880	547	72	111				0	Content		-72	-111	3417360	4934400935
3434	08:52:45.611	00:00:03.434	206	-1024	-768	-1	-1	-1	-1	4	-1024	-768	-1	-1	-1	-1	4		0	0						Untertest1.avi	0	880	547	72	111				0	Content		-72	-111	3434109	4934417684
3451	08:52:45.628	00:00:03.450	207	-1024	-768	-1	-1	-1	-1	4	-1024	-768	-1	-1	-1	-1	4		0	0						Untertest1.avi	0	880	547	72	111				0	Content		-72	-111	3450735	4934434310
3467	08:52:45.644	00:00:03.467	208	-1024	-768	-1	-1	-1	-1	4	-1024	-768	-1	-1	-1	-1	4		0	0						Untertest1.avi	0	880	547	72	111				0	Content		-72	-111	3467357	4934450932
3484	08:52:45.661	00:00:03.484	209	-1024	-768	-1	-1	-1	-1	4	-1024	-768	-1	-1	-1	-1	4		0	0						Untertest1.avi	0	880	547	72	111				0	Content		-72	-111	3484026	4934467601
3501	08:52:45.678	00:00:03.500	210	-1024	-768	-1	-1	-1	-1	4	-1024	-768	-1	-1	-1	-1	4		0	0						Untertest1.avi	0	880	547	72	111				0	Content		-72	-111	3500703	4934484278
3517	08:52:45.694	00:00:03.517	211	-1024	-768	-1	-1	-1	-1	4	-1024	-768	-1	-1	-1	-1	4		0	0						Untertest1.avi	0	880	547	72	111				0	Content		-72	-111	3517301	4934500876
3534	08:52:45.711	00:00:03.533	212	-1024	-768	-1	-1	-1	-1	4	-1024	-768	-1	-1	-1	-1	4		0	0						Untertest1.avi	0	880	547	72	111				0	Content		-72	-111	3533969	4934517544
3551	08:52:45.728	00:00:03.550	213	-1024	-768	-1	-1	-1	-1	4	-1024	-768	-1	-1	-1	-1	4		0	0						Untertest1.avi	0	880	547	72	111				0	Content		-72	-111	3550646	4934534221
3568	08:52:45.745	00:00:03.567	214	-1024	-768	-1	-1	-1	-1	4	-1024	-768	-1	-1	-1	-1	4		0	0						Untertest1.avi	0	880	547	72	111				0	Content		-72	-111	3567771	4934551346
3585	08:52:45.762	00:00:03.584	215	-1024	-768	-1	-1	-1	-1	4	-1024	-768	-1	-1	-1	-1	4		0	0						Untertest1.avi	0	880	547	72	111				0	Content		-72	-111	3584895	4934568470
3602	08:52:45.779	00:00:03.601	216	-1024	-768	-1	-1	-1	-1	4	-1024	-768	-1	-1	-1	-1	4		0	0						Untertest1.avi	0	880	547	72	111				0	Content		-72	-111	3601563	4934585138
3618	08:52:45.795	00:00:03.618	217	-1024	-768	-1	-1	-1	-1	4	-1024	-768	-1	-1	-1	-1	4		0	0						Untertest1.avi	0	880	547	72	111				0	Content		-72	-111	3618232	4934601807
3636	08:52:45.813	00:00:03.635	218	-1024	-768	-1	-1	-1	-1	4	-1024	-768	-1	-1	-1	-1	4		0	0						Untertest1.avi	0	880	547	72	111				0	Content		-72	-111	3635768	4934619343
3651	08:52:45.828	00:00:03.650	219	-1024	-768	-1	-1	-1	-1	4	-1024	-768	-1	-1	-1	-1	4		0	0						Untertest1.avi	0	880	547	72	111				0	Content		-72	-111	3650517	4934634092
3667	08:52:45.844	00:00:03.667	220	-1024	-768	-1	-1	-1	-1	4	-1024	-768	-1	-1	-1	-1	4		0	0						Untertest1.avi	0	880	547	72	111				0	Content		-72	-111	3667205	4934650780
3684	08:52:45.861	00:00:03.683	221	-1024	-768	-1	-1	-1	-1	4	-1024	-768	-1	-1	-1	-1	4		0	0						Untertest1.avi	0	880	547	72	111				0	Content		-72	-111	3683873	4934667448
3701	08:52:45.878	00:00:03.700	222	-1024	-768	-1	-1	-1	-1	4	-1024	-768	-1	-1	-1	-1	4		0	0						Untertest1.avi	0	880	547	72	111				0	Content		-72	-111	3700537	4934684112
3717	08:52:45.894	00:00:03.717	223	-1024	-768	-1	-1	-1	-1	4	-1024	-768	-1	-1	-1	-1	4		0	0						Untertest1.avi	0	880	547	72	111				0	Content		-72	-111	3717205	4934700780
3734	08:52:45.911	00:00:03.733	224	-1024	-768	-1	-1	-1	-1	4	-1024	-768	-1	-1	-1	-1	4		0	0						Untertest1.avi	0	880	547	72	111				0	Content		-72	-111	3733949	4934717524
3751	08:52:45.928	00:00:03.750	225	-1024	-768	-1	-1	-1	-1	4	-1024	-768	-1	-1	-1	-1	4		0	0						Untertest1.avi	0	880	547	72	111				0	Content		-72	-111	3750519	4934734094
3767	08:52:45.944	00:00:03.767	226	-1024	-768	-1	-1	-1	-1	4	-1024	-768	-1	-1	-1	-1	4		0	0						Untertest1.avi	0	880	547	72	111				0	Content		-72	-111	3767143	4934750718
3784	08:52:45.961	00:00:03.784	227	-1024	-768	-1	-1	-1	-1	4	-1024	-768	-1	-1	-1	-1	4		0	0						Untertest1.avi	0	880	547	72	111				0	Content		-72	-111	3784225	4934767800
3801	08:52:45.978	00:00:03.800	228	-1024	-768	-1	-1	-1	-1	4	-1024	-768	-1	-1	-1	-1	4		0	0						Untertest1.avi	0	880	547	72	111				0	Content		-72	-111	3800893	4934784468
3818	08:52:45.995	00:00:03.817	229	-1024	-768	-1	-1	-1	-1	4	-1024	-768	-1	-1	-1	-1	4		0	0						Untertest1.avi	0	880	547	72	111				0	Content		-72	-111	3817561	4934801136
3835	08:52:46.012	00:00:03.834	230	-1024	-768	-1	-1	-1	-1	4	-1024	-768	-1	-1	-1	-1	4		0	0						Untertest1.avi	0	880	547	72	111				0	Content		-72	-111	3834712	4934818287
3851	08:52:46.028	00:00:03.851	231	-1024	-768	-1	-1	-1	-1	4	-1024	-768	-1	-1	-1	-1	4		0	0						Untertest1.avi	0	880	547	72	111				0	Content		-72	-111	3851380	4934834955
3868	08:52:46.045	00:00:03.868	232	-1024	-768	-1	-1	-1	-1	4	-1024	-768	-1	-1	-1	-1	4		0	0						Untertest1.avi	0	880	547	72	111				0	Content		-72	-111	3868048	4934851623
3886	08:52:46.063	00:00:03.885	233	-1024	-768	-1	-1	-1	-1	4	-1024	-768	-1	-1	-1	-1	4		0	0						Untertest1.avi	0	880	547	72	111				0	Content		-72	-111	3885637	4934869212
3900	08:52:46.077	00:00:03.900	234	-1024	-768	-1	-1	-1	-1	4	-1024	-768	-1	-1	-1	-1	4		0	0						Untertest1.avi	0	880	547	72	111				0	Content		-72	-111	3900385	4934883960
3917	08:52:46.094	00:00:03.917	235	-1024	-768	-1	-1	-1	-1	4	-1024	-768	-1	-1	-1	-1	4		0	0						Untertest1.avi	0	880	547	72	111				0	Content		-72	-111	3917008	4934900583
3934	08:52:46.111	00:00:03.933	236	-1024	-768	-1	-1	-1	-1	4	-1024	-768	-1	-1	-1	-1	4		0	0						Untertest1.avi	0	880	547	72	111				0	Content		-72	-111	3933724	4934917299
3950	08:52:46.127	00:00:03.950	237	-1024	-768	-1	-1	-1	-1	4	-1024	-768	-1	-1	-1	-1	4		0	0						Untertest1.avi	0	880	547	72	111				0	Content		-72	-111	3950392	4934933967
3967	08:52:46.144	00:00:03.967	238	-1024	-768	-1	-1	-1	-1	4	-1024	-768	-1	-1	-1	-1	4		0	0						Untertest1.avi	0	880	547	72	111				0	Content		-72	-111	3967075	4934950650
3984	08:52:46.161	00:00:03.983	239	-1024	-768	-1	-1	-1	-1	4	-1024	-768	-1	-1	-1	-1	4		0	0						Untertest1.avi	0	880	547	72	111				0	Content		-72	-111	3983743	4934967318
4000	08:52:46.177	00:00:04.000	240	-1024	-768	-1	-1	-1	-1	4	-1024	-768	-1	-1	-1	-1	4		0	0						Untertest1.avi	0	880	547	72	111				0	Content		-72	-111	4000373	4934983948
4017	08:52:46.194	00:00:04.017	241	-1024	-768	-1	-1	-1	-1	4	-1024	-768	-1	-1	-1	-1	4		0	0						Untertest1.avi	0	880	547	72	111				0	Content		-72	-111	4017041	4935000616
4034	08:52:46.211	00:00:04.033	242	-1024	-768	-1	-1	-1	-1	4	-1024	-768	-1	-1	-1	-1	4		0	0						Untertest1.avi	0	880	547	72	111				0	Content		-72	-111	4033709	4935017284
4050	08:52:46.227	00:00:04.050	243	-1024	-768	-1	-1	-1	-1	4	-1024	-768	-1	-1	-1	-1	4		0	0						Untertest1.avi	0	880	547	72	111				0	Content		-72	-111	4050254	4935033829
4068	08:52:46.245	00:00:04.067	244	-1024	-768	-1	-1	-1	-1	4	-1024	-768	-1	-1	-1	-1	4		0	0						Untertest1.avi	0	880	547	72	111				0	Content		-72	-111	4067503	4935051078
4085	08:52:46.262	00:00:04.084	245	-1024	-768	-1	-1	-1	-1	4	-1024	-768	-1	-1	-1	-1	4		0	0						Untertest1.avi	0	880	547	72	111				0	Content		-72	-111	4084630	4935068205
4101	08:52:46.278	00:00:04.101	246	-1024	-768	-1	-1	-1	-1	4	-1024	-768	-1	-1	-1	-1	4		0	0						Untertest1.avi	0	880	547	72	111				0	Content		-72	-111	4101298	4935084873
4118	08:52:46.295	00:00:04.117	247	-1024	-768	-1	-1	-1	-1	4	-1024	-768	-1	-1	-1	-1	4		0	0						Untertest1.avi	0	880	547	72	111				0	Content		-72	-111	4117966	4935101541
4136	08:52:46.313	00:00:04.135	248	-1024	-768	-1	-1	-1	-1	4	-1024	-768	-1	-1	-1	-1	4		0	0						Untertest1.avi	0	880	547	72	111				0	Content		-72	-111	4135504	4935119079
4150	08:52:46.327	00:00:04.150	249	-1024	-768	-1	-1	-1	-1	4	-1024	-768	-1	-1	-1	-1	4		0	0						Untertest1.avi	0	880	547	72	111				0	Content		-72	-111	4150253	4935133828
4167	08:52:46.344	00:00:04.166	250	-1024	-768	-1	-1	-1	-1	4	-1024	-768	-1	-1	-1	-1	4		0	0						Untertest1.avi	0	880	547	72	111				0	Content		-72	-111	4166940	4935150515
4184	08:52:46.361	00:00:04.183	251	-1024	-768	-1	-1	-1	-1	4	-1024	-768	-1	-1	-1	-1	4		0	0						Untertest1.avi	0	880	547	72	111				0	Content		-72	-111	4183608	4935167183
4200	08:52:46.377	00:00:04.200	252	-1024	-768	-1	-1	-1	-1	4	-1024	-768	-1	-1	-1	-1	4		0	0						Untertest1.avi	0	880	547	72	111				0	Content		-72	-111	4200271	4935183846
4217	08:52:46.394	00:00:04.216	253	-1024	-768	-1	-1	-1	-1	4	-1024	-768	-1	-1	-1	-1	4		0	0						Untertest1.avi	0	880	547	72	111				0	Content		-72	-111	4216939	4935200514
4234	08:52:46.411	00:00:04.233	254	-1024	-768	-1	-1	-1	-1	4	-1024	-768	-1	-1	-1	-1	4		0	0						Untertest1.avi	0	880	547	72	111				0	Content		-72	-111	4233556	4935217131
4250	08:52:46.427	00:00:04.250	255	-1024	-768	-1	-1	-1	-1	4	-1024	-768	-1	-1	-1	-1	4		0	0						Untertest1.avi	0	880	547	72	111				0	Content		-72	-111	4250125	4935233700
4267	08:52:46.444	00:00:04.266	256	-1024	-768	-1	-1	-1	-1	4	-1024	-768	-1	-1	-1	-1	4		0	0						Untertest1.avi	0	880	547	72	111				0	Content		-72	-111	4266875	4935250450
4284	08:52:46.461	00:00:04.283	257	-1024	-768	-1	-1	-1	-1	4	-1024	-768	-1	-1	-1	-1	4		0	0						Untertest1.avi	0	880	547	72	111				0	Content		-72	-111	4283919	4935267494
4301	08:52:46.478	00:00:04.300	258	-1024	-768	-1	-1	-1	-1	4	-1024	-768	-1	-1	-1	-1	4		0	0						Untertest1.avi	0	880	547	72	111				0	Content		-72	-111	4300587	4935284162
4317	08:52:46.494	00:00:04.317	259	-1024	-768	-1	-1	-1	-1	4	-1024	-768	-1	-1	-1	-1	4		0	0						Untertest1.avi	0	880	547	72	111				0	Content		-72	-111	4317255	4935300830
4334	08:52:46.511	00:00:04.334	260	-1024	-768	-1	-1	-1	-1	4	-1024	-768	-1	-1	-1	-1	4		0	0						Untertest1.avi	0	880	547	72	111				0	Content		-72	-111	4334426	4935318001
4351	08:52:46.528	00:00:04.351	261	-1024	-768	-1	-1	-1	-1	4	-1024	-768	-1	-1	-1	-1	4		0	0						Untertest1.avi	0	880	547	72	111				0	Content		-72	-111	4351094	4935334669
4368	08:52:46.545	00:00:04.367	262	-1024	-768	-1	-1	-1	-1	4	-1024	-768	-1	-1	-1	-1	4		0	0						Untertest1.avi	0	880	547	72	111				0	Content		-72	-111	4367762	4935351337
4384	08:52:46.561	00:00:04.383	263	-1024	-768	-1	-1	-1	-1	4	-1024	-768	-1	-1	-1	-1	4		0	0						Untertest1.avi	0	880	547	72	111				0	Content		-72	-111	4383950	4935367525
4401	08:52:46.578	00:00:04.400	264	-1024	-768	-1	-1	-1	-1	4	-1024	-768	-1	-1	-1	-1	4		0	0						Untertest1.avi	0	880	547	72	111				0	Content		-72	-111	4400618	4935384193
4417	08:52:46.594	00:00:04.416	265	-1024	-768	-1	-1	-1	-1	4	-1024	-768	-1	-1	-1	-1	4		0	0						Untertest1.avi	0	880	547	72	111				0	Content		-72	-111	4416750	4935400325
4433	08:52:46.610	00:00:04.433	266	-1024	-768	-1	-1	-1	-1	4	-1024	-768	-1	-1	-1	-1	4		0	0						Untertest1.avi	0	880	547	72	111				0	Content		-72	-111	4433372	4935416947
4450	08:52:46.627	00:00:04.450	267	-1024	-768	-1	-1	-1	-1	4	-1024	-768	-1	-1	-1	-1	4		0	0						Untertest1.avi	0	880	547	72	111				0	Content		-72	-111	4450089	4935433664
4467	08:52:46.644	00:00:04.466	268	-1024	-768	-1	-1	-1	-1	4	-1024	-768	-1	-1	-1	-1	4		0	0						Untertest1.avi	0	880	547	72	111				0	Content		-72	-111	4466757	4935450332
4483	08:52:46.660	00:00:04.483	269	-1024	-768	-1	-1	-1	-1	4	-1024	-768	-1	-1	-1	-1	4		0	0						Untertest1.avi	0	880	547	72	111				0	Content		-72	-111	4483441	4935467016
4500	08:52:46.677	00:00:04.500	270	-1024	-768	-1	-1	-1	-1	4	-1024	-768	-1	-1	-1	-1	4		0	0						Untertest1.avi	0	880	547	72	111				0	Content		-72	-111	4500109	4935483684
4517	08:52:46.694	00:00:04.516	271	-1024	-768	-1	-1	-1	-1	4	-1024	-768	-1	-1	-1	-1	4		0	0						Untertest1.avi	0	880	547	72	111				0	Content		-72	-111	4516740	4935500315
4533	08:52:46.710	00:00:04.533	272	-1024	-768	-1	-1	-1	-1	4	-1024	-768	-1	-1	-1	-1	4		0	0						Untertest1.avi	0	880	547	72	111				0	Content		-72	-111	4533408	4935516983
4550	08:52:46.727	00:00:04.550	273	-1024	-768	-1	-1	-1	-1	4	-1024	-768	-1	-1	-1	-1	4		0	0						Untertest1.avi	0	880	547	72	111				0	Content		-72	-111	4550076	4935533651
4567	08:52:46.744	00:00:04.566	274	-1024	-768	-1	-1	-1	-1	4	-1024	-768	-1	-1	-1	-1	4		0	0						Untertest1.avi	0	880	547	72	111				0	Content		-72	-111	4566622	4935550197
4584	08:52:46.761	00:00:04.583	275	-1024	-768	-1	-1	-1	-1	4	-1024	-768	-1	-1	-1	-1	4		0	0						Untertest1.avi	0	880	547	72	111				0	Content		-72	-111	4583867	4935567442
4601	08:52:46.778	00:00:04.600	276	-1024	-768	-1	-1	-1	-1	4	-1024	-768	-1	-1	-1	-1	4		0	0						Untertest1.avi	0	880	547	72	111				0	Content		-72	-111	4600951	4935584526
4618	08:52:46.795	00:00:04.617	277	-1024	-768	-1	-1	-1	-1	4	-1024	-768	-1	-1	-1	-1	4		0	0						Untertest1.avi	0	880	547	72	111				0	Content		-72	-111	4617619	4935601194
4634	08:52:46.811	00:00:04.634	278	-1024	-768	-1	-1	-1	-1	4	-1024	-768	-1	-1	-1	-1	4		0	0						Untertest1.avi	0	880	547	72	111				0	Content		-72	-111	4634287	4935617862
4652	08:52:46.829	00:00:04.651	279	-1024	-768	-1	-1	-1	-1	4	-1024	-768	-1	-1	-1	-1	4		0	0						Untertest1.avi	0	880	547	72	111				0	Content		-72	-111	4651866	4935635441
4667	08:52:46.844	00:00:04.666	280	-1024	-768	-1	-1	-1	-1	4	-1024	-768	-1	-1	-1	-1	4		0	0						Untertest1.avi	0	880	547	72	111				0	Content		-72	-111	4666615	4935650190
4683	08:52:46.860	00:00:04.683	281	-1024	-768	-1	-1	-1	-1	4	-1024	-768	-1	-1	-1	-1	4		0	0						Untertest1.avi	0	880	547	72	111				0	Content		-72	-111	4683305	4935666880
4700	08:52:46.877	00:00:04.699	282	-1024	-768	-1	-1	-1	-1	4	-1024	-768	-1	-1	-1	-1	4		0	0						Untertest1.avi	0	880	547	72	111				0	Content		-72	-111	4699974	4935683549
4717	08:52:46.894	00:00:04.716	283	-1024	-768	-1	-1	-1	-1	4	-1024	-768	-1	-1	-1	-1	4		0	0						Untertest1.avi	0	880	547	72	111				0	Content		-72	-111	4716637	4935700212
4733	08:52:46.910	00:00:04.733	284	-1024	-768	-1	-1	-1	-1	4	-1024	-768	-1	-1	-1	-1	4		0	0						Untertest1.avi	0	880	547	72	111				0	Content		-72	-111	4733305	4935716880
4750	08:52:46.927	00:00:04.749	285	-1024	-768	-1	-1	-1	-1	4	-1024	-768	-1	-1	-1	-1	4		0	0						Untertest1.avi	0	880	547	72	111				0	Content		-72	-111	4749920	4935733495
4766	08:52:46.943	00:00:04.766	286	-1024	-768	-1	-1	-1	-1	4	-1024	-768	-1	-1	-1	-1	4		0	0						Untertest1.avi	0	880	547	72	111				0	Content		-72	-111	4766489	4935750064
4783	08:52:46.960	00:00:04.783	287	-1024	-768	-1	-1	-1	-1	4	-1024	-768	-1	-1	-1	-1	4		0	0						Untertest1.avi	0	880	547	72	111				0	Content		-72	-111	4783239	4935766814
4800	08:52:46.977	00:00:04.800	288	-1024	-768	-1	-1	-1	-1	4	-1024	-768	-1	-1	-1	-1	4		0	0						Untertest1.avi	0	880	547	72	111				0	Content		-72	-111	4800282	4935783857
4817	08:52:46.994	00:00:04.816	289	-1024	-768	-1	-1	-1	-1	4	-1024	-768	-1	-1	-1	-1	4		0	0						Untertest1.avi	0	880	547	72	111				0	Content		-72	-111	4816950	4935800525
4834	08:52:47.011	00:00:04.833	290	-1024	-768	-1	-1	-1	-1	4	-1024	-768	-1	-1	-1	-1	4		0	0						Untertest1.avi	0	880	547	72	111				0	Content		-72	-111	4833618	4935817193
4851	08:52:47.028	00:00:04.850	291	-1024	-768	-1	-1	-1	-1	4	-1024	-768	-1	-1	-1	-1	4		0	0						Untertest1.avi	0	880	547	72	111				0	Content		-72	-111	4850784	4935834359
4867	08:52:47.044	00:00:04.867	292	-1024	-768	-1	-1	-1	-1	4	-1024	-768	-1	-1	-1	-1	4		0	0						Untertest1.avi	0	880	547	72	111				0	Content		-72	-111	4867452	4935851027
4884	08:52:47.061	00:00:04.884	293	-1024	-768	-1	-1	-1	-1	4	-1024	-768	-1	-1	-1	-1	4		0	0						Untertest1.avi	0	880	547	72	111				0	Content		-72	-111	4884121	4935867696
4900	08:52:47.077	00:00:04.900	294	-1024	-768	-1	-1	-1	-1	4	-1024	-768	-1	-1	-1	-1	4		0	0						Untertest1.avi	0	880	547	72	111				0	Content		-72	-111	4900305	4935883880
4917	08:52:47.094	00:00:04.916	295	-1024	-768	-1	-1	-1	-1	4	-1024	-768	-1	-1	-1	-1	4		0	0						Untertest1.avi	0	880	547	72	111				0	Content		-72	-111	4916973	4935900548
4933	08:52:47.110	00:00:04.933	296	-1024	-768	-1	-1	-1	-1	4	-1024	-768	-1	-1	-1	-1	4		0	0						Untertest1.avi	0	880	547	72	111				0	Content		-72	-111	4933112	4935916687
4950	08:52:47.127	00:00:04.949	297	-1024	-768	-1	-1	-1	-1	4	-1024	-768	-1	-1	-1	-1	4		0	0						Untertest1.avi	0	880	547	72	111				0	Content		-72	-111	4949735	4935933310
4966	08:52:47.143	00:00:04.966	298	-1024	-768	-1	-1	-1	-1	4	-1024	-768	-1	-1	-1	-1	4		0	0						Untertest1.avi	0	880	547	72	111				0	Content		-72	-111	4966452	4935950027
4983	08:52:47.160	00:00:04.983	299	-1024	-768	-1	-1	-1	-1	4	-1024	-768	-1	-1	-1	-1	4		0	0						Untertest1.avi	0	880	547	72	111				0	Content		-72	-111	4983120	4935966695
5000	08:52:47.177	00:00:04.999	300	-1024	-768	-1	-1	-1	-1	4	-1024	-768	-1	-1	-1	-1	4		0	0						Untertest1.avi	0	880	547	72	111				0	Content		-72	-111	4999802	4935983377
5016	08:52:47.193	00:00:05.016	301	-1024	-768	-1	-1	-1	-1	4	-1024	-768	-1	-1	-1	-1	4		0	0						Untertest1.avi	0	880	547	72	111				0	Content		-72	-111	5016470	4936000045
5033	08:52:47.210	00:00:05.033	302	-1024	-768	-1	-1	-1	-1	4	-1024	-768	-1	-1	-1	-1	4		0	0						Untertest1.avi	0	880	547	72	111				0	Content		-72	-111	5033102	4936016677
5050	08:52:47.227	00:00:05.049	303	-1024	-768	-1	-1	-1	-1	4	-1024	-768	-1	-1	-1	-1	4		0	0						Untertest1.avi	0	880	547	72	111				0	Content		-72	-111	5049770	4936033345
5066	08:52:47.243	00:00:05.066	304	-1024	-768	-1	-1	-1	-1	4	-1024	-768	-1	-1	-1	-1	4		0	0						Untertest1.avi	0	880	547	72	111				0	Content		-72	-111	5066438	4936050013
5083	08:52:47.260	00:00:05.082	305	-1024	-768	-1	-1	-1	-1	4	-1024	-768	-1	-1	-1	-1	4		0	0						Untertest1.avi	0	880	547	72	111				0	Content		-72	-111	5082983	4936066558
5100	08:52:47.277	00:00:05.100	306	-1024	-768	-1	-1	-1	-1	4	-1024	-768	-1	-1	-1	-1	4		0	0						Untertest1.avi	0	880	547	72	111				0	Content		-72	-111	5100230	4936083805
5117	08:52:47.294	00:00:05.117	307	-1024	-768	-1	-1	-1	-1	4	-1024	-768	-1	-1	-1	-1	4		0	0						Untertest1.avi	0	880	547	72	111				0	Content		-72	-111	5117314	4936100889
5134	08:52:47.311	00:00:05.133	308	-1024	-768	-1	-1	-1	-1	4	-1024	-768	-1	-1	-1	-1	4		0	0						Untertest1.avi	0	880	547	72	111				0	Content		-72	-111	5133982	4936117557
5151	08:52:47.328	00:00:05.150	309	-1024	-768	-1	-1	-1	-1	4	-1024	-768	-1	-1	-1	-1	4		0	0						Untertest1.avi	0	880	547	72	111				0	Content		-72	-111	5150650	4936134225
5168	08:52:47.345	00:00:05.168	310	-1024	-768	-1	-1	-1	-1	4	-1024	-768	-1	-1	-1	-1	4		0	0						Untertest1.avi	0	880	547	72	111				0	Content		-72	-111	5168229	4936151804
5183	08:52:47.360	00:00:05.182	311	-1024	-768	-1	-1	-1	-1	4	-1024	-768	-1	-1	-1	-1	4		0	0						Untertest1.avi	0	880	547	72	111				0	Content		-72	-111	5182979	4936166554
5200	08:52:47.377	00:00:05.199	312	-1024	-768	-1	-1	-1	-1	4	-1024	-768	-1	-1	-1	-1	4		0	0						Untertest1.avi	0	880	547	72	111				0	Content		-72	-111	5199665	4936183240
5216	08:52:47.393	00:00:05.216	313	-1024	-768	-1	-1	-1	-1	4	-1024	-768	-1	-1	-1	-1	4		0	0						Untertest1.avi	0	880	547	72	111				0	Content		-72	-111	5216333	4936199908
5233	08:52:47.410	00:00:05.232	314	-1024	-768	-1	-1	-1	-1	4	-1024	-768	-1	-1	-1	-1	4		0	0						Untertest1.avi	0	880	547	72	111				0	Content		-72	-111	5232996	4936216571
5250	08:52:47.427	00:00:05.249	315	-1024	-768	-1	-1	-1	-1	4	-1024	-768	-1	-1	-1	-1	4		0	0						Untertest1.avi	0	880	547	72	111				0	Content		-72	-111	5249664	4936233239
5266	08:52:47.443	00:00:05.266	316	-1024	-768	-1	-1	-1	-1	4	-1024	-768	-1	-1	-1	-1	4		0	0						Untertest1.avi	0	880	547	72	111				0	Content		-72	-111	5266279	4936249854
5283	08:52:47.460	00:00:05.282	317	-1024	-768	-1	-1	-1	-1	4	-1024	-768	-1	-1	-1	-1	4		0	0						Untertest1.avi	0	880	547	72	111				0	Content		-72	-111	5282850	4936266425
5300	08:52:47.477	00:00:05.299	318	-1024	-768	-1	-1	-1	-1	4	-1024	-768	-1	-1	-1	-1	4		0	0						Untertest1.avi	0	880	547	72	111				0	Content		-72	-111	5299596	4936283171
5317	08:52:47.494	00:00:05.316	319	-1024	-768	-1	-1	-1	-1	4	-1024	-768	-1	-1	-1	-1	4		0	0						Untertest1.avi	0	880	547	72	111				0	Content		-72	-111	5316645	4936300220
5333	08:52:47.510	00:00:05.333	320	-1024	-768	-1	-1	-1	-1	4	-1024	-768	-1	-1	-1	-1	4		0	0						Untertest1.avi	0	880	547	72	111				0	Content		-72	-111	5333313	4936316888
5350	08:52:47.527	00:00:05.349	321	-1024	-768	-1	-1	-1	-1	4	-1024	-768	-1	-1	-1	-1	4		0	0						Untertest1.avi	0	880	547	72	111				0	Content		-72	-111	5349981	4936333556
5367	08:52:47.544	00:00:05.367	322	-1024	-768	-1	-1	-1	-1	4	-1024	-768	-1	-1	-1	-1	4		0	0						Untertest1.avi	0	880	547	72	111				0	Content		-72	-111	5367104	4936350679
5384	08:52:47.561	00:00:05.383	323	-1024	-768	-1	-1	-1	-1	4	-1024	-768	-1	-1	-1	-1	4		0	0						Untertest1.avi	0	880	547	72	111				0	Content		-72	-111	5383772	4936367347
5400	08:52:47.577	00:00:05.400	324	-1024	-768	-1	-1	-1	-1	4	-1024	-768	-1	-1	-1	-1	4		0	0						Untertest1.avi	0	880	547	72	111				0	Content		-72	-111	5400440	4936384015
5417	08:52:47.594	00:00:05.416	325	-1024	-768	-1	-1	-1	-1	4	-1024	-768	-1	-1	-1	-1	4		0	0						Untertest1.avi	0	880	547	72	111				0	Content		-72	-111	5416650	4936400225
5433	08:52:47.610	00:00:05.433	326	-1024	-768	-1	-1	-1	-1	4	-1024	-768	-1	-1	-1	-1	4		0	0						Untertest1.avi	0	880	547	72	111				0	Content		-72	-111	5433318	4936416893
5449	08:52:47.626	00:00:05.449	327	-1024	-768	-1	-1	-1	-1	4	-1024	-768	-1	-1	-1	-1	4		0	0						Untertest1.avi	0	880	547	72	111				0	Content		-72	-111	5449487	4936433062
5466	08:52:47.643	00:00:05.466	328	-1024	-768	-1	-1	-1	-1	4	-1024	-768	-1	-1	-1	-1	4		0	0						Untertest1.avi	0	880	547	72	111				0	Content		-72	-111	5466097	4936449672
5483	08:52:47.660	00:00:05.482	329	-1024	-768	-1	-1	-1	-1	4	-1024	-768	-1	-1	-1	-1	4		0	0						Untertest1.avi	0	880	547	72	111				0	Content		-72	-111	5482811	4936466386
5499	08:52:47.676	00:00:05.499	330	-1024	-768	-1	-1	-1	-1	4	-1024	-768	-1	-1	-1	-1	4		0	0						Untertest1.avi	0	880	547	72	111				0	Content		-72	-111	5499479	4936483054
5516	08:52:47.693	00:00:05.516	331	-1024	-768	-1	-1	-1	-1	4	-1024	-768	-1	-1	-1	-1	4		0	0						Untertest1.avi	0	880	547	72	111				0	Content		-72	-111	5516162	4936499737
5533	08:52:47.710	00:00:05.532	332	-1024	-768	-1	-1	-1	-1	4	-1024	-768	-1	-1	-1	-1	4		0	0						Untertest1.avi	0	880	547	72	111				0	Content		-72	-111	5532831	4936516406
5549	08:52:47.726	00:00:05.549	333	-1024	-768	-1	-1	-1	-1	4	-1024	-768	-1	-1	-1	-1	4		0	0						Untertest1.avi	0	880	547	72	111				0	Content		-72	-111	5549462	4936533037
5566	08:52:47.743	00:00:05.566	334	-1024	-768	-1	-1	-1	-1	4	-1024	-768	-1	-1	-1	-1	4		0	0						Untertest1.avi	0	880	547	72	111				0	Content		-72	-111	5566130	4936549705
5583	08:52:47.760	00:00:05.582	335	-1024	-768	-1	-1	-1	-1	4	-1024	-768	-1	-1	-1	-1	4		0	0						Untertest1.avi	0	880	547	72	111				0	Content		-72	-111	5582798	4936566373
5599	08:52:47.776	00:00:05.599	336	-1024	-768	-1	-1	-1	-1	4	-1024	-768	-1	-1	-1	-1	4		0	0						Untertest1.avi	0	880	547	72	111				0	Content		-72	-111	5599345	4936582920
5617	08:52:47.794	00:00:05.616	337	-1024	-768	-1	-1	-1	-1	4	-1024	-768	-1	-1	-1	-1	4		0	0						Untertest1.avi	0	880	547	72	111				0	Content		-72	-111	5616596	4936600171
5634	08:52:47.811	00:00:05.633	338	-1024	-768	-1	-1	-1	-1	4	-1024	-768	-1	-1	-1	-1	4		0	0						Untertest1.avi	0	880	547	72	111				0	Content		-72	-111	5633679	4936617254
5650	08:52:47.827	00:00:05.650	339	-1024	-768	-1	-1	-1	-1	4	-1024	-768	-1	-1	-1	-1	4		0	0						Untertest1.avi	0	880	547	72	111				0	Content		-72	-111	5650347	4936633922
5667	08:52:47.844	00:00:05.667	340	-1024	-768	-1	-1	-1	-1	4	-1024	-768	-1	-1	-1	-1	4		0	0						Untertest1.avi	0	880	547	72	111				0	Content		-72	-111	5667015	4936650590
5685	08:52:47.862	00:00:05.684	341	-1024	-768	-1	-1	-1	-1	4	-1024	-768	-1	-1	-1	-1	4		0	0						Untertest1.avi	0	880	547	72	111				0	Content		-72	-111	5684592	4936668167
5699	08:52:47.876	00:00:05.699	342	-1024	-768	-1	-1	-1	-1	4	-1024	-768	-1	-1	-1	-1	4		0	0						Untertest1.avi	0	880	547	72	111				0	Content		-72	-111	5699340	4936682915
5716	08:52:47.893	00:00:05.716	343	-1024	-768	-1	-1	-1	-1	4	-1024	-768	-1	-1	-1	-1	4		0	0						Untertest1.avi	0	880	547	72	111				0	Content		-72	-111	5716028	4936699603
5733	08:52:47.910	00:00:05.732	344	-1024	-768	-1	-1	-1	-1	4	-1024	-768	-1	-1	-1	-1	4		0	0						Untertest1.avi	0	880	547	72	111				0	Content		-72	-111	5732696	4936716271
5749	08:52:47.926	00:00:05.749	345	-1024	-768	-1	-1	-1	-1	4	-1024	-768	-1	-1	-1	-1	4		0	0						Untertest1.avi	0	880	547	72	111				0	Content		-72	-111	5749360	4936732935
5766	08:52:47.943	00:00:05.766	346	-1024	-768	-1	-1	-1	-1	4	-1024	-768	-1	-1	-1	-1	4		0	0						Untertest1.avi	0	880	547	72	111				0	Content		-72	-111	5766028	4936749603
5783	08:52:47.960	00:00:05.782	347	-1024	-768	-1	-1	-1	-1	4	-1024	-768	-1	-1	-1	-1	4		0	0						Untertest1.avi	0	880	547	72	111				0	Content		-72	-111	5782643	4936766218
5799	08:52:47.976	00:00:05.799	348	-1024	-768	-1	-1	-1	-1	4	-1024	-768	-1	-1	-1	-1	4		0	0						Untertest1.avi	0	880	547	72	111				0	Content		-72	-111	5799215	4936782790
5816	08:52:47.993	00:00:05.815	349	-1024	-768	-1	-1	-1	-1	4	-1024	-768	-1	-1	-1	-1	4		0	0						Untertest1.avi	0	880	547	72	111				0	Content		-72	-111	5815972	4936799547
5833	08:52:48.010	00:00:05.833	350	-1024	-768	-1	-1	-1	-1	4	-1024	-768	-1	-1	-1	-1	4		0	0						Untertest1.avi	0	880	547	72	111				0	Content		-72	-111	5833012	4936816587
5850	08:52:48.027	00:00:05.849	351	-1024	-768	-1	-1	-1	-1	4	-1024	-768	-1	-1	-1	-1	4		0	0						Untertest1.avi	0	880	547	72	111				0	Content		-72	-111	5849680	4936833255
5866	08:52:48.043	00:00:05.866	352	-1024	-768	-1	-1	-1	-1	4	-1024	-768	-1	-1	-1	-1	4		0	0						Untertest1.avi	0	880	547	72	111				0	Content		-72	-111	5866348	4936849923
5883	08:52:48.060	00:00:05.883	353	-1024	-768	-1	-1	-1	-1	4	-1024	-768	-1	-1	-1	-1	4		0	0						Untertest1.avi	0	880	547	72	111				0	Content		-72	-111	5883470	4936867045
5900	08:52:48.077	00:00:05.900	354	-1024	-768	-1	-1	-1	-1	4	-1024	-768	-1	-1	-1	-1	4		0	0						Untertest1.avi	0	880	547	72	111				0	Content		-72	-111	5900138	4936883713
5917	08:52:48.094	00:00:05.916	355	-1024	-768	-1	-1	-1	-1	4	-1024	-768	-1	-1	-1	-1	4		0	0						Untertest1.avi	0	880	547	72	111				0	Content		-72	-111	5916806	4936900381
5933	08:52:48.110	00:00:05.933	356	-1024	-768	-1	-1	-1	-1	4	-1024	-768	-1	-1	-1	-1	4		0	0						Untertest1.avi	0	880	547	72	111				0	Content		-72	-111	5933010	4936916585
5950	08:52:48.127	00:00:05.949	357	-1024	-768	-1	-1	-1	-1	4	-1024	-768	-1	-1	-1	-1	4		0	0						Untertest1.avi	0	880	547	72	111				0	Content		-72	-111	5949679	4936933254
5966	08:52:48.143	00:00:05.965	358	-1024	-768	-1	-1	-1	-1	4	-1024	-768	-1	-1	-1	-1	4		0	0						Untertest1.avi	0	880	547	72	111				0	Content		-72	-111	5965836	4936949411
5982	08:52:48.159	00:00:05.982	359	-1024	-768	-1	-1	-1	-1	4	-1024	-768	-1	-1	-1	-1	4		0	0						Untertest1.avi	0	880	547	72	111				0	Content		-72	-111	5982464	4936966039
5999	08:52:48.176	00:00:05.999	360	-1024	-768	-1	-1	-1	-1	4	-1024	-768	-1	-1	-1	-1	4		0	0						Untertest1.avi	0	880	547	72	111				0	Content		-72	-111	5999180	4936982755
6016	08:52:48.193	00:00:06.015	361	-1024	-768	-1	-1	-1	-1	4	-1024	-768	-1	-1	-1	-1	4		0	0						Untertest1.avi	0	880	547	72	111				0	Content		-72	-111	6015848	4936999423
6032	08:52:48.209	00:00:06.032	362	-1024	-768	-1	-1	-1	-1	4	-1024	-768	-1	-1	-1	-1	4		0	0						Untertest1.avi	0	880	547	72	111				0	Content		-72	-111	6032468	4937016043
6049	08:52:48.226	00:00:06.049	363	-1024	-768	-1	-1	-1	-1	4	-1024	-768	-1	-1	-1	-1	4		0	0						Untertest1.avi	0	880	547	72	111				0	Content		-72	-111	6049136	4937032711
6066	08:52:48.243	00:00:06.065	364	-1024	-768	-1	-1	-1	-1	4	-1024	-768	-1	-1	-1	-1	4		0	0						Untertest1.avi	0	880	547	72	111				0	Content		-72	-111	6065787	4937049362
6082	08:52:48.259	00:00:06.082	365	-1024	-768	-1	-1	-1	-1	4	-1024	-768	-1	-1	-1	-1	4		0	0						Untertest1.avi	0	880	547	72	111				0	Content		-72	-111	6082455	4937066030
6099	08:52:48.276	00:00:06.099	366	-1024	-768	-1	-1	-1	-1	4	-1024	-768	-1	-1	-1	-1	4		0	0						Untertest1.avi	0	880	547	72	111				0	Content		-72	-111	6099123	4937082698
6116	08:52:48.293	00:00:06.115	367	-1024	-768	-1	-1	-1	-1	4	-1024	-768	-1	-1	-1	-1	4		0	0						Untertest1.avi	0	880	547	72	111				0	Content		-72	-111	6115712	4937099287
6133	08:52:48.310	00:00:06.132	368	-1024	-768	-1	-1	-1	-1	4	-1024	-768	-1	-1	-1	-1	4		0	0						Untertest1.avi	0	880	547	72	111				0	Content		-72	-111	6132961	4937116536
6150	08:52:48.327	00:00:06.150	369	-1024	-768	-1	-1	-1	-1	4	-1024	-768	-1	-1	-1	-1	4		0	0						Untertest1.avi	0	880	547	72	111				0	Content		-72	-111	6150045	4937133620
6167	08:52:48.344	00:00:06.166	370	-1024	-768	-1	-1	-1	-1	4	-1024	-768	-1	-1	-1	-1	4		0	0						Untertest1.avi	0	880	547	72	111				0	Content		-72	-111	6166713	4937150288
6183	08:52:48.360	00:00:06.183	371	-1024	-768	-1	-1	-1	-1	4	-1024	-768	-1	-1	-1	-1	4		0	0						Untertest1.avi	0	880	547	72	111				0	Content		-72	-111	6183381	4937166956
6201	08:52:48.378	00:00:06.200	372	-1024	-768	-1	-1	-1	-1	4	-1024	-768	-1	-1	-1	-1	4		0	0						Untertest1.avi	0	880	547	72	111				0	Content		-72	-111	6200962	4937184537
6216	08:52:48.393	00:00:06.215	373	-1024	-768	-1	-1	-1	-1	4	-1024	-768	-1	-1	-1	-1	4		0	0						Untertest1.avi	0	880	547	72	111				0	Content		-72	-111	6215708	4937199283
6232	08:52:48.409	00:00:06.232	374	-1024	-768	-1	-1	-1	-1	4	-1024	-768	-1	-1	-1	-1	4		0	0						Untertest1.avi	0	880	547	72	111				0	Content		-72	-111	6232395	4937215970
6249	08:52:48.426	00:00:06.249	375	-1024	-768	-1	-1	-1	-1	4	-1024	-768	-1	-1	-1	-1	4		0	0						Untertest1.avi	0	880	547	72	111				0	Content		-72	-111	6249063	4937232638
6266	08:52:48.443	00:00:06.265	376	-1024	-768	-1	-1	-1	-1	4	-1024	-768	-1	-1	-1	-1	4		0	0						Untertest1.avi	0	880	547	72	111				0	Content		-72	-111	6265726	4937249301
6282	08:52:48.459	00:00:06.282	377	-1024	-768	-1	-1	-1	-1	4	-1024	-768	-1	-1	-1	-1	4		0	0						Untertest1.avi	0	880	547	72	111				0	Content		-72	-111	6282394	4937265969
6299	08:52:48.476	00:00:06.299	378	-1024	-768	-1	-1	-1	-1	4	-1024	-768	-1	-1	-1	-1	4		0	0						Untertest1.avi	0	880	547	72	111				0	Content		-72	-111	6299008	4937282583
6316	08:52:48.493	00:00:06.315	379	-1024	-768	-1	-1	-1	-1	4	-1024	-768	-1	-1	-1	-1	4		0	0						Untertest1.avi	0	880	547	72	111				0	Content		-72	-111	6315578	4937299153
6332	08:52:48.509	00:00:06.332	380	-1024	-768	-1	-1	-1	-1	4	-1024	-768	-1	-1	-1	-1	4		0	0						Untertest1.avi	0	880	547	72	111				0	Content		-72	-111	6332201	4937315776
6349	08:52:48.526	00:00:06.349	381	-1024	-768	-1	-1	-1	-1	4	-1024	-768	-1	-1	-1	-1	4		0	0						Untertest1.avi	0	880	547	72	111				0	Content		-72	-111	6349288	4937332863
6366	08:52:48.543	00:00:06.365	382	-1024	-768	-1	-1	-1	-1	4	-1024	-768	-1	-1	-1	-1	4		0	0						Untertest1.avi	0	880	547	72	111				0	Content		-72	-111	6365957	4937349532
6383	08:52:48.560	00:00:06.382	383	-1024	-768	-1	-1	-1	-1	4	-1024	-768	-1	-1	-1	-1	4		0	0						Untertest1.avi	0	880	547	72	111				0	Content		-72	-111	6382625	4937366200
6400	08:52:48.577	00:00:06.399	384	-1024	-768	-1	-1	-1	-1	4	-1024	-768	-1	-1	-1	-1	4		0	0						Untertest1.avi	0	880	547	72	111				0	Content		-72	-111	6399775	4937383350
6416	08:52:48.593	00:00:06.416	385	-1024	-768	-1	-1	-1	-1	4	-1024	-768	-1	-1	-1	-1	4		0	0						Untertest1.avi	0	880	547	72	111				0	Content		-72	-111	6416443	4937400018
6433	08:52:48.610	00:00:06.433	386	-1024	-768	-1	-1	-1	-1	4	-1024	-768	-1	-1	-1	-1	4		0	0						Untertest1.avi	0	880	547	72	111				0	Content		-72	-111	6433111	4937416686
6449	08:52:48.626	00:00:06.449	387	-1024	-768	-1	-1	-1	-1	4	-1024	-768	-1	-1	-1	-1	4		0	0						Untertest1.avi	0	880	547	72	111				0	Content		-72	-111	6449353	4937432928
6466	08:52:48.643	00:00:06.466	388	-1024	-768	-1	-1	-1	-1	4	-1024	-768	-1	-1	-1	-1	4		0	0						Untertest1.avi	0	880	547	72	111				0	Content		-72	-111	6466021	4937449596
6482	08:52:48.659	00:00:06.482	389	-1024	-768	-1	-1	-1	-1	4	-1024	-768	-1	-1	-1	-1	4		0	0						Untertest1.avi	0	880	547	72	111				0	Content		-72	-111	6482212	4937465787
6499	08:52:48.676	00:00:06.498	390	-1024	-768	-1	-1	-1	-1	4	-1024	-768	-1	-1	-1	-1	4		0	0						Untertest1.avi	0	880	547	72	111				0	Content		-72	-111	6498825	4937482400
6515	08:52:48.692	00:00:06.515	391	-1024	-768	-1	-1	-1	-1	4	-1024	-768	-1	-1	-1	-1	4		0	0						Untertest1.avi	0	880	547	72	111				0	Content		-72	-111	6515481	4937499056
6532	08:52:48.709	00:00:06.532	392	-1024	-768	-1	-1	-1	-1	4	-1024	-768	-1	-1	-1	-1	4		0	0						Untertest1.avi	0	880	547	72	111				0	Content		-72	-111	6532149	4937515724
6549	08:52:48.726	00:00:06.548	393	-1024	-768	-1	-1	-1	-1	4	-1024	-768	-1	-1	-1	-1	4		0	0						Untertest1.avi	0	880	547	72	111				0	Content		-72	-111	6548800	4937532375
6565	08:52:48.742	00:00:06.565	394	-1024	-768	-1	-1	-1	-1	4	-1024	-768	-1	-1	-1	-1	4		0	0						Untertest1.avi	0	880	547	72	111				0	Content		-72	-111	6565468	4937549043
6582	08:52:48.759	00:00:06.582	395	-1024	-768	-1	-1	-1	-1	4	-1024	-768	-1	-1	-1	-1	4		0	0						Untertest1.avi	0	880	547	72	111				0	Content		-72	-111	6582130	4937565705
6599	08:52:48.776	00:00:06.598	396	-1024	-768	-1	-1	-1	-1	4	-1024	-768	-1	-1	-1	-1	4		0	0						Untertest1.avi	0	880	547	72	111				0	Content		-72	-111	6598798	4937582373
6615	08:52:48.792	00:00:06.615	397	-1024	-768	-1	-1	-1	-1	4	-1024	-768	-1	-1	-1	-1	4		0	0						Untertest1.avi	0	880	547	72	111				0	Content		-72	-111	6615466	4937599041
6632	08:52:48.809	00:00:06.632	398	-1024	-768	-1	-1	-1	-1	4	-1024	-768	-1	-1	-1	-1	4		0	0						Untertest1.avi	0	880	547	72	111				0	Content		-72	-111	6632075	4937615650
6649	08:52:48.826	00:00:06.649	399	-1024	-768	-1	-1	-1	-1	4	-1024	-768	-1	-1	-1	-1	4		0	0						Untertest1.avi	0	880	547	72	111				0	Content		-72	-111	6649324	4937632899
6666	08:52:48.843	00:00:06.666	400	-1024	-768	-1	-1	-1	-1	4	-1024	-768	-1	-1	-1	-1	4		0	0						Untertest1.avi	0	880	547	72	111				0	Content		-72	-111	6666409	4937649984
6683	08:52:48.860	00:00:06.683	401	-1024	-768	-1	-1	-1	-1	4	-1024	-768	-1	-1	-1	-1	4		0	0						Untertest1.avi	0	880	547	72	111				0	Content		-72	-111	6683077	4937666652
6700	08:52:48.877	00:00:06.699	402	-1024	-768	-1	-1	-1	-1	4	-1024	-768	-1	-1	-1	-1	4		0	0						Untertest1.avi	0	880	547	72	111				0	Content		-72	-111	6699745	4937683320
6717	08:52:48.894	00:00:06.717	403	-1024	-768	-1	-1	-1	-1	4	-1024	-768	-1	-1	-1	-1	4		0	0						Untertest1.avi	0	880	547	72	111				0	Content		-72	-111	6717326	4937700901
6732	08:52:48.909	00:00:06.732	404	-1024	-768	-1	-1	-1	-1	4	-1024	-768	-1	-1	-1	-1	4		0	0						Untertest1.avi	0	880	547	72	111				0	Content		-72	-111	6732074	4937715649
6749	08:52:48.926	00:00:06.748	405	-1024	-768	-1	-1	-1	-1	4	-1024	-768	-1	-1	-1	-1	4		0	0						Untertest1.avi	0	880	547	72	111				0	Content		-72	-111	6748698	4937732273
6765	08:52:48.942	00:00:06.765	406	-1024	-768	-1	-1	-1	-1	4	-1024	-768	-1	-1	-1	-1	4		0	0						Untertest1.avi	0	880	547	72	111				0	Content		-72	-111	6765366	4937748941
6782	08:52:48.959	00:00:06.782	407	-1024	-768	-1	-1	-1	-1	4	-1024	-768	-1	-1	-1	-1	4		0	0						Untertest1.avi	0	880	547	72	111				0	Content		-72	-111	6782061	4937765636
6799	08:52:48.976	00:00:06.798	408	-1024	-768	-1	-1	-1	-1	4	-1024	-768	-1	-1	-1	-1	4		0	0						Untertest1.avi	0	880	547	72	111				0	Content		-72	-111	6798730	4937782305
6815	08:52:48.992	00:00:06.815	409	-1024	-768	-1	-1	-1	-1	4	-1024	-768	-1	-1	-1	-1	4		0	0						Untertest1.avi	0	880	547	72	111				0	Content		-72	-111	6815376	4937798951
6832	08:52:49.009	00:00:06.831	410	-1024	-768	-1	-1	-1	-1	4	-1024	-768	-1	-1	-1	-1	4		0	0						Untertest1.avi	0	880	547	72	111				0	Content		-72	-111	6831945	4937815520
6849	08:52:49.026	00:00:06.848	411	-1024	-768	-1	-1	-1	-1	4	-1024	-768	-1	-1	-1	-1	4		0	0						Untertest1.avi	0	880	547	72	111				0	Content		-72	-111	6848569	4937832144
6866	08:52:49.043	00:00:06.865	412	-1024	-768	-1	-1	-1	-1	4	-1024	-768	-1	-1	-1	-1	4		0	0						Untertest1.avi	0	880	547	72	111				0	Content		-72	-111	6865653	4937849228
6882	08:52:49.059	00:00:06.882	413	-1024	-768	-1	-1	-1	-1	4	-1024	-768	-1	-1	-1	-1	4		0	0						Untertest1.avi	0	880	547	72	111				0	Content		-72	-111	6882321	4937865896
6899	08:52:49.076	00:00:06.898	414	-1024	-768	-1	-1	-1	-1	4	-1024	-768	-1	-1	-1	-1	4		0	0						Untertest1.avi	0	880	547	72	111				0	Content		-72	-111	6898989	4937882564
6916	08:52:49.093	00:00:06.916	415	-1024	-768	-1	-1	-1	-1	4	-1024	-768	-1	-1	-1	-1	4		0	0						Untertest1.avi	0	880	547	72	111				0	Content		-72	-111	6916139	4937899714
6933	08:52:49.110	00:00:06.932	416	-1024	-768	-1	-1	-1	-1	4	-1024	-768	-1	-1	-1	-1	4		0	0						Untertest1.avi	0	880	547	72	111				0	Content		-72	-111	6932807	4937916382
6949	08:52:49.126	00:00:06.949	417	-1024	-768	-1	-1	-1	-1	4	-1024	-768	-1	-1	-1	-1	4		0	0						Untertest1.avi	0	880	547	72	111				0	Content		-72	-111	6949475	4937933050
6966	08:52:49.143	00:00:06.965	418	-1024	-768	-1	-1	-1	-1	4	-1024	-768	-1	-1	-1	-1	4		0	0						Untertest1.avi	0	880	547	72	111				0	Content		-72	-111	6965709	4937949284
6982	08:52:49.159	00:00:06.982	419	-1024	-768	-1	-1	-1	-1	4	-1024	-768	-1	-1	-1	-1	4		0	0						Untertest1.avi	0	880	547	72	111				0	Content		-72	-111	6982377	4937965952
6999	08:52:49.176	00:00:06.998	420	-1024	-768	-1	-1	-1	-1	4	-1024	-768	-1	-1	-1	-1	4		0	0						Untertest1.avi	0	880	547	72	111				0	Content		-72	-111	6998565	4937982140
7015	08:52:49.192	00:00:07.015	421	-1024	-768	-1	-1	-1	-1	4	-1024	-768	-1	-1	-1	-1	4		0	0						Untertest1.avi	0	880	547	72	111				0	Content		-72	-111	7015190	4937998765
7032	08:52:49.209	00:00:07.031	422	-1024	-768	-1	-1	-1	-1	4	-1024	-768	-1	-1	-1	-1	4		0	0						Untertest1.avi	0	880	547	72	111				0	Content		-72	-111	7031844	4938015419
7049	08:52:49.226	00:00:07.048	423	-1024	-768	-1	-1	-1	-1	4	-1024	-768	-1	-1	-1	-1	4		0	0						Untertest1.avi	0	880	547	72	111				0	Content		-72	-111	7048512	4938032087
7065	08:52:49.242	00:00:07.065	424	-1024	-768	-1	-1	-1	-1	4	-1024	-768	-1	-1	-1	-1	4		0	0						Untertest1.avi	0	880	547	72	111				0	Content		-72	-111	7065165	4938048740
7082	08:52:49.259	00:00:07.081	425	-1024	-768	-1	-1	-1	-1	4	-1024	-768	-1	-1	-1	-1	4		0	0						Untertest1.avi	0	880	547	72	111				0	Content		-72	-111	7081833	4938065408
7098	08:52:49.275	00:00:07.098	426	-1024	-768	-1	-1	-1	-1	4	-1024	-768	-1	-1	-1	-1	4		0	0						Untertest1.avi	0	880	547	72	111				0	Content		-72	-111	7098495	4938082070
7115	08:52:49.292	00:00:07.115	427	-1024	-768	-1	-1	-1	-1	4	-1024	-768	-1	-1	-1	-1	4		0	0						Untertest1.avi	0	880	547	72	111				0	Content		-72	-111	7115163	4938098738
7132	08:52:49.309	00:00:07.131	428	-1024	-768	-1	-1	-1	-1	4	-1024	-768	-1	-1	-1	-1	4		0	0						Untertest1.avi	0	880	547	72	111				0	Content		-72	-111	7131831	4938115406
7148	08:52:49.325	00:00:07.148	429	-1024	-768	-1	-1	-1	-1	4	-1024	-768	-1	-1	-1	-1	4		0	0						Untertest1.avi	0	880	547	72	111				0	Content		-72	-111	7148440	4938132015
7166	08:52:49.343	00:00:07.165	430	-1024	-768	-1	-1	-1	-1	4	-1024	-768	-1	-1	-1	-1	4		0	0						Untertest1.avi	0	880	547	72	111				0	Content		-72	-111	7165687	4938149262
7183	08:52:49.360	00:00:07.182	431	-1024	-768	-1	-1	-1	-1	4	-1024	-768	-1	-1	-1	-1	4		0	0						Untertest1.avi	0	880	547	72	111				0	Content		-72	-111	7182675	4938166250
7199	08:52:49.376	00:00:07.199	432	-1024	-768	-1	-1	-1	-1	4	-1024	-768	-1	-1	-1	-1	4		0	0						Untertest1.avi	0	880	547	72	111				0	Content		-72	-111	7199343	4938182918
7216	08:52:49.393	00:00:07.216	433	-1024	-768	-1	-1	-1	-1	4	-1024	-768	-1	-1	-1	-1	4		0	0						Untertest1.avi	0	880	547	72	111				0	Content		-72	-111	7216011	4938199586
7232	08:52:49.409	00:00:07.232	434	-1024	-768	-1	-1	-1	-1	4	-1024	-768	-1	-1	-1	-1	4		0	0						Untertest1.avi	0	880	547	72	111				0	Content		-72	-111	7232329	4938215904
7249	08:52:49.426	00:00:07.248	435	-1024	-768	-1	-1	-1	-1	4	-1024	-768	-1	-1	-1	-1	4		0	0						Untertest1.avi	0	880	547	72	111				0	Content		-72	-111	7248997	4938232572
7266	08:52:49.443	00:00:07.265	436	-1024	-768	-1	-1	-1	-1	4	-1024	-768	-1	-1	-1	-1	4		0	0						Untertest1.avi	0	880	547	72	111				0	Content		-72	-111	7265665	4938249240
7282	08:52:49.459	00:00:07.281	437	-1024	-768	-1	-1	-1	-1	4	-1024	-768	-1	-1	-1	-1	4		0	0						Untertest1.avi	0	880	547	72	111				0	Content		-72	-111	7281590	4938265165
7298	08:52:49.475	00:00:07.298	438	-1024	-768	-1	-1	-1	-1	4	-1024	-768	-1	-1	-1	-1	4		0	0						Untertest1.avi	0	880	547	72	111				0	Content		-72	-111	7298232	4938281807
7315	08:52:49.492	00:00:07.314	439	-1024	-768	-1	-1	-1	-1	4	-1024	-768	-1	-1	-1	-1	4		0	0						Untertest1.avi	0	880	547	72	111				0	Content		-72	-111	7314961	4938298536
7332	08:52:49.509	00:00:07.331	440	-1024	-768	-1	-1	-1	-1	4	-1024	-768	-1	-1	-1	-1	4		0	0						Untertest1.avi	0	880	547	72	111				0	Content		-72	-111	7331586	4938315161
7348	08:52:49.525	00:00:07.348	441	-1024	-768	-1	-1	-1	-1	4	-1024	-768	-1	-1	-1	-1	4		0	0						Untertest1.avi	0	880	547	72	111				0	Content		-72	-111	7348254	4938331829
7365	08:52:49.542	00:00:07.364	442	-1024	-768	-1	-1	-1	-1	4	-1024	-768	-1	-1	-1	-1	4		0	0						Untertest1.avi	0	880	547	72	111				0	Content		-72	-111	7364919	4938348494
7382	08:52:49.559	00:00:07.381	443	-1024	-768	-1	-1	-1	-1	4	-1024	-768	-1	-1	-1	-1	4		0	0						Untertest1.avi	0	880	547	72	111				0	Content		-72	-111	7381587	4938365162
7398	08:52:49.575	00:00:07.398	444	-1024	-768	-1	-1	-1	-1	4	-1024	-768	-1	-1	-1	-1	4		0	0						Untertest1.avi	0	880	547	72	111				0	Content		-72	-111	7398424	4938381999
7415	08:52:49.592	00:00:07.415	445	-1024	-768	-1	-1	-1	-1	4	-1024	-768	-1	-1	-1	-1	4		0	0						Untertest1.avi	0	880	547	72	111				0	Content		-72	-111	7415091	4938398666
7432	08:52:49.609	00:00:07.431	446	-1024	-768	-1	-1	-1	-1	4	-1024	-768	-1	-1	-1	-1	4		0	0						Untertest1.avi	0	880	547	72	111				0	Content		-72	-111	7431759	4938415334
7449	08:52:49.626	00:00:07.448	447	-1024	-768	-1	-1	-1	-1	4	-1024	-768	-1	-1	-1	-1	4		0	0						Untertest1.avi	0	880	547	72	111				0	Content		-72	-111	7448710	4938432285
7466	08:52:49.643	00:00:07.466	448	-1024	-768	-1	-1	-1	-1	4	-1024	-768	-1	-1	-1	-1	4		0	0						Untertest1.avi	0	880	547	72	111				0	Content		-72	-111	7466081	4938449656
7482	08:52:49.659	00:00:07.482	449	-1024	-768	-1	-1	-1	-1	4	-1024	-768	-1	-1	-1	-1	4		0	0						Untertest1.avi	0	880	547	72	111				0	Content		-72	-111	7482335	4938465910
7499	08:52:49.676	00:00:07.499	450	-1024	-768	-1	-1	-1	-1	4	-1024	-768	-1	-1	-1	-1	4		0	0						Untertest1.avi	0	880	547	72	111				0	Content		-72	-111	7499003	4938482578
7516	08:52:49.693	00:00:07.515	451	-1024	-768	-1	-1	-1	-1	4	-1024	-768	-1	-1	-1	-1	4		0	0						Untertest1.avi	0	880	547	72	111				0	Content		-72	-111	7515671	4938499246
7531	08:52:49.708	00:00:07.531	452	-1024	-768	-1	-1	-1	-1	4	-1024	-768	-1	-1	-1	-1	4		0	0						Untertest1.avi	0	880	547	72	111				0	Content		-72	-111	7531452	4938515027
7548	08:52:49.725	00:00:07.548	453	-1024	-768	-1	-1	-1	-1	4	-1024	-768	-1	-1	-1	-1	4		0	0						Untertest1.avi	0	880	547	72	111				0	Content		-72	-111	7548076	4938531651
7565	08:52:49.742	00:00:07.564	454	-1024	-768	-1	-1	-1	-1	4	-1024	-768	-1	-1	-1	-1	4		0	0						Untertest1.avi	0	880	547	72	111				0	Content		-72	-111	7564792	4938548367
7581	08:52:49.758	00:00:07.581	455	-1024	-768	-1	-1	-1	-1	4	-1024	-768	-1	-1	-1	-1	4		0	0						Untertest1.avi	0	880	547	72	111				0	Content		-72	-111	7581460	4938565035
7598	08:52:49.775	00:00:07.598	456	-1024	-768	-1	-1	-1	-1	4	-1024	-768	-1	-1	-1	-1	4		0	0						Untertest1.avi	0	880	547	72	111				0	Content		-72	-111	7598142	4938581717
7615	08:52:49.792	00:00:07.614	457	-1024	-768	-1	-1	-1	-1	4	-1024	-768	-1	-1	-1	-1	4		0	0						Untertest1.avi	0	880	547	72	111				0	Content		-72	-111	7614809	4938598384
7631	08:52:49.808	00:00:07.631	458	-1024	-768	-1	-1	-1	-1	4	-1024	-768	-1	-1	-1	-1	4		0	0						Untertest1.avi	0	880	547	72	111				0	Content		-72	-111	7631439	4938615014
7648	08:52:49.825	00:00:07.648	459	-1024	-768	-1	-1	-1	-1	4	-1024	-768	-1	-1	-1	-1	4		0	0						Untertest1.avi	0	880	547	72	111				0	Content		-72	-111	7648107	4938631682
7665	08:52:49.842	00:00:07.664	460	-1024	-768	-1	-1	-1	-1	4	-1024	-768	-1	-1	-1	-1	4		0	0						Untertest1.avi	0	880	547	72	111				0	Content		-72	-111	7664774	4938648349
7681	08:52:49.858	00:00:07.681	461	-1024	-768	-1	-1	-1	-1	4	-1024	-768	-1	-1	-1	-1	4		0	0						Untertest1.avi	0	880	547	72	111				0	Content		-72	-111	7681317	4938664892
7699	08:52:49.876	00:00:07.698	462	-1024	-768	-1	-1	-1	-1	4	-1024	-768	-1	-1	-1	-1	4		0	0						Untertest1.avi	0	880	547	72	111				0	Content		-72	-111	7698564	4938682139
7716	08:52:49.893	00:00:07.715	463	-1024	-768	-1	-1	-1	-1	4	-1024	-768	-1	-1	-1	-1	4		0	0						Untertest1.avi	0	880	547	72	111				0	Content		-72	-111	7715648	4938699223
7732	08:52:49.909	00:00:07.732	464	-1024	-768	-1	-1	-1	-1	4	-1024	-768	-1	-1	-1	-1	4		0	0						Untertest1.avi	0	880	547	72	111				0	Content		-72	-111	7732316	4938715891
7749	08:52:49.926	00:00:07.748	465	-1024	-768	-1	-1	-1	-1	4	-1024	-768	-1	-1	-1	-1	4		0	0						Untertest1.avi	0	880	547	72	111				0	Content		-72	-111	7748984	4938732559
7765	08:52:49.942	00:00:07.765	466	-1024	-768	-1	-1	-1	-1	4	-1024	-768	-1	-1	-1	-1	4		0	0						Untertest1.avi	0	880	547	72	111				0	Content		-72	-111	7765302	4938748877
7782	08:52:49.959	00:00:07.781	467	-1024	-768	-1	-1	-1	-1	4	-1024	-768	-1	-1	-1	-1	4		0	0						Untertest1.avi	0	880	547	72	111				0	Content		-72	-111	7781970	4938765545
7799	08:52:49.976	00:00:07.798	468	-1024	-768	-1	-1	-1	-1	4	-1024	-768	-1	-1	-1	-1	4		0	0						Untertest1.avi	0	880	547	72	111				0	Content		-72	-111	7798638	4938782213
7815	08:52:49.992	00:00:07.814	469	-1024	-768	-1	-1	-1	-1	4	-1024	-768	-1	-1	-1	-1	4		0	0						Untertest1.avi	0	880	547	72	111				0	Content		-72	-111	7814561	4938798136
7831	08:52:50.008	00:00:07.831	470	-1024	-768	-1	-1	-1	-1	4	-1024	-768	-1	-1	-1	-1	4		0	0						Untertest1.avi	0	880	547	72	111				0	Content		-72	-111	7831184	4938814759
7848	08:52:50.025	00:00:07.847	471	-1024	-768	-1	-1	-1	-1	4	-1024	-768	-1	-1	-1	-1	4		0	0						Untertest1.avi	0	880	547	72	111				0	Content		-72	-111	7847933	4938831508
7865	08:52:50.042	00:00:07.864	472	-1024	-768	-1	-1	-1	-1	4	-1024	-768	-1	-1	-1	-1	4		0	0						Untertest1.avi	0	880	547	72	111				0	Content		-72	-111	7864557	4938848132
7881	08:52:50.058	00:00:07.881	473	-1024	-768	-1	-1	-1	-1	4	-1024	-768	-1	-1	-1	-1	4		0	0						Untertest1.avi	0	880	547	72	111				0	Content		-72	-111	7881225	4938864800
7898	08:52:50.075	00:00:07.897	474	-1024	-768	-1	-1	-1	-1	4	-1024	-768	-1	-1	-1	-1	4		0	0						Untertest1.avi	0	880	547	72	111				0	Content		-72	-111	7897890	4938881465
7915	08:52:50.092	00:00:07.914	475	-1024	-768	-1	-1	-1	-1	4	-1024	-768	-1	-1	-1	-1	4		0	0						Untertest1.avi	0	880	547	72	111				0	Content		-72	-111	7914557	4938898132
7931	08:52:50.108	00:00:07.931	476	-1024	-768	-1	-1	-1	-1	4	-1024	-768	-1	-1	-1	-1	4		0	0						Untertest1.avi	0	880	547	72	111				0	Content		-72	-111	7931390	4938914965
7948	08:52:50.125	00:00:07.948	477	-1024	-768	-1	-1	-1	-1	4	-1024	-768	-1	-1	-1	-1	4		0	0						Untertest1.avi	0	880	547	72	111				0	Content		-72	-111	7948058	4938931633
7965	08:52:50.142	00:00:07.964	478	-1024	-768	-1	-1	-1	-1	4	-1024	-768	-1	-1	-1	-1	4		0	0						Untertest1.avi	0	880	547	72	111				0	Content		-72	-111	7964725	4938948300
7982	08:52:50.159	00:00:07.981	479	-1024	-768	-1	-1	-1	-1	4	-1024	-768	-1	-1	-1	-1	4		0	0						Untertest1.avi	0	880	547	72	111				0	Content		-72	-111	7981687	4938965262
7999	08:52:50.176	00:00:07.999	480	-1024	-768	-1	-1	-1	-1	4	-1024	-768	-1	-1	-1	-1	4		0	0						Untertest1.avi	0	880	547	72	111				0	Content		-72	-111	7999047	4938982622
8015	08:52:50.192	00:00:08.015	481	-1024	-768	-1	-1	-1	-1	4	-1024	-768	-1	-1	-1	-1	4		0	0						Untertest1.avi	0	880	547	72	111				0	Content		-72	-111	8015296	4938998871
8032	08:52:50.209	00:00:08.031	482	-1024	-768	-1	-1	-1	-1	4	-1024	-768	-1	-1	-1	-1	4		0	0						Untertest1.avi	0	880	547	72	111				0	Content		-72	-111	8031964	4939015539
8049	08:52:50.226	00:00:08.048	483	-1024	-768	-1	-1	-1	-1	4	-1024	-768	-1	-1	-1	-1	4		0	0						Untertest1.avi	0	880	547	72	111				0	Content		-72	-111	8048632	4939032207
8065	08:52:50.242	00:00:08.065	484	-1024	-768	-1	-1	-1	-1	4	-1024	-768	-1	-1	-1	-1	4		0	0						Untertest1.avi	0	880	547	72	111				0	Content		-72	-111	8065018	4939048593
8082	08:52:50.259	00:00:08.081	485	-1024	-768	-1	-1	-1	-1	4	-1024	-768	-1	-1	-1	-1	4		0	0						Untertest1.avi	0	880	547	72	111				0	Content		-72	-111	8081686	4939065261
8098	08:52:50.275	00:00:08.098	486	-1024	-768	-1	-1	-1	-1	4	-1024	-768	-1	-1	-1	-1	4		0	0						Untertest1.avi	0	880	547	72	111				0	Content		-72	-111	8098354	4939081929
8115	08:52:50.292	00:00:08.114	487	-1024	-768	-1	-1	-1	-1	4	-1024	-768	-1	-1	-1	-1	4		0	0						Untertest1.avi	0	880	547	72	111				0	Content		-72	-111	8114697	4939098272
8131	08:52:50.308	00:00:08.131	488	-1024	-768	-1	-1	-1	-1	4	-1024	-768	-1	-1	-1	-1	4		0	0						Untertest1.avi	0	880	547	72	111				0	Content		-72	-111	8131365	4939114940
8148	08:52:50.325	00:00:08.147	489	-1024	-768	-1	-1	-1	-1	4	-1024	-768	-1	-1	-1	-1	4		0	0						Untertest1.avi	0	880	547	72	111				0	Content		-72	-111	8147787	4939131362
8164	08:52:50.341	00:00:08.164	490	-1024	-768	-1	-1	-1	-1	4	-1024	-768	-1	-1	-1	-1	4		0	0						Untertest1.avi	0	880	547	72	111				0	Content		-72	-111	8164464	4939148039
8181	08:52:50.358	00:00:08.181	491	-1024	-768	-1	-1	-1	-1	4	-1024	-768	-1	-1	-1	-1	4		0	0						Untertest1.avi	0	880	547	72	111				0	Content		-72	-111	8181069	4939164644
8198	08:52:50.375	00:00:08.197	492	-1024	-768	-1	-1	-1	-1	4	-1024	-768	-1	-1	-1	-1	4		0	0						Untertest1.avi	0	880	547	72	111				0	Content		-72	-111	8197736	4939181311
8215	08:52:50.392	00:00:08.214	493	-1024	-768	-1	-1	-1	-1	4	-1024	-768	-1	-1	-1	-1	4		0	0						Untertest1.avi	0	880	547	72	111				0	Content		-72	-111	8214636	4939198211
8231	08:52:50.408	00:00:08.231	494	-1024	-768	-1	-1	-1	-1	4	-1024	-768	-1	-1	-1	-1	4		0	0						Untertest1.avi	0	880	547	72	111				0	Content		-72	-111	8231304	4939214879
8248	08:52:50.425	00:00:08.248	495	-1024	-768	-1	-1	-1	-1	4	-1024	-768	-1	-1	-1	-1	4		0	0						Untertest1.avi	0	880	547	72	111				0	Content		-72	-111	8248256	4939231831
8265	08:52:50.442	00:00:08.264	496	-1024	-768	-1	-1	-1	-1	4	-1024	-768	-1	-1	-1	-1	4		0	0						Untertest1.avi	0	880	547	72	111				0	Content		-72	-111	8264923	4939248498
8282	08:52:50.459	00:00:08.281	497	-1024	-768	-1	-1	-1	-1	4	-1024	-768	-1	-1	-1	-1	4		0	0						Untertest1.avi	0	880	547	72	111				0	Content		-72	-111	8281591	4939265166
8299	08:52:50.476	00:00:08.298	498	-1024	-768	-1	-1	-1	-1	4	-1024	-768	-1	-1	-1	-1	4		0	0						Untertest1.avi	0	880	547	72	111				0	Content		-72	-111	8298874	4939282449
8316	08:52:50.493	00:00:08.315	499	-1024	-768	-1	-1	-1	-1	4	-1024	-768	-1	-1	-1	-1	4		0	0						Untertest1.avi	0	880	547	72	111				0	Content		-72	-111	8315541	4939299116
8332	08:52:50.509	00:00:08.331	500	-1024	-768	-1	-1	-1	-1	4	-1024	-768	-1	-1	-1	-1	4		0	0						Untertest1.avi	0	880	547	72	111				0	Content		-72	-111	8331788	4939315363
8348	08:52:50.525	00:00:08.348	501	-1024	-768	-1	-1	-1	-1	4	-1024	-768	-1	-1	-1	-1	4		0	0						Untertest1.avi	0	880	547	72	111				0	Content		-72	-111	8348456	4939332031
8365	08:52:50.542	00:00:08.365	502	-1024	-768	-1	-1	-1	-1	4	-1024	-768	-1	-1	-1	-1	4		0	0						Untertest1.avi	0	880	547	72	111				0	Content		-72	-111	8365123	4939348698
8381	08:52:50.558	00:00:08.380	503	-1024	-768	-1	-1	-1	-1	4	-1024	-768	-1	-1	-1	-1	4		0	0						Untertest1.avi	0	880	547	72	111				0	Content		-72	-111	8380903	4939364478
8398	08:52:50.575	00:00:08.397	504	-1024	-768	-1	-1	-1	-1	4	-1024	-768	-1	-1	-1	-1	4		0	0						Untertest1.avi	0	880	547	72	111				0	Content		-72	-111	8397524	4939381099
8414	08:52:50.591	00:00:08.414	505	-1024	-768	-1	-1	-1	-1	4	-1024	-768	-1	-1	-1	-1	4		0	0						Untertest1.avi	0	880	547	72	111				0	Content		-72	-111	8414212	4939397787
8431	08:52:50.608	00:00:08.430	506	-1024	-768	-1	-1	-1	-1	4	-1024	-768	-1	-1	-1	-1	4		0	0						Untertest1.avi	0	880	547	72	111				0	Content		-72	-111	8430880	4939414455
8448	08:52:50.625	00:00:08.447	507	-1024	-768	-1	-1	-1	-1	4	-1024	-768	-1	-1	-1	-1	4		0	0						Untertest1.avi	0	880	547	72	111				0	Content		-72	-111	8447547	4939431122
8464	08:52:50.641	00:00:08.464	508	-1024	-768	-1	-1	-1	-1	4	-1024	-768	-1	-1	-1	-1	4		0	0						Untertest1.avi	0	880	547	72	111				0	Content		-72	-111	8464328	4939447903
8481	08:52:50.658	00:00:08.480	509	-1024	-768	-1	-1	-1	-1	4	-1024	-768	-1	-1	-1	-1	4		0	0						Untertest1.avi	0	880	547	72	111				0	Content		-72	-111	8480772	4939464347
8498	08:52:50.675	00:00:08.497	510	-1024	-768	-1	-1	-1	-1	4	-1024	-768	-1	-1	-1	-1	4		0	0						Untertest1.avi	0	880	547	72	111				0	Content		-72	-111	8497712	4939481287
8514	08:52:50.691	00:00:08.514	511	-1024	-768	-1	-1	-1	-1	4	-1024	-768	-1	-1	-1	-1	4		0	0						Untertest1.avi	0	880	547	72	111				0	Content		-72	-111	8514380	4939497955
8532	08:52:50.709	00:00:08.531	512	-1024	-768	-1	-1	-1	-1	4	-1024	-768	-1	-1	-1	-1	4		0	0						Untertest1.avi	0	880	547	72	111				0	Content		-72	-111	8531531	4939515106
8548	08:52:50.725	00:00:08.548	513	-1024	-768	-1	-1	-1	-1	4	-1024	-768	-1	-1	-1	-1	4		0	0						Untertest1.avi	0	880	547	72	111				0	Content		-72	-111	8548198	4939531773
8565	08:52:50.742	00:00:08.565	514	-1024	-768	-1	-1	-1	-1	4	-1024	-768	-1	-1	-1	-1	4		0	0						Untertest1.avi	0	880	547	72	111				0	Content		-72	-111	8565228	4939548803
8582	08:52:50.759	00:00:08.581	515	-1024	-768	-1	-1	-1	-1	4	-1024	-768	-1	-1	-1	-1	4		0	0						Untertest1.avi	0	880	547	72	111				0	Content		-72	-111	8581896	4939565471
8599	08:52:50.776	00:00:08.598	516	-1024	-768	-1	-1	-1	-1	4	-1024	-768	-1	-1	-1	-1	4		0	0						Untertest1.avi	0	880	547	72	111				0	Content		-72	-111	8598563	4939582138
8615	08:52:50.792	00:00:08.614	517	-1024	-768	-1	-1	-1	-1	4	-1024	-768	-1	-1	-1	-1	4		0	0						Untertest1.avi	0	880	547	72	111				0	Content		-72	-111	8614670	4939598245
8631	08:52:50.808	00:00:08.631	518	-1024	-768	-1	-1	-1	-1	4	-1024	-768	-1	-1	-1	-1	4		0	0						Untertest1.avi	0	880	547	72	111				0	Content		-72	-111	8631338	4939614913
8648	08:52:50.825	00:00:08.647	519	-1024	-768	-1	-1	-1	-1	4	-1024	-768	-1	-1	-1	-1	4		0	0						Untertest1.avi	0	880	547	72	111				0	Content		-72	-111	8647816	4939631391
8664	08:52:50.841	00:00:08.664	520	-1024	-768	-1	-1	-1	-1	4	-1024	-768	-1	-1	-1	-1	4		0	0						Untertest1.avi	0	880	547	72	111				0	Content		-72	-111	8664484	4939648059
8681	08:52:50.858	00:00:08.681	521	-1024	-768	-1	-1	-1	-1	4	-1024	-768	-1	-1	-1	-1	4		0	0						Untertest1.avi	0	880	547	72	111				0	Content		-72	-111	8681152	4939664727
8698	08:52:50.875	00:00:08.697	522	-1024	-768	-1	-1	-1	-1	4	-1024	-768	-1	-1	-1	-1	4		0	0						Untertest1.avi	0	880	547	72	111				0	Content		-72	-111	8697583	4939681158
8714	08:52:50.891	00:00:08.714	523	-1024	-768	-1	-1	-1	-1	4	-1024	-768	-1	-1	-1	-1	4		0	0						Untertest1.avi	0	880	547	72	111				0	Content		-72	-111	8714251	4939697826
8731	08:52:50.908	00:00:08.730	524	-1024	-768	-1	-1	-1	-1	4	-1024	-768	-1	-1	-1	-1	4		0	0						Untertest1.avi	0	880	547	72	111				0	Content		-72	-111	8730641	4939714216
8747	08:52:50.924	00:00:08.747	525	-1024	-768	-1	-1	-1	-1	4	-1024	-768	-1	-1	-1	-1	4		0	0						Untertest1.avi	0	880	547	72	111				0	Content		-72	-111	8747442	4939731017
8764	08:52:50.941	00:00:08.764	526	-1024	-768	-1	-1	-1	-1	4	-1024	-768	-1	-1	-1	-1	4		0	0						Untertest1.avi	0	880	547	72	111				0	Content		-72	-111	8764039	4939747614
8781	08:52:50.958	00:00:08.780	527	-1024	-768	-1	-1	-1	-1	4	-1024	-768	-1	-1	-1	-1	4		0	0						Untertest1.avi	0	880	547	72	111				0	Content		-72	-111	8780707	4939764282
8798	08:52:50.975	00:00:08.797	528	-1024	-768	-1	-1	-1	-1	4	-1024	-768	-1	-1	-1	-1	4		0	0						Untertest1.avi	0	880	547	72	111				0	Content		-72	-111	8797608	4939781183
8814	08:52:50.991	00:00:08.814	529	-1024	-768	-1	-1	-1	-1	4	-1024	-768	-1	-1	-1	-1	4		0	0						Untertest1.avi	0	880	547	72	111				0	Content		-72	-111	8814276	4939797851
8831	08:52:51.008	00:00:08.831	530	-1024	-768	-1	-1	-1	-1	4	-1024	-768	-1	-1	-1	-1	4		0	0						Untertest1.avi	0	880	547	72	111				0	Content		-72	-111	8831228	4939814803
8848	08:52:51.025	00:00:08.847	531	-1024	-768	-1	-1	-1	-1	4	-1024	-768	-1	-1	-1	-1	4		0	0						Untertest1.avi	0	880	547	72	111				0	Content		-72	-111	8847895	4939831470
8865	08:52:51.042	00:00:08.864	532	-1024	-768	-1	-1	-1	-1	4	-1024	-768	-1	-1	-1	-1	4		0	0						Untertest1.avi	0	880	547	72	111				0	Content		-72	-111	8864563	4939848138
8882	08:52:51.059	00:00:08.881	533	-1024	-768	-1	-1	-1	-1	4	-1024	-768	-1	-1	-1	-1	4		0	0						Untertest1.avi	0	880	547	72	111				0	Content		-72	-111	8881849	4939865424
8899	08:52:51.076	00:00:08.898	534	-1024	-768	-1	-1	-1	-1	4	-1024	-768	-1	-1	-1	-1	4		0	0						Untertest1.avi	0	880	547	72	111				0	Content		-72	-111	8898516	4939882091
8915	08:52:51.092	00:00:08.914	535	-1024	-768	-1	-1	-1	-1	4	-1024	-768	-1	-1	-1	-1	4		0	0						Untertest1.avi	0	880	547	72	111				0	Content		-72	-111	8914763	4939898338
8931	08:52:51.108	00:00:08.931	536	-1024	-768	-1	-1	-1	-1	4	-1024	-768	-1	-1	-1	-1	4		0	0						Untertest1.avi	0	880	547	72	111				0	Content		-72	-111	8931431	4939915006
8948	08:52:51.125	00:00:08.948	537	-1024	-768	-1	-1	-1	-1	4	-1024	-768	-1	-1	-1	-1	4		0	0						Untertest1.avi	0	880	547	72	111				0	Content		-72	-111	8948098	4939931673
8964	08:52:51.141	00:00:08.963	538	-1024	-768	-1	-1	-1	-1	4	-1024	-768	-1	-1	-1	-1	4		0	0						Untertest1.avi	0	880	547	72	111				0	Content		-72	-111	8963877	4939947452
8981	08:52:51.158	00:00:08.980	539	-1024	-768	-1	-1	-1	-1	4	-1024	-768	-1	-1	-1	-1	4		0	0						Untertest1.avi	0	880	547	72	111				0	Content		-72	-111	8980501	4939964076
8997	08:52:51.174	00:00:08.997	540	-1024	-768	-1	-1	-1	-1	4	-1024	-768	-1	-1	-1	-1	4		0	0						Untertest1.avi	0	880	547	72	111				0	Content		-72	-111	8997187	4939980762
9014	08:52:51.191	00:00:09.013	541	-1024	-768	-1	-1	-1	-1	4	-1024	-768	-1	-1	-1	-1	4		0	0						Untertest1.avi	0	880	547	72	111				0	Content		-72	-111	9013855	4939997430
9031	08:52:51.208	00:00:09.030	542	-1024	-768	-1	-1	-1	-1	4	-1024	-768	-1	-1	-1	-1	4		0	0						Untertest1.avi	0	880	547	72	111				0	Content		-72	-111	9030522	4940014097
9047	08:52:51.224	00:00:09.047	543	-1024	-768	-1	-1	-1	-1	4	-1024	-768	-1	-1	-1	-1	4		0	0						Untertest1.avi	0	880	547	72	111				0	Content		-72	-111	9047304	4940030879
9064	08:52:51.241	00:00:09.063	544	-1024	-768	-1	-1	-1	-1	4	-1024	-768	-1	-1	-1	-1	4		0	0						Untertest1.avi	0	880	547	72	111				0	Content		-72	-111	9063746	4940047321
9081	08:52:51.258	00:00:09.080	545	-1024	-768	-1	-1	-1	-1	4	-1024	-768	-1	-1	-1	-1	4		0	0						Untertest1.avi	0	880	547	72	111				0	Content		-72	-111	9080684	4940064259
9097	08:52:51.274	00:00:09.097	546	-1024	-768	-1	-1	-1	-1	4	-1024	-768	-1	-1	-1	-1	4		0	0						Untertest1.avi	0	880	547	72	111				0	Content		-72	-111	9097352	4940080927
9114	08:52:51.291	00:00:09.114	547	-1024	-768	-1	-1	-1	-1	4	-1024	-768	-1	-1	-1	-1	4		0	0						Untertest1.avi	0	880	547	72	111				0	Content		-72	-111	9114486	4940098061
9131	08:52:51.308	00:00:09.131	548	-1024	-768	-1	-1	-1	-1	4	-1024	-768	-1	-1	-1	-1	4		0	0						Untertest1.avi	0	880	547	72	111				0	Content		-72	-111	9131154	4940114729
9148	08:52:51.325	00:00:09.148	549	-1024	-768	-1	-1	-1	-1	4	-1024	-768	-1	-1	-1	-1	4		0	0						Untertest1.avi	0	880	547	72	111				0	Content		-72	-111	9148185	4940131760
9165	08:52:51.342	00:00:09.164	550	-1024	-768	-1	-1	-1	-1	4	-1024	-768	-1	-1	-1	-1	4		0	0						Untertest1.avi	0	880	547	72	111				0	Content		-72	-111	9164853	4940148428
9182	08:52:51.359	00:00:09.181	551	-1024	-768	-1	-1	-1	-1	4	-1024	-768	-1	-1	-1	-1	4		0	0						Untertest1.avi	0	880	547	72	111				0	Content		-72	-111	9181521	4940165096
9199	08:52:51.376	00:00:09.198	552	-1024	-768	-1	-1	-1	-1	4	-1024	-768	-1	-1	-1	-1	4		0	0						Untertest1.avi	0	880	547	72	111				0	Content		-72	-111	9198989	4940182564
9214	08:52:51.391	00:00:09.213	553	-1024	-768	-1	-1	-1	-1	4	-1024	-768	-1	-1	-1	-1	4		0	0						Untertest1.avi	0	880	547	72	111				0	Content		-72	-111	9213740	4940197315
9230	08:52:51.407	00:00:09.230	554	-1024	-768	-1	-1	-1	-1	4	-1024	-768	-1	-1	-1	-1	4		0	0						Untertest1.avi	0	880	547	72	111				0	Content		-72	-111	9230406	4940213981
9247	08:52:51.424	00:00:09.247	555	-1024	-768	-1	-1	-1	-1	4	-1024	-768	-1	-1	-1	-1	4		0	0						Untertest1.avi	0	880	547	72	111				0	Content		-72	-111	9247074	4940230649
9264	08:52:51.441	00:00:09.263	556	-1024	-768	-1	-1	-1	-1	4	-1024	-768	-1	-1	-1	-1	4		0	0						Untertest1.avi	0	880	547	72	111				0	Content		-72	-111	9263742	4940247317
9280	08:52:51.457	00:00:09.280	557	-1024	-768	-1	-1	-1	-1	4	-1024	-768	-1	-1	-1	-1	4		0	0						Untertest1.avi	0	880	547	72	111				0	Content		-72	-111	9280364	4940263939
9297	08:52:51.474	00:00:09.297	558	-1024	-768	-1	-1	-1	-1	4	-1024	-768	-1	-1	-1	-1	4		0	0						Untertest1.avi	0	880	547	72	111				0	Content		-72	-111	9297040	4940280615
9314	08:52:51.491	00:00:09.313	559	-1024	-768	-1	-1	-1	-1	4	-1024	-768	-1	-1	-1	-1	4		0	0						Untertest1.avi	0	880	547	72	111				0	Content		-72	-111	9313699	4940297274
9330	08:52:51.507	00:00:09.330	560	-1024	-768	-1	-1	-1	-1	4	-1024	-768	-1	-1	-1	-1	4		0	0						Untertest1.avi	0	880	547	72	111				0	Content		-72	-111	9330366	4940313941
9347	08:52:51.524	00:00:09.347	561	-1024	-768	-1	-1	-1	-1	4	-1024	-768	-1	-1	-1	-1	4		0	0						Untertest1.avi	0	880	547	72	111				0	Content		-72	-111	9347238	4940330813
9364	08:52:51.541	00:00:09.363	562	-1024	-768	-1	-1	-1	-1	4	-1024	-768	-1	-1	-1	-1	4		0	0						Untertest1.avi	0	880	547	72	111				0	Content		-72	-111	9363906	4940347481
9381	08:52:51.558	00:00:09.380	563	-1024	-768	-1	-1	-1	-1	4	-1024	-768	-1	-1	-1	-1	4		0	0						Untertest1.avi	0	880	547	72	111				0	Content		-72	-111	9380890	4940364465
9398	08:52:51.575	00:00:09.397	564	-1024	-768	-1	-1	-1	-1	4	-1024	-768	-1	-1	-1	-1	4		0	0						Untertest1.avi	0	880	547	72	111				0	Content		-72	-111	9397558	4940381133
9414	08:52:51.591	00:00:09.414	565	-1024	-768	-1	-1	-1	-1	4	-1024	-768	-1	-1	-1	-1	4		0	0						Untertest1.avi	0	880	547	72	111				0	Content		-72	-111	9414226	4940397801
9431	08:52:51.608	00:00:09.431	566	-1024	-768	-1	-1	-1	-1	4	-1024	-768	-1	-1	-1	-1	4		0	0						Untertest1.avi	0	880	547	72	111				0	Content		-72	-111	9431480	4940415055
9448	08:52:51.625	00:00:09.448	567	-1024	-768	-1	-1	-1	-1	4	-1024	-768	-1	-1	-1	-1	4		0	0						Untertest1.avi	0	880	547	72	111				0	Content		-72	-111	9448148	4940431723
9464	08:52:51.641	00:00:09.464	568	-1024	-768	-1	-1	-1	-1	4	-1024	-768	-1	-1	-1	-1	4		0	0						Untertest1.avi	0	880	547	72	111				0	Content		-72	-111	9464389	4940447964
9481	08:52:51.658	00:00:09.481	569	-1024	-768	-1	-1	-1	-1	4	-1024	-768	-1	-1	-1	-1	4		0	0						Untertest1.avi	0	880	547	72	111				0	Content		-72	-111	9481056	4940464631
9498	08:52:51.675	00:00:09.497	570	-1024	-768	-1	-1	-1	-1	4	-1024	-768	-1	-1	-1	-1	4		0	0						Untertest1.avi	0	880	547	72	111				0	Content		-72	-111	9497724	4940481299
9513	08:52:51.690	00:00:09.513	571	-1024	-768	-1	-1	-1	-1	4	-1024	-768	-1	-1	-1	-1	4		0	0						Untertest1.avi	0	880	547	72	111				0	Content		-72	-111	9513480	4940497055
9530	08:52:51.707	00:00:09.530	572	-1024	-768	-1	-1	-1	-1	4	-1024	-768	-1	-1	-1	-1	4		0	0						Untertest1.avi	0	880	547	72	111				0	Content		-72	-111	9530226	4940513801
9547	08:52:51.724	00:00:09.546	573	-1024	-768	-1	-1	-1	-1	4	-1024	-768	-1	-1	-1	-1	4		0	0						Untertest1.avi	0	880	547	72	111				0	Content		-72	-111	9546913	4940530488
9564	08:52:51.741	00:00:09.563	574	-1024	-768	-1	-1	-1	-1	4	-1024	-768	-1	-1	-1	-1	4		0	0						Untertest1.avi	0	880	547	72	111				0	Content		-72	-111	9563581	4940547156
9580	08:52:51.757	00:00:09.580	575	-1024	-768	-1	-1	-1	-1	4	-1024	-768	-1	-1	-1	-1	4		0	0						Untertest1.avi	0	880	547	72	111				0	Content		-72	-111	9580248	4940563823
9597	08:52:51.774	00:00:09.596	576	-1024	-768	-1	-1	-1	-1	4	-1024	-768	-1	-1	-1	-1	4		0	0						Untertest1.avi	0	880	547	72	111				0	Content		-72	-111	9596903	4940580478
9613	08:52:51.790	00:00:09.613	577	-1024	-768	-1	-1	-1	-1	4	-1024	-768	-1	-1	-1	-1	4		0	0						Untertest1.avi	0	880	547	72	111				0	Content		-72	-111	9613479	4940597054
9630	08:52:51.807	00:00:09.630	578	-1024	-768	-1	-1	-1	-1	4	-1024	-768	-1	-1	-1	-1	4		0	0						Untertest1.avi	0	880	547	72	111				0	Content		-72	-111	9630414	4940613989
9647	08:52:51.824	00:00:09.647	579	-1024	-768	-1	-1	-1	-1	4	-1024	-768	-1	-1	-1	-1	4		0	0						Untertest1.avi	0	880	547	72	111				0	Content		-72	-111	9647082	4940630657
9664	08:52:51.841	00:00:09.664	580	-1024	-768	-1	-1	-1	-1	4	-1024	-768	-1	-1	-1	-1	4		0	0						Untertest1.avi	0	880	547	72	111				0	Content		-72	-111	9664215	4940647790
9681	08:52:51.858	00:00:09.680	581	-1024	-768	-1	-1	-1	-1	4	-1024	-768	-1	-1	-1	-1	4		0	0						Untertest1.avi	0	880	547	72	111				0	Content		-72	-111	9680882	4940664457
9698	08:52:51.875	00:00:09.697	582	-1024	-768	-1	-1	-1	-1	4	-1024	-768	-1	-1	-1	-1	4		0	0						Untertest1.avi	0	880	547	72	111				0	Content		-72	-111	9697913	4940681488
9715	08:52:51.892	00:00:09.714	583	-1024	-768	-1	-1	-1	-1	4	-1024	-768	-1	-1	-1	-1	4		0	0						Untertest1.avi	0	880	547	72	111				0	Content		-72	-111	9714581	4940698156
9731	08:52:51.908	00:00:09.731	584	-1024	-768	-1	-1	-1	-1	4	-1024	-768	-1	-1	-1	-1	4		0	0						Untertest1.avi	0	880	547	72	111				0	Content		-72	-111	9731248	4940714823
9749	08:52:51.926	00:00:09.748	585	-1024	-768	-1	-1	-1	-1	4	-1024	-768	-1	-1	-1	-1	4		0	0						Untertest1.avi	0	880	547	72	111				0	Content		-72	-111	9748592	4940732167
9764	08:52:51.941	00:00:09.764	586	-1024	-768	-1	-1	-1	-1	4	-1024	-768	-1	-1	-1	-1	4		0	0						Untertest1.avi	0	880	547	72	111				0	Content		-72	-111	9764280	4940747855
9781	08:52:51.958	00:00:09.780	587	-1024	-768	-1	-1	-1	-1	4	-1024	-768	-1	-1	-1	-1	4		0	0						Untertest1.avi	0	880	547	72	111				0	Content		-72	-111	9780947	4940764522
9797	08:52:51.974	00:00:09.796	588	-1024	-768	-1	-1	-1	-1	4	-1024	-768	-1	-1	-1	-1	4		0	0						Untertest1.avi	0	880	547	72	111				0	Content		-72	-111	9796717	4940780292
9813	08:52:51.990	00:00:09.813	589	-1024	-768	-1	-1	-1	-1	4	-1024	-768	-1	-1	-1	-1	4		0	0						Untertest1.avi	0	880	547	72	111				0	Content		-72	-111	9813344	4940796919
9830	08:52:52.007	00:00:09.830	590	-1024	-768	-1	-1	-1	-1	4	-1024	-768	-1	-1	-1	-1	4		0	0						Untertest1.avi	0	880	547	72	111				0	Content		-72	-111	9830019	4940813594
9847	08:52:52.024	00:00:09.846	591	-1024	-768	-1	-1	-1	-1	4	-1024	-768	-1	-1	-1	-1	4		0	0						Untertest1.avi	0	880	547	72	111				0	Content		-72	-111	9846679	4940830254
9863	08:52:52.040	00:00:09.863	592	-1024	-768	-1	-1	-1	-1	4	-1024	-768	-1	-1	-1	-1	4		0	0						Untertest1.avi	0	880	547	72	111				0	Content		-72	-111	9863347	4940846922
9880	08:52:52.057	00:00:09.880	593	-1024	-768	-1	-1	-1	-1	4	-1024	-768	-1	-1	-1	-1	4		0	0						Untertest1.avi	0	880	547	72	111				0	Content		-72	-111	9880279	4940863854
9897	08:52:52.074	00:00:09.896	594	-1024	-768	-1	-1	-1	-1	4	-1024	-768	-1	-1	-1	-1	4		0	0						Untertest1.avi	0	880	547	72	111				0	Content		-72	-111	9896947	4940880522
9914	08:52:52.091	00:00:09.913	595	-1024	-768	-1	-1	-1	-1	4	-1024	-768	-1	-1	-1	-1	4		0	0						Untertest1.avi	0	880	547	72	111				0	Content		-72	-111	9913911	4940897486
9931	08:52:52.108	00:00:09.930	596	-1024	-768	-1	-1	-1	-1	4	-1024	-768	-1	-1	-1	-1	4		0	0						Untertest1.avi	0	880	547	72	111				0	Content		-72	-111	9930578	4940914153
9947	08:52:52.124	00:00:09.947	597	-1024	-768	-1	-1	-1	-1	4	-1024	-768	-1	-1	-1	-1	4		0	0						Untertest1.avi	0	880	547	72	111				0	Content		-72	-111	9947246	4940930821
9964	08:52:52.141	00:00:09.964	598	-1024	-768	-1	-1	-1	-1	4	-1024	-768	-1	-1	-1	-1	4		0	0						Untertest1.avi	0	880	547	72	111				0	Content		-72	-111	9964477	4940948052
9981	08:52:52.158	00:00:09.981	599	-1024	-768	-1	-1	-1	-1	4	-1024	-768	-1	-1	-1	-1	4		0	0						Untertest1.avi	0	880	547	72	111				0	Content		-72	-111	9981144	4940964719
9997	08:52:52.174	00:00:09.997	600	-1024	-768	-1	-1	-1	-1	4	-1024	-768	-1	-1	-1	-1	4		0	0						Untertest1.avi	0	880	547	72	111				0	Content		-72	-111	9997373	4940980948
10014	08:52:52.191	00:00:10.014	601	-1024	-768	-1	-1	-1	-1	4	-1024	-768	-1	-1	-1	-1	4		0	0						Untertest1.avi	0	880	547	72	111				0	Content		-72	-111	10014041	4940997616
10031	08:52:52.208	00:00:10.030	602	-1024	-768	-1	-1	-1	-1	4	-1024	-768	-1	-1	-1	-1	4		0	0						Untertest1.avi	0	880	547	72	111				0	Content		-72	-111	10030708	4941014283
10046	08:52:52.223	00:00:10.046	603	-1024	-768	-1	-1	-1	-1	4	-1024	-768	-1	-1	-1	-1	4		0	0						Untertest1.avi	0	880	547	72	111				0	Content		-72	-111	10046453	4941030028
10063	08:52:52.240	00:00:10.063	604	-1024	-768	-1	-1	-1	-1	4	-1024	-768	-1	-1	-1	-1	4		0	0						Untertest1.avi	0	880	547	72	111				0	Content		-72	-111	10063202	4941046777
10080	08:52:52.257	00:00:10.079	605	-1024	-768	-1	-1	-1	-1	4	-1024	-768	-1	-1	-1	-1	4		0	0						Untertest1.avi	0	880	547	72	111				0	Content		-72	-111	10079888	4941063463
10097	08:52:52.274	00:00:10.096	606	-1024	-768	-1	-1	-1	-1	4	-1024	-768	-1	-1	-1	-1	4		0	0						Untertest1.avi	0	880	547	72	111				0	Content		-72	-111	10096556	4941080131
10113	08:52:52.290	00:00:10.113	607	-1024	-768	-1	-1	-1	-1	4	-1024	-768	-1	-1	-1	-1	4		0	0						Untertest1.avi	0	880	547	72	111				0	Content		-72	-111	10113223	4941096798
10130	08:52:52.307	00:00:10.129	608	-1024	-768	-1	-1	-1	-1	4	-1024	-768	-1	-1	-1	-1	4		0	0						Untertest1.avi	0	880	547	72	111				0	Content		-72	-111	10129877	4941113452
10146	08:52:52.323	00:00:10.146	609	-1024	-768	-1	-1	-1	-1	4	-1024	-768	-1	-1	-1	-1	4		0	0						Untertest1.avi	0	880	547	72	111				0	Content		-72	-111	10146447	4941130022
10163	08:52:52.340	00:00:10.163	610	-1024	-768	-1	-1	-1	-1	4	-1024	-768	-1	-1	-1	-1	4		0	0						Untertest1.avi	0	880	547	72	111				0	Content		-72	-111	10163383	4941146958
10180	08:52:52.357	00:00:10.180	611	-1024	-768	-1	-1	-1	-1	4	-1024	-768	-1	-1	-1	-1	4		0	0						Untertest1.avi	0	880	547	72	111				0	Content		-72	-111	10180051	4941163626
10197	08:52:52.374	00:00:10.197	612	-1024	-768	-1	-1	-1	-1	4	-1024	-768	-1	-1	-1	-1	4		0	0						Untertest1.avi	0	880	547	72	111				0	Content		-72	-111	10197185	4941180760
10214	08:52:52.391	00:00:10.213	613	-1024	-768	-1	-1	-1	-1	4	-1024	-768	-1	-1	-1	-1	4		0	0						Untertest1.avi	0	880	547	72	111				0	Content		-72	-111	10213852	4941197427
10231	08:52:52.408	00:00:10.230	614	-1024	-768	-1	-1	-1	-1	4	-1024	-768	-1	-1	-1	-1	4		0	0						Untertest1.avi	0	880	547	72	111				0	Content		-72	-111	10230883	4941214458
10248	08:52:52.425	00:00:10.247	615	-1024	-768	-1	-1	-1	-1	4	-1024	-768	-1	-1	-1	-1	4		0	0						Untertest1.avi	0	880	547	72	111				0	Content		-72	-111	10247551	4941231126
10264	08:52:52.441	00:00:10.264	616	-1024	-768	-1	-1	-1	-1	4	-1024	-768	-1	-1	-1	-1	4		0	0						Untertest1.avi	0	880	547	72	111				0	Content		-72	-111	10264218	4941247793
10280	08:52:52.457	00:00:10.280	617	-1024	-768	-1	-1	-1	-1	4	-1024	-768	-1	-1	-1	-1	4		0	0						Untertest1.avi	0	880	547	72	111				0	Content		-72	-111	10280268	4941263843
10297	08:52:52.474	00:00:10.296	618	-1024	-768	-1	-1	-1	-1	4	-1024	-768	-1	-1	-1	-1	4		0	0						Untertest1.avi	0	880	547	72	111				0	Content		-72	-111	10296936	4941280511
10313	08:52:52.490	00:00:10.313	619	-1024	-768	-1	-1	-1	-1	4	-1024	-768	-1	-1	-1	-1	4		0	0						Untertest1.avi	0	880	547	72	111				0	Content		-72	-111	10313395	4941296970
10330	08:52:52.507	00:00:10.330	620	-1024	-768	-1	-1	-1	-1	4	-1024	-768	-1	-1	-1	-1	4		0	0						Untertest1.avi	0	880	547	72	111				0	Content		-72	-111	10330063	4941313638
10347	08:52:52.524	00:00:10.346	621	-1024	-768	-1	-1	-1	-1	4	-1024	-768	-1	-1	-1	-1	4		0	0						Untertest1.avi	0	880	547	72	111				0	Content		-72	-111	10346731	4941330306
10363	08:52:52.540	00:00:10.363	622	-1024	-768	-1	-1	-1	-1	4	-1024	-768	-1	-1	-1	-1	4		0	0						Untertest1.avi	0	880	547	72	111				0	Content		-72	-111	10363060	4941346635
10380	08:52:52.557	00:00:10.379	623	-1024	-768	-1	-1	-1	-1	4	-1024	-768	-1	-1	-1	-1	4		0	0						Untertest1.avi	0	880	547	72	111				0	Content		-72	-111	10379683	4941363258
10396	08:52:52.573	00:00:10.396	624	-1024	-768	-1	-1	-1	-1	4	-1024	-768	-1	-1	-1	-1	4		0	0						Untertest1.avi	0	880	547	72	111				0	Content		-72	-111	10396361	4941379936
10413	08:52:52.590	00:00:10.412	625	-1024	-768	-1	-1	-1	-1	4	-1024	-768	-1	-1	-1	-1	4		0	0						Untertest1.avi	0	880	547	72	111				0	Content		-72	-111	10412957	4941396532
10430	08:52:52.607	00:00:10.429	626	-1024	-768	-1	-1	-1	-1	4	-1024	-768	-1	-1	-1	-1	4		0	0						Untertest1.avi	0	880	547	72	111				0	Content		-72	-111	10429625	4941413200
10447	08:52:52.624	00:00:10.446	627	-1024	-768	-1	-1	-1	-1	4	-1024	-768	-1	-1	-1	-1	4		0	0						Untertest1.avi	0	880	547	72	111				0	Content		-72	-111	10446535	4941430110
10463	08:52:52.640	00:00:10.463	628	-1024	-768	-1	-1	-1	-1	4	-1024	-768	-1	-1	-1	-1	4		0	0						Untertest1.avi	0	880	547	72	111				0	Content		-72	-111	10463202	4941446777
10480	08:52:52.657	00:00:10.480	629	-1024	-768	-1	-1	-1	-1	4	-1024	-768	-1	-1	-1	-1	4		0	0						Untertest1.avi	0	880	547	72	111				0	Content		-72	-111	10480201	4941463776
10497	08:52:52.674	00:00:10.496	630	-1024	-768	-1	-1	-1	-1	4	-1024	-768	-1	-1	-1	-1	4		0	0						Untertest1.avi	0	880	547	72	111				0	Content		-72	-111	10496869	4941480444
10514	08:52:52.691	00:00:10.513	631	-1024	-768	-1	-1	-1	-1	4	-1024	-768	-1	-1	-1	-1	4		0	0						Untertest1.avi	0	880	547	72	111				0	Content		-72	-111	10513536	4941497111
10531	08:52:52.708	00:00:10.530	632	-1024	-768	-1	-1	-1	-1	4	-1024	-768	-1	-1	-1	-1	4		0	0						Untertest1.avi	0	880	547	72	111				0	Content		-72	-111	10530802	4941514377
10547	08:52:52.724	00:00:10.547	633	-1024	-768	-1	-1	-1	-1	4	-1024	-768	-1	-1	-1	-1	4		0	0						Untertest1.avi	0	880	547	72	111				0	Content		-72	-111	10547470	4941531045
10564	08:52:52.741	00:00:10.563	634	-1024	-768	-1	-1	-1	-1	4	-1024	-768	-1	-1	-1	-1	4		0	0						Untertest1.avi	0	880	547	72	111				0	Content		-72	-111	10563705	4941547280
10580	08:52:52.757	00:00:10.580	635	-1024	-768	-1	-1	-1	-1	4	-1024	-768	-1	-1	-1	-1	4		0	0						Untertest1.avi	0	880	547	72	111				0	Content		-72	-111	10580373	4941563948
10597	08:52:52.774	00:00:10.597	636	-1024	-768	-1	-1	-1	-1	4	-1024	-768	-1	-1	-1	-1	4		0	0						Untertest1.avi	0	880	547	72	111				0	Content		-72	-111	10597041	4941580616
10613	08:52:52.790	00:00:10.612	637	-1024	-768	-1	-1	-1	-1	4	-1024	-768	-1	-1	-1	-1	4		0	0						Untertest1.avi	0	880	547	72	111				0	Content		-72	-111	10612800	4941596375
10629	08:52:52.806	00:00:10.629	638	-1024	-768	-1	-1	-1	-1	4	-1024	-768	-1	-1	-1	-1	4		0	0						Untertest1.avi	0	880	547	72	111				0	Content		-72	-111	10629464	4941613039
10646	08:52:52.823	00:00:10.646	639	-1024	-768	-1	-1	-1	-1	4	-1024	-768	-1	-1	-1	-1	4		0	0						Untertest1.avi	0	880	547	72	111				0	Content		-72	-111	10646139	4941629714
10663	08:52:52.840	00:00:10.662	640	-1024	-768	-1	-1	-1	-1	4	-1024	-768	-1	-1	-1	-1	4		0	0						Untertest1.avi	0	880	547	72	111				0	Content		-72	-111	10662806	4941646381
10679	08:52:52.856	00:00:10.679	641	-1024	-768	-1	-1	-1	-1	4	-1024	-768	-1	-1	-1	-1	4		0	0						Untertest1.avi	0	880	547	72	111				0	Content		-72	-111	10679474	4941663049
10696	08:52:52.873	00:00:10.696	642	-1024	-768	-1	-1	-1	-1	4	-1024	-768	-1	-1	-1	-1	4		0	0						Untertest1.avi	0	880	547	72	111				0	Content		-72	-111	10696231	4941679806
10713	08:52:52.890	00:00:10.712	643	-1024	-768	-1	-1	-1	-1	4	-1024	-768	-1	-1	-1	-1	4		0	0						Untertest1.avi	0	880	547	72	111				0	Content		-72	-111	10712799	4941696374
10730	08:52:52.907	00:00:10.729	644	-1024	-768	-1	-1	-1	-1	4	-1024	-768	-1	-1	-1	-1	4		0	0						Untertest1.avi	0	880	547	72	111				0	Content		-72	-111	10729737	4941713312
10746	08:52:52.923	00:00:10.746	645	-1024	-768	-1	-1	-1	-1	4	-1024	-768	-1	-1	-1	-1	4		0	0						Untertest1.avi	0	880	547	72	111				0	Content		-72	-111	10746405	4941729980
10764	08:52:52.941	00:00:10.763	646	-1024	-768	-1	-1	-1	-1	4	-1024	-768	-1	-1	-1	-1	4		0	0						Untertest1.avi	0	880	547	72	111				0	Content		-72	-111	10763538	4941747113
10780	08:52:52.957	00:00:10.780	647	-1024	-768	-1	-1	-1	-1	4	-1024	-768	-1	-1	-1	-1	4		0	0						Untertest1.avi	0	880	547	72	111				0	Content		-72	-111	10780206	4941763781
10797	08:52:52.974	00:00:10.797	648	-1024	-768	-1	-1	-1	-1	4	-1024	-768	-1	-1	-1	-1	4		0	0						Untertest1.avi	0	880	547	72	111				0	Content		-72	-111	10797235	4941780810
10814	08:52:52.991	00:00:10.813	649	-1024	-768	-1	-1	-1	-1	4	-1024	-768	-1	-1	-1	-1	4		0	0						Untertest1.avi	0	880	547	72	111				0	Content		-72	-111	10813902	4941797477
10831	08:52:53.008	00:00:10.830	650	-1024	-768	-1	-1	-1	-1	4	-1024	-768	-1	-1	-1	-1	4		0	0						Untertest1.avi	0	880	547	72	111				0	Content		-72	-111	10830570	4941814145
10847	08:52:53.024	00:00:10.846	651	-1024	-768	-1	-1	-1	-1	4	-1024	-768	-1	-1	-1	-1	4		0	0						Untertest1.avi	0	880	547	72	111				0	Content		-72	-111	10846811	4941830386
10863	08:52:53.040	00:00:10.863	652	-1024	-768	-1	-1	-1	-1	4	-1024	-768	-1	-1	-1	-1	4		0	0						Untertest1.avi	0	880	547	72	111				0	Content		-72	-111	10863478	4941847053
10880	08:52:53.057	00:00:10.880	653	-1024	-768	-1	-1	-1	-1	4	-1024	-768	-1	-1	-1	-1	4		0	0						Untertest1.avi	0	880	547	72	111				0	Content		-72	-111	10880146	4941863721
10897	08:52:53.074	00:00:10.896	654	-1024	-768	-1	-1	-1	-1	4	-1024	-768	-1	-1	-1	-1	4		0	0						Untertest1.avi	0	880	547	72	111				0	Content		-72	-111	10896527	4941880102
10913	08:52:53.090	00:00:10.913	655	-1024	-768	-1	-1	-1	-1	4	-1024	-768	-1	-1	-1	-1	4		0	0						Untertest1.avi	0	880	547	72	111				0	Content		-72	-111	10913195	4941896770
10930	08:52:53.107	00:00:10.929	656	-1024	-768	-1	-1	-1	-1	4	-1024	-768	-1	-1	-1	-1	4		0	0						Untertest1.avi	0	880	547	72	111				0	Content		-72	-111	10929863	4941913438
10946	08:52:53.123	00:00:10.946	657	-1024	-768	-1	-1	-1	-1	4	-1024	-768	-1	-1	-1	-1	4		0	0						Untertest1.avi	0	880	547	72	111				0	Content		-72	-111	10946261	4941929836
10963	08:52:53.140	00:00:10.962	658	-1024	-768	-1	-1	-1	-1	4	-1024	-768	-1	-1	-1	-1	4		0	0						Untertest1.avi	0	880	547	72	111				0	Content		-72	-111	10962929	4941946504
10979	08:52:53.156	00:00:10.979	659	-1024	-768	-1	-1	-1	-1	4	-1024	-768	-1	-1	-1	-1	4		0	0						Untertest1.avi	0	880	547	72	111				0	Content		-72	-111	10979282	4941962857
10996	08:52:53.173	00:00:10.995	660	-1024	-768	-1	-1	-1	-1	4	-1024	-768	-1	-1	-1	-1	4		0	0						Untertest1.avi	0	880	547	72	111				0	Content		-72	-111	10995957	4941979532
11013	08:52:53.190	00:00:11.012	661	-1024	-768	-1	-1	-1	-1	4	-1024	-768	-1	-1	-1	-1	4		0	0						Untertest1.avi	0	880	547	72	111				0	Content		-72	-111	11012618	4941996193
11029	08:52:53.206	00:00:11.029	662	-1024	-768	-1	-1	-1	-1	4	-1024	-768	-1	-1	-1	-1	4		0	0						Untertest1.avi	0	880	547	72	111				0	Content		-72	-111	11029286	4942012861
11046	08:52:53.223	00:00:11.046	663	-1024	-768	-1	-1	-1	-1	4	-1024	-768	-1	-1	-1	-1	4		0	0						Untertest1.avi	0	880	547	72	111				0	Content		-72	-111	11046220	4942029795
11063	08:52:53.240	00:00:11.062	664	-1024	-768	-1	-1	-1	-1	4	-1024	-768	-1	-1	-1	-1	4		0	0						Untertest1.avi	0	880	547	72	111				0	Content		-72	-111	11062888	4942046463
11080	08:52:53.257	00:00:11.079	665	-1024	-768	-1	-1	-1	-1	4	-1024	-768	-1	-1	-1	-1	4		0	0						Untertest1.avi	0	880	547	72	111				0	Content		-72	-111	11079852	4942063427
11097	08:52:53.274	00:00:11.096	666	-1024	-768	-1	-1	-1	-1	4	-1024	-768	-1	-1	-1	-1	4		0	0						Untertest1.avi	0	880	547	72	111				0	Content		-72	-111	11096519	4942080094
11113	08:52:53.290	00:00:11.113	667	-1024	-768	-1	-1	-1	-1	4	-1024	-768	-1	-1	-1	-1	4		0	0						Untertest1.avi	0	880	547	72	111				0	Content		-72	-111	11113187	4942096762
11130	08:52:53.307	00:00:11.130	668	-1024	-768	-1	-1	-1	-1	4	-1024	-768	-1	-1	-1	-1	4		0	0						Untertest1.avi	0	880	547	72	111				0	Content		-72	-111	11130402	4942113977
11146	08:52:53.323	00:00:11.146	669	-1024	-768	-1	-1	-1	-1	4	-1024	-768	-1	-1	-1	-1	4		0	0						Untertest1.avi	0	880	547	72	111				0	Content		-72	-111	11146463	4942130038
11163	08:52:53.340	00:00:11.163	670	-1024	-768	-1	-1	-1	-1	4	-1024	-768	-1	-1	-1	-1	4		0	0						Untertest1.avi	0	880	547	72	111				0	Content		-72	-111	11163131	4942146706
11179	08:52:53.356	00:00:11.179	671	-1024	-768	-1	-1	-1	-1	4	-1024	-768	-1	-1	-1	-1	4		0	0						Untertest1.avi	0	880	547	72	111				0	Content		-72	-111	11179147	4942162722
11196	08:52:53.373	00:00:11.195	672	-1024	-768	-1	-1	-1	-1	4	-1024	-768	-1	-1	-1	-1	4		0	0						Untertest1.avi	0	880	547	72	111				0	Content		-72	-111	11195772	4942179347
11212	08:52:53.389	00:00:11.212	673	-1024	-768	-1	-1	-1	-1	4	-1024	-768	-1	-1	-1	-1	4		0	0						Untertest1.avi	0	880	547	72	111				0	Content		-72	-111	11212459	4942196034
11229	08:52:53.406	00:00:11.229	674	-1024	-768	-1	-1	-1	-1	4	-1024	-768	-1	-1	-1	-1	4		0	0						Untertest1.avi	0	880	547	72	111				0	Content		-72	-111	11229127	4942212702
11246	08:52:53.423	00:00:11.245	675	-1024	-768	-1	-1	-1	-1	4	-1024	-768	-1	-1	-1	-1	4		0	0						Untertest1.avi	0	880	547	72	111				0	Content		-72	-111	11245794	4942229369
11263	08:52:53.440	00:00:11.262	676	-1024	-768	-1	-1	-1	-1	4	-1024	-768	-1	-1	-1	-1	4		0	0						Untertest1.avi	0	880	547	72	111				0	Content		-72	-111	11262576	4942246151
11279	08:52:53.456	00:00:11.279	677	-1024	-768	-1	-1	-1	-1	4	-1024	-768	-1	-1	-1	-1	4		0	0						Untertest1.avi	0	880	547	72	111				0	Content		-72	-111	11279146	4942262721
11296	08:52:53.473	00:00:11.296	678	-1024	-768	-1	-1	-1	-1	4	-1024	-768	-1	-1	-1	-1	4		0	0						Untertest1.avi	0	880	547	72	111				0	Content		-72	-111	11296020	4942279595
11313	08:52:53.490	00:00:11.312	679	-1024	-768	-1	-1	-1	-1	4	-1024	-768	-1	-1	-1	-1	4		0	0						Untertest1.avi	0	880	547	72	111				0	Content		-72	-111	11312688	4942296263
11330	08:52:53.507	00:00:11.329	680	-1024	-768	-1	-1	-1	-1	4	-1024	-768	-1	-1	-1	-1	4		0	0						Untertest1.avi	0	880	547	72	111				0	Content		-72	-111	11329640	4942313215
11347	08:52:53.524	00:00:11.346	681	-1024	-768	-1	-1	-1	-1	4	-1024	-768	-1	-1	-1	-1	4		0	0						Untertest1.avi	0	880	547	72	111				0	Content		-72	-111	11346885	4942330460
11363	08:52:53.540	00:00:11.363	682	-1024	-768	-1	-1	-1	-1	4	-1024	-768	-1	-1	-1	-1	4		0	0						Untertest1.avi	0	880	547	72	111				0	Content		-72	-111	11363231	4942346806
11380	08:52:53.557	00:00:11.379	683	-1024	-768	-1	-1	-1	-1	4	-1024	-768	-1	-1	-1	-1	4		0	0						Untertest1.avi	0	880	547	72	111				0	Content		-72	-111	11379899	4942363474
11397	08:52:53.574	00:00:11.396	684	-1024	-768	-1	-1	-1	-1	4	-1024	-768	-1	-1	-1	-1	4		0	0						Untertest1.avi	0	880	547	72	111				0	Content		-72	-111	11396566	4942380141
11413	08:52:53.590	00:00:11.413	685	-1024	-768	-1	-1	-1	-1	4	-1024	-768	-1	-1	-1	-1	4		0	0						Untertest1.avi	0	880	547	72	111				0	Content		-72	-111	11413234	4942396809
11429	08:52:53.606	00:00:11.429	686	-1024	-768	-1	-1	-1	-1	4	-1024	-768	-1	-1	-1	-1	4		0	0						Untertest1.avi	0	880	547	72	111				0	Content		-72	-111	11429008	4942412583
11446	08:52:53.623	00:00:11.445	687	-1024	-768	-1	-1	-1	-1	4	-1024	-768	-1	-1	-1	-1	4		0	0						Untertest1.avi	0	880	547	72	111				0	Content		-72	-111	11445627	4942429202
11462	08:52:53.639	00:00:11.462	688	-1024	-768	-1	-1	-1	-1	4	-1024	-768	-1	-1	-1	-1	4		0	0						Untertest1.avi	0	880	547	72	111				0	Content		-72	-111	11462282	4942445857
11479	08:52:53.656	00:00:11.478	689	-1024	-768	-1	-1	-1	-1	4	-1024	-768	-1	-1	-1	-1	4		0	0						Untertest1.avi	0	880	547	72	111				0	Content		-72	-111	11478950	4942462525
11496	08:52:53.673	00:00:11.495	690	-1024	-768	-1	-1	-1	-1	4	-1024	-768	-1	-1	-1	-1	4		0	0						Untertest1.avi	0	880	547	72	111				0	Content		-72	-111	11495601	4942479176
11512	08:52:53.689	00:00:11.512	691	-1024	-768	-1	-1	-1	-1	4	-1024	-768	-1	-1	-1	-1	4		0	0						Untertest1.avi	0	880	547	72	111				0	Content		-72	-111	11512269	4942495844
11529	08:52:53.706	00:00:11.528	692	-1024	-768	-1	-1	-1	-1	4	-1024	-768	-1	-1	-1	-1	4		0	0						Untertest1.avi	0	880	547	72	111				0	Content		-72	-111	11528930	4942512505
11546	08:52:53.723	00:00:11.545	693	-1024	-768	-1	-1	-1	-1	4	-1024	-768	-1	-1	-1	-1	4		0	0						Untertest1.avi	0	880	547	72	111				0	Content		-72	-111	11545597	4942529172
11562	08:52:53.739	00:00:11.562	694	-1024	-768	-1	-1	-1	-1	4	-1024	-768	-1	-1	-1	-1	4		0	0						Untertest1.avi	0	880	547	72	111				0	Content		-72	-111	11562265	4942545840
11579	08:52:53.756	00:00:11.578	695	-1024	-768	-1	-1	-1	-1	4	-1024	-768	-1	-1	-1	-1	4		0	0						Untertest1.avi	0	880	547	72	111				0	Content		-72	-111	11578876	4942562451
11596	08:52:53.773	00:00:11.596	696	-1024	-768	-1	-1	-1	-1	4	-1024	-768	-1	-1	-1	-1	4		0	0						Untertest1.avi	0	880	547	72	111				0	Content		-72	-111	11596122	4942579697
11613	08:52:53.790	00:00:11.613	697	-1024	-768	-1	-1	-1	-1	4	-1024	-768	-1	-1	-1	-1	4		0	0						Untertest1.avi	0	880	547	72	111				0	Content		-72	-111	11613210	4942596785
11630	08:52:53.807	00:00:11.629	698	-1024	-768	-1	-1	-1	-1	4	-1024	-768	-1	-1	-1	-1	4		0	0						Untertest1.avi	0	880	547	72	111				0	Content		-72	-111	11629878	4942613453
11647	08:52:53.824	00:00:11.646	699	-1024	-768	-1	-1	-1	-1	4	-1024	-768	-1	-1	-1	-1	4		0	0						Untertest1.avi	0	880	547	72	111				0	Content		-72	-111	11646545	4942630120
11663	08:52:53.840	00:00:11.662	700	-1024	-768	-1	-1	-1	-1	4	-1024	-768	-1	-1	-1	-1	4		0	0						Untertest1.avi	0	880	547	72	111				0	Content		-72	-111	11662868	4942646443
11680	08:52:53.857	00:00:11.679	701	-1024	-768	-1	-1	-1	-1	4	-1024	-768	-1	-1	-1	-1	4		0	0						Untertest1.avi	0	880	547	72	111				0	Content		-72	-111	11679536	4942663111
11696	08:52:53.873	00:00:11.696	702	-1024	-768	-1	-1	-1	-1	4	-1024	-768	-1	-1	-1	-1	4		0	0						Untertest1.avi	0	880	547	72	111				0	Content		-72	-111	11696203	4942679778
11712	08:52:53.889	00:00:11.712	703	-1024	-768	-1	-1	-1	-1	4	-1024	-768	-1	-1	-1	-1	4		0	0						Untertest1.avi	0	880	547	72	111				0	Content		-72	-111	11712119	4942695694
11729	08:52:53.906	00:00:11.728	704	-1024	-768	-1	-1	-1	-1	4	-1024	-768	-1	-1	-1	-1	4		0	0						Untertest1.avi	0	880	547	72	111				0	Content		-72	-111	11728744	4942712319
11745	08:52:53.922	00:00:11.745	705	-1024	-768	-1	-1	-1	-1	4	-1024	-768	-1	-1	-1	-1	4		0	0						Untertest1.avi	0	880	547	72	111				0	Content		-72	-111	11745492	4942729067
11762	08:52:53.939	00:00:11.762	706	-1024	-768	-1	-1	-1	-1	4	-1024	-768	-1	-1	-1	-1	4		0	0						Untertest1.avi	0	880	547	72	111				0	Content		-72	-111	11762117	4942745692
11779	08:52:53.956	00:00:11.778	707	-1024	-768	-1	-1	-1	-1	4	-1024	-768	-1	-1	-1	-1	4		0	0						Untertest1.avi	0	880	547	72	111				0	Content		-72	-111	11778784	4942762359
11795	08:52:53.972	00:00:11.795	708	-1024	-768	-1	-1	-1	-1	4	-1024	-768	-1	-1	-1	-1	4		0	0						Untertest1.avi	0	880	547	72	111				0	Content		-72	-111	11795451	4942779026
11812	08:52:53.989	00:00:11.812	709	-1024	-768	-1	-1	-1	-1	4	-1024	-768	-1	-1	-1	-1	4		0	0						Untertest1.avi	0	880	547	72	111				0	Content		-72	-111	11812119	4942795694
11829	08:52:54.006	00:00:11.828	710	-1024	-768	-1	-1	-1	-1	4	-1024	-768	-1	-1	-1	-1	4		0	0						Untertest1.avi	0	880	547	72	111				0	Content		-72	-111	11828950	4942812525
11846	08:52:54.023	00:00:11.845	711	-1024	-768	-1	-1	-1	-1	4	-1024	-768	-1	-1	-1	-1	4		0	0						Untertest1.avi	0	880	547	72	111				0	Content		-72	-111	11845618	4942829193
11862	08:52:54.039	00:00:11.862	712	-1024	-768	-1	-1	-1	-1	4	-1024	-768	-1	-1	-1	-1	4		0	0						Untertest1.avi	0	880	547	72	111				0	Content		-72	-111	11862286	4942845861
11879	08:52:54.056	00:00:11.879	713	-1024	-768	-1	-1	-1	-1	4	-1024	-768	-1	-1	-1	-1	4		0	0						Untertest1.avi	0	880	547	72	111				0	Content		-72	-111	11879235	4942862810
11897	08:52:54.074	00:00:11.896	714	-1024	-768	-1	-1	-1	-1	4	-1024	-768	-1	-1	-1	-1	4		0	0						Untertest1.avi	0	880	547	72	111				0	Content		-72	-111	11896605	4942880180
11913	08:52:54.090	00:00:11.912	715	-1024	-768	-1	-1	-1	-1	4	-1024	-768	-1	-1	-1	-1	4		0	0						Untertest1.avi	0	880	547	72	111				0	Content		-72	-111	11912855	4942896430
11930	08:52:54.107	00:00:11.929	716	-1024	-768	-1	-1	-1	-1	4	-1024	-768	-1	-1	-1	-1	4		0	0						Untertest1.avi	0	880	547	72	111				0	Content		-72	-111	11929522	4942913097
11946	08:52:54.123	00:00:11.946	717	-1024	-768	-1	-1	-1	-1	4	-1024	-768	-1	-1	-1	-1	4		0	0						Untertest1.avi	0	880	547	72	111				0	Content		-72	-111	11946190	4942929765
11962	08:52:54.139	00:00:11.961	718	-1024	-768	-1	-1	-1	-1	4	-1024	-768	-1	-1	-1	-1	4		0	0						Untertest1.avi	0	880	547	72	111				0	Content		-72	-111	11961977	4942945552
11979	08:52:54.156	00:00:11.978	719	-1024	-768	-1	-1	-1	-1	4	-1024	-768	-1	-1	-1	-1	4		0	0						Untertest1.avi	0	880	547	72	111				0	Content		-72	-111	11978598	4942962173
11995	08:52:54.172	00:00:11.995	720	-1024	-768	-1	-1	-1	-1	4	-1024	-768	-1	-1	-1	-1	4		0	0						Untertest1.avi	0	880	547	72	111				0	Content		-72	-111	11995315	4942978890
12012	08:52:54.189	00:00:12.011	721	-1024	-768	-1	-1	-1	-1	4	-1024	-768	-1	-1	-1	-1	4		0	0						Untertest1.avi	0	880	547	72	111				0	Content		-72	-111	12011983	4942995558
12029	08:52:54.206	00:00:12.028	722	-1024	-768	-1	-1	-1	-1	4	-1024	-768	-1	-1	-1	-1	4		0	0						Untertest1.avi	0	880	547	72	111				0	Content		-72	-111	12028665	4943012240
12045	08:52:54.222	00:00:12.045	723	-1024	-768	-1	-1	-1	-1	4	-1024	-768	-1	-1	-1	-1	4		0	0						Untertest1.avi	0	880	547	72	111				0	Content		-72	-111	12045333	4943028908
12062	08:52:54.239	00:00:12.061	724	-1024	-768	-1	-1	-1	-1	4	-1024	-768	-1	-1	-1	-1	4		0	0						Untertest1.avi	0	880	547	72	111				0	Content		-72	-111	12061962	4943045537
12079	08:52:54.256	00:00:12.078	725	-1024	-768	-1	-1	-1	-1	4	-1024	-768	-1	-1	-1	-1	4		0	0						Untertest1.avi	0	880	547	72	111				0	Content		-72	-111	12078629	4943062204
12095	08:52:54.272	00:00:12.095	726	-1024	-768	-1	-1	-1	-1	4	-1024	-768	-1	-1	-1	-1	4		0	0						Untertest1.avi	0	880	547	72	111				0	Content		-72	-111	12095297	4943078872
12112	08:52:54.289	00:00:12.111	727	-1024	-768	-1	-1	-1	-1	4	-1024	-768	-1	-1	-1	-1	4		0	0						Untertest1.avi	0	880	547	72	111				0	Content		-72	-111	12111843	4943095418
12129	08:52:54.306	00:00:12.129	728	-1024	-768	-1	-1	-1	-1	4	-1024	-768	-1	-1	-1	-1	4		0	0						Untertest1.avi	0	880	547	72	111				0	Content		-72	-111	12129090	4943112665
12146	08:52:54.323	00:00:12.146	729	-1024	-768	-1	-1	-1	-1	4	-1024	-768	-1	-1	-1	-1	4		0	0						Untertest1.avi	0	880	547	72	111				0	Content		-72	-111	12146174	4943129749
12163	08:52:54.340	00:00:12.162	730	-1024	-768	-1	-1	-1	-1	4	-1024	-768	-1	-1	-1	-1	4		0	0						Untertest1.avi	0	880	547	72	111				0	Content		-72	-111	12162842	4943146417
12180	08:52:54.357	00:00:12.179	731	-1024	-768	-1	-1	-1	-1	4	-1024	-768	-1	-1	-1	-1	4		0	0						Untertest1.avi	0	880	547	72	111				0	Content		-72	-111	12179509	4943163084
12196	08:52:54.373	00:00:12.195	732	-1024	-768	-1	-1	-1	-1	4	-1024	-768	-1	-1	-1	-1	4		0	0						Untertest1.avi	0	880	547	72	111				0	Content		-72	-111	12195828	4943179403
12212	08:52:54.389	00:00:12.212	733	-1024	-768	-1	-1	-1	-1	4	-1024	-768	-1	-1	-1	-1	4		0	0						Untertest1.avi	0	880	547	72	111				0	Content		-72	-111	12212496	4943196071
12229	08:52:54.406	00:00:12.229	734	-1024	-768	-1	-1	-1	-1	4	-1024	-768	-1	-1	-1	-1	4		0	0						Untertest1.avi	0	880	547	72	111				0	Content		-72	-111	12229163	4943212738
12245	08:52:54.422	00:00:12.245	735	-1024	-768	-1	-1	-1	-1	4	-1024	-768	-1	-1	-1	-1	4		0	0						Untertest1.avi	0	880	547	72	111				0	Content		-72	-111	12245088	4943228663
12262	08:52:54.439	00:00:12.261	736	-1024	-768	-1	-1	-1	-1	4	-1024	-768	-1	-1	-1	-1	4		0	0						Untertest1.avi	0	880	547	72	111				0	Content		-72	-111	12261834	4943245409
12278	08:52:54.455	00:00:12.278	737	-1024	-768	-1	-1	-1	-1	4	-1024	-768	-1	-1	-1	-1	4		0	0						Untertest1.avi	0	880	547	72	111				0	Content		-72	-111	12278454	4943262029
12295	08:52:54.472	00:00:12.295	738	-1024	-768	-1	-1	-1	-1	4	-1024	-768	-1	-1	-1	-1	4		0	0						Untertest1.avi	0	880	547	72	111				0	Content		-72	-111	12295081	4943278656
12312	08:52:54.489	00:00:12.311	739	-1024	-768	-1	-1	-1	-1	4	-1024	-768	-1	-1	-1	-1	4		0	0						Untertest1.avi	0	880	547	72	111				0	Content		-72	-111	12311749	4943295324
12328	08:52:54.505	00:00:12.328	740	-1024	-768	-1	-1	-1	-1	4	-1024	-768	-1	-1	-1	-1	4		0	0						Untertest1.avi	0	880	547	72	111				0	Content		-72	-111	12328414	4943311989
12345	08:52:54.522	00:00:12.345	741	-1024	-768	-1	-1	-1	-1	4	-1024	-768	-1	-1	-1	-1	4		0	0						Untertest1.avi	0	880	547	72	111				0	Content		-72	-111	12345082	4943328657
12362	08:52:54.539	00:00:12.361	742	-1024	-768	-1	-1	-1	-1	4	-1024	-768	-1	-1	-1	-1	4		0	0						Untertest1.avi	0	880	547	72	111				0	Content		-72	-111	12361915	4943345490
12379	08:52:54.556	00:00:12.378	743	-1024	-768	-1	-1	-1	-1	4	-1024	-768	-1	-1	-1	-1	4		0	0						Untertest1.avi	0	880	547	72	111				0	Content		-72	-111	12378582	4943362157
12395	08:52:54.572	00:00:12.395	744	-1024	-768	-1	-1	-1	-1	4	-1024	-768	-1	-1	-1	-1	4		0	0						Untertest1.avi	0	880	547	72	111				0	Content		-72	-111	12395250	4943378825
12412	08:52:54.589	00:00:12.412	745	-1024	-768	-1	-1	-1	-1	4	-1024	-768	-1	-1	-1	-1	4		0	0						Untertest1.avi	0	880	547	72	111				0	Content		-72	-111	12412198	4943395773
12430	08:52:54.607	00:00:12.429	746	-1024	-768	-1	-1	-1	-1	4	-1024	-768	-1	-1	-1	-1	4		0	0						Untertest1.avi	0	880	547	72	111				0	Content		-72	-111	12429570	4943413145
12446	08:52:54.623	00:00:12.445	747	-1024	-768	-1	-1	-1	-1	4	-1024	-768	-1	-1	-1	-1	4		0	0						Untertest1.avi	0	880	547	72	111				0	Content		-72	-111	12445820	4943429395
12462	08:52:54.639	00:00:12.462	748	-1024	-768	-1	-1	-1	-1	4	-1024	-768	-1	-1	-1	-1	4		0	0						Untertest1.avi	0	880	547	72	111				0	Content		-72	-111	12462488	4943446063
12479	08:52:54.656	00:00:12.479	749	-1024	-768	-1	-1	-1	-1	4	-1024	-768	-1	-1	-1	-1	4		0	0						Untertest1.avi	0	880	547	72	111				0	Content		-72	-111	12479155	4943462730
12495	08:52:54.672	00:00:12.494	750	-1024	-768	-1	-1	-1	-1	4	-1024	-768	-1	-1	-1	-1	4		0	0						Untertest1.avi	0	880	547	72	111				0	Content		-72	-111	12494942	4943478517
12512	08:52:54.689	00:00:12.511	751	-1024	-768	-1	-1	-1	-1	4	-1024	-768	-1	-1	-1	-1	4		0	0						Untertest1.avi	0	880	547	72	111				0	Content		-72	-111	12511566	4943495141
12528	08:52:54.705	00:00:12.528	752	-1024	-768	-1	-1	-1	-1	4	-1024	-768	-1	-1	-1	-1	4		0	0						Untertest1.avi	0	880	547	72	111				0	Content		-72	-111	12528278	4943511853
12545	08:52:54.722	00:00:12.544	753	-1024	-768	-1	-1	-1	-1	4	-1024	-768	-1	-1	-1	-1	4		0	0						Untertest1.avi	0	880	547	72	111				0	Content		-72	-111	12544946	4943528521
12562	08:52:54.739	00:00:12.561	754	-1024	-768	-1	-1	-1	-1	4	-1024	-768	-1	-1	-1	-1	4		0	0						Untertest1.avi	0	880	547	72	111				0	Content		-72	-111	12561634	4943545209
12578	08:52:54.755	00:00:12.578	755	-1024	-768	-1	-1	-1	-1	4	-1024	-768	-1	-1	-1	-1	4		0	0						Untertest1.avi	0	880	547	72	111				0	Content		-72	-111	12578302	4943561877
12595	08:52:54.772	00:00:12.594	756	-1024	-768	-1	-1	-1	-1	4	-1024	-768	-1	-1	-1	-1	4		0	0						Untertest1.avi	0	880	547	72	111				0	Content		-72	-111	12594931	4943578506
12612	08:52:54.789	00:00:12.611	757	-1024	-768	-1	-1	-1	-1	4	-1024	-768	-1	-1	-1	-1	4		0	0						Untertest1.avi	0	880	547	72	111				0	Content		-72	-111	12611598	4943595173
12628	08:52:54.805	00:00:12.628	758	-1024	-768	-1	-1	-1	-1	4	-1024	-768	-1	-1	-1	-1	4		0	0						Untertest1.avi	0	880	547	72	111				0	Content		-72	-111	12628266	4943611841
12645	08:52:54.822	00:00:12.645	759	-1024	-768	-1	-1	-1	-1	4	-1024	-768	-1	-1	-1	-1	4		0	0						Untertest1.avi	0	880	547	72	111				0	Content		-72	-111	12645163	4943628738
12662	08:52:54.839	00:00:12.661	760	-1024	-768	-1	-1	-1	-1	4	-1024	-768	-1	-1	-1	-1	4		0	0						Untertest1.avi	0	880	547	72	111				0	Content		-72	-111	12661830	4943645405
12679	08:52:54.856	00:00:12.678	761	-1024	-768	-1	-1	-1	-1	4	-1024	-768	-1	-1	-1	-1	4		0	0						Untertest1.avi	0	880	547	72	111				0	Content		-72	-111	12678829	4943662404
12695	08:52:54.872	00:00:12.695	762	-1024	-768	-1	-1	-1	-1	4	-1024	-768	-1	-1	-1	-1	4		0	0						Untertest1.avi	0	880	547	72	111				0	Content		-72	-111	12695497	4943679072
12712	08:52:54.889	00:00:12.712	763	-1024	-768	-1	-1	-1	-1	4	-1024	-768	-1	-1	-1	-1	4		0	0						Untertest1.avi	0	880	547	72	111				0	Content		-72	-111	12712164	4943695739
12729	08:52:54.906	00:00:12.729	764	-1024	-768	-1	-1	-1	-1	4	-1024	-768	-1	-1	-1	-1	4		0	0						Untertest1.avi	0	880	547	72	111				0	Content		-72	-111	12729307	4943712882
12747	08:52:54.924	00:00:12.746	765	-1024	-768	-1	-1	-1	-1	4	-1024	-768	-1	-1	-1	-1	4		0	0						Untertest1.avi	0	880	547	72	111				0	Content		-72	-111	12746679	4943730254
12763	08:52:54.940	00:00:12.762	766	-1024	-768	-1	-1	-1	-1	4	-1024	-768	-1	-1	-1	-1	4		0	0						Untertest1.avi	0	880	547	72	111				0	Content		-72	-111	12762720	4943746295
12779	08:52:54.956	00:00:12.779	767	-1024	-768	-1	-1	-1	-1	4	-1024	-768	-1	-1	-1	-1	4		0	0						Untertest1.avi	0	880	547	72	111				0	Content		-72	-111	12779388	4943762963
12796	08:52:54.973	00:00:12.796	768	-1024	-768	-1	-1	-1	-1	4	-1024	-768	-1	-1	-1	-1	4		0	0						Untertest1.avi	0	880	547	72	111				0	Content		-72	-111	12796056	4943779631
12811	08:52:54.988	00:00:12.811	769	-1024	-768	-1	-1	-1	-1	4	-1024	-768	-1	-1	-1	-1	4		0	0						Untertest1.avi	0	880	547	72	111				0	Content		-72	-111	12811424	4943794999
12828	08:52:55.005	00:00:12.828	770	-1024	-768	-1	-1	-1	-1	4	-1024	-768	-1	-1	-1	-1	4		0	0						Untertest1.avi	0	880	547	72	111				0	Content		-72	-111	12828046	4943811621
12845	08:52:55.022	00:00:12.844	771	-1024	-768	-1	-1	-1	-1	4	-1024	-768	-1	-1	-1	-1	4		0	0						Untertest1.avi	0	880	547	72	111				0	Content		-72	-111	12844734	4943828309
12861	08:52:55.038	00:00:12.861	772	-1024	-768	-1	-1	-1	-1	4	-1024	-768	-1	-1	-1	-1	4		0	0						Untertest1.avi	0	880	547	72	111				0	Content		-72	-111	12861401	4943844976
12878	08:52:55.055	00:00:12.878	773	-1024	-768	-1	-1	-1	-1	4	-1024	-768	-1	-1	-1	-1	4		0	0						Untertest1.avi	0	880	547	72	111				0	Content		-72	-111	12878035	4943861610
12895	08:52:55.072	00:00:12.894	774	-1024	-768	-1	-1	-1	-1	4	-1024	-768	-1	-1	-1	-1	4		0	0						Untertest1.avi	0	880	547	72	111				0	Content		-72	-111	12894703	4943878278
12912	08:52:55.089	00:00:12.911	775	-1024	-768	-1	-1	-1	-1	4	-1024	-768	-1	-1	-1	-1	4		0	0						Untertest1.avi	0	880	547	72	111				0	Content		-72	-111	12911565	4943895140
12928	08:52:55.105	00:00:12.928	776	-1024	-768	-1	-1	-1	-1	4	-1024	-768	-1	-1	-1	-1	4		0	0						Untertest1.avi	0	880	547	72	111				0	Content		-72	-111	12928233	4943911808
12945	08:52:55.122	00:00:12.944	777	-1024	-768	-1	-1	-1	-1	4	-1024	-768	-1	-1	-1	-1	4		0	0						Untertest1.avi	0	880	547	72	111				0	Content		-72	-111	12944901	4943928476
12962	08:52:55.139	00:00:12.961	778	-1024	-768	-1	-1	-1	-1	4	-1024	-768	-1	-1	-1	-1	4		0	0						Untertest1.avi	0	880	547	72	111				0	Content		-72	-111	12961913	4943945488
12979	08:52:55.156	00:00:12.979	779	-1024	-768	-1	-1	-1	-1	4	-1024	-768	-1	-1	-1	-1	4		0	0						Untertest1.avi	0	880	547	72	111				0	Content		-72	-111	12979175	4943962750
12995	08:52:55.172	00:00:12.995	780	-1024	-768	-1	-1	-1	-1	4	-1024	-768	-1	-1	-1	-1	4		0	0						Untertest1.avi	0	880	547	72	111				0	Content		-72	-111	12995421	4943978996
13012	08:52:55.189	00:00:13.012	781	-1024	-768	-1	-1	-1	-1	4	-1024	-768	-1	-1	-1	-1	4		0	0						Untertest1.avi	0	880	547	72	111				0	Content		-72	-111	13012088	4943995663
13029	08:52:55.206	00:00:13.028	782	-1024	-768	-1	-1	-1	-1	4	-1024	-768	-1	-1	-1	-1	4		0	0						Untertest1.avi	0	880	547	72	111				0	Content		-72	-111	13028756	4944012331
13045	08:52:55.222	00:00:13.044	783	-1024	-768	-1	-1	-1	-1	4	-1024	-768	-1	-1	-1	-1	4		0	0						Untertest1.avi	0	880	547	72	111				0	Content		-72	-111	13044659	4944028234
13061	08:52:55.238	00:00:13.061	784	-1024	-768	-1	-1	-1	-1	4	-1024	-768	-1	-1	-1	-1	4		0	0						Untertest1.avi	0	880	547	72	111				0	Content		-72	-111	13061281	4944044856
13078	08:52:55.255	00:00:13.077	785	-1024	-768	-1	-1	-1	-1	4	-1024	-768	-1	-1	-1	-1	4		0	0						Untertest1.avi	0	880	547	72	111				0	Content		-72	-111	13077933	4944061508
13095	08:52:55.272	00:00:13.094	786	-1024	-768	-1	-1	-1	-1	4	-1024	-768	-1	-1	-1	-1	4		0	0						Untertest1.avi	0	880	547	72	111				0	Content		-72	-111	13094601	4944078176
13111	08:52:55.288	00:00:13.111	787	-1024	-768	-1	-1	-1	-1	4	-1024	-768	-1	-1	-1	-1	4		0	0						Untertest1.avi	0	880	547	72	111				0	Content		-72	-111	13111253	4944094828
13128	08:52:55.305	00:00:13.127	788	-1024	-768	-1	-1	-1	-1	4	-1024	-768	-1	-1	-1	-1	4		0	0						Untertest1.avi	0	880	547	72	111				0	Content		-72	-111	13127921	4944111496
13145	08:52:55.322	00:00:13.144	789	-1024	-768	-1	-1	-1	-1	4	-1024	-768	-1	-1	-1	-1	4		0	0						Untertest1.avi	0	880	547	72	111				0	Content		-72	-111	13144584	4944128159
13161	08:52:55.338	00:00:13.161	790	-1024	-768	-1	-1	-1	-1	4	-1024	-768	-1	-1	-1	-1	4		0	0						Untertest1.avi	0	880	547	72	111				0	Content		-72	-111	13161251	4944144826
13178	08:52:55.355	00:00:13.177	791	-1024	-768	-1	-1	-1	-1	4	-1024	-768	-1	-1	-1	-1	4		0	0						Untertest1.avi	0	880	547	72	111				0	Content		-72	-111	13177919	4944161494
13195	08:52:55.372	00:00:13.194	792	-1024	-768	-1	-1	-1	-1	4	-1024	-768	-1	-1	-1	-1	4		0	0						Untertest1.avi	0	880	547	72	111				0	Content		-72	-111	13194527	4944178102
13212	08:52:55.389	00:00:13.211	793	-1024	-768	-1	-1	-1	-1	4	-1024	-768	-1	-1	-1	-1	4		0	0						Untertest1.avi	0	880	547	72	111				0	Content		-72	-111	13211771	4944195346
13229	08:52:55.406	00:00:13.228	794	-1024	-768	-1	-1	-1	-1	4	-1024	-768	-1	-1	-1	-1	4		0	0						Untertest1.avi	0	880	547	72	111				0	Content		-72	-111	13228854	4944212429
13246	08:52:55.423	00:00:13.245	795	-1024	-768	-1	-1	-1	-1	4	-1024	-768	-1	-1	-1	-1	4		0	0						Untertest1.avi	0	880	547	72	111				0	Content		-72	-111	13245522	4944229097
13262	08:52:55.439	00:00:13.262	796	-1024	-768	-1	-1	-1	-1	4	-1024	-768	-1	-1	-1	-1	4		0	0						Untertest1.avi	0	880	547	72	111				0	Content		-72	-111	13262189	4944245764
13279	08:52:55.456	00:00:13.278	797	-1024	-768	-1	-1	-1	-1	4	-1024	-768	-1	-1	-1	-1	4		0	0						Untertest1.avi	0	880	547	72	111				0	Content		-72	-111	13278512	4944262087
13295	08:52:55.472	00:00:13.295	798	-1024	-768	-1	-1	-1	-1	4	-1024	-768	-1	-1	-1	-1	4		0	0						Untertest1.avi	0	880	547	72	111				0	Content		-72	-111	13295180	4944278755
13312	08:52:55.489	00:00:13.311	799	-1024	-768	-1	-1	-1	-1	4	-1024	-768	-1	-1	-1	-1	4		0	0						Untertest1.avi	0	880	547	72	111				0	Content		-72	-111	13311847	4944295422
13328	08:52:55.505	00:00:13.327	800	-1024	-768	-1	-1	-1	-1	4	-1024	-768	-1	-1	-1	-1	4		0	0						Untertest1.avi	0	880	547	72	111				0	Content		-72	-111	13327765	4944311340
13344	08:52:55.521	00:00:13.344	801	-1024	-768	-1	-1	-1	-1	4	-1024	-768	-1	-1	-1	-1	4		0	0						Untertest1.avi	0	880	547	72	111				0	Content		-72	-111	13344386	4944327961
13361	08:52:55.538	00:00:13.361	802	-1024	-768	-1	-1	-1	-1	4	-1024	-768	-1	-1	-1	-1	4		0	0						Untertest1.avi	0	880	547	72	111				0	Content		-72	-111	13361147	4944344722
13378	08:52:55.555	00:00:13.377	803	-1024	-768	-1	-1	-1	-1	4	-1024	-768	-1	-1	-1	-1	4		0	0						Untertest1.avi	0	880	547	72	111				0	Content		-72	-111	13377766	4944361341
13394	08:52:55.571	00:00:13.394	804	-1024	-768	-1	-1	-1	-1	4	-1024	-768	-1	-1	-1	-1	4		0	0						Untertest1.avi	0	880	547	72	111				0	Content		-72	-111	13394433	4944378008
13411	08:52:55.588	00:00:13.411	805	-1024	-768	-1	-1	-1	-1	4	-1024	-768	-1	-1	-1	-1	4		0	0						Untertest1.avi	0	880	547	72	111				0	Content		-72	-111	13411034	4944394609
13428	08:52:55.605	00:00:13.427	806	-1024	-768	-1	-1	-1	-1	4	-1024	-768	-1	-1	-1	-1	4		0	0						Untertest1.avi	0	880	547	72	111				0	Content		-72	-111	13427702	4944411277
13445	08:52:55.622	00:00:13.444	807	-1024	-768	-1	-1	-1	-1	4	-1024	-768	-1	-1	-1	-1	4		0	0						Untertest1.avi	0	880	547	72	111				0	Content		-72	-111	13444554	4944428129
13461	08:52:55.638	00:00:13.461	808	-1024	-768	-1	-1	-1	-1	4	-1024	-768	-1	-1	-1	-1	4		0	0						Untertest1.avi	0	880	547	72	111				0	Content		-72	-111	13461222	4944444797
13478	08:52:55.655	00:00:13.477	809	-1024	-768	-1	-1	-1	-1	4	-1024	-768	-1	-1	-1	-1	4		0	0						Untertest1.avi	0	880	547	72	111				0	Content		-72	-111	13477890	4944461465
13495	08:52:55.672	00:00:13.494	810	-1024	-768	-1	-1	-1	-1	4	-1024	-768	-1	-1	-1	-1	4		0	0						Untertest1.avi	0	880	547	72	111				0	Content		-72	-111	13494879	4944478454
13512	08:52:55.689	00:00:13.512	811	-1024	-768	-1	-1	-1	-1	4	-1024	-768	-1	-1	-1	-1	4		0	0						Untertest1.avi	0	880	547	72	111				0	Content		-72	-111	13512250	4944495825
13529	08:52:55.706	00:00:13.528	812	-1024	-768	-1	-1	-1	-1	4	-1024	-768	-1	-1	-1	-1	4		0	0						Untertest1.avi	0	880	547	72	111				0	Content		-72	-111	13528501	4944512076
13545	08:52:55.722	00:00:13.545	813	-1024	-768	-1	-1	-1	-1	4	-1024	-768	-1	-1	-1	-1	4		0	0						Untertest1.avi	0	880	547	72	111				0	Content		-72	-111	13545168	4944528743
13562	08:52:55.739	00:00:13.561	814	-1024	-768	-1	-1	-1	-1	4	-1024	-768	-1	-1	-1	-1	4		0	0						Untertest1.avi	0	880	547	72	111				0	Content		-72	-111	13561836	4944545411
13578	08:52:55.755	00:00:13.578	815	-1024	-768	-1	-1	-1	-1	4	-1024	-768	-1	-1	-1	-1	4		0	0						Untertest1.avi	0	880	547	72	111				0	Content		-72	-111	13578225	4944561800
13595	08:52:55.772	00:00:13.594	816	-1024	-768	-1	-1	-1	-1	4	-1024	-768	-1	-1	-1	-1	4		0	0						Untertest1.avi	0	880	547	72	111				0	Content		-72	-111	13594892	4944578467
13612	08:52:55.789	00:00:13.611	817	-1024	-768	-1	-1	-1	-1	4	-1024	-768	-1	-1	-1	-1	4		0	0						Untertest1.avi	0	880	547	72	111				0	Content		-72	-111	13611560	4944595135
13628	08:52:55.805	00:00:13.627	818	-1024	-768	-1	-1	-1	-1	4	-1024	-768	-1	-1	-1	-1	4		0	0						Untertest1.avi	0	880	547	72	111				0	Content		-72	-111	13627907	4944611482
13645	08:52:55.822	00:00:13.644	819	-1024	-768	-1	-1	-1	-1	4	-1024	-768	-1	-1	-1	-1	4		0	0						Untertest1.avi	0	880	547	72	111				0	Content		-72	-111	13644574	4944628149
13661	08:52:55.838	00:00:13.660	820	-1024	-768	-1	-1	-1	-1	4	-1024	-768	-1	-1	-1	-1	4		0	0						Untertest1.avi	0	880	547	72	111				0	Content		-72	-111	13660874	4944644449
13678	08:52:55.855	00:00:13.677	821	-1024	-768	-1	-1	-1	-1	4	-1024	-768	-1	-1	-1	-1	4		0	0						Untertest1.avi	0	880	547	72	111				0	Content		-72	-111	13677677	4944661252
13694	08:52:55.871	00:00:13.694	822	-1024	-768	-1	-1	-1	-1	4	-1024	-768	-1	-1	-1	-1	4		0	0						Untertest1.avi	0	880	547	72	111				0	Content		-72	-111	13694274	4944677849
13711	08:52:55.888	00:00:13.710	823	-1024	-768	-1	-1	-1	-1	4	-1024	-768	-1	-1	-1	-1	4		0	0						Untertest1.avi	0	880	547	72	111				0	Content		-72	-111	13710942	4944694517
13728	08:52:55.905	00:00:13.727	824	-1024	-768	-1	-1	-1	-1	4	-1024	-768	-1	-1	-1	-1	4		0	0						Untertest1.avi	0	880	547	72	111				0	Content		-72	-111	13727505	4944711080
13745	08:52:55.922	00:00:13.744	825	-1024	-768	-1	-1	-1	-1	4	-1024	-768	-1	-1	-1	-1	4		0	0						Untertest1.avi	0	880	547	72	111				0	Content		-72	-111	13744741	4944728316
13762	08:52:55.939	00:00:13.761	826	-1024	-768	-1	-1	-1	-1	4	-1024	-768	-1	-1	-1	-1	4		0	0						Untertest1.avi	0	880	547	72	111				0	Content		-72	-111	13761826	4944745401
13778	08:52:55.955	00:00:13.778	827	-1024	-768	-1	-1	-1	-1	4	-1024	-768	-1	-1	-1	-1	4		0	0						Untertest1.avi	0	880	547	72	111				0	Content		-72	-111	13778494	4944762069
13795	08:52:55.972	00:00:13.795	828	-1024	-768	-1	-1	-1	-1	4	-1024	-768	-1	-1	-1	-1	4		0	0						Untertest1.avi	0	880	547	72	111				0	Content		-72	-111	13795161	4944778736
13811	08:52:55.988	00:00:13.811	829	-1024	-768	-1	-1	-1	-1	4	-1024	-768	-1	-1	-1	-1	4		0	0						Untertest1.avi	0	880	547	72	111				0	Content		-72	-111	13811481	4944795056
13828	08:52:56.005	00:00:13.828	830	-1024	-768	-1	-1	-1	-1	4	-1024	-768	-1	-1	-1	-1	4		0	0						Untertest1.avi	0	880	547	72	111				0	Content		-72	-111	13828149	4944811724
13845	08:52:56.022	00:00:13.844	831	-1024	-768	-1	-1	-1	-1	4	-1024	-768	-1	-1	-1	-1	4		0	0						Untertest1.avi	0	880	547	72	111				0	Content		-72	-111	13844816	4944828391
13861	08:52:56.038	00:00:13.860	832	-1024	-768	-1	-1	-1	-1	4	-1024	-768	-1	-1	-1	-1	4		0	0						Untertest1.avi	0	880	547	72	111				0	Content		-72	-111	13860739	4944844314
13877	08:52:56.054	00:00:13.877	833	-1024	-768	-1	-1	-1	-1	4	-1024	-768	-1	-1	-1	-1	4		0	0						Untertest1.avi	0	880	547	72	111				0	Content		-72	-111	13877361	4944860936
13894	08:52:56.071	00:00:13.894	834	-1024	-768	-1	-1	-1	-1	4	-1024	-768	-1	-1	-1	-1	4		0	0						Untertest1.avi	0	880	547	72	111				0	Content		-72	-111	13894107	4944877682
13911	08:52:56.088	00:00:13.910	835	-1024	-768	-1	-1	-1	-1	4	-1024	-768	-1	-1	-1	-1	4		0	0						Untertest1.avi	0	880	547	72	111				0	Content		-72	-111	13910731	4944894306
13927	08:52:56.104	00:00:13.927	836	-1024	-768	-1	-1	-1	-1	4	-1024	-768	-1	-1	-1	-1	4		0	0						Untertest1.avi	0	880	547	72	111				0	Content		-72	-111	13927399	4944910974
13944	08:52:56.121	00:00:13.944	837	-1024	-768	-1	-1	-1	-1	4	-1024	-768	-1	-1	-1	-1	4		0	0						Untertest1.avi	0	880	547	72	111				0	Content		-72	-111	13944063	4944927638
13961	08:52:56.138	00:00:13.960	838	-1024	-768	-1	-1	-1	-1	4	-1024	-768	-1	-1	-1	-1	4		0	0						Untertest1.avi	0	880	547	72	111				0	Content		-72	-111	13960731	4944944306
13978	08:52:56.155	00:00:13.977	839	-1024	-768	-1	-1	-1	-1	4	-1024	-768	-1	-1	-1	-1	4		0	0						Untertest1.avi	0	880	547	72	111				0	Content		-72	-111	13977564	4944961139
13994	08:52:56.171	00:00:13.994	840	-1024	-768	-1	-1	-1	-1	4	-1024	-768	-1	-1	-1	-1	4		0	0						Untertest1.avi	0	880	547	72	111				0	Content		-72	-111	13994231	4944977806
14011	08:52:56.188	00:00:14.010	841	-1024	-768	-1	-1	-1	-1	4	-1024	-768	-1	-1	-1	-1	4		0	0						Untertest1.avi	0	880	547	72	111				0	Content		-72	-111	14010899	4944994474
14028	08:52:56.205	00:00:14.027	842	-1024	-768	-1	-1	-1	-1	4	-1024	-768	-1	-1	-1	-1	4		0	0						Untertest1.avi	0	880	547	72	111				0	Content		-72	-111	14027851	4945011426
14045	08:52:56.222	00:00:14.045	843	-1024	-768	-1	-1	-1	-1	4	-1024	-768	-1	-1	-1	-1	4		0	0						Untertest1.avi	0	880	547	72	111				0	Content		-72	-111	14045222	4945028797
14061	08:52:56.238	00:00:14.061	844	-1024	-768	-1	-1	-1	-1	4	-1024	-768	-1	-1	-1	-1	4		0	0						Untertest1.avi	0	880	547	72	111				0	Content		-72	-111	14061473	4945045048
14078	08:52:56.255	00:00:14.078	845	-1024	-768	-1	-1	-1	-1	4	-1024	-768	-1	-1	-1	-1	4		0	0						Untertest1.avi	0	880	547	72	111				0	Content		-72	-111	14078141	4945061716
14095	08:52:56.272	00:00:14.094	846	-1024	-768	-1	-1	-1	-1	4	-1024	-768	-1	-1	-1	-1	4		0	0						Untertest1.avi	0	880	547	72	111				0	Content		-72	-111	14094808	4945078383
14111	08:52:56.288	00:00:14.110	847	-1024	-768	-1	-1	-1	-1	4	-1024	-768	-1	-1	-1	-1	4		0	0						Untertest1.avi	0	880	547	72	111				0	Content		-72	-111	14110593	4945094168
14127	08:52:56.304	00:00:14.127	848	-1024	-768	-1	-1	-1	-1	4	-1024	-768	-1	-1	-1	-1	4		0	0						Untertest1.avi	0	880	547	72	111				0	Content		-72	-111	14127218	4945110793
14144	08:52:56.321	00:00:14.143	849	-1024	-768	-1	-1	-1	-1	4	-1024	-768	-1	-1	-1	-1	4		0	0						Untertest1.avi	0	880	547	72	111				0	Content		-72	-111	14143932	4945127507
14161	08:52:56.338	00:00:14.160	850	-1024	-768	-1	-1	-1	-1	4	-1024	-768	-1	-1	-1	-1	4		0	0						Untertest1.avi	0	880	547	72	111				0	Content		-72	-111	14160600	4945144175
14177	08:52:56.354	00:00:14.177	851	-1024	-768	-1	-1	-1	-1	4	-1024	-768	-1	-1	-1	-1	4		0	0						Untertest1.avi	0	880	547	72	111				0	Content		-72	-111	14177283	4945160858
14194	08:52:56.371	00:00:14.193	852	-1024	-768	-1	-1	-1	-1	4	-1024	-768	-1	-1	-1	-1	4		0	0						Untertest1.avi	0	880	547	72	111				0	Content		-72	-111	14193951	4945177526
14211	08:52:56.388	00:00:14.210	853	-1024	-768	-1	-1	-1	-1	4	-1024	-768	-1	-1	-1	-1	4		0	0						Untertest1.avi	0	880	547	72	111				0	Content		-72	-111	14210580	4945194155
14227	08:52:56.404	00:00:14.227	854	-1024	-768	-1	-1	-1	-1	4	-1024	-768	-1	-1	-1	-1	4		0	0						Untertest1.avi	0	880	547	72	111				0	Content		-72	-111	14227247	4945210822
14244	08:52:56.421	00:00:14.243	855	-1024	-768	-1	-1	-1	-1	4	-1024	-768	-1	-1	-1	-1	4		0	0						Untertest1.avi	0	880	547	72	111				0	Content		-72	-111	14243915	4945227490
14261	08:52:56.438	00:00:14.260	856	-1024	-768	-1	-1	-1	-1	4	-1024	-768	-1	-1	-1	-1	4		0	0						Untertest1.avi	0	880	547	72	111				0	Content		-72	-111	14260815	4945244390
14277	08:52:56.454	00:00:14.277	857	-1024	-768	-1	-1	-1	-1	4	-1024	-768	-1	-1	-1	-1	4		0	0						Untertest1.avi	0	880	547	72	111				0	Content		-72	-111	14277482	4945261057
14294	08:52:56.471	00:00:14.294	858	-1024	-768	-1	-1	-1	-1	4	-1024	-768	-1	-1	-1	-1	4		0	0						Untertest1.avi	0	880	547	72	111				0	Content		-72	-111	14294436	4945278011
14311	08:52:56.488	00:00:14.311	859	-1024	-768	-1	-1	-1	-1	4	-1024	-768	-1	-1	-1	-1	4		0	0						Untertest1.avi	0	880	547	72	111				0	Content		-72	-111	14311104	4945294679
14328	08:52:56.505	00:00:14.327	860	-1024	-768	-1	-1	-1	-1	4	-1024	-768	-1	-1	-1	-1	4		0	0						Untertest1.avi	0	880	547	72	111				0	Content		-72	-111	14327771	4945311346
14345	08:52:56.522	00:00:14.345	861	-1024	-768	-1	-1	-1	-1	4	-1024	-768	-1	-1	-1	-1	4		0	0						Untertest1.avi	0	880	547	72	111				0	Content		-72	-111	14345084	4945328659
14362	08:52:56.539	00:00:14.362	862	-1024	-768	-1	-1	-1	-1	4	-1024	-768	-1	-1	-1	-1	4		0	0						Untertest1.avi	0	880	547	72	111				0	Content		-72	-111	14362333	4945345908
14378	08:52:56.555	00:00:14.378	863	-1024	-768	-1	-1	-1	-1	4	-1024	-768	-1	-1	-1	-1	4		0	0						Untertest1.avi	0	880	547	72	111				0	Content		-72	-111	14378376	4945361951
14395	08:52:56.572	00:00:14.395	864	-1024	-768	-1	-1	-1	-1	4	-1024	-768	-1	-1	-1	-1	4		0	0						Untertest1.avi	0	880	547	72	111				0	Content		-72	-111	14395043	4945378618
14412	08:52:56.589	00:00:14.411	865	-1024	-768	-1	-1	-1	-1	4	-1024	-768	-1	-1	-1	-1	4		0	0						Untertest1.avi	0	880	547	72	111				0	Content		-72	-111	14411711	4945395286
14427	08:52:56.604	00:00:14.427	866	-1024	-768	-1	-1	-1	-1	4	-1024	-768	-1	-1	-1	-1	4		0	0						Untertest1.avi	0	880	547	72	111				0	Content		-72	-111	14427080	4945410655
14444	08:52:56.621	00:00:14.443	867	-1024	-768	-1	-1	-1	-1	4	-1024	-768	-1	-1	-1	-1	4		0	0						Untertest1.avi	0	880	547	72	111				0	Content		-72	-111	14443702	4945427277
14460	08:52:56.637	00:00:14.460	868	-1024	-768	-1	-1	-1	-1	4	-1024	-768	-1	-1	-1	-1	4		0	0						Untertest1.avi	0	880	547	72	111				0	Content		-72	-111	14460389	4945443964
14477	08:52:56.654	00:00:14.477	869	-1024	-768	-1	-1	-1	-1	4	-1024	-768	-1	-1	-1	-1	4		0	0						Untertest1.avi	0	880	547	72	111				0	Content		-72	-111	14477056	4945460631
14494	08:52:56.671	00:00:14.493	870	-1024	-768	-1	-1	-1	-1	4	-1024	-768	-1	-1	-1	-1	4		0	0						Untertest1.avi	0	880	547	72	111				0	Content		-72	-111	14493690	4945477265
14510	08:52:56.687	00:00:14.510	871	-1024	-768	-1	-1	-1	-1	4	-1024	-768	-1	-1	-1	-1	4		0	0						Untertest1.avi	0	880	547	72	111				0	Content		-72	-111	14510358	4945493933
14527	08:52:56.704	00:00:14.527	872	-1024	-768	-1	-1	-1	-1	4	-1024	-768	-1	-1	-1	-1	4		0	0						Untertest1.avi	0	880	547	72	111				0	Content		-72	-111	14527221	4945510796
14544	08:52:56.721	00:00:14.543	873	-1024	-768	-1	-1	-1	-1	4	-1024	-768	-1	-1	-1	-1	4		0	0						Untertest1.avi	0	880	547	72	111				0	Content		-72	-111	14543889	4945527464
14561	08:52:56.738	00:00:14.560	874	-1024	-768	-1	-1	-1	-1	4	-1024	-768	-1	-1	-1	-1	4		0	0						Untertest1.avi	0	880	547	72	111				0	Content		-72	-111	14560557	4945544132
14578	08:52:56.755	00:00:14.577	875	-1024	-768	-1	-1	-1	-1	4	-1024	-768	-1	-1	-1	-1	4		0	0						Untertest1.avi	0	880	547	72	111				0	Content		-72	-111	14577568	4945561143
14595	08:52:56.772	00:00:14.594	876	-1024	-768	-1	-1	-1	-1	4	-1024	-768	-1	-1	-1	-1	4		0	0						Untertest1.avi	0	880	547	72	111				0	Content		-72	-111	14594816	4945578391
14611	08:52:56.788	00:00:14.611	877	-1024	-768	-1	-1	-1	-1	4	-1024	-768	-1	-1	-1	-1	4		0	0						Untertest1.avi	0	880	547	72	111				0	Content		-72	-111	14611067	4945594642
14628	08:52:56.805	00:00:14.627	878	-1024	-768	-1	-1	-1	-1	4	-1024	-768	-1	-1	-1	-1	4		0	0						Untertest1.avi	0	880	547	72	111				0	Content		-72	-111	14627734	4945611309
14644	08:52:56.821	00:00:14.644	879	-1024	-768	-1	-1	-1	-1	4	-1024	-768	-1	-1	-1	-1	4		0	0						Untertest1.avi	0	880	547	72	111				0	Content		-72	-111	14644402	4945627977
14661	08:52:56.838	00:00:14.660	880	-1024	-768	-1	-1	-1	-1	4	-1024	-768	-1	-1	-1	-1	4		0	0						Untertest1.avi	0	880	547	72	111				0	Content		-72	-111	14660793	4945644368
14677	08:52:56.854	00:00:14.677	881	-1024	-768	-1	-1	-1	-1	4	-1024	-768	-1	-1	-1	-1	4		0	0						Untertest1.avi	0	880	547	72	111				0	Content		-72	-111	14677460	4945661035
14694	08:52:56.871	00:00:14.694	882	-1024	-768	-1	-1	-1	-1	4	-1024	-768	-1	-1	-1	-1	4		0	0						Untertest1.avi	0	880	547	72	111				0	Content		-72	-111	14694128	4945677703
14710	08:52:56.887	00:00:14.710	883	-1024	-768	-1	-1	-1	-1	4	-1024	-768	-1	-1	-1	-1	4		0	0						Untertest1.avi	0	880	547	72	111				0	Content		-72	-111	14710471	4945694046
14727	08:52:56.904	00:00:14.727	884	-1024	-768	-1	-1	-1	-1	4	-1024	-768	-1	-1	-1	-1	4		0	0						Untertest1.avi	0	880	547	72	111				0	Content		-72	-111	14727138	4945710713
14744	08:52:56.921	00:00:14.743	885	-1024	-768	-1	-1	-1	-1	4	-1024	-768	-1	-1	-1	-1	4		0	0						Untertest1.avi	0	880	547	72	111				0	Content		-72	-111	14743563	4945727138
14760	08:52:56.937	00:00:14.760	886	-1024	-768	-1	-1	-1	-1	4	-1024	-768	-1	-1	-1	-1	4		0	0						Untertest1.avi	0	880	547	72	111				0	Content		-72	-111	14760239	4945743814
14777	08:52:56.954	00:00:14.776	887	-1024	-768	-1	-1	-1	-1	4	-1024	-768	-1	-1	-1	-1	4		0	0						Untertest1.avi	0	880	547	72	111				0	Content		-72	-111	14776835	4945760410
14794	08:52:56.971	00:00:14.793	888	-1024	-768	-1	-1	-1	-1	4	-1024	-768	-1	-1	-1	-1	4		0	0						Untertest1.avi	0	880	547	72	111				0	Content		-72	-111	14793503	4945777078
14810	08:52:56.987	00:00:14.810	889	-1024	-768	-1	-1	-1	-1	4	-1024	-768	-1	-1	-1	-1	4		0	0						Untertest1.avi	0	880	547	72	111				0	Content		-72	-111	14810181	4945793756
14827	08:52:57.004	00:00:14.827	890	-1024	-768	-1	-1	-1	-1	4	-1024	-768	-1	-1	-1	-1	4		0	0						Untertest1.avi	0	880	547	72	111				0	Content		-72	-111	14827302	4945810877
14844	08:52:57.021	00:00:14.844	891	-1024	-768	-1	-1	-1	-1	4	-1024	-768	-1	-1	-1	-1	4		0	0						Untertest1.avi	0	880	547	72	111				0	Content		-72	-111	14844427	4945828002
14861	08:52:57.038	00:00:14.861	892	-1024	-768	-1	-1	-1	-1	4	-1024	-768	-1	-1	-1	-1	4		0	0						Untertest1.avi	0	880	547	72	111				0	Content		-72	-111	14861095	4945844670
14878	08:52:57.055	00:00:14.877	893	-1024	-768	-1	-1	-1	-1	4	-1024	-768	-1	-1	-1	-1	4		0	0						Untertest1.avi	0	880	547	72	111				0	Content		-72	-111	14877762	4945861337
14894	08:52:57.071	00:00:14.894	894	-1024	-768	-1	-1	-1	-1	4	-1024	-768	-1	-1	-1	-1	4		0	0						Untertest1.avi	0	880	547	72	111				0	Content		-72	-111	14894066	4945877641
14911	08:52:57.088	00:00:14.910	895	-1024	-768	-1	-1	-1	-1	4	-1024	-768	-1	-1	-1	-1	4		0	0						Untertest1.avi	0	880	547	72	111				0	Content		-72	-111	14910734	4945894309
14927	08:52:57.104	00:00:14.927	896	-1024	-768	-1	-1	-1	-1	4	-1024	-768	-1	-1	-1	-1	4		0	0						Untertest1.avi	0	880	547	72	111				0	Content		-72	-111	14927401	4945910976
14943	08:52:57.120	00:00:14.943	897	-1024	-768	-1	-1	-1	-1	4	-1024	-768	-1	-1	-1	-1	4		0	0						Untertest1.avi	0	880	547	72	111				0	Content		-72	-111	14943421	4945926996
14960	08:52:57.137	00:00:14.960	898	-1024	-768	-1	-1	-1	-1	4	-1024	-768	-1	-1	-1	-1	4		0	0						Untertest1.avi	0	880	547	72	111				0	Content		-72	-111	14960044	4945943619
14977	08:52:57.154	00:00:14.976	899	-1024	-768	-1	-1	-1	-1	4	-1024	-768	-1	-1	-1	-1	4		0	0						Untertest1.avi	0	880	547	72	111				0	Content		-72	-111	14976790	4945960365
14993	08:52:57.170	00:00:14.993	900	-1024	-768	-1	-1	-1	-1	4	-1024	-768	-1	-1	-1	-1	4		0	0						Untertest1.avi	0	880	547	72	111				0	Content		-72	-111	14993415	4945976990
15010	08:52:57.187	00:00:15.010	901	-1024	-768	-1	-1	-1	-1	4	-1024	-768	-1	-1	-1	-1	4		0	0						Untertest1.avi	0	880	547	72	111				0	Content		-72	-111	15010083	4945993658
15027	08:52:57.204	00:00:15.026	902	-1024	-768	-1	-1	-1	-1	4	-1024	-768	-1	-1	-1	-1	4		0	0						Untertest1.avi	0	880	547	72	111				0	Content		-72	-111	15026684	4946010259
15043	08:52:57.220	00:00:15.043	903	-1024	-768	-1	-1	-1	-1	4	-1024	-768	-1	-1	-1	-1	4		0	0						Untertest1.avi	0	880	547	72	111				0	Content		-72	-111	15043352	4946026927
15060	08:52:57.237	00:00:15.060	904	-1024	-768	-1	-1	-1	-1	4	-1024	-768	-1	-1	-1	-1	4		0	0						Untertest1.avi	0	880	547	72	111				0	Content		-72	-111	15060203	4946043778
15077	08:52:57.254	00:00:15.076	905	-1024	-768	-1	-1	-1	-1	4	-1024	-768	-1	-1	-1	-1	4		0	0						Untertest1.avi	0	880	547	72	111				0	Content		-72	-111	15076871	4946060446
15094	08:52:57.271	00:00:15.093	906	-1024	-768	-1	-1	-1	-1	4	-1024	-768	-1	-1	-1	-1	4		0	0						Untertest1.avi	0	880	547	72	111				0	Content		-72	-111	15093539	4946077114
15111	08:52:57.288	00:00:15.110	907	-1024	-768	-1	-1	-1	-1	4	-1024	-768	-1	-1	-1	-1	4		0	0						Untertest1.avi	0	880	547	72	111				0	Content		-72	-111	15110529	4946094104
15128	08:52:57.305	00:00:15.127	908	-1024	-768	-1	-1	-1	-1	4	-1024	-768	-1	-1	-1	-1	4		0	0						Untertest1.avi	0	880	547	72	111				0	Content		-72	-111	15127776	4946111351
15144	08:52:57.321	00:00:15.144	909	-1024	-768	-1	-1	-1	-1	4	-1024	-768	-1	-1	-1	-1	4		0	0						Untertest1.avi	0	880	547	72	111				0	Content		-72	-111	15144027	4946127602
15161	08:52:57.338	00:00:15.160	910	-1024	-768	-1	-1	-1	-1	4	-1024	-768	-1	-1	-1	-1	4		0	0						Untertest1.avi	0	880	547	72	111				0	Content		-72	-111	15160695	4946144270
15177	08:52:57.354	00:00:15.177	911	-1024	-768	-1	-1	-1	-1	4	-1024	-768	-1	-1	-1	-1	4		0	0						Untertest1.avi	0	880	547	72	111				0	Content		-72	-111	15177362	4946160937
15194	08:52:57.371	00:00:15.193	912	-1024	-768	-1	-1	-1	-1	4	-1024	-768	-1	-1	-1	-1	4		0	0						Untertest1.avi	0	880	547	72	111				0	Content		-72	-111	15193752	4946177327
15210	08:52:57.387	00:00:15.210	913	-1024	-768	-1	-1	-1	-1	4	-1024	-768	-1	-1	-1	-1	4		0	0						Untertest1.avi	0	880	547	72	111				0	Content		-72	-111	15210420	4946193995
15227	08:52:57.404	00:00:15.227	914	-1024	-768	-1	-1	-1	-1	4	-1024	-768	-1	-1	-1	-1	4		0	0						Untertest1.avi	0	880	547	72	111				0	Content		-72	-111	15227087	4946210662
15243	08:52:57.420	00:00:15.243	915	-1024	-768	-1	-1	-1	-1	4	-1024	-768	-1	-1	-1	-1	4		0	0						Untertest1.avi	0	880	547	72	111				0	Content		-72	-111	15243493	4946227068
15260	08:52:57.437	00:00:15.260	916	-1024	-768	-1	-1	-1	-1	4	-1024	-768	-1	-1	-1	-1	4		0	0						Untertest1.avi	0	880	547	72	111				0	Content		-72	-111	15260161	4946243736
15277	08:52:57.454	00:00:15.276	917	-1024	-768	-1	-1	-1	-1	4	-1024	-768	-1	-1	-1	-1	4		0	0						Untertest1.avi	0	880	547	72	111				0	Content		-72	-111	15276519	4946260094
15293	08:52:57.470	00:00:15.293	918	-1024	-768	-1	-1	-1	-1	4	-1024	-768	-1	-1	-1	-1	4		0	0						Untertest1.avi	0	880	547	72	111				0	Content		-72	-111	15293196	4946276771
15310	08:52:57.487	00:00:15.309	919	-1024	-768	-1	-1	-1	-1	4	-1024	-768	-1	-1	-1	-1	4		0	0						Untertest1.avi	0	880	547	72	111				0	Content		-72	-111	15309856	4946293431
15327	08:52:57.504	00:00:15.326	920	-1024	-768	-1	-1	-1	-1	4	-1024	-768	-1	-1	-1	-1	4		0	0						Untertest1.avi	0	880	547	72	111				0	Content		-72	-111	15326523	4946310098
15343	08:52:57.520	00:00:15.343	921	-1024	-768	-1	-1	-1	-1	4	-1024	-768	-1	-1	-1	-1	4		0	0						Untertest1.avi	0	880	547	72	111				0	Content		-72	-111	15343139	4946326714
15360	08:52:57.537	00:00:15.360	922	-1024	-768	-1	-1	-1	-1	4	-1024	-768	-1	-1	-1	-1	4		0	0						Untertest1.avi	0	880	547	72	111				0	Content		-72	-111	15360386	4946343961
15377	08:52:57.554	00:00:15.377	923	-1024	-768	-1	-1	-1	-1	4	-1024	-768	-1	-1	-1	-1	4		0	0						Untertest1.avi	0	880	547	72	111				0	Content		-72	-111	15377468	4946361043
15394	08:52:57.571	00:00:15.394	924	-1024	-768	-1	-1	-1	-1	4	-1024	-768	-1	-1	-1	-1	4		0	0						Untertest1.avi	0	880	547	72	111				0	Content		-72	-111	15394136	4946377711
15411	08:52:57.588	00:00:15.410	925	-1024	-768	-1	-1	-1	-1	4	-1024	-768	-1	-1	-1	-1	4		0	0						Untertest1.avi	0	880	547	72	111				0	Content		-72	-111	15410804	4946394379
15427	08:52:57.604	00:00:15.427	926	-1024	-768	-1	-1	-1	-1	4	-1024	-768	-1	-1	-1	-1	4		0	0						Untertest1.avi	0	880	547	72	111				0	Content		-72	-111	15427121	4946410696
15444	08:52:57.621	00:00:15.443	927	-1024	-768	-1	-1	-1	-1	4	-1024	-768	-1	-1	-1	-1	4		0	0						Untertest1.avi	0	880	547	72	111				0	Content		-72	-111	15443789	4946427364
15460	08:52:57.637	00:00:15.460	928	-1024	-768	-1	-1	-1	-1	4	-1024	-768	-1	-1	-1	-1	4		0	0						Untertest1.avi	0	880	547	72	111				0	Content		-72	-111	15460457	4946444032
15476	08:52:57.653	00:00:15.476	929	-1024	-768	-1	-1	-1	-1	4	-1024	-768	-1	-1	-1	-1	4		0	0						Untertest1.avi	0	880	547	72	111				0	Content		-72	-111	15476380	4946459955
15493	08:52:57.670	00:00:15.493	930	-1024	-768	-1	-1	-1	-1	4	-1024	-768	-1	-1	-1	-1	4		0	0						Untertest1.avi	0	880	547	72	111				0	Content		-72	-111	15493007	4946476582
15510	08:52:57.687	00:00:15.509	931	-1024	-768	-1	-1	-1	-1	4	-1024	-768	-1	-1	-1	-1	4		0	0						Untertest1.avi	0	880	547	72	111				0	Content		-72	-111	15509757	4946493332
15526	08:52:57.703	00:00:15.526	932	-1024	-768	-1	-1	-1	-1	4	-1024	-768	-1	-1	-1	-1	4		0	0						Untertest1.avi	0	880	547	72	111				0	Content		-72	-111	15526381	4946509956
15543	08:52:57.720	00:00:15.543	933	-1024	-768	-1	-1	-1	-1	4	-1024	-768	-1	-1	-1	-1	4		0	0						Untertest1.avi	0	880	547	72	111				0	Content		-72	-111	15543049	4946526624
15560	08:52:57.737	00:00:15.559	934	-1024	-768	-1	-1	-1	-1	4	-1024	-768	-1	-1	-1	-1	4		0	0						Untertest1.avi	0	880	547	72	111				0	Content		-72	-111	15559652	4946543227
15576	08:52:57.753	00:00:15.576	935	-1024	-768	-1	-1	-1	-1	4	-1024	-768	-1	-1	-1	-1	4		0	0						Untertest1.avi	0	880	547	72	111				0	Content		-72	-111	15576319	4946559894
15593	08:52:57.770	00:00:15.593	936	-1024	-768	-1	-1	-1	-1	4	-1024	-768	-1	-1	-1	-1	4		0	0						Untertest1.avi	0	880	547	72	111				0	Content		-72	-111	15593178	4946576753
15610	08:52:57.787	00:00:15.609	937	-1024	-768	-1	-1	-1	-1	4	-1024	-768	-1	-1	-1	-1	4		0	0						Untertest1.avi	0	880	547	72	111				0	Content		-72	-111	15609846	4946593421
15627	08:52:57.804	00:00:15.626	938	-1024	-768	-1	-1	-1	-1	4	-1024	-768	-1	-1	-1	-1	4		0	0						Untertest1.avi	0	880	547	72	111				0	Content		-72	-111	15626513	4946610088
15643	08:52:57.820	00:00:15.643	939	-1024	-768	-1	-1	-1	-1	4	-1024	-768	-1	-1	-1	-1	4		0	0						Untertest1.avi	0	880	547	72	111				0	Content		-72	-111	15643499	4946627074
15661	08:52:57.838	00:00:15.660	940	-1024	-768	-1	-1	-1	-1	4	-1024	-768	-1	-1	-1	-1	4		0	0						Untertest1.avi	0	880	547	72	111				0	Content		-72	-111	15660884	4946644459
15677	08:52:57.854	00:00:15.677	941	-1024	-768	-1	-1	-1	-1	4	-1024	-768	-1	-1	-1	-1	4		0	0						Untertest1.avi	0	880	547	72	111				0	Content		-72	-111	15677089	4946660664
15694	08:52:57.871	00:00:15.693	942	-1024	-768	-1	-1	-1	-1	4	-1024	-768	-1	-1	-1	-1	4		0	0						Untertest1.avi	0	880	547	72	111				0	Content		-72	-111	15693757	4946677332
15710	08:52:57.887	00:00:15.710	943	-1024	-768	-1	-1	-1	-1	4	-1024	-768	-1	-1	-1	-1	4		0	0						Untertest1.avi	0	880	547	72	111				0	Content		-72	-111	15710425	4946694000
15726	08:52:57.903	00:00:15.726	944	-1024	-768	-1	-1	-1	-1	4	-1024	-768	-1	-1	-1	-1	4		0	0						Untertest1.avi	0	880	547	72	111				0	Content		-72	-111	15726257	4946709832
15743	08:52:57.920	00:00:15.742	945	-1024	-768	-1	-1	-1	-1	4	-1024	-768	-1	-1	-1	-1	4		0	0						Untertest1.avi	0	880	547	72	111				0	Content		-72	-111	15742882	4946726457
15760	08:52:57.937	00:00:15.759	946	-1024	-768	-1	-1	-1	-1	4	-1024	-768	-1	-1	-1	-1	4		0	0						Untertest1.avi	0	880	547	72	111				0	Content		-72	-111	15759591	4946743166
15776	08:52:57.953	00:00:15.776	947	-1024	-768	-1	-1	-1	-1	4	-1024	-768	-1	-1	-1	-1	4		0	0						Untertest1.avi	0	880	547	72	111				0	Content		-72	-111	15776258	4946759833
15793	08:52:57.970	00:00:15.792	948	-1024	-768	-1	-1	-1	-1	4	-1024	-768	-1	-1	-1	-1	4		0	0						Untertest1.avi	0	880	547	72	111				0	Content		-72	-111	15792875	4946776450
15810	08:52:57.987	00:00:15.809	949	-1024	-768	-1	-1	-1	-1	4	-1024	-768	-1	-1	-1	-1	4		0	0						Untertest1.avi	0	880	547	72	111				0	Content		-72	-111	15809543	4946793118
15826	08:52:58.003	00:00:15.826	950	-1024	-768	-1	-1	-1	-1	4	-1024	-768	-1	-1	-1	-1	4		0	0						Untertest1.avi	0	880	547	72	111				0	Content		-72	-111	15826192	4946809767
15843	08:52:58.020	00:00:15.842	951	-1024	-768	-1	-1	-1	-1	4	-1024	-768	-1	-1	-1	-1	4		0	0						Untertest1.avi	0	880	547	72	111				0	Content		-72	-111	15842860	4946826435
15860	08:52:58.037	00:00:15.859	952	-1024	-768	-1	-1	-1	-1	4	-1024	-768	-1	-1	-1	-1	4		0	0						Untertest1.avi	0	880	547	72	111				0	Content		-72	-111	15859528	4946843103
15876	08:52:58.053	00:00:15.876	953	-1024	-768	-1	-1	-1	-1	4	-1024	-768	-1	-1	-1	-1	4		0	0						Untertest1.avi	0	880	547	72	111				0	Content		-72	-111	15876116	4946859691
15893	08:52:58.070	00:00:15.893	954	-1024	-768	-1	-1	-1	-1	4	-1024	-768	-1	-1	-1	-1	4		0	0						Untertest1.avi	0	880	547	72	111				0	Content		-72	-111	15893362	4946876937
15910	08:52:58.087	00:00:15.910	955	-1024	-768	-1	-1	-1	-1	4	-1024	-768	-1	-1	-1	-1	4		0	0						Untertest1.avi	0	880	547	72	111				0	Content		-72	-111	15910446	4946894021
15927	08:52:58.104	00:00:15.927	956	-1024	-768	-1	-1	-1	-1	4	-1024	-768	-1	-1	-1	-1	4		0	0						Untertest1.avi	0	880	547	72	111				0	Content		-72	-111	15927113	4946910688
15944	08:52:58.121	00:00:15.943	957	-1024	-768	-1	-1	-1	-1	4	-1024	-768	-1	-1	-1	-1	4		0	0						Untertest1.avi	0	880	547	72	111				0	Content		-72	-111	15943781	4946927356
15960	08:52:58.137	00:00:15.960	958	-1024	-768	-1	-1	-1	-1	4	-1024	-768	-1	-1	-1	-1	4		0	0						Untertest1.avi	0	880	547	72	111				0	Content		-72	-111	15960098	4946943673
15977	08:52:58.154	00:00:15.976	959	-1024	-768	-1	-1	-1	-1	4	-1024	-768	-1	-1	-1	-1	4		0	0						Untertest1.avi	0	880	547	72	111				0	Content		-72	-111	15976765	4946960340
15993	08:52:58.170	00:00:15.993	960	-1024	-768	-1	-1	-1	-1	4	-1024	-768	-1	-1	-1	-1	4		0	0						Untertest1.avi	0	880	547	72	111				0	Content		-72	-111	15993433	4946977008
16009	08:52:58.186	00:00:16.009	961	-1024	-768	-1	-1	-1	-1	4	-1024	-768	-1	-1	-1	-1	4		0	0						Untertest1.avi	0	880	547	72	111				0	Content		-72	-111	16009359	4946992934
16026	08:52:58.203	00:00:16.025	962	-1024	-768	-1	-1	-1	-1	4	-1024	-768	-1	-1	-1	-1	4		0	0						Untertest1.avi	0	880	547	72	111				0	Content		-72	-111	16025980	4947009555
16043	08:52:58.220	00:00:16.042	963	-1024	-768	-1	-1	-1	-1	4	-1024	-768	-1	-1	-1	-1	4		0	0						Untertest1.avi	0	880	547	72	111				0	Content		-72	-111	16042730	4947026305
16059	08:52:58.236	00:00:16.059	964	-1024	-768	-1	-1	-1	-1	4	-1024	-768	-1	-1	-1	-1	4		0	0						Untertest1.avi	0	880	547	72	111				0	Content		-72	-111	16059355	4947042930
16076	08:52:58.253	00:00:16.076	965	-1024	-768	-1	-1	-1	-1	4	-1024	-768	-1	-1	-1	-1	4		0	0						Untertest1.avi	0	880	547	72	111				0	Content		-72	-111	16076022	4947059597
16093	08:52:58.270	00:00:16.092	966	-1024	-768	-1	-1	-1	-1	4	-1024	-768	-1	-1	-1	-1	4		0	0						Untertest1.avi	0	880	547	72	111				0	Content		-72	-111	16092687	4947076262
16109	08:52:58.286	00:00:16.109	967	-1024	-768	-1	-1	-1	-1	4	-1024	-768	-1	-1	-1	-1	4		0	0						Untertest1.avi	0	880	547	72	111				0	Content		-72	-111	16109355	4947092930
16126	08:52:58.303	00:00:16.126	968	-1024	-768	-1	-1	-1	-1	4	-1024	-768	-1	-1	-1	-1	4		0	0						Untertest1.avi	0	880	547	72	111				0	Content		-72	-111	16126186	4947109761
16143	08:52:58.320	00:00:16.142	969	-1024	-768	-1	-1	-1	-1	4	-1024	-768	-1	-1	-1	-1	4		0	0						Untertest1.avi	0	880	547	72	111				0	Content		-72	-111	16142854	4947126429
16160	08:52:58.337	00:00:16.159	970	-1024	-768	-1	-1	-1	-1	4	-1024	-768	-1	-1	-1	-1	4		0	0						Untertest1.avi	0	880	547	72	111				0	Content		-72	-111	16159522	4947143097
16176	08:52:58.353	00:00:16.176	971	-1024	-768	-1	-1	-1	-1	4	-1024	-768	-1	-1	-1	-1	4		0	0						Untertest1.avi	0	880	547	72	111				0	Content		-72	-111	16176474	4947160049
16194	08:52:58.371	00:00:16.193	972	-1024	-768	-1	-1	-1	-1	4	-1024	-768	-1	-1	-1	-1	4		0	0						Untertest1.avi	0	880	547	72	111				0	Content		-72	-111	16193850	4947177425
16210	08:52:58.387	00:00:16.210	973	-1024	-768	-1	-1	-1	-1	4	-1024	-768	-1	-1	-1	-1	4		0	0						Untertest1.avi	0	880	547	72	111				0	Content		-72	-111	16210100	4947193675
16227	08:52:58.404	00:00:16.226	974	-1024	-768	-1	-1	-1	-1	4	-1024	-768	-1	-1	-1	-1	4		0	0						Untertest1.avi	0	880	547	72	111				0	Content		-72	-111	16226767	4947210342
16243	08:52:58.420	00:00:16.243	975	-1024	-768	-1	-1	-1	-1	4	-1024	-768	-1	-1	-1	-1	4		0	0						Untertest1.avi	0	880	547	72	111				0	Content		-72	-111	16243435	4947227010
16260	08:52:58.437	00:00:16.259	976	-1024	-768	-1	-1	-1	-1	4	-1024	-768	-1	-1	-1	-1	4		0	0						Untertest1.avi	0	880	547	72	111				0	Content		-72	-111	16259822	4947243397
16276	08:52:58.453	00:00:16.276	977	-1024	-768	-1	-1	-1	-1	4	-1024	-768	-1	-1	-1	-1	4		0	0						Untertest1.avi	0	880	547	72	111				0	Content		-72	-111	16276489	4947260064
16293	08:52:58.470	00:00:16.293	978	-1024	-768	-1	-1	-1	-1	4	-1024	-768	-1	-1	-1	-1	4		0	0						Untertest1.avi	0	880	547	72	111				0	Content		-72	-111	16293157	4947276732
16310	08:52:58.487	00:00:16.309	979	-1024	-768	-1	-1	-1	-1	4	-1024	-768	-1	-1	-1	-1	4		0	0						Untertest1.avi	0	880	547	72	111				0	Content		-72	-111	16309502	4947293077
16326	08:52:58.503	00:00:16.326	980	-1024	-768	-1	-1	-1	-1	4	-1024	-768	-1	-1	-1	-1	4		0	0						Untertest1.avi	0	880	547	72	111				0	Content		-72	-111	16326169	4947309744
16342	08:52:58.519	00:00:16.342	981	-1024	-768	-1	-1	-1	-1	4	-1024	-768	-1	-1	-1	-1	4		0	0						Untertest1.avi	0	880	547	72	111				0	Content		-72	-111	16342465	4947326040
16359	08:52:58.536	00:00:16.359	982	-1024	-768	-1	-1	-1	-1	4	-1024	-768	-1	-1	-1	-1	4		0	0						Untertest1.avi	0	880	547	72	111				0	Content		-72	-111	16359267	4947342842
16376	08:52:58.553	00:00:16.375	983	-1024	-768	-1	-1	-1	-1	4	-1024	-768	-1	-1	-1	-1	4		0	0						Untertest1.avi	0	880	547	72	111				0	Content		-72	-111	16375864	4947359439
16393	08:52:58.570	00:00:16.392	984	-1024	-768	-1	-1	-1	-1	4	-1024	-768	-1	-1	-1	-1	4		0	0						Untertest1.avi	0	880	547	72	111				0	Content		-72	-111	16392532	4947376107
16409	08:52:58.586	00:00:16.409	985	-1024	-768	-1	-1	-1	-1	4	-1024	-768	-1	-1	-1	-1	4		0	0						Untertest1.avi	0	880	547	72	111				0	Content		-72	-111	16409434	4947393009
16426	08:52:58.603	00:00:16.426	986	-1024	-768	-1	-1	-1	-1	4	-1024	-768	-1	-1	-1	-1	4		0	0						Untertest1.avi	0	880	547	72	111				0	Content		-72	-111	16426101	4947409676
16443	08:52:58.620	00:00:16.443	987	-1024	-768	-1	-1	-1	-1	4	-1024	-768	-1	-1	-1	-1	4		0	0						Untertest1.avi	0	880	547	72	111				0	Content		-72	-111	16443054	4947426629
16460	08:52:58.637	00:00:16.459	988	-1024	-768	-1	-1	-1	-1	4	-1024	-768	-1	-1	-1	-1	4		0	0						Untertest1.avi	0	880	547	72	111				0	Content		-72	-111	16459722	4947443297
16476	08:52:58.653	00:00:16.476	989	-1024	-768	-1	-1	-1	-1	4	-1024	-768	-1	-1	-1	-1	4		0	0						Untertest1.avi	0	880	547	72	111				0	Content		-72	-111	16476389	4947459964
16494	08:52:58.671	00:00:16.493	990	-1024	-768	-1	-1	-1	-1	4	-1024	-768	-1	-1	-1	-1	4		0	0						Untertest1.avi	0	880	547	72	111				0	Content		-72	-111	16493581	4947477156
16511	08:52:58.688	00:00:16.510	991	-1024	-768	-1	-1	-1	-1	4	-1024	-768	-1	-1	-1	-1	4		0	0						Untertest1.avi	0	880	547	72	111				0	Content		-72	-111	16510954	4947494529
16527	08:52:58.704	00:00:16.526	992	-1024	-768	-1	-1	-1	-1	4	-1024	-768	-1	-1	-1	-1	4		0	0						Untertest1.avi	0	880	547	72	111				0	Content		-72	-111	16526996	4947510571
16544	08:52:58.721	00:00:16.543	993	-1024	-768	-1	-1	-1	-1	4	-1024	-768	-1	-1	-1	-1	4		0	0						Untertest1.avi	0	880	547	72	111				0	Content		-72	-111	16543664	4947527239
16560	08:52:58.737	00:00:16.560	994	-1024	-768	-1	-1	-1	-1	4	-1024	-768	-1	-1	-1	-1	4		0	0						Untertest1.avi	0	880	547	72	111				0	Content		-72	-111	16560332	4947543907
16576	08:52:58.753	00:00:16.575	995	-1024	-768	-1	-1	-1	-1	4	-1024	-768	-1	-1	-1	-1	4		0	0						Untertest1.avi	0	880	547	72	111				0	Content		-72	-111	16575701	4947559276
16592	08:52:58.769	00:00:16.592	996	-1024	-768	-1	-1	-1	-1	4	-1024	-768	-1	-1	-1	-1	4		0	0						Untertest1.avi	0	880	547	72	111				0	Content		-72	-111	16592326	4947575901
16609	08:52:58.786	00:00:16.609	997	-1024	-768	-1	-1	-1	-1	4	-1024	-768	-1	-1	-1	-1	4		0	0						Untertest1.avi	0	880	547	72	111				0	Content		-72	-111	16609014	4947592589
16626	08:52:58.803	00:00:16.625	998	-1024	-768	-1	-1	-1	-1	4	-1024	-768	-1	-1	-1	-1	4		0	0						Untertest1.avi	0	880	547	72	111				0	Content		-72	-111	16625681	4947609256
16642	08:52:58.819	00:00:16.642	999	-1024	-768	-1	-1	-1	-1	4	-1024	-768	-1	-1	-1	-1	4		0	0						Untertest1.avi	0	880	547	72	111				0	Content		-72	-111	16642316	4947625891
16659	08:52:58.836	00:00:16.658	1000	-1024	-768	-1	-1	-1	-1	4	-1024	-768	-1	-1	-1	-1	4		0	0						Untertest1.avi	0	880	547	72	111				0	Content		-72	-111	16658984	4947642559
16676	08:52:58.853	00:00:16.675	1001	-1024	-768	-1	-1	-1	-1	4	-1024	-768	-1	-1	-1	-1	4		0	0						Untertest1.avi	0	880	547	72	111				0	Content		-72	-111	16675848	4947659423
16693	08:52:58.870	00:00:16.692	1002	-1024	-768	-1	-1	-1	-1	4	-1024	-768	-1	-1	-1	-1	4		0	0						Untertest1.avi	0	880	547	72	111				0	Content		-72	-111	16692516	4947676091
16709	08:52:58.886	00:00:16.709	1003	-1024	-768	-1	-1	-1	-1	4	-1024	-768	-1	-1	-1	-1	4		0	0						Untertest1.avi	0	880	547	72	111				0	Content		-72	-111	16709184	4947692759
16726	08:52:58.903	00:00:16.726	1004	-1024	-768	-1	-1	-1	-1	4	-1024	-768	-1	-1	-1	-1	4		0	0						Untertest1.avi	0	880	547	72	111				0	Content		-72	-111	16726198	4947709773
16743	08:52:58.920	00:00:16.743	1005	-1024	-768	-1	-1	-1	-1	4	-1024	-768	-1	-1	-1	-1	4		0	0						Untertest1.avi	0	880	547	72	111				0	Content		-72	-111	16743463	4947727038
16760	08:52:58.937	00:00:16.759	1006	-1024	-768	-1	-1	-1	-1	4	-1024	-768	-1	-1	-1	-1	4		0	0						Untertest1.avi	0	880	547	72	111				0	Content		-72	-111	16759713	4947743288
16776	08:52:58.953	00:00:16.776	1007	-1024	-768	-1	-1	-1	-1	4	-1024	-768	-1	-1	-1	-1	4		0	0						Untertest1.avi	0	880	547	72	111				0	Content		-72	-111	16776380	4947759955
16793	08:52:58.970	00:00:16.793	1008	-1024	-768	-1	-1	-1	-1	4	-1024	-768	-1	-1	-1	-1	4		0	0						Untertest1.avi	0	880	547	72	111				0	Content		-72	-111	16793048	4947776623
16809	08:52:58.986	00:00:16.808	1009	-1024	-768	-1	-1	-1	-1	4	-1024	-768	-1	-1	-1	-1	4		0	0						Untertest1.avi	0	880	547	72	111				0	Content		-72	-111	16808829	4947792404
16826	08:52:59.003	00:00:16.825	1010	-1024	-768	-1	-1	-1	-1	4	-1024	-768	-1	-1	-1	-1	4		0	0						Untertest1.avi	0	880	547	72	111				0	Content		-72	-111	16825569	4947809144
16842	08:52:59.019	00:00:16.842	1011	-1024	-768	-1	-1	-1	-1	4	-1024	-768	-1	-1	-1	-1	4		0	0						Untertest1.avi	0	880	547	72	111				0	Content		-72	-111	16842222	4947825797
16859	08:52:59.036	00:00:16.858	1012	-1024	-768	-1	-1	-1	-1	4	-1024	-768	-1	-1	-1	-1	4		0	0						Untertest1.avi	0	880	547	72	111				0	Content		-72	-111	16858890	4947842465
16876	08:52:59.053	00:00:16.875	1013	-1024	-768	-1	-1	-1	-1	4	-1024	-768	-1	-1	-1	-1	4		0	0						Untertest1.avi	0	880	547	72	111				0	Content		-72	-111	16875541	4947859116
16892	08:52:59.069	00:00:16.892	1014	-1024	-768	-1	-1	-1	-1	4	-1024	-768	-1	-1	-1	-1	4		0	0						Untertest1.avi	0	880	547	72	111				0	Content		-72	-111	16892209	4947875784
16909	08:52:59.086	00:00:16.908	1015	-1024	-768	-1	-1	-1	-1	4	-1024	-768	-1	-1	-1	-1	4		0	0						Untertest1.avi	0	880	547	72	111				0	Content		-72	-111	16908827	4947892402
16925	08:52:59.102	00:00:16.925	1016	-1024	-768	-1	-1	-1	-1	4	-1024	-768	-1	-1	-1	-1	4		0	0						Untertest1.avi	0	880	547	72	111				0	Content		-72	-111	16925495	4947909070
16942	08:52:59.119	00:00:16.942	1017	-1024	-768	-1	-1	-1	-1	4	-1024	-768	-1	-1	-1	-1	4		0	0						Untertest1.avi	0	880	547	72	111				0	Content		-72	-111	16942163	4947925738
16959	08:52:59.136	00:00:16.958	1018	-1024	-768	-1	-1	-1	-1	4	-1024	-768	-1	-1	-1	-1	4		0	0						Untertest1.avi	0	880	547	72	111				0	Content		-72	-111	16958812	4947942387
16976	08:52:59.153	00:00:16.975	1019	-1024	-768	-1	-1	-1	-1	4	-1024	-768	-1	-1	-1	-1	4		0	0						Untertest1.avi	0	880	547	72	111				0	Content		-72	-111	16975934	4947959509
16993	08:52:59.170	00:00:16.993	1020	-1024	-768	-1	-1	-1	-1	4	-1024	-768	-1	-1	-1	-1	4		0	0						Untertest1.avi	0	880	547	72	111				0	Content		-72	-111	16993059	4947976634
17010	08:52:59.187	00:00:17.009	1021	-1024	-768	-1	-1	-1	-1	4	-1024	-768	-1	-1	-1	-1	4		0	0						Untertest1.avi	0	880	547	72	111				0	Content		-72	-111	17009727	4947993302
17026	08:52:59.203	00:00:17.026	1022	-1024	-768	-1	-1	-1	-1	4	-1024	-768	-1	-1	-1	-1	4		0	0						Untertest1.avi	0	880	547	72	111				0	Content		-72	-111	17026394	4948009969
17043	08:52:59.220	00:00:17.042	1023	-1024	-768	-1	-1	-1	-1	4	-1024	-768	-1	-1	-1	-1	4		0	0						Untertest1.avi	0	880	547	72	111				0	Content		-72	-111	17042699	4948026274
17059	08:52:59.236	00:00:17.059	1024	-1024	-768	-1	-1	-1	-1	4	-1024	-768	-1	-1	-1	-1	4		0	0						Untertest1.avi	0	880	547	72	111				0	Content		-72	-111	17059367	4948042942
17076	08:52:59.253	00:00:17.076	1025	-1024	-768	-1	-1	-1	-1	4	-1024	-768	-1	-1	-1	-1	4		0	0						Untertest1.avi	0	880	547	72	111				0	Content		-72	-111	17076034	4948059609
17092	08:52:59.269	00:00:17.092	1026	-1024	-768	-1	-1	-1	-1	4	-1024	-768	-1	-1	-1	-1	4		0	0						Untertest1.avi	0	880	547	72	111				0	Content		-72	-111	17092058	4948075633
17109	08:52:59.286	00:00:17.108	1027	-1024	-768	-1	-1	-1	-1	4	-1024	-768	-1	-1	-1	-1	4		0	0						Untertest1.avi	0	880	547	72	111				0	Content		-72	-111	17108684	4948092259
17125	08:52:59.302	00:00:17.125	1028	-1024	-768	-1	-1	-1	-1	4	-1024	-768	-1	-1	-1	-1	4		0	0						Untertest1.avi	0	880	547	72	111				0	Content		-72	-111	17125431	4948109006
17142	08:52:59.319	00:00:17.142	1029	-1024	-768	-1	-1	-1	-1	4	-1024	-768	-1	-1	-1	-1	4		0	0						Untertest1.avi	0	880	547	72	111				0	Content		-72	-111	17142057	4948125632
17159	08:52:59.336	00:00:17.158	1030	-1024	-768	-1	-1	-1	-1	4	-1024	-768	-1	-1	-1	-1	4		0	0						Untertest1.avi	0	880	547	72	111				0	Content		-72	-111	17158724	4948142299
17175	08:52:59.352	00:00:17.175	1031	-1024	-768	-1	-1	-1	-1	4	-1024	-768	-1	-1	-1	-1	4		0	0						Untertest1.avi	0	880	547	72	111				0	Content		-72	-111	17175328	4948158903
17192	08:52:59.369	00:00:17.191	1032	-1024	-768	-1	-1	-1	-1	4	-1024	-768	-1	-1	-1	-1	4		0	0						Untertest1.avi	0	880	547	72	111				0	Content		-72	-111	17191996	4948175571
17209	08:52:59.386	00:00:17.208	1033	-1024	-768	-1	-1	-1	-1	4	-1024	-768	-1	-1	-1	-1	4		0	0						Untertest1.avi	0	880	547	72	111				0	Content		-72	-111	17208849	4948192424
17226	08:52:59.403	00:00:17.225	1034	-1024	-768	-1	-1	-1	-1	4	-1024	-768	-1	-1	-1	-1	4		0	0						Untertest1.avi	0	880	547	72	111				0	Content		-72	-111	17225517	4948209092
17242	08:52:59.419	00:00:17.242	1035	-1024	-768	-1	-1	-1	-1	4	-1024	-768	-1	-1	-1	-1	4		0	0						Untertest1.avi	0	880	547	72	111				0	Content		-72	-111	17242185	4948225760
17259	08:52:59.436	00:00:17.259	1036	-1024	-768	-1	-1	-1	-1	4	-1024	-768	-1	-1	-1	-1	4		0	0						Untertest1.avi	0	880	547	72	111				0	Content		-72	-111	17259177	4948242752
17276	08:52:59.453	00:00:17.276	1037	-1024	-768	-1	-1	-1	-1	4	-1024	-768	-1	-1	-1	-1	4		0	0						Untertest1.avi	0	880	547	72	111				0	Content		-72	-111	17276422	4948259997
17293	08:52:59.470	00:00:17.292	1038	-1024	-768	-1	-1	-1	-1	4	-1024	-768	-1	-1	-1	-1	4		0	0						Untertest1.avi	0	880	547	72	111				0	Content		-72	-111	17292674	4948276249
17309	08:52:59.486	00:00:17.309	1039	-1024	-768	-1	-1	-1	-1	4	-1024	-768	-1	-1	-1	-1	4		0	0						Untertest1.avi	0	880	547	72	111				0	Content		-72	-111	17309342	4948292917
17326	08:52:59.503	00:00:17.326	1040	-1024	-768	-1	-1	-1	-1	4	-1024	-768	-1	-1	-1	-1	4		0	0						Untertest1.avi	0	880	547	72	111				0	Content		-72	-111	17326009	4948309584
17342	08:52:59.519	00:00:17.341	1041	-1024	-768	-1	-1	-1	-1	4	-1024	-768	-1	-1	-1	-1	4		0	0						Untertest1.avi	0	880	547	72	111				0	Content		-72	-111	17341923	4948325498
17359	08:52:59.536	00:00:17.358	1042	-1024	-768	-1	-1	-1	-1	4	-1024	-768	-1	-1	-1	-1	4		0	0						Untertest1.avi	0	880	547	72	111				0	Content		-72	-111	17358544	4948342119
17375	08:52:59.552	00:00:17.375	1043	-1024	-768	-1	-1	-1	-1	4	-1024	-768	-1	-1	-1	-1	4		0	0						Untertest1.avi	0	880	547	72	111				0	Content		-72	-111	17375196	4948358771
17392	08:52:59.569	00:00:17.391	1044	-1024	-768	-1	-1	-1	-1	4	-1024	-768	-1	-1	-1	-1	4		0	0						Untertest1.avi	0	880	547	72	111				0	Content		-72	-111	17391864	4948375439
17409	08:52:59.586	00:00:17.408	1045	-1024	-768	-1	-1	-1	-1	4	-1024	-768	-1	-1	-1	-1	4		0	0						Untertest1.avi	0	880	547	72	111				0	Content		-72	-111	17408514	4948392089
17425	08:52:59.602	00:00:17.425	1046	-1024	-768	-1	-1	-1	-1	4	-1024	-768	-1	-1	-1	-1	4		0	0						Untertest1.avi	0	880	547	72	111				0	Content		-72	-111	17425182	4948408757
17442	08:52:59.619	00:00:17.441	1047	-1024	-768	-1	-1	-1	-1	4	-1024	-768	-1	-1	-1	-1	4		0	0						Untertest1.avi	0	880	547	72	111				0	Content		-72	-111	17441844	4948425419
17459	08:52:59.636	00:00:17.458	1048	-1024	-768	-1	-1	-1	-1	4	-1024	-768	-1	-1	-1	-1	4		0	0						Untertest1.avi	0	880	547	72	111				0	Content		-72	-111	17458511	4948442086
17475	08:52:59.652	00:00:17.475	1049	-1024	-768	-1	-1	-1	-1	4	-1024	-768	-1	-1	-1	-1	4		0	0						Untertest1.avi	0	880	547	72	111				0	Content		-72	-111	17475179	4948458754
17492	08:52:59.669	00:00:17.491	1050	-1024	-768	-1	-1	-1	-1	4	-1024	-768	-1	-1	-1	-1	4		0	0						Untertest1.avi	0	880	547	72	111				0	Content		-72	-111	17491787	4948475362
17509	08:52:59.686	00:00:17.509	1051	-1024	-768	-1	-1	-1	-1	4	-1024	-768	-1	-1	-1	-1	4		0	0						Untertest1.avi	0	880	547	72	111				0	Content		-72	-111	17509034	4948492609
17526	08:52:59.703	00:00:17.526	1052	-1024	-768	-1	-1	-1	-1	4	-1024	-768	-1	-1	-1	-1	4		0	0						Untertest1.avi	0	880	547	72	111				0	Content		-72	-111	17526118	4948509693
17543	08:52:59.720	00:00:17.542	1053	-1024	-768	-1	-1	-1	-1	4	-1024	-768	-1	-1	-1	-1	4		0	0						Untertest1.avi	0	880	547	72	111				0	Content		-72	-111	17542786	4948526361
17559	08:52:59.736	00:00:17.559	1054	-1024	-768	-1	-1	-1	-1	4	-1024	-768	-1	-1	-1	-1	4		0	0						Untertest1.avi	0	880	547	72	111				0	Content		-72	-111	17559454	4948543029
17577	08:52:59.754	00:00:17.576	1055	-1024	-768	-1	-1	-1	-1	4	-1024	-768	-1	-1	-1	-1	4		0	0						Untertest1.avi	0	880	547	72	111				0	Content		-72	-111	17576905	4948560480
17592	08:52:59.769	00:00:17.591	1056	-1024	-768	-1	-1	-1	-1	4	-1024	-768	-1	-1	-1	-1	4		0	0						Untertest1.avi	0	880	547	72	111				0	Content		-72	-111	17591778	4948575353
17608	08:52:59.785	00:00:17.608	1057	-1024	-768	-1	-1	-1	-1	4	-1024	-768	-1	-1	-1	-1	4		0	0						Untertest1.avi	0	880	547	72	111				0	Content		-72	-111	17608401	4948591976
17625	08:52:59.802	00:00:17.625	1058	-1024	-768	-1	-1	-1	-1	4	-1024	-768	-1	-1	-1	-1	4		0	0						Untertest1.avi	0	880	547	72	111				0	Content		-72	-111	17625069	4948608644
17642	08:52:59.819	00:00:17.641	1059	-1024	-768	-1	-1	-1	-1	4	-1024	-768	-1	-1	-1	-1	4		0	0						Untertest1.avi	0	880	547	72	111				0	Content		-72	-111	17641699	4948625274
17658	08:52:59.835	00:00:17.658	1060	-1024	-768	-1	-1	-1	-1	4	-1024	-768	-1	-1	-1	-1	4		0	0						Untertest1.avi	0	880	547	72	111				0	Content		-72	-111	17658366	4948641941
17675	08:52:59.852	00:00:17.675	1061	-1024	-768	-1	-1	-1	-1	4	-1024	-768	-1	-1	-1	-1	4		0	0						Untertest1.avi	0	880	547	72	111				0	Content		-72	-111	17675075	4948658650
17692	08:52:59.869	00:00:17.691	1062	-1024	-768	-1	-1	-1	-1	4	-1024	-768	-1	-1	-1	-1	4		0	0						Untertest1.avi	0	880	547	72	111				0	Content		-72	-111	17691647	4948675222
17708	08:52:59.885	00:00:17.708	1063	-1024	-768	-1	-1	-1	-1	4	-1024	-768	-1	-1	-1	-1	4		0	0						Untertest1.avi	0	880	547	72	111				0	Content		-72	-111	17708271	4948691846
17725	08:52:59.902	00:00:17.725	1064	-1024	-768	-1	-1	-1	-1	4	-1024	-768	-1	-1	-1	-1	4		0	0						Untertest1.avi	0	880	547	72	111				0	Content		-72	-111	17725355	4948708930
17742	08:52:59.919	00:00:17.742	1065	-1024	-768	-1	-1	-1	-1	4	-1024	-768	-1	-1	-1	-1	4		0	0						Untertest1.avi	0	880	547	72	111				0	Content		-72	-111	17742023	4948725598
17759	08:52:59.936	00:00:17.758	1066	-1024	-768	-1	-1	-1	-1	4	-1024	-768	-1	-1	-1	-1	4		0	0						Untertest1.avi	0	880	547	72	111				0	Content		-72	-111	17758690	4948742265
17776	08:52:59.953	00:00:17.776	1067	-1024	-768	-1	-1	-1	-1	4	-1024	-768	-1	-1	-1	-1	4		0	0						Untertest1.avi	0	880	547	72	111				0	Content		-72	-111	17776140	4948759715
17794	08:52:59.971	00:00:17.793	1068	-1024	-768	-1	-1	-1	-1	4	-1024	-768	-1	-1	-1	-1	4		0	0						Untertest1.avi	0	880	547	72	111				0	Content		-72	-111	17793521	4948777096
17808	08:52:59.985	00:00:17.808	1069	-1024	-768	-1	-1	-1	-1	4	-1024	-768	-1	-1	-1	-1	4		0	0						Untertest1.avi	0	880	547	72	111				0	Content		-72	-111	17808275	4948791850
17825	08:53:00.002	00:00:17.824	1070	-1024	-768	-1	-1	-1	-1	4	-1024	-768	-1	-1	-1	-1	4		0	0						Untertest1.avi	0	880	547	72	111				0	Content		-72	-111	17824897	4948808472
17842	08:53:00.019	00:00:17.841	1071	-1024	-768	-1	-1	-1	-1	4	-1024	-768	-1	-1	-1	-1	4		0	0						Untertest1.avi	0	880	547	72	111				0	Content		-72	-111	17841608	4948825183
17858	08:53:00.035	00:00:17.858	1072	-1024	-768	-1	-1	-1	-1	4	-1024	-768	-1	-1	-1	-1	4		0	0						Untertest1.avi	0	880	547	72	111				0	Content		-72	-111	17858275	4948841850
17875	08:53:00.052	00:00:17.874	1073	-1024	-768	-1	-1	-1	-1	4	-1024	-768	-1	-1	-1	-1	4		0	0						Untertest1.avi	0	880	547	72	111				0	Content		-72	-111	17874938	4948858513
17892	08:53:00.069	00:00:17.891	1074	-1024	-768	-1	-1	-1	-1	4	-1024	-768	-1	-1	-1	-1	4		0	0						Untertest1.avi	0	880	547	72	111				0	Content		-72	-111	17891536	4948875111
17908	08:53:00.085	00:00:17.908	1075	-1024	-768	-1	-1	-1	-1	4	-1024	-768	-1	-1	-1	-1	4		0	0						Untertest1.avi	0	880	547	72	111				0	Content		-72	-111	17908203	4948891778
17925	08:53:00.102	00:00:17.924	1076	-1024	-768	-1	-1	-1	-1	4	-1024	-768	-1	-1	-1	-1	4		0	0						Untertest1.avi	0	880	547	72	111				0	Content		-72	-111	17924880	4948908455
17942	08:53:00.119	00:00:17.942	1077	-1024	-768	-1	-1	-1	-1	4	-1024	-768	-1	-1	-1	-1	4		0	0						Untertest1.avi	0	880	547	72	111				0	Content		-72	-111	17942002	4948925577
17959	08:53:00.136	00:00:17.959	1078	-1024	-768	-1	-1	-1	-1	4	-1024	-768	-1	-1	-1	-1	4		0	0						Untertest1.avi	0	880	547	72	111				0	Content		-72	-111	17959126	4948942701
17976	08:53:00.153	00:00:17.975	1079	-1024	-768	-1	-1	-1	-1	4	-1024	-768	-1	-1	-1	-1	4		0	0						Untertest1.avi	0	880	547	72	111				0	Content		-72	-111	17975794	4948959369
17992	08:53:00.169	00:00:17.992	1080	-1024	-768	-1	-1	-1	-1	4	-1024	-768	-1	-1	-1	-1	4		0	0						Untertest1.avi	0	880	547	72	111				0	Content		-72	-111	17992462	4948976037
18010	08:53:00.187	00:00:18.009	1081	-1024	-768	-1	-1	-1	-1	4	-1024	-768	-1	-1	-1	-1	4		0	0						Untertest1.avi	0	880	547	72	111				0	Content		-72	-111	18009998	4948993573
18025	08:53:00.202	00:00:18.024	1082	-1024	-768	-1	-1	-1	-1	4	-1024	-768	-1	-1	-1	-1	4		0	0						Untertest1.avi	0	880	547	72	111				0	Content		-72	-111	18024746	4949008321
18041	08:53:00.218	00:00:18.041	1083	-1024	-768	-1	-1	-1	-1	4	-1024	-768	-1	-1	-1	-1	4		0	0						Untertest1.avi	0	880	547	72	111				0	Content		-72	-111	18041435	4949025010
18058	08:53:00.235	00:00:18.058	1084	-1024	-768	-1	-1	-1	-1	4	-1024	-768	-1	-1	-1	-1	4		0	0						Untertest1.avi	0	880	547	72	111				0	Content		-72	-111	18058102	4949041677
18075	08:53:00.252	00:00:18.074	1085	-1024	-768	-1	-1	-1	-1	4	-1024	-768	-1	-1	-1	-1	4		0	0						Untertest1.avi	0	880	547	72	111				0	Content		-72	-111	18074762	4949058337
18091	08:53:00.268	00:00:18.091	1086	-1024	-768	-1	-1	-1	-1	4	-1024	-768	-1	-1	-1	-1	4		0	0						Untertest1.avi	0	880	547	72	111				0	Content		-72	-111	18091430	4949075005
18108	08:53:00.285	00:00:18.108	1087	-1024	-768	-1	-1	-1	-1	4	-1024	-768	-1	-1	-1	-1	4		0	0						Untertest1.avi	0	880	547	72	111				0	Content		-72	-111	18108170	4949091745
18125	08:53:00.302	00:00:18.124	1088	-1024	-768	-1	-1	-1	-1	4	-1024	-768	-1	-1	-1	-1	4		0	0						Untertest1.avi	0	880	547	72	111				0	Content		-72	-111	18124738	4949108313
18141	08:53:00.318	00:00:18.141	1089	-1024	-768	-1	-1	-1	-1	4	-1024	-768	-1	-1	-1	-1	4		0	0						Untertest1.avi	0	880	547	72	111				0	Content		-72	-111	18141362	4949124937
18158	08:53:00.335	00:00:18.158	1090	-1024	-768	-1	-1	-1	-1	4	-1024	-768	-1	-1	-1	-1	4		0	0						Untertest1.avi	0	880	547	72	111				0	Content		-72	-111	18158403	4949141978
18175	08:53:00.352	00:00:18.175	1091	-1024	-768	-1	-1	-1	-1	4	-1024	-768	-1	-1	-1	-1	4		0	0						Untertest1.avi	0	880	547	72	111				0	Content		-72	-111	18175071	4949158646
18192	08:53:00.369	00:00:18.191	1092	-1024	-768	-1	-1	-1	-1	4	-1024	-768	-1	-1	-1	-1	4		0	0						Untertest1.avi	0	880	547	72	111				0	Content		-72	-111	18191739	4949175314
18209	08:53:00.386	00:00:18.208	1093	-1024	-768	-1	-1	-1	-1	4	-1024	-768	-1	-1	-1	-1	4		0	0						Untertest1.avi	0	880	547	72	111				0	Content		-72	-111	18208903	4949192478
18226	08:53:00.403	00:00:18.225	1094	-1024	-768	-1	-1	-1	-1	4	-1024	-768	-1	-1	-1	-1	4		0	0						Untertest1.avi	0	880	547	72	111				0	Content		-72	-111	18225571	4949209146
18242	08:53:00.419	00:00:18.242	1095	-1024	-768	-1	-1	-1	-1	4	-1024	-768	-1	-1	-1	-1	4		0	0						Untertest1.avi	0	880	547	72	111				0	Content		-72	-111	18242239	4949225814
18260	08:53:00.437	00:00:18.259	1096	-1024	-768	-1	-1	-1	-1	4	-1024	-768	-1	-1	-1	-1	4		0	0						Untertest1.avi	0	880	547	72	111				0	Content		-72	-111	18259854	4949243429
18275	08:53:00.452	00:00:18.274	1097	-1024	-768	-1	-1	-1	-1	4	-1024	-768	-1	-1	-1	-1	4		0	0						Untertest1.avi	0	880	547	72	111				0	Content		-72	-111	18274611	4949258186
18291	08:53:00.468	00:00:18.291	1098	-1024	-768	-1	-1	-1	-1	4	-1024	-768	-1	-1	-1	-1	4		0	0						Untertest1.avi	0	880	547	72	111				0	Content		-72	-111	18291224	4949274799
18308	08:53:00.485	00:00:18.307	1099	-1024	-768	-1	-1	-1	-1	4	-1024	-768	-1	-1	-1	-1	4		0	0						Untertest1.avi	0	880	547	72	111				0	Content		-72	-111	18307937	4949291512
18325	08:53:00.502	00:00:18.324	1100	-1024	-768	-1	-1	-1	-1	4	-1024	-768	-1	-1	-1	-1	4		0	0						Untertest1.avi	0	880	547	72	111				0	Content		-72	-111	18324605	4949308180
18341	08:53:00.518	00:00:18.341	1101	-1024	-768	-1	-1	-1	-1	4	-1024	-768	-1	-1	-1	-1	4		0	0						Untertest1.avi	0	880	547	72	111				0	Content		-72	-111	18341287	4949324862
18358	08:53:00.535	00:00:18.357	1102	-1024	-768	-1	-1	-1	-1	4	-1024	-768	-1	-1	-1	-1	4		0	0						Untertest1.avi	0	880	547	72	111				0	Content		-72	-111	18357954	4949341529
18375	08:53:00.552	00:00:18.374	1103	-1024	-768	-1	-1	-1	-1	4	-1024	-768	-1	-1	-1	-1	4		0	0						Untertest1.avi	0	880	547	72	111				0	Content		-72	-111	18374583	4949358158
18391	08:53:00.568	00:00:18.391	1104	-1024	-768	-1	-1	-1	-1	4	-1024	-768	-1	-1	-1	-1	4		0	0						Untertest1.avi	0	880	547	72	111				0	Content		-72	-111	18391251	4949374826
18408	08:53:00.585	00:00:18.407	1105	-1024	-768	-1	-1	-1	-1	4	-1024	-768	-1	-1	-1	-1	4		0	0						Untertest1.avi	0	880	547	72	111				0	Content		-72	-111	18407918	4949391493
18424	08:53:00.601	00:00:18.424	1106	-1024	-768	-1	-1	-1	-1	4	-1024	-768	-1	-1	-1	-1	4		0	0						Untertest1.avi	0	880	547	72	111				0	Content		-72	-111	18424465	4949408040
18442	08:53:00.619	00:00:18.441	1107	-1024	-768	-1	-1	-1	-1	4	-1024	-768	-1	-1	-1	-1	4		0	0						Untertest1.avi	0	880	547	72	111				0	Content		-72	-111	18441712	4949425287
18459	08:53:00.636	00:00:18.458	1108	-1024	-768	-1	-1	-1	-1	4	-1024	-768	-1	-1	-1	-1	4		0	0						Untertest1.avi	0	880	547	72	111				0	Content		-72	-111	18458794	4949442369
18475	08:53:00.652	00:00:18.475	1109	-1024	-768	-1	-1	-1	-1	4	-1024	-768	-1	-1	-1	-1	4		0	0						Untertest1.avi	0	880	547	72	111				0	Content		-72	-111	18475462	4949459037
18492	08:53:00.669	00:00:18.492	1110	-1024	-768	-1	-1	-1	-1	4	-1024	-768	-1	-1	-1	-1	4		0	0						Untertest1.avi	0	880	547	72	111				0	Content		-72	-111	18492130	4949475705
18510	08:53:00.687	00:00:18.509	1111	-1024	-768	-1	-1	-1	-1	4	-1024	-768	-1	-1	-1	-1	4		0	0						Untertest1.avi	0	880	547	72	111				0	Content		-72	-111	18509709	4949493284
18526	08:53:00.703	00:00:18.525	1112	-1024	-768	-1	-1	-1	-1	4	-1024	-768	-1	-1	-1	-1	4		0	0						Untertest1.avi	0	880	547	72	111				0	Content		-72	-111	18525751	4949509326
18542	08:53:00.719	00:00:18.542	1113	-1024	-768	-1	-1	-1	-1	4	-1024	-768	-1	-1	-1	-1	4		0	0						Untertest1.avi	0	880	547	72	111				0	Content		-72	-111	18542419	4949525994
18559	08:53:00.736	00:00:18.559	1114	-1024	-768	-1	-1	-1	-1	4	-1024	-768	-1	-1	-1	-1	4		0	0						Untertest1.avi	0	880	547	72	111				0	Content		-72	-111	18559086	4949542661
18575	08:53:00.752	00:00:18.575	1115	-1024	-768	-1	-1	-1	-1	4	-1024	-768	-1	-1	-1	-1	4		0	0						Untertest1.avi	0	880	547	72	111				0	Content		-72	-111	18575293	4949558868
18592	08:53:00.769	00:00:18.591	1116	-1024	-768	-1	-1	-1	-1	4	-1024	-768	-1	-1	-1	-1	4		0	0						Untertest1.avi	0	880	547	72	111				0	Content		-72	-111	18591961	4949575536
18609	08:53:00.786	00:00:18.608	1117	-1024	-768	-1	-1	-1	-1	4	-1024	-768	-1	-1	-1	-1	4		0	0						Untertest1.avi	0	880	547	72	111				0	Content		-72	-111	18608628	4949592203
18625	08:53:00.802	00:00:18.624	1118	-1024	-768	-1	-1	-1	-1	4	-1024	-768	-1	-1	-1	-1	4		0	0						Untertest1.avi	0	880	547	72	111				0	Content		-72	-111	18624884	4949608459
18642	08:53:00.819	00:00:18.641	1119	-1024	-768	-1	-1	-1	-1	4	-1024	-768	-1	-1	-1	-1	4		0	0						Untertest1.avi	0	880	547	72	111				0	Content		-72	-111	18641552	4949625127
18658	08:53:00.835	00:00:18.657	1120	-1024	-768	-1	-1	-1	-1	4	-1024	-768	-1	-1	-1	-1	4		0	0						Untertest1.avi	0	880	547	72	111				0	Content		-72	-111	18657759	4949641334
18674	08:53:00.851	00:00:18.674	1121	-1024	-768	-1	-1	-1	-1	4	-1024	-768	-1	-1	-1	-1	4		0	0						Untertest1.avi	0	880	547	72	111				0	Content		-72	-111	18674328	4949657903
18691	08:53:00.868	00:00:18.690	1122	-1024	-768	-1	-1	-1	-1	4	-1024	-768	-1	-1	-1	-1	4		0	0						Untertest1.avi	0	880	547	72	111				0	Content		-72	-111	18690952	4949674527
18708	08:53:00.885	00:00:18.708	1123	-1024	-768	-1	-1	-1	-1	4	-1024	-768	-1	-1	-1	-1	4		0	0						Untertest1.avi	0	880	547	72	111				0	Content		-72	-111	18708035	4949691610
18725	08:53:00.902	00:00:18.724	1124	-1024	-768	-1	-1	-1	-1	4	-1024	-768	-1	-1	-1	-1	4		0	0						Untertest1.avi	0	880	547	72	111				0	Content		-72	-111	18724703	4949708278
18741	08:53:00.918	00:00:18.741	1125	-1024	-768	-1	-1	-1	-1	4	-1024	-768	-1	-1	-1	-1	4		0	0						Untertest1.avi	0	880	547	72	111				0	Content		-72	-111	18741371	4949724946
18759	08:53:00.936	00:00:18.758	1126	-1024	-768	-1	-1	-1	-1	4	-1024	-768	-1	-1	-1	-1	4		0	0						Untertest1.avi	0	880	547	72	111				0	Content		-72	-111	18758524	4949742099
18775	08:53:00.952	00:00:18.775	1127	-1024	-768	-1	-1	-1	-1	4	-1024	-768	-1	-1	-1	-1	4		0	0						Untertest1.avi	0	880	547	72	111				0	Content		-72	-111	18775192	4949758767
18792	08:53:00.969	00:00:18.791	1128	-1024	-768	-1	-1	-1	-1	4	-1024	-768	-1	-1	-1	-1	4		0	0						Untertest1.avi	0	880	547	72	111				0	Content		-72	-111	18791860	4949775435
18809	08:53:00.986	00:00:18.809	1129	-1024	-768	-1	-1	-1	-1	4	-1024	-768	-1	-1	-1	-1	4		0	0						Untertest1.avi	0	880	547	72	111				0	Content		-72	-111	18809450	4949793025
18824	08:53:01.001	00:00:18.824	1130	-1024	-768	-1	-1	-1	-1	4	-1024	-768	-1	-1	-1	-1	4		0	0						Untertest1.avi	0	880	547	72	111				0	Content		-72	-111	18824338	4949807913
18841	08:53:01.018	00:00:18.840	1131	-1024	-768	-1	-1	-1	-1	4	-1024	-768	-1	-1	-1	-1	4		0	0						Untertest1.avi	0	880	547	72	111				0	Content		-72	-111	18840964	4949824539
18858	08:53:01.035	00:00:18.857	1132	-1024	-768	-1	-1	-1	-1	4	-1024	-768	-1	-1	-1	-1	4		0	0						Untertest1.avi	0	880	547	72	111				0	Content		-72	-111	18857631	4949841206
18874	08:53:01.051	00:00:18.874	1133	-1024	-768	-1	-1	-1	-1	4	-1024	-768	-1	-1	-1	-1	4		0	0						Untertest1.avi	0	880	547	72	111				0	Content		-72	-111	18874299	4949857874
18891	08:53:01.068	00:00:18.890	1134	-1024	-768	-1	-1	-1	-1	4	-1024	-768	-1	-1	-1	-1	4		0	0						Untertest1.avi	0	880	547	72	111				0	Content		-72	-111	18890822	4949874397
18908	08:53:01.085	00:00:18.907	1135	-1024	-768	-1	-1	-1	-1	4	-1024	-768	-1	-1	-1	-1	4		0	0						Untertest1.avi	0	880	547	72	111				0	Content		-72	-111	18907623	4949891198
18924	08:53:01.101	00:00:18.924	1136	-1024	-768	-1	-1	-1	-1	4	-1024	-768	-1	-1	-1	-1	4		0	0						Untertest1.avi	0	880	547	72	111				0	Content		-72	-111	18924221	4949907796
18941	08:53:01.118	00:00:18.940	1137	-1024	-768	-1	-1	-1	-1	4	-1024	-768	-1	-1	-1	-1	4		0	0						Untertest1.avi	0	880	547	72	111				0	Content		-72	-111	18940889	4949924464
18957	08:53:01.134	00:00:18.957	1138	-1024	-768	-1	-1	-1	-1	4	-1024	-768	-1	-1	-1	-1	4		0	0						Untertest1.avi	0	880	547	72	111				0	Content		-72	-111	18957441	4949941016
18975	08:53:01.152	00:00:18.974	1139	-1024	-768	-1	-1	-1	-1	4	-1024	-768	-1	-1	-1	-1	4		0	0						Untertest1.avi	0	880	547	72	111				0	Content		-72	-111	18974688	4949958263
18992	08:53:01.169	00:00:18.991	1140	-1024	-768	-1	-1	-1	-1	4	-1024	-768	-1	-1	-1	-1	4		0	0						Untertest1.avi	0	880	547	72	111				0	Content		-72	-111	18991772	4949975347
19008	08:53:01.185	00:00:19.008	1141	-1024	-768	-1	-1	-1	-1	4	-1024	-768	-1	-1	-1	-1	4		0	0						Untertest1.avi	0	880	547	72	111				0	Content		-72	-111	19008439	4949992014
19025	08:53:01.202	00:00:19.025	1142	-1024	-768	-1	-1	-1	-1	4	-1024	-768	-1	-1	-1	-1	4		0	0						Untertest1.avi	0	880	547	72	111				0	Content		-72	-111	19025107	4950008682
19041	08:53:01.218	00:00:19.041	1143	-1024	-768	-1	-1	-1	-1	4	-1024	-768	-1	-1	-1	-1	4		0	0						Untertest1.avi	0	880	547	72	111				0	Content		-72	-111	19041427	4950025002
19058	08:53:01.235	00:00:19.058	1144	-1024	-768	-1	-1	-1	-1	4	-1024	-768	-1	-1	-1	-1	4		0	0						Untertest1.avi	0	880	547	72	111				0	Content		-72	-111	19058094	4950041669
19075	08:53:01.252	00:00:19.074	1145	-1024	-768	-1	-1	-1	-1	4	-1024	-768	-1	-1	-1	-1	4		0	0						Untertest1.avi	0	880	547	72	111				0	Content		-72	-111	19074762	4950058337
19091	08:53:01.268	00:00:19.091	1146	-1024	-768	-1	-1	-1	-1	4	-1024	-768	-1	-1	-1	-1	4		0	0						Untertest1.avi	0	880	547	72	111				0	Content		-72	-111	19091099	4950074674
19108	08:53:01.285	00:00:19.107	1147	-1024	-768	-1	-1	-1	-1	4	-1024	-768	-1	-1	-1	-1	4		0	0						Untertest1.avi	0	880	547	72	111				0	Content		-72	-111	19107766	4950091341
19124	08:53:01.301	00:00:19.124	1148	-1024	-768	-1	-1	-1	-1	4	-1024	-768	-1	-1	-1	-1	4		0	0						Untertest1.avi	0	880	547	72	111				0	Content		-72	-111	19124323	4950107898
19141	08:53:01.318	00:00:19.140	1149	-1024	-768	-1	-1	-1	-1	4	-1024	-768	-1	-1	-1	-1	4		0	0						Untertest1.avi	0	880	547	72	111				0	Content		-72	-111	19140991	4950124566
19158	08:53:01.335	00:00:19.157	1150	-1024	-768	-1	-1	-1	-1	4	-1024	-768	-1	-1	-1	-1	4		0	0						Untertest1.avi	0	880	547	72	111				0	Content		-72	-111	19157658	4950141233
19174	08:53:01.351	00:00:19.174	1151	-1024	-768	-1	-1	-1	-1	4	-1024	-768	-1	-1	-1	-1	4		0	0						Untertest1.avi	0	880	547	72	111				0	Content		-72	-111	19174200	4950157775
19191	08:53:01.368	00:00:19.190	1152	-1024	-768	-1	-1	-1	-1	4	-1024	-768	-1	-1	-1	-1	4		0	0						Untertest1.avi	0	880	547	72	111				0	Content		-72	-111	19190868	4950174443
19207	08:53:01.384	00:00:19.207	1153	-1024	-768	-1	-1	-1	-1	4	-1024	-768	-1	-1	-1	-1	4		0	0						Untertest1.avi	0	880	547	72	111				0	Content		-72	-111	19207363	4950190938
19224	08:53:01.401	00:00:19.223	1154	-1024	-768	-1	-1	-1	-1	4	-1024	-768	-1	-1	-1	-1	4		0	0						Untertest1.avi	0	880	547	72	111				0	Content		-72	-111	19223932	4950207507
19241	08:53:01.418	00:00:19.240	1155	-1024	-768	-1	-1	-1	-1	4	-1024	-768	-1	-1	-1	-1	4		0	0						Untertest1.avi	0	880	547	72	111				0	Content		-72	-111	19240683	4950224258
19258	08:53:01.435	00:00:19.257	1156	-1024	-768	-1	-1	-1	-1	4	-1024	-768	-1	-1	-1	-1	4		0	0						Untertest1.avi	0	880	547	72	111				0	Content		-72	-111	19257765	4950241340
19274	08:53:01.451	00:00:19.274	1157	-1024	-768	-1	-1	-1	-1	4	-1024	-768	-1	-1	-1	-1	4		0	0						Untertest1.avi	0	880	547	72	111				0	Content		-72	-111	19274433	4950258008
19291	08:53:01.468	00:00:19.291	1158	-1024	-768	-1	-1	-1	-1	4	-1024	-768	-1	-1	-1	-1	4		0	0						Untertest1.avi	0	880	547	72	111				0	Content		-72	-111	19291101	4950274676
19308	08:53:01.485	00:00:19.308	1159	-1024	-768	-1	-1	-1	-1	4	-1024	-768	-1	-1	-1	-1	4		0	0						Untertest1.avi	0	880	547	72	111				0	Content		-72	-111	19308252	4950291827
19325	08:53:01.502	00:00:19.324	1160	-1024	-768	-1	-1	-1	-1	4	-1024	-768	-1	-1	-1	-1	4		0	0						Untertest1.avi	0	880	547	72	111				0	Content		-72	-111	19324920	4950308495
19342	08:53:01.519	00:00:19.341	1161	-1024	-768	-1	-1	-1	-1	4	-1024	-768	-1	-1	-1	-1	4		0	0						Untertest1.avi	0	880	547	72	111				0	Content		-72	-111	19341588	4950325163
19359	08:53:01.536	00:00:19.359	1162	-1024	-768	-1	-1	-1	-1	4	-1024	-768	-1	-1	-1	-1	4		0	0						Untertest1.avi	0	880	547	72	111				0	Content		-72	-111	19359179	4950342754
19374	08:53:01.551	00:00:19.373	1163	-1024	-768	-1	-1	-1	-1	4	-1024	-768	-1	-1	-1	-1	4		0	0						Untertest1.avi	0	880	547	72	111				0	Content		-72	-111	19373928	4950357503
19391	08:53:01.568	00:00:19.390	1164	-1024	-768	-1	-1	-1	-1	4	-1024	-768	-1	-1	-1	-1	4		0	0						Untertest1.avi	0	880	547	72	111				0	Content		-72	-111	19390553	4950374128
19407	08:53:01.584	00:00:19.407	1165	-1024	-768	-1	-1	-1	-1	4	-1024	-768	-1	-1	-1	-1	4		0	0						Untertest1.avi	0	880	547	72	111				0	Content		-72	-111	19407220	4950390795
19424	08:53:01.601	00:00:19.423	1166	-1024	-768	-1	-1	-1	-1	4	-1024	-768	-1	-1	-1	-1	4		0	0						Untertest1.avi	0	880	547	72	111				0	Content		-72	-111	19423888	4950407463
19441	08:53:01.618	00:00:19.440	1167	-1024	-768	-1	-1	-1	-1	4	-1024	-768	-1	-1	-1	-1	4		0	0						Untertest1.avi	0	880	547	72	111				0	Content		-72	-111	19440549	4950424124
19457	08:53:01.634	00:00:19.457	1168	-1024	-768	-1	-1	-1	-1	4	-1024	-768	-1	-1	-1	-1	4		0	0						Untertest1.avi	0	880	547	72	111				0	Content		-72	-111	19457226	4950440801
19474	08:53:01.651	00:00:19.473	1169	-1024	-768	-1	-1	-1	-1	4	-1024	-768	-1	-1	-1	-1	4		0	0						Untertest1.avi	0	880	547	72	111				0	Content		-72	-111	19473887	4950457462
19491	08:53:01.668	00:00:19.490	1170	-1024	-768	-1	-1	-1	-1	4	-1024	-768	-1	-1	-1	-1	4		0	0						Untertest1.avi	0	880	547	72	111				0	Content		-72	-111	19490555	4950474130
19507	08:53:01.684	00:00:19.507	1171	-1024	-768	-1	-1	-1	-1	4	-1024	-768	-1	-1	-1	-1	4		0	0						Untertest1.avi	0	880	547	72	111				0	Content		-72	-111	19507168	4950490743
19524	08:53:01.701	00:00:19.524	1172	-1024	-768	-1	-1	-1	-1	4	-1024	-768	-1	-1	-1	-1	4		0	0						Untertest1.avi	0	880	547	72	111				0	Content		-72	-111	19524415	4950507990
19541	08:53:01.718	00:00:19.541	1173	-1024	-768	-1	-1	-1	-1	4	-1024	-768	-1	-1	-1	-1	4		0	0						Untertest1.avi	0	880	547	72	111				0	Content		-72	-111	19541499	4950525074
19558	08:53:01.735	00:00:19.558	1174	-1024	-768	-1	-1	-1	-1	4	-1024	-768	-1	-1	-1	-1	4		0	0						Untertest1.avi	0	880	547	72	111				0	Content		-72	-111	19558166	4950541741
19575	08:53:01.752	00:00:19.574	1175	-1024	-768	-1	-1	-1	-1	4	-1024	-768	-1	-1	-1	-1	4		0	0						Untertest1.avi	0	880	547	72	111				0	Content		-72	-111	19574834	4950558409
19591	08:53:01.768	00:00:19.591	1176	-1024	-768	-1	-1	-1	-1	4	-1024	-768	-1	-1	-1	-1	4		0	0						Untertest1.avi	0	880	547	72	111				0	Content		-72	-111	19591154	4950574729
19608	08:53:01.785	00:00:19.607	1177	-1024	-768	-1	-1	-1	-1	4	-1024	-768	-1	-1	-1	-1	4		0	0						Untertest1.avi	0	880	547	72	111				0	Content		-72	-111	19607821	4950591396
19624	08:53:01.801	00:00:19.624	1178	-1024	-768	-1	-1	-1	-1	4	-1024	-768	-1	-1	-1	-1	4		0	0						Untertest1.avi	0	880	547	72	111				0	Content		-72	-111	19624489	4950608064
19641	08:53:01.818	00:00:19.640	1179	-1024	-768	-1	-1	-1	-1	4	-1024	-768	-1	-1	-1	-1	4		0	0						Untertest1.avi	0	880	547	72	111				0	Content		-72	-111	19640764	4950624339
19657	08:53:01.834	00:00:19.657	1180	-1024	-768	-1	-1	-1	-1	4	-1024	-768	-1	-1	-1	-1	4		0	0						Untertest1.avi	0	880	547	72	111				0	Content		-72	-111	19657431	4950641006
19674	08:53:01.851	00:00:19.673	1181	-1024	-768	-1	-1	-1	-1	4	-1024	-768	-1	-1	-1	-1	4		0	0						Untertest1.avi	0	880	547	72	111				0	Content		-72	-111	19673968	4950657543
19691	08:53:01.868	00:00:19.690	1182	-1024	-768	-1	-1	-1	-1	4	-1024	-768	-1	-1	-1	-1	4		0	0						Untertest1.avi	0	880	547	72	111				0	Content		-72	-111	19690636	4950674211
19707	08:53:01.884	00:00:19.707	1183	-1024	-768	-1	-1	-1	-1	4	-1024	-768	-1	-1	-1	-1	4		0	0						Untertest1.avi	0	880	547	72	111				0	Content		-72	-111	19707303	4950690878
19724	08:53:01.901	00:00:19.723	1184	-1024	-768	-1	-1	-1	-1	4	-1024	-768	-1	-1	-1	-1	4		0	0						Untertest1.avi	0	880	547	72	111				0	Content		-72	-111	19723822	4950707397
19740	08:53:01.917	00:00:19.740	1185	-1024	-768	-1	-1	-1	-1	4	-1024	-768	-1	-1	-1	-1	4		0	0						Untertest1.avi	0	880	547	72	111				0	Content		-72	-111	19740490	4950724065
19757	08:53:01.934	00:00:19.757	1186	-1024	-768	-1	-1	-1	-1	4	-1024	-768	-1	-1	-1	-1	4		0	0						Untertest1.avi	0	880	547	72	111				0	Content		-72	-111	19757088	4950740663
19774	08:53:01.951	00:00:19.773	1187	-1024	-768	-1	-1	-1	-1	4	-1024	-768	-1	-1	-1	-1	4		0	0						Untertest1.avi	0	880	547	72	111				0	Content		-72	-111	19773656	4950757231
19790	08:53:01.967	00:00:19.790	1188	-1024	-768	-1	-1	-1	-1	4	-1024	-768	-1	-1	-1	-1	4		0	0						Untertest1.avi	0	880	547	72	111				0	Content		-72	-111	19790280	4950773855
19807	08:53:01.984	00:00:19.807	1189	-1024	-768	-1	-1	-1	-1	4	-1024	-768	-1	-1	-1	-1	4		0	0						Untertest1.avi	0	880	547	72	111				0	Content		-72	-111	19807364	4950790939
19824	08:53:02.001	00:00:19.824	1190	-1024	-768	-1	-1	-1	-1	4	-1024	-768	-1	-1	-1	-1	4		0	0						Untertest1.avi	0	880	547	72	111				0	Content		-72	-111	19824032	4950807607
19841	08:53:02.018	00:00:19.840	1191	-1024	-768	-1	-1	-1	-1	4	-1024	-768	-1	-1	-1	-1	4		0	0						Untertest1.avi	0	880	547	72	111				0	Content		-72	-111	19840700	4950824275
19858	08:53:02.035	00:00:19.857	1192	-1024	-768	-1	-1	-1	-1	4	-1024	-768	-1	-1	-1	-1	4		0	0						Untertest1.avi	0	880	547	72	111				0	Content		-72	-111	19857856	4950841431
19875	08:53:02.052	00:00:19.874	1193	-1024	-768	-1	-1	-1	-1	4	-1024	-768	-1	-1	-1	-1	4		0	0						Untertest1.avi	0	880	547	72	111				0	Content		-72	-111	19874524	4950858099
19891	08:53:02.068	00:00:19.891	1194	-1024	-768	-1	-1	-1	-1	4	-1024	-768	-1	-1	-1	-1	4		0	0						Untertest1.avi	0	880	547	72	111				0	Content		-72	-111	19891192	4950874767
19909	08:53:02.086	00:00:19.908	1195	-1024	-768	-1	-1	-1	-1	4	-1024	-768	-1	-1	-1	-1	4		0	0						Untertest1.avi	0	880	547	72	111				0	Content		-72	-111	19908793	4950892368
19924	08:53:02.101	00:00:19.923	1196	-1024	-768	-1	-1	-1	-1	4	-1024	-768	-1	-1	-1	-1	4		0	0						Untertest1.avi	0	880	547	72	111				0	Content		-72	-111	19923653	4950907228
19940	08:53:02.117	00:00:19.940	1197	-1024	-768	-1	-1	-1	-1	4	-1024	-768	-1	-1	-1	-1	4		0	0						Untertest1.avi	0	880	547	72	111				0	Content		-72	-111	19940278	4950923853
19957	08:53:02.134	00:00:19.956	1198	-1024	-768	-1	-1	-1	-1	4	-1024	-768	-1	-1	-1	-1	4		0	0						Untertest1.avi	0	880	547	72	111				0	Content		-72	-111	19956945	4950940520
19974	08:53:02.151	00:00:19.973	1199	-1024	-768	-1	-1	-1	-1	4	-1024	-768	-1	-1	-1	-1	4		0	0						Untertest1.avi	0	880	547	72	111				0	Content		-72	-111	19973613	4950957188
19990	08:53:02.167	00:00:19.990	1200	-1024	-768	-1	-1	-1	-1	4	-1024	-768	-1	-1	-1	-1	4		0	0						Untertest1.avi	0	880	547	72	111				0	Content		-72	-111	19990147	4950973722
20007	08:53:02.184	00:00:20.006	1201	-1024	-768	-1	-1	-1	-1	4	-1024	-768	-1	-1	-1	-1	4		0	0						Untertest1.avi	0	880	547	72	111				0	Content		-72	-111	20006947	4950990522
20024	08:53:02.201	00:00:20.023	1202	-1024	-768	-1	-1	-1	-1	4	-1024	-768	-1	-1	-1	-1	4		0	0						Untertest1.avi	0	880	547	72	111				0	Content		-72	-111	20023545	4951007120
20040	08:53:02.217	00:00:20.040	1203	-1024	-768	-1	-1	-1	-1	4	-1024	-768	-1	-1	-1	-1	4		0	0						Untertest1.avi	0	880	547	72	111				0	Content		-72	-111	20040213	4951023788
20057	08:53:02.234	00:00:20.056	1204	-1024	-768	-1	-1	-1	-1	4	-1024	-768	-1	-1	-1	-1	4		0	0						Untertest1.avi	0	880	547	72	111				0	Content		-72	-111	20056763	4951040338
20074	08:53:02.251	00:00:20.074	1205	-1024	-768	-1	-1	-1	-1	4	-1024	-768	-1	-1	-1	-1	4		0	0						Untertest1.avi	0	880	547	72	111				0	Content		-72	-111	20074010	4951057585
20091	08:53:02.268	00:00:20.091	1206	-1024	-768	-1	-1	-1	-1	4	-1024	-768	-1	-1	-1	-1	4		0	0						Untertest1.avi	0	880	547	72	111				0	Content		-72	-111	20091095	4951074670
20108	08:53:02.285	00:00:20.107	1207	-1024	-768	-1	-1	-1	-1	4	-1024	-768	-1	-1	-1	-1	4		0	0						Untertest1.avi	0	880	547	72	111				0	Content		-72	-111	20107762	4951091337
20124	08:53:02.301	00:00:20.124	1208	-1024	-768	-1	-1	-1	-1	4	-1024	-768	-1	-1	-1	-1	4		0	0						Untertest1.avi	0	880	547	72	111				0	Content		-72	-111	20124430	4951108005
20141	08:53:02.318	00:00:20.140	1209	-1024	-768	-1	-1	-1	-1	4	-1024	-768	-1	-1	-1	-1	4		0	0						Untertest1.avi	0	880	547	72	111				0	Content		-72	-111	20140748	4951124323
20157	08:53:02.334	00:00:20.157	1210	-1024	-768	-1	-1	-1	-1	4	-1024	-768	-1	-1	-1	-1	4		0	0						Untertest1.avi	0	880	547	72	111				0	Content		-72	-111	20157415	4951140990
20174	08:53:02.351	00:00:20.174	1211	-1024	-768	-1	-1	-1	-1	4	-1024	-768	-1	-1	-1	-1	4		0	0						Untertest1.avi	0	880	547	72	111				0	Content		-72	-111	20174083	4951157658
20190	08:53:02.367	00:00:20.190	1212	-1024	-768	-1	-1	-1	-1	4	-1024	-768	-1	-1	-1	-1	4		0	0						Untertest1.avi	0	880	547	72	111				0	Content		-72	-111	20190420	4951173995
20207	08:53:02.384	00:00:20.207	1213	-1024	-768	-1	-1	-1	-1	4	-1024	-768	-1	-1	-1	-1	4		0	0						Untertest1.avi	0	880	547	72	111				0	Content		-72	-111	20207087	4951190662
20224	08:53:02.401	00:00:20.223	1214	-1024	-768	-1	-1	-1	-1	4	-1024	-768	-1	-1	-1	-1	4		0	0						Untertest1.avi	0	880	547	72	111				0	Content		-72	-111	20223552	4951207127
20240	08:53:02.417	00:00:20.240	1215	-1024	-768	-1	-1	-1	-1	4	-1024	-768	-1	-1	-1	-1	4		0	0						Untertest1.avi	0	880	547	72	111				0	Content		-72	-111	20240219	4951223794
20257	08:53:02.434	00:00:20.256	1216	1884,809	37,52611	0,4078473	0,619471	520,2548	4,530951	3	1884,809	37,52611	0,4078473	0,619471	520,2548	4,530951	1	7	1885	38						Untertest1.avi	0	880	547	72	111	1813	-73	217	0	Content		1813	-73	20256633	4951240208
20273	08:53:02.450	00:00:20.273	1217	-1024	-768	-1	-1	-1	-1	4	-1024	-768	-1	-1	-1	-1	4	7	0	0						Untertest1.avi	0	880	547	72	111	1813	-73	217	0	Content		-72	-111	20273379	4951256954
20290	08:53:02.467	00:00:20.290	1218	2190,025	-12,24395	0,4025104	0,6207861	473,0882	4,336285	3	3631,583	-749,6469	0,4172071	0,6205838	550,3141	5,546508	1	7	3632	-750						Untertest1.avi	0	880	547	72	111	1813	-73	217	0	Content		3560	-861	20290006	4951273581
20307	08:53:02.484	00:00:20.306	1219	2192,511	6,828198	0,4020691	0,6208559	473,0882	4,336811	3	3620,911	-701,978	0,4167333	0,6206539	550,2117	5,533809	1	7	3621	-702						Untertest1.avi	0	880	547	72	111	1813	-73	217	0	Content		3549	-813	20306753	4951290328
20323	08:53:02.500	00:00:20.323	1220	-1024	-768	-1	-1	-1	-1	4	-1024	-768	-1	-1	-1	-1	4	7	0	0						Untertest1.avi	0	880	547	72	111	1813	-73	217	0	Content		-72	-111	20323253	4951306828
20340	08:53:02.517	00:00:20.339	1221	-1024	-768	-1	-1	-1	-1	4	-1024	-768	-1	-1	-1	-1	4	7	0	0						Untertest1.avi	0	880	547	72	111	1813	-73	217	0	Content		-72	-111	20339999	4951323574
20357	08:53:02.534	00:00:20.356	1222	-1024	-768	-1	-1	-1	-1	4	-1024	-768	-1	-1	-1	-1	4	7	0	0						Untertest1.avi	0	880	547	72	111	1813	-73	217	0	Content		-72	-111	20356623	4951340198
20373	08:53:02.550	00:00:20.373	1223	-1024	-768	-1	-1	-1	-1	4	-1024	-768	-1	-1	-1	-1	4	7	0	0						Untertest1.avi	0	880	547	72	111	1813	-73	217	0	Content		-72	-111	20373291	4951356866
20390	08:53:02.567	00:00:20.389	1224	-1024	-768	-1	-1	-1	-1	4	-1024	-768	-1	-1	-1	-1	4	7	0	0						Untertest1.avi	0	880	547	72	111	1813	-73	217	0	Content		-72	-111	20389873	4951373448
20407	08:53:02.584	00:00:20.406	1225	999,7507	426,5108	0,405396	0,6252224	473,084	3,627369	3	971,8017	465,6807	0,398829	0,6252534	441,5325	3,398475	1	7	972	466						Untertest1.avi	0	880	547	72	111	1813	-73	217	0	Content		900	355	20406619	4951390194
20423	08:53:02.600	00:00:20.423	1226	681,2589	566,8615	0,3874679	0,6225752	473,0881	3,071152	1	667,5962	588,6201	0,3973778	0,6225418	441,5367	2,878242	3	7	681	567						Untertest1.avi	0	880	547	72	111	1813	-73	217	0	Content		609	456	20423494	4951407069
20440	08:53:02.617	00:00:20.439	1227	-1024	-768	-1	-1	-1	-1	4	-1024	-768	-1	-1	-1	-1	4	7	0	0						Untertest1.avi	0	880	547	72	111	1813	-73	217	0	Content		-72	-111	20439866	4951423441
20457	08:53:02.634	00:00:20.456	1228	652,1544	586,5547	0,3886096	0,6226444	473,0881	3,218047	1	642,1913	605,8838	0,3985011	0,6226112	441,5367	3,015793	3	7	652	587						Untertest1.avi	0	880	547	72	111	1813	-73	217	0	Content		580	476	20456616	4951440191
20473	08:53:02.650	00:00:20.473	1229	-1024	-768	-1	-1	-1	-1	4	-1024	-768	-1	-1	-1	-1	4		0	0						Untertest1.avi	0	880	547	72	111				0	Content		-72	-111	20473241	4951456816
20490	08:53:02.667	00:00:20.489	1230	-1024	-768	-1	-1	-1	-1	4	-1024	-768	-1	-1	-1	-1	4		0	0						Untertest1.avi	0	880	547	72	111				0	Content		-72	-111	20489991	4951473566
20507	08:53:02.684	00:00:20.506	1231	-1024	-768	-1	-1	-1	-1	4	-1024	-768	-1	-1	-1	-1	4		0	0						Untertest1.avi	0	880	547	72	111				0	Content		-72	-111	20506613	4951490188
20523	08:53:02.700	00:00:20.523	1232	-1024	-768	-1	-1	-1	-1	4	-1024	-768	-1	-1	-1	-1	4		0	0						Untertest1.avi	0	880	547	72	111				0	Content		-72	-111	20523281	4951506856
20540	08:53:02.717	00:00:20.539	1233	-1024	-768	-1	-1	-1	-1	4	-1024	-768	-1	-1	-1	-1	4		0	0						Untertest1.avi	0	880	547	72	111				0	Content		-72	-111	20539883	4951523458
20557	08:53:02.734	00:00:20.556	1234	-1024	-768	-1	-1	-1	-1	4	-1024	-768	-1	-1	-1	-1	4		0	0						Untertest1.avi	0	880	547	72	111				0	Content		-72	-111	20556551	4951540126
20573	08:53:02.750	00:00:20.573	1235	-1024	-768	-1	-1	-1	-1	4	-1024	-768	-1	-1	-1	-1	4		0	0						Untertest1.avi	0	880	547	72	111				0	Content		-72	-111	20573142	4951556717
20590	08:53:02.767	00:00:20.589	1236	-1024	-768	-1	-1	-1	-1	4	-1024	-768	-1	-1	-1	-1	4		0	0						Untertest1.avi	0	880	547	72	111				0	Content		-72	-111	20589809	4951573384
20606	08:53:02.783	00:00:20.606	1237	-1024	-768	-1	-1	-1	-1	4	-1024	-768	-1	-1	-1	-1	4		0	0						Untertest1.avi	0	880	547	72	111				0	Content		-72	-111	20606483	4951590058
20623	08:53:02.800	00:00:20.623	1238	-1024	-768	-1	-1	-1	-1	4	-1024	-768	-1	-1	-1	-1	4		0	0						Untertest1.avi	0	880	547	72	111				0	Content		-72	-111	20623108	4951606683
20640	08:53:02.817	00:00:20.639	1239	-1024	-768	-1	-1	-1	-1	4	-1024	-768	-1	-1	-1	-1	4		0	0						Untertest1.avi	0	880	547	72	111				0	Content		-72	-111	20639738	4951623313
20656	08:53:02.833	00:00:20.656	1240	-1024	-768	-1	-1	-1	-1	4	-1024	-768	-1	-1	-1	-1	4		0	0						Untertest1.avi	0	880	547	72	111				0	Content		-72	-111	20656406	4951639981
20673	08:53:02.850	00:00:20.673	1241	-1024	-768	-1	-1	-1	-1	4	-1024	-768	-1	-1	-1	-1	4		0	0						Untertest1.avi	0	880	547	72	111				0	Content		-72	-111	20673103	4951656678
20690	08:53:02.867	00:00:20.689	1242	-1024	-768	-1	-1	-1	-1	4	-1024	-768	-1	-1	-1	-1	4		0	0						Untertest1.avi	0	880	547	72	111				0	Content		-72	-111	20689852	4951673427
20706	08:53:02.883	00:00:20.706	1243	-1024	-768	-1	-1	-1	-1	4	-1024	-768	-1	-1	-1	-1	4		0	0						Untertest1.avi	0	880	547	72	111				0	Content		-72	-111	20706385	4951689960
20723	08:53:02.900	00:00:20.723	1244	-1024	-768	-1	-1	-1	-1	4	-1024	-768	-1	-1	-1	-1	4		0	0						Untertest1.avi	0	880	547	72	111				0	Content		-72	-111	20723057	4951706632
20740	08:53:02.917	00:00:20.739	1245	-1024	-768	-1	-1	-1	-1	4	-1024	-768	-1	-1	-1	-1	4		0	0						Untertest1.avi	0	880	547	72	111				0	Content		-72	-111	20739724	4951723299
20756	08:53:02.933	00:00:20.756	1246	-1024	-768	-1	-1	-1	-1	4	-1024	-768	-1	-1	-1	-1	4		0	0						Untertest1.avi	0	880	547	72	111				0	Content		-72	-111	20756475	4951740050
20773	08:53:02.950	00:00:20.773	1247	-1024	-768	-1	-1	-1	-1	4	-1024	-768	-1	-1	-1	-1	4		0	0						Untertest1.avi	0	880	547	72	111				0	Content		-72	-111	20773143	4951756718
20790	08:53:02.967	00:00:20.789	1248	-1024	-768	-1	-1	-1	-1	4	-1024	-768	-1	-1	-1	-1	4		0	0						Untertest1.avi	0	880	547	72	111				0	Content		-72	-111	20789850	4951773425
20806	08:53:02.983	00:00:20.806	1249	-1024	-768	-1	-1	-1	-1	4	-1024	-768	-1	-1	-1	-1	4		0	0						Untertest1.avi	0	880	547	72	111				0	Content		-72	-111	20806357	4951789932
20823	08:53:03.000	00:00:20.822	1250	-1024	-768	-1	-1	-1	-1	4	-1024	-768	-1	-1	-1	-1	4		0	0						Untertest1.avi	0	880	547	72	111				0	Content		-72	-111	20822972	4951806547
20840	08:53:03.017	00:00:20.839	1251	-1024	-768	-1	-1	-1	-1	4	-1024	-768	-1	-1	-1	-1	4		0	0						Untertest1.avi	0	880	547	72	111				0	Content		-72	-111	20839718	4951823293
20856	08:53:03.033	00:00:20.856	1252	-1024	-768	-1	-1	-1	-1	4	-1024	-768	-1	-1	-1	-1	4		0	0						Untertest1.avi	0	880	547	72	111				0	Content		-72	-111	20856352	4951839927
20873	08:53:03.050	00:00:20.872	1253	-1024	-768	-1	-1	-1	-1	4	-1024	-768	-1	-1	-1	-1	4		0	0						Untertest1.avi	0	880	547	72	111				0	Content		-72	-111	20872969	4951856544
20890	08:53:03.067	00:00:20.889	1254	-1024	-768	-1	-1	-1	-1	4	-1024	-768	-1	-1	-1	-1	4		0	0						Untertest1.avi	0	880	547	72	111				0	Content		-72	-111	20889598	4951873173
20906	08:53:03.083	00:00:20.906	1255	-1024	-768	-1	-1	-1	-1	4	-1024	-768	-1	-1	-1	-1	4		0	0						Untertest1.avi	0	880	547	72	111				0	Content		-72	-111	20906266	4951889841
20923	08:53:03.100	00:00:20.922	1256	-1024	-768	-1	-1	-1	-1	4	-1024	-768	-1	-1	-1	-1	4		0	0						Untertest1.avi	0	880	547	72	111				0	Content		-72	-111	20922978	4951906553
20940	08:53:03.117	00:00:20.939	1257	-1024	-768	-1	-1	-1	-1	4	-1024	-768	-1	-1	-1	-1	4		0	0						Untertest1.avi	0	880	547	72	111				0	Content		-72	-111	20939600	4951923175
20957	08:53:03.134	00:00:20.956	1258	-1024	-768	-1	-1	-1	-1	4	-1024	-768	-1	-1	-1	-1	4		0	0						Untertest1.avi	0	880	547	72	111				0	Content		-72	-111	20956538	4951940113
20973	08:53:03.150	00:00:20.973	1259	-1024	-768	-1	-1	-1	-1	4	-1024	-768	-1	-1	-1	-1	4		0	0						Untertest1.avi	0	880	547	72	111				0	Content		-72	-111	20973206	4951956781
20990	08:53:03.167	00:00:20.989	1260	-1024	-768	-1	-1	-1	-1	4	-1024	-768	-1	-1	-1	-1	4		0	0						Untertest1.avi	0	880	547	72	111				0	Content		-72	-111	20989720	4951973295
21006	08:53:03.183	00:00:21.006	1261	-1024	-768	-1	-1	-1	-1	4	-1024	-768	-1	-1	-1	-1	4		0	0						Untertest1.avi	0	880	547	72	111				0	Content		-72	-111	21006388	4951989963
21023	08:53:03.200	00:00:21.022	1262	2477,945	-227,0713	0,4014203	0,6302175	496,9597	4,443654	3	2477,945	-227,0713	0,4014203	0,6302175	496,9597	4,443654	1	8	2478	-227						Untertest1.avi	0	880	547	72	111	2406	-338	17	0	Content		2406	-338	21022856	4952006431
21039	08:53:03.216	00:00:21.039	1263	-1024	-768	-1	-1	-1	-1	4	-1024	-768	-1	-1	-1	-1	4		0	0						Untertest1.avi	0	880	547	72	111				0	Content		-72	-111	21039472	4952023047
21056	08:53:03.233	00:00:21.056	1264	-1024	-768	-1	-1	-1	-1	4	-1024	-768	-1	-1	-1	-1	4		0	0						Untertest1.avi	0	880	547	72	111				0	Content		-72	-111	21056212	4952039787
21073	08:53:03.250	00:00:21.072	1265	-1024	-768	-1	-1	-1	-1	4	-1024	-768	-1	-1	-1	-1	4		0	0						Untertest1.avi	0	880	547	72	111				0	Content		-72	-111	21072958	4952056533
21089	08:53:03.266	00:00:21.089	1266	-1024	-768	-1	-1	-1	-1	4	-1024	-768	-1	-1	-1	-1	4		0	0						Untertest1.avi	0	880	547	72	111				0	Content		-72	-111	21089466	4952073041
21106	08:53:03.283	00:00:21.106	1267	-1024	-768	-1	-1	-1	-1	4	-1024	-768	-1	-1	-1	-1	4		0	0						Untertest1.avi	0	880	547	72	111				0	Content		-72	-111	21106148	4952089723
21123	08:53:03.300	00:00:21.122	1268	-1024	-768	-1	-1	-1	-1	4	-1024	-768	-1	-1	-1	-1	4		0	0						Untertest1.avi	0	880	547	72	111				0	Content		-72	-111	21122816	4952106391
21139	08:53:03.316	00:00:21.139	1269	-1024	-768	-1	-1	-1	-1	4	-1024	-768	-1	-1	-1	-1	4		0	0						Untertest1.avi	0	880	547	72	111				0	Content		-72	-111	21139447	4952123022
21156	08:53:03.333	00:00:21.156	1270	-1024	-768	-1	-1	-1	-1	4	-1024	-768	-1	-1	-1	-1	4		0	0						Untertest1.avi	0	880	547	72	111				0	Content		-72	-111	21156115	4952139690
21173	08:53:03.350	00:00:21.172	1271	-1024	-768	-1	-1	-1	-1	4	-1024	-768	-1	-1	-1	-1	4		0	0						Untertest1.avi	0	880	547	72	111				0	Content		-72	-111	21172784	4952156359
21189	08:53:03.366	00:00:21.189	1272	-1024	-768	-1	-1	-1	-1	4	-1024	-768	-1	-1	-1	-1	4		0	0						Untertest1.avi	0	880	547	72	111				0	Content		-72	-111	21189451	4952173026
21206	08:53:03.383	00:00:21.206	1273	-1024	-768	-1	-1	-1	-1	4	-1024	-768	-1	-1	-1	-1	4		0	0						Untertest1.avi	0	880	547	72	111				0	Content		-72	-111	21206076	4952189651
21223	08:53:03.400	00:00:21.222	1274	-1024	-768	-1	-1	-1	-1	4	-1024	-768	-1	-1	-1	-1	4		0	0						Untertest1.avi	0	880	547	72	111				0	Content		-72	-111	21222744	4952206319
21239	08:53:03.416	00:00:21.239	1275	-1024	-768	-1	-1	-1	-1	4	-1024	-768	-1	-1	-1	-1	4		0	0						Untertest1.avi	0	880	547	72	111				0	Content		-72	-111	21239409	4952222984
21256	08:53:03.433	00:00:21.256	1276	-1024	-768	-1	-1	-1	-1	4	-1024	-768	-1	-1	-1	-1	4		0	0						Untertest1.avi	0	880	547	72	111				0	Content		-72	-111	21256077	4952239652
21273	08:53:03.450	00:00:21.272	1277	-1024	-768	-1	-1	-1	-1	4	-1024	-768	-1	-1	-1	-1	4		0	0						Untertest1.avi	0	880	547	72	111				0	Content		-72	-111	21272698	4952256273
21289	08:53:03.466	00:00:21.289	1278	-1024	-768	-1	-1	-1	-1	4	-1024	-768	-1	-1	-1	-1	4		0	0						Untertest1.avi	0	880	547	72	111				0	Content		-72	-111	21289457	4952273032
21306	08:53:03.483	00:00:21.306	1279	-1024	-768	-1	-1	-1	-1	4	-1024	-768	-1	-1	-1	-1	4		0	0						Untertest1.avi	0	880	547	72	111				0	Content		-72	-111	21306077	4952289652
21323	08:53:03.500	00:00:21.322	1280	-1024	-768	-1	-1	-1	-1	4	-1024	-768	-1	-1	-1	-1	4		0	0						Untertest1.avi	0	880	547	72	111				0	Content		-72	-111	21322745	4952306320
21339	08:53:03.516	00:00:21.339	1281	-1024	-768	-1	-1	-1	-1	4	-1024	-768	-1	-1	-1	-1	4		0	0						Untertest1.avi	0	880	547	72	111				0	Content		-72	-111	21339318	4952322893
21356	08:53:03.533	00:00:21.356	1282	-1024	-768	-1	-1	-1	-1	4	-1024	-768	-1	-1	-1	-1	4		0	0						Untertest1.avi	0	880	547	72	111				0	Content		-72	-111	21356037	4952339612
21373	08:53:03.550	00:00:21.372	1283	-1024	-768	-1	-1	-1	-1	4	-1024	-768	-1	-1	-1	-1	4		0	0						Untertest1.avi	0	880	547	72	111				0	Content		-72	-111	21372705	4952356280
21389	08:53:03.566	00:00:21.389	1284	-1024	-768	-1	-1	-1	-1	4	-1024	-768	-1	-1	-1	-1	4		0	0						Untertest1.avi	0	880	547	72	111				0	Content		-72	-111	21389390	4952372965
21406	08:53:03.583	00:00:21.406	1285	-1024	-768	-1	-1	-1	-1	4	-1024	-768	-1	-1	-1	-1	4		0	0						Untertest1.avi	0	880	547	72	111				0	Content		-72	-111	21406016	4952389591
21423	08:53:03.600	00:00:21.422	1286	-1024	-768	-1	-1	-1	-1	4	-1024	-768	-1	-1	-1	-1	4		0	0						Untertest1.avi	0	880	547	72	111				0	Content		-72	-111	21422638	4952406213
21439	08:53:03.616	00:00:21.439	1287	-1024	-768	-1	-1	-1	-1	4	-1024	-768	-1	-1	-1	-1	4		0	0						Untertest1.avi	0	880	547	72	111				0	Content		-72	-111	21439385	4952422960
21456	08:53:03.633	00:00:21.456	1288	-1024	-768	-1	-1	-1	-1	4	-1024	-768	-1	-1	-1	-1	4		0	0						Untertest1.avi	0	880	547	72	111				0	Content		-72	-111	21456009	4952439584
21473	08:53:03.650	00:00:21.472	1289	-1024	-768	-1	-1	-1	-1	4	-1024	-768	-1	-1	-1	-1	4		0	0						Untertest1.avi	0	880	547	72	111				0	Content		-72	-111	21472638	4952456213
21489	08:53:03.666	00:00:21.489	1290	-1024	-768	-1	-1	-1	-1	4	-1024	-768	-1	-1	-1	-1	4		0	0						Untertest1.avi	0	880	547	72	111				0	Content		-72	-111	21489258	4952472833
21506	08:53:03.683	00:00:21.506	1291	-1024	-768	-1	-1	-1	-1	4	-1024	-768	-1	-1	-1	-1	4		0	0						Untertest1.avi	0	880	547	72	111				0	Content		-72	-111	21506008	4952489583
21523	08:53:03.700	00:00:21.522	1292	-1024	-768	-1	-1	-1	-1	4	-1024	-768	-1	-1	-1	-1	4		0	0						Untertest1.avi	0	880	547	72	111				0	Content		-72	-111	21522630	4952506205
21539	08:53:03.716	00:00:21.539	1293	-1024	-768	-1	-1	-1	-1	4	-1024	-768	-1	-1	-1	-1	4		0	0						Untertest1.avi	0	880	547	72	111				0	Content		-72	-111	21539254	4952522829
21556	08:53:03.733	00:00:21.556	1294	-1024	-768	-1	-1	-1	-1	4	-1024	-768	-1	-1	-1	-1	4		0	0						Untertest1.avi	0	880	547	72	111				0	Content		-72	-111	21556380	4952539955
21573	08:53:03.750	00:00:21.573	1295	-1024	-768	-1	-1	-1	-1	4	-1024	-768	-1	-1	-1	-1	4		0	0						Untertest1.avi	0	880	547	72	111				0	Content		-72	-111	21573130	4952556705
21590	08:53:03.767	00:00:21.589	1296	-1024	-768	-1	-1	-1	-1	4	-1024	-768	-1	-1	-1	-1	4		0	0						Untertest1.avi	0	880	547	72	111				0	Content		-72	-111	21589752	4952573327
21606	08:53:03.783	00:00:21.605	1297	-1024	-768	-1	-1	-1	-1	4	-1024	-768	-1	-1	-1	-1	4		0	0						Untertest1.avi	0	880	547	72	111				0	Content		-72	-111	21605876	4952589451
21622	08:53:03.799	00:00:21.622	1298	-1024	-768	-1	-1	-1	-1	4	-1024	-768	-1	-1	-1	-1	4		0	0						Untertest1.avi	0	880	547	72	111				0	Content		-72	-111	21622497	4952606072
21639	08:53:03.816	00:00:21.639	1299	-1024	-768	-1	-1	-1	-1	4	-1024	-768	-1	-1	-1	-1	4		0	0						Untertest1.avi	0	880	547	72	111				0	Content		-72	-111	21639244	4952622819
21656	08:53:03.833	00:00:21.655	1300	-1024	-768	-1	-1	-1	-1	4	-1024	-768	-1	-1	-1	-1	4		0	0						Untertest1.avi	0	880	547	72	111				0	Content		-72	-111	21655742	4952639317
21673	08:53:03.850	00:00:21.672	1301	-1024	-768	-1	-1	-1	-1	4	-1024	-768	-1	-1	-1	-1	4		0	0						Untertest1.avi	0	880	547	72	111				0	Content		-72	-111	21672938	4952656513
21690	08:53:03.867	00:00:21.690	1302	-1024	-768	-1	-1	-1	-1	4	-1024	-768	-1	-1	-1	-1	4		0	0						Untertest1.avi	0	880	547	72	111				0	Content		-72	-111	21690310	4952673885
21708	08:53:03.885	00:00:21.707	1303	-1024	-768	-1	-1	-1	-1	4	-1024	-768	-1	-1	-1	-1	4		0	0						Untertest1.avi	0	880	547	72	111				0	Content		-72	-111	21707684	4952691259
21722	08:53:03.899	00:00:21.722	1304	-1024	-768	-1	-1	-1	-1	4	-1024	-768	-1	-1	-1	-1	4		0	0						Untertest1.avi	0	880	547	72	111				0	Content		-72	-111	21722490	4952706065
21739	08:53:03.916	00:00:21.739	1305	-1024	-768	-1	-1	-1	-1	4	-1024	-768	-1	-1	-1	-1	4		0	0						Untertest1.avi	0	880	547	72	111				0	Content		-72	-111	21739122	4952722697
21756	08:53:03.933	00:00:21.755	1306	-1024	-768	-1	-1	-1	-1	4	-1024	-768	-1	-1	-1	-1	4		0	0						Untertest1.avi	0	880	547	72	111				0	Content		-72	-111	21755861	4952739436
21772	08:53:03.949	00:00:21.772	1307	-1024	-768	-1	-1	-1	-1	4	-1024	-768	-1	-1	-1	-1	4		0	0						Untertest1.avi	0	880	547	72	111				0	Content		-72	-111	21772483	4952756058
21789	08:53:03.966	00:00:21.789	1308	-1024	-768	-1	-1	-1	-1	4	-1024	-768	-1	-1	-1	-1	4		0	0						Untertest1.avi	0	880	547	72	111				0	Content		-72	-111	21789116	4952772691
21806	08:53:03.983	00:00:21.805	1309	-1024	-768	-1	-1	-1	-1	4	-1024	-768	-1	-1	-1	-1	4		0	0						Untertest1.avi	0	880	547	72	111				0	Content		-72	-111	21805730	4952789305
21823	08:53:04.000	00:00:21.822	1310	-1024	-768	-1	-1	-1	-1	4	-1024	-768	-1	-1	-1	-1	4		0	0						Untertest1.avi	0	880	547	72	111				0	Content		-72	-111	21822800	4952806375
21840	08:53:04.017	00:00:21.840	1311	-1024	-768	-1	-1	-1	-1	4	-1024	-768	-1	-1	-1	-1	4		0	0						Untertest1.avi	0	880	547	72	111				0	Content		-72	-111	21840173	4952823748
21857	08:53:04.034	00:00:21.857	1312	-1024	-768	-1	-1	-1	-1	4	-1024	-768	-1	-1	-1	-1	4		0	0						Untertest1.avi	0	880	547	72	111				0	Content		-72	-111	21857420	4952840995
21872	08:53:04.049	00:00:21.872	1313	-1024	-768	-1	-1	-1	-1	4	-1024	-768	-1	-1	-1	-1	4		0	0						Untertest1.avi	0	880	547	72	111				0	Content		-72	-111	21872347	4952855922
21889	08:53:04.066	00:00:21.888	1314	-1024	-768	-1	-1	-1	-1	4	-1024	-768	-1	-1	-1	-1	4		0	0						Untertest1.avi	0	880	547	72	111				0	Content		-72	-111	21888973	4952872548
21906	08:53:04.083	00:00:21.905	1315	-1024	-768	-1	-1	-1	-1	4	-1024	-768	-1	-1	-1	-1	4		0	0						Untertest1.avi	0	880	547	72	111				0	Content		-72	-111	21905719	4952889294
21922	08:53:04.099	00:00:21.922	1316	-1024	-768	-1	-1	-1	-1	4	-1024	-768	-1	-1	-1	-1	4		0	0						Untertest1.avi	0	880	547	72	111				0	Content		-72	-111	21922345	4952905920
21939	08:53:04.116	00:00:21.938	1317	-1024	-768	-1	-1	-1	-1	4	-1024	-768	-1	-1	-1	-1	4		0	0						Untertest1.avi	0	880	547	72	111				0	Content		-72	-111	21938970	4952922545
21956	08:53:04.133	00:00:21.955	1318	-1024	-768	-1	-1	-1	-1	4	-1024	-768	-1	-1	-1	-1	4		0	0						Untertest1.avi	0	880	547	72	111				0	Content		-72	-111	21955595	4952939170
21973	08:53:04.150	00:00:21.972	1319	-1024	-768	-1	-1	-1	-1	4	-1024	-768	-1	-1	-1	-1	4		0	0						Untertest1.avi	0	880	547	72	111				0	Content		-72	-111	21972790	4952956365
21990	08:53:04.167	00:00:21.990	1320	-1024	-768	-1	-1	-1	-1	4	-1024	-768	-1	-1	-1	-1	4		0	0						Untertest1.avi	0	880	547	72	111				0	Content		-72	-111	21990161	4952973736
22007	08:53:04.184	00:00:22.007	1321	-1024	-768	-1	-1	-1	-1	4	-1024	-768	-1	-1	-1	-1	4		0	0						Untertest1.avi	0	880	547	72	111				0	Content		-72	-111	22007411	4952990986
22022	08:53:04.199	00:00:22.022	1322	-1024	-768	-1	-1	-1	-1	4	-1024	-768	-1	-1	-1	-1	4		0	0						Untertest1.avi	0	880	547	72	111				0	Content		-72	-111	22022214	4953005789
22039	08:53:04.216	00:00:22.038	1323	-1024	-768	-1	-1	-1	-1	4	-1024	-768	-1	-1	-1	-1	4		0	0						Untertest1.avi	0	880	547	72	111				0	Content		-72	-111	22038963	4953022538
22056	08:53:04.233	00:00:22.055	1324	-1024	-768	-1	-1	-1	-1	4	-1024	-768	-1	-1	-1	-1	4		0	0						Untertest1.avi	0	880	547	72	111				0	Content		-72	-111	22055592	4953039167
22072	08:53:04.249	00:00:22.072	1325	-1024	-768	-1	-1	-1	-1	4	-1024	-768	-1	-1	-1	-1	4		0	0						Untertest1.avi	0	880	547	72	111				0	Content		-72	-111	22072214	4953055789
22089	08:53:04.266	00:00:22.088	1326	-1024	-768	-1	-1	-1	-1	4	-1024	-768	-1	-1	-1	-1	4		0	0						Untertest1.avi	0	880	547	72	111				0	Content		-72	-111	22088837	4953072412
22105	08:53:04.282	00:00:22.105	1327	-1024	-768	-1	-1	-1	-1	4	-1024	-768	-1	-1	-1	-1	4		0	0						Untertest1.avi	0	880	547	72	111				0	Content		-72	-111	22105462	4953089037
22123	08:53:04.300	00:00:22.122	1328	-1024	-768	-1	-1	-1	-1	4	-1024	-768	-1	-1	-1	-1	4		0	0						Untertest1.avi	0	880	547	72	111				0	Content		-72	-111	22122657	4953106232
22140	08:53:04.317	00:00:22.140	1329	-1024	-768	-1	-1	-1	-1	4	-1024	-768	-1	-1	-1	-1	4		0	0						Untertest1.avi	0	880	547	72	111				0	Content		-72	-111	22140030	4953123605
22157	08:53:04.334	00:00:22.157	1330	-1024	-768	-1	-1	-1	-1	4	-1024	-768	-1	-1	-1	-1	4		0	0						Untertest1.avi	0	880	547	72	111				0	Content		-72	-111	22157277	4953140852
22172	08:53:04.349	00:00:22.172	1331	-1024	-768	-1	-1	-1	-1	4	-1024	-768	-1	-1	-1	-1	4		0	0						Untertest1.avi	0	880	547	72	111				0	Content		-72	-111	22172204	4953155779
22189	08:53:04.366	00:00:22.188	1332	-1024	-768	-1	-1	-1	-1	4	-1024	-768	-1	-1	-1	-1	4		0	0						Untertest1.avi	0	880	547	72	111				0	Content		-72	-111	22188827	4953172402
22206	08:53:04.383	00:00:22.205	1333	-1024	-768	-1	-1	-1	-1	4	-1024	-768	-1	-1	-1	-1	4		0	0						Untertest1.avi	0	880	547	72	111				0	Content		-72	-111	22205579	4953189154
22222	08:53:04.399	00:00:22.222	1334	-1024	-768	-1	-1	-1	-1	4	-1024	-768	-1	-1	-1	-1	4		0	0						Untertest1.avi	0	880	547	72	111				0	Content		-72	-111	22222088	4953205663
22239	08:53:04.416	00:00:22.238	1335	-1024	-768	-1	-1	-1	-1	4	-1024	-768	-1	-1	-1	-1	4		0	0						Untertest1.avi	0	880	547	72	111				0	Content		-72	-111	22238825	4953222400
22255	08:53:04.432	00:00:22.255	1336	-1024	-768	-1	-1	-1	-1	4	-1024	-768	-1	-1	-1	-1	4		0	0						Untertest1.avi	0	880	547	72	111				0	Content		-72	-111	22255449	4953239024
22273	08:53:04.450	00:00:22.272	1337	-1024	-768	-1	-1	-1	-1	4	-1024	-768	-1	-1	-1	-1	4		0	0						Untertest1.avi	0	880	547	72	111				0	Content		-72	-111	22272518	4953256093
22290	08:53:04.467	00:00:22.289	1338	-1024	-768	-1	-1	-1	-1	4	-1024	-768	-1	-1	-1	-1	4		0	0						Untertest1.avi	0	880	547	72	111				0	Content		-72	-111	22289890	4953273465
22307	08:53:04.484	00:00:22.307	1339	-1024	-768	-1	-1	-1	-1	4	-1024	-768	-1	-1	-1	-1	4		0	0						Untertest1.avi	0	880	547	72	111				0	Content		-72	-111	22307265	4953290840
22322	08:53:04.499	00:00:22.322	1340	-1024	-768	-1	-1	-1	-1	4	-1024	-768	-1	-1	-1	-1	4		0	0						Untertest1.avi	0	880	547	72	111				0	Content		-72	-111	22322080	4953305655
22339	08:53:04.516	00:00:22.338	1341	-1024	-768	-1	-1	-1	-1	4	-1024	-768	-1	-1	-1	-1	4		0	0						Untertest1.avi	0	880	547	72	111				0	Content		-72	-111	22338692	4953322267
22355	08:53:04.532	00:00:22.355	1342	-1024	-768	-1	-1	-1	-1	4	-1024	-768	-1	-1	-1	-1	4		0	0						Untertest1.avi	0	880	547	72	111				0	Content		-72	-111	22355440	4953339015
22372	08:53:04.549	00:00:22.372	1343	-1024	-768	-1	-1	-1	-1	4	-1024	-768	-1	-1	-1	-1	4		0	0						Untertest1.avi	0	880	547	72	111				0	Content		-72	-111	22372074	4953355649
22389	08:53:04.566	00:00:22.388	1344	-1024	-768	-1	-1	-1	-1	4	-1024	-768	-1	-1	-1	-1	4		0	0						Untertest1.avi	0	880	547	72	111				0	Content		-72	-111	22388686	4953372261
22405	08:53:04.582	00:00:22.405	1345	-1024	-768	-1	-1	-1	-1	4	-1024	-768	-1	-1	-1	-1	4		0	0						Untertest1.avi	0	880	547	72	111				0	Content		-72	-111	22405311	4953388886
22423	08:53:04.600	00:00:22.422	1346	-1024	-768	-1	-1	-1	-1	4	-1024	-768	-1	-1	-1	-1	4		0	0						Untertest1.avi	0	880	547	72	111				0	Content		-72	-111	22422507	4953406082
22440	08:53:04.617	00:00:22.439	1347	-1024	-768	-1	-1	-1	-1	4	-1024	-768	-1	-1	-1	-1	4		0	0						Untertest1.avi	0	880	547	72	111				0	Content		-72	-111	22439878	4953423453
22457	08:53:04.634	00:00:22.457	1348	-1024	-768	-1	-1	-1	-1	4	-1024	-768	-1	-1	-1	-1	4		0	0						Untertest1.avi	0	880	547	72	111				0	Content		-72	-111	22457124	4953440699
22472	08:53:04.649	00:00:22.471	1349	-1024	-768	-1	-1	-1	-1	4	-1024	-768	-1	-1	-1	-1	4		0	0						Untertest1.avi	0	880	547	72	111				0	Content		-72	-111	22471929	4953455504
22489	08:53:04.666	00:00:22.488	1350	-1024	-768	-1	-1	-1	-1	4	-1024	-768	-1	-1	-1	-1	4		0	0						Untertest1.avi	0	880	547	72	111				0	Content		-72	-111	22488675	4953472250
22505	08:53:04.682	00:00:22.505	1351	-1024	-768	-1	-1	-1	-1	4	-1024	-768	-1	-1	-1	-1	4		0	0						Untertest1.avi	0	880	547	72	111				0	Content		-72	-111	22505296	4953488871
22522	08:53:04.699	00:00:22.521	1352	-1024	-768	-1	-1	-1	-1	4	-1024	-768	-1	-1	-1	-1	4		0	0						Untertest1.avi	0	880	547	72	111				0	Content		-72	-111	22521918	4953505493
22539	08:53:04.716	00:00:22.538	1353	-1024	-768	-1	-1	-1	-1	4	-1024	-768	-1	-1	-1	-1	4		0	0						Untertest1.avi	0	880	547	72	111				0	Content		-72	-111	22538539	4953522114
22555	08:53:04.732	00:00:22.555	1354	-1024	-768	-1	-1	-1	-1	4	-1024	-768	-1	-1	-1	-1	4		0	0						Untertest1.avi	0	880	547	72	111				0	Content		-72	-111	22555164	4953538739
22572	08:53:04.749	00:00:22.572	1355	-1024	-768	-1	-1	-1	-1	4	-1024	-768	-1	-1	-1	-1	4		0	0						Untertest1.avi	0	880	547	72	111				0	Content		-72	-111	22572359	4953555934
22590	08:53:04.767	00:00:22.589	1356	-1024	-768	-1	-1	-1	-1	4	-1024	-768	-1	-1	-1	-1	4		0	0						Untertest1.avi	0	880	547	72	111				0	Content		-72	-111	22589729	4953573304
22607	08:53:04.784	00:00:22.606	1357	-1024	-768	-1	-1	-1	-1	4	-1024	-768	-1	-1	-1	-1	4		0	0						Untertest1.avi	0	880	547	72	111				0	Content		-72	-111	22606979	4953590554
22622	08:53:04.799	00:00:22.621	1358	-1024	-768	-1	-1	-1	-1	4	-1024	-768	-1	-1	-1	-1	4		0	0						Untertest1.avi	0	880	547	72	111				0	Content		-72	-111	22621782	4953605357
22639	08:53:04.816	00:00:22.638	1359	-1024	-768	-1	-1	-1	-1	4	-1024	-768	-1	-1	-1	-1	4		0	0						Untertest1.avi	0	880	547	72	111				0	Content		-72	-111	22638531	4953622106
22655	08:53:04.832	00:00:22.655	1360	-1024	-768	-1	-1	-1	-1	4	-1024	-768	-1	-1	-1	-1	4		0	0						Untertest1.avi	0	880	547	72	111				0	Content		-72	-111	22655149	4953638724
22672	08:53:04.849	00:00:22.671	1361	-1024	-768	-1	-1	-1	-1	4	-1024	-768	-1	-1	-1	-1	4		0	0						Untertest1.avi	0	880	547	72	111				0	Content		-72	-111	22671775	4953655350
22688	08:53:04.865	00:00:22.688	1362	-1024	-768	-1	-1	-1	-1	4	-1024	-768	-1	-1	-1	-1	4		0	0						Untertest1.avi	0	880	547	72	111				0	Content		-72	-111	22688396	4953671971
22705	08:53:04.882	00:00:22.705	1363	-1024	-768	-1	-1	-1	-1	4	-1024	-768	-1	-1	-1	-1	4		0	0						Untertest1.avi	0	880	547	72	111				0	Content		-72	-111	22705145	4953688720
22722	08:53:04.899	00:00:22.722	1364	-1024	-768	-1	-1	-1	-1	4	-1024	-768	-1	-1	-1	-1	4		0	0						Untertest1.avi	0	880	547	72	111				0	Content		-72	-111	22722216	4953705791
22740	08:53:04.917	00:00:22.739	1365	-1024	-768	-1	-1	-1	-1	4	-1024	-768	-1	-1	-1	-1	4		0	0						Untertest1.avi	0	880	547	72	111				0	Content		-72	-111	22739589	4953723164
22757	08:53:04.934	00:00:22.756	1366	-1024	-768	-1	-1	-1	-1	4	-1024	-768	-1	-1	-1	-1	4		0	0						Untertest1.avi	0	880	547	72	111				0	Content		-72	-111	22756836	4953740411
22772	08:53:04.949	00:00:22.771	1367	-1024	-768	-1	-1	-1	-1	4	-1024	-768	-1	-1	-1	-1	4		0	0						Untertest1.avi	0	880	547	72	111				0	Content		-72	-111	22771762	4953755337
22788	08:53:04.965	00:00:22.788	1368	-1024	-768	-1	-1	-1	-1	4	-1024	-768	-1	-1	-1	-1	4		0	0						Untertest1.avi	0	880	547	72	111				0	Content		-72	-111	22788388	4953771963
22805	08:53:04.982	00:00:22.805	1369	-1024	-768	-1	-1	-1	-1	4	-1024	-768	-1	-1	-1	-1	4		0	0						Untertest1.avi	0	880	547	72	111				0	Content		-72	-111	22805135	4953788710
22822	08:53:04.999	00:00:22.821	1370	-1024	-768	-1	-1	-1	-1	4	-1024	-768	-1	-1	-1	-1	4		0	0						Untertest1.avi	0	880	547	72	111				0	Content		-72	-111	22821761	4953805336
22838	08:53:05.015	00:00:22.838	1371	-1024	-768	-1	-1	-1	-1	4	-1024	-768	-1	-1	-1	-1	4		0	0						Untertest1.avi	0	880	547	72	111				0	Content		-72	-111	22838382	4953821957
22855	08:53:05.032	00:00:22.855	1372	-1024	-768	-1	-1	-1	-1	4	-1024	-768	-1	-1	-1	-1	4		0	0						Untertest1.avi	0	880	547	72	111				0	Content		-72	-111	22855009	4953838584
22872	08:53:05.049	00:00:22.872	1373	-1024	-768	-1	-1	-1	-1	4	-1024	-768	-1	-1	-1	-1	4		0	0						Untertest1.avi	0	880	547	72	111				0	Content		-72	-111	22872201	4953855776
22889	08:53:05.066	00:00:22.889	1374	-1024	-768	-1	-1	-1	-1	4	-1024	-768	-1	-1	-1	-1	4		0	0						Untertest1.avi	0	880	547	72	111				0	Content		-72	-111	22889447	4953873022
22905	08:53:05.082	00:00:22.904	1375	1210,816	279,8127	0,5151167	0,577502	436,1275	3,725919	3	1210,816	279,8127	0,5151167	0,577502	436,1275	3,725919	1	9	1211	280						Untertest1.avi	0	880	547	72	111	1100	169	333	0	Content		1139	169	22904989	4953888564
22922	08:53:05.099	00:00:22.921	1376	1188,76	286,6395	0,5141959	0,5773031	431,8167	3,708235	3	1188,76	286,6395	0,5141959	0,5773031	431,8167	3,708235	1	9	1189	287						Untertest1.avi	0	880	547	72	111	1100	169	333	0	Content		1117	176	22921622	4953905197
22938	08:53:05.115	00:00:22.938	1377	1196,311	281,9378	0,5145413	0,5776294	431,8167	3,678253	3	1196,311	281,9378	0,5145413	0,5776294	431,8167	3,678253	1	9	1196	282						Untertest1.avi	0	880	547	72	111	1100	169	333	0	Content		1124	171	22938245	4953921820
22955	08:53:05.132	00:00:22.954	1378	1165,531	289,0842	0,5153722	0,5770735	434,3728	3,626257	3	1182,725	272,7278	0,5156451	0,577482	434,3728	3,63536	1	9	1183	273						Untertest1.avi	0	880	547	72	111	1100	169	333	0	Content		1111	162	22954869	4953938444
22972	08:53:05.149	00:00:22.971	1379	1197,71	291,4221	0,5138028	0,576426	427,6867	3,653267	3	1197,71	291,4221	0,5138028	0,576426	427,6867	3,653267	1	9	1198	291						Untertest1.avi	0	880	547	72	111	1100	169	333	0	Content		1126	180	22971621	4953955196
22988	08:53:05.165	00:00:22.988	1380	1198,433	288,9551	0,5138729	0,5759363	428,3061	3,600118	3	1198,433	288,9551	0,5138729	0,5759363	428,3061	3,600118	1	9	1198	289						Untertest1.avi	0	880	547	72	111	1100	169	333	0	Content		1126	178	22988243	4953971818
23005	08:53:05.182	00:00:23.004	1381	1129,912	320,7759	0,5154772	0,5757928	415,8204	3,445246	3	1165,883	273,7539	0,5155299	0,576045	434,3359	3,596927	1	9	1166	274						Untertest1.avi	0	880	547	72	111	1100	169	333	0	Content		1094	163	23004878	4953988453
23021	08:53:05.198	00:00:23.021	1382	1184,329	310,5395	0,5143392	0,5748273	431,2839	3,671827	3	1184,329	310,5395	0,5143392	0,5748273	431,2839	3,671827	1	9	1184	311						Untertest1.avi	0	880	547	72	111	1100	169	333	0	Content		1112	200	23021495	4954005070
23038	08:53:05.215	00:00:23.038	1383	1162,343	281,9261	0,5146557	0,5749733	434,1748	3,645202	3	1172,034	270,6701	0,5148141	0,5752646	434,1748	3,650793	1	9	1172	271						Untertest1.avi	0	880	547	72	111	1100	169	333	0	Content		1100	160	23038243	4954021818
23055	08:53:05.232	00:00:23.054	1384	1121,763	347,9978	0,5145772	0,5748789	402,692	3,409089	3	1180,111	274,1252	0,5145565	0,5751556	434,5443	3,672799	1	9	1180	274						Untertest1.avi	0	880	547	72	111	1100	169	333	0	Content		1108	163	23054867	4954038442
23071	08:53:05.248	00:00:23.071	1385	1163,366	292,1302	0,5138218	0,5747743	434,2063	3,718745	3	1174,106	278,7362	0,5139943	0,5751319	434,2063	3,725821	1	9	1174	279						Untertest1.avi	0	880	547	72	111	1100	169	333	0	Content		1102	168	23071495	4954055070
23088	08:53:05.265	00:00:23.088	1386	1156,762	289,282	0,5132661	0,5749637	434,1138	3,637312	3	1171,565	273,0969	0,5135065	0,5753825	434,1138	3,645677	1	9	1172	273						Untertest1.avi	0	880	547	72	111	1100	169	333	0	Content		1100	162	23088115	4954071690
23105	08:53:05.282	00:00:23.104	1387	1155,111	307,0356	0,5129319	0,5750342	433,877	3,669159	3	1166,712	289,2308	0,5131203	0,5755306	433,877	3,677103	1	9	1167	289						Untertest1.avi	0	880	547	72	111	1100	169	333	0	Content		1095	178	23104867	4954088442
23121	08:53:05.298	00:00:23.121	1388	1149,364	296,6551	0,5125054	0,5753278	434,2366	3,614316	3	1170,188	282,2479	0,5128394	0,5756593	434,2365	3,623388	1	9	1170	282						Untertest1.avi	0	880	547	72	111	1100	169	333	0	Content		1098	171	23121489	4954105064
23138	08:53:05.315	00:00:23.138	1389	1152,901	296,4745	0,5120875	0,5757017	433,4848	3,63833	3	1163,744	283,3705	0,5122652	0,5760515	433,4848	3,64491	1	9	1164	283						Untertest1.avi	0	880	547	72	111	1100	169	333	0	Content		1092	172	23138117	4954121692
23155	08:53:05.332	00:00:23.154	1390	1157,108	289,1359	0,5117424	0,5758059	433,6685	3,671829	3	1167,595	275,8669	0,5119135	0,5761594	433,6685	3,678675	1	9	1168	276						Untertest1.avi	0	880	547	72	111	1100	169	333	0	Content		1096	165	23154738	4954138313
23171	08:53:05.348	00:00:23.171	1391	1115,19	344,4543	0,5114663	0,575873	408,4013	3,495394	3	1161,065	284,947	0,5114386	0,5761505	433,4528	3,705715	1	9	1161	285						Untertest1.avi	0	880	547	72	111	1100	169	333	0	Content		1089	174	23171489	4954155064
23188	08:53:05.365	00:00:23.188	1392	1148,347	288,8638	0,5108318	0,5758003	433,5883	3,625925	3	1159,811	277,1293	0,5110201	0,5761012	433,5883	3,632282	1	9	1160	277						Untertest1.avi	0	880	547	72	111	1100	169	333	0	Content		1088	166	23188112	4954171687
23205	08:53:05.382	00:00:23.204	1393	1152,099	290,4786	0,5104432	0,5757693	433,4579	3,602282	3	1164,225	279,2372	0,5106411	0,5760496	433,4579	3,608468	1	9	1164	279						Untertest1.avi	0	880	547	72	111	1100	169	333	0	Content		1092	168	23204738	4954188313
23221	08:53:05.398	00:00:23.221	1394	1146,829	287,4418	0,5098261	0,5758383	433,458	3,594525	3	1161,408	274,5865	0,5100651	0,5761552	433,4579	3,601906	1	9	1161	275						Untertest1.avi	0	880	547	72	111	1100	169	333	0	Content		1089	164	23221486	4954205061
23238	08:53:05.415	00:00:23.238	1395	1216,095	369,4177	0,5083163	0,5777779	434,0521	3,605787	3	1239,207	354,2299	0,5086719	0,5781296	434,0521	3,615567	1	10	1239	354						Untertest1.avi	0	880	547	72	111	1235	331	250	0	Content		1167	243	23238112	4954221687
23255	08:53:05.432	00:00:23.254	1396	1329,113	421,8718	0,5070192	0,5796104	434,0521	3,740607	3	1329,113	421,8718	0,5070192	0,5796104	434,0521	3,740607	1	10	1329	422						Untertest1.avi	0	880	547	72	111	1235	331	250	0	Content		1257	311	23254735	4954238310
23271	08:53:05.448	00:00:23.271	1397	1285,635	457,7328	0,5005538	0,5792604	413,0821	3,633139	3	1285,635	457,7328	0,5005538	0,5792604	413,0821	3,633139	1	10	1286	458						Untertest1.avi	0	880	547	72	111	1235	331	250	0	Content		1214	347	23271359	4954254934
23288	08:53:05.465	00:00:23.288	1398	1314,736	426,4791	0,5018002	0,5788018	417,8039	3,559086	3	1314,736	426,4791	0,5018002	0,5788018	417,8039	3,559086	1	10	1315	426						Untertest1.avi	0	880	547	72	111	1235	331	250	0	Content		1243	315	23288109	4954271684
23305	08:53:05.482	00:00:23.304	1399	1310,985	442,7783	0,5007799	0,578212	415,0239	3,469737	3	1310,985	442,7783	0,5007799	0,578212	415,0239	3,469737	1	10	1311	443						Untertest1.avi	0	880	547	72	111	1235	331	250	0	Content		1239	332	23304733	4954288308
23321	08:53:05.498	00:00:23.321	1400	1320,173	433,8401	0,5006743	0,577687	415,4525	3,426833	3	1320,173	433,8401	0,5006743	0,577687	415,4525	3,426833	1	10	1320	434						Untertest1.avi	0	880	547	72	111	1235	331	250	0	Content		1248	323	23321354	4954304929
23338	08:53:05.515	00:00:23.337	1401	1305,304	434,787	0,5015194	0,5771618	418,2601	3,543529	3	1305,304	434,787	0,5015194	0,5771618	418,2601	3,543529	1	10	1305	435						Untertest1.avi	0	880	547	72	111	1235	331	250	0	Content		1233	324	23337980	4954321555
23355	08:53:05.532	00:00:23.354	1402	1310,781	446,8723	0,5002792	0,5764842	413,9191	3,487943	3	1310,781	446,8723	0,5002792	0,5764842	413,9191	3,487943	1	10	1311	447						Untertest1.avi	0	880	547	72	111	1235	331	250	0	Content		1239	336	23354729	4954338304
23371	08:53:05.548	00:00:23.371	1403	1284,995	441,0629	0,500549	0,5754559	414,2912	3,597412	3	1284,995	441,0629	0,500549	0,5754559	414,2912	3,597412	1	10	1285	441						Untertest1.avi	0	880	547	72	111	1235	331	250	0	Content		1213	330	23371352	4954354927
23388	08:53:05.565	00:00:23.387	1404	1319,385	425,835	0,5021591	0,573787	417,9263	3,468961	3	1319,385	425,835	0,5021591	0,573787	417,9263	3,468961	1	10	1319	426						Untertest1.avi	0	880	547	72	111	1235	331	250	0	Content		1247	315	23387975	4954371550
23405	08:53:05.582	00:00:23.404	1405	1309,591	452,1974	0,5021834	0,5716822	416,3816	3,52597	3	1309,591	452,1974	0,5021834	0,5716822	416,3816	3,52597	1	10	1310	452						Untertest1.avi	0	880	547	72	111	1235	331	250	0	Content		1238	341	23404601	4954388176
23421	08:53:05.598	00:00:23.421	1406	1305,196	445,9295	0,5025843	0,5694625	415,0588	3,551761	3	1305,196	445,9295	0,5025843	0,5694625	415,0588	3,551761	1	10	1305	446						Untertest1.avi	0	880	547	72	111	1235	331	250	0	Content		1233	335	23421352	4954404927
23438	08:53:05.615	00:00:23.437	1407	1311,468	433,7358	0,5036091	0,5666265	415,5125	3,44576	3	1311,468	433,7358	0,5036091	0,5666265	415,5125	3,44576	1	10	1311	434						Untertest1.avi	0	880	547	72	111	1235	331	250	0	Content		1239	323	23437976	4954421551
23455	08:53:05.632	00:00:23.454	1408	1299,781	462,0063	0,504679	0,5645588	415,5899	3,505888	3	1299,781	462,0063	0,504679	0,5645588	415,5899	3,505888	1	10	1300	462						Untertest1.avi	0	880	547	72	111	1235	331	250	0	Content		1228	351	23454601	4954438176
23471	08:53:05.648	00:00:23.471	1409	1280,391	492,7919	0,5078266	0,5629515	422,0546	3,380375	3	1280,391	492,7919	0,5078266	0,5629515	422,0546	3,380375	1	10	1280	493						Untertest1.avi	0	880	547	72	111	1235	331	250	0	Content		1208	382	23471221	4954454796
23488	08:53:05.665	00:00:23.487	1410	1197,133	521,4504	0,5134103	0,5614491	435,3928	3,627141	3	1201,804	518,7145	0,5134849	0,5615194	435,3927	3,628858	1	11	1202	519						Untertest1.avi	0	880	547	72	111	1093	424	250	0	Content		1130	408	23487972	4954471547
23505	08:53:05.682	00:00:23.504	1411	1110,796	533,7938	0,5151143	0,5598468	435,3928	3,596352	3	1110,796	533,7938	0,5151143	0,5598468	435,3928	3,596352	1	11	1111	534						Untertest1.avi	0	880	547	72	111	1093	424	250	0	Content		1039	423	23504598	4954488173
23521	08:53:05.698	00:00:23.521	1412	1228,915	524,8004	0,5188749	0,5574691	444,6958	3,799203	3	1228,915	524,8004	0,5188749	0,5574691	444,6958	3,799203	1	11	1229	525						Untertest1.avi	0	880	547	72	111	1093	424	250	0	Content		1157	414	23521221	4954504796
23538	08:53:05.715	00:00:23.537	1413	1212,536	522,3365	0,5177498	0,5558581	437,9633	3,726776	3	1212,536	522,3365	0,5177498	0,5558581	437,9633	3,726776	1	11	1213	522						Untertest1.avi	0	880	547	72	111	1093	424	250	0	Content		1141	411	23537845	4954521420
23555	08:53:05.732	00:00:23.554	1414	1158,198	540,936	0,5175242	0,5547696	435,6206	3,669822	3	1159,658	538,916	0,5175506	0,5548268	435,6206	3,670264	1	11	1160	539						Untertest1.avi	0	880	547	72	111	1093	424	250	0	Content		1088	428	23554594	4954538169
23571	08:53:05.748	00:00:23.571	1415	1121,563	540,9968	0,5177913	0,5541072	436,242	3,767127	3	1121,563	540,9968	0,5177913	0,5541072	436,242	3,767127	1	11	1122	541						Untertest1.avi	0	880	547	72	111	1093	424	250	0	Content		1050	430	23571218	4954554793
23588	08:53:05.765	00:00:23.587	1416	1113,926	541,7294	0,5189145	0,5530362	433,1072	3,717135	3	1113,926	541,7294	0,5189145	0,5530362	433,1072	3,717135	1	11	1114	542						Untertest1.avi	0	880	547	72	111	1093	424	250	0	Content		1042	431	23587846	4954571421
23604	08:53:05.781	00:00:23.604	1417	1105,97	557,1143	0,5239195	0,5521561	416,7152	3,573836	3	1105,97	557,1143	0,5239195	0,5521561	416,7152	3,573836	1	11	1106	557						Untertest1.avi	0	880	547	72	111	1093	424	250	0	Content		1034	446	23604466	4954588041
23621	08:53:05.798	00:00:23.621	1418	1160,156	535,7363	0,5180707	0,5508732	436,2922	3,722406	3	1162,672	535,1037	0,5181096	0,5508825	436,2922	3,722991	1	11	1163	535						Untertest1.avi	0	880	547	72	111	1093	424	250	0	Content		1091	424	23621218	4954604793
23638	08:53:05.815	00:00:23.637	1419	1151,124	540,884	0,5179904	0,5498533	429,3181	3,645944	3	1168,119	534,5447	0,5180748	0,5498337	436,2438	3,702526	1	11	1168	535						Untertest1.avi	0	880	547	72	111	1093	424	250	0	Content		1096	424	23637842	4954621417
23654	08:53:05.831	00:00:23.654	1420	1195,102	533,5677	0,5183142	0,5487317	437,0591	3,801483	3	1183,444	533,7775	0,5181445	0,5487627	437,059	3,797687	1	11	1183	534						Untertest1.avi	0	880	547	72	111	1093	424	250	0	Content		1111	423	23654466	4954638041
23671	08:53:05.848	00:00:23.671	1421	1167,417	531,377	0,5179011	0,5479454	433,1691	3,728034	3	1172,901	526,4456	0,5178981	0,5479987	436,6876	3,756713	1	11	1173	526						Untertest1.avi	0	880	547	72	111	1093	424	250	0	Content		1101	415	23671089	4954654664
23688	08:53:05.865	00:00:23.687	1422	1169,682	527,827	0,5177079	0,5473053	436,8636	3,762344	3	1171,499	526,498	0,5177386	0,547337	436,8636	3,762896	1	11	1171	526						Untertest1.avi	0	880	547	72	111	1093	424	250	0	Content		1099	415	23687839	4954671414
23704	08:53:05.881	00:00:23.704	1423	1156,805	538,2379	0,5173733	0,5467255	435,9345	3,726158	3	1160,162	536,9821	0,5174021	0,5467294	436,8766	3,734173	1	11	1160	537						Untertest1.avi	0	880	547	72	111	1093	424	250	0	Content		1088	426	23704463	4954688038
23721	08:53:05.898	00:00:23.721	1424	1221,954	541,8453	0,5199733	0,5466554	445,8352	3,928433	3	1221,954	541,8453	0,5199733	0,5466554	445,8352	3,928433	1	11	1222	542						Untertest1.avi	0	880	547	72	111	1093	424	250	0	Content		1150	431	23721087	4954704662
23738	08:53:05.915	00:00:23.737	1425	1143,352	580,2612	0,5179129	0,5471515	437,5974	3,775193	3	1139,607	578,4197	0,5178605	0,5472189	437,5974	3,773801	1	12	1140	578						Untertest1.avi	0	880	547	72	111	1057	468	183	0	Content		1068	467	23737713	4954721288
23754	08:53:05.931	00:00:23.754	1426	1121,449	583,3409	0,5177507	0,546662	437,4485	3,792058	3	1126,596	580,04	0,5178355	0,5467523	437,4485	3,793193	1	12	1127	580						Untertest1.avi	0	880	547	72	111	1057	468	183	0	Content		1055	469	23754460	4954738035
23771	08:53:05.948	00:00:23.771	1427	1112,037	585,1142	0,5176769	0,5464906	434,1488	3,752645	3	1119,678	581,1108	0,517729	0,5465415	437,2481	3,778465	1	12	1120	581						Untertest1.avi	0	880	547	72	111	1057	468	183	0	Content		1048	470	23771086	4954754661
23788	08:53:05.965	00:00:23.787	1428	1130,568	576,2676	0,5175894	0,5467182	437,4551	3,806325	3	1132,91	574,4008	0,5176289	0,5467696	437,455	3,806829	1	12	1133	574						Untertest1.avi	0	880	547	72	111	1057	468	183	0	Content		1061	463	23787709	4954771284
23804	08:53:05.981	00:00:23.804	1429	1142,333	579,6996	0,5175209	0,5475579	438,933	3,764817	3	1139,907	577,1439	0,5175299	0,5476731	437,3347	3,752087	1	12	1140	577						Untertest1.avi	0	880	547	72	111	1057	468	183	0	Content		1068	466	23804334	4954787909
23821	08:53:05.998	00:00:23.821	1430	1157,5	580,4318	0,5177754	0,548811	437,6432	3,82368	3	1147,59	579,5535	0,5176305	0,5488656	437,6432	3,820975	1	12	1148	580						Untertest1.avi	0	880	547	72	111	1057	468	183	0	Content		1076	469	23821082	4954804657
23838	08:53:06.015	00:00:23.837	1431	1120,179	582,172	0,517328	0,5506949	433,9439	3,780432	3	1128,625	578,6106	0,5173963	0,5507315	436,7487	3,80421	1	12	1129	579						Untertest1.avi	0	880	547	72	111	1057	468	183	0	Content		1057	468	23837707	4954821282
23854	08:53:06.031	00:00:23.854	1432	1130,475	579,6201	0,5174212	0,5528695	436,5185	3,82497	3	1128,48	578,9639	0,5173926	0,5528946	436,5185	3,824505	1	12	1128	579						Untertest1.avi	0	880	547	72	111	1057	468	183	0	Content		1056	468	23854331	4954837906
23871	08:53:06.048	00:00:23.871	1433	1123,738	585,1109	0,5174435	0,5549578	437,6006	3,848612	3	1123,89	583,3919	0,5174792	0,5550327	436,3556	3,838779	1	12	1124	583						Untertest1.avi	0	880	547	72	111	1057	468	183	0	Content		1052	472	23871080	4954854655
23888	08:53:06.065	00:00:23.887	1434	1124,275	587,0253	0,5176727	0,5573023	438,7264	3,871586	3	1121,462	585,4774	0,5176975	0,5574048	436,0301	3,849546	1	12	1121	585						Untertest1.avi	0	880	547	72	111	1057	468	183	0	Content		1049	474	23887704	4954871279
23904	08:53:06.081	00:00:23.904	1435	1128,485	577,2665	0,5179882	0,5595948	435,7485	3,801149	3	1129,982	574,0932	0,5180185	0,5596891	435,7485	3,80161	1	12	1130	574						Untertest1.avi	0	880	547	72	111	1057	468	183	0	Content		1058	463	23904329	4954887904
23921	08:53:06.098	00:00:23.920	1436	1126,491	580,7225	0,5185964	0,5615317	435,5177	3,862279	0	1295,683	587,1454	0,3922944	0,6270839	435,7485	3,687239	0	13	1211	584						Untertest1.avi	0	880	547	72	111	1133	418	650	0	Content		1139	473	23920951	4954904526
23938	08:53:06.115	00:00:23.937	1437	1123,893	583,6628	0,5192717	0,5631291	435,2781	3,913243	0	1302,72	590,7255	0,3929691	0,6288737	435,7485	3,761854	0	13	1213	587						Untertest1.avi	0	880	547	72	111	1133	418	650	0	Content		1141	476	23937703	4954921278
23954	08:53:06.131	00:00:23.954	1438	1127,246	575,5721	0,5200257	0,5640121	434,99	3,875236	0	1199,956	590,892	0,4043241	0,6299981	427,8387	3,663852	0	13	1164	583						Untertest1.avi	0	880	547	72	111	1133	418	650	0	Content		1092	472	23954331	4954937906
23971	08:53:06.148	00:00:23.970	1439	1111,792	539,6804	0,5208163	0,56391	434,6755	3,894763	0	1286,691	530,2898	0,3974843	0,6301391	450,1968	3,869797	0	13	1199	535						Untertest1.avi	0	880	547	72	111	1133	418	650	0	Content		1127	424	23970950	4954954525
23988	08:53:06.165	00:00:23.987	1440	1120,393	523,5286	0,5212542	0,5646989	434,5241	3,908202	0	1293,048	518,6119	0,3978207	0,631036	450,0996	3,937248	0	13	1207	521						Untertest1.avi	0	880	547	72	111	1133	418	650	0	Content		1135	410	23987576	4954971151
24004	08:53:06.181	00:00:24.004	1441	1107,486	523,683	0,5214114	0,5661293	434,4095	4,009706	0	1301,536	515,1307	0,3979237	0,6325535	449,8851	3,877833	0	13	1205	519						Untertest1.avi	0	880	547	72	111	1133	418	650	0	Content		1133	408	24004327	4954987902
24021	08:53:06.198	00:00:24.020	1442	1116,198	537,3385	0,5212652	0,5674314	434,2133	3,968539	0	1296,248	515,0936	0,3978675	0,6340242	449,7856	3,936994	0	13	1206	526						Untertest1.avi	0	880	547	72	111	1133	418	650	0	Content		1134	415	24020949	4955004524
24038	08:53:06.215	00:00:24.037	1443	1102,935	523,8141	0,5208857	0,5685057	434,0365	3,984507	0	1293,087	507,8283	0,3975837	0,6353297	449,7008	3,940971	0	13	1198	516						Untertest1.avi	0	880	547	72	111	1133	418	650	0	Content		1126	405	24037581	4955021156
24054	08:53:06.231	00:00:24.054	1444	1104,25	528,8288	0,5204419	0,5692921	433,8257	3,982083	0	1297,246	518,0173	0,3971711	0,6359202	449,8338	3,961929	0	13	1201	523						Untertest1.avi	0	880	547	72	111	1133	418	650	0	Content		1129	412	24054203	4955037778
24071	08:53:06.248	00:00:24.070	1445	1111,446	528,3928	0,5199823	0,5700533	433,9672	3,979793	0	1298,392	515,8479	0,3967172	0,6367097	449,8389	3,982858	0	13	1205	522						Untertest1.avi	0	880	547	72	111	1133	418	650	0	Content		1133	411	24070953	4955054528
24088	08:53:06.265	00:00:24.087	1446	1117,156	526,573	0,5196285	0,570953	433,9866	4,038734	0	1299,602	520,7792	0,3963045	0,6376942	449,7948	3,995253	0	13	1208	524						Untertest1.avi	0	880	547	72	111	1133	418	650	0	Content		1136	413	24087578	4955071153
24104	08:53:06.281	00:00:24.104	1447	1112,515	530,652	0,519241	0,5724433	433,9594	4,052304	0	1304,647	517,6022	0,3958915	0,6389567	449,6739	3,995989	0	13	1209	524						Untertest1.avi	0	880	547	72	111	1133	418	650	0	Content		1137	413	24104202	4955087777
24121	08:53:06.298	00:00:24.120	1448	1119,005	529,4958	0,5189066	0,5741859	433,962	4,001802	0	1291,959	516,4028	0,3954654	0,6407777	449,512	4,041773	0	13	1205	523						Untertest1.avi	0	880	547	72	111	1133	418	650	0	Content		1133	412	24120858	4955104433
24138	08:53:06.315	00:00:24.137	1449	1120,649	528,2964	0,5184963	0,5766446	433,8167	4,062947	0	1303,3	516,2154	0,3949791	0,6430126	449,3451	4,014193	0	13	1212	522						Untertest1.avi	0	880	547	72	111	1133	418	650	0	Content		1140	411	24137580	4955121155
24154	08:53:06.331	00:00:24.154	1450	1112,367	528,0416	0,5180168	0,5793177	433,4143	4,071382	0	1301,642	521,4451	0,3944556	0,6454474	449,107	4,095066	0	13	1207	525						Untertest1.avi	0	880	547	72	111	1133	418	650	0	Content		1135	414	24154201	4955137776
24171	08:53:06.348	00:00:24.170	1451	1113,681	523,7129	0,5174521	0,5821732	433,2921	4,087378	0	1295,201	518,5709	0,3938586	0,6479895	448,8025	4,128592	0	13	1204	521						Untertest1.avi	0	880	547	72	111	1133	418	650	0	Content		1132	410	24170852	4955154427
24187	08:53:06.364	00:00:24.187	1452	1109,621	530,9429	0,516899	0,5847295	433,2449	4,115947	0	1294,848	525,6988	0,3931641	0,6503239	448,7709	4,106538	0	13	1202	528						Untertest1.avi	0	880	547	72	111	1133	418	650	0	Content		1130	417	24187453	4955171028
24204	08:53:06.381	00:00:24.204	1453	1112,296	537,6237	0,5165558	0,5872424	433,1046	4,11408	0	1300,455	519,4799	0,3926686	0,6524692	448,5768	4,10997	0	13	1206	529						Untertest1.avi	0	880	547	72	111	1133	418	650	0	Content		1134	418	24204201	4955187776
24221	08:53:06.398	00:00:24.220	1454	1105,269	533,7831	0,5163386	0,5895962	433,0573	4,184173	0	1305,69	525,4169	0,3922174	0,6547325	448,6053	4,107013	0	13	1205	530						Untertest1.avi	0	880	547	72	111	1133	418	650	0	Content		1133	419	24220852	4955204427
24237	08:53:06.414	00:00:24.237	1455	1109,201	536,0131	0,51617	0,5920607	432,7933	4,151157	0	1293,121	525,2488	0,3918258	0,6565651	448,271	4,1209	0	13	1201	531						Untertest1.avi	0	880	547	72	111	1133	418	650	0	Content		1129	420	24237451	4955221026
24254	08:53:06.431	00:00:24.254	1456	1107,792	536,0518	0,5161592	0,5942463	432,7147	4,174319	0	1296,921	522,7553	0,3916258	0,6585269	448,1234	4,180007	0	13	1202	529						Untertest1.avi	0	880	547	72	111	1133	418	650	0	Content		1130	418	24254200	4955237775
24271	08:53:06.448	00:00:24.270	1457	1105,803	536,5296	0,516118	0,5961503	432,8675	4,173748	0	1291,29	519,2396	0,3913357	0,6600419	448,1831	4,202539	0	13	1199	528						Untertest1.avi	0	880	547	72	111	1133	418	650	0	Content		1127	417	24270856	4955254431
24288	08:53:06.465	00:00:24.287	1458	-1024	-768	-1	-1	-1	-1	4	-1024	-768	-1	-1	-1	-1	4	13	0	0						Untertest1.avi	0	880	547	72	111	1133	418	650	0	Content		-72	-111	24287528	4955271103
24304	08:53:06.481	00:00:24.304	1459	-1024	-768	-1	-1	-1	-1	4	-1024	-768	-1	-1	-1	-1	4	13	0	0						Untertest1.avi	0	880	547	72	111	1133	418	650	0	Content		-72	-111	24304196	4955287771
24321	08:53:06.498	00:00:24.320	1460	-1024	-768	-1	-1	-1	-1	4	-1024	-768	-1	-1	-1	-1	4	13	0	0						Untertest1.avi	0	880	547	72	111	1133	418	650	0	Content		-72	-111	24320816	4955304391
24337	08:53:06.514	00:00:24.337	1461	-1024	-768	-1	-1	-1	-1	4	-1024	-768	-1	-1	-1	-1	4	13	0	0						Untertest1.avi	0	880	547	72	111	1133	418	650	0	Content		-72	-111	24337484	4955321059
24354	08:53:06.531	00:00:24.354	1462	1111,88	540,6195	0,5165839	0,604566	433,317	4,271417	0	1286,641	521,4593	0,3907377	0,6645071	448,214	4,252458	0	13	1199	531						Untertest1.avi	0	880	547	72	111	1133	418	650	0	Content		1127	420	24354074	4955337649
24371	08:53:06.548	00:00:24.370	1463	1107,446	542,8302	0,51649	0,605711	433,2255	4,275913	0	1295,026	528,244	0,3905385	0,6653351	448,1927	4,276537	0	13	1201	536						Untertest1.avi	0	880	547	72	111	1133	418	650	0	Content		1129	425	24370848	4955354423
24387	08:53:06.564	00:00:24.387	1464	1105,205	540,3767	0,5163909	0,6068423	433,5002	4,276642	0	1296,16	524,6653	0,3902225	0,6660721	448,2206	4,284925	0	13	1201	533						Untertest1.avi	0	880	547	72	111	1133	418	650	0	Content		1129	422	24387447	4955371022
24404	08:53:06.581	00:00:24.404	1465	1109,706	532,3013	0,5162777	0,6080111	433,5124	4,285362	0	1291,045	529,6416	0,389916	0,6668971	448,2484	4,34126	0	13	1200	531						Untertest1.avi	0	880	547	72	111	1133	418	650	0	Content		1128	420	24404072	4955387647
24421	08:53:06.598	00:00:24.420	1466	1124,662	537,6989	0,516224	0,6086484	433,9045	4,288723	0	1313,366	537,3934	0,3881287	0,6676041	441,6565	4,264521	0	13	1219	538						Untertest1.avi	0	880	547	72	111	1133	418	650	0	Content		1147	427	24420841	4955404416
24437	08:53:06.614	00:00:24.437	1467	1175,8	530,9181	0,5190204	0,609165	444,7693	4,414161	0	1291,135	528,8157	0,3890775	0,668582	447,9292	4,340939	0	13	1233	530						Untertest1.avi	0	880	547	72	111	1133	418	650	0	Content		1161	419	24437449	4955421024
24454	08:53:06.631	00:00:24.454	1468	1111,697	541,1102	0,5154464	0,6097718	433,2358	4,319862	0	1290,13	524,0604	0,3886721	0,6688059	447,7803	4,340222	0	13	1201	533						Untertest1.avi	0	880	547	72	111	1133	418	650	0	Content		1129	422	24454072	4955437647
24471	08:53:06.648	00:00:24.470	1469	1121,555	536,0103	0,5154579	0,6094407	433,261	4,28079	0	1296,097	520,7945	0,3884088	0,6685987	447,6491	4,332914	0	13	1209	528						Untertest1.avi	0	880	547	72	111	1133	418	650	0	Content		1137	417	24470874	4955454449
24487	08:53:06.664	00:00:24.487	1470	1118,568	539,9047	0,5155773	0,6088194	433,0854	4,304868	0	1294,767	533,4558	0,3882515	0,6676984	447,443	4,362765	0	13	1207	537						Untertest1.avi	0	880	547	72	111	1133	418	650	0	Content		1135	426	24487447	4955471022
24504	08:53:06.681	00:00:24.504	1471	1108,151	535,3722	0,5158499	0,6076026	433,1513	4,303548	0	1297,816	526,9619	0,3882489	0,6663024	447,3531	4,306224	0	13	1203	531						Untertest1.avi	0	880	547	72	111	1133	418	650	0	Content		1131	420	24504159	4955487734
24521	08:53:06.698	00:00:24.520	1472	1176,123	537,1204	0,5174672	0,6056657	437,1861	4,406852	0	1299,333	518,9728	0,3883079	0,6644436	447,0367	4,329908	0	13	1238	528						Untertest1.avi	0	880	547	72	111	1133	418	650	0	Content		1166	417	24520698	4955504273
24537	08:53:06.714	00:00:24.537	1473	1116,487	541,0992	0,5168813	0,6038468	433,39	4,358823	0	1295,771	524,9296	0,3883025	0,6620562	446,7362	4,324981	0	13	1206	533						Untertest1.avi	0	880	547	72	111	1133	418	650	0	Content		1134	422	24537447	4955521022
24554	08:53:06.731	00:00:24.554	1474	1107,119	524,8593	0,5169733	0,6018277	433,0416	4,346517	0	1289,278	524,9008	0,3882463	0,659475	446,3266	4,376887	0	13	1198	525						Untertest1.avi	0	880	547	72	111	1133	418	650	0	Content		1126	414	24554071	4955537646
24571	08:53:06.748	00:00:24.570	1475	1085,278	556,555	0,5173714	0,5998024	433,1096	4,375448	0	1262,075	553,8673	0,3881293	0,6572188	445,8871	4,402979	0	14	1174	555						Untertest1.avi	0	880	547	72	111	1099	464	117	0	Content		1102	444	24570695	4955554270
24587	08:53:06.764	00:00:24.587	1476	1087,804	575,1837	0,5173758	0,5977136	432,9487	4,370707	0	1255,977	576,3231	0,3877377	0,6550435	445,4713	4,35959	0	14	1172	576						Untertest1.avi	0	880	547	72	111	1099	464	117	0	Content		1100	465	24587322	4955570897
24604	08:53:06.781	00:00:24.603	1477	1082,332	573,8298	0,5168605	0,5950975	432,7753	4,383745	0	1250,388	580,499	0,386894	0,6524622	445,3114	4,375052	0	14	1166	577						Untertest1.avi	0	880	547	72	111	1099	464	117	0	Content		1094	466	24603946	4955587521
24621	08:53:06.798	00:00:24.620	1478	1079,262	583,8884	0,5162409	0,5925605	432,7621	4,344782	0	1259,652	578,0079	0,3859447	0,6499476	444,9948	4,372254	0	14	1169	581						Untertest1.avi	0	880	547	72	111	1099	464	117	0	Content		1097	470	24620618	4955604193
24637	08:53:06.814	00:00:24.637	1479	1074,508	578,4482	0,5155897	0,5903959	432,5217	4,397236	0	1265,373	576,2461	0,384994	0,6475061	444,8105	4,362637	0	14	1170	577						Untertest1.avi	0	880	547	72	111	1099	464	117	0	Content		1098	466	24637321	4955620896
24654	08:53:06.831	00:00:24.653	1480	1086,721	576,5176	0,5149879	0,5887414	432,1208	4,345734	0	1256,551	572,8188	0,384063	0,6454597	444,2625	4,381445	0	14	1172	575						Untertest1.avi	0	880	547	72	111	1099	464	117	0	Content		1100	464	24653948	4955637523
24671	08:53:06.848	00:00:24.670	1481	1142,018	561,3672	0,5165672	0,5872129	438,7655	4,473195	0	1256,444	576,739	0,3832103	0,6435573	443,9368	4,424292	0	14	1199	569						Untertest1.avi	0	880	547	72	111	1099	464	117	0	Content		1127	458	24670580	4955654155
24687	08:53:06.864	00:00:24.687	1482	1090,656	572,1075	0,5142577	0,5869604	431,9522	4,360541	0	1248,944	573,4369	0,3824376	0,6425114	443,2756	4,368275	0	15	1170	573						Untertest1.avi	0	880	547	72	111	1055	504	117	0	Content		1098	462	24687197	4955670772
24704	08:53:06.881	00:00:24.703	1483	1084,72	580,7604	0,5141515	0,587199	431,5876	4,387871	0	1229,44	580,0421	0,381937	0,641939	442,9484	4,401516	0	15	1157	580						Untertest1.avi	0	880	547	72	111	1055	504	117	0	Content		1085	469	24703851	4955687426
24721	08:53:06.898	00:00:24.720	1484	1058,981	616,5087	0,5143963	0,5882556	431,8486	4,381154	0	1195,686	612,8524	0,3818777	0,6423478	442,1814	4,354324	0	15	1127	615						Untertest1.avi	0	880	547	72	111	1055	504	117	0	Content		1055	504	24720570	4955704145
24737	08:53:06.914	00:00:24.737	1485	-1024	-768	-1	-1	-1	-1	4	-1024	-768	-1	-1	-1	-1	4	15	0	0						Untertest1.avi	0	880	547	72	111	1055	504	117	0	Content		-72	-111	24737194	4955720769
24754	08:53:06.931	00:00:24.753	1486	-1024	-768	-1	-1	-1	-1	4	-1024	-768	-1	-1	-1	-1	4	15	0	0						Untertest1.avi	0	880	547	72	111	1055	504	117	0	Content		-72	-111	24753862	4955737437
24770	08:53:06.947	00:00:24.770	1487	930,594	716,1145	0,5144922	0,590266	433,9888	4,275657	0	-1024	-768	-1	-1	-1	-1	4	15	931	716						Untertest1.avi	0	880	547	72	111	1055	504	117	0	Content		859	605	24770440	4955754015
24787	08:53:06.964	00:00:24.787	1488	478,0614	724,735	0,507978	0,5904934	433,9888	4,232364	0	-1024	-768	-1	-1	-1	-1	4	15	478	725						Untertest1.avi	0	880	547	72	111	1055	504	117	0	Content		406	614	24787191	4955770766
24804	08:53:06.981	00:00:24.803	1489	-1024	-768	-1	-1	-1	-1	4	-1024	-768	-1	-1	-1	-1	4		0	0						Untertest1.avi	0	880	547	72	111				0	Content		-72	-111	24803828	4955787403
24820	08:53:06.997	00:00:24.820	1490	-1024	-768	-1	-1	-1	-1	4	-1024	-768	-1	-1	-1	-1	4		0	0						Untertest1.avi	0	880	547	72	111				0	Content		-72	-111	24820441	4955804016
24837	08:53:07.014	00:00:24.837	1491	-1024	-768	-1	-1	-1	-1	4	-1024	-768	-1	-1	-1	-1	4		0	0						Untertest1.avi	0	880	547	72	111				0	Content		-72	-111	24837192	4955820767
24854	08:53:07.031	00:00:24.853	1492	-1024	-768	-1	-1	-1	-1	4	-1024	-768	-1	-1	-1	-1	4		0	0						Untertest1.avi	0	880	547	72	111				0	Content		-72	-111	24853827	4955837402
24870	08:53:07.047	00:00:24.870	1493	-1024	-768	-1	-1	-1	-1	4	-1024	-768	-1	-1	-1	-1	4		0	0						Untertest1.avi	0	880	547	72	111				0	Content		-72	-111	24870437	4955854012
24887	08:53:07.064	00:00:24.887	1494	-1024	-768	-1	-1	-1	-1	4	-1024	-768	-1	-1	-1	-1	4		0	0						Untertest1.avi	0	880	547	72	111				0	Content		-72	-111	24887061	4955870636
24904	08:53:07.081	00:00:24.903	1495	-1024	-768	-1	-1	-1	-1	4	-1024	-768	-1	-1	-1	-1	4		0	0						Untertest1.avi	0	880	547	72	111				0	Content		-72	-111	24903819	4955887394
24920	08:53:07.097	00:00:24.920	1496	-1024	-768	-1	-1	-1	-1	4	-1024	-768	-1	-1	-1	-1	4		0	0						Untertest1.avi	0	880	547	72	111				0	Content		-72	-111	24920433	4955904008
24937	08:53:07.114	00:00:24.937	1497	-1024	-768	-1	-1	-1	-1	4	-1024	-768	-1	-1	-1	-1	4		0	0						Untertest1.avi	0	880	547	72	111				0	Content		-72	-111	24937057	4955920632
24954	08:53:07.131	00:00:24.953	1498	-1024	-768	-1	-1	-1	-1	4	-1024	-768	-1	-1	-1	-1	4		0	0						Untertest1.avi	0	880	547	72	111				0	Content		-72	-111	24953684	4955937259
24970	08:53:07.147	00:00:24.970	1499	-1024	-768	-1	-1	-1	-1	4	-1024	-768	-1	-1	-1	-1	4		0	0						Untertest1.avi	0	880	547	72	111				0	Content		-72	-111	24970307	4955953882
24987	08:53:07.164	00:00:24.987	1500	-1024	-768	-1	-1	-1	-1	4	-1024	-768	-1	-1	-1	-1	4		0	0						Untertest1.avi	0	880	547	72	111				0	Content		-72	-111	24987056	4955970631
25004	08:53:07.181	00:00:25.004	1501	-1024	-768	-1	-1	-1	-1	4	-1024	-768	-1	-1	-1	-1	4		0	0						Untertest1.avi	0	880	547	72	111				0	Content		-72	-111	25004250	4955987825
25021	08:53:07.198	00:00:25.020	1502	-1024	-768	-1	-1	-1	-1	4	-1024	-768	-1	-1	-1	-1	4		0	0						Untertest1.avi	0	880	547	72	111				0	Content		-72	-111	25020870	4956004445
25038	08:53:07.215	00:00:25.037	1503	-1024	-768	-1	-1	-1	-1	4	-1024	-768	-1	-1	-1	-1	4		0	0						Untertest1.avi	0	880	547	72	111				0	Content		-72	-111	25037547	4956021122
25054	08:53:07.231	00:00:25.053	1504	-1024	-768	-1	-1	-1	-1	4	-1024	-768	-1	-1	-1	-1	4		0	0						Untertest1.avi	0	880	547	72	111				0	Content		-72	-111	25053671	4956037246
25070	08:53:07.247	00:00:25.070	1505	-1024	-768	-1	-1	-1	-1	4	-1024	-768	-1	-1	-1	-1	4		0	0						Untertest1.avi	0	880	547	72	111				0	Content		-72	-111	25070291	4956053866
25087	08:53:07.264	00:00:25.086	1506	-1024	-768	-1	-1	-1	-1	4	-1024	-768	-1	-1	-1	-1	4		0	0						Untertest1.avi	0	880	547	72	111				0	Content		-72	-111	25086915	4956070490
25104	08:53:07.281	00:00:25.103	1507	-1024	-768	-1	-1	-1	-1	4	-1024	-768	-1	-1	-1	-1	4		0	0						Untertest1.avi	0	880	547	72	111				0	Content		-72	-111	25103665	4956087240
25120	08:53:07.297	00:00:25.120	1508	-1024	-768	-1	-1	-1	-1	4	-1024	-768	-1	-1	-1	-1	4		0	0						Untertest1.avi	0	880	547	72	111				0	Content		-72	-111	25120288	4956103863
25137	08:53:07.314	00:00:25.137	1509	-1024	-768	-1	-1	-1	-1	4	-1024	-768	-1	-1	-1	-1	4		0	0						Untertest1.avi	0	880	547	72	111				0	Content		-72	-111	25137035	4956120610
25154	08:53:07.331	00:00:25.153	1510	-1024	-768	-1	-1	-1	-1	4	-1024	-768	-1	-1	-1	-1	4		0	0						Untertest1.avi	0	880	547	72	111				0	Content		-72	-111	25153533	4956137108
25170	08:53:07.347	00:00:25.170	1511	-1024	-768	-1	-1	-1	-1	4	-1024	-768	-1	-1	-1	-1	4		0	0						Untertest1.avi	0	880	547	72	111				0	Content		-72	-111	25170158	4956153733
25187	08:53:07.364	00:00:25.187	1512	-1024	-768	-1	-1	-1	-1	4	-1024	-768	-1	-1	-1	-1	4		0	0						Untertest1.avi	0	880	547	72	111				0	Content		-72	-111	25187353	4956170928
25205	08:53:07.382	00:00:25.204	1513	-1024	-768	-1	-1	-1	-1	4	-1024	-768	-1	-1	-1	-1	4		0	0						Untertest1.avi	0	880	547	72	111				0	Content		-72	-111	25204727	4956188302
25222	08:53:07.399	00:00:25.221	1514	-1024	-768	-1	-1	-1	-1	4	-1024	-768	-1	-1	-1	-1	4		0	0						Untertest1.avi	0	880	547	72	111				0	Content		-72	-111	25221975	4956205550
25237	08:53:07.414	00:00:25.236	1515	-1024	-768	-1	-1	-1	-1	4	-1024	-768	-1	-1	-1	-1	4		0	0						Untertest1.avi	0	880	547	72	111				0	Content		-72	-111	25236904	4956220479
25254	08:53:07.431	00:00:25.253	1516	-1024	-768	-1	-1	-1	-1	4	-1024	-768	-1	-1	-1	-1	4		0	0						Untertest1.avi	0	880	547	72	111				0	Content		-72	-111	25253528	4956237103
25270	08:53:07.447	00:00:25.270	1517	-1024	-768	-1	-1	-1	-1	4	-1024	-768	-1	-1	-1	-1	4		0	0						Untertest1.avi	0	880	547	72	111				0	Content		-72	-111	25270274	4956253849
25287	08:53:07.464	00:00:25.286	1518	-1024	-768	-1	-1	-1	-1	4	-1024	-768	-1	-1	-1	-1	4		0	0						Untertest1.avi	0	880	547	72	111				0	Content		-72	-111	25286896	4956270471
25304	08:53:07.481	00:00:25.303	1519	-1024	-768	-1	-1	-1	-1	4	-1024	-768	-1	-1	-1	-1	4		0	0						Untertest1.avi	0	880	547	72	111				0	Content		-72	-111	25303528	4956287103
25320	08:53:07.497	00:00:25.320	1520	-1024	-768	-1	-1	-1	-1	4	-1024	-768	-1	-1	-1	-1	4		0	0						Untertest1.avi	0	880	547	72	111				0	Content		-72	-111	25320147	4956303722
25337	08:53:07.514	00:00:25.337	1521	-1024	-768	-1	-1	-1	-1	4	-1024	-768	-1	-1	-1	-1	4		0	0						Untertest1.avi	0	880	547	72	111				0	Content		-72	-111	25337216	4956320791
25355	08:53:07.532	00:00:25.354	1522	-1024	-768	-1	-1	-1	-1	4	-1024	-768	-1	-1	-1	-1	4		0	0						Untertest1.avi	0	880	547	72	111				0	Content		-72	-111	25354590	4956338165
25372	08:53:07.549	00:00:25.371	1523	-1024	-768	-1	-1	-1	-1	4	-1024	-768	-1	-1	-1	-1	4		0	0						Untertest1.avi	0	880	547	72	111				0	Content		-72	-111	25371838	4956355413
25387	08:53:07.564	00:00:25.386	1524	-1024	-768	-1	-1	-1	-1	4	-1024	-768	-1	-1	-1	-1	4		0	0						Untertest1.avi	0	880	547	72	111				0	Content		-72	-111	25386765	4956370340
25403	08:53:07.580	00:00:25.403	1525	-1024	-768	-1	-1	-1	-1	4	-1024	-768	-1	-1	-1	-1	4		0	0						Untertest1.avi	0	880	547	72	111				0	Content		-72	-111	25403390	4956386965
25420	08:53:07.597	00:00:25.420	1526	-1024	-768	-1	-1	-1	-1	4	-1024	-768	-1	-1	-1	-1	4		0	0						Untertest1.avi	0	880	547	72	111				0	Content		-72	-111	25420140	4956403715
25437	08:53:07.614	00:00:25.436	1527	-1024	-768	-1	-1	-1	-1	4	-1024	-768	-1	-1	-1	-1	4		0	0						Untertest1.avi	0	880	547	72	111				0	Content		-72	-111	25436762	4956420337
25453	08:53:07.630	00:00:25.453	1528	-1024	-768	-1	-1	-1	-1	4	-1024	-768	-1	-1	-1	-1	4		0	0						Untertest1.avi	0	880	547	72	111				0	Content		-72	-111	25453386	4956436961
25470	08:53:07.647	00:00:25.470	1529	-1024	-768	-1	-1	-1	-1	4	-1024	-768	-1	-1	-1	-1	4		0	0						Untertest1.avi	0	880	547	72	111				0	Content		-72	-111	25470010	4956453585
25487	08:53:07.664	00:00:25.487	1530	-1024	-768	-1	-1	-1	-1	4	-1024	-768	-1	-1	-1	-1	4		0	0						Untertest1.avi	0	880	547	72	111				0	Content		-72	-111	25487206	4956470781
25505	08:53:07.682	00:00:25.504	1531	-1024	-768	-1	-1	-1	-1	4	-1024	-768	-1	-1	-1	-1	4		0	0						Untertest1.avi	0	880	547	72	111				0	Content		-72	-111	25504583	4956488158
25522	08:53:07.699	00:00:25.521	1532	-1024	-768	-1	-1	-1	-1	4	-1024	-768	-1	-1	-1	-1	4		0	0						Untertest1.avi	0	880	547	72	111				0	Content		-72	-111	25521831	4956505406
25537	08:53:07.714	00:00:25.536	1533	-1024	-768	-1	-1	-1	-1	4	-1024	-768	-1	-1	-1	-1	4		0	0						Untertest1.avi	0	880	547	72	111				0	Content		-72	-111	25536635	4956520210
25553	08:53:07.730	00:00:25.553	1534	-1024	-768	-1	-1	-1	-1	4	-1024	-768	-1	-1	-1	-1	4		0	0						Untertest1.avi	0	880	547	72	111				0	Content		-72	-111	25553384	4956536959
25570	08:53:07.747	00:00:25.570	1535	-1024	-768	-1	-1	-1	-1	4	-1024	-768	-1	-1	-1	-1	4		0	0						Untertest1.avi	0	880	547	72	111				0	Content		-72	-111	25570009	4956553584
25587	08:53:07.764	00:00:25.586	1536	-1024	-768	-1	-1	-1	-1	4	-1024	-768	-1	-1	-1	-1	4		0	0						Untertest1.avi	0	880	547	72	111				0	Content		-72	-111	25586631	4956570206
25603	08:53:07.780	00:00:25.603	1537	-1024	-768	-1	-1	-1	-1	4	-1024	-768	-1	-1	-1	-1	4		0	0						Untertest1.avi	0	880	547	72	111				0	Content		-72	-111	25603255	4956586830
25620	08:53:07.797	00:00:25.619	1538	-1024	-768	-1	-1	-1	-1	4	-1024	-768	-1	-1	-1	-1	4		0	0						Untertest1.avi	0	880	547	72	111				0	Content		-72	-111	25619878	4956603453
25637	08:53:07.814	00:00:25.637	1539	-1024	-768	-1	-1	-1	-1	4	-1024	-768	-1	-1	-1	-1	4		0	0						Untertest1.avi	0	880	547	72	111				0	Content		-72	-111	25637071	4956620646
25654	08:53:07.831	00:00:25.654	1540	-1024	-768	-1	-1	-1	-1	4	-1024	-768	-1	-1	-1	-1	4		0	0						Untertest1.avi	0	880	547	72	111				0	Content		-72	-111	25654444	4956638019
25672	08:53:07.849	00:00:25.671	1541	-1024	-768	-1	-1	-1	-1	4	-1024	-768	-1	-1	-1	-1	4		0	0						Untertest1.avi	0	880	547	72	111				0	Content		-72	-111	25671707	4956655282
25687	08:53:07.864	00:00:25.686	1542	-1024	-768	-1	-1	-1	-1	4	-1024	-768	-1	-1	-1	-1	4		0	0						Untertest1.avi	0	880	547	72	111				0	Content		-72	-111	25686624	4956670199
25703	08:53:07.880	00:00:25.703	1543	-1024	-768	-1	-1	-1	-1	4	-1024	-768	-1	-1	-1	-1	4		0	0						Untertest1.avi	0	880	547	72	111				0	Content		-72	-111	25703250	4956686825
25720	08:53:07.897	00:00:25.719	1544	-1024	-768	-1	-1	-1	-1	4	-1024	-768	-1	-1	-1	-1	4		0	0						Untertest1.avi	0	880	547	72	111				0	Content		-72	-111	25719997	4956703572
25736	08:53:07.913	00:00:25.736	1545	-1024	-768	-1	-1	-1	-1	4	-1024	-768	-1	-1	-1	-1	4		0	0						Untertest1.avi	0	880	547	72	111				0	Content		-72	-111	25736495	4956720070
25753	08:53:07.930	00:00:25.753	1546	-1024	-768	-1	-1	-1	-1	4	-1024	-768	-1	-1	-1	-1	4		0	0						Untertest1.avi	0	880	547	72	111				0	Content		-72	-111	25753243	4956736818
25770	08:53:07.947	00:00:25.769	1547	-1024	-768	-1	-1	-1	-1	4	-1024	-768	-1	-1	-1	-1	4		0	0						Untertest1.avi	0	880	547	72	111				0	Content		-72	-111	25769866	4956753441
25787	08:53:07.964	00:00:25.786	1548	-1024	-768	-1	-1	-1	-1	4	-1024	-768	-1	-1	-1	-1	4		0	0						Untertest1.avi	0	880	547	72	111				0	Content		-72	-111	25786936	4956770511
25804	08:53:07.981	00:00:25.804	1549	-1024	-768	-1	-1	-1	-1	4	-1024	-768	-1	-1	-1	-1	4		0	0						Untertest1.avi	0	880	547	72	111				0	Content		-72	-111	25804311	4956787886
25822	08:53:07.999	00:00:25.821	1550	-1024	-768	-1	-1	-1	-1	4	-1024	-768	-1	-1	-1	-1	4		0	0						Untertest1.avi	0	880	547	72	111				0	Content		-72	-111	25821557	4956805132
25836	08:53:08.013	00:00:25.836	1551	-1024	-768	-1	-1	-1	-1	4	-1024	-768	-1	-1	-1	-1	4		0	0						Untertest1.avi	0	880	547	72	111				0	Content		-72	-111	25836485	4956820060
25853	08:53:08.030	00:00:25.853	1552	-1024	-768	-1	-1	-1	-1	4	-1024	-768	-1	-1	-1	-1	4		0	0						Untertest1.avi	0	880	547	72	111				0	Content		-72	-111	25853108	4956836683
25870	08:53:08.047	00:00:25.869	1553	-1024	-768	-1	-1	-1	-1	4	-1024	-768	-1	-1	-1	-1	4		0	0						Untertest1.avi	0	880	547	72	111				0	Content		-72	-111	25869859	4956853434
25886	08:53:08.063	00:00:25.886	1554	-1024	-768	-1	-1	-1	-1	4	-1024	-768	-1	-1	-1	-1	4		0	0						Untertest1.avi	0	880	547	72	111				0	Content		-72	-111	25886483	4956870058
25903	08:53:08.080	00:00:25.903	1555	-1024	-768	-1	-1	-1	-1	4	-1024	-768	-1	-1	-1	-1	4		0	0						Untertest1.avi	0	880	547	72	111				0	Content		-72	-111	25903106	4956886681
25920	08:53:08.097	00:00:25.919	1556	-1024	-768	-1	-1	-1	-1	4	-1024	-768	-1	-1	-1	-1	4		0	0						Untertest1.avi	0	880	547	72	111				0	Content		-72	-111	25919730	4956903305
25937	08:53:08.114	00:00:25.936	1557	-1024	-768	-1	-1	-1	-1	4	-1024	-768	-1	-1	-1	-1	4		0	0						Untertest1.avi	0	880	547	72	111				0	Content		-72	-111	25936925	4956920500
25954	08:53:08.131	00:00:25.954	1558	-1024	-768	-1	-1	-1	-1	4	-1024	-768	-1	-1	-1	-1	4		0	0						Untertest1.avi	0	880	547	72	111				0	Content		-72	-111	25954297	4956937872
25972	08:53:08.149	00:00:25.971	1559	-1024	-768	-1	-1	-1	-1	4	-1024	-768	-1	-1	-1	-1	4		0	0						Untertest1.avi	0	880	547	72	111				0	Content		-72	-111	25971545	4956955120
25986	08:53:08.163	00:00:25.986	1560	-1024	-768	-1	-1	-1	-1	4	-1024	-768	-1	-1	-1	-1	4		0	0						Untertest1.avi	0	880	547	72	111				0	Content		-72	-111	25986345	4956969920
26003	08:53:08.180	00:00:26.003	1561	-1024	-768	-1	-1	-1	-1	4	-1024	-768	-1	-1	-1	-1	4		0	0						Untertest1.avi	0	880	547	72	111				0	Content		-72	-111	26003095	4956986670
26020	08:53:08.197	00:00:26.019	1562	-1024	-768	-1	-1	-1	-1	4	-1024	-768	-1	-1	-1	-1	4		0	0						Untertest1.avi	0	880	547	72	111				0	Content		-72	-111	26019719	4957003294
26036	08:53:08.213	00:00:26.036	1563	-1024	-768	-1	-1	-1	-1	4	-1024	-768	-1	-1	-1	-1	4		0	0						Untertest1.avi	0	880	547	72	111				0	Content		-72	-111	26036340	4957019915
26053	08:53:08.230	00:00:26.052	1564	-1024	-768	-1	-1	-1	-1	4	-1024	-768	-1	-1	-1	-1	4		0	0						Untertest1.avi	0	880	547	72	111				0	Content		-72	-111	26052965	4957036540
26070	08:53:08.247	00:00:26.069	1565	-1024	-768	-1	-1	-1	-1	4	-1024	-768	-1	-1	-1	-1	4		0	0						Untertest1.avi	0	880	547	72	111				0	Content		-72	-111	26069588	4957053163
26087	08:53:08.264	00:00:26.086	1566	-1024	-768	-1	-1	-1	-1	4	-1024	-768	-1	-1	-1	-1	4		0	0						Untertest1.avi	0	880	547	72	111				0	Content		-72	-111	26086780	4957070355
26104	08:53:08.281	00:00:26.104	1567	-1024	-768	-1	-1	-1	-1	4	-1024	-768	-1	-1	-1	-1	4		0	0						Untertest1.avi	0	880	547	72	111				0	Content		-72	-111	26104156	4957087731
26121	08:53:08.298	00:00:26.121	1568	-1024	-768	-1	-1	-1	-1	4	-1024	-768	-1	-1	-1	-1	4		0	0						Untertest1.avi	0	880	547	72	111				0	Content		-72	-111	26121400	4957104975
26136	08:53:08.313	00:00:26.136	1569	-1024	-768	-1	-1	-1	-1	4	-1024	-768	-1	-1	-1	-1	4		0	0						Untertest1.avi	0	880	547	72	111				0	Content		-72	-111	26136206	4957119781
26153	08:53:08.330	00:00:26.152	1570	-1024	-768	-1	-1	-1	-1	4	-1024	-768	-1	-1	-1	-1	4		0	0						Untertest1.avi	0	880	547	72	111				0	Content		-72	-111	26152957	4957136532
26170	08:53:08.347	00:00:26.169	1571	-1024	-768	-1	-1	-1	-1	4	-1024	-768	-1	-1	-1	-1	4		0	0						Untertest1.avi	0	880	547	72	111				0	Content		-72	-111	26169580	4957153155
26186	08:53:08.363	00:00:26.186	1572	-1024	-768	-1	-1	-1	-1	4	-1024	-768	-1	-1	-1	-1	4		0	0						Untertest1.avi	0	880	547	72	111				0	Content		-72	-111	26186204	4957169779
26203	08:53:08.380	00:00:26.202	1573	-1024	-768	-1	-1	-1	-1	4	-1024	-768	-1	-1	-1	-1	4		0	0						Untertest1.avi	0	880	547	72	111				0	Content		-72	-111	26202825	4957186400
26220	08:53:08.397	00:00:26.219	1574	-1024	-768	-1	-1	-1	-1	4	-1024	-768	-1	-1	-1	-1	4		0	0						Untertest1.avi	0	880	547	72	111				0	Content		-72	-111	26219574	4957203149
26237	08:53:08.414	00:00:26.236	1575	-1024	-768	-1	-1	-1	-1	4	-1024	-768	-1	-1	-1	-1	4		0	0						Untertest1.avi	0	880	547	72	111				0	Content		-72	-111	26236641	4957220216
26254	08:53:08.431	00:00:26.254	1576	-1024	-768	-1	-1	-1	-1	4	-1024	-768	-1	-1	-1	-1	4		0	0						Untertest1.avi	0	880	547	72	111				0	Content		-72	-111	26254027	4957237602
26271	08:53:08.448	00:00:26.271	1577	-1024	-768	-1	-1	-1	-1	4	-1024	-768	-1	-1	-1	-1	4		0	0						Untertest1.avi	0	880	547	72	111				0	Content		-72	-111	26271390	4957254965
26286	08:53:08.463	00:00:26.286	1578	-1024	-768	-1	-1	-1	-1	4	-1024	-768	-1	-1	-1	-1	4		0	0						Untertest1.avi	0	880	547	72	111				0	Content		-72	-111	26286193	4957269768
26303	08:53:08.480	00:00:26.302	1579	-1024	-768	-1	-1	-1	-1	4	-1024	-768	-1	-1	-1	-1	4		0	0						Untertest1.avi	0	880	547	72	111				0	Content		-72	-111	26302816	4957286391
26320	08:53:08.497	00:00:26.319	1580	-1024	-768	-1	-1	-1	-1	4	-1024	-768	-1	-1	-1	-1	4		0	0						Untertest1.avi	0	880	547	72	111				0	Content		-72	-111	26319572	4957303147
26336	08:53:08.513	00:00:26.336	1581	-1024	-768	-1	-1	-1	-1	4	-1024	-768	-1	-1	-1	-1	4		0	0						Untertest1.avi	0	880	547	72	111				0	Content		-72	-111	26336192	4957319767
26353	08:53:08.530	00:00:26.352	1582	-1024	-768	-1	-1	-1	-1	4	-1024	-768	-1	-1	-1	-1	4		0	0						Untertest1.avi	0	880	547	72	111				0	Content		-72	-111	26352813	4957336388
26369	08:53:08.546	00:00:26.369	1583	-1024	-768	-1	-1	-1	-1	4	-1024	-768	-1	-1	-1	-1	4		0	0						Untertest1.avi	0	880	547	72	111				0	Content		-72	-111	26369437	4957353012
26387	08:53:08.564	00:00:26.386	1584	-1024	-768	-1	-1	-1	-1	4	-1024	-768	-1	-1	-1	-1	4		0	0						Untertest1.avi	0	880	547	72	111				0	Content		-72	-111	26386631	4957370206
26404	08:53:08.581	00:00:26.403	1585	-1024	-768	-1	-1	-1	-1	4	-1024	-768	-1	-1	-1	-1	4		0	0						Untertest1.avi	0	880	547	72	111				0	Content		-72	-111	26403879	4957387454
26421	08:53:08.598	00:00:26.421	1586	-1024	-768	-1	-1	-1	-1	4	-1024	-768	-1	-1	-1	-1	4		0	0						Untertest1.avi	0	880	547	72	111				0	Content		-72	-111	26421251	4957404826
26436	08:53:08.613	00:00:26.436	1587	-1024	-768	-1	-1	-1	-1	4	-1024	-768	-1	-1	-1	-1	4		0	0						Untertest1.avi	0	880	547	72	111				0	Content		-72	-111	26436055	4957419630
26453	08:53:08.630	00:00:26.452	1588	-1024	-768	-1	-1	-1	-1	4	-1024	-768	-1	-1	-1	-1	4		0	0						Untertest1.avi	0	880	547	72	111				0	Content		-72	-111	26452677	4957436252
26469	08:53:08.646	00:00:26.469	1589	-1024	-768	-1	-1	-1	-1	4	-1024	-768	-1	-1	-1	-1	4		0	0						Untertest1.avi	0	880	547	72	111				0	Content		-72	-111	26469427	4957453002
26486	08:53:08.663	00:00:26.486	1590	-1024	-768	-1	-1	-1	-1	4	-1024	-768	-1	-1	-1	-1	4		0	0						Untertest1.avi	0	880	547	72	111				0	Content		-72	-111	26486051	4957469626
26503	08:53:08.680	00:00:26.502	1591	-1024	-768	-1	-1	-1	-1	4	-1024	-768	-1	-1	-1	-1	4		0	0						Untertest1.avi	0	880	547	72	111				0	Content		-72	-111	26502673	4957486248
26519	08:53:08.696	00:00:26.519	1592	-1024	-768	-1	-1	-1	-1	4	-1024	-768	-1	-1	-1	-1	4		0	0						Untertest1.avi	0	880	547	72	111				0	Content		-72	-111	26519297	4957502872
26536	08:53:08.713	00:00:26.536	1593	-1024	-768	-1	-1	-1	-1	4	-1024	-768	-1	-1	-1	-1	4		0	0						Untertest1.avi	0	880	547	72	111				0	Content		-72	-111	26536491	4957520066
26554	08:53:08.731	00:00:26.553	1594	-1024	-768	-1	-1	-1	-1	4	-1024	-768	-1	-1	-1	-1	4		0	0						Untertest1.avi	0	880	547	72	111				0	Content		-72	-111	26553864	4957537439
26571	08:53:08.748	00:00:26.571	1595	-1024	-768	-1	-1	-1	-1	4	-1024	-768	-1	-1	-1	-1	4		0	0						Untertest1.avi	0	880	547	72	111				0	Content		-72	-111	26571110	4957554685
26586	08:53:08.763	00:00:26.585	1596	-1024	-768	-1	-1	-1	-1	4	-1024	-768	-1	-1	-1	-1	4		0	0						Untertest1.avi	0	880	547	72	111				0	Content		-72	-111	26585913	4957569488
26603	08:53:08.780	00:00:26.602	1597	-1024	-768	-1	-1	-1	-1	4	-1024	-768	-1	-1	-1	-1	4		0	0						Untertest1.avi	0	880	547	72	111				0	Content		-72	-111	26602663	4957586238
26619	08:53:08.796	00:00:26.619	1598	-1024	-768	-1	-1	-1	-1	4	-1024	-768	-1	-1	-1	-1	4		0	0						Untertest1.avi	0	880	547	72	111				0	Content		-72	-111	26619285	4957602860
26636	08:53:08.813	00:00:26.635	1599	-1024	-768	-1	-1	-1	-1	4	-1024	-768	-1	-1	-1	-1	4		0	0						Untertest1.avi	0	880	547	72	111				0	Content		-72	-111	26635910	4957619485
26653	08:53:08.830	00:00:26.652	1600	-1024	-768	-1	-1	-1	-1	4	-1024	-768	-1	-1	-1	-1	4		0	0						Untertest1.avi	0	880	547	72	111				0	Content		-72	-111	26652530	4957636105
26669	08:53:08.846	00:00:26.669	1601	-1024	-768	-1	-1	-1	-1	4	-1024	-768	-1	-1	-1	-1	4		0	0						Untertest1.avi	0	880	547	72	111				0	Content		-72	-111	26669152	4957652727
26686	08:53:08.863	00:00:26.686	1602	-1024	-768	-1	-1	-1	-1	4	-1024	-768	-1	-1	-1	-1	4		0	0						Untertest1.avi	0	880	547	72	111				0	Content		-72	-111	26686349	4957669924
26704	08:53:08.881	00:00:26.703	1603	-1024	-768	-1	-1	-1	-1	4	-1024	-768	-1	-1	-1	-1	4		0	0						Untertest1.avi	0	880	547	72	111				0	Content		-72	-111	26703724	4957687299
26721	08:53:08.898	00:00:26.720	1604	-1024	-768	-1	-1	-1	-1	4	-1024	-768	-1	-1	-1	-1	4		0	0						Untertest1.avi	0	880	547	72	111				0	Content		-72	-111	26720971	4957704546
26736	08:53:08.913	00:00:26.735	1605	-1024	-768	-1	-1	-1	-1	4	-1024	-768	-1	-1	-1	-1	4		0	0						Untertest1.avi	0	880	547	72	111				0	Content		-72	-111	26735903	4957719478
26753	08:53:08.930	00:00:26.752	1606	-1024	-768	-1	-1	-1	-1	4	-1024	-768	-1	-1	-1	-1	4		0	0						Untertest1.avi	0	880	547	72	111				0	Content		-72	-111	26752535	4957736110
26769	08:53:08.946	00:00:26.769	1607	-1024	-768	-1	-1	-1	-1	4	-1024	-768	-1	-1	-1	-1	4		0	0						Untertest1.avi	0	880	547	72	111				0	Content		-72	-111	26769273	4957752848
26786	08:53:08.963	00:00:26.785	1608	-1024	-768	-1	-1	-1	-1	4	-1024	-768	-1	-1	-1	-1	4		0	0						Untertest1.avi	0	880	547	72	111				0	Content		-72	-111	26785896	4957769471
26803	08:53:08.980	00:00:26.802	1609	-1024	-768	-1	-1	-1	-1	4	-1024	-768	-1	-1	-1	-1	4		0	0						Untertest1.avi	0	880	547	72	111				0	Content		-72	-111	26802527	4957786102
26819	08:53:08.996	00:00:26.819	1610	-1024	-768	-1	-1	-1	-1	4	-1024	-768	-1	-1	-1	-1	4		0	0						Untertest1.avi	0	880	547	72	111				0	Content		-72	-111	26819060	4957802635
26836	08:53:09.013	00:00:26.836	1611	-1024	-768	-1	-1	-1	-1	4	-1024	-768	-1	-1	-1	-1	4		0	0						Untertest1.avi	0	880	547	72	111				0	Content		-72	-111	26836144	4957819719
26853	08:53:09.030	00:00:26.852	1612	-1024	-768	-1	-1	-1	-1	4	-1024	-768	-1	-1	-1	-1	4		0	0						Untertest1.avi	0	880	547	72	111				0	Content		-72	-111	26852811	4957836386
26869	08:53:09.046	00:00:26.869	1613	-1024	-768	-1	-1	-1	-1	4	-1024	-768	-1	-1	-1	-1	4		0	0						Untertest1.avi	0	880	547	72	111				0	Content		-72	-111	26869479	4957853054
26887	08:53:09.064	00:00:26.886	1614	-1024	-768	-1	-1	-1	-1	4	-1024	-768	-1	-1	-1	-1	4		0	0						Untertest1.avi	0	880	547	72	111				0	Content		-72	-111	26886632	4957870207
26903	08:53:09.080	00:00:26.903	1615	-1024	-768	-1	-1	-1	-1	4	-1024	-768	-1	-1	-1	-1	4		0	0						Untertest1.avi	0	880	547	72	111				0	Content		-72	-111	26903300	4957886875
26920	08:53:09.097	00:00:26.919	1616	-1024	-768	-1	-1	-1	-1	4	-1024	-768	-1	-1	-1	-1	4		0	0						Untertest1.avi	0	880	547	72	111				0	Content		-72	-111	26919967	4957903542
26936	08:53:09.113	00:00:26.936	1617	-1024	-768	-1	-1	-1	-1	4	-1024	-768	-1	-1	-1	-1	4		0	0						Untertest1.avi	0	880	547	72	111				0	Content		-72	-111	26936201	4957919776
26953	08:53:09.130	00:00:26.952	1618	-1024	-768	-1	-1	-1	-1	4	-1024	-768	-1	-1	-1	-1	4		0	0						Untertest1.avi	0	880	547	72	111				0	Content		-72	-111	26952868	4957936443
26969	08:53:09.146	00:00:26.968	1619	-1024	-768	-1	-1	-1	-1	4	-1024	-768	-1	-1	-1	-1	4		0	0						Untertest1.avi	0	880	547	72	111				0	Content		-72	-111	26968933	4957952508
26986	08:53:09.163	00:00:26.985	1620	-1024	-768	-1	-1	-1	-1	4	-1024	-768	-1	-1	-1	-1	4		0	0						Untertest1.avi	0	880	547	72	111				0	Content		-72	-111	26985682	4957969257
27002	08:53:09.179	00:00:27.002	1621	-1024	-768	-1	-1	-1	-1	4	-1024	-768	-1	-1	-1	-1	4		0	0						Untertest1.avi	0	880	547	72	111				0	Content		-72	-111	27002334	4957985909
27019	08:53:09.196	00:00:27.019	1622	-1024	-768	-1	-1	-1	-1	4	-1024	-768	-1	-1	-1	-1	4		0	0						Untertest1.avi	0	880	547	72	111				0	Content		-72	-111	27019002	4958002577
27036	08:53:09.213	00:00:27.035	1623	-1024	-768	-1	-1	-1	-1	4	-1024	-768	-1	-1	-1	-1	4		0	0						Untertest1.avi	0	880	547	72	111				0	Content		-72	-111	27035654	4958019229
27052	08:53:09.229	00:00:27.052	1624	-1024	-768	-1	-1	-1	-1	4	-1024	-768	-1	-1	-1	-1	4		0	0						Untertest1.avi	0	880	547	72	111				0	Content		-72	-111	27052321	4958035896
27069	08:53:09.246	00:00:27.068	1625	-1024	-768	-1	-1	-1	-1	4	-1024	-768	-1	-1	-1	-1	4		0	0						Untertest1.avi	0	880	547	72	111				0	Content		-72	-111	27068941	4958052516
27086	08:53:09.263	00:00:27.085	1626	-1024	-768	-1	-1	-1	-1	4	-1024	-768	-1	-1	-1	-1	4		0	0						Untertest1.avi	0	880	547	72	111				0	Content		-72	-111	27085609	4958069184
27102	08:53:09.279	00:00:27.102	1627	-1024	-768	-1	-1	-1	-1	4	-1024	-768	-1	-1	-1	-1	4		0	0						Untertest1.avi	0	880	547	72	111				0	Content		-72	-111	27102276	4958085851
27119	08:53:09.296	00:00:27.118	1628	-1024	-768	-1	-1	-1	-1	4	-1024	-768	-1	-1	-1	-1	4		0	0						Untertest1.avi	0	880	547	72	111				0	Content		-72	-111	27118922	4958102497
27136	08:53:09.313	00:00:27.136	1629	-1024	-768	-1	-1	-1	-1	4	-1024	-768	-1	-1	-1	-1	4		0	0						Untertest1.avi	0	880	547	72	111				0	Content		-72	-111	27136045	4958119620
27153	08:53:09.330	00:00:27.153	1630	-1024	-768	-1	-1	-1	-1	4	-1024	-768	-1	-1	-1	-1	4		0	0						Untertest1.avi	0	880	547	72	111				0	Content		-72	-111	27153170	4958136745
27170	08:53:09.347	00:00:27.169	1631	-1024	-768	-1	-1	-1	-1	4	-1024	-768	-1	-1	-1	-1	4		0	0						Untertest1.avi	0	880	547	72	111				0	Content		-72	-111	27169838	4958153413
27187	08:53:09.364	00:00:27.186	1632	-1024	-768	-1	-1	-1	-1	4	-1024	-768	-1	-1	-1	-1	4		0	0						Untertest1.avi	0	880	547	72	111				0	Content		-72	-111	27186506	4958170081
27204	08:53:09.381	00:00:27.204	1633	-1024	-768	-1	-1	-1	-1	4	-1024	-768	-1	-1	-1	-1	4		0	0						Untertest1.avi	0	880	547	72	111				0	Content		-72	-111	27204040	4958187615
27219	08:53:09.396	00:00:27.218	1634	-1024	-768	-1	-1	-1	-1	4	-1024	-768	-1	-1	-1	-1	4		0	0						Untertest1.avi	0	880	547	72	111				0	Content		-72	-111	27218787	4958202362
27235	08:53:09.412	00:00:27.235	1635	-1024	-768	-1	-1	-1	-1	4	-1024	-768	-1	-1	-1	-1	4		0	0						Untertest1.avi	0	880	547	72	111				0	Content		-72	-111	27235474	4958219049
27252	08:53:09.429	00:00:27.252	1636	-1024	-768	-1	-1	-1	-1	4	-1024	-768	-1	-1	-1	-1	4		0	0						Untertest1.avi	0	880	547	72	111				0	Content		-72	-111	27252141	4958235716
27269	08:53:09.446	00:00:27.268	1637	-1024	-768	-1	-1	-1	-1	4	-1024	-768	-1	-1	-1	-1	4		0	0						Untertest1.avi	0	880	547	72	111				0	Content		-72	-111	27268806	4958252381
27285	08:53:09.462	00:00:27.285	1638	-1024	-768	-1	-1	-1	-1	4	-1024	-768	-1	-1	-1	-1	4		0	0						Untertest1.avi	0	880	547	72	111				0	Content		-72	-111	27285474	4958269049
27302	08:53:09.479	00:00:27.302	1639	-1024	-768	-1	-1	-1	-1	4	-1024	-768	-1	-1	-1	-1	4		0	0						Untertest1.avi	0	880	547	72	111				0	Content		-72	-111	27302212	4958285787
27319	08:53:09.496	00:00:27.318	1640	-1024	-768	-1	-1	-1	-1	4	-1024	-768	-1	-1	-1	-1	4		0	0						Untertest1.avi	0	880	547	72	111				0	Content		-72	-111	27318780	4958302355
27335	08:53:09.512	00:00:27.335	1641	-1024	-768	-1	-1	-1	-1	4	-1024	-768	-1	-1	-1	-1	4		0	0						Untertest1.avi	0	880	547	72	111				0	Content		-72	-111	27335418	4958318993
27352	08:53:09.529	00:00:27.352	1642	-1024	-768	-1	-1	-1	-1	4	-1024	-768	-1	-1	-1	-1	4		0	0						Untertest1.avi	0	880	547	72	111				0	Content		-72	-111	27352496	4958336071
27369	08:53:09.546	00:00:27.369	1643	-1024	-768	-1	-1	-1	-1	4	-1024	-768	-1	-1	-1	-1	4		0	0						Untertest1.avi	0	880	547	72	111				0	Content		-72	-111	27369164	4958352739
27386	08:53:09.563	00:00:27.385	1644	-1024	-768	-1	-1	-1	-1	4	-1024	-768	-1	-1	-1	-1	4		0	0						Untertest1.avi	0	880	547	72	111				0	Content		-72	-111	27385832	4958369407
27403	08:53:09.580	00:00:27.402	1645	-1024	-768	-1	-1	-1	-1	4	-1024	-768	-1	-1	-1	-1	4		0	0						Untertest1.avi	0	880	547	72	111				0	Content		-72	-111	27402980	4958386555
27420	08:53:09.597	00:00:27.419	1646	-1024	-768	-1	-1	-1	-1	4	-1024	-768	-1	-1	-1	-1	4		0	0						Untertest1.avi	0	880	547	72	111				0	Content		-72	-111	27419648	4958403223
27436	08:53:09.613	00:00:27.436	1647	-1024	-768	-1	-1	-1	-1	4	-1024	-768	-1	-1	-1	-1	4		0	0						Untertest1.avi	0	880	547	72	111				0	Content		-72	-111	27436316	4958419891
27454	08:53:09.631	00:00:27.453	1648	-1024	-768	-1	-1	-1	-1	4	-1024	-768	-1	-1	-1	-1	4		0	0						Untertest1.avi	0	880	547	72	111				0	Content		-72	-111	27453900	4958437475
27469	08:53:09.646	00:00:27.468	1649	-1024	-768	-1	-1	-1	-1	4	-1024	-768	-1	-1	-1	-1	4		0	0						Untertest1.avi	0	880	547	72	111				0	Content		-72	-111	27468648	4958452223
27485	08:53:09.662	00:00:27.485	1650	-1024	-768	-1	-1	-1	-1	4	-1024	-768	-1	-1	-1	-1	4		0	0						Untertest1.avi	0	880	547	72	111				0	Content		-72	-111	27485314	4958468889
27502	08:53:09.679	00:00:27.501	1651	-1024	-768	-1	-1	-1	-1	4	-1024	-768	-1	-1	-1	-1	4		0	0						Untertest1.avi	0	880	547	72	111				0	Content		-72	-111	27501981	4958485556
27519	08:53:09.696	00:00:27.518	1652	-1024	-768	-1	-1	-1	-1	4	-1024	-768	-1	-1	-1	-1	4		0	0						Untertest1.avi	0	880	547	72	111				0	Content		-72	-111	27518649	4958502224
27535	08:53:09.712	00:00:27.535	1653	-1024	-768	-1	-1	-1	-1	4	-1024	-768	-1	-1	-1	-1	4		0	0						Untertest1.avi	0	880	547	72	111				0	Content		-72	-111	27535268	4958518843
27552	08:53:09.729	00:00:27.552	1654	-1024	-768	-1	-1	-1	-1	4	-1024	-768	-1	-1	-1	-1	4		0	0						Untertest1.avi	0	880	547	72	111				0	Content		-72	-111	27552068	4958535643
27569	08:53:09.746	00:00:27.568	1655	-1024	-768	-1	-1	-1	-1	4	-1024	-768	-1	-1	-1	-1	4		0	0						Untertest1.avi	0	880	547	72	111				0	Content		-72	-111	27568665	4958552240
27585	08:53:09.762	00:00:27.585	1656	-1024	-768	-1	-1	-1	-1	4	-1024	-768	-1	-1	-1	-1	4		0	0						Untertest1.avi	0	880	547	72	111				0	Content		-72	-111	27585333	4958568908
27602	08:53:09.779	00:00:27.601	1657	-1024	-768	-1	-1	-1	-1	4	-1024	-768	-1	-1	-1	-1	4		0	0						Untertest1.avi	0	880	547	72	111				0	Content		-72	-111	27601884	4958585459
27619	08:53:09.796	00:00:27.619	1658	-1024	-768	-1	-1	-1	-1	4	-1024	-768	-1	-1	-1	-1	4		0	0						Untertest1.avi	0	880	547	72	111				0	Content		-72	-111	27619132	4958602707
27636	08:53:09.813	00:00:27.636	1659	-1024	-768	-1	-1	-1	-1	4	-1024	-768	-1	-1	-1	-1	4		0	0						Untertest1.avi	0	880	547	72	111				0	Content		-72	-111	27636215	4958619790
27653	08:53:09.830	00:00:27.652	1660	-1024	-768	-1	-1	-1	-1	4	-1024	-768	-1	-1	-1	-1	4		0	0						Untertest1.avi	0	880	547	72	111				0	Content		-72	-111	27652882	4958636457
27670	08:53:09.847	00:00:27.669	1661	-1024	-768	-1	-1	-1	-1	4	-1024	-768	-1	-1	-1	-1	4		0	0						Untertest1.avi	0	880	547	72	111				0	Content		-72	-111	27669550	4958653125
27686	08:53:09.863	00:00:27.685	1662	-1024	-768	-1	-1	-1	-1	4	-1024	-768	-1	-1	-1	-1	4		0	0						Untertest1.avi	0	880	547	72	111				0	Content		-72	-111	27685869	4958669444
27703	08:53:09.880	00:00:27.702	1663	-1024	-768	-1	-1	-1	-1	4	-1024	-768	-1	-1	-1	-1	4		0	0						Untertest1.avi	0	880	547	72	111				0	Content		-72	-111	27702536	4958686111
27719	08:53:09.896	00:00:27.719	1664	-1024	-768	-1	-1	-1	-1	4	-1024	-768	-1	-1	-1	-1	4		0	0						Untertest1.avi	0	880	547	72	111				0	Content		-72	-111	27719204	4958702779
27735	08:53:09.912	00:00:27.735	1665	-1024	-768	-1	-1	-1	-1	4	-1024	-768	-1	-1	-1	-1	4		0	0						Untertest1.avi	0	880	547	72	111				0	Content		-72	-111	27735126	4958718701
27752	08:53:09.929	00:00:27.751	1666	-1024	-768	-1	-1	-1	-1	4	-1024	-768	-1	-1	-1	-1	4		0	0						Untertest1.avi	0	880	547	72	111				0	Content		-72	-111	27751749	4958735324
27768	08:53:09.945	00:00:27.768	1667	-1024	-768	-1	-1	-1	-1	4	-1024	-768	-1	-1	-1	-1	4		0	0						Untertest1.avi	0	880	547	72	111				0	Content		-72	-111	27768496	4958752071
27785	08:53:09.962	00:00:27.785	1668	-1024	-768	-1	-1	-1	-1	4	-1024	-768	-1	-1	-1	-1	4		0	0						Untertest1.avi	0	880	547	72	111				0	Content		-72	-111	27785121	4958768696
27802	08:53:09.979	00:00:27.801	1669	-1024	-768	-1	-1	-1	-1	4	-1024	-768	-1	-1	-1	-1	4		0	0						Untertest1.avi	0	880	547	72	111				0	Content		-72	-111	27801788	4958785363
27818	08:53:09.995	00:00:27.818	1670	-1024	-768	-1	-1	-1	-1	4	-1024	-768	-1	-1	-1	-1	4		0	0						Untertest1.avi	0	880	547	72	111				0	Content		-72	-111	27818454	4958802029
27835	08:53:10.012	00:00:27.835	1671	-1024	-768	-1	-1	-1	-1	4	-1024	-768	-1	-1	-1	-1	4		0	0						Untertest1.avi	0	880	547	72	111				0	Content		-72	-111	27835122	4958818697
27852	08:53:10.029	00:00:27.851	1672	-1024	-768	-1	-1	-1	-1	4	-1024	-768	-1	-1	-1	-1	4		0	0						Untertest1.avi	0	880	547	72	111				0	Content		-72	-111	27851953	4958835528
27869	08:53:10.046	00:00:27.868	1673	-1024	-768	-1	-1	-1	-1	4	-1024	-768	-1	-1	-1	-1	4		0	0						Untertest1.avi	0	880	547	72	111				0	Content		-72	-111	27868621	4958852196
27885	08:53:10.062	00:00:27.885	1674	-1024	-768	-1	-1	-1	-1	4	-1024	-768	-1	-1	-1	-1	4		0	0						Untertest1.avi	0	880	547	72	111				0	Content		-72	-111	27885289	4958868864
27902	08:53:10.079	00:00:27.902	1675	-1024	-768	-1	-1	-1	-1	4	-1024	-768	-1	-1	-1	-1	4		0	0						Untertest1.avi	0	880	547	72	111				0	Content		-72	-111	27902239	4958885814
27920	08:53:10.097	00:00:27.919	1676	-1024	-768	-1	-1	-1	-1	4	-1024	-768	-1	-1	-1	-1	4		0	0						Untertest1.avi	0	880	547	72	111				0	Content		-72	-111	27919612	4958903187
27936	08:53:10.113	00:00:27.935	1677	-1024	-768	-1	-1	-1	-1	4	-1024	-768	-1	-1	-1	-1	4		0	0						Untertest1.avi	0	880	547	72	111				0	Content		-72	-111	27935862	4958919437
27953	08:53:10.130	00:00:27.952	1678	-1024	-768	-1	-1	-1	-1	4	-1024	-768	-1	-1	-1	-1	4		0	0						Untertest1.avi	0	880	547	72	111				0	Content		-72	-111	27952529	4958936104
27969	08:53:10.146	00:00:27.969	1679	-1024	-768	-1	-1	-1	-1	4	-1024	-768	-1	-1	-1	-1	4		0	0						Untertest1.avi	0	880	547	72	111				0	Content		-72	-111	27969197	4958952772
27986	08:53:10.163	00:00:27.985	1680	-1024	-768	-1	-1	-1	-1	4	-1024	-768	-1	-1	-1	-1	4		0	0						Untertest1.avi	0	880	547	72	111				0	Content		-72	-111	27985587	4958969162
28002	08:53:10.179	00:00:28.002	1681	-1024	-768	-1	-1	-1	-1	4	-1024	-768	-1	-1	-1	-1	4		0	0						Untertest1.avi	0	880	547	72	111				0	Content		-72	-111	28002254	4958985829
28019	08:53:10.196	00:00:28.018	1682	-1024	-768	-1	-1	-1	-1	4	-1024	-768	-1	-1	-1	-1	4		0	0						Untertest1.avi	0	880	547	72	111				0	Content		-72	-111	28018922	4959002497
28035	08:53:10.212	00:00:28.035	1683	-1024	-768	-1	-1	-1	-1	4	-1024	-768	-1	-1	-1	-1	4		0	0						Untertest1.avi	0	880	547	72	111				0	Content		-72	-111	28035266	4959018841
28052	08:53:10.229	00:00:28.051	1684	-1024	-768	-1	-1	-1	-1	4	-1024	-768	-1	-1	-1	-1	4		0	0						Untertest1.avi	0	880	547	72	111				0	Content		-72	-111	28051933	4959035508
28068	08:53:10.245	00:00:28.068	1685	-1024	-768	-1	-1	-1	-1	4	-1024	-768	-1	-1	-1	-1	4		0	0						Untertest1.avi	0	880	547	72	111				0	Content		-72	-111	28068235	4959051810
28085	08:53:10.262	00:00:28.085	1686	-1024	-768	-1	-1	-1	-1	4	-1024	-768	-1	-1	-1	-1	4		0	0						Untertest1.avi	0	880	547	72	111				0	Content		-72	-111	28085036	4959068611
28102	08:53:10.279	00:00:28.101	1687	-1024	-768	-1	-1	-1	-1	4	-1024	-768	-1	-1	-1	-1	4		0	0						Untertest1.avi	0	880	547	72	111				0	Content		-72	-111	28101633	4959085208
28118	08:53:10.295	00:00:28.118	1688	-1024	-768	-1	-1	-1	-1	4	-1024	-768	-1	-1	-1	-1	4		0	0						Untertest1.avi	0	880	547	72	111				0	Content		-72	-111	28118301	4959101876
28135	08:53:10.312	00:00:28.135	1689	-1024	-768	-1	-1	-1	-1	4	-1024	-768	-1	-1	-1	-1	4		0	0						Untertest1.avi	0	880	547	72	111				0	Content		-72	-111	28135203	4959118778
28152	08:53:10.329	00:00:28.151	1690	-1024	-768	-1	-1	-1	-1	4	-1024	-768	-1	-1	-1	-1	4		0	0						Untertest1.avi	0	880	547	72	111				0	Content		-72	-111	28151870	4959135445
28169	08:53:10.346	00:00:28.168	1691	-1024	-768	-1	-1	-1	-1	4	-1024	-768	-1	-1	-1	-1	4		0	0						Untertest1.avi	0	880	547	72	111				0	Content		-72	-111	28168824	4959152399
28185	08:53:10.362	00:00:28.185	1692	-1024	-768	-1	-1	-1	-1	4	-1024	-768	-1	-1	-1	-1	4		0	0						Untertest1.avi	0	880	547	72	111				0	Content		-72	-111	28185492	4959169067
28202	08:53:10.379	00:00:28.202	1693	-1024	-768	-1	-1	-1	-1	4	-1024	-768	-1	-1	-1	-1	4		0	0						Untertest1.avi	0	880	547	72	111				0	Content		-72	-111	28202159	4959185734
28219	08:53:10.396	00:00:28.219	1694	-1024	-768	-1	-1	-1	-1	4	-1024	-768	-1	-1	-1	-1	4		0	0						Untertest1.avi	0	880	547	72	111				0	Content		-72	-111	28219351	4959202926
28237	08:53:10.414	00:00:28.236	1695	-1024	-768	-1	-1	-1	-1	4	-1024	-768	-1	-1	-1	-1	4		0	0						Untertest1.avi	0	880	547	72	111				0	Content		-72	-111	28236721	4959220296
28253	08:53:10.430	00:00:28.252	1696	-1024	-768	-1	-1	-1	-1	4	-1024	-768	-1	-1	-1	-1	4		0	0						Untertest1.avi	0	880	547	72	111				0	Content		-72	-111	28252763	4959236338
28269	08:53:10.446	00:00:28.269	1697	-1024	-768	-1	-1	-1	-1	4	-1024	-768	-1	-1	-1	-1	4		0	0						Untertest1.avi	0	880	547	72	111				0	Content		-72	-111	28269431	4959253006
28286	08:53:10.463	00:00:28.286	1698	-1024	-768	-1	-1	-1	-1	4	-1024	-768	-1	-1	-1	-1	4		0	0						Untertest1.avi	0	880	547	72	111				0	Content		-72	-111	28286099	4959269674
28302	08:53:10.479	00:00:28.301	1699	-1024	-768	-1	-1	-1	-1	4	-1024	-768	-1	-1	-1	-1	4		0	0						Untertest1.avi	0	880	547	72	111				0	Content		-72	-111	28301512	4959285087
28318	08:53:10.495	00:00:28.318	1700	-1024	-768	-1	-1	-1	-1	4	-1024	-768	-1	-1	-1	-1	4		0	0						Untertest1.avi	0	880	547	72	111				0	Content		-72	-111	28318095	4959301670
28335	08:53:10.512	00:00:28.334	1701	-1024	-768	-1	-1	-1	-1	4	-1024	-768	-1	-1	-1	-1	4		0	0						Untertest1.avi	0	880	547	72	111				0	Content		-72	-111	28334786	4959318361
28351	08:53:10.528	00:00:28.351	1702	-1024	-768	-1	-1	-1	-1	4	-1024	-768	-1	-1	-1	-1	4		0	0						Untertest1.avi	0	880	547	72	111				0	Content		-72	-111	28351453	4959335028
28368	08:53:10.545	00:00:28.368	1703	-1024	-768	-1	-1	-1	-1	4	-1024	-768	-1	-1	-1	-1	4		0	0						Untertest1.avi	0	880	547	72	111				0	Content		-72	-111	28368090	4959351665
28385	08:53:10.562	00:00:28.384	1704	-1024	-768	-1	-1	-1	-1	4	-1024	-768	-1	-1	-1	-1	4		0	0						Untertest1.avi	0	880	547	72	111				0	Content		-72	-111	28384725	4959368300
28402	08:53:10.579	00:00:28.401	1705	-1024	-768	-1	-1	-1	-1	4	-1024	-768	-1	-1	-1	-1	4		0	0						Untertest1.avi	0	880	547	72	111				0	Content		-72	-111	28401804	4959385379
28418	08:53:10.595	00:00:28.418	1706	-1024	-768	-1	-1	-1	-1	4	-1024	-768	-1	-1	-1	-1	4		0	0						Untertest1.avi	0	880	547	72	111				0	Content		-72	-111	28418472	4959402047
28435	08:53:10.612	00:00:28.435	1707	-1024	-768	-1	-1	-1	-1	4	-1024	-768	-1	-1	-1	-1	4		0	0						Untertest1.avi	0	880	547	72	111				0	Content		-72	-111	28435140	4959418715
28452	08:53:10.629	00:00:28.452	1708	-1024	-768	-1	-1	-1	-1	4	-1024	-768	-1	-1	-1	-1	4		0	0						Untertest1.avi	0	880	547	72	111				0	Content		-72	-111	28452287	4959435862
28469	08:53:10.646	00:00:28.468	1709	-1024	-768	-1	-1	-1	-1	4	-1024	-768	-1	-1	-1	-1	4		0	0						Untertest1.avi	0	880	547	72	111				0	Content		-72	-111	28468955	4959452530
28486	08:53:10.663	00:00:28.485	1710	-1024	-768	-1	-1	-1	-1	4	-1024	-768	-1	-1	-1	-1	4		0	0						Untertest1.avi	0	880	547	72	111				0	Content		-72	-111	28485623	4959469198
28503	08:53:10.680	00:00:28.503	1711	-1024	-768	-1	-1	-1	-1	4	-1024	-768	-1	-1	-1	-1	4		0	0						Untertest1.avi	0	880	547	72	111				0	Content		-72	-111	28503207	4959486782
28518	08:53:10.695	00:00:28.518	1712	-1024	-768	-1	-1	-1	-1	4	-1024	-768	-1	-1	-1	-1	4		0	0						Untertest1.avi	0	880	547	72	111				0	Content		-72	-111	28518080	4959501655
28535	08:53:10.712	00:00:28.534	1713	-1024	-768	-1	-1	-1	-1	4	-1024	-768	-1	-1	-1	-1	4		0	0						Untertest1.avi	0	880	547	72	111				0	Content		-72	-111	28534577	4959518152
28551	08:53:10.728	00:00:28.551	1714	-1024	-768	-1	-1	-1	-1	4	-1024	-768	-1	-1	-1	-1	4		0	0						Untertest1.avi	0	880	547	72	111				0	Content		-72	-111	28551292	4959534867
28568	08:53:10.745	00:00:28.567	1715	-1024	-768	-1	-1	-1	-1	4	-1024	-768	-1	-1	-1	-1	4		0	0						Untertest1.avi	0	880	547	72	111				0	Content		-72	-111	28567960	4959551535
28585	08:53:10.762	00:00:28.584	1716	-1024	-768	-1	-1	-1	-1	4	-1024	-768	-1	-1	-1	-1	4		0	0						Untertest1.avi	0	880	547	72	111				0	Content		-72	-111	28584633	4959568208
28601	08:53:10.778	00:00:28.601	1717	-1024	-768	-1	-1	-1	-1	4	-1024	-768	-1	-1	-1	-1	4		0	0						Untertest1.avi	0	880	547	72	111				0	Content		-72	-111	28601324	4959584899
28618	08:53:10.795	00:00:28.618	1718	-1024	-768	-1	-1	-1	-1	4	-1024	-768	-1	-1	-1	-1	4		0	0						Untertest1.avi	0	880	547	72	111				0	Content		-72	-111	28618073	4959601648
28635	08:53:10.812	00:00:28.634	1719	-1024	-768	-1	-1	-1	-1	4	-1024	-768	-1	-1	-1	-1	4		0	0						Untertest1.avi	0	880	547	72	111				0	Content		-72	-111	28634741	4959618316
28651	08:53:10.828	00:00:28.651	1720	1215,186	665,1382	0,5224504	0,6136952	433,6692	3,896077	0	-1024	-768	-1	-1	-1	-1	4	16	1215	665						Untertest1.avi	0	880	547	72	111	1145	539	183	0	Content		1143	554	28651449	4959635024
28668	08:53:10.845	00:00:28.668	1721	1214,121	656,5304	0,5250203	0,6149171	441,5991	4,069791	0	-1024	-768	-1	-1	-1	-1	4	16	1214	657						Untertest1.avi	0	880	547	72	111	1145	539	183	0	Content		1142	546	28668319	4959651894
28685	08:53:10.862	00:00:28.684	1722	-1024	-768	-1	-1	-1	-1	4	-1024	-768	-1	-1	-1	-1	4	16	0	0						Untertest1.avi	0	880	547	72	111	1145	539	183	0	Content		-72	-111	28684692	4959668267
28701	08:53:10.878	00:00:28.701	1723	-1024	-768	-1	-1	-1	-1	4	-1024	-768	-1	-1	-1	-1	4	16	0	0						Untertest1.avi	0	880	547	72	111	1145	539	183	0	Content		-72	-111	28701317	4959684892
28718	08:53:10.895	00:00:28.718	1724	-1024	-768	-1	-1	-1	-1	4	-1024	-768	-1	-1	-1	-1	4	16	0	0						Untertest1.avi	0	880	547	72	111	1145	539	183	0	Content		-72	-111	28718002	4959701577
28735	08:53:10.912	00:00:28.734	1725	-1024	-768	-1	-1	-1	-1	4	-1024	-768	-1	-1	-1	-1	4	16	0	0						Untertest1.avi	0	880	547	72	111	1145	539	183	0	Content		-72	-111	28734670	4959718245
28751	08:53:10.928	00:00:28.751	1726	1219,423	643,033	0,524658	0,6129995	443,0457	4,06253	0	-1024	-768	-1	-1	-1	-1	4	16	1219	643						Untertest1.avi	0	880	547	72	111	1145	539	183	0	Content		1147	532	28751312	4959734887
28768	08:53:10.945	00:00:28.767	1727	-1024	-768	-1	-1	-1	-1	4	-1024	-768	-1	-1	-1	-1	4	16	0	0						Untertest1.avi	0	880	547	72	111	1145	539	183	0	Content		-72	-111	28767936	4959751511
28785	08:53:10.962	00:00:28.784	1728	-1024	-768	-1	-1	-1	-1	4	-1024	-768	-1	-1	-1	-1	4	16	0	0						Untertest1.avi	0	880	547	72	111	1145	539	183	0	Content		-72	-111	28784684	4959768259
28801	08:53:10.978	00:00:28.801	1729	-1024	-768	-1	-1	-1	-1	4	-1024	-768	-1	-1	-1	-1	4	16	0	0						Untertest1.avi	0	880	547	72	111	1145	539	183	0	Content		-72	-111	28801370	4959784945
28818	08:53:10.995	00:00:28.818	1730	-1024	-768	-1	-1	-1	-1	4	-1024	-768	-1	-1	-1	-1	4	16	0	0						Untertest1.avi	0	880	547	72	111	1145	539	183	0	Content		-72	-111	28818038	4959801613
28835	08:53:11.012	00:00:28.834	1731	1150,079	560,4612	0,5257415	0,611995	443,9453	4,096288	0	1296,398	556,8568	0,3878785	0,6651126	440,9453	3,942138	0	17	1223	559						Untertest1.avi	0	880	547	72	111	1150	447	550	0	Content		1151	448	28834680	4959818255
28851	08:53:11.028	00:00:28.851	1732	-1024	-768	-1	-1	-1	-1	4	-1024	-768	-1	-1	-1	-1	4	17	0	0						Untertest1.avi	0	880	547	72	111	1150	447	550	0	Content		-72	-111	28851177	4959834752
28868	08:53:11.045	00:00:28.867	1733	1140,357	563,6295	0,5258638	0,6127513	442,0983	4,108078	0	1290,617	560,8599	0,388752	0,6661896	441,9614	4,02911	0	17	1215	562						Untertest1.avi	0	880	547	72	111	1150	447	550	0	Content		1143	451	28867800	4959851375
28884	08:53:11.061	00:00:28.884	1734	-1024	-768	-1	-1	-1	-1	4	-1024	-768	-1	-1	-1	-1	4	17	0	0						Untertest1.avi	0	880	547	72	111	1150	447	550	0	Content		-72	-111	28884427	4959868002
28901	08:53:11.078	00:00:28.901	1735	1149,683	558,879	0,5285416	0,613839	446,227	4,120788	0	1293,636	559,9434	0,3906457	0,6675634	443,9628	3,976561	0	17	1222	559						Untertest1.avi	0	880	547	72	111	1150	447	550	0	Content		1150	448	28901174	4959884749
28918	08:53:11.095	00:00:28.917	1736	-1024	-768	-1	-1	-1	-1	4	-1024	-768	-1	-1	-1	-1	4	17	0	0						Untertest1.avi	0	880	547	72	111	1150	447	550	0	Content		-72	-111	28917801	4959901376
28934	08:53:11.111	00:00:28.934	1737	-1024	-768	-1	-1	-1	-1	4	1293,447	558,1314	0,3927834	0,6683207	444,8532	3,98858	0	17	1293	558						Untertest1.avi	0	880	547	72	111	1150	447	550	0	Content		1221	447	28934421	4959917996
28951	08:53:11.128	00:00:28.951	1738	-1024	-768	-1	-1	-1	-1	4	-1024	-768	-1	-1	-1	-1	4	17	0	0						Untertest1.avi	0	880	547	72	111	1150	447	550	0	Content		-72	-111	28951042	4959934617
28968	08:53:11.145	00:00:28.967	1739	-1024	-768	-1	-1	-1	-1	4	-1024	-768	-1	-1	-1	-1	4	17	0	0						Untertest1.avi	0	880	547	72	111	1150	447	550	0	Content		-72	-111	28967791	4959951366
28984	08:53:11.161	00:00:28.984	1740	-1024	-768	-1	-1	-1	-1	4	-1024	-768	-1	-1	-1	-1	4	17	0	0						Untertest1.avi	0	880	547	72	111	1150	447	550	0	Content		-72	-111	28984415	4959967990
29001	08:53:11.178	00:00:29.001	1741	-1024	-768	-1	-1	-1	-1	4	-1024	-768	-1	-1	-1	-1	4	17	0	0						Untertest1.avi	0	880	547	72	111	1150	447	550	0	Content		-72	-111	29001082	4959984657
29018	08:53:11.195	00:00:29.017	1742	-1024	-768	-1	-1	-1	-1	4	1295,76	547,5421	0,3942908	0,6693202	442,5277	3,927926	0	17	1296	548						Untertest1.avi	0	880	547	72	111	1150	447	550	0	Content		1224	437	29017663	4960001238
29034	08:53:11.211	00:00:29.034	1743	-1024	-768	-1	-1	-1	-1	4	-1024	-768	-1	-1	-1	-1	4	17	0	0						Untertest1.avi	0	880	547	72	111	1150	447	550	0	Content		-72	-111	29034415	4960017990
29051	08:53:11.228	00:00:29.051	1744	-1024	-768	-1	-1	-1	-1	4	-1024	-768	-1	-1	-1	-1	4	17	0	0						Untertest1.avi	0	880	547	72	111	1150	447	550	0	Content		-72	-111	29051036	4960034611
29068	08:53:11.245	00:00:29.067	1745	-1024	-768	-1	-1	-1	-1	4	-1024	-768	-1	-1	-1	-1	4	17	0	0						Untertest1.avi	0	880	547	72	111	1150	447	550	0	Content		-72	-111	29067659	4960051234
29084	08:53:11.261	00:00:29.084	1746	-1024	-768	-1	-1	-1	-1	4	-1024	-768	-1	-1	-1	-1	4	17	0	0						Untertest1.avi	0	880	547	72	111	1150	447	550	0	Content		-72	-111	29084327	4960067902
29101	08:53:11.278	00:00:29.100	1747	1174,969	565,2133	0,5338668	0,6235143	441,849	3,973871	0	1301,352	569,6243	0,3957975	0,6732478	443,5534	3,981153	0	17	1238	567						Untertest1.avi	0	880	547	72	111	1150	447	550	0	Content		1166	456	29100904	4960084479
29118	08:53:11.295	00:00:29.117	1748	1061,297	561,0564	0,5315804	0,6268018	441,8491	4,141449	3	1041,25	566,5438	0,5332544	0,6268151	435,0981	4,079372	1	17	1041	567						Untertest1.avi	0	880	547	72	111	1150	447	550	0	Content		969	456	29117652	4960101227
29134	08:53:11.311	00:00:29.134	1749	1175,23	562,4797	0,535342	0,6275429	443,6873	4,028903	0	1287,002	568,0801	0,3952296	0,6756161	438,1123	3,937002	0	17	1231	565						Untertest1.avi	0	880	547	72	111	1150	447	550	0	Content		1159	454	29134401	4960117976
29151	08:53:11.328	00:00:29.151	1750	-1024	-768	-1	-1	-1	-1	4	-1024	-768	-1	-1	-1	-1	4	17	0	0						Untertest1.avi	0	880	547	72	111	1150	447	550	0	Content		-72	-111	29151120	4960134695
29168	08:53:11.345	00:00:29.167	1751	-1024	-768	-1	-1	-1	-1	4	-1024	-768	-1	-1	-1	-1	4	17	0	0						Untertest1.avi	0	880	547	72	111	1150	447	550	0	Content		-72	-111	29167788	4960151363
29184	08:53:11.361	00:00:29.184	1752	-1024	-768	-1	-1	-1	-1	4	-1024	-768	-1	-1	-1	-1	4	17	0	0						Untertest1.avi	0	880	547	72	111	1150	447	550	0	Content		-72	-111	29184476	4960168051
29201	08:53:11.378	00:00:29.201	1753	-1024	-768	-1	-1	-1	-1	4	-1024	-768	-1	-1	-1	-1	4	17	0	0						Untertest1.avi	0	880	547	72	111	1150	447	550	0	Content		-72	-111	29201037	4960184612
29218	08:53:11.395	00:00:29.217	1754	-1024	-768	-1	-1	-1	-1	4	-1024	-768	-1	-1	-1	-1	4	17	0	0						Untertest1.avi	0	880	547	72	111	1150	447	550	0	Content		-72	-111	29217705	4960201280
29234	08:53:11.411	00:00:29.234	1755	1170,56	537,3656	0,5429901	0,6234852	441,3404	4,143388	0	1295,596	530,1168	0,4040276	0,667818	443,6181	4,13336	0	17	1233	534						Untertest1.avi	0	880	547	72	111	1150	447	550	0	Content		1161	423	29234476	4960218051
29251	08:53:11.428	00:00:29.251	1756	1128,699	535,1194	0,5421654	0,6234121	435,8612	4,086495	0	1299,375	519,5704	0,4048258	0,6675274	443,611	4,120529	0	17	1214	527						Untertest1.avi	0	880	547	72	111	1150	447	550	0	Content		1142	416	29251100	4960234675
29268	08:53:11.445	00:00:29.267	1757	1114,868	541,3162	0,5422803	0,6234639	435,9336	4,117711	0	1304,131	530,7399	0,404977	0,6675079	443,6401	4,145743	0	17	1210	536						Untertest1.avi	0	880	547	72	111	1150	447	550	0	Content		1138	425	29267725	4960251300
29284	08:53:11.461	00:00:29.284	1758	1119,711	543,1584	0,5417667	0,6241792	435,6698	4,085938	0	1294,778	533,6544	0,404559	0,6685485	443,6074	4,151173	0	17	1207	538						Untertest1.avi	0	880	547	72	111	1150	447	550	0	Content		1135	427	29284350	4960267925
29301	08:53:11.478	00:00:29.300	1759	1117,174	546,683	0,5407698	0,6250073	435,5813	4,124191	0	1298,306	526,6772	0,403672	0,6703451	443,117	4,151413	0	17	1208	537						Untertest1.avi	0	880	547	72	111	1150	447	550	0	Content		1136	426	29300974	4960284549
29318	08:53:11.495	00:00:29.317	1760	1124,484	544,4967	0,5396296	0,6260967	435,1996	4,168278	0	1294,502	531,3383	0,4026785	0,6722182	443,1183	4,140353	0	17	1209	538						Untertest1.avi	0	880	547	72	111	1150	447	550	0	Content		1137	427	29317601	4960301176
29334	08:53:11.511	00:00:29.334	1761	1113,703	545,363	0,5384147	0,6265368	434,708	4,135348	0	1297,82	528,4011	0,4016885	0,673361	442,788	4,184369	0	17	1206	537						Untertest1.avi	0	880	547	72	111	1150	447	550	0	Content		1134	426	29334350	4960317925
29351	08:53:11.528	00:00:29.350	1762	1132,621	544,1765	0,5374295	0,6262385	434,7477	4,119546	0	1317,2	531,3418	0,4006547	0,6727869	442,7747	4,110886	0	17	1225	538						Untertest1.avi	0	880	547	72	111	1150	447	550	0	Content		1153	427	29350974	4960334549
29368	08:53:11.545	00:00:29.367	1763	1130,597	543,9997	0,5364568	0,6256547	434,4189	4,175766	0	1296	534,5629	0,3996767	0,6716582	442,6446	4,162473	0	17	1213	539						Untertest1.avi	0	880	547	72	111	1150	447	550	0	Content		1141	428	29367726	4960351301
29384	08:53:11.561	00:00:29.384	1764	1175,086	566,0309	0,5386291	0,6251676	443,436	4,23249	0	1265,862	554,2082	0,3992652	0,6710892	442,4478	4,192108	0	18	1220	560						Untertest1.avi	0	880	547	72	111	987	536	100	0	Content		1148	449	29384350	4960367925
29401	08:53:11.578	00:00:29.400	1765	1112,628	595,9216	0,5367517	0,6254116	436,784	4,166404	0	1197,181	594,2854	0,3995525	0,670798	441,8788	4,17665	0	18	1155	595						Untertest1.avi	0	880	547	72	111	987	536	100	0	Content		1083	484	29400977	4960384552
29418	08:53:11.595	00:00:29.417	1766	-1024	-768	-1	-1	-1	-1	4	1119,351	623,8694	0,4003503	0,6707466	441,68	4,156743	0	18	1119	624						Untertest1.avi	0	880	547	72	111	987	536	100	0	Content		1047	513	29417599	4960401174
29434	08:53:11.611	00:00:29.434	1767	975,8348	680,539	0,5362988	0,6259304	434,0875	4,160879	0	1022,217	658,4637	0,4015631	0,6705624	441,6842	4,215506	0	18	999	670						Untertest1.avi	0	880	547	72	111	987	536	100	0	Content		927	559	29434265	4960417840
29451	08:53:11.628	00:00:29.450	1768	966,4398	715,9386	0,5363254	0,6253387	434,0875	4,065618	0	936,8566	698,458	0,4030029	0,6703303	441,8684	4,218256	0	18	952	707						Untertest1.avi	0	880	547	72	111	987	536	100	0	Content		880	596	29450850	4960434425
29467	08:53:11.644	00:00:29.467	1769	-1024	-768	-1	-1	-1	-1	4	680,4947	722,0399	0,4001516	0,6698952	454,1961	4,363113	0	18	680	722						Untertest1.avi	0	880	547	72	111	987	536	100	0	Content		608	611	29467476	4960451051
29484	08:53:11.661	00:00:29.484	1770	-1024	-768	-1	-1	-1	-1	4	-1024	-768	-1	-1	-1	-1	4		0	0						Untertest1.avi	0	880	547	72	111				0	Content		-72	-111	29484265	4960467840
29501	08:53:11.678	00:00:29.500	1771	-1024	-768	-1	-1	-1	-1	4	-1024	-768	-1	-1	-1	-1	4		0	0						Untertest1.avi	0	880	547	72	111				0	Content		-72	-111	29500848	4960484423
29517	08:53:11.694	00:00:29.517	1772	-1024	-768	-1	-1	-1	-1	4	-1024	-768	-1	-1	-1	-1	4		0	0						Untertest1.avi	0	880	547	72	111				0	Content		-72	-111	29517471	4960501046
29534	08:53:11.711	00:00:29.534	1773	-1024	-768	-1	-1	-1	-1	4	-1024	-768	-1	-1	-1	-1	4		0	0						Untertest1.avi	0	880	547	72	111				0	Content		-72	-111	29534095	4960517670
29551	08:53:11.728	00:00:29.550	1774	-1024	-768	-1	-1	-1	-1	4	-1024	-768	-1	-1	-1	-1	4		0	0						Untertest1.avi	0	880	547	72	111				0	Content		-72	-111	29550719	4960534294
29567	08:53:11.744	00:00:29.567	1775	-1024	-768	-1	-1	-1	-1	4	-1024	-768	-1	-1	-1	-1	4		0	0						Untertest1.avi	0	880	547	72	111				0	Content		-72	-111	29567471	4960551046
29584	08:53:11.761	00:00:29.584	1776	-1024	-768	-1	-1	-1	-1	4	-1024	-768	-1	-1	-1	-1	4		0	0						Untertest1.avi	0	880	547	72	111				0	Content		-72	-111	29584093	4960567668
29601	08:53:11.778	00:00:29.600	1777	-1024	-768	-1	-1	-1	-1	4	-1024	-768	-1	-1	-1	-1	4		0	0						Untertest1.avi	0	880	547	72	111				0	Content		-72	-111	29600761	4960584336
29617	08:53:11.794	00:00:29.617	1778	-1024	-768	-1	-1	-1	-1	4	-1024	-768	-1	-1	-1	-1	4		0	0						Untertest1.avi	0	880	547	72	111				0	Content		-72	-111	29617425	4960601000
29634	08:53:11.811	00:00:29.634	1779	-1024	-768	-1	-1	-1	-1	4	-1024	-768	-1	-1	-1	-1	4		0	0						Untertest1.avi	0	880	547	72	111				0	Content		-72	-111	29634092	4960617667
29651	08:53:11.828	00:00:29.650	1780	-1024	-768	-1	-1	-1	-1	4	-1024	-768	-1	-1	-1	-1	4		0	0						Untertest1.avi	0	880	547	72	111				0	Content		-72	-111	29650710	4960634285
29667	08:53:11.844	00:00:29.667	1781	-1024	-768	-1	-1	-1	-1	4	-1024	-768	-1	-1	-1	-1	4		0	0						Untertest1.avi	0	880	547	72	111				0	Content		-72	-111	29667378	4960650953
29684	08:53:11.861	00:00:29.683	1782	-1024	-768	-1	-1	-1	-1	4	-1024	-768	-1	-1	-1	-1	4		0	0						Untertest1.avi	0	880	547	72	111				0	Content		-72	-111	29683963	4960667538
29701	08:53:11.878	00:00:29.701	1783	-1024	-768	-1	-1	-1	-1	4	-1024	-768	-1	-1	-1	-1	4		0	0						Untertest1.avi	0	880	547	72	111				0	Content		-72	-111	29701156	4960684731
29718	08:53:11.895	00:00:29.717	1784	-1024	-768	-1	-1	-1	-1	4	-1024	-768	-1	-1	-1	-1	4		0	0						Untertest1.avi	0	880	547	72	111				0	Content		-72	-111	29717834	4960701409
29734	08:53:11.911	00:00:29.734	1785	-1024	-768	-1	-1	-1	-1	4	-1024	-768	-1	-1	-1	-1	4		0	0						Untertest1.avi	0	880	547	72	111				0	Content		-72	-111	29734459	4960718034
29751	08:53:11.928	00:00:29.750	1786	-1024	-768	-1	-1	-1	-1	4	-1024	-768	-1	-1	-1	-1	4		0	0						Untertest1.avi	0	880	547	72	111				0	Content		-72	-111	29750582	4960734157
29767	08:53:11.944	00:00:29.767	1787	-1024	-768	-1	-1	-1	-1	4	-1024	-768	-1	-1	-1	-1	4		0	0						Untertest1.avi	0	880	547	72	111				0	Content		-72	-111	29767222	4960750797
29784	08:53:11.961	00:00:29.783	1788	-1024	-768	-1	-1	-1	-1	4	-1024	-768	-1	-1	-1	-1	4		0	0						Untertest1.avi	0	880	547	72	111				0	Content		-72	-111	29783830	4960767405
29801	08:53:11.978	00:00:29.800	1789	-1024	-768	-1	-1	-1	-1	4	-1024	-768	-1	-1	-1	-1	4		0	0						Untertest1.avi	0	880	547	72	111				0	Content		-72	-111	29800578	4960784153
29817	08:53:11.994	00:00:29.817	1790	-1024	-768	-1	-1	-1	-1	4	-1024	-768	-1	-1	-1	-1	4		0	0						Untertest1.avi	0	880	547	72	111				0	Content		-72	-111	29817213	4960800788
29834	08:53:12.011	00:00:29.833	1791	-1024	-768	-1	-1	-1	-1	4	-1024	-768	-1	-1	-1	-1	4		0	0						Untertest1.avi	0	880	547	72	111				0	Content		-72	-111	29833823	4960817398
29850	08:53:12.027	00:00:29.850	1792	-1024	-768	-1	-1	-1	-1	4	-1024	-768	-1	-1	-1	-1	4		0	0						Untertest1.avi	0	880	547	72	111				0	Content		-72	-111	29850447	4960834022
29868	08:53:12.045	00:00:29.867	1793	-1024	-768	-1	-1	-1	-1	4	-1024	-768	-1	-1	-1	-1	4		0	0						Untertest1.avi	0	880	547	72	111				0	Content		-72	-111	29867643	4960851218
29885	08:53:12.062	00:00:29.885	1794	-1024	-768	-1	-1	-1	-1	4	-1024	-768	-1	-1	-1	-1	4		0	0						Untertest1.avi	0	880	547	72	111				0	Content		-72	-111	29885016	4960868591
29902	08:53:12.079	00:00:29.902	1795	-1024	-768	-1	-1	-1	-1	4	-1024	-768	-1	-1	-1	-1	4		0	0						Untertest1.avi	0	880	547	72	111				0	Content		-72	-111	29902262	4960885837
29917	08:53:12.094	00:00:29.917	1796	-1024	-768	-1	-1	-1	-1	4	-1024	-768	-1	-1	-1	-1	4		0	0						Untertest1.avi	0	880	547	72	111				0	Content		-72	-111	29917199	4960900774
29934	08:53:12.111	00:00:29.933	1797	-1024	-768	-1	-1	-1	-1	4	-1024	-768	-1	-1	-1	-1	4		0	0						Untertest1.avi	0	880	547	72	111				0	Content		-72	-111	29933811	4960917386
29951	08:53:12.128	00:00:29.950	1798	-1024	-768	-1	-1	-1	-1	4	-1024	-768	-1	-1	-1	-1	4		0	0						Untertest1.avi	0	880	547	72	111				0	Content		-72	-111	29950558	4960934133
29967	08:53:12.144	00:00:29.967	1799	-1024	-768	-1	-1	-1	-1	4	-1024	-768	-1	-1	-1	-1	4		0	0						Untertest1.avi	0	880	547	72	111				0	Content		-72	-111	29967192	4960950767
29984	08:53:12.161	00:00:29.983	1800	-1024	-768	-1	-1	-1	-1	4	-1024	-768	-1	-1	-1	-1	4		0	0						Untertest1.avi	0	880	547	72	111				0	Content		-72	-111	29983805	4960967380
30000	08:53:12.177	00:00:30.000	1801	-1024	-768	-1	-1	-1	-1	4	-1024	-768	-1	-1	-1	-1	4		0	0						Untertest1.avi	0	880	547	72	111				0	Content		-72	-111	30000430	4960984005
30018	08:53:12.195	00:00:30.017	1802	-1024	-768	-1	-1	-1	-1	4	-1024	-768	-1	-1	-1	-1	4		0	0						Untertest1.avi	0	880	547	72	111				0	Content		-72	-111	30017502	4961001077
30035	08:53:12.212	00:00:30.034	1803	-1024	-768	-1	-1	-1	-1	4	-1024	-768	-1	-1	-1	-1	4		0	0						Untertest1.avi	0	880	547	72	111				0	Content		-72	-111	30034876	4961018451
30052	08:53:12.229	00:00:30.052	1804	-1024	-768	-1	-1	-1	-1	4	-1024	-768	-1	-1	-1	-1	4		0	0						Untertest1.avi	0	880	547	72	111				0	Content		-72	-111	30052247	4961035822
30067	08:53:12.244	00:00:30.067	1805	-1024	-768	-1	-1	-1	-1	4	-1024	-768	-1	-1	-1	-1	4		0	0						Untertest1.avi	0	880	547	72	111				0	Content		-72	-111	30067050	4961050625
30084	08:53:12.261	00:00:30.083	1806	-1024	-768	-1	-1	-1	-1	4	-1024	-768	-1	-1	-1	-1	4		0	0						Untertest1.avi	0	880	547	72	111				0	Content		-72	-111	30083670	4961067245
30100	08:53:12.277	00:00:30.100	1807	-1024	-768	-1	-1	-1	-1	4	-1024	-768	-1	-1	-1	-1	4		0	0						Untertest1.avi	0	880	547	72	111				0	Content		-72	-111	30100418	4961083993
30117	08:53:12.294	00:00:30.117	1808	-1024	-768	-1	-1	-1	-1	4	-1024	-768	-1	-1	-1	-1	4		0	0						Untertest1.avi	0	880	547	72	111				0	Content		-72	-111	30117041	4961100616
30134	08:53:12.311	00:00:30.133	1809	-1024	-768	-1	-1	-1	-1	4	-1024	-768	-1	-1	-1	-1	4		0	0						Untertest1.avi	0	880	547	72	111				0	Content		-72	-111	30133664	4961117239
30150	08:53:12.327	00:00:30.150	1810	-1024	-768	-1	-1	-1	-1	4	-1024	-768	-1	-1	-1	-1	4		0	0						Untertest1.avi	0	880	547	72	111				0	Content		-72	-111	30150287	4961133862
30167	08:53:12.344	00:00:30.167	1811	-1024	-768	-1	-1	-1	-1	4	-1024	-768	-1	-1	-1	-1	4		0	0						Untertest1.avi	0	880	547	72	111				0	Content		-72	-111	30167483	4961151058
30185	08:53:12.362	00:00:30.184	1812	-1024	-768	-1	-1	-1	-1	4	-1024	-768	-1	-1	-1	-1	4		0	0						Untertest1.avi	0	880	547	72	111				0	Content		-72	-111	30184857	4961168432
30202	08:53:12.379	00:00:30.202	1813	-1024	-768	-1	-1	-1	-1	4	-1024	-768	-1	-1	-1	-1	4		0	0						Untertest1.avi	0	880	547	72	111				0	Content		-72	-111	30202105	4961185680
30217	08:53:12.394	00:00:30.216	1814	-1024	-768	-1	-1	-1	-1	4	-1024	-768	-1	-1	-1	-1	4		0	0						Untertest1.avi	0	880	547	72	111				0	Content		-72	-111	30216907	4961200482
30234	08:53:12.411	00:00:30.233	1815	-1024	-768	-1	-1	-1	-1	4	-1024	-768	-1	-1	-1	-1	4		0	0						Untertest1.avi	0	880	547	72	111				0	Content		-72	-111	30233657	4961217232
30250	08:53:12.427	00:00:30.250	1816	-1024	-768	-1	-1	-1	-1	4	-1024	-768	-1	-1	-1	-1	4		0	0						Untertest1.avi	0	880	547	72	111				0	Content		-72	-111	30250281	4961233856
30267	08:53:12.444	00:00:30.266	1817	-1024	-768	-1	-1	-1	-1	4	-1024	-768	-1	-1	-1	-1	4		0	0						Untertest1.avi	0	880	547	72	111				0	Content		-72	-111	30266905	4961250480
30284	08:53:12.461	00:00:30.283	1818	-1024	-768	-1	-1	-1	-1	4	-1024	-768	-1	-1	-1	-1	4		0	0						Untertest1.avi	0	880	547	72	111				0	Content		-72	-111	30283526	4961267101
30300	08:53:12.477	00:00:30.300	1819	-1024	-768	-1	-1	-1	-1	4	-1024	-768	-1	-1	-1	-1	4		0	0						Untertest1.avi	0	880	547	72	111				0	Content		-72	-111	30300156	4961283731
30317	08:53:12.494	00:00:30.317	1820	-1024	-768	-1	-1	-1	-1	4	-1024	-768	-1	-1	-1	-1	4		0	0						Untertest1.avi	0	880	547	72	111				0	Content		-72	-111	30317348	4961300923
30335	08:53:12.512	00:00:30.334	1821	-1024	-768	-1	-1	-1	-1	4	-1024	-768	-1	-1	-1	-1	4		0	0						Untertest1.avi	0	880	547	72	111				0	Content		-72	-111	30334720	4961318295
30352	08:53:12.529	00:00:30.351	1822	-1024	-768	-1	-1	-1	-1	4	-1024	-768	-1	-1	-1	-1	4		0	0						Untertest1.avi	0	880	547	72	111				0	Content		-72	-111	30351968	4961335543
30367	08:53:12.544	00:00:30.366	1823	-1024	-768	-1	-1	-1	-1	4	-1024	-768	-1	-1	-1	-1	4		0	0						Untertest1.avi	0	880	547	72	111				0	Content		-72	-111	30366770	4961350345
30384	08:53:12.561	00:00:30.383	1824	-1024	-768	-1	-1	-1	-1	4	-1024	-768	-1	-1	-1	-1	4		0	0						Untertest1.avi	0	880	547	72	111				0	Content		-72	-111	30383518	4961367093
30400	08:53:12.577	00:00:30.400	1825	-1024	-768	-1	-1	-1	-1	4	-1024	-768	-1	-1	-1	-1	4		0	0						Untertest1.avi	0	880	547	72	111				0	Content		-72	-111	30400144	4961383719
30417	08:53:12.594	00:00:30.416	1826	-1024	-768	-1	-1	-1	-1	4	-1024	-768	-1	-1	-1	-1	4		0	0						Untertest1.avi	0	880	547	72	111				0	Content		-72	-111	30416891	4961400466
30433	08:53:12.610	00:00:30.433	1827	-1024	-768	-1	-1	-1	-1	4	-1024	-768	-1	-1	-1	-1	4		0	0						Untertest1.avi	0	880	547	72	111				0	Content		-72	-111	30433385	4961416960
30450	08:53:12.627	00:00:30.450	1828	-1024	-768	-1	-1	-1	-1	4	-1024	-768	-1	-1	-1	-1	4		0	0						Untertest1.avi	0	880	547	72	111				0	Content		-72	-111	30450136	4961433711
30467	08:53:12.644	00:00:30.467	1829	-1024	-768	-1	-1	-1	-1	4	-1024	-768	-1	-1	-1	-1	4		0	0						Untertest1.avi	0	880	547	72	111				0	Content		-72	-111	30467205	4961450780
30485	08:53:12.662	00:00:30.484	1830	-1024	-768	-1	-1	-1	-1	4	-1024	-768	-1	-1	-1	-1	4		0	0						Untertest1.avi	0	880	547	72	111				0	Content		-72	-111	30484578	4961468153
30502	08:53:12.679	00:00:30.501	1831	-1024	-768	-1	-1	-1	-1	4	-1024	-768	-1	-1	-1	-1	4		0	0						Untertest1.avi	0	880	547	72	111				0	Content		-72	-111	30501847	4961485422
30517	08:53:12.694	00:00:30.516	1832	-1024	-768	-1	-1	-1	-1	4	-1024	-768	-1	-1	-1	-1	4		0	0						Untertest1.avi	0	880	547	72	111				0	Content		-72	-111	30516759	4961500334
30535	08:53:12.712	00:00:30.534	1833	-1024	-768	-1	-1	-1	-1	4	952,9691	646,462	0,5076531	0,8945782	496,527	4,056829	0	19	953	646						Untertest1.avi	0	880	547	72	111	904	518	83	0	Content		881	535	30534994	4961518569
30552	08:53:12.729	00:00:30.551	1834	-1024	-768	-1	-1	-1	-1	4	962,8608	642,3132	0,5120029	0,89839	483,9201	3,896822	0	19	963	642						Untertest1.avi	0	880	547	72	111	904	518	83	0	Content		891	531	30551753	4961535328
30568	08:53:12.745	00:00:30.568	1835	-1024	-768	-1	-1	-1	-1	4	982,3009	608,0481	0,5094071	0,9020819	500,2886	3,863358	0	19	982	608						Untertest1.avi	0	880	547	72	111	904	518	83	0	Content		910	497	30568377	4961551952
30585	08:53:12.762	00:00:30.585	1836	-1024	-768	-1	-1	-1	-1	4	969,6484	641,8705	0,509144	0,9053281	506,541	3,950523	0	19	970	642						Untertest1.avi	0	880	547	72	111	904	518	83	0	Content		898	531	30585002	4961568577
30602	08:53:12.779	00:00:30.601	1837	-1024	-768	-1	-1	-1	-1	4	1019,58	615,7349	0,5110222	0,9084233	501,9636	3,758687	0	19	1020	616						Untertest1.avi	0	880	547	72	111	904	518	83	0	Content		948	505	30601623	4961585198
30618	08:53:12.795	00:00:30.618	1838	-1024	-768	-1	-1	-1	-1	4	-1024	-768	-1	-1	-1	-1	4	20	0	0						Untertest1.avi	0	880	547	72	111	1046	507	167	0	Content		-72	-111	30618248	4961601823
30635	08:53:12.812	00:00:30.634	1839	1237,199	646,2297	0,6342711	0,893374	501,9636	3,918757	0	-1024	-768	-1	-1	-1	-1	4	20	1237	646						Untertest1.avi	0	880	547	72	111	1046	507	167	0	Content		1165	535	30634993	4961618568
30652	08:53:12.829	00:00:30.651	1840	1256,299	629,082	0,63476	0,8953654	501,9636	3,890208	0	1002,787	606,6285	0,5126586	0,9155611	501,9636	3,876236	0	20	1130	618						Untertest1.avi	0	880	547	72	111	1046	507	167	0	Content		1058	507	30651868	4961635443
30668	08:53:12.845	00:00:30.668	1841	-1024	-768	-1	-1	-1	-1	4	1002,787	606,6285	0,5137334	0,9163873	499,5915	3,876236	0	20	1003	607						Untertest1.avi	0	880	547	72	111	1046	507	167	0	Content		931	496	30668242	4961651817
30685	08:53:12.862	00:00:30.685	1842	1248,945	639,8209	0,6359884	0,8968146	499,5915	3,872088	0	1032,135	586,3899	0,5142065	0,9170949	499,5915	3,554856	0	20	1141	613						Untertest1.avi	0	880	547	72	111	1046	507	167	0	Content		1069	502	30685120	4961668695
30702	08:53:12.879	00:00:30.701	1843	1230,151	638,184	0,6362109	0,8967946	499,5915	3,880823	0	1006,439	595,9648	0,5146189	0,9165219	499,5915	3,703339	0	20	1118	617						Untertest1.avi	0	880	547	72	111	1046	507	167	0	Content		1046	506	30701744	4961685319
30718	08:53:12.895	00:00:30.718	1844	-1024	-768	-1	-1	-1	-1	4	-1024	-768	-1	-1	-1	-1	4	20	0	0						Untertest1.avi	0	880	547	72	111	1046	507	167	0	Content		-72	-111	30718368	4961701943
30735	08:53:12.912	00:00:30.735	1845	1203,466	632,9637	0,6404105	0,8948952	476,6934	3,721489	0	-1024	-768	-1	-1	-1	-1	4	20	1203	633						Untertest1.avi	0	880	547	72	111	1046	507	167	0	Content		1131	522	30735116	4961718691
30752	08:53:12.929	00:00:30.751	1846	1196,425	647,6788	0,6406596	0,8936215	476,8279	3,686161	0	1076,911	632,7527	0,515663	0,9117371	499,5915	3,50233	0	20	1137	640						Untertest1.avi	0	880	547	72	111	1046	507	167	0	Content		1065	529	30751741	4961735316
30768	08:53:12.945	00:00:30.768	1847	-1024	-768	-1	-1	-1	-1	4	1076,911	632,7527	0,5135455	0,9102384	508,2937	3,50233	0	20	1077	633						Untertest1.avi	0	880	547	72	111	1046	507	167	0	Content		1005	522	30768365	4961751940
30785	08:53:12.962	00:00:30.785	1848	1221,549	624,149	0,6408678	0,8907442	476,284	3,614774	0	1001,773	634,7356	0,51356	0,9078059	508,2937	3,913451	0	21	1112	629						Untertest1.avi	0	880	547	72	111	1142	534	133	0	Content		1040	518	30785069	4961768644
30802	08:53:12.979	00:00:30.801	1849	1242,493	639,4698	0,6406776	0,8888738	476,4272	3,575195	0	-1024	-768	-1	-1	-1	-1	4	21	1242	639						Untertest1.avi	0	880	547	72	111	1142	534	133	0	Content		1170	528	30801737	4961785312
30818	08:53:12.995	00:00:30.818	1850	-1024	-768	-1	-1	-1	-1	4	-1024	-768	-1	-1	-1	-1	4	21	0	0						Untertest1.avi	0	880	547	72	111	1142	534	133	0	Content		-72	-111	30818235	4961801810
30835	08:53:13.012	00:00:30.834	1851	1233,195	644,7205	0,6397982	0,8854837	476,6566	3,631847	0	-1024	-768	-1	-1	-1	-1	4	21	1233	645						Untertest1.avi	0	880	547	72	111	1142	534	133	0	Content		1161	534	30834986	4961818561
30852	08:53:13.029	00:00:30.851	1852	1214,399	652,8813	0,6391829	0,8835251	477,0114	3,504669	0	-1024	-768	-1	-1	-1	-1	4	21	1214	653						Untertest1.avi	0	880	547	72	111	1142	534	133	0	Content		1142	542	30851552	4961835127
30868	08:53:13.045	00:00:30.868	1853	-1024	-768	-1	-1	-1	-1	4	-1024	-768	-1	-1	-1	-1	4	21	0	0						Untertest1.avi	0	880	547	72	111	1142	534	133	0	Content		-72	-111	30868176	4961851751
30885	08:53:13.062	00:00:30.884	1854	1208,511	664,4961	0,6377614	0,8780259	476,2364	3,610005	0	-1024	-768	-1	-1	-1	-1	4	21	1209	664						Untertest1.avi	0	880	547	72	111	1142	534	133	0	Content		1137	553	30884847	4961868422
30902	08:53:13.079	00:00:30.901	1855	1209,514	668,7193	0,6368793	0,8732342	475,718	3,495878	0	-1024	-768	-1	-1	-1	-1	4	21	1210	669						Untertest1.avi	0	880	547	72	111	1142	534	133	0	Content		1138	558	30901602	4961885177
30918	08:53:13.095	00:00:30.918	1856	1220,254	675,0024	0,635672	0,8665627	475,9568	3,605006	0	997,1927	615,0305	0,5077351	0,8831024	508,2937	3,758251	0	22	1109	645						Untertest1.avi	0	880	547	72	111	912	556	100	0	Content		1037	534	30918170	4961901745
30934	08:53:13.111	00:00:30.934	1857	-1024	-768	-1	-1	-1	-1	4	986,6132	642,0146	0,5080603	0,8746301	497,6529	3,624419	0	22	987	642						Untertest1.avi	0	880	547	72	111	912	556	100	0	Content		915	531	30934474	4961918049
30952	08:53:13.129	00:00:30.951	1858	-1024	-768	-1	-1	-1	-1	4	981,6904	649,5374	0,5063811	0,8651941	494,0238	3,664193	0	22	982	650						Untertest1.avi	0	880	547	72	111	912	556	100	0	Content		910	539	30951541	4961935116
30968	08:53:13.145	00:00:30.968	1859	1153,942	698,6551	0,628601	0,8367527	478,4225	3,657299	0	983,1035	670,5413	0,5018832	0,8541037	500,5862	3,65891	0	22	1069	685						Untertest1.avi	0	880	547	72	111	912	556	100	0	Content		997	574	30968097	4961951672
30985	08:53:13.162	00:00:30.984	1860	-1024	-768	-1	-1	-1	-1	4	956,3927	683,7959	0,5009512	0,841637	490,1341	3,586402	0	22	956	684						Untertest1.avi	0	880	547	72	111	912	556	100	0	Content		884	573	30984594	4961968169
31001	08:53:13.178	00:00:31.001	1861	-1024	-768	-1	-1	-1	-1	4	956,2878	710,2514	0,4965379	0,8284057	493,4142	3,615926	0	22	956	710						Untertest1.avi	0	880	547	72	111	912	556	100	0	Content		884	599	31001217	4961984792
31018	08:53:13.195	00:00:31.017	1862	-1024	-768	-1	-1	-1	-1	4	-1024	-768	-1	-1	-1	-1	4		0	0						Untertest1.avi	0	880	547	72	111				0	Content		-72	-111	31017843	4962001418
31034	08:53:13.211	00:00:31.034	1863	-1024	-768	-1	-1	-1	-1	4	-1024	-768	-1	-1	-1	-1	4		0	0						Untertest1.avi	0	880	547	72	111				0	Content		-72	-111	31034383	4962017958
31051	08:53:13.228	00:00:31.051	1864	-1024	-768	-1	-1	-1	-1	4	-1024	-768	-1	-1	-1	-1	4		0	0						Untertest1.avi	0	880	547	72	111				0	Content		-72	-111	31051008	4962034583
31068	08:53:13.245	00:00:31.067	1865	-1024	-768	-1	-1	-1	-1	4	-1024	-768	-1	-1	-1	-1	4		0	0						Untertest1.avi	0	880	547	72	111				0	Content		-72	-111	31067634	4962051209
31084	08:53:13.261	00:00:31.084	1866	-1024	-768	-1	-1	-1	-1	4	-1024	-768	-1	-1	-1	-1	4		0	0						Untertest1.avi	0	880	547	72	111				0	Content		-72	-111	31084379	4962067954
31101	08:53:13.278	00:00:31.101	1867	-1024	-768	-1	-1	-1	-1	4	-1024	-768	-1	-1	-1	-1	4		0	0						Untertest1.avi	0	880	547	72	111				0	Content		-72	-111	31101005	4962084580
31118	08:53:13.295	00:00:31.117	1868	-1024	-768	-1	-1	-1	-1	4	-1024	-768	-1	-1	-1	-1	4		0	0						Untertest1.avi	0	880	547	72	111				0	Content		-72	-111	31117627	4962101202
31134	08:53:13.311	00:00:31.134	1869	-1024	-768	-1	-1	-1	-1	4	-1024	-768	-1	-1	-1	-1	4		0	0						Untertest1.avi	0	880	547	72	111				0	Content		-72	-111	31134249	4962117824
31151	08:53:13.328	00:00:31.151	1870	-1024	-768	-1	-1	-1	-1	4	-1024	-768	-1	-1	-1	-1	4		0	0						Untertest1.avi	0	880	547	72	111				0	Content		-72	-111	31151000	4962134575
31167	08:53:13.344	00:00:31.167	1871	-1024	-768	-1	-1	-1	-1	4	-1024	-768	-1	-1	-1	-1	4		0	0						Untertest1.avi	0	880	547	72	111				0	Content		-72	-111	31167497	4962151072
31184	08:53:13.361	00:00:31.184	1872	-1024	-768	-1	-1	-1	-1	4	-1024	-768	-1	-1	-1	-1	4		0	0						Untertest1.avi	0	880	547	72	111				0	Content		-72	-111	31184118	4962167693
31201	08:53:13.378	00:00:31.200	1873	-1024	-768	-1	-1	-1	-1	4	-1024	-768	-1	-1	-1	-1	4		0	0						Untertest1.avi	0	880	547	72	111				0	Content		-72	-111	31200867	4962184442
31218	08:53:13.395	00:00:31.218	1874	-1024	-768	-1	-1	-1	-1	4	-1024	-768	-1	-1	-1	-1	4		0	0						Untertest1.avi	0	880	547	72	111				0	Content		-72	-111	31218114	4962201689
31235	08:53:13.412	00:00:31.234	1875	-1024	-768	-1	-1	-1	-1	4	-1024	-768	-1	-1	-1	-1	4		0	0						Untertest1.avi	0	880	547	72	111				0	Content		-72	-111	31234918	4962218493
31252	08:53:13.429	00:00:31.251	1876	-1024	-768	-1	-1	-1	-1	4	-1024	-768	-1	-1	-1	-1	4		0	0						Untertest1.avi	0	880	547	72	111				0	Content		-72	-111	31251668	4962235243
31268	08:53:13.445	00:00:31.267	1877	-1024	-768	-1	-1	-1	-1	4	-1024	-768	-1	-1	-1	-1	4		0	0						Untertest1.avi	0	880	547	72	111				0	Content		-72	-111	31267666	4962251241
31284	08:53:13.461	00:00:31.284	1878	-1024	-768	-1	-1	-1	-1	4	-1024	-768	-1	-1	-1	-1	4		0	0						Untertest1.avi	0	880	547	72	111				0	Content		-72	-111	31284288	4962267863
31300	08:53:13.477	00:00:31.300	1879	-1024	-768	-1	-1	-1	-1	4	-1024	-768	-1	-1	-1	-1	4		0	0						Untertest1.avi	0	880	547	72	111				0	Content		-72	-111	31300289	4962283864
31317	08:53:13.494	00:00:31.316	1880	-1024	-768	-1	-1	-1	-1	4	-1024	-768	-1	-1	-1	-1	4		0	0						Untertest1.avi	0	880	547	72	111				0	Content		-72	-111	31316692	4962300267
31333	08:53:13.510	00:00:31.333	1881	-1024	-768	-1	-1	-1	-1	4	-1024	-768	-1	-1	-1	-1	4		0	0						Untertest1.avi	0	880	547	72	111				0	Content		-72	-111	31333360	4962316935
31350	08:53:13.527	00:00:31.349	1882	-1024	-768	-1	-1	-1	-1	4	-1024	-768	-1	-1	-1	-1	4		0	0						Untertest1.avi	0	880	547	72	111				0	Content		-72	-111	31349717	4962333292
31366	08:53:13.543	00:00:31.366	1883	-1024	-768	-1	-1	-1	-1	4	-1024	-768	-1	-1	-1	-1	4		0	0						Untertest1.avi	0	880	547	72	111				0	Content		-72	-111	31366281	4962349856
31383	08:53:13.560	00:00:31.382	1884	-1024	-768	-1	-1	-1	-1	4	-1024	-768	-1	-1	-1	-1	4		0	0						Untertest1.avi	0	880	547	72	111				0	Content		-72	-111	31382906	4962366481
31400	08:53:13.577	00:00:31.399	1885	-1024	-768	-1	-1	-1	-1	4	-1024	-768	-1	-1	-1	-1	4		0	0						Untertest1.avi	0	880	547	72	111				0	Content		-72	-111	31399989	4962383564
31417	08:53:13.594	00:00:31.416	1886	-1024	-768	-1	-1	-1	-1	4	-1024	-768	-1	-1	-1	-1	4		0	0						Untertest1.avi	0	880	547	72	111				0	Content		-72	-111	31416657	4962400232
31433	08:53:13.610	00:00:31.433	1887	-1024	-768	-1	-1	-1	-1	4	-1024	-768	-1	-1	-1	-1	4		0	0						Untertest1.avi	0	880	547	72	111				0	Content		-72	-111	31433325	4962416900
31451	08:53:13.628	00:00:31.450	1888	-1024	-768	-1	-1	-1	-1	4	-1024	-768	-1	-1	-1	-1	4		0	0						Untertest1.avi	0	880	547	72	111				0	Content		-72	-111	31450792	4962434367
31468	08:53:13.645	00:00:31.468	1889	-1024	-768	-1	-1	-1	-1	4	-1024	-768	-1	-1	-1	-1	4		0	0						Untertest1.avi	0	880	547	72	111				0	Content		-72	-111	31468152	4962451727
31483	08:53:13.660	00:00:31.482	1890	-1024	-768	-1	-1	-1	-1	4	-1024	-768	-1	-1	-1	-1	4		0	0						Untertest1.avi	0	880	547	72	111				0	Content		-72	-111	31482902	4962466477
31500	08:53:13.677	00:00:31.499	1891	-1024	-768	-1	-1	-1	-1	4	-1024	-768	-1	-1	-1	-1	4		0	0						Untertest1.avi	0	880	547	72	111				0	Content		-72	-111	31499523	4962483098
31516	08:53:13.693	00:00:31.516	1892	-1024	-768	-1	-1	-1	-1	4	-1024	-768	-1	-1	-1	-1	4		0	0						Untertest1.avi	0	880	547	72	111				0	Content		-72	-111	31516239	4962499814
31533	08:53:13.710	00:00:31.532	1893	-1024	-768	-1	-1	-1	-1	4	-1024	-768	-1	-1	-1	-1	4		0	0						Untertest1.avi	0	880	547	72	111				0	Content		-72	-111	31532907	4962516482
31550	08:53:13.727	00:00:31.549	1894	-1024	-768	-1	-1	-1	-1	4	-1024	-768	-1	-1	-1	-1	4		0	0						Untertest1.avi	0	880	547	72	111				0	Content		-72	-111	31549577	4962533152
31566	08:53:13.743	00:00:31.566	1895	-1024	-768	-1	-1	-1	-1	4	-1024	-768	-1	-1	-1	-1	4		0	0						Untertest1.avi	0	880	547	72	111				0	Content		-72	-111	31566148	4962549723
31583	08:53:13.760	00:00:31.583	1896	-1024	-768	-1	-1	-1	-1	4	-1024	-768	-1	-1	-1	-1	4		0	0						Untertest1.avi	0	880	547	72	111				0	Content		-72	-111	31583023	4962566598
31600	08:53:13.777	00:00:31.599	1897	-1024	-768	-1	-1	-1	-1	4	-1024	-768	-1	-1	-1	-1	4		0	0						Untertest1.avi	0	880	547	72	111				0	Content		-72	-111	31599690	4962583265
31616	08:53:13.793	00:00:31.616	1898	-1024	-768	-1	-1	-1	-1	4	-1024	-768	-1	-1	-1	-1	4		0	0						Untertest1.avi	0	880	547	72	111				0	Content		-72	-111	31616358	4962599933
31633	08:53:13.810	00:00:31.633	1899	-1024	-768	-1	-1	-1	-1	4	-1024	-768	-1	-1	-1	-1	4		0	0						Untertest1.avi	0	880	547	72	111				0	Content		-72	-111	31633372	4962616947
31650	08:53:13.827	00:00:31.650	1900	-1024	-768	-1	-1	-1	-1	4	-1024	-768	-1	-1	-1	-1	4		0	0						Untertest1.avi	0	880	547	72	111				0	Content		-72	-111	31650040	4962633615
31667	08:53:13.844	00:00:31.666	1901	-1024	-768	-1	-1	-1	-1	4	-1024	-768	-1	-1	-1	-1	4		0	0						Untertest1.avi	0	880	547	72	111				0	Content		-72	-111	31666708	4962650283
31684	08:53:13.861	00:00:31.684	1902	-1024	-768	-1	-1	-1	-1	4	-1024	-768	-1	-1	-1	-1	4		0	0						Untertest1.avi	0	880	547	72	111				0	Content		-72	-111	31684020	4962667595
31701	08:53:13.878	00:00:31.701	1903	-1024	-768	-1	-1	-1	-1	4	-1024	-768	-1	-1	-1	-1	4		0	0						Untertest1.avi	0	880	547	72	111				0	Content		-72	-111	31701270	4962684845
31716	08:53:13.893	00:00:31.716	1904	-1024	-768	-1	-1	-1	-1	4	-1024	-768	-1	-1	-1	-1	4		0	0						Untertest1.avi	0	880	547	72	111				0	Content		-72	-111	31716016	4962699591
31733	08:53:13.910	00:00:31.732	1905	-1024	-768	-1	-1	-1	-1	4	-1024	-768	-1	-1	-1	-1	4		0	0						Untertest1.avi	0	880	547	72	111				0	Content		-72	-111	31732704	4962716279
31749	08:53:13.926	00:00:31.749	1906	-1024	-768	-1	-1	-1	-1	4	-1024	-768	-1	-1	-1	-1	4		0	0						Untertest1.avi	0	880	547	72	111				0	Content		-72	-111	31749372	4962732947
31766	08:53:13.943	00:00:31.766	1907	-1024	-768	-1	-1	-1	-1	4	-1024	-768	-1	-1	-1	-1	4		0	0						Untertest1.avi	0	880	547	72	111				0	Content		-72	-111	31766017	4962749592
31783	08:53:13.960	00:00:31.782	1908	-1024	-768	-1	-1	-1	-1	4	-1024	-768	-1	-1	-1	-1	4		0	0						Untertest1.avi	0	880	547	72	111				0	Content		-72	-111	31782696	4962766271
31799	08:53:13.976	00:00:31.799	1909	-1024	-768	-1	-1	-1	-1	4	-1024	-768	-1	-1	-1	-1	4		0	0						Untertest1.avi	0	880	547	72	111				0	Content		-72	-111	31799391	4962782966
31816	08:53:13.993	00:00:31.816	1910	-1024	-768	-1	-1	-1	-1	4	-1024	-768	-1	-1	-1	-1	4		0	0						Untertest1.avi	0	880	547	72	111				0	Content		-72	-111	31816014	4962799589
31833	08:53:14.010	00:00:31.833	1911	-1024	-768	-1	-1	-1	-1	4	-1024	-768	-1	-1	-1	-1	4		0	0						Untertest1.avi	0	880	547	72	111				0	Content		-72	-111	31833055	4962816630
31850	08:53:14.027	00:00:31.849	1912	-1024	-768	-1	-1	-1	-1	4	-1024	-768	-1	-1	-1	-1	4		0	0						Untertest1.avi	0	880	547	72	111				0	Content		-72	-111	31849723	4962833298
31866	08:53:14.043	00:00:31.866	1913	-1024	-768	-1	-1	-1	-1	4	-1024	-768	-1	-1	-1	-1	4		0	0						Untertest1.avi	0	880	547	72	111				0	Content		-72	-111	31866391	4962849966
31884	08:53:14.061	00:00:31.883	1914	-1024	-768	-1	-1	-1	-1	4	-1024	-768	-1	-1	-1	-1	4		0	0						Untertest1.avi	0	880	547	72	111				0	Content		-72	-111	31883886	4962867461
31901	08:53:14.078	00:00:31.901	1915	-1024	-768	-1	-1	-1	-1	4	-1024	-768	-1	-1	-1	-1	4		0	0						Untertest1.avi	0	880	547	72	111				0	Content		-72	-111	31901132	4962884707
31916	08:53:14.093	00:00:31.916	1916	-1024	-768	-1	-1	-1	-1	4	-1024	-768	-1	-1	-1	-1	4		0	0						Untertest1.avi	0	880	547	72	111				0	Content		-72	-111	31916006	4962899581
31933	08:53:14.110	00:00:31.932	1917	-1024	-768	-1	-1	-1	-1	4	-1024	-768	-1	-1	-1	-1	4		0	0						Untertest1.avi	0	880	547	72	111				0	Content		-72	-111	31932630	4962916205
31949	08:53:14.126	00:00:31.949	1918	-1024	-768	-1	-1	-1	-1	4	-1024	-768	-1	-1	-1	-1	4		0	0						Untertest1.avi	0	880	547	72	111				0	Content		-72	-111	31949282	4962932857
31966	08:53:14.143	00:00:31.965	1919	-1024	-768	-1	-1	-1	-1	4	-1024	-768	-1	-1	-1	-1	4		0	0						Untertest1.avi	0	880	547	72	111				0	Content		-72	-111	31965950	4962949525
31983	08:53:14.160	00:00:31.982	1920	-1024	-768	-1	-1	-1	-1	4	-1024	-768	-1	-1	-1	-1	4		0	0						Untertest1.avi	0	880	547	72	111				0	Content		-72	-111	31982686	4962966261
31999	08:53:14.176	00:00:31.999	1921	-1024	-768	-1	-1	-1	-1	4	-1024	-768	-1	-1	-1	-1	4		0	0						Untertest1.avi	0	880	547	72	111				0	Content		-72	-111	31999252	4962982827
32016	08:53:14.193	00:00:32.016	1922	-1024	-768	-1	-1	-1	-1	4	-1024	-768	-1	-1	-1	-1	4		0	0						Untertest1.avi	0	880	547	72	111				0	Content		-72	-111	32016086	4962999661
32033	08:53:14.210	00:00:32.032	1923	-1024	-768	-1	-1	-1	-1	4	-1024	-768	-1	-1	-1	-1	4		0	0						Untertest1.avi	0	880	547	72	111				0	Content		-72	-111	32032754	4963016329
32049	08:53:14.226	00:00:32.049	1924	-1024	-768	-1	-1	-1	-1	4	-1024	-768	-1	-1	-1	-1	4		0	0						Untertest1.avi	0	880	547	72	111				0	Content		-72	-111	32049422	4963032997
32066	08:53:14.243	00:00:32.066	1925	-1024	-768	-1	-1	-1	-1	4	-1024	-768	-1	-1	-1	-1	4		0	0						Untertest1.avi	0	880	547	72	111				0	Content		-72	-111	32066406	4963049981
32083	08:53:14.260	00:00:32.083	1926	-1024	-768	-1	-1	-1	-1	4	-1024	-768	-1	-1	-1	-1	4		0	0						Untertest1.avi	0	880	547	72	111				0	Content		-72	-111	32083074	4963066649
32100	08:53:14.277	00:00:32.099	1927	-1024	-768	-1	-1	-1	-1	4	-1024	-768	-1	-1	-1	-1	4		0	0						Untertest1.avi	0	880	547	72	111				0	Content		-72	-111	32099742	4963083317
32117	08:53:14.294	00:00:32.117	1928	-1024	-768	-1	-1	-1	-1	4	-1024	-768	-1	-1	-1	-1	4		0	0						Untertest1.avi	0	880	547	72	111				0	Content		-72	-111	32117124	4963100699
32134	08:53:14.311	00:00:32.134	1929	-1024	-768	-1	-1	-1	-1	4	-1024	-768	-1	-1	-1	-1	4		0	0						Untertest1.avi	0	880	547	72	111				0	Content		-72	-111	32134372	4963117947
32149	08:53:14.326	00:00:32.149	1930	-1024	-768	-1	-1	-1	-1	4	-1024	-768	-1	-1	-1	-1	4		0	0						Untertest1.avi	0	880	547	72	111				0	Content		-72	-111	32149120	4963132695
32166	08:53:14.343	00:00:32.165	1931	-1024	-768	-1	-1	-1	-1	4	-1024	-768	-1	-1	-1	-1	4		0	0						Untertest1.avi	0	880	547	72	111				0	Content		-72	-111	32165807	4963149382
32182	08:53:14.359	00:00:32.182	1932	-1024	-768	-1	-1	-1	-1	4	-1024	-768	-1	-1	-1	-1	4		0	0						Untertest1.avi	0	880	547	72	111				0	Content		-72	-111	32182475	4963166050
32199	08:53:14.376	00:00:32.199	1933	-1024	-768	-1	-1	-1	-1	4	-1024	-768	-1	-1	-1	-1	4		0	0						Untertest1.avi	0	880	547	72	111				0	Content		-72	-111	32199119	4963182694
32216	08:53:14.393	00:00:32.215	1934	-1024	-768	-1	-1	-1	-1	4	-1024	-768	-1	-1	-1	-1	4		0	0						Untertest1.avi	0	880	547	72	111				0	Content		-72	-111	32215795	4963199370
32232	08:53:14.409	00:00:32.232	1935	-1024	-768	-1	-1	-1	-1	4	-1024	-768	-1	-1	-1	-1	4		0	0						Untertest1.avi	0	880	547	72	111				0	Content		-72	-111	32232491	4963216066
32249	08:53:14.426	00:00:32.249	1936	-1024	-768	-1	-1	-1	-1	4	-1024	-768	-1	-1	-1	-1	4		0	0						Untertest1.avi	0	880	547	72	111				0	Content		-72	-111	32249114	4963232689
32266	08:53:14.443	00:00:32.266	1937	-1024	-768	-1	-1	-1	-1	4	-1024	-768	-1	-1	-1	-1	4		0	0						Untertest1.avi	0	880	547	72	111				0	Content		-72	-111	32266156	4963249731
32283	08:53:14.460	00:00:32.282	1938	-1024	-768	-1	-1	-1	-1	4	-1024	-768	-1	-1	-1	-1	4		0	0						Untertest1.avi	0	880	547	72	111				0	Content		-72	-111	32282823	4963266398
32299	08:53:14.476	00:00:32.299	1939	-1024	-768	-1	-1	-1	-1	4	-1024	-768	-1	-1	-1	-1	4		0	0						Untertest1.avi	0	880	547	72	111				0	Content		-72	-111	32299491	4963283066
32317	08:53:14.494	00:00:32.316	1940	-1024	-768	-1	-1	-1	-1	4	-1024	-768	-1	-1	-1	-1	4		0	0						Untertest1.avi	0	880	547	72	111				0	Content		-72	-111	32316857	4963300432
32334	08:53:14.511	00:00:32.334	1941	-1024	-768	-1	-1	-1	-1	4	-1024	-768	-1	-1	-1	-1	4		0	0						Untertest1.avi	0	880	547	72	111				0	Content		-72	-111	32334230	4963317805
32350	08:53:14.527	00:00:32.349	1942	-1024	-768	-1	-1	-1	-1	4	-1024	-768	-1	-1	-1	-1	4		0	0						Untertest1.avi	0	880	547	72	111				0	Content		-72	-111	32349916	4963333491
32367	08:53:14.544	00:00:32.366	1943	-1024	-768	-1	-1	-1	-1	4	-1024	-768	-1	-1	-1	-1	4		0	0						Untertest1.avi	0	880	547	72	111				0	Content		-72	-111	32366584	4963350159
32383	08:53:14.560	00:00:32.382	1944	-1024	-768	-1	-1	-1	-1	4	-1024	-768	-1	-1	-1	-1	4		0	0						Untertest1.avi	0	880	547	72	111				0	Content		-72	-111	32382782	4963366357
32399	08:53:14.576	00:00:32.399	1945	-1024	-768	-1	-1	-1	-1	4	-1024	-768	-1	-1	-1	-1	4		0	0						Untertest1.avi	0	880	547	72	111				0	Content		-72	-111	32399449	4963383024
32416	08:53:14.593	00:00:32.415	1946	-1024	-768	-1	-1	-1	-1	4	-1024	-768	-1	-1	-1	-1	4		0	0						Untertest1.avi	0	880	547	72	111				0	Content		-72	-111	32415600	4963399175
32432	08:53:14.609	00:00:32.432	1947	-1024	-768	-1	-1	-1	-1	4	-1024	-768	-1	-1	-1	-1	4		0	0						Untertest1.avi	0	880	547	72	111				0	Content		-72	-111	32432279	4963415854
32449	08:53:14.626	00:00:32.448	1948	-1024	-768	-1	-1	-1	-1	4	-1024	-768	-1	-1	-1	-1	4		0	0						Untertest1.avi	0	880	547	72	111				0	Content		-72	-111	32448972	4963432547
32466	08:53:14.643	00:00:32.465	1949	-1024	-768	-1	-1	-1	-1	4	-1024	-768	-1	-1	-1	-1	4		0	0						Untertest1.avi	0	880	547	72	111				0	Content		-72	-111	32465811	4963449386
32482	08:53:14.659	00:00:32.482	1950	-1024	-768	-1	-1	-1	-1	4	-1024	-768	-1	-1	-1	-1	4		0	0						Untertest1.avi	0	880	547	72	111				0	Content		-72	-111	32482479	4963466054
32499	08:53:14.676	00:00:32.499	1951	-1024	-768	-1	-1	-1	-1	4	-1024	-768	-1	-1	-1	-1	4		0	0						Untertest1.avi	0	880	547	72	111				0	Content		-72	-111	32499147	4963482722
32516	08:53:14.693	00:00:32.516	1952	-1024	-768	-1	-1	-1	-1	4	-1024	-768	-1	-1	-1	-1	4		0	0						Untertest1.avi	0	880	547	72	111				0	Content		-72	-111	32516096	4963499671
32533	08:53:14.710	00:00:32.533	1953	-1024	-768	-1	-1	-1	-1	4	-1024	-768	-1	-1	-1	-1	4		0	0						Untertest1.avi	0	880	547	72	111				0	Content		-72	-111	32533226	4963516801
32550	08:53:14.727	00:00:32.549	1954	-1024	-768	-1	-1	-1	-1	4	-1024	-768	-1	-1	-1	-1	4		0	0						Untertest1.avi	0	880	547	72	111				0	Content		-72	-111	32549894	4963533469
32567	08:53:14.744	00:00:32.566	1955	-1024	-768	-1	-1	-1	-1	4	-1024	-768	-1	-1	-1	-1	4		0	0						Untertest1.avi	0	880	547	72	111				0	Content		-72	-111	32566562	4963550137
32583	08:53:14.760	00:00:32.582	1956	-1024	-768	-1	-1	-1	-1	4	-1024	-768	-1	-1	-1	-1	4		0	0						Untertest1.avi	0	880	547	72	111				0	Content		-72	-111	32582706	4963566281
32599	08:53:14.776	00:00:32.599	1957	-1024	-768	-1	-1	-1	-1	4	-1024	-768	-1	-1	-1	-1	4		0	0						Untertest1.avi	0	880	547	72	111				0	Content		-72	-111	32599374	4963582949
32616	08:53:14.793	00:00:32.615	1958	-1024	-768	-1	-1	-1	-1	4	-1024	-768	-1	-1	-1	-1	4		0	0						Untertest1.avi	0	880	547	72	111				0	Content		-72	-111	32615736	4963599311
32632	08:53:14.809	00:00:32.632	1959	-1024	-768	-1	-1	-1	-1	4	-1024	-768	-1	-1	-1	-1	4		0	0						Untertest1.avi	0	880	547	72	111				0	Content		-72	-111	32632403	4963615978
32649	08:53:14.826	00:00:32.648	1960	-1024	-768	-1	-1	-1	-1	4	-1024	-768	-1	-1	-1	-1	4		0	0						Untertest1.avi	0	880	547	72	111				0	Content		-72	-111	32648844	4963632419
32665	08:53:14.842	00:00:32.665	1961	-1024	-768	-1	-1	-1	-1	4	-1024	-768	-1	-1	-1	-1	4		0	0						Untertest1.avi	0	880	547	72	111				0	Content		-72	-111	32665467	4963649042
32682	08:53:14.859	00:00:32.682	1962	-1024	-768	-1	-1	-1	-1	4	-1024	-768	-1	-1	-1	-1	4		0	0						Untertest1.avi	0	880	547	72	111				0	Content		-72	-111	32682271	4963665846
32699	08:53:14.876	00:00:32.698	1963	-1024	-768	-1	-1	-1	-1	4	-1024	-768	-1	-1	-1	-1	4		0	0						Untertest1.avi	0	880	547	72	111				0	Content		-72	-111	32698840	4963682415
32716	08:53:14.893	00:00:32.715	1964	-1024	-768	-1	-1	-1	-1	4	-1024	-768	-1	-1	-1	-1	4		0	0						Untertest1.avi	0	880	547	72	111				0	Content		-72	-111	32715715	4963699290
32732	08:53:14.909	00:00:32.732	1965	-1024	-768	-1	-1	-1	-1	4	-1024	-768	-1	-1	-1	-1	4		0	0						Untertest1.avi	0	880	547	72	111				0	Content		-72	-111	32732383	4963715958
32749	08:53:14.926	00:00:32.749	1966	-1024	-768	-1	-1	-1	-1	4	-1024	-768	-1	-1	-1	-1	4		0	0						Untertest1.avi	0	880	547	72	111				0	Content		-72	-111	32749486	4963733061
32766	08:53:14.943	00:00:32.766	1967	-1024	-768	-1	-1	-1	-1	4	-1024	-768	-1	-1	-1	-1	4		0	0						Untertest1.avi	0	880	547	72	111				0	Content		-72	-111	32766154	4963749729
32783	08:53:14.960	00:00:32.783	1968	-1024	-768	-1	-1	-1	-1	4	-1024	-768	-1	-1	-1	-1	4		0	0						Untertest1.avi	0	880	547	72	111				0	Content		-72	-111	32783371	4963766946
32800	08:53:14.977	00:00:32.800	1969	-1024	-768	-1	-1	-1	-1	4	-1024	-768	-1	-1	-1	-1	4		0	0						Untertest1.avi	0	880	547	72	111				0	Content		-72	-111	32800039	4963783614
32816	08:53:14.993	00:00:32.816	1970	-1024	-768	-1	-1	-1	-1	4	-1024	-768	-1	-1	-1	-1	4		0	0						Untertest1.avi	0	880	547	72	111				0	Content		-72	-111	32816067	4963799642
32833	08:53:15.010	00:00:32.832	1971	-1024	-768	-1	-1	-1	-1	4	-1024	-768	-1	-1	-1	-1	4		0	0						Untertest1.avi	0	880	547	72	111				0	Content		-72	-111	32832735	4963816310
32849	08:53:15.026	00:00:32.848	1972	-1024	-768	-1	-1	-1	-1	4	-1024	-768	-1	-1	-1	-1	4		0	0						Untertest1.avi	0	880	547	72	111				0	Content		-72	-111	32848705	4963832280
32865	08:53:15.042	00:00:32.865	1973	-1024	-768	-1	-1	-1	-1	4	-1024	-768	-1	-1	-1	-1	4		0	0						Untertest1.avi	0	880	547	72	111				0	Content		-72	-111	32865328	4963848903
32882	08:53:15.059	00:00:32.881	1974	-1024	-768	-1	-1	-1	-1	4	-1024	-768	-1	-1	-1	-1	4		0	0						Untertest1.avi	0	880	547	72	111				0	Content		-72	-111	32881982	4963865557
32899	08:53:15.076	00:00:32.898	1975	-1024	-768	-1	-1	-1	-1	4	-1024	-768	-1	-1	-1	-1	4		0	0						Untertest1.avi	0	880	547	72	111				0	Content		-72	-111	32898650	4963882225
32915	08:53:15.092	00:00:32.915	1976	-1024	-768	-1	-1	-1	-1	4	-1024	-768	-1	-1	-1	-1	4		0	0						Untertest1.avi	0	880	547	72	111				0	Content		-72	-111	32915303	4963898878
32932	08:53:15.109	00:00:32.931	1977	-1024	-768	-1	-1	-1	-1	4	-1024	-768	-1	-1	-1	-1	4		0	0						Untertest1.avi	0	880	547	72	111				0	Content		-72	-111	32931971	4963915546
32949	08:53:15.126	00:00:32.948	1978	-1024	-768	-1	-1	-1	-1	4	-1024	-768	-1	-1	-1	-1	4		0	0						Untertest1.avi	0	880	547	72	111				0	Content		-72	-111	32948632	4963932207
32965	08:53:15.142	00:00:32.965	1979	-1024	-768	-1	-1	-1	-1	4	-1024	-768	-1	-1	-1	-1	4		0	0						Untertest1.avi	0	880	547	72	111				0	Content		-72	-111	32965299	4963948874
[truncated: 1,721 more rows]
