# Supplementary material for: Gaze Duration Biases for Colours in Combination with Dissonant and Consonant Sounds: A Comparative Eye-Tracking Study with Orangutans
Source: PLoS One. 2015 Oct 14;10(10):e0139894. doi: 10.1371/journal.pone.0139894 (PMC4605782; doi:10.1371/journal.pone.0139894)
Supplement: S1 Data — (ZIP) [file pone.0139894.s004.zip › Plos ColourSound Data/Apes/Farben_Musik_U1/Rec 05-All-Data.tsv]

System Properties:
Operating System:	Microsoft Windows NT 6.1.7601 Service Pack 1
System User Name:	tobiiadmin
Machine Name:	LOE7690LAP
Data properties:
Recording name:	Rec 05
Recording date:	04.08.2013
Recording time:	09:16:52
Recording resolution:	1024 x 768
Export date:	09.03.2014
Export time:	12:19:20
Participant:	Raia_S3
Filter settings:
Eye: Average
Validity: Normal
Fixation filter: Tobii fixation filter
Velocity threshold: 35
Distance threshold: 35
Timestamp	DateTimeStamp	DateTimeStampStartOffset	Number	GazePointXLeft	GazePointYLeft	CamXLeft	CamYLeft	DistanceLeft	PupilLeft	ValidityLeft	GazePointXRight	GazePointYRight	CamXRight	CamYRight	DistanceRight	PupilRight	ValidityRight	FixationIndex	GazePointX	GazePointY	Event	EventKey	Data1	Data2	Descriptor	StimuliName	StimuliID	MediaWidth	MediaHeight	MediaPosX	MediaPosY	MappedFixationPointX	MappedFixationPointY	FixationDuration	AoiIds	AoiNames	WebGroupImage	MappedGazeDataPointX	MappedGazeDataPointY	MicroSecondTimestamp	AbsoluteMicroSecondTimestamp
4	09:16:52.239	00:00:00.004	0	-1024	-768	-1	-1	-1	-1	4	-1024	-768	-1	-1	-1	-1	4		0	0						No media	0	1024	768	0	0				0	Content		0	0	4355	6381015455
21	09:16:52.256	00:00:00.021	1	-1024	-768	-1	-1	-1	-1	4	-1024	-768	-1	-1	-1	-1	4		0	0						No media	0	1024	768	0	0				0	Content		0	0	21024	6381032124
38	09:16:52.273	00:00:00.037	2	-1024	-768	-1	-1	-1	-1	4	-1024	-768	-1	-1	-1	-1	4		0	0						No media	0	1024	768	0	0				0	Content		0	0	37889	6381048989
55	09:16:52.290	00:00:00.054	3	-1024	-768	-1	-1	-1	-1	4	-1024	-768	-1	-1	-1	-1	4		0	0						No media	0	1024	768	0	0				0	Content		0	0	54558	6381065658
71	09:16:52.306	00:00:00.071	4	-1024	-768	-1	-1	-1	-1	4	-1024	-768	-1	-1	-1	-1	4		0	0						No media	0	1024	768	0	0				0	Content		0	0	71227	6381082327
88	09:16:52.323	00:00:00.088	5	-1024	-768	-1	-1	-1	-1	4	-1024	-768	-1	-1	-1	-1	4		0	0						No media	0	1024	768	0	0				0	Content		0	0	88239	6381099339
105	09:16:52.340	00:00:00.104	6	-1024	-768	-1	-1	-1	-1	4	-1024	-768	-1	-1	-1	-1	4		0	0						No media	0	1024	768	0	0				0	Content		0	0	104585	6381115685
121	09:16:52.356	00:00:00.121	7	-1024	-768	-1	-1	-1	-1	4	-1024	-768	-1	-1	-1	-1	4		0	0						No media	0	1024	768	0	0				0	Content		0	0	121254	6381132354
138	09:16:52.373	00:00:00.137	8	-1024	-768	-1	-1	-1	-1	4	-1024	-768	-1	-1	-1	-1	4		0	0						No media	0	1024	768	0	0				0	Content		0	0	137566	6381148666
154	09:16:52.389	00:00:00.154	9	-907,1648	335,5967	0,6470541	0,5606527	459,0992	2,969928	3	-1024	-768	-1	-1	-1	-1	4	0	-907	336						No media	0	1024	768	0	0	-760	368	33	0	Content		-907	336	154310	6381165410
171	09:16:52.406	00:00:00.170	10	-609,6427	395,7305	0,647148	0,5613532	459,0996	2,661707	3	-613,9236	400,4363	0,6471833	0,5613506	459,0996	2,685946	1	0	-614	400						No media	0	1024	768	0	0	-760	368	33	0	Content		-614	400	170940	6381182040
188	09:16:52.423	00:00:00.187	11	-1024	-768	-1	-1	-1	-1	4	-1024	-768	-1	-1	-1	-1	4		0	0						No media	0	1024	768	0	0				0	Content		0	0	187564	6381198664
204	09:16:52.439	00:00:00.204	12	-1024	-768	-1	-1	-1	-1	4	-1024	-768	-1	-1	-1	-1	4		0	0						No media	0	1024	768	0	0				0	Content		0	0	204314	6381215414
221	09:16:52.456	00:00:00.220	13	-1024	-768	-1	-1	-1	-1	4	-1024	-768	-1	-1	-1	-1	4		0	0						No media	0	1024	768	0	0				0	Content		0	0	220941	6381232041
238	09:16:52.473	00:00:00.237	14	-1024	-768	-1	-1	-1	-1	4	-1024	-768	-1	-1	-1	-1	4		0	0						No media	0	1024	768	0	0				0	Content		0	0	237569	6381248669
254	09:16:52.489	00:00:00.254	15	-1024	-768	-1	-1	-1	-1	4	-1024	-768	-1	-1	-1	-1	4		0	0						No media	0	1024	768	0	0				0	Content		0	0	254192	6381265292
271	09:16:52.506	00:00:00.270	16	-1024	-768	-1	-1	-1	-1	4	-1024	-768	-1	-1	-1	-1	4		0	0						No media	0	1024	768	0	0				0	Content		0	0	270942	6381282042
288	09:16:52.523	00:00:00.287	17	-1024	-768	-1	-1	-1	-1	4	-1024	-768	-1	-1	-1	-1	4		0	0						No media	0	1024	768	0	0				0	Content		0	0	287568	6381298668
304	09:16:52.539	00:00:00.304	18	-1024	-768	-1	-1	-1	-1	4	-1024	-768	-1	-1	-1	-1	4		0	0						No media	0	1024	768	0	0				0	Content		0	0	304198	6381315298
321	09:16:52.556	00:00:00.320	19	-1024	-768	-1	-1	-1	-1	4	-1024	-768	-1	-1	-1	-1	4		0	0						No media	0	1024	768	0	0				0	Content		0	0	320824	6381331924
338	09:16:52.573	00:00:00.337	20	-1024	-768	-1	-1	-1	-1	4	-1024	-768	-1	-1	-1	-1	4		0	0						No media	0	1024	768	0	0				0	Content		0	0	337572	6381348672
354	09:16:52.589	00:00:00.354	21	-1024	-768	-1	-1	-1	-1	4	-1024	-768	-1	-1	-1	-1	4		0	0						No media	0	1024	768	0	0				0	Content		0	0	354193	6381365293
371	09:16:52.606	00:00:00.370	22	-1024	-768	-1	-1	-1	-1	4	-1024	-768	-1	-1	-1	-1	4		0	0						No media	0	1024	768	0	0				0	Content		0	0	370821	6381381921
387	09:16:52.622	00:00:00.387	23	-1024	-768	-1	-1	-1	-1	4	-1024	-768	-1	-1	-1	-1	4		0	0						No media	0	1024	768	0	0				0	Content		0	0	387445	6381398545
404	09:16:52.639	00:00:00.404	24	-1024	-768	-1	-1	-1	-1	4	-1024	-768	-1	-1	-1	-1	4		0	0						No media	0	1024	768	0	0				0	Content		0	0	404195	6381415295
421	09:16:52.656	00:00:00.420	25	-1024	-768	-1	-1	-1	-1	4	-1024	-768	-1	-1	-1	-1	4		0	0						No media	0	1024	768	0	0				0	Content		0	0	420827	6381431927
437	09:16:52.672	00:00:00.437	26	-1024	-768	-1	-1	-1	-1	4	-1024	-768	-1	-1	-1	-1	4		0	0						No media	0	1024	768	0	0				0	Content		0	0	437445	6381448545
454	09:16:52.689	00:00:00.454	27	-1024	-768	-1	-1	-1	-1	4	-1024	-768	-1	-1	-1	-1	4		0	0						No media	0	1024	768	0	0				0	Content		0	0	454068	6381465168
471	09:16:52.706	00:00:00.470	28	-1024	-768	-1	-1	-1	-1	4	-1024	-768	-1	-1	-1	-1	4		0	0						No media	0	1024	768	0	0				0	Content		0	0	470821	6381481921
487	09:16:52.722	00:00:00.487	29	-1024	-768	-1	-1	-1	-1	4	-1024	-768	-1	-1	-1	-1	4		0	0						No media	0	1024	768	0	0				0	Content		0	0	487444	6381498544
504	09:16:52.739	00:00:00.504	30	-1024	-768	-1	-1	-1	-1	4	-1024	-768	-1	-1	-1	-1	4		0	0						No media	0	1024	768	0	0				0	Content		0	0	504063	6381515163
521	09:16:52.756	00:00:00.520	31	-1024	-768	-1	-1	-1	-1	4	-1024	-768	-1	-1	-1	-1	4		0	0						No media	0	1024	768	0	0				0	Content		0	0	520696	6381531796
537	09:16:52.772	00:00:00.537	32	-1024	-768	-1	-1	-1	-1	4	-1024	-768	-1	-1	-1	-1	4		0	0						No media	0	1024	768	0	0				0	Content		0	0	537443	6381548543
554	09:16:52.789	00:00:00.554	33	-1024	-768	-1	-1	-1	-1	4	-1024	-768	-1	-1	-1	-1	4		0	0						No media	0	1024	768	0	0				0	Content		0	0	554070	6381565170
571	09:16:52.806	00:00:00.570	34	-1024	-768	-1	-1	-1	-1	4	-1024	-768	-1	-1	-1	-1	4		0	0						No media	0	1024	768	0	0				0	Content		0	0	570696	6381581796
587	09:16:52.822	00:00:00.587	35	-1024	-768	-1	-1	-1	-1	4	-1024	-768	-1	-1	-1	-1	4		0	0						No media	0	1024	768	0	0				0	Content		0	0	587326	6381598426
604	09:16:52.839	00:00:00.604	36	-1024	-768	-1	-1	-1	-1	4	-1024	-768	-1	-1	-1	-1	4		0	0						No media	0	1024	768	0	0				0	Content		0	0	604069	6381615169
621	09:16:52.856	00:00:00.620	37	-1024	-768	-1	-1	-1	-1	4	-1024	-768	-1	-1	-1	-1	4		0	0						No media	0	1024	768	0	0				0	Content		0	0	620695	6381631795
637	09:16:52.872	00:00:00.637	38	-1024	-768	-1	-1	-1	-1	4	-1024	-768	-1	-1	-1	-1	4		0	0						No media	0	1024	768	0	0				0	Content		0	0	637318	6381648418
654	09:16:52.889	00:00:00.653	39	-1024	-768	-1	-1	-1	-1	4	-1024	-768	-1	-1	-1	-1	4		0	0						No media	0	1024	768	0	0				0	Content		0	0	653941	6381665041
671	09:16:52.906	00:00:00.670	40	-1024	-768	-1	-1	-1	-1	4	-1024	-768	-1	-1	-1	-1	4		0	0						No media	0	1024	768	0	0				0	Content		0	0	670694	6381681794
687	09:16:52.922	00:00:00.687	41	-1024	-768	-1	-1	-1	-1	4	-1024	-768	-1	-1	-1	-1	4		0	0						No media	0	1024	768	0	0				0	Content		0	0	687318	6381698418
704	09:16:52.939	00:00:00.703	42	-1024	-768	-1	-1	-1	-1	4	-1024	-768	-1	-1	-1	-1	4		0	0						No media	0	1024	768	0	0				0	Content		0	0	703938	6381715038
721	09:16:52.956	00:00:00.720	43	-1024	-768	-1	-1	-1	-1	4	-1024	-768	-1	-1	-1	-1	4		0	0						No media	0	1024	768	0	0				0	Content		0	0	720567	6381731667
737	09:16:52.972	00:00:00.737	44	-1024	-768	-1	-1	-1	-1	4	-1024	-768	-1	-1	-1	-1	4		0	0						No media	0	1024	768	0	0				0	Content		0	0	737318	6381748418
754	09:16:52.989	00:00:00.753	45	-1024	-768	-1	-1	-1	-1	4	-1024	-768	-1	-1	-1	-1	4		0	0						No media	0	1024	768	0	0				0	Content		0	0	753930	6381765030
771	09:16:53.006	00:00:00.770	46	-1024	-768	-1	-1	-1	-1	4	-1024	-768	-1	-1	-1	-1	4		0	0						No media	0	1024	768	0	0				0	Content		0	0	770683	6381781783
787	09:16:53.022	00:00:00.787	47	-1024	-768	-1	-1	-1	-1	4	-1024	-768	-1	-1	-1	-1	4		0	0						No media	0	1024	768	0	0				0	Content		0	0	787191	6381798291
804	09:16:53.039	00:00:00.803	48	-1024	-768	-1	-1	-1	-1	4	-1024	-768	-1	-1	-1	-1	4		0	0						No media	0	1024	768	0	0				0	Content		0	0	803944	6381815044
821	09:16:53.056	00:00:00.820	49	-1024	-768	-1	-1	-1	-1	4	-1024	-768	-1	-1	-1	-1	4		0	0						No media	0	1024	768	0	0				0	Content		0	0	820568	6381831668
837	09:16:53.072	00:00:00.837	50	-1024	-768	-1	-1	-1	-1	4	-1024	-768	-1	-1	-1	-1	4		0	0						No media	0	1024	768	0	0				0	Content		0	0	837194	6381848294
854	09:16:53.089	00:00:00.853	51	-1024	-768	-1	-1	-1	-1	4	-1024	-768	-1	-1	-1	-1	4		0	0						No media	0	1024	768	0	0				0	Content		0	0	853947	6381865047
871	09:16:53.106	00:00:00.870	52	-1024	-768	-1	-1	-1	-1	4	-1024	-768	-1	-1	-1	-1	4		0	0						No media	0	1024	768	0	0				0	Content		0	0	870569	6381881669
887	09:16:53.122	00:00:00.887	53	-1024	-768	-1	-1	-1	-1	4	-1024	-768	-1	-1	-1	-1	4		0	0						No media	0	1024	768	0	0				0	Content		0	0	887194	6381898294
904	09:16:53.139	00:00:00.903	54	-1024	-768	-1	-1	-1	-1	4	-1024	-768	-1	-1	-1	-1	4		0	0						No media	0	1024	768	0	0				0	Content		0	0	903818	6381914918
921	09:16:53.156	00:00:00.920	55	-1024	-768	-1	-1	-1	-1	4	-1024	-768	-1	-1	-1	-1	4		0	0						No media	0	1024	768	0	0				0	Content		0	0	920568	6381931668
937	09:16:53.172	00:00:00.937	56	-1024	-768	-1	-1	-1	-1	4	-1024	-768	-1	-1	-1	-1	4		0	0						No media	0	1024	768	0	0				0	Content		0	0	937195	6381948295
954	09:16:53.189	00:00:00.953	57	-1024	-768	-1	-1	-1	-1	4	-1024	-768	-1	-1	-1	-1	4		0	0						No media	0	1024	768	0	0				0	Content		0	0	953820	6381964920
970	09:16:53.205	00:00:00.970	58	-1024	-768	-1	-1	-1	-1	4	-1024	-768	-1	-1	-1	-1	4		0	0						No media	0	1024	768	0	0				0	Content		0	0	970447	6381981547
987	09:16:53.222	00:00:00.987	59	-1024	-768	-1	-1	-1	-1	4	-1024	-768	-1	-1	-1	-1	4		0	0						No media	0	1024	768	0	0				0	Content		0	0	987197	6381998297
1004	09:16:53.239	00:00:01.003	60	-1024	-768	-1	-1	-1	-1	4	-1024	-768	-1	-1	-1	-1	4		0	0						No media	0	1024	768	0	0				0	Content		0	0	1003825	6382014925
1020	09:16:53.255	00:00:01.020	61	-1024	-768	-1	-1	-1	-1	4	-1024	-768	-1	-1	-1	-1	4		0	0						No media	0	1024	768	0	0				0	Content		0	0	1020448	6382031548
1037	09:16:53.272	00:00:01.037	62	-1024	-768	-1	-1	-1	-1	4	-1024	-768	-1	-1	-1	-1	4		0	0						No media	0	1024	768	0	0				0	Content		0	0	1037072	6382048172
1054	09:16:53.289	00:00:01.053	63	-1024	-768	-1	-1	-1	-1	4	-1024	-768	-1	-1	-1	-1	4		0	0						No media	0	1024	768	0	0				0	Content		0	0	1053822	6382064922
1070	09:16:53.305	00:00:01.070	64	-1024	-768	-1	-1	-1	-1	4	-1024	-768	-1	-1	-1	-1	4		0	0						No media	0	1024	768	0	0				0	Content		0	0	1070447	6382081547
1087	09:16:53.322	00:00:01.087	65	-1024	-768	-1	-1	-1	-1	4	-1024	-768	-1	-1	-1	-1	4		0	0						No media	0	1024	768	0	0				0	Content		0	0	1087070	6382098170
1104	09:16:53.339	00:00:01.103	66	-1024	-768	-1	-1	-1	-1	4	-1024	-768	-1	-1	-1	-1	4		0	0						No media	0	1024	768	0	0				0	Content		0	0	1103697	6382114797
1120	09:16:53.355	00:00:01.120	67	-1024	-768	-1	-1	-1	-1	4	-1024	-768	-1	-1	-1	-1	4		0	0						No media	0	1024	768	0	0				0	Content		0	0	1120449	6382131549
1137	09:16:53.372	00:00:01.137	68	-1024	-768	-1	-1	-1	-1	4	-1024	-768	-1	-1	-1	-1	4		0	0						No media	0	1024	768	0	0				0	Content		0	0	1137075	6382148175
1154	09:16:53.389	00:00:01.153	69	-1024	-768	-1	-1	-1	-1	4	-1024	-768	-1	-1	-1	-1	4		0	0						No media	0	1024	768	0	0				0	Content		0	0	1153699	6382164799
1170	09:16:53.405	00:00:01.170	70	-1024	-768	-1	-1	-1	-1	4	-1024	-768	-1	-1	-1	-1	4		0	0						No media	0	1024	768	0	0				0	Content		0	0	1170324	6382181424
1187	09:16:53.422	00:00:01.187	71	-1024	-768	-1	-1	-1	-1	4	-1024	-768	-1	-1	-1	-1	4		0	0						No media	0	1024	768	0	0				0	Content		0	0	1187076	6382198176
1204	09:16:53.439	00:00:01.203	72	-1024	-768	-1	-1	-1	-1	4	-1024	-768	-1	-1	-1	-1	4		0	0						No media	0	1024	768	0	0				0	Content		0	0	1203709	6382214809
1220	09:16:53.455	00:00:01.220	73	-1024	-768	-1	-1	-1	-1	4	-1024	-768	-1	-1	-1	-1	4		0	0						No media	0	1024	768	0	0				0	Content		0	0	1220246	6382231346
1237	09:16:53.472	00:00:01.236	74	-1024	-768	-1	-1	-1	-1	4	-1024	-768	-1	-1	-1	-1	4		0	0						No media	0	1024	768	0	0				0	Content		0	0	1236870	6382247970
1254	09:16:53.489	00:00:01.253	75	-1024	-768	-1	-1	-1	-1	4	-1024	-768	-1	-1	-1	-1	4		0	0						No media	0	1024	768	0	0				0	Content		0	0	1253617	6382264717
1270	09:16:53.505	00:00:01.270	76	-1024	-768	-1	-1	-1	-1	4	-1024	-768	-1	-1	-1	-1	4		0	0						No media	0	1024	768	0	0				0	Content		0	0	1270238	6382281338
1287	09:16:53.522	00:00:01.286	77	-1024	-768	-1	-1	-1	-1	4	-1024	-768	-1	-1	-1	-1	4		0	0						No media	0	1024	768	0	0				0	Content		0	0	1286862	6382297962
1303	09:16:53.538	00:00:01.303	78	-1024	-768	-1	-1	-1	-1	4	-1024	-768	-1	-1	-1	-1	4		0	0						No media	0	1024	768	0	0				0	Content		0	0	1303489	6382314589
1320	09:16:53.555	00:00:01.320	79	-1024	-768	-1	-1	-1	-1	4	-1024	-768	-1	-1	-1	-1	4		0	0						No media	0	1024	768	0	0				0	Content		0	0	1320238	6382331338
1337	09:16:53.572	00:00:01.336	80	-1024	-768	-1	-1	-1	-1	4	-1024	-768	-1	-1	-1	-1	4		0	0						No media	0	1024	768	0	0				0	Content		0	0	1336864	6382347964
1353	09:16:53.588	00:00:01.353	81	-1024	-768	-1	-1	-1	-1	4	-1024	-768	-1	-1	-1	-1	4		0	0						No media	0	1024	768	0	0				0	Content		0	0	1353486	6382364586
1370	09:16:53.605	00:00:01.370	82	-1024	-768	-1	-1	-1	-1	4	-1024	-768	-1	-1	-1	-1	4		0	0						No media	0	1024	768	0	0				0	Content		0	0	1370111	6382381211
1387	09:16:53.622	00:00:01.386	83	-1024	-768	-1	-1	-1	-1	4	-1024	-768	-1	-1	-1	-1	4		0	0						No media	0	1024	768	0	0				0	Content		0	0	1386862	6382397962
1403	09:16:53.638	00:00:01.403	84	-1024	-768	-1	-1	-1	-1	4	-1024	-768	-1	-1	-1	-1	4		0	0						No media	0	1024	768	0	0				0	Content		0	0	1403485	6382414585
1420	09:16:53.655	00:00:01.420	85	-1024	-768	-1	-1	-1	-1	4	-1024	-768	-1	-1	-1	-1	4		0	0						No media	0	1024	768	0	0				0	Content		0	0	1420109	6382431209
1437	09:16:53.672	00:00:01.436	86	-1024	-768	-1	-1	-1	-1	4	-1024	-768	-1	-1	-1	-1	4		0	0						No media	0	1024	768	0	0				0	Content		0	0	1436733	6382447833
1453	09:16:53.688	00:00:01.453	87	-1024	-768	-1	-1	-1	-1	4	-1024	-768	-1	-1	-1	-1	4		0	0						No media	0	1024	768	0	0				0	Content		0	0	1453478	6382464578
1470	09:16:53.705	00:00:01.470	88	-1024	-768	-1	-1	-1	-1	4	-1024	-768	-1	-1	-1	-1	4		0	0						No media	0	1024	768	0	0				0	Content		0	0	1470103	6382481203
1487	09:16:53.722	00:00:01.486	89	-1024	-768	-1	-1	-1	-1	4	-1024	-768	-1	-1	-1	-1	4		0	0						No media	0	1024	768	0	0				0	Content		0	0	1486728	6382497828
1503	09:16:53.738	00:00:01.503	90	-1024	-768	-1	-1	-1	-1	4	-1024	-768	-1	-1	-1	-1	4		0	0						No media	0	1024	768	0	0				0	Content		0	0	1503353	6382514453
1522	09:16:53.757	00:00:01.521	91	-1024	-768	-1	-1	-1	-1	4	-1024	-768	-1	-1	-1	-1	4		0	0						No media	0	1024	768	0	0				0	Content		0	0	1521921	6382533021
1537	09:16:53.772	00:00:01.536	92	-1024	-768	-1	-1	-1	-1	4	-1024	-768	-1	-1	-1	-1	4		0	0						No media	0	1024	768	0	0				0	Content		0	0	1536713	6382547813
1553	09:16:53.788	00:00:01.553	93	-1024	-768	-1	-1	-1	-1	4	-1024	-768	-1	-1	-1	-1	4		0	0						No media	0	1024	768	0	0				0	Content		0	0	1553337	6382564437
1570	09:16:53.805	00:00:01.569	94	-1024	-768	-1	-1	-1	-1	4	-1024	-768	-1	-1	-1	-1	4		0	0						No media	0	1024	768	0	0				0	Content		0	0	1569971	6382581071
1587	09:16:53.822	00:00:01.586	95	-1024	-768	-1	-1	-1	-1	4	-1024	-768	-1	-1	-1	-1	4		0	0						No media	0	1024	768	0	0				0	Content		0	0	1586720	6382597820
1603	09:16:53.838	00:00:01.603	96	-1024	-768	-1	-1	-1	-1	4	-1024	-768	-1	-1	-1	-1	4		0	0						No media	0	1024	768	0	0				0	Content		0	0	1603352	6382614452
1619	09:16:53.854																				MovieStart	128	0	0	Untertest1.avi
1620	09:16:53.855	00:00:01.619	97	-1024	-768	-1	-1	-1	-1	4	-1024	-768	-1	-1	-1	-1	4		0	0						Untertest1.avi	0	880	547	72	111				0	Content		-72	-111	1619968	6382631068
1637	09:16:53.872	00:00:01.636	98	-1024	-768	-1	-1	-1	-1	4	-1024	-768	-1	-1	-1	-1	4		0	0						Untertest1.avi	0	880	547	72	111				0	Content		-72	-111	1636719	6382647819
1653	09:16:53.888	00:00:01.653	99	-1024	-768	-1	-1	-1	-1	4	-1024	-768	-1	-1	-1	-1	4		0	0						Untertest1.avi	0	880	547	72	111				0	Content		-72	-111	1653340	6382664440
1670	09:16:53.905	00:00:01.669	100	-1024	-768	-1	-1	-1	-1	4	-1024	-768	-1	-1	-1	-1	4		0	0						Untertest1.avi	0	880	547	72	111				0	Content		-72	-111	1669967	6382681067
1687	09:16:53.922	00:00:01.686	101	-1024	-768	-1	-1	-1	-1	4	-1024	-768	-1	-1	-1	-1	4		0	0						Untertest1.avi	0	880	547	72	111				0	Content		-72	-111	1686590	6382697690
1703	09:16:53.938	00:00:01.703	102	-1024	-768	-1	-1	-1	-1	4	-1024	-768	-1	-1	-1	-1	4		0	0						Untertest1.avi	0	880	547	72	111				0	Content		-72	-111	1703340	6382714440
1720	09:16:53.955	00:00:01.719	103	-1024	-768	-1	-1	-1	-1	4	-1024	-768	-1	-1	-1	-1	4		0	0						Untertest1.avi	0	880	547	72	111				0	Content		-72	-111	1719963	6382731063
1737	09:16:53.972	00:00:01.736	104	-1024	-768	-1	-1	-1	-1	4	-1024	-768	-1	-1	-1	-1	4		0	0						Untertest1.avi	0	880	547	72	111				0	Content		-72	-111	1736587	6382747687
1753	09:16:53.988	00:00:01.753	105	-1024	-768	-1	-1	-1	-1	4	-1024	-768	-1	-1	-1	-1	4		0	0						Untertest1.avi	0	880	547	72	111				0	Content		-72	-111	1753212	6382764312
1770	09:16:54.005	00:00:01.769	106	-1024	-768	-1	-1	-1	-1	4	-1024	-768	-1	-1	-1	-1	4		0	0						Untertest1.avi	0	880	547	72	111				0	Content		-72	-111	1769963	6382781063
1787	09:16:54.022	00:00:01.786	107	1033,172	719,4134	0,5885234	0,5629875	457,3128	3,070828	3	1158,404	735,415	0,588576	0,5629848	457,3162	3,061281	1	1	1158	735						Untertest1.avi	0	880	547	72	111	1086	634	233	0	Content		1086	624	1786587	6382797687
1803	09:16:54.038	00:00:01.803	108	1044,561	732,8522	0,5881917	0,5623671	457,314	3,04444	3	1178,613	762,5821	0,5882443	0,5623644	457,3175	3,055133	1	1	1179	763						Untertest1.avi	0	880	547	72	111	1086	634	233	0	Content		1107	652	1803209	6382814309
1820	09:16:54.055	00:00:01.819	109	-1024	-768	-1	-1	-1	-1	4	-1024	-768	-1	-1	-1	-1	4	1	0	0						Untertest1.avi	0	880	547	72	111	1086	634	233	0	Content		-72	-111	1819834	6382830934
1837	09:16:54.072	00:00:01.836	110	-1024	-768	-1	-1	-1	-1	4	-1024	-768	-1	-1	-1	-1	4	1	0	0						Untertest1.avi	0	880	547	72	111	1086	634	233	0	Content		-72	-111	1836581	6382847681
1853	09:16:54.088	00:00:01.853	111	-1024	-768	-1	-1	-1	-1	4	-1024	-768	-1	-1	-1	-1	4	1	0	0						Untertest1.avi	0	880	547	72	111	1086	634	233	0	Content		-72	-111	1853207	6382864307
1870	09:16:54.105	00:00:01.869	112	-1024	-768	-1	-1	-1	-1	4	-1024	-768	-1	-1	-1	-1	4	1	0	0						Untertest1.avi	0	880	547	72	111	1086	634	233	0	Content		-72	-111	1869830	6382880930
1886	09:16:54.121	00:00:01.886	113	1028,815	728,5231	0,5853916	0,5587597	457,1946	3,032465	3	1152,945	745,3684	0,5854442	0,5587571	457,1982	3,022485	1	1	1153	745						Untertest1.avi	0	880	547	72	111	1086	634	233	0	Content		1081	634	1886455	6382897555
1903	09:16:54.138	00:00:01.903	114	1015,974	732,6385	0,5848021	0,5577056	457,0395	3,041983	3	1168,539	762,7018	0,5848548	0,557703	457,0432	3,010178	1	1	1169	763						Untertest1.avi	0	880	547	72	111	1086	634	233	0	Content		1097	652	1903204	6382914304
1920	09:16:54.155	00:00:01.919	115	-1024	-768	-1	-1	-1	-1	4	-1024	-768	-1	-1	-1	-1	4	1	0	0						Untertest1.avi	0	880	547	72	111	1086	634	233	0	Content		-72	-111	1919830	6382930930
1936	09:16:54.171	00:00:01.936	116	-1024	-768	-1	-1	-1	-1	4	-1024	-768	-1	-1	-1	-1	4	1	0	0						Untertest1.avi	0	880	547	72	111	1086	634	233	0	Content		-72	-111	1936451	6382947551
1953	09:16:54.188	00:00:01.953	117	-1024	-768	-1	-1	-1	-1	4	-1024	-768	-1	-1	-1	-1	4	1	0	0						Untertest1.avi	0	880	547	72	111	1086	634	233	0	Content		-72	-111	1953077	6382964177
1970	09:16:54.205	00:00:01.969	118	-1024	-768	-1	-1	-1	-1	4	-1024	-768	-1	-1	-1	-1	4	1	0	0						Untertest1.avi	0	880	547	72	111	1086	634	233	0	Content		-72	-111	1969824	6382980924
1986	09:16:54.221	00:00:01.986	119	1000,346	675,7842	0,5804742	0,5509261	457,7602	2,99074	3	1118,745	687,6497	0,5805268	0,5509235	457,7642	2,980371	1	1	1119	688						Untertest1.avi	0	880	547	72	111	1086	634	233	0	Content		1047	577	1986448	6382997548
2003	09:16:54.238	00:00:02.003	120	1012,93	584,702	0,5789179	0,5481631	458,2837	2,913966	3	1134,296	703,2582	0,5789704	0,5481604	458,2878	3,011414	1	1	1134	703						Untertest1.avi	0	880	547	72	111	1086	634	233	0	Content		1062	592	2003072	6383014172
2020	09:16:54.255	00:00:02.019	121	-1024	-768	-1	-1	-1	-1	4	-1024	-768	-1	-1	-1	-1	4	2	0	0						Untertest1.avi	0	880	547	72	111	1083	443	466	0	Content		-72	-111	2019696	6383030796
2036	09:16:54.271	00:00:02.036	122	-1024	-768	-1	-1	-1	-1	4	-1024	-768	-1	-1	-1	-1	4	2	0	0						Untertest1.avi	0	880	547	72	111	1083	443	466	0	Content		-72	-111	2036444	6383047544
2053	09:16:54.288	00:00:02.053	123	-1024	-768	-1	-1	-1	-1	4	-1024	-768	-1	-1	-1	-1	4	2	0	0						Untertest1.avi	0	880	547	72	111	1083	443	466	0	Content		-72	-111	2053065	6383064165
2070	09:16:54.305	00:00:02.069	124	-1024	-768	-1	-1	-1	-1	4	-1024	-768	-1	-1	-1	-1	4	2	0	0						Untertest1.avi	0	880	547	72	111	1083	443	466	0	Content		-72	-111	2069691	6383080791
2086	09:16:54.321	00:00:02.086	125	1008,402	550,5273	0,5754865	0,5391363	457,632	2,875014	3	1125,784	550,4104	0,5755392	0,5391337	457,6364	2,867498	1	2	1126	550						Untertest1.avi	0	880	547	72	111	1083	443	466	0	Content		1054	439	2086315	6383097415
2103	09:16:54.338	00:00:02.103	126	1002,408	554,2063	0,5753948	0,5376747	457,4614	2,85361	3	1155,294	559,2798	0,5754475	0,5376721	457,4658	2,85751	1	2	1155	559						Untertest1.avi	0	880	547	72	111	1083	443	466	0	Content		1083	448	2103063	6383114163
2120	09:16:54.355	00:00:02.119	127	-1024	-768	-1	-1	-1	-1	4	-1024	-768	-1	-1	-1	-1	4	2	0	0						Untertest1.avi	0	880	547	72	111	1083	443	466	0	Content		-72	-111	2119688	6383130788
2136	09:16:54.371	00:00:02.136	128	-1024	-768	-1	-1	-1	-1	4	-1024	-768	-1	-1	-1	-1	4	2	0	0						Untertest1.avi	0	880	547	72	111	1083	443	466	0	Content		-72	-111	2136312	6383147412
2153	09:16:54.388	00:00:02.152	129	-1024	-768	-1	-1	-1	-1	4	-1024	-768	-1	-1	-1	-1	4	2	0	0						Untertest1.avi	0	880	547	72	111	1083	443	466	0	Content		-72	-111	2152936	6383164036
2170	09:16:54.405	00:00:02.169	130	-1024	-768	-1	-1	-1	-1	4	-1024	-768	-1	-1	-1	-1	4	2	0	0						Untertest1.avi	0	880	547	72	111	1083	443	466	0	Content		-72	-111	2169685	6383180785
2186	09:16:54.421	00:00:02.186	131	999,8494	570,5832	0,5766133	0,5348414	456,7894	2,837628	3	1116,101	572,6486	0,5766661	0,5348388	456,7936	2,829554	1	2	1116	573						Untertest1.avi	0	880	547	72	111	1083	443	466	0	Content		1044	462	2186311	6383197411
2203	09:16:54.438	00:00:02.202	132	1010,518	574,3865	0,5769653	0,534893	456,7671	2,857518	3	1153,83	588,7177	0,5770181	0,5348904	456,7713	2,827613	1	2	1154	589						Untertest1.avi	0	880	547	72	111	1083	443	466	0	Content		1082	478	2202933	6383214033
2220	09:16:54.455	00:00:02.219	133	-1024	-768	-1	-1	-1	-1	4	-1024	-768	-1	-1	-1	-1	4	2	0	0						Untertest1.avi	0	880	547	72	111	1083	443	466	0	Content		-72	-111	2219582	6383230682
2236	09:16:54.471	00:00:02.236	134	-1024	-768	-1	-1	-1	-1	4	-1024	-768	-1	-1	-1	-1	4	2	0	0						Untertest1.avi	0	880	547	72	111	1083	443	466	0	Content		-72	-111	2236308	6383247408
2253	09:16:54.488	00:00:02.252	135	-1024	-768	-1	-1	-1	-1	4	-1024	-768	-1	-1	-1	-1	4	2	0	0						Untertest1.avi	0	880	547	72	111	1083	443	466	0	Content		-72	-111	2252931	6383264031
2270	09:16:54.505	00:00:02.269	136	-1024	-768	-1	-1	-1	-1	4	-1024	-768	-1	-1	-1	-1	4	2	0	0						Untertest1.avi	0	880	547	72	111	1083	443	466	0	Content		-72	-111	2269571	6383280671
2286	09:16:54.521	00:00:02.286	137	1092,762	540,6216	0,5756131	0,5357227	457,451	2,860238	3	1223,187	537,9889	0,5756658	0,5357202	457,4553	2,856677	1	2	1223	538						Untertest1.avi	0	880	547	72	111	1083	443	466	0	Content		1151	427	2286306	6383297406
2303	09:16:54.538	00:00:02.302	138	1113,322	544,3834	0,5755152	0,5363114	457,4652	2,855648	3	1246,408	541,8553	0,5755678	0,5363089	457,4696	2,851996	1	2	1246	542						Untertest1.avi	0	880	547	72	111	1083	443	466	0	Content		1174	431	2302930	6383314030
2320	09:16:54.555	00:00:02.319	139	-1024	-768	-1	-1	-1	-1	4	-1024	-768	-1	-1	-1	-1	4	2	0	0						Untertest1.avi	0	880	547	72	111	1083	443	466	0	Content		-72	-111	2319568	6383330668
2336	09:16:54.571	00:00:02.336	140	-1024	-768	-1	-1	-1	-1	4	-1024	-768	-1	-1	-1	-1	4	2	0	0						Untertest1.avi	0	880	547	72	111	1083	443	466	0	Content		-72	-111	2336178	6383347278
2353	09:16:54.588	00:00:02.352	141	-1024	-768	-1	-1	-1	-1	4	-1024	-768	-1	-1	-1	-1	4	2	0	0						Untertest1.avi	0	880	547	72	111	1083	443	466	0	Content		-72	-111	2352926	6383364026
2370	09:16:54.605	00:00:02.369	142	-1024	-768	-1	-1	-1	-1	4	-1024	-768	-1	-1	-1	-1	4	2	0	0						Untertest1.avi	0	880	547	72	111	1083	443	466	0	Content		-72	-111	2369562	6383380662
2386	09:16:54.621	00:00:02.386	143	1085,988	546,3917	0,5744694	0,5393189	459,1718	2,901453	3	1214,849	544,6639	0,5745218	0,5393163	459,1762	2,896221	1	2	1215	545						Untertest1.avi	0	880	547	72	111	1083	443	466	0	Content		1143	434	2386173	6383397273
2403	09:16:54.638	00:00:02.402	144	1054,692	553,517	0,5740263	0,5395337	459,1672	2,897283	3	1172,191	553,5387	0,5740929	0,5395311	459,1674	2,887537	1	2	1172	554						Untertest1.avi	0	880	547	72	111	1083	443	466	0	Content		1100	443	2402798	6383413898
2420	09:16:54.655	00:00:02.419	145	-1024	-768	-1	-1	-1	-1	4	-1024	-768	-1	-1	-1	-1	4	2	0	0						Untertest1.avi	0	880	547	72	111	1083	443	466	0	Content		-72	-111	2419557	6383430657
2436	09:16:54.671	00:00:02.436	146	-1024	-768	-1	-1	-1	-1	4	-1024	-768	-1	-1	-1	-1	4	2	0	0						Untertest1.avi	0	880	547	72	111	1083	443	466	0	Content		-72	-111	2436168	6383447268
2453	09:16:54.688	00:00:02.452	147	-1024	-768	-1	-1	-1	-1	4	-1024	-768	-1	-1	-1	-1	4	2	0	0						Untertest1.avi	0	880	547	72	111	1083	443	466	0	Content		-72	-111	2452792	6383463892
2469	09:16:54.704	00:00:02.469	148	-1024	-768	-1	-1	-1	-1	4	-1024	-768	-1	-1	-1	-1	4	2	0	0						Untertest1.avi	0	880	547	72	111	1083	443	466	0	Content		-72	-111	2469415	6383480515
2486	09:16:54.721	00:00:02.486	149	584,1975	475,3655	0,581008	0,5416338	460,828	2,853776	3	656,5166	476,1219	0,58106	0,5416313	460,8318	2,839204	1	3	657	476						Untertest1.avi	0	880	547	72	111	422	352	333	0	Content		585	365	2486167	6383497267
2503	09:16:54.738	00:00:02.502	150	502,1893	491,71	0,5829118	0,5428051	460,5218	2,904044	3	568,6103	494,689	0,5829637	0,5428026	460,5254	2,888502	1	3	569	495						Untertest1.avi	0	880	547	72	111	422	352	333	0	Content		497	384	2502792	6383513892
2519	09:16:54.754	00:00:02.519	151	-1024	-768	-1	-1	-1	-1	4	-1024	-768	-1	-1	-1	-1	4	3	0	0						Untertest1.avi	0	880	547	72	111	422	352	333	0	Content		-72	-111	2519415	6383530515
2536	09:16:54.771	00:00:02.536	152	457,2068	461,2474	0,5852754	0,5450012	460,6159	2,884252	3	520,3952	462,9294	0,5853272	0,5449986	460,6194	2,869585	1	3	520	463						Untertest1.avi	0	880	547	72	111	422	352	333	0	Content		448	352	2536038	6383547138
2553	09:16:54.788	00:00:02.552	153	432,5297	464,3745	0,5863405	0,5457458	460,7364	2,887758	3	494,1608	466,6107	0,5863923	0,5457433	460,7397	2,872951	1	3	494	467						Untertest1.avi	0	880	547	72	111	422	352	333	0	Content		422	356	2552787	6383563887
2569	09:16:54.804	00:00:02.569	154	447,8411	456,2015	0,5873497	0,5462708	460,3261	2,803169	3	510,3815	457,7648	0,5874015	0,5462683	460,3293	2,789155	1	3	510	458						Untertest1.avi	0	880	547	72	111	422	352	333	0	Content		438	347	2569411	6383580511
2586	09:16:54.821	00:00:02.586	155	440,4763	460,1691	0,5882018	0,5467696	460,0415	2,779048	3	502,524	462,0955	0,5882537	0,5467671	460,0447	2,765081	1	3	503	462						Untertest1.avi	0	880	547	72	111	422	352	333	0	Content		431	351	2586035	6383597135
2603	09:16:54.838	00:00:02.602	156	435,6943	447,0049	0,5892142	0,5475093	460,0453	2,793636	3	497,4041	448,2158	0,5892661	0,5475067	460,0484	2,779774	1	3	497	448						Untertest1.avi	0	880	547	72	111	422	352	333	0	Content		425	337	2602659	6383613759
2619	09:16:54.854	00:00:02.619	157	429,3943	452,2732	0,5901683	0,54826	459,8844	2,846779	3	490,6503	453,7275	0,5902202	0,5482574	459,8874	2,832572	1	3	491	454						Untertest1.avi	0	880	547	72	111	422	352	333	0	Content		419	343	2619415	6383630515
2636	09:16:54.871	00:00:02.636	158	434,7467	466,7689	0,5910376	0,5487278	459,6856	2,831635	3	496,4655	469,088	0,5910895	0,5487252	459,6886	2,817099	1	3	496	469						Untertest1.avi	0	880	547	72	111	422	352	333	0	Content		424	358	2636035	6383647135
2653	09:16:54.888	00:00:02.652	159	419,6382	466,6561	0,5916469	0,5488042	459,5601	2,901671	3	480,3066	469,0748	0,5916988	0,5488016	459,563	2,886943	1	3	480	469						Untertest1.avi	0	880	547	72	111	422	352	333	0	Content		408	358	2652658	6383663758
2669	09:16:54.904	00:00:02.669	160	442,7992	455,2615	0,5921632	0,5485129	459,1153	2,864565	3	504,8527	456,6429	0,5922152	0,5485103	459,1182	2,850184	1	3	505	457						Untertest1.avi	0	880	547	72	111	422	352	333	0	Content		433	346	2669283	6383680383
2686	09:16:54.921	00:00:02.686	161	432,8537	466,0706	0,5924011	0,5480007	459,0693	2,938167	3	494,3749	468,0973	0,592453	0,5479981	459,0721	2,923237	1	3	494	468						Untertest1.avi	0	880	547	72	111	422	352	333	0	Content		422	357	2686035	6383697135
2703	09:16:54.938	00:00:02.702	162	428,4499	492,5652	0,5925605	0,5472516	458,5609	2,981516	3	489,7246	496,3002	0,5926126	0,547249	458,5637	2,965571	1	3	490	496						Untertest1.avi	0	880	547	72	111	422	352	333	0	Content		418	385	2702657	6383713757
2719	09:16:54.954	00:00:02.719	163	432,4799	476,481	0,5926957	0,5466742	458,056	2,960825	3	493,8102	479,0886	0,5927478	0,5466716	458,0589	2,945494	1	3	494	479						Untertest1.avi	0	880	547	72	111	422	352	333	0	Content		422	368	2719282	6383730382
2736	09:16:54.971	00:00:02.735	164	419,2875	472,4736	0,5930333	0,5463853	458,0272	2,988925	3	479,7041	474,947	0,5930855	0,5463827	458,03	2,973673	1	3	480	475						Untertest1.avi	0	880	547	72	111	422	352	333	0	Content		408	364	2735907	6383747007
2753	09:16:54.988	00:00:02.752	165	270,2257	445,6713	0,5947015	0,5461068	457,8683	3,032548	3	321,1241	448,3566	0,5947537	0,5461041	457,8709	3,019396	1	3	321	448						Untertest1.avi	0	880	547	72	111	422	352	333	0	Content		249	337	2752656	6383763756
2769	09:16:55.004	00:00:02.769	166	101,2247	414,5324	0,5965359	0,5465903	457,9706	3,029352	3	141,868	417,2133	0,596588	0,5465876	457,9731	3,021588	1	3	142	417						Untertest1.avi	0	880	547	72	111	422	352	333	0	Content		70	306	2769281	6383780381
2786	09:16:55.021	00:00:02.785	167	-83,07819	388,8308	0,5981622	0,548145	458,1737	3,017524	3	-54,59452	391,1249	0,5982143	0,5481424	458,1761	3,01924	1	3	-55	391						Untertest1.avi	0	880	547	72	111	422	352	333	0	Content		-127	280	2785905	6383797005
2803	09:16:55.038	00:00:02.802	168	-278,9595	407,9084	0,5996636	0,5501749	458,3633	2,951505	3	-265,0664	411,7035	0,5997156	0,5501723	458,3656	2,96419	1	3	-265	412						Untertest1.avi	0	880	547	72	111	422	352	333	0	Content		-337	301	2802535	6383813635
2819	09:16:55.054	00:00:02.819	169	-515,5125	438,1974	0,6008729	0,5525057	458,9871	2,983943	3	-529,3781	441,7663	0,6009247	0,552503	458,9894	3,01941	1	4	-529	442						Untertest1.avi	0	880	547	72	111	-1252	401	183	0	Content		-601	331	2819280	6383830380
2836	09:16:55.071	00:00:02.835	170	-1024	-768	-1	-1	-1	-1	4	-1024	-768	-1	-1	-1	-1	4	4	0	0						Untertest1.avi	0	880	547	72	111	-1252	401	183	0	Content		-72	-111	2835902	6383847002
2853	09:16:55.088	00:00:02.852	171	-1024	-768	-1	-1	-1	-1	4	-1024	-768	-1	-1	-1	-1	4	4	0	0						Untertest1.avi	0	880	547	72	111	-1252	401	183	0	Content		-72	-111	2852526	6383863626
2869	09:16:55.104	00:00:02.869	172	-1024	-768	-1	-1	-1	-1	4	-1024	-768	-1	-1	-1	-1	4	4	0	0						Untertest1.avi	0	880	547	72	111	-1252	401	183	0	Content		-72	-111	2869152	6383880252
2886	09:16:55.121	00:00:02.885	173	-1151,44	532,4646	0,4502217	0,4945317	458,9894	3,121989	3	-1242,951	543,4012	0,450257	0,4945295	458,9894	3,186178	1	4	-1243	543						Untertest1.avi	0	880	547	72	111	-1252	401	183	0	Content		-1315	432	2885899	6383896999
2903	09:16:55.138	00:00:02.902	174	-1024	-768	-1	-1	-1	-1	4	-1024	-768	-1	-1	-1	-1	4	4	0	0						Untertest1.avi	0	880	547	72	111	-1252	401	183	0	Content		-72	-111	2902527	6383913627
2919	09:16:55.154	00:00:02.919	175	-1024	-768	-1	-1	-1	-1	4	-1024	-768	-1	-1	-1	-1	4	4	0	0						Untertest1.avi	0	880	547	72	111	-1252	401	183	0	Content		-72	-111	2919149	6383930249
2936	09:16:55.171	00:00:02.935	176	-1024	-768	-1	-1	-1	-1	4	-1024	-768	-1	-1	-1	-1	4	4	0	0						Untertest1.avi	0	880	547	72	111	-1252	401	183	0	Content		-72	-111	2935769	6383946869
2953	09:16:55.188	00:00:02.952	177	-1024	-768	-1	-1	-1	-1	4	-1024	-768	-1	-1	-1	-1	4	4	0	0						Untertest1.avi	0	880	547	72	111	-1252	401	183	0	Content		-72	-111	2952525	6383963625
2969	09:16:55.204	00:00:02.969	178	-1050,433	526,9056	0,4516415	0,4908067	458,9894	3,058214	3	-1117,063	538,5514	0,4516769	0,4908045	458,9894	3,111512	1	4	-1117	539						Untertest1.avi	0	880	547	72	111	-1252	401	183	0	Content		-1189	428	2969144	6383980244
2986	09:16:55.221	00:00:02.985	179	-1577,939	474,6979	0,6041405	0,5553205	458,9894	3,179632	0	-1175,48	495,2618	0,4517744	0,4903802	458,9894	3,140005	0	4	-1377	485						Untertest1.avi	0	880	547	72	111	-1252	401	183	0	Content		-1449	374	2985770	6383996870
3003	09:16:55.238	00:00:03.002	180	-1024	-768	-1	-1	-1	-1	4	-1024	-768	-1	-1	-1	-1	4		0	0						Untertest1.avi	0	880	547	72	111				0	Content		-72	-111	3002524	6384013624
3019	09:16:55.254	00:00:03.019	181	-1024	-768	-1	-1	-1	-1	4	-1024	-768	-1	-1	-1	-1	4		0	0						Untertest1.avi	0	880	547	72	111				0	Content		-72	-111	3019141	6384030241
3036	09:16:55.271	00:00:03.035	182	-1024	-768	-1	-1	-1	-1	4	-1024	-768	-1	-1	-1	-1	4		0	0						Untertest1.avi	0	880	547	72	111				0	Content		-72	-111	3035764	6384046864
3052	09:16:55.287	00:00:03.052	183	-1024	-768	-1	-1	-1	-1	4	-1024	-768	-1	-1	-1	-1	4		0	0						Untertest1.avi	0	880	547	72	111				0	Content		-72	-111	3052388	6384063488
3069	09:16:55.304	00:00:03.069	184	-1024	-768	-1	-1	-1	-1	4	-1024	-768	-1	-1	-1	-1	4		0	0						Untertest1.avi	0	880	547	72	111				0	Content		-72	-111	3069137	6384080237
3086	09:16:55.321	00:00:03.085	185	-1024	-768	-1	-1	-1	-1	4	-1024	-768	-1	-1	-1	-1	4		0	0						Untertest1.avi	0	880	547	72	111				0	Content		-72	-111	3085763	6384096863
3102	09:16:55.337	00:00:03.102	186	-1024	-768	-1	-1	-1	-1	4	-1024	-768	-1	-1	-1	-1	4		0	0						Untertest1.avi	0	880	547	72	111				0	Content		-72	-111	3102384	6384113484
3119	09:16:55.354	00:00:03.119	187	315,7643	192,3095	0,577178	0,5520024	597,3311	3,798483	0	-1024	-768	-1	-1	-1	-1	4	5	316	192						Untertest1.avi	0	880	547	72	111	516	183	83	0	Content		244	81	3119008	6384130108
3136	09:16:55.371	00:00:03.135	188	444,3268	260,9238	0,5767004	0,5528582	597,3311	3,963951	0	-1024	-768	-1	-1	-1	-1	4	5	444	261						Untertest1.avi	0	880	547	72	111	516	183	83	0	Content		372	150	3135759	6384146859
3152	09:16:55.387	00:00:03.152	189	-1024	-768	-1	-1	-1	-1	4	-1024	-768	-1	-1	-1	-1	4	5	0	0						Untertest1.avi	0	880	547	72	111	516	183	83	0	Content		-72	-111	3152380	6384163480
3169	09:16:55.404	00:00:03.169	190	731,7416	326,7921	0,5768325	0,5554277	597,3311	3,990809	0	-1024	-768	-1	-1	-1	-1	4	5	732	327						Untertest1.avi	0	880	547	72	111	516	183	83	0	Content		660	216	3169000	6384180100
3186	09:16:55.421	00:00:03.185	191	721,6272	376,0001	0,5780045	0,5565202	597,3311	4,002209	0	760,1478	294,4875	0,4141516	0,4868548	597,3311	4,060442	0	5	741	335						Untertest1.avi	0	880	547	72	111	516	183	83	0	Content		669	224	3185629	6384196729
3202	09:16:55.437	00:00:03.202	192	-1024	-768	-1	-1	-1	-1	4	-1024	-768	-1	-1	-1	-1	4	6	0	0						Untertest1.avi	0	880	547	72	111	461	427	200	0	Content		-72	-111	3202377	6384213477
3219	09:16:55.454	00:00:03.219	193	-1024	-768	-1	-1	-1	-1	4	-1024	-768	-1	-1	-1	-1	4	6	0	0						Untertest1.avi	0	880	547	72	111	461	427	200	0	Content		-72	-111	3219001	6384230101
3236	09:16:55.471	00:00:03.235	194	-1024	-768	-1	-1	-1	-1	4	-1024	-768	-1	-1	-1	-1	4	6	0	0						Untertest1.avi	0	880	547	72	111	461	427	200	0	Content		-72	-111	3235627	6384246727
3252	09:16:55.487	00:00:03.252	195	-1024	-768	-1	-1	-1	-1	4	-1024	-768	-1	-1	-1	-1	4	6	0	0						Untertest1.avi	0	880	547	72	111	461	427	200	0	Content		-72	-111	3252255	6384263355
3269	09:16:55.504	00:00:03.269	196	-1024	-768	-1	-1	-1	-1	4	-1024	-768	-1	-1	-1	-1	4	6	0	0						Untertest1.avi	0	880	547	72	111	461	427	200	0	Content		-72	-111	3269000	6384280100
3286	09:16:55.521	00:00:03.285	197	-1024	-768	-1	-1	-1	-1	4	-1024	-768	-1	-1	-1	-1	4	6	0	0						Untertest1.avi	0	880	547	72	111	461	427	200	0	Content		-72	-111	3285623	6384296723
3302	09:16:55.537	00:00:03.302	198	539,6886	521,9325	0,6051727	0,5626862	479,6987	3,335885	0	-1024	-768	-1	-1	-1	-1	4	6	540	522						Untertest1.avi	0	880	547	72	111	461	427	200	0	Content		468	411	3302248	6384313348
3319	09:16:55.554	00:00:03.318	199	520,9554	550,3923	0,6104314	0,5633596	457,0349	3,217488	0	523,077	534,5778	0,4543976	0,4883886	457,0349	3,264795	0	6	522	542						Untertest1.avi	0	880	547	72	111	461	427	200	0	Content		450	431	3318871	6384329971
3336	09:16:55.571	00:00:03.335	200	508,5017	559,1458	0,6114078	0,563852	457,0312	3,276608	0	550,2722	539,3264	0,455447	0,4886359	457,0349	3,190475	0	6	529	549						Untertest1.avi	0	880	547	72	111	461	427	200	0	Content		457	438	3335621	6384346721
3352	09:16:55.587	00:00:03.352	201	-1024	-768	-1	-1	-1	-1	4	-1024	-768	-1	-1	-1	-1	4	6	0	0						Untertest1.avi	0	880	547	72	111	461	427	200	0	Content		-72	-111	3352245	6384363345
3369	09:16:55.604	00:00:03.368	202	511,8744	552,0726	0,6140211	0,5657321	457,5117	3,153183	0	562,4178	518,6562	0,4576934	0,4894359	457,5117	3,096665	0	6	537	535						Untertest1.avi	0	880	547	72	111	461	427	200	0	Content		465	424	3368869	6384379969
3385	09:16:55.620	00:00:03.385	203	510,9529	552,4881	0,6156043	0,5668823	457,4467	3,087003	0	530,8126	530,1813	0,4591336	0,4903086	457,4467	3,136956	0	6	521	541						Untertest1.avi	0	880	547	72	111	461	427	200	0	Content		449	430	3385494	6384396594
3402	09:16:55.637	00:00:03.402	204	577,645	533,2203	0,6167617	0,5682001	458,0189	3,102219	0	-1024	-768	-1	-1	-1	-1	4	7	578	533						Untertest1.avi	0	880	547	72	111	622	430	183	0	Content		506	422	3402243	6384413343
3419	09:16:55.654	00:00:03.418	205	642,0676	535,4395	0,6168005	0,5692143	457,961	3,038458	0	696,5204	500,9643	0,4562573	0,4919518	476,1882	3,260611	0	7	669	518						Untertest1.avi	0	880	547	72	111	622	430	183	0	Content		597	407	3418868	6384429968
3435	09:16:55.670	00:00:03.435	206	664,3824	561,0071	0,6179137	0,5700331	458,2474	3,059192	0	721,7793	514,988	0,4620053	0,4922827	458,2474	3,028616	0	7	693	538						Untertest1.avi	0	880	547	72	111	622	430	183	0	Content		621	427	3435491	6384446591
3452	09:16:55.687	00:00:03.452	207	708,2421	562,4872	0,6195549	0,5710325	458,2975	3,044293	0	-1024	-768	-1	-1	-1	-1	4	7	708	562						Untertest1.avi	0	880	547	72	111	622	430	183	0	Content		636	451	3452117	6384463217
3469	09:16:55.704	00:00:03.468	208	697,4644	535,8295	0,6253954	0,5709273	472,8032	3,062425	0	723,8975	502,1997	0,4605202	0,4925446	472,8054	3,22836	0	7	711	519						Untertest1.avi	0	880	547	72	111	622	430	183	0	Content		639	408	3468864	6384479964
3485	09:16:55.720	00:00:03.485	209	680,019	546,5104	0,6217423	0,5713993	458,3239	2,943887	0	714,3433	518,1057	0,4650172	0,4922978	458,3239	2,953177	0	7	697	532						Untertest1.avi	0	880	547	72	111	622	430	183	0	Content		625	421	3485489	6384496589
3502	09:16:55.737	00:00:03.502	210	724,6755	564,8047	0,6225409	0,570978	458,1475	3,030751	0	-1024	-768	-1	-1	-1	-1	4	7	725	565						Untertest1.avi	0	880	547	72	111	622	430	183	0	Content		653	454	3502112	6384513212
3519	09:16:55.754	00:00:03.518	211	665,0934	551,2977	0,6229358	0,5703951	457,4984	2,893279	0	717,3304	512,7115	0,4662195	0,4916092	457,4984	2,887619	0	7	691	532						Untertest1.avi	0	880	547	72	111	622	430	183	0	Content		619	421	3518737	6384529837
3535	09:16:55.770	00:00:03.535	212	670,9058	554,6628	0,6234776	0,569775	457,1596	2,833695	0	692,1743	534,8198	0,4667324	0,4913426	457,1596	2,945789	0	7	682	545						Untertest1.avi	0	880	547	72	111	622	430	183	0	Content		610	434	3535486	6384546586
3552	09:16:55.787	00:00:03.552	213	730,6409	569,4408	0,6245419	0,5695028	457,3678	2,897914	0	-1024	-768	-1	-1	-1	-1	4	7	731	569						Untertest1.avi	0	880	547	72	111	622	430	183	0	Content		659	458	3552109	6384563209
3569	09:16:55.804	00:00:03.568	214	684,2809	602,8244	0,6252694	0,5706985	457,1707	2,825804	0	706,5219	618,0668	0,4684747	0,4923941	457,1707	2,909351	0	7	695	610						Untertest1.avi	0	880	547	72	111	622	430	183	0	Content		623	499	3568733	6384579833
3585	09:16:55.820	00:00:03.585	215	687,3061	742,0903	0,6261733	0,5729671	457,1682	2,828619	0	-1024	-768	-1	-1	-1	-1	4	8	687	742						Untertest1.avi	0	880	547	72	111	593	755	933	0	Content		615	631	3585400	6384596500
3602	09:16:55.837	00:00:03.602	216	-1024	-768	-1	-1	-1	-1	4	-1024	-768	-1	-1	-1	-1	4	8	0	0						Untertest1.avi	0	880	547	72	111	593	755	933	0	Content		-72	-111	3602027	6384613127
3619	09:16:55.854	00:00:03.618	217	687,4857	848,5025	0,6287334	0,574793	457,1683	2,876441	0	-1024	-768	-1	-1	-1	-1	4	8	687	849						Untertest1.avi	0	880	547	72	111	593	755	933	0	Content		615	738	3618650	6384629750
3635	09:16:55.870	00:00:03.635	218	659,2486	856,4231	0,6294953	0,5752335	457,1683	2,822268	0	-1024	-768	-1	-1	-1	-1	4	8	659	856						Untertest1.avi	0	880	547	72	111	593	755	933	0	Content		587	745	3635417	6384646517
3652	09:16:55.887	00:00:03.652	219	-1024	-768	-1	-1	-1	-1	4	-1024	-768	-1	-1	-1	-1	4	8	0	0						Untertest1.avi	0	880	547	72	111	593	755	933	0	Content		-72	-111	3652034	6384663134
3669	09:16:55.904	00:00:03.668	220	668,4622	852,4379	0,630952	0,5759681	457,1684	2,835706	0	-1024	-768	-1	-1	-1	-1	4	8	668	852						Untertest1.avi	0	880	547	72	111	593	755	933	0	Content		596	741	3668647	6384679747
3685	09:16:55.920	00:00:03.685	221	660,7345	846,3484	0,6316706	0,5760666	457,1685	2,864592	0	-1024	-768	-1	-1	-1	-1	4	8	661	846						Untertest1.avi	0	880	547	72	111	593	755	933	0	Content		589	735	3685269	6384696369
3702	09:16:55.937	00:00:03.702	222	672,3663	848,1266	0,6314862	0,5765244	457,1707	2,795202	0	-1024	-768	-1	-1	-1	-1	4	8	672	848						Untertest1.avi	0	880	547	72	111	593	755	933	0	Content		600	737	3702020	6384713120
3719	09:16:55.954	00:00:03.718	223	678,1749	861,1254	0,6329098	0,5758318	457,1685	2,775782	0	-1024	-768	-1	-1	-1	-1	4	8	678	861						Untertest1.avi	0	880	547	72	111	593	755	933	0	Content		606	750	3718643	6384729743
3735	09:16:55.970	00:00:03.735	224	677,7574	861,0262	0,6374723	0,5757711	469,7122	2,772094	0	-1024	-768	-1	-1	-1	-1	4	8	678	861						Untertest1.avi	0	880	547	72	111	593	755	933	0	Content		606	750	3735267	6384746367
3752	09:16:55.987	00:00:03.751	225	692,4839	847,593	0,6303586	0,5760946	469,7122	2,919725	0	714,5005	882,3382	0,4727878	0,4932517	469,7123	2,957887	0	8	703	865						Untertest1.avi	0	880	547	72	111	593	755	933	0	Content		631	754	3751893	6384762993
3769	09:16:56.004	00:00:03.768	226	667,5507	857,0261	0,6383534	0,5748713	469,7106	2,966976	0	-1024	-768	-1	-1	-1	-1	4	8	668	857						Untertest1.avi	0	880	547	72	111	593	755	933	0	Content		596	746	3768641	6384779741
3785	09:16:56.020	00:00:03.785	227	-1024	-768	-1	-1	-1	-1	4	-1024	-768	-1	-1	-1	-1	4	8	0	0						Untertest1.avi	0	880	547	72	111	593	755	933	0	Content		-72	-111	3785266	6384796366
3802	09:16:56.037	00:00:03.801	228	-1024	-768	-1	-1	-1	-1	4	-1024	-768	-1	-1	-1	-1	4	8	0	0						Untertest1.avi	0	880	547	72	111	593	755	933	0	Content		-72	-111	3801890	6384812990
3819	09:16:56.054	00:00:03.818	229	728,039	854,3132	0,6390455	0,5722973	469,7107	2,865197	0	-1024	-768	-1	-1	-1	-1	4	8	728	854						Untertest1.avi	0	880	547	72	111	593	755	933	0	Content		656	743	3818520	6384829620
3835	09:16:56.070	00:00:03.835	230	717,6902	856,9268	0,6388015	0,5711961	469,7108	2,871049	0	635,7207	853,6044	0,4919501	0,4870325	469,7122	3,031759	0	8	677	855						Untertest1.avi	0	880	547	72	111	593	755	933	0	Content		605	744	3835262	6384846362
3852	09:16:56.087	00:00:03.851	231	-1024	-768	-1	-1	-1	-1	4	-1024	-768	-1	-1	-1	-1	4	8	0	0						Untertest1.avi	0	880	547	72	111	593	755	933	0	Content		-72	-111	3851885	6384862985
3869	09:16:56.104	00:00:03.868	232	683,4585	871,059	0,638111	0,5691891	469,7108	2,91846	0	692,365	888,2849	0,4913943	0,4851528	469,7122	3,147306	0	8	688	880						Untertest1.avi	0	880	547	72	111	593	755	933	0	Content		616	769	3868513	6384879613
3885	09:16:56.120	00:00:03.885	233	670,1022	875,6514	0,6367377	0,5685317	466,412	2,932247	0	-1024	-768	-1	-1	-1	-1	4	8	670	876						Untertest1.avi	0	880	547	72	111	593	755	933	0	Content		598	765	3885132	6384896232
3902	09:16:56.137	00:00:03.901	234	693,1638	864,583	0,6304712	0,5683971	466,412	2,964485	0	-1024	-768	-1	-1	-1	-1	4	8	693	865						Untertest1.avi	0	880	547	72	111	593	755	933	0	Content		621	754	3901882	6384912982
3919	09:16:56.154	00:00:03.918	235	717,9075	864,401	0,6362184	0,5672948	466,4106	2,881996	0	679,5199	888,8788	0,4897083	0,4833402	466,412	3,067086	0	8	699	877						Untertest1.avi	0	880	547	72	111	593	755	933	0	Content		627	766	3918509	6384929609
3935	09:16:56.170	00:00:03.935	236	717,9075	864,401	0,6371016	0,5667514	470,0905	2,881996	0	-1024	-768	-1	-1	-1	-1	4	8	718	864						Untertest1.avi	0	880	547	72	111	593	755	933	0	Content		646	753	3935127	6384946227
3952	09:16:56.187	00:00:03.951	237	-1024	-768	-1	-1	-1	-1	4	-1024	-768	-1	-1	-1	-1	4	8	0	0						Untertest1.avi	0	880	547	72	111	593	755	933	0	Content		-72	-111	3951784	6384962884
3968	09:16:56.203	00:00:03.968	238	-1024	-768	-1	-1	-1	-1	4	-1024	-768	-1	-1	-1	-1	4	8	0	0						Untertest1.avi	0	880	547	72	111	593	755	933	0	Content		-72	-111	3968452	6384979552
3985	09:16:56.220	00:00:03.985	239	651,0941	859,6456	0,6311772	0,5653706	455,0748	2,961024	0	677,0513	880,1321	0,4856158	0,4811536	455,0748	3,025804	0	8	664	870						Untertest1.avi	0	880	547	72	111	593	755	933	0	Content		592	759	3985199	6384996299
4002	09:16:56.237	00:00:04.001	240	649,9219	877,6705	0,6313349	0,5649769	455,455	2,94313	0	-1024	-768	-1	-1	-1	-1	4	8	650	878						Untertest1.avi	0	880	547	72	111	593	755	933	0	Content		578	767	4001824	6385012924
4018	09:16:56.253	00:00:04.018	241	657,5112	869,9323	0,6309851	0,5644351	454,9785	2,982283	0	683,8625	887,7435	0,4855062	0,4798369	454,9785	3,083504	0	8	671	879						Untertest1.avi	0	880	547	72	111	593	755	933	0	Content		599	768	4018448	6385029548
4035	09:16:56.270	00:00:04.035	242	659,8845	870,2478	0,630972	0,5643216	454,9767	2,976787	0	656,8447	881,6129	0,4802395	0,4800747	435,9473	2,974279	0	8	658	876						Untertest1.avi	0	880	547	72	111	593	755	933	0	Content		586	765	4035072	6385046172
4052	09:16:56.287	00:00:04.051	243	665,66	877,9127	0,6313866	0,5650544	455,4445	2,97319	0	-1024	-768	-1	-1	-1	-1	4	8	666	878						Untertest1.avi	0	880	547	72	111	593	755	933	0	Content		594	767	4051821	6385062921
4068	09:16:56.303	00:00:04.068	244	653,1179	866,8541	0,631269	0,5650064	455,4749	3,016384	0	660,6776	881,2472	0,4807123	0,4796125	435,9473	2,983857	0	8	657	874						Untertest1.avi	0	880	547	72	111	593	755	933	0	Content		585	763	4068444	6385079544
4085	09:16:56.320	00:00:04.085	245	655,3655	866,4776	0,6314586	0,5651872	455,2567	3,036889	0	636,8239	865,6525	0,4809193	0,4793217	435,9473	3,027231	0	8	646	866						Untertest1.avi	0	880	547	72	111	593	755	933	0	Content		574	755	4085069	6385096169
4102	09:16:56.337	00:00:04.101	246	681,8714	863,1385	0,631762	0,56577	455,4953	3,195003	0	-1024	-768	-1	-1	-1	-1	4	8	682	863						Untertest1.avi	0	880	547	72	111	593	755	933	0	Content		610	752	4101692	6385112792
4118	09:16:56.353	00:00:04.118	247	657,4359	863,2556	0,6318395	0,5660083	455,2478	3,07545	0	639,5728	869,031	0,4813875	0,4791928	435,9473	3,09181	0	8	649	866						Untertest1.avi	0	880	547	72	111	593	755	933	0	Content		577	755	4118441	6385129541
4135	09:16:56.370	00:00:04.135	248	648,2303	865,0332	0,6320302	0,5662877	455,2937	3,124148	0	667,141	873,2379	0,4817638	0,4792911	436,0248	3,049899	0	8	658	869						Untertest1.avi	0	880	547	72	111	593	755	933	0	Content		586	758	4135067	6385146167
4152	09:16:56.387	00:00:04.151	249	701,1487	868,108	0,6376822	0,5660189	470,921	3,291366	0	-1024	-768	-1	-1	-1	-1	4	8	701	868						Untertest1.avi	0	880	547	72	111	593	755	933	0	Content		629	757	4151692	6385162792
4168	09:16:56.403	00:00:04.168	250	667,3989	871,0897	0,637915	0,565923	470,9229	3,228454	0	642,5692	862,498	0,4823744	0,478647	436,0248	3,092787	0	8	655	867						Untertest1.avi	0	880	547	72	111	593	755	933	0	Content		583	756	4168316	6385179416
4185	09:16:56.420	00:00:04.185	251	643,3705	858,6594	0,6329424	0,5663295	455,2918	3,120205	0	655,808	873,5876	0,4827195	0,4786397	436,0248	2,976468	0	8	650	866						Untertest1.avi	0	880	547	72	111	593	755	933	0	Content		578	755	4185065	6385196165
4202	09:16:56.437	00:00:04.201	252	649,252	864,8663	0,633188	0,5664472	455,4041	3,113613	0	657,9305	876,6785	0,4830422	0,478655	436,0248	3,079086	0	8	654	871						Untertest1.avi	0	880	547	72	111	593	755	933	0	Content		582	760	4201688	6385212788
4218	09:16:56.453	00:00:04.218	253	644,0972	867,9258	0,6334876	0,5662316	455,4023	3,190015	0	632,3275	878,2957	0,4832333	0,4784608	436,0248	3,124557	0	8	638	873						Untertest1.avi	0	880	547	72	111	593	755	933	0	Content		566	762	4218312	6385229412
4235	09:16:56.470	00:00:04.234	254	654,4022	870,6077	0,6338006	0,5665087	455,209	3,117385	0	654,665	870,1364	0,4836894	0,4781855	436,0248	3,090163	0	8	655	870						Untertest1.avi	0	880	547	72	111	593	755	933	0	Content		583	759	4234936	6385246036
4252	09:16:56.487	00:00:04.251	255	663,7078	863,0043	0,6342211	0,5662086	455,2073	3,141353	0	661,7709	879,0707	0,4841676	0,4779056	436,0827	3,123366	0	8	663	871						Untertest1.avi	0	880	547	72	111	593	755	933	0	Content		591	760	4251683	6385262783
4268	09:16:56.503	00:00:04.268	256	664,1478	854,7098	0,6380841	0,5661912	465,84	3,143143	0	-1024	-768	-1	-1	-1	-1	4	8	664	855						Untertest1.avi	0	880	547	72	111	593	755	933	0	Content		592	744	4268317	6385279417
4285	09:16:56.520	00:00:04.284	257	636,5442	866,9852	0,634788	0,5662915	454,7269	3,224727	0	669,6191	883,174	0,4848673	0,4771481	435,769	3,08455	0	8	653	875						Untertest1.avi	0	880	547	72	111	593	755	933	0	Content		581	764	4284932	6385296032
4302	09:16:56.537	00:00:04.301	258	633,2925	866,4959	0,6349618	0,5660115	454,7664	3,232909	0	654,2009	852,4635	0,4850774	0,4767693	435,9866	3,157623	0	8	644	859						Untertest1.avi	0	880	547	72	111	593	755	933	0	Content		572	748	4301558	6385312658
4318	09:16:56.553	00:00:04.318	259	642,0167	843,5391	0,6392831	0,5652623	467,0367	3,270235	0	-1024	-768	-1	-1	-1	-1	4	8	642	844						Untertest1.avi	0	880	547	72	111	593	755	933	0	Content		570	733	4318225	6385329325
4335	09:16:56.570	00:00:04.334	260	-1024	-768	-1	-1	-1	-1	4	667,9119	885,5677	0,4853891	0,4757544	435,9866	3,198203	0	8	668	886						Untertest1.avi	0	880	547	72	111	593	755	933	0	Content		596	775	4334849	6385345949
4352	09:16:56.587	00:00:04.351	261	680,6664	877,0831	0,6399679	0,5641987	467,0355	3,382806	0	677,0024	888,0271	0,4858706	0,4750563	435,9866	3,156659	0	8	679	883						Untertest1.avi	0	880	547	72	111	593	755	933	0	Content		607	772	4351600	6385362700
4368	09:16:56.603	00:00:04.368	262	670,718	887,8245	0,6335009	0,5643537	467,0367	3,285778	0	675,7255	877,401	0,4855995	0,4751363	435,9866	3,191072	0	8	673	883						Untertest1.avi	0	880	547	72	111	593	755	933	0	Content		601	772	4368222	6385379322
4385	09:16:56.620	00:00:04.384	263	663,7401	867,738	0,6399789	0,5635778	467,0356	3,306809	0	-1024	-768	-1	-1	-1	-1	4	8	664	868						Untertest1.avi	0	880	547	72	111	593	755	933	0	Content		592	757	4384846	6385395946
4401	09:16:56.636	00:00:04.401	264	-1024	-768	-1	-1	-1	-1	4	-1024	-768	-1	-1	-1	-1	4	8	0	0						Untertest1.avi	0	880	547	72	111	593	755	933	0	Content		-72	-111	4401472	6385412572
4418	09:16:56.653	00:00:04.418	265	650,0417	867,277	0,6401714	0,5632264	467,0356	3,424727	0	-1024	-768	-1	-1	-1	-1	4	8	650	867						Untertest1.avi	0	880	547	72	111	593	755	933	0	Content		578	756	4418217	6385429317
4435	09:16:56.670	00:00:04.434	266	653,129	876,0388	0,6334291	0,5635337	467,0367	3,295137	0	-1024	-768	-1	-1	-1	-1	4	8	653	876						Untertest1.avi	0	880	547	72	111	593	755	933	0	Content		581	765	4434841	6385445941
4451	09:16:56.686	00:00:04.451	267	-1024	-768	-1	-1	-1	-1	4	664,6484	862,8307	0,4859442	0,4734971	435,9866	3,183862	0	8	665	863						Untertest1.avi	0	880	547	72	111	593	755	933	0	Content		593	752	4451463	6385462563
4468	09:16:56.703	00:00:04.468	268	654,7308	876,2365	0,6329808	0,5627574	467,0367	3,288496	0	-1024	-768	-1	-1	-1	-1	4	8	655	876						Untertest1.avi	0	880	547	72	111	593	755	933	0	Content		583	765	4468087	6385479187
4485	09:16:56.720	00:00:04.484	269	654,7308	876,2365	0,6321004	0,5626136	471,2352	3,288496	0	-1024	-768	-1	-1	-1	-1	4	8	655	876						Untertest1.avi	0	880	547	72	111	593	755	933	0	Content		583	765	4484835	6385495935
4501	09:16:56.736	00:00:04.501	270	676,0834	871,8687	0,6420815	0,5613775	475,8693	3,519962	0	-1024	-768	-1	-1	-1	-1	4	8	676	872						Untertest1.avi	0	880	547	72	111	593	755	933	0	Content		604	761	4501457	6385512557
4518	09:16:56.753	00:00:04.518	271	-1024	-768	-1	-1	-1	-1	4	-1024	-768	-1	-1	-1	-1	4		0	0						Untertest1.avi	0	880	547	72	111				0	Content		-72	-111	4518084	6385529184
4535	09:16:56.770	00:00:04.534	272	-1024	-768	-1	-1	-1	-1	4	-1024	-768	-1	-1	-1	-1	4		0	0						Untertest1.avi	0	880	547	72	111				0	Content		-72	-111	4534706	6385545806
4551	09:16:56.786	00:00:04.551	273	-1024	-768	-1	-1	-1	-1	4	-1024	-768	-1	-1	-1	-1	4		0	0						Untertest1.avi	0	880	547	72	111				0	Content		-72	-111	4551391	6385562491
4568	09:16:56.803	00:00:04.568	274	-1024	-768	-1	-1	-1	-1	4	-1024	-768	-1	-1	-1	-1	4		0	0						Untertest1.avi	0	880	547	72	111				0	Content		-72	-111	4568059	6385579159
4585	09:16:56.820	00:00:04.584	275	-1024	-768	-1	-1	-1	-1	4	-1024	-768	-1	-1	-1	-1	4		0	0						Untertest1.avi	0	880	547	72	111				0	Content		-72	-111	4584696	6385595796
4601	09:16:56.836	00:00:04.601	276	-1024	-768	-1	-1	-1	-1	4	-1024	-768	-1	-1	-1	-1	4		0	0						Untertest1.avi	0	880	547	72	111				0	Content		-72	-111	4601325	6385612425
4618	09:16:56.853	00:00:04.618	277	-1024	-768	-1	-1	-1	-1	4	-1024	-768	-1	-1	-1	-1	4		0	0						Untertest1.avi	0	880	547	72	111				0	Content		-72	-111	4618068	6385629168
4635	09:16:56.870	00:00:04.634	278	-1024	-768	-1	-1	-1	-1	4	-1024	-768	-1	-1	-1	-1	4		0	0						Untertest1.avi	0	880	547	72	111				0	Content		-72	-111	4634692	6385645792
4651	09:16:56.886	00:00:04.651	279	-1024	-768	-1	-1	-1	-1	4	-1024	-768	-1	-1	-1	-1	4		0	0						Untertest1.avi	0	880	547	72	111				0	Content		-72	-111	4651360	6385662460
4668	09:16:56.903	00:00:04.667	280	664,857	879,4813	0,6322768	0,56318	476,875	3,552227	0	-1024	-768	-1	-1	-1	-1	4	9	665	879						Untertest1.avi	0	880	547	72	111	546	748	100	0	Content		593	768	4667951	6385679051
4685	09:16:56.920	00:00:04.684	281	696,5328	879,4184	0,6442407	0,5626259	476,8741	3,539482	0	733,7488	895,0903	0,4985749	0,4706581	476,875	3,601534	0	9	715	887						Untertest1.avi	0	880	547	72	111	546	748	100	0	Content		643	776	4684690	6385695790
4701	09:16:56.936	00:00:04.701	282	617,5975	858,8923	0,6449257	0,562395	477,1358	3,688617	0	-1024	-768	-1	-1	-1	-1	4	9	618	859						Untertest1.avi	0	880	547	72	111	546	748	100	0	Content		546	748	4701312	6385712412
4718	09:16:56.953	00:00:04.717	283	-1024	-768	-1	-1	-1	-1	4	-1024	-768	-1	-1	-1	-1	4	9	0	0						Untertest1.avi	0	880	547	72	111	546	748	100	0	Content		-72	-111	4717970	6385729070
4735	09:16:56.970	00:00:04.734	284	-1024	-768	-1	-1	-1	-1	4	-1024	-768	-1	-1	-1	-1	4	9	0	0						Untertest1.avi	0	880	547	72	111	546	748	100	0	Content		-72	-111	4734638	6385745738
4751	09:16:56.986	00:00:04.751	285	141,8572	645,5162	0,6418803	0,5602651	454,7802	3,42117	0	-1024	-768	-1	-1	-1	-1	4	9	142	646						Untertest1.avi	0	880	547	72	111	546	748	100	0	Content		70	535	4751275	6385762375
4768	09:16:57.003	00:00:04.768	286	8,845668	626,4961	0,6432375	0,5616031	455,7931	3,440744	0	-1024	-768	-1	-1	-1	-1	4	10	9	626						Untertest1.avi	0	880	547	72	111	-324	486	166	0	Content		-63	515	4768011	6385779111
4785	09:16:57.020	00:00:04.784	287	-125,7164	636,83	0,6434515	0,5627038	461,9644	3,505831	0	-146,355	618,7072	0,5047474	0,4695052	461,9644	3,649108	0	10	-136	628						Untertest1.avi	0	880	547	72	111	-324	486	166	0	Content		-208	517	4784637	6385795737
4801	09:16:57.036	00:00:04.801	288	-260,7451	598,1262	0,6443157	0,5640365	461,9644	3,47256	0	-242,3177	594,4505	0,5057247	0,4702406	461,9644	3,563112	0	10	-252	596						Untertest1.avi	0	880	547	72	111	-324	486	166	0	Content		-324	485	4801271	6385812371
4818	09:16:57.053	00:00:04.817	289	-1024	-768	-1	-1	-1	-1	4	-1024	-768	-1	-1	-1	-1	4	10	0	0						Untertest1.avi	0	880	547	72	111	-324	486	166	0	Content		-72	-111	4817884	6385828984
4835	09:16:57.070	00:00:04.834	290	-1024	-768	-1	-1	-1	-1	4	-1024	-768	-1	-1	-1	-1	4	10	0	0						Untertest1.avi	0	880	547	72	111	-324	486	166	0	Content		-72	-111	4834634	6385845734
4851	09:16:57.086	00:00:04.851	291	-1024	-768	-1	-1	-1	-1	4	-1024	-768	-1	-1	-1	-1	4	10	0	0						Untertest1.avi	0	880	547	72	111	-324	486	166	0	Content		-72	-111	4851275	6385862375
4868	09:16:57.103	00:00:04.867	292	-1024	-768	-1	-1	-1	-1	4	-1024	-768	-1	-1	-1	-1	4	10	0	0						Untertest1.avi	0	880	547	72	111	-324	486	166	0	Content		-72	-111	4867890	6385878990
4885	09:16:57.120	00:00:04.884	293	-1024	-768	-1	-1	-1	-1	4	-1024	-768	-1	-1	-1	-1	4	10	0	0						Untertest1.avi	0	880	547	72	111	-324	486	166	0	Content		-72	-111	4884557	6385895657
4901	09:16:57.136	00:00:04.901	294	-1024	-768	-1	-1	-1	-1	4	-404,8899	592,1461	0,5064549	0,4721179	461,9644	3,68396	0	10	-405	592						Untertest1.avi	0	880	547	72	111	-324	486	166	0	Content		-477	481	4901271	6385912371
4918	09:16:57.153	00:00:04.917	295	-474,599	599,2036	0,6478387	0,5677772	461,9633	3,582746	0	-388,3355	596,6693	0,5061787	0,4725147	461,9644	3,661335	0	10	-431	598						Untertest1.avi	0	880	547	72	111	-324	486	166	0	Content		-503	487	4917882	6385928982
4935	09:16:57.170	00:00:04.934	296	-1024	-768	-1	-1	-1	-1	4	-1024	-768	-1	-1	-1	-1	4		0	0						Untertest1.avi	0	880	547	72	111				0	Content		-72	-111	4934503	6385945603
4951	09:16:57.186	00:00:04.951	297	-1024	-768	-1	-1	-1	-1	4	-1024	-768	-1	-1	-1	-1	4		0	0						Untertest1.avi	0	880	547	72	111				0	Content		-72	-111	4951131	6385962231
4968	09:16:57.203	00:00:04.967	298	-1024	-768	-1	-1	-1	-1	4	-1024	-768	-1	-1	-1	-1	4		0	0						Untertest1.avi	0	880	547	72	111				0	Content		-72	-111	4967880	6385978980
4985	09:16:57.220	00:00:04.984	299	-1024	-768	-1	-1	-1	-1	4	-1024	-768	-1	-1	-1	-1	4		0	0						Untertest1.avi	0	880	547	72	111				0	Content		-72	-111	4984502	6385995602
5001	09:16:57.236	00:00:05.001	300	-1024	-768	-1	-1	-1	-1	4	-1024	-768	-1	-1	-1	-1	4		0	0						Untertest1.avi	0	880	547	72	111				0	Content		-72	-111	5001129	6386012229
5018	09:16:57.253	00:00:05.017	301	-1024	-768	-1	-1	-1	-1	4	-1024	-768	-1	-1	-1	-1	4		0	0						Untertest1.avi	0	880	547	72	111				0	Content		-72	-111	5017751	6386028851
5035	09:16:57.270	00:00:05.034	302	-1024	-768	-1	-1	-1	-1	4	-1024	-768	-1	-1	-1	-1	4		0	0						Untertest1.avi	0	880	547	72	111				0	Content		-72	-111	5034502	6386045602
5051	09:16:57.286	00:00:05.051	303	-1024	-768	-1	-1	-1	-1	4	-1024	-768	-1	-1	-1	-1	4		0	0						Untertest1.avi	0	880	547	72	111				0	Content		-72	-111	5051120	6386062220
5068	09:16:57.303	00:00:05.067	304	-1024	-768	-1	-1	-1	-1	4	-1024	-768	-1	-1	-1	-1	4		0	0						Untertest1.avi	0	880	547	72	111				0	Content		-72	-111	5067787	6386078887
5084	09:16:57.319	00:00:05.084	305	-1024	-768	-1	-1	-1	-1	4	-1024	-768	-1	-1	-1	-1	4		0	0						Untertest1.avi	0	880	547	72	111				0	Content		-72	-111	5084372	6386095472
5101	09:16:57.336	00:00:05.101	306	-1024	-768	-1	-1	-1	-1	4	-1024	-768	-1	-1	-1	-1	4		0	0						Untertest1.avi	0	880	547	72	111				0	Content		-72	-111	5101018	6386112118
5118	09:16:57.353	00:00:05.117	307	-1024	-768	-1	-1	-1	-1	4	-1024	-768	-1	-1	-1	-1	4		0	0						Untertest1.avi	0	880	547	72	111				0	Content		-72	-111	5117686	6386128786
5134	09:16:57.369	00:00:05.134	308	-1024	-768	-1	-1	-1	-1	4	-1024	-768	-1	-1	-1	-1	4		0	0						Untertest1.avi	0	880	547	72	111				0	Content		-72	-111	5134411	6386145511
5151	09:16:57.386	00:00:05.151	309	-1024	-768	-1	-1	-1	-1	4	-1024	-768	-1	-1	-1	-1	4		0	0						Untertest1.avi	0	880	547	72	111				0	Content		-72	-111	5151034	6386162134
5168	09:16:57.403	00:00:05.167	310	-1024	-768	-1	-1	-1	-1	4	-1024	-768	-1	-1	-1	-1	4		0	0						Untertest1.avi	0	880	547	72	111				0	Content		-72	-111	5167702	6386178802
5184	09:16:57.419	00:00:05.184	311	-1024	-768	-1	-1	-1	-1	4	-1024	-768	-1	-1	-1	-1	4		0	0						Untertest1.avi	0	880	547	72	111				0	Content		-72	-111	5184365	6386195465
5201	09:16:57.436	00:00:05.201	312	-1024	-768	-1	-1	-1	-1	4	-1024	-768	-1	-1	-1	-1	4		0	0						Untertest1.avi	0	880	547	72	111				0	Content		-72	-111	5201033	6386212133
5218	09:16:57.453	00:00:05.217	313	-1024	-768	-1	-1	-1	-1	4	-1024	-768	-1	-1	-1	-1	4		0	0						Untertest1.avi	0	880	547	72	111				0	Content		-72	-111	5217651	6386228751
5234	09:16:57.469	00:00:05.234	314	-1024	-768	-1	-1	-1	-1	4	-1024	-768	-1	-1	-1	-1	4		0	0						Untertest1.avi	0	880	547	72	111				0	Content		-72	-111	5234271	6386245371
5251	09:16:57.486	00:00:05.250	315	-1024	-768	-1	-1	-1	-1	4	-1024	-768	-1	-1	-1	-1	4		0	0						Untertest1.avi	0	880	547	72	111				0	Content		-72	-111	5250896	6386261996
5268	09:16:57.503	00:00:05.267	316	-1024	-768	-1	-1	-1	-1	4	-1024	-768	-1	-1	-1	-1	4		0	0						Untertest1.avi	0	880	547	72	111				0	Content		-72	-111	5267645	6386278745
5284	09:16:57.519	00:00:05.284	317	-1024	-768	-1	-1	-1	-1	4	-1024	-768	-1	-1	-1	-1	4		0	0						Untertest1.avi	0	880	547	72	111				0	Content		-72	-111	5284312	6386295412
5301	09:16:57.536	00:00:05.300	318	-1024	-768	-1	-1	-1	-1	4	-1024	-768	-1	-1	-1	-1	4		0	0						Untertest1.avi	0	880	547	72	111				0	Content		-72	-111	5300892	6386311992
5318	09:16:57.553	00:00:05.317	319	-1024	-768	-1	-1	-1	-1	4	-1024	-768	-1	-1	-1	-1	4		0	0						Untertest1.avi	0	880	547	72	111				0	Content		-72	-111	5317516	6386328616
5334	09:16:57.569	00:00:05.334	320	-1024	-768	-1	-1	-1	-1	4	-1024	-768	-1	-1	-1	-1	4		0	0						Untertest1.avi	0	880	547	72	111				0	Content		-72	-111	5334263	6386345363
5351	09:16:57.586	00:00:05.350	321	-1024	-768	-1	-1	-1	-1	4	-1024	-768	-1	-1	-1	-1	4		0	0						Untertest1.avi	0	880	547	72	111				0	Content		-72	-111	5350887	6386361987
5368	09:16:57.603	00:00:05.367	322	-1024	-768	-1	-1	-1	-1	4	-1024	-768	-1	-1	-1	-1	4		0	0						Untertest1.avi	0	880	547	72	111				0	Content		-72	-111	5367554	6386378654
5384	09:16:57.619	00:00:05.384	323	-1024	-768	-1	-1	-1	-1	4	-1024	-768	-1	-1	-1	-1	4		0	0						Untertest1.avi	0	880	547	72	111				0	Content		-72	-111	5384131	6386395231
5401	09:16:57.636	00:00:05.400	324	-1024	-768	-1	-1	-1	-1	4	-1024	-768	-1	-1	-1	-1	4		0	0						Untertest1.avi	0	880	547	72	111				0	Content		-72	-111	5400879	6386411979
5418	09:16:57.653	00:00:05.417	325	-1024	-768	-1	-1	-1	-1	4	-1024	-768	-1	-1	-1	-1	4		0	0						Untertest1.avi	0	880	547	72	111				0	Content		-72	-111	5417503	6386428603
5434	09:16:57.669	00:00:05.434	326	-1024	-768	-1	-1	-1	-1	4	-1024	-768	-1	-1	-1	-1	4		0	0						Untertest1.avi	0	880	547	72	111				0	Content		-72	-111	5434171	6386445271
5451	09:16:57.686	00:00:05.450	327	-1024	-768	-1	-1	-1	-1	4	-1024	-768	-1	-1	-1	-1	4		0	0						Untertest1.avi	0	880	547	72	111				0	Content		-72	-111	5450748	6386461848
5467	09:16:57.702	00:00:05.467	328	-1024	-768	-1	-1	-1	-1	4	-1024	-768	-1	-1	-1	-1	4		0	0						Untertest1.avi	0	880	547	72	111				0	Content		-72	-111	5467436	6386478536
5484	09:16:57.719	00:00:05.484	329	-1024	-768	-1	-1	-1	-1	4	-1024	-768	-1	-1	-1	-1	4		0	0						Untertest1.avi	0	880	547	72	111				0	Content		-72	-111	5484104	6386495204
5501	09:16:57.736	00:00:05.500	330	-1024	-768	-1	-1	-1	-1	4	-1024	-768	-1	-1	-1	-1	4		0	0						Untertest1.avi	0	880	547	72	111				0	Content		-72	-111	5500750	6386511850
5517	09:16:57.752	00:00:05.517	331	-1024	-768	-1	-1	-1	-1	4	-1024	-768	-1	-1	-1	-1	4		0	0						Untertest1.avi	0	880	547	72	111				0	Content		-72	-111	5517436	6386528536
5534	09:16:57.769	00:00:05.534	332	-1024	-768	-1	-1	-1	-1	4	-1024	-768	-1	-1	-1	-1	4		0	0						Untertest1.avi	0	880	547	72	111				0	Content		-72	-111	5534103	6386545203
5551	09:16:57.786	00:00:05.550	333	-1024	-768	-1	-1	-1	-1	4	-1024	-768	-1	-1	-1	-1	4		0	0						Untertest1.avi	0	880	547	72	111				0	Content		-72	-111	5550736	6386561836
5567	09:16:57.802	00:00:05.567	334	-1024	-768	-1	-1	-1	-1	4	-1024	-768	-1	-1	-1	-1	4		0	0						Untertest1.avi	0	880	547	72	111				0	Content		-72	-111	5567404	6386578504
5584	09:16:57.819	00:00:05.584	335	-1024	-768	-1	-1	-1	-1	4	-1024	-768	-1	-1	-1	-1	4		0	0						Untertest1.avi	0	880	547	72	111				0	Content		-72	-111	5584117	6386595217
5601	09:16:57.836	00:00:05.600	336	-1024	-768	-1	-1	-1	-1	4	-1024	-768	-1	-1	-1	-1	4		0	0						Untertest1.avi	0	880	547	72	111				0	Content		-72	-111	5600739	6386611839
5617	09:16:57.852	00:00:05.617	337	-1024	-768	-1	-1	-1	-1	4	-1024	-768	-1	-1	-1	-1	4		0	0						Untertest1.avi	0	880	547	72	111				0	Content		-72	-111	5617362	6386628462
5634	09:16:57.869	00:00:05.634	338	-1024	-768	-1	-1	-1	-1	4	-1024	-768	-1	-1	-1	-1	4		0	0						Untertest1.avi	0	880	547	72	111				0	Content		-72	-111	5634051	6386645151
5651	09:16:57.886	00:00:05.650	339	-1024	-768	-1	-1	-1	-1	4	-1024	-768	-1	-1	-1	-1	4		0	0						Untertest1.avi	0	880	547	72	111				0	Content		-72	-111	5650719	6386661819
5667	09:16:57.902	00:00:05.667	340	-1024	-768	-1	-1	-1	-1	4	-1024	-768	-1	-1	-1	-1	4		0	0						Untertest1.avi	0	880	547	72	111				0	Content		-72	-111	5667358	6386678458
5684	09:16:57.919	00:00:05.683	341	-1024	-768	-1	-1	-1	-1	4	-1024	-768	-1	-1	-1	-1	4		0	0						Untertest1.avi	0	880	547	72	111				0	Content		-72	-111	5683989	6386695089
5701	09:16:57.936	00:00:05.700	342	-1024	-768	-1	-1	-1	-1	4	-1024	-768	-1	-1	-1	-1	4		0	0						Untertest1.avi	0	880	547	72	111				0	Content		-72	-111	5700679	6386711779
5717	09:16:57.952	00:00:05.717	343	-1024	-768	-1	-1	-1	-1	4	-1024	-768	-1	-1	-1	-1	4		0	0						Untertest1.avi	0	880	547	72	111				0	Content		-72	-111	5717346	6386728446
5734	09:16:57.969	00:00:05.733	344	-1024	-768	-1	-1	-1	-1	4	-1024	-768	-1	-1	-1	-1	4		0	0						Untertest1.avi	0	880	547	72	111				0	Content		-72	-111	5733983	6386745083
5751	09:16:57.986	00:00:05.750	345	-1024	-768	-1	-1	-1	-1	4	-1024	-768	-1	-1	-1	-1	4		0	0						Untertest1.avi	0	880	547	72	111				0	Content		-72	-111	5750605	6386761705
5767	09:16:58.002	00:00:05.767	346	-1024	-768	-1	-1	-1	-1	4	-1024	-768	-1	-1	-1	-1	4		0	0						Untertest1.avi	0	880	547	72	111				0	Content		-72	-111	5767243	6386778343
5784	09:16:58.019	00:00:05.783	347	-1024	-768	-1	-1	-1	-1	4	-1024	-768	-1	-1	-1	-1	4		0	0						Untertest1.avi	0	880	547	72	111				0	Content		-72	-111	5783982	6386795082
5801	09:16:58.036	00:00:05.800	348	-1024	-768	-1	-1	-1	-1	4	-1024	-768	-1	-1	-1	-1	4		0	0						Untertest1.avi	0	880	547	72	111				0	Content		-72	-111	5800610	6386811710
5817	09:16:58.052	00:00:05.817	349	-1024	-768	-1	-1	-1	-1	4	-1024	-768	-1	-1	-1	-1	4		0	0						Untertest1.avi	0	880	547	72	111				0	Content		-72	-111	5817278	6386828378
5834	09:16:58.069	00:00:05.833	350	-1024	-768	-1	-1	-1	-1	4	-1024	-768	-1	-1	-1	-1	4		0	0						Untertest1.avi	0	880	547	72	111				0	Content		-72	-111	5833851	6386844951
5851	09:16:58.086	00:00:05.850	351	-1024	-768	-1	-1	-1	-1	4	-1024	-768	-1	-1	-1	-1	4		0	0						Untertest1.avi	0	880	547	72	111				0	Content		-72	-111	5850543	6386861643
5867	09:16:58.102	00:00:05.867	352	-1024	-768	-1	-1	-1	-1	4	-1024	-768	-1	-1	-1	-1	4		0	0						Untertest1.avi	0	880	547	72	111				0	Content		-72	-111	5867211	6386878311
5884	09:16:58.119	00:00:05.883	353	-1024	-768	-1	-1	-1	-1	4	-1024	-768	-1	-1	-1	-1	4		0	0						Untertest1.avi	0	880	547	72	111				0	Content		-72	-111	5883843	6386894943
5900	09:16:58.135	00:00:05.900	354	-1024	-768	-1	-1	-1	-1	4	-1024	-768	-1	-1	-1	-1	4		0	0						Untertest1.avi	0	880	547	72	111				0	Content		-72	-111	5900466	6386911566
5917	09:16:58.152	00:00:05.917	355	-1024	-768	-1	-1	-1	-1	4	-1024	-768	-1	-1	-1	-1	4		0	0						Untertest1.avi	0	880	547	72	111				0	Content		-72	-111	5917227	6386928327
5934	09:16:58.169	00:00:05.933	356	-1024	-768	-1	-1	-1	-1	4	-1024	-768	-1	-1	-1	-1	4		0	0						Untertest1.avi	0	880	547	72	111				0	Content		-72	-111	5933838	6386944938
5950	09:16:58.185	00:00:05.950	357	-1024	-768	-1	-1	-1	-1	4	-1024	-768	-1	-1	-1	-1	4		0	0						Untertest1.avi	0	880	547	72	111				0	Content		-72	-111	5950472	6386961572
5967	09:16:58.202	00:00:05.967	358	-1024	-768	-1	-1	-1	-1	4	-1024	-768	-1	-1	-1	-1	4		0	0						Untertest1.avi	0	880	547	72	111				0	Content		-72	-111	5967086	6386978186
5984	09:16:58.219	00:00:05.983	359	-1024	-768	-1	-1	-1	-1	4	-1024	-768	-1	-1	-1	-1	4		0	0						Untertest1.avi	0	880	547	72	111				0	Content		-72	-111	5983774	6386994874
6000	09:16:58.235	00:00:06.000	360	-1024	-768	-1	-1	-1	-1	4	-1024	-768	-1	-1	-1	-1	4		0	0						Untertest1.avi	0	880	547	72	111				0	Content		-72	-111	6000442	6387011542
6017	09:16:58.252	00:00:06.017	361	-1024	-768	-1	-1	-1	-1	4	-1024	-768	-1	-1	-1	-1	4		0	0						Untertest1.avi	0	880	547	72	111				0	Content		-72	-111	6017086	6387028186
6034	09:16:58.269	00:00:06.033	362	-1024	-768	-1	-1	-1	-1	4	-1024	-768	-1	-1	-1	-1	4		0	0						Untertest1.avi	0	880	547	72	111				0	Content		-72	-111	6033709	6387044809
6050	09:16:58.285	00:00:06.050	363	-1024	-768	-1	-1	-1	-1	4	-1024	-768	-1	-1	-1	-1	4		0	0						Untertest1.avi	0	880	547	72	111				0	Content		-72	-111	6050459	6387061559
6067	09:16:58.302	00:00:06.067	364	-1024	-768	-1	-1	-1	-1	4	-1024	-768	-1	-1	-1	-1	4		0	0						Untertest1.avi	0	880	547	72	111				0	Content		-72	-111	6067079	6387078179
6084	09:16:58.319	00:00:06.083	365	-1024	-768	-1	-1	-1	-1	4	-1024	-768	-1	-1	-1	-1	4		0	0						Untertest1.avi	0	880	547	72	111				0	Content		-72	-111	6083709	6387094809
6100	09:16:58.335	00:00:06.100	366	-1024	-768	-1	-1	-1	-1	4	-1024	-768	-1	-1	-1	-1	4		0	0						Untertest1.avi	0	880	547	72	111				0	Content		-72	-111	6100394	6387111494
6117	09:16:58.352	00:00:06.117	367	-1024	-768	-1	-1	-1	-1	4	-1024	-768	-1	-1	-1	-1	4		0	0						Untertest1.avi	0	880	547	72	111				0	Content		-72	-111	6117062	6387128162
6134	09:16:58.369	00:00:06.133	368	-1024	-768	-1	-1	-1	-1	4	-1024	-768	-1	-1	-1	-1	4		0	0						Untertest1.avi	0	880	547	72	111				0	Content		-72	-111	6133694	6387144794
6150	09:16:58.385	00:00:06.150	369	-1024	-768	-1	-1	-1	-1	4	-1024	-768	-1	-1	-1	-1	4		0	0						Untertest1.avi	0	880	547	72	111				0	Content		-72	-111	6150362	6387161462
6167	09:16:58.402	00:00:06.167	370	-1024	-768	-1	-1	-1	-1	4	-1024	-768	-1	-1	-1	-1	4		0	0						Untertest1.avi	0	880	547	72	111				0	Content		-72	-111	6167032	6387178132
6184	09:16:58.419	00:00:06.183	371	-1024	-768	-1	-1	-1	-1	4	-1024	-768	-1	-1	-1	-1	4		0	0						Untertest1.avi	0	880	547	72	111				0	Content		-72	-111	6183699	6387194799
6200	09:16:58.435	00:00:06.200	372	-1024	-768	-1	-1	-1	-1	4	-1024	-768	-1	-1	-1	-1	4		0	0						Untertest1.avi	0	880	547	72	111				0	Content		-72	-111	6200325	6387211425
6217	09:16:58.452	00:00:06.216	373	-1024	-768	-1	-1	-1	-1	4	-1024	-768	-1	-1	-1	-1	4		0	0						Untertest1.avi	0	880	547	72	111				0	Content		-72	-111	6216993	6387228093
6234	09:16:58.469	00:00:06.233	374	-1024	-768	-1	-1	-1	-1	4	-1024	-768	-1	-1	-1	-1	4		0	0						Untertest1.avi	0	880	547	72	111				0	Content		-72	-111	6233657	6387244757
6250	09:16:58.485	00:00:06.250	375	-1024	-768	-1	-1	-1	-1	4	-1024	-768	-1	-1	-1	-1	4		0	0						Untertest1.avi	0	880	547	72	111				0	Content		-72	-111	6250325	6387261425
6267	09:16:58.502	00:00:06.266	376	-1024	-768	-1	-1	-1	-1	4	-1024	-768	-1	-1	-1	-1	4		0	0						Untertest1.avi	0	880	547	72	111				0	Content		-72	-111	6266948	6387278048
6284	09:16:58.519	00:00:06.283	377	-1024	-768	-1	-1	-1	-1	4	-1024	-768	-1	-1	-1	-1	4		0	0						Untertest1.avi	0	880	547	72	111				0	Content		-72	-111	6283616	6387294716
6300	09:16:58.535	00:00:06.300	378	-1024	-768	-1	-1	-1	-1	4	-1024	-768	-1	-1	-1	-1	4		0	0						Untertest1.avi	0	880	547	72	111				0	Content		-72	-111	6300335	6387311435
6317	09:16:58.552	00:00:06.316	379	-1024	-768	-1	-1	-1	-1	4	-1024	-768	-1	-1	-1	-1	4		0	0						Untertest1.avi	0	880	547	72	111				0	Content		-72	-111	6316945	6387328045
6334	09:16:58.569	00:00:06.333	380	-1024	-768	-1	-1	-1	-1	4	-1024	-768	-1	-1	-1	-1	4		0	0						Untertest1.avi	0	880	547	72	111				0	Content		-72	-111	6333568	6387344668
6350	09:16:58.585	00:00:06.350	381	-1024	-768	-1	-1	-1	-1	4	-1024	-768	-1	-1	-1	-1	4		0	0						Untertest1.avi	0	880	547	72	111				0	Content		-72	-111	6350198	6387361298
6367	09:16:58.602	00:00:06.366	382	-1024	-768	-1	-1	-1	-1	4	-1024	-768	-1	-1	-1	-1	4		0	0						Untertest1.avi	0	880	547	72	111				0	Content		-72	-111	6366939	6387378039
6384	09:16:58.619	00:00:06.383	383	-1024	-768	-1	-1	-1	-1	4	-1024	-768	-1	-1	-1	-1	4		0	0						Untertest1.avi	0	880	547	72	111				0	Content		-72	-111	6383561	6387394661
6400	09:16:58.635	00:00:06.400	384	-1024	-768	-1	-1	-1	-1	4	-1024	-768	-1	-1	-1	-1	4		0	0						Untertest1.avi	0	880	547	72	111				0	Content		-72	-111	6400184	6387411284
6417	09:16:58.652	00:00:06.416	385	-1024	-768	-1	-1	-1	-1	4	-1024	-768	-1	-1	-1	-1	4		0	0						Untertest1.avi	0	880	547	72	111				0	Content		-72	-111	6416803	6387427903
6434	09:16:58.669	00:00:06.433	386	-1024	-768	-1	-1	-1	-1	4	-1024	-768	-1	-1	-1	-1	4		0	0						Untertest1.avi	0	880	547	72	111				0	Content		-72	-111	6433549	6387444649
6450	09:16:58.685	00:00:06.450	387	-1024	-768	-1	-1	-1	-1	4	-1024	-768	-1	-1	-1	-1	4		0	0						Untertest1.avi	0	880	547	72	111				0	Content		-72	-111	6450173	6387461273
6467	09:16:58.702	00:00:06.466	388	-1024	-768	-1	-1	-1	-1	4	-1024	-768	-1	-1	-1	-1	4		0	0						Untertest1.avi	0	880	547	72	111				0	Content		-72	-111	6466794	6387477894
6483	09:16:58.718	00:00:06.483	389	-1024	-768	-1	-1	-1	-1	4	-1024	-768	-1	-1	-1	-1	4		0	0						Untertest1.avi	0	880	547	72	111				0	Content		-72	-111	6483418	6387494518
6500	09:16:58.735	00:00:06.500	390	-1024	-768	-1	-1	-1	-1	4	-1024	-768	-1	-1	-1	-1	4		0	0						Untertest1.avi	0	880	547	72	111				0	Content		-72	-111	6500167	6387511267
6517	09:16:58.752	00:00:06.516	391	-1024	-768	-1	-1	-1	-1	4	-1024	-768	-1	-1	-1	-1	4		0	0						Untertest1.avi	0	880	547	72	111				0	Content		-72	-111	6516789	6387527889
6533	09:16:58.768	00:00:06.533	392	-1024	-768	-1	-1	-1	-1	4	-1024	-768	-1	-1	-1	-1	4		0	0						Untertest1.avi	0	880	547	72	111				0	Content		-72	-111	6533412	6387544512
6550	09:16:58.785	00:00:06.550	393	-1024	-768	-1	-1	-1	-1	4	-1024	-768	-1	-1	-1	-1	4		0	0						Untertest1.avi	0	880	547	72	111				0	Content		-72	-111	6550035	6387561135
6567	09:16:58.802	00:00:06.566	394	-1024	-768	-1	-1	-1	-1	4	-1024	-768	-1	-1	-1	-1	4		0	0						Untertest1.avi	0	880	547	72	111				0	Content		-72	-111	6566784	6387577884
6583	09:16:58.818	00:00:06.583	395	-1024	-768	-1	-1	-1	-1	4	-1024	-768	-1	-1	-1	-1	4		0	0						Untertest1.avi	0	880	547	72	111				0	Content		-72	-111	6583407	6387594507
6600	09:16:58.835	00:00:06.600	396	-1024	-768	-1	-1	-1	-1	4	-1024	-768	-1	-1	-1	-1	4		0	0						Untertest1.avi	0	880	547	72	111				0	Content		-72	-111	6600028	6387611128
6617	09:16:58.852	00:00:06.616	397	-1024	-768	-1	-1	-1	-1	4	-1024	-768	-1	-1	-1	-1	4		0	0						Untertest1.avi	0	880	547	72	111				0	Content		-72	-111	6616743	6387627843
6633	09:16:58.868	00:00:06.633	398	-1024	-768	-1	-1	-1	-1	4	-1024	-768	-1	-1	-1	-1	4		0	0						Untertest1.avi	0	880	547	72	111				0	Content		-72	-111	6633411	6387644511
6650	09:16:58.885	00:00:06.650	399	-1024	-768	-1	-1	-1	-1	4	-1024	-768	-1	-1	-1	-1	4		0	0						Untertest1.avi	0	880	547	72	111				0	Content		-72	-111	6650032	6387661132
6667	09:16:58.902	00:00:06.666	400	-1024	-768	-1	-1	-1	-1	4	-1024	-768	-1	-1	-1	-1	4		0	0						Untertest1.avi	0	880	547	72	111				0	Content		-72	-111	6666699	6387677799
6683	09:16:58.918	00:00:06.683	401	-1024	-768	-1	-1	-1	-1	4	-1024	-768	-1	-1	-1	-1	4		0	0						Untertest1.avi	0	880	547	72	111				0	Content		-72	-111	6683276	6387694376
6700	09:16:58.935	00:00:06.700	402	-1024	-768	-1	-1	-1	-1	4	-1024	-768	-1	-1	-1	-1	4		0	0						Untertest1.avi	0	880	547	72	111				0	Content		-72	-111	6700023	6387711123
6717	09:16:58.952	00:00:06.717	403	-1024	-768	-1	-1	-1	-1	4	-1024	-768	-1	-1	-1	-1	4		0	0						Untertest1.avi	0	880	547	72	111				0	Content		-72	-111	6717280	6387728380
6734	09:16:58.969	00:00:06.733	404	-1024	-768	-1	-1	-1	-1	4	-1024	-768	-1	-1	-1	-1	4		0	0						Untertest1.avi	0	880	547	72	111				0	Content		-72	-111	6733948	6387745048
6751	09:16:58.986	00:00:06.751	405	-1024	-768	-1	-1	-1	-1	4	-1024	-768	-1	-1	-1	-1	4		0	0						Untertest1.avi	0	880	547	72	111				0	Content		-72	-111	6751243	6387762343
6768	09:16:59.003	00:00:06.767	406	-1024	-768	-1	-1	-1	-1	4	-1024	-768	-1	-1	-1	-1	4		0	0						Untertest1.avi	0	880	547	72	111				0	Content		-72	-111	6767911	6387779011
6785	09:16:59.020	00:00:06.785	407	-1024	-768	-1	-1	-1	-1	4	-1024	-768	-1	-1	-1	-1	4		0	0						Untertest1.avi	0	880	547	72	111				0	Content		-72	-111	6785148	6387796248
6800	09:16:59.035	00:00:06.799	408	-1024	-768	-1	-1	-1	-1	4	-1024	-768	-1	-1	-1	-1	4		0	0						Untertest1.avi	0	880	547	72	111				0	Content		-72	-111	6799892	6387810992
6817	09:16:59.052	00:00:06.816	409	-1024	-768	-1	-1	-1	-1	4	-1024	-768	-1	-1	-1	-1	4		0	0						Untertest1.avi	0	880	547	72	111				0	Content		-72	-111	6816580	6387827680
6833	09:16:59.068	00:00:06.833	410	-1024	-768	-1	-1	-1	-1	4	-1024	-768	-1	-1	-1	-1	4		0	0						Untertest1.avi	0	880	547	72	111				0	Content		-72	-111	6833247	6387844347
6850	09:16:59.085	00:00:06.849	411	-1024	-768	-1	-1	-1	-1	4	-1024	-768	-1	-1	-1	-1	4		0	0						Untertest1.avi	0	880	547	72	111				0	Content		-72	-111	6849909	6387861009
6867	09:16:59.102	00:00:06.866	412	-1024	-768	-1	-1	-1	-1	4	-1024	-768	-1	-1	-1	-1	4		0	0						Untertest1.avi	0	880	547	72	111				0	Content		-72	-111	6866576	6387877676
6883	09:16:59.118	00:00:06.883	413	-1024	-768	-1	-1	-1	-1	4	-1024	-768	-1	-1	-1	-1	4		0	0						Untertest1.avi	0	880	547	72	111				0	Content		-72	-111	6883318	6387894418
6900	09:16:59.135	00:00:06.899	414	-1024	-768	-1	-1	-1	-1	4	-1024	-768	-1	-1	-1	-1	4		0	0						Untertest1.avi	0	880	547	72	111				0	Content		-72	-111	6899887	6387910987
6917	09:16:59.152	00:00:06.916	415	-1024	-768	-1	-1	-1	-1	4	-1024	-768	-1	-1	-1	-1	4		0	0						Untertest1.avi	0	880	547	72	111				0	Content		-72	-111	6916825	6387927925
6933	09:16:59.168	00:00:06.933	416	-1024	-768	-1	-1	-1	-1	4	-1024	-768	-1	-1	-1	-1	4		0	0						Untertest1.avi	0	880	547	72	111				0	Content		-72	-111	6933493	6387944593
6951	09:16:59.186	00:00:06.950	417	-1024	-768	-1	-1	-1	-1	4	-1024	-768	-1	-1	-1	-1	4		0	0						Untertest1.avi	0	880	547	72	111				0	Content		-72	-111	6950627	6387961727
6967	09:16:59.202	00:00:06.967	418	-1024	-768	-1	-1	-1	-1	4	-1024	-768	-1	-1	-1	-1	4		0	0						Untertest1.avi	0	880	547	72	111				0	Content		-72	-111	6967294	6387978394
6984	09:16:59.219	00:00:06.984	419	-1024	-768	-1	-1	-1	-1	4	-1024	-768	-1	-1	-1	-1	4		0	0						Untertest1.avi	0	880	547	72	111				0	Content		-72	-111	6984380	6387995480
7002	09:16:59.237	00:00:07.001	420	-1024	-768	-1	-1	-1	-1	4	-1024	-768	-1	-1	-1	-1	4		0	0						Untertest1.avi	0	880	547	72	111				0	Content		-72	-111	7001752	6388012852
7017	09:16:59.252	00:00:07.017	421	-1024	-768	-1	-1	-1	-1	4	-1024	-768	-1	-1	-1	-1	4		0	0						Untertest1.avi	0	880	547	72	111				0	Content		-72	-111	7017439	6388028539
7034	09:16:59.269	00:00:07.034	422	-1024	-768	-1	-1	-1	-1	4	-1024	-768	-1	-1	-1	-1	4		0	0						Untertest1.avi	0	880	547	72	111				0	Content		-72	-111	7034107	6388045207
7050	09:16:59.285	00:00:07.050	423	-1024	-768	-1	-1	-1	-1	4	-1024	-768	-1	-1	-1	-1	4		0	0						Untertest1.avi	0	880	547	72	111				0	Content		-72	-111	7050240	6388061340
7067	09:16:59.302	00:00:07.066	424	-1024	-768	-1	-1	-1	-1	4	-1024	-768	-1	-1	-1	-1	4		0	0						Untertest1.avi	0	880	547	72	111				0	Content		-72	-111	7066908	6388078008
7083	09:16:59.318	00:00:07.083	425	-1024	-768	-1	-1	-1	-1	4	-1024	-768	-1	-1	-1	-1	4		0	0						Untertest1.avi	0	880	547	72	111				0	Content		-72	-111	7083120	6388094220
7100	09:16:59.335	00:00:07.099	426	-1024	-768	-1	-1	-1	-1	4	-1024	-768	-1	-1	-1	-1	4		0	0						Untertest1.avi	0	880	547	72	111				0	Content		-72	-111	7099796	6388110896
7116	09:16:59.351	00:00:07.116	427	-1024	-768	-1	-1	-1	-1	4	-1024	-768	-1	-1	-1	-1	4		0	0						Untertest1.avi	0	880	547	72	111				0	Content		-72	-111	7116395	6388127495
7133	09:16:59.368	00:00:07.133	428	-1024	-768	-1	-1	-1	-1	4	-1024	-768	-1	-1	-1	-1	4		0	0						Untertest1.avi	0	880	547	72	111				0	Content		-72	-111	7133062	6388144162
7150	09:16:59.385	00:00:07.149	429	-1024	-768	-1	-1	-1	-1	4	-1024	-768	-1	-1	-1	-1	4		0	0						Untertest1.avi	0	880	547	72	111				0	Content		-72	-111	7149964	6388161064
7167	09:16:59.402	00:00:07.166	430	-1024	-768	-1	-1	-1	-1	4	-1024	-768	-1	-1	-1	-1	4		0	0						Untertest1.avi	0	880	547	72	111				0	Content		-72	-111	7166632	6388177732
7184	09:16:59.419	00:00:07.183	431	-1024	-768	-1	-1	-1	-1	4	-1024	-768	-1	-1	-1	-1	4		0	0						Untertest1.avi	0	880	547	72	111				0	Content		-72	-111	7183609	6388194709
7201	09:16:59.436	00:00:07.200	432	-1024	-768	-1	-1	-1	-1	4	-1024	-768	-1	-1	-1	-1	4		0	0						Untertest1.avi	0	880	547	72	111				0	Content		-72	-111	7200857	6388211957
7217	09:16:59.452	00:00:07.217	433	-1024	-768	-1	-1	-1	-1	4	-1024	-768	-1	-1	-1	-1	4		0	0						Untertest1.avi	0	880	547	72	111				0	Content		-72	-111	7217023	6388228123
7234	09:16:59.469	00:00:07.233	434	-1024	-768	-1	-1	-1	-1	4	-1024	-768	-1	-1	-1	-1	4		0	0						Untertest1.avi	0	880	547	72	111				0	Content		-72	-111	7233691	6388244791
7250	09:16:59.485	00:00:07.250	435	-1024	-768	-1	-1	-1	-1	4	-1024	-768	-1	-1	-1	-1	4		0	0						Untertest1.avi	0	880	547	72	111				0	Content		-72	-111	7250012	6388261112
7267	09:16:59.502	00:00:07.266	436	-1024	-768	-1	-1	-1	-1	4	-1024	-768	-1	-1	-1	-1	4		0	0						Untertest1.avi	0	880	547	72	111				0	Content		-72	-111	7266680	6388277780
7283	09:16:59.518	00:00:07.283	437	-1024	-768	-1	-1	-1	-1	4	-1024	-768	-1	-1	-1	-1	4		0	0						Untertest1.avi	0	880	547	72	111				0	Content		-72	-111	7283081	6388294181
7300	09:16:59.535	00:00:07.299	438	-1024	-768	-1	-1	-1	-1	4	-1024	-768	-1	-1	-1	-1	4		0	0						Untertest1.avi	0	880	547	72	111				0	Content		-72	-111	7299708	6388310808
7316	09:16:59.551	00:00:07.316	439	-1024	-768	-1	-1	-1	-1	4	-1024	-768	-1	-1	-1	-1	4		0	0						Untertest1.avi	0	880	547	72	111				0	Content		-72	-111	7316342	6388327442
7333	09:16:59.568	00:00:07.333	440	-1024	-768	-1	-1	-1	-1	4	-1024	-768	-1	-1	-1	-1	4		0	0						Untertest1.avi	0	880	547	72	111				0	Content		-72	-111	7333010	6388344110
7350	09:16:59.585	00:00:07.349	441	-1024	-768	-1	-1	-1	-1	4	-1024	-768	-1	-1	-1	-1	4		0	0						Untertest1.avi	0	880	547	72	111				0	Content		-72	-111	7349671	6388360771
7366	09:16:59.601	00:00:07.366	442	-1024	-768	-1	-1	-1	-1	4	-1024	-768	-1	-1	-1	-1	4		0	0						Untertest1.avi	0	880	547	72	111				0	Content		-72	-111	7366339	6388377439
7383	09:16:59.618	00:00:07.382	443	-1024	-768	-1	-1	-1	-1	4	-1024	-768	-1	-1	-1	-1	4		0	0						Untertest1.avi	0	880	547	72	111				0	Content		-72	-111	7382958	6388394058
7400	09:16:59.635	00:00:07.400	444	-1024	-768	-1	-1	-1	-1	4	-1024	-768	-1	-1	-1	-1	4		0	0						Untertest1.avi	0	880	547	72	111				0	Content		-72	-111	7400205	6388411305
7418	09:16:59.653	00:00:07.417	445	-1024	-768	-1	-1	-1	-1	4	-1024	-768	-1	-1	-1	-1	4		0	0						Untertest1.avi	0	880	547	72	111				0	Content		-72	-111	7417519	6388428619
7434	09:16:59.669	00:00:07.434	446	-1024	-768	-1	-1	-1	-1	4	-1024	-768	-1	-1	-1	-1	4		0	0						Untertest1.avi	0	880	547	72	111				0	Content		-72	-111	7434187	6388445287
7450	09:16:59.685	00:00:07.450	447	-1024	-768	-1	-1	-1	-1	4	-1024	-768	-1	-1	-1	-1	4		0	0						Untertest1.avi	0	880	547	72	111				0	Content		-72	-111	7450259	6388461359
7467	09:16:59.702	00:00:07.466	448	-1024	-768	-1	-1	-1	-1	4	-1024	-768	-1	-1	-1	-1	4		0	0						Untertest1.avi	0	880	547	72	111				0	Content		-72	-111	7466927	6388478027
7483	09:16:59.718	00:00:07.482	449	-1024	-768	-1	-1	-1	-1	4	-1024	-768	-1	-1	-1	-1	4		0	0						Untertest1.avi	0	880	547	72	111				0	Content		-72	-111	7482953	6388494053
7500	09:16:59.735	00:00:07.499	450	-1024	-768	-1	-1	-1	-1	4	-1024	-768	-1	-1	-1	-1	4		0	0						Untertest1.avi	0	880	547	72	111				0	Content		-72	-111	7499577	6388510677
7516	09:16:59.751	00:00:07.516	451	-1024	-768	-1	-1	-1	-1	4	-1024	-768	-1	-1	-1	-1	4		0	0						Untertest1.avi	0	880	547	72	111				0	Content		-72	-111	7516229	6388527329
7533	09:16:59.768	00:00:07.532	452	-1024	-768	-1	-1	-1	-1	4	-1024	-768	-1	-1	-1	-1	4		0	0						Untertest1.avi	0	880	547	72	111				0	Content		-72	-111	7532897	6388543997
7550	09:16:59.785	00:00:07.549	453	-1024	-768	-1	-1	-1	-1	4	-1024	-768	-1	-1	-1	-1	4		0	0						Untertest1.avi	0	880	547	72	111				0	Content		-72	-111	7549548	6388560648
7566	09:16:59.801	00:00:07.566	454	-1024	-768	-1	-1	-1	-1	4	-1024	-768	-1	-1	-1	-1	4		0	0						Untertest1.avi	0	880	547	72	111				0	Content		-72	-111	7566216	6388577316
7583	09:16:59.818	00:00:07.582	455	-1024	-768	-1	-1	-1	-1	4	-1024	-768	-1	-1	-1	-1	4		0	0						Untertest1.avi	0	880	547	72	111				0	Content		-72	-111	7582823	6388593923
7599	09:16:59.834	00:00:07.599	456	-1024	-768	-1	-1	-1	-1	4	-1024	-768	-1	-1	-1	-1	4		0	0						Untertest1.avi	0	880	547	72	111				0	Content		-72	-111	7599445	6388610545
7617	09:16:59.852	00:00:07.616	457	-1024	-768	-1	-1	-1	-1	4	-1024	-768	-1	-1	-1	-1	4		0	0						Untertest1.avi	0	880	547	72	111				0	Content		-72	-111	7616756	6388627856
7633	09:16:59.868	00:00:07.633	458	-1024	-768	-1	-1	-1	-1	4	-1024	-768	-1	-1	-1	-1	4		0	0						Untertest1.avi	0	880	547	72	111				0	Content		-72	-111	7633424	6388644524
7651	09:16:59.886	00:00:07.650	459	-1024	-768	-1	-1	-1	-1	4	-1024	-768	-1	-1	-1	-1	4		0	0						Untertest1.avi	0	880	547	72	111				0	Content		-72	-111	7650683	6388661783
7667	09:16:59.902	00:00:07.667	460	-1024	-768	-1	-1	-1	-1	4	-1024	-768	-1	-1	-1	-1	4		0	0						Untertest1.avi	0	880	547	72	111				0	Content		-72	-111	7667351	6388678451
7685	09:16:59.920	00:00:07.684	461	-1024	-768	-1	-1	-1	-1	4	-1024	-768	-1	-1	-1	-1	4		0	0						Untertest1.avi	0	880	547	72	111				0	Content		-72	-111	7684687	6388695787
7699	09:16:59.934	00:00:07.699	462	-1024	-768	-1	-1	-1	-1	4	-1024	-768	-1	-1	-1	-1	4		0	0						Untertest1.avi	0	880	547	72	111				0	Content		-72	-111	7699435	6388710535
7716	09:16:59.951	00:00:07.716	463	-1024	-768	-1	-1	-1	-1	4	-1024	-768	-1	-1	-1	-1	4		0	0						Untertest1.avi	0	880	547	72	111				0	Content		-72	-111	7716122	6388727222
7733	09:16:59.968	00:00:07.732	464	-1024	-768	-1	-1	-1	-1	4	-1024	-768	-1	-1	-1	-1	4		0	0						Untertest1.avi	0	880	547	72	111				0	Content		-72	-111	7732790	6388743890
7749	09:16:59.984	00:00:07.749	465	-1024	-768	-1	-1	-1	-1	4	-1024	-768	-1	-1	-1	-1	4		0	0						Untertest1.avi	0	880	547	72	111				0	Content		-72	-111	7749456	6388760556
7766	09:17:00.001	00:00:07.766	466	-1024	-768	-1	-1	-1	-1	4	-1024	-768	-1	-1	-1	-1	4		0	0						Untertest1.avi	0	880	547	72	111				0	Content		-72	-111	7766124	6388777224
7783	09:17:00.018	00:00:07.782	467	-1024	-768	-1	-1	-1	-1	4	-1024	-768	-1	-1	-1	-1	4		0	0						Untertest1.avi	0	880	547	72	111				0	Content		-72	-111	7782868	6388793968
7799	09:17:00.034	00:00:07.799	468	-1024	-768	-1	-1	-1	-1	4	-1024	-768	-1	-1	-1	-1	4		0	0						Untertest1.avi	0	880	547	72	111				0	Content		-72	-111	7799433	6388810533
7816	09:17:00.051	00:00:07.816	469	-1024	-768	-1	-1	-1	-1	4	-1024	-768	-1	-1	-1	-1	4		0	0						Untertest1.avi	0	880	547	72	111				0	Content		-72	-111	7816371	6388827471
7833	09:17:00.068	00:00:07.833	470	-1024	-768	-1	-1	-1	-1	4	-1024	-768	-1	-1	-1	-1	4		0	0						Untertest1.avi	0	880	547	72	111				0	Content		-72	-111	7833039	6388844139
7850	09:17:00.085	00:00:07.850	471	-1024	-768	-1	-1	-1	-1	4	-1024	-768	-1	-1	-1	-1	4		0	0						Untertest1.avi	0	880	547	72	111				0	Content		-72	-111	7850174	6388861274
7867	09:17:00.102	00:00:07.866	472	-1024	-768	-1	-1	-1	-1	4	-1024	-768	-1	-1	-1	-1	4		0	0						Untertest1.avi	0	880	547	72	111				0	Content		-72	-111	7866842	6388877942
7884	09:17:00.119	00:00:07.883	473	-1024	-768	-1	-1	-1	-1	4	-1024	-768	-1	-1	-1	-1	4		0	0						Untertest1.avi	0	880	547	72	111				0	Content		-72	-111	7883931	6388895031
7901	09:17:00.136	00:00:07.901	474	-1024	-768	-1	-1	-1	-1	4	-1024	-768	-1	-1	-1	-1	4		0	0						Untertest1.avi	0	880	547	72	111				0	Content		-72	-111	7901179	6388912279
7917	09:17:00.152	00:00:07.916	475	-1024	-768	-1	-1	-1	-1	4	-1024	-768	-1	-1	-1	-1	4		0	0						Untertest1.avi	0	880	547	72	111				0	Content		-72	-111	7916929	6388928029
7934	09:17:00.169	00:00:07.933	476	-1024	-768	-1	-1	-1	-1	4	-1024	-768	-1	-1	-1	-1	4		0	0						Untertest1.avi	0	880	547	72	111				0	Content		-72	-111	7933597	6388944697
7950	09:17:00.185	00:00:07.949	477	-1024	-768	-1	-1	-1	-1	4	-1024	-768	-1	-1	-1	-1	4		0	0						Untertest1.avi	0	880	547	72	111				0	Content		-72	-111	7949763	6388960863
7966	09:17:00.201	00:00:07.966	478	-1024	-768	-1	-1	-1	-1	4	-1024	-768	-1	-1	-1	-1	4		0	0						Untertest1.avi	0	880	547	72	111				0	Content		-72	-111	7966431	6388977531
7983	09:17:00.218	00:00:07.982	479	-1024	-768	-1	-1	-1	-1	4	-1024	-768	-1	-1	-1	-1	4		0	0						Untertest1.avi	0	880	547	72	111				0	Content		-72	-111	7982676	6388993776
7999	09:17:00.234	00:00:07.999	480	-1024	-768	-1	-1	-1	-1	4	-1024	-768	-1	-1	-1	-1	4		0	0						Untertest1.avi	0	880	547	72	111				0	Content		-72	-111	7999354	6389010454
8016	09:17:00.251	00:00:08.015	481	-1024	-768	-1	-1	-1	-1	4	-1024	-768	-1	-1	-1	-1	4		0	0						Untertest1.avi	0	880	547	72	111				0	Content		-72	-111	8015952	6389027052
8033	09:17:00.268	00:00:08.032	482	-1024	-768	-1	-1	-1	-1	4	-1024	-768	-1	-1	-1	-1	4		0	0						Untertest1.avi	0	880	547	72	111				0	Content		-72	-111	8032620	6389043720
8050	09:17:00.285	00:00:08.049	483	-1024	-768	-1	-1	-1	-1	4	-1024	-768	-1	-1	-1	-1	4		0	0						Untertest1.avi	0	880	547	72	111				0	Content		-72	-111	8049521	6389060621
8066	09:17:00.301	00:00:08.066	484	-1024	-768	-1	-1	-1	-1	4	-1024	-768	-1	-1	-1	-1	4		0	0						Untertest1.avi	0	880	547	72	111				0	Content		-72	-111	8066189	6389077289
8083	09:17:00.318	00:00:08.083	485	-1024	-768	-1	-1	-1	-1	4	-1024	-768	-1	-1	-1	-1	4		0	0						Untertest1.avi	0	880	547	72	111				0	Content		-72	-111	8083170	6389094270
8100	09:17:00.335	00:00:08.100	486	-1024	-768	-1	-1	-1	-1	4	-1024	-768	-1	-1	-1	-1	4		0	0						Untertest1.avi	0	880	547	72	111				0	Content		-72	-111	8100420	6389111520
8116	09:17:00.351	00:00:08.116	487	-1024	-768	-1	-1	-1	-1	4	-1024	-768	-1	-1	-1	-1	4		0	0						Untertest1.avi	0	880	547	72	111				0	Content		-72	-111	8116484	6389127584
8133	09:17:00.368	00:00:08.133	488	-1024	-768	-1	-1	-1	-1	4	-1024	-768	-1	-1	-1	-1	4		0	0						Untertest1.avi	0	880	547	72	111				0	Content		-72	-111	8133152	6389144252
8149	09:17:00.384	00:00:08.149	489	-1024	-768	-1	-1	-1	-1	4	-1024	-768	-1	-1	-1	-1	4		0	0						Untertest1.avi	0	880	547	72	111				0	Content		-72	-111	8149474	6389160574
8166	09:17:00.401	00:00:08.166	490	-1024	-768	-1	-1	-1	-1	4	-1024	-768	-1	-1	-1	-1	4		0	0						Untertest1.avi	0	880	547	72	111				0	Content		-72	-111	8166142	6389177242
8183	09:17:00.418	00:00:08.182	491	-1024	-768	-1	-1	-1	-1	4	-1024	-768	-1	-1	-1	-1	4		0	0						Untertest1.avi	0	880	547	72	111				0	Content		-72	-111	8182543	6389193643
8199	09:17:00.434	00:00:08.199	492	-1024	-768	-1	-1	-1	-1	4	-1024	-768	-1	-1	-1	-1	4		0	0						Untertest1.avi	0	880	547	72	111				0	Content		-72	-111	8199165	6389210265
8216	09:17:00.451	00:00:08.215	493	-1024	-768	-1	-1	-1	-1	4	-1024	-768	-1	-1	-1	-1	4		0	0						Untertest1.avi	0	880	547	72	111				0	Content		-72	-111	8215790	6389226890
8232	09:17:00.467	00:00:08.232	494	-1024	-768	-1	-1	-1	-1	4	-1024	-768	-1	-1	-1	-1	4		0	0						Untertest1.avi	0	880	547	72	111				0	Content		-72	-111	8232458	6389243558
8249	09:17:00.484	00:00:08.249	495	-1024	-768	-1	-1	-1	-1	4	-1024	-768	-1	-1	-1	-1	4		0	0						Untertest1.avi	0	880	547	72	111				0	Content		-72	-111	8249125	6389260225
8266	09:17:00.501	00:00:08.265	496	-1024	-768	-1	-1	-1	-1	4	-1024	-768	-1	-1	-1	-1	4		0	0						Untertest1.avi	0	880	547	72	111				0	Content		-72	-111	8265793	6389276893
8282	09:17:00.517	00:00:08.282	497	-1024	-768	-1	-1	-1	-1	4	-1024	-768	-1	-1	-1	-1	4		0	0						Untertest1.avi	0	880	547	72	111				0	Content		-72	-111	8282412	6389293512
8300	09:17:00.535	00:00:08.299	498	-1024	-768	-1	-1	-1	-1	4	-1024	-768	-1	-1	-1	-1	4		0	0						Untertest1.avi	0	880	547	72	111				0	Content		-72	-111	8299662	6389310762
8317	09:17:00.552	00:00:08.316	499	-1024	-768	-1	-1	-1	-1	4	-1024	-768	-1	-1	-1	-1	4		0	0						Untertest1.avi	0	880	547	72	111				0	Content		-72	-111	8316974	6389328074
8334	09:17:00.569	00:00:08.333	500	-1024	-768	-1	-1	-1	-1	4	-1024	-768	-1	-1	-1	-1	4		0	0						Untertest1.avi	0	880	547	72	111				0	Content		-72	-111	8333642	6389344742
8350	09:17:00.585	00:00:08.349	501	-1024	-768	-1	-1	-1	-1	4	-1024	-768	-1	-1	-1	-1	4		0	0						Untertest1.avi	0	880	547	72	111				0	Content		-72	-111	8349725	6389360825
8366	09:17:00.601	00:00:08.366	502	-1024	-768	-1	-1	-1	-1	4	-1024	-768	-1	-1	-1	-1	4		0	0						Untertest1.avi	0	880	547	72	111				0	Content		-72	-111	8366393	6389377493
8382	09:17:00.617	00:00:08.382	503	-1024	-768	-1	-1	-1	-1	4	-1024	-768	-1	-1	-1	-1	4		0	0						Untertest1.avi	0	880	547	72	111				0	Content		-72	-111	8382286	6389393386
8399	09:17:00.634	00:00:08.399	504	-1024	-768	-1	-1	-1	-1	4	-1024	-768	-1	-1	-1	-1	4		0	0						Untertest1.avi	0	880	547	72	111				0	Content		-72	-111	8399048	6389410148
8416	09:17:00.651	00:00:08.415	505	-1024	-768	-1	-1	-1	-1	4	-1024	-768	-1	-1	-1	-1	4		0	0						Untertest1.avi	0	880	547	72	111				0	Content		-72	-111	8415695	6389426795
8432	09:17:00.667	00:00:08.432	506	-1024	-768	-1	-1	-1	-1	4	-1024	-768	-1	-1	-1	-1	4		0	0						Untertest1.avi	0	880	547	72	111				0	Content		-72	-111	8432363	6389443463
8449	09:17:00.684	00:00:08.449	507	-1024	-768	-1	-1	-1	-1	4	-1024	-768	-1	-1	-1	-1	4		0	0						Untertest1.avi	0	880	547	72	111				0	Content		-72	-111	8449010	6389460110
8466	09:17:00.701	00:00:08.465	508	-1024	-768	-1	-1	-1	-1	4	-1024	-768	-1	-1	-1	-1	4		0	0						Untertest1.avi	0	880	547	72	111				0	Content		-72	-111	8465679	6389476779
8482	09:17:00.717	00:00:08.482	509	-1024	-768	-1	-1	-1	-1	4	-1024	-768	-1	-1	-1	-1	4		0	0						Untertest1.avi	0	880	547	72	111				0	Content		-72	-111	8482284	6389493384
8499	09:17:00.734	00:00:08.498	510	-1024	-768	-1	-1	-1	-1	4	-1024	-768	-1	-1	-1	-1	4		0	0						Untertest1.avi	0	880	547	72	111				0	Content		-72	-111	8498905	6389510005
8516	09:17:00.751	00:00:08.516	511	-1024	-768	-1	-1	-1	-1	4	-1024	-768	-1	-1	-1	-1	4		0	0						Untertest1.avi	0	880	547	72	111				0	Content		-72	-111	8516218	6389527318
8533	09:17:00.768	00:00:08.532	512	-1024	-768	-1	-1	-1	-1	4	-1024	-768	-1	-1	-1	-1	4		0	0						Untertest1.avi	0	880	547	72	111				0	Content		-72	-111	8532886	6389543986
8550	09:17:00.785	00:00:08.550	513	-1024	-768	-1	-1	-1	-1	4	-1024	-768	-1	-1	-1	-1	4		0	0						Untertest1.avi	0	880	547	72	111				0	Content		-72	-111	8550145	6389561245
8567	09:17:00.802	00:00:08.566	514	-1024	-768	-1	-1	-1	-1	4	-1024	-768	-1	-1	-1	-1	4		0	0						Untertest1.avi	0	880	547	72	111				0	Content		-72	-111	8566813	6389577913
8584	09:17:00.819	00:00:08.584	515	-1024	-768	-1	-1	-1	-1	4	-1024	-768	-1	-1	-1	-1	4		0	0						Untertest1.avi	0	880	547	72	111				0	Content		-72	-111	8584150	6389595250
8599	09:17:00.834	00:00:08.598	516	-1024	-768	-1	-1	-1	-1	4	-1024	-768	-1	-1	-1	-1	4		0	0						Untertest1.avi	0	880	547	72	111				0	Content		-72	-111	8598900	6389610000
8616	09:17:00.851	00:00:08.615	517	-1024	-768	-1	-1	-1	-1	4	-1024	-768	-1	-1	-1	-1	4		0	0						Untertest1.avi	0	880	547	72	111				0	Content		-72	-111	8615585	6389626685
8632	09:17:00.867	00:00:08.632	518	-1024	-768	-1	-1	-1	-1	4	-1024	-768	-1	-1	-1	-1	4		0	0						Untertest1.avi	0	880	547	72	111				0	Content		-72	-111	8632253	6389643353
8649	09:17:00.884	00:00:08.648	519	-1024	-768	-1	-1	-1	-1	4	-1024	-768	-1	-1	-1	-1	4		0	0						Untertest1.avi	0	880	547	72	111				0	Content		-72	-111	8648916	6389660016
8666	09:17:00.901	00:00:08.665	520	-1024	-768	-1	-1	-1	-1	4	-1024	-768	-1	-1	-1	-1	4		0	0						Untertest1.avi	0	880	547	72	111				0	Content		-72	-111	8665584	6389676684
8682	09:17:00.917	00:00:08.682	521	-1024	-768	-1	-1	-1	-1	4	-1024	-768	-1	-1	-1	-1	4		0	0						Untertest1.avi	0	880	547	72	111				0	Content		-72	-111	8682201	6389693301
8699	09:17:00.934	00:00:08.698	522	-1024	-768	-1	-1	-1	-1	4	-1024	-768	-1	-1	-1	-1	4		0	0						Untertest1.avi	0	880	547	72	111				0	Content		-72	-111	8698769	6389709869
8716	09:17:00.951	00:00:08.715	523	-1024	-768	-1	-1	-1	-1	4	-1024	-768	-1	-1	-1	-1	4		0	0						Untertest1.avi	0	880	547	72	111				0	Content		-72	-111	8715708	6389726808
8732	09:17:00.967	00:00:08.732	524	-1024	-768	-1	-1	-1	-1	4	-1024	-768	-1	-1	-1	-1	4		0	0						Untertest1.avi	0	880	547	72	111				0	Content		-72	-111	8732376	6389743476
8750	09:17:00.985	00:00:08.749	525	-1024	-768	-1	-1	-1	-1	4	-1024	-768	-1	-1	-1	-1	4		0	0						Untertest1.avi	0	880	547	72	111				0	Content		-72	-111	8749510	6389760610
8766	09:17:01.001	00:00:08.766	526	-1024	-768	-1	-1	-1	-1	4	-1024	-768	-1	-1	-1	-1	4		0	0						Untertest1.avi	0	880	547	72	111				0	Content		-72	-111	8766178	6389777278
8783	09:17:01.018	00:00:08.783	527	-1024	-768	-1	-1	-1	-1	4	-1024	-768	-1	-1	-1	-1	4		0	0						Untertest1.avi	0	880	547	72	111				0	Content		-72	-111	8783395	6389794495
8801	09:17:01.036	00:00:08.800	528	-1024	-768	-1	-1	-1	-1	4	-1024	-768	-1	-1	-1	-1	4		0	0						Untertest1.avi	0	880	547	72	111				0	Content		-72	-111	8800659	6389811759
8816	09:17:01.051	00:00:08.816	529	-1024	-768	-1	-1	-1	-1	4	-1024	-768	-1	-1	-1	-1	4		0	0						Untertest1.avi	0	880	547	72	111				0	Content		-72	-111	8816341	6389827441
8833	09:17:01.068	00:00:08.833	530	-1024	-768	-1	-1	-1	-1	4	-1024	-768	-1	-1	-1	-1	4		0	0						Untertest1.avi	0	880	547	72	111				0	Content		-72	-111	8833009	6389844109
8849	09:17:01.084	00:00:08.849	531	-1024	-768	-1	-1	-1	-1	4	-1024	-768	-1	-1	-1	-1	4		0	0						Untertest1.avi	0	880	547	72	111				0	Content		-72	-111	8849202	6389860302
8866	09:17:01.101	00:00:08.865	532	-1024	-768	-1	-1	-1	-1	4	-1024	-768	-1	-1	-1	-1	4		0	0						Untertest1.avi	0	880	547	72	111				0	Content		-72	-111	8865870	6389876970
8882	09:17:01.117	00:00:08.882	533	-1024	-768	-1	-1	-1	-1	4	-1024	-768	-1	-1	-1	-1	4		0	0						Untertest1.avi	0	880	547	72	111				0	Content		-72	-111	8882022	6389893122
8899	09:17:01.134	00:00:08.898	534	-1024	-768	-1	-1	-1	-1	4	-1024	-768	-1	-1	-1	-1	4		0	0						Untertest1.avi	0	880	547	72	111				0	Content		-72	-111	8898821	6389909921
8915	09:17:01.150	00:00:08.915	535	-1024	-768	-1	-1	-1	-1	4	-1024	-768	-1	-1	-1	-1	4		0	0						Untertest1.avi	0	880	547	72	111				0	Content		-72	-111	8915423	6389926523
8932	09:17:01.167	00:00:08.932	536	-1024	-768	-1	-1	-1	-1	4	-1024	-768	-1	-1	-1	-1	4		0	0						Untertest1.avi	0	880	547	72	111				0	Content		-72	-111	8932091	6389943191
8949	09:17:01.184	00:00:08.948	537	-1024	-768	-1	-1	-1	-1	4	-1024	-768	-1	-1	-1	-1	4		0	0						Untertest1.avi	0	880	547	72	111				0	Content		-72	-111	8948991	6389960091
8966	09:17:01.201	00:00:08.965	538	-1024	-768	-1	-1	-1	-1	4	-1024	-768	-1	-1	-1	-1	4		0	0						Untertest1.avi	0	880	547	72	111				0	Content		-72	-111	8965659	6389976759
8983	09:17:01.218	00:00:08.982	539	-1024	-768	-1	-1	-1	-1	4	-1024	-768	-1	-1	-1	-1	4		0	0						Untertest1.avi	0	880	547	72	111				0	Content		-72	-111	8982638	6389993738
9000	09:17:01.235	00:00:08.999	540	-1024	-768	-1	-1	-1	-1	4	-1024	-768	-1	-1	-1	-1	4		0	0						Untertest1.avi	0	880	547	72	111				0	Content		-72	-111	8999884	6390010984
9016	09:17:01.251	00:00:09.015	541	-1024	-768	-1	-1	-1	-1	4	-1024	-768	-1	-1	-1	-1	4		0	0						Untertest1.avi	0	880	547	72	111				0	Content		-72	-111	9015947	6390027047
9033	09:17:01.268	00:00:09.032	542	-1024	-768	-1	-1	-1	-1	4	-1024	-768	-1	-1	-1	-1	4		0	0						Untertest1.avi	0	880	547	72	111				0	Content		-72	-111	9032615	6390043715
9049	09:17:01.284	00:00:09.048	543	-1024	-768	-1	-1	-1	-1	4	-1024	-768	-1	-1	-1	-1	4		0	0						Untertest1.avi	0	880	547	72	111				0	Content		-72	-111	9048935	6390060035
9066	09:17:01.301	00:00:09.065	544	-1024	-768	-1	-1	-1	-1	4	-1024	-768	-1	-1	-1	-1	4		0	0						Untertest1.avi	0	880	547	72	111				0	Content		-72	-111	9065603	6390076703
9082	09:17:01.317	00:00:09.082	545	-1024	-768	-1	-1	-1	-1	4	-1024	-768	-1	-1	-1	-1	4		0	0						Untertest1.avi	0	880	547	72	111				0	Content		-72	-111	9082006	6390093106
9099	09:17:01.334	00:00:09.098	546	-1024	-768	-1	-1	-1	-1	4	-1024	-768	-1	-1	-1	-1	4		0	0						Untertest1.avi	0	880	547	72	111				0	Content		-72	-111	9098629	6390109729
9115	09:17:01.350	00:00:09.115	547	-1024	-768	-1	-1	-1	-1	4	-1024	-768	-1	-1	-1	-1	4		0	0						Untertest1.avi	0	880	547	72	111				0	Content		-72	-111	9115255	6390126355
9132	09:17:01.367	00:00:09.131	548	-1024	-768	-1	-1	-1	-1	4	-1024	-768	-1	-1	-1	-1	4		0	0						Untertest1.avi	0	880	547	72	111				0	Content		-72	-111	9131923	6390143023
9149	09:17:01.384	00:00:09.148	549	-1024	-768	-1	-1	-1	-1	4	-1024	-768	-1	-1	-1	-1	4		0	0						Untertest1.avi	0	880	547	72	111				0	Content		-72	-111	9148591	6390159691
9165	09:17:01.400	00:00:09.165	550	-1024	-768	-1	-1	-1	-1	4	-1024	-768	-1	-1	-1	-1	4		0	0						Untertest1.avi	0	880	547	72	111				0	Content		-72	-111	9165260	6390176360
9182	09:17:01.417	00:00:09.181	551	-1024	-768	-1	-1	-1	-1	4	-1024	-768	-1	-1	-1	-1	4		0	0						Untertest1.avi	0	880	547	72	111				0	Content		-72	-111	9181877	6390192977
9199	09:17:01.434	00:00:09.199	552	-1024	-768	-1	-1	-1	-1	4	-1024	-768	-1	-1	-1	-1	4		0	0						Untertest1.avi	0	880	547	72	111				0	Content		-72	-111	9199003	6390210103
9216	09:17:01.451	00:00:09.216	553	-1024	-768	-1	-1	-1	-1	4	-1024	-768	-1	-1	-1	-1	4		0	0						Untertest1.avi	0	880	547	72	111				0	Content		-72	-111	9216314	6390227414
9233	09:17:01.468	00:00:09.232	554	-1024	-768	-1	-1	-1	-1	4	-1024	-768	-1	-1	-1	-1	4		0	0						Untertest1.avi	0	880	547	72	111				0	Content		-72	-111	9232982	6390244082
9249	09:17:01.484	00:00:09.249	555	-1024	-768	-1	-1	-1	-1	4	-1024	-768	-1	-1	-1	-1	4		0	0						Untertest1.avi	0	880	547	72	111				0	Content		-72	-111	9249117	6390260217
9266	09:17:01.501	00:00:09.265	556	-1024	-768	-1	-1	-1	-1	4	-1024	-768	-1	-1	-1	-1	4		0	0						Untertest1.avi	0	880	547	72	111				0	Content		-72	-111	9265785	6390276885
9282	09:17:01.517	00:00:09.281	557	-1024	-768	-1	-1	-1	-1	4	-1024	-768	-1	-1	-1	-1	4		0	0						Untertest1.avi	0	880	547	72	111				0	Content		-72	-111	9281749	6390292849
9298	09:17:01.533	00:00:09.298	558	-1024	-768	-1	-1	-1	-1	4	-1024	-768	-1	-1	-1	-1	4		0	0						Untertest1.avi	0	880	547	72	111				0	Content		-72	-111	9298499	6390309599
9315	09:17:01.550	00:00:09.315	559	-1024	-768	-1	-1	-1	-1	4	-1024	-768	-1	-1	-1	-1	4		0	0						Untertest1.avi	0	880	547	72	111				0	Content		-72	-111	9315216	6390326316
9332	09:17:01.567	00:00:09.331	560	-1024	-768	-1	-1	-1	-1	4	-1024	-768	-1	-1	-1	-1	4		0	0						Untertest1.avi	0	880	547	72	111				0	Content		-72	-111	9331884	6390342984
9349	09:17:01.584	00:00:09.348	561	-1024	-768	-1	-1	-1	-1	4	-1024	-768	-1	-1	-1	-1	4		0	0						Untertest1.avi	0	880	547	72	111				0	Content		-72	-111	9348504	6390359604
9365	09:17:01.600	00:00:09.365	562	-1024	-768	-1	-1	-1	-1	4	-1024	-768	-1	-1	-1	-1	4		0	0						Untertest1.avi	0	880	547	72	111				0	Content		-72	-111	9365172	6390376272
9382	09:17:01.617	00:00:09.381	563	-1024	-768	-1	-1	-1	-1	4	-1024	-768	-1	-1	-1	-1	4		0	0						Untertest1.avi	0	880	547	72	111				0	Content		-72	-111	9381756	6390392856
9398	09:17:01.633	00:00:09.398	564	-1024	-768	-1	-1	-1	-1	4	-1024	-768	-1	-1	-1	-1	4		0	0						Untertest1.avi	0	880	547	72	111				0	Content		-72	-111	9398376	6390409476
9416	09:17:01.651	00:00:09.415	565	-1024	-768	-1	-1	-1	-1	4	-1024	-768	-1	-1	-1	-1	4		0	0						Untertest1.avi	0	880	547	72	111				0	Content		-72	-111	9415686	6390426786
9432	09:17:01.667	00:00:09.432	566	-1024	-768	-1	-1	-1	-1	4	-1024	-768	-1	-1	-1	-1	4		0	0						Untertest1.avi	0	880	547	72	111				0	Content		-72	-111	9432354	6390443454
9450	09:17:01.685	00:00:09.449	567	-1024	-768	-1	-1	-1	-1	4	-1024	-768	-1	-1	-1	-1	4		0	0						Untertest1.avi	0	880	547	72	111				0	Content		-72	-111	9449612	6390460712
9466	09:17:01.701	00:00:09.466	568	-1024	-768	-1	-1	-1	-1	4	-1024	-768	-1	-1	-1	-1	4		0	0						Untertest1.avi	0	880	547	72	111				0	Content		-72	-111	9466281	6390477381
9484	09:17:01.719	00:00:09.483	569	-1024	-768	-1	-1	-1	-1	4	-1024	-768	-1	-1	-1	-1	4		0	0						Untertest1.avi	0	880	547	72	111				0	Content		-72	-111	9483619	6390494719
9498	09:17:01.733	00:00:09.498	570	-1024	-768	-1	-1	-1	-1	4	-1024	-768	-1	-1	-1	-1	4		0	0						Untertest1.avi	0	880	547	72	111				0	Content		-72	-111	9498370	6390509470
9515	09:17:01.750	00:00:09.514	571	-1024	-768	-1	-1	-1	-1	4	-1024	-768	-1	-1	-1	-1	4		0	0						Untertest1.avi	0	880	547	72	111				0	Content		-72	-111	9514995	6390526095
9532	09:17:01.767	00:00:09.531	572	-1024	-768	-1	-1	-1	-1	4	-1024	-768	-1	-1	-1	-1	4		0	0						Untertest1.avi	0	880	547	72	111				0	Content		-72	-111	9531663	6390542763
9548	09:17:01.783	00:00:09.548	573	-1024	-768	-1	-1	-1	-1	4	-1024	-768	-1	-1	-1	-1	4		0	0						Untertest1.avi	0	880	547	72	111				0	Content		-72	-111	9548331	6390559431
9565	09:17:01.800	00:00:09.564	574	-1024	-768	-1	-1	-1	-1	4	-1024	-768	-1	-1	-1	-1	4		0	0						Untertest1.avi	0	880	547	72	111				0	Content		-72	-111	9564999	6390576099
9582	09:17:01.817	00:00:09.581	575	-1024	-768	-1	-1	-1	-1	4	-1024	-768	-1	-1	-1	-1	4		0	0						Untertest1.avi	0	880	547	72	111				0	Content		-72	-111	9581667	6390592767
9598	09:17:01.833	00:00:09.598	576	-1024	-768	-1	-1	-1	-1	4	-1024	-768	-1	-1	-1	-1	4		0	0						Untertest1.avi	0	880	547	72	111				0	Content		-72	-111	9598289	6390609389
9615	09:17:01.850	00:00:09.614	577	-1024	-768	-1	-1	-1	-1	4	-1024	-768	-1	-1	-1	-1	4		0	0						Untertest1.avi	0	880	547	72	111				0	Content		-72	-111	9614985	6390626085
9632	09:17:01.867	00:00:09.631	578	-1024	-768	-1	-1	-1	-1	4	-1024	-768	-1	-1	-1	-1	4		0	0						Untertest1.avi	0	880	547	72	111				0	Content		-72	-111	9631860	6390642960
9649	09:17:01.884	00:00:09.648	579	-1024	-768	-1	-1	-1	-1	4	-1024	-768	-1	-1	-1	-1	4		0	0						Untertest1.avi	0	880	547	72	111				0	Content		-72	-111	9648528	6390659628
9666	09:17:01.901	00:00:09.665	580	-1024	-768	-1	-1	-1	-1	4	-1024	-768	-1	-1	-1	-1	4		0	0						Untertest1.avi	0	880	547	72	111				0	Content		-72	-111	9665631	6390676731
9682	09:17:01.917	00:00:09.682	581	-1024	-768	-1	-1	-1	-1	4	-1024	-768	-1	-1	-1	-1	4		0	0						Untertest1.avi	0	880	547	72	111				0	Content		-72	-111	9682299	6390693399
9699	09:17:01.934	00:00:09.699	582	-1024	-768	-1	-1	-1	-1	4	-1024	-768	-1	-1	-1	-1	4		0	0						Untertest1.avi	0	880	547	72	111				0	Content		-72	-111	9699480	6390710580
9717	09:17:01.952	00:00:09.716	583	-1024	-768	-1	-1	-1	-1	4	-1024	-768	-1	-1	-1	-1	4		0	0						Untertest1.avi	0	880	547	72	111				0	Content		-72	-111	9716729	6390727829
9732	09:17:01.967	00:00:09.732	584	-1024	-768	-1	-1	-1	-1	4	-1024	-768	-1	-1	-1	-1	4		0	0						Untertest1.avi	0	880	547	72	111				0	Content		-72	-111	9732415	6390743515
9749	09:17:01.984	00:00:09.749	585	-1024	-768	-1	-1	-1	-1	4	-1024	-768	-1	-1	-1	-1	4		0	0						Untertest1.avi	0	880	547	72	111				0	Content		-72	-111	9749083	6390760183
9765	09:17:02.000	00:00:09.765	586	-1024	-768	-1	-1	-1	-1	4	-1024	-768	-1	-1	-1	-1	4		0	0						Untertest1.avi	0	880	547	72	111				0	Content		-72	-111	9765282	6390776382
9782	09:17:02.017	00:00:09.781	587	-1024	-768	-1	-1	-1	-1	4	-1024	-768	-1	-1	-1	-1	4		0	0						Untertest1.avi	0	880	547	72	111				0	Content		-72	-111	9781950	6390793050
9798	09:17:02.033	00:00:09.798	588	-1024	-768	-1	-1	-1	-1	4	-1024	-768	-1	-1	-1	-1	4		0	0						Untertest1.avi	0	880	547	72	111				0	Content		-72	-111	9798225	6390809325
9815	09:17:02.050	00:00:09.814	589	-1024	-768	-1	-1	-1	-1	4	-1024	-768	-1	-1	-1	-1	4		0	0						Untertest1.avi	0	880	547	72	111				0	Content		-72	-111	9814918	6390826018
9832	09:17:02.067	00:00:09.831	590	-1024	-768	-1	-1	-1	-1	4	-1024	-768	-1	-1	-1	-1	4		0	0						Untertest1.avi	0	880	547	72	111				0	Content		-72	-111	9831518	6390842618
9848	09:17:02.083	00:00:09.848	591	-1024	-768	-1	-1	-1	-1	4	-1024	-768	-1	-1	-1	-1	4		0	0						Untertest1.avi	0	880	547	72	111				0	Content		-72	-111	9848186	6390859286
9865	09:17:02.100	00:00:09.865	592	-1024	-768	-1	-1	-1	-1	4	-1024	-768	-1	-1	-1	-1	4		0	0						Untertest1.avi	0	880	547	72	111				0	Content		-72	-111	9865084	6390876184
9882	09:17:02.117	00:00:09.881	593	-1024	-768	-1	-1	-1	-1	4	-1024	-768	-1	-1	-1	-1	4		0	0						Untertest1.avi	0	880	547	72	111				0	Content		-72	-111	9881752	6390892852
9899	09:17:02.134	00:00:09.898	594	-1024	-768	-1	-1	-1	-1	4	-1024	-768	-1	-1	-1	-1	4		0	0						Untertest1.avi	0	880	547	72	111				0	Content		-72	-111	9898728	6390909828
9916	09:17:02.151	00:00:09.915	595	-1024	-768	-1	-1	-1	-1	4	-1024	-768	-1	-1	-1	-1	4		0	0						Untertest1.avi	0	880	547	72	111				0	Content		-72	-111	9915973	6390927073
9932	09:17:02.167	00:00:09.932	596	-1024	-768	-1	-1	-1	-1	4	-1024	-768	-1	-1	-1	-1	4		0	0						Untertest1.avi	0	880	547	72	111				0	Content		-72	-111	9932035	6390943135
9949	09:17:02.184	00:00:09.948	597	-1024	-768	-1	-1	-1	-1	4	-1024	-768	-1	-1	-1	-1	4		0	0						Untertest1.avi	0	880	547	72	111				0	Content		-72	-111	9948703	6390959803
9965	09:17:02.200	00:00:09.965	598	-1024	-768	-1	-1	-1	-1	4	-1024	-768	-1	-1	-1	-1	4		0	0						Untertest1.avi	0	880	547	72	111				0	Content		-72	-111	9965024	6390976124
9982	09:17:02.217	00:00:09.981	599	-1024	-768	-1	-1	-1	-1	4	-1024	-768	-1	-1	-1	-1	4		0	0						Untertest1.avi	0	880	547	72	111				0	Content		-72	-111	9981692	6390992792
9998	09:17:02.233	00:00:09.998	600	-1024	-768	-1	-1	-1	-1	4	-1024	-768	-1	-1	-1	-1	4		0	0						Untertest1.avi	0	880	547	72	111				0	Content		-72	-111	9998092	6391009192
10015	09:17:02.250	00:00:10.014	601	-1024	-768	-1	-1	-1	-1	4	-1024	-768	-1	-1	-1	-1	4		0	0						Untertest1.avi	0	880	547	72	111				0	Content		-72	-111	10014715	6391025815
10031	09:17:02.266	00:00:10.031	602	-1024	-768	-1	-1	-1	-1	4	-1024	-768	-1	-1	-1	-1	4		0	0						Untertest1.avi	0	880	547	72	111				0	Content		-72	-111	10031339	6391042439
10048	09:17:02.283	00:00:10.048	603	-1024	-768	-1	-1	-1	-1	4	-1024	-768	-1	-1	-1	-1	4		0	0						Untertest1.avi	0	880	547	72	111				0	Content		-72	-111	10048007	6391059107
10065	09:17:02.300	00:00:10.064	604	-1024	-768	-1	-1	-1	-1	4	-1024	-768	-1	-1	-1	-1	4		0	0						Untertest1.avi	0	880	547	72	111				0	Content		-72	-111	10064675	6391075775
10081	09:17:02.316	00:00:10.081	605	-1024	-768	-1	-1	-1	-1	4	-1024	-768	-1	-1	-1	-1	4		0	0						Untertest1.avi	0	880	547	72	111				0	Content		-72	-111	10081317	6391092417
10098	09:17:02.333	00:00:10.097	606	-1024	-768	-1	-1	-1	-1	4	-1024	-768	-1	-1	-1	-1	4		0	0						Untertest1.avi	0	880	547	72	111				0	Content		-72	-111	10097985	6391109085
10115	09:17:02.350	00:00:10.114	607	-1024	-768	-1	-1	-1	-1	4	-1024	-768	-1	-1	-1	-1	4		0	0						Untertest1.avi	0	880	547	72	111				0	Content		-72	-111	10114583	6391125683
10132	09:17:02.367	00:00:10.131	608	-1024	-768	-1	-1	-1	-1	4	-1024	-768	-1	-1	-1	-1	4		0	0						Untertest1.avi	0	880	547	72	111				0	Content		-72	-111	10131830	6391142930
10149	09:17:02.384	00:00:10.149	609	-1024	-768	-1	-1	-1	-1	4	-1024	-768	-1	-1	-1	-1	4		0	0						Untertest1.avi	0	880	547	72	111				0	Content		-72	-111	10149143	6391160243
10166	09:17:02.401	00:00:10.165	610	-1024	-768	-1	-1	-1	-1	4	-1024	-768	-1	-1	-1	-1	4		0	0						Untertest1.avi	0	880	547	72	111				0	Content		-72	-111	10165811	6391176911
10182	09:17:02.417	00:00:10.181	611	-1024	-768	-1	-1	-1	-1	4	-1024	-768	-1	-1	-1	-1	4		0	0						Untertest1.avi	0	880	547	72	111				0	Content		-72	-111	10181883	6391192983
10199	09:17:02.434	00:00:10.198	612	-1024	-768	-1	-1	-1	-1	4	-1024	-768	-1	-1	-1	-1	4		0	0						Untertest1.avi	0	880	547	72	111				0	Content		-72	-111	10198551	6391209651
10215	09:17:02.450	00:00:10.214	613	-1024	-768	-1	-1	-1	-1	4	-1024	-768	-1	-1	-1	-1	4		0	0						Untertest1.avi	0	880	547	72	111				0	Content		-72	-111	10214576	6391225676
10231	09:17:02.466	00:00:10.231	614	-1024	-768	-1	-1	-1	-1	4	-1024	-768	-1	-1	-1	-1	4		0	0						Untertest1.avi	0	880	547	72	111				0	Content		-72	-111	10231201	6391242301
10248	09:17:02.483	00:00:10.247	615	-1024	-768	-1	-1	-1	-1	4	-1024	-768	-1	-1	-1	-1	4		0	0						Untertest1.avi	0	880	547	72	111				0	Content		-72	-111	10247855	6391258955
10265	09:17:02.500	00:00:10.264	616	-1024	-768	-1	-1	-1	-1	4	-1024	-768	-1	-1	-1	-1	4		0	0						Untertest1.avi	0	880	547	72	111				0	Content		-72	-111	10264523	6391275623
10281	09:17:02.516	00:00:10.281	617	-1024	-768	-1	-1	-1	-1	4	-1024	-768	-1	-1	-1	-1	4		0	0						Untertest1.avi	0	880	547	72	111				0	Content		-72	-111	10281174	6391292274
10298	09:17:02.533	00:00:10.297	618	-1024	-768	-1	-1	-1	-1	4	-1024	-768	-1	-1	-1	-1	4		0	0						Untertest1.avi	0	880	547	72	111				0	Content		-72	-111	10297842	6391308942
10314	09:17:02.549	00:00:10.314	619	-1024	-768	-1	-1	-1	-1	4	-1024	-768	-1	-1	-1	-1	4		0	0						Untertest1.avi	0	880	547	72	111				0	Content		-72	-111	10314449	6391325549
10331	09:17:02.566	00:00:10.331	620	-1024	-768	-1	-1	-1	-1	4	-1024	-768	-1	-1	-1	-1	4		0	0						Untertest1.avi	0	880	547	72	111				0	Content		-72	-111	10331072	6391342172
10348	09:17:02.583	00:00:10.348	621	-1024	-768	-1	-1	-1	-1	4	-1024	-768	-1	-1	-1	-1	4		0	0						Untertest1.avi	0	880	547	72	111				0	Content		-72	-111	10348384	6391359484
10365	09:17:02.600	00:00:10.365	622	-1024	-768	-1	-1	-1	-1	4	-1024	-768	-1	-1	-1	-1	4		0	0						Untertest1.avi	0	880	547	72	111				0	Content		-72	-111	10365052	6391376152
10382	09:17:02.617	00:00:10.382	623	-1024	-768	-1	-1	-1	-1	4	-1024	-768	-1	-1	-1	-1	4		0	0						Untertest1.avi	0	880	547	72	111				0	Content		-72	-111	10382320	6391393420
10399	09:17:02.634	00:00:10.398	624	-1024	-768	-1	-1	-1	-1	4	-1024	-768	-1	-1	-1	-1	4		0	0						Untertest1.avi	0	880	547	72	111				0	Content		-72	-111	10398988	6391410088
10416	09:17:02.651	00:00:10.416	625	-1024	-768	-1	-1	-1	-1	4	-1024	-768	-1	-1	-1	-1	4		0	0						Untertest1.avi	0	880	547	72	111				0	Content		-72	-111	10416332	6391427432
10431	09:17:02.666	00:00:10.431	626	-1024	-768	-1	-1	-1	-1	4	-1024	-768	-1	-1	-1	-1	4		0	0						Untertest1.avi	0	880	547	72	111				0	Content		-72	-111	10431069	6391442169
10448	09:17:02.683	00:00:10.447	627	-1024	-768	-1	-1	-1	-1	4	-1024	-768	-1	-1	-1	-1	4		0	0						Untertest1.avi	0	880	547	72	111				0	Content		-72	-111	10447756	6391458856
10464	09:17:02.699	00:00:10.464	628	-1024	-768	-1	-1	-1	-1	4	-1024	-768	-1	-1	-1	-1	4		0	0						Untertest1.avi	0	880	547	72	111				0	Content		-72	-111	10464424	6391475524
10481	09:17:02.716	00:00:10.481	629	-1024	-768	-1	-1	-1	-1	4	-1024	-768	-1	-1	-1	-1	4		0	0						Untertest1.avi	0	880	547	72	111				0	Content		-72	-111	10481087	6391492187
10498	09:17:02.733	00:00:10.497	630	-1024	-768	-1	-1	-1	-1	4	-1024	-768	-1	-1	-1	-1	4		0	0						Untertest1.avi	0	880	547	72	111				0	Content		-72	-111	10497755	6391508855
10514	09:17:02.749	00:00:10.514	631	-1024	-768	-1	-1	-1	-1	4	-1024	-768	-1	-1	-1	-1	4		0	0						Untertest1.avi	0	880	547	72	111				0	Content		-72	-111	10514497	6391525597
10531	09:17:02.766	00:00:10.531	632	-1024	-768	-1	-1	-1	-1	4	-1024	-768	-1	-1	-1	-1	4		0	0						Untertest1.avi	0	880	547	72	111				0	Content		-72	-111	10531062	6391542162
10548	09:17:02.783	00:00:10.547	633	-1024	-768	-1	-1	-1	-1	4	-1024	-768	-1	-1	-1	-1	4		0	0						Untertest1.avi	0	880	547	72	111				0	Content		-72	-111	10547950	6391559050
10565	09:17:02.800	00:00:10.564	634	-1024	-768	-1	-1	-1	-1	4	-1024	-768	-1	-1	-1	-1	4		0	0						Untertest1.avi	0	880	547	72	111				0	Content		-72	-111	10564618	6391575718
10582	09:17:02.817	00:00:10.581	635	-1024	-768	-1	-1	-1	-1	4	-1024	-768	-1	-1	-1	-1	4		0	0						Untertest1.avi	0	880	547	72	111				0	Content		-72	-111	10581786	6391592886
10598	09:17:02.833	00:00:10.598	636	-1024	-768	-1	-1	-1	-1	4	-1024	-768	-1	-1	-1	-1	4		0	0						Untertest1.avi	0	880	547	72	111				0	Content		-72	-111	10598454	6391609554
10616	09:17:02.851	00:00:10.615	637	-1024	-768	-1	-1	-1	-1	4	-1024	-768	-1	-1	-1	-1	4		0	0						Untertest1.avi	0	880	547	72	111				0	Content		-72	-111	10615562	6391626662
10633	09:17:02.868	00:00:10.632	638	-1024	-768	-1	-1	-1	-1	4	-1024	-768	-1	-1	-1	-1	4		0	0						Untertest1.avi	0	880	547	72	111				0	Content		-72	-111	10632824	6391643924
10649	09:17:02.884	00:00:10.648	639	-1024	-768	-1	-1	-1	-1	4	-1024	-768	-1	-1	-1	-1	4		0	0						Untertest1.avi	0	880	547	72	111				0	Content		-72	-111	10648567	6391659667
10665	09:17:02.900	00:00:10.665	640	-1024	-768	-1	-1	-1	-1	4	-1024	-768	-1	-1	-1	-1	4		0	0						Untertest1.avi	0	880	547	72	111				0	Content		-72	-111	10665235	6391676335
10681	09:17:02.916	00:00:10.681	641	-1024	-768	-1	-1	-1	-1	4	-1024	-768	-1	-1	-1	-1	4		0	0						Untertest1.avi	0	880	547	72	111				0	Content		-72	-111	10681398	6391692498
10698	09:17:02.933	00:00:10.698	642	-1024	-768	-1	-1	-1	-1	4	-1024	-768	-1	-1	-1	-1	4		0	0						Untertest1.avi	0	880	547	72	111				0	Content		-72	-111	10698066	6391709166
10714	09:17:02.949	00:00:10.714	643	-1024	-768	-1	-1	-1	-1	4	-1024	-768	-1	-1	-1	-1	4		0	0						Untertest1.avi	0	880	547	72	111				0	Content		-72	-111	10714307	6391725407
10731	09:17:02.966	00:00:10.730	644	-1024	-768	-1	-1	-1	-1	4	-1024	-768	-1	-1	-1	-1	4		0	0						Untertest1.avi	0	880	547	72	111				0	Content		-72	-111	10730984	6391742084
10748	09:17:02.983	00:00:10.747	645	-1024	-768	-1	-1	-1	-1	4	-1024	-768	-1	-1	-1	-1	4		0	0						Untertest1.avi	0	880	547	72	111				0	Content		-72	-111	10747582	6391758682
10764	09:17:02.999	00:00:10.764	646	-1024	-768	-1	-1	-1	-1	4	-1024	-768	-1	-1	-1	-1	4		0	0						Untertest1.avi	0	880	547	72	111				0	Content		-72	-111	10764250	6391775350
10781	09:17:03.016	00:00:10.781	647	-1024	-768	-1	-1	-1	-1	4	-1024	-768	-1	-1	-1	-1	4		0	0						Untertest1.avi	0	880	547	72	111				0	Content		-72	-111	10781154	6391792254
10798	09:17:03.033	00:00:10.797	648	-1024	-768	-1	-1	-1	-1	4	-1024	-768	-1	-1	-1	-1	4		0	0						Untertest1.avi	0	880	547	72	111				0	Content		-72	-111	10797822	6391808922
10815	09:17:03.050	00:00:10.814	649	-1024	-768	-1	-1	-1	-1	4	-1024	-768	-1	-1	-1	-1	4		0	0						Untertest1.avi	0	880	547	72	111				0	Content		-72	-111	10814817	6391825917
10832	09:17:03.067	00:00:10.832	650	-1024	-768	-1	-1	-1	-1	4	-1024	-768	-1	-1	-1	-1	4		0	0						Untertest1.avi	0	880	547	72	111				0	Content		-72	-111	10832050	6391843150
10848	09:17:03.083	00:00:10.848	651	-1024	-768	-1	-1	-1	-1	4	-1024	-768	-1	-1	-1	-1	4		0	0						Untertest1.avi	0	880	547	72	111				0	Content		-72	-111	10848113	6391859213
10865	09:17:03.100	00:00:10.864	652	-1024	-768	-1	-1	-1	-1	4	-1024	-768	-1	-1	-1	-1	4		0	0						Untertest1.avi	0	880	547	72	111				0	Content		-72	-111	10864781	6391875881
10881	09:17:03.116	00:00:10.881	653	-1024	-768	-1	-1	-1	-1	4	-1024	-768	-1	-1	-1	-1	4		0	0						Untertest1.avi	0	880	547	72	111				0	Content		-72	-111	10881110	6391892210
10898	09:17:03.133	00:00:10.897	654	-1024	-768	-1	-1	-1	-1	4	-1024	-768	-1	-1	-1	-1	4		0	0						Untertest1.avi	0	880	547	72	111				0	Content		-72	-111	10897779	6391908879
10914	09:17:03.149	00:00:10.914	655	-1024	-768	-1	-1	-1	-1	4	-1024	-768	-1	-1	-1	-1	4		0	0						Untertest1.avi	0	880	547	72	111				0	Content		-72	-111	10914176	6391925276
10931	09:17:03.166	00:00:10.930	656	-1024	-768	-1	-1	-1	-1	4	-1024	-768	-1	-1	-1	-1	4		0	0						Untertest1.avi	0	880	547	72	111				0	Content		-72	-111	10930811	6391941911
10947	09:17:03.182	00:00:10.947	657	-1024	-768	-1	-1	-1	-1	4	-1024	-768	-1	-1	-1	-1	4		0	0						Untertest1.avi	0	880	547	72	111				0	Content		-72	-111	10947430	6391958530
10964	09:17:03.199	00:00:10.964	658	-1024	-768	-1	-1	-1	-1	4	-1024	-768	-1	-1	-1	-1	4		0	0						Untertest1.avi	0	880	547	72	111				0	Content		-72	-111	10964098	6391975198
10981	09:17:03.216	00:00:10.980	659	-1024	-768	-1	-1	-1	-1	4	-1024	-768	-1	-1	-1	-1	4		0	0						Untertest1.avi	0	880	547	72	111				0	Content		-72	-111	10980749	6391991849
10997	09:17:03.232	00:00:10.997	660	-1024	-768	-1	-1	-1	-1	4	-1024	-768	-1	-1	-1	-1	4		0	0						Untertest1.avi	0	880	547	72	111				0	Content		-72	-111	10997417	6392008517
11014	09:17:03.249	00:00:11.014	661	-1024	-768	-1	-1	-1	-1	4	-1024	-768	-1	-1	-1	-1	4		0	0						Untertest1.avi	0	880	547	72	111				0	Content		-72	-111	11014085	6392025185
11031	09:17:03.266	00:00:11.030	662	-1024	-768	-1	-1	-1	-1	4	-1024	-768	-1	-1	-1	-1	4		0	0						Untertest1.avi	0	880	547	72	111				0	Content		-72	-111	11030670	6392041770
11048	09:17:03.283	00:00:11.047	663	-1024	-768	-1	-1	-1	-1	4	-1024	-768	-1	-1	-1	-1	4		0	0						Untertest1.avi	0	880	547	72	111				0	Content		-72	-111	11047918	6392059018
11065	09:17:03.300	00:00:11.065	664	-1024	-768	-1	-1	-1	-1	4	-1024	-768	-1	-1	-1	-1	4		0	0						Untertest1.avi	0	880	547	72	111				0	Content		-72	-111	11065231	6392076331
11082	09:17:03.317	00:00:11.081	665	-1024	-768	-1	-1	-1	-1	4	-1024	-768	-1	-1	-1	-1	4		0	0						Untertest1.avi	0	880	547	72	111				0	Content		-72	-111	11081899	6392092999
11099	09:17:03.334	00:00:11.099	666	-1024	-768	-1	-1	-1	-1	4	-1024	-768	-1	-1	-1	-1	4		0	0						Untertest1.avi	0	880	547	72	111				0	Content		-72	-111	11099167	6392110267
11114	09:17:03.349	00:00:11.114	667	-1024	-768	-1	-1	-1	-1	4	-1024	-768	-1	-1	-1	-1	4		0	0						Untertest1.avi	0	880	547	72	111				0	Content		-72	-111	11114039	6392125139
11131	09:17:03.366	00:00:11.130	668	-1024	-768	-1	-1	-1	-1	4	-1024	-768	-1	-1	-1	-1	4		0	0						Untertest1.avi	0	880	547	72	111				0	Content		-72	-111	11130663	6392141763
11147	09:17:03.382	00:00:11.147	669	-1024	-768	-1	-1	-1	-1	4	-1024	-768	-1	-1	-1	-1	4		0	0						Untertest1.avi	0	880	547	72	111				0	Content		-72	-111	11147381	6392158481
11164	09:17:03.399	00:00:11.164	670	-1024	-768	-1	-1	-1	-1	4	-1024	-768	-1	-1	-1	-1	4		0	0						Untertest1.avi	0	880	547	72	111				0	Content		-72	-111	11164049	6392175149
11181	09:17:03.416	00:00:11.180	671	-1024	-768	-1	-1	-1	-1	4	-1024	-768	-1	-1	-1	-1	4		0	0						Untertest1.avi	0	880	547	72	111				0	Content		-72	-111	11180670	6392191770
11197	09:17:03.432	00:00:11.197	672	-1024	-768	-1	-1	-1	-1	4	-1024	-768	-1	-1	-1	-1	4		0	0						Untertest1.avi	0	880	547	72	111				0	Content		-72	-111	11197338	6392208438
11214	09:17:03.449	00:00:11.213	673	-1024	-768	-1	-1	-1	-1	4	-1024	-768	-1	-1	-1	-1	4		0	0						Untertest1.avi	0	880	547	72	111				0	Content		-72	-111	11213913	6392225013
11231	09:17:03.466	00:00:11.230	674	-1024	-768	-1	-1	-1	-1	4	-1024	-768	-1	-1	-1	-1	4		0	0						Untertest1.avi	0	880	547	72	111				0	Content		-72	-111	11230538	6392241638
11248	09:17:03.483	00:00:11.247	675	-1024	-768	-1	-1	-1	-1	4	-1024	-768	-1	-1	-1	-1	4		0	0						Untertest1.avi	0	880	547	72	111				0	Content		-72	-111	11247858	6392258958
11265	09:17:03.500	00:00:11.264	676	-1024	-768	-1	-1	-1	-1	4	-1024	-768	-1	-1	-1	-1	4		0	0						Untertest1.avi	0	880	547	72	111				0	Content		-72	-111	11264526	6392275626
11282	09:17:03.517	00:00:11.281	677	-1024	-768	-1	-1	-1	-1	4	-1024	-768	-1	-1	-1	-1	4		0	0						Untertest1.avi	0	880	547	72	111				0	Content		-72	-111	11281783	6392292883
11298	09:17:03.533	00:00:11.298	678	-1024	-768	-1	-1	-1	-1	4	-1024	-768	-1	-1	-1	-1	4		0	0						Untertest1.avi	0	880	547	72	111				0	Content		-72	-111	11298451	6392309551
11316	09:17:03.551	00:00:11.315	679	-1024	-768	-1	-1	-1	-1	4	-1024	-768	-1	-1	-1	-1	4		0	0						Untertest1.avi	0	880	547	72	111				0	Content		-72	-111	11315795	6392326895
11331	09:17:03.566	00:00:11.330	680	-1024	-768	-1	-1	-1	-1	4	-1024	-768	-1	-1	-1	-1	4		0	0						Untertest1.avi	0	880	547	72	111				0	Content		-72	-111	11330538	6392341638
11347	09:17:03.582	00:00:11.347	681	-1024	-768	-1	-1	-1	-1	4	-1024	-768	-1	-1	-1	-1	4		0	0						Untertest1.avi	0	880	547	72	111				0	Content		-72	-111	11347225	6392358325
11364	09:17:03.599	00:00:11.363	682	-1024	-768	-1	-1	-1	-1	4	-1024	-768	-1	-1	-1	-1	4		0	0						Untertest1.avi	0	880	547	72	111				0	Content		-72	-111	11363893	6392374993
11381	09:17:03.616	00:00:11.380	683	-1024	-768	-1	-1	-1	-1	4	-1024	-768	-1	-1	-1	-1	4		0	0						Untertest1.avi	0	880	547	72	111				0	Content		-72	-111	11380555	6392391655
11397	09:17:03.632	00:00:11.397	684	-1024	-768	-1	-1	-1	-1	4	-1024	-768	-1	-1	-1	-1	4		0	0						Untertest1.avi	0	880	547	72	111				0	Content		-72	-111	11397223	6392408323
11414	09:17:03.649	00:00:11.413	685	-1024	-768	-1	-1	-1	-1	4	-1024	-768	-1	-1	-1	-1	4		0	0						Untertest1.avi	0	880	547	72	111				0	Content		-72	-111	11413839	6392424939
11430	09:17:03.665	00:00:11.430	686	-1024	-768	-1	-1	-1	-1	4	-1024	-768	-1	-1	-1	-1	4		0	0						Untertest1.avi	0	880	547	72	111				0	Content		-72	-111	11430416	6392441516
11447	09:17:03.682	00:00:11.447	687	-1024	-768	-1	-1	-1	-1	4	-1024	-768	-1	-1	-1	-1	4		0	0						Untertest1.avi	0	880	547	72	111				0	Content		-72	-111	11447350	6392458450
11464	09:17:03.699	00:00:11.464	688	-1024	-768	-1	-1	-1	-1	4	-1024	-768	-1	-1	-1	-1	4		0	0						Untertest1.avi	0	880	547	72	111				0	Content		-72	-111	11464018	6392475118
11481	09:17:03.716	00:00:11.481	689	-1024	-768	-1	-1	-1	-1	4	-1024	-768	-1	-1	-1	-1	4		0	0						Untertest1.avi	0	880	547	72	111				0	Content		-72	-111	11481152	6392492252
11498	09:17:03.733	00:00:11.497	690	-1024	-768	-1	-1	-1	-1	4	-1024	-768	-1	-1	-1	-1	4		0	0						Untertest1.avi	0	880	547	72	111				0	Content		-72	-111	11497820	6392508920
11515	09:17:03.750	00:00:11.515	691	-1024	-768	-1	-1	-1	-1	4	-1024	-768	-1	-1	-1	-1	4		0	0						Untertest1.avi	0	880	547	72	111				0	Content		-72	-111	11515035	6392526135
11532	09:17:03.767	00:00:11.532	692	-1024	-768	-1	-1	-1	-1	4	-1024	-768	-1	-1	-1	-1	4		0	0						Untertest1.avi	0	880	547	72	111				0	Content		-72	-111	11532283	6392543383
11547	09:17:03.782	00:00:11.547	693	-1024	-768	-1	-1	-1	-1	4	-1024	-768	-1	-1	-1	-1	4		0	0						Untertest1.avi	0	880	547	72	111				0	Content		-72	-111	11547031	6392558131
11564	09:17:03.799	00:00:11.563	694	-1024	-768	-1	-1	-1	-1	4	-1024	-768	-1	-1	-1	-1	4		0	0						Untertest1.avi	0	880	547	72	111				0	Content		-72	-111	11563651	6392574751
11580	09:17:03.815	00:00:11.580	695	-1024	-768	-1	-1	-1	-1	4	-1024	-768	-1	-1	-1	-1	4		0	0						Untertest1.avi	0	880	547	72	111				0	Content		-72	-111	11580367	6392591467
11597	09:17:03.832	00:00:11.597	696	-1024	-768	-1	-1	-1	-1	4	-1024	-768	-1	-1	-1	-1	4		0	0						Untertest1.avi	0	880	547	72	111				0	Content		-72	-111	11597036	6392608136
11614	09:17:03.849	00:00:11.613	697	-1024	-768	-1	-1	-1	-1	4	-1024	-768	-1	-1	-1	-1	4		0	0						Untertest1.avi	0	880	547	72	111				0	Content		-72	-111	11613699	6392624799
11630	09:17:03.865	00:00:11.630	698	-1024	-768	-1	-1	-1	-1	4	-1024	-768	-1	-1	-1	-1	4		0	0						Untertest1.avi	0	880	547	72	111				0	Content		-72	-111	11630367	6392641467
11647	09:17:03.882	00:00:11.647	699	-1024	-768	-1	-1	-1	-1	4	-1024	-768	-1	-1	-1	-1	4		0	0						Untertest1.avi	0	880	547	72	111				0	Content		-72	-111	11647035	6392658135
11664	09:17:03.899	00:00:11.663	700	-1024	-768	-1	-1	-1	-1	4	-1024	-768	-1	-1	-1	-1	4		0	0						Untertest1.avi	0	880	547	72	111				0	Content		-72	-111	11663650	6392674750
11680	09:17:03.915	00:00:11.680	701	-1024	-768	-1	-1	-1	-1	4	-1024	-768	-1	-1	-1	-1	4		0	0						Untertest1.avi	0	880	547	72	111				0	Content		-72	-111	11680273	6392691373
11698	09:17:03.933	00:00:11.697	702	-1024	-768	-1	-1	-1	-1	4	-1024	-768	-1	-1	-1	-1	4		0	0						Untertest1.avi	0	880	547	72	111				0	Content		-72	-111	11697586	6392708686
11714	09:17:03.949	00:00:11.714	703	-1024	-768	-1	-1	-1	-1	4	-1024	-768	-1	-1	-1	-1	4		0	0						Untertest1.avi	0	880	547	72	111				0	Content		-72	-111	11714254	6392725354
11732	09:17:03.967	00:00:11.731	704	-1024	-768	-1	-1	-1	-1	4	-1024	-768	-1	-1	-1	-1	4		0	0						Untertest1.avi	0	880	547	72	111				0	Content		-72	-111	11731514	6392742614
11748	09:17:03.983	00:00:11.748	705	-1024	-768	-1	-1	-1	-1	4	-1024	-768	-1	-1	-1	-1	4		0	0						Untertest1.avi	0	880	547	72	111				0	Content		-72	-111	11748182	6392759282
11766	09:17:04.001	00:00:11.765	706	-1024	-768	-1	-1	-1	-1	4	-1024	-768	-1	-1	-1	-1	4		0	0						Untertest1.avi	0	880	547	72	111				0	Content		-72	-111	11765522	6392776622
11780	09:17:04.015	00:00:11.780	707	-1024	-768	-1	-1	-1	-1	4	-1024	-768	-1	-1	-1	-1	4		0	0						Untertest1.avi	0	880	547	72	111				0	Content		-72	-111	11780267	6392791367
11797	09:17:04.032	00:00:11.796	708	-1024	-768	-1	-1	-1	-1	4	-1024	-768	-1	-1	-1	-1	4		0	0						Untertest1.avi	0	880	547	72	111				0	Content		-72	-111	11796956	6392808056
11814	09:17:04.049	00:00:11.813	709	-1024	-768	-1	-1	-1	-1	4	-1024	-768	-1	-1	-1	-1	4		0	0						Untertest1.avi	0	880	547	72	111				0	Content		-72	-111	11813624	6392824724
11830	09:17:04.065	00:00:11.830	710	-1024	-768	-1	-1	-1	-1	4	-1024	-768	-1	-1	-1	-1	4		0	0						Untertest1.avi	0	880	547	72	111				0	Content		-72	-111	11830288	6392841388
11847	09:17:04.082	00:00:11.846	711	-1024	-768	-1	-1	-1	-1	4	-1024	-768	-1	-1	-1	-1	4		0	0						Untertest1.avi	0	880	547	72	111				0	Content		-72	-111	11846956	6392858056
11864	09:17:04.099	00:00:11.863	712	-1024	-768	-1	-1	-1	-1	4	-1024	-768	-1	-1	-1	-1	4		0	0						Untertest1.avi	0	880	547	72	111				0	Content		-72	-111	11863572	6392874672
11880	09:17:04.115	00:00:11.880	713	-1024	-768	-1	-1	-1	-1	4	-1024	-768	-1	-1	-1	-1	4		0	0						Untertest1.avi	0	880	547	72	111				0	Content		-72	-111	11880142	6392891242
11897	09:17:04.132	00:00:11.897	714	-1024	-768	-1	-1	-1	-1	4	-1024	-768	-1	-1	-1	-1	4		0	0						Untertest1.avi	0	880	547	72	111				0	Content		-72	-111	11897089	6392908189
11914	09:17:04.149	00:00:11.913	715	-1024	-768	-1	-1	-1	-1	4	-1024	-768	-1	-1	-1	-1	4		0	0						Untertest1.avi	0	880	547	72	111				0	Content		-72	-111	11913757	6392924857
11931	09:17:04.166	00:00:11.930	716	-1024	-768	-1	-1	-1	-1	4	-1024	-768	-1	-1	-1	-1	4		0	0						Untertest1.avi	0	880	547	72	111				0	Content		-72	-111	11930895	6392941995
11948	09:17:04.183	00:00:11.947	717	-1024	-768	-1	-1	-1	-1	4	-1024	-768	-1	-1	-1	-1	4		0	0						Untertest1.avi	0	880	547	72	111				0	Content		-72	-111	11947563	6392958663
11965	09:17:04.200	00:00:11.964	718	-1024	-768	-1	-1	-1	-1	4	-1024	-768	-1	-1	-1	-1	4		0	0						Untertest1.avi	0	880	547	72	111				0	Content		-72	-111	11964769	6392975869
11982	09:17:04.217	00:00:11.982	719	-1024	-768	-1	-1	-1	-1	4	-1024	-768	-1	-1	-1	-1	4		0	0						Untertest1.avi	0	880	547	72	111				0	Content		-72	-111	11982016	6392993116
11997	09:17:04.232	00:00:11.996	720	-1024	-768	-1	-1	-1	-1	4	-1024	-768	-1	-1	-1	-1	4		0	0						Untertest1.avi	0	880	547	72	111				0	Content		-72	-111	11996765	6393007865
12013	09:17:04.248	00:00:12.013	721	-1024	-768	-1	-1	-1	-1	4	-1024	-768	-1	-1	-1	-1	4		0	0						Untertest1.avi	0	880	547	72	111				0	Content		-72	-111	12013388	6393024488
12030	09:17:04.265	00:00:12.030	722	-1024	-768	-1	-1	-1	-1	4	-1024	-768	-1	-1	-1	-1	4		0	0						Untertest1.avi	0	880	547	72	111				0	Content		-72	-111	12030104	6393041204
12047	09:17:04.282	00:00:12.046	723	-1024	-768	-1	-1	-1	-1	4	-1024	-768	-1	-1	-1	-1	4		0	0						Untertest1.avi	0	880	547	72	111				0	Content		-72	-111	12046772	6393057872
12063	09:17:04.298	00:00:12.063	724	-1024	-768	-1	-1	-1	-1	4	-1024	-768	-1	-1	-1	-1	4		0	0						Untertest1.avi	0	880	547	72	111				0	Content		-72	-111	12063455	6393074555
12080	09:17:04.315	00:00:12.080	725	-1024	-768	-1	-1	-1	-1	4	-1024	-768	-1	-1	-1	-1	4		0	0						Untertest1.avi	0	880	547	72	111				0	Content		-72	-111	12080123	6393091223
12097	09:17:04.332	00:00:12.096	726	-1024	-768	-1	-1	-1	-1	4	-1024	-768	-1	-1	-1	-1	4		0	0						Untertest1.avi	0	880	547	72	111				0	Content		-72	-111	12096760	6393107860
12113	09:17:04.348	00:00:12.113	727	-1024	-768	-1	-1	-1	-1	4	-1024	-768	-1	-1	-1	-1	4		0	0						Untertest1.avi	0	880	547	72	111				0	Content		-72	-111	12113384	6393124484
12130	09:17:04.365	00:00:12.130	728	-1024	-768	-1	-1	-1	-1	4	-1024	-768	-1	-1	-1	-1	4		0	0						Untertest1.avi	0	880	547	72	111				0	Content		-72	-111	12130004	6393141104
12147	09:17:04.382	00:00:12.146	729	-1024	-768	-1	-1	-1	-1	4	-1024	-768	-1	-1	-1	-1	4		0	0						Untertest1.avi	0	880	547	72	111				0	Content		-72	-111	12146627	6393157727
12163	09:17:04.398	00:00:12.163	730	-1024	-768	-1	-1	-1	-1	4	-1024	-768	-1	-1	-1	-1	4		0	0						Untertest1.avi	0	880	547	72	111				0	Content		-72	-111	12163376	6393174476
12180	09:17:04.415	00:00:12.179	731	-1024	-768	-1	-1	-1	-1	4	-1024	-768	-1	-1	-1	-1	4		0	0						Untertest1.avi	0	880	547	72	111				0	Content		-72	-111	12179997	6393191097
12197	09:17:04.432	00:00:12.196	732	-1024	-768	-1	-1	-1	-1	4	-1024	-768	-1	-1	-1	-1	4		0	0						Untertest1.avi	0	880	547	72	111				0	Content		-72	-111	12196621	6393207721
12213	09:17:04.448	00:00:12.213	733	-1024	-768	-1	-1	-1	-1	4	-1024	-768	-1	-1	-1	-1	4		0	0						Untertest1.avi	0	880	547	72	111				0	Content		-72	-111	12213243	6393224343
12230	09:17:04.465	00:00:12.229	734	-1024	-768	-1	-1	-1	-1	4	-1024	-768	-1	-1	-1	-1	4		0	0						Untertest1.avi	0	880	547	72	111				0	Content		-72	-111	12229990	6393241090
12247	09:17:04.482	00:00:12.246	735	-1024	-768	-1	-1	-1	-1	4	-1024	-768	-1	-1	-1	-1	4		0	0						Untertest1.avi	0	880	547	72	111				0	Content		-72	-111	12246614	6393257714
12263	09:17:04.498	00:00:12.263	736	-1024	-768	-1	-1	-1	-1	4	-1024	-768	-1	-1	-1	-1	4		0	0						Untertest1.avi	0	880	547	72	111				0	Content		-72	-111	12263282	6393274382
12280	09:17:04.515	00:00:12.279	737	-1024	-768	-1	-1	-1	-1	4	-1024	-768	-1	-1	-1	-1	4		0	0						Untertest1.avi	0	880	547	72	111				0	Content		-72	-111	12279947	6393291047
12297	09:17:04.532	00:00:12.296	738	-1024	-768	-1	-1	-1	-1	4	-1024	-768	-1	-1	-1	-1	4		0	0						Untertest1.avi	0	880	547	72	111				0	Content		-72	-111	12296616	6393307716
12313	09:17:04.548	00:00:12.313	739	-1024	-768	-1	-1	-1	-1	4	-1024	-768	-1	-1	-1	-1	4		0	0						Untertest1.avi	0	880	547	72	111				0	Content		-72	-111	12313237	6393324337
12330	09:17:04.565	00:00:12.329	740	-1024	-768	-1	-1	-1	-1	4	-1024	-768	-1	-1	-1	-1	4		0	0						Untertest1.avi	0	880	547	72	111				0	Content		-72	-111	12329861	6393340961
12346	09:17:04.581	00:00:12.346	741	-1024	-768	-1	-1	-1	-1	4	-1024	-768	-1	-1	-1	-1	4		0	0						Untertest1.avi	0	880	547	72	111				0	Content		-72	-111	12346491	6393357591
12363	09:17:04.598	00:00:12.363	742	-1024	-768	-1	-1	-1	-1	4	-1024	-768	-1	-1	-1	-1	4		0	0						Untertest1.avi	0	880	547	72	111				0	Content		-72	-111	12363234	6393374334
12380	09:17:04.615	00:00:12.379	743	-1024	-768	-1	-1	-1	-1	4	-1024	-768	-1	-1	-1	-1	4		0	0						Untertest1.avi	0	880	547	72	111				0	Content		-72	-111	12379860	6393390960
12396	09:17:04.631	00:00:12.396	744	-1024	-768	-1	-1	-1	-1	4	-1024	-768	-1	-1	-1	-1	4		0	0						Untertest1.avi	0	880	547	72	111				0	Content		-72	-111	12396480	6393407580
12413	09:17:04.648	00:00:12.413	745	-1024	-768	-1	-1	-1	-1	4	-1024	-768	-1	-1	-1	-1	4		0	0						Untertest1.avi	0	880	547	72	111				0	Content		-72	-111	12413168	6393424268
12430	09:17:04.665	00:00:12.429	746	-1024	-768	-1	-1	-1	-1	4	-1024	-768	-1	-1	-1	-1	4		0	0						Untertest1.avi	0	880	547	72	111				0	Content		-72	-111	12429836	6393440936
12446	09:17:04.681	00:00:12.446	747	-1024	-768	-1	-1	-1	-1	4	-1024	-768	-1	-1	-1	-1	4		0	0						Untertest1.avi	0	880	547	72	111				0	Content		-72	-111	12446473	6393457573
12463	09:17:04.698	00:00:12.463	748	-1024	-768	-1	-1	-1	-1	4	-1024	-768	-1	-1	-1	-1	4		0	0						Untertest1.avi	0	880	547	72	111				0	Content		-72	-111	12463141	6393474241
12480	09:17:04.715	00:00:12.479	749	-1024	-768	-1	-1	-1	-1	4	-1024	-768	-1	-1	-1	-1	4		0	0						Untertest1.avi	0	880	547	72	111				0	Content		-72	-111	12479854	6393490954
12497	09:17:04.732	00:00:12.496	750	-1024	-768	-1	-1	-1	-1	4	-1024	-768	-1	-1	-1	-1	4		0	0						Untertest1.avi	0	880	547	72	111				0	Content		-72	-111	12496529	6393507629
12513	09:17:04.748	00:00:12.513	751	-1024	-768	-1	-1	-1	-1	4	-1024	-768	-1	-1	-1	-1	4		0	0						Untertest1.avi	0	880	547	72	111				0	Content		-72	-111	12513127	6393524227
12530	09:17:04.765	00:00:12.529	752	-1024	-768	-1	-1	-1	-1	4	-1024	-768	-1	-1	-1	-1	4		0	0						Untertest1.avi	0	880	547	72	111				0	Content		-72	-111	12529795	6393540895
12547	09:17:04.782	00:00:12.546	753	-1024	-768	-1	-1	-1	-1	4	-1024	-768	-1	-1	-1	-1	4		0	0						Untertest1.avi	0	880	547	72	111				0	Content		-72	-111	12546696	6393557796
12563	09:17:04.798	00:00:12.563	754	-1024	-768	-1	-1	-1	-1	4	-1024	-768	-1	-1	-1	-1	4		0	0						Untertest1.avi	0	880	547	72	111				0	Content		-72	-111	12563364	6393574464
12580	09:17:04.815	00:00:12.580	755	-1024	-768	-1	-1	-1	-1	4	-1024	-768	-1	-1	-1	-1	4		0	0						Untertest1.avi	0	880	547	72	111				0	Content		-72	-111	12580345	6393591445
12598	09:17:04.833	00:00:12.597	756	-1024	-768	-1	-1	-1	-1	4	-1024	-768	-1	-1	-1	-1	4		0	0						Untertest1.avi	0	880	547	72	111				0	Content		-72	-111	12597592	6393608692
12615	09:17:04.850	00:00:12.614	757	-1024	-768	-1	-1	-1	-1	4	-1024	-768	-1	-1	-1	-1	4		0	0						Untertest1.avi	0	880	547	72	111				0	Content		-72	-111	12614966	6393626066
12630	09:17:04.865	00:00:12.629	758	-1024	-768	-1	-1	-1	-1	4	-1024	-768	-1	-1	-1	-1	4		0	0						Untertest1.avi	0	880	547	72	111				0	Content		-72	-111	12629712	6393640812
12646	09:17:04.881	00:00:12.646	759	-1024	-768	-1	-1	-1	-1	4	-1024	-768	-1	-1	-1	-1	4		0	0						Untertest1.avi	0	880	547	72	111				0	Content		-72	-111	12646401	6393657501
12663	09:17:04.898	00:00:12.663	760	-1024	-768	-1	-1	-1	-1	4	-1024	-768	-1	-1	-1	-1	4		0	0						Untertest1.avi	0	880	547	72	111				0	Content		-72	-111	12663069	6393674169
12680	09:17:04.915	00:00:12.679	761	-1024	-768	-1	-1	-1	-1	4	-1024	-768	-1	-1	-1	-1	4		0	0						Untertest1.avi	0	880	547	72	111				0	Content		-72	-111	12679731	6393690831
12696	09:17:04.931	00:00:12.696	762	-1024	-768	-1	-1	-1	-1	4	-1024	-768	-1	-1	-1	-1	4		0	0						Untertest1.avi	0	880	547	72	111				0	Content		-72	-111	12696399	6393707499
12713	09:17:04.948	00:00:12.713	763	-1024	-768	-1	-1	-1	-1	4	-1024	-768	-1	-1	-1	-1	4		0	0						Untertest1.avi	0	880	547	72	111				0	Content		-72	-111	12713016	6393724116
12730	09:17:04.965	00:00:12.729	764	-1024	-768	-1	-1	-1	-1	4	-1024	-768	-1	-1	-1	-1	4		0	0						Untertest1.avi	0	880	547	72	111				0	Content		-72	-111	12729586	6393740686
12747	09:17:04.982	00:00:12.746	765	-1024	-768	-1	-1	-1	-1	4	-1024	-768	-1	-1	-1	-1	4		0	0						Untertest1.avi	0	880	547	72	111				0	Content		-72	-111	12746523	6393757623
12763	09:17:04.998	00:00:12.763	766	-1024	-768	-1	-1	-1	-1	4	-1024	-768	-1	-1	-1	-1	4		0	0						Untertest1.avi	0	880	547	72	111				0	Content		-72	-111	12763191	6393774291
12780	09:17:05.015	00:00:12.780	767	-1024	-768	-1	-1	-1	-1	4	-1024	-768	-1	-1	-1	-1	4		0	0						Untertest1.avi	0	880	547	72	111				0	Content		-72	-111	12780326	6393791426
12797	09:17:05.032	00:00:12.796	768	-1024	-768	-1	-1	-1	-1	4	-1024	-768	-1	-1	-1	-1	4		0	0						Untertest1.avi	0	880	547	72	111				0	Content		-72	-111	12796994	6393808094
12814	09:17:05.049	00:00:12.814	769	-1024	-768	-1	-1	-1	-1	4	-1024	-768	-1	-1	-1	-1	4		0	0						Untertest1.avi	0	880	547	72	111				0	Content		-72	-111	12814206	6393825306
12831	09:17:05.066	00:00:12.831	770	-1024	-768	-1	-1	-1	-1	4	-1024	-768	-1	-1	-1	-1	4		0	0						Untertest1.avi	0	880	547	72	111				0	Content		-72	-111	12831454	6393842554
12846	09:17:05.081	00:00:12.846	771	-1024	-768	-1	-1	-1	-1	4	-1024	-768	-1	-1	-1	-1	4		0	0						Untertest1.avi	0	880	547	72	111				0	Content		-72	-111	12846201	6393857301
12863	09:17:05.098	00:00:12.862	772	-1024	-768	-1	-1	-1	-1	4	-1024	-768	-1	-1	-1	-1	4		0	0						Untertest1.avi	0	880	547	72	111				0	Content		-72	-111	12862825	6393873925
12880	09:17:05.115	00:00:12.879	773	-1024	-768	-1	-1	-1	-1	4	-1024	-768	-1	-1	-1	-1	4		0	0						Untertest1.avi	0	880	547	72	111				0	Content		-72	-111	12879541	6393890641
12896	09:17:05.131	00:00:12.896	774	-1024	-768	-1	-1	-1	-1	4	-1024	-768	-1	-1	-1	-1	4		0	0						Untertest1.avi	0	880	547	72	111				0	Content		-72	-111	12896209	6393907309
12913	09:17:05.148	00:00:12.912	775	-1024	-768	-1	-1	-1	-1	4	-1024	-768	-1	-1	-1	-1	4		0	0						Untertest1.avi	0	880	547	72	111				0	Content		-72	-111	12912893	6393923993
12930	09:17:05.165	00:00:12.929	776	-1024	-768	-1	-1	-1	-1	4	-1024	-768	-1	-1	-1	-1	4		0	0						Untertest1.avi	0	880	547	72	111				0	Content		-72	-111	12929561	6393940661
12946	09:17:05.181	00:00:12.946	777	-1024	-768	-1	-1	-1	-1	4	-1024	-768	-1	-1	-1	-1	4		0	0						Untertest1.avi	0	880	547	72	111				0	Content		-72	-111	12946198	6393957298
12963	09:17:05.198	00:00:12.962	778	-1024	-768	-1	-1	-1	-1	4	-1024	-768	-1	-1	-1	-1	4		0	0						Untertest1.avi	0	880	547	72	111				0	Content		-72	-111	12962832	6393973932
12980	09:17:05.215	00:00:12.980	779	-1024	-768	-1	-1	-1	-1	4	-1024	-768	-1	-1	-1	-1	4		0	0						Untertest1.avi	0	880	547	72	111				0	Content		-72	-111	12980078	6393991178
12997	09:17:05.232	00:00:12.996	780	-1024	-768	-1	-1	-1	-1	4	-1024	-768	-1	-1	-1	-1	4		0	0						Untertest1.avi	0	880	547	72	111				0	Content		-72	-111	12996746	6394007846
13014	09:17:05.249	00:00:13.014	781	-1024	-768	-1	-1	-1	-1	4	-1024	-768	-1	-1	-1	-1	4		0	0						Untertest1.avi	0	880	547	72	111				0	Content		-72	-111	13014035	6394025135
13031	09:17:05.266	00:00:13.030	782	-1024	-768	-1	-1	-1	-1	4	-1024	-768	-1	-1	-1	-1	4		0	0						Untertest1.avi	0	880	547	72	111				0	Content		-72	-111	13030703	6394041803
13048	09:17:05.283	00:00:13.047	783	-1024	-768	-1	-1	-1	-1	4	-1024	-768	-1	-1	-1	-1	4		0	0						Untertest1.avi	0	880	547	72	111				0	Content		-72	-111	13047945	6394059045
13063	09:17:05.298	00:00:13.062	784	-1024	-768	-1	-1	-1	-1	4	-1024	-768	-1	-1	-1	-1	4		0	0						Untertest1.avi	0	880	547	72	111				0	Content		-72	-111	13062694	6394073794
13079	09:17:05.314	00:00:13.079	785	-1024	-768	-1	-1	-1	-1	4	-1024	-768	-1	-1	-1	-1	4		0	0						Untertest1.avi	0	880	547	72	111				0	Content		-72	-111	13079382	6394090482
13096	09:17:05.331	00:00:13.096	786	-1024	-768	-1	-1	-1	-1	4	-1024	-768	-1	-1	-1	-1	4		0	0						Untertest1.avi	0	880	547	72	111				0	Content		-72	-111	13096050	6394107150
13113	09:17:05.348	00:00:13.112	787	-1024	-768	-1	-1	-1	-1	4	-1024	-768	-1	-1	-1	-1	4		0	0						Untertest1.avi	0	880	547	72	111				0	Content		-72	-111	13112776	6394123876
13129	09:17:05.364	00:00:13.129	788	-1024	-768	-1	-1	-1	-1	4	-1024	-768	-1	-1	-1	-1	4		0	0						Untertest1.avi	0	880	547	72	111				0	Content		-72	-111	13129444	6394140544
13146	09:17:05.381	00:00:13.146	789	-1024	-768	-1	-1	-1	-1	4	-1024	-768	-1	-1	-1	-1	4		0	0						Untertest1.avi	0	880	547	72	111				0	Content		-72	-111	13146121	6394157221
13163	09:17:05.398	00:00:13.162	790	-1024	-768	-1	-1	-1	-1	4	-1024	-768	-1	-1	-1	-1	4		0	0						Untertest1.avi	0	880	547	72	111				0	Content		-72	-111	13162690	6394173790
13180	09:17:05.415	00:00:13.179	791	-1024	-768	-1	-1	-1	-1	4	-1024	-768	-1	-1	-1	-1	4		0	0						Untertest1.avi	0	880	547	72	111				0	Content		-72	-111	13179633	6394190733
13196	09:17:05.431	00:00:13.196	792	-1024	-768	-1	-1	-1	-1	4	-1024	-768	-1	-1	-1	-1	4		0	0						Untertest1.avi	0	880	547	72	111				0	Content		-72	-111	13196301	6394207401
13213	09:17:05.448	00:00:13.213	793	-1024	-768	-1	-1	-1	-1	4	-1024	-768	-1	-1	-1	-1	4		0	0						Untertest1.avi	0	880	547	72	111				0	Content		-72	-111	13213443	6394224543
13230	09:17:05.465	00:00:13.230	794	-1024	-768	-1	-1	-1	-1	4	-1024	-768	-1	-1	-1	-1	4		0	0						Untertest1.avi	0	880	547	72	111				0	Content		-72	-111	13230111	6394241211
13247	09:17:05.482	00:00:13.247	795	-1024	-768	-1	-1	-1	-1	4	-1024	-768	-1	-1	-1	-1	4		0	0						Untertest1.avi	0	880	547	72	111				0	Content		-72	-111	13247188	6394258288
13265	09:17:05.500	00:00:13.264	796	-1024	-768	-1	-1	-1	-1	4	-1024	-768	-1	-1	-1	-1	4		0	0						Untertest1.avi	0	880	547	72	111				0	Content		-72	-111	13264576	6394275676
13280	09:17:05.515	00:00:13.280	797	-1024	-768	-1	-1	-1	-1	4	-1024	-768	-1	-1	-1	-1	4		0	0						Untertest1.avi	0	880	547	72	111				0	Content		-72	-111	13280257	6394291357
13297	09:17:05.532	00:00:13.296	798	-1024	-768	-1	-1	-1	-1	4	-1024	-768	-1	-1	-1	-1	4		0	0						Untertest1.avi	0	880	547	72	111				0	Content		-72	-111	13296926	6394308026
13313	09:17:05.548	00:00:13.313	799	-1024	-768	-1	-1	-1	-1	4	-1024	-768	-1	-1	-1	-1	4		0	0						Untertest1.avi	0	880	547	72	111				0	Content		-72	-111	13313121	6394324221
13330	09:17:05.565	00:00:13.329	800	-1024	-768	-1	-1	-1	-1	4	-1024	-768	-1	-1	-1	-1	4		0	0						Untertest1.avi	0	880	547	72	111				0	Content		-72	-111	13329789	6394340889
13346	09:17:05.581	00:00:13.345	801	-1024	-768	-1	-1	-1	-1	4	-1024	-768	-1	-1	-1	-1	4		0	0						Untertest1.avi	0	880	547	72	111				0	Content		-72	-111	13345938	6394357038
13363	09:17:05.598	00:00:13.362	802	-1024	-768	-1	-1	-1	-1	4	-1024	-768	-1	-1	-1	-1	4		0	0						Untertest1.avi	0	880	547	72	111				0	Content		-72	-111	13362613	6394373713
13379	09:17:05.614	00:00:13.379	803	-1024	-768	-1	-1	-1	-1	4	-1024	-768	-1	-1	-1	-1	4		0	0						Untertest1.avi	0	880	547	72	111				0	Content		-72	-111	13379272	6394390372
13396	09:17:05.631	00:00:13.395	804	-1024	-768	-1	-1	-1	-1	4	-1024	-768	-1	-1	-1	-1	4		0	0						Untertest1.avi	0	880	547	72	111				0	Content		-72	-111	13395940	6394407040
13413	09:17:05.648	00:00:13.412	805	-1024	-768	-1	-1	-1	-1	4	-1024	-768	-1	-1	-1	-1	4		0	0						Untertest1.avi	0	880	547	72	111				0	Content		-72	-111	13412810	6394423910
13429	09:17:05.664	00:00:13.429	806	-1024	-768	-1	-1	-1	-1	4	-1024	-768	-1	-1	-1	-1	4		0	0						Untertest1.avi	0	880	547	72	111				0	Content		-72	-111	13429478	6394440578
13446	09:17:05.681	00:00:13.446	807	-1024	-768	-1	-1	-1	-1	4	-1024	-768	-1	-1	-1	-1	4		0	0						Untertest1.avi	0	880	547	72	111				0	Content		-72	-111	13446430	6394457530
13464	09:17:05.699	00:00:13.463	808	-1024	-768	-1	-1	-1	-1	4	-1024	-768	-1	-1	-1	-1	4		0	0						Untertest1.avi	0	880	547	72	111				0	Content		-72	-111	13463803	6394474903
13480	09:17:05.715	00:00:13.479	809	-1024	-768	-1	-1	-1	-1	4	-1024	-768	-1	-1	-1	-1	4		0	0						Untertest1.avi	0	880	547	72	111				0	Content		-72	-111	13479810	6394490910
13496	09:17:05.731	00:00:13.496	810	-1024	-768	-1	-1	-1	-1	4	-1024	-768	-1	-1	-1	-1	4		0	0						Untertest1.avi	0	880	547	72	111				0	Content		-72	-111	13496478	6394507578
13513	09:17:05.748	00:00:13.512	811	-1024	-768	-1	-1	-1	-1	4	-1024	-768	-1	-1	-1	-1	4		0	0						Untertest1.avi	0	880	547	72	111				0	Content		-72	-111	13512835	6394523935
13530	09:17:05.765	00:00:13.529	812	-1024	-768	-1	-1	-1	-1	4	-1024	-768	-1	-1	-1	-1	4		0	0						Untertest1.avi	0	880	547	72	111				0	Content		-72	-111	13529503	6394540603
13546	09:17:05.781	00:00:13.545	813	-1024	-768	-1	-1	-1	-1	4	-1024	-768	-1	-1	-1	-1	4		0	0						Untertest1.avi	0	880	547	72	111				0	Content		-72	-111	13545802	6394556902
13562	09:17:05.797	00:00:13.562	814	-1024	-768	-1	-1	-1	-1	4	-1024	-768	-1	-1	-1	-1	4		0	0						Untertest1.avi	0	880	547	72	111				0	Content		-72	-111	13562428	6394573528
13579	09:17:05.814	00:00:13.579	815	-1024	-768	-1	-1	-1	-1	4	-1024	-768	-1	-1	-1	-1	4		0	0						Untertest1.avi	0	880	547	72	111				0	Content		-72	-111	13579114	6394590214
13596	09:17:05.831	00:00:13.595	816	-1024	-768	-1	-1	-1	-1	4	-1024	-768	-1	-1	-1	-1	4		0	0						Untertest1.avi	0	880	547	72	111				0	Content		-72	-111	13595782	6394606882
13612	09:17:05.847	00:00:13.612	817	-1024	-768	-1	-1	-1	-1	4	-1024	-768	-1	-1	-1	-1	4		0	0						Untertest1.avi	0	880	547	72	111				0	Content		-72	-111	13612416	6394623516
13629	09:17:05.864	00:00:13.629	818	-1024	-768	-1	-1	-1	-1	4	-1024	-768	-1	-1	-1	-1	4		0	0						Untertest1.avi	0	880	547	72	111				0	Content		-72	-111	13629084	6394640184
13646	09:17:05.881	00:00:13.645	819	-1024	-768	-1	-1	-1	-1	4	-1024	-768	-1	-1	-1	-1	4		0	0						Untertest1.avi	0	880	547	72	111				0	Content		-72	-111	13645670	6394656770
13663	09:17:05.898	00:00:13.662	820	-1024	-768	-1	-1	-1	-1	4	-1024	-768	-1	-1	-1	-1	4		0	0						Untertest1.avi	0	880	547	72	111				0	Content		-72	-111	13662921	6394674021
13680	09:17:05.915	00:00:13.680	821	-1024	-768	-1	-1	-1	-1	4	-1024	-768	-1	-1	-1	-1	4		0	0						Untertest1.avi	0	880	547	72	111				0	Content		-72	-111	13680246	6394691346
13697	09:17:05.932	00:00:13.696	822	-1024	-768	-1	-1	-1	-1	4	-1024	-768	-1	-1	-1	-1	4		0	0						Untertest1.avi	0	880	547	72	111				0	Content		-72	-111	13696914	6394708014
13714	09:17:05.949	00:00:13.714	823	-1024	-768	-1	-1	-1	-1	4	-1024	-768	-1	-1	-1	-1	4		0	0						Untertest1.avi	0	880	547	72	111				0	Content		-72	-111	13714298	6394725398
13729	09:17:05.964	00:00:13.729	824	-1024	-768	-1	-1	-1	-1	4	-1024	-768	-1	-1	-1	-1	4		0	0						Untertest1.avi	0	880	547	72	111				0	Content		-72	-111	13729044	6394740144
13746	09:17:05.981	00:00:13.745	825	-1024	-768	-1	-1	-1	-1	4	-1024	-768	-1	-1	-1	-1	4		0	0						Untertest1.avi	0	880	547	72	111				0	Content		-72	-111	13745670	6394756770
13762	09:17:05.997	00:00:13.762	826	-1024	-768	-1	-1	-1	-1	4	-1024	-768	-1	-1	-1	-1	4		0	0						Untertest1.avi	0	880	547	72	111				0	Content		-72	-111	13762324	6394773424
13779	09:17:06.014	00:00:13.778	827	-1024	-768	-1	-1	-1	-1	4	-1024	-768	-1	-1	-1	-1	4		0	0						Untertest1.avi	0	880	547	72	111				0	Content		-72	-111	13778992	6394790092
13796	09:17:06.031	00:00:13.795	828	-1024	-768	-1	-1	-1	-1	4	-1024	-768	-1	-1	-1	-1	4		0	0						Untertest1.avi	0	880	547	72	111				0	Content		-72	-111	13795643	6394806743
13812	09:17:06.047	00:00:13.812	829	-1024	-768	-1	-1	-1	-1	4	-1024	-768	-1	-1	-1	-1	4		0	0						Untertest1.avi	0	880	547	72	111				0	Content		-72	-111	13812311	6394823411
13829	09:17:06.064	00:00:13.828	830	-1024	-768	-1	-1	-1	-1	4	-1024	-768	-1	-1	-1	-1	4		0	0						Untertest1.avi	0	880	547	72	111				0	Content		-72	-111	13828919	6394840019
13846	09:17:06.081	00:00:13.845	831	-1024	-768	-1	-1	-1	-1	4	-1024	-768	-1	-1	-1	-1	4		0	0						Untertest1.avi	0	880	547	72	111				0	Content		-72	-111	13845546	6394856646
13863	09:17:06.098	00:00:13.862	832	-1024	-768	-1	-1	-1	-1	4	-1024	-768	-1	-1	-1	-1	4		0	0						Untertest1.avi	0	880	547	72	111				0	Content		-72	-111	13862856	6394873956
13880	09:17:06.115	00:00:13.879	833	-1024	-768	-1	-1	-1	-1	4	-1024	-768	-1	-1	-1	-1	4		0	0						Untertest1.avi	0	880	547	72	111				0	Content		-72	-111	13879524	6394890624
13897	09:17:06.132	00:00:13.896	834	-1024	-768	-1	-1	-1	-1	4	-1024	-768	-1	-1	-1	-1	4		0	0						Untertest1.avi	0	880	547	72	111				0	Content		-72	-111	13896791	6394907891
13914	09:17:06.149	00:00:13.914	835	-1024	-768	-1	-1	-1	-1	4	-1024	-768	-1	-1	-1	-1	4		0	0						Untertest1.avi	0	880	547	72	111				0	Content		-72	-111	13914040	6394925140
13929	09:17:06.164	00:00:13.928	836	-1024	-768	-1	-1	-1	-1	4	-1024	-768	-1	-1	-1	-1	4		0	0						Untertest1.avi	0	880	547	72	111				0	Content		-72	-111	13928913	6394940013
13946	09:17:06.181	00:00:13.945	837	-1024	-768	-1	-1	-1	-1	4	-1024	-768	-1	-1	-1	-1	4		0	0						Untertest1.avi	0	880	547	72	111				0	Content		-72	-111	13945601	6394956701
13962	09:17:06.197	00:00:13.962	838	-1024	-768	-1	-1	-1	-1	4	-1024	-768	-1	-1	-1	-1	4		0	0						Untertest1.avi	0	880	547	72	111				0	Content		-72	-111	13962269	6394973369
13979	09:17:06.214	00:00:13.978	839	-1024	-768	-1	-1	-1	-1	4	-1024	-768	-1	-1	-1	-1	4		0	0						Untertest1.avi	0	880	547	72	111				0	Content		-72	-111	13978931	6394990031
13996	09:17:06.231	00:00:13.995	840	-1024	-768	-1	-1	-1	-1	4	-1024	-768	-1	-1	-1	-1	4		0	0						Untertest1.avi	0	880	547	72	111				0	Content		-72	-111	13995599	6395006699
14012	09:17:06.247	00:00:14.012	841	-1024	-768	-1	-1	-1	-1	4	-1024	-768	-1	-1	-1	-1	4		0	0						Untertest1.avi	0	880	547	72	111				0	Content		-72	-111	14012216	6395023316
14029	09:17:06.264	00:00:14.028	842	-1024	-768	-1	-1	-1	-1	4	-1024	-768	-1	-1	-1	-1	4		0	0						Untertest1.avi	0	880	547	72	111				0	Content		-72	-111	14028786	6395039886
14046	09:17:06.281	00:00:14.045	843	-1024	-768	-1	-1	-1	-1	4	-1024	-768	-1	-1	-1	-1	4		0	0						Untertest1.avi	0	880	547	72	111				0	Content		-72	-111	14045724	6395056824
14062	09:17:06.297	00:00:14.062	844	-1024	-768	-1	-1	-1	-1	4	-1024	-768	-1	-1	-1	-1	4		0	0						Untertest1.avi	0	880	547	72	111				0	Content		-72	-111	14062392	6395073492
14080	09:17:06.315	00:00:14.079	845	-1024	-768	-1	-1	-1	-1	4	-1024	-768	-1	-1	-1	-1	4		0	0						Untertest1.avi	0	880	547	72	111				0	Content		-72	-111	14079558	6395090658
14096	09:17:06.331	00:00:14.096	846	-1024	-768	-1	-1	-1	-1	4	-1024	-768	-1	-1	-1	-1	4		0	0						Untertest1.avi	0	880	547	72	111				0	Content		-72	-111	14096226	6395107326
14113	09:17:06.348	00:00:14.113	847	-1024	-768	-1	-1	-1	-1	4	-1024	-768	-1	-1	-1	-1	4		0	0						Untertest1.avi	0	880	547	72	111				0	Content		-72	-111	14113410	6395124510
14131	09:17:06.366	00:00:14.130	848	-1024	-768	-1	-1	-1	-1	4	-1024	-768	-1	-1	-1	-1	4		0	0						Untertest1.avi	0	880	547	72	111				0	Content		-72	-111	14130656	6395141756
14146	09:17:06.381	00:00:14.146	849	-1024	-768	-1	-1	-1	-1	4	-1024	-768	-1	-1	-1	-1	4		0	0						Untertest1.avi	0	880	547	72	111				0	Content		-72	-111	14146343	6395157443
14163	09:17:06.398	00:00:14.163	850	-1024	-768	-1	-1	-1	-1	4	-1024	-768	-1	-1	-1	-1	4		0	0						Untertest1.avi	0	880	547	72	111				0	Content		-72	-111	14163011	6395174111
14179	09:17:06.414	00:00:14.179	851	-1024	-768	-1	-1	-1	-1	4	-1024	-768	-1	-1	-1	-1	4		0	0						Untertest1.avi	0	880	547	72	111				0	Content		-72	-111	14179210	6395190310
14196	09:17:06.431	00:00:14.195	852	-1024	-768	-1	-1	-1	-1	4	-1024	-768	-1	-1	-1	-1	4		0	0						Untertest1.avi	0	880	547	72	111				0	Content		-72	-111	14195878	6395206978
14212	09:17:06.447	00:00:14.212	853	-1024	-768	-1	-1	-1	-1	4	-1024	-768	-1	-1	-1	-1	4		0	0						Untertest1.avi	0	880	547	72	111				0	Content		-72	-111	14212029	6395223129
14229	09:17:06.464	00:00:14.228	854	-1024	-768	-1	-1	-1	-1	4	-1024	-768	-1	-1	-1	-1	4		0	0						Untertest1.avi	0	880	547	72	111				0	Content		-72	-111	14228709	6395239809
14245	09:17:06.480	00:00:14.245	855	-1024	-768	-1	-1	-1	-1	4	-1024	-768	-1	-1	-1	-1	4		0	0						Untertest1.avi	0	880	547	72	111				0	Content		-72	-111	14245370	6395256470
14262	09:17:06.497	00:00:14.262	856	-1024	-768	-1	-1	-1	-1	4	-1024	-768	-1	-1	-1	-1	4		0	0						Untertest1.avi	0	880	547	72	111				0	Content		-72	-111	14262038	6395273138
14279	09:17:06.514	00:00:14.278	857	-1024	-768	-1	-1	-1	-1	4	-1024	-768	-1	-1	-1	-1	4		0	0						Untertest1.avi	0	880	547	72	111				0	Content		-72	-111	14278972	6395290072
14296	09:17:06.531	00:00:14.295	858	-1024	-768	-1	-1	-1	-1	4	-1024	-768	-1	-1	-1	-1	4		0	0						Untertest1.avi	0	880	547	72	111				0	Content		-72	-111	14295640	6395306740
14313	09:17:06.548	00:00:14.312	859	-1024	-768	-1	-1	-1	-1	4	-1024	-768	-1	-1	-1	-1	4		0	0						Untertest1.avi	0	880	547	72	111				0	Content		-72	-111	14312526	6395323626
14330	09:17:06.565	00:00:14.329	860	-1024	-768	-1	-1	-1	-1	4	-1024	-768	-1	-1	-1	-1	4		0	0						Untertest1.avi	0	880	547	72	111				0	Content		-72	-111	14329902	6395341002
14347	09:17:06.582	00:00:14.347	861	-1024	-768	-1	-1	-1	-1	4	-1024	-768	-1	-1	-1	-1	4		0	0						Untertest1.avi	0	880	547	72	111				0	Content		-72	-111	14347150	6395358250
14362	09:17:06.597	00:00:14.361	862	-1024	-768	-1	-1	-1	-1	4	-1024	-768	-1	-1	-1	-1	4		0	0						Untertest1.avi	0	880	547	72	111				0	Content		-72	-111	14361899	6395372999
14379	09:17:06.614	00:00:14.378	863	-1024	-768	-1	-1	-1	-1	4	-1024	-768	-1	-1	-1	-1	4		0	0						Untertest1.avi	0	880	547	72	111				0	Content		-72	-111	14378588	6395389688
14395	09:17:06.630	00:00:14.395	864	-1024	-768	-1	-1	-1	-1	4	-1024	-768	-1	-1	-1	-1	4		0	0						Untertest1.avi	0	880	547	72	111				0	Content		-72	-111	14395256	6395406356
14412	09:17:06.647	00:00:14.411	865	-1024	-768	-1	-1	-1	-1	4	-1024	-768	-1	-1	-1	-1	4		0	0						Untertest1.avi	0	880	547	72	111				0	Content		-72	-111	14411920	6395423020
14429	09:17:06.664	00:00:14.428	866	-1024	-768	-1	-1	-1	-1	4	-1024	-768	-1	-1	-1	-1	4		0	0						Untertest1.avi	0	880	547	72	111				0	Content		-72	-111	14428588	6395439688
14445	09:17:06.680	00:00:14.445	867	-1024	-768	-1	-1	-1	-1	4	-1024	-768	-1	-1	-1	-1	4		0	0						Untertest1.avi	0	880	547	72	111				0	Content		-72	-111	14445330	6395456430
14462	09:17:06.697	00:00:14.461	868	-1024	-768	-1	-1	-1	-1	4	-1024	-768	-1	-1	-1	-1	4		0	0						Untertest1.avi	0	880	547	72	111				0	Content		-72	-111	14461898	6395472998
14479	09:17:06.714	00:00:14.478	869	-1024	-768	-1	-1	-1	-1	4	-1024	-768	-1	-1	-1	-1	4		0	0						Untertest1.avi	0	880	547	72	111				0	Content		-72	-111	14478838	6395489938
14496	09:17:06.731	00:00:14.495	870	-1024	-768	-1	-1	-1	-1	4	-1024	-768	-1	-1	-1	-1	4		0	0						Untertest1.avi	0	880	547	72	111				0	Content		-72	-111	14495506	6395506606
14513	09:17:06.748	00:00:14.512	871	-1024	-768	-1	-1	-1	-1	4	-1024	-768	-1	-1	-1	-1	4		0	0						Untertest1.avi	0	880	547	72	111				0	Content		-72	-111	14512647	6395523747
14529	09:17:06.764	00:00:14.529	872	-1024	-768	-1	-1	-1	-1	4	-1024	-768	-1	-1	-1	-1	4		0	0						Untertest1.avi	0	880	547	72	111				0	Content		-72	-111	14529315	6395540415
14546	09:17:06.781	00:00:14.546	873	-1024	-768	-1	-1	-1	-1	4	-1024	-768	-1	-1	-1	-1	4		0	0						Untertest1.avi	0	880	547	72	111				0	Content		-72	-111	14546417	6395557517
14564	09:17:06.799	00:00:14.563	874	-1024	-768	-1	-1	-1	-1	4	-1024	-768	-1	-1	-1	-1	4		0	0						Untertest1.avi	0	880	547	72	111				0	Content		-72	-111	14563648	6395574748
14579	09:17:06.814	00:00:14.578	875	-1024	-768	-1	-1	-1	-1	4	-1024	-768	-1	-1	-1	-1	4		0	0						Untertest1.avi	0	880	547	72	111				0	Content		-72	-111	14578523	6395589623
14595	09:17:06.830	00:00:14.595	876	-1024	-768	-1	-1	-1	-1	4	-1024	-768	-1	-1	-1	-1	4		0	0						Untertest1.avi	0	880	547	72	111				0	Content		-72	-111	14595148	6395606248
14612	09:17:06.847	00:00:14.611	877	-1024	-768	-1	-1	-1	-1	4	-1024	-768	-1	-1	-1	-1	4		0	0						Untertest1.avi	0	880	547	72	111				0	Content		-72	-111	14611865	6395622965
14629	09:17:06.864	00:00:14.628	878	-1024	-768	-1	-1	-1	-1	4	-1024	-768	-1	-1	-1	-1	4		0	0						Untertest1.avi	0	880	547	72	111				0	Content		-72	-111	14628533	6395639633
14645	09:17:06.880	00:00:14.645	879	-1024	-768	-1	-1	-1	-1	4	-1024	-768	-1	-1	-1	-1	4		0	0						Untertest1.avi	0	880	547	72	111				0	Content		-72	-111	14645153	6395656253
14662	09:17:06.897	00:00:14.661	880	-1024	-768	-1	-1	-1	-1	4	-1024	-768	-1	-1	-1	-1	4		0	0						Untertest1.avi	0	880	547	72	111				0	Content		-72	-111	14661821	6395672921
14678	09:17:06.913	00:00:14.678	881	-1024	-768	-1	-1	-1	-1	4	-1024	-768	-1	-1	-1	-1	4		0	0						Untertest1.avi	0	880	547	72	111				0	Content		-72	-111	14678482	6395689582
14695	09:17:06.930	00:00:14.695	882	-1024	-768	-1	-1	-1	-1	4	-1024	-768	-1	-1	-1	-1	4		0	0						Untertest1.avi	0	880	547	72	111				0	Content		-72	-111	14695150	6395706250
14712	09:17:06.947	00:00:14.711	883	-1024	-768	-1	-1	-1	-1	4	-1024	-768	-1	-1	-1	-1	4		0	0						Untertest1.avi	0	880	547	72	111				0	Content		-72	-111	14711770	6395722870
14728	09:17:06.963	00:00:14.728	884	-1024	-768	-1	-1	-1	-1	4	-1024	-768	-1	-1	-1	-1	4		0	0						Untertest1.avi	0	880	547	72	111				0	Content		-72	-111	14728395	6395739495
14745	09:17:06.980	00:00:14.745	885	-1024	-768	-1	-1	-1	-1	4	-1024	-768	-1	-1	-1	-1	4		0	0						Untertest1.avi	0	880	547	72	111				0	Content		-72	-111	14745081	6395756181
14762	09:17:06.997	00:00:14.761	886	-1024	-768	-1	-1	-1	-1	4	-1024	-768	-1	-1	-1	-1	4		0	0						Untertest1.avi	0	880	547	72	111				0	Content		-72	-111	14761749	6395772849
14778	09:17:07.013	00:00:14.778	887	-1024	-768	-1	-1	-1	-1	4	-1024	-768	-1	-1	-1	-1	4		0	0						Untertest1.avi	0	880	547	72	111				0	Content		-72	-111	14778382	6395789482
14795	09:17:07.030	00:00:14.795	888	-1024	-768	-1	-1	-1	-1	4	-1024	-768	-1	-1	-1	-1	4		0	0						Untertest1.avi	0	880	547	72	111				0	Content		-72	-111	14795050	6395806150
14812	09:17:07.047	00:00:14.811	889	-1024	-768	-1	-1	-1	-1	4	-1024	-768	-1	-1	-1	-1	4		0	0						Untertest1.avi	0	880	547	72	111				0	Content		-72	-111	14811642	6395822742
14828	09:17:07.063	00:00:14.828	890	-1024	-768	-1	-1	-1	-1	4	-1024	-768	-1	-1	-1	-1	4		0	0						Untertest1.avi	0	880	547	72	111				0	Content		-72	-111	14828389	6395839489
14845	09:17:07.080	00:00:14.845	891	-1024	-768	-1	-1	-1	-1	4	-1024	-768	-1	-1	-1	-1	4		0	0						Untertest1.avi	0	880	547	72	111				0	Content		-72	-111	14845020	6395856120
14862	09:17:07.097	00:00:14.861	892	-1024	-768	-1	-1	-1	-1	4	-1024	-768	-1	-1	-1	-1	4		0	0						Untertest1.avi	0	880	547	72	111				0	Content		-72	-111	14861688	6395872788
14878	09:17:07.113	00:00:14.878	893	-1024	-768	-1	-1	-1	-1	4	-1024	-768	-1	-1	-1	-1	4		0	0						Untertest1.avi	0	880	547	72	111				0	Content		-72	-111	14878265	6395889365
14895	09:17:07.130	00:00:14.895	894	-1024	-768	-1	-1	-1	-1	4	-1024	-768	-1	-1	-1	-1	4		0	0						Untertest1.avi	0	880	547	72	111				0	Content		-72	-111	14895015	6395906115
14912	09:17:07.147	00:00:14.911	895	-1024	-768	-1	-1	-1	-1	4	-1024	-768	-1	-1	-1	-1	4		0	0						Untertest1.avi	0	880	547	72	111				0	Content		-72	-111	14911640	6395922740
14928	09:17:07.163	00:00:14.928	896	-1024	-768	-1	-1	-1	-1	4	-1024	-768	-1	-1	-1	-1	4		0	0						Untertest1.avi	0	880	547	72	111				0	Content		-72	-111	14928308	6395939408
14945	09:17:07.180	00:00:14.944	897	-1024	-768	-1	-1	-1	-1	4	-1024	-768	-1	-1	-1	-1	4		0	0						Untertest1.avi	0	880	547	72	111				0	Content		-72	-111	14944889	6395955989
14962	09:17:07.197	00:00:14.961	898	-1024	-768	-1	-1	-1	-1	4	-1024	-768	-1	-1	-1	-1	4		0	0						Untertest1.avi	0	880	547	72	111				0	Content		-72	-111	14961575	6395972675
14978	09:17:07.213	00:00:14.978	899	-1024	-768	-1	-1	-1	-1	4	-1024	-768	-1	-1	-1	-1	4		0	0						Untertest1.avi	0	880	547	72	111				0	Content		-72	-111	14978243	6395989343
14995	09:17:07.230	00:00:14.994	900	-1024	-768	-1	-1	-1	-1	4	-1024	-768	-1	-1	-1	-1	4		0	0						Untertest1.avi	0	880	547	72	111				0	Content		-72	-111	14994876	6396005976
15012	09:17:07.247	00:00:15.011	901	-1024	-768	-1	-1	-1	-1	4	-1024	-768	-1	-1	-1	-1	4		0	0						Untertest1.avi	0	880	547	72	111				0	Content		-72	-111	15011544	6396022644
15028	09:17:07.263	00:00:15.028	902	-1024	-768	-1	-1	-1	-1	4	-1024	-768	-1	-1	-1	-1	4		0	0						Untertest1.avi	0	880	547	72	111				0	Content		-72	-111	15028215	6396039315
15045	09:17:07.280	00:00:15.044	903	-1024	-768	-1	-1	-1	-1	4	-1024	-768	-1	-1	-1	-1	4		0	0						Untertest1.avi	0	880	547	72	111				0	Content		-72	-111	15044883	6396055983
15062	09:17:07.297	00:00:15.061	904	-1024	-768	-1	-1	-1	-1	4	-1024	-768	-1	-1	-1	-1	4		0	0						Untertest1.avi	0	880	547	72	111				0	Content		-72	-111	15061509	6396072609
15078	09:17:07.313	00:00:15.078	905	-1024	-768	-1	-1	-1	-1	4	-1024	-768	-1	-1	-1	-1	4		0	0						Untertest1.avi	0	880	547	72	111				0	Content		-72	-111	15078177	6396089277
15095	09:17:07.330	00:00:15.094	906	-1024	-768	-1	-1	-1	-1	4	-1024	-768	-1	-1	-1	-1	4		0	0						Untertest1.avi	0	880	547	72	111				0	Content		-72	-111	15094842	6396105942
15112	09:17:07.347	00:00:15.111	907	-1024	-768	-1	-1	-1	-1	4	-1024	-768	-1	-1	-1	-1	4		0	0						Untertest1.avi	0	880	547	72	111				0	Content		-72	-111	15111510	6396122610
15128	09:17:07.363	00:00:15.128	908	-1024	-768	-1	-1	-1	-1	4	-1024	-768	-1	-1	-1	-1	4		0	0						Untertest1.avi	0	880	547	72	111				0	Content		-72	-111	15128131	6396139231
15145	09:17:07.380	00:00:15.144	909	-1024	-768	-1	-1	-1	-1	4	-1024	-768	-1	-1	-1	-1	4		0	0						Untertest1.avi	0	880	547	72	111				0	Content		-72	-111	15144753	6396155853
15162	09:17:07.397	00:00:15.161	910	-1024	-768	-1	-1	-1	-1	4	-1024	-768	-1	-1	-1	-1	4		0	0						Untertest1.avi	0	880	547	72	111				0	Content		-72	-111	15161502	6396172602
15178	09:17:07.413	00:00:15.178	911	-1024	-768	-1	-1	-1	-1	4	-1024	-768	-1	-1	-1	-1	4		0	0						Untertest1.avi	0	880	547	72	111				0	Content		-72	-111	15178127	6396189227
15195	09:17:07.430	00:00:15.194	912	-1024	-768	-1	-1	-1	-1	4	-1024	-768	-1	-1	-1	-1	4		0	0						Untertest1.avi	0	880	547	72	111				0	Content		-72	-111	15194749	6396205849
15211	09:17:07.446	00:00:15.211	913	-1024	-768	-1	-1	-1	-1	4	-1024	-768	-1	-1	-1	-1	4		0	0						Untertest1.avi	0	880	547	72	111				0	Content		-72	-111	15211372	6396222472
15228	09:17:07.463	00:00:15.228	914	-1024	-768	-1	-1	-1	-1	4	-1024	-768	-1	-1	-1	-1	4		0	0						Untertest1.avi	0	880	547	72	111				0	Content		-72	-111	15228028	6396239128
15245	09:17:07.480	00:00:15.244	915	-374,5976	351,4601	0,6274273	0,6223913	396,2733	3,157559	3	-408,562	339,5612	0,6275142	0,6223778	396,2733	3,229434	1	11	-409	340						Untertest1.avi	0	880	547	72	111	-481	229	50	0	Content		-481	229	15244651	6396255751
15261	09:17:07.496	00:00:15.261	916	-1024	-768	-1	-1	-1	-1	4	-1024	-768	-1	-1	-1	-1	4	11	0	0						Untertest1.avi	0	880	547	72	111	-481	229	50	0	Content		-72	-111	15261400	6396272500
15278	09:17:07.513	00:00:15.277	917	-653,6744	380,9857	0,627975	0,6286407	396,2652	3,19363	3	-799,0398	346,2001	0,6280599	0,6286368	396,2654	3,385699	1	11	-799	346						Untertest1.avi	0	880	547	72	111	-481	229	50	0	Content		-871	235	15277900	6396289000
15295	09:17:07.530	00:00:15.294	918	-1024	-768	-1	-1	-1	-1	4	-1024	-768	-1	-1	-1	-1	4		0	0						Untertest1.avi	0	880	547	72	111				0	Content		-72	-111	15294647	6396305747
15311	09:17:07.546	00:00:15.311	919	-1024	-768	-1	-1	-1	-1	4	-1024	-768	-1	-1	-1	-1	4		0	0						Untertest1.avi	0	880	547	72	111				0	Content		-72	-111	15311270	6396322370
15328	09:17:07.563	00:00:15.327	920	-1024	-768	-1	-1	-1	-1	4	-1024	-768	-1	-1	-1	-1	4		0	0						Untertest1.avi	0	880	547	72	111				0	Content		-72	-111	15327896	6396338996
15345	09:17:07.580	00:00:15.344	921	-1024	-768	-1	-1	-1	-1	4	-1024	-768	-1	-1	-1	-1	4		0	0						Untertest1.avi	0	880	547	72	111				0	Content		-72	-111	15344518	6396355618
15361	09:17:07.596	00:00:15.361	922	-1024	-768	-1	-1	-1	-1	4	-1024	-768	-1	-1	-1	-1	4		0	0						Untertest1.avi	0	880	547	72	111				0	Content		-72	-111	15361205	6396372305
15378	09:17:07.613	00:00:15.377	923	-1024	-768	-1	-1	-1	-1	4	-1024	-768	-1	-1	-1	-1	4		0	0						Untertest1.avi	0	880	547	72	111				0	Content		-72	-111	15377873	6396388973
15395	09:17:07.630	00:00:15.394	924	-1024	-768	-1	-1	-1	-1	4	-1024	-768	-1	-1	-1	-1	4		0	0						Untertest1.avi	0	880	547	72	111				0	Content		-72	-111	15394512	6396405612
15411	09:17:07.646	00:00:15.411	925	-1024	-768	-1	-1	-1	-1	4	-1024	-768	-1	-1	-1	-1	4		0	0						Untertest1.avi	0	880	547	72	111				0	Content		-72	-111	15411262	6396422362
15428	09:17:07.663	00:00:15.427	926	-1024	-768	-1	-1	-1	-1	4	-1024	-768	-1	-1	-1	-1	4		0	0						Untertest1.avi	0	880	547	72	111				0	Content		-72	-111	15427885	6396438985
15445	09:17:07.680	00:00:15.444	927	-1024	-768	-1	-1	-1	-1	4	-1024	-768	-1	-1	-1	-1	4		0	0						Untertest1.avi	0	880	547	72	111				0	Content		-72	-111	15444553	6396455653
15461	09:17:07.696	00:00:15.461	928	-1024	-768	-1	-1	-1	-1	4	-1024	-768	-1	-1	-1	-1	4		0	0						Untertest1.avi	0	880	547	72	111				0	Content		-72	-111	15461134	6396472234
15478	09:17:07.713	00:00:15.478	929	-1024	-768	-1	-1	-1	-1	4	-1024	-768	-1	-1	-1	-1	4		0	0						Untertest1.avi	0	880	547	72	111				0	Content		-72	-111	15478379	6396489479
15495	09:17:07.730	00:00:15.494	930	-1024	-768	-1	-1	-1	-1	4	-1024	-768	-1	-1	-1	-1	4		0	0						Untertest1.avi	0	880	547	72	111				0	Content		-72	-111	15494877	6396505977
15511	09:17:07.746	00:00:15.511	931	-1024	-768	-1	-1	-1	-1	4	-1024	-768	-1	-1	-1	-1	4		0	0						Untertest1.avi	0	880	547	72	111				0	Content		-72	-111	15511126	6396522226
15528	09:17:07.763	00:00:15.528	932	-1024	-768	-1	-1	-1	-1	4	-1024	-768	-1	-1	-1	-1	4		0	0						Untertest1.avi	0	880	547	72	111				0	Content		-72	-111	15528004	6396539104
15544	09:17:07.779	00:00:15.544	933	-1024	-768	-1	-1	-1	-1	4	-1024	-768	-1	-1	-1	-1	4		0	0						Untertest1.avi	0	880	547	72	111				0	Content		-72	-111	15544497	6396555597
15561	09:17:07.796	00:00:15.561	934	-1024	-768	-1	-1	-1	-1	4	-1024	-768	-1	-1	-1	-1	4		0	0						Untertest1.avi	0	880	547	72	111				0	Content		-72	-111	15561287	6396572387
15578	09:17:07.813	00:00:15.577	935	-1024	-768	-1	-1	-1	-1	4	-1024	-768	-1	-1	-1	-1	4		0	0						Untertest1.avi	0	880	547	72	111				0	Content		-72	-111	15577872	6396588972
15594	09:17:07.829	00:00:15.594	936	-1024	-768	-1	-1	-1	-1	4	-1024	-768	-1	-1	-1	-1	4		0	0						Untertest1.avi	0	880	547	72	111				0	Content		-72	-111	15594496	6396605596
15611	09:17:07.846	00:00:15.611	937	-1024	-768	-1	-1	-1	-1	4	-1024	-768	-1	-1	-1	-1	4		0	0						Untertest1.avi	0	880	547	72	111				0	Content		-72	-111	15611164	6396622264
15628	09:17:07.863	00:00:15.627	938	-1024	-768	-1	-1	-1	-1	4	-1024	-768	-1	-1	-1	-1	4		0	0						Untertest1.avi	0	880	547	72	111				0	Content		-72	-111	15627867	6396638967
15644	09:17:07.879	00:00:15.644	939	-1024	-768	-1	-1	-1	-1	4	-1024	-768	-1	-1	-1	-1	4		0	0						Untertest1.avi	0	880	547	72	111				0	Content		-72	-111	15644492	6396655592
15661	09:17:07.896	00:00:15.661	940	-1024	-768	-1	-1	-1	-1	4	-1024	-768	-1	-1	-1	-1	4		0	0						Untertest1.avi	0	880	547	72	111				0	Content		-72	-111	15661159	6396672259
15678	09:17:07.913	00:00:15.677	941	-1024	-768	-1	-1	-1	-1	4	-1024	-768	-1	-1	-1	-1	4		0	0						Untertest1.avi	0	880	547	72	111				0	Content		-72	-111	15677762	6396688862
15694	09:17:07.929	00:00:15.694	942	-1024	-768	-1	-1	-1	-1	4	-1024	-768	-1	-1	-1	-1	4		0	0						Untertest1.avi	0	880	547	72	111				0	Content		-72	-111	15694430	6396705530
15711	09:17:07.946	00:00:15.711	943	-1024	-768	-1	-1	-1	-1	4	-1024	-768	-1	-1	-1	-1	4		0	0						Untertest1.avi	0	880	547	72	111				0	Content		-72	-111	15711341	6396722441
15728	09:17:07.963	00:00:15.728	944	-1024	-768	-1	-1	-1	-1	4	-1024	-768	-1	-1	-1	-1	4		0	0						Untertest1.avi	0	880	547	72	111				0	Content		-72	-111	15728009	6396739109
15745	09:17:07.980	00:00:15.744	945	-673,1199	839,371	0,6751698	0,6504046	506,9479	3,987874	3	-739,4884	878,6284	0,6752262	0,6504021	506,948	4,056725	1	12	-739	879						Untertest1.avi	0	880	547	72	111	-569	729	316	0	Content		-811	768	15744862	6396755962
15761	09:17:07.996	00:00:15.761	946	-1024	-768	-1	-1	-1	-1	4	-1024	-768	-1	-1	-1	-1	4	12	0	0						Untertest1.avi	0	880	547	72	111	-569	729	316	0	Content		-72	-111	15761331	6396772431
15778	09:17:08.013	00:00:15.777	947	-1024	-768	-1	-1	-1	-1	4	-1024	-768	-1	-1	-1	-1	4	12	0	0						Untertest1.avi	0	880	547	72	111	-569	729	316	0	Content		-72	-111	15777998	6396789098
15795	09:17:08.030	00:00:15.794	948	-1024	-768	-1	-1	-1	-1	4	-1024	-768	-1	-1	-1	-1	4	12	0	0						Untertest1.avi	0	880	547	72	111	-569	729	316	0	Content		-72	-111	15794559	6396805659
15811	09:17:08.046	00:00:15.811	949	-1024	-768	-1	-1	-1	-1	4	-1024	-768	-1	-1	-1	-1	4	12	0	0						Untertest1.avi	0	880	547	72	111	-569	729	316	0	Content		-72	-111	15811176	6396822276
15828	09:17:08.063	00:00:15.827	950	-1024	-768	-1	-1	-1	-1	4	-1024	-768	-1	-1	-1	-1	4	12	0	0						Untertest1.avi	0	880	547	72	111	-569	729	316	0	Content		-72	-111	15827933	6396839033
15845	09:17:08.080	00:00:15.844	951	-502,9116	819,1243	0,6619751	0,6439312	468,6703	3,586699	3	-512,6158	850,9681	0,6620262	0,6439283	468,6736	3,607907	1	12	-513	851						Untertest1.avi	0	880	547	72	111	-569	729	316	0	Content		-585	740	15844559	6396855659
15861	09:17:08.096	00:00:15.861	952	-486,2143	802,9811	0,6617683	0,6432463	468,8024	3,601623	3	-494,3253	833,4563	0,6618193	0,6432434	468,8056	3,621934	1	12	-494	833						Untertest1.avi	0	880	547	72	111	-569	729	316	0	Content		-566	722	15861183	6396872283
15878	09:17:08.113	00:00:15.877	953	-1024	-768	-1	-1	-1	-1	4	-1024	-768	-1	-1	-1	-1	4	12	0	0						Untertest1.avi	0	880	547	72	111	-569	729	316	0	Content		-72	-111	15877808	6396888908
15894	09:17:08.129	00:00:15.894	954	-1024	-768	-1	-1	-1	-1	4	-1024	-768	-1	-1	-1	-1	4	12	0	0						Untertest1.avi	0	880	547	72	111	-569	729	316	0	Content		-72	-111	15894307	6396905407
15911	09:17:08.146	00:00:15.911	955	-1024	-768	-1	-1	-1	-1	4	-1024	-768	-1	-1	-1	-1	4	12	0	0						Untertest1.avi	0	880	547	72	111	-569	729	316	0	Content		-72	-111	15911251	6396922351
15928	09:17:08.163	00:00:15.927	956	-1024	-768	-1	-1	-1	-1	4	-1024	-768	-1	-1	-1	-1	4	12	0	0						Untertest1.avi	0	880	547	72	111	-569	729	316	0	Content		-72	-111	15927679	6396938779
15944	09:17:08.179	00:00:15.944	957	-474,8939	816,6846	0,6607648	0,6409485	468,5978	3,569664	3	-480,1334	848,0822	0,6608157	0,6409457	468,6009	3,587038	1	12	-480	848						Untertest1.avi	0	880	547	72	111	-569	729	316	0	Content		-552	737	15944428	6396955528
15961	09:17:08.196	00:00:15.961	958	-488,6024	808,8942	0,6605869	0,6408875	468,2945	3,602282	3	-496,6295	840,0818	0,6606379	0,6408846	468,2977	3,621995	1	12	-497	840						Untertest1.avi	0	880	547	72	111	-569	729	316	0	Content		-569	729	15961052	6396972152
15978	09:17:08.213	00:00:15.977	959	-1024	-768	-1	-1	-1	-1	4	-1024	-768	-1	-1	-1	-1	4	12	0	0						Untertest1.avi	0	880	547	72	111	-569	729	316	0	Content		-72	-111	15977677	6396988777
15994	09:17:08.229	00:00:15.994	960	-1024	-768	-1	-1	-1	-1	4	-1024	-768	-1	-1	-1	-1	4	12	0	0						Untertest1.avi	0	880	547	72	111	-569	729	316	0	Content		-72	-111	15994300	6397005400
16011	09:17:08.246	00:00:16.011	961	-1024	-768	-1	-1	-1	-1	4	-1024	-768	-1	-1	-1	-1	4	12	0	0						Untertest1.avi	0	880	547	72	111	-569	729	316	0	Content		-72	-111	16011127	6397022227
16028	09:17:08.263	00:00:16.027	962	-1024	-768	-1	-1	-1	-1	4	-1024	-768	-1	-1	-1	-1	4	12	0	0						Untertest1.avi	0	880	547	72	111	-569	729	316	0	Content		-72	-111	16027548	6397038648
16044	09:17:08.279	00:00:16.044	963	-626,7744	378,4826	0,659602	0,6333172	468,2977	3,509258	3	-644,6348	378,5988	0,6596361	0,6333144	468,2977	3,545636	1	12	-645	379						Untertest1.avi	0	880	547	72	111	-569	729	316	0	Content		-717	268	16044420	6397055520
16061	09:17:08.296	00:00:16.060	964	-1024	-768	-1	-1	-1	-1	4	-1024	-768	-1	-1	-1	-1	4		0	0						Untertest1.avi	0	880	547	72	111				0	Content		-72	-111	16060924	6397072024
16078	09:17:08.313	00:00:16.077	965	-1024	-768	-1	-1	-1	-1	4	-1024	-768	-1	-1	-1	-1	4		0	0						Untertest1.avi	0	880	547	72	111				0	Content		-72	-111	16077674	6397088774
16094	09:17:08.329	00:00:16.094	966	-1024	-768	-1	-1	-1	-1	4	-1024	-768	-1	-1	-1	-1	4		0	0						Untertest1.avi	0	880	547	72	111				0	Content		-72	-111	16094173	6397105273
16111	09:17:08.346	00:00:16.111	967	-1024	-768	-1	-1	-1	-1	4	-1024	-768	-1	-1	-1	-1	4		0	0						Untertest1.avi	0	880	547	72	111				0	Content		-72	-111	16111038	6397122138
16127	09:17:08.362	00:00:16.127	968	-1024	-768	-1	-1	-1	-1	4	-1024	-768	-1	-1	-1	-1	4		0	0						Untertest1.avi	0	880	547	72	111				0	Content		-72	-111	16127417	6397138517
16144	09:17:08.379	00:00:16.144	969	-1024	-768	-1	-1	-1	-1	4	-1024	-768	-1	-1	-1	-1	4		0	0						Untertest1.avi	0	880	547	72	111				0	Content		-72	-111	16144291	6397155391
16161	09:17:08.396	00:00:16.160	970	-1024	-768	-1	-1	-1	-1	4	-1024	-768	-1	-1	-1	-1	4		0	0						Untertest1.avi	0	880	547	72	111				0	Content		-72	-111	16160790	6397171890
16177	09:17:08.412	00:00:16.177	971	-1024	-768	-1	-1	-1	-1	4	-1024	-768	-1	-1	-1	-1	4		0	0						Untertest1.avi	0	880	547	72	111				0	Content		-72	-111	16177414	6397188514
16194	09:17:08.429	00:00:16.194	972	-1024	-768	-1	-1	-1	-1	4	-1024	-768	-1	-1	-1	-1	4		0	0						Untertest1.avi	0	880	547	72	111				0	Content		-72	-111	16194038	6397205138
16211	09:17:08.446	00:00:16.210	973	-1024	-768	-1	-1	-1	-1	4	-1024	-768	-1	-1	-1	-1	4		0	0						Untertest1.avi	0	880	547	72	111				0	Content		-72	-111	16210788	6397221888
16227	09:17:08.462	00:00:16.227	974	-1024	-768	-1	-1	-1	-1	4	-1024	-768	-1	-1	-1	-1	4		0	0						Untertest1.avi	0	880	547	72	111				0	Content		-72	-111	16227412	6397238512
16244	09:17:08.479	00:00:16.244	975	-1024	-768	-1	-1	-1	-1	4	-1024	-768	-1	-1	-1	-1	4		0	0						Untertest1.avi	0	880	547	72	111				0	Content		-72	-111	16244035	6397255135
16261	09:17:08.496	00:00:16.260	976	-1024	-768	-1	-1	-1	-1	4	-1024	-768	-1	-1	-1	-1	4		0	0						Untertest1.avi	0	880	547	72	111				0	Content		-72	-111	16260782	6397271882
16277	09:17:08.512	00:00:16.277	977	-1024	-768	-1	-1	-1	-1	4	-1024	-768	-1	-1	-1	-1	4		0	0						Untertest1.avi	0	880	547	72	111				0	Content		-72	-111	16277407	6397288507
16294	09:17:08.529	00:00:16.294	978	-1024	-768	-1	-1	-1	-1	4	-1024	-768	-1	-1	-1	-1	4		0	0						Untertest1.avi	0	880	547	72	111				0	Content		-72	-111	16294031	6397305131
16311	09:17:08.546	00:00:16.311	979	-1024	-768	-1	-1	-1	-1	4	-1024	-768	-1	-1	-1	-1	4		0	0						Untertest1.avi	0	880	547	72	111				0	Content		-72	-111	16311102	6397322202
16328	09:17:08.563	00:00:16.327	980	-1024	-768	-1	-1	-1	-1	4	-1024	-768	-1	-1	-1	-1	4		0	0						Untertest1.avi	0	880	547	72	111				0	Content		-72	-111	16327894	6397338994
16345	09:17:08.580	00:00:16.344	981	-1024	-768	-1	-1	-1	-1	4	-1024	-768	-1	-1	-1	-1	4		0	0						Untertest1.avi	0	880	547	72	111				0	Content		-72	-111	16344641	6397355741
16361	09:17:08.596	00:00:16.360	982	-1024	-768	-1	-1	-1	-1	4	-1024	-768	-1	-1	-1	-1	4		0	0						Untertest1.avi	0	880	547	72	111				0	Content		-72	-111	16360650	6397371750
16377	09:17:08.612	00:00:16.377	983	-1024	-768	-1	-1	-1	-1	4	-1024	-768	-1	-1	-1	-1	4		0	0						Untertest1.avi	0	880	547	72	111				0	Content		-72	-111	16377397	6397388497
16394	09:17:08.629	00:00:16.394	984	-1024	-768	-1	-1	-1	-1	4	-1024	-768	-1	-1	-1	-1	4		0	0						Untertest1.avi	0	880	547	72	111				0	Content		-72	-111	16394018	6397405118
16411	09:17:08.646	00:00:16.410	985	-1024	-768	-1	-1	-1	-1	4	-1024	-768	-1	-1	-1	-1	4		0	0						Untertest1.avi	0	880	547	72	111				0	Content		-72	-111	16410644	6397421744
16427	09:17:08.662	00:00:16.427	986	-1024	-768	-1	-1	-1	-1	4	-1024	-768	-1	-1	-1	-1	4		0	0						Untertest1.avi	0	880	547	72	111				0	Content		-72	-111	16427269	6397438369
16444	09:17:08.679	00:00:16.444	987	-1024	-768	-1	-1	-1	-1	4	-1024	-768	-1	-1	-1	-1	4		0	0						Untertest1.avi	0	880	547	72	111				0	Content		-72	-111	16444018	6397455118
16461	09:17:08.696	00:00:16.460	988	-1024	-768	-1	-1	-1	-1	4	-1024	-768	-1	-1	-1	-1	4		0	0						Untertest1.avi	0	880	547	72	111				0	Content		-72	-111	16460642	6397471742
16477	09:17:08.712	00:00:16.477	989	-1024	-768	-1	-1	-1	-1	4	-1024	-768	-1	-1	-1	-1	4		0	0						Untertest1.avi	0	880	547	72	111				0	Content		-72	-111	16477264	6397488364
16494	09:17:08.729	00:00:16.493	990	-1024	-768	-1	-1	-1	-1	4	-1024	-768	-1	-1	-1	-1	4		0	0						Untertest1.avi	0	880	547	72	111				0	Content		-72	-111	16493888	6397504988
16511	09:17:08.746	00:00:16.510	991	-1024	-768	-1	-1	-1	-1	4	-1024	-768	-1	-1	-1	-1	4		0	0						Untertest1.avi	0	880	547	72	111				0	Content		-72	-111	16510637	6397521737
16527	09:17:08.762	00:00:16.527	992	-1024	-768	-1	-1	-1	-1	4	-1024	-768	-1	-1	-1	-1	4		0	0						Untertest1.avi	0	880	547	72	111				0	Content		-72	-111	16527135	6397538235
16544	09:17:08.779	00:00:16.544	993	-1024	-768	-1	-1	-1	-1	4	-1024	-768	-1	-1	-1	-1	4		0	0						Untertest1.avi	0	880	547	72	111				0	Content		-72	-111	16544385	6397555485
16561	09:17:08.796	00:00:16.561	994	-1024	-768	-1	-1	-1	-1	4	-1024	-768	-1	-1	-1	-1	4		0	0						Untertest1.avi	0	880	547	72	111				0	Content		-72	-111	16561135	6397572235
16578	09:17:08.813	00:00:16.577	995	-1024	-768	-1	-1	-1	-1	4	-1024	-768	-1	-1	-1	-1	4		0	0						Untertest1.avi	0	880	547	72	111				0	Content		-72	-111	16577764	6397588864
16594	09:17:08.829	00:00:16.593	996	-1024	-768	-1	-1	-1	-1	4	-1024	-768	-1	-1	-1	-1	4		0	0						Untertest1.avi	0	880	547	72	111				0	Content		-72	-111	16593759	6397604859
16611	09:17:08.846	00:00:16.610	997	-1024	-768	-1	-1	-1	-1	4	-1024	-768	-1	-1	-1	-1	4		0	0						Untertest1.avi	0	880	547	72	111				0	Content		-72	-111	16610509	6397621609
16627	09:17:08.862	00:00:16.627	998	-1024	-768	-1	-1	-1	-1	4	-1024	-768	-1	-1	-1	-1	4		0	0						Untertest1.avi	0	880	547	72	111				0	Content		-72	-111	16627130	6397638230
16644	09:17:08.879	00:00:16.643	999	-1024	-768	-1	-1	-1	-1	4	-1024	-768	-1	-1	-1	-1	4		0	0						Untertest1.avi	0	880	547	72	111				0	Content		-72	-111	16643877	6397654977
16661	09:17:08.896	00:00:16.660	1000	-1024	-768	-1	-1	-1	-1	4	-1024	-768	-1	-1	-1	-1	4		0	0						Untertest1.avi	0	880	547	72	111				0	Content		-72	-111	16660503	6397671603
16677	09:17:08.912	00:00:16.677	1001	-1024	-768	-1	-1	-1	-1	4	-1024	-768	-1	-1	-1	-1	4		0	0						Untertest1.avi	0	880	547	72	111				0	Content		-72	-111	16677125	6397688225
16694	09:17:08.929	00:00:16.694	1002	-1024	-768	-1	-1	-1	-1	4	-1024	-768	-1	-1	-1	-1	4		0	0						Untertest1.avi	0	880	547	72	111				0	Content		-72	-111	16694197	6397705297
16712	09:17:08.947	00:00:16.711	1003	-1024	-768	-1	-1	-1	-1	4	-1024	-768	-1	-1	-1	-1	4		0	0						Untertest1.avi	0	880	547	72	111				0	Content		-72	-111	16711571	6397722671
16727	09:17:08.962	00:00:16.727	1004	-1024	-768	-1	-1	-1	-1	4	-1024	-768	-1	-1	-1	-1	4		0	0						Untertest1.avi	0	880	547	72	111				0	Content		-72	-111	16727116	6397738216
16744	09:17:08.979	00:00:16.743	1005	-1024	-768	-1	-1	-1	-1	4	-1024	-768	-1	-1	-1	-1	4		0	0						Untertest1.avi	0	880	547	72	111				0	Content		-72	-111	16743984	6397755084
16760	09:17:08.995	00:00:16.760	1006	-1024	-768	-1	-1	-1	-1	4	-1024	-768	-1	-1	-1	-1	4		0	0						Untertest1.avi	0	880	547	72	111				0	Content		-72	-111	16760369	6397771469
16777	09:17:09.012	00:00:16.777	1007	-1024	-768	-1	-1	-1	-1	4	-1024	-768	-1	-1	-1	-1	4		0	0						Untertest1.avi	0	880	547	72	111				0	Content		-72	-111	16777114	6397788214
16794	09:17:09.029	00:00:16.793	1008	-1024	-768	-1	-1	-1	-1	4	-1024	-768	-1	-1	-1	-1	4		0	0						Untertest1.avi	0	880	547	72	111				0	Content		-72	-111	16793738	6397804838
16810	09:17:09.045	00:00:16.810	1009	-1024	-768	-1	-1	-1	-1	4	-1024	-768	-1	-1	-1	-1	4		0	0						Untertest1.avi	0	880	547	72	111				0	Content		-72	-111	16810487	6397821587
16827	09:17:09.062	00:00:16.827	1010	-1024	-768	-1	-1	-1	-1	4	-1024	-768	-1	-1	-1	-1	4		0	0						Untertest1.avi	0	880	547	72	111				0	Content		-72	-111	16827112	6397838212
16844	09:17:09.079	00:00:16.843	1011	-1024	-768	-1	-1	-1	-1	4	-1148,172	924,4645	0,6752695	0,6357657	468,4781	3,71486	1	13	-1148	924						Untertest1.avi	0	880	547	72	111	-1200	819	217	0	Content		-1220	813	16843737	6397854837
16860	09:17:09.095	00:00:16.860	1012	-1024	-768	-1	-1	-1	-1	4	-1024	-768	-1	-1	-1	-1	4	13	0	0						Untertest1.avi	0	880	547	72	111	-1200	819	217	0	Content		-72	-111	16860361	6397871461
16877	09:17:09.112	00:00:16.877	1013	-1024	-768	-1	-1	-1	-1	4	-1024	-768	-1	-1	-1	-1	4	13	0	0						Untertest1.avi	0	880	547	72	111	-1200	819	217	0	Content		-72	-111	16877229	6397888329
16894	09:17:09.129	00:00:16.893	1014	-1024	-768	-1	-1	-1	-1	4	-1073,12	942,6577	0,6757704	0,6346129	468,0242	3,647915	1	13	-1073	943						Untertest1.avi	0	880	547	72	111	-1200	819	217	0	Content		-1145	832	16893610	6397904710
16910	09:17:09.145	00:00:16.910	1015	-1024	-768	-1	-1	-1	-1	4	-1024	-768	-1	-1	-1	-1	4	13	0	0						Untertest1.avi	0	880	547	72	111	-1200	819	217	0	Content		-72	-111	16910358	6397921458
16927	09:17:09.162	00:00:16.926	1016	-908,4248	869,7413	0,6763348	0,6336275	467,9388	3,533438	3	-1094,057	914,5558	0,6762846	0,6336184	467,9388	3,684328	1	13	-1094	915						Untertest1.avi	0	880	547	72	111	-1200	819	217	0	Content		-1166	804	16926994	6397938094
16944	09:17:09.179	00:00:16.943	1017	-1024	-768	-1	-1	-1	-1	4	-1026,159	929,8723	0,6766441	0,6331486	467,8667	3,656252	1	13	-1026	930						Untertest1.avi	0	880	547	72	111	-1200	819	217	0	Content		-1098	819	16943848	6397954948
16960	09:17:09.195	00:00:16.960	1018	-1024	-768	-1	-1	-1	-1	4	-1160,398	935,1979	0,676824	0,6328522	468,0163	3,751655	1	13	-1160	935						Untertest1.avi	0	880	547	72	111	-1200	819	217	0	Content		-1232	824	16960472	6397971572
16977	09:17:09.212	00:00:16.977	1019	-1024	-768	-1	-1	-1	-1	4	-1140,44	930,2793	0,6770462	0,6326807	468,0302	3,767677	1	13	-1140	930						Untertest1.avi	0	880	547	72	111	-1200	819	217	0	Content		-1212	819	16977175	6397988275
16994	09:17:09.229	00:00:16.993	1020	-1024	-768	-1	-1	-1	-1	4	-1024	-768	-1	-1	-1	-1	4	13	0	0						Untertest1.avi	0	880	547	72	111	-1200	819	217	0	Content		-72	-111	16993603	6398004703
17010	09:17:09.245	00:00:17.010	1021	-1024	-768	-1	-1	-1	-1	4	-1024	-768	-1	-1	-1	-1	4	13	0	0						Untertest1.avi	0	880	547	72	111	-1200	819	217	0	Content		-72	-111	17010225	6398021325
17027	09:17:09.262	00:00:17.026	1022	-1024	-768	-1	-1	-1	-1	4	-1127,639	963,6464	0,6771435	0,6325121	468,0766	3,784978	1	13	-1128	964						Untertest1.avi	0	880	547	72	111	-1200	819	217	0	Content		-1200	853	17026987	6398038087
17044	09:17:09.279	00:00:17.043	1023	-1024	-768	-1	-1	-1	-1	4	-1024	-768	-1	-1	-1	-1	4	13	0	0						Untertest1.avi	0	880	547	72	111	-1200	819	217	0	Content		-72	-111	17043793	6398054893
17060	09:17:09.295	00:00:17.060	1024	-183,2589	869,3311	0,6859333	0,6342087	396,4944	3,075122	3	-171,436	897,6359	0,685849	0,6341963	396,4944	3,073029	1	14	-171	898						Untertest1.avi	0	880	547	72	111	-241	758	450	0	Content		-243	787	17060416	6398071516
17077	09:17:09.312	00:00:17.077	1025	-190,2858	838,0995	0,6822374	0,6344123	415,5923	3,21427	3	-176,8555	865,4083	0,6821591	0,6344009	415,5923	3,211024	1	14	-177	865						Untertest1.avi	0	880	547	72	111	-241	758	450	0	Content		-249	754	17077084	6398088184
17093	09:17:09.328	00:00:17.093	1026	-180,4863	848,8749	0,6830177	0,635188	411,6462	3,176172	3	-166,7844	876,6161	0,6829382	0,6351764	411,6462	3,172952	1	14	-167	877						Untertest1.avi	0	880	547	72	111	-241	758	450	0	Content		-239	766	17093472	6398104572
17110	09:17:09.345	00:00:17.110	1027	-168,6836	836,8013	0,6832283	0,6359417	410,2751	3,216547	3	-154,7444	863,5739	0,6831483	0,6359301	410,2751	3,213172	1	14	-155	864						Untertest1.avi	0	880	547	72	111	-241	758	450	0	Content		-227	753	17110219	6398121319
17127	09:17:09.362	00:00:17.126	1028	-168,2534	827,5663	0,6828455	0,6367283	411,8138	3,240945	3	-154,144	853,797	0,682766	0,6367168	411,8138	3,237324	1	14	-154	854						Untertest1.avi	0	880	547	72	111	-241	758	450	0	Content		-226	743	17126841	6398137941
17144	09:17:09.379	00:00:17.143	1029	-188,5513	821,0948	0,6823855	0,6375552	413,7922	3,256882	3	-175,8699	847,1915	0,6823066	0,6375437	413,7922	3,254244	1	14	-176	847						Untertest1.avi	0	880	547	72	111	-241	758	450	0	Content		-248	736	17143716	6398154816
17160	09:17:09.395	00:00:17.160	1030	-190,0277	838,2046	0,6824886	0,6382731	413,0646	3,226833	3	-176,9091	865,4017	0,6824095	0,6382616	413,0646	3,223532	1	14	-177	865						Untertest1.avi	0	880	547	72	111	-241	758	450	0	Content		-249	754	17160341	6398171441
17177	09:17:09.412	00:00:17.177	1031	-178,0973	843,8769	0,682621	0,6389462	412,5162	3,238955	3	-164,736	871,3841	0,6825418	0,6389347	412,5161	3,236003	1	14	-165	871						Untertest1.avi	0	880	547	72	111	-241	758	450	0	Content		-237	760	17177082	6398188182
17193	09:17:09.428	00:00:17.193	1032	-176,545	842,5798	0,6828595	0,6393996	411,9339	3,263509	3	-163,101	869,9471	0,6827801	0,639388	411,9339	3,260177	1	14	-163	870						Untertest1.avi	0	880	547	72	111	-241	758	450	0	Content		-235	759	17193463	6398204563
17210	09:17:09.445	00:00:17.210	1033	-178,7076	843,0369	0,6830898	0,639613	411,9652	3,259744	3	-165,6409	870,4781	0,6830104	0,6396014	411,9652	3,256914	1	14	-166	870						Untertest1.avi	0	880	547	72	111	-241	758	450	0	Content		-238	759	17210087	6398221187
17227	09:17:09.462	00:00:17.226	1034	-176,6018	852,9268	0,6834186	0,6399742	411,4983	3,236444	3	-163,1448	880,9858	0,6833391	0,6399626	411,4983	3,233318	1	14	-163	881						Untertest1.avi	0	880	547	72	111	-241	758	450	0	Content		-235	770	17226712	6398237812
17244	09:17:09.479	00:00:17.243	1035	-178,699	845,4384	0,6834245	0,6406184	411,5997	3,220716	3	-164,8152	872,9438	0,683345	0,6406068	411,5997	3,216846	1	14	-165	873						Untertest1.avi	0	880	547	72	111	-241	758	450	0	Content		-237	762	17243703	6398254803
17260	09:17:09.495	00:00:17.260	1036	-181,0867	852,3488	0,6829316	0,6414241	413,425	3,264432	3	-167,7792	880,5324	0,6828527	0,6414126	413,425	3,261256	1	14	-168	881						Untertest1.avi	0	880	547	72	111	-241	758	450	0	Content		-240	770	17260329	6398271429
17277	09:17:09.512	00:00:17.277	1037	-170,2567	847,8608	0,6831154	0,6421047	411,8735	3,251908	3	-156,2646	875,5397	0,683036	0,6420931	411,8735	3,248283	1	14	-156	876						Untertest1.avi	0	880	547	72	111	-241	758	450	0	Content		-228	765	17277081	6398288181
17293	09:17:09.528	00:00:17.293	1038	-177,2217	836,5038	0,6830555	0,642817	412,1516	3,226838	3	-163,6768	863,4742	0,6829762	0,6428054	412,1516	3,223695	1	14	-164	863						Untertest1.avi	0	880	547	72	111	-241	758	450	0	Content		-236	752	17293454	6398304554
17310	09:17:09.545	00:00:17.310	1039	-184,5406	834,3118	0,6831588	0,6433841	412,3304	3,215564	3	-171,219	861,1855	0,6830795	0,6433725	412,3304	3,212349	1	14	-171	861						Untertest1.avi	0	880	547	72	111	-241	758	450	0	Content		-243	750	17310077	6398321177
17327	09:17:09.562	00:00:17.326	1040	-192,4538	824,6913	0,6833833	0,6442514	411,6812	3,255561	3	-180,3306	850,9861	0,6833039	0,6442398	411,6812	3,253188	1	14	-180	851						Untertest1.avi	0	880	547	72	111	-241	758	450	0	Content		-252	740	17326703	6398337803
17344	09:17:09.579	00:00:17.343	1041	-185,1388	858,1727	0,6831793	0,6441213	413,5681	3,302511	3	-172,2477	886,8412	0,6831003	0,6441098	413,5681	3,299346	1	14	-172	887						Untertest1.avi	0	880	547	72	111	-241	758	450	0	Content		-244	776	17343647	6398354747
17360	09:17:09.595	00:00:17.360	1042	-179,7058	844,9332	0,6832582	0,6444576	414,4826	3,24253	3	-166,2046	872,6605	0,6831796	0,6444462	414,4826	3,239537	1	14	-166	873						Untertest1.avi	0	880	547	72	111	-241	758	450	0	Content		-238	762	17360325	6398371425
17377	09:17:09.612	00:00:17.377	1043	-196,166	841,8341	0,6837257	0,6449524	413	3,239103	3	-184,0462	869,4109	0,6836466	0,6449408	413	3,23687	1	14	-184	869						Untertest1.avi	0	880	547	72	111	-241	758	450	0	Content		-256	758	17377074	6398388174
17393	09:17:09.628	00:00:17.393	1044	-180,1935	839,6838	0,684029	0,6452274	412,6057	3,232337	3	-166,5528	866,9075	0,6839499	0,6452158	412,6057	3,228819	1	14	-167	867						Untertest1.avi	0	880	547	72	111	-241	758	450	0	Content		-239	756	17393327	6398404427
17410	09:17:09.645	00:00:17.409	1045	-189,7651	859,0016	0,6841948	0,6454836	412,8414	3,238127	3	-176,8581	887,6765	0,6841157	0,645472	412,8414	3,235108	1	14	-177	888						Untertest1.avi	0	880	547	72	111	-241	758	450	0	Content		-249	777	17409958	6398421058
17427	09:17:09.662	00:00:17.426	1046	-206,9558	844,5793	0,6842642	0,6454828	413,2926	3,167031	3	-195,2114	872,4249	0,6841853	0,6454713	413,2926	3,165348	1	14	-195	872						Untertest1.avi	0	880	547	72	111	-241	758	450	0	Content		-267	761	17426572	6398437672
17444	09:17:09.679	00:00:17.443	1047	-166,1707	844,7722	0,6849433	0,6454263	410,5529	3,190167	3	-151,8136	872,1062	0,6848635	0,6454146	410,5529	3,186633	1	14	-152	872						Untertest1.avi	0	880	547	72	111	-241	758	450	0	Content		-224	761	17443516	6398454616
17460	09:17:09.695	00:00:17.460	1048	-186,4109	780,0066	0,6877221	0,6438901	395,8451	3,04155	3	-175,3044	802,3965	0,6876376	0,6438777	395,8451	3,040599	1	14	-175	802						Untertest1.avi	0	880	547	72	111	-241	758	450	0	Content		-247	691	17460317	6398471417
17477	09:17:09.712	00:00:17.476	1049	-219,5914	682,0381	0,6873587	0,6422851	397,627	3,060061	3	-205,1334	699,0214	0,6873385	0,6422722	397,627	3,059909	1	14	-205	699						Untertest1.avi	0	880	547	72	111	-241	758	450	0	Content		-277	588	17476953	6398488053
17493	09:17:09.728	00:00:17.493	1050	-287,9759	619,8274	0,6861562	0,6413226	404,7167	3,042707	3	-278,0003	634,012	0,686141	0,6413101	404,7167	3,047555	1	14	-278	634						Untertest1.avi	0	880	547	72	111	-241	758	450	0	Content		-350	523	17493314	6398504414
17510	09:17:09.745	00:00:17.509	1051	-1024	-768	-1	-1	-1	-1	4	-1024	-768	-1	-1	-1	-1	4	15	0	0						Untertest1.avi	0	880	547	72	111	-690	429	433	0	Content		-72	-111	17509950	6398521050
17527	09:17:09.762	00:00:17.526	1052	-1024	-768	-1	-1	-1	-1	4	-1024	-768	-1	-1	-1	-1	4	15	0	0						Untertest1.avi	0	880	547	72	111	-690	429	433	0	Content		-72	-111	17526562	6398537662
17544	09:17:09.779	00:00:17.543	1053	-1024	-768	-1	-1	-1	-1	4	-1024	-768	-1	-1	-1	-1	4	15	0	0						Untertest1.avi	0	880	547	72	111	-690	429	433	0	Content		-72	-111	17543507	6398554607
17560	09:17:09.795	00:00:17.560	1054	-1024	-768	-1	-1	-1	-1	4	-1024	-768	-1	-1	-1	-1	4	15	0	0						Untertest1.avi	0	880	547	72	111	-690	429	433	0	Content		-72	-111	17560094	6398571194
17577	09:17:09.812	00:00:17.576	1055	-1024	-768	-1	-1	-1	-1	4	-1024	-768	-1	-1	-1	-1	4	15	0	0						Untertest1.avi	0	880	547	72	111	-690	429	433	0	Content		-72	-111	17576762	6398587862
17593	09:17:09.828	00:00:17.593	1056	-576,0868	530,455	0,6762692	0,6401528	468,1541	3,580806	3	-612,3958	537,2903	0,6763201	0,64015	468,1574	3,635852	1	15	-612	537						Untertest1.avi	0	880	547	72	111	-690	429	433	0	Content		-684	426	17593310	6398604410
17610	09:17:09.845	00:00:17.609	1057	-576,168	538,8088	0,676414	0,6398905	468,1126	3,568806	3	-609,8284	546,9447	0,676465	0,6398876	468,1159	3,620407	1	15	-610	547						Untertest1.avi	0	880	547	72	111	-690	429	433	0	Content		-682	436	17609942	6398621042
17627	09:17:09.862	00:00:17.626	1058	-1024	-768	-1	-1	-1	-1	4	-1024	-768	-1	-1	-1	-1	4	15	0	0						Untertest1.avi	0	880	547	72	111	-690	429	433	0	Content		-72	-111	17626751	6398637851
17643	09:17:09.878	00:00:17.643	1059	-1024	-768	-1	-1	-1	-1	4	-1024	-768	-1	-1	-1	-1	4	15	0	0						Untertest1.avi	0	880	547	72	111	-690	429	433	0	Content		-72	-111	17643182	6398654282
17660	09:17:09.895	00:00:17.659	1060	-1024	-768	-1	-1	-1	-1	4	-1024	-768	-1	-1	-1	-1	4	15	0	0						Untertest1.avi	0	880	547	72	111	-690	429	433	0	Content		-72	-111	17659806	6398670906
17677	09:17:09.912	00:00:17.676	1061	-1024	-768	-1	-1	-1	-1	4	-1024	-768	-1	-1	-1	-1	4	15	0	0						Untertest1.avi	0	880	547	72	111	-690	429	433	0	Content		-72	-111	17676558	6398687658
17693	09:17:09.928	00:00:17.693	1062	-669,494	518,7102	0,6773551	0,638833	468,1093	3,65155	3	-753,929	519,385	0,6774196	0,6388301	468,1093	3,757322	1	15	-754	519						Untertest1.avi	0	880	547	72	111	-690	429	433	0	Content		-826	408	17693305	6398704405
17710	09:17:09.945	00:00:17.709	1063	-578,4778	536,399	0,6774437	0,6389717	467,4943	3,58235	3	-617,6934	542,9688	0,6774948	0,6389689	467,4976	3,641089	1	15	-618	543						Untertest1.avi	0	880	547	72	111	-690	429	433	0	Content		-690	432	17709806	6398720906
17727	09:17:09.962	00:00:17.726	1064	-1024	-768	-1	-1	-1	-1	4	-1024	-768	-1	-1	-1	-1	4	15	0	0						Untertest1.avi	0	880	547	72	111	-690	429	433	0	Content		-72	-111	17726555	6398737655
17743	09:17:09.978	00:00:17.743	1065	-1024	-768	-1	-1	-1	-1	4	-1024	-768	-1	-1	-1	-1	4	15	0	0						Untertest1.avi	0	880	547	72	111	-690	429	433	0	Content		-72	-111	17743176	6398754276
17760	09:17:09.995	00:00:17.759	1066	-1024	-768	-1	-1	-1	-1	4	-1024	-768	-1	-1	-1	-1	4	15	0	0						Untertest1.avi	0	880	547	72	111	-690	429	433	0	Content		-72	-111	17759796	6398770896
17776	09:17:10.011	00:00:17.776	1067	-1024	-768	-1	-1	-1	-1	4	-1024	-768	-1	-1	-1	-1	4	15	0	0						Untertest1.avi	0	880	547	72	111	-690	429	433	0	Content		-72	-111	17776463	6398787563
17793	09:17:10.028	00:00:17.793	1068	-1024	-768	-1	-1	-1	-1	4	-1024	-768	-1	-1	-1	-1	4	15	0	0						Untertest1.avi	0	880	547	72	111	-690	429	433	0	Content		-72	-111	17793049	6398804149
17810	09:17:10.045	00:00:17.809	1069	-559,7702	536,8306	0,679386	0,6364607	466,5864	3,602883	3	-595,9655	543,5524	0,6794372	0,6364579	466,5896	3,659434	1	15	-596	544						Untertest1.avi	0	880	547	72	111	-690	429	433	0	Content		-668	433	17809797	6398820897
17826	09:17:10.061	00:00:17.826	1070	-638,6042	524,6989	0,6798719	0,6355536	466,5831	3,618702	3	-702,6821	529,0399	0,6799368	0,6355507	466,5832	3,700466	1	15	-703	529						Untertest1.avi	0	880	547	72	111	-690	429	433	0	Content		-775	418	17826422	6398837522
17843	09:17:10.078	00:00:17.843	1071	-1024	-768	-1	-1	-1	-1	4	-1024	-768	-1	-1	-1	-1	4	15	0	0						Untertest1.avi	0	880	547	72	111	-690	429	433	0	Content		-72	-111	17843047	6398854147
17860	09:17:10.095	00:00:17.859	1072	-1024	-768	-1	-1	-1	-1	4	-1024	-768	-1	-1	-1	-1	4	15	0	0						Untertest1.avi	0	880	547	72	111	-690	429	433	0	Content		-72	-111	17859671	6398870771
17877	09:17:10.112	00:00:17.876	1073	-1024	-768	-1	-1	-1	-1	4	-1024	-768	-1	-1	-1	-1	4	15	0	0						Untertest1.avi	0	880	547	72	111	-690	429	433	0	Content		-72	-111	17876601	6398887701
17893	09:17:10.128	00:00:17.893	1074	-1024	-768	-1	-1	-1	-1	4	-1024	-768	-1	-1	-1	-1	4	15	0	0						Untertest1.avi	0	880	547	72	111	-690	429	433	0	Content		-72	-111	17893046	6398904146
17910	09:17:10.145	00:00:17.909	1075	-578,9814	522,2962	0,6823994	0,6344822	465,8952	3,567626	3	-619,1557	527,7222	0,6824507	0,6344793	465,8984	3,627455	1	15	-619	528						Untertest1.avi	0	880	547	72	111	-690	429	433	0	Content		-691	417	17909670	6398920770
17926	09:17:10.161	00:00:17.926	1076	-583,5224	531,393	0,6829786	0,6344665	466,0461	3,553644	3	-620,6262	538,0801	0,6830299	0,6344636	466,0493	3,60896	1	15	-621	538						Untertest1.avi	0	880	547	72	111	-690	429	433	0	Content		-693	427	17926420	6398937520
17943	09:17:10.178	00:00:17.943	1077	-1024	-768	-1	-1	-1	-1	4	-1024	-768	-1	-1	-1	-1	4		0	0						Untertest1.avi	0	880	547	72	111				0	Content		-72	-111	17943046	6398954146
17960	09:17:10.195	00:00:17.959	1078	-1024	-768	-1	-1	-1	-1	4	-1024	-768	-1	-1	-1	-1	4		0	0						Untertest1.avi	0	880	547	72	111				0	Content		-72	-111	17959669	6398970769
17977	09:17:10.212	00:00:17.976	1079	-1024	-768	-1	-1	-1	-1	4	-1024	-768	-1	-1	-1	-1	4		0	0						Untertest1.avi	0	880	547	72	111				0	Content		-72	-111	17976538	6398987638
17993	09:17:10.228	00:00:17.993	1080	-1024	-768	-1	-1	-1	-1	4	-1024	-768	-1	-1	-1	-1	4		0	0						Untertest1.avi	0	880	547	72	111				0	Content		-72	-111	17993097	6399004197
18010	09:17:10.245	00:00:18.009	1081	-1024	-768	-1	-1	-1	-1	4	-1024	-768	-1	-1	-1	-1	4		0	0						Untertest1.avi	0	880	547	72	111				0	Content		-72	-111	18009764	6399020864
18026	09:17:10.261	00:00:18.026	1082	-1024	-768	-1	-1	-1	-1	4	-1024	-768	-1	-1	-1	-1	4		0	0						Untertest1.avi	0	880	547	72	111				0	Content		-72	-111	18026333	6399037433
18043	09:17:10.278	00:00:18.043	1083	-1024	-768	-1	-1	-1	-1	4	-1024	-768	-1	-1	-1	-1	4		0	0						Untertest1.avi	0	880	547	72	111				0	Content		-72	-111	18043001	6399054101
18060	09:17:10.295	00:00:18.059	1084	-626,5751	525,7921	0,6870453	0,6343606	465,3315	3,56307	3	-688,7242	530,1367	0,6871105	0,6343577	465,3316	3,644892	1	16	-689	530						Untertest1.avi	0	880	547	72	111	-449	565	183	0	Content		-761	419	18059538	6399070638
18076	09:17:10.311	00:00:18.076	1085	-1024	-768	-1	-1	-1	-1	4	-1024	-768	-1	-1	-1	-1	4	16	0	0						Untertest1.avi	0	880	547	72	111	-449	565	183	0	Content		-72	-111	18076405	6399087505
18093	09:17:10.328	00:00:18.092	1086	-1024	-768	-1	-1	-1	-1	4	-1024	-768	-1	-1	-1	-1	4	16	0	0						Untertest1.avi	0	880	547	72	111	-449	565	183	0	Content		-72	-111	18092915	6399104015
18110	09:17:10.345	00:00:18.109	1087	-290,7835	642,5554	0,6985336	0,6360268	400,1526	2,990043	3	-275,7437	658,1035	0,6985735	0,6360136	400,1526	2,993215	1	16	-276	658						Untertest1.avi	0	880	547	72	111	-449	565	183	0	Content		-348	547	18109662	6399120762
18126	09:17:10.361	00:00:18.126	1088	-1024	-768	-1	-1	-1	-1	4	-1024	-768	-1	-1	-1	-1	4	16	0	0						Untertest1.avi	0	880	547	72	111	-449	565	183	0	Content		-72	-111	18126286	6399137386
18143	09:17:10.378	00:00:18.142	1089	-293,9235	711,4268	0,6625857	0,636663	400,1464	3,084657	3	-298,3204	729,9479	0,6626694	0,6366591	400,1465	3,106116	1	16	-298	730						Untertest1.avi	0	880	547	72	111	-449	565	183	0	Content		-370	619	18142922	6399154022
18160	09:17:10.395	00:00:18.159	1090	-1024	-768	-1	-1	-1	-1	4	-1024	-768	-1	-1	-1	-1	4	16	0	0						Untertest1.avi	0	880	547	72	111	-449	565	183	0	Content		-72	-111	18159538	6399170638
18176	09:17:10.411	00:00:18.176	1091	-1024	-768	-1	-1	-1	-1	4	-1024	-768	-1	-1	-1	-1	4	16	0	0						Untertest1.avi	0	880	547	72	111	-449	565	183	0	Content		-72	-111	18176284	6399187384
18193	09:17:10.428	00:00:18.192	1092	-1024	-768	-1	-1	-1	-1	4	-1024	-768	-1	-1	-1	-1	4	16	0	0						Untertest1.avi	0	880	547	72	111	-449	565	183	0	Content		-72	-111	18192785	6399203885
18210	09:17:10.445	00:00:18.209	1093	-1024	-768	-1	-1	-1	-1	4	-1024	-768	-1	-1	-1	-1	4	16	0	0						Untertest1.avi	0	880	547	72	111	-449	565	183	0	Content		-72	-111	18209535	6399220635
18226	09:17:10.461	00:00:18.226	1094	-451,3913	678,6642	0,6902783	0,6376953	463,8261	3,509759	3	-456,4204	699,0417	0,6903303	0,6376924	463,8298	3,530108	1	16	-456	699						Untertest1.avi	0	880	547	72	111	-449	565	183	0	Content		-528	588	18226158	6399237258
18243	09:17:10.478	00:00:18.242	1095	-466,9453	675,73	0,6905938	0,6371868	463,8224	3,601693	3	-489,6023	695,1671	0,6906593	0,6371838	463,8225	3,639622	1	17	-490	695						Untertest1.avi	0	880	547	72	111	-562	584	200	0	Content		-562	584	18242906	6399254006
18260	09:17:10.495	00:00:18.259	1096	-1024	-768	-1	-1	-1	-1	4	-1024	-768	-1	-1	-1	-1	4	17	0	0						Untertest1.avi	0	880	547	72	111	-562	584	200	0	Content		-72	-111	18259529	6399270629
18276	09:17:10.511	00:00:18.276	1097	-1024	-768	-1	-1	-1	-1	4	-1024	-768	-1	-1	-1	-1	4	17	0	0						Untertest1.avi	0	880	547	72	111	-562	584	200	0	Content		-72	-111	18276348	6399287448
18293	09:17:10.528	00:00:18.292	1098	-1024	-768	-1	-1	-1	-1	4	-1024	-768	-1	-1	-1	-1	4	17	0	0						Untertest1.avi	0	880	547	72	111	-562	584	200	0	Content		-72	-111	18292781	6399303881
18310	09:17:10.545	00:00:18.309	1099	-1024	-768	-1	-1	-1	-1	4	-1024	-768	-1	-1	-1	-1	4	17	0	0						Untertest1.avi	0	880	547	72	111	-562	584	200	0	Content		-72	-111	18309529	6399320629
18326	09:17:10.561	00:00:18.326	1100	-423,5993	676,2679	0,6912922	0,6374193	463,5865	3,60516	3	-426,9957	696,2371	0,6913443	0,6374164	463,5902	3,624209	1	17	-427	696						Untertest1.avi	0	880	547	72	111	-562	584	200	0	Content		-499	585	18326153	6399337253
18343	09:17:10.578	00:00:18.342	1101	-470,017	675,1286	0,6912724	0,637107	463,5827	3,645606	3	-492,9787	694,5273	0,6913379	0,637104	463,5829	3,683007	1	17	-493	695						Untertest1.avi	0	880	547	72	111	-562	584	200	0	Content		-565	584	18342780	6399353880
18359	09:17:10.594	00:00:18.359	1102	-1024	-768	-1	-1	-1	-1	4	-1024	-768	-1	-1	-1	-1	4	17	0	0						Untertest1.avi	0	880	547	72	111	-562	584	200	0	Content		-72	-111	18359401	6399370501
18376	09:17:10.611	00:00:18.376	1103	-1024	-768	-1	-1	-1	-1	4	-1024	-768	-1	-1	-1	-1	4	17	0	0						Untertest1.avi	0	880	547	72	111	-562	584	200	0	Content		-72	-111	18376265	6399387365
18393	09:17:10.628	00:00:18.392	1104	-1024	-768	-1	-1	-1	-1	4	-1024	-768	-1	-1	-1	-1	4	17	0	0						Untertest1.avi	0	880	547	72	111	-562	584	200	0	Content		-72	-111	18392652	6399403752
18410	09:17:10.645	00:00:18.409	1105	-1024	-768	-1	-1	-1	-1	4	-1024	-768	-1	-1	-1	-1	4	17	0	0						Untertest1.avi	0	880	547	72	111	-562	584	200	0	Content		-72	-111	18409525	6399420625
18426	09:17:10.661	00:00:18.426	1106	-416,4376	708,6831	0,6905572	0,6388036	463,7424	3,666077	3	-419,0906	730,9308	0,6906094	0,6388007	463,7462	3,683418	1	17	-419	731						Untertest1.avi	0	880	547	72	111	-562	584	200	0	Content		-491	620	18426027	6399437127
18443	09:17:10.678	00:00:18.442	1107	-336,6615	774,2355	0,6898431	0,6402345	463,7648	3,666012	3	-328,554	800,7417	0,6898952	0,6402315	463,7686	3,672681	1	18	-329	801						Untertest1.avi	0	880	547	72	111	-658	770	500	0	Content		-401	690	18442775	6399453875
18459	09:17:10.694	00:00:18.459	1108	-527,601	842,098	0,6879629	0,6409911	464,4382	3,77088	3	-585,374	877,4543	0,6879121	0,6409819	464,4382	3,829945	1	18	-585	877						Untertest1.avi	0	880	547	72	111	-658	770	500	0	Content		-657	766	18459401	6399470501
18476	09:17:10.711	00:00:18.476	1109	-565,0383	848,5179	0,6878098	0,6414641	464,3672	3,825072	3	-651,8878	886,0076	0,687759	0,6414548	464,3672	3,912246	1	18	-652	886						Untertest1.avi	0	880	547	72	111	-658	770	500	0	Content		-724	775	18476220	6399487320
18493	09:17:10.728	00:00:18.492	1110	-532,1724	849,6029	0,6877251	0,6420178	464,3859	3,758255	3	-589,2343	885,5088	0,6876743	0,6420086	464,3859	3,816107	1	18	-589	886						Untertest1.avi	0	880	547	72	111	-658	770	500	0	Content		-661	775	18492651	6399503751
18510	09:17:10.745	00:00:18.509	1111	-531,3375	843,9128	0,6876918	0,6425036	464,2997	3,792678	3	-590,7632	879,2491	0,687641	0,6424943	464,2997	3,853816	1	18	-591	879						Untertest1.avi	0	880	547	72	111	-658	770	500	0	Content		-663	768	18509649	6399520749
18526	09:17:10.761	00:00:18.526	1112	-517,09	834,592	0,6876449	0,6429321	464,251	3,780335	3	-574,8574	869,189	0,6875941	0,6429228	464,251	3,8411	1	18	-575	869						Untertest1.avi	0	880	547	72	111	-658	770	500	0	Content		-647	758	18526275	6399537375
18543	09:17:10.778	00:00:18.542	1113	-184,0426	842,114	0,6949553	0,6436745	426,7284	3,316439	3	-169,3393	870,2595	0,6948804	0,6436636	426,7284	3,312419	1	18	-169	870						Untertest1.avi	0	880	547	72	111	-658	770	500	0	Content		-241	759	18542893	6399553993
18559	09:17:10.794	00:00:18.559	1114	-557,5323	849,1485	0,6874641	0,6434852	464,5527	3,768919	3	-622,9609	885,5986	0,6874133	0,6434759	464,5527	3,834074	1	18	-623	886						Untertest1.avi	0	880	547	72	111	-658	770	500	0	Content		-695	775	18559272	6399570372
18576	09:17:10.811	00:00:18.575	1115	-255,8596	836,2953	0,6841503	0,643714	426,0143	3,349017	3	-592,1225	882,5626	0,6873806	0,643581	464,5512	3,773613	1	18	-592	883						Untertest1.avi	0	880	547	72	111	-658	770	500	0	Content		-664	772	18575896	6399586996
18593	09:17:10.828	00:00:18.592	1116	-245,734	835,0331	0,6841138	0,6437838	426,1201	3,382151	3	-582,3747	880,8563	0,6873475	0,6436508	464,7233	3,81587	1	18	-582	881						Untertest1.avi	0	880	547	72	111	-658	770	500	0	Content		-654	770	18592518	6399603618
18610	09:17:10.845	00:00:18.609	1117	-248,534	839,5585	0,684105	0,6439117	426,3176	3,343654	3	-570,7073	886,3673	0,6873103	0,6437797	464,5984	3,7554	1	18	-571	886						Untertest1.avi	0	880	547	72	111	-658	770	500	0	Content		-643	775	18609519	6399620619
18626	09:17:10.861	00:00:18.626	1118	-537,2015	844,647	0,6872994	0,6440518	464,5845	3,760617	3	-600,1359	880,7139	0,6872487	0,6440426	464,5845	3,824971	1	18	-600	881						Untertest1.avi	0	880	547	72	111	-658	770	500	0	Content		-672	770	18626270	6399637370
18643	09:17:10.878	00:00:18.642	1119	-254,3426	832,2098	0,6841251	0,6446047	426,7859	3,418289	3	-600,043	877,7229	0,687306	0,6444737	464,8191	3,859016	1	18	-600	878						Untertest1.avi	0	880	547	72	111	-658	770	500	0	Content		-672	767	18642839	6399653939
18659	09:17:10.894	00:00:18.659	1120	-252,4873	838,0219	0,6841209	0,6449438	426,457	3,397916	3	-597,5002	884,9474	0,6873237	0,6448119	464,7207	3,838246	1	18	-598	885						Untertest1.avi	0	880	547	72	111	-658	770	500	0	Content		-670	774	18659144	6399670244
18676	09:17:10.911	00:00:18.675	1121	-246,2944	834,9146	0,6841436	0,6452823	426,1205	3,379127	3	-588,9502	880,9216	0,6873887	0,6451489	464,8568	3,819501	1	18	-589	881						Untertest1.avi	0	880	547	72	111	-658	770	500	0	Content		-661	770	18675769	6399686869
18693	09:17:10.928	00:00:18.692	1122	-256,6488	832,6965	0,6843808	0,6455752	427,8999	3,362875	3	-582,5321	876,7709	0,6874638	0,6454483	464,8006	3,777333	1	18	-583	877						Untertest1.avi	0	880	547	72	111	-658	770	500	0	Content		-655	766	18692520	6399703620
18710	09:17:10.945	00:00:18.709	1123	-244,6266	829,6835	0,6842697	0,645816	425,905	3,377261	3	-594,2851	873,1924	0,6875544	0,6456813	465,0678	3,825294	1	18	-594	873						Untertest1.avi	0	880	547	72	111	-658	770	500	0	Content		-666	762	18709640	6399720740
18726	09:17:10.961	00:00:18.726	1124	-233,2255	831,2339	0,6844968	0,6460443	426,6743	3,401292	3	-553,6339	874,8563	0,6876805	0,6459135	464,6338	3,82209	1	18	-554	875						Untertest1.avi	0	880	547	72	111	-658	770	500	0	Content		-626	764	18726264	6399737364
18743	09:17:10.978	00:00:18.742	1125	-251,0019	835,8689	0,6845901	0,646278	426,6805	3,354088	3	-587,0729	881,7827	0,6877997	0,6461463	464,9345	3,783089	1	18	-587	882						Untertest1.avi	0	880	547	72	111	-658	770	500	0	Content		-659	771	18742837	6399753937
18759	09:17:10.994	00:00:18.759	1126	-521,1984	848,6358	0,6879622	0,6463431	464,8627	3,770213	3	-578,6241	884,4116	0,6879115	0,6463338	464,8627	3,82967	1	18	-579	884						Untertest1.avi	0	880	547	72	111	-658	770	500	0	Content		-651	773	18759138	6399770238
18776	09:17:11.011	00:00:18.775	1127	-530,7897	849,0449	0,68811	0,6466115	464,9902	3,71278	3	-585,364	884,9581	0,6880593	0,6466023	464,9902	3,768961	1	18	-585	885						Untertest1.avi	0	880	547	72	111	-658	770	500	0	Content		-657	774	18775761	6399786861
18792	09:17:11.027	00:00:18.792	1128	-252,7768	835,5613	0,685194	0,647045	427,7677	3,383412	3	-578,6022	881,0971	0,6883237	0,646917	465,0246	3,80061	1	18	-579	881						Untertest1.avi	0	880	547	72	111	-658	770	500	0	Content		-651	770	18792386	6399803486
18810	09:17:11.045	00:00:18.809	1129	-554,0037	855,6211	0,688514	0,6472285	464,9746	3,722084	3	-618,7036	892,8796	0,6884633	0,6472192	464,9746	3,786545	1	18	-619	893						Untertest1.avi	0	880	547	72	111	-658	770	500	0	Content		-691	782	18809509	6399820609
18826	09:17:11.061	00:00:18.826	1130	-163,766	841,1178	0,6964589	0,6478977	425,4606	3,303818	3	-147,9333	868,977	0,6963836	0,6478868	425,4606	3,299368	1	18	-148	869						Untertest1.avi	0	880	547	72	111	-658	770	500	0	Content		-220	758	18826134	6399837234
18843	09:17:11.078	00:00:18.842	1131	-244,9633	842,5772	0,6855846	0,6476472	425,2799	3,304649	3	-590,2293	891,5444	0,6889536	0,6475102	465,0448	3,739967	1	18	-590	892						Untertest1.avi	0	880	547	72	111	-658	770	500	0	Content		-662	781	18842703	6399853803
18859	09:17:11.094	00:00:18.859	1132	-157,0273	811,9052	0,7024342	0,646574	394,7192	3,072101	3	-144,0236	835,9512	0,7023495	0,6465615	394,7192	3,069667	1	18	-144	836						Untertest1.avi	0	880	547	72	111	-658	770	500	0	Content		-216	725	18859010	6399870110
18876	09:17:11.111	00:00:18.875	1133	-1024	-768	-1	-1	-1	-1	4	-1024	-768	-1	-1	-1	-1	4	18	0	0						Untertest1.avi	0	880	547	72	111	-658	770	500	0	Content		-72	-111	18875758	6399886858
18892	09:17:11.127	00:00:18.892	1134	-1024	-768	-1	-1	-1	-1	4	-1024	-768	-1	-1	-1	-1	4	18	0	0						Untertest1.avi	0	880	547	72	111	-658	770	500	0	Content		-72	-111	18892382	6399903482
18909	09:17:11.144	00:00:18.909	1135	-1024	-768	-1	-1	-1	-1	4	-1024	-768	-1	-1	-1	-1	4	18	0	0						Untertest1.avi	0	880	547	72	111	-658	770	500	0	Content		-72	-111	18909382	6399920482
18926	09:17:11.161	00:00:18.925	1136	-1024	-768	-1	-1	-1	-1	4	-1024	-768	-1	-1	-1	-1	4	18	0	0						Untertest1.avi	0	880	547	72	111	-658	770	500	0	Content		-72	-111	18925758	6399936858
18943	09:17:11.178	00:00:18.942	1137	-596,6671	483,2607	0,6928073	0,6428171	465,7831	3,587246	3	-643,5051	484,1167	0,6928591	0,6428142	465,7872	3,655354	1	19	-644	484						Untertest1.avi	0	880	547	72	111	-716	366	233	0	Content		-716	373	18942505	6399953605
18959	09:17:11.194	00:00:18.959	1138	-588,4007	477,6177	0,6933956	0,6429465	465,7274	3,620592	3	-639,8381	476,5111	0,6934472	0,6429436	465,7315	3,696224	1	19	-640	477						Untertest1.avi	0	880	547	72	111	-716	366	233	0	Content		-712	366	18959128	6399970228
18976	09:17:11.211	00:00:18.975	1139	-1024	-768	-1	-1	-1	-1	4	-1024	-768	-1	-1	-1	-1	4	19	0	0						Untertest1.avi	0	880	547	72	111	-716	366	233	0	Content		-72	-111	18975880	6399986980
18992	09:17:11.227	00:00:18.992	1140	-1024	-768	-1	-1	-1	-1	4	-1024	-768	-1	-1	-1	-1	4	19	0	0						Untertest1.avi	0	880	547	72	111	-716	366	233	0	Content		-72	-111	18992377	6400003477
19009	09:17:11.244	00:00:19.009	1141	-1024	-768	-1	-1	-1	-1	4	-1024	-768	-1	-1	-1	-1	4	19	0	0						Untertest1.avi	0	880	547	72	111	-716	366	233	0	Content		-72	-111	19009245	6400020345
19026	09:17:11.261	00:00:19.025	1142	-1024	-768	-1	-1	-1	-1	4	-1024	-768	-1	-1	-1	-1	4	19	0	0						Untertest1.avi	0	880	547	72	111	-716	366	233	0	Content		-72	-111	19025627	6400036727
19042	09:17:11.277	00:00:19.042	1143	-593,9771	482,5389	0,6964254	0,6428104	466,0999	3,589118	3	-644,6834	482,0433	0,6964771	0,6428075	466,1042	3,663701	1	19	-645	482						Untertest1.avi	0	880	547	72	111	-716	366	233	0	Content		-717	371	19042377	6400053477
19059	09:17:11.294	00:00:19.059	1144	-691,15	458,8082	0,6968952	0,6429801	466,0956	3,753321	3	-804,0099	446,7393	0,6969602	0,6429771	466,0957	3,896051	1	19	-804	447						Untertest1.avi	0	880	547	72	111	-716	366	233	0	Content		-876	336	19059001	6400070101
19076	09:17:11.311	00:00:19.075	1145	-1024	-768	-1	-1	-1	-1	4	-1024	-768	-1	-1	-1	-1	4	19	0	0						Untertest1.avi	0	880	547	72	111	-716	366	233	0	Content		-72	-111	19075751	6400086851
19092	09:17:11.327	00:00:19.092	1146	-1024	-768	-1	-1	-1	-1	4	-1024	-768	-1	-1	-1	-1	4	19	0	0						Untertest1.avi	0	880	547	72	111	-716	366	233	0	Content		-72	-111	19092250	6400103350
19109	09:17:11.344	00:00:19.109	1147	-1024	-768	-1	-1	-1	-1	4	-1024	-768	-1	-1	-1	-1	4	19	0	0						Untertest1.avi	0	880	547	72	111	-716	366	233	0	Content		-72	-111	19109118	6400120218
19126	09:17:11.361	00:00:19.125	1148	-1024	-768	-1	-1	-1	-1	4	-1024	-768	-1	-1	-1	-1	4	19	0	0						Untertest1.avi	0	880	547	72	111	-716	366	233	0	Content		-72	-111	19125625	6400136725
19142	09:17:11.377	00:00:19.142	1149	-579,3013	481,6938	0,6998973	0,6427059	466,227	3,652797	3	-625,4111	481,8943	0,6999491	0,6427029	466,2314	3,721926	1	19	-625	482						Untertest1.avi	0	880	547	72	111	-716	366	233	0	Content		-697	371	19142373	6400153473
19159	09:17:11.394	00:00:19.159	1150	-608,653	479,267	0,7004964	0,6420844	466,5962	3,76037	3	-697,3948	468,7163	0,7005481	0,6420814	466,6006	3,880843	1	19	-697	469						Untertest1.avi	0	880	547	72	111	-716	366	233	0	Content		-769	358	19159000	6400170100
19176	09:17:11.411	00:00:19.175	1151	-1024	-768	-1	-1	-1	-1	4	-1024	-768	-1	-1	-1	-1	4		0	0						Untertest1.avi	0	880	547	72	111				0	Content		-72	-111	19175629	6400186729
19192	09:17:11.427	00:00:19.192	1152	-1024	-768	-1	-1	-1	-1	4	-1024	-768	-1	-1	-1	-1	4		0	0						Untertest1.avi	0	880	547	72	111				0	Content		-72	-111	19192246	6400203346
19209	09:17:11.444	00:00:19.209	1153	-1024	-768	-1	-1	-1	-1	4	-1024	-768	-1	-1	-1	-1	4		0	0						Untertest1.avi	0	880	547	72	111				0	Content		-72	-111	19209116	6400220216
19226	09:17:11.461	00:00:19.225	1154	-1024	-768	-1	-1	-1	-1	4	-1024	-768	-1	-1	-1	-1	4		0	0						Untertest1.avi	0	880	547	72	111				0	Content		-72	-111	19225738	6400236838
19242	09:17:11.477	00:00:19.242	1155	-1024	-768	-1	-1	-1	-1	4	-1024	-768	-1	-1	-1	-1	4		0	0						Untertest1.avi	0	880	547	72	111				0	Content		-72	-111	19242406	6400253506
19259	09:17:11.494	00:00:19.258	1156	-1024	-768	-1	-1	-1	-1	4	-1024	-768	-1	-1	-1	-1	4		0	0						Untertest1.avi	0	880	547	72	111				0	Content		-72	-111	19258943	6400270043
19276	09:17:11.511	00:00:19.275	1157	-1024	-768	-1	-1	-1	-1	4	-1024	-768	-1	-1	-1	-1	4		0	0						Untertest1.avi	0	880	547	72	111				0	Content		-72	-111	19275611	6400286711
19292	09:17:11.527	00:00:19.292	1158	-1024	-768	-1	-1	-1	-1	4	-1024	-768	-1	-1	-1	-1	4		0	0						Untertest1.avi	0	880	547	72	111				0	Content		-72	-111	19292236	6400303336
19309	09:17:11.544	00:00:19.309	1159	-1024	-768	-1	-1	-1	-1	4	-1024	-768	-1	-1	-1	-1	4		0	0						Untertest1.avi	0	880	547	72	111				0	Content		-72	-111	19309057	6400320157
19325	09:17:11.560	00:00:19.325	1160	-1024	-768	-1	-1	-1	-1	4	-1024	-768	-1	-1	-1	-1	4		0	0						Untertest1.avi	0	880	547	72	111				0	Content		-72	-111	19325480	6400336580
19342	09:17:11.577	00:00:19.342	1161	-1024	-768	-1	-1	-1	-1	4	-1024	-768	-1	-1	-1	-1	4		0	0						Untertest1.avi	0	880	547	72	111				0	Content		-72	-111	19342227	6400353327
19359	09:17:11.594	00:00:19.358	1162	-1024	-768	-1	-1	-1	-1	4	-1024	-768	-1	-1	-1	-1	4		0	0						Untertest1.avi	0	880	547	72	111				0	Content		-72	-111	19358852	6400369952
19375	09:17:11.610	00:00:19.375	1163	-1024	-768	-1	-1	-1	-1	4	-1024	-768	-1	-1	-1	-1	4		0	0						Untertest1.avi	0	880	547	72	111				0	Content		-72	-111	19375476	6400386576
19392	09:17:11.627	00:00:19.392	1164	-1024	-768	-1	-1	-1	-1	4	-1024	-768	-1	-1	-1	-1	4		0	0						Untertest1.avi	0	880	547	72	111				0	Content		-72	-111	19392101	6400403201
19409	09:17:11.644	00:00:19.408	1165	-1024	-768	-1	-1	-1	-1	4	-1024	-768	-1	-1	-1	-1	4		0	0						Untertest1.avi	0	880	547	72	111				0	Content		-72	-111	19408849	6400419949
19425	09:17:11.660	00:00:19.425	1166	-1024	-768	-1	-1	-1	-1	4	-1024	-768	-1	-1	-1	-1	4		0	0						Untertest1.avi	0	880	547	72	111				0	Content		-72	-111	19425472	6400436572
19442	09:17:11.677	00:00:19.442	1167	-1024	-768	-1	-1	-1	-1	4	-1024	-768	-1	-1	-1	-1	4		0	0						Untertest1.avi	0	880	547	72	111				0	Content		-72	-111	19442097	6400453197
19459	09:17:11.694	00:00:19.458	1168	-1024	-768	-1	-1	-1	-1	4	-1024	-768	-1	-1	-1	-1	4		0	0						Untertest1.avi	0	880	547	72	111				0	Content		-72	-111	19458729	6400469829
19475	09:17:11.710	00:00:19.475	1169	-1024	-768	-1	-1	-1	-1	4	-1024	-768	-1	-1	-1	-1	4		0	0						Untertest1.avi	0	880	547	72	111				0	Content		-72	-111	19475343	6400486443
19492	09:17:11.727	00:00:19.492	1170	-1024	-768	-1	-1	-1	-1	4	-1024	-768	-1	-1	-1	-1	4		0	0						Untertest1.avi	0	880	547	72	111				0	Content		-72	-111	19492468	6400503568
19509	09:17:11.744	00:00:19.509	1171	-1024	-768	-1	-1	-1	-1	4	-1024	-768	-1	-1	-1	-1	4		0	0						Untertest1.avi	0	880	547	72	111				0	Content		-72	-111	19509217	6400520317
19526	09:17:11.761	00:00:19.525	1172	-1024	-768	-1	-1	-1	-1	4	-1024	-768	-1	-1	-1	-1	4		0	0						Untertest1.avi	0	880	547	72	111				0	Content		-72	-111	19525839	6400536939
19542	09:17:11.777	00:00:19.541	1173	-1024	-768	-1	-1	-1	-1	4	-1024	-768	-1	-1	-1	-1	4		0	0						Untertest1.avi	0	880	547	72	111				0	Content		-72	-111	19541962	6400553062
19559	09:17:11.794	00:00:19.558	1174	-1024	-768	-1	-1	-1	-1	4	-1024	-768	-1	-1	-1	-1	4		0	0						Untertest1.avi	0	880	547	72	111				0	Content		-72	-111	19558588	6400569688
19575	09:17:11.810	00:00:19.575	1175	-1024	-768	-1	-1	-1	-1	4	-1024	-768	-1	-1	-1	-1	4		0	0						Untertest1.avi	0	880	547	72	111				0	Content		-72	-111	19575212	6400586312
19592	09:17:11.827	00:00:19.591	1176	-1024	-768	-1	-1	-1	-1	4	-1024	-768	-1	-1	-1	-1	4		0	0						Untertest1.avi	0	880	547	72	111				0	Content		-72	-111	19591960	6400603060
19609	09:17:11.844	00:00:19.608	1177	-1024	-768	-1	-1	-1	-1	4	-1024	-768	-1	-1	-1	-1	4		0	0						Untertest1.avi	0	880	547	72	111				0	Content		-72	-111	19608584	6400619684
19625	09:17:11.860	00:00:19.625	1178	-1024	-768	-1	-1	-1	-1	4	-1024	-768	-1	-1	-1	-1	4		0	0						Untertest1.avi	0	880	547	72	111				0	Content		-72	-111	19625209	6400636309
19642	09:17:11.877	00:00:19.642	1179	-1024	-768	-1	-1	-1	-1	4	-1024	-768	-1	-1	-1	-1	4		0	0						Untertest1.avi	0	880	547	72	111				0	Content		-72	-111	19642407	6400653507
19660	09:17:11.895	00:00:19.659	1180	-1024	-768	-1	-1	-1	-1	4	-1024	-768	-1	-1	-1	-1	4		0	0						Untertest1.avi	0	880	547	72	111				0	Content		-72	-111	19659785	6400670885
19677	09:17:11.912	00:00:19.677	1181	-1024	-768	-1	-1	-1	-1	4	-1024	-768	-1	-1	-1	-1	4		0	0						Untertest1.avi	0	880	547	72	111				0	Content		-72	-111	19677027	6400688127
19692	09:17:11.927	00:00:19.691	1182	-1024	-768	-1	-1	-1	-1	4	-1024	-768	-1	-1	-1	-1	4		0	0						Untertest1.avi	0	880	547	72	111				0	Content		-72	-111	19691830	6400702930
19709	09:17:11.944	00:00:19.708	1183	-1024	-768	-1	-1	-1	-1	4	-1024	-768	-1	-1	-1	-1	4		0	0						Untertest1.avi	0	880	547	72	111				0	Content		-72	-111	19708580	6400719680
19725	09:17:11.960	00:00:19.725	1184	-1024	-768	-1	-1	-1	-1	4	-1024	-768	-1	-1	-1	-1	4		0	0						Untertest1.avi	0	880	547	72	111				0	Content		-72	-111	19725205	6400736305
19742	09:17:11.977	00:00:19.741	1185	-1024	-768	-1	-1	-1	-1	4	-1024	-768	-1	-1	-1	-1	4		0	0						Untertest1.avi	0	880	547	72	111				0	Content		-72	-111	19741827	6400752927
19758	09:17:11.993	00:00:19.758	1186	-1024	-768	-1	-1	-1	-1	4	-1024	-768	-1	-1	-1	-1	4		0	0						Untertest1.avi	0	880	547	72	111				0	Content		-72	-111	19758452	6400769552
19775	09:17:12.010	00:00:19.775	1187	-1024	-768	-1	-1	-1	-1	4	-1024	-768	-1	-1	-1	-1	4		0	0						Untertest1.avi	0	880	547	72	111				0	Content		-72	-111	19775077	6400786177
19792	09:17:12.027	00:00:19.792	1188	-1024	-768	-1	-1	-1	-1	4	-1024	-768	-1	-1	-1	-1	4		0	0						Untertest1.avi	0	880	547	72	111				0	Content		-72	-111	19792270	6400803370
19810	09:17:12.045	00:00:19.809	1189	-1024	-768	-1	-1	-1	-1	4	-1024	-768	-1	-1	-1	-1	4		0	0						Untertest1.avi	0	880	547	72	111				0	Content		-72	-111	19809646	6400820746
19827	09:17:12.062	00:00:19.826	1190	-1024	-768	-1	-1	-1	-1	4	-1024	-768	-1	-1	-1	-1	4		0	0						Untertest1.avi	0	880	547	72	111				0	Content		-72	-111	19826892	6400837992
19842	09:17:12.077	00:00:19.841	1191	-1024	-768	-1	-1	-1	-1	4	-1024	-768	-1	-1	-1	-1	4		0	0						Untertest1.avi	0	880	547	72	111				0	Content		-72	-111	19841705	6400852805
19858	09:17:12.093	00:00:19.858	1192	-1024	-768	-1	-1	-1	-1	4	-1024	-768	-1	-1	-1	-1	4		0	0						Untertest1.avi	0	880	547	72	111				0	Content		-72	-111	19858444	6400869544
19875	09:17:12.110	00:00:19.875	1193	-1024	-768	-1	-1	-1	-1	4	-1024	-768	-1	-1	-1	-1	4		0	0						Untertest1.avi	0	880	547	72	111				0	Content		-72	-111	19875069	6400886169
19892	09:17:12.127	00:00:19.891	1194	-1024	-768	-1	-1	-1	-1	4	-1024	-768	-1	-1	-1	-1	4		0	0						Untertest1.avi	0	880	547	72	111				0	Content		-72	-111	19891703	6400902803
19908	09:17:12.143	00:00:19.908	1195	-1024	-768	-1	-1	-1	-1	4	-1024	-768	-1	-1	-1	-1	4		0	0						Untertest1.avi	0	880	547	72	111				0	Content		-72	-111	19908314	6400919414
19925	09:17:12.160	00:00:19.925	1196	-1024	-768	-1	-1	-1	-1	4	-1024	-768	-1	-1	-1	-1	4		0	0						Untertest1.avi	0	880	547	72	111				0	Content		-72	-111	19925063	6400936163
19942	09:17:12.177	00:00:19.942	1197	-1024	-768	-1	-1	-1	-1	4	-1024	-768	-1	-1	-1	-1	4		0	0						Untertest1.avi	0	880	547	72	111				0	Content		-72	-111	19942133	6400953233
19960	09:17:12.195	00:00:19.959	1198	-1024	-768	-1	-1	-1	-1	4	-1024	-768	-1	-1	-1	-1	4		0	0						Untertest1.avi	0	880	547	72	111				0	Content		-72	-111	19959508	6400970608
19977	09:17:12.212	00:00:19.976	1199	-1024	-768	-1	-1	-1	-1	4	-1024	-768	-1	-1	-1	-1	4		0	0						Untertest1.avi	0	880	547	72	111				0	Content		-72	-111	19976754	6400987854
19992	09:17:12.227	00:00:19.991	1200	-1024	-768	-1	-1	-1	-1	4	-1024	-768	-1	-1	-1	-1	4		0	0						Untertest1.avi	0	880	547	72	111				0	Content		-72	-111	19991686	6401002786
20009	09:17:12.244	00:00:20.008	1201	-1024	-768	-1	-1	-1	-1	4	-1024	-768	-1	-1	-1	-1	4		0	0						Untertest1.avi	0	880	547	72	111				0	Content		-72	-111	20008624	6401019724
20025	09:17:12.260	00:00:20.025	1202	-1024	-768	-1	-1	-1	-1	4	-1024	-768	-1	-1	-1	-1	4		0	0						Untertest1.avi	0	880	547	72	111				0	Content		-72	-111	20025049	6401036149
20042	09:17:12.277	00:00:20.041	1203	-1024	-768	-1	-1	-1	-1	4	-1024	-768	-1	-1	-1	-1	4		0	0						Untertest1.avi	0	880	547	72	111				0	Content		-72	-111	20041793	6401052893
20058	09:17:12.293	00:00:20.058	1204	-1024	-768	-1	-1	-1	-1	4	-1024	-768	-1	-1	-1	-1	4		0	0						Untertest1.avi	0	880	547	72	111				0	Content		-72	-111	20058419	6401069519
20075	09:17:12.310	00:00:20.075	1205	-1024	-768	-1	-1	-1	-1	4	-1024	-768	-1	-1	-1	-1	4		0	0						Untertest1.avi	0	880	547	72	111				0	Content		-72	-111	20075045	6401086145
20092	09:17:12.327	00:00:20.091	1206	-1024	-768	-1	-1	-1	-1	4	-1024	-768	-1	-1	-1	-1	4		0	0						Untertest1.avi	0	880	547	72	111				0	Content		-72	-111	20091793	6401102893
20108	09:17:12.343	00:00:20.108	1207	-1024	-768	-1	-1	-1	-1	4	-1024	-768	-1	-1	-1	-1	4		0	0						Untertest1.avi	0	880	547	72	111				0	Content		-72	-111	20108417	6401119517
20125	09:17:12.360	00:00:20.125	1208	-1024	-768	-1	-1	-1	-1	4	-1024	-768	-1	-1	-1	-1	4		0	0						Untertest1.avi	0	880	547	72	111				0	Content		-72	-111	20125041	6401136141
20142	09:17:12.377	00:00:20.141	1209	-1024	-768	-1	-1	-1	-1	4	-1024	-768	-1	-1	-1	-1	4		0	0						Untertest1.avi	0	880	547	72	111				0	Content		-72	-111	20141670	6401152770
20158	09:17:12.393	00:00:20.158	1210	-1024	-768	-1	-1	-1	-1	4	-1024	-768	-1	-1	-1	-1	4		0	0						Untertest1.avi	0	880	547	72	111				0	Content		-72	-111	20158413	6401169513
20175	09:17:12.410	00:00:20.174	1211	-1024	-768	-1	-1	-1	-1	4	-1024	-768	-1	-1	-1	-1	4		0	0						Untertest1.avi	0	880	547	72	111				0	Content		-72	-111	20174786	6401185886
20192	09:17:12.427	00:00:20.192	1212	-1024	-768	-1	-1	-1	-1	4	-1024	-768	-1	-1	-1	-1	4		0	0						Untertest1.avi	0	880	547	72	111				0	Content		-72	-111	20192038	6401203138
20209	09:17:12.444	00:00:20.208	1213	-1024	-768	-1	-1	-1	-1	4	-1024	-768	-1	-1	-1	-1	4		0	0						Untertest1.avi	0	880	547	72	111				0	Content		-72	-111	20208785	6401219885
20225	09:17:12.460	00:00:20.225	1214	-1024	-768	-1	-1	-1	-1	4	-1024	-768	-1	-1	-1	-1	4		0	0						Untertest1.avi	0	880	547	72	111				0	Content		-72	-111	20225408	6401236508
20241	09:17:12.476	00:00:20.241	1215	-1024	-768	-1	-1	-1	-1	4	-1024	-768	-1	-1	-1	-1	4		0	0						Untertest1.avi	0	880	547	72	111				0	Content		-72	-111	20241405	6401252505
20258	09:17:12.493	00:00:20.258	1216	-1024	-768	-1	-1	-1	-1	4	-1024	-768	-1	-1	-1	-1	4		0	0						Untertest1.avi	0	880	547	72	111				0	Content		-72	-111	20258156	6401269256
20275	09:17:12.510	00:00:20.274	1217	-1024	-768	-1	-1	-1	-1	4	-1024	-768	-1	-1	-1	-1	4		0	0						Untertest1.avi	0	880	547	72	111				0	Content		-72	-111	20274780	6401285880
20292	09:17:12.527	00:00:20.291	1218	-1024	-768	-1	-1	-1	-1	4	-1024	-768	-1	-1	-1	-1	4		0	0						Untertest1.avi	0	880	547	72	111				0	Content		-72	-111	20291529	6401302629
20308	09:17:12.543	00:00:20.308	1219	-1024	-768	-1	-1	-1	-1	4	-1024	-768	-1	-1	-1	-1	4		0	0						Untertest1.avi	0	880	547	72	111				0	Content		-72	-111	20308152	6401319252
20325	09:17:12.560	00:00:20.324	1220	-1024	-768	-1	-1	-1	-1	4	-1024	-768	-1	-1	-1	-1	4		0	0						Untertest1.avi	0	880	547	72	111				0	Content		-72	-111	20324777	6401335877
20342	09:17:12.577	00:00:20.341	1221	-1024	-768	-1	-1	-1	-1	4	-1024	-768	-1	-1	-1	-1	4		0	0						Untertest1.avi	0	880	547	72	111				0	Content		-72	-111	20341850	6401352950
20359	09:17:12.594	00:00:20.359	1222	-1024	-768	-1	-1	-1	-1	4	-1024	-768	-1	-1	-1	-1	4		0	0						Untertest1.avi	0	880	547	72	111				0	Content		-72	-111	20359225	6401370325
20375	09:17:12.610	00:00:20.374	1223	-172,0125	441,6392	0,7195426	0,641531	404,5014	3,100693	1	-150,0327	445,1216	0,7195881	0,6415179	404,5014	3,103543	3	20	-172	442						Untertest1.avi	0	880	547	72	111	-248	329	216	0	Content		-244	331	20374972	6401386072
20391	09:17:12.626	00:00:20.391	1224	-187,0075	435,5413	0,7184879	0,6403589	408,7467	3,127303	1	-165,5781	438,9554	0,7185326	0,6403462	408,7467	3,130605	3	20	-187	436						Untertest1.avi	0	880	547	72	111	-248	329	216	0	Content		-259	325	20391400	6401402500
20408	09:17:12.643	00:00:20.408	1225	-191,3082	443,3876	0,7182838	0,639695	408,7467	3,132459	1	-170,2046	446,9089	0,7183264	0,6396914	408,7467	3,135554	3	20	-191	443						Untertest1.avi	0	880	547	72	111	-248	329	216	0	Content		-263	332	20408272	6401419372
20425	09:17:12.660	00:00:20.424	1226	-181,3879	446,7305	0,718371	0,6396686	407,521	3,137687	1	-159,576	450,7026	0,7184159	0,6396557	407,521	3,140118	3	20	-181	447						Untertest1.avi	0	880	547	72	111	-248	329	216	0	Content		-253	336	20424769	6401435869
20442	09:17:12.677	00:00:20.441	1227	-175,4091	444,0611	0,7182272	0,6393441	408,5928	3,147971	1	-153,04	447,9081	0,718272	0,6393313	408,5928	3,149942	3	20	-175	444						Untertest1.avi	0	880	547	72	111	-248	329	216	0	Content		-247	333	20441638	6401452738
20458	09:17:12.693	00:00:20.458	1228	-169,0503	439,1647	0,7185276	0,6390986	407,7771	3,182093	1	-146,9302	442,3365	0,7185724	0,6390858	407,7771	3,18494	3	20	-169	439						Untertest1.avi	0	880	547	72	111	-248	329	216	0	Content		-241	328	20458256	6401469356
20475	09:17:12.710	00:00:20.474	1229	-198,3356	436,0155	0,7183483	0,6388862	410,088	3,135369	1	-177,5469	439,5585	0,7183928	0,6388735	410,088	3,139114	3	20	-198	436						Untertest1.avi	0	880	547	72	111	-248	329	216	0	Content		-270	325	20474879	6401485979
20491	09:17:12.726	00:00:20.491	1230	-176,4274	435,0754	0,7188313	0,6388261	409,3058	3,098073	1	-154,0898	438,4709	0,7188759	0,6388133	409,3058	3,100845	3	20	-176	435						Untertest1.avi	0	880	547	72	111	-248	329	216	0	Content		-248	324	20491390	6401502490
20508	09:17:12.743	00:00:20.508	1231	-190,8222	446,3414	0,7197516	0,6389051	406,3522	3,16041	1	-170,0869	450,1378	0,7197968	0,6388922	406,3522	3,1638	3	20	-191	446						Untertest1.avi	0	880	547	72	111	-248	329	216	0	Content		-263	335	20508012	6401519112
20525	09:17:12.760	00:00:20.524	1232	-187,6788	432,4348	0,7197273	0,6390455	409,5642	3,188023	1	-166,2721	435,6674	0,7197719	0,6390328	409,5642	3,190861	3	20	-188	432						Untertest1.avi	0	880	547	72	111	-248	329	216	0	Content		-260	321	20524636	6401535736
20542	09:17:12.777	00:00:20.541	1233	-155,239	453,8911	0,7215235	0,6393805	401,7864	3,142266	1	-132,6655	457,6135	0,7215695	0,6393673	401,7864	3,144251	3	20	-155	454						Untertest1.avi	0	880	547	72	111	-248	329	216	0	Content		-227	343	20541501	6401552601
20558	09:17:12.793	00:00:20.558	1234	-174,8607	439,9438	0,721239	0,6398759	407,0674	3,163267	1	-153,2422	443,1511	0,721284	0,639863	407,0674	3,166621	3	20	-175	440						Untertest1.avi	0	880	547	72	111	-248	329	216	0	Content		-247	329	20558123	6401569223
20575	09:17:12.810	00:00:20.574	1235	-174,106	425,0786	0,7223003	0,6404679	404,1736	3,089782	1	-152,1699	427,8029	0,7223459	0,6404549	404,1736	3,092707	3	20	-174	425						Untertest1.avi	0	880	547	72	111	-248	329	216	0	Content		-246	314	20574822	6401585922
20591	09:17:12.826	00:00:20.591	1236	-1024	-768	-1	-1	-1	-1	4	-1024	-768	-1	-1	-1	-1	4		0	0						Untertest1.avi	0	880	547	72	111				0	Content		-72	-111	20591251	6401602351
20608	09:17:12.843	00:00:20.607	1237	-1024	-768	-1	-1	-1	-1	4	-1024	-768	-1	-1	-1	-1	4		0	0						Untertest1.avi	0	880	547	72	111				0	Content		-72	-111	20607877	6401618977
20625	09:17:12.860	00:00:20.624	1238	-1024	-768	-1	-1	-1	-1	4	-1024	-768	-1	-1	-1	-1	4		0	0						Untertest1.avi	0	880	547	72	111				0	Content		-72	-111	20624625	6401635725
20641	09:17:12.876	00:00:20.641	1239	-1024	-768	-1	-1	-1	-1	4	-1024	-768	-1	-1	-1	-1	4		0	0						Untertest1.avi	0	880	547	72	111				0	Content		-72	-111	20641362	6401652462
20658	09:17:12.893	00:00:20.657	1240	-1024	-768	-1	-1	-1	-1	4	-1024	-768	-1	-1	-1	-1	4		0	0						Untertest1.avi	0	880	547	72	111				0	Content		-72	-111	20657869	6401668969
20675	09:17:12.910	00:00:20.674	1241	-1024	-768	-1	-1	-1	-1	4	-1024	-768	-1	-1	-1	-1	4		0	0						Untertest1.avi	0	880	547	72	111				0	Content		-72	-111	20674627	6401685727
20691	09:17:12.926	00:00:20.691	1242	-1024	-768	-1	-1	-1	-1	4	-1024	-768	-1	-1	-1	-1	4		0	0						Untertest1.avi	0	880	547	72	111				0	Content		-72	-111	20691242	6401702342
20708	09:17:12.943	00:00:20.707	1243	-1024	-768	-1	-1	-1	-1	4	-1024	-768	-1	-1	-1	-1	4		0	0						Untertest1.avi	0	880	547	72	111				0	Content		-72	-111	20707864	6401718964
20725	09:17:12.960	00:00:20.724	1244	-1024	-768	-1	-1	-1	-1	4	-1024	-768	-1	-1	-1	-1	4		0	0						Untertest1.avi	0	880	547	72	111				0	Content		-72	-111	20724614	6401735714
20741	09:17:12.976	00:00:20.741	1245	-1024	-768	-1	-1	-1	-1	4	-1024	-768	-1	-1	-1	-1	4		0	0						Untertest1.avi	0	880	547	72	111				0	Content		-72	-111	20741238	6401752338
20758	09:17:12.993	00:00:20.757	1246	-1024	-768	-1	-1	-1	-1	4	-1024	-768	-1	-1	-1	-1	4		0	0						Untertest1.avi	0	880	547	72	111				0	Content		-72	-111	20757860	6401768960
20774	09:17:13.009	00:00:20.774	1247	-1024	-768	-1	-1	-1	-1	4	-1024	-768	-1	-1	-1	-1	4		0	0						Untertest1.avi	0	880	547	72	111				0	Content		-72	-111	20774485	6401785585
20791	09:17:13.026	00:00:20.791	1248	-1024	-768	-1	-1	-1	-1	4	-1024	-768	-1	-1	-1	-1	4		0	0						Untertest1.avi	0	880	547	72	111				0	Content		-72	-111	20791234	6401802334
20808	09:17:13.043	00:00:20.807	1249	-1024	-768	-1	-1	-1	-1	4	-1024	-768	-1	-1	-1	-1	4		0	0						Untertest1.avi	0	880	547	72	111				0	Content		-72	-111	20807732	6401818832
20825	09:17:13.060	00:00:20.824	1250	-1024	-768	-1	-1	-1	-1	4	-1024	-768	-1	-1	-1	-1	4		0	0						Untertest1.avi	0	880	547	72	111				0	Content		-72	-111	20824981	6401836081
20842	09:17:13.077	00:00:20.841	1251	-1024	-768	-1	-1	-1	-1	4	-1024	-768	-1	-1	-1	-1	4		0	0						Untertest1.avi	0	880	547	72	111				0	Content		-72	-111	20841605	6401852705
20858	09:17:13.093	00:00:20.858	1252	-1024	-768	-1	-1	-1	-1	4	-1024	-768	-1	-1	-1	-1	4		0	0						Untertest1.avi	0	880	547	72	111				0	Content		-72	-111	20858353	6401869453
20874	09:17:13.109	00:00:20.874	1253	-1024	-768	-1	-1	-1	-1	4	-1024	-768	-1	-1	-1	-1	4		0	0						Untertest1.avi	0	880	547	72	111				0	Content		-72	-111	20874353	6401885453
20891	09:17:13.126	00:00:20.890	1254	-1024	-768	-1	-1	-1	-1	4	-1024	-768	-1	-1	-1	-1	4		0	0						Untertest1.avi	0	880	547	72	111				0	Content		-72	-111	20890978	6401902078
20908	09:17:13.143	00:00:20.907	1255	-1024	-768	-1	-1	-1	-1	4	-1024	-768	-1	-1	-1	-1	4		0	0						Untertest1.avi	0	880	547	72	111				0	Content		-72	-111	20907729	6401918829
20924	09:17:13.159	00:00:20.924	1256	-1024	-768	-1	-1	-1	-1	4	-1024	-768	-1	-1	-1	-1	4		0	0						Untertest1.avi	0	880	547	72	111				0	Content		-72	-111	20924351	6401935451
20941	09:17:13.176	00:00:20.940	1257	-1024	-768	-1	-1	-1	-1	4	-1024	-768	-1	-1	-1	-1	4		0	0						Untertest1.avi	0	880	547	72	111				0	Content		-72	-111	20940975	6401952075
20958	09:17:13.193	00:00:20.957	1258	-1024	-768	-1	-1	-1	-1	4	-1024	-768	-1	-1	-1	-1	4		0	0						Untertest1.avi	0	880	547	72	111				0	Content		-72	-111	20957600	6401968700
20975	09:17:13.210	00:00:20.974	1259	-1024	-768	-1	-1	-1	-1	4	-1024	-768	-1	-1	-1	-1	4		0	0						Untertest1.avi	0	880	547	72	111				0	Content		-72	-111	20974796	6401985896
20992	09:17:13.227	00:00:20.992	1260	-1024	-768	-1	-1	-1	-1	4	-1024	-768	-1	-1	-1	-1	4		0	0						Untertest1.avi	0	880	547	72	111				0	Content		-72	-111	20992170	6402003270
21009	09:17:13.244	00:00:21.009	1261	-1024	-768	-1	-1	-1	-1	4	-1024	-768	-1	-1	-1	-1	4		0	0						Untertest1.avi	0	880	547	72	111				0	Content		-72	-111	21009417	6402020517
21024	09:17:13.259	00:00:21.024	1262	-1024	-768	-1	-1	-1	-1	4	-1024	-768	-1	-1	-1	-1	4		0	0						Untertest1.avi	0	880	547	72	111				0	Content		-72	-111	21024346	6402035446
21041	09:17:13.276	00:00:21.040	1263	-1024	-768	-1	-1	-1	-1	4	-1024	-768	-1	-1	-1	-1	4		0	0						Untertest1.avi	0	880	547	72	111				0	Content		-72	-111	21040969	6402052069
21058	09:17:13.293	00:00:21.057	1264	-1024	-768	-1	-1	-1	-1	4	-1024	-768	-1	-1	-1	-1	4		0	0						Untertest1.avi	0	880	547	72	111				0	Content		-72	-111	21057719	6402068819
21074	09:17:13.309	00:00:21.074	1265	-1024	-768	-1	-1	-1	-1	4	-1024	-768	-1	-1	-1	-1	4		0	0						Untertest1.avi	0	880	547	72	111				0	Content		-72	-111	21074341	6402085441
21091	09:17:13.326	00:00:21.090	1266	-1024	-768	-1	-1	-1	-1	4	-1024	-768	-1	-1	-1	-1	4		0	0						Untertest1.avi	0	880	547	72	111				0	Content		-72	-111	21090967	6402102067
21108	09:17:13.343	00:00:21.107	1267	-1024	-768	-1	-1	-1	-1	4	-1024	-768	-1	-1	-1	-1	4		0	0						Untertest1.avi	0	880	547	72	111				0	Content		-72	-111	21107592	6402118692
21125	09:17:13.360	00:00:21.124	1268	-1024	-768	-1	-1	-1	-1	4	-1024	-768	-1	-1	-1	-1	4		0	0						Untertest1.avi	0	880	547	72	111				0	Content		-72	-111	21124660	6402135760
21142	09:17:13.377	00:00:21.142	1269	-1024	-768	-1	-1	-1	-1	4	-1024	-768	-1	-1	-1	-1	4		0	0						Untertest1.avi	0	880	547	72	111				0	Content		-72	-111	21142033	6402153133
21158	09:17:13.393	00:00:21.157	1270	-1024	-768	-1	-1	-1	-1	4	-1024	-768	-1	-1	-1	-1	4		0	0						Untertest1.avi	0	880	547	72	111				0	Content		-72	-111	21157577	6402168677
21174	09:17:13.409	00:00:21.174	1271	-1024	-768	-1	-1	-1	-1	4	-1024	-768	-1	-1	-1	-1	4		0	0						Untertest1.avi	0	880	547	72	111				0	Content		-72	-111	21174446	6402185546
21191	09:17:13.426	00:00:21.190	1272	-464,6315	271,6395	0,7141148	0,6471107	463,0092	3,49543	3	-495,3505	254,7323	0,7141653	0,6471077	463,0092	3,563731	1	21	-495	255						Untertest1.avi	0	880	547	72	111	-577	136	133	0	Content		-567	144	21190831	6402201931
21208	09:17:13.443	00:00:21.207	1273	-475,895	264,5217	0,7140802	0,6472222	463,0208	3,465348	3	-507,1244	247,2196	0,7141306	0,6472192	463,0208	3,534746	1	21	-507	247						Untertest1.avi	0	880	547	72	111	-577	136	133	0	Content		-579	136	21207584	6402218684
21224	09:17:13.459	00:00:21.224	1274	-1024	-768	-1	-1	-1	-1	4	-1024	-768	-1	-1	-1	-1	4	21	0	0						Untertest1.avi	0	880	547	72	111	-577	136	133	0	Content		-72	-111	21224335	6402235435
21241	09:17:13.476	00:00:21.241	1275	-1024	-768	-1	-1	-1	-1	4	-1024	-768	-1	-1	-1	-1	4	21	0	0						Untertest1.avi	0	880	547	72	111	-577	136	133	0	Content		-72	-111	21241074	6402252174
21257	09:17:13.492	00:00:21.257	1276	-1024	-768	-1	-1	-1	-1	4	-1024	-768	-1	-1	-1	-1	4	21	0	0						Untertest1.avi	0	880	547	72	111	-577	136	133	0	Content		-72	-111	21257454	6402268554
21274	09:17:13.509	00:00:21.274	1277	-1024	-768	-1	-1	-1	-1	4	-1024	-768	-1	-1	-1	-1	4	21	0	0						Untertest1.avi	0	880	547	72	111	-577	136	133	0	Content		-72	-111	21274323	6402285423
21291	09:17:13.526	00:00:21.290	1278	-518,6171	241,456	0,7135872	0,6469638	463,0208	3,459347	3	-574,8483	216,8279	0,7136528	0,6469608	463,0208	3,558845	1	21	-575	217						Untertest1.avi	0	880	547	72	111	-577	136	133	0	Content		-647	106	21290827	6402301927
21308	09:17:13.543	00:00:21.307	1279	-475,1241	264,1904	0,7133036	0,6470719	463,0486	3,434001	3	-503,7583	248,3119	0,713354	0,647069	463,0486	3,498652	1	21	-504	248						Untertest1.avi	0	880	547	72	111	-577	136	133	0	Content		-576	137	21307578	6402318678
21324	09:17:13.559	00:00:21.324	1280	-1024	-768	-1	-1	-1	-1	4	-1024	-768	-1	-1	-1	-1	4	22	0	0						Untertest1.avi	0	880	547	72	111	-372	186	316	0	Content		-72	-111	21324203	6402335303
21341	09:17:13.576	00:00:21.340	1281	-196,7362	436,5161	0,7221003	0,6472019	398,4435	2,926258	3	-177,0821	439,7798	0,7221469	0,6471884	398,4435	2,932211	1	22	-177	440						Untertest1.avi	0	880	547	72	111	-372	186	316	0	Content		-249	329	21340827	6402351927
21357	09:17:13.592	00:00:21.357	1282	-1024	-768	-1	-1	-1	-1	4	-1024	-768	-1	-1	-1	-1	4	22	0	0						Untertest1.avi	0	880	547	72	111	-372	186	316	0	Content		-72	-111	21357452	6402368552
21374	09:17:13.609	00:00:21.374	1283	-1024	-768	-1	-1	-1	-1	4	-1024	-768	-1	-1	-1	-1	4	22	0	0						Untertest1.avi	0	880	547	72	111	-372	186	316	0	Content		-72	-111	21374317	6402385417
21391	09:17:13.626	00:00:21.390	1284	-1024	-768	-1	-1	-1	-1	4	-1024	-768	-1	-1	-1	-1	4	22	0	0						Untertest1.avi	0	880	547	72	111	-372	186	316	0	Content		-72	-111	21390949	6402402049
21408	09:17:13.643	00:00:21.407	1285	-1024	-768	-1	-1	-1	-1	4	-1024	-768	-1	-1	-1	-1	4	22	0	0						Untertest1.avi	0	880	547	72	111	-372	186	316	0	Content		-72	-111	21407692	6402418792
21424	09:17:13.659	00:00:21.424	1286	-319,9481	303,3464	0,7107173	0,646239	462,6128	3,366869	3	-317,7463	297,3645	0,7107678	0,6462361	462,6128	3,395455	1	22	-318	297						Untertest1.avi	0	880	547	72	111	-372	186	316	0	Content		-390	186	21424070	6402435170
21441	09:17:13.676	00:00:21.440	1287	-314,4709	305,3742	0,7104146	0,6462292	462,7891	3,390038	3	-312,3491	299,2041	0,7104652	0,6462263	462,7891	3,419013	1	22	-312	299						Untertest1.avi	0	880	547	72	111	-372	186	316	0	Content		-384	188	21440819	6402451919
21457	09:17:13.692	00:00:21.457	1288	-1024	-768	-1	-1	-1	-1	4	-1024	-768	-1	-1	-1	-1	4	22	0	0						Untertest1.avi	0	880	547	72	111	-372	186	316	0	Content		-72	-111	21457444	6402468544
21474	09:17:13.709	00:00:21.474	1289	-1024	-768	-1	-1	-1	-1	4	-1024	-768	-1	-1	-1	-1	4	22	0	0						Untertest1.avi	0	880	547	72	111	-372	186	316	0	Content		-72	-111	21474263	6402485363
21491	09:17:13.726	00:00:21.490	1290	-1024	-768	-1	-1	-1	-1	4	-1024	-768	-1	-1	-1	-1	4	22	0	0						Untertest1.avi	0	880	547	72	111	-372	186	316	0	Content		-72	-111	21490691	6402501791
21508	09:17:13.743	00:00:21.507	1291	-1024	-768	-1	-1	-1	-1	4	-1024	-768	-1	-1	-1	-1	4	22	0	0						Untertest1.avi	0	880	547	72	111	-372	186	316	0	Content		-72	-111	21507557	6402518657
21524	09:17:13.759	00:00:21.523	1292	-303,966	298,457	0,7088003	0,645748	462,7313	3,305252	3	-299,2311	292,8613	0,708851	0,645745	462,7313	3,331184	1	22	-299	293						Untertest1.avi	0	880	547	72	111	-372	186	316	0	Content		-371	182	21523938	6402535038
21541	09:17:13.776	00:00:21.540	1293	-304,2854	296,3613	0,7083574	0,6452434	462,6941	3,302556	3	-299,6373	290,4748	0,7084079	0,6452404	462,6941	3,329132	1	22	-300	290						Untertest1.avi	0	880	547	72	111	-372	186	316	0	Content		-372	179	21540811	6402551911
21557	09:17:13.792	00:00:21.557	1294	-1024	-768	-1	-1	-1	-1	4	-1024	-768	-1	-1	-1	-1	4	22	0	0						Untertest1.avi	0	880	547	72	111	-372	186	316	0	Content		-72	-111	21557437	6402568537
21574	09:17:13.809	00:00:21.574	1295	-1024	-768	-1	-1	-1	-1	4	-1024	-768	-1	-1	-1	-1	4	22	0	0						Untertest1.avi	0	880	547	72	111	-372	186	316	0	Content		-72	-111	21574179	6402585279
21591	09:17:13.826	00:00:21.590	1296	-1024	-768	-1	-1	-1	-1	4	-1024	-768	-1	-1	-1	-1	4	22	0	0						Untertest1.avi	0	880	547	72	111	-372	186	316	0	Content		-72	-111	21590560	6402601660
21607	09:17:13.842	00:00:21.607	1297	-1024	-768	-1	-1	-1	-1	4	-1024	-768	-1	-1	-1	-1	4	22	0	0						Untertest1.avi	0	880	547	72	111	-372	186	316	0	Content		-72	-111	21607428	6402618528
21624	09:17:13.859	00:00:21.623	1298	-323,7367	297,1747	0,7059675	0,6438982	462,6844	3,399285	3	-332,9449	288,5122	0,7060333	0,6438953	462,6846	3,440968	1	22	-333	289						Untertest1.avi	0	880	547	72	111	-372	186	316	0	Content		-405	178	21623934	6402635034
21641	09:17:13.876	00:00:21.640	1299	-295,4145	311,4975	0,705865	0,6436656	462,8834	3,346521	3	-289,9803	306,4819	0,7059172	0,6436626	462,8882	3,371654	1	23	-290	306						Untertest1.avi	0	880	547	72	111	-411	189	167	0	Content		-362	195	21640680	6402651780
21657	09:17:13.892	00:00:21.657	1300	-1024	-768	-1	-1	-1	-1	4	-1024	-768	-1	-1	-1	-1	4	23	0	0						Untertest1.avi	0	880	547	72	111	-411	189	167	0	Content		-72	-111	21657305	6402668405
21674	09:17:13.909	00:00:21.673	1301	-1024	-768	-1	-1	-1	-1	4	-1024	-768	-1	-1	-1	-1	4	23	0	0						Untertest1.avi	0	880	547	72	111	-411	189	167	0	Content		-72	-111	21673929	6402685029
21691	09:17:13.926	00:00:21.690	1302	-1024	-768	-1	-1	-1	-1	4	-1024	-768	-1	-1	-1	-1	4	23	0	0						Untertest1.avi	0	880	547	72	111	-411	189	167	0	Content		-72	-111	21690556	6402701656
21707	09:17:13.942	00:00:21.707	1303	-1024	-768	-1	-1	-1	-1	4	-1024	-768	-1	-1	-1	-1	4	23	0	0						Untertest1.avi	0	880	547	72	111	-411	189	167	0	Content		-72	-111	21707418	6402718518
21724	09:17:13.959	00:00:21.723	1304	-316,6989	300,5099	0,705375	0,6414288	463,3972	3,280788	3	-313,8802	294,571	0,7054271	0,6414258	463,4018	3,309527	1	23	-314	295						Untertest1.avi	0	880	547	72	111	-411	189	167	0	Content		-386	184	21723804	6402734904
21741	09:17:13.976	00:00:21.740	1305	-361,4616	296,3256	0,7055734	0,641678	463,6413	3,322217	3	-364,7502	289,2391	0,7056256	0,6416751	463,646	3,356818	1	23	-365	289						Untertest1.avi	0	880	547	72	111	-411	189	167	0	Content		-437	178	21740551	6402751651
21757	09:17:13.992	00:00:21.757	1306	-1024	-768	-1	-1	-1	-1	4	-1024	-768	-1	-1	-1	-1	4	23	0	0						Untertest1.avi	0	880	547	72	111	-411	189	167	0	Content		-72	-111	21757301	6402768401
21774	09:17:14.009	00:00:21.774	1307	-1024	-768	-1	-1	-1	-1	4	-1024	-768	-1	-1	-1	-1	4	23	0	0						Untertest1.avi	0	880	547	72	111	-411	189	167	0	Content		-72	-111	21774041	6402785141
21791	09:17:14.026	00:00:21.790	1308	-602,0597	352,6081	0,6864495	0,6438372	415,7987	3,134471	3	-703,9757	326,412	0,6865299	0,6438245	415,7987	3,286025	1	23	-704	326						Untertest1.avi	0	880	547	72	111	-411	189	167	0	Content		-776	215	21790547	6402801647
21807	09:17:14.042	00:00:21.807	1309	-1024	-768	-1	-1	-1	-1	4	-1024	-768	-1	-1	-1	-1	4		0	0						Untertest1.avi	0	880	547	72	111				0	Content		-72	-111	21807417	6402818517
21824	09:17:14.059	00:00:21.823	1310	-1024	-768	-1	-1	-1	-1	4	-1024	-768	-1	-1	-1	-1	4		0	0						Untertest1.avi	0	880	547	72	111				0	Content		-72	-111	21823796	6402834896
21841	09:17:14.076	00:00:21.840	1311	-1024	-768	-1	-1	-1	-1	4	-1024	-768	-1	-1	-1	-1	4		0	0						Untertest1.avi	0	880	547	72	111				0	Content		-72	-111	21840545	6402851645
21857	09:17:14.092	00:00:21.857	1312	-1024	-768	-1	-1	-1	-1	4	-1024	-768	-1	-1	-1	-1	4		0	0						Untertest1.avi	0	880	547	72	111				0	Content		-72	-111	21857169	6402868269
21874	09:17:14.109	00:00:21.873	1313	-1024	-768	-1	-1	-1	-1	4	-1024	-768	-1	-1	-1	-1	4		0	0						Untertest1.avi	0	880	547	72	111				0	Content		-72	-111	21873793	6402884893
21891	09:17:14.126	00:00:21.890	1314	-1024	-768	-1	-1	-1	-1	4	-1024	-768	-1	-1	-1	-1	4		0	0						Untertest1.avi	0	880	547	72	111				0	Content		-72	-111	21890541	6402901641
21907	09:17:14.142	00:00:21.907	1315	-1024	-768	-1	-1	-1	-1	4	-1024	-768	-1	-1	-1	-1	4		0	0						Untertest1.avi	0	880	547	72	111				0	Content		-72	-111	21907041	6402918141
21924	09:17:14.159	00:00:21.923	1316	-1024	-768	-1	-1	-1	-1	4	-1024	-768	-1	-1	-1	-1	4		0	0						Untertest1.avi	0	880	547	72	111				0	Content		-72	-111	21923788	6402934888
21940	09:17:14.175	00:00:21.940	1317	-1024	-768	-1	-1	-1	-1	4	-1024	-768	-1	-1	-1	-1	4		0	0						Untertest1.avi	0	880	547	72	111				0	Content		-72	-111	21940426	6402951526
21957	09:17:14.192	00:00:21.957	1318	-1024	-768	-1	-1	-1	-1	4	-1024	-768	-1	-1	-1	-1	4		0	0						Untertest1.avi	0	880	547	72	111				0	Content		-72	-111	21957163	6402968263
21974	09:17:14.209	00:00:21.973	1319	-1024	-768	-1	-1	-1	-1	4	-1024	-768	-1	-1	-1	-1	4		0	0						Untertest1.avi	0	880	547	72	111				0	Content		-72	-111	21973665	6402984765
21991	09:17:14.226	00:00:21.990	1320	-1024	-768	-1	-1	-1	-1	4	-1024	-768	-1	-1	-1	-1	4		0	0						Untertest1.avi	0	880	547	72	111				0	Content		-72	-111	21990858	6403001958
22007	09:17:14.242	00:00:22.007	1321	-1024	-768	-1	-1	-1	-1	4	-1024	-768	-1	-1	-1	-1	4		0	0						Untertest1.avi	0	880	547	72	111				0	Content		-72	-111	22007482	6403018582
22024	09:17:14.259	00:00:22.024	1322	-1024	-768	-1	-1	-1	-1	4	-1024	-768	-1	-1	-1	-1	4		0	0						Untertest1.avi	0	880	547	72	111				0	Content		-72	-111	22024159	6403035259
22040	09:17:14.275	00:00:22.040	1323	-469,0116	417,653	0,6821028	0,6496378	396,6725	2,994645	3	-514,7379	410,9182	0,6821898	0,6496239	396,6725	3,073003	1	24	-515	411						Untertest1.avi	0	880	547	72	111	-304	448	133	0	Content		-587	300	22040418	6403051518
22057	09:17:14.292	00:00:22.057	1324	-1024	-768	-1	-1	-1	-1	4	-1024	-768	-1	-1	-1	-1	4	24	0	0						Untertest1.avi	0	880	547	72	111	-304	448	133	0	Content		-72	-111	22057031	6403068131
22074	09:17:14.309	00:00:22.073	1325	-1024	-768	-1	-1	-1	-1	4	-1024	-768	-1	-1	-1	-1	4	24	0	0						Untertest1.avi	0	880	547	72	111	-304	448	133	0	Content		-72	-111	22073847	6403084947
22090	09:17:14.325	00:00:22.090	1326	-1024	-768	-1	-1	-1	-1	4	-1024	-768	-1	-1	-1	-1	4	24	0	0						Untertest1.avi	0	880	547	72	111	-304	448	133	0	Content		-72	-111	22090275	6403101375
22107	09:17:14.342	00:00:22.107	1327	-1024	-768	-1	-1	-1	-1	4	-1024	-768	-1	-1	-1	-1	4	24	0	0						Untertest1.avi	0	880	547	72	111	-304	448	133	0	Content		-72	-111	22107142	6403118242
22124	09:17:14.359	00:00:22.123	1328	-253,2373	532,2756	0,7119846	0,6528813	461,7681	3,34335	3	-238,6163	542,5073	0,7120357	0,6528783	461,7681	3,351	1	24	-239	543						Untertest1.avi	0	880	547	72	111	-304	448	133	0	Content		-311	432	22123650	6403134750
22140	09:17:14.375	00:00:22.140	1329	-242,0987	562,5985	0,7123359	0,6531315	461,5998	3,310547	3	-224,6581	575,1082	0,7123869	0,6531285	461,5998	3,31389	1	24	-225	575						Untertest1.avi	0	880	547	72	111	-304	448	133	0	Content		-297	464	22140409	6403151509
22157	09:17:14.392	00:00:22.157	1330	-177,7881	594,7892	0,7165426	0,654066	434,9065	3,08324	3	-149,5678	608,7065	0,716583	0,6540545	434,9065	3,077138	1	24	-150	609						Untertest1.avi	0	880	547	72	111	-304	448	133	0	Content		-222	498	22157021	6403168121
22174	09:17:14.409	00:00:22.173	1331	-144,276	607,0007	0,7167529	0,6545044	436,8599	3,188325	3	-114,488	621,1213	0,716793	0,654493	436,8599	3,181023	1	25	-114	621						Untertest1.avi	0	880	547	72	111	-217	510	133	0	Content		-186	510	22173842	6403184942
22190	09:17:14.425	00:00:22.190	1332	-176,9096	602,0803	0,717169	0,6552865	437,5188	3,070416	3	-148,1789	616,5275	0,717209	0,6552752	437,5188	3,064013	1	25	-148	617						Untertest1.avi	0	880	547	72	111	-217	510	133	0	Content		-220	506	22190271	6403201371
22207	09:17:14.442	00:00:22.206	1333	-234,2736	586,3025	0,7144415	0,6554105	463,1413	3,35085	3	-215,694	600,5181	0,7144934	0,6554003	463,1413	3,353009	1	25	-216	601						Untertest1.avi	0	880	547	72	111	-217	510	133	0	Content		-288	490	22206894	6403217994
22224	09:17:14.459	00:00:22.223	1334	-164,4013	609,9967	0,7184477	0,6564094	436,6904	3,153121	3	-135,4669	624,5699	0,7184878	0,6563981	436,6904	3,146239	1	25	-135	625						Untertest1.avi	0	880	547	72	111	-217	510	133	0	Content		-207	514	22223519	6403234619
22241	09:17:14.476	00:00:22.240	1335	-146,1738	582,4373	0,7196151	0,6569587	434,8371	3,126326	3	-123,4418	594,9362	0,7195826	0,6569479	434,8371	3,121156	1	25	-123	595						Untertest1.avi	0	880	547	72	111	-217	510	133	0	Content		-195	484	22240514	6403251614
22257	09:17:14.492	00:00:22.257	1336	-145,767	610,8339	0,7208203	0,6564913	431,3002	3,11337	3	-116,2232	625,0652	0,7208612	0,6564797	431,3002	3,106072	1	25	-116	625						Untertest1.avi	0	880	547	72	111	-217	510	133	0	Content		-188	514	22257268	6403268368
22274	09:17:14.509	00:00:22.273	1337	-173,3438	607,3324	0,7205538	0,6561601	436,2113	3,180902	3	-145,2309	621,7446	0,720594	0,6561487	436,2113	3,174474	1	25	-145	622						Untertest1.avi	0	880	547	72	111	-217	510	133	0	Content		-217	511	22273838	6403284938
22290	09:17:14.525	00:00:22.290	1338	-176,7602	620,1479	0,7208268	0,6557778	437,0901	3,196342	3	-148,4229	635,3972	0,7208668	0,6557665	437,0901	3,189198	1	25	-148	635						Untertest1.avi	0	880	547	72	111	-217	510	133	0	Content		-220	524	22290143	6403301243
22307	09:17:14.542	00:00:22.306	1339	-177,1261	604,4374	0,7209036	0,6553325	438,3084	3,169431	3	-148,6009	618,9327	0,7209434	0,6553212	438,3084	3,162487	1	26	-149	619						Untertest1.avi	0	880	547	72	111	-263	540	200	0	Content		-221	508	22306890	6403317990
22324	09:17:14.559	00:00:22.323	1340	-184,0268	610,5861	0,7215662	0,6550529	434,7929	3,141764	3	-156,2971	625,316	0,7216066	0,6550415	434,7929	3,135337	1	26	-156	625						Untertest1.avi	0	880	547	72	111	-263	540	200	0	Content		-228	514	22323514	6403334614
22341	09:17:14.576	00:00:22.340	1341	-248,2553	583,3212	0,7181309	0,6543487	462,7858	3,370498	3	-231,3967	597,339	0,7181828	0,6543384	462,7858	3,374137	1	26	-231	597						Untertest1.avi	0	880	547	72	111	-263	540	200	0	Content		-303	486	22340512	6403351612
22357	09:17:14.592	00:00:22.357	1342	-187,5058	608,5007	0,714563	0,6540351	434,3903	3,191738	3	-225,8762	598,0917	0,7183415	0,6539245	462,7752	3,391541	1	26	-226	598						Untertest1.avi	0	880	547	72	111	-263	540	200	0	Content		-298	487	22357252	6403368352
22374	09:17:14.609	00:00:22.373	1343	-167,1326	603,7628	0,7222801	0,654276	433,076	3,181771	3	-150,8283	616,9991	0,7222072	0,6542655	433,076	3,179519	1	26	-151	617						Untertest1.avi	0	880	547	72	111	-263	540	200	0	Content		-223	506	22373879	6403384979
22390	09:17:14.625	00:00:22.390	1344	-165,5149	662,8972	0,7279257	0,6542824	396,7027	2,929287	3	-148,1033	678,0784	0,7278981	0,6542695	396,7027	2,92772	1	26	-148	678						Untertest1.avi	0	880	547	72	111	-263	540	200	0	Content		-220	567	22390135	6403401235
22407	09:17:14.642	00:00:22.406	1345	-1024	-768	-1	-1	-1	-1	4	-1024	-768	-1	-1	-1	-1	4	26	0	0						Untertest1.avi	0	880	547	72	111	-263	540	200	0	Content		-72	-111	22406757	6403417857
22423	09:17:14.658	00:00:22.423	1346	-258,4758	740,5701	0,7281052	0,6550393	394,8426	2,859429	3	-253,2479	760,7953	0,7280209	0,6550268	394,8426	2,86394	1	26	-253	761						Untertest1.avi	0	880	547	72	111	-263	540	200	0	Content		-325	650	22423396	6403434496
22440	09:17:14.675	00:00:22.440	1347	-1024	-768	-1	-1	-1	-1	4	-1024	-768	-1	-1	-1	-1	4	26	0	0						Untertest1.avi	0	880	547	72	111	-263	540	200	0	Content		-72	-111	22440388	6403451488
22457	09:17:14.692	00:00:22.456	1348	-1024	-768	-1	-1	-1	-1	4	-1024	-768	-1	-1	-1	-1	4	26	0	0						Untertest1.avi	0	880	547	72	111	-263	540	200	0	Content		-72	-111	22456758	6403467858
22473	09:17:14.708	00:00:22.473	1349	-1024	-768	-1	-1	-1	-1	4	-1024	-768	-1	-1	-1	-1	4	26	0	0						Untertest1.avi	0	880	547	72	111	-263	540	200	0	Content		-72	-111	22473497	6403484597
22490	09:17:14.725	00:00:22.490	1350	-1024	-768	-1	-1	-1	-1	4	-1024	-768	-1	-1	-1	-1	4	26	0	0						Untertest1.avi	0	880	547	72	111	-263	540	200	0	Content		-72	-111	22490024	6403501124
22507	09:17:14.742	00:00:22.507	1351	-545,2209	745,2029	0,7138332	0,6563805	463,7109	3,329967	3	-559,998	771,035	0,7138841	0,6563775	463,7109	3,35784	1	27	-560	771						Untertest1.avi	0	880	547	72	111	-632	680	100	0	Content		-632	660	22507005	6403518105
22524	09:17:14.759	00:00:22.523	1352	-620,8552	761,3116	0,7125809	0,6568108	463,7109	3,451264	3	-669,7328	788,9423	0,7126464	0,6568077	463,7109	3,511117	1	27	-670	789						Untertest1.avi	0	880	547	72	111	-632	680	100	0	Content		-742	678	22523504	6403534604
22540	09:17:14.775	00:00:22.540	1353	-270,8186	768,238	0,7212505	0,6583081	400,6033	2,879117	3	-265,5667	790,7056	0,721168	0,6582959	400,6033	2,883283	1	27	-266	791						Untertest1.avi	0	880	547	72	111	-632	680	100	0	Content		-338	680	22540253	6403551353
22557	09:17:14.792	00:00:22.556	1354	-836,994	765,8663	0,7084826	0,6590899	463,711	3,415384	3	-911,4345	796,8695	0,7084172	0,6590806	463,711	3,476638	1	27	-911	797						Untertest1.avi	0	880	547	72	111	-632	680	100	0	Content		-983	686	22556752	6403567852
22574	09:17:14.809	00:00:22.573	1355	-285,7244	772,1561	0,7195672	0,6601253	397,9765	2,871461	3	-282,1343	794,9035	0,7194839	0,6601129	397,9765	2,876672	1	27	-282	795						Untertest1.avi	0	880	547	72	111	-632	680	100	0	Content		-354	684	22573618	6403584718
22590	09:17:14.825	00:00:22.590	1356	-825,9635	754,3881	0,7063254	0,6605809	463,711	3,469009	3	-904,6109	784,0172	0,7062599	0,6605716	463,711	3,536192	1	27	-905	784						Untertest1.avi	0	880	547	72	111	-632	680	100	0	Content		-977	673	22590378	6403601478
22607	09:17:14.842	00:00:22.607	1357	-254,6448	781,7587	0,7181066	0,6610545	394,4549	2,801899	3	-248,2533	804,6819	0,7180221	0,6610419	394,4549	2,804837	1	28	-248	805						Untertest1.avi	0	880	547	72	111	-346	701	266	0	Content		-320	694	22607066	6403618166
22623	09:17:14.858	00:00:22.623	1358	-285,4465	761,3105	0,7159103	0,6612983	399,2623	2,861362	3	-281,4421	783,4709	0,7158273	0,661286	399,2623	2,86624	1	28	-281	783						Untertest1.avi	0	880	547	72	111	-346	701	266	0	Content		-353	672	22623378	6403634478
22640	09:17:14.875	00:00:22.639	1359	-244,6671	771,2543	0,7152545	0,6612276	396,4475	2,921319	3	-238,4825	793,522	0,7151706	0,6612151	396,4475	2,925195	1	28	-238	794						Untertest1.avi	0	880	547	72	111	-346	701	266	0	Content		-310	683	22639995	6403651095
22657	09:17:14.892	00:00:22.656	1360	-281,6273	771,2928	0,7131252	0,6607914	401,1569	2,958766	3	-277,7651	794,1595	0,7130429	0,6607792	401,1569	2,963832	1	28	-278	794						Untertest1.avi	0	880	547	72	111	-346	701	266	0	Content		-350	683	22656618	6403667718
22674	09:17:14.909	00:00:22.673	1361	-284,9967	768,3783	0,7119455	0,660151	400,5033	2,949832	3	-281,5623	791,0563	0,7118629	0,6601388	400,5033	2,95532	1	28	-282	791						Untertest1.avi	0	880	547	72	111	-346	701	266	0	Content		-354	680	22673732	6403684832
22690	09:17:14.925	00:00:22.689	1362	-278,5288	788,6505	0,7116028	0,6592517	395,1266	2,8311	3	-274,2007	812,3176	0,7115184	0,6592391	395,1266	2,835347	1	28	-274	812						Untertest1.avi	0	880	547	72	111	-346	701	266	0	Content		-346	701	22689990	6403701090
22707	09:17:14.942	00:00:22.706	1363	-1024	-768	-1	-1	-1	-1	4	-1024	-768	-1	-1	-1	-1	4	28	0	0						Untertest1.avi	0	880	547	72	111	-346	701	266	0	Content		-72	-111	22706614	6403717714
22723	09:17:14.958	00:00:22.723	1364	-1024	-768	-1	-1	-1	-1	4	-1024	-768	-1	-1	-1	-1	4	28	0	0						Untertest1.avi	0	880	547	72	111	-346	701	266	0	Content		-72	-111	22723243	6403734343
22740	09:17:14.975	00:00:22.740	1365	-1024	-768	-1	-1	-1	-1	4	-1024	-768	-1	-1	-1	-1	4	28	0	0						Untertest1.avi	0	880	547	72	111	-346	701	266	0	Content		-72	-111	22740357	6403751457
22757	09:17:14.992	00:00:22.756	1366	-1024	-768	-1	-1	-1	-1	4	-1024	-768	-1	-1	-1	-1	4	28	0	0						Untertest1.avi	0	880	547	72	111	-346	701	266	0	Content		-72	-111	22756610	6403767710
22773	09:17:15.008	00:00:22.773	1367	-239,3407	821,885	0,705153	0,6530442	395,1265	2,93289	3	-219,0485	847,0608	0,7051982	0,6530403	395,1265	2,930637	1	28	-219	847						Untertest1.avi	0	880	547	72	111	-346	701	266	0	Content		-291	736	22773484	6403784584
22790	09:17:15.025	00:00:22.790	1368	-231,8522	812,2026	0,7042095	0,6515737	395,1265	2,883951	3	-210,5307	836,6777	0,7042546	0,6515698	395,1265	2,880824	1	28	-211	837						Untertest1.avi	0	880	547	72	111	-346	701	266	0	Content		-283	726	22790111	6403801211
22807	09:17:15.042	00:00:22.806	1369	-1024	-768	-1	-1	-1	-1	4	-1024	-768	-1	-1	-1	-1	4	28	0	0						Untertest1.avi	0	880	547	72	111	-346	701	266	0	Content		-72	-111	22806732	6403817832
22823	09:17:15.058	00:00:22.823	1370	-1024	-768	-1	-1	-1	-1	4	-1024	-768	-1	-1	-1	-1	4	28	0	0						Untertest1.avi	0	880	547	72	111	-346	701	266	0	Content		-72	-111	22823104	6403834204
22840	09:17:15.075	00:00:22.840	1371	-1024	-768	-1	-1	-1	-1	4	-1024	-768	-1	-1	-1	-1	4	28	0	0						Untertest1.avi	0	880	547	72	111	-346	701	266	0	Content		-72	-111	22840174	6403851274
22856	09:17:15.091	00:00:22.856	1372	-1024	-768	-1	-1	-1	-1	4	-1024	-768	-1	-1	-1	-1	4	28	0	0						Untertest1.avi	0	880	547	72	111	-346	701	266	0	Content		-72	-111	22856478	6403867578
22873	09:17:15.108	00:00:22.873	1373	-453,946	830,9531	0,6884687	0,6449852	465,1682	3,449283	3	-456,611	862,8257	0,6885206	0,6449823	465,1721	3,465723	1	29	-457	863						Untertest1.avi	0	880	547	72	111	-529	751	216	0	Content		-529	752	22873354	6403884454
22890	09:17:15.125	00:00:22.889	1374	-455,6006	836,0386	0,6879343	0,6443917	465,1794	3,427599	3	-457,6688	868,3434	0,6879863	0,6443888	465,1833	3,443298	1	29	-458	868						Untertest1.avi	0	880	547	72	111	-529	751	216	0	Content		-530	757	22889979	6403901079
22907	09:17:15.142	00:00:22.906	1375	-1024	-768	-1	-1	-1	-1	4	-1024	-768	-1	-1	-1	-1	4	29	0	0						Untertest1.avi	0	880	547	72	111	-529	751	216	0	Content		-72	-111	22906602	6403917702
22923	09:17:15.158	00:00:22.923	1376	-1024	-768	-1	-1	-1	-1	4	-1024	-768	-1	-1	-1	-1	4	29	0	0						Untertest1.avi	0	880	547	72	111	-529	751	216	0	Content		-72	-111	22923101	6403934201
22940	09:17:15.175	00:00:22.940	1377	-1024	-768	-1	-1	-1	-1	4	-1024	-768	-1	-1	-1	-1	4	29	0	0						Untertest1.avi	0	880	547	72	111	-529	751	216	0	Content		-72	-111	22940045	6403951145
22956	09:17:15.191	00:00:22.956	1378	-1024	-768	-1	-1	-1	-1	4	-1024	-768	-1	-1	-1	-1	4	29	0	0						Untertest1.avi	0	880	547	72	111	-529	751	216	0	Content		-72	-111	22956471	6403967571
22973	09:17:15.208	00:00:22.973	1379	-458,4032	837,0071	0,6869022	0,6444964	464,9464	3,436411	3	-461,0925	869,2831	0,6869543	0,6444935	464,9503	3,452688	1	29	-461	869						Untertest1.avi	0	880	547	72	111	-529	751	216	0	Content		-533	758	22973343	6403984443
22990	09:17:15.225	00:00:22.989	1380	-452,7689	826,9308	0,6868888	0,6454658	464,9272	3,438863	3	-456,0345	858,2302	0,686941	0,6454629	464,9312	3,456593	1	29	-456	858						Untertest1.avi	0	880	547	72	111	-529	751	216	0	Content		-528	747	22989847	6404000947
23007	09:17:15.242	00:00:23.006	1381	-1024	-768	-1	-1	-1	-1	4	-1024	-768	-1	-1	-1	-1	4	29	0	0						Untertest1.avi	0	880	547	72	111	-529	751	216	0	Content		-72	-111	23006596	6404017696
23023	09:17:15.258	00:00:23.023	1382	-1024	-768	-1	-1	-1	-1	4	-1024	-768	-1	-1	-1	-1	4	29	0	0						Untertest1.avi	0	880	547	72	111	-529	751	216	0	Content		-72	-111	23023094	6404034194
23040	09:17:15.275	00:00:23.039	1383	-1024	-768	-1	-1	-1	-1	4	-1024	-768	-1	-1	-1	-1	4	29	0	0						Untertest1.avi	0	880	547	72	111	-529	751	216	0	Content		-72	-111	23039917	6404051017
23056	09:17:15.291	00:00:23.056	1384	-1024	-768	-1	-1	-1	-1	4	-1024	-768	-1	-1	-1	-1	4	29	0	0						Untertest1.avi	0	880	547	72	111	-529	751	216	0	Content		-72	-111	23056344	6404067444
23073	09:17:15.308	00:00:23.073	1385	-453,3113	830,482	0,6873396	0,6540862	465,0398	3,412628	3	-454,8318	862,3071	0,6873919	0,6540833	465,0443	3,427851	1	29	-455	862						Untertest1.avi	0	880	547	72	111	-529	751	216	0	Content		-527	751	23073217	6404084317
23090	09:17:15.325	00:00:23.089	1386	-462,6879	830,0215	0,6873664	0,6559205	465,0952	3,427382	3	-465,8631	861,8466	0,6874188	0,6559175	465,0997	3,444192	1	30	-466	862						Untertest1.avi	0	880	547	72	111	-569	753	200	0	Content		-538	751	23089718	6404100818
23106	09:17:15.341	00:00:23.106	1387	-1024	-768	-1	-1	-1	-1	4	-1024	-768	-1	-1	-1	-1	4	30	0	0						Untertest1.avi	0	880	547	72	111	-569	753	200	0	Content		-72	-111	23106467	6404117567
23123	09:17:15.358	00:00:23.122	1388	-1024	-768	-1	-1	-1	-1	4	-1024	-768	-1	-1	-1	-1	4	30	0	0						Untertest1.avi	0	880	547	72	111	-569	753	200	0	Content		-72	-111	23122965	6404134065
23140	09:17:15.375	00:00:23.140	1389	-1024	-768	-1	-1	-1	-1	4	-1024	-768	-1	-1	-1	-1	4	30	0	0						Untertest1.avi	0	880	547	72	111	-569	753	200	0	Content		-72	-111	23140036	6404151136
23156	09:17:15.391	00:00:23.156	1390	-1024	-768	-1	-1	-1	-1	4	-1024	-768	-1	-1	-1	-1	4	30	0	0						Untertest1.avi	0	880	547	72	111	-569	753	200	0	Content		-72	-111	23156340	6404167440
23173	09:17:15.408	00:00:23.173	1391	-471,8021	825	0,6873416	0,6638845	465,8086	3,398298	3	-474,9078	856,7786	0,6873921	0,6638814	465,8086	3,414582	1	30	-475	857						Untertest1.avi	0	880	547	72	111	-569	753	200	0	Content		-547	746	23173216	6404184316
23190	09:17:15.425	00:00:23.189	1392	-496,3045	833,2299	0,6872897	0,6656277	465,8086	3,510901	3	-520,4296	866,3912	0,6873547	0,6656247	465,8086	3,546924	1	30	-520	866						Untertest1.avi	0	880	547	72	111	-569	753	200	0	Content		-592	755	23189839	6404200939
23206	09:17:15.441	00:00:23.206	1393	-1024	-768	-1	-1	-1	-1	4	-1024	-768	-1	-1	-1	-1	4	30	0	0						Untertest1.avi	0	880	547	72	111	-569	753	200	0	Content		-72	-111	23206464	6404217564
23223	09:17:15.458	00:00:23.222	1394	-1024	-768	-1	-1	-1	-1	4	-1024	-768	-1	-1	-1	-1	4	30	0	0						Untertest1.avi	0	880	547	72	111	-569	753	200	0	Content		-72	-111	23222964	6404234064
23240	09:17:15.475	00:00:23.239	1395	-1024	-768	-1	-1	-1	-1	4	-1024	-768	-1	-1	-1	-1	4	30	0	0						Untertest1.avi	0	880	547	72	111	-569	753	200	0	Content		-72	-111	23239955	6404251055
23256	09:17:15.491	00:00:23.256	1396	-1024	-768	-1	-1	-1	-1	4	-1024	-768	-1	-1	-1	-1	4	30	0	0						Untertest1.avi	0	880	547	72	111	-569	753	200	0	Content		-72	-111	23256338	6404267438
23273	09:17:15.508	00:00:23.273	1397	-650,1492	934,7732	0,6864158	0,6747537	467,1686	3,425557	3	-685,0548	978,2667	0,6864664	0,6747507	467,1686	3,467327	1	30	-685	978						Untertest1.avi	0	880	547	72	111	-569	753	200	0	Content		-757	867	23273093	6404284193
23290	09:17:15.525	00:00:23.289	1398	-1024	-768	-1	-1	-1	-1	4	-1024	-768	-1	-1	-1	-1	4		0	0						Untertest1.avi	0	880	547	72	111				0	Content		-72	-111	23289842	6404300942
23306	09:17:15.541	00:00:23.306	1399	-1024	-768	-1	-1	-1	-1	4	-1024	-768	-1	-1	-1	-1	4		0	0						Untertest1.avi	0	880	547	72	111				0	Content		-72	-111	23306461	6404317561
23323	09:17:15.558	00:00:23.322	1400	-1024	-768	-1	-1	-1	-1	4	-1024	-768	-1	-1	-1	-1	4		0	0						Untertest1.avi	0	880	547	72	111				0	Content		-72	-111	23322960	6404334060
23340	09:17:15.575	00:00:23.339	1401	-1024	-768	-1	-1	-1	-1	4	-1024	-768	-1	-1	-1	-1	4		0	0						Untertest1.avi	0	880	547	72	111				0	Content		-72	-111	23339709	6404350809
23356	09:17:15.591	00:00:23.356	1402	-1024	-768	-1	-1	-1	-1	4	-1024	-768	-1	-1	-1	-1	4		0	0						Untertest1.avi	0	880	547	72	111				0	Content		-72	-111	23356377	6404367477
23373	09:17:15.608	00:00:23.373	1403	-1024	-768	-1	-1	-1	-1	4	-1024	-768	-1	-1	-1	-1	4		0	0						Untertest1.avi	0	880	547	72	111				0	Content		-72	-111	23373078	6404384178
23390	09:17:15.625	00:00:23.389	1404	-1024	-768	-1	-1	-1	-1	4	-1024	-768	-1	-1	-1	-1	4		0	0						Untertest1.avi	0	880	547	72	111				0	Content		-72	-111	23389829	6404400929
23406	09:17:15.641	00:00:23.406	1405	-1024	-768	-1	-1	-1	-1	4	-1024	-768	-1	-1	-1	-1	4		0	0						Untertest1.avi	0	880	547	72	111				0	Content		-72	-111	23406453	6404417553
23423	09:17:15.658	00:00:23.423	1406	-1024	-768	-1	-1	-1	-1	4	-1024	-768	-1	-1	-1	-1	4		0	0						Untertest1.avi	0	880	547	72	111				0	Content		-72	-111	23423201	6404434301
23440	09:17:15.675	00:00:23.439	1407	-1024	-768	-1	-1	-1	-1	4	-1024	-768	-1	-1	-1	-1	4		0	0						Untertest1.avi	0	880	547	72	111				0	Content		-72	-111	23439827	6404450927
23456	09:17:15.691	00:00:23.456	1408	-1024	-768	-1	-1	-1	-1	4	-1024	-768	-1	-1	-1	-1	4		0	0						Untertest1.avi	0	880	547	72	111				0	Content		-72	-111	23456451	6404467551
23473	09:17:15.708	00:00:23.473	1409	-1024	-768	-1	-1	-1	-1	4	-1024	-768	-1	-1	-1	-1	4		0	0						Untertest1.avi	0	880	547	72	111				0	Content		-72	-111	23473075	6404484175
23490	09:17:15.725	00:00:23.489	1410	-1024	-768	-1	-1	-1	-1	4	-1024	-768	-1	-1	-1	-1	4		0	0						Untertest1.avi	0	880	547	72	111				0	Content		-72	-111	23489698	6404500798
23506	09:17:15.741	00:00:23.506	1411	-1024	-768	-1	-1	-1	-1	4	-1024	-768	-1	-1	-1	-1	4		0	0						Untertest1.avi	0	880	547	72	111				0	Content		-72	-111	23506070	6404517170
23523	09:17:15.758	00:00:23.523	1412	-1024	-768	-1	-1	-1	-1	4	-1024	-768	-1	-1	-1	-1	4		0	0						Untertest1.avi	0	880	547	72	111				0	Content		-72	-111	23523195	6404534295
23540	09:17:15.775	00:00:23.539	1413	-1024	-768	-1	-1	-1	-1	4	-1024	-768	-1	-1	-1	-1	4		0	0						Untertest1.avi	0	880	547	72	111				0	Content		-72	-111	23539942	6404551042
23557	09:17:15.792	00:00:23.556	1414	-1024	-768	-1	-1	-1	-1	4	-1024	-768	-1	-1	-1	-1	4		0	0						Untertest1.avi	0	880	547	72	111				0	Content		-72	-111	23556566	6404567666
23573	09:17:15.808	00:00:23.572	1415	-1024	-768	-1	-1	-1	-1	4	-1024	-768	-1	-1	-1	-1	4		0	0						Untertest1.avi	0	880	547	72	111				0	Content		-72	-111	23572690	6404583790
23589	09:17:15.824	00:00:23.589	1416	-1024	-768	-1	-1	-1	-1	4	-1024	-768	-1	-1	-1	-1	4		0	0						Untertest1.avi	0	880	547	72	111				0	Content		-72	-111	23589316	6404600416
23606	09:17:15.841	00:00:23.605	1417	-1024	-768	-1	-1	-1	-1	4	-1024	-768	-1	-1	-1	-1	4		0	0						Untertest1.avi	0	880	547	72	111				0	Content		-72	-111	23605940	6404617040
23623	09:17:15.858	00:00:23.622	1418	-1024	-768	-1	-1	-1	-1	4	-1024	-768	-1	-1	-1	-1	4		0	0						Untertest1.avi	0	880	547	72	111				0	Content		-72	-111	23622689	6404633789
23639	09:17:15.874	00:00:23.639	1419	-1024	-768	-1	-1	-1	-1	4	-1024	-768	-1	-1	-1	-1	4		0	0						Untertest1.avi	0	880	547	72	111				0	Content		-72	-111	23639313	6404650413
23656	09:17:15.891	00:00:23.655	1420	-1024	-768	-1	-1	-1	-1	4	-1024	-768	-1	-1	-1	-1	4		0	0						Untertest1.avi	0	880	547	72	111				0	Content		-72	-111	23655938	6404667038
23673	09:17:15.908	00:00:23.673	1421	-1024	-768	-1	-1	-1	-1	4	-1024	-768	-1	-1	-1	-1	4		0	0						Untertest1.avi	0	880	547	72	111				0	Content		-72	-111	23673006	6404684106
23690	09:17:15.925	00:00:23.690	1422	-1024	-768	-1	-1	-1	-1	4	-1024	-768	-1	-1	-1	-1	4		0	0						Untertest1.avi	0	880	547	72	111				0	Content		-72	-111	23690378	6404701478
23708	09:17:15.943	00:00:23.707	1423	-1024	-768	-1	-1	-1	-1	4	-1024	-768	-1	-1	-1	-1	4		0	0						Untertest1.avi	0	880	547	72	111				0	Content		-72	-111	23707754	6404718854
23723	09:17:15.958	00:00:23.722	1424	-1024	-768	-1	-1	-1	-1	4	-1024	-768	-1	-1	-1	-1	4		0	0						Untertest1.avi	0	880	547	72	111				0	Content		-72	-111	23722558	6404733658
23739	09:17:15.974	00:00:23.739	1425	-1024	-768	-1	-1	-1	-1	4	-1024	-768	-1	-1	-1	-1	4		0	0						Untertest1.avi	0	880	547	72	111				0	Content		-72	-111	23739182	6404750282
23756	09:17:15.991	00:00:23.755	1426	-1024	-768	-1	-1	-1	-1	4	-1024	-768	-1	-1	-1	-1	4		0	0						Untertest1.avi	0	880	547	72	111				0	Content		-72	-111	23755948	6404767048
23773	09:17:16.008	00:00:23.772	1427	-1024	-768	-1	-1	-1	-1	4	-1024	-768	-1	-1	-1	-1	4		0	0						Untertest1.avi	0	880	547	72	111				0	Content		-72	-111	23772555	6404783655
23789	09:17:16.024	00:00:23.789	1428	-1024	-768	-1	-1	-1	-1	4	-1024	-768	-1	-1	-1	-1	4		0	0						Untertest1.avi	0	880	547	72	111				0	Content		-72	-111	23789176	6404800276
23806	09:17:16.041	00:00:23.805	1429	-1024	-768	-1	-1	-1	-1	4	-1024	-768	-1	-1	-1	-1	4		0	0						Untertest1.avi	0	880	547	72	111				0	Content		-72	-111	23805801	6404816901
23823	09:17:16.058	00:00:23.822	1430	-1024	-768	-1	-1	-1	-1	4	-1024	-768	-1	-1	-1	-1	4		0	0						Untertest1.avi	0	880	547	72	111				0	Content		-72	-111	23822995	6404834095
23840	09:17:16.075	00:00:23.840	1431	-1024	-768	-1	-1	-1	-1	4	-1024	-768	-1	-1	-1	-1	4		0	0						Untertest1.avi	0	880	547	72	111				0	Content		-72	-111	23840368	6404851468
23858	09:17:16.093	00:00:23.857	1432	-1024	-768	-1	-1	-1	-1	4	-1024	-768	-1	-1	-1	-1	4		0	0						Untertest1.avi	0	880	547	72	111				0	Content		-72	-111	23857617	6404868717
23872	09:17:16.107	00:00:23.872	1433	-1024	-768	-1	-1	-1	-1	4	-1024	-768	-1	-1	-1	-1	4		0	0						Untertest1.avi	0	880	547	72	111				0	Content		-72	-111	23872421	6404883521
23889	09:17:16.124	00:00:23.889	1434	-1024	-768	-1	-1	-1	-1	4	-1024	-768	-1	-1	-1	-1	4		0	0						Untertest1.avi	0	880	547	72	111				0	Content		-72	-111	23889171	6404900271
23906	09:17:16.141	00:00:23.905	1435	-1024	-768	-1	-1	-1	-1	4	-1024	-768	-1	-1	-1	-1	4		0	0						Untertest1.avi	0	880	547	72	111				0	Content		-72	-111	23905795	6404916895
23923	09:17:16.158	00:00:23.922	1436	-1024	-768	-1	-1	-1	-1	4	-1024	-768	-1	-1	-1	-1	4		0	0						Untertest1.avi	0	880	547	72	111				0	Content		-72	-111	23922540	6404933640
23939	09:17:16.174	00:00:23.939	1437	-1024	-768	-1	-1	-1	-1	4	-1024	-768	-1	-1	-1	-1	4		0	0						Untertest1.avi	0	880	547	72	111				0	Content		-72	-111	23939037	6404950137
23956	09:17:16.191	00:00:23.955	1438	-1024	-768	-1	-1	-1	-1	4	-1024	-768	-1	-1	-1	-1	4		0	0						Untertest1.avi	0	880	547	72	111				0	Content		-72	-111	23955663	6404966763
23973	09:17:16.208	00:00:23.972	1439	-1024	-768	-1	-1	-1	-1	4	-1024	-768	-1	-1	-1	-1	4		0	0						Untertest1.avi	0	880	547	72	111				0	Content		-72	-111	23972858	6404983958
23990	09:17:16.225	00:00:23.990	1440	-1024	-768	-1	-1	-1	-1	4	-1024	-768	-1	-1	-1	-1	4		0	0						Untertest1.avi	0	880	547	72	111				0	Content		-72	-111	23990234	6405001334
24007	09:17:16.242	00:00:24.007	1441	-1024	-768	-1	-1	-1	-1	4	-1024	-768	-1	-1	-1	-1	4		0	0						Untertest1.avi	0	880	547	72	111				0	Content		-72	-111	24007481	6405018581
24022	09:17:16.257	00:00:24.022	1442	-1024	-768	-1	-1	-1	-1	4	-1024	-768	-1	-1	-1	-1	4		0	0						Untertest1.avi	0	880	547	72	111				0	Content		-72	-111	24022409	6405033509
24039	09:17:16.274	00:00:24.039	1443	-1024	-768	-1	-1	-1	-1	4	-1024	-768	-1	-1	-1	-1	4		0	0						Untertest1.avi	0	880	547	72	111				0	Content		-72	-111	24039033	6405050133
24056	09:17:16.291	00:00:24.055	1444	-1024	-768	-1	-1	-1	-1	4	-1024	-768	-1	-1	-1	-1	4		0	0						Untertest1.avi	0	880	547	72	111				0	Content		-72	-111	24055783	6405066883
24072	09:17:16.307	00:00:24.072	1445	-1024	-768	-1	-1	-1	-1	4	-1024	-768	-1	-1	-1	-1	4		0	0						Untertest1.avi	0	880	547	72	111				0	Content		-72	-111	24072405	6405083505
24089	09:17:16.324	00:00:24.089	1446	-1024	-768	-1	-1	-1	-1	4	-1024	-768	-1	-1	-1	-1	4		0	0						Untertest1.avi	0	880	547	72	111				0	Content		-72	-111	24089029	6405100129
24106	09:17:16.341	00:00:24.105	1447	-1024	-768	-1	-1	-1	-1	4	-1024	-768	-1	-1	-1	-1	4		0	0						Untertest1.avi	0	880	547	72	111				0	Content		-72	-111	24105653	6405116753
24123	09:17:16.358	00:00:24.122	1448	-1024	-768	-1	-1	-1	-1	4	-1024	-768	-1	-1	-1	-1	4		0	0						Untertest1.avi	0	880	547	72	111				0	Content		-72	-111	24122722	6405133822
24140	09:17:16.375	00:00:24.140	1449	-1024	-768	-1	-1	-1	-1	4	-1024	-768	-1	-1	-1	-1	4		0	0						Untertest1.avi	0	880	547	72	111				0	Content		-72	-111	24140095	6405151195
24157	09:17:16.392	00:00:24.157	1450	-1024	-768	-1	-1	-1	-1	4	-1024	-768	-1	-1	-1	-1	4		0	0						Untertest1.avi	0	880	547	72	111				0	Content		-72	-111	24157343	6405168443
24172	09:17:16.407	00:00:24.172	1451	-1024	-768	-1	-1	-1	-1	4	-1024	-768	-1	-1	-1	-1	4		0	0						Untertest1.avi	0	880	547	72	111				0	Content		-72	-111	24172274	6405183374
24189	09:17:16.424	00:00:24.188	1452	-1024	-768	-1	-1	-1	-1	4	-1024	-768	-1	-1	-1	-1	4		0	0						Untertest1.avi	0	880	547	72	111				0	Content		-72	-111	24188895	6405199995
24206	09:17:16.441	00:00:24.205	1453	-1024	-768	-1	-1	-1	-1	4	-1024	-768	-1	-1	-1	-1	4		0	0						Untertest1.avi	0	880	547	72	111				0	Content		-72	-111	24205644	6405216744
24222	09:17:16.457	00:00:24.222	1454	-1024	-768	-1	-1	-1	-1	4	-1024	-768	-1	-1	-1	-1	4		0	0						Untertest1.avi	0	880	547	72	111				0	Content		-72	-111	24222264	6405233364
24239	09:17:16.474	00:00:24.238	1455	-1024	-768	-1	-1	-1	-1	4	-1024	-768	-1	-1	-1	-1	4		0	0						Untertest1.avi	0	880	547	72	111				0	Content		-72	-111	24238887	6405249987
24256	09:17:16.491	00:00:24.255	1456	-1024	-768	-1	-1	-1	-1	4	-1024	-768	-1	-1	-1	-1	4		0	0						Untertest1.avi	0	880	547	72	111				0	Content		-72	-111	24255511	6405266611
24273	09:17:16.508	00:00:24.272	1457	-1024	-768	-1	-1	-1	-1	4	-1024	-768	-1	-1	-1	-1	4		0	0						Untertest1.avi	0	880	547	72	111				0	Content		-72	-111	24272705	6405283805
24290	09:17:16.525	00:00:24.290	1458	-1024	-768	-1	-1	-1	-1	4	-1024	-768	-1	-1	-1	-1	4		0	0						Untertest1.avi	0	880	547	72	111				0	Content		-72	-111	24290077	6405301177
24307	09:17:16.542	00:00:24.307	1459	-1024	-768	-1	-1	-1	-1	4	-1024	-768	-1	-1	-1	-1	4		0	0						Untertest1.avi	0	880	547	72	111				0	Content		-72	-111	24307340	6405318440
24322	09:17:16.557	00:00:24.322	1460	-1024	-768	-1	-1	-1	-1	4	-1024	-768	-1	-1	-1	-1	4		0	0						Untertest1.avi	0	880	547	72	111				0	Content		-72	-111	24322150	6405333250
24339	09:17:16.574	00:00:24.338	1461	-1024	-768	-1	-1	-1	-1	4	-1024	-768	-1	-1	-1	-1	4		0	0						Untertest1.avi	0	880	547	72	111				0	Content		-72	-111	24338883	6405349983
24356	09:17:16.591	00:00:24.355	1462	-1024	-768	-1	-1	-1	-1	4	-1024	-768	-1	-1	-1	-1	4		0	0						Untertest1.avi	0	880	547	72	111				0	Content		-72	-111	24355507	6405366607
24372	09:17:16.607	00:00:24.372	1463	-1024	-768	-1	-1	-1	-1	4	-1024	-768	-1	-1	-1	-1	4		0	0						Untertest1.avi	0	880	547	72	111				0	Content		-72	-111	24372140	6405383240
24389	09:17:16.624	00:00:24.388	1464	-1024	-768	-1	-1	-1	-1	4	-1024	-768	-1	-1	-1	-1	4		0	0						Untertest1.avi	0	880	547	72	111				0	Content		-72	-111	24388754	6405399854
24405	09:17:16.640	00:00:24.405	1465	-1024	-768	-1	-1	-1	-1	4	-1024	-768	-1	-1	-1	-1	4		0	0						Untertest1.avi	0	880	547	72	111				0	Content		-72	-111	24405377	6405416477
24423	09:17:16.658	00:00:24.422	1466	-1024	-768	-1	-1	-1	-1	4	-1024	-768	-1	-1	-1	-1	4		0	0						Untertest1.avi	0	880	547	72	111				0	Content		-72	-111	24422571	6405433671
24440	09:17:16.675	00:00:24.439	1467	-1024	-768	-1	-1	-1	-1	4	-1024	-768	-1	-1	-1	-1	4		0	0						Untertest1.avi	0	880	547	72	111				0	Content		-72	-111	24439945	6405451045
24457	09:17:16.692	00:00:24.457	1468	-1024	-768	-1	-1	-1	-1	4	-1024	-768	-1	-1	-1	-1	4		0	0						Untertest1.avi	0	880	547	72	111				0	Content		-72	-111	24457195	6405468295
24472	09:17:16.707	00:00:24.472	1469	-1024	-768	-1	-1	-1	-1	4	-1024	-768	-1	-1	-1	-1	4		0	0						Untertest1.avi	0	880	547	72	111				0	Content		-72	-111	24472135	6405483235
24489	09:17:16.724	00:00:24.488	1470	-1024	-768	-1	-1	-1	-1	4	-1024	-768	-1	-1	-1	-1	4		0	0						Untertest1.avi	0	880	547	72	111				0	Content		-72	-111	24488746	6405499846
24505	09:17:16.740	00:00:24.505	1471	-1024	-768	-1	-1	-1	-1	4	-1024	-768	-1	-1	-1	-1	4		0	0						Untertest1.avi	0	880	547	72	111				0	Content		-72	-111	24505493	6405516593
24522	09:17:16.757	00:00:24.521	1472	-1024	-768	-1	-1	-1	-1	4	-1024	-768	-1	-1	-1	-1	4		0	0						Untertest1.avi	0	880	547	72	111				0	Content		-72	-111	24521991	6405533091
24539	09:17:16.774	00:00:24.538	1473	-1024	-768	-1	-1	-1	-1	4	-1024	-768	-1	-1	-1	-1	4		0	0						Untertest1.avi	0	880	547	72	111				0	Content		-72	-111	24538740	6405549840
24555	09:17:16.790	00:00:24.555	1474	-1024	-768	-1	-1	-1	-1	4	-1024	-768	-1	-1	-1	-1	4		0	0						Untertest1.avi	0	880	547	72	111				0	Content		-72	-111	24555363	6405566463
24572	09:17:16.807	00:00:24.572	1475	-1024	-768	-1	-1	-1	-1	4	-1024	-768	-1	-1	-1	-1	4		0	0						Untertest1.avi	0	880	547	72	111				0	Content		-72	-111	24572432	6405583532
24590	09:17:16.825	00:00:24.589	1476	-1024	-768	-1	-1	-1	-1	4	-1024	-768	-1	-1	-1	-1	4		0	0						Untertest1.avi	0	880	547	72	111				0	Content		-72	-111	24589804	6405600904
24607	09:17:16.842	00:00:24.607	1477	-1024	-768	-1	-1	-1	-1	4	-1024	-768	-1	-1	-1	-1	4		0	0						Untertest1.avi	0	880	547	72	111				0	Content		-72	-111	24607176	6405618276
24622	09:17:16.857	00:00:24.621	1478	-1024	-768	-1	-1	-1	-1	4	-1024	-768	-1	-1	-1	-1	4		0	0						Untertest1.avi	0	880	547	72	111				0	Content		-72	-111	24621980	6405633080
24639	09:17:16.874	00:00:24.638	1479	-1024	-768	-1	-1	-1	-1	4	-1024	-768	-1	-1	-1	-1	4		0	0						Untertest1.avi	0	880	547	72	111				0	Content		-72	-111	24638604	6405649704
24655	09:17:16.890	00:00:24.655	1480	-1024	-768	-1	-1	-1	-1	4	-1024	-768	-1	-1	-1	-1	4		0	0						Untertest1.avi	0	880	547	72	111				0	Content		-72	-111	24655354	6405666454
24672	09:17:16.907	00:00:24.671	1481	-1024	-768	-1	-1	-1	-1	4	-1024	-768	-1	-1	-1	-1	4		0	0						Untertest1.avi	0	880	547	72	111				0	Content		-72	-111	24671977	6405683077
24689	09:17:16.924	00:00:24.688	1482	-1024	-768	-1	-1	-1	-1	4	-1024	-768	-1	-1	-1	-1	4		0	0						Untertest1.avi	0	880	547	72	111				0	Content		-72	-111	24688601	6405699701
24705	09:17:16.940	00:00:24.705	1483	-1024	-768	-1	-1	-1	-1	4	-1024	-768	-1	-1	-1	-1	4		0	0						Untertest1.avi	0	880	547	72	111				0	Content		-72	-111	24705224	6405716324
24722	09:17:16.957	00:00:24.722	1484	-1024	-768	-1	-1	-1	-1	4	-1024	-768	-1	-1	-1	-1	4		0	0						Untertest1.avi	0	880	547	72	111				0	Content		-72	-111	24722419	6405733519
24740	09:17:16.975	00:00:24.739	1485	-1024	-768	-1	-1	-1	-1	4	-1024	-768	-1	-1	-1	-1	4		0	0						Untertest1.avi	0	880	547	72	111				0	Content		-72	-111	24739791	6405750891
24757	09:17:16.992	00:00:24.757	1486	-1024	-768	-1	-1	-1	-1	4	-1024	-768	-1	-1	-1	-1	4		0	0						Untertest1.avi	0	880	547	72	111				0	Content		-72	-111	24757039	6405768139
24772	09:17:17.007	00:00:24.771	1487	-1024	-768	-1	-1	-1	-1	4	-1024	-768	-1	-1	-1	-1	4		0	0						Untertest1.avi	0	880	547	72	111				0	Content		-72	-111	24771849	6405782949
24789	09:17:17.024	00:00:24.788	1488	-1024	-768	-1	-1	-1	-1	4	-1024	-768	-1	-1	-1	-1	4		0	0						Untertest1.avi	0	880	547	72	111				0	Content		-72	-111	24788594	6405799694
24805	09:17:17.040	00:00:24.805	1489	-1024	-768	-1	-1	-1	-1	4	-1024	-768	-1	-1	-1	-1	4		0	0						Untertest1.avi	0	880	547	72	111				0	Content		-72	-111	24805217	6405816317
24822	09:17:17.057	00:00:24.821	1490	-1024	-768	-1	-1	-1	-1	4	-1024	-768	-1	-1	-1	-1	4		0	0						Untertest1.avi	0	880	547	72	111				0	Content		-72	-111	24821840	6405832940
24838	09:17:17.073	00:00:24.838	1491	-1024	-768	-1	-1	-1	-1	4	-1024	-768	-1	-1	-1	-1	4		0	0						Untertest1.avi	0	880	547	72	111				0	Content		-72	-111	24838466	6405849566
24855	09:17:17.090	00:00:24.855	1492	-1024	-768	-1	-1	-1	-1	4	-1024	-768	-1	-1	-1	-1	4		0	0						Untertest1.avi	0	880	547	72	111				0	Content		-72	-111	24855102	6405866202
24872	09:17:17.107	00:00:24.872	1493	-1024	-768	-1	-1	-1	-1	4	-1024	-768	-1	-1	-1	-1	4		0	0						Untertest1.avi	0	880	547	72	111				0	Content		-72	-111	24872283	6405883383
24890	09:17:17.125	00:00:24.889	1494	-1024	-768	-1	-1	-1	-1	4	-1024	-768	-1	-1	-1	-1	4		0	0						Untertest1.avi	0	880	547	72	111				0	Content		-72	-111	24889656	6405900756
24907	09:17:17.142	00:00:24.906	1495	-1024	-768	-1	-1	-1	-1	4	-1024	-768	-1	-1	-1	-1	4		0	0						Untertest1.avi	0	880	547	72	111				0	Content		-72	-111	24906906	6405918006
24922	09:17:17.157	00:00:24.921	1496	-1024	-768	-1	-1	-1	-1	4	-1024	-768	-1	-1	-1	-1	4		0	0						Untertest1.avi	0	880	547	72	111				0	Content		-72	-111	24921709	6405932809
24938	09:17:17.173	00:00:24.938	1497	-1024	-768	-1	-1	-1	-1	4	-1024	-768	-1	-1	-1	-1	4		0	0						Untertest1.avi	0	880	547	72	111				0	Content		-72	-111	24938458	6405949558
24955	09:17:17.190	00:00:24.955	1498	-1024	-768	-1	-1	-1	-1	4	-1024	-768	-1	-1	-1	-1	4		0	0						Untertest1.avi	0	880	547	72	111				0	Content		-72	-111	24955092	6405966192
24972	09:17:17.207	00:00:24.971	1499	-1024	-768	-1	-1	-1	-1	4	-1024	-768	-1	-1	-1	-1	4		0	0						Untertest1.avi	0	880	547	72	111				0	Content		-72	-111	24971705	6405982805
24988	09:17:17.223	00:00:24.988	1500	-1024	-768	-1	-1	-1	-1	4	-1024	-768	-1	-1	-1	-1	4		0	0						Untertest1.avi	0	880	547	72	111				0	Content		-72	-111	24988328	6405999428
25005	09:17:17.240	00:00:25.005	1501	-1024	-768	-1	-1	-1	-1	4	-1024	-768	-1	-1	-1	-1	4		0	0						Untertest1.avi	0	880	547	72	111				0	Content		-72	-111	25005086	6406016186
25022	09:17:17.257	00:00:25.022	1502	-1024	-768	-1	-1	-1	-1	4	-1024	-768	-1	-1	-1	-1	4		0	0						Untertest1.avi	0	880	547	72	111				0	Content		-72	-111	25022145	6406033245
25040	09:17:17.275	00:00:25.039	1503	-1024	-768	-1	-1	-1	-1	4	-1024	-768	-1	-1	-1	-1	4		0	0						Untertest1.avi	0	880	547	72	111				0	Content		-72	-111	25039518	6406050618
25057	09:17:17.292	00:00:25.056	1504	-1024	-768	-1	-1	-1	-1	4	-1024	-768	-1	-1	-1	-1	4		0	0						Untertest1.avi	0	880	547	72	111				0	Content		-72	-111	25056890	6406067990
25072	09:17:17.307	00:00:25.071	1505	-1024	-768	-1	-1	-1	-1	4	-1024	-768	-1	-1	-1	-1	4		0	0						Untertest1.avi	0	880	547	72	111				0	Content		-72	-111	25071691	6406082791
25088	09:17:17.323	00:00:25.088	1506	-1024	-768	-1	-1	-1	-1	4	-1024	-768	-1	-1	-1	-1	4		0	0						Untertest1.avi	0	880	547	72	111				0	Content		-72	-111	25088316	6406099416
25105	09:17:17.340	00:00:25.105	1507	-1024	-768	-1	-1	-1	-1	4	-1024	-768	-1	-1	-1	-1	4		0	0						Untertest1.avi	0	880	547	72	111				0	Content		-72	-111	25105068	6406116168
25122	09:17:17.357	00:00:25.121	1508	-1024	-768	-1	-1	-1	-1	4	-1024	-768	-1	-1	-1	-1	4		0	0						Untertest1.avi	0	880	547	72	111				0	Content		-72	-111	25121685	6406132785
25138	09:17:17.373	00:00:25.138	1509	-1024	-768	-1	-1	-1	-1	4	-1024	-768	-1	-1	-1	-1	4		0	0						Untertest1.avi	0	880	547	72	111				0	Content		-72	-111	25138308	6406149408
25155	09:17:17.390	00:00:25.154	1510	-1024	-768	-1	-1	-1	-1	4	-1024	-768	-1	-1	-1	-1	4		0	0						Untertest1.avi	0	880	547	72	111				0	Content		-72	-111	25154933	6406166033
25172	09:17:17.407	00:00:25.172	1511	-1024	-768	-1	-1	-1	-1	4	-1024	-768	-1	-1	-1	-1	4		0	0						Untertest1.avi	0	880	547	72	111				0	Content		-72	-111	25172123	6406183223
25189	09:17:17.424	00:00:25.189	1512	-1024	-768	-1	-1	-1	-1	4	-1024	-768	-1	-1	-1	-1	4		0	0						Untertest1.avi	0	880	547	72	111				0	Content		-72	-111	25189370	6406200470
25207	09:17:17.442	00:00:25.206	1513	-1024	-768	-1	-1	-1	-1	4	-1024	-768	-1	-1	-1	-1	4		0	0						Untertest1.avi	0	880	547	72	111				0	Content		-72	-111	25206743	6406217843
25222	09:17:17.457	00:00:25.221	1514	-1024	-768	-1	-1	-1	-1	4	-1024	-768	-1	-1	-1	-1	4		0	0						Untertest1.avi	0	880	547	72	111				0	Content		-72	-111	25221546	6406232646
25238	09:17:17.473	00:00:25.238	1515	-1024	-768	-1	-1	-1	-1	4	-1024	-768	-1	-1	-1	-1	4		0	0						Untertest1.avi	0	880	547	72	111				0	Content		-72	-111	25238172	6406249272
25255	09:17:17.490	00:00:25.254	1516	-1024	-768	-1	-1	-1	-1	4	-1024	-768	-1	-1	-1	-1	4		0	0						Untertest1.avi	0	880	547	72	111				0	Content		-72	-111	25254921	6406266021
25272	09:17:17.507	00:00:25.271	1517	-1024	-768	-1	-1	-1	-1	4	-1024	-768	-1	-1	-1	-1	4		0	0						Untertest1.avi	0	880	547	72	111				0	Content		-72	-111	25271544	6406282644
25288	09:17:17.523	00:00:25.288	1518	-1024	-768	-1	-1	-1	-1	4	-1024	-768	-1	-1	-1	-1	4		0	0						Untertest1.avi	0	880	547	72	111				0	Content		-72	-111	25288165	6406299265
25305	09:17:17.540	00:00:25.304	1519	-1024	-768	-1	-1	-1	-1	4	-1024	-768	-1	-1	-1	-1	4		0	0						Untertest1.avi	0	880	547	72	111				0	Content		-72	-111	25304710	6406315810
25322	09:17:17.557	00:00:25.321	1520	-1024	-768	-1	-1	-1	-1	4	-1024	-768	-1	-1	-1	-1	4		0	0						Untertest1.avi	0	880	547	72	111				0	Content		-72	-111	25321978	6406333078
25339	09:17:17.574	00:00:25.339	1521	-1024	-768	-1	-1	-1	-1	4	-1024	-768	-1	-1	-1	-1	4		0	0						Untertest1.avi	0	880	547	72	111				0	Content		-72	-111	25339282	6406350382
25356	09:17:17.591	00:00:25.355	1522	-1024	-768	-1	-1	-1	-1	4	-1024	-768	-1	-1	-1	-1	4		0	0						Untertest1.avi	0	880	547	72	111				0	Content		-72	-111	25355950	6406367050
25373	09:17:17.608	00:00:25.373	1523	-1024	-768	-1	-1	-1	-1	4	-1024	-768	-1	-1	-1	-1	4		0	0						Untertest1.avi	0	880	547	72	111				0	Content		-72	-111	25373331	6406384431
25388	09:17:17.623	00:00:25.388	1524	-1024	-768	-1	-1	-1	-1	4	-1024	-768	-1	-1	-1	-1	4		0	0						Untertest1.avi	0	880	547	72	111				0	Content		-72	-111	25388092	6406399192
25405	09:17:17.640	00:00:25.404	1525	-1024	-768	-1	-1	-1	-1	4	-1024	-768	-1	-1	-1	-1	4		0	0						Untertest1.avi	0	880	547	72	111				0	Content		-72	-111	25404701	6406415801
25421	09:17:17.656	00:00:25.421	1526	-1024	-768	-1	-1	-1	-1	4	-1024	-768	-1	-1	-1	-1	4		0	0						Untertest1.avi	0	880	547	72	111				0	Content		-72	-111	25421417	6406432517
25438	09:17:17.673	00:00:25.438	1527	-1024	-768	-1	-1	-1	-1	4	-1024	-768	-1	-1	-1	-1	4		0	0						Untertest1.avi	0	880	547	72	111				0	Content		-72	-111	25438085	6406449185
25455	09:17:17.690	00:00:25.454	1528	-1024	-768	-1	-1	-1	-1	4	-1024	-768	-1	-1	-1	-1	4		0	0						Untertest1.avi	0	880	547	72	111				0	Content		-72	-111	25454705	6406465805
25471	09:17:17.706	00:00:25.471	1529	-1024	-768	-1	-1	-1	-1	4	-1024	-768	-1	-1	-1	-1	4		0	0						Untertest1.avi	0	880	547	72	111				0	Content		-72	-111	25471373	6406482473
25488	09:17:17.723	00:00:25.487	1530	-1024	-768	-1	-1	-1	-1	4	-1024	-768	-1	-1	-1	-1	4		0	0						Untertest1.avi	0	880	547	72	111				0	Content		-72	-111	25487946	6406499046
25505	09:17:17.740	00:00:25.504	1531	-1024	-768	-1	-1	-1	-1	4	-1024	-768	-1	-1	-1	-1	4		0	0						Untertest1.avi	0	880	547	72	111				0	Content		-72	-111	25504692	6406515792
25522	09:17:17.757	00:00:25.521	1532	-1024	-768	-1	-1	-1	-1	4	-1024	-768	-1	-1	-1	-1	4		0	0						Untertest1.avi	0	880	547	72	111				0	Content		-72	-111	25521942	6406533042
25539	09:17:17.774	00:00:25.538	1533	-1024	-768	-1	-1	-1	-1	4	-1024	-768	-1	-1	-1	-1	4		0	0						Untertest1.avi	0	880	547	72	111				0	Content		-72	-111	25538609	6406549709
25556	09:17:17.791	00:00:25.555	1534	-1024	-768	-1	-1	-1	-1	4	-1024	-768	-1	-1	-1	-1	4		0	0						Untertest1.avi	0	880	547	72	111				0	Content		-72	-111	25555901	6406567001
25573	09:17:17.808	00:00:25.572	1535	-1024	-768	-1	-1	-1	-1	4	-1024	-768	-1	-1	-1	-1	4		0	0						Untertest1.avi	0	880	547	72	111				0	Content		-72	-111	25572569	6406583669
25590	09:17:17.825	00:00:25.589	1536	-1024	-768	-1	-1	-1	-1	4	-1024	-768	-1	-1	-1	-1	4		0	0						Untertest1.avi	0	880	547	72	111				0	Content		-72	-111	25589816	6406600916
25605	09:17:17.840	00:00:25.604	1537	-1024	-768	-1	-1	-1	-1	4	-1024	-768	-1	-1	-1	-1	4		0	0						Untertest1.avi	0	880	547	72	111				0	Content		-72	-111	25604565	6406615665
25621	09:17:17.856	00:00:25.621	1538	-1024	-768	-1	-1	-1	-1	4	-1024	-768	-1	-1	-1	-1	4		0	0						Untertest1.avi	0	880	547	72	111				0	Content		-72	-111	25621253	6406632353
25638	09:17:17.873	00:00:25.637	1539	-1024	-768	-1	-1	-1	-1	4	-1024	-768	-1	-1	-1	-1	4		0	0						Untertest1.avi	0	880	547	72	111				0	Content		-72	-111	25637920	6406649020
25655	09:17:17.890	00:00:25.654	1540	-1024	-768	-1	-1	-1	-1	4	-1024	-768	-1	-1	-1	-1	4		0	0						Untertest1.avi	0	880	547	72	111				0	Content		-72	-111	25654584	6406665684
25671	09:17:17.906	00:00:25.671	1541	-1024	-768	-1	-1	-1	-1	4	-1024	-768	-1	-1	-1	-1	4		0	0						Untertest1.avi	0	880	547	72	111				0	Content		-72	-111	25671252	6406682352
25688	09:17:17.923	00:00:25.687	1542	-1024	-768	-1	-1	-1	-1	4	-1024	-768	-1	-1	-1	-1	4		0	0						Untertest1.avi	0	880	547	72	111				0	Content		-72	-111	25687992	6406699092
25705	09:17:17.940	00:00:25.704	1543	-1024	-768	-1	-1	-1	-1	4	-1024	-768	-1	-1	-1	-1	4		0	0						Untertest1.avi	0	880	547	72	111				0	Content		-72	-111	25704561	6406715661
25721	09:17:17.956	00:00:25.721	1544	-1024	-768	-1	-1	-1	-1	4	-1024	-768	-1	-1	-1	-1	4		0	0						Untertest1.avi	0	880	547	72	111				0	Content		-72	-111	25721498	6406732598
25738	09:17:17.973	00:00:25.738	1545	-1024	-768	-1	-1	-1	-1	4	-1024	-768	-1	-1	-1	-1	4		0	0						Untertest1.avi	0	880	547	72	111				0	Content		-72	-111	25738166	6406749266
25755	09:17:17.990	00:00:25.755	1546	-1024	-768	-1	-1	-1	-1	4	-1024	-768	-1	-1	-1	-1	4		0	0						Untertest1.avi	0	880	547	72	111				0	Content		-72	-111	25755301	6406766401
25772	09:17:18.007	00:00:25.771	1547	-1024	-768	-1	-1	-1	-1	4	-1024	-768	-1	-1	-1	-1	4		0	0						Untertest1.avi	0	880	547	72	111				0	Content		-72	-111	25771968	6406783068
25789	09:17:18.024	00:00:25.789	1548	-1024	-768	-1	-1	-1	-1	4	-1024	-768	-1	-1	-1	-1	4		0	0						Untertest1.avi	0	880	547	72	111				0	Content		-72	-111	25789099	6406800199
25806	09:17:18.041	00:00:25.806	1549	-1024	-768	-1	-1	-1	-1	4	-1024	-768	-1	-1	-1	-1	4		0	0						Untertest1.avi	0	880	547	72	111				0	Content		-72	-111	25806432	6406817532
25821	09:17:18.056	00:00:25.821	1550	-1024	-768	-1	-1	-1	-1	4	-1024	-768	-1	-1	-1	-1	4		0	0						Untertest1.avi	0	880	547	72	111				0	Content		-72	-111	25821183	6406832283
25838	09:17:18.073	00:00:25.837	1551	-1024	-768	-1	-1	-1	-1	4	-1024	-768	-1	-1	-1	-1	4		0	0						Untertest1.avi	0	880	547	72	111				0	Content		-72	-111	25837806	6406848906
25854	09:17:18.089	00:00:25.854	1552	-1024	-768	-1	-1	-1	-1	4	-1024	-768	-1	-1	-1	-1	4		0	0						Untertest1.avi	0	880	547	72	111				0	Content		-72	-111	25854458	6406865558
25871	09:17:18.106	00:00:25.871	1553	-1024	-768	-1	-1	-1	-1	4	-1024	-768	-1	-1	-1	-1	4		0	0						Untertest1.avi	0	880	547	72	111				0	Content		-72	-111	25871125	6406882225
25888	09:17:18.123	00:00:25.887	1554	-1024	-768	-1	-1	-1	-1	4	-1024	-768	-1	-1	-1	-1	4		0	0						Untertest1.avi	0	880	547	72	111				0	Content		-72	-111	25887777	6406898877
25904	09:17:18.139	00:00:25.904	1555	-1024	-768	-1	-1	-1	-1	4	-1024	-768	-1	-1	-1	-1	4		0	0						Untertest1.avi	0	880	547	72	111				0	Content		-72	-111	25904445	6406915545
25921	09:17:18.156	00:00:25.921	1556	-1024	-768	-1	-1	-1	-1	4	-1024	-768	-1	-1	-1	-1	4		0	0						Untertest1.avi	0	880	547	72	111				0	Content		-72	-111	25921060	6406932160
25938	09:17:18.173	00:00:25.937	1557	-1024	-768	-1	-1	-1	-1	4	-1024	-768	-1	-1	-1	-1	4		0	0						Untertest1.avi	0	880	547	72	111				0	Content		-72	-111	25937678	6406948778
25954	09:17:18.189	00:00:25.954	1558	-1024	-768	-1	-1	-1	-1	4	-1024	-768	-1	-1	-1	-1	4		0	0						Untertest1.avi	0	880	547	72	111				0	Content		-72	-111	25954300	6406965400
25971	09:17:18.206	00:00:25.971	1559	-1024	-768	-1	-1	-1	-1	4	-1024	-768	-1	-1	-1	-1	4		0	0						Untertest1.avi	0	880	547	72	111				0	Content		-72	-111	25971051	6406982151
25988	09:17:18.223	00:00:25.987	1560	-1024	-768	-1	-1	-1	-1	4	-1024	-768	-1	-1	-1	-1	4		0	0						Untertest1.avi	0	880	547	72	111				0	Content		-72	-111	25987672	6406998772
26004	09:17:18.239	00:00:26.004	1561	-1024	-768	-1	-1	-1	-1	4	-1024	-768	-1	-1	-1	-1	4		0	0						Untertest1.avi	0	880	547	72	111				0	Content		-72	-111	26004340	6407015440
26021	09:17:18.256	00:00:26.021	1562	-1024	-768	-1	-1	-1	-1	4	-1024	-768	-1	-1	-1	-1	4		0	0						Untertest1.avi	0	880	547	72	111				0	Content		-72	-111	26021004	6407032104
26038	09:17:18.273	00:00:26.037	1563	-1024	-768	-1	-1	-1	-1	4	-1024	-768	-1	-1	-1	-1	4		0	0						Untertest1.avi	0	880	547	72	111				0	Content		-72	-111	26037672	6407048772
26054	09:17:18.289	00:00:26.054	1564	-1024	-768	-1	-1	-1	-1	4	-1024	-768	-1	-1	-1	-1	4		0	0						Untertest1.avi	0	880	547	72	111				0	Content		-72	-111	26054293	6407065393
26071	09:17:18.306	00:00:26.070	1565	-1024	-768	-1	-1	-1	-1	4	-1024	-768	-1	-1	-1	-1	4		0	0						Untertest1.avi	0	880	547	72	111				0	Content		-72	-111	26070961	6407082061
26088	09:17:18.323	00:00:26.087	1566	-1024	-768	-1	-1	-1	-1	4	-1024	-768	-1	-1	-1	-1	4		0	0						Untertest1.avi	0	880	547	72	111				0	Content		-72	-111	26087661	6407098761
26104	09:17:18.339	00:00:26.104	1567	-1024	-768	-1	-1	-1	-1	4	-1024	-768	-1	-1	-1	-1	4		0	0						Untertest1.avi	0	880	547	72	111				0	Content		-72	-111	26104283	6407115383
26121	09:17:18.356	00:00:26.120	1568	-1024	-768	-1	-1	-1	-1	4	-1024	-768	-1	-1	-1	-1	4		0	0						Untertest1.avi	0	880	547	72	111				0	Content		-72	-111	26120907	6407132007
26138	09:17:18.373	00:00:26.137	1569	-1024	-768	-1	-1	-1	-1	4	-1024	-768	-1	-1	-1	-1	4		0	0						Untertest1.avi	0	880	547	72	111				0	Content		-72	-111	26137575	6407148675
26154	09:17:18.389	00:00:26.154	1570	-1024	-768	-1	-1	-1	-1	4	-1024	-768	-1	-1	-1	-1	4		0	0						Untertest1.avi	0	880	547	72	111				0	Content		-72	-111	26154239	6407165339
26171	09:17:18.406	00:00:26.170	1571	-1024	-768	-1	-1	-1	-1	4	-1024	-768	-1	-1	-1	-1	4		0	0						Untertest1.avi	0	880	547	72	111				0	Content		-72	-111	26170907	6407182007
26188	09:17:18.423	00:00:26.187	1572	-1024	-768	-1	-1	-1	-1	4	-1024	-768	-1	-1	-1	-1	4		0	0						Untertest1.avi	0	880	547	72	111				0	Content		-72	-111	26187529	6407198629
26204	09:17:18.439	00:00:26.204	1573	-1024	-768	-1	-1	-1	-1	4	-1024	-768	-1	-1	-1	-1	4		0	0						Untertest1.avi	0	880	547	72	111				0	Content		-72	-111	26204153	6407215253
26221	09:17:18.456	00:00:26.220	1574	-1024	-768	-1	-1	-1	-1	4	-1024	-768	-1	-1	-1	-1	4		0	0						Untertest1.avi	0	880	547	72	111				0	Content		-72	-111	26220900	6407232000
26238	09:17:18.473	00:00:26.237	1575	-1024	-768	-1	-1	-1	-1	4	-1024	-768	-1	-1	-1	-1	4		0	0						Untertest1.avi	0	880	547	72	111				0	Content		-72	-111	26237523	6407248623
26254	09:17:18.489	00:00:26.254	1576	-1024	-768	-1	-1	-1	-1	4	-1024	-768	-1	-1	-1	-1	4		0	0						Untertest1.avi	0	880	547	72	111				0	Content		-72	-111	26254147	6407265247
26271	09:17:18.506	00:00:26.270	1577	-1024	-768	-1	-1	-1	-1	4	-1024	-768	-1	-1	-1	-1	4		0	0						Untertest1.avi	0	880	547	72	111				0	Content		-72	-111	26270815	6407281915
26287	09:17:18.522	00:00:26.287	1578	-1024	-768	-1	-1	-1	-1	4	-1024	-768	-1	-1	-1	-1	4		0	0						Untertest1.avi	0	880	547	72	111				0	Content		-72	-111	26287482	6407298582
26304	09:17:18.539	00:00:26.304	1579	-1024	-768	-1	-1	-1	-1	4	-1024	-768	-1	-1	-1	-1	4		0	0						Untertest1.avi	0	880	547	72	111				0	Content		-72	-111	26304150	6407315250
26321	09:17:18.556	00:00:26.320	1580	-1024	-768	-1	-1	-1	-1	4	-1024	-768	-1	-1	-1	-1	4		0	0						Untertest1.avi	0	880	547	72	111				0	Content		-72	-111	26320772	6407331872
26337	09:17:18.572	00:00:26.337	1581	-1024	-768	-1	-1	-1	-1	4	-1024	-768	-1	-1	-1	-1	4		0	0						Untertest1.avi	0	880	547	72	111				0	Content		-72	-111	26337465	6407348565
26354	09:17:18.589	00:00:26.354	1582	-1024	-768	-1	-1	-1	-1	4	-1024	-768	-1	-1	-1	-1	4		0	0						Untertest1.avi	0	880	547	72	111				0	Content		-72	-111	26354133	6407365233
26371	09:17:18.606	00:00:26.370	1583	-1024	-768	-1	-1	-1	-1	4	-1024	-768	-1	-1	-1	-1	4		0	0						Untertest1.avi	0	880	547	72	111				0	Content		-72	-111	26370789	6407381889
26387	09:17:18.622	00:00:26.387	1584	-1024	-768	-1	-1	-1	-1	4	-1024	-768	-1	-1	-1	-1	4		0	0						Untertest1.avi	0	880	547	72	111				0	Content		-72	-111	26387407	6407398507
26404	09:17:18.639	00:00:26.404	1585	-1024	-768	-1	-1	-1	-1	4	-1024	-768	-1	-1	-1	-1	4		0	0						Untertest1.avi	0	880	547	72	111				0	Content		-72	-111	26404021	6407415121
26421	09:17:18.656	00:00:26.420	1586	-1024	-768	-1	-1	-1	-1	4	-1024	-768	-1	-1	-1	-1	4		0	0						Untertest1.avi	0	880	547	72	111				0	Content		-72	-111	26420767	6407431867
26437	09:17:18.672	00:00:26.437	1587	-1024	-768	-1	-1	-1	-1	4	-1024	-768	-1	-1	-1	-1	4		0	0						Untertest1.avi	0	880	547	72	111				0	Content		-72	-111	26437392	6407448492
26454	09:17:18.689	00:00:26.454	1588	-1024	-768	-1	-1	-1	-1	4	-1024	-768	-1	-1	-1	-1	4		0	0						Untertest1.avi	0	880	547	72	111				0	Content		-72	-111	26454014	6407465114
26471	09:17:18.706	00:00:26.470	1589	-1024	-768	-1	-1	-1	-1	4	-1024	-768	-1	-1	-1	-1	4		0	0						Untertest1.avi	0	880	547	72	111				0	Content		-72	-111	26470649	6407481749
26487	09:17:18.722	00:00:26.487	1590	-1024	-768	-1	-1	-1	-1	4	-1024	-768	-1	-1	-1	-1	4		0	0						Untertest1.avi	0	880	547	72	111				0	Content		-72	-111	26487386	6407498486
26504	09:17:18.739	00:00:26.504	1591	-1024	-768	-1	-1	-1	-1	4	-1024	-768	-1	-1	-1	-1	4		0	0						Untertest1.avi	0	880	547	72	111				0	Content		-72	-111	26504008	6407515108
26521	09:17:18.756	00:00:26.520	1592	-1024	-768	-1	-1	-1	-1	4	-1024	-768	-1	-1	-1	-1	4		0	0						Untertest1.avi	0	880	547	72	111				0	Content		-72	-111	26520629	6407531729
26537	09:17:18.772	00:00:26.537	1593	-1024	-768	-1	-1	-1	-1	4	-1024	-768	-1	-1	-1	-1	4		0	0						Untertest1.avi	0	880	547	72	111				0	Content		-72	-111	26537254	6407548354
26554	09:17:18.789	00:00:26.553	1594	-1024	-768	-1	-1	-1	-1	4	-1024	-768	-1	-1	-1	-1	4		0	0						Untertest1.avi	0	880	547	72	111				0	Content		-72	-111	26553941	6407565041
26571	09:17:18.806	00:00:26.570	1595	-1024	-768	-1	-1	-1	-1	4	-1024	-768	-1	-1	-1	-1	4		0	0						Untertest1.avi	0	880	547	72	111				0	Content		-72	-111	26570609	6407581709
26587	09:17:18.822	00:00:26.587	1596	-1024	-768	-1	-1	-1	-1	4	-1024	-768	-1	-1	-1	-1	4		0	0						Untertest1.avi	0	880	547	72	111				0	Content		-72	-111	26587248	6407598348
26604	09:17:18.839	00:00:26.603	1597	-1024	-768	-1	-1	-1	-1	4	-1024	-768	-1	-1	-1	-1	4		0	0						Untertest1.avi	0	880	547	72	111				0	Content		-72	-111	26603870	6407614970
26621	09:17:18.856	00:00:26.620	1598	-1024	-768	-1	-1	-1	-1	4	-1024	-768	-1	-1	-1	-1	4		0	0						Untertest1.avi	0	880	547	72	111				0	Content		-72	-111	26620619	6407631719
26637	09:17:18.872	00:00:26.637	1599	-1024	-768	-1	-1	-1	-1	4	-1024	-768	-1	-1	-1	-1	4		0	0						Untertest1.avi	0	880	547	72	111				0	Content		-72	-111	26637244	6407648344
26654	09:17:18.889	00:00:26.653	1600	-1024	-768	-1	-1	-1	-1	4	-1024	-768	-1	-1	-1	-1	4		0	0						Untertest1.avi	0	880	547	72	111				0	Content		-72	-111	26653912	6407665012
26670	09:17:18.905	00:00:26.670	1601	-1024	-768	-1	-1	-1	-1	4	-1024	-768	-1	-1	-1	-1	4		0	0						Untertest1.avi	0	880	547	72	111				0	Content		-72	-111	26670491	6407681591
26687	09:17:18.922	00:00:26.687	1602	-1024	-768	-1	-1	-1	-1	4	-1024	-768	-1	-1	-1	-1	4		0	0						Untertest1.avi	0	880	547	72	111				0	Content		-72	-111	26687239	6407698339
26704	09:17:18.939	00:00:26.704	1603	-1024	-768	-1	-1	-1	-1	4	-1024	-768	-1	-1	-1	-1	4		0	0						Untertest1.avi	0	880	547	72	111				0	Content		-72	-111	26704360	6407715460
26722	09:17:18.957	00:00:26.721	1604	-1024	-768	-1	-1	-1	-1	4	-1024	-768	-1	-1	-1	-1	4		0	0						Untertest1.avi	0	880	547	72	111				0	Content		-72	-111	26721673	6407732773
26738	09:17:18.973	00:00:26.738	1605	-1024	-768	-1	-1	-1	-1	4	-1024	-768	-1	-1	-1	-1	4		0	0						Untertest1.avi	0	880	547	72	111				0	Content		-72	-111	26738341	6407749441
26756	09:17:18.991	00:00:26.755	1606	-1024	-768	-1	-1	-1	-1	4	-1024	-768	-1	-1	-1	-1	4		0	0						Untertest1.avi	0	880	547	72	111				0	Content		-72	-111	26755732	6407766832
26770	09:17:19.005	00:00:26.770	1607	-1024	-768	-1	-1	-1	-1	4	-1024	-768	-1	-1	-1	-1	4		0	0						Untertest1.avi	0	880	547	72	111				0	Content		-72	-111	26770483	6407781583
26787	09:17:19.022	00:00:26.787	1608	-1024	-768	-1	-1	-1	-1	4	-1024	-768	-1	-1	-1	-1	4		0	0						Untertest1.avi	0	880	547	72	111				0	Content		-72	-111	26787105	6407798205
26804	09:17:19.039	00:00:26.803	1609	-1024	-768	-1	-1	-1	-1	4	-1024	-768	-1	-1	-1	-1	4		0	0						Untertest1.avi	0	880	547	72	111				0	Content		-72	-111	26803822	6407814922
26820	09:17:19.055	00:00:26.820	1610	-1024	-768	-1	-1	-1	-1	4	-1024	-768	-1	-1	-1	-1	4		0	0						Untertest1.avi	0	880	547	72	111				0	Content		-72	-111	26820489	6407831589
26837	09:17:19.072	00:00:26.837	1611	-1024	-768	-1	-1	-1	-1	4	-1024	-768	-1	-1	-1	-1	4		0	0						Untertest1.avi	0	880	547	72	111				0	Content		-72	-111	26837159	6407848259
26854	09:17:19.089	00:00:26.853	1612	-1024	-768	-1	-1	-1	-1	4	-1024	-768	-1	-1	-1	-1	4		0	0						Untertest1.avi	0	880	547	72	111				0	Content		-72	-111	26853855	6407864955
26870	09:17:19.105	00:00:26.870	1613	-1024	-768	-1	-1	-1	-1	4	-1024	-768	-1	-1	-1	-1	4		0	0						Untertest1.avi	0	880	547	72	111				0	Content		-72	-111	26870477	6407881577
26888	09:17:19.123	00:00:26.887	1614	-1024	-768	-1	-1	-1	-1	4	-1024	-768	-1	-1	-1	-1	4		0	0						Untertest1.avi	0	880	547	72	111				0	Content		-72	-111	26887728	6407898828
26904	09:17:19.139	00:00:26.904	1615	-1024	-768	-1	-1	-1	-1	4	-1024	-768	-1	-1	-1	-1	4		0	0						Untertest1.avi	0	880	547	72	111				0	Content		-72	-111	26904396	6407915496
26922	09:17:19.157	00:00:26.921	1616	-1024	-768	-1	-1	-1	-1	4	-1024	-768	-1	-1	-1	-1	4		0	0						Untertest1.avi	0	880	547	72	111				0	Content		-72	-111	26921603	6407932703
26939	09:17:19.174	00:00:26.938	1617	-1024	-768	-1	-1	-1	-1	4	-1024	-768	-1	-1	-1	-1	4		0	0						Untertest1.avi	0	880	547	72	111				0	Content		-72	-111	26938978	6407950078
26954	09:17:19.189	00:00:26.953	1618	-1024	-768	-1	-1	-1	-1	4	-1024	-768	-1	-1	-1	-1	4		0	0						Untertest1.avi	0	880	547	72	111				0	Content		-72	-111	26953725	6407964825
26970	09:17:19.205	00:00:26.970	1619	-1024	-768	-1	-1	-1	-1	4	-1024	-768	-1	-1	-1	-1	4		0	0						Untertest1.avi	0	880	547	72	111				0	Content		-72	-111	26970412	6407981512
26987	09:17:19.222	00:00:26.987	1620	-1024	-768	-1	-1	-1	-1	4	-1024	-768	-1	-1	-1	-1	4		0	0						Untertest1.avi	0	880	547	72	111				0	Content		-72	-111	26987080	6407998180
27004	09:17:19.239	00:00:27.003	1621	-1024	-768	-1	-1	-1	-1	4	-1024	-768	-1	-1	-1	-1	4		0	0						Untertest1.avi	0	880	547	72	111				0	Content		-72	-111	27003743	6408014843
27020	09:17:19.255	00:00:27.020	1622	-1024	-768	-1	-1	-1	-1	4	-1024	-768	-1	-1	-1	-1	4		0	0						Untertest1.avi	0	880	547	72	111				0	Content		-72	-111	27020411	6408031511
27037	09:17:19.272	00:00:27.037	1623	-1024	-768	-1	-1	-1	-1	4	-1024	-768	-1	-1	-1	-1	4		0	0						Untertest1.avi	0	880	547	72	111				0	Content		-72	-111	27037029	6408048129
27054	09:17:19.289	00:00:27.053	1624	-1024	-768	-1	-1	-1	-1	4	-1024	-768	-1	-1	-1	-1	4		0	0						Untertest1.avi	0	880	547	72	111				0	Content		-72	-111	27053599	6408064699
27070	09:17:19.305	00:00:27.070	1625	-1024	-768	-1	-1	-1	-1	4	-1024	-768	-1	-1	-1	-1	4		0	0						Untertest1.avi	0	880	547	72	111				0	Content		-72	-111	27070346	6408081446
27087	09:17:19.322	00:00:27.087	1626	-1024	-768	-1	-1	-1	-1	4	-1024	-768	-1	-1	-1	-1	4		0	0						Untertest1.avi	0	880	547	72	111				0	Content		-72	-111	27087471	6408098571
27105	09:17:19.340	00:00:27.104	1627	-1024	-768	-1	-1	-1	-1	4	-1024	-768	-1	-1	-1	-1	4		0	0						Untertest1.avi	0	880	547	72	111				0	Content		-72	-111	27104783	6408115883
27121	09:17:19.356	00:00:27.121	1628	-1024	-768	-1	-1	-1	-1	4	-1024	-768	-1	-1	-1	-1	4		0	0						Untertest1.avi	0	880	547	72	111				0	Content		-72	-111	27121451	6408132551
27139	09:17:19.374	00:00:27.138	1629	-1024	-768	-1	-1	-1	-1	4	-1024	-768	-1	-1	-1	-1	4		0	0						Untertest1.avi	0	880	547	72	111				0	Content		-72	-111	27138842	6408149942
27154	09:17:19.389	00:00:27.153	1630	-1024	-768	-1	-1	-1	-1	4	-1024	-768	-1	-1	-1	-1	4		0	0						Untertest1.avi	0	880	547	72	111				0	Content		-72	-111	27153593	6408164693
27170	09:17:19.405	00:00:27.170	1631	-1024	-768	-1	-1	-1	-1	4	-1024	-768	-1	-1	-1	-1	4		0	0						Untertest1.avi	0	880	547	72	111				0	Content		-72	-111	27170216	6408181316
27187	09:17:19.422	00:00:27.186	1632	-1024	-768	-1	-1	-1	-1	4	-1024	-768	-1	-1	-1	-1	4		0	0						Untertest1.avi	0	880	547	72	111				0	Content		-72	-111	27186932	6408198032
27204	09:17:19.439	00:00:27.203	1633	-1024	-768	-1	-1	-1	-1	4	-1024	-768	-1	-1	-1	-1	4		0	0						Untertest1.avi	0	880	547	72	111				0	Content		-72	-111	27203600	6408214700
27220	09:17:19.455	00:00:27.220	1634	-1024	-768	-1	-1	-1	-1	4	-1024	-768	-1	-1	-1	-1	4		0	0						Untertest1.avi	0	880	547	72	111				0	Content		-72	-111	27220266	6408231366
27237	09:17:19.472	00:00:27.236	1635	-1024	-768	-1	-1	-1	-1	4	-1024	-768	-1	-1	-1	-1	4		0	0						Untertest1.avi	0	880	547	72	111				0	Content		-72	-111	27236962	6408248062
27253	09:17:19.488	00:00:27.253	1636	-1024	-768	-1	-1	-1	-1	4	-1024	-768	-1	-1	-1	-1	4		0	0						Untertest1.avi	0	880	547	72	111				0	Content		-72	-111	27253460	6408264560
27271	09:17:19.506	00:00:27.270	1637	-1024	-768	-1	-1	-1	-1	4	-1024	-768	-1	-1	-1	-1	4		0	0						Untertest1.avi	0	880	547	72	111				0	Content		-72	-111	27270774	6408281874
27287	09:17:19.522	00:00:27.287	1638	-1024	-768	-1	-1	-1	-1	4	-1024	-768	-1	-1	-1	-1	4		0	0						Untertest1.avi	0	880	547	72	111				0	Content		-72	-111	27287441	6408298541
27305	09:17:19.540	00:00:27.304	1639	-1024	-768	-1	-1	-1	-1	4	-1024	-768	-1	-1	-1	-1	4		0	0						Untertest1.avi	0	880	547	72	111				0	Content		-72	-111	27304707	6408315807
27322	09:17:19.557	00:00:27.321	1640	-1024	-768	-1	-1	-1	-1	4	-1024	-768	-1	-1	-1	-1	4		0	0						Untertest1.avi	0	880	547	72	111				0	Content		-72	-111	27321956	6408333056
27337	09:17:19.572	00:00:27.336	1641	-1024	-768	-1	-1	-1	-1	4	-1024	-768	-1	-1	-1	-1	4		0	0						Untertest1.avi	0	880	547	72	111				0	Content		-72	-111	27336829	6408347929
27354	09:17:19.589	00:00:27.353	1642	-1024	-768	-1	-1	-1	-1	4	-1024	-768	-1	-1	-1	-1	4		0	0						Untertest1.avi	0	880	547	72	111				0	Content		-72	-111	27353562	6408364662
27370	09:17:19.605	00:00:27.370	1643	-1024	-768	-1	-1	-1	-1	4	-1024	-768	-1	-1	-1	-1	4		0	0						Untertest1.avi	0	880	547	72	111				0	Content		-72	-111	27370230	6408381330
27387	09:17:19.622	00:00:27.386	1644	-1024	-768	-1	-1	-1	-1	4	-1024	-768	-1	-1	-1	-1	4		0	0						Untertest1.avi	0	880	547	72	111				0	Content		-72	-111	27386865	6408397965
27404	09:17:19.639	00:00:27.403	1645	-1024	-768	-1	-1	-1	-1	4	-1024	-768	-1	-1	-1	-1	4		0	0						Untertest1.avi	0	880	547	72	111				0	Content		-72	-111	27403532	6408414632
27420	09:17:19.655	00:00:27.420	1646	-1024	-768	-1	-1	-1	-1	4	-1024	-768	-1	-1	-1	-1	4		0	0						Untertest1.avi	0	880	547	72	111				0	Content		-72	-111	27420200	6408431300
27437	09:17:19.672	00:00:27.436	1647	-1024	-768	-1	-1	-1	-1	4	-1024	-768	-1	-1	-1	-1	4		0	0						Untertest1.avi	0	880	547	72	111				0	Content		-72	-111	27436758	6408447858
27453	09:17:19.688	00:00:27.453	1648	-1024	-768	-1	-1	-1	-1	4	-1024	-768	-1	-1	-1	-1	4		0	0						Untertest1.avi	0	880	547	72	111				0	Content		-72	-111	27453451	6408464551
27470	09:17:19.705	00:00:27.470	1649	-1024	-768	-1	-1	-1	-1	4	-1024	-768	-1	-1	-1	-1	4		0	0						Untertest1.avi	0	880	547	72	111				0	Content		-72	-111	27470326	6408481426
27487	09:17:19.722	00:00:27.486	1650	-1024	-768	-1	-1	-1	-1	4	-1024	-768	-1	-1	-1	-1	4		0	0						Untertest1.avi	0	880	547	72	111				0	Content		-72	-111	27486994	6408498094
27504	09:17:19.739	00:00:27.504	1651	-1024	-768	-1	-1	-1	-1	4	-1024	-768	-1	-1	-1	-1	4		0	0						Untertest1.avi	0	880	547	72	111				0	Content		-72	-111	27504096	6408515196
27521	09:17:19.756	00:00:27.520	1652	-1024	-768	-1	-1	-1	-1	4	-1024	-768	-1	-1	-1	-1	4		0	0						Untertest1.avi	0	880	547	72	111				0	Content		-72	-111	27520764	6408531864
27538	09:17:19.773	00:00:27.537	1653	-1024	-768	-1	-1	-1	-1	4	-1024	-768	-1	-1	-1	-1	4		0	0						Untertest1.avi	0	880	547	72	111				0	Content		-72	-111	27537943	6408549043
27555	09:17:19.790	00:00:27.555	1654	-1024	-768	-1	-1	-1	-1	4	-1024	-768	-1	-1	-1	-1	4		0	0						Untertest1.avi	0	880	547	72	111				0	Content		-72	-111	27555190	6408566290
27570	09:17:19.805	00:00:27.569	1655	-1024	-768	-1	-1	-1	-1	4	-1024	-768	-1	-1	-1	-1	4		0	0						Untertest1.avi	0	880	547	72	111				0	Content		-72	-111	27569939	6408581039
27587	09:17:19.822	00:00:27.586	1656	-1024	-768	-1	-1	-1	-1	4	-1024	-768	-1	-1	-1	-1	4		0	0						Untertest1.avi	0	880	547	72	111				0	Content		-72	-111	27586687	6408597787
27603	09:17:19.838	00:00:27.603	1657	-1024	-768	-1	-1	-1	-1	4	-1024	-768	-1	-1	-1	-1	4		0	0						Untertest1.avi	0	880	547	72	111				0	Content		-72	-111	27603341	6408614441
27620	09:17:19.855	00:00:27.620	1658	-1024	-768	-1	-1	-1	-1	4	-1024	-768	-1	-1	-1	-1	4		0	0						Untertest1.avi	0	880	547	72	111				0	Content		-72	-111	27620009	6408631109
27637	09:17:19.872	00:00:27.636	1659	-1024	-768	-1	-1	-1	-1	4	-1024	-768	-1	-1	-1	-1	4		0	0						Untertest1.avi	0	880	547	72	111				0	Content		-72	-111	27636660	6408647760
27653	09:17:19.888	00:00:27.653	1660	-1024	-768	-1	-1	-1	-1	4	-1024	-768	-1	-1	-1	-1	4		0	0						Untertest1.avi	0	880	547	72	111				0	Content		-72	-111	27653328	6408664428
27670	09:17:19.905	00:00:27.669	1661	-1024	-768	-1	-1	-1	-1	4	-1024	-768	-1	-1	-1	-1	4		0	0						Untertest1.avi	0	880	547	72	111				0	Content		-72	-111	27669936	6408681036
27687	09:17:19.922	00:00:27.686	1662	-1024	-768	-1	-1	-1	-1	4	-1024	-768	-1	-1	-1	-1	4		0	0						Untertest1.avi	0	880	547	72	111				0	Content		-72	-111	27686558	6408697658
27703	09:17:19.938	00:00:27.703	1663	-1024	-768	-1	-1	-1	-1	4	-1024	-768	-1	-1	-1	-1	4		0	0						Untertest1.avi	0	880	547	72	111				0	Content		-72	-111	27703177	6408714277
27720	09:17:19.955	00:00:27.719	1664	-1024	-768	-1	-1	-1	-1	4	-1024	-768	-1	-1	-1	-1	4		0	0						Untertest1.avi	0	880	547	72	111				0	Content		-72	-111	27719925	6408731025
27737	09:17:19.972	00:00:27.736	1665	-1024	-768	-1	-1	-1	-1	4	-1024	-768	-1	-1	-1	-1	4		0	0						Untertest1.avi	0	880	547	72	111				0	Content		-72	-111	27736549	6408747649
27753	09:17:19.988	00:00:27.753	1666	-1024	-768	-1	-1	-1	-1	4	-1024	-768	-1	-1	-1	-1	4		0	0						Untertest1.avi	0	880	547	72	111				0	Content		-72	-111	27753216	6408764316
27770	09:17:20.005	00:00:27.769	1667	-1024	-768	-1	-1	-1	-1	4	-1024	-768	-1	-1	-1	-1	4		0	0						Untertest1.avi	0	880	547	72	111				0	Content		-72	-111	27769794	6408780894
27787	09:17:20.022	00:00:27.786	1668	-1024	-768	-1	-1	-1	-1	4	-1024	-768	-1	-1	-1	-1	4		0	0						Untertest1.avi	0	880	547	72	111				0	Content		-72	-111	27786544	6408797644
27803	09:17:20.038	00:00:27.803	1669	-1024	-768	-1	-1	-1	-1	4	-1024	-768	-1	-1	-1	-1	4		0	0						Untertest1.avi	0	880	547	72	111				0	Content		-72	-111	27803167	6408814267
27820	09:17:20.055	00:00:27.819	1670	-1024	-768	-1	-1	-1	-1	4	-1024	-768	-1	-1	-1	-1	4		0	0						Untertest1.avi	0	880	547	72	111				0	Content		-72	-111	27819791	6408830891
27836	09:17:20.071	00:00:27.836	1671	-1024	-768	-1	-1	-1	-1	4	-1024	-768	-1	-1	-1	-1	4		0	0						Untertest1.avi	0	880	547	72	111				0	Content		-72	-111	27836431	6408847531
27853	09:17:20.088	00:00:27.853	1672	-1024	-768	-1	-1	-1	-1	4	-1024	-768	-1	-1	-1	-1	4		0	0						Untertest1.avi	0	880	547	72	111				0	Content		-72	-111	27853177	6408864277
27870	09:17:20.105	00:00:27.869	1673	-1024	-768	-1	-1	-1	-1	4	-1024	-768	-1	-1	-1	-1	4		0	0						Untertest1.avi	0	880	547	72	111				0	Content		-72	-111	27869794	6408880894
27886	09:17:20.121	00:00:27.886	1674	-1024	-768	-1	-1	-1	-1	4	-1024	-768	-1	-1	-1	-1	4		0	0						Untertest1.avi	0	880	547	72	111				0	Content		-72	-111	27886462	6408897562
27903	09:17:20.138	00:00:27.903	1675	-1024	-768	-1	-1	-1	-1	4	-1024	-768	-1	-1	-1	-1	4		0	0						Untertest1.avi	0	880	547	72	111				0	Content		-72	-111	27903036	6408914136
27920	09:17:20.155	00:00:27.919	1676	-1024	-768	-1	-1	-1	-1	4	-1024	-768	-1	-1	-1	-1	4		0	0						Untertest1.avi	0	880	547	72	111				0	Content		-72	-111	27919795	6408930895
27936	09:17:20.171	00:00:27.936	1677	-1024	-768	-1	-1	-1	-1	4	-1024	-768	-1	-1	-1	-1	4		0	0						Untertest1.avi	0	880	547	72	111				0	Content		-72	-111	27936414	6408947514
27953	09:17:20.188	00:00:27.953	1678	-1024	-768	-1	-1	-1	-1	4	-1024	-768	-1	-1	-1	-1	4		0	0						Untertest1.avi	0	880	547	72	111				0	Content		-72	-111	27953082	6408964182
27970	09:17:20.205	00:00:27.969	1679	-1024	-768	-1	-1	-1	-1	4	-1024	-768	-1	-1	-1	-1	4		0	0						Untertest1.avi	0	880	547	72	111				0	Content		-72	-111	27969655	6408980755
27986	09:17:20.221	00:00:27.986	1680	-1024	-768	-1	-1	-1	-1	4	-1024	-768	-1	-1	-1	-1	4		0	0						Untertest1.avi	0	880	547	72	111				0	Content		-72	-111	27986406	6408997506
28003	09:17:20.238	00:00:28.003	1681	-1024	-768	-1	-1	-1	-1	4	-1024	-768	-1	-1	-1	-1	4		0	0						Untertest1.avi	0	880	547	72	111				0	Content		-72	-111	28003030	6409014130
28020	09:17:20.255	00:00:28.019	1682	-1024	-768	-1	-1	-1	-1	4	-1024	-768	-1	-1	-1	-1	4		0	0						Untertest1.avi	0	880	547	72	111				0	Content		-72	-111	28019698	6409030798
28036	09:17:20.271	00:00:28.036	1683	-1024	-768	-1	-1	-1	-1	4	-1024	-768	-1	-1	-1	-1	4		0	0						Untertest1.avi	0	880	547	72	111				0	Content		-72	-111	28036363	6409047463
28053	09:17:20.288	00:00:28.053	1684	-1024	-768	-1	-1	-1	-1	4	-1024	-768	-1	-1	-1	-1	4		0	0						Untertest1.avi	0	880	547	72	111				0	Content		-72	-111	28053031	6409064131
28070	09:17:20.305	00:00:28.069	1685	-1024	-768	-1	-1	-1	-1	4	-1024	-768	-1	-1	-1	-1	4		0	0						Untertest1.avi	0	880	547	72	111				0	Content		-72	-111	28069650	6409080750
28086	09:17:20.321	00:00:28.086	1686	-1024	-768	-1	-1	-1	-1	4	-1024	-768	-1	-1	-1	-1	4		0	0						Untertest1.avi	0	880	547	72	111				0	Content		-72	-111	28086273	6409097373
28103	09:17:20.338	00:00:28.102	1687	-1024	-768	-1	-1	-1	-1	4	-1024	-768	-1	-1	-1	-1	4		0	0						Untertest1.avi	0	880	547	72	111				0	Content		-72	-111	28102895	6409113995
28120	09:17:20.355	00:00:28.119	1688	-1024	-768	-1	-1	-1	-1	4	-1024	-768	-1	-1	-1	-1	4		0	0						Untertest1.avi	0	880	547	72	111				0	Content		-72	-111	28119644	6409130744
28136	09:17:20.371	00:00:28.136	1689	-1024	-768	-1	-1	-1	-1	4	-1024	-768	-1	-1	-1	-1	4		0	0						Untertest1.avi	0	880	547	72	111				0	Content		-72	-111	28136270	6409147370
28153	09:17:20.388	00:00:28.152	1690	-1024	-768	-1	-1	-1	-1	4	-1024	-768	-1	-1	-1	-1	4		0	0						Untertest1.avi	0	880	547	72	111				0	Content		-72	-111	28152894	6409163994
28170	09:17:20.405	00:00:28.169	1691	-1024	-768	-1	-1	-1	-1	4	-1024	-768	-1	-1	-1	-1	4		0	0						Untertest1.avi	0	880	547	72	111				0	Content		-72	-111	28169644	6409180744
28186	09:17:20.421	00:00:28.186	1692	-1024	-768	-1	-1	-1	-1	4	-1024	-768	-1	-1	-1	-1	4		0	0						Untertest1.avi	0	880	547	72	111				0	Content		-72	-111	28186270	6409197370
28203	09:17:20.438	00:00:28.202	1693	-1024	-768	-1	-1	-1	-1	4	-1024	-768	-1	-1	-1	-1	4		0	0						Untertest1.avi	0	880	547	72	111				0	Content		-72	-111	28202893	6409213993
28220	09:17:20.455	00:00:28.219	1694	-1024	-768	-1	-1	-1	-1	4	-1024	-768	-1	-1	-1	-1	4		0	0						Untertest1.avi	0	880	547	72	111				0	Content		-72	-111	28219516	6409230616
28236	09:17:20.471	00:00:28.236	1695	-1024	-768	-1	-1	-1	-1	4	-1024	-768	-1	-1	-1	-1	4		0	0						Untertest1.avi	0	880	547	72	111				0	Content		-72	-111	28236282	6409247382
28253	09:17:20.488	00:00:28.252	1696	-1024	-768	-1	-1	-1	-1	4	-1024	-768	-1	-1	-1	-1	4		0	0						Untertest1.avi	0	880	547	72	111				0	Content		-72	-111	28252897	6409263997
28270	09:17:20.505	00:00:28.269	1697	-1024	-768	-1	-1	-1	-1	4	-1024	-768	-1	-1	-1	-1	4		0	0						Untertest1.avi	0	880	547	72	111				0	Content		-72	-111	28269565	6409280665
28286	09:17:20.521	00:00:28.286	1698	-1024	-768	-1	-1	-1	-1	4	-1024	-768	-1	-1	-1	-1	4		0	0						Untertest1.avi	0	880	547	72	111				0	Content		-72	-111	28286137	6409297237
28303	09:17:20.538	00:00:28.302	1699	-1024	-768	-1	-1	-1	-1	4	-1024	-768	-1	-1	-1	-1	4		0	0						Untertest1.avi	0	880	547	72	111				0	Content		-72	-111	28302888	6409313988
28320	09:17:20.555	00:00:28.319	1700	-1024	-768	-1	-1	-1	-1	4	-1024	-768	-1	-1	-1	-1	4		0	0						Untertest1.avi	0	880	547	72	111				0	Content		-72	-111	28319514	6409330614
28336	09:17:20.571	00:00:28.336	1701	-1024	-768	-1	-1	-1	-1	4	-1024	-768	-1	-1	-1	-1	4		0	0						Untertest1.avi	0	880	547	72	111				0	Content		-72	-111	28336136	6409347236
28353	09:17:20.588	00:00:28.352	1702	-1024	-768	-1	-1	-1	-1	4	-1024	-768	-1	-1	-1	-1	4		0	0						Untertest1.avi	0	880	547	72	111				0	Content		-72	-111	28352770	6409363870
28370	09:17:20.605	00:00:28.369	1703	-1024	-768	-1	-1	-1	-1	4	-1024	-768	-1	-1	-1	-1	4		0	0						Untertest1.avi	0	880	547	72	111				0	Content		-72	-111	28369511	6409380611
28386	09:17:20.621	00:00:28.386	1704	-1024	-768	-1	-1	-1	-1	4	-1024	-768	-1	-1	-1	-1	4		0	0						Untertest1.avi	0	880	547	72	111				0	Content		-72	-111	28386133	6409397233
28403	09:17:20.638	00:00:28.402	1705	-1024	-768	-1	-1	-1	-1	4	-1024	-768	-1	-1	-1	-1	4		0	0						Untertest1.avi	0	880	547	72	111				0	Content		-72	-111	28402765	6409413865
28419	09:17:20.654	00:00:28.419	1706	-1024	-768	-1	-1	-1	-1	4	-1024	-768	-1	-1	-1	-1	4		0	0						Untertest1.avi	0	880	547	72	111				0	Content		-72	-111	28419394	6409430494
28436	09:17:20.671	00:00:28.436	1707	-1024	-768	-1	-1	-1	-1	4	-1024	-768	-1	-1	-1	-1	4		0	0						Untertest1.avi	0	880	547	72	111				0	Content		-72	-111	28436129	6409447229
28453	09:17:20.688	00:00:28.452	1708	-1024	-768	-1	-1	-1	-1	4	-1024	-768	-1	-1	-1	-1	4		0	0						Untertest1.avi	0	880	547	72	111				0	Content		-72	-111	28452757	6409463857
28469	09:17:20.704	00:00:28.469	1709	-1024	-768	-1	-1	-1	-1	4	-1024	-768	-1	-1	-1	-1	4		0	0						Untertest1.avi	0	880	547	72	111				0	Content		-72	-111	28469377	6409480477
28486	09:17:20.721	00:00:28.485	1710	-1024	-768	-1	-1	-1	-1	4	-1024	-768	-1	-1	-1	-1	4		0	0						Untertest1.avi	0	880	547	72	111				0	Content		-72	-111	28485997	6409497097
28503	09:17:20.738	00:00:28.502	1711	-1024	-768	-1	-1	-1	-1	4	-1024	-768	-1	-1	-1	-1	4		0	0						Untertest1.avi	0	880	547	72	111				0	Content		-72	-111	28502684	6409513784
28519	09:17:20.754	00:00:28.519	1712	-1024	-768	-1	-1	-1	-1	4	-1024	-768	-1	-1	-1	-1	4		0	0						Untertest1.avi	0	880	547	72	111				0	Content		-72	-111	28519352	6409530452
28536	09:17:20.771	00:00:28.536	1713	-1024	-768	-1	-1	-1	-1	4	-1024	-768	-1	-1	-1	-1	4		0	0						Untertest1.avi	0	880	547	72	111				0	Content		-72	-111	28536049	6409547149
28553	09:17:20.788	00:00:28.552	1714	-1024	-768	-1	-1	-1	-1	4	-1024	-768	-1	-1	-1	-1	4		0	0						Untertest1.avi	0	880	547	72	111				0	Content		-72	-111	28552717	6409563817
28569	09:17:20.804	00:00:28.569	1715	-1024	-768	-1	-1	-1	-1	4	-1024	-768	-1	-1	-1	-1	4		0	0						Untertest1.avi	0	880	547	72	111				0	Content		-72	-111	28569366	6409580466
28586	09:17:20.821	00:00:28.586	1716	-1024	-768	-1	-1	-1	-1	4	-1024	-768	-1	-1	-1	-1	4		0	0						Untertest1.avi	0	880	547	72	111				0	Content		-72	-111	28586044	6409597144
28603	09:17:20.838	00:00:28.602	1717	-1024	-768	-1	-1	-1	-1	4	-1024	-768	-1	-1	-1	-1	4		0	0						Untertest1.avi	0	880	547	72	111				0	Content		-72	-111	28602641	6409613741
28619	09:17:20.854	00:00:28.619	1718	-1024	-768	-1	-1	-1	-1	4	-1024	-768	-1	-1	-1	-1	4		0	0						Untertest1.avi	0	880	547	72	111				0	Content		-72	-111	28619309	6409630409
28636	09:17:20.871	00:00:28.636	1719	-1024	-768	-1	-1	-1	-1	4	-1024	-768	-1	-1	-1	-1	4		0	0						Untertest1.avi	0	880	547	72	111				0	Content		-72	-111	28636212	6409647312
28653	09:17:20.888	00:00:28.652	1720	-1024	-768	-1	-1	-1	-1	4	-1024	-768	-1	-1	-1	-1	4		0	0						Untertest1.avi	0	880	547	72	111				0	Content		-72	-111	28652880	6409663980
28670	09:17:20.905	00:00:28.669	1721	-1024	-768	-1	-1	-1	-1	4	-1024	-768	-1	-1	-1	-1	4		0	0						Untertest1.avi	0	880	547	72	111				0	Content		-72	-111	28669862	6409680962
28687	09:17:20.922	00:00:28.687	1722	-1024	-768	-1	-1	-1	-1	4	-1024	-768	-1	-1	-1	-1	4		0	0						Untertest1.avi	0	880	547	72	111				0	Content		-72	-111	28687111	6409698211
28704	09:17:20.939	00:00:28.704	1723	-1024	-768	-1	-1	-1	-1	4	-1024	-768	-1	-1	-1	-1	4		0	0						Untertest1.avi	0	880	547	72	111				0	Content		-72	-111	28704483	6409715583
28719	09:17:20.954	00:00:28.719	1724	-1024	-768	-1	-1	-1	-1	4	-1024	-768	-1	-1	-1	-1	4		0	0						Untertest1.avi	0	880	547	72	111				0	Content		-72	-111	28719233	6409730333
28736	09:17:20.971	00:00:28.735	1725	-1024	-768	-1	-1	-1	-1	4	-1024	-768	-1	-1	-1	-1	4		0	0						Untertest1.avi	0	880	547	72	111				0	Content		-72	-111	28735921	6409747021
28753	09:17:20.988	00:00:28.752	1726	-1024	-768	-1	-1	-1	-1	4	-1024	-768	-1	-1	-1	-1	4		0	0						Untertest1.avi	0	880	547	72	111				0	Content		-72	-111	28752589	6409763689
28769	09:17:21.004	00:00:28.769	1727	-1024	-768	-1	-1	-1	-1	4	-1024	-768	-1	-1	-1	-1	4		0	0						Untertest1.avi	0	880	547	72	111				0	Content		-72	-111	28769251	6409780351
28786	09:17:21.021	00:00:28.785	1728	-1024	-768	-1	-1	-1	-1	4	-1024	-768	-1	-1	-1	-1	4		0	0						Untertest1.avi	0	880	547	72	111				0	Content		-72	-111	28785919	6409797019
28803	09:17:21.038	00:00:28.802	1729	-1024	-768	-1	-1	-1	-1	4	-1024	-768	-1	-1	-1	-1	4		0	0						Untertest1.avi	0	880	547	72	111				0	Content		-72	-111	28802659	6409813759
28819	09:17:21.054	00:00:28.819	1730	-1024	-768	-1	-1	-1	-1	4	-1024	-768	-1	-1	-1	-1	4		0	0						Untertest1.avi	0	880	547	72	111				0	Content		-72	-111	28819104	6409830204
28836	09:17:21.071	00:00:28.836	1731	-1024	-768	-1	-1	-1	-1	4	-1024	-768	-1	-1	-1	-1	4		0	0						Untertest1.avi	0	880	547	72	111				0	Content		-72	-111	28836043	6409847143
28853	09:17:21.088	00:00:28.852	1732	-1024	-768	-1	-1	-1	-1	4	-1024	-768	-1	-1	-1	-1	4		0	0						Untertest1.avi	0	880	547	72	111				0	Content		-72	-111	28852711	6409863811
28870	09:17:21.105	00:00:28.869	1733	-1024	-768	-1	-1	-1	-1	4	-1024	-768	-1	-1	-1	-1	4		0	0						Untertest1.avi	0	880	547	72	111				0	Content		-72	-111	28869852	6409880952
28887	09:17:21.122	00:00:28.886	1734	-1024	-768	-1	-1	-1	-1	4	-1024	-768	-1	-1	-1	-1	4		0	0						Untertest1.avi	0	880	547	72	111				0	Content		-72	-111	28886520	6409897620
28904	09:17:21.139	00:00:28.903	1735	-1024	-768	-1	-1	-1	-1	4	-1024	-768	-1	-1	-1	-1	4		0	0						Untertest1.avi	0	880	547	72	111				0	Content		-72	-111	28903729	6409914829
28921	09:17:21.156	00:00:28.920	1736	-1024	-768	-1	-1	-1	-1	4	-1024	-768	-1	-1	-1	-1	4		0	0						Untertest1.avi	0	880	547	72	111				0	Content		-72	-111	28920976	6409932076
28936	09:17:21.171	00:00:28.935	1737	-1024	-768	-1	-1	-1	-1	4	-1024	-768	-1	-1	-1	-1	4		0	0						Untertest1.avi	0	880	547	72	111				0	Content		-72	-111	28935726	6409946826
28952	09:17:21.187	00:00:28.952	1738	-1024	-768	-1	-1	-1	-1	4	-1024	-768	-1	-1	-1	-1	4		0	0						Untertest1.avi	0	880	547	72	111				0	Content		-72	-111	28952472	6409963572
28969	09:17:21.204	00:00:28.969	1739	-1024	-768	-1	-1	-1	-1	4	-1024	-768	-1	-1	-1	-1	4		0	0						Untertest1.avi	0	880	547	72	111				0	Content		-72	-111	28969124	6409980224
28986	09:17:21.221	00:00:28.985	1740	-1024	-768	-1	-1	-1	-1	4	-1024	-768	-1	-1	-1	-1	4		0	0						Untertest1.avi	0	880	547	72	111				0	Content		-72	-111	28985792	6409996892
29002	09:17:21.237	00:00:29.002	1741	-1024	-768	-1	-1	-1	-1	4	-1024	-768	-1	-1	-1	-1	4		0	0						Untertest1.avi	0	880	547	72	111				0	Content		-72	-111	29002444	6410013544
29019	09:17:21.254	00:00:29.019	1742	-1024	-768	-1	-1	-1	-1	4	-1024	-768	-1	-1	-1	-1	4		0	0						Untertest1.avi	0	880	547	72	111				0	Content		-72	-111	29019112	6410030212
29036	09:17:21.271	00:00:29.035	1743	-1024	-768	-1	-1	-1	-1	4	-1024	-768	-1	-1	-1	-1	4		0	0						Untertest1.avi	0	880	547	72	111				0	Content		-72	-111	29035719	6410046819
29052	09:17:21.287	00:00:29.052	1744	-1024	-768	-1	-1	-1	-1	4	-1024	-768	-1	-1	-1	-1	4		0	0						Untertest1.avi	0	880	547	72	111				0	Content		-72	-111	29052340	6410063440
29070	09:17:21.305	00:00:29.069	1745	-1024	-768	-1	-1	-1	-1	4	-1024	-768	-1	-1	-1	-1	4		0	0						Untertest1.avi	0	880	547	72	111				0	Content		-72	-111	29069652	6410080752
29086	09:17:21.321	00:00:29.086	1746	-1024	-768	-1	-1	-1	-1	4	-1024	-768	-1	-1	-1	-1	4		0	0						Untertest1.avi	0	880	547	72	111				0	Content		-72	-111	29086320	6410097420
29104	09:17:21.339	00:00:29.103	1747	-1024	-768	-1	-1	-1	-1	4	-1024	-768	-1	-1	-1	-1	4		0	0						Untertest1.avi	0	880	547	72	111				0	Content		-72	-111	29103579	6410114679
29120	09:17:21.355	00:00:29.120	1748	-1024	-768	-1	-1	-1	-1	4	-1024	-768	-1	-1	-1	-1	4		0	0						Untertest1.avi	0	880	547	72	111				0	Content		-72	-111	29120247	6410131347
29138	09:17:21.373	00:00:29.137	1749	-1024	-768	-1	-1	-1	-1	4	-1024	-768	-1	-1	-1	-1	4		0	0						Untertest1.avi	0	880	547	72	111				0	Content		-72	-111	29137588	6410148688
29152	09:17:21.387	00:00:29.152	1750	-1024	-768	-1	-1	-1	-1	4	-1024	-768	-1	-1	-1	-1	4		0	0						Untertest1.avi	0	880	547	72	111				0	Content		-72	-111	29152336	6410163436
29169	09:17:21.404	00:00:29.168	1751	-1024	-768	-1	-1	-1	-1	4	-1024	-768	-1	-1	-1	-1	4		0	0						Untertest1.avi	0	880	547	72	111				0	Content		-72	-111	29168960	6410180060
29186	09:17:21.421	00:00:29.185	1752	-1024	-768	-1	-1	-1	-1	4	-1024	-768	-1	-1	-1	-1	4		0	0						Untertest1.avi	0	880	547	72	111				0	Content		-72	-111	29185628	6410196728
29202	09:17:21.437	00:00:29.202	1753	-1024	-768	-1	-1	-1	-1	4	-1024	-768	-1	-1	-1	-1	4		0	0						Untertest1.avi	0	880	547	72	111				0	Content		-72	-111	29202322	6410213422
29219	09:17:21.454	00:00:29.218	1754	-1024	-768	-1	-1	-1	-1	4	-1024	-768	-1	-1	-1	-1	4		0	0						Untertest1.avi	0	880	547	72	111				0	Content		-72	-111	29218990	6410230090
29236	09:17:21.471	00:00:29.235	1755	-1024	-768	-1	-1	-1	-1	4	-1024	-768	-1	-1	-1	-1	4		0	0						Untertest1.avi	0	880	547	72	111				0	Content		-72	-111	29235634	6410246734
29252	09:17:21.487	00:00:29.252	1756	-1024	-768	-1	-1	-1	-1	4	-1024	-768	-1	-1	-1	-1	4		0	0						Untertest1.avi	0	880	547	72	111				0	Content		-72	-111	29252205	6410263305
29269	09:17:21.504	00:00:29.269	1757	-1024	-768	-1	-1	-1	-1	4	-1024	-768	-1	-1	-1	-1	4		0	0						Untertest1.avi	0	880	547	72	111				0	Content		-72	-111	29269143	6410280243
29286	09:17:21.521	00:00:29.285	1758	-1024	-768	-1	-1	-1	-1	4	-1024	-768	-1	-1	-1	-1	4		0	0						Untertest1.avi	0	880	547	72	111				0	Content		-72	-111	29285810	6410296910
29303	09:17:21.538	00:00:29.302	1759	-1024	-768	-1	-1	-1	-1	4	-1024	-768	-1	-1	-1	-1	4		0	0						Untertest1.avi	0	880	547	72	111				0	Content		-72	-111	29302949	6410314049
29320	09:17:21.555	00:00:29.319	1760	-1024	-768	-1	-1	-1	-1	4	-1024	-768	-1	-1	-1	-1	4		0	0						Untertest1.avi	0	880	547	72	111				0	Content		-72	-111	29319617	6410330717
29337	09:17:21.572	00:00:29.336	1761	-1024	-768	-1	-1	-1	-1	4	-1024	-768	-1	-1	-1	-1	4		0	0						Untertest1.avi	0	880	547	72	111				0	Content		-72	-111	29336826	6410347926
29354	09:17:21.589	00:00:29.354	1762	-1024	-768	-1	-1	-1	-1	4	-1024	-768	-1	-1	-1	-1	4		0	0						Untertest1.avi	0	880	547	72	111				0	Content		-72	-111	29354076	6410365176
29369	09:17:21.604	00:00:29.368	1763	-1024	-768	-1	-1	-1	-1	4	-1024	-768	-1	-1	-1	-1	4		0	0						Untertest1.avi	0	880	547	72	111				0	Content		-72	-111	29368826	6410379926
29385	09:17:21.620	00:00:29.385	1764	-1024	-768	-1	-1	-1	-1	4	-1024	-768	-1	-1	-1	-1	4		0	0						Untertest1.avi	0	880	547	72	111				0	Content		-72	-111	29385451	6410396551
29402	09:17:21.637	00:00:29.402	1765	-1024	-768	-1	-1	-1	-1	4	-1024	-768	-1	-1	-1	-1	4		0	0						Untertest1.avi	0	880	547	72	111				0	Content		-72	-111	29402165	6410413265
29419	09:17:21.654	00:00:29.418	1766	-1024	-768	-1	-1	-1	-1	4	-1024	-768	-1	-1	-1	-1	4		0	0						Untertest1.avi	0	880	547	72	111				0	Content		-72	-111	29418833	6410429933
29436	09:17:21.671	00:00:29.435	1767	-1024	-768	-1	-1	-1	-1	4	-1024	-768	-1	-1	-1	-1	4		0	0						Untertest1.avi	0	880	547	72	111				0	Content		-72	-111	29435523	6410446623
29452	09:17:21.687	00:00:29.452	1768	-1024	-768	-1	-1	-1	-1	4	-1024	-768	-1	-1	-1	-1	4		0	0						Untertest1.avi	0	880	547	72	111				0	Content		-72	-111	29452191	6410463291
29469	09:17:21.704	00:00:29.468	1769	-1024	-768	-1	-1	-1	-1	4	-1024	-768	-1	-1	-1	-1	4		0	0						Untertest1.avi	0	880	547	72	111				0	Content		-72	-111	29468702	6410479802
29485	09:17:21.720	00:00:29.485	1770	-1024	-768	-1	-1	-1	-1	4	-1024	-768	-1	-1	-1	-1	4		0	0						Untertest1.avi	0	880	547	72	111				0	Content		-72	-111	29485447	6410496547
29502	09:17:21.737	00:00:29.502	1771	-1024	-768	-1	-1	-1	-1	4	-1024	-768	-1	-1	-1	-1	4		0	0						Untertest1.avi	0	880	547	72	111				0	Content		-72	-111	29502067	6410513167
29519	09:17:21.754	00:00:29.518	1772	-1024	-768	-1	-1	-1	-1	4	-1024	-768	-1	-1	-1	-1	4		0	0						Untertest1.avi	0	880	547	72	111				0	Content		-72	-111	29518691	6410529791
29535	09:17:21.770	00:00:29.535	1773	-1024	-768	-1	-1	-1	-1	4	-1024	-768	-1	-1	-1	-1	4		0	0						Untertest1.avi	0	880	547	72	111				0	Content		-72	-111	29535314	6410546414
29552	09:17:21.787	00:00:29.552	1774	-1024	-768	-1	-1	-1	-1	4	-1024	-768	-1	-1	-1	-1	4		0	0						Untertest1.avi	0	880	547	72	111				0	Content		-72	-111	29552062	6410563162
29569	09:17:21.804	00:00:29.568	1775	-1024	-768	-1	-1	-1	-1	4	-1024	-768	-1	-1	-1	-1	4		0	0						Untertest1.avi	0	880	547	72	111				0	Content		-72	-111	29568686	6410579786
29585	09:17:21.820	00:00:29.585	1776	-1024	-768	-1	-1	-1	-1	4	-1024	-768	-1	-1	-1	-1	4		0	0						Untertest1.avi	0	880	547	72	111				0	Content		-72	-111	29585372	6410596472
29602	09:17:21.837	00:00:29.602	1777	-1024	-768	-1	-1	-1	-1	4	-1024	-768	-1	-1	-1	-1	4		0	0						Untertest1.avi	0	880	547	72	111				0	Content		-72	-111	29602040	6410613140
29619	09:17:21.854	00:00:29.618	1778	-1024	-768	-1	-1	-1	-1	4	-1024	-768	-1	-1	-1	-1	4		0	0						Untertest1.avi	0	880	547	72	111				0	Content		-72	-111	29618681	6410629781
29635	09:17:21.870	00:00:29.635	1779	-1024	-768	-1	-1	-1	-1	4	-1024	-768	-1	-1	-1	-1	4		0	0						Untertest1.avi	0	880	547	72	111				0	Content		-72	-111	29635305	6410646405
29652	09:17:21.887	00:00:29.651	1780	-1024	-768	-1	-1	-1	-1	4	-1024	-768	-1	-1	-1	-1	4		0	0						Untertest1.avi	0	880	547	72	111				0	Content		-72	-111	29651973	6410663073
29669	09:17:21.904	00:00:29.668	1781	-1024	-768	-1	-1	-1	-1	4	-1024	-768	-1	-1	-1	-1	4		0	0						Untertest1.avi	0	880	547	72	111				0	Content		-72	-111	29668638	6410679738
29685	09:17:21.920	00:00:29.685	1782	-1024	-768	-1	-1	-1	-1	4	-1024	-768	-1	-1	-1	-1	4		0	0						Untertest1.avi	0	880	547	72	111				0	Content		-72	-111	29685306	6410696406
29702	09:17:21.937	00:00:29.701	1783	-1024	-768	-1	-1	-1	-1	4	-1024	-768	-1	-1	-1	-1	4		0	0						Untertest1.avi	0	880	547	72	111				0	Content		-72	-111	29701929	6410713029
29719	09:17:21.954	00:00:29.718	1784	-1024	-768	-1	-1	-1	-1	4	-1024	-768	-1	-1	-1	-1	4		0	0						Untertest1.avi	0	880	547	72	111				0	Content		-72	-111	29718597	6410729697
29735	09:17:21.970	00:00:29.735	1785	-1024	-768	-1	-1	-1	-1	4	-1024	-768	-1	-1	-1	-1	4		0	0						Untertest1.avi	0	880	547	72	111				0	Content		-72	-111	29735299	6410746399
29752	09:17:21.987	00:00:29.751	1786	-1024	-768	-1	-1	-1	-1	4	-1024	-768	-1	-1	-1	-1	4		0	0						Untertest1.avi	0	880	547	72	111				0	Content		-72	-111	29751923	6410763023
29769	09:17:22.004	00:00:29.768	1787	-1024	-768	-1	-1	-1	-1	4	-1024	-768	-1	-1	-1	-1	4		0	0						Untertest1.avi	0	880	547	72	111				0	Content		-72	-111	29768548	6410779648
29785	09:17:22.020	00:00:29.785	1788	-1024	-768	-1	-1	-1	-1	4	-1024	-768	-1	-1	-1	-1	4		0	0						Untertest1.avi	0	880	547	72	111				0	Content		-72	-111	29785216	6410796316
29802	09:17:22.037	00:00:29.801	1789	-1024	-768	-1	-1	-1	-1	4	-1024	-768	-1	-1	-1	-1	4		0	0						Untertest1.avi	0	880	547	72	111				0	Content		-72	-111	29801921	6410813021
29819	09:17:22.054	00:00:29.818	1790	-1024	-768	-1	-1	-1	-1	4	-1024	-768	-1	-1	-1	-1	4		0	0						Untertest1.avi	0	880	547	72	111				0	Content		-72	-111	29818545	6410829645
29835	09:17:22.070	00:00:29.835	1791	-1024	-768	-1	-1	-1	-1	4	-1024	-768	-1	-1	-1	-1	4		0	0						Untertest1.avi	0	880	547	72	111				0	Content		-72	-111	29835213	6410846313
29852	09:17:22.087	00:00:29.851	1792	-1024	-768	-1	-1	-1	-1	4	-1024	-768	-1	-1	-1	-1	4		0	0						Untertest1.avi	0	880	547	72	111				0	Content		-72	-111	29851878	6410862978
29869	09:17:22.104	00:00:29.868	1793	-1024	-768	-1	-1	-1	-1	4	-1024	-768	-1	-1	-1	-1	4		0	0						Untertest1.avi	0	880	547	72	111				0	Content		-72	-111	29868545	6410879645
29885	09:17:22.120	00:00:29.885	1794	-1024	-768	-1	-1	-1	-1	4	-1024	-768	-1	-1	-1	-1	4		0	0						Untertest1.avi	0	880	547	72	111				0	Content		-72	-111	29885165	6410896265
29902	09:17:22.137	00:00:29.901	1795	-1024	-768	-1	-1	-1	-1	4	-1024	-768	-1	-1	-1	-1	4		0	0						Untertest1.avi	0	880	547	72	111				0	Content		-72	-111	29901803	6410912903
29918	09:17:22.153	00:00:29.918	1796	-1024	-768	-1	-1	-1	-1	4	-1024	-768	-1	-1	-1	-1	4		0	0						Untertest1.avi	0	880	547	72	111				0	Content		-72	-111	29918492	6410929592
29935	09:17:22.170	00:00:29.935	1797	-1024	-768	-1	-1	-1	-1	4	-1024	-768	-1	-1	-1	-1	4		0	0						Untertest1.avi	0	880	547	72	111				0	Content		-72	-111	29935160	6410946260
29952	09:17:22.187	00:00:29.951	1798	-1024	-768	-1	-1	-1	-1	4	-1024	-768	-1	-1	-1	-1	4		0	0						Untertest1.avi	0	880	547	72	111				0	Content		-72	-111	29951789	6410962889
29968	09:17:22.203	00:00:29.968	1799	-1024	-768	-1	-1	-1	-1	4	-1024	-768	-1	-1	-1	-1	4		0	0						Untertest1.avi	0	880	547	72	111				0	Content		-72	-111	29968445	6410979545
29985	09:17:22.220	00:00:29.985	1800	-1024	-768	-1	-1	-1	-1	4	-1024	-768	-1	-1	-1	-1	4		0	0						Untertest1.avi	0	880	547	72	111				0	Content		-72	-111	29985112	6410996212
30002	09:17:22.237	00:00:30.001	1801	-1024	-768	-1	-1	-1	-1	4	-1024	-768	-1	-1	-1	-1	4		0	0						Untertest1.avi	0	880	547	72	111				0	Content		-72	-111	30001735	6411012835
30018	09:17:22.253	00:00:30.018	1802	-1024	-768	-1	-1	-1	-1	4	-1024	-768	-1	-1	-1	-1	4		0	0						Untertest1.avi	0	880	547	72	111				0	Content		-72	-111	30018492	6411029592
30035	09:17:22.270	00:00:30.035	1803	-1024	-768	-1	-1	-1	-1	4	-1024	-768	-1	-1	-1	-1	4		0	0						Untertest1.avi	0	880	547	72	111				0	Content		-72	-111	30035108	6411046208
30052	09:17:22.287	00:00:30.051	1804	-1024	-768	-1	-1	-1	-1	4	-1024	-768	-1	-1	-1	-1	4		0	0						Untertest1.avi	0	880	547	72	111				0	Content		-72	-111	30051732	6411062832
30068	09:17:22.303	00:00:30.068	1805	-1024	-768	-1	-1	-1	-1	4	-1024	-768	-1	-1	-1	-1	4		0	0						Untertest1.avi	0	880	547	72	111				0	Content		-72	-111	30068356	6411079456
30085	09:17:22.320	00:00:30.085	1806	-1024	-768	-1	-1	-1	-1	4	-1024	-768	-1	-1	-1	-1	4		0	0						Untertest1.avi	0	880	547	72	111				0	Content		-72	-111	30085105	6411096205
30102	09:17:22.337	00:00:30.101	1807	-1024	-768	-1	-1	-1	-1	4	-1024	-768	-1	-1	-1	-1	4		0	0						Untertest1.avi	0	880	547	72	111				0	Content		-72	-111	30101726	6411112826
30118	09:17:22.353	00:00:30.118	1808	-1024	-768	-1	-1	-1	-1	4	-1024	-768	-1	-1	-1	-1	4		0	0						Untertest1.avi	0	880	547	72	111				0	Content		-72	-111	30118350	6411129450
30135	09:17:22.370	00:00:30.134	1809	-1024	-768	-1	-1	-1	-1	4	-1024	-768	-1	-1	-1	-1	4		0	0						Untertest1.avi	0	880	547	72	111				0	Content		-72	-111	30134975	6411146075
30152	09:17:22.387	00:00:30.151	1810	-1024	-768	-1	-1	-1	-1	4	-1024	-768	-1	-1	-1	-1	4		0	0						Untertest1.avi	0	880	547	72	111				0	Content		-72	-111	30151724	6411162824
30168	09:17:22.403	00:00:30.168	1811	-1024	-768	-1	-1	-1	-1	4	-1024	-768	-1	-1	-1	-1	4		0	0						Untertest1.avi	0	880	547	72	111				0	Content		-72	-111	30168351	6411179451
30185	09:17:22.420	00:00:30.184	1812	-1024	-768	-1	-1	-1	-1	4	-1024	-768	-1	-1	-1	-1	4		0	0						Untertest1.avi	0	880	547	72	111				0	Content		-72	-111	30184969	6411196069
30202	09:17:22.437	00:00:30.201	1813	-1024	-768	-1	-1	-1	-1	4	-1024	-768	-1	-1	-1	-1	4		0	0						Untertest1.avi	0	880	547	72	111				0	Content		-72	-111	30201596	6411212696
30218	09:17:22.453	00:00:30.218	1814	-312,7509	664,066	0,5645978	0,5159335	447,6937	3,652652	3	-305,1885	681,83	0,5646509	0,515931	447,6937	3,661943	1	31	-305	682						Untertest1.avi	0	880	547	72	111	-377	572	133	0	Content		-377	571	30218345	6411229445
30235	09:17:22.470	00:00:30.234	1815	-301,8307	672,4117	0,5644498	0,515986	447,6243	3,621395	3	-292,5987	690,8027	0,5645029	0,5159834	447,6243	3,629194	1	31	-293	691						Untertest1.avi	0	880	547	72	111	-377	572	133	0	Content		-365	580	30234969	6411246069
30252	09:17:22.487	00:00:30.251	1816	-1024	-768	-1	-1	-1	-1	4	-1024	-768	-1	-1	-1	-1	4	31	0	0						Untertest1.avi	0	880	547	72	111	-377	572	133	0	Content		-72	-111	30251593	6411262693
30268	09:17:22.503	00:00:30.268	1817	-1024	-768	-1	-1	-1	-1	4	-1024	-768	-1	-1	-1	-1	4	31	0	0						Untertest1.avi	0	880	547	72	111	-377	572	133	0	Content		-72	-111	30268218	6411279318
30285	09:17:22.520	00:00:30.284	1818	-1024	-768	-1	-1	-1	-1	4	-1024	-768	-1	-1	-1	-1	4	31	0	0						Untertest1.avi	0	880	547	72	111	-377	572	133	0	Content		-72	-111	30284962	6411296062
30302	09:17:22.537	00:00:30.301	1819	-1024	-768	-1	-1	-1	-1	4	-1024	-768	-1	-1	-1	-1	4	31	0	0						Untertest1.avi	0	880	547	72	111	-377	572	133	0	Content		-72	-111	30301584	6411312684
30318	09:17:22.553	00:00:30.318	1820	-312,9852	665,4339	0,563841	0,5159788	447,6243	3,62081	3	-315,1554	682,7949	0,5639104	0,5159761	447,6243	3,638832	1	31	-315	683						Untertest1.avi	0	880	547	72	111	-377	572	133	0	Content		-387	572	30318211	6411329311
30335	09:17:22.570	00:00:30.334	1821	-312,5674	660,2203	0,5638974	0,5160465	447,6243	3,643263	3	-315,5394	677,1027	0,5639667	0,5160439	447,6243	3,662378	1	31	-316	677						Untertest1.avi	0	880	547	72	111	-377	572	133	0	Content		-388	566	30334837	6411345937
30352	09:17:22.587	00:00:30.351	1822	-1024	-768	-1	-1	-1	-1	4	-1024	-768	-1	-1	-1	-1	4		0	0						Untertest1.avi	0	880	547	72	111				0	Content		-72	-111	30351587	6411362687
30368	09:17:22.603	00:00:30.368	1823	-1024	-768	-1	-1	-1	-1	4	-1024	-768	-1	-1	-1	-1	4		0	0						Untertest1.avi	0	880	547	72	111				0	Content		-72	-111	30368214	6411379314
30385	09:17:22.620	00:00:30.384	1824	-1024	-768	-1	-1	-1	-1	4	-1024	-768	-1	-1	-1	-1	4		0	0						Untertest1.avi	0	880	547	72	111				0	Content		-72	-111	30384836	6411395936
30401	09:17:22.636	00:00:30.401	1825	-1024	-768	-1	-1	-1	-1	4	-1024	-768	-1	-1	-1	-1	4		0	0						Untertest1.avi	0	880	547	72	111				0	Content		-72	-111	30401460	6411412560
30418	09:17:22.653	00:00:30.418	1826	-1024	-768	-1	-1	-1	-1	4	-1024	-768	-1	-1	-1	-1	4		0	0						Untertest1.avi	0	880	547	72	111				0	Content		-72	-111	30418211	6411429311
30435	09:17:22.670	00:00:30.434	1827	-1024	-768	-1	-1	-1	-1	4	-1024	-768	-1	-1	-1	-1	4		0	0						Untertest1.avi	0	880	547	72	111				0	Content		-72	-111	30434835	6411445935
30451	09:17:22.686	00:00:30.451	1828	-1024	-768	-1	-1	-1	-1	4	-1024	-768	-1	-1	-1	-1	4		0	0						Untertest1.avi	0	880	547	72	111				0	Content		-72	-111	30451460	6411462560
30468	09:17:22.703	00:00:30.468	1829	-1024	-768	-1	-1	-1	-1	4	-1024	-768	-1	-1	-1	-1	4		0	0						Untertest1.avi	0	880	547	72	111				0	Content		-72	-111	30468210	6411479310
30485	09:17:22.720	00:00:30.484	1830	-1024	-768	-1	-1	-1	-1	4	-1024	-768	-1	-1	-1	-1	4		0	0						Untertest1.avi	0	880	547	72	111				0	Content		-72	-111	30484833	6411495933
30501	09:17:22.736	00:00:30.501	1831	-1024	-768	-1	-1	-1	-1	4	-1024	-768	-1	-1	-1	-1	4		0	0						Untertest1.avi	0	880	547	72	111				0	Content		-72	-111	30501450	6411512550
30518	09:17:22.753	00:00:30.518	1832	-1024	-768	-1	-1	-1	-1	4	-1024	-768	-1	-1	-1	-1	4		0	0						Untertest1.avi	0	880	547	72	111				0	Content		-72	-111	30518081	6411529181
30535	09:17:22.770	00:00:30.534	1833	-1024	-768	-1	-1	-1	-1	4	-1024	-768	-1	-1	-1	-1	4		0	0						Untertest1.avi	0	880	547	72	111				0	Content		-72	-111	30534830	6411545930
30551	09:17:22.786	00:00:30.551	1834	-1024	-768	-1	-1	-1	-1	4	-1024	-768	-1	-1	-1	-1	4		0	0						Untertest1.avi	0	880	547	72	111				0	Content		-72	-111	30551455	6411562555
30568	09:17:22.803	00:00:30.568	1835	-1024	-768	-1	-1	-1	-1	4	-1024	-768	-1	-1	-1	-1	4		0	0						Untertest1.avi	0	880	547	72	111				0	Content		-72	-111	30568078	6411579178
30585	09:17:22.820	00:00:30.584	1836	-1024	-768	-1	-1	-1	-1	4	-1024	-768	-1	-1	-1	-1	4		0	0						Untertest1.avi	0	880	547	72	111				0	Content		-72	-111	30584695	6411595795
30601	09:17:22.836	00:00:30.601	1837	-1024	-768	-1	-1	-1	-1	4	-1024	-768	-1	-1	-1	-1	4		0	0						Untertest1.avi	0	880	547	72	111				0	Content		-72	-111	30601443	6411612543
30618	09:17:22.853	00:00:30.618	1838	-1024	-768	-1	-1	-1	-1	4	-1024	-768	-1	-1	-1	-1	4		0	0						Untertest1.avi	0	880	547	72	111				0	Content		-72	-111	30618068	6411629168
30635	09:17:22.870	00:00:30.634	1839	-1024	-768	-1	-1	-1	-1	4	-1024	-768	-1	-1	-1	-1	4		0	0						Untertest1.avi	0	880	547	72	111				0	Content		-72	-111	30634697	6411645797
30651	09:17:22.886	00:00:30.651	1840	-1024	-768	-1	-1	-1	-1	4	-1024	-768	-1	-1	-1	-1	4		0	0						Untertest1.avi	0	880	547	72	111				0	Content		-72	-111	30651320	6411662420
30668	09:17:22.903	00:00:30.668	1841	-1024	-768	-1	-1	-1	-1	4	-1024	-768	-1	-1	-1	-1	4		0	0						Untertest1.avi	0	880	547	72	111				0	Content		-72	-111	30668069	6411679169
30685	09:17:22.920	00:00:30.684	1842	-1024	-768	-1	-1	-1	-1	4	-1024	-768	-1	-1	-1	-1	4		0	0						Untertest1.avi	0	880	547	72	111				0	Content		-72	-111	30684693	6411695793
30701	09:17:22.936	00:00:30.701	1843	-1024	-768	-1	-1	-1	-1	4	-1024	-768	-1	-1	-1	-1	4		0	0						Untertest1.avi	0	880	547	72	111				0	Content		-72	-111	30701308	6411712408
30718	09:17:22.953	00:00:30.717	1844	-1024	-768	-1	-1	-1	-1	4	-1024	-768	-1	-1	-1	-1	4		0	0						Untertest1.avi	0	880	547	72	111				0	Content		-72	-111	30717937	6411729037
30735	09:17:22.970	00:00:30.734	1845	-298,5789	741,7247	0,5698194	0,5104511	444,1762	3,643749	3	-289,6362	764,3764	0,5698732	0,5104486	444,1762	3,650894	1	32	-290	764						Untertest1.avi	0	880	547	72	111	-362	647	116	0	Content		-362	653	30734688	6411745788
30751	09:17:22.986	00:00:30.751	1846	-1024	-768	-1	-1	-1	-1	4	-1024	-768	-1	-1	-1	-1	4	32	0	0						Untertest1.avi	0	880	547	72	111	-362	647	116	0	Content		-72	-111	30751313	6411762413
30768	09:17:23.003	00:00:30.767	1847	-1024	-768	-1	-1	-1	-1	4	-1024	-768	-1	-1	-1	-1	4	32	0	0						Untertest1.avi	0	880	547	72	111	-362	647	116	0	Content		-72	-111	30767937	6411779037
30785	09:17:23.020	00:00:30.784	1848	-1024	-768	-1	-1	-1	-1	4	-1024	-768	-1	-1	-1	-1	4	32	0	0						Untertest1.avi	0	880	547	72	111	-362	647	116	0	Content		-72	-111	30784559	6411795659
30801	09:17:23.036	00:00:30.801	1849	-1024	-768	-1	-1	-1	-1	4	-1024	-768	-1	-1	-1	-1	4	32	0	0						Untertest1.avi	0	880	547	72	111	-362	647	116	0	Content		-72	-111	30801304	6411812404
30818	09:17:23.053	00:00:30.817	1850	-287,5453	725,3354	0,5685734	0,5107146	444,1762	3,666689	3	-285,9446	746,6799	0,5686436	0,5107119	444,1762	3,678963	1	32	-286	747						Untertest1.avi	0	880	547	72	111	-362	647	116	0	Content		-358	636	30817932	6411829032
30835	09:17:23.070	00:00:30.834	1851	-294,9716	731,6625	0,5682815	0,5106391	444,1762	3,72156	3	-297,813	753,3074	0,5683516	0,5106364	444,1762	3,739352	1	32	-298	753						Untertest1.avi	0	880	547	72	111	-362	647	116	0	Content		-370	642	30834556	6411845656
30851	09:17:23.086	00:00:30.851	1852	-1024	-768	-1	-1	-1	-1	4	-1024	-768	-1	-1	-1	-1	4		0	0						Untertest1.avi	0	880	547	72	111				0	Content		-72	-111	30851181	6411862281
30868	09:17:23.103	00:00:30.867	1853	-1024	-768	-1	-1	-1	-1	4	-1024	-768	-1	-1	-1	-1	4		0	0						Untertest1.avi	0	880	547	72	111				0	Content		-72	-111	30867930	6411879030
30885	09:17:23.120	00:00:30.884	1854	-1024	-768	-1	-1	-1	-1	4	-1024	-768	-1	-1	-1	-1	4		0	0						Untertest1.avi	0	880	547	72	111				0	Content		-72	-111	30884556	6411895656
30901	09:17:23.136	00:00:30.901	1855	-1024	-768	-1	-1	-1	-1	4	-1024	-768	-1	-1	-1	-1	4		0	0						Untertest1.avi	0	880	547	72	111				0	Content		-72	-111	30901179	6411912279
30918	09:17:23.153	00:00:30.917	1856	-1024	-768	-1	-1	-1	-1	4	-1024	-768	-1	-1	-1	-1	4		0	0						Untertest1.avi	0	880	547	72	111				0	Content		-72	-111	30917806	6411928906
30935	09:17:23.170	00:00:30.934	1857	-1024	-768	-1	-1	-1	-1	4	-1024	-768	-1	-1	-1	-1	4		0	0						Untertest1.avi	0	880	547	72	111				0	Content		-72	-111	30934554	6411945654
30951	09:17:23.186	00:00:30.951	1858	-1024	-768	-1	-1	-1	-1	4	-1024	-768	-1	-1	-1	-1	4		0	0						Untertest1.avi	0	880	547	72	111				0	Content		-72	-111	30951183	6411962283
30968	09:17:23.203	00:00:30.967	1859	-1024	-768	-1	-1	-1	-1	4	-1024	-768	-1	-1	-1	-1	4		0	0						Untertest1.avi	0	880	547	72	111				0	Content		-72	-111	30967805	6411978905
30984	09:17:23.219	00:00:30.984	1860	-1024	-768	-1	-1	-1	-1	4	-1024	-768	-1	-1	-1	-1	4		0	0						Untertest1.avi	0	880	547	72	111				0	Content		-72	-111	30984429	6411995529
31001	09:17:23.236	00:00:31.001	1861	-1024	-768	-1	-1	-1	-1	4	-1024	-768	-1	-1	-1	-1	4		0	0						Untertest1.avi	0	880	547	72	111				0	Content		-72	-111	31001180	6412012280
31018	09:17:23.253	00:00:31.017	1862	-1024	-768	-1	-1	-1	-1	4	-1024	-768	-1	-1	-1	-1	4		0	0						Untertest1.avi	0	880	547	72	111				0	Content		-72	-111	31017802	6412028902
31034	09:17:23.269	00:00:31.034	1863	-1024	-768	-1	-1	-1	-1	4	-1024	-768	-1	-1	-1	-1	4		0	0						Untertest1.avi	0	880	547	72	111				0	Content		-72	-111	31034428	6412045528
31051	09:17:23.286	00:00:31.051	1864	-1024	-768	-1	-1	-1	-1	4	-1024	-768	-1	-1	-1	-1	4		0	0						Untertest1.avi	0	880	547	72	111				0	Content		-72	-111	31051052	6412062152
31068	09:17:23.303	00:00:31.067	1865	-1024	-768	-1	-1	-1	-1	4	-1024	-768	-1	-1	-1	-1	4		0	0						Untertest1.avi	0	880	547	72	111				0	Content		-72	-111	31067802	6412078902
31084	09:17:23.319	00:00:31.084	1866	-1024	-768	-1	-1	-1	-1	4	-1024	-768	-1	-1	-1	-1	4		0	0						Untertest1.avi	0	880	547	72	111				0	Content		-72	-111	31084428	6412095528
31101	09:17:23.336	00:00:31.101	1867	-1024	-768	-1	-1	-1	-1	4	-1024	-768	-1	-1	-1	-1	4		0	0						Untertest1.avi	0	880	547	72	111				0	Content		-72	-111	31101051	6412112151
31118	09:17:23.353	00:00:31.117	1868	-1024	-768	-1	-1	-1	-1	4	-1024	-768	-1	-1	-1	-1	4		0	0						Untertest1.avi	0	880	547	72	111				0	Content		-72	-111	31117674	6412128774
31134	09:17:23.369	00:00:31.134	1869	-1024	-768	-1	-1	-1	-1	4	-1024	-768	-1	-1	-1	-1	4		0	0						Untertest1.avi	0	880	547	72	111				0	Content		-72	-111	31134423	6412145523
31151	09:17:23.386	00:00:31.151	1870	-1024	-768	-1	-1	-1	-1	4	-1024	-768	-1	-1	-1	-1	4		0	0						Untertest1.avi	0	880	547	72	111				0	Content		-72	-111	31151049	6412162149
31168	09:17:23.403	00:00:31.167	1871	-1024	-768	-1	-1	-1	-1	4	-1024	-768	-1	-1	-1	-1	4		0	0						Untertest1.avi	0	880	547	72	111				0	Content		-72	-111	31167672	6412178772
31184	09:17:23.419	00:00:31.184	1872	-1024	-768	-1	-1	-1	-1	4	-1024	-768	-1	-1	-1	-1	4		0	0						Untertest1.avi	0	880	547	72	111				0	Content		-72	-111	31184296	6412195396
31201	09:17:23.436	00:00:31.201	1873	-1024	-768	-1	-1	-1	-1	4	-1024	-768	-1	-1	-1	-1	4		0	0						Untertest1.avi	0	880	547	72	111				0	Content		-72	-111	31201045	6412212145
31218	09:17:23.453	00:00:31.217	1874	-1024	-768	-1	-1	-1	-1	4	-1024	-768	-1	-1	-1	-1	4		0	0						Untertest1.avi	0	880	547	72	111				0	Content		-72	-111	31217670	6412228770
31235	09:17:23.470	00:00:31.234	1875	-1024	-768	-1	-1	-1	-1	4	-1024	-768	-1	-1	-1	-1	4		0	0						Untertest1.avi	0	880	547	72	111				0	Content		-72	-111	31234501	6412245601
31251	09:17:23.486	00:00:31.251	1876	-1024	-768	-1	-1	-1	-1	4	-1024	-768	-1	-1	-1	-1	4		0	0						Untertest1.avi	0	880	547	72	111				0	Content		-72	-111	31251248	6412262348
31268	09:17:23.503	00:00:31.267	1877	-1024	-768	-1	-1	-1	-1	4	-1024	-768	-1	-1	-1	-1	4		0	0						Untertest1.avi	0	880	547	72	111				0	Content		-72	-111	31267873	6412278973
31284	09:17:23.519	00:00:31.284	1878	-1024	-768	-1	-1	-1	-1	4	-1024	-768	-1	-1	-1	-1	4		0	0						Untertest1.avi	0	880	547	72	111				0	Content		-72	-111	31284495	6412295595
31301	09:17:23.536	00:00:31.301	1879	-1024	-768	-1	-1	-1	-1	4	-1024	-768	-1	-1	-1	-1	4		0	0						Untertest1.avi	0	880	547	72	111				0	Content		-72	-111	31301121	6412312221
31318	09:17:23.553	00:00:31.317	1880	-1024	-768	-1	-1	-1	-1	4	-1024	-768	-1	-1	-1	-1	4		0	0						Untertest1.avi	0	880	547	72	111				0	Content		-72	-111	31317871	6412328971
31334	09:17:23.569	00:00:31.334	1881	-1024	-768	-1	-1	-1	-1	4	-1024	-768	-1	-1	-1	-1	4		0	0						Untertest1.avi	0	880	547	72	111				0	Content		-72	-111	31334490	6412345590
31351	09:17:23.586	00:00:31.351	1882	-1024	-768	-1	-1	-1	-1	4	-1024	-768	-1	-1	-1	-1	4		0	0						Untertest1.avi	0	880	547	72	111				0	Content		-72	-111	31351117	6412362217
31368	09:17:23.603	00:00:31.367	1883	-1024	-768	-1	-1	-1	-1	4	-1024	-768	-1	-1	-1	-1	4		0	0						Untertest1.avi	0	880	547	72	111				0	Content		-72	-111	31367742	6412378842
31384	09:17:23.619	00:00:31.384	1884	-1024	-768	-1	-1	-1	-1	4	-1024	-768	-1	-1	-1	-1	4		0	0						Untertest1.avi	0	880	547	72	111				0	Content		-72	-111	31384488	6412395588
31401	09:17:23.636	00:00:31.401	1885	-1024	-768	-1	-1	-1	-1	4	-1024	-768	-1	-1	-1	-1	4		0	0						Untertest1.avi	0	880	547	72	111				0	Content		-72	-111	31401110	6412412210
31418	09:17:23.653	00:00:31.417	1886	-1024	-768	-1	-1	-1	-1	4	-1024	-768	-1	-1	-1	-1	4		0	0						Untertest1.avi	0	880	547	72	111				0	Content		-72	-111	31417735	6412428835
31434	09:17:23.669	00:00:31.434	1887	-1024	-768	-1	-1	-1	-1	4	-1024	-768	-1	-1	-1	-1	4		0	0						Untertest1.avi	0	880	547	72	111				0	Content		-72	-111	31434359	6412445459
31451	09:17:23.686	00:00:31.451	1888	-1024	-768	-1	-1	-1	-1	4	-1024	-768	-1	-1	-1	-1	4		0	0						Untertest1.avi	0	880	547	72	111				0	Content		-72	-111	31451109	6412462209
31468	09:17:23.703	00:00:31.467	1889	-1024	-768	-1	-1	-1	-1	4	-1024	-768	-1	-1	-1	-1	4		0	0						Untertest1.avi	0	880	547	72	111				0	Content		-72	-111	31467733	6412478833
31484	09:17:23.719	00:00:31.484	1890	-1024	-768	-1	-1	-1	-1	4	-1024	-768	-1	-1	-1	-1	4		0	0						Untertest1.avi	0	880	547	72	111				0	Content		-72	-111	31484367	6412495467
31501	09:17:23.736	00:00:31.500	1891	-1024	-768	-1	-1	-1	-1	4	-1024	-768	-1	-1	-1	-1	4		0	0						Untertest1.avi	0	880	547	72	111				0	Content		-72	-111	31500983	6412512083
31518	09:17:23.753	00:00:31.517	1892	-1024	-768	-1	-1	-1	-1	4	-1024	-768	-1	-1	-1	-1	4		0	0						Untertest1.avi	0	880	547	72	111				0	Content		-72	-111	31517732	6412528832
31534	09:17:23.769	00:00:31.534	1893	-1024	-768	-1	-1	-1	-1	4	-1024	-768	-1	-1	-1	-1	4		0	0						Untertest1.avi	0	880	547	72	111				0	Content		-72	-111	31534353	6412545453
31551	09:17:23.786	00:00:31.550	1894	-1024	-768	-1	-1	-1	-1	4	-1024	-768	-1	-1	-1	-1	4		0	0						Untertest1.avi	0	880	547	72	111				0	Content		-72	-111	31550980	6412562080
31568	09:17:23.803	00:00:31.567	1895	-1024	-768	-1	-1	-1	-1	4	-1024	-768	-1	-1	-1	-1	4		0	0						Untertest1.avi	0	880	547	72	111				0	Content		-72	-111	31567729	6412578829
31584	09:17:23.819	00:00:31.584	1896	-1024	-768	-1	-1	-1	-1	4	-1024	-768	-1	-1	-1	-1	4		0	0						Untertest1.avi	0	880	547	72	111				0	Content		-72	-111	31584349	6412595449
31601	09:17:23.836	00:00:31.600	1897	-1024	-768	-1	-1	-1	-1	4	-1024	-768	-1	-1	-1	-1	4		0	0						Untertest1.avi	0	880	547	72	111				0	Content		-72	-111	31600976	6412612076
31618	09:17:23.853	00:00:31.617	1898	-1024	-768	-1	-1	-1	-1	4	-1024	-768	-1	-1	-1	-1	4		0	0						Untertest1.avi	0	880	547	72	111				0	Content		-72	-111	31617599	6412628699
31635	09:17:23.870	00:00:31.634	1899	-1024	-768	-1	-1	-1	-1	4	-1024	-768	-1	-1	-1	-1	4		0	0						Untertest1.avi	0	880	547	72	111				0	Content		-72	-111	31634795	6412645895
31652	09:17:23.887	00:00:31.652	1900	-1024	-768	-1	-1	-1	-1	4	-1024	-768	-1	-1	-1	-1	4		0	0						Untertest1.avi	0	880	547	72	111				0	Content		-72	-111	31652169	6412663269
31669	09:17:23.904	00:00:31.669	1901	-1024	-768	-1	-1	-1	-1	4	-1024	-768	-1	-1	-1	-1	4		0	0						Untertest1.avi	0	880	547	72	111				0	Content		-72	-111	31669418	6412680518
31684	09:17:23.919	00:00:31.684	1902	-1024	-768	-1	-1	-1	-1	4	-1024	-768	-1	-1	-1	-1	4		0	0						Untertest1.avi	0	880	547	72	111				0	Content		-72	-111	31684223	6412695323
31701	09:17:23.936	00:00:31.700	1903	-1024	-768	-1	-1	-1	-1	4	-1024	-768	-1	-1	-1	-1	4		0	0						Untertest1.avi	0	880	547	72	111				0	Content		-72	-111	31700976	6412712076
31718	09:17:23.953	00:00:31.717	1904	-1024	-768	-1	-1	-1	-1	4	-1024	-768	-1	-1	-1	-1	4		0	0						Untertest1.avi	0	880	547	72	111				0	Content		-72	-111	31717598	6412728698
31734	09:17:23.969	00:00:31.734	1905	-1024	-768	-1	-1	-1	-1	4	-1024	-768	-1	-1	-1	-1	4		0	0						Untertest1.avi	0	880	547	72	111				0	Content		-72	-111	31734221	6412745321
31751	09:17:23.986	00:00:31.750	1906	-1024	-768	-1	-1	-1	-1	4	-1024	-768	-1	-1	-1	-1	4		0	0						Untertest1.avi	0	880	547	72	111				0	Content		-72	-111	31750842	6412761942
31767	09:17:24.002	00:00:31.767	1907	-1024	-768	-1	-1	-1	-1	4	-1024	-768	-1	-1	-1	-1	4		0	0						Untertest1.avi	0	880	547	72	111				0	Content		-72	-111	31767477	6412778577
31785	09:17:24.020	00:00:31.784	1908	-1024	-768	-1	-1	-1	-1	4	-1024	-768	-1	-1	-1	-1	4		0	0						Untertest1.avi	0	880	547	72	111				0	Content		-72	-111	31784663	6412795763
31802	09:17:24.037	00:00:31.802	1909	-1024	-768	-1	-1	-1	-1	4	-1024	-768	-1	-1	-1	-1	4		0	0						Untertest1.avi	0	880	547	72	111				0	Content		-72	-111	31802037	6412813137
31819	09:17:24.054	00:00:31.819	1910	-1024	-768	-1	-1	-1	-1	4	-1024	-768	-1	-1	-1	-1	4		0	0						Untertest1.avi	0	880	547	72	111				0	Content		-72	-111	31819286	6412830386
31834	09:17:24.069	00:00:31.834	1911	-1024	-768	-1	-1	-1	-1	4	-1024	-768	-1	-1	-1	-1	4		0	0						Untertest1.avi	0	880	547	72	111				0	Content		-72	-111	31834216	6412845316
31851	09:17:24.086	00:00:31.850	1912	-1024	-768	-1	-1	-1	-1	4	-1024	-768	-1	-1	-1	-1	4		0	0						Untertest1.avi	0	880	547	72	111				0	Content		-72	-111	31850838	6412861938
31868	09:17:24.103	00:00:31.867	1913	-1024	-768	-1	-1	-1	-1	4	-1024	-768	-1	-1	-1	-1	4		0	0						Untertest1.avi	0	880	547	72	111				0	Content		-72	-111	31867586	6412878686
31884	09:17:24.119	00:00:31.884	1914	-1024	-768	-1	-1	-1	-1	4	-1024	-768	-1	-1	-1	-1	4		0	0						Untertest1.avi	0	880	547	72	111				0	Content		-72	-111	31884209	6412895309
31901	09:17:24.136	00:00:31.900	1915	-1024	-768	-1	-1	-1	-1	4	-1024	-768	-1	-1	-1	-1	4		0	0						Untertest1.avi	0	880	547	72	111				0	Content		-72	-111	31900831	6412911931
31917	09:17:24.152	00:00:31.917	1916	-1024	-768	-1	-1	-1	-1	4	-1024	-768	-1	-1	-1	-1	4		0	0						Untertest1.avi	0	880	547	72	111				0	Content		-72	-111	31917465	6412928565
31935	09:17:24.170	00:00:31.934	1917	-1024	-768	-1	-1	-1	-1	4	-1024	-768	-1	-1	-1	-1	4		0	0						Untertest1.avi	0	880	547	72	111				0	Content		-72	-111	31934523	6412945623
31952	09:17:24.187	00:00:31.951	1918	-1024	-768	-1	-1	-1	-1	4	-1024	-768	-1	-1	-1	-1	4		0	0						Untertest1.avi	0	880	547	72	111				0	Content		-72	-111	31951899	6412962999
31969	09:17:24.204	00:00:31.969	1919	-1024	-768	-1	-1	-1	-1	4	-1024	-768	-1	-1	-1	-1	4		0	0						Untertest1.avi	0	880	547	72	111				0	Content		-72	-111	31969290	6412980390
31984	09:17:24.219	00:00:31.984	1920	-1024	-768	-1	-1	-1	-1	4	-1024	-768	-1	-1	-1	-1	4		0	0						Untertest1.avi	0	880	547	72	111				0	Content		-72	-111	31984080	6412995180
32001	09:17:24.236	00:00:32.000	1921	-1024	-768	-1	-1	-1	-1	4	-1024	-768	-1	-1	-1	-1	4		0	0						Untertest1.avi	0	880	547	72	111				0	Content		-72	-111	32000703	6413011803
32017	09:17:24.252	00:00:32.017	1922	-1024	-768	-1	-1	-1	-1	4	-1024	-768	-1	-1	-1	-1	4		0	0						Untertest1.avi	0	880	547	72	111				0	Content		-72	-111	32017465	6413028565
32034	09:17:24.269	00:00:32.034	1923	-1024	-768	-1	-1	-1	-1	4	-1024	-768	-1	-1	-1	-1	4		0	0						Untertest1.avi	0	880	547	72	111				0	Content		-72	-111	32034074	6413045174
32051	09:17:24.286	00:00:32.050	1924	-1024	-768	-1	-1	-1	-1	4	-1024	-768	-1	-1	-1	-1	4		0	0						Untertest1.avi	0	880	547	72	111				0	Content		-72	-111	32050698	6413061798
32067	09:17:24.302	00:00:32.067	1925	-1024	-768	-1	-1	-1	-1	4	-1024	-768	-1	-1	-1	-1	4		0	0						Untertest1.avi	0	880	547	72	111				0	Content		-72	-111	32067323	6413078423
32085	09:17:24.320	00:00:32.084	1926	-1024	-768	-1	-1	-1	-1	4	-1024	-768	-1	-1	-1	-1	4		0	0						Untertest1.avi	0	880	547	72	111				0	Content		-72	-111	32084516	6413095616
32102	09:17:24.337	00:00:32.101	1927	-1024	-768	-1	-1	-1	-1	4	-1024	-768	-1	-1	-1	-1	4		0	0						Untertest1.avi	0	880	547	72	111				0	Content		-72	-111	32101889	6413112989
32119	09:17:24.354	00:00:32.119	1928	-1024	-768	-1	-1	-1	-1	4	-1024	-768	-1	-1	-1	-1	4		0	0						Untertest1.avi	0	880	547	72	111				0	Content		-72	-111	32119137	6413130237
32134	09:17:24.369	00:00:32.133	1929	-1024	-768	-1	-1	-1	-1	4	-1024	-768	-1	-1	-1	-1	4		0	0						Untertest1.avi	0	880	547	72	111				0	Content		-72	-111	32133940	6413145040
32151	09:17:24.386	00:00:32.150	1930	-1024	-768	-1	-1	-1	-1	4	-1024	-768	-1	-1	-1	-1	4		0	0						Untertest1.avi	0	880	547	72	111				0	Content		-72	-111	32150689	6413161789
32167	09:17:24.402	00:00:32.167	1931	-1024	-768	-1	-1	-1	-1	4	-1024	-768	-1	-1	-1	-1	4		0	0						Untertest1.avi	0	880	547	72	111				0	Content		-72	-111	32167311	6413178411
32184	09:17:24.419	00:00:32.183	1932	-1024	-768	-1	-1	-1	-1	4	-1024	-768	-1	-1	-1	-1	4		0	0						Untertest1.avi	0	880	547	72	111				0	Content		-72	-111	32183937	6413195037
32201	09:17:24.436	00:00:32.200	1933	-1024	-768	-1	-1	-1	-1	4	-1024	-768	-1	-1	-1	-1	4		0	0						Untertest1.avi	0	880	547	72	111				0	Content		-72	-111	32200560	6413211660
32217	09:17:24.452	00:00:32.217	1934	-1024	-768	-1	-1	-1	-1	4	-1024	-768	-1	-1	-1	-1	4		0	0						Untertest1.avi	0	880	547	72	111				0	Content		-72	-111	32217185	6413228285
32234	09:17:24.469	00:00:32.234	1935	-1024	-768	-1	-1	-1	-1	4	-1024	-768	-1	-1	-1	-1	4		0	0						Untertest1.avi	0	880	547	72	111				0	Content		-72	-111	32234380	6413245480
32252	09:17:24.487	00:00:32.251	1936	-1024	-768	-1	-1	-1	-1	4	-1024	-768	-1	-1	-1	-1	4		0	0						Untertest1.avi	0	880	547	72	111				0	Content		-72	-111	32251754	6413262854
32269	09:17:24.504	00:00:32.269	1937	-1024	-768	-1	-1	-1	-1	4	-1024	-768	-1	-1	-1	-1	4		0	0						Untertest1.avi	0	880	547	72	111				0	Content		-72	-111	32269002	6413280102
32284	09:17:24.519	00:00:32.283	1938	-1024	-768	-1	-1	-1	-1	4	-1024	-768	-1	-1	-1	-1	4		0	0						Untertest1.avi	0	880	547	72	111				0	Content		-72	-111	32283930	6413295030
32301	09:17:24.536	00:00:32.300	1939	-1024	-768	-1	-1	-1	-1	4	-1024	-768	-1	-1	-1	-1	4		0	0						Untertest1.avi	0	880	547	72	111				0	Content		-72	-111	32300555	6413311655
32317	09:17:24.552	00:00:32.317	1940	-1024	-768	-1	-1	-1	-1	4	-1024	-768	-1	-1	-1	-1	4		0	0						Untertest1.avi	0	880	547	72	111				0	Content		-72	-111	32317304	6413328404
32334	09:17:24.569	00:00:32.333	1941	-1024	-768	-1	-1	-1	-1	4	-1024	-768	-1	-1	-1	-1	4		0	0						Untertest1.avi	0	880	547	72	111				0	Content		-72	-111	32333928	6413345028
32351	09:17:24.586	00:00:32.350	1942	-1024	-768	-1	-1	-1	-1	4	-1024	-768	-1	-1	-1	-1	4		0	0						Untertest1.avi	0	880	547	72	111				0	Content		-72	-111	32350552	6413361652
32367	09:17:24.602	00:00:32.367	1943	-1024	-768	-1	-1	-1	-1	4	-1024	-768	-1	-1	-1	-1	4		0	0						Untertest1.avi	0	880	547	72	111				0	Content		-72	-111	32367178	6413378278
32384	09:17:24.619	00:00:32.384	1944	-1024	-768	-1	-1	-1	-1	4	-1024	-768	-1	-1	-1	-1	4		0	0						Untertest1.avi	0	880	547	72	111				0	Content		-72	-111	32384249	6413395349
32402	09:17:24.637	00:00:32.401	1945	-1024	-768	-1	-1	-1	-1	4	-1024	-768	-1	-1	-1	-1	4		0	0						Untertest1.avi	0	880	547	72	111				0	Content		-72	-111	32401622	6413412722
32419	09:17:24.654	00:00:32.418	1946	-1024	-768	-1	-1	-1	-1	4	-1024	-768	-1	-1	-1	-1	4		0	0						Untertest1.avi	0	880	547	72	111				0	Content		-72	-111	32418871	6413429971
32434	09:17:24.669	00:00:32.434	1947	-138,3557	767,2533	0,6858539	0,7003133	457,804	3,014647	3	-124,2065	788,4645	0,6863838	0,7003505	462,7624	3,041424	1	33	-124	788						Untertest1.avi	0	880	547	72	111	-179	677	233	0	Content		-196	677	32434495	6413445595
32451	09:17:24.686	00:00:32.450	1948	-128,5476	743,8071	0,6869809	0,7017087	457,2547	3,025195	3	-114,2502	763,8344	0,6875557	0,7017261	462,5412	3,054278	1	33	-114	764						Untertest1.avi	0	880	547	72	111	-179	677	233	0	Content		-186	653	32450801	6413461901
32468	09:17:24.703	00:00:32.467	1949	-127,6597	772,2175	0,6883225	0,7029037	457,2546	3,001114	3	-105,5532	796,4618	0,6889095	0,7028949	462,0849	3,024425	1	33	-106	796						Untertest1.avi	0	880	547	72	111	-179	677	233	0	Content		-178	685	32467676	6413478776
32484	09:17:24.719	00:00:32.484	1950	-142,8896	759,187	0,6890054	0,7046117	455,8902	3,000228	3	-127,3886	776,59	0,6897519	0,704701	462,3275	3,035825	1	33	-127	777						Untertest1.avi	0	880	547	72	111	-179	677	233	0	Content		-199	666	32484050	6413495150
32501	09:17:24.736	00:00:32.501	1951	-76,40818	767,5369	0,6925247	0,7061097	452,1051	2,883344	3	-81,23406	805,0699	0,6907524	0,7058125	462,4189	2,940244	1	33	-81	805						Untertest1.avi	0	880	547	72	111	-179	677	233	0	Content		-153	694	32501120	6413512220
32518	09:17:24.753	00:00:32.517	1952	-128,1497	759,6175	0,6916326	0,7066065	461,0987	3,018146	3	-98,35225	783,7903	0,691684	0,7066033	461,0987	3,011823	1	33	-98	784						Untertest1.avi	0	880	547	72	111	-179	677	233	0	Content		-170	673	32517743	6413528843
32534	09:17:24.769	00:00:32.534	1953	-126,8654	762,7392	0,6924056	0,7072008	461,0637	3,012669	3	-97,18924	787,1136	0,6924573	0,7071976	461,0637	3,006727	1	33	-97	787						Untertest1.avi	0	880	547	72	111	-179	677	233	0	Content		-169	676	32534491	6413545591
32551	09:17:24.786	00:00:32.550	1954	-135,9508	770,1647	0,692971	0,7076409	461,0667	2,986258	3	-106,5183	795,0098	0,6930224	0,7076377	461,0667	2,980416	1	33	-107	795						Untertest1.avi	0	880	547	72	111	-179	677	233	0	Content		-179	684	32550671	6413561771
32568	09:17:24.803	00:00:32.567	1955	-122,4733	769,8089	0,6935223	0,7081218	460,5861	3,005853	3	-91,8518	794,6088	0,6935737	0,7081186	460,5861	2,998534	1	33	-92	795						Untertest1.avi	0	880	547	72	111	-179	677	233	0	Content		-164	684	32567739	6413578839
32584	09:17:24.819	00:00:32.584	1956	-163,3908	763,3589	0,6936469	0,7079741	460,5861	3,029422	3	-142,8958	787,8635	0,6937131	0,7079708	460,5861	3,029184	1	33	-143	788						Untertest1.avi	0	880	547	72	111	-179	677	233	0	Content		-215	677	32584364	6413595464
32601	09:17:24.836	00:00:32.601	1957	-126,0364	765,7398	0,6941991	0,7085199	460,6886	3,064208	3	-96,71447	790,2028	0,6942506	0,7085167	460,6886	3,058335	1	33	-97	790						Untertest1.avi	0	880	547	72	111	-179	677	233	0	Content		-169	679	32601112	6413612212
32617	09:17:24.852	00:00:32.617	1958	-142,736	763,629	0,694454	0,7084566	460,4444	3,069074	3	-114,107	788,1716	0,6945055	0,7084534	460,4444	3,063045	1	33	-114	788						Untertest1.avi	0	880	547	72	111	-179	677	233	0	Content		-186	677	32617291	6413628391
32634	09:17:24.869	00:00:32.634	1959	-126,3223	759,0875	0,6945758	0,7082444	460,7934	3,045351	3	-96,49836	783,1115	0,6946274	0,7082412	460,7934	3,038782	1	33	-96	783						Untertest1.avi	0	880	547	72	111	-179	677	233	0	Content		-168	672	32634419	6413645519
32651	09:17:24.886	00:00:32.651	1960	-137,8273	768,0532	0,6948093	0,7079864	460,6631	3,07507	3	-109,0031	792,807	0,6948608	0,7079832	460,6631	3,069125	1	33	-109	793						Untertest1.avi	0	880	547	72	111	-179	677	233	0	Content		-181	682	32651040	6413662140
32668	09:17:24.903	00:00:32.667	1961	-212,5638	653,7532	0,6950021	0,7050502	460,6631	3,066316	3	-196,3679	672,0779	0,6950684	0,705047	460,6631	3,069223	1	34	-196	672						Untertest1.avi	0	880	547	72	111	-399	284	100	0	Content		-268	561	32667734	6413678834
32684	09:17:24.919	00:00:32.683	1962	-312,3211	504,3518	0,6947446	0,7021378	460,6631	3,136468	3	-309,6831	513,5312	0,6948108	0,7021345	460,6631	3,155413	1	34	-310	514						Untertest1.avi	0	880	547	72	111	-399	284	100	0	Content		-382	403	32683913	6413695013
32701	09:17:24.936	00:00:32.700	1963	-335,6863	392,084	0,694759	0,700946	461,5293	3,062402	3	-328,7027	395,1783	0,6948101	0,7009428	461,5293	3,08075	1	34	-329	395						Untertest1.avi	0	880	547	72	111	-399	284	100	0	Content		-401	284	32700665	6413711765
32717	09:17:24.952	00:00:32.717	1964	-332,2743	347,3668	0,6949173	0,7010409	461,3069	3,139188	3	-327,0573	346,945	0,6949685	0,7010376	461,3069	3,161222	1	34	-327	347						Untertest1.avi	0	880	547	72	111	-399	284	100	0	Content		-399	236	32717289	6413728389
32734	09:17:24.969	00:00:32.734	1965	-365,6205	350,4937	0,6951438	0,7016268	461,3069	3,270576	3	-376,9969	347,1616	0,6952098	0,7016236	461,3069	3,310753	1	34	-377	347						Untertest1.avi	0	880	547	72	111	-399	284	100	0	Content		-449	236	32734154	6413745254
32751	09:17:24.986	00:00:32.750	1966	-337,2788	357,9497	0,6954411	0,70265	461,1778	3,166253	3	-331,9624	358,4646	0,6954922	0,7026469	461,1778	3,187257	1	34	-332	358						Untertest1.avi	0	880	547	72	111	-399	284	100	0	Content		-404	247	32750535	6413761635
32768	09:17:25.003	00:00:32.767	1967	-160,921	466,3172	0,7064225	0,7037953	394,1909	2,628769	3	-136,7329	472,6014	0,70647	0,7037812	394,1909	2,629293	1	35	-137	473						Untertest1.avi	0	880	547	72	111	-185	381	449	0	Content		-209	362	32767661	6413778761
32784	09:17:25.019	00:00:32.783	1968	-141,8077	479,1591	0,7056507	0,7040119	399,0735	2,79196	3	-116,4538	485,6993	0,7056972	0,7039983	399,0735	2,791659	1	35	-116	486						Untertest1.avi	0	880	547	72	111	-185	381	449	0	Content		-188	375	32783908	6413795008
32801	09:17:25.036	00:00:32.800	1969	-161,4891	484,7355	0,706062	0,7047356	397,4332	2,815966	3	-137,3981	491,7516	0,7061087	0,7047218	397,4332	2,815777	1	35	-137	492						Untertest1.avi	0	880	547	72	111	-185	381	449	0	Content		-209	381	32800534	6413811634
32817	09:17:25.052	00:00:32.817	1970	-150,4625	464,1725	0,7064101	0,7058201	397,2889	2,735196	3	-125,9294	469,9943	0,7064568	0,7058063	397,2889	2,736174	1	35	-126	470						Untertest1.avi	0	880	547	72	111	-185	381	449	0	Content		-198	359	32817158	6413828258
32834	09:17:25.069	00:00:32.834	1971	-162,7629	464,443	0,7067409	0,7059954	396,1334	2,714958	3	-138,6468	470,6321	0,7067879	0,7059816	396,1334	2,715255	1	35	-139	471						Untertest1.avi	0	880	547	72	111	-185	381	449	0	Content		-211	360	32834146	6413845246
32851	09:17:25.086	00:00:32.850	1972	-156,3145	484,7819	0,7068418	0,7064855	396,0162	2,851367	3	-132,5287	491,4594	0,7068888	0,7064716	396,0162	2,851862	1	35	-133	491						Untertest1.avi	0	880	547	72	111	-185	381	449	0	Content		-205	380	32850905	6413862005
32868	09:17:25.103	00:00:32.867	1973	-149,4771	485,1794	0,7069836	0,7067554	395,4732	2,840661	3	-125,4838	491,7061	0,7070307	0,7067415	395,4732	2,841389	1	35	-125	492						Untertest1.avi	0	880	547	72	111	-185	381	449	0	Content		-197	381	32867521	6413878621
32884	09:17:25.119	00:00:32.883	1974	-145,8591	456,3768	0,7075277	0,7073224	393,136	2,797126	3	-121,7062	461,5446	0,7075753	0,7073082	393,136	2,797993	1	35	-122	462						Untertest1.avi	0	880	547	72	111	-185	381	449	0	Content		-194	351	32883775	6413894875
32900	09:17:25.135	00:00:32.900	1975	-157,3399	480,2106	0,7070712	0,7066142	395,1529	2,869271	3	-133,7809	486,616	0,7071185	0,7066002	395,1529	2,869863	1	35	-134	487						Untertest1.avi	0	880	547	72	111	-185	381	449	0	Content		-206	376	32900400	6413911500
32917	09:17:25.152	00:00:32.917	1976	-159,9826	486,5761	0,706714	0,7062057	396,5415	2,849566	3	-136,2175	493,4707	0,706761	0,7061918	396,5415	2,849811	1	35	-136	493						Untertest1.avi	0	880	547	72	111	-185	381	449	0	Content		-208	382	32917146	6413928246
32934	09:17:25.169	00:00:32.934	1977	-134,6205	477,1372	0,706931	0,7058803	395,3014	2,837707	3	-109,5192	483,2387	0,7069782	0,7058664	395,3014	2,837462	1	35	-110	483						Untertest1.avi	0	880	547	72	111	-185	381	449	0	Content		-182	372	32934141	6413945241
32951	09:17:25.186	00:00:32.950	1978	-1024	-768	-1	-1	-1	-1	4	-1024	-768	-1	-1	-1	-1	4	35	0	0						Untertest1.avi	0	880	547	72	111	-185	381	449	0	Content		-72	-111	32950770	6413961870
32968	09:17:25.203	00:00:32.967	1979	-1024	-768	-1	-1	-1	-1	4	-1024	-768	-1	-1	-1	-1	4	35	0	0						Untertest1.avi	0	880	547	72	111	-185	381	449	0	Content		-72	-111	32967510	6413978610
[truncated: 1,722 more rows]
