# Supplementary material for: Gaze Duration Biases for Colours in Combination with Dissonant and Consonant Sounds: A Comparative Eye-Tracking Study with Orangutans
Source: PLoS One. 2015 Oct 14;10(10):e0139894. doi: 10.1371/journal.pone.0139894 (PMC4605782; doi:10.1371/journal.pone.0139894)
Supplement: S1 Data — (ZIP) [file pone.0139894.s004.zip › Plos ColourSound Data/Apes/Farben_Musik_U1/Rec 06-All-Data.tsv]

System Properties:
Operating System:	Microsoft Windows NT 6.1.7601 Service Pack 1
System User Name:	tobiiadmin
Machine Name:	LOE7690LAP
Data properties:
Recording name:	Rec 06
Recording date:	04.08.2013
Recording time:	09:26:24
Recording resolution:	1024 x 768
Export date:	09.03.2014
Export time:	12:19:20
Participant:	Pini
Filter settings:
Eye: Average
Validity: Normal
Fixation filter: Tobii fixation filter
Velocity threshold: 35
Distance threshold: 35
Timestamp	DateTimeStamp	DateTimeStampStartOffset	Number	GazePointXLeft	GazePointYLeft	CamXLeft	CamYLeft	DistanceLeft	PupilLeft	ValidityLeft	GazePointXRight	GazePointYRight	CamXRight	CamYRight	DistanceRight	PupilRight	ValidityRight	FixationIndex	GazePointX	GazePointY	Event	EventKey	Data1	Data2	Descriptor	StimuliName	StimuliID	MediaWidth	MediaHeight	MediaPosX	MediaPosY	MappedFixationPointX	MappedFixationPointY	FixationDuration	AoiIds	AoiNames	WebGroupImage	MappedGazeDataPointX	MappedGazeDataPointY	MicroSecondTimestamp	AbsoluteMicroSecondTimestamp
14	09:26:24.704	00:00:00.013	0	-770,1011	405,5958	0,5684277	0,5605895	477,7737	3,462638	0	-1052,363	360,8008	0,3998331	0,5927396	481,7293	3,477581	0	0	-911	383						No media	0	1024	768	0	0	-914	383	197	0	Content		-911	383	13866	6953468524
31	09:26:24.721	00:00:00.030	1	-790,059	400,5864	0,5680831	0,5612757	477,8741	3,481079	0	-1058,277	347,027	0,3996279	0,593128	482,0001	3,465504	0	0	-924	374						No media	0	1024	768	0	0	-914	383	197	0	Content		-924	374	30615	6953485273
47	09:26:24.737	00:00:00.047	2	-799,1461	393,3342	0,5677862	0,5619115	478,1199	3,450025	0	-1034,54	355,5412	0,3994912	0,5935215	482,169	3,450036	0	0	-917	374						No media	0	1024	768	0	0	-914	383	197	0	Content		-917	374	47240	6953501898
64	09:26:24.754	00:00:00.063	3	-770,1023	399,6831	0,5677723	0,5624098	478,2046	3,506394	0	-1050,941	353,0679	0,3993908	0,5939081	482,2714	3,457211	0	0	-911	376						No media	0	1024	768	0	0	-914	383	197	0	Content		-911	376	63864	6953518522
80	09:26:24.770	00:00:00.080	4	-784,9468	404,0355	0,5674503	0,5627317	478,2888	3,466272	0	-1065,481	345,3875	0,399246	0,5941489	482,3435	3,502043	0	0	-925	375						No media	0	1024	768	0	0	-914	383	197	0	Content		-925	375	80497	6953535155
97	09:26:24.787	00:00:00.097	5	-768,5416	404,9385	0,5673957	0,5628679	478,4679	3,517105	0	-1052,331	360,4897	0,3991278	0,5942276	482,489	3,541791	0	0	-910	383						No media	0	1024	768	0	0	-914	383	197	0	Content		-910	383	97239	6953551897
114	09:26:24.804	00:00:00.113	6	-800,2953	403,3725	0,5671476	0,5628886	478,7168	3,515153	0	-1050,139	357,785	0,3990439	0,5942332	482,5824	3,535276	0	0	-925	381						No media	0	1024	768	0	0	-914	383	197	0	Content		-925	381	113865	6953568523
130	09:26:24.820	00:00:00.130	7	-804,3801	403,5554	0,5669819	0,562925	478,8247	3,526922	0	-1034,792	367,5272	0,398974	0,5943128	482,6404	3,593591	0	0	-920	386						No media	0	1024	768	0	0	-914	383	197	0	Content		-920	386	130490	6953585148
147	09:26:24.837	00:00:00.147	8	-776,7883	398,8653	0,5671219	0,5631211	479,0316	3,535483	0	-1071,413	348,9035	0,3989231	0,5946206	482,7392	3,564442	0	0	-924	374						No media	0	1024	768	0	0	-914	383	197	0	Content		-924	374	147113	6953601771
164	09:26:24.854	00:00:00.163	9	-781,9736	411,5243	0,5668727	0,5635689	479,0895	3,573418	0	-1065,163	357,8766	0,3988936	0,5951525	482,7811	3,58599	0	0	-924	385						No media	0	1024	768	0	0	-914	383	197	0	Content		-924	385	163865	6953618523
180	09:26:24.870	00:00:00.180	10	-775,7961	416,4207	0,5668877	0,5644267	479,1056	3,609079	0	-1099,622	358,9835	0,3989275	0,5962231	482,923	3,61349	0	0	-938	388						No media	0	1024	768	0	0	-914	383	197	0	Content		-938	388	180489	6953635147
197	09:26:24.887	00:00:00.197	11	-890,4681	476,7123	0,5672874	0,566642	479,3861	3,614177	0	-1257,611	425,2378	0,4000646	0,598552	483,2297	3,643633	0	1	-1074	451						No media	0	1024	768	0	0	-1424	586	266	0	Content		-1074	451	197113	6953651771
214	09:26:24.904	00:00:00.213	12	-1107,258	536,444	0,5670143	0,5685268	479,6499	3,610249	0	-1452,467	505,6752	0,4007829	0,6006326	483,2486	3,648529	0	1	-1280	521						No media	0	1024	768	0	0	-1424	586	266	0	Content		-1280	521	213867	6953668525
231	09:26:24.921	00:00:00.230	13	-1074,775	597,2034	0,5674771	0,5696467	479,65	3,618134	0	-1709,477	555,079	0,4000263	0,6018644	483,2686	3,665594	0	1	-1392	576						No media	0	1024	768	0	0	-1424	586	266	0	Content		-1392	576	230509	6953685167
247	09:26:24.937	00:00:00.247	14	-1145,977	600,3727	0,5672394	0,569845	479,6871	3,656111	0	-1703,565	562,3003	0,3999501	0,6022213	483,3114	3,713129	0	1	-1425	581						No media	0	1024	768	0	0	-1424	586	266	0	Content		-1425	581	247107	6953701765
264	09:26:24.954	00:00:00.263	15	-1081,543	606,6494	0,567789	0,5693976	479,5807	3,683792	0	-1706,337	552,84	0,3999735	0,6020578	483,2611	3,735996	0	1	-1394	580						No media	0	1024	768	0	0	-1424	586	266	0	Content		-1394	580	263727	6953718385
280	09:26:24.970	00:00:00.280	16	-1143,878	601,2402	0,5677341	0,5690289	479,6278	3,698062	0	-1727,433	570,9915	0,4001118	0,6018582	483,1942	3,7511	0	1	-1436	586						No media	0	1024	768	0	0	-1424	586	266	0	Content		-1436	586	280481	6953735139
297	09:26:24.987	00:00:00.297	17	-1127,96	609,2891	0,5681138	0,5686523	479,4205	3,671701	0	-1711,679	577,7364	0,4003785	0,6017461	483,1354	3,727417	0	1	-1420	594						No media	0	1024	768	0	0	-1424	586	266	0	Content		-1420	594	297101	6953751759
314	09:26:25.004	00:00:00.313	18	-1188,538	598,7614	0,5681808	0,5683392	479,4607	3,716252	0	-1665,554	570,9021	0,4006129	0,6016178	483,1106	3,747602	0	1	-1427	585						No media	0	1024	768	0	0	-1424	586	266	0	Content		-1427	585	313724	6953768382
330	09:26:25.020	00:00:00.330	19	-1117,091	608,4061	0,5689364	0,5680017	479,4114	3,678718	0	-1679,146	569,5742	0,4009042	0,6015293	483,0154	3,782471	0	1	-1398	589						No media	0	1024	768	0	0	-1424	586	266	0	Content		-1398	589	330348	6953785006
347	09:26:25.037	00:00:00.347	20	-1152,125	598,1292	0,5688251	0,5676674	479,1293	3,674819	0	-1734,349	572,3045	0,4010185	0,6013844	482,9469	3,750404	0	1	-1443	585						No media	0	1024	768	0	0	-1424	586	266	0	Content		-1443	585	347098	6953801756
364	09:26:25.054	00:00:00.363	21	-1183,604	599,2296	0,5688714	0,5674231	479,2007	3,687467	0	-1702,049	579,3693	0,4011022	0,6012719	482,783	3,762253	0	1	-1443	589						No media	0	1024	768	0	0	-1424	586	266	0	Content		-1443	589	363722	6953818380
380	09:26:25.070	00:00:00.380	22	-1150,21	608,7557	0,5689492	0,5674181	478,8508	3,716643	0	-1717,036	575,163	0,4010539	0,6013841	482,6414	3,785746	0	1	-1434	592						No media	0	1024	768	0	0	-1424	586	266	0	Content		-1434	592	380348	6953835006
397	09:26:25.087	00:00:00.396	23	-1191,05	611,9637	0,5687808	0,5676946	478,4382	3,706867	0	-1727,656	573,3358	0,4008965	0,6017057	482,2944	3,801809	0	1	-1459	593						No media	0	1024	768	0	0	-1424	586	266	0	Content		-1459	593	396972	6953851630
414	09:26:25.104	00:00:00.413	24	-1104,297	618,9142	0,5691334	0,568109	478,2722	3,683119	0	-1673,349	576,2122	0,4007902	0,6021482	482,1295	3,78822	0	1	-1389	598						No media	0	1024	768	0	0	-1424	586	266	0	Content		-1389	598	413721	6953868379
430	09:26:25.120	00:00:00.430	25	-1163,44	607,868	0,568816	0,568361	477,9803	3,730825	0	-1723,4	564,5233	0,4007025	0,6024981	481,8199	3,769485	0	1	-1443	586						No media	0	1024	768	0	0	-1424	586	266	0	Content		-1443	586	430345	6953885003
447	09:26:25.137	00:00:00.446	26	-1192,381	602,9532	0,5689962	0,5683211	477,9534	3,729947	0	-1652,353	567,8549	0,4009554	0,6026385	481,6786	3,798603	0	1	-1422	585						No media	0	1024	768	0	0	-1424	586	266	0	Content		-1422	585	446972	6953901630
464	09:26:25.154	00:00:00.463	27	-1148,654	610,728	0,5694373	0,5679358	477,5245	3,706121	0	-1700,204	562,5201	0,4011037	0,6023629	481,3958	3,795196	0	2	-1424	587						No media	0	1024	768	0	0	-1481	614	350	0	Content		-1424	587	463595	6953918253
480	09:26:25.170	00:00:00.480	28	-1278,562	598,7111	0,5692406	0,5672584	477,4246	3,730225	0	-1678,679	568,4426	0,401428	0,6017561	481,3855	3,85422	0	2	-1479	584						No media	0	1024	768	0	0	-1481	614	350	0	Content		-1479	584	480343	6953935001
497	09:26:25.187	00:00:00.496	29	-1229,158	622,126	0,5699285	0,5668109	477,2744	3,746794	0	-1741,389	600,76	0,4019007	0,6013832	481,2569	3,814856	0	2	-1485	611						No media	0	1024	768	0	0	-1481	614	350	0	Content		-1485	611	496968	6953951626
514	09:26:25.204	00:00:00.513	30	-1224,983	634,0776	0,57042	0,5661137	477,0999	3,731007	0	-1765,95	588,9998	0,4022621	0,6008416	481,0632	3,841908	0	2	-1495	612						No media	0	1024	768	0	0	-1481	614	350	0	Content		-1495	612	513592	6953968250
530	09:26:25.220	00:00:00.530	31	-1257,956	626,4361	0,5705653	0,5652459	477,2444	3,754126	0	-1668,912	598,2013	0,402786	0,6001312	481,0077	3,825442	0	2	-1463	612						No media	0	1024	768	0	0	-1481	614	350	0	Content		-1463	612	530225	6953984883
547	09:26:25.237	00:00:00.546	32	-1250,907	624,1957	0,570824	0,5647888	477,27	3,779327	0	-1669,46	598,3065	0,4031168	0,5996876	481,0326	3,828524	0	2	-1460	611						No media	0	1024	768	0	0	-1481	614	350	0	Content		-1460	611	546970	6954001628
564	09:26:25.254	00:00:00.563	33	-1192,594	633,7106	0,5712304	0,5647472	477,178	3,742864	0	-1655,17	608,6417	0,4032402	0,5996228	481,0834	3,854673	0	2	-1424	621						No media	0	1024	768	0	0	-1481	614	350	0	Content		-1424	621	563592	6954018250
580	09:26:25.270	00:00:00.580	34	-1266,678	632,9547	0,5711114	0,564959	477,0709	3,765715	0	-1660,271	610,8009	0,403456	0,5996872	481,0892	3,789136	0	2	-1463	622						No media	0	1024	768	0	0	-1481	614	350	0	Content		-1463	622	580216	6954034874
597	09:26:25.287	00:00:00.596	35	-1405,767	637,2132	0,5709118	0,5651618	476,9609	3,760627	0	-1650,127	606,0614	0,403686	0,599719	481,1261	3,824594	0	2	-1528	622						No media	0	1024	768	0	0	-1481	614	350	0	Content		-1528	622	596841	6954051499
614	09:26:25.304	00:00:00.613	36	-1399,214	624,9256	0,5711467	0,5652026	476,8604	3,762974	0	-1681,574	588,0691	0,4039438	0,5995153	481,018	3,808603	0	2	-1540	606						No media	0	1024	768	0	0	-1481	614	350	0	Content		-1540	606	613590	6954068248
630	09:26:25.320	00:00:00.630	37	-1364,134	630,2766	0,5714611	0,5651242	476,8587	3,786817	0	-1666,227	599,2103	0,4041664	0,5991186	481,1189	3,829002	0	2	-1515	615						No media	0	1024	768	0	0	-1481	614	350	0	Content		-1515	615	630214	6954084872
647	09:26:25.337	00:00:00.646	38	-1250,477	632,9385	0,5721936	0,5648683	477,0157	3,721496	0	-1680,738	600,2635	0,4043883	0,5985975	481,1963	3,754949	0	2	-1466	617						No media	0	1024	768	0	0	-1481	614	350	0	Content		-1466	617	646837	6954101495
663	09:26:25.353	00:00:00.663	39	-1146,485	641,5657	0,572736	0,5646648	476,8117	3,739372	0	-1641,443	600,0951	0,404636	0,598232	481,1364	3,801618	0	2	-1394	621						No media	0	1024	768	0	0	-1481	614	350	0	Content		-1394	621	663465	6954118123
680	09:26:25.370	00:00:00.680	40	-1160,58	643,0358	0,5727116	0,564656	476,9395	3,711891	0	-1674,235	612,0477	0,4044753	0,598047	481,1232	3,77492	0	2	-1417	628						No media	0	1024	768	0	0	-1481	614	350	0	Content		-1417	628	680211	6954134869
697	09:26:25.387	00:00:00.696	41	-1217,655	638,5187	0,5721138	0,564839	476,9582	3,725973	0	-1643,205	601,0871	0,4044627	0,5982203	481,1083	3,767436	0	2	-1430	620						No media	0	1024	768	0	0	-1481	614	350	0	Content		-1430	620	696837	6954151495
713	09:26:25.403	00:00:00.713	42	-1388,778	622,562	0,5711505	0,5649871	476,8031	3,746398	0	-1704,835	603,8293	0,4037946	0,5983841	481,0279	3,770917	0	2	-1547	613						No media	0	1024	768	0	0	-1481	614	350	0	Content		-1547	613	713460	6954168118
730	09:26:25.420	00:00:00.730	43	-1297,021	635,5574	0,5710301	0,5649588	476,9108	3,69898	0	-1672,366	602,0253	0,4033242	0,5983832	480,9334	3,793617	0	2	-1485	619						No media	0	1024	768	0	0	-1481	614	350	0	Content		-1485	619	730086	6954184744
747	09:26:25.437	00:00:00.746	44	-1263,757	628,2845	0,5706611	0,5645186	476,711	3,692679	0	-1714,229	599,2347	0,4026839	0,5979929	480,9644	3,7461	0	2	-1489	614						No media	0	1024	768	0	0	-1481	614	350	0	Content		-1489	614	746834	6954201492
763	09:26:25.453	00:00:00.763	45	-1221,382	630,4602	0,5702158	0,5636722	476,6527	3,702211	0	-1755,773	587,1924	0,4019612	0,5971313	481,0051	3,783606	0	2	-1489	609						No media	0	1024	768	0	0	-1481	614	350	0	Content		-1489	609	763461	6954218119
780	09:26:25.470	00:00:00.780	46	-1219,754	629,9319	0,5696114	0,5625284	477,0485	3,69553	0	-1553,631	606,885	0,4019731	0,5960882	480,7941	3,793685	0	2	-1387	618						No media	0	1024	768	0	0	-1481	614	350	0	Content		-1387	618	780085	6954234743
797	09:26:25.487	00:00:00.796	47	-1201,706	641,0407	0,5689854	0,5612736	476,7686	3,655565	0	-1781,129	599,8722	0,4006177	0,594981	480,8429	3,735258	0	2	-1491	620						No media	0	1024	768	0	0	-1481	614	350	0	Content		-1491	620	796710	6954251368
813	09:26:25.503	00:00:00.813	48	-1203,441	638,4572	0,5682148	0,560266	476,9304	3,761171	0	-1765,298	585,0247	0,3999035	0,5940236	480,7801	3,758252	0	3	-1484	612						No media	0	1024	768	0	0	-1443	609	783	0	Content		-1484	612	813458	6954268116
830	09:26:25.520	00:00:00.830	49	-1239,037	634,1292	0,5674086	0,559584	476,8141	3,687545	0	-1537,082	606,4604	0,4000084	0,5931946	480,9122	3,745251	0	3	-1388	620						No media	0	1024	768	0	0	-1443	609	783	0	Content		-1388	620	830082	6954284740
847	09:26:25.537	00:00:00.846	50	-1200,438	622,6804	0,5671089	0,5592713	476,9436	3,680734	0	-1691,49	591,9138	0,3988458	0,5925115	480,9013	3,758276	0	3	-1446	607						No media	0	1024	768	0	0	-1443	609	783	0	Content		-1446	607	846706	6954301364
863	09:26:25.553	00:00:00.863	51	-1283,223	612,1033	0,5663809	0,5591779	476,9093	3,716652	0	-1756,621	596,4224	0,3982451	0,5918352	480,5937	3,763198	0	3	-1520	604						No media	0	1024	768	0	0	-1443	609	783	0	Content		-1520	604	863456	6954318114
880	09:26:25.570	00:00:00.880	52	-1115,499	641,5624	0,5669221	0,5590765	476,7923	3,667566	0	-1663,147	602,7303	0,3983547	0,5911727	480,5949	3,765097	0	3	-1389	622						No media	0	1024	768	0	0	-1443	609	783	0	Content		-1389	622	880078	6954334736
897	09:26:25.587	00:00:00.896	53	-1177,304	631,8837	0,5666544	0,5592961	476,7624	3,626927	0	-1644,954	613,9119	0,3981771	0,5904502	480,5857	3,738445	0	3	-1411	623						No media	0	1024	768	0	0	-1443	609	783	0	Content		-1411	623	896704	6954351362
913	09:26:25.603	00:00:00.913	54	-1203,353	628,066	0,566574	0,5594547	476,6465	3,670398	0	-1739,553	608,541	0,3979745	0,5896922	480,5099	3,757097	0	3	-1471	618						No media	0	1024	768	0	0	-1443	609	783	0	Content		-1471	618	913328	6954367986
930	09:26:25.620	00:00:00.930	55	-1144,477	632,4692	0,5671266	0,5596524	476,4687	3,641438	0	-1743,556	584,2944	0,3981366	0,5889049	480,3334	3,763618	0	3	-1444	608						No media	0	1024	768	0	0	-1443	609	783	0	Content		-1444	608	930075	6954384733
947	09:26:25.637	00:00:00.946	56	-1221,622	616,8424	0,567165	0,5598726	476,4377	3,703507	0	-1661,48	593,7745	0,3986195	0,5879645	480,0984	3,708659	0	3	-1442	605						No media	0	1024	768	0	0	-1443	609	783	0	Content		-1442	605	946702	6954401360
963	09:26:25.653	00:00:00.963	57	-1139,134	630,3634	0,5680005	0,5599808	476,3478	3,642455	0	-1741,916	588,2477	0,3989224	0,5868797	480,1887	3,728614	0	3	-1441	609						No media	0	1024	768	0	0	-1443	609	783	0	Content		-1441	609	963327	6954417985
980	09:26:25.670	00:00:00.979	58	-1176,19	639,9723	0,5685673	0,560078	476,3853	3,689516	0	-1760,51	586,9271	0,3994884	0,585595	480,2564	3,741047	0	3	-1468	613						No media	0	1024	768	0	0	-1443	609	783	0	Content		-1468	613	979953	6954434611
997	09:26:25.687	00:00:00.996	59	-1168,653	632,5079	0,5693983	0,5600303	476,3838	3,663055	0	-1697,398	600,3113	0,4002762	0,5841918	480,2422	3,759458	0	3	-1433	616						No media	0	1024	768	0	0	-1443	609	783	0	Content		-1433	616	996698	6954451356
1013	09:26:25.703	00:00:01.013	60	-1150,639	621,0005	0,5702549	0,5598745	476,4979	3,662488	0	-1696,759	595,1526	0,4009509	0,5826069	480,28	3,733	0	3	-1424	608						No media	0	1024	768	0	0	-1443	609	783	0	Content		-1424	608	1013327	6954467985
1030	09:26:25.720	00:00:01.029	61	-1120,705	635,7795	0,5709452	0,5597572	476,4252	3,696624	0	-1733,069	594,4353	0,4013681	0,5811264	480,2053	3,748929	0	3	-1427	615						No media	0	1024	768	0	0	-1443	609	783	0	Content		-1427	615	1029948	6954484606
1047	09:26:25.737	00:00:01.046	62	-1236,62	621,0974	0,5707663	0,5601109	476,4229	3,653972	0	-1681,421	591,8962	0,401761	0,5802116	480,0251	3,731614	0	3	-1459	606						No media	0	1024	768	0	0	-1443	609	783	0	Content		-1459	606	1046572	6954501230
1063	09:26:25.753	00:00:01.063	63	-1142,222	633,9098	0,5712895	0,5606316	476,334	3,626113	0	-1700,772	593,5745	0,4016084	0,579573	479,9196	3,733785	0	3	-1421	614						No media	0	1024	768	0	0	-1443	609	783	0	Content		-1421	614	1063321	6954517979
1080	09:26:25.770	00:00:01.079	64	-1283,859	620,8105	0,570542	0,5611495	476,1509	3,677698	0	-1753,855	584,4604	0,4013448	0,5788333	479,7755	3,735906	0	3	-1519	603						No media	0	1024	768	0	0	-1443	609	783	0	Content		-1519	603	1079947	6954534605
1097	09:26:25.787	00:00:01.096	65	-1112,217	636,0154	0,5712367	0,5612568	476,1501	3,648703	0	-1732,626	582,5687	0,4011411	0,577873	479,5067	3,760098	0	3	-1422	609						No media	0	1024	768	0	0	-1443	609	783	0	Content		-1422	609	1096570	6954551228
1113	09:26:25.803	00:00:01.113	66	-1216,818	629,3055	0,5707168	0,5608535	476,1333	3,657719	0	-1730,57	584,8972	0,4009481	0,5764672	479,3521	3,703354	0	3	-1474	607						No media	0	1024	768	0	0	-1443	609	783	0	Content		-1474	607	1113195	6954567853
1130	09:26:25.820	00:00:01.129	67	-1214,048	623,141	0,5706626	0,5599004	476,0265	3,635152	0	-1741,56	597,6337	0,4007634	0,5749326	479,0997	3,718489	0	3	-1478	610						No media	0	1024	768	0	0	-1443	609	783	0	Content		-1478	610	1129945	6954584603
1147	09:26:25.837	00:00:01.146	68	-1264,288	621,5474	0,5702125	0,558639	475,8682	3,68488	0	-1693,844	595,3749	0,4006768	0,5733792	478,9218	3,76148	0	3	-1479	608						No media	0	1024	768	0	0	-1443	609	783	0	Content		-1479	608	1146571	6954601229
1163	09:26:25.853	00:00:01.163	69	-1125,781	631,1713	0,5705843	0,5572423	475,6227	3,682643	0	-1662,226	589,1812	0,400422	0,5720918	478,8989	3,700437	0	3	-1394	610						No media	0	1024	768	0	0	-1443	609	783	0	Content		-1394	610	1163194	6954617852
1180	09:26:25.870	00:00:01.179	70	-1164,548	626,8955	0,5698802	0,5560318	475,5732	3,664289	0	-1720,727	597,0057	0,3996474	0,5710225	478,5497	3,746476	0	3	-1443	612						No media	0	1024	768	0	0	-1443	609	783	0	Content		-1443	612	1179819	6954634477
1197	09:26:25.887	00:00:01.196	71	-1112,505	630,6613	0,569568	0,5549605	475,4162	3,663229	0	-1752,826	589,5078	0,3990212	0,5704065	478,5475	3,754137	0	3	-1433	610						No media	0	1024	768	0	0	-1443	609	783	0	Content		-1433	610	1196567	6954651225
1213	09:26:25.903	00:00:01.213	72	-1136,135	641,8162	0,5688707	0,5541284	475,3414	3,631276	0	-1743,047	599,8076	0,3982916	0,5700211	478,2104	3,747616	0	3	-1440	621						No media	0	1024	768	0	0	-1443	609	783	0	Content		-1440	621	1213189	6954667847
1230	09:26:25.920	00:00:01.229	73	-1181,062	630,2579	0,5678895	0,553448	475,3312	3,685313	0	-1741,321	594,87	0,397649	0,5698509	478,2564	3,748811	0	3	-1461	613						No media	0	1024	768	0	0	-1443	609	783	0	Content		-1461	613	1229787	6954684445
1246	09:26:25.936	00:00:01.246	74	-1163,485	629,2947	0,5673279	0,5527041	475,3329	3,702422	0	-1755,423	584,788	0,3969975	0,5696637	477,8922	3,724653	0	3	-1459	607						No media	0	1024	768	0	0	-1443	609	783	0	Content		-1459	607	1246410	6954701068
1263	09:26:25.953	00:00:01.263	75	-1162,241	625,696	0,566934	0,5519342	475,3112	3,685816	0	-1723,501	595,4756	0,3964985	0,5694653	477,9244	3,777896	0	3	-1443	611						No media	0	1024	768	0	0	-1443	609	783	0	Content		-1443	611	1263163	6954717821
1280	09:26:25.970	00:00:01.279	76	-1125,845	632,6604	0,566772	0,5511106	475,2738	3,67783	0	-1749,861	597,2468	0,3961968	0,5694007	477,8216	3,763595	0	3	-1438	615						No media	0	1024	768	0	0	-1443	609	783	0	Content		-1438	615	1279789	6954734447
1296	09:26:25.986	00:00:01.296	77	-1151,153	632,4187	0,5664963	0,550494	475,2725	3,687981	0	-1672,952	597,3973	0,3961525	0,5696288	477,8726	3,745279	0	3	-1412	615						No media	0	1024	768	0	0	-1443	609	783	0	Content		-1412	615	1296409	6954751067
1313	09:26:26.003	00:00:01.313	78	-1131,715	631,235	0,5664607	0,5501697	475,227	3,695852	0	-1729,749	589,1568	0,3959186	0,5700962	477,769	3,775276	0	3	-1431	610						No media	0	1024	768	0	0	-1443	609	783	0	Content		-1431	610	1313030	6954767688
1330	09:26:26.020	00:00:01.329	79	-1165,927	622,0981	0,5661298	0,5502245	475,3542	3,682526	0	-1778,183	582,3644	0,3957609	0,5710639	477,7918	3,734527	0	3	-1472	602						No media	0	1024	768	0	0	-1443	609	783	0	Content		-1472	602	1329781	6954784439
1346	09:26:26.036	00:00:01.346	80	-1163,653	633,8834	0,5660083	0,5504216	475,4202	3,641272	0	-1673,515	591,7562	0,3958997	0,5723147	477,8774	3,761454	0	3	-1419	613						No media	0	1024	768	0	0	-1443	609	783	0	Content		-1419	613	1346407	6954801065
1363	09:26:26.053	00:00:01.363	81	-1142,407	631,3735	0,5659788	0,5508406	475,3032	3,67254	0	-1774,94	590,8251	0,3955338	0,5734887	477,9143	3,747725	0	3	-1459	611						No media	0	1024	768	0	0	-1443	609	783	0	Content		-1459	611	1363030	6954817688
1380	09:26:26.070	00:00:01.379	82	-1178,571	626,8193	0,5656118	0,5512473	475,5054	3,67059	0	-1704,67	586,5319	0,3955083	0,5746917	478,0532	3,763368	0	3	-1442	607						No media	0	1024	768	0	0	-1443	609	783	0	Content		-1442	607	1379654	6954834312
1396	09:26:26.086	00:00:01.396	83	-1174,449	619,6559	0,5655519	0,5518744	475,4219	3,648238	0	-1753,934	585,5206	0,3953775	0,5757899	477,7	3,736539	0	3	-1464	603						No media	0	1024	768	0	0	-1443	609	783	0	Content		-1464	603	1396402	6954851060
1413	09:26:26.103	00:00:01.413	84	-1120,276	634,7159	0,5657892	0,5524338	475,2147	3,616308	0	-1741,941	581,5865	0,3954462	0,5767133	477,9749	3,75566	0	3	-1431	608						No media	0	1024	768	0	0	-1443	609	783	0	Content		-1431	608	1413025	6954867683
1430	09:26:26.120	00:00:01.429	85	-1181,195	626,1705	0,565551	0,5527788	475,2621	3,659817	0	-1740,529	592,6415	0,3955781	0,5774636	477,8173	3,754076	0	3	-1461	609						No media	0	1024	768	0	0	-1443	609	783	0	Content		-1461	609	1429650	6954884308
1446	09:26:26.136	00:00:01.446	86	-1313,672	608,8636	0,5651101	0,5530315	475,1097	3,677097	0	-1716,004	582,4725	0,3957856	0,5780026	477,8642	3,762098	0	3	-1515	596						No media	0	1024	768	0	0	-1443	609	783	0	Content		-1515	596	1446274	6954900932
1463	09:26:26.153	00:00:01.463	87	-1261,184	612,8014	0,5655001	0,5530637	474,9027	3,70038	0	-1708,192	597,6548	0,3960982	0,5784063	477,8495	3,779619	0	3	-1485	605						No media	0	1024	768	0	0	-1443	609	783	0	Content		-1485	605	1463024	6954917682
1480	09:26:26.170	00:00:01.479	88	-1225,544	625,4359	0,5659388	0,5528083	474,9035	3,722754	0	-1694,265	589,5488	0,3964477	0,5786101	478,0108	3,741452	0	3	-1460	607						No media	0	1024	768	0	0	-1443	609	783	0	Content		-1460	607	1479648	6954934306
1496	09:26:26.186	00:00:01.496	89	-1122,064	623,4684	0,5667952	0,5524281	474,6783	3,701805	0	-1712,799	582,9454	0,3967531	0,5786855	477,9271	3,762139	0	3	-1417	603						No media	0	1024	768	0	0	-1443	609	783	0	Content		-1417	603	1496271	6954950929
1513	09:26:26.203	00:00:01.512	90	-1195,037	615,1508	0,567004	0,5519319	474,8024	3,690057	0	-1713,78	584,39	0,397271	0,5786703	478,0184	3,777727	0	3	-1454	600						No media	0	1024	768	0	0	-1443	609	783	0	Content		-1454	600	1512895	6954967553
1530	09:26:26.220	00:00:01.529	91	-1190,42	626,4229	0,5675924	0,5513079	474,6679	3,688081	0	-1757,835	588,8893	0,3978328	0,5785113	477,886	3,738169	0	3	-1474	608						No media	0	1024	768	0	0	-1443	609	783	0	Content		-1474	608	1529646	6954984304
1546	09:26:26.236	00:00:01.546	92	-1232,176	621,358	0,5680264	0,5506614	474,4681	3,615644	0	-1711,644	584,7744	0,3986256	0,5781783	477,8023	3,806566	0	3	-1472	603						No media	0	1024	768	0	0	-1443	609	783	0	Content		-1472	603	1546270	6955000928
1563	09:26:26.253	00:00:01.562	93	-1105,67	635,1382	0,5693039	0,5500336	474,3395	3,689631	0	-1701,069	589,0496	0,399435	0,5777917	477,9225	3,743863	0	3	-1403	612						No media	0	1024	768	0	0	-1443	609	783	0	Content		-1403	612	1562892	6955017550
1580	09:26:26.270	00:00:01.579	94	-1163,784	640,5841	0,5695379	0,5496131	474,2848	3,640136	0	-1634,572	593,8633	0,4000239	0,577567	477,7532	3,747548	0	3	-1399	617						No media	0	1024	768	0	0	-1443	609	783	0	Content		-1399	617	1579641	6955034299
1596	09:26:26.286	00:00:01.596	95	-1024	-768	-1	-1	-1	-1	4	-1134,89	655,5943	0,4002535	0,5770919	477,8559	3,713379	0	4	-1135	656						No media	0	1024	768	0	0	-755	690	500	0	Content		-1135	656	1596308	6955050966
1613	09:26:26.303	00:00:01.612	96	-795,0737	679,2429	0,5675634	0,5487727	473,7488	3,71897	0	-942,8454	670,3144	0,3996153	0,576641	477,8639	3,689127	0	4	-869	675						No media	0	1024	768	0	0	-755	690	500	0	Content		-869	675	1612891	6955067549
1630	09:26:26.320	00:00:01.629	97	-691,9327	690,0836	0,5668591	0,5482355	473,2784	3,739418	0	-817,3459	683,9351	0,399561	0,5762004	477,9309	3,694564	0	4	-755	687						No media	0	1024	768	0	0	-755	690	500	0	Content		-755	687	1629519	6955084177
1641	09:26:26.331																				MovieStart	128	0	0	Untertest1.avi
1646	09:26:26.336	00:00:01.646	98	-687,8822	707,2305	0,5673751	0,5475796	473,5119	3,698995	0	-818,2543	687,9147	0,4001072	0,5757736	477,9768	3,704311	0	4	-753	698						Untertest1.avi	0	880	547	72	111	-827	579	500	0	Content		-825	587	1646262	6955100920
1663	09:26:26.353	00:00:01.662	99	-688,8979	700,1747	0,567887	0,5468307	473,292	3,708852	0	-833,5318	689,5159	0,4006282	0,5754306	478,1475	3,709027	0	4	-761	695						Untertest1.avi	0	880	547	72	111	-827	579	500	0	Content		-833	584	1662886	6955117544
1680	09:26:26.370	00:00:01.679	100	-667,5367	695,6544	0,5683485	0,5460488	473,4752	3,728598	0	-837,6305	688,0158	0,4009167	0,57512	477,9609	3,698284	0	4	-753	692						Untertest1.avi	0	880	547	72	111	-827	579	500	0	Content		-825	581	1679511	6955134169
1696	09:26:26.386	00:00:01.696	101	-662,1468	701,6741	0,5686712	0,5452021	473,1722	3,730983	0	-838,7217	684,0483	0,4011701	0,5747871	478,1519	3,696116	0	4	-750	693						Untertest1.avi	0	880	547	72	111	-827	579	500	0	Content		-822	582	1696132	6955150790
1713	09:26:26.403	00:00:01.712	102	-652,9518	697,8903	0,5689408	0,5443363	473,3799	3,704335	0	-830,0253	679,4431	0,4013183	0,5744962	478,2755	3,701494	0	4	-741	689						Untertest1.avi	0	880	547	72	111	-827	579	500	0	Content		-813	578	1712883	6955167541
1730	09:26:26.420	00:00:01.729	103	-694,5551	694,6763	0,5687202	0,5435026	473,4721	3,717019	0	-836,4135	687,5527	0,4013545	0,5741521	478,1557	3,736136	0	4	-765	691						Untertest1.avi	0	880	547	72	111	-827	579	500	0	Content		-837	580	1729506	6955184164
1746	09:26:26.436	00:00:01.746	104	-688,5957	698,4323	0,5686741	0,5425974	473,4151	3,75153	0	-837,5385	686,0921	0,4013799	0,5737461	478,5013	3,711974	0	4	-763	692						Untertest1.avi	0	880	547	72	111	-827	579	500	0	Content		-835	581	1746129	6955200787
1763	09:26:26.453	00:00:01.762	105	-718,9349	695,2025	0,5685182	0,5415628	473,7404	3,723852	0	-844,0254	687,1572	0,4012745	0,5732396	478,5525	3,702819	0	4	-781	691						Untertest1.avi	0	880	547	72	111	-827	579	500	0	Content		-853	580	1762753	6955217411
1780	09:26:26.470	00:00:01.779	106	-723,232	697,3505	0,5683023	0,5404965	473,7176	3,732914	0	-835,248	687,2807	0,4010848	0,572585	478,5975	3,743743	0	4	-779	692						Untertest1.avi	0	880	547	72	111	-827	579	500	0	Content		-851	581	1779502	6955234160
1796	09:26:26.486	00:00:01.796	107	-708,1848	700,2386	0,5680565	0,5392611	473,729	3,748247	0	-836,729	690,7235	0,4008304	0,5718018	478,7501	3,69434	0	4	-772	695						Untertest1.avi	0	880	547	72	111	-827	579	500	0	Content		-844	584	1796125	6955250783
1813	09:26:26.503	00:00:01.812	108	-665,7496	704,1558	0,567963	0,537935	474,1585	3,691278	0	-828,6097	685,6154	0,4005243	0,570845	478,955	3,712873	0	4	-747	695						Untertest1.avi	0	880	547	72	111	-827	579	500	0	Content		-819	584	1812748	6955267406
1829	09:26:26.519	00:00:01.829	109	-659,9883	696,9769	0,56752	0,5364931	474,5322	3,731536	0	-837,2986	682,3287	0,4001977	0,5697306	479,1472	3,739897	0	4	-749	690						Untertest1.avi	0	880	547	72	111	-827	579	500	0	Content		-821	579	1829372	6955284030
1846	09:26:26.536	00:00:01.846	110	-648,6756	694,8569	0,5671547	0,5350716	474,7458	3,717441	0	-845,02	687,4903	0,3997952	0,5686241	479,298	3,697928	0	4	-747	691						Untertest1.avi	0	880	547	72	111	-827	579	500	0	Content		-819	580	1846124	6955300782
1863	09:26:26.553	00:00:01.862	111	-661,0991	696,6616	0,5666157	0,5338373	474,8222	3,743846	0	-846,0817	677,145	0,3992999	0,5677593	479,4335	3,729155	0	4	-754	687						Untertest1.avi	0	880	547	72	111	-827	579	500	0	Content		-826	576	1862747	6955317405
1879	09:26:26.569	00:00:01.879	112	-645,6044	693,5616	0,566173	0,533083	474,9365	3,72789	0	-832,5707	687,3861	0,3988263	0,5671706	479,7295	3,754686	0	4	-739	690						Untertest1.avi	0	880	547	72	111	-827	579	500	0	Content		-811	579	1879370	6955334028
1896	09:26:26.586	00:00:01.895	113	-683,0642	691,051	0,5653816	0,5328318	474,8723	3,720824	0	-858,9634	687,0891	0,3983489	0,5668795	479,8809	3,7151	0	4	-771	689						Untertest1.avi	0	880	547	72	111	-827	579	500	0	Content		-843	578	1895995	6955350653
1913	09:26:26.603	00:00:01.912	114	-694,6301	696,5811	0,5649562	0,5329051	474,8795	3,721091	0	-845,8092	682,6938	0,3980223	0,5668428	479,8074	3,743296	0	4	-770	690						Untertest1.avi	0	880	547	72	111	-827	579	500	0	Content		-842	579	1912743	6955367401
1929	09:26:26.619	00:00:01.929	115	-672,1172	691,7889	0,564902	0,5330635	474,7411	3,706175	0	-835,9578	684,9828	0,3978142	0,566775	479,9294	3,739688	0	4	-754	688						Untertest1.avi	0	880	547	72	111	-827	579	500	0	Content		-826	577	1929367	6955384025
1946	09:26:26.636	00:00:01.945	116	-708,4076	695,7562	0,5646717	0,5329337	474,7064	3,727376	0	-855,5982	681,9655	0,3977537	0,5663854	479,8744	3,682625	0	4	-782	689						Untertest1.avi	0	880	547	72	111	-827	579	500	0	Content		-854	578	1945989	6955400647
1963	09:26:26.653	00:00:01.962	117	-695,9367	687,0947	0,5647243	0,5324368	475,0238	3,710742	0	-832,6484	685,7399	0,3977997	0,5655689	479,9109	3,709411	0	4	-764	686						Untertest1.avi	0	880	547	72	111	-827	579	500	0	Content		-836	575	1962615	6955417273
1979	09:26:26.669	00:00:01.979	118	-652,5115	693,0289	0,5651675	0,5314922	475,0751	3,6936	0	-827,3538	689,301	0,3979259	0,5643429	479,7107	3,729148	0	4	-740	691						Untertest1.avi	0	880	547	72	111	-827	579	500	0	Content		-812	580	1979364	6955434022
1996	09:26:26.686	00:00:01.995	119	-598,1492	696,6835	0,5656368	0,5303493	474,6739	3,722975	0	-843,337	684,265	0,3980532	0,5628583	479,5837	3,73205	0	4	-721	690						Untertest1.avi	0	880	547	72	111	-827	579	500	0	Content		-793	579	1995985	6955450643
2013	09:26:26.703	00:00:02.012	120	-669,3625	698,1128	0,5654092	0,5291432	474,8001	3,6831	0	-854,6375	679,7896	0,3981596	0,5614171	479,4057	3,679515	0	4	-762	689						Untertest1.avi	0	880	547	72	111	-827	579	500	0	Content		-834	578	2012611	6955467269
2029	09:26:26.719	00:00:02.029	121	-654,796	691,3727	0,5654922	0,5282317	474,7588	3,656304	0	-831,7458	686,8693	0,3981939	0,5602522	479,432	3,732645	0	4	-743	689						Untertest1.avi	0	880	547	72	111	-827	579	500	0	Content		-815	578	2029248	6955483906
2046	09:26:26.736	00:00:02.045	122	-641,5895	689,1086	0,5655129	0,5275797	474,766	3,697737	0	-856,6488	682,3698	0,3980982	0,5594888	479,2589	3,649083	0	4	-749	686						Untertest1.avi	0	880	547	72	111	-827	579	500	0	Content		-821	575	2045985	6955500643
2063	09:26:26.753	00:00:02.062	123	-633,2427	700,0044	0,5656066	0,5272229	474,8046	3,656299	0	-846,5603	690,8488	0,3980256	0,5590614	479,2857	3,681653	0	4	-740	695						Untertest1.avi	0	880	547	72	111	-827	579	500	0	Content		-812	584	2062608	6955517266
2079	09:26:26.769	00:00:02.079	124	-678,4511	695,1812	0,5656269	0,5272827	474,8663	3,642755	0	-905,0267	681,3728	0,3982422	0,5589984	479,2728	3,658375	0	4	-792	688						Untertest1.avi	0	880	547	72	111	-827	579	500	0	Content		-864	577	2079245	6955533903
2096	09:26:26.786	00:00:02.095	125	-818,7831	669,4955	0,5673879	0,5277781	475,6305	3,630941	0	-1138,233	655,0119	0,4001944	0,5592361	479,8787	3,657052	0	5	-979	662						Untertest1.avi	0	880	547	72	111	-1526	511	633	0	Content		-1051	551	2095857	6955550515
2113	09:26:26.803	00:00:02.112	126	-1059,722	649,4214	0,5690597	0,52867	476,3777	3,621796	0	-1563,418	613,8273	0,4015311	0,5596257	480,2705	3,740275	0	5	-1312	632						Untertest1.avi	0	880	547	72	111	-1526	511	633	0	Content		-1384	521	2112603	6955567261
2129	09:26:26.819	00:00:02.129	127	-1114,376	649,4109	0,5703781	0,5300823	476,7694	3,599766	0	-1792,712	612,5402	0,4018059	0,5605329	480,5263	3,686203	0	5	-1454	631						Untertest1.avi	0	880	547	72	111	-1526	511	633	0	Content		-1526	520	2129241	6955583899
2146	09:26:26.836	00:00:02.145	128	-1389,548	629,5101	0,569326	0,5319366	476,8358	3,657591	0	-1699,159	614,9889	0,401839	0,5619025	480,4726	3,699069	0	5	-1544	622						Untertest1.avi	0	880	547	72	111	-1526	511	633	0	Content		-1616	511	2145852	6955600510
2162	09:26:26.852	00:00:02.162	129	-1118,143	647,1498	0,5703574	0,5338109	476,6298	3,612638	0	-1700,166	621,6365	0,4012906	0,5632207	480,4081	3,72917	0	5	-1409	634						Untertest1.avi	0	880	547	72	111	-1526	511	633	0	Content		-1481	523	2162477	6955617135
2179	09:26:26.869	00:00:02.179	130	-1289,743	629,7216	0,5686635	0,5355414	476,8062	3,692164	0	-1793,555	611,4698	0,4000659	0,564558	480,1165	3,700818	0	5	-1542	621						Untertest1.avi	0	880	547	72	111	-1526	511	633	0	Content		-1614	510	2179242	6955633900
2196	09:26:26.886	00:00:02.195	131	-1294,763	634,705	0,5674362	0,5367913	476,7325	3,648139	0	-1758,248	626,5233	0,3986365	0,5658904	479,9111	3,69277	0	5	-1527	631						Untertest1.avi	0	880	547	72	111	-1526	511	633	0	Content		-1599	520	2195849	6955650507
2212	09:26:26.902	00:00:02.212	132	-1121,087	650,1675	0,5664935	0,5374714	476,7208	3,638389	0	-1718,821	613,5897	0,397001	0,5669842	479,8389	3,720346	0	5	-1420	632						Untertest1.avi	0	880	547	72	111	-1526	511	633	0	Content		-1492	521	2212474	6955667132
2229	09:26:26.919	00:00:02.229	133	-1146,598	643,5345	0,564324	0,5377467	476,7707	3,628044	0	-1755,338	609,3458	0,3948685	0,5677786	479,8764	3,715573	0	5	-1451	626						Untertest1.avi	0	880	547	72	111	-1526	511	633	0	Content		-1523	515	2229095	6955683753
2246	09:26:26.936	00:00:02.245	134	-1283,841	635,0256	0,5616474	0,537639	476,7722	3,67484	0	-1690,166	608,8805	0,3932128	0,5684089	479,9062	3,69181	0	5	-1487	622						Untertest1.avi	0	880	547	72	111	-1526	511	633	0	Content		-1559	511	2245845	6955700503
2262	09:26:26.952	00:00:02.262	135	-1198,862	643,2309	0,5603424	0,5372245	477,3142	3,692269	0	-1763,595	622,4843	0,3912735	0,5686383	479,9076	3,731931	0	5	-1481	633						Untertest1.avi	0	880	547	72	111	-1526	511	633	0	Content		-1553	522	2262467	6955717125
2279	09:26:26.969	00:00:02.279	136	-1271,817	633,6437	0,5586462	0,5366252	477,4287	3,69521	0	-1756,666	621,2687	0,3899865	0,5686305	480,0408	3,741604	0	5	-1514	627						Untertest1.avi	0	880	547	72	111	-1526	511	633	0	Content		-1586	516	2279092	6955733750
2296	09:26:26.986	00:00:02.295	137	-1214,551	639,6148	0,5580079	0,5359861	477,7533	3,691363	0	-1737,086	617,8288	0,3891834	0,5684832	480,5695	3,73896	0	5	-1476	629						Untertest1.avi	0	880	547	72	111	-1526	511	633	0	Content		-1548	518	2295842	6955750500
2312	09:26:27.002	00:00:02.312	138	-1173,739	647,3828	0,557969	0,5354123	478,0088	3,674681	0	-1716,251	603,2385	0,3889824	0,568288	480,767	3,829047	0	5	-1445	625						Untertest1.avi	0	880	547	72	111	-1526	511	633	0	Content		-1517	514	2312466	6955767124
2329	09:26:27.019	00:00:02.329	139	-1234,309	640,0221	0,5577979	0,5351583	478,2924	3,710373	0	-1733,892	610,8093	0,3891977	0,5683297	480,7246	3,804318	0	5	-1484	625						Untertest1.avi	0	880	547	72	111	-1526	511	633	0	Content		-1556	514	2329093	6955783751
2346	09:26:27.036	00:00:02.345	140	-1258,114	630,8322	0,5580958	0,5352083	478,5192	3,766606	0	-1770,799	614,9788	0,3896689	0,568718	480,8361	3,83152	0	5	-1514	623						Untertest1.avi	0	880	547	72	111	-1526	511	633	0	Content		-1586	512	2345717	6955800375
2362	09:26:27.052	00:00:02.362	141	-1245,071	628,9421	0,5585663	0,5356511	478,5391	3,782833	0	-1574,468	617,7216	0,3907048	0,5697606	481,022	3,822839	0	5	-1410	623						Untertest1.avi	0	880	547	72	111	-1526	511	633	0	Content		-1482	512	2362461	6955817119
2379	09:26:27.069	00:00:02.379	142	-1139,793	635,1042	0,5594137	0,5363058	478,6196	3,747933	0	-1736,091	602,3251	0,3905691	0,5710466	481,0485	3,841375	0	5	-1438	619						Untertest1.avi	0	880	547	72	111	-1526	511	633	0	Content		-1510	508	2379088	6955833746
2396	09:26:27.086	00:00:02.395	143	-1249,422	628,1808	0,5590742	0,5374677	478,5692	3,757904	0	-1782,29	582,4738	0,3906721	0,5729018	481,1491	3,809887	0	5	-1516	605						Untertest1.avi	0	880	547	72	111	-1526	511	633	0	Content		-1588	494	2395713	6955850371
2412	09:26:27.102	00:00:02.412	144	-1119,642	631,0392	0,5595385	0,5388582	478,6165	3,740551	0	-1786,052	603,4811	0,3906415	0,5749656	481,0578	3,825262	0	5	-1453	617						Untertest1.avi	0	880	547	72	111	-1526	511	633	0	Content		-1525	506	2412336	6955866994
2429	09:26:27.119	00:00:02.429	145	-1199,508	630,2863	0,5590597	0,5400884	478,7759	3,771214	0	-1755,996	601,4207	0,3907247	0,5769778	481,4611	3,802355	0	5	-1478	616						Untertest1.avi	0	880	547	72	111	-1526	511	633	0	Content		-1550	505	2429084	6955883742
2446	09:26:27.136	00:00:02.445	146	-1133,452	633,4386	0,559368	0,5411441	478,7173	3,727471	0	-1796,767	588,7078	0,390788	0,5787308	481,6406	3,802517	0	5	-1465	611						Untertest1.avi	0	880	547	72	111	-1526	511	633	0	Content		-1537	500	2445710	6955900368
2462	09:26:27.152	00:00:02.462	147	-1166,904	635,8549	0,5591515	0,5418888	478,7766	3,738449	0	-1760,434	601,6918	0,3909388	0,5799736	482,0564	3,813834	0	5	-1464	619						Untertest1.avi	0	880	547	72	111	-1526	511	633	0	Content		-1536	508	2462331	6955916989
2479	09:26:27.169	00:00:02.478	148	-1132,469	639,8306	0,5592776	0,5421825	479,1082	3,711978	0	-1596,256	608,278	0,3916596	0,5809737	482,3352	3,778438	0	5	-1364	624						Untertest1.avi	0	880	547	72	111	-1526	511	633	0	Content		-1436	513	2478956	6955933614
2496	09:26:27.186	00:00:02.495	149	-1155,925	634,475	0,5592255	0,5421742	479,1558	3,710659	0	-1580,128	604,2662	0,3917748	0,5816756	482,4774	3,750858	0	5	-1368	619						Untertest1.avi	0	880	547	72	111	-1526	511	633	0	Content		-1440	508	2495703	6955950361
2512	09:26:27.202	00:00:02.512	150	-1169,816	630,4923	0,5590991	0,5420925	479,1367	3,681336	0	-1675,783	596,1498	0,3917028	0,5824425	482,5823	3,766348	0	5	-1423	613						Untertest1.avi	0	880	547	72	111	-1526	511	633	0	Content		-1495	502	2512329	6955966987
2529	09:26:27.219	00:00:02.528	151	-1168,599	640,2579	0,5591412	0,5420364	479,005	3,666824	0	-1755,352	603,853	0,3914421	0,5832199	482,5727	3,758609	0	5	-1462	622						Untertest1.avi	0	880	547	72	111	-1526	511	633	0	Content		-1534	511	2528951	6955983609
2546	09:26:27.236	00:00:02.545	152	-1152,224	639,4191	0,559167	0,5421103	478,8854	3,662482	0	-1718,781	602,7863	0,3917161	0,5844315	482,5695	3,778808	0	5	-1436	621						Untertest1.avi	0	880	547	72	111	-1526	511	633	0	Content		-1508	510	2545576	6956000234
2562	09:26:27.252	00:00:02.562	153	-1135,966	636,8928	0,5590877	0,5424582	478,6521	3,638533	0	-1759,087	600,452	0,3916027	0,5860869	482,5322	3,761955	0	5	-1448	619						Untertest1.avi	0	880	547	72	111	-1526	511	633	0	Content		-1520	508	2562325	6956016983
2579	09:26:27.269	00:00:02.578	154	-1161,91	626,9102	0,5587863	0,5432134	478,2462	3,651316	0	-1717,898	603,7056	0,3918139	0,5881816	482,2327	3,730205	0	5	-1440	615						Untertest1.avi	0	880	547	72	111	-1526	511	633	0	Content		-1512	504	2578950	6956033608
2596	09:26:27.286	00:00:02.595	155	-1459,988	616,2175	0,5574926	0,544204	478,0115	3,6706	0	-1676,432	606,8715	0,3919383	0,5905721	481,8189	3,716753	0	5	-1568	612						Untertest1.avi	0	880	547	72	111	-1526	511	633	0	Content		-1640	501	2595574	6956050232
2612	09:26:27.302	00:00:02.612	156	-1135,97	629,5317	0,5589229	0,5452767	477,5409	3,641645	0	-1765,577	598,7928	0,3917494	0,5929552	481,5241	3,708677	0	5	-1451	614						Untertest1.avi	0	880	547	72	111	-1526	511	633	0	Content		-1523	503	2612202	6956066860
2629	09:26:27.319	00:00:02.628	157	-1265,85	625,0499	0,5583715	0,5462779	477,3843	3,660475	0	-1652,443	599,1361	0,3921611	0,5952291	481,321	3,720151	0	5	-1459	612						Untertest1.avi	0	880	547	72	111	-1526	511	633	0	Content		-1531	501	2628948	6956083606
2646	09:26:27.336	00:00:02.645	158	-1398,509	619,9437	0,5578767	0,54695	476,8914	3,693303	0	-1715,128	610,6783	0,3921118	0,5971912	481,2348	3,694506	0	5	-1557	615						Untertest1.avi	0	880	547	72	111	-1526	511	633	0	Content		-1629	504	2645577	6956100235
2662	09:26:27.352	00:00:02.662	159	-1385,618	620,277	0,5578068	0,5474364	476,6601	3,668546	0	-1727,835	599,3173	0,3922442	0,5989718	480,9711	3,69282	0	5	-1557	610						Untertest1.avi	0	880	547	72	111	-1526	511	633	0	Content		-1629	499	2662218	6956116876
2679	09:26:27.369	00:00:02.678	160	-1291,597	622,2954	0,5579358	0,5474153	476,4299	3,639345	0	-1704,886	608,4065	0,3920314	0,600259	480,8137	3,694802	0	5	-1498	615						Untertest1.avi	0	880	547	72	111	-1526	511	633	0	Content		-1570	504	2678817	6956133475
2696	09:26:27.386	00:00:02.695	161	-940,1162	637,2496	0,5568811	0,5467547	475,7185	3,628753	0	-1210,307	626,7857	0,3908745	0,6009772	480,2603	3,693125	0	5	-1075	632						Untertest1.avi	0	880	547	72	111	-1526	511	633	0	Content		-1147	521	2695567	6956150225
2712	09:26:27.402	00:00:02.712	162	-794,0863	635,2819	0,5540051	0,5458589	475,124	3,626415	0	-879,3712	634,1005	0,3892238	0,6013787	480,4456	3,638538	0	5	-837	635						Untertest1.avi	0	880	547	72	111	-1526	511	633	0	Content		-909	524	2712193	6956166851
2729	09:26:27.419	00:00:02.728	163	-561,8751	629,1795	0,5516809	0,5445876	475,1635	3,65941	0	-664,3719	628,0498	0,387462	0,6014408	480,5042	3,661755	0	6	-613	629						Untertest1.avi	0	880	547	72	111	-46	608	750	0	Content		-685	518	2728815	6956183473
2745	09:26:27.435	00:00:02.745	164	-374,6334	641,6253	0,5496097	0,5436275	474,5069	3,705448	0	-480,2942	641,8997	0,3858092	0,6018401	480,4637	3,703919	0	6	-427	642						Untertest1.avi	0	880	547	72	111	-46	608	750	0	Content		-499	531	2745438	6956200096
2762	09:26:27.452	00:00:02.762	165	-225,8035	669,1053	0,5473594	0,5431247	474,6562	3,725825	0	-357,4026	654,1008	0,3841182	0,6028299	480,4034	3,713256	0	6	-292	662						Untertest1.avi	0	880	547	72	111	-46	608	750	0	Content		-364	551	2762189	6956216847
2779	09:26:27.469	00:00:02.778	166	-61,04927	671,3158	0,5456979	0,54286	474,596	3,702553	0	-125,9748	678,9691	0,3829574	0,604194	480,5064	3,700124	0	6	-94	675						Untertest1.avi	0	880	547	72	111	-46	608	750	0	Content		-166	564	2778811	6956233469
2795	09:26:27.485	00:00:02.795	167	64,81855	727,6079	0,5435875	0,5428844	474,4947	3,617266	0	-54,94799	677,6797	0,3813707	0,6059933	480,1034	3,544865	0	6	5	703						Untertest1.avi	0	880	547	72	111	-46	608	750	0	Content		-67	592	2795435	6956250093
2812	09:26:27.502	00:00:02.812	168	109,7705	730,0707	0,5422046	0,5431064	474,0231	3,615823	0	-25,9827	710,3218	0,3804519	0,6080963	480,4279	3,624272	0	6	42	720						Untertest1.avi	0	880	547	72	111	-46	608	750	0	Content		-30	609	2812061	6956266719
2829	09:26:27.519	00:00:02.828	169	95,40533	725,9767	0,5413842	0,5433356	473,596	3,667042	0	-79,34776	716,4853	0,3797469	0,6104543	480,1001	3,771649	0	6	8	721						Untertest1.avi	0	880	547	72	111	-46	608	750	0	Content		-64	610	2828807	6956283465
2845	09:26:27.535	00:00:02.845	170	99,88689	733,8837	0,5406649	0,5436782	473,0262	3,692217	0	-29,24478	712,7468	0,3792719	0,6127796	480,1001	3,705508	0	6	35	723						Untertest1.avi	0	880	547	72	111	-46	608	750	0	Content		-37	612	2845429	6956300087
2862	09:26:27.552	00:00:02.862	171	82,88586	741,0556	0,5397798	0,5440317	472,489	3,686524	0	-26,6313	708,6466	0,3783146	0,6153618	479,657	3,680719	0	6	28	725						Untertest1.avi	0	880	547	72	111	-46	608	750	0	Content		-44	614	2862053	6956316711
2879	09:26:27.569	00:00:02.878	172	106,1605	735,3021	0,5394825	0,5445131	472,3648	3,69169	0	-50,94305	709,1062	0,3785508	0,6178442	479,5017	3,591738	0	6	28	722						Untertest1.avi	0	880	547	72	111	-46	608	750	0	Content		-44	611	2878674	6956333332
2895	09:26:27.585	00:00:02.895	173	115,5131	737,6687	0,5390353	0,54497	472,1415	3,647922	0	-50,29189	707,1463	0,3785127	0,6201521	479,7361	3,627164	0	6	33	722						Untertest1.avi	0	880	547	72	111	-46	608	750	0	Content		-39	611	2895424	6956350082
2912	09:26:27.602	00:00:02.912	174	122,1923	736,2664	0,538825	0,5451191	471,999	3,662667	0	-54,94939	704,7268	0,3785288	0,6222718	479,5144	3,675174	0	6	34	720						Untertest1.avi	0	880	547	72	111	-46	608	750	0	Content		-38	609	2912045	6956366703
2929	09:26:27.619	00:00:02.928	175	101,4789	730,5413	0,5387146	0,5451044	471,5847	3,691349	0	-36,05742	709,8262	0,378815	0,6241221	479,4139	3,634464	0	6	33	720						Untertest1.avi	0	880	547	72	111	-46	608	750	0	Content		-39	609	2928670	6956383328
2945	09:26:27.635	00:00:02.945	176	112,287	729,1045	0,5387846	0,5447991	471,3925	3,663142	0	-60,17943	702,6166	0,379183	0,6255931	479,4617	3,661063	0	6	26	716						Untertest1.avi	0	880	547	72	111	-46	608	750	0	Content		-46	605	2945294	6956399952
2962	09:26:27.652	00:00:02.962	177	109,3803	730,3465	0,5389971	0,544347	471,5372	3,653999	0	-28,2451	713,8047	0,3797911	0,6266959	479,6194	3,623456	0	6	41	722						Untertest1.avi	0	880	547	72	111	-46	608	750	0	Content		-31	611	2962045	6956416703
2979	09:26:27.669	00:00:02.978	178	101,8544	735,2047	0,5393046	0,5436729	471,198	3,656317	0	-69,44414	707,1015	0,3804192	0,6276208	479,5333	3,722023	0	6	16	721						Untertest1.avi	0	880	547	72	111	-46	608	750	0	Content		-56	610	2978666	6956433324
2995	09:26:27.685	00:00:02.995	179	106,4648	730,3636	0,5397334	0,5427737	471,1251	3,671015	0	-21,65908	732,8531	0,3811937	0,6280385	479,8316	3,49735	0	6	42	732						Untertest1.avi	0	880	547	72	111	-46	608	750	0	Content		-30	621	2995291	6956449949
3012	09:26:27.702	00:00:03.012	180	104,3551	731,8742	0,5402163	0,5416407	471,1045	3,654812	0	-56,6717	714,0654	0,3820392	0,6280476	480,0759	3,636135	0	6	24	723						Untertest1.avi	0	880	547	72	111	-46	608	750	0	Content		-48	612	3012039	6956466697
3029	09:26:27.719	00:00:03.028	181	100,856	724,7045	0,5408067	0,5402842	471,4698	3,635749	0	-22,10007	732,7889	0,3830017	0,6277836	480,2918	3,493513	0	6	39	729						Untertest1.avi	0	880	547	72	111	-46	608	750	0	Content		-33	618	3028663	6956483321
3045	09:26:27.735	00:00:03.045	182	98,21066	731,3983	0,541432	0,5387111	471,3605	3,608648	0	-47,07415	710,8281	0,3839535	0,6271781	480,5529	3,598094	0	6	26	721						Untertest1.avi	0	880	547	72	111	-46	608	750	0	Content		-46	610	3045285	6956499943
3062	09:26:27.752	00:00:03.061	183	109,8515	726,6514	0,5420386	0,5372421	471,3067	3,608024	0	-71,31711	714,1244	0,3849287	0,6264652	481,0018	3,685499	0	6	19	720						Untertest1.avi	0	880	547	72	111	-46	608	750	0	Content		-53	609	3061908	6956516566
3079	09:26:27.769	00:00:03.078	184	95,68612	726,9195	0,5424981	0,5361252	471,314	3,616563	0	-69,03963	712,2419	0,3856362	0,6260261	480,8179	3,651474	0	6	13	720						Untertest1.avi	0	880	547	72	111	-46	608	750	0	Content		-59	609	3078657	6956533315
3095	09:26:27.785	00:00:03.095	185	108,1093	727,0654	0,5427864	0,5354393	471,6309	3,576996	0	-51,00812	714,0006	0,3862464	0,6259033	481,3179	3,655223	0	6	29	721						Untertest1.avi	0	880	547	72	111	-46	608	750	0	Content		-43	610	3095280	6956549938
3112	09:26:27.802	00:00:03.111	186	97,61433	728,3018	0,5430335	0,5352314	471,5217	3,583035	0	-67,65466	709,9097	0,3867124	0,626228	481,429	3,652592	0	6	15	719						Untertest1.avi	0	880	547	72	111	-46	608	750	0	Content		-57	608	3111903	6956566561
3129	09:26:27.819	00:00:03.128	187	102,6961	729,6425	0,5431874	0,5352087	471,6729	3,558698	0	-66,9448	702,462	0,3870625	0,6267032	481,535	3,663563	0	6	18	716						Untertest1.avi	0	880	547	72	111	-46	608	750	0	Content		-54	605	3128529	6956583187
3145	09:26:27.835	00:00:03.145	188	115,6847	731,3967	0,5433147	0,534947	471,4106	3,575984	0	-44,32636	701,8713	0,3873881	0,6268958	481,6939	3,6156	0	6	36	717						Untertest1.avi	0	880	547	72	111	-46	608	750	0	Content		-36	606	3145277	6956599935
3162	09:26:27.852	00:00:03.161	189	103,0604	722,6012	0,5434118	0,5345984	471,2014	3,578216	0	-65,91885	705,6979	0,3876791	0,6268905	481,548	3,643637	0	6	19	714						Untertest1.avi	0	880	547	72	111	-46	608	750	0	Content		-53	603	3161902	6956616560
3179	09:26:27.869	00:00:03.178	190	108,8372	727,6553	0,5434955	0,533987	471,041	3,522815	0	-59,73373	704,1554	0,3878719	0,6264984	481,626	3,609499	0	6	25	716						Untertest1.avi	0	880	547	72	111	-46	608	750	0	Content		-47	605	3178524	6956633182
3195	09:26:27.885	00:00:03.195	191	103,1996	729,8337	0,5435714	0,5333391	470,6835	3,563189	0	-64,18297	703,3331	0,3879859	0,6260136	481,6647	3,619415	0	6	20	717						Untertest1.avi	0	880	547	72	111	-46	608	750	0	Content		-52	606	3195147	6956649805
3212	09:26:27.902	00:00:03.211	192	112,3666	723,9421	0,5435484	0,5328149	470,3022	3,577712	0	-57,58782	703,3582	0,3879599	0,6255312	481,2112	3,586264	0	6	27	714						Untertest1.avi	0	880	547	72	111	-46	608	750	0	Content		-45	603	3211896	6956666554
3229	09:26:27.919	00:00:03.228	193	107,3393	726,7437	0,5433707	0,5323039	469,9664	3,554392	0	-58,82533	710,9192	0,3878074	0,6251329	480,921	3,6025	0	6	24	719						Untertest1.avi	0	880	547	72	111	-46	608	750	0	Content		-48	608	3228575	6956683233
3245	09:26:27.935	00:00:03.245	194	104,5841	732,1416	0,5431747	0,5321288	469,6847	3,567544	0	-52,27883	703,9697	0,3876503	0,6250792	480,3908	3,58867	0	6	26	718						Untertest1.avi	0	880	547	72	111	-46	608	750	0	Content		-46	607	3245197	6956699855
3262	09:26:27.952	00:00:03.261	195	102,7684	717,7198	0,5430579	0,5322372	469,2403	3,555265	0	-55,64604	711,7151	0,387583	0,6251872	480,1006	3,590214	0	6	24	715						Untertest1.avi	0	880	547	72	111	-46	608	750	0	Content		-48	604	3261823	6956716481
3279	09:26:27.969	00:00:03.278	196	104,1539	727,1907	0,54296	0,5321014	468,8431	3,54517	0	-76,61485	712,6083	0,3874966	0,624914	479,677	3,627997	0	6	14	720						Untertest1.avi	0	880	547	72	111	-46	608	750	0	Content		-58	609	3278570	6956733228
3295	09:26:27.985	00:00:03.295	197	104,5607	731,4089	0,5428405	0,5307736	468,654	3,591408	0	-60,43751	707,8391	0,3874238	0,6235631	479,6483	3,592409	0	6	22	720						Untertest1.avi	0	880	547	72	111	-46	608	750	0	Content		-50	609	3295196	6956749854
3312	09:26:28.002	00:00:03.311	198	113,3376	732,0732	0,5426749	0,5294735	468,3039	3,581651	0	-45,88974	709,8964	0,3873544	0,622109	479,7282	3,569292	0	6	34	721						Untertest1.avi	0	880	547	72	111	-46	608	750	0	Content		-38	610	3311820	6956766478
3328	09:26:28.018	00:00:03.328	199	108,7853	731,1069	0,5425689	0,5289635	468,3222	3,582123	0	-52,46703	707,3652	0,3871837	0,6214748	479,9476	3,573862	0	6	28	719						Untertest1.avi	0	880	547	72	111	-46	608	750	0	Content		-44	608	3328444	6956783102
3345	09:26:28.035	00:00:03.345	200	108,75	722,0296	0,5421825	0,5287682	468,2987	3,610558	0	-54,49599	703,7203	0,3869299	0,6214221	479,7658	3,663001	0	6	27	713						Untertest1.avi	0	880	547	72	111	-46	608	750	0	Content		-45	602	3345193	6956799851
3362	09:26:28.052	00:00:03.361	201	103,3848	724,7817	0,5416377	0,528815	468,2304	3,616024	0	-46,58428	710,9987	0,3865645	0,621641	480,0844	3,656499	0	6	28	718						Untertest1.avi	0	880	547	72	111	-46	608	750	0	Content		-44	607	3361818	6956816476
3378	09:26:28.068	00:00:03.378	202	96,42097	731,6126	0,5409076	0,5291433	468,2935	3,671652	0	-72,48518	702,4812	0,385982	0,6225526	479,7149	3,690594	0	6	12	717						Untertest1.avi	0	880	547	72	111	-46	608	750	0	Content		-60	606	3378442	6956833100
3395	09:26:28.085	00:00:03.395	203	106,0211	728,6522	0,5402309	0,5298246	468,3302	3,642087	0	-42,01811	705,0082	0,3854686	0,6238164	479,8895	3,692162	0	6	32	717						Untertest1.avi	0	880	547	72	111	-46	608	750	0	Content		-40	606	3395074	6956849732
3412	09:26:28.102	00:00:03.411	204	105,6255	728,4622	0,539435	0,5306119	468,3987	3,646769	0	-67,31667	702,5978	0,384854	0,6251796	480,2913	3,744906	0	6	19	716						Untertest1.avi	0	880	547	72	111	-46	608	750	0	Content		-53	605	3411812	6956866470
3428	09:26:28.118	00:00:03.428	205	114,9676	729,5579	0,5386343	0,531415	468,8036	3,664973	0	-55,0872	705,6469	0,3842773	0,6265842	480,394	3,728786	0	6	30	718						Untertest1.avi	0	880	547	72	111	-46	608	750	0	Content		-42	607	3428439	6956883097
3445	09:26:28.135	00:00:03.445	206	229,2475	729,3383	0,5366156	0,5324432	469,1663	3,683707	0	123,8772	733,8931	0,3826911	0,6281288	481,0348	3,688952	0	6	177	732						Untertest1.avi	0	880	547	72	111	-46	608	750	0	Content		105	621	3445063	6956899721
3462	09:26:28.152	00:00:03.461	207	361,529	731,447	0,5342585	0,5337746	469,9466	3,703332	0	268,3502	729,4857	0,3809395	0,6297406	481,6902	3,742442	0	6	315	730						Untertest1.avi	0	880	547	72	111	-46	608	750	0	Content		243	619	3461689	6956916347
3478	09:26:28.168	00:00:03.478	208	502,7401	753,1038	0,5325611	0,5347272	470,8098	3,789356	0	420,1262	742,829	0,3796068	0,631285	482,6927	3,786811	0	7	461	748						Untertest1.avi	0	880	547	72	111	594	659	266	0	Content		389	637	3478436	6956933094
3495	09:26:28.185	00:00:03.495	209	625,8985	769,5531	0,5312493	0,5353194	472,165	3,845865	0	527,5773	754,9755	0,3784932	0,6325203	483,5395	3,860596	0	7	577	762						Untertest1.avi	0	880	547	72	111	594	659	266	0	Content		505	651	3495063	6956949721
3512	09:26:28.202	00:00:03.511	210	-1024	-768	-1	-1	-1	-1	4	652,7291	767,5771	0,3773982	0,6335307	483,5395	3,832109	0	7	653	768						Untertest1.avi	0	880	547	72	111	594	659	266	0	Content		581	657	3511685	6956966343
3528	09:26:28.218	00:00:03.528	211	-1024	-768	-1	-1	-1	-1	4	655,7012	758,6343	0,3765176	0,634667	483,5395	3,89392	0	7	656	759						Untertest1.avi	0	880	547	72	111	594	659	266	0	Content		584	648	3528308	6956982966
3545	09:26:28.235	00:00:03.545	212	-1024	-768	-1	-1	-1	-1	4	660,3571	761,9628	0,3760013	0,6359586	483,5395	3,942803	0	7	660	762						Untertest1.avi	0	880	547	72	111	594	659	266	0	Content		588	651	3545060	6956999718
3562	09:26:28.252	00:00:03.561	213	830,824	787,3333	0,5289489	0,5373151	471,8668	4,088408	0	751,3856	756,2086	0,3763367	0,6376601	484,2267	3,986837	0	7	791	772						Untertest1.avi	0	880	547	72	111	594	659	266	0	Content		719	661	3561682	6957016340
3578	09:26:28.268	00:00:03.578	214	840,7433	783,3444	0,5286834	0,5382741	472,0044	4,11719	0	453,0203	759,7737	0,3576049	0,6393003	401,7229	3,224092	0	7	647	772						Untertest1.avi	0	880	547	72	111	594	659	266	0	Content		575	661	3578305	6957032963
3595	09:26:28.285	00:00:03.594	215	835,0821	788,7875	0,5283684	0,5391836	471,9875	4,137547	0	448,5795	766,7904	0,3572395	0,6407746	401,1624	3,242498	0	7	642	778						Untertest1.avi	0	880	547	72	111	594	659	266	0	Content		570	667	3594929	6957049587
3612	09:26:28.302	00:00:03.611	216	833,3732	792,9344	0,5280743	0,5398931	472,2987	4,105884	0	538,1457	749,1875	0,3736003	0,6418156	484,4818	3,933991	0	7	686	771						Untertest1.avi	0	880	547	72	111	594	659	266	0	Content		614	660	3611680	6957066338
3628	09:26:28.318	00:00:03.628	217	814,5941	783,9025	0,5277013	0,5403857	472,538	4,141583	0	528,424	755,918	0,3733622	0,6429105	484,6703	3,95947	0	7	672	770						Untertest1.avi	0	880	547	72	111	594	659	266	0	Content		600	659	3628303	6957082961
3645	09:26:28.335	00:00:03.644	218	816,1177	787,5363	0,5273274	0,5407305	472,8635	4,152631	0	577,0395	752,9644	0,3736339	0,6438915	485,0531	3,997665	0	7	697	770						Untertest1.avi	0	880	547	72	111	594	659	266	0	Content		625	659	3644928	6957099586
3662	09:26:28.352	00:00:03.661	219	826,2967	792,3556	0,5271794	0,5410389	473,1155	4,206375	0	611,0785	758,1586	0,3737744	0,6447654	485,3929	3,986446	0	7	719	775						Untertest1.avi	0	880	547	72	111	594	659	266	0	Content		647	664	3661554	6957116212
3678	09:26:28.368	00:00:03.678	220	819,7329	788,12	0,5270749	0,5413741	473,4153	4,216776	0	591,3466	759,398	0,3736829	0,6456146	485,5722	4,053721	0	7	706	774						Untertest1.avi	0	880	547	72	111	594	659	266	0	Content		634	663	3678305	6957132963
3695	09:26:28.385	00:00:03.694	221	807,2004	790,3831	0,527114	0,5417272	473,7403	4,200515	0	542,6179	759,2233	0,3733765	0,6463881	485,8335	3,981457	0	7	675	775						Untertest1.avi	0	880	547	72	111	594	659	266	0	Content		603	664	3694932	6957149590
3712	09:26:28.402	00:00:03.711	222	823,1942	785,9296	0,5273933	0,5421034	473,9166	4,235955	0	549,8146	747,6854	0,3736177	0,6471627	486,1441	4,039318	0	7	687	767						Untertest1.avi	0	880	547	72	111	594	659	266	0	Content		615	656	3711555	6957166213
3728	09:26:28.418	00:00:03.728	223	-1024	-768	-1	-1	-1	-1	4	574,5567	742,1905	0,3723955	0,6476713	486,1402	4,028205	0	7	575	742						Untertest1.avi	0	880	547	72	111	594	659	266	0	Content		503	631	3728302	6957182960
3745	09:26:28.435	00:00:03.744	224	-1024	-768	-1	-1	-1	-1	4	-1024	-768	-1	-1	-1	-1	4		0	0						Untertest1.avi	0	880	547	72	111				0	Content		-72	-111	3744926	6957199584
3762	09:26:28.452	00:00:03.761	225	-1024	-768	-1	-1	-1	-1	4	-1024	-768	-1	-1	-1	-1	4		0	0						Untertest1.avi	0	880	547	72	111				0	Content		-72	-111	3761551	6957216209
3778	09:26:28.468	00:00:03.778	226	-1024	-768	-1	-1	-1	-1	4	-1024	-768	-1	-1	-1	-1	4		0	0						Untertest1.avi	0	880	547	72	111				0	Content		-72	-111	3778236	6957232894
3795	09:26:28.485	00:00:03.794	227	-1024	-768	-1	-1	-1	-1	4	-1024	-768	-1	-1	-1	-1	4		0	0						Untertest1.avi	0	880	547	72	111				0	Content		-72	-111	3794903	6957249561
3812	09:26:28.502	00:00:03.811	228	-1024	-768	-1	-1	-1	-1	4	-1024	-768	-1	-1	-1	-1	4		0	0						Untertest1.avi	0	880	547	72	111				0	Content		-72	-111	3811545	6957266203
3828	09:26:28.518	00:00:03.828	229	-1024	-768	-1	-1	-1	-1	4	-1024	-768	-1	-1	-1	-1	4		0	0						Untertest1.avi	0	880	547	72	111				0	Content		-72	-111	3828168	6957282826
3845	09:26:28.535	00:00:03.844	230	-1024	-768	-1	-1	-1	-1	4	-1024	-768	-1	-1	-1	-1	4		0	0						Untertest1.avi	0	880	547	72	111				0	Content		-72	-111	3844792	6957299450
3862	09:26:28.552	00:00:03.861	231	-1024	-768	-1	-1	-1	-1	4	-1024	-768	-1	-1	-1	-1	4		0	0						Untertest1.avi	0	880	547	72	111				0	Content		-72	-111	3861544	6957316202
3878	09:26:28.568	00:00:03.878	232	-1024	-768	-1	-1	-1	-1	4	-1024	-768	-1	-1	-1	-1	4		0	0						Untertest1.avi	0	880	547	72	111				0	Content		-72	-111	3878168	6957332826
3895	09:26:28.585	00:00:03.894	233	-1024	-768	-1	-1	-1	-1	4	-1024	-768	-1	-1	-1	-1	4		0	0						Untertest1.avi	0	880	547	72	111				0	Content		-72	-111	3894789	6957349447
3912	09:26:28.602	00:00:03.911	234	-1024	-768	-1	-1	-1	-1	4	-1024	-768	-1	-1	-1	-1	4		0	0						Untertest1.avi	0	880	547	72	111				0	Content		-72	-111	3911538	6957366196
3928	09:26:28.618	00:00:03.928	235	-1024	-768	-1	-1	-1	-1	4	-1024	-768	-1	-1	-1	-1	4		0	0						Untertest1.avi	0	880	547	72	111				0	Content		-72	-111	3928156	6957382814
3945	09:26:28.635	00:00:03.944	236	-1024	-768	-1	-1	-1	-1	4	-1024	-768	-1	-1	-1	-1	4		0	0						Untertest1.avi	0	880	547	72	111				0	Content		-72	-111	3944783	6957399441
3961	09:26:28.651	00:00:03.961	237	-1024	-768	-1	-1	-1	-1	4	-1024	-768	-1	-1	-1	-1	4		0	0						Untertest1.avi	0	880	547	72	111				0	Content		-72	-111	3961407	6957416065
3978	09:26:28.668	00:00:03.978	238	-1024	-768	-1	-1	-1	-1	4	-1024	-768	-1	-1	-1	-1	4		0	0						Untertest1.avi	0	880	547	72	111				0	Content		-72	-111	3978152	6957432810
3995	09:26:28.685	00:00:03.994	239	-1024	-768	-1	-1	-1	-1	4	-1024	-768	-1	-1	-1	-1	4		0	0						Untertest1.avi	0	880	547	72	111				0	Content		-72	-111	3994773	6957449431
4011	09:26:28.701	00:00:04.011	240	-1024	-768	-1	-1	-1	-1	4	-1024	-768	-1	-1	-1	-1	4		0	0						Untertest1.avi	0	880	547	72	111				0	Content		-72	-111	4011400	6957466058
4028	09:26:28.718	00:00:04.028	241	-1024	-768	-1	-1	-1	-1	4	-1024	-768	-1	-1	-1	-1	4		0	0						Untertest1.avi	0	880	547	72	111				0	Content		-72	-111	4028026	6957482684
4045	09:26:28.735	00:00:04.044	242	-1024	-768	-1	-1	-1	-1	4	-1024	-768	-1	-1	-1	-1	4		0	0						Untertest1.avi	0	880	547	72	111				0	Content		-72	-111	4044775	6957499433
4061	09:26:28.751	00:00:04.061	243	-1024	-768	-1	-1	-1	-1	4	-1024	-768	-1	-1	-1	-1	4		0	0						Untertest1.avi	0	880	547	72	111				0	Content		-72	-111	4061399	6957516057
4078	09:26:28.768	00:00:04.078	244	453,6543	766,5085	0,5564069	0,5470549	372,7657	3,215351	0	499,6273	757,2725	0,3467535	0,6544519	346,1225	2,898969	0	8	477	762						Untertest1.avi	0	880	547	72	111	394	642	283	0	Content		405	651	4078101	6957532759
4095	09:26:28.785	00:00:04.094	245	-1024	-768	-1	-1	-1	-1	4	-1024	-768	-1	-1	-1	-1	4	8	0	0						Untertest1.avi	0	880	547	72	111	394	642	283	0	Content		-72	-111	4094772	6957549430
4111	09:26:28.801	00:00:04.111	246	-1024	-768	-1	-1	-1	-1	4	-1024	-768	-1	-1	-1	-1	4	8	0	0						Untertest1.avi	0	880	547	72	111	394	642	283	0	Content		-72	-111	4111393	6957566051
4128	09:26:28.818	00:00:04.128	247	-1024	-768	-1	-1	-1	-1	4	-1024	-768	-1	-1	-1	-1	4	8	0	0						Untertest1.avi	0	880	547	72	111	394	642	283	0	Content		-72	-111	4128021	6957582679
4145	09:26:28.835	00:00:04.144	248	-1024	-768	-1	-1	-1	-1	4	-1024	-768	-1	-1	-1	-1	4	8	0	0						Untertest1.avi	0	880	547	72	111	394	642	283	0	Content		-72	-111	4144699	6957599357
4161	09:26:28.851	00:00:04.161	249	-1024	-768	-1	-1	-1	-1	4	-1024	-768	-1	-1	-1	-1	4	8	0	0						Untertest1.avi	0	880	547	72	111	394	642	283	0	Content		-72	-111	4161366	6957616024
4178	09:26:28.868	00:00:04.178	250	-1024	-768	-1	-1	-1	-1	4	-1024	-768	-1	-1	-1	-1	4	8	0	0						Untertest1.avi	0	880	547	72	111	394	642	283	0	Content		-72	-111	4178013	6957632671
4195	09:26:28.885	00:00:04.194	251	445,6017	758,4421	0,5602632	0,5494787	369,0855	3,127027	0	-1024	-768	-1	-1	-1	-1	4	8	446	758						Untertest1.avi	0	880	547	72	111	394	642	283	0	Content		374	647	4194637	6957649295
4211	09:26:28.901	00:00:04.211	252	437,8916	755,3014	0,5610289	0,5495247	368,0726	3,173838	0	493,4954	750,8005	0,3499427	0,6567132	349,1122	2,91648	0	8	466	753						Untertest1.avi	0	880	547	72	111	394	642	283	0	Content		394	642	4211390	6957666048
4228	09:26:28.918	00:00:04.228	253	-1024	-768	-1	-1	-1	-1	4	-1024	-768	-1	-1	-1	-1	4	8	0	0						Untertest1.avi	0	880	547	72	111	394	642	283	0	Content		-72	-111	4228028	6957682686
4245	09:26:28.935	00:00:04.244	254	438,7813	758,617	0,5632997	0,5488852	365,0135	3,155666	0	496,4426	750,5222	0,3514031	0,6557398	349,7913	2,890709	0	8	468	755						Untertest1.avi	0	880	547	72	111	394	642	283	0	Content		396	644	4244632	6957699290
4261	09:26:28.951	00:00:04.261	255	436,3121	755,2306	0,5642728	0,5479593	364,6215	3,156246	0	495,3988	749,6777	0,3526558	0,654707	351,3958	2,924371	0	8	466	752						Untertest1.avi	0	880	547	72	111	394	642	283	0	Content		394	641	4261257	6957715915
4278	09:26:28.968	00:00:04.277	256	444,1267	759,5341	0,564683	0,5467708	366,134	3,166782	0	488,2871	753,2816	0,353242	0,6533471	350,3968	2,961454	0	8	466	756						Untertest1.avi	0	880	547	72	111	394	642	283	0	Content		394	645	4277883	6957732541
4295	09:26:28.985	00:00:04.294	257	437,0259	753,8395	0,5664409	0,5454119	363,1766	3,125418	0	492,5324	749,4069	0,3542571	0,6518367	351,0732	2,918851	0	8	465	752						Untertest1.avi	0	880	547	72	111	394	642	283	0	Content		393	641	4294630	6957749288
4311	09:26:29.001	00:00:04.311	258	439,1294	758,8167	0,567717	0,5438581	361,3277	3,100609	0	490,1961	750,7233	0,3547263	0,6502869	350,7435	2,96758	0	8	465	755						Untertest1.avi	0	880	547	72	111	394	642	283	0	Content		393	644	4311129	6957765787
4328	09:26:29.018	00:00:04.327	259	432,165	755,2728	0,5676547	0,5425589	361,9815	3,118246	0	490,8893	749,5321	0,3556147	0,6491294	353,0681	2,950467	0	8	462	752						Untertest1.avi	0	880	547	72	111	394	642	283	0	Content		390	641	4327879	6957782537
4345	09:26:29.035	00:00:04.344	260	436,3124	754,9843	0,5678198	0,541697	360,7863	3,087506	0	492,0315	746,1145	0,3548627	0,648564	351,0695	2,923835	0	8	464	751						Untertest1.avi	0	880	547	72	111	394	642	283	0	Content		392	640	4344502	6957799160
4361	09:26:29.051	00:00:04.361	261	431,2634	750,1833	0,566912	0,541339	361,4798	3,174562	0	488,4472	748,6389	0,3545905	0,6486182	351,9811	2,947226	0	9	460	749						Untertest1.avi	0	880	547	72	111	621	636	133	0	Content		388	638	4361251	6957815909
4378	09:26:29.068	00:00:04.377	262	435,3379	753,9037	0,5660803	0,5413563	361,2661	3,087542	0	951,627	720,0056	0,3863605	0,6488537	486,5287	4,348806	0	9	693	737						Untertest1.avi	0	880	547	72	111	621	636	133	0	Content		621	626	4377875	6957832533
4394	09:26:29.084	00:00:04.394	263	-1024	-768	-1	-1	-1	-1	4	-1024	-768	-1	-1	-1	-1	4	9	0	0						Untertest1.avi	0	880	547	72	111	621	636	133	0	Content		-72	-111	4394498	6957849156
4411	09:26:29.101	00:00:04.411	264	-1024	-768	-1	-1	-1	-1	4	-1024	-768	-1	-1	-1	-1	4	9	0	0						Untertest1.avi	0	880	547	72	111	621	636	133	0	Content		-72	-111	4411185	6957865843
4428	09:26:29.118	00:00:04.427	265	-1024	-768	-1	-1	-1	-1	4	-1024	-768	-1	-1	-1	-1	4	9	0	0						Untertest1.avi	0	880	547	72	111	621	636	133	0	Content		-72	-111	4427853	6957882511
4444	09:26:29.134	00:00:04.444	266	-1024	-768	-1	-1	-1	-1	4	839,7314	746,0485	0,3816537	0,6518403	483,5555	4,066147	0	9	840	746						Untertest1.avi	0	880	547	72	111	621	636	133	0	Content		768	635	4444496	6957899154
4461	09:26:29.151	00:00:04.461	267	-1024	-768	-1	-1	-1	-1	4	967,5347	789,4099	0,3823007	0,6520026	483,5598	3,797187	0	9	968	789						Untertest1.avi	0	880	547	72	111	621	636	133	0	Content		896	678	4461122	6957915780
4478	09:26:29.168	00:00:04.477	268	-1024	-768	-1	-1	-1	-1	4	636,877	860,579	0,3780475	0,6542958	502,4498	3,827163	0	9	637	861						Untertest1.avi	0	880	547	72	111	621	636	133	0	Content		565	750	4477743	6957932401
4494	09:26:29.184	00:00:04.494	269	-1024	-768	-1	-1	-1	-1	4	-1024	-768	-1	-1	-1	-1	4		0	0						Untertest1.avi	0	880	547	72	111				0	Content		-72	-111	4494370	6957949028
4511	09:26:29.201	00:00:04.511	270	-1024	-768	-1	-1	-1	-1	4	-1024	-768	-1	-1	-1	-1	4		0	0						Untertest1.avi	0	880	547	72	111				0	Content		-72	-111	4511118	6957965776
4528	09:26:29.218	00:00:04.527	271	-1024	-768	-1	-1	-1	-1	4	-1024	-768	-1	-1	-1	-1	4		0	0						Untertest1.avi	0	880	547	72	111				0	Content		-72	-111	4527741	6957982399
4544	09:26:29.234	00:00:04.544	272	-1024	-768	-1	-1	-1	-1	4	-1024	-768	-1	-1	-1	-1	4		0	0						Untertest1.avi	0	880	547	72	111				0	Content		-72	-111	4544365	6957999023
4561	09:26:29.251	00:00:04.560	273	-1024	-768	-1	-1	-1	-1	4	-1024	-768	-1	-1	-1	-1	4		0	0						Untertest1.avi	0	880	547	72	111				0	Content		-72	-111	4560996	6958015654
4578	09:26:29.268	00:00:04.577	274	-1024	-768	-1	-1	-1	-1	4	-1024	-768	-1	-1	-1	-1	4		0	0						Untertest1.avi	0	880	547	72	111				0	Content		-72	-111	4577735	6958032393
4594	09:26:29.284	00:00:04.594	275	-1024	-768	-1	-1	-1	-1	4	-1024	-768	-1	-1	-1	-1	4		0	0						Untertest1.avi	0	880	547	72	111				0	Content		-72	-111	4594358	6958049016
4611	09:26:29.301	00:00:04.610	276	-1024	-768	-1	-1	-1	-1	4	-1024	-768	-1	-1	-1	-1	4		0	0						Untertest1.avi	0	880	547	72	111				0	Content		-72	-111	4610998	6958065656
4628	09:26:29.318	00:00:04.627	277	-1024	-768	-1	-1	-1	-1	4	-1024	-768	-1	-1	-1	-1	4		0	0						Untertest1.avi	0	880	547	72	111				0	Content		-72	-111	4627604	6958082262
4644	09:26:29.334	00:00:04.644	278	-1024	-768	-1	-1	-1	-1	4	-1024	-768	-1	-1	-1	-1	4		0	0						Untertest1.avi	0	880	547	72	111				0	Content		-72	-111	4644355	6958099013
4661	09:26:29.351	00:00:04.660	279	-1024	-768	-1	-1	-1	-1	4	-1024	-768	-1	-1	-1	-1	4		0	0						Untertest1.avi	0	880	547	72	111				0	Content		-72	-111	4660989	6958115647
4678	09:26:29.368	00:00:04.677	280	-1024	-768	-1	-1	-1	-1	4	-1024	-768	-1	-1	-1	-1	4		0	0						Untertest1.avi	0	880	547	72	111				0	Content		-72	-111	4677600	6958132258
4695	09:26:29.385	00:00:04.694	281	-1024	-768	-1	-1	-1	-1	4	-1024	-768	-1	-1	-1	-1	4		0	0						Untertest1.avi	0	880	547	72	111				0	Content		-72	-111	4694845	6958149503
4711	09:26:29.401	00:00:04.710	282	-1024	-768	-1	-1	-1	-1	4	-1024	-768	-1	-1	-1	-1	4		0	0						Untertest1.avi	0	880	547	72	111				0	Content		-72	-111	4710982	6958165640
4728	09:26:29.418	00:00:04.727	283	-1024	-768	-1	-1	-1	-1	4	-1024	-768	-1	-1	-1	-1	4		0	0						Untertest1.avi	0	880	547	72	111				0	Content		-72	-111	4727592	6958182250
4745	09:26:29.435	00:00:04.744	284	-1024	-768	-1	-1	-1	-1	4	-1024	-768	-1	-1	-1	-1	4		0	0						Untertest1.avi	0	880	547	72	111				0	Content		-72	-111	4744787	6958199445
4761	09:26:29.451	00:00:04.761	285	-1024	-768	-1	-1	-1	-1	4	-1024	-768	-1	-1	-1	-1	4		0	0						Untertest1.avi	0	880	547	72	111				0	Content		-72	-111	4761465	6958216123
4778	09:26:29.468	00:00:04.778	286	-1024	-768	-1	-1	-1	-1	4	-1024	-768	-1	-1	-1	-1	4		0	0						Untertest1.avi	0	880	547	72	111				0	Content		-72	-111	4778213	6958232871
4794	09:26:29.484	00:00:04.794	287	-1024	-768	-1	-1	-1	-1	4	-1024	-768	-1	-1	-1	-1	4		0	0						Untertest1.avi	0	880	547	72	111				0	Content		-72	-111	4794337	6958248995
4811	09:26:29.501	00:00:04.810	288	-1024	-768	-1	-1	-1	-1	4	-1024	-768	-1	-1	-1	-1	4		0	0						Untertest1.avi	0	880	547	72	111				0	Content		-72	-111	4810972	6958265630
4828	09:26:29.518	00:00:04.827	289	-1024	-768	-1	-1	-1	-1	4	-1024	-768	-1	-1	-1	-1	4		0	0						Untertest1.avi	0	880	547	72	111				0	Content		-72	-111	4827584	6958282242
4844	09:26:29.534	00:00:04.844	290	-1024	-768	-1	-1	-1	-1	4	-1024	-768	-1	-1	-1	-1	4		0	0						Untertest1.avi	0	880	547	72	111				0	Content		-72	-111	4844206	6958298864
4861	09:26:29.551	00:00:04.860	291	-1024	-768	-1	-1	-1	-1	4	-1024	-768	-1	-1	-1	-1	4		0	0						Untertest1.avi	0	880	547	72	111				0	Content		-72	-111	4860829	6958315487
4878	09:26:29.568	00:00:04.878	292	-1024	-768	-1	-1	-1	-1	4	-1024	-768	-1	-1	-1	-1	4		0	0						Untertest1.avi	0	880	547	72	111				0	Content		-72	-111	4878020	6958332678
4895	09:26:29.585	00:00:04.895	293	-1024	-768	-1	-1	-1	-1	4	-1024	-768	-1	-1	-1	-1	4		0	0						Untertest1.avi	0	880	547	72	111				0	Content		-72	-111	4895392	6958350050
4913	09:26:29.603	00:00:04.912	294	-1024	-768	-1	-1	-1	-1	4	-1024	-768	-1	-1	-1	-1	4		0	0						Untertest1.avi	0	880	547	72	111				0	Content		-72	-111	4912639	6958367297
4927	09:26:29.617	00:00:04.927	295	-1024	-768	-1	-1	-1	-1	4	-1024	-768	-1	-1	-1	-1	4		0	0						Untertest1.avi	0	880	547	72	111				0	Content		-72	-111	4927441	6958382099
4944	09:26:29.634	00:00:04.944	296	-1024	-768	-1	-1	-1	-1	4	-1024	-768	-1	-1	-1	-1	4		0	0						Untertest1.avi	0	880	547	72	111				0	Content		-72	-111	4944190	6958398848
4961	09:26:29.651	00:00:04.960	297	-1024	-768	-1	-1	-1	-1	4	-1024	-768	-1	-1	-1	-1	4		0	0						Untertest1.avi	0	880	547	72	111				0	Content		-72	-111	4960811	6958415469
4977	09:26:29.667	00:00:04.977	298	-1024	-768	-1	-1	-1	-1	4	-1024	-768	-1	-1	-1	-1	4		0	0						Untertest1.avi	0	880	547	72	111				0	Content		-72	-111	4977431	6958432089
4994	09:26:29.684	00:00:04.994	299	-1024	-768	-1	-1	-1	-1	4	-1024	-768	-1	-1	-1	-1	4		0	0						Untertest1.avi	0	880	547	72	111				0	Content		-72	-111	4994054	6958448712
5011	09:26:29.701	00:00:05.010	300	-1024	-768	-1	-1	-1	-1	4	-1024	-768	-1	-1	-1	-1	4		0	0						Untertest1.avi	0	880	547	72	111				0	Content		-72	-111	5010677	6958465335
5028	09:26:29.718	00:00:05.027	301	-1024	-768	-1	-1	-1	-1	4	-1024	-768	-1	-1	-1	-1	4		0	0						Untertest1.avi	0	880	547	72	111				0	Content		-72	-111	5027873	6958482531
5045	09:26:29.735	00:00:05.045	302	-1024	-768	-1	-1	-1	-1	4	-1024	-768	-1	-1	-1	-1	4		0	0						Untertest1.avi	0	880	547	72	111				0	Content		-72	-111	5045244	6958499902
5062	09:26:29.752	00:00:05.062	303	-1024	-768	-1	-1	-1	-1	4	-1024	-768	-1	-1	-1	-1	4		0	0						Untertest1.avi	0	880	547	72	111				0	Content		-72	-111	5062489	6958517147
5077	09:26:29.767	00:00:05.077	304	-1024	-768	-1	-1	-1	-1	4	-1024	-768	-1	-1	-1	-1	4		0	0						Untertest1.avi	0	880	547	72	111				0	Content		-72	-111	5077289	6958531947
5094	09:26:29.784	00:00:05.094	305	-1024	-768	-1	-1	-1	-1	4	-1024	-768	-1	-1	-1	-1	4		0	0						Untertest1.avi	0	880	547	72	111				0	Content		-72	-111	5094038	6958548696
5111	09:26:29.801	00:00:05.110	306	-1024	-768	-1	-1	-1	-1	4	-1024	-768	-1	-1	-1	-1	4		0	0						Untertest1.avi	0	880	547	72	111				0	Content		-72	-111	5110664	6958565322
5127	09:26:29.817	00:00:05.127	307	-1024	-768	-1	-1	-1	-1	4	-1024	-768	-1	-1	-1	-1	4		0	0						Untertest1.avi	0	880	547	72	111				0	Content		-72	-111	5127289	6958581947
5144	09:26:29.834	00:00:05.143	308	-1024	-768	-1	-1	-1	-1	4	-1024	-768	-1	-1	-1	-1	4		0	0						Untertest1.avi	0	880	547	72	111				0	Content		-72	-111	5143916	6958598574
5161	09:26:29.851	00:00:05.160	309	-1024	-768	-1	-1	-1	-1	4	-1024	-768	-1	-1	-1	-1	4		0	0						Untertest1.avi	0	880	547	72	111				0	Content		-72	-111	5160659	6958615317
5178	09:26:29.868	00:00:05.177	310	-1024	-768	-1	-1	-1	-1	4	-1024	-768	-1	-1	-1	-1	4		0	0						Untertest1.avi	0	880	547	72	111				0	Content		-72	-111	5177726	6958632384
5195	09:26:29.885	00:00:05.195	311	-1024	-768	-1	-1	-1	-1	4	-1024	-768	-1	-1	-1	-1	4		0	0						Untertest1.avi	0	880	547	72	111				0	Content		-72	-111	5195099	6958649757
5212	09:26:29.902	00:00:05.212	312	-1024	-768	-1	-1	-1	-1	4	-1024	-768	-1	-1	-1	-1	4		0	0						Untertest1.avi	0	880	547	72	111				0	Content		-72	-111	5212474	6958667132
5227	09:26:29.917	00:00:05.227	313	-1024	-768	-1	-1	-1	-1	4	-1024	-768	-1	-1	-1	-1	4		0	0						Untertest1.avi	0	880	547	72	111				0	Content		-72	-111	5227277	6958681935
5244	09:26:29.934	00:00:05.243	314	-1024	-768	-1	-1	-1	-1	4	-1024	-768	-1	-1	-1	-1	4		0	0						Untertest1.avi	0	880	547	72	111				0	Content		-72	-111	5243903	6958698561
5261	09:26:29.951	00:00:05.260	315	-1024	-768	-1	-1	-1	-1	4	-1024	-768	-1	-1	-1	-1	4		0	0						Untertest1.avi	0	880	547	72	111				0	Content		-72	-111	5260648	6958715306
5277	09:26:29.967	00:00:05.277	316	-1024	-768	-1	-1	-1	-1	4	-1024	-768	-1	-1	-1	-1	4		0	0						Untertest1.avi	0	880	547	72	111				0	Content		-72	-111	5277271	6958731929
5294	09:26:29.984	00:00:05.293	317	-1024	-768	-1	-1	-1	-1	4	-1024	-768	-1	-1	-1	-1	4		0	0						Untertest1.avi	0	880	547	72	111				0	Content		-72	-111	5293898	6958748556
5311	09:26:30.001	00:00:05.310	318	-1024	-768	-1	-1	-1	-1	4	-1024	-768	-1	-1	-1	-1	4		0	0						Untertest1.avi	0	880	547	72	111				0	Content		-72	-111	5310518	6958765176
5328	09:26:30.018	00:00:05.327	319	-1024	-768	-1	-1	-1	-1	4	-1024	-768	-1	-1	-1	-1	4		0	0						Untertest1.avi	0	880	547	72	111				0	Content		-72	-111	5327709	6958782367
5345	09:26:30.035	00:00:05.344	320	-1024	-768	-1	-1	-1	-1	4	-1024	-768	-1	-1	-1	-1	4		0	0						Untertest1.avi	0	880	547	72	111				0	Content		-72	-111	5344954	6958799612
5362	09:26:30.052	00:00:05.362	321	-1024	-768	-1	-1	-1	-1	4	-1024	-768	-1	-1	-1	-1	4		0	0						Untertest1.avi	0	880	547	72	111				0	Content		-72	-111	5362327	6958816985
5377	09:26:30.067	00:00:05.377	322	-1024	-768	-1	-1	-1	-1	4	-1024	-768	-1	-1	-1	-1	4		0	0						Untertest1.avi	0	880	547	72	111				0	Content		-72	-111	5377131	6958831789
5394	09:26:30.084	00:00:05.393	323	-1024	-768	-1	-1	-1	-1	4	-1024	-768	-1	-1	-1	-1	4		0	0						Untertest1.avi	0	880	547	72	111				0	Content		-72	-111	5393755	6958848413
5411	09:26:30.101	00:00:05.410	324	-1024	-768	-1	-1	-1	-1	4	-1024	-768	-1	-1	-1	-1	4		0	0						Untertest1.avi	0	880	547	72	111				0	Content		-72	-111	5410504	6958865162
5427	09:26:30.117	00:00:05.427	325	-1024	-768	-1	-1	-1	-1	4	-1024	-768	-1	-1	-1	-1	4		0	0						Untertest1.avi	0	880	547	72	111				0	Content		-72	-111	5427126	6958881784
5444	09:26:30.134	00:00:05.443	326	-1024	-768	-1	-1	-1	-1	4	-1024	-768	-1	-1	-1	-1	4		0	0						Untertest1.avi	0	880	547	72	111				0	Content		-72	-111	5443753	6958898411
5460	09:26:30.150	00:00:05.460	327	-1024	-768	-1	-1	-1	-1	4	-1024	-768	-1	-1	-1	-1	4		0	0						Untertest1.avi	0	880	547	72	111				0	Content		-72	-111	5460364	6958915022
5479	09:26:30.169	00:00:05.478	328	-1024	-768	-1	-1	-1	-1	4	-1024	-768	-1	-1	-1	-1	4		0	0						Untertest1.avi	0	880	547	72	111				0	Content		-72	-111	5478612	6958933270
5496	09:26:30.186	00:00:05.495	329	412,5375	814,9396	0,07795955	0,8887149	495,7966	3,383954	1	412,5375	814,9396	0,07795955	0,8887149	495,7966	3,383954	3	10	413	815						Untertest1.avi	0	880	547	72	111	328	692	349	0	Content		341	704	5495561	6958950219
5512	09:26:30.202	00:00:05.511	330	384,4452	809,7477	0,07769841	0,8864972	495,7966	3,543372	1	384,4452	809,7477	0,07769841	0,8864972	495,7966	3,543372	3	10	384	810						Untertest1.avi	0	880	547	72	111	328	692	349	0	Content		312	699	5511990	6958966648
5529	09:26:30.219	00:00:05.528	331	400,0171	803,0695	0,07754143	0,8845661	495,7966	3,535711	1	400,0171	803,0695	0,07754143	0,8845661	495,7966	3,535711	3	10	400	803						Untertest1.avi	0	880	547	72	111	328	692	349	0	Content		328	692	5528863	6958983521
5545	09:26:30.235	00:00:05.545	332	387,5162	807,5208	0,0771815	0,8828065	488,0272	3,513697	1	387,5162	807,5208	0,0771815	0,8828065	488,0272	3,513697	3	10	388	808						Untertest1.avi	0	880	547	72	111	328	692	349	0	Content		316	697	5545110	6958999768
5562	09:26:30.252	00:00:05.562	333	-1024	-768	-1	-1	-1	-1	4	-1024	-768	-1	-1	-1	-1	4	10	0	0						Untertest1.avi	0	880	547	72	111	328	692	349	0	Content		-72	-111	5562177	6959016835
5579	09:26:30.269	00:00:05.578	334	403,2189	819,3606	0,07773221	0,8790938	486,0299	3,552604	1	403,2189	819,3606	0,07773221	0,8790938	486,0299	3,552604	3	10	403	819						Untertest1.avi	0	880	547	72	111	328	692	349	0	Content		331	708	5578812	6959033470
5595	09:26:30.285	00:00:05.595	335	-1024	-768	-1	-1	-1	-1	4	-1024	-768	-1	-1	-1	-1	4	10	0	0						Untertest1.avi	0	880	547	72	111	328	692	349	0	Content		-72	-111	5595424	6959050082
5612	09:26:30.302	00:00:05.611	336	396,2621	813,8154	0,07977311	0,8739191	483,3763	3,536256	1	396,2621	813,8154	0,07977311	0,8739191	483,3763	3,536256	3	10	396	814						Untertest1.avi	0	880	547	72	111	328	692	349	0	Content		324	703	5611841	6959066499
5629	09:26:30.319	00:00:05.628	337	402,7211	818,8687	0,08145548	0,8703995	483,8485	3,562835	1	402,7211	818,8687	0,08145548	0,8703995	483,8485	3,562835	3	10	403	819						Untertest1.avi	0	880	547	72	111	328	692	349	0	Content		331	708	5628805	6959083463
5645	09:26:30.335	00:00:05.645	338	397,5709	821,1243	0,08332407	0,8663625	480,9657	3,617688	1	397,5709	821,1243	0,08332407	0,8663625	480,9657	3,617688	3	10	398	821						Untertest1.avi	0	880	547	72	111	328	692	349	0	Content		326	710	5645416	6959100074
5662	09:26:30.352	00:00:05.662	339	395,1216	796,7645	0,08544178	0,8622763	481,2991	3,62388	1	395,1216	796,7645	0,08544178	0,8622763	481,2991	3,62388	3	10	395	797						Untertest1.avi	0	880	547	72	111	328	692	349	0	Content		323	686	5662042	6959116700
5678	09:26:30.368	00:00:05.678	340	-1024	-768	-1	-1	-1	-1	4	-1024	-768	-1	-1	-1	-1	4	10	0	0						Untertest1.avi	0	880	547	72	111	328	692	349	0	Content		-72	-111	5678347	6959133005
5695	09:26:30.385	00:00:05.695	341	398,2854	799,8406	0,08908155	0,854998	479,4602	3,588684	1	398,2854	799,8406	0,08908155	0,854998	479,4602	3,588684	3	10	398	800						Untertest1.avi	0	880	547	72	111	328	692	349	0	Content		326	689	5695287	6959149945
5712	09:26:30.402	00:00:05.711	342	-1024	-768	-1	-1	-1	-1	4	-1024	-768	-1	-1	-1	-1	4	10	0	0						Untertest1.avi	0	880	547	72	111	328	692	349	0	Content		-72	-111	5711590	6959166248
5729	09:26:30.419	00:00:05.728	343	409,5624	800,2113	0,09109177	0,8501119	478,563	3,577248	1	409,5624	800,2113	0,09109177	0,8501119	478,563	3,577248	3	10	410	800						Untertest1.avi	0	880	547	72	111	328	692	349	0	Content		338	689	5728531	6959183189
5745	09:26:30.435	00:00:05.744	344	-1024	-768	-1	-1	-1	-1	4	-1024	-768	-1	-1	-1	-1	4	10	0	0						Untertest1.avi	0	880	547	72	111	328	692	349	0	Content		-72	-111	5744835	6959199493
5762	09:26:30.452	00:00:05.761	345	-1024	-768	-1	-1	-1	-1	4	-1024	-768	-1	-1	-1	-1	4	10	0	0						Untertest1.avi	0	880	547	72	111	328	692	349	0	Content		-72	-111	5761809	6959216467
5779	09:26:30.469	00:00:05.778	346	392,9874	800,6003	0,09052062	0,8479797	474,639	3,630023	1	392,9874	800,6003	0,09052062	0,8479797	474,639	3,630023	3	10	393	801						Untertest1.avi	0	880	547	72	111	328	692	349	0	Content		321	690	5778582	6959233240
5795	09:26:30.485	00:00:05.795	347	410,5206	793,9966	0,08973318	0,8485	477,7198	3,741852	1	410,5206	793,9966	0,08973318	0,8485	477,7198	3,741852	3	10	411	794						Untertest1.avi	0	880	547	72	111	328	692	349	0	Content		339	683	5795073	6959249731
5812	09:26:30.502	00:00:05.811	348	411,3628	812,7604	0,08847772	0,849201	477,7198	3,700174	1	411,3628	812,7604	0,08847772	0,849201	477,7198	3,700174	3	10	411	813						Untertest1.avi	0	880	547	72	111	328	692	349	0	Content		339	702	5811577	6959266235
5828	09:26:30.518	00:00:05.828	349	415,399	800,1997	0,08706598	0,8499658	477,4392	3,668456	1	415,399	800,1997	0,08706598	0,8499658	477,4392	3,668456	3	10	415	800						Untertest1.avi	0	880	547	72	111	328	692	349	0	Content		343	689	5828398	6959283056
5845	09:26:30.535	00:00:05.844	350	450,6742	780,262	0,08457179	0,8500129	464,9041	3,540974	1	450,6742	780,262	0,08457179	0,8500129	464,9041	3,540974	3	11	451	780						Untertest1.avi	0	880	547	72	111	374	663	283	0	Content		379	669	5844703	6959299361
5861	09:26:30.551	00:00:05.861	351	446,2786	773,5497	0,08257122	0,8500144	460,4324	3,481098	1	446,2786	773,5497	0,08257122	0,8500144	460,4324	3,481098	3	11	446	774						Untertest1.avi	0	880	547	72	111	374	663	283	0	Content		374	663	5861326	6959315984
5878	09:26:30.568	00:00:05.878	352	447,643	769,6993	0,08091696	0,8500333	459,4324	3,50362	1	447,643	769,6993	0,08091696	0,8500333	459,4324	3,50362	3	11	448	770						Untertest1.avi	0	880	547	72	111	374	663	283	0	Content		376	659	5878076	6959332734
5895	09:26:30.585	00:00:05.895	353	456,7665	782,7471	0,07929036	0,8496889	459,401	3,474734	1	456,7665	782,7471	0,07929036	0,8496889	459,401	3,474734	3	11	457	783						Untertest1.avi	0	880	547	72	111	374	663	283	0	Content		385	672	5895016	6959349674
5912	09:26:30.602	00:00:05.911	354	460,5269	775,5629	0,07769017	0,8491828	458,8395	3,571842	1	460,5269	775,5629	0,07769017	0,8491828	458,8395	3,571842	3	11	461	776						Untertest1.avi	0	880	547	72	111	374	663	283	0	Content		389	665	5911772	6959366430
5928	09:26:30.618	00:00:05.928	355	449,1836	770,0537	0,07613575	0,8485681	458,6614	3,518148	1	449,1836	770,0537	0,07613575	0,8485681	458,6614	3,518148	3	11	449	770						Untertest1.avi	0	880	547	72	111	374	663	283	0	Content		377	659	5928389	6959383047
5945	09:26:30.635	00:00:05.944	356	447,9439	781,8765	0,07449653	0,8478662	457,504	3,575435	1	447,9439	781,8765	0,07449653	0,8478662	457,504	3,575435	3	11	448	782						Untertest1.avi	0	880	547	72	111	374	663	283	0	Content		376	671	5944694	6959399352
5961	09:26:30.651	00:00:05.961	357	449,7295	785,0986	0,0727974	0,8471546	457,52	3,492062	1	449,7295	785,0986	0,0727974	0,8471546	457,52	3,492062	3	11	450	785						Untertest1.avi	0	880	547	72	111	374	663	283	0	Content		378	674	5961314	6959415972
5978	09:26:30.668	00:00:05.978	358	425,6568	786,8084	0,07091381	0,846386	456,8738	3,605623	1	425,6568	786,8084	0,07091381	0,846386	456,8738	3,605623	3	11	426	787						Untertest1.avi	0	880	547	72	111	374	663	283	0	Content		354	676	5978062	6959432720
5995	09:26:30.685	00:00:05.995	359	439,6687	774,3811	0,06886924	0,845498	458,1519	3,558167	1	439,6687	774,3811	0,06886924	0,845498	458,1519	3,558167	3	11	440	774						Untertest1.avi	0	880	547	72	111	374	663	283	0	Content		368	663	5995004	6959449662
6012	09:26:30.702	00:00:06.011	360	-1024	-768	-1	-1	-1	-1	4	-1024	-768	-1	-1	-1	-1	4	11	0	0						Untertest1.avi	0	880	547	72	111	374	663	283	0	Content		-72	-111	6011627	6959466285
6028	09:26:30.718	00:00:06.028	361	-1024	-768	-1	-1	-1	-1	4	-1024	-768	-1	-1	-1	-1	4	11	0	0						Untertest1.avi	0	880	547	72	111	374	663	283	0	Content		-72	-111	6028251	6959482909
6045	09:26:30.735	00:00:06.044	362	455,9123	769,3735	0,06153092	0,8412304	457,802	3,552259	1	455,9123	769,3735	0,06153092	0,8412304	457,802	3,552259	3	11	456	769						Untertest1.avi	0	880	547	72	111	374	663	283	0	Content		384	658	6044544	6959499202
6062	09:26:30.752	00:00:06.061	363	432,4172	761,0002	0,05917586	0,8393376	462,504	3,640641	1	432,4172	761,0002	0,05917586	0,8393376	462,504	3,640641	3	11	432	761						Untertest1.avi	0	880	547	72	111	374	663	283	0	Content		360	650	6061549	6959516207
6078	09:26:30.768	00:00:06.077	364	-1024	-768	-1	-1	-1	-1	4	-1024	-768	-1	-1	-1	-1	4	11	0	0						Untertest1.avi	0	880	547	72	111	374	663	283	0	Content		-72	-111	6077926	6959532584
6095	09:26:30.785	00:00:06.094	365	441,8351	769,1757	0,05486032	0,8349213	463,7993	3,678219	1	441,8351	769,1757	0,05486032	0,8349213	463,7993	3,678219	3	11	442	769						Untertest1.avi	0	880	547	72	111	374	663	283	0	Content		370	658	6094867	6959549525
6111	09:26:30.801	00:00:06.111	366	446,1024	787,5863	0,05354772	0,8327848	471,4892	3,717962	1	446,1024	787,5863	0,05354772	0,8327848	471,4892	3,717962	3	11	446	788						Untertest1.avi	0	880	547	72	111	374	663	283	0	Content		374	677	6111173	6959565831
6128	09:26:30.818	00:00:06.128	367	-1024	-768	-1	-1	-1	-1	4	-1024	-768	-1	-1	-1	-1	4	12	0	0						Untertest1.avi	0	880	547	72	111	333	682	150	0	Content		-72	-111	6128117	6959582775
6144	09:26:30.834	00:00:06.144	368	416,1233	796,5952	0,05213533	0,8296058	483,0708	3,838716	1	416,1233	796,5952	0,05213533	0,8296058	483,0708	3,838716	3	12	416	797						Untertest1.avi	0	880	547	72	111	333	682	150	0	Content		344	686	6144418	6959599076
6161	09:26:30.851	00:00:06.161	369	391,5823	794,5663	0,05191989	0,8285109	484,9174	3,847127	1	391,5823	794,5663	0,05191989	0,8285109	484,9174	3,847127	3	12	392	795						Untertest1.avi	0	880	547	72	111	333	682	150	0	Content		320	684	6161042	6959615700
6178	09:26:30.868	00:00:06.177	370	399,6694	792,5795	0,05201234	0,8278735	487,7352	3,928107	1	399,6694	792,5795	0,05201234	0,8278735	487,7352	3,928107	3	12	400	793						Untertest1.avi	0	880	547	72	111	333	682	150	0	Content		328	682	6177789	6959632447
6195	09:26:30.885	00:00:06.194	371	407,2479	790,8253	0,0522655	0,8277702	489,4687	3,87738	1	407,2479	790,8253	0,0522655	0,8277702	489,4687	3,87738	3	12	407	791						Untertest1.avi	0	880	547	72	111	333	682	150	0	Content		335	680	6194786	6959649444
6211	09:26:30.901	00:00:06.211	372	-1024	-768	-1	-1	-1	-1	4	-1024	-768	-1	-1	-1	-1	4	12	0	0						Untertest1.avi	0	880	547	72	111	333	682	150	0	Content		-72	-111	6211036	6959665694
6228	09:26:30.918	00:00:06.227	373	401,0879	801,8091	0,05326134	0,8293371	493,7991	3,862278	1	401,0879	801,8091	0,05326134	0,8293371	493,7991	3,862278	3	12	401	802						Untertest1.avi	0	880	547	72	111	333	682	150	0	Content		329	691	6227655	6959682313
6244	09:26:30.934	00:00:06.244	374	404,5414	779,9467	0,05386996	0,8310209	494,9029	3,889302	1	404,5414	779,9467	0,05386996	0,8310209	494,9029	3,889302	3	12	405	780						Untertest1.avi	0	880	547	72	111	333	682	150	0	Content		333	669	6244281	6959698939
6261	09:26:30.951	00:00:06.261	375	394,0309	795,0144	0,05454123	0,8331114	497,5348	3,908382	1	394,0309	795,0144	0,05454123	0,8331114	497,5348	3,908382	3	12	394	795						Untertest1.avi	0	880	547	72	111	333	682	150	0	Content		322	684	6261224	6959715882
6278	09:26:30.968	00:00:06.278	376	-1024	-768	-1	-1	-1	-1	4	-1024	-768	-1	-1	-1	-1	4		0	0						Untertest1.avi	0	880	547	72	111				0	Content		-72	-111	6278027	6959732685
6295	09:26:30.985	00:00:06.294	377	-1024	-768	-1	-1	-1	-1	4	-1024	-768	-1	-1	-1	-1	4		0	0						Untertest1.avi	0	880	547	72	111				0	Content		-72	-111	6294594	6959749252
6311	09:26:31.001	00:00:06.310	378	-1024	-768	-1	-1	-1	-1	4	-1024	-768	-1	-1	-1	-1	4		0	0						Untertest1.avi	0	880	547	72	111				0	Content		-72	-111	6310886	6959765544
6328	09:26:31.018	00:00:06.327	379	-1024	-768	-1	-1	-1	-1	4	-1024	-768	-1	-1	-1	-1	4		0	0						Untertest1.avi	0	880	547	72	111				0	Content		-72	-111	6327881	6959782539
6344	09:26:31.034	00:00:06.344	380	-1024	-768	-1	-1	-1	-1	4	-1024	-768	-1	-1	-1	-1	4		0	0						Untertest1.avi	0	880	547	72	111				0	Content		-72	-111	6344383	6959799041
6361	09:26:31.051	00:00:06.361	381	-1024	-768	-1	-1	-1	-1	4	-1024	-768	-1	-1	-1	-1	4		0	0						Untertest1.avi	0	880	547	72	111				0	Content		-72	-111	6361128	6959815786
6378	09:26:31.068	00:00:06.377	382	-1024	-768	-1	-1	-1	-1	4	-1024	-768	-1	-1	-1	-1	4		0	0						Untertest1.avi	0	880	547	72	111				0	Content		-72	-111	6377750	6959832408
6394	09:26:31.084	00:00:06.394	383	-1024	-768	-1	-1	-1	-1	4	-1024	-768	-1	-1	-1	-1	4		0	0						Untertest1.avi	0	880	547	72	111				0	Content		-72	-111	6394381	6959849039
6411	09:26:31.101	00:00:06.411	384	-1024	-768	-1	-1	-1	-1	4	-1024	-768	-1	-1	-1	-1	4		0	0						Untertest1.avi	0	880	547	72	111				0	Content		-72	-111	6411128	6959865786
6428	09:26:31.118	00:00:06.427	385	-1024	-768	-1	-1	-1	-1	4	-1024	-768	-1	-1	-1	-1	4		0	0						Untertest1.avi	0	880	547	72	111				0	Content		-72	-111	6427752	6959882410
6444	09:26:31.134	00:00:06.444	386	-1024	-768	-1	-1	-1	-1	4	-1024	-768	-1	-1	-1	-1	4		0	0						Untertest1.avi	0	880	547	72	111				0	Content		-72	-111	6444376	6959899034
6461	09:26:31.151	00:00:06.461	387	-1024	-768	-1	-1	-1	-1	4	-1024	-768	-1	-1	-1	-1	4		0	0						Untertest1.avi	0	880	547	72	111				0	Content		-72	-111	6461000	6959915658
6478	09:26:31.168	00:00:06.477	388	448,6501	661,3815	0,0464183	0,8712392	498,6236	3,765004	1	448,6501	661,3815	0,0464183	0,8712392	498,6236	3,765004	3	13	449	661						Untertest1.avi	0	880	547	72	111	425	628	133	0	Content		377	550	6477750	6959932408
6495	09:26:31.185	00:00:06.494	389	462,9868	706,2678	0,0434872	0,8759823	449,2831	3,488463	1	462,9868	706,2678	0,0434872	0,8759823	449,2831	3,488463	3	13	463	706						Untertest1.avi	0	880	547	72	111	425	628	133	0	Content		391	595	6494692	6959949350
6511	09:26:31.201	00:00:06.510	390	477,8896	744,8299	0,04006245	0,8821411	376,8594	2,87401	1	477,8896	744,8299	0,04006245	0,8821411	376,8594	2,87401	3	13	478	745						Untertest1.avi	0	880	547	72	111	425	628	133	0	Content		406	634	6510999	6959965657
6528	09:26:31.218	00:00:06.528	391	496,9838	732,769	0,03825712	0,8883926	375,6441	2,839386	1	496,9838	732,769	0,03825712	0,8883926	375,6441	2,839386	3	13	497	733						Untertest1.avi	0	880	547	72	111	425	628	133	0	Content		425	622	6528063	6959982721
6544	09:26:31.234	00:00:06.544	392	-1024	-768	-1	-1	-1	-1	4	-1024	-768	-1	-1	-1	-1	4	13	0	0						Untertest1.avi	0	880	547	72	111	425	628	133	0	Content		-72	-111	6544369	6959999027
6561	09:26:31.251	00:00:06.561	393	501,0973	771,1315	0,03497951	0,9036965	379,78	2,737957	1	501,0973	771,1315	0,03497951	0,9036965	379,78	2,737957	3	13	501	771						Untertest1.avi	0	880	547	72	111	425	628	133	0	Content		429	660	6561435	6960016093
6578	09:26:31.268	00:00:06.577	394	-1024	-768	-1	-1	-1	-1	4	-1024	-768	-1	-1	-1	-1	4	13	0	0						Untertest1.avi	0	880	547	72	111	425	628	133	0	Content		-72	-111	6577739	6960032397
6595	09:26:31.285	00:00:06.594	395	514,2496	769,6848	0,0318096	0,9246179	379,567	2,727402	1	514,2496	769,6848	0,0318096	0,9246179	379,567	2,727402	3	13	514	770						Untertest1.avi	0	880	547	72	111	425	628	133	0	Content		442	659	6594724	6960049382
6611	09:26:31.301	00:00:06.611	396	-1024	-768	-1	-1	-1	-1	4	-1024	-768	-1	-1	-1	-1	4		0	0						Untertest1.avi	0	880	547	72	111				0	Content		-72	-111	6611112	6960065770
6628	09:26:31.318	00:00:06.628	397	-1024	-768	-1	-1	-1	-1	4	-1024	-768	-1	-1	-1	-1	4		0	0						Untertest1.avi	0	880	547	72	111				0	Content		-72	-111	6628094	6960082752
6645	09:26:31.335	00:00:06.644	398	-1024	-768	-1	-1	-1	-1	4	-1024	-768	-1	-1	-1	-1	4		0	0						Untertest1.avi	0	880	547	72	111				0	Content		-72	-111	6644603	6960099261
6661	09:26:31.351	00:00:06.661	399	-1024	-768	-1	-1	-1	-1	4	-1024	-768	-1	-1	-1	-1	4		0	0						Untertest1.avi	0	880	547	72	111				0	Content		-72	-111	6661221	6960115879
6678	09:26:31.368	00:00:06.678	400	-1024	-768	-1	-1	-1	-1	4	-1024	-768	-1	-1	-1	-1	4		0	0						Untertest1.avi	0	880	547	72	111				0	Content		-72	-111	6678087	6960132745
6695	09:26:31.385	00:00:06.694	401	-1024	-768	-1	-1	-1	-1	4	-1024	-768	-1	-1	-1	-1	4		0	0						Untertest1.avi	0	880	547	72	111				0	Content		-72	-111	6694710	6960149368
6711	09:26:31.401	00:00:06.711	402	-1024	-768	-1	-1	-1	-1	4	-1024	-768	-1	-1	-1	-1	4		0	0						Untertest1.avi	0	880	547	72	111				0	Content		-72	-111	6711464	6960166122
6728	09:26:31.418	00:00:06.728	403	-1024	-768	-1	-1	-1	-1	4	-1024	-768	-1	-1	-1	-1	4		0	0						Untertest1.avi	0	880	547	72	111				0	Content		-72	-111	6728086	6960182744
6745	09:26:31.435	00:00:06.744	404	-1024	-768	-1	-1	-1	-1	4	-1024	-768	-1	-1	-1	-1	4		0	0						Untertest1.avi	0	880	547	72	111				0	Content		-72	-111	6744710	6960199368
6761	09:26:31.451	00:00:06.761	405	-1024	-768	-1	-1	-1	-1	4	-1024	-768	-1	-1	-1	-1	4		0	0						Untertest1.avi	0	880	547	72	111				0	Content		-72	-111	6761458	6960216116
6778	09:26:31.468	00:00:06.777	406	-1024	-768	-1	-1	-1	-1	4	-1024	-768	-1	-1	-1	-1	4		0	0						Untertest1.avi	0	880	547	72	111				0	Content		-72	-111	6777958	6960232616
6795	09:26:31.485	00:00:06.794	407	-1024	-768	-1	-1	-1	-1	4	-1024	-768	-1	-1	-1	-1	4		0	0						Untertest1.avi	0	880	547	72	111				0	Content		-72	-111	6794704	6960249362
6811	09:26:31.501	00:00:06.811	408	-1024	-768	-1	-1	-1	-1	4	-1024	-768	-1	-1	-1	-1	4		0	0						Untertest1.avi	0	880	547	72	111				0	Content		-72	-111	6811326	6960265984
6828	09:26:31.518	00:00:06.827	409	-1024	-768	-1	-1	-1	-1	4	-1024	-768	-1	-1	-1	-1	4		0	0						Untertest1.avi	0	880	547	72	111				0	Content		-72	-111	6827948	6960282606
6845	09:26:31.535	00:00:06.844	410	-1024	-768	-1	-1	-1	-1	4	-1024	-768	-1	-1	-1	-1	4		0	0						Untertest1.avi	0	880	547	72	111				0	Content		-72	-111	6844699	6960299357
6861	09:26:31.551	00:00:06.861	411	-1024	-768	-1	-1	-1	-1	4	-1024	-768	-1	-1	-1	-1	4		0	0						Untertest1.avi	0	880	547	72	111				0	Content		-72	-111	6861322	6960315980
6877	09:26:31.567	00:00:06.877	412	-1024	-768	-1	-1	-1	-1	4	-1024	-768	-1	-1	-1	-1	4		0	0						Untertest1.avi	0	880	547	72	111				0	Content		-72	-111	6877320	6960331978
6894	09:26:31.584	00:00:06.893	413	-1024	-768	-1	-1	-1	-1	4	-1024	-768	-1	-1	-1	-1	4		0	0						Untertest1.avi	0	880	547	72	111				0	Content		-72	-111	6893937	6960348595
6909	09:26:31.599	00:00:06.909	414	-1024	-768	-1	-1	-1	-1	4	-1024	-768	-1	-1	-1	-1	4		0	0						Untertest1.avi	0	880	547	72	111				0	Content		-72	-111	6909440	6960364098
6926	09:26:31.616	00:00:06.926	415	-1024	-768	-1	-1	-1	-1	4	-1024	-768	-1	-1	-1	-1	4		0	0						Untertest1.avi	0	880	547	72	111				0	Content		-72	-111	6926064	6960380722
6943	09:26:31.633	00:00:06.943	416	-1024	-768	-1	-1	-1	-1	4	-1024	-768	-1	-1	-1	-1	4		0	0						Untertest1.avi	0	880	547	72	111				0	Content		-72	-111	6943133	6960397791
6961	09:26:31.651	00:00:06.960	417	-1024	-768	-1	-1	-1	-1	4	-1024	-768	-1	-1	-1	-1	4		0	0						Untertest1.avi	0	880	547	72	111				0	Content		-72	-111	6960508	6960415166
6978	09:26:31.668	00:00:06.977	418	-1024	-768	-1	-1	-1	-1	4	-1024	-768	-1	-1	-1	-1	4		0	0						Untertest1.avi	0	880	547	72	111				0	Content		-72	-111	6977754	6960432412
6993	09:26:31.683	00:00:06.992	419	-1024	-768	-1	-1	-1	-1	4	-1024	-768	-1	-1	-1	-1	4		0	0						Untertest1.avi	0	880	547	72	111				0	Content		-72	-111	6992681	6960447339
7009	09:26:31.699	00:00:07.009	420	-1024	-768	-1	-1	-1	-1	4	-1024	-768	-1	-1	-1	-1	4		0	0						Untertest1.avi	0	880	547	72	111				0	Content		-72	-111	7009305	6960463963
7026	09:26:31.716	00:00:07.026	421	-1024	-768	-1	-1	-1	-1	4	-1024	-768	-1	-1	-1	-1	4		0	0						Untertest1.avi	0	880	547	72	111				0	Content		-72	-111	7026053	6960480711
7043	09:26:31.733	00:00:07.042	422	-1024	-768	-1	-1	-1	-1	4	-1024	-768	-1	-1	-1	-1	4		0	0						Untertest1.avi	0	880	547	72	111				0	Content		-72	-111	7042674	6960497332
7059	09:26:31.749	00:00:07.059	423	-1024	-768	-1	-1	-1	-1	4	-1024	-768	-1	-1	-1	-1	4		0	0						Untertest1.avi	0	880	547	72	111				0	Content		-72	-111	7059298	6960513956
7076	09:26:31.766	00:00:07.075	424	-1024	-768	-1	-1	-1	-1	4	-1024	-768	-1	-1	-1	-1	4		0	0						Untertest1.avi	0	880	547	72	111				0	Content		-72	-111	7075922	6960530580
7093	09:26:31.783	00:00:07.093	425	-1024	-768	-1	-1	-1	-1	4	-1024	-768	-1	-1	-1	-1	4		0	0						Untertest1.avi	0	880	547	72	111				0	Content		-72	-111	7093115	6960547773
7110	09:26:31.800	00:00:07.110	426	-1024	-768	-1	-1	-1	-1	4	-1024	-768	-1	-1	-1	-1	4		0	0						Untertest1.avi	0	880	547	72	111				0	Content		-72	-111	7110490	6960565148
7128	09:26:31.818	00:00:07.127	427	-1024	-768	-1	-1	-1	-1	4	-1024	-768	-1	-1	-1	-1	4		0	0						Untertest1.avi	0	880	547	72	111				0	Content		-72	-111	7127739	6960582397
7143	09:26:31.833	00:00:07.142	428	-1024	-768	-1	-1	-1	-1	4	-1024	-768	-1	-1	-1	-1	4		0	0						Untertest1.avi	0	880	547	72	111				0	Content		-72	-111	7142555	6960597213
7159	09:26:31.849	00:00:07.159	429	-1024	-768	-1	-1	-1	-1	4	-1024	-768	-1	-1	-1	-1	4		0	0						Untertest1.avi	0	880	547	72	111				0	Content		-72	-111	7159290	6960613948
7176	09:26:31.866	00:00:07.175	430	-1024	-768	-1	-1	-1	-1	4	-1024	-768	-1	-1	-1	-1	4		0	0						Untertest1.avi	0	880	547	72	111				0	Content		-72	-111	7175914	6960630572
7193	09:26:31.883	00:00:07.192	431	-1024	-768	-1	-1	-1	-1	4	-1024	-768	-1	-1	-1	-1	4		0	0						Untertest1.avi	0	880	547	72	111				0	Content		-72	-111	7192547	6960647205
7209	09:26:31.899	00:00:07.209	432	-1024	-768	-1	-1	-1	-1	4	-1024	-768	-1	-1	-1	-1	4		0	0						Untertest1.avi	0	880	547	72	111				0	Content		-72	-111	7209160	6960663818
7226	09:26:31.916	00:00:07.225	433	-1024	-768	-1	-1	-1	-1	4	-1024	-768	-1	-1	-1	-1	4		0	0						Untertest1.avi	0	880	547	72	111				0	Content		-72	-111	7225784	6960680442
7243	09:26:31.933	00:00:07.243	434	-1024	-768	-1	-1	-1	-1	4	-1024	-768	-1	-1	-1	-1	4		0	0						Untertest1.avi	0	880	547	72	111				0	Content		-72	-111	7243176	6960697834
7261	09:26:31.951	00:00:07.260	435	-1024	-768	-1	-1	-1	-1	4	-1024	-768	-1	-1	-1	-1	4		0	0						Untertest1.avi	0	880	547	72	111				0	Content		-72	-111	7260547	6960715205
7278	09:26:31.968	00:00:07.277	436	-1024	-768	-1	-1	-1	-1	4	-1024	-768	-1	-1	-1	-1	4		0	0						Untertest1.avi	0	880	547	72	111				0	Content		-72	-111	7277798	6960732456
7293	09:26:31.983	00:00:07.292	437	-1024	-768	-1	-1	-1	-1	4	-1024	-768	-1	-1	-1	-1	4		0	0						Untertest1.avi	0	880	547	72	111				0	Content		-72	-111	7292602	6960747260
7309	09:26:31.999	00:00:07.309	438	-1024	-768	-1	-1	-1	-1	4	-1024	-768	-1	-1	-1	-1	4		0	0						Untertest1.avi	0	880	547	72	111				0	Content		-72	-111	7309352	6960764010
7326	09:26:32.016	00:00:07.325	439	-1024	-768	-1	-1	-1	-1	4	-1024	-768	-1	-1	-1	-1	4		0	0						Untertest1.avi	0	880	547	72	111				0	Content		-72	-111	7325974	6960780632
7343	09:26:32.033	00:00:07.342	440	-1024	-768	-1	-1	-1	-1	4	-1024	-768	-1	-1	-1	-1	4		0	0						Untertest1.avi	0	880	547	72	111				0	Content		-72	-111	7342600	6960797258
7359	09:26:32.049	00:00:07.359	441	-1024	-768	-1	-1	-1	-1	4	-1024	-768	-1	-1	-1	-1	4		0	0						Untertest1.avi	0	880	547	72	111				0	Content		-72	-111	7359219	6960813877
7376	09:26:32.066	00:00:07.375	442	-1024	-768	-1	-1	-1	-1	4	-1024	-768	-1	-1	-1	-1	4		0	0						Untertest1.avi	0	880	547	72	111				0	Content		-72	-111	7375971	6960830629
7393	09:26:32.083	00:00:07.393	443	-1024	-768	-1	-1	-1	-1	4	-1024	-768	-1	-1	-1	-1	4		0	0						Untertest1.avi	0	880	547	72	111				0	Content		-72	-111	7393042	6960847700
7410	09:26:32.100	00:00:07.410	444	-1024	-768	-1	-1	-1	-1	4	-1024	-768	-1	-1	-1	-1	4		0	0						Untertest1.avi	0	880	547	72	111				0	Content		-72	-111	7410416	6960865074
7428	09:26:32.118	00:00:07.427	445	-1024	-768	-1	-1	-1	-1	4	-1024	-768	-1	-1	-1	-1	4		0	0						Untertest1.avi	0	880	547	72	111				0	Content		-72	-111	7427786	6960882444
7443	09:26:32.133	00:00:07.442	446	-1024	-768	-1	-1	-1	-1	4	-1024	-768	-1	-1	-1	-1	4		0	0						Untertest1.avi	0	880	547	72	111				0	Content		-72	-111	7442590	6960897248
7459	09:26:32.149	00:00:07.459	447	-1024	-768	-1	-1	-1	-1	4	-1024	-768	-1	-1	-1	-1	4		0	0						Untertest1.avi	0	880	547	72	111				0	Content		-72	-111	7459212	6960913870
7476	09:26:32.166	00:00:07.475	448	-1024	-768	-1	-1	-1	-1	4	-1024	-768	-1	-1	-1	-1	4		0	0						Untertest1.avi	0	880	547	72	111				0	Content		-72	-111	7475964	6960930622
7493	09:26:32.183	00:00:07.492	449	-1024	-768	-1	-1	-1	-1	4	-1024	-768	-1	-1	-1	-1	4		0	0						Untertest1.avi	0	880	547	72	111				0	Content		-72	-111	7492586	6960947244
7509	09:26:32.199	00:00:07.509	450	-1024	-768	-1	-1	-1	-1	4	-1024	-768	-1	-1	-1	-1	4		0	0						Untertest1.avi	0	880	547	72	111				0	Content		-72	-111	7509209	6960963867
7526	09:26:32.216	00:00:07.525	451	-1024	-768	-1	-1	-1	-1	4	-1024	-768	-1	-1	-1	-1	4		0	0						Untertest1.avi	0	880	547	72	111				0	Content		-72	-111	7525836	6960980494
7543	09:26:32.233	00:00:07.543	452	-1024	-768	-1	-1	-1	-1	4	-1024	-768	-1	-1	-1	-1	4		0	0						Untertest1.avi	0	880	547	72	111				0	Content		-72	-111	7543029	6960997687
7560	09:26:32.250	00:00:07.560	453	-1024	-768	-1	-1	-1	-1	4	-1024	-768	-1	-1	-1	-1	4		0	0						Untertest1.avi	0	880	547	72	111				0	Content		-72	-111	7560276	6961014934
7578	09:26:32.268	00:00:07.577	454	-1024	-768	-1	-1	-1	-1	4	-1024	-768	-1	-1	-1	-1	4		0	0						Untertest1.avi	0	880	547	72	111				0	Content		-72	-111	7577649	6961032307
7592	09:26:32.282	00:00:07.592	455	-1024	-768	-1	-1	-1	-1	4	-1024	-768	-1	-1	-1	-1	4		0	0						Untertest1.avi	0	880	547	72	111				0	Content		-72	-111	7592454	6961047112
7609	09:26:32.299	00:00:07.609	456	-1024	-768	-1	-1	-1	-1	4	-1024	-768	-1	-1	-1	-1	4		0	0						Untertest1.avi	0	880	547	72	111				0	Content		-72	-111	7609078	6961063736
7626	09:26:32.316	00:00:07.625	457	-1024	-768	-1	-1	-1	-1	4	-1024	-768	-1	-1	-1	-1	4		0	0						Untertest1.avi	0	880	547	72	111				0	Content		-72	-111	7625825	6961080483
7642	09:26:32.332	00:00:07.642	458	-1024	-768	-1	-1	-1	-1	4	-1024	-768	-1	-1	-1	-1	4		0	0						Untertest1.avi	0	880	547	72	111				0	Content		-72	-111	7642450	6961097108
7659	09:26:32.349	00:00:07.659	459	329,3076	823,703	0,5363516	0,5404927	403,3816	3,156419	1	329,3076	823,703	0,5363516	0,5404927	403,3816	3,156419	3	14	329	824						Untertest1.avi	0	880	547	72	111	185	676	566	0	Content		257	713	7659071	6961113729
7676	09:26:32.366	00:00:07.675	460	261,9847	802,6771	0,5379843	0,5399242	403,3816	3,150731	1	261,9847	802,6771	0,5379843	0,5399242	403,3816	3,150731	3	14	262	803						Untertest1.avi	0	880	547	72	111	185	676	566	0	Content		190	692	7675699	6961130357
7693	09:26:32.383	00:00:07.692	461	-1024	-768	-1	-1	-1	-1	4	-1024	-768	-1	-1	-1	-1	4	14	0	0						Untertest1.avi	0	880	547	72	111	185	676	566	0	Content		-72	-111	7692891	6961147549
7709	09:26:32.399	00:00:07.709	462	253,5524	789,8908	0,537637	0,5404778	409,8008	3,316899	1	253,5524	789,8908	0,537637	0,5404778	409,8008	3,316899	3	14	254	790						Untertest1.avi	0	880	547	72	111	185	676	566	0	Content		182	679	7709059	6961163717
7726	09:26:32.416	00:00:07.725	463	272,4168	785,6852	0,5375924	0,5408695	410,7649	3,243217	1	272,4168	785,6852	0,5375924	0,5408695	410,7649	3,243217	3	14	272	786						Untertest1.avi	0	880	547	72	111	185	676	566	0	Content		200	675	7725698	6961180356
7742	09:26:32.432	00:00:07.742	464	266,4377	791,8831	0,537594	0,5411097	410,907	3,281124	1	266,4377	791,8831	0,537594	0,5411097	410,907	3,281124	3	14	266	792						Untertest1.avi	0	880	547	72	111	185	676	566	0	Content		194	681	7742316	6961196974
7759	09:26:32.449	00:00:07.758	465	262,4427	788,5699	0,5377987	0,5413925	410,0888	3,262032	1	262,4427	788,5699	0,5377987	0,5413925	410,0888	3,262032	3	14	262	789						Untertest1.avi	0	880	547	72	111	185	676	566	0	Content		190	678	7758941	6961213599
7776	09:26:32.466	00:00:07.775	466	260,3325	791,4346	0,5376625	0,5416875	410,4201	3,31208	1	260,3325	791,4346	0,5376625	0,5416875	410,4201	3,31208	3	14	260	791						Untertest1.avi	0	880	547	72	111	185	676	566	0	Content		188	680	7775697	6961230355
7792	09:26:32.482	00:00:07.792	467	261,364	791,6436	0,5377136	0,541971	410,2278	3,226354	1	261,364	791,6436	0,5377136	0,541971	410,2278	3,226354	3	14	261	792						Untertest1.avi	0	880	547	72	111	185	676	566	0	Content		189	681	7792317	6961246975
7809	09:26:32.499	00:00:07.808	468	262,5578	788,8138	0,5375711	0,5424069	410,7976	3,281156	1	262,5578	788,8138	0,5375711	0,5424069	410,7976	3,281156	3	14	263	789						Untertest1.avi	0	880	547	72	111	185	676	566	0	Content		191	678	7808940	6961263598
7826	09:26:32.516	00:00:07.825	469	253,4771	792,6012	0,5379648	0,5427787	409,7165	3,284565	1	253,4771	792,6012	0,5379648	0,5427787	409,7165	3,284565	3	14	253	793						Untertest1.avi	0	880	547	72	111	185	676	566	0	Content		181	682	7825569	6961280227
7842	09:26:32.532	00:00:07.842	470	266,7113	788,5305	0,5384811	0,5433145	408,3054	3,273209	1	266,7113	788,5305	0,5384811	0,5433145	408,3054	3,273209	3	14	267	789						Untertest1.avi	0	880	547	72	111	185	676	566	0	Content		195	678	7842318	6961296976
7859	09:26:32.549	00:00:07.858	471	264,9906	785,1334	0,5378247	0,5438243	411,2455	3,293714	1	264,9906	785,1334	0,5378247	0,5438243	411,2455	3,293714	3	14	265	785						Untertest1.avi	0	880	547	72	111	185	676	566	0	Content		193	674	7858940	6961313598
7876	09:26:32.566	00:00:07.875	472	257,3574	786,6655	0,5390153	0,5443533	408,0496	3,271849	1	257,3574	786,6655	0,5390153	0,5443533	408,0496	3,271849	3	14	257	787						Untertest1.avi	0	880	547	72	111	185	676	566	0	Content		185	676	7875565	6961330223
7892	09:26:32.582	00:00:07.892	473	256,7232	792,4165	0,5392913	0,5450187	408,5772	3,283079	1	256,7232	792,4165	0,5392913	0,5450187	408,5772	3,283079	3	14	257	792						Untertest1.avi	0	880	547	72	111	185	676	566	0	Content		185	681	7892192	6961346850
7909	09:26:32.599	00:00:07.908	474	250,3686	790,9679	0,5387897	0,5456478	412,3112	3,300378	1	250,3686	790,9679	0,5387897	0,5456478	412,3112	3,300378	3	14	250	791						Untertest1.avi	0	880	547	72	111	185	676	566	0	Content		178	680	7908941	6961363599
7926	09:26:32.616	00:00:07.925	475	257,3708	793,4589	0,5400866	0,5462731	409,6828	3,264345	1	257,3708	793,4589	0,5400866	0,5462731	409,6828	3,264345	3	14	257	793						Untertest1.avi	0	880	547	72	111	185	676	566	0	Content		185	682	7925567	6961380225
7942	09:26:32.632	00:00:07.942	476	257,8699	786,5074	0,5413305	0,5468432	407,619	3,27573	1	257,8699	786,5074	0,5413305	0,5468432	407,619	3,27573	3	14	258	787						Untertest1.avi	0	880	547	72	111	185	676	566	0	Content		186	676	7942193	6961396851
7959	09:26:32.649	00:00:07.958	477	252,2912	787,1406	0,5414991	0,5473704	408,7342	3,329615	1	252,2912	787,1406	0,5414991	0,5473704	408,7342	3,329615	3	14	252	787						Untertest1.avi	0	880	547	72	111	185	676	566	0	Content		180	676	7958816	6961413474
7976	09:26:32.666	00:00:07.975	478	245,2722	783,868	0,5412048	0,5477012	410,5645	3,314444	1	245,2722	783,868	0,5412048	0,5477012	410,5645	3,314444	3	14	245	784						Untertest1.avi	0	880	547	72	111	185	676	566	0	Content		173	673	7975567	6961430225
7992	09:26:32.682	00:00:07.992	479	257,7261	788,2595	0,5410052	0,547902	411,099	3,269554	1	257,7261	788,2595	0,5410052	0,547902	411,099	3,269554	3	14	258	788						Untertest1.avi	0	880	547	72	111	185	676	566	0	Content		186	677	7992189	6961446847
8009	09:26:32.699	00:00:08.008	480	260,0172	786,8301	0,5404705	0,5480009	411,6495	3,259434	1	260,0172	786,8301	0,5404705	0,5480009	411,6495	3,259434	3	14	260	787						Untertest1.avi	0	880	547	72	111	185	676	566	0	Content		188	676	8008814	6961463472
8026	09:26:32.716	00:00:08.025	481	253,2026	788,6716	0,539862	0,5478828	411,874	3,336037	1	253,2026	788,6716	0,539862	0,5478828	411,874	3,336037	3	14	253	789						Untertest1.avi	0	880	547	72	111	185	676	566	0	Content		181	678	8025567	6961480225
8042	09:26:32.732	00:00:08.042	482	247,003	790,4734	0,53951	0,5477499	410,7201	3,285432	1	247,003	790,4734	0,53951	0,5477499	410,7201	3,285432	3	14	247	790						Untertest1.avi	0	880	547	72	111	185	676	566	0	Content		175	679	8042191	6961496849
8059	09:26:32.749	00:00:08.058	483	248,8015	785,2406	0,5386547	0,5478244	411,5963	3,34798	1	248,8015	785,2406	0,5386547	0,5478244	411,5963	3,34798	3	14	249	785						Untertest1.avi	0	880	547	72	111	185	676	566	0	Content		177	674	8058814	6961513472
8075	09:26:32.765	00:00:08.075	484	256,9319	787,3423	0,5375536	0,5478576	413,6599	3,293188	1	256,9319	787,3423	0,5375536	0,5478576	413,6599	3,293188	3	14	257	787						Untertest1.avi	0	880	547	72	111	185	676	566	0	Content		185	676	8075439	6961530097
8092	09:26:32.782	00:00:08.092	485	252,0694	783,3448	0,5370767	0,5480158	413,6813	3,31415	1	252,0694	783,3448	0,5370767	0,5480158	413,6813	3,31415	3	14	252	783						Untertest1.avi	0	880	547	72	111	185	676	566	0	Content		180	672	8092189	6961546847
8109	09:26:32.799	00:00:08.108	486	247,7422	784,6923	0,5368913	0,548209	413,0114	3,354501	1	247,7422	784,6923	0,5368913	0,548209	413,0114	3,354501	3	14	248	785						Untertest1.avi	0	880	547	72	111	185	676	566	0	Content		176	674	8108811	6961563469
8125	09:26:32.815	00:00:08.125	487	251,2027	784,38	0,5369642	0,5484372	412,1312	3,27426	1	251,2027	784,38	0,5369642	0,5484372	412,1312	3,27426	3	14	251	784						Untertest1.avi	0	880	547	72	111	185	676	566	0	Content		179	673	8125438	6961580096
8142	09:26:32.832	00:00:08.142	488	251,2033	781,3186	0,5363355	0,5486372	414,1197	3,307703	1	251,2033	781,3186	0,5363355	0,5486372	414,1197	3,307703	3	14	251	781						Untertest1.avi	0	880	547	72	111	185	676	566	0	Content		179	670	8142060	6961596718
8159	09:26:32.849	00:00:08.158	489	237,3254	783,3225	0,5370165	0,5487457	412,0468	3,332933	1	237,3254	783,3225	0,5370165	0,5487457	412,0468	3,332933	3	14	237	783						Untertest1.avi	0	880	547	72	111	185	676	566	0	Content		165	672	8158812	6961613470
8175	09:26:32.865	00:00:08.175	490	242,8246	781,4935	0,5367028	0,5489537	413,9407	3,297344	1	242,8246	781,4935	0,5367028	0,5489537	413,9407	3,297344	3	14	243	781						Untertest1.avi	0	880	547	72	111	185	676	566	0	Content		171	670	8175436	6961630094
8192	09:26:32.882	00:00:08.192	491	244,4015	783,5891	0,5371925	0,5490788	413,2216	3,343433	1	244,4015	783,5891	0,5371925	0,5490788	413,2216	3,343433	3	14	244	784						Untertest1.avi	0	880	547	72	111	185	676	566	0	Content		172	673	8192061	6961646719
8209	09:26:32.899	00:00:08.208	492	243,4336	779,5715	0,5385937	0,5490763	409,369	3,260299	1	243,4336	779,5715	0,5385937	0,5490763	409,369	3,260299	3	14	243	780						Untertest1.avi	0	880	547	72	111	185	676	566	0	Content		171	669	8208686	6961663344
8225	09:26:32.915	00:00:08.225	493	221,6816	743,4498	0,5378577	0,5481473	413,9368	3,316915	1	221,6816	743,4498	0,5378577	0,5481473	413,9368	3,316915	3	15	222	743						Untertest1.avi	0	880	547	72	111	146	612	316	0	Content		150	632	8225434	6961680092
8242	09:26:32.932	00:00:08.242	494	225,0459	725,2671	0,5385759	0,5474108	412,4882	3,286054	1	225,0459	725,2671	0,5385759	0,5474108	412,4882	3,286054	3	15	225	725						Untertest1.avi	0	880	547	72	111	146	612	316	0	Content		153	614	8242062	6961696720
8259	09:26:32.949	00:00:08.258	495	223,5349	726,2791	0,538348	0,5473468	413,8796	3,319647	1	223,5349	726,2791	0,538348	0,5473468	413,8796	3,319647	3	15	224	726						Untertest1.avi	0	880	547	72	111	146	612	316	0	Content		152	615	8258688	6961713346
8275	09:26:32.965	00:00:08.275	496	228,0413	726,719	0,5383672	0,5472589	413,9804	3,311429	1	228,0413	726,719	0,5383672	0,5472589	413,9804	3,311429	3	15	228	727						Untertest1.avi	0	880	547	72	111	146	612	316	0	Content		156	616	8275311	6961729969
8292	09:26:32.982	00:00:08.292	497	218,9346	723,9966	0,5382717	0,5470529	414,1228	3,377578	1	218,9346	723,9966	0,5382717	0,5470529	414,1228	3,377578	3	15	219	724						Untertest1.avi	0	880	547	72	111	146	612	316	0	Content		147	613	8292062	6961746720
8309	09:26:32.999	00:00:08.308	498	218,4006	719,7988	0,5374509	0,5468354	416,7398	3,379026	1	218,4006	719,7988	0,5374509	0,5468354	416,7398	3,379026	3	15	218	720						Untertest1.avi	0	880	547	72	111	146	612	316	0	Content		146	609	8308688	6961763346
8325	09:26:33.015	00:00:08.325	499	219,8003	718,2582	0,5375966	0,5466083	415,7469	3,340685	1	219,8003	718,2582	0,5375966	0,5466083	415,7469	3,340685	3	15	220	718						Untertest1.avi	0	880	547	72	111	146	612	316	0	Content		148	607	8325313	6961779971
8342	09:26:33.032	00:00:08.341	500	217,6038	722,0135	0,5374529	0,5464494	416,1342	3,375361	1	217,6038	722,0135	0,5374529	0,5464494	416,1342	3,375361	3	15	218	722						Untertest1.avi	0	880	547	72	111	146	612	316	0	Content		146	611	8341938	6961796596
8359	09:26:33.049	00:00:08.358	501	216,9533	723,3439	0,5374987	0,5462998	415,9993	3,370462	1	216,9533	723,3439	0,5374987	0,5462998	415,9993	3,370462	3	15	217	723						Untertest1.avi	0	880	547	72	111	146	612	316	0	Content		145	612	8358687	6961813345
8375	09:26:33.065	00:00:08.375	502	226,721	718,4975	0,5375249	0,5462822	416,255	3,381055	1	226,721	718,4975	0,5375249	0,5462822	416,255	3,381055	3	15	227	718						Untertest1.avi	0	880	547	72	111	146	612	316	0	Content		155	607	8375310	6961829968
8392	09:26:33.082	00:00:08.391	503	225,9861	725,1086	0,5376889	0,5462793	416,1819	3,38877	1	225,9861	725,1086	0,5376889	0,5462793	416,1819	3,38877	3	15	226	725						Untertest1.avi	0	880	547	72	111	146	612	316	0	Content		154	614	8391938	6961846596
8409	09:26:33.099	00:00:08.408	504	223,6301	721,9025	0,5382301	0,5462353	414,8203	3,360103	1	223,6301	721,9025	0,5382301	0,5462353	414,8203	3,360103	3	15	224	722						Untertest1.avi	0	880	547	72	111	146	612	316	0	Content		152	611	8408562	6961863220
8425	09:26:33.115	00:00:08.425	505	215,742	726,4425	0,5389467	0,5460165	413,0576	3,324536	1	215,742	726,4425	0,5389467	0,5460165	413,0576	3,324536	3	15	216	726						Untertest1.avi	0	880	547	72	111	146	612	316	0	Content		144	615	8425313	6961879971
8442	09:26:33.132	00:00:08.441	506	210,0258	721,3698	0,5389543	0,5458475	413,7397	3,386684	1	210,0258	721,3698	0,5389543	0,5458475	413,7397	3,386684	3	15	210	721						Untertest1.avi	0	880	547	72	111	146	612	316	0	Content		138	610	8441938	6961896596
8459	09:26:33.149	00:00:08.458	507	214,7019	723,1094	0,5398074	0,5456592	411,6849	3,372795	1	214,7019	723,1094	0,5398074	0,5456592	411,6849	3,372795	3	15	215	723						Untertest1.avi	0	880	547	72	111	146	612	316	0	Content		143	612	8458563	6961913221
8475	09:26:33.165	00:00:08.475	508	216,9126	724,9075	0,5401534	0,5454328	411,4886	3,34763	1	216,9126	724,9075	0,5401534	0,5454328	411,4886	3,34763	3	15	217	725						Untertest1.avi	0	880	547	72	111	146	612	316	0	Content		145	614	8475186	6961929844
8492	09:26:33.182	00:00:08.491	509	213,0271	725,1085	0,5400184	0,5451611	413,0572	3,362529	1	213,0271	725,1085	0,5400184	0,5451611	413,0572	3,362529	3	15	213	725						Untertest1.avi	0	880	547	72	111	146	612	316	0	Content		141	614	8491938	6961946596
8509	09:26:33.199	00:00:08.508	510	210,6776	718,1133	0,5401813	0,5449327	413,9472	3,345522	1	210,6776	718,1133	0,5401813	0,5449327	413,9472	3,345522	3	15	211	718						Untertest1.avi	0	880	547	72	111	146	612	316	0	Content		139	607	8508564	6961963222
8525	09:26:33.215	00:00:08.525	511	165,0916	658,0344	0,5414104	0,5433534	414,0992	3,348056	1	165,0916	658,0344	0,5414104	0,5433534	414,0992	3,348056	3	15	165	658						Untertest1.avi	0	880	547	72	111	146	612	316	0	Content		93	547	8525189	6961979847
8542	09:26:33.232	00:00:08.541	512	121,8294	595,9094	0,5424414	0,5411108	414,9705	3,423969	1	121,8294	595,9094	0,5424414	0,5411108	414,9705	3,423969	3	16	122	596						Untertest1.avi	0	880	547	72	111	25	398	1183	0	Content		50	485	8541813	6961996471
8559	09:26:33.249	00:00:08.558	513	99,13089	535,1863	0,5431961	0,5393236	415,6653	3,409172	1	99,13089	535,1863	0,5431961	0,5393236	415,6653	3,409172	3	16	99	535						Untertest1.avi	0	880	547	72	111	25	398	1183	0	Content		27	424	8558563	6962013221
8575	09:26:33.265	00:00:08.575	514	90,1579	513,5421	0,5430231	0,5379539	417,7639	3,45224	1	90,1579	513,5421	0,5430231	0,5379539	417,7639	3,45224	3	16	90	514						Untertest1.avi	0	880	547	72	111	25	398	1183	0	Content		18	403	8575186	6962029844
8592	09:26:33.282	00:00:08.591	515	88,15485	507,7171	0,543763	0,5376282	415,7011	3,448783	1	88,15485	507,7171	0,543763	0,5376282	415,7011	3,448783	3	16	88	508						Untertest1.avi	0	880	547	72	111	25	398	1183	0	Content		16	397	8591812	6962046470
8608	09:26:33.298	00:00:08.608	516	88,98962	509,4167	0,5435492	0,5373479	417,191	3,396585	1	88,98962	509,4167	0,5435492	0,5373479	417,191	3,396585	3	16	89	509						Untertest1.avi	0	880	547	72	111	25	398	1183	0	Content		17	398	8608439	6962063097
8625	09:26:33.315	00:00:08.625	517	90,91784	512,9127	0,544221	0,537037	415,6521	3,451825	1	90,91784	512,9127	0,544221	0,537037	415,6521	3,451825	3	16	91	513						Untertest1.avi	0	880	547	72	111	25	398	1183	0	Content		19	402	8625187	6962079845
8642	09:26:33.332	00:00:08.641	518	100,7127	507,5161	0,5444853	0,5368443	415,6033	3,416605	1	100,7127	507,5161	0,5444853	0,5368443	415,6033	3,416605	3	16	101	508						Untertest1.avi	0	880	547	72	111	25	398	1183	0	Content		29	397	8641812	6962096470
8658	09:26:33.348	00:00:08.658	519	102,6586	509,2231	0,5444105	0,5366779	416,6995	3,441691	1	102,6586	509,2231	0,5444105	0,5366779	416,6995	3,441691	3	16	103	509						Untertest1.avi	0	880	547	72	111	25	398	1183	0	Content		31	398	8658438	6962113096
8675	09:26:33.365	00:00:08.675	520	97,10397	503,0144	0,544586	0,5364309	416,6995	3,3521	1	97,10397	503,0144	0,544586	0,5364309	416,6995	3,3521	3	16	97	503						Untertest1.avi	0	880	547	72	111	25	398	1183	0	Content		25	392	8675188	6962129846
8692	09:26:33.382	00:00:08.691	521	91,7944	506,9729	0,5447603	0,5361392	416,6995	3,425419	1	91,7944	506,9729	0,5447603	0,5361392	416,6995	3,425419	3	16	92	507						Untertest1.avi	0	880	547	72	111	25	398	1183	0	Content		20	396	8691809	6962146467
8708	09:26:33.398	00:00:08.708	522	89,60058	505,412	0,5448915	0,5360023	416,509	3,404896	1	89,60058	505,412	0,5448915	0,5360023	416,509	3,404896	3	16	90	505						Untertest1.avi	0	880	547	72	111	25	398	1183	0	Content		18	394	8708435	6962163093
8725	09:26:33.415	00:00:08.725	523	106,147	512,4929	0,5449168	0,5357878	416,509	3,335933	1	106,147	512,4929	0,5449168	0,5357878	416,509	3,335933	3	16	106	512						Untertest1.avi	0	880	547	72	111	25	398	1183	0	Content		34	401	8725060	6962179718
8742	09:26:33.432	00:00:08.741	524	98,16393	509,8197	0,5447836	0,5358068	416,509	3,356215	1	98,16393	509,8197	0,5447836	0,5358068	416,509	3,356215	3	16	98	510						Untertest1.avi	0	880	547	72	111	25	398	1183	0	Content		26	399	8741809	6962196467
8758	09:26:33.448	00:00:08.758	525	103,6559	511,976	0,5443372	0,5360451	417,5059	3,376497	1	103,6559	511,976	0,5443372	0,5360451	417,5059	3,376497	3	16	104	512						Untertest1.avi	0	880	547	72	111	25	398	1183	0	Content		32	401	8758434	6962213092
8775	09:26:33.465	00:00:08.775	526	107,6756	499,3801	0,5442436	0,5363423	417,5059	3,342852	1	107,6756	499,3801	0,5442436	0,5363423	417,5059	3,342852	3	16	108	499						Untertest1.avi	0	880	547	72	111	25	398	1183	0	Content		36	388	8775058	6962229716
8792	09:26:33.482	00:00:08.791	527	100,9001	503,5647	0,5440924	0,5364959	417,5059	3,34089	1	100,9001	503,5647	0,5440924	0,5364959	417,5059	3,34089	3	16	101	504						Untertest1.avi	0	880	547	72	111	25	398	1183	0	Content		29	393	8791684	6962246342
8808	09:26:33.498	00:00:08.808	528	104,3747	499,3898	0,5445948	0,5367295	415,2491	3,338928	1	104,3747	499,3898	0,5445948	0,5367295	415,2491	3,338928	3	16	104	499						Untertest1.avi	0	880	547	72	111	25	398	1183	0	Content		32	388	8808438	6962263096
8825	09:26:33.515	00:00:08.825	529	100,3292	502,4361	0,5445045	0,5368925	415,2491	3,239701	1	100,3292	502,4361	0,5445045	0,5368925	415,2491	3,239701	3	16	100	502						Untertest1.avi	0	880	547	72	111	25	398	1183	0	Content		28	391	8825057	6962279715
8842	09:26:33.532	00:00:08.841	530	101,608	511,0403	0,544466	0,5371844	415,2491	3,223957	1	101,608	511,0403	0,544466	0,5371844	415,2491	3,223957	3	16	102	511						Untertest1.avi	0	880	547	72	111	25	398	1183	0	Content		30	400	8841684	6962296342
8858	09:26:33.548	00:00:08.858	531	94,25271	511,2771	0,5442244	0,5373532	415,9669	3,25634	1	94,25271	511,2771	0,5442244	0,5373532	415,9669	3,25634	3	16	94	511						Untertest1.avi	0	880	547	72	111	25	398	1183	0	Content		22	400	8858309	6962312967
8875	09:26:33.565	00:00:08.875	532	92,04273	511,6079	0,5442273	0,5377146	415,9669	3,162092	1	92,04273	511,6079	0,5442273	0,5377146	415,9669	3,162092	3	16	92	512						Untertest1.avi	0	880	547	72	111	25	398	1183	0	Content		20	401	8875057	6962329715
8892	09:26:33.582	00:00:08.891	533	95,31285	503,5186	0,5442212	0,5380803	415,9669	3,152118	1	95,31285	503,5186	0,5442212	0,5380803	415,9669	3,152118	3	16	95	504						Untertest1.avi	0	880	547	72	111	25	398	1183	0	Content		23	393	8891684	6962346342
8908	09:26:33.598	00:00:08.908	534	103,5102	504,7481	0,5441604	0,5384609	416,1598	3,119928	1	103,5102	504,7481	0,5441604	0,5384609	416,1598	3,119928	3	16	104	505						Untertest1.avi	0	880	547	72	111	25	398	1183	0	Content		32	394	8908308	6962362966
8925	09:26:33.615	00:00:08.924	535	100,2329	502,454	0,5442247	0,5387919	416,1598	3,055551	1	100,2329	502,454	0,5442247	0,5387919	416,1598	3,055551	3	16	100	502						Untertest1.avi	0	880	547	72	111	25	398	1183	0	Content		28	391	8924931	6962379589
8942	09:26:33.632	00:00:08.941	536	104,9864	507,4653	0,5445383	0,5389952	415,4261	3,054489	1	104,9864	507,4653	0,5445383	0,5389952	415,4261	3,054489	3	16	105	507						Untertest1.avi	0	880	547	72	111	25	398	1183	0	Content		33	396	8941682	6962396340
8958	09:26:33.648	00:00:08.958	537	104,3861	507,8354	0,5445843	0,5392982	415,7561	3,053427	1	104,3861	507,8354	0,5445843	0,5392982	415,7561	3,053427	3	16	104	508						Untertest1.avi	0	880	547	72	111	25	398	1183	0	Content		32	397	8958306	6962412964
8975	09:26:33.665	00:00:08.974	538	101,324	512,223	0,5445066	0,5395719	416,4752	3,078395	1	101,324	512,223	0,5445066	0,5395719	416,4752	3,078395	3	16	101	512						Untertest1.avi	0	880	547	72	111	25	398	1183	0	Content		29	401	8974932	6962429590
8992	09:26:33.682	00:00:08.991	539	94,68862	508,7858	0,5446405	0,5398698	416,4752	2,941998	1	94,68862	508,7858	0,5446405	0,5398698	416,4752	2,941998	3	16	95	509						Untertest1.avi	0	880	547	72	111	25	398	1183	0	Content		23	398	8991555	6962446213
9008	09:26:33.698	00:00:09.008	540	102,4229	506,9567	0,5448025	0,5401564	416,4752	2,939909	1	102,4229	506,9567	0,5448025	0,5401564	416,4752	2,939909	3	16	102	507						Untertest1.avi	0	880	547	72	111	25	398	1183	0	Content		30	396	9008307	6962462965
9025	09:26:33.715	00:00:09.024	541	97,10262	512,4029	0,5446085	0,5403105	417,6615	3,021878	1	97,10262	512,4029	0,5446085	0,5403105	417,6615	3,021878	3	16	97	512						Untertest1.avi	0	880	547	72	111	25	398	1183	0	Content		25	401	9024932	6962479590
9042	09:26:33.732	00:00:09.041	542	90,5312	504,5096	0,5447305	0,5404707	417,6615	2,940178	1	90,5312	504,5096	0,5447305	0,5404707	417,6615	2,940178	3	16	91	505						Untertest1.avi	0	880	547	72	111	25	398	1183	0	Content		19	394	9041558	6962496216
9058	09:26:33.748	00:00:09.058	543	93,54164	501,801	0,5448164	0,5404814	417,6615	2,923767	1	93,54164	501,801	0,5448164	0,5404814	417,6615	2,923767	3	16	94	502						Untertest1.avi	0	880	547	72	111	25	398	1183	0	Content		22	391	9058181	6962512839
9075	09:26:33.765	00:00:09.074	544	90,59468	513,9047	0,544992	0,5405123	417,5633	2,985138	1	90,59468	513,9047	0,544992	0,5405123	417,5633	2,985138	3	16	91	514						Untertest1.avi	0	880	547	72	111	25	398	1183	0	Content		19	403	9074931	6962529589
9092	09:26:33.782	00:00:09.091	545	91,81021	509,9738	0,5450189	0,5405079	417,8662	2,907669	1	91,81021	509,9738	0,5450189	0,5405079	417,8662	2,907669	3	16	92	510						Untertest1.avi	0	880	547	72	111	25	398	1183	0	Content		20	399	9091555	6962546213
9108	09:26:33.798	00:00:09.108	546	108,1553	506,4078	0,5453399	0,5403713	417,0514	2,940932	1	108,1553	506,4078	0,5453399	0,5403713	417,0514	2,940932	3	16	108	506						Untertest1.avi	0	880	547	72	111	25	398	1183	0	Content		36	395	9108180	6962562838
9125	09:26:33.815	00:00:09.124	547	94,12818	509,7228	0,5450789	0,5404896	418,6422	2,955625	1	94,12818	509,7228	0,5450789	0,5404896	418,6422	2,955625	3	16	94	510						Untertest1.avi	0	880	547	72	111	25	398	1183	0	Content		22	399	9124805	6962579463
9142	09:26:33.832	00:00:09.141	548	90,07468	510,3432	0,5455701	0,5403581	417,5599	2,952549	1	90,07468	510,3432	0,5455701	0,5403581	417,5599	2,952549	3	16	90	510						Untertest1.avi	0	880	547	72	111	25	398	1183	0	Content		18	399	9141554	6962596212
9158	09:26:33.848	00:00:09.158	549	97,79069	500,1764	0,5456282	0,5405086	418,269	2,910151	1	97,79069	500,1764	0,5456282	0,5405086	418,269	2,910151	3	16	98	500						Untertest1.avi	0	880	547	72	111	25	398	1183	0	Content		26	389	9158179	6962612837
9175	09:26:33.865	00:00:09.174	550	92,90865	515,746	0,5462047	0,5403763	417,0752	2,9233	1	92,90865	515,746	0,5462047	0,5403763	417,0752	2,9233	3	16	93	516						Untertest1.avi	0	880	547	72	111	25	398	1183	0	Content		21	405	9174804	6962629462
9191	09:26:33.881	00:00:09.191	551	96,76131	519,2043	0,5467059	0,5403201	416,3125	2,883363	1	96,76131	519,2043	0,5467059	0,5403201	416,3125	2,883363	3	16	97	519						Untertest1.avi	0	880	547	72	111	25	398	1183	0	Content		25	408	9191430	6962646088
9208	09:26:33.898	00:00:09.208	552	94,27844	499,6832	0,5467645	0,5402178	416,8353	2,808779	1	94,27844	499,6832	0,5467645	0,5402178	416,8353	2,808779	3	16	94	500						Untertest1.avi	0	880	547	72	111	25	398	1183	0	Content		22	389	9208180	6962662838
9225	09:26:33.915	00:00:09.224	553	104,9783	513,0099	0,5469508	0,5400203	417,0833	2,862759	1	104,9783	513,0099	0,5469508	0,5400203	417,0833	2,862759	3	16	105	513						Untertest1.avi	0	880	547	72	111	25	398	1183	0	Content		33	402	9224806	6962679464
9241	09:26:33.931	00:00:09.241	554	100,8606	499,9482	0,5471	0,5397254	417,1154	2,879686	1	100,8606	499,9482	0,5471	0,5397254	417,1154	2,879686	3	16	101	500						Untertest1.avi	0	880	547	72	111	25	398	1183	0	Content		29	389	9241430	6962696088
9258	09:26:33.948	00:00:09.258	555	104,5232	505,1909	0,5473938	0,5393563	416,8	2,880435	1	104,5232	505,1909	0,5473938	0,5393563	416,8	2,880435	3	16	105	505						Untertest1.avi	0	880	547	72	111	25	398	1183	0	Content		33	394	9258054	6962712712
9275	09:26:33.965	00:00:09.274	556	97,62061	512,6207	0,5472953	0,539019	417,558	2,910288	1	97,62061	512,6207	0,5472953	0,539019	417,558	2,910288	3	16	98	513						Untertest1.avi	0	880	547	72	111	25	398	1183	0	Content		26	402	9274804	6962729462
9291	09:26:33.981	00:00:09.291	557	96,74393	512,0362	0,5473686	0,5388595	417,6873	2,914371	1	96,74393	512,0362	0,5473686	0,5388595	417,6873	2,914371	3	16	97	512						Untertest1.avi	0	880	547	72	111	25	398	1183	0	Content		25	401	9291428	6962746086
9308	09:26:33.998	00:00:09.308	558	94,55977	504,8491	0,5475695	0,5385929	417,2094	2,818442	1	94,55977	504,8491	0,5475695	0,5385929	417,2094	2,818442	3	16	95	505						Untertest1.avi	0	880	547	72	111	25	398	1183	0	Content		23	394	9308054	6962762712
9325	09:26:34.015	00:00:09.324	559	103,0605	516,7349	0,5472934	0,5384294	418,6367	2,942003	1	103,0605	516,7349	0,5472934	0,5384294	418,6367	2,942003	3	16	103	517						Untertest1.avi	0	880	547	72	111	25	398	1183	0	Content		31	406	9324678	6962779336
9341	09:26:34.031	00:00:09.341	560	101,9299	491,1367	0,5477801	0,5383095	417,0716	2,793789	1	101,9299	491,1367	0,5477801	0,5383095	417,0716	2,793789	3	16	102	491						Untertest1.avi	0	880	547	72	111	25	398	1183	0	Content		30	380	9341428	6962796086
9358	09:26:34.048	00:00:09.358	561	107,6168	500,3412	0,5472436	0,5381582	418,9547	2,785916	1	107,6168	500,3412	0,5472436	0,5381582	418,9547	2,785916	3	16	108	500						Untertest1.avi	0	880	547	72	111	25	398	1183	0	Content		36	389	9358053	6962812711
9375	09:26:34.065	00:00:09.374	562	109,4989	494,6231	0,5472104	0,5381119	419,0296	2,800064	1	109,4989	494,6231	0,5472104	0,5381119	419,0296	2,800064	3	16	109	495						Untertest1.avi	0	880	547	72	111	25	398	1183	0	Content		37	384	9374678	6962829336
9391	09:26:34.081	00:00:09.391	563	95,07264	510,7287	0,54728	0,5380693	418,3861	2,834878	1	95,07264	510,7287	0,54728	0,5380693	418,3861	2,834878	3	16	95	511						Untertest1.avi	0	880	547	72	111	25	398	1183	0	Content		23	400	9391428	6962846086
9408	09:26:34.098	00:00:09.408	564	91,7512	511,6543	0,547417	0,5379435	417,4516	2,881047	1	91,7512	511,6543	0,547417	0,5379435	417,4516	2,881047	3	16	92	512						Untertest1.avi	0	880	547	72	111	25	398	1183	0	Content		20	401	9408052	6962862710
9425	09:26:34.115	00:00:09.424	565	99,87206	502,7241	0,5474566	0,5380567	416,8092	2,842539	1	99,87206	502,7241	0,5474566	0,5380567	416,8092	2,842539	3	16	100	503						Untertest1.avi	0	880	547	72	111	25	398	1183	0	Content		28	392	9424674	6962879332
9441	09:26:34.131	00:00:09.441	566	88,81796	508,9139	0,5474331	0,5381596	416,3187	2,902329	1	88,81796	508,9139	0,5474331	0,5381596	416,3187	2,902329	3	16	89	509						Untertest1.avi	0	880	547	72	111	25	398	1183	0	Content		17	398	9441298	6962895956
9458	09:26:34.148	00:00:09.458	567	92,66486	493,5538	0,5470972	0,5384501	416,9877	2,745898	1	92,66486	493,5538	0,5470972	0,5384501	416,9877	2,745898	3	16	93	494						Untertest1.avi	0	880	547	72	111	25	398	1183	0	Content		21	383	9458046	6962912704
9475	09:26:34.165	00:00:09.474	568	95,95509	512,1899	0,5470795	0,5387216	416,6615	2,809677	1	95,95509	512,1899	0,5470795	0,5387216	416,6615	2,809677	3	16	96	512						Untertest1.avi	0	880	547	72	111	25	398	1183	0	Content		24	401	9474670	6962929328
9491	09:26:34.181	00:00:09.491	569	94,84179	520,6764	0,5470903	0,5390103	416,0581	2,865647	1	94,84179	520,6764	0,5470903	0,5390103	416,0581	2,865647	3	16	95	521						Untertest1.avi	0	880	547	72	111	25	398	1183	0	Content		23	410	9491294	6962945952
9508	09:26:34.198	00:00:09.507	570	102,2911	489,5735	0,5467401	0,5393385	416,8121	2,718611	1	102,2911	489,5735	0,5467401	0,5393385	416,8121	2,718611	3	16	102	490						Untertest1.avi	0	880	547	72	111	25	398	1183	0	Content		30	379	9507922	6962962580
9525	09:26:34.215	00:00:09.524	571	93,68475	514,3381	0,5465958	0,5395527	416,7716	2,852545	1	93,68475	514,3381	0,5465958	0,5395527	416,7716	2,852545	3	16	94	514						Untertest1.avi	0	880	547	72	111	25	398	1183	0	Content		22	403	9524670	6962979328
9541	09:26:34.231	00:00:09.541	572	97,56725	495,6053	0,5459816	0,539937	418,1721	2,812099	1	97,56725	495,6053	0,5459816	0,539937	418,1721	2,812099	3	16	98	496						Untertest1.avi	0	880	547	72	111	25	398	1183	0	Content		26	385	9541295	6962995953
9558	09:26:34.248	00:00:09.557	573	87,36788	513,2344	0,546055	0,5402391	417,0836	2,832088	1	87,36788	513,2344	0,546055	0,5402391	417,0836	2,832088	3	16	87	513						Untertest1.avi	0	880	547	72	111	25	398	1183	0	Content		15	402	9557921	6963012579
9575	09:26:34.265	00:00:09.574	574	99,29939	492,9559	0,5456796	0,5407463	417,363	2,76365	1	99,29939	492,9559	0,5456796	0,5407463	417,363	2,76365	3	16	99	493						Untertest1.avi	0	880	547	72	111	25	398	1183	0	Content		27	382	9574556	6963029214
9591	09:26:34.281	00:00:09.591	575	91,93723	511,6187	0,5448938	0,5411351	419,3223	2,879008	1	91,93723	511,6187	0,5448938	0,5411351	419,3223	2,879008	3	16	92	512						Untertest1.avi	0	880	547	72	111	25	398	1183	0	Content		20	401	9591294	6963045952
9608	09:26:34.298	00:00:09.607	576	96,5986	506,9666	0,5451332	0,5416734	417,6519	2,841129	1	96,5986	506,9666	0,5451332	0,5416734	417,6519	2,841129	3	16	97	507						Untertest1.avi	0	880	547	72	111	25	398	1183	0	Content		25	396	9607921	6963062579
9625	09:26:34.315	00:00:09.624	577	93,3793	516,3943	0,5450934	0,5421849	417,2084	2,857671	1	93,3793	516,3943	0,5450934	0,5421849	417,2084	2,857671	3	16	93	516						Untertest1.avi	0	880	547	72	111	25	398	1183	0	Content		21	405	9624560	6963079218
9641	09:26:34.331	00:00:09.641	578	93,7296	502,1302	0,5445294	0,5426444	418,6064	2,857662	1	93,7296	502,1302	0,5445294	0,5426444	418,6064	2,857662	3	16	94	502						Untertest1.avi	0	880	547	72	111	25	398	1183	0	Content		22	391	9641169	6963095827
9658	09:26:34.348	00:00:09.657	579	99,8869	508,04	0,5447296	0,5430164	417,4881	2,847753	1	99,8869	508,04	0,5447296	0,5430164	417,4881	2,847753	3	16	100	508						Untertest1.avi	0	880	547	72	111	25	398	1183	0	Content		28	397	9657919	6963112577
9675	09:26:34.365	00:00:09.674	580	88,50313	512,0163	0,5445649	0,5431949	417,7538	2,855246	1	88,50313	512,0163	0,5445649	0,5431949	417,7538	2,855246	3	16	89	512						Untertest1.avi	0	880	547	72	111	25	398	1183	0	Content		17	401	9674560	6963129218
9691	09:26:34.381	00:00:09.691	581	91,76134	506,058	0,5446413	0,5432292	417,1725	2,827689	1	91,76134	506,058	0,5446413	0,5432292	417,1725	2,827689	3	16	92	506						Untertest1.avi	0	880	547	72	111	25	398	1183	0	Content		20	395	9691169	6963145827
9708	09:26:34.398	00:00:09.707	582	135,1355	526,7709	0,5443002	0,5440707	416,6171	2,874256	1	135,1355	526,7709	0,5443002	0,5440707	416,6171	2,874256	3	16	135	527						Untertest1.avi	0	880	547	72	111	25	398	1183	0	Content		63	416	9707794	6963162452
9725	09:26:34.415	00:00:09.724	583	206,4613	570,6067	0,5437744	0,5458822	413,1418	2,855363	1	206,4613	570,6067	0,5437744	0,5458822	413,1418	2,855363	3	17	206	571						Untertest1.avi	0	880	547	72	111	345	571	116	0	Content		134	460	9724560	6963179218
9741	09:26:34.431	00:00:09.741	584	310,2805	618,8538	0,5444193	0,5481334	406,3167	2,786382	1	310,2805	618,8538	0,5444193	0,5481334	406,3167	2,786382	3	17	310	619						Untertest1.avi	0	880	547	72	111	345	571	116	0	Content		238	508	9741171	6963195829
9758	09:26:34.448	00:00:09.757	585	385,2996	663,3026	0,5474208	0,5500128	393,1468	2,637982	1	385,2996	663,3026	0,5474208	0,5500128	393,1468	2,637982	3	17	385	663						Untertest1.avi	0	880	547	72	111	345	571	116	0	Content		313	552	9757795	6963212453
9774	09:26:34.464	00:00:09.774	586	449,185	700,5524	0,5536686	0,551972	371,7652	2,526618	1	449,185	700,5524	0,5536686	0,551972	371,7652	2,526618	3	17	449	701						Untertest1.avi	0	880	547	72	111	345	571	116	0	Content		377	590	9774422	6963229080
9791	09:26:34.481	00:00:09.791	587	-1024	-768	-1	-1	-1	-1	4	-1024	-768	-1	-1	-1	-1	4	17	0	0						Untertest1.avi	0	880	547	72	111	345	571	116	0	Content		-72	-111	9791166	6963245824
9808	09:26:34.498	00:00:09.807	588	-1024	-768	-1	-1	-1	-1	4	-1024	-768	-1	-1	-1	-1	4	17	0	0						Untertest1.avi	0	880	547	72	111	345	571	116	0	Content		-72	-111	9807792	6963262450
9824	09:26:34.514	00:00:09.824	589	732,6729	772,1017	0,4936312	0,5557097	371,7652	2,562507	3	636,7872	775,1254	0,4832367	0,5558624	345,6113	2,351213	1	17	637	775						Untertest1.avi	0	880	547	72	111	345	571	116	0	Content		565	664	9824422	6963279080
9841	09:26:34.531	00:00:09.841	590	-1024	-768	-1	-1	-1	-1	4	-1024	-768	-1	-1	-1	-1	4		0	0						Untertest1.avi	0	880	547	72	111				0	Content		-72	-111	9841039	6963295697
9858	09:26:34.548	00:00:09.857	591	-1024	-768	-1	-1	-1	-1	4	-1024	-768	-1	-1	-1	-1	4		0	0						Untertest1.avi	0	880	547	72	111				0	Content		-72	-111	9857793	6963312451
9874	09:26:34.564	00:00:09.874	592	-1024	-768	-1	-1	-1	-1	4	-1024	-768	-1	-1	-1	-1	4		0	0						Untertest1.avi	0	880	547	72	111				0	Content		-72	-111	9874409	6963329067
9891	09:26:34.581	00:00:09.891	593	-1024	-768	-1	-1	-1	-1	4	-1024	-768	-1	-1	-1	-1	4		0	0						Untertest1.avi	0	880	547	72	111				0	Content		-72	-111	9891039	6963345697
9908	09:26:34.598	00:00:09.907	594	-1024	-768	-1	-1	-1	-1	4	-1024	-768	-1	-1	-1	-1	4		0	0						Untertest1.avi	0	880	547	72	111				0	Content		-72	-111	9907664	6963362322
9924	09:26:34.614	00:00:09.924	595	-1024	-768	-1	-1	-1	-1	4	-1024	-768	-1	-1	-1	-1	4		0	0						Untertest1.avi	0	880	547	72	111				0	Content		-72	-111	9924410	6963379068
9941	09:26:34.631	00:00:09.941	596	-1024	-768	-1	-1	-1	-1	4	-1024	-768	-1	-1	-1	-1	4		0	0						Untertest1.avi	0	880	547	72	111				0	Content		-72	-111	9941034	6963395692
9958	09:26:34.648	00:00:09.957	597	-1024	-768	-1	-1	-1	-1	4	-1024	-768	-1	-1	-1	-1	4		0	0						Untertest1.avi	0	880	547	72	111				0	Content		-72	-111	9957659	6963412317
9974	09:26:34.664	00:00:09.974	598	-1024	-768	-1	-1	-1	-1	4	-1024	-768	-1	-1	-1	-1	4		0	0						Untertest1.avi	0	880	547	72	111				0	Content		-72	-111	9974282	6963428940
9991	09:26:34.681	00:00:09.991	599	-1024	-768	-1	-1	-1	-1	4	-1024	-768	-1	-1	-1	-1	4		0	0						Untertest1.avi	0	880	547	72	111				0	Content		-72	-111	9991031	6963445689
10008	09:26:34.698	00:00:10.007	600	-1024	-768	-1	-1	-1	-1	4	-1024	-768	-1	-1	-1	-1	4		0	0						Untertest1.avi	0	880	547	72	111				0	Content		-72	-111	10007657	6963462315
10024	09:26:34.714	00:00:10.024	601	-1024	-768	-1	-1	-1	-1	4	-1024	-768	-1	-1	-1	-1	4		0	0						Untertest1.avi	0	880	547	72	111				0	Content		-72	-111	10024278	6963478936
10041	09:26:34.731	00:00:10.041	602	-1024	-768	-1	-1	-1	-1	4	-1024	-768	-1	-1	-1	-1	4		0	0						Untertest1.avi	0	880	547	72	111				0	Content		-72	-111	10041026	6963495684
10058	09:26:34.748	00:00:10.057	603	-1024	-768	-1	-1	-1	-1	4	-1024	-768	-1	-1	-1	-1	4		0	0						Untertest1.avi	0	880	547	72	111				0	Content		-72	-111	10057651	6963512309
10074	09:26:34.764	00:00:10.074	604	-1024	-768	-1	-1	-1	-1	4	-1024	-768	-1	-1	-1	-1	4		0	0						Untertest1.avi	0	880	547	72	111				0	Content		-72	-111	10074274	6963528932
10091	09:26:34.781	00:00:10.090	605	-1024	-768	-1	-1	-1	-1	4	-1024	-768	-1	-1	-1	-1	4		0	0						Untertest1.avi	0	880	547	72	111				0	Content		-72	-111	10090898	6963545556
10108	09:26:34.798	00:00:10.107	606	-1024	-768	-1	-1	-1	-1	4	-1024	-768	-1	-1	-1	-1	4		0	0						Untertest1.avi	0	880	547	72	111				0	Content		-72	-111	10107646	6963562304
10124	09:26:34.814	00:00:10.124	607	-1024	-768	-1	-1	-1	-1	4	-1024	-768	-1	-1	-1	-1	4		0	0						Untertest1.avi	0	880	547	72	111				0	Content		-72	-111	10124270	6963578928
10141	09:26:34.831	00:00:10.140	608	-1024	-768	-1	-1	-1	-1	4	-1024	-768	-1	-1	-1	-1	4		0	0						Untertest1.avi	0	880	547	72	111				0	Content		-72	-111	10140896	6963595554
10158	09:26:34.848	00:00:10.157	609	-1024	-768	-1	-1	-1	-1	4	-1024	-768	-1	-1	-1	-1	4		0	0						Untertest1.avi	0	880	547	72	111				0	Content		-72	-111	10157646	6963612304
10174	09:26:34.864	00:00:10.174	610	-1024	-768	-1	-1	-1	-1	4	-1024	-768	-1	-1	-1	-1	4		0	0						Untertest1.avi	0	880	547	72	111				0	Content		-72	-111	10174271	6963628929
10191	09:26:34.881	00:00:10.190	611	-1024	-768	-1	-1	-1	-1	4	-1024	-768	-1	-1	-1	-1	4		0	0						Untertest1.avi	0	880	547	72	111				0	Content		-72	-111	10190894	6963645552
10208	09:26:34.898	00:00:10.207	612	-1024	-768	-1	-1	-1	-1	4	-1024	-768	-1	-1	-1	-1	4		0	0						Untertest1.avi	0	880	547	72	111				0	Content		-72	-111	10207523	6963662181
10224	09:26:34.914	00:00:10.224	613	-1024	-768	-1	-1	-1	-1	4	-1024	-768	-1	-1	-1	-1	4		0	0						Untertest1.avi	0	880	547	72	111				0	Content		-72	-111	10224142	6963678800
10241	09:26:34.931	00:00:10.241	614	-1024	-768	-1	-1	-1	-1	4	-1024	-768	-1	-1	-1	-1	4		0	0						Untertest1.avi	0	880	547	72	111				0	Content		-72	-111	10241338	6963695996
10259	09:26:34.949	00:00:10.258	615	-1024	-768	-1	-1	-1	-1	4	-1024	-768	-1	-1	-1	-1	4		0	0						Untertest1.avi	0	880	547	72	111				0	Content		-72	-111	10258712	6963713370
10276	09:26:34.966	00:00:10.275	616	-1024	-768	-1	-1	-1	-1	4	-1024	-768	-1	-1	-1	-1	4		0	0						Untertest1.avi	0	880	547	72	111				0	Content		-72	-111	10275960	6963730618
10291	09:26:34.981	00:00:10.290	617	-1024	-768	-1	-1	-1	-1	4	-1024	-768	-1	-1	-1	-1	4		0	0						Untertest1.avi	0	880	547	72	111				0	Content		-72	-111	10290888	6963745546
10308	09:26:34.998	00:00:10.307	618	-1024	-768	-1	-1	-1	-1	4	-1024	-768	-1	-1	-1	-1	4		0	0						Untertest1.avi	0	880	547	72	111				0	Content		-72	-111	10307512	6963762170
10324	09:26:35.014	00:00:10.324	619	-1024	-768	-1	-1	-1	-1	4	-1024	-768	-1	-1	-1	-1	4		0	0						Untertest1.avi	0	880	547	72	111				0	Content		-72	-111	10324257	6963778915
10341	09:26:35.031	00:00:10.340	620	-1024	-768	-1	-1	-1	-1	4	-1024	-768	-1	-1	-1	-1	4		0	0						Untertest1.avi	0	880	547	72	111				0	Content		-72	-111	10340758	6963795416
10358	09:26:35.048	00:00:10.357	621	-1024	-768	-1	-1	-1	-1	4	-1024	-768	-1	-1	-1	-1	4		0	0						Untertest1.avi	0	880	547	72	111				0	Content		-72	-111	10357508	6963812166
10374	09:26:35.064	00:00:10.374	622	-1024	-768	-1	-1	-1	-1	4	-1024	-768	-1	-1	-1	-1	4		0	0						Untertest1.avi	0	880	547	72	111				0	Content		-72	-111	10374129	6963828787
10391	09:26:35.081	00:00:10.391	623	-1024	-768	-1	-1	-1	-1	4	-1024	-768	-1	-1	-1	-1	4		0	0						Untertest1.avi	0	880	547	72	111				0	Content		-72	-111	10391201	6963845859
10409	09:26:35.099	00:00:10.408	624	-1024	-768	-1	-1	-1	-1	4	-1024	-768	-1	-1	-1	-1	4		0	0						Untertest1.avi	0	880	547	72	111				0	Content		-72	-111	10408575	6963863233
10426	09:26:35.116	00:00:10.425	625	-1024	-768	-1	-1	-1	-1	4	-1024	-768	-1	-1	-1	-1	4		0	0						Untertest1.avi	0	880	547	72	111				0	Content		-72	-111	10425824	6963880482
10441	09:26:35.131	00:00:10.440	626	-1024	-768	-1	-1	-1	-1	4	-1024	-768	-1	-1	-1	-1	4		0	0						Untertest1.avi	0	880	547	72	111				0	Content		-72	-111	10440753	6963895411
10457	09:26:35.147	00:00:10.457	627	-1024	-768	-1	-1	-1	-1	4	-1024	-768	-1	-1	-1	-1	4		0	0						Untertest1.avi	0	880	547	72	111				0	Content		-72	-111	10457377	6963912035
10474	09:26:35.164	00:00:10.474	628	-1024	-768	-1	-1	-1	-1	4	-1024	-768	-1	-1	-1	-1	4		0	0						Untertest1.avi	0	880	547	72	111				0	Content		-72	-111	10474125	6963928783
10491	09:26:35.181	00:00:10.490	629	-1024	-768	-1	-1	-1	-1	4	-1024	-768	-1	-1	-1	-1	4		0	0						Untertest1.avi	0	880	547	72	111				0	Content		-72	-111	10490749	6963945407
10507	09:26:35.197	00:00:10.507	630	-1024	-768	-1	-1	-1	-1	4	-1024	-768	-1	-1	-1	-1	4		0	0						Untertest1.avi	0	880	547	72	111				0	Content		-72	-111	10507372	6963962030
10524	09:26:35.214	00:00:10.523	631	-1024	-768	-1	-1	-1	-1	4	-1024	-768	-1	-1	-1	-1	4		0	0						Untertest1.avi	0	880	547	72	111				0	Content		-72	-111	10523996	6963978654
10541	09:26:35.231	00:00:10.541	632	-1024	-768	-1	-1	-1	-1	4	-1024	-768	-1	-1	-1	-1	4		0	0						Untertest1.avi	0	880	547	72	111				0	Content		-72	-111	10541193	6963995851
10559	09:26:35.249	00:00:10.558	633	-1024	-768	-1	-1	-1	-1	4	-1024	-768	-1	-1	-1	-1	4		0	0						Untertest1.avi	0	880	547	72	111				0	Content		-72	-111	10558566	6964013224
10576	09:26:35.266	00:00:10.575	634	-1024	-768	-1	-1	-1	-1	4	-1024	-768	-1	-1	-1	-1	4		0	0						Untertest1.avi	0	880	547	72	111				0	Content		-72	-111	10575815	6964030473
10591	09:26:35.281	00:00:10.590	635	-1024	-768	-1	-1	-1	-1	4	-1024	-768	-1	-1	-1	-1	4		0	0						Untertest1.avi	0	880	547	72	111				0	Content		-72	-111	10590619	6964045277
10607	09:26:35.297	00:00:10.607	636	-1024	-768	-1	-1	-1	-1	4	-1024	-768	-1	-1	-1	-1	4		0	0						Untertest1.avi	0	880	547	72	111				0	Content		-72	-111	10607368	6964062026
10624	09:26:35.314	00:00:10.623	637	-1024	-768	-1	-1	-1	-1	4	-1024	-768	-1	-1	-1	-1	4		0	0						Untertest1.avi	0	880	547	72	111				0	Content		-72	-111	10623991	6964078649
10641	09:26:35.331	00:00:10.640	638	-1024	-768	-1	-1	-1	-1	4	-1024	-768	-1	-1	-1	-1	4		0	0						Untertest1.avi	0	880	547	72	111				0	Content		-72	-111	10640616	6964095274
10657	09:26:35.347	00:00:10.657	639	-1024	-768	-1	-1	-1	-1	4	-1024	-768	-1	-1	-1	-1	4		0	0						Untertest1.avi	0	880	547	72	111				0	Content		-72	-111	10657239	6964111897
10674	09:26:35.364	00:00:10.673	640	-1024	-768	-1	-1	-1	-1	4	-1024	-768	-1	-1	-1	-1	4		0	0						Untertest1.avi	0	880	547	72	111				0	Content		-72	-111	10673865	6964128523
10691	09:26:35.381	00:00:10.691	641	-1024	-768	-1	-1	-1	-1	4	-1024	-768	-1	-1	-1	-1	4		0	0						Untertest1.avi	0	880	547	72	111				0	Content		-72	-111	10691061	6964145719
10708	09:26:35.398	00:00:10.708	642	-1024	-768	-1	-1	-1	-1	4	-1024	-768	-1	-1	-1	-1	4		0	0						Untertest1.avi	0	880	547	72	111				0	Content		-72	-111	10708448	6964163106
10726	09:26:35.416	00:00:10.725	643	-1024	-768	-1	-1	-1	-1	4	-1024	-768	-1	-1	-1	-1	4		0	0						Untertest1.avi	0	880	547	72	111				0	Content		-72	-111	10725683	6964180341
10740	09:26:35.430	00:00:10.740	644	174,4666	673,172	0,3778112	0,6593102	429,7152	3,267236	3	174,4666	673,172	0,3778112	0,6593102	429,7152	3,267236	1	18	174	673						Untertest1.avi	0	880	547	72	111	33	606	84	0	Content		102	562	10740487	6964195145
10757	09:26:35.447	00:00:10.757	645	104,6909	686,0851	0,3781069	0,6597393	429,7152	3,308759	3	104,6909	686,0851	0,3781069	0,6597393	429,7152	3,308759	1	18	105	686						Untertest1.avi	0	880	547	72	111	33	606	84	0	Content		33	575	10757235	6964211893
10774	09:26:35.464	00:00:10.773	646	-1024	-768	-1	-1	-1	-1	4	-1024	-768	-1	-1	-1	-1	4	18	0	0						Untertest1.avi	0	880	547	72	111	33	606	84	0	Content		-72	-111	10773860	6964228518
10791	09:26:35.481	00:00:10.790	647	208,7791	803,8508	0,518289	0,5472891	418,0281	3,227358	0	12,38963	725,4631	0,3787594	0,6614863	431,6902	3,319018	0	18	111	765						Untertest1.avi	0	880	547	72	111	33	606	84	0	Content		39	654	10790929	6964245587
10807	09:26:35.497	00:00:10.807	648	-1024	-768	-1	-1	-1	-1	4	-11,0502	747,6556	0,3788967	0,6626185	433,0464	3,284756	0	18	-11	748						Untertest1.avi	0	880	547	72	111	33	606	84	0	Content		-83	637	10807233	6964261891
10824	09:26:35.514	00:00:10.824	649	-1024	-768	-1	-1	-1	-1	4	-49,35846	762,7847	0,3787284	0,6633863	434,3399	3,344394	0	19	-49	763						Untertest1.avi	0	880	547	72	111	-5	687	200	0	Content		-121	652	10824177	6964278835
10840	09:26:35.530	00:00:10.840	650	-1024	-768	-1	-1	-1	-1	4	-44,80259	775,2728	0,3780196	0,6638045	434,3399	3,275247	0	19	-45	775						Untertest1.avi	0	880	547	72	111	-5	687	200	0	Content		-117	664	10840480	6964295138
10857	09:26:35.547	00:00:10.857	651	189,0031	837,4269	0,516223	0,5501553	418,0281	3,192084	0	-39,14038	764,8092	0,3773437	0,6644049	434,3399	3,266567	0	19	75	801						Untertest1.avi	0	880	547	72	111	-5	687	200	0	Content		3	690	10857105	6964311763
10874	09:26:35.564	00:00:10.873	652	189,1761	833,1631	0,5177242	0,5505266	424,4554	3,24731	0	-34,21574	769,6467	0,3766485	0,6651328	434,4751	3,277584	0	19	77	801						Untertest1.avi	0	880	547	72	111	-5	687	200	0	Content		5	690	10873731	6964328389
10890	09:26:35.580	00:00:10.890	653	193,4233	835,0388	0,5171169	0,5508206	424,4554	3,193599	0	-42,61846	762,3828	0,3759916	0,6653598	434,4751	3,261339	0	19	75	799						Untertest1.avi	0	880	547	72	111	-5	687	200	0	Content		3	688	10890480	6964345138
10907	09:26:35.597	00:00:10.907	654	202,9364	837,0026	0,5165714	0,5509796	424,4554	3,151141	0	-67,11134	763,7434	0,3753522	0,6658646	434,4751	3,307148	0	19	68	800						Untertest1.avi	0	880	547	72	111	-5	687	200	0	Content		-4	689	10907104	6964361762
10924	09:26:35.614	00:00:10.923	655	188,1151	827,074	0,5152994	0,5511745	422,1404	3,233792	0	-54,01144	764,1345	0,3741173	0,6663154	431,6911	3,211746	0	19	67	796						Untertest1.avi	0	880	547	72	111	-5	687	200	0	Content		-5	685	10923731	6964378389
10940	09:26:35.630	00:00:10.940	656	195,9291	839,8225	0,514797	0,5513697	422,1404	3,168835	0	-62,15818	759,1976	0,3735069	0,6667493	431,6911	3,232112	0	19	67	800						Untertest1.avi	0	880	547	72	111	-5	687	200	0	Content		-5	689	10940354	6964395012
10957	09:26:35.647	00:00:10.957	657	197,9059	843,2499	0,5143371	0,5516044	422,1404	3,123921	0	-61,73149	761,0278	0,3729839	0,6670581	431,6911	3,235834	0	19	68	802						Untertest1.avi	0	880	547	72	111	-5	687	200	0	Content		-4	691	10957106	6964411764
10974	09:26:35.664	00:00:10.973	658	190,4873	833,1377	0,5131402	0,5517889	419,536	3,199032	0	-71,71039	752,1016	0,3725029	0,6674759	431,8045	3,245127	0	19	59	793						Untertest1.avi	0	880	547	72	111	-5	687	200	0	Content		-13	682	10973731	6964428389
10990	09:26:35.680	00:00:10.990	659	189,3932	842,8254	0,5125675	0,5517984	419,536	3,116576	0	-79,34882	752,2825	0,371922	0,6677327	431,8045	3,224336	0	19	55	798						Untertest1.avi	0	880	547	72	111	-5	687	200	0	Content		-17	687	10990356	6964445014
11007	09:26:35.697	00:00:11.006	660	168,7661	823,8082	0,5137066	0,5519322	424,4013	3,300888	0	-76,83792	755,5803	0,3717537	0,6678935	432,8889	3,2242	0	19	46	790						Untertest1.avi	0	880	547	72	111	-5	687	200	0	Content		-26	679	11006984	6964461642
11024	09:26:35.714	00:00:11.023	661	-1024	-768	-1	-1	-1	-1	4	-145,2354	757,9295	0,3724576	0,668272	432,2912	3,246925	0	20	-145	758						Untertest1.avi	0	880	547	72	111	-385	664	484	0	Content		-217	647	11023732	6964478390
11040	09:26:35.730	00:00:11.040	662	-1024	-768	-1	-1	-1	-1	4	-269,4833	778,0051	0,3733783	0,6682726	431,4223	3,228047	0	20	-269	778						Untertest1.avi	0	880	547	72	111	-385	664	484	0	Content		-341	667	11040356	6964495014
11057	09:26:35.747	00:00:11.056	663	-1024	-768	-1	-1	-1	-1	4	-282,0736	784,0402	0,3729336	0,6684469	430,6253	3,212671	0	20	-282	784						Untertest1.avi	0	880	547	72	111	-385	664	484	0	Content		-354	673	11056982	6964511640
11074	09:26:35.764	00:00:11.073	664	-1024	-768	-1	-1	-1	-1	4	-284,8153	783,9869	0,3724139	0,6684646	430,3472	3,205787	0	20	-285	784						Untertest1.avi	0	880	547	72	111	-385	664	484	0	Content		-357	673	11073607	6964528265
11090	09:26:35.780	00:00:11.090	665	-1024	-768	-1	-1	-1	-1	4	-295,0275	781,8419	0,3720002	0,6682802	430,848	3,19505	0	20	-295	782						Untertest1.avi	0	880	547	72	111	-385	664	484	0	Content		-367	671	11090358	6964545016
11107	09:26:35.797	00:00:11.106	666	-1024	-768	-1	-1	-1	-1	4	-319,0669	789,0676	0,37145	0,6679037	430,848	3,209477	0	20	-319	789						Untertest1.avi	0	880	547	72	111	-385	664	484	0	Content		-391	678	11106982	6964561640
11124	09:26:35.814	00:00:11.123	667	-1024	-768	-1	-1	-1	-1	4	-312,9307	784,3141	0,3707774	0,6676076	430,848	3,189682	0	20	-313	784						Untertest1.avi	0	880	547	72	111	-385	664	484	0	Content		-385	673	11123606	6964578264
11140	09:26:35.830	00:00:11.140	668	-1024	-768	-1	-1	-1	-1	4	-334,1234	787,2515	0,3703575	0,6672312	431,8045	3,157412	0	20	-334	787						Untertest1.avi	0	880	547	72	111	-385	664	484	0	Content		-406	676	11140356	6964595014
11158	09:26:35.848	00:00:11.157	669	-1024	-768	-1	-1	-1	-1	4	-325,2186	777,9105	0,369633	0,6668316	431,8045	3,154985	0	20	-325	778						Untertest1.avi	0	880	547	72	111	-385	664	484	0	Content		-397	667	11157546	6964612204
11174	09:26:35.864	00:00:11.174	670	-1024	-768	-1	-1	-1	-1	4	-313,3412	775,2214	0,3689189	0,6663426	431,8045	3,183329	0	20	-313	775						Untertest1.avi	0	880	547	72	111	-385	664	484	0	Content		-385	664	11174172	6964628830
11191	09:26:35.881	00:00:11.190	671	-1024	-768	-1	-1	-1	-1	4	-321,1557	783,8496	0,3682277	0,6662226	432,3289	3,145692	0	20	-321	784						Untertest1.avi	0	880	547	72	111	-385	664	484	0	Content		-393	673	11190794	6964645452
11207	09:26:35.897	00:00:11.206	672	-1024	-768	-1	-1	-1	-1	4	-332,0728	774,6299	0,3670177	0,6661925	430,354	3,114262	0	20	-332	775						Untertest1.avi	0	880	547	72	111	-385	664	484	0	Content		-404	664	11206973	6964661631
11224	09:26:35.914	00:00:11.223	673	-1024	-768	-1	-1	-1	-1	4	-309,518	774,4174	0,3660811	0,666477	429,4367	3,124615	0	20	-310	774						Untertest1.avi	0	880	547	72	111	-385	664	484	0	Content		-382	663	11223595	6964678253
11240	09:26:35.930	00:00:11.240	674	-1024	-768	-1	-1	-1	-1	4	-315,2701	769,2186	0,3655077	0,6670111	429,9881	3,093384	0	20	-315	769						Untertest1.avi	0	880	547	72	111	-385	664	484	0	Content		-387	658	11240221	6964694879
11257	09:26:35.947	00:00:11.257	675	-1024	-768	-1	-1	-1	-1	4	-321,087	772,6089	0,364868	0,6675643	430,1725	3,133186	0	20	-321	773						Untertest1.avi	0	880	547	72	111	-385	664	484	0	Content		-393	662	11257415	6964712073
11274	09:26:35.964	00:00:11.274	676	-1024	-768	-1	-1	-1	-1	4	-323,5731	786,7214	0,3641602	0,6682079	429,6498	3,072539	0	20	-324	787						Untertest1.avi	0	880	547	72	111	-385	664	484	0	Content		-396	676	11274039	6964728697
11291	09:26:35.981	00:00:11.290	677	-1024	-768	-1	-1	-1	-1	4	-309,4881	767,4985	0,3637274	0,6687741	430,1737	3,124483	0	20	-309	767						Untertest1.avi	0	880	547	72	111	-385	664	484	0	Content		-381	656	11290662	6964745320
11307	09:26:35.997	00:00:11.306	678	-1024	-768	-1	-1	-1	-1	4	-312,3146	767,5092	0,3630629	0,6692448	429,5889	3,075972	0	20	-312	768						Untertest1.avi	0	880	547	72	111	-385	664	484	0	Content		-384	657	11306966	6964761624
11324	09:26:36.014	00:00:11.324	679	-1024	-768	-1	-1	-1	-1	4	-330,8146	770,4768	0,3626628	0,6697112	429,8803	3,082531	0	20	-331	770						Untertest1.avi	0	880	547	72	111	-385	664	484	0	Content		-403	659	11324214	6964778872
11341	09:26:36.031	00:00:11.340	680	-1024	-768	-1	-1	-1	-1	4	-295,8693	769,5605	0,3622465	0,6701806	429,7405	3,148076	0	20	-296	770						Untertest1.avi	0	880	547	72	111	-385	664	484	0	Content		-368	659	11340838	6964795496
11357	09:26:36.047	00:00:11.357	681	-1024	-768	-1	-1	-1	-1	4	-300,7726	770,4796	0,3618781	0,6706223	429,9143	3,127426	0	20	-301	770						Untertest1.avi	0	880	547	72	111	-385	664	484	0	Content		-373	659	11357406	6964812064
11373	09:26:36.063	00:00:11.373	682	-1024	-768	-1	-1	-1	-1	4	-310,6985	759,8783	0,3616507	0,6712593	430,3355	3,13033	0	20	-311	760						Untertest1.avi	0	880	547	72	111	-385	664	484	0	Content		-383	649	11373462	6964828120
11390	09:26:36.080	00:00:11.390	683	-1024	-768	-1	-1	-1	-1	4	-332,4145	772,7748	0,3613386	0,6718084	430,3355	3,068815	0	20	-332	773						Untertest1.avi	0	880	547	72	111	-385	664	484	0	Content		-404	662	11390086	6964844744
11407	09:26:36.097	00:00:11.406	684	-1024	-768	-1	-1	-1	-1	4	-322,6655	776,8867	0,3611469	0,6725658	430,3355	3,080805	0	20	-323	777						Untertest1.avi	0	880	547	72	111	-385	664	484	0	Content		-395	666	11406837	6964861495
11424	09:26:36.114	00:00:11.424	685	-1024	-768	-1	-1	-1	-1	4	-296,0719	761,1981	0,3610357	0,6734236	430,4413	3,094105	0	20	-296	761						Untertest1.avi	0	880	547	72	111	-385	664	484	0	Content		-368	650	11424086	6964878744
11441	09:26:36.131	00:00:11.440	686	-1024	-768	-1	-1	-1	-1	4	-317,2614	774,6754	0,3609203	0,6740951	430,4413	3,064322	0	20	-317	775						Untertest1.avi	0	880	547	72	111	-385	664	484	0	Content		-389	664	11440710	6964895368
11457	09:26:36.147	00:00:11.457	687	-1024	-768	-1	-1	-1	-1	4	-321,375	772,7305	0,3609084	0,674534	430,4413	3,066012	0	20	-321	773						Untertest1.avi	0	880	547	72	111	-385	664	484	0	Content		-393	662	11457279	6964911937
11473	09:26:36.163	00:00:11.473	688	-1024	-768	-1	-1	-1	-1	4	-316,7439	767,9133	0,3608875	0,6751269	430,2288	3,042801	0	20	-317	768						Untertest1.avi	0	880	547	72	111	-385	664	484	0	Content		-389	657	11473459	6964928117
11491	09:26:36.181	00:00:11.490	689	-1024	-768	-1	-1	-1	-1	4	-268,3209	797,2059	0,3606567	0,6758776	431,984	3,038573	0	20	-268	797						Untertest1.avi	0	880	547	72	111	-385	664	484	0	Content		-340	686	11490653	6964945311
11507	09:26:36.197	00:00:11.507	690	-1024	-768	-1	-1	-1	-1	4	-1024	-768	-1	-1	-1	-1	4		0	0						Untertest1.avi	0	880	547	72	111				0	Content		-72	-111	11507332	6964961990
11524	09:26:36.214	00:00:11.524	691	-1024	-768	-1	-1	-1	-1	4	-1024	-768	-1	-1	-1	-1	4		0	0						Untertest1.avi	0	880	547	72	111				0	Content		-72	-111	11524081	6964978739
11540	09:26:36.230	00:00:11.540	692	-1024	-768	-1	-1	-1	-1	4	-1024	-768	-1	-1	-1	-1	4		0	0						Untertest1.avi	0	880	547	72	111				0	Content		-72	-111	11540088	6964994746
11557	09:26:36.247	00:00:11.557	693	-1024	-768	-1	-1	-1	-1	4	-1024	-768	-1	-1	-1	-1	4		0	0						Untertest1.avi	0	880	547	72	111				0	Content		-72	-111	11557276	6965011934
11574	09:26:36.264	00:00:11.573	694	-1024	-768	-1	-1	-1	-1	4	-1024	-768	-1	-1	-1	-1	4		0	0						Untertest1.avi	0	880	547	72	111				0	Content		-72	-111	11573582	6965028240
11590	09:26:36.280	00:00:11.590	695	-1024	-768	-1	-1	-1	-1	4	-1024	-768	-1	-1	-1	-1	4		0	0						Untertest1.avi	0	880	547	72	111				0	Content		-72	-111	11590457	6965045115
11607	09:26:36.297	00:00:11.607	696	-1024	-768	-1	-1	-1	-1	4	-1024	-768	-1	-1	-1	-1	4		0	0						Untertest1.avi	0	880	547	72	111				0	Content		-72	-111	11607085	6965061743
11624	09:26:36.314	00:00:11.623	697	-1024	-768	-1	-1	-1	-1	4	-1024	-768	-1	-1	-1	-1	4		0	0						Untertest1.avi	0	880	547	72	111				0	Content		-72	-111	11623701	6965078359
11640	09:26:36.330	00:00:11.640	698	-1024	-768	-1	-1	-1	-1	4	-1024	-768	-1	-1	-1	-1	4		0	0						Untertest1.avi	0	880	547	72	111				0	Content		-72	-111	11640369	6965095027
11657	09:26:36.347	00:00:11.657	699	-1024	-768	-1	-1	-1	-1	4	-1024	-768	-1	-1	-1	-1	4		0	0						Untertest1.avi	0	880	547	72	111				0	Content		-72	-111	11657077	6965111735
11674	09:26:36.364	00:00:11.673	700	-1024	-768	-1	-1	-1	-1	4	-1024	-768	-1	-1	-1	-1	4		0	0						Untertest1.avi	0	880	547	72	111				0	Content		-72	-111	11673704	6965128362
11690	09:26:36.380	00:00:11.690	701	-1024	-768	-1	-1	-1	-1	4	-1024	-768	-1	-1	-1	-1	4		0	0						Untertest1.avi	0	880	547	72	111				0	Content		-72	-111	11690328	6965144986
11707	09:26:36.397	00:00:11.706	702	-1024	-768	-1	-1	-1	-1	4	-1024	-768	-1	-1	-1	-1	4		0	0						Untertest1.avi	0	880	547	72	111				0	Content		-72	-111	11706996	6965161654
11724	09:26:36.414	00:00:11.723	703	-1024	-768	-1	-1	-1	-1	4	-1024	-768	-1	-1	-1	-1	4		0	0						Untertest1.avi	0	880	547	72	111				0	Content		-72	-111	11723706	6965178364
11740	09:26:36.430	00:00:11.740	704	-1024	-768	-1	-1	-1	-1	4	-1024	-768	-1	-1	-1	-1	4		0	0						Untertest1.avi	0	880	547	72	111				0	Content		-72	-111	11740354	6965195012
11757	09:26:36.447	00:00:11.757	705	-1024	-768	-1	-1	-1	-1	4	-1024	-768	-1	-1	-1	-1	4		0	0						Untertest1.avi	0	880	547	72	111				0	Content		-72	-111	11757092	6965211750
11774	09:26:36.464	00:00:11.773	706	-1024	-768	-1	-1	-1	-1	4	-1024	-768	-1	-1	-1	-1	4		0	0						Untertest1.avi	0	880	547	72	111				0	Content		-72	-111	11773761	6965228419
11790	09:26:36.480	00:00:11.790	707	-1024	-768	-1	-1	-1	-1	4	-1024	-768	-1	-1	-1	-1	4		0	0						Untertest1.avi	0	880	547	72	111				0	Content		-72	-111	11790456	6965245114
11807	09:26:36.497	00:00:11.806	708	-1024	-768	-1	-1	-1	-1	4	-1024	-768	-1	-1	-1	-1	4		0	0						Untertest1.avi	0	880	547	72	111				0	Content		-72	-111	11806581	6965261239
11823	09:26:36.513	00:00:11.823	709	-1024	-768	-1	-1	-1	-1	4	-1024	-768	-1	-1	-1	-1	4		0	0						Untertest1.avi	0	880	547	72	111				0	Content		-72	-111	11823208	6965277866
11840	09:26:36.530	00:00:11.839	710	-1024	-768	-1	-1	-1	-1	4	-1024	-768	-1	-1	-1	-1	4		0	0						Untertest1.avi	0	880	547	72	111				0	Content		-72	-111	11839954	6965294612
11857	09:26:36.547	00:00:11.856	711	-1024	-768	-1	-1	-1	-1	4	-1024	-768	-1	-1	-1	-1	4		0	0						Untertest1.avi	0	880	547	72	111				0	Content		-72	-111	11856577	6965311235
11873	09:26:36.563	00:00:11.873	712	-1024	-768	-1	-1	-1	-1	4	-1024	-768	-1	-1	-1	-1	4		0	0						Untertest1.avi	0	880	547	72	111				0	Content		-72	-111	11873205	6965327863
11890	09:26:36.580	00:00:11.889	713	-1024	-768	-1	-1	-1	-1	4	-1024	-768	-1	-1	-1	-1	4		0	0						Untertest1.avi	0	880	547	72	111				0	Content		-72	-111	11889827	6965344485
11907	09:26:36.597	00:00:11.907	714	-1024	-768	-1	-1	-1	-1	4	-1024	-768	-1	-1	-1	-1	4		0	0						Untertest1.avi	0	880	547	72	111				0	Content		-72	-111	11907022	6965361680
11924	09:26:36.614	00:00:11.924	715	-1024	-768	-1	-1	-1	-1	4	-1024	-768	-1	-1	-1	-1	4		0	0						Untertest1.avi	0	880	547	72	111				0	Content		-72	-111	11924396	6965379054
11942	09:26:36.632	00:00:11.941	716	-1024	-768	-1	-1	-1	-1	4	-1024	-768	-1	-1	-1	-1	4		0	0						Untertest1.avi	0	880	547	72	111				0	Content		-72	-111	11941644	6965396302
11956	09:26:36.646	00:00:11.956	717	-1024	-768	-1	-1	-1	-1	4	-1024	-768	-1	-1	-1	-1	4		0	0						Untertest1.avi	0	880	547	72	111				0	Content		-72	-111	11956449	6965411107
11973	09:26:36.663	00:00:11.973	718	-1024	-768	-1	-1	-1	-1	4	-1024	-768	-1	-1	-1	-1	4		0	0						Untertest1.avi	0	880	547	72	111				0	Content		-72	-111	11973199	6965427857
11990	09:26:36.680	00:00:11.989	719	-1024	-768	-1	-1	-1	-1	4	-1024	-768	-1	-1	-1	-1	4		0	0						Untertest1.avi	0	880	547	72	111				0	Content		-72	-111	11989824	6965444482
12006	09:26:36.696	00:00:12.006	720	-1024	-768	-1	-1	-1	-1	4	-1024	-768	-1	-1	-1	-1	4		0	0						Untertest1.avi	0	880	547	72	111				0	Content		-72	-111	12006446	6965461104
12023	09:26:36.713	00:00:12.023	721	-1024	-768	-1	-1	-1	-1	4	-1024	-768	-1	-1	-1	-1	4		0	0						Untertest1.avi	0	880	547	72	111				0	Content		-72	-111	12023070	6965477728
12040	09:26:36.730	00:00:12.039	722	-1024	-768	-1	-1	-1	-1	4	-1024	-768	-1	-1	-1	-1	4		0	0						Untertest1.avi	0	880	547	72	111				0	Content		-72	-111	12039695	6965494353
12057	09:26:36.747	00:00:12.056	723	-1024	-768	-1	-1	-1	-1	4	-1024	-768	-1	-1	-1	-1	4		0	0						Untertest1.avi	0	880	547	72	111				0	Content		-72	-111	12056888	6965511546
12074	09:26:36.764	00:00:12.074	724	-1024	-768	-1	-1	-1	-1	4	-1024	-768	-1	-1	-1	-1	4		0	0						Untertest1.avi	0	880	547	72	111				0	Content		-72	-111	12074266	6965528924
12092	09:26:36.782	00:00:12.091	725	-1024	-768	-1	-1	-1	-1	4	-1024	-768	-1	-1	-1	-1	4		0	0						Untertest1.avi	0	880	547	72	111				0	Content		-72	-111	12091512	6965546170
12106	09:26:36.796	00:00:12.106	726	-1024	-768	-1	-1	-1	-1	4	-1024	-768	-1	-1	-1	-1	4		0	0						Untertest1.avi	0	880	547	72	111				0	Content		-72	-111	12106328	6965560986
12123	09:26:36.813	00:00:12.123	727	-1024	-768	-1	-1	-1	-1	4	-1024	-768	-1	-1	-1	-1	4		0	0						Untertest1.avi	0	880	547	72	111				0	Content		-72	-111	12123065	6965577723
12140	09:26:36.830	00:00:12.139	728	-1024	-768	-1	-1	-1	-1	4	-1024	-768	-1	-1	-1	-1	4		0	0						Untertest1.avi	0	880	547	72	111				0	Content		-72	-111	12139688	6965594346
12156	09:26:36.846	00:00:12.156	729	-1024	-768	-1	-1	-1	-1	4	-1024	-768	-1	-1	-1	-1	4		0	0						Untertest1.avi	0	880	547	72	111				0	Content		-72	-111	12156323	6965610981
12173	09:26:36.863	00:00:12.172	730	-1024	-768	-1	-1	-1	-1	4	-1024	-768	-1	-1	-1	-1	4		0	0						Untertest1.avi	0	880	547	72	111				0	Content		-72	-111	12172936	6965627594
12190	09:26:36.880	00:00:12.189	731	-1024	-768	-1	-1	-1	-1	4	-1024	-768	-1	-1	-1	-1	4		0	0						Untertest1.avi	0	880	547	72	111				0	Content		-72	-111	12189686	6965644344
12207	09:26:36.897	00:00:12.206	732	-1024	-768	-1	-1	-1	-1	4	-1024	-768	-1	-1	-1	-1	4		0	0						Untertest1.avi	0	880	547	72	111				0	Content		-72	-111	12206754	6965661412
12224	09:26:36.914	00:00:12.224	733	-1024	-768	-1	-1	-1	-1	4	-1024	-768	-1	-1	-1	-1	4		0	0						Untertest1.avi	0	880	547	72	111				0	Content		-72	-111	12224127	6965678785
12241	09:26:36.931	00:00:12.241	734	-1024	-768	-1	-1	-1	-1	4	-1024	-768	-1	-1	-1	-1	4		0	0						Untertest1.avi	0	880	547	72	111				0	Content		-72	-111	12241378	6965696036
12256	09:26:36.946	00:00:12.256	735	-1024	-768	-1	-1	-1	-1	4	-1024	-768	-1	-1	-1	-1	4		0	0						Untertest1.avi	0	880	547	72	111				0	Content		-72	-111	12256318	6965710976
12273	09:26:36.963	00:00:12.272	736	-1024	-768	-1	-1	-1	-1	4	-1024	-768	-1	-1	-1	-1	4		0	0						Untertest1.avi	0	880	547	72	111				0	Content		-72	-111	12272932	6965727590
12290	09:26:36.980	00:00:12.289	737	-1024	-768	-1	-1	-1	-1	4	-1024	-768	-1	-1	-1	-1	4		0	0						Untertest1.avi	0	880	547	72	111				0	Content		-72	-111	12289681	6965744339
12306	09:26:36.996	00:00:12.306	738	-1024	-768	-1	-1	-1	-1	4	-1024	-768	-1	-1	-1	-1	4		0	0						Untertest1.avi	0	880	547	72	111				0	Content		-72	-111	12306316	6965760974
12323	09:26:37.013	00:00:12.322	739	-1024	-768	-1	-1	-1	-1	4	-1024	-768	-1	-1	-1	-1	4		0	0						Untertest1.avi	0	880	547	72	111				0	Content		-72	-111	12322927	6965777585
12340	09:26:37.030	00:00:12.339	740	-1024	-768	-1	-1	-1	-1	4	-1024	-768	-1	-1	-1	-1	4		0	0						Untertest1.avi	0	880	547	72	111				0	Content		-72	-111	12339553	6965794211
12357	09:26:37.047	00:00:12.356	741	-1024	-768	-1	-1	-1	-1	4	-1024	-768	-1	-1	-1	-1	4		0	0						Untertest1.avi	0	880	547	72	111				0	Content		-72	-111	12356748	6965811406
12374	09:26:37.064	00:00:12.373	742	-1024	-768	-1	-1	-1	-1	4	-1024	-768	-1	-1	-1	-1	4		0	0						Untertest1.avi	0	880	547	72	111				0	Content		-72	-111	12373997	6965828655
12391	09:26:37.081	00:00:12.391	743	-1024	-768	-1	-1	-1	-1	4	-1024	-768	-1	-1	-1	-1	4		0	0						Untertest1.avi	0	880	547	72	111				0	Content		-72	-111	12391243	6965845901
12406	09:26:37.096	00:00:12.406	744	409,715	633,829	0,3553318	0,6765039	417,0279	2,91061	3	409,715	633,829	0,3553318	0,6765039	417,0279	2,91061	1	21	410	634						Untertest1.avi	0	880	547	72	111	197	432	83	0	Content		338	523	12406173	6965860831
12423	09:26:37.113	00:00:12.422	745	315,5552	599,9659	0,3561211	0,6745785	417,028	3,236043	3	315,5552	599,9659	0,3561211	0,6745785	417,028	3,236043	1	21	316	600						Untertest1.avi	0	880	547	72	111	197	432	83	0	Content		244	489	12422795	6965877453
12440	09:26:37.130	00:00:12.439	746	-1024	-768	-1	-1	-1	-1	4	-1024	-768	-1	-1	-1	-1	4	21	0	0						Untertest1.avi	0	880	547	72	111	197	432	83	0	Content		-72	-111	12439544	6965894202
12456	09:26:37.146	00:00:12.456	747	221,5145	486,5978	0,3600218	0,671423	426,6004	3,278796	3	221,5145	486,5978	0,3600218	0,671423	426,6004	3,278796	1	21	222	487						Untertest1.avi	0	880	547	72	111	197	432	83	0	Content		150	376	12456159	6965910817
12473	09:26:37.163	00:00:12.473	748	210,2675	478,5253	0,360187	0,670841	427,1737	3,301835	3	210,2675	478,5253	0,360187	0,670841	427,1737	3,301835	1	21	210	479						Untertest1.avi	0	880	547	72	111	197	432	83	0	Content		138	368	12473234	6965927892
12490	09:26:37.180	00:00:12.489	749	212,1159	467,8739	0,3601484	0,6707481	427,0287	3,278657	3	212,1159	467,8739	0,3601484	0,6707481	427,0287	3,278657	1	22	212	468						Untertest1.avi	0	880	547	72	111	140	369	400	0	Content		140	357	12489538	6965944196
12506	09:26:37.196	00:00:12.506	750	211,0776	481,1753	0,3598452	0,6702093	424,8442	3,31704	3	211,0776	481,1753	0,3598452	0,6702093	424,8442	3,31704	1	22	211	481						Untertest1.avi	0	880	547	72	111	140	369	400	0	Content		139	370	12506481	6965961139
12523	09:26:37.213	00:00:12.522	751	205,523	472,0246	0,3604143	0,6695269	426,3477	3,279545	3	205,523	472,0246	0,3604143	0,6695269	426,3477	3,279545	1	22	206	472						Untertest1.avi	0	880	547	72	111	140	369	400	0	Content		134	361	12522785	6965977443
12540	09:26:37.230	00:00:12.539	752	217,6022	477,1216	0,360785	0,6684583	426,3401	3,317841	3	217,6022	477,1216	0,360785	0,6684583	426,3401	3,317841	1	22	218	477						Untertest1.avi	0	880	547	72	111	140	369	400	0	Content		146	366	12539531	6965994189
12556	09:26:37.246	00:00:12.556	753	211,408	475,743	0,3610326	0,6673864	425,5177	3,278709	3	211,408	475,743	0,3610326	0,6673864	425,5177	3,278709	1	22	211	476						Untertest1.avi	0	880	547	72	111	140	369	400	0	Content		139	365	12556156	6966010814
12573	09:26:37.263	00:00:12.573	754	216,455	480,5963	0,3617414	0,6660155	426,4679	3,299363	3	216,455	480,5963	0,3617414	0,6660155	426,4679	3,299363	1	22	216	481						Untertest1.avi	0	880	547	72	111	140	369	400	0	Content		144	370	12573097	6966027755
12590	09:26:37.280	00:00:12.589	755	210,7104	475,2911	0,3620706	0,6648168	425,5122	3,308726	3	210,7104	475,2911	0,3620706	0,6648168	425,5122	3,308726	1	22	211	475						Untertest1.avi	0	880	547	72	111	140	369	400	0	Content		139	364	12589721	6966044379
12606	09:26:37.296	00:00:12.606	756	218,7699	483,3941	0,3626752	0,6634513	425,8918	3,355821	3	218,7699	483,3941	0,3626752	0,6634513	425,8918	3,355821	1	22	219	483						Untertest1.avi	0	880	547	72	111	140	369	400	0	Content		147	372	12606469	6966061127
12623	09:26:37.313	00:00:12.622	757	213,3114	483,0087	0,3627189	0,6620532	423,7061	3,340107	3	213,3114	483,0087	0,3627189	0,6620532	423,7061	3,340107	1	22	213	483						Untertest1.avi	0	880	547	72	111	140	369	400	0	Content		141	372	12622773	6966077431
12640	09:26:37.330	00:00:12.639	758	209,3399	471,1125	0,3636402	0,6608386	426,0452	3,336503	3	209,3399	471,1125	0,3636402	0,6608386	426,0452	3,336503	1	22	209	471						Untertest1.avi	0	880	547	72	111	140	369	400	0	Content		137	360	12639717	6966094375
12656	09:26:37.346	00:00:12.656	759	206,5697	484,4663	0,3639609	0,659482	425,7389	3,37526	3	206,5697	484,4663	0,3639609	0,659482	425,7389	3,37526	1	22	207	484						Untertest1.avi	0	880	547	72	111	140	369	400	0	Content		135	373	12656343	6966111001
12673	09:26:37.363	00:00:12.672	760	203,0615	480,8223	0,3639311	0,6583713	424,2095	3,368115	3	203,0615	480,8223	0,3639311	0,6583713	424,2095	3,368115	1	22	203	481						Untertest1.avi	0	880	547	72	111	140	369	400	0	Content		131	370	12672965	6966127623
12689	09:26:37.379	00:00:12.689	761	208,4277	480,0716	0,3643404	0,6571607	425,2159	3,370534	3	208,4277	480,0716	0,3643404	0,6571607	425,2159	3,370534	1	22	208	480						Untertest1.avi	0	880	547	72	111	140	369	400	0	Content		136	369	12689392	6966144050
12706	09:26:37.396	00:00:12.706	762	215,3665	480,4483	0,3643027	0,6561968	424,499	3,330924	3	215,3665	480,4483	0,3643027	0,6561968	424,499	3,330924	1	22	215	480						Untertest1.avi	0	880	547	72	111	140	369	400	0	Content		143	369	12706338	6966160996
12723	09:26:37.413	00:00:12.722	763	202,8154	480,5507	0,3643706	0,6553264	424,7334	3,346068	3	202,8154	480,5507	0,3643706	0,6553264	424,7334	3,346068	1	22	203	481						Untertest1.avi	0	880	547	72	111	140	369	400	0	Content		131	370	12722960	6966177618
12740	09:26:37.430	00:00:12.739	764	207,7982	479,0269	0,3643284	0,6544755	424,703	3,320552	3	207,7982	479,0269	0,3643284	0,6544755	424,703	3,320552	1	22	208	479						Untertest1.avi	0	880	547	72	111	140	369	400	0	Content		136	368	12739583	6966194241
12756	09:26:37.446	00:00:12.756	765	212,5798	473,4749	0,3645809	0,6535822	426,428	3,286932	3	212,5798	473,4749	0,3645809	0,6535822	426,428	3,286932	1	22	213	473						Untertest1.avi	0	880	547	72	111	140	369	400	0	Content		141	362	12756010	6966210668
12773	09:26:37.463	00:00:12.773	766	216,1313	479,0258	0,3641297	0,6526624	425,0648	3,312705	3	216,1313	479,0258	0,3641297	0,6526624	425,0648	3,312705	1	22	216	479						Untertest1.avi	0	880	547	72	111	140	369	400	0	Content		144	368	12773009	6966227667
12790	09:26:37.480	00:00:12.789	767	210,5124	480,8945	0,3640579	0,6518187	425,9202	3,295922	3	210,5124	480,8945	0,3640579	0,6518187	425,9202	3,295922	1	22	211	481						Untertest1.avi	0	880	547	72	111	140	369	400	0	Content		139	370	12789636	6966244294
12806	09:26:37.496	00:00:12.806	768	211,3187	480,5368	0,3635024	0,6511029	424,4356	3,295965	3	211,3187	480,5368	0,3635024	0,6511029	424,4356	3,295965	1	22	211	481						Untertest1.avi	0	880	547	72	111	140	369	400	0	Content		139	370	12806218	6966260876
12823	09:26:37.513	00:00:12.822	769	212,7225	479,5883	0,3632232	0,6504554	424,6053	3,238791	3	212,7225	479,5883	0,3632232	0,6504554	424,6053	3,238791	1	22	213	480						Untertest1.avi	0	880	547	72	111	140	369	400	0	Content		141	369	12822635	6966277293
12839	09:26:37.529	00:00:12.839	770	213,4108	478,8705	0,3624865	0,6498779	422,6387	3,213439	3	213,4108	478,8705	0,3624865	0,6498779	422,6387	3,213439	1	22	213	479						Untertest1.avi	0	880	547	72	111	140	369	400	0	Content		141	368	12839259	6966293917
12856	09:26:37.546	00:00:12.855	771	218,1993	472,64	0,3624423	0,6495381	423,7915	3,200208	3	218,1993	472,64	0,3624423	0,6495381	423,7915	3,200208	1	22	218	473						Untertest1.avi	0	880	547	72	111	140	369	400	0	Content		146	362	12855880	6966310538
12873	09:26:37.563	00:00:12.872	772	226,1003	487,1766	0,3625776	0,6496328	426,067	3,199558	3	226,1003	487,1766	0,3625776	0,6496328	426,067	3,199558	1	22	226	487						Untertest1.avi	0	880	547	72	111	140	369	400	0	Content		154	376	12872877	6966327535
12890	09:26:37.580	00:00:12.889	773	283,6444	582,5938	0,3614083	0,6514671	422,8315	3,212076	3	283,6444	582,5938	0,3614083	0,6514671	422,8315	3,212076	1	23	284	583						Untertest1.avi	0	880	547	72	111	247	620	349	0	Content		212	472	12889628	6966344286
12906	09:26:37.596	00:00:12.906	774	361,5039	678,1398	0,508902	0,5404884	421,2873	3,258244	0	301,0927	660,6779	0,3608252	0,6535232	421,2474	3,223148	0	23	331	669						Untertest1.avi	0	880	547	72	111	247	620	349	0	Content		259	558	12906210	6966360868
12923	09:26:37.613	00:00:12.922	775	347,726	727,9093	0,5069575	0,5416873	415,3661	3,228123	0	297,4341	717,0803	0,3606933	0,6544762	420,5504	3,187656	0	23	323	722						Untertest1.avi	0	880	547	72	111	247	620	349	0	Content		251	611	12922502	6966377160
12939	09:26:37.629	00:00:12.939	776	347,726	727,9093	0,5067228	0,5418683	414,269	3,228123	0	298,3295	726,4782	0,360899	0,654668	421,5986	3,189331	0	23	323	727						Untertest1.avi	0	880	547	72	111	247	620	349	0	Content		251	616	12939126	6966393784
12956	09:26:37.646	00:00:12.955	777	353,2896	782,3927	0,5067939	0,5416536	414,5701	2,996351	0	305,7048	720,9133	0,3608474	0,6545363	422,5216	3,187236	0	23	329	752						Untertest1.avi	0	880	547	72	111	247	620	349	0	Content		257	641	12955752	6966410410
12973	09:26:37.663	00:00:12.972	778	345,7162	800,5538	0,5068505	0,5414788	414,9254	2,959466	0	299,7538	725,47	0,3609687	0,6543404	424,2047	3,216581	0	23	323	763						Untertest1.avi	0	880	547	72	111	247	620	349	0	Content		251	652	12972502	6966427160
12989	09:26:37.679	00:00:12.989	779	331,1065	734,0957	0,5069251	0,5415736	415,3584	3,241015	0	292,2381	725,2032	0,3608836	0,6543201	424,4434	3,190984	0	23	312	730						Untertest1.avi	0	880	547	72	111	247	620	349	0	Content		240	619	12989127	6966443785
13006	09:26:37.696	00:00:13.005	780	342,0793	739,0454	0,5069664	0,5418112	415,6101	3,249492	0	294,2765	723,6843	0,3605929	0,654448	423,5695	3,174544	0	23	318	731						Untertest1.avi	0	880	547	72	111	247	620	349	0	Content		246	620	13005753	6966460411
13022	09:26:37.712	00:00:13.022	781	339,9547	738,6011	0,5065831	0,5422596	414,8189	3,195882	0	296,8466	727,5802	0,3603545	0,6546685	422,902	3,156926	0	23	318	733						Untertest1.avi	0	880	547	72	111	247	620	349	0	Content		246	622	13022377	6966477035
13039	09:26:37.729	00:00:13.039	782	341,0833	738,1203	0,5067627	0,542698	415,4059	3,22852	0	303,7	725,9993	0,36084	0,6549997	425,1388	3,187103	0	23	322	732						Untertest1.avi	0	880	547	72	111	247	620	349	0	Content		250	621	13039128	6966493786
13056	09:26:37.746	00:00:13.055	783	336,8706	735,263	0,5069904	0,5432078	416,2366	3,238315	0	290,7908	727,7477	0,3603667	0,6553391	423,1393	3,225675	0	23	314	732						Untertest1.avi	0	880	547	72	111	247	620	349	0	Content		242	621	13055755	6966510413
13072	09:26:37.762	00:00:13.072	784	329,3935	737,6642	0,505573	0,5435767	411,6758	3,234178	0	302,803	730,3537	0,3603781	0,6557034	423,3434	3,213125	0	23	316	734						Untertest1.avi	0	880	547	72	111	247	620	349	0	Content		244	623	13072379	6966527037
13089	09:26:37.779	00:00:13.089	785	335,483	734,5769	0,5067574	0,5439478	415,8972	3,269064	0	295,0503	722,0609	0,360761	0,6560164	425,5146	3,20931	0	23	315	728						Untertest1.avi	0	880	547	72	111	247	620	349	0	Content		243	617	13089004	6966543662
13106	09:26:37.796	00:00:13.105	786	335,7728	737,954	0,5070388	0,544144	417,21	3,277501	0	306,0846	722,7656	0,3606635	0,656212	425,4867	3,197528	0	23	321	730						Untertest1.avi	0	880	547	72	111	247	620	349	0	Content		249	619	13105756	6966560414
13122	09:26:37.812	00:00:13.122	787	335,3017	737,4913	0,5052934	0,5443417	412,2021	3,216302	0	299,3118	726,5452	0,360628	0,6564969	425,9041	3,219015	0	23	317	732						Untertest1.avi	0	880	547	72	111	247	620	349	0	Content		245	621	13122377	6966577035
13139	09:26:37.829	00:00:13.139	788	342,6626	735,1137	0,5066394	0,544573	417,093	3,214976	0	295,2478	728,9453	0,3600917	0,6566508	423,9843	3,233582	0	23	319	732						Untertest1.avi	0	880	547	72	111	247	620	349	0	Content		247	621	13139001	6966593659
13156	09:26:37.846	00:00:13.155	789	339,8676	731,9159	0,5072885	0,5447868	419,7812	3,285813	0	304,6787	723,4227	0,3604386	0,6568503	426,0984	3,235145	0	23	322	728						Untertest1.avi	0	880	547	72	111	247	620	349	0	Content		250	617	13155626	6966610284
13172	09:26:37.862	00:00:13.172	790	335,8189	731,2139	0,5059769	0,5450019	416,0856	3,299167	0	305,1107	730,7428	0,360256	0,6570942	425,5726	3,266721	0	23	320	731						Untertest1.avi	0	880	547	72	111	247	620	349	0	Content		248	620	13172375	6966627033
13189	09:26:37.879	00:00:13.189	791	335,1346	734,0543	0,5044973	0,5454506	411,3439	3,21427	0	304,2489	727,0889	0,3602239	0,6576389	425,6661	3,241163	0	23	320	731						Untertest1.avi	0	880	547	72	111	247	620	349	0	Content		248	620	13189000	6966643658
13206	09:26:37.896	00:00:13.205	792	342,2039	734,4966	0,5058277	0,5459341	416,1837	3,270064	0	297,0466	729,3354	0,359851	0,6582747	424,2582	3,26564	0	23	320	732						Untertest1.avi	0	880	547	72	111	247	620	349	0	Content		248	621	13205625	6966660283
13222	09:26:37.912	00:00:13.222	793	327,2185	732,6237	0,5057145	0,5465686	416,5304	3,339079	0	303,3112	724,2548	0,3599874	0,6589924	425,3432	3,260785	0	23	315	728						Untertest1.avi	0	880	547	72	111	247	620	349	0	Content		243	617	13222250	6966676908
13239	09:26:37.929	00:00:13.239	794	305,5346	719,6138	0,5063922	0,5469308	417,9115	3,322093	0	274,8367	722,2595	0,3604887	0,6593918	426,5108	3,294253	0	24	290	721						Untertest1.avi	0	880	547	72	111	217	581	1316	0	Content		218	610	13239000	6966693658
13256	09:26:37.946	00:00:13.255	795	302,8563	718,1634	0,5076752	0,5468571	420,9878	3,305108	0	251,8554	712,8594	0,3610081	0,6594695	427,2124	3,310875	0	24	277	716						Untertest1.avi	0	880	547	72	111	217	581	1316	0	Content		205	605	13255628	6966710286
13272	09:26:37.962	00:00:13.272	796	284,4121	714,004	0,5063467	0,5471581	417,1956	3,339104	0	250,4573	712,3691	0,3607823	0,6598897	426,7819	3,338694	0	24	267	713						Untertest1.avi	0	880	547	72	111	217	581	1316	0	Content		195	602	13272250	6966726908
13289	09:26:37.979	00:00:13.288	797	282,2916	712,6235	0,5063444	0,5472046	417,4809	3,372737	0	247,5352	708,2126	0,3603056	0,6601075	424,9912	3,310092	0	24	265	710						Untertest1.avi	0	880	547	72	111	217	581	1316	0	Content		193	599	13288878	6966743536
13306	09:26:37.996	00:00:13.305	798	283,6217	719,0803	0,5064551	0,5471128	417,994	3,352213	0	257,2772	704,4806	0,36075	0,6601653	427,41	3,320492	0	24	270	712						Untertest1.avi	0	880	547	72	111	217	581	1316	0	Content		198	601	13305627	6966760285
13322	09:26:38.012	00:00:13.322	799	284,1686	720,0891	0,5063863	0,547057	417,8889	3,357819	0	250,1034	707,9036	0,3606706	0,6602049	427,0746	3,351358	0	24	267	714						Untertest1.avi	0	880	547	72	111	217	581	1316	0	Content		195	603	13322252	6966776910
13339	09:26:38.029	00:00:13.338	800	276,6133	715,6677	0,5065292	0,5470579	418,2442	3,421768	0	263,3851	705,5573	0,3609202	0,6602325	427,7856	3,319108	0	24	270	711						Untertest1.avi	0	880	547	72	111	217	581	1316	0	Content		198	600	13338878	6966793536
13356	09:26:38.046	00:00:13.355	801	271,6895	708,8425	0,5064495	0,547226	417,7711	3,378138	0	246,8119	706,3124	0,3609116	0,6603478	427,354	3,329099	0	24	259	708						Untertest1.avi	0	880	547	72	111	217	581	1316	0	Content		187	597	13355505	6966810163
13372	09:26:38.062	00:00:13.372	802	280,3046	711,1345	0,5079779	0,5474131	422,2209	3,440721	0	252,6907	708,5715	0,3611034	0,6605898	427,4724	3,346201	0	24	266	710						Untertest1.avi	0	880	547	72	111	217	581	1316	0	Content		194	599	13372255	6966826913
13389	09:26:38.079	00:00:13.388	803	283,7002	715,8619	0,5069107	0,5477148	417,887	3,379714	0	258,1806	706,0238	0,3614168	0,6606717	427,8053	3,333921	0	24	271	711						Untertest1.avi	0	880	547	72	111	217	581	1316	0	Content		199	600	13388879	6966843537
13406	09:26:38.096	00:00:13.405	804	282,4363	716,658	0,5074731	0,5478499	418,5509	3,385582	0	253,1994	710,4827	0,3617344	0,6606607	427,8753	3,396061	0	24	268	714						Untertest1.avi	0	880	547	72	111	217	581	1316	0	Content		196	603	13405506	6966860164
13422	09:26:38.112	00:00:13.422	805	277,8611	716,6389	0,5067886	0,5478954	415,2803	3,402177	0	258,0453	707,1074	0,3619982	0,6605486	427,3677	3,383272	0	24	268	712						Untertest1.avi	0	880	547	72	111	217	581	1316	0	Content		196	601	13422127	6966876785
13439	09:26:38.129	00:00:13.438	806	275,5551	712,5005	0,506605	0,5478099	413,4799	3,369292	0	251,1814	710,0499	0,362406	0,6602474	427,7005	3,342302	0	24	263	711						Untertest1.avi	0	880	547	72	111	217	581	1316	0	Content		191	600	13438879	6966893537
13456	09:26:38.146	00:00:13.455	807	280,1774	712,7167	0,5083711	0,5476536	418,2619	3,416143	0	254,9732	705,5663	0,3622498	0,6600277	425,4235	3,329986	0	24	268	709						Untertest1.avi	0	880	547	72	111	217	581	1316	0	Content		196	598	13455503	6966910161
13472	09:26:38.162	00:00:13.472	808	270,1859	712,4869	0,5099397	0,5474429	422,5517	3,444836	0	249,9317	711,5684	0,362928	0,6598767	427,0906	3,379465	0	24	260	712						Untertest1.avi	0	880	547	72	111	217	581	1316	0	Content		188	601	13472126	6966926784
13489	09:26:38.179	00:00:13.488	809	275,3777	713,7953	0,5088092	0,5474645	418,1014	3,403742	0	249,89	709,1951	0,3630185	0,6600065	426,1785	3,365998	0	24	263	711						Untertest1.avi	0	880	547	72	111	217	581	1316	0	Content		191	600	13488750	6966943408
13506	09:26:38.196	00:00:13.505	810	272,8885	711,1882	0,5092821	0,5476648	418,8833	3,39004	0	247,836	713,8853	0,3630659	0,6602978	425,2285	3,358018	0	24	260	713						Untertest1.avi	0	880	547	72	111	217	581	1316	0	Content		188	602	13505500	6966960158
13522	09:26:38.212	00:00:13.522	811	279,538	707,9484	0,5093275	0,5479298	419,2988	3,39145	0	263,256	707,5757	0,3636675	0,6608296	427,4487	3,389423	0	24	271	708						Untertest1.avi	0	880	547	72	111	217	581	1316	0	Content		199	597	13522126	6966976784
13539	09:26:38.229	00:00:13.538	812	300,1094	697,4401	0,5087864	0,5482335	418,0535	3,403408	0	273,6768	696,3992	0,3636281	0,6612357	427,261	3,357322	0	24	287	697						Untertest1.avi	0	880	547	72	111	217	581	1316	0	Content		215	586	13538752	6966993410
13555	09:26:38.245	00:00:13.555	813	303,1377	694,5829	0,5088585	0,5487066	418,2255	3,363896	0	268,5964	690,0054	0,3637564	0,6621699	427,5835	3,351774	0	24	286	692						Untertest1.avi	0	880	547	72	111	217	581	1316	0	Content		214	581	13555376	6967010034
13572	09:26:38.262	00:00:13.572	814	299,4978	692,3468	0,5089059	0,549464	418,1382	3,376202	0	272,3934	691,7742	0,3637226	0,6632867	426,8422	3,363432	0	24	286	692						Untertest1.avi	0	880	547	72	111	217	581	1316	0	Content		214	581	13572124	6967026782
13589	09:26:38.279	00:00:13.588	815	302,2986	689,7169	0,5103182	0,5501562	422,4926	3,431768	0	267,7518	687,21	0,3638612	0,6642824	427,1339	3,321543	0	24	285	688						Untertest1.avi	0	880	547	72	111	217	581	1316	0	Content		213	577	13588750	6967043408
13605	09:26:38.295	00:00:13.605	816	294,9967	697,0266	0,5103788	0,5507325	422,6284	3,429886	0	274,3626	691,7669	0,3635396	0,6652639	425,2453	3,317086	0	24	285	694						Untertest1.avi	0	880	547	72	111	217	581	1316	0	Content		213	583	13605378	6967060036
13622	09:26:38.312	00:00:13.622	817	295,2516	692,876	0,5103897	0,5513661	422,7554	3,449077	0	277,4535	690,9769	0,3639475	0,666261	426,9359	3,325154	0	24	286	692						Untertest1.avi	0	880	547	72	111	217	581	1316	0	Content		214	581	13622126	6967076784
13639	09:26:38.329	00:00:13.638	818	295,5064	693,4326	0,5100305	0,5519046	421,8696	3,454219	0	269,3047	689,9298	0,3635405	0,6671646	425,2232	3,360725	0	24	282	692						Untertest1.avi	0	880	547	72	111	217	581	1316	0	Content		210	581	13638749	6967093407
13655	09:26:38.345	00:00:13.655	819	296,9852	697,1589	0,5092349	0,5525327	419,9224	3,370615	0	269,7135	693,1819	0,3637701	0,6681425	426,7514	3,331216	0	24	283	695						Untertest1.avi	0	880	547	72	111	217	581	1316	0	Content		211	584	13655373	6967110031
13672	09:26:38.362	00:00:13.671	820	287,3991	698,3872	0,5085175	0,5530134	418,4556	3,371449	0	276,5633	692,1404	0,3636974	0,6690196	426,8757	3,347873	0	24	282	695						Untertest1.avi	0	880	547	72	111	217	581	1316	0	Content		210	584	13671998	6967126656
13689	09:26:38.379	00:00:13.688	821	296,9178	697,3733	0,5084597	0,5534152	418,8732	3,393549	0	286,7611	689,2676	0,3635662	0,669759	427,0253	3,304178	0	24	292	693						Untertest1.avi	0	880	547	72	111	217	581	1316	0	Content		220	582	13688750	6967143408
13705	09:26:38.395	00:00:13.705	822	296,212	693,6089	0,5077195	0,5536793	417,4182	3,342553	0	278,8295	691,5306	0,3629456	0,6702905	424,8539	3,334693	0	24	288	693						Untertest1.avi	0	880	547	72	111	217	581	1316	0	Content		216	582	13705372	6967160030
13722	09:26:38.412	00:00:13.721	823	297,9527	695,5901	0,5086487	0,5537338	421,121	3,395939	0	279,6759	690,6016	0,3629048	0,670553	425,5669	3,303836	0	24	289	693						Untertest1.avi	0	880	547	72	111	217	581	1316	0	Content		217	582	13721997	6967176655
13739	09:26:38.429	00:00:13.738	824	287,1001	700,2935	0,507423	0,5536087	417,8813	3,371179	0	274,996	688,1794	0,3629449	0,6705374	426,4973	3,315629	0	24	281	694						Untertest1.avi	0	880	547	72	111	217	581	1316	0	Content		209	583	13738623	6967193281
13755	09:26:38.445	00:00:13.755	825	294,5979	700,9918	0,5077977	0,5533785	419,6682	3,340091	0	280,5699	690,6942	0,3626885	0,6703498	426,2297	3,356777	0	24	288	696						Untertest1.avi	0	880	547	72	111	217	581	1316	0	Content		216	585	13755374	6967210032
13772	09:26:38.462	00:00:13.772	826	294,816	702,5042	0,5072089	0,553053	418,7113	3,35047	0	272,5844	690,3627	0,3625711	0,6701097	426,6685	3,332951	0	24	284	696						Untertest1.avi	0	880	547	72	111	217	581	1316	0	Content		212	585	13772000	6967226658
13789	09:26:38.479	00:00:13.788	827	291,6397	710,4922	0,50819	0,5527982	422,6424	3,385109	0	282,6826	692,2014	0,3623941	0,6700251	426,7604	3,293666	0	24	287	701						Untertest1.avi	0	880	547	72	111	217	581	1316	0	Content		215	590	13788623	6967243281
13805	09:26:38.495	00:00:13.805	828	297,0911	686,3237	0,5076712	0,5527344	421,5201	3,425872	0	286,779	696,6549	0,3622199	0,6700329	426,6692	3,322486	0	24	292	691						Untertest1.avi	0	880	547	72	111	217	581	1316	0	Content		220	580	13805374	6967260032
13822	09:26:38.512	00:00:13.821	829	295,3049	695,7091	0,5074124	0,5527046	421,495	3,364265	0	283,5248	689,1713	0,3615042	0,6702106	424,2159	3,2765	0	24	289	692						Untertest1.avi	0	880	547	72	111	217	581	1316	0	Content		217	581	13821998	6967276656
13839	09:26:38.529	00:00:13.838	830	302,3178	694,7173	0,5071781	0,5527107	421,2506	3,374401	0	284,2174	696,9672	0,361749	0,6703025	426,0185	3,294743	0	24	293	696						Untertest1.avi	0	880	547	72	111	217	581	1316	0	Content		221	585	13838624	6967293282
13855	09:26:38.545	00:00:13.855	831	294,6586	704,3109	0,5058962	0,5527335	417,5065	3,309128	0	279,5569	692,7139	0,3614864	0,670381	425,3993	3,335465	0	24	287	699						Untertest1.avi	0	880	547	72	111	217	581	1316	0	Content		215	588	13855247	6967309905
13872	09:26:38.562	00:00:13.871	832	299,6709	693,2463	0,5068956	0,5526503	421,2415	3,381276	0	275,8973	696,7991	0,3614603	0,6703961	425,7682	3,36196	0	24	288	695						Untertest1.avi	0	880	547	72	111	217	581	1316	0	Content		216	584	13871997	6967326655
13889	09:26:38.579	00:00:13.888	833	296,2041	699,1111	0,5057586	0,5525752	418,0356	3,390228	0	279,6082	692,434	0,3610086	0,6704084	424,2444	3,325862	0	24	288	696						Untertest1.avi	0	880	547	72	111	217	581	1316	0	Content		216	585	13888624	6967343282
13905	09:26:38.595	00:00:13.905	834	308,1172	701,2931	0,5067345	0,5525535	421,4597	3,379161	0	270,7592	694,845	0,3612212	0,6704296	425,9141	3,355054	0	24	289	698						Untertest1.avi	0	880	547	72	111	217	581	1316	0	Content		217	587	13905248	6967359906
13922	09:26:38.612	00:00:13.921	835	310,8492	680,7384	0,5053703	0,5523141	417,5071	3,45565	0	279,0855	688,0125	0,3609003	0,6703198	424,8459	3,332914	0	24	295	684						Untertest1.avi	0	880	547	72	111	217	581	1316	0	Content		223	573	13921871	6967376529
13939	09:26:38.629	00:00:13.938	836	302,6892	696,9464	0,5064381	0,5520613	421,5193	3,372149	0	285,1183	681,4759	0,3605227	0,6701257	423,5923	3,291561	0	24	294	689						Untertest1.avi	0	880	547	72	111	217	581	1316	0	Content		222	578	13938622	6967393280
13955	09:26:38.645	00:00:13.955	837	297,7584	690,2323	0,5035897	0,5519957	412,6004	3,309868	0	284,3316	687,2481	0,3603964	0,6703147	423,5024	3,345138	0	24	291	689						Untertest1.avi	0	880	547	72	111	217	581	1316	0	Content		219	578	13955249	6967409907
13972	09:26:38.662	00:00:13.971	838	302,9649	696,1184	0,5050563	0,551986	417,8636	3,344864	0	281,4792	683,5063	0,3607502	0,6705304	425,8921	3,334245	0	24	292	690						Untertest1.avi	0	880	547	72	111	217	581	1316	0	Content		220	579	13971871	6967426529
13988	09:26:38.678	00:00:13.988	839	302,2802	691,8551	0,5046079	0,5521606	417,4073	3,346735	0	286,7062	686,6069	0,3606052	0,670759	426,1378	3,358808	0	24	294	689						Untertest1.avi	0	880	547	72	111	217	581	1316	0	Content		222	578	13988498	6967443156
14005	09:26:38.695	00:00:14.005	840	296,3763	681,9604	0,5048013	0,552349	418,6849	3,435026	0	284,9075	680,1905	0,3603877	0,671141	426,2796	3,368358	0	24	291	681						Untertest1.avi	0	880	547	72	111	217	581	1316	0	Content		219	570	14005249	6967459907
14022	09:26:38.712	00:00:14.021	841	313,2864	685,8287	0,5056504	0,5525612	422,4446	3,453589	0	286,712	686,6995	0,3596874	0,6714569	424,3571	3,317882	0	24	300	686						Untertest1.avi	0	880	547	72	111	217	581	1316	0	Content		228	575	14021874	6967476532
14038	09:26:38.728	00:00:14.038	842	310,2189	691,165	0,5037214	0,5526968	417,2236	3,361308	0	278,3242	686,0836	0,3597698	0,6716803	426,287	3,367589	0	24	294	689						Untertest1.avi	0	880	547	72	111	217	581	1316	0	Content		222	578	14038496	6967493154
14055	09:26:38.745	00:00:14.055	843	301,0997	691,8599	0,5033247	0,5528381	417,6658	3,366418	0	284,5837	684,0294	0,3592597	0,671971	425,6482	3,364203	0	24	293	688						Untertest1.avi	0	880	547	72	111	217	581	1316	0	Content		221	577	14055120	6967509778
14072	09:26:38.762	00:00:14.071	844	299,5678	677,1438	0,5034422	0,5529464	419,4193	3,412032	0	279,7268	684,0654	0,3589962	0,6722664	426,2379	3,364951	0	24	290	681						Untertest1.avi	0	880	547	72	111	217	581	1316	0	Content		218	570	14071872	6967526530
14088	09:26:38.778	00:00:14.088	845	299,3919	697,8785	0,5037895	0,5530754	422,0122	3,361443	0	280,1807	688,4587	0,3586402	0,6725644	426,5802	3,378073	0	24	290	693						Untertest1.avi	0	880	547	72	111	217	581	1316	0	Content		218	582	14088495	6967543153
14105	09:26:38.795	00:00:14.105	846	300,482	682,4464	0,5021064	0,5532308	418,2356	3,422132	0	285,2713	689,548	0,35818	0,6729981	426,5212	3,348671	0	24	293	686						Untertest1.avi	0	880	547	72	111	217	581	1316	0	Content		221	575	14105138	6967559796
14122	09:26:38.812	00:00:14.121	847	303,7549	683,4935	0,5029026	0,5534428	422,2979	3,441342	0	284,496	685,8938	0,357617	0,6733336	425,9931	3,359739	0	24	294	685						Untertest1.avi	0	880	547	72	111	217	581	1316	0	Content		222	574	14121747	6967576405
14138	09:26:38.828	00:00:14.138	848	294,582	688,4814	0,5010729	0,5537223	418,0839	3,427536	0	291,5802	683,4313	0,3571642	0,6738086	426,1116	3,368443	0	24	293	686						Untertest1.avi	0	880	547	72	111	217	581	1316	0	Content		221	575	14138496	6967593154
14155	09:26:38.845	00:00:14.155	849	308,7307	667,618	0,5005527	0,5539712	418,1177	3,444696	0	276,3213	684,5433	0,3566417	0,6742193	425,9484	3,385309	0	24	293	676						Untertest1.avi	0	880	547	72	111	217	581	1316	0	Content		221	565	14155134	6967609792
14172	09:26:38.862	00:00:14.171	850	302,0404	693,7726	0,5001883	0,5542598	418,6689	3,383511	0	289,8386	684,6855	0,3558493	0,6747639	424,5543	3,373473	0	24	296	689						Untertest1.avi	0	880	547	72	111	217	581	1316	0	Content		224	578	14171749	6967626407
14188	09:26:38.878	00:00:14.188	851	285,9106	703,8438	0,4997905	0,5544894	419,2668	3,346847	0	278,659	685,6899	0,3554308	0,6752276	424,7088	3,343298	0	24	282	695						Untertest1.avi	0	880	547	72	111	217	581	1316	0	Content		210	584	14188373	6967643031
14205	09:26:38.895	00:00:14.205	852	311,7062	693,424	0,5005247	0,5547221	423,1597	3,395849	0	279,5876	686,9727	0,3549407	0,6756856	424,6026	3,383302	0	24	296	690						Untertest1.avi	0	880	547	72	111	217	581	1316	0	Content		224	579	14205138	6967659796
14222	09:26:38.912	00:00:14.221	853	294,0282	687,3921	0,4986608	0,5549254	418,745	3,486734	0	285,9076	683,09	0,3545932	0,6762058	425,0773	3,366748	0	24	290	685						Untertest1.avi	0	880	547	72	111	217	581	1316	0	Content		218	574	14221747	6967676405
14238	09:26:38.928	00:00:14.238	854	311,446	684,1712	0,4977397	0,5551	416,8702	3,404432	0	285,9189	686,1873	0,3545746	0,6765179	427,0345	3,368166	0	24	299	685						Untertest1.avi	0	880	547	72	111	217	581	1316	0	Content		227	574	14238369	6967693027
14255	09:26:38.945	00:00:14.254	855	302,9525	685,1898	0,4973924	0,555118	417,771	3,434563	0	285,9602	685,7714	0,3537469	0,6768568	425,315	3,399951	0	24	294	685						Untertest1.avi	0	880	547	72	111	217	581	1316	0	Content		222	574	14254997	6967709655
14272	09:26:38.962	00:00:14.271	856	305,1436	686,6284	0,4970338	0,5550827	418,295	3,470014	0	287,6087	686,8339	0,3530072	0,6771252	424,134	3,355555	0	24	296	687						Untertest1.avi	0	880	547	72	111	217	581	1316	0	Content		224	576	14271748	6967726406
14288	09:26:38.978	00:00:14.288	857	305,804	679,5052	0,4972894	0,5548345	421,0398	3,550569	0	287,912	685,0354	0,3523586	0,6772441	423,2933	3,366627	0	24	297	682						Untertest1.avi	0	880	547	72	111	217	581	1316	0	Content		225	571	14288373	6967743031
14305	09:26:38.995	00:00:14.304	858	-1024	-768	-1	-1	-1	-1	4	297,1467	685,7262	0,3523004	0,677178	425,4173	3,340189	0	24	297	686						Untertest1.avi	0	880	547	72	111	217	581	1316	0	Content		225	575	14304996	6967759654
14322	09:26:39.012	00:00:14.321	859	-1024	-768	-1	-1	-1	-1	4	294,7673	681,9243	0,3519576	0,6769628	426,2538	3,356999	0	24	295	682						Untertest1.avi	0	880	547	72	111	217	581	1316	0	Content		223	571	14321748	6967776406
14338	09:26:39.028	00:00:14.338	860	-1024	-768	-1	-1	-1	-1	4	292,7206	683,4673	0,3514055	0,6768911	426,4302	3,338461	0	24	293	683						Untertest1.avi	0	880	547	72	111	217	581	1316	0	Content		221	572	14338373	6967793031
14355	09:26:39.045	00:00:14.354	861	-1024	-768	-1	-1	-1	-1	4	292,8742	681,5898	0,3507822	0,6771367	426,1344	3,311468	0	24	293	682						Untertest1.avi	0	880	547	72	111	217	581	1316	0	Content		221	571	14354999	6967809657
14372	09:26:39.062	00:00:14.371	862	-1024	-768	-1	-1	-1	-1	4	293,9519	687,6014	0,3502149	0,6774514	426,1493	3,357985	0	24	294	688						Untertest1.avi	0	880	547	72	111	217	581	1316	0	Content		222	577	14371623	6967826281
14388	09:26:39.078	00:00:14.388	863	-1024	-768	-1	-1	-1	-1	4	295,9833	681,8116	0,3497473	0,6780255	426,2274	3,311152	0	24	296	682						Untertest1.avi	0	880	547	72	111	217	581	1316	0	Content		224	571	14388371	6967843029
14405	09:26:39.095	00:00:14.404	864	-1024	-768	-1	-1	-1	-1	4	280,2492	686,6947	0,3493332	0,6786265	425,9596	3,331039	0	24	280	687						Untertest1.avi	0	880	547	72	111	217	581	1316	0	Content		208	576	14404997	6967859655
14422	09:26:39.112	00:00:14.421	865	-1024	-768	-1	-1	-1	-1	4	296,2728	685,817	0,3488789	0,6792436	425,3155	3,30583	0	24	296	686						Untertest1.avi	0	880	547	72	111	217	581	1316	0	Content		224	575	14421621	6967876279
14439	09:26:39.129	00:00:14.438	866	-1024	-768	-1	-1	-1	-1	4	293,2524	685,7863	0,3485899	0,679679	425,1691	3,322713	0	24	293	686						Untertest1.avi	0	880	547	72	111	217	581	1316	0	Content		221	575	14438815	6967893473
14455	09:26:39.145	00:00:14.455	867	-1024	-768	-1	-1	-1	-1	4	288,4154	691,7532	0,3481807	0,6799554	424,4869	3,293658	0	24	288	692						Untertest1.avi	0	880	547	72	111	217	581	1316	0	Content		216	581	14455440	6967910098
14472	09:26:39.162	00:00:14.472	868	-1024	-768	-1	-1	-1	-1	4	291,3747	683,6331	0,3477038	0,6803898	423,6057	3,327662	0	24	291	684						Untertest1.avi	0	880	547	72	111	217	581	1316	0	Content		219	573	14472189	6967926847
14488	09:26:39.178	00:00:14.488	869	-1024	-768	-1	-1	-1	-1	4	283,7412	683,3239	0,3476482	0,6806868	424,5322	3,303521	0	24	284	683						Untertest1.avi	0	880	547	72	111	217	581	1316	0	Content		212	572	14488368	6967943026
14505	09:26:39.195	00:00:14.504	870	-1024	-768	-1	-1	-1	-1	4	329,4382	684,0485	0,347061	0,6809859	424,0042	3,308987	0	24	329	684						Untertest1.avi	0	880	547	72	111	217	581	1316	0	Content		257	573	14504990	6967959648
14522	09:26:39.212	00:00:14.521	871	-1024	-768	-1	-1	-1	-1	4	413,087	674,8567	0,3434985	0,6807156	411,2013	3,172613	0	24	413	675						Untertest1.avi	0	880	547	72	111	217	581	1316	0	Content		341	564	14521614	6967976272
14539	09:26:39.229	00:00:14.538	872	-1024	-768	-1	-1	-1	-1	4	486,6526	665,6852	0,3330584	0,6800019	367,0936	2,847992	0	24	487	666						Untertest1.avi	0	880	547	72	111	217	581	1316	0	Content		415	555	14538808	6967993466
14555	09:26:39.245	00:00:14.555	873	-1024	-768	-1	-1	-1	-1	4	-1024	-768	-1	-1	-1	-1	4	25	0	0						Untertest1.avi	0	880	547	72	111	768	305	199	0	Content		-72	-111	14555434	6968010092
14572	09:26:39.262	00:00:14.572	874	-1024	-768	-1	-1	-1	-1	4	-1024	-768	-1	-1	-1	-1	4	25	0	0						Untertest1.avi	0	880	547	72	111	768	305	199	0	Content		-72	-111	14572056	6968026714
14588	09:26:39.278	00:00:14.588	875	859,889	420,8535	0,3461266	0,6781434	517,0024	4,03513	1	575,7976	600,1738	0,4008667	0,6783534	367,0936	2,786932	3	25	860	421						Untertest1.avi	0	880	547	72	111	768	305	199	0	Content		788	310	14588236	6968042894
14605	09:26:39.295	00:00:14.605	876	839,8978	407,0607	0,3462881	0,6778458	515,2021	4,075649	1	568,663	591,6759	0,4005383	0,6780542	367,0936	2,830287	3	25	840	407						Untertest1.avi	0	880	547	72	111	768	305	199	0	Content		768	296	14605303	6968059961
14622	09:26:39.312	00:00:14.621	877	-1024	-768	-1	-1	-1	-1	4	-1024	-768	-1	-1	-1	-1	4	25	0	0						Untertest1.avi	0	880	547	72	111	768	305	199	0	Content		-72	-111	14621737	6968076395
14638	09:26:39.328	00:00:14.638	878	845,5901	413,3873	0,3461032	0,6769943	514,2006	4,048823	1	572,1903	594,3461	0,4001013	0,677201	367,0936	2,813971	3	25	846	413						Untertest1.avi	0	880	547	72	111	768	305	199	0	Content		774	302	14638360	6968093018
14655	09:26:39.345	00:00:14.654	879	794,2516	430,5383	0,3476873	0,6768384	508,0171	3,942748	1	557,8586	597,7509	0,3998944	0,6770407	367,0936	2,794763	3	25	794	431						Untertest1.avi	0	880	547	72	111	768	305	199	0	Content		722	320	14654859	6968109517
14672	09:26:39.362	00:00:14.671	880	816,1487	408,5455	0,3461014	0,6768977	513,5355	4,045283	1	560,012	590,8479	0,399922	0,6771039	367,0936	2,824677	3	25	816	409						Untertest1.avi	0	880	547	72	111	768	305	199	0	Content		744	298	14671861	6968126519
14689	09:26:39.379	00:00:14.688	881	793,2844	421,2286	0,3468187	0,6770206	510,9906	4,013719	1	553,7763	594,9764	0,3998993	0,6772252	367,0936	2,829139	3	25	793	421						Untertest1.avi	0	880	547	72	111	768	305	199	0	Content		721	310	14688609	6968143267
14705	09:26:39.395	00:00:14.705	882	801,1213	440,3795	0,3481395	0,677135	506,5294	3,954488	1	801,1213	440,3795	0,3481395	0,677135	506,5294	3,954488	3	25	801	440						Untertest1.avi	0	880	547	72	111	768	305	199	0	Content		729	329	14705351	6968160009
14721	09:26:39.411	00:00:14.721	883	877,0424	400,6785	0,3419369	0,6773	528,5131	4,232224	1	877,0424	400,6785	0,3419369	0,6773	528,5131	4,232224	3	25	877	401						Untertest1.avi	0	880	547	72	111	768	305	199	0	Content		805	290	14721482	6968176140
14738	09:26:39.428	00:00:14.738	884	1180,656	337,6339	0,3519205	0,6775784	528,5131	4,520475	3	991,2574	415,7448	0,3548659	0,6776355	487,8317	4,014431	1	25	991	416						Untertest1.avi	0	880	547	72	111	768	305	199	0	Content		919	305	14738230	6968192888
14755	09:26:39.445	00:00:14.754	885	-1024	-768	-1	-1	-1	-1	4	-1024	-768	-1	-1	-1	-1	4		0	0						Untertest1.avi	0	880	547	72	111				0	Content		-72	-111	14754853	6968209511
14772	09:26:39.462	00:00:14.771	886	-1024	-768	-1	-1	-1	-1	4	-1024	-768	-1	-1	-1	-1	4		0	0						Untertest1.avi	0	880	547	72	111				0	Content		-72	-111	14771849	6968226507
14789	09:26:39.479	00:00:14.788	887	-1024	-768	-1	-1	-1	-1	4	-1024	-768	-1	-1	-1	-1	4		0	0						Untertest1.avi	0	880	547	72	111				0	Content		-72	-111	14788594	6968243252
14805	09:26:39.495	00:00:14.805	888	-1024	-768	-1	-1	-1	-1	4	-1024	-768	-1	-1	-1	-1	4		0	0						Untertest1.avi	0	880	547	72	111				0	Content		-72	-111	14805096	6968259754
14822	09:26:39.512	00:00:14.821	889	-1024	-768	-1	-1	-1	-1	4	-1024	-768	-1	-1	-1	-1	4		0	0						Untertest1.avi	0	880	547	72	111				0	Content		-72	-111	14821591	6968276249
14838	09:26:39.528	00:00:14.838	890	-1024	-768	-1	-1	-1	-1	4	-1024	-768	-1	-1	-1	-1	4		0	0						Untertest1.avi	0	880	547	72	111				0	Content		-72	-111	14838338	6968292996
14855	09:26:39.545	00:00:14.854	891	-1024	-768	-1	-1	-1	-1	4	-1024	-768	-1	-1	-1	-1	4		0	0						Untertest1.avi	0	880	547	72	111				0	Content		-72	-111	14854964	6968309622
14872	09:26:39.562	00:00:14.871	892	-1024	-768	-1	-1	-1	-1	4	-1024	-768	-1	-1	-1	-1	4		0	0						Untertest1.avi	0	880	547	72	111				0	Content		-72	-111	14871586	6968326244
14888	09:26:39.578	00:00:14.888	893	-1024	-768	-1	-1	-1	-1	4	-1024	-768	-1	-1	-1	-1	4		0	0						Untertest1.avi	0	880	547	72	111				0	Content		-72	-111	14888334	6968342992
14905	09:26:39.595	00:00:14.904	894	-1024	-768	-1	-1	-1	-1	4	-1024	-768	-1	-1	-1	-1	4		0	0						Untertest1.avi	0	880	547	72	111				0	Content		-72	-111	14904961	6968359619
14922	09:26:39.612	00:00:14.921	895	-1024	-768	-1	-1	-1	-1	4	-1024	-768	-1	-1	-1	-1	4		0	0						Untertest1.avi	0	880	547	72	111				0	Content		-72	-111	14921586	6968376244
14938	09:26:39.628	00:00:14.938	896	-1024	-768	-1	-1	-1	-1	4	-1024	-768	-1	-1	-1	-1	4		0	0						Untertest1.avi	0	880	547	72	111				0	Content		-72	-111	14938208	6968392866
14955	09:26:39.645	00:00:14.954	897	-1024	-768	-1	-1	-1	-1	4	-1024	-768	-1	-1	-1	-1	4		0	0						Untertest1.avi	0	880	547	72	111				0	Content		-72	-111	14954955	6968409613
14971	09:26:39.661	00:00:14.971	898	-1024	-768	-1	-1	-1	-1	4	-1024	-768	-1	-1	-1	-1	4		0	0						Untertest1.avi	0	880	547	72	111				0	Content		-72	-111	14971201	6968425859
14988	09:26:39.678	00:00:14.988	899	-1024	-768	-1	-1	-1	-1	4	-1024	-768	-1	-1	-1	-1	4		0	0						Untertest1.avi	0	880	547	72	111				0	Content		-72	-111	14988450	6968443108
15005	09:26:39.695	00:00:15.005	900	-1024	-768	-1	-1	-1	-1	4	-1024	-768	-1	-1	-1	-1	4		0	0						Untertest1.avi	0	880	547	72	111				0	Content		-72	-111	15005201	6968459859
15022	09:26:39.712	00:00:15.021	901	-1024	-768	-1	-1	-1	-1	4	-1024	-768	-1	-1	-1	-1	4		0	0						Untertest1.avi	0	880	547	72	111				0	Content		-72	-111	15021826	6968476484
15038	09:26:39.728	00:00:15.037	902	-1024	-768	-1	-1	-1	-1	4	-1024	-768	-1	-1	-1	-1	4		0	0						Untertest1.avi	0	880	547	72	111				0	Content		-72	-111	15037826	6968492484
15055	09:26:39.745	00:00:15.054	903	-1024	-768	-1	-1	-1	-1	4	-1024	-768	-1	-1	-1	-1	4		0	0						Untertest1.avi	0	880	547	72	111				0	Content		-72	-111	15054575	6968509233
15071	09:26:39.761	00:00:15.071	904	-1024	-768	-1	-1	-1	-1	4	-1024	-768	-1	-1	-1	-1	4		0	0						Untertest1.avi	0	880	547	72	111				0	Content		-72	-111	15071196	6968525854
15088	09:26:39.778	00:00:15.087	905	-1024	-768	-1	-1	-1	-1	4	-1024	-768	-1	-1	-1	-1	4		0	0						Untertest1.avi	0	880	547	72	111				0	Content		-72	-111	15087949	6968542607
15105	09:26:39.795	00:00:15.104	906	-1024	-768	-1	-1	-1	-1	4	-1024	-768	-1	-1	-1	-1	4		0	0						Untertest1.avi	0	880	547	72	111				0	Content		-72	-111	15104570	6968559228
15121	09:26:39.811	00:00:15.121	907	-1024	-768	-1	-1	-1	-1	4	-1024	-768	-1	-1	-1	-1	4		0	0						Untertest1.avi	0	880	547	72	111				0	Content		-72	-111	15121194	6968575852
15138	09:26:39.828	00:00:15.138	908	-1024	-768	-1	-1	-1	-1	4	-1024	-768	-1	-1	-1	-1	4		0	0						Untertest1.avi	0	880	547	72	111				0	Content		-72	-111	15138264	6968592922
15156	09:26:39.846	00:00:15.155	909	-1024	-768	-1	-1	-1	-1	4	-1024	-768	-1	-1	-1	-1	4		0	0						Untertest1.avi	0	880	547	72	111				0	Content		-72	-111	15155638	6968610296
15173	09:26:39.863	00:00:15.172	910	-1024	-768	-1	-1	-1	-1	4	-1024	-768	-1	-1	-1	-1	4		0	0						Untertest1.avi	0	880	547	72	111				0	Content		-72	-111	15172885	6968627543
15188	09:26:39.878	00:00:15.187	911	-1024	-768	-1	-1	-1	-1	4	-1024	-768	-1	-1	-1	-1	4		0	0						Untertest1.avi	0	880	547	72	111				0	Content		-72	-111	15187814	6968642472
15204	09:26:39.894	00:00:15.204	912	-1024	-768	-1	-1	-1	-1	4	-1024	-768	-1	-1	-1	-1	4		0	0						Untertest1.avi	0	880	547	72	111				0	Content		-72	-111	15204438	6968659096
15221	09:26:39.911	00:00:15.221	913	-1024	-768	-1	-1	-1	-1	4	-1024	-768	-1	-1	-1	-1	4		0	0						Untertest1.avi	0	880	547	72	111				0	Content		-72	-111	15221187	6968675845
15238	09:26:39.928	00:00:15.237	914	-1024	-768	-1	-1	-1	-1	4	-1024	-768	-1	-1	-1	-1	4		0	0						Untertest1.avi	0	880	547	72	111				0	Content		-72	-111	15237663	6968692321
15254	09:26:39.944	00:00:15.254	915	-1024	-768	-1	-1	-1	-1	4	-1024	-768	-1	-1	-1	-1	4		0	0						Untertest1.avi	0	880	547	72	111				0	Content		-72	-111	15254285	6968708943
15271	09:26:39.961	00:00:15.270	916	-1024	-768	-1	-1	-1	-1	4	-1024	-768	-1	-1	-1	-1	4		0	0						Untertest1.avi	0	880	547	72	111				0	Content		-72	-111	15270913	6968725571
15288	09:26:39.978	00:00:15.288	917	-1024	-768	-1	-1	-1	-1	4	-1024	-768	-1	-1	-1	-1	4		0	0						Untertest1.avi	0	880	547	72	111				0	Content		-72	-111	15288105	6968742763
15305	09:26:39.995	00:00:15.305	918	-1024	-768	-1	-1	-1	-1	4	-1024	-768	-1	-1	-1	-1	4		0	0						Untertest1.avi	0	880	547	72	111				0	Content		-72	-111	15305352	6968760010
15323	09:26:40.013	00:00:15.322	919	-1024	-768	-1	-1	-1	-1	4	-1024	-768	-1	-1	-1	-1	4		0	0						Untertest1.avi	0	880	547	72	111				0	Content		-72	-111	15322722	6968777380
15338	09:26:40.028	00:00:15.337	920	-1024	-768	-1	-1	-1	-1	4	-1024	-768	-1	-1	-1	-1	4		0	0						Untertest1.avi	0	880	547	72	111				0	Content		-72	-111	15337526	6968792184
15354	09:26:40.044	00:00:15.354	921	-1024	-768	-1	-1	-1	-1	4	-1024	-768	-1	-1	-1	-1	4		0	0						Untertest1.avi	0	880	547	72	111				0	Content		-72	-111	15354151	6968808809
15371	09:26:40.061	00:00:15.370	922	-1024	-768	-1	-1	-1	-1	4	-1024	-768	-1	-1	-1	-1	4		0	0						Untertest1.avi	0	880	547	72	111				0	Content		-72	-111	15370899	6968825557
15388	09:26:40.078	00:00:15.387	923	-1024	-768	-1	-1	-1	-1	4	-1024	-768	-1	-1	-1	-1	4		0	0						Untertest1.avi	0	880	547	72	111				0	Content		-72	-111	15387525	6968842183
15404	09:26:40.094	00:00:15.404	924	-1024	-768	-1	-1	-1	-1	4	-1024	-768	-1	-1	-1	-1	4		0	0						Untertest1.avi	0	880	547	72	111				0	Content		-72	-111	15404146	6968858804
15421	09:26:40.111	00:00:15.420	925	-1024	-768	-1	-1	-1	-1	4	-1024	-768	-1	-1	-1	-1	4		0	0						Untertest1.avi	0	880	547	72	111				0	Content		-72	-111	15420770	6968875428
15438	09:26:40.128	00:00:15.437	926	-1024	-768	-1	-1	-1	-1	4	-1024	-768	-1	-1	-1	-1	4		0	0						Untertest1.avi	0	880	547	72	111				0	Content		-72	-111	15437963	6968892621
15455	09:26:40.145	00:00:15.455	927	-1024	-768	-1	-1	-1	-1	4	-1024	-768	-1	-1	-1	-1	4		0	0						Untertest1.avi	0	880	547	72	111				0	Content		-72	-111	15455339	6968909997
15473	09:26:40.163	00:00:15.472	928	-1024	-768	-1	-1	-1	-1	4	-1024	-768	-1	-1	-1	-1	4		0	0						Untertest1.avi	0	880	547	72	111				0	Content		-72	-111	15472584	6968927242
15487	09:26:40.177	00:00:15.487	929	-1024	-768	-1	-1	-1	-1	4	-1024	-768	-1	-1	-1	-1	4		0	0						Untertest1.avi	0	880	547	72	111				0	Content		-72	-111	15487391	6968942049
15504	09:26:40.194	00:00:15.504	930	-1024	-768	-1	-1	-1	-1	4	-1024	-768	-1	-1	-1	-1	4		0	0						Untertest1.avi	0	880	547	72	111				0	Content		-72	-111	15504138	6968958796
15521	09:26:40.211	00:00:15.520	931	-1024	-768	-1	-1	-1	-1	4	-1024	-768	-1	-1	-1	-1	4		0	0						Untertest1.avi	0	880	547	72	111				0	Content		-72	-111	15520761	6968975419
15537	09:26:40.227	00:00:15.537	932	-1024	-768	-1	-1	-1	-1	4	-1024	-768	-1	-1	-1	-1	4		0	0						Untertest1.avi	0	880	547	72	111				0	Content		-72	-111	15537383	6968992041
15554	09:26:40.244	00:00:15.554	933	-1024	-768	-1	-1	-1	-1	4	-1024	-768	-1	-1	-1	-1	4		0	0						Untertest1.avi	0	880	547	72	111				0	Content		-72	-111	15554007	6969008665
15571	09:26:40.261	00:00:15.570	934	-1024	-768	-1	-1	-1	-1	4	-1024	-768	-1	-1	-1	-1	4		0	0						Untertest1.avi	0	880	547	72	111				0	Content		-72	-111	15570632	6969025290
15588	09:26:40.278	00:00:15.587	935	-1024	-768	-1	-1	-1	-1	4	-1024	-768	-1	-1	-1	-1	4		0	0						Untertest1.avi	0	880	547	72	111				0	Content		-72	-111	15587840	6969042498
15605	09:26:40.295	00:00:15.605	936	-1024	-768	-1	-1	-1	-1	4	-1024	-768	-1	-1	-1	-1	4		0	0						Untertest1.avi	0	880	547	72	111				0	Content		-72	-111	15605202	6969059860
15623	09:26:40.313	00:00:15.622	937	-1024	-768	-1	-1	-1	-1	4	-1024	-768	-1	-1	-1	-1	4		0	0						Untertest1.avi	0	880	547	72	111				0	Content		-72	-111	15622575	6969077233
15637	09:26:40.327	00:00:15.637	938	-1024	-768	-1	-1	-1	-1	4	-1024	-768	-1	-1	-1	-1	4		0	0						Untertest1.avi	0	880	547	72	111				0	Content		-72	-111	15637383	6969092041
15654	09:26:40.344	00:00:15.654	939	-1024	-768	-1	-1	-1	-1	4	-1024	-768	-1	-1	-1	-1	4		0	0						Untertest1.avi	0	880	547	72	111				0	Content		-72	-111	15654004	6969108662
15671	09:26:40.361	00:00:15.670	940	-1024	-768	-1	-1	-1	-1	4	-1024	-768	-1	-1	-1	-1	4		0	0						Untertest1.avi	0	880	547	72	111				0	Content		-72	-111	15670754	6969125412
15687	09:26:40.377	00:00:15.687	941	-1024	-768	-1	-1	-1	-1	4	-1024	-768	-1	-1	-1	-1	4		0	0						Untertest1.avi	0	880	547	72	111				0	Content		-72	-111	15687376	6969142034
15704	09:26:40.394	00:00:15.703	942	-1024	-768	-1	-1	-1	-1	4	-1024	-768	-1	-1	-1	-1	4		0	0						Untertest1.avi	0	880	547	72	111				0	Content		-72	-111	15703999	6969158657
15721	09:26:40.411	00:00:15.720	943	-1024	-768	-1	-1	-1	-1	4	-1024	-768	-1	-1	-1	-1	4		0	0						Untertest1.avi	0	880	547	72	111				0	Content		-72	-111	15720625	6969175283
15738	09:26:40.428	00:00:15.737	944	-1024	-768	-1	-1	-1	-1	4	-1024	-768	-1	-1	-1	-1	4		0	0						Untertest1.avi	0	880	547	72	111				0	Content		-72	-111	15737695	6969192353
15755	09:26:40.445	00:00:15.755	945	-1024	-768	-1	-1	-1	-1	4	-1024	-768	-1	-1	-1	-1	4		0	0						Untertest1.avi	0	880	547	72	111				0	Content		-72	-111	15755069	6969209727
15772	09:26:40.462	00:00:15.772	946	-1024	-768	-1	-1	-1	-1	4	-1024	-768	-1	-1	-1	-1	4		0	0						Untertest1.avi	0	880	547	72	111				0	Content		-72	-111	15772441	6969227099
15787	09:26:40.477	00:00:15.787	947	-1024	-768	-1	-1	-1	-1	4	-1024	-768	-1	-1	-1	-1	4		0	0						Untertest1.avi	0	880	547	72	111				0	Content		-72	-111	15787244	6969241902
15804	09:26:40.494	00:00:15.803	948	-1024	-768	-1	-1	-1	-1	4	-1024	-768	-1	-1	-1	-1	4		0	0						Untertest1.avi	0	880	547	72	111				0	Content		-72	-111	15803869	6969258527
15821	09:26:40.511	00:00:15.820	949	-1024	-768	-1	-1	-1	-1	4	-1024	-768	-1	-1	-1	-1	4		0	0						Untertest1.avi	0	880	547	72	111				0	Content		-72	-111	15820617	6969275275
15837	09:26:40.527	00:00:15.837	950	-1024	-768	-1	-1	-1	-1	4	-1024	-768	-1	-1	-1	-1	4		0	0						Untertest1.avi	0	880	547	72	111				0	Content		-72	-111	15837240	6969291898
15854	09:26:40.544	00:00:15.853	951	-1024	-768	-1	-1	-1	-1	4	-1024	-768	-1	-1	-1	-1	4		0	0						Untertest1.avi	0	880	547	72	111				0	Content		-72	-111	15853864	6969308522
15870	09:26:40.560	00:00:15.870	952	-1024	-768	-1	-1	-1	-1	4	-1024	-768	-1	-1	-1	-1	4		0	0						Untertest1.avi	0	880	547	72	111				0	Content		-72	-111	15870486	6969325144
15888	09:26:40.578	00:00:15.887	953	-1024	-768	-1	-1	-1	-1	4	-1024	-768	-1	-1	-1	-1	4		0	0						Untertest1.avi	0	880	547	72	111				0	Content		-72	-111	15887681	6969342339
15905	09:26:40.595	00:00:15.905	954	-1024	-768	-1	-1	-1	-1	4	-1024	-768	-1	-1	-1	-1	4		0	0						Untertest1.avi	0	880	547	72	111				0	Content		-72	-111	15905053	6969359711
15922	09:26:40.612	00:00:15.922	955	-1024	-768	-1	-1	-1	-1	4	-1024	-768	-1	-1	-1	-1	4		0	0						Untertest1.avi	0	880	547	72	111				0	Content		-72	-111	15922300	6969376958
15937	09:26:40.627	00:00:15.937	956	-1024	-768	-1	-1	-1	-1	4	-1024	-768	-1	-1	-1	-1	4		0	0						Untertest1.avi	0	880	547	72	111				0	Content		-72	-111	15937103	6969391761
15954	09:26:40.644	00:00:15.953	957	-1024	-768	-1	-1	-1	-1	4	-1024	-768	-1	-1	-1	-1	4		0	0						Untertest1.avi	0	880	547	72	111				0	Content		-72	-111	15953851	6969408509
15970	09:26:40.660	00:00:15.970	958	-1024	-768	-1	-1	-1	-1	4	-1024	-768	-1	-1	-1	-1	4		0	0						Untertest1.avi	0	880	547	72	111				0	Content		-72	-111	15970474	6969425132
15987	09:26:40.677	00:00:15.987	959	-1024	-768	-1	-1	-1	-1	4	-1024	-768	-1	-1	-1	-1	4		0	0						Untertest1.avi	0	880	547	72	111				0	Content		-72	-111	15987221	6969441879
16004	09:26:40.694	00:00:16.003	960	-1024	-768	-1	-1	-1	-1	4	-1024	-768	-1	-1	-1	-1	4		0	0						Untertest1.avi	0	880	547	72	111				0	Content		-72	-111	16003720	6969458378
16020	09:26:40.710	00:00:16.020	961	-1024	-768	-1	-1	-1	-1	4	-1024	-768	-1	-1	-1	-1	4		0	0						Untertest1.avi	0	880	547	72	111				0	Content		-72	-111	16020347	6969475005
16038	09:26:40.728	00:00:16.037	962	-1024	-768	-1	-1	-1	-1	4	-1024	-768	-1	-1	-1	-1	4		0	0						Untertest1.avi	0	880	547	72	111				0	Content		-72	-111	16037542	6969492200
16055	09:26:40.745	00:00:16.054	963	-1024	-768	-1	-1	-1	-1	4	-1024	-768	-1	-1	-1	-1	4		0	0						Untertest1.avi	0	880	547	72	111				0	Content		-72	-111	16054911	6969509569
16072	09:26:40.762	00:00:16.072	964	-1024	-768	-1	-1	-1	-1	4	-1024	-768	-1	-1	-1	-1	4		0	0						Untertest1.avi	0	880	547	72	111				0	Content		-72	-111	16072162	6969526820
16087	09:26:40.777	00:00:16.087	965	-1024	-768	-1	-1	-1	-1	4	-1024	-768	-1	-1	-1	-1	4		0	0						Untertest1.avi	0	880	547	72	111				0	Content		-72	-111	16087093	6969541751
16104	09:26:40.794	00:00:16.103	966	-1024	-768	-1	-1	-1	-1	4	-1024	-768	-1	-1	-1	-1	4		0	0						Untertest1.avi	0	880	547	72	111				0	Content		-72	-111	16103717	6969558375
16120	09:26:40.810	00:00:16.120	967	-1024	-768	-1	-1	-1	-1	4	-1024	-768	-1	-1	-1	-1	4		0	0						Untertest1.avi	0	880	547	72	111				0	Content		-72	-111	16120462	6969575120
16137	09:26:40.827	00:00:16.137	968	-1024	-768	-1	-1	-1	-1	4	-1024	-768	-1	-1	-1	-1	4		0	0						Untertest1.avi	0	880	547	72	111				0	Content		-72	-111	16137085	6969591743
16154	09:26:40.844	00:00:16.153	969	-1024	-768	-1	-1	-1	-1	4	-1024	-768	-1	-1	-1	-1	4		0	0						Untertest1.avi	0	880	547	72	111				0	Content		-72	-111	16153707	6969608365
16170	09:26:40.860	00:00:16.170	970	-1024	-768	-1	-1	-1	-1	4	-1024	-768	-1	-1	-1	-1	4		0	0						Untertest1.avi	0	880	547	72	111				0	Content		-72	-111	16170330	6969624988
16187	09:26:40.877	00:00:16.187	971	-1024	-768	-1	-1	-1	-1	4	-1024	-768	-1	-1	-1	-1	4		0	0						Untertest1.avi	0	880	547	72	111				0	Content		-72	-111	16187402	6969642060
16205	09:26:40.895	00:00:16.204	972	-1024	-768	-1	-1	-1	-1	4	-1024	-768	-1	-1	-1	-1	4		0	0						Untertest1.avi	0	880	547	72	111				0	Content		-72	-111	16204776	6969659434
16222	09:26:40.912	00:00:16.222	973	-1024	-768	-1	-1	-1	-1	4	-1024	-768	-1	-1	-1	-1	4		0	0						Untertest1.avi	0	880	547	72	111				0	Content		-72	-111	16222147	6969676805
16237	09:26:40.927	00:00:16.236	974	-1024	-768	-1	-1	-1	-1	4	-1024	-768	-1	-1	-1	-1	4		0	0						Untertest1.avi	0	880	547	72	111				0	Content		-72	-111	16236951	6969691609
16254	09:26:40.944	00:00:16.253	975	-1024	-768	-1	-1	-1	-1	4	-1024	-768	-1	-1	-1	-1	4		0	0						Untertest1.avi	0	880	547	72	111				0	Content		-72	-111	16253573	6969708231
16270	09:26:40.960	00:00:16.270	976	-1024	-768	-1	-1	-1	-1	4	-1024	-768	-1	-1	-1	-1	4		0	0						Untertest1.avi	0	880	547	72	111				0	Content		-72	-111	16270324	6969724982
16287	09:26:40.977	00:00:16.286	977	-1024	-768	-1	-1	-1	-1	4	-1024	-768	-1	-1	-1	-1	4		0	0						Untertest1.avi	0	880	547	72	111				0	Content		-72	-111	16286946	6969741604
16304	09:26:40.994	00:00:16.303	978	-1024	-768	-1	-1	-1	-1	4	-1024	-768	-1	-1	-1	-1	4		0	0						Untertest1.avi	0	880	547	72	111				0	Content		-72	-111	16303571	6969758229
16320	09:26:41.010	00:00:16.320	979	-1024	-768	-1	-1	-1	-1	4	-1024	-768	-1	-1	-1	-1	4		0	0						Untertest1.avi	0	880	547	72	111				0	Content		-72	-111	16320196	6969774854
16337	09:26:41.027	00:00:16.337	980	-1024	-768	-1	-1	-1	-1	4	-1024	-768	-1	-1	-1	-1	4		0	0						Untertest1.avi	0	880	547	72	111				0	Content		-72	-111	16337388	6969792046
16355	09:26:41.045	00:00:16.354	981	-1024	-768	-1	-1	-1	-1	4	-1024	-768	-1	-1	-1	-1	4		0	0						Untertest1.avi	0	880	547	72	111				0	Content		-72	-111	16354761	6969809419
16372	09:26:41.062	00:00:16.372	982	-1024	-768	-1	-1	-1	-1	4	-1024	-768	-1	-1	-1	-1	4		0	0						Untertest1.avi	0	880	547	72	111				0	Content		-72	-111	16372009	6969826667
16387	09:26:41.077	00:00:16.386	983	-1024	-768	-1	-1	-1	-1	4	-1024	-768	-1	-1	-1	-1	4		0	0						Untertest1.avi	0	880	547	72	111				0	Content		-72	-111	16386811	6969841469
16404	09:26:41.094	00:00:16.403	984	289,9433	441,533	0,3501588	0,671316	415,2584	3,117926	3	289,9433	441,533	0,3501588	0,671316	415,2584	3,117926	1	26	290	442						Untertest1.avi	0	880	547	72	111	-42	235	100	0	Content		218	331	16403560	6969858218
16420	09:26:41.110	00:00:16.420	985	-1024	-768	-1	-1	-1	-1	4	-1024	-768	-1	-1	-1	-1	4	26	0	0						Untertest1.avi	0	880	547	72	111	-42	235	100	0	Content		-72	-111	16420185	6969874843
16437	09:26:41.127	00:00:16.437	986	-1024	-768	-1	-1	-1	-1	4	-1024	-768	-1	-1	-1	-1	4	26	0	0						Untertest1.avi	0	880	547	72	111	-42	235	100	0	Content		-72	-111	16437127	6969891785
16453	09:26:41.143	00:00:16.453	987	63,59906	360,4456	0,3564402	0,6704087	429,3362	3,197799	3	63,59906	360,4456	0,3564402	0,6704087	429,3362	3,197799	1	26	64	360						Untertest1.avi	0	880	547	72	111	-42	235	100	0	Content		-8	249	16453432	6969908090
16470	09:26:41.160	00:00:16.470	988	-4,201019	324,0808	0,357286	0,6702474	429,7553	3,133621	3	-4,201019	324,0808	0,357286	0,6702474	429,7553	3,133621	1	26	-4	324						Untertest1.avi	0	880	547	72	111	-42	235	100	0	Content		-76	213	16470497	6969925155
16487	09:26:41.177	00:00:16.486	989	-69,80989	327,9128	0,3577546	0,6705441	429,7553	3,239226	3	-69,80989	327,9128	0,3577546	0,6705441	429,7553	3,239226	1	26	-70	328						Untertest1.avi	0	880	547	72	111	-42	235	100	0	Content		-142	217	16486925	6969941583
16504	09:26:41.194	00:00:16.503	990	-135,4188	331,7448	0,3578626	0,6709865	427,4009	3,231642	3	-135,4188	331,7448	0,3578626	0,6709865	427,4009	3,231642	1	27	-135	332						Untertest1.avi	0	880	547	72	111	-267	185	183	0	Content		-207	221	16503741	6969958399
16520	09:26:41.210	00:00:16.520	991	-1024	-768	-1	-1	-1	-1	4	-1024	-768	-1	-1	-1	-1	4	27	0	0						Untertest1.avi	0	880	547	72	111	-267	185	183	0	Content		-72	-111	16520170	6969974828
16537	09:26:41.227	00:00:16.536	992	-1024	-768	-1	-1	-1	-1	4	-1024	-768	-1	-1	-1	-1	4	27	0	0						Untertest1.avi	0	880	547	72	111	-267	185	183	0	Content		-72	-111	16536794	6969991452
16553	09:26:41.243	00:00:16.553	993	-209,7971	293,2193	0,3857259	0,6722006	431,1488	3,236738	1	-200,0868	302,3995	0,3871067	0,672206	427,4009	3,209698	3	27	-210	293						Untertest1.avi	0	880	547	72	111	-267	185	183	0	Content		-282	182	16553412	6970008070
16570	09:26:41.260	00:00:16.570	994	-195,772	287,3561	0,3857183	0,6723958	431,1488	3,179003	1	-194,7244	294,91	0,3870032	0,6723944	427,4009	3,151816	3	27	-196	287						Untertest1.avi	0	880	547	72	111	-267	185	183	0	Content		-268	176	16570358	6970025016
16587	09:26:41.277	00:00:16.586	995	-197,6746	288,0764	0,385722	0,6724085	431,1488	3,216569	1	-196,6101	295,6312	0,3870069	0,6724071	427,4009	3,189056	3	27	-198	288						Untertest1.avi	0	880	547	72	111	-267	185	183	0	Content		-270	177	16586909	6970041567
16604	09:26:41.294	00:00:16.603	996	-195,0553	303,2166	0,3858443	0,672402	430,741	3,189445	1	-172,0695	327,5179	0,3897601	0,6724176	420,1344	3,113951	3	27	-195	303						Untertest1.avi	0	880	547	72	111	-267	185	183	0	Content		-267	192	16603778	6970058436
16620	09:26:41.310	00:00:16.620	997	-190,9467	288,4745	0,3858647	0,6723213	430,741	3,201875	1	-188,1155	309,7318	0,389545	0,6723173	420,1344	3,124223	3	27	-191	288						Untertest1.avi	0	880	547	72	111	-267	185	183	0	Content		-263	177	16620034	6970074692
16637	09:26:41.327	00:00:16.636	998	-178,4931	291,7985	0,385944	0,6723812	430,741	3,167936	1	-176,1651	312,8659	0,3896238	0,6723773	420,1344	3,091037	3	27	-178	292						Untertest1.avi	0	880	547	72	111	-267	185	183	0	Content		-250	181	16636670	6970091328
16653	09:26:41.343	00:00:16.653	999	-174,5578	295,9933	0,3846818	0,6726788	436,8685	3,164909	1	-182,879	316	0,3586736	0,6725696	428,0524	3,086823	3	27	-175	296						Untertest1.avi	0	880	547	72	111	-267	185	183	0	Content		-247	185	16653405	6970108063
16670	09:26:41.360	00:00:16.670	1000	-244,8673	350,6449	0,360999	0,6729102	436,8685	3,248781	3	-237,5293	365,5672	0,3590653	0,6729223	428,0524	3,1865	1	27	-238	366						Untertest1.avi	0	880	547	72	111	-267	185	183	0	Content		-310	255	16670347	6970125005
16687	09:26:41.377	00:00:16.687	1001	-269,0973	321,7202	0,3728911	0,6734611	436,8685	3,176694	3	-262,6131	337,7917	0,3734182	0,6734655	428,0524	3,1152	3	28	0	0						Untertest1.avi	0	880	547	72	111	-364	199	433	0	Content		-72	-111	16687028	6970141686
16704	09:26:41.394	00:00:16.703	1002	-294,0263	289,3439	0,3878935	0,673644	427,5726	3,102304	1	-288,3592	306,7019	0,3595692	0,6735451	432,3493	3,0416	3	28	-294	289						Untertest1.avi	0	880	547	72	111	-364	199	433	0	Content		-366	178	16703720	6970158378
16720	09:26:41.410	00:00:16.720	1003	-251,0593	349,585	0,372978	0,6739447	427,5727	3,10709	3	-254,3535	341,1498	0,3726891	0,6739422	432,3493	3,140345	3	28	0	0						Untertest1.avi	0	880	547	72	111	-364	199	433	0	Content		-72	-111	16720028	6970174686
16737	09:26:41.427	00:00:16.736	1004	-261,7299	347,6092	0,3727675	0,6742865	427,5727	3,041001	3	-265,2327	339,1411	0,3724781	0,674284	432,3493	3,073529	3	28	0	0						Untertest1.avi	0	880	547	72	111	-364	199	433	0	Content		-72	-111	16736665	6970191323
16753	09:26:41.443	00:00:16.753	1005	-287,7289	326,3532	0,3837791	0,674682	437,9262	2,95888	1	-294,6637	332,2776	0,3586549	0,6744784	430,9873	3,032657	3	28	-288	326						Untertest1.avi	0	880	547	72	111	-364	199	433	0	Content		-360	215	16753275	6970207933
16770	09:26:41.460	00:00:16.770	1006	-280,9622	335,7428	0,3717134	0,674836	437,9262	3,053856	3	-275,6255	347,9517	0,3721303	0,6748394	430,9873	3,007512	3	28	0	0						Untertest1.avi	0	880	547	72	111	-364	199	433	0	Content		-72	-111	16770342	6970225000
16787	09:26:41.477	00:00:16.786	1007	-267,4562	319,3145	0,3715923	0,6751316	437,9262	3,024995	3	-262,4272	331,9901	0,3720097	0,675135	430,9873	2,978901	3	28	0	0						Untertest1.avi	0	880	547	72	111	-364	199	433	0	Content		-72	-111	16786964	6970241622
16804	09:26:41.494	00:00:16.803	1008	-303,6675	299,4019	0,383342	0,6754528	437,5584	3,004503	1	-295,754	322,1812	0,3583003	0,6753354	431,3025	2,923741	3	28	-304	299						Untertest1.avi	0	880	547	72	111	-364	199	433	0	Content		-376	188	16803588	6970258246
16820	09:26:41.510	00:00:16.819	1009	-271,4831	317,785	0,3713651	0,6755861	437,5584	2,984546	3	-266,8243	329,2621	0,3717424	0,6755892	431,3025	2,94354	3	28	0	0						Untertest1.avi	0	880	547	72	111	-364	199	433	0	Content		-72	-111	16819892	6970274550
16837	09:26:41.527	00:00:16.836	1010	-273,0208	321,4423	0,3712279	0,6756237	437,5584	2,924805	3	-268,3312	332,8038	0,3716057	0,6756268	431,3025	2,884651	3	28	0	0						Untertest1.avi	0	880	547	72	111	-364	199	433	0	Content		-72	-111	16836514	6970291172
16853	09:26:41.543	00:00:16.853	1011	-276,1382	282,404	0,3842866	0,6754546	433,9125	2,632413	1	-275,1494	285,8164	0,3848849	0,675457	432,1466	2,622006	3	28	-276	282						Untertest1.avi	0	880	547	72	111	-364	199	433	0	Content		-348	171	16853264	6970307922
16870	09:26:41.560	00:00:16.870	1012	-256,0057	335,4416	0,3714836	0,6752228	433,9124	2,929323	3	-254,7804	338,5815	0,3715906	0,6752237	432,1465	2,917883	3	28	0	0						Untertest1.avi	0	880	547	72	111	-364	199	433	0	Content		-72	-111	16870331	6970324989
16887	09:26:41.577	00:00:16.886	1013	-259,887	338,716	0,3714565	0,6749223	433,9124	2,874989	3	-258,6388	341,8314	0,3715635	0,6749232	432,1465	2,863758	3	28	0	0						Untertest1.avi	0	880	547	72	111	-364	199	433	0	Content		-72	-111	16886955	6970341613
16904	09:26:41.594	00:00:16.903	1014	-281,9243	340,881	0,3835595	0,6745787	435,9	2,807458	1	-280,9008	338,98	0,3580737	0,6745081	430,7217	2,812929	3	28	-282	341						Untertest1.avi	0	880	547	72	111	-364	199	433	0	Content		-354	230	16903579	6970358237
16920	09:26:41.610	00:00:16.919	1015	-266,2788	312,395	0,3712566	0,6741903	435,9	2,812249	3	-262,4548	322,0287	0,3715704	0,6741929	430,7218	2,780089	3	28	0	0						Untertest1.avi	0	880	547	72	111	-364	199	433	0	Content		-72	-111	16919888	6970374546
16937	09:26:41.627	00:00:16.936	1016	-266,2348	319,9038	0,3712694	0,6738492	435,9	2,890514	3	-262,4402	329,3752	0,3715832	0,6738518	430,7218	2,857523	3	28	0	0						Untertest1.avi	0	880	547	72	111	-364	199	433	0	Content		-72	-111	16936511	6970391169
16953	09:26:41.643	00:00:16.953	1017	-301,4567	309,9928	0,3831854	0,6734775	436,1503	2,818841	1	-297,0383	319,7079	0,357933	0,6733202	430,6562	2,776792	3	28	-301	310						Untertest1.avi	0	880	547	72	111	-364	199	433	0	Content		-373	199	16953135	6970407793
16970	09:26:41.660	00:00:16.970	1018	-252,0347	322,3299	0,371062	0,6729358	436,1504	2,778262	3	-248,3067	332,2938	0,3713954	0,6729386	430,6562	2,744568	3	28	0	0						Untertest1.avi	0	880	547	72	111	-364	199	433	0	Content		-72	-111	16970203	6970424861
16987	09:26:41.677	00:00:16.986	1019	-263,9911	329,3156	0,3709542	0,6726663	436,1504	2,877354	3	-260,0398	339,1394	0,371288	0,6726691	430,6562	2,842556	3	28	0	0						Untertest1.avi	0	880	547	72	111	-364	199	433	0	Content		-72	-111	16986827	6970441485
17004	09:26:41.694	00:00:17.003	1020	-291,3467	307,935	0,3836435	0,6724218	433,8692	2,800689	1	-287,8045	318,5741	0,3576337	0,6722572	430,6292	2,765611	3	28	-291	308						Untertest1.avi	0	880	547	72	111	-364	199	433	0	Content		-363	197	17003577	6970458235
17020	09:26:41.710	00:00:17.019	1021	-249,7768	314,1379	0,3708523	0,6721128	433,8692	2,757702	3	-247,554	320,1627	0,3710502	0,6721144	430,6292	2,737897	3	28	0	0						Untertest1.avi	0	880	547	72	111	-364	199	433	0	Content		-72	-111	17019759	6970474417
17036	09:26:41.726	00:00:17.036	1022	-273,9781	341,0474	0,3707487	0,6719407	433,8692	2,887091	3	-271,5141	346,7282	0,3709467	0,6719424	430,6292	2,866443	3	28	0	0						Untertest1.avi	0	880	547	72	111	-364	199	433	0	Content		-72	-111	17036383	6970491041
17053	09:26:41.743	00:00:17.053	1023	-309,3011	316,9493	0,3812998	0,6717368	439,6713	2,837416	1	-307,6651	321,1266	0,3571047	0,6715979	429,7424	2,82324	3	28	-309	317						Untertest1.avi	0	880	547	72	111	-364	199	433	0	Content		-381	206	17053131	6970507789
17070	09:26:41.760	00:00:17.070	1024	-278,7239	332,2479	0,3702148	0,6715473	439,6714	2,858089	3	-271,1893	349,6595	0,3708188	0,6715521	429,7425	2,796223	3	28	0	0						Untertest1.avi	0	880	547	72	111	-364	199	433	0	Content		-72	-111	17070073	6970524731
17087	09:26:41.777	00:00:17.086	1025	-329,2213	347,8776	0,3708781	0,6716571	439,6714	2,886035	3	-319,8767	364,6561	0,3714784	0,671662	429,7425	2,824024	3	28	0	0						Untertest1.avi	0	880	547	72	111	-364	199	433	0	Content		-72	-111	17086822	6970541480
17103	09:26:41.793	00:00:17.103	1026	-391,9662	315,4697	0,3849982	0,6717094	433,808	2,848345	1	-380,0639	339,0026	0,3587514	0,6715786	430,0604	2,76796	3	28	-392	315						Untertest1.avi	0	880	547	72	111	-364	199	433	0	Content		-464	204	17103448	6970558106
17120	09:26:41.810	00:00:17.119	1027	-439,7507	382,4953	0,3731319	0,6715465	433,808	2,766196	3	-434,5927	388,4315	0,3733561	0,6715484	430,0604	2,743704	3		0	0						Untertest1.avi	0	880	547	72	111				0	Content		-72	-111	17119752	6970574410
17136	09:26:41.826	00:00:17.136	1028	-504,5257	396,6489	0,3742522	0,6712545	433,808	2,773001	3	-498,4546	402,3671	0,3744741	0,6712564	430,0604	2,750535	3		0	0						Untertest1.avi	0	880	547	72	111				0	Content		-72	-111	17136377	6970591035
17153	09:26:41.843	00:00:17.153	1029	-587,7745	463,535	0,3763971	0,6705928	424,8379	2,802192	3	-598,18	458,1425	0,3761342	0,6705833	428,9902	2,827913	3		0	0						Untertest1.avi	0	880	547	72	111				0	Content		-72	-111	17153123	6970607781
17170	09:26:41.860	00:00:17.170	1030	-719,4799	466,9899	0,3780499	0,669651	424,8379	2,812426	3	-730,1168	461,6379	0,3778086	0,6696489	428,9902	2,838047	3		0	0						Untertest1.avi	0	880	547	72	111				0	Content		-72	-111	17170065	6970624723
17187	09:26:41.877	00:00:17.186	1031	-818,2191	477,9446	0,3795492	0,6687534	424,8379	2,826527	3	-830,6599	472,7501	0,3793115	0,6687512	428,9902	2,852332	3		0	0						Untertest1.avi	0	880	547	72	111				0	Content		-72	-111	17186872	6970641530
17203	09:26:41.893	00:00:17.203	1032	-962,1161	477,6235	0,380289	0,667868	432,3526	2,83552	3	-884,6984	497,914	0,3812552	0,6679004	418,49	2,747414	3		0	0						Untertest1.avi	0	880	547	72	111				0	Content		-72	-111	17203495	6970658153
17220	09:26:41.910	00:00:17.219	1033	-1065,016	491,8833	0,3812235	0,6672125	432,3527	2,753032	3	-1009,4	508,0912	0,3820036	0,6672199	418,49	2,669857	3		0	0						Untertest1.avi	0	880	547	72	111				0	Content		-72	-111	17219633	6970674291
17236	09:26:41.926	00:00:17.236	1034	-1113,256	521,9529	0,3817444	0,666624	432,3527	2,876617	3	-1054,171	536,3636	0,3825203	0,6666313	418,49	2,789601	3		0	0						Untertest1.avi	0	880	547	72	111				0	Content		-72	-111	17236366	6970691024
17253	09:26:41.943	00:00:17.252	1035	-1098,459	544,5845	0,3825564	0,6658829	421,4876	2,713652	3	-1041,974	555,0565	0,3832016	0,6659076	411,5529	2,651542	3		0	0						Untertest1.avi	0	880	547	72	111				0	Content		-72	-111	17252991	6970707649
17270	09:26:41.960	00:00:17.269	1036	-1083,872	544,6288	0,382846	0,6649352	418,718	2,680979	3	-1047,346	551,3918	0,3832587	0,6649509	412,445	2,641888	3		0	0						Untertest1.avi	0	880	547	72	111				0	Content		-72	-111	17269933	6970724591
17287	09:26:41.977	00:00:17.286	1037	-1043,078	546,3298	0,3827997	0,6638365	421,7067	2,804894	3	-1006,824	553,298	0,3832298	0,6638528	415,0501	2,762002	3		0	0						Untertest1.avi	0	880	547	72	111				0	Content		-72	-111	17286740	6970741398
17303	09:26:41.993	00:00:17.303	1038	-1084,001	548,993	0,3830274	0,6626832	420,9485	2,718031	3	-1049,001	555,3958	0,3834264	0,6626984	414,7475	2,679179	3		0	0						Untertest1.avi	0	880	547	72	111				0	Content		-72	-111	17303364	6970758022
17320	09:26:42.010	00:00:17.319	1039	-1085,367	550,6312	0,3830055	0,6615171	422,8346	2,747523	3	-1010,796	563,5102	0,3837998	0,6615449	411,5936	2,675437	3		0	0						Untertest1.avi	0	880	547	72	111				0	Content		-72	-111	17319623	6970774281
17336	09:26:42.026	00:00:17.336	1040	-1107,33	541,9709	0,3829791	0,6602511	425,2441	2,79968	3	-1019,743	557,1805	0,3838654	0,6602808	413,0898	2,719791	3		0	0						Untertest1.avi	0	880	547	72	111				0	Content		-72	-111	17336237	6970790895
17353	09:26:42.043	00:00:17.352	1041	-1117,237	623,6954	0,4572955	0,6047985	420,3876	2,499477	1	-1030,551	551,9987	0,3839034	0,6587273	414,7202	2,710708	3	29	-1117	624						Untertest1.avi	0	880	547	72	111	-1145	453	100	0	Content		-1189	513	17352859	6970807517
17370	09:26:42.060	00:00:17.369	1042	-1131,689	545,7432	0,3993254	0,6570014	424,6536	2,78886	1	-993,5166	561,8047	0,3841883	0,6570117	412,625	2,716831	3	29	-1132	546						Untertest1.avi	0	880	547	72	111	-1145	453	100	0	Content		-1204	435	17369929	6970824587
17387	09:26:42.077	00:00:17.386	1043	-1073,447	560,2417	0,4016426	0,6550735	418,7285	2,693223	1	-991,4051	565,5733	0,3842648	0,6550989	413,33	2,698433	3	29	-1073	560						Untertest1.avi	0	880	547	72	111	-1145	453	100	0	Content		-1145	449	17386620	6970841278
17403	09:26:42.093	00:00:17.403	1044	-1015	563,9718	0,4580696	0,6010337	419,749	2,735855	1	-1029,034	554,0934	0,384299	0,6530163	414,2652	2,700607	3	29	-1015	564						Untertest1.avi	0	880	547	72	111	-1145	453	100	0	Content		-1087	453	17403178	6970857836
17419	09:26:42.109	00:00:17.419	1045	-1042,59	564,2466	0,4582559	0,5994431	425,2478	2,786936	1	-1023,706	562,516	0,3843975	0,6508689	414,1501	2,686627	3	29	-1043	564						Untertest1.avi	0	880	547	72	111	-1145	453	100	0	Content		-1115	453	17419484	6970874142
17436	09:26:42.126	00:00:17.436	1046	-1039,037	555,5509	0,4584542	0,5980701	426,6079	2,848827	1	-986,1938	561,8116	0,3846103	0,648872	414,9319	2,753228	3	29	-1039	556						Untertest1.avi	0	880	547	72	111	-1145	453	100	0	Content		-1111	445	17436426	6970891084
17453	09:26:42.143	00:00:17.453	1047	-1074,127	580,5653	0,4584133	0,5971978	426,7026	2,767788	1	-1014,689	586,3475	0,3844776	0,6473215	416,7628	2,717751	3	30	-1074	581						Untertest1.avi	0	880	547	72	111	-1062	529	266	0	Content		-1146	470	17453175	6970907833
17470	09:26:42.160	00:00:17.469	1048	-998,6182	629,2951	0,4585645	0,5967458	425,1816	2,818573	1	-967,1277	620,221	0,3843246	0,646158	419,7226	2,752268	3	30	-999	629						Untertest1.avi	0	880	547	72	111	-1062	529	266	0	Content		-1071	518	17469799	6970924457
17486	09:26:42.176	00:00:17.486	1049	-1010,16	633,7236	0,4587439	0,5957317	426,8403	2,828797	1	-980,2297	633,7192	0,3842716	0,6445328	422,5477	2,763043	3	30	-1010	634						Untertest1.avi	0	880	547	72	111	-1062	529	266	0	Content		-1082	523	17486104	6970940762
17503	09:26:42.193	00:00:17.503	1050	-1007,418	639,6521	0,4590828	0,5944321	425,5531	2,815594	1	-982,1949	633,077	0,3845163	0,6426712	421,3329	2,768578	3	30	-1007	640						Untertest1.avi	0	880	547	72	111	-1062	529	266	0	Content		-1079	529	17503047	6970957705
17520	09:26:42.210	00:00:17.519	1051	-1002,037	636,6179	0,4593837	0,5932995	429,6271	2,889289	1	-967,2471	634,7295	0,3847613	0,6410955	421,4972	2,797673	3	30	-1002	637						Untertest1.avi	0	880	547	72	111	-1062	529	266	0	Content		-1074	526	17519795	6970974453
17536	09:26:42.226	00:00:17.536	1052	-976,3548	642,759	0,4596584	0,5922633	427,1721	2,87129	1	-974,7721	633,9993	0,3848105	0,639652	422,433	2,796111	3	30	-976	643						Untertest1.avi	0	880	547	72	111	-1062	529	266	0	Content		-1048	532	17536419	6970991077
17553	09:26:42.243	00:00:17.552	1053	-997,2261	638,1989	0,459748	0,5913934	428,4192	2,908697	1	-954,1052	636,7578	0,3851909	0,6384517	419,6992	2,806648	3	30	-997	638						Untertest1.avi	0	880	547	72	111	-1062	529	266	0	Content		-1069	527	17552725	6971007383
17570	09:26:42.260	00:00:17.569	1054	-963,6034	641,0104	0,4599797	0,5908048	427,5785	2,923301	1	-962,4665	633,7977	0,3852059	0,6376224	420,7428	2,815205	3	30	-964	641						Untertest1.avi	0	880	547	72	111	-1062	529	266	0	Content		-1036	530	17569668	6971024326
17586	09:26:42.276	00:00:17.586	1055	-955,827	636,3298	0,4602514	0,5904413	422,843	2,878075	1	-965,9296	626,16	0,3852839	0,6371188	422,2969	2,846161	3	30	-956	636						Untertest1.avi	0	880	547	72	111	-1062	529	266	0	Content		-1028	525	17586293	6971040951
17603	09:26:42.293	00:00:17.602	1056	-956,031	647,7944	0,4605562	0,5905036	423,6165	2,904877	1	-968,2612	640,972	0,3855454	0,6370586	421,2675	2,889012	3	30	-956	648						Untertest1.avi	0	880	547	72	111	-1062	529	266	0	Content		-1028	537	17602968	6971057626
17619	09:26:42.309	00:00:17.619	1057	-948,2593	633,4698	0,4607766	0,5908874	423,9346	2,962737	1	-969,7986	627,1119	0,3857394	0,637401	422,0335	2,903348	3	30	-948	633						Untertest1.avi	0	880	547	72	111	-1062	529	266	0	Content		-1020	522	17619347	6971074005
17636	09:26:42.326	00:00:17.635	1058	-990,0688	641,6017	0,4609592	0,5915327	425,0955	2,910746	1	-972,7521	636,9665	0,386023	0,6380445	420,8885	2,844826	3	30	-990	642						Untertest1.avi	0	880	547	72	111	-1062	529	266	0	Content		-1062	531	17635970	6971090628
17653	09:26:42.343	00:00:17.652	1059	-972,1115	633,6075	0,4611193	0,5923457	423,4852	2,989077	1	-984,7625	628,8723	0,3860914	0,6388991	421,9922	2,899462	3	30	-972	634						Untertest1.avi	0	880	547	72	111	-1062	529	266	0	Content		-1044	523	17652602	6971107260
17670	09:26:42.360	00:00:17.669	1060	-974,769	641,8734	0,4613494	0,5932562	423,4775	3,003197	1	-954,1512	627,4399	0,3863838	0,6399036	421,3396	2,942575	3	30	-975	642						Untertest1.avi	0	880	547	72	111	-1062	529	266	0	Content		-1047	531	17669595	6971124253
17686	09:26:42.376	00:00:17.686	1061	-999,6312	643,7699	0,461495	0,5941399	428,8349	3,04631	1	-950,5443	638,4011	0,3867311	0,6408497	419,999	2,944928	3	30	-1000	644						Untertest1.avi	0	880	547	72	111	-1062	529	266	0	Content		-1072	533	17686218	6971140876
17703	09:26:42.393	00:00:17.702	1062	-969,1725	639,6516	0,4619633	0,5950243	422,4959	3,007486	1	-980,7402	635,9635	0,3869706	0,6417214	420,471	2,902725	3	30	-969	640						Untertest1.avi	0	880	547	72	111	-1062	529	266	0	Content		-1041	529	17702913	6971157571
17719	09:26:42.409	00:00:17.719	1063	-1012,586	657,0041	0,46275	0,5960388	423,8922	3,01371	1	-987,2812	642,8767	0,3880305	0,6426389	416,7879	2,918527	3	31	-1013	657						Untertest1.avi	0	880	547	72	111	-1147	547	1250	0	Content		-1085	546	17719219	6971173877
17736	09:26:42.426	00:00:17.735	1064	-1061,227	670,0716	0,4632726	0,5967113	420,8062	2,999543	1	-1008,323	667,4477	0,3888054	0,643278	413,5794	2,894915	3	31	-1061	670						Untertest1.avi	0	880	547	72	111	-1147	547	1250	0	Content		-1133	559	17735967	6971190625
17753	09:26:42.443	00:00:17.752	1065	-1082,197	659,785	0,4636089	0,5972129	419,6471	3,026467	1	-1013,319	656,1249	0,3891075	0,6438161	413,466	2,928421	3	31	-1082	660						Untertest1.avi	0	880	547	72	111	-1147	547	1250	0	Content		-1154	549	17752594	6971207252
17770	09:26:42.460	00:00:17.769	1066	-1109,238	656,2642	0,4639294	0,5976576	424,5652	3,037326	1	-1010,967	652,6089	0,3895002	0,6442502	414,274	2,935379	3	31	-1109	656						Untertest1.avi	0	880	547	72	111	-1147	547	1250	0	Content		-1181	545	17769548	6971224206
17786	09:26:42.476	00:00:17.786	1067	-1101,853	663,5001	0,4643224	0,5980596	421,5172	3,019692	1	-1024,516	653,4348	0,3897901	0,6446652	413,936	2,94273	3	31	-1102	664						Untertest1.avi	0	880	547	72	111	-1147	547	1250	0	Content		-1174	553	17786160	6971240818
17803	09:26:42.493	00:00:17.802	1068	-1078,133	660,7216	0,4646296	0,5984361	422,7502	3,059495	1	-1001,885	659,7562	0,3900639	0,6450052	414,4151	2,988048	3	31	-1078	661						Untertest1.avi	0	880	547	72	111	-1147	547	1250	0	Content		-1150	550	17802909	6971257567
17819	09:26:42.509	00:00:17.819	1069	-761,9039	687,1741	0,5141842	0,5523517	392,6924	2,912005	0	-981,6794	660,7418	0,3712694	0,6453915	414,5827	2,953809	0	31	-872	674						Untertest1.avi	0	880	547	72	111	-1147	547	1250	0	Content		-944	563	17819213	6971273871
17836	09:26:42.526	00:00:17.835	1070	-1079,13	654,2606	0,4650802	0,5991775	423,1985	3,080908	1	-998,8863	654,3627	0,3905053	0,645729	414,2618	2,983799	3	31	-1079	654						Untertest1.avi	0	880	547	72	111	-1147	547	1250	0	Content		-1151	543	17835838	6971290496
17853	09:26:42.543	00:00:17.852	1071	-1027,143	655,6876	0,4653782	0,5995589	418,1581	3,058901	1	-999,1091	647,5059	0,3905722	0,6461517	414,3235	3,006798	3	31	-1027	656						Untertest1.avi	0	880	547	72	111	-1147	547	1250	0	Content		-1099	545	17852586	6971307244
17869	09:26:42.559	00:00:17.869	1072	-1067,534	656,1526	0,4654639	0,5999558	420,8712	3,038394	1	-1019,488	649,1765	0,3906786	0,6465375	415,4539	2,961897	3	31	-1068	656						Untertest1.avi	0	880	547	72	111	-1147	547	1250	0	Content		-1140	545	17869456	6971324114
17886	09:26:42.576	00:00:17.886	1073	-1079,03	652,6491	0,4656224	0,6004321	422,5425	3,035726	1	-1011,804	647,3025	0,3908968	0,6470818	414,5786	2,977129	3	31	-1079	653						Untertest1.avi	0	880	547	72	111	-1147	547	1250	0	Content		-1151	542	17886079	6971340737
17903	09:26:42.593	00:00:17.902	1074	-1080,822	656,0454	0,4657722	0,6010294	421,6136	3,08485	1	-1012,066	654,7085	0,3910445	0,647675	414,0047	2,987393	3	31	-1081	656						Untertest1.avi	0	880	547	72	111	-1147	547	1250	0	Content		-1153	545	17902776	6971357434
17919	09:26:42.609	00:00:17.919	1075	-1057,326	649,937	0,4660336	0,6016441	421,8985	3,106556	1	-1003,359	645,6389	0,3912393	0,6482937	413,6876	2,996651	3	31	-1057	650						Untertest1.avi	0	880	547	72	111	-1147	547	1250	0	Content		-1129	539	17919208	6971373866
17936	09:26:42.626	00:00:17.935	1076	-1114,069	654,4751	0,4660658	0,6023043	426,3343	3,108117	1	-998,2189	651,4414	0,3914811	0,6490144	413,748	2,970274	3	31	-1114	654						Untertest1.avi	0	880	547	72	111	-1147	547	1250	0	Content		-1186	543	17935833	6971390491
17952	09:26:42.642	00:00:17.952	1077	-1128,344	640,031	0,4662402	0,603174	428,1614	3,120067	1	-1000,401	647,1056	0,3916814	0,6498676	413,5276	2,976648	3	31	-1128	640						Untertest1.avi	0	880	547	72	111	-1147	547	1250	0	Content		-1200	529	17952456	6971407114
17969	09:26:42.659	00:00:17.969	1078	-1106,691	650,5924	0,4665121	0,6041429	423,9778	3,043151	1	-1004,538	649,8625	0,39182	0,6508726	413,2028	2,950933	3	31	-1107	651						Untertest1.avi	0	880	547	72	111	-1147	547	1250	0	Content		-1179	540	17969401	6971424059
17986	09:26:42.676	00:00:17.986	1079	-1051,678	653,028	0,4667933	0,6051177	421,3547	3,066565	1	-1011,237	649,4968	0,3918729	0,6518294	413,6595	2,980062	3	31	-1052	653						Untertest1.avi	0	880	547	72	111	-1147	547	1250	0	Content		-1124	542	17986153	6971440811
18003	09:26:42.693	00:00:18.002	1080	-1068,83	653,4799	0,4669427	0,606063	421,2525	3,079123	1	-1001,334	646,1326	0,3920467	0,6527708	413,9672	2,997808	3	31	-1069	653						Untertest1.avi	0	880	547	72	111	-1147	547	1250	0	Content		-1141	542	18002774	6971457432
18019	09:26:42.709	00:00:18.019	1081	-1060,188	658,6852	0,4670903	0,6068887	423,7746	3,080841	1	-984,3976	656,5921	0,3922702	0,6535941	413,409	2,972423	3	31	-1060	659						Untertest1.avi	0	880	547	72	111	-1147	547	1250	0	Content		-1132	548	18019082	6971473740
18036	09:26:42.726	00:00:18.035	1082	-1082,254	650,6099	0,467335	0,6077174	422,7195	3,084576	1	-1011,01	651,5909	0,3924508	0,6544481	413,0638	2,975893	3	31	-1082	651						Untertest1.avi	0	880	547	72	111	-1147	547	1250	0	Content		-1154	540	18035706	6971490364
18052	09:26:42.742	00:00:18.052	1083	-1069,235	650,757	0,4675604	0,6085029	422,4908	3,109075	1	-979,0894	650,0752	0,3926933	0,6552428	412,9272	3,005066	3	31	-1069	651						Untertest1.avi	0	880	547	72	111	-1147	547	1250	0	Content		-1141	540	18052456	6971507114
18069	09:26:42.759	00:00:18.069	1084	-1040,295	660,7155	0,4678215	0,6091688	422,5429	3,100092	1	-979,8528	655,5707	0,3928521	0,6559227	413,6796	3,005765	3	31	-1040	661						Untertest1.avi	0	880	547	72	111	-1147	547	1250	0	Content		-1112	550	18069400	6971524058
18086	09:26:42.776	00:00:18.086	1085	-1080,584	656,8871	0,4681002	0,6095915	422,2507	3,071192	1	-1015,754	660,7781	0,3931842	0,6563145	412,9884	2,975989	3	31	-1081	657						Untertest1.avi	0	880	547	72	111	-1147	547	1250	0	Content		-1153	546	18086148	6971540806
18103	09:26:42.793	00:00:18.102	1086	-1104,204	649,0732	0,4683364	0,6100555	424,0188	3,056202	1	-998,6147	652,5775	0,3934163	0,65683	413,3654	2,979975	3	31	-1104	649						Untertest1.avi	0	880	547	72	111	-1147	547	1250	0	Content		-1176	538	18102772	6971557430
18119	09:26:42.809	00:00:18.119	1087	-1129,308	652,1602	0,4686225	0,6102087	427,3623	3,096296	1	-1005,078	658,2356	0,3937647	0,6570143	413,7828	2,926928	3	31	-1129	652						Untertest1.avi	0	880	547	72	111	-1147	547	1250	0	Content		-1201	541	18119078	6971573736
18136	09:26:42.826	00:00:18.135	1088	-1061,951	659,4238	0,4692657	0,6102744	421,3981	3,077806	1	-997,7054	657,8352	0,3941379	0,6571159	414,3105	2,964209	3	31	-1062	659						Untertest1.avi	0	880	547	72	111	-1147	547	1250	0	Content		-1134	548	18135702	6971590360
18152	09:26:42.842	00:00:18.152	1089	-1053,809	654,9747	0,4698668	0,6103853	421,0043	3,034397	1	-981,6315	656,5416	0,3947521	0,65732	412,7167	2,947659	3	31	-1054	655						Untertest1.avi	0	880	547	72	111	-1147	547	1250	0	Content		-1126	544	18152327	6971606985
18169	09:26:42.859	00:00:18.169	1090	-1108,194	653,8563	0,4703835	0,6104547	423,0891	3,016657	1	-1025,968	652,7166	0,3952859	0,657392	412,7908	2,899339	3	31	-1108	654						Untertest1.avi	0	880	547	72	111	-1147	547	1250	0	Content		-1180	543	18169395	6971624053
18186	09:26:42.876	00:00:18.186	1091	-1055,449	667,6658	0,4710646	0,6104987	419,9781	3,006096	1	-999,8954	669,5616	0,395856	0,6574232	412,6176	2,921726	3	31	-1055	668						Untertest1.avi	0	880	547	72	111	-1147	547	1250	0	Content		-1127	557	18186020	6971640678
18203	09:26:42.893	00:00:18.202	1092	-1055,222	661,5191	0,4715941	0,6106581	419,5767	3,027827	1	-1003,098	658,2706	0,3963638	0,6575575	412,8089	2,98204	3	31	-1055	662						Untertest1.avi	0	880	547	72	111	-1147	547	1250	0	Content		-1127	551	18202769	6971657427
18219	09:26:42.909	00:00:18.218	1093	-1058,866	673,661	0,472162	0,6108517	418,867	3,001841	1	-1026,493	668,4482	0,3967362	0,6577248	413,8578	2,945517	3	31	-1059	674						Untertest1.avi	0	880	547	72	111	-1147	547	1250	0	Content		-1131	563	18218947	6971673605
18236	09:26:42.926	00:00:18.235	1094	-1037,93	663,1844	0,4725082	0,6110386	418,9194	3,024441	1	-994,4793	661,8342	0,3972177	0,6578726	412,054	2,930223	3	31	-1038	663						Untertest1.avi	0	880	547	72	111	-1147	547	1250	0	Content		-1110	552	18235572	6971690230
18252	09:26:42.942	00:00:18.252	1095	-1071,364	663,9167	0,4727894	0,6111762	420,5985	2,989678	1	-1024,396	654,4025	0,3974679	0,6580364	412,3356	2,917562	3	31	-1071	664						Untertest1.avi	0	880	547	72	111	-1147	547	1250	0	Content		-1143	553	18252322	6971706980
18269	09:26:42.959	00:00:18.269	1096	-1054,619	662,9318	0,4730037	0,6113852	418,9099	2,989034	1	-1001,872	661,522	0,3977725	0,6582427	411,0823	2,890195	3	31	-1055	663						Untertest1.avi	0	880	547	72	111	-1147	547	1250	0	Content		-1127	552	18269266	6971723924
18286	09:26:42.976	00:00:18.286	1097	-1061,688	660,5839	0,4732168	0,6115549	420,8162	3,012244	1	-992,8907	656,52	0,3979511	0,658425	411,4593	2,90534	3	31	-1062	661						Untertest1.avi	0	880	547	72	111	-1147	547	1250	0	Content		-1134	550	18286014	6971740672
18303	09:26:42.993	00:00:18.302	1098	-1085,796	662,6461	0,4734206	0,6116791	421,851	3,029539	1	-988,845	662,8854	0,3983656	0,6585236	409,5543	2,900026	3	31	-1086	663						Untertest1.avi	0	880	547	72	111	-1147	547	1250	0	Content		-1158	552	18302638	6971757296
18319	09:26:43.009	00:00:18.318	1099	-1058,411	657,1648	0,4736679	0,6116667	420,4556	3,015238	1	-985,9736	656,1331	0,3984446	0,6585748	410,3135	2,931945	3	31	-1058	657						Untertest1.avi	0	880	547	72	111	-1147	547	1250	0	Content		-1130	546	18318944	6971773602
18336	09:26:43.026	00:00:18.335	1100	-1043,326	663,2131	0,4738494	0,6116541	418,6255	3,028011	1	-1013,187	662,0549	0,3984954	0,6585742	411,1477	2,933112	3	31	-1043	663						Untertest1.avi	0	880	547	72	111	-1147	547	1250	0	Content		-1115	552	18335568	6971790226
18352	09:26:43.042	00:00:18.352	1101	-1044,67	651,6617	0,4739372	0,6116109	422,0266	3,050513	1	-987,61	648,3632	0,3986115	0,6585913	411,4044	2,940009	3	31	-1045	652						Untertest1.avi	0	880	547	72	111	-1147	547	1250	0	Content		-1117	541	18352194	6971806852
18369	09:26:43.059	00:00:18.369	1102	-1092,38	655,1913	0,4739303	0,6115885	421,8771	3,022619	1	-1009,467	658,7433	0,3987041	0,6586379	410,7886	2,907709	3	31	-1092	655						Untertest1.avi	0	880	547	72	111	-1147	547	1250	0	Content		-1164	544	18369262	6971823920
18386	09:26:43.076	00:00:18.385	1103	-1081,19	659,0038	0,4738956	0,6115601	422,1834	3,04475	1	-1004,337	662,5815	0,3986988	0,6587099	411,4155	2,937938	3	31	-1081	659						Untertest1.avi	0	880	547	72	111	-1147	547	1250	0	Content		-1153	548	18385886	6971840544
18403	09:26:43.093	00:00:18.402	1104	-1082,58	652,1664	0,4739338	0,6116871	421,7466	3,032399	1	-1018,613	652,7205	0,3986662	0,6588981	411,5036	2,938856	3	31	-1083	652						Untertest1.avi	0	880	547	72	111	-1147	547	1250	0	Content		-1155	541	18402636	6971857294
18419	09:26:43.109	00:00:18.418	1105	-1084,154	652,5025	0,4740029	0,6119555	421,7945	3,003701	1	-1011,221	652,5306	0,3987093	0,6592259	411,454	2,903557	3	31	-1084	653						Untertest1.avi	0	880	547	72	111	-1147	547	1250	0	Content		-1156	542	18418817	6971873475
18435	09:26:43.125	00:00:18.435	1106	-1081,661	662,2558	0,4739947	0,6121913	422,8149	3,0595	1	-1002,796	649,8814	0,3986125	0,6595362	412,1345	2,971681	3	31	-1082	662						Untertest1.avi	0	880	547	72	111	-1147	547	1250	0	Content		-1154	551	18435438	6971890096
18452	09:26:43.142	00:00:18.452	1107	-1116,9	665,4651	0,4739726	0,6125531	421,5044	3,02694	1	-1047,453	650,9534	0,3985641	0,6599259	412,0492	2,913942	3	31	-1117	665						Untertest1.avi	0	880	547	72	111	-1147	547	1250	0	Content		-1189	554	18452190	6971906848
18469	09:26:43.159	00:00:18.469	1108	-1147,658	651,8792	0,47386	0,6129895	425,6433	3,02838	1	-1030,048	653,9398	0,3986152	0,6603242	411,867	2,898708	3	31	-1148	652						Untertest1.avi	0	880	547	72	111	-1147	547	1250	0	Content		-1220	541	18469257	6971923915
18486	09:26:43.176	00:00:18.485	1109	-1118,403	654,6522	0,4737639	0,6134242	422,7434	3,032423	1	-1039,501	648,7866	0,3984549	0,6608295	412,2376	2,902376	3	31	-1118	655						Untertest1.avi	0	880	547	72	111	-1147	547	1250	0	Content		-1190	544	18485881	6971940539
18503	09:26:43.193	00:00:18.502	1110	-1091,105	650,3858	0,473659	0,6137879	421,8393	3,046115	1	-994,0698	652,7069	0,3983718	0,6611183	411,8176	2,951285	3	31	-1091	650						Untertest1.avi	0	880	547	72	111	-1147	547	1250	0	Content		-1163	539	18502510	6971957168
18519	09:26:43.209	00:00:18.518	1111	-767,8215	695,5211	0,5224095	0,5669291	387,623	2,773087	0	-951,2413	661,3218	0,3790137	0,6614652	411,3026	2,947789	0	31	-860	678						Untertest1.avi	0	880	547	72	111	-1147	547	1250	0	Content		-932	567	18518813	6971973471
18535	09:26:43.225	00:00:18.535	1112	-1083,186	661,7874	0,4733869	0,6144078	421,404	3,025966	1	-989,7422	658,9166	0,3980572	0,6617274	411,6295	2,948424	3	31	-1083	662						Untertest1.avi	0	880	547	72	111	-1147	547	1250	0	Content		-1155	551	18535434	6971990092
18552	09:26:43.242	00:00:18.552	1113	-1120,05	655,9678	0,473123	0,6145548	422,6987	3,07074	1	-1007,757	661,0222	0,3978959	0,6618057	411,1081	2,922579	3	31	-1120	656						Untertest1.avi	0	880	547	72	111	-1147	547	1250	0	Content		-1192	545	18552061	6972006719
18569	09:26:43.259	00:00:18.569	1114	-1122,217	662,3824	0,4729302	0,6146129	423,8878	3,069685	1	-989,0297	668,9647	0,3977665	0,6618481	410,1516	2,918727	3	31	-1122	662						Untertest1.avi	0	880	547	72	111	-1147	547	1250	0	Content		-1194	551	18569130	6972023788
18586	09:26:43.276	00:00:18.585	1115	-1099,349	671,4482	0,4727496	0,6146568	422,8517	3,028986	1	-988,517	667,5848	0,3974715	0,6618803	410,6528	2,940837	3	31	-1099	671						Untertest1.avi	0	880	547	72	111	-1147	547	1250	0	Content		-1171	560	18585754	6972040412
18603	09:26:43.293	00:00:18.602	1116	-1065,103	667,4932	0,4724968	0,6147001	420,3722	3,00091	1	-984,7861	662,2904	0,3972071	0,6619226	410,1031	2,928111	3	31	-1065	667						Untertest1.avi	0	880	547	72	111	-1147	547	1250	0	Content		-1137	556	18602503	6972057161
18619	09:26:43.309	00:00:18.618	1117	-1091,028	663,9142	0,4722302	0,6147052	422,1898	3,060646	1	-987,7706	663,429	0,3969862	0,6619372	409,5345	2,92856	3	31	-1091	664						Untertest1.avi	0	880	547	72	111	-1147	547	1250	0	Content		-1163	553	18618809	6972073467
18635	09:26:43.325	00:00:18.635	1118	-1100,721	664,7964	0,4718669	0,6147205	423,2971	3,082471	1	-977,6156	659,4091	0,3967779	0,6620284	408,2484	2,926647	3	31	-1101	665						Untertest1.avi	0	880	547	72	111	-1147	547	1250	0	Content		-1173	554	18635431	6972090089
18652	09:26:43.342	00:00:18.652	1119	-1094,504	659,8768	0,4716006	0,6146168	420,0761	3,033274	1	-991,5689	659,8489	0,3963845	0,6618881	408,9613	2,922054	3	31	-1095	660						Untertest1.avi	0	880	547	72	111	-1147	547	1250	0	Content		-1167	549	18652055	6972106713
18669	09:26:43.359	00:00:18.669	1120	-1078,011	656,5742	0,47133	0,614177	421,4911	3,080127	1	-992,5446	656,0328	0,3959812	0,661539	410,8618	2,956364	3	31	-1078	657						Untertest1.avi	0	880	547	72	111	-1147	547	1250	0	Content		-1150	546	18669124	6972123782
18686	09:26:43.376	00:00:18.685	1121	-1115,021	653,0388	0,4710701	0,6137239	421,8657	3,048601	1	-998,0458	652,4591	0,395784	0,6610445	410,5239	2,952411	3	31	-1115	653						Untertest1.avi	0	880	547	72	111	-1147	547	1250	0	Content		-1187	542	18685749	6972140407
18703	09:26:43.393	00:00:18.702	1122	-1121,001	656,5648	0,470899	0,6130441	426,2726	3,070945	1	-991,7214	658,6196	0,3956815	0,6604278	410,9204	2,932035	3	31	-1121	657						Untertest1.avi	0	880	547	72	111	-1147	547	1250	0	Content		-1193	546	18702503	6972157161
18719	09:26:43.409	00:00:18.718	1123	-1061,564	655,1985	0,4709604	0,6121653	421,464	3,063334	1	-979,1783	656,4526	0,3957334	0,6596235	408,9102	2,960668	3	31	-1062	655						Untertest1.avi	0	880	547	72	111	-1147	547	1250	0	Content		-1134	544	18718677	6972173335
18735	09:26:43.425	00:00:18.735	1124	-1100,774	658,8229	0,4709552	0,6114057	422,404	3,098077	1	-993,8856	659,6235	0,3957376	0,6588847	409,1902	2,950661	3	31	-1101	659						Untertest1.avi	0	880	547	72	111	-1147	547	1250	0	Content		-1173	548	18735301	6972189959
18752	09:26:43.442	00:00:18.751	1125	-1073,086	654,62	0,4710009	0,6108891	418,4401	3,027479	1	-1021,193	649,4244	0,3955413	0,6583714	411,122	2,967627	3	31	-1073	655						Untertest1.avi	0	880	547	72	111	-1147	547	1250	0	Content		-1145	544	18751931	6972206589
18769	09:26:43.459	00:00:18.768	1126	-1060,984	661,1464	0,4709361	0,6104272	420,0546	3,036604	1	-985,3383	661,4167	0,3955264	0,6579832	411,1447	2,96112	3	31	-1061	661						Untertest1.avi	0	880	547	72	111	-1147	547	1250	0	Content		-1133	550	18768998	6972223656
18786	09:26:43.476	00:00:18.785	1127	-1057,842	662,4124	0,4708402	0,6102204	417,4099	3,052323	1	-994,9256	657,6347	0,395362	0,6577732	411,6344	3,001609	3	31	-1058	662						Untertest1.avi	0	880	547	72	111	-1147	547	1250	0	Content		-1130	551	18785622	6972240280
18802	09:26:43.492	00:00:18.802	1128	-1058,131	662,7624	0,4707903	0,61001	418,3832	3,018301	1	-999,1903	663,5488	0,395279	0,6576298	411,6667	2,983054	3	31	-1058	663						Untertest1.avi	0	880	547	72	111	-1147	547	1250	0	Content		-1130	552	18802371	6972257029
18819	09:26:43.509	00:00:18.818	1129	-1056,836	661,5952	0,4706036	0,6097654	416,369	3,001728	1	-1025,141	656,3166	0,3950787	0,6574197	411,5202	2,914238	3	31	-1057	662						Untertest1.avi	0	880	547	72	111	-1147	547	1250	0	Content		-1129	551	18818552	6972273210
18835	09:26:43.525	00:00:18.835	1130	-1062,906	651,1259	0,4703037	0,6094323	418,0521	3,044814	1	-997,2798	653,4531	0,3950061	0,6571165	409,9382	2,957315	3	31	-1063	651						Untertest1.avi	0	880	547	72	111	-1147	547	1250	0	Content		-1135	540	18835302	6972289960
18852	09:26:43.542	00:00:18.851	1131	-1068,83	666,3121	0,4700002	0,6089961	419,8802	3,049115	1	-986,4653	663,7047	0,3946899	0,6568121	411,5523	2,994141	3	31	-1069	666						Untertest1.avi	0	880	547	72	111	-1147	547	1250	0	Content		-1141	555	18851926	6972306584
18869	09:26:43.559	00:00:18.868	1132	-1079,121	655,7635	0,4697193	0,6084816	423,3069	3,138831	1	-988,7975	665,0438	0,3945406	0,6563175	410,9421	3,007373	3	31	-1079	656						Untertest1.avi	0	880	547	72	111	-1147	547	1250	0	Content		-1151	545	18868996	6972323654
18886	09:26:43.576	00:00:18.885	1133	-1035,961	665,3895	0,4695998	0,6079502	420,0912	3,084784	1	-975,8542	662,1985	0,3943309	0,6558577	410,9411	2,972934	3	31	-1036	665						Untertest1.avi	0	880	547	72	111	-1147	547	1250	0	Content		-1108	554	18885620	6972340278
18902	09:26:43.592	00:00:18.902	1134	-742,9137	690,1738	0,5187916	0,5596018	388,7801	2,853601	0	-956,2113	658,9555	0,3750131	0,6553587	411,0493	2,989299	0	31	-850	675						Untertest1.avi	0	880	547	72	111	-1147	547	1250	0	Content		-922	564	18902369	6972357027
18919	09:26:43.609	00:00:18.918	1135	-1049,397	656,4294	0,469588	0,6068844	420,2785	3,088622	1	-1012,205	655,541	0,3942953	0,6548411	410,5446	2,966272	3	31	-1049	656						Untertest1.avi	0	880	547	72	111	-1147	547	1250	0	Content		-1121	545	18918550	6972373208
18935	09:26:43.625	00:00:18.935	1136	-1078,713	651,7166	0,4694962	0,6062998	420,4559	3,03495	1	-993,6252	657,6203	0,3943217	0,6542409	411,0675	2,95809	3	31	-1079	652						Untertest1.avi	0	880	547	72	111	-1147	547	1250	0	Content		-1151	541	18935176	6972389834
18952	09:26:43.642	00:00:18.951	1137	-990,1374	676,3155	0,4690953	0,6059424	420,4469	3,013489	1	-955,9219	674,0344	0,3934028	0,6539242	417,9649	3,017408	3	31	-990	676						Untertest1.avi	0	880	547	72	111	-1147	547	1250	0	Content		-1062	565	18951926	6972406584
18969	09:26:43.659	00:00:18.968	1138	-877,0408	686,583	0,4680708	0,6060686	426,6698	3,112143	1	-873,0772	689,036	0,3919184	0,6540754	424,9653	3,073525	3	32	-877	687						Untertest1.avi	0	880	547	72	111	-733	618	216	0	Content		-949	576	18968869	6972423527
18985	09:26:43.675	00:00:18.985	1139	-738,5751	718,2182	0,4671307	0,6063725	424,5957	3,076865	1	-779,2314	717,1572	0,390728	0,6542208	426,2581	3,08338	3	32	-739	718						Untertest1.avi	0	880	547	72	111	-733	618	216	0	Content		-811	607	18985173	6972439831
19002	09:26:43.692	00:00:19.001	1140	-676,1242	733,0128	0,4662227	0,6065632	428,6667	3,118302	1	-712,9299	726,3814	0,3898283	0,6543546	429,5476	3,117585	3	32	-676	733						Untertest1.avi	0	880	547	72	111	-733	618	216	0	Content		-748	622	19001800	6972456458
19018	09:26:43.708	00:00:19.018	1141	-668,9358	729,0526	0,4659939	0,6064978	429,1762	3,133593	1	-707,421	721,822	0,3899074	0,6542487	427,2118	3,113449	3	32	-669	729						Untertest1.avi	0	880	547	72	111	-733	618	216	0	Content		-741	618	19018449	6972473107
19035	09:26:43.725	00:00:19.035	1142	-640,8502	730,2105	0,4661347	0,6063971	428,9946	3,142946	1	-703,8079	719,718	0,3897648	0,6541311	429,829	3,131144	3	32	-641	730						Untertest1.avi	0	880	547	72	111	-733	618	216	0	Content		-713	619	19035490	6972490148
19052	09:26:43.742	00:00:19.052	1143	-653,4257	730,0423	0,4661285	0,6062464	432,2271	3,165257	1	-694,9277	718,6606	0,3898805	0,6539906	429,0624	3,111331	3	32	-653	730						Untertest1.avi	0	880	547	72	111	-733	618	216	0	Content		-725	619	19052241	6972506899
19069	09:26:43.759	00:00:19.068	1144	-641,8876	728,5532	0,4664234	0,6061813	427,8635	3,110396	1	-684,6642	721,3417	0,3902323	0,6538258	425,7319	3,067358	3	32	-642	729						Untertest1.avi	0	880	547	72	111	-733	618	216	0	Content		-714	618	19068865	6972523523
19085	09:26:43.775	00:00:19.085	1145	-679,5099	720,5358	0,4664905	0,6060997	433,4049	3,152581	1	-713,5446	715,1064	0,3902873	0,6537095	427,2724	3,068565	3	32	-680	721						Untertest1.avi	0	880	547	72	111	-733	618	216	0	Content		-752	610	19085047	6972539705
19102	09:26:43.792	00:00:19.101	1146	-647,0139	729,2315	0,4668697	0,6061143	428,2712	3,136831	1	-700,009	713,8438	0,390523	0,6536476	426,5481	3,123102	3	32	-647	729						Untertest1.avi	0	880	547	72	111	-733	618	216	0	Content		-719	618	19101796	6972556454
19118	09:26:43.808	00:00:19.118	1147	-648,2743	736,0161	0,4671388	0,6062081	431,0786	3,163727	1	-684,3414	720,7906	0,3907589	0,6536659	427,0008	3,097236	3	32	-648	736						Untertest1.avi	0	880	547	72	111	-733	618	216	0	Content		-720	625	19118435	6972573093
19135	09:26:43.825	00:00:19.135	1148	-611,472	731,6718	0,4675716	0,6064444	423,9812	3,124449	1	-672,7556	722,5615	0,3910982	0,6537801	425,3484	3,111148	3	32	-611	732						Untertest1.avi	0	880	547	72	111	-733	618	216	0	Content		-683	621	19135488	6972590146
19152	09:26:43.842	00:00:19.152	1149	-624,6782	736,3207	0,4678754	0,6067352	421,3831	3,050773	1	-692,575	726,3969	0,3913196	0,6540192	426,6199	3,077679	3	32	-625	736						Untertest1.avi	0	880	547	72	111	-733	618	216	0	Content		-697	625	19152113	6972606771
19169	09:26:43.859	00:00:19.168	1150	-754,6692	716,3592	0,4690759	0,6067356	428,3732	3,160467	1	-799,8121	709,6366	0,3927744	0,6539507	425,6659	3,121622	3	32	-755	716						Untertest1.avi	0	880	547	72	111	-733	618	216	0	Content		-827	605	19168737	6972623395
19185	09:26:43.875	00:00:19.185	1151	-908,619	677,8981	0,4710521	0,6062857	428,3732	3,17906	1	-958,0705	664,7899	0,3947868	0,6534671	425,666	3,117063	3	33	-909	678						Untertest1.avi	0	880	547	72	111	-1079	551	383	0	Content		-981	567	19185043	6972639701
19202	09:26:43.892	00:00:19.201	1152	-998,7358	666,7729	0,47209	0,6059368	428,3732	3,11402	1	-1041,152	657,7024	0,3956589	0,6530235	425,666	3,075843	3	33	-999	667						Untertest1.avi	0	880	547	72	111	-1079	551	383	0	Content		-1071	556	19201666	6972656324
19218	09:26:43.908	00:00:19.218	1153	-1084,116	654,904	0,4719064	0,6056153	424,7411	3,146314	1	-1008,225	660,6403	0,3963042	0,6527982	416,8078	3,050584	3	33	-1084	655						Untertest1.avi	0	880	547	72	111	-1079	551	383	0	Content		-1156	544	19218431	6972673089
19235	09:26:43.925	00:00:19.235	1154	-1008,855	665,4188	0,4725965	0,6053363	424,7411	3,103866	1	-1023,267	663,1223	0,3963904	0,6524151	416,8079	3,029049	3	33	-1009	665						Untertest1.avi	0	880	547	72	111	-1079	551	383	0	Content		-1081	554	19235359	6972690017
19252	09:26:43.942	00:00:19.252	1155	-780,568	696,555	0,5230062	0,5576875	392,0594	2,86168	0	-943,4747	673,2031	0,3783948	0,6519334	414,2203	2,979385	0	33	-862	685						Untertest1.avi	0	880	547	72	111	-1079	551	383	0	Content		-934	574	19252109	6972706767
19269	09:26:43.959	00:00:19.268	1156	-1052,709	667,5339	0,4725952	0,6041774	418,5362	3,06992	1	-1003,787	654,8022	0,3968624	0,6514192	414,0112	3,043673	3	33	-1053	668						Untertest1.avi	0	880	547	72	111	-1079	551	383	0	Content		-1125	557	19268735	6972723393
19285	09:26:43.975	00:00:19.285	1157	-743,1931	685,9463	0,5238276	0,5566798	393,7372	2,875715	0	-964,9556	651,0427	0,3784274	0,6510618	413,7258	3,036251	0	33	-854	668						Untertest1.avi	0	880	547	72	111	-1079	551	383	0	Content		-926	557	19285039	6972739697
19302	09:26:43.992	00:00:19.301	1158	-1040,804	661,1194	0,4726508	0,6034198	422,9214	3,075383	1	-967,5146	658,6851	0,3970355	0,6507301	414,1005	3,009368	3	33	-1041	661						Untertest1.avi	0	880	547	72	111	-1079	551	383	0	Content		-1113	550	19301985	6972756643
19319	09:26:44.009	00:00:19.318	1159	-1027,842	662,1611	0,4726457	0,6032072	421,7848	3,052626	1	-988,8248	658,5922	0,3968732	0,6505154	415,9007	2,98706	3	33	-1028	662						Untertest1.avi	0	880	547	72	111	-1079	551	383	0	Content		-1100	551	19318608	6972773266
19335	09:26:44.025	00:00:19.335	1160	-1070,754	663,9406	0,4724831	0,6028706	425,3116	3,149839	1	-991,953	659,1092	0,396942	0,6503382	413,9518	3,00616	3	33	-1071	664						Untertest1.avi	0	880	547	72	111	-1079	551	383	0	Content		-1143	553	19335233	6972789891
19352	09:26:44.042	00:00:19.351	1161	-772,1592	690,5933	0,5235537	0,5550184	393,7756	2,881339	0	-927,0154	663,6041	0,3784702	0,6499915	414,2393	3,032681	0	33	-850	677						Untertest1.avi	0	880	547	72	111	-1079	551	383	0	Content		-922	566	19351662	6972806320
19369	09:26:44.059	00:00:19.368	1162	-1082,511	654,8513	0,4722206	0,6019106	425,2456	3,122099	1	-986,429	656,0175	0,3968103	0,6496043	413,5809	3,026848	3	33	-1083	655						Untertest1.avi	0	880	547	72	111	-1079	551	383	0	Content		-1155	544	19368605	6972823263
19385	09:26:44.075	00:00:19.385	1163	-1126,762	652,4866	0,471936	0,6012309	430,9153	3,173201	1	-978,7386	658,4297	0,3967142	0,6490964	413,7713	3,020833	3	33	-1127	652						Untertest1.avi	0	880	547	72	111	-1079	551	383	0	Content		-1199	541	19385228	6972839886
19402	09:26:44.092	00:00:19.401	1164	-1100,023	650,1314	0,471788	0,6005933	431,6157	3,232866	1	-990,3619	656,6992	0,3963838	0,6486217	415,3561	3,074085	3	33	-1100	650						Untertest1.avi	0	880	547	72	111	-1079	551	383	0	Content		-1172	539	19401852	6972856510
19418	09:26:44.108	00:00:19.418	1165	-1046,354	661,6901	0,4716626	0,6000056	425,3479	3,172367	1	-974,205	662,8168	0,3963191	0,6482344	413,2433	3,060054	3	33	-1046	662						Untertest1.avi	0	880	547	72	111	-1079	551	383	0	Content		-1118	551	19418283	6972872941
19435	09:26:44.125	00:00:19.435	1166	-1005,044	657,8527	0,4715715	0,5994728	418,7328	3,079577	1	-984,4649	659,2135	0,3960035	0,6478486	414,887	3,046484	3	33	-1005	658						Untertest1.avi	0	880	547	72	111	-1079	551	383	0	Content		-1077	547	19435226	6972889884
19452	09:26:44.142	00:00:19.451	1167	-1030,121	663,1873	0,4712304	0,5989294	421,1905	3,109236	1	-967,9299	663,2587	0,3959302	0,6475295	413,1723	3,055287	3	33	-1030	663						Untertest1.avi	0	880	547	72	111	-1079	551	383	0	Content		-1102	552	19451850	6972906508
19469	09:26:44.159	00:00:19.468	1168	-1022,399	659,7917	0,4709108	0,5985303	423,7606	3,150095	1	-958,2277	659,0682	0,3955697	0,6473009	414,9309	3,07108	3	33	-1022	660						Untertest1.avi	0	880	547	72	111	-1079	551	383	0	Content		-1094	549	19468599	6972923257
19485	09:26:44.175	00:00:19.484	1169	-990,863	663,5531	0,470746	0,5983592	418,2917	3,09917	1	-972,319	658,6664	0,3953996	0,6472678	413,123	3,044661	3	33	-991	664						Untertest1.avi	0	880	547	72	111	-1079	551	383	0	Content		-1063	553	19484903	6972939561
19502	09:26:44.192	00:00:19.501	1170	-952,7308	667,1121	0,4706508	0,5983905	416,074	3,101945	1	-995,7222	658,2544	0,3949515	0,6474587	415,4964	3,054311	3	33	-953	667						Untertest1.avi	0	880	547	72	111	-1079	551	383	0	Content		-1025	556	19501528	6972956186
19518	09:26:44.208	00:00:19.518	1171	-908,6929	658,9782	0,4697737	0,598377	424,7198	3,157739	1	-928,7111	655,7556	0,3937993	0,6475828	420,4397	3,110134	3	33	-909	659						Untertest1.avi	0	880	547	72	111	-1079	551	383	0	Content		-981	548	19518151	6972972809
19535	09:26:44.225	00:00:19.535	1172	-773,9901	655,6721	0,4682708	0,5982588	425,1172	3,164458	1	-769,2757	655,0647	0,3921656	0,6476644	423,2448	3,150592	3	33	-774	656						Untertest1.avi	0	880	547	72	111	-1079	551	383	0	Content		-846	545	19535096	6972989754
19552	09:26:44.242	00:00:19.551	1173	-572,986	663,756	0,4665891	0,5981148	423,8804	3,162602	1	-607,9045	659,0957	0,3901632	0,6476717	427,2128	3,190124	3	33	-573	664						Untertest1.avi	0	880	547	72	111	-1079	551	383	0	Content		-645	553	19551844	6973006502
19568	09:26:44.258	00:00:19.568	1174	-423,4759	653,1349	0,4646789	0,5980446	427,2373	3,209446	1	-461,0306	653,3261	0,3881809	0,6476363	430,0919	3,226413	3	34	-423	653						Untertest1.avi	0	880	547	72	111	208	545	932	0	Content		-495	542	19568470	6973023128
19585	09:26:44.275	00:00:19.584	1175	-290,0393	642,6282	0,4624953	0,5981882	440,4352	3,3916	1	-302,0503	646,6926	0,3862772	0,6478764	430,16	3,286146	3	34	-290	643						Untertest1.avi	0	880	547	72	111	208	545	932	0	Content		-362	532	19584777	6973039435
19601	09:26:44.291	00:00:19.601	1176	-141,7786	638,2416	0,460717	0,5985602	428,2732	3,334382	1	-165,9016	638,8986	0,3846163	0,6482412	428,5302	3,289206	3	34	-142	638						Untertest1.avi	0	880	547	72	111	208	545	932	0	Content		-214	527	19601410	6973056068
19618	09:26:44.308	00:00:19.618	1177	-27,1098	634,9968	0,4589834	0,5990794	431,8104	3,312739	1	-48,8534	635,4308	0,383329	0,6489393	424,5731	3,215935	3	34	-27	635						Untertest1.avi	0	880	547	72	111	208	545	932	0	Content		-99	524	19618150	6973072808
19635	09:26:44.325	00:00:19.635	1178	95,60867	644,1069	0,4576214	0,599699	425,5069	3,212906	1	33,84484	640,6401	0,3957222	0,6496883	429,1429	3,202412	3	34	96	644						Untertest1.avi	0	880	547	72	111	208	545	932	0	Content		24	533	19635092	6973089750
19652	09:26:44.342	00:00:19.651	1179	204,4832	645,3397	0,4563	0,6004504	425,5069	3,16567	1	176,8011	641,1398	0,3804102	0,6504704	429,1429	3,147319	3	34	204	645						Untertest1.avi	0	880	547	72	111	208	545	932	0	Content		132	534	19651719	6973106377
19668	09:26:44.358	00:00:19.668	1180	269,2983	655,9854	0,4553081	0,6011868	425,5069	3,165765	1	231,9397	644,0989	0,3794405	0,6513836	429,1429	3,15201	3	34	269	656						Untertest1.avi	0	880	547	72	111	208	545	932	0	Content		197	545	19668343	6973123001
19685	09:26:44.375	00:00:19.684	1181	286,8369	653,5906	0,4549031	0,6016563	418,6968	3,164508	1	250,1183	642,6825	0,3791639	0,6520525	424,1065	3,171349	3	34	287	654						Untertest1.avi	0	880	547	72	111	208	545	932	0	Content		215	543	19684772	6973139430
19701	09:26:44.391	00:00:19.701	1182	205,1313	647,2424	0,3964831	0,652591	418,6968	3,087975	1	246,4397	646,6233	0,3790099	0,652571	424,1065	3,124106	3	34	205	647						Untertest1.avi	0	880	547	72	111	208	545	932	0	Content		133	536	19701407	6973156065
19718	09:26:44.408	00:00:19.718	1183	286,5309	655,4174	0,4547718	0,6025256	418,6968	3,153943	1	252,2004	644,9147	0,3788593	0,6534491	424,1065	3,146764	3	34	287	655						Untertest1.avi	0	880	547	72	111	208	545	932	0	Content		215	544	19718019	6973172677
19735	09:26:44.425	00:00:19.734	1184	277,3484	644,735	0,4544128	0,6033379	426,5693	3,202993	1	238,2589	637,8735	0,3787251	0,65454	423,1249	3,127039	3	34	277	645						Untertest1.avi	0	880	547	72	111	208	545	932	0	Content		205	534	19734962	6973189620
19752	09:26:44.442	00:00:19.751	1185	279,5872	650,5812	0,4545536	0,6040915	420,301	3,167153	1	233,6645	640,7946	0,3786567	0,6554554	421,7462	3,166079	3	34	280	651						Untertest1.avi	0	880	547	72	111	208	545	932	0	Content		208	540	19751712	6973206370
19768	09:26:44.458	00:00:19.768	1186	273,1141	654,1438	0,4544396	0,604956	420,0422	3,176303	1	238,7101	643,2923	0,3785195	0,6564043	422,3429	3,148719	3	34	273	654						Untertest1.avi	0	880	547	72	111	208	545	932	0	Content		201	543	19768337	6973222995
19785	09:26:44.475	00:00:19.784	1187	294,0115	645,4376	0,4541076	0,6055136	426,7227	3,194294	1	253,8225	639,0992	0,3782907	0,6571619	423,3188	3,123703	3	34	294	645						Untertest1.avi	0	880	547	72	111	208	545	932	0	Content		222	534	19784768	6973239426
19801	09:26:44.491	00:00:19.801	1188	284,3535	646,1024	0,4539585	0,6057454	420,772	3,154831	1	249,3035	636,5566	0,3781849	0,6575889	421,073	3,123972	3	34	284	646						Untertest1.avi	0	880	547	72	111	208	545	932	0	Content		212	535	19801267	6973255925
19818	09:26:44.508	00:00:19.818	1189	281,2895	647,7902	0,4536193	0,6059131	424,4666	3,21011	1	241,6972	642,7753	0,3778358	0,6578662	422,4225	3,167951	3	34	281	648						Untertest1.avi	0	880	547	72	111	208	545	932	0	Content		209	537	19818015	6973272673
19835	09:26:44.525	00:00:19.834	1190	281,5803	643,9792	0,4533831	0,6061414	423,974	3,168679	1	239,911	639,4335	0,3776819	0,6582401	421,4572	3,12178	3	34	282	644						Untertest1.avi	0	880	547	72	111	208	545	932	0	Content		210	533	19834956	6973289614
19852	09:26:44.542	00:00:19.851	1191	282,4383	647,9842	0,4532412	0,6063924	425,9632	3,23224	1	243,1832	642,1832	0,3775785	0,6585746	420,6983	3,133975	3	34	282	648						Untertest1.avi	0	880	547	72	111	208	545	932	0	Content		210	537	19851708	6973306366
19868	09:26:44.558	00:00:19.868	1192	270,179	652,5027	0,4532145	0,6066581	420,8988	3,188725	1	235,7866	643,7579	0,3774722	0,6589733	420,4204	3,141886	3	34	270	653						Untertest1.avi	0	880	547	72	111	208	545	932	0	Content		198	542	19868331	6973322989
19885	09:26:44.575	00:00:19.884	1193	275,183	648,3667	0,4531878	0,6069176	419,1197	3,146912	1	238,7968	635,5566	0,3773174	0,659291	421,408	3,112147	3	34	275	648						Untertest1.avi	0	880	547	72	111	208	545	932	0	Content		203	537	19884640	6973339298
19901	09:26:44.591	00:00:19.901	1194	289,5429	644,1329	0,4530925	0,6070329	419,1818	3,085426	1	254,0851	636,4357	0,3772232	0,6594787	421,8297	3,070014	3	34	290	644						Untertest1.avi	0	880	547	72	111	208	545	932	0	Content		218	533	19901259	6973355917
19918	09:26:44.608	00:00:19.917	1195	269,1197	647,2732	0,4530448	0,6071613	417,7244	3,147219	1	242,3343	639,8177	0,3771347	0,6596867	421,7961	3,131309	3	34	269	647						Untertest1.avi	0	880	547	72	111	208	545	932	0	Content		197	536	19917889	6973372547
19935	09:26:44.625	00:00:19.934	1196	280,1894	649,8502	0,4530488	0,6072095	417,6346	3,125359	1	246,2132	638,8243	0,3771162	0,6598536	421,8978	3,142309	3	34	280	650						Untertest1.avi	0	880	547	72	111	208	545	932	0	Content		208	539	19934954	6973389612
19952	09:26:44.642	00:00:19.951	1197	279,3464	644,5014	0,4529728	0,6072131	423,1945	3,19274	1	256,5323	641,004	0,3772396	0,6599106	421,6003	3,109261	3	34	279	645						Untertest1.avi	0	880	547	72	111	208	545	932	0	Content		207	534	19951579	6973406237
19968	09:26:44.658	00:00:19.968	1198	278,6003	650,1754	0,4531584	0,6072274	419,7744	3,112232	1	243,7592	647,2308	0,3772751	0,6599749	421,5868	3,085544	3	34	279	650						Untertest1.avi	0	880	547	72	111	208	545	932	0	Content		207	539	19968329	6973422987
19985	09:26:44.675	00:00:19.984	1199	279,6883	647,6096	0,4532379	0,6071858	419,449	3,097629	1	240,8981	640,0374	0,3772119	0,6599894	422,9532	3,111291	3	34	280	648						Untertest1.avi	0	880	547	72	111	208	545	932	0	Content		208	537	19984510	6973439168
20001	09:26:44.691	00:00:20.001	1200	278,2963	649,3715	0,4533607	0,6071602	419,0674	3,13833	1	244,0175	639,3589	0,3772658	0,6599312	423,011	3,119936	3	34	278	649						Untertest1.avi	0	880	547	72	111	208	545	932	0	Content		206	538	20001259	6973455917
20018	09:26:44.708	00:00:20.017	1201	270,7018	647,2213	0,4534091	0,6071266	419,4393	3,127085	1	236,4977	641,5936	0,377547	0,6598992	420,7047	3,104628	3	34	271	647						Untertest1.avi	0	880	547	72	111	208	545	932	0	Content		199	536	20017880	6973472538
20035	09:26:44.725	00:00:20.034	1202	282,9346	646,9649	0,4535179	0,6070527	419,5818	3,102708	1	249,8419	641,5428	0,3776159	0,6598648	421,0123	3,065021	3	34	283	647						Untertest1.avi	0	880	547	72	111	208	545	932	0	Content		211	536	20034952	6973489610
20052	09:26:44.742	00:00:20.051	1203	273,769	659,2373	0,4536869	0,6073633	417,868	3,139296	1	249,0037	650,8961	0,3777248	0,6601666	421,5939	3,12021	3	34	274	659						Untertest1.avi	0	880	547	72	111	208	545	932	0	Content		202	548	20051576	6973506234
20068	09:26:44.758	00:00:20.068	1204	297,1716	673,207	0,4536862	0,6079772	416,0354	3,025079	1	274,6937	665,8251	0,3777577	0,6606885	422,3464	3,050784	3	34	297	673						Untertest1.avi	0	880	547	72	111	208	545	932	0	Content		225	562	20068199	6973522857
20085	09:26:44.775	00:00:20.084	1205	272,0609	682,6599	0,453736	0,6081542	415,8307	3,139171	1	258,8144	678,0081	0,3776703	0,6609312	422,9442	3,125691	3	34	272	683						Untertest1.avi	0	880	547	72	111	208	545	932	0	Content		200	572	20084507	6973539165
20101	09:26:44.791	00:00:20.101	1206	278,3566	685,5383	0,4537591	0,6080582	416,429	3,15486	1	254,2383	679,4619	0,3777521	0,6609403	421,7553	3,167881	3	34	278	686						Untertest1.avi	0	880	547	72	111	208	545	932	0	Content		206	575	20101130	6973555788
20118	09:26:44.808	00:00:20.117	1207	281,7426	686,1487	0,453833	0,6080739	410,9145	3,091262	1	271,387	681,8643	0,3777562	0,6609851	421,5391	3,120607	3	34	282	686						Untertest1.avi	0	880	547	72	111	208	545	932	0	Content		210	575	20117756	6973572414
20135	09:26:44.825	00:00:20.134	1208	281,4221	684,5543	0,4538355	0,6080915	411,2069	3,139841	1	268,4473	679,3181	0,3777325	0,661047	421,6724	3,163133	3	34	281	685						Untertest1.avi	0	880	547	72	111	208	545	932	0	Content		209	574	20134823	6973589481
20151	09:26:44.841	00:00:20.151	1209	288,3478	683,8423	0,4537769	0,608111	413,1712	3,169481	1	273,5263	681,307	0,3777359	0,6610997	421,2668	3,192778	3	34	288	684						Untertest1.avi	0	880	547	72	111	208	545	932	0	Content		216	573	20151450	6973606108
20168	09:26:44.858	00:00:20.168	1210	278,4284	684,3178	0,4538376	0,6081032	411,0925	3,179949	1	271,8642	682,9976	0,3777747	0,6611208	421,3639	3,230044	3	34	278	684						Untertest1.avi	0	880	547	72	111	208	545	932	0	Content		206	573	20168198	6973622856
20184	09:26:44.874	00:00:20.184	1211	271,0938	679,9495	0,4538595	0,6080859	411,5619	3,178616	1	260,1214	673,2001	0,3777991	0,6611292	421,1635	3,214825	3	34	271	680						Untertest1.avi	0	880	547	72	111	208	545	932	0	Content		199	569	20184377	6973639035
20201	09:26:44.891	00:00:20.201	1212	287,3568	681,2287	0,4537727	0,6080978	416,2142	3,19406	1	271,3214	675,9229	0,3777961	0,6611719	421,3049	3,184198	3	34	287	681						Untertest1.avi	0	880	547	72	111	208	545	932	0	Content		215	570	20201127	6973655785
20218	09:26:44.908	00:00:20.217	1213	281,4583	683,1367	0,4537716	0,6081244	416,0278	3,258003	1	268,9236	680,487	0,3777984	0,661218	421,2048	3,255953	3	34	281	683						Untertest1.avi	0	880	547	72	111	208	545	932	0	Content		209	572	20217751	6973672409
20235	09:26:44.925	00:00:20.234	1214	274,636	684,9769	0,4538081	0,6082368	411,7154	3,239516	1	271,4252	679,7957	0,3777666	0,6613722	421,2502	3,269682	3	34	275	685						Untertest1.avi	0	880	547	72	111	208	545	932	0	Content		203	574	20234821	6973689479
20251	09:26:44.941	00:00:20.251	1215	281,2177	676,3234	0,4535215	0,6082692	419,0391	3,293804	1	262,9152	672,5461	0,3776374	0,6614457	421,4253	3,276109	3	34	281	676						Untertest1.avi	0	880	547	72	111	208	545	932	0	Content		209	565	20251445	6973706103
20268	09:26:44.958	00:00:20.268	1216	292,3001	669,7825	0,4537015	0,6084442	414,2697	3,186996	1	281,0798	666,0384	0,3776988	0,6616498	421,5387	3,200315	3	34	292	670						Untertest1.avi	0	880	547	72	111	208	545	932	0	Content		220	559	20268195	6973722853
20284	09:26:44.974	00:00:20.284	1217	287,5735	667,1235	0,4537336	0,60861	414,7186	3,221758	1	273,7536	664,1122	0,3777152	0,6618197	421,267	3,215696	3	34	288	667						Untertest1.avi	0	880	547	72	111	208	545	932	0	Content		216	556	20284375	6973739033
20301	09:26:44.991	00:00:20.301	1218	291,5518	667,9089	0,4537635	0,6086332	414,6491	3,235069	1	271,3656	663,7913	0,3777443	0,6618782	421,2703	3,26097	3	34	292	668						Untertest1.avi	0	880	547	72	111	208	545	932	0	Content		220	557	20301001	6973755659
20318	09:26:45.008	00:00:20.317	1219	279,6195	678,3163	0,4537593	0,6086966	415,1379	3,316069	1	265,0462	675,6185	0,3776871	0,6619606	422,1844	3,29996	3	34	280	678						Untertest1.avi	0	880	547	72	111	208	545	932	0	Content		208	567	20317624	6973772282
20335	09:26:45.025	00:00:20.334	1220	274,1024	684,4021	0,453752	0,6087549	415,5012	3,351477	1	257,1721	680,8226	0,377688	0,6621016	422,1069	3,346732	3	34	274	684						Untertest1.avi	0	880	547	72	111	208	545	932	0	Content		202	573	20334693	6973789351
20351	09:26:45.041	00:00:20.351	1221	295,5961	661,5212	0,4537441	0,6087972	415,7766	3,210629	1	280,9317	658,3586	0,3778252	0,6621783	420,7242	3,185877	3	34	296	662						Untertest1.avi	0	880	547	72	111	208	545	932	0	Content		224	551	20351332	6973805990
20368	09:26:45.058	00:00:20.368	1222	283,1968	678,9786	0,4536586	0,6088637	416,6152	3,310736	1	260,4294	678,3176	0,3775843	0,662281	422,9646	3,292919	3	34	283	679						Untertest1.avi	0	880	547	72	111	208	545	932	0	Content		211	568	20368065	6973822723
20384	09:26:45.074	00:00:20.384	1223	285,0674	662,0118	0,4536732	0,6089244	416,2137	3,229248	1	275,1731	660,8972	0,3777701	0,6624235	420,8384	3,208577	3	34	285	662						Untertest1.avi	0	880	547	72	111	208	545	932	0	Content		213	551	20384371	6973839029
20401	09:26:45.091	00:00:20.400	1224	274,7768	678,4321	0,4538507	0,6089811	411,0217	3,315845	1	261,1593	673,8022	0,3775741	0,6625153	423,1635	3,356765	3	34	275	678						Untertest1.avi	0	880	547	72	111	208	545	932	0	Content		203	567	20400999	6973855657
20418	09:26:45.108	00:00:20.417	1225	270,1946	682,461	0,4538541	0,6089828	410,7162	3,312389	1	263,1554	683,9739	0,3777573	0,662568	420,8968	3,347439	3	34	270	682						Untertest1.avi	0	880	547	72	111	208	545	932	0	Content		198	571	20417620	6973872278
20435	09:26:45.125	00:00:20.434	1226	267,2429	681,5026	0,4538045	0,6089905	410,4468	3,30694	1	252,6622	677,8678	0,3775595	0,662606	423,1324	3,366481	3	34	267	682						Untertest1.avi	0	880	547	72	111	208	545	932	0	Content		195	571	20434689	6973889347
20451	09:26:45.141	00:00:20.451	1227	286,4792	679,1993	0,4539137	0,6089192	410,4085	3,256197	1	270,761	672,6729	0,3777539	0,6625931	420,9793	3,280442	3	34	286	679						Untertest1.avi	0	880	547	72	111	208	545	932	0	Content		214	568	20451327	6973905985
20468	09:26:45.158	00:00:20.467	1228	281,9627	665,7189	0,4539226	0,6088634	410,8814	3,215499	1	262,1135	662,6674	0,3777753	0,6625627	420,9815	3,234256	3	34	282	666						Untertest1.avi	0	880	547	72	111	208	545	932	0	Content		210	555	20467939	6973922597
20484	09:26:45.174	00:00:20.484	1229	278,9816	677,5024	0,453576	0,6091015	420,2878	3,362217	1	259,567	677,0281	0,3778662	0,6628128	420,9269	3,310536	3	34	279	678						Untertest1.avi	0	880	547	72	111	208	545	932	0	Content		207	567	20484243	6973938901
20501	09:26:45.191	00:00:20.500	1230	292,3922	707,251	0,4536829	0,6105739	412,7494	3,241015	1	283,1942	701,6369	0,3781657	0,6641252	418,8822	3,236791	3	35	292	707						Untertest1.avi	0	880	547	72	111	213	661	383	0	Content		220	596	20500869	6973955527
20517	09:26:45.207	00:00:20.517	1231	277,7234	759,0467	0,4535834	0,6114089	414,1529	3,361397	1	269,5965	758,4938	0,3781209	0,6647668	421,6599	3,393799	3	35	278	759						Untertest1.avi	0	880	547	72	111	213	661	383	0	Content		206	648	20517493	6973972151
20535	09:26:45.225	00:00:20.534	1232	270,4114	769,3852	0,4536675	0,6115752	412,0236	3,405759	1	258,0634	768,9183	0,3780399	0,664995	421,9563	3,420715	3	35	270	769						Untertest1.avi	0	880	547	72	111	213	661	383	0	Content		198	658	20534560	6973989218
20551	09:26:45.241	00:00:20.551	1233	273,5986	771,8584	0,4536732	0,6115234	409,9279	3,368194	1	274,0752	771,0189	0,3779387	0,6649879	422,2213	3,418854	3	35	274	772						Untertest1.avi	0	880	547	72	111	213	661	383	0	Content		202	661	20551324	6974005982
20568	09:26:45.258	00:00:20.567	1234	284,7687	770,6598	0,4536656	0,6115129	409,5129	3,333646	1	270,2648	768,325	0,3779634	0,6650243	420,9491	3,381357	3	35	285	771						Untertest1.avi	0	880	547	72	111	213	661	383	0	Content		213	660	20567935	6974022593
20584	09:26:45.274	00:00:20.584	1235	268,9451	767,6185	0,4535546	0,6114888	412,8748	3,379935	1	248,9378	765,6403	0,3778926	0,6650413	420,8771	3,399334	3	35	269	768						Untertest1.avi	0	880	547	72	111	213	661	383	0	Content		197	657	20584243	6974038901
20601	09:26:45.291	00:00:20.601	1236	286,2096	771,8798	0,4536088	0,6114855	412,6221	3,362985	1	262,1767	770,5128	0,377895	0,6650524	420,9668	3,380877	3	35	286	772						Untertest1.avi	0	880	547	72	111	213	661	383	0	Content		214	661	20601324	6974055982
20618	09:26:45.308	00:00:20.617	1237	278,1839	767,6332	0,4537575	0,6115165	409,2928	3,333157	1	272,0761	766,7413	0,3779461	0,6650853	421,153	3,367335	3	35	278	768						Untertest1.avi	0	880	547	72	111	213	661	383	0	Content		206	657	20617937	6974072595
20635	09:26:45.325	00:00:20.634	1238	348,8028	775,0111	0,5121332	0,55788	419,2998	3,444782	0	299,412	780,9516	0,3618514	0,6651021	421,507	3,41348	0	35	324	778						Untertest1.avi	0	880	547	72	111	213	661	383	0	Content		252	667	20634560	6974089218
20651	09:26:45.341	00:00:20.650	1239	290,6321	765,7468	0,4537591	0,6116338	409,961	3,286572	1	268,1002	769,7554	0,3779007	0,6652778	420,8962	3,354917	3	35	291	766						Untertest1.avi	0	880	547	72	111	213	661	383	0	Content		219	655	20650866	6974105524
20667	09:26:45.357	00:00:20.667	1240	273,8324	771,723	0,4535363	0,6117629	412,2521	3,328242	1	262,4774	771,1628	0,3778619	0,6654274	420,6495	3,328557	3	35	274	772						Untertest1.avi	0	880	547	72	111	213	661	383	0	Content		202	661	20667490	6974122148
20684	09:26:45.374	00:00:20.684	1241	280,1208	768,5979	0,4535967	0,6120467	407,9984	3,288794	1	263,7051	768,5253	0,3775862	0,6657038	422,2713	3,356384	3	35	280	769						Untertest1.avi	0	880	547	72	111	213	661	383	0	Content		208	658	20684240	6974138898
20701	09:26:45.391	00:00:20.701	1242	346,9451	773,515	0,5105248	0,5585949	415,2278	3,403054	0	310,264	773,4771	0,3614608	0,6659693	421,1331	3,367013	0	35	329	773						Untertest1.avi	0	880	547	72	111	213	661	383	0	Content		257	662	20701184	6974155842
20717	09:26:45.407	00:00:20.717	1243	279,0139	773,4863	0,4533666	0,6126398	407,7332	3,310364	1	274,3208	772,0687	0,377711	0,6664159	420,5118	3,387991	3	35	279	773						Untertest1.avi	0	880	547	72	111	213	661	383	0	Content		207	662	20717489	6974172147
20734	09:26:45.424	00:00:20.734	1244	273,4818	772,2965	0,4531704	0,612942	413,2443	3,361817	1	261,3579	772,2604	0,3776008	0,6667634	420,6219	3,331291	3	35	273	772						Untertest1.avi	0	880	547	72	111	213	661	383	0	Content		201	661	20734116	6974188774
20751	09:26:45.441	00:00:20.750	1245	276,1054	771,5115	0,4530759	0,6132734	413,045	3,379353	1	258,5811	769,0498	0,3775088	0,6671994	420,0837	3,382441	3	35	276	772						Untertest1.avi	0	880	547	72	111	213	661	383	0	Content		204	661	20750863	6974205521
20768	09:26:45.458	00:00:20.767	1246	285,0276	776,1086	0,4529791	0,6135049	413,8451	3,364995	1	268,0216	777,218	0,3773034	0,6674989	422,4528	3,382883	3	35	285	776						Untertest1.avi	0	880	547	72	111	213	661	383	0	Content		213	665	20767809	6974222467
20784	09:26:45.474	00:00:20.784	1247	285,6032	770,7139	0,4529874	0,6137239	413,6007	3,377769	1	270,2751	771,056	0,3775223	0,66781	420,2285	3,401525	3	35	286	771						Untertest1.avi	0	880	547	72	111	213	661	383	0	Content		214	660	20784119	6974238777
20801	09:26:45.491	00:00:20.800	1248	293,5324	776,1758	0,4529818	0,6138634	415,172	3,407474	1	273,6765	774,5748	0,3775228	0,6679806	420,6345	3,415977	3	35	294	776						Untertest1.avi	0	880	547	72	111	213	661	383	0	Content		222	665	20800741	6974255399
20817	09:26:45.507	00:00:20.817	1249	287,5747	773,1907	0,4531649	0,6140987	412,1058	3,412084	1	272,936	773,7768	0,3775954	0,668245	420,8656	3,432731	3	35	288	773						Untertest1.avi	0	880	547	72	111	213	661	383	0	Content		216	662	20817363	6974272021
20834	09:26:45.524	00:00:20.834	1250	292,773	772,5266	0,4531785	0,6142398	414,9523	3,391141	1	274,2255	773,7715	0,3776154	0,6684343	421,3217	3,399239	3	35	293	773						Untertest1.avi	0	880	547	72	111	213	661	383	0	Content		221	662	20834432	6974289090
20851	09:26:45.541	00:00:20.851	1251	288,9639	769,7806	0,4530857	0,6144831	416,127	3,409625	1	267,7206	767,4734	0,3776287	0,6687366	421,3159	3,410605	3	35	289	770						Untertest1.avi	0	880	547	72	111	213	661	383	0	Content		217	659	20851182	6974305840
20868	09:26:45.558	00:00:20.867	1252	283,0526	777,3876	0,4531663	0,6147466	414,9963	3,468648	1	267,6348	777,8688	0,3778085	0,6690812	419,8897	3,46689	3	35	283	777						Untertest1.avi	0	880	547	72	111	213	661	383	0	Content		211	666	20867808	6974322466
20884	09:26:45.574	00:00:20.884	1253	336,0219	796,6831	0,4529346	0,615823	398,3153	3,277188	1	342,5553	794,2831	0,377895	0,6699846	414,5341	3,387379	3	36	336	797						Untertest1.avi	0	880	547	72	111	312	720	133	0	Content		264	686	20884112	6974338770
20901	09:26:45.591	00:00:20.900	1254	383,9248	814,182	0,4538543	0,6169362	352,0841	2,779141	1	497,5611	818,924	0,3791567	0,6707915	401,9843	3,128684	3	36	384	814						Untertest1.avi	0	880	547	72	111	312	720	133	0	Content		312	703	20900738	6974355396
20917	09:26:45.607	00:00:20.917	1255	-59,08303	808,4526	0,4137489	0,6718675	352,0841	2,70059	3	41,141	852,6161	0,3662182	0,6716087	484,0209	3,695882	1	36	41	853						Untertest1.avi	0	880	547	72	111	312	720	133	0	Content		-31	742	20917363	6974372021
20934	09:26:45.624	00:00:20.934	1256	441,7147	798,063	0,4212901	0,6711773	352,0841	2,391531	3	990,3876	816,8604	0,3743896	0,670963	484,0209	3,587763	1	36	990	817						Untertest1.avi	0	880	547	72	111	312	720	133	0	Content		918	706	20934428	6974389086
20951	09:26:45.641	00:00:20.951	1257	89,92973	812,4673	0,478011	0,5640432	352,084	2,728114	0	917,1004	849,2419	0,3742111	0,671352	484,0209	3,854972	0	36	504	831						Untertest1.avi	0	880	547	72	111	312	720	133	0	Content		432	720	20951055	6974405713
20968	09:26:45.658	00:00:20.967	1258	-1024	-768	-1	-1	-1	-1	4	-1024	-768	-1	-1	-1	-1	4	36	0	0						Untertest1.avi	0	880	547	72	111	312	720	133	0	Content		-72	-111	20967806	6974422464
20984	09:26:45.674	00:00:20.984	1259	-1024	-768	-1	-1	-1	-1	4	49,85878	846,0916	0,366028	0,6726276	483,8873	3,723308	0	36	50	846						Untertest1.avi	0	880	547	72	111	312	720	133	0	Content		-22	735	20984109	6974438767
21001	09:26:45.691	00:00:21.000	1260	-1024	-768	-1	-1	-1	-1	4	61,12179	839,4003	0,3661496	0,6728469	484,1172	3,678924	0	36	61	839						Untertest1.avi	0	880	547	72	111	312	720	133	0	Content		-11	728	21000733	6974455391
21017	09:26:45.707	00:00:21.017	1261	-1024	-768	-1	-1	-1	-1	4	473,7765	857,9972	0,3714116	0,6726781	469,5037	3,759894	0	37	474	858						Untertest1.avi	0	880	547	72	111	-9	731	150	0	Content		402	747	21017482	6974472140
21034	09:26:45.724	00:00:21.034	1262	-1024	-768	-1	-1	-1	-1	4	63,30426	845,1837	0,3663077	0,6731095	484,1178	3,679451	0	37	63	845						Untertest1.avi	0	880	547	72	111	-9	731	150	0	Content		-9	734	21034427	6974489085
21051	09:26:45.741	00:00:21.050	1263	-1024	-768	-1	-1	-1	-1	4	-45,66022	813,6765	0,4149607	0,6734367	349,9553	2,684465	0	37	-46	814						Untertest1.avi	0	880	547	72	111	-9	731	150	0	Content		-118	703	21050606	6974505264
21068	09:26:45.758	00:00:21.067	1264	-1024	-768	-1	-1	-1	-1	4	-1024	-768	-1	-1	-1	-1	4	37	0	0						Untertest1.avi	0	880	547	72	111	-9	731	150	0	Content		-72	-111	21067802	6974522460
21085	09:26:45.775	00:00:21.084	1265	-1024	-768	-1	-1	-1	-1	4	-60,75836	808,0889	0,4149583	0,6737902	349,9553	2,739848	0	37	-61	808						Untertest1.avi	0	880	547	72	111	-9	731	150	0	Content		-133	697	21084607	6974539265
21101	09:26:45.791	00:00:21.101	1266	-1024	-768	-1	-1	-1	-1	4	52,04538	847,6417	0,3665451	0,6736845	483,9521	3,678172	0	37	52	848						Untertest1.avi	0	880	547	72	111	-9	731	150	0	Content		-20	737	21101173	6974555831
21117	09:26:45.807	00:00:21.117	1267	-1024	-768	-1	-1	-1	-1	4	110,7938	841,7086	0,366562	0,6737218	483,9521	3,663535	0	37	111	842						Untertest1.avi	0	880	547	72	111	-9	731	150	0	Content		39	731	21117352	6974572010
21134	09:26:45.824	00:00:21.134	1268	-1024	-768	-1	-1	-1	-1	4	461,6283	849,7429	0,3717719	0,6734596	469,6667	3,714267	0	37	462	850						Untertest1.avi	0	880	547	72	111	-9	731	150	0	Content		390	739	21134423	6974589081
21151	09:26:45.841	00:00:21.150	1269	-1024	-768	-1	-1	-1	-1	4	98,58421	841,5895	0,3639079	0,6737373	469,6667	3,540588	0	37	99	842						Untertest1.avi	0	880	547	72	111	-9	731	150	0	Content		27	731	21150601	6974605259
21167	09:26:45.857	00:00:21.167	1270	-1024	-768	-1	-1	-1	-1	4	-1024	-768	-1	-1	-1	-1	4		0	0						Untertest1.avi	0	880	547	72	111				0	Content		-72	-111	21167225	6974621883
21184	09:26:45.874	00:00:21.183	1271	-1024	-768	-1	-1	-1	-1	4	-1024	-768	-1	-1	-1	-1	4		0	0						Untertest1.avi	0	880	547	72	111				0	Content		-72	-111	21183973	6974638631
21201	09:26:45.891	00:00:21.200	1272	-1024	-768	-1	-1	-1	-1	4	-1024	-768	-1	-1	-1	-1	4		0	0						Untertest1.avi	0	880	547	72	111				0	Content		-72	-111	21200916	6974655574
21217	09:26:45.907	00:00:21.217	1273	-1024	-768	-1	-1	-1	-1	4	-1024	-768	-1	-1	-1	-1	4		0	0						Untertest1.avi	0	880	547	72	111				0	Content		-72	-111	21217345	6974672003
21234	09:26:45.924	00:00:21.234	1274	-1024	-768	-1	-1	-1	-1	4	-1024	-768	-1	-1	-1	-1	4		0	0						Untertest1.avi	0	880	547	72	111				0	Content		-72	-111	21234090	6974688748
21251	09:26:45.941	00:00:21.250	1275	-1024	-768	-1	-1	-1	-1	4	-1024	-768	-1	-1	-1	-1	4		0	0						Untertest1.avi	0	880	547	72	111				0	Content		-72	-111	21250838	6974705496
21267	09:26:45.957	00:00:21.267	1276	-1024	-768	-1	-1	-1	-1	4	-1024	-768	-1	-1	-1	-1	4		0	0						Untertest1.avi	0	880	547	72	111				0	Content		-72	-111	21267462	6974722120
21284	09:26:45.974	00:00:21.284	1277	-1024	-768	-1	-1	-1	-1	4	-1024	-768	-1	-1	-1	-1	4		0	0						Untertest1.avi	0	880	547	72	111				0	Content		-72	-111	21284086	6974738744
21301	09:26:45.991	00:00:21.300	1278	-1024	-768	-1	-1	-1	-1	4	-1024	-768	-1	-1	-1	-1	4		0	0						Untertest1.avi	0	880	547	72	111				0	Content		-72	-111	21300711	6974755369
21317	09:26:46.007	00:00:21.317	1279	-1024	-768	-1	-1	-1	-1	4	-1024	-768	-1	-1	-1	-1	4		0	0						Untertest1.avi	0	880	547	72	111				0	Content		-72	-111	21317460	6974772118
21334	09:26:46.024	00:00:21.334	1280	-1024	-768	-1	-1	-1	-1	4	-1024	-768	-1	-1	-1	-1	4		0	0						Untertest1.avi	0	880	547	72	111				0	Content		-72	-111	21334083	6974788741
21351	09:26:46.041	00:00:21.350	1281	-1024	-768	-1	-1	-1	-1	4	-1024	-768	-1	-1	-1	-1	4		0	0						Untertest1.avi	0	880	547	72	111				0	Content		-72	-111	21350706	6974805364
21367	09:26:46.057	00:00:21.367	1282	-1024	-768	-1	-1	-1	-1	4	-1024	-768	-1	-1	-1	-1	4		0	0						Untertest1.avi	0	880	547	72	111				0	Content		-72	-111	21367077	6974821735
21384	09:26:46.074	00:00:21.384	1283	-1024	-768	-1	-1	-1	-1	4	-1024	-768	-1	-1	-1	-1	4		0	0						Untertest1.avi	0	880	547	72	111				0	Content		-72	-111	21384325	6974838983
21401	09:26:46.091	00:00:21.400	1284	-1024	-768	-1	-1	-1	-1	4	-1024	-768	-1	-1	-1	-1	4		0	0						Untertest1.avi	0	880	547	72	111				0	Content		-72	-111	21400897	6974855555
21418	09:26:46.108	00:00:21.417	1285	-1024	-768	-1	-1	-1	-1	4	-1024	-768	-1	-1	-1	-1	4		0	0						Untertest1.avi	0	880	547	72	111				0	Content		-72	-111	21417574	6974872232
21434	09:26:46.124	00:00:21.433	1286	-1024	-768	-1	-1	-1	-1	4	-1024	-768	-1	-1	-1	-1	4		0	0						Untertest1.avi	0	880	547	72	111				0	Content		-72	-111	21433696	6974888354
21450	09:26:46.140	00:00:21.450	1287	-1024	-768	-1	-1	-1	-1	4	-1024	-768	-1	-1	-1	-1	4		0	0						Untertest1.avi	0	880	547	72	111				0	Content		-72	-111	21450317	6974904975
21467	09:26:46.157	00:00:21.466	1288	-1024	-768	-1	-1	-1	-1	4	-1024	-768	-1	-1	-1	-1	4		0	0						Untertest1.avi	0	880	547	72	111				0	Content		-72	-111	21466941	6974921599
21484	09:26:46.174	00:00:21.483	1289	-1024	-768	-1	-1	-1	-1	4	-1024	-768	-1	-1	-1	-1	4		0	0						Untertest1.avi	0	880	547	72	111				0	Content		-72	-111	21483691	6974938349
21500	09:26:46.190	00:00:21.500	1290	-1024	-768	-1	-1	-1	-1	4	-1024	-768	-1	-1	-1	-1	4		0	0						Untertest1.avi	0	880	547	72	111				0	Content		-72	-111	21500317	6974954975
21517	09:26:46.207	00:00:21.516	1291	-1024	-768	-1	-1	-1	-1	4	-1024	-768	-1	-1	-1	-1	4		0	0						Untertest1.avi	0	880	547	72	111				0	Content		-72	-111	21516942	6974971600
21534	09:26:46.224	00:00:21.534	1292	-1024	-768	-1	-1	-1	-1	4	-1024	-768	-1	-1	-1	-1	4		0	0						Untertest1.avi	0	880	547	72	111				0	Content		-72	-111	21534137	6974988795
21551	09:26:46.241	00:00:21.551	1293	-1024	-768	-1	-1	-1	-1	4	-1024	-768	-1	-1	-1	-1	4		0	0						Untertest1.avi	0	880	547	72	111				0	Content		-72	-111	21551382	6975006040
21569	09:26:46.259	00:00:21.568	1294	-1024	-768	-1	-1	-1	-1	4	-1024	-768	-1	-1	-1	-1	4		0	0						Untertest1.avi	0	880	547	72	111				0	Content		-72	-111	21568758	6975023416
21584	09:26:46.274	00:00:21.583	1295	-1024	-768	-1	-1	-1	-1	4	-1024	-768	-1	-1	-1	-1	4		0	0						Untertest1.avi	0	880	547	72	111				0	Content		-72	-111	21583561	6975038219
21600	09:26:46.290	00:00:21.600	1296	-1024	-768	-1	-1	-1	-1	4	-1024	-768	-1	-1	-1	-1	4		0	0						Untertest1.avi	0	880	547	72	111				0	Content		-72	-111	21600197	6975054855
21617	09:26:46.307	00:00:21.616	1297	-1024	-768	-1	-1	-1	-1	4	-1024	-768	-1	-1	-1	-1	4		0	0						Untertest1.avi	0	880	547	72	111				0	Content		-72	-111	21616934	6975071592
21634	09:26:46.324	00:00:21.633	1298	-1024	-768	-1	-1	-1	-1	4	-1024	-768	-1	-1	-1	-1	4		0	0						Untertest1.avi	0	880	547	72	111				0	Content		-72	-111	21633556	6975088214
21650	09:26:46.340	00:00:21.650	1299	-1024	-768	-1	-1	-1	-1	4	-1024	-768	-1	-1	-1	-1	4		0	0						Untertest1.avi	0	880	547	72	111				0	Content		-72	-111	21650188	6975104846
21667	09:26:46.357	00:00:21.666	1300	-1024	-768	-1	-1	-1	-1	4	-1024	-768	-1	-1	-1	-1	4		0	0						Untertest1.avi	0	880	547	72	111				0	Content		-72	-111	21666801	6975121459
21684	09:26:46.374	00:00:21.683	1301	-1024	-768	-1	-1	-1	-1	4	-1024	-768	-1	-1	-1	-1	4		0	0						Untertest1.avi	0	880	547	72	111				0	Content		-72	-111	21683998	6975138656
21701	09:26:46.391	00:00:21.701	1302	-1024	-768	-1	-1	-1	-1	4	-1024	-768	-1	-1	-1	-1	4		0	0						Untertest1.avi	0	880	547	72	111				0	Content		-72	-111	21701367	6975156025
21719	09:26:46.409	00:00:21.718	1303	-1024	-768	-1	-1	-1	-1	4	-1024	-768	-1	-1	-1	-1	4		0	0						Untertest1.avi	0	880	547	72	111				0	Content		-72	-111	21718615	6975173273
21733	09:26:46.423	00:00:21.733	1304	-1024	-768	-1	-1	-1	-1	4	-1024	-768	-1	-1	-1	-1	4		0	0						Untertest1.avi	0	880	547	72	111				0	Content		-72	-111	21733424	6975188082
21750	09:26:46.440	00:00:21.750	1305	-1024	-768	-1	-1	-1	-1	4	-1024	-768	-1	-1	-1	-1	4		0	0						Untertest1.avi	0	880	547	72	111				0	Content		-72	-111	21750188	6975204846
21767	09:26:46.457	00:00:21.766	1306	-1024	-768	-1	-1	-1	-1	4	-1024	-768	-1	-1	-1	-1	4		0	0						Untertest1.avi	0	880	547	72	111				0	Content		-72	-111	21766794	6975221452
21783	09:26:46.473	00:00:21.783	1307	-1024	-768	-1	-1	-1	-1	4	-1024	-768	-1	-1	-1	-1	4		0	0						Untertest1.avi	0	880	547	72	111				0	Content		-72	-111	21783417	6975238075
21800	09:26:46.490	00:00:21.800	1308	-1024	-768	-1	-1	-1	-1	4	-1024	-768	-1	-1	-1	-1	4		0	0						Untertest1.avi	0	880	547	72	111				0	Content		-72	-111	21800040	6975254698
21817	09:26:46.507	00:00:21.816	1309	-1024	-768	-1	-1	-1	-1	4	-1024	-768	-1	-1	-1	-1	4		0	0						Untertest1.avi	0	880	547	72	111				0	Content		-72	-111	21816668	6975271326
21834	09:26:46.524	00:00:21.833	1310	-1024	-768	-1	-1	-1	-1	4	-1024	-768	-1	-1	-1	-1	4		0	0						Untertest1.avi	0	880	547	72	111				0	Content		-72	-111	21833861	6975288519
21851	09:26:46.541	00:00:21.851	1311	-1024	-768	-1	-1	-1	-1	4	-1024	-768	-1	-1	-1	-1	4		0	0						Untertest1.avi	0	880	547	72	111				0	Content		-72	-111	21851230	6975305888
21868	09:26:46.558	00:00:21.868	1312	-1024	-768	-1	-1	-1	-1	4	-1024	-768	-1	-1	-1	-1	4		0	0						Untertest1.avi	0	880	547	72	111				0	Content		-72	-111	21868479	6975323137
21883	09:26:46.573	00:00:21.883	1313	-1024	-768	-1	-1	-1	-1	4	-1024	-768	-1	-1	-1	-1	4		0	0						Untertest1.avi	0	880	547	72	111				0	Content		-72	-111	21883407	6975338065
21900	09:26:46.590	00:00:21.900	1314	-1024	-768	-1	-1	-1	-1	4	-1024	-768	-1	-1	-1	-1	4		0	0						Untertest1.avi	0	880	547	72	111				0	Content		-72	-111	21900030	6975354688
21917	09:26:46.607	00:00:21.916	1315	-1024	-768	-1	-1	-1	-1	4	-1024	-768	-1	-1	-1	-1	4		0	0						Untertest1.avi	0	880	547	72	111				0	Content		-72	-111	21916779	6975371437
21934	09:26:46.624	00:00:21.933	1316	-135,2836	819,4799	0,3878527	0,6643404	430,722	3,300655	3	-196,1941	833,5461	0,3847997	0,6642889	482,6109	3,672375	1	38	-196	834						Untertest1.avi	0	880	547	72	111	-230	714	350	0	Content		-268	723	21933718	6975388376
21950	09:26:46.640	00:00:21.950	1317	-158,6584	835,3682	0,3852742	0,6644739	482,6692	3,664749	3	-228,8644	828,8608	0,3846324	0,6645702	482,6692	3,656668	1	38	-229	829						Untertest1.avi	0	880	547	72	111	-230	714	350	0	Content		-301	718	21950025	6975404683
21967	09:26:46.657	00:00:21.967	1318	-158,6584	835,3682	0,4023005	0,6651364	426,9949	3,664749	3	-228,8644	828,8608	0,3844368	0,6649967	482,5756	3,656668	1	38	-229	829						Untertest1.avi	0	880	547	72	111	-230	714	350	0	Content		-301	718	21967015	6975421673
21984	09:26:46.674	00:00:21.983	1319	-150,8326	841,9927	0,3847371	0,665499	482,7936	3,693684	3	-150,8387	842,0228	0,3847372	0,665499	482,7935	3,693693	1	38	-151	842						Untertest1.avi	0	880	547	72	111	-230	714	350	0	Content		-223	731	21983717	6975438375
22000	09:26:46.690	00:00:22.000	1320	-154,2816	841,5844	0,3844429	0,6661474	482,8356	3,633362	3	-154,2761	841,5991	0,384443	0,6661474	482,8355	3,633365	1	38	-154	842						Untertest1.avi	0	880	547	72	111	-230	714	350	0	Content		-226	731	22000340	6975454998
22017	09:26:46.707	00:00:22.016	1321	-145,2833	828,1643	0,3841821	0,6667989	482,7799	3,644653	3	-145,2851	828,1735	0,3841822	0,6667989	482,7799	3,644657	1	38	-145	828						Untertest1.avi	0	880	547	72	111	-230	714	350	0	Content		-217	717	22016643	6975471301
22033	09:26:46.723	00:00:22.033	1322	-156,9917	829,1611	0,3838525	0,6674399	482,8773	3,633919	3	-157,0139	829,2228	0,3838527	0,6674399	482,8773	3,633942	1	38	-157	829						Untertest1.avi	0	880	547	72	111	-230	714	350	0	Content		-229	718	22033265	6975487923
22050	09:26:46.740	00:00:22.050	1323	-156,4006	833,0771	0,3834934	0,6680706	482,8741	3,591248	3	-156,4047	833,09	0,3834934	0,6680706	482,8741	3,591248	1	38	-156	833						Untertest1.avi	0	880	547	72	111	-230	714	350	0	Content		-228	722	22050016	6975504674
22067	09:26:46.757	00:00:22.067	1324	-147,1625	833,5741	0,3831767	0,6686959	482,9025	3,580921	3	-147,1649	833,6001	0,3831768	0,6686959	482,9025	3,580945	1	38	-147	834						Untertest1.avi	0	880	547	72	111	-230	714	350	0	Content		-219	723	22067084	6975521742
22084	09:26:46.774	00:00:22.083	1325	-154,3837	812,9209	0,3828468	0,6693982	482,8239	3,608317	3	-154,3853	812,9409	0,3828469	0,6693982	482,8238	3,608325	1	38	-154	813						Untertest1.avi	0	880	547	72	111	-230	714	350	0	Content		-226	702	22083708	6975538366
22100	09:26:46.790	00:00:22.100	1326	-90,75888	819,1777	0,3825356	0,6699347	482,935	3,346776	3	-90,66463	819,0862	0,3825357	0,6699347	482,935	3,346724	1	38	-91	819						Untertest1.avi	0	880	547	72	111	-230	714	350	0	Content		-163	708	22100333	6975554991
22117	09:26:46.807	00:00:22.116	1327	-156,3899	827,0007	0,382349	0,670372	482,89	3,546674	3	-156,3994	827,0261	0,3823491	0,670372	482,89	3,546676	1	38	-156	827						Untertest1.avi	0	880	547	72	111	-230	714	350	0	Content		-228	716	22116636	6975571294
22133	09:26:46.823	00:00:22.133	1328	-174,8797	817,9528	0,3821049	0,6709607	482,9499	3,580886	3	-174,9005	817,9972	0,3821051	0,6709607	482,9499	3,580871	1	38	-175	818						Untertest1.avi	0	880	547	72	111	-230	714	350	0	Content		-247	707	22133263	6975587921
22150	09:26:46.840	00:00:22.149	1329	-158,5434	821,9465	0,3820221	0,6714826	483,0746	3,526194	3	-158,5509	821,9919	0,3820223	0,6714826	483,0745	3,526196	1	38	-159	822						Untertest1.avi	0	880	547	72	111	-230	714	350	0	Content		-231	711	22149886	6975604544
22167	09:26:46.857	00:00:22.166	1330	-115,0599	817,9254	0,381969	0,6719958	483,1288	3,403744	3	-115,1158	818,0214	0,3819691	0,6719958	483,1288	3,403813	1	38	-115	818						Untertest1.avi	0	880	547	72	111	-230	714	350	0	Content		-187	707	22166953	6975621611
22184	09:26:46.874	00:00:22.183	1331	-161,2489	815,802	0,3819506	0,6724688	483,1849	3,472711	3	-161,2504	815,8123	0,3819506	0,6724688	483,1848	3,472706	1	38	-161	816						Untertest1.avi	0	880	547	72	111	-230	714	350	0	Content		-233	705	22183701	6975638359
22200	09:26:46.890	00:00:22.200	1332	-157,8381	819,3151	0,3819776	0,672713	483,2461	3,500732	3	-157,8395	819,3416	0,3819777	0,672713	483,246	3,500744	1	38	-158	819						Untertest1.avi	0	880	547	72	111	-230	714	350	0	Content		-230	708	22200325	6975654983
22217	09:26:46.907	00:00:22.216	1333	-172,8671	823,5485	0,3820295	0,6728138	483,2525	3,486323	3	-172,874	823,5841	0,3820297	0,6728138	483,2524	3,486334	1	38	-173	824						Untertest1.avi	0	880	547	72	111	-230	714	350	0	Content		-245	713	22216631	6975671289
22233	09:26:46.923	00:00:22.233	1334	-165,0067	819,9642	0,3821573	0,6728947	483,4935	3,48277	3	-165,0108	819,989	0,3821575	0,6728947	483,4934	3,482763	1	38	-165	820						Untertest1.avi	0	880	547	72	111	-230	714	350	0	Content		-237	709	22233255	6975687913
22250	09:26:46.940	00:00:22.249	1335	-163,3266	828,5315	0,3823379	0,672887	483,5498	3,445983	3	-163,3266	828,5506	0,382338	0,672887	483,5498	3,44599	1	38	-163	829						Untertest1.avi	0	880	547	72	111	-230	714	350	0	Content		-235	718	22249878	6975704536
22267	09:26:46.957	00:00:22.266	1336	-174,8595	822,4208	0,3830032	0,6728402	483,6237	3,465251	3	-174,8795	822,4766	0,3830034	0,6728402	483,6237	3,46525	1	38	-175	822						Untertest1.avi	0	880	547	72	111	-230	714	350	0	Content		-247	711	22266944	6975721602
22284	09:26:46.974	00:00:22.283	1337	-320,6586	785,1502	0,3848018	0,6724082	483,5455	3,450771	3	-320,6578	785,1583	0,3848019	0,6724082	483,5455	3,450775	1	39	-321	785						Untertest1.avi	0	880	547	72	111	-521	645	666	0	Content		-393	674	22283569	6975738227
22300	09:26:46.990	00:00:22.300	1338	-433,48	761,4831	0,3862047	0,6719379	483,8498	3,475094	3	-433,5059	761,53	0,3862048	0,6719379	483,8498	3,4751	1	39	-434	762						Untertest1.avi	0	880	547	72	111	-521	645	666	0	Content		-506	651	22300316	6975754974
22316	09:26:47.006	00:00:22.316	1339	-450,1028	761,7578	0,3864406	0,6722093	483,3771	3,443238	3	-450,1472	761,8225	0,3864408	0,6722093	483,377	3,443231	1	39	-450	762						Untertest1.avi	0	880	547	72	111	-521	645	666	0	Content		-522	651	22316499	6975771157
22333	09:26:47.023	00:00:22.333	1340	-468,8013	756,8016	0,3866069	0,6724386	483,6767	3,484341	3	-468,8317	756,8474	0,386607	0,6724386	483,6767	3,484347	1	39	-469	757						Untertest1.avi	0	880	547	72	111	-521	645	666	0	Content		-541	646	22333130	6975787788
22350	09:26:47.040	00:00:22.349	1341	-459,772	755,5018	0,3868532	0,6726853	483,8104	3,410606	3	-459,8182	755,5685	0,3868533	0,6726853	483,8104	3,410611	1	39	-460	756						Untertest1.avi	0	880	547	72	111	-521	645	666	0	Content		-532	645	22349870	6975804528
22367	09:26:47.057	00:00:22.366	1342	-453,6143	755,1522	0,3871172	0,6730107	483,778	3,415268	3	-453,6502	755,206	0,3871173	0,6730107	483,778	3,415282	1	39	-454	755						Untertest1.avi	0	880	547	72	111	-521	645	666	0	Content		-526	644	22366811	6975821469
22383	09:26:47.073	00:00:22.383	1343	-450,9766	761,4531	0,3873831	0,673294	483,7254	3,405424	3	-451,0136	761,5127	0,3873833	0,673294	483,7253	3,405448	1	39	-451	762						Untertest1.avi	0	880	547	72	111	-521	645	666	0	Content		-523	651	22383432	6975838090
22400	09:26:47.090	00:00:22.400	1344	-460,0084	755,1661	0,387644	0,6735413	483,6534	3,422216	3	-460,0541	755,2349	0,3876441	0,6735413	483,6534	3,422214	1	39	-460	755						Untertest1.avi	0	880	547	72	111	-521	645	666	0	Content		-532	644	22400180	6975854838
22416	09:26:47.106	00:00:22.416	1345	-459,785	758,2398	0,3877888	0,6738961	483,453	3,395435	3	-459,8157	758,3008	0,387789	0,6738961	483,453	3,395423	1	39	-460	758						Untertest1.avi	0	880	547	72	111	-521	645	666	0	Content		-532	647	22416485	6975871143
22433	09:26:47.123	00:00:22.433	1346	-448,2085	752,3626	0,3879907	0,6742037	483,5625	3,428583	3	-448,2425	752,4096	0,3879907	0,6742037	483,5625	3,428595	1	39	-448	752						Untertest1.avi	0	880	547	72	111	-521	645	666	0	Content		-520	641	22433111	6975887769
22450	09:26:47.140	00:00:22.449	1347	-452,6317	761,8866	0,3881289	0,6746643	483,4604	3,391351	3	-452,6744	761,9372	0,3881291	0,6746643	483,4604	3,39138	1	39	-453	762						Untertest1.avi	0	880	547	72	111	-521	645	666	0	Content		-525	651	22449730	6975904388
22467	09:26:47.157	00:00:22.466	1348	-445,6	772,5692	0,3882464	0,6750835	483,6581	3,391782	3	-445,6311	772,6203	0,3882466	0,6750835	483,6581	3,391791	1	39	-446	773						Untertest1.avi	0	880	547	72	111	-521	645	666	0	Content		-518	662	22466796	6975921454
22483	09:26:47.173	00:00:22.483	1349	-456,9727	756,5497	0,3882756	0,6756214	483,466	3,418218	3	-457,0368	756,6495	0,3882758	0,6756214	483,466	3,41823	1	39	-457	757						Untertest1.avi	0	880	547	72	111	-521	645	666	0	Content		-529	646	22483420	6975938078
22500	09:26:47.190	00:00:22.500	1350	-445,9504	754,1654	0,3883385	0,6762654	483,3534	3,398096	3	-446,0304	754,2709	0,3883387	0,6762654	483,3533	3,398122	1	39	-446	754						Untertest1.avi	0	880	547	72	111	-521	645	666	0	Content		-518	643	22500042	6975954700
22516	09:26:47.206	00:00:22.516	1351	-435,0313	763,5811	0,3884264	0,6766797	483,6535	3,361133	3	-435,0443	763,5987	0,3884264	0,6766797	483,6535	3,36114	1	39	-435	764						Untertest1.avi	0	880	547	72	111	-521	645	666	0	Content		-507	653	22516471	6975971129
22533	09:26:47.223	00:00:22.533	1352	-435,3456	760,5175	0,3884441	0,6771607	483,7184	3,3544	3	-435,3705	760,553	0,3884442	0,6771607	483,7184	3,354407	1	39	-435	761						Untertest1.avi	0	880	547	72	111	-521	645	666	0	Content		-507	650	22533099	6975987757
22550	09:26:47.240	00:00:22.549	1353	-437,6068	760,1059	0,3884742	0,6775988	483,7164	3,384491	3	-437,6184	760,1263	0,3884743	0,6775988	483,7164	3,384496	1	39	-438	760						Untertest1.avi	0	880	547	72	111	-521	645	666	0	Content		-510	649	22549719	6976004377
22567	09:26:47.257	00:00:22.566	1354	-450,5529	767,9253	0,3885046	0,6780818	483,847	3,419473	3	-450,5538	767,9258	0,3885046	0,6780818	483,847	3,419473	1	39	-451	768						Untertest1.avi	0	880	547	72	111	-521	645	666	0	Content		-523	657	22566785	6976021443
22583	09:26:47.273	00:00:22.583	1355	-439,1424	759,9265	0,3884955	0,6785734	483,8363	3,402887	3	-439,1398	759,9207	0,3884955	0,6785734	483,8363	3,402886	1	39	-439	760						Untertest1.avi	0	880	547	72	111	-521	645	666	0	Content		-511	649	22583410	6976038068
22600	09:26:47.290	00:00:22.600	1356	-450,718	757,5297	0,3884335	0,6789327	483,944	3,402871	3	-450,7212	757,5344	0,3884335	0,6789327	483,9439	3,402872	1	39	-451	758						Untertest1.avi	0	880	547	72	111	-521	645	666	0	Content		-523	647	22600033	6976054691
22616	09:26:47.306	00:00:22.616	1357	-458,7782	754,6514	0,3883018	0,679395	483,5465	3,390007	3	-458,8349	754,7548	0,3883021	0,679395	483,5465	3,389975	1	39	-459	755						Untertest1.avi	0	880	547	72	111	-521	645	666	0	Content		-531	644	22616339	6976070997
22633	09:26:47.323	00:00:22.632	1358	-458,3508	750,1115	0,3882721	0,6797808	483,8142	3,418679	3	-458,3781	750,1661	0,3882722	0,6797808	483,8141	3,418673	1	39	-458	750						Untertest1.avi	0	880	547	72	111	-521	645	666	0	Content		-530	639	22632964	6976087622
22650	09:26:47.340	00:00:22.649	1359	-456,5209	752,9604	0,3881821	0,6800706	483,7886	3,397318	3	-456,5545	753,0269	0,3881823	0,6800706	483,7886	3,39731	1	39	-457	753						Untertest1.avi	0	880	547	72	111	-521	645	666	0	Content		-529	642	22649709	6976104367
22667	09:26:47.357	00:00:22.666	1360	-438,1812	749,8087	0,3880903	0,6803545	483,7299	3,384697	3	-438,2221	749,8776	0,3880905	0,6803545	483,7298	3,384711	1	39	-438	750						Untertest1.avi	0	880	547	72	111	-521	645	666	0	Content		-510	639	22666650	6976121308
22683	09:26:47.373	00:00:22.683	1361	-451,9482	756,1442	0,3880694	0,6804092	483,7393	3,404168	3	-451,9645	756,1714	0,3880695	0,6804092	483,7393	3,404169	1	39	-452	756						Untertest1.avi	0	880	547	72	111	-521	645	666	0	Content		-524	645	22683398	6976138056
22700	09:26:47.390	00:00:22.700	1362	-446,4904	755,2618	0,3880754	0,6804217	483,7393	3,343596	3	-446,4988	755,2803	0,3880755	0,6804217	483,7393	3,343597	1	39	-446	755						Untertest1.avi	0	880	547	72	111	-521	645	666	0	Content		-518	644	22700034	6976154692
22716	09:26:47.406	00:00:22.716	1363	-450,3415	748,739	0,3881059	0,6803608	483,7066	3,372961	3	-450,3729	748,7931	0,3881061	0,6803608	483,7065	3,37295	1	39	-450	749						Untertest1.avi	0	880	547	72	111	-521	645	666	0	Content		-522	638	22716328	6976170986
22733	09:26:47.423	00:00:22.732	1364	-434,2054	765,8464	0,3881263	0,680346	483,6502	3,328518	3	-434,2392	765,896	0,3881264	0,680346	483,6502	3,328538	1	39	-434	766						Untertest1.avi	0	880	547	72	111	-521	645	666	0	Content		-506	655	22732953	6976187611
22750	09:26:47.440	00:00:22.749	1365	-457,3986	755,9145	0,3881282	0,6803648	483,6496	3,333555	3	-457,4365	755,9787	0,3881284	0,6803648	483,6496	3,33356	1	39	-457	756						Untertest1.avi	0	880	547	72	111	-521	645	666	0	Content		-529	645	22749574	6976204232
22767	09:26:47.457	00:00:22.766	1366	-447,382	748,9749	0,3881384	0,6804384	483,653	3,357909	3	-447,3979	749,0011	0,3881384	0,6804384	483,653	3,357904	1	39	-447	749						Untertest1.avi	0	880	547	72	111	-521	645	666	0	Content		-519	638	22766640	6976221298
22783	09:26:47.473	00:00:22.783	1367	-450,7648	763,735	0,3881567	0,6804715	483,6411	3,356511	3	-450,7932	763,7719	0,3881568	0,6804715	483,6411	3,356527	1	39	-451	764						Untertest1.avi	0	880	547	72	111	-521	645	666	0	Content		-523	653	22783266	6976237924
22800	09:26:47.490	00:00:22.799	1368	-450,8042	753,33	0,3881884	0,680479	483,6173	3,366684	3	-450,8293	753,3677	0,3881885	0,680479	483,6173	3,366688	1	39	-451	753						Untertest1.avi	0	880	547	72	111	-521	645	666	0	Content		-523	642	22799889	6976254547
22816	09:26:47.506	00:00:22.816	1369	-449,2468	747,6707	0,3882146	0,6804363	483,6188	3,369396	3	-449,2579	747,6996	0,3882147	0,6804363	483,6187	3,369386	1	39	-449	748						Untertest1.avi	0	880	547	72	111	-521	645	666	0	Content		-521	637	22816194	6976270852
22833	09:26:47.523	00:00:22.832	1370	-455,3385	748,1518	0,3882446	0,6802449	483,5981	3,360049	3	-455,3914	748,2637	0,3882449	0,6802449	483,5981	3,360035	1	39	-455	748						Untertest1.avi	0	880	547	72	111	-521	645	666	0	Content		-527	637	22832817	6976287475
22850	09:26:47.540	00:00:22.849	1371	-443,2987	751,8657	0,3883162	0,6800567	483,8026	3,375064	3	-443,3378	751,9265	0,3883164	0,6800567	483,8026	3,375066	1	39	-443	752						Untertest1.avi	0	880	547	72	111	-521	645	666	0	Content		-515	641	22849569	6976304227
22867	09:26:47.557	00:00:22.866	1372	-442,3773	762,8319	0,38833	0,6799434	483,7888	3,343749	3	-442,4027	762,8812	0,3883302	0,6799434	483,7888	3,343761	1	39	-442	763						Untertest1.avi	0	880	547	72	111	-521	645	666	0	Content		-514	652	22866509	6976321167
22883	09:26:47.573	00:00:22.883	1373	-442,937	750,7545	0,3883223	0,6798847	483,7732	3,354573	3	-442,959	750,7984	0,3883224	0,6798847	483,7731	3,354568	1	39	-443	751						Untertest1.avi	0	880	547	72	111	-521	645	666	0	Content		-515	640	22883259	6976337917
22900	09:26:47.590	00:00:22.899	1374	-422,1424	760,5902	0,388304	0,6798816	483,7718	3,300918	3	-422,1669	760,6288	0,3883041	0,6798816	483,7718	3,300931	1	39	-422	761						Untertest1.avi	0	880	547	72	111	-521	645	666	0	Content		-494	650	22899884	6976354542
22916	09:26:47.606	00:00:22.916	1375	-435,4974	762,3407	0,388268	0,6798794	483,7672	3,323002	3	-435,5197	762,3848	0,3882681	0,6798794	483,7672	3,323001	1	39	-436	762						Untertest1.avi	0	880	547	72	111	-521	645	666	0	Content		-508	651	22916191	6976370849
22933	09:26:47.623	00:00:22.932	1376	-398,3783	718,8042	0,3881106	0,6786346	483,6272	3,342277	3	-398,3862	718,8228	0,3881107	0,6786346	483,6272	3,342264	1	39	-398	719						Untertest1.avi	0	880	547	72	111	-521	645	666	0	Content		-470	608	22932816	6976387474
22949	09:26:47.639	00:00:22.949	1377	-334,299	615,4015	0,3877956	0,6760994	483,5723	3,317069	3	-334,3896	615,4423	0,3877959	0,6760994	483,5723	3,317125	1	40	-334	615						Untertest1.avi	0	880	547	72	111	-245	230	550	0	Content		-406	504	22949440	6976404098
22967	09:26:47.657	00:00:22.966	1378	-299,4578	476,7175	0,3878311	0,673426	483,9076	3,352154	3	-299,5534	476,7815	0,3878313	0,673426	483,9076	3,352153	1	40	-300	477						Untertest1.avi	0	880	547	72	111	-245	230	550	0	Content		-372	366	22966509	6976421167
22983	09:26:47.673	00:00:22.983	1379	-243,4444	379,1285	0,3876902	0,6714829	483,7747	3,31982	3	-243,5491	379,1354	0,3876904	0,6714829	483,7747	3,31984	1	40	-244	379						Untertest1.avi	0	880	547	72	111	-245	230	550	0	Content		-316	268	22983133	6976437791
23000	09:26:47.690	00:00:22.999	1380	-222,2346	341,5771	0,3873414	0,6706265	483,9842	3,304224	3	-222,4127	341,6641	0,3873418	0,6706265	483,9842	3,304113	1	40	-222	342						Untertest1.avi	0	880	547	72	111	-245	230	550	0	Content		-294	231	22999882	6976454540
23016	09:26:47.706	00:00:23.015	1381	-200,9041	332,751	0,386949	0,6710355	484,0237	3,325957	3	-201,0413	332,767	0,3869493	0,6710355	484,0237	3,325908	1	40	-201	333						Untertest1.avi	0	880	547	72	111	-245	230	550	0	Content		-273	222	23015938	6976470596
23033	09:26:47.723	00:00:23.033	1382	-181,0029	329,8611	0,3867385	0,6715018	483,8535	3,283376	3	-181,1192	329,8813	0,3867387	0,6715018	483,8535	3,283379	1	40	-181	330						Untertest1.avi	0	880	547	72	111	-245	230	550	0	Content		-253	219	23033017	6976487675
23049	09:26:47.739	00:00:23.049	1383	-181,0931	339,5743	0,3865272	0,6715756	484,1035	3,299802	3	-181,1891	339,5731	0,3865273	0,6715756	484,1035	3,29983	1	40	-181	340						Untertest1.avi	0	880	547	72	111	-245	230	550	0	Content		-253	229	23049308	6976503966
23066	09:26:47.756	00:00:23.065	1384	-187,4108	351,2262	0,3864188	0,6716191	484,0444	3,318802	3	-187,5223	351,2473	0,386419	0,6716191	484,0444	3,318824	1	40	-188	351						Untertest1.avi	0	880	547	72	111	-245	230	550	0	Content		-260	240	23065932	6976520590
23083	09:26:47.773	00:00:23.082	1385	-178,0038	332,1325	0,386328	0,6717474	484,0782	3,299137	3	-178,1009	332,14	0,3863281	0,6717474	484,0782	3,299154	1	40	-178	332						Untertest1.avi	0	880	547	72	111	-245	230	550	0	Content		-250	221	23082680	6976537338
23100	09:26:47.790	00:00:23.099	1386	-172,9774	330,2054	0,3861765	0,6718785	484,0468	3,291469	3	-173,1083	330,2225	0,3861767	0,6718785	484,0468	3,291485	1	40	-173	330						Untertest1.avi	0	880	547	72	111	-245	230	550	0	Content		-245	219	23099621	6976554279
23116	09:26:47.806	00:00:23.116	1387	-179,1984	330,8305	0,3860309	0,6720008	483,9542	3,305496	3	-179,3014	330,8354	0,3860312	0,6720008	483,9541	3,305478	1	40	-179	331						Untertest1.avi	0	880	547	72	111	-245	230	550	0	Content		-251	220	23116244	6976570902
23133	09:26:47.823	00:00:23.133	1388	-168,0173	350,6885	0,3859468	0,672152	483,993	3,359335	3	-168,1547	350,6743	0,3859472	0,672152	483,993	3,359195	1	40	-168	351						Untertest1.avi	0	880	547	72	111	-245	230	550	0	Content		-240	240	23133005	6976587663
23149	09:26:47.839	00:00:23.149	1389	-177,1946	336,3734	0,3858861	0,6722621	484,002	3,324321	3	-177,3438	336,4157	0,3858864	0,6722621	484,002	3,324298	1	40	-177	336						Untertest1.avi	0	880	547	72	111	-245	230	550	0	Content		-249	225	23149175	6976603833
23166	09:26:47.856	00:00:23.165	1390	-172,0132	339,5463	0,3858109	0,6723218	483,8264	3,356352	3	-172,1791	339,5787	0,3858112	0,6723218	483,8264	3,356363	1	40	-172	340						Untertest1.avi	0	880	547	72	111	-245	230	550	0	Content		-244	229	23165924	6976620582
23183	09:26:47.873	00:00:23.182	1391	-165,7709	345,2451	0,3857935	0,6723593	483,8388	3,331549	3	-165,9182	345,2228	0,3857937	0,6723593	483,8388	3,331593	1	40	-166	345						Untertest1.avi	0	880	547	72	111	-245	230	550	0	Content		-238	234	23182547	6976637205
23200	09:26:47.890	00:00:23.199	1392	-169,1586	332,4345	0,3857934	0,6724617	483,8447	3,280569	3	-169,2579	332,454	0,3857936	0,6724617	483,8447	3,280586	1	40	-169	332						Untertest1.avi	0	880	547	72	111	-245	230	550	0	Content		-241	221	23199613	6976654271
23216	09:26:47.906	00:00:23.216	1393	-160,8128	340,2189	0,3858115	0,6725442	483,959	3,318287	3	-160,9421	340,2566	0,3858118	0,6725442	483,959	3,318247	1	40	-161	340						Untertest1.avi	0	880	547	72	111	-245	230	550	0	Content		-233	229	23216237	6976670895
23233	09:26:47.923	00:00:23.232	1394	-174,4545	343,9018	0,3858134	0,6726198	483,9548	3,325873	3	-174,603	343,9011	0,3858136	0,6726198	483,9548	3,325898	1	40	-175	344						Untertest1.avi	0	880	547	72	111	-245	230	550	0	Content		-247	233	23232862	6976687520
23249	09:26:47.939	00:00:23.249	1395	-167,31	344,0847	0,3858452	0,6727126	484,047	3,37003	3	-167,4324	344,0874	0,3858454	0,6727126	484,047	3,369996	1	40	-167	344						Untertest1.avi	0	880	547	72	111	-245	230	550	0	Content		-239	233	23249167	6976703825
23266	09:26:47.956	00:00:23.265	1396	-162,256	345,6212	0,3858649	0,6727897	484,0674	3,265066	3	-162,3958	345,63	0,3858652	0,6727897	484,0674	3,265058	1	40	-162	346						Untertest1.avi	0	880	547	72	111	-245	230	550	0	Content		-234	235	23265791	6976720449
23282	09:26:47.972	00:00:23.282	1397	-174,0952	333,1718	0,3858867	0,6729081	484,0488	3,258958	3	-174,2566	333,1935	0,3858871	0,6729081	484,0488	3,258908	1	40	-174	333						Untertest1.avi	0	880	547	72	111	-245	230	550	0	Content		-246	222	23282416	6976737074
23299	09:26:47.989	00:00:23.299	1398	-162,5321	342,9197	0,3859115	0,672943	484,0309	3,227888	3	-162,7184	342,9722	0,3859119	0,672943	484,0308	3,227874	1	40	-163	343						Untertest1.avi	0	880	547	72	111	-245	230	550	0	Content		-235	232	23299486	6976754144
23316	09:26:48.006	00:00:23.316	1399	-162,0569	337,9321	0,3859517	0,6729569	484,035	3,224015	3	-162,2106	337,9944	0,385952	0,6729569	484,0349	3,223931	1	40	-162	338						Untertest1.avi	0	880	547	72	111	-245	230	550	0	Content		-234	227	23316234	6976770892
23333	09:26:48.023	00:00:23.332	1400	-174,647	336,1765	0,3860099	0,6729714	484,0162	3,225117	3	-174,8022	336,2287	0,3860103	0,6729713	484,0162	3,225054	1	40	-175	336						Untertest1.avi	0	880	547	72	111	-245	230	550	0	Content		-247	225	23332860	6976787518
23349	09:26:48.039	00:00:23.349	1401	-167,8056	335,4276	0,3861257	0,6728861	484,1417	3,182557	3	-167,9362	335,4421	0,386126	0,6728861	484,1417	3,182532	1	40	-168	335						Untertest1.avi	0	880	547	72	111	-245	230	550	0	Content		-240	224	23349039	6976803697
23366	09:26:48.056	00:00:23.365	1402	-158,0329	341,8245	0,3863007	0,6727715	483,9388	3,156996	3	-158,1501	341,8089	0,386301	0,6727715	483,9388	3,15699	1	40	-158	342						Untertest1.avi	0	880	547	72	111	-245	230	550	0	Content		-230	231	23365788	6976820446
23382	09:26:48.072	00:00:23.382	1403	-169,0205	339,3492	0,3864442	0,6726256	483,9817	3,139534	3	-169,1131	339,3845	0,3864444	0,6726256	483,9817	3,139472	1	40	-169	339						Untertest1.avi	0	880	547	72	111	-245	230	550	0	Content		-241	228	23382411	6976837069
23399	09:26:48.089	00:00:23.399	1404	-189,9917	335,8957	0,3866191	0,6724129	483,7672	3,19717	3	-190,069	335,9182	0,3866192	0,6724129	483,7672	3,197168	1	40	-190	336						Untertest1.avi	0	880	547	72	111	-245	230	550	0	Content		-262	225	23399480	6976854138
23416	09:26:48.106	00:00:23.416	1405	-162,7201	344,2471	0,3867761	0,6721515	483,691	3,058197	3	-162,8606	344,2416	0,3867764	0,6721515	483,691	3,058223	1	40	-163	344						Untertest1.avi	0	880	547	72	111	-245	230	550	0	Content		-235	233	23416104	6976870762
23433	09:26:48.123	00:00:23.432	1406	-170,5292	347,1018	0,3868954	0,6719802	483,8853	3,155871	3	-170,6303	347,1118	0,3868957	0,6719802	483,8853	3,155856	1	40	-171	347						Untertest1.avi	0	880	547	72	111	-245	230	550	0	Content		-243	236	23432854	6976887512
23449	09:26:48.139	00:00:23.449	1407	-183,0689	341,2391	0,3869395	0,6718934	483,8507	3,128295	3	-183,1672	341,2606	0,3869396	0,6718934	483,8507	3,12832	1	40	-183	341						Untertest1.avi	0	880	547	72	111	-245	230	550	0	Content		-255	230	23449032	6976903690
23466	09:26:48.156	00:00:23.465	1408	-179,8331	340,6776	0,386928	0,6718859	483,8759	3,105494	3	-179,9406	340,6865	0,3869281	0,6718859	483,8759	3,105526	1	40	-180	341						Untertest1.avi	0	880	547	72	111	-245	230	550	0	Content		-252	230	23465655	6976920313
23482	09:26:48.172	00:00:23.482	1409	-77,47809	363,5125	0,3861314	0,6722082	484,1636	3,139227	3	-77,61706	363,5107	0,3861317	0,6722082	484,1636	3,139221	1	40	-78	364						Untertest1.avi	0	880	547	72	111	-245	230	550	0	Content		-150	253	23482279	6976936937
23499	09:26:48.189	00:00:23.499	1410	54,50092	407,2432	0,3846319	0,6729341	484,1072	3,105385	3	54,32541	407,2732	0,3846323	0,6729341	484,1072	3,105374	1	41	54	407						Untertest1.avi	0	880	547	72	111	119	389	299	0	Content		-18	296	23499345	6976954003
23516	09:26:48.206	00:00:23.515	1411	299,1252	509,1514	0,5366847	0,5585453	484,1817	3,180628	0	169,7842	456,9933	0,3835393	0,6735249	484,1817	3,146369	0	41	234	483						Untertest1.avi	0	880	547	72	111	119	389	299	0	Content		162	372	23515972	6976970630
23533	09:26:48.223	00:00:23.532	1412	315,9377	497,7249	0,5363379	0,5585657	484,1664	3,17411	0	173,3014	456,8933	0,3830771	0,6738217	484,1664	3,171401	0	41	245	477						Untertest1.avi	0	880	547	72	111	119	389	299	0	Content		173	366	23532719	6976987377
23549	09:26:48.239	00:00:23.549	1413	-1024	-768	-1	-1	-1	-1	4	178,2996	452,5982	0,3829873	0,6738452	484,1647	3,123145	0	41	178	453						Untertest1.avi	0	880	547	72	111	119	389	299	0	Content		106	342	23549022	6977003680
23566	09:26:48.256	00:00:23.565	1414	-1024	-768	-1	-1	-1	-1	4	128,881	449,9811	0,3821676	0,6739607	483,894	3,135816	0	41	129	450						Untertest1.avi	0	880	547	72	111	119	389	299	0	Content		57	339	23565647	6977020305
23582	09:26:48.272	00:00:23.582	1415	287,2012	501,1782	0,5336337	0,5582942	474,5952	3,157561	0	166,1932	453,9165	0,3826704	0,6740521	484,0881	3,143227	0	41	227	478						Untertest1.avi	0	880	547	72	111	119	389	299	0	Content		155	367	23582269	6977036927
23599	09:26:48.289	00:00:23.599	1416	314,1928	500,9459	0,5335752	0,5578163	474,5952	3,155432	0	169,4916	454,2056	0,382621	0,6741428	484,1081	3,082027	0	41	242	478						Untertest1.avi	0	880	547	72	111	119	389	299	0	Content		170	367	23599338	6977053996
23616	09:26:48.306	00:00:23.616	1417	248,786	553,5438	0,5181928	0,5578973	422,8484	2,914599	0	108,6659	447,0671	0,3819439	0,6741982	483,9137	3,115823	0	41	179	500						Untertest1.avi	0	880	547	72	111	119	389	299	0	Content		107	389	23616088	6977070746
23632	09:26:48.322	00:00:23.632	1418	230,6732	491,4684	0,532754	0,5577632	474,2375	3,142287	0	166,2527	504,5029	0,3706487	0,6744592	427,3674	2,681964	0	41	198	498						Untertest1.avi	0	880	547	72	111	119	389	299	0	Content		126	387	23632145	6977086803
23649	09:26:48.339	00:00:23.648	1419	216,448	489,9998	0,5325374	0,5576225	474,3137	3,123293	0	148,7452	505,16	0,3708773	0,6746202	428,2338	2,749001	0	41	183	498						Untertest1.avi	0	880	547	72	111	119	389	299	0	Content		111	387	23648894	6977103552
23666	09:26:48.356	00:00:23.665	1420	228,5261	496,1337	0,5328063	0,5575081	474,3225	3,147145	0	152,8054	524,4436	0,3709229	0,6747059	428,1156	2,771512	0	41	191	510						Untertest1.avi	0	880	547	72	111	119	389	299	0	Content		119	399	23665519	6977120177
23682	09:26:48.372	00:00:23.682	1421	249,1942	493,9786	0,533187	0,5573854	474,1129	3,203194	0	152,7225	515,4169	0,370874	0,6747676	427,3161	2,74287	0	41	201	505						Untertest1.avi	0	880	547	72	111	119	389	299	0	Content		129	394	23682142	6977136800
23699	09:26:48.389	00:00:23.698	1422	213,0906	490,6945	0,5327384	0,557169	474,3259	3,190316	0	159,6182	513,5917	0,3710893	0,6748052	428,0005	2,768376	0	41	186	502						Untertest1.avi	0	880	547	72	111	119	389	299	0	Content		114	391	23698768	6977153426
23716	09:26:48.406	00:00:23.715	1423	230,4323	502,6552	0,5331129	0,5569931	474,3843	3,200352	0	150,6122	514,8262	0,3709454	0,6747935	426,8683	2,761516	0	41	191	509						Untertest1.avi	0	880	547	72	111	119	389	299	0	Content		119	398	23715518	6977170176
23732	09:26:48.422	00:00:23.732	1424	232,3163	498,5333	0,5332227	0,5567416	474,4259	3,181424	0	151,1362	522,7692	0,371181	0,6747534	427,437	2,78628	0	41	192	511						Untertest1.avi	0	880	547	72	111	119	389	299	0	Content		120	400	23732141	6977186799
23749	09:26:48.439	00:00:23.748	1425	225,6753	498,2492	0,5332785	0,5564934	474,575	3,20683	0	162,9943	505,1258	0,3718034	0,6747062	429,7626	2,717102	0	41	194	502						Untertest1.avi	0	880	547	72	111	119	389	299	0	Content		122	391	23748766	6977203424
23765	09:26:48.455	00:00:23.765	1426	206,2549	488,114	0,5330189	0,556247	474,6536	3,147461	0	175,1109	513,6161	0,3712505	0,6747324	426,6814	2,674885	0	41	191	501						Untertest1.avi	0	880	547	72	111	119	389	299	0	Content		119	390	23765389	6977220047
23782	09:26:48.472	00:00:23.782	1427	212,9491	500,2079	0,5333496	0,5561768	474,6974	3,199025	0	157,5098	514,9617	0,3711526	0,6747819	425,8149	2,73917	0	41	185	508						Untertest1.avi	0	880	547	72	111	119	389	299	0	Content		113	397	23782138	6977236796
23799	09:26:48.489	00:00:23.798	1428	333,4078	521,6127	0,5331533	0,5572762	474,7766	3,16502	0	213,6756	559,6356	0,3706347	0,675598	425,6614	2,810161	0	42	274	541						Untertest1.avi	0	880	547	72	111	208	461	450	0	Content		202	430	23798763	6977253421
23815	09:26:48.505	00:00:23.815	1429	290,1903	568,9869	0,5313875	0,5587087	475,2378	3,225477	0	262,3179	592,8462	0,3696792	0,6767783	424,0648	2,759291	0	42	276	581						Untertest1.avi	0	880	547	72	111	208	461	450	0	Content		204	470	23815387	6977270045
23832	09:26:48.522	00:00:23.832	1430	297,4807	583,9601	0,5314755	0,5589643	475,1414	3,225402	0	263,6008	612,9135	0,3698798	0,6772039	425,6844	2,812875	0	42	281	598						Untertest1.avi	0	880	547	72	111	208	461	450	0	Content		209	487	23832012	6977286670
23849	09:26:48.539	00:00:23.848	1431	312,9622	580,6786	0,5316702	0,5589269	475,2071	3,195603	0	259,8058	610,2004	0,3698149	0,677367	425,426	2,841274	0	42	286	595						Untertest1.avi	0	880	547	72	111	208	461	450	0	Content		214	484	23848761	6977303419
23865	09:26:48.555	00:00:23.865	1432	279,7161	591,3541	0,5314211	0,5591183	475,2096	3,258153	0	235,2128	552,2734	0,3812075	0,6776679	484,6072	3,125462	0	42	257	572						Untertest1.avi	0	880	547	72	111	208	461	450	0	Content		185	461	23865387	6977320045
23882	09:26:48.572	00:00:23.882	1433	301,1312	582,6362	0,5317075	0,5593308	475,1719	3,253328	0	270,6178	539,788	0,3813571	0,6779366	484,6055	3,074363	0	42	286	561						Untertest1.avi	0	880	547	72	111	208	461	450	0	Content		214	450	23882010	6977336668
23899	09:26:48.589	00:00:23.898	1434	310,6315	585,1689	0,5318307	0,559519	475,1442	3,203106	0	234,4724	551,0812	0,3811561	0,678134	484,5849	3,149931	0	42	273	568						Untertest1.avi	0	880	547	72	111	208	461	450	0	Content		201	457	23898759	6977353417
23915	09:26:48.605	00:00:23.915	1435	320,0505	584,3381	0,5320268	0,5596102	475,0442	3,231916	0	240,4152	544,038	0,3810785	0,678287	484,5613	3,095063	0	42	280	564						Untertest1.avi	0	880	547	72	111	208	461	450	0	Content		208	453	23915388	6977370046
23932	09:26:48.622	00:00:23.932	1436	306,1632	587,4399	0,5319526	0,5596611	475,036	3,310741	0	239,1567	528,8456	0,3809292	0,6784049	484,5555	3,085063	0	42	273	558						Untertest1.avi	0	880	547	72	111	208	461	450	0	Content		201	447	23932010	6977386668
23949	09:26:48.639	00:00:23.948	1437	344,0222	580,366	0,5323058	0,5597131	474,9896	3,241221	0	239,633	538,5222	0,381009	0,6784993	484,5727	3,102636	0	42	292	559						Untertest1.avi	0	880	547	72	111	208	461	450	0	Content		220	448	23948637	6977403295
23965	09:26:48.655	00:00:23.965	1438	317,3881	581,9252	0,5320389	0,5597492	475,045	3,317014	0	233,8764	543,6891	0,3808146	0,6786008	484,5787	3,141625	0	42	276	563						Untertest1.avi	0	880	547	72	111	208	461	450	0	Content		204	452	23965386	6977420044
23982	09:26:48.672	00:00:23.982	1439	315,0379	588,7856	0,5319462	0,5598081	475,0384	3,337123	0	227,6092	545,1199	0,3807561	0,678731	484,6336	3,141591	0	42	271	567						Untertest1.avi	0	880	547	72	111	208	461	450	0	Content		199	456	23982012	6977436670
23999	09:26:48.689	00:00:23.998	1440	272,2798	584,2112	0,5314373	0,5599368	474,9714	3,314584	0	218,2895	542,9042	0,3806299	0,6789013	484,4601	3,171248	0	42	245	564						Untertest1.avi	0	880	547	72	111	208	461	450	0	Content		173	453	23998633	6977453291
24015	09:26:48.705	00:00:24.015	1441	294,5038	576,3518	0,5314621	0,5600224	475,0196	3,350235	0	214,0895	522,6267	0,3806157	0,6790569	484,4213	3,103317	0	42	254	549						Untertest1.avi	0	880	547	72	111	208	461	450	0	Content		182	438	24015260	6977469918
24032	09:26:48.722	00:00:24.032	1442	312,9422	577,5291	0,5318114	0,5602041	474,8457	3,375005	0	230,9592	550,8135	0,3808245	0,6793664	484,4727	3,233671	0	42	272	564						Untertest1.avi	0	880	547	72	111	208	461	450	0	Content		200	453	24032008	6977486666
24049	09:26:48.739	00:00:24.048	1443	308,3117	585,6889	0,5318642	0,5604334	474,8083	3,399617	0	241,077	527,7142	0,3806765	0,6796131	484,4568	3,197592	0	42	275	557						Untertest1.avi	0	880	547	72	111	208	461	450	0	Content		203	446	24048633	6977503291
24065	09:26:48.755	00:00:24.065	1444	331,1356	586,4078	0,5316943	0,5604861	474,8083	3,451276	0	280,9614	609,389	0,3694612	0,6800474	424,6847	2,977602	0	42	306	598						Untertest1.avi	0	880	547	72	111	208	461	450	0	Content		234	487	24065259	6977519917
24082	09:26:48.772	00:00:24.082	1445	302,519	584,1627	0,5318317	0,5609404	474,7001	3,484878	0	230,4746	560,0919	0,3809353	0,6802388	484,256	3,369915	0	42	266	572						Untertest1.avi	0	880	547	72	111	208	461	450	0	Content		194	461	24082009	6977536667
24099	09:26:48.789	00:00:24.098	1446	358,6119	581,9357	0,5324022	0,5611566	474,6243	3,467828	0	275,748	612,326	0,3693263	0,6805508	423,6776	3,0611	0	42	317	597						Untertest1.avi	0	880	547	72	111	208	461	450	0	Content		245	486	24098630	6977553288
24115	09:26:48.805	00:00:24.115	1447	304,6539	576,8993	0,5319425	0,5613769	474,6073	3,519842	0	286,5632	613,1676	0,369532	0,6808005	424,328	3,035277	0	42	296	595						Untertest1.avi	0	880	547	72	111	208	461	450	0	Content		224	484	24115253	6977569911
24132	09:26:48.822	00:00:24.131	1448	292,1473	575,1669	0,5317985	0,5615553	474,5615	3,504138	0	283,3065	617,1914	0,3695949	0,6809984	424,4781	3,07042	0	42	288	596						Untertest1.avi	0	880	547	72	111	208	461	450	0	Content		216	485	24131905	6977586563
24149	09:26:48.839	00:00:24.148	1449	298,3335	578,5937	0,5319769	0,5616986	474,5763	3,555365	0	286,2726	611,5244	0,369592	0,6811133	424,3836	3,079147	0	42	292	595						Untertest1.avi	0	880	547	72	111	208	461	450	0	Content		220	484	24148629	6977603287
24165	09:26:48.855	00:00:24.165	1450	286,5831	574,4502	0,5319151	0,5616072	474,5606	3,556514	0	282,2834	607,2325	0,369631	0,6810316	424,6155	3,077758	0	42	284	591						Untertest1.avi	0	880	547	72	111	208	461	450	0	Content		212	480	24165252	6977619910
24182	09:26:48.872	00:00:24.181	1451	280,4895	579,6594	0,5317319	0,5614485	474,4998	3,54039	0	285,3883	602,4106	0,369607	0,6809437	424,6629	3,099019	0	42	283	591						Untertest1.avi	0	880	547	72	111	208	461	450	0	Content		211	480	24181890	6977636548
24199	09:26:48.889	00:00:24.198	1452	333,2747	583,0582	0,5318792	0,5612786	474,4998	3,589293	0	237,1678	555,958	0,3809982	0,6807799	484,0028	3,558696	0	42	285	570						Untertest1.avi	0	880	547	72	111	208	461	450	0	Content		213	459	24198630	6977653288
24215	09:26:48.905	00:00:24.215	1453	319,1578	623,1084	0,5165157	0,5615199	420,0214	3,220505	0	239,0515	566,1306	0,3807263	0,6807891	484,073	3,555593	0	42	279	595						Untertest1.avi	0	880	547	72	111	208	461	450	0	Content		207	484	24215252	6977669910
24232	09:26:48.922	00:00:24.231	1454	327,8976	608,49	0,5302186	0,5629774	474,9324	3,657602	0	361,8293	591,7268	0,3797391	0,6815278	484,073	3,547872	0	42	345	600						Untertest1.avi	0	880	547	72	111	208	461	450	0	Content		273	489	24231894	6977686552
24249	09:26:48.939	00:00:24.248	1455	523,2747	642,3243	0,5293774	0,5644801	475,2954	3,645823	0	476,3685	643,8992	0,3786035	0,6826789	484,073	3,573955	0	43	500	643						Untertest1.avi	0	880	547	72	111	484	625	100	0	Content		428	532	24248505	6977703163
24265	09:26:48.955	00:00:24.265	1456	515,2607	716,1309	0,50231	0,5659342	387,0338	3,007207	0	498,3867	738,2194	0,3483445	0,6841591	346,2518	2,634202	0	43	507	727						Untertest1.avi	0	880	547	72	111	484	625	100	0	Content		435	616	24265127	6977719785
24282	09:26:48.972	00:00:24.281	1457	-1024	-768	-1	-1	-1	-1	4	556,5435	745,1173	0,3527744	0,6846814	365,8569	2,704208	0	43	557	745						Untertest1.avi	0	880	547	72	111	484	625	100	0	Content		485	634	24281893	6977736551
24299	09:26:48.989	00:00:24.298	1458	1034,26	763,5205	0,5295913	0,56534	475,2954	3,871866	0	648,4601	691,9683	0,3778197	0,6844635	484,073	3,280879	0	43	841	728						Untertest1.avi	0	880	547	72	111	484	625	100	0	Content		769	617	24298501	6977753159
24315	09:26:49.005	00:00:24.315	1459	557,7496	776,4773	0,4929205	0,5654172	362,1091	2,828204	0	-1024	-768	-1	-1	-1	-1	4	43	558	776						Untertest1.avi	0	880	547	72	111	484	625	100	0	Content		486	665	24315127	6977769785
24332	09:26:49.022	00:00:24.331	1460	555,5887	781,5688	0,4940205	0,5652012	364,8533	2,829375	0	-1024	-768	-1	-1	-1	-1	4	43	556	782						Untertest1.avi	0	880	547	72	111	484	625	100	0	Content		484	671	24331751	6977786409
24348	09:26:49.038	00:00:24.348	1461	-1024	-768	-1	-1	-1	-1	4	-1024	-768	-1	-1	-1	-1	4		0	0						Untertest1.avi	0	880	547	72	111				0	Content		-72	-111	24348500	6977803158
24365	09:26:49.055	00:00:24.365	1462	-1024	-768	-1	-1	-1	-1	4	-1024	-768	-1	-1	-1	-1	4		0	0						Untertest1.avi	0	880	547	72	111				0	Content		-72	-111	24365125	6977819783
24382	09:26:49.072	00:00:24.381	1463	-1024	-768	-1	-1	-1	-1	4	-1024	-768	-1	-1	-1	-1	4		0	0						Untertest1.avi	0	880	547	72	111				0	Content		-72	-111	24381750	6977836408
24398	09:26:49.088	00:00:24.398	1464	-1024	-768	-1	-1	-1	-1	4	-1024	-768	-1	-1	-1	-1	4		0	0						Untertest1.avi	0	880	547	72	111				0	Content		-72	-111	24398499	6977853157
24415	09:26:49.105	00:00:24.415	1465	-1024	-768	-1	-1	-1	-1	4	-1024	-768	-1	-1	-1	-1	4		0	0						Untertest1.avi	0	880	547	72	111				0	Content		-72	-111	24415124	6977869782
24432	09:26:49.122	00:00:24.431	1466	-1024	-768	-1	-1	-1	-1	4	-1024	-768	-1	-1	-1	-1	4		0	0						Untertest1.avi	0	880	547	72	111				0	Content		-72	-111	24431750	6977886408
24448	09:26:49.138	00:00:24.448	1467	-1024	-768	-1	-1	-1	-1	4	-1024	-768	-1	-1	-1	-1	4		0	0						Untertest1.avi	0	880	547	72	111				0	Content		-72	-111	24448374	6977903032
24466	09:26:49.156	00:00:24.465	1468	-1024	-768	-1	-1	-1	-1	4	-1024	-768	-1	-1	-1	-1	4		0	0						Untertest1.avi	0	880	547	72	111				0	Content		-72	-111	24465568	6977920226
24482	09:26:49.172	00:00:24.481	1469	-1024	-768	-1	-1	-1	-1	4	-1024	-768	-1	-1	-1	-1	4		0	0						Untertest1.avi	0	880	547	72	111				0	Content		-72	-111	24481743	6977936401
24498	09:26:49.188	00:00:24.498	1470	-1024	-768	-1	-1	-1	-1	4	-1024	-768	-1	-1	-1	-1	4		0	0						Untertest1.avi	0	880	547	72	111				0	Content		-72	-111	24498368	6977953026
24516	09:26:49.206	00:00:24.515	1471	-1024	-768	-1	-1	-1	-1	4	-1024	-768	-1	-1	-1	-1	4		0	0						Untertest1.avi	0	880	547	72	111				0	Content		-72	-111	24515617	6977970275
24532	09:26:49.222	00:00:24.531	1472	-1024	-768	-1	-1	-1	-1	4	-1024	-768	-1	-1	-1	-1	4		0	0						Untertest1.avi	0	880	547	72	111				0	Content		-72	-111	24531616	6977986274
24548	09:26:49.238	00:00:24.548	1473	-1024	-768	-1	-1	-1	-1	4	-1024	-768	-1	-1	-1	-1	4		0	0						Untertest1.avi	0	880	547	72	111				0	Content		-72	-111	24548241	6978002899
24565	09:26:49.255	00:00:24.565	1474	-1024	-768	-1	-1	-1	-1	4	-1024	-768	-1	-1	-1	-1	4		0	0						Untertest1.avi	0	880	547	72	111				0	Content		-72	-111	24565435	6978020093
24582	09:26:49.272	00:00:24.582	1475	-1024	-768	-1	-1	-1	-1	4	-1024	-768	-1	-1	-1	-1	4		0	0						Untertest1.avi	0	880	547	72	111				0	Content		-72	-111	24582184	6978036842
24599	09:26:49.289	00:00:24.598	1476	-1024	-768	-1	-1	-1	-1	4	-1024	-768	-1	-1	-1	-1	4		0	0						Untertest1.avi	0	880	547	72	111				0	Content		-72	-111	24598807	6978053465
24615	09:26:49.305	00:00:24.614	1477	-1024	-768	-1	-1	-1	-1	4	-1024	-768	-1	-1	-1	-1	4		0	0						Untertest1.avi	0	880	547	72	111				0	Content		-72	-111	24614985	6978069643
24632	09:26:49.322	00:00:24.631	1478	-1024	-768	-1	-1	-1	-1	4	-1024	-768	-1	-1	-1	-1	4		0	0						Untertest1.avi	0	880	547	72	111				0	Content		-72	-111	24631610	6978086268
24648	09:26:49.338	00:00:24.648	1479	-1024	-768	-1	-1	-1	-1	4	-1024	-768	-1	-1	-1	-1	4		0	0						Untertest1.avi	0	880	547	72	111				0	Content		-72	-111	24648236	6978102894
24665	09:26:49.355	00:00:24.664	1480	-1024	-768	-1	-1	-1	-1	4	-1024	-768	-1	-1	-1	-1	4		0	0						Untertest1.avi	0	880	547	72	111				0	Content		-72	-111	24664983	6978119641
24682	09:26:49.372	00:00:24.681	1481	-1024	-768	-1	-1	-1	-1	4	-1024	-768	-1	-1	-1	-1	4		0	0						Untertest1.avi	0	880	547	72	111				0	Content		-72	-111	24681608	6978136266
24698	09:26:49.388	00:00:24.698	1482	-1024	-768	-1	-1	-1	-1	4	-1024	-768	-1	-1	-1	-1	4		0	0						Untertest1.avi	0	880	547	72	111				0	Content		-72	-111	24698229	6978152887
24715	09:26:49.405	00:00:24.714	1483	-1024	-768	-1	-1	-1	-1	4	-1024	-768	-1	-1	-1	-1	4		0	0						Untertest1.avi	0	880	547	72	111				0	Content		-72	-111	24714862	6978169520
24731	09:26:49.421	00:00:24.731	1484	-1024	-768	-1	-1	-1	-1	4	-1024	-768	-1	-1	-1	-1	4		0	0						Untertest1.avi	0	880	547	72	111				0	Content		-72	-111	24731477	6978186135
24749	09:26:49.439	00:00:24.748	1485	-1024	-768	-1	-1	-1	-1	4	-1024	-768	-1	-1	-1	-1	4		0	0						Untertest1.avi	0	880	547	72	111				0	Content		-72	-111	24748670	6978203328
24766	09:26:49.456	00:00:24.766	1486	-1024	-768	-1	-1	-1	-1	4	-1024	-768	-1	-1	-1	-1	4		0	0						Untertest1.avi	0	880	547	72	111				0	Content		-72	-111	24766044	6978220702
24783	09:26:49.473	00:00:24.783	1487	-1024	-768	-1	-1	-1	-1	4	-1024	-768	-1	-1	-1	-1	4		0	0						Untertest1.avi	0	880	547	72	111				0	Content		-72	-111	24783292	6978237950
24798	09:26:49.488	00:00:24.798	1488	-1024	-768	-1	-1	-1	-1	4	-1024	-768	-1	-1	-1	-1	4		0	0						Untertest1.avi	0	880	547	72	111				0	Content		-72	-111	24798097	6978252755
24815	09:26:49.505	00:00:24.814	1489	-1024	-768	-1	-1	-1	-1	4	-1024	-768	-1	-1	-1	-1	4		0	0						Untertest1.avi	0	880	547	72	111				0	Content		-72	-111	24814854	6978269512
24831	09:26:49.521	00:00:24.831	1490	-1024	-768	-1	-1	-1	-1	4	-1024	-768	-1	-1	-1	-1	4		0	0						Untertest1.avi	0	880	547	72	111				0	Content		-72	-111	24831468	6978286126
24848	09:26:49.538	00:00:24.848	1491	-1024	-768	-1	-1	-1	-1	4	-1024	-768	-1	-1	-1	-1	4		0	0						Untertest1.avi	0	880	547	72	111				0	Content		-72	-111	24848089	6978302747
24865	09:26:49.555	00:00:24.864	1492	-1024	-768	-1	-1	-1	-1	4	-1024	-768	-1	-1	-1	-1	4		0	0						Untertest1.avi	0	880	547	72	111				0	Content		-72	-111	24864711	6978319369
24881	09:26:49.571	00:00:24.881	1493	-1024	-768	-1	-1	-1	-1	4	-1024	-768	-1	-1	-1	-1	4		0	0						Untertest1.avi	0	880	547	72	111				0	Content		-72	-111	24881460	6978336118
24899	09:26:49.589	00:00:24.898	1494	-1024	-768	-1	-1	-1	-1	4	-1024	-768	-1	-1	-1	-1	4		0	0						Untertest1.avi	0	880	547	72	111				0	Content		-72	-111	24898528	6978353186
24916	09:26:49.606	00:00:24.915	1495	-1024	-768	-1	-1	-1	-1	4	-1024	-768	-1	-1	-1	-1	4		0	0						Untertest1.avi	0	880	547	72	111				0	Content		-72	-111	24915902	6978370560
24933	09:26:49.623	00:00:24.933	1496	-1024	-768	-1	-1	-1	-1	4	-1024	-768	-1	-1	-1	-1	4		0	0						Untertest1.avi	0	880	547	72	111				0	Content		-72	-111	24933150	6978387808
24948	09:26:49.638	00:00:24.948	1497	-1024	-768	-1	-1	-1	-1	4	-1024	-768	-1	-1	-1	-1	4		0	0						Untertest1.avi	0	880	547	72	111				0	Content		-72	-111	24948077	6978402735
24965	09:26:49.655	00:00:24.964	1498	-1024	-768	-1	-1	-1	-1	4	-1024	-768	-1	-1	-1	-1	4		0	0						Untertest1.avi	0	880	547	72	111				0	Content		-72	-111	24964722	6978419380
24981	09:26:49.671	00:00:24.981	1499	-1024	-768	-1	-1	-1	-1	4	-1024	-768	-1	-1	-1	-1	4		0	0						Untertest1.avi	0	880	547	72	111				0	Content		-72	-111	24981453	6978436111
24998	09:26:49.688	00:00:24.998	1500	-1024	-768	-1	-1	-1	-1	4	-1024	-768	-1	-1	-1	-1	4		0	0						Untertest1.avi	0	880	547	72	111				0	Content		-72	-111	24998073	6978452731
25015	09:26:49.705	00:00:25.014	1501	-1024	-768	-1	-1	-1	-1	4	-1024	-768	-1	-1	-1	-1	4		0	0						Untertest1.avi	0	880	547	72	111				0	Content		-72	-111	25014697	6978469355
25031	09:26:49.721	00:00:25.031	1502	-1024	-768	-1	-1	-1	-1	4	-1024	-768	-1	-1	-1	-1	4		0	0						Untertest1.avi	0	880	547	72	111				0	Content		-72	-111	25031317	6978485975
25048	09:26:49.738	00:00:25.048	1503	-1024	-768	-1	-1	-1	-1	4	-1024	-768	-1	-1	-1	-1	4		0	0						Untertest1.avi	0	880	547	72	111				0	Content		-72	-111	25048385	6978503043
25066	09:26:49.756	00:00:25.065	1504	-1024	-768	-1	-1	-1	-1	4	-1024	-768	-1	-1	-1	-1	4		0	0						Untertest1.avi	0	880	547	72	111				0	Content		-72	-111	25065761	6978520419
25083	09:26:49.773	00:00:25.083	1505	-1024	-768	-1	-1	-1	-1	4	-1024	-768	-1	-1	-1	-1	4		0	0						Untertest1.avi	0	880	547	72	111				0	Content		-72	-111	25083132	6978537790
25098	09:26:49.788	00:00:25.097	1506	-1024	-768	-1	-1	-1	-1	4	-1024	-768	-1	-1	-1	-1	4		0	0						Untertest1.avi	0	880	547	72	111				0	Content		-72	-111	25097937	6978552595
25115	09:26:49.805	00:00:25.114	1507	-1024	-768	-1	-1	-1	-1	4	-1024	-768	-1	-1	-1	-1	4		0	0						Untertest1.avi	0	880	547	72	111				0	Content		-72	-111	25114617	6978569275
25131	09:26:49.821	00:00:25.131	1508	-1024	-768	-1	-1	-1	-1	4	-1024	-768	-1	-1	-1	-1	4		0	0						Untertest1.avi	0	880	547	72	111				0	Content		-72	-111	25131285	6978585943
25148	09:26:49.838	00:00:25.147	1509	-1024	-768	-1	-1	-1	-1	4	-1024	-768	-1	-1	-1	-1	4		0	0						Untertest1.avi	0	880	547	72	111				0	Content		-72	-111	25147931	6978602589
25165	09:26:49.855	00:00:25.164	1510	-1024	-768	-1	-1	-1	-1	4	-1024	-768	-1	-1	-1	-1	4		0	0						Untertest1.avi	0	880	547	72	111				0	Content		-72	-111	25164558	6978619216
25181	09:26:49.871	00:00:25.181	1511	-1024	-768	-1	-1	-1	-1	4	-1024	-768	-1	-1	-1	-1	4		0	0						Untertest1.avi	0	880	547	72	111				0	Content		-72	-111	25181181	6978635839
25198	09:26:49.888	00:00:25.197	1512	-1024	-768	-1	-1	-1	-1	4	-1024	-768	-1	-1	-1	-1	4		0	0						Untertest1.avi	0	880	547	72	111				0	Content		-72	-111	25197805	6978652463
25215	09:26:49.905	00:00:25.215	1513	-1024	-768	-1	-1	-1	-1	4	-1024	-768	-1	-1	-1	-1	4		0	0						Untertest1.avi	0	880	547	72	111				0	Content		-72	-111	25215000	6978669658
25232	09:26:49.922	00:00:25.232	1514	-1024	-768	-1	-1	-1	-1	4	-1024	-768	-1	-1	-1	-1	4		0	0						Untertest1.avi	0	880	547	72	111				0	Content		-72	-111	25232373	6978687031
25250	09:26:49.940	00:00:25.249	1515	-1024	-768	-1	-1	-1	-1	4	-1024	-768	-1	-1	-1	-1	4		0	0						Untertest1.avi	0	880	547	72	111				0	Content		-72	-111	25249620	6978704278
25265	09:26:49.955	00:00:25.264	1516	-1024	-768	-1	-1	-1	-1	4	-1024	-768	-1	-1	-1	-1	4		0	0						Untertest1.avi	0	880	547	72	111				0	Content		-72	-111	25264549	6978719207
25281	09:26:49.971	00:00:25.281	1517	-1024	-768	-1	-1	-1	-1	4	-1024	-768	-1	-1	-1	-1	4		0	0						Untertest1.avi	0	880	547	72	111				0	Content		-72	-111	25281171	6978735829
25298	09:26:49.988	00:00:25.297	1518	-1024	-768	-1	-1	-1	-1	4	-1024	-768	-1	-1	-1	-1	4		0	0						Untertest1.avi	0	880	547	72	111				0	Content		-72	-111	25297919	6978752577
25315	09:26:50.005	00:00:25.314	1519	-1024	-768	-1	-1	-1	-1	4	-1024	-768	-1	-1	-1	-1	4		0	0						Untertest1.avi	0	880	547	72	111				0	Content		-72	-111	25314545	6978769203
25331	09:26:50.021	00:00:25.331	1520	-1024	-768	-1	-1	-1	-1	4	-1024	-768	-1	-1	-1	-1	4		0	0						Untertest1.avi	0	880	547	72	111				0	Content		-72	-111	25331171	6978785829
25348	09:26:50.038	00:00:25.347	1521	-1024	-768	-1	-1	-1	-1	4	-1024	-768	-1	-1	-1	-1	4		0	0						Untertest1.avi	0	880	547	72	111				0	Content		-72	-111	25347794	6978802452
25365	09:26:50.055	00:00:25.364	1522	-1024	-768	-1	-1	-1	-1	4	-1024	-768	-1	-1	-1	-1	4		0	0						Untertest1.avi	0	880	547	72	111				0	Content		-72	-111	25364864	6978819522
25382	09:26:50.072	00:00:25.382	1523	-1024	-768	-1	-1	-1	-1	4	-1024	-768	-1	-1	-1	-1	4		0	0						Untertest1.avi	0	880	547	72	111				0	Content		-72	-111	25382236	6978836894
25400	09:26:50.090	00:00:25.399	1524	-1024	-768	-1	-1	-1	-1	4	-1024	-768	-1	-1	-1	-1	4		0	0						Untertest1.avi	0	880	547	72	111				0	Content		-72	-111	25399608	6978854266
25414	09:26:50.104	00:00:25.414	1525	-1024	-768	-1	-1	-1	-1	4	-1024	-768	-1	-1	-1	-1	4		0	0						Untertest1.avi	0	880	547	72	111				0	Content		-72	-111	25414412	6978869070
25431	09:26:50.121	00:00:25.431	1526	-1024	-768	-1	-1	-1	-1	4	-1024	-768	-1	-1	-1	-1	4		0	0						Untertest1.avi	0	880	547	72	111				0	Content		-72	-111	25431039	6978885697
25448	09:26:50.138	00:00:25.447	1527	-1024	-768	-1	-1	-1	-1	4	-1024	-768	-1	-1	-1	-1	4		0	0						Untertest1.avi	0	880	547	72	111				0	Content		-72	-111	25447787	6978902445
25464	09:26:50.154	00:00:25.464	1528	-1024	-768	-1	-1	-1	-1	4	-1024	-768	-1	-1	-1	-1	4		0	0						Untertest1.avi	0	880	547	72	111				0	Content		-72	-111	25464410	6978919068
25481	09:26:50.171	00:00:25.481	1529	-1024	-768	-1	-1	-1	-1	4	-1024	-768	-1	-1	-1	-1	4		0	0						Untertest1.avi	0	880	547	72	111				0	Content		-72	-111	25481034	6978935692
25498	09:26:50.188	00:00:25.497	1530	-1024	-768	-1	-1	-1	-1	4	-1024	-768	-1	-1	-1	-1	4		0	0						Untertest1.avi	0	880	547	72	111				0	Content		-72	-111	25497658	6978952316
25515	09:26:50.205	00:00:25.514	1531	-1024	-768	-1	-1	-1	-1	4	-1024	-768	-1	-1	-1	-1	4		0	0						Untertest1.avi	0	880	547	72	111				0	Content		-72	-111	25514850	6978969508
25532	09:26:50.222	00:00:25.532	1532	-1024	-768	-1	-1	-1	-1	4	-1024	-768	-1	-1	-1	-1	4		0	0						Untertest1.avi	0	880	547	72	111				0	Content		-72	-111	25532226	6978986884
25549	09:26:50.239	00:00:25.549	1533	-1024	-768	-1	-1	-1	-1	4	-1024	-768	-1	-1	-1	-1	4		0	0						Untertest1.avi	0	880	547	72	111				0	Content		-72	-111	25549472	6979004130
25564	09:26:50.254	00:00:25.564	1534	-1024	-768	-1	-1	-1	-1	4	-1024	-768	-1	-1	-1	-1	4		0	0						Untertest1.avi	0	880	547	72	111				0	Content		-72	-111	25564278	6979018936
25581	09:26:50.271	00:00:25.581	1535	-1024	-768	-1	-1	-1	-1	4	-1024	-768	-1	-1	-1	-1	4		0	0						Untertest1.avi	0	880	547	72	111				0	Content		-72	-111	25581028	6979035686
25598	09:26:50.288	00:00:25.597	1536	-1024	-768	-1	-1	-1	-1	4	-1024	-768	-1	-1	-1	-1	4		0	0						Untertest1.avi	0	880	547	72	111				0	Content		-72	-111	25597650	6979052308
25614	09:26:50.304	00:00:25.614	1537	-1024	-768	-1	-1	-1	-1	4	-1024	-768	-1	-1	-1	-1	4		0	0						Untertest1.avi	0	880	547	72	111				0	Content		-72	-111	25614274	6979068932
25631	09:26:50.321	00:00:25.630	1538	-1024	-768	-1	-1	-1	-1	4	-1024	-768	-1	-1	-1	-1	4		0	0						Untertest1.avi	0	880	547	72	111				0	Content		-72	-111	25630896	6979085554
25648	09:26:50.338	00:00:25.647	1539	-1024	-768	-1	-1	-1	-1	4	-1024	-768	-1	-1	-1	-1	4		0	0						Untertest1.avi	0	880	547	72	111				0	Content		-72	-111	25647521	6979102179
25665	09:26:50.355	00:00:25.664	1540	-1024	-768	-1	-1	-1	-1	4	-1024	-768	-1	-1	-1	-1	4		0	0						Untertest1.avi	0	880	547	72	111				0	Content		-72	-111	25664726	6979119384
25682	09:26:50.372	00:00:25.682	1541	-1024	-768	-1	-1	-1	-1	4	-1024	-768	-1	-1	-1	-1	4		0	0						Untertest1.avi	0	880	547	72	111				0	Content		-72	-111	25682089	6979136747
25699	09:26:50.389	00:00:25.699	1542	-1024	-768	-1	-1	-1	-1	4	-1024	-768	-1	-1	-1	-1	4		0	0						Untertest1.avi	0	880	547	72	111				0	Content		-72	-111	25699337	6979153995
25714	09:26:50.404	00:00:25.714	1543	-1024	-768	-1	-1	-1	-1	4	-1024	-768	-1	-1	-1	-1	4		0	0						Untertest1.avi	0	880	547	72	111				0	Content		-72	-111	25714268	6979168926
25731	09:26:50.421	00:00:25.730	1544	-1024	-768	-1	-1	-1	-1	4	-1024	-768	-1	-1	-1	-1	4		0	0						Untertest1.avi	0	880	547	72	111				0	Content		-72	-111	25730890	6979185548
25748	09:26:50.438	00:00:25.747	1545	-1024	-768	-1	-1	-1	-1	4	-1024	-768	-1	-1	-1	-1	4		0	0						Untertest1.avi	0	880	547	72	111				0	Content		-72	-111	25747513	6979202171
25764	09:26:50.454	00:00:25.764	1546	-1024	-768	-1	-1	-1	-1	4	-1024	-768	-1	-1	-1	-1	4		0	0						Untertest1.avi	0	880	547	72	111				0	Content		-72	-111	25764262	6979218920
25781	09:26:50.471	00:00:25.780	1547	-1024	-768	-1	-1	-1	-1	4	-1024	-768	-1	-1	-1	-1	4		0	0						Untertest1.avi	0	880	547	72	111				0	Content		-72	-111	25780759	6979235417
25798	09:26:50.488	00:00:25.797	1548	-1024	-768	-1	-1	-1	-1	4	-1024	-768	-1	-1	-1	-1	4		0	0						Untertest1.avi	0	880	547	72	111				0	Content		-72	-111	25797511	6979252169
25815	09:26:50.505	00:00:25.814	1549	-1024	-768	-1	-1	-1	-1	4	-1024	-768	-1	-1	-1	-1	4		0	0						Untertest1.avi	0	880	547	72	111				0	Content		-72	-111	25814580	6979269238
25832	09:26:50.522	00:00:25.831	1550	-1024	-768	-1	-1	-1	-1	4	-1024	-768	-1	-1	-1	-1	4		0	0						Untertest1.avi	0	880	547	72	111				0	Content		-72	-111	25831954	6979286612
25849	09:26:50.539	00:00:25.849	1551	-1024	-768	-1	-1	-1	-1	4	-1024	-768	-1	-1	-1	-1	4		0	0						Untertest1.avi	0	880	547	72	111				0	Content		-72	-111	25849202	6979303860
25864	09:26:50.554	00:00:25.864	1552	-1024	-768	-1	-1	-1	-1	4	-1024	-768	-1	-1	-1	-1	4		0	0						Untertest1.avi	0	880	547	72	111				0	Content		-72	-111	25864131	6979318789
25881	09:26:50.571	00:00:25.880	1553	-1024	-768	-1	-1	-1	-1	4	-1024	-768	-1	-1	-1	-1	4		0	0						Untertest1.avi	0	880	547	72	111				0	Content		-72	-111	25880754	6979335412
25898	09:26:50.588	00:00:25.897	1554	-1024	-768	-1	-1	-1	-1	4	-1024	-768	-1	-1	-1	-1	4		0	0						Untertest1.avi	0	880	547	72	111				0	Content		-72	-111	25897502	6979352160
25914	09:26:50.604	00:00:25.914	1555	-1024	-768	-1	-1	-1	-1	4	-1024	-768	-1	-1	-1	-1	4		0	0						Untertest1.avi	0	880	547	72	111				0	Content		-72	-111	25914127	6979368785
25931	09:26:50.621	00:00:25.930	1556	-1024	-768	-1	-1	-1	-1	4	-1024	-768	-1	-1	-1	-1	4		0	0						Untertest1.avi	0	880	547	72	111				0	Content		-72	-111	25930754	6979385412
25947	09:26:50.637	00:00:25.947	1557	-1024	-768	-1	-1	-1	-1	4	-1024	-768	-1	-1	-1	-1	4		0	0						Untertest1.avi	0	880	547	72	111				0	Content		-72	-111	25947373	6979402031
25965	09:26:50.655	00:00:25.964	1558	-1024	-768	-1	-1	-1	-1	4	-1024	-768	-1	-1	-1	-1	4		0	0						Untertest1.avi	0	880	547	72	111				0	Content		-72	-111	25964569	6979419227
25982	09:26:50.672	00:00:25.981	1559	-1024	-768	-1	-1	-1	-1	4	-1024	-768	-1	-1	-1	-1	4		0	0						Untertest1.avi	0	880	547	72	111				0	Content		-72	-111	25981815	6979436473
25999	09:26:50.689	00:00:25.999	1560	-1024	-768	-1	-1	-1	-1	4	-1024	-768	-1	-1	-1	-1	4		0	0						Untertest1.avi	0	880	547	72	111				0	Content		-72	-111	25999190	6979453848
26014	09:26:50.704	00:00:26.013	1561	-1024	-768	-1	-1	-1	-1	4	-1024	-768	-1	-1	-1	-1	4		0	0						Untertest1.avi	0	880	547	72	111				0	Content		-72	-111	26013994	6979468652
26031	09:26:50.721	00:00:26.030	1562	-1024	-768	-1	-1	-1	-1	4	-1024	-768	-1	-1	-1	-1	4		0	0						Untertest1.avi	0	880	547	72	111				0	Content		-72	-111	26030744	6979485402
26047	09:26:50.737	00:00:26.047	1563	-1024	-768	-1	-1	-1	-1	4	-1024	-768	-1	-1	-1	-1	4		0	0						Untertest1.avi	0	880	547	72	111				0	Content		-72	-111	26047367	6979502025
26064	09:26:50.754	00:00:26.063	1564	-1024	-768	-1	-1	-1	-1	4	-1024	-768	-1	-1	-1	-1	4		0	0						Untertest1.avi	0	880	547	72	111				0	Content		-72	-111	26063989	6979518647
26081	09:26:50.771	00:00:26.080	1565	-1024	-768	-1	-1	-1	-1	4	-1024	-768	-1	-1	-1	-1	4		0	0						Untertest1.avi	0	880	547	72	111				0	Content		-72	-111	26080614	6979535272
26097	09:26:50.787	00:00:26.097	1566	-1024	-768	-1	-1	-1	-1	4	-1024	-768	-1	-1	-1	-1	4		0	0						Untertest1.avi	0	880	547	72	111				0	Content		-72	-111	26097237	6979551895
26114	09:26:50.804	00:00:26.114	1567	-1024	-768	-1	-1	-1	-1	4	-1024	-768	-1	-1	-1	-1	4		0	0						Untertest1.avi	0	880	547	72	111				0	Content		-72	-111	26114432	6979569090
26132	09:26:50.822	00:00:26.131	1568	-1024	-768	-1	-1	-1	-1	4	-1024	-768	-1	-1	-1	-1	4		0	0						Untertest1.avi	0	880	547	72	111				0	Content		-72	-111	26131803	6979586461
26149	09:26:50.839	00:00:26.149	1569	-1024	-768	-1	-1	-1	-1	4	-1024	-768	-1	-1	-1	-1	4		0	0						Untertest1.avi	0	880	547	72	111				0	Content		-72	-111	26149052	6979603710
26164	09:26:50.854	00:00:26.163	1570	-1024	-768	-1	-1	-1	-1	4	-1024	-768	-1	-1	-1	-1	4		0	0						Untertest1.avi	0	880	547	72	111				0	Content		-72	-111	26163859	6979618517
26181	09:26:50.871	00:00:26.180	1571	-1024	-768	-1	-1	-1	-1	4	-1024	-768	-1	-1	-1	-1	4		0	0						Untertest1.avi	0	880	547	72	111				0	Content		-72	-111	26180609	6979635267
26197	09:26:50.887	00:00:26.197	1572	-1024	-768	-1	-1	-1	-1	4	-1024	-768	-1	-1	-1	-1	4		0	0						Untertest1.avi	0	880	547	72	111				0	Content		-72	-111	26197236	6979651894
26214	09:26:50.904	00:00:26.213	1573	-1024	-768	-1	-1	-1	-1	4	-1024	-768	-1	-1	-1	-1	4		0	0						Untertest1.avi	0	880	547	72	111				0	Content		-72	-111	26213854	6979668512
26230	09:26:50.920	00:00:26.230	1574	-1024	-768	-1	-1	-1	-1	4	-1024	-768	-1	-1	-1	-1	4		0	0						Untertest1.avi	0	880	547	72	111				0	Content		-72	-111	26230479	6979685137
26247	09:26:50.937	00:00:26.247	1575	-1024	-768	-1	-1	-1	-1	4	-1024	-768	-1	-1	-1	-1	4		0	0						Untertest1.avi	0	880	547	72	111				0	Content		-72	-111	26247229	6979701887
26264	09:26:50.954	00:00:26.264	1576	-1024	-768	-1	-1	-1	-1	4	-1024	-768	-1	-1	-1	-1	4		0	0						Untertest1.avi	0	880	547	72	111				0	Content		-72	-111	26264298	6979718956
26282	09:26:50.972	00:00:26.281	1577	-1024	-768	-1	-1	-1	-1	4	-1024	-768	-1	-1	-1	-1	4		0	0						Untertest1.avi	0	880	547	72	111				0	Content		-72	-111	26281671	6979736329
26299	09:26:50.989	00:00:26.299	1578	-1024	-768	-1	-1	-1	-1	4	-1024	-768	-1	-1	-1	-1	4		0	0						Untertest1.avi	0	880	547	72	111				0	Content		-72	-111	26299044	6979753702
26314	09:26:51.004	00:00:26.313	1579	-1024	-768	-1	-1	-1	-1	4	-1024	-768	-1	-1	-1	-1	4		0	0						Untertest1.avi	0	880	547	72	111				0	Content		-72	-111	26313847	6979768505
26330	09:26:51.020	00:00:26.330	1580	-1024	-768	-1	-1	-1	-1	4	-1024	-768	-1	-1	-1	-1	4		0	0						Untertest1.avi	0	880	547	72	111				0	Content		-72	-111	26330469	6979785127
26347	09:26:51.037	00:00:26.347	1581	-1024	-768	-1	-1	-1	-1	4	-1024	-768	-1	-1	-1	-1	4		0	0						Untertest1.avi	0	880	547	72	111				0	Content		-72	-111	26347220	6979801878
26364	09:26:51.054	00:00:26.363	1582	-1024	-768	-1	-1	-1	-1	4	-1024	-768	-1	-1	-1	-1	4		0	0						Untertest1.avi	0	880	547	72	111				0	Content		-72	-111	26363817	6979818475
26380	09:26:51.070	00:00:26.380	1583	-1024	-768	-1	-1	-1	-1	4	-1024	-768	-1	-1	-1	-1	4		0	0						Untertest1.avi	0	880	547	72	111				0	Content		-72	-111	26380385	6979835043
26397	09:26:51.087	00:00:26.397	1584	-1024	-768	-1	-1	-1	-1	4	-1024	-768	-1	-1	-1	-1	4		0	0						Untertest1.avi	0	880	547	72	111				0	Content		-72	-111	26397219	6979851877
26414	09:26:51.104	00:00:26.413	1585	-1024	-768	-1	-1	-1	-1	4	-1024	-768	-1	-1	-1	-1	4		0	0						Untertest1.avi	0	880	547	72	111				0	Content		-72	-111	26413887	6979868545
26431	09:26:51.121	00:00:26.430	1586	-1024	-768	-1	-1	-1	-1	4	-1024	-768	-1	-1	-1	-1	4		0	0						Untertest1.avi	0	880	547	72	111				0	Content		-72	-111	26430555	6979885213
26448	09:26:51.138	00:00:26.447	1587	-1024	-768	-1	-1	-1	-1	4	-1024	-768	-1	-1	-1	-1	4		0	0						Untertest1.avi	0	880	547	72	111				0	Content		-72	-111	26447719	6979902377
26464	09:26:51.154	00:00:26.464	1588	-1024	-768	-1	-1	-1	-1	4	-1024	-768	-1	-1	-1	-1	4		0	0						Untertest1.avi	0	880	547	72	111				0	Content		-72	-111	26464387	6979919045
26481	09:26:51.171	00:00:26.481	1589	-1024	-768	-1	-1	-1	-1	4	-1024	-768	-1	-1	-1	-1	4		0	0						Untertest1.avi	0	880	547	72	111				0	Content		-72	-111	26481428	6979936086
26498	09:26:51.188	00:00:26.498	1590	-1024	-768	-1	-1	-1	-1	4	-1024	-768	-1	-1	-1	-1	4		0	0						Untertest1.avi	0	880	547	72	111				0	Content		-72	-111	26498096	6979952754
26515	09:26:51.205	00:00:26.514	1591	-1024	-768	-1	-1	-1	-1	4	-1024	-768	-1	-1	-1	-1	4		0	0						Untertest1.avi	0	880	547	72	111				0	Content		-72	-111	26514764	6979969422
26531	09:26:51.221	00:00:26.530	1592	-1024	-768	-1	-1	-1	-1	4	-1024	-768	-1	-1	-1	-1	4		0	0						Untertest1.avi	0	880	547	72	111				0	Content		-72	-111	26530823	6979985481
26547	09:26:51.237	00:00:26.547	1593	-1024	-768	-1	-1	-1	-1	4	-1024	-768	-1	-1	-1	-1	4		0	0						Untertest1.avi	0	880	547	72	111				0	Content		-72	-111	26547491	6980002149
26564	09:26:51.254	00:00:26.563	1594	-1024	-768	-1	-1	-1	-1	4	-1024	-768	-1	-1	-1	-1	4		0	0						Untertest1.avi	0	880	547	72	111				0	Content		-72	-111	26563995	6980018653
26581	09:26:51.271	00:00:26.580	1595	-1024	-768	-1	-1	-1	-1	4	-1024	-768	-1	-1	-1	-1	4		0	0						Untertest1.avi	0	880	547	72	111				0	Content		-72	-111	26580663	6980035321
26597	09:26:51.287	00:00:26.597	1596	-1024	-768	-1	-1	-1	-1	4	-1024	-768	-1	-1	-1	-1	4		0	0						Untertest1.avi	0	880	547	72	111				0	Content		-72	-111	26597331	6980051989
26614	09:26:51.304	00:00:26.613	1597	-1024	-768	-1	-1	-1	-1	4	-1024	-768	-1	-1	-1	-1	4		0	0						Untertest1.avi	0	880	547	72	111				0	Content		-72	-111	26613794	6980068452
26630	09:26:51.320	00:00:26.630	1598	-1024	-768	-1	-1	-1	-1	4	-1024	-768	-1	-1	-1	-1	4		0	0						Untertest1.avi	0	880	547	72	111				0	Content		-72	-111	26630462	6980085120
26647	09:26:51.337	00:00:26.647	1599	-1024	-768	-1	-1	-1	-1	4	-1024	-768	-1	-1	-1	-1	4		0	0						Untertest1.avi	0	880	547	72	111				0	Content		-72	-111	26647037	6980101695
26664	09:26:51.354	00:00:26.663	1600	-1024	-768	-1	-1	-1	-1	4	-1024	-768	-1	-1	-1	-1	4		0	0						Untertest1.avi	0	880	547	72	111				0	Content		-72	-111	26663705	6980118363
26680	09:26:51.370	00:00:26.680	1601	-1024	-768	-1	-1	-1	-1	4	-1024	-768	-1	-1	-1	-1	4		0	0						Untertest1.avi	0	880	547	72	111				0	Content		-72	-111	26680372	6980135030
26697	09:26:51.387	00:00:26.696	1602	-1024	-768	-1	-1	-1	-1	4	-1024	-768	-1	-1	-1	-1	4		0	0						Untertest1.avi	0	880	547	72	111				0	Content		-72	-111	26696938	6980151596
26714	09:26:51.404	00:00:26.713	1603	-1024	-768	-1	-1	-1	-1	4	-1024	-768	-1	-1	-1	-1	4		0	0						Untertest1.avi	0	880	547	72	111				0	Content		-72	-111	26713606	6980168264
26730	09:26:51.420	00:00:26.730	1604	-1024	-768	-1	-1	-1	-1	4	-1024	-768	-1	-1	-1	-1	4		0	0						Untertest1.avi	0	880	547	72	111				0	Content		-72	-111	26730239	6980184897
26747	09:26:51.437	00:00:26.746	1605	-1024	-768	-1	-1	-1	-1	4	-1024	-768	-1	-1	-1	-1	4		0	0						Untertest1.avi	0	880	547	72	111				0	Content		-72	-111	26746907	6980201565
26764	09:26:51.454	00:00:26.763	1606	-1024	-768	-1	-1	-1	-1	4	-1024	-768	-1	-1	-1	-1	4		0	0						Untertest1.avi	0	880	547	72	111				0	Content		-72	-111	26763575	6980218233
26780	09:26:51.470	00:00:26.780	1607	-1024	-768	-1	-1	-1	-1	4	-1024	-768	-1	-1	-1	-1	4		0	0						Untertest1.avi	0	880	547	72	111				0	Content		-72	-111	26780477	6980235135
26797	09:26:51.487	00:00:26.797	1608	-1024	-768	-1	-1	-1	-1	4	-1024	-768	-1	-1	-1	-1	4		0	0						Untertest1.avi	0	880	547	72	111				0	Content		-72	-111	26797144	6980251802
26814	09:26:51.504	00:00:26.814	1609	-1024	-768	-1	-1	-1	-1	4	-1024	-768	-1	-1	-1	-1	4		0	0						Untertest1.avi	0	880	547	72	111				0	Content		-72	-111	26814097	6980268755
26831	09:26:51.521	00:00:26.830	1610	-1024	-768	-1	-1	-1	-1	4	-1024	-768	-1	-1	-1	-1	4		0	0						Untertest1.avi	0	880	547	72	111				0	Content		-72	-111	26830765	6980285423
26847	09:26:51.537	00:00:26.847	1611	-1024	-768	-1	-1	-1	-1	4	-1024	-768	-1	-1	-1	-1	4		0	0						Untertest1.avi	0	880	547	72	111				0	Content		-72	-111	26847433	6980302091
26865	09:26:51.555	00:00:26.864	1612	-1024	-768	-1	-1	-1	-1	4	-1024	-768	-1	-1	-1	-1	4		0	0						Untertest1.avi	0	880	547	72	111				0	Content		-72	-111	26864716	6980319374
26881	09:26:51.571	00:00:26.881	1613	-1024	-768	-1	-1	-1	-1	4	-1024	-768	-1	-1	-1	-1	4		0	0						Untertest1.avi	0	880	547	72	111				0	Content		-72	-111	26881384	6980336042
26898	09:26:51.588	00:00:26.897	1614	-1024	-768	-1	-1	-1	-1	4	-1024	-768	-1	-1	-1	-1	4		0	0						Untertest1.avi	0	880	547	72	111				0	Content		-72	-111	26897590	6980352248
26914	09:26:51.604	00:00:26.914	1615	-1024	-768	-1	-1	-1	-1	4	-1024	-768	-1	-1	-1	-1	4		0	0						Untertest1.avi	0	880	547	72	111				0	Content		-72	-111	26914257	6980368915
26931	09:26:51.621	00:00:26.930	1616	-1024	-768	-1	-1	-1	-1	4	-1024	-768	-1	-1	-1	-1	4		0	0						Untertest1.avi	0	880	547	72	111				0	Content		-72	-111	26930925	6980385583
26947	09:26:51.637	00:00:26.946	1617	-1024	-768	-1	-1	-1	-1	4	-1024	-768	-1	-1	-1	-1	4		0	0						Untertest1.avi	0	880	547	72	111				0	Content		-72	-111	26946760	6980401418
26963	09:26:51.653	00:00:26.963	1618	-1024	-768	-1	-1	-1	-1	4	-1024	-768	-1	-1	-1	-1	4		0	0						Untertest1.avi	0	880	547	72	111				0	Content		-72	-111	26963379	6980418037
26980	09:26:51.670	00:00:26.980	1619	-1024	-768	-1	-1	-1	-1	4	-1024	-768	-1	-1	-1	-1	4		0	0						Untertest1.avi	0	880	547	72	111				0	Content		-72	-111	26980047	6980434705
26997	09:26:51.687	00:00:26.996	1620	-1024	-768	-1	-1	-1	-1	4	-1024	-768	-1	-1	-1	-1	4		0	0						Untertest1.avi	0	880	547	72	111				0	Content		-72	-111	26996739	6980451397
27013	09:26:51.703	00:00:27.013	1621	-1024	-768	-1	-1	-1	-1	4	-1024	-768	-1	-1	-1	-1	4		0	0						Untertest1.avi	0	880	547	72	111				0	Content		-72	-111	27013406	6980468064
27030	09:26:51.720	00:00:27.030	1622	-1024	-768	-1	-1	-1	-1	4	-1024	-768	-1	-1	-1	-1	4		0	0						Untertest1.avi	0	880	547	72	111				0	Content		-72	-111	27030049	6980484707
27047	09:26:51.737	00:00:27.046	1623	-1024	-768	-1	-1	-1	-1	4	-1024	-768	-1	-1	-1	-1	4		0	0						Untertest1.avi	0	880	547	72	111				0	Content		-72	-111	27046618	6980501276
27064	09:26:51.754	00:00:27.063	1624	-1024	-768	-1	-1	-1	-1	4	-1024	-768	-1	-1	-1	-1	4		0	0						Untertest1.avi	0	880	547	72	111				0	Content		-72	-111	27063560	6980518218
27080	09:26:51.770	00:00:27.080	1625	-1024	-768	-1	-1	-1	-1	4	-1024	-768	-1	-1	-1	-1	4		0	0						Untertest1.avi	0	880	547	72	111				0	Content		-72	-111	27080228	6980534886
27097	09:26:51.787	00:00:27.097	1626	-1024	-768	-1	-1	-1	-1	4	-1024	-768	-1	-1	-1	-1	4		0	0						Untertest1.avi	0	880	547	72	111				0	Content		-72	-111	27097361	6980552019
27114	09:26:51.804	00:00:27.114	1627	-1024	-768	-1	-1	-1	-1	4	-1024	-768	-1	-1	-1	-1	4		0	0						Untertest1.avi	0	880	547	72	111				0	Content		-72	-111	27114029	6980568687
27131	09:26:51.821	00:00:27.131	1628	-1024	-768	-1	-1	-1	-1	4	-1024	-768	-1	-1	-1	-1	4		0	0						Untertest1.avi	0	880	547	72	111				0	Content		-72	-111	27131059	6980585717
27148	09:26:51.838	00:00:27.147	1629	-1024	-768	-1	-1	-1	-1	4	-1024	-768	-1	-1	-1	-1	4		0	0						Untertest1.avi	0	880	547	72	111				0	Content		-72	-111	27147726	6980602384
27164	09:26:51.854	00:00:27.164	1630	-1024	-768	-1	-1	-1	-1	4	-1024	-768	-1	-1	-1	-1	4		0	0						Untertest1.avi	0	880	547	72	111				0	Content		-72	-111	27164394	6980619052
27181	09:26:51.871	00:00:27.180	1631	-1024	-768	-1	-1	-1	-1	4	-1024	-768	-1	-1	-1	-1	4		0	0						Untertest1.avi	0	880	547	72	111				0	Content		-72	-111	27180504	6980635162
27197	09:26:51.887	00:00:27.197	1632	-1024	-768	-1	-1	-1	-1	4	-1024	-768	-1	-1	-1	-1	4		0	0						Untertest1.avi	0	880	547	72	111				0	Content		-72	-111	27197172	6980651830
27214	09:26:51.904	00:00:27.213	1633	-1024	-768	-1	-1	-1	-1	4	-1024	-768	-1	-1	-1	-1	4		0	0						Untertest1.avi	0	880	547	72	111				0	Content		-72	-111	27213656	6980668314
27230	09:26:51.920	00:00:27.230	1634	-1024	-768	-1	-1	-1	-1	4	-1024	-768	-1	-1	-1	-1	4		0	0						Untertest1.avi	0	880	547	72	111				0	Content		-72	-111	27230324	6980684982
27247	09:26:51.937	00:00:27.246	1635	-1024	-768	-1	-1	-1	-1	4	-1024	-768	-1	-1	-1	-1	4		0	0						Untertest1.avi	0	880	547	72	111				0	Content		-72	-111	27246992	6980701650
27263	09:26:51.953	00:00:27.263	1636	-1024	-768	-1	-1	-1	-1	4	-1024	-768	-1	-1	-1	-1	4		0	0						Untertest1.avi	0	880	547	72	111				0	Content		-72	-111	27263428	6980718086
27280	09:26:51.970	00:00:27.280	1637	-1024	-768	-1	-1	-1	-1	4	-1024	-768	-1	-1	-1	-1	4		0	0						Untertest1.avi	0	880	547	72	111				0	Content		-72	-111	27280096	6980734754
27296	09:26:51.986	00:00:27.296	1638	-1024	-768	-1	-1	-1	-1	4	-1024	-768	-1	-1	-1	-1	4		0	0						Untertest1.avi	0	880	547	72	111				0	Content		-72	-111	27296489	6980751147
27313	09:26:52.003	00:00:27.313	1639	-1024	-768	-1	-1	-1	-1	4	-1024	-768	-1	-1	-1	-1	4		0	0						Untertest1.avi	0	880	547	72	111				0	Content		-72	-111	27313293	6980767951
27330	09:26:52.020	00:00:27.329	1640	-1024	-768	-1	-1	-1	-1	4	-1024	-768	-1	-1	-1	-1	4		0	0						Untertest1.avi	0	880	547	72	111				0	Content		-72	-111	27329891	6980784549
27347	09:26:52.037	00:00:27.346	1641	-1024	-768	-1	-1	-1	-1	4	-1024	-768	-1	-1	-1	-1	4		0	0						Untertest1.avi	0	880	547	72	111				0	Content		-72	-111	27346559	6980801217
27363	09:26:52.053	00:00:27.363	1642	-1024	-768	-1	-1	-1	-1	4	-1024	-768	-1	-1	-1	-1	4		0	0						Untertest1.avi	0	880	547	72	111				0	Content		-72	-111	27363368	6980818026
27380	09:26:52.070	00:00:27.380	1643	-1024	-768	-1	-1	-1	-1	4	-1024	-768	-1	-1	-1	-1	4		0	0						Untertest1.avi	0	880	547	72	111				0	Content		-72	-111	27380036	6980834694
27397	09:26:52.087	00:00:27.396	1644	-1024	-768	-1	-1	-1	-1	4	-1024	-768	-1	-1	-1	-1	4		0	0						Untertest1.avi	0	880	547	72	111				0	Content		-72	-111	27396704	6980851362
27414	09:26:52.104	00:00:27.413	1645	-1024	-768	-1	-1	-1	-1	4	-1024	-768	-1	-1	-1	-1	4		0	0						Untertest1.avi	0	880	547	72	111				0	Content		-72	-111	27413673	6980868331
27430	09:26:52.120	00:00:27.430	1646	-1024	-768	-1	-1	-1	-1	4	-1024	-768	-1	-1	-1	-1	4		0	0						Untertest1.avi	0	880	547	72	111				0	Content		-72	-111	27430341	6980884999
27447	09:26:52.137	00:00:27.447	1647	-1024	-768	-1	-1	-1	-1	4	-1024	-768	-1	-1	-1	-1	4		0	0						Untertest1.avi	0	880	547	72	111				0	Content		-72	-111	27447009	6980901667
27464	09:26:52.154	00:00:27.464	1648	-1024	-768	-1	-1	-1	-1	4	-1024	-768	-1	-1	-1	-1	4		0	0						Untertest1.avi	0	880	547	72	111				0	Content		-72	-111	27464308	6980918966
27481	09:26:52.171	00:00:27.480	1649	-1024	-768	-1	-1	-1	-1	4	-1024	-768	-1	-1	-1	-1	4		0	0						Untertest1.avi	0	880	547	72	111				0	Content		-72	-111	27480976	6980935634
27497	09:26:52.187	00:00:27.497	1650	-1024	-768	-1	-1	-1	-1	4	-1024	-768	-1	-1	-1	-1	4		0	0						Untertest1.avi	0	880	547	72	111				0	Content		-72	-111	27497229	6980951887
27514	09:26:52.204	00:00:27.513	1651	-1024	-768	-1	-1	-1	-1	4	-1024	-768	-1	-1	-1	-1	4		0	0						Untertest1.avi	0	880	547	72	111				0	Content		-72	-111	27513897	6980968555
27531	09:26:52.221	00:00:27.530	1652	-1024	-768	-1	-1	-1	-1	4	-1024	-768	-1	-1	-1	-1	4		0	0						Untertest1.avi	0	880	547	72	111				0	Content		-72	-111	27530565	6980985223
27547	09:26:52.237	00:00:27.546	1653	-1024	-768	-1	-1	-1	-1	4	-1024	-768	-1	-1	-1	-1	4		0	0						Untertest1.avi	0	880	547	72	111				0	Content		-72	-111	27546774	6981001432
27563	09:26:52.253	00:00:27.563	1654	-1024	-768	-1	-1	-1	-1	4	-1024	-768	-1	-1	-1	-1	4		0	0						Untertest1.avi	0	880	547	72	111				0	Content		-72	-111	27563442	6981018100
27580	09:26:52.270	00:00:27.580	1655	-1024	-768	-1	-1	-1	-1	4	-1024	-768	-1	-1	-1	-1	4		0	0						Untertest1.avi	0	880	547	72	111				0	Content		-72	-111	27580088	6981034746
27597	09:26:52.287	00:00:27.596	1656	-1024	-768	-1	-1	-1	-1	4	-1024	-768	-1	-1	-1	-1	4		0	0						Untertest1.avi	0	880	547	72	111				0	Content		-72	-111	27596756	6981051414
27613	09:26:52.303	00:00:27.613	1657	15,20389	288,4662	0,3667915	0,64729	424,7375	2,910801	3	15,20389	288,4662	0,3667915	0,64729	424,7375	2,910801	1	44	15	288						Untertest1.avi	0	880	547	72	111	8	221	166	0	Content		-57	177	27613356	6981068014
27630	09:26:52.320	00:00:27.629	1658	-1024	-768	-1	-1	-1	-1	4	-1024	-768	-1	-1	-1	-1	4	44	0	0						Untertest1.avi	0	880	547	72	111	8	221	166	0	Content		-72	-111	27629728	6981084386
27647	09:26:52.337	00:00:27.646	1659	138,8335	375,9251	0,5164992	0,5408013	414,0334	2,837786	0	33,35883	290,6553	0,3663407	0,6418946	424,0969	2,870832	0	44	86	333						Untertest1.avi	0	880	547	72	111	8	221	166	0	Content		14	222	27646614	6981101272
27663	09:26:52.353	00:00:27.662	1660	-1024	-768	-1	-1	-1	-1	4	26,74989	294,2673	0,3658867	0,6394614	423,2662	2,919035	0	44	27	294						Untertest1.avi	0	880	547	72	111	8	221	166	0	Content		-45	183	27662977	6981117635
27680	09:26:52.370	00:00:27.679	1661	-1024	-768	-1	-1	-1	-1	4	-1024	-768	-1	-1	-1	-1	4	44	0	0						Untertest1.avi	0	880	547	72	111	8	221	166	0	Content		-72	-111	27679851	6981134509
27696	09:26:52.386	00:00:27.696	1662	133,3924	362,9387	0,5163566	0,536892	413,5395	2,843832	0	27,60747	300,2757	0,3650001	0,6350708	422,4293	2,900763	0	44	80	332						Untertest1.avi	0	880	547	72	111	8	221	166	0	Content		8	221	27696224	6981150882
27713	09:26:52.403	00:00:27.712	1663	-1024	-768	-1	-1	-1	-1	4	-1024	-768	-1	-1	-1	-1	4	44	0	0						Untertest1.avi	0	880	547	72	111	8	221	166	0	Content		-72	-111	27712845	6981167503
27730	09:26:52.420	00:00:27.729	1664	125,2871	393,4061	0,515874	0,5355237	414,1787	2,912976	0	39,68612	324,3857	0,3645883	0,632705	423,8887	2,815084	0	44	82	359						Untertest1.avi	0	880	547	72	111	8	221	166	0	Content		10	248	27729604	6981184262
27746	09:26:52.436	00:00:27.746	1665	-1024	-768	-1	-1	-1	-1	4	-1024	-768	-1	-1	-1	-1	4	44	0	0						Untertest1.avi	0	880	547	72	111	8	221	166	0	Content		-72	-111	27746217	6981200875
27763	09:26:52.453	00:00:27.762	1666	148,1563	543,2562	0,5145964	0,5380089	415,6651	2,858535	0	50,05207	477,9191	0,3640029	0,6340837	424,1653	2,737912	0	44	99	511						Untertest1.avi	0	880	547	72	111	8	221	166	0	Content		27	400	27762839	6981217497
27779	09:26:52.469	00:00:27.779	1667	-1024	-768	-1	-1	-1	-1	4	-1024	-768	-1	-1	-1	-1	4	45	0	0						Untertest1.avi	0	880	547	72	111	-68	612	1516	0	Content		-72	-111	27779461	6981234119
27796	09:26:52.486	00:00:27.796	1668	113,9948	652,4415	0,513189	0,5393269	414,6019	2,830121	0	-1024	-768	-1	-1	-1	-1	4	45	114	652						Untertest1.avi	0	880	547	72	111	-68	612	1516	0	Content		42	541	27796208	6981250866
27813	09:26:52.503	00:00:27.812	1669	-1024	-768	-1	-1	-1	-1	4	-1024	-768	-1	-1	-1	-1	4	45	0	0						Untertest1.avi	0	880	547	72	111	-68	612	1516	0	Content		-72	-111	27812832	6981267490
27829	09:26:52.519	00:00:27.829	1670	74,37013	719,6782	0,512327	0,5394837	414,6019	2,852681	0	-53,84395	693,7802	0,3630537	0,6351321	425,3543	2,950042	0	45	10	707						Untertest1.avi	0	880	547	72	111	-68	612	1516	0	Content		-62	596	27829456	6981284114
27846	09:26:52.536	00:00:27.846	1671	69,92276	738,1597	0,5132887	0,53906	418,2202	2,912888	0	-45,79199	707,0743	0,3623004	0,6347883	423,5824	2,940584	0	45	12	723						Untertest1.avi	0	880	547	72	111	-68	612	1516	0	Content		-60	612	27846078	6981300736
27863	09:26:52.553	00:00:27.862	1672	-1024	-768	-1	-1	-1	-1	4	-1024	-768	-1	-1	-1	-1	4	45	0	0						Untertest1.avi	0	880	547	72	111	-68	612	1516	0	Content		-72	-111	27862826	6981317484
27879	09:26:52.569	00:00:27.879	1673	64,59124	746,6691	0,5126615	0,5372582	418,2202	2,892464	0	-45,46944	709,2903	0,3611146	0,63306	423,5824	2,935222	0	45	10	728						Untertest1.avi	0	880	547	72	111	-68	612	1516	0	Content		-62	617	27879447	6981334105
27896	09:26:52.586	00:00:27.896	1674	78,19964	736,8157	0,5114204	0,5367234	414,889	2,820041	0	-59,6155	704,9838	0,361167	0,6324401	426,0203	2,938254	0	45	9	721						Untertest1.avi	0	880	547	72	111	-68	612	1516	0	Content		-63	610	27896073	6981350731
27913	09:26:52.603	00:00:27.912	1675	-1024	-768	-1	-1	-1	-1	4	-1024	-768	-1	-1	-1	-1	4	45	0	0						Untertest1.avi	0	880	547	72	111	-68	612	1516	0	Content		-72	-111	27912699	6981367357
27929	09:26:52.619	00:00:27.929	1676	67,40484	738,7894	0,5107792	0,5356044	414,889	2,83418	0	-40,60574	710,6605	0,3602955	0,6312527	426,0203	2,942079	0	45	13	725						Untertest1.avi	0	880	547	72	111	-68	612	1516	0	Content		-59	614	27929447	6981384105
27946	09:26:52.636	00:00:27.946	1677	72,56622	739,7762	0,5109477	0,5352984	416,2077	2,841249	0	-57,60554	711,4078	0,3593349	0,6310106	423,9042	2,961627	0	45	7	726						Untertest1.avi	0	880	547	72	111	-68	612	1516	0	Content		-65	615	27946073	6981400731
27963	09:26:52.653	00:00:27.962	1678	-1024	-768	-1	-1	-1	-1	4	-1024	-768	-1	-1	-1	-1	4	45	0	0						Untertest1.avi	0	880	547	72	111	-68	612	1516	0	Content		-72	-111	27962696	6981417354
27979	09:26:52.669	00:00:27.979	1679	61,97797	742,7194	0,5098928	0,5348227	416,2077	2,912361	0	-43,5666	715,8865	0,358211	0,6308101	423,9042	2,925882	0	45	9	729						Untertest1.avi	0	880	547	72	111	-68	612	1516	0	Content		-63	618	27979337	6981433995
27996	09:26:52.686	00:00:27.996	1680	56,72857	742,1133	0,5103509	0,5347921	419,1859	2,926183	0	-49,85564	708,6317	0,3585085	0,6311573	427,7561	2,934727	0	45	3	725						Untertest1.avi	0	880	547	72	111	-68	612	1516	0	Content		-69	614	27996070	6981450728
28013	09:26:52.703	00:00:28.012	1681	-1024	-768	-1	-1	-1	-1	4	-1024	-768	-1	-1	-1	-1	4	45	0	0						Untertest1.avi	0	880	547	72	111	-68	612	1516	0	Content		-72	-111	28012729	6981467387
28029	09:26:52.719	00:00:28.029	1682	-1024	-768	-1	-1	-1	-1	4	-1024	-768	-1	-1	-1	-1	4	45	0	0						Untertest1.avi	0	880	547	72	111	-68	612	1516	0	Content		-72	-111	28029397	6981484055
28046	09:26:52.736	00:00:28.046	1683	59,64196	735,326	0,5086684	0,5349542	419,1859	2,873899	0	-47,13166	710,7392	0,3570671	0,632113	427,7561	2,884403	0	45	6	723						Untertest1.avi	0	880	547	72	111	-68	612	1516	0	Content		-66	612	28046021	6981500679
28063	09:26:52.753	00:00:28.062	1684	58,73124	734,0164	0,5072592	0,5350528	415,942	2,873029	0	-37,96751	708,7747	0,3559868	0,6325832	424,9104	2,887292	0	45	10	721						Untertest1.avi	0	880	547	72	111	-68	612	1516	0	Content		-62	610	28062644	6981517302
28079	09:26:52.769	00:00:28.079	1685	76,77791	731,0873	0,5066779	0,5351094	415,942	2,779148	0	-39,35546	714,892	0,3555469	0,6329594	424,9104	2,84164	0	45	19	723						Untertest1.avi	0	880	547	72	111	-68	612	1516	0	Content		-53	612	28079396	6981534054
28096	09:26:52.786	00:00:28.096	1686	54,65166	740,0507	0,5061683	0,5351778	415,942	2,87267	0	-55,08192	713,5845	0,3550772	0,6333044	424,9104	2,932017	0	45	0	727						Untertest1.avi	0	880	547	72	111	-68	612	1516	0	Content		-72	616	28096019	6981550677
28113	09:26:52.803	00:00:28.112	1687	69,69759	741,5864	0,5058614	0,53527	416,2783	2,843294	0	-51,01522	715,735	0,354704	0,6338893	425,3394	2,951042	0	45	9	729						Untertest1.avi	0	880	547	72	111	-68	612	1516	0	Content		-63	618	28112646	6981567304
28129	09:26:52.819	00:00:28.129	1688	65,72779	739,3102	0,5051973	0,5353475	416,2783	2,82056	0	-67,75613	718,9235	0,3542233	0,63422	425,3394	2,947438	0	45	-1	729						Untertest1.avi	0	880	547	72	111	-68	612	1516	0	Content		-73	618	28129271	6981583929
28146	09:26:52.836	00:00:28.146	1689	70,06807	738,1266	0,5045437	0,5355557	416,2783	2,806527	0	-42,97133	715,378	0,3536743	0,6346869	425,3394	2,912103	0	45	14	727						Untertest1.avi	0	880	547	72	111	-68	612	1516	0	Content		-58	616	28146020	6981600678
28163	09:26:52.853	00:00:28.162	1690	66,36115	737,2227	0,5036545	0,535648	414,8624	2,897912	0	-44,91018	719,7614	0,3529892	0,6351652	424,1956	2,894367	0	45	11	728						Untertest1.avi	0	880	547	72	111	-68	612	1516	0	Content		-61	617	28162645	6981617303
28179	09:26:52.869	00:00:28.179	1691	63,26044	740,4147	0,5030217	0,5356169	414,8623	2,877477	0	-42,38152	719,7588	0,3525197	0,635601	424,1956	2,884358	0	45	10	730						Untertest1.avi	0	880	547	72	111	-68	612	1516	0	Content		-62	619	28179268	6981633926
28196	09:26:52.886	00:00:28.195	1692	63,19864	735,689	0,5025181	0,5355384	414,8624	2,865698	0	-43,63106	717,4474	0,3521789	0,6361272	424,1956	2,833698	0	45	10	727						Untertest1.avi	0	880	547	72	111	-68	612	1516	0	Content		-62	616	28195893	6981650551
28213	09:26:52.903	00:00:28.212	1693	73,4958	737,4977	0,5023082	0,5353492	415,151	2,913621	0	-50,80069	706,9316	0,352183	0,6365572	425,8007	2,96153	0	45	11	722						Untertest1.avi	0	880	547	72	111	-68	612	1516	0	Content		-61	611	28212643	6981667301
28229	09:26:52.919	00:00:28.229	1694	54,01001	738,1678	0,50168	0,5351789	415,151	2,942365	0	-62,10157	704,9016	0,351815	0,637011	425,8007	2,980201	0	45	-4	722						Untertest1.avi	0	880	547	72	111	-68	612	1516	0	Content		-76	611	28229267	6981683925
28246	09:26:52.936	00:00:28.245	1695	59,0765	738,5448	0,5010411	0,5350755	415,151	2,927225	0	-54,52356	709,6729	0,3513826	0,6376902	425,8007	2,917927	0	45	2	724						Untertest1.avi	0	880	547	72	111	-68	612	1516	0	Content		-70	613	28245891	6981700549
28263	09:26:52.953	00:00:28.262	1696	69,93653	731,4489	0,5008487	0,5349621	416,0871	2,98828	0	-59,86673	713,4996	0,3511912	0,6384251	426,9556	3,038686	0	45	5	722						Untertest1.avi	0	880	547	72	111	-68	612	1516	0	Content		-67	611	28262517	6981717175
28279	09:26:52.969	00:00:28.279	1697	47,65219	730,4568	0,4999406	0,5350525	416,0871	2,982823	0	-42,19518	717,0929	0,3506257	0,6394541	426,9555	2,961383	0	45	3	724						Untertest1.avi	0	880	547	72	111	-68	612	1516	0	Content		-69	613	28279267	6981733925
28296	09:26:52.986	00:00:28.295	1698	69,54434	738,9542	0,4990716	0,5351157	416,0871	2,926541	0	-52,68005	713,585	0,3500507	0,6404762	426,9555	3,049409	0	45	8	726						Untertest1.avi	0	880	547	72	111	-68	612	1516	0	Content		-64	615	28295895	6981750553
28313	09:26:53.003	00:00:28.312	1699	79,15833	740,7983	0,4980598	0,5352081	415,2885	2,972197	0	-55,67774	706,498	0,3490646	0,641712	425,2757	3,052071	0	45	12	724						Untertest1.avi	0	880	547	72	111	-68	612	1516	0	Content		-60	613	28312515	6981767173
28329	09:26:53.019	00:00:28.329	1700	54,87601	733,0315	0,4970116	0,5352431	415,2885	3,00457	0	-56,66314	710,2421	0,348351	0,6429279	425,2757	3,015909	0	45	-1	722						Untertest1.avi	0	880	547	72	111	-68	612	1516	0	Content		-73	611	28329142	6981783800
28346	09:26:53.036	00:00:28.345	1701	56,72287	737,9944	0,4960249	0,5353503	415,2885	3,016783	0	-64,96419	713,0375	0,3475673	0,6443858	425,2757	3,087809	0	45	-4	726						Untertest1.avi	0	880	547	72	111	-68	612	1516	0	Content		-76	615	28345890	6981800548
28363	09:26:53.053	00:00:28.362	1702	59,99093	735,558	0,4940175	0,5356041	411,8515	3,076066	0	-47,71942	711,9834	0,3466122	0,6458393	424,4015	3,07054	0	45	6	724						Untertest1.avi	0	880	547	72	111	-68	612	1516	0	Content		-66	613	28362513	6981817171
28379	09:26:53.069	00:00:28.379	1703	57,63411	736,6147	0,4927089	0,5357597	411,8515	3,033198	0	-47,33025	707,3122	0,345668	0,6474929	424,4015	3,071444	0	45	5	722						Untertest1.avi	0	880	547	72	111	-68	612	1516	0	Content		-67	611	28379138	6981833796
28396	09:26:53.086	00:00:28.395	1704	49,8775	740,4704	0,4915723	0,5361332	411,8515	3,121724	0	-42,75078	704,1787	0,3448155	0,6490939	424,4015	3,092476	0	45	4	722						Untertest1.avi	0	880	547	72	111	-68	612	1516	0	Content		-68	611	28395764	6981850422
28413	09:26:53.103	00:00:28.412	1705	67,19411	734,1434	0,4917858	0,5366269	415,954	3,141054	0	-47,04678	710,6359	0,3442747	0,6506668	426,011	3,17835	0	45	10	722						Untertest1.avi	0	880	547	72	111	-68	612	1516	0	Content		-62	611	28412513	6981867171
28429	09:26:53.119	00:00:28.429	1706	59,17258	736,3344	0,4904964	0,5370837	415,954	3,145051	0	-39,83721	706,9117	0,3433653	0,6521858	426,011	3,155365	0	45	10	722						Untertest1.avi	0	880	547	72	111	-68	612	1516	0	Content		-62	611	28429137	6981883795
28446	09:26:53.136	00:00:28.445	1707	58,76332	738,4506	0,4894989	0,5376436	415,954	3,132389	0	-44,73088	714,9248	0,3425651	0,6534813	426,011	3,204916	0	45	7	727						Untertest1.avi	0	880	547	72	111	-68	612	1516	0	Content		-65	616	28445762	6981900420
28463	09:26:53.153	00:00:28.462	1708	76,16328	738,0286	0,488752	0,5381735	415,5233	3,18693	0	-44,75246	713,6749	0,3417473	0,6546497	425,4356	3,195261	0	45	16	726						Untertest1.avi	0	880	547	72	111	-68	612	1516	0	Content		-56	615	28462513	6981917171
28479	09:26:53.169	00:00:28.479	1709	54,12522	731,2681	0,4883898	0,5385106	416,7956	3,224552	0	-35,06523	718,514	0,3410086	0,6554554	424,3607	3,200967	0	45	10	725						Untertest1.avi	0	880	547	72	111	-68	612	1516	0	Content		-62	614	28479136	6981933794
28496	09:26:53.186	00:00:28.495	1710	40,35341	734,7338	0,4876348	0,5387026	416,7234	3,307709	0	-37,43955	717,2599	0,340528	0,6563342	424,5938	3,278776	0	45	1	726						Untertest1.avi	0	880	547	72	111	-68	612	1516	0	Content		-71	615	28495759	6981950417
28512	09:26:53.202	00:00:28.512	1711	55,47106	740,8823	0,4870076	0,5388256	416,4813	3,262901	0	-46,96931	711,5969	0,3403121	0,6571472	425,9408	3,293562	0	45	4	726						Untertest1.avi	0	880	547	72	111	-68	612	1516	0	Content		-68	615	28512384	6981967042
28529	09:26:53.219	00:00:28.529	1712	51,5914	743,0283	0,4864042	0,5389802	416,6848	3,275777	0	-40,7655	718,829	0,3397601	0,6578736	425,5864	3,289904	0	45	5	731						Untertest1.avi	0	880	547	72	111	-68	612	1516	0	Content		-67	620	28529134	6981983792
28546	09:26:53.236	00:00:28.545	1713	53,91858	751,1574	0,4858003	0,5392128	416,6396	3,245586	0	-40,21156	723,3884	0,3393877	0,6585287	426,0787	3,300681	0	45	7	737						Untertest1.avi	0	880	547	72	111	-68	612	1516	0	Content		-65	626	28545755	6982000413
28562	09:26:53.252	00:00:28.562	1714	41,08372	735,1544	0,4853013	0,5393158	416,8291	3,378028	0	-28,50387	719,6521	0,3387729	0,659079	425,3759	3,281813	0	45	6	727						Untertest1.avi	0	880	547	72	111	-68	612	1516	0	Content		-66	616	28562380	6982017038
28579	09:26:53.269	00:00:28.579	1715	53,29806	724,4348	0,4849098	0,5393978	417,2848	3,422724	0	-40,40135	720,3243	0,3382834	0,6595263	425,2466	3,341336	0	45	6	722						Untertest1.avi	0	880	547	72	111	-68	612	1516	0	Content		-66	611	28579005	6982033663
28596	09:26:53.286	00:00:28.595	1716	51,79993	743,4274	0,4843152	0,539528	416,759	3,369058	0	-33,52069	717,4906	0,3380663	0,6599576	426,17	3,38734	0	45	9	730						Untertest1.avi	0	880	547	72	111	-68	612	1516	0	Content		-63	619	28595754	6982050412
28612	09:26:53.302	00:00:28.612	1717	55,43615	737,4791	0,4837563	0,5396709	416,0911	3,343279	0	-47,01611	716,0612	0,3376065	0,6602855	425,4618	3,379772	0	45	4	727						Untertest1.avi	0	880	547	72	111	-68	612	1516	0	Content		-68	616	28612379	6982067037
28629	09:26:53.319	00:00:28.629	1718	39,29482	744,6109	0,4837444	0,5397096	417,0496	3,397654	0	-39,22257	715,6481	0,3374539	0,6605336	425,5484	3,426444	0	45	0	730						Untertest1.avi	0	880	547	72	111	-68	612	1516	0	Content		-72	619	28629002	6982083660
28646	09:26:53.336	00:00:28.645	1719	51,44632	729,1281	0,4834902	0,5398697	416,7111	3,456573	0	-33,7491	716,2846	0,3372453	0,660939	425,2813	3,398359	0	45	9	723						Untertest1.avi	0	880	547	72	111	-68	612	1516	0	Content		-63	612	28645627	6982100285
28662	09:26:53.352	00:00:28.662	1720	32,50801	741,1118	0,4845198	0,5400596	420,7693	3,456114	0	-29,89454	724,0367	0,3373004	0,661147	426,4574	3,406295	0	45	1	733						Untertest1.avi	0	880	547	72	111	-68	612	1516	0	Content		-71	622	28662377	6982117035
28679	09:26:53.369	00:00:28.679	1721	-1024	-768	-1	-1	-1	-1	4	-38,46535	725,2371	0,3371957	0,6612093	426,3884	3,45815	0	45	-38	725						Untertest1.avi	0	880	547	72	111	-68	612	1516	0	Content		-110	614	28679001	6982133659
28696	09:26:53.386	00:00:28.695	1722	72,69333	784,5628	0,4836061	0,5402182	418,2659	3,223427	0	-38,31097	720,295	0,336818	0,6612347	425,0204	3,446803	0	45	17	752						Untertest1.avi	0	880	547	72	111	-68	612	1516	0	Content		-55	641	28695628	6982150286
28712	09:26:53.402	00:00:28.712	1723	-1024	-768	-1	-1	-1	-1	4	-43,151	718,8718	0,3367932	0,6611519	425,2566	3,483173	0	45	-43	719						Untertest1.avi	0	880	547	72	111	-68	612	1516	0	Content		-115	608	28712252	6982166910
28729	09:26:53.419	00:00:28.729	1724	-1024	-768	-1	-1	-1	-1	4	-33,5088	722,299	0,3370228	0,661021	427,0893	3,512485	0	45	-34	722						Untertest1.avi	0	880	547	72	111	-68	612	1516	0	Content		-106	611	28729000	6982183658
28746	09:26:53.436	00:00:28.745	1725	-1024	-768	-1	-1	-1	-1	4	-34,3555	720,7045	0,3368421	0,6607043	426,5323	3,517261	0	45	-34	721						Untertest1.avi	0	880	547	72	111	-68	612	1516	0	Content		-106	610	28745624	6982200282
28762	09:26:53.452	00:00:28.762	1726	-1024	-768	-1	-1	-1	-1	4	-26,38395	716,9512	0,3367566	0,6603814	426,6779	3,485661	0	45	-26	717						Untertest1.avi	0	880	547	72	111	-68	612	1516	0	Content		-98	606	28762249	6982216907
28779	09:26:53.469	00:00:28.778	1727	-1024	-768	-1	-1	-1	-1	4	-31,08161	721,0754	0,3367137	0,6601904	427,3295	3,555413	0	45	-31	721						Untertest1.avi	0	880	547	72	111	-68	612	1516	0	Content		-103	610	28778875	6982233533
28796	09:26:53.486	00:00:28.795	1728	-1024	-768	-1	-1	-1	-1	4	-34,87698	723,2295	0,336352	0,6599641	426,6616	3,55272	0	45	-35	723						Untertest1.avi	0	880	547	72	111	-68	612	1516	0	Content		-107	612	28795624	6982250282
28812	09:26:53.502	00:00:28.812	1729	39,47832	731,7295	0,4852903	0,5397508	426,0555	3,623552	0	-1024	-768	-1	-1	-1	-1	4	45	39	732						Untertest1.avi	0	880	547	72	111	-68	612	1516	0	Content		-33	621	28812250	6982266908
28829	09:26:53.519	00:00:28.829	1730	52,18868	784,9034	0,4835108	0,5396808	421,063	3,429078	0	-31,47321	720,8329	0,3353581	0,6600935	424,8313	3,581018	0	45	10	753						Untertest1.avi	0	880	547	72	111	-68	612	1516	0	Content		-62	642	28829320	6982283978
28846	09:26:53.536	00:00:28.845	1731	-1024	-768	-1	-1	-1	-1	4	-24,60114	721,8602	0,3352765	0,6600752	426,2174	3,607156	0	45	-25	722						Untertest1.avi	0	880	547	72	111	-68	612	1516	0	Content		-97	611	28845624	6982300282
28862	09:26:53.552	00:00:28.862	1732	-1024	-768	-1	-1	-1	-1	4	-1024	-768	-1	-1	-1	-1	4	45	0	0						Untertest1.avi	0	880	547	72	111	-68	612	1516	0	Content		-72	-111	28862167	6982316825
28879	09:26:53.569	00:00:28.878	1733	-1024	-768	-1	-1	-1	-1	4	-40,17306	724,2145	0,3346564	0,6597294	426,2839	3,674321	0	45	-40	724						Untertest1.avi	0	880	547	72	111	-68	612	1516	0	Content		-112	613	28878788	6982333446
28896	09:26:53.586	00:00:28.895	1734	-1024	-768	-1	-1	-1	-1	4	-1024	-768	-1	-1	-1	-1	4	45	0	0						Untertest1.avi	0	880	547	72	111	-68	612	1516	0	Content		-72	-111	28895536	6982350194
28912	09:26:53.602	00:00:28.912	1735	-1024	-768	-1	-1	-1	-1	4	-26,94815	716,5999	0,3342098	0,6591282	426,4472	3,622133	0	45	-27	717						Untertest1.avi	0	880	547	72	111	-68	612	1516	0	Content		-99	606	28912159	6982366817
28929	09:26:53.619	00:00:28.928	1736	-1024	-768	-1	-1	-1	-1	4	-1024	-768	-1	-1	-1	-1	4	45	0	0						Untertest1.avi	0	880	547	72	111	-68	612	1516	0	Content		-72	-111	28928781	6982383439
28945	09:26:53.635	00:00:28.945	1737	-1024	-768	-1	-1	-1	-1	4	-26,53089	720,5437	0,3337964	0,6580293	425,9114	3,666268	0	45	-27	721						Untertest1.avi	0	880	547	72	111	-68	612	1516	0	Content		-99	610	28945407	6982400065
28963	09:26:53.653	00:00:28.962	1738	-1024	-768	-1	-1	-1	-1	4	-1024	-768	-1	-1	-1	-1	4	45	0	0						Untertest1.avi	0	880	547	72	111	-68	612	1516	0	Content		-72	-111	28962531	6982417189
28979	09:26:53.669	00:00:28.978	1739	-1024	-768	-1	-1	-1	-1	4	-40,15446	709,5104	0,3335349	0,6569118	425,082	3,742831	0	45	-40	710						Untertest1.avi	0	880	547	72	111	-68	612	1516	0	Content		-112	599	28978903	6982433561
28996	09:26:53.686	00:00:28.995	1740	-1024	-768	-1	-1	-1	-1	4	-27,33379	708,844	0,3335098	0,6562218	424,6525	3,68047	0	45	-27	709						Untertest1.avi	0	880	547	72	111	-68	612	1516	0	Content		-99	598	28995532	6982450190
29012	09:26:53.702	00:00:29.012	1741	-1024	-768	-1	-1	-1	-1	4	-1024	-768	-1	-1	-1	-1	4	45	0	0						Untertest1.avi	0	880	547	72	111	-68	612	1516	0	Content		-72	-111	29012157	6982466815
29029	09:26:53.719	00:00:29.029	1742	-1024	-768	-1	-1	-1	-1	4	-32,00737	713,7829	0,3341594	0,6546628	426,5974	3,71146	0	45	-32	714						Untertest1.avi	0	880	547	72	111	-68	612	1516	0	Content		-104	603	29029148	6982483806
29045	09:26:53.735	00:00:29.045	1743	-1024	-768	-1	-1	-1	-1	4	-27,23832	712,319	0,3342987	0,6539155	426,026	3,7378	0	45	-27	712						Untertest1.avi	0	880	547	72	111	-68	612	1516	0	Content		-99	601	29045397	6982500055
29062	09:26:53.752	00:00:29.062	1744	-1024	-768	-1	-1	-1	-1	4	-1024	-768	-1	-1	-1	-1	4	45	0	0						Untertest1.avi	0	880	547	72	111	-68	612	1516	0	Content		-72	-111	29062023	6982516681
29079	09:26:53.769	00:00:29.078	1745	-1024	-768	-1	-1	-1	-1	4	-33,6952	710,574	0,3349224	0,6527247	427,8857	3,74204	0	45	-34	711						Untertest1.avi	0	880	547	72	111	-68	612	1516	0	Content		-106	600	29078644	6982533302
29096	09:26:53.786	00:00:29.095	1746	35,06441	747,0913	0,4837936	0,5342222	421,4652	3,694011	0	-28,18705	715,7177	0,3343382	0,6522299	424,3355	3,734389	0	45	3	731						Untertest1.avi	0	880	547	72	111	-68	612	1516	0	Content		-69	620	29095769	6982550427
29113	09:26:53.803	00:00:29.112	1747	-1024	-768	-1	-1	-1	-1	4	-1024	-768	-1	-1	-1	-1	4	45	0	0						Untertest1.avi	0	880	547	72	111	-68	612	1516	0	Content		-72	-111	29112517	6982567175
29129	09:26:53.819	00:00:29.129	1748	-1024	-768	-1	-1	-1	-1	4	-23,71129	714,8103	0,3346767	0,6514803	425,4307	3,756946	0	45	-24	715						Untertest1.avi	0	880	547	72	111	-68	612	1516	0	Content		-96	604	29129017	6982583675
29145	09:26:53.835	00:00:29.145	1749	72,47005	781,6899	0,4830417	0,5338216	417,9076	3,483528	0	-25,97618	713,1102	0,3346667	0,6513522	425,2216	3,76643	0	45	23	747						Untertest1.avi	0	880	547	72	111	-68	612	1516	0	Content		-49	636	29145263	6982599921
29162	09:26:53.852	00:00:29.162	1750	-1024	-768	-1	-1	-1	-1	4	-1024	-768	-1	-1	-1	-1	4	45	0	0						Untertest1.avi	0	880	547	72	111	-68	612	1516	0	Content		-72	-111	29162014	6982616672
29179	09:26:53.869	00:00:29.178	1751	-1024	-768	-1	-1	-1	-1	4	-33,0257	716,9181	0,3347498	0,6513636	425,447	3,784211	0	45	-33	717						Untertest1.avi	0	880	547	72	111	-68	612	1516	0	Content		-105	606	29178637	6982633295
29195	09:26:53.885	00:00:29.195	1752	-1024	-768	-1	-1	-1	-1	4	-1024	-768	-1	-1	-1	-1	4	45	0	0						Untertest1.avi	0	880	547	72	111	-68	612	1516	0	Content		-72	-111	29195261	6982649919
29212	09:26:53.902	00:00:29.211	1753	36,97141	717,2465	0,4830859	0,5342357	417,0921	3,874328	0	-27,92831	713,741	0,3345067	0,6517799	423,501	3,835194	0	45	5	715						Untertest1.avi	0	880	547	72	111	-68	612	1516	0	Content		-67	604	29211884	6982666542
29229	09:26:53.919	00:00:29.228	1754	-1024	-768	-1	-1	-1	-1	4	-1024	-768	-1	-1	-1	-1	4	45	0	0						Untertest1.avi	0	880	547	72	111	-68	612	1516	0	Content		-72	-111	29228633	6982683291
29245	09:26:53.935	00:00:29.245	1755	-1024	-768	-1	-1	-1	-1	4	-130,1002	697,1038	0,3368493	0,6519691	425,5783	3,849051	0	45	-130	697						Untertest1.avi	0	880	547	72	111	-68	612	1516	0	Content		-202	586	29245256	6982699914
29262	09:26:53.952	00:00:29.261	1756	-1024	-768	-1	-1	-1	-1	4	-1024	-768	-1	-1	-1	-1	4	45	0	0						Untertest1.avi	0	880	547	72	111	-68	612	1516	0	Content		-72	-111	29261880	6982716538
29279	09:26:53.969	00:00:29.278	1757	-1024	-768	-1	-1	-1	-1	4	-301,5189	676,0415	0,3398074	0,6521323	426,1718	3,877527	0	45	-302	676						Untertest1.avi	0	880	547	72	111	-68	612	1516	0	Content		-374	565	29278506	6982733164
29295	09:26:53.985	00:00:29.295	1758	-1024	-768	-1	-1	-1	-1	4	-1024	-768	-1	-1	-1	-1	4	46	0	0						Untertest1.avi	0	880	547	72	111	-930	515	300	0	Content		-72	-111	29295254	6982749912
29312	09:26:54.002	00:00:29.311	1759	-1024	-768	-1	-1	-1	-1	4	-1024	-768	-1	-1	-1	-1	4	46	0	0						Untertest1.avi	0	880	547	72	111	-930	515	300	0	Content		-72	-111	29311890	6982766548
29329	09:26:54.019	00:00:29.328	1760	-1024	-768	-1	-1	-1	-1	4	-1024	-768	-1	-1	-1	-1	4	46	0	0						Untertest1.avi	0	880	547	72	111	-930	515	300	0	Content		-72	-111	29328509	6982783167
29345	09:26:54.035	00:00:29.345	1761	-1024	-768	-1	-1	-1	-1	4	-1024	-768	-1	-1	-1	-1	4	46	0	0						Untertest1.avi	0	880	547	72	111	-930	515	300	0	Content		-72	-111	29345176	6982799834
29362	09:26:54.052	00:00:29.361	1762	-645,1119	623,19	0,4908508	0,5369254	408,1708	3,71503	0	-1024	-768	-1	-1	-1	-1	4	46	-645	623						Untertest1.avi	0	880	547	72	111	-930	515	300	0	Content		-717	512	29361873	6982816531
29379	09:26:54.069	00:00:29.378	1763	-1024	-768	-1	-1	-1	-1	4	-851,5187	616,7382	0,3470512	0,6547529	414,975	3,73829	0	46	-852	617						Untertest1.avi	0	880	547	72	111	-930	515	300	0	Content		-924	506	29378870	6982833528
29395	09:26:54.085	00:00:29.395	1764	-1024	-768	-1	-1	-1	-1	4	-1024	-768	-1	-1	-1	-1	4	46	0	0						Untertest1.avi	0	880	547	72	111	-930	515	300	0	Content		-72	-111	29395245	6982849903
29412	09:26:54.102	00:00:29.411	1765	-1024	-768	-1	-1	-1	-1	4	-884,4165	626,2537	0,3486001	0,6571068	414,1735	3,734608	0	46	-884	626						Untertest1.avi	0	880	547	72	111	-930	515	300	0	Content		-956	515	29411867	6982866525
29429	09:26:54.119	00:00:29.428	1766	-1024	-768	-1	-1	-1	-1	4	-1024	-768	-1	-1	-1	-1	4	46	0	0						Untertest1.avi	0	880	547	72	111	-930	515	300	0	Content		-72	-111	29428524	6982883182
29445	09:26:54.135	00:00:29.445	1767	-1024	-768	-1	-1	-1	-1	4	-1024	-768	-1	-1	-1	-1	4	46	0	0						Untertest1.avi	0	880	547	72	111	-930	515	300	0	Content		-72	-111	29445192	6982899850
29462	09:26:54.152	00:00:29.461	1768	-1024	-768	-1	-1	-1	-1	4	-871,3071	624,9316	0,3504075	0,6595566	414,2628	3,74772	0	46	-871	625						Untertest1.avi	0	880	547	72	111	-930	515	300	0	Content		-943	514	29461813	6982916471
29478	09:26:54.168	00:00:29.478	1769	-1024	-768	-1	-1	-1	-1	4	-891,0242	630,0068	0,3527313	0,6621444	415,9349	3,787332	0	46	-891	630						Untertest1.avi	0	880	547	72	111	-930	515	300	0	Content		-963	519	29478435	6982933093
29495	09:26:54.185	00:00:29.495	1770	-699,6446	651,3863	0,4961538	0,545925	401,3873	3,727528	0	-1024	-768	-1	-1	-1	-1	4	46	-700	651						Untertest1.avi	0	880	547	72	111	-930	515	300	0	Content		-772	540	29495060	6982949718
29512	09:26:54.202	00:00:29.511	1771	-1024	-768	-1	-1	-1	-1	4	-858,2317	628,3148	0,3547515	0,6646103	414,588	3,796093	0	46	-858	628						Untertest1.avi	0	880	547	72	111	-930	515	300	0	Content		-930	517	29511812	6982966470
29529	09:26:54.219	00:00:29.528	1772	-1024	-768	-1	-1	-1	-1	4	-880,4427	619,8252	0,3567186	0,6657192	417,7953	3,829377	0	46	-880	620						Untertest1.avi	0	880	547	72	111	-930	515	300	0	Content		-952	509	29528878	6982983536
29545	09:26:54.235	00:00:29.545	1773	-1024	-768	-1	-1	-1	-1	4	-871,7808	619,6254	0,3579091	0,6665606	416,5414	3,807166	0	46	-872	620						Untertest1.avi	0	880	547	72	111	-930	515	300	0	Content		-944	509	29545184	6982999842
29562	09:26:54.252	00:00:29.561	1774	-1024	-768	-1	-1	-1	-1	4	-865,5978	622,8438	0,3591203	0,6671878	415,123	3,791805	0	46	-866	623						Untertest1.avi	0	880	547	72	111	-930	515	300	0	Content		-938	512	29561804	6983016462
29578	09:26:54.268	00:00:29.578	1775	-1024	-768	-1	-1	-1	-1	4	-851,4009	626,8666	0,3606391	0,6675512	414,6053	3,773507	0	46	-851	627						Untertest1.avi	0	880	547	72	111	-930	515	300	0	Content		-923	516	29578427	6983033085
29595	09:26:54.285	00:00:29.595	1776	-699,5134	685,5524	0,5040855	0,552052	399,5522	3,567507	0	-861,5952	630,0541	0,3627339	0,6677119	416,4818	3,788558	0	47	-781	658						Untertest1.avi	0	880	547	72	111	-853	532	650	0	Content		-853	547	29595052	6983049710
29612	09:26:54.302	00:00:29.611	1777	-728,2074	652,6471	0,5064977	0,5528743	401,5556	3,706883	0	-1024	-768	-1	-1	-1	-1	4	47	-728	653						Untertest1.avi	0	880	547	72	111	-853	532	650	0	Content		-800	542	29611677	6983066335
29629	09:26:54.319	00:00:29.628	1778	-728,2074	652,6471	0,5077512	0,5535975	399,7764	3,706883	0	-879,1971	621,9647	0,3662915	0,6677821	416,923	3,756675	0	47	-804	637						Untertest1.avi	0	880	547	72	111	-853	532	650	0	Content		-876	526	29628873	6983083531
29645	09:26:54.335	00:00:29.645	1779	-724,363	667,9138	0,5095409	0,5537791	399,7764	3,591059	0	-878,3808	636,2003	0,3680846	0,6673281	416,923	3,744416	0	47	-801	652						Untertest1.avi	0	880	547	72	111	-853	532	650	0	Content		-873	541	29645049	6983099707
29662	09:26:54.352	00:00:29.661	1780	-1024	-768	-1	-1	-1	-1	4	-873,4354	614,0277	0,3697847	0,6664156	416,923	3,697495	0	47	-873	614						Untertest1.avi	0	880	547	72	111	-853	532	650	0	Content		-945	503	29661672	6983116330
29678	09:26:54.368	00:00:29.678	1781	-1024	-768	-1	-1	-1	-1	4	-872,9423	625,6672	0,3714682	0,6654827	417,1092	3,692466	0	47	-873	626						Untertest1.avi	0	880	547	72	111	-853	532	650	0	Content		-945	515	29678423	6983133081
29695	09:26:54.385	00:00:29.695	1782	-713,3619	668,6558	0,514704	0,5539189	399,7764	3,560351	0	-882,7649	633,7703	0,3729628	0,6645484	417,1092	3,674587	0	47	-798	651						Untertest1.avi	0	880	547	72	111	-853	532	650	0	Content		-870	540	29695050	6983149708
29712	09:26:54.402	00:00:29.711	1783	-698,9869	657,4097	0,5163448	0,5544716	399,7764	3,574375	0	-853,7037	633,3829	0,3744498	0,6639028	417,1092	3,645045	0	47	-776	645						Untertest1.avi	0	880	547	72	111	-853	532	650	0	Content		-848	534	29711676	6983166334
29728	09:26:54.418	00:00:29.728	1784	-706,4319	650,4144	0,5184239	0,5550042	401,4239	3,518925	0	-879,6149	627,885	0,3757603	0,6631895	417,1975	3,618093	0	47	-793	639						Untertest1.avi	0	880	547	72	111	-853	532	650	0	Content		-865	528	29728315	6983182973
29745	09:26:54.435	00:00:29.744	1785	-708,2375	657,644	0,5199336	0,5554783	401,7666	3,54118	0	-857,8768	626,9562	0,3772772	0,6622141	418,4884	3,626857	0	47	-783	642						Untertest1.avi	0	880	547	72	111	-853	532	650	0	Content		-855	531	29744923	6983199581
29762	09:26:54.452	00:00:29.761	1786	-705,5222	655,35	0,5210833	0,5557441	401,2165	3,51576	0	-861,7072	625,1716	0,3781716	0,661037	417,409	3,618471	0	47	-784	640						Untertest1.avi	0	880	547	72	111	-853	532	650	0	Content		-856	529	29761548	6983216206
29778	09:26:54.468	00:00:29.778	1787	-695,3148	651,7029	0,5223926	0,5557996	401,2557	3,478014	0	-880,2022	631,669	0,379392	0,6598062	417,9968	3,609201	0	47	-788	642						Untertest1.avi	0	880	547	72	111	-853	532	650	0	Content		-860	531	29778312	6983232970
29795	09:26:54.485	00:00:29.794	1788	-677,7484	651,8124	0,5222017	0,555796	397,3408	3,49606	0	-842,8453	625,8971	0,3796644	0,6585019	414,9454	3,585847	0	47	-760	639						Untertest1.avi	0	880	547	72	111	-853	532	650	0	Content		-832	528	29794920	6983249578
29812	09:26:54.502	00:00:29.811	1789	-710,3622	654,7091	0,5247908	0,5557766	401,8606	3,491622	0	-862,2801	633,9745	0,3813934	0,6573588	418,6359	3,572424	0	47	-786	644						Untertest1.avi	0	880	547	72	111	-853	532	650	0	Content		-858	533	29811545	6983266203
29828	09:26:54.518	00:00:29.828	1790	-695,8592	661,6891	0,5259832	0,5558598	402,6442	3,507433	0	-849,5948	626,7568	0,381815	0,6564998	417,143	3,548859	0	47	-773	644						Untertest1.avi	0	880	547	72	111	-853	532	650	0	Content		-845	533	29828304	6983282962
29845	09:26:54.535	00:00:29.844	1791	-707,2957	658,0668	0,5259489	0,5559237	400,2682	3,492235	0	-864,5208	618,99	0,3828677	0,6555629	418,5971	3,519988	0	47	-786	639						Untertest1.avi	0	880	547	72	111	-853	532	650	0	Content		-858	528	29844918	6983299576
29862	09:26:54.552	00:00:29.861	1792	-660,9251	660,7358	0,5253136	0,5559025	395,9586	3,392702	0	-844,3921	633,5556	0,3831237	0,6544346	416,9676	3,535442	0	47	-753	647						Untertest1.avi	0	880	547	72	111	-853	532	650	0	Content		-825	536	29861541	6983316199
29878	09:26:54.568	00:00:29.878	1793	-679,0502	659,4386	0,5262117	0,5556856	396,2896	3,395426	0	-854,5916	621,3293	0,384192	0,6533661	419,0327	3,57909	0	47	-767	640						Untertest1.avi	0	880	547	72	111	-853	532	650	0	Content		-839	529	29878167	6983332825
29895	09:26:54.585	00:00:29.894	1794	-676,2434	659,1603	0,527449	0,5554232	398,0519	3,395338	0	-846,3567	631,2392	0,3842463	0,6521257	416,9559	3,477849	0	47	-761	645						Untertest1.avi	0	880	547	72	111	-853	532	650	0	Content		-833	534	29894916	6983349574
29912	09:26:54.602	00:00:29.911	1795	-696,4246	649,9631	0,5291929	0,5551592	401,3218	3,400662	0	-875,8661	622,6083	0,3851023	0,6509384	418,8036	3,504449	0	47	-786	636						Untertest1.avi	0	880	547	72	111	-853	532	650	0	Content		-858	525	29911540	6983366198
29928	09:26:54.618	00:00:29.928	1796	-686,8104	655,9673	0,5285135	0,5549588	397,6714	3,387486	0	-870,9937	636,0743	0,3854289	0,6497325	418,5962	3,4855	0	47	-779	646						Untertest1.avi	0	880	547	72	111	-853	532	650	0	Content		-851	535	29928164	6983382822
29945	09:26:54.635	00:00:29.944	1797	-729,2761	653,1745	0,5304177	0,5545921	402,1349	3,360084	0	-855,6312	628,6488	0,3856266	0,6486177	418,3438	3,48315	0	47	-792	641						Untertest1.avi	0	880	547	72	111	-853	532	650	0	Content		-864	530	29944788	6983399446
[truncated: 1,907 more rows]
