# Supplementary material for: Gaze Duration Biases for Colours in Combination with Dissonant and Consonant Sounds: A Comparative Eye-Tracking Study with Orangutans
Source: PLoS One. 2015 Oct 14;10(10):e0139894. doi: 10.1371/journal.pone.0139894 (PMC4605782; doi:10.1371/journal.pone.0139894)
Supplement: S1 Data — (ZIP) [file pone.0139894.s004.zip › Plos ColourSound Data/Apes/Farben_Musik_U1/Rec 08-All-Data.tsv]

System Properties:
Operating System:	Microsoft Windows NT 6.1.7601 Service Pack 1
System User Name:	tobiiadmin
Machine Name:	LOE7690LAP
Data properties:
Recording name:	Rec 08
Recording date:	20.08.2013
Recording time:	09:15:26
Recording resolution:	1024 x 768
Export date:	09.03.2014
Export time:	12:19:21
Participant:	Batek
Filter settings:
Eye: Average
Validity: Normal
Fixation filter: Tobii fixation filter
Velocity threshold: 35
Distance threshold: 35
Timestamp	DateTimeStamp	DateTimeStampStartOffset	Number	GazePointXLeft	GazePointYLeft	CamXLeft	CamYLeft	DistanceLeft	PupilLeft	ValidityLeft	GazePointXRight	GazePointYRight	CamXRight	CamYRight	DistanceRight	PupilRight	ValidityRight	FixationIndex	GazePointX	GazePointY	Event	EventKey	Data1	Data2	Descriptor	StimuliName	StimuliID	MediaWidth	MediaHeight	MediaPosX	MediaPosY	MappedFixationPointX	MappedFixationPointY	FixationDuration	AoiIds	AoiNames	WebGroupImage	MappedGazeDataPointX	MappedGazeDataPointY	MicroSecondTimestamp	AbsoluteMicroSecondTimestamp
15	09:15:26.567	00:00:00.015	0	-1024	-768	-1	-1	-1	-1	4	-1024	-768	-1	-1	-1	-1	4		0	0						No media	0	1024	768	0	0				0	Content		0	0	15166	3305161883
32	09:15:26.584	00:00:00.031	1	-1024	-768	-1	-1	-1	-1	4	-1024	-768	-1	-1	-1	-1	4		0	0						No media	0	1024	768	0	0				0	Content		0	0	31787	3305178504
48	09:15:26.600	00:00:00.048	2	-1024	-768	-1	-1	-1	-1	4	-1024	-768	-1	-1	-1	-1	4		0	0						No media	0	1024	768	0	0				0	Content		0	0	48413	3305195130
66	09:15:26.618	00:00:00.065	3	-1024	-768	-1	-1	-1	-1	4	-1024	-768	-1	-1	-1	-1	4		0	0						No media	0	1024	768	0	0				0	Content		0	0	65606	3305212323
83	09:15:26.635	00:00:00.082	4	-1024	-768	-1	-1	-1	-1	4	-1024	-768	-1	-1	-1	-1	4		0	0						No media	0	1024	768	0	0				0	Content		0	0	82855	3305229572
100	09:15:26.652	00:00:00.100	5	-1024	-768	-1	-1	-1	-1	4	-1024	-768	-1	-1	-1	-1	4		0	0						No media	0	1024	768	0	0				0	Content		0	0	100103	3305246820
115	09:15:26.667	00:00:00.115	6	-1024	-768	-1	-1	-1	-1	4	-1024	-768	-1	-1	-1	-1	4		0	0						No media	0	1024	768	0	0				0	Content		0	0	115055	3305261772
132	09:15:26.684	00:00:00.131	7	-1024	-768	-1	-1	-1	-1	4	-1024	-768	-1	-1	-1	-1	4		0	0						No media	0	1024	768	0	0				0	Content		0	0	131683	3305278400
148	09:15:26.700	00:00:00.148	8	-1024	-768	-1	-1	-1	-1	4	-1024	-768	-1	-1	-1	-1	4		0	0						No media	0	1024	768	0	0				0	Content		0	0	148430	3305295147
165	09:15:26.717	00:00:00.165	9	-1024	-768	-1	-1	-1	-1	4	-1024	-768	-1	-1	-1	-1	4		0	0						No media	0	1024	768	0	0				0	Content		0	0	165055	3305311772
182	09:15:26.734	00:00:00.181	10	-1024	-768	-1	-1	-1	-1	4	-1024	-768	-1	-1	-1	-1	4		0	0						No media	0	1024	768	0	0				0	Content		0	0	181680	3305328397
198	09:15:26.750	00:00:00.198	11	-1024	-768	-1	-1	-1	-1	4	-1024	-768	-1	-1	-1	-1	4		0	0						No media	0	1024	768	0	0				0	Content		0	0	198305	3305345022
215	09:15:26.767	00:00:00.215	12	-1024	-768	-1	-1	-1	-1	4	-1024	-768	-1	-1	-1	-1	4		0	0						No media	0	1024	768	0	0				0	Content		0	0	215499	3305362216
233	09:15:26.785	00:00:00.232	13	-1024	-768	-1	-1	-1	-1	4	-1024	-768	-1	-1	-1	-1	4		0	0						No media	0	1024	768	0	0				0	Content		0	0	232874	3305379591
250	09:15:26.802	00:00:00.250	14	-1024	-768	-1	-1	-1	-1	4	-1024	-768	-1	-1	-1	-1	4		0	0						No media	0	1024	768	0	0				0	Content		0	0	250123	3305396840
265	09:15:26.817	00:00:00.264	15	-1024	-768	-1	-1	-1	-1	4	-1024	-768	-1	-1	-1	-1	4		0	0						No media	0	1024	768	0	0				0	Content		0	0	264929	3305411646
282	09:15:26.834	00:00:00.281	16	-1024	-768	-1	-1	-1	-1	4	-1024	-768	-1	-1	-1	-1	4		0	0						No media	0	1024	768	0	0				0	Content		0	0	281679	3305428396
298	09:15:26.850	00:00:00.298	17	-1024	-768	-1	-1	-1	-1	4	-1024	-768	-1	-1	-1	-1	4		0	0						No media	0	1024	768	0	0				0	Content		0	0	298303	3305445020
315	09:15:26.867	00:00:00.314	18	-1024	-768	-1	-1	-1	-1	4	-1024	-768	-1	-1	-1	-1	4		0	0						No media	0	1024	768	0	0				0	Content		0	0	314928	3305461645
332	09:15:26.884	00:00:00.331	19	-1024	-768	-1	-1	-1	-1	4	-1024	-768	-1	-1	-1	-1	4		0	0						No media	0	1024	768	0	0				0	Content		0	0	331551	3305478268
348	09:15:26.900	00:00:00.348	20	-1024	-768	-1	-1	-1	-1	4	-1024	-768	-1	-1	-1	-1	4		0	0						No media	0	1024	768	0	0				0	Content		0	0	348176	3305494893
365	09:15:26.917	00:00:00.365	21	-1024	-768	-1	-1	-1	-1	4	-1024	-768	-1	-1	-1	-1	4		0	0						No media	0	1024	768	0	0				0	Content		0	0	365370	3305512087
383	09:15:26.935	00:00:00.382	22	-1024	-768	-1	-1	-1	-1	4	-1024	-768	-1	-1	-1	-1	4		0	0						No media	0	1024	768	0	0				0	Content		0	0	382745	3305529462
400	09:15:26.952	00:00:00.399	23	-1024	-768	-1	-1	-1	-1	4	-1024	-768	-1	-1	-1	-1	4		0	0						No media	0	1024	768	0	0				0	Content		0	0	399995	3305546712
415	09:15:26.967	00:00:00.414	24	-1024	-768	-1	-1	-1	-1	4	-1024	-768	-1	-1	-1	-1	4		0	0						No media	0	1024	768	0	0				0	Content		0	0	414925	3305561642
432	09:15:26.984	00:00:00.431	25	-1024	-768	-1	-1	-1	-1	4	-1024	-768	-1	-1	-1	-1	4		0	0						No media	0	1024	768	0	0				0	Content		0	0	431548	3305578265
448	09:15:27.000	00:00:00.448	26	-1024	-768	-1	-1	-1	-1	4	-1024	-768	-1	-1	-1	-1	4		0	0						No media	0	1024	768	0	0				0	Content		0	0	448295	3305595012
465	09:15:27.017	00:00:00.464	27	-1024	-768	-1	-1	-1	-1	4	-1024	-768	-1	-1	-1	-1	4		0	0						No media	0	1024	768	0	0				0	Content		0	0	464918	3305611635
482	09:15:27.034	00:00:00.481	28	-1024	-768	-1	-1	-1	-1	4	-1024	-768	-1	-1	-1	-1	4		0	0						No media	0	1024	768	0	0				0	Content		0	0	481541	3305628258
498	09:15:27.050	00:00:00.498	29	-1024	-768	-1	-1	-1	-1	4	-1024	-768	-1	-1	-1	-1	4		0	0						No media	0	1024	768	0	0				0	Content		0	0	498166	3305644883
515	09:15:27.067	00:00:00.515	30	-1024	-768	-1	-1	-1	-1	4	-1024	-768	-1	-1	-1	-1	4		0	0						No media	0	1024	768	0	0				0	Content		0	0	515236	3305661953
533	09:15:27.085	00:00:00.532	31	-1024	-768	-1	-1	-1	-1	4	-1024	-768	-1	-1	-1	-1	4		0	0						No media	0	1024	768	0	0				0	Content		0	0	532611	3305679328
550	09:15:27.102	00:00:00.549	32	-1024	-768	-1	-1	-1	-1	4	-1024	-768	-1	-1	-1	-1	4		0	0						No media	0	1024	768	0	0				0	Content		0	0	549858	3305696575
565	09:15:27.117	00:00:00.564	33	-1024	-768	-1	-1	-1	-1	4	-1024	-768	-1	-1	-1	-1	4		0	0						No media	0	1024	768	0	0				0	Content		0	0	564787	3305711504
581	09:15:27.133	00:00:00.581	34	-1024	-768	-1	-1	-1	-1	4	-1024	-768	-1	-1	-1	-1	4		0	0						No media	0	1024	768	0	0				0	Content		0	0	581410	3305728127
598	09:15:27.150	00:00:00.598	35	-1024	-768	-1	-1	-1	-1	4	-1024	-768	-1	-1	-1	-1	4		0	0						No media	0	1024	768	0	0				0	Content		0	0	598160	3305744877
615	09:15:27.167	00:00:00.614	36	-1024	-768	-1	-1	-1	-1	4	-1024	-768	-1	-1	-1	-1	4		0	0						No media	0	1024	768	0	0				0	Content		0	0	614783	3305761500
631	09:15:27.183	00:00:00.631	37	-1024	-768	-1	-1	-1	-1	4	-1024	-768	-1	-1	-1	-1	4		0	0						No media	0	1024	768	0	0				0	Content		0	0	631405	3305778122
648	09:15:27.200	00:00:00.648	38	-1024	-768	-1	-1	-1	-1	4	-1024	-768	-1	-1	-1	-1	4		0	0						No media	0	1024	768	0	0				0	Content		0	0	648031	3305794748
665	09:15:27.217	00:00:00.665	39	-1024	-768	-1	-1	-1	-1	4	-1024	-768	-1	-1	-1	-1	4		0	0						No media	0	1024	768	0	0				0	Content		0	0	665226	3305811943
683	09:15:27.235	00:00:00.682	40	-1024	-768	-1	-1	-1	-1	4	-1024	-768	-1	-1	-1	-1	4		0	0						No media	0	1024	768	0	0				0	Content		0	0	682609	3305829326
700	09:15:27.252	00:00:00.699	41	-1024	-768	-1	-1	-1	-1	4	-1024	-768	-1	-1	-1	-1	4		0	0						No media	0	1024	768	0	0				0	Content		0	0	699851	3305846568
715	09:15:27.267	00:00:00.714	42	-1024	-768	-1	-1	-1	-1	4	-1024	-768	-1	-1	-1	-1	4		0	0						No media	0	1024	768	0	0				0	Content		0	0	714654	3305861371
731	09:15:27.283	00:00:00.731	43	-1024	-768	-1	-1	-1	-1	4	-1024	-768	-1	-1	-1	-1	4		0	0						No media	0	1024	768	0	0				0	Content		0	0	731403	3305878120
748	09:15:27.300	00:00:00.748	44	-1024	-768	-1	-1	-1	-1	4	-1024	-768	-1	-1	-1	-1	4		0	0						No media	0	1024	768	0	0				0	Content		0	0	748029	3305894746
765	09:15:27.317	00:00:00.764	45	-1024	-768	-1	-1	-1	-1	4	-1024	-768	-1	-1	-1	-1	4		0	0						No media	0	1024	768	0	0				0	Content		0	0	764652	3305911369
781	09:15:27.333	00:00:00.781	46	-1024	-768	-1	-1	-1	-1	4	-1024	-768	-1	-1	-1	-1	4		0	0						No media	0	1024	768	0	0				0	Content		0	0	781275	3305927992
798	09:15:27.350	00:00:00.797	47	-1024	-768	-1	-1	-1	-1	4	-1024	-768	-1	-1	-1	-1	4		0	0						No media	0	1024	768	0	0				0	Content		0	0	797901	3305944618
815	09:15:27.367	00:00:00.815	48	-1024	-768	-1	-1	-1	-1	4	-1024	-768	-1	-1	-1	-1	4		0	0						No media	0	1024	768	0	0				0	Content		0	0	815095	3305961812
832	09:15:27.384	00:00:00.832	49	-1024	-768	-1	-1	-1	-1	4	-1024	-768	-1	-1	-1	-1	4		0	0						No media	0	1024	768	0	0				0	Content		0	0	832471	3305979188
850	09:15:27.402	00:00:00.849	50	-1024	-768	-1	-1	-1	-1	4	-1024	-768	-1	-1	-1	-1	4		0	0						No media	0	1024	768	0	0				0	Content		0	0	849721	3305996438
865	09:15:27.417	00:00:00.864	51	-1024	-768	-1	-1	-1	-1	4	-1024	-768	-1	-1	-1	-1	4		0	0						No media	0	1024	768	0	0				0	Content		0	0	864654	3306011371
881	09:15:27.433	00:00:00.881	52	-1024	-768	-1	-1	-1	-1	4	-1024	-768	-1	-1	-1	-1	4		0	0						No media	0	1024	768	0	0				0	Content		0	0	881274	3306027991
898	09:15:27.450	00:00:00.898	53	-1024	-768	-1	-1	-1	-1	4	-1024	-768	-1	-1	-1	-1	4		0	0						No media	0	1024	768	0	0				0	Content		0	0	898020	3306044737
915	09:15:27.467	00:00:00.914	54	-1024	-768	-1	-1	-1	-1	4	-1024	-768	-1	-1	-1	-1	4		0	0						No media	0	1024	768	0	0				0	Content		0	0	914519	3306061236
931	09:15:27.483	00:00:00.931	55	-1024	-768	-1	-1	-1	-1	4	-1024	-768	-1	-1	-1	-1	4		0	0						No media	0	1024	768	0	0				0	Content		0	0	931269	3306077986
948	09:15:27.500	00:00:00.947	56	-1024	-768	-1	-1	-1	-1	4	-1024	-768	-1	-1	-1	-1	4		0	0						No media	0	1024	768	0	0				0	Content		0	0	947893	3306094610
965	09:15:27.517	00:00:00.964	57	-1024	-768	-1	-1	-1	-1	4	-1024	-768	-1	-1	-1	-1	4		0	0						No media	0	1024	768	0	0				0	Content		0	0	964962	3306111679
982	09:15:27.534	00:00:00.982	58	-1024	-768	-1	-1	-1	-1	4	-1024	-768	-1	-1	-1	-1	4		0	0						No media	0	1024	768	0	0				0	Content		0	0	982335	3306129052
1000	09:15:27.552	00:00:00.999	59	-1024	-768	-1	-1	-1	-1	4	-1024	-768	-1	-1	-1	-1	4		0	0						No media	0	1024	768	0	0				0	Content		0	0	999585	3306146302
1015	09:15:27.567	00:00:01.014	60	-1024	-768	-1	-1	-1	-1	4	-1024	-768	-1	-1	-1	-1	4		0	0						No media	0	1024	768	0	0				0	Content		0	0	1014518	3306161235
1031	09:15:27.583	00:00:01.031	61	-1024	-768	-1	-1	-1	-1	4	-1024	-768	-1	-1	-1	-1	4		0	0						No media	0	1024	768	0	0				0	Content		0	0	1031063	3306177780
1048	09:15:27.600	00:00:01.047	62	-1024	-768	-1	-1	-1	-1	4	-1024	-768	-1	-1	-1	-1	4		0	0						No media	0	1024	768	0	0				0	Content		0	0	1047811	3306194528
1064	09:15:27.616	00:00:01.064	63	-1024	-768	-1	-1	-1	-1	4	-1024	-768	-1	-1	-1	-1	4		0	0						No media	0	1024	768	0	0				0	Content		0	0	1064433	3306211150
1081	09:15:27.633	00:00:01.081	64	-1024	-768	-1	-1	-1	-1	4	-1024	-768	-1	-1	-1	-1	4		0	0						No media	0	1024	768	0	0				0	Content		0	0	1081102	3306227819
1098	09:15:27.650	00:00:01.097	65	-1024	-768	-1	-1	-1	-1	4	-1024	-768	-1	-1	-1	-1	4		0	0						No media	0	1024	768	0	0				0	Content		0	0	1097683	3306244400
1114	09:15:27.666	00:00:01.114	66	-1024	-768	-1	-1	-1	-1	4	-1024	-768	-1	-1	-1	-1	4		0	0						No media	0	1024	768	0	0				0	Content		0	0	1114351	3306261068
1131	09:15:27.683	00:00:01.131	67	-1024	-768	-1	-1	-1	-1	4	-1024	-768	-1	-1	-1	-1	4		0	0						No media	0	1024	768	0	0				0	Content		0	0	1131205	3306277922
1148	09:15:27.700	00:00:01.147	68	-1024	-768	-1	-1	-1	-1	4	-1024	-768	-1	-1	-1	-1	4		0	0						No media	0	1024	768	0	0				0	Content		0	0	1147873	3306294590
1165	09:15:27.717	00:00:01.164	69	-1024	-768	-1	-1	-1	-1	4	-1024	-768	-1	-1	-1	-1	4		0	0						No media	0	1024	768	0	0				0	Content		0	0	1164541	3306311258
1182	09:15:27.734	00:00:01.181	70	-1024	-768	-1	-1	-1	-1	4	-1024	-768	-1	-1	-1	-1	4		0	0						No media	0	1024	768	0	0				0	Content		0	0	1181726	3306328443
1198	09:15:27.750	00:00:01.198	71	-1024	-768	-1	-1	-1	-1	4	-1024	-768	-1	-1	-1	-1	4		0	0						No media	0	1024	768	0	0				0	Content		0	0	1198394	3306345111
1216	09:15:27.768	00:00:01.215	72	-1024	-768	-1	-1	-1	-1	4	-1024	-768	-1	-1	-1	-1	4		0	0						No media	0	1024	768	0	0				0	Content		0	0	1215531	3306362248
1233	09:15:27.785	00:00:01.232	73	-1024	-768	-1	-1	-1	-1	4	-1024	-768	-1	-1	-1	-1	4		0	0						No media	0	1024	768	0	0				0	Content		0	0	1232904	3306379621
1249	09:15:27.801	00:00:01.248	74	-1024	-768	-1	-1	-1	-1	4	-1024	-768	-1	-1	-1	-1	4		0	0						No media	0	1024	768	0	0				0	Content		0	0	1248592	3306395309
1265	09:15:27.817	00:00:01.265	75	-1024	-768	-1	-1	-1	-1	4	-1024	-768	-1	-1	-1	-1	4		0	0						No media	0	1024	768	0	0				0	Content		0	0	1265260	3306411977
1281	09:15:27.833	00:00:01.281	76	-1024	-768	-1	-1	-1	-1	4	-1024	-768	-1	-1	-1	-1	4		0	0						No media	0	1024	768	0	0				0	Content		0	0	1281456	3306428173
1298	09:15:27.850	00:00:01.298	77	-1024	-768	-1	-1	-1	-1	4	-1024	-768	-1	-1	-1	-1	4		0	0						No media	0	1024	768	0	0				0	Content		0	0	1298124	3306444841
1314	09:15:27.866	00:00:01.314	78	-1024	-768	-1	-1	-1	-1	4	-1024	-768	-1	-1	-1	-1	4		0	0						No media	0	1024	768	0	0				0	Content		0	0	1314273	3306460990
1331	09:15:27.883	00:00:01.330	79	-1024	-768	-1	-1	-1	-1	4	-1024	-768	-1	-1	-1	-1	4		0	0						No media	0	1024	768	0	0				0	Content		0	0	1330951	3306477668
1348	09:15:27.900	00:00:01.347	80	-1024	-768	-1	-1	-1	-1	4	-1024	-768	-1	-1	-1	-1	4		0	0						No media	0	1024	768	0	0				0	Content		0	0	1347548	3306494265
1364	09:15:27.916	00:00:01.364	81	-1024	-768	-1	-1	-1	-1	4	-1024	-768	-1	-1	-1	-1	4		0	0						No media	0	1024	768	0	0				0	Content		0	0	1364216	3306510933
1381	09:15:27.933	00:00:01.381	82	-1024	-768	-1	-1	-1	-1	4	-1024	-768	-1	-1	-1	-1	4		0	0						No media	0	1024	768	0	0				0	Content		0	0	1381119	3306527836
1398	09:15:27.950	00:00:01.397	83	-1024	-768	-1	-1	-1	-1	4	-1024	-768	-1	-1	-1	-1	4		0	0						No media	0	1024	768	0	0				0	Content		0	0	1397787	3306544504
1415	09:15:27.967	00:00:01.414	84	-1024	-768	-1	-1	-1	-1	4	-1024	-768	-1	-1	-1	-1	4		0	0						No media	0	1024	768	0	0				0	Content		0	0	1414783	3306561500
1431	09:15:27.983	00:00:01.431	85	-1024	-768	-1	-1	-1	-1	4	-1024	-768	-1	-1	-1	-1	4		0	0						No media	0	1024	768	0	0				0	Content		0	0	1431451	3306578168
1448	09:15:28.000	00:00:01.448	86	-1024	-768	-1	-1	-1	-1	4	-1024	-768	-1	-1	-1	-1	4		0	0						No media	0	1024	768	0	0				0	Content		0	0	1448119	3306594836
1465	09:15:28.017	00:00:01.465	87	-1024	-768	-1	-1	-1	-1	4	-1024	-768	-1	-1	-1	-1	4		0	0						No media	0	1024	768	0	0				0	Content		0	0	1465382	3306612099
1482	09:15:28.034	00:00:01.482	88	-1024	-768	-1	-1	-1	-1	4	-1024	-768	-1	-1	-1	-1	4		0	0						No media	0	1024	768	0	0				0	Content		0	0	1482050	3306628767
1499	09:15:28.051	00:00:01.499	89	-1024	-768	-1	-1	-1	-1	4	-1024	-768	-1	-1	-1	-1	4		0	0						No media	0	1024	768	0	0				0	Content		0	0	1499392	3306646109
1515	09:15:28.067	00:00:01.515	90	-1024	-768	-1	-1	-1	-1	4	-1024	-768	-1	-1	-1	-1	4		0	0						No media	0	1024	768	0	0				0	Content		0	0	1515079	3306661796
1532	09:15:28.084	00:00:01.531	91	-1024	-768	-1	-1	-1	-1	4	-1024	-768	-1	-1	-1	-1	4		0	0						No media	0	1024	768	0	0				0	Content		0	0	1531747	3306678464
1548	09:15:28.100	00:00:01.547	92	-1024	-768	-1	-1	-1	-1	4	-1024	-768	-1	-1	-1	-1	4		0	0						No media	0	1024	768	0	0				0	Content		0	0	1547944	3306694661
1565	09:15:28.117	00:00:01.564	93	-1024	-768	-1	-1	-1	-1	4	-1024	-768	-1	-1	-1	-1	4		0	0						No media	0	1024	768	0	0				0	Content		0	0	1564612	3306711329
1581	09:15:28.133	00:00:01.581	94	-1024	-768	-1	-1	-1	-1	4	-1024	-768	-1	-1	-1	-1	4		0	0						No media	0	1024	768	0	0				0	Content		0	0	1581029	3306727746
1598	09:15:28.150	00:00:01.597	95	-1024	-768	-1	-1	-1	-1	4	-1024	-768	-1	-1	-1	-1	4		0	0						No media	0	1024	768	0	0				0	Content		0	0	1597697	3306744414
1614	09:15:28.166	00:00:01.614	96	-1024	-768	-1	-1	-1	-1	4	-1024	-768	-1	-1	-1	-1	4		0	0						No media	0	1024	768	0	0				0	Content		0	0	1614067	3306760784
1631	09:15:28.183	00:00:01.630	97	-1024	-768	-1	-1	-1	-1	4	-1024	-768	-1	-1	-1	-1	4		0	0						No media	0	1024	768	0	0				0	Content		0	0	1630759	3306777476
1648	09:15:28.200	00:00:01.647	98	-1024	-768	-1	-1	-1	-1	4	-1024	-768	-1	-1	-1	-1	4		0	0						No media	0	1024	768	0	0				0	Content		0	0	1647634	3306794351
1664	09:15:28.216	00:00:01.664	99	-1024	-768	-1	-1	-1	-1	4	-1024	-768	-1	-1	-1	-1	4		0	0						No media	0	1024	768	0	0				0	Content		0	0	1664302	3306811019
1681	09:15:28.233	00:00:01.681	100	-1024	-768	-1	-1	-1	-1	4	-1024	-768	-1	-1	-1	-1	4		0	0						No media	0	1024	768	0	0				0	Content		0	0	1681414	3306828131
1698	09:15:28.250	00:00:01.698	101	-1024	-768	-1	-1	-1	-1	4	-1024	-768	-1	-1	-1	-1	4		0	0						No media	0	1024	768	0	0				0	Content		0	0	1698082	3306844799
1715	09:15:28.267	00:00:01.715	102	-1024	-768	-1	-1	-1	-1	4	-1024	-768	-1	-1	-1	-1	4		0	0						No media	0	1024	768	0	0				0	Content		0	0	1715102	3306861819
1728	09:15:28.280																				MovieStart	128	0	0	Untertest1.avi
1732	09:15:28.284	00:00:01.731	103	-1024	-768	-1	-1	-1	-1	4	-1024	-768	-1	-1	-1	-1	4		0	0						Untertest1.avi	0	880	547	72	111				0	Content		-72	-111	1731770	3306878487
1748	09:15:28.300	00:00:01.748	104	-1024	-768	-1	-1	-1	-1	4	-1024	-768	-1	-1	-1	-1	4		0	0						Untertest1.avi	0	880	547	72	111				0	Content		-72	-111	1748438	3306895155
1765	09:15:28.317	00:00:01.764	105	-1024	-768	-1	-1	-1	-1	4	-1024	-768	-1	-1	-1	-1	4		0	0						Untertest1.avi	0	880	547	72	111				0	Content		-72	-111	1764537	3306911254
1781	09:15:28.333	00:00:01.781	106	-1024	-768	-1	-1	-1	-1	4	-1024	-768	-1	-1	-1	-1	4		0	0						Untertest1.avi	0	880	547	72	111				0	Content		-72	-111	1781205	3306927922
1797	09:15:28.349	00:00:01.797	107	-1024	-768	-1	-1	-1	-1	4	-1024	-768	-1	-1	-1	-1	4		0	0						Untertest1.avi	0	880	547	72	111				0	Content		-72	-111	1797259	3306943976
1814	09:15:28.366	00:00:01.813	108	-1024	-768	-1	-1	-1	-1	4	-1024	-768	-1	-1	-1	-1	4		0	0						Untertest1.avi	0	880	547	72	111				0	Content		-72	-111	1813881	3306960598
1831	09:15:28.383	00:00:01.830	109	-1024	-768	-1	-1	-1	-1	4	-1024	-768	-1	-1	-1	-1	4		0	0						Untertest1.avi	0	880	547	72	111				0	Content		-72	-111	1830594	3306977311
1847	09:15:28.399	00:00:01.847	110	-1024	-768	-1	-1	-1	-1	4	-1024	-768	-1	-1	-1	-1	4		0	0						Untertest1.avi	0	880	547	72	111				0	Content		-72	-111	1847262	3306993979
1864	09:15:28.416	00:00:01.863	111	-1024	-768	-1	-1	-1	-1	4	-1024	-768	-1	-1	-1	-1	4		0	0						Untertest1.avi	0	880	547	72	111				0	Content		-72	-111	1863952	3307010669
1881	09:15:28.433	00:00:01.880	112	-1024	-768	-1	-1	-1	-1	4	-1024	-768	-1	-1	-1	-1	4		0	0						Untertest1.avi	0	880	547	72	111				0	Content		-72	-111	1880620	3307027337
1897	09:15:28.449	00:00:01.897	113	-1024	-768	-1	-1	-1	-1	4	-1024	-768	-1	-1	-1	-1	4		0	0						Untertest1.avi	0	880	547	72	111				0	Content		-72	-111	1897248	3307043965
1914	09:15:28.466	00:00:01.913	114	-1024	-768	-1	-1	-1	-1	4	-1024	-768	-1	-1	-1	-1	4		0	0						Untertest1.avi	0	880	547	72	111				0	Content		-72	-111	1913916	3307060633
1931	09:15:28.483	00:00:01.930	115	-1024	-768	-1	-1	-1	-1	4	-1024	-768	-1	-1	-1	-1	4		0	0						Untertest1.avi	0	880	547	72	111				0	Content		-72	-111	1930584	3307077301
1947	09:15:28.499	00:00:01.947	116	-1024	-768	-1	-1	-1	-1	4	-1024	-768	-1	-1	-1	-1	4		0	0						Untertest1.avi	0	880	547	72	111				0	Content		-72	-111	1947482	3307094199
1964	09:15:28.516	00:00:01.964	117	-1024	-768	-1	-1	-1	-1	4	-1024	-768	-1	-1	-1	-1	4		0	0						Untertest1.avi	0	880	547	72	111				0	Content		-72	-111	1964150	3307110867
1981	09:15:28.533	00:00:01.981	118	-1024	-768	-1	-1	-1	-1	4	-1024	-768	-1	-1	-1	-1	4		0	0						Untertest1.avi	0	880	547	72	111				0	Content		-72	-111	1981126	3307127843
1997	09:15:28.549	00:00:01.997	119	-1024	-768	-1	-1	-1	-1	4	-1024	-768	-1	-1	-1	-1	4		0	0						Untertest1.avi	0	880	547	72	111				0	Content		-72	-111	1997123	3307143840
2014	09:15:28.566	00:00:02.013	120	-1024	-768	-1	-1	-1	-1	4	-1024	-768	-1	-1	-1	-1	4		0	0						Untertest1.avi	0	880	547	72	111				0	Content		-72	-111	2013747	3307160464
2030	09:15:28.582	00:00:02.030	121	-1024	-768	-1	-1	-1	-1	4	-1024	-768	-1	-1	-1	-1	4		0	0						Untertest1.avi	0	880	547	72	111				0	Content		-72	-111	2030497	3307177214
2047	09:15:28.599	00:00:02.047	122	-1024	-768	-1	-1	-1	-1	4	-1024	-768	-1	-1	-1	-1	4		0	0						Untertest1.avi	0	880	547	72	111				0	Content		-72	-111	2047120	3307193837
2064	09:15:28.616	00:00:02.063	123	-1024	-768	-1	-1	-1	-1	4	-1024	-768	-1	-1	-1	-1	4		0	0						Untertest1.avi	0	880	547	72	111				0	Content		-72	-111	2063788	3307210505
2080	09:15:28.632	00:00:02.080	124	-1024	-768	-1	-1	-1	-1	4	-1024	-768	-1	-1	-1	-1	4		0	0						Untertest1.avi	0	880	547	72	111				0	Content		-72	-111	2080371	3307227088
2097	09:15:28.649	00:00:02.097	125	-1024	-768	-1	-1	-1	-1	4	-1024	-768	-1	-1	-1	-1	4		0	0						Untertest1.avi	0	880	547	72	111				0	Content		-72	-111	2097055	3307243772
2114	09:15:28.666	00:00:02.113	126	-1024	-768	-1	-1	-1	-1	4	-1024	-768	-1	-1	-1	-1	4		0	0						Untertest1.avi	0	880	547	72	111				0	Content		-72	-111	2113723	3307260440
2130	09:15:28.682	00:00:02.130	127	-1024	-768	-1	-1	-1	-1	4	-1024	-768	-1	-1	-1	-1	4		0	0						Untertest1.avi	0	880	547	72	111				0	Content		-72	-111	2130355	3307277072
2147	09:15:28.699	00:00:02.147	128	-1024	-768	-1	-1	-1	-1	4	-1024	-768	-1	-1	-1	-1	4		0	0						Untertest1.avi	0	880	547	72	111				0	Content		-72	-111	2147023	3307293740
2164	09:15:28.716	00:00:02.163	129	-1024	-768	-1	-1	-1	-1	4	-1024	-768	-1	-1	-1	-1	4		0	0						Untertest1.avi	0	880	547	72	111				0	Content		-72	-111	2163693	3307310410
2180	09:15:28.732	00:00:02.180	130	-1024	-768	-1	-1	-1	-1	4	-1024	-768	-1	-1	-1	-1	4		0	0						Untertest1.avi	0	880	547	72	111				0	Content		-72	-111	2180361	3307327078
2197	09:15:28.749	00:00:02.196	131	-1024	-768	-1	-1	-1	-1	4	-1024	-768	-1	-1	-1	-1	4		0	0						Untertest1.avi	0	880	547	72	111				0	Content		-72	-111	2196984	3307343701
2214	09:15:28.766	00:00:02.213	132	-1024	-768	-1	-1	-1	-1	4	-1024	-768	-1	-1	-1	-1	4		0	0						Untertest1.avi	0	880	547	72	111				0	Content		-72	-111	2213652	3307360369
2230	09:15:28.782	00:00:02.230	133	-1024	-768	-1	-1	-1	-1	4	-1024	-768	-1	-1	-1	-1	4		0	0						Untertest1.avi	0	880	547	72	111				0	Content		-72	-111	2230356	3307377073
2247	09:15:28.799	00:00:02.246	134	-1024	-768	-1	-1	-1	-1	4	-1024	-768	-1	-1	-1	-1	4		0	0						Untertest1.avi	0	880	547	72	111				0	Content		-72	-111	2246978	3307393695
2264	09:15:28.816	00:00:02.263	135	-1024	-768	-1	-1	-1	-1	4	-1024	-768	-1	-1	-1	-1	4		0	0						Untertest1.avi	0	880	547	72	111				0	Content		-72	-111	2263665	3307410382
2280	09:15:28.832	00:00:02.280	136	-1024	-768	-1	-1	-1	-1	4	-1024	-768	-1	-1	-1	-1	4		0	0						Untertest1.avi	0	880	547	72	111				0	Content		-72	-111	2280333	3307427050
2297	09:15:28.849	00:00:02.296	137	-1024	-768	-1	-1	-1	-1	4	-1024	-768	-1	-1	-1	-1	4		0	0						Untertest1.avi	0	880	547	72	111				0	Content		-72	-111	2296997	3307443714
2314	09:15:28.866	00:00:02.313	138	-1024	-768	-1	-1	-1	-1	4	-1024	-768	-1	-1	-1	-1	4		0	0						Untertest1.avi	0	880	547	72	111				0	Content		-72	-111	2313665	3307460382
2330	09:15:28.882	00:00:02.330	139	-1024	-768	-1	-1	-1	-1	4	-1024	-768	-1	-1	-1	-1	4		0	0						Untertest1.avi	0	880	547	72	111				0	Content		-72	-111	2330282	3307476999
2347	09:15:28.899	00:00:02.346	140	-1024	-768	-1	-1	-1	-1	4	-1024	-768	-1	-1	-1	-1	4		0	0						Untertest1.avi	0	880	547	72	111				0	Content		-72	-111	2346854	3307493571
2364	09:15:28.916	00:00:02.363	141	-1024	-768	-1	-1	-1	-1	4	-1024	-768	-1	-1	-1	-1	4		0	0						Untertest1.avi	0	880	547	72	111				0	Content		-72	-111	2363790	3307510507
2380	09:15:28.932	00:00:02.380	142	-1024	-768	-1	-1	-1	-1	4	-1024	-768	-1	-1	-1	-1	4		0	0						Untertest1.avi	0	880	547	72	111				0	Content		-72	-111	2380458	3307527175
2398	09:15:28.950	00:00:02.397	143	-1024	-768	-1	-1	-1	-1	4	-1024	-768	-1	-1	-1	-1	4		0	0						Untertest1.avi	0	880	547	72	111				0	Content		-72	-111	2397590	3307544307
2414	09:15:28.966	00:00:02.414	144	-1024	-768	-1	-1	-1	-1	4	-1024	-768	-1	-1	-1	-1	4		0	0						Untertest1.avi	0	880	547	72	111				0	Content		-72	-111	2414258	3307560975
2431	09:15:28.983	00:00:02.431	145	-1024	-768	-1	-1	-1	-1	4	-1024	-768	-1	-1	-1	-1	4		0	0						Untertest1.avi	0	880	547	72	111				0	Content		-72	-111	2431474	3307578191
2449	09:15:29.001	00:00:02.448	146	-1024	-768	-1	-1	-1	-1	4	-1024	-768	-1	-1	-1	-1	4		0	0						Untertest1.avi	0	880	547	72	111				0	Content		-72	-111	2448720	3307595437
2464	09:15:29.016	00:00:02.464	147	-1024	-768	-1	-1	-1	-1	4	-1024	-768	-1	-1	-1	-1	4		0	0						Untertest1.avi	0	880	547	72	111				0	Content		-72	-111	2464415	3307611132
2481	09:15:29.033	00:00:02.481	148	-1024	-768	-1	-1	-1	-1	4	-1024	-768	-1	-1	-1	-1	4		0	0						Untertest1.avi	0	880	547	72	111				0	Content		-72	-111	2481083	3307627800
2497	09:15:29.049	00:00:02.497	149	-1024	-768	-1	-1	-1	-1	4	-1024	-768	-1	-1	-1	-1	4		0	0						Untertest1.avi	0	880	547	72	111				0	Content		-72	-111	2497277	3307643994
2514	09:15:29.066	00:00:02.513	150	-1024	-768	-1	-1	-1	-1	4	-1024	-768	-1	-1	-1	-1	4		0	0						Untertest1.avi	0	880	547	72	111				0	Content		-72	-111	2513945	3307660662
2530	09:15:29.082	00:00:02.530	151	-1024	-768	-1	-1	-1	-1	4	-1024	-768	-1	-1	-1	-1	4		0	0						Untertest1.avi	0	880	547	72	111				0	Content		-72	-111	2530219	3307676936
2547	09:15:29.099	00:00:02.546	152	-1024	-768	-1	-1	-1	-1	4	-1024	-768	-1	-1	-1	-1	4		0	0						Untertest1.avi	0	880	547	72	111				0	Content		-72	-111	2546897	3307693614
2563	09:15:29.115	00:00:02.563	153	-1024	-768	-1	-1	-1	-1	4	-1024	-768	-1	-1	-1	-1	4		0	0						Untertest1.avi	0	880	547	72	111				0	Content		-72	-111	2563499	3307710216
2580	09:15:29.132	00:00:02.580	154	-1024	-768	-1	-1	-1	-1	4	-1024	-768	-1	-1	-1	-1	4		0	0						Untertest1.avi	0	880	547	72	111				0	Content		-72	-111	2580167	3307726884
2597	09:15:29.149	00:00:02.597	155	-1024	-768	-1	-1	-1	-1	4	-1024	-768	-1	-1	-1	-1	4		0	0						Untertest1.avi	0	880	547	72	111				0	Content		-72	-111	2597067	3307743784
2614	09:15:29.166	00:00:02.613	156	-1024	-768	-1	-1	-1	-1	4	-1024	-768	-1	-1	-1	-1	4		0	0						Untertest1.avi	0	880	547	72	111				0	Content		-72	-111	2613735	3307760452
2631	09:15:29.183	00:00:02.630	157	-1024	-768	-1	-1	-1	-1	4	-1024	-768	-1	-1	-1	-1	4		0	0						Untertest1.avi	0	880	547	72	111				0	Content		-72	-111	2630711	3307777428
2647	09:15:29.199	00:00:02.646	158	-1024	-768	-1	-1	-1	-1	4	-1024	-768	-1	-1	-1	-1	4		0	0						Untertest1.avi	0	880	547	72	111				0	Content		-72	-111	2646709	3307793426
2663	09:15:29.215	00:00:02.663	159	-1024	-768	-1	-1	-1	-1	4	-1024	-768	-1	-1	-1	-1	4		0	0						Untertest1.avi	0	880	547	72	111				0	Content		-72	-111	2663333	3307810050
2680	09:15:29.232	00:00:02.680	160	-1024	-768	-1	-1	-1	-1	4	-1024	-768	-1	-1	-1	-1	4		0	0						Untertest1.avi	0	880	547	72	111				0	Content		-72	-111	2680020	3307826737
2697	09:15:29.249	00:00:02.696	161	-1024	-768	-1	-1	-1	-1	4	-1024	-768	-1	-1	-1	-1	4		0	0						Untertest1.avi	0	880	547	72	111				0	Content		-72	-111	2696688	3307843405
2713	09:15:29.265	00:00:02.713	162	-1024	-768	-1	-1	-1	-1	4	-1024	-768	-1	-1	-1	-1	4		0	0						Untertest1.avi	0	880	547	72	111				0	Content		-72	-111	2713340	3307860057
2730	09:15:29.282	00:00:02.729	163	-1024	-768	-1	-1	-1	-1	4	-1024	-768	-1	-1	-1	-1	4		0	0						Untertest1.avi	0	880	547	72	111				0	Content		-72	-111	2729964	3307876681
2747	09:15:29.299	00:00:02.746	164	-1024	-768	-1	-1	-1	-1	4	-1024	-768	-1	-1	-1	-1	4		0	0						Untertest1.avi	0	880	547	72	111				0	Content		-72	-111	2746647	3307893364
2763	09:15:29.315	00:00:02.763	165	-1024	-768	-1	-1	-1	-1	4	-1024	-768	-1	-1	-1	-1	4		0	0						Untertest1.avi	0	880	547	72	111				0	Content		-72	-111	2763315	3307910032
2780	09:15:29.332	00:00:02.779	166	-1024	-768	-1	-1	-1	-1	4	-1024	-768	-1	-1	-1	-1	4		0	0						Untertest1.avi	0	880	547	72	111				0	Content		-72	-111	2779946	3307926663
2797	09:15:29.349	00:00:02.796	167	-1024	-768	-1	-1	-1	-1	4	-1024	-768	-1	-1	-1	-1	4		0	0						Untertest1.avi	0	880	547	72	111				0	Content		-72	-111	2796614	3307943331
2813	09:15:29.365	00:00:02.813	168	-1024	-768	-1	-1	-1	-1	4	-1024	-768	-1	-1	-1	-1	4		0	0						Untertest1.avi	0	880	547	72	111				0	Content		-72	-111	2813280	3307959997
2830	09:15:29.382	00:00:02.829	169	-1024	-768	-1	-1	-1	-1	4	-1024	-768	-1	-1	-1	-1	4		0	0						Untertest1.avi	0	880	547	72	111				0	Content		-72	-111	2829948	3307976665
2847	09:15:29.399	00:00:02.846	170	-1024	-768	-1	-1	-1	-1	4	-1024	-768	-1	-1	-1	-1	4		0	0						Untertest1.avi	0	880	547	72	111				0	Content		-72	-111	2846573	3307993290
2863	09:15:29.415	00:00:02.863	171	-1024	-768	-1	-1	-1	-1	4	-1024	-768	-1	-1	-1	-1	4		0	0						Untertest1.avi	0	880	547	72	111				0	Content		-72	-111	2863258	3308009975
2880	09:15:29.432	00:00:02.879	172	-1024	-768	-1	-1	-1	-1	4	-1024	-768	-1	-1	-1	-1	4		0	0						Untertest1.avi	0	880	547	72	111				0	Content		-72	-111	2879926	3308026643
2897	09:15:29.449	00:00:02.896	173	-1024	-768	-1	-1	-1	-1	4	-1024	-768	-1	-1	-1	-1	4		0	0						Untertest1.avi	0	880	547	72	111				0	Content		-72	-111	2896560	3308043277
2913	09:15:29.465	00:00:02.913	174	-1024	-768	-1	-1	-1	-1	4	-1024	-768	-1	-1	-1	-1	4		0	0						Untertest1.avi	0	880	547	72	111				0	Content		-72	-111	2913228	3308059945
2930	09:15:29.482	00:00:02.929	175	-1024	-768	-1	-1	-1	-1	4	-1024	-768	-1	-1	-1	-1	4		0	0						Untertest1.avi	0	880	547	72	111				0	Content		-72	-111	2929957	3308076674
2947	09:15:29.499	00:00:02.946	176	-1024	-768	-1	-1	-1	-1	4	-1024	-768	-1	-1	-1	-1	4		0	0						Untertest1.avi	0	880	547	72	111				0	Content		-72	-111	2946564	3308093281
2963	09:15:29.515	00:00:02.963	177	-1024	-768	-1	-1	-1	-1	4	-1024	-768	-1	-1	-1	-1	4		0	0						Untertest1.avi	0	880	547	72	111				0	Content		-72	-111	2963190	3308109907
2980	09:15:29.532	00:00:02.979	178	-1024	-768	-1	-1	-1	-1	4	-1024	-768	-1	-1	-1	-1	4		0	0						Untertest1.avi	0	880	547	72	111				0	Content		-72	-111	2979858	3308126575
2997	09:15:29.549	00:00:02.996	179	-1024	-768	-1	-1	-1	-1	4	-1024	-768	-1	-1	-1	-1	4		0	0						Untertest1.avi	0	880	547	72	111				0	Content		-72	-111	2996524	3308143241
3013	09:15:29.565	00:00:03.013	180	-1024	-768	-1	-1	-1	-1	4	-1024	-768	-1	-1	-1	-1	4		0	0						Untertest1.avi	0	880	547	72	111				0	Content		-72	-111	3013192	3308159909
3030	09:15:29.582	00:00:03.029	181	-1024	-768	-1	-1	-1	-1	4	-1024	-768	-1	-1	-1	-1	4		0	0						Untertest1.avi	0	880	547	72	111				0	Content		-72	-111	3029817	3308176534
3046	09:15:29.598	00:00:03.046	182	-1024	-768	-1	-1	-1	-1	4	-1024	-768	-1	-1	-1	-1	4		0	0						Untertest1.avi	0	880	547	72	111				0	Content		-72	-111	3046485	3308193202
3063	09:15:29.615	00:00:03.063	183	-1024	-768	-1	-1	-1	-1	4	-1024	-768	-1	-1	-1	-1	4		0	0						Untertest1.avi	0	880	547	72	111				0	Content		-72	-111	3063149	3308209866
3080	09:15:29.632	00:00:03.079	184	-1024	-768	-1	-1	-1	-1	4	-1024	-768	-1	-1	-1	-1	4		0	0						Untertest1.avi	0	880	547	72	111				0	Content		-72	-111	3079817	3308226534
3096	09:15:29.648	00:00:03.096	185	-1024	-768	-1	-1	-1	-1	4	-1024	-768	-1	-1	-1	-1	4		0	0						Untertest1.avi	0	880	547	72	111				0	Content		-72	-111	3096438	3308243155
3113	09:15:29.665	00:00:03.113	186	-1024	-768	-1	-1	-1	-1	4	-1024	-768	-1	-1	-1	-1	4		0	0						Untertest1.avi	0	880	547	72	111				0	Content		-72	-111	3113058	3308259775
3130	09:15:29.682	00:00:03.129	187	1062,924	438,4381	0,376055	0,5237981	501,8468	4,251299	0	1090,594	449,5587	0,2588805	0,5408892	505,8338	4,270917	0	0	1077	444						Untertest1.avi	0	880	547	72	111	1262	500	100	0	Content		1005	333	3129677	3308276394
3146	09:15:29.698	00:00:03.146	188	1282,507	528,3751	0,3814046	0,5259937	501,8468	4,192758	0	1347,012	526,3722	0,262093	0,5430437	505,8338	4,192515	0	0	1315	527						Untertest1.avi	0	880	547	72	111	1262	500	100	0	Content		1243	416	3146421	3308293138
3163	09:15:29.715	00:00:03.163	189	-1024	-768	-1	-1	-1	-1	4	-1024	-768	-1	-1	-1	-1	4	0	0	0						Untertest1.avi	0	880	547	72	111	1262	500	100	0	Content		-72	-111	3163078	3308309795
3180	09:15:29.732	00:00:03.179	190	-1024	-768	-1	-1	-1	-1	4	-1024	-768	-1	-1	-1	-1	4	0	0	0						Untertest1.avi	0	880	547	72	111	1262	500	100	0	Content		-72	-111	3179745	3308326462
3196	09:15:29.748	00:00:03.196	191	1504,454	702,3914	0,3809195	0,5290922	491,6918	4,0805	0	1660,112	705,1266	0,2646363	0,5460075	505,8338	4,09641	0	0	1582	704						Untertest1.avi	0	880	547	72	111	1262	500	100	0	Content		1510	593	3196371	3308343088
3213	09:15:29.765	00:00:03.212	192	1452,268	698,898	0,3831647	0,5293005	489,7061	3,964392	0	1650,106	692,8197	0,2660863	0,546624	505,8338	4,036763	0	0	1551	696						Untertest1.avi	0	880	547	72	111	1262	500	100	0	Content		1479	585	3212994	3308359711
3230	09:15:29.782	00:00:03.229	193	1390,079	691,2844	0,3847516	0,5300068	489,0217	3,928108	0	1316,987	722,6773	0,2605217	0,5475566	454,4967	3,528464	0	1	1354	707						Untertest1.avi	0	880	547	72	111	1281	598	116	0	Content		1282	596	3229746	3308376463
3246	09:15:29.798	00:00:03.246	194	1398,037	688,0868	0,386566	0,5309512	488,8487	3,882573	0	1321,064	714,365	0,2626186	0,5484715	457,9303	3,542618	0	1	1360	701						Untertest1.avi	0	880	547	72	111	1281	598	116	0	Content		1288	590	3246370	3308393087
3263	09:15:29.815	00:00:03.262	195	1388,336	699,3119	0,3883705	0,5321561	489,0109	3,842459	0	1310,392	726,8624	0,2640439	0,549466	456,1431	3,469699	0	1	1349	713						Untertest1.avi	0	880	547	72	111	1281	598	116	0	Content		1277	602	3262996	3308409713
3280	09:15:29.832	00:00:03.279	196	1405,453	690,9083	0,3900871	0,5336263	489,1335	3,796852	0	1306,133	725,3058	0,2657588	0,5505939	457,2143	3,448226	0	1	1356	708						Untertest1.avi	0	880	547	72	111	1281	598	116	0	Content		1284	597	3279620	3308426337
3296	09:15:29.848	00:00:03.296	197	1395,777	701,5756	0,3916272	0,5350053	488,9262	3,805604	0	1310,238	716,3594	0,26722	0,5517114	456,8936	3,459961	0	1	1353	709						Untertest1.avi	0	880	547	72	111	1281	598	116	0	Content		1281	598	3296370	3308443087
3313	09:15:29.865	00:00:03.312	198	1383,38	690,9882	0,3929033	0,5361753	489,1055	3,785446	0	1315,442	729,0155	0,2684335	0,5525781	456,1366	3,349697	0	1	1349	710						Untertest1.avi	0	880	547	72	111	1281	598	116	0	Content		1277	599	3312994	3308459711
3330	09:15:29.882	00:00:03.329	199	1459,222	695,6559	0,3938529	0,5371627	489,5294	3,772086	0	1250,82	743,7117	0,262998	0,5535454	410,9816	3,055245	0	1	1355	720						Untertest1.avi	0	880	547	72	111	1281	598	116	0	Content		1283	609	3329616	3308476333
3346	09:15:29.898	00:00:03.346	200	-1024	-768	-1	-1	-1	-1	4	1353,393	765,7783	0,2631584	0,5546022	410,981	2,947118	0	2	1353	766						Untertest1.avi	0	880	547	72	111	1318	666	167	0	Content		1281	655	3346244	3308492961
3363	09:15:29.915	00:00:03.362	201	-1024	-768	-1	-1	-1	-1	4	1401,84	782,4954	0,2634369	0,5553758	410,9809	2,964451	0	2	1402	782						Untertest1.avi	0	880	547	72	111	1318	666	167	0	Content		1330	671	3362993	3308509710
3380	09:15:29.932	00:00:03.379	202	-1024	-768	-1	-1	-1	-1	4	1382,571	774,975	0,2636105	0,5561127	410,9808	2,974109	0	2	1383	775						Untertest1.avi	0	880	547	72	111	1318	666	167	0	Content		1311	664	3379619	3308526336
3396	09:15:29.948	00:00:03.396	203	-1024	-768	-1	-1	-1	-1	4	1385,885	779,7115	0,2635461	0,5568023	410,9808	2,984279	0	2	1386	780						Untertest1.avi	0	880	547	72	111	1318	666	167	0	Content		1314	669	3396244	3308542961
3413	09:15:29.965	00:00:03.412	204	-1024	-768	-1	-1	-1	-1	4	1389,325	783,7991	0,2632711	0,5574563	410,9808	2,946605	0	2	1389	784						Untertest1.avi	0	880	547	72	111	1318	666	167	0	Content		1317	673	3412868	3308559585
3430	09:15:29.982	00:00:03.429	205	-1024	-768	-1	-1	-1	-1	4	1394,484	786,5336	0,2628806	0,558103	410,9808	2,893542	0	2	1394	787						Untertest1.avi	0	880	547	72	111	1318	666	167	0	Content		1322	676	3429620	3308576337
3446	09:15:29.998	00:00:03.446	206	-1024	-768	-1	-1	-1	-1	4	1387,892	777,7792	0,262518	0,5588628	410,9808	2,890416	0	2	1388	778						Untertest1.avi	0	880	547	72	111	1318	666	167	0	Content		1316	667	3446244	3308592961
3463	09:15:30.015	00:00:03.462	207	-1024	-768	-1	-1	-1	-1	4	1394,58	774,3122	0,2623358	0,5598003	410,9808	2,858484	0	2	1395	774						Untertest1.avi	0	880	547	72	111	1318	666	167	0	Content		1323	663	3462867	3308609584
3479	09:15:30.031	00:00:03.479	208	-1024	-768	-1	-1	-1	-1	4	1391,316	776,9559	0,2622629	0,5608365	410,9807	2,85852	0	2	1391	777						Untertest1.avi	0	880	547	72	111	1318	666	167	0	Content		1319	666	3479492	3308626209
3496	09:15:30.048	00:00:03.496	209	-1024	-768	-1	-1	-1	-1	4	1498,931	770,0956	0,26793	0,5617066	450,6341	3,142832	0	2	1499	770						Untertest1.avi	0	880	547	72	111	1318	666	167	0	Content		1427	659	3496240	3308642957
3513	09:15:30.065	00:00:03.512	210	-1024	-768	-1	-1	-1	-1	4	-1024	-768	-1	-1	-1	-1	4		0	0						Untertest1.avi	0	880	547	72	111				0	Content		-72	-111	3512878	3308659595
3530	09:15:30.082	00:00:03.529	211	-1024	-768	-1	-1	-1	-1	4	-1024	-768	-1	-1	-1	-1	4		0	0						Untertest1.avi	0	880	547	72	111				0	Content		-72	-111	3529534	3308676251
3546	09:15:30.098	00:00:03.546	212	-1024	-768	-1	-1	-1	-1	4	-1024	-768	-1	-1	-1	-1	4		0	0						Untertest1.avi	0	880	547	72	111				0	Content		-72	-111	3546161	3308692878
3563	09:15:30.115	00:00:03.562	213	-1024	-768	-1	-1	-1	-1	4	-1024	-768	-1	-1	-1	-1	4		0	0						Untertest1.avi	0	880	547	72	111				0	Content		-72	-111	3562787	3308709504
3579	09:15:30.131	00:00:03.579	214	-1024	-768	-1	-1	-1	-1	4	-1024	-768	-1	-1	-1	-1	4		0	0						Untertest1.avi	0	880	547	72	111				0	Content		-72	-111	3579454	3308726171
3596	09:15:30.148	00:00:03.596	215	-1024	-768	-1	-1	-1	-1	4	-1024	-768	-1	-1	-1	-1	4		0	0						Untertest1.avi	0	880	547	72	111				0	Content		-72	-111	3596158	3308742875
3613	09:15:30.165	00:00:03.612	216	-1024	-768	-1	-1	-1	-1	4	-1024	-768	-1	-1	-1	-1	4		0	0						Untertest1.avi	0	880	547	72	111				0	Content		-72	-111	3612782	3308759499
3629	09:15:30.181	00:00:03.629	217	-1024	-768	-1	-1	-1	-1	4	-1024	-768	-1	-1	-1	-1	4		0	0						Untertest1.avi	0	880	547	72	111				0	Content		-72	-111	3629450	3308776167
3646	09:15:30.198	00:00:03.646	218	-1024	-768	-1	-1	-1	-1	4	-1024	-768	-1	-1	-1	-1	4		0	0						Untertest1.avi	0	880	547	72	111				0	Content		-72	-111	3646031	3308792748
3663	09:15:30.215	00:00:03.662	219	-1024	-768	-1	-1	-1	-1	4	-1024	-768	-1	-1	-1	-1	4		0	0						Untertest1.avi	0	880	547	72	111				0	Content		-72	-111	3662779	3308809496
3679	09:15:30.231	00:00:03.679	220	1422,746	751,8958	0,389436	0,5438717	455,8543	3,271653	0	1486,29	742,1443	0,2750547	0,5712286	455,8498	3,293078	0	3	1455	747						Untertest1.avi	0	880	547	72	111	1344	591	716	0	Content		1383	636	3679401	3308826118
3696	09:15:30.248	00:00:03.696	221	1416,615	697,4849	0,3908987	0,543963	460,2759	3,361146	0	1465,807	717,77	0,2762513	0,5714108	460,2714	3,296945	0	3	1441	708						Untertest1.avi	0	880	547	72	111	1344	591	716	0	Content		1369	597	3696025	3308842742
3713	09:15:30.265	00:00:03.712	222	-1024	-768	-1	-1	-1	-1	4	-1024	-768	-1	-1	-1	-1	4	3	0	0						Untertest1.avi	0	880	547	72	111	1344	591	716	0	Content		-72	-111	3712650	3308859367
3729	09:15:30.281	00:00:03.729	223	1417,417	705,8074	0,3918384	0,5449712	459,5464	3,436601	0	1479,985	711,2725	0,277233	0,5725132	459,5417	3,315696	0	3	1449	709						Untertest1.avi	0	880	547	72	111	1344	591	716	0	Content		1377	598	3729397	3308876114
3746	09:15:30.298	00:00:03.746	224	-1024	-768	-1	-1	-1	-1	4	-1024	-768	-1	-1	-1	-1	4	3	0	0						Untertest1.avi	0	880	547	72	111	1344	591	716	0	Content		-72	-111	3746021	3308892738
3763	09:15:30.315	00:00:03.762	225	1422,121	711,4148	0,393894	0,5458448	463,2711	3,487859	0	1457,023	713,9026	0,2789474	0,573074	463,2664	3,334142	0	3	1440	713						Untertest1.avi	0	880	547	72	111	1344	591	716	0	Content		1368	602	3762647	3308909364
3779	09:15:30.331	00:00:03.779	226	-1024	-768	-1	-1	-1	-1	4	-1024	-768	-1	-1	-1	-1	4	3	0	0						Untertest1.avi	0	880	547	72	111	1344	591	716	0	Content		-72	-111	3779279	3308925996
3796	09:15:30.348	00:00:03.796	227	1444,51	704,8823	0,3948323	0,5463107	462,0368	3,463998	0	-1024	-768	-1	-1	-1	-1	4	3	1445	705						Untertest1.avi	0	880	547	72	111	1344	591	716	0	Content		1373	594	3796016	3308942733
3813	09:15:30.365	00:00:03.812	228	-1024	-768	-1	-1	-1	-1	4	816,2566	644,0463	0,2952153	0,5741012	462,0367	2,671946	0	3	816	644						Untertest1.avi	0	880	547	72	111	1344	591	716	0	Content		744	533	3812641	3308959358
3829	09:15:30.381	00:00:03.829	229	1408,972	703,16	0,3948959	0,5462632	457,9806	3,460399	0	-1024	-768	-1	-1	-1	-1	4	3	1409	703						Untertest1.avi	0	880	547	72	111	1344	591	716	0	Content		1337	592	3829264	3308975981
3846	09:15:30.398	00:00:03.845	230	-1024	-768	-1	-1	-1	-1	4	872,4824	649,4246	0,2954338	0,5738739	457,9806	2,873818	0	3	872	649						Untertest1.avi	0	880	547	72	111	1344	591	716	0	Content		800	538	3845887	3308992604
3863	09:15:30.415	00:00:03.862	231	1449,271	697,3043	0,3972057	0,5460761	465,2838	3,579785	0	-1024	-768	-1	-1	-1	-1	4	3	1449	697						Untertest1.avi	0	880	547	72	111	1344	591	716	0	Content		1377	586	3862634	3309009351
3879	09:15:30.431	00:00:03.879	232	-1024	-768	-1	-1	-1	-1	4	866,0624	474,0001	0,297197	0,5736762	465,2838	2,712987	0	3	866	474						Untertest1.avi	0	880	547	72	111	1344	591	716	0	Content		794	363	3879258	3309025975
3896	09:15:30.448	00:00:03.895	233	1417,801	706,1696	0,3962823	0,545681	458,2026	3,5431	0	-1024	-768	-1	-1	-1	-1	4	3	1418	706						Untertest1.avi	0	880	547	72	111	1344	591	716	0	Content		1346	595	3895881	3309042598
3913	09:15:30.465	00:00:03.912	234	1422,763	703,6765	0,3969673	0,5453902	460,1611	3,662523	0	-1024	-768	-1	-1	-1	-1	4	3	1423	704						Untertest1.avi	0	880	547	72	111	1344	591	716	0	Content		1351	593	3912506	3309059223
3929	09:15:30.481	00:00:03.929	235	-1024	-768	-1	-1	-1	-1	4	-1024	-768	-1	-1	-1	-1	4	3	0	0						Untertest1.avi	0	880	547	72	111	1344	591	716	0	Content		-72	-111	3929233	3309075950
3946	09:15:30.498	00:00:03.945	236	-1024	-768	-1	-1	-1	-1	4	-1024	-768	-1	-1	-1	-1	4	3	0	0						Untertest1.avi	0	880	547	72	111	1344	591	716	0	Content		-72	-111	3945901	3309092618
3963	09:15:30.515	00:00:03.962	237	1419,429	695,8143	0,3978119	0,5440393	460,575	3,653738	0	-1024	-768	-1	-1	-1	-1	4	3	1419	696						Untertest1.avi	0	880	547	72	111	1344	591	716	0	Content		1347	585	3962582	3309109299
3979	09:15:30.531	00:00:03.979	238	1441,061	706,3249	0,3981659	0,5436115	461,134	3,65409	0	-1024	-768	-1	-1	-1	-1	4	3	1441	706						Untertest1.avi	0	880	547	72	111	1344	591	716	0	Content		1369	595	3979208	3309125925
3996	09:15:30.548	00:00:03.995	239	1402,559	694,3577	0,3972626	0,5431401	456,0017	3,673167	0	-1024	-768	-1	-1	-1	-1	4	3	1403	694						Untertest1.avi	0	880	547	72	111	1344	591	716	0	Content		1331	583	3995844	3309142561
4013	09:15:30.565	00:00:04.012	240	1406,771	694,7407	0,3965412	0,5426725	451,9867	3,653127	0	-1024	-768	-1	-1	-1	-1	4	3	1407	695						Untertest1.avi	0	880	547	72	111	1344	591	716	0	Content		1335	584	4012581	3309159298
4029	09:15:30.581	00:00:04.029	241	1412,617	700,5532	0,3966385	0,542459	452,1197	3,610618	0	-1024	-768	-1	-1	-1	-1	4	3	1413	701						Untertest1.avi	0	880	547	72	111	1344	591	716	0	Content		1341	590	4029205	3309175922
4046	09:15:30.598	00:00:04.045	242	1433,358	693,2972	0,3966819	0,5422547	452,2975	3,621796	0	-1024	-768	-1	-1	-1	-1	4	3	1433	693						Untertest1.avi	0	880	547	72	111	1344	591	716	0	Content		1361	582	4045844	3309192561
4062	09:15:30.614	00:00:04.062	243	1416,513	701,3931	0,3965958	0,5419822	452,07	3,622941	0	-1024	-768	-1	-1	-1	-1	4	3	1417	701						Untertest1.avi	0	880	547	72	111	1344	591	716	0	Content		1345	590	4062453	3309209170
4079	09:15:30.631	00:00:04.079	244	1413,161	697,0409	0,3965434	0,5418759	452,2664	3,659135	0	-1024	-768	-1	-1	-1	-1	4	3	1413	697						Untertest1.avi	0	880	547	72	111	1344	591	716	0	Content		1341	586	4079202	3309225919
4096	09:15:30.648	00:00:04.095	245	1410,188	692,4326	0,3961748	0,5418417	451,2939	3,626539	0	-1024	-768	-1	-1	-1	-1	4	3	1410	692						Untertest1.avi	0	880	547	72	111	1344	591	716	0	Content		1338	581	4095842	3309242559
4112	09:15:30.664	00:00:04.112	246	1411,546	703,0242	0,3960215	0,5418349	451,4612	3,669954	0	-1024	-768	-1	-1	-1	-1	4	3	1412	703						Untertest1.avi	0	880	547	72	111	1344	591	716	0	Content		1340	592	4112451	3309259168
4129	09:15:30.681	00:00:04.129	247	1402,171	697,8666	0,3954026	0,5418804	449,4328	3,623176	0	-1024	-768	-1	-1	-1	-1	4	3	1402	698						Untertest1.avi	0	880	547	72	111	1344	591	716	0	Content		1330	587	4129075	3309275792
4146	09:15:30.698	00:00:04.145	248	1416,487	692,2853	0,3956954	0,5419547	452,037	3,636915	0	-1024	-768	-1	-1	-1	-1	4	3	1416	692						Untertest1.avi	0	880	547	72	111	1344	591	716	0	Content		1344	581	4145836	3309292553
4162	09:15:30.714	00:00:04.162	249	1423,838	690,6721	0,3950023	0,5422176	450,1611	3,642733	0	-1024	-768	-1	-1	-1	-1	4	3	1424	691						Untertest1.avi	0	880	547	72	111	1344	591	716	0	Content		1352	580	4162449	3309309166
4179	09:15:30.731	00:00:04.179	250	1397,192	702,9927	0,3944776	0,5424122	449,071	3,671592	0	-1024	-768	-1	-1	-1	-1	4	3	1397	703						Untertest1.avi	0	880	547	72	111	1344	591	716	0	Content		1325	592	4179074	3309325791
4196	09:15:30.748	00:00:04.195	251	1424,265	698,1462	0,3945349	0,5427444	450,245	3,652898	0	-1024	-768	-1	-1	-1	-1	4	3	1424	698						Untertest1.avi	0	880	547	72	111	1344	591	716	0	Content		1352	587	4195698	3309342415
4212	09:15:30.764	00:00:04.212	252	1423,19	701,7391	0,3944602	0,5434212	450,5359	3,653468	0	-1024	-768	-1	-1	-1	-1	4	3	1423	702						Untertest1.avi	0	880	547	72	111	1344	591	716	0	Content		1351	591	4212448	3309359165
4229	09:15:30.781	00:00:04.229	253	-1024	-768	-1	-1	-1	-1	4	-1024	-768	-1	-1	-1	-1	4	3	0	0						Untertest1.avi	0	880	547	72	111	1344	591	716	0	Content		-72	-111	4229070	3309375787
4246	09:15:30.798	00:00:04.245	254	1427,026	697,4631	0,3937633	0,5444964	448,1204	3,668737	0	-1024	-768	-1	-1	-1	-1	4	3	1427	697						Untertest1.avi	0	880	547	72	111	1344	591	716	0	Content		1355	586	4245695	3309392412
4262	09:15:30.814	00:00:04.262	255	1385,505	702,4272	0,3930973	0,5444556	445,9706	3,689814	0	-1024	-768	-1	-1	-1	-1	4	3	1386	702						Untertest1.avi	0	880	547	72	111	1344	591	716	0	Content		1314	591	4262443	3309409160
4279	09:15:30.831	00:00:04.279	256	-1024	-768	-1	-1	-1	-1	4	-1024	-768	-1	-1	-1	-1	4	3	0	0						Untertest1.avi	0	880	547	72	111	1344	591	716	0	Content		-72	-111	4279065	3309425782
4296	09:15:30.848	00:00:04.295	257	1406,775	697,8395	0,3915667	0,5439847	442,941	3,676378	0	-1024	-768	-1	-1	-1	-1	4	3	1407	698						Untertest1.avi	0	880	547	72	111	1344	591	716	0	Content		1335	587	4295690	3309442407
4312	09:15:30.864	00:00:04.312	258	1387,084	703,379	0,390027	0,5434012	439,5907	3,626108	0	-1024	-768	-1	-1	-1	-1	4	3	1387	703						Untertest1.avi	0	880	547	72	111	1344	591	716	0	Content		1315	592	4312314	3309459031
4329	09:15:30.881	00:00:04.329	259	1397,929	703,6937	0,3890885	0,5427837	439,376	3,644844	0	-1024	-768	-1	-1	-1	-1	4	3	1398	704						Untertest1.avi	0	880	547	72	111	1344	591	716	0	Content		1326	593	4329062	3309475779
4346	09:15:30.898	00:00:04.345	260	1383,561	696,5055	0,3869606	0,542227	434,2242	3,577565	0	-1024	-768	-1	-1	-1	-1	4	3	1384	697						Untertest1.avi	0	880	547	72	111	1344	591	716	0	Content		1312	586	4345687	3309492404
4362	09:15:30.914	00:00:04.362	261	-1024	-768	-1	-1	-1	-1	4	-1024	-768	-1	-1	-1	-1	4	3	0	0						Untertest1.avi	0	880	547	72	111	1344	591	716	0	Content		-72	-111	4362310	3309509027
4379	09:15:30.931	00:00:04.378	262	1241,647	721,0463	0,373125	0,5413885	380,3904	3,160741	0	-1024	-768	-1	-1	-1	-1	4	3	1242	721						Untertest1.avi	0	880	547	72	111	1344	591	716	0	Content		1170	610	4378934	3309525651
4396	09:15:30.948	00:00:04.395	263	-1024	-768	-1	-1	-1	-1	4	-1024	-768	-1	-1	-1	-1	4		0	0						Untertest1.avi	0	880	547	72	111				0	Content		-72	-111	4395683	3309542400
4412	09:15:30.964	00:00:04.412	264	-1024	-768	-1	-1	-1	-1	4	-1024	-768	-1	-1	-1	-1	4		0	0						Untertest1.avi	0	880	547	72	111				0	Content		-72	-111	4412309	3309559026
4429	09:15:30.981	00:00:04.428	265	-1024	-768	-1	-1	-1	-1	4	-1024	-768	-1	-1	-1	-1	4		0	0						Untertest1.avi	0	880	547	72	111				0	Content		-72	-111	4428933	3309575650
4446	09:15:30.998	00:00:04.445	266	-1024	-768	-1	-1	-1	-1	4	-1024	-768	-1	-1	-1	-1	4		0	0						Untertest1.avi	0	880	547	72	111				0	Content		-72	-111	4445601	3309592318
4462	09:15:31.014	00:00:04.462	267	-1024	-768	-1	-1	-1	-1	4	-1024	-768	-1	-1	-1	-1	4		0	0						Untertest1.avi	0	880	547	72	111				0	Content		-72	-111	4462266	3309608983
4479	09:15:31.031	00:00:04.478	268	-1024	-768	-1	-1	-1	-1	4	-1024	-768	-1	-1	-1	-1	4		0	0						Untertest1.avi	0	880	547	72	111				0	Content		-72	-111	4478933	3309625650
4496	09:15:31.048	00:00:04.495	269	-1024	-768	-1	-1	-1	-1	4	-1024	-768	-1	-1	-1	-1	4		0	0						Untertest1.avi	0	880	547	72	111				0	Content		-72	-111	4495557	3309642274
4512	09:15:31.064	00:00:04.512	270	-1024	-768	-1	-1	-1	-1	4	-1024	-768	-1	-1	-1	-1	4		0	0						Untertest1.avi	0	880	547	72	111				0	Content		-72	-111	4512225	3309658942
4529	09:15:31.081	00:00:04.528	271	-1024	-768	-1	-1	-1	-1	4	-1024	-768	-1	-1	-1	-1	4		0	0						Untertest1.avi	0	880	547	72	111				0	Content		-72	-111	4528890	3309675607
4546	09:15:31.098	00:00:04.545	272	-1024	-768	-1	-1	-1	-1	4	-1024	-768	-1	-1	-1	-1	4		0	0						Untertest1.avi	0	880	547	72	111				0	Content		-72	-111	4545558	3309692275
4562	09:15:31.114	00:00:04.562	273	-1024	-768	-1	-1	-1	-1	4	-1024	-768	-1	-1	-1	-1	4		0	0						Untertest1.avi	0	880	547	72	111				0	Content		-72	-111	4562182	3309708899
4579	09:15:31.131	00:00:04.578	274	-1024	-768	-1	-1	-1	-1	4	-1024	-768	-1	-1	-1	-1	4		0	0						Untertest1.avi	0	880	547	72	111				0	Content		-72	-111	4578850	3309725567
4596	09:15:31.148	00:00:04.595	275	-1024	-768	-1	-1	-1	-1	4	-1024	-768	-1	-1	-1	-1	4		0	0						Untertest1.avi	0	880	547	72	111				0	Content		-72	-111	4595513	3309742230
4612	09:15:31.164	00:00:04.612	276	-1024	-768	-1	-1	-1	-1	4	-1024	-768	-1	-1	-1	-1	4		0	0						Untertest1.avi	0	880	547	72	111				0	Content		-72	-111	4612180	3309758897
4629	09:15:31.181	00:00:04.628	277	-1024	-768	-1	-1	-1	-1	4	-1024	-768	-1	-1	-1	-1	4		0	0						Untertest1.avi	0	880	547	72	111				0	Content		-72	-111	4628802	3309775519
4645	09:15:31.197	00:00:04.645	278	1304,653	718,6171	0,3754593	0,5439094	400,7958	3,339034	3	1291,9	727,4248	0,3754489	0,5439045	400,7958	3,338509	1	4	1292	727						Untertest1.avi	0	880	547	72	111	1220	616	17	0	Content		1220	616	4645426	3309792143
4662	09:15:31.214	00:00:04.662	279	-1024	-768	-1	-1	-1	-1	4	-1024	-768	-1	-1	-1	-1	4		0	0						Untertest1.avi	0	880	547	72	111				0	Content		-72	-111	4662108	3309808825
4679	09:15:31.231	00:00:04.678	280	-1024	-768	-1	-1	-1	-1	4	-1024	-768	-1	-1	-1	-1	4		0	0						Untertest1.avi	0	880	547	72	111				0	Content		-72	-111	4678776	3309825493
4695	09:15:31.247	00:00:04.695	281	-1024	-768	-1	-1	-1	-1	4	-1024	-768	-1	-1	-1	-1	4		0	0						Untertest1.avi	0	880	547	72	111				0	Content		-72	-111	4695425	3309842142
4712	09:15:31.264	00:00:04.712	282	-1024	-768	-1	-1	-1	-1	4	-1024	-768	-1	-1	-1	-1	4		0	0						Untertest1.avi	0	880	547	72	111				0	Content		-72	-111	4712049	3309858766
4729	09:15:31.281	00:00:04.728	283	-1024	-768	-1	-1	-1	-1	4	-1024	-768	-1	-1	-1	-1	4		0	0						Untertest1.avi	0	880	547	72	111				0	Content		-72	-111	4728731	3309875448
4745	09:15:31.297	00:00:04.745	284	-1024	-768	-1	-1	-1	-1	4	-1024	-768	-1	-1	-1	-1	4		0	0						Untertest1.avi	0	880	547	72	111				0	Content		-72	-111	4745398	3309892115
4762	09:15:31.314	00:00:04.762	285	-1024	-768	-1	-1	-1	-1	4	-1024	-768	-1	-1	-1	-1	4		0	0						Untertest1.avi	0	880	547	72	111				0	Content		-72	-111	4762029	3309908746
4779	09:15:31.331	00:00:04.778	286	-1024	-768	-1	-1	-1	-1	4	-1024	-768	-1	-1	-1	-1	4		0	0						Untertest1.avi	0	880	547	72	111				0	Content		-72	-111	4778697	3309925414
4795	09:15:31.347	00:00:04.795	287	-1024	-768	-1	-1	-1	-1	4	-1024	-768	-1	-1	-1	-1	4		0	0						Untertest1.avi	0	880	547	72	111				0	Content		-72	-111	4795428	3309942145
4812	09:15:31.364	00:00:04.812	288	-1024	-768	-1	-1	-1	-1	4	-1024	-768	-1	-1	-1	-1	4		0	0						Untertest1.avi	0	880	547	72	111				0	Content		-72	-111	4812049	3309958766
4829	09:15:31.381	00:00:04.828	289	-1024	-768	-1	-1	-1	-1	4	-1024	-768	-1	-1	-1	-1	4		0	0						Untertest1.avi	0	880	547	72	111				0	Content		-72	-111	4828717	3309975434
4845	09:15:31.397	00:00:04.845	290	-1024	-768	-1	-1	-1	-1	4	-1024	-768	-1	-1	-1	-1	4		0	0						Untertest1.avi	0	880	547	72	111				0	Content		-72	-111	4845294	3309992011
4862	09:15:31.414	00:00:04.862	291	-1024	-768	-1	-1	-1	-1	4	-1024	-768	-1	-1	-1	-1	4		0	0						Untertest1.avi	0	880	547	72	111				0	Content		-72	-111	4862044	3310008761
4879	09:15:31.431	00:00:04.878	292	-1024	-768	-1	-1	-1	-1	4	-1024	-768	-1	-1	-1	-1	4		0	0						Untertest1.avi	0	880	547	72	111				0	Content		-72	-111	4878667	3310025384
4895	09:15:31.447	00:00:04.895	293	-1024	-768	-1	-1	-1	-1	4	-1024	-768	-1	-1	-1	-1	4		0	0						Untertest1.avi	0	880	547	72	111				0	Content		-72	-111	4895291	3310042008
4912	09:15:31.464	00:00:04.912	294	-1024	-768	-1	-1	-1	-1	4	-1024	-768	-1	-1	-1	-1	4		0	0						Untertest1.avi	0	880	547	72	111				0	Content		-72	-111	4912041	3310058758
4929	09:15:31.481	00:00:04.928	295	-1024	-768	-1	-1	-1	-1	4	-1024	-768	-1	-1	-1	-1	4		0	0						Untertest1.avi	0	880	547	72	111				0	Content		-72	-111	4928665	3310075382
4945	09:15:31.497	00:00:04.945	296	-1024	-768	-1	-1	-1	-1	4	-1024	-768	-1	-1	-1	-1	4		0	0						Untertest1.avi	0	880	547	72	111				0	Content		-72	-111	4945290	3310092007
4962	09:15:31.514	00:00:04.961	297	-1024	-768	-1	-1	-1	-1	4	-1024	-768	-1	-1	-1	-1	4		0	0						Untertest1.avi	0	880	547	72	111				0	Content		-72	-111	4961919	3310108636
4979	09:15:31.531	00:00:04.978	298	-1024	-768	-1	-1	-1	-1	4	-1024	-768	-1	-1	-1	-1	4		0	0						Untertest1.avi	0	880	547	72	111				0	Content		-72	-111	4978664	3310125381
4995	09:15:31.547	00:00:04.995	299	-1024	-768	-1	-1	-1	-1	4	-1024	-768	-1	-1	-1	-1	4		0	0						Untertest1.avi	0	880	547	72	111				0	Content		-72	-111	4995284	3310142001
5012	09:15:31.564	00:00:05.011	300	-1024	-768	-1	-1	-1	-1	4	-1024	-768	-1	-1	-1	-1	4		0	0						Untertest1.avi	0	880	547	72	111				0	Content		-72	-111	5011907	3310158624
5029	09:15:31.581	00:00:05.028	301	-1024	-768	-1	-1	-1	-1	4	-1024	-768	-1	-1	-1	-1	4		0	0						Untertest1.avi	0	880	547	72	111				0	Content		-72	-111	5028656	3310175373
5045	09:15:31.597	00:00:05.045	302	-1024	-768	-1	-1	-1	-1	4	-1024	-768	-1	-1	-1	-1	4		0	0						Untertest1.avi	0	880	547	72	111				0	Content		-72	-111	5045280	3310191997
5062	09:15:31.614	00:00:05.062	303	-1024	-768	-1	-1	-1	-1	4	-1024	-768	-1	-1	-1	-1	4		0	0						Untertest1.avi	0	880	547	72	111				0	Content		-72	-111	5062349	3310209066
5080	09:15:31.632	00:00:05.079	304	-1024	-768	-1	-1	-1	-1	4	-1024	-768	-1	-1	-1	-1	4		0	0						Untertest1.avi	0	880	547	72	111				0	Content		-72	-111	5079734	3310226451
5097	09:15:31.649	00:00:05.096	305	-1024	-768	-1	-1	-1	-1	4	-1024	-768	-1	-1	-1	-1	4		0	0						Untertest1.avi	0	880	547	72	111				0	Content		-72	-111	5096971	3310243688
5112	09:15:31.664	00:00:05.111	306	-1024	-768	-1	-1	-1	-1	4	-1024	-768	-1	-1	-1	-1	4		0	0						Untertest1.avi	0	880	547	72	111				0	Content		-72	-111	5111899	3310258616
5129	09:15:31.681	00:00:05.128	307	-1024	-768	-1	-1	-1	-1	4	-1024	-768	-1	-1	-1	-1	4		0	0						Untertest1.avi	0	880	547	72	111				0	Content		-72	-111	5128521	3310275238
5145	09:15:31.697	00:00:05.145	308	-1024	-768	-1	-1	-1	-1	4	-1024	-768	-1	-1	-1	-1	4		0	0						Untertest1.avi	0	880	547	72	111				0	Content		-72	-111	5145271	3310291988
5162	09:15:31.714	00:00:05.161	309	-1024	-768	-1	-1	-1	-1	4	-1024	-768	-1	-1	-1	-1	4		0	0						Untertest1.avi	0	880	547	72	111				0	Content		-72	-111	5161893	3310308610
5179	09:15:31.731	00:00:05.178	310	-1024	-768	-1	-1	-1	-1	4	-1024	-768	-1	-1	-1	-1	4		0	0						Untertest1.avi	0	880	547	72	111				0	Content		-72	-111	5178517	3310325234
5195	09:15:31.747	00:00:05.195	311	-1024	-768	-1	-1	-1	-1	4	-1024	-768	-1	-1	-1	-1	4		0	0						Untertest1.avi	0	880	547	72	111				0	Content		-72	-111	5195141	3310341858
5212	09:15:31.764	00:00:05.212	312	-1024	-768	-1	-1	-1	-1	4	-1024	-768	-1	-1	-1	-1	4		0	0						Untertest1.avi	0	880	547	72	111				0	Content		-72	-111	5212337	3310359054
5230	09:15:31.782	00:00:05.229	313	-1024	-768	-1	-1	-1	-1	4	-1024	-768	-1	-1	-1	-1	4		0	0						Untertest1.avi	0	880	547	72	111				0	Content		-72	-111	5229585	3310376302
5247	09:15:31.799	00:00:05.246	314	-1024	-768	-1	-1	-1	-1	4	-1024	-768	-1	-1	-1	-1	4		0	0						Untertest1.avi	0	880	547	72	111				0	Content		-72	-111	5246833	3310393550
5262	09:15:31.814	00:00:05.261	315	-1024	-768	-1	-1	-1	-1	4	-1024	-768	-1	-1	-1	-1	4		0	0						Untertest1.avi	0	880	547	72	111				0	Content		-72	-111	5261762	3310408479
5278	09:15:31.830	00:00:05.278	316	-1024	-768	-1	-1	-1	-1	4	-1024	-768	-1	-1	-1	-1	4		0	0						Untertest1.avi	0	880	547	72	111				0	Content		-72	-111	5278386	3310425103
5295	09:15:31.847	00:00:05.295	317	-1024	-768	-1	-1	-1	-1	4	-1024	-768	-1	-1	-1	-1	4		0	0						Untertest1.avi	0	880	547	72	111				0	Content		-72	-111	5295135	3310441852
5312	09:15:31.864	00:00:05.311	318	-1024	-768	-1	-1	-1	-1	4	-1024	-768	-1	-1	-1	-1	4		0	0						Untertest1.avi	0	880	547	72	111				0	Content		-72	-111	5311756	3310458473
5328	09:15:31.880	00:00:05.328	319	-1024	-768	-1	-1	-1	-1	4	-1024	-768	-1	-1	-1	-1	4		0	0						Untertest1.avi	0	880	547	72	111				0	Content		-72	-111	5328443	3310475160
5345	09:15:31.897	00:00:05.345	320	-1024	-768	-1	-1	-1	-1	4	-1024	-768	-1	-1	-1	-1	4		0	0						Untertest1.avi	0	880	547	72	111				0	Content		-72	-111	5345001	3310491718
5362	09:15:31.914	00:00:05.362	321	-1024	-768	-1	-1	-1	-1	4	-1024	-768	-1	-1	-1	-1	4		0	0						Untertest1.avi	0	880	547	72	111				0	Content		-72	-111	5362198	3310508915
5380	09:15:31.932	00:00:05.379	322	-1024	-768	-1	-1	-1	-1	4	-1024	-768	-1	-1	-1	-1	4		0	0						Untertest1.avi	0	880	547	72	111				0	Content		-72	-111	5379572	3310526289
5397	09:15:31.949	00:00:05.396	323	-1024	-768	-1	-1	-1	-1	4	-1024	-768	-1	-1	-1	-1	4		0	0						Untertest1.avi	0	880	547	72	111				0	Content		-72	-111	5396820	3310543537
5412	09:15:31.964	00:00:05.411	324	-1024	-768	-1	-1	-1	-1	4	-1024	-768	-1	-1	-1	-1	4		0	0						Untertest1.avi	0	880	547	72	111				0	Content		-72	-111	5411620	3310558337
5428	09:15:31.980	00:00:05.428	325	-1024	-768	-1	-1	-1	-1	4	-1024	-768	-1	-1	-1	-1	4		0	0						Untertest1.avi	0	880	547	72	111				0	Content		-72	-111	5428371	3310575088
5445	09:15:31.997	00:00:05.444	326	-1024	-768	-1	-1	-1	-1	4	-1024	-768	-1	-1	-1	-1	4		0	0						Untertest1.avi	0	880	547	72	111				0	Content		-72	-111	5444993	3310591710
5462	09:15:32.014	00:00:05.461	327	-1024	-768	-1	-1	-1	-1	4	-1024	-768	-1	-1	-1	-1	4		0	0						Untertest1.avi	0	880	547	72	111				0	Content		-72	-111	5461618	3310608335
5478	09:15:32.030	00:00:05.478	328	-1024	-768	-1	-1	-1	-1	4	-1024	-768	-1	-1	-1	-1	4		0	0						Untertest1.avi	0	880	547	72	111				0	Content		-72	-111	5478241	3310624958
5495	09:15:32.047	00:00:05.494	329	-1024	-768	-1	-1	-1	-1	4	-1024	-768	-1	-1	-1	-1	4		0	0						Untertest1.avi	0	880	547	72	111				0	Content		-72	-111	5494867	3310641584
5512	09:15:32.064	00:00:05.512	330	-1024	-768	-1	-1	-1	-1	4	-1024	-768	-1	-1	-1	-1	4		0	0						Untertest1.avi	0	880	547	72	111				0	Content		-72	-111	5512059	3310658776
5529	09:15:32.081	00:00:05.529	331	-1024	-768	-1	-1	-1	-1	4	-1024	-768	-1	-1	-1	-1	4		0	0						Untertest1.avi	0	880	547	72	111				0	Content		-72	-111	5529433	3310676150
5547	09:15:32.099	00:00:05.546	332	-1024	-768	-1	-1	-1	-1	4	-1024	-768	-1	-1	-1	-1	4		0	0						Untertest1.avi	0	880	547	72	111				0	Content		-72	-111	5546807	3310693524
5562	09:15:32.114	00:00:05.561	333	-1024	-768	-1	-1	-1	-1	4	-1024	-768	-1	-1	-1	-1	4		0	0						Untertest1.avi	0	880	547	72	111				0	Content		-72	-111	5561611	3310708328
5578	09:15:32.130	00:00:05.578	334	-1024	-768	-1	-1	-1	-1	4	-1024	-768	-1	-1	-1	-1	4		0	0						Untertest1.avi	0	880	547	72	111				0	Content		-72	-111	5578234	3310724951
5595	09:15:32.147	00:00:05.594	335	-1024	-768	-1	-1	-1	-1	4	-1024	-768	-1	-1	-1	-1	4		0	0						Untertest1.avi	0	880	547	72	111				0	Content		-72	-111	5594982	3310741699
5612	09:15:32.164	00:00:05.611	336	-1024	-768	-1	-1	-1	-1	4	-1024	-768	-1	-1	-1	-1	4		0	0						Untertest1.avi	0	880	547	72	111				0	Content		-72	-111	5611603	3310758320
5628	09:15:32.180	00:00:05.628	337	-1024	-768	-1	-1	-1	-1	4	-1024	-768	-1	-1	-1	-1	4		0	0						Untertest1.avi	0	880	547	72	111				0	Content		-72	-111	5628228	3310774945
5645	09:15:32.197	00:00:05.644	338	-1024	-768	-1	-1	-1	-1	4	-1024	-768	-1	-1	-1	-1	4		0	0						Untertest1.avi	0	880	547	72	111				0	Content		-72	-111	5644851	3310791568
5662	09:15:32.214	00:00:05.661	339	-1024	-768	-1	-1	-1	-1	4	-1024	-768	-1	-1	-1	-1	4		0	0						Untertest1.avi	0	880	547	72	111				0	Content		-72	-111	5661921	3310808638
5679	09:15:32.231	00:00:05.679	340	-1024	-768	-1	-1	-1	-1	4	-1024	-768	-1	-1	-1	-1	4		0	0						Untertest1.avi	0	880	547	72	111				0	Content		-72	-111	5679295	3310826012
5697	09:15:32.249	00:00:05.696	341	-1024	-768	-1	-1	-1	-1	4	-1024	-768	-1	-1	-1	-1	4		0	0						Untertest1.avi	0	880	547	72	111				0	Content		-72	-111	5696541	3310843258
5711	09:15:32.263	00:00:05.711	342	-1024	-768	-1	-1	-1	-1	4	-1024	-768	-1	-1	-1	-1	4		0	0						Untertest1.avi	0	880	547	72	111				0	Content		-72	-111	5711468	3310858185
5728	09:15:32.280	00:00:05.728	343	-1024	-768	-1	-1	-1	-1	4	-1024	-768	-1	-1	-1	-1	4		0	0						Untertest1.avi	0	880	547	72	111				0	Content		-72	-111	5728092	3310874809
5745	09:15:32.297	00:00:05.744	344	-1024	-768	-1	-1	-1	-1	4	-1024	-768	-1	-1	-1	-1	4		0	0						Untertest1.avi	0	880	547	72	111				0	Content		-72	-111	5744841	3310891558
5761	09:15:32.313	00:00:05.761	345	-1024	-768	-1	-1	-1	-1	4	-1024	-768	-1	-1	-1	-1	4		0	0						Untertest1.avi	0	880	547	72	111				0	Content		-72	-111	5761465	3310908182
5778	09:15:32.330	00:00:05.778	346	-1024	-768	-1	-1	-1	-1	4	-1024	-768	-1	-1	-1	-1	4		0	0						Untertest1.avi	0	880	547	72	111				0	Content		-72	-111	5778089	3310924806
5795	09:15:32.347	00:00:05.794	347	-1024	-768	-1	-1	-1	-1	4	-1024	-768	-1	-1	-1	-1	4		0	0						Untertest1.avi	0	880	547	72	111				0	Content		-72	-111	5794714	3310941431
5812	09:15:32.364	00:00:05.811	348	-1024	-768	-1	-1	-1	-1	4	-1024	-768	-1	-1	-1	-1	4		0	0						Untertest1.avi	0	880	547	72	111				0	Content		-72	-111	5811909	3310958626
5829	09:15:32.381	00:00:05.829	349	-1024	-768	-1	-1	-1	-1	4	-1024	-768	-1	-1	-1	-1	4		0	0						Untertest1.avi	0	880	547	72	111				0	Content		-72	-111	5829296	3310976013
5847	09:15:32.399	00:00:05.846	350	-1024	-768	-1	-1	-1	-1	4	-1024	-768	-1	-1	-1	-1	4		0	0						Untertest1.avi	0	880	547	72	111				0	Content		-72	-111	5846531	3310993248
5861	09:15:32.413	00:00:05.861	351	-1024	-768	-1	-1	-1	-1	4	-1024	-768	-1	-1	-1	-1	4		0	0						Untertest1.avi	0	880	547	72	111				0	Content		-72	-111	5861334	3311008051
5878	09:15:32.430	00:00:05.878	352	-1024	-768	-1	-1	-1	-1	4	-1024	-768	-1	-1	-1	-1	4		0	0						Untertest1.avi	0	880	547	72	111				0	Content		-72	-111	5878084	3311024801
5895	09:15:32.447	00:00:05.894	353	-1024	-768	-1	-1	-1	-1	4	-1024	-768	-1	-1	-1	-1	4		0	0						Untertest1.avi	0	880	547	72	111				0	Content		-72	-111	5894705	3311041422
5911	09:15:32.463	00:00:05.911	354	-1024	-768	-1	-1	-1	-1	4	-1024	-768	-1	-1	-1	-1	4		0	0						Untertest1.avi	0	880	547	72	111				0	Content		-72	-111	5911330	3311058047
5928	09:15:32.480	00:00:05.927	355	-1024	-768	-1	-1	-1	-1	4	-1024	-768	-1	-1	-1	-1	4		0	0						Untertest1.avi	0	880	547	72	111				0	Content		-72	-111	5927957	3311074674
5945	09:15:32.497	00:00:05.944	356	-1024	-768	-1	-1	-1	-1	4	-1024	-768	-1	-1	-1	-1	4		0	0						Untertest1.avi	0	880	547	72	111				0	Content		-72	-111	5944581	3311091298
5962	09:15:32.514	00:00:05.961	357	-1024	-768	-1	-1	-1	-1	4	-1024	-768	-1	-1	-1	-1	4		0	0						Untertest1.avi	0	880	547	72	111				0	Content		-72	-111	5961776	3311108493
5979	09:15:32.531	00:00:05.979	358	-1024	-768	-1	-1	-1	-1	4	-1024	-768	-1	-1	-1	-1	4		0	0						Untertest1.avi	0	880	547	72	111				0	Content		-72	-111	5979167	3311125884
5996	09:15:32.548	00:00:05.996	359	-1024	-768	-1	-1	-1	-1	4	-1024	-768	-1	-1	-1	-1	4		0	0						Untertest1.avi	0	880	547	72	111				0	Content		-72	-111	5996399	3311143116
6011	09:15:32.563	00:00:06.011	360	-1024	-768	-1	-1	-1	-1	4	-1024	-768	-1	-1	-1	-1	4		0	0						Untertest1.avi	0	880	547	72	111				0	Content		-72	-111	6011330	3311158047
6028	09:15:32.580	00:00:06.027	361	-1024	-768	-1	-1	-1	-1	4	-1024	-768	-1	-1	-1	-1	4		0	0						Untertest1.avi	0	880	547	72	111				0	Content		-72	-111	6027953	3311174670
6045	09:15:32.597	00:00:06.044	362	-1024	-768	-1	-1	-1	-1	4	-1024	-768	-1	-1	-1	-1	4		0	0						Untertest1.avi	0	880	547	72	111				0	Content		-72	-111	6044699	3311191416
6061	09:15:32.613	00:00:06.061	363	-1024	-768	-1	-1	-1	-1	4	-1024	-768	-1	-1	-1	-1	4		0	0						Untertest1.avi	0	880	547	72	111				0	Content		-72	-111	6061197	3311207914
6078	09:15:32.630	00:00:06.077	364	-1024	-768	-1	-1	-1	-1	4	-1024	-768	-1	-1	-1	-1	4		0	0						Untertest1.avi	0	880	547	72	111				0	Content		-72	-111	6077943	3311224660
6095	09:15:32.647	00:00:06.094	365	-1024	-768	-1	-1	-1	-1	4	-1024	-768	-1	-1	-1	-1	4		0	0						Untertest1.avi	0	880	547	72	111				0	Content		-72	-111	6094579	3311241296
6112	09:15:32.664	00:00:06.111	366	-1024	-768	-1	-1	-1	-1	4	-1024	-768	-1	-1	-1	-1	4		0	0						Untertest1.avi	0	880	547	72	111				0	Content		-72	-111	6111638	3311258355
6129	09:15:32.681	00:00:06.129	367	-1024	-768	-1	-1	-1	-1	4	-1024	-768	-1	-1	-1	-1	4		0	0						Untertest1.avi	0	880	547	72	111				0	Content		-72	-111	6129013	3311275730
6146	09:15:32.698	00:00:06.146	368	-1024	-768	-1	-1	-1	-1	4	-1024	-768	-1	-1	-1	-1	4		0	0						Untertest1.avi	0	880	547	72	111				0	Content		-72	-111	6146385	3311293102
6161	09:15:32.713	00:00:06.161	369	-1024	-768	-1	-1	-1	-1	4	-1024	-768	-1	-1	-1	-1	4		0	0						Untertest1.avi	0	880	547	72	111				0	Content		-72	-111	6161188	3311307905
6178	09:15:32.730	00:00:06.177	370	-1024	-768	-1	-1	-1	-1	4	-1024	-768	-1	-1	-1	-1	4		0	0						Untertest1.avi	0	880	547	72	111				0	Content		-72	-111	6177811	3311324528
6195	09:15:32.747	00:00:06.194	371	-1024	-768	-1	-1	-1	-1	4	-1024	-768	-1	-1	-1	-1	4		0	0						Untertest1.avi	0	880	547	72	111				0	Content		-72	-111	6194575	3311341292
6211	09:15:32.763	00:00:06.211	372	-1024	-768	-1	-1	-1	-1	4	-1024	-768	-1	-1	-1	-1	4		0	0						Untertest1.avi	0	880	547	72	111				0	Content		-72	-111	6211182	3311357899
6228	09:15:32.780	00:00:06.227	373	-1024	-768	-1	-1	-1	-1	4	-1024	-768	-1	-1	-1	-1	4		0	0						Untertest1.avi	0	880	547	72	111				0	Content		-72	-111	6227804	3311374521
6244	09:15:32.796	00:00:06.244	374	-1024	-768	-1	-1	-1	-1	4	-1024	-768	-1	-1	-1	-1	4		0	0						Untertest1.avi	0	880	547	72	111				0	Content		-72	-111	6244429	3311391146
6262	09:15:32.814	00:00:06.261	375	-1024	-768	-1	-1	-1	-1	4	-1024	-768	-1	-1	-1	-1	4		0	0						Untertest1.avi	0	880	547	72	111				0	Content		-72	-111	6261622	3311408339
6279	09:15:32.831	00:00:06.278	376	-1024	-768	-1	-1	-1	-1	4	-1024	-768	-1	-1	-1	-1	4		0	0						Untertest1.avi	0	880	547	72	111				0	Content		-72	-111	6278995	3311425712
6296	09:15:32.848	00:00:06.296	377	-1024	-768	-1	-1	-1	-1	4	-1024	-768	-1	-1	-1	-1	4		0	0						Untertest1.avi	0	880	547	72	111				0	Content		-72	-111	6296241	3311442958
6311	09:15:32.863	00:00:06.311	378	-1024	-768	-1	-1	-1	-1	4	-1024	-768	-1	-1	-1	-1	4		0	0						Untertest1.avi	0	880	547	72	111				0	Content		-72	-111	6311043	3311457760
6328	09:15:32.880	00:00:06.327	379	-1024	-768	-1	-1	-1	-1	4	-1024	-768	-1	-1	-1	-1	4		0	0						Untertest1.avi	0	880	547	72	111				0	Content		-72	-111	6327792	3311474509
6344	09:15:32.896	00:00:06.344	380	-1024	-768	-1	-1	-1	-1	4	-1024	-768	-1	-1	-1	-1	4		0	0						Untertest1.avi	0	880	547	72	111				0	Content		-72	-111	6344413	3311491130
6361	09:15:32.913	00:00:06.361	381	-1024	-768	-1	-1	-1	-1	4	-1024	-768	-1	-1	-1	-1	4		0	0						Untertest1.avi	0	880	547	72	111				0	Content		-72	-111	6361038	3311507755
6378	09:15:32.930	00:00:06.377	382	-1024	-768	-1	-1	-1	-1	4	-1024	-768	-1	-1	-1	-1	4		0	0						Untertest1.avi	0	880	547	72	111				0	Content		-72	-111	6377662	3311524379
6394	09:15:32.946	00:00:06.394	383	-1024	-768	-1	-1	-1	-1	4	-1024	-768	-1	-1	-1	-1	4		0	0						Untertest1.avi	0	880	547	72	111				0	Content		-72	-111	6394287	3311541004
6411	09:15:32.963	00:00:06.411	384	-1024	-768	-1	-1	-1	-1	4	-1024	-768	-1	-1	-1	-1	4		0	0						Untertest1.avi	0	880	547	72	111				0	Content		-72	-111	6411483	3311558200
6429	09:15:32.981	00:00:06.428	385	-1024	-768	-1	-1	-1	-1	4	-1024	-768	-1	-1	-1	-1	4		0	0						Untertest1.avi	0	880	547	72	111				0	Content		-72	-111	6428854	3311575571
6446	09:15:32.998	00:00:06.446	386	-1024	-768	-1	-1	-1	-1	4	-1024	-768	-1	-1	-1	-1	4		0	0						Untertest1.avi	0	880	547	72	111				0	Content		-72	-111	6446100	3311592817
6461	09:15:33.013	00:00:06.460	387	-1024	-768	-1	-1	-1	-1	4	-1024	-768	-1	-1	-1	-1	4		0	0						Untertest1.avi	0	880	547	72	111				0	Content		-72	-111	6460903	3311607620
6478	09:15:33.030	00:00:06.477	388	-1024	-768	-1	-1	-1	-1	4	-1024	-768	-1	-1	-1	-1	4		0	0						Untertest1.avi	0	880	547	72	111				0	Content		-72	-111	6477652	3311624369
6494	09:15:33.046	00:00:06.494	389	-1024	-768	-1	-1	-1	-1	4	-1024	-768	-1	-1	-1	-1	4		0	0						Untertest1.avi	0	880	547	72	111				0	Content		-72	-111	6494277	3311640994
6511	09:15:33.063	00:00:06.511	390	-1024	-768	-1	-1	-1	-1	4	-1024	-768	-1	-1	-1	-1	4		0	0						Untertest1.avi	0	880	547	72	111				0	Content		-72	-111	6511023	3311657740
6528	09:15:33.080	00:00:06.527	391	-1024	-768	-1	-1	-1	-1	4	-1024	-768	-1	-1	-1	-1	4		0	0						Untertest1.avi	0	880	547	72	111				0	Content		-72	-111	6527532	3311674249
6544	09:15:33.096	00:00:06.544	392	-1024	-768	-1	-1	-1	-1	4	-1024	-768	-1	-1	-1	-1	4		0	0						Untertest1.avi	0	880	547	72	111				0	Content		-72	-111	6544272	3311690989
6561	09:15:33.113	00:00:06.561	393	-1024	-768	-1	-1	-1	-1	4	-1024	-768	-1	-1	-1	-1	4		0	0						Untertest1.avi	0	880	547	72	111				0	Content		-72	-111	6561340	3311708057
6579	09:15:33.131	00:00:06.578	394	-1024	-768	-1	-1	-1	-1	4	-1024	-768	-1	-1	-1	-1	4		0	0						Untertest1.avi	0	880	547	72	111				0	Content		-72	-111	6578714	3311725431
6596	09:15:33.148	00:00:06.595	395	-1024	-768	-1	-1	-1	-1	4	-1024	-768	-1	-1	-1	-1	4		0	0						Untertest1.avi	0	880	547	72	111				0	Content		-72	-111	6595960	3311742677
6611	09:15:33.163	00:00:06.610	396	-1024	-768	-1	-1	-1	-1	4	-1024	-768	-1	-1	-1	-1	4		0	0						Untertest1.avi	0	880	547	72	111				0	Content		-72	-111	6610891	3311757608
6628	09:15:33.180	00:00:06.627	397	-1024	-768	-1	-1	-1	-1	4	-1024	-768	-1	-1	-1	-1	4		0	0						Untertest1.avi	0	880	547	72	111				0	Content		-72	-111	6627526	3311774243
6644	09:15:33.196	00:00:06.644	398	-1024	-768	-1	-1	-1	-1	4	-1024	-768	-1	-1	-1	-1	4		0	0						Untertest1.avi	0	880	547	72	111				0	Content		-72	-111	6644261	3311790978
6661	09:15:33.213	00:00:06.660	399	-1024	-768	-1	-1	-1	-1	4	-1024	-768	-1	-1	-1	-1	4		0	0						Untertest1.avi	0	880	547	72	111				0	Content		-72	-111	6660884	3311807601
6677	09:15:33.229	00:00:06.677	400	-1024	-768	-1	-1	-1	-1	4	-1024	-768	-1	-1	-1	-1	4		0	0						Untertest1.avi	0	880	547	72	111				0	Content		-72	-111	6677426	3311824143
6695	09:15:33.247	00:00:06.695	401	-1024	-768	-1	-1	-1	-1	4	-1024	-768	-1	-1	-1	-1	4		0	0						Untertest1.avi	0	880	547	72	111				0	Content		-72	-111	6695048	3311841765
6712	09:15:33.264	00:00:06.711	402	-1024	-768	-1	-1	-1	-1	4	-1024	-768	-1	-1	-1	-1	4		0	0						Untertest1.avi	0	880	547	72	111				0	Content		-72	-111	6711798	3311858515
6728	09:15:33.280	00:00:06.728	403	-1024	-768	-1	-1	-1	-1	4	-1024	-768	-1	-1	-1	-1	4		0	0						Untertest1.avi	0	880	547	72	111				0	Content		-72	-111	6728466	3311875183
6745	09:15:33.297	00:00:06.745	404	-1024	-768	-1	-1	-1	-1	4	-1024	-768	-1	-1	-1	-1	4		0	0						Untertest1.avi	0	880	547	72	111				0	Content		-72	-111	6745193	3311891910
6762	09:15:33.314	00:00:06.761	405	-1024	-768	-1	-1	-1	-1	4	-1024	-768	-1	-1	-1	-1	4		0	0						Untertest1.avi	0	880	547	72	111				0	Content		-72	-111	6761861	3311908578
6779	09:15:33.331	00:00:06.778	406	-1024	-768	-1	-1	-1	-1	4	-1024	-768	-1	-1	-1	-1	4		0	0						Untertest1.avi	0	880	547	72	111				0	Content		-72	-111	6778515	3311925232
6795	09:15:33.347	00:00:06.795	407	-1024	-768	-1	-1	-1	-1	4	-1024	-768	-1	-1	-1	-1	4		0	0						Untertest1.avi	0	880	547	72	111				0	Content		-72	-111	6795183	3311941900
6812	09:15:33.364	00:00:06.811	408	-1024	-768	-1	-1	-1	-1	4	-1024	-768	-1	-1	-1	-1	4		0	0						Untertest1.avi	0	880	547	72	111				0	Content		-72	-111	6811849	3311958566
6829	09:15:33.381	00:00:06.828	409	-1024	-768	-1	-1	-1	-1	4	-1024	-768	-1	-1	-1	-1	4		0	0						Untertest1.avi	0	880	547	72	111				0	Content		-72	-111	6828516	3311975233
6845	09:15:33.397	00:00:06.845	410	-1024	-768	-1	-1	-1	-1	4	-1024	-768	-1	-1	-1	-1	4		0	0						Untertest1.avi	0	880	547	72	111				0	Content		-72	-111	6845184	3311991901
6862	09:15:33.414	00:00:06.861	411	-1024	-768	-1	-1	-1	-1	4	-1024	-768	-1	-1	-1	-1	4		0	0						Untertest1.avi	0	880	547	72	111				0	Content		-72	-111	6861882	3312008599
6879	09:15:33.431	00:00:06.878	412	-1024	-768	-1	-1	-1	-1	4	-1024	-768	-1	-1	-1	-1	4		0	0						Untertest1.avi	0	880	547	72	111				0	Content		-72	-111	6878550	3312025267
6895	09:15:33.447	00:00:06.895	413	-1024	-768	-1	-1	-1	-1	4	-1024	-768	-1	-1	-1	-1	4		0	0						Untertest1.avi	0	880	547	72	111				0	Content		-72	-111	6895169	3312041886
6912	09:15:33.464	00:00:06.911	414	-1024	-768	-1	-1	-1	-1	4	-1024	-768	-1	-1	-1	-1	4		0	0						Untertest1.avi	0	880	547	72	111				0	Content		-72	-111	6911667	3312058384
6928	09:15:33.480	00:00:06.928	415	-1024	-768	-1	-1	-1	-1	4	-1024	-768	-1	-1	-1	-1	4		0	0						Untertest1.avi	0	880	547	72	111				0	Content		-72	-111	6928335	3312075052
6945	09:15:33.497	00:00:06.944	416	-1024	-768	-1	-1	-1	-1	4	-1024	-768	-1	-1	-1	-1	4		0	0						Untertest1.avi	0	880	547	72	111				0	Content		-72	-111	6944937	3312091654
6962	09:15:33.514	00:00:06.961	417	-1024	-768	-1	-1	-1	-1	4	-1024	-768	-1	-1	-1	-1	4		0	0						Untertest1.avi	0	880	547	72	111				0	Content		-72	-111	6961604	3312108321
6978	09:15:33.530	00:00:06.978	418	-1024	-768	-1	-1	-1	-1	4	-1024	-768	-1	-1	-1	-1	4		0	0						Untertest1.avi	0	880	547	72	111				0	Content		-72	-111	6978136	3312124853
6995	09:15:33.547	00:00:06.994	419	-1024	-768	-1	-1	-1	-1	4	-1024	-768	-1	-1	-1	-1	4		0	0						Untertest1.avi	0	880	547	72	111				0	Content		-72	-111	6994804	3312141521
7012	09:15:33.564	00:00:07.011	420	-1024	-768	-1	-1	-1	-1	4	-1024	-768	-1	-1	-1	-1	4		0	0						Untertest1.avi	0	880	547	72	111				0	Content		-72	-111	7011607	3312158324
7028	09:15:33.580	00:00:07.028	421	-1024	-768	-1	-1	-1	-1	4	-1024	-768	-1	-1	-1	-1	4		0	0						Untertest1.avi	0	880	547	72	111				0	Content		-72	-111	7028275	3312174992
7045	09:15:33.597	00:00:07.045	422	645,0716	672,9646	0,2649364	0,7771065	651,1552	2,860044	1	606,2778	683,8006	0,2649366	0,7771061	651,1552	2,85466	3	5	645	673						Untertest1.avi	0	880	547	72	111	529	915	133	0	Content		573	562	7045033	3312191750
7061	09:15:33.613	00:00:07.061	423	607,8818	822,938	0,3600484	0,7618832	651,1552	3,276724	1	571,9564	837,3309	0,3600487	0,7618829	651,1552	3,270423	3	5	608	823						Untertest1.avi	0	880	547	72	111	529	915	133	0	Content		536	712	7061412	3312208129
7078	09:15:33.630	00:00:07.078	424	601,0375	1092,111	0,3605828	0,7619311	651,1552	4,182028	1	565,2039	1114,489	0,3605906	0,7619304	651,1552	4,173814	3	5	601	1092						Untertest1.avi	0	880	547	72	111	529	915	133	0	Content		529	981	7078156	3312224873
7095	09:15:33.647	00:00:07.094	425	473,106	877,3018	0,3136131	0,7693184	651,1552	3,621181	1	431,8311	893,6739	0,3136205	0,7693179	651,1552	3,613913	3	5	473	877						Untertest1.avi	0	880	547	72	111	529	915	133	0	Content		401	766	7094778	3312241495
7112	09:15:33.664	00:00:07.111	426	628,0311	1033,244	0,3608567	0,7627077	652,0174	4,025776	1	591,0131	1053,753	0,3608536	0,7627056	652,0174	4,017749	3	5	628	1033						Untertest1.avi	0	880	547	72	111	529	915	133	0	Content		556	922	7111651	3312258368
7128	09:15:33.680	00:00:07.127	427	384,4918	1031,909	0,2666713	0,7770076	653,0054	4,186181	1	335,0073	1053,039	0,2666703	0,7770055	653,0054	4,177814	3	5	384	1032						Untertest1.avi	0	880	547	72	111	529	915	133	0	Content		312	921	7127812	3312274529
7145	09:15:33.697	00:00:07.144	428	575,5091	822,8416	0,3135534	0,7705969	653,635	3,586979	1	536,3356	837,4739	0,3135534	0,7705957	653,635	3,579977	3	5	576	823						Untertest1.avi	0	880	547	72	111	529	915	133	0	Content		504	712	7144570	3312291287
7161	09:15:33.713	00:00:07.161	429	561,4179	1026,121	0,3134568	0,7712775	649,9039	3,955594	1	520,9445	1046,286	0,3134593	0,7712763	649,9039	3,947869	3	5	561	1026						Untertest1.avi	0	880	547	72	111	529	915	133	0	Content		489	915	7161183	3312307900
7178	09:15:33.730	00:00:07.178	430	642,4766	1064,474	0,3598507	0,7648949	652,5878	4,114933	1	607,2844	1086,037	0,3598559	0,7648928	652,5878	4,106899	3	6	642	1064						Untertest1.avi	0	880	547	72	111	330	909	133	0	Content		570	953	7178303	3312325020
7195	09:15:33.747	00:00:07.194	431	389,2614	1019,084	0,2646875	0,7791703	647,4938	4,064048	1	341,3743	1039,446	0,2646907	0,7791681	647,4938	4,055927	3	6	389	1019						Untertest1.avi	0	880	547	72	111	330	909	133	0	Content		317	908	7194927	3312341644
7212	09:15:33.764	00:00:07.211	432	-1024	-768	-1	-1	-1	-1	4	-1024	-768	-1	-1	-1	-1	4	6	0	0						Untertest1.avi	0	880	547	72	111	330	909	133	0	Content		-72	-111	7211675	3312358392
7228	09:15:33.780	00:00:07.228	433	-1024	-768	-1	-1	-1	-1	4	-1024	-768	-1	-1	-1	-1	4	6	0	0						Untertest1.avi	0	880	547	72	111	330	909	133	0	Content		-72	-111	7228271	3312374988
7245	09:15:33.797	00:00:07.244	434	-1024	-768	-1	-1	-1	-1	4	-1024	-768	-1	-1	-1	-1	4	6	0	0						Untertest1.avi	0	880	547	72	111	330	909	133	0	Content		-72	-111	7244939	3312391656
7262	09:15:33.814	00:00:07.261	435	515,0646	1034,996	0,3088505	0,7749928	649,8871	4,126316	1	472,0971	1055,816	0,3088475	0,7749906	649,8871	4,118022	3	6	515	1035						Untertest1.avi	0	880	547	72	111	330	909	133	0	Content		443	924	7261627	3312408344
7278	09:15:33.830	00:00:07.278	436	350,3833	1037,881	0,2606129	0,7834851	647,6782	4,158986	1	298,3586	1059,23	0,2606048	0,7834828	647,6782	4,151004	3	6	350	1038						Untertest1.avi	0	880	547	72	111	330	909	133	0	Content		278	927	7278002	3312424719
7295	09:15:33.847	00:00:07.294	437	401,5787	1017,48	0,2597101	0,7849254	644,9855	4,169034	1	354,1236	1037,88	0,2597137	0,7849232	644,9855	4,160601	3	6	402	1017						Untertest1.avi	0	880	547	72	111	330	909	133	0	Content		330	906	7294944	3312441661
7311	09:15:33.863	00:00:07.311	438	513,7354	1019,615	0,306841	0,7786599	644,9855	4,076051	1	473,8427	1039,618	0,3068523	0,7786592	644,9855	4,067915	3	7	514	1020						Untertest1.avi	0	880	547	72	111	419	924	167	0	Content		442	909	7311249	3312457966
7328	09:15:33.880	00:00:07.327	439	484,6586	1046,255	0,3061239	0,7799771	644,9855	4,121108	1	443,6793	1067,2	0,3061353	0,7799764	644,9855	4,112913	3	7	485	1046						Untertest1.avi	0	880	547	72	111	419	924	167	0	Content		413	935	7327874	3312474591
7344	09:15:33.896	00:00:07.344	440	500,8024	1040,143	0,3055185	0,780968	644,9855	4,104347	1	460,3885	1060,844	0,3055299	0,7809674	644,9855	4,096211	3	7	501	1040						Untertest1.avi	0	880	547	72	111	419	924	167	0	Content		429	929	7344498	3312491215
7362	09:15:33.914	00:00:07.361	441	483,028	1039,298	0,3049812	0,7818508	644,9855	4,137493	1	442,1362	1059,939	0,3049926	0,7818501	644,9855	4,129176	3	7	483	1039						Untertest1.avi	0	880	547	72	111	419	924	167	0	Content		411	928	7361567	3312508284
7378	09:15:33.930	00:00:07.377	442	497,2239	1033,653	0,3045448	0,7825571	644,9855	4,16577	1	456,8369	1054,135	0,3045561	0,7825564	644,9855	4,157354	3	7	497	1034						Untertest1.avi	0	880	547	72	111	419	924	167	0	Content		425	923	7377869	3312524586
7394	09:15:33.946	00:00:07.394	443	378,6911	985,1447	0,2567212	0,7909451	644,9855	4,04854	1	333,0957	1004,09	0,2567359	0,7909443	644,9855	4,040236	3	7	379	985						Untertest1.avi	0	880	547	72	111	419	924	167	0	Content		307	874	7394493	3312541210
7411	09:15:33.963	00:00:07.411	444	605,8159	1049,957	0,3516342	0,7756622	644,9855	4,212357	1	570,6745	1070,758	0,3516422	0,7756615	644,9855	4,203851	3	7	606	1050						Untertest1.avi	0	880	547	72	111	419	924	167	0	Content		534	939	7411118	3312557835
7428	09:15:33.980	00:00:07.428	445	376,7147	1010,191	0,256497	0,7918205	644,9855	4,026138	1	330,8437	1029,936	0,2565117	0,7918198	644,9855	4,017977	3	7	377	1010						Untertest1.avi	0	880	547	72	111	419	924	167	0	Content		305	899	7428187	3312574904
7444	09:15:33.996	00:00:07.444	446	501,6876	1036,128	0,3041127	0,7840285	644,9855	4,156726	1	461,5379	1056,566	0,3041241	0,7840278	644,9855	4,148285	3	7	502	1036						Untertest1.avi	0	880	547	72	111	419	924	167	0	Content		430	925	7444491	3312591208
7461	09:15:34.013	00:00:07.461	447	480,4882	995,9943	0,3041924	0,7842551	644,9855	4,166024	1	439,9397	1015,21	0,3042037	0,7842544	644,9855	4,157414	3	7	480	996						Untertest1.avi	0	880	547	72	111	419	924	167	0	Content		408	885	7461240	3312607957
7478	09:15:34.030	00:00:07.477	448	-1024	-768	-1	-1	-1	-1	4	-1024	-768	-1	-1	-1	-1	4		0	0						Untertest1.avi	0	880	547	72	111				0	Content		-72	-111	7477866	3312624583
7495	09:15:34.047	00:00:07.494	449	-1024	-768	-1	-1	-1	-1	4	-1024	-768	-1	-1	-1	-1	4		0	0						Untertest1.avi	0	880	547	72	111				0	Content		-72	-111	7494809	3312641526
7511	09:15:34.063	00:00:07.511	450	-1024	-768	-1	-1	-1	-1	4	-1024	-768	-1	-1	-1	-1	4		0	0						Untertest1.avi	0	880	547	72	111				0	Content		-72	-111	7511111	3312657828
7528	09:15:34.080	00:00:07.527	451	-1024	-768	-1	-1	-1	-1	4	-1024	-768	-1	-1	-1	-1	4		0	0						Untertest1.avi	0	880	547	72	111				0	Content		-72	-111	7527862	3312674579
7544	09:15:34.096	00:00:07.544	452	-1024	-768	-1	-1	-1	-1	4	-1024	-768	-1	-1	-1	-1	4		0	0						Untertest1.avi	0	880	547	72	111				0	Content		-72	-111	7544486	3312691203
7561	09:15:34.113	00:00:07.561	453	-1024	-768	-1	-1	-1	-1	4	-1024	-768	-1	-1	-1	-1	4		0	0						Untertest1.avi	0	880	547	72	111				0	Content		-72	-111	7561476	3312708193
7578	09:15:34.130	00:00:07.578	454	-1024	-768	-1	-1	-1	-1	4	-1024	-768	-1	-1	-1	-1	4		0	0						Untertest1.avi	0	880	547	72	111				0	Content		-72	-111	7578231	3312724948
7595	09:15:34.147	00:00:07.594	455	-1024	-768	-1	-1	-1	-1	4	-1024	-768	-1	-1	-1	-1	4		0	0						Untertest1.avi	0	880	547	72	111				0	Content		-72	-111	7594800	3312741517
7611	09:15:34.163	00:00:07.611	456	-1024	-768	-1	-1	-1	-1	4	-1024	-768	-1	-1	-1	-1	4		0	0						Untertest1.avi	0	880	547	72	111				0	Content		-72	-111	7611105	3312757822
7628	09:15:34.180	00:00:07.628	457	-1024	-768	-1	-1	-1	-1	4	-1024	-768	-1	-1	-1	-1	4		0	0						Untertest1.avi	0	880	547	72	111				0	Content		-72	-111	7628104	3312774821
7645	09:15:34.197	00:00:07.644	458	-1024	-768	-1	-1	-1	-1	4	-1024	-768	-1	-1	-1	-1	4		0	0						Untertest1.avi	0	880	547	72	111				0	Content		-72	-111	7644596	3312791313
7661	09:15:34.213	00:00:07.661	459	-1024	-768	-1	-1	-1	-1	4	-1024	-768	-1	-1	-1	-1	4		0	0						Untertest1.avi	0	880	547	72	111				0	Content		-72	-111	7661223	3312807940
7678	09:15:34.230	00:00:07.677	460	-1024	-768	-1	-1	-1	-1	4	-1024	-768	-1	-1	-1	-1	4		0	0						Untertest1.avi	0	880	547	72	111				0	Content		-72	-111	7677848	3312824565
7695	09:15:34.247	00:00:07.694	461	-1024	-768	-1	-1	-1	-1	4	-1024	-768	-1	-1	-1	-1	4		0	0						Untertest1.avi	0	880	547	72	111				0	Content		-72	-111	7694596	3312841313
7711	09:15:34.263	00:00:07.711	462	-1024	-768	-1	-1	-1	-1	4	-1024	-768	-1	-1	-1	-1	4		0	0						Untertest1.avi	0	880	547	72	111				0	Content		-72	-111	7711219	3312857936
7728	09:15:34.280	00:00:07.727	463	-1024	-768	-1	-1	-1	-1	4	-1024	-768	-1	-1	-1	-1	4		0	0						Untertest1.avi	0	880	547	72	111				0	Content		-72	-111	7727843	3312874560
7744	09:15:34.296	00:00:07.744	464	-1024	-768	-1	-1	-1	-1	4	-1024	-768	-1	-1	-1	-1	4		0	0						Untertest1.avi	0	880	547	72	111				0	Content		-72	-111	7744466	3312891183
7761	09:15:34.313	00:00:07.761	465	-1024	-768	-1	-1	-1	-1	4	-1024	-768	-1	-1	-1	-1	4		0	0						Untertest1.avi	0	880	547	72	111				0	Content		-72	-111	7761215	3312907932
7777	09:15:34.329	00:00:07.777	466	-1024	-768	-1	-1	-1	-1	4	-1024	-768	-1	-1	-1	-1	4		0	0						Untertest1.avi	0	880	547	72	111				0	Content		-72	-111	7777465	3312924182
7795	09:15:34.347	00:00:07.794	467	-1024	-768	-1	-1	-1	-1	4	-1024	-768	-1	-1	-1	-1	4		0	0						Untertest1.avi	0	880	547	72	111				0	Content		-72	-111	7794715	3312941432
7811	09:15:34.363	00:00:07.811	468	-1024	-768	-1	-1	-1	-1	4	-1024	-768	-1	-1	-1	-1	4		0	0						Untertest1.avi	0	880	547	72	111				0	Content		-72	-111	7811282	3312957999
7828	09:15:34.380	00:00:07.828	469	-1024	-768	-1	-1	-1	-1	4	-1024	-768	-1	-1	-1	-1	4		0	0						Untertest1.avi	0	880	547	72	111				0	Content		-72	-111	7828083	3312974800
7844	09:15:34.396	00:00:07.844	470	-1024	-768	-1	-1	-1	-1	4	-1024	-768	-1	-1	-1	-1	4		0	0						Untertest1.avi	0	880	547	72	111				0	Content		-72	-111	7844082	3312990799
7861	09:15:34.413	00:00:07.860	471	-1024	-768	-1	-1	-1	-1	4	-1024	-768	-1	-1	-1	-1	4		0	0						Untertest1.avi	0	880	547	72	111				0	Content		-72	-111	7860705	3313007422
7877	09:15:34.429	00:00:07.876	472	-1024	-768	-1	-1	-1	-1	4	-1024	-768	-1	-1	-1	-1	4		0	0						Untertest1.avi	0	880	547	72	111				0	Content		-72	-111	7876828	3313023545
7893	09:15:34.445	00:00:07.893	473	-1024	-768	-1	-1	-1	-1	4	-1024	-768	-1	-1	-1	-1	4		0	0						Untertest1.avi	0	880	547	72	111				0	Content		-72	-111	7893339	3313040056
7910	09:15:34.462	00:00:07.910	474	-1024	-768	-1	-1	-1	-1	4	-1024	-768	-1	-1	-1	-1	4		0	0						Untertest1.avi	0	880	547	72	111				0	Content		-72	-111	7910080	3313056797
7927	09:15:34.479	00:00:07.927	475	-1024	-768	-1	-1	-1	-1	4	-1024	-768	-1	-1	-1	-1	4		0	0						Untertest1.avi	0	880	547	72	111				0	Content		-72	-111	7927146	3313073863
7945	09:15:34.497	00:00:07.944	476	-1024	-768	-1	-1	-1	-1	4	-1024	-768	-1	-1	-1	-1	4		0	0						Untertest1.avi	0	880	547	72	111				0	Content		-72	-111	7944519	3313091236
7962	09:15:34.514	00:00:07.961	477	-1024	-768	-1	-1	-1	-1	4	-1024	-768	-1	-1	-1	-1	4		0	0						Untertest1.avi	0	880	547	72	111				0	Content		-72	-111	7961769	3313108486
7977	09:15:34.529	00:00:07.976	478	-1024	-768	-1	-1	-1	-1	4	-1024	-768	-1	-1	-1	-1	4		0	0						Untertest1.avi	0	880	547	72	111				0	Content		-72	-111	7976700	3313123417
7993	09:15:34.545	00:00:07.993	479	-1024	-768	-1	-1	-1	-1	4	-1024	-768	-1	-1	-1	-1	4		0	0						Untertest1.avi	0	880	547	72	111				0	Content		-72	-111	7993324	3313140041
8010	09:15:34.562	00:00:08.010	480	-1024	-768	-1	-1	-1	-1	4	-1024	-768	-1	-1	-1	-1	4		0	0						Untertest1.avi	0	880	547	72	111				0	Content		-72	-111	8010074	3313156791
8027	09:15:34.579	00:00:08.026	481	-1024	-768	-1	-1	-1	-1	4	-1024	-768	-1	-1	-1	-1	4		0	0						Untertest1.avi	0	880	547	72	111				0	Content		-72	-111	8026700	3313173417
8043	09:15:34.595	00:00:08.043	482	-1024	-768	-1	-1	-1	-1	4	-1024	-768	-1	-1	-1	-1	4		0	0						Untertest1.avi	0	880	547	72	111				0	Content		-72	-111	8043368	3313190085
8060	09:15:34.612	00:00:08.059	483	-1024	-768	-1	-1	-1	-1	4	-1024	-768	-1	-1	-1	-1	4		0	0						Untertest1.avi	0	880	547	72	111				0	Content		-72	-111	8059937	3313206654
8078	09:15:34.630	00:00:08.077	484	435,8227	930,4941	0,2637616	0,78038	610,4472	4,470032	1	371,8981	946,7878	0,2636234	0,780387	610,4473	4,459842	3	8	436	930						Untertest1.avi	0	880	547	72	111	334	847	133	0	Content		364	819	8077764	3313224481
8094	09:15:34.646	00:00:08.094	485	454,7392	934,1619	0,2643136	0,7785512	608,8405	4,501658	1	417,009	951,1327	0,264333	0,7785483	608,8405	4,491424	3	8	455	934						Untertest1.avi	0	880	547	72	111	334	847	133	0	Content		383	823	8094321	3313241038
8111	09:15:34.663	00:00:08.111	486	420,3147	951,0413	0,2645335	0,7769014	607,2418	4,541901	1	380,1397	968,3795	0,264546	0,7769006	607,2418	4,531691	3	8	420	951						Untertest1.avi	0	880	547	72	111	334	847	133	0	Content		348	840	8111067	3313257784
8127	09:15:34.679	00:00:08.127	487	402,2087	960,4254	0,2647737	0,7752735	605,5125	4,516806	1	361,5092	978,0297	0,2647863	0,7752727	605,5125	4,506691	3	8	402	960						Untertest1.avi	0	880	547	72	111	334	847	133	0	Content		330	849	8127442	3313274159
8144	09:15:34.696	00:00:08.144	488	424,4918	957,7004	0,2649306	0,7737059	603,1802	4,535255	1	384,7196	975,1658	0,2649434	0,7737051	603,1802	4,525051	3	8	424	958						Untertest1.avi	0	880	547	72	111	334	847	133	0	Content		352	847	8144384	3313291101
8161	09:15:34.713	00:00:08.161	489	399,0676	985,8657	0,2648555	0,7721133	601,32	4,541503	1	358,2822	1004,275	0,2648683	0,7721125	601,3201	4,531401	3	8	399	986						Untertest1.avi	0	880	547	72	111	334	847	133	0	Content		327	875	8161010	3313307727
8178	09:15:34.730	00:00:08.177	490	406,2044	979,7047	0,2647406	0,7704415	599,1537	4,547361	1	365,8386	997,8632	0,2647535	0,7704408	599,1537	4,537229	3	8	406	980						Untertest1.avi	0	880	547	72	111	334	847	133	0	Content		334	869	8177756	3313324473
8194	09:15:34.746	00:00:08.193	491	374,8248	955,6426	0,2646464	0,7688449	596,4836	4,497288	1	347,0375	988,8314	0,2646594	0,7688441	596,4836	4,528779	3	8	375	956						Untertest1.avi	0	880	547	72	111	334	847	133	0	Content		303	845	8193935	3313340652
8211	09:15:34.763	00:00:08.211	492	385,9692	1071,651	0,2646099	0,7673532	594,0742	4,514358	1	344,3676	1093,025	0,2646229	0,7673525	594,0743	4,504806	3	9	386	1072						Untertest1.avi	0	880	547	72	111	309	986	100	0	Content		314	961	8211006	3313357723
8228	09:15:34.780	00:00:08.227	493	375,6406	1097,213	0,2644806	0,7650875	591,2329	4,50715	1	333,5388	1119,473	0,2644936	0,7650867	591,2329	4,497768	3	9	376	1097						Untertest1.avi	0	880	547	72	111	309	986	100	0	Content		304	986	8227631	3313374348
8244	09:15:34.796	00:00:08.244	494	406,3853	1084,891	0,2644975	0,7621989	588,0343	4,473825	1	365,7349	1106,517	0,2645107	0,7621982	588,0343	4,464465	3	9	406	1085						Untertest1.avi	0	880	547	72	111	309	986	100	0	Content		334	974	8244254	3313390971
8261	09:15:34.813	00:00:08.260	495	360,0445	1107,783	0,2644721	0,7589754	584,8311	4,506732	1	338,6609	1145,227	0,2644854	0,7589746	584,8311	4,474225	3	9	360	1108						Untertest1.avi	0	880	547	72	111	309	986	100	0	Content		288	997	8260558	3313407275
8278	09:15:34.830	00:00:08.277	496	406,7299	1098,134	0,2645344	0,7554699	581,5637	4,429772	1	362,1421	1120,624	0,2645237	0,7554659	581,5638	4,420866	3	9	407	1098						Untertest1.avi	0	880	547	72	111	309	986	100	0	Content		335	987	8277628	3313424345
8294	09:15:34.846	00:00:08.293	497	376,0942	1115,781	0,2658389	0,7515011	593,795	4,502779	1	328,7961	1139,204	0,2658391	0,7514986	593,795	4,493898	3	9	376	1116						Untertest1.avi	0	880	547	72	111	309	986	100	0	Content		304	1005	8293931	3313440648
8311	09:15:34.863	00:00:08.310	498	-1024	-768	-1	-1	-1	-1	4	-1024	-768	-1	-1	-1	-1	4		0	0						Untertest1.avi	0	880	547	72	111				0	Content		-72	-111	8310876	3313457593
8327	09:15:34.879	00:00:08.327	499	-1024	-768	-1	-1	-1	-1	4	-1024	-768	-1	-1	-1	-1	4		0	0						Untertest1.avi	0	880	547	72	111				0	Content		-72	-111	8327182	3313473899
8344	09:15:34.896	00:00:08.344	500	-1024	-768	-1	-1	-1	-1	4	-1024	-768	-1	-1	-1	-1	4		0	0						Untertest1.avi	0	880	547	72	111				0	Content		-72	-111	8344126	3313490843
8361	09:15:34.913	00:00:08.360	501	-1024	-768	-1	-1	-1	-1	4	-1024	-768	-1	-1	-1	-1	4		0	0						Untertest1.avi	0	880	547	72	111				0	Content		-72	-111	8360559	3313507276
8377	09:15:34.929	00:00:08.377	502	-1024	-768	-1	-1	-1	-1	4	-1024	-768	-1	-1	-1	-1	4		0	0						Untertest1.avi	0	880	547	72	111				0	Content		-72	-111	8377306	3313524023
8394	09:15:34.946	00:00:08.393	503	-1024	-768	-1	-1	-1	-1	4	-1024	-768	-1	-1	-1	-1	4		0	0						Untertest1.avi	0	880	547	72	111				0	Content		-72	-111	8393928	3313540645
8411	09:15:34.963	00:00:08.410	504	-1024	-768	-1	-1	-1	-1	4	-1024	-768	-1	-1	-1	-1	4		0	0						Untertest1.avi	0	880	547	72	111				0	Content		-72	-111	8410555	3313557272
8427	09:15:34.979	00:00:08.427	505	-1024	-768	-1	-1	-1	-1	4	-1024	-768	-1	-1	-1	-1	4		0	0						Untertest1.avi	0	880	547	72	111				0	Content		-72	-111	8427305	3313574022
8444	09:15:34.996	00:00:08.443	506	-1024	-768	-1	-1	-1	-1	4	-1024	-768	-1	-1	-1	-1	4		0	0						Untertest1.avi	0	880	547	72	111				0	Content		-72	-111	8443928	3313590645
8461	09:15:35.013	00:00:08.460	507	-1024	-768	-1	-1	-1	-1	4	-1024	-768	-1	-1	-1	-1	4		0	0						Untertest1.avi	0	880	547	72	111				0	Content		-72	-111	8460552	3313607269
8477	09:15:35.029	00:00:08.477	508	-1024	-768	-1	-1	-1	-1	4	-1024	-768	-1	-1	-1	-1	4		0	0						Untertest1.avi	0	880	547	72	111				0	Content		-72	-111	8477298	3313624015
8494	09:15:35.046	00:00:08.493	509	-1024	-768	-1	-1	-1	-1	4	-1024	-768	-1	-1	-1	-1	4		0	0						Untertest1.avi	0	880	547	72	111				0	Content		-72	-111	8493923	3313640640
8510	09:15:35.062	00:00:08.510	510	-1024	-768	-1	-1	-1	-1	4	-1024	-768	-1	-1	-1	-1	4		0	0						Untertest1.avi	0	880	547	72	111				0	Content		-72	-111	8510308	3313657025
8528	09:15:35.080	00:00:08.527	511	-1024	-768	-1	-1	-1	-1	4	-1024	-768	-1	-1	-1	-1	4		0	0						Untertest1.avi	0	880	547	72	111				0	Content		-72	-111	8527616	3313674333
8544	09:15:35.096	00:00:08.544	512	-1024	-768	-1	-1	-1	-1	4	-1024	-768	-1	-1	-1	-1	4		0	0						Untertest1.avi	0	880	547	72	111				0	Content		-72	-111	8544172	3313690889
8561	09:15:35.113	00:00:08.560	513	-1024	-768	-1	-1	-1	-1	4	-1024	-768	-1	-1	-1	-1	4		0	0						Untertest1.avi	0	880	547	72	111				0	Content		-72	-111	8560921	3313707638
8577	09:15:35.129	00:00:08.576	514	-1024	-768	-1	-1	-1	-1	4	-1024	-768	-1	-1	-1	-1	4		0	0						Untertest1.avi	0	880	547	72	111				0	Content		-72	-111	8576921	3313723638
8594	09:15:35.146	00:00:08.593	515	-1024	-768	-1	-1	-1	-1	4	-1024	-768	-1	-1	-1	-1	4		0	0						Untertest1.avi	0	880	547	72	111				0	Content		-72	-111	8593543	3313740260
8610	09:15:35.162	00:00:08.609	516	-1024	-768	-1	-1	-1	-1	4	-1024	-768	-1	-1	-1	-1	4		0	0						Untertest1.avi	0	880	547	72	111				0	Content		-72	-111	8609665	3313756382
8626	09:15:35.178	00:00:08.626	517	-1024	-768	-1	-1	-1	-1	4	-1024	-768	-1	-1	-1	-1	4		0	0						Untertest1.avi	0	880	547	72	111				0	Content		-72	-111	8626301	3313773018
8643	09:15:35.195	00:00:08.642	518	-1024	-768	-1	-1	-1	-1	4	-1024	-768	-1	-1	-1	-1	4		0	0						Untertest1.avi	0	880	547	72	111				0	Content		-72	-111	8642915	3313789632
8660	09:15:35.212	00:00:08.659	519	-1024	-768	-1	-1	-1	-1	4	-1024	-768	-1	-1	-1	-1	4		0	0						Untertest1.avi	0	880	547	72	111				0	Content		-72	-111	8659537	3313806254
8677	09:15:35.229	00:00:08.676	520	-1024	-768	-1	-1	-1	-1	4	-1024	-768	-1	-1	-1	-1	4		0	0						Untertest1.avi	0	880	547	72	111				0	Content		-72	-111	8676733	3313823450
8694	09:15:35.246	00:00:08.694	521	-1024	-768	-1	-1	-1	-1	4	-1024	-768	-1	-1	-1	-1	4		0	0						Untertest1.avi	0	880	547	72	111				0	Content		-72	-111	8694103	3313840820
8711	09:15:35.263	00:00:08.711	522	-1024	-768	-1	-1	-1	-1	4	-1024	-768	-1	-1	-1	-1	4		0	0						Untertest1.avi	0	880	547	72	111				0	Content		-72	-111	8711355	3313858072
8726	09:15:35.278	00:00:08.726	523	-1024	-768	-1	-1	-1	-1	4	-1024	-768	-1	-1	-1	-1	4		0	0						Untertest1.avi	0	880	547	72	111				0	Content		-72	-111	8726157	3313872874
8743	09:15:35.295	00:00:08.742	524	-1024	-768	-1	-1	-1	-1	4	-1024	-768	-1	-1	-1	-1	4		0	0						Untertest1.avi	0	880	547	72	111				0	Content		-72	-111	8742907	3313889624
8760	09:15:35.312	00:00:08.759	525	-1024	-768	-1	-1	-1	-1	4	-1024	-768	-1	-1	-1	-1	4		0	0						Untertest1.avi	0	880	547	72	111				0	Content		-72	-111	8759529	3313906246
8776	09:15:35.328	00:00:08.776	526	-1024	-768	-1	-1	-1	-1	4	-1024	-768	-1	-1	-1	-1	4		0	0						Untertest1.avi	0	880	547	72	111				0	Content		-72	-111	8776152	3313922869
8793	09:15:35.345	00:00:08.792	527	-1024	-768	-1	-1	-1	-1	4	-1024	-768	-1	-1	-1	-1	4		0	0						Untertest1.avi	0	880	547	72	111				0	Content		-72	-111	8792776	3313939493
8809	09:15:35.361	00:00:08.809	528	-1024	-768	-1	-1	-1	-1	4	-1024	-768	-1	-1	-1	-1	4		0	0						Untertest1.avi	0	880	547	72	111				0	Content		-72	-111	8809403	3313956120
8827	09:15:35.379	00:00:08.826	529	-1024	-768	-1	-1	-1	-1	4	-1024	-768	-1	-1	-1	-1	4		0	0						Untertest1.avi	0	880	547	72	111				0	Content		-72	-111	8826596	3313973313
8844	09:15:35.396	00:00:08.843	530	-1024	-768	-1	-1	-1	-1	4	-1024	-768	-1	-1	-1	-1	4		0	0						Untertest1.avi	0	880	547	72	111				0	Content		-72	-111	8843969	3313990686
8861	09:15:35.413	00:00:08.861	531	-1024	-768	-1	-1	-1	-1	4	-1024	-768	-1	-1	-1	-1	4		0	0						Untertest1.avi	0	880	547	72	111				0	Content		-72	-111	8861216	3314007933
8876	09:15:35.428	00:00:08.876	532	-1024	-768	-1	-1	-1	-1	4	-1024	-768	-1	-1	-1	-1	4		0	0						Untertest1.avi	0	880	547	72	111				0	Content		-72	-111	8876172	3314022889
8893	09:15:35.445	00:00:08.892	533	-1024	-768	-1	-1	-1	-1	4	-1024	-768	-1	-1	-1	-1	4		0	0						Untertest1.avi	0	880	547	72	111				0	Content		-72	-111	8892768	3314039485
8910	09:15:35.462	00:00:08.909	534	-1024	-768	-1	-1	-1	-1	4	-1024	-768	-1	-1	-1	-1	4		0	0						Untertest1.avi	0	880	547	72	111				0	Content		-72	-111	8909522	3314056239
8926	09:15:35.478	00:00:08.926	535	-1024	-768	-1	-1	-1	-1	4	-1024	-768	-1	-1	-1	-1	4		0	0						Untertest1.avi	0	880	547	72	111				0	Content		-72	-111	8926024	3314072741
8943	09:15:35.495	00:00:08.942	536	-1024	-768	-1	-1	-1	-1	4	-1024	-768	-1	-1	-1	-1	4		0	0						Untertest1.avi	0	880	547	72	111				0	Content		-72	-111	8942769	3314089486
8959	09:15:35.511	00:00:08.959	537	-1024	-768	-1	-1	-1	-1	4	-1024	-768	-1	-1	-1	-1	4		0	0						Untertest1.avi	0	880	547	72	111				0	Content		-72	-111	8959394	3314106111
8976	09:15:35.528	00:00:08.976	538	-1024	-768	-1	-1	-1	-1	4	-1024	-768	-1	-1	-1	-1	4		0	0						Untertest1.avi	0	880	547	72	111				0	Content		-72	-111	8976464	3314123181
8994	09:15:35.546	00:00:08.993	539	-1024	-768	-1	-1	-1	-1	4	-1024	-768	-1	-1	-1	-1	4		0	0						Untertest1.avi	0	880	547	72	111				0	Content		-72	-111	8993838	3314140555
9011	09:15:35.563	00:00:09.011	540	-1024	-768	-1	-1	-1	-1	4	-1024	-768	-1	-1	-1	-1	4		0	0						Untertest1.avi	0	880	547	72	111				0	Content		-72	-111	9011087	3314157804
9027	09:15:35.579	00:00:09.026	541	-1024	-768	-1	-1	-1	-1	4	-1024	-768	-1	-1	-1	-1	4		0	0						Untertest1.avi	0	880	547	72	111				0	Content		-72	-111	9026865	3314173582
9044	09:15:35.596	00:00:09.043	542	-1024	-768	-1	-1	-1	-1	4	-1024	-768	-1	-1	-1	-1	4		0	0						Untertest1.avi	0	880	547	72	111				0	Content		-72	-111	9043533	3314190250
9059	09:15:35.611	00:00:09.059	543	-1024	-768	-1	-1	-1	-1	4	-1024	-768	-1	-1	-1	-1	4		0	0						Untertest1.avi	0	880	547	72	111				0	Content		-72	-111	9059391	3314206108
9076	09:15:35.628	00:00:09.076	544	-1024	-768	-1	-1	-1	-1	4	-1024	-768	-1	-1	-1	-1	4		0	0						Untertest1.avi	0	880	547	72	111				0	Content		-72	-111	9076015	3314222732
9093	09:15:35.645	00:00:09.092	545	-1024	-768	-1	-1	-1	-1	4	-1024	-768	-1	-1	-1	-1	4		0	0						Untertest1.avi	0	880	547	72	111				0	Content		-72	-111	9092638	3314239355
9109	09:15:35.661	00:00:09.109	546	-1024	-768	-1	-1	-1	-1	4	-1024	-768	-1	-1	-1	-1	4		0	0						Untertest1.avi	0	880	547	72	111				0	Content		-72	-111	9109275	3314255992
9126	09:15:35.678	00:00:09.125	547	-1024	-768	-1	-1	-1	-1	4	-1024	-768	-1	-1	-1	-1	4		0	0						Untertest1.avi	0	880	547	72	111				0	Content		-72	-111	9125888	3314272605
9143	09:15:35.695	00:00:09.143	548	-1024	-768	-1	-1	-1	-1	4	-1024	-768	-1	-1	-1	-1	4		0	0						Untertest1.avi	0	880	547	72	111				0	Content		-72	-111	9143082	3314289799
9160	09:15:35.712	00:00:09.160	549	-1024	-768	-1	-1	-1	-1	4	-1024	-768	-1	-1	-1	-1	4		0	0						Untertest1.avi	0	880	547	72	111				0	Content		-72	-111	9160457	3314307174
9178	09:15:35.730	00:00:09.177	550	-1024	-768	-1	-1	-1	-1	4	-1024	-768	-1	-1	-1	-1	4		0	0						Untertest1.avi	0	880	547	72	111				0	Content		-72	-111	9177702	3314324419
9193	09:15:35.745	00:00:09.193	551	-1024	-768	-1	-1	-1	-1	4	-1024	-768	-1	-1	-1	-1	4		0	0						Untertest1.avi	0	880	547	72	111				0	Content		-72	-111	9193481	3314340198
9210	09:15:35.762	00:00:09.210	552	-1024	-768	-1	-1	-1	-1	4	-1024	-768	-1	-1	-1	-1	4		0	0						Untertest1.avi	0	880	547	72	111				0	Content		-72	-111	9210149	3314356866
9226	09:15:35.778	00:00:09.225	553	-1024	-768	-1	-1	-1	-1	4	-1024	-768	-1	-1	-1	-1	4		0	0						Untertest1.avi	0	880	547	72	111				0	Content		-72	-111	9225879	3314372596
9243	09:15:35.795	00:00:09.242	554	-1024	-768	-1	-1	-1	-1	4	-1024	-768	-1	-1	-1	-1	4		0	0						Untertest1.avi	0	880	547	72	111				0	Content		-72	-111	9242626	3314389343
9259	09:15:35.811	00:00:09.259	555	-1024	-768	-1	-1	-1	-1	4	-1024	-768	-1	-1	-1	-1	4		0	0						Untertest1.avi	0	880	547	72	111				0	Content		-72	-111	9259258	3314405975
9276	09:15:35.828	00:00:09.275	556	-1024	-768	-1	-1	-1	-1	4	-1024	-768	-1	-1	-1	-1	4		0	0						Untertest1.avi	0	880	547	72	111				0	Content		-72	-111	9275873	3314422590
9292	09:15:35.844	00:00:09.292	557	-1024	-768	-1	-1	-1	-1	4	-1024	-768	-1	-1	-1	-1	4		0	0						Untertest1.avi	0	880	547	72	111				0	Content		-72	-111	9292499	3314439216
9310	09:15:35.862	00:00:09.309	558	-1024	-768	-1	-1	-1	-1	4	-1024	-768	-1	-1	-1	-1	4		0	0						Untertest1.avi	0	880	547	72	111				0	Content		-72	-111	9309568	3314456285
9327	09:15:35.879	00:00:09.326	559	-1024	-768	-1	-1	-1	-1	4	-1024	-768	-1	-1	-1	-1	4		0	0						Untertest1.avi	0	880	547	72	111				0	Content		-72	-111	9326942	3314473659
9344	09:15:35.896	00:00:09.344	560	-1024	-768	-1	-1	-1	-1	4	-1024	-768	-1	-1	-1	-1	4		0	0						Untertest1.avi	0	880	547	72	111				0	Content		-72	-111	9344191	3314490908
9360	09:15:35.912	00:00:09.359	561	-1024	-768	-1	-1	-1	-1	4	-1024	-768	-1	-1	-1	-1	4		0	0						Untertest1.avi	0	880	547	72	111				0	Content		-72	-111	9359961	3314506678
9377	09:15:35.929	00:00:09.376	562	-1024	-768	-1	-1	-1	-1	4	-1024	-768	-1	-1	-1	-1	4		0	0						Untertest1.avi	0	880	547	72	111				0	Content		-72	-111	9376629	3314523346
9392	09:15:35.944	00:00:09.392	563	-1024	-768	-1	-1	-1	-1	4	-1024	-768	-1	-1	-1	-1	4		0	0						Untertest1.avi	0	880	547	72	111				0	Content		-72	-111	9392487	3314539204
9409	09:15:35.961	00:00:09.409	564	-1024	-768	-1	-1	-1	-1	4	-1024	-768	-1	-1	-1	-1	4		0	0						Untertest1.avi	0	880	547	72	111				0	Content		-72	-111	9409110	3314555827
9426	09:15:35.978	00:00:09.425	565	-1024	-768	-1	-1	-1	-1	4	-1024	-768	-1	-1	-1	-1	4		0	0						Untertest1.avi	0	880	547	72	111				0	Content		-72	-111	9425733	3314572450
9442	09:15:35.994	00:00:09.442	566	-1024	-768	-1	-1	-1	-1	4	-1024	-768	-1	-1	-1	-1	4		0	0						Untertest1.avi	0	880	547	72	111				0	Content		-72	-111	9442357	3314589074
9459	09:15:36.011	00:00:09.458	567	-1024	-768	-1	-1	-1	-1	4	-1024	-768	-1	-1	-1	-1	4		0	0						Untertest1.avi	0	880	547	72	111				0	Content		-72	-111	9458982	3314605699
9476	09:15:36.028	00:00:09.476	568	-1024	-768	-1	-1	-1	-1	4	-1024	-768	-1	-1	-1	-1	4		0	0						Untertest1.avi	0	880	547	72	111				0	Content		-72	-111	9476177	3314622894
9494	09:15:36.046	00:00:09.493	569	-1024	-768	-1	-1	-1	-1	4	-1024	-768	-1	-1	-1	-1	4		0	0						Untertest1.avi	0	880	547	72	111				0	Content		-72	-111	9493551	3314640268
9511	09:15:36.063	00:00:09.510	570	-1024	-768	-1	-1	-1	-1	4	-1024	-768	-1	-1	-1	-1	4		0	0						Untertest1.avi	0	880	547	72	111				0	Content		-72	-111	9510801	3314657518
9526	09:15:36.078	00:00:09.525	571	-1024	-768	-1	-1	-1	-1	4	-1024	-768	-1	-1	-1	-1	4		0	0						Untertest1.avi	0	880	547	72	111				0	Content		-72	-111	9525732	3314672449
9542	09:15:36.094	00:00:09.542	572	-1024	-768	-1	-1	-1	-1	4	-1024	-768	-1	-1	-1	-1	4		0	0						Untertest1.avi	0	880	547	72	111				0	Content		-72	-111	9542356	3314689073
9559	09:15:36.111	00:00:09.559	573	-1024	-768	-1	-1	-1	-1	4	-1024	-768	-1	-1	-1	-1	4		0	0						Untertest1.avi	0	880	547	72	111				0	Content		-72	-111	9559105	3314705822
9576	09:15:36.128	00:00:09.575	574	-1024	-768	-1	-1	-1	-1	4	-1024	-768	-1	-1	-1	-1	4		0	0						Untertest1.avi	0	880	547	72	111				0	Content		-72	-111	9575727	3314722444
9592	09:15:36.144	00:00:09.592	575	-1024	-768	-1	-1	-1	-1	4	-1024	-768	-1	-1	-1	-1	4		0	0						Untertest1.avi	0	880	547	72	111				0	Content		-72	-111	9592350	3314739067
9609	09:15:36.161	00:00:09.608	576	-1024	-768	-1	-1	-1	-1	4	-1024	-768	-1	-1	-1	-1	4		0	0						Untertest1.avi	0	880	547	72	111				0	Content		-72	-111	9608963	3314755680
9627	09:15:36.179	00:00:09.627	577	-1024	-768	-1	-1	-1	-1	4	-1024	-768	-1	-1	-1	-1	4		0	0						Untertest1.avi	0	880	547	72	111				0	Content		-72	-111	9627290	3314774007
9644	09:15:36.196	00:00:09.643	578	-1024	-768	-1	-1	-1	-1	4	-1024	-768	-1	-1	-1	-1	4		0	0						Untertest1.avi	0	880	547	72	111				0	Content		-72	-111	9643595	3314790312
9661	09:15:36.213	00:00:09.660	579	-1024	-768	-1	-1	-1	-1	4	-1024	-768	-1	-1	-1	-1	4		0	0						Untertest1.avi	0	880	547	72	111				0	Content		-72	-111	9660583	3314807300
9677	09:15:36.229	00:00:09.677	580	-1024	-768	-1	-1	-1	-1	4	-1024	-768	-1	-1	-1	-1	4		0	0						Untertest1.avi	0	880	547	72	111				0	Content		-72	-111	9677091	3314823808
9694	09:15:36.246	00:00:09.693	581	-1024	-768	-1	-1	-1	-1	4	-1024	-768	-1	-1	-1	-1	4		0	0						Untertest1.avi	0	880	547	72	111				0	Content		-72	-111	9693840	3314840557
9710	09:15:36.262	00:00:09.710	582	-1024	-768	-1	-1	-1	-1	4	-1024	-768	-1	-1	-1	-1	4		0	0						Untertest1.avi	0	880	547	72	111				0	Content		-72	-111	9710465	3314857182
9727	09:15:36.279	00:00:09.727	583	-1024	-768	-1	-1	-1	-1	4	-1024	-768	-1	-1	-1	-1	4		0	0						Untertest1.avi	0	880	547	72	111				0	Content		-72	-111	9727090	3314873807
9744	09:15:36.296	00:00:09.743	584	-1024	-768	-1	-1	-1	-1	4	-1024	-768	-1	-1	-1	-1	4		0	0						Untertest1.avi	0	880	547	72	111				0	Content		-72	-111	9743710	3314890427
9760	09:15:36.312	00:00:09.760	585	-1024	-768	-1	-1	-1	-1	4	-1024	-768	-1	-1	-1	-1	4		0	0						Untertest1.avi	0	880	547	72	111				0	Content		-72	-111	9760461	3314907178
9777	09:15:36.329	00:00:09.776	586	-1024	-768	-1	-1	-1	-1	4	-1024	-768	-1	-1	-1	-1	4		0	0						Untertest1.avi	0	880	547	72	111				0	Content		-72	-111	9776959	3314923676
9794	09:15:36.346	00:00:09.793	587	-1024	-768	-1	-1	-1	-1	4	-1024	-768	-1	-1	-1	-1	4		0	0						Untertest1.avi	0	880	547	72	111				0	Content		-72	-111	9793707	3314940424
9810	09:15:36.362	00:00:09.810	588	-1024	-768	-1	-1	-1	-1	4	-1024	-768	-1	-1	-1	-1	4		0	0						Untertest1.avi	0	880	547	72	111				0	Content		-72	-111	9810082	3314956799
9827	09:15:36.379	00:00:09.827	589	-1024	-768	-1	-1	-1	-1	4	-1024	-768	-1	-1	-1	-1	4		0	0						Untertest1.avi	0	880	547	72	111				0	Content		-72	-111	9827026	3314973743
9844	09:15:36.396	00:00:09.843	590	-1024	-768	-1	-1	-1	-1	4	-1024	-768	-1	-1	-1	-1	4		0	0						Untertest1.avi	0	880	547	72	111				0	Content		-72	-111	9843580	3314990297
9860	09:15:36.412	00:00:09.860	591	-1024	-768	-1	-1	-1	-1	4	-1024	-768	-1	-1	-1	-1	4		0	0						Untertest1.avi	0	880	547	72	111				0	Content		-72	-111	9860328	3315007045
9877	09:15:36.429	00:00:09.876	592	-1024	-768	-1	-1	-1	-1	4	-1024	-768	-1	-1	-1	-1	4		0	0						Untertest1.avi	0	880	547	72	111				0	Content		-72	-111	9876952	3315023669
9894	09:15:36.446	00:00:09.893	593	-1024	-768	-1	-1	-1	-1	4	-1024	-768	-1	-1	-1	-1	4		0	0						Untertest1.avi	0	880	547	72	111				0	Content		-72	-111	9893576	3315040293
9910	09:15:36.462	00:00:09.910	594	-1024	-768	-1	-1	-1	-1	4	-1024	-768	-1	-1	-1	-1	4		0	0						Untertest1.avi	0	880	547	72	111				0	Content		-72	-111	9910200	3315056917
9927	09:15:36.479	00:00:09.926	595	-1024	-768	-1	-1	-1	-1	4	-1024	-768	-1	-1	-1	-1	4		0	0						Untertest1.avi	0	880	547	72	111				0	Content		-72	-111	9926951	3315073668
9944	09:15:36.496	00:00:09.943	596	-1024	-768	-1	-1	-1	-1	4	-1024	-768	-1	-1	-1	-1	4		0	0						Untertest1.avi	0	880	547	72	111				0	Content		-72	-111	9943578	3315090295
9960	09:15:36.512	00:00:09.960	597	-1024	-768	-1	-1	-1	-1	4	-1024	-768	-1	-1	-1	-1	4		0	0						Untertest1.avi	0	880	547	72	111				0	Content		-72	-111	9960201	3315106918
9977	09:15:36.529	00:00:09.976	598	-1024	-768	-1	-1	-1	-1	4	-1024	-768	-1	-1	-1	-1	4		0	0						Untertest1.avi	0	880	547	72	111				0	Content		-72	-111	9976826	3315123543
9993	09:15:36.545	00:00:09.993	599	-1024	-768	-1	-1	-1	-1	4	-1024	-768	-1	-1	-1	-1	4		0	0						Untertest1.avi	0	880	547	72	111				0	Content		-72	-111	9993326	3315140043
10011	09:15:36.563	00:00:10.010	600	-1024	-768	-1	-1	-1	-1	4	-1024	-768	-1	-1	-1	-1	4		0	0						Untertest1.avi	0	880	547	72	111				0	Content		-72	-111	10010520	3315157237
10027	09:15:36.579	00:00:10.027	601	-1024	-768	-1	-1	-1	-1	4	-1024	-768	-1	-1	-1	-1	4		0	0						Untertest1.avi	0	880	547	72	111				0	Content		-72	-111	10027196	3315173913
10044	09:15:36.596	00:00:10.043	602	-1024	-768	-1	-1	-1	-1	4	-1024	-768	-1	-1	-1	-1	4		0	0						Untertest1.avi	0	880	547	72	111				0	Content		-72	-111	10043945	3315190662
10060	09:15:36.612	00:00:10.059	603	-1024	-768	-1	-1	-1	-1	4	-1024	-768	-1	-1	-1	-1	4		0	0						Untertest1.avi	0	880	547	72	111				0	Content		-72	-111	10059949	3315206666
10075	09:15:36.627	00:00:10.075	604	-1024	-768	-1	-1	-1	-1	4	-1024	-768	-1	-1	-1	-1	4		0	0						Untertest1.avi	0	880	547	72	111				0	Content		-72	-111	10075324	3315222041
10092	09:15:36.644	00:00:10.091	605	-1024	-768	-1	-1	-1	-1	4	-1024	-768	-1	-1	-1	-1	4		0	0						Untertest1.avi	0	880	547	72	111				0	Content		-72	-111	10091945	3315238662
10109	09:15:36.661	00:00:10.109	606	-1024	-768	-1	-1	-1	-1	4	-1024	-768	-1	-1	-1	-1	4		0	0						Untertest1.avi	0	880	547	72	111				0	Content		-72	-111	10109146	3315255863
10127	09:15:36.679	00:00:10.126	607	-1024	-768	-1	-1	-1	-1	4	-1024	-768	-1	-1	-1	-1	4		0	0						Untertest1.avi	0	880	547	72	111				0	Content		-72	-111	10126512	3315273229
10144	09:15:36.696	00:00:10.143	608	-1024	-768	-1	-1	-1	-1	4	-1024	-768	-1	-1	-1	-1	4		0	0						Untertest1.avi	0	880	547	72	111				0	Content		-72	-111	10143759	3315290476
10160	09:15:36.712	00:00:10.159	609	-1024	-768	-1	-1	-1	-1	4	-1024	-768	-1	-1	-1	-1	4		0	0						Untertest1.avi	0	880	547	72	111				0	Content		-72	-111	10159531	3315306248
10176	09:15:36.728	00:00:10.176	610	-1024	-768	-1	-1	-1	-1	4	-1024	-768	-1	-1	-1	-1	4		0	0						Untertest1.avi	0	880	547	72	111				0	Content		-72	-111	10176199	3315322916
10192	09:15:36.744	00:00:10.191	611	-1024	-768	-1	-1	-1	-1	4	-1024	-768	-1	-1	-1	-1	4		0	0						Untertest1.avi	0	880	547	72	111				0	Content		-72	-111	10191933	3315338650
10209	09:15:36.761	00:00:10.208	612	-1024	-768	-1	-1	-1	-1	4	-1024	-768	-1	-1	-1	-1	4		0	0						Untertest1.avi	0	880	547	72	111				0	Content		-72	-111	10208557	3315355274
10225	09:15:36.777	00:00:10.225	613	-1024	-768	-1	-1	-1	-1	4	-1024	-768	-1	-1	-1	-1	4		0	0						Untertest1.avi	0	880	547	72	111				0	Content		-72	-111	10225184	3315371901
10242	09:15:36.794	00:00:10.241	614	-1024	-768	-1	-1	-1	-1	4	-1024	-768	-1	-1	-1	-1	4		0	0						Untertest1.avi	0	880	547	72	111				0	Content		-72	-111	10241852	3315388569
10259	09:15:36.811	00:00:10.258	615	-1024	-768	-1	-1	-1	-1	4	-1024	-768	-1	-1	-1	-1	4		0	0						Untertest1.avi	0	880	547	72	111				0	Content		-72	-111	10258560	3315405277
10275	09:15:36.827	00:00:10.275	616	-1024	-768	-1	-1	-1	-1	4	-1024	-768	-1	-1	-1	-1	4		0	0						Untertest1.avi	0	880	547	72	111				0	Content		-72	-111	10275186	3315421903
10292	09:15:36.844	00:00:10.291	617	1320,807	844,9171	0,3608297	0,5573744	396,1709	3,147741	3	1313,047	856,0341	0,3608638	0,5573693	396,1709	3,149014	1	10	1313	856						Untertest1.avi	0	880	547	72	111	1241	745	17	0	Content		1241	745	10291810	3315438527
10308	09:15:36.860	00:00:10.308	618	-1024	-768	-1	-1	-1	-1	4	-1024	-768	-1	-1	-1	-1	4		0	0						Untertest1.avi	0	880	547	72	111				0	Content		-72	-111	10308432	3315455149
10325	09:15:36.877	00:00:10.325	619	-1024	-768	-1	-1	-1	-1	4	-1024	-768	-1	-1	-1	-1	4		0	0						Untertest1.avi	0	880	547	72	111				0	Content		-72	-111	10325183	3315471900
10342	09:15:36.894	00:00:10.341	620	-1024	-768	-1	-1	-1	-1	4	-1024	-768	-1	-1	-1	-1	4		0	0						Untertest1.avi	0	880	547	72	111				0	Content		-72	-111	10341808	3315488525
10358	09:15:36.910	00:00:10.358	621	-1024	-768	-1	-1	-1	-1	4	-1024	-768	-1	-1	-1	-1	4		0	0						Untertest1.avi	0	880	547	72	111				0	Content		-72	-111	10358433	3315505150
10375	09:15:36.927	00:00:10.375	622	-1024	-768	-1	-1	-1	-1	4	-1024	-768	-1	-1	-1	-1	4		0	0						Untertest1.avi	0	880	547	72	111				0	Content		-72	-111	10375121	3315521838
10392	09:15:36.944	00:00:10.391	623	-1024	-768	-1	-1	-1	-1	4	-1024	-768	-1	-1	-1	-1	4		0	0						Untertest1.avi	0	880	547	72	111				0	Content		-72	-111	10391789	3315538506
10408	09:15:36.960	00:00:10.408	624	-1024	-768	-1	-1	-1	-1	4	-1024	-768	-1	-1	-1	-1	4		0	0						Untertest1.avi	0	880	547	72	111				0	Content		-72	-111	10408433	3315555150
10425	09:15:36.977	00:00:10.425	625	-1024	-768	-1	-1	-1	-1	4	-1024	-768	-1	-1	-1	-1	4		0	0						Untertest1.avi	0	880	547	72	111				0	Content		-72	-111	10425056	3315571773
10442	09:15:36.994	00:00:10.441	626	-1024	-768	-1	-1	-1	-1	4	-1024	-768	-1	-1	-1	-1	4		0	0						Untertest1.avi	0	880	547	72	111				0	Content		-72	-111	10441724	3315588441
10458	09:15:37.010	00:00:10.458	627	-1024	-768	-1	-1	-1	-1	4	-1024	-768	-1	-1	-1	-1	4		0	0						Untertest1.avi	0	880	547	72	111				0	Content		-72	-111	10458390	3315605107
10475	09:15:37.027	00:00:10.475	628	-1024	-768	-1	-1	-1	-1	4	-1024	-768	-1	-1	-1	-1	4		0	0						Untertest1.avi	0	880	547	72	111				0	Content		-72	-111	10475058	3315621775
10492	09:15:37.044	00:00:10.491	629	-1024	-768	-1	-1	-1	-1	4	-1024	-768	-1	-1	-1	-1	4		0	0						Untertest1.avi	0	880	547	72	111				0	Content		-72	-111	10491681	3315638398
10508	09:15:37.060	00:00:10.508	630	-1024	-768	-1	-1	-1	-1	4	-1024	-768	-1	-1	-1	-1	4		0	0						Untertest1.avi	0	880	547	72	111				0	Content		-72	-111	10508349	3315655066
10525	09:15:37.077	00:00:10.525	631	-1024	-768	-1	-1	-1	-1	4	-1024	-768	-1	-1	-1	-1	4		0	0						Untertest1.avi	0	880	547	72	111				0	Content		-72	-111	10525014	3315671731
10542	09:15:37.094	00:00:10.541	632	-1024	-768	-1	-1	-1	-1	4	-1024	-768	-1	-1	-1	-1	4		0	0						Untertest1.avi	0	880	547	72	111				0	Content		-72	-111	10541682	3315688399
10558	09:15:37.110	00:00:10.558	633	-1024	-768	-1	-1	-1	-1	4	-1024	-768	-1	-1	-1	-1	4		0	0						Untertest1.avi	0	880	547	72	111				0	Content		-72	-111	10558306	3315705023
10575	09:15:37.127	00:00:10.574	634	-1024	-768	-1	-1	-1	-1	4	-1024	-768	-1	-1	-1	-1	4		0	0						Untertest1.avi	0	880	547	72	111				0	Content		-72	-111	10574930	3315721647
10592	09:15:37.144	00:00:10.591	635	1125,179	640,118	0,3927153	0,5554999	488,8883	4,093023	3	1106,082	648,4255	0,3927104	0,5554965	488,8883	4,087603	1	11	1106	648						Untertest1.avi	0	880	547	72	111	575	392	333	0	Content		1034	537	10591681	3315738398
10608	09:15:37.160	00:00:10.608	636	898,0118	568,5085	0,3951883	0,553945	488,8883	4,077512	3	878,1732	574,3844	0,3952121	0,5539441	488,8883	4,070932	1	11	878	574						Untertest1.avi	0	880	547	72	111	575	392	333	0	Content		806	463	10608305	3315755022
10625	09:15:37.177	00:00:10.624	637	737,8707	520,2963	0,3954277	0,552802	499,9064	4,153641	3	697,8199	543,9328	0,3962694	0,5528618	482,2238	4,010147	1	11	698	544						Untertest1.avi	0	880	547	72	111	575	392	333	0	Content		626	433	10624931	3315771648
10642	09:15:37.194	00:00:10.641	638	663,3712	488,3074	0,396809	0,5520443	501,0003	4,192768	3	625,9835	513,5952	0,3976679	0,552119	482,4882	4,04215	1	11	626	514						Untertest1.avi	0	880	547	72	111	575	392	333	0	Content		554	403	10641681	3315788398
10658	09:15:37.210	00:00:10.658	639	670,639	458,2317	0,3966457	0,5519738	505,5305	4,203371	3	628,2874	492,6318	0,3977008	0,5520396	482,3333	4,016931	1	11	628	493						Untertest1.avi	0	880	547	72	111	575	392	333	0	Content		556	382	10658307	3315805024
10675	09:15:37.227	00:00:10.674	640	670,4783	462,72	0,3965932	0,5518765	507,5195	4,260374	3	624,2678	498,5945	0,3977165	0,5519626	482,2552	4,056268	1	11	624	499						Untertest1.avi	0	880	547	72	111	575	392	333	0	Content		552	388	10674930	3315821647
10692	09:15:37.244	00:00:10.691	641	641,0058	501,2181	0,3974232	0,5516858	482,4178	4,011693	3	632,8778	502,7105	0,3975887	0,5517148	482,4181	4,006453	1	11	633	503						Untertest1.avi	0	880	547	72	111	575	392	333	0	Content		561	392	10691554	3315838271
10708	09:15:37.260	00:00:10.708	642	646,5014	501,0508	0,3971398	0,5515314	482,1116	4,061352	3	628,4971	503,0603	0,3972077	0,5515529	482,1124	4,054429	1	11	628	503						Untertest1.avi	0	880	547	72	111	575	392	333	0	Content		556	392	10708305	3315855022
10725	09:15:37.277	00:00:10.724	643	638,0365	500,2939	0,3967965	0,5514179	481,9211	4,019075	3	614,7537	503,575	0,3968152	0,551417	481,9211	4,012251	1	11	615	504						Untertest1.avi	0	880	547	72	111	575	392	333	0	Content		543	393	10724930	3315871647
10742	09:15:37.294	00:00:10.741	644	683,3439	472,4932	0,3959519	0,5512153	498,0948	4,146021	3	631,8632	499,5952	0,3965678	0,5512192	481,988	4,012443	1	11	632	500						Untertest1.avi	0	880	547	72	111	575	392	333	0	Content		560	389	10741556	3315888273
10758	09:15:37.310	00:00:10.758	645	637,942	499,0378	0,3963127	0,5510119	481,8543	4,001063	0	674,9772	480,6323	0,2702389	0,5542109	498,0949	4,223016	0	11	656	490						Untertest1.avi	0	880	547	72	111	575	392	333	0	Content		584	379	10758179	3315904896
10775	09:15:37.327	00:00:10.774	646	639,0042	499,9136	0,3961369	0,5509575	481,9839	4,036098	0	654,2435	508,7612	0,2676488	0,5542615	480,5858	4,100333	0	11	647	504						Untertest1.avi	0	880	547	72	111	575	392	333	0	Content		575	393	10774930	3315921647
10792	09:15:37.344	00:00:10.791	647	641,9343	498,8911	0,3959366	0,551096	481,8012	3,986634	0	624,6917	501,2728	0,2673427	0,5545769	480,4722	4,096817	0	11	633	500						Untertest1.avi	0	880	547	72	111	575	392	333	0	Content		561	389	10791553	3315938270
10808	09:15:37.360	00:00:10.808	648	657,6907	491,2883	0,3958582	0,5514197	482,2173	4,017436	0	645,3571	505,5245	0,2672511	0,5550699	480,6734	4,075347	0	11	652	498						Untertest1.avi	0	880	547	72	111	575	392	333	0	Content		580	387	10808177	3315954894
10825	09:15:37.377	00:00:10.824	649	652,3087	508,837	0,395617	0,5516065	482,0537	4,009458	0	631,6506	502,098	0,2669496	0,5555151	480,3975	4,036152	0	11	642	505						Untertest1.avi	0	880	547	72	111	575	392	333	0	Content		570	394	10824802	3315971519
10842	09:15:37.394	00:00:10.841	650	660,2318	493,9624	0,3952595	0,5517678	481,9863	3,959826	0	639,3762	501,1639	0,2667323	0,5559036	480,7056	4,048612	0	11	650	498						Untertest1.avi	0	880	547	72	111	575	392	333	0	Content		578	387	10841554	3315988271
10858	09:15:37.410	00:00:10.858	651	658,8372	503,6494	0,3950141	0,5518416	482,2814	3,972018	0	631,6245	502,2535	0,266468	0,5562763	480,4544	4,013545	0	11	645	503						Untertest1.avi	0	880	547	72	111	575	392	333	0	Content		573	392	10858176	3316004893
10875	09:15:37.427	00:00:10.874	652	662,9268	490,8951	0,3948747	0,552051	482,3926	3,942151	0	644,0001	503,6582	0,2663665	0,5567428	480,6603	3,945858	0	11	653	497						Untertest1.avi	0	880	547	72	111	575	392	333	0	Content		581	386	10874802	3316021519
10891	09:15:37.443	00:00:10.891	653	670,6011	501,1028	0,3947266	0,5520806	482,576	3,867538	0	635,0614	497,7849	0,2660987	0,5569724	480,738	3,926011	0	11	653	499						Untertest1.avi	0	880	547	72	111	575	392	333	0	Content		581	388	10891427	3316038144
10908	09:15:37.460	00:00:10.908	654	672,6707	498,5173	0,3942057	0,5517699	483,16	3,840436	0	650,5256	509,2072	0,2657343	0,5567049	481,1609	3,902177	0	11	662	504						Untertest1.avi	0	880	547	72	111	575	392	333	0	Content		590	393	10908196	3316054913
10925	09:15:37.477	00:00:10.924	655	737,8731	487,1088	0,3924934	0,5514868	482,6591	3,778024	0	726,886	491,2324	0,2641474	0,5563055	481,3031	3,834368	0	12	732	489						Untertest1.avi	0	880	547	72	111	799	374	233	0	Content		660	378	10924805	3316071522
10941	09:15:37.493	00:00:10.941	656	830,0387	477,6328	0,3907363	0,5514789	483,1674	3,722723	0	817,3925	485,2079	0,2623989	0,5562908	481,6393	3,802043	0	12	824	481						Untertest1.avi	0	880	547	72	111	799	374	233	0	Content		752	370	10941430	3316088147
10958	09:15:37.510	00:00:10.958	657	875,4778	478,9108	0,3895924	0,5521021	483,566	3,713241	0	884,4735	490,4543	0,2613621	0,556922	481,8072	3,688986	0	12	880	485						Untertest1.avi	0	880	547	72	111	799	374	233	0	Content		808	374	10958095	3316104812
10975	09:15:37.527	00:00:10.974	658	886,7115	484,0648	0,3891866	0,5522872	482,9759	3,66289	0	869,6427	492,8268	0,2607817	0,5573242	481,6967	3,661528	0	12	878	488						Untertest1.avi	0	880	547	72	111	799	374	233	0	Content		806	377	10974814	3316121531
10991	09:15:37.543	00:00:10.991	659	891,8145	488,4743	0,3888032	0,5523794	482,9815	3,634429	0	873,7164	481,0264	0,2604724	0,5577091	481,4983	3,626322	0	12	883	485						Untertest1.avi	0	880	547	72	111	799	374	233	0	Content		811	374	10991433	3316138150
11008	09:15:37.560	00:00:11.008	660	871,6023	486,3084	0,3885508	0,5526847	483,0426	3,620562	0	869,4534	489,2657	0,2601162	0,558196	481,5125	3,621461	0	12	871	488						Untertest1.avi	0	880	547	72	111	799	374	233	0	Content		799	377	11008097	3316154814
11025	09:15:37.577	00:00:11.024	661	871,5977	488,0394	0,3883246	0,5529864	482,9143	3,568416	0	879,2161	481,9003	0,259854	0,5586073	481,4952	3,534098	0	12	875	485						Untertest1.avi	0	880	547	72	111	799	374	233	0	Content		803	374	11024689	3316171406
11041	09:15:37.593	00:00:11.041	662	873,5345	490,8042	0,3880892	0,5532032	482,847	3,546079	0	874,0239	484,2106	0,2596178	0,5588499	481,1905	3,512377	0	12	874	488						Untertest1.avi	0	880	547	72	111	799	374	233	0	Content		802	377	11041431	3316188148
11058	09:15:37.610	00:00:11.058	663	866,0282	492,2638	0,3880162	0,5533132	482,6501	3,499755	0	860,1847	495,4914	0,2595662	0,5588818	481,3572	3,560262	0	12	863	494						Untertest1.avi	0	880	547	72	111	799	374	233	0	Content		791	383	11058067	3316204784
11075	09:15:37.627	00:00:11.074	664	881,4098	487,1407	0,388017	0,553307	482,6313	3,469055	0	868,3922	487,5154	0,2595527	0,5587509	481,23	3,480341	0	12	875	487						Untertest1.avi	0	880	547	72	111	799	374	233	0	Content		803	376	11074682	3316221399
11091	09:15:37.643	00:00:11.091	665	877,1716	482,1356	0,3880894	0,5533257	482,6497	3,44186	0	874,7582	480,7637	0,2595987	0,5586233	481,1676	3,423335	0	12	876	481						Untertest1.avi	0	880	547	72	111	799	374	233	0	Content		804	370	11091312	3316238029
11108	09:15:37.660	00:00:11.108	666	885,7148	477,6796	0,3884354	0,5536262	483,057	3,413847	0	848,962	498,732	0,2598822	0,5585931	481,1079	3,488637	0	12	867	488						Untertest1.avi	0	880	547	72	111	799	374	233	0	Content		795	377	11108106	3316254823
11125	09:15:37.677	00:00:11.124	667	692,6543	480,6322	0,3906502	0,5530867	483,2609	3,548947	0	728,0555	412,1073	0,2622116	0,557865	481,1683	3,289448	0	12	710	446						Untertest1.avi	0	880	547	72	111	799	374	233	0	Content		638	335	11124689	3316271406
11141	09:15:37.693	00:00:11.141	668	653,3726	509,6526	0,39306	0,5524377	483,2436	3,622063	0	702,1599	409,761	0,2649011	0,5571777	481,4794	3,347167	0	12	678	460						Untertest1.avi	0	880	547	72	111	799	374	233	0	Content		606	349	11141308	3316288025
11158	09:15:37.710	00:00:11.157	669	-1024	-768	-1	-1	-1	-1	4	-1024	-768	-1	-1	-1	-1	4	13	0	0						Untertest1.avi	0	880	547	72	111	422	276	366	0	Content		-72	-111	11157935	3316304652
11175	09:15:37.727	00:00:11.174	670	507,683	390,415	0,3937081	0,5526034	483,2176	3,315688	0	488,222	383,1215	0,2654626	0,5567864	481,4161	3,308741	0	13	498	387						Untertest1.avi	0	880	547	72	111	422	276	366	0	Content		426	276	11174685	3316321402
11191	09:15:37.743	00:00:11.191	671	496,3774	384,441	0,3937973	0,5532145	483,3806	3,294567	0	492,0924	383,9431	0,2655403	0,5572136	481,3045	3,297498	0	13	494	384						Untertest1.avi	0	880	547	72	111	422	276	366	0	Content		422	273	11191308	3316338025
11208	09:15:37.760	00:00:11.207	672	511,9211	375,2149	0,3939161	0,5537372	483,2828	3,228741	0	480,3196	371,2164	0,2656153	0,5574516	481,2932	3,226131	0	13	496	373						Untertest1.avi	0	880	547	72	111	422	276	366	0	Content		424	262	11207933	3316354650
11225	09:15:37.777	00:00:11.224	673	516,3558	377,7739	0,3940685	0,5541577	483,1469	3,204947	0	478,4364	383,7764	0,2657972	0,5575612	481,2898	3,281843	0	13	497	381						Untertest1.avi	0	880	547	72	111	422	276	366	0	Content		425	270	11224556	3316371273
11241	09:15:37.793	00:00:11.241	674	508,1132	374,7592	0,3943307	0,554507	483,2705	3,183322	0	483,4435	390,0661	0,2660098	0,5576321	481,3037	3,204263	0	13	496	382						Untertest1.avi	0	880	547	72	111	422	276	366	0	Content		424	271	11241307	3316388024
11258	09:15:37.810	00:00:11.257	675	494,1617	391,701	0,3945394	0,5549915	483,28	3,212027	0	482,2167	378,6128	0,2662177	0,5578163	481,2094	3,205389	0	13	488	385						Untertest1.avi	0	880	547	72	111	422	276	366	0	Content		416	274	11257932	3316404649
11275	09:15:37.827	00:00:11.274	676	508,794	379,4911	0,3948656	0,5554781	483,3749	3,159383	0	481,3224	377,0361	0,2665085	0,5579743	481,4368	3,148742	0	13	495	378						Untertest1.avi	0	880	547	72	111	422	276	366	0	Content		423	267	11274557	3316421274
11291	09:15:37.843	00:00:11.291	677	507,9879	384,2173	0,395264	0,5559164	483,3696	3,158715	0	485,6203	390,1865	0,2668961	0,5579795	481,4673	3,174869	0	13	497	387						Untertest1.avi	0	880	547	72	111	422	276	366	0	Content		425	276	11291306	3316438023
11308	09:15:37.860	00:00:11.307	678	509,8727	386,9511	0,3957164	0,5563024	483,5097	3,131474	0	472,1646	381,2714	0,2673378	0,5578052	481,5151	3,132431	0	13	491	384						Untertest1.avi	0	880	547	72	111	422	276	366	0	Content		419	273	11307930	3316454647
11325	09:15:37.877	00:00:11.324	679	510,3159	384,8566	0,396209	0,5567075	483,6177	3,144855	0	480,0592	383,8513	0,2678275	0,5576993	481,5727	3,107423	0	13	495	384						Untertest1.avi	0	880	547	72	111	422	276	366	0	Content		423	273	11324555	3316471272
11341	09:15:37.893	00:00:11.341	680	511,0098	382,8526	0,3968658	0,557207	483,4342	3,069445	0	473,4037	403,5885	0,2683962	0,5577562	481,5356	3,139247	0	13	492	393						Untertest1.avi	0	880	547	72	111	422	276	366	0	Content		420	282	11341179	3316487896
11358	09:15:37.910	00:00:11.357	681	500,119	401,0642	0,3975245	0,5577777	483,5623	3,106612	0	467,359	410,2911	0,2690613	0,5577681	481,9554	3,12679	0	13	484	406						Untertest1.avi	0	880	547	72	111	422	276	366	0	Content		412	295	11357931	3316504648
11375	09:15:37.927	00:00:11.374	682	496,7482	415,3531	0,3980146	0,5578491	483,7154	3,094241	0	475,4254	408,0018	0,2695985	0,557563	481,7539	3,116683	0	13	486	412						Untertest1.avi	0	880	547	72	111	422	276	366	0	Content		414	301	11374553	3316521270
11391	09:15:37.943	00:00:11.391	683	507,9637	399,5439	0,3984957	0,5578806	483,7129	3,042444	0	487,7538	401,5601	0,2701313	0,557376	481,7245	3,107538	0	13	498	401						Untertest1.avi	0	880	547	72	111	422	276	366	0	Content		426	290	11391177	3316537894
11408	09:15:37.960	00:00:11.407	684	495,1271	421,3956	0,3989164	0,5578769	483,7018	3,104306	0	458,2684	418,7891	0,270438	0,5570976	481,9537	3,125882	0	13	477	420						Untertest1.avi	0	880	547	72	111	422	276	366	0	Content		405	309	11407803	3316554520
11425	09:15:37.977	00:00:11.424	685	496,7124	403,8742	0,3992093	0,557796	483,5167	3,070637	0	478,6671	398,8591	0,2707796	0,5566618	481,7872	3,092065	0	13	488	401						Untertest1.avi	0	880	547	72	111	422	276	366	0	Content		416	290	11424550	3316571267
11441	09:15:37.993	00:00:11.441	686	496,3593	395,7797	0,3995405	0,5576324	483,6903	3,015421	0	495,2329	396,6542	0,271166	0,5562464	481,9552	3,024666	0	13	496	396						Untertest1.avi	0	880	547	72	111	422	276	366	0	Content		424	285	11441177	3316587894
11458	09:15:38.010	00:00:11.457	687	475,7039	418,4856	0,3998114	0,557381	483,9878	3,078053	0	481,8341	403,1028	0,2714656	0,5557263	481,8251	3,062274	0	13	479	411						Untertest1.avi	0	880	547	72	111	422	276	366	0	Content		407	300	11457799	3316604516
11474	09:15:38.026	00:00:11.474	688	493,421	412,8278	0,4002178	0,5571309	483,9582	3,001673	0	501,8371	396,5475	0,2718081	0,5550831	482,0016	2,988598	0	13	498	405						Untertest1.avi	0	880	547	72	111	422	276	366	0	Content		426	294	11474426	3316621143
11491	09:15:38.043	00:00:11.491	689	498,072	408,0305	0,4005783	0,5570139	484,0624	2,997815	0	489,457	393,5219	0,2721914	0,5543886	482,141	2,971868	0	13	494	401						Untertest1.avi	0	880	547	72	111	422	276	366	0	Content		422	290	11491175	3316637892
11508	09:15:38.060	00:00:11.507	690	504,5731	368,6667	0,4008676	0,5562251	483,9543	2,968987	0	472,3087	378,2826	0,2725321	0,5531989	481,9295	3,011676	0	13	488	373						Untertest1.avi	0	880	547	72	111	422	276	366	0	Content		416	262	11507800	3316654517
11524	09:15:38.076	00:00:11.524	691	501,4953	289,618	0,401392	0,5546659	484,3832	2,958114	0	484,0624	289,9145	0,2732116	0,5511445	482,3261	2,924458	0	14	493	290						Untertest1.avi	0	880	547	72	111	406	146	250	0	Content		421	179	11524422	3316671139
11541	09:15:38.093	00:00:11.541	692	488,1254	272,5534	0,4018703	0,5540732	484,6062	2,99359	0	479,081	234,0354	0,2737468	0,5499871	482,3743	2,936758	0	14	484	253						Untertest1.avi	0	880	547	72	111	406	146	250	0	Content		412	142	11541063	3316687780
11558	09:15:38.110	00:00:11.557	693	499,6197	257,8756	0,4024671	0,5540989	484,5257	2,920093	0	477,248	231,6275	0,2742565	0,5492904	482,2823	2,856154	0	14	488	245						Untertest1.avi	0	880	547	72	111	406	146	250	0	Content		416	134	11557797	3316704514
11574	09:15:38.126	00:00:11.574	694	486,7088	264,622	0,403093	0,5541997	484,6463	2,895703	0	469,3828	252,167	0,2748402	0,5486012	482,2526	2,915113	0	14	478	258						Untertest1.avi	0	880	547	72	111	406	146	250	0	Content		406	147	11574423	3316721140
11591	09:15:38.143	00:00:11.591	695	484,3208	278,3127	0,4038088	0,5543567	484,5236	2,917666	0	480,938	244,4349	0,2755488	0,547913	482,4045	2,886353	0	14	483	261						Untertest1.avi	0	880	547	72	111	406	146	250	0	Content		411	150	11591056	3316737773
11608	09:15:38.160	00:00:11.607	696	492,9361	267,8832	0,4046314	0,5547684	484,1876	2,839512	0	468,6052	246,7089	0,2762549	0,547471	481,948	2,859783	0	14	481	257						Untertest1.avi	0	880	547	72	111	406	146	250	0	Content		409	146	11607671	3316754388
11624	09:15:38.176	00:00:11.624	697	493,2707	257,9578	0,4052846	0,5555087	484,4434	2,840134	0	451,6654	253,8023	0,2769931	0,5470809	482,227	2,915375	0	14	472	256						Untertest1.avi	0	880	547	72	111	406	146	250	0	Content		400	145	11624420	3316771137
11641	09:15:38.193	00:00:11.641	698	487,287	260,4755	0,4061678	0,5564626	484,2831	2,874294	0	469,3361	257,0267	0,277865	0,5468792	482,1775	2,910481	0	14	478	259						Untertest1.avi	0	880	547	72	111	406	146	250	0	Content		406	148	11641055	3316787772
11658	09:15:38.210	00:00:11.657	699	477,3366	267,0022	0,4070405	0,5574303	484,4919	2,847585	0	474,4146	252,5144	0,2788338	0,5466079	482,1014	2,87114	0	14	476	260						Untertest1.avi	0	880	547	72	111	406	146	250	0	Content		404	149	11657668	3316804385
11674	09:15:38.226	00:00:11.674	700	476,2907	269,6632	0,4082335	0,5582474	484,1898	2,870352	0	469,0651	239,5182	0,2800587	0,5460868	481,7698	2,829632	0	14	473	255						Untertest1.avi	0	880	547	72	111	406	146	250	0	Content		401	144	11674294	3316821011
11691	09:15:38.243	00:00:11.691	701	491,343	268,0316	0,4095481	0,5590581	484,16	2,810217	0	468,632	262,5969	0,2813521	0,545554	481,9191	2,883554	0	14	480	265						Untertest1.avi	0	880	547	72	111	406	146	250	0	Content		408	154	11691052	3316837769
11708	09:15:38.260	00:00:11.707	702	491,3034	263,0203	0,4107462	0,5600593	484,3742	2,838624	0	450,695	267,8418	0,2826058	0,5453042	482,0302	2,904331	0	14	471	265						Untertest1.avi	0	880	547	72	111	406	146	250	0	Content		399	154	11707667	3316854384
11724	09:15:38.276	00:00:11.724	703	487,6024	268,1573	0,4118753	0,5609607	484,1309	2,8246	0	467,4679	236,8956	0,2838131	0,5452126	481,9429	2,806467	0	14	478	253						Untertest1.avi	0	880	547	72	111	406	146	250	0	Content		406	142	11724291	3316871008
11741	09:15:38.293	00:00:11.740	704	484,8102	266,4627	0,4128645	0,5617573	484,2094	2,81694	0	463,9038	248,1848	0,2848853	0,5450614	482,2043	2,856767	0	14	474	257						Untertest1.avi	0	880	547	72	111	406	146	250	0	Content		402	146	11740917	3316887634
11758	09:15:38.310	00:00:11.757	705	485,6142	253,9462	0,4138114	0,5624755	484,227	2,834548	0	467,7924	248,1426	0,2858674	0,5448977	482,1824	2,829965	0	14	477	251						Untertest1.avi	0	880	547	72	111	406	146	250	0	Content		405	140	11757663	3316904380
11774	09:15:38.326	00:00:11.774	706	490,1489	239,6409	0,4146163	0,562685	484,3694	2,794015	0	468,1124	211,0148	0,2867961	0,5444161	482,2557	2,828111	0	15	479	225						Untertest1.avi	0	880	547	72	111	404	88	366	0	Content		407	114	11774286	3316921003
11791	09:15:38.343	00:00:11.790	707	478,1841	208,8513	0,4153439	0,5629557	484,4118	2,835998	0	463,1824	186,3557	0,2875958	0,5439397	482,4387	2,763982	0	15	471	198						Untertest1.avi	0	880	547	72	111	404	88	366	0	Content		399	87	11790911	3316937628
11808	09:15:38.360	00:00:11.807	708	478,5305	203,2973	0,4159662	0,5634392	484,3187	2,792809	0	455,2316	185,3574	0,2881998	0,5440259	482,2693	2,734605	0	15	467	194						Untertest1.avi	0	880	547	72	111	404	88	366	0	Content		395	83	11807537	3316954254
11824	09:15:38.376	00:00:11.824	709	490,1326	203,6312	0,41636	0,5638162	484,5113	2,777027	0	473,1577	193,705	0,2886071	0,5441934	482,4013	2,762359	0	15	482	199						Untertest1.avi	0	880	547	72	111	404	88	366	0	Content		410	88	11824283	3316971000
11841	09:15:38.393	00:00:11.840	710	477,4611	215,8232	0,4165534	0,5641157	484,2438	2,810509	0	464,5554	199,8766	0,2887467	0,5443373	482,2776	2,757116	0	15	471	208						Untertest1.avi	0	880	547	72	111	404	88	366	0	Content		399	97	11840910	3316987627
11858	09:15:38.410	00:00:11.857	711	473,1774	210,2645	0,4165207	0,5644178	484,2623	2,78855	0	468,0663	191,6273	0,2887273	0,5445158	482,3004	2,751421	0	15	471	201						Untertest1.avi	0	880	547	72	111	404	88	366	0	Content		399	90	11857531	3317004248
11874	09:15:38.426	00:00:11.874	712	482,7583	204,3561	0,4163661	0,5647321	484,368	2,760976	0	471,2467	197,5209	0,2885757	0,5448502	482,4951	2,738724	0	15	477	201						Untertest1.avi	0	880	547	72	111	404	88	366	0	Content		405	90	11874155	3317020872
11891	09:15:38.443	00:00:11.890	713	478,4156	192,0368	0,4161354	0,5650718	484,1049	2,706325	0	471,5479	203,0765	0,288305	0,545245	482,2805	2,741053	0	15	475	198						Untertest1.avi	0	880	547	72	111	404	88	366	0	Content		403	87	11890905	3317037622
11908	09:15:38.460	00:00:11.907	714	486,7966	203,5532	0,4158763	0,5653651	484,1558	2,746292	0	465,807	193,792	0,2880716	0,5456547	482,4455	2,736515	0	15	476	199						Untertest1.avi	0	880	547	72	111	404	88	366	0	Content		404	88	11907529	3317054246
11924	09:15:38.476	00:00:11.924	715	485,3991	205,4801	0,4156463	0,5656839	484,0134	2,757467	0	464,2675	188,3557	0,2877904	0,5460826	482,2514	2,719286	0	15	475	197						Untertest1.avi	0	880	547	72	111	404	88	366	0	Content		403	86	11924152	3317070869
11941	09:15:38.493	00:00:11.940	716	482,0417	213,1609	0,4154323	0,5659754	483,9941	2,749777	0	463,9852	191,6591	0,2875978	0,546451	482,445	2,751247	0	15	473	202						Untertest1.avi	0	880	547	72	111	404	88	366	0	Content		401	91	11940777	3317087494
11958	09:15:38.510	00:00:11.957	717	489,4561	208,83	0,4152138	0,5661407	484,0602	2,739428	0	462,2282	193,1509	0,2873853	0,5467818	482,222	2,733641	0	15	476	201						Untertest1.avi	0	880	547	72	111	404	88	366	0	Content		404	90	11957524	3317104241
11974	09:15:38.526	00:00:11.974	718	489,5431	198,5969	0,4150805	0,5664287	484,1703	2,703163	0	471,2797	178,0281	0,2872585	0,54695	482,3161	2,698779	0	15	480	188						Untertest1.avi	0	880	547	72	111	404	88	366	0	Content		408	77	11974150	3317120867
11991	09:15:38.543	00:00:11.990	719	487,0604	211,5552	0,4150029	0,5666264	484,1932	2,758942	0	452,8217	194,4826	0,2870905	0,5471126	482,1071	2,690529	0	15	470	203						Untertest1.avi	0	880	547	72	111	404	88	366	0	Content		398	92	11990774	3317137491
12008	09:15:38.560	00:00:12.007	720	485,2994	204,6615	0,4149463	0,5668139	484,0522	2,699829	0	453,7331	193,3795	0,2870743	0,5472184	482,3516	2,724241	0	15	470	199						Untertest1.avi	0	880	547	72	111	404	88	366	0	Content		398	88	12007523	3317154240
12024	09:15:38.576	00:00:12.024	721	485,8511	206,4821	0,414945	0,5669569	484,0493	2,709277	0	465,7155	191,0875	0,2870992	0,5472724	482,4692	2,689362	0	15	476	199						Untertest1.avi	0	880	547	72	111	404	88	366	0	Content		404	88	12024146	3317170863
12041	09:15:38.593	00:00:12.040	722	485,1745	200,7984	0,4149481	0,5672515	484,3461	2,721045	0	462,7473	173,9575	0,2871227	0,5473152	482,4452	2,68288	0	15	474	187						Untertest1.avi	0	880	547	72	111	404	88	366	0	Content		402	76	12040771	3317187488
12057	09:15:38.609	00:00:12.057	723	497,1436	194,1523	0,4149961	0,567433	484,1977	2,671764	0	460,6168	188,0942	0,2871765	0,5472975	482,3487	2,702765	0	15	479	191						Untertest1.avi	0	880	547	72	111	404	88	366	0	Content		407	80	12057401	3317204118
12074	09:15:38.626	00:00:12.074	724	489,3962	200,004	0,4150234	0,5675024	484,1921	2,66961	0	461,7534	181,6303	0,2872202	0,5472649	482,3401	2,694522	0	15	476	191						Untertest1.avi	0	880	547	72	111	404	88	366	0	Content		404	80	12074147	3317220864
12091	09:15:38.643	00:00:12.090	725	492,3596	204,0366	0,4150584	0,5675724	484,2268	2,685815	0	461,6558	177,6451	0,2872706	0,5472053	482,3254	2,721215	0	15	477	191						Untertest1.avi	0	880	547	72	111	404	88	366	0	Content		405	80	12090772	3317237489
12107	09:15:38.659	00:00:12.107	726	486,4972	203,14	0,4150966	0,5676401	484,2253	2,684425	0	469,7039	172,5666	0,2873226	0,5471436	482,3307	2,655901	0	15	478	188						Untertest1.avi	0	880	547	72	111	404	88	366	0	Content		406	77	12107396	3317254113
12124	09:15:38.676	00:00:12.124	727	482,6721	203,5461	0,4151525	0,5676479	484,2278	2,704022	0	467,65	185,9062	0,2873936	0,5470767	482,4172	2,637371	0	15	475	195						Untertest1.avi	0	880	547	72	111	404	88	366	0	Content		403	84	12124023	3317270740
12141	09:15:38.693	00:00:12.140	728	520,0945	207,8426	0,4149195	0,5676705	484,4865	2,703542	0	476,7351	196,0797	0,28711	0,5471467	482,6402	2,686759	0	16	498	202						Untertest1.avi	0	880	547	72	111	449	92	250	0	Content		426	91	12140770	3317287487
12157	09:15:38.709	00:00:12.157	729	523,3602	224,4755	0,4148372	0,5675722	484,3373	2,693647	0	505,1294	194,609	0,2870618	0,5471483	482,6516	2,691314	0	16	514	210						Untertest1.avi	0	880	547	72	111	449	92	250	0	Content		442	99	12157398	3317304115
12174	09:15:38.726	00:00:12.174	730	536,9583	208,4396	0,4149742	0,5672014	484,5305	2,68003	0	510,6837	196,2178	0,2872137	0,5468497	482,6451	2,695799	0	16	524	202						Untertest1.avi	0	880	547	72	111	449	92	250	0	Content		452	91	12174023	3317320740
12191	09:15:38.743	00:00:12.190	731	535,4328	211,0862	0,4151353	0,5665138	484,4785	2,692409	0	513,5156	189,7659	0,2874147	0,5463044	482,9361	2,642378	0	16	524	200						Untertest1.avi	0	880	547	72	111	449	92	250	0	Content		452	89	12190644	3317337361
12207	09:15:38.759	00:00:12.207	732	526,6158	214,3066	0,4153958	0,5658653	484,6642	2,682547	0	496,8443	202,7023	0,2876068	0,5457337	482,7516	2,693823	0	16	512	209						Untertest1.avi	0	880	547	72	111	449	92	250	0	Content		440	98	12207394	3317354111
12224	09:15:38.776	00:00:12.224	733	529,1334	211,2243	0,4156381	0,5653073	484,4665	2,651596	0	530,0179	196,154	0,2878982	0,5452361	483,0003	2,693528	0	16	530	204						Untertest1.avi	0	880	547	72	111	449	92	250	0	Content		458	93	12224018	3317370735
12241	09:15:38.793	00:00:12.240	734	520,4174	212,2896	0,4159325	0,5649152	484,6145	2,707459	0	515,0979	190,8642	0,2881528	0,5447699	482,9186	2,673451	0	16	518	202						Untertest1.avi	0	880	547	72	111	449	92	250	0	Content		446	91	12240644	3317387361
12257	09:15:38.809	00:00:12.257	735	539,1712	201,9798	0,4162597	0,5647223	484,6845	2,680617	0	522,0543	185,2746	0,2884887	0,544497	482,8924	2,691347	0	16	531	194						Untertest1.avi	0	880	547	72	111	449	92	250	0	Content		459	83	12257266	3317403983
12274	09:15:38.826	00:00:12.274	736	525,2156	218,9403	0,4165363	0,5646985	484,4552	2,720683	0	505,7223	199,5905	0,2887763	0,5443416	482,998	2,731947	0	16	515	209						Untertest1.avi	0	880	547	72	111	449	92	250	0	Content		443	98	12274017	3317420734
12291	09:15:38.843	00:00:12.290	737	526,084	214,0352	0,4168657	0,5648209	484,5396	2,715066	0	509,6535	181,254	0,2891756	0,544311	483,1037	2,698139	0	16	518	198						Untertest1.avi	0	880	547	72	111	449	92	250	0	Content		446	87	12290641	3317437358
12307	09:15:38.859	00:00:12.307	738	532,483	214,0835	0,4172534	0,5650051	484,5355	2,701242	0	505,282	194,1122	0,2894715	0,5442701	482,7825	2,6756	0	16	519	204						Untertest1.avi	0	880	547	72	111	449	92	250	0	Content		447	93	12307267	3317453984
12324	09:15:38.876	00:00:12.323	739	527,6131	215,1892	0,417582	0,5652686	484,318	2,724023	0	511,9742	191,6696	0,2898537	0,5443819	483,0251	2,706341	0	16	520	203						Untertest1.avi	0	880	547	72	111	449	92	250	0	Content		448	92	12323888	3317470605
12341	09:15:38.893	00:00:12.340	740	533,3893	218,4391	0,4179663	0,5656689	484,3156	2,693387	0	509,7024	186,8901	0,290235	0,5446782	483,1007	2,69029	0	16	522	203						Untertest1.avi	0	880	547	72	111	449	92	250	0	Content		450	92	12340639	3317487356
12357	09:15:38.909	00:00:12.357	741	551,6977	240,5001	0,4177974	0,5664131	484,4904	2,730638	0	531,1034	215,068	0,2902065	0,5453063	483,0698	2,696721	0	16	541	228						Untertest1.avi	0	880	547	72	111	449	92	250	0	Content		469	117	12357262	3317503979
12374	09:15:38.926	00:00:12.373	742	641,1174	294,6153	0,4167983	0,5676734	484,5165	2,729828	0	513,4584	203,6905	0,2893389	0,5465491	483,0455	2,680967	0	16	577	249						Untertest1.avi	0	880	547	72	111	449	92	250	0	Content		505	138	12373887	3317520604
12391	09:15:38.943	00:00:12.390	743	700,237	355,084	0,4161089	0,5688785	484,1427	2,710149	0	716,1366	341,6623	0,288854	0,5475898	483,4996	2,743688	0	17	708	348						Untertest1.avi	0	880	547	72	111	663	318	266	0	Content		636	237	12390510	3317537227
12407	09:15:38.959	00:00:12.407	744	730,6294	413,5883	0,415983	0,569728	484,1152	2,751977	0	738,0864	402,1184	0,2888207	0,548406	483,5626	2,749431	0	17	734	408						Untertest1.avi	0	880	547	72	111	663	318	266	0	Content		662	297	12407262	3317553979
12424	09:15:38.976	00:00:12.423	745	756,4366	439,2013	0,4160579	0,5699136	483,9531	2,708412	0	750,02	438,2632	0,2888452	0,5486107	483,546	2,779446	0	17	753	439						Untertest1.avi	0	880	547	72	111	663	318	266	0	Content		681	328	12423886	3317570603
12441	09:15:38.993	00:00:12.440	746	762,389	422,3467	0,4161491	0,5695344	483,9155	2,677907	0	743,5682	413,9852	0,2888785	0,5483573	483,4682	2,725407	0	17	753	418						Untertest1.avi	0	880	547	72	111	663	318	266	0	Content		681	307	12440509	3317587226
12457	09:15:39.009	00:00:12.457	747	750,0488	435,3967	0,416166	0,5691186	483,8615	2,727933	0	742,9293	436,1299	0,2888862	0,5479125	483,4467	2,763032	0	17	746	436						Untertest1.avi	0	880	547	72	111	663	318	266	0	Content		674	325	12457135	3317603852
12474	09:15:39.026	00:00:12.473	748	741,1887	438,1049	0,4161693	0,5688612	483,8221	2,752116	0	728,0168	431,3984	0,2888714	0,5477369	483,4705	2,789539	0	17	735	435						Untertest1.avi	0	880	547	72	111	663	318	266	0	Content		663	324	12473884	3317620601
12491	09:15:39.043	00:00:12.490	749	761,1807	423,0971	0,416147	0,5685704	483,7958	2,688569	0	735,2093	429,6833	0,2887744	0,5476214	483,2738	2,767009	0	17	748	426						Untertest1.avi	0	880	547	72	111	663	318	266	0	Content		676	315	12490509	3317637226
12507	09:15:39.059	00:00:12.507	750	747,7144	432,5934	0,4160922	0,5686294	483,7173	2,751537	0	741,4702	411,3982	0,2886514	0,5476847	482,8827	2,718932	0	17	745	422						Untertest1.avi	0	880	547	72	111	663	318	266	0	Content		673	311	12507132	3317653849
12524	09:15:39.076	00:00:12.523	751	754,0005	427,5219	0,4159617	0,5687392	483,3708	2,717701	0	740,0094	421,9487	0,2885428	0,5478212	483,0173	2,747757	0	17	747	425						Untertest1.avi	0	880	547	72	111	663	318	266	0	Content		675	314	12523756	3317670473
12541	09:15:39.093	00:00:12.540	752	737,3953	445,892	0,4158671	0,5689656	483,4338	2,828347	0	730,976	423,8321	0,2883813	0,5481654	482,933	2,749462	0	17	734	435						Untertest1.avi	0	880	547	72	111	663	318	266	0	Content		662	324	12540505	3317687222
12557	09:15:39.109	00:00:12.557	753	739,4226	433,4494	0,4157106	0,5692768	483,6526	2,767323	0	744,2524	424,7909	0,2882831	0,5485284	483,0468	2,754437	0	17	742	429						Untertest1.avi	0	880	547	72	111	663	318	266	0	Content		670	318	12557129	3317703846
12574	09:15:39.126	00:00:12.573	754	740,0638	433,3011	0,415585	0,5695617	483,7546	2,783266	0	722,6487	431,6537	0,2881267	0,5489495	483,1209	2,809347	0	17	731	432						Untertest1.avi	0	880	547	72	111	663	318	266	0	Content		659	321	12573753	3317720470
12590	09:15:39.142	00:00:12.590	755	725,4484	442,8086	0,4153932	0,5698249	483,5615	2,800455	0	744,3257	414,7424	0,2879822	0,5492665	483,2721	2,779059	0	17	735	429						Untertest1.avi	0	880	547	72	111	663	318	266	0	Content		663	318	12590377	3317737094
12607	09:15:39.159	00:00:12.607	756	725,3273	428,4241	0,4152757	0,5701962	483,6052	2,789248	0	741,1415	414,2368	0,2878144	0,5497261	483,0143	2,79345	0	17	733	421						Untertest1.avi	0	880	547	72	111	663	318	266	0	Content		661	310	12607128	3317753845
12624	09:15:39.176	00:00:12.623	757	725,0532	430,6526	0,4151663	0,5705851	483,3029	2,82026	0	740,5491	426,8784	0,2876389	0,5501652	482,9545	2,822046	0	17	733	429						Untertest1.avi	0	880	547	72	111	663	318	266	0	Content		661	318	12623752	3317770469
12640	09:15:39.192	00:00:12.640	758	746,1846	422,5042	0,4150577	0,5707203	483,2764	2,751304	0	732,8439	431,4154	0,2874682	0,5503551	482,8969	2,81778	0	17	740	427						Untertest1.avi	0	880	547	72	111	663	318	266	0	Content		668	316	12640378	3317787095
12657	09:15:39.209	00:00:12.657	759	738,3497	439,4884	0,4149891	0,5705994	483,2548	2,815877	0	730,9868	420,602	0,2873929	0,5503639	482,8742	2,779892	0	18	735	430						Untertest1.avi	0	880	547	72	111	821	348	100	0	Content		663	319	12657000	3317803717
12674	09:15:39.226	00:00:12.673	760	764,293	424,5993	0,4145637	0,5704759	483,282	2,769344	0	736,3252	435,4092	0,2870172	0,5503559	482,7849	2,862228	0	18	750	430						Untertest1.avi	0	880	547	72	111	821	348	100	0	Content		678	319	12673751	3317820468
12690	09:15:39.242	00:00:12.690	761	849,2639	450,7081	0,4134873	0,5705956	483,3601	2,784043	0	839,0197	440,8298	0,2860135	0,5506359	482,8813	2,779177	0	18	844	446						Untertest1.avi	0	880	547	72	111	821	348	100	0	Content		772	335	12690373	3317837090
12707	09:15:39.259	00:00:12.706	762	933,3802	481,2063	0,4120172	0,5709919	483,3975	2,734691	0	952,1813	465,335	0,2846799	0,5512245	483,4648	2,762478	0	18	943	473						Untertest1.avi	0	880	547	72	111	821	348	100	0	Content		871	362	12706997	3317853714
12724	09:15:39.276	00:00:12.723	763	1096,343	525,5766	0,4099979	0,5721085	483,6971	2,806236	0	1158,311	511,0388	0,2831461	0,5525269	483,8463	2,849006	0	18	1127	518						Untertest1.avi	0	880	547	72	111	821	348	100	0	Content		1055	407	12723747	3317870464
12740	09:15:39.292	00:00:12.740	764	1289,171	584,6552	0,4082401	0,5730304	484,424	2,780247	0	1334,567	587,5934	0,281742	0,553834	483,8464	2,755004	0	18	1312	586						Untertest1.avi	0	880	547	72	111	821	348	100	0	Content		1240	475	12740372	3317887089
12757	09:15:39.309	00:00:12.756	765	-1024	-768	-1	-1	-1	-1	4	-1024	-768	-1	-1	-1	-1	4		0	0						Untertest1.avi	0	880	547	72	111				0	Content		-72	-111	12756994	3317903711
12774	09:15:39.326	00:00:12.773	766	-1024	-768	-1	-1	-1	-1	4	-1024	-768	-1	-1	-1	-1	4		0	0						Untertest1.avi	0	880	547	72	111				0	Content		-72	-111	12773620	3317920337
12790	09:15:39.342	00:00:12.790	767	-1024	-768	-1	-1	-1	-1	4	-1024	-768	-1	-1	-1	-1	4		0	0						Untertest1.avi	0	880	547	72	111				0	Content		-72	-111	12790369	3317937086
12807	09:15:39.359	00:00:12.806	768	-1024	-768	-1	-1	-1	-1	4	-1024	-768	-1	-1	-1	-1	4		0	0						Untertest1.avi	0	880	547	72	111				0	Content		-72	-111	12806995	3317953712
12824	09:15:39.376	00:00:12.823	769	-1024	-768	-1	-1	-1	-1	4	-1024	-768	-1	-1	-1	-1	4		0	0						Untertest1.avi	0	880	547	72	111				0	Content		-72	-111	12823620	3317970337
12840	09:15:39.392	00:00:12.840	770	-1024	-768	-1	-1	-1	-1	4	-1024	-768	-1	-1	-1	-1	4		0	0						Untertest1.avi	0	880	547	72	111				0	Content		-72	-111	12840307	3317987024
12857	09:15:39.409	00:00:12.856	771	-1024	-768	-1	-1	-1	-1	4	-1024	-768	-1	-1	-1	-1	4		0	0						Untertest1.avi	0	880	547	72	111				0	Content		-72	-111	12856975	3318003692
12874	09:15:39.426	00:00:12.873	772	-1024	-768	-1	-1	-1	-1	4	-1024	-768	-1	-1	-1	-1	4		0	0						Untertest1.avi	0	880	547	72	111				0	Content		-72	-111	12873609	3318020326
12890	09:15:39.442	00:00:12.890	773	-1024	-768	-1	-1	-1	-1	4	-1024	-768	-1	-1	-1	-1	4		0	0						Untertest1.avi	0	880	547	72	111				0	Content		-72	-111	12890277	3318036994
12907	09:15:39.459	00:00:12.906	774	-1024	-768	-1	-1	-1	-1	4	-1024	-768	-1	-1	-1	-1	4		0	0						Untertest1.avi	0	880	547	72	111				0	Content		-72	-111	12906940	3318053657
12924	09:15:39.476	00:00:12.923	775	-1024	-768	-1	-1	-1	-1	4	-1024	-768	-1	-1	-1	-1	4		0	0						Untertest1.avi	0	880	547	72	111				0	Content		-72	-111	12923608	3318070325
12940	09:15:39.492	00:00:12.940	776	1434,269	736,368	0,3929671	0,5734118	456,6409	2,629881	0	-1024	-768	-1	-1	-1	-1	4	19	1434	736						Untertest1.avi	0	880	547	72	111	1340	618	316	0	Content		1362	625	12940239	3318086956
12957	09:15:39.509	00:00:12.956	777	-1024	-768	-1	-1	-1	-1	4	-1024	-768	-1	-1	-1	-1	4	19	0	0						Untertest1.avi	0	880	547	72	111	1340	618	316	0	Content		-72	-111	12956857	3318103574
12974	09:15:39.526	00:00:12.973	778	-1024	-768	-1	-1	-1	-1	4	-1024	-768	-1	-1	-1	-1	4	19	0	0						Untertest1.avi	0	880	547	72	111	1340	618	316	0	Content		-72	-111	12973525	3318120242
12990	09:15:39.542	00:00:12.990	779	1420,062	720,5038	0,3940736	0,5732176	457,2475	2,697389	0	-1024	-768	-1	-1	-1	-1	4	19	1420	721						Untertest1.avi	0	880	547	72	111	1340	618	316	0	Content		1348	610	12990236	3318136953
13007	09:15:39.559	00:00:13.006	780	-1024	-768	-1	-1	-1	-1	4	-1024	-768	-1	-1	-1	-1	4	19	0	0						Untertest1.avi	0	880	547	72	111	1340	618	316	0	Content		-72	-111	13006859	3318153576
13023	09:15:39.575	00:00:13.023	781	1416,905	731,2995	0,3953616	0,5732501	458,5005	2,762383	0	-1024	-768	-1	-1	-1	-1	4	19	1417	731						Untertest1.avi	0	880	547	72	111	1340	618	316	0	Content		1345	620	13023483	3318170200
13040	09:15:39.592	00:00:13.040	782	1417,073	729,3938	0,3958234	0,5734301	458,75	2,753912	0	-1024	-768	-1	-1	-1	-1	4	19	1417	729						Untertest1.avi	0	880	547	72	111	1340	618	316	0	Content		1345	618	13040233	3318186950
13057	09:15:39.609	00:00:13.056	783	1381,057	736,3819	0,3956226	0,5738095	456,1087	2,780437	0	-1024	-768	-1	-1	-1	-1	4	19	1381	736						Untertest1.avi	0	880	547	72	111	1340	618	316	0	Content		1309	625	13056855	3318203572
13073	09:15:39.625	00:00:13.073	784	1415,687	732,5787	0,3962406	0,5742058	457,7386	2,822652	0	-1024	-768	-1	-1	-1	-1	4	19	1416	733						Untertest1.avi	0	880	547	72	111	1340	618	316	0	Content		1344	622	13073487	3318220204
13090	09:15:39.642	00:00:13.090	785	1413,447	726,4479	0,396822	0,5742281	459,2151	2,800347	0	-1024	-768	-1	-1	-1	-1	4	19	1413	726						Untertest1.avi	0	880	547	72	111	1340	618	316	0	Content		1341	615	13090109	3318236826
13107	09:15:39.659	00:00:13.106	786	1387,62	739,9094	0,3961901	0,5742195	455,0362	2,867279	0	-1024	-768	-1	-1	-1	-1	4	19	1388	740						Untertest1.avi	0	880	547	72	111	1340	618	316	0	Content		1316	629	13106733	3318253450
13123	09:15:39.675	00:00:13.123	787	1396,549	738,8512	0,3965435	0,5741354	455,2173	2,857259	0	-1024	-768	-1	-1	-1	-1	4	19	1397	739						Untertest1.avi	0	880	547	72	111	1340	618	316	0	Content		1325	628	13123481	3318270198
13140	09:15:39.692	00:00:13.140	788	1408,322	737,363	0,3966974	0,5740054	454,8241	2,868787	0	-1024	-768	-1	-1	-1	-1	4	19	1408	737						Untertest1.avi	0	880	547	72	111	1340	618	316	0	Content		1336	626	13140108	3318286825
13157	09:15:39.709	00:00:13.156	789	1415,134	729,3585	0,3970973	0,5738003	455,7568	2,89017	0	-1024	-768	-1	-1	-1	-1	4	19	1415	729						Untertest1.avi	0	880	547	72	111	1340	618	316	0	Content		1343	618	13156730	3318303447
13173	09:15:39.725	00:00:13.173	790	1411,87	698,6236	0,3948309	0,5732432	445,1104	2,8984	0	-1024	-768	-1	-1	-1	-1	4	19	1412	699						Untertest1.avi	0	880	547	72	111	1340	618	316	0	Content		1340	588	13173484	3318320201
13190	09:15:39.742	00:00:13.190	791	1382,908	707,9358	0,3926024	0,5727646	434,3394	2,828503	0	-1024	-768	-1	-1	-1	-1	4	19	1383	708						Untertest1.avi	0	880	547	72	111	1340	618	316	0	Content		1311	597	13190107	3318336824
13207	09:15:39.759	00:00:13.206	792	1376,772	701,5531	0,3912138	0,57279	427,4573	2,813273	0	-1024	-768	-1	-1	-1	-1	4	19	1377	702						Untertest1.avi	0	880	547	72	111	1340	618	316	0	Content		1305	591	13206729	3318353446
13223	09:15:39.775	00:00:13.223	793	-1024	-768	-1	-1	-1	-1	4	-1024	-768	-1	-1	-1	-1	4	19	0	0						Untertest1.avi	0	880	547	72	111	1340	618	316	0	Content		-72	-111	13223354	3318370071
13240	09:15:39.792	00:00:13.239	794	1360,117	702,0524	0,3915101	0,5726404	428,4273	2,850972	0	-1024	-768	-1	-1	-1	-1	4	19	1360	702						Untertest1.avi	0	880	547	72	111	1340	618	316	0	Content		1288	591	13239978	3318386695
13257	09:15:39.809	00:00:13.256	795	1374,715	690,8243	0,3919046	0,5724972	430,0106	2,87762	0	-1024	-768	-1	-1	-1	-1	4	20	1375	691						Untertest1.avi	0	880	547	72	111	1286	587	183	0	Content		1303	580	13256726	3318403443
13273	09:15:39.825	00:00:13.273	796	1357,584	697,9007	0,3920604	0,5723075	430,4104	2,938442	0	-1024	-768	-1	-1	-1	-1	4	20	1358	698						Untertest1.avi	0	880	547	72	111	1286	587	183	0	Content		1286	587	13273352	3318420069
13290	09:15:39.842	00:00:13.289	797	-1024	-768	-1	-1	-1	-1	4	-1024	-768	-1	-1	-1	-1	4	20	0	0						Untertest1.avi	0	880	547	72	111	1286	587	183	0	Content		-72	-111	13289976	3318436693
13307	09:15:39.859	00:00:13.306	798	-1024	-768	-1	-1	-1	-1	4	-1024	-768	-1	-1	-1	-1	4	20	0	0						Untertest1.avi	0	880	547	72	111	1286	587	183	0	Content		-72	-111	13306601	3318453318
13323	09:15:39.875	00:00:13.323	799	1370,516	698,0518	0,3913276	0,5719713	426,0603	2,979065	0	-1024	-768	-1	-1	-1	-1	4	20	1371	698						Untertest1.avi	0	880	547	72	111	1286	587	183	0	Content		1299	587	13323350	3318470067
13340	09:15:39.892	00:00:13.339	800	1255,306	721,5484	0,3803742	0,5720835	378,8769	2,687825	0	-1024	-768	-1	-1	-1	-1	4	20	1255	722						Untertest1.avi	0	880	547	72	111	1286	587	183	0	Content		1183	611	13339976	3318486693
13357	09:15:39.909	00:00:13.356	801	-1024	-768	-1	-1	-1	-1	4	-1024	-768	-1	-1	-1	-1	4	20	0	0						Untertest1.avi	0	880	547	72	111	1286	587	183	0	Content		-72	-111	13356600	3318503317
13373	09:15:39.925	00:00:13.373	802	-1024	-768	-1	-1	-1	-1	4	-1024	-768	-1	-1	-1	-1	4	20	0	0						Untertest1.avi	0	880	547	72	111	1286	587	183	0	Content		-72	-111	13373224	3318519941
13390	09:15:39.942	00:00:13.389	803	-1024	-768	-1	-1	-1	-1	4	-1024	-768	-1	-1	-1	-1	4	20	0	0						Untertest1.avi	0	880	547	72	111	1286	587	183	0	Content		-72	-111	13389911	3318536628
13407	09:15:39.959	00:00:13.406	804	-1024	-768	-1	-1	-1	-1	4	-1024	-768	-1	-1	-1	-1	4	20	0	0						Untertest1.avi	0	880	547	72	111	1286	587	183	0	Content		-72	-111	13406579	3318553296
13423	09:15:39.975	00:00:13.423	805	1384,263	700,3142	0,3919499	0,5700866	432,2164	3,106908	0	-1024	-768	-1	-1	-1	-1	4	20	1384	700						Untertest1.avi	0	880	547	72	111	1286	587	183	0	Content		1312	589	13423221	3318569938
13440	09:15:39.992	00:00:13.439	806	-1024	-768	-1	-1	-1	-1	4	-1024	-768	-1	-1	-1	-1	4		0	0						Untertest1.avi	0	880	547	72	111				0	Content		-72	-111	13439972	3318586689
13457	09:15:40.009	00:00:13.456	807	-1024	-768	-1	-1	-1	-1	4	-1024	-768	-1	-1	-1	-1	4		0	0						Untertest1.avi	0	880	547	72	111				0	Content		-72	-111	13456596	3318603313
13473	09:15:40.025	00:00:13.473	808	-1024	-768	-1	-1	-1	-1	4	-1024	-768	-1	-1	-1	-1	4		0	0						Untertest1.avi	0	880	547	72	111				0	Content		-72	-111	13473220	3318619937
13490	09:15:40.042	00:00:13.489	809	-1024	-768	-1	-1	-1	-1	4	-1024	-768	-1	-1	-1	-1	4		0	0						Untertest1.avi	0	880	547	72	111				0	Content		-72	-111	13489902	3318636619
13507	09:15:40.059	00:00:13.506	810	-1024	-768	-1	-1	-1	-1	4	-1024	-768	-1	-1	-1	-1	4		0	0						Untertest1.avi	0	880	547	72	111				0	Content		-72	-111	13506570	3318653287
13523	09:15:40.075	00:00:13.523	811	-1024	-768	-1	-1	-1	-1	4	-1024	-768	-1	-1	-1	-1	4		0	0						Untertest1.avi	0	880	547	72	111				0	Content		-72	-111	13523211	3318669928
13540	09:15:40.092	00:00:13.539	812	-1024	-768	-1	-1	-1	-1	4	-1024	-768	-1	-1	-1	-1	4		0	0						Untertest1.avi	0	880	547	72	111				0	Content		-72	-111	13539879	3318686596
13557	09:15:40.109	00:00:13.556	813	-1024	-768	-1	-1	-1	-1	4	-1024	-768	-1	-1	-1	-1	4		0	0						Untertest1.avi	0	880	547	72	111				0	Content		-72	-111	13556547	3318703264
13573	09:15:40.125	00:00:13.573	814	-1024	-768	-1	-1	-1	-1	4	-1024	-768	-1	-1	-1	-1	4		0	0						Untertest1.avi	0	880	547	72	111				0	Content		-72	-111	13573215	3318719932
13590	09:15:40.142	00:00:13.589	815	-1024	-768	-1	-1	-1	-1	4	-1024	-768	-1	-1	-1	-1	4		0	0						Untertest1.avi	0	880	547	72	111				0	Content		-72	-111	13589838	3318736555
13607	09:15:40.159	00:00:13.606	816	-1024	-768	-1	-1	-1	-1	4	-1024	-768	-1	-1	-1	-1	4		0	0						Untertest1.avi	0	880	547	72	111				0	Content		-72	-111	13606506	3318753223
13623	09:15:40.175	00:00:13.623	817	-1024	-768	-1	-1	-1	-1	4	-1024	-768	-1	-1	-1	-1	4		0	0						Untertest1.avi	0	880	547	72	111				0	Content		-72	-111	13623178	3318769895
13640	09:15:40.192	00:00:13.639	818	-1024	-768	-1	-1	-1	-1	4	-1024	-768	-1	-1	-1	-1	4		0	0						Untertest1.avi	0	880	547	72	111				0	Content		-72	-111	13639846	3318786563
13656	09:15:40.208	00:00:13.656	819	-1024	-768	-1	-1	-1	-1	4	-1024	-768	-1	-1	-1	-1	4		0	0						Untertest1.avi	0	880	547	72	111				0	Content		-72	-111	13656469	3318803186
13673	09:15:40.225	00:00:13.673	820	-1024	-768	-1	-1	-1	-1	4	-1024	-768	-1	-1	-1	-1	4		0	0						Untertest1.avi	0	880	547	72	111				0	Content		-72	-111	13673137	3318819854
13690	09:15:40.242	00:00:13.689	821	-1024	-768	-1	-1	-1	-1	4	-1024	-768	-1	-1	-1	-1	4		0	0						Untertest1.avi	0	880	547	72	111				0	Content		-72	-111	13689716	3318836433
13706	09:15:40.258	00:00:13.706	822	-1024	-768	-1	-1	-1	-1	4	-1024	-768	-1	-1	-1	-1	4		0	0						Untertest1.avi	0	880	547	72	111				0	Content		-72	-111	13706466	3318853183
13723	09:15:40.275	00:00:13.723	823	-1024	-768	-1	-1	-1	-1	4	-1024	-768	-1	-1	-1	-1	4		0	0						Untertest1.avi	0	880	547	72	111				0	Content		-72	-111	13723086	3318869803
13740	09:15:40.292	00:00:13.739	824	-1024	-768	-1	-1	-1	-1	4	-1024	-768	-1	-1	-1	-1	4		0	0						Untertest1.avi	0	880	547	72	111				0	Content		-72	-111	13739754	3318886471
13756	09:15:40.308	00:00:13.756	825	1292,907	710,2621	0,3818585	0,5669073	400,3302	3,061007	3	1278,527	719,0927	0,3818398	0,5669024	400,3302	3,060062	1	21	1279	719						Untertest1.avi	0	880	547	72	111	1211	608	217	0	Content		1207	608	13756335	3318903052
13773	09:15:40.325	00:00:13.773	826	-1024	-768	-1	-1	-1	-1	4	-1024	-768	-1	-1	-1	-1	4	21	0	0						Untertest1.avi	0	880	547	72	111	1211	608	217	0	Content		-72	-111	13773086	3318919803
13790	09:15:40.342	00:00:13.789	827	-1024	-768	-1	-1	-1	-1	4	-1024	-768	-1	-1	-1	-1	4	21	0	0						Untertest1.avi	0	880	547	72	111	1211	608	217	0	Content		-72	-111	13789842	3318936559
13806	09:15:40.358	00:00:13.806	828	1299,597	715,6188	0,3827013	0,5666414	402,7645	3,094545	3	1285,235	724,6025	0,3826828	0,5666365	402,7645	3,093628	1	21	1285	725						Untertest1.avi	0	880	547	72	111	1211	608	217	0	Content		1213	614	13806323	3318953040
13823	09:15:40.375	00:00:13.822	829	1320,194	705,1757	0,3847165	0,5665497	411,2195	3,144276	3	1306,068	714,2098	0,3847007	0,566545	411,2195	3,143589	1	21	1306	714						Untertest1.avi	0	880	547	72	111	1211	608	217	0	Content		1234	603	13822956	3318969673
13840	09:15:40.392	00:00:13.839	830	-1024	-768	-1	-1	-1	-1	4	-1024	-768	-1	-1	-1	-1	4	21	0	0						Untertest1.avi	0	880	547	72	111	1211	608	217	0	Content		-72	-111	13839706	3318986423
13856	09:15:40.408	00:00:13.856	831	-1024	-768	-1	-1	-1	-1	4	-1024	-768	-1	-1	-1	-1	4	21	0	0						Untertest1.avi	0	880	547	72	111	1211	608	217	0	Content		-72	-111	13856331	3319003048
13873	09:15:40.425	00:00:13.872	832	1317,52	714,757	0,3829607	0,5663899	402,7944	3,075078	3	1303,36	723,811	0,3829422	0,566385	402,7944	3,074319	1	21	1303	724						Untertest1.avi	0	880	547	72	111	1211	608	217	0	Content		1231	613	13872956	3319019673
13890	09:15:40.442	00:00:13.889	833	1295,905	714,0492	0,382251	0,5663706	399,3956	3,112103	3	1281,724	722,9186	0,3822322	0,5663657	399,3956	3,111245	1	21	1282	723						Untertest1.avi	0	880	547	72	111	1211	608	217	0	Content		1210	612	13889581	3319036298
13906	09:15:40.458	00:00:13.906	834	-1024	-768	-1	-1	-1	-1	4	-1024	-768	-1	-1	-1	-1	4	21	0	0						Untertest1.avi	0	880	547	72	111	1211	608	217	0	Content		-72	-111	13906330	3319053047
13923	09:15:40.475	00:00:13.922	835	-1024	-768	-1	-1	-1	-1	4	-1024	-768	-1	-1	-1	-1	4	21	0	0						Untertest1.avi	0	880	547	72	111	1211	608	217	0	Content		-72	-111	13922954	3319069671
13940	09:15:40.492	00:00:13.939	836	1309,052	708,3072	0,3839829	0,5661849	405,7084	3,162652	3	1294,738	717,2612	0,3839646	0,5661801	405,7084	3,161679	1	21	1295	717						Untertest1.avi	0	880	547	72	111	1211	608	217	0	Content		1223	606	13939581	3319086298
13956	09:15:40.508	00:00:13.956	837	1290,733	708,7616	0,3825967	0,5661207	398,9949	3,136221	3	1276,588	717,5032	0,3825779	0,5661157	398,9949	3,135389	1	21	1277	718						Untertest1.avi	0	880	547	72	111	1211	608	217	0	Content		1205	607	13956204	3319102921
13973	09:15:40.525	00:00:13.972	838	-1024	-768	-1	-1	-1	-1	4	-1024	-768	-1	-1	-1	-1	4		0	0						Untertest1.avi	0	880	547	72	111				0	Content		-72	-111	13972953	3319119670
13990	09:15:40.542	00:00:13.989	839	-1024	-768	-1	-1	-1	-1	4	-1024	-768	-1	-1	-1	-1	4		0	0						Untertest1.avi	0	880	547	72	111				0	Content		-72	-111	13989576	3319136293
14006	09:15:40.558	00:00:14.006	840	-1024	-768	-1	-1	-1	-1	4	-1024	-768	-1	-1	-1	-1	4		0	0						Untertest1.avi	0	880	547	72	111				0	Content		-72	-111	14006203	3319152920
14023	09:15:40.575	00:00:14.022	841	-1024	-768	-1	-1	-1	-1	4	-1024	-768	-1	-1	-1	-1	4		0	0						Untertest1.avi	0	880	547	72	111				0	Content		-72	-111	14022871	3319169588
14040	09:15:40.592	00:00:14.039	842	-1024	-768	-1	-1	-1	-1	4	-1024	-768	-1	-1	-1	-1	4		0	0						Untertest1.avi	0	880	547	72	111				0	Content		-72	-111	14039576	3319186293
14056	09:15:40.608	00:00:14.056	843	-1024	-768	-1	-1	-1	-1	4	-1024	-768	-1	-1	-1	-1	4		0	0						Untertest1.avi	0	880	547	72	111				0	Content		-72	-111	14056202	3319202919
14073	09:15:40.625	00:00:14.072	844	-1024	-768	-1	-1	-1	-1	4	-1024	-768	-1	-1	-1	-1	4		0	0						Untertest1.avi	0	880	547	72	111				0	Content		-72	-111	14072819	3319219536
14089	09:15:40.641	00:00:14.089	845	-1024	-768	-1	-1	-1	-1	4	-1024	-768	-1	-1	-1	-1	4		0	0						Untertest1.avi	0	880	547	72	111				0	Content		-72	-111	14089487	3319236204
14106	09:15:40.658	00:00:14.106	846	-1024	-768	-1	-1	-1	-1	4	-1024	-768	-1	-1	-1	-1	4		0	0						Untertest1.avi	0	880	547	72	111				0	Content		-72	-111	14106161	3319252878
14123	09:15:40.675	00:00:14.122	847	-1024	-768	-1	-1	-1	-1	4	-1024	-768	-1	-1	-1	-1	4		0	0						Untertest1.avi	0	880	547	72	111				0	Content		-72	-111	14122829	3319269546
14140	09:15:40.692	00:00:14.139	848	-1024	-768	-1	-1	-1	-1	4	-1024	-768	-1	-1	-1	-1	4		0	0						Untertest1.avi	0	880	547	72	111				0	Content		-72	-111	14139512	3319286229
14156	09:15:40.708	00:00:14.156	849	-1024	-768	-1	-1	-1	-1	4	-1024	-768	-1	-1	-1	-1	4		0	0						Untertest1.avi	0	880	547	72	111				0	Content		-72	-111	14156180	3319302897
14173	09:15:40.725	00:00:14.172	850	-1024	-768	-1	-1	-1	-1	4	-1024	-768	-1	-1	-1	-1	4		0	0						Untertest1.avi	0	880	547	72	111				0	Content		-72	-111	14172812	3319319529
14189	09:15:40.741	00:00:14.189	851	-1024	-768	-1	-1	-1	-1	4	-1024	-768	-1	-1	-1	-1	4		0	0						Untertest1.avi	0	880	547	72	111				0	Content		-72	-111	14189480	3319336197
14206	09:15:40.758	00:00:14.206	852	-1024	-768	-1	-1	-1	-1	4	-1024	-768	-1	-1	-1	-1	4		0	0						Untertest1.avi	0	880	547	72	111				0	Content		-72	-111	14206168	3319352885
14223	09:15:40.775	00:00:14.222	853	-1024	-768	-1	-1	-1	-1	4	-1024	-768	-1	-1	-1	-1	4		0	0						Untertest1.avi	0	880	547	72	111				0	Content		-72	-111	14222836	3319369553
14239	09:15:40.791	00:00:14.239	854	-1024	-768	-1	-1	-1	-1	4	-1024	-768	-1	-1	-1	-1	4		0	0						Untertest1.avi	0	880	547	72	111				0	Content		-72	-111	14239450	3319386167
14256	09:15:40.808	00:00:14.256	855	-1024	-768	-1	-1	-1	-1	4	-1024	-768	-1	-1	-1	-1	4		0	0						Untertest1.avi	0	880	547	72	111				0	Content		-72	-111	14256069	3319402786
14273	09:15:40.825	00:00:14.272	856	-1024	-768	-1	-1	-1	-1	4	-1024	-768	-1	-1	-1	-1	4		0	0						Untertest1.avi	0	880	547	72	111				0	Content		-72	-111	14272753	3319419470
14289	09:15:40.841	00:00:14.289	857	-1024	-768	-1	-1	-1	-1	4	-1024	-768	-1	-1	-1	-1	4		0	0						Untertest1.avi	0	880	547	72	111				0	Content		-72	-111	14289421	3319436138
14306	09:15:40.858	00:00:14.306	858	-1024	-768	-1	-1	-1	-1	4	-1024	-768	-1	-1	-1	-1	4		0	0						Untertest1.avi	0	880	547	72	111				0	Content		-72	-111	14306067	3319452784
14323	09:15:40.875	00:00:14.322	859	-1024	-768	-1	-1	-1	-1	4	-1024	-768	-1	-1	-1	-1	4		0	0						Untertest1.avi	0	880	547	72	111				0	Content		-72	-111	14322687	3319469404
14339	09:15:40.891	00:00:14.339	860	-1024	-768	-1	-1	-1	-1	4	-1024	-768	-1	-1	-1	-1	4		0	0						Untertest1.avi	0	880	547	72	111				0	Content		-72	-111	14339435	3319486152
14356	09:15:40.908	00:00:14.356	861	-1024	-768	-1	-1	-1	-1	4	-1024	-768	-1	-1	-1	-1	4		0	0						Untertest1.avi	0	880	547	72	111				0	Content		-72	-111	14356060	3319502777
14373	09:15:40.925	00:00:14.373	862	-1024	-768	-1	-1	-1	-1	4	-1024	-768	-1	-1	-1	-1	4		0	0						Untertest1.avi	0	880	547	72	111				0	Content		-72	-111	14373129	3319519846
14391	09:15:40.943	00:00:14.390	863	-1024	-768	-1	-1	-1	-1	4	-1024	-768	-1	-1	-1	-1	4		0	0						Untertest1.avi	0	880	547	72	111				0	Content		-72	-111	14390503	3319537220
14408	09:15:40.960	00:00:14.407	864	-1024	-768	-1	-1	-1	-1	4	-1024	-768	-1	-1	-1	-1	4		0	0						Untertest1.avi	0	880	547	72	111				0	Content		-72	-111	14407753	3319554470
14423	09:15:40.975	00:00:14.422	865	-1024	-768	-1	-1	-1	-1	4	-1024	-768	-1	-1	-1	-1	4		0	0						Untertest1.avi	0	880	547	72	111				0	Content		-72	-111	14422681	3319569398
14439	09:15:40.991	00:00:14.439	866	-1024	-768	-1	-1	-1	-1	4	-1024	-768	-1	-1	-1	-1	4		0	0						Untertest1.avi	0	880	547	72	111				0	Content		-72	-111	14439333	3319586050
14456	09:15:41.008	00:00:14.456	867	-1024	-768	-1	-1	-1	-1	4	-1024	-768	-1	-1	-1	-1	4		0	0						Untertest1.avi	0	880	547	72	111				0	Content		-72	-111	14456050	3319602767
14473	09:15:41.025	00:00:14.472	868	1211,414	923,671	0,4046073	0,5830038	477,9457	3,897566	3	1229,435	937,0178	0,4043516	0,5830742	484,8807	3,953956	1	22	1229	937						Untertest1.avi	0	880	547	72	111	1083	883	50	0	Content		1157	826	14472668	3319619385
14489	09:15:41.041	00:00:14.489	869	1148,95	981,3033	0,4052297	0,5845979	481,1425	3,914886	3	1154,965	994,3233	0,4051485	0,5846824	484,8388	3,943544	1	22	1155	994						Untertest1.avi	0	880	547	72	111	1083	883	50	0	Content		1083	883	14489303	3319636020
14506	09:15:41.058	00:00:14.505	870	1114,017	1036,079	0,4056867	0,5862496	481,1425	3,855735	3	1116,618	1057,875	0,4055791	0,5862472	484,9258	3,884341	1	22	1117	1058						Untertest1.avi	0	880	547	72	111	1083	883	50	0	Content		1045	947	14505927	3319652644
14523	09:15:41.075	00:00:14.522	871	-1024	-768	-1	-1	-1	-1	4	-1024	-768	-1	-1	-1	-1	4		0	0						Untertest1.avi	0	880	547	72	111				0	Content		-72	-111	14522550	3319669267
14539	09:15:41.091	00:00:14.539	872	-1024	-768	-1	-1	-1	-1	4	-1024	-768	-1	-1	-1	-1	4		0	0						Untertest1.avi	0	880	547	72	111				0	Content		-72	-111	14539299	3319686016
14556	09:15:41.108	00:00:14.555	873	-1024	-768	-1	-1	-1	-1	4	-1024	-768	-1	-1	-1	-1	4		0	0						Untertest1.avi	0	880	547	72	111				0	Content		-72	-111	14555925	3319702642
14573	09:15:41.125	00:00:14.572	874	-1024	-768	-1	-1	-1	-1	4	-1024	-768	-1	-1	-1	-1	4		0	0						Untertest1.avi	0	880	547	72	111				0	Content		-72	-111	14572549	3319719266
14589	09:15:41.141	00:00:14.589	875	-1024	-768	-1	-1	-1	-1	4	-1024	-768	-1	-1	-1	-1	4		0	0						Untertest1.avi	0	880	547	72	111				0	Content		-72	-111	14589177	3319735894
14606	09:15:41.158	00:00:14.605	876	-1024	-768	-1	-1	-1	-1	4	-1024	-768	-1	-1	-1	-1	4		0	0						Untertest1.avi	0	880	547	72	111				0	Content		-72	-111	14605799	3319752516
14623	09:15:41.175	00:00:14.622	877	-1024	-768	-1	-1	-1	-1	4	-1024	-768	-1	-1	-1	-1	4		0	0						Untertest1.avi	0	880	547	72	111				0	Content		-72	-111	14622553	3319769270
14639	09:15:41.191	00:00:14.639	878	-1024	-768	-1	-1	-1	-1	4	-1024	-768	-1	-1	-1	-1	4		0	0						Untertest1.avi	0	880	547	72	111				0	Content		-72	-111	14639175	3319785892
14656	09:15:41.208	00:00:14.655	879	-1024	-768	-1	-1	-1	-1	4	-1024	-768	-1	-1	-1	-1	4		0	0						Untertest1.avi	0	880	547	72	111				0	Content		-72	-111	14655800	3319802517
14672	09:15:41.224	00:00:14.672	880	-1024	-768	-1	-1	-1	-1	4	-1024	-768	-1	-1	-1	-1	4		0	0						Untertest1.avi	0	880	547	72	111				0	Content		-72	-111	14672426	3319819143
14689	09:15:41.241	00:00:14.689	881	-1024	-768	-1	-1	-1	-1	4	-1024	-768	-1	-1	-1	-1	4		0	0						Untertest1.avi	0	880	547	72	111				0	Content		-72	-111	14689177	3319835894
14706	09:15:41.258	00:00:14.705	882	-1024	-768	-1	-1	-1	-1	4	-1024	-768	-1	-1	-1	-1	4		0	0						Untertest1.avi	0	880	547	72	111				0	Content		-72	-111	14705799	3319852516
14722	09:15:41.274	00:00:14.722	883	-1024	-768	-1	-1	-1	-1	4	-1024	-768	-1	-1	-1	-1	4		0	0						Untertest1.avi	0	880	547	72	111				0	Content		-72	-111	14722424	3319869141
14739	09:15:41.291	00:00:14.739	884	-1024	-768	-1	-1	-1	-1	4	-1024	-768	-1	-1	-1	-1	4		0	0						Untertest1.avi	0	880	547	72	111				0	Content		-72	-111	14739092	3319885809
14756	09:15:41.308	00:00:14.755	885	-1024	-768	-1	-1	-1	-1	4	-1024	-768	-1	-1	-1	-1	4		0	0						Untertest1.avi	0	880	547	72	111				0	Content		-72	-111	14755797	3319902514
14772	09:15:41.324	00:00:14.772	886	-1024	-768	-1	-1	-1	-1	4	-1024	-768	-1	-1	-1	-1	4		0	0						Untertest1.avi	0	880	547	72	111				0	Content		-72	-111	14772423	3319919140
14789	09:15:41.341	00:00:14.789	887	-1024	-768	-1	-1	-1	-1	4	-1024	-768	-1	-1	-1	-1	4		0	0						Untertest1.avi	0	880	547	72	111				0	Content		-72	-111	14789048	3319935765
14806	09:15:41.358	00:00:14.806	888	-1024	-768	-1	-1	-1	-1	4	-1024	-768	-1	-1	-1	-1	4		0	0						Untertest1.avi	0	880	547	72	111				0	Content		-72	-111	14806298	3319953015
14823	09:15:41.375	00:00:14.822	889	-1024	-768	-1	-1	-1	-1	4	-1024	-768	-1	-1	-1	-1	4		0	0						Untertest1.avi	0	880	547	72	111				0	Content		-72	-111	14822548	3319969265
14839	09:15:41.391	00:00:14.839	890	-1024	-768	-1	-1	-1	-1	4	-1024	-768	-1	-1	-1	-1	4		0	0						Untertest1.avi	0	880	547	72	111				0	Content		-72	-111	14839047	3319985764
14856	09:15:41.408	00:00:14.855	891	-1024	-768	-1	-1	-1	-1	4	-1024	-768	-1	-1	-1	-1	4		0	0						Untertest1.avi	0	880	547	72	111				0	Content		-72	-111	14855666	3320002383
14872	09:15:41.424	00:00:14.872	892	-1024	-768	-1	-1	-1	-1	4	-1024	-768	-1	-1	-1	-1	4		0	0						Untertest1.avi	0	880	547	72	111				0	Content		-72	-111	14872334	3320019051
14889	09:15:41.441	00:00:14.889	893	-1024	-768	-1	-1	-1	-1	4	-1024	-768	-1	-1	-1	-1	4		0	0						Untertest1.avi	0	880	547	72	111				0	Content		-72	-111	14889042	3320035759
14906	09:15:41.458	00:00:14.906	894	-1024	-768	-1	-1	-1	-1	4	-1024	-768	-1	-1	-1	-1	4		0	0						Untertest1.avi	0	880	547	72	111				0	Content		-72	-111	14906111	3320052828
14923	09:15:41.475	00:00:14.923	895	-1024	-768	-1	-1	-1	-1	4	-1024	-768	-1	-1	-1	-1	4		0	0						Untertest1.avi	0	880	547	72	111				0	Content		-72	-111	14923485	3320070202
14941	09:15:41.493	00:00:14.940	896	-1024	-768	-1	-1	-1	-1	4	-1024	-768	-1	-1	-1	-1	4		0	0						Untertest1.avi	0	880	547	72	111				0	Content		-72	-111	14940861	3320087578
14956	09:15:41.508	00:00:14.955	897	-1024	-768	-1	-1	-1	-1	4	-1024	-768	-1	-1	-1	-1	4		0	0						Untertest1.avi	0	880	547	72	111				0	Content		-72	-111	14955666	3320102383
14972	09:15:41.524	00:00:14.972	898	-1024	-768	-1	-1	-1	-1	4	-1024	-768	-1	-1	-1	-1	4		0	0						Untertest1.avi	0	880	547	72	111				0	Content		-72	-111	14972291	3320119008
14989	09:15:41.541	00:00:14.989	899	-1024	-768	-1	-1	-1	-1	4	-1024	-768	-1	-1	-1	-1	4		0	0						Untertest1.avi	0	880	547	72	111				0	Content		-72	-111	14989040	3320135757
15006	09:15:41.558	00:00:15.005	900	-1024	-768	-1	-1	-1	-1	4	-1024	-768	-1	-1	-1	-1	4		0	0						Untertest1.avi	0	880	547	72	111				0	Content		-72	-111	15005664	3320152381
15022	09:15:41.574	00:00:15.022	901	-1024	-768	-1	-1	-1	-1	4	-1024	-768	-1	-1	-1	-1	4		0	0						Untertest1.avi	0	880	547	72	111				0	Content		-72	-111	15022287	3320169004
15039	09:15:41.591	00:00:15.038	902	-1024	-768	-1	-1	-1	-1	4	-1024	-768	-1	-1	-1	-1	4		0	0						Untertest1.avi	0	880	547	72	111				0	Content		-72	-111	15038912	3320185629
15056	09:15:41.608	00:00:15.056	903	-1024	-768	-1	-1	-1	-1	4	-1024	-768	-1	-1	-1	-1	4		0	0						Untertest1.avi	0	880	547	72	111				0	Content		-72	-111	15056106	3320202823
15073	09:15:41.625	00:00:15.073	904	-1024	-768	-1	-1	-1	-1	4	-1024	-768	-1	-1	-1	-1	4		0	0						Untertest1.avi	0	880	547	72	111				0	Content		-72	-111	15073477	3320220194
15091	09:15:41.643	00:00:15.090	905	-1024	-768	-1	-1	-1	-1	4	-1024	-768	-1	-1	-1	-1	4		0	0						Untertest1.avi	0	880	547	72	111				0	Content		-72	-111	15090738	3320237455
15106	09:15:41.658	00:00:15.105	906	-1024	-768	-1	-1	-1	-1	4	-1024	-768	-1	-1	-1	-1	4		0	0						Untertest1.avi	0	880	547	72	111				0	Content		-72	-111	15105534	3320252251
15122	09:15:41.674	00:00:15.122	907	-1024	-768	-1	-1	-1	-1	4	-1024	-768	-1	-1	-1	-1	4		0	0						Untertest1.avi	0	880	547	72	111				0	Content		-72	-111	15122289	3320269006
15139	09:15:41.691	00:00:15.138	908	-1024	-768	-1	-1	-1	-1	4	-1024	-768	-1	-1	-1	-1	4		0	0						Untertest1.avi	0	880	547	72	111				0	Content		-72	-111	15138803	3320285520
15155	09:15:41.707	00:00:15.155	909	-1024	-768	-1	-1	-1	-1	4	-1024	-768	-1	-1	-1	-1	4		0	0						Untertest1.avi	0	880	547	72	111				0	Content		-72	-111	15155426	3320302143
15172	09:15:41.724	00:00:15.172	910	-1024	-768	-1	-1	-1	-1	4	-1024	-768	-1	-1	-1	-1	4		0	0						Untertest1.avi	0	880	547	72	111				0	Content		-72	-111	15172050	3320318767
15189	09:15:41.741	00:00:15.188	911	-1024	-768	-1	-1	-1	-1	4	-1024	-768	-1	-1	-1	-1	4		0	0						Untertest1.avi	0	880	547	72	111				0	Content		-72	-111	15188674	3320335391
15206	09:15:41.758	00:00:15.205	912	-1024	-768	-1	-1	-1	-1	4	-1024	-768	-1	-1	-1	-1	4		0	0						Untertest1.avi	0	880	547	72	111				0	Content		-72	-111	15205869	3320352586
15223	09:15:41.775	00:00:15.223	913	-1024	-768	-1	-1	-1	-1	4	-1024	-768	-1	-1	-1	-1	4		0	0						Untertest1.avi	0	880	547	72	111				0	Content		-72	-111	15223243	3320369960
15240	09:15:41.792	00:00:15.240	914	-1024	-768	-1	-1	-1	-1	4	-1024	-768	-1	-1	-1	-1	4		0	0						Untertest1.avi	0	880	547	72	111				0	Content		-72	-111	15240490	3320387207
15255	09:15:41.807	00:00:15.255	915	-1024	-768	-1	-1	-1	-1	4	-1024	-768	-1	-1	-1	-1	4		0	0						Untertest1.avi	0	880	547	72	111				0	Content		-72	-111	15255421	3320402138
15272	09:15:41.824	00:00:15.272	916	-1024	-768	-1	-1	-1	-1	4	-1024	-768	-1	-1	-1	-1	4		0	0						Untertest1.avi	0	880	547	72	111				0	Content		-72	-111	15272049	3320418766
15289	09:15:41.841	00:00:15.288	917	-1024	-768	-1	-1	-1	-1	4	-1024	-768	-1	-1	-1	-1	4		0	0						Untertest1.avi	0	880	547	72	111				0	Content		-72	-111	15288793	3320435510
15305	09:15:41.857	00:00:15.305	918	-1024	-768	-1	-1	-1	-1	4	-1024	-768	-1	-1	-1	-1	4		0	0						Untertest1.avi	0	880	547	72	111				0	Content		-72	-111	15305291	3320452008
15322	09:15:41.874	00:00:15.322	919	-1024	-768	-1	-1	-1	-1	4	-1024	-768	-1	-1	-1	-1	4		0	0						Untertest1.avi	0	880	547	72	111				0	Content		-72	-111	15322042	3320468759
15339	09:15:41.891	00:00:15.338	920	-1024	-768	-1	-1	-1	-1	4	-1024	-768	-1	-1	-1	-1	4		0	0						Untertest1.avi	0	880	547	72	111				0	Content		-72	-111	15338665	3320485382
15356	09:15:41.908	00:00:15.355	921	-1024	-768	-1	-1	-1	-1	4	-1024	-768	-1	-1	-1	-1	4		0	0						Untertest1.avi	0	880	547	72	111				0	Content		-72	-111	15355735	3320502452
15373	09:15:41.925	00:00:15.373	922	-1024	-768	-1	-1	-1	-1	4	-1024	-768	-1	-1	-1	-1	4		0	0						Untertest1.avi	0	880	547	72	111				0	Content		-72	-111	15373109	3320519826
15390	09:15:41.942	00:00:15.390	923	-1024	-768	-1	-1	-1	-1	4	-1024	-768	-1	-1	-1	-1	4		0	0						Untertest1.avi	0	880	547	72	111				0	Content		-72	-111	15390480	3320537197
15405	09:15:41.957	00:00:15.405	924	-1024	-768	-1	-1	-1	-1	4	-1024	-768	-1	-1	-1	-1	4		0	0						Untertest1.avi	0	880	547	72	111				0	Content		-72	-111	15405286	3320552003
15422	09:15:41.974	00:00:15.421	925	-1024	-768	-1	-1	-1	-1	4	-1024	-768	-1	-1	-1	-1	4		0	0						Untertest1.avi	0	880	547	72	111				0	Content		-72	-111	15421912	3320568629
15439	09:15:41.991	00:00:15.438	926	-1024	-768	-1	-1	-1	-1	4	-1024	-768	-1	-1	-1	-1	4		0	0						Untertest1.avi	0	880	547	72	111				0	Content		-72	-111	15438659	3320585376
15455	09:15:42.007	00:00:15.455	927	-1024	-768	-1	-1	-1	-1	4	-1024	-768	-1	-1	-1	-1	4		0	0						Untertest1.avi	0	880	547	72	111				0	Content		-72	-111	15455281	3320601998
15472	09:15:42.024	00:00:15.471	928	-1024	-768	-1	-1	-1	-1	4	-1024	-768	-1	-1	-1	-1	4		0	0						Untertest1.avi	0	880	547	72	111				0	Content		-72	-111	15471903	3320618620
15489	09:15:42.041	00:00:15.488	929	-1024	-768	-1	-1	-1	-1	4	-1024	-768	-1	-1	-1	-1	4		0	0						Untertest1.avi	0	880	547	72	111				0	Content		-72	-111	15488530	3320635247
15506	09:15:42.058	00:00:15.505	930	-1024	-768	-1	-1	-1	-1	4	-1024	-768	-1	-1	-1	-1	4		0	0						Untertest1.avi	0	880	547	72	111				0	Content		-72	-111	15505724	3320652441
15523	09:15:42.075	00:00:15.523	931	-1024	-768	-1	-1	-1	-1	4	-1024	-768	-1	-1	-1	-1	4		0	0						Untertest1.avi	0	880	547	72	111				0	Content		-72	-111	15523099	3320669816
15540	09:15:42.092	00:00:15.540	932	-1024	-768	-1	-1	-1	-1	4	-1024	-768	-1	-1	-1	-1	4		0	0						Untertest1.avi	0	880	547	72	111				0	Content		-72	-111	15540345	3320687062
15555	09:15:42.107	00:00:15.555	933	-1024	-768	-1	-1	-1	-1	4	-1024	-768	-1	-1	-1	-1	4		0	0						Untertest1.avi	0	880	547	72	111				0	Content		-72	-111	15555151	3320701868
15572	09:15:42.124	00:00:15.571	934	-1024	-768	-1	-1	-1	-1	4	-1024	-768	-1	-1	-1	-1	4		0	0						Untertest1.avi	0	880	547	72	111				0	Content		-72	-111	15571900	3320718617
15589	09:15:42.141	00:00:15.588	935	-1024	-768	-1	-1	-1	-1	4	-1024	-768	-1	-1	-1	-1	4		0	0						Untertest1.avi	0	880	547	72	111				0	Content		-72	-111	15588525	3320735242
15605	09:15:42.157	00:00:15.605	936	-1024	-768	-1	-1	-1	-1	4	-1024	-768	-1	-1	-1	-1	4		0	0						Untertest1.avi	0	880	547	72	111				0	Content		-72	-111	15605272	3320751989
15622	09:15:42.174	00:00:15.621	937	-1024	-768	-1	-1	-1	-1	4	-1024	-768	-1	-1	-1	-1	4		0	0						Untertest1.avi	0	880	547	72	111				0	Content		-72	-111	15621769	3320768486
15638	09:15:42.190	00:00:15.638	938	-1024	-768	-1	-1	-1	-1	4	-1024	-768	-1	-1	-1	-1	4		0	0						Untertest1.avi	0	880	547	72	111				0	Content		-72	-111	15638393	3320785110
15656	09:15:42.208	00:00:15.655	939	-1024	-768	-1	-1	-1	-1	4	-1024	-768	-1	-1	-1	-1	4		0	0						Untertest1.avi	0	880	547	72	111				0	Content		-72	-111	15655587	3320802304
15673	09:15:42.225	00:00:15.672	940	-1024	-768	-1	-1	-1	-1	4	-1024	-768	-1	-1	-1	-1	4		0	0						Untertest1.avi	0	880	547	72	111				0	Content		-72	-111	15672963	3320819680
15690	09:15:42.242	00:00:15.690	941	-1024	-768	-1	-1	-1	-1	4	-1024	-768	-1	-1	-1	-1	4		0	0						Untertest1.avi	0	880	547	72	111				0	Content		-72	-111	15690210	3320836927
15705	09:15:42.257	00:00:15.705	942	-1024	-768	-1	-1	-1	-1	4	-1024	-768	-1	-1	-1	-1	4		0	0						Untertest1.avi	0	880	547	72	111				0	Content		-72	-111	15705139	3320851856
15722	09:15:42.274	00:00:15.721	943	-1024	-768	-1	-1	-1	-1	4	-1024	-768	-1	-1	-1	-1	4		0	0						Untertest1.avi	0	880	547	72	111				0	Content		-72	-111	15721762	3320868479
15739	09:15:42.291	00:00:15.738	944	-1024	-768	-1	-1	-1	-1	4	-1024	-768	-1	-1	-1	-1	4		0	0						Untertest1.avi	0	880	547	72	111				0	Content		-72	-111	15738510	3320885227
15755	09:15:42.307	00:00:15.755	945	-1024	-768	-1	-1	-1	-1	4	-1024	-768	-1	-1	-1	-1	4		0	0						Untertest1.avi	0	880	547	72	111				0	Content		-72	-111	15755007	3320901724
15772	09:15:42.324	00:00:15.771	946	-1024	-768	-1	-1	-1	-1	4	-1024	-768	-1	-1	-1	-1	4		0	0						Untertest1.avi	0	880	547	72	111				0	Content		-72	-111	15771756	3320918473
15788	09:15:42.340	00:00:15.788	947	-1024	-768	-1	-1	-1	-1	4	-1024	-768	-1	-1	-1	-1	4		0	0						Untertest1.avi	0	880	547	72	111				0	Content		-72	-111	15788378	3320935095
15805	09:15:42.357	00:00:15.805	948	-1024	-768	-1	-1	-1	-1	4	-1024	-768	-1	-1	-1	-1	4		0	0						Untertest1.avi	0	880	547	72	111				0	Content		-72	-111	15805446	3320952163
15823	09:15:42.375	00:00:15.822	949	-1024	-768	-1	-1	-1	-1	4	-1024	-768	-1	-1	-1	-1	4		0	0						Untertest1.avi	0	880	547	72	111				0	Content		-72	-111	15822821	3320969538
15840	09:15:42.392	00:00:15.840	950	-1024	-768	-1	-1	-1	-1	4	-1024	-768	-1	-1	-1	-1	4		0	0						Untertest1.avi	0	880	547	72	111				0	Content		-72	-111	15840068	3320986785
15855	09:15:42.407	00:00:15.854	951	-1024	-768	-1	-1	-1	-1	4	-1024	-768	-1	-1	-1	-1	4		0	0						Untertest1.avi	0	880	547	72	111				0	Content		-72	-111	15854997	3321001714
15872	09:15:42.424	00:00:15.871	952	-1024	-768	-1	-1	-1	-1	4	-1024	-768	-1	-1	-1	-1	4		0	0						Untertest1.avi	0	880	547	72	111				0	Content		-72	-111	15871623	3321018340
15888	09:15:42.440	00:00:15.888	953	-1024	-768	-1	-1	-1	-1	4	-1024	-768	-1	-1	-1	-1	4		0	0						Untertest1.avi	0	880	547	72	111				0	Content		-72	-111	15888370	3321035087
15905	09:15:42.457	00:00:15.904	954	-1024	-768	-1	-1	-1	-1	4	-1024	-768	-1	-1	-1	-1	4		0	0						Untertest1.avi	0	880	547	72	111				0	Content		-72	-111	15904995	3321051712
15922	09:15:42.474	00:00:15.921	955	-1024	-768	-1	-1	-1	-1	4	-1024	-768	-1	-1	-1	-1	4		0	0						Untertest1.avi	0	880	547	72	111				0	Content		-72	-111	15921618	3321068335
15938	09:15:42.490	00:00:15.938	956	-1024	-768	-1	-1	-1	-1	4	-1024	-768	-1	-1	-1	-1	4		0	0						Untertest1.avi	0	880	547	72	111				0	Content		-72	-111	15938242	3321084959
15955	09:15:42.507	00:00:15.955	957	-1024	-768	-1	-1	-1	-1	4	-1024	-768	-1	-1	-1	-1	4		0	0						Untertest1.avi	0	880	547	72	111				0	Content		-72	-111	15955439	3321102156
15973	09:15:42.525	00:00:15.972	958	-1024	-768	-1	-1	-1	-1	4	-1024	-768	-1	-1	-1	-1	4		0	0						Untertest1.avi	0	880	547	72	111				0	Content		-72	-111	15972686	3321119403
15990	09:15:42.542	00:00:15.990	959	-1024	-768	-1	-1	-1	-1	4	-1024	-768	-1	-1	-1	-1	4		0	0						Untertest1.avi	0	880	547	72	111				0	Content		-72	-111	15990060	3321136777
16005	09:15:42.557	00:00:16.004	960	-1024	-768	-1	-1	-1	-1	4	-1024	-768	-1	-1	-1	-1	4		0	0						Untertest1.avi	0	880	547	72	111				0	Content		-72	-111	16004864	3321151581
16022	09:15:42.574	00:00:16.021	961	-1024	-768	-1	-1	-1	-1	4	-1024	-768	-1	-1	-1	-1	4		0	0						Untertest1.avi	0	880	547	72	111				0	Content		-72	-111	16021500	3321168217
16038	09:15:42.590	00:00:16.038	962	-1024	-768	-1	-1	-1	-1	4	-1024	-768	-1	-1	-1	-1	4		0	0						Untertest1.avi	0	880	547	72	111				0	Content		-72	-111	16038237	3321184954
16055	09:15:42.607	00:00:16.054	963	-1024	-768	-1	-1	-1	-1	4	-1024	-768	-1	-1	-1	-1	4		0	0						Untertest1.avi	0	880	547	72	111				0	Content		-72	-111	16054858	3321201575
16071	09:15:42.623	00:00:16.071	964	-1024	-768	-1	-1	-1	-1	4	-1024	-768	-1	-1	-1	-1	4		0	0						Untertest1.avi	0	880	547	72	111				0	Content		-72	-111	16071491	3321218208
16088	09:15:42.640	00:00:16.088	965	-1024	-768	-1	-1	-1	-1	4	-1024	-768	-1	-1	-1	-1	4		0	0						Untertest1.avi	0	880	547	72	111				0	Content		-72	-111	16088106	3321234823
16105	09:15:42.657	00:00:16.105	966	-1024	-768	-1	-1	-1	-1	4	-1024	-768	-1	-1	-1	-1	4		0	0						Untertest1.avi	0	880	547	72	111				0	Content		-72	-111	16105300	3321252017
16123	09:15:42.675	00:00:16.122	967	-1024	-768	-1	-1	-1	-1	4	-1024	-768	-1	-1	-1	-1	4		0	0						Untertest1.avi	0	880	547	72	111				0	Content		-72	-111	16122670	3321269387
16140	09:15:42.692	00:00:16.139	968	-1024	-768	-1	-1	-1	-1	4	-1024	-768	-1	-1	-1	-1	4		0	0						Untertest1.avi	0	880	547	72	111				0	Content		-72	-111	16139937	3321286654
16156	09:15:42.708	00:00:16.155	969	-1024	-768	-1	-1	-1	-1	4	-1024	-768	-1	-1	-1	-1	4		0	0						Untertest1.avi	0	880	547	72	111				0	Content		-72	-111	16155712	3321302429
16172	09:15:42.724	00:00:16.172	970	-1024	-768	-1	-1	-1	-1	4	-1024	-768	-1	-1	-1	-1	4		0	0						Untertest1.avi	0	880	547	72	111				0	Content		-72	-111	16172380	3321319097
16188	09:15:42.740	00:00:16.188	971	-1024	-768	-1	-1	-1	-1	4	-1024	-768	-1	-1	-1	-1	4		0	0						Untertest1.avi	0	880	547	72	111				0	Content		-72	-111	16188099	3321334816
16205	09:15:42.757	00:00:16.204	972	-1024	-768	-1	-1	-1	-1	4	-1024	-768	-1	-1	-1	-1	4		0	0						Untertest1.avi	0	880	547	72	111				0	Content		-72	-111	16204722	3321351439
16221	09:15:42.773	00:00:16.221	973	-1024	-768	-1	-1	-1	-1	4	-1024	-768	-1	-1	-1	-1	4		0	0						Untertest1.avi	0	880	547	72	111				0	Content		-72	-111	16221479	3321368196
16238	09:15:42.790	00:00:16.237	974	-1024	-768	-1	-1	-1	-1	4	-1024	-768	-1	-1	-1	-1	4		0	0						Untertest1.avi	0	880	547	72	111				0	Content		-72	-111	16237965	3321384682
16255	09:15:42.807	00:00:16.254	975	-1024	-768	-1	-1	-1	-1	4	-1024	-768	-1	-1	-1	-1	4		0	0						Untertest1.avi	0	880	547	72	111				0	Content		-72	-111	16254715	3321401432
16272	09:15:42.824	00:00:16.271	976	-1024	-768	-1	-1	-1	-1	4	-1024	-768	-1	-1	-1	-1	4		0	0						Untertest1.avi	0	880	547	72	111				0	Content		-72	-111	16271787	3321418504
16289	09:15:42.841	00:00:16.289	977	-1024	-768	-1	-1	-1	-1	4	-1024	-768	-1	-1	-1	-1	4		0	0						Untertest1.avi	0	880	547	72	111				0	Content		-72	-111	16289180	3321435897
16306	09:15:42.858	00:00:16.306	978	-1024	-768	-1	-1	-1	-1	4	-1024	-768	-1	-1	-1	-1	4		0	0						Untertest1.avi	0	880	547	72	111				0	Content		-72	-111	16306412	3321453129
16321	09:15:42.873	00:00:16.321	979	-1024	-768	-1	-1	-1	-1	4	-1024	-768	-1	-1	-1	-1	4		0	0						Untertest1.avi	0	880	547	72	111				0	Content		-72	-111	16321337	3321468054
16338	09:15:42.890	00:00:16.337	980	-1024	-768	-1	-1	-1	-1	4	-1024	-768	-1	-1	-1	-1	4		0	0						Untertest1.avi	0	880	547	72	111				0	Content		-72	-111	16337960	3321484677
16355	09:15:42.907	00:00:16.354	981	-1024	-768	-1	-1	-1	-1	4	-1024	-768	-1	-1	-1	-1	4		0	0						Untertest1.avi	0	880	547	72	111				0	Content		-72	-111	16354709	3321501426
16371	09:15:42.923	00:00:16.371	982	-1024	-768	-1	-1	-1	-1	4	-1024	-768	-1	-1	-1	-1	4		0	0						Untertest1.avi	0	880	547	72	111				0	Content		-72	-111	16371331	3321518048
16388	09:15:42.940	00:00:16.387	983	-1024	-768	-1	-1	-1	-1	4	-1024	-768	-1	-1	-1	-1	4		0	0						Untertest1.avi	0	880	547	72	111				0	Content		-72	-111	16387957	3321534674
16405	09:15:42.957	00:00:16.404	984	-1024	-768	-1	-1	-1	-1	4	-1024	-768	-1	-1	-1	-1	4		0	0						Untertest1.avi	0	880	547	72	111				0	Content		-72	-111	16404581	3321551298
16422	09:15:42.974	00:00:16.421	985	-1024	-768	-1	-1	-1	-1	4	-1024	-768	-1	-1	-1	-1	4		0	0						Untertest1.avi	0	880	547	72	111				0	Content		-72	-111	16421776	3321568493
16439	09:15:42.991	00:00:16.439	986	-1024	-768	-1	-1	-1	-1	4	-1024	-768	-1	-1	-1	-1	4		0	0						Untertest1.avi	0	880	547	72	111				0	Content		-72	-111	16439149	3321585866
16456	09:15:43.008	00:00:16.456	987	-1024	-768	-1	-1	-1	-1	4	-1024	-768	-1	-1	-1	-1	4		0	0						Untertest1.avi	0	880	547	72	111				0	Content		-72	-111	16456397	3321603114
16471	09:15:43.023	00:00:16.471	988	-1024	-768	-1	-1	-1	-1	4	-1024	-768	-1	-1	-1	-1	4		0	0						Untertest1.avi	0	880	547	72	111				0	Content		-72	-111	16471198	3321617915
16488	09:15:43.040	00:00:16.487	989	-1024	-768	-1	-1	-1	-1	4	-1024	-768	-1	-1	-1	-1	4		0	0						Untertest1.avi	0	880	547	72	111				0	Content		-72	-111	16487947	3321634664
16505	09:15:43.057	00:00:16.504	990	-1024	-768	-1	-1	-1	-1	4	-1024	-768	-1	-1	-1	-1	4		0	0						Untertest1.avi	0	880	547	72	111				0	Content		-72	-111	16504573	3321651290
16521	09:15:43.073	00:00:16.521	991	-1024	-768	-1	-1	-1	-1	4	-1024	-768	-1	-1	-1	-1	4		0	0						Untertest1.avi	0	880	547	72	111				0	Content		-72	-111	16521195	3321667912
16538	09:15:43.090	00:00:16.537	992	-1024	-768	-1	-1	-1	-1	4	-1024	-768	-1	-1	-1	-1	4		0	0						Untertest1.avi	0	880	547	72	111				0	Content		-72	-111	16537861	3321684578
16555	09:15:43.107	00:00:16.554	993	-1024	-768	-1	-1	-1	-1	4	-1024	-768	-1	-1	-1	-1	4		0	0						Untertest1.avi	0	880	547	72	111				0	Content		-72	-111	16554694	3321701411
16571	09:15:43.123	00:00:16.571	994	-1024	-768	-1	-1	-1	-1	4	-1024	-768	-1	-1	-1	-1	4		0	0						Untertest1.avi	0	880	547	72	111				0	Content		-72	-111	16571362	3321718079
16588	09:15:43.140	00:00:16.588	995	-1024	-768	-1	-1	-1	-1	4	-1024	-768	-1	-1	-1	-1	4		0	0						Untertest1.avi	0	880	547	72	111				0	Content		-72	-111	16588030	3321734747
16605	09:15:43.157	00:00:16.605	996	-1024	-768	-1	-1	-1	-1	4	-1024	-768	-1	-1	-1	-1	4		0	0						Untertest1.avi	0	880	547	72	111				0	Content		-72	-111	16605013	3321751730
16622	09:15:43.174	00:00:16.621	997	-1024	-768	-1	-1	-1	-1	4	-1024	-768	-1	-1	-1	-1	4		0	0						Untertest1.avi	0	880	547	72	111				0	Content		-72	-111	16621681	3321768398
16638	09:15:43.190	00:00:16.638	998	-1024	-768	-1	-1	-1	-1	4	-1024	-768	-1	-1	-1	-1	4		0	0						Untertest1.avi	0	880	547	72	111				0	Content		-72	-111	16638349	3321785066
16656	09:15:43.208	00:00:16.655	999	-1024	-768	-1	-1	-1	-1	4	-1024	-768	-1	-1	-1	-1	4		0	0						Untertest1.avi	0	880	547	72	111				0	Content		-72	-111	16655600	3321802317
16672	09:15:43.224	00:00:16.672	1000	-1024	-768	-1	-1	-1	-1	4	-1024	-768	-1	-1	-1	-1	4		0	0						Untertest1.avi	0	880	547	72	111				0	Content		-72	-111	16672268	3321818985
16688	09:15:43.240	00:00:16.688	1001	-1024	-768	-1	-1	-1	-1	4	-1024	-768	-1	-1	-1	-1	4		0	0						Untertest1.avi	0	880	547	72	111				0	Content		-72	-111	16688315	3321835032
16705	09:15:43.257	00:00:16.704	1002	-1024	-768	-1	-1	-1	-1	4	-1024	-768	-1	-1	-1	-1	4		0	0						Untertest1.avi	0	880	547	72	111				0	Content		-72	-111	16704983	3321851700
16721	09:15:43.273	00:00:16.720	1003	-1024	-768	-1	-1	-1	-1	4	-1024	-768	-1	-1	-1	-1	4		0	0						Untertest1.avi	0	880	547	72	111				0	Content		-72	-111	16720972	3321867689
16738	09:15:43.290	00:00:16.737	1004	-1024	-768	-1	-1	-1	-1	4	-1024	-768	-1	-1	-1	-1	4		0	0						Untertest1.avi	0	880	547	72	111				0	Content		-72	-111	16737596	3321884313
16754	09:15:43.306	00:00:16.754	1005	-1024	-768	-1	-1	-1	-1	4	-1024	-768	-1	-1	-1	-1	4		0	0						Untertest1.avi	0	880	547	72	111				0	Content		-72	-111	16754310	3321901027
16771	09:15:43.323	00:00:16.770	1006	-1024	-768	-1	-1	-1	-1	4	-1024	-768	-1	-1	-1	-1	4		0	0						Untertest1.avi	0	880	547	72	111				0	Content		-72	-111	16770978	3321917695
16788	09:15:43.340	00:00:16.787	1007	-1024	-768	-1	-1	-1	-1	4	-1024	-768	-1	-1	-1	-1	4		0	0						Untertest1.avi	0	880	547	72	111				0	Content		-72	-111	16787647	3321934364
16804	09:15:43.356	00:00:16.804	1008	-1024	-768	-1	-1	-1	-1	4	-1024	-768	-1	-1	-1	-1	4		0	0						Untertest1.avi	0	880	547	72	111				0	Content		-72	-111	16804341	3321951058
16821	09:15:43.373	00:00:16.821	1009	-1024	-768	-1	-1	-1	-1	4	-1024	-768	-1	-1	-1	-1	4		0	0						Untertest1.avi	0	880	547	72	111				0	Content		-72	-111	16821278	3321967995
16838	09:15:43.390	00:00:16.837	1010	-1024	-768	-1	-1	-1	-1	4	-1024	-768	-1	-1	-1	-1	4		0	0						Untertest1.avi	0	880	547	72	111				0	Content		-72	-111	16837946	3321984663
16855	09:15:43.407	00:00:16.855	1011	-1024	-768	-1	-1	-1	-1	4	-1024	-768	-1	-1	-1	-1	4		0	0						Untertest1.avi	0	880	547	72	111				0	Content		-72	-111	16855079	3322001796
16872	09:15:43.424	00:00:16.871	1012	-1024	-768	-1	-1	-1	-1	4	-1024	-768	-1	-1	-1	-1	4		0	0						Untertest1.avi	0	880	547	72	111				0	Content		-72	-111	16871747	3322018464
16889	09:15:43.441	00:00:16.888	1013	-1024	-768	-1	-1	-1	-1	4	-1024	-768	-1	-1	-1	-1	4		0	0						Untertest1.avi	0	880	547	72	111				0	Content		-72	-111	16888916	3322035633
16906	09:15:43.458	00:00:16.905	1014	-1024	-768	-1	-1	-1	-1	4	-1024	-768	-1	-1	-1	-1	4		0	0						Untertest1.avi	0	880	547	72	111				0	Content		-72	-111	16905583	3322052300
16922	09:15:43.474	00:00:16.921	1015	-1024	-768	-1	-1	-1	-1	4	-1024	-768	-1	-1	-1	-1	4		0	0						Untertest1.avi	0	880	547	72	111				0	Content		-72	-111	16921583	3322068300
16938	09:15:43.490	00:00:16.938	1016	-1024	-768	-1	-1	-1	-1	4	-1024	-768	-1	-1	-1	-1	4		0	0						Untertest1.avi	0	880	547	72	111				0	Content		-72	-111	16938251	3322084968
16955	09:15:43.507	00:00:16.954	1017	-1024	-768	-1	-1	-1	-1	4	-1024	-768	-1	-1	-1	-1	4		0	0						Untertest1.avi	0	880	547	72	111				0	Content		-72	-111	16954542	3322101259
16971	09:15:43.523	00:00:16.971	1018	-1024	-768	-1	-1	-1	-1	4	-1024	-768	-1	-1	-1	-1	4		0	0						Untertest1.avi	0	880	547	72	111				0	Content		-72	-111	16971210	3322117927
16988	09:15:43.540	00:00:16.987	1019	-1024	-768	-1	-1	-1	-1	4	-1024	-768	-1	-1	-1	-1	4		0	0						Untertest1.avi	0	880	547	72	111				0	Content		-72	-111	16987580	3322134297
17004	09:15:43.556	00:00:17.004	1020	-1024	-768	-1	-1	-1	-1	4	-1024	-768	-1	-1	-1	-1	4		0	0						Untertest1.avi	0	880	547	72	111				0	Content		-72	-111	17004206	3322150923
17021	09:15:43.573	00:00:17.020	1021	-1024	-768	-1	-1	-1	-1	4	-1024	-768	-1	-1	-1	-1	4		0	0						Untertest1.avi	0	880	547	72	111				0	Content		-72	-111	17020836	3322167553
17038	09:15:43.590	00:00:17.037	1022	-1024	-768	-1	-1	-1	-1	4	-1024	-768	-1	-1	-1	-1	4		0	0						Untertest1.avi	0	880	547	72	111				0	Content		-72	-111	17037504	3322184221
17054	09:15:43.606	00:00:17.054	1023	-1024	-768	-1	-1	-1	-1	4	-1024	-768	-1	-1	-1	-1	4		0	0						Untertest1.avi	0	880	547	72	111				0	Content		-72	-111	17054157	3322200874
17071	09:15:43.623	00:00:17.070	1024	-1024	-768	-1	-1	-1	-1	4	-1024	-768	-1	-1	-1	-1	4		0	0						Untertest1.avi	0	880	547	72	111				0	Content		-72	-111	17070825	3322217542
17087	09:15:43.639	00:00:17.087	1025	-1024	-768	-1	-1	-1	-1	4	-1024	-768	-1	-1	-1	-1	4		0	0						Untertest1.avi	0	880	547	72	111				0	Content		-72	-111	17087493	3322234210
17104	09:15:43.656	00:00:17.104	1026	-1024	-768	-1	-1	-1	-1	4	-1024	-768	-1	-1	-1	-1	4		0	0						Untertest1.avi	0	880	547	72	111				0	Content		-72	-111	17104408	3322251125
17121	09:15:43.673	00:00:17.121	1027	-1024	-768	-1	-1	-1	-1	4	-1024	-768	-1	-1	-1	-1	4		0	0						Untertest1.avi	0	880	547	72	111				0	Content		-72	-111	17121076	3322267793
17138	09:15:43.690	00:00:17.138	1028	-1024	-768	-1	-1	-1	-1	4	-1024	-768	-1	-1	-1	-1	4		0	0						Untertest1.avi	0	880	547	72	111				0	Content		-72	-111	17138205	3322284922
17155	09:15:43.707	00:00:17.154	1029	-1024	-768	-1	-1	-1	-1	4	-1024	-768	-1	-1	-1	-1	4		0	0						Untertest1.avi	0	880	547	72	111				0	Content		-72	-111	17154872	3322301589
17172	09:15:43.724	00:00:17.172	1030	-1024	-768	-1	-1	-1	-1	4	-1024	-768	-1	-1	-1	-1	4		0	0						Untertest1.avi	0	880	547	72	111				0	Content		-72	-111	17172097	3322318814
17189	09:15:43.741	00:00:17.188	1031	-1024	-768	-1	-1	-1	-1	4	-1024	-768	-1	-1	-1	-1	4		0	0						Untertest1.avi	0	880	547	72	111				0	Content		-72	-111	17188765	3322335482
17205	09:15:43.757	00:00:17.204	1032	-1024	-768	-1	-1	-1	-1	4	-1024	-768	-1	-1	-1	-1	4		0	0						Untertest1.avi	0	880	547	72	111				0	Content		-72	-111	17204736	3322351453
17221	09:15:43.773	00:00:17.221	1033	-1024	-768	-1	-1	-1	-1	4	-1024	-768	-1	-1	-1	-1	4		0	0						Untertest1.avi	0	880	547	72	111				0	Content		-72	-111	17221404	3322368121
17237	09:15:43.789	00:00:17.237	1034	-1024	-768	-1	-1	-1	-1	4	-1024	-768	-1	-1	-1	-1	4		0	0						Untertest1.avi	0	880	547	72	111				0	Content		-72	-111	17237321	3322384038
17254	09:15:43.806	00:00:17.253	1035	-1024	-768	-1	-1	-1	-1	4	-1024	-768	-1	-1	-1	-1	4		0	0						Untertest1.avi	0	880	547	72	111				0	Content		-72	-111	17253945	3322400662
17271	09:15:43.823	00:00:17.270	1036	-1024	-768	-1	-1	-1	-1	4	-1024	-768	-1	-1	-1	-1	4		0	0						Untertest1.avi	0	880	547	72	111				0	Content		-72	-111	17270658	3322417375
17287	09:15:43.839	00:00:17.287	1037	-1024	-768	-1	-1	-1	-1	4	-1024	-768	-1	-1	-1	-1	4		0	0						Untertest1.avi	0	880	547	72	111				0	Content		-72	-111	17287326	3322434043
17304	09:15:43.856	00:00:17.304	1038	-1024	-768	-1	-1	-1	-1	4	-1024	-768	-1	-1	-1	-1	4		0	0						Untertest1.avi	0	880	547	72	111				0	Content		-72	-111	17304001	3322450718
17321	09:15:43.873	00:00:17.320	1039	-1024	-768	-1	-1	-1	-1	4	-1024	-768	-1	-1	-1	-1	4		0	0						Untertest1.avi	0	880	547	72	111				0	Content		-72	-111	17320690	3322467407
17338	09:15:43.890	00:00:17.337	1040	-1024	-768	-1	-1	-1	-1	4	-1024	-768	-1	-1	-1	-1	4		0	0						Untertest1.avi	0	880	547	72	111				0	Content		-72	-111	17337569	3322484286
17354	09:15:43.906	00:00:17.354	1041	-1024	-768	-1	-1	-1	-1	4	-1024	-768	-1	-1	-1	-1	4		0	0						Untertest1.avi	0	880	547	72	111				0	Content		-72	-111	17354237	3322500954
17371	09:15:43.923	00:00:17.371	1042	-1024	-768	-1	-1	-1	-1	4	-1024	-768	-1	-1	-1	-1	4		0	0						Untertest1.avi	0	880	547	72	111				0	Content		-72	-111	17371342	3322518059
17388	09:15:43.940	00:00:17.388	1043	-1024	-768	-1	-1	-1	-1	4	-1024	-768	-1	-1	-1	-1	4		0	0						Untertest1.avi	0	880	547	72	111				0	Content		-72	-111	17388010	3322534727
17405	09:15:43.957	00:00:17.405	1044	-1024	-768	-1	-1	-1	-1	4	-1024	-768	-1	-1	-1	-1	4		0	0						Untertest1.avi	0	880	547	72	111				0	Content		-72	-111	17405234	3322551951
17422	09:15:43.974	00:00:17.421	1045	-1024	-768	-1	-1	-1	-1	4	-1024	-768	-1	-1	-1	-1	4		0	0						Untertest1.avi	0	880	547	72	111				0	Content		-72	-111	17421902	3322568619
17438	09:15:43.990	00:00:17.437	1046	-1024	-768	-1	-1	-1	-1	4	-1024	-768	-1	-1	-1	-1	4		0	0						Untertest1.avi	0	880	547	72	111				0	Content		-72	-111	17437917	3322584634
17455	09:15:44.007	00:00:17.454	1047	-1024	-768	-1	-1	-1	-1	4	-1024	-768	-1	-1	-1	-1	4		0	0						Untertest1.avi	0	880	547	72	111				0	Content		-72	-111	17454585	3322601302
17471	09:15:44.023	00:00:17.470	1048	-1024	-768	-1	-1	-1	-1	4	-1024	-768	-1	-1	-1	-1	4		0	0						Untertest1.avi	0	880	547	72	111				0	Content		-72	-111	17470884	3322617601
17488	09:15:44.040	00:00:17.487	1049	-1024	-768	-1	-1	-1	-1	4	-1024	-768	-1	-1	-1	-1	4		0	0						Untertest1.avi	0	880	547	72	111				0	Content		-72	-111	17487551	3322634268
17504	09:15:44.056	00:00:17.503	1050	-1024	-768	-1	-1	-1	-1	4	-1024	-768	-1	-1	-1	-1	4		0	0						Untertest1.avi	0	880	547	72	111				0	Content		-72	-111	17503934	3322650651
17521	09:15:44.073	00:00:17.520	1051	-1024	-768	-1	-1	-1	-1	4	-1024	-768	-1	-1	-1	-1	4		0	0						Untertest1.avi	0	880	547	72	111				0	Content		-72	-111	17520559	3322667276
17537	09:15:44.089	00:00:17.537	1052	-1024	-768	-1	-1	-1	-1	4	-1024	-768	-1	-1	-1	-1	4		0	0						Untertest1.avi	0	880	547	72	111				0	Content		-72	-111	17537183	3322683900
17554	09:15:44.106	00:00:17.553	1053	-1024	-768	-1	-1	-1	-1	4	-1024	-768	-1	-1	-1	-1	4		0	0						Untertest1.avi	0	880	547	72	111				0	Content		-72	-111	17553851	3322700568
17571	09:15:44.123	00:00:17.570	1054	-1024	-768	-1	-1	-1	-1	4	-1024	-768	-1	-1	-1	-1	4		0	0						Untertest1.avi	0	880	547	72	111				0	Content		-72	-111	17570504	3322717221
17587	09:15:44.139	00:00:17.587	1055	-1024	-768	-1	-1	-1	-1	4	-1024	-768	-1	-1	-1	-1	4		0	0						Untertest1.avi	0	880	547	72	111				0	Content		-72	-111	17587172	3322733889
17604	09:15:44.156	00:00:17.603	1056	-1024	-768	-1	-1	-1	-1	4	-1024	-768	-1	-1	-1	-1	4		0	0						Untertest1.avi	0	880	547	72	111				0	Content		-72	-111	17603840	3322750557
17621	09:15:44.173	00:00:17.620	1057	-1024	-768	-1	-1	-1	-1	4	-1024	-768	-1	-1	-1	-1	4		0	0						Untertest1.avi	0	880	547	72	111				0	Content		-72	-111	17620760	3322767477
17637	09:15:44.189	00:00:17.637	1058	-1024	-768	-1	-1	-1	-1	4	-1024	-768	-1	-1	-1	-1	4		0	0						Untertest1.avi	0	880	547	72	111				0	Content		-72	-111	17637428	3322784145
17655	09:15:44.207	00:00:17.654	1059	-1024	-768	-1	-1	-1	-1	4	-1024	-768	-1	-1	-1	-1	4		0	0						Untertest1.avi	0	880	547	72	111				0	Content		-72	-111	17654559	3322801276
17671	09:15:44.223	00:00:17.671	1060	-1024	-768	-1	-1	-1	-1	4	-1024	-768	-1	-1	-1	-1	4		0	0						Untertest1.avi	0	880	547	72	111				0	Content		-72	-111	17671227	3322817944
17688	09:15:44.240	00:00:17.688	1061	-1024	-768	-1	-1	-1	-1	4	-1024	-768	-1	-1	-1	-1	4		0	0						Untertest1.avi	0	880	547	72	111				0	Content		-72	-111	17688389	3322835106
17705	09:15:44.257	00:00:17.705	1062	-1024	-768	-1	-1	-1	-1	4	-1024	-768	-1	-1	-1	-1	4		0	0						Untertest1.avi	0	880	547	72	111				0	Content		-72	-111	17705057	3322851774
17721	09:15:44.273	00:00:17.721	1063	-1024	-768	-1	-1	-1	-1	4	-1024	-768	-1	-1	-1	-1	4		0	0						Untertest1.avi	0	880	547	72	111				0	Content		-72	-111	17721263	3322867980
17738	09:15:44.290	00:00:17.737	1064	-1024	-768	-1	-1	-1	-1	4	-1024	-768	-1	-1	-1	-1	4		0	0						Untertest1.avi	0	880	547	72	111				0	Content		-72	-111	17737930	3322884647
17755	09:15:44.307	00:00:17.754	1065	-1024	-768	-1	-1	-1	-1	4	-1024	-768	-1	-1	-1	-1	4		0	0						Untertest1.avi	0	880	547	72	111				0	Content		-72	-111	17754598	3322901315
17770	09:15:44.322	00:00:17.770	1066	-1024	-768	-1	-1	-1	-1	4	-1024	-768	-1	-1	-1	-1	4		0	0						Untertest1.avi	0	880	547	72	111				0	Content		-72	-111	17770297	3322917014
17787	09:15:44.339	00:00:17.787	1067	-1024	-768	-1	-1	-1	-1	4	-1024	-768	-1	-1	-1	-1	4		0	0						Untertest1.avi	0	880	547	72	111				0	Content		-72	-111	17787046	3322933763
17804	09:15:44.356	00:00:17.803	1068	-1024	-768	-1	-1	-1	-1	4	-1024	-768	-1	-1	-1	-1	4		0	0						Untertest1.avi	0	880	547	72	111				0	Content		-72	-111	17803698	3322950415
17820	09:15:44.372	00:00:17.820	1069	-1024	-768	-1	-1	-1	-1	4	-1024	-768	-1	-1	-1	-1	4		0	0						Untertest1.avi	0	880	547	72	111				0	Content		-72	-111	17820365	3322967082
17837	09:15:44.389	00:00:17.837	1070	-1024	-768	-1	-1	-1	-1	4	-1024	-768	-1	-1	-1	-1	4		0	0						Untertest1.avi	0	880	547	72	111				0	Content		-72	-111	17837099	3322983816
17854	09:15:44.406	00:00:17.853	1071	-1024	-768	-1	-1	-1	-1	4	-1024	-768	-1	-1	-1	-1	4		0	0						Untertest1.avi	0	880	547	72	111				0	Content		-72	-111	17853667	3323000384
17871	09:15:44.423	00:00:17.870	1072	-1024	-768	-1	-1	-1	-1	4	-1024	-768	-1	-1	-1	-1	4		0	0						Untertest1.avi	0	880	547	72	111				0	Content		-72	-111	17870605	3323017322
17887	09:15:44.439	00:00:17.887	1073	-1024	-768	-1	-1	-1	-1	4	-1024	-768	-1	-1	-1	-1	4		0	0						Untertest1.avi	0	880	547	72	111				0	Content		-72	-111	17887273	3323033990
17904	09:15:44.456	00:00:17.904	1074	-1024	-768	-1	-1	-1	-1	4	-1024	-768	-1	-1	-1	-1	4		0	0						Untertest1.avi	0	880	547	72	111				0	Content		-72	-111	17904407	3323051124
17921	09:15:44.473	00:00:17.921	1075	-1024	-768	-1	-1	-1	-1	4	-1024	-768	-1	-1	-1	-1	4		0	0						Untertest1.avi	0	880	547	72	111				0	Content		-72	-111	17921074	3323067791
17938	09:15:44.490	00:00:17.938	1076	-1024	-768	-1	-1	-1	-1	4	-1024	-768	-1	-1	-1	-1	4		0	0						Untertest1.avi	0	880	547	72	111				0	Content		-72	-111	17938308	3323085025
17955	09:15:44.507	00:00:17.954	1077	-1024	-768	-1	-1	-1	-1	4	-1024	-768	-1	-1	-1	-1	4		0	0						Untertest1.avi	0	880	547	72	111				0	Content		-72	-111	17954976	3323101693
17971	09:15:44.523	00:00:17.970	1078	-1024	-768	-1	-1	-1	-1	4	-1024	-768	-1	-1	-1	-1	4		0	0						Untertest1.avi	0	880	547	72	111				0	Content		-72	-111	17970946	3323117663
17988	09:15:44.540	00:00:17.987	1079	-1024	-768	-1	-1	-1	-1	4	-1024	-768	-1	-1	-1	-1	4		0	0						Untertest1.avi	0	880	547	72	111				0	Content		-72	-111	17987614	3323134331
18004	09:15:44.556	00:00:18.003	1080	-1024	-768	-1	-1	-1	-1	4	-1024	-768	-1	-1	-1	-1	4		0	0						Untertest1.avi	0	880	547	72	111				0	Content		-72	-111	18003892	3323150609
18021	09:15:44.573	00:00:18.020	1081	-1024	-768	-1	-1	-1	-1	4	-1024	-768	-1	-1	-1	-1	4		0	0						Untertest1.avi	0	880	547	72	111				0	Content		-72	-111	18020560	3323167277
18037	09:15:44.589	00:00:18.036	1082	-1024	-768	-1	-1	-1	-1	4	-1024	-768	-1	-1	-1	-1	4		0	0						Untertest1.avi	0	880	547	72	111				0	Content		-72	-111	18036914	3323183631
18054	09:15:44.606	00:00:18.053	1083	-1024	-768	-1	-1	-1	-1	4	-1024	-768	-1	-1	-1	-1	4		0	0						Untertest1.avi	0	880	547	72	111				0	Content		-72	-111	18053537	3323200254
18070	09:15:44.622	00:00:18.070	1084	-1024	-768	-1	-1	-1	-1	4	-1024	-768	-1	-1	-1	-1	4		0	0						Untertest1.avi	0	880	547	72	111				0	Content		-72	-111	18070217	3323216934
18087	09:15:44.639	00:00:18.086	1085	-1024	-768	-1	-1	-1	-1	4	-1024	-768	-1	-1	-1	-1	4		0	0						Untertest1.avi	0	880	547	72	111				0	Content		-72	-111	18086813	3323233530
18103	09:15:44.655	00:00:18.103	1086	-1024	-768	-1	-1	-1	-1	4	-1024	-768	-1	-1	-1	-1	4		0	0						Untertest1.avi	0	880	547	72	111				0	Content		-72	-111	18103481	3323250198
18120	09:15:44.672	00:00:18.120	1087	-1024	-768	-1	-1	-1	-1	4	-1024	-768	-1	-1	-1	-1	4		0	0						Untertest1.avi	0	880	547	72	111				0	Content		-72	-111	18120382	3323267099
18137	09:15:44.689	00:00:18.137	1088	-1024	-768	-1	-1	-1	-1	4	-1024	-768	-1	-1	-1	-1	4		0	0						Untertest1.avi	0	880	547	72	111				0	Content		-72	-111	18137050	3323283767
18154	09:15:44.706	00:00:18.154	1089	-1024	-768	-1	-1	-1	-1	4	-1024	-768	-1	-1	-1	-1	4		0	0						Untertest1.avi	0	880	547	72	111				0	Content		-72	-111	18154173	3323300890
18171	09:15:44.723	00:00:18.170	1090	-1024	-768	-1	-1	-1	-1	4	-1024	-768	-1	-1	-1	-1	4		0	0						Untertest1.avi	0	880	547	72	111				0	Content		-72	-111	18170840	3323317557
18188	09:15:44.740	00:00:18.188	1091	-1024	-768	-1	-1	-1	-1	4	-1024	-768	-1	-1	-1	-1	4		0	0						Untertest1.avi	0	880	547	72	111				0	Content		-72	-111	18188061	3323334778
18205	09:15:44.757	00:00:18.204	1092	-1024	-768	-1	-1	-1	-1	4	-1024	-768	-1	-1	-1	-1	4		0	0						Untertest1.avi	0	880	547	72	111				0	Content		-72	-111	18204729	3323351446
18221	09:15:44.773	00:00:18.220	1093	-1024	-768	-1	-1	-1	-1	4	-1024	-768	-1	-1	-1	-1	4		0	0						Untertest1.avi	0	880	547	72	111				0	Content		-72	-111	18220757	3323367474
18237	09:15:44.789	00:00:18.237	1094	-1024	-768	-1	-1	-1	-1	4	-1024	-768	-1	-1	-1	-1	4		0	0						Untertest1.avi	0	880	547	72	111				0	Content		-72	-111	18237425	3323384142
18253	09:15:44.805	00:00:18.253	1095	-1024	-768	-1	-1	-1	-1	4	-1024	-768	-1	-1	-1	-1	4		0	0						Untertest1.avi	0	880	547	72	111				0	Content		-72	-111	18253407	3323400124
18270	09:15:44.822	00:00:18.270	1096	-1024	-768	-1	-1	-1	-1	4	-1024	-768	-1	-1	-1	-1	4		0	0						Untertest1.avi	0	880	547	72	111				0	Content		-72	-111	18270030	3323416747
18287	09:15:44.839	00:00:18.286	1097	-1024	-768	-1	-1	-1	-1	4	-1024	-768	-1	-1	-1	-1	4		0	0						Untertest1.avi	0	880	547	72	111				0	Content		-72	-111	18286778	3323433495
18303	09:15:44.855	00:00:18.303	1098	-1024	-768	-1	-1	-1	-1	4	-1024	-768	-1	-1	-1	-1	4		0	0						Untertest1.avi	0	880	547	72	111				0	Content		-72	-111	18303459	3323450176
18320	09:15:44.872	00:00:18.320	1099	-1024	-768	-1	-1	-1	-1	4	-1024	-768	-1	-1	-1	-1	4		0	0						Untertest1.avi	0	880	547	72	111				0	Content		-72	-111	18320040	3323466757
18338	09:15:44.890	00:00:18.338	1100	-1024	-768	-1	-1	-1	-1	4	-1024	-768	-1	-1	-1	-1	4		0	0						Untertest1.avi	0	880	547	72	111				0	Content		-72	-111	18338396	3323485113
18355	09:15:44.907	00:00:18.354	1101	-1024	-768	-1	-1	-1	-1	4	-1024	-768	-1	-1	-1	-1	4		0	0						Untertest1.avi	0	880	547	72	111				0	Content		-72	-111	18354645	3323501362
18372	09:15:44.924	00:00:18.371	1102	-1024	-768	-1	-1	-1	-1	4	-1024	-768	-1	-1	-1	-1	4		0	0						Untertest1.avi	0	880	547	72	111				0	Content		-72	-111	18371643	3323518360
18388	09:15:44.940	00:00:18.388	1103	-1024	-768	-1	-1	-1	-1	4	-1024	-768	-1	-1	-1	-1	4		0	0						Untertest1.avi	0	880	547	72	111				0	Content		-72	-111	18388204	3323534921
18405	09:15:44.957	00:00:18.404	1104	-1024	-768	-1	-1	-1	-1	4	-1024	-768	-1	-1	-1	-1	4		0	0						Untertest1.avi	0	880	547	72	111				0	Content		-72	-111	18404872	3323551589
18422	09:15:44.974	00:00:18.421	1105	-1024	-768	-1	-1	-1	-1	4	-1024	-768	-1	-1	-1	-1	4		0	0						Untertest1.avi	0	880	547	72	111				0	Content		-72	-111	18421513	3323568230
18438	09:15:44.990	00:00:18.438	1106	-1024	-768	-1	-1	-1	-1	4	-1024	-768	-1	-1	-1	-1	4		0	0						Untertest1.avi	0	880	547	72	111				0	Content		-72	-111	18438138	3323584855
18455	09:15:45.007	00:00:18.454	1107	-1024	-768	-1	-1	-1	-1	4	-1024	-768	-1	-1	-1	-1	4		0	0						Untertest1.avi	0	880	547	72	111				0	Content		-72	-111	18454806	3323601523
18471	09:15:45.023	00:00:18.471	1108	-1024	-768	-1	-1	-1	-1	4	-1024	-768	-1	-1	-1	-1	4		0	0						Untertest1.avi	0	880	547	72	111				0	Content		-72	-111	18471471	3323618188
18488	09:15:45.040	00:00:18.488	1109	-1024	-768	-1	-1	-1	-1	4	-1024	-768	-1	-1	-1	-1	4		0	0						Untertest1.avi	0	880	547	72	111				0	Content		-72	-111	18488139	3323634856
18505	09:15:45.057	00:00:18.504	1110	-1024	-768	-1	-1	-1	-1	4	-1024	-768	-1	-1	-1	-1	4		0	0						Untertest1.avi	0	880	547	72	111				0	Content		-72	-111	18504761	3323651478
18521	09:15:45.073	00:00:18.521	1111	-1024	-768	-1	-1	-1	-1	4	-1024	-768	-1	-1	-1	-1	4		0	0						Untertest1.avi	0	880	547	72	111				0	Content		-72	-111	18521429	3323668146
18538	09:15:45.090	00:00:18.538	1112	-1024	-768	-1	-1	-1	-1	4	-1024	-768	-1	-1	-1	-1	4		0	0						Untertest1.avi	0	880	547	72	111				0	Content		-72	-111	18538130	3323684847
18555	09:15:45.107	00:00:18.554	1113	-1024	-768	-1	-1	-1	-1	4	-1024	-768	-1	-1	-1	-1	4		0	0						Untertest1.avi	0	880	547	72	111				0	Content		-72	-111	18554507	3323701224
18572	09:15:45.124	00:00:18.571	1114	-1024	-768	-1	-1	-1	-1	4	-1024	-768	-1	-1	-1	-1	4		0	0						Untertest1.avi	0	880	547	72	111				0	Content		-72	-111	18571755	3323718472
18588	09:15:45.140	00:00:18.588	1115	-1024	-768	-1	-1	-1	-1	4	-1024	-768	-1	-1	-1	-1	4		0	0						Untertest1.avi	0	880	547	72	111				0	Content		-72	-111	18588382	3323735099
18604	09:15:45.156	00:00:18.604	1116	-1024	-768	-1	-1	-1	-1	4	-1024	-768	-1	-1	-1	-1	4		0	0						Untertest1.avi	0	880	547	72	111				0	Content		-72	-111	18604422	3323751139
18621	09:15:45.173	00:00:18.621	1117	-1024	-768	-1	-1	-1	-1	4	-1024	-768	-1	-1	-1	-1	4		0	0						Untertest1.avi	0	880	547	72	111				0	Content		-72	-111	18621090	3323767807
18638	09:15:45.190	00:00:18.637	1118	-1024	-768	-1	-1	-1	-1	4	-1024	-768	-1	-1	-1	-1	4		0	0						Untertest1.avi	0	880	547	72	111				0	Content		-72	-111	18637758	3323784475
18654	09:15:45.206	00:00:18.653	1119	-1024	-768	-1	-1	-1	-1	4	-1024	-768	-1	-1	-1	-1	4		0	0						Untertest1.avi	0	880	547	72	111				0	Content		-72	-111	18653755	3323800472
18670	09:15:45.222	00:00:18.670	1120	-1024	-768	-1	-1	-1	-1	4	-1024	-768	-1	-1	-1	-1	4		0	0						Untertest1.avi	0	880	547	72	111				0	Content		-72	-111	18670422	3323817139
18687	09:15:45.239	00:00:18.687	1121	-1024	-768	-1	-1	-1	-1	4	-1024	-768	-1	-1	-1	-1	4		0	0						Untertest1.avi	0	880	547	72	111				0	Content		-72	-111	18687073	3323833790
18704	09:15:45.256	00:00:18.703	1122	-1024	-768	-1	-1	-1	-1	4	-1024	-768	-1	-1	-1	-1	4		0	0						Untertest1.avi	0	880	547	72	111				0	Content		-72	-111	18703741	3323850458
18720	09:15:45.272	00:00:18.720	1123	-1024	-768	-1	-1	-1	-1	4	-1024	-768	-1	-1	-1	-1	4		0	0						Untertest1.avi	0	880	547	72	111				0	Content		-72	-111	18720409	3323867126
18737	09:15:45.289	00:00:18.737	1124	-1024	-768	-1	-1	-1	-1	4	-1024	-768	-1	-1	-1	-1	4		0	0						Untertest1.avi	0	880	547	72	111				0	Content		-72	-111	18737329	3323884046
18754	09:15:45.306	00:00:18.753	1125	-1024	-768	-1	-1	-1	-1	4	-1024	-768	-1	-1	-1	-1	4		0	0						Untertest1.avi	0	880	547	72	111				0	Content		-72	-111	18753996	3323900713
18771	09:15:45.323	00:00:18.771	1126	-1024	-768	-1	-1	-1	-1	4	-1024	-768	-1	-1	-1	-1	4		0	0						Untertest1.avi	0	880	547	72	111				0	Content		-72	-111	18771122	3323917839
18788	09:15:45.340	00:00:18.787	1127	-1024	-768	-1	-1	-1	-1	4	-1024	-768	-1	-1	-1	-1	4		0	0						Untertest1.avi	0	880	547	72	111				0	Content		-72	-111	18787790	3323934507
18804	09:15:45.356	00:00:18.803	1128	-1024	-768	-1	-1	-1	-1	4	-1024	-768	-1	-1	-1	-1	4		0	0						Untertest1.avi	0	880	547	72	111				0	Content		-72	-111	18803769	3323950486
18820	09:15:45.372	00:00:18.820	1129	-1024	-768	-1	-1	-1	-1	4	-1024	-768	-1	-1	-1	-1	4		0	0						Untertest1.avi	0	880	547	72	111				0	Content		-72	-111	18820437	3323967154
18837	09:15:45.389	00:00:18.836	1130	-1024	-768	-1	-1	-1	-1	4	-1024	-768	-1	-1	-1	-1	4		0	0						Untertest1.avi	0	880	547	72	111				0	Content		-72	-111	18836872	3323983589
18854	09:15:45.406	00:00:18.853	1131	-1024	-768	-1	-1	-1	-1	4	-1024	-768	-1	-1	-1	-1	4		0	0						Untertest1.avi	0	880	547	72	111				0	Content		-72	-111	18853540	3324000257
18870	09:15:45.422	00:00:18.870	1132	-1024	-768	-1	-1	-1	-1	4	-1024	-768	-1	-1	-1	-1	4		0	0						Untertest1.avi	0	880	547	72	111				0	Content		-72	-111	18870208	3324016925
18886	09:15:45.438	00:00:18.886	1133	-1024	-768	-1	-1	-1	-1	4	-1024	-768	-1	-1	-1	-1	4		0	0						Untertest1.avi	0	880	547	72	111				0	Content		-72	-111	18886368	3324033085
18903	09:15:45.455	00:00:18.902	1134	-1024	-768	-1	-1	-1	-1	4	-1024	-768	-1	-1	-1	-1	4		0	0						Untertest1.avi	0	880	547	72	111				0	Content		-72	-111	18902991	3324049708
18920	09:15:45.472	00:00:18.919	1135	-1024	-768	-1	-1	-1	-1	4	-1024	-768	-1	-1	-1	-1	4		0	0						Untertest1.avi	0	880	547	72	111				0	Content		-72	-111	18919666	3324066383
18936	09:15:45.488	00:00:18.936	1136	-1024	-768	-1	-1	-1	-1	4	-1024	-768	-1	-1	-1	-1	4		0	0						Untertest1.avi	0	880	547	72	111				0	Content		-72	-111	18936326	3324083043
18953	09:15:45.505	00:00:18.952	1137	-1024	-768	-1	-1	-1	-1	4	-1024	-768	-1	-1	-1	-1	4		0	0						Untertest1.avi	0	880	547	72	111				0	Content		-72	-111	18952994	3324099711
18970	09:15:45.522	00:00:18.969	1138	-1024	-768	-1	-1	-1	-1	4	-1024	-768	-1	-1	-1	-1	4		0	0						Untertest1.avi	0	880	547	72	111				0	Content		-72	-111	18969928	3324116645
18987	09:15:45.539	00:00:18.986	1139	-1024	-768	-1	-1	-1	-1	4	-1024	-768	-1	-1	-1	-1	4		0	0						Untertest1.avi	0	880	547	72	111				0	Content		-72	-111	18986596	3324133313
19004	09:15:45.556	00:00:19.003	1140	-1024	-768	-1	-1	-1	-1	4	-1024	-768	-1	-1	-1	-1	4		0	0						Untertest1.avi	0	880	547	72	111				0	Content		-72	-111	19003732	3324150449
19020	09:15:45.572	00:00:19.020	1141	-1024	-768	-1	-1	-1	-1	4	-1024	-768	-1	-1	-1	-1	4		0	0						Untertest1.avi	0	880	547	72	111				0	Content		-72	-111	19020400	3324167117
19038	09:15:45.590	00:00:19.037	1142	-1024	-768	-1	-1	-1	-1	4	-1024	-768	-1	-1	-1	-1	4		0	0						Untertest1.avi	0	880	547	72	111				0	Content		-72	-111	19037567	3324184284
19054	09:15:45.606	00:00:19.054	1143	-1024	-768	-1	-1	-1	-1	4	-1024	-768	-1	-1	-1	-1	4		0	0						Untertest1.avi	0	880	547	72	111				0	Content		-72	-111	19054235	3324200952
19070	09:15:45.622	00:00:19.070	1144	-1024	-768	-1	-1	-1	-1	4	-1024	-768	-1	-1	-1	-1	4		0	0						Untertest1.avi	0	880	547	72	111				0	Content		-72	-111	19070238	3324216955
19087	09:15:45.639	00:00:19.086	1145	-1024	-768	-1	-1	-1	-1	4	-1024	-768	-1	-1	-1	-1	4		0	0						Untertest1.avi	0	880	547	72	111				0	Content		-72	-111	19086905	3324233622
19103	09:15:45.655	00:00:19.102	1146	-1024	-768	-1	-1	-1	-1	4	-1024	-768	-1	-1	-1	-1	4		0	0						Untertest1.avi	0	880	547	72	111				0	Content		-72	-111	19102856	3324249573
19119	09:15:45.671	00:00:19.119	1147	-1024	-768	-1	-1	-1	-1	4	-1024	-768	-1	-1	-1	-1	4		0	0						Untertest1.avi	0	880	547	72	111				0	Content		-72	-111	19119480	3324266197
19136	09:15:45.688	00:00:19.136	1148	-1024	-768	-1	-1	-1	-1	4	-1024	-768	-1	-1	-1	-1	4		0	0						Untertest1.avi	0	880	547	72	111				0	Content		-72	-111	19136195	3324282912
19153	09:15:45.705	00:00:19.152	1149	-1024	-768	-1	-1	-1	-1	4	-1024	-768	-1	-1	-1	-1	4		0	0						Untertest1.avi	0	880	547	72	111				0	Content		-72	-111	19152863	3324299580
19170	09:15:45.722	00:00:19.169	1150	-1024	-768	-1	-1	-1	-1	4	-1024	-768	-1	-1	-1	-1	4		0	0						Untertest1.avi	0	880	547	72	111				0	Content		-72	-111	19169534	3324316251
19186	09:15:45.738	00:00:19.186	1151	-1024	-768	-1	-1	-1	-1	4	-1024	-768	-1	-1	-1	-1	4		0	0						Untertest1.avi	0	880	547	72	111				0	Content		-72	-111	19186104	3324332821
19203	09:15:45.755	00:00:19.203	1152	-1024	-768	-1	-1	-1	-1	4	-1024	-768	-1	-1	-1	-1	4		0	0						Untertest1.avi	0	880	547	72	111				0	Content		-72	-111	19203041	3324349758
19220	09:15:45.772	00:00:19.219	1153	-1024	-768	-1	-1	-1	-1	4	-1024	-768	-1	-1	-1	-1	4		0	0						Untertest1.avi	0	880	547	72	111				0	Content		-72	-111	19219709	3324366426
19237	09:15:45.789	00:00:19.236	1154	-1024	-768	-1	-1	-1	-1	4	-1024	-768	-1	-1	-1	-1	4		0	0						Untertest1.avi	0	880	547	72	111				0	Content		-72	-111	19236843	3324383560
19254	09:15:45.806	00:00:19.253	1155	-1024	-768	-1	-1	-1	-1	4	-1024	-768	-1	-1	-1	-1	4		0	0						Untertest1.avi	0	880	547	72	111				0	Content		-72	-111	19253511	3324400228
19271	09:15:45.823	00:00:19.270	1156	-1024	-768	-1	-1	-1	-1	4	-1024	-768	-1	-1	-1	-1	4		0	0						Untertest1.avi	0	880	547	72	111				0	Content		-72	-111	19270742	3324417459
19287	09:15:45.839	00:00:19.287	1157	-1024	-768	-1	-1	-1	-1	4	-1024	-768	-1	-1	-1	-1	4		0	0						Untertest1.avi	0	880	547	72	111				0	Content		-72	-111	19287410	3324434127
19303	09:15:45.855	00:00:19.303	1158	-1024	-768	-1	-1	-1	-1	4	-1024	-768	-1	-1	-1	-1	4		0	0						Untertest1.avi	0	880	547	72	111				0	Content		-72	-111	19303441	3324450158
19320	09:15:45.872	00:00:19.320	1159	-1024	-768	-1	-1	-1	-1	4	-1024	-768	-1	-1	-1	-1	4		0	0						Untertest1.avi	0	880	547	72	111				0	Content		-72	-111	19320109	3324466826
19337	09:15:45.889	00:00:19.336	1160	-1024	-768	-1	-1	-1	-1	4	-1024	-768	-1	-1	-1	-1	4		0	0						Untertest1.avi	0	880	547	72	111				0	Content		-72	-111	19336521	3324483238
19353	09:15:45.905	00:00:19.353	1161	-1024	-768	-1	-1	-1	-1	4	-1024	-768	-1	-1	-1	-1	4		0	0						Untertest1.avi	0	880	547	72	111				0	Content		-72	-111	19353189	3324499906
19370	09:15:45.922	00:00:19.369	1162	-1024	-768	-1	-1	-1	-1	4	-1024	-768	-1	-1	-1	-1	4		0	0						Untertest1.avi	0	880	547	72	111				0	Content		-72	-111	19369857	3324516574
19386	09:15:45.938	00:00:19.385	1163	-1024	-768	-1	-1	-1	-1	4	-1024	-768	-1	-1	-1	-1	4		0	0						Untertest1.avi	0	880	547	72	111				0	Content		-72	-111	19385966	3324532683
19403	09:15:45.955	00:00:19.402	1164	-1024	-768	-1	-1	-1	-1	4	-1024	-768	-1	-1	-1	-1	4		0	0						Untertest1.avi	0	880	547	72	111				0	Content		-72	-111	19402716	3324549433
19419	09:15:45.971	00:00:19.419	1165	-1024	-768	-1	-1	-1	-1	4	-1024	-768	-1	-1	-1	-1	4		0	0						Untertest1.avi	0	880	547	72	111				0	Content		-72	-111	19419395	3324566112
19436	09:15:45.988	00:00:19.435	1166	-1024	-768	-1	-1	-1	-1	4	-1024	-768	-1	-1	-1	-1	4		0	0						Untertest1.avi	0	880	547	72	111				0	Content		-72	-111	19435966	3324582683
19453	09:15:46.005	00:00:19.452	1167	-1024	-768	-1	-1	-1	-1	4	-1024	-768	-1	-1	-1	-1	4		0	0						Untertest1.avi	0	880	547	72	111				0	Content		-72	-111	19452841	3324599558
19470	09:15:46.022	00:00:19.469	1168	-1024	-768	-1	-1	-1	-1	4	-1024	-768	-1	-1	-1	-1	4		0	0						Untertest1.avi	0	880	547	72	111				0	Content		-72	-111	19469509	3324616226
19486	09:15:46.038	00:00:19.486	1169	-1024	-768	-1	-1	-1	-1	4	-1024	-768	-1	-1	-1	-1	4		0	0						Untertest1.avi	0	880	547	72	111				0	Content		-72	-111	19486177	3324632894
19503	09:15:46.055	00:00:19.503	1170	-1024	-768	-1	-1	-1	-1	4	-1024	-768	-1	-1	-1	-1	4		0	0						Untertest1.avi	0	880	547	72	111				0	Content		-72	-111	19503147	3324649864
19520	09:15:46.072	00:00:19.519	1171	-1024	-768	-1	-1	-1	-1	4	-1024	-768	-1	-1	-1	-1	4		0	0						Untertest1.avi	0	880	547	72	111				0	Content		-72	-111	19519814	3324666531
19536	09:15:46.088	00:00:19.536	1172	-1024	-768	-1	-1	-1	-1	4	-1024	-768	-1	-1	-1	-1	4		0	0						Untertest1.avi	0	880	547	72	111				0	Content		-72	-111	19536482	3324683199
19554	09:15:46.106	00:00:19.553	1173	-1024	-768	-1	-1	-1	-1	4	-1024	-768	-1	-1	-1	-1	4		0	0						Untertest1.avi	0	880	547	72	111				0	Content		-72	-111	19553783	3324700500
19570	09:15:46.122	00:00:19.570	1174	-1024	-768	-1	-1	-1	-1	4	-1024	-768	-1	-1	-1	-1	4		0	0						Untertest1.avi	0	880	547	72	111				0	Content		-72	-111	19570451	3324717168
19588	09:15:46.140	00:00:19.587	1175	-1024	-768	-1	-1	-1	-1	4	-1024	-768	-1	-1	-1	-1	4		0	0						Untertest1.avi	0	880	547	72	111				0	Content		-72	-111	19587707	3324734424
19603	09:15:46.155	00:00:19.602	1176	-1024	-768	-1	-1	-1	-1	4	-1024	-768	-1	-1	-1	-1	4		0	0						Untertest1.avi	0	880	547	72	111				0	Content		-72	-111	19602582	3324749299
19619	09:15:46.171	00:00:19.619	1177	-1024	-768	-1	-1	-1	-1	4	-1024	-768	-1	-1	-1	-1	4		0	0						Untertest1.avi	0	880	547	72	111				0	Content		-72	-111	19619206	3324765923
19636	09:15:46.188	00:00:19.635	1178	-1024	-768	-1	-1	-1	-1	4	-1024	-768	-1	-1	-1	-1	4		0	0						Untertest1.avi	0	880	547	72	111				0	Content		-72	-111	19635874	3324782591
19653	09:15:46.205	00:00:19.652	1179	-1024	-768	-1	-1	-1	-1	4	-1024	-768	-1	-1	-1	-1	4		0	0						Untertest1.avi	0	880	547	72	111				0	Content		-72	-111	19652560	3324799277
19669	09:15:46.221	00:00:19.669	1180	-1024	-768	-1	-1	-1	-1	4	-1024	-768	-1	-1	-1	-1	4		0	0						Untertest1.avi	0	880	547	72	111				0	Content		-72	-111	19669227	3324815944
19686	09:15:46.238	00:00:19.685	1181	-1024	-768	-1	-1	-1	-1	4	-1024	-768	-1	-1	-1	-1	4		0	0						Untertest1.avi	0	880	547	72	111				0	Content		-72	-111	19685878	3324832595
19702	09:15:46.254	00:00:19.702	1182	-1024	-768	-1	-1	-1	-1	4	-1024	-768	-1	-1	-1	-1	4		0	0						Untertest1.avi	0	880	547	72	111				0	Content		-72	-111	19702449	3324849166
19719	09:15:46.271	00:00:19.719	1183	-1024	-768	-1	-1	-1	-1	4	-1024	-768	-1	-1	-1	-1	4		0	0						Untertest1.avi	0	880	547	72	111				0	Content		-72	-111	19719087	3324865804
19736	09:15:46.288	00:00:19.736	1184	-1024	-768	-1	-1	-1	-1	4	-1024	-768	-1	-1	-1	-1	4		0	0						Untertest1.avi	0	880	547	72	111				0	Content		-72	-111	19736166	3324882883
19753	09:15:46.305	00:00:19.752	1185	-1024	-768	-1	-1	-1	-1	4	-1024	-768	-1	-1	-1	-1	4		0	0						Untertest1.avi	0	880	547	72	111				0	Content		-72	-111	19752834	3324899551
19770	09:15:46.322	00:00:19.769	1186	-1024	-768	-1	-1	-1	-1	4	-1024	-768	-1	-1	-1	-1	4		0	0						Untertest1.avi	0	880	547	72	111				0	Content		-72	-111	19769501	3324916218
19787	09:15:46.339	00:00:19.786	1187	-1024	-768	-1	-1	-1	-1	4	-1024	-768	-1	-1	-1	-1	4		0	0						Untertest1.avi	0	880	547	72	111				0	Content		-72	-111	19786913	3324933630
19804	09:15:46.356	00:00:19.803	1188	-1024	-768	-1	-1	-1	-1	4	-1024	-768	-1	-1	-1	-1	4		0	0						Untertest1.avi	0	880	547	72	111				0	Content		-72	-111	19803581	3324950298
19820	09:15:46.372	00:00:19.819	1189	-1024	-768	-1	-1	-1	-1	4	-1024	-768	-1	-1	-1	-1	4		0	0						Untertest1.avi	0	880	547	72	111				0	Content		-72	-111	19819640	3324966357
19836	09:15:46.388	00:00:19.836	1190	-1024	-768	-1	-1	-1	-1	4	-1024	-768	-1	-1	-1	-1	4		0	0						Untertest1.avi	0	880	547	72	111				0	Content		-72	-111	19836308	3324983025
19853	09:15:46.405	00:00:19.852	1191	-1024	-768	-1	-1	-1	-1	4	-1024	-768	-1	-1	-1	-1	4		0	0						Untertest1.avi	0	880	547	72	111				0	Content		-72	-111	19852770	3324999487
19869	09:15:46.421	00:00:19.869	1192	-1024	-768	-1	-1	-1	-1	4	-1024	-768	-1	-1	-1	-1	4		0	0						Untertest1.avi	0	880	547	72	111				0	Content		-72	-111	19869438	3325016155
19886	09:15:46.438	00:00:19.886	1193	-1024	-768	-1	-1	-1	-1	4	-1024	-768	-1	-1	-1	-1	4		0	0						Untertest1.avi	0	880	547	72	111				0	Content		-72	-111	19886106	3325032823
19902	09:15:46.454	00:00:19.902	1194	-1024	-768	-1	-1	-1	-1	4	-1024	-768	-1	-1	-1	-1	4		0	0						Untertest1.avi	0	880	547	72	111				0	Content		-72	-111	19902316	3325049033
19919	09:15:46.471	00:00:19.918	1195	-1024	-768	-1	-1	-1	-1	4	-1024	-768	-1	-1	-1	-1	4		0	0						Untertest1.avi	0	880	547	72	111				0	Content		-72	-111	19918939	3325065656
19936	09:15:46.488	00:00:19.935	1196	-1024	-768	-1	-1	-1	-1	4	-1024	-768	-1	-1	-1	-1	4		0	0						Untertest1.avi	0	880	547	72	111				0	Content		-72	-111	19935627	3325082344
19952	09:15:46.504	00:00:19.952	1197	-1024	-768	-1	-1	-1	-1	4	-1024	-768	-1	-1	-1	-1	4		0	0						Untertest1.avi	0	880	547	72	111				0	Content		-72	-111	19952295	3325099012
19969	09:15:46.521	00:00:19.968	1198	-1024	-768	-1	-1	-1	-1	4	-1024	-768	-1	-1	-1	-1	4		0	0						Untertest1.avi	0	880	547	72	111				0	Content		-72	-111	19968930	3325115647
19986	09:15:46.538	00:00:19.985	1199	-1024	-768	-1	-1	-1	-1	4	-1024	-768	-1	-1	-1	-1	4		0	0						Untertest1.avi	0	880	547	72	111				0	Content		-72	-111	19985598	3325132315
20002	09:15:46.554	00:00:20.002	1200	-1024	-768	-1	-1	-1	-1	4	-1024	-768	-1	-1	-1	-1	4		0	0						Untertest1.avi	0	880	547	72	111				0	Content		-72	-111	20002268	3325148985
20019	09:15:46.571	00:00:20.018	1201	-1024	-768	-1	-1	-1	-1	4	-1024	-768	-1	-1	-1	-1	4		0	0						Untertest1.avi	0	880	547	72	111				0	Content		-72	-111	20018935	3325165652
20036	09:15:46.588	00:00:20.035	1202	-1024	-768	-1	-1	-1	-1	4	-1024	-768	-1	-1	-1	-1	4		0	0						Untertest1.avi	0	880	547	72	111				0	Content		-72	-111	20035565	3325182282
20052	09:15:46.604	00:00:20.052	1203	-1024	-768	-1	-1	-1	-1	4	-1024	-768	-1	-1	-1	-1	4		0	0						Untertest1.avi	0	880	547	72	111				0	Content		-72	-111	20052233	3325198950
20069	09:15:46.621	00:00:20.068	1204	-1024	-768	-1	-1	-1	-1	4	-1024	-768	-1	-1	-1	-1	4		0	0						Untertest1.avi	0	880	547	72	111				0	Content		-72	-111	20068886	3325215603
20086	09:15:46.638	00:00:20.085	1205	-1024	-768	-1	-1	-1	-1	4	-1024	-768	-1	-1	-1	-1	4		0	0						Untertest1.avi	0	880	547	72	111				0	Content		-72	-111	20085554	3325232271
20102	09:15:46.654	00:00:20.102	1206	-1024	-768	-1	-1	-1	-1	4	-1024	-768	-1	-1	-1	-1	4		0	0						Untertest1.avi	0	880	547	72	111				0	Content		-72	-111	20102221	3325248938
20119	09:15:46.671	00:00:20.118	1207	-1024	-768	-1	-1	-1	-1	4	-1024	-768	-1	-1	-1	-1	4		0	0						Untertest1.avi	0	880	547	72	111				0	Content		-72	-111	20118807	3325265524
20136	09:15:46.688	00:00:20.135	1208	-1024	-768	-1	-1	-1	-1	4	-1024	-768	-1	-1	-1	-1	4		0	0						Untertest1.avi	0	880	547	72	111				0	Content		-72	-111	20135554	3325282271
20152	09:15:46.704	00:00:20.152	1209	-1024	-768	-1	-1	-1	-1	4	-1024	-768	-1	-1	-1	-1	4		0	0						Untertest1.avi	0	880	547	72	111				0	Content		-72	-111	20152177	3325298894
20169	09:15:46.721	00:00:20.168	1210	-1024	-768	-1	-1	-1	-1	4	-1024	-768	-1	-1	-1	-1	4		0	0						Untertest1.avi	0	880	547	72	111				0	Content		-72	-111	20168845	3325315562
20185	09:15:46.737	00:00:20.185	1211	-1024	-768	-1	-1	-1	-1	4	-1024	-768	-1	-1	-1	-1	4		0	0						Untertest1.avi	0	880	547	72	111				0	Content		-72	-111	20185430	3325332147
20202	09:15:46.754	00:00:20.202	1212	-1024	-768	-1	-1	-1	-1	4	-1024	-768	-1	-1	-1	-1	4		0	0						Untertest1.avi	0	880	547	72	111				0	Content		-72	-111	20202199	3325348916
20219	09:15:46.771	00:00:20.218	1213	-1024	-768	-1	-1	-1	-1	4	-1024	-768	-1	-1	-1	-1	4		0	0						Untertest1.avi	0	880	547	72	111				0	Content		-72	-111	20218815	3325365532
20235	09:15:46.787	00:00:20.235	1214	-1024	-768	-1	-1	-1	-1	4	-1024	-768	-1	-1	-1	-1	4		0	0						Untertest1.avi	0	880	547	72	111				0	Content		-72	-111	20235483	3325382200
20252	09:15:46.804	00:00:20.252	1215	-1024	-768	-1	-1	-1	-1	4	-1024	-768	-1	-1	-1	-1	4		0	0						Untertest1.avi	0	880	547	72	111				0	Content		-72	-111	20252141	3325398858
20269	09:15:46.821	00:00:20.268	1216	-1024	-768	-1	-1	-1	-1	4	-1024	-768	-1	-1	-1	-1	4		0	0						Untertest1.avi	0	880	547	72	111				0	Content		-72	-111	20268808	3325415525
20285	09:15:46.837	00:00:20.285	1217	-1024	-768	-1	-1	-1	-1	4	-1024	-768	-1	-1	-1	-1	4		0	0						Untertest1.avi	0	880	547	72	111				0	Content		-72	-111	20285423	3325432140
20302	09:15:46.854	00:00:20.302	1218	-1024	-768	-1	-1	-1	-1	4	-1024	-768	-1	-1	-1	-1	4		0	0						Untertest1.avi	0	880	547	72	111				0	Content		-72	-111	20302110	3325448827
20319	09:15:46.871	00:00:20.318	1219	-1024	-768	-1	-1	-1	-1	4	-1024	-768	-1	-1	-1	-1	4		0	0						Untertest1.avi	0	880	547	72	111				0	Content		-72	-111	20318778	3325465495
20335	09:15:46.887	00:00:20.335	1220	-1024	-768	-1	-1	-1	-1	4	-1024	-768	-1	-1	-1	-1	4		0	0						Untertest1.avi	0	880	547	72	111				0	Content		-72	-111	20335419	3325482136
20352	09:15:46.904	00:00:20.352	1221	-1024	-768	-1	-1	-1	-1	4	-1024	-768	-1	-1	-1	-1	4		0	0						Untertest1.avi	0	880	547	72	111				0	Content		-72	-111	20352048	3325498765
20369	09:15:46.921	00:00:20.368	1222	-1024	-768	-1	-1	-1	-1	4	-1024	-768	-1	-1	-1	-1	4		0	0						Untertest1.avi	0	880	547	72	111				0	Content		-72	-111	20368679	3325515396
20385	09:15:46.937	00:00:20.385	1223	-1024	-768	-1	-1	-1	-1	4	-1024	-768	-1	-1	-1	-1	4		0	0						Untertest1.avi	0	880	547	72	111				0	Content		-72	-111	20385359	3325532076
20402	09:15:46.954	00:00:20.402	1224	-1024	-768	-1	-1	-1	-1	4	-1024	-768	-1	-1	-1	-1	4		0	0						Untertest1.avi	0	880	547	72	111				0	Content		-72	-111	20402027	3325548744
20419	09:15:46.971	00:00:20.418	1225	1058,726	706,4845	0,3871906	0,5748085	491,6476	4,124604	0	1131,842	729,6197	0,2585614	0,5823815	488,8022	4,11547	0	23	1095	718						Untertest1.avi	0	880	547	72	111	930	629	50	0	Content		1023	607	20418664	3325565381
20435	09:15:46.987	00:00:20.435	1226	994,6912	734,0656	0,3896745	0,5750803	500,5535	4,193782	0	1008,383	745,5125	0,2595622	0,5830413	490,5204	4,148158	0	23	1002	740						Untertest1.avi	0	880	547	72	111	930	629	50	0	Content		930	629	20435290	3325582007
20452	09:15:47.004	00:00:20.452	1227	942,1538	749,5543	0,3835466	0,5755013	496,3084	4,19532	1	908,0841	760,8616	0,3851522	0,575502	490,5225	4,142253	3	23	942	750						Untertest1.avi	0	880	547	72	111	930	629	50	0	Content		870	639	20452037	3325598754
20469	09:15:47.021	00:00:20.468	1228	-1024	-768	-1	-1	-1	-1	4	-1024	-768	-1	-1	-1	-1	4		0	0						Untertest1.avi	0	880	547	72	111				0	Content		-72	-111	20468661	3325615378
20485	09:15:47.037	00:00:20.485	1229	-1024	-768	-1	-1	-1	-1	4	-1024	-768	-1	-1	-1	-1	4		0	0						Untertest1.avi	0	880	547	72	111				0	Content		-72	-111	20485286	3325632003
20502	09:15:47.054	00:00:20.501	1230	-1024	-768	-1	-1	-1	-1	4	-1024	-768	-1	-1	-1	-1	4		0	0						Untertest1.avi	0	880	547	72	111				0	Content		-72	-111	20501954	3325648671
20519	09:15:47.071	00:00:20.518	1231	-1024	-768	-1	-1	-1	-1	4	-1024	-768	-1	-1	-1	-1	4		0	0						Untertest1.avi	0	880	547	72	111				0	Content		-72	-111	20518660	3325665377
20535	09:15:47.087	00:00:20.535	1232	-1024	-768	-1	-1	-1	-1	4	-1024	-768	-1	-1	-1	-1	4		0	0						Untertest1.avi	0	880	547	72	111				0	Content		-72	-111	20535284	3325682001
20552	09:15:47.104	00:00:20.551	1233	-1024	-768	-1	-1	-1	-1	4	-1024	-768	-1	-1	-1	-1	4		0	0						Untertest1.avi	0	880	547	72	111				0	Content		-72	-111	20551952	3325698669
20569	09:15:47.121	00:00:20.568	1234	-1024	-768	-1	-1	-1	-1	4	-1024	-768	-1	-1	-1	-1	4		0	0						Untertest1.avi	0	880	547	72	111				0	Content		-72	-111	20568617	3325715334
20585	09:15:47.137	00:00:20.585	1235	-1024	-768	-1	-1	-1	-1	4	-1024	-768	-1	-1	-1	-1	4		0	0						Untertest1.avi	0	880	547	72	111				0	Content		-72	-111	20585285	3325732002
20602	09:15:47.154	00:00:20.601	1236	955,8569	760,4141	0,3901733	0,5750936	502,9447	4,243239	0	959,6478	768,1133	0,2596078	0,5812784	490,9862	4,234209	0	24	958	764						Untertest1.avi	0	880	547	72	111	859	660	250	0	Content		886	653	20601905	3325748622
20619	09:15:47.171	00:00:20.618	1237	960,1069	767,0593	0,3828243	0,5756414	501,0493	4,295533	0	968,0201	773,6991	0,2553265	0,5807513	494,8613	4,30151	0	24	964	770						Untertest1.avi	0	880	547	72	111	859	660	250	0	Content		892	659	20618530	3325765247
20635	09:15:47.187	00:00:20.635	1238	951,9229	757,3379	0,3908524	0,5755764	498,6273	4,26523	0	954,6294	769,891	0,2605972	0,5805096	488,2886	4,239464	0	24	953	764						Untertest1.avi	0	880	547	72	111	859	660	250	0	Content		881	653	20635154	3325781871
20652	09:15:47.204	00:00:20.651	1239	929,63	767,8988	0,3864777	0,575815	492,5532	4,196411	0	978,484	771,8275	0,2571243	0,5800408	493,575	4,317258	0	24	954	770						Untertest1.avi	0	880	547	72	111	859	660	250	0	Content		882	659	20651905	3325798622
20669	09:15:47.221	00:00:20.668	1240	-1024	-768	-1	-1	-1	-1	4	-1024	-768	-1	-1	-1	-1	4	24	0	0						Untertest1.avi	0	880	547	72	111	859	660	250	0	Content		-72	-111	20668562	3325815279
20685	09:15:47.237	00:00:20.685	1241	-1024	-768	-1	-1	-1	-1	4	-1024	-768	-1	-1	-1	-1	4	24	0	0						Untertest1.avi	0	880	547	72	111	859	660	250	0	Content		-72	-111	20685229	3325831946
20702	09:15:47.254	00:00:20.701	1242	916,4307	771,147	0,3905683	0,5757896	483,8525	4,122818	0	945,9111	777,0029	0,2622467	0,579208	483,3053	4,171394	0	24	931	774						Untertest1.avi	0	880	547	72	111	859	660	250	0	Content		859	663	20701854	3325848571
20718	09:15:47.270	00:00:20.718	1243	935,1431	768,1621	0,39103	0,5756794	483,8541	4,084276	0	922,3939	772,8502	0,2627068	0,5787947	482,9427	4,138787	0	24	929	771						Untertest1.avi	0	880	547	72	111	859	660	250	0	Content		857	660	20718480	3325865197
20735	09:15:47.287	00:00:20.735	1244	922,8999	770,2814	0,3915407	0,5754815	483,5495	4,07252	0	926,5167	780,1277	0,2632053	0,5784128	483,2262	4,080624	0	24	925	775						Untertest1.avi	0	880	547	72	111	859	660	250	0	Content		853	664	20735230	3325881947
20752	09:15:47.304	00:00:20.751	1245	926,3901	767,7952	0,3920549	0,5752271	483,5466	4,056483	0	932,8746	770,9306	0,2636533	0,5779666	482,93	4,07089	0	24	930	769						Untertest1.avi	0	880	547	72	111	859	660	250	0	Content		858	658	20751854	3325898571
20768	09:15:47.320	00:00:20.768	1246	911,4691	771,8124	0,3925098	0,5749453	483,5044	4,047405	0	950,228	778,9714	0,2641892	0,577403	482,8183	4,017399	0	24	931	775						Untertest1.avi	0	880	547	72	111	859	660	250	0	Content		859	664	20768477	3325915194
20785	09:15:47.337	00:00:20.785	1247	920,4197	769,9607	0,3930504	0,5747218	483,5379	3,968451	0	936,9102	773,2524	0,2646401	0,5768644	482,97	3,998036	0	24	929	772						Untertest1.avi	0	880	547	72	111	859	660	250	0	Content		857	661	20785103	3325931820
20802	09:15:47.354	00:00:20.801	1248	928,3561	775,4264	0,3935044	0,5744137	483,1593	3,97502	0	938,6182	772,601	0,2650747	0,5762451	482,7872	3,967216	0	24	933	774						Untertest1.avi	0	880	547	72	111	859	660	250	0	Content		861	663	20801852	3325948569
20818	09:15:47.370	00:00:20.818	1249	911,9647	765,9816	0,3938972	0,5741963	483,0174	3,901804	0	931,6932	774,0404	0,2653969	0,575644	482,7613	3,957974	0	24	922	770						Untertest1.avi	0	880	547	72	111	859	660	250	0	Content		850	659	20818479	3325965196
20835	09:15:47.387	00:00:20.835	1250	909,035	769,5029	0,3944933	0,5740629	483,1316	3,869203	0	923,2054	782,2791	0,265995	0,5751849	482,8715	3,947253	0	24	916	776						Untertest1.avi	0	880	547	72	111	859	660	250	0	Content		844	665	20835104	3325981821
20852	09:15:47.404	00:00:20.851	1251	821,3293	808,6539	0,395629	0,5744206	482,9643	3,864947	0	838,9979	818,1241	0,2672183	0,5753571	482,5575	3,883759	0	25	830	813						Untertest1.avi	0	880	547	72	111	739	720	400	0	Content		758	702	20851726	3325998443
20868	09:15:47.420	00:00:20.868	1252	788,4948	833,697	0,396065	0,5741267	482,8978	3,844668	0	818,4968	841,9125	0,2675734	0,5750054	482,4134	3,897962	0	25	803	838						Untertest1.avi	0	880	547	72	111	739	720	400	0	Content		731	727	20868477	3326015194
20885	09:15:47.437	00:00:20.885	1253	791,7086	827,8234	0,3961979	0,5735732	482,7438	3,833279	0	837,1855	834,1522	0,2676311	0,5744151	482,6197	3,852711	0	25	814	831						Untertest1.avi	0	880	547	72	111	739	720	400	0	Content		742	720	20885103	3326031820
20902	09:15:47.454	00:00:20.901	1254	797,2654	830,3656	0,3962713	0,5730905	482,6743	3,815285	0	827,5126	838,8787	0,2676093	0,5739438	482,2476	3,872563	0	25	812	835						Untertest1.avi	0	880	547	72	111	739	720	400	0	Content		740	724	20901728	3326048445
20918	09:15:47.470	00:00:20.918	1255	785,7622	825,0445	0,3962951	0,5726383	482,6235	3,776565	0	834,5878	836,1768	0,2676319	0,573559	482,3588	3,822326	0	25	810	831						Untertest1.avi	0	880	547	72	111	739	720	400	0	Content		738	720	20918353	3326065070
20935	09:15:47.487	00:00:20.935	1256	789,2847	823,3383	0,396284	0,5722804	482,5462	3,786212	0	829,3826	835,9279	0,2675971	0,5732331	482,1845	3,815211	0	25	809	830						Untertest1.avi	0	880	547	72	111	739	720	400	0	Content		737	719	20935102	3326081819
20952	09:15:47.504	00:00:20.951	1257	793,4077	832,1179	0,3962346	0,571986	482,4402	3,78522	0	842,1972	840,9183	0,2675926	0,5730287	482,3181	3,824845	0	25	818	837						Untertest1.avi	0	880	547	72	111	739	720	400	0	Content		746	726	20951725	3326098442
20968	09:15:47.520	00:00:20.968	1258	784,9377	825,7011	0,3961998	0,5718308	482,4349	3,799376	0	835,55	840,611	0,2675196	0,5729344	482,2743	3,868942	0	25	810	833						Untertest1.avi	0	880	547	72	111	739	720	400	0	Content		738	722	20968350	3326115067
20985	09:15:47.537	00:00:20.984	1259	799,0677	823,6686	0,3961433	0,5717235	482,5007	3,800016	0	839,8477	832,5308	0,2674757	0,5729343	482,3195	3,857174	0	25	819	828						Untertest1.avi	0	880	547	72	111	739	720	400	0	Content		747	717	20984991	3326131708
21002	09:15:47.554	00:00:21.001	1260	794,3672	826,5507	0,3960942	0,5716733	482,6579	3,818813	0	828,1152	836,7059	0,2673877	0,5729877	482,3592	3,852425	0	25	811	832						Untertest1.avi	0	880	547	72	111	739	720	400	0	Content		739	721	21001725	3326148442
21018	09:15:47.570	00:00:21.018	1261	793,3685	830,8928	0,3959959	0,5716225	482,6573	3,79195	0	828,545	834,9155	0,267275	0,5730423	482,2882	3,826407	0	25	811	833						Untertest1.avi	0	880	547	72	111	739	720	400	0	Content		739	722	21018350	3326165067
21035	09:15:47.587	00:00:21.034	1262	785,3449	826,4319	0,3959944	0,5715325	482,6391	3,799103	0	839,1883	833,0333	0,2672678	0,5729848	482,3551	3,817054	0	25	812	830						Untertest1.avi	0	880	547	72	111	739	720	400	0	Content		740	719	21034990	3326181707
21052	09:15:47.604	00:00:21.051	1263	787,4419	817,4288	0,3961292	0,5714116	482,478	3,806617	0	844,2739	838,9507	0,267431	0,5727749	482,469	3,81859	0	25	816	828						Untertest1.avi	0	880	547	72	111	739	720	400	0	Content		744	717	21051601	3326198318
21068	09:15:47.620	00:00:21.068	1264	781,9854	826,6798	0,3963442	0,5711496	482,403	3,805563	0	846,5548	833,8654	0,2676758	0,572355	482,3647	3,869394	0	25	814	830						Untertest1.avi	0	880	547	72	111	739	720	400	0	Content		742	719	21068351	3326215068
21085	09:15:47.637	00:00:21.084	1265	786,5361	831,3274	0,3967801	0,5709282	482,4331	3,79491	0	836,2545	834,5825	0,2680373	0,5718226	482,2279	3,874441	0	25	811	833						Untertest1.avi	0	880	547	72	111	739	720	400	0	Content		739	722	21084990	3326231707
21102	09:15:47.654	00:00:21.101	1266	796,9938	829,7016	0,3972124	0,5707701	482,3578	3,792039	0	825,4385	839,861	0,268462	0,5712025	482,2799	3,898937	0	25	811	835						Untertest1.avi	0	880	547	72	111	739	720	400	0	Content		739	724	21101601	3326248318
21118	09:15:47.670	00:00:21.118	1267	791,9545	830,1134	0,3976389	0,5706083	482,3464	3,851497	0	826,3362	845,8488	0,2688221	0,5706718	481,8015	3,846212	0	25	809	838						Untertest1.avi	0	880	547	72	111	739	720	400	0	Content		737	727	21118223	3326264940
21135	09:15:47.687	00:00:21.134	1268	787,5083	828,4986	0,3979432	0,5704258	482,1563	3,819106	0	833,017	833,8162	0,2692183	0,5702174	482,0916	3,850667	0	25	810	831						Untertest1.avi	0	880	547	72	111	739	720	400	0	Content		738	720	21134989	3326281706
21152	09:15:47.704	00:00:21.151	1269	775,3588	824,5172	0,3982236	0,5702128	482,1276	3,817657	0	832,6334	836,774	0,2694706	0,5697138	482,1007	3,822435	0	25	804	831						Untertest1.avi	0	880	547	72	111	739	720	400	0	Content		732	720	21151597	3326298314
21168	09:15:47.720	00:00:21.168	1270	795,0903	828,6859	0,3985376	0,569934	482,1297	3,788153	0	826,113	834,4513	0,269696	0,5692326	481,916	3,82355	0	25	811	832						Untertest1.avi	0	880	547	72	111	739	720	400	0	Content		739	721	21168225	3326314942
21185	09:15:47.737	00:00:21.184	1271	805,6777	827,9088	0,3987256	0,5696356	481,9969	3,753032	0	834,2309	839,1798	0,2699089	0,5687432	482,0905	3,794156	0	25	820	834						Untertest1.avi	0	880	547	72	111	739	720	400	0	Content		748	723	21184849	3326331566
21202	09:15:47.754	00:00:21.201	1272	812,8856	831,2312	0,3987643	0,5693393	482,0815	3,736993	0	809,9329	831,6143	0,2699102	0,5682821	481,8023	3,797389	0	25	811	831						Untertest1.avi	0	880	547	72	111	739	720	400	0	Content		739	720	21201597	3326348314
21218	09:15:47.770	00:00:21.218	1273	798,6073	825,767	0,3987401	0,5690336	482,0239	3,705021	0	826,7184	830,8811	0,2698959	0,5678024	481,8772	3,741492	0	25	813	828						Untertest1.avi	0	880	547	72	111	739	720	400	0	Content		741	717	21218223	3326364940
21235	09:15:47.787	00:00:21.234	1274	758,801	777,1692	0,3990649	0,5674638	482,0787	3,653604	0	786,1473	784,1185	0,2703613	0,5662045	481,8776	3,741414	0	25	772	781						Untertest1.avi	0	880	547	72	111	739	720	400	0	Content		700	670	21234849	3326381566
21252	09:15:47.804	00:00:21.251	1275	634,9383	656,4561	0,4004794	0,5645931	482,417	3,667898	0	668,8735	647,239	0,2719649	0,5633692	481,8571	3,700184	0	26	652	652						Untertest1.avi	0	880	547	72	111	374	298	250	0	Content		580	541	21251609	3326398326
21268	09:15:47.820	00:00:21.268	1276	502,8569	550,3732	0,4020495	0,5621315	482,6284	3,642636	0	536,6504	543,9223	0,2738526	0,5611141	481,895	3,713218	0	26	520	547						Untertest1.avi	0	880	547	72	111	374	298	250	0	Content		448	436	21268225	3326414942
21285	09:15:47.837	00:00:21.284	1277	459,5932	464,385	0,402606	0,5603483	482,795	3,656234	0	458,9942	448,486	0,2747974	0,5594553	482,0583	3,623523	0	26	459	456						Untertest1.avi	0	880	547	72	111	374	298	250	0	Content		387	345	21284853	3326431570
21301	09:15:47.853	00:00:21.301	1278	417,2212	387,7045	0,4025815	0,5595965	482,7754	3,674636	0	377,1161	347,6488	0,2747579	0,5585484	482,0709	3,579302	0	26	397	368						Untertest1.avi	0	880	547	72	111	374	298	250	0	Content		325	257	21301478	3326448195
21318	09:15:47.870	00:00:21.318	1279	-1024	-768	-1	-1	-1	-1	4	459,5125	418,2188	0,2746476	0,5584612	481,8007	3,590575	0	26	460	418						Untertest1.avi	0	880	547	72	111	374	298	250	0	Content		388	307	21318222	3326464939
21335	09:15:47.887	00:00:21.334	1280	462,2839	408,7263	0,4025156	0,559538	482,4422	3,535781	0	412,8521	408,1121	0,2745059	0,5582569	481,4386	3,591503	0	26	438	408						Untertest1.avi	0	880	547	72	111	374	298	250	0	Content		366	297	21334849	3326481566
21351	09:15:47.903	00:00:21.351	1281	468,1247	406,2471	0,4026298	0,5595075	482,2895	3,524591	0	424,3365	399,844	0,2745684	0,5580202	481,3926	3,57712	0	26	446	403						Untertest1.avi	0	880	547	72	111	374	298	250	0	Content		374	292	21351472	3326498189
21368	09:15:47.920	00:00:21.368	1282	476,3228	405,5717	0,402876	0,5594249	482,3081	3,480392	0	427,3356	410,0128	0,2746888	0,5575547	481,3588	3,555516	0	26	452	408						Untertest1.avi	0	880	547	72	111	374	298	250	0	Content		380	297	21368097	3326514814
21385	09:15:47.937	00:00:21.384	1283	464,6151	420,5947	0,4030153	0,5590895	482,1434	3,526745	0	422,49	400,6059	0,274831	0,5572292	481,3965	3,554998	0	26	444	411						Untertest1.avi	0	880	547	72	111	374	298	250	0	Content		372	300	21384846	3326531563
21401	09:15:47.953	00:00:21.401	1284	458,5499	412,6246	0,4031166	0,558692	482,037	3,511987	0	432,4931	405,7829	0,274899	0,556741	481,287	3,530424	0	26	446	409						Untertest1.avi	0	880	547	72	111	374	298	250	0	Content		374	298	21401474	3326548191
21418	09:15:47.970	00:00:21.418	1285	456,7877	425,3087	0,4032082	0,5582687	481,9399	3,501776	0	427,9876	397,2719	0,2749568	0,5564068	481,1929	3,54039	0	26	442	411						Untertest1.avi	0	880	547	72	111	374	298	250	0	Content		370	300	21418098	3326564815
21435	09:15:47.987	00:00:21.434	1286	472,1346	408,7578	0,4033585	0,5578889	481,868	3,464579	0	418,5521	411,4943	0,2750364	0,5559425	481,1422	3,559005	0	26	445	410						Untertest1.avi	0	880	547	72	111	374	298	250	0	Content		373	299	21434723	3326581440
21451	09:15:48.003	00:00:21.451	1287	470,7602	387,694	0,4036657	0,5577519	481,8826	3,443376	0	430,6103	383,6925	0,2752866	0,5556661	481,2024	3,476299	0	26	451	386						Untertest1.avi	0	880	547	72	111	374	298	250	0	Content		379	275	21451470	3326598187
21468	09:15:48.020	00:00:21.468	1288	460,3249	387,3423	0,4037474	0,5576289	481,8518	3,403957	0	428,2695	386,5214	0,2753738	0,5554726	481,1104	3,509345	0	26	444	387						Untertest1.avi	0	880	547	72	111	374	298	250	0	Content		372	276	21468097	3326614814
21485	09:15:48.037	00:00:21.484	1289	-1024	-768	-1	-1	-1	-1	4	-1024	-768	-1	-1	-1	-1	4	26	0	0						Untertest1.avi	0	880	547	72	111	374	298	250	0	Content		-72	-111	21484721	3326631438
21501	09:15:48.053	00:00:21.501	1290	491,0063	410,7136	0,4031508	0,5569257	481,7267	3,439327	0	456,2288	406,8963	0,2747071	0,5551554	480,8492	3,617705	0	27	474	409						Untertest1.avi	0	880	547	72	111	418	291	300	0	Content		402	298	21501345	3326648062
21518	09:15:48.070	00:00:21.518	1291	501,7745	406,8123	0,4026013	0,5565226	481,5543	3,449481	0	463,3329	400,4617	0,2741159	0,5549815	481,1151	3,564711	0	27	483	404						Untertest1.avi	0	880	547	72	111	418	291	300	0	Content		411	293	21518095	3326664812
21535	09:15:48.087	00:00:21.534	1292	511,3758	399,8707	0,4023157	0,5561941	481,4895	3,381706	0	477,9878	388,0742	0,2738505	0,5549986	481,0292	3,442813	0	27	495	394						Untertest1.avi	0	880	547	72	111	418	291	300	0	Content		423	283	21534721	3326681438
21551	09:15:48.103	00:00:21.551	1293	510,4983	402,8941	0,4019699	0,555836	481,3664	3,333218	0	469,2211	394,9166	0,2735305	0,5550502	481,1864	3,436685	0	27	490	399						Untertest1.avi	0	880	547	72	111	418	291	300	0	Content		418	288	21551344	3326698061
21568	09:15:48.120	00:00:21.567	1294	522,0275	386,3188	0,4016722	0,5554951	481,354	3,251545	0	464,4331	410,0912	0,2731789	0,5550762	481,0427	3,429123	0	27	493	398						Untertest1.avi	0	880	547	72	111	418	291	300	0	Content		421	287	21567982	3326714699
21585	09:15:48.137	00:00:21.584	1295	504,1048	401,8979	0,4014905	0,5552859	481,2376	3,254706	0	468,8382	395,2351	0,2730185	0,5550689	481,1574	3,308318	0	27	486	399						Untertest1.avi	0	880	547	72	111	418	291	300	0	Content		414	288	21584720	3326731437
21601	09:15:48.153	00:00:21.601	1296	503,8985	406,5034	0,4014373	0,5550554	481,2189	3,237574	0	474,3615	404,9512	0,2729138	0,5550237	480,9277	3,299649	0	27	489	406						Untertest1.avi	0	880	547	72	111	418	291	300	0	Content		417	295	21601347	3326748064
21618	09:15:48.170	00:00:21.617	1297	503,4018	402,2826	0,4014839	0,5549078	481,1566	3,205313	0	490,0407	396,0158	0,2729386	0,554915	480,8748	3,207135	0	27	497	399						Untertest1.avi	0	880	547	72	111	418	291	300	0	Content		425	288	21617979	3326764696
21635	09:15:48.187	00:00:21.634	1298	498,5089	402,2112	0,4015822	0,5547594	481,1282	3,187816	0	477,7241	408,3141	0,2730457	0,5547442	480,8787	3,261851	0	27	488	405						Untertest1.avi	0	880	547	72	111	418	291	300	0	Content		416	294	21634594	3326781311
21651	09:15:48.203	00:00:21.651	1299	508,719	393,5601	0,4017584	0,5547341	481,0646	3,126511	0	478,0765	400,6036	0,273228	0,554571	480,7912	3,189721	0	27	493	397						Untertest1.avi	0	880	547	72	111	418	291	300	0	Content		421	286	21651343	3326798060
21668	09:15:48.220	00:00:21.667	1300	506,5666	402,1136	0,4019815	0,5547301	481,149	3,098303	0	478,4912	400,9315	0,2734339	0,5543677	480,7816	3,152513	0	27	493	402						Untertest1.avi	0	880	547	72	111	418	291	300	0	Content		421	291	21667977	3326814694
21685	09:15:48.237	00:00:21.684	1301	507,6624	402,2164	0,4022104	0,5546997	481,0705	3,04473	0	471,008	403,2588	0,273636	0,5542177	481,0367	3,119208	0	27	489	403						Untertest1.avi	0	880	547	72	111	418	291	300	0	Content		417	292	21684591	3326831308
21701	09:15:48.253	00:00:21.701	1302	500,8908	410,8531	0,4024526	0,5547264	481,1247	3,058981	0	478,8236	400,2951	0,2738946	0,5540677	480,851	3,076497	0	27	490	406						Untertest1.avi	0	880	547	72	111	418	291	300	0	Content		418	295	21701211	3326847928
21718	09:15:48.270	00:00:21.717	1303	496,7478	416,0436	0,4027851	0,5548136	481,1175	3,07234	0	475,5198	393,0918	0,274188	0,5538697	480,8502	3,039652	0	27	486	405						Untertest1.avi	0	880	547	72	111	418	291	300	0	Content		414	294	21717967	3326864684
21735	09:15:48.287	00:00:21.734	1304	495,4308	402,0431	0,4030352	0,5548918	481,1305	3,012388	0	481,3229	410,8733	0,2745143	0,5536215	481,0205	3,029552	0	27	488	406						Untertest1.avi	0	880	547	72	111	418	291	300	0	Content		416	295	21734586	3326881303
21751	09:15:48.303	00:00:21.751	1305	490,7534	399,7611	0,4033881	0,5549545	481,2221	2,972818	0	476,1756	405,4253	0,2748416	0,5534481	480,8425	3,042011	0	27	483	403						Untertest1.avi	0	880	547	72	111	418	291	300	0	Content		411	292	21751209	3326897926
21768	09:15:48.320	00:00:21.767	1306	499,2666	408,174	0,4038195	0,5550329	481,0625	2,967836	0	479,779	394,9257	0,275226	0,5533075	481,0245	2,970223	0	27	490	402						Untertest1.avi	0	880	547	72	111	418	291	300	0	Content		418	291	21767836	3326914553
21785	09:15:48.337	00:00:21.784	1307	537,0942	393,963	0,4034239	0,554739	481,3304	2,945335	0	540,0251	388,6848	0,2749635	0,552796	481,1053	2,967258	0	27	539	391						Untertest1.avi	0	880	547	72	111	418	291	300	0	Content		467	280	21784586	3326931303
21801	09:15:48.353	00:00:21.801	1308	630,3945	350,2401	0,4024492	0,5542397	481,4088	2,908884	0	636,2246	341,0619	0,2740907	0,5518758	481,3379	2,940108	0	28	633	346						Untertest1.avi	0	880	547	72	111	697	179	283	0	Content		561	235	21801210	3326947927
21818	09:15:48.370	00:00:21.817	1309	700,7751	322,522	0,4019281	0,5539016	481,569	2,909832	0	704,2833	319,8072	0,2736198	0,5510035	481,4467	2,914611	0	28	703	321						Untertest1.avi	0	880	547	72	111	697	179	283	0	Content		631	210	21817835	3326964552
21834	09:15:48.386	00:00:21.834	1310	763,6558	292,1232	0,4018458	0,5537922	481,5902	2,886437	0	746,7043	290,4095	0,2735934	0,5502732	481,5042	2,914022	0	28	755	291						Untertest1.avi	0	880	547	72	111	697	179	283	0	Content		683	180	21834462	3326981179
21851	09:15:48.403	00:00:21.851	1311	772,9507	294,7255	0,4022113	0,5538002	481,7712	2,89443	0	764,1571	282,7584	0,2740234	0,5499238	481,5547	2,901346	0	28	769	289						Untertest1.avi	0	880	547	72	111	697	179	283	0	Content		697	178	21851210	3326997927
21868	09:15:48.420	00:00:21.867	1312	773,8682	292,3737	0,4028326	0,5540283	481,5826	2,880502	0	772,8911	294,7254	0,2745389	0,5497085	481,5344	2,880707	0	28	773	294						Untertest1.avi	0	880	547	72	111	697	179	283	0	Content		701	183	21867834	3327014551
21884	09:15:48.436	00:00:21.884	1313	766,9602	290,771	0,4034062	0,5542027	481,4871	2,805779	0	765,8647	285,7122	0,2751357	0,5494544	481,8794	2,968033	0	28	766	288						Untertest1.avi	0	880	547	72	111	697	179	283	0	Content		694	177	21884457	3327031174
21901	09:15:48.453	00:00:21.901	1314	775,6592	288,7209	0,4039507	0,5544174	481,5158	2,842788	0	768,8865	276,411	0,2756371	0,5493139	481,9093	2,927649	0	28	772	283						Untertest1.avi	0	880	547	72	111	697	179	283	0	Content		700	172	21901082	3327047799
21918	09:15:48.470	00:00:21.917	1315	774,5417	301,2372	0,4043814	0,5544891	481,6441	2,80478	0	786,5999	272,6343	0,2761111	0,5491334	481,8935	2,856171	0	28	781	287						Untertest1.avi	0	880	547	72	111	697	179	283	0	Content		709	176	21917830	3327064547
21934	09:15:48.486	00:00:21.934	1316	782,0364	294,3822	0,4047456	0,5546619	481,569	2,772796	0	771,4899	282,116	0,2764137	0,5489178	481,4742	2,845864	0	28	777	288						Untertest1.avi	0	880	547	72	111	697	179	283	0	Content		705	177	21934454	3327081171
21951	09:15:48.503	00:00:21.951	1317	774,3391	290,6658	0,405026	0,5548459	481,7854	2,809223	0	760,946	288,2861	0,2767394	0,5488029	481,5272	2,885341	0	28	768	289						Untertest1.avi	0	880	547	72	111	697	179	283	0	Content		696	178	21951078	3327097795
21968	09:15:48.520	00:00:21.967	1318	775,9603	298,4385	0,4052382	0,5549324	481,4041	2,827761	0	759,1213	290,3239	0,2768777	0,5487601	481,4899	2,881923	0	28	768	294						Untertest1.avi	0	880	547	72	111	697	179	283	0	Content		696	183	21967830	3327114547
21984	09:15:48.536	00:00:21.984	1319	761,3966	295,6702	0,4053131	0,5549683	481,3015	2,789297	0	761,9214	291,2021	0,2769575	0,5487536	481,5626	2,875346	0	28	762	293						Untertest1.avi	0	880	547	72	111	697	179	283	0	Content		690	182	21984452	3327131169
22001	09:15:48.553	00:00:22.001	1320	781,5704	281,242	0,4053364	0,5550013	481,3137	2,798952	0	763,4313	277,2768	0,2770108	0,5488011	481,8464	2,860044	0	28	773	279						Untertest1.avi	0	880	547	72	111	697	179	283	0	Content		701	168	22001075	3327147792
22018	09:15:48.570	00:00:22.017	1321	787,7592	289,2158	0,4053153	0,5550063	481,2879	2,804059	0	763,4495	293,2137	0,2769629	0,5488672	481,6948	2,868107	0	28	776	291						Untertest1.avi	0	880	547	72	111	697	179	283	0	Content		704	180	22017699	3327164416
22034	09:15:48.586	00:00:22.034	1322	781,4216	290,6432	0,4052881	0,5549888	481,263	2,782321	0	756,6492	288,1158	0,2768906	0,5489367	481,408	2,876585	0	28	769	289						Untertest1.avi	0	880	547	72	111	697	179	283	0	Content		697	178	22034447	3327181164
22051	09:15:48.603	00:00:22.051	1323	766,3323	295,202	0,4052811	0,5549284	481,1989	2,796295	0	765,9976	286,8956	0,2768799	0,5489286	481,4003	2,876495	0	28	766	291						Untertest1.avi	0	880	547	72	111	697	179	283	0	Content		694	180	22051072	3327197789
22068	09:15:48.620	00:00:22.067	1324	778,5334	301,1888	0,4053207	0,5546736	481,1127	2,798943	0	764,8724	281,4975	0,2768954	0,5487381	481,344	2,803524	0	28	772	291						Untertest1.avi	0	880	547	72	111	697	179	283	0	Content		700	180	22067697	3327214414
22084	09:15:48.636	00:00:22.084	1325	780,7952	235,6539	0,4054827	0,5533084	481,5728	2,794489	0	764,4514	212,2253	0,2772279	0,5476159	481,5855	2,841491	0	29	773	224						Untertest1.avi	0	880	547	72	111	706	31	333	0	Content		701	113	22084322	3327231039
22101	09:15:48.653	00:00:22.101	1326	773,85	167,1534	0,4056971	0,5516971	481,4361	2,763597	0	758,6769	162,3639	0,2774993	0,5459062	481,8026	2,801553	0	29	766	165						Untertest1.avi	0	880	547	72	111	706	31	333	0	Content		694	54	22101071	3327247788
22118	09:15:48.670	00:00:22.117	1327	770,4777	146,6169	0,4059197	0,5507525	481,6782	2,803507	0	744,4191	129,2679	0,2776971	0,5450528	481,5389	2,878052	0	29	757	138						Untertest1.avi	0	880	547	72	111	706	31	333	0	Content		685	27	22117694	3327264411
22134	09:15:48.686	00:00:22.134	1328	769,4783	150,3702	0,4061357	0,550177	481,2726	2,828462	0	766,919	133,1457	0,2778105	0,5444271	481,6225	2,865049	0	29	768	142						Untertest1.avi	0	880	547	72	111	706	31	333	0	Content		696	31	22134318	3327281035
22151	09:15:48.703	00:00:22.150	1329	758,7119	155,2839	0,4063094	0,5499862	481,0822	2,775131	0	759,1835	143,6033	0,2780686	0,5439705	481,5511	2,87308	0	29	759	149						Untertest1.avi	0	880	547	72	111	706	31	333	0	Content		687	38	22150943	3327297660
22168	09:15:48.720	00:00:22.167	1330	776,0348	145,7832	0,406794	0,5498357	481,3256	2,775795	0	765,8652	140,953	0,2784023	0,5435981	481,3145	2,775207	0	29	771	143						Untertest1.avi	0	880	547	72	111	706	31	333	0	Content		699	32	22167691	3327314408
22184	09:15:48.736	00:00:22.184	1331	777,0248	151,1223	0,407241	0,5498839	481,1221	2,789632	0	780,0869	142,1926	0,2788311	0,5433443	481,5489	2,827488	0	29	779	147						Untertest1.avi	0	880	547	72	111	706	31	333	0	Content		707	36	22184317	3327331034
22201	09:15:48.753	00:00:22.200	1332	783,012	157,5008	0,4077377	0,5499599	481,1931	2,76217	0	774,4749	134,6057	0,2793591	0,5431815	481,6654	2,789618	0	29	779	146						Untertest1.avi	0	880	547	72	111	706	31	333	0	Content		707	35	22200940	3327347657
22218	09:15:48.770	00:00:22.217	1333	782,5612	142,0961	0,4083817	0,5501351	481,2609	2,798352	0	773,9243	147,3286	0,2800257	0,542932	481,595	2,802741	0	29	778	145						Untertest1.avi	0	880	547	72	111	706	31	333	0	Content		706	34	22217566	3327364283
22234	09:15:48.786	00:00:22.234	1334	792,7534	142,1524	0,409019	0,5501786	481,1367	2,761452	0	769,1774	142,0035	0,2806959	0,5426456	481,4802	2,800419	0	29	781	142						Untertest1.avi	0	880	547	72	111	706	31	333	0	Content		709	31	22234314	3327381031
22251	09:15:48.803	00:00:22.250	1335	780,5212	146,1263	0,4096073	0,5502341	481,2707	2,773896	0	767,4907	137,715	0,2813246	0,5424252	481,6324	2,810109	0	29	774	142						Untertest1.avi	0	880	547	72	111	706	31	333	0	Content		702	31	22250939	3327397656
22268	09:15:48.820	00:00:22.267	1336	787,2592	150,8978	0,4101349	0,5503601	481,3599	2,794125	0	773,1087	133,5501	0,2818525	0,5422794	481,8711	2,807341	0	29	780	142						Untertest1.avi	0	880	547	72	111	706	31	333	0	Content		708	31	22267564	3327414281
22284	09:15:48.836	00:00:22.284	1337	787,8444	148,3322	0,4105517	0,5503461	481,4353	2,770836	0	775,6774	137,1886	0,2822899	0,542179	481,8734	2,821423	0	29	782	143						Untertest1.avi	0	880	547	72	111	706	31	333	0	Content		710	32	22284188	3327430905
22301	09:15:48.853	00:00:22.300	1338	785,6617	151,3047	0,4109399	0,5504769	481,4556	2,762411	0	770,8536	126,9807	0,2826847	0,5421353	481,9961	2,831338	0	29	778	139						Untertest1.avi	0	880	547	72	111	706	31	333	0	Content		706	28	22300936	3327447653
22318	09:15:48.870	00:00:22.317	1339	785,9853	154,9833	0,4113285	0,5505792	481,4783	2,799567	0	765,204	143,4788	0,2831434	0,5421817	482,1524	2,837366	0	29	776	149						Untertest1.avi	0	880	547	72	111	706	31	333	0	Content		704	38	22317565	3327464282
22334	09:15:48.886	00:00:22.334	1340	783,3511	147,3592	0,4117671	0,5506217	481,4114	2,825694	0	776,3669	134,955	0,283616	0,5422313	482,1544	2,79648	0	29	780	141						Untertest1.avi	0	880	547	72	111	706	31	333	0	Content		708	30	22334191	3327480908
22351	09:15:48.903	00:00:22.350	1341	792,2485	144,0707	0,4122944	0,5505602	481,3812	2,791786	0	765,0176	136,9692	0,28408	0,5421146	482,1342	2,811979	0	29	779	141						Untertest1.avi	0	880	547	72	111	706	31	333	0	Content		707	30	22350818	3327497535
22368	09:15:48.920	00:00:22.367	1342	790,0441	143,7984	0,4128199	0,5503501	481,7685	2,793283	0	770,1886	143,3473	0,2847547	0,5418125	482,4797	2,844629	0	29	780	144						Untertest1.avi	0	880	547	72	111	706	31	333	0	Content		708	33	22367562	3327514279
22384	09:15:48.936	00:00:22.384	1343	790,4462	155,7885	0,413406	0,550297	481,5411	2,825692	0	764,2852	126,0096	0,2854014	0,5417229	482,6489	2,80146	0	29	777	141						Untertest1.avi	0	880	547	72	111	706	31	333	0	Content		705	30	22384188	3327530905
22401	09:15:48.953	00:00:22.400	1344	831,1946	135,5329	0,4133974	0,5503197	481,7811	2,799396	0	823,2172	124,3611	0,2855906	0,541743	482,9674	2,871625	0	29	827	130						Untertest1.avi	0	880	547	72	111	706	31	333	0	Content		755	19	22400812	3327547529
22417	09:15:48.969	00:00:22.417	1345	906,0796	100,4398	0,4132456	0,550392	481,8487	2,817021	0	888,0319	77,03152	0,285603	0,5416743	483,3653	2,877451	0	30	897	89						Untertest1.avi	0	880	547	72	111	894	-71	233	0	Content		825	-22	22417436	3327564153
22434	09:15:48.986	00:00:22.434	1346	951,6742	68,18243	0,4132923	0,5505043	482,0836	2,799299	0	962,2563	38,26923	0,2858656	0,5416858	483,8496	2,858374	0	30	957	53						Untertest1.avi	0	880	547	72	111	894	-71	233	0	Content		885	-58	22434189	3327580906
22451	09:15:49.003	00:00:22.450	1347	964,0482	62,5852	0,4137383	0,5504938	482,2106	2,834039	0	972,0784	24,85339	0,2863595	0,5414771	484,042	2,91608	0	30	968	44						Untertest1.avi	0	880	547	72	111	894	-71	233	0	Content		896	-67	22450823	3327597540
22467	09:15:49.019	00:00:22.467	1348	966,0472	53,9244	0,4141244	0,5506842	482,1658	2,85883	0	967,9039	24,69164	0,286757	0,5416154	484,165	2,932751	0	30	967	39						Untertest1.avi	0	880	547	72	111	894	-71	233	0	Content		895	-72	22467435	3327614152
22484	09:15:49.036	00:00:22.484	1349	960,766	51,32251	0,4143249	0,5509281	482,085	2,879754	0	967,163	23,14561	0,2869339	0,5418946	483,9065	2,870147	0	30	964	37						Untertest1.avi	0	880	547	72	111	894	-71	233	0	Content		892	-74	22484059	3327630776
22501	09:15:49.053	00:00:22.500	1350	971,2569	51,39133	0,4144292	0,551298	482,0795	2,831991	0	969,3168	20,48062	0,2870346	0,5423795	484,1447	2,86465	0	30	970	36						Untertest1.avi	0	880	547	72	111	894	-71	233	0	Content		898	-75	22500809	3327647526
22517	09:15:49.069	00:00:22.517	1351	964,5615	53,15268	0,4143609	0,5518112	481,9471	2,844295	0	969,1023	22,14701	0,2870234	0,5430262	484,266	2,895872	0	30	967	38						Untertest1.avi	0	880	547	72	111	894	-71	233	0	Content		895	-73	22517436	3327664153
22534	09:15:49.086	00:00:22.534	1352	965,9806	57,15279	0,4143066	0,5523179	481,866	2,828877	0	966,5328	23,57456	0,2869078	0,5437418	484,0813	2,910876	0	30	966	40						Untertest1.avi	0	880	547	72	111	894	-71	233	0	Content		894	-71	22534059	3327680776
22551	09:15:49.103	00:00:22.550	1353	961,3472	54,31992	0,4140903	0,5527571	481,8478	2,838419	0	966,689	13,85595	0,2866807	0,5444412	484,0749	2,915251	0	30	964	34						Untertest1.avi	0	880	547	72	111	894	-71	233	0	Content		892	-77	22550686	3327697403
22567	09:15:49.119	00:00:22.567	1354	977,7282	56,29494	0,413794	0,553086	481,9276	2,882035	0	968,8849	28,97802	0,2863834	0,5450349	484,0782	2,887118	0	30	973	43						Untertest1.avi	0	880	547	72	111	894	-71	233	0	Content		901	-68	22567435	3327714152
22584	09:15:49.136	00:00:22.584	1355	946,3259	61,97942	0,4133771	0,553424	482,0354	2,848257	0	970,8718	26,0039	0,2860156	0,5455483	484,1088	2,893961	0	30	959	44						Untertest1.avi	0	880	547	72	111	894	-71	233	0	Content		887	-67	22584059	3327730776
22601	09:15:49.153	00:00:22.600	1356	963,0331	62,55479	0,4130501	0,5537969	482,1078	2,85122	0	974,0254	19,38363	0,2856112	0,5461584	484,1491	2,931051	0	30	969	41						Untertest1.avi	0	880	547	72	111	894	-71	233	0	Content		897	-70	22600683	3327747400
22617	09:15:49.169	00:00:22.617	1357	947,2712	59,6366	0,4125206	0,5544974	482,2208	2,878634	0	969,3192	21,07176	0,2850868	0,5469934	484,0711	2,913798	0	30	958	40						Untertest1.avi	0	880	547	72	111	894	-71	233	0	Content		886	-71	22617308	3327764025
22634	09:15:49.186	00:00:22.634	1358	951,9058	55,96313	0,4119858	0,5552004	482,176	2,902775	0	978,8353	15,52118	0,2845886	0,5477987	484,2603	2,94675	0	30	965	36						Untertest1.avi	0	880	547	72	111	894	-71	233	0	Content		893	-75	22634058	3327780775
22651	09:15:49.203	00:00:22.650	1359	990,2887	22,79035	0,4114204	0,5559584	482,5923	2,903601	0	1005,169	-12,29643	0,284091	0,5484098	484,7361	2,967358	0	31	998	5						Untertest1.avi	0	880	547	72	111	918	-145	167	0	Content		926	-106	22650683	3327797400
22667	09:15:49.219	00:00:22.667	1360	1008,312	-35,33889	0,4109648	0,5563357	482,6408	2,950243	0	976,5071	-12,23494	0,2834793	0,5483168	483,7476	2,967116	0	31	992	-24						Untertest1.avi	0	880	547	72	111	918	-145	167	0	Content		920	-135	22667305	3327814022
22684	09:15:49.236	00:00:22.684	1361	990,6882	-45,71271	0,4103409	0,5568657	482,9258	2,954045	0	981,8976	-27,1282	0,2829447	0,548727	484,1931	2,967533	0	31	986	-36						Untertest1.avi	0	880	547	72	111	918	-145	167	0	Content		914	-147	22684056	3327830773
22701	09:15:49.253	00:00:22.700	1362	995,317	-44,12914	0,4097651	0,5575203	483,078	2,957662	0	960,8849	-29,90128	0,2823313	0,5492674	484,1886	2,978635	0	31	978	-37						Untertest1.avi	0	880	547	72	111	918	-145	167	0	Content		906	-148	22700682	3327847399
22717	09:15:49.269	00:00:22.717	1363	990,7632	-53,85522	0,4092323	0,558064	483,1956	2,964991	0	974,7318	-10,85172	0,2818393	0,5496392	484,3932	2,974237	0	31	983	-32						Untertest1.avi	0	880	547	72	111	918	-145	167	0	Content		911	-143	22717306	3327864023
22734	09:15:49.286	00:00:22.733	1364	1004,308	-34,03929	0,4088567	0,5583102	483,4225	2,963405	0	977,9523	-32,4365	0,2814568	0,5496746	484,5299	3,000172	0	31	991	-33						Untertest1.avi	0	880	547	72	111	918	-145	167	0	Content		919	-144	22733930	3327880647
22751	09:15:49.303	00:00:22.750	1365	986,6417	-39,22185	0,408474	0,5582261	483,451	2,968584	0	979,9781	-29,74253	0,2811225	0,5494013	484,6065	3,016283	0	31	983	-34						Untertest1.avi	0	880	547	72	111	918	-145	167	0	Content		911	-145	22750681	3327897398
22767	09:15:49.319	00:00:22.767	1366	991,6013	-42,14831	0,4081766	0,5580992	483,3686	2,977227	0	977,3837	-29,50812	0,2808207	0,5490332	484,5028	3,018094	0	31	984	-36						Untertest1.avi	0	880	547	72	111	918	-145	167	0	Content		912	-147	22767303	3327914020
22784	09:15:49.336	00:00:22.783	1367	996,1846	-46,18671	0,4079683	0,5579925	483,6015	3,008477	0	989,6257	-28,85622	0,2806109	0,5487991	484,7849	3,007967	0	31	993	-38						Untertest1.avi	0	880	547	72	111	918	-145	167	0	Content		921	-149	22783926	3327930643
22801	09:15:49.353	00:00:22.800	1368	1007,556	-49,66807	0,4078469	0,557857	483,7326	3,011609	0	980,494	-25,61477	0,2804714	0,5486223	484,7162	3,051927	0	31	994	-38						Untertest1.avi	0	880	547	72	111	918	-145	167	0	Content		922	-149	22800552	3327947269
22817	09:15:49.369	00:00:22.817	1369	999,2498	-39,41127	0,4077902	0,5575926	483,6775	3,000705	0	980,4473	-27,62722	0,2803536	0,5483275	484,4	3,059301	0	32	990	-34						Untertest1.avi	0	880	547	72	111	1139	135	100	0	Content		918	-145	22817300	3327964017
22834	09:15:49.386	00:00:22.833	1370	1017,297	55,436	0,4066479	0,5572401	483,6872	3,005499	0	1036,66	14,91266	0,2796614	0,5488011	484,349	3,052599	0	32	1027	35						Untertest1.avi	0	880	547	72	111	1139	135	100	0	Content		955	-76	22833927	3327980644
22851	09:15:49.403	00:00:22.850	1371	1149,87	152,989	0,404729	0,5587093	484,1929	3,049143	0	1104,006	263,0041	0,2730885	0,5498677	447,8795	2,841687	0	32	1127	208						Untertest1.avi	0	880	547	72	111	1139	135	100	0	Content		1055	97	22850550	3327997267
22867	09:15:49.419	00:00:22.867	1372	1283,455	284,1763	0,4025677	0,5602473	485,4731	3,01261	0	1309,001	286,7154	0,2758843	0,5514134	485,8607	3,096756	0	32	1296	285						Untertest1.avi	0	880	547	72	111	1139	135	100	0	Content		1224	174	22867176	3328013893
22884	09:15:49.436	00:00:22.883	1373	1418,88	404,6731	0,4006636	0,561581	485,2395	3,114466	0	-1024	-768	-1	-1	-1	-1	4	32	1419	405						Untertest1.avi	0	880	547	72	111	1139	135	100	0	Content		1347	294	22883924	3328030641
22901	09:15:49.453	00:00:22.900	1374	1316,335	606,6404	0,3844437	0,5625657	410,0054	2,632864	0	-1024	-768	-1	-1	-1	-1	4	32	1316	607						Untertest1.avi	0	880	547	72	111	1139	135	100	0	Content		1244	496	22900550	3328047267
22917	09:15:49.469	00:00:22.917	1375	-1024	-768	-1	-1	-1	-1	4	-1024	-768	-1	-1	-1	-1	4		0	0						Untertest1.avi	0	880	547	72	111				0	Content		-72	-111	22917174	3328063891
22934	09:15:49.486	00:00:22.933	1376	-1024	-768	-1	-1	-1	-1	4	-1024	-768	-1	-1	-1	-1	4		0	0						Untertest1.avi	0	880	547	72	111				0	Content		-72	-111	22933801	3328080518
22950	09:15:49.502	00:00:22.950	1377	-1024	-768	-1	-1	-1	-1	4	-1024	-768	-1	-1	-1	-1	4		0	0						Untertest1.avi	0	880	547	72	111				0	Content		-72	-111	22950487	3328097204
22967	09:15:49.519	00:00:22.967	1378	-1024	-768	-1	-1	-1	-1	4	-1024	-768	-1	-1	-1	-1	4		0	0						Untertest1.avi	0	880	547	72	111				0	Content		-72	-111	22967154	3328113871
22984	09:15:49.536	00:00:22.983	1379	-1024	-768	-1	-1	-1	-1	4	-1024	-768	-1	-1	-1	-1	4		0	0						Untertest1.avi	0	880	547	72	111				0	Content		-72	-111	22983786	3328130503
23000	09:15:49.552	00:00:23.000	1380	-1024	-768	-1	-1	-1	-1	4	-1024	-768	-1	-1	-1	-1	4		0	0						Untertest1.avi	0	880	547	72	111				0	Content		-72	-111	23000454	3328147171
23017	09:15:49.569	00:00:23.017	1381	-1024	-768	-1	-1	-1	-1	4	-1024	-768	-1	-1	-1	-1	4		0	0						Untertest1.avi	0	880	547	72	111				0	Content		-72	-111	23017169	3328163886
23034	09:15:49.586	00:00:23.033	1382	-1024	-768	-1	-1	-1	-1	4	-1024	-768	-1	-1	-1	-1	4		0	0						Untertest1.avi	0	880	547	72	111				0	Content		-72	-111	23033796	3328180513
23050	09:15:49.602	00:00:23.050	1383	-1024	-768	-1	-1	-1	-1	4	-1024	-768	-1	-1	-1	-1	4		0	0						Untertest1.avi	0	880	547	72	111				0	Content		-72	-111	23050420	3328197137
23067	09:15:49.619	00:00:23.067	1384	-1024	-768	-1	-1	-1	-1	4	-1024	-768	-1	-1	-1	-1	4		0	0						Untertest1.avi	0	880	547	72	111				0	Content		-72	-111	23067088	3328213805
23084	09:15:49.636	00:00:23.083	1385	-1024	-768	-1	-1	-1	-1	4	-1024	-768	-1	-1	-1	-1	4		0	0						Untertest1.avi	0	880	547	72	111				0	Content		-72	-111	23083753	3328230470
23100	09:15:49.652	00:00:23.100	1386	-1024	-768	-1	-1	-1	-1	4	-1024	-768	-1	-1	-1	-1	4		0	0						Untertest1.avi	0	880	547	72	111				0	Content		-72	-111	23100421	3328247138
23117	09:15:49.669	00:00:23.117	1387	-1024	-768	-1	-1	-1	-1	4	-1024	-768	-1	-1	-1	-1	4		0	0						Untertest1.avi	0	880	547	72	111				0	Content		-72	-111	23117045	3328263762
23134	09:15:49.686	00:00:23.133	1388	-1024	-768	-1	-1	-1	-1	4	-1024	-768	-1	-1	-1	-1	4		0	0						Untertest1.avi	0	880	547	72	111				0	Content		-72	-111	23133712	3328280429
23150	09:15:49.702	00:00:23.150	1389	-1024	-768	-1	-1	-1	-1	4	-1024	-768	-1	-1	-1	-1	4		0	0						Untertest1.avi	0	880	547	72	111				0	Content		-72	-111	23150376	3328297093
23167	09:15:49.719	00:00:23.167	1390	-1024	-768	-1	-1	-1	-1	4	-1024	-768	-1	-1	-1	-1	4		0	0						Untertest1.avi	0	880	547	72	111				0	Content		-72	-111	23167044	3328313761
23184	09:15:49.736	00:00:23.183	1391	-1024	-768	-1	-1	-1	-1	4	-1024	-768	-1	-1	-1	-1	4		0	0						Untertest1.avi	0	880	547	72	111				0	Content		-72	-111	23183667	3328330384
23200	09:15:49.752	00:00:23.200	1392	-1024	-768	-1	-1	-1	-1	4	-1024	-768	-1	-1	-1	-1	4		0	0						Untertest1.avi	0	880	547	72	111				0	Content		-72	-111	23200335	3328347052
23217	09:15:49.769	00:00:23.217	1393	-1024	-768	-1	-1	-1	-1	4	-1024	-768	-1	-1	-1	-1	4		0	0						Untertest1.avi	0	880	547	72	111				0	Content		-72	-111	23217038	3328363755
23234	09:15:49.786	00:00:23.233	1394	-1024	-768	-1	-1	-1	-1	4	-1024	-768	-1	-1	-1	-1	4		0	0						Untertest1.avi	0	880	547	72	111				0	Content		-72	-111	23233664	3328380381
23250	09:15:49.802	00:00:23.250	1395	-1024	-768	-1	-1	-1	-1	4	-1024	-768	-1	-1	-1	-1	4		0	0						Untertest1.avi	0	880	547	72	111				0	Content		-72	-111	23250289	3328397006
23267	09:15:49.819	00:00:23.266	1396	-1024	-768	-1	-1	-1	-1	4	-1024	-768	-1	-1	-1	-1	4		0	0						Untertest1.avi	0	880	547	72	111				0	Content		-72	-111	23266913	3328413630
23284	09:15:49.836	00:00:23.283	1397	-1024	-768	-1	-1	-1	-1	4	-1024	-768	-1	-1	-1	-1	4		0	0						Untertest1.avi	0	880	547	72	111				0	Content		-72	-111	23283663	3328430380
23300	09:15:49.852	00:00:23.300	1398	-1024	-768	-1	-1	-1	-1	4	-1024	-768	-1	-1	-1	-1	4		0	0						Untertest1.avi	0	880	547	72	111				0	Content		-72	-111	23300288	3328447005
23317	09:15:49.869	00:00:23.316	1399	-1024	-768	-1	-1	-1	-1	4	-1024	-768	-1	-1	-1	-1	4		0	0						Untertest1.avi	0	880	547	72	111				0	Content		-72	-111	23316913	3328463630
23334	09:15:49.886	00:00:23.333	1400	-1024	-768	-1	-1	-1	-1	4	-1024	-768	-1	-1	-1	-1	4		0	0						Untertest1.avi	0	880	547	72	111				0	Content		-72	-111	23333594	3328480311
23350	09:15:49.902	00:00:23.350	1401	-1024	-768	-1	-1	-1	-1	4	-1024	-768	-1	-1	-1	-1	4		0	0						Untertest1.avi	0	880	547	72	111				0	Content		-72	-111	23350262	3328496979
23367	09:15:49.919	00:00:23.366	1402	-1024	-768	-1	-1	-1	-1	4	-1024	-768	-1	-1	-1	-1	4		0	0						Untertest1.avi	0	880	547	72	111				0	Content		-72	-111	23366913	3328513630
23384	09:15:49.936	00:00:23.383	1403	-1024	-768	-1	-1	-1	-1	4	-1024	-768	-1	-1	-1	-1	4		0	0						Untertest1.avi	0	880	547	72	111				0	Content		-72	-111	23383537	3328530254
23400	09:15:49.952	00:00:23.400	1404	-1024	-768	-1	-1	-1	-1	4	-1024	-768	-1	-1	-1	-1	4		0	0						Untertest1.avi	0	880	547	72	111				0	Content		-72	-111	23400205	3328546922
23417	09:15:49.969	00:00:23.416	1405	-1024	-768	-1	-1	-1	-1	4	-1024	-768	-1	-1	-1	-1	4		0	0						Untertest1.avi	0	880	547	72	111				0	Content		-72	-111	23416870	3328563587
23434	09:15:49.986	00:00:23.433	1406	-1024	-768	-1	-1	-1	-1	4	-1024	-768	-1	-1	-1	-1	4		0	0						Untertest1.avi	0	880	547	72	111				0	Content		-72	-111	23433538	3328580255
23450	09:15:50.002	00:00:23.450	1407	-1024	-768	-1	-1	-1	-1	4	-1024	-768	-1	-1	-1	-1	4		0	0						Untertest1.avi	0	880	547	72	111				0	Content		-72	-111	23450217	3328596934
23467	09:15:50.019	00:00:23.466	1408	-1024	-768	-1	-1	-1	-1	4	-1024	-768	-1	-1	-1	-1	4		0	0						Untertest1.avi	0	880	547	72	111				0	Content		-72	-111	23466884	3328613601
23484	09:15:50.036	00:00:23.483	1409	-1024	-768	-1	-1	-1	-1	4	-1024	-768	-1	-1	-1	-1	4		0	0						Untertest1.avi	0	880	547	72	111				0	Content		-72	-111	23483536	3328630253
23500	09:15:50.052	00:00:23.500	1410	-1024	-768	-1	-1	-1	-1	4	-1024	-768	-1	-1	-1	-1	4		0	0						Untertest1.avi	0	880	547	72	111				0	Content		-72	-111	23500164	3328646881
23517	09:15:50.069	00:00:23.516	1411	-1024	-768	-1	-1	-1	-1	4	-1024	-768	-1	-1	-1	-1	4		0	0						Untertest1.avi	0	880	547	72	111				0	Content		-72	-111	23516832	3328663549
23534	09:15:50.086	00:00:23.533	1412	-1024	-768	-1	-1	-1	-1	4	-1024	-768	-1	-1	-1	-1	4		0	0						Untertest1.avi	0	880	547	72	111				0	Content		-72	-111	23533528	3328680245
23550	09:15:50.102	00:00:23.550	1413	-1024	-768	-1	-1	-1	-1	4	-1024	-768	-1	-1	-1	-1	4		0	0						Untertest1.avi	0	880	547	72	111				0	Content		-72	-111	23550155	3328696872
23567	09:15:50.119	00:00:23.566	1414	-1024	-768	-1	-1	-1	-1	4	-1024	-768	-1	-1	-1	-1	4		0	0						Untertest1.avi	0	880	547	72	111				0	Content		-72	-111	23566789	3328713506
23583	09:15:50.135	00:00:23.583	1415	-1024	-768	-1	-1	-1	-1	4	-1024	-768	-1	-1	-1	-1	4		0	0						Untertest1.avi	0	880	547	72	111				0	Content		-72	-111	23583470	3328730187
23600	09:15:50.152	00:00:23.600	1416	-1024	-768	-1	-1	-1	-1	4	-1024	-768	-1	-1	-1	-1	4		0	0						Untertest1.avi	0	880	547	72	111				0	Content		-72	-111	23600138	3328746855
23617	09:15:50.169	00:00:23.616	1417	-1024	-768	-1	-1	-1	-1	4	-1024	-768	-1	-1	-1	-1	4		0	0						Untertest1.avi	0	880	547	72	111				0	Content		-72	-111	23616898	3328763615
23634	09:15:50.186	00:00:23.633	1418	-1024	-768	-1	-1	-1	-1	4	-1024	-768	-1	-1	-1	-1	4		0	0						Untertest1.avi	0	880	547	72	111				0	Content		-72	-111	23633522	3328780239
23650	09:15:50.202	00:00:23.650	1419	-1024	-768	-1	-1	-1	-1	4	-1024	-768	-1	-1	-1	-1	4		0	0						Untertest1.avi	0	880	547	72	111				0	Content		-72	-111	23650144	3328796861
23667	09:15:50.219	00:00:23.666	1420	-1024	-768	-1	-1	-1	-1	4	-1024	-768	-1	-1	-1	-1	4		0	0						Untertest1.avi	0	880	547	72	111				0	Content		-72	-111	23666778	3328813495
23683	09:15:50.235	00:00:23.683	1421	-1024	-768	-1	-1	-1	-1	4	-1024	-768	-1	-1	-1	-1	4		0	0						Untertest1.avi	0	880	547	72	111				0	Content		-72	-111	23683392	3328830109
23701	09:15:50.253	00:00:23.700	1422	-1024	-768	-1	-1	-1	-1	4	-1024	-768	-1	-1	-1	-1	4		0	0						Untertest1.avi	0	880	547	72	111				0	Content		-72	-111	23700585	3328847302
23718	09:15:50.270	00:00:23.717	1423	-1024	-768	-1	-1	-1	-1	4	-1024	-768	-1	-1	-1	-1	4		0	0						Untertest1.avi	0	880	547	72	111				0	Content		-72	-111	23717832	3328864549
23735	09:15:50.287	00:00:23.735	1424	-1024	-768	-1	-1	-1	-1	4	-1024	-768	-1	-1	-1	-1	4		0	0						Untertest1.avi	0	880	547	72	111				0	Content		-72	-111	23735203	3328881920
23751	09:15:50.303	00:00:23.750	1425	-1024	-768	-1	-1	-1	-1	4	-1024	-768	-1	-1	-1	-1	4		0	0						Untertest1.avi	0	880	547	72	111				0	Content		-72	-111	23750918	3328897635
23768	09:15:50.320	00:00:23.767	1426	-1024	-768	-1	-1	-1	-1	4	-1024	-768	-1	-1	-1	-1	4		0	0						Untertest1.avi	0	880	547	72	111				0	Content		-72	-111	23767586	3328914303
23783	09:15:50.335	00:00:23.783	1427	-1024	-768	-1	-1	-1	-1	4	-1024	-768	-1	-1	-1	-1	4		0	0						Untertest1.avi	0	880	547	72	111				0	Content		-72	-111	23783383	3328930100
23800	09:15:50.352	00:00:23.800	1428	-1024	-768	-1	-1	-1	-1	4	-1024	-768	-1	-1	-1	-1	4		0	0						Untertest1.avi	0	880	547	72	111				0	Content		-72	-111	23800004	3328946721
23817	09:15:50.369	00:00:23.816	1429	-1024	-768	-1	-1	-1	-1	4	-1024	-768	-1	-1	-1	-1	4		0	0						Untertest1.avi	0	880	547	72	111				0	Content		-72	-111	23816763	3328963480
23833	09:15:50.385	00:00:23.833	1430	-1024	-768	-1	-1	-1	-1	4	-1024	-768	-1	-1	-1	-1	4		0	0						Untertest1.avi	0	880	547	72	111				0	Content		-72	-111	23833254	3328979971
23850	09:15:50.402	00:00:23.849	1431	-1024	-768	-1	-1	-1	-1	4	-1024	-768	-1	-1	-1	-1	4		0	0						Untertest1.avi	0	880	547	72	111				0	Content		-72	-111	23849879	3328996596
23867	09:15:50.419	00:00:23.867	1432	-1024	-768	-1	-1	-1	-1	4	-1024	-768	-1	-1	-1	-1	4		0	0						Untertest1.avi	0	880	547	72	111				0	Content		-72	-111	23867072	3329013789
23884	09:15:50.436	00:00:23.884	1433	-1024	-768	-1	-1	-1	-1	4	-1024	-768	-1	-1	-1	-1	4		0	0						Untertest1.avi	0	880	547	72	111				0	Content		-72	-111	23884445	3329031162
23902	09:15:50.454	00:00:23.901	1434	-1024	-768	-1	-1	-1	-1	4	-1024	-768	-1	-1	-1	-1	4		0	0						Untertest1.avi	0	880	547	72	111				0	Content		-72	-111	23901695	3329048412
23917	09:15:50.469	00:00:23.917	1435	-1024	-768	-1	-1	-1	-1	4	-1024	-768	-1	-1	-1	-1	4		0	0						Untertest1.avi	0	880	547	72	111				0	Content		-72	-111	23917471	3329064188
23934	09:15:50.486	00:00:23.934	1436	-1024	-768	-1	-1	-1	-1	4	-1024	-768	-1	-1	-1	-1	4		0	0						Untertest1.avi	0	880	547	72	111				0	Content		-72	-111	23934139	3329080856
23950	09:15:50.502	00:00:23.949	1437	-1024	-768	-1	-1	-1	-1	4	-1024	-768	-1	-1	-1	-1	4		0	0						Untertest1.avi	0	880	547	72	111				0	Content		-72	-111	23949994	3329096711
23967	09:15:50.519	00:00:23.966	1438	-1024	-768	-1	-1	-1	-1	4	-1024	-768	-1	-1	-1	-1	4		0	0						Untertest1.avi	0	880	547	72	111				0	Content		-72	-111	23966616	3329113333
23983	09:15:50.535	00:00:23.983	1439	-1024	-768	-1	-1	-1	-1	4	-1024	-768	-1	-1	-1	-1	4		0	0						Untertest1.avi	0	880	547	72	111				0	Content		-72	-111	23983240	3329129957
24000	09:15:50.552	00:00:23.999	1440	-1024	-768	-1	-1	-1	-1	4	-1024	-768	-1	-1	-1	-1	4		0	0						Untertest1.avi	0	880	547	72	111				0	Content		-72	-111	23999863	3329146580
24016	09:15:50.568	00:00:24.016	1441	-1024	-768	-1	-1	-1	-1	4	-1024	-768	-1	-1	-1	-1	4		0	0						Untertest1.avi	0	880	547	72	111				0	Content		-72	-111	24016488	3329163205
24034	09:15:50.586	00:00:24.033	1442	-1024	-768	-1	-1	-1	-1	4	-1024	-768	-1	-1	-1	-1	4		0	0						Untertest1.avi	0	880	547	72	111				0	Content		-72	-111	24033685	3329180402
24051	09:15:50.603	00:00:24.051	1443	-1024	-768	-1	-1	-1	-1	4	-1024	-768	-1	-1	-1	-1	4		0	0						Untertest1.avi	0	880	547	72	111				0	Content		-72	-111	24051056	3329197773
24068	09:15:50.620	00:00:24.068	1444	-1024	-768	-1	-1	-1	-1	4	-1024	-768	-1	-1	-1	-1	4		0	0						Untertest1.avi	0	880	547	72	111				0	Content		-72	-111	24068301	3329215018
24084	09:15:50.636	00:00:24.084	1445	-1024	-768	-1	-1	-1	-1	4	-1024	-768	-1	-1	-1	-1	4		0	0						Untertest1.avi	0	880	547	72	111				0	Content		-72	-111	24084072	3329230789
24101	09:15:50.653	00:00:24.100	1446	-1024	-768	-1	-1	-1	-1	4	-1024	-768	-1	-1	-1	-1	4		0	0						Untertest1.avi	0	880	547	72	111				0	Content		-72	-111	24100740	3329247457
24116	09:15:50.668	00:00:24.116	1447	-1024	-768	-1	-1	-1	-1	4	-1024	-768	-1	-1	-1	-1	4		0	0						Untertest1.avi	0	880	547	72	111				0	Content		-72	-111	24116479	3329263196
24133	09:15:50.685	00:00:24.133	1448	-1024	-768	-1	-1	-1	-1	4	-1024	-768	-1	-1	-1	-1	4		0	0						Untertest1.avi	0	880	547	72	111				0	Content		-72	-111	24133102	3329279819
24150	09:15:50.702	00:00:24.149	1449	-1024	-768	-1	-1	-1	-1	4	-1024	-768	-1	-1	-1	-1	4		0	0						Untertest1.avi	0	880	547	72	111				0	Content		-72	-111	24149848	3329296565
24166	09:15:50.718	00:00:24.166	1450	-1024	-768	-1	-1	-1	-1	4	-1024	-768	-1	-1	-1	-1	4		0	0						Untertest1.avi	0	880	547	72	111				0	Content		-72	-111	24166350	3329313067
24183	09:15:50.735	00:00:24.183	1451	-1024	-768	-1	-1	-1	-1	4	-1024	-768	-1	-1	-1	-1	4		0	0						Untertest1.avi	0	880	547	72	111				0	Content		-72	-111	24183099	3329329816
24200	09:15:50.752	00:00:24.200	1452	-1024	-768	-1	-1	-1	-1	4	-1024	-768	-1	-1	-1	-1	4		0	0						Untertest1.avi	0	880	547	72	111				0	Content		-72	-111	24200167	3329346884
24218	09:15:50.770	00:00:24.217	1453	-1024	-768	-1	-1	-1	-1	4	-1024	-768	-1	-1	-1	-1	4		0	0						Untertest1.avi	0	880	547	72	111				0	Content		-72	-111	24217541	3329364258
24235	09:15:50.787	00:00:24.234	1454	-1024	-768	-1	-1	-1	-1	4	-1024	-768	-1	-1	-1	-1	4		0	0						Untertest1.avi	0	880	547	72	111				0	Content		-72	-111	24234788	3329381505
24251	09:15:50.803	00:00:24.250	1455	-1024	-768	-1	-1	-1	-1	4	-1024	-768	-1	-1	-1	-1	4		0	0						Untertest1.avi	0	880	547	72	111				0	Content		-72	-111	24250564	3329397281
24267	09:15:50.819	00:00:24.267	1456	-1024	-768	-1	-1	-1	-1	4	-1024	-768	-1	-1	-1	-1	4		0	0						Untertest1.avi	0	880	547	72	111				0	Content		-72	-111	24267232	3329413949
24283	09:15:50.835	00:00:24.283	1457	-1024	-768	-1	-1	-1	-1	4	-1024	-768	-1	-1	-1	-1	4		0	0						Untertest1.avi	0	880	547	72	111				0	Content		-72	-111	24283083	3329429800
24300	09:15:50.852	00:00:24.299	1458	1371,439	672,4047	0,3697391	0,5582553	458,2312	3,878164	3	1363,274	681,2568	0,3697662	0,5582514	458,2312	3,879271	1	33	1363	681						Untertest1.avi	0	880	547	72	111	1284	579	166	0	Content		1291	570	24299706	3329446423
24316	09:15:50.868	00:00:24.316	1459	1367,354	681,1018	0,368738	0,5595669	458,2888	3,849401	3	1355,685	690,3145	0,3687414	0,5595631	458,2888	3,849182	1	33	1356	690						Untertest1.avi	0	880	547	72	111	1284	579	166	0	Content		1284	579	24316330	3329463047
24333	09:15:50.885	00:00:24.332	1460	1358,762	685,7195	0,3679686	0,560167	458,2888	3,806894	3	1349,793	694,7034	0,367995	0,560166	458,2888	3,80748	1	33	1350	695						Untertest1.avi	0	880	547	72	111	1284	579	166	0	Content		1278	584	24332956	3329479673
24350	09:15:50.902	00:00:24.349	1461	1389,952	691,7448	0,3672715	0,5606978	455,7105	3,807657	3	1379,028	701,214	0,3672776	0,5606939	455,7105	3,807807	1	33	1379	701						Untertest1.avi	0	880	547	72	111	1284	579	166	0	Content		1307	590	24349579	3329496296
24366	09:15:50.918	00:00:24.366	1462	1356,975	679,6075	0,3673633	0,5612518	455,7534	3,819122	3	1345,349	688,7035	0,3673679	0,5612479	455,7534	3,81892	1	33	1345	689						Untertest1.avi	0	880	547	72	111	1284	579	166	0	Content		1273	578	24366205	3329512922
24383	09:15:50.935	00:00:24.382	1463	1372,9	683,0735	0,3685799	0,5619511	460,7195	3,818981	3	1360,821	692,4466	0,3685822	0,5619473	460,7195	3,818533	1	33	1361	692						Untertest1.avi	0	880	547	72	111	1284	579	166	0	Content		1289	581	24382954	3329529671
24400	09:15:50.952	00:00:24.399	1464	1384,761	683,0729	0,3686868	0,563162	460,3783	3,795706	3	1370,349	692,6436	0,368672	0,5631582	460,3783	3,794433	1	33	1370	693						Untertest1.avi	0	880	547	72	111	1284	579	166	0	Content		1298	582	24399585	3329546302
24416	09:15:50.968	00:00:24.416	1465	1380,222	678,2483	0,3690424	0,5653723	465,0899	3,844081	3	1369,777	687,5677	0,3690571	0,5653685	465,0899	3,844111	1	33	1370	688						Untertest1.avi	0	880	547	72	111	1284	579	166	0	Content		1298	577	24416204	3329562921
24433	09:15:50.985	00:00:24.432	1466	1370,617	685,976	0,3690574	0,5677332	470,9271	3,920775	3	1355,77	695,704	0,3690431	0,5677295	470,9271	3,919068	1	33	1356	696						Untertest1.avi	0	880	547	72	111	1284	579	166	0	Content		1284	585	24432824	3329579541
24450	09:15:51.002	00:00:24.449	1467	1290,369	648,1475	0,3705266	0,5697582	485,0658	4,061484	3	1276,599	656,9183	0,3705341	0,5697547	485,0658	4,059248	1	33	1277	657						Untertest1.avi	0	880	547	72	111	1284	579	166	0	Content		1205	546	24449574	3329596291
24466	09:15:51.018	00:00:24.466	1468	1154,947	626,9189	0,3694221	0,571702	488,1961	4,084974	3	1134,605	634,78	0,3693797	0,5717037	488,1966	4,080554	1	34	1135	635						Untertest1.avi	0	880	547	72	111	1006	733	133	0	Content		1063	524	24466197	3329612914
24483	09:15:51.035	00:00:24.482	1469	1133,68	831,3818	0,3666779	0,5733631	488,1966	3,522466	3	1114,718	843,5968	0,3666854	0,5733596	488,1966	3,518004	1	34	1115	844						Untertest1.avi	0	880	547	72	111	1006	733	133	0	Content		1043	733	24482819	3329629536
24499	09:15:51.051	00:00:24.499	1470	-1024	-768	-1	-1	-1	-1	4	-1024	-768	-1	-1	-1	-1	4	34	0	0						Untertest1.avi	0	880	547	72	111	1006	733	133	0	Content		-72	-111	24499446	3329646163
24516	09:15:51.068	00:00:24.516	1471	-1024	-768	-1	-1	-1	-1	4	-1024	-768	-1	-1	-1	-1	4	34	0	0						Untertest1.avi	0	880	547	72	111	1006	733	133	0	Content		-72	-111	24516197	3329662914
24533	09:15:51.085	00:00:24.532	1472	-1024	-768	-1	-1	-1	-1	4	-1024	-768	-1	-1	-1	-1	4	34	0	0						Untertest1.avi	0	880	547	72	111	1006	733	133	0	Content		-72	-111	24532819	3329679536
24549	09:15:51.101	00:00:24.549	1473	1075,469	923,313	0,3496426	0,5795615	489,2288	3,068178	3	1054,867	930,3788	0,3496391	0,5796646	489,2288	3,06477	1	34	1055	930						Untertest1.avi	0	880	547	72	111	1006	733	133	0	Content		983	819	24549442	3329696159
24566	09:15:51.118	00:00:24.566	1474	1066,866	745,0782	0,3447815	0,5817469	496,2236	3,892837	3	1050,852	942,1591	0,3451968	0,5817475	489,6396	2,982569	1	34	1051	942						Untertest1.avi	0	880	547	72	111	1006	733	133	0	Content		979	831	24566067	3329712784
24583	09:15:51.135	00:00:24.582	1475	1065,095	684,1128	0,3412575	0,5839077	490,0934	3,984761	3	1050,243	692,7296	0,3412757	0,5839067	490,0934	3,981165	1	34	1050	693						Untertest1.avi	0	880	547	72	111	1006	733	133	0	Content		978	582	24582820	3329729537
24599	09:15:51.151	00:00:24.599	1476	1110,281	612,276	0,3379497	0,5856262	489,7422	4,152916	3	1077,892	616,3231	0,337821	0,5856903	489,7443	4,143843	1	35	1078	616						Untertest1.avi	0	880	547	72	111	1016	507	217	0	Content		1006	505	24599445	3329746162
24616	09:15:51.168	00:00:24.616	1477	1075,751	590,2708	0,3347012	0,5867057	490,0875	4,088336	0	1112,017	645,2917	0,2096308	0,5717592	484,2431	4,106709	0	35	1094	618						Untertest1.avi	0	880	547	72	111	1016	507	217	0	Content		1022	507	24616068	3329762785
24633	09:15:51.185	00:00:24.632	1478	1060,463	624,793	0,3323179	0,5870317	490,4887	4,109149	0	1106,701	616,186	0,2070893	0,5721361	480,3799	4,167318	0	35	1084	620						Untertest1.avi	0	880	547	72	111	1016	507	217	0	Content		1012	509	24632691	3329779408
24649	09:15:51.201	00:00:24.649	1479	1071,544	624,0153	0,3308329	0,5867236	491,0477	4,090727	0	1102,447	604,0223	0,2058498	0,5717521	481,6076	4,130799	0	35	1087	614						Untertest1.avi	0	880	547	72	111	1016	507	217	0	Content		1015	503	24649441	3329796158
24666	09:15:51.218	00:00:24.666	1480	1070,003	620,4766	0,3301251	0,5858982	491,5394	4,098757	0	1116,533	596,6979	0,2055773	0,5708558	483,1604	4,206926	0	35	1093	609						Untertest1.avi	0	880	547	72	111	1016	507	217	0	Content		1021	498	24666066	3329812783
24683	09:15:51.235	00:00:24.682	1481	1075,66	612,6753	0,3302475	0,5849271	492,0372	4,100147	0	1103,691	621,7854	0,2059877	0,5692846	484,7991	4,178156	0	35	1090	617						Untertest1.avi	0	880	547	72	111	1016	507	217	0	Content		1018	506	24682691	3329829408
24699	09:15:51.251	00:00:24.699	1482	1055,399	620,1308	0,3308742	0,5838769	492,237	4,116205	0	1122,863	628,7415	0,2070059	0,5677302	486,1754	4,20469	0	35	1089	624						Untertest1.avi	0	880	547	72	111	1016	507	217	0	Content		1017	513	24699316	3329846033
24716	09:15:51.268	00:00:24.716	1483	1068,213	608,5108	0,332061	0,5837443	492,7648	4,110954	0	1119,787	624,614	0,2083356	0,5671005	486,2696	4,224539	0	35	1094	617						Untertest1.avi	0	880	547	72	111	1016	507	217	0	Content		1022	506	24716067	3329862784
24733	09:15:51.285	00:00:24.732	1484	1063,876	616,8558	0,3334714	0,5846301	492,8989	4,097182	0	1097,468	629,2969	0,2094794	0,5675583	481,0626	4,146222	0	35	1081	623						Untertest1.avi	0	880	547	72	111	1016	507	217	0	Content		1009	512	24732692	3329879409
24749	09:15:51.301	00:00:24.749	1485	1057,106	615,3207	0,3348755	0,586825	493,3107	4,117023	0	1104,812	621,1817	0,2114016	0,56929	484,4407	4,155226	0	35	1081	618						Untertest1.avi	0	880	547	72	111	1016	507	217	0	Content		1009	507	24749316	3329896033
24766	09:15:51.318	00:00:24.765	1486	1071,536	619,6072	0,3359615	0,5900456	493,4541	4,128672	0	1108,776	622,0355	0,2126153	0,5720161	485,0834	4,200954	0	35	1090	621						Untertest1.avi	0	880	547	72	111	1016	507	217	0	Content		1018	510	24765941	3329912658
24783	09:15:51.335	00:00:24.782	1487	1055,902	622,6365	0,3362879	0,5932756	493,4526	4,124899	0	1102,106	612,2816	0,2130313	0,5750759	484,3807	4,172355	0	35	1079	617						Untertest1.avi	0	880	547	72	111	1016	507	217	0	Content		1007	506	24782690	3329929407
24799	09:15:51.351	00:00:24.799	1488	1066,645	615,7625	0,3360671	0,5963102	493,5486	4,106504	0	1103,125	623,1479	0,2125731	0,5781162	482,8788	4,167528	0	35	1085	619						Untertest1.avi	0	880	547	72	111	1016	507	217	0	Content		1013	508	24799314	3329946031
24816	09:15:51.368	00:00:24.816	1489	1194,186	648,321	0,3341222	0,5996619	493,374	4,085066	0	1241,933	670,0784	0,2102253	0,5815197	477,2947	4,109307	0	36	1218	659						Untertest1.avi	0	880	547	72	111	1246	588	383	0	Content		1146	548	24816062	3329962779
24833	09:15:51.385	00:00:24.832	1490	1328,62	679,0068	0,33223	0,6030003	493,6175	4,12967	0	1272,306	700,111	0,2053781	0,5852959	447,2134	3,77734	0	36	1300	690						Untertest1.avi	0	880	547	72	111	1246	588	383	0	Content		1228	579	24832564	3329979281
24849	09:15:51.401	00:00:24.849	1491	1363,809	694,1742	0,3317696	0,6055099	493,5696	4,082868	0	1281,273	712,343	0,203908	0,5884382	439,6475	3,705342	0	36	1323	703						Untertest1.avi	0	880	547	72	111	1246	588	383	0	Content		1251	592	24849437	3329996154
24866	09:15:51.418	00:00:24.865	1492	1353,188	687,4533	0,3317936	0,6083229	493,5118	4,049109	0	1286,052	720,8298	0,203823	0,5916325	440,7122	3,714428	0	36	1320	704						Untertest1.avi	0	880	547	72	111	1246	588	383	0	Content		1248	593	24865941	3330012658
24883	09:15:51.435	00:00:24.882	1493	1356,405	685,2562	0,3322223	0,6109229	493,0591	4,063025	0	1282,865	719,9484	0,2039992	0,5945755	439,775	3,662747	0	36	1320	703						Untertest1.avi	0	880	547	72	111	1246	588	383	0	Content		1248	592	24882563	3330029280
24899	09:15:51.451	00:00:24.899	1494	1361,213	690,172	0,3328953	0,6133162	493,5884	4,031683	0	1292,705	711,0319	0,2045386	0,5972131	439,8627	3,664985	0	36	1327	701						Untertest1.avi	0	880	547	72	111	1246	588	383	0	Content		1255	590	24899315	3330046032
24916	09:15:51.468	00:00:24.916	1495	1343,659	692,3415	0,3337351	0,6154197	493,4958	3,985134	0	1282,743	723,8168	0,2052428	0,5994737	439,3158	3,633995	0	36	1313	708						Untertest1.avi	0	880	547	72	111	1246	588	383	0	Content		1241	597	24916063	3330062780
24933	09:15:51.485	00:00:24.932	1496	1370,584	684,9583	0,3346943	0,6170425	493,7645	3,925136	0	1276,825	712,7605	0,2060683	0,6013204	440,1466	3,643891	0	36	1324	699						Untertest1.avi	0	880	547	72	111	1246	588	383	0	Content		1252	588	24932564	3330079281
24949	09:15:51.501	00:00:24.949	1497	1326,012	684,3254	0,3355414	0,6178265	493,6359	3,930354	0	1284,962	721,7699	0,2069842	0,6023377	441,1701	3,618366	0	36	1305	703						Untertest1.avi	0	880	547	72	111	1246	588	383	0	Content		1233	592	24949187	3330095904
24966	09:15:51.518	00:00:24.965	1498	1358,836	692,9781	0,3365752	0,6176326	494,1409	3,934496	0	1278,558	714,0493	0,2077877	0,6020319	441,0956	3,594063	0	36	1319	704						Untertest1.avi	0	880	547	72	111	1246	588	383	0	Content		1247	593	24965936	3330112653
24983	09:15:51.535	00:00:24.982	1499	1359,015	682,5817	0,3375831	0,6163946	494,6012	3,934346	0	1288,118	717,3147	0,2088988	0,6005516	443,6549	3,630735	0	36	1324	700						Untertest1.avi	0	880	547	72	111	1246	588	383	0	Content		1252	589	24982804	3330129521
24999	09:15:51.551	00:00:24.999	1500	1351,563	684,6664	0,3385258	0,6142846	495,3794	3,887624	0	1270,696	715,2932	0,2095997	0,5982811	442,201	3,556161	0	36	1311	700						Untertest1.avi	0	880	547	72	111	1246	588	383	0	Content		1239	589	24999427	3330146144
25016	09:15:51.568	00:00:25.016	1501	1367,459	679,288	0,3395839	0,6116447	495,6735	3,830232	0	1292,02	718,6651	0,2111355	0,5954561	447,0933	3,610761	0	36	1330	699						Untertest1.avi	0	880	547	72	111	1246	588	383	0	Content		1258	588	25016054	3330162771
25033	09:15:51.585	00:00:25.032	1502	1365,224	683,0295	0,3407458	0,6086481	496,1772	3,852806	0	1291,904	711,1036	0,2122955	0,5923429	448,1315	3,565691	0	36	1329	697						Untertest1.avi	0	880	547	72	111	1246	588	383	0	Content		1257	586	25032558	3330179275
25049	09:15:51.601	00:00:25.049	1503	1352,067	686,7511	0,3419074	0,6056356	497,0033	3,880059	0	1289,626	711,5891	0,213367	0,5891614	447,6934	3,552728	0	36	1321	699						Untertest1.avi	0	880	547	72	111	1246	588	383	0	Content		1249	588	25049310	3330196027
25066	09:15:51.618	00:00:25.065	1504	1353,864	690,6212	0,3429996	0,6027957	497,3612	3,786756	0	1280,814	705,4276	0,2147164	0,5859277	450,0971	3,587955	0	36	1317	698						Untertest1.avi	0	880	547	72	111	1246	588	383	0	Content		1245	587	25065809	3330212526
25083	09:15:51.635	00:00:25.082	1505	1343,191	691,0428	0,3440117	0,6001781	497,4518	3,835309	0	1288,41	712,6865	0,2156133	0,5831001	450,1756	3,541424	0	36	1316	702						Untertest1.avi	0	880	547	72	111	1246	588	383	0	Content		1244	591	25082559	3330229276
25099	09:15:51.651	00:00:25.099	1506	1342,919	681,8276	0,3445677	0,5984234	497,3769	3,797267	0	1283,117	704,0695	0,2159124	0,5812585	448,0068	3,54704	0	36	1313	693						Untertest1.avi	0	880	547	72	111	1246	588	383	0	Content		1241	582	25099183	3330245900
25116	09:15:51.668	00:00:25.115	1507	1337,561	681,0291	0,3448419	0,5975959	497,1857	3,804339	0	1281,198	705,1449	0,2163569	0,580442	450,1302	3,527132	0	36	1309	693						Untertest1.avi	0	880	547	72	111	1246	588	383	0	Content		1237	582	25115933	3330262650
25132	09:15:51.684	00:00:25.132	1508	1324,352	676,4446	0,3448061	0,5971405	496,5643	3,792814	0	1277,728	711,9636	0,2159649	0,5801666	447,2884	3,502747	0	36	1301	694						Untertest1.avi	0	880	547	72	111	1246	588	383	0	Content		1229	583	25132433	3330279150
25149	09:15:51.701	00:00:25.149	1509	1342,164	675,0288	0,3446666	0,5970155	497,0546	3,82623	0	1284,291	702,4111	0,2156726	0,5802417	447,5797	3,548943	0	36	1313	689						Untertest1.avi	0	880	547	72	111	1246	588	383	0	Content		1241	578	25149056	3330295773
25166	09:15:51.718	00:00:25.165	1510	1347,949	681,6535	0,3441996	0,5968053	496,1938	3,799358	0	1273,802	703,4197	0,2152433	0,5804052	448,2016	3,513529	0	36	1311	693						Untertest1.avi	0	880	547	72	111	1246	588	383	0	Content		1239	582	25165806	3330312523
25183	09:15:51.735	00:00:25.182	1511	1368,498	695,3611	0,3434701	0,5967293	496,3628	3,806088	0	1283,298	709,9906	0,2140674	0,5807725	443,8663	3,500481	0	36	1326	703						Untertest1.avi	0	880	547	72	111	1246	588	383	0	Content		1254	592	25182554	3330329271
25199	09:15:51.751	00:00:25.199	1512	1440,644	725,3519	0,3423733	0,5968321	496,3461	3,793531	0	1231,643	750,3633	0,2081092	0,5814699	400,1959	3,177931	0	37	1336	738						Untertest1.avi	0	880	547	72	111	1372	611	216	0	Content		1264	627	25199180	3330345897
25216	09:15:51.768	00:00:25.215	1513	1464,648	720,9942	0,341717	0,5964124	496,4043	3,765315	0	-1024	-768	-1	-1	-1	-1	4	37	1465	721						Untertest1.avi	0	880	547	72	111	1372	611	216	0	Content		1393	610	25215802	3330362519
25232	09:15:51.784	00:00:25.232	1514	1431,433	727,8682	0,3411761	0,5961144	496,4207	3,819749	0	-1024	-768	-1	-1	-1	-1	4	37	1431	728						Untertest1.avi	0	880	547	72	111	1372	611	216	0	Content		1359	617	25232428	3330379145
25249	09:15:51.801	00:00:25.249	1515	1439,705	719,5901	0,3409991	0,5962507	496,2154	3,799911	0	-1024	-768	-1	-1	-1	-1	4	37	1440	720						Untertest1.avi	0	880	547	72	111	1372	611	216	0	Content		1368	609	25249053	3330395770
25266	09:15:51.818	00:00:25.265	1516	1448,948	721,3246	0,3410887	0,5966672	496,2952	3,80367	0	-1024	-768	-1	-1	-1	-1	4	37	1449	721						Untertest1.avi	0	880	547	72	111	1372	611	216	0	Content		1377	610	25265676	3330412393
25282	09:15:51.834	00:00:25.282	1517	1456,474	728,6698	0,3412484	0,5971164	496,5854	3,856655	0	-1024	-768	-1	-1	-1	-1	4	37	1456	729						Untertest1.avi	0	880	547	72	111	1372	611	216	0	Content		1384	618	25282426	3330429143
25299	09:15:51.851	00:00:25.299	1518	1466,158	729,1085	0,3415542	0,5976144	496,372	3,829876	0	-1024	-768	-1	-1	-1	-1	4	37	1466	729						Untertest1.avi	0	880	547	72	111	1372	611	216	0	Content		1394	618	25299052	3330445769
25316	09:15:51.868	00:00:25.315	1519	1458,673	713,2887	0,3418345	0,5983037	496,322	3,820026	0	-1024	-768	-1	-1	-1	-1	4	37	1459	713						Untertest1.avi	0	880	547	72	111	1372	611	216	0	Content		1387	602	25315801	3330462518
25332	09:15:51.884	00:00:25.332	1520	1425,681	724,9996	0,3420194	0,5989324	496,3351	3,797456	0	-1024	-768	-1	-1	-1	-1	4	37	1426	725						Untertest1.avi	0	880	547	72	111	1372	611	216	0	Content		1354	614	25332299	3330479016
25349	09:15:51.901	00:00:25.348	1521	1454,287	718,3075	0,3422711	0,6000162	496,2466	3,865076	0	-1024	-768	-1	-1	-1	-1	4	37	1454	718						Untertest1.avi	0	880	547	72	111	1372	611	216	0	Content		1382	607	25348922	3330495639
25366	09:15:51.918	00:00:25.365	1522	1444,05	721,5909	0,3424225	0,6015362	496,0625	3,89441	0	-1024	-768	-1	-1	-1	-1	4	37	1444	722						Untertest1.avi	0	880	547	72	111	1372	611	216	0	Content		1372	611	25365674	3330512391
25382	09:15:51.934	00:00:25.382	1523	-1024	-768	-1	-1	-1	-1	4	-1024	-768	-1	-1	-1	-1	4	37	0	0						Untertest1.avi	0	880	547	72	111	1372	611	216	0	Content		-72	-111	25382417	3330529134
25399	09:15:51.951	00:00:25.399	1524	-1024	-768	-1	-1	-1	-1	4	-1024	-768	-1	-1	-1	-1	4	37	0	0						Untertest1.avi	0	880	547	72	111	1372	611	216	0	Content		-72	-111	25399085	3330545802
25416	09:15:51.968	00:00:25.415	1525	1163,645	799,962	0,344181	0,6084489	494,2067	3,921972	0	1206,568	818,3925	0,2184291	0,5915154	477,7805	3,889447	0	38	1185	809						Untertest1.avi	0	880	547	72	111	1098	725	133	0	Content		1113	698	25415673	3330562390
25432	09:15:51.984	00:00:25.432	1526	1139,68	826,6492	0,343767	0,6106172	494,3488	3,905276	0	1173,792	842,2336	0,218612	0,5936423	482,6936	3,974669	0	38	1157	834						Untertest1.avi	0	880	547	72	111	1098	725	133	0	Content		1085	723	25432298	3330579015
25449	09:15:52.001	00:00:25.448	1527	1130,753	829,9048	0,342498	0,6120621	494,114	3,918893	0	1173,792	842,2336	0,2177983	0,5952846	486,6426	3,974669	0	38	1152	836						Untertest1.avi	0	880	547	72	111	1098	725	133	0	Content		1080	725	25448922	3330595639
25466	09:15:52.018	00:00:25.465	1528	1136,211	826,728	0,3409339	0,6132523	494,2229	3,947115	0	1165,821	839,8414	0,2158422	0,5969226	483,0206	3,978047	0	38	1151	833						Untertest1.avi	0	880	547	72	111	1098	725	133	0	Content		1079	722	25465795	3330612512
25482	09:15:52.034	00:00:25.482	1529	1147,226	824,5578	0,3392231	0,6140765	494,175	3,974085	0	1186,942	847,6609	0,2142977	0,5983906	484,899	4,026289	0	38	1167	836						Untertest1.avi	0	880	547	72	111	1098	725	133	0	Content		1095	725	25482170	3330628887
25499	09:15:52.051	00:00:25.498	1530	1145,552	833,4974	0,3372639	0,6142303	494,4879	3,945092	0	1199,864	836,7228	0,2127152	0,5995673	488,2525	4,05984	0	38	1173	835						Untertest1.avi	0	880	547	72	111	1098	725	133	0	Content		1101	724	25498920	3330645637
25516	09:15:52.068	00:00:25.515	1531	1160,109	835,152	0,335208	0,6137013	494,7206	3,968735	0	1184,591	844,0093	0,2102379	0,6005191	484,9015	4,065624	0	38	1172	840						Untertest1.avi	0	880	547	72	111	1098	725	133	0	Content		1100	729	25515544	3330662261
25532	09:15:52.084	00:00:25.532	1532	1156,758	827,5021	0,3330923	0,6128965	495,4644	4,005913	0	1183,66	848,3372	0,2077636	0,6010503	481,895	4,016762	0	38	1170	838						Untertest1.avi	0	880	547	72	111	1098	725	133	0	Content		1098	727	25532419	3330679136
25549	09:15:52.101	00:00:25.549	1533	1148,857	836,5144	0,3309086	0,6115046	495,2477	4,010828	0	1206,965	844,6328	0,2064468	0,6014668	489,3685	4,121494	0	39	1178	841						Untertest1.avi	0	880	547	72	111	1015	807	100	0	Content		1106	730	25549041	3330695758
25566	09:15:52.118	00:00:25.565	1534	1141,168	846,9291	0,3289559	0,610143	496,0834	4,010684	0	1174,089	865,4539	0,2042906	0,6018413	487,007	4,092508	0	39	1158	856						Untertest1.avi	0	880	547	72	111	1015	807	100	0	Content		1086	745	25565787	3330712504
25582	09:15:52.134	00:00:25.582	1535	1087,483	883,7061	0,3275724	0,6084087	496,6579	4,062208	0	1148,804	906,8692	0,2038189	0,6023093	495,0466	4,159741	0	39	1118	895						Untertest1.avi	0	880	547	72	111	1015	807	100	0	Content		1046	784	25582170	3330728887
25599	09:15:52.151	00:00:25.598	1536	1051,226	924,8597	0,3262846	0,6064053	497,5739	4,059849	0	1061,937	956,9178	0,2021874	0,6027239	488,7609	4,107164	0	39	1057	941						Untertest1.avi	0	880	547	72	111	1015	807	100	0	Content		985	830	25598793	3330745510
25616	09:15:52.168	00:00:25.615	1537	998,9434	982,5746	0,3250188	0,6038913	497,7442	4,048449	0	1023,967	1019,634	0,2020011	0,6030528	495,5197	4,197175	0	39	1011	1001						Untertest1.avi	0	880	547	72	111	1015	807	100	0	Content		939	890	25615544	3330762261
25632	09:15:52.184	00:00:25.632	1538	263,1377	1032,993	0,3188001	0,6019359	497,7443	4,106296	0	-1024	-768	-1	-1	-1	-1	4	39	263	1033						Untertest1.avi	0	880	547	72	111	1015	807	100	0	Content		191	922	25632168	3330778885
25649	09:15:52.201	00:00:25.648	1539	-1024	-768	-1	-1	-1	-1	4	-1024	-768	-1	-1	-1	-1	4		0	0						Untertest1.avi	0	880	547	72	111				0	Content		-72	-111	25648791	3330795508
25665	09:15:52.217	00:00:25.665	1540	-1024	-768	-1	-1	-1	-1	4	-1024	-768	-1	-1	-1	-1	4		0	0						Untertest1.avi	0	880	547	72	111				0	Content		-72	-111	25665415	3330812132
25682	09:15:52.234	00:00:25.682	1541	-1024	-768	-1	-1	-1	-1	4	-1024	-768	-1	-1	-1	-1	4		0	0						Untertest1.avi	0	880	547	72	111				0	Content		-72	-111	25682164	3330828881
25699	09:15:52.251	00:00:25.698	1542	-1024	-768	-1	-1	-1	-1	4	-1024	-768	-1	-1	-1	-1	4		0	0						Untertest1.avi	0	880	547	72	111				0	Content		-72	-111	25698790	3330845507
25715	09:15:52.267	00:00:25.715	1543	-1024	-768	-1	-1	-1	-1	4	-1024	-768	-1	-1	-1	-1	4		0	0						Untertest1.avi	0	880	547	72	111				0	Content		-72	-111	25715411	3330862128
25732	09:15:52.284	00:00:25.732	1544	-1024	-768	-1	-1	-1	-1	4	-1024	-768	-1	-1	-1	-1	4		0	0						Untertest1.avi	0	880	547	72	111				0	Content		-72	-111	25732035	3330878752
25749	09:15:52.301	00:00:25.748	1545	-1024	-768	-1	-1	-1	-1	4	-1024	-768	-1	-1	-1	-1	4		0	0						Untertest1.avi	0	880	547	72	111				0	Content		-72	-111	25748783	3330895500
25765	09:15:52.317	00:00:25.765	1546	-1024	-768	-1	-1	-1	-1	4	-1024	-768	-1	-1	-1	-1	4		0	0						Untertest1.avi	0	880	547	72	111				0	Content		-72	-111	25765408	3330912125
25782	09:15:52.334	00:00:25.782	1547	-1024	-768	-1	-1	-1	-1	4	-1024	-768	-1	-1	-1	-1	4		0	0						Untertest1.avi	0	880	547	72	111				0	Content		-72	-111	25782032	3330928749
25799	09:15:52.351	00:00:25.798	1548	-1024	-768	-1	-1	-1	-1	4	-1024	-768	-1	-1	-1	-1	4		0	0						Untertest1.avi	0	880	547	72	111				0	Content		-72	-111	25798655	3330945372
25815	09:15:52.367	00:00:25.815	1549	-1024	-768	-1	-1	-1	-1	4	-1024	-768	-1	-1	-1	-1	4		0	0						Untertest1.avi	0	880	547	72	111				0	Content		-72	-111	25815405	3330962122
25832	09:15:52.384	00:00:25.832	1550	-1024	-768	-1	-1	-1	-1	4	-1024	-768	-1	-1	-1	-1	4		0	0						Untertest1.avi	0	880	547	72	111				0	Content		-72	-111	25832028	3330978745
25849	09:15:52.401	00:00:25.848	1551	-1024	-768	-1	-1	-1	-1	4	-1024	-768	-1	-1	-1	-1	4		0	0						Untertest1.avi	0	880	547	72	111				0	Content		-72	-111	25848653	3330995370
25865	09:15:52.417	00:00:25.865	1552	-1024	-768	-1	-1	-1	-1	4	-1024	-768	-1	-1	-1	-1	4		0	0						Untertest1.avi	0	880	547	72	111				0	Content		-72	-111	25865279	3331011996
25882	09:15:52.434	00:00:25.882	1553	-1024	-768	-1	-1	-1	-1	4	-1024	-768	-1	-1	-1	-1	4		0	0						Untertest1.avi	0	880	547	72	111				0	Content		-72	-111	25882027	3331028744
25899	09:15:52.451	00:00:25.898	1554	-1024	-768	-1	-1	-1	-1	4	-1024	-768	-1	-1	-1	-1	4		0	0						Untertest1.avi	0	880	547	72	111				0	Content		-72	-111	25898649	3331045366
25915	09:15:52.467	00:00:25.915	1555	-1024	-768	-1	-1	-1	-1	4	-1024	-768	-1	-1	-1	-1	4		0	0						Untertest1.avi	0	880	547	72	111				0	Content		-72	-111	25915275	3331061992
25932	09:15:52.484	00:00:25.932	1556	-1024	-768	-1	-1	-1	-1	4	-1024	-768	-1	-1	-1	-1	4		0	0						Untertest1.avi	0	880	547	72	111				0	Content		-72	-111	25932468	3331079185
25949	09:15:52.501	00:00:25.948	1557	-1024	-768	-1	-1	-1	-1	4	-1024	-768	-1	-1	-1	-1	4		0	0						Untertest1.avi	0	880	547	72	111				0	Content		-72	-111	25948648	3331095365
25965	09:15:52.517	00:00:25.965	1558	-1024	-768	-1	-1	-1	-1	4	-1024	-768	-1	-1	-1	-1	4		0	0						Untertest1.avi	0	880	547	72	111				0	Content		-72	-111	25965273	3331111990
25982	09:15:52.534	00:00:25.982	1559	-1024	-768	-1	-1	-1	-1	4	-1024	-768	-1	-1	-1	-1	4		0	0						Untertest1.avi	0	880	547	72	111				0	Content		-72	-111	25982022	3331128739
25999	09:15:52.551	00:00:25.998	1560	-1024	-768	-1	-1	-1	-1	4	-1024	-768	-1	-1	-1	-1	4		0	0						Untertest1.avi	0	880	547	72	111				0	Content		-72	-111	25998642	3331145359
26015	09:15:52.567	00:00:26.015	1561	-1024	-768	-1	-1	-1	-1	4	-1024	-768	-1	-1	-1	-1	4		0	0						Untertest1.avi	0	880	547	72	111				0	Content		-72	-111	26015265	3331161982
26032	09:15:52.584	00:00:26.031	1562	-1024	-768	-1	-1	-1	-1	4	-1024	-768	-1	-1	-1	-1	4		0	0						Untertest1.avi	0	880	547	72	111				0	Content		-72	-111	26031888	3331178605
26049	09:15:52.601	00:00:26.049	1563	-1024	-768	-1	-1	-1	-1	4	-1024	-768	-1	-1	-1	-1	4		0	0						Untertest1.avi	0	880	547	72	111				0	Content		-72	-111	26049082	3331195799
26066	09:15:52.618	00:00:26.066	1564	-1024	-768	-1	-1	-1	-1	4	-1024	-768	-1	-1	-1	-1	4		0	0						Untertest1.avi	0	880	547	72	111				0	Content		-72	-111	26066457	3331213174
26084	09:15:52.636	00:00:26.083	1565	-1024	-768	-1	-1	-1	-1	4	-1024	-768	-1	-1	-1	-1	4		0	0						Untertest1.avi	0	880	547	72	111				0	Content		-72	-111	26083707	3331230424
26099	09:15:52.651	00:00:26.098	1566	-1024	-768	-1	-1	-1	-1	4	-1024	-768	-1	-1	-1	-1	4		0	0						Untertest1.avi	0	880	547	72	111				0	Content		-72	-111	26098523	3331245240
26115	09:15:52.667	00:00:26.115	1567	-1024	-768	-1	-1	-1	-1	4	-1024	-768	-1	-1	-1	-1	4		0	0						Untertest1.avi	0	880	547	72	111				0	Content		-72	-111	26115259	3331261976
26132	09:15:52.684	00:00:26.131	1568	-1024	-768	-1	-1	-1	-1	4	-1024	-768	-1	-1	-1	-1	4		0	0						Untertest1.avi	0	880	547	72	111				0	Content		-72	-111	26131881	3331278598
26149	09:15:52.701	00:00:26.148	1569	-1024	-768	-1	-1	-1	-1	4	-1024	-768	-1	-1	-1	-1	4		0	0						Untertest1.avi	0	880	547	72	111				0	Content		-72	-111	26148515	3331295232
26165	09:15:52.717	00:00:26.165	1570	-1024	-768	-1	-1	-1	-1	4	-1024	-768	-1	-1	-1	-1	4		0	0						Untertest1.avi	0	880	547	72	111				0	Content		-72	-111	26165126	3331311843
26182	09:15:52.734	00:00:26.181	1571	-1024	-768	-1	-1	-1	-1	4	-1024	-768	-1	-1	-1	-1	4		0	0						Untertest1.avi	0	880	547	72	111				0	Content		-72	-111	26181751	3331328468
26199	09:15:52.751	00:00:26.198	1572	-1024	-768	-1	-1	-1	-1	4	-1024	-768	-1	-1	-1	-1	4		0	0						Untertest1.avi	0	880	547	72	111				0	Content		-72	-111	26198946	3331345663
26216	09:15:52.768	00:00:26.216	1573	-1024	-768	-1	-1	-1	-1	4	-1024	-768	-1	-1	-1	-1	4		0	0						Untertest1.avi	0	880	547	72	111				0	Content		-72	-111	26216319	3331363036
26234	09:15:52.786	00:00:26.233	1574	-1024	-768	-1	-1	-1	-1	4	-1024	-768	-1	-1	-1	-1	4		0	0						Untertest1.avi	0	880	547	72	111				0	Content		-72	-111	26233570	3331380287
26248	09:15:52.800	00:00:26.248	1575	-1024	-768	-1	-1	-1	-1	4	-1024	-768	-1	-1	-1	-1	4		0	0						Untertest1.avi	0	880	547	72	111				0	Content		-72	-111	26248372	3331395089
26265	09:15:52.817	00:00:26.265	1576	-1024	-768	-1	-1	-1	-1	4	-1024	-768	-1	-1	-1	-1	4		0	0						Untertest1.avi	0	880	547	72	111				0	Content		-72	-111	26265121	3331411838
26282	09:15:52.834	00:00:26.281	1577	-1024	-768	-1	-1	-1	-1	4	-1024	-768	-1	-1	-1	-1	4		0	0						Untertest1.avi	0	880	547	72	111				0	Content		-72	-111	26281744	3331428461
26298	09:15:52.850	00:00:26.298	1578	-1024	-768	-1	-1	-1	-1	4	-1024	-768	-1	-1	-1	-1	4		0	0						Untertest1.avi	0	880	547	72	111				0	Content		-72	-111	26298366	3331445083
26315	09:15:52.867	00:00:26.314	1579	-1024	-768	-1	-1	-1	-1	4	-1024	-768	-1	-1	-1	-1	4		0	0						Untertest1.avi	0	880	547	72	111				0	Content		-72	-111	26314989	3331461706
26332	09:15:52.884	00:00:26.331	1580	-1024	-768	-1	-1	-1	-1	4	-1024	-768	-1	-1	-1	-1	4		0	0						Untertest1.avi	0	880	547	72	111				0	Content		-72	-111	26331738	3331478455
26349	09:15:52.901	00:00:26.348	1581	-1024	-768	-1	-1	-1	-1	4	-1024	-768	-1	-1	-1	-1	4		0	0						Untertest1.avi	0	880	547	72	111				0	Content		-72	-111	26348805	3331495522
26366	09:15:52.918	00:00:26.366	1582	-1024	-768	-1	-1	-1	-1	4	-1024	-768	-1	-1	-1	-1	4		0	0						Untertest1.avi	0	880	547	72	111				0	Content		-72	-111	26366179	3331512896
26383	09:15:52.935	00:00:26.383	1583	-1024	-768	-1	-1	-1	-1	4	-1024	-768	-1	-1	-1	-1	4		0	0						Untertest1.avi	0	880	547	72	111				0	Content		-72	-111	26383428	3331530145
26398	09:15:52.950	00:00:26.398	1584	-1024	-768	-1	-1	-1	-1	4	-1024	-768	-1	-1	-1	-1	4		0	0						Untertest1.avi	0	880	547	72	111				0	Content		-72	-111	26398356	3331545073
26415	09:15:52.967	00:00:26.414	1585	-1024	-768	-1	-1	-1	-1	4	-1024	-768	-1	-1	-1	-1	4		0	0						Untertest1.avi	0	880	547	72	111				0	Content		-72	-111	26414980	3331561697
26432	09:15:52.984	00:00:26.431	1586	-1024	-768	-1	-1	-1	-1	4	-1024	-768	-1	-1	-1	-1	4		0	0						Untertest1.avi	0	880	547	72	111				0	Content		-72	-111	26431727	3331578444
26448	09:15:53.000	00:00:26.448	1587	-1024	-768	-1	-1	-1	-1	4	-1024	-768	-1	-1	-1	-1	4		0	0						Untertest1.avi	0	880	547	72	111				0	Content		-72	-111	26448347	3331595064
26465	09:15:53.017	00:00:26.464	1588	-1024	-768	-1	-1	-1	-1	4	-1024	-768	-1	-1	-1	-1	4		0	0						Untertest1.avi	0	880	547	72	111				0	Content		-72	-111	26464972	3331611689
26482	09:15:53.034	00:00:26.481	1589	-1024	-768	-1	-1	-1	-1	4	-1024	-768	-1	-1	-1	-1	4		0	0						Untertest1.avi	0	880	547	72	111				0	Content		-72	-111	26481599	3331628316
26499	09:15:53.051	00:00:26.498	1590	-1024	-768	-1	-1	-1	-1	4	-1024	-768	-1	-1	-1	-1	4		0	0						Untertest1.avi	0	880	547	72	111				0	Content		-72	-111	26498793	3331645510
26516	09:15:53.068	00:00:26.516	1591	-1024	-768	-1	-1	-1	-1	4	-1024	-768	-1	-1	-1	-1	4		0	0						Untertest1.avi	0	880	547	72	111				0	Content		-72	-111	26516039	3331662756
26533	09:15:53.085	00:00:26.533	1592	-1024	-768	-1	-1	-1	-1	4	-1024	-768	-1	-1	-1	-1	4		0	0						Untertest1.avi	0	880	547	72	111				0	Content		-72	-111	26533411	3331680128
26548	09:15:53.100	00:00:26.548	1593	-1024	-768	-1	-1	-1	-1	4	-1024	-768	-1	-1	-1	-1	4		0	0						Untertest1.avi	0	880	547	72	111				0	Content		-72	-111	26548214	3331694931
26565	09:15:53.117	00:00:26.564	1594	-1024	-768	-1	-1	-1	-1	4	-1024	-768	-1	-1	-1	-1	4		0	0						Untertest1.avi	0	880	547	72	111				0	Content		-72	-111	26564838	3331711555
26582	09:15:53.134	00:00:26.581	1595	-1024	-768	-1	-1	-1	-1	4	-1024	-768	-1	-1	-1	-1	4		0	0						Untertest1.avi	0	880	547	72	111				0	Content		-72	-111	26581592	3331728309
26598	09:15:53.150	00:00:26.598	1596	-1024	-768	-1	-1	-1	-1	4	-1024	-768	-1	-1	-1	-1	4		0	0						Untertest1.avi	0	880	547	72	111				0	Content		-72	-111	26598212	3331744929
26615	09:15:53.167	00:00:26.614	1597	-1024	-768	-1	-1	-1	-1	4	-1024	-768	-1	-1	-1	-1	4		0	0						Untertest1.avi	0	880	547	72	111				0	Content		-72	-111	26614837	3331761554
26631	09:15:53.183	00:00:26.631	1598	-1024	-768	-1	-1	-1	-1	4	-1024	-768	-1	-1	-1	-1	4		0	0						Untertest1.avi	0	880	547	72	111				0	Content		-72	-111	26631470	3331778187
26649	09:15:53.201	00:00:26.648	1599	-1024	-768	-1	-1	-1	-1	4	-1024	-768	-1	-1	-1	-1	4		0	0						Untertest1.avi	0	880	547	72	111				0	Content		-72	-111	26648655	3331795372
26666	09:15:53.218	00:00:26.666	1600	-1024	-768	-1	-1	-1	-1	4	-1024	-768	-1	-1	-1	-1	4		0	0						Untertest1.avi	0	880	547	72	111				0	Content		-72	-111	26666027	3331812744
26683	09:15:53.235	00:00:26.683	1601	-1024	-768	-1	-1	-1	-1	4	-1024	-768	-1	-1	-1	-1	4		0	0						Untertest1.avi	0	880	547	72	111				0	Content		-72	-111	26683275	3331829992
26698	09:15:53.250	00:00:26.698	1602	-1024	-768	-1	-1	-1	-1	4	-1024	-768	-1	-1	-1	-1	4		0	0						Untertest1.avi	0	880	547	72	111				0	Content		-72	-111	26698078	3331844795
26715	09:15:53.267	00:00:26.714	1603	-1024	-768	-1	-1	-1	-1	4	-1024	-768	-1	-1	-1	-1	4		0	0						Untertest1.avi	0	880	547	72	111				0	Content		-72	-111	26714826	3331861543
26731	09:15:53.283	00:00:26.731	1604	-1024	-768	-1	-1	-1	-1	4	-1024	-768	-1	-1	-1	-1	4		0	0						Untertest1.avi	0	880	547	72	111				0	Content		-72	-111	26731454	3331878171
26748	09:15:53.300	00:00:26.748	1605	-1024	-768	-1	-1	-1	-1	4	-1024	-768	-1	-1	-1	-1	4		0	0						Untertest1.avi	0	880	547	72	111				0	Content		-72	-111	26748071	3331894788
26765	09:15:53.317	00:00:26.764	1606	-1024	-768	-1	-1	-1	-1	4	-1024	-768	-1	-1	-1	-1	4		0	0						Untertest1.avi	0	880	547	72	111				0	Content		-72	-111	26764695	3331911412
26781	09:15:53.333	00:00:26.781	1607	-1024	-768	-1	-1	-1	-1	4	-1024	-768	-1	-1	-1	-1	4		0	0						Untertest1.avi	0	880	547	72	111				0	Content		-72	-111	26781320	3331928037
26799	09:15:53.351	00:00:26.798	1608	-1024	-768	-1	-1	-1	-1	4	-1024	-768	-1	-1	-1	-1	4		0	0						Untertest1.avi	0	880	547	72	111				0	Content		-72	-111	26798513	3331945230
26816	09:15:53.368	00:00:26.815	1609	-1024	-768	-1	-1	-1	-1	4	-1024	-768	-1	-1	-1	-1	4		0	0						Untertest1.avi	0	880	547	72	111				0	Content		-72	-111	26815883	3331962600
26833	09:15:53.385	00:00:26.833	1610	-1024	-768	-1	-1	-1	-1	4	-1024	-768	-1	-1	-1	-1	4		0	0						Untertest1.avi	0	880	547	72	111				0	Content		-72	-111	26833131	3331979848
26848	09:15:53.400	00:00:26.848	1611	-1024	-768	-1	-1	-1	-1	4	-1024	-768	-1	-1	-1	-1	4		0	0						Untertest1.avi	0	880	547	72	111				0	Content		-72	-111	26848057	3331994774
26865	09:15:53.417	00:00:26.864	1612	-1024	-768	-1	-1	-1	-1	4	-1024	-768	-1	-1	-1	-1	4		0	0						Untertest1.avi	0	880	547	72	111				0	Content		-72	-111	26864680	3332011397
26881	09:15:53.433	00:00:26.881	1613	-1024	-768	-1	-1	-1	-1	4	-1024	-768	-1	-1	-1	-1	4		0	0						Untertest1.avi	0	880	547	72	111				0	Content		-72	-111	26881427	3332028144
26898	09:15:53.450	00:00:26.898	1614	-1024	-768	-1	-1	-1	-1	4	-1024	-768	-1	-1	-1	-1	4		0	0						Untertest1.avi	0	880	547	72	111				0	Content		-72	-111	26898052	3332044769
26915	09:15:53.467	00:00:26.914	1615	-1024	-768	-1	-1	-1	-1	4	-1024	-768	-1	-1	-1	-1	4		0	0						Untertest1.avi	0	880	547	72	111				0	Content		-72	-111	26914676	3332061393
26931	09:15:53.483	00:00:26.931	1616	-1024	-768	-1	-1	-1	-1	4	-1024	-768	-1	-1	-1	-1	4		0	0						Untertest1.avi	0	880	547	72	111				0	Content		-72	-111	26931299	3332078016
26948	09:15:53.500	00:00:26.948	1617	-1024	-768	-1	-1	-1	-1	4	-1024	-768	-1	-1	-1	-1	4		0	0						Untertest1.avi	0	880	547	72	111				0	Content		-72	-111	26948380	3332095097
26966	09:15:53.518	00:00:26.965	1618	-1024	-768	-1	-1	-1	-1	4	-1024	-768	-1	-1	-1	-1	4		0	0						Untertest1.avi	0	880	547	72	111				0	Content		-72	-111	26965742	3332112459
26983	09:15:53.535	00:00:26.982	1619	-1024	-768	-1	-1	-1	-1	4	-1024	-768	-1	-1	-1	-1	4		0	0						Untertest1.avi	0	880	547	72	111				0	Content		-72	-111	26982991	3332129708
26998	09:15:53.550	00:00:26.997	1620	-1024	-768	-1	-1	-1	-1	4	-1024	-768	-1	-1	-1	-1	4		0	0						Untertest1.avi	0	880	547	72	111				0	Content		-72	-111	26997916	3332144633
27015	09:15:53.567	00:00:27.014	1621	-1024	-768	-1	-1	-1	-1	4	-1024	-768	-1	-1	-1	-1	4		0	0						Untertest1.avi	0	880	547	72	111				0	Content		-72	-111	27014540	3332161257
27031	09:15:53.583	00:00:27.031	1622	-1024	-768	-1	-1	-1	-1	4	-1024	-768	-1	-1	-1	-1	4		0	0						Untertest1.avi	0	880	547	72	111				0	Content		-72	-111	27031290	3332178007
27048	09:15:53.600	00:00:27.047	1623	-1024	-768	-1	-1	-1	-1	4	-1024	-768	-1	-1	-1	-1	4		0	0						Untertest1.avi	0	880	547	72	111				0	Content		-72	-111	27047912	3332194629
27065	09:15:53.617	00:00:27.064	1624	-1024	-768	-1	-1	-1	-1	4	-1024	-768	-1	-1	-1	-1	4		0	0						Untertest1.avi	0	880	547	72	111				0	Content		-72	-111	27064537	3332211254
27081	09:15:53.633	00:00:27.081	1625	-1024	-768	-1	-1	-1	-1	4	-1024	-768	-1	-1	-1	-1	4		0	0						Untertest1.avi	0	880	547	72	111				0	Content		-72	-111	27081163	3332227880
27098	09:15:53.650	00:00:27.098	1626	-1024	-768	-1	-1	-1	-1	4	-1024	-768	-1	-1	-1	-1	4		0	0						Untertest1.avi	0	880	547	72	111				0	Content		-72	-111	27098370	3332245087
27116	09:15:53.668	00:00:27.115	1627	-1024	-768	-1	-1	-1	-1	4	-1024	-768	-1	-1	-1	-1	4		0	0						Untertest1.avi	0	880	547	72	111				0	Content		-72	-111	27115729	3332262446
27133	09:15:53.685	00:00:27.132	1628	-1024	-768	-1	-1	-1	-1	4	-1024	-768	-1	-1	-1	-1	4		0	0						Untertest1.avi	0	880	547	72	111				0	Content		-72	-111	27132976	3332279693
27148	09:15:53.700	00:00:27.147	1629	-1024	-768	-1	-1	-1	-1	4	-1024	-768	-1	-1	-1	-1	4		0	0						Untertest1.avi	0	880	547	72	111				0	Content		-72	-111	27147780	3332294497
27165	09:15:53.717	00:00:27.164	1630	-1024	-768	-1	-1	-1	-1	4	-1024	-768	-1	-1	-1	-1	4		0	0						Untertest1.avi	0	880	547	72	111				0	Content		-72	-111	27164528	3332311245
27181	09:15:53.733	00:00:27.181	1631	-1024	-768	-1	-1	-1	-1	4	-1024	-768	-1	-1	-1	-1	4		0	0						Untertest1.avi	0	880	547	72	111				0	Content		-72	-111	27181147	3332327864
27198	09:15:53.750	00:00:27.197	1632	-1024	-768	-1	-1	-1	-1	4	-1024	-768	-1	-1	-1	-1	4		0	0						Untertest1.avi	0	880	547	72	111				0	Content		-72	-111	27197772	3332344489
27214	09:15:53.766	00:00:27.214	1633	-1024	-768	-1	-1	-1	-1	4	-1024	-768	-1	-1	-1	-1	4		0	0						Untertest1.avi	0	880	547	72	111				0	Content		-72	-111	27214395	3332361112
27231	09:15:53.783	00:00:27.231	1634	-1024	-768	-1	-1	-1	-1	4	-1024	-768	-1	-1	-1	-1	4		0	0						Untertest1.avi	0	880	547	72	111				0	Content		-72	-111	27231020	3332377737
27248	09:15:53.800	00:00:27.248	1635	-1024	-768	-1	-1	-1	-1	4	-1024	-768	-1	-1	-1	-1	4		0	0						Untertest1.avi	0	880	547	72	111				0	Content		-72	-111	27248217	3332394934
27266	09:15:53.818	00:00:27.265	1636	-1024	-768	-1	-1	-1	-1	4	-1024	-768	-1	-1	-1	-1	4		0	0						Untertest1.avi	0	880	547	72	111				0	Content		-72	-111	27265589	3332412306
27283	09:15:53.835	00:00:27.282	1637	-1024	-768	-1	-1	-1	-1	4	-1024	-768	-1	-1	-1	-1	4		0	0						Untertest1.avi	0	880	547	72	111				0	Content		-72	-111	27282836	3332429553
27298	09:15:53.850	00:00:27.297	1638	-1024	-768	-1	-1	-1	-1	4	-1024	-768	-1	-1	-1	-1	4		0	0						Untertest1.avi	0	880	547	72	111				0	Content		-72	-111	27297763	3332444480
27314	09:15:53.866	00:00:27.314	1639	-1024	-768	-1	-1	-1	-1	4	-1024	-768	-1	-1	-1	-1	4		0	0						Untertest1.avi	0	880	547	72	111				0	Content		-72	-111	27314390	3332461107
27331	09:15:53.883	00:00:27.331	1640	-1024	-768	-1	-1	-1	-1	4	-1024	-768	-1	-1	-1	-1	4		0	0						Untertest1.avi	0	880	547	72	111				0	Content		-72	-111	27331135	3332477852
27348	09:15:53.900	00:00:27.347	1641	-1024	-768	-1	-1	-1	-1	4	-1024	-768	-1	-1	-1	-1	4		0	0						Untertest1.avi	0	880	547	72	111				0	Content		-72	-111	27347635	3332494352
27364	09:15:53.916	00:00:27.364	1642	-1024	-768	-1	-1	-1	-1	4	-1024	-768	-1	-1	-1	-1	4		0	0						Untertest1.avi	0	880	547	72	111				0	Content		-72	-111	27364319	3332511036
27381	09:15:53.933	00:00:27.380	1643	-1024	-768	-1	-1	-1	-1	4	-1024	-768	-1	-1	-1	-1	4		0	0						Untertest1.avi	0	880	547	72	111				0	Content		-72	-111	27380987	3332527704
27398	09:15:53.950	00:00:27.397	1644	-1024	-768	-1	-1	-1	-1	4	-1024	-768	-1	-1	-1	-1	4		0	0						Untertest1.avi	0	880	547	72	111				0	Content		-72	-111	27397628	3332544345
27415	09:15:53.967	00:00:27.414	1645	-1024	-768	-1	-1	-1	-1	4	-1024	-768	-1	-1	-1	-1	4		0	0						Untertest1.avi	0	880	547	72	111				0	Content		-72	-111	27414823	3332561540
27432	09:15:53.984	00:00:27.432	1646	-1024	-768	-1	-1	-1	-1	4	-1024	-768	-1	-1	-1	-1	4		0	0						Untertest1.avi	0	880	547	72	111				0	Content		-72	-111	27432072	3332578789
27449	09:15:54.001	00:00:27.449	1647	-1024	-768	-1	-1	-1	-1	4	-1024	-768	-1	-1	-1	-1	4		0	0						Untertest1.avi	0	880	547	72	111				0	Content		-72	-111	27449447	3332596164
27465	09:15:54.017	00:00:27.465	1648	-1024	-768	-1	-1	-1	-1	4	-1024	-768	-1	-1	-1	-1	4		0	0						Untertest1.avi	0	880	547	72	111				0	Content		-72	-111	27465220	3332611937
27482	09:15:54.034	00:00:27.481	1649	-1024	-768	-1	-1	-1	-1	4	-1024	-768	-1	-1	-1	-1	4		0	0						Untertest1.avi	0	880	547	72	111				0	Content		-72	-111	27481888	3332628605
27498	09:15:54.050	00:00:27.497	1650	-1024	-768	-1	-1	-1	-1	4	-1024	-768	-1	-1	-1	-1	4		0	0						Untertest1.avi	0	880	547	72	111				0	Content		-72	-111	27497629	3332644346
27514	09:15:54.066	00:00:27.514	1651	-1024	-768	-1	-1	-1	-1	4	-1024	-768	-1	-1	-1	-1	4		0	0						Untertest1.avi	0	880	547	72	111				0	Content		-72	-111	27514249	3332660966
27531	09:15:54.083	00:00:27.530	1652	-1024	-768	-1	-1	-1	-1	4	-1024	-768	-1	-1	-1	-1	4		0	0						Untertest1.avi	0	880	547	72	111				0	Content		-72	-111	27530997	3332677714
27548	09:15:54.100	00:00:27.547	1653	-1024	-768	-1	-1	-1	-1	4	-1024	-768	-1	-1	-1	-1	4		0	0						Untertest1.avi	0	880	547	72	111				0	Content		-72	-111	27547620	3332694337
27564	09:15:54.116	00:00:27.564	1654	-1024	-768	-1	-1	-1	-1	4	-1024	-768	-1	-1	-1	-1	4		0	0						Untertest1.avi	0	880	547	72	111				0	Content		-72	-111	27564288	3332711005
27581	09:15:54.133	00:00:27.580	1655	-1024	-768	-1	-1	-1	-1	4	-1024	-768	-1	-1	-1	-1	4		0	0						Untertest1.avi	0	880	547	72	111				0	Content		-72	-111	27580866	3332727583
27598	09:15:54.150	00:00:27.597	1656	-1024	-768	-1	-1	-1	-1	4	-1024	-768	-1	-1	-1	-1	4		0	0						Untertest1.avi	0	880	547	72	111				0	Content		-72	-111	27597937	3332744654
27615	09:15:54.167	00:00:27.615	1657	-1024	-768	-1	-1	-1	-1	4	-1024	-768	-1	-1	-1	-1	4		0	0						Untertest1.avi	0	880	547	72	111				0	Content		-72	-111	27615316	3332762033
27633	09:15:54.185	00:00:27.632	1658	-1024	-768	-1	-1	-1	-1	4	-1024	-768	-1	-1	-1	-1	4		0	0						Untertest1.avi	0	880	547	72	111				0	Content		-72	-111	27632557	3332779274
27647	09:15:54.199	00:00:27.647	1659	-1024	-768	-1	-1	-1	-1	4	-1024	-768	-1	-1	-1	-1	4		0	0						Untertest1.avi	0	880	547	72	111				0	Content		-72	-111	27647486	3332794203
27664	09:15:54.216	00:00:27.664	1660	-1024	-768	-1	-1	-1	-1	4	-1024	-768	-1	-1	-1	-1	4		0	0						Untertest1.avi	0	880	547	72	111				0	Content		-72	-111	27664031	3332810748
27681	09:15:54.233	00:00:27.680	1661	-1024	-768	-1	-1	-1	-1	4	-1024	-768	-1	-1	-1	-1	4		0	0						Untertest1.avi	0	880	547	72	111				0	Content		-72	-111	27680745	3332827462
27697	09:15:54.249	00:00:27.697	1662	-1024	-768	-1	-1	-1	-1	4	-1024	-768	-1	-1	-1	-1	4		0	0						Untertest1.avi	0	880	547	72	111				0	Content		-72	-111	27697413	3332844130
27714	09:15:54.266	00:00:27.714	1663	-1024	-768	-1	-1	-1	-1	4	-1024	-768	-1	-1	-1	-1	4		0	0						Untertest1.avi	0	880	547	72	111				0	Content		-72	-111	27714082	3332860799
27731	09:15:54.283	00:00:27.730	1664	-1024	-768	-1	-1	-1	-1	4	-1024	-768	-1	-1	-1	-1	4		0	0						Untertest1.avi	0	880	547	72	111				0	Content		-72	-111	27730777	3332877494
27748	09:15:54.300	00:00:27.747	1665	-1024	-768	-1	-1	-1	-1	4	-1024	-768	-1	-1	-1	-1	4		0	0						Untertest1.avi	0	880	547	72	111				0	Content		-72	-111	27747651	3332894368
27764	09:15:54.316	00:00:27.764	1666	-1024	-768	-1	-1	-1	-1	4	-1024	-768	-1	-1	-1	-1	4		0	0						Untertest1.avi	0	880	547	72	111				0	Content		-72	-111	27764319	3332911036
27781	09:15:54.333	00:00:27.781	1667	-1024	-768	-1	-1	-1	-1	4	-1024	-768	-1	-1	-1	-1	4		0	0						Untertest1.avi	0	880	547	72	111				0	Content		-72	-111	27781421	3332928138
27798	09:15:54.350	00:00:27.798	1668	-1024	-768	-1	-1	-1	-1	4	-1024	-768	-1	-1	-1	-1	4		0	0						Untertest1.avi	0	880	547	72	111				0	Content		-72	-111	27798089	3332944806
27815	09:15:54.367	00:00:27.815	1669	-1024	-768	-1	-1	-1	-1	4	-1024	-768	-1	-1	-1	-1	4		0	0						Untertest1.avi	0	880	547	72	111				0	Content		-72	-111	27815309	3332962026
27832	09:15:54.384	00:00:27.831	1670	-1024	-768	-1	-1	-1	-1	4	-1024	-768	-1	-1	-1	-1	4		0	0						Untertest1.avi	0	880	547	72	111				0	Content		-72	-111	27831977	3332978694
27848	09:15:54.400	00:00:27.848	1671	-1024	-768	-1	-1	-1	-1	4	-1024	-768	-1	-1	-1	-1	4		0	0						Untertest1.avi	0	880	547	72	111				0	Content		-72	-111	27848001	3332994718
27865	09:15:54.417	00:00:27.864	1672	-1024	-768	-1	-1	-1	-1	4	-1024	-768	-1	-1	-1	-1	4		0	0						Untertest1.avi	0	880	547	72	111				0	Content		-72	-111	27864668	3333011385
27881	09:15:54.433	00:00:27.880	1673	-1024	-768	-1	-1	-1	-1	4	-1024	-768	-1	-1	-1	-1	4		0	0						Untertest1.avi	0	880	547	72	111				0	Content		-72	-111	27880972	3333027689
27898	09:15:54.450	00:00:27.897	1674	-1024	-768	-1	-1	-1	-1	4	-1024	-768	-1	-1	-1	-1	4		0	0						Untertest1.avi	0	880	547	72	111				0	Content		-72	-111	27897640	3333044357
27914	09:15:54.466	00:00:27.914	1675	-1024	-768	-1	-1	-1	-1	4	-1024	-768	-1	-1	-1	-1	4		0	0						Untertest1.avi	0	880	547	72	111				0	Content		-72	-111	27914022	3333060739
27931	09:15:54.483	00:00:27.930	1676	-1024	-768	-1	-1	-1	-1	4	-1024	-768	-1	-1	-1	-1	4		0	0						Untertest1.avi	0	880	547	72	111				0	Content		-72	-111	27930643	3333077360
27947	09:15:54.499	00:00:27.947	1677	-1024	-768	-1	-1	-1	-1	4	-1024	-768	-1	-1	-1	-1	4		0	0						Untertest1.avi	0	880	547	72	111				0	Content		-72	-111	27947268	3333093985
27964	09:15:54.516	00:00:27.963	1678	-1024	-768	-1	-1	-1	-1	4	-1024	-768	-1	-1	-1	-1	4		0	0						Untertest1.avi	0	880	547	72	111				0	Content		-72	-111	27963936	3333110653
27981	09:15:54.533	00:00:27.980	1679	-1024	-768	-1	-1	-1	-1	4	-1024	-768	-1	-1	-1	-1	4		0	0						Untertest1.avi	0	880	547	72	111				0	Content		-72	-111	27980590	3333127307
27997	09:15:54.549	00:00:27.997	1680	-1024	-768	-1	-1	-1	-1	4	-1024	-768	-1	-1	-1	-1	4		0	0						Untertest1.avi	0	880	547	72	111				0	Content		-72	-111	27997258	3333143975
28014	09:15:54.566	00:00:28.013	1681	-1024	-768	-1	-1	-1	-1	4	-1024	-768	-1	-1	-1	-1	4		0	0						Untertest1.avi	0	880	547	72	111				0	Content		-72	-111	28013926	3333160643
28031	09:15:54.583	00:00:28.030	1682	-1024	-768	-1	-1	-1	-1	4	-1024	-768	-1	-1	-1	-1	4		0	0						Untertest1.avi	0	880	547	72	111				0	Content		-72	-111	28030845	3333177562
28048	09:15:54.600	00:00:28.047	1683	-1024	-768	-1	-1	-1	-1	4	-1024	-768	-1	-1	-1	-1	4		0	0						Untertest1.avi	0	880	547	72	111				0	Content		-72	-111	28047513	3333194230
28064	09:15:54.616	00:00:28.064	1684	-1024	-768	-1	-1	-1	-1	4	-1024	-768	-1	-1	-1	-1	4		0	0						Untertest1.avi	0	880	547	72	111				0	Content		-72	-111	28064471	3333211188
28081	09:15:54.633	00:00:28.081	1685	-1024	-768	-1	-1	-1	-1	4	-1024	-768	-1	-1	-1	-1	4		0	0						Untertest1.avi	0	880	547	72	111				0	Content		-72	-111	28081139	3333227856
28098	09:15:54.650	00:00:28.097	1686	-1024	-768	-1	-1	-1	-1	4	-1024	-768	-1	-1	-1	-1	4		0	0						Untertest1.avi	0	880	547	72	111				0	Content		-72	-111	28097807	3333244524
28115	09:15:54.667	00:00:28.115	1687	-1024	-768	-1	-1	-1	-1	4	-1024	-768	-1	-1	-1	-1	4		0	0						Untertest1.avi	0	880	547	72	111				0	Content		-72	-111	28115097	3333261814
28132	09:15:54.684	00:00:28.131	1688	-1024	-768	-1	-1	-1	-1	4	-1024	-768	-1	-1	-1	-1	4		0	0						Untertest1.avi	0	880	547	72	111				0	Content		-72	-111	28131764	3333278481
28148	09:15:54.700	00:00:28.147	1689	-1024	-768	-1	-1	-1	-1	4	-1024	-768	-1	-1	-1	-1	4		0	0						Untertest1.avi	0	880	547	72	111				0	Content		-72	-111	28147763	3333294480
28164	09:15:54.716	00:00:28.164	1690	-1024	-768	-1	-1	-1	-1	4	-1024	-768	-1	-1	-1	-1	4		0	0						Untertest1.avi	0	880	547	72	111				0	Content		-72	-111	28164431	3333311148
28180	09:15:54.732	00:00:28.180	1691	-1024	-768	-1	-1	-1	-1	4	-1024	-768	-1	-1	-1	-1	4		0	0						Untertest1.avi	0	880	547	72	111				0	Content		-72	-111	28180386	3333327103
28197	09:15:54.749	00:00:28.197	1692	-1024	-768	-1	-1	-1	-1	4	-1024	-768	-1	-1	-1	-1	4		0	0						Untertest1.avi	0	880	547	72	111				0	Content		-72	-111	28197137	3333343854
28214	09:15:54.766	00:00:28.213	1693	-1024	-768	-1	-1	-1	-1	4	-1024	-768	-1	-1	-1	-1	4		0	0						Untertest1.avi	0	880	547	72	111				0	Content		-72	-111	28213789	3333360506
28230	09:15:54.782	00:00:28.230	1694	-1024	-768	-1	-1	-1	-1	4	-1024	-768	-1	-1	-1	-1	4		0	0						Untertest1.avi	0	880	547	72	111				0	Content		-72	-111	28230457	3333377174
28247	09:15:54.799	00:00:28.247	1695	-1024	-768	-1	-1	-1	-1	4	-1024	-768	-1	-1	-1	-1	4		0	0						Untertest1.avi	0	880	547	72	111				0	Content		-72	-111	28247063	3333393780
28264	09:15:54.816	00:00:28.263	1696	-1024	-768	-1	-1	-1	-1	4	-1024	-768	-1	-1	-1	-1	4		0	0						Untertest1.avi	0	880	547	72	111				0	Content		-72	-111	28263757	3333410474
28281	09:15:54.833	00:00:28.280	1697	-1024	-768	-1	-1	-1	-1	4	-1024	-768	-1	-1	-1	-1	4		0	0						Untertest1.avi	0	880	547	72	111				0	Content		-72	-111	28280693	3333427410
28297	09:15:54.849	00:00:28.297	1698	-1024	-768	-1	-1	-1	-1	4	-1024	-768	-1	-1	-1	-1	4		0	0						Untertest1.avi	0	880	547	72	111				0	Content		-72	-111	28297361	3333444078
28314	09:15:54.866	00:00:28.314	1699	-1024	-768	-1	-1	-1	-1	4	-1024	-768	-1	-1	-1	-1	4		0	0						Untertest1.avi	0	880	547	72	111				0	Content		-72	-111	28314494	3333461211
28331	09:15:54.883	00:00:28.331	1700	-1024	-768	-1	-1	-1	-1	4	-1024	-768	-1	-1	-1	-1	4		0	0						Untertest1.avi	0	880	547	72	111				0	Content		-72	-111	28331162	3333477879
28348	09:15:54.900	00:00:28.348	1701	-1024	-768	-1	-1	-1	-1	4	-1024	-768	-1	-1	-1	-1	4		0	0						Untertest1.avi	0	880	547	72	111				0	Content		-72	-111	28348332	3333495049
28365	09:15:54.917	00:00:28.365	1702	-1024	-768	-1	-1	-1	-1	4	-1024	-768	-1	-1	-1	-1	4		0	0						Untertest1.avi	0	880	547	72	111				0	Content		-72	-111	28365000	3333511717
28381	09:15:54.933	00:00:28.381	1703	-1024	-768	-1	-1	-1	-1	4	-1024	-768	-1	-1	-1	-1	4		0	0						Untertest1.avi	0	880	547	72	111				0	Content		-72	-111	28381002	3333527719
28398	09:15:54.950	00:00:28.397	1704	-1024	-768	-1	-1	-1	-1	4	-1024	-768	-1	-1	-1	-1	4		0	0						Untertest1.avi	0	880	547	72	111				0	Content		-72	-111	28397670	3333544387
28414	09:15:54.966	00:00:28.413	1705	-1024	-768	-1	-1	-1	-1	4	-1024	-768	-1	-1	-1	-1	4		0	0						Untertest1.avi	0	880	547	72	111				0	Content		-72	-111	28413626	3333560343
28430	09:15:54.982	00:00:28.430	1706	-1024	-768	-1	-1	-1	-1	4	-270,5749	540,6492	0,2378568	0,5321546	448,4745	3,566932	0	40	-271	541						Untertest1.avi	0	880	547	72	111	-195	444	100	0	Content		-343	430	28430248	3333576965
28447	09:15:54.999	00:00:28.446	1707	-1024	-768	-1	-1	-1	-1	4	627,1044	820,7876	0,2397147	0,530097	448,4744	2,303086	0	40	627	821						Untertest1.avi	0	880	547	72	111	-195	444	100	0	Content		555	710	28446871	3333593588
28464	09:15:55.016	00:00:28.463	1708	-133,1746	550,1471	0,3536818	0,5373304	410,8104	3,135707	0	-262,6769	504,1986	0,2419043	0,5290564	453,0656	3,605935	0	40	-198	527						Untertest1.avi	0	880	547	72	111	-195	444	100	0	Content		-270	416	28463619	3333610336
28480	09:15:55.032	00:00:28.480	1709	-1024	-768	-1	-1	-1	-1	4	616,2862	822,7099	0,243957	0,5283303	453,0655	2,157776	0	40	616	823						Untertest1.avi	0	880	547	72	111	-195	444	100	0	Content		544	712	28480241	3333626958
28497	09:15:55.049	00:00:28.496	1710	-122,635	555,0283	0,3573981	0,539192	411,8859	3,070527	0	-1024	-768	-1	-1	-1	-1	4	40	-123	555						Untertest1.avi	0	880	547	72	111	-195	444	100	0	Content		-195	444	28496872	3333643589
28514	09:15:55.066	00:00:28.513	1711	665,9699	919,9639	0,359766	0,540683	411,8854	2,307518	0	627,1809	824,5066	0,2479189	0,5277592	453,0655	2,42813	0	40	647	872						Untertest1.avi	0	880	547	72	111	-195	444	100	0	Content		575	761	28513507	3333660224
28530	09:15:55.082	00:00:28.530	1712	-1024	-768	-1	-1	-1	-1	4	-239,1942	508,1763	0,2498201	0,5281921	453,0656	3,572922	0	41	-239	508						Untertest1.avi	0	880	547	72	111	-266	423	200	0	Content		-311	397	28530240	3333676957
28547	09:15:55.099	00:00:28.546	1713	-149,3436	565,7711	0,3630983	0,5453855	414,4385	3,220286	0	-256,9294	498,6761	0,252405	0,5287044	455,9441	3,641618	0	41	-203	532						Untertest1.avi	0	880	547	72	111	-266	423	200	0	Content		-275	421	28546864	3333693581
28563	09:15:55.115	00:00:28.563	1714	-1024	-768	-1	-1	-1	-1	4	-1024	-768	-1	-1	-1	-1	4	41	0	0						Untertest1.avi	0	880	547	72	111	-266	423	200	0	Content		-72	-111	28563492	3333710209
28580	09:15:55.132	00:00:28.580	1715	-142,3024	568,8245	0,3658738	0,5490012	414,4385	3,222516	0	-245,5538	504,861	0,2559491	0,5283962	455,9441	3,719625	0	41	-194	537						Untertest1.avi	0	880	547	72	111	-266	423	200	0	Content		-266	426	28580116	3333726833
28597	09:15:55.149	00:00:28.596	1716	-139,412	565,4496	0,367263	0,5517337	414,2223	3,204649	0	-217,1276	490,4246	0,2582284	0,5287396	458,2603	3,723861	0	41	-178	528						Untertest1.avi	0	880	547	72	111	-266	423	200	0	Content		-250	417	28596872	3333743589
28614	09:15:55.166	00:00:28.613	1717	-1024	-768	-1	-1	-1	-1	4	611,3691	805,4509	0,2604996	0,52911	458,2603	2,16464	0	41	611	805						Untertest1.avi	0	880	547	72	111	-266	423	200	0	Content		539	694	28613502	3333760219
28630	09:15:55.182	00:00:28.630	1718	-132,1175	454,546	0,3704568	0,5566545	414,2223	2,818084	0	-48,62307	293,4023	0,2622928	0,5293651	458,2603	2,77363	0	41	-90	374						Untertest1.avi	0	880	547	72	111	-266	423	200	0	Content		-162	263	28630115	3333776832
28647	09:15:55.199	00:00:28.646	1719	13,47842	696,4631	0,3826045	0,5624792	417,4754	2,741054	0	-241,0608	497,0608	0,2644631	0,5297549	458,4962	3,647713	0	41	-114	597						Untertest1.avi	0	880	547	72	111	-266	423	200	0	Content		-186	486	28646738	3333793455
28663	09:15:55.215	00:00:28.663	1720	-109,1837	556,9286	0,2916467	0,5298358	417,4755	3,422709	3	-235,9952	496,8856	0,2757585	0,5298936	458,4962	3,736828	1	41	-236	497						Untertest1.avi	0	880	547	72	111	-266	423	200	0	Content		-308	386	28663486	3333810203
28680	09:15:55.232	00:00:28.680	1721	-151,2467	567,0232	0,3770407	0,5652077	417,4754	3,162739	0	-239,3621	507,6046	0,2693122	0,5304078	458,4962	3,684773	0	41	-195	537						Untertest1.avi	0	880	547	72	111	-266	423	200	0	Content		-267	426	28680110	3333826827
28697	09:15:55.249	00:00:28.696	1722	-1024	-768	-1	-1	-1	-1	4	-1024	-768	-1	-1	-1	-1	4	41	0	0						Untertest1.avi	0	880	547	72	111	-266	423	200	0	Content		-72	-111	28696769	3333843486
28713	09:15:55.265	00:00:28.713	1723	-1024	-768	-1	-1	-1	-1	4	-1024	-768	-1	-1	-1	-1	4	41	0	0						Untertest1.avi	0	880	547	72	111	-266	423	200	0	Content		-72	-111	28713437	3333860154
28730	09:15:55.282	00:00:28.730	1724	-130,8553	815,5258	0,3987971	0,5783296	490,7841	3,780551	0	-70,89338	822,0203	0,2764127	0,5356376	458,4962	3,674397	0	42	-101	819						Untertest1.avi	0	880	547	72	111	-186	726	283	0	Content		-173	708	28730064	3333876781
28747	09:15:55.299	00:00:28.746	1725	-103,0611	821,7756	0,4014505	0,5810701	491,0874	3,76975	0	-99,25659	838,8151	0,2819355	0,5359505	477,3132	3,77616	0	42	-101	830						Untertest1.avi	0	880	547	72	111	-186	726	283	0	Content		-173	719	28746814	3333893531
28763	09:15:55.315	00:00:28.763	1726	-138,388	834,8025	0,4039147	0,5840579	491,5729	3,72481	0	-66,62323	837,475	0,2848027	0,5361884	478,1365	3,771997	0	42	-103	836						Untertest1.avi	0	880	547	72	111	-186	726	283	0	Content		-175	725	28763439	3333910156
28780	09:15:55.332	00:00:28.780	1727	-131,5684	832,3262	0,4063142	0,5872685	491,7565	3,746746	0	-92,54047	841,8316	0,287446	0,5367759	478,4701	3,742284	0	42	-112	837						Untertest1.avi	0	880	547	72	111	-186	726	283	0	Content		-184	726	28780060	3333926777
28797	09:15:55.349	00:00:28.796	1728	-148,2652	831,9962	0,4084607	0,5909313	492,0124	3,718462	0	-78,57248	833,5823	0,2898067	0,5378857	479,1069	3,729676	0	42	-113	833						Untertest1.avi	0	880	547	72	111	-186	726	283	0	Content		-185	722	28796686	3333943403
28813	09:15:55.365	00:00:28.813	1729	-137,3281	821,09	0,410238	0,5950328	492,2447	3,724632	0	-91,4156	830,5395	0,2917646	0,5393631	479,2617	3,75254	0	42	-114	826						Untertest1.avi	0	880	547	72	111	-186	726	283	0	Content		-186	715	28813438	3333960155
28830	09:15:55.382	00:00:28.830	1730	-127,1139	833,7717	0,4118502	0,5986493	492,3109	3,702408	0	-102,5618	836,8614	0,2935341	0,5405958	479,4398	3,714083	0	42	-115	835						Untertest1.avi	0	880	547	72	111	-186	726	283	0	Content		-187	724	28830061	3333976778
28847	09:15:55.399	00:00:28.846	1731	-135,4654	831,1211	0,4132171	0,6017754	492,4689	3,698881	0	-103,6177	845,7467	0,2951082	0,5415119	480,0397	3,694221	0	42	-120	838						Untertest1.avi	0	880	547	72	111	-186	726	283	0	Content		-192	727	28846685	3333993402
28863	09:15:55.415	00:00:28.863	1732	-141,3045	826,1743	0,4142671	0,6045344	492,7262	3,72262	0	-93,72121	847,024	0,2963301	0,5423713	480,5519	3,688084	0	42	-118	837						Untertest1.avi	0	880	547	72	111	-186	726	283	0	Content		-190	726	28863309	3334010026
28880	09:15:55.432	00:00:28.880	1733	-142,3156	834,2366	0,4149356	0,6071925	492,7604	3,719631	0	-123,8302	839,809	0,2971037	0,5434617	480,863	3,697856	0	42	-133	837						Untertest1.avi	0	880	547	72	111	-186	726	283	0	Content		-205	726	28880057	3334026774
28897	09:15:55.449	00:00:28.896	1734	-142,4223	823,435	0,4153263	0,6096479	492,9008	3,722706	0	-114,1584	854,1956	0,2975391	0,5446957	481,2932	3,751814	0	42	-128	839						Untertest1.avi	0	880	547	72	111	-186	726	283	0	Content		-200	728	28896686	3334043403
28913	09:15:55.465	00:00:28.913	1735	-139,4735	832,2441	0,4155661	0,6119515	493,1005	3,746386	0	-106,7692	841,1868	0,2977607	0,5461908	481,585	3,723924	0	42	-123	837						Untertest1.avi	0	880	547	72	111	-186	726	283	0	Content		-195	726	28913310	3334060027
28930	09:15:55.482	00:00:28.929	1736	-132,2533	838,9985	0,4156685	0,613771	493,3159	3,743603	0	-85,70068	848,0238	0,2979356	0,5474457	481,9958	3,734011	0	42	-109	844						Untertest1.avi	0	880	547	72	111	-186	726	283	0	Content		-181	733	28929936	3334076653
28947	09:15:55.499	00:00:28.946	1737	-122,5493	833,3203	0,415848	0,6151498	493,2222	3,767372	0	-99,67511	842,5713	0,2979732	0,5484505	482,1342	3,774431	0	42	-111	838						Untertest1.avi	0	880	547	72	111	-186	726	283	0	Content		-183	727	28946685	3334093402
28963	09:15:55.515	00:00:28.963	1738	-133,9502	833,0875	0,4159833	0,6161885	493,1516	3,735674	0	-93,46066	840,1863	0,2979951	0,5492877	482,2495	3,777347	0	42	-114	837						Untertest1.avi	0	880	547	72	111	-186	726	283	0	Content		-186	726	28963309	3334110026
28980	09:15:55.532	00:00:28.979	1739	-138,4664	837,6798	0,4161687	0,6167246	493,0663	3,762342	0	-122,1139	842,0762	0,2979748	0,5496923	482,0157	3,760902	0	42	-130	840						Untertest1.avi	0	880	547	72	111	-186	726	283	0	Content		-202	729	28979935	3334126652
28997	09:15:55.549	00:00:28.996	1740	-140,7957	836,4516	0,4165094	0,6167486	492,8334	3,767895	0	-126,8791	839,8473	0,2981166	0,5497071	481,8607	3,798912	0	42	-134	838						Untertest1.avi	0	880	547	72	111	-186	726	283	0	Content		-206	727	28996559	3334143276
29013	09:15:55.565	00:00:29.013	1741	-153,5546	843,4009	0,4171295	0,6161571	492,7853	3,781106	0	-115,7017	837,3715	0,2987311	0,5492969	482,4604	3,825397	0	43	-135	840						Untertest1.avi	0	880	547	72	111	-279	689	316	0	Content		-207	729	29013310	3334160027
29030	09:15:55.582	00:00:29.029	1742	-212,5724	809,9766	0,4181862	0,6148393	492,9555	3,79607	0	-193,5414	806,7295	0,2997775	0,5482896	482,3891	3,802252	0	43	-203	808						Untertest1.avi	0	880	547	72	111	-279	689	316	0	Content		-275	697	29029934	3334176651
29047	09:15:55.599	00:00:29.046	1743	-244,1163	797	0,4191632	0,6136041	492,9595	3,797722	0	-190,1857	808,0637	0,3005588	0,5471641	482,6188	3,818065	0	43	-217	803						Untertest1.avi	0	880	547	72	111	-279	689	316	0	Content		-289	692	29046558	3334193275
29063	09:15:55.615	00:00:29.063	1744	-220,7958	800,6726	0,420297	0,6123877	492,7241	3,854028	0	-193,8692	797,5523	0,301511	0,5460169	482,4731	3,828211	0	43	-207	799						Untertest1.avi	0	880	547	72	111	-279	689	316	0	Content		-279	688	29063310	3334210027
29080	09:15:55.632	00:00:29.079	1745	-218,3713	802,1759	0,4216517	0,6110885	492,5776	3,837221	0	-177,5217	807,4623	0,3026854	0,5447117	482,8806	3,859765	0	43	-198	805						Untertest1.avi	0	880	547	72	111	-279	689	316	0	Content		-270	694	29079933	3334226650
29097	09:15:55.649	00:00:29.096	1746	-236,9155	796,3021	0,4231778	0,6097601	492,5438	3,815571	0	-159,5864	798,3784	0,3041317	0,5434782	482,7112	3,850055	0	43	-198	797						Untertest1.avi	0	880	547	72	111	-279	689	316	0	Content		-270	686	29096560	3334243277
29113	09:15:55.665	00:00:29.113	1747	-239,2827	801,0021	0,4248638	0,6085773	492,3457	3,85888	0	-180,3815	795,5022	0,3056408	0,5422643	482,8871	3,829438	0	43	-210	798						Untertest1.avi	0	880	547	72	111	-279	689	316	0	Content		-282	687	29113193	3334259910
29130	09:15:55.682	00:00:29.129	1748	-220,0327	806,0729	0,4266782	0,6074774	492,488	3,853972	0	-179,7013	786,4581	0,3073083	0,5411599	482,868	3,852978	0	43	-200	796						Untertest1.avi	0	880	547	72	111	-279	689	316	0	Content		-272	685	29129934	3334276651
29147	09:15:55.699	00:00:29.146	1749	-234,8346	799,8485	0,4283487	0,6069245	492,2081	3,887178	0	-173,0966	800,5579	0,3089262	0,5404916	483,0447	3,874114	0	43	-204	800						Untertest1.avi	0	880	547	72	111	-279	689	316	0	Content		-276	689	29146558	3334293275
29163	09:15:55.715	00:00:29.163	1750	-238,8667	801,8899	0,4300114	0,6066632	492,2602	3,878887	0	-188,1268	800,0953	0,3104773	0,5401051	482,9034	3,864747	0	43	-213	801						Untertest1.avi	0	880	547	72	111	-279	689	316	0	Content		-285	690	29163190	3334309907
29180	09:15:55.732	00:00:29.179	1751	-228,6304	794,4558	0,4314491	0,6067014	492,1499	3,838926	0	-201,4649	802,5781	0,3118093	0,5399317	482,9347	3,8483	0	43	-215	799						Untertest1.avi	0	880	547	72	111	-279	689	316	0	Content		-287	688	29179809	3334326526
29197	09:15:55.749	00:00:29.196	1752	-219,8014	799,9336	0,4327705	0,6067291	491,942	3,833394	0	-194,1456	810,5417	0,3130737	0,5398456	483,1349	3,891382	0	43	-207	805						Untertest1.avi	0	880	547	72	111	-279	689	316	0	Content		-279	694	29196560	3334343277
29213	09:15:55.765	00:00:29.213	1753	-234,889	806,3058	0,4339685	0,6068015	491,7892	3,867198	0	-188,2964	790,7183	0,3142326	0,5397972	483,2516	3,831513	0	43	-212	799						Untertest1.avi	0	880	547	72	111	-279	689	316	0	Content		-284	688	29213185	3334359902
29230	09:15:55.782	00:00:29.229	1754	-231,1442	798,321	0,4350712	0,6068884	491,6195	3,855727	0	-197,9935	792,9783	0,315189	0,5398161	483,1568	3,903087	0	43	-215	796						Untertest1.avi	0	880	547	72	111	-279	689	316	0	Content		-287	685	29229807	3334376524
29246	09:15:55.798	00:00:29.246	1755	-246,089	798,7537	0,4360908	0,6068311	491,4765	3,864308	0	-198,2892	801,3958	0,316205	0,5397014	483,3962	3,910298	0	43	-222	800						Untertest1.avi	0	880	547	72	111	-279	689	316	0	Content		-294	689	29246433	3334393150
29263	09:15:55.815	00:00:29.263	1756	-232,3925	805,2742	0,4371353	0,6067048	491,4677	3,883492	0	-193,253	787,834	0,317157	0,5396061	483,6048	3,880953	0	43	-213	797						Untertest1.avi	0	880	547	72	111	-279	689	316	0	Content		-285	686	29263185	3334409902
29280	09:15:55.832	00:00:29.279	1757	-237,6946	804,629	0,438166	0,6067707	491,5182	3,884908	0	-198,6526	796,4457	0,3180971	0,5395578	483,2528	3,891295	0	43	-218	801						Untertest1.avi	0	880	547	72	111	-279	689	316	0	Content		-290	690	29279807	3334426524
29296	09:15:55.848	00:00:29.296	1758	-230,0613	790,4608	0,4391699	0,6068785	491,3953	3,914517	0	-182,1001	802,1029	0,3191345	0,5394639	483,3913	3,901091	0	43	-206	796						Untertest1.avi	0	880	547	72	111	-279	689	316	0	Content		-278	685	29296433	3334443150
29313	09:15:55.865	00:00:29.313	1759	-160,2068	802,4438	0,4396062	0,6067939	490,9578	3,856102	0	-134,1523	804,5385	0,3193417	0,539142	483,1395	3,857476	0	43	-147	803						Untertest1.avi	0	880	547	72	111	-279	689	316	0	Content		-219	692	29313057	3334459774
29330	09:15:55.882	00:00:29.329	1760	-44,26696	806,6279	0,439538	0,6069466	490,514	3,885694	0	-13,92412	813,9032	0,3192085	0,5390576	483,0818	3,920771	0	44	-29	810						Untertest1.avi	0	880	547	72	111	-31	717	183	0	Content		-101	699	29329806	3334476523
29346	09:15:55.898	00:00:29.346	1761	35,71659	830,2656	0,4395696	0,6073386	490,3102	3,938463	0	42,25101	832,4425	0,3192513	0,5393239	483,1715	3,906626	0	44	39	831						Untertest1.avi	0	880	547	72	111	-31	717	183	0	Content		-33	720	29346432	3334493149
29363	09:15:55.915	00:00:29.363	1762	45,47136	817,6794	0,4398567	0,6074176	489,8848	3,921498	0	50,06055	824,7285	0,3194676	0,5394453	483,1064	3,91337	0	44	48	821						Untertest1.avi	0	880	547	72	111	-31	717	183	0	Content		-24	710	29363056	3334509773
29380	09:15:55.932	00:00:29.379	1763	54,82031	820,0859	0,4402605	0,6075044	489,903	3,953495	0	50,6091	827,512	0,319814	0,5396557	482,98	3,910103	0	44	53	824						Untertest1.avi	0	880	547	72	111	-31	717	183	0	Content		-19	713	29379680	3334526397
29396	09:15:55.948	00:00:29.396	1764	59,78029	823,6166	0,4404353	0,6076483	489,7296	3,935878	0	41,73085	831,7747	0,3199943	0,5399887	482,7538	3,900511	0	44	51	828						Untertest1.avi	0	880	547	72	111	-31	717	183	0	Content		-21	717	29396429	3334543146
29413	09:15:55.965	00:00:29.413	1765	47,31958	826,4653	0,4404741	0,6077883	489,4654	3,927737	0	25,923	835,5133	0,3198285	0,5403204	482,6214	3,937848	0	44	37	831						Untertest1.avi	0	880	547	72	111	-31	717	183	0	Content		-35	720	29413053	3334559770
29430	09:15:55.982	00:00:29.429	1766	46,11283	829,9143	0,4405863	0,6077673	489,1794	3,933103	0	37,78902	826,8164	0,3198516	0,5405171	482,5228	3,978939	0	44	42	828						Untertest1.avi	0	880	547	72	111	-31	717	183	0	Content		-30	717	29429680	3334576397
29446	09:15:55.998	00:00:29.446	1767	49,98843	814,9419	0,4406548	0,6076455	489,0013	3,936128	0	29,86328	829,6108	0,3198632	0,5406435	482,436	3,979766	0	44	40	822						Untertest1.avi	0	880	547	72	111	-31	717	183	0	Content		-32	711	29446304	3334593021
29463	09:15:56.015	00:00:29.463	1768	50,96152	824,6937	0,4407114	0,6074907	489,087	3,937229	0	36,63167	834,3913	0,3198398	0,5407141	482,4248	3,964952	0	44	44	830						Untertest1.avi	0	880	547	72	111	-31	717	183	0	Content		-28	719	29463054	3334609771
29480	09:15:56.032	00:00:29.479	1769	57,34498	825,3846	0,4407133	0,6074569	489,0392	3,953058	0	25,48357	842,2489	0,3197778	0,5409344	482,4748	3,947195	0	44	41	834						Untertest1.avi	0	880	547	72	111	-31	717	183	0	Content		-31	723	29479678	3334626395
29496	09:15:56.048	00:00:29.496	1770	48,02345	826,1093	0,4406653	0,6075355	488,8966	3,932653	0	20,95211	834,9219	0,3197316	0,5410948	482,5338	3,972408	0	44	34	831						Untertest1.avi	0	880	547	72	111	-31	717	183	0	Content		-38	720	29496302	3334643019
29513	09:15:56.065	00:00:29.512	1771	127,6445	822,2884	0,4396763	0,6072751	488,7961	3,948289	0	105,2851	831,0306	0,3187504	0,5410429	482,1859	3,955636	0	45	116	827						Untertest1.avi	0	880	547	72	111	141	694	450	0	Content		44	716	29512929	3334659646
29530	09:15:56.082	00:00:29.529	1772	206,0534	804,9249	0,4386237	0,6070259	488,7709	3,960144	0	174,0365	811,6681	0,3177506	0,5407936	481,9453	3,986322	0	45	190	808						Untertest1.avi	0	880	547	72	111	141	694	450	0	Content		118	697	29529687	3334676404
29546	09:15:56.098	00:00:29.546	1773	219,1019	799,5748	0,4385025	0,6072	488,7091	3,971016	0	175,8629	822,2258	0,3177125	0,5410614	481,8496	4,003542	0	45	197	811						Untertest1.avi	0	880	547	72	111	141	694	450	0	Content		125	700	29546305	3334693022
29563	09:15:56.115	00:00:29.562	1774	218,4804	793,2859	0,4383769	0,6074129	488,5065	3,968924	0	168,5566	815,7262	0,3176165	0,5413987	481,5412	3,979761	0	45	194	805						Untertest1.avi	0	880	547	72	111	141	694	450	0	Content		122	694	29562933	3334709650
29580	09:15:56.132	00:00:29.579	1775	217,4464	794,1318	0,4383479	0,6077376	488,4572	3,954184	0	160,8123	816,7698	0,3175933	0,5418009	481,3329	3,999697	0	45	189	805						Untertest1.avi	0	880	547	72	111	141	694	450	0	Content		117	694	29579551	3334726268
29596	09:15:56.148	00:00:29.596	1776	221,3931	794,7687	0,4383372	0,6083466	488,3593	3,967781	0	182,7914	820,7433	0,3176572	0,542275	481,563	3,982306	0	45	202	808						Untertest1.avi	0	880	547	72	111	141	694	450	0	Content		130	697	29596303	3334743020
29613	09:15:56.165	00:00:29.612	1777	245,3384	789,189	0,4384593	0,6091931	488,1815	3,991854	0	197,3218	816,7882	0,3177246	0,5430934	481,2076	4,035442	0	45	221	803						Untertest1.avi	0	880	547	72	111	141	694	450	0	Content		149	692	29612927	3334759644
29630	09:15:56.182	00:00:29.629	1778	236,589	798,422	0,4382994	0,6101993	488,3435	3,966146	0	192,0924	811,4373	0,3176088	0,5439836	481,3928	4,003205	0	45	214	805						Untertest1.avi	0	880	547	72	111	141	694	450	0	Content		142	694	29629553	3334776270
29646	09:15:56.198	00:00:29.646	1779	236,8758	797,6832	0,4379523	0,6111792	488,2788	3,974973	0	185,3054	811,5635	0,3173497	0,5448661	481,4156	4,003757	0	45	211	805						Untertest1.avi	0	880	547	72	111	141	694	450	0	Content		139	694	29646185	3334792902
29663	09:15:56.215	00:00:29.662	1780	234,756	793,981	0,4375461	0,6118607	488,1812	3,972027	0	188,9242	824,4849	0,3169619	0,5455288	481,3811	3,990716	0	45	212	809						Untertest1.avi	0	880	547	72	111	141	694	450	0	Content		140	698	29662933	3334809650
29680	09:15:56.232	00:00:29.679	1781	240,8445	794,5872	0,437001	0,61216	488,3148	3,960402	0	194,5322	810,9822	0,3163812	0,5458782	481,4012	4,014771	0	45	218	803						Untertest1.avi	0	880	547	72	111	141	694	450	0	Content		146	692	29679554	3334826271
29696	09:15:56.248	00:00:29.696	1782	235,1968	798,5488	0,4364402	0,6123176	488,3612	3,969988	0	189,0885	814,6071	0,3158387	0,5461196	481,5565	4,011675	0	45	212	807						Untertest1.avi	0	880	547	72	111	141	694	450	0	Content		140	696	29696178	3334842895
29713	09:15:56.265	00:00:29.712	1783	228,11	792,9041	0,4358481	0,6124257	488,3746	3,943726	0	181,33	816,3572	0,3152354	0,546338	481,335	3,992362	0	45	205	805						Untertest1.avi	0	880	547	72	111	141	694	450	0	Content		133	694	29712809	3334859526
29730	09:15:56.282	00:00:29.729	1784	245,0079	789,325	0,4353164	0,6124898	488,419	3,952653	0	180,8524	820,2192	0,3146855	0,5465926	481,3727	3,97981	0	45	213	805						Untertest1.avi	0	880	547	72	111	141	694	450	0	Content		141	694	29729557	3334876274
29746	09:15:56.298	00:00:29.746	1785	229,3101	786,4216	0,4348317	0,6126029	488,5173	3,949967	0	197,8512	813,453	0,3141979	0,5468924	481,6259	3,969432	0	45	214	800						Untertest1.avi	0	880	547	72	111	141	694	450	0	Content		142	689	29746177	3334892894
29763	09:15:56.315	00:00:29.762	1786	232,381	793,3386	0,4343933	0,6128429	488,62	3,924496	0	183,8528	819,7889	0,3136891	0,5472648	481,3545	3,940378	0	45	208	807						Untertest1.avi	0	880	547	72	111	141	694	450	0	Content		136	696	29762802	3334909519
29780	09:15:56.332	00:00:29.779	1787	242,6639	791,7281	0,4340678	0,6132742	488,7185	3,932481	0	182,4748	816,5938	0,3134134	0,5478188	481,4549	3,928361	0	45	213	804						Untertest1.avi	0	880	547	72	111	141	694	450	0	Content		141	693	29779554	3334926271
29796	09:15:56.348	00:00:29.796	1788	234,3623	792,6598	0,433869	0,6137525	488,8201	3,913916	0	197,535	820,3052	0,3132643	0,5484654	481,7069	3,97333	0	45	216	806						Untertest1.avi	0	880	547	72	111	141	694	450	0	Content		144	695	29796176	3334942893
29813	09:15:56.365	00:00:29.812	1789	239,422	795,4458	0,4338965	0,614144	489,0296	3,908471	0	181,11	816,6451	0,3132233	0,5489068	481,6486	3,933005	0	45	210	806						Untertest1.avi	0	880	547	72	111	141	694	450	0	Content		138	695	29812800	3334959517
29829	09:15:56.381	00:00:29.829	1790	232,716	796,6942	0,4338412	0,6144902	488,9971	3,886477	0	197,6856	815,6556	0,3132285	0,5493189	481,6476	3,946154	0	45	215	806						Untertest1.avi	0	880	547	72	111	141	694	450	0	Content		143	695	29829426	3334976143
29846	09:15:56.398	00:00:29.846	1791	243,6639	789,9534	0,4339153	0,6147978	489,1855	3,882133	0	198,7525	813,4194	0,3132561	0,549623	481,7486	3,940793	0	45	221	802						Untertest1.avi	0	880	547	72	111	141	694	450	0	Content		149	691	29846176	3334992893
29863	09:15:56.415	00:00:29.862	1792	239,6724	795,5862	0,4339699	0,6150151	489,2776	3,910993	0	194,5715	816,7903	0,3133258	0,5498752	481,7113	3,930706	0	45	217	806						Untertest1.avi	0	880	547	72	111	141	694	450	0	Content		145	695	29862803	3335009520
29879	09:15:56.431	00:00:29.879	1793	236,3875	796,0187	0,4340763	0,6152701	489,2587	3,878969	0	188,6443	816,8721	0,3134361	0,5501109	482,0459	3,929049	0	45	213	806						Untertest1.avi	0	880	547	72	111	141	694	450	0	Content		141	695	29879423	3335026140
29896	09:15:56.448	00:00:29.896	1794	238,0705	794,6244	0,434145	0,6156467	489,321	3,880293	0	190,3907	818,0592	0,31346	0,5504747	481,9886	3,918941	0	45	214	806						Untertest1.avi	0	880	547	72	111	141	694	450	0	Content		142	695	29896047	3335042764
29913	09:15:56.465	00:00:29.912	1795	244,1042	789,7656	0,4341477	0,6162401	489,3378	3,846958	0	182,6332	818,4883	0,3134788	0,5511364	482,2567	3,897702	0	45	213	804						Untertest1.avi	0	880	547	72	111	141	694	450	0	Content		141	693	29912798	3335059515
29929	09:15:56.481	00:00:29.929	1796	251,9267	793,542	0,4340692	0,6167489	489,2891	3,861172	0	187,4896	806,4479	0,3133431	0,5516789	482,4217	3,886147	0	45	220	800						Untertest1.avi	0	880	547	72	111	141	694	450	0	Content		148	689	29929422	3335076139
29946	09:15:56.498	00:00:29.946	1797	350,4852	707,1725	0,4328886	0,6156215	489,3852	3,89423	0	310,3709	726,8451	0,3120635	0,5504433	482,166	3,915062	0	45	330	717						Untertest1.avi	0	880	547	72	111	141	694	450	0	Content		258	606	29946045	3335092762
29963	09:15:56.515	00:00:29.962	1798	468,9324	616,7216	0,4310148	0,6139472	489,5008	3,897161	0	447,9935	623,2423	0,3102644	0,5487941	482,3922	3,924777	0	46	458	620						Untertest1.avi	0	880	547	72	111	543	339	283	0	Content		386	509	29962669	3335109386
29979	09:15:56.531	00:00:29.979	1799	559,6169	535,2758	0,429323	0,6124345	489,4115	3,888969	0	543,4534	547,9357	0,3087113	0,547322	482,4464	3,906831	0	46	552	542						Untertest1.avi	0	880	547	72	111	543	339	283	0	Content		480	431	29979420	3335126137
29996	09:15:56.548	00:00:29.996	1800	608,842	488,0508	0,4284025	0,6114924	489,336	3,881066	0	586,5647	490,9774	0,3078498	0,5466083	482,7197	3,955053	0	46	598	490						Untertest1.avi	0	880	547	72	111	543	339	283	0	Content		526	379	29996043	3335142760
30013	09:15:56.565	00:00:30.012	1801	632,8079	454,478	0,4278346	0,6110844	489,5229	3,890577	0	598,9709	458,2864	0,3072034	0,5464941	482,7143	3,902262	0	46	616	456						Untertest1.avi	0	880	547	72	111	543	339	283	0	Content		544	345	30012670	3335159387
30029	09:15:56.581	00:00:30.029	1802	649,6094	443,5397	0,4274918	0,6112765	489,3465	3,894675	0	611,5792	454,8236	0,3066804	0,5470437	482,7119	3,880737	0	46	631	449						Untertest1.avi	0	880	547	72	111	543	339	283	0	Content		559	338	30029298	3335176015
30046	09:15:56.598	00:00:30.046	1803	634,8766	451,4017	0,4270456	0,6115506	489,2697	3,915477	0	614,5967	448,995	0,3061446	0,547627	482,7643	3,952336	0	46	625	450						Untertest1.avi	0	880	547	72	111	543	339	283	0	Content		553	339	30046047	3335192764
30063	09:15:56.615	00:00:30.062	1804	619,2909	460,8106	0,4263844	0,611582	489,3919	3,901726	0	590,167	449,0674	0,3053266	0,548189	482,6646	3,878031	0	46	605	455						Untertest1.avi	0	880	547	72	111	543	339	283	0	Content		533	344	30062673	3335209390
30079	09:15:56.631	00:00:30.079	1805	627,0773	449,9895	0,4258354	0,611693	489,3822	3,895798	0	605,6171	443,7023	0,3046811	0,5486338	482,7826	3,863029	0	46	616	447						Untertest1.avi	0	880	547	72	111	543	339	283	0	Content		544	336	30079298	3335226015
30096	09:15:56.648	00:00:30.095	1806	631,8017	453,7809	0,4252792	0,6117417	489,3876	3,862839	0	595,3716	440,2047	0,303945	0,5491588	482,3816	3,856251	0	46	614	447						Untertest1.avi	0	880	547	72	111	543	339	283	0	Content		542	336	30095923	3335242640
30113	09:15:56.665	00:00:30.112	1807	640,9491	449,6578	0,4246926	0,6117351	489,0468	3,857526	0	596,7676	449,2345	0,3033174	0,5495623	482,5423	3,870526	0	46	619	449						Untertest1.avi	0	880	547	72	111	543	339	283	0	Content		547	338	30112672	3335259389
30129	09:15:56.681	00:00:30.129	1808	620,8788	453,0023	0,4242527	0,611482	489,1965	3,894326	0	594,0211	452,2259	0,3027807	0,549739	482,552	3,938098	0	46	607	453						Untertest1.avi	0	880	547	72	111	543	339	283	0	Content		535	342	30129297	3335276014
30146	09:15:56.698	00:00:30.145	1809	631,6274	450,8383	0,4237627	0,6110508	489,0715	3,873184	0	599,2318	453,0845	0,3022044	0,5496938	482,3522	3,866076	0	46	615	452						Untertest1.avi	0	880	547	72	111	543	339	283	0	Content		543	341	30145921	3335292638
30163	09:15:56.715	00:00:30.162	1810	629,5671	452,317	0,4233998	0,6107435	489,3722	3,877055	0	603,6388	452,9879	0,3017109	0,5497714	482,3609	3,8487	0	46	617	453						Untertest1.avi	0	880	547	72	111	543	339	283	0	Content		545	342	30162547	3335309264
30179	09:15:56.731	00:00:30.179	1811	642,9513	454,8853	0,4230078	0,6105247	489,3702	3,828857	0	596,357	445,9846	0,301252	0,5499187	482,2269	3,84304	0	46	620	450						Untertest1.avi	0	880	547	72	111	543	339	283	0	Content		548	339	30179294	3335326011
30196	09:15:56.748	00:00:30.195	1812	636,1177	448,4316	0,4227154	0,6104022	489,255	3,813679	0	598,7186	451,3676	0,300915	0,5500456	482,3102	3,837904	0	46	617	450						Untertest1.avi	0	880	547	72	111	543	339	283	0	Content		545	339	30195921	3335342638
30213	09:15:56.765	00:00:30.212	1813	629,7455	458,903	0,4225249	0,6102536	489,476	3,800299	0	605,9661	443,9427	0,3007621	0,5502051	482,3441	3,772448	0	46	618	451						Untertest1.avi	0	880	547	72	111	543	339	283	0	Content		546	340	30212545	3335359262
30229	09:15:56.781	00:00:30.229	1814	592,9008	394,3099	0,4226702	0,6092525	489,5473	3,765866	0	565,0938	396,4135	0,300997	0,549267	482,7566	3,841168	0	46	579	395						Untertest1.avi	0	880	547	72	111	543	339	283	0	Content		507	284	30229172	3335375889
30246	09:15:56.798	00:00:30.245	1815	572,4713	303,6937	0,4227891	0,6074156	490,0044	3,72748	0	556,6499	293,4147	0,301188	0,5476624	482,7917	3,686157	0	47	565	299						Untertest1.avi	0	880	547	72	111	467	129	150	0	Content		493	188	30245919	3335392636
30263	09:15:56.815	00:00:30.262	1816	567,0526	246,5477	0,422704	0,6064365	490,0664	3,663734	0	548,1294	243,5202	0,3011422	0,5469509	483,5759	3,694218	0	47	558	245						Untertest1.avi	0	880	547	72	111	467	129	150	0	Content		486	134	30262547	3335409264
30279	09:15:56.831	00:00:30.279	1817	548,4579	234,729	0,4227415	0,6064428	490,1914	3,63054	0	530,0396	236,4338	0,300996	0,5470725	483,279	3,647091	0	47	539	236						Untertest1.avi	0	880	547	72	111	467	129	150	0	Content		467	125	30279170	3335425887
30296	09:15:56.848	00:00:30.295	1818	542,6364	238,8789	0,4226757	0,6065142	490,1309	3,585733	0	530,1347	238,5288	0,3008335	0,547237	483,5704	3,600469	0	47	536	239						Untertest1.avi	0	880	547	72	111	467	129	150	0	Content		464	128	30295796	3335442513
30313	09:15:56.865	00:00:30.312	1819	563,987	233,5713	0,4228023	0,6066408	490,1487	3,511375	0	554,4452	200,5207	0,3009777	0,5473924	483,3871	3,467708	0	47	559	217						Untertest1.avi	0	880	547	72	111	467	129	150	0	Content		487	106	30312542	3335459259
30329	09:15:56.881	00:00:30.329	1820	538,0353	230,7143	0,4228483	0,6067991	490,2206	3,47	0	541,156	189,9551	0,3008816	0,5476439	483,5057	3,468751	0	47	540	210						Untertest1.avi	0	880	547	72	111	467	129	150	0	Content		468	99	30329167	3335475884
30346	09:15:56.898	00:00:30.345	1821	-1024	-768	-1	-1	-1	-1	4	-1024	-768	-1	-1	-1	-1	4	47	0	0						Untertest1.avi	0	880	547	72	111	467	129	150	0	Content		-72	-111	30345792	3335492509
30362	09:15:56.914	00:00:30.362	1822	533,8385	234,5099	0,4230138	0,6070406	490,3402	3,430112	0	494,7042	249,7944	0,3010313	0,5478718	483,3372	3,442065	0	47	514	242						Untertest1.avi	0	880	547	72	111	467	129	150	0	Content		442	131	30362418	3335509135
30379	09:15:56.931	00:00:30.379	1823	402,9666	274,4774	0,4249464	0,6073881	490,6594	3,392685	0	388,035	252,0899	0,3031016	0,548249	483,6699	3,37107	0	47	396	263						Untertest1.avi	0	880	547	72	111	467	129	150	0	Content		324	152	30379167	3335525884
30396	09:15:56.948	00:00:30.395	1824	251,756	300,4306	0,4270892	0,6077774	490,9472	3,380876	0	216,2643	280,7881	0,3053312	0,5488692	483,9169	3,407872	0	48	234	291						Untertest1.avi	0	880	547	72	111	-66	234	150	0	Content		162	180	30395792	3335542509
30412	09:15:56.964	00:00:30.412	1825	156,207	321,726	0,4286864	0,6078887	491,0569	3,329268	0	120,4553	289,3708	0,3070133	0,5490311	483,7773	3,3086	0	48	138	306						Untertest1.avi	0	880	547	72	111	-66	234	150	0	Content		66	195	30412416	3335559133
30429	09:15:56.981	00:00:30.429	1826	93,06445	331,1133	0,4298277	0,6077865	491,2117	3,2588	0	55,95494	320,7968	0,3082765	0,5486783	483,9824	3,334519	0	48	75	326						Untertest1.avi	0	880	547	72	111	-66	234	150	0	Content		3	215	30429041	3335575758
30446	09:15:56.998	00:00:30.445	1827	39,90091	345,5651	0,4310022	0,607673	491,3135	3,256307	0	8,949076	346,2853	0,3095019	0,5479432	484,1672	3,281574	0	48	24	346						Untertest1.avi	0	880	547	72	111	-66	234	150	0	Content		-48	235	30445791	3335592508
30462	09:15:57.014	00:00:30.462	1828	19,09836	363,2535	0,4320303	0,6069728	491,2977	3,225307	0	-43,17356	326,6801	0,3105697	0,5466278	484,0304	3,204713	0	48	-12	345						Untertest1.avi	0	880	547	72	111	-66	234	150	0	Content		-84	234	30462416	3335609133
30479	09:15:57.031	00:00:30.479	1829	22,11031	360,4023	0,4330503	0,6061978	491,0207	3,193096	0	-11,39528	331,8882	0,3116404	0,5447959	484,1035	3,217125	0	48	5	346						Untertest1.avi	0	880	547	72	111	-66	234	150	0	Content		-67	235	30479040	3335625757
30496	09:15:57.048	00:00:30.495	1830	5,999492	352,6804	0,4340886	0,6056646	490,8431	3,171289	0	8,560967	355,9903	0,3127947	0,5432647	484,0052	3,215847	0	48	7	354						Untertest1.avi	0	880	547	72	111	-66	234	150	0	Content		-65	243	30495662	3335642379
30512	09:15:57.064	00:00:30.512	1831	14,36034	360,8455	0,4351482	0,6051456	490,686	3,177953	0	-16,51209	354,07	0,3138036	0,5418881	483,6544	3,191199	0	48	-1	357						Untertest1.avi	0	880	547	72	111	-66	234	150	0	Content		-73	246	30512412	3335659129
30529	09:15:57.081	00:00:30.529	1832	1,41043	350,0079	0,4362699	0,6043904	490,2637	3,148699	0	-9,992483	325,6121	0,3149133	0,5403082	482,6605	3,182019	0	48	-4	338						Untertest1.avi	0	880	547	72	111	-66	234	150	0	Content		-76	227	30529038	3335675755
30546	09:15:57.098	00:00:30.545	1833	-126,3325	392,7732	0,4380819	0,6050994	490,6301	3,179996	0	-105,8117	401,6125	0,3172923	0,5403993	483,4877	3,209676	0	49	-116	397						Untertest1.avi	0	880	547	72	111	-403	411	283	0	Content		-188	286	30545660	3335692377
30562	09:15:57.114	00:00:30.562	1834	-292,7168	473,9299	0,4403594	0,6058325	492,3336	3,102578	0	-277,1999	479,4376	0,3198049	0,541202	483,5715	3,239596	0	49	-285	477						Untertest1.avi	0	880	547	72	111	-403	411	283	0	Content		-357	366	30562412	3335709129
30579	09:15:57.131	00:00:30.579	1835	-383,9786	518,057	0,4413007	0,6062477	492,0167	3,126694	0	-300,2582	517,77	0,3210025	0,5409033	483,0346	3,258488	0	49	-342	518						Untertest1.avi	0	880	547	72	111	-403	411	283	0	Content		-414	407	30579043	3335725760
30596	09:15:57.148	00:00:30.595	1836	-359,2076	531,0159	0,4423647	0,6059772	491,8298	3,140519	0	-321,9652	517,6686	0,3218159	0,5399538	482,5025	3,250555	0	49	-341	524						Untertest1.avi	0	880	547	72	111	-403	411	283	0	Content		-413	413	30595664	3335742381
30612	09:15:57.164	00:00:30.612	1837	-368,9525	528,7919	0,4430652	0,6055758	491,6088	3,118212	0	-302,8872	517,5844	0,3226389	0,5391558	482,4405	3,24845	0	49	-336	523						Untertest1.avi	0	880	547	72	111	-403	411	283	0	Content		-408	412	30612286	3335759003
30629	09:15:57.181	00:00:30.629	1838	-371,5423	518,1096	0,4437418	0,6051305	491,4623	3,111247	0	-330,7589	516,7497	0,3231538	0,5385816	482,3377	3,164463	0	49	-351	517						Untertest1.avi	0	880	547	72	111	-403	411	283	0	Content		-423	406	30629036	3335775753
30646	09:15:57.198	00:00:30.645	1839	-364,5537	528,7132	0,4439323	0,6044616	491,3512	3,120845	0	-294,8882	528,8958	0,3233176	0,537926	482,3406	3,214818	0	49	-330	529						Untertest1.avi	0	880	547	72	111	-403	411	283	0	Content		-402	418	30645659	3335792376
30662	09:15:57.214	00:00:30.662	1840	-360,6378	530,0934	0,4438078	0,6036946	491,2936	3,142197	0	-303,1504	516,5679	0,3231181	0,5373364	482,1945	3,235851	0	49	-332	523						Untertest1.avi	0	880	547	72	111	-403	411	283	0	Content		-404	412	30662283	3335809000
30679	09:15:57.231	00:00:30.678	1841	-388,5949	518,3834	0,443326	0,6029884	491,2744	3,075416	0	-303,1197	523,7169	0,322677	0,5368594	482,1697	3,226069	0	49	-346	521						Untertest1.avi	0	880	547	72	111	-403	411	283	0	Content		-418	410	30678908	3335825625
30696	09:15:57.248	00:00:30.695	1842	-369,157	516,748	0,4427632	0,6023676	491,2878	3,079709	0	-310,6751	521,1042	0,3218844	0,5367545	482,1173	3,183509	0	49	-340	519						Untertest1.avi	0	880	547	72	111	-403	411	283	0	Content		-412	408	30695656	3335842373
30712	09:15:57.264	00:00:30.712	1843	-360,4251	519,8142	0,4419225	0,6019287	491,2356	3,123343	0	-289,1954	523,9427	0,3209522	0,5369222	481,9226	3,273946	0	49	-325	522						Untertest1.avi	0	880	547	72	111	-403	411	283	0	Content		-397	411	30712283	3335859000
30729	09:15:57.281	00:00:30.728	1844	-348,3777	527,4568	0,440949	0,6015561	491,144	3,143834	0	-303,511	522,1821	0,3198142	0,537325	482,0597	3,241904	0	49	-326	525						Untertest1.avi	0	880	547	72	111	-403	411	283	0	Content		-398	414	30728905	3335875622
30746	09:15:57.298	00:00:30.745	1845	-386,9439	520,4468	0,4395919	0,6013216	491,1885	3,189885	0	-283,6884	531,5664	0,318563	0,5378231	482,0942	3,2621	0	49	-335	526						Untertest1.avi	0	880	547	72	111	-403	411	283	0	Content		-407	415	30745533	3335892250
30762	09:15:57.314	00:00:30.762	1846	-343,9577	523,783	0,4386275	0,6012454	491,217	3,161306	0	-301,9103	526,0006	0,3172111	0,538389	481,53	3,24547	0	49	-323	525						Untertest1.avi	0	880	547	72	111	-403	411	283	0	Content		-395	414	30762280	3335908997
30779	09:15:57.331	00:00:30.778	1847	-342,7454	527,8901	0,4375464	0,6013939	491,1813	3,176738	0	-344,5385	519,5192	0,316035	0,539088	481,5842	3,180569	0	49	-344	524						Untertest1.avi	0	880	547	72	111	-403	411	283	0	Content		-416	413	30778914	3335925631
30796	09:15:57.348	00:00:30.795	1848	-323,5755	522,9228	0,4368229	0,6015548	491,1153	3,206567	0	-310,4536	519,4172	0,3151152	0,5397138	481,8227	3,256008	0	49	-317	521						Untertest1.avi	0	880	547	72	111	-403	411	283	0	Content		-389	410	30795536	3335942253
30812	09:15:57.364	00:00:30.812	1849	-331,4093	526,2059	0,4361468	0,601531	491,0782	3,190509	0	-307,1719	518,3301	0,31451	0,5400771	481,5703	3,273623	0	49	-319	522						Untertest1.avi	0	880	547	72	111	-403	411	283	0	Content		-391	411	30812155	3335958872
30829	09:15:57.381	00:00:30.828	1850	-230,3419	424,1108	0,4352595	0,5994428	490,1718	3,257461	0	-204,0138	415,1594	0,313371	0,5383675	481,3432	3,327008	0	50	-217	420						Untertest1.avi	0	880	547	72	111	-242	138	600	0	Content		-289	309	30828905	3335975622
30846	09:15:57.398	00:00:30.845	1851	-181,9135	312,8407	0,4344836	0,5967917	490,4062	3,25625	0	-166,9349	298,9042	0,3126214	0,5360777	481,489	3,325945	0	50	-174	306						Untertest1.avi	0	880	547	72	111	-242	138	600	0	Content		-246	195	30845531	3335992248
30862	09:15:57.414	00:00:30.862	1852	-198,5491	239,8346	0,4342726	0,5956516	491,6082	3,25731	0	-140,1582	237,2372	0,3124247	0,535273	481,8622	3,398714	0	50	-169	239						Untertest1.avi	0	880	547	72	111	-242	138	600	0	Content		-241	128	30862155	3336008872
30879	09:15:57.431	00:00:30.878	1853	-188,7802	255,1452	0,4346652	0,5954664	491,5366	3,302499	0	-142,0808	246,4593	0,3126492	0,5354155	481,5474	3,376127	0	50	-165	251						Untertest1.avi	0	880	547	72	111	-242	138	600	0	Content		-237	140	30878782	3336025499
30896	09:15:57.448	00:00:30.895	1854	-182,2341	252,0544	0,4352565	0,595313	491,3356	3,311258	0	-157,4795	237,0554	0,3131607	0,5355272	481,7428	3,352708	0	50	-170	245						Untertest1.avi	0	880	547	72	111	-242	138	600	0	Content		-242	134	30895529	3336042246
30912	09:15:57.464	00:00:30.912	1855	-174,3953	257,0966	0,4360313	0,5950757	491,4246	3,342751	0	-137,9584	250,8085	0,3138888	0,5355507	481,779	3,424309	0	50	-156	254						Untertest1.avi	0	880	547	72	111	-242	138	600	0	Content		-228	143	30912156	3336058873
30929	09:15:57.481	00:00:30.928	1856	-187,8192	257,2669	0,4368652	0,5948038	491,3253	3,335942	0	-163,221	236,2318	0,3146702	0,5353394	481,4881	3,453435	0	50	-176	247						Untertest1.avi	0	880	547	72	111	-242	138	600	0	Content		-248	136	30928780	3336075497
30945	09:15:57.497	00:00:30.945	1857	-181,4211	255,7415	0,4376152	0,5946496	491,1075	3,34104	0	-143,3721	241,3554	0,3154381	0,5351377	481,6855	3,449852	0	50	-162	249						Untertest1.avi	0	880	547	72	111	-242	138	600	0	Content		-234	138	30945406	3336092123
30962	09:15:57.514	00:00:30.962	1858	-181,2855	253,1091	0,4383187	0,5946975	491,4283	3,391827	0	-147,585	260,2706	0,3161344	0,535074	481,986	3,571649	0	50	-164	257						Untertest1.avi	0	880	547	72	111	-242	138	600	0	Content		-236	146	30962157	3336108874
30979	09:15:57.531	00:00:30.978	1859	-184,2857	266,7397	0,4388576	0,594925	491,4194	3,423326	0	-194,2107	231,2569	0,3167637	0,5352137	481,9466	3,471474	0	50	-189	249						Untertest1.avi	0	880	547	72	111	-242	138	600	0	Content		-261	138	30978780	3336125497
30995	09:15:57.547	00:00:30.995	1860	-197,5363	246,5671	0,4392978	0,5951859	491,5085	3,434182	0	-143,8174	242,9983	0,3171682	0,5354261	482,4183	3,543184	0	50	-171	245						Untertest1.avi	0	880	547	72	111	-242	138	600	0	Content		-243	134	30995405	3336142122
31012	09:15:57.564	00:00:31.012	1861	-173,4581	251,2572	0,439614	0,5954943	491,6437	3,436849	0	-175,3694	234,8943	0,3174833	0,5356733	482,6542	3,52828	0	50	-174	243						Untertest1.avi	0	880	547	72	111	-242	138	600	0	Content		-246	132	31012045	3336158762
31029	09:15:57.581	00:00:31.028	1862	-145,1084	322,9499	0,4461609	0,5958674	465,403	3,319667	0	-154,3791	238,9308	0,3176424	0,5359743	482,7349	3,523897	0	50	-150	281						Untertest1.avi	0	880	547	72	111	-242	138	600	0	Content		-222	170	31028779	3336175496
31045	09:15:57.597	00:00:31.045	1863	-196,6883	255,0953	0,4396499	0,5959933	492,2883	3,505798	0	-156,0713	225,9796	0,3175898	0,5360898	482,8997	3,565839	0	50	-176	241						Untertest1.avi	0	880	547	72	111	-242	138	600	0	Content		-248	130	31045403	3336192120
31062	09:15:57.614	00:00:31.062	1864	-188,4778	258,3836	0,4394321	0,595892	492,6126	3,540766	0	-157,5435	239,8102	0,3173348	0,5359278	483,1151	3,655782	0	50	-173	249						Untertest1.avi	0	880	547	72	111	-242	138	600	0	Content		-245	138	31062038	3336208755
31079	09:15:57.631	00:00:31.078	1865	-185,5139	263,8513	0,4390391	0,5958125	492,6384	3,599763	0	-131,9951	255,8682	0,3170181	0,5357761	483,4214	3,670568	0	50	-159	260						Untertest1.avi	0	880	547	72	111	-242	138	600	0	Content		-231	149	31078654	3336225371
31095	09:15:57.647	00:00:31.095	1866	-189,8089	257,7566	0,4385754	0,5957658	491,9534	3,563254	0	-125,2923	245,5414	0,3165087	0,5356791	483,8145	3,694681	0	50	-158	252						Untertest1.avi	0	880	547	72	111	-242	138	600	0	Content		-230	141	31095404	3336242121
31112	09:15:57.664	00:00:31.112	1867	-171,1419	259,8066	0,4380784	0,5960388	492,0399	3,548434	0	-155,1373	239,0788	0,3159573	0,5358594	483,5255	3,639015	0	50	-163	249						Untertest1.avi	0	880	547	72	111	-242	138	600	0	Content		-235	138	31112041	3336258758
31129	09:15:57.681	00:00:31.128	1868	-177,8369	252,9926	0,4376551	0,5966609	491,969	3,529674	0	-168,5125	235,6183	0,3154888	0,5365452	483,7787	3,6223	0	50	-173	244						Untertest1.avi	0	880	547	72	111	-242	138	600	0	Content		-245	133	31128538	3336275255
31145	09:15:57.697	00:00:31.145	1869	-190,1102	254,1464	0,4372445	0,5976617	491,995	3,559087	0	-153,4678	246,4374	0,3150781	0,5374517	483,6927	3,601344	0	50	-172	250						Untertest1.avi	0	880	547	72	111	-242	138	600	0	Content		-244	139	31145163	3336291880
31162	09:15:57.714	00:00:31.161	1870	-140,6434	320,3945	0,4436945	0,5986729	464,9334	3,340578	0	-131,735	250,7289	0,3147771	0,5383297	483,7579	3,616612	0	50	-136	286						Untertest1.avi	0	880	547	72	111	-242	138	600	0	Content		-208	175	31161923	3336308640
31179	09:15:57.731	00:00:31.178	1871	-188,8593	251,228	0,4366666	0,5991178	492,8297	3,479445	0	-165,5854	227,0143	0,3144543	0,5389172	483,7069	3,603215	0	50	-177	239						Untertest1.avi	0	880	547	72	111	-242	138	600	0	Content		-249	128	31178537	3336325254
31195	09:15:57.747	00:00:31.195	1872	-183,4495	245,6434	0,4364812	0,5994731	492,8569	3,466417	0	-145,3386	251,4425	0,3142829	0,539135	483,5099	3,565283	0	50	-164	249						Untertest1.avi	0	880	547	72	111	-242	138	600	0	Content		-236	138	31195162	3336341879
31212	09:15:57.764	00:00:31.211	1873	-199,0759	244,0552	0,4363617	0,5993094	492,9777	3,441298	0	-128,6257	265,7236	0,3142305	0,5389473	483,5268	3,56666	0	50	-164	255						Untertest1.avi	0	880	547	72	111	-242	138	600	0	Content		-236	144	31211927	3336358644
31229	09:15:57.781	00:00:31.228	1874	-165,6587	257,1258	0,4362815	0,5986726	491,7363	3,43883	0	-114,7044	259,9223	0,3141139	0,5382065	483,659	3,515577	0	50	-140	259						Untertest1.avi	0	880	547	72	111	-242	138	600	0	Content		-212	148	31228536	3336375253
31245	09:15:57.797	00:00:31.245	1875	-229,5984	213,6993	0,4358912	0,5985812	491,7787	3,41469	0	-110,7841	242,9744	0,314223	0,5375949	483,7321	3,463576	0	50	-170	228						Untertest1.avi	0	880	547	72	111	-242	138	600	0	Content		-242	117	31245160	3336391877
31262	09:15:57.814	00:00:31.261	1876	-220,8978	226,2467	0,4360466	0,5985076	491,8521	3,426842	0	-118,6097	248,7063	0,3144371	0,5374327	483,7146	3,412586	0	50	-170	237						Untertest1.avi	0	880	547	72	111	-242	138	600	0	Content		-242	126	31261786	3336408503
31279	09:15:57.831	00:00:31.278	1877	-230,6368	228,2989	0,4362287	0,5987172	491,5829	3,370532	0	-117,8724	249,2206	0,3146092	0,5375935	483,8824	3,421552	0	50	-174	239						Untertest1.avi	0	880	547	72	111	-242	138	600	0	Content		-246	128	31278535	3336425252
31295	09:15:57.847	00:00:31.295	1878	-231,2783	222,7762	0,4363258	0,5989076	491,6996	3,333936	0	-131,8629	245,6352	0,3146952	0,5376978	483,8478	3,348307	0	50	-182	234						Untertest1.avi	0	880	547	72	111	-242	138	600	0	Content		-254	123	31295162	3336441879
31312	09:15:57.864	00:00:31.311	1879	-160,0577	254,403	0,4367152	0,5987849	491,6549	3,331559	0	-101,7562	262,8095	0,3146695	0,5379035	484,0229	3,424044	0	50	-131	259						Untertest1.avi	0	880	547	72	111	-242	138	600	0	Content		-203	148	31311785	3336458502
31328	09:15:57.880	00:00:31.328	1880	-219,2509	224,6024	0,4359998	0,5995958	491,8893	3,365704	0	-128,7192	239,2718	0,3144177	0,5382884	483,8445	3,350178	0	50	-174	232						Untertest1.avi	0	880	547	72	111	-242	138	600	0	Content		-246	121	31328411	3336475128
31345	09:15:57.897	00:00:31.345	1881	-157,3796	271,4944	0,436102	0,5994793	491,7904	3,314174	0	-115,4341	264,6905	0,3140706	0,5385519	483,8575	3,378884	0	50	-136	268						Untertest1.avi	0	880	547	72	111	-242	138	600	0	Content		-208	157	31345160	3336491877
31362	09:15:57.914	00:00:31.361	1882	-225,4896	209,4662	0,4351175	0,6001129	491,878	3,304362	0	-115,5078	254,6068	0,3135619	0,5388868	483,928	3,376458	0	50	-170	232						Untertest1.avi	0	880	547	72	111	-242	138	600	0	Content		-242	121	31361787	3336508504
31378	09:15:57.930	00:00:31.378	1883	-238,3176	222,8118	0,4346205	0,6003176	491,9759	3,313683	0	-117,7482	241,5437	0,3130869	0,5392098	483,805	3,305385	0	50	-178	232						Untertest1.avi	0	880	547	72	111	-242	138	600	0	Content		-250	121	31378408	3336525125
31395	09:15:57.947	00:00:31.395	1884	-227,1287	223,1789	0,4341085	0,600675	492,0677	3,329045	0	-107,1561	251,9339	0,3125685	0,5396476	483,9195	3,34099	0	50	-167	238						Untertest1.avi	0	880	547	72	111	-242	138	600	0	Content		-239	127	31395035	3336541752
31412	09:15:57.964	00:00:31.411	1885	-210,5661	216,8635	0,4335965	0,6011084	492,0886	3,315973	0	-120,7666	251,8867	0,3120318	0,540172	483,9417	3,339735	0	50	-166	234						Untertest1.avi	0	880	547	72	111	-242	138	600	0	Content		-238	123	31411784	3336558501
31428	09:15:57.980	00:00:31.428	1886	-222,3348	212,8036	0,4330496	0,6012142	492,1847	3,284621	0	-120,0534	234,1601	0,3115306	0,5404493	484,0508	3,303118	0	51	-171	223						Untertest1.avi	0	880	547	72	111	-172	85	366	0	Content		-243	112	31428408	3336575125
31445	09:15:57.997	00:00:31.445	1887	-179,3196	149,3872	0,4328056	0,5997084	493,8004	3,238466	0	-147,1963	117,124	0,3108944	0,5394425	484,6851	3,29668	0	51	-163	133						Untertest1.avi	0	880	547	72	111	-172	85	366	0	Content		-235	22	31445033	3336591750
31462	09:15:58.014	00:00:31.461	1888	-179,321	80,96856	0,4324766	0,5991957	492,2503	3,241136	0	-126,8313	81,14802	0,3107808	0,5385292	485,0164	3,307161	0	51	-153	81						Untertest1.avi	0	880	547	72	111	-172	85	366	0	Content		-225	-30	31461658	3336608375
31478	09:15:58.030	00:00:31.478	1889	-63,31543	304,1382	0,4555258	0,5997301	410,568	2,743619	0	-136,662	76,32881	0,3105502	0,5388837	485,3565	3,293709	0	51	-100	190						Untertest1.avi	0	880	547	72	111	-172	85	366	0	Content		-172	79	31478407	3336625124
31495	09:15:58.047	00:00:31.495	1890	-47,19004	316,9628	0,4564411	0,6001935	407,6602	2,704889	0	-140,2232	93,50932	0,3104433	0,5392497	485,2013	3,365213	0	51	-94	205						Untertest1.avi	0	880	547	72	111	-172	85	366	0	Content		-166	94	31495033	3336641750
31512	09:15:58.064	00:00:31.511	1891	-54,29016	309,308	0,4554746	0,6006	410,7151	2,766279	0	-115,9005	95,42801	0,3105162	0,5395413	485,3651	3,360513	0	51	-85	202						Untertest1.avi	0	880	547	72	111	-172	85	366	0	Content		-157	91	31511657	3336658374
31528	09:15:58.080	00:00:31.528	1892	-46,78381	317,7419	0,4562104	0,6008353	408,5284	2,7193	0	-137,9782	82,82434	0,3105563	0,5397034	485,5509	3,3569	0	51	-92	200						Untertest1.avi	0	880	547	72	111	-172	85	366	0	Content		-164	89	31528282	3336674999
31545	09:15:58.097	00:00:31.545	1893	-46,05254	320,3177	0,4569857	0,6011977	406,7013	2,726698	0	-139,5981	79,12164	0,3106665	0,5399036	485,4692	3,367092	0	51	-93	200						Untertest1.avi	0	880	547	72	111	-172	85	366	0	Content		-165	89	31545032	3336691749
31562	09:15:58.114	00:00:31.561	1894	-53,45044	319,9177	0,4564391	0,6015133	408,5001	2,744644	0	-121,6409	92,12217	0,310747	0,5401151	485,5371	3,339647	0	51	-88	206						Untertest1.avi	0	880	547	72	111	-172	85	366	0	Content		-160	95	31561656	3336708373
31578	09:15:58.130	00:00:31.578	1895	-45,28998	315,7249	0,4564582	0,6020383	408,4458	2,793368	0	-120,1445	89,06416	0,3107442	0,5405074	485,7804	3,362972	0	51	-83	202						Untertest1.avi	0	880	547	72	111	-172	85	366	0	Content		-155	91	31578281	3336724998
31595	09:15:58.147	00:00:31.594	1896	-41,08744	321,1512	0,4563774	0,6025112	408,3324	2,81336	0	-123,253	89,64044	0,3106265	0,5410098	485,4939	3,364159	0	51	-82	205						Untertest1.avi	0	880	547	72	111	-172	85	366	0	Content		-154	94	31594913	3336741630
31612	09:15:58.164	00:00:31.611	1897	-63,13488	316,0421	0,4552673	0,6029689	411,2318	2,777952	0	-141,4609	73,16138	0,3103435	0,541584	485,538	3,390948	0	51	-102	195						Untertest1.avi	0	880	547	72	111	-172	85	366	0	Content		-174	84	31611654	3336758371
31628	09:15:58.180	00:00:31.628	1898	-41,21468	317,6616	0,4558657	0,6035579	408,9006	2,783015	0	-145,3579	88,53476	0,3101123	0,5422363	485,612	3,367697	0	51	-93	203						Untertest1.avi	0	880	547	72	111	-172	85	366	0	Content		-165	92	31628283	3336775000
31645	09:15:58.197	00:00:31.644	1899	-58,97367	312,3701	0,4557887	0,6042582	408,4301	2,808881	0	-150,832	78,93152	0,3099374	0,5428964	485,7094	3,370342	0	51	-105	196						Untertest1.avi	0	880	547	72	111	-172	85	366	0	Content		-177	85	31644943	3336791660
31662	09:15:58.214	00:00:31.661	1900	-55,31243	308,5076	0,4543396	0,6047741	412,5085	2,787895	0	-161,105	70,68258	0,3097486	0,5435535	485,6567	3,366576	0	51	-108	190						Untertest1.avi	0	880	547	72	111	-172	85	366	0	Content		-180	79	31661531	3336808248
31678	09:15:58.230	00:00:31.678	1901	-46,98537	318,586	0,4555423	0,605504	408,5286	2,775345	0	-144,0334	76,20735	0,3096416	0,5442387	485,7961	3,396772	0	51	-96	197						Untertest1.avi	0	880	547	72	111	-172	85	366	0	Content		-168	86	31678280	3336824997
31695	09:15:58.247	00:00:31.694	1902	-56,49564	319,3581	0,4545924	0,6063138	410,7901	2,840416	0	-171,6486	66,80764	0,3094048	0,5449995	485,5796	3,439444	0	51	-114	193						Untertest1.avi	0	880	547	72	111	-172	85	366	0	Content		-186	82	31694928	3336841645
31712	09:15:58.264	00:00:31.711	1903	-42,015	310,7415	0,454198	0,6071268	411,6856	2,875643	0	-157,0467	70,81551	0,3092022	0,5457743	485,7009	3,412512	0	51	-100	191						Untertest1.avi	0	880	547	72	111	-172	85	366	0	Content		-172	80	31711535	3336858252
31728	09:15:58.280	00:00:31.728	1904	-44,31287	320,6187	0,4548159	0,6078945	409,4596	2,810472	0	-162,3061	73,87697	0,3091303	0,5464285	485,7845	3,432359	0	51	-103	197						Untertest1.avi	0	880	547	72	111	-172	85	366	0	Content		-175	86	31728155	3336874872
31745	09:15:58.297	00:00:31.744	1905	-45,21753	317,8636	0,454338	0,6086688	410,5085	2,827356	0	-147,9893	70,61567	0,3090377	0,5473474	485,921	3,41997	0	51	-97	194						Untertest1.avi	0	880	547	72	111	-172	85	366	0	Content		-169	83	31744907	3336891624
31762	09:15:58.314	00:00:31.761	1906	-69,82974	300,3992	0,4540747	0,6095011	410,9232	2,814803	0	-142,7665	62,41648	0,3090269	0,5479804	486,1053	3,397243	0	51	-106	181						Untertest1.avi	0	880	547	72	111	-172	85	366	0	Content		-178	70	31761529	3336908246
31778	09:15:58.330	00:00:31.778	1907	-43,70222	316,7706	0,4553554	0,6099766	406,9749	2,835445	0	-147,7133	60,10965	0,3088827	0,5481988	486,7939	3,41581	0	51	-96	188						Untertest1.avi	0	880	547	72	111	-172	85	366	0	Content		-168	77	31778152	3336924869
31795	09:15:58.347	00:00:31.794	1908	-1024	-768	-1	-1	-1	-1	4	-160,1466	-68,7393	0,3081194	0,5485514	486,9557	3,459518	0	52	-160	-69						Untertest1.avi	0	880	547	72	111	-263	-271	217	0	Content		-232	-180	31794778	3336941495
31812	09:15:58.364	00:00:31.811	1909	-1024	-768	-1	-1	-1	-1	4	-1024	-768	-1	-1	-1	-1	4	52	0	0						Untertest1.avi	0	880	547	72	111	-263	-271	217	0	Content		-72	-111	31811530	3336958247
31828	09:15:58.380	00:00:31.828	1910	-1024	-768	-1	-1	-1	-1	4	-1024	-768	-1	-1	-1	-1	4	52	0	0						Untertest1.avi	0	880	547	72	111	-263	-271	217	0	Content		-72	-111	31828154	3336974871
31845	09:15:58.397	00:00:31.844	1911	-1024	-768	-1	-1	-1	-1	4	-1024	-768	-1	-1	-1	-1	4	52	0	0						Untertest1.avi	0	880	547	72	111	-263	-271	217	0	Content		-72	-111	31844784	3336991501
31861	09:15:58.413	00:00:31.861	1912	-1024	-768	-1	-1	-1	-1	4	-1024	-768	-1	-1	-1	-1	4	52	0	0						Untertest1.avi	0	880	547	72	111	-263	-271	217	0	Content		-72	-111	31861403	3337008120
31878	09:15:58.430	00:00:31.878	1913	-1024	-768	-1	-1	-1	-1	4	-1024	-768	-1	-1	-1	-1	4	52	0	0						Untertest1.avi	0	880	547	72	111	-263	-271	217	0	Content		-72	-111	31878090	3337024807
31895	09:15:58.447	00:00:31.894	1914	-1024	-768	-1	-1	-1	-1	4	-1024	-768	-1	-1	-1	-1	4	52	0	0						Untertest1.avi	0	880	547	72	111	-263	-271	217	0	Content		-72	-111	31894757	3337041474
31911	09:15:58.463	00:00:31.911	1915	-302,3345	-315,7464	0,4343724	0,6136023	494,3735	3,678069	0	-150,8083	-143,2618	0,3126901	0,5469097	486,7383	3,496723	0	52	-227	-230						Untertest1.avi	0	880	547	72	111	-263	-271	217	0	Content		-299	-341	31911401	3337058118
31928	09:15:58.480	00:00:31.928	1916	-41,99193	203,2809	0,4603219	0,6142676	405,2325	2,804877	0	-5,188661	171,2337	0,2973212	0,5477492	399,4869	2,889286	0	52	-24	187						Untertest1.avi	0	880	547	72	111	-263	-271	217	0	Content		-96	76	31928150	3337074867
31945	09:15:58.497	00:00:31.944	1917	-214,2986	-168,3984	0,4353568	0,6150232	493,5594	3,451831	0	-150,1551	-137,9383	0,3141661	0,5476478	487,1314	3,454595	0	52	-182	-153						Untertest1.avi	0	880	547	72	111	-263	-271	217	0	Content		-254	-264	31944775	3337091492
31961	09:15:58.513	00:00:31.961	1918	-224,801	-166,7056	0,4357693	0,6154413	493,4724	3,480307	0	-156,7103	-160,3281	0,3147048	0,5477335	487,4042	3,540288	0	52	-191	-164						Untertest1.avi	0	880	547	72	111	-263	-271	217	0	Content		-263	-275	31961398	3337108115
31978	09:15:58.530	00:00:31.978	1919	-226,7355	-165,2272	0,4360996	0,6156733	493,0433	3,46862	0	-167,3031	-155,5378	0,3151847	0,5475104	487,325	3,483845	0	52	-197	-160						Untertest1.avi	0	880	547	72	111	-263	-271	217	0	Content		-269	-271	31978021	3337124738
31995	09:15:58.547	00:00:31.994	1920	-225,6351	-187,5025	0,4363406	0,6157993	493,8463	3,470031	0	-162,5679	-160,5793	0,3156362	0,5472846	487,6534	3,486384	0	52	-194	-174						Untertest1.avi	0	880	547	72	111	-263	-271	217	0	Content		-266	-285	31994771	3337141488
32011	09:15:58.563	00:00:32.011	1921	-224,397	-164,7855	0,436638	0,6157858	493,9081	3,454076	0	-159,8319	-160,3639	0,3159931	0,5469021	487,8638	3,529976	0	53	-192	-163						Untertest1.avi	0	880	547	72	111	-319	-295	183	0	Content		-264	-274	32011396	3337158113
32028	09:15:58.580	00:00:32.028	1922	-203,1978	-161,5693	0,4368864	0,6156675	494,1408	3,475121	0	-159,6764	-148,7609	0,3163278	0,5465155	488,0975	3,525182	0	53	-181	-155						Untertest1.avi	0	880	547	72	111	-319	-295	183	0	Content		-253	-266	32028020	3337174737
32045	09:15:58.597	00:00:32.044	1923	-229,9538	-165,3904	0,4371493	0,6155238	494,2025	3,494195	0	-151,9427	-150,5264	0,316707	0,5461479	488,1902	3,494285	0	53	-191	-158						Untertest1.avi	0	880	547	72	111	-319	-295	183	0	Content		-263	-269	32044645	3337191362
32061	09:15:58.613	00:00:32.061	1924	-68,93536	142,1287	0,41696	0,6156884	411,1368	2,867318	0	-156,5236	-150,1856	0,3170367	0,5456192	488,3002	3,534645	0	53	-113	-4						Untertest1.avi	0	880	547	72	111	-319	-295	183	0	Content		-185	-115	32061397	3337208114
32078	09:15:58.630	00:00:32.078	1925	-257,5068	-198,7614	0,4377508	0,6149353	494,6191	3,518934	0	-177,9051	-150,1628	0,3175917	0,5450954	488,2748	3,569803	0	53	-218	-174						Untertest1.avi	0	880	547	72	111	-319	-295	183	0	Content		-290	-285	32078020	3337224737
32095	09:15:58.647	00:00:32.094	1926	-293,4519	-201,8882	0,4383174	0,6141781	494,7546	3,524891	0	-207,6252	-157,7449	0,3183494	0,5442033	488,483	3,560447	0	53	-251	-180						Untertest1.avi	0	880	547	72	111	-319	-295	183	0	Content		-323	-291	32094644	3337241361
32111	09:15:58.663	00:00:32.111	1927	-300,478	-217,1269	0,4389285	0,6126679	494,9231	3,552166	0	-200,1071	-161,8201	0,3190322	0,5424128	488,4125	3,559857	0	53	-250	-189						Untertest1.avi	0	880	547	72	111	-319	-295	183	0	Content		-322	-300	32111269	3337257986
32128	09:15:58.680	00:00:32.128	1928	-309,3956	-221,4246	0,4398364	0,6105788	495,0186	3,567797	0	-208,3785	-175,0193	0,3200239	0,5400334	488,5905	3,550348	0	53	-259	-198						Untertest1.avi	0	880	547	72	111	-319	-295	183	0	Content		-331	-309	32128019	3337274736
32145	09:15:58.697	00:00:32.144	1929	-293,989	-222,643	0,4408669	0,608076	495,1378	3,569546	0	-196,7553	-169,792	0,3211753	0,5372034	488,7096	3,592557	0	53	-245	-196						Untertest1.avi	0	880	547	72	111	-319	-295	183	0	Content		-317	-307	32144641	3337291358
32161	09:15:58.713	00:00:32.161	1930	-308,3384	-234,2403	0,4420046	0,6055853	495,3101	3,603935	0	-209,2044	-178,1559	0,3223996	0,5343769	488,6923	3,628591	0	53	-259	-206						Untertest1.avi	0	880	547	72	111	-319	-295	183	0	Content		-331	-317	32161267	3337307984
32178	09:15:58.730	00:00:32.177	1931	-312,5018	-243,4514	0,4432026	0,603287	495,2545	3,60453	0	-227,8524	-215,1212	0,3238064	0,5318062	488,7279	3,638597	0	53	-270	-229						Untertest1.avi	0	880	547	72	111	-319	-295	183	0	Content		-342	-340	32177891	3337324608
32195	09:15:58.747	00:00:32.194	1932	-331,8447	-249,809	0,444334	0,6012827	495,3768	3,607672	0	-276,6823	-207,8149	0,3246246	0,5292851	488,7279	3,546756	0	54	-304	-229						Untertest1.avi	0	880	547	72	111	-217	-125	100	0	Content		-376	-340	32194641	3337341358
32211	09:15:58.763	00:00:32.211	1933	-165,5419	66,8744	0,4270935	0,5997075	421,4332	3,001882	0	-219,2444	-182,4456	0,3258457	0,5274104	488,5284	3,601831	0	54	-192	-58						Untertest1.avi	0	880	547	72	111	-217	-125	100	0	Content		-264	-169	32211269	3337357986
32228	09:15:58.780	00:00:32.227	1934	-68,2117	182,5256	0,4708349	0,5970983	405,9148	2,88323	0	-208,1525	-192,8218	0,3263964	0,5255112	488,7245	3,635005	0	54	-138	-5						Untertest1.avi	0	880	547	72	111	-217	-125	100	0	Content		-210	-116	32227890	3337374607
32245	09:15:58.797	00:00:32.244	1935	-80,76408	170,4147	0,470817	0,5949779	406,071	2,883649	0	-209,1635	-198,5197	0,326332	0,5237226	488,3993	3,622497	0	54	-145	-14						Untertest1.avi	0	880	547	72	111	-217	-125	100	0	Content		-217	-125	32244517	3337391234
32261	09:15:58.813	00:00:32.261	1936	-72,02542	171,137	0,4710867	0,5929268	404,5427	2,855897	0	-211,528	-176,3761	0,3259822	0,5219247	488,1972	3,62694	0	54	-142	-3						Untertest1.avi	0	880	547	72	111	-217	-125	100	0	Content		-214	-114	32261265	3337407982
32278	09:15:58.830	00:00:32.277	1937	-75,66405	180,3241	0,4705004	0,5910519	405,4345	2,887535	0	-209,1207	-179,4995	0,3256573	0,5204597	488,1097	3,607948	0	54	-142	0						Untertest1.avi	0	880	547	72	111	-217	-125	100	0	Content		-214	-111	32277890	3337424607
32295	09:15:58.847	00:00:32.294	1938	-1024	-768	-1	-1	-1	-1	4	-229,3782	-179,3425	0,3250682	0,5190271	488,1097	3,61301	0	55	-229	-179						Untertest1.avi	0	880	547	72	111	-152	43	100	0	Content		-301	-290	32294517	3337441234
32311	09:15:58.863	00:00:32.311	1939	-74,39869	175,9205	0,4700058	0,588083	404,7086	2,935041	0	-67,05311	171,8897	0,3534896	0,5181947	405,3651	2,969597	0	55	-71	174						Untertest1.avi	0	880	547	72	111	-152	43	100	0	Content		-143	63	32311139	3337457856
32328	09:15:58.880	00:00:32.327	1940	-73,23956	178,4797	0,4695794	0,5871701	404,7809	2,871508	0	-82,24327	153,644	0,3510812	0,5175865	409,7798	3,071335	0	55	-78	166						Untertest1.avi	0	880	547	72	111	-152	43	100	0	Content		-150	55	32327889	3337474606
32345	09:15:58.897	00:00:32.344	1941	-88,29924	160,2485	0,4686965	0,5865238	406,2639	2,912248	0	-84,76347	147,0486	0,3498057	0,517381	411,9607	3,063531	0	55	-87	154						Untertest1.avi	0	880	547	72	111	-152	43	100	0	Content		-159	43	32344513	3337491230
32361	09:15:58.913	00:00:32.361	1942	-1024	-768	-1	-1	-1	-1	4	-76,3708	146,4333	0,3488825	0,5172998	412,4088	3,07931	0	55	-76	146						Untertest1.avi	0	880	547	72	111	-152	43	100	0	Content		-148	35	32361137	3337507854
32378	09:15:58.930	00:00:32.377	1943	-74,01939	176,423	0,4680424	0,5857242	404,745	2,898838	0	-86,61311	147,033	0,3482766	0,5174046	412,3794	3,044358	0	55	-80	162						Untertest1.avi	0	880	547	72	111	-152	43	100	0	Content		-152	51	32377763	3337524480
32395	09:15:58.947	00:00:32.394	1944	-283,3997	-179,1413	0,4419358	0,5851771	494,4247	3,565157	0	-195,7719	-152,0813	0,3215702	0,5178011	488,105	3,631793	0	56	-240	-166						Untertest1.avi	0	880	547	72	111	-262	-163	899	0	Content		-312	-277	32394514	3337541231
32411	09:15:58.963	00:00:32.411	1945	-1024	-768	-1	-1	-1	-1	4	-1024	-768	-1	-1	-1	-1	4	56	0	0						Untertest1.avi	0	880	547	72	111	-262	-163	899	0	Content		-72	-111	32411132	3337557849
32428	09:15:58.980	00:00:32.427	1946	-1024	-768	-1	-1	-1	-1	4	-1024	-768	-1	-1	-1	-1	4	56	0	0						Untertest1.avi	0	880	547	72	111	-262	-163	899	0	Content		-72	-111	32427800	3337574517
32444	09:15:58.996	00:00:32.444	1947	-43,92989	284,1226	0,4684575	0,5852575	394,9449	2,83548	0	-32,51807	244,4642	0,3021723	0,5198712	397,9712	2,953475	0	56	-38	264						Untertest1.avi	0	880	547	72	111	-262	-163	899	0	Content		-110	153	32444383	3337591100
32461	09:15:59.013	00:00:32.461	1948	-235,9683	-47,7458	0,4391785	0,5851961	494,4116	3,620044	0	-183,6359	-66,18877	0,3183066	0,5200633	488,5488	3,677468	0	56	-210	-57						Untertest1.avi	0	880	547	72	111	-262	-163	899	0	Content		-282	-168	32461136	3337607853
32478	09:15:59.030	00:00:32.477	1949	-232,154	-52,10184	0,4388947	0,5853372	494,4385	3,576083	0	-20,78637	258,2518	0,3010501	0,5207444	397,4835	3,019513	0	56	-126	103						Untertest1.avi	0	880	547	72	111	-262	-163	899	0	Content		-198	-8	32477759	3337624476
32494	09:15:59.046	00:00:32.494	1950	-232,862	-51,13445	0,438688	0,5855942	494,5207	3,582282	0	-182,6555	-56,86696	0,3177673	0,5207859	488,8461	3,707262	0	56	-208	-54						Untertest1.avi	0	880	547	72	111	-262	-163	899	0	Content		-280	-165	32494384	3337641101
32511	09:15:59.063	00:00:32.511	1951	-226,5672	-48,95477	0,4386435	0,5862095	494,5269	3,623139	0	-163,487	-50,6544	0,3176914	0,5212813	488,7995	3,662335	0	56	-195	-50						Untertest1.avi	0	880	547	72	111	-262	-163	899	0	Content		-267	-161	32511008	3337657725
32528	09:15:59.080	00:00:32.527	1952	-243,1663	-50,73714	0,4386255	0,5871884	494,5047	3,59043	0	-171,4218	-60,25743	0,3177207	0,522124	488,8822	3,705414	0	56	-207	-55						Untertest1.avi	0	880	547	72	111	-262	-163	899	0	Content		-279	-166	32527756	3337674473
32544	09:15:59.096	00:00:32.544	1953	-236,3788	-56,19286	0,4386539	0,5885575	494,4229	3,607097	0	-12,76175	254,7335	0,3007033	0,5235732	396,4977	2,980904	0	56	-125	99						Untertest1.avi	0	880	547	72	111	-262	-163	899	0	Content		-197	-12	32544383	3337691100
32561	09:15:59.113	00:00:32.561	1954	-232,6289	-35,95034	0,4386611	0,5900413	494,4304	3,617085	0	-18,01797	262,3462	0,3007978	0,5246815	396,8846	3,006035	0	56	-125	113						Untertest1.avi	0	880	547	72	111	-262	-163	899	0	Content		-197	2	32561006	3337707723
32578	09:15:59.130	00:00:32.577	1955	-238,4938	-61,81774	0,4386127	0,5916008	494,3694	3,58998	0	-156,9841	-69,94443	0,3178314	0,525771	489,0564	3,701565	0	56	-198	-66						Untertest1.avi	0	880	547	72	111	-262	-163	899	0	Content		-270	-177	32577757	3337724474
32594	09:15:59.146	00:00:32.594	1956	-231,7366	-60,2705	0,4385289	0,5931302	494,2491	3,622061	0	-176,6544	-48,67942	0,3177239	0,5268146	488,8162	3,72615	0	56	-204	-54						Untertest1.avi	0	880	547	72	111	-262	-163	899	0	Content		-276	-165	32594383	3337741100
32611	09:15:59.163	00:00:32.611	1957	-231,1814	-47,51987	0,4383012	0,5946144	494,1707	3,632332	0	-175,1486	-61,60587	0,3174869	0,5281044	488,8202	3,699696	0	56	-203	-55						Untertest1.avi	0	880	547	72	111	-262	-163	899	0	Content		-275	-166	32611009	3337757726
32628	09:15:59.180	00:00:32.627	1958	-240,5714	-60,471	0,437958	0,5959914	494,0054	3,615464	0	-165,8993	-47,00933	0,3171594	0,5291761	488,9081	3,75557	0	56	-203	-54						Untertest1.avi	0	880	547	72	111	-262	-163	899	0	Content		-275	-165	32627628	3337774345
32644	09:15:59.196	00:00:32.644	1959	-221,5498	-38,80766	0,4374479	0,5971336	493,848	3,62874	0	-160,3469	-66,11066	0,3165706	0,5302882	488,6793	3,700615	0	56	-191	-52						Untertest1.avi	0	880	547	72	111	-262	-163	899	0	Content		-263	-163	32644380	3337791097
32661	09:15:59.213	00:00:32.661	1960	-214,2588	-39,78399	0,4370133	0,598365	493,686	3,649398	0	-154,6809	-61,03583	0,3162423	0,5314454	488,6498	3,750389	0	56	-184	-50						Untertest1.avi	0	880	547	72	111	-262	-163	899	0	Content		-256	-161	32661004	3337807721
32678	09:15:59.230	00:00:32.677	1961	-218,6667	-53,72476	0,4366007	0,599305	493,3592	3,654216	0	-154,2253	-41,80878	0,3157118	0,5324116	488,3389	3,778512	0	56	-186	-48						Untertest1.avi	0	880	547	72	111	-262	-163	899	0	Content		-258	-159	32677627	3337824344
32694	09:15:59.246	00:00:32.694	1962	-214,912	-48,72845	0,4362551	0,6000009	493,1664	3,641086	0	-155,0198	-50,60134	0,3153135	0,5331978	488,0101	3,796427	0	56	-185	-50						Untertest1.avi	0	880	547	72	111	-262	-163	899	0	Content		-257	-161	32694252	3337840969
32711	09:15:59.263	00:00:32.711	1963	-215,8055	-57,57495	0,4359174	0,6004316	492,9654	3,632452	0	-167,7003	-59,20546	0,3148406	0,5337731	487,6715	3,751086	0	56	-192	-58						Untertest1.avi	0	880	547	72	111	-262	-163	899	0	Content		-264	-169	32711002	3337857719
32728	09:15:59.280	00:00:32.727	1964	-218,4371	-47,51231	0,4355457	0,6007601	492,6729	3,692646	0	-173,0992	-60,7849	0,3144281	0,5343039	487,2319	3,7517	0	56	-196	-54						Untertest1.avi	0	880	547	72	111	-262	-163	899	0	Content		-268	-165	32727628	3337874345
32744	09:15:59.296	00:00:32.744	1965	-222,8818	-50,3198	0,4353293	0,6005976	492,2854	3,650497	0	-176,4212	-60,0359	0,3140339	0,5342765	486,9821	3,783229	0	56	-200	-55						Untertest1.avi	0	880	547	72	111	-262	-163	899	0	Content		-272	-166	32744255	3337890972
32761	09:15:59.313	00:00:32.760	1966	-222,76	-55,4502	0,4351377	0,6007883	491,9169	3,713717	0	-179,5881	-57,6385	0,3137625	0,5345985	486,764	3,790916	0	56	-201	-57						Untertest1.avi	0	880	547	72	111	-262	-163	899	0	Content		-273	-168	32760880	3337907597
32778	09:15:59.330	00:00:32.777	1967	-223,5771	-34,25971	0,4350271	0,6008536	491,6839	3,72323	0	-167,7354	-70,24203	0,3135869	0,5348226	486,7123	3,777864	0	56	-196	-52						Untertest1.avi	0	880	547	72	111	-262	-163	899	0	Content		-268	-163	32777633	3337924350
32794	09:15:59.346	00:00:32.794	1968	-225,0991	-51,67888	0,4349747	0,600971	491,4586	3,705498	0	-176,7178	-51,50937	0,3134616	0,5350722	486,0703	3,791726	0	56	-201	-52						Untertest1.avi	0	880	547	72	111	-262	-163	899	0	Content		-273	-163	32794258	3337940975
32811	09:15:59.363	00:00:32.810	1969	-212,653	-47,20181	0,4349323	0,6012515	491,323	3,704119	0	-176,444	-57,91687	0,313389	0,5355308	485,8641	3,814053	0	56	-195	-53						Untertest1.avi	0	880	547	72	111	-262	-163	899	0	Content		-267	-164	32810881	3337957598
32828	09:15:59.380	00:00:32.827	1970	-216,4929	-64,42332	0,4348386	0,6016408	491,0222	3,715372	0	-171,1134	-54,84793	0,3133413	0,5359536	485,6451	3,818886	0	56	-194	-60						Untertest1.avi	0	880	547	72	111	-262	-163	899	0	Content		-266	-171	32827506	3337974223
32844	09:15:59.396	00:00:32.844	1971	-210,2666	-52,48483	0,4347651	0,602176	490,8849	3,711074	0	-168,5791	-60,40113	0,3131295	0,5365315	485,5324	3,791751	0	56	-189	-56						Untertest1.avi	0	880	547	72	111	-262	-163	899	0	Content		-261	-167	32844255	3337990972
32861	09:15:59.413	00:00:32.860	1972	-208,3876	-36,26897	0,4345877	0,6029941	490,8321	3,707537	0	-168,4084	-52,44162	0,3128664	0,5373997	485,4186	3,763076	0	56	-188	-44						Untertest1.avi	0	880	547	72	111	-262	-163	899	0	Content		-260	-155	32860879	3338007596
32878	09:15:59.430	00:00:32.877	1973	-37,48439	280,9583	0,4094808	0,6041838	392,1429	2,963871	0	-171,0172	-53,04574	0,3125291	0,5383012	484,9944	3,832925	0	56	-104	114						Untertest1.avi	0	880	547	72	111	-262	-163	899	0	Content		-176	3	32877503	3338024220
32894	09:15:59.446	00:00:32.894	1974	-224,0828	-39,20729	0,4340093	0,6044055	490,4499	3,751481	0	-164,0374	-50,42165	0,3122087	0,5390223	484,7094	3,829859	0	56	-194	-45						Untertest1.avi	0	880	547	72	111	-262	-163	899	0	Content		-266	-156	32894131	3338040848
32911	09:15:59.463	00:00:32.910	1975	-197,6103	-37,20127	0,4337183	0,6046763	490,2521	3,743749	0	-159,9258	-56,74069	0,3118955	0,5395647	485,1465	3,828546	0	56	-179	-47						Untertest1.avi	0	880	547	72	111	-262	-163	899	0	Content		-251	-158	32910882	3338057599
32928	09:15:59.480	00:00:32.927	1976	-42,07275	276,0499	0,4088635	0,6051018	393,2417	2,989295	0	-166,641	-53,2461	0,3114493	0,539732	484,7745	3,809954	0	56	-104	111						Untertest1.avi	0	880	547	72	111	-262	-163	899	0	Content		-176	0	32927506	3338074223
32944	09:15:59.496	00:00:32.944	1977	-216,2147	-44,62377	0,4329311	0,6046196	490,3401	3,716236	0	-158,6223	-50,03898	0,3109679	0,5397736	485,3577	3,832534	0	56	-187	-47						Untertest1.avi	0	880	547	72	111	-262	-163	899	0	Content		-259	-158	32944131	3338090848
32961	09:15:59.513	00:00:32.960	1978	-213,8384	-47,5379	0,4324429	0,6043562	490,3321	3,740504	0	-177,2322	-45,65172	0,3104941	0,5397041	484,9024	3,847115	0	56	-196	-47						Untertest1.avi	0	880	547	72	111	-262	-163	899	0	Content		-268	-158	32960770	3338107487
32978	09:15:59.530	00:00:32.977	1979	-206,9052	-56,82578	0,431939	0,6040543	490,4068	3,763503	0	-160,1713	-66,87661	0,3099128	0,5396941	485,1434	3,821177	0	56	-184	-62						Untertest1.avi	0	880	547	72	111	-262	-163	899	0	Content		-256	-173	32977510	3338124227
[truncated: 1,727 more rows]
