# Supplementary material for: Gaze Duration Biases for Colours in Combination with Dissonant and Consonant Sounds: A Comparative Eye-Tracking Study with Orangutans
Source: PLoS One. 2015 Oct 14;10(10):e0139894. doi: 10.1371/journal.pone.0139894 (PMC4605782; doi:10.1371/journal.pone.0139894)
Supplement: S1 Data — (ZIP) [file pone.0139894.s004.zip › Plos ColourSound Data/Apes/Farben_Musik_U1/Rec 17-All-Data.tsv]

System Properties:
Operating System:	Microsoft Windows NT 6.1.7601 Service Pack 1
System User Name:	tobiiadmin
Machine Name:	LOE7690LAP
Data properties:
Recording name:	Rec 17
Recording date:	04.03.2014
Recording time:	10:33:43
Recording resolution:	1024 x 768
Export date:	09.03.2014
Export time:	12:19:23
Participant:	Padana_S2
Filter settings:
Eye: Average
Validity: Normal
Fixation filter: Tobii fixation filter
Velocity threshold: 35
Distance threshold: 35
Timestamp	DateTimeStamp	DateTimeStampStartOffset	Number	GazePointXLeft	GazePointYLeft	CamXLeft	CamYLeft	DistanceLeft	PupilLeft	ValidityLeft	GazePointXRight	GazePointYRight	CamXRight	CamYRight	DistanceRight	PupilRight	ValidityRight	FixationIndex	GazePointX	GazePointY	Event	EventKey	Data1	Data2	Descriptor	StimuliName	StimuliID	MediaWidth	MediaHeight	MediaPosX	MediaPosY	MappedFixationPointX	MappedFixationPointY	FixationDuration	AoiIds	AoiNames	WebGroupImage	MappedGazeDataPointX	MappedGazeDataPointY	MicroSecondTimestamp	AbsoluteMicroSecondTimestamp
15	10:33:43.666	00:00:00.015	0	-1024	-768	-1	-1	-1	-1	4	-1024	-768	-1	-1	-1	-1	4		0	0						No media	0	1024	768	0	0				0	Content		0	0	15002	620256976
32	10:33:43.683	00:00:00.031	1	-1024	-768	-1	-1	-1	-1	4	-1024	-768	-1	-1	-1	-1	4		0	0						No media	0	1024	768	0	0				0	Content		0	0	31635	620273609
48	10:33:43.699	00:00:00.048	2	-1024	-768	-1	-1	-1	-1	4	-1024	-768	-1	-1	-1	-1	4		0	0						No media	0	1024	768	0	0				0	Content		0	0	48254	620290228
65	10:33:43.716	00:00:00.065	3	468,8537	981,6517	0,4954883	0,5452974	451,3627	3,526402	3	430,2774	974,2998	0,4956719	0,5452707	451,3627	3,53444	1	0	430	974						No media	0	1024	768	0	0	437	803	83	0	Content		430	974	65002	620306976
82	10:33:43.733	00:00:00.081	4	478,7011	959,4366	0,4918407	0,544281	437,497	3,414466	3	434,3477	951,4313	0,4919145	0,5442606	437,4969	3,423643	1	0	434	951						No media	0	1024	768	0	0	437	803	83	0	Content		434	951	81622	620323596
98	10:33:43.749	00:00:00.098	5	451,5463	875,1265	0,4885426	0,5407536	448,8117	3,274488	3	416,7639	878,2427	0,4917524	0,5404046	437,8047	3,20915	1	0	417	878						No media	0	1024	768	0	0	437	803	83	0	Content		417	878	98244	620340218
115	10:33:43.766	00:00:00.114	6	514,0818	742,5601	0,4917269	0,5362292	437,4084	3,353951	3	455,1422	727,8093	0,4915511	0,5362368	437,4084	3,362317	1	0	455	728						No media	0	1024	768	0	0	437	803	83	0	Content		455	728	114866	620356840
132	10:33:43.783	00:00:00.131	7	474,9569	601,9785	0,4914137	0,5323008	437,4084	3,355448	3	440,8664	584,1747	0,4916021	0,5322935	437,4084	3,363551	1	0	441	584						No media	0	1024	768	0	0	437	803	83	0	Content		441	584	131613	620373587
148	10:33:43.799	00:00:00.148	8	494,1015	487,0174	0,4917583	0,529325	438,4238	3,309818	3	459,6219	466,0948	0,4919024	0,529318	438,4238	3,319765	1	1	460	466						No media	0	1024	768	0	0	514	396	267	0	Content		460	466	148237	620390211
165	10:33:43.816	00:00:00.164	9	522,6396	417,2914	0,4912781	0,527418	438,3343	3,233121	3	488,9242	394,4246	0,4914223	0,5274109	438,3343	3,244184	1	1	489	394						No media	0	1024	768	0	0	514	396	267	0	Content		489	394	164858	620406832
182	10:33:43.833	00:00:00.181	10	527,3315	421,7674	0,4907224	0,5271721	438,3343	3,238052	3	494,6494	399,0968	0,4909101	0,5271648	438,3343	3,248391	1	1	495	399						No media	0	1024	768	0	0	514	396	267	0	Content		495	399	181606	620423580
198	10:33:43.849	00:00:00.198	11	541,5197	421,7357	0,4903533	0,5272944	438,3177	3,189407	3	508,1939	399,1828	0,4904975	0,5272874	438,3177	3,200503	1	1	508	399						No media	0	1024	768	0	0	514	396	267	0	Content		508	399	198234	620440208
215	10:33:43.866	00:00:00.215	12	546,5217	419,4646	0,4900189	0,5270293	438,1118	3,171168	3	513,3356	396,9244	0,4901632	0,5270222	438,1118	3,182263	1	1	513	397						No media	0	1024	768	0	0	514	396	267	0	Content		513	397	215040	620457014
232	10:33:43.883	00:00:00.231	13	557,0048	401,8767	0,4895737	0,5266481	438,1118	3,125478	3	524,9562	378,9885	0,4897616	0,5266408	438,1118	3,135977	1	1	525	379						No media	0	1024	768	0	0	514	396	267	0	Content		525	379	231669	620473643
248	10:33:43.899	00:00:00.248	14	549,4853	418,1114	0,4893109	0,5271472	438,1903	3,152151	3	516,3193	395,5144	0,4894552	0,5271402	438,1903	3,163287	1	1	516	396						No media	0	1024	768	0	0	514	396	267	0	Content		516	396	248422	620490396
265	10:33:43.916	00:00:00.265	15	565,0594	401,7653	0,4892707	0,5275492	438,1903	3,13484	3	533,2173	378,8437	0,4894585	0,5275419	438,1903	3,145535	1	1	533	379						No media	0	1024	768	0	0	514	396	267	0	Content		533	379	265047	620507021
282	10:33:43.933	00:00:00.281	16	559,469	406,3835	0,4889401	0,5279028	438,1903	3,046133	3	527,4662	383,6644	0,4891279	0,5278955	438,1903	3,056449	1	1	527	384						No media	0	1024	768	0	0	514	396	267	0	Content		527	384	281676	620523650
298	10:33:43.949	00:00:00.298	17	552,3634	411,0639	0,4890377	0,5285648	437,8513	3,08767	3	519,2692	388,4022	0,4891821	0,5285577	437,8513	3,098681	1	1	519	388						No media	0	1024	768	0	0	514	396	267	0	Content		519	388	298305	620540279
315	10:33:43.966	00:00:00.315	18	546,8071	421,7863	0,4891484	0,5285773	437,5853	3,080001	3	513,7031	399,3628	0,4892929	0,5285702	437,5853	3,090859	1	1	514	399						No media	0	1024	768	0	0	514	396	267	0	Content		514	399	315056	620557030
332	10:33:43.983	00:00:00.331	19	551,5894	419,123	0,4890085	0,5277559	437,5853	3,098985	3	519,4913	396,7324	0,4891968	0,5277486	437,5853	3,109159	1	1	519	397						No media	0	1024	768	0	0	514	396	267	0	Content		519	397	331686	620573660
348	10:33:43.999	00:00:00.348	20	543,1678	421,4513	0,4890664	0,5270411	437,5853	3,118919	3	510,9088	398,9884	0,4892547	0,5270337	437,5853	3,129123	1	1	511	399						No media	0	1024	768	0	0	514	396	267	0	Content		511	399	348313	620590287
365	10:33:44.016	00:00:00.364	21	541,4821	421,3245	0,4894028	0,526475	438,1831	3,122871	3	508,0622	398,8701	0,489547	0,526468	438,183	3,133718	1	1	508	399						No media	0	1024	768	0	0	514	396	267	0	Content		508	399	364942	620606916
382	10:33:44.033	00:00:00.381	22	543,9155	414,0198	0,4894933	0,5254909	438,183	3,083223	3	511,6118	391,3244	0,4896812	0,5254836	438,183	3,093488	1	1	512	391						No media	0	1024	768	0	0	514	396	267	0	Content		512	391	381696	620623670
398	10:33:44.049																				MovieStart	128	0	0	Untertest1.avi
398	10:33:44.049	00:00:00.398	23	576,0939	412,6523	0,4891779	0,5249391	438,183	3,077994	3	544,4969	390,2524	0,4893658	0,5249318	438,183	3,088414	1	1	544	390						Untertest1.avi	0	880	547	72	111	442	285	267	0	Content		472	279	398326	620640300
415	10:33:44.066	00:00:00.414	24	671,9061	388,8346	0,4872443	0,5247638	437,6198	3,131008	3	641,326	366,399	0,4873888	0,5247568	437,6198	3,143608	1	2	641	366						Untertest1.avi	0	880	547	72	111	706	228	383	0	Content		569	255	414954	620656928
432	10:33:44.083	00:00:00.431	25	785,7103	371,648	0,4858818	0,5243928	437,6198	3,110224	3	758,2641	349,4618	0,48607	0,5243855	437,6198	3,123514	1	2	758	349						Untertest1.avi	0	880	547	72	111	706	228	383	0	Content		686	238	431587	620673561
448	10:33:44.099	00:00:00.448	26	817,5513	358,4208	0,4854743	0,5248656	437,6198	3,071547	3	790,689	335,9712	0,4856625	0,5248583	437,6198	3,085548	1	2	791	336						Untertest1.avi	0	880	547	72	111	706	228	383	0	Content		719	225	448338	620690312
465	10:33:44.116	00:00:00.464	27	822,1667	345,127	0,485823	0,5259329	438,4314	3,168248	3	794,2706	322,2771	0,4859672	0,5259259	438,4313	3,183797	1	2	794	322						Untertest1.avi	0	880	547	72	111	706	228	383	0	Content		722	211	464966	620706940
482	10:33:44.133	00:00:00.481	28	809,5009	359,9735	0,4858219	0,526709	438,2898	3,16331	3	781,2982	337,4995	0,4859662	0,5267019	438,2898	3,178443	1	2	781	337						Untertest1.avi	0	880	547	72	111	706	228	383	0	Content		709	226	481594	620723568
498	10:33:44.149	00:00:00.498	29	815,4988	356,9145	0,4859329	0,5267446	438,2898	3,128696	3	788,5176	334,406	0,4861206	0,5267373	438,2898	3,142715	1	2	789	334						Untertest1.avi	0	880	547	72	111	706	228	383	0	Content		717	223	498225	620740199
515	10:33:44.166	00:00:00.514	30	801,0065	371,0032	0,4862859	0,5268506	438,2898	3,230405	3	773,9146	348,6685	0,4864737	0,5268433	438,2898	3,244439	1	2	774	349						Untertest1.avi	0	880	547	72	111	706	228	383	0	Content		702	238	514979	620756953
532	10:33:44.183	00:00:00.531	31	813,3882	353,8314	0,4865398	0,5271628	437,609	3,219372	3	785,5095	331,0875	0,4866844	0,5271558	437,6089	3,234921	1	2	786	331						Untertest1.avi	0	880	547	72	111	706	228	383	0	Content		714	220	531605	620773579
548	10:33:44.199	00:00:00.548	32	800,0068	368,3283	0,4869938	0,5268987	437,6676	3,266339	3	772,0603	345,8757	0,4871384	0,5268917	437,6675	3,281712	1	2	772	346						Untertest1.avi	0	880	547	72	111	706	228	383	0	Content		700	235	548234	620790208
565	10:33:44.216	00:00:00.564	33	798,6824	379,9265	0,4873516	0,5265568	437,6676	3,299996	3	771,7177	357,7277	0,4875398	0,5265495	437,6676	3,314188	1	2	772	358						Untertest1.avi	0	880	547	72	111	706	228	383	0	Content		700	247	564865	620806839
582	10:33:44.233	00:00:00.581	34	802,2759	347,5684	0,4876285	0,5275534	437,3339	3,286586	3	773,9166	324,5488	0,4877734	0,5275463	437,3339	3,302263	1	2	774	325						Untertest1.avi	0	880	547	72	111	706	228	383	0	Content		702	214	581619	620823593
598	10:33:44.249	00:00:00.598	35	785,7309	368,9643	0,4878753	0,5273466	437,3339	3,358133	3	758,5803	346,3306	0,4880638	0,5273392	437,3339	3,372514	1	2	759	346						Untertest1.avi	0	880	547	72	111	706	228	383	0	Content		687	235	598249	620840223
615	10:33:44.266	00:00:00.614	36	811,0009	360,5004	0,4883598	0,5285002	437,3339	3,366526	3	783,4731	337,7721	0,4884606	0,5284934	437,3339	3,383871	1	2	783	338						Untertest1.avi	0	880	547	72	111	706	228	383	0	Content		711	227	614877	620856851
632	10:33:44.283	00:00:00.631	37	813,8611	354,7102	0,4888846	0,5280234	437,3339	3,331258	3	787,1284	331,8897	0,489073	0,528016	437,3339	3,346108	1	2	787	332						Untertest1.avi	0	880	547	72	111	706	228	383	0	Content		715	221	631507	620873481
648	10:33:44.299	00:00:00.648	38	805,2857	363,1346	0,4892567	0,5285127	437,3667	3,424406	3	777,7398	340,3285	0,4894013	0,5285056	437,3666	3,440658	1	2	778	340						Untertest1.avi	0	880	547	72	111	706	228	383	0	Content		706	229	648261	620890235
665	10:33:44.316	00:00:00.664	39	-1024	-768	-1	-1	-1	-1	4	-1024	-768	-1	-1	-1	-1	4	2	0	0						Untertest1.avi	0	880	547	72	111	706	228	383	0	Content		-72	-111	664887	620906861
682	10:33:44.333	00:00:00.681	40	800,1486	363,0002	0,4901838	0,5286714	437,3471	3,39747	3	772,4242	340,2375	0,4903285	0,5286643	437,3471	3,413466	1	2	772	340						Untertest1.avi	0	880	547	72	111	706	228	383	0	Content		700	229	681513	620923487
698	10:33:44.349	00:00:00.698	41	-1024	-768	-1	-1	-1	-1	4	-1024	-768	-1	-1	-1	-1	4	2	0	0						Untertest1.avi	0	880	547	72	111	706	228	383	0	Content		-72	-111	698142	620940116
715	10:33:44.366	00:00:00.714	42	803,2687	359,6348	0,4909961	0,5290022	437,5745	3,296319	3	775,3512	336,8575	0,4911407	0,5289951	437,5745	3,312201	1	2	775	337						Untertest1.avi	0	880	547	72	111	706	228	383	0	Content		703	226	714896	620956870
732	10:33:44.383	00:00:00.731	43	795,7003	371,0814	0,4911225	0,5293186	437,5087	3,268888	3	767,6884	348,6511	0,4912672	0,5293115	437,5087	3,284209	1	2	768	349						Untertest1.avi	0	880	547	72	111	706	228	383	0	Content		696	238	731524	620973498
748	10:33:44.399	00:00:00.748	44	825,3055	361,6887	0,4915261	0,5302605	437,5087	3,183831	3	797,6432	339,4456	0,4916269	0,5302536	437,5087	3,200262	1	2	798	339						Untertest1.avi	0	880	547	72	111	706	228	383	0	Content		726	228	748153	620990127
765	10:33:44.416	00:00:00.764	45	-1024	-768	-1	-1	-1	-1	4	-1024	-768	-1	-1	-1	-1	4	2	0	0						Untertest1.avi	0	880	547	72	111	706	228	383	0	Content		-72	-111	764780	621006754
782	10:33:44.433	00:00:00.781	46	958,2104	203,9126	0,4912812	0,5295823	438,7303	3,16876	3	932,8741	176,6917	0,4914252	0,5295752	438,7303	3,191207	1	2	933	177						Untertest1.avi	0	880	547	72	111	706	228	383	0	Content		861	66	781531	621023505
798	10:33:44.449	00:00:00.798	47	-1024	-768	-1	-1	-1	-1	4	-1024	-768	-1	-1	-1	-1	4		0	0						Untertest1.avi	0	880	547	72	111				0	Content		-72	-111	798161	621040135
815	10:33:44.466	00:00:00.814	48	-1024	-768	-1	-1	-1	-1	4	-1024	-768	-1	-1	-1	-1	4		0	0						Untertest1.avi	0	880	547	72	111				0	Content		-72	-111	814786	621056760
832	10:33:44.483	00:00:00.831	49	-1024	-768	-1	-1	-1	-1	4	-1024	-768	-1	-1	-1	-1	4		0	0						Untertest1.avi	0	880	547	72	111				0	Content		-72	-111	831541	621073515
848	10:33:44.499	00:00:00.848	50	-1024	-768	-1	-1	-1	-1	4	-1024	-768	-1	-1	-1	-1	4		0	0						Untertest1.avi	0	880	547	72	111				0	Content		-72	-111	848164	621090138
865	10:33:44.516	00:00:00.864	51	-1024	-768	-1	-1	-1	-1	4	-1024	-768	-1	-1	-1	-1	4		0	0						Untertest1.avi	0	880	547	72	111				0	Content		-72	-111	864791	621106765
881	10:33:44.532	00:00:00.881	52	-1024	-768	-1	-1	-1	-1	4	-1024	-768	-1	-1	-1	-1	4		0	0						Untertest1.avi	0	880	547	72	111				0	Content		-72	-111	881421	621123395
898	10:33:44.549	00:00:00.898	53	987,838	210,1488	0,4745286	0,5290092	383,9663	2,468802	3	941,8824	191,1143	0,4743979	0,5289753	383,9663	2,482237	1	3	942	191						Untertest1.avi	0	880	547	72	111	870	69	150	0	Content		870	80	898174	621140148
915	10:33:44.566	00:00:00.914	54	-1024	-768	-1	-1	-1	-1	4	-1024	-768	-1	-1	-1	-1	4	3	0	0						Untertest1.avi	0	880	547	72	111	870	69	150	0	Content		-72	-111	914802	621156776
931	10:33:44.582	00:00:00.931	55	-1024	-768	-1	-1	-1	-1	4	-1024	-768	-1	-1	-1	-1	4	3	0	0						Untertest1.avi	0	880	547	72	111	870	69	150	0	Content		-72	-111	931429	621173403
948	10:33:44.599	00:00:00.948	56	991,2048	199,7324	0,4757557	0,5289909	387,5686	2,429702	3	944,8732	180,4493	0,4756269	0,5289577	387,5686	2,442996	1	3	945	180						Untertest1.avi	0	880	547	72	111	870	69	150	0	Content		873	69	948059	621190033
965	10:33:44.616	00:00:00.964	57	983,307	215,6519	0,4748306	0,528761	384,0563	2,422555	3	937,3181	196,848	0,4746999	0,5287272	384,0563	2,435329	1	3	937	197						Untertest1.avi	0	880	547	72	111	870	69	150	0	Content		865	86	964822	621206796
981	10:33:44.632	00:00:00.981	58	947,7065	75,37485	0,4744581	0,5319279	384,0562	2,398775	3	927,6322	43,05355	0,47469	0,5319186	384,0562	2,423823	1	3	928	43						Untertest1.avi	0	880	547	72	111	870	69	150	0	Content		856	-68	981442	621223416
998	10:33:44.649	00:00:00.998	59	996,8699	199,0294	0,4756965	0,5281541	385,3359	2,306634	3	950,665	180,0327	0,4755666	0,5281205	385,3358	2,319423	1	3	951	180						Untertest1.avi	0	880	547	72	111	870	69	150	0	Content		879	69	998069	621240043
1015	10:33:44.666	00:00:01.014	60	987,1071	195,0192	0,4760645	0,5281173	386,0376	2,40269	3	940,8657	175,5961	0,4759349	0,5280837	386,0376	2,416087	1	3	941	176						Untertest1.avi	0	880	547	72	111	870	69	150	0	Content		869	65	1014697	621256671
1031	10:33:44.682	00:00:01.031	61	1007,667	194,305	0,4765491	0,5286928	387,0367	2,397789	3	961,3151	175,2149	0,4764201	0,5286595	387,0367	2,411077	1	3	961	175						Untertest1.avi	0	880	547	72	111	870	69	150	0	Content		889	64	1031451	621273425
1048	10:33:44.699	00:00:01.048	62	-1024	-768	-1	-1	-1	-1	4	-1024	-768	-1	-1	-1	-1	4		0	0						Untertest1.avi	0	880	547	72	111				0	Content		-72	-111	1048076	621290050
1065	10:33:44.716	00:00:01.064	63	-1024	-768	-1	-1	-1	-1	4	-1024	-768	-1	-1	-1	-1	4		0	0						Untertest1.avi	0	880	547	72	111				0	Content		-72	-111	1064704	621306678
1081	10:33:44.732	00:00:01.081	64	-1024	-768	-1	-1	-1	-1	4	-1024	-768	-1	-1	-1	-1	4		0	0						Untertest1.avi	0	880	547	72	111				0	Content		-72	-111	1081331	621323305
1098	10:33:44.749	00:00:01.098	65	-1024	-768	-1	-1	-1	-1	4	-1024	-768	-1	-1	-1	-1	4		0	0						Untertest1.avi	0	880	547	72	111				0	Content		-72	-111	1098085	621340059
1115	10:33:44.766	00:00:01.114	66	-1024	-768	-1	-1	-1	-1	4	-1024	-768	-1	-1	-1	-1	4		0	0						Untertest1.avi	0	880	547	72	111				0	Content		-72	-111	1114711	621356685
1131	10:33:44.782	00:00:01.131	67	-1024	-768	-1	-1	-1	-1	4	-1024	-768	-1	-1	-1	-1	4		0	0						Untertest1.avi	0	880	547	72	111				0	Content		-72	-111	1131339	621373313
1148	10:33:44.799	00:00:01.147	68	-1024	-768	-1	-1	-1	-1	4	-1024	-768	-1	-1	-1	-1	4		0	0						Untertest1.avi	0	880	547	72	111				0	Content		-72	-111	1147967	621389941
1165	10:33:44.816	00:00:01.164	69	-1024	-768	-1	-1	-1	-1	4	-1024	-768	-1	-1	-1	-1	4		0	0						Untertest1.avi	0	880	547	72	111				0	Content		-72	-111	1164721	621406695
1181	10:33:44.832	00:00:01.181	70	-1024	-768	-1	-1	-1	-1	4	-1024	-768	-1	-1	-1	-1	4		0	0						Untertest1.avi	0	880	547	72	111				0	Content		-72	-111	1181349	621423323
1198	10:33:44.849	00:00:01.197	71	-1024	-768	-1	-1	-1	-1	4	-1024	-768	-1	-1	-1	-1	4		0	0						Untertest1.avi	0	880	547	72	111				0	Content		-72	-111	1197974	621439948
1214	10:33:44.865	00:00:01.214	72	-1024	-768	-1	-1	-1	-1	4	-1024	-768	-1	-1	-1	-1	4		0	0						Untertest1.avi	0	880	547	72	111				0	Content		-72	-111	1214317	621456291
1231	10:33:44.882	00:00:01.231	73	-1024	-768	-1	-1	-1	-1	4	-1024	-768	-1	-1	-1	-1	4		0	0						Untertest1.avi	0	880	547	72	111				0	Content		-72	-111	1231064	621473038
1248	10:33:44.899	00:00:01.247	74	-1024	-768	-1	-1	-1	-1	4	-1024	-768	-1	-1	-1	-1	4		0	0						Untertest1.avi	0	880	547	72	111				0	Content		-72	-111	1247687	621489661
1264	10:33:44.915	00:00:01.264	75	-1024	-768	-1	-1	-1	-1	4	-1024	-768	-1	-1	-1	-1	4		0	0						Untertest1.avi	0	880	547	72	111				0	Content		-72	-111	1264311	621506285
1281	10:33:44.932	00:00:01.280	76	-1024	-768	-1	-1	-1	-1	4	-1024	-768	-1	-1	-1	-1	4		0	0						Untertest1.avi	0	880	547	72	111				0	Content		-72	-111	1280932	621522906
1298	10:33:44.949	00:00:01.297	77	-1024	-768	-1	-1	-1	-1	4	-1024	-768	-1	-1	-1	-1	4		0	0						Untertest1.avi	0	880	547	72	111				0	Content		-72	-111	1297678	621539652
1314	10:33:44.965	00:00:01.314	78	-1024	-768	-1	-1	-1	-1	4	-1024	-768	-1	-1	-1	-1	4		0	0						Untertest1.avi	0	880	547	72	111				0	Content		-72	-111	1314299	621556273
1331	10:33:44.982	00:00:01.330	79	-1024	-768	-1	-1	-1	-1	4	-1024	-768	-1	-1	-1	-1	4		0	0						Untertest1.avi	0	880	547	72	111				0	Content		-72	-111	1330924	621572898
1349	10:33:45.000	00:00:01.349	80	-1024	-768	-1	-1	-1	-1	4	-1024	-768	-1	-1	-1	-1	4		0	0						Untertest1.avi	0	880	547	72	111				0	Content		-72	-111	1349370	621591344
1364	10:33:45.015	00:00:01.364	81	-1024	-768	-1	-1	-1	-1	4	-1024	-768	-1	-1	-1	-1	4		0	0						Untertest1.avi	0	880	547	72	111				0	Content		-72	-111	1364298	621606272
1381	10:33:45.032	00:00:01.380	82	-1024	-768	-1	-1	-1	-1	4	-1024	-768	-1	-1	-1	-1	4		0	0						Untertest1.avi	0	880	547	72	111				0	Content		-72	-111	1380920	621622894
1398	10:33:45.049	00:00:01.397	83	-1024	-768	-1	-1	-1	-1	4	-1024	-768	-1	-1	-1	-1	4		0	0						Untertest1.avi	0	880	547	72	111				0	Content		-72	-111	1397668	621639642
1414	10:33:45.065	00:00:01.414	84	-1024	-768	-1	-1	-1	-1	4	-1024	-768	-1	-1	-1	-1	4		0	0						Untertest1.avi	0	880	547	72	111				0	Content		-72	-111	1414292	621656266
1431	10:33:45.082	00:00:01.430	85	-1024	-768	-1	-1	-1	-1	4	-1024	-768	-1	-1	-1	-1	4		0	0						Untertest1.avi	0	880	547	72	111				0	Content		-72	-111	1430914	621672888
1448	10:33:45.099	00:00:01.447	86	-1024	-768	-1	-1	-1	-1	4	-1024	-768	-1	-1	-1	-1	4		0	0						Untertest1.avi	0	880	547	72	111				0	Content		-72	-111	1447548	621689522
1465	10:33:45.116	00:00:01.464	87	-1024	-768	-1	-1	-1	-1	4	-1024	-768	-1	-1	-1	-1	4		0	0						Untertest1.avi	0	880	547	72	111				0	Content		-72	-111	1464729	621706703
1482	10:33:45.133	00:00:01.482	88	-1024	-768	-1	-1	-1	-1	4	-1024	-768	-1	-1	-1	-1	4		0	0						Untertest1.avi	0	880	547	72	111				0	Content		-72	-111	1482103	621724077
1499	10:33:45.150	00:00:01.499	89	-1024	-768	-1	-1	-1	-1	4	-1024	-768	-1	-1	-1	-1	4		0	0						Untertest1.avi	0	880	547	72	111				0	Content		-72	-111	1499350	621741324
1514	10:33:45.165	00:00:01.514	90	-1024	-768	-1	-1	-1	-1	4	-1024	-768	-1	-1	-1	-1	4		0	0						Untertest1.avi	0	880	547	72	111				0	Content		-72	-111	1514153	621756127
1531	10:33:45.182	00:00:01.530	91	-1024	-768	-1	-1	-1	-1	4	-1024	-768	-1	-1	-1	-1	4		0	0						Untertest1.avi	0	880	547	72	111				0	Content		-72	-111	1530906	621772880
1548	10:33:45.199	00:00:01.547	92	-1024	-768	-1	-1	-1	-1	4	-1024	-768	-1	-1	-1	-1	4		0	0						Untertest1.avi	0	880	547	72	111				0	Content		-72	-111	1547542	621789516
1564	10:33:45.215	00:00:01.564	93	-1024	-768	-1	-1	-1	-1	4	-1024	-768	-1	-1	-1	-1	4		0	0						Untertest1.avi	0	880	547	72	111				0	Content		-72	-111	1564147	621806121
1581	10:33:45.232	00:00:01.580	94	-1024	-768	-1	-1	-1	-1	4	-1024	-768	-1	-1	-1	-1	4		0	0						Untertest1.avi	0	880	547	72	111				0	Content		-72	-111	1580768	621822742
1597	10:33:45.248	00:00:01.597	95	-1024	-768	-1	-1	-1	-1	4	-1024	-768	-1	-1	-1	-1	4		0	0						Untertest1.avi	0	880	547	72	111				0	Content		-72	-111	1597391	621839365
1615	10:33:45.266	00:00:01.614	96	-1024	-768	-1	-1	-1	-1	4	-1024	-768	-1	-1	-1	-1	4		0	0						Untertest1.avi	0	880	547	72	111				0	Content		-72	-111	1614581	621856555
1632	10:33:45.283	00:00:01.631	97	-1024	-768	-1	-1	-1	-1	4	-1024	-768	-1	-1	-1	-1	4		0	0						Untertest1.avi	0	880	547	72	111				0	Content		-72	-111	1631954	621873928
1649	10:33:45.300	00:00:01.649	98	-1024	-768	-1	-1	-1	-1	4	-1024	-768	-1	-1	-1	-1	4		0	0						Untertest1.avi	0	880	547	72	111				0	Content		-72	-111	1649200	621891174
1664	10:33:45.315	00:00:01.664	99	-1024	-768	-1	-1	-1	-1	4	-1024	-768	-1	-1	-1	-1	4		0	0						Untertest1.avi	0	880	547	72	111				0	Content		-72	-111	1664009	621905983
1681	10:33:45.332	00:00:01.680	100	-1024	-768	-1	-1	-1	-1	4	-1024	-768	-1	-1	-1	-1	4		0	0						Untertest1.avi	0	880	547	72	111				0	Content		-72	-111	1680752	621922726
1697	10:33:45.348	00:00:01.697	101	-1024	-768	-1	-1	-1	-1	4	-1024	-768	-1	-1	-1	-1	4		0	0						Untertest1.avi	0	880	547	72	111				0	Content		-72	-111	1697374	621939348
1714	10:33:45.365	00:00:01.713	102	-1024	-768	-1	-1	-1	-1	4	-1024	-768	-1	-1	-1	-1	4		0	0						Untertest1.avi	0	880	547	72	111				0	Content		-72	-111	1713996	621955970
1731	10:33:45.382	00:00:01.730	103	-1024	-768	-1	-1	-1	-1	4	-1024	-768	-1	-1	-1	-1	4		0	0						Untertest1.avi	0	880	547	72	111				0	Content		-72	-111	1730619	621972593
1747	10:33:45.398	00:00:01.747	104	-1024	-768	-1	-1	-1	-1	4	-1024	-768	-1	-1	-1	-1	4		0	0						Untertest1.avi	0	880	547	72	111				0	Content		-72	-111	1747366	621989340
1764	10:33:45.415	00:00:01.764	105	-1024	-768	-1	-1	-1	-1	4	-1024	-768	-1	-1	-1	-1	4		0	0						Untertest1.avi	0	880	547	72	111				0	Content		-72	-111	1764432	622006406
1782	10:33:45.433	00:00:01.781	106	-1024	-768	-1	-1	-1	-1	4	-1024	-768	-1	-1	-1	-1	4		0	0						Untertest1.avi	0	880	547	72	111				0	Content		-72	-111	1781806	622023780
1799	10:33:45.450	00:00:01.799	107	-1024	-768	-1	-1	-1	-1	4	-1024	-768	-1	-1	-1	-1	4		0	0						Untertest1.avi	0	880	547	72	111				0	Content		-72	-111	1799177	622041151
1814	10:33:45.465	00:00:01.813	108	-1024	-768	-1	-1	-1	-1	4	-1024	-768	-1	-1	-1	-1	4		0	0						Untertest1.avi	0	880	547	72	111				0	Content		-72	-111	1813982	622055956
1831	10:33:45.482	00:00:01.830	109	-1024	-768	-1	-1	-1	-1	4	-1024	-768	-1	-1	-1	-1	4		0	0						Untertest1.avi	0	880	547	72	111				0	Content		-72	-111	1830605	622072579
1847	10:33:45.498	00:00:01.847	110	-1024	-768	-1	-1	-1	-1	4	-1024	-768	-1	-1	-1	-1	4		0	0						Untertest1.avi	0	880	547	72	111				0	Content		-72	-111	1847354	622089328
1864	10:33:45.515	00:00:01.863	111	-1024	-768	-1	-1	-1	-1	4	-1024	-768	-1	-1	-1	-1	4		0	0						Untertest1.avi	0	880	547	72	111				0	Content		-72	-111	1863977	622105951
1881	10:33:45.532	00:00:01.880	112	-1024	-768	-1	-1	-1	-1	4	-1024	-768	-1	-1	-1	-1	4		0	0						Untertest1.avi	0	880	547	72	111				0	Content		-72	-111	1880599	622122573
1897	10:33:45.548	00:00:01.897	113	-1024	-768	-1	-1	-1	-1	4	-1024	-768	-1	-1	-1	-1	4		0	0						Untertest1.avi	0	880	547	72	111				0	Content		-72	-111	1897223	622139197
1914	10:33:45.565	00:00:01.914	114	-1024	-768	-1	-1	-1	-1	4	-1024	-768	-1	-1	-1	-1	4		0	0						Untertest1.avi	0	880	547	72	111				0	Content		-72	-111	1914417	622156391
1932	10:33:45.583	00:00:01.931	115	-1024	-768	-1	-1	-1	-1	4	-1024	-768	-1	-1	-1	-1	4		0	0						Untertest1.avi	0	880	547	72	111				0	Content		-72	-111	1931786	622173760
1949	10:33:45.600	00:00:01.949	116	-1024	-768	-1	-1	-1	-1	4	-1024	-768	-1	-1	-1	-1	4		0	0						Untertest1.avi	0	880	547	72	111				0	Content		-72	-111	1949033	622191007
1964	10:33:45.615	00:00:01.963	117	-1024	-768	-1	-1	-1	-1	4	-1024	-768	-1	-1	-1	-1	4		0	0						Untertest1.avi	0	880	547	72	111				0	Content		-72	-111	1963835	622205809
1981	10:33:45.632	00:00:01.980	118	-1024	-768	-1	-1	-1	-1	4	-1024	-768	-1	-1	-1	-1	4		0	0						Untertest1.avi	0	880	547	72	111				0	Content		-72	-111	1980584	622222558
1997	10:33:45.648	00:00:01.997	119	-1024	-768	-1	-1	-1	-1	4	-1024	-768	-1	-1	-1	-1	4		0	0						Untertest1.avi	0	880	547	72	111				0	Content		-72	-111	1997209	622239183
2014	10:33:45.665	00:00:02.013	120	-1024	-768	-1	-1	-1	-1	4	-1024	-768	-1	-1	-1	-1	4		0	0						Untertest1.avi	0	880	547	72	111				0	Content		-72	-111	2013830	622255804
2030	10:33:45.681	00:00:02.030	121	-1024	-768	-1	-1	-1	-1	4	-1024	-768	-1	-1	-1	-1	4		0	0						Untertest1.avi	0	880	547	72	111				0	Content		-72	-111	2030457	622272431
2047	10:33:45.698	00:00:02.047	122	-1024	-768	-1	-1	-1	-1	4	-1024	-768	-1	-1	-1	-1	4		0	0						Untertest1.avi	0	880	547	72	111				0	Content		-72	-111	2047074	622289048
2064	10:33:45.715	00:00:02.064	123	-1024	-768	-1	-1	-1	-1	4	-1024	-768	-1	-1	-1	-1	4		0	0						Untertest1.avi	0	880	547	72	111				0	Content		-72	-111	2064269	622306243
2082	10:33:45.733	00:00:02.081	124	-1024	-768	-1	-1	-1	-1	4	-1024	-768	-1	-1	-1	-1	4		0	0						Untertest1.avi	0	880	547	72	111				0	Content		-72	-111	2081641	622323615
2099	10:33:45.750	00:00:02.098	125	-1024	-768	-1	-1	-1	-1	4	-1024	-768	-1	-1	-1	-1	4		0	0						Untertest1.avi	0	880	547	72	111				0	Content		-72	-111	2098886	622340860
2114	10:33:45.765	00:00:02.113	126	-1024	-768	-1	-1	-1	-1	4	-1024	-768	-1	-1	-1	-1	4		0	0						Untertest1.avi	0	880	547	72	111				0	Content		-72	-111	2113687	622355661
2130	10:33:45.781	00:00:02.130	127	-1024	-768	-1	-1	-1	-1	4	-1024	-768	-1	-1	-1	-1	4		0	0						Untertest1.avi	0	880	547	72	111				0	Content		-72	-111	2130437	622372411
2147	10:33:45.798	00:00:02.147	128	-1024	-768	-1	-1	-1	-1	4	-1024	-768	-1	-1	-1	-1	4		0	0						Untertest1.avi	0	880	547	72	111				0	Content		-72	-111	2147057	622389031
2164	10:33:45.815	00:00:02.163	129	-1024	-768	-1	-1	-1	-1	4	-1024	-768	-1	-1	-1	-1	4		0	0						Untertest1.avi	0	880	547	72	111				0	Content		-72	-111	2163684	622405658
2180	10:33:45.831	00:00:02.180	130	-1024	-768	-1	-1	-1	-1	4	-1024	-768	-1	-1	-1	-1	4		0	0						Untertest1.avi	0	880	547	72	111				0	Content		-72	-111	2180304	622422278
2197	10:33:45.848	00:00:02.197	131	-1024	-768	-1	-1	-1	-1	4	-1024	-768	-1	-1	-1	-1	4		0	0						Untertest1.avi	0	880	547	72	111				0	Content		-72	-111	2197053	622439027
2214	10:33:45.865	00:00:02.214	132	-1024	-768	-1	-1	-1	-1	4	-1024	-768	-1	-1	-1	-1	4		0	0						Untertest1.avi	0	880	547	72	111				0	Content		-72	-111	2214121	622456095
2231	10:33:45.882	00:00:02.231	133	-1024	-768	-1	-1	-1	-1	4	-1024	-768	-1	-1	-1	-1	4		0	0						Untertest1.avi	0	880	547	72	111				0	Content		-72	-111	2231495	622473469
2249	10:33:45.900	00:00:02.248	134	-1024	-768	-1	-1	-1	-1	4	-1024	-768	-1	-1	-1	-1	4		0	0						Untertest1.avi	0	880	547	72	111				0	Content		-72	-111	2248744	622490718
2264	10:33:45.915	00:00:02.263	135	-1024	-768	-1	-1	-1	-1	4	-1024	-768	-1	-1	-1	-1	4		0	0						Untertest1.avi	0	880	547	72	111				0	Content		-72	-111	2263674	622505648
2280	10:33:45.931	00:00:02.280	136	-1024	-768	-1	-1	-1	-1	4	-1024	-768	-1	-1	-1	-1	4		0	0						Untertest1.avi	0	880	547	72	111				0	Content		-72	-111	2280295	622522269
2297	10:33:45.948	00:00:02.297	137	-1024	-768	-1	-1	-1	-1	4	-1024	-768	-1	-1	-1	-1	4		0	0						Untertest1.avi	0	880	547	72	111				0	Content		-72	-111	2297042	622539016
2314	10:33:45.965	00:00:02.313	138	-1024	-768	-1	-1	-1	-1	4	-1024	-768	-1	-1	-1	-1	4		0	0						Untertest1.avi	0	880	547	72	111				0	Content		-72	-111	2313664	622555638
2330	10:33:45.981	00:00:02.330	139	-1024	-768	-1	-1	-1	-1	4	-1024	-768	-1	-1	-1	-1	4		0	0						Untertest1.avi	0	880	547	72	111				0	Content		-72	-111	2330286	622572260
2347	10:33:45.998	00:00:02.346	140	-1024	-768	-1	-1	-1	-1	4	-1024	-768	-1	-1	-1	-1	4		0	0						Untertest1.avi	0	880	547	72	111				0	Content		-72	-111	2346908	622588882
2364	10:33:46.015	00:00:02.363	141	-1024	-768	-1	-1	-1	-1	4	-1024	-768	-1	-1	-1	-1	4		0	0						Untertest1.avi	0	880	547	72	111				0	Content		-72	-111	2363977	622605951
2381	10:33:46.032	00:00:02.381	142	-1024	-768	-1	-1	-1	-1	4	-1024	-768	-1	-1	-1	-1	4		0	0						Untertest1.avi	0	880	547	72	111				0	Content		-72	-111	2381365	622623339
2399	10:33:46.050	00:00:02.398	143	-1024	-768	-1	-1	-1	-1	4	-1024	-768	-1	-1	-1	-1	4		0	0						Untertest1.avi	0	880	547	72	111				0	Content		-72	-111	2398721	622640695
2414	10:33:46.065	00:00:02.413	144	-1024	-768	-1	-1	-1	-1	4	-1024	-768	-1	-1	-1	-1	4		0	0						Untertest1.avi	0	880	547	72	111				0	Content		-72	-111	2413527	622655501
2430	10:33:46.081	00:00:02.430	145	-1024	-768	-1	-1	-1	-1	4	-1024	-768	-1	-1	-1	-1	4		0	0						Untertest1.avi	0	880	547	72	111				0	Content		-72	-111	2430150	622672124
2447	10:33:46.098	00:00:02.446	146	-1024	-768	-1	-1	-1	-1	4	-1024	-768	-1	-1	-1	-1	4		0	0						Untertest1.avi	0	880	547	72	111				0	Content		-72	-111	2446899	622688873
2464	10:33:46.115	00:00:02.463	147	-1024	-768	-1	-1	-1	-1	4	-1024	-768	-1	-1	-1	-1	4		0	0						Untertest1.avi	0	880	547	72	111				0	Content		-72	-111	2463522	622705496
2480	10:33:46.131	00:00:02.480	148	-1024	-768	-1	-1	-1	-1	4	-1024	-768	-1	-1	-1	-1	4		0	0						Untertest1.avi	0	880	547	72	111				0	Content		-72	-111	2480144	622722118
2497	10:33:46.148	00:00:02.496	149	-1024	-768	-1	-1	-1	-1	4	-1024	-768	-1	-1	-1	-1	4		0	0						Untertest1.avi	0	880	547	72	111				0	Content		-72	-111	2496768	622738742
2514	10:33:46.165	00:00:02.513	150	-1024	-768	-1	-1	-1	-1	4	-1024	-768	-1	-1	-1	-1	4		0	0						Untertest1.avi	0	880	547	72	111				0	Content		-72	-111	2513961	622755935
2531	10:33:46.182	00:00:02.531	151	-1024	-768	-1	-1	-1	-1	4	-1024	-768	-1	-1	-1	-1	4		0	0						Untertest1.avi	0	880	547	72	111				0	Content		-72	-111	2531349	622773323
2549	10:33:46.200	00:00:02.548	152	-1024	-768	-1	-1	-1	-1	4	-1024	-768	-1	-1	-1	-1	4		0	0						Untertest1.avi	0	880	547	72	111				0	Content		-72	-111	2548585	622790559
2563	10:33:46.214	00:00:02.563	153	-1024	-768	-1	-1	-1	-1	4	-1024	-768	-1	-1	-1	-1	4		0	0						Untertest1.avi	0	880	547	72	111				0	Content		-72	-111	2563383	622805357
2580	10:33:46.231	00:00:02.580	154	-1024	-768	-1	-1	-1	-1	4	-1024	-768	-1	-1	-1	-1	4		0	0						Untertest1.avi	0	880	547	72	111				0	Content		-72	-111	2580134	622822108
2597	10:33:46.248	00:00:02.596	155	-1024	-768	-1	-1	-1	-1	4	-1024	-768	-1	-1	-1	-1	4		0	0						Untertest1.avi	0	880	547	72	111				0	Content		-72	-111	2596757	622838731
2613	10:33:46.264	00:00:02.613	156	-1024	-768	-1	-1	-1	-1	4	-1024	-768	-1	-1	-1	-1	4		0	0						Untertest1.avi	0	880	547	72	111				0	Content		-72	-111	2613380	622855354
2630	10:33:46.281	00:00:02.630	157	-1024	-768	-1	-1	-1	-1	4	-1024	-768	-1	-1	-1	-1	4		0	0						Untertest1.avi	0	880	547	72	111				0	Content		-72	-111	2630004	622871978
2647	10:33:46.298	00:00:02.646	158	-1024	-768	-1	-1	-1	-1	4	-1024	-768	-1	-1	-1	-1	4		0	0						Untertest1.avi	0	880	547	72	111				0	Content		-72	-111	2646628	622888602
2664	10:33:46.315	00:00:02.663	159	-1024	-768	-1	-1	-1	-1	4	-1024	-768	-1	-1	-1	-1	4		0	0						Untertest1.avi	0	880	547	72	111				0	Content		-72	-111	2663820	622905794
2681	10:33:46.332	00:00:02.681	160	-1024	-768	-1	-1	-1	-1	4	-1024	-768	-1	-1	-1	-1	4		0	0						Untertest1.avi	0	880	547	72	111				0	Content		-72	-111	2681212	622923186
2698	10:33:46.349	00:00:02.698	161	-1024	-768	-1	-1	-1	-1	4	-1024	-768	-1	-1	-1	-1	4		0	0						Untertest1.avi	0	880	547	72	111				0	Content		-72	-111	2698444	622940418
2713	10:33:46.364	00:00:02.713	162	-1024	-768	-1	-1	-1	-1	4	-1024	-768	-1	-1	-1	-1	4		0	0						Untertest1.avi	0	880	547	72	111				0	Content		-72	-111	2713373	622955347
2730	10:33:46.381	00:00:02.729	163	-1024	-768	-1	-1	-1	-1	4	-1024	-768	-1	-1	-1	-1	4		0	0						Untertest1.avi	0	880	547	72	111				0	Content		-72	-111	2729994	622971968
2747	10:33:46.398	00:00:02.746	164	-1024	-768	-1	-1	-1	-1	4	-1024	-768	-1	-1	-1	-1	4		0	0						Untertest1.avi	0	880	547	72	111				0	Content		-72	-111	2746742	622988716
2763	10:33:46.414	00:00:02.763	165	-1024	-768	-1	-1	-1	-1	4	-1024	-768	-1	-1	-1	-1	4		0	0						Untertest1.avi	0	880	547	72	111				0	Content		-72	-111	2763362	623005336
2780	10:33:46.431	00:00:02.779	166	-1024	-768	-1	-1	-1	-1	4	-1024	-768	-1	-1	-1	-1	4		0	0						Untertest1.avi	0	880	547	72	111				0	Content		-72	-111	2779984	623021958
2797	10:33:46.448	00:00:02.796	167	-1024	-768	-1	-1	-1	-1	4	-1024	-768	-1	-1	-1	-1	4		0	0						Untertest1.avi	0	880	547	72	111				0	Content		-72	-111	2796605	623038579
2814	10:33:46.465	00:00:02.813	168	-1024	-768	-1	-1	-1	-1	4	-1024	-768	-1	-1	-1	-1	4		0	0						Untertest1.avi	0	880	547	72	111				0	Content		-72	-111	2813674	623055648
2831	10:33:46.482	00:00:02.831	169	-1024	-768	-1	-1	-1	-1	4	-1024	-768	-1	-1	-1	-1	4		0	0						Untertest1.avi	0	880	547	72	111				0	Content		-72	-111	2831048	623073022
2848	10:33:46.499	00:00:02.848	170	-1024	-768	-1	-1	-1	-1	4	-1024	-768	-1	-1	-1	-1	4		0	0						Untertest1.avi	0	880	547	72	111				0	Content		-72	-111	2848303	623090277
2863	10:33:46.514	00:00:02.863	171	-1024	-768	-1	-1	-1	-1	4	-1024	-768	-1	-1	-1	-1	4		0	0						Untertest1.avi	0	880	547	72	111				0	Content		-72	-111	2863223	623105197
2880	10:33:46.531	00:00:02.879	172	-1024	-768	-1	-1	-1	-1	4	-1024	-768	-1	-1	-1	-1	4		0	0						Untertest1.avi	0	880	547	72	111				0	Content		-72	-111	2879847	623121821
2897	10:33:46.548	00:00:02.896	173	-1024	-768	-1	-1	-1	-1	4	-1024	-768	-1	-1	-1	-1	4		0	0						Untertest1.avi	0	880	547	72	111				0	Content		-72	-111	2896592	623138566
2913	10:33:46.564	00:00:02.913	174	-1024	-768	-1	-1	-1	-1	4	-1024	-768	-1	-1	-1	-1	4		0	0						Untertest1.avi	0	880	547	72	111				0	Content		-72	-111	2913216	623155190
2930	10:33:46.581	00:00:02.929	175	-1024	-768	-1	-1	-1	-1	4	-1024	-768	-1	-1	-1	-1	4		0	0						Untertest1.avi	0	880	547	72	111				0	Content		-72	-111	2929839	623171813
2946	10:33:46.597	00:00:02.946	176	-1024	-768	-1	-1	-1	-1	4	-1024	-768	-1	-1	-1	-1	4		0	0						Untertest1.avi	0	880	547	72	111				0	Content		-72	-111	2946463	623188437
2964	10:33:46.615	00:00:02.963	177	-1024	-768	-1	-1	-1	-1	4	-1024	-768	-1	-1	-1	-1	4		0	0						Untertest1.avi	0	880	547	72	111				0	Content		-72	-111	2963656	623205630
2981	10:33:46.632	00:00:02.981	178	-1024	-768	-1	-1	-1	-1	4	-1024	-768	-1	-1	-1	-1	4		0	0						Untertest1.avi	0	880	547	72	111				0	Content		-72	-111	2981027	623223001
2998	10:33:46.649	00:00:02.998	179	-1024	-768	-1	-1	-1	-1	4	-1024	-768	-1	-1	-1	-1	4		0	0						Untertest1.avi	0	880	547	72	111				0	Content		-72	-111	2998279	623240253
3013	10:33:46.664	00:00:03.013	180	-1024	-768	-1	-1	-1	-1	4	-1024	-768	-1	-1	-1	-1	4		0	0						Untertest1.avi	0	880	547	72	111				0	Content		-72	-111	3013078	623255052
3030	10:33:46.681	00:00:03.029	181	-1024	-768	-1	-1	-1	-1	4	-1024	-768	-1	-1	-1	-1	4		0	0						Untertest1.avi	0	880	547	72	111				0	Content		-72	-111	3029825	623271799
3046	10:33:46.697	00:00:03.046	182	-1024	-768	-1	-1	-1	-1	4	-1024	-768	-1	-1	-1	-1	4		0	0						Untertest1.avi	0	880	547	72	111				0	Content		-72	-111	3046448	623288422
3063	10:33:46.714	00:00:03.063	183	-1024	-768	-1	-1	-1	-1	4	-1024	-768	-1	-1	-1	-1	4		0	0						Untertest1.avi	0	880	547	72	111				0	Content		-72	-111	3063048	623305022
3080	10:33:46.731	00:00:03.079	184	-1024	-768	-1	-1	-1	-1	4	-1024	-768	-1	-1	-1	-1	4		0	0						Untertest1.avi	0	880	547	72	111				0	Content		-72	-111	3079740	623321714
3097	10:33:46.748	00:00:03.096	185	-1024	-768	-1	-1	-1	-1	4	-1024	-768	-1	-1	-1	-1	4		0	0						Untertest1.avi	0	880	547	72	111				0	Content		-72	-111	3096613	623338587
3113	10:33:46.764	00:00:03.113	186	-1024	-768	-1	-1	-1	-1	4	-1024	-768	-1	-1	-1	-1	4		0	0						Untertest1.avi	0	880	547	72	111				0	Content		-72	-111	3113280	623355254
3130	10:33:46.781	00:00:03.130	187	-1024	-768	-1	-1	-1	-1	4	-1024	-768	-1	-1	-1	-1	4		0	0						Untertest1.avi	0	880	547	72	111				0	Content		-72	-111	3130382	623372356
3147	10:33:46.798	00:00:03.147	188	-1024	-768	-1	-1	-1	-1	4	-1024	-768	-1	-1	-1	-1	4		0	0						Untertest1.avi	0	880	547	72	111				0	Content		-72	-111	3147050	623389024
3164	10:33:46.815	00:00:03.164	189	-1024	-768	-1	-1	-1	-1	4	-1024	-768	-1	-1	-1	-1	4		0	0						Untertest1.avi	0	880	547	72	111				0	Content		-72	-111	3164070	623406044
3181	10:33:46.832	00:00:03.180	190	-1024	-768	-1	-1	-1	-1	4	-1024	-768	-1	-1	-1	-1	4		0	0						Untertest1.avi	0	880	547	72	111				0	Content		-72	-111	3180737	623422711
3197	10:33:46.848	00:00:03.197	191	-1024	-768	-1	-1	-1	-1	4	-1024	-768	-1	-1	-1	-1	4		0	0						Untertest1.avi	0	880	547	72	111				0	Content		-72	-111	3197404	623439378
3215	10:33:46.866	00:00:03.214	192	-1024	-768	-1	-1	-1	-1	4	-1024	-768	-1	-1	-1	-1	4		0	0						Untertest1.avi	0	880	547	72	111				0	Content		-72	-111	3214853	623456827
3230	10:33:46.881	00:00:03.229	193	-1024	-768	-1	-1	-1	-1	4	-1024	-768	-1	-1	-1	-1	4		0	0						Untertest1.avi	0	880	547	72	111				0	Content		-72	-111	3229696	623471670
3246	10:33:46.897	00:00:03.246	194	-1024	-768	-1	-1	-1	-1	4	-1024	-768	-1	-1	-1	-1	4		0	0						Untertest1.avi	0	880	547	72	111				0	Content		-72	-111	3246362	623488336
3263	10:33:46.914	00:00:03.263	195	-1024	-768	-1	-1	-1	-1	4	-1024	-768	-1	-1	-1	-1	4		0	0						Untertest1.avi	0	880	547	72	111				0	Content		-72	-111	3263030	623505004
3280	10:33:46.931	00:00:03.279	196	-1024	-768	-1	-1	-1	-1	4	-1024	-768	-1	-1	-1	-1	4		0	0						Untertest1.avi	0	880	547	72	111				0	Content		-72	-111	3279698	623521672
3296	10:33:46.947	00:00:03.296	197	-1024	-768	-1	-1	-1	-1	4	-1024	-768	-1	-1	-1	-1	4		0	0						Untertest1.avi	0	880	547	72	111				0	Content		-72	-111	3296319	623538293
3313	10:33:46.964	00:00:03.312	198	-1024	-768	-1	-1	-1	-1	4	-1024	-768	-1	-1	-1	-1	4		0	0						Untertest1.avi	0	880	547	72	111				0	Content		-72	-111	3312996	623554970
3330	10:33:46.981	00:00:03.329	199	-1024	-768	-1	-1	-1	-1	4	-1024	-768	-1	-1	-1	-1	4		0	0						Untertest1.avi	0	880	547	72	111				0	Content		-72	-111	3329657	623571631
3346	10:33:46.997	00:00:03.346	200	-1024	-768	-1	-1	-1	-1	4	-1024	-768	-1	-1	-1	-1	4		0	0						Untertest1.avi	0	880	547	72	111				0	Content		-72	-111	3346325	623588299
3363	10:33:47.014	00:00:03.363	201	-1024	-768	-1	-1	-1	-1	4	-1024	-768	-1	-1	-1	-1	4		0	0						Untertest1.avi	0	880	547	72	111				0	Content		-72	-111	3363196	623605170
3380	10:33:47.031	00:00:03.379	202	-1024	-768	-1	-1	-1	-1	4	-1024	-768	-1	-1	-1	-1	4		0	0						Untertest1.avi	0	880	547	72	111				0	Content		-72	-111	3379864	623621838
3397	10:33:47.048	00:00:03.396	203	-1024	-768	-1	-1	-1	-1	4	-1024	-768	-1	-1	-1	-1	4		0	0						Untertest1.avi	0	880	547	72	111				0	Content		-72	-111	3396847	623638821
3414	10:33:47.065	00:00:03.413	204	-1024	-768	-1	-1	-1	-1	4	-1024	-768	-1	-1	-1	-1	4		0	0						Untertest1.avi	0	880	547	72	111				0	Content		-72	-111	3413515	623655489
3430	10:33:47.081	00:00:03.430	205	-1024	-768	-1	-1	-1	-1	4	-1024	-768	-1	-1	-1	-1	4		0	0						Untertest1.avi	0	880	547	72	111				0	Content		-72	-111	3430183	623672157
3447	10:33:47.098	00:00:03.447	206	-1024	-768	-1	-1	-1	-1	4	-1024	-768	-1	-1	-1	-1	4		0	0						Untertest1.avi	0	880	547	72	111				0	Content		-72	-111	3447437	623689411
3465	10:33:47.116	00:00:03.464	207	-1024	-768	-1	-1	-1	-1	4	-1024	-768	-1	-1	-1	-1	4		0	0						Untertest1.avi	0	880	547	72	111				0	Content		-72	-111	3464685	623706659
3481	10:33:47.132	00:00:03.480	208	-1024	-768	-1	-1	-1	-1	4	-1024	-768	-1	-1	-1	-1	4		0	0						Untertest1.avi	0	880	547	72	111				0	Content		-72	-111	3480728	623722702
3497	10:33:47.148	00:00:03.497	209	-1024	-768	-1	-1	-1	-1	4	-1024	-768	-1	-1	-1	-1	4		0	0						Untertest1.avi	0	880	547	72	111				0	Content		-72	-111	3497396	623739370
3514	10:33:47.165	00:00:03.514	210	-1024	-768	-1	-1	-1	-1	4	-1024	-768	-1	-1	-1	-1	4		0	0						Untertest1.avi	0	880	547	72	111				0	Content		-72	-111	3514064	623756038
3530	10:33:47.181	00:00:03.530	211	-1024	-768	-1	-1	-1	-1	4	-1024	-768	-1	-1	-1	-1	4		0	0						Untertest1.avi	0	880	547	72	111				0	Content		-72	-111	3530317	623772291
3547	10:33:47.198	00:00:03.546	212	-1024	-768	-1	-1	-1	-1	4	-1024	-768	-1	-1	-1	-1	4		0	0						Untertest1.avi	0	880	547	72	111				0	Content		-72	-111	3546985	623788959
3564	10:33:47.215	00:00:03.563	213	-1024	-768	-1	-1	-1	-1	4	-1024	-768	-1	-1	-1	-1	4		0	0						Untertest1.avi	0	880	547	72	111				0	Content		-72	-111	3563653	623805627
3580	10:33:47.231	00:00:03.579	214	-1024	-768	-1	-1	-1	-1	4	-1024	-768	-1	-1	-1	-1	4		0	0						Untertest1.avi	0	880	547	72	111				0	Content		-72	-111	3579951	623821925
3597	10:33:47.248	00:00:03.596	215	-1024	-768	-1	-1	-1	-1	4	-1024	-768	-1	-1	-1	-1	4		0	0						Untertest1.avi	0	880	547	72	111				0	Content		-72	-111	3596619	623838593
3613	10:33:47.264	00:00:03.612	216	-1024	-768	-1	-1	-1	-1	4	-1024	-768	-1	-1	-1	-1	4		0	0						Untertest1.avi	0	880	547	72	111				0	Content		-72	-111	3612869	623854843
3629	10:33:47.280	00:00:03.629	217	-1024	-768	-1	-1	-1	-1	4	-1024	-768	-1	-1	-1	-1	4		0	0						Untertest1.avi	0	880	547	72	111				0	Content		-72	-111	3629435	623871409
3646	10:33:47.297	00:00:03.646	218	-1024	-768	-1	-1	-1	-1	4	-1024	-768	-1	-1	-1	-1	4		0	0						Untertest1.avi	0	880	547	72	111				0	Content		-72	-111	3646372	623888346
3663	10:33:47.314	00:00:03.663	219	-1024	-768	-1	-1	-1	-1	4	-1024	-768	-1	-1	-1	-1	4		0	0						Untertest1.avi	0	880	547	72	111				0	Content		-72	-111	3663040	623905014
3680	10:33:47.331	00:00:03.680	220	-1024	-768	-1	-1	-1	-1	4	-1024	-768	-1	-1	-1	-1	4		0	0						Untertest1.avi	0	880	547	72	111				0	Content		-72	-111	3680186	623922160
3697	10:33:47.348	00:00:03.696	221	-1024	-768	-1	-1	-1	-1	4	-1024	-768	-1	-1	-1	-1	4		0	0						Untertest1.avi	0	880	547	72	111				0	Content		-72	-111	3696854	623938828
3714	10:33:47.365	00:00:03.713	222	-1024	-768	-1	-1	-1	-1	4	-1024	-768	-1	-1	-1	-1	4		0	0						Untertest1.avi	0	880	547	72	111				0	Content		-72	-111	3713883	623955857
3731	10:33:47.382	00:00:03.730	223	-1024	-768	-1	-1	-1	-1	4	-1024	-768	-1	-1	-1	-1	4		0	0						Untertest1.avi	0	880	547	72	111				0	Content		-72	-111	3730551	623972525
3747	10:33:47.398	00:00:03.747	224	-1024	-768	-1	-1	-1	-1	4	-1024	-768	-1	-1	-1	-1	4		0	0						Untertest1.avi	0	880	547	72	111				0	Content		-72	-111	3747219	623989193
3765	10:33:47.416	00:00:03.764	225	-1024	-768	-1	-1	-1	-1	4	-1024	-768	-1	-1	-1	-1	4		0	0						Untertest1.avi	0	880	547	72	111				0	Content		-72	-111	3764555	624006529
3779	10:33:47.430	00:00:03.779	226	-1024	-768	-1	-1	-1	-1	4	-1024	-768	-1	-1	-1	-1	4		0	0						Untertest1.avi	0	880	547	72	111				0	Content		-72	-111	3779307	624021281
3796	10:33:47.447	00:00:03.795	227	-1024	-768	-1	-1	-1	-1	4	-1024	-768	-1	-1	-1	-1	4		0	0						Untertest1.avi	0	880	547	72	111				0	Content		-72	-111	3795975	624037949
3813	10:33:47.464	00:00:03.812	228	-1024	-768	-1	-1	-1	-1	4	-1024	-768	-1	-1	-1	-1	4		0	0						Untertest1.avi	0	880	547	72	111				0	Content		-72	-111	3812643	624054617
3829	10:33:47.480	00:00:03.829	229	-1024	-768	-1	-1	-1	-1	4	-1024	-768	-1	-1	-1	-1	4		0	0						Untertest1.avi	0	880	547	72	111				0	Content		-72	-111	3829311	624071285
3846	10:33:47.497	00:00:03.845	230	-1024	-768	-1	-1	-1	-1	4	-1024	-768	-1	-1	-1	-1	4		0	0						Untertest1.avi	0	880	547	72	111				0	Content		-72	-111	3845928	624087902
3863	10:33:47.514	00:00:03.862	231	-1024	-768	-1	-1	-1	-1	4	-1024	-768	-1	-1	-1	-1	4		0	0						Untertest1.avi	0	880	547	72	111				0	Content		-72	-111	3862733	624104707
3879	10:33:47.530	00:00:03.879	232	-1024	-768	-1	-1	-1	-1	4	-1024	-768	-1	-1	-1	-1	4		0	0						Untertest1.avi	0	880	547	72	111				0	Content		-72	-111	3879300	624121274
3896	10:33:47.547	00:00:03.896	233	-1024	-768	-1	-1	-1	-1	4	-1024	-768	-1	-1	-1	-1	4		0	0						Untertest1.avi	0	880	547	72	111				0	Content		-72	-111	3896133	624138107
3913	10:33:47.564	00:00:03.912	234	-1024	-768	-1	-1	-1	-1	4	-1024	-768	-1	-1	-1	-1	4		0	0						Untertest1.avi	0	880	547	72	111				0	Content		-72	-111	3912801	624154775
3929	10:33:47.580	00:00:03.929	235	-1024	-768	-1	-1	-1	-1	4	-1024	-768	-1	-1	-1	-1	4		0	0						Untertest1.avi	0	880	547	72	111				0	Content		-72	-111	3929469	624171443
3946	10:33:47.597	00:00:03.946	236	-1024	-768	-1	-1	-1	-1	4	-1024	-768	-1	-1	-1	-1	4		0	0						Untertest1.avi	0	880	547	72	111				0	Content		-72	-111	3946453	624188427
3963	10:33:47.614	00:00:03.963	237	-1024	-768	-1	-1	-1	-1	4	-1024	-768	-1	-1	-1	-1	4		0	0						Untertest1.avi	0	880	547	72	111				0	Content		-72	-111	3963121	624205095
3980	10:33:47.631	00:00:03.979	238	-1024	-768	-1	-1	-1	-1	4	-1024	-768	-1	-1	-1	-1	4		0	0						Untertest1.avi	0	880	547	72	111				0	Content		-72	-111	3979789	624221763
3997	10:33:47.648	00:00:03.997	239	-1024	-768	-1	-1	-1	-1	4	-1024	-768	-1	-1	-1	-1	4		0	0						Untertest1.avi	0	880	547	72	111				0	Content		-72	-111	3997168	624239142
4014	10:33:47.665	00:00:04.014	240	-1024	-768	-1	-1	-1	-1	4	-1024	-768	-1	-1	-1	-1	4		0	0						Untertest1.avi	0	880	547	72	111				0	Content		-72	-111	4014418	624256392
4029	10:33:47.680	00:00:04.029	241	-1024	-768	-1	-1	-1	-1	4	-1024	-768	-1	-1	-1	-1	4		0	0						Untertest1.avi	0	880	547	72	111				0	Content		-72	-111	4029165	624271139
4046	10:33:47.697	00:00:04.045	242	-1024	-768	-1	-1	-1	-1	4	-1024	-768	-1	-1	-1	-1	4		0	0						Untertest1.avi	0	880	547	72	111				0	Content		-72	-111	4045853	624287827
4063	10:33:47.714	00:00:04.062	243	-1024	-768	-1	-1	-1	-1	4	-1024	-768	-1	-1	-1	-1	4		0	0						Untertest1.avi	0	880	547	72	111				0	Content		-72	-111	4062521	624304495
4079	10:33:47.730	00:00:04.079	244	-1024	-768	-1	-1	-1	-1	4	-1024	-768	-1	-1	-1	-1	4		0	0						Untertest1.avi	0	880	547	72	111				0	Content		-72	-111	4079185	624321159
4096	10:33:47.747	00:00:04.095	245	-1024	-768	-1	-1	-1	-1	4	-1024	-768	-1	-1	-1	-1	4		0	0						Untertest1.avi	0	880	547	72	111				0	Content		-72	-111	4095853	624337827
4113	10:33:47.764	00:00:04.112	246	-1024	-768	-1	-1	-1	-1	4	-1024	-768	-1	-1	-1	-1	4		0	0						Untertest1.avi	0	880	547	72	111				0	Content		-72	-111	4112596	624354570
4129	10:33:47.780	00:00:04.129	247	-1024	-768	-1	-1	-1	-1	4	-1024	-768	-1	-1	-1	-1	4		0	0						Untertest1.avi	0	880	547	72	111				0	Content		-72	-111	4129164	624371138
4146	10:33:47.797	00:00:04.145	248	-1024	-768	-1	-1	-1	-1	4	-1024	-768	-1	-1	-1	-1	4		0	0						Untertest1.avi	0	880	547	72	111				0	Content		-72	-111	4145789	624387763
4162	10:33:47.813	00:00:04.162	249	-1024	-768	-1	-1	-1	-1	4	-1024	-768	-1	-1	-1	-1	4		0	0						Untertest1.avi	0	880	547	72	111				0	Content		-72	-111	4162410	624404384
4179	10:33:47.830	00:00:04.179	250	-1024	-768	-1	-1	-1	-1	4	-1024	-768	-1	-1	-1	-1	4		0	0						Untertest1.avi	0	880	547	72	111				0	Content		-72	-111	4179035	624421009
4196	10:33:47.847	00:00:04.195	251	-1024	-768	-1	-1	-1	-1	4	-1024	-768	-1	-1	-1	-1	4		0	0						Untertest1.avi	0	880	547	72	111				0	Content		-72	-111	4195721	624437695
4212	10:33:47.863	00:00:04.212	252	-1024	-768	-1	-1	-1	-1	4	-1024	-768	-1	-1	-1	-1	4		0	0						Untertest1.avi	0	880	547	72	111				0	Content		-72	-111	4212389	624454363
4229	10:33:47.880	00:00:04.229	253	-1024	-768	-1	-1	-1	-1	4	-1024	-768	-1	-1	-1	-1	4		0	0						Untertest1.avi	0	880	547	72	111				0	Content		-72	-111	4229031	624471005
4246	10:33:47.897	00:00:04.245	254	-1024	-768	-1	-1	-1	-1	4	-1024	-768	-1	-1	-1	-1	4		0	0						Untertest1.avi	0	880	547	72	111				0	Content		-72	-111	4245655	624487629
4262	10:33:47.913	00:00:04.262	255	-1024	-768	-1	-1	-1	-1	4	-1024	-768	-1	-1	-1	-1	4		0	0						Untertest1.avi	0	880	547	72	111				0	Content		-72	-111	4262404	624504378
4279	10:33:47.930	00:00:04.279	256	-1024	-768	-1	-1	-1	-1	4	-1024	-768	-1	-1	-1	-1	4		0	0						Untertest1.avi	0	880	547	72	111				0	Content		-72	-111	4279030	624521004
4296	10:33:47.947	00:00:04.295	257	-1024	-768	-1	-1	-1	-1	4	-1024	-768	-1	-1	-1	-1	4		0	0						Untertest1.avi	0	880	547	72	111				0	Content		-72	-111	4295652	624537626
4312	10:33:47.963	00:00:04.312	258	-1024	-768	-1	-1	-1	-1	4	-1024	-768	-1	-1	-1	-1	4		0	0						Untertest1.avi	0	880	547	72	111				0	Content		-72	-111	4312275	624554249
4329	10:33:47.980	00:00:04.329	259	687,1376	958,0432	0,6779154	0,4593883	414,4699	3,515419	3	657,0176	949,9829	0,6781288	0,4593571	414,4699	3,525034	1	4	657	950						Untertest1.avi	0	880	547	72	111	585	839	17	0	Content		585	839	4329025	624570999
4346	10:33:47.997	00:00:04.345	260	-1024	-768	-1	-1	-1	-1	4	-1024	-768	-1	-1	-1	-1	4		0	0						Untertest1.avi	0	880	547	72	111				0	Content		-72	-111	4345649	624587623
4362	10:33:48.013	00:00:04.362	261	-1024	-768	-1	-1	-1	-1	4	-1024	-768	-1	-1	-1	-1	4		0	0						Untertest1.avi	0	880	547	72	111				0	Content		-72	-111	4362272	624604246
4379	10:33:48.030	00:00:04.378	262	-1024	-768	-1	-1	-1	-1	4	-1024	-768	-1	-1	-1	-1	4		0	0						Untertest1.avi	0	880	547	72	111				0	Content		-72	-111	4378897	624620871
4396	10:33:48.047	00:00:04.395	263	-1024	-768	-1	-1	-1	-1	4	-1024	-768	-1	-1	-1	-1	4		0	0						Untertest1.avi	0	880	547	72	111				0	Content		-72	-111	4395645	624637619
4412	10:33:48.063	00:00:04.412	264	-1024	-768	-1	-1	-1	-1	4	-1024	-768	-1	-1	-1	-1	4		0	0						Untertest1.avi	0	880	547	72	111				0	Content		-72	-111	4412270	624654244
4429	10:33:48.080	00:00:04.428	265	-1024	-768	-1	-1	-1	-1	4	-1024	-768	-1	-1	-1	-1	4		0	0						Untertest1.avi	0	880	547	72	111				0	Content		-72	-111	4428894	624670868
4446	10:33:48.097	00:00:04.445	266	-1024	-768	-1	-1	-1	-1	4	-1024	-768	-1	-1	-1	-1	4		0	0						Untertest1.avi	0	880	547	72	111				0	Content		-72	-111	4445517	624687491
4462	10:33:48.113	00:00:04.462	267	520,9492	954,3712	0,5159347	0,5485662	465,5604	3,497731	3	465,9102	945,876	0,5158816	0,5485421	465,5604	3,506741	1	5	466	946						Untertest1.avi	0	880	547	72	111	532	833	116	0	Content		394	835	4462268	624704242
4479	10:33:48.130	00:00:04.478	268	862,4091	1026,265	0,7005366	0,4603048	465,5566	3,875965	3	828,6062	1016,481	0,700708	0,4602987	465,5567	3,887852	1	5	829	1016						Untertest1.avi	0	880	547	72	111	532	833	116	0	Content		757	905	4478893	624720867
4496	10:33:48.147	00:00:04.495	269	518,0512	956,163	0,5154898	0,5487344	465,5604	3,543443	3	477,3506	946,6099	0,5155808	0,5487281	465,5604	3,552759	1	5	477	947						Untertest1.avi	0	880	547	72	111	532	833	116	0	Content		405	836	4495516	624737490
4512	10:33:48.163	00:00:04.512	270	741,5944	991,1885	0,6695203	0,4614851	451,9104	3,68958	0	494,1646	922,0058	0,517603	0,5485712	457,0376	3,733086	0	5	618	957						Untertest1.avi	0	880	547	72	111	532	833	116	0	Content		546	846	4512138	624754112
4529	10:33:48.180	00:00:04.528	271	822,3066	982,9845	0,6947595	0,4600697	451,9091	3,717299	3	688,3961	941,7264	0,6789731	0,4602582	412,9728	3,42697	1	5	688	942						Untertest1.avi	0	880	547	72	111	532	833	116	0	Content		616	831	4528888	624770862
4546	10:33:48.197	00:00:04.545	272	-1024	-768	-1	-1	-1	-1	4	461,5708	913,5725	0,5191257	0,5489699	448,9041	3,572141	0	5	462	914						Untertest1.avi	0	880	547	72	111	532	833	116	0	Content		390	803	4545510	624787484
4562	10:33:48.213	00:00:04.562	273	-1024	-768	-1	-1	-1	-1	4	604,0945	881,1286	0,5174822	0,5479097	450,8985	3,528493	0	5	604	881						Untertest1.avi	0	880	547	72	111	532	833	116	0	Content		532	770	4562133	624804107
4579	10:33:48.230	00:00:04.578	274	-1024	-768	-1	-1	-1	-1	4	-1024	-768	-1	-1	-1	-1	4	6	0	0						Untertest1.avi	0	880	547	72	111	715	772	133	0	Content		-72	-111	4578755	624820729
4596	10:33:48.247	00:00:04.595	275	-1024	-768	-1	-1	-1	-1	4	-1024	-768	-1	-1	-1	-1	4	6	0	0						Untertest1.avi	0	880	547	72	111	715	772	133	0	Content		-72	-111	4595504	624837478
4612	10:33:48.263	00:00:04.612	276	786,8464	872,8063	0,675405	0,4594028	411,042	3,547085	0	-1024	-768	-1	-1	-1	-1	4	6	787	873						Untertest1.avi	0	880	547	72	111	715	772	133	0	Content		715	762	4612143	624854117
4629	10:33:48.280	00:00:04.628	277	-1024	-768	-1	-1	-1	-1	4	-1024	-768	-1	-1	-1	-1	4	6	0	0						Untertest1.avi	0	880	547	72	111	715	772	133	0	Content		-72	-111	4628770	624870744
4645	10:33:48.296	00:00:04.645	278	786,7245	885,457	0,675377	0,4598274	411,042	3,480551	0	-1024	-768	-1	-1	-1	-1	4	6	787	885						Untertest1.avi	0	880	547	72	111	715	772	133	0	Content		715	774	4645379	624887353
4662	10:33:48.313	00:00:04.662	279	-1024	-768	-1	-1	-1	-1	4	-1024	-768	-1	-1	-1	-1	4	6	0	0						Untertest1.avi	0	880	547	72	111	715	772	133	0	Content		-72	-111	4662128	624904102
4679	10:33:48.330	00:00:04.678	280	-1024	-768	-1	-1	-1	-1	4	-1024	-768	-1	-1	-1	-1	4	6	0	0						Untertest1.avi	0	880	547	72	111	715	772	133	0	Content		-72	-111	4678750	624920724
4695	10:33:48.346	00:00:04.695	281	-1024	-768	-1	-1	-1	-1	4	601,6739	887,937	0,5180017	0,5518362	441,7291	3,397711	0	6	602	888						Untertest1.avi	0	880	547	72	111	715	772	133	0	Content		530	777	4695382	624937356
4712	10:33:48.363	00:00:04.712	282	-1024	-768	-1	-1	-1	-1	4	-1024	-768	-1	-1	-1	-1	4		0	0						Untertest1.avi	0	880	547	72	111				0	Content		-72	-111	4712124	624954098
4729	10:33:48.380	00:00:04.728	283	-1024	-768	-1	-1	-1	-1	4	-1024	-768	-1	-1	-1	-1	4		0	0						Untertest1.avi	0	880	547	72	111				0	Content		-72	-111	4728748	624970722
4745	10:33:48.396	00:00:04.745	284	-1024	-768	-1	-1	-1	-1	4	-1024	-768	-1	-1	-1	-1	4		0	0						Untertest1.avi	0	880	547	72	111				0	Content		-72	-111	4745387	624987361
4762	10:33:48.413	00:00:04.762	285	-1024	-768	-1	-1	-1	-1	4	-1024	-768	-1	-1	-1	-1	4		0	0						Untertest1.avi	0	880	547	72	111				0	Content		-72	-111	4762000	625003974
4779	10:33:48.430	00:00:04.778	286	-1024	-768	-1	-1	-1	-1	4	-1024	-768	-1	-1	-1	-1	4		0	0						Untertest1.avi	0	880	547	72	111				0	Content		-72	-111	4778687	625020661
4795	10:33:48.446	00:00:04.795	287	-1024	-768	-1	-1	-1	-1	4	-1024	-768	-1	-1	-1	-1	4		0	0						Untertest1.avi	0	880	547	72	111				0	Content		-72	-111	4795355	625037329
4812	10:33:48.463	00:00:04.811	288	-1024	-768	-1	-1	-1	-1	4	-1024	-768	-1	-1	-1	-1	4		0	0						Untertest1.avi	0	880	547	72	111				0	Content		-72	-111	4811998	625053972
4829	10:33:48.480	00:00:04.828	289	-1024	-768	-1	-1	-1	-1	4	585,0622	879,7502	0,5162082	0,5555623	447,614	3,425533	0	7	585	880						Untertest1.avi	0	880	547	72	111	516	769	450	0	Content		513	769	4828623	625070597
4845	10:33:48.496	00:00:04.845	290	-1024	-768	-1	-1	-1	-1	4	-1024	-768	-1	-1	-1	-1	4	7	0	0						Untertest1.avi	0	880	547	72	111	516	769	450	0	Content		-72	-111	4845373	625087347
4862	10:33:48.513	00:00:04.861	291	911,947	888,241	0,6716534	0,4647191	429,5508	3,549271	0	-1024	-768	-1	-1	-1	-1	4	7	912	888						Untertest1.avi	0	880	547	72	111	516	769	450	0	Content		840	777	4861996	625103970
4879	10:33:48.530	00:00:04.878	292	-1024	-768	-1	-1	-1	-1	4	-1024	-768	-1	-1	-1	-1	4	7	0	0						Untertest1.avi	0	880	547	72	111	516	769	450	0	Content		-72	-111	4878619	625120593
4895	10:33:48.546	00:00:04.895	293	-1024	-768	-1	-1	-1	-1	4	-1024	-768	-1	-1	-1	-1	4	7	0	0						Untertest1.avi	0	880	547	72	111	516	769	450	0	Content		-72	-111	4895266	625137240
4912	10:33:48.563	00:00:04.911	294	-1024	-768	-1	-1	-1	-1	4	612,5284	878,6412	0,5175604	0,5556669	445,295	3,240169	0	7	613	879						Untertest1.avi	0	880	547	72	111	516	769	450	0	Content		541	768	4911996	625153970
4929	10:33:48.580	00:00:04.928	295	-1024	-768	-1	-1	-1	-1	4	-1024	-768	-1	-1	-1	-1	4	7	0	0						Untertest1.avi	0	880	547	72	111	516	769	450	0	Content		-72	-111	4928654	625170628
4945	10:33:48.596	00:00:04.945	296	-1024	-768	-1	-1	-1	-1	4	-1024	-768	-1	-1	-1	-1	4	7	0	0						Untertest1.avi	0	880	547	72	111	516	769	450	0	Content		-72	-111	4945322	625187296
4962	10:33:48.613	00:00:04.961	297	-1024	-768	-1	-1	-1	-1	4	604,0321	866,4896	0,5183377	0,5569366	443,3967	3,276222	0	7	604	866						Untertest1.avi	0	880	547	72	111	516	769	450	0	Content		532	755	4961947	625203921
4979	10:33:48.630	00:00:04.978	298	-1024	-768	-1	-1	-1	-1	4	605,7536	831,6993	0,5176402	0,5567179	446,5219	3,26343	0	7	606	832						Untertest1.avi	0	880	547	72	111	516	769	450	0	Content		534	721	4978573	625220547
4995	10:33:48.646	00:00:04.995	299	637,1048	887,7658	0,5230138	0,5564448	444,7699	3,245256	3	604,2881	878,0378	0,5232021	0,5564171	444,7699	3,253432	1	7	604	878						Untertest1.avi	0	880	547	72	111	516	769	450	0	Content		532	767	4995320	625237294
5012	10:33:48.663	00:00:05.011	300	-1024	-768	-1	-1	-1	-1	4	-1024	-768	-1	-1	-1	-1	4	7	0	0						Untertest1.avi	0	880	547	72	111	516	769	450	0	Content		-72	-111	5011946	625253920
5029	10:33:48.680	00:00:05.028	301	-1024	-768	-1	-1	-1	-1	4	-1024	-768	-1	-1	-1	-1	4	7	0	0						Untertest1.avi	0	880	547	72	111	516	769	450	0	Content		-72	-111	5028572	625270546
5045	10:33:48.696	00:00:05.045	302	621,7554	887,0925	0,5235587	0,5564646	445,9451	3,16787	3	588,0274	876,2807	0,5237417	0,5564572	445,9451	3,175799	1	7	588	876						Untertest1.avi	0	880	547	72	111	516	769	450	0	Content		516	765	5045196	625287170
5062	10:33:48.713	00:00:05.061	303	-1024	-768	-1	-1	-1	-1	4	-1024	-768	-1	-1	-1	-1	4	7	0	0						Untertest1.avi	0	880	547	72	111	516	769	450	0	Content		-72	-111	5061945	625303919
5079	10:33:48.730	00:00:05.078	304	625,5311	891,3528	0,5235934	0,5567525	445,9451	3,1349	3	591,8274	880,6281	0,5237764	0,5567451	445,9451	3,142811	1	7	592	881						Untertest1.avi	0	880	547	72	111	516	769	450	0	Content		520	770	5078563	625320537
5095	10:33:48.746	00:00:05.095	305	-1024	-768	-1	-1	-1	-1	4	572,5347	875,8151	0,5206048	0,5574162	435,5258	3,093214	0	7	573	876						Untertest1.avi	0	880	547	72	111	516	769	450	0	Content		501	765	5095191	625337165
5112	10:33:48.763	00:00:05.111	306	-1024	-768	-1	-1	-1	-1	4	591,2621	886,3672	0,5206331	0,5574064	435,5258	3,035004	0	7	591	886						Untertest1.avi	0	880	547	72	111	516	769	450	0	Content		519	775	5111814	625353788
5129	10:33:48.780	00:00:05.128	307	-1024	-768	-1	-1	-1	-1	4	593,6755	885,5195	0,5210034	0,5584625	435,5258	3,049373	0	7	594	886						Untertest1.avi	0	880	547	72	111	516	769	450	0	Content		522	775	5128562	625370536
5145	10:33:48.796	00:00:05.145	308	-1024	-768	-1	-1	-1	-1	4	569,1555	879,6724	0,5206245	0,5578448	435,5258	3,112191	0	7	569	880						Untertest1.avi	0	880	547	72	111	516	769	450	0	Content		497	769	5145182	625387156
5162	10:33:48.813	00:00:05.161	309	-1024	-768	-1	-1	-1	-1	4	594,3369	883,6605	0,520718	0,5578458	435,5258	3,054594	0	7	594	884						Untertest1.avi	0	880	547	72	111	516	769	450	0	Content		522	773	5161810	625403784
5178	10:33:48.829	00:00:05.178	310	-1024	-768	-1	-1	-1	-1	4	553,2917	871,728	0,5204957	0,5580252	436,1584	3,068948	0	7	553	872						Untertest1.avi	0	880	547	72	111	516	769	450	0	Content		481	761	5178433	625420407
5195	10:33:48.846	00:00:05.195	311	-1024	-768	-1	-1	-1	-1	4	568,8524	891,7621	0,5202953	0,5577133	435,9311	3,006736	0	7	569	892						Untertest1.avi	0	880	547	72	111	516	769	450	0	Content		497	781	5195184	625437158
5212	10:33:48.863	00:00:05.211	312	-1024	-768	-1	-1	-1	-1	4	-1024	-768	-1	-1	-1	-1	4	7	0	0						Untertest1.avi	0	880	547	72	111	516	769	450	0	Content		-72	-111	5211807	625453781
5228	10:33:48.879	00:00:05.228	313	-1024	-768	-1	-1	-1	-1	4	585,8224	878,8474	0,5201662	0,5575895	435,9311	3,089267	0	7	586	879						Untertest1.avi	0	880	547	72	111	516	769	450	0	Content		514	768	5228431	625470405
5245	10:33:48.896	00:00:05.245	314	-1024	-768	-1	-1	-1	-1	4	540,7021	925,8572	0,5212896	0,5584365	435,9311	2,947897	0	7	541	926						Untertest1.avi	0	880	547	72	111	516	769	450	0	Content		469	815	5245053	625487027
5262	10:33:48.913	00:00:05.261	315	703,3394	975,2177	0,6705739	0,4667424	435,6616	3,301211	0	451,609	938,0924	0,521916	0,5591775	435,6616	3,086984	0	7	577	957						Untertest1.avi	0	880	547	72	111	516	769	450	0	Content		505	846	5261804	625503778
5278	10:33:48.929	00:00:05.278	316	-1024	-768	-1	-1	-1	-1	4	450,4021	908,7319	0,521719	0,5589282	435,6616	3,140389	0	8	450	909						Untertest1.avi	0	880	547	72	111	378	808	117	0	Content		378	798	5278428	625520402
5295	10:33:48.946	00:00:05.295	317	-1024	-768	-1	-1	-1	-1	4	463,0664	920,9521	0,5219188	0,5591495	435,6354	3,074392	0	8	463	921						Untertest1.avi	0	880	547	72	111	378	808	117	0	Content		391	810	5295054	625537028
5312	10:33:48.963	00:00:05.311	318	-1024	-768	-1	-1	-1	-1	4	449,5069	939,4581	0,5221608	0,5588702	436,0306	3,112174	0	8	450	939						Untertest1.avi	0	880	547	72	111	378	808	117	0	Content		378	828	5311677	625553651
5328	10:33:48.979	00:00:05.328	319	-1024	-768	-1	-1	-1	-1	4	445,6728	910,6213	0,522145	0,5584419	436,0306	3,058944	0	8	446	911						Untertest1.avi	0	880	547	72	111	378	808	117	0	Content		374	800	5328348	625570322
5345	10:33:48.996	00:00:05.344	320	-1024	-768	-1	-1	-1	-1	4	433,3313	917,1945	0,5221818	0,5580772	436,0306	3,12239	0	8	433	917						Untertest1.avi	0	880	547	72	111	378	808	117	0	Content		361	806	5344972	625586946
5362	10:33:49.013	00:00:05.361	321	-1024	-768	-1	-1	-1	-1	4	-1024	-768	-1	-1	-1	-1	4	8	0	0						Untertest1.avi	0	880	547	72	111	378	808	117	0	Content		-72	-111	5361595	625603569
5378	10:33:49.029	00:00:05.378	322	-1024	-768	-1	-1	-1	-1	4	474,1668	924,6602	0,5220491	0,5578011	436,0306	2,9958	0	8	474	925						Untertest1.avi	0	880	547	72	111	378	808	117	0	Content		402	814	5378345	625620319
5395	10:33:49.046	00:00:05.394	323	-1024	-768	-1	-1	-1	-1	4	-1024	-768	-1	-1	-1	-1	4	9	0	0						Untertest1.avi	0	880	547	72	111	427	806	167	0	Content		-72	-111	5394972	625636946
5412	10:33:49.063	00:00:05.411	324	-1024	-768	-1	-1	-1	-1	4	-1024	-768	-1	-1	-1	-1	4	9	0	0						Untertest1.avi	0	880	547	72	111	427	806	167	0	Content		-72	-111	5411600	625653574
5428	10:33:49.079	00:00:05.428	325	-1024	-768	-1	-1	-1	-1	4	-1024	-768	-1	-1	-1	-1	4	9	0	0						Untertest1.avi	0	880	547	72	111	427	806	167	0	Content		-72	-111	5428344	625670318
5445	10:33:49.096	00:00:05.444	326	-1024	-768	-1	-1	-1	-1	4	-1024	-768	-1	-1	-1	-1	4	9	0	0						Untertest1.avi	0	880	547	72	111	427	806	167	0	Content		-72	-111	5444976	625686950
5462	10:33:49.113	00:00:05.461	327	-1024	-768	-1	-1	-1	-1	4	-1024	-768	-1	-1	-1	-1	4	9	0	0						Untertest1.avi	0	880	547	72	111	427	806	167	0	Content		-72	-111	5461594	625703568
5478	10:33:49.129	00:00:05.478	328	-1024	-768	-1	-1	-1	-1	4	486,9976	921,3007	0,5237061	0,5596244	443,8796	3,088551	0	9	487	921						Untertest1.avi	0	880	547	72	111	427	806	167	0	Content		415	810	5478232	625720206
5495	10:33:49.146	00:00:05.494	329	-1024	-768	-1	-1	-1	-1	4	498,7007	912,8751	0,5236346	0,5597029	443,8796	3,061199	0	9	499	913						Untertest1.avi	0	880	547	72	111	427	806	167	0	Content		427	802	5494970	625736944
5512	10:33:49.163	00:00:05.511	330	-1024	-768	-1	-1	-1	-1	4	-1024	-768	-1	-1	-1	-1	4	9	0	0						Untertest1.avi	0	880	547	72	111	427	806	167	0	Content		-72	-111	5511593	625753567
5528	10:33:49.179	00:00:05.528	331	801,7473	989,9478	0,6854956	0,4657854	437,868	3,184934	0	487,8654	910,4386	0,5236106	0,5597815	443,8796	3,084224	0	9	645	950						Untertest1.avi	0	880	547	72	111	427	806	167	0	Content		573	839	5528222	625770196
5545	10:33:49.196	00:00:05.544	332	-1024	-768	-1	-1	-1	-1	4	504,8688	908,9822	0,5239869	0,5605609	443,8796	3,111306	0	9	505	909						Untertest1.avi	0	880	547	72	111	427	806	167	0	Content		433	798	5544842	625786816
5562	10:33:49.213	00:00:05.561	333	-1024	-768	-1	-1	-1	-1	4	-1024	-768	-1	-1	-1	-1	4		0	0						Untertest1.avi	0	880	547	72	111				0	Content		-72	-111	5561592	625803566
5578	10:33:49.229	00:00:05.578	334	-1024	-768	-1	-1	-1	-1	4	-1024	-768	-1	-1	-1	-1	4		0	0						Untertest1.avi	0	880	547	72	111				0	Content		-72	-111	5578217	625820191
5595	10:33:49.246	00:00:05.594	335	-1024	-768	-1	-1	-1	-1	4	-1024	-768	-1	-1	-1	-1	4		0	0						Untertest1.avi	0	880	547	72	111				0	Content		-72	-111	5594840	625836814
5611	10:33:49.262	00:00:05.611	336	-1024	-768	-1	-1	-1	-1	4	-1024	-768	-1	-1	-1	-1	4		0	0						Untertest1.avi	0	880	547	72	111				0	Content		-72	-111	5611461	625853435
5628	10:33:49.279	00:00:05.628	337	-1024	-768	-1	-1	-1	-1	4	-1024	-768	-1	-1	-1	-1	4		0	0						Untertest1.avi	0	880	547	72	111				0	Content		-72	-111	5628213	625870187
5645	10:33:49.296	00:00:05.644	338	-1024	-768	-1	-1	-1	-1	4	-1024	-768	-1	-1	-1	-1	4		0	0						Untertest1.avi	0	880	547	72	111				0	Content		-72	-111	5644848	625886822
5661	10:33:49.312	00:00:05.661	339	-1024	-768	-1	-1	-1	-1	4	-1024	-768	-1	-1	-1	-1	4		0	0						Untertest1.avi	0	880	547	72	111				0	Content		-72	-111	5661475	625903449
5678	10:33:49.329	00:00:05.678	340	-1024	-768	-1	-1	-1	-1	4	-1024	-768	-1	-1	-1	-1	4		0	0						Untertest1.avi	0	880	547	72	111				0	Content		-72	-111	5678104	625920078
5695	10:33:49.346	00:00:05.694	341	-1024	-768	-1	-1	-1	-1	4	-1024	-768	-1	-1	-1	-1	4		0	0						Untertest1.avi	0	880	547	72	111				0	Content		-72	-111	5694849	625936823
5711	10:33:49.362	00:00:05.711	342	-1024	-768	-1	-1	-1	-1	4	-1024	-768	-1	-1	-1	-1	4		0	0						Untertest1.avi	0	880	547	72	111				0	Content		-72	-111	5711468	625953442
5728	10:33:49.379	00:00:05.728	343	-1024	-768	-1	-1	-1	-1	4	-1024	-768	-1	-1	-1	-1	4		0	0						Untertest1.avi	0	880	547	72	111				0	Content		-72	-111	5728136	625970110
5745	10:33:49.396	00:00:05.744	344	-1024	-768	-1	-1	-1	-1	4	-1024	-768	-1	-1	-1	-1	4		0	0						Untertest1.avi	0	880	547	72	111				0	Content		-72	-111	5744710	625986684
5761	10:33:49.412	00:00:05.761	345	-1024	-768	-1	-1	-1	-1	4	-1024	-768	-1	-1	-1	-1	4		0	0						Untertest1.avi	0	880	547	72	111				0	Content		-72	-111	5761473	626003447
5778	10:33:49.429	00:00:05.778	346	-1024	-768	-1	-1	-1	-1	4	-1024	-768	-1	-1	-1	-1	4		0	0						Untertest1.avi	0	880	547	72	111				0	Content		-72	-111	5778085	626020059
5795	10:33:49.446	00:00:05.794	347	-1024	-768	-1	-1	-1	-1	4	-1024	-768	-1	-1	-1	-1	4		0	0						Untertest1.avi	0	880	547	72	111				0	Content		-72	-111	5794707	626036681
5811	10:33:49.462	00:00:05.811	348	-1024	-768	-1	-1	-1	-1	4	-1024	-768	-1	-1	-1	-1	4		0	0						Untertest1.avi	0	880	547	72	111				0	Content		-72	-111	5811332	626053306
5828	10:33:49.479	00:00:05.828	349	-1024	-768	-1	-1	-1	-1	4	-1024	-768	-1	-1	-1	-1	4		0	0						Untertest1.avi	0	880	547	72	111				0	Content		-72	-111	5828080	626070054
5845	10:33:49.496	00:00:05.844	350	-1024	-768	-1	-1	-1	-1	4	-1024	-768	-1	-1	-1	-1	4		0	0						Untertest1.avi	0	880	547	72	111				0	Content		-72	-111	5844705	626086679
5861	10:33:49.512	00:00:05.861	351	-1024	-768	-1	-1	-1	-1	4	-1024	-768	-1	-1	-1	-1	4		0	0						Untertest1.avi	0	880	547	72	111				0	Content		-72	-111	5861331	626103305
5878	10:33:49.529	00:00:05.877	352	462,4118	996,4246	0,5184365	0,5650008	452,0884	3,214196	3	420,9209	988,1588	0,518532	0,5649939	452,0884	3,222909	1	10	421	988						Untertest1.avi	0	880	547	72	111	371	877	117	0	Content		349	877	5877955	626119929
5895	10:33:49.546	00:00:05.894	353	-1024	-768	-1	-1	-1	-1	4	-1024	-768	-1	-1	-1	-1	4	10	0	0						Untertest1.avi	0	880	547	72	111	371	877	117	0	Content		-72	-111	5894703	626136677
5911	10:33:49.562	00:00:05.911	354	-1024	-768	-1	-1	-1	-1	4	-1024	-768	-1	-1	-1	-1	4	10	0	0						Untertest1.avi	0	880	547	72	111	371	877	117	0	Content		-72	-111	5911361	626153335
5928	10:33:49.579	00:00:05.928	355	-1024	-768	-1	-1	-1	-1	4	-1024	-768	-1	-1	-1	-1	4	10	0	0						Untertest1.avi	0	880	547	72	111	371	877	117	0	Content		-72	-111	5928029	626170003
5945	10:33:49.596	00:00:05.944	356	-1024	-768	-1	-1	-1	-1	4	451,9395	1004,809	0,5271074	0,5651324	452,0883	3,173028	0	10	452	1005						Untertest1.avi	0	880	547	72	111	371	877	117	0	Content		380	894	5944650	626186624
5961	10:33:49.612	00:00:05.961	357	-1024	-768	-1	-1	-1	-1	4	-1024	-768	-1	-1	-1	-1	4	10	0	0						Untertest1.avi	0	880	547	72	111	371	877	117	0	Content		-72	-111	5961278	626203252
5978	10:33:49.629	00:00:05.978	358	-1024	-768	-1	-1	-1	-1	4	443,127	988,073	0,5269724	0,5655911	452,0883	3,240025	0	10	443	988						Untertest1.avi	0	880	547	72	111	371	877	117	0	Content		371	877	5978026	626220000
5995	10:33:49.646	00:00:05.994	359	-1024	-768	-1	-1	-1	-1	4	-1024	-768	-1	-1	-1	-1	4		0	0						Untertest1.avi	0	880	547	72	111				0	Content		-72	-111	5994650	626236624
6011	10:33:49.662	00:00:06.011	360	-1024	-768	-1	-1	-1	-1	4	-1024	-768	-1	-1	-1	-1	4		0	0						Untertest1.avi	0	880	547	72	111				0	Content		-72	-111	6011275	626253249
6028	10:33:49.679	00:00:06.027	361	-1024	-768	-1	-1	-1	-1	4	-1024	-768	-1	-1	-1	-1	4		0	0						Untertest1.avi	0	880	547	72	111				0	Content		-72	-111	6027901	626269875
6045	10:33:49.696	00:00:06.044	362	-1024	-768	-1	-1	-1	-1	4	-1024	-768	-1	-1	-1	-1	4		0	0						Untertest1.avi	0	880	547	72	111				0	Content		-72	-111	6044650	626286624
6061	10:33:49.712	00:00:06.061	363	-1024	-768	-1	-1	-1	-1	4	-1024	-768	-1	-1	-1	-1	4		0	0						Untertest1.avi	0	880	547	72	111				0	Content		-72	-111	6061275	626303249
6078	10:33:49.729	00:00:06.077	364	-1024	-768	-1	-1	-1	-1	4	-1024	-768	-1	-1	-1	-1	4		0	0						Untertest1.avi	0	880	547	72	111				0	Content		-72	-111	6077900	626319874
6095	10:33:49.746	00:00:06.094	365	-1024	-768	-1	-1	-1	-1	4	-1024	-768	-1	-1	-1	-1	4		0	0						Untertest1.avi	0	880	547	72	111				0	Content		-72	-111	6094525	626336499
6111	10:33:49.762	00:00:06.111	366	-1024	-768	-1	-1	-1	-1	4	-1024	-768	-1	-1	-1	-1	4		0	0						Untertest1.avi	0	880	547	72	111				0	Content		-72	-111	6111275	626353249
6128	10:33:49.779	00:00:06.127	367	-1024	-768	-1	-1	-1	-1	4	-1024	-768	-1	-1	-1	-1	4		0	0						Untertest1.avi	0	880	547	72	111				0	Content		-72	-111	6127900	626369874
6145	10:33:49.796	00:00:06.144	368	-1024	-768	-1	-1	-1	-1	4	-1024	-768	-1	-1	-1	-1	4		0	0						Untertest1.avi	0	880	547	72	111				0	Content		-72	-111	6144525	626386499
6161	10:33:49.812	00:00:06.161	369	-1024	-768	-1	-1	-1	-1	4	-1024	-768	-1	-1	-1	-1	4		0	0						Untertest1.avi	0	880	547	72	111				0	Content		-72	-111	6161148	626403122
6178	10:33:49.829	00:00:06.177	370	-1024	-768	-1	-1	-1	-1	4	-1024	-768	-1	-1	-1	-1	4		0	0						Untertest1.avi	0	880	547	72	111				0	Content		-72	-111	6177897	626419871
6195	10:33:49.846	00:00:06.194	371	-1024	-768	-1	-1	-1	-1	4	-1024	-768	-1	-1	-1	-1	4		0	0						Untertest1.avi	0	880	547	72	111				0	Content		-72	-111	6194526	626436500
6211	10:33:49.862	00:00:06.211	372	-1024	-768	-1	-1	-1	-1	4	-1024	-768	-1	-1	-1	-1	4		0	0						Untertest1.avi	0	880	547	72	111				0	Content		-72	-111	6211149	626453123
6228	10:33:49.879	00:00:06.227	373	-1024	-768	-1	-1	-1	-1	4	-1024	-768	-1	-1	-1	-1	4		0	0						Untertest1.avi	0	880	547	72	111				0	Content		-72	-111	6227772	626469746
6245	10:33:49.896	00:00:06.244	374	-1024	-768	-1	-1	-1	-1	4	-1024	-768	-1	-1	-1	-1	4		0	0						Untertest1.avi	0	880	547	72	111				0	Content		-72	-111	6244523	626486497
6261	10:33:49.912	00:00:06.261	375	-1024	-768	-1	-1	-1	-1	4	-1024	-768	-1	-1	-1	-1	4		0	0						Untertest1.avi	0	880	547	72	111				0	Content		-72	-111	6261148	626503122
6278	10:33:49.929	00:00:06.277	376	-1024	-768	-1	-1	-1	-1	4	-1024	-768	-1	-1	-1	-1	4		0	0						Untertest1.avi	0	880	547	72	111				0	Content		-72	-111	6277774	626519748
6294	10:33:49.945	00:00:06.294	377	-1024	-768	-1	-1	-1	-1	4	-1024	-768	-1	-1	-1	-1	4		0	0						Untertest1.avi	0	880	547	72	111				0	Content		-72	-111	6294397	626536371
6311	10:33:49.962	00:00:06.311	378	714,9653	957,3943	0,6812193	0,4704407	435,4482	3,603863	1	682,9762	948,6909	0,681416	0,4704121	435,4482	3,613869	3	11	715	957						Untertest1.avi	0	880	547	72	111	643	837	133	0	Content		643	846	6311135	626553109
6328	10:33:49.979	00:00:06.327	379	-1024	-768	-1	-1	-1	-1	4	-1024	-768	-1	-1	-1	-1	4	11	0	0						Untertest1.avi	0	880	547	72	111	643	837	133	0	Content		-72	-111	6327771	626569745
6344	10:33:49.995	00:00:06.344	380	793,9937	995,9067	0,6677462	0,4700347	435,4484	3,345694	1	760,657	986,3758	0,6678475	0,4700284	435,4484	3,35781	3	11	794	996						Untertest1.avi	0	880	547	72	111	643	837	133	0	Content		722	885	6344397	626586371
6361	10:33:50.012	00:00:06.361	381	63,81642	938,7701	0,669548	0,4692464	425,4392	3,38559	1	24,68944	948,4379	0,6629967	0,4687339	409,4668	3,282511	3	11	64	939						Untertest1.avi	0	880	547	72	111	643	837	133	0	Content		-8	828	6361144	626603118
6378	10:33:50.029	00:00:06.377	382	-1024	-768	-1	-1	-1	-1	4	-1024	-768	-1	-1	-1	-1	4	11	0	0						Untertest1.avi	0	880	547	72	111	643	837	133	0	Content		-72	-111	6377770	626619744
6394	10:33:50.045	00:00:06.394	383	789,6261	948,2689	0,673456	0,4679922	409,4672	3,280371	1	759,0518	938,4078	0,6735682	0,4679851	409,4672	3,292132	3	11	790	948						Untertest1.avi	0	880	547	72	111	643	837	133	0	Content		718	837	6394396	626636370
6411	10:33:50.062	00:00:06.411	384	733,2211	932,0568	0,6738409	0,4678397	409,4672	3,317523	1	702,2316	922,2241	0,673953	0,4678326	409,4672	3,328995	3	11	733	932						Untertest1.avi	0	880	547	72	111	643	837	133	0	Content		661	821	6411028	626653002
6428	10:33:50.079	00:00:06.427	385	683,8015	975,2985	0,6724767	0,4662295	409,4661	3,250394	1	653,1843	966,4433	0,6726887	0,4662217	409,4661	3,25949	3	11	684	975						Untertest1.avi	0	880	547	72	111	643	837	133	0	Content		612	864	6427768	626669742
6444	10:33:50.095	00:00:06.444	386	699,0756	940,4535	0,6736402	0,4660743	410,9324	3,420511	1	668,0689	930,9077	0,6738014	0,466067	410,9319	3,430676	3	12	699	940						Untertest1.avi	0	880	547	72	111	638	801	250	0	Content		627	829	6444389	626686363
6461	10:33:50.112	00:00:06.461	387	714,5954	967,7659	0,6743776	0,4651767	411,7219	3,390652	1	683,3599	958,8535	0,6745382	0,4651694	411,7213	3,401304	3	12	715	968						Untertest1.avi	0	880	547	72	111	638	801	250	0	Content		643	857	6461025	626702999
6478	10:33:50.129	00:00:06.477	388	741,3425	968,6065	0,6748108	0,4643965	411,7143	3,299855	1	710,1418	959,2428	0,6749714	0,4643893	411,7137	3,31047	3	12	741	969						Untertest1.avi	0	880	547	72	111	638	801	250	0	Content		669	858	6477639	626719613
6494	10:33:50.145	00:00:06.494	389	706,3615	926,401	0,6751316	0,4633246	412,0682	3,46649	1	674,862	916,0254	0,675292	0,4633173	412,0676	3,476674	3	12	706	926						Untertest1.avi	0	880	547	72	111	638	801	250	0	Content		634	815	6494386	626736360
6511	10:33:50.162	00:00:06.511	390	785,9355	913,7048	0,6746192	0,461	412,2969	3,385786	1	755,9222	902,9569	0,6747795	0,4609928	412,2962	3,396806	3	12	786	914						Untertest1.avi	0	880	547	72	111	638	801	250	0	Content		714	803	6511025	626752999
6528	10:33:50.179	00:00:06.527	391	877,6791	914,9405	0,6747621	0,4589966	411,9042	3,267901	1	849,2192	904,4269	0,6749225	0,4589894	411,9034	3,280168	3	12	878	915						Untertest1.avi	0	880	547	72	111	638	801	250	0	Content		806	804	6527636	626769610
6544	10:33:50.195	00:00:06.544	392	632,2429	887,1678	0,5131367	0,5489941	411,9042	3,121151	3	602,3829	877,2034	0,5133448	0,5489857	411,9042	3,12915	1	12	602	877						Untertest1.avi	0	880	547	72	111	638	801	250	0	Content		530	766	6544260	626786234
6561	10:33:50.212	00:00:06.561	393	-1024	-768	-1	-1	-1	-1	4	-1024	-768	-1	-1	-1	-1	4	12	0	0						Untertest1.avi	0	880	547	72	111	638	801	250	0	Content		-72	-111	6561023	626802997
6578	10:33:50.229	00:00:06.577	394	-1024	-768	-1	-1	-1	-1	4	-1024	-768	-1	-1	-1	-1	4	12	0	0						Untertest1.avi	0	880	547	72	111	638	801	250	0	Content		-72	-111	6577631	626819605
6594	10:33:50.245	00:00:06.594	395	-1024	-768	-1	-1	-1	-1	4	-1024	-768	-1	-1	-1	-1	4	12	0	0						Untertest1.avi	0	880	547	72	111	638	801	250	0	Content		-72	-111	6594255	626836229
6611	10:33:50.262	00:00:06.610	396	-1024	-768	-1	-1	-1	-1	4	-1024	-768	-1	-1	-1	-1	4	12	0	0						Untertest1.avi	0	880	547	72	111	638	801	250	0	Content		-72	-111	6610943	626852917
6628	10:33:50.279	00:00:06.627	397	-1024	-768	-1	-1	-1	-1	4	-1024	-768	-1	-1	-1	-1	4	12	0	0						Untertest1.avi	0	880	547	72	111	638	801	250	0	Content		-72	-111	6627611	626869585
6644	10:33:50.295	00:00:06.644	398	-1024	-768	-1	-1	-1	-1	4	634,3557	890,0953	0,5223713	0,5492426	436,615	3,321024	0	12	634	890						Untertest1.avi	0	880	547	72	111	638	801	250	0	Content		562	779	6644257	626886231
6661	10:33:50.312	00:00:06.660	399	856,0958	840,7914	0,6751686	0,4605788	416,5245	3,625676	0	619,2299	892,5459	0,5220361	0,5515885	436,615	3,298719	0	12	738	867						Untertest1.avi	0	880	547	72	111	638	801	250	0	Content		666	756	6660882	626902856
6678	10:33:50.329	00:00:06.677	400	-1024	-768	-1	-1	-1	-1	4	659,7213	910,558	0,5218189	0,5536328	436,615	3,247256	0	12	660	911						Untertest1.avi	0	880	547	72	111	638	801	250	0	Content		588	800	6677506	626919480
6694	10:33:50.345	00:00:06.694	401	845,729	867,952	0,6743044	0,4638476	416,5245	3,55583	0	629,7543	880,4174	0,521477	0,5549148	436,615	3,311354	0	13	738	874						Untertest1.avi	0	880	547	72	111	705	776	200	0	Content		666	763	6694255	626936229
6711	10:33:50.362	00:00:06.710	402	864,28	918,048	0,6740401	0,4638759	416,5245	3,464941	0	-1024	-768	-1	-1	-1	-1	4	13	864	918						Untertest1.avi	0	880	547	72	111	705	776	200	0	Content		792	807	6710878	626952852
6728	10:33:50.379	00:00:06.727	403	820,2095	892,7234	0,6774342	0,4628256	416,5231	3,387905	0	-1024	-768	-1	-1	-1	-1	4	13	820	893						Untertest1.avi	0	880	547	72	111	705	776	200	0	Content		748	782	6727500	626969474
6744	10:33:50.395	00:00:06.744	404	-1024	-768	-1	-1	-1	-1	4	-1024	-768	-1	-1	-1	-1	4	13	0	0						Untertest1.avi	0	880	547	72	111	705	776	200	0	Content		-72	-111	6744125	626986099
6761	10:33:50.412	00:00:06.760	405	855,816	886,3411	0,6738769	0,464346	416,5245	3,501996	0	-1024	-768	-1	-1	-1	-1	4	13	856	886						Untertest1.avi	0	880	547	72	111	705	776	200	0	Content		784	775	6760875	627002849
6777	10:33:50.428	00:00:06.777	406	834,6953	867,1475	0,6731884	0,4651984	416,5245	3,463234	0	649,4161	901,9517	0,5207127	0,5574916	436,2688	3,340203	0	13	742	885						Untertest1.avi	0	880	547	72	111	705	776	200	0	Content		670	774	6777498	627019472
6794	10:33:50.445	00:00:06.794	407	818,8599	812,8129	0,6846604	0,4648797	436,2671	3,986614	0	637,9685	892,585	0,5204298	0,5586506	436,2688	3,379848	0	13	728	853						Untertest1.avi	0	880	547	72	111	705	776	200	0	Content		656	742	6794123	627036097
6811	10:33:50.462	00:00:06.810	408	-1024	-768	-1	-1	-1	-1	4	649,4033	888,9979	0,5203168	0,5602825	436,1765	3,405307	0	13	649	889						Untertest1.avi	0	880	547	72	111	705	776	200	0	Content		577	778	6810747	627052721
6828	10:33:50.479	00:00:06.827	409	899,7889	888,8431	0,6673918	0,466854	445,9849	3,882439	0	654,9655	885,1946	0,5229634	0,5605711	445,9849	3,397308	0	13	777	887						Untertest1.avi	0	880	547	72	111	705	776	200	0	Content		705	776	6827500	627069474
6844	10:33:50.495	00:00:06.844	410	936,2782	875,724	0,6674196	0,4671725	445,9849	3,811763	0	671,6557	889,7261	0,522851	0,5612168	445,9849	3,332452	0	13	804	883						Untertest1.avi	0	880	547	72	111	705	776	200	0	Content		732	772	6844125	627086099
6861	10:33:50.512	00:00:06.860	411	-1024	-768	-1	-1	-1	-1	4	681,0644	886,9449	0,5232805	0,5617597	448,3854	3,333005	0	13	681	887						Untertest1.avi	0	880	547	72	111	705	776	200	0	Content		609	776	6860749	627102723
6877	10:33:50.528	00:00:06.877	412	894,2929	886,5639	0,6662096	0,4674218	448,3854	3,879838	0	-1024	-768	-1	-1	-1	-1	4	13	894	887						Untertest1.avi	0	880	547	72	111	705	776	200	0	Content		822	776	6877373	627119347
6894	10:33:50.545	00:00:06.894	413	-1024	-768	-1	-1	-1	-1	4	645,5941	900,6863	0,5227979	0,5632751	448,3854	3,461386	0	14	646	901						Untertest1.avi	0	880	547	72	111	583	777	133	0	Content		574	790	6894121	627136095
6911	10:33:50.562	00:00:06.910	414	-1024	-768	-1	-1	-1	-1	4	610,7363	898,6056	0,5154892	0,5642557	449,9918	3,491566	0	14	611	899						Untertest1.avi	0	880	547	72	111	583	777	133	0	Content		539	788	6910744	627152718
6927	10:33:50.578	00:00:06.927	415	893,1119	878,9512	0,6883195	0,4681142	449,9898	3,862244	0	644,8726	855,0603	0,5151539	0,5661459	449,9918	3,304685	0	14	769	867						Untertest1.avi	0	880	547	72	111	583	777	133	0	Content		697	756	6927368	627169342
6944	10:33:50.595	00:00:06.943	416	-1024	-768	-1	-1	-1	-1	4	654,8477	880,3289	0,5231237	0,5659803	449,9918	3,455887	0	14	655	880						Untertest1.avi	0	880	547	72	111	583	777	133	0	Content		583	769	6943997	627185971
6961	10:33:50.612	00:00:06.960	417	-1024	-768	-1	-1	-1	-1	4	-1024	-768	-1	-1	-1	-1	4	14	0	0						Untertest1.avi	0	880	547	72	111	583	777	133	0	Content		-72	-111	6960663	627202637
6977	10:33:50.628	00:00:06.977	418	-1024	-768	-1	-1	-1	-1	4	-1024	-768	-1	-1	-1	-1	4	14	0	0						Untertest1.avi	0	880	547	72	111	583	777	133	0	Content		-72	-111	6977286	627219260
6994	10:33:50.645	00:00:06.994	419	-1024	-768	-1	-1	-1	-1	4	-1024	-768	-1	-1	-1	-1	4	14	0	0						Untertest1.avi	0	880	547	72	111	583	777	133	0	Content		-72	-111	6994035	627236009
7011	10:33:50.662	00:00:07.010	420	-1024	-768	-1	-1	-1	-1	4	662,4588	896,3165	0,5231807	0,56818	453,2289	3,478648	0	14	662	896						Untertest1.avi	0	880	547	72	111	583	777	133	0	Content		590	785	7010659	627252633
7027	10:33:50.678	00:00:07.027	421	-1024	-768	-1	-1	-1	-1	4	-1024	-768	-1	-1	-1	-1	4		0	0						Untertest1.avi	0	880	547	72	111				0	Content		-72	-111	7027282	627269256
7044	10:33:50.695	00:00:07.043	422	-1024	-768	-1	-1	-1	-1	4	-1024	-768	-1	-1	-1	-1	4		0	0						Untertest1.avi	0	880	547	72	111				0	Content		-72	-111	7043967	627285941
7061	10:33:50.712	00:00:07.060	423	-1024	-768	-1	-1	-1	-1	4	-1024	-768	-1	-1	-1	-1	4		0	0						Untertest1.avi	0	880	547	72	111				0	Content		-72	-111	7060635	627302609
7077	10:33:50.728	00:00:07.077	424	-1024	-768	-1	-1	-1	-1	4	-1024	-768	-1	-1	-1	-1	4		0	0						Untertest1.avi	0	880	547	72	111				0	Content		-72	-111	7077277	627319251
7094	10:33:50.745	00:00:07.093	425	-1024	-768	-1	-1	-1	-1	4	-1024	-768	-1	-1	-1	-1	4		0	0						Untertest1.avi	0	880	547	72	111				0	Content		-72	-111	7093899	627335873
7111	10:33:50.762	00:00:07.110	426	-1024	-768	-1	-1	-1	-1	4	-1024	-768	-1	-1	-1	-1	4		0	0						Untertest1.avi	0	880	547	72	111				0	Content		-72	-111	7110585	627352559
7127	10:33:50.778	00:00:07.127	427	-1024	-768	-1	-1	-1	-1	4	-1024	-768	-1	-1	-1	-1	4		0	0						Untertest1.avi	0	880	547	72	111				0	Content		-72	-111	7127253	627369227
7144	10:33:50.795	00:00:07.143	428	-1024	-768	-1	-1	-1	-1	4	647,2743	893,5907	0,5183472	0,5737318	447,9861	3,483101	0	15	647	894						Untertest1.avi	0	880	547	72	111	586	788	299	0	Content		575	783	7143894	627385868
7161	10:33:50.812	00:00:07.160	429	-1024	-768	-1	-1	-1	-1	4	-1024	-768	-1	-1	-1	-1	4	15	0	0						Untertest1.avi	0	880	547	72	111	586	788	299	0	Content		-72	-111	7160517	627402491
7177	10:33:50.828	00:00:07.177	430	-1024	-768	-1	-1	-1	-1	4	-1024	-768	-1	-1	-1	-1	4	15	0	0						Untertest1.avi	0	880	547	72	111	586	788	299	0	Content		-72	-111	7177140	627419114
7194	10:33:50.845	00:00:07.193	431	-1024	-768	-1	-1	-1	-1	4	-1024	-768	-1	-1	-1	-1	4	15	0	0						Untertest1.avi	0	880	547	72	111	586	788	299	0	Content		-72	-111	7193891	627435865
7211	10:33:50.862	00:00:07.210	432	-1024	-768	-1	-1	-1	-1	4	-1024	-768	-1	-1	-1	-1	4	15	0	0						Untertest1.avi	0	880	547	72	111	586	788	299	0	Content		-72	-111	7210513	627452487
7227	10:33:50.878	00:00:07.227	433	-1024	-768	-1	-1	-1	-1	4	662,1935	906,9983	0,5163031	0,5751157	456,1463	3,601335	0	15	662	907						Untertest1.avi	0	880	547	72	111	586	788	299	0	Content		590	796	7227136	627469110
7243	10:33:50.894	00:00:07.243	434	-1024	-768	-1	-1	-1	-1	4	662,1935	906,9983	0,5125889	0,5755655	447,3464	3,601335	0	15	662	907						Untertest1.avi	0	880	547	72	111	586	788	299	0	Content		590	796	7243284	627485258
7260	10:33:50.911	00:00:07.260	435	-1024	-768	-1	-1	-1	-1	4	-1024	-768	-1	-1	-1	-1	4	15	0	0						Untertest1.avi	0	880	547	72	111	586	788	299	0	Content		-72	-111	7260029	627502003
7277	10:33:50.928	00:00:07.276	436	-1024	-768	-1	-1	-1	-1	4	657,2137	899,4097	0,5103092	0,575455	447,3464	3,553137	0	15	657	899						Untertest1.avi	0	880	547	72	111	586	788	299	0	Content		585	788	7276653	627518627
7293	10:33:50.944	00:00:07.293	437	-1024	-768	-1	-1	-1	-1	4	657,2137	899,4097	0,5081931	0,5756261	443,9044	3,553137	0	15	657	899						Untertest1.avi	0	880	547	72	111	586	788	299	0	Content		585	788	7293275	627535249
7310	10:33:50.961	00:00:07.309	438	-1024	-768	-1	-1	-1	-1	4	-1024	-768	-1	-1	-1	-1	4	15	0	0						Untertest1.avi	0	880	547	72	111	586	788	299	0	Content		-72	-111	7309898	627551872
7327	10:33:50.978	00:00:07.326	439	-1024	-768	-1	-1	-1	-1	4	668,455	897,6528	0,5061005	0,5753	443,9044	3,57414	0	15	668	898						Untertest1.avi	0	880	547	72	111	586	788	299	0	Content		596	787	7326646	627568620
7343	10:33:50.994	00:00:07.343	440	-1024	-768	-1	-1	-1	-1	4	657,5103	888,6072	0,505084	0,5746359	443,8803	3,594871	0	15	658	889						Untertest1.avi	0	880	547	72	111	586	788	299	0	Content		586	778	7343268	627585242
7360	10:33:51.011	00:00:07.359	441	-1024	-768	-1	-1	-1	-1	4	-1024	-768	-1	-1	-1	-1	4	15	0	0						Untertest1.avi	0	880	547	72	111	586	788	299	0	Content		-72	-111	7359891	627601865
7377	10:33:51.028	00:00:07.376	442	-1024	-768	-1	-1	-1	-1	4	657,9232	895,1984	0,5037324	0,5717238	443,8803	3,636676	0	15	658	895						Untertest1.avi	0	880	547	72	111	586	788	299	0	Content		586	784	7376526	627618500
7393	10:33:51.044	00:00:07.393	443	-1024	-768	-1	-1	-1	-1	4	646,6107	901,4775	0,5037316	0,5706279	445,9669	3,630338	0	15	647	901						Untertest1.avi	0	880	547	72	111	586	788	299	0	Content		575	790	7393259	627635233
7410	10:33:51.061	00:00:07.409	444	-1024	-768	-1	-1	-1	-1	4	-1024	-768	-1	-1	-1	-1	4	15	0	0						Untertest1.avi	0	880	547	72	111	586	788	299	0	Content		-72	-111	7409883	627651857
7427	10:33:51.078	00:00:07.426	445	-1024	-768	-1	-1	-1	-1	4	685,3224	910,4828	0,5025713	0,5689746	445,9669	3,746789	0	15	685	910						Untertest1.avi	0	880	547	72	111	586	788	299	0	Content		613	799	7426519	627668493
7443	10:33:51.094	00:00:07.443	446	-1024	-768	-1	-1	-1	-1	4	-1024	-768	-1	-1	-1	-1	4		0	0						Untertest1.avi	0	880	547	72	111				0	Content		-72	-111	7443128	627685102
7460	10:33:51.111	00:00:07.459	447	-1024	-768	-1	-1	-1	-1	4	-1024	-768	-1	-1	-1	-1	4		0	0						Untertest1.avi	0	880	547	72	111				0	Content		-72	-111	7459870	627701844
7477	10:33:51.128	00:00:07.476	448	-1024	-768	-1	-1	-1	-1	4	-1024	-768	-1	-1	-1	-1	4		0	0						Untertest1.avi	0	880	547	72	111				0	Content		-72	-111	7476503	627718477
7493	10:33:51.144	00:00:07.493	449	-1024	-768	-1	-1	-1	-1	4	-1024	-768	-1	-1	-1	-1	4		0	0						Untertest1.avi	0	880	547	72	111				0	Content		-72	-111	7493112	627735086
7510	10:33:51.161	00:00:07.509	450	-1024	-768	-1	-1	-1	-1	4	-1024	-768	-1	-1	-1	-1	4		0	0						Untertest1.avi	0	880	547	72	111				0	Content		-72	-111	7509859	627751833
7526	10:33:51.177	00:00:07.526	451	-1024	-768	-1	-1	-1	-1	4	-1024	-768	-1	-1	-1	-1	4		0	0						Untertest1.avi	0	880	547	72	111				0	Content		-72	-111	7526490	627768464
7543	10:33:51.194	00:00:07.543	452	-1024	-768	-1	-1	-1	-1	4	-1024	-768	-1	-1	-1	-1	4		0	0						Untertest1.avi	0	880	547	72	111				0	Content		-72	-111	7543100	627785074
7560	10:33:51.211	00:00:07.559	453	-1024	-768	-1	-1	-1	-1	4	-1024	-768	-1	-1	-1	-1	4		0	0						Untertest1.avi	0	880	547	72	111				0	Content		-72	-111	7559722	627801696
7576	10:33:51.227	00:00:07.576	454	-1024	-768	-1	-1	-1	-1	4	-1024	-768	-1	-1	-1	-1	4		0	0						Untertest1.avi	0	880	547	72	111				0	Content		-72	-111	7576477	627818451
7593	10:33:51.244	00:00:07.593	455	-1024	-768	-1	-1	-1	-1	4	-1024	-768	-1	-1	-1	-1	4		0	0						Untertest1.avi	0	880	547	72	111				0	Content		-72	-111	7593100	627835074
7610	10:33:51.261	00:00:07.609	456	-1024	-768	-1	-1	-1	-1	4	-1024	-768	-1	-1	-1	-1	4		0	0						Untertest1.avi	0	880	547	72	111				0	Content		-72	-111	7609711	627851685
7626	10:33:51.277	00:00:07.626	457	-1024	-768	-1	-1	-1	-1	4	-1024	-768	-1	-1	-1	-1	4		0	0						Untertest1.avi	0	880	547	72	111				0	Content		-72	-111	7626396	627868370
7643	10:33:51.294	00:00:07.643	458	-1024	-768	-1	-1	-1	-1	4	-1024	-768	-1	-1	-1	-1	4		0	0						Untertest1.avi	0	880	547	72	111				0	Content		-72	-111	7643062	627885036
7660	10:33:51.311	00:00:07.659	459	-1024	-768	-1	-1	-1	-1	4	-1024	-768	-1	-1	-1	-1	4		0	0						Untertest1.avi	0	880	547	72	111				0	Content		-72	-111	7659701	627901675
7676	10:33:51.327	00:00:07.676	460	-1024	-768	-1	-1	-1	-1	4	-1024	-768	-1	-1	-1	-1	4		0	0						Untertest1.avi	0	880	547	72	111				0	Content		-72	-111	7676322	627918296
7693	10:33:51.344	00:00:07.692	461	-1024	-768	-1	-1	-1	-1	4	-1024	-768	-1	-1	-1	-1	4		0	0						Untertest1.avi	0	880	547	72	111				0	Content		-72	-111	7692942	627934916
7710	10:33:51.361	00:00:07.709	462	-1024	-768	-1	-1	-1	-1	4	-1024	-768	-1	-1	-1	-1	4		0	0						Untertest1.avi	0	880	547	72	111				0	Content		-72	-111	7709701	627951675
7726	10:33:51.377	00:00:07.726	463	-1024	-768	-1	-1	-1	-1	4	-1024	-768	-1	-1	-1	-1	4		0	0						Untertest1.avi	0	880	547	72	111				0	Content		-72	-111	7726310	627968284
7743	10:33:51.394	00:00:07.742	464	-1024	-768	-1	-1	-1	-1	4	-1024	-768	-1	-1	-1	-1	4		0	0						Untertest1.avi	0	880	547	72	111				0	Content		-72	-111	7742997	627984971
7760	10:33:51.411	00:00:07.759	465	-1024	-768	-1	-1	-1	-1	4	-1024	-768	-1	-1	-1	-1	4		0	0						Untertest1.avi	0	880	547	72	111				0	Content		-72	-111	7759663	628001637
7776	10:33:51.427	00:00:07.776	466	-1024	-768	-1	-1	-1	-1	4	-1024	-768	-1	-1	-1	-1	4		0	0						Untertest1.avi	0	880	547	72	111				0	Content		-72	-111	7776325	628018299
7793	10:33:51.444	00:00:07.792	467	-1024	-768	-1	-1	-1	-1	4	-1024	-768	-1	-1	-1	-1	4		0	0						Untertest1.avi	0	880	547	72	111				0	Content		-72	-111	7792991	628034965
7810	10:33:51.461	00:00:07.809	468	-1024	-768	-1	-1	-1	-1	4	-1024	-768	-1	-1	-1	-1	4		0	0						Untertest1.avi	0	880	547	72	111				0	Content		-72	-111	7809609	628051583
7826	10:33:51.477	00:00:07.826	469	-1024	-768	-1	-1	-1	-1	4	-1024	-768	-1	-1	-1	-1	4		0	0						Untertest1.avi	0	880	547	72	111				0	Content		-72	-111	7826173	628068147
7843	10:33:51.494	00:00:07.842	470	-1024	-768	-1	-1	-1	-1	4	-1024	-768	-1	-1	-1	-1	4		0	0						Untertest1.avi	0	880	547	72	111				0	Content		-72	-111	7842921	628084895
7860	10:33:51.511	00:00:07.860	471	-1024	-768	-1	-1	-1	-1	4	-1024	-768	-1	-1	-1	-1	4		0	0						Untertest1.avi	0	880	547	72	111				0	Content		-72	-111	7860001	628101975
7877	10:33:51.528	00:00:07.876	472	-1024	-768	-1	-1	-1	-1	4	-1024	-768	-1	-1	-1	-1	4		0	0						Untertest1.avi	0	880	547	72	111				0	Content		-72	-111	7876667	628118641
7893	10:33:51.544	00:00:07.893	473	-1024	-768	-1	-1	-1	-1	4	-1024	-768	-1	-1	-1	-1	4		0	0						Untertest1.avi	0	880	547	72	111				0	Content		-72	-111	7893333	628135307
7910	10:33:51.561	00:00:07.910	474	-1024	-768	-1	-1	-1	-1	4	-1024	-768	-1	-1	-1	-1	4		0	0						Untertest1.avi	0	880	547	72	111				0	Content		-72	-111	7910442	628152416
7927	10:33:51.578	00:00:07.927	475	-1024	-768	-1	-1	-1	-1	4	-1024	-768	-1	-1	-1	-1	4		0	0						Untertest1.avi	0	880	547	72	111				0	Content		-72	-111	7927108	628169082
7944	10:33:51.595	00:00:07.943	476	-1024	-768	-1	-1	-1	-1	4	-1024	-768	-1	-1	-1	-1	4		0	0						Untertest1.avi	0	880	547	72	111				0	Content		-72	-111	7943774	628185748
7960	10:33:51.611	00:00:07.959	477	-1024	-768	-1	-1	-1	-1	4	-1024	-768	-1	-1	-1	-1	4		0	0						Untertest1.avi	0	880	547	72	111				0	Content		-72	-111	7959964	628201938
7977	10:33:51.628	00:00:07.976	478	-1024	-768	-1	-1	-1	-1	4	-1024	-768	-1	-1	-1	-1	4		0	0						Untertest1.avi	0	880	547	72	111				0	Content		-72	-111	7976630	628218604
7993	10:33:51.644	00:00:07.992	479	-1024	-768	-1	-1	-1	-1	4	-1024	-768	-1	-1	-1	-1	4		0	0						Untertest1.avi	0	880	547	72	111				0	Content		-72	-111	7992775	628234749
8009	10:33:51.660	00:00:08.009	480	-1024	-768	-1	-1	-1	-1	4	-1024	-768	-1	-1	-1	-1	4		0	0						Untertest1.avi	0	880	547	72	111				0	Content		-72	-111	8009400	628251374
8026	10:33:51.677	00:00:08.026	481	-1024	-768	-1	-1	-1	-1	4	-1024	-768	-1	-1	-1	-1	4		0	0						Untertest1.avi	0	880	547	72	111				0	Content		-72	-111	8026113	628268087
8043	10:33:51.694	00:00:08.042	482	-1024	-768	-1	-1	-1	-1	4	-1024	-768	-1	-1	-1	-1	4		0	0						Untertest1.avi	0	880	547	72	111				0	Content		-72	-111	8042779	628284753
8059	10:33:51.710	00:00:08.059	483	-1024	-768	-1	-1	-1	-1	4	-1024	-768	-1	-1	-1	-1	4		0	0						Untertest1.avi	0	880	547	72	111				0	Content		-72	-111	8059458	628301432
8076	10:33:51.727	00:00:08.076	484	-1024	-768	-1	-1	-1	-1	4	-1024	-768	-1	-1	-1	-1	4		0	0						Untertest1.avi	0	880	547	72	111				0	Content		-72	-111	8076124	628318098
8093	10:33:51.744	00:00:08.092	485	-1024	-768	-1	-1	-1	-1	4	-1024	-768	-1	-1	-1	-1	4		0	0						Untertest1.avi	0	880	547	72	111				0	Content		-72	-111	8092752	628334726
8109	10:33:51.760	00:00:08.109	486	-1024	-768	-1	-1	-1	-1	4	-1024	-768	-1	-1	-1	-1	4		0	0						Untertest1.avi	0	880	547	72	111				0	Content		-72	-111	8109418	628351392
8126	10:33:51.777	00:00:08.126	487	-1024	-768	-1	-1	-1	-1	4	-1024	-768	-1	-1	-1	-1	4		0	0						Untertest1.avi	0	880	547	72	111				0	Content		-72	-111	8126084	628368058
8143	10:33:51.794	00:00:08.142	488	-1024	-768	-1	-1	-1	-1	4	-1024	-768	-1	-1	-1	-1	4		0	0						Untertest1.avi	0	880	547	72	111				0	Content		-72	-111	8142980	628384954
8160	10:33:51.811	00:00:08.159	489	-1024	-768	-1	-1	-1	-1	4	-1024	-768	-1	-1	-1	-1	4		0	0						Untertest1.avi	0	880	547	72	111				0	Content		-72	-111	8159646	628401620
8177	10:33:51.828	00:00:08.176	490	-1024	-768	-1	-1	-1	-1	4	-1024	-768	-1	-1	-1	-1	4		0	0						Untertest1.avi	0	880	547	72	111				0	Content		-72	-111	8176596	628418570
8193	10:33:51.844	00:00:08.193	491	-1024	-768	-1	-1	-1	-1	4	-1024	-768	-1	-1	-1	-1	4		0	0						Untertest1.avi	0	880	547	72	111				0	Content		-72	-111	8193262	628435236
8210	10:33:51.861	00:00:08.209	492	-1024	-768	-1	-1	-1	-1	4	-1024	-768	-1	-1	-1	-1	4		0	0						Untertest1.avi	0	880	547	72	111				0	Content		-72	-111	8209928	628451902
8227	10:33:51.878	00:00:08.227	493	-1024	-768	-1	-1	-1	-1	4	-1024	-768	-1	-1	-1	-1	4		0	0						Untertest1.avi	0	880	547	72	111				0	Content		-72	-111	8227208	628469182
8244	10:33:51.895	00:00:08.243	494	-1024	-768	-1	-1	-1	-1	4	-1024	-768	-1	-1	-1	-1	4		0	0						Untertest1.avi	0	880	547	72	111				0	Content		-72	-111	8243874	628485848
8261	10:33:51.912	00:00:08.261	495	-1024	-768	-1	-1	-1	-1	4	-1024	-768	-1	-1	-1	-1	4		0	0						Untertest1.avi	0	880	547	72	111				0	Content		-72	-111	8261111	628503085
8276	10:33:51.927	00:00:08.275	496	-1024	-768	-1	-1	-1	-1	4	-1024	-768	-1	-1	-1	-1	4		0	0						Untertest1.avi	0	880	547	72	111				0	Content		-72	-111	8275856	628517830
8293	10:33:51.944	00:00:08.292	497	-1024	-768	-1	-1	-1	-1	4	-1024	-768	-1	-1	-1	-1	4		0	0						Untertest1.avi	0	880	547	72	111				0	Content		-72	-111	8292542	628534516
8309	10:33:51.960	00:00:08.309	498	-1024	-768	-1	-1	-1	-1	4	-1024	-768	-1	-1	-1	-1	4		0	0						Untertest1.avi	0	880	547	72	111				0	Content		-72	-111	8309208	628551182
8326	10:33:51.977	00:00:08.325	499	-1024	-768	-1	-1	-1	-1	4	-1024	-768	-1	-1	-1	-1	4		0	0						Untertest1.avi	0	880	547	72	111				0	Content		-72	-111	8325870	628567844
8343	10:33:51.994	00:00:08.342	500	-1024	-768	-1	-1	-1	-1	4	-1024	-768	-1	-1	-1	-1	4		0	0						Untertest1.avi	0	880	547	72	111				0	Content		-72	-111	8342536	628584510
8359	10:33:52.010	00:00:08.359	501	-1024	-768	-1	-1	-1	-1	4	-1024	-768	-1	-1	-1	-1	4		0	0						Untertest1.avi	0	880	547	72	111				0	Content		-72	-111	8359274	628601248
8376	10:33:52.027	00:00:08.375	502	-1024	-768	-1	-1	-1	-1	4	-1024	-768	-1	-1	-1	-1	4		0	0						Untertest1.avi	0	880	547	72	111				0	Content		-72	-111	8375840	628617814
8392	10:33:52.043	00:00:08.392	503	-1024	-768	-1	-1	-1	-1	4	-1024	-768	-1	-1	-1	-1	4		0	0						Untertest1.avi	0	880	547	72	111				0	Content		-72	-111	8392465	628634439
8410	10:33:52.061	00:00:08.409	504	-1024	-768	-1	-1	-1	-1	4	-1024	-768	-1	-1	-1	-1	4		0	0						Untertest1.avi	0	880	547	72	111				0	Content		-72	-111	8409546	628651520
8426	10:33:52.077	00:00:08.426	505	-1024	-768	-1	-1	-1	-1	4	-1024	-768	-1	-1	-1	-1	4		0	0						Untertest1.avi	0	880	547	72	111				0	Content		-72	-111	8426212	628668186
8443	10:33:52.094	00:00:08.442	506	-1024	-768	-1	-1	-1	-1	4	-1024	-768	-1	-1	-1	-1	4		0	0						Untertest1.avi	0	880	547	72	111				0	Content		-72	-111	8442878	628684852
8460	10:33:52.111	00:00:08.460	507	-1024	-768	-1	-1	-1	-1	4	-1024	-768	-1	-1	-1	-1	4		0	0						Untertest1.avi	0	880	547	72	111				0	Content		-72	-111	8460028	628702002
8477	10:33:52.128	00:00:08.476	508	-1024	-768	-1	-1	-1	-1	4	-1024	-768	-1	-1	-1	-1	4		0	0						Untertest1.avi	0	880	547	72	111				0	Content		-72	-111	8476694	628718668
8493	10:33:52.144	00:00:08.493	509	-1024	-768	-1	-1	-1	-1	4	-1024	-768	-1	-1	-1	-1	4		0	0						Untertest1.avi	0	880	547	72	111				0	Content		-72	-111	8493360	628735334
8511	10:33:52.162	00:00:08.510	510	-1024	-768	-1	-1	-1	-1	4	-1024	-768	-1	-1	-1	-1	4		0	0						Untertest1.avi	0	880	547	72	111				0	Content		-72	-111	8510944	628752918
8526	10:33:52.177	00:00:08.525	511	-1024	-768	-1	-1	-1	-1	4	-1024	-768	-1	-1	-1	-1	4		0	0						Untertest1.avi	0	880	547	72	111				0	Content		-72	-111	8525819	628767793
8542	10:33:52.193	00:00:08.542	512	-1024	-768	-1	-1	-1	-1	4	-1024	-768	-1	-1	-1	-1	4		0	0						Untertest1.avi	0	880	547	72	111				0	Content		-72	-111	8542313	628784287
8559	10:33:52.210	00:00:08.559	513	-1024	-768	-1	-1	-1	-1	4	-1024	-768	-1	-1	-1	-1	4		0	0						Untertest1.avi	0	880	547	72	111				0	Content		-72	-111	8559025	628800999
8576	10:33:52.227	00:00:08.575	514	-1024	-768	-1	-1	-1	-1	4	-1024	-768	-1	-1	-1	-1	4		0	0						Untertest1.avi	0	880	547	72	111				0	Content		-72	-111	8575691	628817665
8592	10:33:52.243	00:00:08.592	515	-1024	-768	-1	-1	-1	-1	4	-1024	-768	-1	-1	-1	-1	4		0	0						Untertest1.avi	0	880	547	72	111				0	Content		-72	-111	8592358	628834332
8609	10:33:52.260	00:00:08.609	516	-1024	-768	-1	-1	-1	-1	4	-1024	-768	-1	-1	-1	-1	4		0	0						Untertest1.avi	0	880	547	72	111				0	Content		-72	-111	8609053	628851027
8626	10:33:52.277	00:00:08.625	517	-1024	-768	-1	-1	-1	-1	4	-1024	-768	-1	-1	-1	-1	4		0	0						Untertest1.avi	0	880	547	72	111				0	Content		-72	-111	8625884	628867858
8643	10:33:52.294	00:00:08.642	518	-1024	-768	-1	-1	-1	-1	4	-1024	-768	-1	-1	-1	-1	4		0	0						Untertest1.avi	0	880	547	72	111				0	Content		-72	-111	8642550	628884524
8659	10:33:52.310	00:00:08.659	519	-1024	-768	-1	-1	-1	-1	4	-1024	-768	-1	-1	-1	-1	4		0	0						Untertest1.avi	0	880	547	72	111				0	Content		-72	-111	8659216	628901190
8676	10:33:52.327	00:00:08.676	520	-1024	-768	-1	-1	-1	-1	4	-1024	-768	-1	-1	-1	-1	4		0	0						Untertest1.avi	0	880	547	72	111				0	Content		-72	-111	8676199	628918173
8693	10:33:52.344	00:00:08.692	521	-1024	-768	-1	-1	-1	-1	4	-1024	-768	-1	-1	-1	-1	4		0	0						Untertest1.avi	0	880	547	72	111				0	Content		-72	-111	8692865	628934839
8710	10:33:52.361	00:00:08.709	522	-1024	-768	-1	-1	-1	-1	4	-1024	-768	-1	-1	-1	-1	4		0	0						Untertest1.avi	0	880	547	72	111				0	Content		-72	-111	8709531	628951505
8727	10:33:52.378	00:00:08.726	523	-1024	-768	-1	-1	-1	-1	4	-1024	-768	-1	-1	-1	-1	4		0	0						Untertest1.avi	0	880	547	72	111				0	Content		-72	-111	8726804	628968778
8744	10:33:52.395	00:00:08.744	524	-1024	-768	-1	-1	-1	-1	4	-1024	-768	-1	-1	-1	-1	4		0	0						Untertest1.avi	0	880	547	72	111				0	Content		-72	-111	8744155	628986129
8759	10:33:52.410	00:00:08.758	525	-1024	-768	-1	-1	-1	-1	4	-1024	-768	-1	-1	-1	-1	4		0	0						Untertest1.avi	0	880	547	72	111				0	Content		-72	-111	8758903	629000877
8776	10:33:52.427	00:00:08.775	526	-1024	-768	-1	-1	-1	-1	4	-1024	-768	-1	-1	-1	-1	4		0	0						Untertest1.avi	0	880	547	72	111				0	Content		-72	-111	8775588	629017562
8792	10:33:52.443	00:00:08.792	527	-1024	-768	-1	-1	-1	-1	4	-1024	-768	-1	-1	-1	-1	4		0	0						Untertest1.avi	0	880	547	72	111				0	Content		-72	-111	8792254	629034228
8809	10:33:52.460	00:00:08.808	528	-1024	-768	-1	-1	-1	-1	4	-1024	-768	-1	-1	-1	-1	4		0	0						Untertest1.avi	0	880	547	72	111				0	Content		-72	-111	8808916	629050890
8826	10:33:52.477	00:00:08.825	529	-1024	-768	-1	-1	-1	-1	4	-1024	-768	-1	-1	-1	-1	4		0	0						Untertest1.avi	0	880	547	72	111				0	Content		-72	-111	8825582	629067556
8842	10:33:52.493	00:00:08.842	530	-1024	-768	-1	-1	-1	-1	4	-1024	-768	-1	-1	-1	-1	4		0	0						Untertest1.avi	0	880	547	72	111				0	Content		-72	-111	8842229	629084203
8859	10:33:52.510	00:00:08.858	531	-1024	-768	-1	-1	-1	-1	4	-1024	-768	-1	-1	-1	-1	4		0	0						Untertest1.avi	0	880	547	72	111				0	Content		-72	-111	8858895	629100869
8876	10:33:52.527	00:00:08.875	532	-1024	-768	-1	-1	-1	-1	4	-1024	-768	-1	-1	-1	-1	4		0	0						Untertest1.avi	0	880	547	72	111				0	Content		-72	-111	8875561	629117535
8892	10:33:52.543	00:00:08.892	533	-1024	-768	-1	-1	-1	-1	4	-1024	-768	-1	-1	-1	-1	4		0	0						Untertest1.avi	0	880	547	72	111				0	Content		-72	-111	8892168	629134142
8909	10:33:52.560	00:00:08.908	534	-1024	-768	-1	-1	-1	-1	4	-1024	-768	-1	-1	-1	-1	4		0	0						Untertest1.avi	0	880	547	72	111				0	Content		-72	-111	8908834	629150808
8926	10:33:52.577	00:00:08.925	535	-1024	-768	-1	-1	-1	-1	4	-1024	-768	-1	-1	-1	-1	4		0	0						Untertest1.avi	0	880	547	72	111				0	Content		-72	-111	8925681	629167655
8942	10:33:52.593	00:00:08.942	536	-1024	-768	-1	-1	-1	-1	4	-1024	-768	-1	-1	-1	-1	4		0	0						Untertest1.avi	0	880	547	72	111				0	Content		-72	-111	8942347	629184321
8959	10:33:52.610	00:00:08.959	537	-1024	-768	-1	-1	-1	-1	4	-1024	-768	-1	-1	-1	-1	4		0	0						Untertest1.avi	0	880	547	72	111				0	Content		-72	-111	8959013	629200987
8976	10:33:52.627	00:00:08.976	538	-1024	-768	-1	-1	-1	-1	4	-1024	-768	-1	-1	-1	-1	4		0	0						Untertest1.avi	0	880	547	72	111				0	Content		-72	-111	8976130	629218104
8993	10:33:52.644	00:00:08.992	539	-1024	-768	-1	-1	-1	-1	4	-1024	-768	-1	-1	-1	-1	4		0	0						Untertest1.avi	0	880	547	72	111				0	Content		-72	-111	8992796	629234770
9010	10:33:52.661	00:00:09.009	540	-1024	-768	-1	-1	-1	-1	4	-1024	-768	-1	-1	-1	-1	4		0	0						Untertest1.avi	0	880	547	72	111				0	Content		-72	-111	9009820	629251794
9026	10:33:52.677	00:00:09.026	541	-1024	-768	-1	-1	-1	-1	4	-1024	-768	-1	-1	-1	-1	4		0	0						Untertest1.avi	0	880	547	72	111				0	Content		-72	-111	9026487	629268461
9043	10:33:52.694	00:00:09.043	542	-1024	-768	-1	-1	-1	-1	4	-1024	-768	-1	-1	-1	-1	4		0	0						Untertest1.avi	0	880	547	72	111				0	Content		-72	-111	9043153	629285127
9061	10:33:52.712	00:00:09.060	543	-1024	-768	-1	-1	-1	-1	4	-1024	-768	-1	-1	-1	-1	4		0	0						Untertest1.avi	0	880	547	72	111				0	Content		-72	-111	9060611	629302585
9075	10:33:52.726	00:00:09.075	544	-1024	-768	-1	-1	-1	-1	4	-1024	-768	-1	-1	-1	-1	4		0	0						Untertest1.avi	0	880	547	72	111				0	Content		-72	-111	9075360	629317334
9092	10:33:52.743	00:00:09.091	545	-1024	-768	-1	-1	-1	-1	4	-1024	-768	-1	-1	-1	-1	4		0	0						Untertest1.avi	0	880	547	72	111				0	Content		-72	-111	9091980	629333954
9109	10:33:52.760	00:00:09.108	546	-1024	-768	-1	-1	-1	-1	4	-1024	-768	-1	-1	-1	-1	4		0	0						Untertest1.avi	0	880	547	72	111				0	Content		-72	-111	9108632	629350606
9125	10:33:52.776	00:00:09.125	547	-1024	-768	-1	-1	-1	-1	4	-1024	-768	-1	-1	-1	-1	4		0	0						Untertest1.avi	0	880	547	72	111				0	Content		-72	-111	9125298	629367272
9142	10:33:52.793	00:00:09.142	548	-1024	-768	-1	-1	-1	-1	4	-1024	-768	-1	-1	-1	-1	4		0	0						Untertest1.avi	0	880	547	72	111				0	Content		-72	-111	9142027	629384001
9159	10:33:52.810	00:00:09.158	549	-1024	-768	-1	-1	-1	-1	4	-1024	-768	-1	-1	-1	-1	4		0	0						Untertest1.avi	0	880	547	72	111				0	Content		-72	-111	9158591	629400565
9175	10:33:52.826	00:00:09.175	550	-1024	-768	-1	-1	-1	-1	4	-1024	-768	-1	-1	-1	-1	4		0	0						Untertest1.avi	0	880	547	72	111				0	Content		-72	-111	9175423	629417397
9192	10:33:52.843	00:00:09.192	551	-1024	-768	-1	-1	-1	-1	4	-1024	-768	-1	-1	-1	-1	4		0	0						Untertest1.avi	0	880	547	72	111				0	Content		-72	-111	9192089	629434063
9209	10:33:52.860	00:00:09.208	552	-1024	-768	-1	-1	-1	-1	4	-1024	-768	-1	-1	-1	-1	4		0	0						Untertest1.avi	0	880	547	72	111				0	Content		-72	-111	9208755	629450729
9226	10:33:52.877	00:00:09.225	553	-1024	-768	-1	-1	-1	-1	4	-1024	-768	-1	-1	-1	-1	4		0	0						Untertest1.avi	0	880	547	72	111				0	Content		-72	-111	9225739	629467713
9242	10:33:52.893	00:00:09.242	554	-1024	-768	-1	-1	-1	-1	4	-1024	-768	-1	-1	-1	-1	4		0	0						Untertest1.avi	0	880	547	72	111				0	Content		-72	-111	9242405	629484379
9259	10:33:52.910	00:00:09.259	555	-1024	-768	-1	-1	-1	-1	4	-1024	-768	-1	-1	-1	-1	4		0	0						Untertest1.avi	0	880	547	72	111				0	Content		-72	-111	9259071	629501045
9276	10:33:52.927	00:00:09.276	556	-1024	-768	-1	-1	-1	-1	4	-1024	-768	-1	-1	-1	-1	4		0	0						Untertest1.avi	0	880	547	72	111				0	Content		-72	-111	9276386	629518360
9293	10:33:52.944	00:00:09.293	557	-1024	-768	-1	-1	-1	-1	4	-1024	-768	-1	-1	-1	-1	4		0	0						Untertest1.avi	0	880	547	72	111				0	Content		-72	-111	9293052	629535026
9310	10:33:52.961	00:00:09.310	558	-1024	-768	-1	-1	-1	-1	4	-1024	-768	-1	-1	-1	-1	4		0	0						Untertest1.avi	0	880	547	72	111				0	Content		-72	-111	9310318	629552292
9325	10:33:52.976	00:00:09.325	559	-1024	-768	-1	-1	-1	-1	4	-1024	-768	-1	-1	-1	-1	4		0	0						Untertest1.avi	0	880	547	72	111				0	Content		-72	-111	9325189	629567163
9342	10:33:52.993	00:00:09.341	560	-1024	-768	-1	-1	-1	-1	4	-1024	-768	-1	-1	-1	-1	4		0	0						Untertest1.avi	0	880	547	72	111				0	Content		-72	-111	9341812	629583786
9358	10:33:53.009	00:00:09.358	561	-1024	-768	-1	-1	-1	-1	4	-1024	-768	-1	-1	-1	-1	4		0	0						Untertest1.avi	0	880	547	72	111				0	Content		-72	-111	9358478	629600452
9375	10:33:53.026	00:00:09.375	562	-1024	-768	-1	-1	-1	-1	4	-1024	-768	-1	-1	-1	-1	4		0	0						Untertest1.avi	0	880	547	72	111				0	Content		-72	-111	9375056	629617030
9392	10:33:53.043	00:00:09.391	563	-1024	-768	-1	-1	-1	-1	4	-1024	-768	-1	-1	-1	-1	4		0	0						Untertest1.avi	0	880	547	72	111				0	Content		-72	-111	9391772	629633746
9408	10:33:53.059	00:00:09.408	564	-1024	-768	-1	-1	-1	-1	4	-1024	-768	-1	-1	-1	-1	4		0	0						Untertest1.avi	0	880	547	72	111				0	Content		-72	-111	9408438	629650412
9425	10:33:53.076	00:00:09.425	565	-1024	-768	-1	-1	-1	-1	4	-1024	-768	-1	-1	-1	-1	4		0	0						Untertest1.avi	0	880	547	72	111				0	Content		-72	-111	9425120	629667094
9442	10:33:53.093	00:00:09.441	566	-1024	-768	-1	-1	-1	-1	4	-1024	-768	-1	-1	-1	-1	4		0	0						Untertest1.avi	0	880	547	72	111				0	Content		-72	-111	9441746	629683720
9459	10:33:53.110	00:00:09.458	567	716,7076	928,7373	0,4430091	0,6161794	469,9221	3,639214	3	653,0812	911,6412	0,4433759	0,6161902	454,9563	3,540781	3		0	0						Untertest1.avi	0	880	547	72	111				0	Content		-72	-111	9458609	629700583
9475	10:33:53.126	00:00:09.475	568	714,0528	931,7932	0,4428275	0,6144691	469,9221	3,565919	3	632,7874	910,951	0,4433586	0,6144772	445,1573	3,399835	1	16	633	911						Untertest1.avi	0	880	547	72	111	1070	789	133	0	Content		561	800	9475114	629717088
9492	10:33:53.143	00:00:09.491	569	714,3824	930,163	0,4428446	0,6131221	469,9221	3,566533	3	632,9379	909,4231	0,4433779	0,6131303	445,0114	3,399449	1	16	633	909						Untertest1.avi	0	880	547	72	111	1070	789	133	0	Content		561	798	9491735	629733709
9508	10:33:53.159	00:00:09.508	570	873,9097	940,0341	0,4415201	0,6115928	469,9221	3,690618	3	777,7935	910,0267	0,4420914	0,6117527	445,0298	3,51481	1	16	778	910						Untertest1.avi	0	880	547	72	111	1070	789	133	0	Content		706	799	9508357	629750331
9525	10:33:53.176	00:00:09.525	571	1147,901	909,9991	0,4392975	0,6099836	469,9221	3,587246	3	1028,288	883,1036	0,4399447	0,610122	445,5782	3,415959	1	16	1028	883						Untertest1.avi	0	880	547	72	111	1070	789	133	0	Content		956	772	9525221	629767195
9542	10:33:53.193	00:00:09.541	572	1370,07	873,3961	0,4373495	0,6091811	469,922	3,626075	3	1256,68	847,3513	0,4382854	0,6093491	445,9084	3,463835	1	16	1257	847						Untertest1.avi	0	880	547	72	111	1070	789	133	0	Content		1185	736	9541727	629783701
9558	10:33:53.209	00:00:09.558	573	1920,953	948,0624	0,4434085	0,6084306	469,9221	3,757011	3	1341,134	891,9587	0,427212	0,6086506	407,2516	3,194758	1	16	1341	892						Untertest1.avi	0	880	547	72	111	1070	789	133	0	Content		1269	781	9558347	629800321
9575	10:33:53.226	00:00:09.575	574	-1024	-768	-1	-1	-1	-1	4	-1024	-768	-1	-1	-1	-1	4	16	0	0						Untertest1.avi	0	880	547	72	111	1070	789	133	0	Content		-72	-111	9575094	629817068
9592	10:33:53.243	00:00:09.591	575	-1024	-768	-1	-1	-1	-1	4	2248,958	990,5374	0,4387348	0,6079211	435,4504	3,432526	1	16	2249	991						Untertest1.avi	0	880	547	72	111	1070	789	133	0	Content		2177	880	9591842	629833816
9608	10:33:53.259	00:00:09.608	576	-1024	-768	-1	-1	-1	-1	4	-1024	-768	-1	-1	-1	-1	4		0	0						Untertest1.avi	0	880	547	72	111				0	Content		-72	-111	9608338	629850312
9625	10:33:53.276	00:00:09.624	577	-1024	-768	-1	-1	-1	-1	4	-1024	-768	-1	-1	-1	-1	4		0	0						Untertest1.avi	0	880	547	72	111				0	Content		-72	-111	9624962	629866936
9642	10:33:53.293	00:00:09.641	578	-1024	-768	-1	-1	-1	-1	4	-1024	-768	-1	-1	-1	-1	4		0	0						Untertest1.avi	0	880	547	72	111				0	Content		-72	-111	9641584	629883558
9658	10:33:53.309	00:00:09.658	579	-1024	-768	-1	-1	-1	-1	4	-1024	-768	-1	-1	-1	-1	4		0	0						Untertest1.avi	0	880	547	72	111				0	Content		-72	-111	9658330	629900304
9675	10:33:53.326	00:00:09.674	580	-1024	-768	-1	-1	-1	-1	4	-1024	-768	-1	-1	-1	-1	4		0	0						Untertest1.avi	0	880	547	72	111				0	Content		-72	-111	9674827	629916801
9692	10:33:53.343	00:00:09.691	581	-1024	-768	-1	-1	-1	-1	4	-1024	-768	-1	-1	-1	-1	4		0	0						Untertest1.avi	0	880	547	72	111				0	Content		-72	-111	9691575	629933549
9708	10:33:53.359	00:00:09.708	582	-1024	-768	-1	-1	-1	-1	4	-1024	-768	-1	-1	-1	-1	4		0	0						Untertest1.avi	0	880	547	72	111				0	Content		-72	-111	9708195	629950169
9725	10:33:53.376	00:00:09.724	583	-1024	-768	-1	-1	-1	-1	4	-1024	-768	-1	-1	-1	-1	4		0	0						Untertest1.avi	0	880	547	72	111				0	Content		-72	-111	9724822	629966796
9741	10:33:53.392	00:00:09.741	584	-1024	-768	-1	-1	-1	-1	4	-1024	-768	-1	-1	-1	-1	4		0	0						Untertest1.avi	0	880	547	72	111				0	Content		-72	-111	9741445	629983419
9758	10:33:53.409	00:00:09.758	585	-1024	-768	-1	-1	-1	-1	4	-1024	-768	-1	-1	-1	-1	4		0	0						Untertest1.avi	0	880	547	72	111				0	Content		-72	-111	9758190	630000164
9775	10:33:53.426	00:00:09.774	586	-1024	-768	-1	-1	-1	-1	4	-1024	-768	-1	-1	-1	-1	4		0	0						Untertest1.avi	0	880	547	72	111				0	Content		-72	-111	9774812	630016786
9791	10:33:53.442	00:00:09.791	587	-1024	-768	-1	-1	-1	-1	4	-1024	-768	-1	-1	-1	-1	4		0	0						Untertest1.avi	0	880	547	72	111				0	Content		-72	-111	9791433	630033407
9808	10:33:53.459	00:00:09.808	588	-1024	-768	-1	-1	-1	-1	4	-1024	-768	-1	-1	-1	-1	4		0	0						Untertest1.avi	0	880	547	72	111				0	Content		-72	-111	9808179	630050153
9825	10:33:53.476	00:00:09.824	589	-1024	-768	-1	-1	-1	-1	4	-1024	-768	-1	-1	-1	-1	4		0	0						Untertest1.avi	0	880	547	72	111				0	Content		-72	-111	9824801	630066775
9841	10:33:53.492	00:00:09.841	590	-1024	-768	-1	-1	-1	-1	4	-1024	-768	-1	-1	-1	-1	4		0	0						Untertest1.avi	0	880	547	72	111				0	Content		-72	-111	9841467	630083441
9858	10:33:53.509	00:00:09.858	591	-1024	-768	-1	-1	-1	-1	4	-1024	-768	-1	-1	-1	-1	4		0	0						Untertest1.avi	0	880	547	72	111				0	Content		-72	-111	9858036	630100010
9875	10:33:53.526	00:00:09.874	592	-1024	-768	-1	-1	-1	-1	4	-1024	-768	-1	-1	-1	-1	4		0	0						Untertest1.avi	0	880	547	72	111				0	Content		-72	-111	9874904	630116878
9891	10:33:53.542	00:00:09.891	593	-1024	-768	-1	-1	-1	-1	4	-1024	-768	-1	-1	-1	-1	4		0	0						Untertest1.avi	0	880	547	72	111				0	Content		-72	-111	9891413	630133387
9908	10:33:53.559	00:00:09.908	594	-1024	-768	-1	-1	-1	-1	4	-1024	-768	-1	-1	-1	-1	4		0	0						Untertest1.avi	0	880	547	72	111				0	Content		-72	-111	9908033	630150007
9925	10:33:53.576	00:00:09.924	595	-1024	-768	-1	-1	-1	-1	4	-1024	-768	-1	-1	-1	-1	4		0	0						Untertest1.avi	0	880	547	72	111				0	Content		-72	-111	9924700	630166674
9941	10:33:53.592	00:00:09.941	596	-1024	-768	-1	-1	-1	-1	4	-1024	-768	-1	-1	-1	-1	4		0	0						Untertest1.avi	0	880	547	72	111				0	Content		-72	-111	9941404	630183378
9958	10:33:53.609	00:00:09.958	597	-1024	-768	-1	-1	-1	-1	4	-1024	-768	-1	-1	-1	-1	4		0	0						Untertest1.avi	0	880	547	72	111				0	Content		-72	-111	9958028	630200002
9975	10:33:53.626	00:00:09.974	598	-1024	-768	-1	-1	-1	-1	4	-1024	-768	-1	-1	-1	-1	4		0	0						Untertest1.avi	0	880	547	72	111				0	Content		-72	-111	9974652	630216626
9991	10:33:53.642	00:00:09.991	599	-1024	-768	-1	-1	-1	-1	4	-1024	-768	-1	-1	-1	-1	4		0	0						Untertest1.avi	0	880	547	72	111				0	Content		-72	-111	9991274	630233248
10008	10:33:53.659	00:00:10.008	600	1260,691	916,4834	0,4542861	0,6227328	430,0169	3,230425	3	1258,63	908,6814	0,4544122	0,6226955	432,6431	3,273413	3		0	0						Untertest1.avi	0	880	547	72	111				0	Content		-72	-111	10008021	630249995
10025	10:33:53.676	00:00:10.024	601	1240,729	902,8123	0,451607	0,6213048	430,0169	3,311758	3	1263,154	896,8591	0,453769	0,6212462	437,1558	3,389003	1	17	1263	897						Untertest1.avi	0	880	547	72	111	1185	788	267	0	Content		1191	786	10024644	630266618
10041	10:33:53.692	00:00:10.041	602	1257,706	929,7175	0,4517231	0,6197193	430,0169	3,263468	3	1278,808	925,1699	0,4537572	0,6196626	436,684	3,33669	1	17	1279	925						Untertest1.avi	0	880	547	72	111	1185	788	267	0	Content		1207	814	10041265	630283239
10058	10:33:53.709	00:00:10.058	603	1288,138	919,2149	0,4521306	0,6183096	430,0169	3,254627	3	1274,447	912,8782	0,4536304	0,6182576	435,6388	3,312246	1	17	1274	913						Untertest1.avi	0	880	547	72	111	1185	788	267	0	Content		1202	802	10058141	630300115
10075	10:33:53.726	00:00:10.074	604	1299,846	930,767	0,4526148	0,6171435	430,0168	3,296349	3	1244,74	920,3855	0,452256	0,6171188	429,0061	3,299718	1	17	1245	920						Untertest1.avi	0	880	547	72	111	1185	788	267	0	Content		1173	809	10074633	630316607
10091	10:33:53.742	00:00:10.091	605	1313,785	928,5726	0,4530644	0,6163399	430,0168	3,225831	3	1266,66	919,9012	0,4534498	0,6163032	431,9536	3,250626	1	17	1267	920						Untertest1.avi	0	880	547	72	111	1185	788	267	0	Content		1195	809	10091379	630333353
10108	10:33:53.759	00:00:10.107	606	1303,039	919,1869	0,4536457	0,6160445	430,0168	3,268381	3	1246,637	907,9077	0,4529123	0,6160262	427,4414	3,261108	1	17	1247	908						Untertest1.avi	0	880	547	72	111	1185	788	267	0	Content		1175	797	10107877	630349851
10124	10:33:53.775	00:00:10.124	607	1292,468	907,5359	0,4544947	0,6160446	430,0168	3,305513	3	1234,234	896,0495	0,4536035	0,6160287	426,8507	3,293519	1	17	1234	896						Untertest1.avi	0	880	547	72	111	1185	788	267	0	Content		1162	785	10124497	630366471
10141	10:33:53.792	00:00:10.141	608	1284,937	916,4475	0,455282	0,6160707	430,0169	3,275531	3	1269,871	907,2107	0,4555448	0,6160399	430,2489	3,298001	1	17	1270	907						Untertest1.avi	0	880	547	72	111	1185	788	267	0	Content		1198	796	10141245	630383219
10158	10:33:53.809	00:00:10.157	609	1273,905	889,9716	0,4565493	0,6163233	430,0169	3,259532	3	1267,347	880,7974	0,4572485	0,6162861	431,8049	3,293892	1	17	1267	881						Untertest1.avi	0	880	547	72	111	1185	788	267	0	Content		1195	770	10157867	630399841
10174	10:33:53.825	00:00:10.174	610	1295,359	903,0428	0,4579789	0,6157374	430,0169	3,281277	3	1277,685	893,2222	0,4581252	0,6157084	429,8343	3,300007	1	17	1278	893						Untertest1.avi	0	880	547	72	111	1185	788	267	0	Content		1206	782	10174489	630416463
10191	10:33:53.842	00:00:10.191	611	1274,708	875,3	0,460877	0,6146152	435,2106	3,286425	3	1257,271	864,9598	0,461071	0,6145861	435,2106	3,306309	1	17	1257	865						Untertest1.avi	0	880	547	72	111	1185	788	267	0	Content		1185	754	10191238	630433212
10208	10:33:53.859	00:00:10.207	612	1290,555	889,9537	0,4621797	0,6123813	434,2762	3,245391	3	1273,411	879,8513	0,4623744	0,612352	434,2762	3,265442	1	17	1273	880						Untertest1.avi	0	880	547	72	111	1185	788	267	0	Content		1201	769	10207857	630449831
10224	10:33:53.875	00:00:10.224	613	1244,874	876,7019	0,4616239	0,6102358	425,8365	3,208429	3	1227,362	866,6014	0,4618249	0,6102054	425,8365	3,227333	1	17	1227	867						Untertest1.avi	0	880	547	72	111	1185	788	267	0	Content		1155	756	10224479	630466453
10241	10:33:53.892	00:00:10.241	614	1267,62	908,8535	0,4646285	0,6073013	430,7365	3,307412	3	1250,358	899,2363	0,4648259	0,6072716	430,7365	3,327259	1	17	1250	899						Untertest1.avi	0	880	547	72	111	1185	788	267	0	Content		1178	788	10241225	630483199
10258	10:33:53.909	00:00:10.258	615	1264,249	915,0309	0,4669519	0,6048748	432,5399	3,344761	3	1235,525	905,323	0,4670559	0,6048457	432,5399	3,36133	1	17	1236	905						Untertest1.avi	0	880	547	72	111	1185	788	267	0	Content		1164	794	10258291	630500265
10275	10:33:53.926	00:00:10.274	616	1257,949	927,4418	0,4681417	0,6026539	430,6886	3,313457	3	1240,321	918,1772	0,4683392	0,6026243	430,6886	3,33303	1	17	1240	918						Untertest1.avi	0	880	547	72	111	1185	788	267	0	Content		1168	807	10274914	630516888
10292	10:33:53.943	00:00:10.291	617	1270,888	903,028	0,4673147	0,5995626	422,7638	3,30957	3	1254,646	893,3927	0,4675182	0,5995319	422,7638	3,329877	1	18	1255	893						Untertest1.avi	0	880	547	72	111	1547	357	199	0	Content		1183	782	10291537	630533511
10308	10:33:53.959	00:00:10.307	618	-1024	-768	-1	-1	-1	-1	4	-1024	-768	-1	-1	-1	-1	4	18	0	0						Untertest1.avi	0	880	547	72	111	1547	357	199	0	Content		-72	-111	10307840	630549814
10324	10:33:53.975	00:00:10.324	619	-1024	-768	-1	-1	-1	-1	4	-1024	-768	-1	-1	-1	-1	4	18	0	0						Untertest1.avi	0	880	547	72	111	1547	357	199	0	Content		-72	-111	10324463	630566437
10341	10:33:53.992	00:00:10.341	620	-1024	-768	-1	-1	-1	-1	4	-1024	-768	-1	-1	-1	-1	4	18	0	0						Untertest1.avi	0	880	547	72	111	1547	357	199	0	Content		-72	-111	10341087	630583061
10358	10:33:54.009	00:00:10.357	621	-1024	-768	-1	-1	-1	-1	4	-1024	-768	-1	-1	-1	-1	4	18	0	0						Untertest1.avi	0	880	547	72	111	1547	357	199	0	Content		-72	-111	10357709	630599683
10374	10:33:54.025	00:00:10.374	622	-1024	-768	-1	-1	-1	-1	4	-1024	-768	-1	-1	-1	-1	4	18	0	0						Untertest1.avi	0	880	547	72	111	1547	357	199	0	Content		-72	-111	10374333	630616307
10391	10:33:54.042	00:00:10.390	623	-1024	-768	-1	-1	-1	-1	4	-1024	-768	-1	-1	-1	-1	4	18	0	0						Untertest1.avi	0	880	547	72	111	1547	357	199	0	Content		-72	-111	10390953	630632927
10408	10:33:54.059	00:00:10.407	624	1736,907	434,4814	0,4768192	0,5647921	402,001	3,092788	3	1691,856	419,3415	0,4767363	0,5647602	402,001	3,115928	1	18	1692	419						Untertest1.avi	0	880	547	72	111	1547	357	199	0	Content		1620	308	10407697	630649671
10424	10:33:54.075	00:00:10.424	625	-1024	-768	-1	-1	-1	-1	4	-1024	-768	-1	-1	-1	-1	4	18	0	0						Untertest1.avi	0	880	547	72	111	1547	357	199	0	Content		-72	-111	10424322	630666296
10441	10:33:54.092	00:00:10.440	626	-1024	-768	-1	-1	-1	-1	4	-1024	-768	-1	-1	-1	-1	4	18	0	0						Untertest1.avi	0	880	547	72	111	1547	357	199	0	Content		-72	-111	10440936	630682910
10458	10:33:54.109	00:00:10.457	627	1600,913	492,1489	0,4798625	0,5592579	389,1738	2,980236	3	1602,452	470,8238	0,4800953	0,5592225	389,1738	3,016	1	18	1602	471						Untertest1.avi	0	880	547	72	111	1547	357	199	0	Content		1530	360	10457558	630699532
10474	10:33:54.125	00:00:10.474	628	1633,13	486,6513	0,4824834	0,5577346	390,1712	2,987055	3	1636,84	464,5067	0,4827153	0,5576994	390,1712	3,025281	1	18	1637	465						Untertest1.avi	0	880	547	72	111	1547	357	199	0	Content		1565	354	10474314	630716288
10491	10:33:54.142	00:00:10.490	629	-1024	-768	-1	-1	-1	-1	4	-1024	-768	-1	-1	-1	-1	4		0	0						Untertest1.avi	0	880	547	72	111				0	Content		-72	-111	10490936	630732910
10508	10:33:54.159	00:00:10.507	630	-1024	-768	-1	-1	-1	-1	4	-1024	-768	-1	-1	-1	-1	4		0	0						Untertest1.avi	0	880	547	72	111				0	Content		-72	-111	10507549	630749523
10524	10:33:54.175	00:00:10.524	631	-1024	-768	-1	-1	-1	-1	4	-1024	-768	-1	-1	-1	-1	4		0	0						Untertest1.avi	0	880	547	72	111				0	Content		-72	-111	10524305	630766279
10541	10:33:54.192	00:00:10.540	632	-1024	-768	-1	-1	-1	-1	4	-1024	-768	-1	-1	-1	-1	4		0	0						Untertest1.avi	0	880	547	72	111				0	Content		-72	-111	10540925	630782899
10558	10:33:54.209	00:00:10.557	633	-1024	-768	-1	-1	-1	-1	4	-1024	-768	-1	-1	-1	-1	4		0	0						Untertest1.avi	0	880	547	72	111				0	Content		-72	-111	10557548	630799522
10574	10:33:54.225	00:00:10.574	634	-1024	-768	-1	-1	-1	-1	4	-1024	-768	-1	-1	-1	-1	4		0	0						Untertest1.avi	0	880	547	72	111				0	Content		-72	-111	10574167	630816141
10591	10:33:54.242	00:00:10.590	635	-1024	-768	-1	-1	-1	-1	4	-1024	-768	-1	-1	-1	-1	4		0	0						Untertest1.avi	0	880	547	72	111				0	Content		-72	-111	10590913	630832887
10608	10:33:54.259	00:00:10.607	636	-1024	-768	-1	-1	-1	-1	4	-1024	-768	-1	-1	-1	-1	4		0	0						Untertest1.avi	0	880	547	72	111				0	Content		-72	-111	10607537	630849511
10624	10:33:54.275	00:00:10.624	637	-1024	-768	-1	-1	-1	-1	4	-1024	-768	-1	-1	-1	-1	4		0	0						Untertest1.avi	0	880	547	72	111				0	Content		-72	-111	10624160	630866134
10641	10:33:54.292	00:00:10.640	638	-1024	-768	-1	-1	-1	-1	4	-1024	-768	-1	-1	-1	-1	4		0	0						Untertest1.avi	0	880	547	72	111				0	Content		-72	-111	10640781	630882755
10658	10:33:54.309	00:00:10.657	639	-1024	-768	-1	-1	-1	-1	4	-1024	-768	-1	-1	-1	-1	4		0	0						Untertest1.avi	0	880	547	72	111				0	Content		-72	-111	10657529	630899503
10674	10:33:54.325	00:00:10.674	640	-1024	-768	-1	-1	-1	-1	4	-1024	-768	-1	-1	-1	-1	4		0	0						Untertest1.avi	0	880	547	72	111				0	Content		-72	-111	10674152	630916126
10691	10:33:54.342	00:00:10.690	641	-1024	-768	-1	-1	-1	-1	4	-1024	-768	-1	-1	-1	-1	4		0	0						Untertest1.avi	0	880	547	72	111				0	Content		-72	-111	10690774	630932748
10707	10:33:54.358	00:00:10.707	642	-1024	-768	-1	-1	-1	-1	4	-1024	-768	-1	-1	-1	-1	4		0	0						Untertest1.avi	0	880	547	72	111				0	Content		-72	-111	10707397	630949371
10724	10:33:54.375	00:00:10.724	643	-1024	-768	-1	-1	-1	-1	4	-1024	-768	-1	-1	-1	-1	4		0	0						Untertest1.avi	0	880	547	72	111				0	Content		-72	-111	10724142	630966116
10741	10:33:54.392	00:00:10.740	644	-1024	-768	-1	-1	-1	-1	4	-1024	-768	-1	-1	-1	-1	4		0	0						Untertest1.avi	0	880	547	72	111				0	Content		-72	-111	10740765	630982739
10757	10:33:54.408	00:00:10.757	645	-1024	-768	-1	-1	-1	-1	4	-1024	-768	-1	-1	-1	-1	4		0	0						Untertest1.avi	0	880	547	72	111				0	Content		-72	-111	10757393	630999367
10774	10:33:54.425	00:00:10.774	646	-1024	-768	-1	-1	-1	-1	4	-1024	-768	-1	-1	-1	-1	4		0	0						Untertest1.avi	0	880	547	72	111				0	Content		-72	-111	10774011	631015985
10791	10:33:54.442	00:00:10.790	647	-1024	-768	-1	-1	-1	-1	4	-1024	-768	-1	-1	-1	-1	4		0	0						Untertest1.avi	0	880	547	72	111				0	Content		-72	-111	10790757	631032731
10807	10:33:54.458	00:00:10.807	648	-1024	-768	-1	-1	-1	-1	4	-1024	-768	-1	-1	-1	-1	4		0	0						Untertest1.avi	0	880	547	72	111				0	Content		-72	-111	10807381	631049355
10824	10:33:54.475	00:00:10.824	649	-1024	-768	-1	-1	-1	-1	4	-1024	-768	-1	-1	-1	-1	4		0	0						Untertest1.avi	0	880	547	72	111				0	Content		-72	-111	10824125	631066099
10841	10:33:54.492	00:00:10.840	650	-1024	-768	-1	-1	-1	-1	4	-1024	-768	-1	-1	-1	-1	4		0	0						Untertest1.avi	0	880	547	72	111				0	Content		-72	-111	10840745	631082719
10857	10:33:54.508	00:00:10.857	651	-1024	-768	-1	-1	-1	-1	4	-1024	-768	-1	-1	-1	-1	4		0	0						Untertest1.avi	0	880	547	72	111				0	Content		-72	-111	10857368	631099342
10874	10:33:54.525	00:00:10.873	652	-1024	-768	-1	-1	-1	-1	4	-1024	-768	-1	-1	-1	-1	4		0	0						Untertest1.avi	0	880	547	72	111				0	Content		-72	-111	10873990	631115964
10891	10:33:54.542	00:00:10.891	653	-1024	-768	-1	-1	-1	-1	4	-1024	-768	-1	-1	-1	-1	4		0	0						Untertest1.avi	0	880	547	72	111				0	Content		-72	-111	10891180	631133154
10908	10:33:54.559	00:00:10.908	654	-1024	-768	-1	-1	-1	-1	4	-1024	-768	-1	-1	-1	-1	4		0	0						Untertest1.avi	0	880	547	72	111				0	Content		-72	-111	10908428	631150402
10926	10:33:54.577	00:00:10.925	655	-1024	-768	-1	-1	-1	-1	4	-1024	-768	-1	-1	-1	-1	4		0	0						Untertest1.avi	0	880	547	72	111				0	Content		-72	-111	10925801	631167775
10941	10:33:54.592	00:00:10.940	656	-1024	-768	-1	-1	-1	-1	4	-1024	-768	-1	-1	-1	-1	4		0	0						Untertest1.avi	0	880	547	72	111				0	Content		-72	-111	10940604	631182578
10957	10:33:54.608	00:00:10.957	657	-1024	-768	-1	-1	-1	-1	4	-1024	-768	-1	-1	-1	-1	4		0	0						Untertest1.avi	0	880	547	72	111				0	Content		-72	-111	10957350	631199324
10974	10:33:54.625	00:00:10.973	658	-1024	-768	-1	-1	-1	-1	4	-1024	-768	-1	-1	-1	-1	4		0	0						Untertest1.avi	0	880	547	72	111				0	Content		-72	-111	10973971	631215945
10991	10:33:54.642	00:00:10.990	659	-1024	-768	-1	-1	-1	-1	4	-1024	-768	-1	-1	-1	-1	4		0	0						Untertest1.avi	0	880	547	72	111				0	Content		-72	-111	10990601	631232575
11007	10:33:54.658	00:00:11.007	660	-1024	-768	-1	-1	-1	-1	4	-1024	-768	-1	-1	-1	-1	4		0	0						Untertest1.avi	0	880	547	72	111				0	Content		-72	-111	11007216	631249190
11024	10:33:54.675	00:00:11.023	661	-1024	-768	-1	-1	-1	-1	4	-1024	-768	-1	-1	-1	-1	4		0	0						Untertest1.avi	0	880	547	72	111				0	Content		-72	-111	11023839	631265813
11041	10:33:54.692	00:00:11.041	662	-1024	-768	-1	-1	-1	-1	4	-1024	-768	-1	-1	-1	-1	4		0	0						Untertest1.avi	0	880	547	72	111				0	Content		-72	-111	11041034	631283008
11058	10:33:54.709	00:00:11.058	663	-1024	-768	-1	-1	-1	-1	4	-1024	-768	-1	-1	-1	-1	4		0	0						Untertest1.avi	0	880	547	72	111				0	Content		-72	-111	11058403	631300377
11076	10:33:54.727	00:00:11.075	664	-1024	-768	-1	-1	-1	-1	4	-1024	-768	-1	-1	-1	-1	4		0	0						Untertest1.avi	0	880	547	72	111				0	Content		-72	-111	11075651	631317625
11090	10:33:54.741	00:00:11.090	665	-1024	-768	-1	-1	-1	-1	4	-1024	-768	-1	-1	-1	-1	4		0	0						Untertest1.avi	0	880	547	72	111				0	Content		-72	-111	11090450	631332424
11107	10:33:54.758	00:00:11.107	666	-1024	-768	-1	-1	-1	-1	4	-1024	-768	-1	-1	-1	-1	4		0	0						Untertest1.avi	0	880	547	72	111				0	Content		-72	-111	11107197	631349171
11124	10:33:54.775	00:00:11.123	667	-1024	-768	-1	-1	-1	-1	4	-1024	-768	-1	-1	-1	-1	4		0	0						Untertest1.avi	0	880	547	72	111				0	Content		-72	-111	11123819	631365793
11141	10:33:54.792	00:00:11.140	668	-1024	-768	-1	-1	-1	-1	4	-1024	-768	-1	-1	-1	-1	4		0	0						Untertest1.avi	0	880	547	72	111				0	Content		-72	-111	11140577	631382551
11157	10:33:54.808	00:00:11.157	669	-1024	-768	-1	-1	-1	-1	4	-1024	-768	-1	-1	-1	-1	4		0	0						Untertest1.avi	0	880	547	72	111				0	Content		-72	-111	11157061	631399035
11174	10:33:54.825	00:00:11.173	670	-1024	-768	-1	-1	-1	-1	4	-1024	-768	-1	-1	-1	-1	4		0	0						Untertest1.avi	0	880	547	72	111				0	Content		-72	-111	11173809	631415783
11191	10:33:54.842	00:00:11.190	671	-1024	-768	-1	-1	-1	-1	4	-1024	-768	-1	-1	-1	-1	4		0	0						Untertest1.avi	0	880	547	72	111				0	Content		-72	-111	11190877	631432851
11208	10:33:54.859	00:00:11.208	672	-1024	-768	-1	-1	-1	-1	4	-1024	-768	-1	-1	-1	-1	4		0	0						Untertest1.avi	0	880	547	72	111				0	Content		-72	-111	11208249	631450223
11225	10:33:54.876	00:00:11.225	673	-1024	-768	-1	-1	-1	-1	4	-1024	-768	-1	-1	-1	-1	4		0	0						Untertest1.avi	0	880	547	72	111				0	Content		-72	-111	11225497	631467471
11240	10:33:54.891	00:00:11.240	674	-1024	-768	-1	-1	-1	-1	4	-1024	-768	-1	-1	-1	-1	4		0	0						Untertest1.avi	0	880	547	72	111				0	Content		-72	-111	11240424	631482398
11257	10:33:54.908	00:00:11.257	675	-1024	-768	-1	-1	-1	-1	4	-1024	-768	-1	-1	-1	-1	4		0	0						Untertest1.avi	0	880	547	72	111				0	Content		-72	-111	11257046	631499020
11274	10:33:54.925	00:00:11.273	676	-1024	-768	-1	-1	-1	-1	4	-1024	-768	-1	-1	-1	-1	4		0	0						Untertest1.avi	0	880	547	72	111				0	Content		-72	-111	11273793	631515767
11290	10:33:54.941	00:00:11.290	677	-1024	-768	-1	-1	-1	-1	4	-1024	-768	-1	-1	-1	-1	4		0	0						Untertest1.avi	0	880	547	72	111				0	Content		-72	-111	11290416	631532390
11307	10:33:54.958	00:00:11.307	678	-1024	-768	-1	-1	-1	-1	4	-1024	-768	-1	-1	-1	-1	4		0	0						Untertest1.avi	0	880	547	72	111				0	Content		-72	-111	11307039	631549013
11324	10:33:54.975	00:00:11.323	679	-1024	-768	-1	-1	-1	-1	4	-1024	-768	-1	-1	-1	-1	4		0	0						Untertest1.avi	0	880	547	72	111				0	Content		-72	-111	11323658	631565632
11341	10:33:54.992	00:00:11.340	680	-1024	-768	-1	-1	-1	-1	4	-1024	-768	-1	-1	-1	-1	4		0	0						Untertest1.avi	0	880	547	72	111				0	Content		-72	-111	11340852	631582826
11358	10:33:55.009	00:00:11.358	681	-1024	-768	-1	-1	-1	-1	4	-1024	-768	-1	-1	-1	-1	4		0	0						Untertest1.avi	0	880	547	72	111				0	Content		-72	-111	11358097	631600071
11375	10:33:55.026	00:00:11.375	682	-1024	-768	-1	-1	-1	-1	4	-1024	-768	-1	-1	-1	-1	4		0	0						Untertest1.avi	0	880	547	72	111				0	Content		-72	-111	11375342	631617316
11390	10:33:55.041	00:00:11.390	683	-1024	-768	-1	-1	-1	-1	4	-1024	-768	-1	-1	-1	-1	4		0	0						Untertest1.avi	0	880	547	72	111				0	Content		-72	-111	11390270	631632244
11407	10:33:55.058	00:00:11.406	684	-1024	-768	-1	-1	-1	-1	4	-1024	-768	-1	-1	-1	-1	4		0	0						Untertest1.avi	0	880	547	72	111				0	Content		-72	-111	11406891	631648865
11424	10:33:55.075	00:00:11.423	685	-1024	-768	-1	-1	-1	-1	4	-1024	-768	-1	-1	-1	-1	4		0	0						Untertest1.avi	0	880	547	72	111				0	Content		-72	-111	11423636	631665610
11440	10:33:55.091	00:00:11.440	686	1072,005	685,4052	0,6462833	0,4435441	394,9467	3,376433	1	1016,938	673,6978	0,6460586	0,4435147	394,9467	3,384613	3	19	1072	685						Untertest1.avi	0	880	547	72	111	995	520	300	0	Content		1000	574	11440259	631682233
11457	10:33:55.108	00:00:11.456	687	1067,901	672,3506	0,6469124	0,4431283	394,9466	3,446589	1	1046,944	657,1664	0,6470314	0,4431212	394,9466	3,467648	3	19	1068	672						Untertest1.avi	0	880	547	72	111	995	520	300	0	Content		996	561	11456883	631698857
11474	10:33:55.125	00:00:11.473	688	-1024	-768	-1	-1	-1	-1	4	-1024	-768	-1	-1	-1	-1	4	19	0	0						Untertest1.avi	0	880	547	72	111	995	520	300	0	Content		-72	-111	11473518	631715492
11490	10:33:55.141	00:00:11.490	689	-1024	-768	-1	-1	-1	-1	4	-1024	-768	-1	-1	-1	-1	4	19	0	0						Untertest1.avi	0	880	547	72	111	995	520	300	0	Content		-72	-111	11490122	631732096
11507	10:33:55.158	00:00:11.506	690	1013,077	659,7438	0,6475685	0,4431956	394,9467	3,402877	1	958,955	647,8863	0,6473438	0,4431662	394,9467	3,410822	3	19	1013	660						Untertest1.avi	0	880	547	72	111	995	520	300	0	Content		941	549	11506868	631748842
11524	10:33:55.175	00:00:11.523	691	1013,077	659,7438	0,6441514	0,4427631	412,0996	3,402877	1	958,955	647,8863	0,6441514	0,4427631	412,0996	3,410822	3	19	1013	660						Untertest1.avi	0	880	547	72	111	995	520	300	0	Content		941	549	11523505	631765479
11540	10:33:55.191	00:00:11.540	692	1105,522	643,8577	0,6443592	0,4428061	412,098	3,4847	3	1081,804	627,4888	0,6444875	0,4427995	411,7959	3,501701	1	19	1082	627						Untertest1.avi	0	880	547	72	111	995	520	300	0	Content		1010	516	11540116	631782090
11557	10:33:55.208	00:00:11.556	693	1120,011	655,6922	0,64482	0,442681	412,0985	3,597243	3	1065,229	631,5071	0,6447334	0,4428922	412,9413	3,614485	1	19	1065	632						Untertest1.avi	0	880	547	72	111	995	520	300	0	Content		993	521	11556740	631798714
11573	10:33:55.224	00:00:11.573	694	1074,68	646,4855	0,6448181	0,4423455	412,0987	3,601195	3	1044,681	624,8292	0,6449214	0,442466	412,3098	3,621075	1	19	1045	625						Untertest1.avi	0	880	547	72	111	995	520	300	0	Content		973	514	11573499	631815473
11590	10:33:55.241	00:00:11.590	695	1107,409	662,0913	0,6452797	0,4417952	412,0986	3,585091	3	1084,311	641,7919	0,6454418	0,4418786	412,3813	3,608585	1	19	1084	642						Untertest1.avi	0	880	547	72	111	995	520	300	0	Content		1012	531	11590110	631832084
11607	10:33:55.258	00:00:11.606	696	1098,655	636,4184	0,6455755	0,4421038	412,0996	3,553942	3	1066,058	621,7608	0,6455156	0,4420741	412,3814	3,573544	1	19	1066	622						Untertest1.avi	0	880	547	72	111	995	520	300	0	Content		994	511	11606734	631848708
11623	10:33:55.274	00:00:11.623	697	1136,769	634,5381	0,6459839	0,4410084	412,0997	3,621906	3	1069,49	616,2324	0,6457507	0,4411157	412,5534	3,631306	1	19	1069	616						Untertest1.avi	0	880	547	72	111	995	520	300	0	Content		997	505	11623353	631865327
11640	10:33:55.291	00:00:11.640	698	372,0432	677,111	0,6370577	0,440805	412,0996	3,453795	3	328,1171	696,4445	0,6401541	0,4401598	398,1716	3,353571	1	19	328	696						Untertest1.avi	0	880	547	72	111	995	520	300	0	Content		256	585	11640103	631882077
11657	10:33:55.308	00:00:11.656	699	1110,393	646,917	0,6463102	0,4397475	412,0986	3,603359	3	1062,847	623,4851	0,6462388	0,439937	412,2	3,618382	1	19	1063	623						Untertest1.avi	0	880	547	72	111	995	520	300	0	Content		991	512	11656724	631898698
11673	10:33:55.324	00:00:11.673	700	1130,452	637,2274	0,6468423	0,4392616	412,0993	3,641585	3	1076,603	617,1518	0,6467853	0,4393651	413,4858	3,663468	1	19	1077	617						Untertest1.avi	0	880	547	72	111	995	520	300	0	Content		1005	506	11673348	631915322
11690	10:33:55.341	00:00:11.689	701	1127,215	646,3213	0,6469709	0,437807	412,0997	3,624928	3	1077,532	630,7183	0,6480983	0,4377614	415,3631	3,661434	1	19	1078	631						Untertest1.avi	0	880	547	72	111	995	520	300	0	Content		1006	520	11689969	631931943
11707	10:33:55.358	00:00:11.706	702	1072,824	646,153	0,6434645	0,4370783	402,6695	3,570115	3	1053,039	631,1537	0,6436879	0,4370458	402,6696	3,588118	1	19	1053	631						Untertest1.avi	0	880	547	72	111	995	520	300	0	Content		981	520	11706719	631948693
11723	10:33:55.374	00:00:11.723	703	1085,805	641,2469	0,6423655	0,4363186	400,7123	3,573469	3	1066,722	626,0689	0,6425907	0,4362857	400,7124	3,592247	1	19	1067	626						Untertest1.avi	0	880	547	72	111	995	520	300	0	Content		995	515	11723339	631965313
11740	10:33:55.391	00:00:11.739	704	-1024	-768	-1	-1	-1	-1	4	-1024	-768	-1	-1	-1	-1	4		0	0						Untertest1.avi	0	880	547	72	111				0	Content		-72	-111	11739961	631981935
11757	10:33:55.408	00:00:11.756	705	-1024	-768	-1	-1	-1	-1	4	-1024	-768	-1	-1	-1	-1	4		0	0						Untertest1.avi	0	880	547	72	111				0	Content		-72	-111	11756582	631998556
11773	10:33:55.424	00:00:11.773	706	-1024	-768	-1	-1	-1	-1	4	-1024	-768	-1	-1	-1	-1	4		0	0						Untertest1.avi	0	880	547	72	111				0	Content		-72	-111	11773337	632015311
11790	10:33:55.441	00:00:11.789	707	-1024	-768	-1	-1	-1	-1	4	-1024	-768	-1	-1	-1	-1	4		0	0						Untertest1.avi	0	880	547	72	111				0	Content		-72	-111	11789952	632031926
11807	10:33:55.458	00:00:11.806	708	-1024	-768	-1	-1	-1	-1	4	-1024	-768	-1	-1	-1	-1	4		0	0						Untertest1.avi	0	880	547	72	111				0	Content		-72	-111	11806574	632048548
11823	10:33:55.474	00:00:11.823	709	-1024	-768	-1	-1	-1	-1	4	-1024	-768	-1	-1	-1	-1	4		0	0						Untertest1.avi	0	880	547	72	111				0	Content		-72	-111	11823320	632065294
11840	10:33:55.491	00:00:11.839	710	-1024	-768	-1	-1	-1	-1	4	-1024	-768	-1	-1	-1	-1	4		0	0						Untertest1.avi	0	880	547	72	111				0	Content		-72	-111	11839944	632081918
11857	10:33:55.508	00:00:11.856	711	-1024	-768	-1	-1	-1	-1	4	-1024	-768	-1	-1	-1	-1	4		0	0						Untertest1.avi	0	880	547	72	111				0	Content		-72	-111	11856567	632098541
11873	10:33:55.524	00:00:11.873	712	-1024	-768	-1	-1	-1	-1	4	-1024	-768	-1	-1	-1	-1	4		0	0						Untertest1.avi	0	880	547	72	111				0	Content		-72	-111	11873186	632115160
11890	10:33:55.541	00:00:11.889	713	-1024	-768	-1	-1	-1	-1	4	-1024	-768	-1	-1	-1	-1	4		0	0						Untertest1.avi	0	880	547	72	111				0	Content		-72	-111	11889934	632131908
11907	10:33:55.558	00:00:11.906	714	-1024	-768	-1	-1	-1	-1	4	-1024	-768	-1	-1	-1	-1	4		0	0						Untertest1.avi	0	880	547	72	111				0	Content		-72	-111	11906556	632148530
11923	10:33:55.574	00:00:11.923	715	-1024	-768	-1	-1	-1	-1	4	-1024	-768	-1	-1	-1	-1	4		0	0						Untertest1.avi	0	880	547	72	111				0	Content		-72	-111	11923177	632165151
11940	10:33:55.591	00:00:11.939	716	-1024	-768	-1	-1	-1	-1	4	-1024	-768	-1	-1	-1	-1	4		0	0						Untertest1.avi	0	880	547	72	111				0	Content		-72	-111	11939799	632181773
11957	10:33:55.608	00:00:11.956	717	-1024	-768	-1	-1	-1	-1	4	-1024	-768	-1	-1	-1	-1	4		0	0						Untertest1.avi	0	880	547	72	111				0	Content		-72	-111	11956547	632198521
11973	10:33:55.624	00:00:11.973	718	-1024	-768	-1	-1	-1	-1	4	-1024	-768	-1	-1	-1	-1	4		0	0						Untertest1.avi	0	880	547	72	111				0	Content		-72	-111	11973168	632215142
11990	10:33:55.641	00:00:11.989	719	-1024	-768	-1	-1	-1	-1	4	-1024	-768	-1	-1	-1	-1	4		0	0						Untertest1.avi	0	880	547	72	111				0	Content		-72	-111	11989789	632231763
12006	10:33:55.657	00:00:12.006	720	-1024	-768	-1	-1	-1	-1	4	-1024	-768	-1	-1	-1	-1	4		0	0						Untertest1.avi	0	880	547	72	111				0	Content		-72	-111	12006446	632248420
12023	10:33:55.674	00:00:12.023	721	-1024	-768	-1	-1	-1	-1	4	-1024	-768	-1	-1	-1	-1	4		0	0						Untertest1.avi	0	880	547	72	111				0	Content		-72	-111	12023160	632265134
12042	10:33:55.693	00:00:12.041	722	-1024	-768	-1	-1	-1	-1	4	-1024	-768	-1	-1	-1	-1	4		0	0						Untertest1.avi	0	880	547	72	111				0	Content		-72	-111	12041603	632283577
12056	10:33:55.707	00:00:12.056	723	-1024	-768	-1	-1	-1	-1	4	-1024	-768	-1	-1	-1	-1	4		0	0						Untertest1.avi	0	880	547	72	111				0	Content		-72	-111	12056406	632298380
12073	10:33:55.724	00:00:12.073	724	-1024	-768	-1	-1	-1	-1	4	-1024	-768	-1	-1	-1	-1	4		0	0						Untertest1.avi	0	880	547	72	111				0	Content		-72	-111	12073153	632315127
12090	10:33:55.741	00:00:12.089	725	-1024	-768	-1	-1	-1	-1	4	-1024	-768	-1	-1	-1	-1	4		0	0						Untertest1.avi	0	880	547	72	111				0	Content		-72	-111	12089775	632331749
12107	10:33:55.758	00:00:12.106	726	-1024	-768	-1	-1	-1	-1	4	-1024	-768	-1	-1	-1	-1	4		0	0						Untertest1.avi	0	880	547	72	111				0	Content		-72	-111	12106520	632348494
12123	10:33:55.774	00:00:12.123	727	-1024	-768	-1	-1	-1	-1	4	-1024	-768	-1	-1	-1	-1	4		0	0						Untertest1.avi	0	880	547	72	111				0	Content		-72	-111	12123021	632364995
12140	10:33:55.791	00:00:12.139	728	-1024	-768	-1	-1	-1	-1	4	-1024	-768	-1	-1	-1	-1	4		0	0						Untertest1.avi	0	880	547	72	111				0	Content		-72	-111	12139643	632381617
12157	10:33:55.808	00:00:12.156	729	-1024	-768	-1	-1	-1	-1	4	-1024	-768	-1	-1	-1	-1	4		0	0						Untertest1.avi	0	880	547	72	111				0	Content		-72	-111	12156835	632398809
12174	10:33:55.825	00:00:12.174	730	-1024	-768	-1	-1	-1	-1	4	-1024	-768	-1	-1	-1	-1	4		0	0						Untertest1.avi	0	880	547	72	111				0	Content		-72	-111	12174207	632416181
12191	10:33:55.842	00:00:12.191	731	-1024	-768	-1	-1	-1	-1	4	-1024	-768	-1	-1	-1	-1	4		0	0						Untertest1.avi	0	880	547	72	111				0	Content		-72	-111	12191451	632433425
12206	10:33:55.857	00:00:12.206	732	-1024	-768	-1	-1	-1	-1	4	-1024	-768	-1	-1	-1	-1	4		0	0						Untertest1.avi	0	880	547	72	111				0	Content		-72	-111	12206386	632448360
12223	10:33:55.874	00:00:12.223	733	-1024	-768	-1	-1	-1	-1	4	-1024	-768	-1	-1	-1	-1	4		0	0						Untertest1.avi	0	880	547	72	111				0	Content		-72	-111	12223001	632464975
12240	10:33:55.891	00:00:12.239	734	-1024	-768	-1	-1	-1	-1	4	-1024	-768	-1	-1	-1	-1	4		0	0						Untertest1.avi	0	880	547	72	111				0	Content		-72	-111	12239746	632481720
12256	10:33:55.907	00:00:12.256	735	-1024	-768	-1	-1	-1	-1	4	-1024	-768	-1	-1	-1	-1	4		0	0						Untertest1.avi	0	880	547	72	111				0	Content		-72	-111	12256369	632498343
12273	10:33:55.924	00:00:12.272	736	-1024	-768	-1	-1	-1	-1	4	-1024	-768	-1	-1	-1	-1	4		0	0						Untertest1.avi	0	880	547	72	111				0	Content		-72	-111	12272987	632514961
12290	10:33:55.941	00:00:12.289	737	-1024	-768	-1	-1	-1	-1	4	-1024	-768	-1	-1	-1	-1	4		0	0						Untertest1.avi	0	880	547	72	111				0	Content		-72	-111	12289609	632531583
12307	10:33:55.958	00:00:12.306	738	-1024	-768	-1	-1	-1	-1	4	-1024	-768	-1	-1	-1	-1	4		0	0						Untertest1.avi	0	880	547	72	111				0	Content		-72	-111	12306677	632548651
12324	10:33:55.975	00:00:12.324	739	-1024	-768	-1	-1	-1	-1	4	-1024	-768	-1	-1	-1	-1	4		0	0						Untertest1.avi	0	880	547	72	111				0	Content		-72	-111	12324049	632566023
12341	10:33:55.992	00:00:12.341	740	-1024	-768	-1	-1	-1	-1	4	-1024	-768	-1	-1	-1	-1	4		0	0						Untertest1.avi	0	880	547	72	111				0	Content		-72	-111	12341306	632583280
12356	10:33:56.007	00:00:12.356	741	-1024	-768	-1	-1	-1	-1	4	-1024	-768	-1	-1	-1	-1	4		0	0						Untertest1.avi	0	880	547	72	111				0	Content		-72	-111	12356223	632598197
12373	10:33:56.024	00:00:12.372	742	-1024	-768	-1	-1	-1	-1	4	-1024	-768	-1	-1	-1	-1	4		0	0						Untertest1.avi	0	880	547	72	111				0	Content		-72	-111	12372846	632614820
12390	10:33:56.041	00:00:12.389	743	-1024	-768	-1	-1	-1	-1	4	-1024	-768	-1	-1	-1	-1	4		0	0						Untertest1.avi	0	880	547	72	111				0	Content		-72	-111	12389591	632631565
12406	10:33:56.057	00:00:12.406	744	-1024	-768	-1	-1	-1	-1	4	-1024	-768	-1	-1	-1	-1	4		0	0						Untertest1.avi	0	880	547	72	111				0	Content		-72	-111	12406213	632648187
12423	10:33:56.074	00:00:12.422	745	-1024	-768	-1	-1	-1	-1	4	-1024	-768	-1	-1	-1	-1	4		0	0						Untertest1.avi	0	880	547	72	111				0	Content		-72	-111	12422834	632664808
12439	10:33:56.090	00:00:12.439	746	-1024	-768	-1	-1	-1	-1	4	-1024	-768	-1	-1	-1	-1	4		0	0						Untertest1.avi	0	880	547	72	111				0	Content		-72	-111	12439457	632681431
12457	10:33:56.108	00:00:12.456	747	-1024	-768	-1	-1	-1	-1	4	-1024	-768	-1	-1	-1	-1	4		0	0						Untertest1.avi	0	880	547	72	111				0	Content		-72	-111	12456649	632698623
12474	10:33:56.125	00:00:12.474	748	-1024	-768	-1	-1	-1	-1	4	-1024	-768	-1	-1	-1	-1	4		0	0						Untertest1.avi	0	880	547	72	111				0	Content		-72	-111	12474019	632715993
12491	10:33:56.142	00:00:12.491	749	-1024	-768	-1	-1	-1	-1	4	-1024	-768	-1	-1	-1	-1	4		0	0						Untertest1.avi	0	880	547	72	111				0	Content		-72	-111	12491277	632733251
12506	10:33:56.157	00:00:12.506	750	-1024	-768	-1	-1	-1	-1	4	-1024	-768	-1	-1	-1	-1	4		0	0						Untertest1.avi	0	880	547	72	111				0	Content		-72	-111	12506066	632748040
12523	10:33:56.174	00:00:12.522	751	-1024	-768	-1	-1	-1	-1	4	-1024	-768	-1	-1	-1	-1	4		0	0						Untertest1.avi	0	880	547	72	111				0	Content		-72	-111	12522813	632764787
12539	10:33:56.190	00:00:12.539	752	-1024	-768	-1	-1	-1	-1	4	-1024	-768	-1	-1	-1	-1	4		0	0						Untertest1.avi	0	880	547	72	111				0	Content		-72	-111	12539437	632781411
12556	10:33:56.207	00:00:12.556	753	-1024	-768	-1	-1	-1	-1	4	-1024	-768	-1	-1	-1	-1	4		0	0						Untertest1.avi	0	880	547	72	111				0	Content		-72	-111	12556059	632798033
12573	10:33:56.224	00:00:12.572	754	-1024	-768	-1	-1	-1	-1	4	-1024	-768	-1	-1	-1	-1	4		0	0						Untertest1.avi	0	880	547	72	111				0	Content		-72	-111	12572682	632814656
12589	10:33:56.240	00:00:12.589	755	-1024	-768	-1	-1	-1	-1	4	-1024	-768	-1	-1	-1	-1	4		0	0						Untertest1.avi	0	880	547	72	111				0	Content		-72	-111	12589305	632831279
12606	10:33:56.257	00:00:12.606	756	-1024	-768	-1	-1	-1	-1	4	-1024	-768	-1	-1	-1	-1	4		0	0						Untertest1.avi	0	880	547	72	111				0	Content		-72	-111	12606497	632848471
12624	10:33:56.275	00:00:12.623	757	-1024	-768	-1	-1	-1	-1	4	-1024	-768	-1	-1	-1	-1	4		0	0						Untertest1.avi	0	880	547	72	111				0	Content		-72	-111	12623866	632865840
12641	10:33:56.292	00:00:12.641	758	-1024	-768	-1	-1	-1	-1	4	-1024	-768	-1	-1	-1	-1	4		0	0						Untertest1.avi	0	880	547	72	111				0	Content		-72	-111	12641112	632883086
12656	10:33:56.307	00:00:12.656	759	-1024	-768	-1	-1	-1	-1	4	-1024	-768	-1	-1	-1	-1	4		0	0						Untertest1.avi	0	880	547	72	111				0	Content		-72	-111	12656039	632898013
12673	10:33:56.324	00:00:12.672	760	-1024	-768	-1	-1	-1	-1	4	-1024	-768	-1	-1	-1	-1	4		0	0						Untertest1.avi	0	880	547	72	111				0	Content		-72	-111	12672660	632914634
12689	10:33:56.340	00:00:12.689	761	-1024	-768	-1	-1	-1	-1	4	-1024	-768	-1	-1	-1	-1	4		0	0						Untertest1.avi	0	880	547	72	111				0	Content		-72	-111	12689283	632931257
12706	10:33:56.357	00:00:12.705	762	-1024	-768	-1	-1	-1	-1	4	-1024	-768	-1	-1	-1	-1	4		0	0						Untertest1.avi	0	880	547	72	111				0	Content		-72	-111	12705905	632947879
12723	10:33:56.374	00:00:12.722	763	-1024	-768	-1	-1	-1	-1	4	-1024	-768	-1	-1	-1	-1	4		0	0						Untertest1.avi	0	880	547	72	111				0	Content		-72	-111	12722653	632964627
12739	10:33:56.390	00:00:12.739	764	-1024	-768	-1	-1	-1	-1	4	-1024	-768	-1	-1	-1	-1	4		0	0						Untertest1.avi	0	880	547	72	111				0	Content		-72	-111	12739273	632981247
12756	10:33:56.407	00:00:12.756	765	-1024	-768	-1	-1	-1	-1	4	-1024	-768	-1	-1	-1	-1	4		0	0						Untertest1.avi	0	880	547	72	111				0	Content		-72	-111	12756340	632998314
12774	10:33:56.425	00:00:12.773	766	-1024	-768	-1	-1	-1	-1	4	-1024	-768	-1	-1	-1	-1	4		0	0						Untertest1.avi	0	880	547	72	111				0	Content		-72	-111	12773712	633015686
12791	10:33:56.442	00:00:12.790	767	-1024	-768	-1	-1	-1	-1	4	-1024	-768	-1	-1	-1	-1	4		0	0						Untertest1.avi	0	880	547	72	111				0	Content		-72	-111	12790974	633032948
12806	10:33:56.457	00:00:12.805	768	-1024	-768	-1	-1	-1	-1	4	-1024	-768	-1	-1	-1	-1	4		0	0						Untertest1.avi	0	880	547	72	111				0	Content		-72	-111	12805886	633047860
12823	10:33:56.474	00:00:12.822	769	-1024	-768	-1	-1	-1	-1	4	-1024	-768	-1	-1	-1	-1	4		0	0						Untertest1.avi	0	880	547	72	111				0	Content		-72	-111	12822507	633064481
12839	10:33:56.490	00:00:12.839	770	-1024	-768	-1	-1	-1	-1	4	-1024	-768	-1	-1	-1	-1	4		0	0						Untertest1.avi	0	880	547	72	111				0	Content		-72	-111	12839253	633081227
12856	10:33:56.507	00:00:12.855	771	-1024	-768	-1	-1	-1	-1	4	-1024	-768	-1	-1	-1	-1	4		0	0						Untertest1.avi	0	880	547	72	111				0	Content		-72	-111	12855875	633097849
12872	10:33:56.523	00:00:12.872	772	-1024	-768	-1	-1	-1	-1	4	-1024	-768	-1	-1	-1	-1	4		0	0						Untertest1.avi	0	880	547	72	111				0	Content		-72	-111	12872497	633114471
12889	10:33:56.540	00:00:12.889	773	-1024	-768	-1	-1	-1	-1	4	-1024	-768	-1	-1	-1	-1	4		0	0						Untertest1.avi	0	880	547	72	111				0	Content		-72	-111	12889118	633131092
12906	10:33:56.557	00:00:12.906	774	-1024	-768	-1	-1	-1	-1	4	-1024	-768	-1	-1	-1	-1	4		0	0						Untertest1.avi	0	880	547	72	111				0	Content		-72	-111	12906312	633148286
12924	10:33:56.575	00:00:12.923	775	-1024	-768	-1	-1	-1	-1	4	-1024	-768	-1	-1	-1	-1	4		0	0						Untertest1.avi	0	880	547	72	111				0	Content		-72	-111	12923684	633165658
12941	10:33:56.592	00:00:12.940	776	-1024	-768	-1	-1	-1	-1	4	-1024	-768	-1	-1	-1	-1	4		0	0						Untertest1.avi	0	880	547	72	111				0	Content		-72	-111	12940929	633182903
12956	10:33:56.607	00:00:12.955	777	-1024	-768	-1	-1	-1	-1	4	-1024	-768	-1	-1	-1	-1	4		0	0						Untertest1.avi	0	880	547	72	111				0	Content		-72	-111	12955732	633197706
12972	10:33:56.623	00:00:12.972	778	-1024	-768	-1	-1	-1	-1	4	-1024	-768	-1	-1	-1	-1	4		0	0						Untertest1.avi	0	880	547	72	111				0	Content		-72	-111	12972471	633214445
12989	10:33:56.640	00:00:12.989	779	-1024	-768	-1	-1	-1	-1	4	-1024	-768	-1	-1	-1	-1	4		0	0						Untertest1.avi	0	880	547	72	111				0	Content		-72	-111	12989086	633231060
13006	10:33:56.657	00:00:13.005	780	-1024	-768	-1	-1	-1	-1	4	-1024	-768	-1	-1	-1	-1	4		0	0						Untertest1.avi	0	880	547	72	111				0	Content		-72	-111	13005719	633247693
13022	10:33:56.673	00:00:13.022	781	-1024	-768	-1	-1	-1	-1	4	-1024	-768	-1	-1	-1	-1	4		0	0						Untertest1.avi	0	880	547	72	111				0	Content		-72	-111	13022345	633264319
13039	10:33:56.690	00:00:13.038	782	-1024	-768	-1	-1	-1	-1	4	-1024	-768	-1	-1	-1	-1	4		0	0						Untertest1.avi	0	880	547	72	111				0	Content		-72	-111	13038966	633280940
13056	10:33:56.707	00:00:13.055	783	-1024	-768	-1	-1	-1	-1	4	-1024	-768	-1	-1	-1	-1	4		0	0						Untertest1.avi	0	880	547	72	111				0	Content		-72	-111	13055589	633297563
13072	10:33:56.723	00:00:13.072	784	-1024	-768	-1	-1	-1	-1	4	-1024	-768	-1	-1	-1	-1	4		0	0						Untertest1.avi	0	880	547	72	111				0	Content		-72	-111	13072336	633314310
13089	10:33:56.740	00:00:13.088	785	-1024	-768	-1	-1	-1	-1	4	-1024	-768	-1	-1	-1	-1	4		0	0						Untertest1.avi	0	880	547	72	111				0	Content		-72	-111	13088956	633330930
13106	10:33:56.757	00:00:13.105	786	-1024	-768	-1	-1	-1	-1	4	-1024	-768	-1	-1	-1	-1	4		0	0						Untertest1.avi	0	880	547	72	111				0	Content		-72	-111	13105579	633347553
13122	10:33:56.773	00:00:13.122	787	-1024	-768	-1	-1	-1	-1	4	-1024	-768	-1	-1	-1	-1	4		0	0						Untertest1.avi	0	880	547	72	111				0	Content		-72	-111	13122200	633364174
13139	10:33:56.790	00:00:13.138	788	-1024	-768	-1	-1	-1	-1	4	-1024	-768	-1	-1	-1	-1	4		0	0						Untertest1.avi	0	880	547	72	111				0	Content		-72	-111	13138947	633380921
13156	10:33:56.807	00:00:13.155	789	-1024	-768	-1	-1	-1	-1	4	-1024	-768	-1	-1	-1	-1	4		0	0						Untertest1.avi	0	880	547	72	111				0	Content		-72	-111	13155567	633397541
13172	10:33:56.823	00:00:13.172	790	-1024	-768	-1	-1	-1	-1	4	-1024	-768	-1	-1	-1	-1	4		0	0						Untertest1.avi	0	880	547	72	111				0	Content		-72	-111	13172191	633414165
13189	10:33:56.840	00:00:13.188	791	-1024	-768	-1	-1	-1	-1	4	-1024	-768	-1	-1	-1	-1	4		0	0						Untertest1.avi	0	880	547	72	111				0	Content		-72	-111	13188813	633430787
13206	10:33:56.857	00:00:13.205	792	-1024	-768	-1	-1	-1	-1	4	-1024	-768	-1	-1	-1	-1	4		0	0						Untertest1.avi	0	880	547	72	111				0	Content		-72	-111	13205559	633447533
13222	10:33:56.873	00:00:13.222	793	-1024	-768	-1	-1	-1	-1	4	-1024	-768	-1	-1	-1	-1	4		0	0						Untertest1.avi	0	880	547	72	111				0	Content		-72	-111	13222182	633464156
13239	10:33:56.890	00:00:13.238	794	-1024	-768	-1	-1	-1	-1	4	-1024	-768	-1	-1	-1	-1	4		0	0						Untertest1.avi	0	880	547	72	111				0	Content		-72	-111	13238801	633480775
13256	10:33:56.907	00:00:13.255	795	-1024	-768	-1	-1	-1	-1	4	-1024	-768	-1	-1	-1	-1	4		0	0						Untertest1.avi	0	880	547	72	111				0	Content		-72	-111	13255549	633497523
13272	10:33:56.923	00:00:13.272	796	-1024	-768	-1	-1	-1	-1	4	-1024	-768	-1	-1	-1	-1	4		0	0						Untertest1.avi	0	880	547	72	111				0	Content		-72	-111	13272171	633514145
13289	10:33:56.940	00:00:13.288	797	-1024	-768	-1	-1	-1	-1	4	-1024	-768	-1	-1	-1	-1	4		0	0						Untertest1.avi	0	880	547	72	111				0	Content		-72	-111	13288917	633530891
13306	10:33:56.957	00:00:13.305	798	-1024	-768	-1	-1	-1	-1	4	-1024	-768	-1	-1	-1	-1	4		0	0						Untertest1.avi	0	880	547	72	111				0	Content		-72	-111	13305541	633547515
13322	10:33:56.973	00:00:13.322	799	-1024	-768	-1	-1	-1	-1	4	-1024	-768	-1	-1	-1	-1	4		0	0						Untertest1.avi	0	880	547	72	111				0	Content		-72	-111	13322161	633564135
13339	10:33:56.990	00:00:13.338	800	-1024	-768	-1	-1	-1	-1	4	-1024	-768	-1	-1	-1	-1	4		0	0						Untertest1.avi	0	880	547	72	111				0	Content		-72	-111	13338783	633580757
13356	10:33:57.007	00:00:13.355	801	-1024	-768	-1	-1	-1	-1	4	-1024	-768	-1	-1	-1	-1	4		0	0						Untertest1.avi	0	880	547	72	111				0	Content		-72	-111	13355976	633597950
13373	10:33:57.024	00:00:13.373	802	-1024	-768	-1	-1	-1	-1	4	-1024	-768	-1	-1	-1	-1	4		0	0						Untertest1.avi	0	880	547	72	111				0	Content		-72	-111	13373222	633615196
13390	10:33:57.041	00:00:13.390	803	-1024	-768	-1	-1	-1	-1	4	-1024	-768	-1	-1	-1	-1	4		0	0						Untertest1.avi	0	880	547	72	111				0	Content		-72	-111	13390469	633632443
13405	10:33:57.056	00:00:13.405	804	-1024	-768	-1	-1	-1	-1	4	-1024	-768	-1	-1	-1	-1	4		0	0						Untertest1.avi	0	880	547	72	111				0	Content		-72	-111	13405400	633647374
13422	10:33:57.073	00:00:13.422	805	-1024	-768	-1	-1	-1	-1	4	-1024	-768	-1	-1	-1	-1	4		0	0						Untertest1.avi	0	880	547	72	111				0	Content		-72	-111	13422021	633663995
13439	10:33:57.090	00:00:13.438	806	-1024	-768	-1	-1	-1	-1	4	-1024	-768	-1	-1	-1	-1	4		0	0						Untertest1.avi	0	880	547	72	111				0	Content		-72	-111	13438767	633680741
13455	10:33:57.106	00:00:13.455	807	-1024	-768	-1	-1	-1	-1	4	-1024	-768	-1	-1	-1	-1	4		0	0						Untertest1.avi	0	880	547	72	111				0	Content		-72	-111	13455388	633697362
13472	10:33:57.123	00:00:13.472	808	-1024	-768	-1	-1	-1	-1	4	-1024	-768	-1	-1	-1	-1	4		0	0						Untertest1.avi	0	880	547	72	111				0	Content		-72	-111	13472011	633713985
13489	10:33:57.140	00:00:13.488	809	-1024	-768	-1	-1	-1	-1	4	-1024	-768	-1	-1	-1	-1	4		0	0						Untertest1.avi	0	880	547	72	111				0	Content		-72	-111	13488632	633730606
13506	10:33:57.157	00:00:13.505	810	-1024	-768	-1	-1	-1	-1	4	-1024	-768	-1	-1	-1	-1	4		0	0						Untertest1.avi	0	880	547	72	111				0	Content		-72	-111	13505824	633747798
13523	10:33:57.174	00:00:13.523	811	-1024	-768	-1	-1	-1	-1	4	-1024	-768	-1	-1	-1	-1	4		0	0						Untertest1.avi	0	880	547	72	111				0	Content		-72	-111	13523192	633765166
13540	10:33:57.191	00:00:13.540	812	-1024	-768	-1	-1	-1	-1	4	-1024	-768	-1	-1	-1	-1	4		0	0						Untertest1.avi	0	880	547	72	111				0	Content		-72	-111	13540441	633782415
13555	10:33:57.206	00:00:13.555	813	-1024	-768	-1	-1	-1	-1	4	-1024	-768	-1	-1	-1	-1	4		0	0						Untertest1.avi	0	880	547	72	111				0	Content		-72	-111	13555245	633797219
13572	10:33:57.223	00:00:13.571	814	-1024	-768	-1	-1	-1	-1	4	-1024	-768	-1	-1	-1	-1	4		0	0						Untertest1.avi	0	880	547	72	111				0	Content		-72	-111	13571993	633813967
13589	10:33:57.240	00:00:13.588	815	-1024	-768	-1	-1	-1	-1	4	-1024	-768	-1	-1	-1	-1	4		0	0						Untertest1.avi	0	880	547	72	111				0	Content		-72	-111	13588615	633830589
13605	10:33:57.256	00:00:13.605	816	-1024	-768	-1	-1	-1	-1	4	-1024	-768	-1	-1	-1	-1	4		0	0						Untertest1.avi	0	880	547	72	111				0	Content		-72	-111	13605234	633847208
13622	10:33:57.273	00:00:13.621	817	-1024	-768	-1	-1	-1	-1	4	-1024	-768	-1	-1	-1	-1	4		0	0						Untertest1.avi	0	880	547	72	111				0	Content		-72	-111	13621856	633863830
13638	10:33:57.289	00:00:13.638	818	-1024	-768	-1	-1	-1	-1	4	-1024	-768	-1	-1	-1	-1	4		0	0						Untertest1.avi	0	880	547	72	111				0	Content		-72	-111	13638478	633880452
13656	10:33:57.307	00:00:13.655	819	-1024	-768	-1	-1	-1	-1	4	-1024	-768	-1	-1	-1	-1	4		0	0						Untertest1.avi	0	880	547	72	111				0	Content		-72	-111	13655670	633897644
13673	10:33:57.324	00:00:13.673	820	-1024	-768	-1	-1	-1	-1	4	-1024	-768	-1	-1	-1	-1	4		0	0						Untertest1.avi	0	880	547	72	111				0	Content		-72	-111	13673043	633915017
13690	10:33:57.341	00:00:13.690	821	-1024	-768	-1	-1	-1	-1	4	-1024	-768	-1	-1	-1	-1	4		0	0						Untertest1.avi	0	880	547	72	111				0	Content		-72	-111	13690290	633932264
13705	10:33:57.356	00:00:13.705	822	-1024	-768	-1	-1	-1	-1	4	-1024	-768	-1	-1	-1	-1	4		0	0						Untertest1.avi	0	880	547	72	111				0	Content		-72	-111	13705215	633947189
13722	10:33:57.373	00:00:13.721	823	-1024	-768	-1	-1	-1	-1	4	-1024	-768	-1	-1	-1	-1	4		0	0						Untertest1.avi	0	880	547	72	111				0	Content		-72	-111	13721835	633963809
13739	10:33:57.390	00:00:13.738	824	-1024	-768	-1	-1	-1	-1	4	-1024	-768	-1	-1	-1	-1	4		0	0						Untertest1.avi	0	880	547	72	111				0	Content		-72	-111	13738581	633980555
13755	10:33:57.406	00:00:13.755	825	-1024	-768	-1	-1	-1	-1	4	-1024	-768	-1	-1	-1	-1	4		0	0						Untertest1.avi	0	880	547	72	111				0	Content		-72	-111	13755203	633997177
13772	10:33:57.423	00:00:13.771	826	-1024	-768	-1	-1	-1	-1	4	-1024	-768	-1	-1	-1	-1	4		0	0						Untertest1.avi	0	880	547	72	111				0	Content		-72	-111	13771825	634013799
13788	10:33:57.439	00:00:13.788	827	-1024	-768	-1	-1	-1	-1	4	-1024	-768	-1	-1	-1	-1	4		0	0						Untertest1.avi	0	880	547	72	111				0	Content		-72	-111	13788447	634030421
13806	10:33:57.457	00:00:13.805	828	-1024	-768	-1	-1	-1	-1	4	-1024	-768	-1	-1	-1	-1	4		0	0						Untertest1.avi	0	880	547	72	111				0	Content		-72	-111	13805517	634047491
13823	10:33:57.474	00:00:13.822	829	-1024	-768	-1	-1	-1	-1	4	-1024	-768	-1	-1	-1	-1	4		0	0						Untertest1.avi	0	880	547	72	111				0	Content		-72	-111	13822889	634064863
13840	10:33:57.491	00:00:13.840	830	-1024	-768	-1	-1	-1	-1	4	-1024	-768	-1	-1	-1	-1	4		0	0						Untertest1.avi	0	880	547	72	111				0	Content		-72	-111	13840263	634082237
13855	10:33:57.506	00:00:13.855	831	-1024	-768	-1	-1	-1	-1	4	-1024	-768	-1	-1	-1	-1	4		0	0						Untertest1.avi	0	880	547	72	111				0	Content		-72	-111	13855064	634097038
13872	10:33:57.523	00:00:13.871	832	-1024	-768	-1	-1	-1	-1	4	-1024	-768	-1	-1	-1	-1	4		0	0						Untertest1.avi	0	880	547	72	111				0	Content		-72	-111	13871687	634113661
13888	10:33:57.539	00:00:13.888	833	-1024	-768	-1	-1	-1	-1	4	-1024	-768	-1	-1	-1	-1	4		0	0						Untertest1.avi	0	880	547	72	111				0	Content		-72	-111	13888432	634130406
13905	10:33:57.556	00:00:13.905	834	-1024	-768	-1	-1	-1	-1	4	-1024	-768	-1	-1	-1	-1	4		0	0						Untertest1.avi	0	880	547	72	111				0	Content		-72	-111	13905053	634147027
13922	10:33:57.573	00:00:13.921	835	-1024	-768	-1	-1	-1	-1	4	-1024	-768	-1	-1	-1	-1	4		0	0						Untertest1.avi	0	880	547	72	111				0	Content		-72	-111	13921677	634163651
13938	10:33:57.589	00:00:13.938	836	-1024	-768	-1	-1	-1	-1	4	-1024	-768	-1	-1	-1	-1	4		0	0						Untertest1.avi	0	880	547	72	111				0	Content		-72	-111	13938299	634180273
13955	10:33:57.606	00:00:13.955	837	-1024	-768	-1	-1	-1	-1	4	-1024	-768	-1	-1	-1	-1	4		0	0						Untertest1.avi	0	880	547	72	111				0	Content		-72	-111	13955490	634197464
13973	10:33:57.624	00:00:13.972	838	-1024	-768	-1	-1	-1	-1	4	-1024	-768	-1	-1	-1	-1	4		0	0						Untertest1.avi	0	880	547	72	111				0	Content		-72	-111	13972861	634214835
13990	10:33:57.641	00:00:13.990	839	-1024	-768	-1	-1	-1	-1	4	-1024	-768	-1	-1	-1	-1	4		0	0						Untertest1.avi	0	880	547	72	111				0	Content		-72	-111	13990109	634232083
14005	10:33:57.656	00:00:14.004	840	-1024	-768	-1	-1	-1	-1	4	-1024	-768	-1	-1	-1	-1	4		0	0						Untertest1.avi	0	880	547	72	111				0	Content		-72	-111	14004923	634246897
14022	10:33:57.673	00:00:14.021	841	-1024	-768	-1	-1	-1	-1	4	-1024	-768	-1	-1	-1	-1	4		0	0						Untertest1.avi	0	880	547	72	111				0	Content		-72	-111	14021660	634263634
14038	10:33:57.689	00:00:14.038	842	-1024	-768	-1	-1	-1	-1	4	-1024	-768	-1	-1	-1	-1	4		0	0						Untertest1.avi	0	880	547	72	111				0	Content		-72	-111	14038283	634280257
14055	10:33:57.706	00:00:14.054	843	-1024	-768	-1	-1	-1	-1	4	-1024	-768	-1	-1	-1	-1	4		0	0						Untertest1.avi	0	880	547	72	111				0	Content		-72	-111	14054919	634296893
14072	10:33:57.723	00:00:14.071	844	-1024	-768	-1	-1	-1	-1	4	-1024	-768	-1	-1	-1	-1	4		0	0						Untertest1.avi	0	880	547	72	111				0	Content		-72	-111	14071523	634313497
14088	10:33:57.739	00:00:14.088	845	-1024	-768	-1	-1	-1	-1	4	-1024	-768	-1	-1	-1	-1	4		0	0						Untertest1.avi	0	880	547	72	111				0	Content		-72	-111	14088148	634330122
14105	10:33:57.756	00:00:14.105	846	-1024	-768	-1	-1	-1	-1	4	-1024	-768	-1	-1	-1	-1	4		0	0						Untertest1.avi	0	880	547	72	111				0	Content		-72	-111	14105339	634347313
14123	10:33:57.774	00:00:14.122	847	-1024	-768	-1	-1	-1	-1	4	-1024	-768	-1	-1	-1	-1	4		0	0						Untertest1.avi	0	880	547	72	111				0	Content		-72	-111	14122708	634364682
14140	10:33:57.791	00:00:14.139	848	-1024	-768	-1	-1	-1	-1	4	-1024	-768	-1	-1	-1	-1	4		0	0						Untertest1.avi	0	880	547	72	111				0	Content		-72	-111	14139956	634381930
14155	10:33:57.806	00:00:14.154	849	-1024	-768	-1	-1	-1	-1	4	-1024	-768	-1	-1	-1	-1	4		0	0						Untertest1.avi	0	880	547	72	111				0	Content		-72	-111	14154894	634396868
14172	10:33:57.823	00:00:14.171	850	-1024	-768	-1	-1	-1	-1	4	-1024	-768	-1	-1	-1	-1	4		0	0						Untertest1.avi	0	880	547	72	111				0	Content		-72	-111	14171507	634413481
14188	10:33:57.839	00:00:14.188	851	-1024	-768	-1	-1	-1	-1	4	-1024	-768	-1	-1	-1	-1	4		0	0						Untertest1.avi	0	880	547	72	111				0	Content		-72	-111	14188251	634430225
14205	10:33:57.856	00:00:14.204	852	-1024	-768	-1	-1	-1	-1	4	-1024	-768	-1	-1	-1	-1	4		0	0						Untertest1.avi	0	880	547	72	111				0	Content		-72	-111	14204886	634446860
14221	10:33:57.872	00:00:14.221	853	-1024	-768	-1	-1	-1	-1	4	-1024	-768	-1	-1	-1	-1	4		0	0						Untertest1.avi	0	880	547	72	111				0	Content		-72	-111	14221494	634463468
14238	10:33:57.889	00:00:14.238	854	-1024	-768	-1	-1	-1	-1	4	-1024	-768	-1	-1	-1	-1	4		0	0						Untertest1.avi	0	880	547	72	111				0	Content		-72	-111	14238114	634480088
14255	10:33:57.906	00:00:14.255	855	-1024	-768	-1	-1	-1	-1	4	-1024	-768	-1	-1	-1	-1	4		0	0						Untertest1.avi	0	880	547	72	111				0	Content		-72	-111	14255181	634497155
14273	10:33:57.924	00:00:14.272	856	-1024	-768	-1	-1	-1	-1	4	-1024	-768	-1	-1	-1	-1	4		0	0						Untertest1.avi	0	880	547	72	111				0	Content		-72	-111	14272553	634514527
14290	10:33:57.941	00:00:14.289	857	-1024	-768	-1	-1	-1	-1	4	-1024	-768	-1	-1	-1	-1	4		0	0						Untertest1.avi	0	880	547	72	111				0	Content		-72	-111	14289800	634531774
14305	10:33:57.956	00:00:14.304	858	-1024	-768	-1	-1	-1	-1	4	-1024	-768	-1	-1	-1	-1	4		0	0						Untertest1.avi	0	880	547	72	111				0	Content		-72	-111	14304728	634546702
14321	10:33:57.972	00:00:14.321	859	-1024	-768	-1	-1	-1	-1	4	-1024	-768	-1	-1	-1	-1	4		0	0						Untertest1.avi	0	880	547	72	111				0	Content		-72	-111	14321349	634563323
14338	10:33:57.989	00:00:14.338	860	-1024	-768	-1	-1	-1	-1	4	-1024	-768	-1	-1	-1	-1	4		0	0						Untertest1.avi	0	880	547	72	111				0	Content		-72	-111	14338094	634580068
14355	10:33:58.006	00:00:14.354	861	-1024	-768	-1	-1	-1	-1	4	-1024	-768	-1	-1	-1	-1	4		0	0						Untertest1.avi	0	880	547	72	111				0	Content		-72	-111	14354715	634596689
14371	10:33:58.022	00:00:14.371	862	-1024	-768	-1	-1	-1	-1	4	-1024	-768	-1	-1	-1	-1	4		0	0						Untertest1.avi	0	880	547	72	111				0	Content		-72	-111	14371337	634613311
14388	10:33:58.039	00:00:14.387	863	-1024	-768	-1	-1	-1	-1	4	-1024	-768	-1	-1	-1	-1	4		0	0						Untertest1.avi	0	880	547	72	111				0	Content		-72	-111	14387959	634629933
14405	10:33:58.056	00:00:14.405	864	-1024	-768	-1	-1	-1	-1	4	-1024	-768	-1	-1	-1	-1	4		0	0						Untertest1.avi	0	880	547	72	111				0	Content		-72	-111	14405153	634647127
14423	10:33:58.074	00:00:14.422	865	-1024	-768	-1	-1	-1	-1	4	-1024	-768	-1	-1	-1	-1	4		0	0						Untertest1.avi	0	880	547	72	111				0	Content		-72	-111	14422522	634664496
14440	10:33:58.091	00:00:14.439	866	-1024	-768	-1	-1	-1	-1	4	-1024	-768	-1	-1	-1	-1	4		0	0						Untertest1.avi	0	880	547	72	111				0	Content		-72	-111	14439768	634681742
14455	10:33:58.106	00:00:14.454	867	-1024	-768	-1	-1	-1	-1	4	-1024	-768	-1	-1	-1	-1	4		0	0						Untertest1.avi	0	880	547	72	111				0	Content		-72	-111	14454571	634696545
14471	10:33:58.122	00:00:14.471	868	-1024	-768	-1	-1	-1	-1	4	-1024	-768	-1	-1	-1	-1	4		0	0						Untertest1.avi	0	880	547	72	111				0	Content		-72	-111	14471318	634713292
14488	10:33:58.139	00:00:14.487	869	-1024	-768	-1	-1	-1	-1	4	-1024	-768	-1	-1	-1	-1	4		0	0						Untertest1.avi	0	880	547	72	111				0	Content		-72	-111	14487939	634729913
14505	10:33:58.156	00:00:14.504	870	-1024	-768	-1	-1	-1	-1	4	-1024	-768	-1	-1	-1	-1	4		0	0						Untertest1.avi	0	880	547	72	111				0	Content		-72	-111	14504562	634746536
14521	10:33:58.172	00:00:14.521	871	-1024	-768	-1	-1	-1	-1	4	-1024	-768	-1	-1	-1	-1	4		0	0						Untertest1.avi	0	880	547	72	111				0	Content		-72	-111	14521182	634763156
14538	10:33:58.189	00:00:14.537	872	-1024	-768	-1	-1	-1	-1	4	-1024	-768	-1	-1	-1	-1	4		0	0						Untertest1.avi	0	880	547	72	111				0	Content		-72	-111	14537809	634779783
14555	10:33:58.206	00:00:14.554	873	-1024	-768	-1	-1	-1	-1	4	-1024	-768	-1	-1	-1	-1	4		0	0						Untertest1.avi	0	880	547	72	111				0	Content		-72	-111	14554997	634796971
14572	10:33:58.223	00:00:14.572	874	-1024	-768	-1	-1	-1	-1	4	-1024	-768	-1	-1	-1	-1	4		0	0						Untertest1.avi	0	880	547	72	111				0	Content		-72	-111	14572367	634814341
14590	10:33:58.241	00:00:14.589	875	-1024	-768	-1	-1	-1	-1	4	-1024	-768	-1	-1	-1	-1	4		0	0						Untertest1.avi	0	880	547	72	111				0	Content		-72	-111	14589614	634831588
14604	10:33:58.255	00:00:14.604	876	-1024	-768	-1	-1	-1	-1	4	-1024	-768	-1	-1	-1	-1	4		0	0						Untertest1.avi	0	880	547	72	111				0	Content		-72	-111	14604415	634846389
14621	10:33:58.272	00:00:14.621	877	-1024	-768	-1	-1	-1	-1	4	-1024	-768	-1	-1	-1	-1	4		0	0						Untertest1.avi	0	880	547	72	111				0	Content		-72	-111	14621161	634863135
14638	10:33:58.289	00:00:14.637	878	-1024	-768	-1	-1	-1	-1	4	-1024	-768	-1	-1	-1	-1	4		0	0						Untertest1.avi	0	880	547	72	111				0	Content		-72	-111	14637783	634879757
14654	10:33:58.305	00:00:14.654	879	-1024	-768	-1	-1	-1	-1	4	-1024	-768	-1	-1	-1	-1	4		0	0						Untertest1.avi	0	880	547	72	111				0	Content		-72	-111	14654402	634896376
14671	10:33:58.322	00:00:14.671	880	-1024	-768	-1	-1	-1	-1	4	-1024	-768	-1	-1	-1	-1	4		0	0						Untertest1.avi	0	880	547	72	111				0	Content		-72	-111	14671023	634912997
14688	10:33:58.339	00:00:14.687	881	-1024	-768	-1	-1	-1	-1	4	-1024	-768	-1	-1	-1	-1	4		0	0						Untertest1.avi	0	880	547	72	111				0	Content		-72	-111	14687775	634929749
14705	10:33:58.356	00:00:14.704	882	-1024	-768	-1	-1	-1	-1	4	-1024	-768	-1	-1	-1	-1	4		0	0						Untertest1.avi	0	880	547	72	111				0	Content		-72	-111	14704835	634946809
14722	10:33:58.373	00:00:14.722	883	-1024	-768	-1	-1	-1	-1	4	-1024	-768	-1	-1	-1	-1	4		0	0						Untertest1.avi	0	880	547	72	111				0	Content		-72	-111	14722204	634964178
14739	10:33:58.390	00:00:14.739	884	-1024	-768	-1	-1	-1	-1	4	-1024	-768	-1	-1	-1	-1	4		0	0						Untertest1.avi	0	880	547	72	111				0	Content		-72	-111	14739449	634981423
14754	10:33:58.405	00:00:14.754	885	-1024	-768	-1	-1	-1	-1	4	-1024	-768	-1	-1	-1	-1	4		0	0						Untertest1.avi	0	880	547	72	111				0	Content		-72	-111	14754376	634996350
14771	10:33:58.422	00:00:14.770	886	-1024	-768	-1	-1	-1	-1	4	-1024	-768	-1	-1	-1	-1	4		0	0						Untertest1.avi	0	880	547	72	111				0	Content		-72	-111	14770997	635012971
14788	10:33:58.439	00:00:14.787	887	-1024	-768	-1	-1	-1	-1	4	-1024	-768	-1	-1	-1	-1	4		0	0						Untertest1.avi	0	880	547	72	111				0	Content		-72	-111	14787743	635029717
14804	10:33:58.455	00:00:14.804	888	-1024	-768	-1	-1	-1	-1	4	-1024	-768	-1	-1	-1	-1	4		0	0						Untertest1.avi	0	880	547	72	111				0	Content		-72	-111	14804364	635046338
14821	10:33:58.472	00:00:14.820	889	-1024	-768	-1	-1	-1	-1	4	-1024	-768	-1	-1	-1	-1	4		0	0						Untertest1.avi	0	880	547	72	111				0	Content		-72	-111	14820991	635062965
14838	10:33:58.489	00:00:14.837	890	-1024	-768	-1	-1	-1	-1	4	-1024	-768	-1	-1	-1	-1	4		0	0						Untertest1.avi	0	880	547	72	111				0	Content		-72	-111	14837611	635079585
14855	10:33:58.506	00:00:14.854	891	-1024	-768	-1	-1	-1	-1	4	-1024	-768	-1	-1	-1	-1	4		0	0						Untertest1.avi	0	880	547	72	111				0	Content		-72	-111	14854802	635096776
14872	10:33:58.523	00:00:14.872	892	-1024	-768	-1	-1	-1	-1	4	-1024	-768	-1	-1	-1	-1	4		0	0						Untertest1.avi	0	880	547	72	111				0	Content		-72	-111	14872047	635114021
14889	10:33:58.540	00:00:14.889	893	-1024	-768	-1	-1	-1	-1	4	-1024	-768	-1	-1	-1	-1	4		0	0						Untertest1.avi	0	880	547	72	111				0	Content		-72	-111	14889294	635131268
14904	10:33:58.555	00:00:14.904	894	-1024	-768	-1	-1	-1	-1	4	-1024	-768	-1	-1	-1	-1	4		0	0						Untertest1.avi	0	880	547	72	111				0	Content		-72	-111	14904221	635146195
14921	10:33:58.572	00:00:14.920	895	-1024	-768	-1	-1	-1	-1	4	-1024	-768	-1	-1	-1	-1	4		0	0						Untertest1.avi	0	880	547	72	111				0	Content		-72	-111	14920842	635162816
14938	10:33:58.589	00:00:14.937	896	-1024	-768	-1	-1	-1	-1	4	-1024	-768	-1	-1	-1	-1	4		0	0						Untertest1.avi	0	880	547	72	111				0	Content		-72	-111	14937591	635179565
14954	10:33:58.605	00:00:14.954	897	-1024	-768	-1	-1	-1	-1	4	-1024	-768	-1	-1	-1	-1	4		0	0						Untertest1.avi	0	880	547	72	111				0	Content		-72	-111	14954213	635196187
14971	10:33:58.622	00:00:14.970	898	-1024	-768	-1	-1	-1	-1	4	-1024	-768	-1	-1	-1	-1	4		0	0						Untertest1.avi	0	880	547	72	111				0	Content		-72	-111	14970762	635212736
14988	10:33:58.639	00:00:14.987	899	-1024	-768	-1	-1	-1	-1	4	-1024	-768	-1	-1	-1	-1	4		0	0						Untertest1.avi	0	880	547	72	111				0	Content		-72	-111	14987631	635229605
15004	10:33:58.655	00:00:15.004	900	-1024	-768	-1	-1	-1	-1	4	-1024	-768	-1	-1	-1	-1	4		0	0						Untertest1.avi	0	880	547	72	111				0	Content		-72	-111	15004297	635246271
15021	10:33:58.672	00:00:15.020	901	-1024	-768	-1	-1	-1	-1	4	-1024	-768	-1	-1	-1	-1	4		0	0						Untertest1.avi	0	880	547	72	111				0	Content		-72	-111	15020963	635262937
15038	10:33:58.689	00:00:15.037	902	-1024	-768	-1	-1	-1	-1	4	-1024	-768	-1	-1	-1	-1	4		0	0						Untertest1.avi	0	880	547	72	111				0	Content		-72	-111	15037976	635279950
15055	10:33:58.706	00:00:15.054	903	-1024	-768	-1	-1	-1	-1	4	-1024	-768	-1	-1	-1	-1	4		0	0						Untertest1.avi	0	880	547	72	111				0	Content		-72	-111	15054642	635296616
15071	10:33:58.722	00:00:15.071	904	-1024	-768	-1	-1	-1	-1	4	-1024	-768	-1	-1	-1	-1	4		0	0						Untertest1.avi	0	880	547	72	111				0	Content		-72	-111	15071308	635313282
15089	10:33:58.740	00:00:15.088	905	-1024	-768	-1	-1	-1	-1	4	-1024	-768	-1	-1	-1	-1	4		0	0						Untertest1.avi	0	880	547	72	111				0	Content		-72	-111	15088608	635330582
15106	10:33:58.757	00:00:15.105	906	-1024	-768	-1	-1	-1	-1	4	-1024	-768	-1	-1	-1	-1	4		0	0						Untertest1.avi	0	880	547	72	111				0	Content		-72	-111	15105977	635347951
15121	10:33:58.772	00:00:15.120	907	-1024	-768	-1	-1	-1	-1	4	-1024	-768	-1	-1	-1	-1	4		0	0						Untertest1.avi	0	880	547	72	111				0	Content		-72	-111	15120735	635362709
15137	10:33:58.788	00:00:15.137	908	-1024	-768	-1	-1	-1	-1	4	-1024	-768	-1	-1	-1	-1	4		0	0						Untertest1.avi	0	880	547	72	111				0	Content		-72	-111	15137352	635379326
15154	10:33:58.805	00:00:15.154	909	-1024	-768	-1	-1	-1	-1	4	-1024	-768	-1	-1	-1	-1	4		0	0						Untertest1.avi	0	880	547	72	111				0	Content		-72	-111	15154018	635395992
15171	10:33:58.822	00:00:15.170	910	-1024	-768	-1	-1	-1	-1	4	-1024	-768	-1	-1	-1	-1	4		0	0						Untertest1.avi	0	880	547	72	111				0	Content		-72	-111	15170708	635412682
15187	10:33:58.838	00:00:15.187	911	-1024	-768	-1	-1	-1	-1	4	-1024	-768	-1	-1	-1	-1	4		0	0						Untertest1.avi	0	880	547	72	111				0	Content		-72	-111	15187374	635429348
15204	10:33:58.855	00:00:15.204	912	-1024	-768	-1	-1	-1	-1	4	-1024	-768	-1	-1	-1	-1	4		0	0						Untertest1.avi	0	880	547	72	111				0	Content		-72	-111	15204017	635445991
15221	10:33:58.872	00:00:15.221	913	-1024	-768	-1	-1	-1	-1	4	-1024	-768	-1	-1	-1	-1	4		0	0						Untertest1.avi	0	880	547	72	111				0	Content		-72	-111	15221336	635463310
15238	10:33:58.889	00:00:15.238	914	-1024	-768	-1	-1	-1	-1	4	-1024	-768	-1	-1	-1	-1	4		0	0						Untertest1.avi	0	880	547	72	111				0	Content		-72	-111	15238272	635480246
15255	10:33:58.906	00:00:15.254	915	-1024	-768	-1	-1	-1	-1	4	-1024	-768	-1	-1	-1	-1	4		0	0						Untertest1.avi	0	880	547	72	111				0	Content		-72	-111	15254939	635496913
15272	10:33:58.923	00:00:15.272	916	-1024	-768	-1	-1	-1	-1	4	-1024	-768	-1	-1	-1	-1	4		0	0						Untertest1.avi	0	880	547	72	111				0	Content		-72	-111	15272072	635514046
15289	10:33:58.940	00:00:15.288	917	-1024	-768	-1	-1	-1	-1	4	-1024	-768	-1	-1	-1	-1	4		0	0						Untertest1.avi	0	880	547	72	111				0	Content		-72	-111	15288740	635530714
15306	10:33:58.957	00:00:15.305	918	-1024	-768	-1	-1	-1	-1	4	-1024	-768	-1	-1	-1	-1	4		0	0						Untertest1.avi	0	880	547	72	111				0	Content		-72	-111	15305768	635547742
15322	10:33:58.973	00:00:15.322	919	-1024	-768	-1	-1	-1	-1	4	-1024	-768	-1	-1	-1	-1	4		0	0						Untertest1.avi	0	880	547	72	111				0	Content		-72	-111	15322436	635564410
15339	10:33:58.990	00:00:15.339	920	-1024	-768	-1	-1	-1	-1	4	-1024	-768	-1	-1	-1	-1	4		0	0						Untertest1.avi	0	880	547	72	111				0	Content		-72	-111	15339103	635581077
15356	10:33:59.007	00:00:15.356	921	-1024	-768	-1	-1	-1	-1	4	-1024	-768	-1	-1	-1	-1	4		0	0						Untertest1.avi	0	880	547	72	111				0	Content		-72	-111	15356455	635598429
15371	10:33:59.022	00:00:15.371	922	-1024	-768	-1	-1	-1	-1	4	-1024	-768	-1	-1	-1	-1	4		0	0						Untertest1.avi	0	880	547	72	111				0	Content		-72	-111	15371323	635613297
15388	10:33:59.039	00:00:15.387	923	-1024	-768	-1	-1	-1	-1	4	-1024	-768	-1	-1	-1	-1	4		0	0						Untertest1.avi	0	880	547	72	111				0	Content		-72	-111	15387947	635629921
15405	10:33:59.056	00:00:15.404	924	-1024	-768	-1	-1	-1	-1	4	-1024	-768	-1	-1	-1	-1	4		0	0						Untertest1.avi	0	880	547	72	111				0	Content		-72	-111	15404615	635646589
15421	10:33:59.072	00:00:15.421	925	-1024	-768	-1	-1	-1	-1	4	-1024	-768	-1	-1	-1	-1	4		0	0						Untertest1.avi	0	880	547	72	111				0	Content		-72	-111	15421282	635663256
15438	10:33:59.089	00:00:15.437	926	-1024	-768	-1	-1	-1	-1	4	-1024	-768	-1	-1	-1	-1	4		0	0						Untertest1.avi	0	880	547	72	111				0	Content		-72	-111	15437821	635679795
15455	10:33:59.106	00:00:15.454	927	-1024	-768	-1	-1	-1	-1	4	-1024	-768	-1	-1	-1	-1	4		0	0						Untertest1.avi	0	880	547	72	111				0	Content		-72	-111	15454624	635696598
15471	10:33:59.122	00:00:15.471	928	-1024	-768	-1	-1	-1	-1	4	-1024	-768	-1	-1	-1	-1	4		0	0						Untertest1.avi	0	880	547	72	111				0	Content		-72	-111	15471192	635713166
15488	10:33:59.139	00:00:15.488	929	-1024	-768	-1	-1	-1	-1	4	-1024	-768	-1	-1	-1	-1	4		0	0						Untertest1.avi	0	880	547	72	111				0	Content		-72	-111	15488026	635730000
15505	10:33:59.156	00:00:15.504	930	-1024	-768	-1	-1	-1	-1	4	-1024	-768	-1	-1	-1	-1	4		0	0						Untertest1.avi	0	880	547	72	111				0	Content		-72	-111	15504693	635746667
15521	10:33:59.172	00:00:15.521	931	-1024	-768	-1	-1	-1	-1	4	-1024	-768	-1	-1	-1	-1	4		0	0						Untertest1.avi	0	880	547	72	111				0	Content		-72	-111	15521361	635763335
15538	10:33:59.189	00:00:15.538	932	-1024	-768	-1	-1	-1	-1	4	-1024	-768	-1	-1	-1	-1	4		0	0						Untertest1.avi	0	880	547	72	111				0	Content		-72	-111	15538347	635780321
15555	10:33:59.206	00:00:15.555	933	-1024	-768	-1	-1	-1	-1	4	-1024	-768	-1	-1	-1	-1	4		0	0						Untertest1.avi	0	880	547	72	111				0	Content		-72	-111	15555014	635796988
15572	10:33:59.223	00:00:15.571	934	-1024	-768	-1	-1	-1	-1	4	-1024	-768	-1	-1	-1	-1	4		0	0						Untertest1.avi	0	880	547	72	111				0	Content		-72	-111	15571682	635813656
15589	10:33:59.240	00:00:15.589	935	-1024	-768	-1	-1	-1	-1	4	-1024	-768	-1	-1	-1	-1	4		0	0						Untertest1.avi	0	880	547	72	111				0	Content		-72	-111	15589065	635831039
15606	10:33:59.257	00:00:15.606	936	-1024	-768	-1	-1	-1	-1	4	-1024	-768	-1	-1	-1	-1	4		0	0						Untertest1.avi	0	880	547	72	111				0	Content		-72	-111	15606310	635848284
15622	10:33:59.273	00:00:15.622	937	-1024	-768	-1	-1	-1	-1	4	-1024	-768	-1	-1	-1	-1	4		0	0						Untertest1.avi	0	880	547	72	111				0	Content		-72	-111	15622352	635864326
15639	10:33:59.290	00:00:15.639	938	-1024	-768	-1	-1	-1	-1	4	-1024	-768	-1	-1	-1	-1	4		0	0						Untertest1.avi	0	880	547	72	111				0	Content		-72	-111	15639019	635880993
15656	10:33:59.307	00:00:15.655	939	-1024	-768	-1	-1	-1	-1	4	-1024	-768	-1	-1	-1	-1	4		0	0						Untertest1.avi	0	880	547	72	111				0	Content		-72	-111	15655687	635897661
15671	10:33:59.322	00:00:15.671	940	-1024	-768	-1	-1	-1	-1	4	-1024	-768	-1	-1	-1	-1	4		0	0						Untertest1.avi	0	880	547	72	111				0	Content		-72	-111	15671057	635913031
15688	10:33:59.339	00:00:15.687	941	-1024	-768	-1	-1	-1	-1	4	-1024	-768	-1	-1	-1	-1	4		0	0						Untertest1.avi	0	880	547	72	111				0	Content		-72	-111	15687681	635929655
15704	10:33:59.355	00:00:15.704	942	-1024	-768	-1	-1	-1	-1	4	-1024	-768	-1	-1	-1	-1	4		0	0						Untertest1.avi	0	880	547	72	111				0	Content		-72	-111	15704367	635946341
15721	10:33:59.372	00:00:15.721	943	-1024	-768	-1	-1	-1	-1	4	-1024	-768	-1	-1	-1	-1	4		0	0						Untertest1.avi	0	880	547	72	111				0	Content		-72	-111	15721034	635963008
15738	10:33:59.389	00:00:15.737	944	-1024	-768	-1	-1	-1	-1	4	-1024	-768	-1	-1	-1	-1	4		0	0						Untertest1.avi	0	880	547	72	111				0	Content		-72	-111	15737668	635979642
15754	10:33:59.405	00:00:15.754	945	-1024	-768	-1	-1	-1	-1	4	-1024	-768	-1	-1	-1	-1	4		0	0						Untertest1.avi	0	880	547	72	111				0	Content		-72	-111	15754336	635996310
15771	10:33:59.422	00:00:15.771	946	-1024	-768	-1	-1	-1	-1	4	-1024	-768	-1	-1	-1	-1	4		0	0						Untertest1.avi	0	880	547	72	111				0	Content		-72	-111	15771199	636013173
15788	10:33:59.439	00:00:15.787	947	-1024	-768	-1	-1	-1	-1	4	-1024	-768	-1	-1	-1	-1	4		0	0						Untertest1.avi	0	880	547	72	111				0	Content		-72	-111	15787867	636029841
15805	10:33:59.456	00:00:15.804	948	-1024	-768	-1	-1	-1	-1	4	-1024	-768	-1	-1	-1	-1	4		0	0						Untertest1.avi	0	880	547	72	111				0	Content		-72	-111	15804534	636046508
15822	10:33:59.473	00:00:15.821	949	-1024	-768	-1	-1	-1	-1	4	-1024	-768	-1	-1	-1	-1	4		0	0						Untertest1.avi	0	880	547	72	111				0	Content		-72	-111	15821673	636063647
15838	10:33:59.489	00:00:15.838	950	-1024	-768	-1	-1	-1	-1	4	-1024	-768	-1	-1	-1	-1	4		0	0						Untertest1.avi	0	880	547	72	111				0	Content		-72	-111	15838341	636080315
15855	10:33:59.506	00:00:15.855	951	-1024	-768	-1	-1	-1	-1	4	-1024	-768	-1	-1	-1	-1	4		0	0						Untertest1.avi	0	880	547	72	111				0	Content		-72	-111	15855367	636097341
15872	10:33:59.523	00:00:15.872	952	-1024	-768	-1	-1	-1	-1	4	-1024	-768	-1	-1	-1	-1	4		0	0						Untertest1.avi	0	880	547	72	111				0	Content		-72	-111	15872035	636114009
15889	10:33:59.540	00:00:15.888	953	-1024	-768	-1	-1	-1	-1	4	-1024	-768	-1	-1	-1	-1	4		0	0						Untertest1.avi	0	880	547	72	111				0	Content		-72	-111	15888702	636130676
15906	10:33:59.557	00:00:15.906	954	-1024	-768	-1	-1	-1	-1	4	-1024	-768	-1	-1	-1	-1	4		0	0						Untertest1.avi	0	880	547	72	111				0	Content		-72	-111	15906166	636148140
15921	10:33:59.572	00:00:15.920	955	-1024	-768	-1	-1	-1	-1	4	-1024	-768	-1	-1	-1	-1	4		0	0						Untertest1.avi	0	880	547	72	111				0	Content		-72	-111	15920916	636162890
15938	10:33:59.589	00:00:15.937	956	-1024	-768	-1	-1	-1	-1	4	-1024	-768	-1	-1	-1	-1	4		0	0						Untertest1.avi	0	880	547	72	111				0	Content		-72	-111	15937583	636179557
15954	10:33:59.605	00:00:15.954	957	-1024	-768	-1	-1	-1	-1	4	-1024	-768	-1	-1	-1	-1	4		0	0						Untertest1.avi	0	880	547	72	111				0	Content		-72	-111	15954251	636196225
15971	10:33:59.622	00:00:15.970	958	-1024	-768	-1	-1	-1	-1	4	-1024	-768	-1	-1	-1	-1	4		0	0						Untertest1.avi	0	880	547	72	111				0	Content		-72	-111	15970918	636212892
15988	10:33:59.639	00:00:15.987	959	-1024	-768	-1	-1	-1	-1	4	-1024	-768	-1	-1	-1	-1	4		0	0						Untertest1.avi	0	880	547	72	111				0	Content		-72	-111	15987540	636229514
16004	10:33:59.655	00:00:16.004	960	-1024	-768	-1	-1	-1	-1	4	-1024	-768	-1	-1	-1	-1	4		0	0						Untertest1.avi	0	880	547	72	111				0	Content		-72	-111	16004220	636246194
16021	10:33:59.672	00:00:16.020	961	-1024	-768	-1	-1	-1	-1	4	-1024	-768	-1	-1	-1	-1	4		0	0						Untertest1.avi	0	880	547	72	111				0	Content		-72	-111	16020911	636262885
16038	10:33:59.689	00:00:16.037	962	-1024	-768	-1	-1	-1	-1	4	-1024	-768	-1	-1	-1	-1	4		0	0						Untertest1.avi	0	880	547	72	111				0	Content		-72	-111	16037745	636279719
16054	10:33:59.705	00:00:16.054	963	-1024	-768	-1	-1	-1	-1	4	-1024	-768	-1	-1	-1	-1	4		0	0						Untertest1.avi	0	880	547	72	111				0	Content		-72	-111	16054412	636296386
16071	10:33:59.722	00:00:16.071	964	-1024	-768	-1	-1	-1	-1	4	-1024	-768	-1	-1	-1	-1	4		0	0						Untertest1.avi	0	880	547	72	111				0	Content		-72	-111	16071080	636313054
16088	10:33:59.739	00:00:16.088	965	-1024	-768	-1	-1	-1	-1	4	-1024	-768	-1	-1	-1	-1	4		0	0						Untertest1.avi	0	880	547	72	111				0	Content		-72	-111	16088071	636330045
16105	10:33:59.756	00:00:16.104	966	-1024	-768	-1	-1	-1	-1	4	-1024	-768	-1	-1	-1	-1	4		0	0						Untertest1.avi	0	880	547	72	111				0	Content		-72	-111	16104738	636346712
16121	10:33:59.772	00:00:16.121	967	-1024	-768	-1	-1	-1	-1	4	-1024	-768	-1	-1	-1	-1	4		0	0						Untertest1.avi	0	880	547	72	111				0	Content		-72	-111	16121406	636363380
16139	10:33:59.790	00:00:16.138	968	-1024	-768	-1	-1	-1	-1	4	-1024	-768	-1	-1	-1	-1	4		0	0						Untertest1.avi	0	880	547	72	111				0	Content		-72	-111	16138660	636380634
16156	10:33:59.807	00:00:16.156	969	-1024	-768	-1	-1	-1	-1	4	-1024	-768	-1	-1	-1	-1	4		0	0						Untertest1.avi	0	880	547	72	111				0	Content		-72	-111	16156032	636398006
16171	10:33:59.822	00:00:16.170	970	-1024	-768	-1	-1	-1	-1	4	-1024	-768	-1	-1	-1	-1	4		0	0						Untertest1.avi	0	880	547	72	111				0	Content		-72	-111	16170779	636412753
16187	10:33:59.838	00:00:16.187	971	-1024	-768	-1	-1	-1	-1	4	-1024	-768	-1	-1	-1	-1	4		0	0						Untertest1.avi	0	880	547	72	111				0	Content		-72	-111	16187466	636429440
16204	10:33:59.855	00:00:16.204	972	-1024	-768	-1	-1	-1	-1	4	-1024	-768	-1	-1	-1	-1	4		0	0						Untertest1.avi	0	880	547	72	111				0	Content		-72	-111	16204134	636446108
16221	10:33:59.872	00:00:16.220	973	-1024	-768	-1	-1	-1	-1	4	-1024	-768	-1	-1	-1	-1	4		0	0						Untertest1.avi	0	880	547	72	111				0	Content		-72	-111	16220797	636462771
16237	10:33:59.888	00:00:16.237	974	-1024	-768	-1	-1	-1	-1	4	-1024	-768	-1	-1	-1	-1	4		0	0						Untertest1.avi	0	880	547	72	111				0	Content		-72	-111	16237465	636479439
16254	10:33:59.905	00:00:16.254	975	-1024	-768	-1	-1	-1	-1	4	-1024	-768	-1	-1	-1	-1	4		0	0						Untertest1.avi	0	880	547	72	111				0	Content		-72	-111	16254082	636496056
16271	10:33:59.922	00:00:16.270	976	-1024	-768	-1	-1	-1	-1	4	-1024	-768	-1	-1	-1	-1	4		0	0						Untertest1.avi	0	880	547	72	111				0	Content		-72	-111	16270646	636512620
16288	10:33:59.939	00:00:16.287	977	-1024	-768	-1	-1	-1	-1	4	-1024	-768	-1	-1	-1	-1	4		0	0						Untertest1.avi	0	880	547	72	111				0	Content		-72	-111	16287583	636529557
16304	10:33:59.955	00:00:16.304	978	-1024	-768	-1	-1	-1	-1	4	-1024	-768	-1	-1	-1	-1	4		0	0						Untertest1.avi	0	880	547	72	111				0	Content		-72	-111	16304251	636546225
16321	10:33:59.972	00:00:16.321	979	-1024	-768	-1	-1	-1	-1	4	-1024	-768	-1	-1	-1	-1	4		0	0						Untertest1.avi	0	880	547	72	111				0	Content		-72	-111	16321384	636563358
16338	10:33:59.989	00:00:16.338	980	-1024	-768	-1	-1	-1	-1	4	-1024	-768	-1	-1	-1	-1	4		0	0						Untertest1.avi	0	880	547	72	111				0	Content		-72	-111	16338052	636580026
16355	10:34:00.006	00:00:16.355	981	-1024	-768	-1	-1	-1	-1	4	-1024	-768	-1	-1	-1	-1	4		0	0						Untertest1.avi	0	880	547	72	111				0	Content		-72	-111	16355082	636597056
16372	10:34:00.023	00:00:16.371	982	-1024	-768	-1	-1	-1	-1	4	-1024	-768	-1	-1	-1	-1	4		0	0						Untertest1.avi	0	880	547	72	111				0	Content		-72	-111	16371750	636613724
16388	10:34:00.039	00:00:16.388	983	-1024	-768	-1	-1	-1	-1	4	-1024	-768	-1	-1	-1	-1	4		0	0						Untertest1.avi	0	880	547	72	111				0	Content		-72	-111	16388418	636630392
16406	10:34:00.057	00:00:16.405	984	-1024	-768	-1	-1	-1	-1	4	-1024	-768	-1	-1	-1	-1	4		0	0						Untertest1.avi	0	880	547	72	111				0	Content		-72	-111	16405889	636647863
16421	10:34:00.072	00:00:16.420	985	-1024	-768	-1	-1	-1	-1	4	-1024	-768	-1	-1	-1	-1	4		0	0						Untertest1.avi	0	880	547	72	111				0	Content		-72	-111	16420637	636662611
16437	10:34:00.088	00:00:16.437	986	-1024	-768	-1	-1	-1	-1	4	-1024	-768	-1	-1	-1	-1	4		0	0						Untertest1.avi	0	880	547	72	111				0	Content		-72	-111	16437258	636679232
16454	10:34:00.105	00:00:16.453	987	-1024	-768	-1	-1	-1	-1	4	-1024	-768	-1	-1	-1	-1	4		0	0						Untertest1.avi	0	880	547	72	111				0	Content		-72	-111	16453912	636695886
16471	10:34:00.122	00:00:16.470	988	-1024	-768	-1	-1	-1	-1	4	-1024	-768	-1	-1	-1	-1	4		0	0						Untertest1.avi	0	880	547	72	111				0	Content		-72	-111	16470580	636712554
16487	10:34:00.138	00:00:16.487	989	-1024	-768	-1	-1	-1	-1	4	-1024	-768	-1	-1	-1	-1	4		0	0						Untertest1.avi	0	880	547	72	111				0	Content		-72	-111	16487323	636729297
16504	10:34:00.155	00:00:16.503	990	-1024	-768	-1	-1	-1	-1	4	-1024	-768	-1	-1	-1	-1	4		0	0						Untertest1.avi	0	880	547	72	111				0	Content		-72	-111	16503879	636745853
16521	10:34:00.172	00:00:16.520	991	-1024	-768	-1	-1	-1	-1	4	-1024	-768	-1	-1	-1	-1	4		0	0						Untertest1.avi	0	880	547	72	111				0	Content		-72	-111	16520711	636762685
16537	10:34:00.188	00:00:16.537	992	-1024	-768	-1	-1	-1	-1	4	-1024	-768	-1	-1	-1	-1	4		0	0						Untertest1.avi	0	880	547	72	111				0	Content		-72	-111	16537379	636779353
16554	10:34:00.205	00:00:16.554	993	-1024	-768	-1	-1	-1	-1	4	-1024	-768	-1	-1	-1	-1	4		0	0						Untertest1.avi	0	880	547	72	111				0	Content		-72	-111	16554047	636796021
16571	10:34:00.222	00:00:16.571	994	-1024	-768	-1	-1	-1	-1	4	-1024	-768	-1	-1	-1	-1	4		0	0						Untertest1.avi	0	880	547	72	111				0	Content		-72	-111	16571032	636813006
16588	10:34:00.239	00:00:16.587	995	-1024	-768	-1	-1	-1	-1	4	-1024	-768	-1	-1	-1	-1	4		0	0						Untertest1.avi	0	880	547	72	111				0	Content		-72	-111	16587700	636829674
16604	10:34:00.255	00:00:16.604	996	-1024	-768	-1	-1	-1	-1	4	-1024	-768	-1	-1	-1	-1	4		0	0						Untertest1.avi	0	880	547	72	111				0	Content		-72	-111	16604367	636846341
16622	10:34:00.273	00:00:16.621	997	-1024	-768	-1	-1	-1	-1	4	-1024	-768	-1	-1	-1	-1	4		0	0						Untertest1.avi	0	880	547	72	111				0	Content		-72	-111	16621749	636863723
16639	10:34:00.290	00:00:16.638	998	-1024	-768	-1	-1	-1	-1	4	-1024	-768	-1	-1	-1	-1	4		0	0						Untertest1.avi	0	880	547	72	111				0	Content		-72	-111	16638994	636880968
16654	10:34:00.305	00:00:16.653	999	-1024	-768	-1	-1	-1	-1	4	-1024	-768	-1	-1	-1	-1	4		0	0						Untertest1.avi	0	880	547	72	111				0	Content		-72	-111	16653742	636895716
16670	10:34:00.321	00:00:16.670	1000	-1024	-768	-1	-1	-1	-1	4	-1024	-768	-1	-1	-1	-1	4		0	0						Untertest1.avi	0	880	547	72	111				0	Content		-72	-111	16670430	636912404
16687	10:34:00.338	00:00:16.687	1001	-1024	-768	-1	-1	-1	-1	4	-1024	-768	-1	-1	-1	-1	4		0	0						Untertest1.avi	0	880	547	72	111				0	Content		-72	-111	16687097	636929071
16704	10:34:00.355	00:00:16.703	1002	-1024	-768	-1	-1	-1	-1	4	-1024	-768	-1	-1	-1	-1	4		0	0						Untertest1.avi	0	880	547	72	111				0	Content		-72	-111	16703743	636945717
16720	10:34:00.371	00:00:16.720	1003	-1024	-768	-1	-1	-1	-1	4	-1024	-768	-1	-1	-1	-1	4		0	0						Untertest1.avi	0	880	547	72	111				0	Content		-72	-111	16720420	636962394
16737	10:34:00.388	00:00:16.737	1004	-1024	-768	-1	-1	-1	-1	4	-1024	-768	-1	-1	-1	-1	4		0	0						Untertest1.avi	0	880	547	72	111				0	Content		-72	-111	16737113	636979087
16754	10:34:00.405	00:00:16.753	1005	-1024	-768	-1	-1	-1	-1	4	-1024	-768	-1	-1	-1	-1	4		0	0						Untertest1.avi	0	880	547	72	111				0	Content		-72	-111	16753988	636995962
16771	10:34:00.422	00:00:16.770	1006	-1024	-768	-1	-1	-1	-1	4	-1024	-768	-1	-1	-1	-1	4		0	0						Untertest1.avi	0	880	547	72	111				0	Content		-72	-111	16770655	637012629
16788	10:34:00.439	00:00:16.787	1007	-1024	-768	-1	-1	-1	-1	4	-1024	-768	-1	-1	-1	-1	4		0	0						Untertest1.avi	0	880	547	72	111				0	Content		-72	-111	16787608	637029582
16805	10:34:00.456	00:00:16.804	1008	-1024	-768	-1	-1	-1	-1	4	-1024	-768	-1	-1	-1	-1	4		0	0						Untertest1.avi	0	880	547	72	111				0	Content		-72	-111	16804918	637046892
16822	10:34:00.473	00:00:16.821	1009	-1024	-768	-1	-1	-1	-1	4	-1024	-768	-1	-1	-1	-1	4		0	0						Untertest1.avi	0	880	547	72	111				0	Content		-72	-111	16821585	637063559
16839	10:34:00.490	00:00:16.838	1010	-1024	-768	-1	-1	-1	-1	4	-1024	-768	-1	-1	-1	-1	4		0	0						Untertest1.avi	0	880	547	72	111				0	Content		-72	-111	16838850	637080824
16854	10:34:00.505	00:00:16.853	1011	-1024	-768	-1	-1	-1	-1	4	-1024	-768	-1	-1	-1	-1	4		0	0						Untertest1.avi	0	880	547	72	111				0	Content		-72	-111	16853596	637095570
16870	10:34:00.521	00:00:16.870	1012	-1024	-768	-1	-1	-1	-1	4	-1024	-768	-1	-1	-1	-1	4		0	0						Untertest1.avi	0	880	547	72	111				0	Content		-72	-111	16870220	637112194
16887	10:34:00.538	00:00:16.886	1013	-1024	-768	-1	-1	-1	-1	4	-1024	-768	-1	-1	-1	-1	4		0	0						Untertest1.avi	0	880	547	72	111				0	Content		-72	-111	16886937	637128911
16904	10:34:00.555	00:00:16.903	1014	-1024	-768	-1	-1	-1	-1	4	-1024	-768	-1	-1	-1	-1	4		0	0						Untertest1.avi	0	880	547	72	111				0	Content		-72	-111	16903604	637145578
16920	10:34:00.571	00:00:16.920	1015	-1024	-768	-1	-1	-1	-1	4	-1024	-768	-1	-1	-1	-1	4		0	0						Untertest1.avi	0	880	547	72	111				0	Content		-72	-111	16920284	637162258
16937	10:34:00.588	00:00:16.936	1016	-1024	-768	-1	-1	-1	-1	4	-1024	-768	-1	-1	-1	-1	4		0	0						Untertest1.avi	0	880	547	72	111				0	Content		-72	-111	16936966	637178940
16954	10:34:00.605	00:00:16.953	1017	-1024	-768	-1	-1	-1	-1	4	-1024	-768	-1	-1	-1	-1	4		0	0						Untertest1.avi	0	880	547	72	111				0	Content		-72	-111	16953801	637195775
16970	10:34:00.621	00:00:16.970	1018	-1024	-768	-1	-1	-1	-1	4	-1024	-768	-1	-1	-1	-1	4		0	0						Untertest1.avi	0	880	547	72	111				0	Content		-72	-111	16970469	637212443
16987	10:34:00.638	00:00:16.987	1019	-1024	-768	-1	-1	-1	-1	4	-1024	-768	-1	-1	-1	-1	4		0	0						Untertest1.avi	0	880	547	72	111				0	Content		-72	-111	16987136	637229110
17004	10:34:00.655	00:00:17.004	1020	-1024	-768	-1	-1	-1	-1	4	-1024	-768	-1	-1	-1	-1	4		0	0						Untertest1.avi	0	880	547	72	111				0	Content		-72	-111	17004122	637246096
17021	10:34:00.672	00:00:17.020	1021	-1024	-768	-1	-1	-1	-1	4	-1024	-768	-1	-1	-1	-1	4		0	0						Untertest1.avi	0	880	547	72	111				0	Content		-72	-111	17020790	637262764
17037	10:34:00.688	00:00:17.037	1022	-1024	-768	-1	-1	-1	-1	4	-1024	-768	-1	-1	-1	-1	4		0	0						Untertest1.avi	0	880	547	72	111				0	Content		-72	-111	17037457	637279431
17055	10:34:00.706	00:00:17.054	1023	-1024	-768	-1	-1	-1	-1	4	-1024	-768	-1	-1	-1	-1	4		0	0						Untertest1.avi	0	880	547	72	111				0	Content		-72	-111	17054711	637296685
17072	10:34:00.723	00:00:17.071	1024	-1024	-768	-1	-1	-1	-1	4	-1024	-768	-1	-1	-1	-1	4		0	0						Untertest1.avi	0	880	547	72	111				0	Content		-72	-111	17071958	637313932
17087	10:34:00.738	00:00:17.086	1025	-1024	-768	-1	-1	-1	-1	4	-1024	-768	-1	-1	-1	-1	4		0	0						Untertest1.avi	0	880	547	72	111				0	Content		-72	-111	17086831	637328805
17104	10:34:00.755	00:00:17.103	1026	-1024	-768	-1	-1	-1	-1	4	-1024	-768	-1	-1	-1	-1	4		0	0						Untertest1.avi	0	880	547	72	111				0	Content		-72	-111	17103521	637345495
17120	10:34:00.771	00:00:17.120	1027	-1024	-768	-1	-1	-1	-1	4	-1024	-768	-1	-1	-1	-1	4		0	0						Untertest1.avi	0	880	547	72	111				0	Content		-72	-111	17120188	637362162
17137	10:34:00.788	00:00:17.136	1028	-1024	-768	-1	-1	-1	-1	4	-1024	-768	-1	-1	-1	-1	4		0	0						Untertest1.avi	0	880	547	72	111				0	Content		-72	-111	17136711	637378685
17154	10:34:00.805	00:00:17.153	1029	-1024	-768	-1	-1	-1	-1	4	-1024	-768	-1	-1	-1	-1	4		0	0						Untertest1.avi	0	880	547	72	111				0	Content		-72	-111	17153512	637395486
17170	10:34:00.821	00:00:17.170	1030	-1024	-768	-1	-1	-1	-1	4	-1024	-768	-1	-1	-1	-1	4		0	0						Untertest1.avi	0	880	547	72	111				0	Content		-72	-111	17170079	637412053
17187	10:34:00.838	00:00:17.187	1031	-1024	-768	-1	-1	-1	-1	4	-1024	-768	-1	-1	-1	-1	4		0	0						Untertest1.avi	0	880	547	72	111				0	Content		-72	-111	17187016	637428990
17204	10:34:00.855	00:00:17.203	1032	-1024	-768	-1	-1	-1	-1	4	-1024	-768	-1	-1	-1	-1	4		0	0						Untertest1.avi	0	880	547	72	111				0	Content		-72	-111	17203683	637445657
17221	10:34:00.872	00:00:17.220	1033	-1024	-768	-1	-1	-1	-1	4	-1024	-768	-1	-1	-1	-1	4		0	0						Untertest1.avi	0	880	547	72	111				0	Content		-72	-111	17220699	637462673
17238	10:34:00.889	00:00:17.237	1034	-1024	-768	-1	-1	-1	-1	4	-1024	-768	-1	-1	-1	-1	4		0	0						Untertest1.avi	0	880	547	72	111				0	Content		-72	-111	17237946	637479920
17254	10:34:00.905	00:00:17.254	1035	-1024	-768	-1	-1	-1	-1	4	-1024	-768	-1	-1	-1	-1	4		0	0						Untertest1.avi	0	880	547	72	111				0	Content		-72	-111	17254195	637496169
17271	10:34:00.922	00:00:17.270	1036	-1024	-768	-1	-1	-1	-1	4	-1024	-768	-1	-1	-1	-1	4		0	0						Untertest1.avi	0	880	547	72	111				0	Content		-72	-111	17270863	637512837
17288	10:34:00.939	00:00:17.287	1037	-1024	-768	-1	-1	-1	-1	4	-1024	-768	-1	-1	-1	-1	4		0	0						Untertest1.avi	0	880	547	72	111				0	Content		-72	-111	17287530	637529504
17303	10:34:00.954	00:00:17.303	1038	-1024	-768	-1	-1	-1	-1	4	-1024	-768	-1	-1	-1	-1	4		0	0						Untertest1.avi	0	880	547	72	111				0	Content		-72	-111	17303318	637545292
17320	10:34:00.971	00:00:17.319	1039	-1024	-768	-1	-1	-1	-1	4	-1024	-768	-1	-1	-1	-1	4		0	0						Untertest1.avi	0	880	547	72	111				0	Content		-72	-111	17319985	637561959
17337	10:34:00.988	00:00:17.336	1040	-1024	-768	-1	-1	-1	-1	4	-1024	-768	-1	-1	-1	-1	4		0	0						Untertest1.avi	0	880	547	72	111				0	Content		-72	-111	17336653	637578627
17353	10:34:01.004	00:00:17.353	1041	-1024	-768	-1	-1	-1	-1	4	-1024	-768	-1	-1	-1	-1	4		0	0						Untertest1.avi	0	880	547	72	111				0	Content		-72	-111	17353321	637595295
17370	10:34:01.021	00:00:17.369	1042	-1024	-768	-1	-1	-1	-1	4	-1024	-768	-1	-1	-1	-1	4		0	0						Untertest1.avi	0	880	547	72	111				0	Content		-72	-111	17369937	637611911
17387	10:34:01.038	00:00:17.386	1043	-1024	-768	-1	-1	-1	-1	4	-1024	-768	-1	-1	-1	-1	4		0	0						Untertest1.avi	0	880	547	72	111				0	Content		-72	-111	17386740	637628714
17403	10:34:01.054	00:00:17.403	1044	-1024	-768	-1	-1	-1	-1	4	-1024	-768	-1	-1	-1	-1	4		0	0						Untertest1.avi	0	880	547	72	111				0	Content		-72	-111	17403305	637645279
17420	10:34:01.071	00:00:17.420	1045	-1024	-768	-1	-1	-1	-1	4	-1024	-768	-1	-1	-1	-1	4		0	0						Untertest1.avi	0	880	547	72	111				0	Content		-72	-111	17420139	637662113
17437	10:34:01.088	00:00:17.436	1046	-1024	-768	-1	-1	-1	-1	4	-1024	-768	-1	-1	-1	-1	4		0	0						Untertest1.avi	0	880	547	72	111				0	Content		-72	-111	17436807	637678781
17453	10:34:01.104	00:00:17.453	1047	-1024	-768	-1	-1	-1	-1	4	-1024	-768	-1	-1	-1	-1	4		0	0						Untertest1.avi	0	880	547	72	111				0	Content		-72	-111	17453474	637695448
17470	10:34:01.121	00:00:17.470	1048	-1024	-768	-1	-1	-1	-1	4	-1024	-768	-1	-1	-1	-1	4		0	0						Untertest1.avi	0	880	547	72	111				0	Content		-72	-111	17470460	637712434
17487	10:34:01.138	00:00:17.487	1049	-1024	-768	-1	-1	-1	-1	4	-1024	-768	-1	-1	-1	-1	4		0	0						Untertest1.avi	0	880	547	72	111				0	Content		-72	-111	17487128	637729102
17504	10:34:01.155	00:00:17.503	1050	-1024	-768	-1	-1	-1	-1	4	-1024	-768	-1	-1	-1	-1	4		0	0						Untertest1.avi	0	880	547	72	111				0	Content		-72	-111	17503795	637745769
17521	10:34:01.172	00:00:17.521	1051	-1024	-768	-1	-1	-1	-1	4	-1024	-768	-1	-1	-1	-1	4		0	0						Untertest1.avi	0	880	547	72	111				0	Content		-72	-111	17521051	637763025
17538	10:34:01.189	00:00:17.538	1052	-1024	-768	-1	-1	-1	-1	4	-1024	-768	-1	-1	-1	-1	4		0	0						Untertest1.avi	0	880	547	72	111				0	Content		-72	-111	17538421	637780395
17553	10:34:01.204	00:00:17.553	1053	-1024	-768	-1	-1	-1	-1	4	-1024	-768	-1	-1	-1	-1	4		0	0						Untertest1.avi	0	880	547	72	111				0	Content		-72	-111	17553180	637795154
17570	10:34:01.221	00:00:17.569	1054	-1024	-768	-1	-1	-1	-1	4	-1024	-768	-1	-1	-1	-1	4		0	0						Untertest1.avi	0	880	547	72	111				0	Content		-72	-111	17569861	637811835
17587	10:34:01.238	00:00:17.586	1055	-1024	-768	-1	-1	-1	-1	4	-1024	-768	-1	-1	-1	-1	4		0	0						Untertest1.avi	0	880	547	72	111				0	Content		-72	-111	17586529	637828503
17603	10:34:01.254	00:00:17.603	1056	-1024	-768	-1	-1	-1	-1	4	-1024	-768	-1	-1	-1	-1	4		0	0						Untertest1.avi	0	880	547	72	111				0	Content		-72	-111	17603181	637845155
17620	10:34:01.271	00:00:17.619	1057	-1024	-768	-1	-1	-1	-1	4	-1024	-768	-1	-1	-1	-1	4		0	0						Untertest1.avi	0	880	547	72	111				0	Content		-72	-111	17619845	637861819
17637	10:34:01.288	00:00:17.636	1058	-1024	-768	-1	-1	-1	-1	4	-1024	-768	-1	-1	-1	-1	4		0	0						Untertest1.avi	0	880	547	72	111				0	Content		-72	-111	17636538	637878512
17653	10:34:01.304	00:00:17.653	1059	-1024	-768	-1	-1	-1	-1	4	-1024	-768	-1	-1	-1	-1	4		0	0						Untertest1.avi	0	880	547	72	111				0	Content		-72	-111	17653413	637895387
17670	10:34:01.321	00:00:17.670	1060	-1024	-768	-1	-1	-1	-1	4	-1024	-768	-1	-1	-1	-1	4		0	0						Untertest1.avi	0	880	547	72	111				0	Content		-72	-111	17670080	637912054
17687	10:34:01.338	00:00:17.687	1061	-1024	-768	-1	-1	-1	-1	4	-1024	-768	-1	-1	-1	-1	4		0	0						Untertest1.avi	0	880	547	72	111				0	Content		-72	-111	17687183	637929157
17704	10:34:01.355	00:00:17.703	1062	-1024	-768	-1	-1	-1	-1	4	-1024	-768	-1	-1	-1	-1	4		0	0						Untertest1.avi	0	880	547	72	111				0	Content		-72	-111	17703850	637945824
17721	10:34:01.372	00:00:17.720	1063	-1024	-768	-1	-1	-1	-1	4	-1024	-768	-1	-1	-1	-1	4		0	0						Untertest1.avi	0	880	547	72	111				0	Content		-72	-111	17720870	637962844
17738	10:34:01.389	00:00:17.737	1064	-1024	-768	-1	-1	-1	-1	4	-1024	-768	-1	-1	-1	-1	4		0	0						Untertest1.avi	0	880	547	72	111				0	Content		-72	-111	17737538	637979512
17754	10:34:01.405	00:00:17.754	1065	-1024	-768	-1	-1	-1	-1	4	-1024	-768	-1	-1	-1	-1	4		0	0						Untertest1.avi	0	880	547	72	111				0	Content		-72	-111	17754205	637996179
17772	10:34:01.423	00:00:17.771	1066	-1024	-768	-1	-1	-1	-1	4	-1024	-768	-1	-1	-1	-1	4		0	0						Untertest1.avi	0	880	547	72	111				0	Content		-72	-111	17771657	638013631
17786	10:34:01.437	00:00:17.786	1067	-1024	-768	-1	-1	-1	-1	4	-1024	-768	-1	-1	-1	-1	4		0	0						Untertest1.avi	0	880	547	72	111				0	Content		-72	-111	17786405	638028379
17803	10:34:01.454	00:00:17.803	1068	-1024	-768	-1	-1	-1	-1	4	-1024	-768	-1	-1	-1	-1	4		0	0						Untertest1.avi	0	880	547	72	111				0	Content		-72	-111	17803031	638045005
17820	10:34:01.471	00:00:17.819	1069	-1024	-768	-1	-1	-1	-1	4	-1024	-768	-1	-1	-1	-1	4		0	0						Untertest1.avi	0	880	547	72	111				0	Content		-72	-111	17819699	638061673
17836	10:34:01.487	00:00:17.836	1070	-1024	-768	-1	-1	-1	-1	4	-1024	-768	-1	-1	-1	-1	4		0	0						Untertest1.avi	0	880	547	72	111				0	Content		-72	-111	17836366	638078340
17853	10:34:01.504	00:00:17.853	1071	-1024	-768	-1	-1	-1	-1	4	-1024	-768	-1	-1	-1	-1	4		0	0						Untertest1.avi	0	880	547	72	111				0	Content		-72	-111	17853031	638095005
17870	10:34:01.521	00:00:17.869	1072	-1024	-768	-1	-1	-1	-1	4	-1024	-768	-1	-1	-1	-1	4		0	0						Untertest1.avi	0	880	547	72	111				0	Content		-72	-111	17869708	638111682
17886	10:34:01.537	00:00:17.886	1073	-1024	-768	-1	-1	-1	-1	4	-1024	-768	-1	-1	-1	-1	4		0	0						Untertest1.avi	0	880	547	72	111				0	Content		-72	-111	17886278	638128252
17903	10:34:01.554	00:00:17.903	1074	-1024	-768	-1	-1	-1	-1	4	-1024	-768	-1	-1	-1	-1	4		0	0						Untertest1.avi	0	880	547	72	111				0	Content		-72	-111	17903158	638145132
17920	10:34:01.571	00:00:17.919	1075	-1024	-768	-1	-1	-1	-1	4	-1024	-768	-1	-1	-1	-1	4		0	0						Untertest1.avi	0	880	547	72	111				0	Content		-72	-111	17919825	638161799
17936	10:34:01.587	00:00:17.936	1076	-1024	-768	-1	-1	-1	-1	4	-1024	-768	-1	-1	-1	-1	4		0	0						Untertest1.avi	0	880	547	72	111				0	Content		-72	-111	17936493	638178467
17954	10:34:01.605	00:00:17.953	1077	-1024	-768	-1	-1	-1	-1	4	-1024	-768	-1	-1	-1	-1	4		0	0						Untertest1.avi	0	880	547	72	111				0	Content		-72	-111	17953504	638195478
17970	10:34:01.621	00:00:17.970	1078	-1024	-768	-1	-1	-1	-1	4	-1024	-768	-1	-1	-1	-1	4		0	0						Untertest1.avi	0	880	547	72	111				0	Content		-72	-111	17970172	638212146
17987	10:34:01.638	00:00:17.986	1079	-1024	-768	-1	-1	-1	-1	4	-1024	-768	-1	-1	-1	-1	4		0	0						Untertest1.avi	0	880	547	72	111				0	Content		-72	-111	17986840	638228814
18004	10:34:01.655	00:00:18.004	1080	-1024	-768	-1	-1	-1	-1	4	-1024	-768	-1	-1	-1	-1	4		0	0						Untertest1.avi	0	880	547	72	111				0	Content		-72	-111	18004152	638246126
18021	10:34:01.672	00:00:18.021	1081	-1024	-768	-1	-1	-1	-1	4	-1024	-768	-1	-1	-1	-1	4		0	0						Untertest1.avi	0	880	547	72	111				0	Content		-72	-111	18021393	638263367
18037	10:34:01.688	00:00:18.037	1082	-1024	-768	-1	-1	-1	-1	4	-1024	-768	-1	-1	-1	-1	4		0	0						Untertest1.avi	0	880	547	72	111				0	Content		-72	-111	18037437	638279411
18054	10:34:01.705	00:00:18.054	1083	-1024	-768	-1	-1	-1	-1	4	-1024	-768	-1	-1	-1	-1	4		0	0						Untertest1.avi	0	880	547	72	111				0	Content		-72	-111	18054104	638296078
18071	10:34:01.722	00:00:18.070	1084	-1024	-768	-1	-1	-1	-1	4	-1024	-768	-1	-1	-1	-1	4		0	0						Untertest1.avi	0	880	547	72	111				0	Content		-72	-111	18070772	638312746
18087	10:34:01.738	00:00:18.087	1085	-1024	-768	-1	-1	-1	-1	4	-1024	-768	-1	-1	-1	-1	4		0	0						Untertest1.avi	0	880	547	72	111				0	Content		-72	-111	18087021	638328995
18104	10:34:01.755	00:00:18.103	1086	-1024	-768	-1	-1	-1	-1	4	-1024	-768	-1	-1	-1	-1	4		0	0						Untertest1.avi	0	880	547	72	111				0	Content		-72	-111	18103689	638345663
18120	10:34:01.771	00:00:18.120	1087	-1024	-768	-1	-1	-1	-1	4	-1024	-768	-1	-1	-1	-1	4		0	0						Untertest1.avi	0	880	547	72	111				0	Content		-72	-111	18120357	638362331
18136	10:34:01.787	00:00:18.136	1088	-1024	-768	-1	-1	-1	-1	4	-1024	-768	-1	-1	-1	-1	4		0	0						Untertest1.avi	0	880	547	72	111				0	Content		-72	-111	18136139	638378113
18153	10:34:01.804	00:00:18.152	1089	-1024	-768	-1	-1	-1	-1	4	-1024	-768	-1	-1	-1	-1	4		0	0						Untertest1.avi	0	880	547	72	111				0	Content		-72	-111	18152823	638394797
18170	10:34:01.821	00:00:18.169	1090	-1024	-768	-1	-1	-1	-1	4	-1024	-768	-1	-1	-1	-1	4		0	0						Untertest1.avi	0	880	547	72	111				0	Content		-72	-111	18169515	638411489
18186	10:34:01.837	00:00:18.186	1091	-1024	-768	-1	-1	-1	-1	4	-1024	-768	-1	-1	-1	-1	4		0	0						Untertest1.avi	0	880	547	72	111				0	Content		-72	-111	18186389	638428363
18203	10:34:01.854	00:00:18.203	1092	-1024	-768	-1	-1	-1	-1	4	-1024	-768	-1	-1	-1	-1	4		0	0						Untertest1.avi	0	880	547	72	111				0	Content		-72	-111	18203057	638445031
18220	10:34:01.871	00:00:18.220	1093	-1024	-768	-1	-1	-1	-1	4	-1024	-768	-1	-1	-1	-1	4		0	0						Untertest1.avi	0	880	547	72	111				0	Content		-72	-111	18220010	638461984
18237	10:34:01.888	00:00:18.237	1094	-1024	-768	-1	-1	-1	-1	4	-1024	-768	-1	-1	-1	-1	4		0	0						Untertest1.avi	0	880	547	72	111				0	Content		-72	-111	18237257	638479231
18254	10:34:01.905	00:00:18.253	1095	-1024	-768	-1	-1	-1	-1	4	-1024	-768	-1	-1	-1	-1	4		0	0						Untertest1.avi	0	880	547	72	111				0	Content		-72	-111	18253507	638495481
18270	10:34:01.921	00:00:18.270	1096	-1024	-768	-1	-1	-1	-1	4	-1024	-768	-1	-1	-1	-1	4		0	0						Untertest1.avi	0	880	547	72	111				0	Content		-72	-111	18270175	638512149
18287	10:34:01.938	00:00:18.286	1097	-1024	-768	-1	-1	-1	-1	4	-1024	-768	-1	-1	-1	-1	4		0	0						Untertest1.avi	0	880	547	72	111				0	Content		-72	-111	18286843	638528817
18303	10:34:01.954	00:00:18.303	1098	-1024	-768	-1	-1	-1	-1	4	-1024	-768	-1	-1	-1	-1	4		0	0						Untertest1.avi	0	880	547	72	111				0	Content		-72	-111	18303230	638545204
18320	10:34:01.971	00:00:18.319	1099	-1024	-768	-1	-1	-1	-1	4	-1024	-768	-1	-1	-1	-1	4		0	0						Untertest1.avi	0	880	547	72	111				0	Content		-72	-111	18319898	638561872
18337	10:34:01.988	00:00:18.336	1100	-1024	-768	-1	-1	-1	-1	4	-1024	-768	-1	-1	-1	-1	4		0	0						Untertest1.avi	0	880	547	72	111				0	Content		-72	-111	18336565	638578539
18353	10:34:02.004	00:00:18.352	1101	-1024	-768	-1	-1	-1	-1	4	-1024	-768	-1	-1	-1	-1	4		0	0						Untertest1.avi	0	880	547	72	111				0	Content		-72	-111	18352971	638594945
18370	10:34:02.021	00:00:18.369	1102	-1024	-768	-1	-1	-1	-1	4	-1024	-768	-1	-1	-1	-1	4		0	0						Untertest1.avi	0	880	547	72	111				0	Content		-72	-111	18369639	638611613
18386	10:34:02.037	00:00:18.386	1103	-1024	-768	-1	-1	-1	-1	4	-1024	-768	-1	-1	-1	-1	4		0	0						Untertest1.avi	0	880	547	72	111				0	Content		-72	-111	18386001	638627975
18403	10:34:02.054	00:00:18.402	1104	-1024	-768	-1	-1	-1	-1	4	-1024	-768	-1	-1	-1	-1	4		0	0						Untertest1.avi	0	880	547	72	111				0	Content		-72	-111	18402678	638644652
18419	10:34:02.070	00:00:18.419	1105	-1024	-768	-1	-1	-1	-1	4	-1024	-768	-1	-1	-1	-1	4		0	0						Untertest1.avi	0	880	547	72	111				0	Content		-72	-111	18419247	638661221
18436	10:34:02.087	00:00:18.436	1106	-1024	-768	-1	-1	-1	-1	4	-1024	-768	-1	-1	-1	-1	4		0	0						Untertest1.avi	0	880	547	72	111				0	Content		-72	-111	18436123	638678097
18453	10:34:02.104	00:00:18.452	1107	-1024	-768	-1	-1	-1	-1	4	-1024	-768	-1	-1	-1	-1	4		0	0						Untertest1.avi	0	880	547	72	111				0	Content		-72	-111	18452791	638694765
18469	10:34:02.120	00:00:18.469	1108	-1024	-768	-1	-1	-1	-1	4	-1024	-768	-1	-1	-1	-1	4		0	0						Untertest1.avi	0	880	547	72	111				0	Content		-72	-111	18469458	638711432
18486	10:34:02.137	00:00:18.486	1109	-1024	-768	-1	-1	-1	-1	4	-1024	-768	-1	-1	-1	-1	4		0	0						Untertest1.avi	0	880	547	72	111				0	Content		-72	-111	18486471	638728445
18503	10:34:02.154	00:00:18.503	1110	-1024	-768	-1	-1	-1	-1	4	-1024	-768	-1	-1	-1	-1	4		0	0						Untertest1.avi	0	880	547	72	111				0	Content		-72	-111	18503138	638745112
18520	10:34:02.171	00:00:18.519	1111	-1024	-768	-1	-1	-1	-1	4	-1024	-768	-1	-1	-1	-1	4		0	0						Untertest1.avi	0	880	547	72	111				0	Content		-72	-111	18519806	638761780
18537	10:34:02.188	00:00:18.537	1112	-1024	-768	-1	-1	-1	-1	4	-1024	-768	-1	-1	-1	-1	4		0	0						Untertest1.avi	0	880	547	72	111				0	Content		-72	-111	18537118	638779092
18554	10:34:02.205	00:00:18.554	1113	-1024	-768	-1	-1	-1	-1	4	-1024	-768	-1	-1	-1	-1	4		0	0						Untertest1.avi	0	880	547	72	111				0	Content		-72	-111	18554491	638796465
18570	10:34:02.221	00:00:18.570	1114	-1024	-768	-1	-1	-1	-1	4	-1024	-768	-1	-1	-1	-1	4		0	0						Untertest1.avi	0	880	547	72	111				0	Content		-72	-111	18570493	638812467
18587	10:34:02.238	00:00:18.587	1115	-1024	-768	-1	-1	-1	-1	4	-1024	-768	-1	-1	-1	-1	4		0	0						Untertest1.avi	0	880	547	72	111				0	Content		-72	-111	18587161	638829135
18604	10:34:02.255	00:00:18.603	1116	-1024	-768	-1	-1	-1	-1	4	-1024	-768	-1	-1	-1	-1	4		0	0						Untertest1.avi	0	880	547	72	111				0	Content		-72	-111	18603828	638845802
18619	10:34:02.270	00:00:18.619	1117	-1024	-768	-1	-1	-1	-1	4	-1024	-768	-1	-1	-1	-1	4		0	0						Untertest1.avi	0	880	547	72	111				0	Content		-72	-111	18619243	638861217
18636	10:34:02.287	00:00:18.635	1118	-1024	-768	-1	-1	-1	-1	4	-1024	-768	-1	-1	-1	-1	4		0	0						Untertest1.avi	0	880	547	72	111				0	Content		-72	-111	18635866	638877840
18653	10:34:02.304	00:00:18.652	1119	-1024	-768	-1	-1	-1	-1	4	-1024	-768	-1	-1	-1	-1	4		0	0						Untertest1.avi	0	880	547	72	111				0	Content		-72	-111	18652542	638894516
18669	10:34:02.320	00:00:18.669	1120	-1024	-768	-1	-1	-1	-1	4	-1024	-768	-1	-1	-1	-1	4		0	0						Untertest1.avi	0	880	547	72	111				0	Content		-72	-111	18669110	638911084
18686	10:34:02.337	00:00:18.686	1121	-1024	-768	-1	-1	-1	-1	4	-1024	-768	-1	-1	-1	-1	4		0	0						Untertest1.avi	0	880	547	72	111				0	Content		-72	-111	18686048	638928022
18703	10:34:02.354	00:00:18.702	1122	-1024	-768	-1	-1	-1	-1	4	-1024	-768	-1	-1	-1	-1	4		0	0						Untertest1.avi	0	880	547	72	111				0	Content		-72	-111	18702716	638944690
18720	10:34:02.371	00:00:18.719	1123	-1024	-768	-1	-1	-1	-1	4	-1024	-768	-1	-1	-1	-1	4		0	0						Untertest1.avi	0	880	547	72	111				0	Content		-72	-111	18719848	638961822
18737	10:34:02.388	00:00:18.736	1124	-1024	-768	-1	-1	-1	-1	4	-1024	-768	-1	-1	-1	-1	4		0	0						Untertest1.avi	0	880	547	72	111				0	Content		-72	-111	18736516	638978490
18754	10:34:02.405	00:00:18.753	1125	-1024	-768	-1	-1	-1	-1	4	-1024	-768	-1	-1	-1	-1	4		0	0						Untertest1.avi	0	880	547	72	111				0	Content		-72	-111	18753546	638995520
18770	10:34:02.421	00:00:18.770	1126	-1024	-768	-1	-1	-1	-1	4	-1024	-768	-1	-1	-1	-1	4		0	0						Untertest1.avi	0	880	547	72	111				0	Content		-72	-111	18770213	639012187
18787	10:34:02.438	00:00:18.786	1127	-1024	-768	-1	-1	-1	-1	4	-1024	-768	-1	-1	-1	-1	4		0	0						Untertest1.avi	0	880	547	72	111				0	Content		-72	-111	18786881	639028855
18804	10:34:02.455	00:00:18.804	1128	-1024	-768	-1	-1	-1	-1	4	-1024	-768	-1	-1	-1	-1	4		0	0						Untertest1.avi	0	880	547	72	111				0	Content		-72	-111	18804224	639046198
18819	10:34:02.470	00:00:18.819	1129	-1024	-768	-1	-1	-1	-1	4	-1024	-768	-1	-1	-1	-1	4		0	0						Untertest1.avi	0	880	547	72	111				0	Content		-72	-111	18819098	639061072
18836	10:34:02.487	00:00:18.835	1130	-1024	-768	-1	-1	-1	-1	4	-1024	-768	-1	-1	-1	-1	4		0	0						Untertest1.avi	0	880	547	72	111				0	Content		-72	-111	18835723	639077697
18852	10:34:02.503	00:00:18.852	1131	-1024	-768	-1	-1	-1	-1	4	-1024	-768	-1	-1	-1	-1	4		0	0						Untertest1.avi	0	880	547	72	111				0	Content		-72	-111	18852391	639094365
18869	10:34:02.520	00:00:18.869	1132	-1024	-768	-1	-1	-1	-1	4	-1024	-768	-1	-1	-1	-1	4		0	0						Untertest1.avi	0	880	547	72	111				0	Content		-72	-111	18869059	639111033
18886	10:34:02.537	00:00:18.885	1133	-1024	-768	-1	-1	-1	-1	4	-1024	-768	-1	-1	-1	-1	4		0	0						Untertest1.avi	0	880	547	72	111				0	Content		-72	-111	18885594	639127568
18902	10:34:02.553	00:00:18.902	1134	-1024	-768	-1	-1	-1	-1	4	-1024	-768	-1	-1	-1	-1	4		0	0						Untertest1.avi	0	880	547	72	111				0	Content		-72	-111	18902399	639144373
18919	10:34:02.570	00:00:18.918	1135	-1024	-768	-1	-1	-1	-1	4	-1024	-768	-1	-1	-1	-1	4		0	0						Untertest1.avi	0	880	547	72	111				0	Content		-72	-111	18918996	639160970
18936	10:34:02.587	00:00:18.935	1136	-1024	-768	-1	-1	-1	-1	4	-1024	-768	-1	-1	-1	-1	4		0	0						Untertest1.avi	0	880	547	72	111				0	Content		-72	-111	18935663	639177637
18953	10:34:02.604	00:00:18.952	1137	-1024	-768	-1	-1	-1	-1	4	-1024	-768	-1	-1	-1	-1	4		0	0						Untertest1.avi	0	880	547	72	111				0	Content		-72	-111	18952569	639194543
18969	10:34:02.620	00:00:18.969	1138	-1024	-768	-1	-1	-1	-1	4	-1024	-768	-1	-1	-1	-1	4		0	0						Untertest1.avi	0	880	547	72	111				0	Content		-72	-111	18969236	639211210
18986	10:34:02.637	00:00:18.986	1139	-1024	-768	-1	-1	-1	-1	4	-1024	-768	-1	-1	-1	-1	4		0	0						Untertest1.avi	0	880	547	72	111				0	Content		-72	-111	18986230	639228204
19003	10:34:02.654	00:00:19.002	1140	-1024	-768	-1	-1	-1	-1	4	-1024	-768	-1	-1	-1	-1	4		0	0						Untertest1.avi	0	880	547	72	111				0	Content		-72	-111	19002898	639244872
19020	10:34:02.671	00:00:19.019	1141	-1024	-768	-1	-1	-1	-1	4	-1024	-768	-1	-1	-1	-1	4		0	0						Untertest1.avi	0	880	547	72	111				0	Content		-72	-111	19019565	639261539
19037	10:34:02.688	00:00:19.036	1142	-1024	-768	-1	-1	-1	-1	4	-1024	-768	-1	-1	-1	-1	4		0	0						Untertest1.avi	0	880	547	72	111				0	Content		-72	-111	19036839	639278813
19054	10:34:02.705	00:00:19.054	1143	-1024	-768	-1	-1	-1	-1	4	-1024	-768	-1	-1	-1	-1	4		0	0						Untertest1.avi	0	880	547	72	111				0	Content		-72	-111	19054088	639296062
19070	10:34:02.721	00:00:19.070	1144	-1024	-768	-1	-1	-1	-1	4	-1024	-768	-1	-1	-1	-1	4		0	0						Untertest1.avi	0	880	547	72	111				0	Content		-72	-111	19070129	639312103
19087	10:34:02.738	00:00:19.086	1145	-1024	-768	-1	-1	-1	-1	4	-1024	-768	-1	-1	-1	-1	4		0	0						Untertest1.avi	0	880	547	72	111				0	Content		-72	-111	19086797	639328771
19103	10:34:02.754	00:00:19.103	1146	-1024	-768	-1	-1	-1	-1	4	-1024	-768	-1	-1	-1	-1	4		0	0						Untertest1.avi	0	880	547	72	111				0	Content		-72	-111	19103464	639345438
19120	10:34:02.771	00:00:19.119	1147	-1024	-768	-1	-1	-1	-1	4	-1024	-768	-1	-1	-1	-1	4		0	0						Untertest1.avi	0	880	547	72	111				0	Content		-72	-111	19119714	639361688
19136	10:34:02.787	00:00:19.136	1148	-1024	-768	-1	-1	-1	-1	4	-1024	-768	-1	-1	-1	-1	4		0	0						Untertest1.avi	0	880	547	72	111				0	Content		-72	-111	19136381	639378355
19153	10:34:02.804	00:00:19.153	1149	-1024	-768	-1	-1	-1	-1	4	-1024	-768	-1	-1	-1	-1	4		0	0						Untertest1.avi	0	880	547	72	111				0	Content		-72	-111	19153049	639395023
19169	10:34:02.820	00:00:19.169	1150	-1024	-768	-1	-1	-1	-1	4	-1024	-768	-1	-1	-1	-1	4		0	0						Untertest1.avi	0	880	547	72	111				0	Content		-72	-111	19169284	639411258
19186	10:34:02.837	00:00:19.185	1151	-1024	-768	-1	-1	-1	-1	4	-1024	-768	-1	-1	-1	-1	4		0	0						Untertest1.avi	0	880	547	72	111				0	Content		-72	-111	19185951	639427925
19202	10:34:02.853	00:00:19.202	1152	-1024	-768	-1	-1	-1	-1	4	-1024	-768	-1	-1	-1	-1	4		0	0						Untertest1.avi	0	880	547	72	111				0	Content		-72	-111	19202142	639444116
19219	10:34:02.870	00:00:19.218	1153	-1024	-768	-1	-1	-1	-1	4	-1024	-768	-1	-1	-1	-1	4		0	0						Untertest1.avi	0	880	547	72	111				0	Content		-72	-111	19218832	639460806
19236	10:34:02.887	00:00:19.235	1154	-1024	-768	-1	-1	-1	-1	4	-1024	-768	-1	-1	-1	-1	4		0	0						Untertest1.avi	0	880	547	72	111				0	Content		-72	-111	19235769	639477743
19252	10:34:02.903	00:00:19.252	1155	-1024	-768	-1	-1	-1	-1	4	-1024	-768	-1	-1	-1	-1	4		0	0						Untertest1.avi	0	880	547	72	111				0	Content		-72	-111	19252437	639494411
19269	10:34:02.920	00:00:19.269	1156	-1024	-768	-1	-1	-1	-1	4	-1024	-768	-1	-1	-1	-1	4		0	0						Untertest1.avi	0	880	547	72	111				0	Content		-72	-111	19269326	639511300
19287	10:34:02.938	00:00:19.286	1157	-1024	-768	-1	-1	-1	-1	4	-1024	-768	-1	-1	-1	-1	4		0	0						Untertest1.avi	0	880	547	72	111				0	Content		-72	-111	19286637	639528611
19303	10:34:02.954	00:00:19.303	1158	-1024	-768	-1	-1	-1	-1	4	-1024	-768	-1	-1	-1	-1	4		0	0						Untertest1.avi	0	880	547	72	111				0	Content		-72	-111	19303305	639545279
19321	10:34:02.972	00:00:19.320	1159	-1024	-768	-1	-1	-1	-1	4	-1024	-768	-1	-1	-1	-1	4		0	0						Untertest1.avi	0	880	547	72	111				0	Content		-72	-111	19320570	639562544
19335	10:34:02.986	00:00:19.335	1160	-1024	-768	-1	-1	-1	-1	4	-1024	-768	-1	-1	-1	-1	4		0	0						Untertest1.avi	0	880	547	72	111				0	Content		-72	-111	19335442	639577416
19352	10:34:03.003	00:00:19.352	1161	-1024	-768	-1	-1	-1	-1	4	-1024	-768	-1	-1	-1	-1	4		0	0						Untertest1.avi	0	880	547	72	111				0	Content		-72	-111	19352066	639594040
19369	10:34:03.020	00:00:19.368	1162	-1024	-768	-1	-1	-1	-1	4	-1024	-768	-1	-1	-1	-1	4		0	0						Untertest1.avi	0	880	547	72	111				0	Content		-72	-111	19368734	639610708
19385	10:34:03.036	00:00:19.385	1163	-1024	-768	-1	-1	-1	-1	4	-1024	-768	-1	-1	-1	-1	4		0	0						Untertest1.avi	0	880	547	72	111				0	Content		-72	-111	19385401	639627375
19402	10:34:03.053	00:00:19.401	1164	-1024	-768	-1	-1	-1	-1	4	-1024	-768	-1	-1	-1	-1	4		0	0						Untertest1.avi	0	880	547	72	111				0	Content		-72	-111	19401935	639643909
19419	10:34:03.070	00:00:19.418	1165	-1024	-768	-1	-1	-1	-1	4	-1024	-768	-1	-1	-1	-1	4		0	0						Untertest1.avi	0	880	547	72	111				0	Content		-72	-111	19418737	639660711
19435	10:34:03.086	00:00:19.435	1166	-1024	-768	-1	-1	-1	-1	4	-1024	-768	-1	-1	-1	-1	4		0	0						Untertest1.avi	0	880	547	72	111				0	Content		-72	-111	19435334	639677308
19452	10:34:03.103	00:00:19.452	1167	-1024	-768	-1	-1	-1	-1	4	-1024	-768	-1	-1	-1	-1	4		0	0						Untertest1.avi	0	880	547	72	111				0	Content		-72	-111	19452002	639693976
19469	10:34:03.120	00:00:19.468	1168	-1024	-768	-1	-1	-1	-1	4	-1024	-768	-1	-1	-1	-1	4		0	0						Untertest1.avi	0	880	547	72	111				0	Content		-72	-111	19468903	639710877
19486	10:34:03.137	00:00:19.485	1169	-1024	-768	-1	-1	-1	-1	4	-1024	-768	-1	-1	-1	-1	4		0	0						Untertest1.avi	0	880	547	72	111				0	Content		-72	-111	19485570	639727544
19503	10:34:03.154	00:00:19.502	1170	-1024	-768	-1	-1	-1	-1	4	-1024	-768	-1	-1	-1	-1	4		0	0						Untertest1.avi	0	880	547	72	111				0	Content		-72	-111	19502523	639744497
19519	10:34:03.170	00:00:19.519	1171	-1024	-768	-1	-1	-1	-1	4	-1024	-768	-1	-1	-1	-1	4		0	0						Untertest1.avi	0	880	547	72	111				0	Content		-72	-111	19519190	639761164
19536	10:34:03.187	00:00:19.535	1172	-1024	-768	-1	-1	-1	-1	4	-1024	-768	-1	-1	-1	-1	4		0	0						Untertest1.avi	0	880	547	72	111				0	Content		-72	-111	19535858	639777832
19553	10:34:03.204	00:00:19.553	1173	-1024	-768	-1	-1	-1	-1	4	-1024	-768	-1	-1	-1	-1	4		0	0						Untertest1.avi	0	880	547	72	111				0	Content		-72	-111	19553172	639795146
19570	10:34:03.221	00:00:19.570	1174	-1024	-768	-1	-1	-1	-1	4	-1024	-768	-1	-1	-1	-1	4		0	0						Untertest1.avi	0	880	547	72	111				0	Content		-72	-111	19570416	639812390
19586	10:34:03.237	00:00:19.586	1175	-1024	-768	-1	-1	-1	-1	4	-1024	-768	-1	-1	-1	-1	4		0	0						Untertest1.avi	0	880	547	72	111				0	Content		-72	-111	19586458	639828432
19603	10:34:03.254	00:00:19.603	1176	-1024	-768	-1	-1	-1	-1	4	-1024	-768	-1	-1	-1	-1	4		0	0						Untertest1.avi	0	880	547	72	111				0	Content		-72	-111	19603125	639845099
19620	10:34:03.271	00:00:19.619	1177	-1024	-768	-1	-1	-1	-1	4	-1024	-768	-1	-1	-1	-1	4		0	0						Untertest1.avi	0	880	547	72	111				0	Content		-72	-111	19619793	639861767
19636	10:34:03.287	00:00:19.636	1178	-1024	-768	-1	-1	-1	-1	4	-1024	-768	-1	-1	-1	-1	4		0	0						Untertest1.avi	0	880	547	72	111				0	Content		-72	-111	19636042	639878016
19653	10:34:03.304	00:00:19.652	1179	-1024	-768	-1	-1	-1	-1	4	-1024	-768	-1	-1	-1	-1	4		0	0						Untertest1.avi	0	880	547	72	111				0	Content		-72	-111	19652709	639894683
19669	10:34:03.320	00:00:19.669	1180	-1024	-768	-1	-1	-1	-1	4	-1024	-768	-1	-1	-1	-1	4		0	0						Untertest1.avi	0	880	547	72	111				0	Content		-72	-111	19669377	639911351
19686	10:34:03.337	00:00:19.685	1181	-1024	-768	-1	-1	-1	-1	4	-1024	-768	-1	-1	-1	-1	4		0	0						Untertest1.avi	0	880	547	72	111				0	Content		-72	-111	19685610	639927584
19702	10:34:03.353	00:00:19.702	1182	-1024	-768	-1	-1	-1	-1	4	-1024	-768	-1	-1	-1	-1	4		0	0						Untertest1.avi	0	880	547	72	111				0	Content		-72	-111	19702278	639944252
19718	10:34:03.369	00:00:19.718	1183	-1024	-768	-1	-1	-1	-1	4	-1024	-768	-1	-1	-1	-1	4		0	0						Untertest1.avi	0	880	547	72	111				0	Content		-72	-111	19718463	639960437
19735	10:34:03.386	00:00:19.735	1184	-1024	-768	-1	-1	-1	-1	4	-1024	-768	-1	-1	-1	-1	4		0	0						Untertest1.avi	0	880	547	72	111				0	Content		-72	-111	19735156	639977130
19752	10:34:03.403	00:00:19.752	1185	-1024	-768	-1	-1	-1	-1	4	-1024	-768	-1	-1	-1	-1	4		0	0						Untertest1.avi	0	880	547	72	111				0	Content		-72	-111	19752029	639994003
19769	10:34:03.420	00:00:19.768	1186	-1024	-768	-1	-1	-1	-1	4	-1024	-768	-1	-1	-1	-1	4		0	0						Untertest1.avi	0	880	547	72	111				0	Content		-72	-111	19768696	640010670
19786	10:34:03.437	00:00:19.785	1187	-1024	-768	-1	-1	-1	-1	4	-1024	-768	-1	-1	-1	-1	4		0	0						Untertest1.avi	0	880	547	72	111				0	Content		-72	-111	19785648	640027622
19803	10:34:03.454	00:00:19.802	1188	-1024	-768	-1	-1	-1	-1	4	-1024	-768	-1	-1	-1	-1	4		0	0						Untertest1.avi	0	880	547	72	111				0	Content		-72	-111	19802959	640044933
19820	10:34:03.471	00:00:19.819	1189	-1024	-768	-1	-1	-1	-1	4	-1024	-768	-1	-1	-1	-1	4		0	0						Untertest1.avi	0	880	547	72	111				0	Content		-72	-111	19819626	640061600
19837	10:34:03.488	00:00:19.836	1190	-1024	-768	-1	-1	-1	-1	4	-1024	-768	-1	-1	-1	-1	4		0	0						Untertest1.avi	0	880	547	72	111				0	Content		-72	-111	19836891	640078865
19852	10:34:03.503	00:00:19.851	1191	-1024	-768	-1	-1	-1	-1	4	-1024	-768	-1	-1	-1	-1	4		0	0						Untertest1.avi	0	880	547	72	111				0	Content		-72	-111	19851762	640093736
19868	10:34:03.519	00:00:19.868	1192	-1024	-768	-1	-1	-1	-1	4	-1024	-768	-1	-1	-1	-1	4		0	0						Untertest1.avi	0	880	547	72	111				0	Content		-72	-111	19868389	640110363
19885	10:34:03.536	00:00:19.885	1193	-1024	-768	-1	-1	-1	-1	4	-1024	-768	-1	-1	-1	-1	4		0	0						Untertest1.avi	0	880	547	72	111				0	Content		-72	-111	19885057	640127031
19902	10:34:03.553	00:00:19.901	1194	-1024	-768	-1	-1	-1	-1	4	-1024	-768	-1	-1	-1	-1	4		0	0						Untertest1.avi	0	880	547	72	111				0	Content		-72	-111	19901724	640143698
19918	10:34:03.569	00:00:19.918	1195	-1024	-768	-1	-1	-1	-1	4	-1024	-768	-1	-1	-1	-1	4		0	0						Untertest1.avi	0	880	547	72	111				0	Content		-72	-111	19918260	640160234
19935	10:34:03.586	00:00:19.935	1196	-1024	-768	-1	-1	-1	-1	4	-1024	-768	-1	-1	-1	-1	4		0	0						Untertest1.avi	0	880	547	72	111				0	Content		-72	-111	19935060	640177034
19952	10:34:03.603	00:00:19.951	1197	-1024	-768	-1	-1	-1	-1	4	-1024	-768	-1	-1	-1	-1	4		0	0						Untertest1.avi	0	880	547	72	111				0	Content		-72	-111	19951657	640193631
19968	10:34:03.619	00:00:19.968	1198	-1024	-768	-1	-1	-1	-1	4	-1024	-768	-1	-1	-1	-1	4		0	0						Untertest1.avi	0	880	547	72	111				0	Content		-72	-111	19968325	640210299
19985	10:34:03.636	00:00:19.985	1199	-1024	-768	-1	-1	-1	-1	4	-1024	-768	-1	-1	-1	-1	4		0	0						Untertest1.avi	0	880	547	72	111				0	Content		-72	-111	19985228	640227202
20002	10:34:03.653	00:00:20.001	1200	-1024	-768	-1	-1	-1	-1	4	-1024	-768	-1	-1	-1	-1	4		0	0						Untertest1.avi	0	880	547	72	111				0	Content		-72	-111	20001896	640243870
20019	10:34:03.670	00:00:20.018	1201	-1024	-768	-1	-1	-1	-1	4	-1024	-768	-1	-1	-1	-1	4		0	0						Untertest1.avi	0	880	547	72	111				0	Content		-72	-111	20018849	640260823
20036	10:34:03.687	00:00:20.035	1202	-1024	-768	-1	-1	-1	-1	4	-1024	-768	-1	-1	-1	-1	4		0	0						Untertest1.avi	0	880	547	72	111				0	Content		-72	-111	20035516	640277490
20052	10:34:03.703	00:00:20.052	1203	-1024	-768	-1	-1	-1	-1	4	-1024	-768	-1	-1	-1	-1	4		0	0						Untertest1.avi	0	880	547	72	111				0	Content		-72	-111	20052184	640294158
20070	10:34:03.721	00:00:20.069	1204	-1024	-768	-1	-1	-1	-1	4	-1024	-768	-1	-1	-1	-1	4		0	0						Untertest1.avi	0	880	547	72	111				0	Content		-72	-111	20069501	640311475
20087	10:34:03.738	00:00:20.086	1205	-1024	-768	-1	-1	-1	-1	4	-1024	-768	-1	-1	-1	-1	4		0	0						Untertest1.avi	0	880	547	72	111				0	Content		-72	-111	20086748	640328722
20101	10:34:03.752	00:00:20.101	1206	-1024	-768	-1	-1	-1	-1	4	-1024	-768	-1	-1	-1	-1	4		0	0						Untertest1.avi	0	880	547	72	111				0	Content		-72	-111	20101496	640343470
20118	10:34:03.769	00:00:20.118	1207	-1024	-768	-1	-1	-1	-1	4	-1024	-768	-1	-1	-1	-1	4		0	0						Untertest1.avi	0	880	547	72	111				0	Content		-72	-111	20118190	640360164
20135	10:34:03.786	00:00:20.134	1208	-1024	-768	-1	-1	-1	-1	4	-1024	-768	-1	-1	-1	-1	4		0	0						Untertest1.avi	0	880	547	72	111				0	Content		-72	-111	20134858	640376832
20152	10:34:03.803	00:00:20.151	1209	-1024	-768	-1	-1	-1	-1	4	-1024	-768	-1	-1	-1	-1	4		0	0						Untertest1.avi	0	880	547	72	111				0	Content		-72	-111	20151517	640393491
20168	10:34:03.819	00:00:20.168	1210	-1024	-768	-1	-1	-1	-1	4	-1024	-768	-1	-1	-1	-1	4		0	0						Untertest1.avi	0	880	547	72	111				0	Content		-72	-111	20168185	640410159
20185	10:34:03.836	00:00:20.184	1211	-1024	-768	-1	-1	-1	-1	4	-1024	-768	-1	-1	-1	-1	4		0	0						Untertest1.avi	0	880	547	72	111				0	Content		-72	-111	20184924	640426898
20202	10:34:03.853	00:00:20.201	1212	-1024	-768	-1	-1	-1	-1	4	-1024	-768	-1	-1	-1	-1	4		0	0						Untertest1.avi	0	880	547	72	111				0	Content		-72	-111	20201505	640443479
20218	10:34:03.869	00:00:20.218	1213	-1024	-768	-1	-1	-1	-1	4	-1024	-768	-1	-1	-1	-1	4		0	0						Untertest1.avi	0	880	547	72	111				0	Content		-72	-111	20218436	640460410
20235	10:34:03.886	00:00:20.235	1214	-1024	-768	-1	-1	-1	-1	4	-1024	-768	-1	-1	-1	-1	4		0	0						Untertest1.avi	0	880	547	72	111				0	Content		-72	-111	20235103	640477077
20252	10:34:03.903	00:00:20.252	1215	-1024	-768	-1	-1	-1	-1	4	-1024	-768	-1	-1	-1	-1	4		0	0						Untertest1.avi	0	880	547	72	111				0	Content		-72	-111	20252232	640494206
20269	10:34:03.920	00:00:20.268	1216	-1024	-768	-1	-1	-1	-1	4	-1024	-768	-1	-1	-1	-1	4		0	0						Untertest1.avi	0	880	547	72	111				0	Content		-72	-111	20268900	640510874
20286	10:34:03.937	00:00:20.285	1217	-1024	-768	-1	-1	-1	-1	4	-1024	-768	-1	-1	-1	-1	4		0	0						Untertest1.avi	0	880	547	72	111				0	Content		-72	-111	20285891	640527865
20303	10:34:03.954	00:00:20.302	1218	-1024	-768	-1	-1	-1	-1	4	-1024	-768	-1	-1	-1	-1	4		0	0						Untertest1.avi	0	880	547	72	111				0	Content		-72	-111	20302559	640544533
20319	10:34:03.970	00:00:20.319	1219	-1024	-768	-1	-1	-1	-1	4	-1024	-768	-1	-1	-1	-1	4		0	0						Untertest1.avi	0	880	547	72	111				0	Content		-72	-111	20319226	640561200
20337	10:34:03.988	00:00:20.336	1220	-1024	-768	-1	-1	-1	-1	4	-1024	-768	-1	-1	-1	-1	4		0	0						Untertest1.avi	0	880	547	72	111				0	Content		-72	-111	20336607	640578581
20351	10:34:04.002	00:00:20.351	1221	-1024	-768	-1	-1	-1	-1	4	-1024	-768	-1	-1	-1	-1	4		0	0						Untertest1.avi	0	880	547	72	111				0	Content		-72	-111	20351357	640593331
20368	10:34:04.019	00:00:20.367	1222	-1024	-768	-1	-1	-1	-1	4	-1024	-768	-1	-1	-1	-1	4		0	0						Untertest1.avi	0	880	547	72	111				0	Content		-72	-111	20367979	640609953
20385	10:34:04.036	00:00:20.384	1223	-1024	-768	-1	-1	-1	-1	4	-1024	-768	-1	-1	-1	-1	4		0	0						Untertest1.avi	0	880	547	72	111				0	Content		-72	-111	20384695	640626669
20401	10:34:04.052	00:00:20.401	1224	-1024	-768	-1	-1	-1	-1	4	-1024	-768	-1	-1	-1	-1	4		0	0						Untertest1.avi	0	880	547	72	111				0	Content		-72	-111	20401362	640643336
20418	10:34:04.069	00:00:20.418	1225	-1024	-768	-1	-1	-1	-1	4	-1024	-768	-1	-1	-1	-1	4		0	0						Untertest1.avi	0	880	547	72	111				0	Content		-72	-111	20418044	640660018
20435	10:34:04.086	00:00:20.434	1226	-1024	-768	-1	-1	-1	-1	4	-1024	-768	-1	-1	-1	-1	4		0	0						Untertest1.avi	0	880	547	72	111				0	Content		-72	-111	20434712	640676686
20451	10:34:04.102	00:00:20.451	1227	-1024	-768	-1	-1	-1	-1	4	-1024	-768	-1	-1	-1	-1	4		0	0						Untertest1.avi	0	880	547	72	111				0	Content		-72	-111	20451342	640693316
20468	10:34:04.119	00:00:20.468	1228	-1024	-768	-1	-1	-1	-1	4	-1024	-768	-1	-1	-1	-1	4		0	0						Untertest1.avi	0	880	547	72	111				0	Content		-72	-111	20468010	640709984
20485	10:34:04.136	00:00:20.484	1229	-1024	-768	-1	-1	-1	-1	4	-1024	-768	-1	-1	-1	-1	4		0	0						Untertest1.avi	0	880	547	72	111				0	Content		-72	-111	20484677	640726651
20502	10:34:04.153	00:00:20.501	1230	-1024	-768	-1	-1	-1	-1	4	-1024	-768	-1	-1	-1	-1	4		0	0						Untertest1.avi	0	880	547	72	111				0	Content		-72	-111	20501575	640743549
20518	10:34:04.169	00:00:20.518	1231	-1024	-768	-1	-1	-1	-1	4	-1024	-768	-1	-1	-1	-1	4		0	0						Untertest1.avi	0	880	547	72	111				0	Content		-72	-111	20518243	640760217
20535	10:34:04.186	00:00:20.535	1232	-1024	-768	-1	-1	-1	-1	4	-1024	-768	-1	-1	-1	-1	4		0	0						Untertest1.avi	0	880	547	72	111				0	Content		-72	-111	20535193	640777167
20552	10:34:04.203	00:00:20.551	1233	-1024	-768	-1	-1	-1	-1	4	-1024	-768	-1	-1	-1	-1	4		0	0						Untertest1.avi	0	880	547	72	111				0	Content		-72	-111	20551861	640793835
20569	10:34:04.220	00:00:20.568	1234	-1024	-768	-1	-1	-1	-1	4	-1024	-768	-1	-1	-1	-1	4		0	0						Untertest1.avi	0	880	547	72	111				0	Content		-72	-111	20568528	640810502
20586	10:34:04.237	00:00:20.585	1235	-1024	-768	-1	-1	-1	-1	4	-1024	-768	-1	-1	-1	-1	4		0	0						Untertest1.avi	0	880	547	72	111				0	Content		-72	-111	20585845	640827819
20603	10:34:04.254	00:00:20.603	1236	-1024	-768	-1	-1	-1	-1	4	-1024	-768	-1	-1	-1	-1	4		0	0						Untertest1.avi	0	880	547	72	111				0	Content		-72	-111	20603088	640845062
20618	10:34:04.269	00:00:20.617	1237	-1024	-768	-1	-1	-1	-1	4	-1024	-768	-1	-1	-1	-1	4		0	0						Untertest1.avi	0	880	547	72	111				0	Content		-72	-111	20617838	640859812
20635	10:34:04.286	00:00:20.634	1238	-1024	-768	-1	-1	-1	-1	4	-1024	-768	-1	-1	-1	-1	4		0	0						Untertest1.avi	0	880	547	72	111				0	Content		-72	-111	20634506	640876480
20651	10:34:04.302	00:00:20.651	1239	-1024	-768	-1	-1	-1	-1	4	-1024	-768	-1	-1	-1	-1	4		0	0						Untertest1.avi	0	880	547	72	111				0	Content		-72	-111	20651173	640893147
20668	10:34:04.319	00:00:20.667	1240	-1024	-768	-1	-1	-1	-1	4	-1024	-768	-1	-1	-1	-1	4		0	0						Untertest1.avi	0	880	547	72	111				0	Content		-72	-111	20667841	640909815
20685	10:34:04.336	00:00:20.684	1241	-1024	-768	-1	-1	-1	-1	4	-1024	-768	-1	-1	-1	-1	4		0	0						Untertest1.avi	0	880	547	72	111				0	Content		-72	-111	20684552	640926526
20701	10:34:04.352	00:00:20.701	1242	-1024	-768	-1	-1	-1	-1	4	-1024	-768	-1	-1	-1	-1	4		0	0						Untertest1.avi	0	880	547	72	111				0	Content		-72	-111	20701219	640943193
20718	10:34:04.369	00:00:20.717	1243	-1024	-768	-1	-1	-1	-1	4	-1024	-768	-1	-1	-1	-1	4		0	0						Untertest1.avi	0	880	547	72	111				0	Content		-72	-111	20717881	640959855
20734	10:34:04.385	00:00:20.734	1244	-1024	-768	-1	-1	-1	-1	4	-1024	-768	-1	-1	-1	-1	4		0	0						Untertest1.avi	0	880	547	72	111				0	Content		-72	-111	20734450	640976424
20751	10:34:04.402	00:00:20.751	1245	-1024	-768	-1	-1	-1	-1	4	-1024	-768	-1	-1	-1	-1	4		0	0						Untertest1.avi	0	880	547	72	111				0	Content		-72	-111	20751387	640993361
20768	10:34:04.419	00:00:20.768	1246	-1024	-768	-1	-1	-1	-1	4	-1024	-768	-1	-1	-1	-1	4		0	0						Untertest1.avi	0	880	547	72	111				0	Content		-72	-111	20768055	641010029
20785	10:34:04.436	00:00:20.785	1247	-1024	-768	-1	-1	-1	-1	4	-1024	-768	-1	-1	-1	-1	4		0	0						Untertest1.avi	0	880	547	72	111				0	Content		-72	-111	20785187	641027161
20802	10:34:04.453	00:00:20.801	1248	-1024	-768	-1	-1	-1	-1	4	-1024	-768	-1	-1	-1	-1	4		0	0						Untertest1.avi	0	880	547	72	111				0	Content		-72	-111	20801855	641043829
20819	10:34:04.470	00:00:20.818	1249	-1024	-768	-1	-1	-1	-1	4	-1024	-768	-1	-1	-1	-1	4		0	0						Untertest1.avi	0	880	547	72	111				0	Content		-72	-111	20818885	641060859
20836	10:34:04.487	00:00:20.835	1250	-1024	-768	-1	-1	-1	-1	4	-1024	-768	-1	-1	-1	-1	4		0	0						Untertest1.avi	0	880	547	72	111				0	Content		-72	-111	20835552	641077526
20852	10:34:04.503	00:00:20.852	1251	-1024	-768	-1	-1	-1	-1	4	-1024	-768	-1	-1	-1	-1	4		0	0						Untertest1.avi	0	880	547	72	111				0	Content		-72	-111	20852220	641094194
20870	10:34:04.521	00:00:20.869	1252	-1024	-768	-1	-1	-1	-1	4	-1024	-768	-1	-1	-1	-1	4		0	0						Untertest1.avi	0	880	547	72	111				0	Content		-72	-111	20869567	641111541
20884	10:34:04.535	00:00:20.884	1253	-1024	-768	-1	-1	-1	-1	4	-1024	-768	-1	-1	-1	-1	4		0	0						Untertest1.avi	0	880	547	72	111				0	Content		-72	-111	20884314	641126288
20901	10:34:04.552	00:00:20.900	1254	-1024	-768	-1	-1	-1	-1	4	-1024	-768	-1	-1	-1	-1	4		0	0						Untertest1.avi	0	880	547	72	111				0	Content		-72	-111	20900940	641142914
20918	10:34:04.569	00:00:20.917	1255	-1024	-768	-1	-1	-1	-1	4	-1024	-768	-1	-1	-1	-1	4		0	0						Untertest1.avi	0	880	547	72	111				0	Content		-72	-111	20917655	641159629
20934	10:34:04.585	00:00:20.934	1256	-1024	-768	-1	-1	-1	-1	4	-1024	-768	-1	-1	-1	-1	4		0	0						Untertest1.avi	0	880	547	72	111				0	Content		-72	-111	20934323	641176297
20951	10:34:04.602	00:00:20.951	1257	-1024	-768	-1	-1	-1	-1	4	-1024	-768	-1	-1	-1	-1	4		0	0						Untertest1.avi	0	880	547	72	111				0	Content		-72	-111	20951004	641192978
20968	10:34:04.619	00:00:20.967	1258	-1024	-768	-1	-1	-1	-1	4	-1024	-768	-1	-1	-1	-1	4		0	0						Untertest1.avi	0	880	547	72	111				0	Content		-72	-111	20967672	641209646
20984	10:34:04.635	00:00:20.984	1259	-1024	-768	-1	-1	-1	-1	4	-1024	-768	-1	-1	-1	-1	4		0	0						Untertest1.avi	0	880	547	72	111				0	Content		-72	-111	20984309	641226283
21001	10:34:04.652	00:00:21.000	1260	-1024	-768	-1	-1	-1	-1	4	-1024	-768	-1	-1	-1	-1	4		0	0						Untertest1.avi	0	880	547	72	111				0	Content		-72	-111	21000976	641242950
21018	10:34:04.669	00:00:21.017	1261	-1024	-768	-1	-1	-1	-1	4	-1024	-768	-1	-1	-1	-1	4		0	0						Untertest1.avi	0	880	547	72	111				0	Content		-72	-111	21017644	641259618
21035	10:34:04.686	00:00:21.034	1262	-1024	-768	-1	-1	-1	-1	4	-1024	-768	-1	-1	-1	-1	4		0	0						Untertest1.avi	0	880	547	72	111				0	Content		-72	-111	21034539	641276513
21051	10:34:04.702	00:00:21.051	1263	-1024	-768	-1	-1	-1	-1	4	-1024	-768	-1	-1	-1	-1	4		0	0						Untertest1.avi	0	880	547	72	111				0	Content		-72	-111	21051207	641293181
21068	10:34:04.719	00:00:21.068	1264	-1024	-768	-1	-1	-1	-1	4	-1024	-768	-1	-1	-1	-1	4		0	0						Untertest1.avi	0	880	547	72	111				0	Content		-72	-111	21068200	641310174
21085	10:34:04.736	00:00:21.084	1265	-1024	-768	-1	-1	-1	-1	4	-1024	-768	-1	-1	-1	-1	4		0	0						Untertest1.avi	0	880	547	72	111				0	Content		-72	-111	21084867	641326841
21102	10:34:04.753	00:00:21.101	1266	-1024	-768	-1	-1	-1	-1	4	-1024	-768	-1	-1	-1	-1	4		0	0						Untertest1.avi	0	880	547	72	111				0	Content		-72	-111	21101535	641343509
21119	10:34:04.770	00:00:21.118	1267	-1024	-768	-1	-1	-1	-1	4	-1024	-768	-1	-1	-1	-1	4		0	0						Untertest1.avi	0	880	547	72	111				0	Content		-72	-111	21118807	641360781
21136	10:34:04.787	00:00:21.136	1268	-1024	-768	-1	-1	-1	-1	4	-1024	-768	-1	-1	-1	-1	4		0	0						Untertest1.avi	0	880	547	72	111				0	Content		-72	-111	21136056	641378030
21151	10:34:04.802	00:00:21.150	1269	-1024	-768	-1	-1	-1	-1	4	-1024	-768	-1	-1	-1	-1	4		0	0						Untertest1.avi	0	880	547	72	111				0	Content		-72	-111	21150929	641392903
21168	10:34:04.819	00:00:21.167	1270	-1024	-768	-1	-1	-1	-1	4	-1024	-768	-1	-1	-1	-1	4		0	0						Untertest1.avi	0	880	547	72	111				0	Content		-72	-111	21167553	641409527
21184	10:34:04.835	00:00:21.184	1271	-1024	-768	-1	-1	-1	-1	4	-1024	-768	-1	-1	-1	-1	4		0	0						Untertest1.avi	0	880	547	72	111				0	Content		-72	-111	21184221	641426195
21201	10:34:04.852	00:00:21.200	1272	-1024	-768	-1	-1	-1	-1	4	-1024	-768	-1	-1	-1	-1	4		0	0						Untertest1.avi	0	880	547	72	111				0	Content		-72	-111	21200888	641442862
21218	10:34:04.869	00:00:21.217	1273	-1024	-768	-1	-1	-1	-1	4	-1024	-768	-1	-1	-1	-1	4		0	0						Untertest1.avi	0	880	547	72	111				0	Content		-72	-111	21217561	641459535
21234	10:34:04.885	00:00:21.234	1274	-1024	-768	-1	-1	-1	-1	4	-1024	-768	-1	-1	-1	-1	4		0	0						Untertest1.avi	0	880	547	72	111				0	Content		-72	-111	21234229	641476203
21251	10:34:04.902	00:00:21.250	1275	-1024	-768	-1	-1	-1	-1	4	-1024	-768	-1	-1	-1	-1	4		0	0						Untertest1.avi	0	880	547	72	111				0	Content		-72	-111	21250855	641492829
21267	10:34:04.918	00:00:21.267	1276	-1024	-768	-1	-1	-1	-1	4	-1024	-768	-1	-1	-1	-1	4		0	0						Untertest1.avi	0	880	547	72	111				0	Content		-72	-111	21267423	641509397
21284	10:34:04.935	00:00:21.284	1277	-1024	-768	-1	-1	-1	-1	4	-1024	-768	-1	-1	-1	-1	4		0	0						Untertest1.avi	0	880	547	72	111				0	Content		-72	-111	21284358	641526332
21301	10:34:04.952	00:00:21.301	1278	-1024	-768	-1	-1	-1	-1	4	-1024	-768	-1	-1	-1	-1	4		0	0						Untertest1.avi	0	880	547	72	111				0	Content		-72	-111	21301026	641543000
21318	10:34:04.969	00:00:21.318	1279	-1024	-768	-1	-1	-1	-1	4	-1024	-768	-1	-1	-1	-1	4		0	0						Untertest1.avi	0	880	547	72	111				0	Content		-72	-111	21318043	641560017
21335	10:34:04.986	00:00:21.335	1280	-1024	-768	-1	-1	-1	-1	4	-1024	-768	-1	-1	-1	-1	4		0	0						Untertest1.avi	0	880	547	72	111				0	Content		-72	-111	21335353	641577327
21352	10:34:05.003	00:00:21.352	1281	-1024	-768	-1	-1	-1	-1	4	-1024	-768	-1	-1	-1	-1	4		0	0						Untertest1.avi	0	880	547	72	111				0	Content		-72	-111	21352021	641593995
21369	10:34:05.020	00:00:21.369	1282	-1024	-768	-1	-1	-1	-1	4	-1024	-768	-1	-1	-1	-1	4		0	0						Untertest1.avi	0	880	547	72	111				0	Content		-72	-111	21369287	641611261
21384	10:34:05.035	00:00:21.384	1283	-1024	-768	-1	-1	-1	-1	4	-1024	-768	-1	-1	-1	-1	4		0	0						Untertest1.avi	0	880	547	72	111				0	Content		-72	-111	21384033	641626007
21401	10:34:05.052	00:00:21.400	1284	-1024	-768	-1	-1	-1	-1	4	-1024	-768	-1	-1	-1	-1	4		0	0						Untertest1.avi	0	880	547	72	111				0	Content		-72	-111	21400699	641642673
21417	10:34:05.068	00:00:21.417	1285	-1024	-768	-1	-1	-1	-1	4	-1024	-768	-1	-1	-1	-1	4		0	0						Untertest1.avi	0	880	547	72	111				0	Content		-72	-111	21417366	641659340
21434	10:34:05.085	00:00:21.434	1286	-1024	-768	-1	-1	-1	-1	4	-1024	-768	-1	-1	-1	-1	4		0	0						Untertest1.avi	0	880	547	72	111				0	Content		-72	-111	21434034	641676008
21451	10:34:05.102	00:00:21.450	1287	-1024	-768	-1	-1	-1	-1	4	-1024	-768	-1	-1	-1	-1	4		0	0						Untertest1.avi	0	880	547	72	111				0	Content		-72	-111	21450654	641692628
21467	10:34:05.118	00:00:21.467	1288	-1024	-768	-1	-1	-1	-1	4	-1024	-768	-1	-1	-1	-1	4		0	0						Untertest1.avi	0	880	547	72	111				0	Content		-72	-111	21467331	641709305
21484	10:34:05.135	00:00:21.483	1289	-1024	-768	-1	-1	-1	-1	4	-1024	-768	-1	-1	-1	-1	4		0	0						Untertest1.avi	0	880	547	72	111				0	Content		-72	-111	21483991	641725965
21501	10:34:05.152	00:00:21.500	1290	-1024	-768	-1	-1	-1	-1	4	-1024	-768	-1	-1	-1	-1	4		0	0						Untertest1.avi	0	880	547	72	111				0	Content		-72	-111	21500658	641742632
21518	10:34:05.169	00:00:21.517	1291	-1024	-768	-1	-1	-1	-1	4	-1024	-768	-1	-1	-1	-1	4		0	0						Untertest1.avi	0	880	547	72	111				0	Content		-72	-111	21517592	641759566
21534	10:34:05.185	00:00:21.534	1292	-1024	-768	-1	-1	-1	-1	4	-1024	-768	-1	-1	-1	-1	4		0	0						Untertest1.avi	0	880	547	72	111				0	Content		-72	-111	21534260	641776234
21551	10:34:05.202	00:00:21.551	1293	-1024	-768	-1	-1	-1	-1	4	-1024	-768	-1	-1	-1	-1	4		0	0						Untertest1.avi	0	880	547	72	111				0	Content		-72	-111	21551223	641793197
21568	10:34:05.219	00:00:21.567	1294	-1024	-768	-1	-1	-1	-1	4	-1024	-768	-1	-1	-1	-1	4		0	0						Untertest1.avi	0	880	547	72	111				0	Content		-72	-111	21567891	641809865
21585	10:34:05.236	00:00:21.584	1295	-1024	-768	-1	-1	-1	-1	4	-1024	-768	-1	-1	-1	-1	4		0	0						Untertest1.avi	0	880	547	72	111				0	Content		-72	-111	21584558	641826532
21602	10:34:05.253	00:00:21.601	1296	-1024	-768	-1	-1	-1	-1	4	-1024	-768	-1	-1	-1	-1	4		0	0						Untertest1.avi	0	880	547	72	111				0	Content		-72	-111	21601768	641843742
21619	10:34:05.270	00:00:21.619	1297	-1024	-768	-1	-1	-1	-1	4	-1024	-768	-1	-1	-1	-1	4		0	0						Untertest1.avi	0	880	547	72	111				0	Content		-72	-111	21619016	641860990
21634	10:34:05.285	00:00:21.633	1298	-1024	-768	-1	-1	-1	-1	4	-1024	-768	-1	-1	-1	-1	4		0	0						Untertest1.avi	0	880	547	72	111				0	Content		-72	-111	21633892	641875866
21651	10:34:05.302	00:00:21.650	1299	-1024	-768	-1	-1	-1	-1	4	-1024	-768	-1	-1	-1	-1	4		0	0						Untertest1.avi	0	880	547	72	111				0	Content		-72	-111	21650518	641892492
21667	10:34:05.318	00:00:21.667	1300	-1024	-768	-1	-1	-1	-1	4	-1024	-768	-1	-1	-1	-1	4		0	0						Untertest1.avi	0	880	547	72	111				0	Content		-72	-111	21667185	641909159
21684	10:34:05.335	00:00:21.683	1301	-1024	-768	-1	-1	-1	-1	4	-1024	-768	-1	-1	-1	-1	4		0	0						Untertest1.avi	0	880	547	72	111				0	Content		-72	-111	21683880	641925854
21701	10:34:05.352	00:00:21.700	1302	-1024	-768	-1	-1	-1	-1	4	-1024	-768	-1	-1	-1	-1	4		0	0						Untertest1.avi	0	880	547	72	111				0	Content		-72	-111	21700548	641942522
21717	10:34:05.368	00:00:21.717	1303	-1024	-768	-1	-1	-1	-1	4	-1024	-768	-1	-1	-1	-1	4		0	0						Untertest1.avi	0	880	547	72	111				0	Content		-72	-111	21717194	641959168
21734	10:34:05.385	00:00:21.733	1304	-1024	-768	-1	-1	-1	-1	4	-1024	-768	-1	-1	-1	-1	4		0	0						Untertest1.avi	0	880	547	72	111				0	Content		-72	-111	21733763	641975737
21751	10:34:05.402	00:00:21.750	1305	-1024	-768	-1	-1	-1	-1	4	-1024	-768	-1	-1	-1	-1	4		0	0						Untertest1.avi	0	880	547	72	111				0	Content		-72	-111	21750699	641992673
21767	10:34:05.418	00:00:21.767	1306	-1024	-768	-1	-1	-1	-1	4	-1024	-768	-1	-1	-1	-1	4		0	0						Untertest1.avi	0	880	547	72	111				0	Content		-72	-111	21767367	642009341
21784	10:34:05.435	00:00:21.784	1307	-1024	-768	-1	-1	-1	-1	4	-1024	-768	-1	-1	-1	-1	4		0	0						Untertest1.avi	0	880	547	72	111				0	Content		-72	-111	21784500	642026474
21801	10:34:05.452	00:00:21.801	1308	-1024	-768	-1	-1	-1	-1	4	-1024	-768	-1	-1	-1	-1	4		0	0						Untertest1.avi	0	880	547	72	111				0	Content		-72	-111	21801167	642043141
21818	10:34:05.469	00:00:21.818	1309	-1024	-768	-1	-1	-1	-1	4	-1024	-768	-1	-1	-1	-1	4		0	0						Untertest1.avi	0	880	547	72	111				0	Content		-72	-111	21818198	642060172
21835	10:34:05.486	00:00:21.834	1310	-1024	-768	-1	-1	-1	-1	4	-1024	-768	-1	-1	-1	-1	4		0	0						Untertest1.avi	0	880	547	72	111				0	Content		-72	-111	21834866	642076840
21852	10:34:05.503	00:00:21.851	1311	-1024	-768	-1	-1	-1	-1	4	-1024	-768	-1	-1	-1	-1	4		0	0						Untertest1.avi	0	880	547	72	111				0	Content		-72	-111	21851533	642093507
21869	10:34:05.520	00:00:21.869	1312	-1024	-768	-1	-1	-1	-1	4	-1024	-768	-1	-1	-1	-1	4		0	0						Untertest1.avi	0	880	547	72	111				0	Content		-72	-111	21869004	642110978
21884	10:34:05.535	00:00:21.883	1313	-1024	-768	-1	-1	-1	-1	4	-1024	-768	-1	-1	-1	-1	4		0	0						Untertest1.avi	0	880	547	72	111				0	Content		-72	-111	21883750	642125724
21900	10:34:05.551	00:00:21.900	1314	-1024	-768	-1	-1	-1	-1	4	-1024	-768	-1	-1	-1	-1	4		0	0						Untertest1.avi	0	880	547	72	111				0	Content		-72	-111	21900417	642142391
21917	10:34:05.568	00:00:21.917	1315	-1024	-768	-1	-1	-1	-1	4	-1024	-768	-1	-1	-1	-1	4		0	0						Untertest1.avi	0	880	547	72	111				0	Content		-72	-111	21917084	642159058
21934	10:34:05.585	00:00:21.933	1316	-1024	-768	-1	-1	-1	-1	4	-1024	-768	-1	-1	-1	-1	4		0	0						Untertest1.avi	0	880	547	72	111				0	Content		-72	-111	21933752	642175726
21950	10:34:05.601	00:00:21.950	1317	-1024	-768	-1	-1	-1	-1	4	-1024	-768	-1	-1	-1	-1	4		0	0						Untertest1.avi	0	880	547	72	111				0	Content		-72	-111	21950370	642192344
21967	10:34:05.618	00:00:21.967	1318	-1024	-768	-1	-1	-1	-1	4	-1024	-768	-1	-1	-1	-1	4		0	0						Untertest1.avi	0	880	547	72	111				0	Content		-72	-111	21967047	642209021
21984	10:34:05.635	00:00:21.983	1319	-1024	-768	-1	-1	-1	-1	4	-1024	-768	-1	-1	-1	-1	4		0	0						Untertest1.avi	0	880	547	72	111				0	Content		-72	-111	21983616	642225590
22000	10:34:05.651	00:00:22.000	1320	-1024	-768	-1	-1	-1	-1	4	-1024	-768	-1	-1	-1	-1	4		0	0						Untertest1.avi	0	880	547	72	111				0	Content		-72	-111	22000492	642242466
22017	10:34:05.668	00:00:22.017	1321	-1024	-768	-1	-1	-1	-1	4	-1024	-768	-1	-1	-1	-1	4		0	0						Untertest1.avi	0	880	547	72	111				0	Content		-72	-111	22017159	642259133
22034	10:34:05.685	00:00:22.033	1322	-1024	-768	-1	-1	-1	-1	4	-1024	-768	-1	-1	-1	-1	4		0	0						Untertest1.avi	0	880	547	72	111				0	Content		-72	-111	22033827	642275801
22051	10:34:05.702	00:00:22.050	1323	-1024	-768	-1	-1	-1	-1	4	-1024	-768	-1	-1	-1	-1	4		0	0						Untertest1.avi	0	880	547	72	111				0	Content		-72	-111	22050844	642292818
22068	10:34:05.719	00:00:22.067	1324	-1024	-768	-1	-1	-1	-1	4	-1024	-768	-1	-1	-1	-1	4		0	0						Untertest1.avi	0	880	547	72	111				0	Content		-72	-111	22067512	642309486
22084	10:34:05.735	00:00:22.084	1325	-1024	-768	-1	-1	-1	-1	4	-1024	-768	-1	-1	-1	-1	4		0	0						Untertest1.avi	0	880	547	72	111				0	Content		-72	-111	22084180	642326154
22101	10:34:05.752	00:00:22.101	1326	-1024	-768	-1	-1	-1	-1	4	-1024	-768	-1	-1	-1	-1	4		0	0						Untertest1.avi	0	880	547	72	111				0	Content		-72	-111	22101487	642343461
22119	10:34:05.770	00:00:22.118	1327	-1024	-768	-1	-1	-1	-1	4	-1024	-768	-1	-1	-1	-1	4		0	0						Untertest1.avi	0	880	547	72	111				0	Content		-72	-111	22118736	642360710
22135	10:34:05.786	00:00:22.134	1328	-1024	-768	-1	-1	-1	-1	4	-1024	-768	-1	-1	-1	-1	4		0	0						Untertest1.avi	0	880	547	72	111				0	Content		-72	-111	22134777	642376751
22151	10:34:05.802	00:00:22.151	1329	-1024	-768	-1	-1	-1	-1	4	-1024	-768	-1	-1	-1	-1	4		0	0						Untertest1.avi	0	880	547	72	111				0	Content		-72	-111	22151445	642393419
22168	10:34:05.819	00:00:22.168	1330	-1024	-768	-1	-1	-1	-1	4	-1024	-768	-1	-1	-1	-1	4		0	0						Untertest1.avi	0	880	547	72	111				0	Content		-72	-111	22168113	642410087
22183	10:34:05.834	00:00:22.183	1331	-1024	-768	-1	-1	-1	-1	4	-1024	-768	-1	-1	-1	-1	4		0	0						Untertest1.avi	0	880	547	72	111				0	Content		-72	-111	22183480	642425454
22200	10:34:05.851	00:00:22.200	1332	-1024	-768	-1	-1	-1	-1	4	-1024	-768	-1	-1	-1	-1	4		0	0						Untertest1.avi	0	880	547	72	111				0	Content		-72	-111	22200104	642442078
22217	10:34:05.868	00:00:22.216	1333	-1024	-768	-1	-1	-1	-1	4	-1024	-768	-1	-1	-1	-1	4		0	0						Untertest1.avi	0	880	547	72	111				0	Content		-72	-111	22216789	642458763
22233	10:34:05.884	00:00:22.233	1334	-1024	-768	-1	-1	-1	-1	4	-1024	-768	-1	-1	-1	-1	4		0	0						Untertest1.avi	0	880	547	72	111				0	Content		-72	-111	22233457	642475431
22250	10:34:05.901	00:00:22.250	1335	-1024	-768	-1	-1	-1	-1	4	-1024	-768	-1	-1	-1	-1	4		0	0						Untertest1.avi	0	880	547	72	111				0	Content		-72	-111	22250093	642492067
22267	10:34:05.918	00:00:22.266	1336	-1024	-768	-1	-1	-1	-1	4	-1024	-768	-1	-1	-1	-1	4		0	0						Untertest1.avi	0	880	547	72	111				0	Content		-72	-111	22266760	642508734
22284	10:34:05.935	00:00:22.283	1337	-1024	-768	-1	-1	-1	-1	4	-1024	-768	-1	-1	-1	-1	4		0	0						Untertest1.avi	0	880	547	72	111				0	Content		-72	-111	22283622	642525596
22300	10:34:05.951	00:00:22.300	1338	-1024	-768	-1	-1	-1	-1	4	-1024	-768	-1	-1	-1	-1	4		0	0						Untertest1.avi	0	880	547	72	111				0	Content		-72	-111	22300289	642542263
22317	10:34:05.968	00:00:22.316	1339	-1024	-768	-1	-1	-1	-1	4	-1024	-768	-1	-1	-1	-1	4		0	0						Untertest1.avi	0	880	547	72	111				0	Content		-72	-111	22316957	642558931
22334	10:34:05.985	00:00:22.334	1340	-1024	-768	-1	-1	-1	-1	4	-1024	-768	-1	-1	-1	-1	4		0	0						Untertest1.avi	0	880	547	72	111				0	Content		-72	-111	22334151	642576125
22351	10:34:06.002	00:00:22.350	1341	-1024	-768	-1	-1	-1	-1	4	-1024	-768	-1	-1	-1	-1	4		0	0						Untertest1.avi	0	880	547	72	111				0	Content		-72	-111	22350818	642592792
22368	10:34:06.019	00:00:22.367	1342	-1024	-768	-1	-1	-1	-1	4	-1024	-768	-1	-1	-1	-1	4		0	0						Untertest1.avi	0	880	547	72	111				0	Content		-72	-111	22367966	642609940
22384	10:34:06.035	00:00:22.384	1343	-1024	-768	-1	-1	-1	-1	4	-1024	-768	-1	-1	-1	-1	4		0	0						Untertest1.avi	0	880	547	72	111				0	Content		-72	-111	22384216	642626190
22401	10:34:06.052	00:00:22.400	1344	-1024	-768	-1	-1	-1	-1	4	-1024	-768	-1	-1	-1	-1	4		0	0						Untertest1.avi	0	880	547	72	111				0	Content		-72	-111	22400884	642642858
22418	10:34:06.069	00:00:22.417	1345	-1024	-768	-1	-1	-1	-1	4	-1024	-768	-1	-1	-1	-1	4		0	0						Untertest1.avi	0	880	547	72	111				0	Content		-72	-111	22417552	642659526
22434	10:34:06.085	00:00:22.433	1346	-1024	-768	-1	-1	-1	-1	4	-1024	-768	-1	-1	-1	-1	4		0	0						Untertest1.avi	0	880	547	72	111				0	Content		-72	-111	22433939	642675913
22451	10:34:06.102	00:00:22.450	1347	-1024	-768	-1	-1	-1	-1	4	-1024	-768	-1	-1	-1	-1	4		0	0						Untertest1.avi	0	880	547	72	111				0	Content		-72	-111	22450607	642692581
22467	10:34:06.118	00:00:22.467	1348	-1024	-768	-1	-1	-1	-1	4	-1024	-768	-1	-1	-1	-1	4		0	0						Untertest1.avi	0	880	547	72	111				0	Content		-72	-111	22467274	642709248
22484	10:34:06.135	00:00:22.483	1349	-1024	-768	-1	-1	-1	-1	4	-1024	-768	-1	-1	-1	-1	4		0	0						Untertest1.avi	0	880	547	72	111				0	Content		-72	-111	22483618	642725592
22500	10:34:06.151	00:00:22.500	1350	-1024	-768	-1	-1	-1	-1	4	-1024	-768	-1	-1	-1	-1	4		0	0						Untertest1.avi	0	880	547	72	111				0	Content		-72	-111	22500286	642742260
22517	10:34:06.168	00:00:22.516	1351	-1024	-768	-1	-1	-1	-1	4	-1024	-768	-1	-1	-1	-1	4		0	0						Untertest1.avi	0	880	547	72	111				0	Content		-72	-111	22516595	642758569
22533	10:34:06.184	00:00:22.533	1352	-1024	-768	-1	-1	-1	-1	4	-1024	-768	-1	-1	-1	-1	4		0	0						Untertest1.avi	0	880	547	72	111				0	Content		-72	-111	22533385	642775359
22550	10:34:06.201	00:00:22.549	1353	-1024	-768	-1	-1	-1	-1	4	-1024	-768	-1	-1	-1	-1	4		0	0						Untertest1.avi	0	880	547	72	111				0	Content		-72	-111	22549951	642791925
22567	10:34:06.218	00:00:22.566	1354	-1024	-768	-1	-1	-1	-1	4	-1024	-768	-1	-1	-1	-1	4		0	0						Untertest1.avi	0	880	547	72	111				0	Content		-72	-111	22566784	642808758
22583	10:34:06.234	00:00:22.583	1355	-1024	-768	-1	-1	-1	-1	4	-1024	-768	-1	-1	-1	-1	4		0	0						Untertest1.avi	0	880	547	72	111				0	Content		-72	-111	22583452	642825426
22600	10:34:06.251	00:00:22.600	1356	-1024	-768	-1	-1	-1	-1	4	-1024	-768	-1	-1	-1	-1	4		0	0						Untertest1.avi	0	880	547	72	111				0	Content		-72	-111	22600119	642842093
22617	10:34:06.268	00:00:22.617	1357	-1024	-768	-1	-1	-1	-1	4	-1024	-768	-1	-1	-1	-1	4		0	0						Untertest1.avi	0	880	547	72	111				0	Content		-72	-111	22617105	642859079
22634	10:34:06.285	00:00:22.633	1358	-1024	-768	-1	-1	-1	-1	4	-1024	-768	-1	-1	-1	-1	4		0	0						Untertest1.avi	0	880	547	72	111				0	Content		-72	-111	22633773	642875747
22650	10:34:06.301	00:00:22.650	1359	-1024	-768	-1	-1	-1	-1	4	-1024	-768	-1	-1	-1	-1	4		0	0						Untertest1.avi	0	880	547	72	111				0	Content		-72	-111	22650440	642892414
22668	10:34:06.319	00:00:22.667	1360	-1024	-768	-1	-1	-1	-1	4	-1024	-768	-1	-1	-1	-1	4		0	0						Untertest1.avi	0	880	547	72	111				0	Content		-72	-111	22667819	642909793
22685	10:34:06.336	00:00:22.685	1361	-1024	-768	-1	-1	-1	-1	4	-1024	-768	-1	-1	-1	-1	4		0	0						Untertest1.avi	0	880	547	72	111				0	Content		-72	-111	22685063	642927037
22700	10:34:06.351	00:00:22.699	1362	-1024	-768	-1	-1	-1	-1	4	-1024	-768	-1	-1	-1	-1	4		0	0						Untertest1.avi	0	880	547	72	111				0	Content		-72	-111	22699812	642941786
22716	10:34:06.367	00:00:22.716	1363	-1024	-768	-1	-1	-1	-1	4	-1024	-768	-1	-1	-1	-1	4		0	0						Untertest1.avi	0	880	547	72	111				0	Content		-72	-111	22716500	642958474
22733	10:34:06.384	00:00:22.733	1364	-1024	-768	-1	-1	-1	-1	4	-1024	-768	-1	-1	-1	-1	4		0	0						Untertest1.avi	0	880	547	72	111				0	Content		-72	-111	22733167	642975141
22750	10:34:06.401	00:00:22.749	1365	-1024	-768	-1	-1	-1	-1	4	-1024	-768	-1	-1	-1	-1	4		0	0						Untertest1.avi	0	880	547	72	111				0	Content		-72	-111	22749811	642991785
22766	10:34:06.417	00:00:22.766	1366	-1024	-768	-1	-1	-1	-1	4	-1024	-768	-1	-1	-1	-1	4		0	0						Untertest1.avi	0	880	547	72	111				0	Content		-72	-111	22766489	643008463
22783	10:34:06.434	00:00:22.783	1367	-1024	-768	-1	-1	-1	-1	4	-1024	-768	-1	-1	-1	-1	4		0	0						Untertest1.avi	0	880	547	72	111				0	Content		-72	-111	22783181	643025155
22800	10:34:06.451	00:00:22.800	1368	-1024	-768	-1	-1	-1	-1	4	-1024	-768	-1	-1	-1	-1	4		0	0						Untertest1.avi	0	880	547	72	111				0	Content		-72	-111	22800055	643042029
22817	10:34:06.468	00:00:22.816	1369	-1024	-768	-1	-1	-1	-1	4	-1024	-768	-1	-1	-1	-1	4		0	0						Untertest1.avi	0	880	547	72	111				0	Content		-72	-111	22816722	643058696
22834	10:34:06.485	00:00:22.833	1370	-1024	-768	-1	-1	-1	-1	4	-1024	-768	-1	-1	-1	-1	4		0	0						Untertest1.avi	0	880	547	72	111				0	Content		-72	-111	22833825	643075799
22850	10:34:06.501	00:00:22.850	1371	-1024	-768	-1	-1	-1	-1	4	-1024	-768	-1	-1	-1	-1	4		0	0						Untertest1.avi	0	880	547	72	111				0	Content		-72	-111	22850492	643092466
22868	10:34:06.519	00:00:22.867	1372	-1024	-768	-1	-1	-1	-1	4	-1024	-768	-1	-1	-1	-1	4		0	0						Untertest1.avi	0	880	547	72	111				0	Content		-72	-111	22867515	643109489
22884	10:34:06.535	00:00:22.884	1373	-1024	-768	-1	-1	-1	-1	4	-1024	-768	-1	-1	-1	-1	4		0	0						Untertest1.avi	0	880	547	72	111				0	Content		-72	-111	22884183	643126157
22901	10:34:06.552	00:00:22.900	1374	-1024	-768	-1	-1	-1	-1	4	-1024	-768	-1	-1	-1	-1	4		0	0						Untertest1.avi	0	880	547	72	111				0	Content		-72	-111	22900850	643142824
22918	10:34:06.569	00:00:22.918	1375	-1024	-768	-1	-1	-1	-1	4	-1024	-768	-1	-1	-1	-1	4		0	0						Untertest1.avi	0	880	547	72	111				0	Content		-72	-111	22918296	643160270
22933	10:34:06.584	00:00:22.933	1376	-1024	-768	-1	-1	-1	-1	4	-1024	-768	-1	-1	-1	-1	4		0	0						Untertest1.avi	0	880	547	72	111				0	Content		-72	-111	22933044	643175018
22950	10:34:06.601	00:00:22.949	1377	-1024	-768	-1	-1	-1	-1	4	-1024	-768	-1	-1	-1	-1	4		0	0						Untertest1.avi	0	880	547	72	111				0	Content		-72	-111	22949713	643191687
22966	10:34:06.617	00:00:22.966	1378	-1024	-768	-1	-1	-1	-1	4	-1024	-768	-1	-1	-1	-1	4		0	0						Untertest1.avi	0	880	547	72	111				0	Content		-72	-111	22966381	643208355
22983	10:34:06.634	00:00:22.983	1379	-1024	-768	-1	-1	-1	-1	4	-1024	-768	-1	-1	-1	-1	4		0	0						Untertest1.avi	0	880	547	72	111				0	Content		-72	-111	22983048	643225022
23000	10:34:06.651	00:00:22.999	1380	-1024	-768	-1	-1	-1	-1	4	-1024	-768	-1	-1	-1	-1	4		0	0						Untertest1.avi	0	880	547	72	111				0	Content		-72	-111	22999667	643241641
23016	10:34:06.667	00:00:23.016	1381	-1024	-768	-1	-1	-1	-1	4	-1024	-768	-1	-1	-1	-1	4		0	0						Untertest1.avi	0	880	547	72	111				0	Content		-72	-111	23016346	643258320
23033	10:34:06.684	00:00:23.033	1382	-1024	-768	-1	-1	-1	-1	4	-1024	-768	-1	-1	-1	-1	4		0	0						Untertest1.avi	0	880	547	72	111				0	Content		-72	-111	23033040	643275014
23050	10:34:06.701	00:00:23.049	1383	-1024	-768	-1	-1	-1	-1	4	-1024	-768	-1	-1	-1	-1	4		0	0						Untertest1.avi	0	880	547	72	111				0	Content		-72	-111	23049875	643291849
23067	10:34:06.718	00:00:23.066	1384	-1024	-768	-1	-1	-1	-1	4	-1024	-768	-1	-1	-1	-1	4		0	0						Untertest1.avi	0	880	547	72	111				0	Content		-72	-111	23066542	643308516
23083	10:34:06.734	00:00:23.083	1385	-1024	-768	-1	-1	-1	-1	4	-1024	-768	-1	-1	-1	-1	4		0	0						Untertest1.avi	0	880	547	72	111				0	Content		-72	-111	23083210	643325184
23100	10:34:06.751	00:00:23.100	1386	-1024	-768	-1	-1	-1	-1	4	-1024	-768	-1	-1	-1	-1	4		0	0						Untertest1.avi	0	880	547	72	111				0	Content		-72	-111	23100199	643342173
23117	10:34:06.768	00:00:23.116	1387	-1024	-768	-1	-1	-1	-1	4	-1024	-768	-1	-1	-1	-1	4		0	0						Untertest1.avi	0	880	547	72	111				0	Content		-72	-111	23116867	643358841
23134	10:34:06.785	00:00:23.133	1388	-1024	-768	-1	-1	-1	-1	4	-1024	-768	-1	-1	-1	-1	4		0	0						Untertest1.avi	0	880	547	72	111				0	Content		-72	-111	23133535	643375509
23151	10:34:06.802	00:00:23.150	1389	-1024	-768	-1	-1	-1	-1	4	-1024	-768	-1	-1	-1	-1	4		0	0						Untertest1.avi	0	880	547	72	111				0	Content		-72	-111	23150786	643392760
23168	10:34:06.819	00:00:23.168	1390	-1024	-768	-1	-1	-1	-1	4	-1024	-768	-1	-1	-1	-1	4		0	0						Untertest1.avi	0	880	547	72	111				0	Content		-72	-111	23168160	643410134
23183	10:34:06.834	00:00:23.182	1391	-1024	-768	-1	-1	-1	-1	4	-1024	-768	-1	-1	-1	-1	4		0	0						Untertest1.avi	0	880	547	72	111				0	Content		-72	-111	23182906	643424880
23200	10:34:06.851	00:00:23.199	1392	-1024	-768	-1	-1	-1	-1	4	-1024	-768	-1	-1	-1	-1	4		0	0						Untertest1.avi	0	880	547	72	111				0	Content		-72	-111	23199532	643441506
23216	10:34:06.867	00:00:23.216	1393	-1024	-768	-1	-1	-1	-1	4	-1024	-768	-1	-1	-1	-1	4		0	0						Untertest1.avi	0	880	547	72	111				0	Content		-72	-111	23216200	643458174
23233	10:34:06.884	00:00:23.232	1394	-1024	-768	-1	-1	-1	-1	4	-1024	-768	-1	-1	-1	-1	4		0	0						Untertest1.avi	0	880	547	72	111				0	Content		-72	-111	23232778	643474752
23250	10:34:06.901	00:00:23.249	1395	-1024	-768	-1	-1	-1	-1	4	-1024	-768	-1	-1	-1	-1	4		0	0						Untertest1.avi	0	880	547	72	111				0	Content		-72	-111	23249581	643491555
23266	10:34:06.917	00:00:23.266	1396	-1024	-768	-1	-1	-1	-1	4	-1024	-768	-1	-1	-1	-1	4		0	0						Untertest1.avi	0	880	547	72	111				0	Content		-72	-111	23266148	643508122
23283	10:34:06.934	00:00:23.283	1397	-1024	-768	-1	-1	-1	-1	4	-1024	-768	-1	-1	-1	-1	4		0	0						Untertest1.avi	0	880	547	72	111				0	Content		-72	-111	23283089	643525063
23300	10:34:06.951	00:00:23.299	1398	-1024	-768	-1	-1	-1	-1	4	-1024	-768	-1	-1	-1	-1	4		0	0						Untertest1.avi	0	880	547	72	111				0	Content		-72	-111	23299757	643541731
23317	10:34:06.968	00:00:23.316	1399	-1024	-768	-1	-1	-1	-1	4	-1024	-768	-1	-1	-1	-1	4		0	0						Untertest1.avi	0	880	547	72	111				0	Content		-72	-111	23316645	643558619
23334	10:34:06.985	00:00:23.333	1400	-1024	-768	-1	-1	-1	-1	4	-1024	-768	-1	-1	-1	-1	4		0	0						Untertest1.avi	0	880	547	72	111				0	Content		-72	-111	23333957	643575931
23351	10:34:07.002	00:00:23.350	1401	-1024	-768	-1	-1	-1	-1	4	-1024	-768	-1	-1	-1	-1	4		0	0						Untertest1.avi	0	880	547	72	111				0	Content		-72	-111	23350625	643592599
23368	10:34:07.019	00:00:23.367	1402	-1024	-768	-1	-1	-1	-1	4	-1024	-768	-1	-1	-1	-1	4		0	0						Untertest1.avi	0	880	547	72	111				0	Content		-72	-111	23367889	643609863
23383	10:34:07.034	00:00:23.382	1403	-1024	-768	-1	-1	-1	-1	4	-1024	-768	-1	-1	-1	-1	4		0	0						Untertest1.avi	0	880	547	72	111				0	Content		-72	-111	23382763	643624737
23399	10:34:07.050	00:00:23.399	1404	-1024	-768	-1	-1	-1	-1	4	-1024	-768	-1	-1	-1	-1	4		0	0						Untertest1.avi	0	880	547	72	111				0	Content		-72	-111	23399386	643641360
23416	10:34:07.067	00:00:23.416	1405	-1024	-768	-1	-1	-1	-1	4	-1024	-768	-1	-1	-1	-1	4		0	0						Untertest1.avi	0	880	547	72	111				0	Content		-72	-111	23416054	643658028
23433	10:34:07.084	00:00:23.432	1406	-1024	-768	-1	-1	-1	-1	4	-1024	-768	-1	-1	-1	-1	4		0	0						Untertest1.avi	0	880	547	72	111				0	Content		-72	-111	23432722	643674696
23449	10:34:07.100	00:00:23.449	1407	-1024	-768	-1	-1	-1	-1	4	-1024	-768	-1	-1	-1	-1	4		0	0						Untertest1.avi	0	880	547	72	111				0	Content		-72	-111	23449383	643691357
23466	10:34:07.117	00:00:23.466	1408	-1024	-768	-1	-1	-1	-1	4	-1024	-768	-1	-1	-1	-1	4		0	0						Untertest1.avi	0	880	547	72	111				0	Content		-72	-111	23466061	643708035
23483	10:34:07.134	00:00:23.482	1409	-1024	-768	-1	-1	-1	-1	4	-1024	-768	-1	-1	-1	-1	4		0	0						Untertest1.avi	0	880	547	72	111				0	Content		-72	-111	23482629	643724603
23500	10:34:07.151	00:00:23.499	1410	-1024	-768	-1	-1	-1	-1	4	-1024	-768	-1	-1	-1	-1	4		0	0						Untertest1.avi	0	880	547	72	111				0	Content		-72	-111	23499505	643741479
23516	10:34:07.167	00:00:23.516	1411	-1024	-768	-1	-1	-1	-1	4	-1024	-768	-1	-1	-1	-1	4		0	0						Untertest1.avi	0	880	547	72	111				0	Content		-72	-111	23516173	643758147
23533	10:34:07.184	00:00:23.532	1412	-1024	-768	-1	-1	-1	-1	4	-1024	-768	-1	-1	-1	-1	4		0	0						Untertest1.avi	0	880	547	72	111				0	Content		-72	-111	23532840	643774814
23550	10:34:07.201	00:00:23.549	1413	-1024	-768	-1	-1	-1	-1	4	-1024	-768	-1	-1	-1	-1	4		0	0						Untertest1.avi	0	880	547	72	111				0	Content		-72	-111	23549853	643791827
23567	10:34:07.218	00:00:23.566	1414	-1024	-768	-1	-1	-1	-1	4	-1024	-768	-1	-1	-1	-1	4		0	0						Untertest1.avi	0	880	547	72	111				0	Content		-72	-111	23566520	643808494
23583	10:34:07.234	00:00:23.583	1415	-1024	-768	-1	-1	-1	-1	4	-1024	-768	-1	-1	-1	-1	4		0	0						Untertest1.avi	0	880	547	72	111				0	Content		-72	-111	23583188	643825162
23600	10:34:07.251	00:00:23.600	1416	-1024	-768	-1	-1	-1	-1	4	-1024	-768	-1	-1	-1	-1	4		0	0						Untertest1.avi	0	880	547	72	111				0	Content		-72	-111	23600495	643842469
23618	10:34:07.269	00:00:23.617	1417	-1024	-768	-1	-1	-1	-1	4	-1024	-768	-1	-1	-1	-1	4		0	0						Untertest1.avi	0	880	547	72	111				0	Content		-72	-111	23617743	643859717
23633	10:34:07.284	00:00:23.632	1418	-1024	-768	-1	-1	-1	-1	4	-1024	-768	-1	-1	-1	-1	4		0	0						Untertest1.avi	0	880	547	72	111				0	Content		-72	-111	23632618	643874592
23649	10:34:07.300	00:00:23.649	1419	-1024	-768	-1	-1	-1	-1	4	-1024	-768	-1	-1	-1	-1	4		0	0						Untertest1.avi	0	880	547	72	111				0	Content		-72	-111	23649243	643891217
23666	10:34:07.317	00:00:23.665	1420	-1024	-768	-1	-1	-1	-1	4	-1024	-768	-1	-1	-1	-1	4		0	0						Untertest1.avi	0	880	547	72	111				0	Content		-72	-111	23665911	643907885
23683	10:34:07.334	00:00:23.682	1421	-1024	-768	-1	-1	-1	-1	4	-1024	-768	-1	-1	-1	-1	4		0	0						Untertest1.avi	0	880	547	72	111				0	Content		-72	-111	23682618	643924592
23699	10:34:07.350	00:00:23.699	1422	-1024	-768	-1	-1	-1	-1	4	-1024	-768	-1	-1	-1	-1	4		0	0						Untertest1.avi	0	880	547	72	111				0	Content		-72	-111	23699172	643941146
23716	10:34:07.367	00:00:23.715	1423	-1024	-768	-1	-1	-1	-1	4	-1024	-768	-1	-1	-1	-1	4		0	0						Untertest1.avi	0	880	547	72	111				0	Content		-72	-111	23715866	643957840
23733	10:34:07.384	00:00:23.732	1424	-1024	-768	-1	-1	-1	-1	4	-1024	-768	-1	-1	-1	-1	4		0	0						Untertest1.avi	0	880	547	72	111				0	Content		-72	-111	23732803	643974777
23749	10:34:07.400	00:00:23.749	1425	-1024	-768	-1	-1	-1	-1	4	-1024	-768	-1	-1	-1	-1	4		0	0						Untertest1.avi	0	880	547	72	111				0	Content		-72	-111	23749471	643991445
23766	10:34:07.417	00:00:23.766	1426	-1024	-768	-1	-1	-1	-1	4	-1024	-768	-1	-1	-1	-1	4		0	0						Untertest1.avi	0	880	547	72	111				0	Content		-72	-111	23766365	644008339
23784	10:34:07.435	00:00:23.783	1427	-1024	-768	-1	-1	-1	-1	4	-1024	-768	-1	-1	-1	-1	4		0	0						Untertest1.avi	0	880	547	72	111				0	Content		-72	-111	23783736	644025710
23800	10:34:07.451	00:00:23.799	1428	-1024	-768	-1	-1	-1	-1	4	-1024	-768	-1	-1	-1	-1	4		0	0						Untertest1.avi	0	880	547	72	111				0	Content		-72	-111	23799946	644041920
23817	10:34:07.468	00:00:23.816	1429	-1024	-768	-1	-1	-1	-1	4	-1024	-768	-1	-1	-1	-1	4		0	0						Untertest1.avi	0	880	547	72	111				0	Content		-72	-111	23816614	644058588
23833	10:34:07.484	00:00:23.833	1430	-1024	-768	-1	-1	-1	-1	4	-1024	-768	-1	-1	-1	-1	4		0	0						Untertest1.avi	0	880	547	72	111				0	Content		-72	-111	23833281	644075255
23850	10:34:07.501	00:00:23.849	1431	-1024	-768	-1	-1	-1	-1	4	-1024	-768	-1	-1	-1	-1	4		0	0						Untertest1.avi	0	880	547	72	111				0	Content		-72	-111	23849683	644091657
23866	10:34:07.517	00:00:23.866	1432	-1024	-768	-1	-1	-1	-1	4	-1024	-768	-1	-1	-1	-1	4		0	0						Untertest1.avi	0	880	547	72	111				0	Content		-72	-111	23866350	644108324
23883	10:34:07.534	00:00:23.883	1433	-1024	-768	-1	-1	-1	-1	4	-1024	-768	-1	-1	-1	-1	4		0	0						Untertest1.avi	0	880	547	72	111				0	Content		-72	-111	23883018	644124992
23899	10:34:07.550	00:00:23.899	1434	-1024	-768	-1	-1	-1	-1	4	-1024	-768	-1	-1	-1	-1	4		0	0						Untertest1.avi	0	880	547	72	111				0	Content		-72	-111	23899376	644141350
23916	10:34:07.567	00:00:23.916	1435	-1024	-768	-1	-1	-1	-1	4	-1024	-768	-1	-1	-1	-1	4		0	0						Untertest1.avi	0	880	547	72	111				0	Content		-72	-111	23916043	644158017
23932	10:34:07.583	00:00:23.932	1436	-1024	-768	-1	-1	-1	-1	4	-1024	-768	-1	-1	-1	-1	4		0	0						Untertest1.avi	0	880	547	72	111				0	Content		-72	-111	23932361	644174335
23949	10:34:07.600	00:00:23.949	1437	-1024	-768	-1	-1	-1	-1	4	-1024	-768	-1	-1	-1	-1	4		0	0						Untertest1.avi	0	880	547	72	111				0	Content		-72	-111	23949162	644191136
23966	10:34:07.617	00:00:23.965	1438	-1024	-768	-1	-1	-1	-1	4	-1024	-768	-1	-1	-1	-1	4		0	0						Untertest1.avi	0	880	547	72	111				0	Content		-72	-111	23965760	644207734
23982	10:34:07.633	00:00:23.982	1439	-1024	-768	-1	-1	-1	-1	4	-1024	-768	-1	-1	-1	-1	4		0	0						Untertest1.avi	0	880	547	72	111				0	Content		-72	-111	23982428	644224402
23999	10:34:07.650	00:00:23.999	1440	-1024	-768	-1	-1	-1	-1	4	-1024	-768	-1	-1	-1	-1	4		0	0						Untertest1.avi	0	880	547	72	111				0	Content		-72	-111	23999327	644241301
24016	10:34:07.667	00:00:24.015	1441	-1024	-768	-1	-1	-1	-1	4	-1024	-768	-1	-1	-1	-1	4		0	0						Untertest1.avi	0	880	547	72	111				0	Content		-72	-111	24015995	644257969
24033	10:34:07.684	00:00:24.032	1442	-1024	-768	-1	-1	-1	-1	4	-1024	-768	-1	-1	-1	-1	4		0	0						Untertest1.avi	0	880	547	72	111				0	Content		-72	-111	24032946	644274920
24050	10:34:07.701	00:00:24.049	1443	-1024	-768	-1	-1	-1	-1	4	-1024	-768	-1	-1	-1	-1	4		0	0						Untertest1.avi	0	880	547	72	111				0	Content		-72	-111	24049614	644291588
24066	10:34:07.717	00:00:24.066	1444	-1024	-768	-1	-1	-1	-1	4	-1024	-768	-1	-1	-1	-1	4		0	0						Untertest1.avi	0	880	547	72	111				0	Content		-72	-111	24066282	644308256
24083	10:34:07.734	00:00:24.083	1445	-1024	-768	-1	-1	-1	-1	4	-1024	-768	-1	-1	-1	-1	4		0	0						Untertest1.avi	0	880	547	72	111				0	Content		-72	-111	24083472	644325446
24101	10:34:07.752	00:00:24.100	1446	-1024	-768	-1	-1	-1	-1	4	-1024	-768	-1	-1	-1	-1	4		0	0						Untertest1.avi	0	880	547	72	111				0	Content		-72	-111	24100846	644342820
24117	10:34:07.768	00:00:24.116	1447	-1024	-768	-1	-1	-1	-1	4	-1024	-768	-1	-1	-1	-1	4		0	0						Untertest1.avi	0	880	547	72	111				0	Content		-72	-111	24116891	644358865
24134	10:34:07.785	00:00:24.133	1448	-1024	-768	-1	-1	-1	-1	4	-1024	-768	-1	-1	-1	-1	4		0	0						Untertest1.avi	0	880	547	72	111				0	Content		-72	-111	24133559	644375533
24150	10:34:07.801	00:00:24.150	1449	-1024	-768	-1	-1	-1	-1	4	-1024	-768	-1	-1	-1	-1	4		0	0						Untertest1.avi	0	880	547	72	111				0	Content		-72	-111	24150227	644392201
24166	10:34:07.817	00:00:24.165	1450	-1024	-768	-1	-1	-1	-1	4	-1024	-768	-1	-1	-1	-1	4		0	0						Untertest1.avi	0	880	547	72	111				0	Content		-72	-111	24165596	644407570
24182	10:34:07.833	00:00:24.182	1451	-1024	-768	-1	-1	-1	-1	4	-1024	-768	-1	-1	-1	-1	4		0	0						Untertest1.avi	0	880	547	72	111				0	Content		-72	-111	24182219	644424193
24199	10:34:07.850	00:00:24.198	1452	-1024	-768	-1	-1	-1	-1	4	-1024	-768	-1	-1	-1	-1	4		0	0						Untertest1.avi	0	880	547	72	111				0	Content		-72	-111	24198906	644440880
24216	10:34:07.867	00:00:24.215	1453	-1024	-768	-1	-1	-1	-1	4	-1024	-768	-1	-1	-1	-1	4		0	0						Untertest1.avi	0	880	547	72	111				0	Content		-72	-111	24215574	644457548
24232	10:34:07.883	00:00:24.232	1454	-1024	-768	-1	-1	-1	-1	4	-1024	-768	-1	-1	-1	-1	4		0	0						Untertest1.avi	0	880	547	72	111				0	Content		-72	-111	24232209	644474183
24249	10:34:07.900	00:00:24.248	1455	-1024	-768	-1	-1	-1	-1	4	-1024	-768	-1	-1	-1	-1	4		0	0						Untertest1.avi	0	880	547	72	111				0	Content		-72	-111	24248876	644490850
24266	10:34:07.917	00:00:24.265	1456	-1024	-768	-1	-1	-1	-1	4	-1024	-768	-1	-1	-1	-1	4		0	0						Untertest1.avi	0	880	547	72	111				0	Content		-72	-111	24265698	644507672
24282	10:34:07.933	00:00:24.282	1457	-1024	-768	-1	-1	-1	-1	4	-1024	-768	-1	-1	-1	-1	4		0	0						Untertest1.avi	0	880	547	72	111				0	Content		-72	-111	24282365	644524339
24299	10:34:07.950	00:00:24.299	1458	-1024	-768	-1	-1	-1	-1	4	-1024	-768	-1	-1	-1	-1	4		0	0						Untertest1.avi	0	880	547	72	111				0	Content		-72	-111	24299033	644541007
24316	10:34:07.967	00:00:24.316	1459	-1024	-768	-1	-1	-1	-1	4	-1024	-768	-1	-1	-1	-1	4		0	0						Untertest1.avi	0	880	547	72	111				0	Content		-72	-111	24316187	644558161
24333	10:34:07.984	00:00:24.332	1460	-1024	-768	-1	-1	-1	-1	4	-1024	-768	-1	-1	-1	-1	4		0	0						Untertest1.avi	0	880	547	72	111				0	Content		-72	-111	24332854	644574828
24350	10:34:08.001	00:00:24.349	1461	-1024	-768	-1	-1	-1	-1	4	-1024	-768	-1	-1	-1	-1	4		0	0						Untertest1.avi	0	880	547	72	111				0	Content		-72	-111	24349891	644591865
24367	10:34:08.018	00:00:24.366	1462	-1024	-768	-1	-1	-1	-1	4	-1024	-768	-1	-1	-1	-1	4		0	0						Untertest1.avi	0	880	547	72	111				0	Content		-72	-111	24366559	644608533
24383	10:34:08.034	00:00:24.383	1463	-1024	-768	-1	-1	-1	-1	4	-1024	-768	-1	-1	-1	-1	4		0	0						Untertest1.avi	0	880	547	72	111				0	Content		-72	-111	24383226	644625200
24401	10:34:08.052	00:00:24.400	1464	-1024	-768	-1	-1	-1	-1	4	-1024	-768	-1	-1	-1	-1	4		0	0						Untertest1.avi	0	880	547	72	111				0	Content		-72	-111	24400583	644642557
24415	10:34:08.066	00:00:24.415	1465	-1024	-768	-1	-1	-1	-1	4	-1024	-768	-1	-1	-1	-1	4		0	0						Untertest1.avi	0	880	547	72	111				0	Content		-72	-111	24415331	644657305
24432	10:34:08.083	00:00:24.431	1466	-1024	-768	-1	-1	-1	-1	4	-1024	-768	-1	-1	-1	-1	4		0	0						Untertest1.avi	0	880	547	72	111				0	Content		-72	-111	24431999	644673973
24449	10:34:08.100	00:00:24.448	1467	-1024	-768	-1	-1	-1	-1	4	-1024	-768	-1	-1	-1	-1	4		0	0						Untertest1.avi	0	880	547	72	111				0	Content		-72	-111	24448666	644690640
24465	10:34:08.116	00:00:24.465	1468	-1024	-768	-1	-1	-1	-1	4	-1024	-768	-1	-1	-1	-1	4		0	0						Untertest1.avi	0	880	547	72	111				0	Content		-72	-111	24465334	644707308
24482	10:34:08.133	00:00:24.482	1469	-1024	-768	-1	-1	-1	-1	4	-1024	-768	-1	-1	-1	-1	4		0	0						Untertest1.avi	0	880	547	72	111				0	Content		-72	-111	24482080	644724054
24499	10:34:08.150	00:00:24.498	1470	-1024	-768	-1	-1	-1	-1	4	-1024	-768	-1	-1	-1	-1	4		0	0						Untertest1.avi	0	880	547	72	111				0	Content		-72	-111	24498757	644740731
24515	10:34:08.166	00:00:24.515	1471	-1024	-768	-1	-1	-1	-1	4	-1024	-768	-1	-1	-1	-1	4		0	0						Untertest1.avi	0	880	547	72	111				0	Content		-72	-111	24515354	644757328
24532	10:34:08.183	00:00:24.532	1472	-1024	-768	-1	-1	-1	-1	4	-1024	-768	-1	-1	-1	-1	4		0	0						Untertest1.avi	0	880	547	72	111				0	Content		-72	-111	24532021	644773995
24549	10:34:08.200	00:00:24.548	1473	-1024	-768	-1	-1	-1	-1	4	-1024	-768	-1	-1	-1	-1	4		0	0						Untertest1.avi	0	880	547	72	111				0	Content		-72	-111	24548922	644790896
24566	10:34:08.217	00:00:24.565	1474	-1024	-768	-1	-1	-1	-1	4	-1024	-768	-1	-1	-1	-1	4		0	0						Untertest1.avi	0	880	547	72	111				0	Content		-72	-111	24565590	644807564
24583	10:34:08.234	00:00:24.582	1475	-1024	-768	-1	-1	-1	-1	4	-1024	-768	-1	-1	-1	-1	4		0	0						Untertest1.avi	0	880	547	72	111				0	Content		-72	-111	24582584	644824558
24599	10:34:08.250	00:00:24.599	1476	-1024	-768	-1	-1	-1	-1	4	-1024	-768	-1	-1	-1	-1	4		0	0						Untertest1.avi	0	880	547	72	111				0	Content		-72	-111	24599252	644841226
24616	10:34:08.267	00:00:24.615	1477	-1024	-768	-1	-1	-1	-1	4	-1024	-768	-1	-1	-1	-1	4		0	0						Untertest1.avi	0	880	547	72	111				0	Content		-72	-111	24615920	644857894
24633	10:34:08.284	00:00:24.633	1478	-1024	-768	-1	-1	-1	-1	4	-1024	-768	-1	-1	-1	-1	4		0	0						Untertest1.avi	0	880	547	72	111				0	Content		-72	-111	24633066	644875040
24650	10:34:08.301	00:00:24.650	1479	-1024	-768	-1	-1	-1	-1	4	-1024	-768	-1	-1	-1	-1	4		0	0						Untertest1.avi	0	880	547	72	111				0	Content		-72	-111	24650438	644892412
24666	10:34:08.317	00:00:24.666	1480	-1024	-768	-1	-1	-1	-1	4	-1024	-768	-1	-1	-1	-1	4		0	0						Untertest1.avi	0	880	547	72	111				0	Content		-72	-111	24666479	644908453
24683	10:34:08.334	00:00:24.683	1481	-1024	-768	-1	-1	-1	-1	4	-1024	-768	-1	-1	-1	-1	4		0	0						Untertest1.avi	0	880	547	72	111				0	Content		-72	-111	24683147	644925121
24700	10:34:08.351	00:00:24.699	1482	-1024	-768	-1	-1	-1	-1	4	-1024	-768	-1	-1	-1	-1	4		0	0						Untertest1.avi	0	880	547	72	111				0	Content		-72	-111	24699815	644941789
24715	10:34:08.366	00:00:24.715	1483	-1024	-768	-1	-1	-1	-1	4	-1024	-768	-1	-1	-1	-1	4		0	0						Untertest1.avi	0	880	547	72	111				0	Content		-72	-111	24715184	644957158
24732	10:34:08.383	00:00:24.731	1484	-1024	-768	-1	-1	-1	-1	4	-1024	-768	-1	-1	-1	-1	4		0	0						Untertest1.avi	0	880	547	72	111				0	Content		-72	-111	24731806	644973780
24748	10:34:08.399	00:00:24.748	1485	-1024	-768	-1	-1	-1	-1	4	-1024	-768	-1	-1	-1	-1	4		0	0						Untertest1.avi	0	880	547	72	111				0	Content		-72	-111	24748493	644990467
24765	10:34:08.416	00:00:24.765	1486	-1024	-768	-1	-1	-1	-1	4	-1024	-768	-1	-1	-1	-1	4		0	0						Untertest1.avi	0	880	547	72	111				0	Content		-72	-111	24765161	645007135
24782	10:34:08.433	00:00:24.781	1487	-1024	-768	-1	-1	-1	-1	4	-1024	-768	-1	-1	-1	-1	4		0	0						Untertest1.avi	0	880	547	72	111				0	Content		-72	-111	24781795	645023769
24798	10:34:08.449	00:00:24.798	1488	-1024	-768	-1	-1	-1	-1	4	-1024	-768	-1	-1	-1	-1	4		0	0						Untertest1.avi	0	880	547	72	111				0	Content		-72	-111	24798462	645040436
24815	10:34:08.466	00:00:24.815	1489	-1024	-768	-1	-1	-1	-1	4	-1024	-768	-1	-1	-1	-1	4		0	0						Untertest1.avi	0	880	547	72	111				0	Content		-72	-111	24815325	645057299
24832	10:34:08.483	00:00:24.831	1490	-1024	-768	-1	-1	-1	-1	4	-1024	-768	-1	-1	-1	-1	4		0	0						Untertest1.avi	0	880	547	72	111				0	Content		-72	-111	24831992	645073966
24849	10:34:08.500	00:00:24.848	1491	-1024	-768	-1	-1	-1	-1	4	-1024	-768	-1	-1	-1	-1	4		0	0						Untertest1.avi	0	880	547	72	111				0	Content		-72	-111	24848660	645090634
24866	10:34:08.517	00:00:24.865	1492	-1024	-768	-1	-1	-1	-1	4	-1024	-768	-1	-1	-1	-1	4		0	0						Untertest1.avi	0	880	547	72	111				0	Content		-72	-111	24865791	645107765
24882	10:34:08.533	00:00:24.882	1493	-1024	-768	-1	-1	-1	-1	4	-1024	-768	-1	-1	-1	-1	4		0	0						Untertest1.avi	0	880	547	72	111				0	Content		-72	-111	24882458	645124432
24899	10:34:08.550	00:00:24.899	1494	-1024	-768	-1	-1	-1	-1	4	-1024	-768	-1	-1	-1	-1	4		0	0						Untertest1.avi	0	880	547	72	111				0	Content		-72	-111	24899488	645141462
24916	10:34:08.567	00:00:24.916	1495	-1024	-768	-1	-1	-1	-1	4	-1024	-768	-1	-1	-1	-1	4		0	0						Untertest1.avi	0	880	547	72	111				0	Content		-72	-111	24916156	645158130
24933	10:34:08.584	00:00:24.932	1496	-1024	-768	-1	-1	-1	-1	4	-1024	-768	-1	-1	-1	-1	4		0	0						Untertest1.avi	0	880	547	72	111				0	Content		-72	-111	24932823	645174797
24950	10:34:08.601	00:00:24.950	1497	-1024	-768	-1	-1	-1	-1	4	-1024	-768	-1	-1	-1	-1	4		0	0						Untertest1.avi	0	880	547	72	111				0	Content		-72	-111	24950292	645192266
24965	10:34:08.616	00:00:24.965	1498	-1024	-768	-1	-1	-1	-1	4	-1024	-768	-1	-1	-1	-1	4		0	0						Untertest1.avi	0	880	547	72	111				0	Content		-72	-111	24965039	645207013
24982	10:34:08.633	00:00:24.981	1499	-1024	-768	-1	-1	-1	-1	4	-1024	-768	-1	-1	-1	-1	4		0	0						Untertest1.avi	0	880	547	72	111				0	Content		-72	-111	24981707	645223681
24998	10:34:08.649	00:00:24.998	1500	-1024	-768	-1	-1	-1	-1	4	-1024	-768	-1	-1	-1	-1	4		0	0						Untertest1.avi	0	880	547	72	111				0	Content		-72	-111	24998374	645240348
25015	10:34:08.666	00:00:25.015	1501	-1024	-768	-1	-1	-1	-1	4	-1024	-768	-1	-1	-1	-1	4		0	0						Untertest1.avi	0	880	547	72	111				0	Content		-72	-111	25015042	645257016
25032	10:34:08.683	00:00:25.031	1502	-1024	-768	-1	-1	-1	-1	4	-1024	-768	-1	-1	-1	-1	4		0	0						Untertest1.avi	0	880	547	72	111				0	Content		-72	-111	25031660	645273634
25048	10:34:08.699	00:00:25.048	1503	-1024	-768	-1	-1	-1	-1	4	-1024	-768	-1	-1	-1	-1	4		0	0						Untertest1.avi	0	880	547	72	111				0	Content		-72	-111	25048338	645290312
25065	10:34:08.716	00:00:25.064	1504	-1024	-768	-1	-1	-1	-1	4	-1024	-768	-1	-1	-1	-1	4		0	0						Untertest1.avi	0	880	547	72	111				0	Content		-72	-111	25064998	645306972
25082	10:34:08.733	00:00:25.081	1505	-1024	-768	-1	-1	-1	-1	4	-1024	-768	-1	-1	-1	-1	4		0	0						Untertest1.avi	0	880	547	72	111				0	Content		-72	-111	25081665	645323639
25099	10:34:08.750	00:00:25.098	1506	-1024	-768	-1	-1	-1	-1	4	-1024	-768	-1	-1	-1	-1	4		0	0						Untertest1.avi	0	880	547	72	111				0	Content		-72	-111	25098597	645340571
25115	10:34:08.766	00:00:25.115	1507	-1024	-768	-1	-1	-1	-1	4	-1024	-768	-1	-1	-1	-1	4		0	0						Untertest1.avi	0	880	547	72	111				0	Content		-72	-111	25115265	645357239
25132	10:34:08.783	00:00:25.132	1508	-1024	-768	-1	-1	-1	-1	4	-1024	-768	-1	-1	-1	-1	4		0	0						Untertest1.avi	0	880	547	72	111				0	Content		-72	-111	25132231	645374205
25149	10:34:08.800	00:00:25.148	1509	-1024	-768	-1	-1	-1	-1	4	-1024	-768	-1	-1	-1	-1	4		0	0						Untertest1.avi	0	880	547	72	111				0	Content		-72	-111	25148899	645390873
25166	10:34:08.817	00:00:25.165	1510	-1024	-768	-1	-1	-1	-1	4	-1024	-768	-1	-1	-1	-1	4		0	0						Untertest1.avi	0	880	547	72	111				0	Content		-72	-111	25165567	645407541
25183	10:34:08.834	00:00:25.182	1511	-1024	-768	-1	-1	-1	-1	4	-1024	-768	-1	-1	-1	-1	4		0	0						Untertest1.avi	0	880	547	72	111				0	Content		-72	-111	25182783	645424757
25200	10:34:08.851	00:00:25.200	1512	-1024	-768	-1	-1	-1	-1	4	-1024	-768	-1	-1	-1	-1	4		0	0						Untertest1.avi	0	880	547	72	111				0	Content		-72	-111	25200025	645441999
25216	10:34:08.867	00:00:25.216	1513	-1024	-768	-1	-1	-1	-1	4	-1024	-768	-1	-1	-1	-1	4		0	0						Untertest1.avi	0	880	547	72	111				0	Content		-72	-111	25216111	645458085
25233	10:34:08.884	00:00:25.232	1514	-1024	-768	-1	-1	-1	-1	4	-1024	-768	-1	-1	-1	-1	4		0	0						Untertest1.avi	0	880	547	72	111				0	Content		-72	-111	25232779	645474753
25249	10:34:08.900	00:00:25.249	1515	-1024	-768	-1	-1	-1	-1	4	-1024	-768	-1	-1	-1	-1	4		0	0						Untertest1.avi	0	880	547	72	111				0	Content		-72	-111	25249447	645491421
25265	10:34:08.916	00:00:25.264	1516	-1024	-768	-1	-1	-1	-1	4	-1024	-768	-1	-1	-1	-1	4		0	0						Untertest1.avi	0	880	547	72	111				0	Content		-72	-111	25264897	645506871
25282	10:34:08.933	00:00:25.281	1517	-1024	-768	-1	-1	-1	-1	4	-1024	-768	-1	-1	-1	-1	4		0	0						Untertest1.avi	0	880	547	72	111				0	Content		-72	-111	25281518	645523492
25298	10:34:08.949	00:00:25.298	1518	1125,199	747,2755	0,6313669	0,3938041	405,4599	3,218401	1	1068,217	735,0943	0,6311508	0,3937769	405,4599	3,226484	3	20	1125	747						Untertest1.avi	0	880	547	72	111	1053	636	17	0	Content		1053	636	25298199	645540173
25315	10:34:08.966	00:00:25.314	1519	-1024	-768	-1	-1	-1	-1	4	-1024	-768	-1	-1	-1	-1	4		0	0						Untertest1.avi	0	880	547	72	111				0	Content		-72	-111	25314891	645556865
25332	10:34:08.983	00:00:25.331	1520	-1024	-768	-1	-1	-1	-1	4	-1024	-768	-1	-1	-1	-1	4		0	0						Untertest1.avi	0	880	547	72	111				0	Content		-72	-111	25331518	645573492
25348	10:34:08.999	00:00:25.348	1521	-1024	-768	-1	-1	-1	-1	4	-1024	-768	-1	-1	-1	-1	4		0	0						Untertest1.avi	0	880	547	72	111				0	Content		-72	-111	25348138	645590112
25365	10:34:09.016	00:00:25.364	1522	-1024	-768	-1	-1	-1	-1	4	-1024	-768	-1	-1	-1	-1	4		0	0						Untertest1.avi	0	880	547	72	111				0	Content		-72	-111	25364776	645606750
25381	10:34:09.032	00:00:25.381	1523	-1024	-768	-1	-1	-1	-1	4	-1024	-768	-1	-1	-1	-1	4		0	0						Untertest1.avi	0	880	547	72	111				0	Content		-72	-111	25381394	645623368
25398	10:34:09.049	00:00:25.398	1524	-1024	-768	-1	-1	-1	-1	4	-1024	-768	-1	-1	-1	-1	4		0	0						Untertest1.avi	0	880	547	72	111				0	Content		-72	-111	25398062	645640036
25415	10:34:09.066	00:00:25.414	1525	-1024	-768	-1	-1	-1	-1	4	-1024	-768	-1	-1	-1	-1	4		0	0						Untertest1.avi	0	880	547	72	111				0	Content		-72	-111	25414762	645656736
25431	10:34:09.082	00:00:25.431	1526	-1024	-768	-1	-1	-1	-1	4	-1024	-768	-1	-1	-1	-1	4		0	0						Untertest1.avi	0	880	547	72	111				0	Content		-72	-111	25431384	645673358
25448	10:34:09.099	00:00:25.448	1527	-1024	-768	-1	-1	-1	-1	4	-1024	-768	-1	-1	-1	-1	4		0	0						Untertest1.avi	0	880	547	72	111				0	Content		-72	-111	25448071	645690045
25465	10:34:09.116	00:00:25.464	1528	-1024	-768	-1	-1	-1	-1	4	-1024	-768	-1	-1	-1	-1	4		0	0						Untertest1.avi	0	880	547	72	111				0	Content		-72	-111	25464738	645706712
25481	10:34:09.132	00:00:25.481	1529	1157,983	748,0029	0,631794	0,3934551	405,4514	3,266765	3	1057,02	742,4099	0,6251991	0,3935084	389,6804	3,152982	1	21	1057	742						Untertest1.avi	0	880	547	72	111	1014	636	83	0	Content		985	631	25481380	645723354
25498	10:34:09.149	00:00:25.498	1530	1161,385	756,2039	0,6319216	0,3934762	405,4535	3,424877	3	1085,705	746,9636	0,6276199	0,3935142	394,9015	3,350811	1	21	1086	747						Untertest1.avi	0	880	547	72	111	1014	636	83	0	Content		1014	636	25498003	645739977
25515	10:34:09.166	00:00:25.514	1531	1128,246	753,3326	0,6291728	0,3945887	419,3429	3,296446	1	1041,114	747,1803	0,6351377	0,394593	394,9085	3,131189	3	21	1128	753						Untertest1.avi	0	880	547	72	111	1014	636	83	0	Content		1056	642	25514627	645756601
25531	10:34:09.182	00:00:25.531	1532	1240,817	747,4964	0,6376446	0,3931607	419,3393	3,473392	3	1151,508	738,8569	0,6325405	0,3932112	406,2758	3,380599	1	21	1152	739						Untertest1.avi	0	880	547	72	111	1014	636	83	0	Content		1080	628	25531378	645773352
25548	10:34:09.199	00:00:25.548	1533	1232,342	754,4232	0,6376572	0,3929928	419,3374	3,519853	3	1075,611	750,369	0,6274567	0,3931216	394,4917	3,3216	1	21	1076	750						Untertest1.avi	0	880	547	72	111	1014	636	83	0	Content		1004	639	25548002	645789976
25565	10:34:09.216	00:00:25.564	1534	-1024	-768	-1	-1	-1	-1	4	-1024	-768	-1	-1	-1	-1	4		0	0						Untertest1.avi	0	880	547	72	111				0	Content		-72	-111	25564626	645806600
25581	10:34:09.232	00:00:25.581	1535	-1024	-768	-1	-1	-1	-1	4	-1024	-768	-1	-1	-1	-1	4		0	0						Untertest1.avi	0	880	547	72	111				0	Content		-72	-111	25581256	645823230
25598	10:34:09.249	00:00:25.597	1536	-1024	-768	-1	-1	-1	-1	4	-1024	-768	-1	-1	-1	-1	4		0	0						Untertest1.avi	0	880	547	72	111				0	Content		-72	-111	25597937	645839911
25615	10:34:09.266	00:00:25.614	1537	-1024	-768	-1	-1	-1	-1	4	-1024	-768	-1	-1	-1	-1	4		0	0						Untertest1.avi	0	880	547	72	111				0	Content		-72	-111	25614605	645856579
25631	10:34:09.282	00:00:25.631	1538	-1024	-768	-1	-1	-1	-1	4	-1024	-768	-1	-1	-1	-1	4		0	0						Untertest1.avi	0	880	547	72	111				0	Content		-72	-111	25631244	645873218
25648	10:34:09.299	00:00:25.647	1539	-1024	-768	-1	-1	-1	-1	4	-1024	-768	-1	-1	-1	-1	4		0	0						Untertest1.avi	0	880	547	72	111				0	Content		-72	-111	25647930	645889904
25665	10:34:09.316	00:00:25.664	1540	-1024	-768	-1	-1	-1	-1	4	-1024	-768	-1	-1	-1	-1	4		0	0						Untertest1.avi	0	880	547	72	111				0	Content		-72	-111	25664598	645906572
25681	10:34:09.332	00:00:25.681	1541	1196,978	753,8572	0,6375434	0,3932752	419,3374	3,440329	3	1068,78	748,097	0,6292641	0,3933742	398,9177	3,285083	1	22	1069	748						Untertest1.avi	0	880	547	72	111	997	640	233	0	Content		997	637	25681240	645923214
25698	10:34:09.349	00:00:25.697	1542	1202,687	755,6493	0,6291724	0,3946997	419,3428	3,421988	3	1069,541	750,0334	0,6258103	0,3937307	390,9009	3,290843	1	22	1070	750						Untertest1.avi	0	880	547	72	111	997	640	233	0	Content		998	639	25697859	645939833
25714	10:34:09.365	00:00:25.714	1543	1137,797	753,7425	0,6324972	0,394799	404,6002	3,172311	1	1062,93	745,3057	0,6358567	0,3947902	390,901	3,08351	3	22	1138	754						Untertest1.avi	0	880	547	72	111	997	640	233	0	Content		1066	643	25714482	645956456
25731	10:34:09.382	00:00:25.731	1544	1133,599	765,5351	0,6312482	0,3936261	404,5937	3,382902	3	1043,682	757,0803	0,6255041	0,3936867	390,7876	3,281791	1	22	1044	757						Untertest1.avi	0	880	547	72	111	997	640	233	0	Content		972	646	25731234	645973208
25748	10:34:09.399	00:00:25.747	1545	1150,38	767,3165	0,6312602	0,3935232	404,5937	3,351581	3	1061,422	758,5255	0,6257402	0,3935803	391,2948	3,255561	1	22	1061	759						Untertest1.avi	0	880	547	72	111	997	640	233	0	Content		989	648	25747852	645989826
25764	10:34:09.415	00:00:25.764	1546	-1024	-768	-1	-1	-1	-1	4	-1024	-768	-1	-1	-1	-1	4	22	0	0						Untertest1.avi	0	880	547	72	111	997	640	233	0	Content		-72	-111	25764474	646006448
25781	10:34:09.432	00:00:25.781	1547	-1024	-768	-1	-1	-1	-1	4	-1024	-768	-1	-1	-1	-1	4	22	0	0						Untertest1.avi	0	880	547	72	111	997	640	233	0	Content		-72	-111	25781097	646023071
25798	10:34:09.449	00:00:25.797	1548	-1024	-768	-1	-1	-1	-1	4	-1024	-768	-1	-1	-1	-1	4	22	0	0						Untertest1.avi	0	880	547	72	111	997	640	233	0	Content		-72	-111	25797782	646039756
25814	10:34:09.465	00:00:25.814	1549	-1024	-768	-1	-1	-1	-1	4	-1024	-768	-1	-1	-1	-1	4	22	0	0						Untertest1.avi	0	880	547	72	111	997	640	233	0	Content		-72	-111	25814450	646056424
25831	10:34:09.482	00:00:25.831	1550	1112,284	765,6014	0,6314996	0,3939356	404,5967	3,404363	3	1086,495	751,8887	0,6327853	0,393887	407,6337	3,442836	1	22	1086	752						Untertest1.avi	0	880	547	72	111	997	640	233	0	Content		1014	641	25831089	646073063
25848	10:34:09.499	00:00:25.847	1551	1071,515	734,9872	0,6337643	0,3937086	405,8319	3,271707	1	1017,158	722,2019	0,6330938	0,3936792	407,6369	3,29259	3	22	1072	735						Untertest1.avi	0	880	547	72	111	997	640	233	0	Content		1000	624	25847711	646089685
25864	10:34:09.515	00:00:25.864	1552	-1024	-768	-1	-1	-1	-1	4	-1024	-768	-1	-1	-1	-1	4	22	0	0						Untertest1.avi	0	880	547	72	111	997	640	233	0	Content		-72	-111	25864458	646106432
25881	10:34:09.532	00:00:25.881	1553	-1024	-768	-1	-1	-1	-1	4	-1024	-768	-1	-1	-1	-1	4	22	0	0						Untertest1.avi	0	880	547	72	111	997	640	233	0	Content		-72	-111	25881113	646123087
25898	10:34:09.549	00:00:25.897	1554	-1024	-768	-1	-1	-1	-1	4	-1024	-768	-1	-1	-1	-1	4	22	0	0						Untertest1.avi	0	880	547	72	111	997	640	233	0	Content		-72	-111	25897780	646139754
25914	10:34:09.565	00:00:25.914	1555	712,9338	550,9927	0,6390061	0,3875836	405,8291	3,535936	3	677,1304	528,6478	0,641036	0,3875239	410,782	3,586604	1	23	677	529						Untertest1.avi	0	880	547	72	111	585	419	283	0	Content		605	418	25914404	646156378
25931	10:34:09.582	00:00:25.931	1556	712,9338	550,9927	0,6337633	0,3938779	405,8318	3,535936	3	677,1304	528,6478	0,6387871	0,3874408	403,3319	3,586604	1	23	677	529						Untertest1.avi	0	880	547	72	111	585	419	283	0	Content		605	418	25931025	646172999
25948	10:34:09.599	00:00:25.947	1557	-1024	-768	-1	-1	-1	-1	4	-1024	-768	-1	-1	-1	-1	4	23	0	0						Untertest1.avi	0	880	547	72	111	585	419	283	0	Content		-72	-111	25947776	646189750
25964	10:34:09.615	00:00:25.964	1558	667,6947	532,7471	0,6402843	0,3880734	405,8277	3,341982	3	674,1904	486,8579	0,6421953	0,3880445	422,7948	3,488064	3	23	0	0						Untertest1.avi	0	880	547	72	111	585	419	283	0	Content		-72	-111	25964400	646206374
25981	10:34:09.632	00:00:25.981	1559	675,8228	540,6062	0,6397152	0,387628	405,8235	3,273203	3	681,4637	495,7937	0,6469306	0,3875594	422,7911	3,41315	1	23	681	496						Untertest1.avi	0	880	547	72	111	585	419	283	0	Content		609	385	25981026	646223000
25998	10:34:09.649	00:00:25.997	1560	675,8228	540,6062	0,6337633	0,3938779	405,8318	3,273203	3	681,4637	495,7937	0,6398093	0,3886402	405,9557	3,41315	1	23	681	496						Untertest1.avi	0	880	547	72	111	585	419	283	0	Content		609	385	25997648	646239622
26014	10:34:09.665	00:00:26.014	1561	667,3486	552,0484	0,6400574	0,3880928	405,8277	3,321167	3	639,6365	534,6049	0,6402535	0,388086	406,1257	3,335011	1	23	640	535						Untertest1.avi	0	880	547	72	111	585	419	283	0	Content		568	424	26014396	646256370
26031	10:34:09.682	00:00:26.031	1562	642,6085	527,5943	0,6395962	0,3882023	405,8277	3,278982	3	613,1509	510,2946	0,6397291	0,3881962	405,5301	3,288207	1	23	613	510						Untertest1.avi	0	880	547	72	111	585	419	283	0	Content		541	399	26031022	646272996
26048	10:34:09.699	00:00:26.047	1563	659,8987	525,5693	0,6398228	0,3885618	405,2982	3,276584	3	630,9543	507,8154	0,6399878	0,3885553	405,3025	3,288142	1	23	631	508						Untertest1.avi	0	880	547	72	111	585	419	283	0	Content		559	397	26047647	646289621
26064	10:34:09.715	00:00:26.064	1564	685,7897	542,387	0,6403646	0,3881087	406,3521	3,274405	3	657,7811	525,2419	0,6405293	0,3881023	406,3562	3,286456	1	23	658	525						Untertest1.avi	0	880	547	72	111	585	419	283	0	Content		586	414	26064270	646306244
26081	10:34:09.732	00:00:26.081	1565	684,6833	547,3695	0,6405203	0,3882741	406,086	3,295368	3	656,7191	530,3105	0,6406852	0,3882677	406,0902	3,307196	1	23	657	530						Untertest1.avi	0	880	547	72	111	585	419	283	0	Content		585	419	26081020	646322994
26098	10:34:09.749	00:00:26.097	1566	675,5832	551,9959	0,6406437	0,3880758	406,0819	3,288621	3	648,5885	534,9635	0,6408582	0,388069	406,0823	3,299119	1	23	649	535						Untertest1.avi	0	880	547	72	111	585	419	283	0	Content		577	424	26097641	646339615
26114	10:34:09.765	00:00:26.114	1567	662,1383	556,0532	0,6410403	0,3884234	406,082	3,294633	3	634,8934	539,1162	0,6412549	0,3884166	406,0823	3,304883	1	23	635	539						Untertest1.avi	0	880	547	72	111	585	419	283	0	Content		563	428	26114266	646356240
26131	10:34:09.782	00:00:26.130	1568	670,9385	550,6813	0,6414856	0,3890412	406,1849	3,292256	3	642,7725	533,6866	0,6416504	0,3890348	406,189	3,303813	1	23	643	534						Untertest1.avi	0	880	547	72	111	585	419	283	0	Content		571	423	26130891	646372865
26148	10:34:09.799	00:00:26.147	1569	679,3354	551,4376	0,6417923	0,3890246	406,4586	3,219074	3	651,2269	534,5031	0,641957	0,3890181	406,4626	3,230691	1	23	651	535						Untertest1.avi	0	880	547	72	111	585	419	283	0	Content		579	424	26147640	646389614
26164	10:34:09.815	00:00:26.164	1570	683,5815	552,1909	0,6419213	0,3890764	406,2604	3,141901	3	655,4809	535,3745	0,6420861	0,38907	406,2645	3,153212	1	23	655	535						Untertest1.avi	0	880	547	72	111	585	419	283	0	Content		583	424	26164262	646406236
26181	10:34:09.832	00:00:26.180	1571	748,3936	588,0726	0,6401679	0,391517	406,3786	3,100212	3	721,0042	572,0917	0,6403326	0,3915105	406,3826	3,111619	1	23	721	572						Untertest1.avi	0	880	547	72	111	585	419	283	0	Content		649	461	26180886	646422860
26198	10:34:09.849	00:00:26.197	1572	891,4648	666,8876	0,6381001	0,3947688	406,8328	2,996153	3	865,6917	652,2848	0,6382644	0,3947623	406,8367	3,008925	1	24	866	652						Untertest1.avi	0	880	547	72	111	835	678	100	0	Content		794	541	26197515	646439489
26214	10:34:09.865	00:00:26.214	1573	942,8906	743,9512	0,6369104	0,39706	406,8117	3,008143	3	917,5044	730,1625	0,6370749	0,3970535	406,8155	3,021379	1	24	918	730						Untertest1.avi	0	880	547	72	111	835	678	100	0	Content		846	619	26214264	646456238
26231	10:34:09.882	00:00:26.230	1574	937,0168	793,4969	0,6362277	0,3978954	406,8079	2,964773	3	911,756	780,41	0,6364416	0,3978885	406,8083	2,976018	1	24	912	780						Untertest1.avi	0	880	547	72	111	835	678	100	0	Content		840	669	26230886	646472860
26248	10:34:09.899	00:00:26.247	1575	933,2962	818,7018	0,6366081	0,3989598	407,2525	2,929621	3	907,1454	806,0518	0,6367723	0,3989532	407,2563	2,941929	1	24	907	806						Untertest1.avi	0	880	547	72	111	835	678	100	0	Content		835	695	26247508	646489482
26264	10:34:09.915	00:00:26.264	1576	917,9716	824,3214	0,636618	0,3989479	406,3864	2,909448	3	891,6128	811,7549	0,6367826	0,3989413	406,3902	2,921596	1	24	892	812						Untertest1.avi	0	880	547	72	111	835	678	100	0	Content		820	701	26264132	646506106
26281	10:34:09.932	00:00:26.280	1577	942,448	814,064	0,6372204	0,3988244	407,236	2,859307	3	916,193	801,3265	0,6373845	0,3988178	407,2397	2,871552	1	24	916	801						Untertest1.avi	0	880	547	72	111	835	678	100	0	Content		844	690	26280881	646522855
26298	10:34:09.949	00:00:26.297	1578	940,6237	804,946	0,6378426	0,3988568	407,8625	2,990324	3	899,2053	789,4551	0,637834	0,3989263	407,8651	3,000185	1	25	899	789						Untertest1.avi	0	880	547	72	111	773	678	2315	0	Content		827	678	26297504	646539478
26314	10:34:09.965	00:00:26.314	1579	845,4144	807,8505	0,6371177	0,3988913	406,3977	2,886195	3	838,2975	786,6178	0,637533	0,3990818	406,4003	2,901586	1	25	838	787						Untertest1.avi	0	880	547	72	111	773	678	2315	0	Content		766	676	26314129	646556103
26331	10:34:09.982	00:00:26.330	1580	909,7288	795,0809	0,6382756	0,3992037	406,6873	2,947476	3	858,1711	772,752	0,6381677	0,3994268	406,6899	2,954518	1	25	858	773						Untertest1.avi	0	880	547	72	111	773	678	2315	0	Content		786	662	26330878	646572852
26348	10:34:09.999	00:00:26.347	1581	895,0228	792,7727	0,6385652	0,3991835	406,4938	2,946259	3	855,6829	790,6499	0,6385628	0,3989334	406,4964	2,954951	1	25	856	791						Untertest1.avi	0	880	547	72	111	773	678	2315	0	Content		784	680	26347508	646589482
26364	10:34:10.015	00:00:26.364	1582	896,0861	794,5471	0,6392525	0,3985077	407,4032	3,00157	3	839,1633	763,6555	0,639124	0,3989351	407,4043	3,009323	1	25	839	764						Untertest1.avi	0	880	547	72	111	773	678	2315	0	Content		767	653	26364126	646606100
26381	10:34:10.032	00:00:26.380	1583	936,7694	813,0607	0,639603	0,3981459	407,3992	2,922111	3	912,0927	801,2964	0,6398222	0,3981146	407,3994	2,933509	1	25	912	801						Untertest1.avi	0	880	547	72	111	773	678	2315	0	Content		840	690	26380749	646622723
26397	10:34:10.048	00:00:26.397	1584	886,9777	803,7256	0,6394388	0,3984469	407,3183	2,896662	3	861,5941	792,0116	0,639658	0,3984156	407,3185	2,90718	1	25	862	792						Untertest1.avi	0	880	547	72	111	773	678	2315	0	Content		790	681	26397499	646639473
26414	10:34:10.065	00:00:26.414	1585	889,8031	809,6106	0,6396462	0,3986687	406,0011	2,915787	3	854,2351	784,1472	0,639729	0,3989637	406,0037	2,926316	1	25	854	784						Untertest1.avi	0	880	547	72	111	773	678	2315	0	Content		782	673	26414124	646656098
26431	10:34:10.082	00:00:26.430	1586	905,07	803,144	0,6403867	0,3986227	406,9767	2,867537	3	868,014	786,2151	0,6404401	0,3987167	406,9792	2,876887	1	25	868	786						Untertest1.avi	0	880	547	72	111	773	678	2315	0	Content		796	675	26430745	646672719
26447	10:34:10.098	00:00:26.447	1587	936,1302	809,8035	0,6445965	0,3978037	416,7565	3,020853	3	910,5945	797,7539	0,6448077	0,3977736	416,7567	3,032471	1	25	911	798						Untertest1.avi	0	880	547	72	111	773	678	2315	0	Content		839	687	26447371	646689345
26464	10:34:10.115	00:00:26.464	1588	903,3445	810,5063	0,6406266	0,3985334	406,4258	2,907514	3	862,842	799,0485	0,6406292	0,3985041	406,4258	2,91623	1	25	863	799						Untertest1.avi	0	880	547	72	111	773	678	2315	0	Content		791	688	26464119	646706093
26481	10:34:10.132	00:00:26.480	1589	-1024	-768	-1	-1	-1	-1	4	-1024	-768	-1	-1	-1	-1	4	25	0	0						Untertest1.avi	0	880	547	72	111	773	678	2315	0	Content		-72	-111	26480743	646722717
26497	10:34:10.148	00:00:26.497	1590	909,3723	787,1167	0,6406701	0,3984201	406,6069	2,930121	3	869,8112	765,6786	0,6407253	0,3986143	407,0015	2,941904	1	25	870	766						Untertest1.avi	0	880	547	72	111	773	678	2315	0	Content		798	655	26497366	646739340
26514	10:34:10.165	00:00:26.514	1591	885,8878	806,4545	0,6404683	0,3978	406,8524	2,955173	3	867,2481	785,7941	0,6407834	0,397973	406,8575	2,966977	1	25	867	786						Untertest1.avi	0	880	547	72	111	773	678	2315	0	Content		795	675	26514003	646755977
26531	10:34:10.182	00:00:26.530	1592	925,6878	810,5271	0,6390643	0,3987448	415,7981	2,995683	3	854,4951	820,513	0,6409237	0,3982404	406,6327	2,940021	1	25	854	821						Untertest1.avi	0	880	547	72	111	773	678	2315	0	Content		782	710	26530740	646772714
26547	10:34:10.198	00:00:26.547	1593	890,1238	788,7679	0,6410442	0,3983099	407,4784	2,947985	3	862,363	774,1383	0,6411963	0,3983452	407,4809	2,959645	1	25	862	774						Untertest1.avi	0	880	547	72	111	773	678	2315	0	Content		790	663	26547361	646789335
26564	10:34:10.215	00:00:26.563	1594	863,0491	798,6704	0,6405572	0,3986372	407,4809	2,952322	3	807,2776	787,4044	0,6403431	0,3986102	407,4809	2,958756	1	25	807	787						Untertest1.avi	0	880	547	72	111	773	678	2315	0	Content		735	676	26563996	646805970
26581	10:34:10.232	00:00:26.580	1595	897,7009	805,2228	0,6399137	0,3973063	403,2935	2,956739	3	873,0389	793,5842	0,6401365	0,3972743	403,2937	2,967763	1	25	873	794						Untertest1.avi	0	880	547	72	111	773	678	2315	0	Content		801	683	26580610	646822584
26597	10:34:10.248	00:00:26.597	1596	853,6907	788,6522	0,6418078	0,3972979	398,8104	2,974008	3	831,4329	768,4497	0,6426537	0,3974133	407,4933	3,043473	1	25	831	768						Untertest1.avi	0	880	547	72	111	773	678	2315	0	Content		759	657	26597360	646839334
26614	10:34:10.265	00:00:26.613	1597	847,9966	786,6786	0,642813	0,3970388	406,3658	3,106323	3	812,5629	767,395	0,6428936	0,3971847	406,4268	3,116114	1	25	813	767						Untertest1.avi	0	880	547	72	111	773	678	2315	0	Content		741	656	26613995	646855969
26631	10:34:10.282	00:00:26.630	1598	833,3041	800,8423	0,6395532	0,3964588	398,9868	3,071855	3	808,3841	789,4655	0,6397799	0,3964263	398,9871	3,082319	1	25	808	789						Untertest1.avi	0	880	547	72	111	773	678	2315	0	Content		736	678	26630608	646872582
26647	10:34:10.298	00:00:26.647	1599	859,8591	784,0461	0,6432195	0,3971038	406,4108	3,06742	3	820,5538	769,7853	0,6432399	0,3971344	406,4126	3,076457	1	25	821	770						Untertest1.avi	0	880	547	72	111	773	678	2315	0	Content		749	659	26647232	646889206
26664	10:34:10.315	00:00:26.663	1600	856,4139	789,7227	0,6432321	0,3971752	406,75	3,122505	3	810,46	769,4724	0,6431831	0,3973519	406,7524	3,130774	1	25	810	769						Untertest1.avi	0	880	547	72	111	773	678	2315	0	Content		738	658	26663992	646905966
26681	10:34:10.332	00:00:26.680	1601	848,3423	807,2754	0,6432097	0,3964702	406,7475	3,209291	3	822,8141	795,7546	0,6434295	0,3964388	406,7477	3,220144	1	25	823	796						Untertest1.avi	0	880	547	72	111	773	678	2315	0	Content		751	685	26680607	646922581
26697	10:34:10.348	00:00:26.697	1602	831,6432	799,4149	0,6399549	0,3967278	399,2815	3,138744	3	806,7394	788,0138	0,6401814	0,3966953	399,2817	3,149346	1	25	807	788						Untertest1.avi	0	880	547	72	111	773	678	2315	0	Content		735	677	26697229	646939203
26714	10:34:10.365	00:00:26.713	1603	806,2448	787,6304	0,6426489	0,3970307	406,7475	3,216321	3	780,3007	775,925	0,6428686	0,3969993	406,7477	3,226645	1	25	780	776						Untertest1.avi	0	880	547	72	111	773	678	2315	0	Content		708	665	26713854	646955828
26731	10:34:10.382	00:00:26.730	1604	851,8568	802,5456	0,6431026	0,397158	406,7552	3,222652	3	814,0908	783,0463	0,6431486	0,3973118	406,7577	3,233462	1	25	814	783						Untertest1.avi	0	880	547	72	111	773	678	2315	0	Content		742	672	26730600	646972574
26747	10:34:10.398	00:00:26.747	1605	-1024	-768	-1	-1	-1	-1	4	-1024	-768	-1	-1	-1	-1	4	25	0	0						Untertest1.avi	0	880	547	72	111	773	678	2315	0	Content		-72	-111	26747225	646989199
26764	10:34:10.415	00:00:26.763	1606	-1024	-768	-1	-1	-1	-1	4	-1024	-768	-1	-1	-1	-1	4	25	0	0						Untertest1.avi	0	880	547	72	111	773	678	2315	0	Content		-72	-111	26763849	647005823
26780	10:34:10.431	00:00:26.780	1607	873,9574	813,3466	0,6430171	0,3972762	406,9651	3,252029	3	847,4408	800,8208	0,6431813	0,3972696	406,9687	3,264534	1	25	847	801						Untertest1.avi	0	880	547	72	111	773	678	2315	0	Content		775	690	26780463	647022437
26797	10:34:10.448	00:00:26.797	1608	853,5671	791,735	0,6429759	0,3975787	407,2422	3,289871	3	827,1881	779,0417	0,6431399	0,3975722	407,2457	3,302382	1	25	827	779						Untertest1.avi	0	880	547	72	111	773	678	2315	0	Content		755	668	26797221	647039195
26814	10:34:10.465	00:00:26.813	1609	848,9495	795,639	0,643128	0,3977332	406,9403	3,31593	3	822,4967	783,09	0,6432921	0,3977267	406,9439	3,328503	1	25	822	783						Untertest1.avi	0	880	547	72	111	773	678	2315	0	Content		750	672	26813844	647055818
26830	10:34:10.481	00:00:26.830	1610	857,9261	786,6005	0,6462627	0,3971283	414,2543	3,310165	3	827,0983	760,6105	0,6462627	0,3971283	414,2543	3,321743	1	25	827	761						Untertest1.avi	0	880	547	72	111	773	678	2315	0	Content		755	650	26830467	647072441
26847	10:34:10.498	00:00:26.847	1611	864,8069	799,7612	0,6441166	0,3975177	414,2509	3,412787	3	813,6117	788,6731	0,64346	0,3975218	406,5707	3,364427	1	25	814	789						Untertest1.avi	0	880	547	72	111	773	678	2315	0	Content		742	678	26847091	647089065
26864	10:34:10.515	00:00:26.863	1612	857,897	797,3512	0,6437271	0,3975024	407,444	3,310624	3	831,6834	784,8082	0,643891	0,3974959	407,4475	3,323376	1	25	832	785						Untertest1.avi	0	880	547	72	111	773	678	2315	0	Content		760	674	26863839	647105813
26880	10:34:10.531	00:00:26.880	1613	884,2238	797,6855	0,6438215	0,397504	407,2553	3,260314	3	858,0917	785,0114	0,6439855	0,3974974	407,2589	3,273154	1	25	858	785						Untertest1.avi	0	880	547	72	111	773	678	2315	0	Content		786	674	26880467	647122441
26897	10:34:10.548	00:00:26.897	1614	850,1633	802,8159	0,6437297	0,3970053	407,2518	3,380623	3	824,2875	790,1472	0,6439434	0,3969984	407,2521	3,391923	1	25	824	790						Untertest1.avi	0	880	547	72	111	773	678	2315	0	Content		752	679	26897090	647139064
26914	10:34:10.565	00:00:26.913	1615	860,489	790,9254	0,6434915	0,3977279	407,1387	3,389526	3	834,5021	778,3683	0,6436555	0,3977214	407,1422	3,402807	1	25	835	778						Untertest1.avi	0	880	547	72	111	773	678	2315	0	Content		763	667	26913715	647155689
26930	10:34:10.581	00:00:26.930	1616	858,7712	800,0397	0,6433733	0,3977833	407,2365	3,368875	3	832,6188	787,4709	0,6435372	0,3977768	407,2401	3,381912	1	25	833	787						Untertest1.avi	0	880	547	72	111	773	678	2315	0	Content		761	676	26930461	647172435
26947	10:34:10.598	00:00:26.947	1617	855,6334	794,1838	0,6430389	0,3979433	407,1512	3,404143	3	829,5056	781,5806	0,643203	0,3979367	407,1547	3,417105	1	25	830	782						Untertest1.avi	0	880	547	72	111	773	678	2315	0	Content		758	671	26947085	647189059
26964	10:34:10.615	00:00:26.963	1618	871,4766	795,4409	0,6428812	0,3979608	407,2452	3,405466	3	845,5681	782,6216	0,6430452	0,3979543	407,2487	3,418606	1	25	846	783						Untertest1.avi	0	880	547	72	111	773	678	2315	0	Content		774	672	26963709	647205683
26980	10:34:10.631	00:00:26.980	1619	881,55	794,9797	0,6425412	0,3979884	407,2473	3,380857	3	855,6743	782,2842	0,6427053	0,3979819	407,2509	3,394225	1	25	856	782						Untertest1.avi	0	880	547	72	111	773	678	2315	0	Content		784	671	26980332	647222306
26997	10:34:10.648	00:00:26.997	1620	855,3528	804,7373	0,6423308	0,3974449	407,2437	3,387128	3	829,5883	792,0861	0,6425444	0,3974379	407,244	3,39854	1	25	830	792						Untertest1.avi	0	880	547	72	111	773	678	2315	0	Content		758	681	26997081	647239055
27014	10:34:10.665	00:00:27.013	1621	870,7629	802,4586	0,6421252	0,3980332	407,2392	3,362796	3	844,7663	789,9155	0,6422893	0,3980267	407,2427	3,376012	1	25	845	790						Untertest1.avi	0	880	547	72	111	773	678	2315	0	Content		773	679	27013706	647255680
27030	10:34:10.681	00:00:27.030	1622	867,5961	801,2672	0,6419733	0,3982209	407,5624	3,392473	3	841,4992	788,5267	0,642137	0,3982143	407,566	3,405405	1	25	841	789						Untertest1.avi	0	880	547	72	111	773	678	2315	0	Content		769	678	27030330	647272304
27047	10:34:10.698	00:00:27.047	1623	847,983	806,0786	0,6417846	0,3974755	407,5588	3,419835	3	822,1024	793,4696	0,641998	0,3974686	407,5591	3,43118	1	25	822	793						Untertest1.avi	0	880	547	72	111	773	678	2315	0	Content		750	682	27047081	647289055
27064	10:34:10.715	00:00:27.063	1624	869,486	803,8398	0,6415681	0,3974654	407,5588	3,41746	3	843,8596	791,1166	0,6417814	0,3974585	407,5591	3,42909	1	25	844	791						Untertest1.avi	0	880	547	72	111	773	678	2315	0	Content		772	680	27063705	647305679
27080	10:34:10.731	00:00:27.080	1625	858,6636	792,1937	0,6409707	0,3981838	407,6603	3,411171	3	832,7981	779,5699	0,6411344	0,3981773	407,6639	3,424339	1	25	833	780						Untertest1.avi	0	880	547	72	111	773	678	2315	0	Content		761	669	27080329	647322303
27097	10:34:10.748	00:00:27.096	1626	845,4023	800,0803	0,6405786	0,3977549	407,6567	3,434458	3	819,4957	787,3855	0,6407919	0,397748	407,657	3,445764	1	25	819	787						Untertest1.avi	0	880	547	72	111	773	678	2315	0	Content		747	676	27096961	647338935
27114	10:34:10.765	00:00:27.113	1627	841,8613	796,368	0,6402532	0,3978156	407,6567	3,42444	3	815,944	783,6257	0,6404665	0,3978086	407,657	3,435699	1	25	816	784						Untertest1.avi	0	880	547	72	111	773	678	2315	0	Content		744	673	27113700	647355674
27130	10:34:10.781	00:00:27.130	1628	880,9023	792,1481	0,6397889	0,3984282	407,3294	3,449162	3	855,48	779,5951	0,6399528	0,3984216	407,333	3,462769	1	25	855	780						Untertest1.avi	0	880	547	72	111	773	678	2315	0	Content		783	669	27130323	647372297
27147	10:34:10.798	00:00:27.146	1629	863,877	790,6152	0,6394314	0,3986245	407,2095	3,450896	3	838,0765	777,8509	0,6395953	0,398618	407,2132	3,464252	1	25	838	778						Untertest1.avi	0	880	547	72	111	773	678	2315	0	Content		766	667	27146957	647388931
27164	10:34:10.815	00:00:27.163	1630	864,4448	793,521	0,6391276	0,3987385	406,9682	3,422843	3	838,4622	780,8824	0,6392918	0,3987319	406,9718	3,436166	1	25	838	781						Untertest1.avi	0	880	547	72	111	773	678	2315	0	Content		766	670	27163572	647405546
27180	10:34:10.831	00:00:27.180	1631	875,2233	798,3019	0,6389388	0,3989121	407,2614	3,400258	3	849,4475	785,5632	0,6391029	0,3989055	407,2651	3,413404	1	25	849	786						Untertest1.avi	0	880	547	72	111	773	678	2315	0	Content		777	675	27180320	647422294
27197	10:34:10.848	00:00:27.196	1632	858,3749	788,3346	0,638779	0,3991416	407,4646	3,445923	3	832,4508	775,4972	0,638943	0,399135	407,4682	3,459096	1	25	832	775						Untertest1.avi	0	880	547	72	111	773	678	2315	0	Content		760	664	27196952	647438926
27214	10:34:10.865	00:00:27.213	1633	854,6062	806,2352	0,6386856	0,3986629	407,4609	3,487093	3	828,9288	793,6199	0,638899	0,398656	407,4612	3,498667	1	25	829	794						Untertest1.avi	0	880	547	72	111	773	678	2315	0	Content		757	683	27213577	647455551
27230	10:34:10.881	00:00:27.230	1634	860,1683	778,2897	0,6385016	0,3995375	407,4836	3,438346	3	834,2349	765,1105	0,6386656	0,3995309	407,4872	3,451226	1	25	834	765						Untertest1.avi	0	880	547	72	111	773	678	2315	0	Content		762	654	27230195	647472169
27247	10:34:10.898	00:00:27.246	1635	851,9706	802,9444	0,6384292	0,3997348	407,5696	3,476906	3	825,9019	790,514	0,6385931	0,3997283	407,5732	3,490025	1	25	826	791						Untertest1.avi	0	880	547	72	111	773	678	2315	0	Content		754	680	27246950	647488924
27264	10:34:10.915	00:00:27.263	1636	853,991	802,5499	0,6383927	0,3998996	407,5649	3,472804	3	828,0483	790,1089	0,6385567	0,399893	407,5685	3,486074	1	25	828	790						Untertest1.avi	0	880	547	72	111	773	678	2315	0	Content		756	679	27263568	647505542
27280	10:34:10.931	00:00:27.280	1637	869,2006	793,9671	0,6383551	0,4003817	407,406	3,497061	3	843,4664	781,1307	0,638519	0,4003752	407,4096	3,510453	1	25	843	781						Untertest1.avi	0	880	547	72	111	773	678	2315	0	Content		771	670	27280189	647522163
27297	10:34:10.948	00:00:27.296	1638	840,5287	782,666	0,6380486	0,3998901	407,4024	3,562137	3	815,0228	769,7045	0,6382621	0,3998832	407,4027	3,573797	1	25	815	770						Untertest1.avi	0	880	547	72	111	773	678	2315	0	Content		743	659	27296813	647538787
27314	10:34:10.965	00:00:27.313	1639	839,1902	805,4749	0,6379735	0,399958	407,4024	3,583255	3	813,4846	792,9091	0,638187	0,3999511	407,4027	3,594822	1	25	813	793						Untertest1.avi	0	880	547	72	111	773	678	2315	0	Content		741	682	27313563	647555537
27330	10:34:10.981	00:00:27.330	1640	869,3228	805,1495	0,6379701	0,4008592	407,5344	3,530162	3	843,6409	792,6357	0,6381339	0,4008527	407,538	3,543779	1	25	844	793						Untertest1.avi	0	880	547	72	111	773	678	2315	0	Content		772	682	27330187	647572161
27347	10:34:10.998	00:00:27.346	1641	856,4984	796,7231	0,6375824	0,4011531	407,8926	3,486253	3	830,5576	783,984	0,637746	0,4011465	407,8962	3,499215	1	25	831	784						Untertest1.avi	0	880	547	72	111	773	678	2315	0	Content		759	673	27346810	647588784
27363	10:34:11.014	00:00:27.363	1642	862,0984	797,656	0,6375496	0,4012826	407,533	3,54866	3	836,3613	785,064	0,6377135	0,4012761	407,5366	3,562167	1	25	836	785						Untertest1.avi	0	880	547	72	111	773	678	2315	0	Content		764	674	27363430	647605404
27380	10:34:11.031	00:00:27.380	1643	875,6887	803,3546	0,6374104	0,4014817	407,7341	3,550874	3	850,2489	790,7719	0,637574	0,4014751	407,7377	3,564519	1	25	850	791						Untertest1.avi	0	880	547	72	111	773	678	2315	0	Content		778	680	27380183	647622157
27397	10:34:11.048	00:00:27.396	1644	855,2064	798,9435	0,6371875	0,4017418	407,5407	3,560706	3	829,4319	786,3367	0,6373513	0,4017352	407,5443	3,574165	1	25	829	786						Untertest1.avi	0	880	547	72	111	773	678	2315	0	Content		757	675	27396805	647638779
27413	10:34:11.064	00:00:27.413	1645	867,2159	791,9775	0,6370723	0,4020779	407,5464	3,555547	3	841,3625	779,0956	0,6372362	0,4020712	407,55	3,569085	1	25	841	779						Untertest1.avi	0	880	547	72	111	773	678	2315	0	Content		769	668	27413429	647655403
27430	10:34:11.081	00:00:27.430	1646	870,0976	802,6782	0,6370201	0,4021496	407,5909	3,573194	3	844,3933	789,949	0,6371839	0,402143	407,5945	3,58667	1	25	844	790						Untertest1.avi	0	880	547	72	111	773	678	2315	0	Content		772	679	27430054	647672028
27447	10:34:11.098	00:00:27.446	1647	823,5216	802,9979	0,6364762	0,4024096	407,17	3,579607	3	796,9933	790,5324	0,6366403	0,402403	407,1736	3,5923	1	25	797	791						Untertest1.avi	0	880	547	72	111	773	678	2315	0	Content		725	680	27446804	647688778
27463	10:34:11.114	00:00:27.463	1648	847,019	797,2052	0,6365045	0,40242	406,9582	3,560922	3	820,7941	784,3533	0,6366687	0,4024134	406,9617	3,574026	1	25	821	784						Untertest1.avi	0	880	547	72	111	773	678	2315	0	Content		749	673	27463425	647705399
27480	10:34:11.131	00:00:27.480	1649	839,0559	793,4873	0,6364247	0,4023384	407,1771	3,631549	3	813,1023	780,7879	0,6365888	0,4023318	407,1807	3,644743	1	25	813	781						Untertest1.avi	0	880	547	72	111	773	678	2315	0	Content		741	670	27480048	647722022
27497	10:34:11.148	00:00:27.496	1650	869,1163	801,5275	0,6365716	0,402187	407,8029	3,621353	3	843,5819	788,9299	0,6367354	0,4021804	407,8065	3,635191	1	25	844	789						Untertest1.avi	0	880	547	72	111	773	678	2315	0	Content		772	678	27496676	647738650
27513	10:34:11.164	00:00:27.513	1651	885,5023	803,2665	0,6364428	0,4022377	408,0367	3,535161	3	860,2132	790,6655	0,6366064	0,4022312	408,0403	3,549068	1	25	860	791						Untertest1.avi	0	880	547	72	111	773	678	2315	0	Content		788	680	27513426	647755400
27530	10:34:11.181	00:00:27.530	1652	864,3301	807,1588	0,6362282	0,4025605	407,6033	3,640896	3	838,7381	794,6458	0,6363921	0,4025539	407,6069	3,654771	1	25	839	795						Untertest1.avi	0	880	547	72	111	773	678	2315	0	Content		767	684	27530048	647772022
27547	10:34:11.198	00:00:27.546	1653	856,281	796,8902	0,6360351	0,4028195	408,0629	3,660971	3	830,6157	784,1859	0,6361987	0,4028129	408,0664	3,674588	1	25	831	784						Untertest1.avi	0	880	547	72	111	773	678	2315	0	Content		759	673	27546672	647788646
27563	10:34:11.214	00:00:27.563	1654	861,4522	785,6085	0,6360325	0,4028589	408,0666	3,617442	3	835,8826	772,7261	0,6361961	0,4028524	408,0702	3,631043	1	25	836	773						Untertest1.avi	0	880	547	72	111	773	678	2315	0	Content		764	662	27563296	647805270
27580	10:34:11.231	00:00:27.580	1655	858,5154	801,9821	0,6363444	0,4023602	408,063	3,711039	3	833,2406	789,2839	0,6365573	0,4023532	408,0634	3,723169	1	25	833	789						Untertest1.avi	0	880	547	72	111	773	678	2315	0	Content		761	678	27580046	647822020
27597	10:34:11.248	00:00:27.596	1656	849,7813	797,5922	0,6364034	0,4023783	408,0631	3,743603	3	824,54	784,844	0,6366163	0,4023713	408,0634	3,755727	1	25	825	785						Untertest1.avi	0	880	547	72	111	773	678	2315	0	Content		753	674	27596670	647838644
27613	10:34:11.264	00:00:27.613	1657	865,7683	797,4729	0,6363668	0,4029191	408,3758	3,665953	3	840,337	785,014	0,6365302	0,4029125	408,3794	3,679933	1	25	840	785						Untertest1.avi	0	880	547	72	111	773	678	2315	0	Content		768	674	27613293	647855267
27630	10:34:11.281	00:00:27.629	1658	860,6056	807,9862	0,636523	0,4029375	407,8638	3,685942	3	835,0179	795,6101	0,6366866	0,4029309	407,8673	3,699829	1	25	835	796						Untertest1.avi	0	880	547	72	111	773	678	2315	0	Content		763	685	27629916	647871890
27647	10:34:11.298	00:00:27.646	1659	878,7906	807,7686	0,6365954	0,4030067	407,6415	3,626291	3	853,1519	795,0632	0,6367592	0,4030001	407,6451	3,640054	1	25	853	795						Untertest1.avi	0	880	547	72	111	773	678	2315	0	Content		781	684	27646667	647888641
27663	10:34:11.314	00:00:27.663	1660	875,3357	806,2557	0,6365656	0,4033151	407,9481	3,654554	3	850,0258	793,8098	0,6367292	0,4033085	407,9516	3,668669	1	25	850	794						Untertest1.avi	0	880	547	72	111	773	678	2315	0	Content		778	683	27663291	647905265
27680	10:34:11.331	00:00:27.679	1661	871,4825	794,6457	0,6366475	0,4033462	407,9216	3,704278	3	846,0806	781,7731	0,6368111	0,4033396	407,9251	3,718235	1	25	846	782						Untertest1.avi	0	880	547	72	111	773	678	2315	0	Content		774	671	27679914	647921888
27697	10:34:11.348	00:00:27.696	1662	875,0593	794,3417	0,6369081	0,4034899	407,9934	3,719114	3	849,9556	781,5321	0,6370715	0,4034833	407,9969	3,733259	1	25	850	782						Untertest1.avi	0	880	547	72	111	773	678	2315	0	Content		778	671	27696662	647938636
27713	10:34:11.364	00:00:27.713	1663	832,686	790,285	0,6367864	0,4035769	407,449	3,781765	3	806,6861	777,3909	0,6369501	0,4035702	407,4525	3,795282	1	25	807	777						Untertest1.avi	0	880	547	72	111	773	678	2315	0	Content		735	666	27713287	647955261
27730	10:34:11.381	00:00:27.729	1664	848,5829	800,2413	0,6368615	0,4031957	407,4958	3,647243	3	822,4911	787,6016	0,6370253	0,4031891	407,4993	3,660562	1	25	822	788						Untertest1.avi	0	880	547	72	111	773	678	2315	0	Content		750	677	27729912	647971886
27747	10:34:11.398	00:00:27.746	1665	873,9124	791,7833	0,6373314	0,4029136	408,1375	3,697854	3	848,5835	778,9982	0,6374949	0,402907	408,141	3,712013	1	25	849	779						Untertest1.avi	0	880	547	72	111	773	678	2315	0	Content		777	668	27746536	647988510
27763	10:34:11.414	00:00:27.763	1666	868,7427	794,4393	0,6373553	0,4027902	408,1303	3,724951	3	843,4559	781,6855	0,6375187	0,4027836	408,1339	3,739151	1	25	843	782						Untertest1.avi	0	880	547	72	111	773	678	2315	0	Content		771	671	27763285	648005259
27780	10:34:11.431	00:00:27.779	1667	866,69	799,5939	0,6373481	0,4025993	408,3816	3,736823	3	841,1484	786,8791	0,6375112	0,4025927	408,3851	3,750828	1	25	841	787						Untertest1.avi	0	880	547	72	111	773	678	2315	0	Content		769	676	27779909	648021883
27797	10:34:11.448	00:00:27.796	1668	880,3487	805,6577	0,637438	0,4015749	408,3781	3,800137	3	855,5585	792,9214	0,6376507	0,4015679	408,3784	3,812881	1	25	856	793						Untertest1.avi	0	880	547	72	111	773	678	2315	0	Content		784	682	27796532	648038506
27813	10:34:11.464	00:00:27.813	1669	861,524	799,9274	0,6370559	0,4020942	407,3916	3,654048	3	835,4833	787,1937	0,6372199	0,4020876	407,3951	3,66767	1	25	835	787						Untertest1.avi	0	880	547	72	111	773	678	2315	0	Content		763	676	27813155	648055129
27830	10:34:11.481	00:00:27.829	1670	845,3737	792,9153	0,6369799	0,4024397	407,2349	3,743225	3	819,0649	779,6075	0,6371437	0,402433	407,2384	3,756614	1	25	819	780						Untertest1.avi	0	880	547	72	111	773	678	2315	0	Content		747	669	27829901	648071875
27847	10:34:11.498	00:00:27.846	1671	872,4882	799,0084	0,6374311	0,4020575	408,251	3,76743	3	847,2766	786,4711	0,6375944	0,4020509	408,2545	3,781852	1	25	847	786						Untertest1.avi	0	880	547	72	111	773	678	2315	0	Content		775	675	27846528	648088502
27863	10:34:11.514	00:00:27.863	1672	871,3631	795,0401	0,6374139	0,4014672	408,2475	3,81269	3	846,5054	782,1534	0,6376266	0,4014603	408,2477	3,825305	1	25	847	782						Untertest1.avi	0	880	547	72	111	773	678	2315	0	Content		775	671	27863151	648105125
27880	10:34:11.531	00:00:27.879	1673	870,0479	807,4122	0,6374993	0,4019644	408,2489	3,769027	3	844,7523	794,9233	0,6376626	0,4019578	408,2524	3,783336	1	25	845	795						Untertest1.avi	0	880	547	72	111	773	678	2315	0	Content		773	684	27879774	648121748
27897	10:34:11.548	00:00:27.896	1674	843,4891	803,5491	0,6372623	0,4013758	408,2453	3,810794	3	817,9904	790,9186	0,6374751	0,4013689	408,2456	3,822752	1	25	818	791						Untertest1.avi	0	880	547	72	111	773	678	2315	0	Content		746	680	27896522	648138496
27913	10:34:11.564	00:00:27.913	1675	880,105	806,129	0,6377244	0,4021217	408,483	3,774886	3	855,0304	793,4935	0,6378876	0,4021151	408,4865	3,789303	1	25	855	793						Untertest1.avi	0	880	547	72	111	773	678	2315	0	Content		783	682	27913146	648155120
27930	10:34:11.581	00:00:27.929	1676	918,007	812,8601	0,6376975	0,4024437	408,6335	3,732869	3	893,5155	800,2055	0,6378605	0,4024371	408,637	3,747851	1	25	894	800						Untertest1.avi	0	880	547	72	111	773	678	2315	0	Content		822	689	27929770	648171744
27946	10:34:11.597	00:00:27.946	1677	911,3969	818,4979	0,6378065	0,4021523	408,3438	3,756597	3	886,5348	805,838	0,6379698	0,4021457	408,3473	3,771551	1	25	887	806						Untertest1.avi	0	880	547	72	111	773	678	2315	0	Content		815	695	27946394	648188368
27963	10:34:11.614	00:00:27.963	1678	868,7902	808,8221	0,6374337	0,4023052	407,2372	3,762511	3	843,1264	795,8336	0,6375976	0,4022986	407,2408	3,776396	1	25	843	796						Untertest1.avi	0	880	547	72	111	773	678	2315	0	Content		771	685	27963143	648205117
27980	10:34:11.631	00:00:27.979	1679	884,0726	815,6962	0,6374332	0,4014715	407,2337	3,850079	3	859,5024	803,1486	0,6376468	0,4014646	407,234	3,862998	1	25	860	803						Untertest1.avi	0	880	547	72	111	773	678	2315	0	Content		788	692	27979769	648221743
27996	10:34:11.647	00:00:27.996	1680	891,0151	819,9018	0,6374928	0,4012293	407,2337	3,859793	3	866,5097	807,3997	0,6377064	0,4012223	407,234	3,87282	1	25	867	807						Untertest1.avi	0	880	547	72	111	773	678	2315	0	Content		795	696	27996391	648238365
28013	10:34:11.664	00:00:28.013	1681	911,1283	813,2415	0,638184	0,4017064	408,5705	3,766387	3	886,5986	800,8118	0,6383471	0,4016998	408,574	3,781542	1	25	887	801						Untertest1.avi	0	880	547	72	111	773	678	2315	0	Content		815	690	28013013	648254987
28030	10:34:11.681	00:00:28.029	1682	889,7033	823,412	0,6382763	0,4015351	408,2806	3,835552	3	864,9246	811,1316	0,6384398	0,4015286	408,2841	3,850579	1	25	865	811						Untertest1.avi	0	880	547	72	111	773	678	2315	0	Content		793	700	28029762	648271736
28046	10:34:11.697	00:00:28.046	1683	900,1972	815,6038	0,6383742	0,4014572	408,2535	3,801693	3	875,3694	803,1418	0,6385377	0,4014506	408,257	3,816638	1	25	875	803						Untertest1.avi	0	880	547	72	111	773	678	2315	0	Content		803	692	28046387	648288361
28063	10:34:11.714	00:00:28.063	1684	-1024	-768	-1	-1	-1	-1	4	-1024	-768	-1	-1	-1	-1	4	25	0	0						Untertest1.avi	0	880	547	72	111	773	678	2315	0	Content		-72	-111	28063009	648304983
28080	10:34:11.731	00:00:28.079	1685	898,7011	801,1898	0,6387991	0,4017432	408,257	3,757228	3	873,1823	788,3159	0,6389118	0,401737	408,257	3,773478	1	25	873	788						Untertest1.avi	0	880	547	72	111	773	678	2315	0	Content		801	677	28079632	648321606
28096	10:34:11.747	00:00:28.096	1686	896,8403	807,1816	0,6388149	0,4009235	408,2421	3,78134	3	871,827	794,2502	0,6389784	0,4009169	408,2456	3,795692	1	25	872	794						Untertest1.avi	0	880	547	72	111	773	678	2315	0	Content		800	683	28096381	648338355
28113	10:34:11.764	00:00:28.113	1687	873,0757	817,251	0,6388367	0,4003235	408,2385	3,956426	3	848,4033	804,7392	0,6390494	0,4003166	408,2388	3,969316	1	25	848	805						Untertest1.avi	0	880	547	72	111	773	678	2315	0	Content		776	694	28113006	648354980
28130	10:34:11.781	00:00:28.129	1688	915,1677	822,0295	0,6390496	0,4008753	408,5103	3,784639	3	890,6999	809,5714	0,6392128	0,4008687	408,5138	3,799738	1	25	891	810						Untertest1.avi	0	880	547	72	111	773	678	2315	0	Content		819	699	28129628	648371602
28146	10:34:11.797	00:00:28.146	1689	902,9434	807,9692	0,6390891	0,4008494	408,5001	3,824517	3	878,4586	795,2089	0,6392524	0,4008428	408,5036	3,839505	1	25	878	795						Untertest1.avi	0	880	547	72	111	773	678	2315	0	Content		806	684	28146252	648388226
28163	10:34:11.814	00:00:28.163	1690	900,2994	821,9735	0,6391451	0,4006768	408,439	3,815017	3	875,4061	809,4877	0,6393086	0,4006702	408,4425	3,829863	1	25	875	809						Untertest1.avi	0	880	547	72	111	773	678	2315	0	Content		803	698	28163003	648404977
28180	10:34:11.831	00:00:28.179	1691	893,4688	817,1365	0,6392102	0,4006385	408,4474	3,835662	3	868,4617	804,5836	0,6393736	0,4006319	408,4509	3,850383	1	25	868	805						Untertest1.avi	0	880	547	72	111	773	678	2315	0	Content		796	694	28179627	648421601
28196	10:34:11.847	00:00:28.196	1692	853,9792	811,2446	0,6390002	0,4006873	407,8492	3,89128	3	828,5075	798,7615	0,6391639	0,4006808	407,8528	3,905427	1	25	829	799						Untertest1.avi	0	880	547	72	111	773	678	2315	0	Content		757	688	28196250	648438224
28213	10:34:11.864	00:00:28.212	1693	879,196	821,3915	0,6394768	0,4004922	408,4807	3,872969	3	854,1215	809,0697	0,63964	0,4004857	408,4842	3,887682	1	25	854	809						Untertest1.avi	0	880	547	72	111	773	678	2315	0	Content		782	698	28212874	648454848
28230	10:34:11.881	00:00:28.229	1694	907,8201	812,495	0,639491	0,4004595	408,4737	3,849901	3	883,2511	799,7103	0,6396542	0,4004529	408,4772	3,864963	1	25	883	800						Untertest1.avi	0	880	547	72	111	773	678	2315	0	Content		811	689	28229630	648471604
28246	10:34:11.897	00:00:28.246	1695	869,779	814,1306	0,6393917	0,3999121	408,4702	3,980832	3	845,129	801,5647	0,6396042	0,3999052	408,4705	3,993735	1	25	845	802						Untertest1.avi	0	880	547	72	111	773	678	2315	0	Content		773	691	28246249	648488223
28263	10:34:11.914	00:00:28.262	1696	897,6708	813,2888	0,6392158	0,4003222	408,5575	3,816949	3	872,9506	800,7949	0,6393789	0,4003156	408,5611	3,831843	1	25	873	801						Untertest1.avi	0	880	547	72	111	773	678	2315	0	Content		801	690	28262872	648504846
28279	10:34:11.930	00:00:28.279	1697	882,5488	812,0338	0,639501	0,3991715	408,554	3,941567	3	857,8698	799,3751	0,6397135	0,3991646	408,5543	3,954518	1	25	858	799						Untertest1.avi	0	880	547	72	111	773	678	2315	0	Content		786	688	28279497	648521471
28296	10:34:11.947	00:00:28.296	1698	901,8214	809,1965	0,639486	0,3993564	408,6461	3,845347	3	877,2277	796,6476	0,6396492	0,3993499	408,6497	3,860515	1	25	877	797						Untertest1.avi	0	880	547	72	111	773	678	2315	0	Content		805	686	28296244	648538218
28313	10:34:11.964	00:00:28.312	1699	898,7146	816,9722	0,6395584	0,3989089	408,5003	3,846341	3	873,6808	804,3975	0,6397217	0,3989024	408,5039	3,861064	1	25	874	804						Untertest1.avi	0	880	547	72	111	773	678	2315	0	Content		802	693	28312867	648554841
28329	10:34:11.980	00:00:28.329	1700	907,3755	812,6105	0,6396832	0,3987331	408,0482	3,870714	3	882,9765	800,0934	0,6398467	0,3987266	408,0518	3,886178	1	25	883	800						Untertest1.avi	0	880	547	72	111	773	678	2315	0	Content		811	689	28329493	648571467
28346	10:34:11.997	00:00:28.346	1701	891,5144	808,4193	0,6396062	0,3982027	408,2574	3,895083	3	866,7386	795,7738	0,6397697	0,3981962	408,261	3,910054	1	25	867	796						Untertest1.avi	0	880	547	72	111	773	678	2315	0	Content		795	685	28346117	648588091
28363	10:34:12.014	00:00:28.362	1702	913,585	808,8906	0,6395948	0,3977439	408,1	3,879858	3	889,1	796,0399	0,6397584	0,3977373	408,1037	3,895018	1	25	889	796						Untertest1.avi	0	880	547	72	111	773	678	2315	0	Content		817	685	28362865	648604839
28379	10:34:12.030	00:00:28.379	1703	892,2987	817,3911	0,6395254	0,3966455	408,0963	3,986202	3	867,9385	804,7845	0,6397383	0,3966387	408,0966	3,99947	1	25	868	805						Untertest1.avi	0	880	547	72	111	773	678	2315	0	Content		796	694	28379489	648621463
28396	10:34:12.047	00:00:28.396	1704	893,4353	815,5315	0,6393379	0,3967587	407,9489	3,87408	3	868,6627	803,0171	0,6395015	0,3967521	407,9526	3,889058	1	25	869	803						Untertest1.avi	0	880	547	72	111	773	678	2315	0	Content		797	692	28396113	648638087
28413	10:34:12.064	00:00:28.412	1705	878,8156	803,0587	0,6394225	0,3957278	407,9451	4,040724	3	854,6249	790,2358	0,6396356	0,395721	407,9454	4,054007	1	25	855	790						Untertest1.avi	0	880	547	72	111	773	678	2315	0	Content		783	679	28412862	648654836
28429	10:34:12.080	00:00:28.429	1706	872,2744	806,1301	0,6393632	0,3956704	407,6505	3,954184	3	847,5074	793,598	0,639527	0,3956639	407,6542	3,968997	1	25	848	794						Untertest1.avi	0	880	547	72	111	773	678	2315	0	Content		776	683	28429487	648671461
28446	10:34:12.097	00:00:28.446	1707	857,1948	796,1451	0,6390448	0,3955216	407,3017	3,953836	3	831,853	782,9872	0,6392086	0,395515	407,3055	3,967992	1	25	832	783						Untertest1.avi	0	880	547	72	111	773	678	2315	0	Content		760	672	28446113	648688087
28463	10:34:12.114	00:00:28.462	1708	891,1257	811,4241	0,6393327	0,3948228	407,6626	3,936936	3	866,5236	798,9223	0,6394965	0,3948162	407,6664	3,952311	1	25	867	799						Untertest1.avi	0	880	547	72	111	773	678	2315	0	Content		795	688	28462735	648704709
28479	10:34:12.130	00:00:28.479	1709	897,041	811,6638	0,6392642	0,3945875	407,928	3,897965	3	872,4464	798,99	0,6394277	0,394581	407,9319	3,913084	1	25	872	799						Untertest1.avi	0	880	547	72	111	773	678	2315	0	Content		800	688	28479486	648721460
28496	10:34:12.147	00:00:28.496	1710	841,6372	794,1898	0,6388566	0,3946351	406,9033	3,933386	3	815,8692	781,2076	0,6390206	0,3946286	406,9071	3,947494	1	25	816	781						Untertest1.avi	0	880	547	72	111	773	678	2315	0	Content		744	670	28496108	648738082
28513	10:34:12.164	00:00:28.512	1711	896,4884	811,0432	0,638981	0,3934342	406,8994	3,963425	3	872,3194	798,3149	0,639195	0,3934273	406,8997	3,976777	1	25	872	798						Untertest1.avi	0	880	547	72	111	773	678	2315	0	Content		800	687	28512732	648754706
28529	10:34:12.180	00:00:28.529	1712	890,0696	815,1088	0,6388554	0,3930863	406,8993	3,998291	3	865,8737	802,4778	0,6390693	0,3930795	406,8996	4,011594	1	25	866	802						Untertest1.avi	0	880	547	72	111	773	678	2315	0	Content		794	691	28529355	648771329
28546	10:34:12.197	00:00:28.546	1713	921,8755	816,9142	0,6395995	0,3933363	408,1615	3,918088	3	897,7309	804,2498	0,6397628	0,3933299	408,1653	3,933783	1	25	898	804						Untertest1.avi	0	880	547	72	111	773	678	2315	0	Content		826	693	28546103	648788077
28563	10:34:12.214	00:00:28.562	1714	881,3027	803,6414	0,639321	0,392991	407,7773	3,932678	3	856,2877	790,7097	0,6394845	0,3929845	407,7813	3,947444	1	25	856	791						Untertest1.avi	0	880	547	72	111	773	678	2315	0	Content		784	680	28562725	648804699
28579	10:34:12.230	00:00:28.579	1715	891,1227	796,049	0,6393704	0,3917353	407,7734	4,042771	3	866,9966	783,0341	0,6395835	0,3917285	407,7737	4,056174	1	25	867	783						Untertest1.avi	0	880	547	72	111	773	678	2315	0	Content		795	672	28579350	648821324
28596	10:34:12.247	00:00:28.595	1716	-1024	-768	-1	-1	-1	-1	4	-1024	-768	-1	-1	-1	-1	4	25	0	0						Untertest1.avi	0	880	547	72	111	773	678	2315	0	Content		-72	-111	28595974	648837948
28613	10:34:12.264	00:00:28.612	1717	897,0424	812,2365	0,6399221	0,3916622	408,6244	4,011719	3	872,6562	799,6349	0,6400854	0,3916558	408,6284	4,027213	1	26	873	800						Untertest1.avi	0	880	547	72	111	671	785	100	0	Content		801	689	28612724	648854698
28629	10:34:12.280	00:00:28.629	1718	861,1195	845,455	0,6405178	0,3925277	408,3096	4,043194	3	835,8676	833,6077	0,6406813	0,3925212	408,3135	4,057764	1	26	836	834						Untertest1.avi	0	880	547	72	111	671	785	100	0	Content		764	723	28629347	648871321
28646	10:34:12.297	00:00:28.645	1719	801,3102	882,7205	0,6418008	0,3937168	408,5111	4,027476	3	774,5637	871,7122	0,6419643	0,3937103	408,5149	4,040608	1	26	775	872						Untertest1.avi	0	880	547	72	111	671	785	100	0	Content		703	761	28645971	648887945
28663	10:34:12.314	00:00:28.662	1720	739,9589	930,4919	0,6432661	0,3942434	408,5075	4,121988	3	712,1285	920,629	0,6434787	0,3942366	408,5078	4,132861	1	26	712	921						Untertest1.avi	0	880	547	72	111	671	785	100	0	Content		640	810	28662596	648904570
28679	10:34:12.330	00:00:28.679	1721	686,7812	958,2666	0,6440353	0,3960162	408,6997	4,055858	3	657,2893	949,4701	0,6441985	0,3960097	408,7033	4,06739	1	26	657	949						Untertest1.avi	0	880	547	72	111	671	785	100	0	Content		585	838	28679346	648921320
28696	10:34:12.347	00:00:28.695	1722	843,1862	971,0283	0,645106	0,3965416	408,2101	3,404177	3	615,2981	1012,72	0,6452695	0,3965351	408,2136	4,008975	1	26	615	1013						Untertest1.avi	0	880	547	72	111	671	785	100	0	Content		543	902	28695970	648937944
28713	10:34:12.364	00:00:28.712	1723	-1024	-768	-1	-1	-1	-1	4	-1024	-768	-1	-1	-1	-1	4		0	0						Untertest1.avi	0	880	547	72	111				0	Content		-72	-111	28712593	648954567
28729	10:34:12.380	00:00:28.729	1724	-1024	-768	-1	-1	-1	-1	4	-1024	-768	-1	-1	-1	-1	4		0	0						Untertest1.avi	0	880	547	72	111				0	Content		-72	-111	28729216	648971190
28746	10:34:12.397	00:00:28.745	1725	-1024	-768	-1	-1	-1	-1	4	-1024	-768	-1	-1	-1	-1	4		0	0						Untertest1.avi	0	880	547	72	111				0	Content		-72	-111	28745966	648987940
28763	10:34:12.414	00:00:28.762	1726	-1024	-768	-1	-1	-1	-1	4	-1024	-768	-1	-1	-1	-1	4		0	0						Untertest1.avi	0	880	547	72	111				0	Content		-72	-111	28762589	649004563
28779	10:34:12.430	00:00:28.779	1727	-1024	-768	-1	-1	-1	-1	4	-1024	-768	-1	-1	-1	-1	4		0	0						Untertest1.avi	0	880	547	72	111				0	Content		-72	-111	28779216	649021190
28796	10:34:12.447	00:00:28.795	1728	-1024	-768	-1	-1	-1	-1	4	-1024	-768	-1	-1	-1	-1	4		0	0						Untertest1.avi	0	880	547	72	111				0	Content		-72	-111	28795838	649037812
28813	10:34:12.464	00:00:28.812	1729	-1024	-768	-1	-1	-1	-1	4	-1024	-768	-1	-1	-1	-1	4		0	0						Untertest1.avi	0	880	547	72	111				0	Content		-72	-111	28812589	649054563
28829	10:34:12.480	00:00:28.829	1730	-1024	-768	-1	-1	-1	-1	4	-1024	-768	-1	-1	-1	-1	4		0	0						Untertest1.avi	0	880	547	72	111				0	Content		-72	-111	28829213	649071187
28846	10:34:12.497	00:00:28.845	1731	-1024	-768	-1	-1	-1	-1	4	-1024	-768	-1	-1	-1	-1	4		0	0						Untertest1.avi	0	880	547	72	111				0	Content		-72	-111	28845837	649087811
28862	10:34:12.513	00:00:28.862	1732	-1024	-768	-1	-1	-1	-1	4	-1024	-768	-1	-1	-1	-1	4		0	0						Untertest1.avi	0	880	547	72	111				0	Content		-72	-111	28862461	649104435
28879	10:34:12.530	00:00:28.879	1733	-1024	-768	-1	-1	-1	-1	4	-1024	-768	-1	-1	-1	-1	4		0	0						Untertest1.avi	0	880	547	72	111				0	Content		-72	-111	28879209	649121183
28896	10:34:12.547	00:00:28.895	1734	-1024	-768	-1	-1	-1	-1	4	-1024	-768	-1	-1	-1	-1	4		0	0						Untertest1.avi	0	880	547	72	111				0	Content		-72	-111	28895833	649137807
28912	10:34:12.563	00:00:28.912	1735	-1024	-768	-1	-1	-1	-1	4	-1024	-768	-1	-1	-1	-1	4		0	0						Untertest1.avi	0	880	547	72	111				0	Content		-72	-111	28912460	649154434
28929	10:34:12.580	00:00:28.929	1736	-1024	-768	-1	-1	-1	-1	4	-1024	-768	-1	-1	-1	-1	4		0	0						Untertest1.avi	0	880	547	72	111				0	Content		-72	-111	28929080	649171054
28946	10:34:12.597	00:00:28.945	1737	-1024	-768	-1	-1	-1	-1	4	-1024	-768	-1	-1	-1	-1	4		0	0						Untertest1.avi	0	880	547	72	111				0	Content		-72	-111	28945829	649187803
28962	10:34:12.613	00:00:28.962	1738	-1024	-768	-1	-1	-1	-1	4	-1024	-768	-1	-1	-1	-1	4		0	0						Untertest1.avi	0	880	547	72	111				0	Content		-72	-111	28962453	649204427
28979	10:34:12.630	00:00:28.979	1739	-1024	-768	-1	-1	-1	-1	4	-1024	-768	-1	-1	-1	-1	4		0	0						Untertest1.avi	0	880	547	72	111				0	Content		-72	-111	28979076	649221050
28996	10:34:12.647	00:00:28.995	1740	-1024	-768	-1	-1	-1	-1	4	-1024	-768	-1	-1	-1	-1	4		0	0						Untertest1.avi	0	880	547	72	111				0	Content		-72	-111	28995711	649237685
29012	10:34:12.663	00:00:29.012	1741	-1024	-768	-1	-1	-1	-1	4	-1024	-768	-1	-1	-1	-1	4		0	0						Untertest1.avi	0	880	547	72	111				0	Content		-72	-111	29012451	649254425
29029	10:34:12.680	00:00:29.029	1742	-1024	-768	-1	-1	-1	-1	4	-1024	-768	-1	-1	-1	-1	4		0	0						Untertest1.avi	0	880	547	72	111				0	Content		-72	-111	29029073	649271047
29046	10:34:12.697	00:00:29.045	1743	-1024	-768	-1	-1	-1	-1	4	-1024	-768	-1	-1	-1	-1	4		0	0						Untertest1.avi	0	880	547	72	111				0	Content		-72	-111	29045821	649287795
29062	10:34:12.713	00:00:29.062	1744	-1024	-768	-1	-1	-1	-1	4	-1024	-768	-1	-1	-1	-1	4		0	0						Untertest1.avi	0	880	547	72	111				0	Content		-72	-111	29062442	649304416
29079	10:34:12.730	00:00:29.079	1745	-1024	-768	-1	-1	-1	-1	4	-1024	-768	-1	-1	-1	-1	4		0	0						Untertest1.avi	0	880	547	72	111				0	Content		-72	-111	29079067	649321041
29096	10:34:12.747	00:00:29.095	1746	-1024	-768	-1	-1	-1	-1	4	-1024	-768	-1	-1	-1	-1	4		0	0						Untertest1.avi	0	880	547	72	111				0	Content		-72	-111	29095699	649337673
29113	10:34:12.764	00:00:29.112	1747	-1024	-768	-1	-1	-1	-1	4	-1024	-768	-1	-1	-1	-1	4		0	0						Untertest1.avi	0	880	547	72	111				0	Content		-72	-111	29112881	649354855
29130	10:34:12.781	00:00:29.130	1748	-1024	-768	-1	-1	-1	-1	4	-1024	-768	-1	-1	-1	-1	4		0	0						Untertest1.avi	0	880	547	72	111				0	Content		-72	-111	29130257	649372231
29148	10:34:12.799	00:00:29.147	1749	-1024	-768	-1	-1	-1	-1	4	-1024	-768	-1	-1	-1	-1	4		0	0						Untertest1.avi	0	880	547	72	111				0	Content		-72	-111	29147502	649389476
29162	10:34:12.813	00:00:29.162	1750	-1024	-768	-1	-1	-1	-1	4	-1024	-768	-1	-1	-1	-1	4		0	0						Untertest1.avi	0	880	547	72	111				0	Content		-72	-111	29162310	649404284
29179	10:34:12.830	00:00:29.179	1751	-1024	-768	-1	-1	-1	-1	4	-1024	-768	-1	-1	-1	-1	4		0	0						Untertest1.avi	0	880	547	72	111				0	Content		-72	-111	29179058	649421032
29196	10:34:12.847	00:00:29.195	1752	-1024	-768	-1	-1	-1	-1	4	-1024	-768	-1	-1	-1	-1	4		0	0						Untertest1.avi	0	880	547	72	111				0	Content		-72	-111	29195691	649437665
29212	10:34:12.863	00:00:29.212	1753	-1024	-768	-1	-1	-1	-1	4	-1024	-768	-1	-1	-1	-1	4		0	0						Untertest1.avi	0	880	547	72	111				0	Content		-72	-111	29212303	649454277
29229	10:34:12.880	00:00:29.228	1754	-1024	-768	-1	-1	-1	-1	4	-1024	-768	-1	-1	-1	-1	4		0	0						Untertest1.avi	0	880	547	72	111				0	Content		-72	-111	29228928	649470902
29246	10:34:12.897	00:00:29.245	1755	-1024	-768	-1	-1	-1	-1	4	-1024	-768	-1	-1	-1	-1	4		0	0						Untertest1.avi	0	880	547	72	111				0	Content		-72	-111	29245553	649487527
29263	10:34:12.914	00:00:29.262	1756	-1024	-768	-1	-1	-1	-1	4	-1024	-768	-1	-1	-1	-1	4		0	0						Untertest1.avi	0	880	547	72	111				0	Content		-72	-111	29262748	649504722
29279	10:34:12.930	00:00:29.278	1757	528,8569	994,5579	0,5337307	0,5143248	460,0745	3,983841	3	473,6903	972,1471	0,5287146	0,5143725	442,6248	3,855142	1	27	474	972						Untertest1.avi	0	880	547	72	111	429	863	200	0	Content		402	861	29278923	649520897
29296	10:34:12.947	00:00:29.295	1758	550,5062	1000,583	0,5337487	0,5137787	460,0745	3,900693	3	491,351	977,4018	0,5285763	0,5138284	442,194	3,771379	1	27	491	977						Untertest1.avi	0	880	547	72	111	429	863	200	0	Content		419	866	29295547	649537521
29312	10:34:12.963	00:00:29.312	1759	560,6923	1009,136	0,5337854	0,5135996	460,0745	3,765387	3	501,0794	986,2673	0,5286157	0,5136333	442,194	3,640447	1	27	501	986						Untertest1.avi	0	880	547	72	111	429	863	200	0	Content		429	875	29312170	649554144
29329	10:34:12.980	00:00:29.328	1760	-1024	-768	-1	-1	-1	-1	4	-1024	-768	-1	-1	-1	-1	4	27	0	0						Untertest1.avi	0	880	547	72	111	429	863	200	0	Content		-72	-111	29328920	649570894
29346	10:34:12.997	00:00:29.345	1761	-1024	-768	-1	-1	-1	-1	4	-1024	-768	-1	-1	-1	-1	4	27	0	0						Untertest1.avi	0	880	547	72	111	429	863	200	0	Content		-72	-111	29345545	649587519
29362	10:34:13.013	00:00:29.362	1762	-1024	-768	-1	-1	-1	-1	4	-1024	-768	-1	-1	-1	-1	4	27	0	0						Untertest1.avi	0	880	547	72	111	429	863	200	0	Content		-72	-111	29362169	649604143
29379	10:34:13.030	00:00:29.378	1763	-1024	-768	-1	-1	-1	-1	4	-1024	-768	-1	-1	-1	-1	4	27	0	0						Untertest1.avi	0	880	547	72	111	429	863	200	0	Content		-72	-111	29378793	649620767
29396	10:34:13.047	00:00:29.395	1764	-1024	-768	-1	-1	-1	-1	4	-1024	-768	-1	-1	-1	-1	4	27	0	0						Untertest1.avi	0	880	547	72	111	429	863	200	0	Content		-72	-111	29395542	649637516
29412	10:34:13.063	00:00:29.412	1765	656,5281	986,1622	0,5329192	0,512034	460,0745	3,433779	3	599,7138	967,8259	0,5292564	0,5120564	447,1147	3,353163	1	27	600	968						Untertest1.avi	0	880	547	72	111	429	863	200	0	Content		528	857	29412167	649654141
29429	10:34:13.080	00:00:29.428	1766	640,5442	934,2246	0,5328412	0,5113149	460,0745	3,454694	3	585,2606	918,0476	0,529179	0,5113372	447,1147	3,373659	1	27	585	918						Untertest1.avi	0	880	547	72	111	429	863	200	0	Content		513	807	29428794	649670768
29445	10:34:13.096	00:00:29.445	1767	-1024	-768	-1	-1	-1	-1	4	-1024	-768	-1	-1	-1	-1	4	27	0	0						Untertest1.avi	0	880	547	72	111	429	863	200	0	Content		-72	-111	29445417	649687391
29462	10:34:13.113	00:00:29.462	1768	501,5811	1011,993	0,5222907	0,5125826	447,1147	3,619889	3	461,6433	1004,284	0,5223879	0,5125762	447,1147	3,629542	1	27	462	1004						Untertest1.avi	0	880	547	72	111	429	863	200	0	Content		390	893	29462163	649704137
29479	10:34:13.130	00:00:29.478	1769	-1024	-768	-1	-1	-1	-1	4	-1024	-768	-1	-1	-1	-1	4		0	0						Untertest1.avi	0	880	547	72	111				0	Content		-72	-111	29478788	649720762
29495	10:34:13.146	00:00:29.495	1770	-1024	-768	-1	-1	-1	-1	4	-1024	-768	-1	-1	-1	-1	4		0	0						Untertest1.avi	0	880	547	72	111				0	Content		-72	-111	29495412	649737386
29512	10:34:13.163	00:00:29.512	1771	-1024	-768	-1	-1	-1	-1	4	-1024	-768	-1	-1	-1	-1	4		0	0						Untertest1.avi	0	880	547	72	111				0	Content		-72	-111	29512037	649754011
29529	10:34:13.180	00:00:29.528	1772	-1024	-768	-1	-1	-1	-1	4	-1024	-768	-1	-1	-1	-1	4		0	0						Untertest1.avi	0	880	547	72	111				0	Content		-72	-111	29528784	649770758
29545	10:34:13.196	00:00:29.545	1773	-1024	-768	-1	-1	-1	-1	4	-1024	-768	-1	-1	-1	-1	4		0	0						Untertest1.avi	0	880	547	72	111				0	Content		-72	-111	29545411	649787385
29562	10:34:13.213	00:00:29.562	1774	-1024	-768	-1	-1	-1	-1	4	-1024	-768	-1	-1	-1	-1	4		0	0						Untertest1.avi	0	880	547	72	111				0	Content		-72	-111	29562034	649804008
29579	10:34:13.230	00:00:29.578	1775	-1024	-768	-1	-1	-1	-1	4	-1024	-768	-1	-1	-1	-1	4		0	0						Untertest1.avi	0	880	547	72	111				0	Content		-72	-111	29578675	649820649
29595	10:34:13.246	00:00:29.595	1776	-1024	-768	-1	-1	-1	-1	4	-1024	-768	-1	-1	-1	-1	4		0	0						Untertest1.avi	0	880	547	72	111				0	Content		-72	-111	29595409	649837383
29612	10:34:13.263	00:00:29.612	1777	-1024	-768	-1	-1	-1	-1	4	-1024	-768	-1	-1	-1	-1	4		0	0						Untertest1.avi	0	880	547	72	111				0	Content		-72	-111	29612032	649854006
29629	10:34:13.280	00:00:29.628	1778	-1024	-768	-1	-1	-1	-1	4	-1024	-768	-1	-1	-1	-1	4		0	0						Untertest1.avi	0	880	547	72	111				0	Content		-72	-111	29628674	649870648
29645	10:34:13.296	00:00:29.645	1779	-1024	-768	-1	-1	-1	-1	4	-1024	-768	-1	-1	-1	-1	4		0	0						Untertest1.avi	0	880	547	72	111				0	Content		-72	-111	29645285	649887259
29662	10:34:13.313	00:00:29.662	1780	-1024	-768	-1	-1	-1	-1	4	-1024	-768	-1	-1	-1	-1	4		0	0						Untertest1.avi	0	880	547	72	111				0	Content		-72	-111	29662030	649904004
29679	10:34:13.330	00:00:29.678	1781	-1024	-768	-1	-1	-1	-1	4	-1024	-768	-1	-1	-1	-1	4		0	0						Untertest1.avi	0	880	547	72	111				0	Content		-72	-111	29678667	649920641
29695	10:34:13.346	00:00:29.695	1782	-1024	-768	-1	-1	-1	-1	4	-1024	-768	-1	-1	-1	-1	4		0	0						Untertest1.avi	0	880	547	72	111				0	Content		-72	-111	29695278	649937252
29712	10:34:13.363	00:00:29.711	1783	-1024	-768	-1	-1	-1	-1	4	-1024	-768	-1	-1	-1	-1	4		0	0						Untertest1.avi	0	880	547	72	111				0	Content		-72	-111	29711902	649953876
29729	10:34:13.380	00:00:29.728	1784	-1024	-768	-1	-1	-1	-1	4	-1024	-768	-1	-1	-1	-1	4		0	0						Untertest1.avi	0	880	547	72	111				0	Content		-72	-111	29728662	649970636
29745	10:34:13.396	00:00:29.745	1785	-1024	-768	-1	-1	-1	-1	4	-1024	-768	-1	-1	-1	-1	4		0	0						Untertest1.avi	0	880	547	72	111				0	Content		-72	-111	29745276	649987250
29762	10:34:13.413	00:00:29.761	1786	-1024	-768	-1	-1	-1	-1	4	-1024	-768	-1	-1	-1	-1	4		0	0						Untertest1.avi	0	880	547	72	111				0	Content		-72	-111	29761901	650003875
29779	10:34:13.430	00:00:29.778	1787	-1024	-768	-1	-1	-1	-1	4	-1024	-768	-1	-1	-1	-1	4		0	0						Untertest1.avi	0	880	547	72	111				0	Content		-72	-111	29778657	650020631
29795	10:34:13.446	00:00:29.795	1788	-1024	-768	-1	-1	-1	-1	4	-1024	-768	-1	-1	-1	-1	4		0	0						Untertest1.avi	0	880	547	72	111				0	Content		-72	-111	29795274	650037248
29812	10:34:13.463	00:00:29.811	1789	-1024	-768	-1	-1	-1	-1	4	-1024	-768	-1	-1	-1	-1	4		0	0						Untertest1.avi	0	880	547	72	111				0	Content		-72	-111	29811896	650053870
29829	10:34:13.480	00:00:29.828	1790	-1024	-768	-1	-1	-1	-1	4	-1024	-768	-1	-1	-1	-1	4		0	0						Untertest1.avi	0	880	547	72	111				0	Content		-72	-111	29828518	650070492
29845	10:34:13.496	00:00:29.845	1791	-1024	-768	-1	-1	-1	-1	4	-1024	-768	-1	-1	-1	-1	4		0	0						Untertest1.avi	0	880	547	72	111				0	Content		-72	-111	29845266	650087240
29862	10:34:13.513	00:00:29.862	1792	-1024	-768	-1	-1	-1	-1	4	-1024	-768	-1	-1	-1	-1	4		0	0						Untertest1.avi	0	880	547	72	111				0	Content		-72	-111	29862332	650104306
29880	10:34:13.531	00:00:29.879	1793	-1024	-768	-1	-1	-1	-1	4	-1024	-768	-1	-1	-1	-1	4		0	0						Untertest1.avi	0	880	547	72	111				0	Content		-72	-111	29879705	650121679
29897	10:34:13.548	00:00:29.897	1794	-1024	-768	-1	-1	-1	-1	4	-1024	-768	-1	-1	-1	-1	4		0	0						Untertest1.avi	0	880	547	72	111				0	Content		-72	-111	29897077	650139051
29912	10:34:13.563	00:00:29.911	1795	-1024	-768	-1	-1	-1	-1	4	-1024	-768	-1	-1	-1	-1	4		0	0						Untertest1.avi	0	880	547	72	111				0	Content		-72	-111	29911881	650153855
29929	10:34:13.580	00:00:29.928	1796	-1024	-768	-1	-1	-1	-1	4	-1024	-768	-1	-1	-1	-1	4		0	0						Untertest1.avi	0	880	547	72	111				0	Content		-72	-111	29928505	650170479
29945	10:34:13.596	00:00:29.945	1797	-1024	-768	-1	-1	-1	-1	4	-1024	-768	-1	-1	-1	-1	4		0	0						Untertest1.avi	0	880	547	72	111				0	Content		-72	-111	29945250	650187224
29962	10:34:13.613	00:00:29.961	1798	-1024	-768	-1	-1	-1	-1	4	-1024	-768	-1	-1	-1	-1	4		0	0						Untertest1.avi	0	880	547	72	111				0	Content		-72	-111	29961872	650203846
29978	10:34:13.629	00:00:29.978	1799	-1024	-768	-1	-1	-1	-1	4	-1024	-768	-1	-1	-1	-1	4		0	0						Untertest1.avi	0	880	547	72	111				0	Content		-72	-111	29978494	650220468
29995	10:34:13.646	00:00:29.995	1800	-1024	-768	-1	-1	-1	-1	4	-1024	-768	-1	-1	-1	-1	4		0	0						Untertest1.avi	0	880	547	72	111				0	Content		-72	-111	29995117	650237091
30012	10:34:13.663	00:00:30.012	1801	-1024	-768	-1	-1	-1	-1	4	-1024	-768	-1	-1	-1	-1	4		0	0						Untertest1.avi	0	880	547	72	111				0	Content		-72	-111	30012311	650254285
30030	10:34:13.681	00:00:30.029	1802	-1024	-768	-1	-1	-1	-1	4	-1024	-768	-1	-1	-1	-1	4		0	0						Untertest1.avi	0	880	547	72	111				0	Content		-72	-111	30029557	650271531
30047	10:34:13.698	00:00:30.046	1803	-1024	-768	-1	-1	-1	-1	4	-1024	-768	-1	-1	-1	-1	4		0	0						Untertest1.avi	0	880	547	72	111				0	Content		-72	-111	30046928	650288902
30062	10:34:13.713	00:00:30.061	1804	-1024	-768	-1	-1	-1	-1	4	-1024	-768	-1	-1	-1	-1	4		0	0						Untertest1.avi	0	880	547	72	111				0	Content		-72	-111	30061730	650303704
30078	10:34:13.729	00:00:30.078	1805	-1024	-768	-1	-1	-1	-1	4	-1024	-768	-1	-1	-1	-1	4		0	0						Untertest1.avi	0	880	547	72	111				0	Content		-72	-111	30078355	650320329
30095	10:34:13.746	00:00:30.095	1806	-1024	-768	-1	-1	-1	-1	4	-1024	-768	-1	-1	-1	-1	4		0	0						Untertest1.avi	0	880	547	72	111				0	Content		-72	-111	30095101	650337075
30112	10:34:13.763	00:00:30.111	1807	-1024	-768	-1	-1	-1	-1	4	-1024	-768	-1	-1	-1	-1	4		0	0						Untertest1.avi	0	880	547	72	111				0	Content		-72	-111	30111720	650353694
30128	10:34:13.779	00:00:30.128	1808	-1024	-768	-1	-1	-1	-1	4	-1024	-768	-1	-1	-1	-1	4		0	0						Untertest1.avi	0	880	547	72	111				0	Content		-72	-111	30128345	650370319
30145	10:34:13.796	00:00:30.144	1809	-1024	-768	-1	-1	-1	-1	4	-1024	-768	-1	-1	-1	-1	4		0	0						Untertest1.avi	0	880	547	72	111				0	Content		-72	-111	30144969	650386943
30162	10:34:13.813	00:00:30.162	1810	-1024	-768	-1	-1	-1	-1	4	-1024	-768	-1	-1	-1	-1	4		0	0						Untertest1.avi	0	880	547	72	111				0	Content		-72	-111	30162166	650404140
30180	10:34:13.831	00:00:30.179	1811	-1024	-768	-1	-1	-1	-1	4	-1024	-768	-1	-1	-1	-1	4		0	0						Untertest1.avi	0	880	547	72	111				0	Content		-72	-111	30179552	650421526
30197	10:34:13.848	00:00:30.196	1812	-1024	-768	-1	-1	-1	-1	4	-1024	-768	-1	-1	-1	-1	4		0	0						Untertest1.avi	0	880	547	72	111				0	Content		-72	-111	30196785	650438759
30212	10:34:13.863	00:00:30.211	1813	-1024	-768	-1	-1	-1	-1	4	-1024	-768	-1	-1	-1	-1	4		0	0						Untertest1.avi	0	880	547	72	111				0	Content		-72	-111	30211584	650453558
30228	10:34:13.879	00:00:30.228	1814	-1024	-768	-1	-1	-1	-1	4	-1024	-768	-1	-1	-1	-1	4		0	0						Untertest1.avi	0	880	547	72	111				0	Content		-72	-111	30228334	650470308
30245	10:34:13.896	00:00:30.244	1815	-1024	-768	-1	-1	-1	-1	4	-1024	-768	-1	-1	-1	-1	4		0	0						Untertest1.avi	0	880	547	72	111				0	Content		-72	-111	30244960	650486934
30262	10:34:13.913	00:00:30.261	1816	-1024	-768	-1	-1	-1	-1	4	-1024	-768	-1	-1	-1	-1	4		0	0						Untertest1.avi	0	880	547	72	111				0	Content		-72	-111	30261708	650503682
30278	10:34:13.929	00:00:30.278	1817	-1024	-768	-1	-1	-1	-1	4	-1024	-768	-1	-1	-1	-1	4		0	0						Untertest1.avi	0	880	547	72	111				0	Content		-72	-111	30278216	650520190
30295	10:34:13.946	00:00:30.294	1818	-1024	-768	-1	-1	-1	-1	4	-1024	-768	-1	-1	-1	-1	4		0	0						Untertest1.avi	0	880	547	72	111				0	Content		-72	-111	30294836	650536810
30312	10:34:13.963	00:00:30.312	1819	-1024	-768	-1	-1	-1	-1	4	-1024	-768	-1	-1	-1	-1	4		0	0						Untertest1.avi	0	880	547	72	111				0	Content		-72	-111	30312028	650554002
30329	10:34:13.980	00:00:30.329	1820	-1024	-768	-1	-1	-1	-1	4	-1024	-768	-1	-1	-1	-1	4		0	0						Untertest1.avi	0	880	547	72	111				0	Content		-72	-111	30329401	650571375
30347	10:34:13.998	00:00:30.346	1821	-1024	-768	-1	-1	-1	-1	4	-1024	-768	-1	-1	-1	-1	4		0	0						Untertest1.avi	0	880	547	72	111				0	Content		-72	-111	30346649	650588623
30362	10:34:14.013	00:00:30.361	1822	-1024	-768	-1	-1	-1	-1	4	-1024	-768	-1	-1	-1	-1	4		0	0						Untertest1.avi	0	880	547	72	111				0	Content		-72	-111	30361577	650603551
30378	10:34:14.029	00:00:30.378	1823	-1024	-768	-1	-1	-1	-1	4	-1024	-768	-1	-1	-1	-1	4		0	0						Untertest1.avi	0	880	547	72	111				0	Content		-72	-111	30378200	650620174
30395	10:34:14.046	00:00:30.394	1824	-1024	-768	-1	-1	-1	-1	4	-1024	-768	-1	-1	-1	-1	4		0	0						Untertest1.avi	0	880	547	72	111				0	Content		-72	-111	30394945	650636919
30412	10:34:14.063	00:00:30.411	1825	-1024	-768	-1	-1	-1	-1	4	-1024	-768	-1	-1	-1	-1	4		0	0						Untertest1.avi	0	880	547	72	111				0	Content		-72	-111	30411568	650653542
30428	10:34:14.079	00:00:30.428	1826	-1024	-768	-1	-1	-1	-1	4	-1024	-768	-1	-1	-1	-1	4		0	0						Untertest1.avi	0	880	547	72	111				0	Content		-72	-111	30428193	650670167
30445	10:34:14.096	00:00:30.444	1827	-1024	-768	-1	-1	-1	-1	4	-1024	-768	-1	-1	-1	-1	4		0	0						Untertest1.avi	0	880	547	72	111				0	Content		-72	-111	30444818	650686792
30462	10:34:14.113	00:00:30.461	1828	-1024	-768	-1	-1	-1	-1	4	-1024	-768	-1	-1	-1	-1	4		0	0						Untertest1.avi	0	880	547	72	111				0	Content		-72	-111	30461885	650703859
30479	10:34:14.130	00:00:30.479	1829	-1024	-768	-1	-1	-1	-1	4	-1024	-768	-1	-1	-1	-1	4		0	0						Untertest1.avi	0	880	547	72	111				0	Content		-72	-111	30479259	650721233
30497	10:34:14.148	00:00:30.496	1830	-1024	-768	-1	-1	-1	-1	4	-1024	-768	-1	-1	-1	-1	4		0	0						Untertest1.avi	0	880	547	72	111				0	Content		-72	-111	30496519	650738493
30511	10:34:14.162	00:00:30.511	1831	-1024	-768	-1	-1	-1	-1	4	-1024	-768	-1	-1	-1	-1	4		0	0						Untertest1.avi	0	880	547	72	111				0	Content		-72	-111	30511437	650753411
30528	10:34:14.179	00:00:30.528	1832	-1024	-768	-1	-1	-1	-1	4	-1024	-768	-1	-1	-1	-1	4		0	0						Untertest1.avi	0	880	547	72	111				0	Content		-72	-111	30528060	650770034
30545	10:34:14.196	00:00:30.544	1833	-1024	-768	-1	-1	-1	-1	4	-1024	-768	-1	-1	-1	-1	4		0	0						Untertest1.avi	0	880	547	72	111				0	Content		-72	-111	30544810	650786784
30561	10:34:14.212	00:00:30.561	1834	-1024	-768	-1	-1	-1	-1	4	-1024	-768	-1	-1	-1	-1	4		0	0						Untertest1.avi	0	880	547	72	111				0	Content		-72	-111	30561434	650803408
30578	10:34:14.229	00:00:30.578	1835	-1024	-768	-1	-1	-1	-1	4	-1024	-768	-1	-1	-1	-1	4		0	0						Untertest1.avi	0	880	547	72	111				0	Content		-72	-111	30578055	650820029
30595	10:34:14.246	00:00:30.594	1836	-1024	-768	-1	-1	-1	-1	4	-1024	-768	-1	-1	-1	-1	4		0	0						Untertest1.avi	0	880	547	72	111				0	Content		-72	-111	30594680	650836654
30612	10:34:14.263	00:00:30.611	1837	-1024	-768	-1	-1	-1	-1	4	-1024	-768	-1	-1	-1	-1	4		0	0						Untertest1.avi	0	880	547	72	111				0	Content		-72	-111	30611873	650853847
30629	10:34:14.280	00:00:30.629	1838	-1024	-768	-1	-1	-1	-1	4	-1024	-768	-1	-1	-1	-1	4		0	0						Untertest1.avi	0	880	547	72	111				0	Content		-72	-111	30629248	650871222
30647	10:34:14.298	00:00:30.646	1839	-1024	-768	-1	-1	-1	-1	4	-1024	-768	-1	-1	-1	-1	4		0	0						Untertest1.avi	0	880	547	72	111				0	Content		-72	-111	30646505	650888479
30661	10:34:14.312	00:00:30.661	1840	-1024	-768	-1	-1	-1	-1	4	-1024	-768	-1	-1	-1	-1	4		0	0						Untertest1.avi	0	880	547	72	111				0	Content		-72	-111	30661301	650903275
30678	10:34:14.329	00:00:30.678	1841	-1024	-768	-1	-1	-1	-1	4	-1024	-768	-1	-1	-1	-1	4		0	0						Untertest1.avi	0	880	547	72	111				0	Content		-72	-111	30678050	650920024
30695	10:34:14.346	00:00:30.694	1842	-1024	-768	-1	-1	-1	-1	4	-1024	-768	-1	-1	-1	-1	4		0	0						Untertest1.avi	0	880	547	72	111				0	Content		-72	-111	30694675	650936649
30711	10:34:14.362	00:00:30.711	1843	-1024	-768	-1	-1	-1	-1	4	-1024	-768	-1	-1	-1	-1	4		0	0						Untertest1.avi	0	880	547	72	111				0	Content		-72	-111	30711297	650953271
30728	10:34:14.379	00:00:30.727	1844	-1024	-768	-1	-1	-1	-1	4	-1024	-768	-1	-1	-1	-1	4		0	0						Untertest1.avi	0	880	547	72	111				0	Content		-72	-111	30727921	650969895
30745	10:34:14.396	00:00:30.744	1845	-1024	-768	-1	-1	-1	-1	4	-1024	-768	-1	-1	-1	-1	4		0	0						Untertest1.avi	0	880	547	72	111				0	Content		-72	-111	30744544	650986518
30762	10:34:14.413	00:00:30.761	1846	-1024	-768	-1	-1	-1	-1	4	-1024	-768	-1	-1	-1	-1	4		0	0						Untertest1.avi	0	880	547	72	111				0	Content		-72	-111	30761737	651003711
30779	10:34:14.430	00:00:30.779	1847	-1024	-768	-1	-1	-1	-1	4	-1024	-768	-1	-1	-1	-1	4		0	0						Untertest1.avi	0	880	547	72	111				0	Content		-72	-111	30779110	651021084
30796	10:34:14.447	00:00:30.796	1848	-1024	-768	-1	-1	-1	-1	4	-1024	-768	-1	-1	-1	-1	4		0	0						Untertest1.avi	0	880	547	72	111				0	Content		-72	-111	30796360	651038334
30811	10:34:14.462	00:00:30.811	1849	-1024	-768	-1	-1	-1	-1	4	-1024	-768	-1	-1	-1	-1	4		0	0						Untertest1.avi	0	880	547	72	111				0	Content		-72	-111	30811288	651053262
30828	10:34:14.479	00:00:30.827	1850	-1024	-768	-1	-1	-1	-1	4	-1024	-768	-1	-1	-1	-1	4		0	0						Untertest1.avi	0	880	547	72	111				0	Content		-72	-111	30827911	651069885
30845	10:34:14.496	00:00:30.844	1851	-1024	-768	-1	-1	-1	-1	4	-1024	-768	-1	-1	-1	-1	4		0	0						Untertest1.avi	0	880	547	72	111				0	Content		-72	-111	30844660	651086634
30861	10:34:14.512	00:00:30.861	1852	-1024	-768	-1	-1	-1	-1	4	-1024	-768	-1	-1	-1	-1	4		0	0						Untertest1.avi	0	880	547	72	111				0	Content		-72	-111	30861159	651103133
30878	10:34:14.529	00:00:30.877	1853	-1024	-768	-1	-1	-1	-1	4	-1024	-768	-1	-1	-1	-1	4		0	0						Untertest1.avi	0	880	547	72	111				0	Content		-72	-111	30877907	651119881
30895	10:34:14.546	00:00:30.894	1854	-1024	-768	-1	-1	-1	-1	4	-1024	-768	-1	-1	-1	-1	4		0	0						Untertest1.avi	0	880	547	72	111				0	Content		-72	-111	30894535	651136509
30912	10:34:14.563	00:00:30.911	1855	-1024	-768	-1	-1	-1	-1	4	-1024	-768	-1	-1	-1	-1	4		0	0						Untertest1.avi	0	880	547	72	111				0	Content		-72	-111	30911601	651153575
30928	10:34:14.579	00:00:30.927	1856	-1024	-768	-1	-1	-1	-1	4	-1024	-768	-1	-1	-1	-1	4		0	0						Untertest1.avi	0	880	547	72	111				0	Content		-72	-111	30927893	651169867
30944	10:34:14.595	00:00:30.944	1857	-1024	-768	-1	-1	-1	-1	4	-1024	-768	-1	-1	-1	-1	4		0	0						Untertest1.avi	0	880	547	72	111				0	Content		-72	-111	30944400	651186374
30961	10:34:14.612	00:00:30.961	1858	-1024	-768	-1	-1	-1	-1	4	-1024	-768	-1	-1	-1	-1	4		0	0						Untertest1.avi	0	880	547	72	111				0	Content		-72	-111	30961150	651203124
30978	10:34:14.629	00:00:30.977	1859	-1024	-768	-1	-1	-1	-1	4	-1024	-768	-1	-1	-1	-1	4		0	0						Untertest1.avi	0	880	547	72	111				0	Content		-72	-111	30977775	651219749
30994	10:34:14.645	00:00:30.994	1860	-1024	-768	-1	-1	-1	-1	4	-1024	-768	-1	-1	-1	-1	4		0	0						Untertest1.avi	0	880	547	72	111				0	Content		-72	-111	30994399	651236373
31011	10:34:14.662	00:00:31.011	1861	-1024	-768	-1	-1	-1	-1	4	-1024	-768	-1	-1	-1	-1	4		0	0						Untertest1.avi	0	880	547	72	111				0	Content		-72	-111	31011023	651252997
31028	10:34:14.679	00:00:31.027	1862	-1024	-768	-1	-1	-1	-1	4	-1024	-768	-1	-1	-1	-1	4		0	0						Untertest1.avi	0	880	547	72	111				0	Content		-72	-111	31027772	651269746
31044	10:34:14.695	00:00:31.044	1863	-1024	-768	-1	-1	-1	-1	4	-1024	-768	-1	-1	-1	-1	4		0	0						Untertest1.avi	0	880	547	72	111				0	Content		-72	-111	31044395	651286369
31061	10:34:14.712	00:00:31.061	1864	-1024	-768	-1	-1	-1	-1	4	-1024	-768	-1	-1	-1	-1	4		0	0						Untertest1.avi	0	880	547	72	111				0	Content		-72	-111	31061019	651302993
31078	10:34:14.729	00:00:31.077	1865	-1024	-768	-1	-1	-1	-1	4	-1024	-768	-1	-1	-1	-1	4		0	0						Untertest1.avi	0	880	547	72	111				0	Content		-72	-111	31077646	651319620
31094	10:34:14.745	00:00:31.094	1866	-1024	-768	-1	-1	-1	-1	4	-1024	-768	-1	-1	-1	-1	4		0	0						Untertest1.avi	0	880	547	72	111				0	Content		-72	-111	31094395	651336369
31111	10:34:14.762	00:00:31.111	1867	-1024	-768	-1	-1	-1	-1	4	-1024	-768	-1	-1	-1	-1	4		0	0						Untertest1.avi	0	880	547	72	111				0	Content		-72	-111	31111019	651352993
31128	10:34:14.779	00:00:31.127	1868	-1024	-768	-1	-1	-1	-1	4	-1024	-768	-1	-1	-1	-1	4		0	0						Untertest1.avi	0	880	547	72	111				0	Content		-72	-111	31127641	651369615
31144	10:34:14.795	00:00:31.144	1869	-1024	-768	-1	-1	-1	-1	4	-1024	-768	-1	-1	-1	-1	4		0	0						Untertest1.avi	0	880	547	72	111				0	Content		-72	-111	31144390	651386364
31161	10:34:14.812	00:00:31.161	1870	-1024	-768	-1	-1	-1	-1	4	-1024	-768	-1	-1	-1	-1	4		0	0						Untertest1.avi	0	880	547	72	111				0	Content		-72	-111	31161011	651402985
31178	10:34:14.829	00:00:31.177	1871	-1024	-768	-1	-1	-1	-1	4	-1024	-768	-1	-1	-1	-1	4		0	0						Untertest1.avi	0	880	547	72	111				0	Content		-72	-111	31177637	651419611
31194	10:34:14.845	00:00:31.194	1872	-1024	-768	-1	-1	-1	-1	4	-1024	-768	-1	-1	-1	-1	4		0	0						Untertest1.avi	0	880	547	72	111				0	Content		-72	-111	31194261	651436235
31211	10:34:14.862	00:00:31.211	1873	-1024	-768	-1	-1	-1	-1	4	-1024	-768	-1	-1	-1	-1	4		0	0						Untertest1.avi	0	880	547	72	111				0	Content		-72	-111	31211009	651452983
31228	10:34:14.879	00:00:31.227	1874	524,6363	998,6558	0,529219	0,5331816	458,4047	3,31816	3	473,9484	981,3367	0,5259445	0,5332	446,7244	3,248721	1	28	474	981						Untertest1.avi	0	880	547	72	111	411	865	100	0	Content		402	870	31227635	651469609
31244	10:34:14.895	00:00:31.244	1875	518,5031	981,6425	0,5228497	0,5338811	458,4047	3,267345	3	454,6675	957,6862	0,5223777	0,5338922	435,3301	3,123895	1	28	455	958						Untertest1.avi	0	880	547	72	111	411	865	100	0	Content		383	847	31244257	651486231
31261	10:34:14.912	00:00:31.260	1876	496,0722	985,9098	0,5170102	0,534113	458,4047	3,281631	3	431,0348	976,2226	0,520732	0,5346991	441,5614	3,137966	1	28	431	976						Untertest1.avi	0	880	547	72	111	411	865	100	0	Content		359	865	31260840	651502814
31278	10:34:14.929	00:00:31.277	1877	539,2385	984,5272	0,529113	0,5339441	458,4047	3,301931	3	482,8312	964,1733	0,5242733	0,533974	441,5614	3,198741	1	28	483	964						Untertest1.avi	0	880	547	72	111	411	865	100	0	Content		411	853	31277589	651519563
31294	10:34:14.945	00:00:31.294	1878	580,9677	993,0646	0,5291164	0,5340518	458,4047	3,219237	3	522,2462	972,0957	0,5242766	0,5340817	441,5614	3,118416	1	28	522	972						Untertest1.avi	0	880	547	72	111	411	865	100	0	Content		450	861	31294213	651536187
31311	10:34:14.962	00:00:31.310	1879	553,7833	1016,581	0,5291055	0,5343965	458,4047	3,273263	3	496,0526	994,3694	0,5242659	0,5344264	441,5614	3,170838	1	28	496	994						Untertest1.avi	0	880	547	72	111	411	865	100	0	Content		424	883	31310840	651552814
31327	10:34:14.978	00:00:31.327	1880	-1024	-768	-1	-1	-1	-1	4	-1024	-768	-1	-1	-1	-1	4	29	0	0						Untertest1.avi	0	880	547	72	111	568	831	217	0	Content		-72	-111	31327461	651569435
31344	10:34:14.995	00:00:31.344	1881	521,8068	990,8295	0,5288824	0,5350286	458,4047	3,397546	3	466,1216	970,1531	0,5240448	0,5350584	441,5614	3,291465	1	29	466	970						Untertest1.avi	0	880	547	72	111	568	831	217	0	Content		394	859	31344208	651586182
31361	10:34:15.012	00:00:31.360	1882	720,1096	943,3583	0,5288048	0,5354359	458,4047	2,692639	3	654,635	924,9341	0,5239678	0,5354657	441,5614	2,607657	1	29	655	925						Untertest1.avi	0	880	547	72	111	568	831	217	0	Content		583	814	31360833	651602807
31377	10:34:15.028	00:00:31.377	1883	-1024	-768	-1	-1	-1	-1	4	-1024	-768	-1	-1	-1	-1	4	29	0	0						Untertest1.avi	0	880	547	72	111	568	831	217	0	Content		-72	-111	31377458	651619432
31394	10:34:15.045	00:00:31.394	1884	-1024	-768	-1	-1	-1	-1	4	-1024	-768	-1	-1	-1	-1	4	29	0	0						Untertest1.avi	0	880	547	72	111	568	831	217	0	Content		-72	-111	31394081	651636055
31411	10:34:15.062	00:00:31.410	1885	676,9826	1010,443	0,532564	0,5367261	472,4948	3,142672	3	640,1829	1001,363	0,5327304	0,5367196	472,4948	3,15126	1	29	640	1001						Untertest1.avi	0	880	547	72	111	568	831	217	0	Content		568	890	31410830	651652804
31427	10:34:15.078	00:00:31.427	1886	-1024	-768	-1	-1	-1	-1	4	-1024	-768	-1	-1	-1	-1	4	29	0	0						Untertest1.avi	0	880	547	72	111	568	831	217	0	Content		-72	-111	31427453	651669427
31444	10:34:15.095	00:00:31.444	1887	549,4614	981,8146	0,5221217	0,538112	472,4948	3,458053	3	466,2254	948,6703	0,521307	0,5381337	434,7993	3,211562	1	29	466	949						Untertest1.avi	0	880	547	72	111	568	831	217	0	Content		394	838	31444077	651686051
31461	10:34:15.112	00:00:31.460	1888	-1024	-768	-1	-1	-1	-1	4	-1024	-768	-1	-1	-1	-1	4	29	0	0						Untertest1.avi	0	880	547	72	111	568	831	217	0	Content		-72	-111	31460702	651702676
31477	10:34:15.128	00:00:31.477	1889	724,8006	952,6357	0,5307513	0,5373223	472,4948	3,24335	3	689,6689	942,2914	0,5309178	0,5373158	472,4948	3,252313	1	29	690	942						Untertest1.avi	0	880	547	72	111	568	831	217	0	Content		618	831	31477451	651719425
31494	10:34:15.145	00:00:31.494	1890	659,8383	885,1943	0,5183509	0,5369956	434,2419	3,104322	3	627,1558	874,5835	0,5184976	0,5369883	434,2419	3,113279	1	29	627	875						Untertest1.avi	0	880	547	72	111	568	831	217	0	Content		555	764	31494072	651736046
31511	10:34:15.162	00:00:31.510	1891	713,4099	856,0925	0,517985	0,5371155	434,2419	3,129051	3	681,3652	844,8037	0,518087	0,5371085	434,2419	3,139311	1	29	681	845						Untertest1.avi	0	880	547	72	111	568	831	217	0	Content		609	734	31510695	651752669
31527	10:34:15.178	00:00:31.527	1892	-1024	-768	-1	-1	-1	-1	4	-1024	-768	-1	-1	-1	-1	4	29	0	0						Untertest1.avi	0	880	547	72	111	568	831	217	0	Content		-72	-111	31527331	651769305
31544	10:34:15.195	00:00:31.544	1893	926,0204	822,7814	0,5144418	0,5366839	434,2419	3,138713	3	899,5999	810,5861	0,5146328	0,5366763	434,2419	3,150014	1	30	900	811						Untertest1.avi	0	880	547	72	111	1244	656	183	0	Content		828	700	31544067	651786041
31561	10:34:15.212	00:00:31.560	1894	1048,77	802,0151	0,5130616	0,5377814	436,2032	3,124004	3	1023,565	789,1379	0,5132073	0,5377741	436,2032	3,13833	1	30	1024	789						Untertest1.avi	0	880	547	72	111	1244	656	183	0	Content		952	678	31560693	651802667
31577	10:34:15.228	00:00:31.577	1895	-1024	-768	-1	-1	-1	-1	4	-1024	-768	-1	-1	-1	-1	4	30	0	0						Untertest1.avi	0	880	547	72	111	1244	656	183	0	Content		-72	-111	31577328	651819302
31594	10:34:15.245	00:00:31.593	1896	1346,375	780,8912	0,5105644	0,5388085	436,2032	3,189014	3	1328,444	766,576	0,510754	0,538801	436,2032	3,20941	1	30	1328	767						Untertest1.avi	0	880	547	72	111	1244	656	183	0	Content		1256	656	31593935	651835909
31611	10:34:15.262	00:00:31.610	1897	-1024	-768	-1	-1	-1	-1	4	-1024	-768	-1	-1	-1	-1	4	30	0	0						Untertest1.avi	0	880	547	72	111	1244	656	183	0	Content		-72	-111	31610690	651852664
31627	10:34:15.278	00:00:31.627	1898	-1024	-768	-1	-1	-1	-1	4	-1024	-768	-1	-1	-1	-1	4	30	0	0						Untertest1.avi	0	880	547	72	111	1244	656	183	0	Content		-72	-111	31627324	651869298
31644	10:34:15.295	00:00:31.643	1899	1383,384	751,2841	0,5026464	0,5414655	412,2509	2,830278	3	1351,288	738,7218	0,5027105	0,5414347	412,2509	2,845798	1	30	1351	739						Untertest1.avi	0	880	547	72	111	1244	656	183	0	Content		1279	628	31643937	651885911
31661	10:34:15.312	00:00:31.660	1900	1348,324	775,4639	0,5035697	0,5416925	416,2751	3,033898	3	1333,347	762,5894	0,5037793	0,5416613	416,2751	3,054462	1	30	1333	763						Untertest1.avi	0	880	547	72	111	1244	656	183	0	Content		1261	652	31660563	651902537
31677	10:34:15.328	00:00:31.677	1901	1273,759	787,0211	0,503188	0,5420233	416,2751	3,116639	3	1256,25	773,5992	0,5033925	0,5420151	416,2751	3,135538	1	30	1256	774						Untertest1.avi	0	880	547	72	111	1244	656	183	0	Content		1184	663	31677323	651919297
31694	10:34:15.345	00:00:31.693	1902	1331,221	772,4207	0,5045153	0,5424774	420,256	3,206328	3	1316,392	759,4437	0,5047216	0,5424469	420,256	3,228243	1	30	1316	759						Untertest1.avi	0	880	547	72	111	1244	656	183	0	Content		1244	648	31693936	651935910
31711	10:34:15.362	00:00:31.710	1903	1340,353	770,0874	0,5054381	0,5427291	424,0895	3,227507	3	1325,184	756,9561	0,5056415	0,542699	424,0895	3,249305	1	30	1325	757						Untertest1.avi	0	880	547	72	111	1244	656	183	0	Content		1253	646	31710560	651952534
31727	10:34:15.378	00:00:31.727	1904	1302,732	780,8569	0,5042664	0,5430696	421,2772	3,244037	3	1287,113	768,1503	0,5044719	0,5430391	421,2772	3,265277	1	31	1287	768						Untertest1.avi	0	880	547	72	111	1191	648	200	0	Content		1215	657	31727185	651969159
31744	10:34:15.395	00:00:31.743	1905	1259,854	780,5729	0,5032687	0,5439383	418,8295	3,280613	3	1243,64	768,0887	0,5034761	0,5439075	418,8295	3,301141	1	31	1244	768						Untertest1.avi	0	880	547	72	111	1191	648	200	0	Content		1172	657	31743934	651985908
31761	10:34:15.412	00:00:31.760	1906	1292,535	765,2916	0,5023602	0,5447256	416,5032	3,227603	3	1277,124	752,4482	0,5025695	0,5446945	416,5032	3,248591	1	31	1277	752						Untertest1.avi	0	880	547	72	111	1191	648	200	0	Content		1205	641	31760560	652002534
31777	10:34:15.428	00:00:31.777	1907	1296,511	764,8922	0,5024777	0,5453388	416,5628	3,232252	3	1261,613	752,7675	0,5025171	0,5453086	416,5627	3,247619	1	31	1262	753						Untertest1.avi	0	880	547	72	111	1191	648	200	0	Content		1190	642	31777183	652019157
31794	10:34:15.445	00:00:31.793	1908	1305,888	777,6521	0,5035806	0,5453967	420,1011	3,300497	3	1290,442	764,9182	0,5037871	0,545366	420,1011	3,321773	1	31	1290	765						Untertest1.avi	0	880	547	72	111	1191	648	200	0	Content		1218	654	31793807	652035781
31811	10:34:15.462	00:00:31.810	1909	1275,511	772,8186	0,5027899	0,5453965	416,5352	3,22892	3	1259,459	760,2051	0,5029992	0,5453654	416,5352	3,249119	1	31	1259	760						Untertest1.avi	0	880	547	72	111	1191	648	200	0	Content		1187	649	31810556	652052530
31827	10:34:15.478	00:00:31.827	1910	1270,643	774,9951	0,5030168	0,5452599	416,6346	3,238361	3	1251,15	762,5485	0,5031955	0,545229	416,6346	3,2577	1	31	1251	763						Untertest1.avi	0	880	547	72	111	1191	648	200	0	Content		1179	652	31827180	652069154
31844	10:34:15.495	00:00:31.843	1911	1269,372	771,3342	0,5026719	0,544823	414,9676	3,305683	3	1253,702	758,7264	0,5028825	0,5447916	414,9676	3,326394	1	31	1254	759						Untertest1.avi	0	880	547	72	111	1191	648	200	0	Content		1182	648	31843801	652085775
31861	10:34:15.512	00:00:31.860	1912	1294,623	767,482	0,5042816	0,5445575	419,7716	3,3362	3	1279,164	754,5848	0,5044883	0,5445268	419,7716	3,357611	1	31	1279	755						Untertest1.avi	0	880	547	72	111	1191	648	200	0	Content		1207	644	31860551	652102525
31877	10:34:15.528	00:00:31.877	1913	1283,611	774,9525	0,5039484	0,5445382	418,8246	3,331996	3	1268,13	762,2596	0,5041559	0,5445074	418,8246	3,353387	1	31	1268	762						Untertest1.avi	0	880	547	72	111	1191	648	200	0	Content		1196	651	31877174	652119148
31894	10:34:15.545	00:00:31.893	1914	1265,722	765,2226	0,5028955	0,5446236	416,4521	3,294498	3	1249,771	752,4818	0,5031048	0,5445925	416,4521	3,315028	1	31	1250	752						Untertest1.avi	0	880	547	72	111	1191	648	200	0	Content		1178	641	31893798	652135772
31910	10:34:15.561	00:00:31.910	1915	1279,105	763,1495	0,5019717	0,5445772	414,122	3,30765	3	1263,851	750,3554	0,502183	0,5445458	414,122	3,328759	1	31	1264	750						Untertest1.avi	0	880	547	72	111	1191	648	200	0	Content		1192	639	31910423	652152397
31927	10:34:15.578	00:00:31.927	1916	-1024	-768	-1	-1	-1	-1	4	-1024	-768	-1	-1	-1	-1	4		0	0						Untertest1.avi	0	880	547	72	111				0	Content		-72	-111	31927171	652169145
31944	10:34:15.595	00:00:31.943	1917	-1024	-768	-1	-1	-1	-1	4	-1024	-768	-1	-1	-1	-1	4		0	0						Untertest1.avi	0	880	547	72	111				0	Content		-72	-111	31943793	652185767
31960	10:34:15.611	00:00:31.960	1918	-1024	-768	-1	-1	-1	-1	4	-1024	-768	-1	-1	-1	-1	4		0	0						Untertest1.avi	0	880	547	72	111				0	Content		-72	-111	31960417	652202391
31977	10:34:15.628	00:00:31.977	1919	-1024	-768	-1	-1	-1	-1	4	-1024	-768	-1	-1	-1	-1	4		0	0						Untertest1.avi	0	880	547	72	111				0	Content		-72	-111	31977041	652219015
31994	10:34:15.645	00:00:31.993	1920	-1024	-768	-1	-1	-1	-1	4	-1024	-768	-1	-1	-1	-1	4		0	0						Untertest1.avi	0	880	547	72	111				0	Content		-72	-111	31993789	652235763
32010	10:34:15.661	00:00:32.010	1921	-1024	-768	-1	-1	-1	-1	4	-1024	-768	-1	-1	-1	-1	4		0	0						Untertest1.avi	0	880	547	72	111				0	Content		-72	-111	32010409	652252383
32027	10:34:15.678	00:00:32.027	1922	-1024	-768	-1	-1	-1	-1	4	-1024	-768	-1	-1	-1	-1	4		0	0						Untertest1.avi	0	880	547	72	111				0	Content		-72	-111	32027033	652269007
32044	10:34:15.695	00:00:32.043	1923	-1024	-768	-1	-1	-1	-1	4	-1024	-768	-1	-1	-1	-1	4		0	0						Untertest1.avi	0	880	547	72	111				0	Content		-72	-111	32043654	652285628
32060	10:34:15.711	00:00:32.060	1924	-1024	-768	-1	-1	-1	-1	4	-1024	-768	-1	-1	-1	-1	4		0	0						Untertest1.avi	0	880	547	72	111				0	Content		-72	-111	32060403	652302377
32077	10:34:15.728	00:00:32.077	1925	-1024	-768	-1	-1	-1	-1	4	-1024	-768	-1	-1	-1	-1	4		0	0						Untertest1.avi	0	880	547	72	111				0	Content		-72	-111	32077026	652319000
32094	10:34:15.745	00:00:32.093	1926	-1024	-768	-1	-1	-1	-1	4	-1024	-768	-1	-1	-1	-1	4		0	0						Untertest1.avi	0	880	547	72	111				0	Content		-72	-111	32093652	652335626
32110	10:34:15.761	00:00:32.110	1927	-1024	-768	-1	-1	-1	-1	4	-1024	-768	-1	-1	-1	-1	4		0	0						Untertest1.avi	0	880	547	72	111				0	Content		-72	-111	32110286	652352260
32127	10:34:15.778	00:00:32.127	1928	-1024	-768	-1	-1	-1	-1	4	-1024	-768	-1	-1	-1	-1	4		0	0						Untertest1.avi	0	880	547	72	111				0	Content		-72	-111	32127023	652368997
32144	10:34:15.795	00:00:32.143	1929	-1024	-768	-1	-1	-1	-1	4	-1024	-768	-1	-1	-1	-1	4		0	0						Untertest1.avi	0	880	547	72	111				0	Content		-72	-111	32143647	652385621
32160	10:34:15.811	00:00:32.160	1930	-1024	-768	-1	-1	-1	-1	4	-1024	-768	-1	-1	-1	-1	4		0	0						Untertest1.avi	0	880	547	72	111				0	Content		-72	-111	32160282	652402256
32177	10:34:15.828	00:00:32.176	1931	-1024	-768	-1	-1	-1	-1	4	-1024	-768	-1	-1	-1	-1	4		0	0						Untertest1.avi	0	880	547	72	111				0	Content		-72	-111	32176893	652418867
32194	10:34:15.845	00:00:32.193	1932	-1024	-768	-1	-1	-1	-1	4	-1024	-768	-1	-1	-1	-1	4		0	0						Untertest1.avi	0	880	547	72	111				0	Content		-72	-111	32193641	652435615
32210	10:34:15.861	00:00:32.210	1933	-1024	-768	-1	-1	-1	-1	4	-1024	-768	-1	-1	-1	-1	4		0	0						Untertest1.avi	0	880	547	72	111				0	Content		-72	-111	32210275	652452249
32227	10:34:15.878	00:00:32.226	1934	-1024	-768	-1	-1	-1	-1	4	-1024	-768	-1	-1	-1	-1	4		0	0						Untertest1.avi	0	880	547	72	111				0	Content		-72	-111	32226888	652468862
32244	10:34:15.895	00:00:32.243	1935	-1024	-768	-1	-1	-1	-1	4	-1024	-768	-1	-1	-1	-1	4		0	0						Untertest1.avi	0	880	547	72	111				0	Content		-72	-111	32243640	652485614
32260	10:34:15.911	00:00:32.260	1936	-1024	-768	-1	-1	-1	-1	4	-1024	-768	-1	-1	-1	-1	4		0	0						Untertest1.avi	0	880	547	72	111				0	Content		-72	-111	32260268	652502242
32277	10:34:15.928	00:00:32.276	1937	-1024	-768	-1	-1	-1	-1	4	-1024	-768	-1	-1	-1	-1	4		0	0						Untertest1.avi	0	880	547	72	111				0	Content		-72	-111	32276882	652518856
32294	10:34:15.945	00:00:32.293	1938	-1024	-768	-1	-1	-1	-1	4	-1024	-768	-1	-1	-1	-1	4		0	0						Untertest1.avi	0	880	547	72	111				0	Content		-72	-111	32293505	652535479
32310	10:34:15.961	00:00:32.310	1939	-1024	-768	-1	-1	-1	-1	4	-1024	-768	-1	-1	-1	-1	4		0	0						Untertest1.avi	0	880	547	72	111				0	Content		-72	-111	32310126	652552100
32327	10:34:15.978	00:00:32.327	1940	-1024	-768	-1	-1	-1	-1	4	-1024	-768	-1	-1	-1	-1	4		0	0						Untertest1.avi	0	880	547	72	111				0	Content		-72	-111	32327323	652569297
32345	10:34:15.996	00:00:32.344	1941	-1024	-768	-1	-1	-1	-1	4	-1024	-768	-1	-1	-1	-1	4		0	0						Untertest1.avi	0	880	547	72	111				0	Content		-72	-111	32344695	652586669
32362	10:34:16.013	00:00:32.361	1942	-1024	-768	-1	-1	-1	-1	4	-1024	-768	-1	-1	-1	-1	4		0	0						Untertest1.avi	0	880	547	72	111				0	Content		-72	-111	32361941	652603915
32377	10:34:16.028	00:00:32.376	1943	-1024	-768	-1	-1	-1	-1	4	-1024	-768	-1	-1	-1	-1	4		0	0						Untertest1.avi	0	880	547	72	111				0	Content		-72	-111	32376869	652618843
32393	10:34:16.044	00:00:32.393	1944	-1024	-768	-1	-1	-1	-1	4	-1024	-768	-1	-1	-1	-1	4		0	0						Untertest1.avi	0	880	547	72	111				0	Content		-72	-111	32393493	652635467
32410	10:34:16.061	00:00:32.410	1945	-1024	-768	-1	-1	-1	-1	4	-1024	-768	-1	-1	-1	-1	4		0	0						Untertest1.avi	0	880	547	72	111				0	Content		-72	-111	32410243	652652217
32427	10:34:16.078	00:00:32.426	1946	-1024	-768	-1	-1	-1	-1	4	-1024	-768	-1	-1	-1	-1	4		0	0						Untertest1.avi	0	880	547	72	111				0	Content		-72	-111	32426863	652668837
32443	10:34:16.094	00:00:32.443	1947	-1024	-768	-1	-1	-1	-1	4	-1024	-768	-1	-1	-1	-1	4		0	0						Untertest1.avi	0	880	547	72	111				0	Content		-72	-111	32443484	652685458
32460	10:34:16.111	00:00:32.460	1948	-1024	-768	-1	-1	-1	-1	4	-1024	-768	-1	-1	-1	-1	4		0	0						Untertest1.avi	0	880	547	72	111				0	Content		-72	-111	32460110	652702084
32477	10:34:16.128	00:00:32.477	1949	-1024	-768	-1	-1	-1	-1	4	-1024	-768	-1	-1	-1	-1	4		0	0						Untertest1.avi	0	880	547	72	111				0	Content		-72	-111	32477176	652719150
32495	10:34:16.146	00:00:32.494	1950	-1024	-768	-1	-1	-1	-1	4	-1024	-768	-1	-1	-1	-1	4		0	0						Untertest1.avi	0	880	547	72	111				0	Content		-72	-111	32494555	652736529
32512	10:34:16.163	00:00:32.511	1951	-1024	-768	-1	-1	-1	-1	4	-1024	-768	-1	-1	-1	-1	4		0	0						Untertest1.avi	0	880	547	72	111				0	Content		-72	-111	32511923	652753897
32527	10:34:16.178	00:00:32.526	1952	-1024	-768	-1	-1	-1	-1	4	-1024	-768	-1	-1	-1	-1	4		0	0						Untertest1.avi	0	880	547	72	111				0	Content		-72	-111	32526725	652768699
32543	10:34:16.194	00:00:32.543	1953	-1024	-768	-1	-1	-1	-1	4	-1024	-768	-1	-1	-1	-1	4		0	0						Untertest1.avi	0	880	547	72	111				0	Content		-72	-111	32543351	652785325
32560	10:34:16.211	00:00:32.560	1954	-1024	-768	-1	-1	-1	-1	4	-1024	-768	-1	-1	-1	-1	4		0	0						Untertest1.avi	0	880	547	72	111				0	Content		-72	-111	32560099	652802073
32577	10:34:16.228	00:00:32.576	1955	-1024	-768	-1	-1	-1	-1	4	-1024	-768	-1	-1	-1	-1	4		0	0						Untertest1.avi	0	880	547	72	111				0	Content		-72	-111	32576721	652818695
32593	10:34:16.244	00:00:32.593	1956	-1024	-768	-1	-1	-1	-1	4	-1024	-768	-1	-1	-1	-1	4		0	0						Untertest1.avi	0	880	547	72	111				0	Content		-72	-111	32593341	652835315
32610	10:34:16.261	00:00:32.609	1957	-1024	-768	-1	-1	-1	-1	4	-1024	-768	-1	-1	-1	-1	4		0	0						Untertest1.avi	0	880	547	72	111				0	Content		-72	-111	32609966	652851940
32627	10:34:16.278	00:00:32.627	1958	-1024	-768	-1	-1	-1	-1	4	-1024	-768	-1	-1	-1	-1	4		0	0						Untertest1.avi	0	880	547	72	111				0	Content		-72	-111	32627173	652869147
32645	10:34:16.296	00:00:32.644	1959	-1024	-768	-1	-1	-1	-1	4	-1024	-768	-1	-1	-1	-1	4		0	0						Untertest1.avi	0	880	547	72	111				0	Content		-72	-111	32644533	652886507
32662	10:34:16.313	00:00:32.661	1960	-1024	-768	-1	-1	-1	-1	4	-1024	-768	-1	-1	-1	-1	4		0	0						Untertest1.avi	0	880	547	72	111				0	Content		-72	-111	32661781	652903755
32677	10:34:16.328	00:00:32.676	1961	-1024	-768	-1	-1	-1	-1	4	-1024	-768	-1	-1	-1	-1	4		0	0						Untertest1.avi	0	880	547	72	111				0	Content		-72	-111	32676585	652918559
32693	10:34:16.344	00:00:32.693	1962	-1024	-768	-1	-1	-1	-1	4	-1024	-768	-1	-1	-1	-1	4		0	0						Untertest1.avi	0	880	547	72	111				0	Content		-72	-111	32693333	652935307
32710	10:34:16.361	00:00:32.709	1963	-1024	-768	-1	-1	-1	-1	4	-1024	-768	-1	-1	-1	-1	4		0	0						Untertest1.avi	0	880	547	72	111				0	Content		-72	-111	32709958	652951932
32727	10:34:16.378	00:00:32.726	1964	-1024	-768	-1	-1	-1	-1	4	-1024	-768	-1	-1	-1	-1	4		0	0						Untertest1.avi	0	880	547	72	111				0	Content		-72	-111	32726582	652968556
32743	10:34:16.394	00:00:32.743	1965	-1024	-768	-1	-1	-1	-1	4	-1024	-768	-1	-1	-1	-1	4		0	0						Untertest1.avi	0	880	547	72	111				0	Content		-72	-111	32743207	652985181
32760	10:34:16.411	00:00:32.759	1966	-1024	-768	-1	-1	-1	-1	4	-1024	-768	-1	-1	-1	-1	4		0	0						Untertest1.avi	0	880	547	72	111				0	Content		-72	-111	32759830	653001804
32777	10:34:16.428	00:00:32.777	1967	-1024	-768	-1	-1	-1	-1	4	-1024	-768	-1	-1	-1	-1	4		0	0						Untertest1.avi	0	880	547	72	111				0	Content		-72	-111	32777024	653018998
32794	10:34:16.445	00:00:32.794	1968	-1024	-768	-1	-1	-1	-1	4	-1024	-768	-1	-1	-1	-1	4		0	0						Untertest1.avi	0	880	547	72	111				0	Content		-72	-111	32794398	653036372
32812	10:34:16.463	00:00:32.811	1969	-1024	-768	-1	-1	-1	-1	4	-1024	-768	-1	-1	-1	-1	4		0	0						Untertest1.avi	0	880	547	72	111				0	Content		-72	-111	32811644	653053618
32827	10:34:16.478	00:00:32.826	1970	-1024	-768	-1	-1	-1	-1	4	-1024	-768	-1	-1	-1	-1	4		0	0						Untertest1.avi	0	880	547	72	111				0	Content		-72	-111	32826573	653068547
32843	10:34:16.494	00:00:32.843	1971	-1024	-768	-1	-1	-1	-1	4	-1024	-768	-1	-1	-1	-1	4		0	0						Untertest1.avi	0	880	547	72	111				0	Content		-72	-111	32843192	653085166
32860	10:34:16.511	00:00:32.859	1972	-1024	-768	-1	-1	-1	-1	4	-1024	-768	-1	-1	-1	-1	4		0	0						Untertest1.avi	0	880	547	72	111				0	Content		-72	-111	32859939	653101913
32877	10:34:16.528	00:00:32.876	1973	-1024	-768	-1	-1	-1	-1	4	-1024	-768	-1	-1	-1	-1	4		0	0						Untertest1.avi	0	880	547	72	111				0	Content		-72	-111	32876563	653118537
32893	10:34:16.544	00:00:32.893	1974	-1024	-768	-1	-1	-1	-1	4	-1024	-768	-1	-1	-1	-1	4		0	0						Untertest1.avi	0	880	547	72	111				0	Content		-72	-111	32893186	653135160
32910	10:34:16.561	00:00:32.909	1975	-1024	-768	-1	-1	-1	-1	4	-1024	-768	-1	-1	-1	-1	4		0	0						Untertest1.avi	0	880	547	72	111				0	Content		-72	-111	32909810	653151784
32927	10:34:16.578	00:00:32.926	1976	-1024	-768	-1	-1	-1	-1	4	-1024	-768	-1	-1	-1	-1	4		0	0						Untertest1.avi	0	880	547	72	111				0	Content		-72	-111	32926883	653168857
32944	10:34:16.595	00:00:32.944	1977	-1024	-768	-1	-1	-1	-1	4	-1024	-768	-1	-1	-1	-1	4		0	0						Untertest1.avi	0	880	547	72	111				0	Content		-72	-111	32944258	653186232
32962	10:34:16.613	00:00:32.961	1978	-1024	-768	-1	-1	-1	-1	4	-1024	-768	-1	-1	-1	-1	4		0	0						Untertest1.avi	0	880	547	72	111				0	Content		-72	-111	32961505	653203479
32976	10:34:16.627	00:00:32.976	1979	-1024	-768	-1	-1	-1	-1	4	-1024	-768	-1	-1	-1	-1	4		0	0						Untertest1.avi	0	880	547	72	111				0	Content		-72	-111	32976435	653218409
[truncated: 1,649 more rows]
