# Supplementary material for: Gaze Duration Biases for Colours in Combination with Dissonant and Consonant Sounds: A Comparative Eye-Tracking Study with Orangutans
Source: PLoS One. 2015 Oct 14;10(10):e0139894. doi: 10.1371/journal.pone.0139894 (PMC4605782; doi:10.1371/journal.pone.0139894)
Supplement: S1 Data — (ZIP) [file pone.0139894.s004.zip › Plos ColourSound Data/Apes/Farben_Musik_U1/Rec 20-All-Data.tsv]

System Properties:
Operating System:	Microsoft Windows NT 6.1.7601 Service Pack 1
System User Name:	tobiiadmin
Machine Name:	LOE7690LAP
Data properties:
Recording name:	Rec 20
Recording date:	04.03.2014
Recording time:	11:10:12
Recording resolution:	1024 x 768
Export date:	09.03.2014
Export time:	12:19:24
Participant:	Pini
Filter settings:
Eye: Average
Validity: Normal
Fixation filter: Tobii fixation filter
Velocity threshold: 35
Distance threshold: 35
Timestamp	DateTimeStamp	DateTimeStampStartOffset	Number	GazePointXLeft	GazePointYLeft	CamXLeft	CamYLeft	DistanceLeft	PupilLeft	ValidityLeft	GazePointXRight	GazePointYRight	CamXRight	CamYRight	DistanceRight	PupilRight	ValidityRight	FixationIndex	GazePointX	GazePointY	Event	EventKey	Data1	Data2	Descriptor	StimuliName	StimuliID	MediaWidth	MediaHeight	MediaPosX	MediaPosY	MappedFixationPointX	MappedFixationPointY	FixationDuration	AoiIds	AoiNames	WebGroupImage	MappedGazeDataPointX	MappedGazeDataPointY	MicroSecondTimestamp	AbsoluteMicroSecondTimestamp
11	11:10:12.999	00:00:00.010	0	-1024	-768	-1	-1	-1	-1	4	-1024	-768	-1	-1	-1	-1	4		0	0						No media	0	1024	768	0	0				0	Content		0	0	10572	2809536648
28	11:10:13.016	00:00:00.027	1	-1024	-768	-1	-1	-1	-1	4	-1024	-768	-1	-1	-1	-1	4		0	0						No media	0	1024	768	0	0				0	Content		0	0	27821	2809553897
43	11:10:13.031	00:00:00.042	2	-1024	-768	-1	-1	-1	-1	4	-1024	-768	-1	-1	-1	-1	4		0	0						No media	0	1024	768	0	0				0	Content		0	0	42696	2809568772
59	11:10:13.047	00:00:00.059	3	-1024	-768	-1	-1	-1	-1	4	-1024	-768	-1	-1	-1	-1	4		0	0						No media	0	1024	768	0	0				0	Content		0	0	59325	2809585401
76	11:10:13.064	00:00:00.075	4	-1024	-768	-1	-1	-1	-1	4	-1024	-768	-1	-1	-1	-1	4		0	0						No media	0	1024	768	0	0				0	Content		0	0	75994	2809602070
93	11:10:13.081	00:00:00.092	5	-1024	-768	-1	-1	-1	-1	4	-1024	-768	-1	-1	-1	-1	4		0	0						No media	0	1024	768	0	0				0	Content		0	0	92664	2809618740
109	11:10:13.097	00:00:00.109	6	-1024	-768	-1	-1	-1	-1	4	-1024	-768	-1	-1	-1	-1	4		0	0						No media	0	1024	768	0	0				0	Content		0	0	109323	2809635399
126	11:10:13.114	00:00:00.126	7	-1024	-768	-1	-1	-1	-1	4	-1024	-768	-1	-1	-1	-1	4		0	0						No media	0	1024	768	0	0				0	Content		0	0	126005	2809652081
143	11:10:13.131	00:00:00.142	8	-1024	-768	-1	-1	-1	-1	4	-1024	-768	-1	-1	-1	-1	4		0	0						No media	0	1024	768	0	0				0	Content		0	0	142605	2809668681
159	11:10:13.147	00:00:00.159	9	-1024	-768	-1	-1	-1	-1	4	-1024	-768	-1	-1	-1	-1	4		0	0						No media	0	1024	768	0	0				0	Content		0	0	159274	2809685350
176	11:10:13.164	00:00:00.176	10	-1024	-768	-1	-1	-1	-1	4	-1024	-768	-1	-1	-1	-1	4		0	0						No media	0	1024	768	0	0				0	Content		0	0	176182	2809702258
193	11:10:13.181	00:00:00.192	11	-1024	-768	-1	-1	-1	-1	4	-1024	-768	-1	-1	-1	-1	4		0	0						No media	0	1024	768	0	0				0	Content		0	0	192851	2809718927
210	11:10:13.198	00:00:00.209	12	-1024	-768	-1	-1	-1	-1	4	-1024	-768	-1	-1	-1	-1	4		0	0						No media	0	1024	768	0	0				0	Content		0	0	209846	2809735922
227	11:10:13.215	00:00:00.226	13	-1024	-768	-1	-1	-1	-1	4	-1024	-768	-1	-1	-1	-1	4		0	0						No media	0	1024	768	0	0				0	Content		0	0	226515	2809752591
243	11:10:13.231	00:00:00.243	14	-1024	-768	-1	-1	-1	-1	4	-1024	-768	-1	-1	-1	-1	4		0	0						No media	0	1024	768	0	0				0	Content		0	0	243185	2809769261
260	11:10:13.248	00:00:00.260	15	-1024	-768	-1	-1	-1	-1	4	-1024	-768	-1	-1	-1	-1	4		0	0						No media	0	1024	768	0	0				0	Content		0	0	260381	2809786457
278	11:10:13.266	00:00:00.277	16	-1024	-768	-1	-1	-1	-1	4	-1024	-768	-1	-1	-1	-1	4		0	0						No media	0	1024	768	0	0				0	Content		0	0	277631	2809803707
293	11:10:13.281	00:00:00.292	17	-1024	-768	-1	-1	-1	-1	4	-1024	-768	-1	-1	-1	-1	4		0	0						No media	0	1024	768	0	0				0	Content		0	0	292503	2809818579
309	11:10:13.297	00:00:00.309	18	-1024	-768	-1	-1	-1	-1	4	-1024	-768	-1	-1	-1	-1	4		0	0						No media	0	1024	768	0	0				0	Content		0	0	309128	2809835204
326	11:10:13.314	00:00:00.325	19	-1024	-768	-1	-1	-1	-1	4	-1024	-768	-1	-1	-1	-1	4		0	0						No media	0	1024	768	0	0				0	Content		0	0	325795	2809851871
342	11:10:13.330	00:00:00.342	20	-1024	-768	-1	-1	-1	-1	4	-1024	-768	-1	-1	-1	-1	4		0	0						No media	0	1024	768	0	0				0	Content		0	0	342426	2809868502
359	11:10:13.347	00:00:00.359	21	-1024	-768	-1	-1	-1	-1	4	-1024	-768	-1	-1	-1	-1	4		0	0						No media	0	1024	768	0	0				0	Content		0	0	359093	2809885169
376	11:10:13.364	00:00:00.375	22	-1024	-768	-1	-1	-1	-1	4	-1024	-768	-1	-1	-1	-1	4		0	0						No media	0	1024	768	0	0				0	Content		0	0	375806	2809901882
392	11:10:13.380	00:00:00.392	23	-1024	-768	-1	-1	-1	-1	4	-1024	-768	-1	-1	-1	-1	4		0	0						No media	0	1024	768	0	0				0	Content		0	0	392372	2809918448
409	11:10:13.397	00:00:00.409	24	-1024	-768	-1	-1	-1	-1	4	-1024	-768	-1	-1	-1	-1	4		0	0						No media	0	1024	768	0	0				0	Content		0	0	409204	2809935280
426	11:10:13.414	00:00:00.425	25	-1024	-768	-1	-1	-1	-1	4	-1024	-768	-1	-1	-1	-1	4		0	0						No media	0	1024	768	0	0				0	Content		0	0	425871	2809951947
443	11:10:13.431	00:00:00.442	26	-1024	-768	-1	-1	-1	-1	4	-1024	-768	-1	-1	-1	-1	4		0	0						No media	0	1024	768	0	0				0	Content		0	0	442538	2809968614
459	11:10:13.447																				MovieStart	128	0	0	Untertest1.avi
460	11:10:13.448	00:00:00.459	27	-1024	-768	-1	-1	-1	-1	4	-1024	-768	-1	-1	-1	-1	4		0	0						Untertest1.avi	0	880	547	72	111				0	Content		-72	-111	459613	2809985689
477	11:10:13.465	00:00:00.476	28	-1024	-768	-1	-1	-1	-1	4	-1024	-768	-1	-1	-1	-1	4		0	0						Untertest1.avi	0	880	547	72	111				0	Content		-72	-111	476861	2810002937
494	11:10:13.482	00:00:00.494	29	-1024	-768	-1	-1	-1	-1	4	-1024	-768	-1	-1	-1	-1	4		0	0						Untertest1.avi	0	880	547	72	111				0	Content		-72	-111	494123	2810020199
509	11:10:13.497	00:00:00.508	30	-1024	-768	-1	-1	-1	-1	4	-1024	-768	-1	-1	-1	-1	4		0	0						Untertest1.avi	0	880	547	72	111				0	Content		-72	-111	508978	2810035054
526	11:10:13.514	00:00:00.525	31	-1024	-768	-1	-1	-1	-1	4	-1024	-768	-1	-1	-1	-1	4		0	0						Untertest1.avi	0	880	547	72	111				0	Content		-72	-111	525602	2810051678
542	11:10:13.530	00:00:00.542	32	-1024	-768	-1	-1	-1	-1	4	-1024	-768	-1	-1	-1	-1	4		0	0						Untertest1.avi	0	880	547	72	111				0	Content		-72	-111	542269	2810068345
559	11:10:13.547	00:00:00.558	33	-1024	-768	-1	-1	-1	-1	4	-1024	-768	-1	-1	-1	-1	4		0	0						Untertest1.avi	0	880	547	72	111				0	Content		-72	-111	558936	2810085012
576	11:10:13.564	00:00:00.575	34	-1024	-768	-1	-1	-1	-1	4	-1024	-768	-1	-1	-1	-1	4		0	0						Untertest1.avi	0	880	547	72	111				0	Content		-72	-111	575596	2810101672
592	11:10:13.580	00:00:00.592	35	-1024	-768	-1	-1	-1	-1	4	-1024	-768	-1	-1	-1	-1	4		0	0						Untertest1.avi	0	880	547	72	111				0	Content		-72	-111	592273	2810118349
609	11:10:13.597	00:00:00.608	36	-1024	-768	-1	-1	-1	-1	4	-1024	-768	-1	-1	-1	-1	4		0	0						Untertest1.avi	0	880	547	72	111				0	Content		-72	-111	608872	2810134948
626	11:10:13.614	00:00:00.625	37	-1024	-768	-1	-1	-1	-1	4	-1024	-768	-1	-1	-1	-1	4		0	0						Untertest1.avi	0	880	547	72	111				0	Content		-72	-111	625539	2810151615
642	11:10:13.630	00:00:00.642	38	-1024	-768	-1	-1	-1	-1	4	-1024	-768	-1	-1	-1	-1	4		0	0						Untertest1.avi	0	880	547	72	111				0	Content		-72	-111	642442	2810168518
659	11:10:13.647	00:00:00.659	39	-1024	-768	-1	-1	-1	-1	4	-1024	-768	-1	-1	-1	-1	4		0	0						Untertest1.avi	0	880	547	72	111				0	Content		-72	-111	659109	2810185185
676	11:10:13.664	00:00:00.676	40	-1024	-768	-1	-1	-1	-1	4	-1024	-768	-1	-1	-1	-1	4		0	0						Untertest1.avi	0	880	547	72	111				0	Content		-72	-111	676120	2810202196
693	11:10:13.681	00:00:00.692	41	-1024	-768	-1	-1	-1	-1	4	-1024	-768	-1	-1	-1	-1	4		0	0						Untertest1.avi	0	880	547	72	111				0	Content		-72	-111	692787	2810218863
709	11:10:13.697	00:00:00.709	42	-1024	-768	-1	-1	-1	-1	4	-1024	-768	-1	-1	-1	-1	4		0	0						Untertest1.avi	0	880	547	72	111				0	Content		-72	-111	709454	2810235530
727	11:10:13.715	00:00:00.726	43	-1024	-768	-1	-1	-1	-1	4	-1024	-768	-1	-1	-1	-1	4		0	0						Untertest1.avi	0	880	547	72	111				0	Content		-72	-111	726707	2810252783
744	11:10:13.732	00:00:00.743	44	-1024	-768	-1	-1	-1	-1	4	-1024	-768	-1	-1	-1	-1	4		0	0						Untertest1.avi	0	880	547	72	111				0	Content		-72	-111	743955	2810270031
759	11:10:13.747	00:00:00.758	45	-1024	-768	-1	-1	-1	-1	4	-1024	-768	-1	-1	-1	-1	4		0	0						Untertest1.avi	0	880	547	72	111				0	Content		-72	-111	758828	2810284904
775	11:10:13.763	00:00:00.775	46	-1024	-768	-1	-1	-1	-1	4	-1024	-768	-1	-1	-1	-1	4		0	0						Untertest1.avi	0	880	547	72	111				0	Content		-72	-111	775458	2810301534
792	11:10:13.780	00:00:00.792	47	-1024	-768	-1	-1	-1	-1	4	-1024	-768	-1	-1	-1	-1	4		0	0						Untertest1.avi	0	880	547	72	111				0	Content		-72	-111	792125	2810318201
809	11:10:13.797	00:00:00.808	48	-1024	-768	-1	-1	-1	-1	4	-1024	-768	-1	-1	-1	-1	4		0	0						Untertest1.avi	0	880	547	72	111				0	Content		-72	-111	808818	2810334894
825	11:10:13.813	00:00:00.825	49	-1024	-768	-1	-1	-1	-1	4	-1024	-768	-1	-1	-1	-1	4		0	0						Untertest1.avi	0	880	547	72	111				0	Content		-72	-111	825485	2810351561
842	11:10:13.830	00:00:00.842	50	-1024	-768	-1	-1	-1	-1	4	-1024	-768	-1	-1	-1	-1	4		0	0						Untertest1.avi	0	880	547	72	111				0	Content		-72	-111	842129	2810368205
859	11:10:13.847	00:00:00.858	51	-1024	-768	-1	-1	-1	-1	4	-1024	-768	-1	-1	-1	-1	4		0	0						Untertest1.avi	0	880	547	72	111				0	Content		-72	-111	858697	2810384773
876	11:10:13.864	00:00:00.875	52	-1024	-768	-1	-1	-1	-1	4	-1024	-768	-1	-1	-1	-1	4		0	0						Untertest1.avi	0	880	547	72	111				0	Content		-72	-111	875656	2810401732
892	11:10:13.880	00:00:00.892	53	-1024	-768	-1	-1	-1	-1	4	-1024	-768	-1	-1	-1	-1	4		0	0						Untertest1.avi	0	880	547	72	111				0	Content		-72	-111	892323	2810418399
904	11:10:13.892																				LeftMouseClick	1	663	600
909	11:10:13.897	00:00:00.909	54	-1024	-768	-1	-1	-1	-1	4	-1024	-768	-1	-1	-1	-1	4		0	0						Untertest1.avi	0	880	547	72	111				0	Content		-72	-111	909315	2810435391
927	11:10:13.915	00:00:00.926	55	-1024	-768	-1	-1	-1	-1	4	-1024	-768	-1	-1	-1	-1	4		0	0						Untertest1.avi	0	880	547	72	111				0	Content		-72	-111	926561	2810452637
944	11:10:13.932	00:00:00.943	56	-1024	-768	-1	-1	-1	-1	4	-1024	-768	-1	-1	-1	-1	4		0	0						Untertest1.avi	0	880	547	72	111				0	Content		-72	-111	943932	2810470008
944	11:10:13.932																				LeftMouseClick	1	663	600
959	11:10:13.947	00:00:00.958	57	-1024	-768	-1	-1	-1	-1	4	-1024	-768	-1	-1	-1	-1	4		0	0						Untertest1.avi	0	880	547	72	111				0	Content		-72	-111	958679	2810484755
975	11:10:13.963	00:00:00.975	58	-1024	-768	-1	-1	-1	-1	4	-1024	-768	-1	-1	-1	-1	4		0	0						Untertest1.avi	0	880	547	72	111				0	Content		-72	-111	975303	2810501379
992	11:10:13.980	00:00:00.991	59	-1024	-768	-1	-1	-1	-1	4	-1024	-768	-1	-1	-1	-1	4		0	0						Untertest1.avi	0	880	547	72	111				0	Content		-72	-111	991970	2810518046
1009	11:10:13.997	00:00:01.008	60	-1024	-768	-1	-1	-1	-1	4	-1024	-768	-1	-1	-1	-1	4		0	0						Untertest1.avi	0	880	547	72	111				0	Content		-72	-111	1008637	2810534713
1025	11:10:14.013	00:00:01.025	61	-1024	-768	-1	-1	-1	-1	4	-1024	-768	-1	-1	-1	-1	4		0	0						Untertest1.avi	0	880	547	72	111				0	Content		-72	-111	1025297	2810551373
1042	11:10:14.030	00:00:01.041	62	-1024	-768	-1	-1	-1	-1	4	-1024	-768	-1	-1	-1	-1	4		0	0						Untertest1.avi	0	880	547	72	111				0	Content		-72	-111	1041978	2810568054
1059	11:10:14.047	00:00:01.058	63	-1024	-768	-1	-1	-1	-1	4	-1024	-768	-1	-1	-1	-1	4		0	0						Untertest1.avi	0	880	547	72	111				0	Content		-72	-111	1058624	2810584700
1075	11:10:14.063	00:00:01.075	64	-1024	-768	-1	-1	-1	-1	4	-1024	-768	-1	-1	-1	-1	4		0	0						Untertest1.avi	0	880	547	72	111				0	Content		-72	-111	1075291	2810601367
1092	11:10:14.080	00:00:01.091	65	-1024	-768	-1	-1	-1	-1	4	-1024	-768	-1	-1	-1	-1	4		0	0						Untertest1.avi	0	880	547	72	111				0	Content		-72	-111	1091958	2810618034
1109	11:10:14.097	00:00:01.108	66	-1024	-768	-1	-1	-1	-1	4	-1024	-768	-1	-1	-1	-1	4		0	0						Untertest1.avi	0	880	547	72	111				0	Content		-72	-111	1108876	2810634952
1126	11:10:14.114	00:00:01.125	67	-1024	-768	-1	-1	-1	-1	4	-1024	-768	-1	-1	-1	-1	4		0	0						Untertest1.avi	0	880	547	72	111				0	Content		-72	-111	1125542	2810651618
1142	11:10:14.130	00:00:01.142	68	-1024	-768	-1	-1	-1	-1	4	-1024	-768	-1	-1	-1	-1	4		0	0						Untertest1.avi	0	880	547	72	111				0	Content		-72	-111	1142500	2810668576
1159	11:10:14.147	00:00:01.159	69	-1024	-768	-1	-1	-1	-1	4	-1024	-768	-1	-1	-1	-1	4		0	0						Untertest1.avi	0	880	547	72	111				0	Content		-72	-111	1159167	2810685243
1176	11:10:14.164	00:00:01.175	70	-1024	-768	-1	-1	-1	-1	4	-1024	-768	-1	-1	-1	-1	4		0	0						Untertest1.avi	0	880	547	72	111				0	Content		-72	-111	1175834	2810701910
1193	11:10:14.181	00:00:01.193	71	-1024	-768	-1	-1	-1	-1	4	-1024	-768	-1	-1	-1	-1	4		0	0						Untertest1.avi	0	880	547	72	111				0	Content		-72	-111	1193033	2810719109
1210	11:10:14.198	00:00:01.210	72	-1024	-768	-1	-1	-1	-1	4	-1024	-768	-1	-1	-1	-1	4		0	0						Untertest1.avi	0	880	547	72	111				0	Content		-72	-111	1210280	2810736356
1225	11:10:14.213	00:00:01.225	73	-1024	-768	-1	-1	-1	-1	4	-1024	-768	-1	-1	-1	-1	4		0	0						Untertest1.avi	0	880	547	72	111				0	Content		-72	-111	1225155	2810751231
1241	11:10:14.229	00:00:01.241	74	-1024	-768	-1	-1	-1	-1	4	-1024	-768	-1	-1	-1	-1	4		0	0						Untertest1.avi	0	880	547	72	111				0	Content		-72	-111	1241494	2810767570
1258	11:10:14.246	00:00:01.258	75	-1024	-768	-1	-1	-1	-1	4	-1024	-768	-1	-1	-1	-1	4		0	0						Untertest1.avi	0	880	547	72	111				0	Content		-72	-111	1258156	2810784232
1275	11:10:14.263	00:00:01.274	76	-1024	-768	-1	-1	-1	-1	4	-1024	-768	-1	-1	-1	-1	4		0	0						Untertest1.avi	0	880	547	72	111				0	Content		-72	-111	1274842	2810800918
1292	11:10:14.280	00:00:01.291	77	-1024	-768	-1	-1	-1	-1	4	-1024	-768	-1	-1	-1	-1	4		0	0						Untertest1.avi	0	880	547	72	111				0	Content		-72	-111	1291504	2810817580
1308	11:10:14.296	00:00:01.308	78	-1024	-768	-1	-1	-1	-1	4	-1024	-768	-1	-1	-1	-1	4		0	0						Untertest1.avi	0	880	547	72	111				0	Content		-72	-111	1308144	2810834220
1325	11:10:14.313	00:00:01.324	79	-1024	-768	-1	-1	-1	-1	4	-1024	-768	-1	-1	-1	-1	4		0	0						Untertest1.avi	0	880	547	72	111				0	Content		-72	-111	1324709	2810850785
1342	11:10:14.330	00:00:01.341	80	-1024	-768	-1	-1	-1	-1	4	-1024	-768	-1	-1	-1	-1	4		0	0						Untertest1.avi	0	880	547	72	111				0	Content		-72	-111	1341641	2810867717
1358	11:10:14.346	00:00:01.358	81	-1024	-768	-1	-1	-1	-1	4	-1024	-768	-1	-1	-1	-1	4		0	0						Untertest1.avi	0	880	547	72	111				0	Content		-72	-111	1358303	2810884379
1375	11:10:14.363	00:00:01.375	82	-1024	-768	-1	-1	-1	-1	4	-1024	-768	-1	-1	-1	-1	4		0	0						Untertest1.avi	0	880	547	72	111				0	Content		-72	-111	1375313	2810901389
1393	11:10:14.381	00:00:01.392	83	-1024	-768	-1	-1	-1	-1	4	-1024	-768	-1	-1	-1	-1	4		0	0						Untertest1.avi	0	880	547	72	111				0	Content		-72	-111	1392555	2810918631
1410	11:10:14.398	00:00:01.409	84	-1024	-768	-1	-1	-1	-1	4	-1024	-768	-1	-1	-1	-1	4		0	0						Untertest1.avi	0	880	547	72	111				0	Content		-72	-111	1409923	2810935999
1425	11:10:14.413	00:00:01.424	85	-1024	-768	-1	-1	-1	-1	4	-1024	-768	-1	-1	-1	-1	4		0	0						Untertest1.avi	0	880	547	72	111				0	Content		-72	-111	1424667	2810950743
1441	11:10:14.429	00:00:01.441	86	-1024	-768	-1	-1	-1	-1	4	-1024	-768	-1	-1	-1	-1	4		0	0						Untertest1.avi	0	880	547	72	111				0	Content		-72	-111	1441287	2810967363
1458	11:10:14.446	00:00:01.457	87	-1024	-768	-1	-1	-1	-1	4	-1024	-768	-1	-1	-1	-1	4		0	0						Untertest1.avi	0	880	547	72	111				0	Content		-72	-111	1457949	2810984025
1475	11:10:14.463	00:00:01.474	88	-1024	-768	-1	-1	-1	-1	4	-1024	-768	-1	-1	-1	-1	4		0	0						Untertest1.avi	0	880	547	72	111				0	Content		-72	-111	1474611	2811000687
1491	11:10:14.479	00:00:01.491	89	-1024	-768	-1	-1	-1	-1	4	-1024	-768	-1	-1	-1	-1	4		0	0						Untertest1.avi	0	880	547	72	111				0	Content		-72	-111	1491263	2811017339
1508	11:10:14.496	00:00:01.507	90	-1024	-768	-1	-1	-1	-1	4	-1024	-768	-1	-1	-1	-1	4		0	0						Untertest1.avi	0	880	547	72	111				0	Content		-72	-111	1507939	2811034015
1525	11:10:14.513	00:00:01.524	91	-1024	-768	-1	-1	-1	-1	4	-1024	-768	-1	-1	-1	-1	4		0	0						Untertest1.avi	0	880	547	72	111				0	Content		-72	-111	1524594	2811050670
1541	11:10:14.529	00:00:01.541	92	-1024	-768	-1	-1	-1	-1	4	-1024	-768	-1	-1	-1	-1	4		0	0						Untertest1.avi	0	880	547	72	111				0	Content		-72	-111	1541256	2811067332
1558	11:10:14.546	00:00:01.558	93	-1024	-768	-1	-1	-1	-1	4	-1024	-768	-1	-1	-1	-1	4		0	0						Untertest1.avi	0	880	547	72	111				0	Content		-72	-111	1558124	2811084200
1575	11:10:14.563	00:00:01.574	94	-1024	-768	-1	-1	-1	-1	4	-1024	-768	-1	-1	-1	-1	4		0	0						Untertest1.avi	0	880	547	72	111				0	Content		-72	-111	1574786	2811100862
1592	11:10:14.580	00:00:01.591	95	-1024	-768	-1	-1	-1	-1	4	-1024	-768	-1	-1	-1	-1	4		0	0						Untertest1.avi	0	880	547	72	111				0	Content		-72	-111	1591763	2811117839
1608	11:10:14.596	00:00:01.608	96	-1024	-768	-1	-1	-1	-1	4	-1024	-768	-1	-1	-1	-1	4		0	0						Untertest1.avi	0	880	547	72	111				0	Content		-72	-111	1608425	2811134501
1625	11:10:14.613	00:00:01.625	97	-1024	-768	-1	-1	-1	-1	4	-1024	-768	-1	-1	-1	-1	4		0	0						Untertest1.avi	0	880	547	72	111				0	Content		-72	-111	1625087	2811151163
1642	11:10:14.630	00:00:01.642	98	-1024	-768	-1	-1	-1	-1	4	-1024	-768	-1	-1	-1	-1	4		0	0						Untertest1.avi	0	880	547	72	111				0	Content		-72	-111	1642332	2811168408
1660	11:10:14.648	00:00:01.659	99	-1024	-768	-1	-1	-1	-1	4	-1024	-768	-1	-1	-1	-1	4		0	0						Untertest1.avi	0	880	547	72	111				0	Content		-72	-111	1659574	2811185650
1674	11:10:14.662	00:00:01.674	100	-1024	-768	-1	-1	-1	-1	4	-1024	-768	-1	-1	-1	-1	4		0	0						Untertest1.avi	0	880	547	72	111				0	Content		-72	-111	1674442	2811200518
1691	11:10:14.679	00:00:01.691	101	-1024	-768	-1	-1	-1	-1	4	-1024	-768	-1	-1	-1	-1	4		0	0						Untertest1.avi	0	880	547	72	111				0	Content		-72	-111	1691061	2811217137
1708	11:10:14.696	00:00:01.707	102	-1024	-768	-1	-1	-1	-1	4	-1024	-768	-1	-1	-1	-1	4		0	0						Untertest1.avi	0	880	547	72	111				0	Content		-72	-111	1707723	2811233799
1724	11:10:14.712	00:00:01.724	103	-1024	-768	-1	-1	-1	-1	4	-1024	-768	-1	-1	-1	-1	4		0	0						Untertest1.avi	0	880	547	72	111				0	Content		-72	-111	1724414	2811250490
1741	11:10:14.729	00:00:01.741	104	-1024	-768	-1	-1	-1	-1	4	-1024	-768	-1	-1	-1	-1	4		0	0						Untertest1.avi	0	880	547	72	111				0	Content		-72	-111	1741076	2811267152
1758	11:10:14.746	00:00:01.757	105	-1024	-768	-1	-1	-1	-1	4	-1024	-768	-1	-1	-1	-1	4		0	0						Untertest1.avi	0	880	547	72	111				0	Content		-72	-111	1757717	2811283793
1774	11:10:14.762	00:00:01.774	106	-1024	-768	-1	-1	-1	-1	4	-1024	-768	-1	-1	-1	-1	4		0	0						Untertest1.avi	0	880	547	72	111				0	Content		-72	-111	1774281	2811300357
1791	11:10:14.779	00:00:01.791	107	-1024	-768	-1	-1	-1	-1	4	-1024	-768	-1	-1	-1	-1	4		0	0						Untertest1.avi	0	880	547	72	111				0	Content		-72	-111	1791219	2811317295
1808	11:10:14.796	00:00:01.807	108	-1024	-768	-1	-1	-1	-1	4	-1024	-768	-1	-1	-1	-1	4		0	0						Untertest1.avi	0	880	547	72	111				0	Content		-72	-111	1807881	2811333957
1825	11:10:14.813	00:00:01.824	109	-1024	-768	-1	-1	-1	-1	4	-1024	-768	-1	-1	-1	-1	4		0	0						Untertest1.avi	0	880	547	72	111				0	Content		-72	-111	1824887	2811350963
1842	11:10:14.830	00:00:01.842	110	-1024	-768	-1	-1	-1	-1	4	-1024	-768	-1	-1	-1	-1	4		0	0						Untertest1.avi	0	880	547	72	111				0	Content		-72	-111	1842136	2811368212
1860	11:10:14.848	00:00:01.859	111	-1024	-768	-1	-1	-1	-1	4	-1024	-768	-1	-1	-1	-1	4		0	0						Untertest1.avi	0	880	547	72	111				0	Content		-72	-111	1859509	2811385585
1874	11:10:14.862	00:00:01.874	112	-1024	-768	-1	-1	-1	-1	4	-1024	-768	-1	-1	-1	-1	4		0	0						Untertest1.avi	0	880	547	72	111				0	Content		-72	-111	1874243	2811400319
1891	11:10:14.879	00:00:01.890	113	-1024	-768	-1	-1	-1	-1	4	-1024	-768	-1	-1	-1	-1	4		0	0						Untertest1.avi	0	880	547	72	111				0	Content		-72	-111	1890862	2811416938
1908	11:10:14.896	00:00:01.907	114	-1024	-768	-1	-1	-1	-1	4	-1024	-768	-1	-1	-1	-1	4		0	0						Untertest1.avi	0	880	547	72	111				0	Content		-72	-111	1907524	2811433600
1924	11:10:14.912	00:00:01.924	115	-1024	-768	-1	-1	-1	-1	4	-1024	-768	-1	-1	-1	-1	4		0	0						Untertest1.avi	0	880	547	72	111				0	Content		-72	-111	1924186	2811450262
1941	11:10:14.929	00:00:01.940	116	-1024	-768	-1	-1	-1	-1	4	-1024	-768	-1	-1	-1	-1	4		0	0						Untertest1.avi	0	880	547	72	111				0	Content		-72	-111	1940842	2811466918
1958	11:10:14.946	00:00:01.957	117	-1024	-768	-1	-1	-1	-1	4	-1024	-768	-1	-1	-1	-1	4		0	0						Untertest1.avi	0	880	547	72	111				0	Content		-72	-111	1957517	2811483593
1974	11:10:14.962	00:00:01.974	118	-1024	-768	-1	-1	-1	-1	4	-1024	-768	-1	-1	-1	-1	4		0	0						Untertest1.avi	0	880	547	72	111				0	Content		-72	-111	1974110	2811500186
1991	11:10:14.979	00:00:01.990	119	-1024	-768	-1	-1	-1	-1	4	-1024	-768	-1	-1	-1	-1	4		0	0						Untertest1.avi	0	880	547	72	111				0	Content		-72	-111	1990772	2811516848
2008	11:10:14.996	00:00:02.007	120	-1024	-768	-1	-1	-1	-1	4	-1024	-768	-1	-1	-1	-1	4		0	0						Untertest1.avi	0	880	547	72	111				0	Content		-72	-111	2007668	2811533744
2024	11:10:15.012	00:00:02.024	121	-1024	-768	-1	-1	-1	-1	4	-1024	-768	-1	-1	-1	-1	4		0	0						Untertest1.avi	0	880	547	72	111				0	Content		-72	-111	2024330	2811550406
2041	11:10:15.029	00:00:02.041	122	-1024	-768	-1	-1	-1	-1	4	-1024	-768	-1	-1	-1	-1	4		0	0						Untertest1.avi	0	880	547	72	111				0	Content		-72	-111	2041318	2811567394
2058	11:10:15.046	00:00:02.057	123	-1024	-768	-1	-1	-1	-1	4	-1024	-768	-1	-1	-1	-1	4		0	0						Untertest1.avi	0	880	547	72	111				0	Content		-72	-111	2057980	2811584056
2075	11:10:15.063	00:00:02.074	124	-1024	-768	-1	-1	-1	-1	4	-1024	-768	-1	-1	-1	-1	4		0	0						Untertest1.avi	0	880	547	72	111				0	Content		-72	-111	2074642	2811600718
2092	11:10:15.080	00:00:02.091	125	-1024	-768	-1	-1	-1	-1	4	-1024	-768	-1	-1	-1	-1	4		0	0						Untertest1.avi	0	880	547	72	111				0	Content		-72	-111	2091908	2811617984
2109	11:10:15.097	00:00:02.109	126	-1024	-768	-1	-1	-1	-1	4	-1024	-768	-1	-1	-1	-1	4		0	0						Untertest1.avi	0	880	547	72	111				0	Content		-72	-111	2109148	2811635224
2124	11:10:15.112	00:00:02.124	127	-1024	-768	-1	-1	-1	-1	4	-1024	-768	-1	-1	-1	-1	4		0	0						Untertest1.avi	0	880	547	72	111				0	Content		-72	-111	2124018	2811650094
2141	11:10:15.129	00:00:02.140	128	-1024	-768	-1	-1	-1	-1	4	-1024	-768	-1	-1	-1	-1	4		0	0						Untertest1.avi	0	880	547	72	111				0	Content		-72	-111	2140639	2811666715
2157	11:10:15.145	00:00:02.157	129	-1024	-768	-1	-1	-1	-1	4	-1024	-768	-1	-1	-1	-1	4		0	0						Untertest1.avi	0	880	547	72	111				0	Content		-72	-111	2157301	2811683377
2174	11:10:15.162	00:00:02.173	130	-1024	-768	-1	-1	-1	-1	4	-1024	-768	-1	-1	-1	-1	4		0	0						Untertest1.avi	0	880	547	72	111				0	Content		-72	-111	2173989	2811700065
2191	11:10:15.179	00:00:02.190	131	-1024	-768	-1	-1	-1	-1	4	-1024	-768	-1	-1	-1	-1	4		0	0						Untertest1.avi	0	880	547	72	111				0	Content		-72	-111	2190651	2811716727
2207	11:10:15.195	00:00:02.207	132	-1024	-768	-1	-1	-1	-1	4	-1024	-768	-1	-1	-1	-1	4		0	0						Untertest1.avi	0	880	547	72	111				0	Content		-72	-111	2207308	2811733384
2224	11:10:15.212	00:00:02.223	133	-1024	-768	-1	-1	-1	-1	4	-1024	-768	-1	-1	-1	-1	4		0	0						Untertest1.avi	0	880	547	72	111				0	Content		-72	-111	2223855	2811749931
2241	11:10:15.229	00:00:02.240	134	-1024	-768	-1	-1	-1	-1	4	-1024	-768	-1	-1	-1	-1	4		0	0						Untertest1.avi	0	880	547	72	111				0	Content		-72	-111	2240791	2811766867
2257	11:10:15.245	00:00:02.257	135	-1024	-768	-1	-1	-1	-1	4	-1024	-768	-1	-1	-1	-1	4		0	0						Untertest1.avi	0	880	547	72	111				0	Content		-72	-111	2257453	2811783529
2274	11:10:15.262	00:00:02.274	136	-1024	-768	-1	-1	-1	-1	4	-1024	-768	-1	-1	-1	-1	4		0	0						Untertest1.avi	0	880	547	72	111				0	Content		-72	-111	2274461	2811800537
2292	11:10:15.280	00:00:02.291	137	-1024	-768	-1	-1	-1	-1	4	-1024	-768	-1	-1	-1	-1	4		0	0						Untertest1.avi	0	880	547	72	111				0	Content		-72	-111	2291700	2811817776
2309	11:10:15.297	00:00:02.308	138	-1024	-768	-1	-1	-1	-1	4	-1024	-768	-1	-1	-1	-1	4		0	0						Untertest1.avi	0	880	547	72	111				0	Content		-72	-111	2308942	2811835018
2324	11:10:15.312	00:00:02.323	139	-1024	-768	-1	-1	-1	-1	4	-1024	-768	-1	-1	-1	-1	4		0	0						Untertest1.avi	0	880	547	72	111				0	Content		-72	-111	2323811	2811849887
2340	11:10:15.328	00:00:02.340	140	-1024	-768	-1	-1	-1	-1	4	-1024	-768	-1	-1	-1	-1	4		0	0						Untertest1.avi	0	880	547	72	111				0	Content		-72	-111	2340430	2811866506
2357	11:10:15.345	00:00:02.357	141	-1024	-768	-1	-1	-1	-1	4	-1024	-768	-1	-1	-1	-1	4		0	0						Untertest1.avi	0	880	547	72	111				0	Content		-72	-111	2357092	2811883168
2374	11:10:15.362	00:00:02.373	142	-1024	-768	-1	-1	-1	-1	4	-1024	-768	-1	-1	-1	-1	4		0	0						Untertest1.avi	0	880	547	72	111				0	Content		-72	-111	2373754	2811899830
2390	11:10:15.378	00:00:02.390	143	-1024	-768	-1	-1	-1	-1	4	-1024	-768	-1	-1	-1	-1	4		0	0						Untertest1.avi	0	880	547	72	111				0	Content		-72	-111	2390411	2811916487
2407	11:10:15.395	00:00:02.407	144	-1024	-768	-1	-1	-1	-1	4	-1024	-768	-1	-1	-1	-1	4		0	0						Untertest1.avi	0	880	547	72	111				0	Content		-72	-111	2407080	2811933156
2424	11:10:15.412	00:00:02.423	145	-1024	-768	-1	-1	-1	-1	4	-1024	-768	-1	-1	-1	-1	4		0	0						Untertest1.avi	0	880	547	72	111				0	Content		-72	-111	2423671	2811949747
2440	11:10:15.428	00:00:02.440	146	-1024	-768	-1	-1	-1	-1	4	-1024	-768	-1	-1	-1	-1	4		0	0						Untertest1.avi	0	880	547	72	111				0	Content		-72	-111	2440333	2811966409
2457	11:10:15.445	00:00:02.457	147	-1024	-768	-1	-1	-1	-1	4	-1024	-768	-1	-1	-1	-1	4		0	0						Untertest1.avi	0	880	547	72	111				0	Content		-72	-111	2457229	2811983305
2474	11:10:15.462	00:00:02.473	148	-1024	-768	-1	-1	-1	-1	4	-1024	-768	-1	-1	-1	-1	4		0	0						Untertest1.avi	0	880	547	72	111				0	Content		-72	-111	2473891	2811999967
2491	11:10:15.479	00:00:02.490	149	-1024	-768	-1	-1	-1	-1	4	-1024	-768	-1	-1	-1	-1	4		0	0						Untertest1.avi	0	880	547	72	111				0	Content		-72	-111	2490880	2812016956
2508	11:10:15.496	00:00:02.507	150	-1024	-768	-1	-1	-1	-1	4	-1024	-768	-1	-1	-1	-1	4		0	0						Untertest1.avi	0	880	547	72	111				0	Content		-72	-111	2507542	2812033618
2524	11:10:15.512	00:00:02.524	151	-1024	-768	-1	-1	-1	-1	4	-1024	-768	-1	-1	-1	-1	4		0	0						Untertest1.avi	0	880	547	72	111				0	Content		-72	-111	2524204	2812050280
2541	11:10:15.529	00:00:02.541	152	-1024	-768	-1	-1	-1	-1	4	-1024	-768	-1	-1	-1	-1	4		0	0						Untertest1.avi	0	880	547	72	111				0	Content		-72	-111	2541474	2812067550
2559	11:10:15.547	00:00:02.558	153	-1024	-768	-1	-1	-1	-1	4	-1024	-768	-1	-1	-1	-1	4		0	0						Untertest1.avi	0	880	547	72	111				0	Content		-72	-111	2558712	2812084788
2574	11:10:15.562	00:00:02.573	154	-1024	-768	-1	-1	-1	-1	4	-1024	-768	-1	-1	-1	-1	4		0	0						Untertest1.avi	0	880	547	72	111				0	Content		-72	-111	2573582	2812099658
2590	11:10:15.578	00:00:02.590	155	-1024	-768	-1	-1	-1	-1	4	-1024	-768	-1	-1	-1	-1	4		0	0						Untertest1.avi	0	880	547	72	111				0	Content		-72	-111	2590201	2812116277
2607	11:10:15.595	00:00:02.606	156	-1024	-768	-1	-1	-1	-1	4	-1024	-768	-1	-1	-1	-1	4		0	0						Untertest1.avi	0	880	547	72	111				0	Content		-72	-111	2606863	2812132939
2624	11:10:15.612	00:00:02.623	157	-1024	-768	-1	-1	-1	-1	4	-1024	-768	-1	-1	-1	-1	4		0	0						Untertest1.avi	0	880	547	72	111				0	Content		-72	-111	2623553	2812149629
2640	11:10:15.628	00:00:02.640	158	-1024	-768	-1	-1	-1	-1	4	-1024	-768	-1	-1	-1	-1	4		0	0						Untertest1.avi	0	880	547	72	111				0	Content		-72	-111	2640215	2812166291
2657	11:10:15.645	00:00:02.656	159	-1024	-768	-1	-1	-1	-1	4	-1024	-768	-1	-1	-1	-1	4		0	0						Untertest1.avi	0	880	547	72	111				0	Content		-72	-111	2656855	2812182931
2673	11:10:15.661	00:00:02.673	160	-1024	-768	-1	-1	-1	-1	4	-1024	-768	-1	-1	-1	-1	4		0	0						Untertest1.avi	0	880	547	72	111				0	Content		-72	-111	2673419	2812199495
2690	11:10:15.678	00:00:02.690	161	-1024	-768	-1	-1	-1	-1	4	-1024	-768	-1	-1	-1	-1	4		0	0						Untertest1.avi	0	880	547	72	111				0	Content		-72	-111	2690351	2812216427
2707	11:10:15.695	00:00:02.707	162	-1024	-768	-1	-1	-1	-1	4	-1024	-768	-1	-1	-1	-1	4		0	0						Untertest1.avi	0	880	547	72	111				0	Content		-72	-111	2707013	2812233089
2724	11:10:15.712	00:00:02.723	163	-1024	-768	-1	-1	-1	-1	4	-1024	-768	-1	-1	-1	-1	4		0	0						Untertest1.avi	0	880	547	72	111				0	Content		-72	-111	2723897	2812249973
2741	11:10:15.729	00:00:02.741	164	-1024	-768	-1	-1	-1	-1	4	-1024	-768	-1	-1	-1	-1	4		0	0						Untertest1.avi	0	880	547	72	111				0	Content		-72	-111	2741261	2812267337
2759	11:10:15.747	00:00:02.758	165	-1024	-768	-1	-1	-1	-1	4	-1024	-768	-1	-1	-1	-1	4		0	0						Untertest1.avi	0	880	547	72	111				0	Content		-72	-111	2758520	2812284596
2773	11:10:15.761	00:00:02.773	166	-1024	-768	-1	-1	-1	-1	4	-1024	-768	-1	-1	-1	-1	4		0	0						Untertest1.avi	0	880	547	72	111				0	Content		-72	-111	2773384	2812299460
2790	11:10:15.778	00:00:02.790	167	-1024	-768	-1	-1	-1	-1	4	-1024	-768	-1	-1	-1	-1	4		0	0						Untertest1.avi	0	880	547	72	111				0	Content		-72	-111	2790003	2812316079
2807	11:10:15.795	00:00:02.806	168	-1024	-768	-1	-1	-1	-1	4	-1024	-768	-1	-1	-1	-1	4		0	0						Untertest1.avi	0	880	547	72	111				0	Content		-72	-111	2806645	2812332721
2823	11:10:15.811	00:00:02.823	169	-1024	-768	-1	-1	-1	-1	4	-1024	-768	-1	-1	-1	-1	4		0	0						Untertest1.avi	0	880	547	72	111				0	Content		-72	-111	2823307	2812349383
2840	11:10:15.828	00:00:02.839	170	-1024	-768	-1	-1	-1	-1	4	-1024	-768	-1	-1	-1	-1	4		0	0						Untertest1.avi	0	880	547	72	111				0	Content		-72	-111	2839942	2812366018
2857	11:10:15.845	00:00:02.856	171	-1024	-768	-1	-1	-1	-1	4	-1024	-768	-1	-1	-1	-1	4		0	0						Untertest1.avi	0	880	547	72	111				0	Content		-72	-111	2856604	2812382680
2873	11:10:15.861	00:00:02.873	172	-1024	-768	-1	-1	-1	-1	4	-1024	-768	-1	-1	-1	-1	4		0	0						Untertest1.avi	0	880	547	72	111				0	Content		-72	-111	2873266	2812399342
2890	11:10:15.878	00:00:02.889	173	-1024	-768	-1	-1	-1	-1	4	-1024	-768	-1	-1	-1	-1	4		0	0						Untertest1.avi	0	880	547	72	111				0	Content		-72	-111	2889909	2812415985
2907	11:10:15.895	00:00:02.906	174	-1024	-768	-1	-1	-1	-1	4	-1024	-768	-1	-1	-1	-1	4		0	0						Untertest1.avi	0	880	547	72	111				0	Content		-72	-111	2906571	2812432647
2923	11:10:15.911	00:00:02.923	175	-1024	-768	-1	-1	-1	-1	4	-1024	-768	-1	-1	-1	-1	4		0	0						Untertest1.avi	0	880	547	72	111				0	Content		-72	-111	2923233	2812449309
2940	11:10:15.928	00:00:02.939	176	-1024	-768	-1	-1	-1	-1	4	-1024	-768	-1	-1	-1	-1	4		0	0						Untertest1.avi	0	880	547	72	111				0	Content		-72	-111	2939810	2812465886
2956	11:10:15.944	00:00:02.956	177	-1024	-768	-1	-1	-1	-1	4	-1024	-768	-1	-1	-1	-1	4		0	0						Untertest1.avi	0	880	547	72	111				0	Content		-72	-111	2956429	2812482505
2973	11:10:15.961	00:00:02.973	178	-1024	-768	-1	-1	-1	-1	4	-1024	-768	-1	-1	-1	-1	4		0	0						Untertest1.avi	0	880	547	72	111				0	Content		-72	-111	2973171	2812499247
2990	11:10:15.978	00:00:02.989	179	-1024	-768	-1	-1	-1	-1	4	-1024	-768	-1	-1	-1	-1	4		0	0						Untertest1.avi	0	880	547	72	111				0	Content		-72	-111	2989789	2812515865
3006	11:10:15.994	00:00:03.006	180	-1024	-768	-1	-1	-1	-1	4	-1024	-768	-1	-1	-1	-1	4		0	0						Untertest1.avi	0	880	547	72	111				0	Content		-72	-111	3006409	2812532485
3023	11:10:16.011	00:00:03.023	181	-1024	-768	-1	-1	-1	-1	4	-1024	-768	-1	-1	-1	-1	4		0	0						Untertest1.avi	0	880	547	72	111				0	Content		-72	-111	3023026	2812549102
3040	11:10:16.028	00:00:03.039	182	-1024	-768	-1	-1	-1	-1	4	-1024	-768	-1	-1	-1	-1	4		0	0						Untertest1.avi	0	880	547	72	111				0	Content		-72	-111	3039708	2812565784
3056	11:10:16.044	00:00:03.056	183	-1024	-768	-1	-1	-1	-1	4	-1024	-768	-1	-1	-1	-1	4		0	0						Untertest1.avi	0	880	547	72	111				0	Content		-72	-111	3056370	2812582446
3073	11:10:16.061	00:00:03.073	184	-1024	-768	-1	-1	-1	-1	4	-1024	-768	-1	-1	-1	-1	4		0	0						Untertest1.avi	0	880	547	72	111				0	Content		-72	-111	3073010	2812599086
3090	11:10:16.078	00:00:03.089	185	-1024	-768	-1	-1	-1	-1	4	-1024	-768	-1	-1	-1	-1	4		0	0						Untertest1.avi	0	880	547	72	111				0	Content		-72	-111	3089629	2812615705
3106	11:10:16.094	00:00:03.106	186	-1024	-768	-1	-1	-1	-1	4	-1024	-768	-1	-1	-1	-1	4		0	0						Untertest1.avi	0	880	547	72	111				0	Content		-72	-111	3106371	2812632447
3123	11:10:16.111	00:00:03.122	187	-1024	-768	-1	-1	-1	-1	4	-1024	-768	-1	-1	-1	-1	4		0	0						Untertest1.avi	0	880	547	72	111				0	Content		-72	-111	3122988	2812649064
3140	11:10:16.128	00:00:03.139	188	-1024	-768	-1	-1	-1	-1	4	-1024	-768	-1	-1	-1	-1	4		0	0						Untertest1.avi	0	880	547	72	111				0	Content		-72	-111	3139606	2812665682
3156	11:10:16.144	00:00:03.156	189	-1024	-768	-1	-1	-1	-1	4	-1024	-768	-1	-1	-1	-1	4		0	0						Untertest1.avi	0	880	547	72	111				0	Content		-72	-111	3156223	2812682299
3173	11:10:16.161	00:00:03.172	190	-1024	-768	-1	-1	-1	-1	4	-1024	-768	-1	-1	-1	-1	4		0	0						Untertest1.avi	0	880	547	72	111				0	Content		-72	-111	3172968	2812699044
3190	11:10:16.178	00:00:03.189	191	-1024	-768	-1	-1	-1	-1	4	-1024	-768	-1	-1	-1	-1	4		0	0						Untertest1.avi	0	880	547	72	111				0	Content		-72	-111	3189587	2812715663
3206	11:10:16.194	00:00:03.206	192	-1024	-768	-1	-1	-1	-1	4	-1024	-768	-1	-1	-1	-1	4		0	0						Untertest1.avi	0	880	547	72	111				0	Content		-72	-111	3206204	2812732280
3223	11:10:16.211	00:00:03.222	193	-1024	-768	-1	-1	-1	-1	4	-1024	-768	-1	-1	-1	-1	4		0	0						Untertest1.avi	0	880	547	72	111				0	Content		-72	-111	3222837	2812748913
3240	11:10:16.228	00:00:03.239	194	-1024	-768	-1	-1	-1	-1	4	-1024	-768	-1	-1	-1	-1	4		0	0						Untertest1.avi	0	880	547	72	111				0	Content		-72	-111	3239567	2812765643
3256	11:10:16.244	00:00:03.256	195	-1024	-768	-1	-1	-1	-1	4	-1024	-768	-1	-1	-1	-1	4		0	0						Untertest1.avi	0	880	547	72	111				0	Content		-72	-111	3256183	2812782259
3273	11:10:16.261	00:00:03.273	196	-1024	-768	-1	-1	-1	-1	4	-1024	-768	-1	-1	-1	-1	4		0	0						Untertest1.avi	0	880	547	72	111				0	Content		-72	-111	3273426	2812799502
3290	11:10:16.278	00:00:03.290	197	-1024	-768	-1	-1	-1	-1	4	-1024	-768	-1	-1	-1	-1	4		0	0						Untertest1.avi	0	880	547	72	111				0	Content		-72	-111	3290034	2812816110
3307	11:10:16.295	00:00:03.306	198	-1024	-768	-1	-1	-1	-1	4	-1024	-768	-1	-1	-1	-1	4		0	0						Untertest1.avi	0	880	547	72	111				0	Content		-72	-111	3306781	2812832857
3324	11:10:16.312	00:00:03.323	199	-1024	-768	-1	-1	-1	-1	4	-1024	-768	-1	-1	-1	-1	4		0	0						Untertest1.avi	0	880	547	72	111				0	Content		-72	-111	3323903	2812849979
3340	11:10:16.328	00:00:03.340	200	-1024	-768	-1	-1	-1	-1	4	-1024	-768	-1	-1	-1	-1	4		0	0						Untertest1.avi	0	880	547	72	111				0	Content		-72	-111	3340026	2812866102
3357	11:10:16.345	00:00:03.356	201	-1024	-768	-1	-1	-1	-1	4	-1024	-768	-1	-1	-1	-1	4		0	0						Untertest1.avi	0	880	547	72	111				0	Content		-72	-111	3356773	2812882849
3374	11:10:16.362	00:00:03.373	202	45,61375	789,2634	0,6919373	0,6652884	363,763	2,874578	1	45,61375	789,2634	0,6919373	0,6652884	363,763	2,874578	3	0	46	789						Untertest1.avi	0	880	547	72	111	-11	686	416	0	Content		-26	678	3373769	2812899845
3390	11:10:16.378	00:00:03.390	203	-1024	-768	-1	-1	-1	-1	4	-1024	-768	-1	-1	-1	-1	4	0	0	0						Untertest1.avi	0	880	547	72	111	-11	686	416	0	Content		-72	-111	3390142	2812916218
3407	11:10:16.395	00:00:03.407	204	58,30198	802,2491	0,6959895	0,6674458	363,763	2,714706	1	58,30198	802,2491	0,6959895	0,6674458	363,763	2,714706	3	0	58	802						Untertest1.avi	0	880	547	72	111	-11	686	416	0	Content		-14	691	3407012	2812933088
3423	11:10:16.411	00:00:03.423	205	53,25629	809,4298	0,6968637	0,668246	370,3255	2,975321	1	53,25629	809,4298	0,6968637	0,668246	370,3255	2,975321	3	0	53	809						Untertest1.avi	0	880	547	72	111	-11	686	416	0	Content		-19	698	3423388	2812949464
3440	11:10:16.428	00:00:03.440	206	-1024	-768	-1	-1	-1	-1	4	-1024	-768	-1	-1	-1	-1	4	0	0	0						Untertest1.avi	0	880	547	72	111	-11	686	416	0	Content		-72	-111	3440383	2812966459
3457	11:10:16.445	00:00:03.457	207	-1024	-768	-1	-1	-1	-1	4	-1024	-768	-1	-1	-1	-1	4	0	0	0						Untertest1.avi	0	880	547	72	111	-11	686	416	0	Content		-72	-111	3457127	2812983203
3474	11:10:16.462	00:00:03.473	208	-1024	-768	-1	-1	-1	-1	4	-1024	-768	-1	-1	-1	-1	4	0	0	0						Untertest1.avi	0	880	547	72	111	-11	686	416	0	Content		-72	-111	3473874	2812999950
3490	11:10:16.478	00:00:03.490	209	-1024	-768	-1	-1	-1	-1	4	-1024	-768	-1	-1	-1	-1	4	0	0	0						Untertest1.avi	0	880	547	72	111	-11	686	416	0	Content		-72	-111	3490120	2813016196
3507	11:10:16.495	00:00:03.506	210	82,82728	799,5844	0,7064218	0,6697026	370,3255	2,873847	1	82,82728	799,5844	0,7064218	0,6697026	370,3255	2,873847	3	0	83	800						Untertest1.avi	0	880	547	72	111	-11	686	416	0	Content		11	689	3506991	2813033067
3523	11:10:16.511	00:00:03.523	211	-1024	-768	-1	-1	-1	-1	4	-1024	-768	-1	-1	-1	-1	4	0	0	0						Untertest1.avi	0	880	547	72	111	-11	686	416	0	Content		-72	-111	3523491	2813049567
3540	11:10:16.528	00:00:03.540	212	-1024	-768	-1	-1	-1	-1	4	-1024	-768	-1	-1	-1	-1	4	0	0	0						Untertest1.avi	0	880	547	72	111	-11	686	416	0	Content		-72	-111	3540240	2813066316
3557	11:10:16.545	00:00:03.556	213	57,88203	797,8112	0,711132	0,6688471	370,2963	3,065176	1	57,88203	797,8112	0,711132	0,6688471	370,2963	3,065176	3	0	58	798						Untertest1.avi	0	880	547	72	111	-11	686	416	0	Content		-14	687	3556612	2813082688
3574	11:10:16.562	00:00:03.573	214	54,15433	783,0631	0,7123834	0,6688871	372,2221	3,107547	1	54,15433	783,0631	0,7123834	0,6688871	372,2221	3,107547	3	0	54	783						Untertest1.avi	0	880	547	72	111	-11	686	416	0	Content		-18	672	3573737	2813099813
3590	11:10:16.578	00:00:03.590	215	-1024	-768	-1	-1	-1	-1	4	-1024	-768	-1	-1	-1	-1	4	0	0	0						Untertest1.avi	0	880	547	72	111	-11	686	416	0	Content		-72	-111	3590108	2813116184
3607	11:10:16.595	00:00:03.607	216	71,6714	796,4666	0,7170309	0,668601	367,0878	3,121928	1	71,6714	796,4666	0,7170309	0,668601	367,0878	3,121928	3	0	72	796						Untertest1.avi	0	880	547	72	111	-11	686	416	0	Content		0	685	3607104	2813133180
3623	11:10:16.611	00:00:03.623	217	66,14212	799,377	0,7179602	0,6687777	369,8105	2,989172	1	66,14212	799,377	0,7179602	0,6687777	369,8105	2,989172	3	0	66	799						Untertest1.avi	0	880	547	72	111	-11	686	416	0	Content		-6	688	3623227	2813149303
3640	11:10:16.628	00:00:03.640	218	-1024	-768	-1	-1	-1	-1	4	-1024	-768	-1	-1	-1	-1	4	0	0	0						Untertest1.avi	0	880	547	72	111	-11	686	416	0	Content		-72	-111	3640356	2813166432
3657	11:10:16.645	00:00:03.656	219	71,0955	798,9536	0,7213266	0,6695729	369,8057	3,074463	1	71,0955	798,9536	0,7213266	0,6695729	369,8057	3,074463	3	0	71	799						Untertest1.avi	0	880	547	72	111	-11	686	416	0	Content		-1	688	3656971	2813183047
3674	11:10:16.662	00:00:03.673	220	60,82456	784,8691	0,7224519	0,6704857	372,8725	3,112372	1	60,82456	784,8691	0,7224519	0,6704857	372,8725	3,112372	3	0	61	785						Untertest1.avi	0	880	547	72	111	-11	686	416	0	Content		-11	674	3673719	2813199795
3690	11:10:16.678	00:00:03.689	221	-1024	-768	-1	-1	-1	-1	4	-1024	-768	-1	-1	-1	-1	4	0	0	0						Untertest1.avi	0	880	547	72	111	-11	686	416	0	Content		-72	-111	3689963	2813216039
3707	11:10:16.695	00:00:03.706	222	61,98296	787,908	0,7254246	0,6720194	373,252	3,200717	1	61,98296	787,908	0,7254246	0,6720194	373,252	3,200717	3	0	62	788						Untertest1.avi	0	880	547	72	111	-11	686	416	0	Content		-10	677	3706585	2813232661
3723	11:10:16.711	00:00:03.723	223	68,11161	791,181	0,7241285	0,6725328	388,3565	3,193801	1	68,11161	791,181	0,7241285	0,6725328	388,3565	3,193801	3	0	68	791						Untertest1.avi	0	880	547	72	111	-11	686	416	0	Content		-4	680	3723208	2813249284
3740	11:10:16.728	00:00:03.740	224	-1024	-768	-1	-1	-1	-1	4	-1024	-768	-1	-1	-1	-1	4	0	0	0						Untertest1.avi	0	880	547	72	111	-11	686	416	0	Content		-72	-111	3740203	2813266279
3757	11:10:16.745	00:00:03.756	225	-1024	-768	-1	-1	-1	-1	4	-1024	-768	-1	-1	-1	-1	4	0	0	0						Untertest1.avi	0	880	547	72	111	-11	686	416	0	Content		-72	-111	3756950	2813283026
3774	11:10:16.762	00:00:03.773	226	101,1123	824,077	0,7304521	0,6766322	369,7382	3,116899	1	101,1123	824,077	0,7304521	0,6766322	369,7382	3,116899	3	0	101	824						Untertest1.avi	0	880	547	72	111	-11	686	416	0	Content		29	713	3773695	2813299771
3790	11:10:16.778	00:00:03.789	227	-1024	-768	-1	-1	-1	-1	4	-1024	-768	-1	-1	-1	-1	4		0	0						Untertest1.avi	0	880	547	72	111				0	Content		-72	-111	3789958	2813316034
3807	11:10:16.795	00:00:03.806	228	-1024	-768	-1	-1	-1	-1	4	-1024	-768	-1	-1	-1	-1	4		0	0						Untertest1.avi	0	880	547	72	111				0	Content		-72	-111	3806817	2813332893
3823	11:10:16.811	00:00:03.823	229	-1024	-768	-1	-1	-1	-1	4	-1024	-768	-1	-1	-1	-1	4		0	0						Untertest1.avi	0	880	547	72	111				0	Content		-72	-111	3823188	2813349264
3840	11:10:16.828	00:00:03.840	230	-1024	-768	-1	-1	-1	-1	4	-1024	-768	-1	-1	-1	-1	4		0	0						Untertest1.avi	0	880	547	72	111				0	Content		-72	-111	3840183	2813366259
3857	11:10:16.845	00:00:03.856	231	-1024	-768	-1	-1	-1	-1	4	-1024	-768	-1	-1	-1	-1	4		0	0						Untertest1.avi	0	880	547	72	111				0	Content		-72	-111	3856555	2813382631
3873	11:10:16.861	00:00:03.873	232	-1024	-768	-1	-1	-1	-1	4	-1024	-768	-1	-1	-1	-1	4		0	0						Untertest1.avi	0	880	547	72	111				0	Content		-72	-111	3873442	2813399518
3890	11:10:16.878	00:00:03.890	233	-1024	-768	-1	-1	-1	-1	4	-1024	-768	-1	-1	-1	-1	4		0	0						Untertest1.avi	0	880	547	72	111				0	Content		-72	-111	3890058	2813416134
3907	11:10:16.895	00:00:03.906	234	-1024	-768	-1	-1	-1	-1	4	-1024	-768	-1	-1	-1	-1	4		0	0						Untertest1.avi	0	880	547	72	111				0	Content		-72	-111	3906673	2813432749
3923	11:10:16.911	00:00:03.923	235	-216,3991	734,9862	0,7335702	0,6854122	369,7382	2,041074	1	-216,3991	734,9862	0,7335702	0,6854122	369,7382	2,041074	3	1	-216	735						Untertest1.avi	0	880	547	72	111	-288	624	17	0	Content		-288	624	3923296	2813449372
3940	11:10:16.928	00:00:03.939	236	-1024	-768	-1	-1	-1	-1	4	-1024	-768	-1	-1	-1	-1	4		0	0						Untertest1.avi	0	880	547	72	111				0	Content		-72	-111	3939921	2813465997
3957	11:10:16.945	00:00:03.956	237	-1024	-768	-1	-1	-1	-1	4	-1024	-768	-1	-1	-1	-1	4		0	0						Untertest1.avi	0	880	547	72	111				0	Content		-72	-111	3956664	2813482740
3974	11:10:16.962	00:00:03.973	238	-1024	-768	-1	-1	-1	-1	4	-1024	-768	-1	-1	-1	-1	4		0	0						Untertest1.avi	0	880	547	72	111				0	Content		-72	-111	3973537	2813499613
3990	11:10:16.978	00:00:03.989	239	-1024	-768	-1	-1	-1	-1	4	-1024	-768	-1	-1	-1	-1	4		0	0						Untertest1.avi	0	880	547	72	111				0	Content		-72	-111	3989787	2813515863
4007	11:10:16.995	00:00:04.006	240	-1024	-768	-1	-1	-1	-1	4	-1024	-768	-1	-1	-1	-1	4		0	0						Untertest1.avi	0	880	547	72	111				0	Content		-72	-111	4006787	2813532863
4023	11:10:17.011	00:00:04.023	241	-1024	-768	-1	-1	-1	-1	4	-1024	-768	-1	-1	-1	-1	4		0	0						Untertest1.avi	0	880	547	72	111				0	Content		-72	-111	4023156	2813549232
4040	11:10:17.028	00:00:04.039	242	-1024	-768	-1	-1	-1	-1	4	-1024	-768	-1	-1	-1	-1	4		0	0						Untertest1.avi	0	880	547	72	111				0	Content		-72	-111	4039905	2813565981
4057	11:10:17.045	00:00:04.056	243	-1024	-768	-1	-1	-1	-1	4	-1024	-768	-1	-1	-1	-1	4		0	0						Untertest1.avi	0	880	547	72	111				0	Content		-72	-111	4056651	2813582727
4073	11:10:17.061	00:00:04.073	244	-1024	-768	-1	-1	-1	-1	4	-1024	-768	-1	-1	-1	-1	4		0	0						Untertest1.avi	0	880	547	72	111				0	Content		-72	-111	4073273	2813599349
4090	11:10:17.078	00:00:04.089	245	-1024	-768	-1	-1	-1	-1	4	-1024	-768	-1	-1	-1	-1	4		0	0						Untertest1.avi	0	880	547	72	111				0	Content		-72	-111	4089893	2813615969
4107	11:10:17.095	00:00:04.106	246	-1024	-768	-1	-1	-1	-1	4	-1024	-768	-1	-1	-1	-1	4		0	0						Untertest1.avi	0	880	547	72	111				0	Content		-72	-111	4106641	2813632717
4123	11:10:17.111	00:00:04.123	247	-1024	-768	-1	-1	-1	-1	4	-1024	-768	-1	-1	-1	-1	4		0	0						Untertest1.avi	0	880	547	72	111				0	Content		-72	-111	4123264	2813649340
4140	11:10:17.128	00:00:04.139	248	-1024	-768	-1	-1	-1	-1	4	-1024	-768	-1	-1	-1	-1	4		0	0						Untertest1.avi	0	880	547	72	111				0	Content		-72	-111	4139889	2813665965
4157	11:10:17.145	00:00:04.156	249	-1024	-768	-1	-1	-1	-1	4	-1024	-768	-1	-1	-1	-1	4		0	0						Untertest1.avi	0	880	547	72	111				0	Content		-72	-111	4156762	2813682838
4173	11:10:17.161	00:00:04.172	250	-1024	-768	-1	-1	-1	-1	4	-1024	-768	-1	-1	-1	-1	4		0	0						Untertest1.avi	0	880	547	72	111				0	Content		-72	-111	4172760	2813698836
4189	11:10:17.177	00:00:04.189	251	-1024	-768	-1	-1	-1	-1	4	-1024	-768	-1	-1	-1	-1	4		0	0						Untertest1.avi	0	880	547	72	111				0	Content		-72	-111	4189385	2813715461
4206	11:10:17.194	00:00:04.206	252	-1024	-768	-1	-1	-1	-1	4	-1024	-768	-1	-1	-1	-1	4		0	0						Untertest1.avi	0	880	547	72	111				0	Content		-72	-111	4206132	2813732208
4223	11:10:17.211	00:00:04.222	253	-1024	-768	-1	-1	-1	-1	4	-1024	-768	-1	-1	-1	-1	4		0	0						Untertest1.avi	0	880	547	72	111				0	Content		-72	-111	4222880	2813748956
4240	11:10:17.228	00:00:04.239	254	-1024	-768	-1	-1	-1	-1	4	-1024	-768	-1	-1	-1	-1	4		0	0						Untertest1.avi	0	880	547	72	111				0	Content		-72	-111	4239547	2813765623
4256	11:10:17.244	00:00:04.256	255	-1024	-768	-1	-1	-1	-1	4	-1024	-768	-1	-1	-1	-1	4		0	0						Untertest1.avi	0	880	547	72	111				0	Content		-72	-111	4256377	2813782453
4273	11:10:17.261	00:00:04.273	256	-1024	-768	-1	-1	-1	-1	4	-1024	-768	-1	-1	-1	-1	4		0	0						Untertest1.avi	0	880	547	72	111				0	Content		-72	-111	4273000	2813799076
4290	11:10:17.278	00:00:04.289	257	-1024	-768	-1	-1	-1	-1	4	-1024	-768	-1	-1	-1	-1	4		0	0						Untertest1.avi	0	880	547	72	111				0	Content		-72	-111	4289623	2813815699
4306	11:10:17.294	00:00:04.306	258	-1024	-768	-1	-1	-1	-1	4	-1024	-768	-1	-1	-1	-1	4		0	0						Untertest1.avi	0	880	547	72	111				0	Content		-72	-111	4306290	2813832366
4323	11:10:17.311	00:00:04.322	259	-1024	-768	-1	-1	-1	-1	4	-1024	-768	-1	-1	-1	-1	4		0	0						Untertest1.avi	0	880	547	72	111				0	Content		-72	-111	4322954	2813849030
4340	11:10:17.328	00:00:04.339	260	-1024	-768	-1	-1	-1	-1	4	-1024	-768	-1	-1	-1	-1	4		0	0						Untertest1.avi	0	880	547	72	111				0	Content		-72	-111	4339621	2813865697
4356	11:10:17.344	00:00:04.356	261	-1024	-768	-1	-1	-1	-1	4	-1024	-768	-1	-1	-1	-1	4		0	0						Untertest1.avi	0	880	547	72	111				0	Content		-72	-111	4356242	2813882318
4373	11:10:17.361	00:00:04.372	262	-1024	-768	-1	-1	-1	-1	4	-1024	-768	-1	-1	-1	-1	4		0	0						Untertest1.avi	0	880	547	72	111				0	Content		-72	-111	4372616	2813898692
4390	11:10:17.378	00:00:04.389	263	-1024	-768	-1	-1	-1	-1	4	-1024	-768	-1	-1	-1	-1	4		0	0						Untertest1.avi	0	880	547	72	111				0	Content		-72	-111	4389551	2813915627
4406	11:10:17.394	00:00:04.406	264	-1024	-768	-1	-1	-1	-1	4	-1024	-768	-1	-1	-1	-1	4		0	0						Untertest1.avi	0	880	547	72	111				0	Content		-72	-111	4406218	2813932294
4423	11:10:17.411	00:00:04.422	265	-1024	-768	-1	-1	-1	-1	4	-1024	-768	-1	-1	-1	-1	4		0	0						Untertest1.avi	0	880	547	72	111				0	Content		-72	-111	4422726	2813948802
4439	11:10:17.427	00:00:04.439	266	-1024	-768	-1	-1	-1	-1	4	-1024	-768	-1	-1	-1	-1	4		0	0						Untertest1.avi	0	880	547	72	111				0	Content		-72	-111	4439393	2813965469
4456	11:10:17.444	00:00:04.456	267	-1024	-768	-1	-1	-1	-1	4	-1024	-768	-1	-1	-1	-1	4		0	0						Untertest1.avi	0	880	547	72	111				0	Content		-72	-111	4456479	2813982555
4473	11:10:17.461	00:00:04.472	268	-1024	-768	-1	-1	-1	-1	4	-1024	-768	-1	-1	-1	-1	4		0	0						Untertest1.avi	0	880	547	72	111				0	Content		-72	-111	4472601	2813998677
4489	11:10:17.477	00:00:04.489	269	-1024	-768	-1	-1	-1	-1	4	-1024	-768	-1	-1	-1	-1	4		0	0						Untertest1.avi	0	880	547	72	111				0	Content		-72	-111	4489255	2814015331
4506	11:10:17.494	00:00:04.505	270	-1024	-768	-1	-1	-1	-1	4	-1024	-768	-1	-1	-1	-1	4		0	0						Untertest1.avi	0	880	547	72	111				0	Content		-72	-111	4505922	2814031998
4523	11:10:17.511	00:00:04.522	271	-1024	-768	-1	-1	-1	-1	4	-1024	-768	-1	-1	-1	-1	4		0	0						Untertest1.avi	0	880	547	72	111				0	Content		-72	-111	4522566	2814048642
4539	11:10:17.527	00:00:04.539	272	-1024	-768	-1	-1	-1	-1	4	-1024	-768	-1	-1	-1	-1	4		0	0						Untertest1.avi	0	880	547	72	111				0	Content		-72	-111	4539233	2814065309
4556	11:10:17.544	00:00:04.555	273	-1024	-768	-1	-1	-1	-1	4	-1024	-768	-1	-1	-1	-1	4		0	0						Untertest1.avi	0	880	547	72	111				0	Content		-72	-111	4555900	2814081976
4573	11:10:17.561	00:00:04.572	274	-1024	-768	-1	-1	-1	-1	4	-1024	-768	-1	-1	-1	-1	4		0	0						Untertest1.avi	0	880	547	72	111				0	Content		-72	-111	4572548	2814098624
4589	11:10:17.577	00:00:04.589	275	-1024	-768	-1	-1	-1	-1	4	-1024	-768	-1	-1	-1	-1	4		0	0						Untertest1.avi	0	880	547	72	111				0	Content		-72	-111	4589215	2814115291
4606	11:10:17.594	00:00:04.605	276	-1024	-768	-1	-1	-1	-1	4	-1024	-768	-1	-1	-1	-1	4		0	0						Untertest1.avi	0	880	547	72	111				0	Content		-72	-111	4605882	2814131958
4623	11:10:17.611	00:00:04.622	277	-1024	-768	-1	-1	-1	-1	4	-1024	-768	-1	-1	-1	-1	4		0	0						Untertest1.avi	0	880	547	72	111				0	Content		-72	-111	4622798	2814148874
4639	11:10:17.627	00:00:04.639	278	-1024	-768	-1	-1	-1	-1	4	-1024	-768	-1	-1	-1	-1	4		0	0						Untertest1.avi	0	880	547	72	111				0	Content		-72	-111	4639465	2814165541
4656	11:10:17.644	00:00:04.656	279	-1024	-768	-1	-1	-1	-1	4	-1024	-768	-1	-1	-1	-1	4		0	0						Untertest1.avi	0	880	547	72	111				0	Content		-72	-111	4656436	2814182512
4674	11:10:17.662	00:00:04.673	280	-1024	-768	-1	-1	-1	-1	4	-1024	-768	-1	-1	-1	-1	4		0	0						Untertest1.avi	0	880	547	72	111				0	Content		-72	-111	4673719	2814199795
4691	11:10:17.679	00:00:04.690	281	-1024	-768	-1	-1	-1	-1	4	-1024	-768	-1	-1	-1	-1	4		0	0						Untertest1.avi	0	880	547	72	111				0	Content		-72	-111	4690960	2814217036
4707	11:10:17.695	00:00:04.707	282	-1024	-768	-1	-1	-1	-1	4	-1024	-768	-1	-1	-1	-1	4		0	0						Untertest1.avi	0	880	547	72	111				0	Content		-72	-111	4707002	2814233078
4724	11:10:17.712	00:00:04.723	283	-1024	-768	-1	-1	-1	-1	4	-1024	-768	-1	-1	-1	-1	4		0	0						Untertest1.avi	0	880	547	72	111				0	Content		-72	-111	4723669	2814249745
4740	11:10:17.728	00:00:04.740	284	-1024	-768	-1	-1	-1	-1	4	-1024	-768	-1	-1	-1	-1	4		0	0						Untertest1.avi	0	880	547	72	111				0	Content		-72	-111	4740336	2814266412
4756	11:10:17.744	00:00:04.755	285	-1024	-768	-1	-1	-1	-1	4	-1024	-768	-1	-1	-1	-1	4		0	0						Untertest1.avi	0	880	547	72	111				0	Content		-72	-111	4755703	2814281779
4772	11:10:17.760	00:00:04.772	286	-1024	-768	-1	-1	-1	-1	4	-1024	-768	-1	-1	-1	-1	4		0	0						Untertest1.avi	0	880	547	72	111				0	Content		-72	-111	4772326	2814298402
4789	11:10:17.777	00:00:04.788	287	-1024	-768	-1	-1	-1	-1	4	-1024	-768	-1	-1	-1	-1	4		0	0						Untertest1.avi	0	880	547	72	111				0	Content		-72	-111	4788993	2814315069
4806	11:10:17.794	00:00:04.805	288	-1024	-768	-1	-1	-1	-1	4	-1024	-768	-1	-1	-1	-1	4		0	0						Untertest1.avi	0	880	547	72	111				0	Content		-72	-111	4805660	2814331736
4822	11:10:17.810	00:00:04.822	289	-1024	-768	-1	-1	-1	-1	4	-1024	-768	-1	-1	-1	-1	4		0	0						Untertest1.avi	0	880	547	72	111				0	Content		-72	-111	4822327	2814348403
4839	11:10:17.827	00:00:04.838	290	-1024	-768	-1	-1	-1	-1	4	-1024	-768	-1	-1	-1	-1	4		0	0						Untertest1.avi	0	880	547	72	111				0	Content		-72	-111	4838954	2814365030
4856	11:10:17.844	00:00:04.855	291	-1024	-768	-1	-1	-1	-1	4	-1024	-768	-1	-1	-1	-1	4		0	0						Untertest1.avi	0	880	547	72	111				0	Content		-72	-111	4855622	2814381698
4872	11:10:17.860	00:00:04.872	292	-1024	-768	-1	-1	-1	-1	4	-1024	-768	-1	-1	-1	-1	4		0	0						Untertest1.avi	0	880	547	72	111				0	Content		-72	-111	4872483	2814398559
4889	11:10:17.877	00:00:04.889	293	-1024	-768	-1	-1	-1	-1	4	-1024	-768	-1	-1	-1	-1	4		0	0						Untertest1.avi	0	880	547	72	111				0	Content		-72	-111	4889150	2814415226
4906	11:10:17.894	00:00:04.905	294	-1024	-768	-1	-1	-1	-1	4	-1024	-768	-1	-1	-1	-1	4		0	0						Untertest1.avi	0	880	547	72	111				0	Content		-72	-111	4905817	2814431893
4923	11:10:17.911	00:00:04.922	295	-1024	-768	-1	-1	-1	-1	4	-1024	-768	-1	-1	-1	-1	4		0	0						Untertest1.avi	0	880	547	72	111				0	Content		-72	-111	4922815	2814448891
4940	11:10:17.928	00:00:04.940	296	-1024	-768	-1	-1	-1	-1	4	-1024	-768	-1	-1	-1	-1	4		0	0						Untertest1.avi	0	880	547	72	111				0	Content		-72	-111	4940185	2814466261
4957	11:10:17.945	00:00:04.957	297	-1024	-768	-1	-1	-1	-1	4	-1024	-768	-1	-1	-1	-1	4		0	0						Untertest1.avi	0	880	547	72	111				0	Content		-72	-111	4957431	2814483507
4972	11:10:17.960	00:00:04.972	298	-1024	-768	-1	-1	-1	-1	4	-1024	-768	-1	-1	-1	-1	4		0	0						Untertest1.avi	0	880	547	72	111				0	Content		-72	-111	4972303	2814498379
4989	11:10:17.977	00:00:04.988	299	-1024	-768	-1	-1	-1	-1	4	-1024	-768	-1	-1	-1	-1	4		0	0						Untertest1.avi	0	880	547	72	111				0	Content		-72	-111	4988800	2814514876
5006	11:10:17.994	00:00:05.005	300	-1024	-768	-1	-1	-1	-1	4	-1024	-768	-1	-1	-1	-1	4		0	0						Untertest1.avi	0	880	547	72	111				0	Content		-72	-111	5005516	2814531592
5022	11:10:18.010	00:00:05.022	301	-1024	-768	-1	-1	-1	-1	4	-1024	-768	-1	-1	-1	-1	4		0	0						Untertest1.avi	0	880	547	72	111				0	Content		-72	-111	5022183	2814548259
5039	11:10:18.027	00:00:05.038	302	-1024	-768	-1	-1	-1	-1	4	-1024	-768	-1	-1	-1	-1	4		0	0						Untertest1.avi	0	880	547	72	111				0	Content		-72	-111	5038847	2814564923
5056	11:10:18.044	00:00:05.055	303	-1024	-768	-1	-1	-1	-1	4	-1024	-768	-1	-1	-1	-1	4		0	0						Untertest1.avi	0	880	547	72	111				0	Content		-72	-111	5055514	2814581590
5072	11:10:18.060	00:00:05.072	304	-1024	-768	-1	-1	-1	-1	4	-1024	-768	-1	-1	-1	-1	4		0	0						Untertest1.avi	0	880	547	72	111				0	Content		-72	-111	5072181	2814598257
5089	11:10:18.077	00:00:05.088	305	-1024	-768	-1	-1	-1	-1	4	-1024	-768	-1	-1	-1	-1	4		0	0						Untertest1.avi	0	880	547	72	111				0	Content		-72	-111	5088802	2814614878
5105	11:10:18.093	00:00:05.105	306	-1024	-768	-1	-1	-1	-1	4	-1024	-768	-1	-1	-1	-1	4		0	0						Untertest1.avi	0	880	547	72	111				0	Content		-72	-111	5105469	2814631545
5122	11:10:18.110	00:00:05.122	307	-1024	-768	-1	-1	-1	-1	4	-1024	-768	-1	-1	-1	-1	4		0	0						Untertest1.avi	0	880	547	72	111				0	Content		-72	-111	5122136	2814648212
5139	11:10:18.127	00:00:05.139	308	-1024	-768	-1	-1	-1	-1	4	-1024	-768	-1	-1	-1	-1	4		0	0						Untertest1.avi	0	880	547	72	111				0	Content		-72	-111	5139025	2814665101
5156	11:10:18.144	00:00:05.155	309	-1024	-768	-1	-1	-1	-1	4	-1024	-768	-1	-1	-1	-1	4		0	0						Untertest1.avi	0	880	547	72	111				0	Content		-72	-111	5155692	2814681768
5173	11:10:18.161	00:00:05.172	310	-1024	-768	-1	-1	-1	-1	4	-1024	-768	-1	-1	-1	-1	4		0	0						Untertest1.avi	0	880	547	72	111				0	Content		-72	-111	5172591	2814698667
5189	11:10:18.177	00:00:05.189	311	-1024	-768	-1	-1	-1	-1	4	-1024	-768	-1	-1	-1	-1	4		0	0						Untertest1.avi	0	880	547	72	111				0	Content		-72	-111	5189258	2814715334
5206	11:10:18.194	00:00:05.205	312	-1024	-768	-1	-1	-1	-1	4	-1024	-768	-1	-1	-1	-1	4		0	0						Untertest1.avi	0	880	547	72	111				0	Content		-72	-111	5205925	2814732001
5223	11:10:18.211	00:00:05.222	313	-1024	-768	-1	-1	-1	-1	4	-1024	-768	-1	-1	-1	-1	4		0	0						Untertest1.avi	0	880	547	72	111				0	Content		-72	-111	5222592	2814748668
5240	11:10:18.228	00:00:05.239	314	-1024	-768	-1	-1	-1	-1	4	-1024	-768	-1	-1	-1	-1	4		0	0						Untertest1.avi	0	880	547	72	111				0	Content		-72	-111	5239909	2814765985
5256	11:10:18.244	00:00:05.255	315	-1024	-768	-1	-1	-1	-1	4	-1024	-768	-1	-1	-1	-1	4		0	0						Untertest1.avi	0	880	547	72	111				0	Content		-72	-111	5255901	2814781977
5272	11:10:18.260	00:00:05.272	316	-1024	-768	-1	-1	-1	-1	4	-1024	-768	-1	-1	-1	-1	4		0	0						Untertest1.avi	0	880	547	72	111				0	Content		-72	-111	5272399	2814798475
5289	11:10:18.277	00:00:05.289	317	-1024	-768	-1	-1	-1	-1	4	-1024	-768	-1	-1	-1	-1	4		0	0						Untertest1.avi	0	880	547	72	111				0	Content		-72	-111	5289159	2814815235
5306	11:10:18.294	00:00:05.305	318	-1024	-768	-1	-1	-1	-1	4	-1024	-768	-1	-1	-1	-1	4		0	0						Untertest1.avi	0	880	547	72	111				0	Content		-72	-111	5305769	2814831845
5322	11:10:18.310	00:00:05.322	319	-1024	-768	-1	-1	-1	-1	4	-1024	-768	-1	-1	-1	-1	4		0	0						Untertest1.avi	0	880	547	72	111				0	Content		-72	-111	5322391	2814848467
5339	11:10:18.327	00:00:05.339	320	-1024	-768	-1	-1	-1	-1	4	-1024	-768	-1	-1	-1	-1	4		0	0						Untertest1.avi	0	880	547	72	111				0	Content		-72	-111	5339077	2814865153
5356	11:10:18.344	00:00:05.355	321	-1024	-768	-1	-1	-1	-1	4	-1024	-768	-1	-1	-1	-1	4		0	0						Untertest1.avi	0	880	547	72	111				0	Content		-72	-111	5355744	2814881820
5372	11:10:18.360	00:00:05.372	322	-1024	-768	-1	-1	-1	-1	4	-1024	-768	-1	-1	-1	-1	4		0	0						Untertest1.avi	0	880	547	72	111				0	Content		-72	-111	5372386	2814898462
5389	11:10:18.377	00:00:05.388	323	-1024	-768	-1	-1	-1	-1	4	-1024	-768	-1	-1	-1	-1	4		0	0						Untertest1.avi	0	880	547	72	111				0	Content		-72	-111	5388821	2814914897
5405	11:10:18.393	00:00:05.405	324	-1024	-768	-1	-1	-1	-1	4	-1024	-768	-1	-1	-1	-1	4		0	0						Untertest1.avi	0	880	547	72	111				0	Content		-72	-111	5405488	2814931564
5422	11:10:18.410	00:00:05.421	325	-1024	-768	-1	-1	-1	-1	4	-1024	-768	-1	-1	-1	-1	4		0	0						Untertest1.avi	0	880	547	72	111				0	Content		-72	-111	5421881	2814947957
5439	11:10:18.427	00:00:05.439	326	-1024	-768	-1	-1	-1	-1	4	-1024	-768	-1	-1	-1	-1	4		0	0						Untertest1.avi	0	880	547	72	111				0	Content		-72	-111	5439129	2814965205
5456	11:10:18.444	00:00:05.455	327	-1024	-768	-1	-1	-1	-1	4	-1024	-768	-1	-1	-1	-1	4		0	0						Untertest1.avi	0	880	547	72	111				0	Content		-72	-111	5455752	2814981828
5472	11:10:18.460	00:00:05.472	328	-1024	-768	-1	-1	-1	-1	4	-1024	-768	-1	-1	-1	-1	4		0	0						Untertest1.avi	0	880	547	72	111				0	Content		-72	-111	5472124	2814998200
5489	11:10:18.477	00:00:05.488	329	-1024	-768	-1	-1	-1	-1	4	-1024	-768	-1	-1	-1	-1	4		0	0						Untertest1.avi	0	880	547	72	111				0	Content		-72	-111	5488792	2815014868
5492	11:10:18.480																				LeftMouseClick	1	657	592
5505	11:10:18.493	00:00:05.505	330	-1024	-768	-1	-1	-1	-1	4	-1024	-768	-1	-1	-1	-1	4		0	0						Untertest1.avi	0	880	547	72	111				0	Content		-72	-111	5505360	2815031436
5522	11:10:18.510	00:00:05.522	331	-1024	-768	-1	-1	-1	-1	4	-1024	-768	-1	-1	-1	-1	4		0	0						Untertest1.avi	0	880	547	72	111				0	Content		-72	-111	5522027	2815048103
5539	11:10:18.527	00:00:05.538	332	-1024	-768	-1	-1	-1	-1	4	-1024	-768	-1	-1	-1	-1	4		0	0						Untertest1.avi	0	880	547	72	111				0	Content		-72	-111	5538553	2815064629
5541	11:10:18.529																				LeftMouseClick	1	657	592
5555	11:10:18.543	00:00:05.555	333	-1024	-768	-1	-1	-1	-1	4	-1024	-768	-1	-1	-1	-1	4		0	0						Untertest1.avi	0	880	547	72	111				0	Content		-72	-111	5555119	2815081195
5572	11:10:18.560	00:00:05.572	334	-1024	-768	-1	-1	-1	-1	4	-1024	-768	-1	-1	-1	-1	4		0	0						Untertest1.avi	0	880	547	72	111				0	Content		-72	-111	5572064	2815098140
5589	11:10:18.577	00:00:05.588	335	-1024	-768	-1	-1	-1	-1	4	-1024	-768	-1	-1	-1	-1	4		0	0						Untertest1.avi	0	880	547	72	111				0	Content		-72	-111	5588731	2815114807
5606	11:10:18.594	00:00:05.605	336	-1024	-768	-1	-1	-1	-1	4	-1024	-768	-1	-1	-1	-1	4		0	0						Untertest1.avi	0	880	547	72	111				0	Content		-72	-111	5605866	2815131942
5623	11:10:18.611	00:00:05.622	337	-1024	-768	-1	-1	-1	-1	4	-1024	-768	-1	-1	-1	-1	4		0	0						Untertest1.avi	0	880	547	72	111				0	Content		-72	-111	5622533	2815148609
5640	11:10:18.628	00:00:05.639	338	-1024	-768	-1	-1	-1	-1	4	-1024	-768	-1	-1	-1	-1	4		0	0						Untertest1.avi	0	880	547	72	111				0	Content		-72	-111	5639614	2815165690
5657	11:10:18.645	00:00:05.657	339	-1024	-768	-1	-1	-1	-1	4	-1024	-768	-1	-1	-1	-1	4		0	0						Untertest1.avi	0	880	547	72	111				0	Content		-72	-111	5657000	2815183076
5672	11:10:18.660	00:00:05.671	340	-1024	-768	-1	-1	-1	-1	4	-1024	-768	-1	-1	-1	-1	4		0	0						Untertest1.avi	0	880	547	72	111				0	Content		-72	-111	5671733	2815197809
5688	11:10:18.676	00:00:05.688	341	-1024	-768	-1	-1	-1	-1	4	-1024	-768	-1	-1	-1	-1	4		0	0						Untertest1.avi	0	880	547	72	111				0	Content		-72	-111	5688400	2815214476
5705	11:10:18.693	00:00:05.705	342	-1024	-768	-1	-1	-1	-1	4	-1024	-768	-1	-1	-1	-1	4		0	0						Untertest1.avi	0	880	547	72	111				0	Content		-72	-111	5705067	2815231143
5722	11:10:18.710	00:00:05.721	343	-1024	-768	-1	-1	-1	-1	4	-1024	-768	-1	-1	-1	-1	4		0	0						Untertest1.avi	0	880	547	72	111				0	Content		-72	-111	5721734	2815247810
5738	11:10:18.726	00:00:05.738	344	-1024	-768	-1	-1	-1	-1	4	-1024	-768	-1	-1	-1	-1	4		0	0						Untertest1.avi	0	880	547	72	111				0	Content		-72	-111	5738355	2815264431
5755	11:10:18.743	00:00:05.755	345	-1024	-768	-1	-1	-1	-1	4	-1024	-768	-1	-1	-1	-1	4		0	0						Untertest1.avi	0	880	547	72	111				0	Content		-72	-111	5755032	2815281108
5772	11:10:18.760	00:00:05.771	346	-1024	-768	-1	-1	-1	-1	4	-1024	-768	-1	-1	-1	-1	4		0	0						Untertest1.avi	0	880	547	72	111				0	Content		-72	-111	5771691	2815297767
5788	11:10:18.776	00:00:05.788	347	-1024	-768	-1	-1	-1	-1	4	-1024	-768	-1	-1	-1	-1	4		0	0						Untertest1.avi	0	880	547	72	111				0	Content		-72	-111	5788358	2815314434
5805	11:10:18.793	00:00:05.805	348	-1024	-768	-1	-1	-1	-1	4	-1024	-768	-1	-1	-1	-1	4		0	0						Untertest1.avi	0	880	547	72	111				0	Content		-72	-111	5805297	2815331373
5822	11:10:18.810	00:00:05.821	349	-1024	-768	-1	-1	-1	-1	4	-1024	-768	-1	-1	-1	-1	4		0	0						Untertest1.avi	0	880	547	72	111				0	Content		-72	-111	5821965	2815348041
5839	11:10:18.827	00:00:05.838	350	-1024	-768	-1	-1	-1	-1	4	-1024	-768	-1	-1	-1	-1	4		0	0						Untertest1.avi	0	880	547	72	111				0	Content		-72	-111	5838932	2815365008
5856	11:10:18.844	00:00:05.855	351	-1024	-768	-1	-1	-1	-1	4	-1024	-768	-1	-1	-1	-1	4		0	0						Untertest1.avi	0	880	547	72	111				0	Content		-72	-111	5855599	2815381675
5872	11:10:18.860	00:00:05.872	352	-1024	-768	-1	-1	-1	-1	4	-1024	-768	-1	-1	-1	-1	4		0	0						Untertest1.avi	0	880	547	72	111				0	Content		-72	-111	5872266	2815398342
5889	11:10:18.877	00:00:05.889	353	-1024	-768	-1	-1	-1	-1	4	-1024	-768	-1	-1	-1	-1	4		0	0						Untertest1.avi	0	880	547	72	111				0	Content		-72	-111	5889468	2815415544
5907	11:10:18.895	00:00:05.906	354	-1024	-768	-1	-1	-1	-1	4	-1024	-768	-1	-1	-1	-1	4		0	0						Untertest1.avi	0	880	547	72	111				0	Content		-72	-111	5906850	2815432926
5922	11:10:18.910	00:00:05.921	355	-1024	-768	-1	-1	-1	-1	4	-1024	-768	-1	-1	-1	-1	4		0	0						Untertest1.avi	0	880	547	72	111				0	Content		-72	-111	5921606	2815447682
5938	11:10:18.926	00:00:05.938	356	-1024	-768	-1	-1	-1	-1	4	-1024	-768	-1	-1	-1	-1	4		0	0						Untertest1.avi	0	880	547	72	111				0	Content		-72	-111	5938211	2815464287
5955	11:10:18.943	00:00:05.954	357	-1024	-768	-1	-1	-1	-1	4	-1024	-768	-1	-1	-1	-1	4		0	0						Untertest1.avi	0	880	547	72	111				0	Content		-72	-111	5954966	2815481042
5972	11:10:18.960	00:00:05.971	358	-1024	-768	-1	-1	-1	-1	4	-1024	-768	-1	-1	-1	-1	4		0	0						Untertest1.avi	0	880	547	72	111				0	Content		-72	-111	5971638	2815497714
5988	11:10:18.976	00:00:05.988	359	-1024	-768	-1	-1	-1	-1	4	-1024	-768	-1	-1	-1	-1	4		0	0						Untertest1.avi	0	880	547	72	111				0	Content		-72	-111	5988207	2815514283
6005	11:10:18.993	00:00:06.005	360	-1024	-768	-1	-1	-1	-1	4	-1024	-768	-1	-1	-1	-1	4		0	0						Untertest1.avi	0	880	547	72	111				0	Content		-72	-111	6005143	2815531219
6022	11:10:19.010	00:00:06.021	361	-1024	-768	-1	-1	-1	-1	4	-1024	-768	-1	-1	-1	-1	4		0	0						Untertest1.avi	0	880	547	72	111				0	Content		-72	-111	6021810	2815547886
6039	11:10:19.027	00:00:06.038	362	-1024	-768	-1	-1	-1	-1	4	-1024	-768	-1	-1	-1	-1	4		0	0						Untertest1.avi	0	880	547	72	111				0	Content		-72	-111	6038943	2815565019
6056	11:10:19.044	00:00:06.055	363	-1024	-768	-1	-1	-1	-1	4	-1024	-768	-1	-1	-1	-1	4		0	0						Untertest1.avi	0	880	547	72	111				0	Content		-72	-111	6055610	2815581686
6073	11:10:19.061	00:00:06.072	364	-1024	-768	-1	-1	-1	-1	4	-1024	-768	-1	-1	-1	-1	4		0	0						Untertest1.avi	0	880	547	72	111				0	Content		-72	-111	6072699	2815598775
6090	11:10:19.078	00:00:06.090	365	-1024	-768	-1	-1	-1	-1	4	-1024	-768	-1	-1	-1	-1	4		0	0						Untertest1.avi	0	880	547	72	111				0	Content		-72	-111	6090070	2815616146
6105	11:10:19.093	00:00:06.104	366	-1024	-768	-1	-1	-1	-1	4	-1024	-768	-1	-1	-1	-1	4		0	0						Untertest1.avi	0	880	547	72	111				0	Content		-72	-111	6104820	2815630896
6121	11:10:19.109	00:00:06.121	367	-1024	-768	-1	-1	-1	-1	4	-1024	-768	-1	-1	-1	-1	4		0	0						Untertest1.avi	0	880	547	72	111				0	Content		-72	-111	6121445	2815647521
6138	11:10:19.126	00:00:06.138	368	-1024	-768	-1	-1	-1	-1	4	-1024	-768	-1	-1	-1	-1	4		0	0						Untertest1.avi	0	880	547	72	111				0	Content		-72	-111	6138113	2815664189
6155	11:10:19.143	00:00:06.154	369	-1024	-768	-1	-1	-1	-1	4	-1024	-768	-1	-1	-1	-1	4		0	0						Untertest1.avi	0	880	547	72	111				0	Content		-72	-111	6154780	2815680856
6171	11:10:19.159	00:00:06.171	370	-1024	-768	-1	-1	-1	-1	4	-1024	-768	-1	-1	-1	-1	4		0	0						Untertest1.avi	0	880	547	72	111				0	Content		-72	-111	6171439	2815697515
6188	11:10:19.176	00:00:06.188	371	-1024	-768	-1	-1	-1	-1	4	-1024	-768	-1	-1	-1	-1	4		0	0						Untertest1.avi	0	880	547	72	111				0	Content		-72	-111	6188117	2815714193
6205	11:10:19.193	00:00:06.204	372	-1024	-768	-1	-1	-1	-1	4	-1024	-768	-1	-1	-1	-1	4		0	0						Untertest1.avi	0	880	547	72	111				0	Content		-72	-111	6204710	2815730786
6221	11:10:19.209	00:00:06.221	373	-1024	-768	-1	-1	-1	-1	4	-1024	-768	-1	-1	-1	-1	4		0	0						Untertest1.avi	0	880	547	72	111				0	Content		-72	-111	6221377	2815747453
6238	11:10:19.226	00:00:06.238	374	-1024	-768	-1	-1	-1	-1	4	-1024	-768	-1	-1	-1	-1	4		0	0						Untertest1.avi	0	880	547	72	111				0	Content		-72	-111	6238278	2815764354
6255	11:10:19.243	00:00:06.254	375	-1024	-768	-1	-1	-1	-1	4	-1024	-768	-1	-1	-1	-1	4		0	0						Untertest1.avi	0	880	547	72	111				0	Content		-72	-111	6254945	2815781021
6272	11:10:19.260	00:00:06.271	376	-1024	-768	-1	-1	-1	-1	4	-1024	-768	-1	-1	-1	-1	4		0	0						Untertest1.avi	0	880	547	72	111				0	Content		-72	-111	6271938	2815798014
6289	11:10:19.277	00:00:06.288	377	-1024	-768	-1	-1	-1	-1	4	-1024	-768	-1	-1	-1	-1	4		0	0						Untertest1.avi	0	880	547	72	111				0	Content		-72	-111	6288605	2815814681
6305	11:10:19.293	00:00:06.305	378	-1024	-768	-1	-1	-1	-1	4	-1024	-768	-1	-1	-1	-1	4		0	0						Untertest1.avi	0	880	547	72	111				0	Content		-72	-111	6305273	2815831349
6323	11:10:19.311	00:00:06.322	379	-1024	-768	-1	-1	-1	-1	4	-1024	-768	-1	-1	-1	-1	4		0	0						Untertest1.avi	0	880	547	72	111				0	Content		-72	-111	6322548	2815848624
6340	11:10:19.328	00:00:06.339	380	-1024	-768	-1	-1	-1	-1	4	-1024	-768	-1	-1	-1	-1	4		0	0						Untertest1.avi	0	880	547	72	111				0	Content		-72	-111	6339794	2815865870
6355	11:10:19.343	00:00:06.354	381	-1024	-768	-1	-1	-1	-1	4	-1024	-768	-1	-1	-1	-1	4		0	0						Untertest1.avi	0	880	547	72	111				0	Content		-72	-111	6354667	2815880743
6371	11:10:19.359	00:00:06.371	382	-1024	-768	-1	-1	-1	-1	4	-1024	-768	-1	-1	-1	-1	4		0	0						Untertest1.avi	0	880	547	72	111				0	Content		-72	-111	6371289	2815897365
6388	11:10:19.376	00:00:06.387	383	-1024	-768	-1	-1	-1	-1	4	-1024	-768	-1	-1	-1	-1	4		0	0						Untertest1.avi	0	880	547	72	111				0	Content		-72	-111	6387909	2815913985
6405	11:10:19.393	00:00:06.404	384	-1024	-768	-1	-1	-1	-1	4	-1024	-768	-1	-1	-1	-1	4		0	0						Untertest1.avi	0	880	547	72	111				0	Content		-72	-111	6404587	2815930663
6421	11:10:19.409	00:00:06.421	385	-1024	-768	-1	-1	-1	-1	4	-1024	-768	-1	-1	-1	-1	4		0	0						Untertest1.avi	0	880	547	72	111				0	Content		-72	-111	6421279	2815947355
6429	11:10:19.417																				LeftMouseClick	1	655	591
6438	11:10:19.426	00:00:06.438	386	-1024	-768	-1	-1	-1	-1	4	-1024	-768	-1	-1	-1	-1	4		0	0						Untertest1.avi	0	880	547	72	111				0	Content		-72	-111	6438153	2815964229
6455	11:10:19.443	00:00:06.454	387	-1024	-768	-1	-1	-1	-1	4	-1024	-768	-1	-1	-1	-1	4		0	0						Untertest1.avi	0	880	547	72	111				0	Content		-72	-111	6454821	2815980897
6466	11:10:19.454																				LeftMouseClick	1	655	591
6472	11:10:19.460	00:00:06.471	388	-1024	-768	-1	-1	-1	-1	4	-1024	-768	-1	-1	-1	-1	4		0	0						Untertest1.avi	0	880	547	72	111				0	Content		-72	-111	6471775	2815997851
6489	11:10:19.477	00:00:06.489	389	-1024	-768	-1	-1	-1	-1	4	-1024	-768	-1	-1	-1	-1	4		0	0						Untertest1.avi	0	880	547	72	111				0	Content		-72	-111	6489086	2816015162
6506	11:10:19.494	00:00:06.505	390	-1024	-768	-1	-1	-1	-1	4	-1024	-768	-1	-1	-1	-1	4		0	0						Untertest1.avi	0	880	547	72	111				0	Content		-72	-111	6505753	2816031829
6523	11:10:19.511	00:00:06.523	391	-1024	-768	-1	-1	-1	-1	4	-1024	-768	-1	-1	-1	-1	4		0	0						Untertest1.avi	0	880	547	72	111				0	Content		-72	-111	6523019	2816049095
6538	11:10:19.526	00:00:06.537	392	-1024	-768	-1	-1	-1	-1	4	-1024	-768	-1	-1	-1	-1	4		0	0						Untertest1.avi	0	880	547	72	111				0	Content		-72	-111	6537893	2816063969
6555	11:10:19.543	00:00:06.554	393	-1024	-768	-1	-1	-1	-1	4	-1024	-768	-1	-1	-1	-1	4		0	0						Untertest1.avi	0	880	547	72	111				0	Content		-72	-111	6554516	2816080592
6571	11:10:19.559	00:00:06.571	394	-1024	-768	-1	-1	-1	-1	4	-1024	-768	-1	-1	-1	-1	4		0	0						Untertest1.avi	0	880	547	72	111				0	Content		-72	-111	6571138	2816097214
6588	11:10:19.576	00:00:06.587	395	-1024	-768	-1	-1	-1	-1	4	-1024	-768	-1	-1	-1	-1	4		0	0						Untertest1.avi	0	880	547	72	111				0	Content		-72	-111	6587817	2816113893
6604	11:10:19.592	00:00:06.604	396	-1024	-768	-1	-1	-1	-1	4	-1024	-768	-1	-1	-1	-1	4		0	0						Untertest1.avi	0	880	547	72	111				0	Content		-72	-111	6604475	2816130551
6621	11:10:19.609	00:00:06.621	397	-1024	-768	-1	-1	-1	-1	4	-1024	-768	-1	-1	-1	-1	4		0	0						Untertest1.avi	0	880	547	72	111				0	Content		-72	-111	6621143	2816147219
6638	11:10:19.626	00:00:06.638	398	-1024	-768	-1	-1	-1	-1	4	-1024	-768	-1	-1	-1	-1	4		0	0						Untertest1.avi	0	880	547	72	111				0	Content		-72	-111	6638010	2816164086
6655	11:10:19.643	00:00:06.654	399	-1024	-768	-1	-1	-1	-1	4	-1024	-768	-1	-1	-1	-1	4		0	0						Untertest1.avi	0	880	547	72	111				0	Content		-72	-111	6654677	2816180753
6672	11:10:19.660	00:00:06.671	400	-1024	-768	-1	-1	-1	-1	4	-1024	-768	-1	-1	-1	-1	4		0	0						Untertest1.avi	0	880	547	72	111				0	Content		-72	-111	6671624	2816197700
6689	11:10:19.677	00:00:06.688	401	-1024	-768	-1	-1	-1	-1	4	-1024	-768	-1	-1	-1	-1	4		0	0						Untertest1.avi	0	880	547	72	111				0	Content		-72	-111	6688996	2816215072
6706	11:10:19.694	00:00:06.706	402	-1024	-768	-1	-1	-1	-1	4	-1024	-768	-1	-1	-1	-1	4		0	0						Untertest1.avi	0	880	547	72	111				0	Content		-72	-111	6706245	2816232321
6721	11:10:19.709	00:00:06.720	403	-1024	-768	-1	-1	-1	-1	4	-1024	-768	-1	-1	-1	-1	4		0	0						Untertest1.avi	0	880	547	72	111				0	Content		-72	-111	6720994	2816247070
6738	11:10:19.726	00:00:06.737	404	-1024	-768	-1	-1	-1	-1	4	-1024	-768	-1	-1	-1	-1	4		0	0						Untertest1.avi	0	880	547	72	111				0	Content		-72	-111	6737619	2816263695
6754	11:10:19.742	00:00:06.754	405	-1024	-768	-1	-1	-1	-1	4	-1024	-768	-1	-1	-1	-1	4		0	0						Untertest1.avi	0	880	547	72	111				0	Content		-72	-111	6754365	2816280441
6771	11:10:19.759	00:00:06.771	406	-1024	-768	-1	-1	-1	-1	4	-1024	-768	-1	-1	-1	-1	4		0	0						Untertest1.avi	0	880	547	72	111				0	Content		-72	-111	6771040	2816297116
6788	11:10:19.776	00:00:06.787	407	-1024	-768	-1	-1	-1	-1	4	-1024	-768	-1	-1	-1	-1	4		0	0						Untertest1.avi	0	880	547	72	111				0	Content		-72	-111	6787609	2816313685
6805	11:10:19.793	00:00:06.804	408	-1024	-768	-1	-1	-1	-1	4	-1024	-768	-1	-1	-1	-1	4		0	0						Untertest1.avi	0	880	547	72	111				0	Content		-72	-111	6804546	2816330622
6821	11:10:19.809	00:00:06.821	409	-1024	-768	-1	-1	-1	-1	4	-1024	-768	-1	-1	-1	-1	4		0	0						Untertest1.avi	0	880	547	72	111				0	Content		-72	-111	6821213	2816347289
6838	11:10:19.826	00:00:06.838	410	-1024	-768	-1	-1	-1	-1	4	-1024	-768	-1	-1	-1	-1	4		0	0						Untertest1.avi	0	880	547	72	111				0	Content		-72	-111	6838229	2816364305
6855	11:10:19.843	00:00:06.855	411	-1024	-768	-1	-1	-1	-1	4	-1024	-768	-1	-1	-1	-1	4		0	0						Untertest1.avi	0	880	547	72	111				0	Content		-72	-111	6855477	2816381553
6873	11:10:19.861	00:00:06.872	412	-1024	-768	-1	-1	-1	-1	4	-1024	-768	-1	-1	-1	-1	4		0	0						Untertest1.avi	0	880	547	72	111				0	Content		-72	-111	6872849	2816398925
6888	11:10:19.876	00:00:06.887	413	-1024	-768	-1	-1	-1	-1	4	-1024	-768	-1	-1	-1	-1	4		0	0						Untertest1.avi	0	880	547	72	111				0	Content		-72	-111	6887613	2816413689
6904	11:10:19.892	00:00:06.904	414	-1024	-768	-1	-1	-1	-1	4	-1024	-768	-1	-1	-1	-1	4		0	0						Untertest1.avi	0	880	547	72	111				0	Content		-72	-111	6904220	2816430296
6921	11:10:19.909	00:00:06.920	415	-1024	-768	-1	-1	-1	-1	4	-1024	-768	-1	-1	-1	-1	4		0	0						Untertest1.avi	0	880	547	72	111				0	Content		-72	-111	6920843	2816446919
6938	11:10:19.926	00:00:06.937	416	-1024	-768	-1	-1	-1	-1	4	-1024	-768	-1	-1	-1	-1	4		0	0						Untertest1.avi	0	880	547	72	111				0	Content		-72	-111	6937523	2816463599
6954	11:10:19.942	00:00:06.954	417	-1024	-768	-1	-1	-1	-1	4	-1024	-768	-1	-1	-1	-1	4		0	0						Untertest1.avi	0	880	547	72	111				0	Content		-72	-111	6954181	2816480257
6971	11:10:19.959	00:00:06.970	418	-1024	-768	-1	-1	-1	-1	4	-1024	-768	-1	-1	-1	-1	4		0	0						Untertest1.avi	0	880	547	72	111				0	Content		-72	-111	6970848	2816496924
6988	11:10:19.976	00:00:06.987	419	-1024	-768	-1	-1	-1	-1	4	-1024	-768	-1	-1	-1	-1	4		0	0						Untertest1.avi	0	880	547	72	111				0	Content		-72	-111	6987778	2816513854
7004	11:10:19.992	00:00:07.004	420	-1024	-768	-1	-1	-1	-1	4	-1024	-768	-1	-1	-1	-1	4		0	0						Untertest1.avi	0	880	547	72	111				0	Content		-72	-111	7004445	2816530521
7021	11:10:20.009	00:00:07.021	421	-1024	-768	-1	-1	-1	-1	4	-1024	-768	-1	-1	-1	-1	4		0	0						Untertest1.avi	0	880	547	72	111				0	Content		-72	-111	7021331	2816547407
7039	11:10:20.027	00:00:07.038	422	-1024	-768	-1	-1	-1	-1	4	-1024	-768	-1	-1	-1	-1	4		0	0						Untertest1.avi	0	880	547	72	111				0	Content		-72	-111	7038703	2816564779
7056	11:10:20.044	00:00:07.055	423	-1024	-768	-1	-1	-1	-1	4	-1024	-768	-1	-1	-1	-1	4		0	0						Untertest1.avi	0	880	547	72	111				0	Content		-72	-111	7055948	2816582024
7072	11:10:20.060	00:00:07.071	424	-1024	-768	-1	-1	-1	-1	4	-1024	-768	-1	-1	-1	-1	4		0	0						Untertest1.avi	0	880	547	72	111				0	Content		-72	-111	7071990	2816598066
7089	11:10:20.077	00:00:07.088	425	-1024	-768	-1	-1	-1	-1	4	-1024	-768	-1	-1	-1	-1	4		0	0						Untertest1.avi	0	880	547	72	111				0	Content		-72	-111	7088657	2816614733
7105	11:10:20.093	00:00:07.105	426	-1024	-768	-1	-1	-1	-1	4	-1024	-768	-1	-1	-1	-1	4		0	0						Untertest1.avi	0	880	547	72	111				0	Content		-72	-111	7105325	2816631401
7121	11:10:20.109	00:00:07.120	427	-1024	-768	-1	-1	-1	-1	4	-1024	-768	-1	-1	-1	-1	4		0	0						Untertest1.avi	0	880	547	72	111				0	Content		-72	-111	7120697	2816646773
7137	11:10:20.125	00:00:07.137	428	-1024	-768	-1	-1	-1	-1	4	-1024	-768	-1	-1	-1	-1	4		0	0						Untertest1.avi	0	880	547	72	111				0	Content		-72	-111	7137441	2816663517
7154	11:10:20.142	00:00:07.154	429	-1024	-768	-1	-1	-1	-1	4	-1024	-768	-1	-1	-1	-1	4		0	0						Untertest1.avi	0	880	547	72	111				0	Content		-72	-111	7154119	2816680195
7171	11:10:20.159	00:00:07.170	430	-1024	-768	-1	-1	-1	-1	4	-1024	-768	-1	-1	-1	-1	4		0	0						Untertest1.avi	0	880	547	72	111				0	Content		-72	-111	7170686	2816696762
7188	11:10:20.176	00:00:07.187	431	-1024	-768	-1	-1	-1	-1	4	-1024	-768	-1	-1	-1	-1	4		0	0						Untertest1.avi	0	880	547	72	111				0	Content		-72	-111	7187622	2816713698
7204	11:10:20.192	00:00:07.204	432	-1024	-768	-1	-1	-1	-1	4	-1024	-768	-1	-1	-1	-1	4		0	0						Untertest1.avi	0	880	547	72	111				0	Content		-72	-111	7204289	2816730365
7221	11:10:20.209	00:00:07.221	433	-1024	-768	-1	-1	-1	-1	4	-1024	-768	-1	-1	-1	-1	4		0	0						Untertest1.avi	0	880	547	72	111				0	Content		-72	-111	7221303	2816747379
7239	11:10:20.227	00:00:07.238	434	-1024	-768	-1	-1	-1	-1	4	-1024	-768	-1	-1	-1	-1	4		0	0						Untertest1.avi	0	880	547	72	111				0	Content		-72	-111	7238663	2816764739
7255	11:10:20.243	00:00:07.254	435	-1024	-768	-1	-1	-1	-1	4	-1024	-768	-1	-1	-1	-1	4		0	0						Untertest1.avi	0	880	547	72	111				0	Content		-72	-111	7254913	2816780989
7272	11:10:20.260	00:00:07.271	436	-1024	-768	-1	-1	-1	-1	4	-1024	-768	-1	-1	-1	-1	4		0	0						Untertest1.avi	0	880	547	72	111				0	Content		-72	-111	7271581	2816797657
7288	11:10:20.276	00:00:07.288	437	-1024	-768	-1	-1	-1	-1	4	-1024	-768	-1	-1	-1	-1	4		0	0						Untertest1.avi	0	880	547	72	111				0	Content		-72	-111	7288248	2816814324
7304	11:10:20.292	00:00:07.304	438	-1024	-768	-1	-1	-1	-1	4	-1024	-768	-1	-1	-1	-1	4		0	0						Untertest1.avi	0	880	547	72	111				0	Content		-72	-111	7304034	2816830110
7321	11:10:20.309	00:00:07.320	439	-1024	-768	-1	-1	-1	-1	4	-1024	-768	-1	-1	-1	-1	4		0	0						Untertest1.avi	0	880	547	72	111				0	Content		-72	-111	7320653	2816846729
7337	11:10:20.325	00:00:07.337	440	-1024	-768	-1	-1	-1	-1	4	-1024	-768	-1	-1	-1	-1	4		0	0						Untertest1.avi	0	880	547	72	111				0	Content		-72	-111	7337401	2816863477
7354	11:10:20.342	00:00:07.354	441	-1024	-768	-1	-1	-1	-1	4	-1024	-768	-1	-1	-1	-1	4		0	0						Untertest1.avi	0	880	547	72	111				0	Content		-72	-111	7354078	2816880154
7371	11:10:20.359	00:00:07.370	442	-1024	-768	-1	-1	-1	-1	4	-1024	-768	-1	-1	-1	-1	4		0	0						Untertest1.avi	0	880	547	72	111				0	Content		-72	-111	7370673	2816896749
7387	11:10:20.375	00:00:07.387	443	-1024	-768	-1	-1	-1	-1	4	-1024	-768	-1	-1	-1	-1	4		0	0						Untertest1.avi	0	880	547	72	111				0	Content		-72	-111	7387340	2816913416
7404	11:10:20.392	00:00:07.404	444	-1024	-768	-1	-1	-1	-1	4	-1024	-768	-1	-1	-1	-1	4		0	0						Untertest1.avi	0	880	547	72	111				0	Content		-72	-111	7404241	2816930317
7421	11:10:20.409	00:00:07.420	445	-1024	-768	-1	-1	-1	-1	4	-1024	-768	-1	-1	-1	-1	4		0	0						Untertest1.avi	0	880	547	72	111				0	Content		-72	-111	7420909	2816946985
7438	11:10:20.426	00:00:07.437	446	-1024	-768	-1	-1	-1	-1	4	-1024	-768	-1	-1	-1	-1	4		0	0						Untertest1.avi	0	880	547	72	111				0	Content		-72	-111	7437887	2816963963
7455	11:10:20.443	00:00:07.455	447	-1024	-768	-1	-1	-1	-1	4	-1024	-768	-1	-1	-1	-1	4		0	0						Untertest1.avi	0	880	547	72	111				0	Content		-72	-111	7455138	2816981214
7473	11:10:20.461	00:00:07.472	448	-1024	-768	-1	-1	-1	-1	4	-1024	-768	-1	-1	-1	-1	4		0	0						Untertest1.avi	0	880	547	72	111				0	Content		-72	-111	7472509	2816998585
7489	11:10:20.477	00:00:07.488	449	-1024	-768	-1	-1	-1	-1	4	-1024	-768	-1	-1	-1	-1	4		0	0						Untertest1.avi	0	880	547	72	111				0	Content		-72	-111	7488550	2817014626
7505	11:10:20.493	00:00:07.505	450	-1024	-768	-1	-1	-1	-1	4	-1024	-768	-1	-1	-1	-1	4		0	0						Untertest1.avi	0	880	547	72	111				0	Content		-72	-111	7505218	2817031294
7522	11:10:20.510	00:00:07.521	451	-1024	-768	-1	-1	-1	-1	4	-1024	-768	-1	-1	-1	-1	4		0	0						Untertest1.avi	0	880	547	72	111				0	Content		-72	-111	7521885	2817047961
7537	11:10:20.525	00:00:07.537	452	-1024	-768	-1	-1	-1	-1	4	-1024	-768	-1	-1	-1	-1	4		0	0						Untertest1.avi	0	880	547	72	111				0	Content		-72	-111	7537252	2817063328
7554	11:10:20.542	00:00:07.553	453	-1024	-768	-1	-1	-1	-1	4	-1024	-768	-1	-1	-1	-1	4		0	0						Untertest1.avi	0	880	547	72	111				0	Content		-72	-111	7553873	2817079949
7571	11:10:20.559	00:00:07.570	454	-1024	-768	-1	-1	-1	-1	4	-1024	-768	-1	-1	-1	-1	4		0	0						Untertest1.avi	0	880	547	72	111				0	Content		-72	-111	7570553	2817096629
7587	11:10:20.575	00:00:07.587	455	-1024	-768	-1	-1	-1	-1	4	-1024	-768	-1	-1	-1	-1	4		0	0						Untertest1.avi	0	880	547	72	111				0	Content		-72	-111	7587245	2817113321
7604	11:10:20.592	00:00:07.604	456	-1024	-768	-1	-1	-1	-1	4	-1024	-768	-1	-1	-1	-1	4		0	0						Untertest1.avi	0	880	547	72	111				0	Content		-72	-111	7604120	2817130196
7621	11:10:20.609	00:00:07.620	457	-1024	-768	-1	-1	-1	-1	4	-1024	-768	-1	-1	-1	-1	4		0	0						Untertest1.avi	0	880	547	72	111				0	Content		-72	-111	7620788	2817146864
7638	11:10:20.626	00:00:07.637	458	-1024	-768	-1	-1	-1	-1	4	-1024	-768	-1	-1	-1	-1	4		0	0						Untertest1.avi	0	880	547	72	111				0	Content		-72	-111	7637740	2817163816
7655	11:10:20.643	00:00:07.654	459	-1024	-768	-1	-1	-1	-1	4	-1024	-768	-1	-1	-1	-1	4		0	0						Untertest1.avi	0	880	547	72	111				0	Content		-72	-111	7654987	2817181063
7672	11:10:20.660	00:00:07.672	460	-1024	-768	-1	-1	-1	-1	4	-1024	-768	-1	-1	-1	-1	4		0	0						Untertest1.avi	0	880	547	72	111				0	Content		-72	-111	7672358	2817198434
7687	11:10:20.675	00:00:07.687	461	-1024	-768	-1	-1	-1	-1	4	-1024	-768	-1	-1	-1	-1	4		0	0						Untertest1.avi	0	880	547	72	111				0	Content		-72	-111	7687105	2817213181
7704	11:10:20.692	00:00:07.703	462	-1024	-768	-1	-1	-1	-1	4	-1024	-768	-1	-1	-1	-1	4		0	0						Untertest1.avi	0	880	547	72	111				0	Content		-72	-111	7703730	2817229806
7720	11:10:20.708	00:00:07.720	463	-1024	-768	-1	-1	-1	-1	4	-1024	-768	-1	-1	-1	-1	4		0	0						Untertest1.avi	0	880	547	72	111				0	Content		-72	-111	7720478	2817246554
7737	11:10:20.725	00:00:07.737	464	-1024	-768	-1	-1	-1	-1	4	-1024	-768	-1	-1	-1	-1	4		0	0						Untertest1.avi	0	880	547	72	111				0	Content		-72	-111	7737158	2817263234
7754	11:10:20.742	00:00:07.753	465	-1024	-768	-1	-1	-1	-1	4	-1024	-768	-1	-1	-1	-1	4		0	0						Untertest1.avi	0	880	547	72	111				0	Content		-72	-111	7753754	2817279830
7770	11:10:20.758	00:00:07.770	466	-1024	-768	-1	-1	-1	-1	4	-1024	-768	-1	-1	-1	-1	4		0	0						Untertest1.avi	0	880	547	72	111				0	Content		-72	-111	7770422	2817296498
7787	11:10:20.775	00:00:07.787	467	-1024	-768	-1	-1	-1	-1	4	-1024	-768	-1	-1	-1	-1	4		0	0						Untertest1.avi	0	880	547	72	111				0	Content		-72	-111	7787322	2817313398
7804	11:10:20.792	00:00:07.803	468	-1024	-768	-1	-1	-1	-1	4	-1024	-768	-1	-1	-1	-1	4		0	0						Untertest1.avi	0	880	547	72	111				0	Content		-72	-111	7803990	2817330066
7821	11:10:20.809	00:00:07.820	469	-1024	-768	-1	-1	-1	-1	4	-1024	-768	-1	-1	-1	-1	4		0	0						Untertest1.avi	0	880	547	72	111				0	Content		-72	-111	7820968	2817347044
7838	11:10:20.826	00:00:07.838	470	-1024	-768	-1	-1	-1	-1	4	-1024	-768	-1	-1	-1	-1	4		0	0						Untertest1.avi	0	880	547	72	111				0	Content		-72	-111	7838215	2817364291
7856	11:10:20.844	00:00:07.855	471	-1024	-768	-1	-1	-1	-1	4	-1024	-768	-1	-1	-1	-1	4		0	0						Untertest1.avi	0	880	547	72	111				0	Content		-72	-111	7855587	2817381663
7870	11:10:20.858	00:00:07.870	472	-1024	-768	-1	-1	-1	-1	4	-1024	-768	-1	-1	-1	-1	4		0	0						Untertest1.avi	0	880	547	72	111				0	Content		-72	-111	7870332	2817396408
7887	11:10:20.875	00:00:07.886	473	-1024	-768	-1	-1	-1	-1	4	-1024	-768	-1	-1	-1	-1	4		0	0						Untertest1.avi	0	880	547	72	111				0	Content		-72	-111	7886957	2817413033
7904	11:10:20.892	00:00:07.903	474	-1024	-768	-1	-1	-1	-1	4	-1024	-768	-1	-1	-1	-1	4		0	0						Untertest1.avi	0	880	547	72	111				0	Content		-72	-111	7903744	2817429820
7920	11:10:20.908	00:00:07.920	475	-1024	-768	-1	-1	-1	-1	4	-1024	-768	-1	-1	-1	-1	4		0	0						Untertest1.avi	0	880	547	72	111				0	Content		-72	-111	7920263	2817446339
7937	11:10:20.925	00:00:07.936	476	-1024	-768	-1	-1	-1	-1	4	-1024	-768	-1	-1	-1	-1	4		0	0						Untertest1.avi	0	880	547	72	111				0	Content		-72	-111	7936950	2817463026
7954	11:10:20.942	00:00:07.953	477	-1024	-768	-1	-1	-1	-1	4	-1024	-768	-1	-1	-1	-1	4		0	0						Untertest1.avi	0	880	547	72	111				0	Content		-72	-111	7953893	2817479969
7971	11:10:20.959	00:00:07.970	478	-1024	-768	-1	-1	-1	-1	4	-1024	-768	-1	-1	-1	-1	4		0	0						Untertest1.avi	0	880	547	72	111				0	Content		-72	-111	7970561	2817496637
7988	11:10:20.976	00:00:07.987	479	-1024	-768	-1	-1	-1	-1	4	-1024	-768	-1	-1	-1	-1	4		0	0						Untertest1.avi	0	880	547	72	111				0	Content		-72	-111	7987692	2817513768
8004	11:10:20.992	00:00:08.004	480	-1024	-768	-1	-1	-1	-1	4	-1024	-768	-1	-1	-1	-1	4		0	0						Untertest1.avi	0	880	547	72	111				0	Content		-72	-111	8004360	2817530436
8007	11:10:20.995																				LeftMouseClick	1	655	590
8021	11:10:21.009	00:00:08.021	481	-1024	-768	-1	-1	-1	-1	4	-1024	-768	-1	-1	-1	-1	4		0	0						Untertest1.avi	0	880	547	72	111				0	Content		-72	-111	8021446	2817547522
8039	11:10:21.027	00:00:08.038	482	-1024	-768	-1	-1	-1	-1	4	-1024	-768	-1	-1	-1	-1	4		0	0						Untertest1.avi	0	880	547	72	111				0	Content		-72	-111	8038820	2817564896
8054	11:10:21.042	00:00:08.053	483	-1024	-768	-1	-1	-1	-1	4	-1024	-768	-1	-1	-1	-1	4		0	0						Untertest1.avi	0	880	547	72	111				0	Content		-72	-111	8053568	2817579644
8070	11:10:21.058	00:00:08.070	484	-1024	-768	-1	-1	-1	-1	4	-1024	-768	-1	-1	-1	-1	4		0	0						Untertest1.avi	0	880	547	72	111				0	Content		-72	-111	8070191	2817596267
8087	11:10:21.075	00:00:08.086	485	-1024	-768	-1	-1	-1	-1	4	-1024	-768	-1	-1	-1	-1	4		0	0						Untertest1.avi	0	880	547	72	111				0	Content		-72	-111	8086813	2817612889
8103	11:10:21.091	00:00:08.103	486	-1024	-768	-1	-1	-1	-1	4	-1024	-768	-1	-1	-1	-1	4		0	0						Untertest1.avi	0	880	547	72	111				0	Content		-72	-111	8103494	2817629570
8106	11:10:21.094																				LeftMouseClick	1	655	590
8120	11:10:21.108	00:00:08.120	487	-1024	-768	-1	-1	-1	-1	4	-1024	-768	-1	-1	-1	-1	4		0	0						Untertest1.avi	0	880	547	72	111				0	Content		-72	-111	8120153	2817646229
8137	11:10:21.125	00:00:08.136	488	-1024	-768	-1	-1	-1	-1	4	-1024	-768	-1	-1	-1	-1	4		0	0						Untertest1.avi	0	880	547	72	111				0	Content		-72	-111	8136820	2817662896
8154	11:10:21.142	00:00:08.153	489	-1024	-768	-1	-1	-1	-1	4	-1024	-768	-1	-1	-1	-1	4		0	0						Untertest1.avi	0	880	547	72	111				0	Content		-72	-111	8153759	2817679835
8170	11:10:21.158	00:00:08.170	490	-1024	-768	-1	-1	-1	-1	4	-1024	-768	-1	-1	-1	-1	4		0	0						Untertest1.avi	0	880	547	72	111				0	Content		-72	-111	8170427	2817696503
8187	11:10:21.175	00:00:08.187	491	-1024	-768	-1	-1	-1	-1	4	-1024	-768	-1	-1	-1	-1	4		0	0						Untertest1.avi	0	880	547	72	111				0	Content		-72	-111	8187394	2817713470
8204	11:10:21.192	00:00:08.204	492	-1024	-768	-1	-1	-1	-1	4	-1024	-768	-1	-1	-1	-1	4		0	0						Untertest1.avi	0	880	547	72	111				0	Content		-72	-111	8204062	2817730138
8221	11:10:21.209	00:00:08.220	493	-1024	-768	-1	-1	-1	-1	4	-1024	-768	-1	-1	-1	-1	4		0	0						Untertest1.avi	0	880	547	72	111				0	Content		-72	-111	8220729	2817746805
8238	11:10:21.226	00:00:08.237	494	-1024	-768	-1	-1	-1	-1	4	-1024	-768	-1	-1	-1	-1	4		0	0						Untertest1.avi	0	880	547	72	111				0	Content		-72	-111	8237933	2817764009
8255	11:10:21.243	00:00:08.255	495	-1024	-768	-1	-1	-1	-1	4	-1024	-768	-1	-1	-1	-1	4		0	0						Untertest1.avi	0	880	547	72	111				0	Content		-72	-111	8255309	2817781385
8270	11:10:21.258	00:00:08.270	496	-1024	-768	-1	-1	-1	-1	4	-1024	-768	-1	-1	-1	-1	4		0	0						Untertest1.avi	0	880	547	72	111				0	Content		-72	-111	8270054	2817796130
8287	11:10:21.275	00:00:08.286	497	-1024	-768	-1	-1	-1	-1	4	-1024	-768	-1	-1	-1	-1	4		0	0						Untertest1.avi	0	880	547	72	111				0	Content		-72	-111	8286687	2817812763
8303	11:10:21.291	00:00:08.303	498	-1024	-768	-1	-1	-1	-1	4	-1024	-768	-1	-1	-1	-1	4		0	0						Untertest1.avi	0	880	547	72	111				0	Content		-72	-111	8303426	2817829502
8320	11:10:21.308	00:00:08.320	499	-1024	-768	-1	-1	-1	-1	4	-1024	-768	-1	-1	-1	-1	4		0	0						Untertest1.avi	0	880	547	72	111				0	Content		-72	-111	8320106	2817846182
8337	11:10:21.325	00:00:08.336	500	-1024	-768	-1	-1	-1	-1	4	-1024	-768	-1	-1	-1	-1	4		0	0						Untertest1.avi	0	880	547	72	111				0	Content		-72	-111	8336679	2817862755
8354	11:10:21.342	00:00:08.353	501	-1024	-768	-1	-1	-1	-1	4	-1024	-768	-1	-1	-1	-1	4		0	0						Untertest1.avi	0	880	547	72	111				0	Content		-72	-111	8353613	2817879689
8355	11:10:21.343																				LeftMouseClick	1	655	590
8370	11:10:21.358	00:00:08.370	502	-1024	-768	-1	-1	-1	-1	4	-1024	-768	-1	-1	-1	-1	4		0	0						Untertest1.avi	0	880	547	72	111				0	Content		-72	-111	8370280	2817896356
8387	11:10:21.375	00:00:08.387	503	-1024	-768	-1	-1	-1	-1	4	-1024	-768	-1	-1	-1	-1	4		0	0						Untertest1.avi	0	880	547	72	111				0	Content		-72	-111	8387168	2817913244
8405	11:10:21.393	00:00:08.404	504	-1024	-768	-1	-1	-1	-1	4	-1024	-768	-1	-1	-1	-1	4		0	0						Untertest1.avi	0	880	547	72	111				0	Content		-72	-111	8404540	2817930616
8422	11:10:21.410	00:00:08.421	505	-1024	-768	-1	-1	-1	-1	4	-1024	-768	-1	-1	-1	-1	4		0	0						Untertest1.avi	0	880	547	72	111				0	Content		-72	-111	8421786	2817947862
8437	11:10:21.425	00:00:08.436	506	-1024	-768	-1	-1	-1	-1	4	-1024	-768	-1	-1	-1	-1	4		0	0						Untertest1.avi	0	880	547	72	111				0	Content		-72	-111	8436536	2817962612
8453	11:10:21.441	00:00:08.453	507	-1024	-768	-1	-1	-1	-1	4	-1024	-768	-1	-1	-1	-1	4		0	0						Untertest1.avi	0	880	547	72	111				0	Content		-72	-111	8453282	2817979358
8470	11:10:21.458	00:00:08.469	508	-1024	-768	-1	-1	-1	-1	4	-1024	-768	-1	-1	-1	-1	4		0	0						Untertest1.avi	0	880	547	72	111				0	Content		-72	-111	8469906	2817995982
8487	11:10:21.475	00:00:08.486	509	-1024	-768	-1	-1	-1	-1	4	-1024	-768	-1	-1	-1	-1	4		0	0						Untertest1.avi	0	880	547	72	111				0	Content		-72	-111	8486583	2818012659
8503	11:10:21.491	00:00:08.503	510	-1024	-768	-1	-1	-1	-1	4	-1024	-768	-1	-1	-1	-1	4		0	0						Untertest1.avi	0	880	547	72	111				0	Content		-72	-111	8503242	2818029318
8520	11:10:21.508	00:00:08.519	511	-1024	-768	-1	-1	-1	-1	4	-1024	-768	-1	-1	-1	-1	4		0	0						Untertest1.avi	0	880	547	72	111				0	Content		-72	-111	8519910	2818045986
8537	11:10:21.525	00:00:08.536	512	-1024	-768	-1	-1	-1	-1	4	-1024	-768	-1	-1	-1	-1	4		0	0						Untertest1.avi	0	880	547	72	111				0	Content		-72	-111	8536842	2818062918
8554	11:10:21.542	00:00:08.553	513	-1024	-768	-1	-1	-1	-1	4	-1024	-768	-1	-1	-1	-1	4		0	0						Untertest1.avi	0	880	547	72	111				0	Content		-72	-111	8553510	2818079586
8570	11:10:21.558	00:00:08.570	514	-1024	-768	-1	-1	-1	-1	4	-1024	-768	-1	-1	-1	-1	4		0	0						Untertest1.avi	0	880	547	72	111				0	Content		-72	-111	8570472	2818096548
8587	11:10:21.575	00:00:08.587	515	-1024	-768	-1	-1	-1	-1	4	-1024	-768	-1	-1	-1	-1	4		0	0						Untertest1.avi	0	880	547	72	111				0	Content		-72	-111	8587140	2818113216
8604	11:10:21.592	00:00:08.603	516	-1024	-768	-1	-1	-1	-1	4	-1024	-768	-1	-1	-1	-1	4		0	0						Untertest1.avi	0	880	547	72	111				0	Content		-72	-111	8603807	2818129883
8621	11:10:21.609	00:00:08.621	517	-1024	-768	-1	-1	-1	-1	4	-1024	-768	-1	-1	-1	-1	4		0	0						Untertest1.avi	0	880	547	72	111				0	Content		-72	-111	8621020	2818147096
8638	11:10:21.626	00:00:08.638	518	-1024	-768	-1	-1	-1	-1	4	-1024	-768	-1	-1	-1	-1	4		0	0						Untertest1.avi	0	880	547	72	111				0	Content		-72	-111	8638267	2818164343
8653	11:10:21.641	00:00:08.653	519	-1024	-768	-1	-1	-1	-1	4	-1024	-768	-1	-1	-1	-1	4		0	0						Untertest1.avi	0	880	547	72	111				0	Content		-72	-111	8653140	2818179216
8670	11:10:21.658	00:00:08.669	520	-1024	-768	-1	-1	-1	-1	4	-1024	-768	-1	-1	-1	-1	4		0	0						Untertest1.avi	0	880	547	72	111				0	Content		-72	-111	8669767	2818195843
8687	11:10:21.675	00:00:08.686	521	-1024	-768	-1	-1	-1	-1	4	-1024	-768	-1	-1	-1	-1	4		0	0						Untertest1.avi	0	880	547	72	111				0	Content		-72	-111	8686515	2818212591
8703	11:10:21.691	00:00:08.703	522	-1024	-768	-1	-1	-1	-1	4	-1024	-768	-1	-1	-1	-1	4		0	0						Untertest1.avi	0	880	547	72	111				0	Content		-72	-111	8703194	2818229270
8720	11:10:21.708	00:00:08.719	523	-1024	-768	-1	-1	-1	-1	4	-1024	-768	-1	-1	-1	-1	4		0	0						Untertest1.avi	0	880	547	72	111				0	Content		-72	-111	8719761	2818245837
8737	11:10:21.725	00:00:08.736	524	-1024	-768	-1	-1	-1	-1	4	-1024	-768	-1	-1	-1	-1	4		0	0						Untertest1.avi	0	880	547	72	111				0	Content		-72	-111	8736699	2818262775
8753	11:10:21.741	00:00:08.753	525	-1024	-768	-1	-1	-1	-1	4	-1024	-768	-1	-1	-1	-1	4		0	0						Untertest1.avi	0	880	547	72	111				0	Content		-72	-111	8753367	2818279443
8770	11:10:21.758	00:00:08.770	526	-1024	-768	-1	-1	-1	-1	4	-1024	-768	-1	-1	-1	-1	4		0	0						Untertest1.avi	0	880	547	72	111				0	Content		-72	-111	8770260	2818296336
8788	11:10:21.776	00:00:08.787	527	-1024	-768	-1	-1	-1	-1	4	-1024	-768	-1	-1	-1	-1	4		0	0						Untertest1.avi	0	880	547	72	111				0	Content		-72	-111	8787636	2818313712
8805	11:10:21.793	00:00:08.804	528	-1024	-768	-1	-1	-1	-1	4	-1024	-768	-1	-1	-1	-1	4		0	0						Untertest1.avi	0	880	547	72	111				0	Content		-72	-111	8804882	2818330958
8820	11:10:21.808	00:00:08.819	529	-1024	-768	-1	-1	-1	-1	4	-1024	-768	-1	-1	-1	-1	4		0	0						Untertest1.avi	0	880	547	72	111				0	Content		-72	-111	8819632	2818345708
8836	11:10:21.824	00:00:08.836	530	-1024	-768	-1	-1	-1	-1	4	-1024	-768	-1	-1	-1	-1	4		0	0						Untertest1.avi	0	880	547	72	111				0	Content		-72	-111	8836378	2818362454
8853	11:10:21.841	00:00:08.853	531	-1024	-768	-1	-1	-1	-1	4	-1024	-768	-1	-1	-1	-1	4		0	0						Untertest1.avi	0	880	547	72	111				0	Content		-72	-111	8853003	2818379079
8870	11:10:21.858	00:00:08.869	532	-1024	-768	-1	-1	-1	-1	4	-1024	-768	-1	-1	-1	-1	4		0	0						Untertest1.avi	0	880	547	72	111				0	Content		-72	-111	8869680	2818395756
8886	11:10:21.874	00:00:08.886	533	-1024	-768	-1	-1	-1	-1	4	-1024	-768	-1	-1	-1	-1	4		0	0						Untertest1.avi	0	880	547	72	111				0	Content		-72	-111	8886339	2818412415
8903	11:10:21.891	00:00:08.903	534	-1024	-768	-1	-1	-1	-1	4	-1024	-768	-1	-1	-1	-1	4		0	0						Untertest1.avi	0	880	547	72	111				0	Content		-72	-111	8903007	2818429083
8920	11:10:21.908	00:00:08.919	535	-1024	-768	-1	-1	-1	-1	4	-1024	-768	-1	-1	-1	-1	4		0	0						Untertest1.avi	0	880	547	72	111				0	Content		-72	-111	8919947	2818446023
8937	11:10:21.925	00:00:08.936	536	-1024	-768	-1	-1	-1	-1	4	-1024	-768	-1	-1	-1	-1	4		0	0						Untertest1.avi	0	880	547	72	111				0	Content		-72	-111	8936615	2818462691
8954	11:10:21.942	00:00:08.953	537	-1024	-768	-1	-1	-1	-1	4	-1024	-768	-1	-1	-1	-1	4		0	0						Untertest1.avi	0	880	547	72	111				0	Content		-72	-111	8953584	2818479660
8970	11:10:21.958	00:00:08.970	538	-1024	-768	-1	-1	-1	-1	4	-1024	-768	-1	-1	-1	-1	4		0	0						Untertest1.avi	0	880	547	72	111				0	Content		-72	-111	8970251	2818496327
8987	11:10:21.975	00:00:08.986	539	-1024	-768	-1	-1	-1	-1	4	-1024	-768	-1	-1	-1	-1	4		0	0						Untertest1.avi	0	880	547	72	111				0	Content		-72	-111	8986919	2818512995
9004	11:10:21.992	00:00:09.004	540	-1024	-768	-1	-1	-1	-1	4	-1024	-768	-1	-1	-1	-1	4		0	0						Untertest1.avi	0	880	547	72	111				0	Content		-72	-111	9004136	2818530212
9021	11:10:22.009	00:00:09.021	541	-1024	-768	-1	-1	-1	-1	4	-1024	-768	-1	-1	-1	-1	4		0	0						Untertest1.avi	0	880	547	72	111				0	Content		-72	-111	9021370	2818547446
9036	11:10:22.024	00:00:09.036	542	-1024	-768	-1	-1	-1	-1	4	-1024	-768	-1	-1	-1	-1	4		0	0						Untertest1.avi	0	880	547	72	111				0	Content		-72	-111	9036242	2818562318
9053	11:10:22.041	00:00:09.052	543	-1024	-768	-1	-1	-1	-1	4	-1024	-768	-1	-1	-1	-1	4		0	0						Untertest1.avi	0	880	547	72	111				0	Content		-72	-111	9052865	2818578941
9069	11:10:22.057	00:00:09.069	544	-1024	-768	-1	-1	-1	-1	4	-1024	-768	-1	-1	-1	-1	4		0	0						Untertest1.avi	0	880	547	72	111				0	Content		-72	-111	9069491	2818595567
9086	11:10:22.074	00:00:09.086	545	-1024	-768	-1	-1	-1	-1	4	-1024	-768	-1	-1	-1	-1	4		0	0						Untertest1.avi	0	880	547	72	111				0	Content		-72	-111	9086171	2818612247
9103	11:10:22.091	00:00:09.102	546	-1024	-768	-1	-1	-1	-1	4	-1024	-768	-1	-1	-1	-1	4		0	0						Untertest1.avi	0	880	547	72	111				0	Content		-72	-111	9102864	2818628940
9120	11:10:22.108	00:00:09.119	547	-1024	-768	-1	-1	-1	-1	4	-1024	-768	-1	-1	-1	-1	4		0	0						Untertest1.avi	0	880	547	72	111				0	Content		-72	-111	9119801	2818645877
9136	11:10:22.124	00:00:09.136	548	-1024	-768	-1	-1	-1	-1	4	-1024	-768	-1	-1	-1	-1	4		0	0						Untertest1.avi	0	880	547	72	111				0	Content		-72	-111	9136469	2818662545
9153	11:10:22.141	00:00:09.153	549	-1024	-768	-1	-1	-1	-1	4	-1024	-768	-1	-1	-1	-1	4		0	0						Untertest1.avi	0	880	547	72	111				0	Content		-72	-111	9153433	2818679509
9170	11:10:22.158	00:00:09.170	550	-1024	-768	-1	-1	-1	-1	4	-1024	-768	-1	-1	-1	-1	4		0	0						Untertest1.avi	0	880	547	72	111				0	Content		-72	-111	9170101	2818696177
9187	11:10:22.175	00:00:09.186	551	-1024	-768	-1	-1	-1	-1	4	-1024	-768	-1	-1	-1	-1	4		0	0						Untertest1.avi	0	880	547	72	111				0	Content		-72	-111	9186769	2818712845
9204	11:10:22.192	00:00:09.203	552	-1024	-768	-1	-1	-1	-1	4	-1024	-768	-1	-1	-1	-1	4		0	0						Untertest1.avi	0	880	547	72	111				0	Content		-72	-111	9203983	2818730059
9221	11:10:22.209	00:00:09.221	553	-1024	-768	-1	-1	-1	-1	4	-1024	-768	-1	-1	-1	-1	4		0	0						Untertest1.avi	0	880	547	72	111				0	Content		-72	-111	9221229	2818747305
9236	11:10:22.224	00:00:09.236	554	-1024	-768	-1	-1	-1	-1	4	-1024	-768	-1	-1	-1	-1	4		0	0						Untertest1.avi	0	880	547	72	111				0	Content		-72	-111	9236103	2818762179
9253	11:10:22.241	00:00:09.252	555	-1024	-768	-1	-1	-1	-1	4	-1024	-768	-1	-1	-1	-1	4		0	0						Untertest1.avi	0	880	547	72	111				0	Content		-72	-111	9252728	2818778804
9269	11:10:22.257	00:00:09.269	556	-1024	-768	-1	-1	-1	-1	4	-1024	-768	-1	-1	-1	-1	4		0	0						Untertest1.avi	0	880	547	72	111				0	Content		-72	-111	9269476	2818795552
9286	11:10:22.274	00:00:09.286	557	-1024	-768	-1	-1	-1	-1	4	-1024	-768	-1	-1	-1	-1	4		0	0						Untertest1.avi	0	880	547	72	111				0	Content		-72	-111	9286031	2818812107
9303	11:10:22.291	00:00:09.302	558	-1024	-768	-1	-1	-1	-1	4	-1024	-768	-1	-1	-1	-1	4		0	0						Untertest1.avi	0	880	547	72	111				0	Content		-72	-111	9302691	2818828767
9319	11:10:22.307	00:00:09.319	559	-1024	-768	-1	-1	-1	-1	4	-1024	-768	-1	-1	-1	-1	4		0	0						Untertest1.avi	0	880	547	72	111				0	Content		-72	-111	9319358	2818845434
9336	11:10:22.324	00:00:09.336	560	-1024	-768	-1	-1	-1	-1	4	-1024	-768	-1	-1	-1	-1	4		0	0						Untertest1.avi	0	880	547	72	111				0	Content		-72	-111	9336230	2818862306
9353	11:10:22.341	00:00:09.352	561	-1024	-768	-1	-1	-1	-1	4	-1024	-768	-1	-1	-1	-1	4		0	0						Untertest1.avi	0	880	547	72	111				0	Content		-72	-111	9352897	2818878973
9370	11:10:22.358	00:00:09.369	562	-1024	-768	-1	-1	-1	-1	4	-1024	-768	-1	-1	-1	-1	4		0	0						Untertest1.avi	0	880	547	72	111				0	Content		-72	-111	9369565	2818895641
9387	11:10:22.375	00:00:09.386	563	-1024	-768	-1	-1	-1	-1	4	-1024	-768	-1	-1	-1	-1	4		0	0						Untertest1.avi	0	880	547	72	111				0	Content		-72	-111	9386535	2818912611
9403	11:10:22.391	00:00:09.403	564	-1024	-768	-1	-1	-1	-1	4	-1024	-768	-1	-1	-1	-1	4		0	0						Untertest1.avi	0	880	547	72	111				0	Content		-72	-111	9403202	2818929278
9420	11:10:22.408	00:00:09.419	565	-1024	-768	-1	-1	-1	-1	4	-1024	-768	-1	-1	-1	-1	4		0	0						Untertest1.avi	0	880	547	72	111				0	Content		-72	-111	9419870	2818945946
9437	11:10:22.425	00:00:09.437	566	-1024	-768	-1	-1	-1	-1	4	-1024	-768	-1	-1	-1	-1	4		0	0						Untertest1.avi	0	880	547	72	111				0	Content		-72	-111	9437218	2818963294
9454	11:10:22.442	00:00:09.454	567	-1024	-768	-1	-1	-1	-1	4	-1024	-768	-1	-1	-1	-1	4		0	0						Untertest1.avi	0	880	547	72	111				0	Content		-72	-111	9454467	2818980543
9469	11:10:22.457	00:00:09.469	568	-1024	-768	-1	-1	-1	-1	4	-1024	-768	-1	-1	-1	-1	4		0	0						Untertest1.avi	0	880	547	72	111				0	Content		-72	-111	9469213	2818995289
9486	11:10:22.474	00:00:09.485	569	-1024	-768	-1	-1	-1	-1	4	-1024	-768	-1	-1	-1	-1	4		0	0						Untertest1.avi	0	880	547	72	111				0	Content		-72	-111	9485961	2819012037
9503	11:10:22.491	00:00:09.502	570	-1024	-768	-1	-1	-1	-1	4	-1024	-768	-1	-1	-1	-1	4		0	0						Untertest1.avi	0	880	547	72	111				0	Content		-72	-111	9502584	2819028660
9519	11:10:22.507	00:00:09.519	571	-1024	-768	-1	-1	-1	-1	4	-1024	-768	-1	-1	-1	-1	4		0	0						Untertest1.avi	0	880	547	72	111				0	Content		-72	-111	9519261	2819045337
9536	11:10:22.524	00:00:09.535	572	-1024	-768	-1	-1	-1	-1	4	-1024	-768	-1	-1	-1	-1	4		0	0						Untertest1.avi	0	880	547	72	111				0	Content		-72	-111	9535833	2819061909
9553	11:10:22.541	00:00:09.552	573	-1024	-768	-1	-1	-1	-1	4	-1024	-768	-1	-1	-1	-1	4		0	0						Untertest1.avi	0	880	547	72	111				0	Content		-72	-111	9552769	2819078845
9569	11:10:22.557	00:00:09.569	574	-1024	-768	-1	-1	-1	-1	4	-1024	-768	-1	-1	-1	-1	4		0	0						Untertest1.avi	0	880	547	72	111				0	Content		-72	-111	9569437	2819095513
9586	11:10:22.574	00:00:09.586	575	-1024	-768	-1	-1	-1	-1	4	-1024	-768	-1	-1	-1	-1	4		0	0						Untertest1.avi	0	880	547	72	111				0	Content		-72	-111	9586454	2819112530
9604	11:10:22.592	00:00:09.603	576	-1024	-768	-1	-1	-1	-1	4	-1024	-768	-1	-1	-1	-1	4		0	0						Untertest1.avi	0	880	547	72	111				0	Content		-72	-111	9603705	2819129781
9621	11:10:22.609	00:00:09.621	577	-1024	-768	-1	-1	-1	-1	4	-1024	-768	-1	-1	-1	-1	4		0	0						Untertest1.avi	0	880	547	72	111				0	Content		-72	-111	9621080	2819147156
9636	11:10:22.624	00:00:09.635	578	-1024	-768	-1	-1	-1	-1	4	-1024	-768	-1	-1	-1	-1	4		0	0						Untertest1.avi	0	880	547	72	111				0	Content		-72	-111	9635828	2819161904
9652	11:10:22.640	00:00:09.652	579	-1024	-768	-1	-1	-1	-1	4	-1024	-768	-1	-1	-1	-1	4		0	0						Untertest1.avi	0	880	547	72	111				0	Content		-72	-111	9652452	2819178528
9669	11:10:22.657	00:00:09.669	580	-1024	-768	-1	-1	-1	-1	4	-1024	-768	-1	-1	-1	-1	4		0	0						Untertest1.avi	0	880	547	72	111				0	Content		-72	-111	9669202	2819195278
9686	11:10:22.674	00:00:09.685	581	-1024	-768	-1	-1	-1	-1	4	-1024	-768	-1	-1	-1	-1	4		0	0						Untertest1.avi	0	880	547	72	111				0	Content		-72	-111	9685877	2819211953
9702	11:10:22.690	00:00:09.702	582	-1024	-768	-1	-1	-1	-1	4	-1024	-768	-1	-1	-1	-1	4		0	0						Untertest1.avi	0	880	547	72	111				0	Content		-72	-111	9702482	2819228558
9719	11:10:22.707	00:00:09.719	583	-1024	-768	-1	-1	-1	-1	4	-1024	-768	-1	-1	-1	-1	4		0	0						Untertest1.avi	0	880	547	72	111				0	Content		-72	-111	9719150	2819245226
9736	11:10:22.724	00:00:09.735	584	-1024	-768	-1	-1	-1	-1	4	-1024	-768	-1	-1	-1	-1	4		0	0						Untertest1.avi	0	880	547	72	111				0	Content		-72	-111	9735818	2819261894
9753	11:10:22.741	00:00:09.752	585	-1024	-768	-1	-1	-1	-1	4	-1024	-768	-1	-1	-1	-1	4		0	0						Untertest1.avi	0	880	547	72	111				0	Content		-72	-111	9752650	2819278726
9769	11:10:22.757	00:00:09.769	586	-1024	-768	-1	-1	-1	-1	4	-1024	-768	-1	-1	-1	-1	4		0	0						Untertest1.avi	0	880	547	72	111				0	Content		-72	-111	9769318	2819295394
9786	11:10:22.774	00:00:09.785	587	-1024	-768	-1	-1	-1	-1	4	-1024	-768	-1	-1	-1	-1	4		0	0						Untertest1.avi	0	880	547	72	111				0	Content		-72	-111	9785985	2819312061
9803	11:10:22.791	00:00:09.802	588	-1024	-768	-1	-1	-1	-1	4	-1024	-768	-1	-1	-1	-1	4		0	0						Untertest1.avi	0	880	547	72	111				0	Content		-72	-111	9802970	2819329046
9820	11:10:22.808	00:00:09.819	589	-1024	-768	-1	-1	-1	-1	4	-1024	-768	-1	-1	-1	-1	4		0	0						Untertest1.avi	0	880	547	72	111				0	Content		-72	-111	9819637	2819345713
9836	11:10:22.824	00:00:09.836	590	-1024	-768	-1	-1	-1	-1	4	-1024	-768	-1	-1	-1	-1	4		0	0						Untertest1.avi	0	880	547	72	111				0	Content		-72	-111	9836305	2819362381
9854	11:10:22.842	00:00:09.853	591	-1024	-768	-1	-1	-1	-1	4	-1024	-768	-1	-1	-1	-1	4		0	0						Untertest1.avi	0	880	547	72	111				0	Content		-72	-111	9853559	2819379635
9871	11:10:22.859	00:00:09.870	592	-1024	-768	-1	-1	-1	-1	4	-1024	-768	-1	-1	-1	-1	4		0	0						Untertest1.avi	0	880	547	72	111				0	Content		-72	-111	9870929	2819397005
9886	11:10:22.874	00:00:09.885	593	-1024	-768	-1	-1	-1	-1	4	-1024	-768	-1	-1	-1	-1	4		0	0						Untertest1.avi	0	880	547	72	111				0	Content		-72	-111	9885675	2819411751
9902	11:10:22.890	00:00:09.902	594	-1024	-768	-1	-1	-1	-1	4	-1024	-768	-1	-1	-1	-1	4		0	0						Untertest1.avi	0	880	547	72	111				0	Content		-72	-111	9902300	2819428376
9919	11:10:22.907	00:00:09.918	595	-1024	-768	-1	-1	-1	-1	4	-1024	-768	-1	-1	-1	-1	4		0	0						Untertest1.avi	0	880	547	72	111				0	Content		-72	-111	9918925	2819445001
9936	11:10:22.924	00:00:09.935	596	-1024	-768	-1	-1	-1	-1	4	-1024	-768	-1	-1	-1	-1	4		0	0						Untertest1.avi	0	880	547	72	111				0	Content		-72	-111	9935616	2819461692
9952	11:10:22.940	00:00:09.952	597	-1024	-768	-1	-1	-1	-1	4	-1024	-768	-1	-1	-1	-1	4		0	0						Untertest1.avi	0	880	547	72	111				0	Content		-72	-111	9952284	2819478360
9969	11:10:22.957	00:00:09.968	598	-1024	-768	-1	-1	-1	-1	4	-1024	-768	-1	-1	-1	-1	4		0	0						Untertest1.avi	0	880	547	72	111				0	Content		-72	-111	9968918	2819494994
9986	11:10:22.974	00:00:09.985	599	-1024	-768	-1	-1	-1	-1	4	-1024	-768	-1	-1	-1	-1	4		0	0						Untertest1.avi	0	880	547	72	111				0	Content		-72	-111	9985585	2819511661
10002	11:10:22.990	00:00:10.002	600	-1024	-768	-1	-1	-1	-1	4	-1024	-768	-1	-1	-1	-1	4		0	0						Untertest1.avi	0	880	547	72	111				0	Content		-72	-111	10002253	2819528329
10019	11:10:23.007	00:00:10.019	601	-1024	-768	-1	-1	-1	-1	4	-1024	-768	-1	-1	-1	-1	4		0	0						Untertest1.avi	0	880	547	72	111				0	Content		-72	-111	10019104	2819545180
10036	11:10:23.024	00:00:10.035	602	-1024	-768	-1	-1	-1	-1	4	-1024	-768	-1	-1	-1	-1	4		0	0						Untertest1.avi	0	880	547	72	111				0	Content		-72	-111	10035772	2819561848
10052	11:10:23.040	00:00:10.052	603	-1024	-768	-1	-1	-1	-1	4	-1024	-768	-1	-1	-1	-1	4		0	0						Untertest1.avi	0	880	547	72	111				0	Content		-72	-111	10052439	2819578515
10069	11:10:23.057	00:00:10.069	604	-1024	-768	-1	-1	-1	-1	4	-1024	-768	-1	-1	-1	-1	4		0	0						Untertest1.avi	0	880	547	72	111				0	Content		-72	-111	10069426	2819595502
10087	11:10:23.075	00:00:10.086	605	-1024	-768	-1	-1	-1	-1	4	-1024	-768	-1	-1	-1	-1	4		0	0						Untertest1.avi	0	880	547	72	111				0	Content		-72	-111	10086792	2819612868
10104	11:10:23.092	00:00:10.104	606	-1024	-768	-1	-1	-1	-1	4	-1024	-768	-1	-1	-1	-1	4		0	0						Untertest1.avi	0	880	547	72	111				0	Content		-72	-111	10104039	2819630115
10119	11:10:23.107	00:00:10.118	607	-1024	-768	-1	-1	-1	-1	4	-1024	-768	-1	-1	-1	-1	4		0	0						Untertest1.avi	0	880	547	72	111				0	Content		-72	-111	10118912	2819644988
10136	11:10:23.124	00:00:10.135	608	-1024	-768	-1	-1	-1	-1	4	-1024	-768	-1	-1	-1	-1	4		0	0						Untertest1.avi	0	880	547	72	111				0	Content		-72	-111	10135535	2819661611
10152	11:10:23.140	00:00:10.152	609	-1024	-768	-1	-1	-1	-1	4	-1024	-768	-1	-1	-1	-1	4		0	0						Untertest1.avi	0	880	547	72	111				0	Content		-72	-111	10152181	2819678257
10169	11:10:23.157	00:00:10.168	610	-1024	-768	-1	-1	-1	-1	4	-1024	-768	-1	-1	-1	-1	4		0	0						Untertest1.avi	0	880	547	72	111				0	Content		-72	-111	10168848	2819694924
10186	11:10:23.174	00:00:10.185	611	-1024	-768	-1	-1	-1	-1	4	-1024	-768	-1	-1	-1	-1	4		0	0						Untertest1.avi	0	880	547	72	111				0	Content		-72	-111	10185516	2819711592
10202	11:10:23.190	00:00:10.202	612	-1024	-768	-1	-1	-1	-1	4	-1024	-768	-1	-1	-1	-1	4		0	0						Untertest1.avi	0	880	547	72	111				0	Content		-72	-111	10202214	2819728290
10219	11:10:23.207	00:00:10.218	613	-222,2343	670,2301	0,4187122	0,6620198	383,0535	3,16447	3	-222,2343	670,2301	0,4187122	0,6620198	383,0535	3,16447	1	2	-222	670						Untertest1.avi	0	880	547	72	111	-319	560	117	0	Content		-294	559	10218780	2819744856
10236	11:10:23.224	00:00:10.235	614	-1024	-768	-1	-1	-1	-1	4	-1024	-768	-1	-1	-1	-1	4	2	0	0						Untertest1.avi	0	880	547	72	111	-319	560	117	0	Content		-72	-111	10235653	2819761729
10252	11:10:23.240	00:00:10.252	615	-1024	-768	-1	-1	-1	-1	4	-1024	-768	-1	-1	-1	-1	4	2	0	0						Untertest1.avi	0	880	547	72	111	-319	560	117	0	Content		-72	-111	10252272	2819778348
10269	11:10:23.257	00:00:10.269	616	-1024	-768	-1	-1	-1	-1	4	-1024	-768	-1	-1	-1	-1	4	2	0	0						Untertest1.avi	0	880	547	72	111	-319	560	117	0	Content		-72	-111	10269144	2819795220
10286	11:10:23.274	00:00:10.285	617	-349,7205	702,6688	0,4474351	0,6775024	383,0536	3,633389	1	-349,7205	702,6688	0,4474351	0,6775024	383,0536	3,633389	3	2	-350	703						Untertest1.avi	0	880	547	72	111	-319	560	117	0	Content		-422	592	10285517	2819811593
10302	11:10:23.290	00:00:10.302	618	-1024	-768	-1	-1	-1	-1	4	-1024	-768	-1	-1	-1	-1	4	2	0	0						Untertest1.avi	0	880	547	72	111	-319	560	117	0	Content		-72	-111	10302267	2819828343
10319	11:10:23.307	00:00:10.318	619	-247,1376	670,5679	0,4177071	0,6841449	388,2498	3,362056	3	-247,1376	670,5679	0,4177071	0,6841449	388,2498	3,362056	1	2	-247	671						Untertest1.avi	0	880	547	72	111	-319	560	117	0	Content		-319	560	10318890	2819844966
10336	11:10:23.324	00:00:10.335	620	-1024	-768	-1	-1	-1	-1	4	-1024	-768	-1	-1	-1	-1	4		0	0						Untertest1.avi	0	880	547	72	111				0	Content		-72	-111	10335889	2819861965
10352	11:10:23.340	00:00:10.352	621	-1024	-768	-1	-1	-1	-1	4	-1024	-768	-1	-1	-1	-1	4		0	0						Untertest1.avi	0	880	547	72	111				0	Content		-72	-111	10352262	2819878338
10369	11:10:23.357	00:00:10.369	622	-1024	-768	-1	-1	-1	-1	4	-1024	-768	-1	-1	-1	-1	4		0	0						Untertest1.avi	0	880	547	72	111				0	Content		-72	-111	10369008	2819895084
10386	11:10:23.374	00:00:10.385	623	-1024	-768	-1	-1	-1	-1	4	-1024	-768	-1	-1	-1	-1	4		0	0						Untertest1.avi	0	880	547	72	111				0	Content		-72	-111	10385632	2819911708
10402	11:10:23.390	00:00:10.402	624	-1024	-768	-1	-1	-1	-1	4	-1024	-768	-1	-1	-1	-1	4		0	0						Untertest1.avi	0	880	547	72	111				0	Content		-72	-111	10402392	2819928468
10419	11:10:23.407	00:00:10.419	625	-1024	-768	-1	-1	-1	-1	4	-1024	-768	-1	-1	-1	-1	4		0	0						Untertest1.avi	0	880	547	72	111				0	Content		-72	-111	10419001	2819945077
10436	11:10:23.424	00:00:10.435	626	-1024	-768	-1	-1	-1	-1	4	-1024	-768	-1	-1	-1	-1	4		0	0						Untertest1.avi	0	880	547	72	111				0	Content		-72	-111	10435622	2819961698
10452	11:10:23.440	00:00:10.452	627	-1024	-768	-1	-1	-1	-1	4	-1024	-768	-1	-1	-1	-1	4		0	0						Untertest1.avi	0	880	547	72	111				0	Content		-72	-111	10452243	2819978319
10469	11:10:23.457	00:00:10.468	628	-1024	-768	-1	-1	-1	-1	4	-1024	-768	-1	-1	-1	-1	4		0	0						Untertest1.avi	0	880	547	72	111				0	Content		-72	-111	10468993	2819995069
10486	11:10:23.474	00:00:10.485	629	-1024	-768	-1	-1	-1	-1	4	-1024	-768	-1	-1	-1	-1	4		0	0						Untertest1.avi	0	880	547	72	111				0	Content		-72	-111	10485616	2820011692
10502	11:10:23.490	00:00:10.502	630	-1024	-768	-1	-1	-1	-1	4	-1024	-768	-1	-1	-1	-1	4		0	0						Untertest1.avi	0	880	547	72	111				0	Content		-72	-111	10502238	2820028314
10519	11:10:23.507	00:00:10.518	631	-1024	-768	-1	-1	-1	-1	4	-1024	-768	-1	-1	-1	-1	4		0	0						Untertest1.avi	0	880	547	72	111				0	Content		-72	-111	10518614	2820044690
10536	11:10:23.524	00:00:10.535	632	-1024	-768	-1	-1	-1	-1	4	-1024	-768	-1	-1	-1	-1	4		0	0						Untertest1.avi	0	880	547	72	111				0	Content		-72	-111	10535734	2820061810
10552	11:10:23.540	00:00:10.552	633	-1024	-768	-1	-1	-1	-1	4	-1024	-768	-1	-1	-1	-1	4		0	0						Untertest1.avi	0	880	547	72	111				0	Content		-72	-111	10552481	2820078557
10569	11:10:23.557	00:00:10.569	634	-1024	-768	-1	-1	-1	-1	4	-1024	-768	-1	-1	-1	-1	4		0	0						Untertest1.avi	0	880	547	72	111				0	Content		-72	-111	10569104	2820095180
10585	11:10:23.573	00:00:10.585	635	-1024	-768	-1	-1	-1	-1	4	-1024	-768	-1	-1	-1	-1	4		0	0						Untertest1.avi	0	880	547	72	111				0	Content		-72	-111	10585225	2820111301
10602	11:10:23.590	00:00:10.601	636	-1024	-768	-1	-1	-1	-1	4	-1024	-768	-1	-1	-1	-1	4		0	0						Untertest1.avi	0	880	547	72	111				0	Content		-72	-111	10601848	2820127924
10618	11:10:23.606	00:00:10.618	637	-1024	-768	-1	-1	-1	-1	4	-1024	-768	-1	-1	-1	-1	4		0	0						Untertest1.avi	0	880	547	72	111				0	Content		-72	-111	10618471	2820144547
10635	11:10:23.623	00:00:10.635	638	-1024	-768	-1	-1	-1	-1	4	-1024	-768	-1	-1	-1	-1	4		0	0						Untertest1.avi	0	880	547	72	111				0	Content		-72	-111	10635094	2820161170
10652	11:10:23.640	00:00:10.651	639	-1024	-768	-1	-1	-1	-1	4	-1024	-768	-1	-1	-1	-1	4		0	0						Untertest1.avi	0	880	547	72	111				0	Content		-72	-111	10651810	2820177886
10668	11:10:23.656	00:00:10.668	640	-1024	-768	-1	-1	-1	-1	4	-1024	-768	-1	-1	-1	-1	4		0	0						Untertest1.avi	0	880	547	72	111				0	Content		-72	-111	10668478	2820194554
10685	11:10:23.673	00:00:10.685	641	-1024	-768	-1	-1	-1	-1	4	-1024	-768	-1	-1	-1	-1	4		0	0						Untertest1.avi	0	880	547	72	111				0	Content		-72	-111	10685104	2820211180
10702	11:10:23.690	00:00:10.701	642	-1024	-768	-1	-1	-1	-1	4	-1024	-768	-1	-1	-1	-1	4		0	0						Untertest1.avi	0	880	547	72	111				0	Content		-72	-111	10701772	2820227848
10718	11:10:23.706	00:00:10.718	643	-1024	-768	-1	-1	-1	-1	4	-1024	-768	-1	-1	-1	-1	4		0	0						Untertest1.avi	0	880	547	72	111				0	Content		-72	-111	10718439	2820244515
10735	11:10:23.723	00:00:10.735	644	-1024	-768	-1	-1	-1	-1	4	-1024	-768	-1	-1	-1	-1	4		0	0						Untertest1.avi	0	880	547	72	111				0	Content		-72	-111	10735077	2820261153
10752	11:10:23.740	00:00:10.751	645	-1024	-768	-1	-1	-1	-1	4	-1024	-768	-1	-1	-1	-1	4		0	0						Untertest1.avi	0	880	547	72	111				0	Content		-72	-111	10751745	2820277821
10768	11:10:23.756	00:00:10.768	646	-1024	-768	-1	-1	-1	-1	4	-1024	-768	-1	-1	-1	-1	4		0	0						Untertest1.avi	0	880	547	72	111				0	Content		-72	-111	10768412	2820294488
10785	11:10:23.773	00:00:10.785	647	-1024	-768	-1	-1	-1	-1	4	-1024	-768	-1	-1	-1	-1	4		0	0						Untertest1.avi	0	880	547	72	111				0	Content		-72	-111	10785313	2820311389
10802	11:10:23.790	00:00:10.801	648	-1024	-768	-1	-1	-1	-1	4	-1024	-768	-1	-1	-1	-1	4		0	0						Untertest1.avi	0	880	547	72	111				0	Content		-72	-111	10801980	2820328056
10819	11:10:23.807	00:00:10.818	649	-1024	-768	-1	-1	-1	-1	4	-1024	-768	-1	-1	-1	-1	4		0	0						Untertest1.avi	0	880	547	72	111				0	Content		-72	-111	10818960	2820345036
10836	11:10:23.824	00:00:10.836	650	-1024	-768	-1	-1	-1	-1	4	-1024	-768	-1	-1	-1	-1	4		0	0						Untertest1.avi	0	880	547	72	111				0	Content		-72	-111	10836207	2820362283
10854	11:10:23.842	00:00:10.853	651	-1024	-768	-1	-1	-1	-1	4	-1024	-768	-1	-1	-1	-1	4		0	0						Untertest1.avi	0	880	547	72	111				0	Content		-72	-111	10853579	2820379655
10870	11:10:23.858	00:00:10.869	652	-1024	-768	-1	-1	-1	-1	4	-1024	-768	-1	-1	-1	-1	4		0	0						Untertest1.avi	0	880	547	72	111				0	Content		-72	-111	10869622	2820395698
10886	11:10:23.874	00:00:10.886	653	-1024	-768	-1	-1	-1	-1	4	-1024	-768	-1	-1	-1	-1	4		0	0						Untertest1.avi	0	880	547	72	111				0	Content		-72	-111	10886289	2820412365
10903	11:10:23.891	00:00:10.902	654	-1024	-768	-1	-1	-1	-1	4	-1024	-768	-1	-1	-1	-1	4		0	0						Untertest1.avi	0	880	547	72	111				0	Content		-72	-111	10902957	2820429033
10918	11:10:23.906	00:00:10.918	655	-1024	-768	-1	-1	-1	-1	4	-1024	-768	-1	-1	-1	-1	4		0	0						Untertest1.avi	0	880	547	72	111				0	Content		-72	-111	10918331	2820444407
10935	11:10:23.923	00:00:10.934	656	-1024	-768	-1	-1	-1	-1	4	-1024	-768	-1	-1	-1	-1	4		0	0						Untertest1.avi	0	880	547	72	111				0	Content		-72	-111	10934948	2820461024
10952	11:10:23.940	00:00:10.951	657	-1024	-768	-1	-1	-1	-1	4	-1024	-768	-1	-1	-1	-1	4		0	0						Untertest1.avi	0	880	547	72	111				0	Content		-72	-111	10951640	2820477716
10968	11:10:23.956	00:00:10.968	658	-1024	-768	-1	-1	-1	-1	4	-1024	-768	-1	-1	-1	-1	4		0	0						Untertest1.avi	0	880	547	72	111				0	Content		-72	-111	10968307	2820494383
10985	11:10:23.973	00:00:10.984	659	-1024	-768	-1	-1	-1	-1	4	-1024	-768	-1	-1	-1	-1	4		0	0						Untertest1.avi	0	880	547	72	111				0	Content		-72	-111	10984938	2820511014
11002	11:10:23.990	00:00:11.001	660	-1024	-768	-1	-1	-1	-1	4	-1024	-768	-1	-1	-1	-1	4		0	0						Untertest1.avi	0	880	547	72	111				0	Content		-72	-111	11001605	2820527681
11018	11:10:24.006	00:00:11.018	661	-1024	-768	-1	-1	-1	-1	4	-1024	-768	-1	-1	-1	-1	4		0	0						Untertest1.avi	0	880	547	72	111				0	Content		-72	-111	11018273	2820544349
11035	11:10:24.023	00:00:11.035	662	-1024	-768	-1	-1	-1	-1	4	-1024	-768	-1	-1	-1	-1	4		0	0						Untertest1.avi	0	880	547	72	111				0	Content		-72	-111	11035129	2820561205
11052	11:10:24.040	00:00:11.051	663	-1024	-768	-1	-1	-1	-1	4	-1024	-768	-1	-1	-1	-1	4		0	0						Untertest1.avi	0	880	547	72	111				0	Content		-72	-111	11051797	2820577873
11068	11:10:24.056	00:00:11.068	664	-1024	-768	-1	-1	-1	-1	4	-1024	-768	-1	-1	-1	-1	4		0	0						Untertest1.avi	0	880	547	72	111				0	Content		-72	-111	11068465	2820594541
11085	11:10:24.073	00:00:11.085	665	-1024	-768	-1	-1	-1	-1	4	-1024	-768	-1	-1	-1	-1	4		0	0						Untertest1.avi	0	880	547	72	111				0	Content		-72	-111	11085460	2820611536
11103	11:10:24.091	00:00:11.102	666	-1024	-768	-1	-1	-1	-1	4	-1024	-768	-1	-1	-1	-1	4		0	0						Untertest1.avi	0	880	547	72	111				0	Content		-72	-111	11102694	2820628770
11120	11:10:24.108	00:00:11.120	667	-1024	-768	-1	-1	-1	-1	4	-1024	-768	-1	-1	-1	-1	4		0	0						Untertest1.avi	0	880	547	72	111				0	Content		-72	-111	11120068	2820646144
11135	11:10:24.123	00:00:11.134	668	-1024	-768	-1	-1	-1	-1	4	-1024	-768	-1	-1	-1	-1	4		0	0						Untertest1.avi	0	880	547	72	111				0	Content		-72	-111	11134818	2820660894
11151	11:10:24.139	00:00:11.151	669	-1024	-768	-1	-1	-1	-1	4	-1024	-768	-1	-1	-1	-1	4		0	0						Untertest1.avi	0	880	547	72	111				0	Content		-72	-111	11151441	2820677517
11168	11:10:24.156	00:00:11.168	670	-1024	-768	-1	-1	-1	-1	4	-1024	-768	-1	-1	-1	-1	4		0	0						Untertest1.avi	0	880	547	72	111				0	Content		-72	-111	11168157	2820694233
11185	11:10:24.173	00:00:11.184	671	-1024	-768	-1	-1	-1	-1	4	-1024	-768	-1	-1	-1	-1	4		0	0						Untertest1.avi	0	880	547	72	111				0	Content		-72	-111	11184825	2820710901
11201	11:10:24.189	00:00:11.201	672	-1024	-768	-1	-1	-1	-1	4	-1024	-768	-1	-1	-1	-1	4		0	0						Untertest1.avi	0	880	547	72	111				0	Content		-72	-111	11201446	2820727522
11218	11:10:24.206	00:00:11.218	673	-1024	-768	-1	-1	-1	-1	4	-1024	-768	-1	-1	-1	-1	4		0	0						Untertest1.avi	0	880	547	72	111				0	Content		-72	-111	11218114	2820744190
11235	11:10:24.223	00:00:11.234	674	-1024	-768	-1	-1	-1	-1	4	-1024	-768	-1	-1	-1	-1	4		0	0						Untertest1.avi	0	880	547	72	111				0	Content		-72	-111	11234781	2820760857
11251	11:10:24.239	00:00:11.251	675	-1024	-768	-1	-1	-1	-1	4	-1024	-768	-1	-1	-1	-1	4		0	0						Untertest1.avi	0	880	547	72	111				0	Content		-72	-111	11251418	2820777494
11268	11:10:24.256	00:00:11.268	676	-1024	-768	-1	-1	-1	-1	4	-1024	-768	-1	-1	-1	-1	4		0	0						Untertest1.avi	0	880	547	72	111				0	Content		-72	-111	11268085	2820794161
11285	11:10:24.273	00:00:11.284	677	-1024	-768	-1	-1	-1	-1	4	-1024	-768	-1	-1	-1	-1	4		0	0						Untertest1.avi	0	880	547	72	111				0	Content		-72	-111	11284753	2820810829
11302	11:10:24.290	00:00:11.301	678	-1024	-768	-1	-1	-1	-1	4	-1024	-768	-1	-1	-1	-1	4		0	0						Untertest1.avi	0	880	547	72	111				0	Content		-72	-111	11301658	2820827734
11318	11:10:24.306	00:00:11.318	679	-1024	-768	-1	-1	-1	-1	4	-1024	-768	-1	-1	-1	-1	4		0	0						Untertest1.avi	0	880	547	72	111				0	Content		-72	-111	11318325	2820844401
11335	11:10:24.323	00:00:11.335	680	-1024	-768	-1	-1	-1	-1	4	-1024	-768	-1	-1	-1	-1	4		0	0						Untertest1.avi	0	880	547	72	111				0	Content		-72	-111	11335309	2820861385
11353	11:10:24.341	00:00:11.352	681	-1024	-768	-1	-1	-1	-1	4	-1024	-768	-1	-1	-1	-1	4		0	0						Untertest1.avi	0	880	547	72	111				0	Content		-72	-111	11352557	2820878633
11370	11:10:24.358	00:00:11.369	682	-1024	-768	-1	-1	-1	-1	4	-1024	-768	-1	-1	-1	-1	4		0	0						Untertest1.avi	0	880	547	72	111				0	Content		-72	-111	11369928	2820896004
11386	11:10:24.374	00:00:11.385	683	-1024	-768	-1	-1	-1	-1	4	-1024	-768	-1	-1	-1	-1	4		0	0						Untertest1.avi	0	880	547	72	111				0	Content		-72	-111	11385971	2820912047
11403	11:10:24.391	00:00:11.402	684	-1024	-768	-1	-1	-1	-1	4	-1024	-768	-1	-1	-1	-1	4		0	0						Untertest1.avi	0	880	547	72	111				0	Content		-72	-111	11402638	2820928714
11419	11:10:24.407	00:00:11.419	685	-1024	-768	-1	-1	-1	-1	4	-1024	-768	-1	-1	-1	-1	4		0	0						Untertest1.avi	0	880	547	72	111				0	Content		-72	-111	11419306	2820945382
11435	11:10:24.423	00:00:11.434	686	-1024	-768	-1	-1	-1	-1	4	-1024	-768	-1	-1	-1	-1	4		0	0						Untertest1.avi	0	880	547	72	111				0	Content		-72	-111	11434676	2820960752
11451	11:10:24.439	00:00:11.451	687	-1024	-768	-1	-1	-1	-1	4	-1024	-768	-1	-1	-1	-1	4		0	0						Untertest1.avi	0	880	547	72	111				0	Content		-72	-111	11451298	2820977374
11468	11:10:24.456	00:00:11.467	688	-1024	-768	-1	-1	-1	-1	4	-1024	-768	-1	-1	-1	-1	4		0	0						Untertest1.avi	0	880	547	72	111				0	Content		-72	-111	11467988	2820994064
11485	11:10:24.473	00:00:11.484	689	-1024	-768	-1	-1	-1	-1	4	-1024	-768	-1	-1	-1	-1	4		0	0						Untertest1.avi	0	880	547	72	111				0	Content		-72	-111	11484656	2821010732
11501	11:10:24.489	00:00:11.501	690	-1024	-768	-1	-1	-1	-1	4	-1024	-768	-1	-1	-1	-1	4		0	0						Untertest1.avi	0	880	547	72	111				0	Content		-72	-111	11501284	2821027360
11518	11:10:24.506	00:00:11.517	691	-1024	-768	-1	-1	-1	-1	4	-1024	-768	-1	-1	-1	-1	4		0	0						Untertest1.avi	0	880	547	72	111				0	Content		-72	-111	11517952	2821044028
11535	11:10:24.523	00:00:11.534	692	-1024	-768	-1	-1	-1	-1	4	-1024	-768	-1	-1	-1	-1	4		0	0						Untertest1.avi	0	880	547	72	111				0	Content		-72	-111	11534620	2821060696
11551	11:10:24.539	00:00:11.551	693	-1024	-768	-1	-1	-1	-1	4	-1024	-768	-1	-1	-1	-1	4		0	0						Untertest1.avi	0	880	547	72	111				0	Content		-72	-111	11551469	2821077545
11568	11:10:24.556	00:00:11.568	694	-1024	-768	-1	-1	-1	-1	4	-1024	-768	-1	-1	-1	-1	4		0	0						Untertest1.avi	0	880	547	72	111				0	Content		-72	-111	11568137	2821094213
11585	11:10:24.573	00:00:11.584	695	-1024	-768	-1	-1	-1	-1	4	-1024	-768	-1	-1	-1	-1	4		0	0						Untertest1.avi	0	880	547	72	111				0	Content		-72	-111	11584804	2821110880
11602	11:10:24.590	00:00:11.601	696	-1024	-768	-1	-1	-1	-1	4	-1024	-768	-1	-1	-1	-1	4		0	0						Untertest1.avi	0	880	547	72	111				0	Content		-72	-111	11601788	2821127864
11619	11:10:24.607	00:00:11.619	697	-1024	-768	-1	-1	-1	-1	4	-1024	-768	-1	-1	-1	-1	4		0	0						Untertest1.avi	0	880	547	72	111				0	Content		-72	-111	11619036	2821145112
11636	11:10:24.624	00:00:11.636	698	-1024	-768	-1	-1	-1	-1	4	-1024	-768	-1	-1	-1	-1	4		0	0						Untertest1.avi	0	880	547	72	111				0	Content		-72	-111	11636408	2821162484
11651	11:10:24.639	00:00:11.651	699	-1024	-768	-1	-1	-1	-1	4	-1024	-768	-1	-1	-1	-1	4		0	0						Untertest1.avi	0	880	547	72	111				0	Content		-72	-111	11651159	2821177235
11668	11:10:24.656	00:00:11.667	700	-1024	-768	-1	-1	-1	-1	4	-1024	-768	-1	-1	-1	-1	4		0	0						Untertest1.avi	0	880	547	72	111				0	Content		-72	-111	11667826	2821193902
11684	11:10:24.672	00:00:11.684	701	-1024	-768	-1	-1	-1	-1	4	-1024	-768	-1	-1	-1	-1	4		0	0						Untertest1.avi	0	880	547	72	111				0	Content		-72	-111	11684494	2821210570
11701	11:10:24.689	00:00:11.701	702	-1024	-768	-1	-1	-1	-1	4	-1024	-768	-1	-1	-1	-1	4		0	0						Untertest1.avi	0	880	547	72	111				0	Content		-72	-111	11701161	2821227237
11718	11:10:24.706	00:00:11.717	703	-1024	-768	-1	-1	-1	-1	4	-1024	-768	-1	-1	-1	-1	4		0	0						Untertest1.avi	0	880	547	72	111				0	Content		-72	-111	11717776	2821243852
11734	11:10:24.722	00:00:11.734	704	-1024	-768	-1	-1	-1	-1	4	-1024	-768	-1	-1	-1	-1	4		0	0						Untertest1.avi	0	880	547	72	111				0	Content		-72	-111	11734454	2821260530
11751	11:10:24.739	00:00:11.751	705	-1024	-768	-1	-1	-1	-1	4	-1024	-768	-1	-1	-1	-1	4		0	0						Untertest1.avi	0	880	547	72	111				0	Content		-72	-111	11751101	2821277177
11768	11:10:24.756	00:00:11.767	706	-1024	-768	-1	-1	-1	-1	4	-1024	-768	-1	-1	-1	-1	4		0	0						Untertest1.avi	0	880	547	72	111				0	Content		-72	-111	11767769	2821293845
11784	11:10:24.772	00:00:11.784	707	-1024	-768	-1	-1	-1	-1	4	-1024	-768	-1	-1	-1	-1	4		0	0						Untertest1.avi	0	880	547	72	111				0	Content		-72	-111	11784436	2821310512
11801	11:10:24.789	00:00:11.801	708	-1024	-768	-1	-1	-1	-1	4	-1024	-768	-1	-1	-1	-1	4		0	0						Untertest1.avi	0	880	547	72	111				0	Content		-72	-111	11801354	2821327430
11818	11:10:24.806	00:00:11.818	709	-1024	-768	-1	-1	-1	-1	4	-1024	-768	-1	-1	-1	-1	4		0	0						Untertest1.avi	0	880	547	72	111				0	Content		-72	-111	11818021	2821344097
11835	11:10:24.823	00:00:11.834	710	-1024	-768	-1	-1	-1	-1	4	-1024	-768	-1	-1	-1	-1	4		0	0						Untertest1.avi	0	880	547	72	111				0	Content		-72	-111	11834981	2821361057
11852	11:10:24.840	00:00:11.851	711	-1024	-768	-1	-1	-1	-1	4	-1024	-768	-1	-1	-1	-1	4		0	0						Untertest1.avi	0	880	547	72	111				0	Content		-72	-111	11851649	2821377725
11868	11:10:24.856	00:00:11.868	712	-1024	-768	-1	-1	-1	-1	4	-1024	-768	-1	-1	-1	-1	4		0	0						Untertest1.avi	0	880	547	72	111				0	Content		-72	-111	11868316	2821394392
11886	11:10:24.874	00:00:11.885	713	-1024	-768	-1	-1	-1	-1	4	-1024	-768	-1	-1	-1	-1	4		0	0						Untertest1.avi	0	880	547	72	111				0	Content		-72	-111	11885645	2821411721
11903	11:10:24.891	00:00:11.902	714	-1024	-768	-1	-1	-1	-1	4	-1024	-768	-1	-1	-1	-1	4		0	0						Untertest1.avi	0	880	547	72	111				0	Content		-72	-111	11902892	2821428968
11919	11:10:24.907	00:00:11.918	715	-1024	-768	-1	-1	-1	-1	4	-1024	-768	-1	-1	-1	-1	4		0	0						Untertest1.avi	0	880	547	72	111				0	Content		-72	-111	11918934	2821445010
11936	11:10:24.924	00:00:11.935	716	-1024	-768	-1	-1	-1	-1	4	-1024	-768	-1	-1	-1	-1	4		0	0						Untertest1.avi	0	880	547	72	111				0	Content		-72	-111	11935602	2821461678
11952	11:10:24.940	00:00:11.952	717	-1024	-768	-1	-1	-1	-1	4	-1024	-768	-1	-1	-1	-1	4		0	0						Untertest1.avi	0	880	547	72	111				0	Content		-72	-111	11952269	2821478345
11968	11:10:24.956	00:00:11.967	718	-1024	-768	-1	-1	-1	-1	4	-1024	-768	-1	-1	-1	-1	4		0	0						Untertest1.avi	0	880	547	72	111				0	Content		-72	-111	11967638	2821493714
11984	11:10:24.972	00:00:11.984	719	-1024	-768	-1	-1	-1	-1	4	-1024	-768	-1	-1	-1	-1	4		0	0						Untertest1.avi	0	880	547	72	111				0	Content		-72	-111	11984260	2821510336
12001	11:10:24.989	00:00:12.000	720	-1024	-768	-1	-1	-1	-1	4	-1024	-768	-1	-1	-1	-1	4		0	0						Untertest1.avi	0	880	547	72	111				0	Content		-72	-111	12000950	2821527026
12018	11:10:25.006	00:00:12.017	721	-1024	-768	-1	-1	-1	-1	4	-1024	-768	-1	-1	-1	-1	4		0	0						Untertest1.avi	0	880	547	72	111				0	Content		-72	-111	12017617	2821543693
12034	11:10:25.022	00:00:12.034	722	-1024	-768	-1	-1	-1	-1	4	-1024	-768	-1	-1	-1	-1	4		0	0						Untertest1.avi	0	880	547	72	111				0	Content		-72	-111	12034249	2821560325
12051	11:10:25.039	00:00:12.050	723	-1024	-768	-1	-1	-1	-1	4	-1024	-768	-1	-1	-1	-1	4		0	0						Untertest1.avi	0	880	547	72	111				0	Content		-72	-111	12050916	2821576992
12068	11:10:25.056	00:00:12.067	724	-1024	-768	-1	-1	-1	-1	4	-1024	-768	-1	-1	-1	-1	4		0	0						Untertest1.avi	0	880	547	72	111				0	Content		-72	-111	12067584	2821593660
12084	11:10:25.072	00:00:12.084	725	-1024	-768	-1	-1	-1	-1	4	-1024	-768	-1	-1	-1	-1	4		0	0						Untertest1.avi	0	880	547	72	111				0	Content		-72	-111	12084442	2821610518
12086	11:10:25.074																				LeftMouseClick	1	645	583
12101	11:10:25.089	00:00:12.101	726	-1024	-768	-1	-1	-1	-1	4	-1024	-768	-1	-1	-1	-1	4		0	0						Untertest1.avi	0	880	547	72	111				0	Content		-72	-111	12101109	2821627185
12118	11:10:25.106	00:00:12.117	727	-1024	-768	-1	-1	-1	-1	4	-1024	-768	-1	-1	-1	-1	4		0	0						Untertest1.avi	0	880	547	72	111				0	Content		-72	-111	12117777	2821643853
12135	11:10:25.123	00:00:12.134	728	-1024	-768	-1	-1	-1	-1	4	-1024	-768	-1	-1	-1	-1	4		0	0						Untertest1.avi	0	880	547	72	111				0	Content		-72	-111	12134774	2821660850
12152	11:10:25.140	00:00:12.152	729	-1024	-768	-1	-1	-1	-1	4	-1024	-768	-1	-1	-1	-1	4		0	0						Untertest1.avi	0	880	547	72	111				0	Content		-72	-111	12152005	2821678081
12169	11:10:25.157	00:00:12.169	730	-1024	-768	-1	-1	-1	-1	4	-1024	-768	-1	-1	-1	-1	4		0	0						Untertest1.avi	0	880	547	72	111				0	Content		-72	-111	12169376	2821695452
12175	11:10:25.163																				LeftMouseClick	1	645	583
12184	11:10:25.172	00:00:12.184	731	-1024	-768	-1	-1	-1	-1	4	-1024	-768	-1	-1	-1	-1	4		0	0						Untertest1.avi	0	880	547	72	111				0	Content		-72	-111	12184123	2821710199
12201	11:10:25.189	00:00:12.200	732	-1024	-768	-1	-1	-1	-1	4	-1024	-768	-1	-1	-1	-1	4		0	0						Untertest1.avi	0	880	547	72	111				0	Content		-72	-111	12200748	2821726824
12217	11:10:25.205	00:00:12.217	733	-1024	-768	-1	-1	-1	-1	4	-1024	-768	-1	-1	-1	-1	4		0	0						Untertest1.avi	0	880	547	72	111				0	Content		-72	-111	12217468	2821743544
12234	11:10:25.222	00:00:12.234	734	-1024	-768	-1	-1	-1	-1	4	-1024	-768	-1	-1	-1	-1	4		0	0						Untertest1.avi	0	880	547	72	111				0	Content		-72	-111	12234136	2821760212
12251	11:10:25.239	00:00:12.250	735	-1024	-768	-1	-1	-1	-1	4	-1024	-768	-1	-1	-1	-1	4		0	0						Untertest1.avi	0	880	547	72	111				0	Content		-72	-111	12250797	2821776873
12267	11:10:25.255	00:00:12.267	736	-1024	-768	-1	-1	-1	-1	4	-1024	-768	-1	-1	-1	-1	4		0	0						Untertest1.avi	0	880	547	72	111				0	Content		-72	-111	12267465	2821793541
12284	11:10:25.272	00:00:12.284	737	-1024	-768	-1	-1	-1	-1	4	-1024	-768	-1	-1	-1	-1	4		0	0						Untertest1.avi	0	880	547	72	111				0	Content		-72	-111	12284132	2821810208
12301	11:10:25.289	00:00:12.300	738	-1024	-768	-1	-1	-1	-1	4	-1024	-768	-1	-1	-1	-1	4		0	0						Untertest1.avi	0	880	547	72	111				0	Content		-72	-111	12300753	2821826829
12317	11:10:25.305	00:00:12.317	739	-1024	-768	-1	-1	-1	-1	4	-1024	-768	-1	-1	-1	-1	4		0	0						Untertest1.avi	0	880	547	72	111				0	Content		-72	-111	12317421	2821843497
12334	11:10:25.322	00:00:12.334	740	-1024	-768	-1	-1	-1	-1	4	-1024	-768	-1	-1	-1	-1	4		0	0						Untertest1.avi	0	880	547	72	111				0	Content		-72	-111	12334088	2821860164
12351	11:10:25.339	00:00:12.350	741	-1024	-768	-1	-1	-1	-1	4	-1024	-768	-1	-1	-1	-1	4		0	0						Untertest1.avi	0	880	547	72	111				0	Content		-72	-111	12350978	2821877054
12368	11:10:25.356	00:00:12.367	742	-1024	-768	-1	-1	-1	-1	4	-1024	-768	-1	-1	-1	-1	4		0	0						Untertest1.avi	0	880	547	72	111				0	Content		-72	-111	12367645	2821893721
12385	11:10:25.373	00:00:12.384	743	-1024	-768	-1	-1	-1	-1	4	-1024	-768	-1	-1	-1	-1	4		0	0						Untertest1.avi	0	880	547	72	111				0	Content		-72	-111	12384636	2821910712
12401	11:10:25.389	00:00:12.401	744	-1024	-768	-1	-1	-1	-1	4	-1024	-768	-1	-1	-1	-1	4		0	0						Untertest1.avi	0	880	547	72	111				0	Content		-72	-111	12401304	2821927380
12418	11:10:25.406	00:00:12.417	745	-1024	-768	-1	-1	-1	-1	4	-1024	-768	-1	-1	-1	-1	4		0	0						Untertest1.avi	0	880	547	72	111				0	Content		-72	-111	12417971	2821944047
12435	11:10:25.423	00:00:12.435	746	-1024	-768	-1	-1	-1	-1	4	-1024	-768	-1	-1	-1	-1	4		0	0						Untertest1.avi	0	880	547	72	111				0	Content		-72	-111	12435237	2821961313
12452	11:10:25.440	00:00:12.452	747	-1024	-768	-1	-1	-1	-1	4	-1024	-768	-1	-1	-1	-1	4		0	0						Untertest1.avi	0	880	547	72	111				0	Content		-72	-111	12452485	2821978561
12467	11:10:25.455	00:00:12.467	748	-1024	-768	-1	-1	-1	-1	4	-1024	-768	-1	-1	-1	-1	4		0	0						Untertest1.avi	0	880	547	72	111				0	Content		-72	-111	12467359	2821993435
12484	11:10:25.472	00:00:12.483	749	-1024	-768	-1	-1	-1	-1	4	-1024	-768	-1	-1	-1	-1	4		0	0						Untertest1.avi	0	880	547	72	111				0	Content		-72	-111	12483981	2822010057
12501	11:10:25.489	00:00:12.500	750	-1024	-768	-1	-1	-1	-1	4	-1024	-768	-1	-1	-1	-1	4		0	0						Untertest1.avi	0	880	547	72	111				0	Content		-72	-111	12500649	2822026725
12517	11:10:25.505	00:00:12.517	751	-1024	-768	-1	-1	-1	-1	4	-1024	-768	-1	-1	-1	-1	4		0	0						Untertest1.avi	0	880	547	72	111				0	Content		-72	-111	12517280	2822043356
12534	11:10:25.522	00:00:12.533	752	-1024	-768	-1	-1	-1	-1	4	-1024	-768	-1	-1	-1	-1	4		0	0						Untertest1.avi	0	880	547	72	111				0	Content		-72	-111	12533947	2822060023
12551	11:10:25.539	00:00:12.550	753	-1024	-768	-1	-1	-1	-1	4	-1024	-768	-1	-1	-1	-1	4		0	0						Untertest1.avi	0	880	547	72	111				0	Content		-72	-111	12550659	2822076735
12567	11:10:25.555	00:00:12.567	754	-1024	-768	-1	-1	-1	-1	4	-1024	-768	-1	-1	-1	-1	4		0	0						Untertest1.avi	0	880	547	72	111				0	Content		-72	-111	12567226	2822093302
12584	11:10:25.572	00:00:12.584	755	-1024	-768	-1	-1	-1	-1	4	-1024	-768	-1	-1	-1	-1	4		0	0						Untertest1.avi	0	880	547	72	111				0	Content		-72	-111	12584060	2822110136
12601	11:10:25.589	00:00:12.600	756	-1024	-768	-1	-1	-1	-1	4	-1024	-768	-1	-1	-1	-1	4		0	0						Untertest1.avi	0	880	547	72	111				0	Content		-72	-111	12600727	2822126803
12617	11:10:25.605	00:00:12.617	757	-1024	-768	-1	-1	-1	-1	4	-1024	-768	-1	-1	-1	-1	4		0	0						Untertest1.avi	0	880	547	72	111				0	Content		-72	-111	12617395	2822143471
12634	11:10:25.622	00:00:12.634	758	-1024	-768	-1	-1	-1	-1	4	-1024	-768	-1	-1	-1	-1	4		0	0						Untertest1.avi	0	880	547	72	111				0	Content		-72	-111	12634468	2822160544
12652	11:10:25.640	00:00:12.651	759	-1024	-768	-1	-1	-1	-1	4	-1024	-768	-1	-1	-1	-1	4		0	0						Untertest1.avi	0	880	547	72	111				0	Content		-72	-111	12651715	2822177791
12669	11:10:25.657	00:00:12.669	760	-1024	-768	-1	-1	-1	-1	4	-1024	-768	-1	-1	-1	-1	4		0	0						Untertest1.avi	0	880	547	72	111				0	Content		-72	-111	12669086	2822195162
12684	11:10:25.672	00:00:12.683	761	-1024	-768	-1	-1	-1	-1	4	-1024	-768	-1	-1	-1	-1	4		0	0						Untertest1.avi	0	880	547	72	111				0	Content		-72	-111	12683834	2822209910
12700	11:10:25.688	00:00:12.700	762	-1024	-768	-1	-1	-1	-1	4	-1024	-768	-1	-1	-1	-1	4		0	0						Untertest1.avi	0	880	547	72	111				0	Content		-72	-111	12700459	2822226535
12717	11:10:25.705	00:00:12.717	763	-1024	-768	-1	-1	-1	-1	4	-1024	-768	-1	-1	-1	-1	4		0	0						Untertest1.avi	0	880	547	72	111				0	Content		-72	-111	12717112	2822243188
12734	11:10:25.722	00:00:12.733	764	-1024	-768	-1	-1	-1	-1	4	-1024	-768	-1	-1	-1	-1	4		0	0						Untertest1.avi	0	880	547	72	111				0	Content		-72	-111	12733780	2822259856
12750	11:10:25.738	00:00:12.750	765	-1024	-768	-1	-1	-1	-1	4	-1024	-768	-1	-1	-1	-1	4		0	0						Untertest1.avi	0	880	547	72	111				0	Content		-72	-111	12750423	2822276499
12767	11:10:25.755	00:00:12.767	766	-1024	-768	-1	-1	-1	-1	4	-1024	-768	-1	-1	-1	-1	4		0	0						Untertest1.avi	0	880	547	72	111				0	Content		-72	-111	12767090	2822293166
12784	11:10:25.772	00:00:12.783	767	-1024	-768	-1	-1	-1	-1	4	-1024	-768	-1	-1	-1	-1	4		0	0						Untertest1.avi	0	880	547	72	111				0	Content		-72	-111	12783758	2822309834
12800	11:10:25.788	00:00:12.800	768	-1024	-768	-1	-1	-1	-1	4	-1024	-768	-1	-1	-1	-1	4		0	0						Untertest1.avi	0	880	547	72	111				0	Content		-72	-111	12800406	2822326482
12817	11:10:25.805	00:00:12.817	769	-1024	-768	-1	-1	-1	-1	4	-1024	-768	-1	-1	-1	-1	4		0	0						Untertest1.avi	0	880	547	72	111				0	Content		-72	-111	12817074	2822343150
12834	11:10:25.822	00:00:12.833	770	-1024	-768	-1	-1	-1	-1	4	-1024	-768	-1	-1	-1	-1	4		0	0						Untertest1.avi	0	880	547	72	111				0	Content		-72	-111	12833741	2822359817
12851	11:10:25.839	00:00:12.850	771	-1024	-768	-1	-1	-1	-1	4	-1024	-768	-1	-1	-1	-1	4		0	0						Untertest1.avi	0	880	547	72	111				0	Content		-72	-111	12850659	2822376735
12867	11:10:25.855	00:00:12.867	772	-1024	-768	-1	-1	-1	-1	4	-1024	-768	-1	-1	-1	-1	4		0	0						Untertest1.avi	0	880	547	72	111				0	Content		-72	-111	12867327	2822393403
12884	11:10:25.872	00:00:12.884	773	-1024	-768	-1	-1	-1	-1	4	-1024	-768	-1	-1	-1	-1	4		0	0						Untertest1.avi	0	880	547	72	111				0	Content		-72	-111	12884285	2822410361
12901	11:10:25.889	00:00:12.900	774	-1024	-768	-1	-1	-1	-1	4	-1024	-768	-1	-1	-1	-1	4		0	0						Untertest1.avi	0	880	547	72	111				0	Content		-72	-111	12900953	2822427029
12918	11:10:25.906	00:00:12.917	775	-1024	-768	-1	-1	-1	-1	4	-1024	-768	-1	-1	-1	-1	4		0	0						Untertest1.avi	0	880	547	72	111				0	Content		-72	-111	12917620	2822443696
12935	11:10:25.923	00:00:12.934	776	-1024	-768	-1	-1	-1	-1	4	-1024	-768	-1	-1	-1	-1	4		0	0						Untertest1.avi	0	880	547	72	111				0	Content		-72	-111	12934822	2822460898
12952	11:10:25.940	00:00:12.952	777	-1024	-768	-1	-1	-1	-1	4	-1024	-768	-1	-1	-1	-1	4		0	0						Untertest1.avi	0	880	547	72	111				0	Content		-72	-111	12952194	2822478270
12968	11:10:25.956	00:00:12.968	778	-1024	-768	-1	-1	-1	-1	4	-1024	-768	-1	-1	-1	-1	4		0	0						Untertest1.avi	0	880	547	72	111				0	Content		-72	-111	12968234	2822494310
12985	11:10:25.973	00:00:12.984	779	-1024	-768	-1	-1	-1	-1	4	-1024	-768	-1	-1	-1	-1	4		0	0						Untertest1.avi	0	880	547	72	111				0	Content		-72	-111	12984902	2822510978
13002	11:10:25.990	00:00:13.001	780	-1024	-768	-1	-1	-1	-1	4	-1024	-768	-1	-1	-1	-1	4		0	0						Untertest1.avi	0	880	547	72	111				0	Content		-72	-111	13001569	2822527645
13017	11:10:26.005	00:00:13.016	781	-1024	-768	-1	-1	-1	-1	4	-1024	-768	-1	-1	-1	-1	4		0	0						Untertest1.avi	0	880	547	72	111				0	Content		-72	-111	13016941	2822543017
13034	11:10:26.022	00:00:13.033	782	-1024	-768	-1	-1	-1	-1	4	-1024	-768	-1	-1	-1	-1	4		0	0						Untertest1.avi	0	880	547	72	111				0	Content		-72	-111	13033563	2822559639
13050	11:10:26.038	00:00:13.050	783	-1024	-768	-1	-1	-1	-1	4	-1024	-768	-1	-1	-1	-1	4		0	0						Untertest1.avi	0	880	547	72	111				0	Content		-72	-111	13050252	2822576328
13067	11:10:26.055	00:00:13.066	784	-1024	-768	-1	-1	-1	-1	4	-1024	-768	-1	-1	-1	-1	4		0	0						Untertest1.avi	0	880	547	72	111				0	Content		-72	-111	13066920	2822592996
13084	11:10:26.072	00:00:13.083	785	-1024	-768	-1	-1	-1	-1	4	-1024	-768	-1	-1	-1	-1	4		0	0						Untertest1.avi	0	880	547	72	111				0	Content		-72	-111	13083551	2822609627
13100	11:10:26.088	00:00:13.100	786	-1024	-768	-1	-1	-1	-1	4	-1024	-768	-1	-1	-1	-1	4		0	0						Untertest1.avi	0	880	547	72	111				0	Content		-72	-111	13100219	2822626295
13117	11:10:26.105	00:00:13.116	787	-1024	-768	-1	-1	-1	-1	4	-1024	-768	-1	-1	-1	-1	4		0	0						Untertest1.avi	0	880	547	72	111				0	Content		-72	-111	13116886	2822642962
13134	11:10:26.122	00:00:13.133	788	-1024	-768	-1	-1	-1	-1	4	-1024	-768	-1	-1	-1	-1	4		0	0						Untertest1.avi	0	880	547	72	111				0	Content		-72	-111	13133744	2822659820
13150	11:10:26.138	00:00:13.150	789	-1024	-768	-1	-1	-1	-1	4	-1024	-768	-1	-1	-1	-1	4		0	0						Untertest1.avi	0	880	547	72	111				0	Content		-72	-111	13150411	2822676487
13167	11:10:26.155	00:00:13.167	790	-1024	-768	-1	-1	-1	-1	4	-1024	-768	-1	-1	-1	-1	4		0	0						Untertest1.avi	0	880	547	72	111				0	Content		-72	-111	13167079	2822693155
13184	11:10:26.172	00:00:13.184	791	-1024	-768	-1	-1	-1	-1	4	-1024	-768	-1	-1	-1	-1	4		0	0						Untertest1.avi	0	880	547	72	111				0	Content		-72	-111	13184114	2822710190
13201	11:10:26.189	00:00:13.201	792	-1024	-768	-1	-1	-1	-1	4	-1024	-768	-1	-1	-1	-1	4		0	0						Untertest1.avi	0	880	547	72	111				0	Content		-72	-111	13201311	2822727387
13219	11:10:26.207	00:00:13.218	793	-1024	-768	-1	-1	-1	-1	4	-1024	-768	-1	-1	-1	-1	4		0	0						Untertest1.avi	0	880	547	72	111				0	Content		-72	-111	13218684	2822744760
13234	11:10:26.222	00:00:13.233	794	-1024	-768	-1	-1	-1	-1	4	-1024	-768	-1	-1	-1	-1	4		0	0						Untertest1.avi	0	880	547	72	111				0	Content		-72	-111	13233555	2822759631
13250	11:10:26.238	00:00:13.250	795	-1024	-768	-1	-1	-1	-1	4	-1024	-768	-1	-1	-1	-1	4		0	0						Untertest1.avi	0	880	547	72	111				0	Content		-72	-111	13250068	2822776144
13267	11:10:26.255	00:00:13.266	796	-1024	-768	-1	-1	-1	-1	4	-1024	-768	-1	-1	-1	-1	4		0	0						Untertest1.avi	0	880	547	72	111				0	Content		-72	-111	13266778	2822792854
13283	11:10:26.271	00:00:13.283	797	-1024	-768	-1	-1	-1	-1	4	-1024	-768	-1	-1	-1	-1	4		0	0						Untertest1.avi	0	880	547	72	111				0	Content		-72	-111	13283446	2822809522
13300	11:10:26.288	00:00:13.300	798	-1024	-768	-1	-1	-1	-1	4	-1024	-768	-1	-1	-1	-1	4		0	0						Untertest1.avi	0	880	547	72	111				0	Content		-72	-111	13300107	2822826183
13317	11:10:26.305	00:00:13.316	799	-1024	-768	-1	-1	-1	-1	4	-1024	-768	-1	-1	-1	-1	4		0	0						Untertest1.avi	0	880	547	72	111				0	Content		-72	-111	13316774	2822842850
13333	11:10:26.321	00:00:13.333	800	-1024	-768	-1	-1	-1	-1	4	-1024	-768	-1	-1	-1	-1	4		0	0						Untertest1.avi	0	880	547	72	111				0	Content		-72	-111	13333442	2822859518
13350	11:10:26.338	00:00:13.350	801	-1024	-768	-1	-1	-1	-1	4	-1024	-768	-1	-1	-1	-1	4		0	0						Untertest1.avi	0	880	547	72	111				0	Content		-72	-111	13350062	2822876138
13367	11:10:26.355	00:00:13.366	802	-1024	-768	-1	-1	-1	-1	4	-1024	-768	-1	-1	-1	-1	4		0	0						Untertest1.avi	0	880	547	72	111				0	Content		-72	-111	13366730	2822892806
13383	11:10:26.371	00:00:13.383	803	-1024	-768	-1	-1	-1	-1	4	-1024	-768	-1	-1	-1	-1	4		0	0						Untertest1.avi	0	880	547	72	111				0	Content		-72	-111	13383397	2822909473
13400	11:10:26.388	00:00:13.400	804	-1024	-768	-1	-1	-1	-1	4	-1024	-768	-1	-1	-1	-1	4		0	0						Untertest1.avi	0	880	547	72	111				0	Content		-72	-111	13400286	2822926362
13417	11:10:26.405	00:00:13.416	805	-1024	-768	-1	-1	-1	-1	4	-1024	-768	-1	-1	-1	-1	4		0	0						Untertest1.avi	0	880	547	72	111				0	Content		-72	-111	13416954	2822943030
13434	11:10:26.422	00:00:13.433	806	-1024	-768	-1	-1	-1	-1	4	-1024	-768	-1	-1	-1	-1	4		0	0						Untertest1.avi	0	880	547	72	111				0	Content		-72	-111	13433943	2822960019
13451	11:10:26.439	00:00:13.450	807	-1024	-768	-1	-1	-1	-1	4	-1024	-768	-1	-1	-1	-1	4		0	0						Untertest1.avi	0	880	547	72	111				0	Content		-72	-111	13450611	2822976687
13467	11:10:26.455	00:00:13.467	808	-1024	-768	-1	-1	-1	-1	4	-1024	-768	-1	-1	-1	-1	4		0	0						Untertest1.avi	0	880	547	72	111				0	Content		-72	-111	13467278	2822993354
13485	11:10:26.473	00:00:13.484	809	-1024	-768	-1	-1	-1	-1	4	-1024	-768	-1	-1	-1	-1	4		0	0						Untertest1.avi	0	880	547	72	111				0	Content		-72	-111	13484545	2823010621
13502	11:10:26.490	00:00:13.501	810	-1024	-768	-1	-1	-1	-1	4	-1024	-768	-1	-1	-1	-1	4		0	0						Untertest1.avi	0	880	547	72	111				0	Content		-72	-111	13501794	2823027870
13518	11:10:26.506	00:00:13.517	811	-1024	-768	-1	-1	-1	-1	4	-1024	-768	-1	-1	-1	-1	4		0	0						Untertest1.avi	0	880	547	72	111				0	Content		-72	-111	13517835	2823043911
13535	11:10:26.523	00:00:13.534	812	-1024	-768	-1	-1	-1	-1	4	-1024	-768	-1	-1	-1	-1	4		0	0						Untertest1.avi	0	880	547	72	111				0	Content		-72	-111	13534503	2823060579
13551	11:10:26.539	00:00:13.551	813	-1024	-768	-1	-1	-1	-1	4	-1024	-768	-1	-1	-1	-1	4		0	0						Untertest1.avi	0	880	547	72	111				0	Content		-72	-111	13551170	2823077246
13567	11:10:26.555	00:00:13.566	814	-1024	-768	-1	-1	-1	-1	4	-1024	-768	-1	-1	-1	-1	4		0	0						Untertest1.avi	0	880	547	72	111				0	Content		-72	-111	13566539	2823092615
13583	11:10:26.571	00:00:13.583	815	-1024	-768	-1	-1	-1	-1	4	-1024	-768	-1	-1	-1	-1	4		0	0						Untertest1.avi	0	880	547	72	111				0	Content		-72	-111	13583284	2823109360
13600	11:10:26.588	00:00:13.599	816	-1024	-768	-1	-1	-1	-1	4	-1024	-768	-1	-1	-1	-1	4		0	0						Untertest1.avi	0	880	547	72	111				0	Content		-72	-111	13599910	2823125986
13617	11:10:26.605	00:00:13.616	817	-1024	-768	-1	-1	-1	-1	4	-1024	-768	-1	-1	-1	-1	4		0	0						Untertest1.avi	0	880	547	72	111				0	Content		-72	-111	13616577	2823142653
13617	11:10:26.605																				LeftMouseClick	1	642	581
13633	11:10:26.621	00:00:13.633	818	-1024	-768	-1	-1	-1	-1	4	-1024	-768	-1	-1	-1	-1	4		0	0						Untertest1.avi	0	880	547	72	111				0	Content		-72	-111	13633230	2823159306
13650	11:10:26.638	00:00:13.649	819	-1024	-768	-1	-1	-1	-1	4	-1024	-768	-1	-1	-1	-1	4		0	0						Untertest1.avi	0	880	547	72	111				0	Content		-72	-111	13649898	2823175974
13666	11:10:26.654																				LeftMouseClick	1	642	581
13667	11:10:26.655	00:00:13.666	820	-1024	-768	-1	-1	-1	-1	4	-1024	-768	-1	-1	-1	-1	4		0	0						Untertest1.avi	0	880	547	72	111				0	Content		-72	-111	13666565	2823192641
13683	11:10:26.671	00:00:13.683	821	-1024	-768	-1	-1	-1	-1	4	-1024	-768	-1	-1	-1	-1	4		0	0						Untertest1.avi	0	880	547	72	111				0	Content		-72	-111	13683389	2823209465
13700	11:10:26.688	00:00:13.700	822	-1024	-768	-1	-1	-1	-1	4	-1024	-768	-1	-1	-1	-1	4		0	0						Untertest1.avi	0	880	547	72	111				0	Content		-72	-111	13700056	2823226132
13717	11:10:26.705	00:00:13.716	823	-1024	-768	-1	-1	-1	-1	4	-1024	-768	-1	-1	-1	-1	4		0	0						Untertest1.avi	0	880	547	72	111				0	Content		-72	-111	13716724	2823242800
13734	11:10:26.722	00:00:13.733	824	-1024	-768	-1	-1	-1	-1	4	-1024	-768	-1	-1	-1	-1	4		0	0						Untertest1.avi	0	880	547	72	111				0	Content		-72	-111	13733655	2823259731
13751	11:10:26.739	00:00:13.751	825	-1024	-768	-1	-1	-1	-1	4	-1024	-768	-1	-1	-1	-1	4		0	0						Untertest1.avi	0	880	547	72	111				0	Content		-72	-111	13751026	2823277102
13768	11:10:26.756	00:00:13.768	826	-1024	-768	-1	-1	-1	-1	4	-1024	-768	-1	-1	-1	-1	4		0	0						Untertest1.avi	0	880	547	72	111				0	Content		-72	-111	13768275	2823294351
13783	11:10:26.771	00:00:13.783	827	-1024	-768	-1	-1	-1	-1	4	-1024	-768	-1	-1	-1	-1	4		0	0						Untertest1.avi	0	880	547	72	111				0	Content		-72	-111	13783149	2823309225
13800	11:10:26.788	00:00:13.799	828	-1024	-768	-1	-1	-1	-1	4	-1024	-768	-1	-1	-1	-1	4		0	0						Untertest1.avi	0	880	547	72	111				0	Content		-72	-111	13799775	2823325851
13816	11:10:26.804	00:00:13.816	829	-1024	-768	-1	-1	-1	-1	4	-1024	-768	-1	-1	-1	-1	4		0	0						Untertest1.avi	0	880	547	72	111				0	Content		-72	-111	13816428	2823342504
13833	11:10:26.821	00:00:13.833	830	-1024	-768	-1	-1	-1	-1	4	-1024	-768	-1	-1	-1	-1	4		0	0						Untertest1.avi	0	880	547	72	111				0	Content		-72	-111	13833096	2823359172
13850	11:10:26.838	00:00:13.849	831	-1024	-768	-1	-1	-1	-1	4	-1024	-768	-1	-1	-1	-1	4		0	0						Untertest1.avi	0	880	547	72	111				0	Content		-72	-111	13849739	2823375815
13866	11:10:26.854	00:00:13.866	832	-1024	-768	-1	-1	-1	-1	4	-1024	-768	-1	-1	-1	-1	4		0	0						Untertest1.avi	0	880	547	72	111				0	Content		-72	-111	13866406	2823392482
13883	11:10:26.871	00:00:13.883	833	-1024	-768	-1	-1	-1	-1	4	-1024	-768	-1	-1	-1	-1	4		0	0						Untertest1.avi	0	880	547	72	111				0	Content		-72	-111	13883074	2823409150
13900	11:10:26.888	00:00:13.899	834	-1024	-768	-1	-1	-1	-1	4	-1024	-768	-1	-1	-1	-1	4		0	0						Untertest1.avi	0	880	547	72	111				0	Content		-72	-111	13899721	2823425797
13916	11:10:26.904	00:00:13.916	835	-1024	-768	-1	-1	-1	-1	4	-1024	-768	-1	-1	-1	-1	4		0	0						Untertest1.avi	0	880	547	72	111				0	Content		-72	-111	13916389	2823442465
13933	11:10:26.921	00:00:13.933	836	-1024	-768	-1	-1	-1	-1	4	-1024	-768	-1	-1	-1	-1	4		0	0						Untertest1.avi	0	880	547	72	111				0	Content		-72	-111	13933056	2823459132
13950	11:10:26.938	00:00:13.949	837	-1024	-768	-1	-1	-1	-1	4	-1024	-768	-1	-1	-1	-1	4		0	0						Untertest1.avi	0	880	547	72	111				0	Content		-72	-111	13949973	2823476049
13967	11:10:26.955	00:00:13.966	838	-1024	-768	-1	-1	-1	-1	4	-1024	-768	-1	-1	-1	-1	4		0	0						Untertest1.avi	0	880	547	72	111				0	Content		-72	-111	13966641	2823492717
13984	11:10:26.972	00:00:13.983	839	-1024	-768	-1	-1	-1	-1	4	-1024	-768	-1	-1	-1	-1	4		0	0						Untertest1.avi	0	880	547	72	111				0	Content		-72	-111	13983600	2823509676
14000	11:10:26.988	00:00:14.000	840	-1024	-768	-1	-1	-1	-1	4	-1024	-768	-1	-1	-1	-1	4		0	0						Untertest1.avi	0	880	547	72	111				0	Content		-72	-111	14000268	2823526344
14017	11:10:27.005	00:00:14.016	841	-1024	-768	-1	-1	-1	-1	4	-1024	-768	-1	-1	-1	-1	4		0	0						Untertest1.avi	0	880	547	72	111				0	Content		-72	-111	14016935	2823543011
14034	11:10:27.022	00:00:14.034	842	-1024	-768	-1	-1	-1	-1	4	-1024	-768	-1	-1	-1	-1	4		0	0						Untertest1.avi	0	880	547	72	111				0	Content		-72	-111	14034262	2823560338
14052	11:10:27.040	00:00:14.051	843	-1024	-768	-1	-1	-1	-1	4	-1024	-768	-1	-1	-1	-1	4		0	0						Untertest1.avi	0	880	547	72	111				0	Content		-72	-111	14051509	2823577585
14068	11:10:27.056	00:00:14.067	844	-1024	-768	-1	-1	-1	-1	4	-1024	-768	-1	-1	-1	-1	4		0	0						Untertest1.avi	0	880	547	72	111				0	Content		-72	-111	14067549	2823593625
14084	11:10:27.072	00:00:14.084	845	-1024	-768	-1	-1	-1	-1	4	-1024	-768	-1	-1	-1	-1	4		0	0						Untertest1.avi	0	880	547	72	111				0	Content		-72	-111	14084217	2823610293
14101	11:10:27.089	00:00:14.100	846	-1024	-768	-1	-1	-1	-1	4	-1024	-768	-1	-1	-1	-1	4		0	0						Untertest1.avi	0	880	547	72	111				0	Content		-72	-111	14100884	2823626960
14116	11:10:27.104	00:00:14.116	847	-1024	-768	-1	-1	-1	-1	4	-1024	-768	-1	-1	-1	-1	4		0	0						Untertest1.avi	0	880	547	72	111				0	Content		-72	-111	14116251	2823642327
14133	11:10:27.121	00:00:14.132	848	-1024	-768	-1	-1	-1	-1	4	-1024	-768	-1	-1	-1	-1	4		0	0						Untertest1.avi	0	880	547	72	111				0	Content		-72	-111	14132876	2823658952
14150	11:10:27.138	00:00:14.149	849	-1024	-768	-1	-1	-1	-1	4	-1024	-768	-1	-1	-1	-1	4		0	0						Untertest1.avi	0	880	547	72	111				0	Content		-72	-111	14149566	2823675642
14166	11:10:27.154	00:00:14.166	850	-1024	-768	-1	-1	-1	-1	4	-1024	-768	-1	-1	-1	-1	4		0	0						Untertest1.avi	0	880	547	72	111				0	Content		-72	-111	14166233	2823692309
14183	11:10:27.171	00:00:14.182	851	-1024	-768	-1	-1	-1	-1	4	-1024	-768	-1	-1	-1	-1	4		0	0						Untertest1.avi	0	880	547	72	111				0	Content		-72	-111	14182869	2823708945
14200	11:10:27.188	00:00:14.199	852	-1024	-768	-1	-1	-1	-1	4	-1024	-768	-1	-1	-1	-1	4		0	0						Untertest1.avi	0	880	547	72	111				0	Content		-72	-111	14199537	2823725613
14216	11:10:27.204	00:00:14.216	853	-1024	-768	-1	-1	-1	-1	4	-1024	-768	-1	-1	-1	-1	4		0	0						Untertest1.avi	0	880	547	72	111				0	Content		-72	-111	14216204	2823742280
14233	11:10:27.221	00:00:14.233	854	-1024	-768	-1	-1	-1	-1	4	-1024	-768	-1	-1	-1	-1	4		0	0						Untertest1.avi	0	880	547	72	111				0	Content		-72	-111	14233059	2823759135
14250	11:10:27.238	00:00:14.249	855	-1024	-768	-1	-1	-1	-1	4	-1024	-768	-1	-1	-1	-1	4		0	0						Untertest1.avi	0	880	547	72	111				0	Content		-72	-111	14249726	2823775802
14266	11:10:27.254	00:00:14.266	856	-1024	-768	-1	-1	-1	-1	4	-1024	-768	-1	-1	-1	-1	4		0	0						Untertest1.avi	0	880	547	72	111				0	Content		-72	-111	14266394	2823792470
14283	11:10:27.271	00:00:14.283	857	-1024	-768	-1	-1	-1	-1	4	-1024	-768	-1	-1	-1	-1	4		0	0						Untertest1.avi	0	880	547	72	111				0	Content		-72	-111	14283372	2823809448
14301	11:10:27.289	00:00:14.300	858	-1024	-768	-1	-1	-1	-1	4	-1024	-768	-1	-1	-1	-1	4		0	0						Untertest1.avi	0	880	547	72	111				0	Content		-72	-111	14300620	2823826696
14318	11:10:27.306	00:00:14.317	859	-1024	-768	-1	-1	-1	-1	4	-1024	-768	-1	-1	-1	-1	4		0	0						Untertest1.avi	0	880	547	72	111				0	Content		-72	-111	14317995	2823844071
14333	11:10:27.321	00:00:14.332	860	-1024	-768	-1	-1	-1	-1	4	-1024	-768	-1	-1	-1	-1	4		0	0						Untertest1.avi	0	880	547	72	111				0	Content		-72	-111	14332742	2823858818
14349	11:10:27.337	00:00:14.349	861	-1024	-768	-1	-1	-1	-1	4	-1024	-768	-1	-1	-1	-1	4		0	0						Untertest1.avi	0	880	547	72	111				0	Content		-72	-111	14349367	2823875443
14366	11:10:27.354	00:00:14.366	862	-1024	-768	-1	-1	-1	-1	4	-1024	-768	-1	-1	-1	-1	4		0	0						Untertest1.avi	0	880	547	72	111				0	Content		-72	-111	14366083	2823892159
14383	11:10:27.371	00:00:14.382	863	-1024	-768	-1	-1	-1	-1	4	-1024	-768	-1	-1	-1	-1	4		0	0						Untertest1.avi	0	880	547	72	111				0	Content		-72	-111	14382751	2823908827
14399	11:10:27.387	00:00:14.399	864	-1024	-768	-1	-1	-1	-1	4	-1024	-768	-1	-1	-1	-1	4		0	0						Untertest1.avi	0	880	547	72	111				0	Content		-72	-111	14399415	2823925491
14416	11:10:27.404	00:00:14.416	865	-1024	-768	-1	-1	-1	-1	4	-1024	-768	-1	-1	-1	-1	4		0	0						Untertest1.avi	0	880	547	72	111				0	Content		-72	-111	14416082	2823942158
14433	11:10:27.421	00:00:14.432	866	-1024	-768	-1	-1	-1	-1	4	-1024	-768	-1	-1	-1	-1	4		0	0						Untertest1.avi	0	880	547	72	111				0	Content		-72	-111	14432750	2823958826
14449	11:10:27.437	00:00:14.449	867	-1024	-768	-1	-1	-1	-1	4	-1024	-768	-1	-1	-1	-1	4		0	0						Untertest1.avi	0	880	547	72	111				0	Content		-72	-111	14449371	2823975447
14466	11:10:27.454	00:00:14.466	868	-1024	-768	-1	-1	-1	-1	4	-1024	-768	-1	-1	-1	-1	4		0	0						Untertest1.avi	0	880	547	72	111				0	Content		-72	-111	14466039	2823992115
14483	11:10:27.471	00:00:14.482	869	-1024	-768	-1	-1	-1	-1	4	-1024	-768	-1	-1	-1	-1	4		0	0						Untertest1.avi	0	880	547	72	111				0	Content		-72	-111	14482706	2824008782
14500	11:10:27.488	00:00:14.499	870	-1024	-768	-1	-1	-1	-1	4	-1024	-768	-1	-1	-1	-1	4		0	0						Untertest1.avi	0	880	547	72	111				0	Content		-72	-111	14499595	2824025671
14516	11:10:27.504	00:00:14.516	871	-1024	-768	-1	-1	-1	-1	4	-1024	-768	-1	-1	-1	-1	4		0	0						Untertest1.avi	0	880	547	72	111				0	Content		-72	-111	14516263	2824042339
14533	11:10:27.521	00:00:14.533	872	-1024	-768	-1	-1	-1	-1	4	-1024	-768	-1	-1	-1	-1	4		0	0						Untertest1.avi	0	880	547	72	111				0	Content		-72	-111	14533253	2824059329
14550	11:10:27.538	00:00:14.549	873	-1024	-768	-1	-1	-1	-1	4	-1024	-768	-1	-1	-1	-1	4		0	0						Untertest1.avi	0	880	547	72	111				0	Content		-72	-111	14549921	2824075997
14567	11:10:27.555	00:00:14.566	874	-1024	-768	-1	-1	-1	-1	4	-1024	-768	-1	-1	-1	-1	4		0	0						Untertest1.avi	0	880	547	72	111				0	Content		-72	-111	14566588	2824092664
14584	11:10:27.572	00:00:14.583	875	-1024	-768	-1	-1	-1	-1	4	-1024	-768	-1	-1	-1	-1	4		0	0						Untertest1.avi	0	880	547	72	111				0	Content		-72	-111	14583856	2824109932
14601	11:10:27.589	00:00:14.601	876	-1024	-768	-1	-1	-1	-1	4	-1024	-768	-1	-1	-1	-1	4		0	0						Untertest1.avi	0	880	547	72	111				0	Content		-72	-111	14601104	2824127180
14616	11:10:27.604	00:00:14.615	877	-1024	-768	-1	-1	-1	-1	4	-1024	-768	-1	-1	-1	-1	4		0	0						Untertest1.avi	0	880	547	72	111				0	Content		-72	-111	14615979	2824142055
14633	11:10:27.621	00:00:14.632	878	-1024	-768	-1	-1	-1	-1	4	-1024	-768	-1	-1	-1	-1	4		0	0						Untertest1.avi	0	880	547	72	111				0	Content		-72	-111	14632603	2824158679
14649	11:10:27.637	00:00:14.649	879	-1024	-768	-1	-1	-1	-1	4	-1024	-768	-1	-1	-1	-1	4		0	0						Untertest1.avi	0	880	547	72	111				0	Content		-72	-111	14649270	2824175346
14666	11:10:27.654	00:00:14.665	880	-1024	-768	-1	-1	-1	-1	4	-1024	-768	-1	-1	-1	-1	4		0	0						Untertest1.avi	0	880	547	72	111				0	Content		-72	-111	14665902	2824191978
14683	11:10:27.671	00:00:14.682	881	-1024	-768	-1	-1	-1	-1	4	-1024	-768	-1	-1	-1	-1	4		0	0						Untertest1.avi	0	880	547	72	111				0	Content		-72	-111	14682569	2824208645
14699	11:10:27.687	00:00:14.699	882	-1024	-768	-1	-1	-1	-1	4	-1024	-768	-1	-1	-1	-1	4		0	0						Untertest1.avi	0	880	547	72	111				0	Content		-72	-111	14699278	2824225354
14716	11:10:27.704	00:00:14.715	883	-1024	-768	-1	-1	-1	-1	4	-1024	-768	-1	-1	-1	-1	4		0	0						Untertest1.avi	0	880	547	72	111				0	Content		-72	-111	14715847	2824241923
14733	11:10:27.721	00:00:14.732	884	-1024	-768	-1	-1	-1	-1	4	-1024	-768	-1	-1	-1	-1	4		0	0						Untertest1.avi	0	880	547	72	111				0	Content		-72	-111	14732680	2824258756
14749	11:10:27.737	00:00:14.749	885	-1024	-768	-1	-1	-1	-1	4	-1024	-768	-1	-1	-1	-1	4		0	0						Untertest1.avi	0	880	547	72	111				0	Content		-72	-111	14749348	2824275424
14766	11:10:27.754	00:00:14.766	886	-1024	-768	-1	-1	-1	-1	4	-1024	-768	-1	-1	-1	-1	4		0	0						Untertest1.avi	0	880	547	72	111				0	Content		-72	-111	14766015	2824292091
14783	11:10:27.771	00:00:14.783	887	-1024	-768	-1	-1	-1	-1	4	-1024	-768	-1	-1	-1	-1	4		0	0						Untertest1.avi	0	880	547	72	111				0	Content		-72	-111	14783093	2824309169
14800	11:10:27.788	00:00:14.800	888	-1024	-768	-1	-1	-1	-1	4	-1024	-768	-1	-1	-1	-1	4		0	0						Untertest1.avi	0	880	547	72	111				0	Content		-72	-111	14800342	2824326418
14818	11:10:27.806	00:00:14.817	889	-1024	-768	-1	-1	-1	-1	4	-1024	-768	-1	-1	-1	-1	4		0	0						Untertest1.avi	0	880	547	72	111				0	Content		-72	-111	14817589	2824343665
14826	11:10:27.814																				LeftMouseClick	1	637	578
14832	11:10:27.820	00:00:14.832	890	-1024	-768	-1	-1	-1	-1	4	-1024	-768	-1	-1	-1	-1	4		0	0						Untertest1.avi	0	880	547	72	111				0	Content		-72	-111	14832461	2824358537
14849	11:10:27.837	00:00:14.849	891	-1024	-768	-1	-1	-1	-1	4	-1024	-768	-1	-1	-1	-1	4		0	0						Untertest1.avi	0	880	547	72	111				0	Content		-72	-111	14849084	2824375160
14866	11:10:27.854	00:00:14.865	892	-1024	-768	-1	-1	-1	-1	4	-1024	-768	-1	-1	-1	-1	4		0	0						Untertest1.avi	0	880	547	72	111				0	Content		-72	-111	14865737	2824391813
14882	11:10:27.870	00:00:14.882	893	-1024	-768	-1	-1	-1	-1	4	-1024	-768	-1	-1	-1	-1	4		0	0						Untertest1.avi	0	880	547	72	111				0	Content		-72	-111	14882404	2824408480
14899	11:10:27.887	00:00:14.899	894	-1024	-768	-1	-1	-1	-1	4	-1024	-768	-1	-1	-1	-1	4		0	0						Untertest1.avi	0	880	547	72	111				0	Content		-72	-111	14899047	2824425123
14916	11:10:27.904	00:00:14.915	895	-1024	-768	-1	-1	-1	-1	4	-1024	-768	-1	-1	-1	-1	4		0	0						Untertest1.avi	0	880	547	72	111				0	Content		-72	-111	14915714	2824441790
14932	11:10:27.920	00:00:14.932	896	-1024	-768	-1	-1	-1	-1	4	-1024	-768	-1	-1	-1	-1	4		0	0						Untertest1.avi	0	880	547	72	111				0	Content		-72	-111	14932382	2824458458
14949	11:10:27.937	00:00:14.949	897	-1024	-768	-1	-1	-1	-1	4	-1024	-768	-1	-1	-1	-1	4		0	0						Untertest1.avi	0	880	547	72	111				0	Content		-72	-111	14949032	2824475108
14966	11:10:27.954	00:00:14.965	898	-1024	-768	-1	-1	-1	-1	4	-1024	-768	-1	-1	-1	-1	4		0	0						Untertest1.avi	0	880	547	72	111				0	Content		-72	-111	14965700	2824491776
14982	11:10:27.970	00:00:14.982	899	-1024	-768	-1	-1	-1	-1	4	-1024	-768	-1	-1	-1	-1	4		0	0						Untertest1.avi	0	880	547	72	111				0	Content		-72	-111	14982368	2824508444
14999	11:10:27.987	00:00:14.999	900	-1024	-768	-1	-1	-1	-1	4	-1024	-768	-1	-1	-1	-1	4		0	0						Untertest1.avi	0	880	547	72	111				0	Content		-72	-111	14999284	2824525360
15016	11:10:28.004	00:00:15.015	901	-1024	-768	-1	-1	-1	-1	4	-1024	-768	-1	-1	-1	-1	4		0	0						Untertest1.avi	0	880	547	72	111				0	Content		-72	-111	15015952	2824542028
15033	11:10:28.021	00:00:15.032	902	-1024	-768	-1	-1	-1	-1	4	-1024	-768	-1	-1	-1	-1	4		0	0						Untertest1.avi	0	880	547	72	111				0	Content		-72	-111	15032910	2824558986
15050	11:10:28.038	00:00:15.049	903	-1024	-768	-1	-1	-1	-1	4	-1024	-768	-1	-1	-1	-1	4		0	0						Untertest1.avi	0	880	547	72	111				0	Content		-72	-111	15049578	2824575654
15066	11:10:28.054	00:00:15.066	904	-1024	-768	-1	-1	-1	-1	4	-1024	-768	-1	-1	-1	-1	4		0	0						Untertest1.avi	0	880	547	72	111				0	Content		-72	-111	15066246	2824592322
15084	11:10:28.072	00:00:15.083	905	-1024	-768	-1	-1	-1	-1	4	-1024	-768	-1	-1	-1	-1	4		0	0						Untertest1.avi	0	880	547	72	111				0	Content		-72	-111	15083570	2824609646
15101	11:10:28.089	00:00:15.100	906	-1024	-768	-1	-1	-1	-1	4	-1024	-768	-1	-1	-1	-1	4		0	0						Untertest1.avi	0	880	547	72	111				0	Content		-72	-111	15100820	2824626896
15116	11:10:28.104	00:00:15.115	907	-1024	-768	-1	-1	-1	-1	4	-1024	-768	-1	-1	-1	-1	4		0	0						Untertest1.avi	0	880	547	72	111				0	Content		-72	-111	15115567	2824641643
15132	11:10:28.120	00:00:15.132	908	-1024	-768	-1	-1	-1	-1	4	-1024	-768	-1	-1	-1	-1	4		0	0						Untertest1.avi	0	880	547	72	111				0	Content		-72	-111	15132254	2824658330
15149	11:10:28.137	00:00:15.148	909	-1024	-768	-1	-1	-1	-1	4	-1024	-768	-1	-1	-1	-1	4		0	0						Untertest1.avi	0	880	547	72	111				0	Content		-72	-111	15148921	2824674997
15166	11:10:28.154	00:00:15.165	910	-1024	-768	-1	-1	-1	-1	4	-1024	-768	-1	-1	-1	-1	4		0	0						Untertest1.avi	0	880	547	72	111				0	Content		-72	-111	15165585	2824691661
15182	11:10:28.170	00:00:15.182	911	-1024	-768	-1	-1	-1	-1	4	-1024	-768	-1	-1	-1	-1	4		0	0						Untertest1.avi	0	880	547	72	111				0	Content		-72	-111	15182253	2824708329
15199	11:10:28.187	00:00:15.198	912	-1024	-768	-1	-1	-1	-1	4	-1024	-768	-1	-1	-1	-1	4		0	0						Untertest1.avi	0	880	547	72	111				0	Content		-72	-111	15198993	2824725069
15216	11:10:28.204	00:00:15.215	913	-1024	-768	-1	-1	-1	-1	4	-1024	-768	-1	-1	-1	-1	4		0	0						Untertest1.avi	0	880	547	72	111				0	Content		-72	-111	15215568	2824741644
15232	11:10:28.220	00:00:15.232	914	-1024	-768	-1	-1	-1	-1	4	-1024	-768	-1	-1	-1	-1	4		0	0						Untertest1.avi	0	880	547	72	111				0	Content		-72	-111	15232399	2824758475
15249	11:10:28.237	00:00:15.249	915	-1024	-768	-1	-1	-1	-1	4	-1024	-768	-1	-1	-1	-1	4		0	0						Untertest1.avi	0	880	547	72	111				0	Content		-72	-111	15249067	2824775143
15266	11:10:28.254	00:00:15.265	916	-1024	-768	-1	-1	-1	-1	4	-1024	-768	-1	-1	-1	-1	4		0	0						Untertest1.avi	0	880	547	72	111				0	Content		-72	-111	15265734	2824791810
15283	11:10:28.271	00:00:15.282	917	-1024	-768	-1	-1	-1	-1	4	-1024	-768	-1	-1	-1	-1	4		0	0						Untertest1.avi	0	880	547	72	111				0	Content		-72	-111	15282705	2824808781
15300	11:10:28.288	00:00:15.300	918	-1024	-768	-1	-1	-1	-1	4	-1024	-768	-1	-1	-1	-1	4		0	0						Untertest1.avi	0	880	547	72	111				0	Content		-72	-111	15300083	2824826159
15317	11:10:28.305	00:00:15.317	919	-1024	-768	-1	-1	-1	-1	4	-1024	-768	-1	-1	-1	-1	4		0	0						Untertest1.avi	0	880	547	72	111				0	Content		-72	-111	15317333	2824843409
15332	11:10:28.320	00:00:15.332	920	-1024	-768	-1	-1	-1	-1	4	-1024	-768	-1	-1	-1	-1	4		0	0						Untertest1.avi	0	880	547	72	111				0	Content		-72	-111	15332205	2824858281
15349	11:10:28.337	00:00:15.348	921	-1024	-768	-1	-1	-1	-1	4	-1024	-768	-1	-1	-1	-1	4		0	0						Untertest1.avi	0	880	547	72	111				0	Content		-72	-111	15348839	2824874915
15365	11:10:28.353	00:00:15.365	922	-1024	-768	-1	-1	-1	-1	4	-1024	-768	-1	-1	-1	-1	4		0	0						Untertest1.avi	0	880	547	72	111				0	Content		-72	-111	15365487	2824891563
15382	11:10:28.370	00:00:15.382	923	-1024	-768	-1	-1	-1	-1	4	-1024	-768	-1	-1	-1	-1	4		0	0						Untertest1.avi	0	880	547	72	111				0	Content		-72	-111	15382155	2824908231
15399	11:10:28.387	00:00:15.398	924	-1024	-768	-1	-1	-1	-1	4	-1024	-768	-1	-1	-1	-1	4		0	0						Untertest1.avi	0	880	547	72	111				0	Content		-72	-111	15398796	2824924872
15415	11:10:28.403	00:00:15.415	925	-1024	-768	-1	-1	-1	-1	4	-1024	-768	-1	-1	-1	-1	4		0	0						Untertest1.avi	0	880	547	72	111				0	Content		-72	-111	15415464	2824941540
15432	11:10:28.420	00:00:15.432	926	-1024	-768	-1	-1	-1	-1	4	-1024	-768	-1	-1	-1	-1	4		0	0						Untertest1.avi	0	880	547	72	111				0	Content		-72	-111	15432131	2824958207
15449	11:10:28.437	00:00:15.448	927	-1024	-768	-1	-1	-1	-1	4	-1024	-768	-1	-1	-1	-1	4		0	0						Untertest1.avi	0	880	547	72	111				0	Content		-72	-111	15448779	2824974855
15465	11:10:28.453	00:00:15.465	928	-1024	-768	-1	-1	-1	-1	4	-1024	-768	-1	-1	-1	-1	4		0	0						Untertest1.avi	0	880	547	72	111				0	Content		-72	-111	15465447	2824991523
15482	11:10:28.470	00:00:15.482	929	-1024	-768	-1	-1	-1	-1	4	-1024	-768	-1	-1	-1	-1	4		0	0						Untertest1.avi	0	880	547	72	111				0	Content		-72	-111	15482114	2825008190
15499	11:10:28.487	00:00:15.499	930	-1024	-768	-1	-1	-1	-1	4	-1024	-768	-1	-1	-1	-1	4		0	0						Untertest1.avi	0	880	547	72	111				0	Content		-72	-111	15499029	2825025105
15516	11:10:28.504	00:00:15.515	931	-1024	-768	-1	-1	-1	-1	4	-1024	-768	-1	-1	-1	-1	4		0	0						Untertest1.avi	0	880	547	72	111				0	Content		-72	-111	15515697	2825041773
15533	11:10:28.521	00:00:15.532	932	-1024	-768	-1	-1	-1	-1	4	-1024	-768	-1	-1	-1	-1	4		0	0						Untertest1.avi	0	880	547	72	111				0	Content		-72	-111	15532654	2825058730
15549	11:10:28.537	00:00:15.549	933	-1024	-768	-1	-1	-1	-1	4	-1024	-768	-1	-1	-1	-1	4		0	0						Untertest1.avi	0	880	547	72	111				0	Content		-72	-111	15549322	2825075398
15566	11:10:28.554	00:00:15.565	934	-1024	-768	-1	-1	-1	-1	4	-1024	-768	-1	-1	-1	-1	4		0	0						Untertest1.avi	0	880	547	72	111				0	Content		-72	-111	15565990	2825092066
15583	11:10:28.571	00:00:15.583	935	-1024	-768	-1	-1	-1	-1	4	-1024	-768	-1	-1	-1	-1	4		0	0						Untertest1.avi	0	880	547	72	111				0	Content		-72	-111	15583192	2825109268
15600	11:10:28.588	00:00:15.600	936	-1024	-768	-1	-1	-1	-1	4	-1024	-768	-1	-1	-1	-1	4		0	0						Untertest1.avi	0	880	547	72	111				0	Content		-72	-111	15600438	2825126514
15617	11:10:28.605	00:00:15.616	937	-1024	-768	-1	-1	-1	-1	4	-1024	-768	-1	-1	-1	-1	4		0	0						Untertest1.avi	0	880	547	72	111				0	Content		-72	-111	15616521	2825142597
15633	11:10:28.621	00:00:15.633	938	-1024	-768	-1	-1	-1	-1	4	-1024	-768	-1	-1	-1	-1	4		0	0						Untertest1.avi	0	880	547	72	111				0	Content		-72	-111	15633189	2825159265
15650	11:10:28.638	00:00:15.649	939	-1024	-768	-1	-1	-1	-1	4	-1024	-768	-1	-1	-1	-1	4		0	0						Untertest1.avi	0	880	547	72	111				0	Content		-72	-111	15649857	2825175933
15665	11:10:28.653	00:00:15.665	940	-1024	-768	-1	-1	-1	-1	4	-1024	-768	-1	-1	-1	-1	4		0	0						Untertest1.avi	0	880	547	72	111				0	Content		-72	-111	15665312	2825191388
15682	11:10:28.670	00:00:15.681	941	-1024	-768	-1	-1	-1	-1	4	-1024	-768	-1	-1	-1	-1	4		0	0						Untertest1.avi	0	880	547	72	111				0	Content		-72	-111	15681933	2825208009
15699	11:10:28.687	00:00:15.698	942	-1024	-768	-1	-1	-1	-1	4	-1024	-768	-1	-1	-1	-1	4		0	0						Untertest1.avi	0	880	547	72	111				0	Content		-72	-111	15698621	2825224697
15715	11:10:28.703	00:00:15.715	943	-1024	-768	-1	-1	-1	-1	4	-1024	-768	-1	-1	-1	-1	4		0	0						Untertest1.avi	0	880	547	72	111				0	Content		-72	-111	15715289	2825241365
15732	11:10:28.720	00:00:15.731	944	-1024	-768	-1	-1	-1	-1	4	-1024	-768	-1	-1	-1	-1	4		0	0						Untertest1.avi	0	880	547	72	111				0	Content		-72	-111	15731921	2825257997
15749	11:10:28.737	00:00:15.748	945	-1024	-768	-1	-1	-1	-1	4	-1024	-768	-1	-1	-1	-1	4		0	0						Untertest1.avi	0	880	547	72	111				0	Content		-72	-111	15748588	2825274664
15765	11:10:28.753	00:00:15.765	946	-1024	-768	-1	-1	-1	-1	4	-1024	-768	-1	-1	-1	-1	4		0	0						Untertest1.avi	0	880	547	72	111				0	Content		-72	-111	15765256	2825291332
15782	11:10:28.770	00:00:15.782	947	-1024	-768	-1	-1	-1	-1	4	-1024	-768	-1	-1	-1	-1	4		0	0						Untertest1.avi	0	880	547	72	111				0	Content		-72	-111	15782109	2825308185
15799	11:10:28.787	00:00:15.798	948	-1024	-768	-1	-1	-1	-1	4	-1024	-768	-1	-1	-1	-1	4		0	0						Untertest1.avi	0	880	547	72	111				0	Content		-72	-111	15798776	2825324852
15815	11:10:28.803	00:00:15.815	949	-1024	-768	-1	-1	-1	-1	4	-1024	-768	-1	-1	-1	-1	4		0	0						Untertest1.avi	0	880	547	72	111				0	Content		-72	-111	15815444	2825341520
15832	11:10:28.820	00:00:15.832	950	-1024	-768	-1	-1	-1	-1	4	-1024	-768	-1	-1	-1	-1	4		0	0						Untertest1.avi	0	880	547	72	111				0	Content		-72	-111	15832430	2825358506
15850	11:10:28.838	00:00:15.849	951	-1024	-768	-1	-1	-1	-1	4	-1024	-768	-1	-1	-1	-1	4		0	0						Untertest1.avi	0	880	547	72	111				0	Content		-72	-111	15849677	2825375753
15867	11:10:28.855	00:00:15.867	952	-1024	-768	-1	-1	-1	-1	4	-1024	-768	-1	-1	-1	-1	4		0	0						Untertest1.avi	0	880	547	72	111				0	Content		-72	-111	15867049	2825393125
15882	11:10:28.870	00:00:15.881	953	-1024	-768	-1	-1	-1	-1	4	-1024	-768	-1	-1	-1	-1	4		0	0						Untertest1.avi	0	880	547	72	111				0	Content		-72	-111	15881802	2825407878
15898	11:10:28.886	00:00:15.898	954	-1024	-768	-1	-1	-1	-1	4	-1024	-768	-1	-1	-1	-1	4		0	0						Untertest1.avi	0	880	547	72	111				0	Content		-72	-111	15898419	2825424495
15915	11:10:28.903	00:00:15.915	955	-1024	-768	-1	-1	-1	-1	4	-1024	-768	-1	-1	-1	-1	4		0	0						Untertest1.avi	0	880	547	72	111				0	Content		-72	-111	15915134	2825441210
15932	11:10:28.920	00:00:15.931	956	-1024	-768	-1	-1	-1	-1	4	-1024	-768	-1	-1	-1	-1	4		0	0						Untertest1.avi	0	880	547	72	111				0	Content		-72	-111	15931801	2825457877
15948	11:10:28.936	00:00:15.948	957	-1024	-768	-1	-1	-1	-1	4	-1024	-768	-1	-1	-1	-1	4		0	0						Untertest1.avi	0	880	547	72	111				0	Content		-72	-111	15948423	2825474499
15965	11:10:28.953	00:00:15.965	958	-1024	-768	-1	-1	-1	-1	4	-1024	-768	-1	-1	-1	-1	4		0	0						Untertest1.avi	0	880	547	72	111				0	Content		-72	-111	15965091	2825491167
15982	11:10:28.970	00:00:15.981	959	-1024	-768	-1	-1	-1	-1	4	-1024	-768	-1	-1	-1	-1	4		0	0						Untertest1.avi	0	880	547	72	111				0	Content		-72	-111	15981758	2825507834
15998	11:10:28.986	00:00:15.998	960	-1024	-768	-1	-1	-1	-1	4	-1024	-768	-1	-1	-1	-1	4		0	0						Untertest1.avi	0	880	547	72	111				0	Content		-72	-111	15998392	2825524468
16015	11:10:29.003	00:00:16.015	961	-1024	-768	-1	-1	-1	-1	4	-1024	-768	-1	-1	-1	-1	4		0	0						Untertest1.avi	0	880	547	72	111				0	Content		-72	-111	16015059	2825541135
16032	11:10:29.020	00:00:16.031	962	-1024	-768	-1	-1	-1	-1	4	-1024	-768	-1	-1	-1	-1	4		0	0						Untertest1.avi	0	880	547	72	111				0	Content		-72	-111	16031727	2825557803
16049	11:10:29.037	00:00:16.048	963	-1024	-768	-1	-1	-1	-1	4	-1024	-768	-1	-1	-1	-1	4		0	0						Untertest1.avi	0	880	547	72	111				0	Content		-72	-111	16048633	2825574709
16065	11:10:29.053	00:00:16.065	964	-1024	-768	-1	-1	-1	-1	4	-1024	-768	-1	-1	-1	-1	4		0	0						Untertest1.avi	0	880	547	72	111				0	Content		-72	-111	16065300	2825591376
16082	11:10:29.070	00:00:16.082	965	-1024	-768	-1	-1	-1	-1	4	-1024	-768	-1	-1	-1	-1	4		0	0						Untertest1.avi	0	880	547	72	111				0	Content		-72	-111	16082252	2825608328
16099	11:10:29.087	00:00:16.098	966	-1024	-768	-1	-1	-1	-1	4	-1024	-768	-1	-1	-1	-1	4		0	0						Untertest1.avi	0	880	547	72	111				0	Content		-72	-111	16098920	2825624996
16116	11:10:29.104	00:00:16.115	967	-1024	-768	-1	-1	-1	-1	4	-1024	-768	-1	-1	-1	-1	4		0	0						Untertest1.avi	0	880	547	72	111				0	Content		-72	-111	16115587	2825641663
16133	11:10:29.121	00:00:16.132	968	-1024	-768	-1	-1	-1	-1	4	-1024	-768	-1	-1	-1	-1	4		0	0						Untertest1.avi	0	880	547	72	111				0	Content		-72	-111	16132904	2825658980
16150	11:10:29.138	00:00:16.150	969	-1024	-768	-1	-1	-1	-1	4	-1024	-768	-1	-1	-1	-1	4		0	0						Untertest1.avi	0	880	547	72	111				0	Content		-72	-111	16150153	2825676229
16166	11:10:29.154	00:00:16.166	970	-1024	-768	-1	-1	-1	-1	4	-1024	-768	-1	-1	-1	-1	4		0	0						Untertest1.avi	0	880	547	72	111				0	Content		-72	-111	16166195	2825692271
16183	11:10:29.171	00:00:16.182	971	-1024	-768	-1	-1	-1	-1	4	-1024	-768	-1	-1	-1	-1	4		0	0						Untertest1.avi	0	880	547	72	111				0	Content		-72	-111	16182863	2825708939
16200	11:10:29.188	00:00:16.199	972	-1024	-768	-1	-1	-1	-1	4	-1024	-768	-1	-1	-1	-1	4		0	0						Untertest1.avi	0	880	547	72	111				0	Content		-72	-111	16199531	2825725607
16215	11:10:29.203	00:00:16.214	973	-1024	-768	-1	-1	-1	-1	4	-1024	-768	-1	-1	-1	-1	4		0	0						Untertest1.avi	0	880	547	72	111				0	Content		-72	-111	16214901	2825740977
16232	11:10:29.220	00:00:16.231	974	-1024	-768	-1	-1	-1	-1	4	-1024	-768	-1	-1	-1	-1	4		0	0						Untertest1.avi	0	880	547	72	111				0	Content		-72	-111	16231526	2825757602
16248	11:10:29.236	00:00:16.248	975	-1024	-768	-1	-1	-1	-1	4	-1024	-768	-1	-1	-1	-1	4		0	0						Untertest1.avi	0	880	547	72	111				0	Content		-72	-111	16248219	2825774295
16265	11:10:29.253	00:00:16.264	976	-1024	-768	-1	-1	-1	-1	4	-1024	-768	-1	-1	-1	-1	4		0	0						Untertest1.avi	0	880	547	72	111				0	Content		-72	-111	16264887	2825790963
16282	11:10:29.270	00:00:16.281	977	-1024	-768	-1	-1	-1	-1	4	-1024	-768	-1	-1	-1	-1	4		0	0						Untertest1.avi	0	880	547	72	111				0	Content		-72	-111	16281524	2825807600
16298	11:10:29.286	00:00:16.298	978	-1024	-768	-1	-1	-1	-1	4	-1024	-768	-1	-1	-1	-1	4		0	0						Untertest1.avi	0	880	547	72	111				0	Content		-72	-111	16298191	2825824267
16315	11:10:29.303	00:00:16.314	979	-1024	-768	-1	-1	-1	-1	4	-1024	-768	-1	-1	-1	-1	4		0	0						Untertest1.avi	0	880	547	72	111				0	Content		-72	-111	16314859	2825840935
16332	11:10:29.320	00:00:16.331	980	-1024	-768	-1	-1	-1	-1	4	-1024	-768	-1	-1	-1	-1	4		0	0						Untertest1.avi	0	880	547	72	111				0	Content		-72	-111	16331706	2825857782
16348	11:10:29.336	00:00:16.348	981	-1024	-768	-1	-1	-1	-1	4	-1024	-768	-1	-1	-1	-1	4		0	0						Untertest1.avi	0	880	547	72	111				0	Content		-72	-111	16348374	2825874450
16365	11:10:29.353	00:00:16.365	982	-1024	-768	-1	-1	-1	-1	4	-1024	-768	-1	-1	-1	-1	4		0	0						Untertest1.avi	0	880	547	72	111				0	Content		-72	-111	16365042	2825891118
16382	11:10:29.370	00:00:16.382	983	-1024	-768	-1	-1	-1	-1	4	-1024	-768	-1	-1	-1	-1	4		0	0						Untertest1.avi	0	880	547	72	111				0	Content		-72	-111	16382022	2825908098
16399	11:10:29.387	00:00:16.399	984	-1024	-768	-1	-1	-1	-1	4	-1024	-768	-1	-1	-1	-1	4		0	0						Untertest1.avi	0	880	547	72	111				0	Content		-72	-111	16399395	2825925471
16417	11:10:29.405	00:00:16.416	985	-1024	-768	-1	-1	-1	-1	4	-1024	-768	-1	-1	-1	-1	4		0	0						Untertest1.avi	0	880	547	72	111				0	Content		-72	-111	16416641	2825942717
16432	11:10:29.420	00:00:16.431	986	-1024	-768	-1	-1	-1	-1	4	-1024	-768	-1	-1	-1	-1	4		0	0						Untertest1.avi	0	880	547	72	111				0	Content		-72	-111	16431515	2825957591
16448	11:10:29.436	00:00:16.448	987	-1024	-768	-1	-1	-1	-1	4	-1024	-768	-1	-1	-1	-1	4		0	0						Untertest1.avi	0	880	547	72	111				0	Content		-72	-111	16448012	2825974088
16465	11:10:29.453	00:00:16.464	988	-1024	-768	-1	-1	-1	-1	4	-1024	-768	-1	-1	-1	-1	4		0	0						Untertest1.avi	0	880	547	72	111				0	Content		-72	-111	16464726	2825990802
16481	11:10:29.469	00:00:16.481	989	-1024	-768	-1	-1	-1	-1	4	-1024	-768	-1	-1	-1	-1	4		0	0						Untertest1.avi	0	880	547	72	111				0	Content		-72	-111	16481394	2826007470
16498	11:10:29.486	00:00:16.498	990	-1024	-768	-1	-1	-1	-1	4	-1024	-768	-1	-1	-1	-1	4		0	0						Untertest1.avi	0	880	547	72	111				0	Content		-72	-111	16498057	2826024133
16515	11:10:29.503	00:00:16.514	991	-1024	-768	-1	-1	-1	-1	4	-1024	-768	-1	-1	-1	-1	4		0	0						Untertest1.avi	0	880	547	72	111				0	Content		-72	-111	16514724	2826040800
16531	11:10:29.519	00:00:16.531	992	-1024	-768	-1	-1	-1	-1	4	-1024	-768	-1	-1	-1	-1	4		0	0						Untertest1.avi	0	880	547	72	111				0	Content		-72	-111	16531392	2826057468
16548	11:10:29.536	00:00:16.548	993	-1024	-768	-1	-1	-1	-1	4	-1024	-768	-1	-1	-1	-1	4		0	0						Untertest1.avi	0	880	547	72	111				0	Content		-72	-111	16548055	2826074131
16565	11:10:29.553	00:00:16.564	994	-1024	-768	-1	-1	-1	-1	4	-1024	-768	-1	-1	-1	-1	4		0	0						Untertest1.avi	0	880	547	72	111				0	Content		-72	-111	16564722	2826090798
16581	11:10:29.569	00:00:16.581	995	-1024	-768	-1	-1	-1	-1	4	-1024	-768	-1	-1	-1	-1	4		0	0						Untertest1.avi	0	880	547	72	111				0	Content		-72	-111	16581390	2826107466
16598	11:10:29.586	00:00:16.598	996	-1024	-768	-1	-1	-1	-1	4	-1024	-768	-1	-1	-1	-1	4		0	0						Untertest1.avi	0	880	547	72	111				0	Content		-72	-111	16598322	2826124398
16615	11:10:29.603	00:00:16.614	997	-1024	-768	-1	-1	-1	-1	4	-1024	-768	-1	-1	-1	-1	4		0	0						Untertest1.avi	0	880	547	72	111				0	Content		-72	-111	16614989	2826141065
16632	11:10:29.620	00:00:16.631	998	-1024	-768	-1	-1	-1	-1	4	-1024	-768	-1	-1	-1	-1	4		0	0						Untertest1.avi	0	880	547	72	111				0	Content		-72	-111	16631952	2826158028
16649	11:10:29.637	00:00:16.648	999	-1024	-768	-1	-1	-1	-1	4	-1024	-768	-1	-1	-1	-1	4		0	0						Untertest1.avi	0	880	547	72	111				0	Content		-72	-111	16648619	2826174695
16665	11:10:29.653	00:00:16.665	1000	-1024	-768	-1	-1	-1	-1	4	-1024	-768	-1	-1	-1	-1	4		0	0						Untertest1.avi	0	880	547	72	111				0	Content		-72	-111	16665287	2826191363
16682	11:10:29.670	00:00:16.682	1001	-1024	-768	-1	-1	-1	-1	4	-1024	-768	-1	-1	-1	-1	4		0	0						Untertest1.avi	0	880	547	72	111				0	Content		-72	-111	16682499	2826208575
16700	11:10:29.688	00:00:16.699	1002	-1024	-768	-1	-1	-1	-1	4	-1024	-768	-1	-1	-1	-1	4		0	0						Untertest1.avi	0	880	547	72	111				0	Content		-72	-111	16699744	2826225820
16716	11:10:29.704	00:00:16.715	1003	-1024	-768	-1	-1	-1	-1	4	-1024	-768	-1	-1	-1	-1	4		0	0						Untertest1.avi	0	880	547	72	111				0	Content		-72	-111	16715786	2826241862
16732	11:10:29.720	00:00:16.732	1004	-1024	-768	-1	-1	-1	-1	4	-1024	-768	-1	-1	-1	-1	4		0	0						Untertest1.avi	0	880	547	72	111				0	Content		-72	-111	16732454	2826258530
16749	11:10:29.737	00:00:16.749	1005	-1024	-768	-1	-1	-1	-1	4	-1024	-768	-1	-1	-1	-1	4		0	0						Untertest1.avi	0	880	547	72	111				0	Content		-72	-111	16749121	2826275197
16765	11:10:29.753	00:00:16.764	1006	-1024	-768	-1	-1	-1	-1	4	-1024	-768	-1	-1	-1	-1	4		0	0						Untertest1.avi	0	880	547	72	111				0	Content		-72	-111	16764616	2826290692
16781	11:10:29.769	00:00:16.781	1007	-1024	-768	-1	-1	-1	-1	4	-1024	-768	-1	-1	-1	-1	4		0	0						Untertest1.avi	0	880	547	72	111				0	Content		-72	-111	16781242	2826307318
16798	11:10:29.786	00:00:16.797	1008	-1024	-768	-1	-1	-1	-1	4	-1024	-768	-1	-1	-1	-1	4		0	0						Untertest1.avi	0	880	547	72	111				0	Content		-72	-111	16797867	2826323943
16815	11:10:29.803	00:00:16.814	1009	-1024	-768	-1	-1	-1	-1	4	-1024	-768	-1	-1	-1	-1	4		0	0						Untertest1.avi	0	880	547	72	111				0	Content		-72	-111	16814535	2826340611
16831	11:10:29.819	00:00:16.831	1010	-1024	-768	-1	-1	-1	-1	4	-1024	-768	-1	-1	-1	-1	4		0	0						Untertest1.avi	0	880	547	72	111				0	Content		-72	-111	16831185	2826357261
16848	11:10:29.836	00:00:16.847	1011	-1024	-768	-1	-1	-1	-1	4	-1024	-768	-1	-1	-1	-1	4		0	0						Untertest1.avi	0	880	547	72	111				0	Content		-72	-111	16847853	2826373929
16865	11:10:29.853	00:00:16.864	1012	-1024	-768	-1	-1	-1	-1	4	-1024	-768	-1	-1	-1	-1	4		0	0						Untertest1.avi	0	880	547	72	111				0	Content		-72	-111	16864521	2826390597
16881	11:10:29.869	00:00:16.881	1013	-1024	-768	-1	-1	-1	-1	4	-1024	-768	-1	-1	-1	-1	4		0	0						Untertest1.avi	0	880	547	72	111				0	Content		-72	-111	16881342	2826407418
16898	11:10:29.886	00:00:16.898	1014	-1024	-768	-1	-1	-1	-1	4	-1024	-768	-1	-1	-1	-1	4		0	0						Untertest1.avi	0	880	547	72	111				0	Content		-72	-111	16898010	2826424086
16915	11:10:29.903	00:00:16.914	1015	-1024	-768	-1	-1	-1	-1	4	-1024	-768	-1	-1	-1	-1	4		0	0						Untertest1.avi	0	880	547	72	111				0	Content		-72	-111	16914678	2826440754
16932	11:10:29.920	00:00:16.931	1016	-1024	-768	-1	-1	-1	-1	4	-1024	-768	-1	-1	-1	-1	4		0	0						Untertest1.avi	0	880	547	72	111				0	Content		-72	-111	16931731	2826457807
16949	11:10:29.937	00:00:16.948	1017	-1024	-768	-1	-1	-1	-1	4	-1024	-768	-1	-1	-1	-1	4		0	0						Untertest1.avi	0	880	547	72	111				0	Content		-72	-111	16948981	2826475057
16966	11:10:29.954	00:00:16.966	1018	-1024	-768	-1	-1	-1	-1	4	-1024	-768	-1	-1	-1	-1	4		0	0						Untertest1.avi	0	880	547	72	111				0	Content		-72	-111	16966228	2826492304
16981	11:10:29.969	00:00:16.981	1019	-1024	-768	-1	-1	-1	-1	4	-1024	-768	-1	-1	-1	-1	4		0	0						Untertest1.avi	0	880	547	72	111				0	Content		-72	-111	16981100	2826507176
16998	11:10:29.986	00:00:16.997	1020	-1024	-768	-1	-1	-1	-1	4	-1024	-768	-1	-1	-1	-1	4		0	0						Untertest1.avi	0	880	547	72	111				0	Content		-72	-111	16997725	2826523801
17014	11:10:30.002	00:00:17.014	1021	-1024	-768	-1	-1	-1	-1	4	-1024	-768	-1	-1	-1	-1	4		0	0						Untertest1.avi	0	880	547	72	111				0	Content		-72	-111	17014377	2826540453
17031	11:10:30.019	00:00:17.031	1022	-1024	-768	-1	-1	-1	-1	4	-1024	-768	-1	-1	-1	-1	4		0	0						Untertest1.avi	0	880	547	72	111				0	Content		-72	-111	17031045	2826557121
17048	11:10:30.036	00:00:17.047	1023	-1024	-768	-1	-1	-1	-1	4	-1024	-768	-1	-1	-1	-1	4		0	0						Untertest1.avi	0	880	547	72	111				0	Content		-72	-111	17047688	2826573764
17064	11:10:30.052	00:00:17.064	1024	-1024	-768	-1	-1	-1	-1	4	-1024	-768	-1	-1	-1	-1	4		0	0						Untertest1.avi	0	880	547	72	111				0	Content		-72	-111	17064355	2826590431
17081	11:10:30.069	00:00:17.081	1025	-1024	-768	-1	-1	-1	-1	4	-1024	-768	-1	-1	-1	-1	4		0	0						Untertest1.avi	0	880	547	72	111				0	Content		-72	-111	17081023	2826607099
17098	11:10:30.086	00:00:17.097	1026	-1024	-768	-1	-1	-1	-1	4	-1024	-768	-1	-1	-1	-1	4		0	0						Untertest1.avi	0	880	547	72	111				0	Content		-72	-111	17097671	2826623747
17114	11:10:30.102	00:00:17.114	1027	-1024	-768	-1	-1	-1	-1	4	-1024	-768	-1	-1	-1	-1	4		0	0						Untertest1.avi	0	880	547	72	111				0	Content		-72	-111	17114339	2826640415
17131	11:10:30.119	00:00:17.131	1028	-1024	-768	-1	-1	-1	-1	4	-1024	-768	-1	-1	-1	-1	4		0	0						Untertest1.avi	0	880	547	72	111				0	Content		-72	-111	17131007	2826657083
17148	11:10:30.136	00:00:17.147	1029	-1024	-768	-1	-1	-1	-1	4	-1024	-768	-1	-1	-1	-1	4		0	0						Untertest1.avi	0	880	547	72	111				0	Content		-72	-111	17147926	2826674002
17165	11:10:30.153	00:00:17.164	1030	-1024	-768	-1	-1	-1	-1	4	-1024	-768	-1	-1	-1	-1	4		0	0						Untertest1.avi	0	880	547	72	111				0	Content		-72	-111	17164594	2826690670
17182	11:10:30.170	00:00:17.181	1031	-1024	-768	-1	-1	-1	-1	4	-1024	-768	-1	-1	-1	-1	4		0	0						Untertest1.avi	0	880	547	72	111				0	Content		-72	-111	17181553	2826707629
17198	11:10:30.186	00:00:17.198	1032	-1024	-768	-1	-1	-1	-1	4	-1024	-768	-1	-1	-1	-1	4		0	0						Untertest1.avi	0	880	547	72	111				0	Content		-72	-111	17198220	2826724296
17215	11:10:30.203	00:00:17.214	1033	-1024	-768	-1	-1	-1	-1	4	-1024	-768	-1	-1	-1	-1	4		0	0						Untertest1.avi	0	880	547	72	111				0	Content		-72	-111	17214888	2826740964
17232	11:10:30.220	00:00:17.232	1034	-1024	-768	-1	-1	-1	-1	4	-1024	-768	-1	-1	-1	-1	4		0	0						Untertest1.avi	0	880	547	72	111				0	Content		-72	-111	17232089	2826758165
17249	11:10:30.237	00:00:17.249	1035	-1024	-768	-1	-1	-1	-1	4	-1024	-768	-1	-1	-1	-1	4		0	0						Untertest1.avi	0	880	547	72	111				0	Content		-72	-111	17249459	2826775535
17266	11:10:30.254	00:00:17.265	1036	-1024	-768	-1	-1	-1	-1	4	-1024	-768	-1	-1	-1	-1	4		0	0						Untertest1.avi	0	880	547	72	111				0	Content		-72	-111	17265501	2826791577
17282	11:10:30.270	00:00:17.282	1037	-1024	-768	-1	-1	-1	-1	4	-1024	-768	-1	-1	-1	-1	4		0	0						Untertest1.avi	0	880	547	72	111				0	Content		-72	-111	17282169	2826808245
17299	11:10:30.287	00:00:17.298	1038	-1024	-768	-1	-1	-1	-1	4	-1024	-768	-1	-1	-1	-1	4		0	0						Untertest1.avi	0	880	547	72	111				0	Content		-72	-111	17298836	2826824912
17314	11:10:30.302	00:00:17.314	1039	-1024	-768	-1	-1	-1	-1	4	-1024	-768	-1	-1	-1	-1	4		0	0						Untertest1.avi	0	880	547	72	111				0	Content		-72	-111	17314212	2826840288
17331	11:10:30.319	00:00:17.330	1040	-1024	-768	-1	-1	-1	-1	4	-1024	-768	-1	-1	-1	-1	4		0	0						Untertest1.avi	0	880	547	72	111				0	Content		-72	-111	17330827	2826856903
17348	11:10:30.336	00:00:17.347	1041	-1024	-768	-1	-1	-1	-1	4	-1024	-768	-1	-1	-1	-1	4		0	0						Untertest1.avi	0	880	547	72	111				0	Content		-72	-111	17347525	2826873601
17364	11:10:30.352	00:00:17.364	1042	-1024	-768	-1	-1	-1	-1	4	-1024	-768	-1	-1	-1	-1	4		0	0						Untertest1.avi	0	880	547	72	111				0	Content		-72	-111	17364193	2826890269
17381	11:10:30.369	00:00:17.380	1043	-1024	-768	-1	-1	-1	-1	4	-1024	-768	-1	-1	-1	-1	4		0	0						Untertest1.avi	0	880	547	72	111				0	Content		-72	-111	17380820	2826906896
17397	11:10:30.385	00:00:17.397	1044	-1024	-768	-1	-1	-1	-1	4	-1024	-768	-1	-1	-1	-1	4		0	0						Untertest1.avi	0	880	547	72	111				0	Content		-72	-111	17397488	2826923564
17414	11:10:30.402	00:00:17.414	1045	-1024	-768	-1	-1	-1	-1	4	-1024	-768	-1	-1	-1	-1	4		0	0						Untertest1.avi	0	880	547	72	111				0	Content		-72	-111	17414155	2826940231
17431	11:10:30.419	00:00:17.431	1046	-1024	-768	-1	-1	-1	-1	4	-1024	-768	-1	-1	-1	-1	4		0	0						Untertest1.avi	0	880	547	72	111				0	Content		-72	-111	17431005	2826957081
17448	11:10:30.436	00:00:17.447	1047	-1024	-768	-1	-1	-1	-1	4	-1024	-768	-1	-1	-1	-1	4		0	0						Untertest1.avi	0	880	547	72	111				0	Content		-72	-111	17447673	2826973749
17464	11:10:30.452	00:00:17.464	1048	-1024	-768	-1	-1	-1	-1	4	-1024	-768	-1	-1	-1	-1	4		0	0						Untertest1.avi	0	880	547	72	111				0	Content		-72	-111	17464340	2826990416
17481	11:10:30.469	00:00:17.481	1049	-1024	-768	-1	-1	-1	-1	4	-1024	-768	-1	-1	-1	-1	4		0	0						Untertest1.avi	0	880	547	72	111				0	Content		-72	-111	17481322	2827007398
17499	11:10:30.487	00:00:17.498	1050	-1024	-768	-1	-1	-1	-1	4	-1024	-768	-1	-1	-1	-1	4		0	0						Untertest1.avi	0	880	547	72	111				0	Content		-72	-111	17498569	2827024645
17516	11:10:30.504	00:00:17.515	1051	-1024	-768	-1	-1	-1	-1	4	-1024	-768	-1	-1	-1	-1	4		0	0						Untertest1.avi	0	880	547	72	111				0	Content		-72	-111	17515939	2827042015
17531	11:10:30.519	00:00:17.530	1052	-1024	-768	-1	-1	-1	-1	4	-1024	-768	-1	-1	-1	-1	4		0	0						Untertest1.avi	0	880	547	72	111				0	Content		-72	-111	17530687	2827056763
17547	11:10:30.535	00:00:17.547	1053	-1024	-768	-1	-1	-1	-1	4	-1024	-768	-1	-1	-1	-1	4		0	0						Untertest1.avi	0	880	547	72	111				0	Content		-72	-111	17547309	2827073385
17564	11:10:30.552	00:00:17.564	1054	-1024	-768	-1	-1	-1	-1	4	-1024	-768	-1	-1	-1	-1	4		0	0						Untertest1.avi	0	880	547	72	111				0	Content		-72	-111	17564025	2827090101
17581	11:10:30.569	00:00:17.580	1055	-1024	-768	-1	-1	-1	-1	4	-1024	-768	-1	-1	-1	-1	4		0	0						Untertest1.avi	0	880	547	72	111				0	Content		-72	-111	17580693	2827106769
17597	11:10:30.585	00:00:17.597	1056	-1024	-768	-1	-1	-1	-1	4	-1024	-768	-1	-1	-1	-1	4		0	0						Untertest1.avi	0	880	547	72	111				0	Content		-72	-111	17597355	2827123431
17614	11:10:30.602	00:00:17.614	1057	-1024	-768	-1	-1	-1	-1	4	-1024	-768	-1	-1	-1	-1	4		0	0						Untertest1.avi	0	880	547	72	111				0	Content		-72	-111	17614023	2827140099
17631	11:10:30.619	00:00:17.630	1058	-1024	-768	-1	-1	-1	-1	4	-1024	-768	-1	-1	-1	-1	4		0	0						Untertest1.avi	0	880	547	72	111				0	Content		-72	-111	17630691	2827156767
17647	11:10:30.635	00:00:17.647	1059	-1024	-768	-1	-1	-1	-1	4	-1024	-768	-1	-1	-1	-1	4		0	0						Untertest1.avi	0	880	547	72	111				0	Content		-72	-111	17647312	2827173388
17664	11:10:30.652	00:00:17.663	1060	-1024	-768	-1	-1	-1	-1	4	-1024	-768	-1	-1	-1	-1	4		0	0						Untertest1.avi	0	880	547	72	111				0	Content		-72	-111	17663980	2827190056
17681	11:10:30.669	00:00:17.680	1061	-1024	-768	-1	-1	-1	-1	4	-1024	-768	-1	-1	-1	-1	4		0	0						Untertest1.avi	0	880	547	72	111				0	Content		-72	-111	17680648	2827206724
17697	11:10:30.685	00:00:17.697	1062	-1024	-768	-1	-1	-1	-1	4	-1024	-768	-1	-1	-1	-1	4		0	0						Untertest1.avi	0	880	547	72	111				0	Content		-72	-111	17697491	2827223567
17714	11:10:30.702	00:00:17.714	1063	-1024	-768	-1	-1	-1	-1	4	-1024	-768	-1	-1	-1	-1	4		0	0						Untertest1.avi	0	880	547	72	111				0	Content		-72	-111	17714159	2827240235
17731	11:10:30.719	00:00:17.730	1064	-1024	-768	-1	-1	-1	-1	4	-1024	-768	-1	-1	-1	-1	4		0	0						Untertest1.avi	0	880	547	72	111				0	Content		-72	-111	17730826	2827256902
17748	11:10:30.736	00:00:17.747	1065	-1024	-768	-1	-1	-1	-1	4	-1024	-768	-1	-1	-1	-1	4		0	0						Untertest1.avi	0	880	547	72	111				0	Content		-72	-111	17747818	2827273894
17764	11:10:30.752	00:00:17.764	1066	-1024	-768	-1	-1	-1	-1	4	-1024	-768	-1	-1	-1	-1	4		0	0						Untertest1.avi	0	880	547	72	111				0	Content		-72	-111	17764486	2827290562
17781	11:10:30.769	00:00:17.781	1067	-1024	-768	-1	-1	-1	-1	4	-1024	-768	-1	-1	-1	-1	4		0	0						Untertest1.avi	0	880	547	72	111				0	Content		-72	-111	17781153	2827307229
17798	11:10:30.786	00:00:17.798	1068	-1024	-768	-1	-1	-1	-1	4	-1024	-768	-1	-1	-1	-1	4		0	0						Untertest1.avi	0	880	547	72	111				0	Content		-72	-111	17798423	2827324499
17816	11:10:30.804	00:00:17.815	1069	-1024	-768	-1	-1	-1	-1	4	-1024	-768	-1	-1	-1	-1	4		0	0						Untertest1.avi	0	880	547	72	111				0	Content		-72	-111	17815797	2827341873
17832	11:10:30.820	00:00:17.831	1070	-1024	-768	-1	-1	-1	-1	4	-1024	-768	-1	-1	-1	-1	4		0	0						Untertest1.avi	0	880	547	72	111				0	Content		-72	-111	17831839	2827357915
17849	11:10:30.837	00:00:17.848	1071	-1024	-768	-1	-1	-1	-1	4	-1024	-768	-1	-1	-1	-1	4		0	0						Untertest1.avi	0	880	547	72	111				0	Content		-72	-111	17848507	2827374583
17865	11:10:30.853	00:00:17.865	1072	-1024	-768	-1	-1	-1	-1	4	-1024	-768	-1	-1	-1	-1	4		0	0						Untertest1.avi	0	880	547	72	111				0	Content		-72	-111	17865175	2827391251
17881	11:10:30.869	00:00:17.880	1073	-1024	-768	-1	-1	-1	-1	4	-1024	-768	-1	-1	-1	-1	4		0	0						Untertest1.avi	0	880	547	72	111				0	Content		-72	-111	17880553	2827406629
17897	11:10:30.885	00:00:17.897	1074	-1024	-768	-1	-1	-1	-1	4	-1024	-768	-1	-1	-1	-1	4		0	0						Untertest1.avi	0	880	547	72	111				0	Content		-72	-111	17897164	2827423240
17914	11:10:30.902	00:00:17.913	1075	-1024	-768	-1	-1	-1	-1	4	-1024	-768	-1	-1	-1	-1	4		0	0						Untertest1.avi	0	880	547	72	111				0	Content		-72	-111	17913858	2827439934
17931	11:10:30.919	00:00:17.930	1076	-1024	-768	-1	-1	-1	-1	4	-1024	-768	-1	-1	-1	-1	4		0	0						Untertest1.avi	0	880	547	72	111				0	Content		-72	-111	17930526	2827456602
17947	11:10:30.935	00:00:17.947	1077	-1024	-768	-1	-1	-1	-1	4	-1024	-768	-1	-1	-1	-1	4		0	0						Untertest1.avi	0	880	547	72	111				0	Content		-72	-111	17947155	2827473231
17964	11:10:30.952	00:00:17.963	1078	-1024	-768	-1	-1	-1	-1	4	-1024	-768	-1	-1	-1	-1	4		0	0						Untertest1.avi	0	880	547	72	111				0	Content		-72	-111	17963822	2827489898
17980	11:10:30.968	00:00:17.980	1079	-1024	-768	-1	-1	-1	-1	4	-1024	-768	-1	-1	-1	-1	4		0	0						Untertest1.avi	0	880	547	72	111				0	Content		-72	-111	17980490	2827506566
17997	11:10:30.985	00:00:17.997	1080	-1024	-768	-1	-1	-1	-1	4	-1024	-768	-1	-1	-1	-1	4		0	0						Untertest1.avi	0	880	547	72	111				0	Content		-72	-111	17997338	2827523414
18014	11:10:31.002	00:00:18.014	1081	-1024	-768	-1	-1	-1	-1	4	-1024	-768	-1	-1	-1	-1	4		0	0						Untertest1.avi	0	880	547	72	111				0	Content		-72	-111	18014005	2827540081
18031	11:10:31.019	00:00:18.030	1082	-1024	-768	-1	-1	-1	-1	4	-1024	-768	-1	-1	-1	-1	4		0	0						Untertest1.avi	0	880	547	72	111				0	Content		-72	-111	18030673	2827556749
18048	11:10:31.036	00:00:18.047	1083	-1024	-768	-1	-1	-1	-1	4	-1024	-768	-1	-1	-1	-1	4		0	0						Untertest1.avi	0	880	547	72	111				0	Content		-72	-111	18047654	2827573730
18065	11:10:31.053	00:00:18.064	1084	-1024	-768	-1	-1	-1	-1	4	-1024	-768	-1	-1	-1	-1	4		0	0						Untertest1.avi	0	880	547	72	111				0	Content		-72	-111	18064902	2827590978
18082	11:10:31.070	00:00:18.082	1085	-1024	-768	-1	-1	-1	-1	4	-1024	-768	-1	-1	-1	-1	4		0	0						Untertest1.avi	0	880	547	72	111				0	Content		-72	-111	18082275	2827608351
18097	11:10:31.085	00:00:18.097	1086	-1024	-768	-1	-1	-1	-1	4	-1024	-768	-1	-1	-1	-1	4		0	0						Untertest1.avi	0	880	547	72	111				0	Content		-72	-111	18097024	2827623100
18114	11:10:31.102	00:00:18.113	1087	-1024	-768	-1	-1	-1	-1	4	-1024	-768	-1	-1	-1	-1	4		0	0						Untertest1.avi	0	880	547	72	111				0	Content		-72	-111	18113649	2827639725
18130	11:10:31.118	00:00:18.130	1088	-1024	-768	-1	-1	-1	-1	4	-1024	-768	-1	-1	-1	-1	4		0	0						Untertest1.avi	0	880	547	72	111				0	Content		-72	-111	18130365	2827656441
18147	11:10:31.135	00:00:18.147	1089	-1024	-768	-1	-1	-1	-1	4	-1024	-768	-1	-1	-1	-1	4		0	0						Untertest1.avi	0	880	547	72	111				0	Content		-72	-111	18147032	2827673108
18164	11:10:31.152	00:00:18.163	1090	-1024	-768	-1	-1	-1	-1	4	-1024	-768	-1	-1	-1	-1	4		0	0						Untertest1.avi	0	880	547	72	111				0	Content		-72	-111	18163654	2827689730
18180	11:10:31.168	00:00:18.180	1091	-1024	-768	-1	-1	-1	-1	4	-1024	-768	-1	-1	-1	-1	4		0	0						Untertest1.avi	0	880	547	72	111				0	Content		-72	-111	18180321	2827706397
18197	11:10:31.185	00:00:18.196	1092	-1024	-768	-1	-1	-1	-1	4	-1024	-768	-1	-1	-1	-1	4		0	0						Untertest1.avi	0	880	547	72	111				0	Content		-72	-111	18196989	2827723065
18214	11:10:31.202	00:00:18.213	1093	-1024	-768	-1	-1	-1	-1	4	-1024	-768	-1	-1	-1	-1	4		0	0						Untertest1.avi	0	880	547	72	111				0	Content		-72	-111	18213625	2827739701
18230	11:10:31.218	00:00:18.230	1094	-1024	-768	-1	-1	-1	-1	4	-1024	-768	-1	-1	-1	-1	4		0	0						Untertest1.avi	0	880	547	72	111				0	Content		-72	-111	18230292	2827756368
18247	11:10:31.235	00:00:18.246	1095	-1024	-768	-1	-1	-1	-1	4	-1024	-768	-1	-1	-1	-1	4		0	0						Untertest1.avi	0	880	547	72	111				0	Content		-72	-111	18246960	2827773036
18264	11:10:31.252	00:00:18.263	1096	-1024	-768	-1	-1	-1	-1	4	-1024	-768	-1	-1	-1	-1	4		0	0						Untertest1.avi	0	880	547	72	111				0	Content		-72	-111	18263866	2827789942
18281	11:10:31.269	00:00:18.280	1097	-1024	-768	-1	-1	-1	-1	4	-1024	-768	-1	-1	-1	-1	4		0	0						Untertest1.avi	0	880	547	72	111				0	Content		-72	-111	18280533	2827806609
18298	11:10:31.286	00:00:18.297	1098	-1024	-768	-1	-1	-1	-1	4	-1024	-768	-1	-1	-1	-1	4		0	0						Untertest1.avi	0	880	547	72	111				0	Content		-72	-111	18297527	2827823603
18315	11:10:31.303	00:00:18.314	1099	-1024	-768	-1	-1	-1	-1	4	-1024	-768	-1	-1	-1	-1	4		0	0						Untertest1.avi	0	880	547	72	111				0	Content		-72	-111	18314763	2827840839
18332	11:10:31.320	00:00:18.332	1100	-1024	-768	-1	-1	-1	-1	4	-1024	-768	-1	-1	-1	-1	4		0	0						Untertest1.avi	0	880	547	72	111				0	Content		-72	-111	18332151	2827858227
18348	11:10:31.336	00:00:18.348	1101	-1024	-768	-1	-1	-1	-1	4	-1024	-768	-1	-1	-1	-1	4		0	0						Untertest1.avi	0	880	547	72	111				0	Content		-72	-111	18348146	2827874222
18365	11:10:31.353	00:00:18.364	1102	-1024	-768	-1	-1	-1	-1	4	-1024	-768	-1	-1	-1	-1	4		0	0						Untertest1.avi	0	880	547	72	111				0	Content		-72	-111	18364814	2827890890
18381	11:10:31.369	00:00:18.381	1103	-1024	-768	-1	-1	-1	-1	4	-1024	-768	-1	-1	-1	-1	4		0	0						Untertest1.avi	0	880	547	72	111				0	Content		-72	-111	18381481	2827907557
18397	11:10:31.385	00:00:18.396	1104	-1024	-768	-1	-1	-1	-1	4	-1024	-768	-1	-1	-1	-1	4		0	0						Untertest1.avi	0	880	547	72	111				0	Content		-72	-111	18396880	2827922956
18414	11:10:31.402	00:00:18.413	1105	-1024	-768	-1	-1	-1	-1	4	-1024	-768	-1	-1	-1	-1	4		0	0						Untertest1.avi	0	880	547	72	111				0	Content		-72	-111	18413533	2827939609
18430	11:10:31.418	00:00:18.430	1106	-1024	-768	-1	-1	-1	-1	4	-1024	-768	-1	-1	-1	-1	4		0	0						Untertest1.avi	0	880	547	72	111				0	Content		-72	-111	18430214	2827956290
18447	11:10:31.435	00:00:18.446	1107	-1024	-768	-1	-1	-1	-1	4	-1024	-768	-1	-1	-1	-1	4		0	0						Untertest1.avi	0	880	547	72	111				0	Content		-72	-111	18446882	2827972958
18464	11:10:31.452	00:00:18.463	1108	-1024	-768	-1	-1	-1	-1	4	-1024	-768	-1	-1	-1	-1	4		0	0						Untertest1.avi	0	880	547	72	111				0	Content		-72	-111	18463505	2827989581
18480	11:10:31.468	00:00:18.480	1109	-1024	-768	-1	-1	-1	-1	4	-1024	-768	-1	-1	-1	-1	4		0	0						Untertest1.avi	0	880	547	72	111				0	Content		-72	-111	18480173	2828006249
18497	11:10:31.485	00:00:18.496	1110	-1024	-768	-1	-1	-1	-1	4	-1024	-768	-1	-1	-1	-1	4		0	0						Untertest1.avi	0	880	547	72	111				0	Content		-72	-111	18496840	2828022916
18514	11:10:31.502	00:00:18.513	1111	-1024	-768	-1	-1	-1	-1	4	-1024	-768	-1	-1	-1	-1	4		0	0						Untertest1.avi	0	880	547	72	111				0	Content		-72	-111	18513644	2828039720
18530	11:10:31.518	00:00:18.530	1112	-1024	-768	-1	-1	-1	-1	4	-1024	-768	-1	-1	-1	-1	4		0	0						Untertest1.avi	0	880	547	72	111				0	Content		-72	-111	18530312	2828056388
18547	11:10:31.535	00:00:18.546	1113	-1024	-768	-1	-1	-1	-1	4	-1024	-768	-1	-1	-1	-1	4		0	0						Untertest1.avi	0	880	547	72	111				0	Content		-72	-111	18546979	2828073055
18564	11:10:31.552	00:00:18.563	1114	-1024	-768	-1	-1	-1	-1	4	-1024	-768	-1	-1	-1	-1	4		0	0						Untertest1.avi	0	880	547	72	111				0	Content		-72	-111	18563997	2828090073
18581	11:10:31.569	00:00:18.581	1115	-1024	-768	-1	-1	-1	-1	4	-1024	-768	-1	-1	-1	-1	4		0	0						Untertest1.avi	0	880	547	72	111				0	Content		-72	-111	18581244	2828107320
18599	11:10:31.587	00:00:18.598	1116	-1024	-768	-1	-1	-1	-1	4	-1024	-768	-1	-1	-1	-1	4		0	0						Untertest1.avi	0	880	547	72	111				0	Content		-72	-111	18598615	2828124691
18613	11:10:31.601	00:00:18.613	1117	-1024	-768	-1	-1	-1	-1	4	-1024	-768	-1	-1	-1	-1	4		0	0						Untertest1.avi	0	880	547	72	111				0	Content		-72	-111	18613365	2828139441
18630	11:10:31.618	00:00:18.629	1118	-1024	-768	-1	-1	-1	-1	4	-1024	-768	-1	-1	-1	-1	4		0	0						Untertest1.avi	0	880	547	72	111				0	Content		-72	-111	18629987	2828156063
18647	11:10:31.635	00:00:18.646	1119	-1024	-768	-1	-1	-1	-1	4	-1024	-768	-1	-1	-1	-1	4		0	0						Untertest1.avi	0	880	547	72	111				0	Content		-72	-111	18646705	2828172781
18663	11:10:31.651	00:00:18.663	1120	-1024	-768	-1	-1	-1	-1	4	-1024	-768	-1	-1	-1	-1	4		0	0						Untertest1.avi	0	880	547	72	111				0	Content		-72	-111	18663373	2828189449
18680	11:10:31.668	00:00:18.679	1121	-1024	-768	-1	-1	-1	-1	4	-1024	-768	-1	-1	-1	-1	4		0	0						Untertest1.avi	0	880	547	72	111				0	Content		-72	-111	18679993	2828206069
18697	11:10:31.685	00:00:18.696	1122	-1024	-768	-1	-1	-1	-1	4	-1024	-768	-1	-1	-1	-1	4		0	0						Untertest1.avi	0	880	547	72	111				0	Content		-72	-111	18696661	2828222737
18713	11:10:31.701	00:00:18.713	1123	-1024	-768	-1	-1	-1	-1	4	-1024	-768	-1	-1	-1	-1	4		0	0						Untertest1.avi	0	880	547	72	111				0	Content		-72	-111	18713329	2828239405
18730	11:10:31.718	00:00:18.729	1124	-1024	-768	-1	-1	-1	-1	4	-1024	-768	-1	-1	-1	-1	4		0	0						Untertest1.avi	0	880	547	72	111				0	Content		-72	-111	18729964	2828256040
18747	11:10:31.735	00:00:18.746	1125	-1024	-768	-1	-1	-1	-1	4	-1024	-768	-1	-1	-1	-1	4		0	0						Untertest1.avi	0	880	547	72	111				0	Content		-72	-111	18746632	2828272708
18755	11:10:31.743																				LeftMouseClick	1	632	577
18763	11:10:31.751	00:00:18.763	1126	-1024	-768	-1	-1	-1	-1	4	-1024	-768	-1	-1	-1	-1	4		0	0						Untertest1.avi	0	880	547	72	111				0	Content		-72	-111	18763300	2828289376
18780	11:10:31.768	00:00:18.780	1127	-1024	-768	-1	-1	-1	-1	4	-1024	-768	-1	-1	-1	-1	4		0	0						Untertest1.avi	0	880	547	72	111				0	Content		-72	-111	18780204	2828306280
18797	11:10:31.785	00:00:18.796	1128	-1024	-768	-1	-1	-1	-1	4	-1024	-768	-1	-1	-1	-1	4		0	0						Untertest1.avi	0	880	547	72	111				0	Content		-72	-111	18796872	2828322948
18814	11:10:31.802	00:00:18.813	1129	-1024	-768	-1	-1	-1	-1	4	-1024	-768	-1	-1	-1	-1	4		0	0						Untertest1.avi	0	880	547	72	111				0	Content		-72	-111	18813826	2828339902
18830	11:10:31.818	00:00:18.830	1130	-1024	-768	-1	-1	-1	-1	4	-1024	-768	-1	-1	-1	-1	4		0	0						Untertest1.avi	0	880	547	72	111				0	Content		-72	-111	18830494	2828356570
18847	11:10:31.835	00:00:18.847	1131	-1024	-768	-1	-1	-1	-1	4	-1024	-768	-1	-1	-1	-1	4		0	0						Untertest1.avi	0	880	547	72	111				0	Content		-72	-111	18847162	2828373238
18864	11:10:31.852	00:00:18.864	1132	-1024	-768	-1	-1	-1	-1	4	-1024	-768	-1	-1	-1	-1	4		0	0						Untertest1.avi	0	880	547	72	111				0	Content		-72	-111	18864476	2828390552
18882	11:10:31.870	00:00:18.881	1133	-1024	-768	-1	-1	-1	-1	4	-1024	-768	-1	-1	-1	-1	4		0	0						Untertest1.avi	0	880	547	72	111				0	Content		-72	-111	18881724	2828407800
18898	11:10:31.886	00:00:18.897	1134	-1024	-768	-1	-1	-1	-1	4	-1024	-768	-1	-1	-1	-1	4		0	0						Untertest1.avi	0	880	547	72	111				0	Content		-72	-111	18897767	2828423843
18914	11:10:31.902	00:00:18.914	1135	-1024	-768	-1	-1	-1	-1	4	-1024	-768	-1	-1	-1	-1	4		0	0						Untertest1.avi	0	880	547	72	111				0	Content		-72	-111	18914434	2828440510
18931	11:10:31.919	00:00:18.931	1136	-1024	-768	-1	-1	-1	-1	4	-1024	-768	-1	-1	-1	-1	4		0	0						Untertest1.avi	0	880	547	72	111				0	Content		-72	-111	18931102	2828457178
18946	11:10:31.934	00:00:18.946	1137	-1024	-768	-1	-1	-1	-1	4	-1024	-768	-1	-1	-1	-1	4		0	0						Untertest1.avi	0	880	547	72	111				0	Content		-72	-111	18946470	2828472546
18963	11:10:31.951	00:00:18.963	1138	-1024	-768	-1	-1	-1	-1	4	-1024	-768	-1	-1	-1	-1	4		0	0						Untertest1.avi	0	880	547	72	111				0	Content		-72	-111	18963093	2828489169
18980	11:10:31.968	00:00:18.979	1139	-1024	-768	-1	-1	-1	-1	4	-1024	-768	-1	-1	-1	-1	4		0	0						Untertest1.avi	0	880	547	72	111				0	Content		-72	-111	18979784	2828505860
18996	11:10:31.984	00:00:18.996	1140	-1024	-768	-1	-1	-1	-1	4	-1024	-768	-1	-1	-1	-1	4		0	0						Untertest1.avi	0	880	547	72	111				0	Content		-72	-111	18996451	2828522527
19013	11:10:32.001	00:00:19.013	1141	-1024	-768	-1	-1	-1	-1	4	-1024	-768	-1	-1	-1	-1	4		0	0						Untertest1.avi	0	880	547	72	111				0	Content		-72	-111	19013091	2828539167
19030	11:10:32.018	00:00:19.029	1142	-1024	-768	-1	-1	-1	-1	4	-1024	-768	-1	-1	-1	-1	4		0	0						Untertest1.avi	0	880	547	72	111				0	Content		-72	-111	19029759	2828555835
19047	11:10:32.035	00:00:19.046	1143	-1024	-768	-1	-1	-1	-1	4	-1024	-768	-1	-1	-1	-1	4		0	0						Untertest1.avi	0	880	547	72	111				0	Content		-72	-111	19046618	2828572694
19063	11:10:32.051	00:00:19.063	1144	-1024	-768	-1	-1	-1	-1	4	-1024	-768	-1	-1	-1	-1	4		0	0						Untertest1.avi	0	880	547	72	111				0	Content		-72	-111	19063286	2828589362
19080	11:10:32.068	00:00:19.079	1145	-1024	-768	-1	-1	-1	-1	4	-1024	-768	-1	-1	-1	-1	4		0	0						Untertest1.avi	0	880	547	72	111				0	Content		-72	-111	19079954	2828606030
19097	11:10:32.085	00:00:19.097	1146	-1024	-768	-1	-1	-1	-1	4	-1024	-768	-1	-1	-1	-1	4		0	0						Untertest1.avi	0	880	547	72	111				0	Content		-72	-111	19097082	2828623158
19114	11:10:32.102	00:00:19.113	1147	-1024	-768	-1	-1	-1	-1	4	-1024	-768	-1	-1	-1	-1	4		0	0						Untertest1.avi	0	880	547	72	111				0	Content		-72	-111	19113750	2828639826
19131	11:10:32.119	00:00:19.130	1148	-1024	-768	-1	-1	-1	-1	4	-1024	-768	-1	-1	-1	-1	4		0	0						Untertest1.avi	0	880	547	72	111				0	Content		-72	-111	19130957	2828657033
19148	11:10:32.136	00:00:19.148	1149	-1024	-768	-1	-1	-1	-1	4	-1024	-768	-1	-1	-1	-1	4		0	0						Untertest1.avi	0	880	547	72	111				0	Content		-72	-111	19148202	2828674278
19163	11:10:32.151	00:00:19.162	1150	-1024	-768	-1	-1	-1	-1	4	-1024	-768	-1	-1	-1	-1	4		0	0						Untertest1.avi	0	880	547	72	111				0	Content		-72	-111	19162953	2828689029
19180	11:10:32.168	00:00:19.179	1151	-1024	-768	-1	-1	-1	-1	4	-1024	-768	-1	-1	-1	-1	4		0	0						Untertest1.avi	0	880	547	72	111				0	Content		-72	-111	19179619	2828705695
19196	11:10:32.184	00:00:19.196	1152	-1024	-768	-1	-1	-1	-1	4	-1024	-768	-1	-1	-1	-1	4		0	0						Untertest1.avi	0	880	547	72	111				0	Content		-72	-111	19196287	2828722363
19213	11:10:32.201	00:00:19.212	1153	-1024	-768	-1	-1	-1	-1	4	-1024	-768	-1	-1	-1	-1	4		0	0						Untertest1.avi	0	880	547	72	111				0	Content		-72	-111	19212955	2828739031
19230	11:10:32.218	00:00:19.229	1154	-1024	-768	-1	-1	-1	-1	4	-1024	-768	-1	-1	-1	-1	4		0	0						Untertest1.avi	0	880	547	72	111				0	Content		-72	-111	19229573	2828755649
19246	11:10:32.234	00:00:19.246	1155	-1024	-768	-1	-1	-1	-1	4	-1024	-768	-1	-1	-1	-1	4		0	0						Untertest1.avi	0	880	547	72	111				0	Content		-72	-111	19246391	2828772467
19263	11:10:32.251	00:00:19.262	1156	-1024	-768	-1	-1	-1	-1	4	-1024	-768	-1	-1	-1	-1	4		0	0						Untertest1.avi	0	880	547	72	111				0	Content		-72	-111	19262987	2828789063
19280	11:10:32.268	00:00:19.279	1157	-1024	-768	-1	-1	-1	-1	4	-1024	-768	-1	-1	-1	-1	4		0	0						Untertest1.avi	0	880	547	72	111				0	Content		-72	-111	19279655	2828805731
19297	11:10:32.285	00:00:19.296	1158	-1024	-768	-1	-1	-1	-1	4	-1024	-768	-1	-1	-1	-1	4		0	0						Untertest1.avi	0	880	547	72	111				0	Content		-72	-111	19296552	2828822628
19313	11:10:32.301	00:00:19.313	1159	-1024	-768	-1	-1	-1	-1	4	-1024	-768	-1	-1	-1	-1	4		0	0						Untertest1.avi	0	880	547	72	111				0	Content		-72	-111	19313219	2828839295
19330	11:10:32.318	00:00:19.330	1160	-1024	-768	-1	-1	-1	-1	4	-1024	-768	-1	-1	-1	-1	4		0	0						Untertest1.avi	0	880	547	72	111				0	Content		-72	-111	19330171	2828856247
19347	11:10:32.335	00:00:19.346	1161	-1024	-768	-1	-1	-1	-1	4	-1024	-768	-1	-1	-1	-1	4		0	0						Untertest1.avi	0	880	547	72	111				0	Content		-72	-111	19346839	2828872915
19364	11:10:32.352	00:00:19.363	1162	-1024	-768	-1	-1	-1	-1	4	-1024	-768	-1	-1	-1	-1	4		0	0						Untertest1.avi	0	880	547	72	111				0	Content		-72	-111	19363506	2828889582
19381	11:10:32.369	00:00:19.380	1163	-1024	-768	-1	-1	-1	-1	4	-1024	-768	-1	-1	-1	-1	4		0	0						Untertest1.avi	0	880	547	72	111				0	Content		-72	-111	19380837	2828906913
19398	11:10:32.386	00:00:19.398	1164	-1024	-768	-1	-1	-1	-1	4	-1024	-768	-1	-1	-1	-1	4		0	0						Untertest1.avi	0	880	547	72	111				0	Content		-72	-111	19398072	2828924148
19414	11:10:32.402	00:00:19.414	1165	-1024	-768	-1	-1	-1	-1	4	-1024	-768	-1	-1	-1	-1	4		0	0						Untertest1.avi	0	880	547	72	111				0	Content		-72	-111	19414114	2828940190
19431	11:10:32.419	00:00:19.430	1166	-1024	-768	-1	-1	-1	-1	4	-1024	-768	-1	-1	-1	-1	4		0	0						Untertest1.avi	0	880	547	72	111				0	Content		-72	-111	19430782	2828956858
19447	11:10:32.435	00:00:19.447	1167	-1024	-768	-1	-1	-1	-1	4	-1024	-768	-1	-1	-1	-1	4		0	0						Untertest1.avi	0	880	547	72	111				0	Content		-72	-111	19447450	2828973526
19463	11:10:32.451	00:00:19.462	1168	-1024	-768	-1	-1	-1	-1	4	-1024	-768	-1	-1	-1	-1	4		0	0						Untertest1.avi	0	880	547	72	111				0	Content		-72	-111	19462816	2828988892
19479	11:10:32.467	00:00:19.479	1169	-1024	-768	-1	-1	-1	-1	4	-1024	-768	-1	-1	-1	-1	4		0	0						Untertest1.avi	0	880	547	72	111				0	Content		-72	-111	19479438	2829005514
19496	11:10:32.484	00:00:19.496	1170	-1024	-768	-1	-1	-1	-1	4	-1024	-768	-1	-1	-1	-1	4		0	0						Untertest1.avi	0	880	547	72	111				0	Content		-72	-111	19496104	2829022180
19513	11:10:32.501	00:00:19.512	1171	-1024	-768	-1	-1	-1	-1	4	-1024	-768	-1	-1	-1	-1	4		0	0						Untertest1.avi	0	880	547	72	111				0	Content		-72	-111	19512772	2829038848
19529	11:10:32.517	00:00:19.529	1172	-1024	-768	-1	-1	-1	-1	4	-1024	-768	-1	-1	-1	-1	4		0	0						Untertest1.avi	0	880	547	72	111				0	Content		-72	-111	19529440	2829055516
19546	11:10:32.534	00:00:19.546	1173	-1024	-768	-1	-1	-1	-1	4	-1024	-768	-1	-1	-1	-1	4		0	0						Untertest1.avi	0	880	547	72	111				0	Content		-72	-111	19546062	2829072138
19563	11:10:32.551	00:00:19.562	1174	-1024	-768	-1	-1	-1	-1	4	-1024	-768	-1	-1	-1	-1	4		0	0						Untertest1.avi	0	880	547	72	111				0	Content		-72	-111	19562730	2829088806
19580	11:10:32.568	00:00:19.579	1175	-1024	-768	-1	-1	-1	-1	4	-1024	-768	-1	-1	-1	-1	4		0	0						Untertest1.avi	0	880	547	72	111				0	Content		-72	-111	19579589	2829105665
19596	11:10:32.584	00:00:19.596	1176	-1024	-768	-1	-1	-1	-1	4	-1024	-768	-1	-1	-1	-1	4		0	0						Untertest1.avi	0	880	547	72	111				0	Content		-72	-111	19596257	2829122333
19613	11:10:32.601	00:00:19.612	1177	-1024	-768	-1	-1	-1	-1	4	-1024	-768	-1	-1	-1	-1	4		0	0						Untertest1.avi	0	880	547	72	111				0	Content		-72	-111	19612925	2829139001
19630	11:10:32.618	00:00:19.630	1178	-1024	-768	-1	-1	-1	-1	4	-1024	-768	-1	-1	-1	-1	4		0	0						Untertest1.avi	0	880	547	72	111				0	Content		-72	-111	19630053	2829156129
19647	11:10:32.635	00:00:19.646	1179	-1024	-768	-1	-1	-1	-1	4	-1024	-768	-1	-1	-1	-1	4		0	0						Untertest1.avi	0	880	547	72	111				0	Content		-72	-111	19646721	2829172797
19664	11:10:32.652	00:00:19.663	1180	-1024	-768	-1	-1	-1	-1	4	-1024	-768	-1	-1	-1	-1	4		0	0						Untertest1.avi	0	880	547	72	111				0	Content		-72	-111	19663749	2829189825
19680	11:10:32.668	00:00:19.680	1181	-1024	-768	-1	-1	-1	-1	4	-1024	-768	-1	-1	-1	-1	4		0	0						Untertest1.avi	0	880	547	72	111				0	Content		-72	-111	19680416	2829206492
19697	11:10:32.685	00:00:19.697	1182	-1024	-768	-1	-1	-1	-1	4	-1024	-768	-1	-1	-1	-1	4		0	0						Untertest1.avi	0	880	547	72	111				0	Content		-72	-111	19697084	2829223160
19715	11:10:32.703	00:00:19.714	1183	-1024	-768	-1	-1	-1	-1	4	-1024	-768	-1	-1	-1	-1	4		0	0						Untertest1.avi	0	880	547	72	111				0	Content		-72	-111	19714551	2829240627
19729	11:10:32.717	00:00:19.729	1184	-1024	-768	-1	-1	-1	-1	4	-1024	-768	-1	-1	-1	-1	4		0	0						Untertest1.avi	0	880	547	72	111				0	Content		-72	-111	19729298	2829255374
19746	11:10:32.734	00:00:19.745	1185	-1024	-768	-1	-1	-1	-1	4	-1024	-768	-1	-1	-1	-1	4		0	0						Untertest1.avi	0	880	547	72	111				0	Content		-72	-111	19745966	2829272042
19763	11:10:32.751	00:00:19.762	1186	-1024	-768	-1	-1	-1	-1	4	-1024	-768	-1	-1	-1	-1	4		0	0						Untertest1.avi	0	880	547	72	111				0	Content		-72	-111	19762633	2829288709
19779	11:10:32.767	00:00:19.779	1187	-1024	-768	-1	-1	-1	-1	4	-1024	-768	-1	-1	-1	-1	4		0	0						Untertest1.avi	0	880	547	72	111				0	Content		-72	-111	19779301	2829305377
19796	11:10:32.784	00:00:19.795	1188	-1024	-768	-1	-1	-1	-1	4	-1024	-768	-1	-1	-1	-1	4		0	0						Untertest1.avi	0	880	547	72	111				0	Content		-72	-111	19795921	2829321997
19813	11:10:32.801	00:00:19.812	1189	-1024	-768	-1	-1	-1	-1	4	-1024	-768	-1	-1	-1	-1	4		0	0						Untertest1.avi	0	880	547	72	111				0	Content		-72	-111	19812597	2829338673
19829	11:10:32.817	00:00:19.829	1190	-1024	-768	-1	-1	-1	-1	4	-1024	-768	-1	-1	-1	-1	4		0	0						Untertest1.avi	0	880	547	72	111				0	Content		-72	-111	19829256	2829355332
19846	11:10:32.834	00:00:19.845	1191	-1024	-768	-1	-1	-1	-1	4	-1024	-768	-1	-1	-1	-1	4		0	0						Untertest1.avi	0	880	547	72	111				0	Content		-72	-111	19845924	2829372000
19863	11:10:32.851	00:00:19.862	1192	-1024	-768	-1	-1	-1	-1	4	-1024	-768	-1	-1	-1	-1	4		0	0						Untertest1.avi	0	880	547	72	111				0	Content		-72	-111	19862858	2829388934
19880	11:10:32.868	00:00:19.879	1193	-1024	-768	-1	-1	-1	-1	4	-1024	-768	-1	-1	-1	-1	4		0	0						Untertest1.avi	0	880	547	72	111				0	Content		-72	-111	19879526	2829405602
19896	11:10:32.884	00:00:19.896	1194	-1024	-768	-1	-1	-1	-1	4	-1024	-768	-1	-1	-1	-1	4		0	0						Untertest1.avi	0	880	547	72	111				0	Content		-72	-111	19896491	2829422567
19913	11:10:32.901	00:00:19.913	1195	-1024	-768	-1	-1	-1	-1	4	-1024	-768	-1	-1	-1	-1	4		0	0						Untertest1.avi	0	880	547	72	111				0	Content		-72	-111	19913159	2829439235
19930	11:10:32.918	00:00:19.929	1196	-1024	-768	-1	-1	-1	-1	4	-1024	-768	-1	-1	-1	-1	4		0	0						Untertest1.avi	0	880	547	72	111				0	Content		-72	-111	19929827	2829455903
19947	11:10:32.935	00:00:19.947	1197	-1024	-768	-1	-1	-1	-1	4	-1024	-768	-1	-1	-1	-1	4		0	0						Untertest1.avi	0	880	547	72	111				0	Content		-72	-111	19947039	2829473115
19964	11:10:32.952	00:00:19.964	1198	-1024	-768	-1	-1	-1	-1	4	-1024	-768	-1	-1	-1	-1	4		0	0						Untertest1.avi	0	880	547	72	111				0	Content		-72	-111	19964284	2829490360
19980	11:10:32.968	00:00:19.980	1199	-1024	-768	-1	-1	-1	-1	4	-1024	-768	-1	-1	-1	-1	4		0	0						Untertest1.avi	0	880	547	72	111				0	Content		-72	-111	19980368	2829506444
19997	11:10:32.985	00:00:19.997	1200	-1024	-768	-1	-1	-1	-1	4	-1024	-768	-1	-1	-1	-1	4		0	0						Untertest1.avi	0	880	547	72	111				0	Content		-72	-111	19997035	2829523111
20014	11:10:33.002	00:00:20.013	1201	-1024	-768	-1	-1	-1	-1	4	-1024	-768	-1	-1	-1	-1	4		0	0						Untertest1.avi	0	880	547	72	111				0	Content		-72	-111	20013703	2829539779
20030	11:10:33.018	00:00:20.029	1202	-1024	-768	-1	-1	-1	-1	4	-1024	-768	-1	-1	-1	-1	4		0	0						Untertest1.avi	0	880	547	72	111				0	Content		-72	-111	20029940	2829556016
20047	11:10:33.035	00:00:20.046	1203	-1024	-768	-1	-1	-1	-1	4	-1024	-768	-1	-1	-1	-1	4		0	0						Untertest1.avi	0	880	547	72	111				0	Content		-72	-111	20046607	2829572683
20063	11:10:33.051	00:00:20.063	1204	-1024	-768	-1	-1	-1	-1	4	-1024	-768	-1	-1	-1	-1	4		0	0						Untertest1.avi	0	880	547	72	111				0	Content		-72	-111	20063275	2829589351
20079	11:10:33.067	00:00:20.079	1205	-1024	-768	-1	-1	-1	-1	4	-1024	-768	-1	-1	-1	-1	4		0	0						Untertest1.avi	0	880	547	72	111				0	Content		-72	-111	20079157	2829605233
20096	11:10:33.084	00:00:20.095	1206	-1024	-768	-1	-1	-1	-1	4	-1024	-768	-1	-1	-1	-1	4		0	0						Untertest1.avi	0	880	547	72	111				0	Content		-72	-111	20095711	2829621787
20112	11:10:33.100	00:00:20.112	1207	-1024	-768	-1	-1	-1	-1	4	-1024	-768	-1	-1	-1	-1	4		0	0						Untertest1.avi	0	880	547	72	111				0	Content		-72	-111	20112360	2829638436
20129	11:10:33.117	00:00:20.129	1208	-1024	-768	-1	-1	-1	-1	4	-1024	-768	-1	-1	-1	-1	4		0	0						Untertest1.avi	0	880	547	72	111				0	Content		-72	-111	20129027	2829655103
20146	11:10:33.134	00:00:20.145	1209	-1024	-768	-1	-1	-1	-1	4	-1024	-768	-1	-1	-1	-1	4		0	0						Untertest1.avi	0	880	547	72	111				0	Content		-72	-111	20145695	2829671771
20163	11:10:33.151	00:00:20.162	1210	-1024	-768	-1	-1	-1	-1	4	-1024	-768	-1	-1	-1	-1	4		0	0						Untertest1.avi	0	880	547	72	111				0	Content		-72	-111	20162557	2829688633
20179	11:10:33.167	00:00:20.179	1211	-1024	-768	-1	-1	-1	-1	4	-1024	-768	-1	-1	-1	-1	4		0	0						Untertest1.avi	0	880	547	72	111				0	Content		-72	-111	20179224	2829705300
20196	11:10:33.184	00:00:20.195	1212	-1024	-768	-1	-1	-1	-1	4	-1024	-768	-1	-1	-1	-1	4		0	0						Untertest1.avi	0	880	547	72	111				0	Content		-72	-111	20195892	2829721968
20213	11:10:33.201	00:00:20.213	1213	-1024	-768	-1	-1	-1	-1	4	-1024	-768	-1	-1	-1	-1	4		0	0						Untertest1.avi	0	880	547	72	111				0	Content		-72	-111	20213021	2829739097
20230	11:10:33.218	00:00:20.229	1214	-1024	-768	-1	-1	-1	-1	4	-1024	-768	-1	-1	-1	-1	4		0	0						Untertest1.avi	0	880	547	72	111				0	Content		-72	-111	20229689	2829755765
20247	11:10:33.235	00:00:20.246	1215	-1024	-768	-1	-1	-1	-1	4	-1024	-768	-1	-1	-1	-1	4		0	0						Untertest1.avi	0	880	547	72	111				0	Content		-72	-111	20246718	2829772794
20263	11:10:33.251	00:00:20.263	1216	-1024	-768	-1	-1	-1	-1	4	-1024	-768	-1	-1	-1	-1	4		0	0						Untertest1.avi	0	880	547	72	111				0	Content		-72	-111	20263385	2829789461
20280	11:10:33.268	00:00:20.280	1217	-1024	-768	-1	-1	-1	-1	4	-1024	-768	-1	-1	-1	-1	4		0	0						Untertest1.avi	0	880	547	72	111				0	Content		-72	-111	20280053	2829806129
20298	11:10:33.286	00:00:20.297	1218	-1024	-768	-1	-1	-1	-1	4	-1024	-768	-1	-1	-1	-1	4		0	0						Untertest1.avi	0	880	547	72	111				0	Content		-72	-111	20297522	2829823598
20312	11:10:33.300	00:00:20.312	1219	-1024	-768	-1	-1	-1	-1	4	-1024	-768	-1	-1	-1	-1	4		0	0						Untertest1.avi	0	880	547	72	111				0	Content		-72	-111	20312280	2829838356
20329	11:10:33.317	00:00:20.328	1220	-1024	-768	-1	-1	-1	-1	4	-1024	-768	-1	-1	-1	-1	4		0	0						Untertest1.avi	0	880	547	72	111				0	Content		-72	-111	20328947	2829855023
20346	11:10:33.334	00:00:20.345	1221	-1024	-768	-1	-1	-1	-1	4	-1024	-768	-1	-1	-1	-1	4		0	0						Untertest1.avi	0	880	547	72	111				0	Content		-72	-111	20345614	2829871690
20362	11:10:33.350	00:00:20.362	1222	-1024	-768	-1	-1	-1	-1	4	-1024	-768	-1	-1	-1	-1	4		0	0						Untertest1.avi	0	880	547	72	111				0	Content		-72	-111	20362282	2829888358
20379	11:10:33.367	00:00:20.378	1223	-1024	-768	-1	-1	-1	-1	4	-1024	-768	-1	-1	-1	-1	4		0	0						Untertest1.avi	0	880	547	72	111				0	Content		-72	-111	20378966	2829905042
20396	11:10:33.384	00:00:20.395	1224	-1024	-768	-1	-1	-1	-1	4	-1024	-768	-1	-1	-1	-1	4		0	0						Untertest1.avi	0	880	547	72	111				0	Content		-72	-111	20395633	2829921709
20412	11:10:33.400	00:00:20.412	1225	-1024	-768	-1	-1	-1	-1	4	-1024	-768	-1	-1	-1	-1	4		0	0						Untertest1.avi	0	880	547	72	111				0	Content		-72	-111	20412301	2829938377
20429	11:10:33.417	00:00:20.428	1226	-1024	-768	-1	-1	-1	-1	4	-1024	-768	-1	-1	-1	-1	4		0	0						Untertest1.avi	0	880	547	72	111				0	Content		-72	-111	20428912	2829954988
20446	11:10:33.434	00:00:20.445	1227	-1024	-768	-1	-1	-1	-1	4	-1024	-768	-1	-1	-1	-1	4		0	0						Untertest1.avi	0	880	547	72	111				0	Content		-72	-111	20445579	2829971655
20462	11:10:33.450	00:00:20.462	1228	-1024	-768	-1	-1	-1	-1	4	-1024	-768	-1	-1	-1	-1	4		0	0						Untertest1.avi	0	880	547	72	111				0	Content		-72	-111	20462229	2829988305
20479	11:10:33.467	00:00:20.478	1229	-1024	-768	-1	-1	-1	-1	4	-1024	-768	-1	-1	-1	-1	4		0	0						Untertest1.avi	0	880	547	72	111				0	Content		-72	-111	20478896	2830004972
20496	11:10:33.484	00:00:20.495	1230	-1024	-768	-1	-1	-1	-1	4	-1024	-768	-1	-1	-1	-1	4		0	0						Untertest1.avi	0	880	547	72	111				0	Content		-72	-111	20495564	2830021640
20512	11:10:33.500	00:00:20.512	1231	-1024	-768	-1	-1	-1	-1	4	-1024	-768	-1	-1	-1	-1	4		0	0						Untertest1.avi	0	880	547	72	111				0	Content		-72	-111	20512482	2830038558
20529	11:10:33.517	00:00:20.529	1232	-1024	-768	-1	-1	-1	-1	4	-1024	-768	-1	-1	-1	-1	4		0	0						Untertest1.avi	0	880	547	72	111				0	Content		-72	-111	20529149	2830055225
20546	11:10:33.534	00:00:20.546	1233	-1024	-768	-1	-1	-1	-1	4	-1024	-768	-1	-1	-1	-1	4		0	0						Untertest1.avi	0	880	547	72	111				0	Content		-72	-111	20546110	2830072186
20563	11:10:33.551	00:00:20.562	1234	-1024	-768	-1	-1	-1	-1	4	-1024	-768	-1	-1	-1	-1	4		0	0						Untertest1.avi	0	880	547	72	111				0	Content		-72	-111	20562778	2830088854
20579	11:10:33.567	00:00:20.579	1235	-1024	-768	-1	-1	-1	-1	4	-1024	-768	-1	-1	-1	-1	4		0	0						Untertest1.avi	0	880	547	72	111				0	Content		-72	-111	20579445	2830105521
20597	11:10:33.585	00:00:20.596	1236	-1024	-768	-1	-1	-1	-1	4	-1024	-768	-1	-1	-1	-1	4		0	0						Untertest1.avi	0	880	547	72	111				0	Content		-72	-111	20596674	2830122750
20613	11:10:33.601	00:00:20.613	1237	-1024	-768	-1	-1	-1	-1	4	-1024	-768	-1	-1	-1	-1	4		0	0						Untertest1.avi	0	880	547	72	111				0	Content		-72	-111	20613342	2830139418
20630	11:10:33.618	00:00:20.629	1238	-1024	-768	-1	-1	-1	-1	4	-1024	-768	-1	-1	-1	-1	4		0	0						Untertest1.avi	0	880	547	72	111				0	Content		-72	-111	20629567	2830155643
20646	11:10:33.634	00:00:20.646	1239	-1024	-768	-1	-1	-1	-1	4	-1024	-768	-1	-1	-1	-1	4		0	0						Untertest1.avi	0	880	547	72	111				0	Content		-72	-111	20646235	2830172311
20663	11:10:33.651	00:00:20.662	1240	-1024	-768	-1	-1	-1	-1	4	-1024	-768	-1	-1	-1	-1	4		0	0						Untertest1.avi	0	880	547	72	111				0	Content		-72	-111	20662903	2830188979
20679	11:10:33.667	00:00:20.679	1241	-1024	-768	-1	-1	-1	-1	4	-1024	-768	-1	-1	-1	-1	4		0	0						Untertest1.avi	0	880	547	72	111				0	Content		-72	-111	20679144	2830205220
20696	11:10:33.684	00:00:20.695	1242	-1024	-768	-1	-1	-1	-1	4	-1024	-768	-1	-1	-1	-1	4		0	0						Untertest1.avi	0	880	547	72	111				0	Content		-72	-111	20695812	2830221888
20712	11:10:33.700	00:00:20.712	1243	-1024	-768	-1	-1	-1	-1	4	-1024	-768	-1	-1	-1	-1	4		0	0						Untertest1.avi	0	880	547	72	111				0	Content		-72	-111	20712336	2830238412
20729	11:10:33.717	00:00:20.729	1244	-1024	-768	-1	-1	-1	-1	4	-1024	-768	-1	-1	-1	-1	4		0	0						Untertest1.avi	0	880	547	72	111				0	Content		-72	-111	20729004	2830255080
20746	11:10:33.734	00:00:20.745	1245	-1024	-768	-1	-1	-1	-1	4	-1024	-768	-1	-1	-1	-1	4		0	0						Untertest1.avi	0	880	547	72	111				0	Content		-72	-111	20745672	2830271748
20762	11:10:33.750	00:00:20.762	1246	-1024	-768	-1	-1	-1	-1	4	-1024	-768	-1	-1	-1	-1	4		0	0						Untertest1.avi	0	880	547	72	111				0	Content		-72	-111	20762182	2830288258
20779	11:10:33.767	00:00:20.778	1247	-1024	-768	-1	-1	-1	-1	4	-1024	-768	-1	-1	-1	-1	4		0	0						Untertest1.avi	0	880	547	72	111				0	Content		-72	-111	20778850	2830304926
20795	11:10:33.783	00:00:20.795	1248	-1024	-768	-1	-1	-1	-1	4	-1024	-768	-1	-1	-1	-1	4		0	0						Untertest1.avi	0	880	547	72	111				0	Content		-72	-111	20795444	2830321520
20812	11:10:33.800	00:00:20.812	1249	-1024	-768	-1	-1	-1	-1	4	-1024	-768	-1	-1	-1	-1	4		0	0						Untertest1.avi	0	880	547	72	111				0	Content		-72	-111	20812112	2830338188
20829	11:10:33.817	00:00:20.828	1250	-1024	-768	-1	-1	-1	-1	4	-1024	-768	-1	-1	-1	-1	4		0	0						Untertest1.avi	0	880	547	72	111				0	Content		-72	-111	20828780	2830354856
20845	11:10:33.833	00:00:20.845	1251	-1024	-768	-1	-1	-1	-1	4	-1024	-768	-1	-1	-1	-1	4		0	0						Untertest1.avi	0	880	547	72	111				0	Content		-72	-111	20845331	2830371407
20862	11:10:33.850	00:00:20.861	1252	-1024	-768	-1	-1	-1	-1	4	-1024	-768	-1	-1	-1	-1	4		0	0						Untertest1.avi	0	880	547	72	111				0	Content		-72	-111	20861999	2830388075
20879	11:10:33.867	00:00:20.878	1253	-1024	-768	-1	-1	-1	-1	4	-1024	-768	-1	-1	-1	-1	4		0	0						Untertest1.avi	0	880	547	72	111				0	Content		-72	-111	20878835	2830404911
20896	11:10:33.884	00:00:20.895	1254	-1024	-768	-1	-1	-1	-1	4	-1024	-768	-1	-1	-1	-1	4		0	0						Untertest1.avi	0	880	547	72	111				0	Content		-72	-111	20895502	2830421578
20912	11:10:33.900	00:00:20.912	1255	-1024	-768	-1	-1	-1	-1	4	-1024	-768	-1	-1	-1	-1	4		0	0						Untertest1.avi	0	880	547	72	111				0	Content		-72	-111	20912170	2830438246
20929	11:10:33.917	00:00:20.929	1256	-1024	-768	-1	-1	-1	-1	4	-1024	-768	-1	-1	-1	-1	4		0	0						Untertest1.avi	0	880	547	72	111				0	Content		-72	-111	20929275	2830455351
20946	11:10:33.934	00:00:20.945	1257	-1024	-768	-1	-1	-1	-1	4	-1024	-768	-1	-1	-1	-1	4		0	0						Untertest1.avi	0	880	547	72	111				0	Content		-72	-111	20945942	2830472018
20963	11:10:33.951	00:00:20.962	1258	-1024	-768	-1	-1	-1	-1	4	-1024	-768	-1	-1	-1	-1	4		0	0						Untertest1.avi	0	880	547	72	111				0	Content		-72	-111	20962962	2830489038
20980	11:10:33.968	00:00:20.979	1259	-1024	-768	-1	-1	-1	-1	4	-1024	-768	-1	-1	-1	-1	4		0	0						Untertest1.avi	0	880	547	72	111				0	Content		-72	-111	20979630	2830505706
20996	11:10:33.984	00:00:20.996	1260	-1024	-768	-1	-1	-1	-1	4	-1024	-768	-1	-1	-1	-1	4		0	0						Untertest1.avi	0	880	547	72	111				0	Content		-72	-111	20996297	2830522373
21014	11:10:34.002	00:00:21.013	1261	-1024	-768	-1	-1	-1	-1	4	-1024	-768	-1	-1	-1	-1	4		0	0						Untertest1.avi	0	880	547	72	111				0	Content		-72	-111	21013749	2830539825
21028	11:10:34.016	00:00:21.028	1262	-1024	-768	-1	-1	-1	-1	4	-1024	-768	-1	-1	-1	-1	4		0	0						Untertest1.avi	0	880	547	72	111				0	Content		-72	-111	21028497	2830554573
21045	11:10:34.033	00:00:21.045	1263	-1024	-768	-1	-1	-1	-1	4	-1024	-768	-1	-1	-1	-1	4		0	0						Untertest1.avi	0	880	547	72	111				0	Content		-72	-111	21045163	2830571239
21062	11:10:34.050	00:00:21.061	1264	-1024	-768	-1	-1	-1	-1	4	-1024	-768	-1	-1	-1	-1	4		0	0						Untertest1.avi	0	880	547	72	111				0	Content		-72	-111	21061831	2830587907
21078	11:10:34.066	00:00:21.078	1265	-1024	-768	-1	-1	-1	-1	4	-1024	-768	-1	-1	-1	-1	4		0	0						Untertest1.avi	0	880	547	72	111				0	Content		-72	-111	21078498	2830604574
21095	11:10:34.083	00:00:21.095	1266	-1024	-768	-1	-1	-1	-1	4	-1024	-768	-1	-1	-1	-1	4		0	0						Untertest1.avi	0	880	547	72	111				0	Content		-72	-111	21095182	2830621258
21112	11:10:34.100	00:00:21.111	1267	-1024	-768	-1	-1	-1	-1	4	-1024	-768	-1	-1	-1	-1	4		0	0						Untertest1.avi	0	880	547	72	111				0	Content		-72	-111	21111849	2830637925
21129	11:10:34.117	00:00:21.128	1268	-1024	-768	-1	-1	-1	-1	4	-1024	-768	-1	-1	-1	-1	4		0	0						Untertest1.avi	0	880	547	72	111				0	Content		-72	-111	21128517	2830654593
21145	11:10:34.133	00:00:21.145	1269	-1024	-768	-1	-1	-1	-1	4	-1024	-768	-1	-1	-1	-1	4		0	0						Untertest1.avi	0	880	547	72	111				0	Content		-72	-111	21145172	2830671248
21162	11:10:34.150	00:00:21.161	1270	-1024	-768	-1	-1	-1	-1	4	-1024	-768	-1	-1	-1	-1	4		0	0						Untertest1.avi	0	880	547	72	111				0	Content		-72	-111	21161738	2830687814
21179	11:10:34.167	00:00:21.178	1271	-1024	-768	-1	-1	-1	-1	4	-1024	-768	-1	-1	-1	-1	4		0	0						Untertest1.avi	0	880	547	72	111				0	Content		-72	-111	21178572	2830704648
21195	11:10:34.183	00:00:21.195	1272	-1024	-768	-1	-1	-1	-1	4	-1024	-768	-1	-1	-1	-1	4		0	0						Untertest1.avi	0	880	547	72	111				0	Content		-72	-111	21195240	2830721316
21212	11:10:34.200	00:00:21.211	1273	-1024	-768	-1	-1	-1	-1	4	-1024	-768	-1	-1	-1	-1	4		0	0						Untertest1.avi	0	880	547	72	111				0	Content		-72	-111	21211907	2830737983
21229	11:10:34.217	00:00:21.228	1274	-1024	-768	-1	-1	-1	-1	4	-1024	-768	-1	-1	-1	-1	4		0	0						Untertest1.avi	0	880	547	72	111				0	Content		-72	-111	21228892	2830754968
21246	11:10:34.234	00:00:21.245	1275	-1024	-768	-1	-1	-1	-1	4	-1024	-768	-1	-1	-1	-1	4		0	0						Untertest1.avi	0	880	547	72	111				0	Content		-72	-111	21245560	2830771636
21262	11:10:34.250	00:00:21.262	1276	-1024	-768	-1	-1	-1	-1	4	-1024	-768	-1	-1	-1	-1	4		0	0						Untertest1.avi	0	880	547	72	111				0	Content		-72	-111	21262227	2830788303
21280	11:10:34.268	00:00:21.279	1277	-1024	-768	-1	-1	-1	-1	4	-1024	-768	-1	-1	-1	-1	4		0	0						Untertest1.avi	0	880	547	72	111				0	Content		-72	-111	21279544	2830805620
21296	11:10:34.284	00:00:21.296	1278	-1024	-768	-1	-1	-1	-1	4	-1024	-768	-1	-1	-1	-1	4		0	0						Untertest1.avi	0	880	547	72	111				0	Content		-72	-111	21296212	2830822288
21312	11:10:34.300	00:00:21.312	1279	-1024	-768	-1	-1	-1	-1	4	-1024	-768	-1	-1	-1	-1	4		0	0						Untertest1.avi	0	880	547	72	111				0	Content		-72	-111	21312469	2830838545
21329	11:10:34.317	00:00:21.329	1280	-1024	-768	-1	-1	-1	-1	4	-1024	-768	-1	-1	-1	-1	4		0	0						Untertest1.avi	0	880	547	72	111				0	Content		-72	-111	21329137	2830855213
21346	11:10:34.334	00:00:21.345	1281	-1024	-768	-1	-1	-1	-1	4	-1024	-768	-1	-1	-1	-1	4		0	0						Untertest1.avi	0	880	547	72	111				0	Content		-72	-111	21345804	2830871880
21362	11:10:34.350	00:00:21.362	1282	-1024	-768	-1	-1	-1	-1	4	-1024	-768	-1	-1	-1	-1	4		0	0						Untertest1.avi	0	880	547	72	111				0	Content		-72	-111	21362018	2830888094
21379	11:10:34.367	00:00:21.378	1283	-1024	-768	-1	-1	-1	-1	4	-1024	-768	-1	-1	-1	-1	4		0	0						Untertest1.avi	0	880	547	72	111				0	Content		-72	-111	21378686	2830904762
21395	11:10:34.383	00:00:21.395	1284	-1024	-768	-1	-1	-1	-1	4	-1024	-768	-1	-1	-1	-1	4		0	0						Untertest1.avi	0	880	547	72	111				0	Content		-72	-111	21395199	2830921275
21412	11:10:34.400	00:00:21.411	1285	-1024	-768	-1	-1	-1	-1	4	-1024	-768	-1	-1	-1	-1	4		0	0						Untertest1.avi	0	880	547	72	111				0	Content		-72	-111	21411867	2830937943
21429	11:10:34.417	00:00:21.428	1286	-1024	-768	-1	-1	-1	-1	4	-1024	-768	-1	-1	-1	-1	4		0	0						Untertest1.avi	0	880	547	72	111				0	Content		-72	-111	21428534	2830954610
21445	11:10:34.433	00:00:21.445	1287	-1024	-768	-1	-1	-1	-1	4	-1024	-768	-1	-1	-1	-1	4		0	0						Untertest1.avi	0	880	547	72	111				0	Content		-72	-111	21445117	2830971193
21462	11:10:34.450	00:00:21.461	1288	-1024	-768	-1	-1	-1	-1	4	-1024	-768	-1	-1	-1	-1	4		0	0						Untertest1.avi	0	880	547	72	111				0	Content		-72	-111	21461785	2830987861
21478	11:10:34.466	00:00:21.478	1289	-1024	-768	-1	-1	-1	-1	4	-1024	-768	-1	-1	-1	-1	4		0	0						Untertest1.avi	0	880	547	72	111				0	Content		-72	-111	21478452	2831004528
21495	11:10:34.483	00:00:21.495	1290	-1024	-768	-1	-1	-1	-1	4	-1024	-768	-1	-1	-1	-1	4		0	0						Untertest1.avi	0	880	547	72	111				0	Content		-72	-111	21495001	2831021077
21512	11:10:34.500	00:00:21.511	1291	-1024	-768	-1	-1	-1	-1	4	-1024	-768	-1	-1	-1	-1	4		0	0						Untertest1.avi	0	880	547	72	111				0	Content		-72	-111	21511669	2831037745
21528	11:10:34.516	00:00:21.528	1292	-1024	-768	-1	-1	-1	-1	4	-1024	-768	-1	-1	-1	-1	4		0	0						Untertest1.avi	0	880	547	72	111				0	Content		-72	-111	21528336	2831054412
21545	11:10:34.533	00:00:21.544	1293	-1024	-768	-1	-1	-1	-1	4	-1024	-768	-1	-1	-1	-1	4		0	0						Untertest1.avi	0	880	547	72	111				0	Content		-72	-111	21544846	2831070922
21561	11:10:34.549	00:00:21.561	1294	-1024	-768	-1	-1	-1	-1	4	-1024	-768	-1	-1	-1	-1	4		0	0						Untertest1.avi	0	880	547	72	111				0	Content		-72	-111	21561469	2831087545
21579	11:10:34.567	00:00:21.578	1295	-1024	-768	-1	-1	-1	-1	4	-1024	-768	-1	-1	-1	-1	4		0	0						Untertest1.avi	0	880	547	72	111				0	Content		-72	-111	21578559	2831104635
21595	11:10:34.583	00:00:21.595	1296	-1024	-768	-1	-1	-1	-1	4	-1024	-768	-1	-1	-1	-1	4		0	0						Untertest1.avi	0	880	547	72	111				0	Content		-72	-111	21595227	2831121303
21612	11:10:34.600	00:00:21.611	1297	-1024	-768	-1	-1	-1	-1	4	-1024	-768	-1	-1	-1	-1	4		0	0						Untertest1.avi	0	880	547	72	111				0	Content		-72	-111	21611894	2831137970
21629	11:10:34.617	00:00:21.629	1298	-1024	-768	-1	-1	-1	-1	4	-1024	-768	-1	-1	-1	-1	4		0	0						Untertest1.avi	0	880	547	72	111				0	Content		-72	-111	21629355	2831155431
21645	11:10:34.633	00:00:21.645	1299	-1024	-768	-1	-1	-1	-1	4	-1024	-768	-1	-1	-1	-1	4		0	0						Untertest1.avi	0	880	547	72	111				0	Content		-72	-111	21645093	2831171169
21662	11:10:34.650	00:00:21.661	1300	-1024	-768	-1	-1	-1	-1	4	-1024	-768	-1	-1	-1	-1	4		0	0						Untertest1.avi	0	880	547	72	111				0	Content		-72	-111	21661590	2831187666
21678	11:10:34.666	00:00:21.678	1301	-1024	-768	-1	-1	-1	-1	4	-1024	-768	-1	-1	-1	-1	4		0	0						Untertest1.avi	0	880	547	72	111				0	Content		-72	-111	21678354	2831204430
21695	11:10:34.683	00:00:21.694	1302	-154,6534	731,8494	0,7546933	0,6714801	380,574	3,239725	2	-154,6534	731,8494	0,7546933	0,6714801	380,574	3,239725	2		0	0						Untertest1.avi	0	880	547	72	111				0	Content		-72	-111	21694841	2831220917
21712	11:10:34.700	00:00:21.711	1303	-1024	-768	-1	-1	-1	-1	4	-1024	-768	-1	-1	-1	-1	4		0	0						Untertest1.avi	0	880	547	72	111				0	Content		-72	-111	21711590	2831237666
21728	11:10:34.716	00:00:21.728	1304	-1024	-768	-1	-1	-1	-1	4	-1024	-768	-1	-1	-1	-1	4		0	0						Untertest1.avi	0	880	547	72	111				0	Content		-72	-111	21728213	2831254289
21745	11:10:34.733	00:00:21.745	1305	-1024	-768	-1	-1	-1	-1	4	-1024	-768	-1	-1	-1	-1	4		0	0						Untertest1.avi	0	880	547	72	111				0	Content		-72	-111	21745212	2831271288
21761	11:10:34.749	00:00:21.761	1306	-1024	-768	-1	-1	-1	-1	4	-1024	-768	-1	-1	-1	-1	4		0	0						Untertest1.avi	0	880	547	72	111				0	Content		-72	-111	21761458	2831287534
21778	11:10:34.766	00:00:21.778	1307	-1024	-768	-1	-1	-1	-1	4	-1024	-768	-1	-1	-1	-1	4		0	0						Untertest1.avi	0	880	547	72	111				0	Content		-72	-111	21778205	2831304281
21795	11:10:34.783	00:00:21.794	1308	-1024	-768	-1	-1	-1	-1	4	-1024	-768	-1	-1	-1	-1	4		0	0						Untertest1.avi	0	880	547	72	111				0	Content		-72	-111	21794872	2831320948
21812	11:10:34.800	00:00:21.811	1309	-1024	-768	-1	-1	-1	-1	4	-1024	-768	-1	-1	-1	-1	4		0	0						Untertest1.avi	0	880	547	72	111				0	Content		-72	-111	21811578	2831337654
21828	11:10:34.816	00:00:21.828	1310	-1024	-768	-1	-1	-1	-1	4	-1024	-768	-1	-1	-1	-1	4		0	0						Untertest1.avi	0	880	547	72	111				0	Content		-72	-111	21828327	2831354403
21845	11:10:34.833	00:00:21.844	1311	-1024	-768	-1	-1	-1	-1	4	-1024	-768	-1	-1	-1	-1	4		0	0						Untertest1.avi	0	880	547	72	111				0	Content		-72	-111	21844961	2831371037
21862	11:10:34.850	00:00:21.861	1312	-1024	-768	-1	-1	-1	-1	4	-1024	-768	-1	-1	-1	-1	4		0	0						Untertest1.avi	0	880	547	72	111				0	Content		-72	-111	21861576	2831387652
21878	11:10:34.866	00:00:21.878	1313	-1024	-768	-1	-1	-1	-1	4	-1024	-768	-1	-1	-1	-1	4		0	0						Untertest1.avi	0	880	547	72	111				0	Content		-72	-111	21878200	2831404276
21895	11:10:34.883	00:00:21.894	1314	-1024	-768	-1	-1	-1	-1	4	-1024	-768	-1	-1	-1	-1	4		0	0						Untertest1.avi	0	880	547	72	111				0	Content		-72	-111	21894948	2831421024
21912	11:10:34.900	00:00:21.911	1315	-1024	-768	-1	-1	-1	-1	4	-1024	-768	-1	-1	-1	-1	4		0	0						Untertest1.avi	0	880	547	72	111				0	Content		-72	-111	21911573	2831437649
21928	11:10:34.916	00:00:21.927	1316	-1024	-768	-1	-1	-1	-1	4	-1024	-768	-1	-1	-1	-1	4		0	0						Untertest1.avi	0	880	547	72	111				0	Content		-72	-111	21927955	2831454031
21945	11:10:34.933	00:00:21.945	1317	-1024	-768	-1	-1	-1	-1	4	-1024	-768	-1	-1	-1	-1	4		0	0						Untertest1.avi	0	880	547	72	111				0	Content		-72	-111	21945094	2831471170
21962	11:10:34.950	00:00:21.961	1318	-1024	-768	-1	-1	-1	-1	4	-1024	-768	-1	-1	-1	-1	4		0	0						Untertest1.avi	0	880	547	72	111				0	Content		-72	-111	21961822	2831487898
21978	11:10:34.966	00:00:21.978	1319	-1024	-768	-1	-1	-1	-1	4	-1024	-768	-1	-1	-1	-1	4		0	0						Untertest1.avi	0	880	547	72	111				0	Content		-72	-111	21978068	2831504144
21995	11:10:34.983	00:00:21.994	1320	-1024	-768	-1	-1	-1	-1	4	-1024	-768	-1	-1	-1	-1	4		0	0						Untertest1.avi	0	880	547	72	111				0	Content		-72	-111	21994943	2831521019
22011	11:10:34.999	00:00:22.011	1321	-1024	-768	-1	-1	-1	-1	4	-1024	-768	-1	-1	-1	-1	4		0	0						Untertest1.avi	0	880	547	72	111				0	Content		-72	-111	22011440	2831537516
22028	11:10:35.016	00:00:22.028	1322	-1024	-768	-1	-1	-1	-1	4	-1024	-768	-1	-1	-1	-1	4		0	0						Untertest1.avi	0	880	547	72	111				0	Content		-72	-111	22028190	2831554266
22045	11:10:35.033	00:00:22.044	1323	-1024	-768	-1	-1	-1	-1	4	-1024	-768	-1	-1	-1	-1	4		0	0						Untertest1.avi	0	880	547	72	111				0	Content		-72	-111	22044815	2831570891
22061	11:10:35.049	00:00:22.061	1324	-1024	-768	-1	-1	-1	-1	4	-1024	-768	-1	-1	-1	-1	4		0	0						Untertest1.avi	0	880	547	72	111				0	Content		-72	-111	22061437	2831587513
22078	11:10:35.066	00:00:22.078	1325	-1024	-768	-1	-1	-1	-1	4	-1024	-768	-1	-1	-1	-1	4		0	0						Untertest1.avi	0	880	547	72	111				0	Content		-72	-111	22078123	2831604199
22095	11:10:35.083	00:00:22.094	1326	-1024	-768	-1	-1	-1	-1	4	-1024	-768	-1	-1	-1	-1	4		0	0						Untertest1.avi	0	880	547	72	111				0	Content		-72	-111	22094791	2831620867
22111	11:10:35.099	00:00:22.111	1327	-1024	-768	-1	-1	-1	-1	4	-1024	-768	-1	-1	-1	-1	4		0	0						Untertest1.avi	0	880	547	72	111				0	Content		-72	-111	22111434	2831637510
22128	11:10:35.116	00:00:22.128	1328	-1024	-768	-1	-1	-1	-1	4	-1024	-768	-1	-1	-1	-1	4		0	0						Untertest1.avi	0	880	547	72	111				0	Content		-72	-111	22128059	2831654135
22144	11:10:35.132	00:00:22.144	1329	-1024	-768	-1	-1	-1	-1	4	-1024	-768	-1	-1	-1	-1	4		0	0						Untertest1.avi	0	880	547	72	111				0	Content		-72	-111	22144437	2831670513
22161	11:10:35.149	00:00:22.161	1330	-1024	-768	-1	-1	-1	-1	4	-1024	-768	-1	-1	-1	-1	4		0	0						Untertest1.avi	0	880	547	72	111				0	Content		-72	-111	22161370	2831687446
22178	11:10:35.166	00:00:22.178	1331	-1024	-768	-1	-1	-1	-1	4	-1024	-768	-1	-1	-1	-1	4		0	0						Untertest1.avi	0	880	547	72	111				0	Content		-72	-111	22178038	2831704114
22195	11:10:35.183	00:00:22.194	1332	-1024	-768	-1	-1	-1	-1	4	-1024	-768	-1	-1	-1	-1	4		0	0						Untertest1.avi	0	880	547	72	111				0	Content		-72	-111	22194544	2831720620
22211	11:10:35.199	00:00:22.211	1333	-1024	-768	-1	-1	-1	-1	4	-1024	-768	-1	-1	-1	-1	4		0	0						Untertest1.avi	0	880	547	72	111				0	Content		-72	-111	22211212	2831737288
22228	11:10:35.216	00:00:22.227	1334	-1024	-768	-1	-1	-1	-1	4	-1024	-768	-1	-1	-1	-1	4		0	0						Untertest1.avi	0	880	547	72	111				0	Content		-72	-111	22227826	2831753902
22244	11:10:35.232	00:00:22.244	1335	-1024	-768	-1	-1	-1	-1	4	-1024	-768	-1	-1	-1	-1	4		0	0						Untertest1.avi	0	880	547	72	111				0	Content		-72	-111	22244493	2831770569
22261	11:10:35.249	00:00:22.261	1336	-1024	-768	-1	-1	-1	-1	4	-1024	-768	-1	-1	-1	-1	4		0	0						Untertest1.avi	0	880	547	72	111				0	Content		-72	-111	22261161	2831787237
22278	11:10:35.266	00:00:22.277	1337	-1024	-768	-1	-1	-1	-1	4	-1024	-768	-1	-1	-1	-1	4		0	0						Untertest1.avi	0	880	547	72	111				0	Content		-72	-111	22277814	2831803890
22294	11:10:35.282	00:00:22.294	1338	-1024	-768	-1	-1	-1	-1	4	-1024	-768	-1	-1	-1	-1	4		0	0						Untertest1.avi	0	880	547	72	111				0	Content		-72	-111	22294481	2831820557
22311	11:10:35.299	00:00:22.311	1339	-1024	-768	-1	-1	-1	-1	4	-1024	-768	-1	-1	-1	-1	4		0	0						Untertest1.avi	0	880	547	72	111				0	Content		-72	-111	22311149	2831837225
22328	11:10:35.316	00:00:22.327	1340	-1024	-768	-1	-1	-1	-1	4	-1024	-768	-1	-1	-1	-1	4		0	0						Untertest1.avi	0	880	547	72	111				0	Content		-72	-111	22327727	2831853803
22344	11:10:35.332	00:00:22.344	1341	-1024	-768	-1	-1	-1	-1	4	-1024	-768	-1	-1	-1	-1	4		0	0						Untertest1.avi	0	880	547	72	111				0	Content		-72	-111	22344375	2831870451
22361	11:10:35.349	00:00:22.361	1342	-1024	-768	-1	-1	-1	-1	4	-1024	-768	-1	-1	-1	-1	4		0	0						Untertest1.avi	0	880	547	72	111				0	Content		-72	-111	22361043	2831887119
22378	11:10:35.366	00:00:22.377	1343	-1024	-768	-1	-1	-1	-1	4	-1024	-768	-1	-1	-1	-1	4		0	0						Untertest1.avi	0	880	547	72	111				0	Content		-72	-111	22377710	2831903786
22395	11:10:35.383	00:00:22.394	1344	-1024	-768	-1	-1	-1	-1	4	-1024	-768	-1	-1	-1	-1	4		0	0						Untertest1.avi	0	880	547	72	111				0	Content		-72	-111	22394530	2831920606
22411	11:10:35.399	00:00:22.411	1345	-1024	-768	-1	-1	-1	-1	4	-1024	-768	-1	-1	-1	-1	4		0	0						Untertest1.avi	0	880	547	72	111				0	Content		-72	-111	22411198	2831937274
22428	11:10:35.416	00:00:22.427	1346	-1024	-768	-1	-1	-1	-1	4	-1024	-768	-1	-1	-1	-1	4		0	0						Untertest1.avi	0	880	547	72	111				0	Content		-72	-111	22427865	2831953941
22445	11:10:35.433	00:00:22.444	1347	-1024	-768	-1	-1	-1	-1	4	-1024	-768	-1	-1	-1	-1	4		0	0						Untertest1.avi	0	880	547	72	111				0	Content		-72	-111	22444792	2831970868
22462	11:10:35.450	00:00:22.462	1348	-1024	-768	-1	-1	-1	-1	4	-1024	-768	-1	-1	-1	-1	4		0	0						Untertest1.avi	0	880	547	72	111				0	Content		-72	-111	22462165	2831988241
22479	11:10:35.467	00:00:22.479	1349	-1024	-768	-1	-1	-1	-1	4	-1024	-768	-1	-1	-1	-1	4		0	0						Untertest1.avi	0	880	547	72	111				0	Content		-72	-111	22479411	2832005487
22494	11:10:35.482	00:00:22.494	1350	-1024	-768	-1	-1	-1	-1	4	-1024	-768	-1	-1	-1	-1	4		0	0						Untertest1.avi	0	880	547	72	111				0	Content		-72	-111	22494285	2832020361
22511	11:10:35.499	00:00:22.510	1351	-1024	-768	-1	-1	-1	-1	4	-1024	-768	-1	-1	-1	-1	4		0	0						Untertest1.avi	0	880	547	72	111				0	Content		-72	-111	22510909	2832036985
22528	11:10:35.516	00:00:22.527	1352	-1024	-768	-1	-1	-1	-1	4	-1024	-768	-1	-1	-1	-1	4		0	0						Untertest1.avi	0	880	547	72	111				0	Content		-72	-111	22527577	2832053653
22544	11:10:35.532	00:00:22.544	1353	-1024	-768	-1	-1	-1	-1	4	-1024	-768	-1	-1	-1	-1	4		0	0						Untertest1.avi	0	880	547	72	111				0	Content		-72	-111	22544245	2832070321
22561	11:10:35.549	00:00:22.560	1354	-1024	-768	-1	-1	-1	-1	4	-1024	-768	-1	-1	-1	-1	4		0	0						Untertest1.avi	0	880	547	72	111				0	Content		-72	-111	22560780	2832086856
22578	11:10:35.566	00:00:22.577	1355	-1024	-768	-1	-1	-1	-1	4	-1024	-768	-1	-1	-1	-1	4		0	0						Untertest1.avi	0	880	547	72	111				0	Content		-72	-111	22577581	2832103657
22594	11:10:35.582	00:00:22.594	1356	-1024	-768	-1	-1	-1	-1	4	-1024	-768	-1	-1	-1	-1	4		0	0						Untertest1.avi	0	880	547	72	111				0	Content		-72	-111	22594192	2832120268
22611	11:10:35.599	00:00:22.610	1357	-1024	-768	-1	-1	-1	-1	4	-1024	-768	-1	-1	-1	-1	4		0	0						Untertest1.avi	0	880	547	72	111				0	Content		-72	-111	22610859	2832136935
22628	11:10:35.616	00:00:22.627	1358	-1024	-768	-1	-1	-1	-1	4	-1024	-768	-1	-1	-1	-1	4		0	0						Untertest1.avi	0	880	547	72	111				0	Content		-72	-111	22627527	2832153603
22644	11:10:35.632	00:00:22.644	1359	-1024	-768	-1	-1	-1	-1	4	-1024	-768	-1	-1	-1	-1	4		0	0						Untertest1.avi	0	880	547	72	111				0	Content		-72	-111	22644362	2832170438
22661	11:10:35.649	00:00:22.661	1360	-1024	-768	-1	-1	-1	-1	4	-1024	-768	-1	-1	-1	-1	4		0	0						Untertest1.avi	0	880	547	72	111				0	Content		-72	-111	22661030	2832187106
22678	11:10:35.666	00:00:22.677	1361	-1024	-768	-1	-1	-1	-1	4	-1024	-768	-1	-1	-1	-1	4		0	0						Untertest1.avi	0	880	547	72	111				0	Content		-72	-111	22677698	2832203774
22695	11:10:35.683	00:00:22.694	1362	-1024	-768	-1	-1	-1	-1	4	-1024	-768	-1	-1	-1	-1	4		0	0						Untertest1.avi	0	880	547	72	111				0	Content		-72	-111	22694647	2832220723
22712	11:10:35.700	00:00:22.712	1363	-1024	-768	-1	-1	-1	-1	4	-1024	-768	-1	-1	-1	-1	4		0	0						Untertest1.avi	0	880	547	72	111				0	Content		-72	-111	22712019	2832238095
22729	11:10:35.717	00:00:22.729	1364	-1024	-768	-1	-1	-1	-1	4	-1024	-768	-1	-1	-1	-1	4		0	0						Untertest1.avi	0	880	547	72	111				0	Content		-72	-111	22729267	2832255343
22745	11:10:35.733	00:00:22.745	1365	-1024	-768	-1	-1	-1	-1	4	-1024	-768	-1	-1	-1	-1	4		0	0						Untertest1.avi	0	880	547	72	111				0	Content		-72	-111	22745308	2832271384
22762	11:10:35.750	00:00:22.761	1366	-1024	-768	-1	-1	-1	-1	4	-1024	-768	-1	-1	-1	-1	4		0	0						Untertest1.avi	0	880	547	72	111				0	Content		-72	-111	22761976	2832288052
22779	11:10:35.767	00:00:22.778	1367	-1024	-768	-1	-1	-1	-1	4	-1024	-768	-1	-1	-1	-1	4		0	0						Untertest1.avi	0	880	547	72	111				0	Content		-72	-111	22778644	2832304720
22795	11:10:35.783	00:00:22.794	1368	-1024	-768	-1	-1	-1	-1	4	-1024	-768	-1	-1	-1	-1	4		0	0						Untertest1.avi	0	880	547	72	111				0	Content		-72	-111	22794893	2832320969
22812	11:10:35.800	00:00:22.811	1369	-1024	-768	-1	-1	-1	-1	4	-1024	-768	-1	-1	-1	-1	4		0	0						Untertest1.avi	0	880	547	72	111				0	Content		-72	-111	22811561	2832337637
22828	11:10:35.816	00:00:22.828	1370	-1024	-768	-1	-1	-1	-1	4	-1024	-768	-1	-1	-1	-1	4		0	0						Untertest1.avi	0	880	547	72	111				0	Content		-72	-111	22828228	2832354304
22845	11:10:35.833	00:00:22.844	1371	-1024	-768	-1	-1	-1	-1	4	-1024	-768	-1	-1	-1	-1	4		0	0						Untertest1.avi	0	880	547	72	111				0	Content		-72	-111	22844594	2832370670
22861	11:10:35.849	00:00:22.861	1372	-1024	-768	-1	-1	-1	-1	4	-1024	-768	-1	-1	-1	-1	4		0	0						Untertest1.avi	0	880	547	72	111				0	Content		-72	-111	22861262	2832387338
22878	11:10:35.866	00:00:22.877	1373	-1024	-768	-1	-1	-1	-1	4	-1024	-768	-1	-1	-1	-1	4		0	0						Untertest1.avi	0	880	547	72	111				0	Content		-72	-111	22877929	2832404005
22894	11:10:35.882	00:00:22.894	1374	-1024	-768	-1	-1	-1	-1	4	-1024	-768	-1	-1	-1	-1	4		0	0						Untertest1.avi	0	880	547	72	111				0	Content		-72	-111	22894068	2832420144
22911	11:10:35.899	00:00:22.910	1375	-1024	-768	-1	-1	-1	-1	4	-1024	-768	-1	-1	-1	-1	4		0	0						Untertest1.avi	0	880	547	72	111				0	Content		-72	-111	22910639	2832436715
22928	11:10:35.916	00:00:22.927	1376	-1024	-768	-1	-1	-1	-1	4	-1024	-768	-1	-1	-1	-1	4		0	0						Untertest1.avi	0	880	547	72	111				0	Content		-72	-111	22927575	2832453651
22944	11:10:35.932	00:00:22.944	1377	-1024	-768	-1	-1	-1	-1	4	-1024	-768	-1	-1	-1	-1	4		0	0						Untertest1.avi	0	880	547	72	111				0	Content		-72	-111	22944243	2832470319
22961	11:10:35.949	00:00:22.961	1378	-1024	-768	-1	-1	-1	-1	4	-1024	-768	-1	-1	-1	-1	4		0	0						Untertest1.avi	0	880	547	72	111				0	Content		-72	-111	22961381	2832487457
22978	11:10:35.966	00:00:22.978	1379	-1024	-768	-1	-1	-1	-1	4	-1024	-768	-1	-1	-1	-1	4		0	0						Untertest1.avi	0	880	547	72	111				0	Content		-72	-111	22978048	2832504124
22995	11:10:35.983	00:00:22.995	1380	-1024	-768	-1	-1	-1	-1	4	-1024	-768	-1	-1	-1	-1	4		0	0						Untertest1.avi	0	880	547	72	111				0	Content		-72	-111	22995136	2832521212
23012	11:10:36.000	00:00:23.012	1381	-1024	-768	-1	-1	-1	-1	4	-1024	-768	-1	-1	-1	-1	4		0	0						Untertest1.avi	0	880	547	72	111				0	Content		-72	-111	23012385	2832538461
23027	11:10:36.015	00:00:23.027	1382	-1024	-768	-1	-1	-1	-1	4	-1024	-768	-1	-1	-1	-1	4		0	0						Untertest1.avi	0	880	547	72	111				0	Content		-72	-111	23027256	2832553332
23044	11:10:36.032	00:00:23.043	1383	-1024	-768	-1	-1	-1	-1	4	-1024	-768	-1	-1	-1	-1	4		0	0						Untertest1.avi	0	880	547	72	111				0	Content		-72	-111	23043882	2832569958
23061	11:10:36.049	00:00:23.060	1384	-1024	-768	-1	-1	-1	-1	4	-1024	-768	-1	-1	-1	-1	4		0	0						Untertest1.avi	0	880	547	72	111				0	Content		-72	-111	23060549	2832586625
23077	11:10:36.065	00:00:23.077	1385	-1024	-768	-1	-1	-1	-1	4	-1024	-768	-1	-1	-1	-1	4		0	0						Untertest1.avi	0	880	547	72	111				0	Content		-72	-111	23077217	2832603293
23094	11:10:36.082	00:00:23.093	1386	-1024	-768	-1	-1	-1	-1	4	-1024	-768	-1	-1	-1	-1	4		0	0						Untertest1.avi	0	880	547	72	111				0	Content		-72	-111	23093879	2832619955
23111	11:10:36.099	00:00:23.110	1387	-1024	-768	-1	-1	-1	-1	4	-1024	-768	-1	-1	-1	-1	4		0	0						Untertest1.avi	0	880	547	72	111				0	Content		-72	-111	23110555	2832636631
23127	11:10:36.115	00:00:23.127	1388	-1024	-768	-1	-1	-1	-1	4	-1024	-768	-1	-1	-1	-1	4		0	0						Untertest1.avi	0	880	547	72	111				0	Content		-72	-111	23127153	2832653229
23144	11:10:36.132	00:00:23.143	1389	-1024	-768	-1	-1	-1	-1	4	-1024	-768	-1	-1	-1	-1	4		0	0						Untertest1.avi	0	880	547	72	111				0	Content		-72	-111	23143820	2832669896
23161	11:10:36.149	00:00:23.160	1390	-1024	-768	-1	-1	-1	-1	4	-1024	-768	-1	-1	-1	-1	4		0	0						Untertest1.avi	0	880	547	72	111				0	Content		-72	-111	23160728	2832686804
23177	11:10:36.165	00:00:23.177	1391	-1024	-768	-1	-1	-1	-1	4	-1024	-768	-1	-1	-1	-1	4		0	0						Untertest1.avi	0	880	547	72	111				0	Content		-72	-111	23177396	2832703472
23194	11:10:36.182	00:00:23.194	1392	-1024	-768	-1	-1	-1	-1	4	-1024	-768	-1	-1	-1	-1	4		0	0						Untertest1.avi	0	880	547	72	111				0	Content		-72	-111	23194374	2832720450
23212	11:10:36.200	00:00:23.211	1393	-1024	-768	-1	-1	-1	-1	4	-1024	-768	-1	-1	-1	-1	4		0	0						Untertest1.avi	0	880	547	72	111				0	Content		-72	-111	23211624	2832737700
23229	11:10:36.217	00:00:23.229	1394	-1024	-768	-1	-1	-1	-1	4	-1024	-768	-1	-1	-1	-1	4		0	0						Untertest1.avi	0	880	547	72	111				0	Content		-72	-111	23229010	2832755086
23245	11:10:36.233	00:00:23.245	1395	-1024	-768	-1	-1	-1	-1	4	-1024	-768	-1	-1	-1	-1	4		0	0						Untertest1.avi	0	880	547	72	111				0	Content		-72	-111	23245047	2832771123
23262	11:10:36.250	00:00:23.261	1396	-1024	-768	-1	-1	-1	-1	4	-1024	-768	-1	-1	-1	-1	4		0	0						Untertest1.avi	0	880	547	72	111				0	Content		-72	-111	23261715	2832787791
23278	11:10:36.266	00:00:23.278	1397	-1024	-768	-1	-1	-1	-1	4	-1024	-768	-1	-1	-1	-1	4		0	0						Untertest1.avi	0	880	547	72	111				0	Content		-72	-111	23278383	2832804459
23295	11:10:36.283	00:00:23.294	1398	-1024	-768	-1	-1	-1	-1	4	-1024	-768	-1	-1	-1	-1	4		0	0						Untertest1.avi	0	880	547	72	111				0	Content		-72	-111	23294590	2832820666
23311	11:10:36.299	00:00:23.311	1399	-1024	-768	-1	-1	-1	-1	4	-1024	-768	-1	-1	-1	-1	4		0	0						Untertest1.avi	0	880	547	72	111				0	Content		-72	-111	23311258	2832837334
23328	11:10:36.316	00:00:23.327	1400	-1024	-768	-1	-1	-1	-1	4	-1024	-768	-1	-1	-1	-1	4		0	0						Untertest1.avi	0	880	547	72	111				0	Content		-72	-111	23327925	2832854001
23344	11:10:36.332	00:00:23.344	1401	-1024	-768	-1	-1	-1	-1	4	-1024	-768	-1	-1	-1	-1	4		0	0						Untertest1.avi	0	880	547	72	111				0	Content		-72	-111	23344299	2832870375
23361	11:10:36.349	00:00:23.360	1402	-1024	-768	-1	-1	-1	-1	4	-1024	-768	-1	-1	-1	-1	4		0	0						Untertest1.avi	0	880	547	72	111				0	Content		-72	-111	23360967	2832887043
23378	11:10:36.366	00:00:23.377	1403	-1024	-768	-1	-1	-1	-1	4	-1024	-768	-1	-1	-1	-1	4		0	0						Untertest1.avi	0	880	547	72	111				0	Content		-72	-111	23377634	2832903710
23394	11:10:36.382	00:00:23.393	1404	-1024	-768	-1	-1	-1	-1	4	-1024	-768	-1	-1	-1	-1	4		0	0						Untertest1.avi	0	880	547	72	111				0	Content		-72	-111	23393672	2832919748
23410	11:10:36.398	00:00:23.410	1405	-1024	-768	-1	-1	-1	-1	4	-1024	-768	-1	-1	-1	-1	4		0	0						Untertest1.avi	0	880	547	72	111				0	Content		-72	-111	23410242	2832936318
23427	11:10:36.415	00:00:23.427	1406	-1024	-768	-1	-1	-1	-1	4	-1024	-768	-1	-1	-1	-1	4		0	0						Untertest1.avi	0	880	547	72	111				0	Content		-72	-111	23427179	2832953255
23444	11:10:36.432	00:00:23.443	1407	-1024	-768	-1	-1	-1	-1	4	-1024	-768	-1	-1	-1	-1	4		0	0						Untertest1.avi	0	880	547	72	111				0	Content		-72	-111	23443847	2832969923
23461	11:10:36.449	00:00:23.460	1408	-1024	-768	-1	-1	-1	-1	4	-1024	-768	-1	-1	-1	-1	4		0	0						Untertest1.avi	0	880	547	72	111				0	Content		-72	-111	23460981	2832987057
23478	11:10:36.466	00:00:23.477	1409	-1024	-768	-1	-1	-1	-1	4	-1024	-768	-1	-1	-1	-1	4		0	0						Untertest1.avi	0	880	547	72	111				0	Content		-72	-111	23477649	2833003725
23495	11:10:36.483	00:00:23.494	1410	-1024	-768	-1	-1	-1	-1	4	-1024	-768	-1	-1	-1	-1	4		0	0						Untertest1.avi	0	880	547	72	111				0	Content		-72	-111	23494862	2833020938
23512	11:10:36.500	00:00:23.512	1411	-1024	-768	-1	-1	-1	-1	4	-1024	-768	-1	-1	-1	-1	4		0	0						Untertest1.avi	0	880	547	72	111				0	Content		-72	-111	23512108	2833038184
23527	11:10:36.515	00:00:23.526	1412	-1024	-768	-1	-1	-1	-1	4	-1024	-768	-1	-1	-1	-1	4		0	0						Untertest1.avi	0	880	547	72	111				0	Content		-72	-111	23526859	2833052935
23544	11:10:36.532	00:00:23.543	1413	-1024	-768	-1	-1	-1	-1	4	-1024	-768	-1	-1	-1	-1	4		0	0						Untertest1.avi	0	880	547	72	111				0	Content		-72	-111	23543527	2833069603
23560	11:10:36.548	00:00:23.560	1414	-1024	-768	-1	-1	-1	-1	4	-1024	-768	-1	-1	-1	-1	4		0	0						Untertest1.avi	0	880	547	72	111				0	Content		-72	-111	23560194	2833086270
23577	11:10:36.565	00:00:23.576	1415	-1024	-768	-1	-1	-1	-1	4	-1024	-768	-1	-1	-1	-1	4		0	0						Untertest1.avi	0	880	547	72	111				0	Content		-72	-111	23576862	2833102938
23593	11:10:36.581	00:00:23.593	1416	-1024	-768	-1	-1	-1	-1	4	-1024	-768	-1	-1	-1	-1	4		0	0						Untertest1.avi	0	880	547	72	111				0	Content		-72	-111	23593478	2833119554
23610	11:10:36.598	00:00:23.610	1417	-1024	-768	-1	-1	-1	-1	4	-1024	-768	-1	-1	-1	-1	4		0	0						Untertest1.avi	0	880	547	72	111				0	Content		-72	-111	23610284	2833136360
23627	11:10:36.615	00:00:23.626	1418	-1024	-768	-1	-1	-1	-1	4	-1024	-768	-1	-1	-1	-1	4		0	0						Untertest1.avi	0	880	547	72	111				0	Content		-72	-111	23626880	2833152956
23644	11:10:36.632	00:00:23.643	1419	-1024	-768	-1	-1	-1	-1	4	-1024	-768	-1	-1	-1	-1	4		0	0						Untertest1.avi	0	880	547	72	111				0	Content		-72	-111	23643547	2833169623
23660	11:10:36.648	00:00:23.660	1420	-1024	-768	-1	-1	-1	-1	4	-1024	-768	-1	-1	-1	-1	4		0	0						Untertest1.avi	0	880	547	72	111				0	Content		-72	-111	23660458	2833186534
23677	11:10:36.665	00:00:23.677	1421	-1024	-768	-1	-1	-1	-1	4	-1024	-768	-1	-1	-1	-1	4		0	0						Untertest1.avi	0	880	547	72	111				0	Content		-72	-111	23677126	2833203202
23694	11:10:36.682	00:00:23.694	1422	-1024	-768	-1	-1	-1	-1	4	-1024	-768	-1	-1	-1	-1	4		0	0						Untertest1.avi	0	880	547	72	111				0	Content		-72	-111	23694116	2833220192
23711	11:10:36.699	00:00:23.711	1423	-1024	-768	-1	-1	-1	-1	4	-1024	-768	-1	-1	-1	-1	4		0	0						Untertest1.avi	0	880	547	72	111				0	Content		-72	-111	23711349	2833237425
23729	11:10:36.717	00:00:23.728	1424	-1024	-768	-1	-1	-1	-1	4	-1024	-768	-1	-1	-1	-1	4		0	0						Untertest1.avi	0	880	547	72	111				0	Content		-72	-111	23728720	2833254796
23745	11:10:36.733	00:00:23.744	1425	-1024	-768	-1	-1	-1	-1	4	-1024	-768	-1	-1	-1	-1	4		0	0						Untertest1.avi	0	880	547	72	111				0	Content		-72	-111	23744720	2833270796
23761	11:10:36.749	00:00:23.761	1426	-1024	-768	-1	-1	-1	-1	4	-1024	-768	-1	-1	-1	-1	4		0	0						Untertest1.avi	0	880	547	72	111				0	Content		-72	-111	23761388	2833287464
23778	11:10:36.766	00:00:23.778	1427	-1024	-768	-1	-1	-1	-1	4	-1024	-768	-1	-1	-1	-1	4		0	0						Untertest1.avi	0	880	547	72	111				0	Content		-72	-111	23778055	2833304131
23794	11:10:36.782	00:00:23.794	1428	-1024	-768	-1	-1	-1	-1	4	-1024	-768	-1	-1	-1	-1	4		0	0						Untertest1.avi	0	880	547	72	111				0	Content		-72	-111	23794278	2833320354
23811	11:10:36.799	00:00:23.810	1429	-1024	-768	-1	-1	-1	-1	4	-1024	-768	-1	-1	-1	-1	4		0	0						Untertest1.avi	0	880	547	72	111				0	Content		-72	-111	23810946	2833337022
23828	11:10:36.816	00:00:23.827	1430	-1024	-768	-1	-1	-1	-1	4	-1024	-768	-1	-1	-1	-1	4		0	0						Untertest1.avi	0	880	547	72	111				0	Content		-72	-111	23827613	2833353689
23844	11:10:36.832	00:00:23.843	1431	-1024	-768	-1	-1	-1	-1	4	-1024	-768	-1	-1	-1	-1	4		0	0						Untertest1.avi	0	880	547	72	111				0	Content		-72	-111	23843884	2833369960
23861	11:10:36.849	00:00:23.860	1432	-1024	-768	-1	-1	-1	-1	4	-1024	-768	-1	-1	-1	-1	4		0	0						Untertest1.avi	0	880	547	72	111				0	Content		-72	-111	23860552	2833386628
23877	11:10:36.865	00:00:23.876	1433	-1024	-768	-1	-1	-1	-1	4	-1024	-768	-1	-1	-1	-1	4		0	0						Untertest1.avi	0	880	547	72	111				0	Content		-72	-111	23876774	2833402850
23893	11:10:36.881	00:00:23.893	1434	-1024	-768	-1	-1	-1	-1	4	-1024	-768	-1	-1	-1	-1	4		0	0						Untertest1.avi	0	880	547	72	111				0	Content		-72	-111	23893339	2833419415
23910	11:10:36.898	00:00:23.910	1435	-1024	-768	-1	-1	-1	-1	4	-1024	-768	-1	-1	-1	-1	4		0	0						Untertest1.avi	0	880	547	72	111				0	Content		-72	-111	23910277	2833436353
23927	11:10:36.915	00:00:23.926	1436	-1024	-768	-1	-1	-1	-1	4	-1024	-768	-1	-1	-1	-1	4		0	0						Untertest1.avi	0	880	547	72	111				0	Content		-72	-111	23926945	2833453021
23944	11:10:36.932	00:00:23.944	1437	-1024	-768	-1	-1	-1	-1	4	-1024	-768	-1	-1	-1	-1	4		0	0						Untertest1.avi	0	880	547	72	111				0	Content		-72	-111	23944083	2833470159
23961	11:10:36.949	00:00:23.960	1438	-1024	-768	-1	-1	-1	-1	4	-1024	-768	-1	-1	-1	-1	4		0	0						Untertest1.avi	0	880	547	72	111				0	Content		-72	-111	23960750	2833486826
23978	11:10:36.966	00:00:23.977	1439	-1024	-768	-1	-1	-1	-1	4	-1024	-768	-1	-1	-1	-1	4		0	0						Untertest1.avi	0	880	547	72	111				0	Content		-72	-111	23977779	2833503855
23989	11:10:36.977																				LeftMouseClick	1	632	577
23994	11:10:36.982	00:00:23.994	1440	-1024	-768	-1	-1	-1	-1	4	-1024	-768	-1	-1	-1	-1	4		0	0						Untertest1.avi	0	880	547	72	111				0	Content		-72	-111	23994447	2833520523
24011	11:10:36.999	00:00:24.011	1441	-1024	-768	-1	-1	-1	-1	4	-1024	-768	-1	-1	-1	-1	4		0	0						Untertest1.avi	0	880	547	72	111				0	Content		-72	-111	24011114	2833537190
24028	11:10:37.016	00:00:24.028	1442	-1024	-768	-1	-1	-1	-1	4	-1024	-768	-1	-1	-1	-1	4		0	0						Untertest1.avi	0	880	547	72	111				0	Content		-72	-111	24028460	2833554536
24043	11:10:37.031	00:00:24.043	1443	-1024	-768	-1	-1	-1	-1	4	-1024	-768	-1	-1	-1	-1	4		0	0						Untertest1.avi	0	880	547	72	111				0	Content		-72	-111	24043206	2833569282
24060	11:10:37.048	00:00:24.059	1444	-1024	-768	-1	-1	-1	-1	4	-1024	-768	-1	-1	-1	-1	4		0	0						Untertest1.avi	0	880	547	72	111				0	Content		-72	-111	24059874	2833585950
24077	11:10:37.065	00:00:24.076	1445	-1024	-768	-1	-1	-1	-1	4	-1024	-768	-1	-1	-1	-1	4		0	0						Untertest1.avi	0	880	547	72	111				0	Content		-72	-111	24076542	2833602618
24093	11:10:37.081	00:00:24.093	1446	-1024	-768	-1	-1	-1	-1	4	-1024	-768	-1	-1	-1	-1	4		0	0						Untertest1.avi	0	880	547	72	111				0	Content		-72	-111	24093209	2833619285
24110	11:10:37.098	00:00:24.109	1447	-1024	-768	-1	-1	-1	-1	4	-1024	-768	-1	-1	-1	-1	4		0	0						Untertest1.avi	0	880	547	72	111				0	Content		-72	-111	24109828	2833635904
24127	11:10:37.115	00:00:24.126	1448	-1024	-768	-1	-1	-1	-1	4	-1024	-768	-1	-1	-1	-1	4		0	0						Untertest1.avi	0	880	547	72	111				0	Content		-72	-111	24126633	2833652709
24143	11:10:37.131	00:00:24.143	1449	-1024	-768	-1	-1	-1	-1	4	-1024	-768	-1	-1	-1	-1	4		0	0						Untertest1.avi	0	880	547	72	111				0	Content		-72	-111	24143229	2833669305
24160	11:10:37.148	00:00:24.159	1450	-1024	-768	-1	-1	-1	-1	4	-1024	-768	-1	-1	-1	-1	4		0	0						Untertest1.avi	0	880	547	72	111				0	Content		-72	-111	24159897	2833685973
24177	11:10:37.165	00:00:24.176	1451	-1024	-768	-1	-1	-1	-1	4	-1024	-768	-1	-1	-1	-1	4		0	0						Untertest1.avi	0	880	547	72	111				0	Content		-72	-111	24176798	2833702874
24193	11:10:37.181	00:00:24.193	1452	-1024	-768	-1	-1	-1	-1	4	-1024	-768	-1	-1	-1	-1	4		0	0						Untertest1.avi	0	880	547	72	111				0	Content		-72	-111	24193465	2833719541
24210	11:10:37.198	00:00:24.210	1453	-1024	-768	-1	-1	-1	-1	4	-1024	-768	-1	-1	-1	-1	4		0	0						Untertest1.avi	0	880	547	72	111				0	Content		-72	-111	24210417	2833736493
24227	11:10:37.215	00:00:24.227	1454	-1024	-768	-1	-1	-1	-1	4	-1024	-768	-1	-1	-1	-1	4		0	0						Untertest1.avi	0	880	547	72	111				0	Content		-72	-111	24227084	2833753160
24237	11:10:37.225																				LeftMouseClick	1	632	577
24244	11:10:37.232	00:00:24.243	1455	-1024	-768	-1	-1	-1	-1	4	-1024	-768	-1	-1	-1	-1	4		0	0						Untertest1.avi	0	880	547	72	111				0	Content		-72	-111	24243752	2833769828
24261	11:10:37.249	00:00:24.260	1456	-1024	-768	-1	-1	-1	-1	4	-1024	-768	-1	-1	-1	-1	4		0	0						Untertest1.avi	0	880	547	72	111				0	Content		-72	-111	24260940	2833787016
24278	11:10:37.266	00:00:24.278	1457	-1024	-768	-1	-1	-1	-1	4	-1024	-768	-1	-1	-1	-1	4		0	0						Untertest1.avi	0	880	547	72	111				0	Content		-72	-111	24278313	2833804389
24294	11:10:37.282	00:00:24.294	1458	-1024	-768	-1	-1	-1	-1	4	-1024	-768	-1	-1	-1	-1	4		0	0						Untertest1.avi	0	880	547	72	111				0	Content		-72	-111	24294356	2833820432
24311	11:10:37.299	00:00:24.311	1459	-1024	-768	-1	-1	-1	-1	4	-1024	-768	-1	-1	-1	-1	4		0	0						Untertest1.avi	0	880	547	72	111				0	Content		-72	-111	24311024	2833837100
24328	11:10:37.316	00:00:24.327	1460	-1024	-768	-1	-1	-1	-1	4	-1024	-768	-1	-1	-1	-1	4		0	0						Untertest1.avi	0	880	547	72	111				0	Content		-72	-111	24327691	2833853767
24344	11:10:37.332	00:00:24.343	1461	-1024	-768	-1	-1	-1	-1	4	-1024	-768	-1	-1	-1	-1	4		0	0						Untertest1.avi	0	880	547	72	111				0	Content		-72	-111	24343899	2833869975
24361	11:10:37.349	00:00:24.360	1462	-1024	-768	-1	-1	-1	-1	4	-1024	-768	-1	-1	-1	-1	4		0	0						Untertest1.avi	0	880	547	72	111				0	Content		-72	-111	24360567	2833886643
24377	11:10:37.365	00:00:24.377	1463	-1024	-768	-1	-1	-1	-1	4	-1024	-768	-1	-1	-1	-1	4		0	0						Untertest1.avi	0	880	547	72	111				0	Content		-72	-111	24377234	2833903310
24394	11:10:37.382	00:00:24.393	1464	-1024	-768	-1	-1	-1	-1	4	-1024	-768	-1	-1	-1	-1	4		0	0						Untertest1.avi	0	880	547	72	111				0	Content		-72	-111	24393608	2833919684
24410	11:10:37.398	00:00:24.410	1465	-1024	-768	-1	-1	-1	-1	4	-1024	-768	-1	-1	-1	-1	4		0	0						Untertest1.avi	0	880	547	72	111				0	Content		-72	-111	24410275	2833936351
24427	11:10:37.415	00:00:24.426	1466	-1024	-768	-1	-1	-1	-1	4	-1024	-768	-1	-1	-1	-1	4		0	0						Untertest1.avi	0	880	547	72	111				0	Content		-72	-111	24426943	2833953019
24443	11:10:37.431	00:00:24.443	1467	-1024	-768	-1	-1	-1	-1	4	-1024	-768	-1	-1	-1	-1	4		0	0						Untertest1.avi	0	880	547	72	111				0	Content		-72	-111	24443113	2833969189
24460	11:10:37.448	00:00:24.459	1468	-1024	-768	-1	-1	-1	-1	4	-1024	-768	-1	-1	-1	-1	4		0	0						Untertest1.avi	0	880	547	72	111				0	Content		-72	-111	24459679	2833985755
24477	11:10:37.465	00:00:24.476	1469	-1024	-768	-1	-1	-1	-1	4	-1024	-768	-1	-1	-1	-1	4		0	0						Untertest1.avi	0	880	547	72	111				0	Content		-72	-111	24476553	2834002629
24493	11:10:37.481	00:00:24.493	1470	-1024	-768	-1	-1	-1	-1	4	-1024	-768	-1	-1	-1	-1	4		0	0						Untertest1.avi	0	880	547	72	111				0	Content		-72	-111	24493221	2834019297
24510	11:10:37.498	00:00:24.510	1471	-1024	-768	-1	-1	-1	-1	4	-1024	-768	-1	-1	-1	-1	4		0	0						Untertest1.avi	0	880	547	72	111				0	Content		-72	-111	24510389	2834036465
24527	11:10:37.515	00:00:24.527	1472	-1024	-768	-1	-1	-1	-1	4	-1024	-768	-1	-1	-1	-1	4		0	0						Untertest1.avi	0	880	547	72	111				0	Content		-72	-111	24527057	2834053133
24544	11:10:37.532	00:00:24.544	1473	-1024	-768	-1	-1	-1	-1	4	-1024	-768	-1	-1	-1	-1	4		0	0						Untertest1.avi	0	880	547	72	111				0	Content		-72	-111	24544174	2834070250
24561	11:10:37.549	00:00:24.561	1474	-1024	-768	-1	-1	-1	-1	4	-1024	-768	-1	-1	-1	-1	4		0	0						Untertest1.avi	0	880	547	72	111				0	Content		-72	-111	24561424	2834087500
24576	11:10:37.564	00:00:24.576	1475	-1024	-768	-1	-1	-1	-1	4	-1024	-768	-1	-1	-1	-1	4		0	0						Untertest1.avi	0	880	547	72	111				0	Content		-72	-111	24576297	2834102373
24593	11:10:37.581	00:00:24.592	1476	-1024	-768	-1	-1	-1	-1	4	-1024	-768	-1	-1	-1	-1	4		0	0						Untertest1.avi	0	880	547	72	111				0	Content		-72	-111	24592921	2834118997
24610	11:10:37.598	00:00:24.609	1477	-1024	-768	-1	-1	-1	-1	4	-1024	-768	-1	-1	-1	-1	4		0	0						Untertest1.avi	0	880	547	72	111				0	Content		-72	-111	24609589	2834135665
24626	11:10:37.614	00:00:24.626	1478	-1024	-768	-1	-1	-1	-1	4	-1024	-768	-1	-1	-1	-1	4		0	0						Untertest1.avi	0	880	547	72	111				0	Content		-72	-111	24626257	2834152333
24643	11:10:37.631	00:00:24.642	1479	-1024	-768	-1	-1	-1	-1	4	-1024	-768	-1	-1	-1	-1	4		0	0						Untertest1.avi	0	880	547	72	111				0	Content		-72	-111	24642792	2834168868
24660	11:10:37.648	00:00:24.659	1480	-1024	-768	-1	-1	-1	-1	4	-1024	-768	-1	-1	-1	-1	4		0	0						Untertest1.avi	0	880	547	72	111				0	Content		-72	-111	24659596	2834185672
24676	11:10:37.664	00:00:24.676	1481	-1024	-768	-1	-1	-1	-1	4	-1024	-768	-1	-1	-1	-1	4		0	0						Untertest1.avi	0	880	547	72	111				0	Content		-72	-111	24676197	2834202273
24693	11:10:37.681	00:00:24.692	1482	-1024	-768	-1	-1	-1	-1	4	-1024	-768	-1	-1	-1	-1	4		0	0						Untertest1.avi	0	880	547	72	111				0	Content		-72	-111	24692865	2834218941
24710	11:10:37.698	00:00:24.709	1483	-1024	-768	-1	-1	-1	-1	4	-1024	-768	-1	-1	-1	-1	4		0	0						Untertest1.avi	0	880	547	72	111				0	Content		-72	-111	24709775	2834235851
24726	11:10:37.714	00:00:24.726	1484	-1024	-768	-1	-1	-1	-1	4	-1024	-768	-1	-1	-1	-1	4		0	0						Untertest1.avi	0	880	547	72	111				0	Content		-72	-111	24726442	2834252518
24743	11:10:37.731	00:00:24.743	1485	-1024	-768	-1	-1	-1	-1	4	-1024	-768	-1	-1	-1	-1	4		0	0						Untertest1.avi	0	880	547	72	111				0	Content		-72	-111	24743397	2834269473
24760	11:10:37.748	00:00:24.760	1486	-1024	-768	-1	-1	-1	-1	4	-1024	-768	-1	-1	-1	-1	4		0	0						Untertest1.avi	0	880	547	72	111				0	Content		-72	-111	24760065	2834286141
24777	11:10:37.765	00:00:24.776	1487	-1024	-768	-1	-1	-1	-1	4	-1024	-768	-1	-1	-1	-1	4		0	0						Untertest1.avi	0	880	547	72	111				0	Content		-72	-111	24776732	2834302808
24794	11:10:37.782	00:00:24.794	1488	-1024	-768	-1	-1	-1	-1	4	-1024	-768	-1	-1	-1	-1	4		0	0						Untertest1.avi	0	880	547	72	111				0	Content		-72	-111	24794037	2834320113
24811	11:10:37.799	00:00:24.811	1489	-1024	-768	-1	-1	-1	-1	4	-1024	-768	-1	-1	-1	-1	4		0	0						Untertest1.avi	0	880	547	72	111				0	Content		-72	-111	24811285	2834337361
24826	11:10:37.814	00:00:24.826	1490	-1024	-768	-1	-1	-1	-1	4	-1024	-768	-1	-1	-1	-1	4		0	0						Untertest1.avi	0	880	547	72	111				0	Content		-72	-111	24826032	2834352108
24843	11:10:37.831	00:00:24.842	1491	-1024	-768	-1	-1	-1	-1	4	-1024	-768	-1	-1	-1	-1	4		0	0						Untertest1.avi	0	880	547	72	111				0	Content		-72	-111	24842720	2834368796
24859	11:10:37.847	00:00:24.859	1492	-1024	-768	-1	-1	-1	-1	4	-1024	-768	-1	-1	-1	-1	4		0	0						Untertest1.avi	0	880	547	72	111				0	Content		-72	-111	24859387	2834385463
24876	11:10:37.864	00:00:24.876	1493	-1024	-768	-1	-1	-1	-1	4	-1024	-768	-1	-1	-1	-1	4		0	0						Untertest1.avi	0	880	547	72	111				0	Content		-72	-111	24876077	2834402153
24893	11:10:37.881	00:00:24.892	1494	-1024	-768	-1	-1	-1	-1	4	-1024	-768	-1	-1	-1	-1	4		0	0						Untertest1.avi	0	880	547	72	111				0	Content		-72	-111	24892745	2834418821
24909	11:10:37.897	00:00:24.909	1495	-1024	-768	-1	-1	-1	-1	4	-1024	-768	-1	-1	-1	-1	4		0	0						Untertest1.avi	0	880	547	72	111				0	Content		-72	-111	24909412	2834435488
24926	11:10:37.914	00:00:24.926	1496	-1024	-768	-1	-1	-1	-1	4	-1024	-768	-1	-1	-1	-1	4		0	0						Untertest1.avi	0	880	547	72	111				0	Content		-72	-111	24926078	2834452154
24943	11:10:37.931	00:00:24.942	1497	-1024	-768	-1	-1	-1	-1	4	-1024	-768	-1	-1	-1	-1	4		0	0						Untertest1.avi	0	880	547	72	111				0	Content		-72	-111	24942644	2834468720
24960	11:10:37.948	00:00:24.959	1498	-1024	-768	-1	-1	-1	-1	4	-1024	-768	-1	-1	-1	-1	4		0	0						Untertest1.avi	0	880	547	72	111				0	Content		-72	-111	24959580	2834485656
24976	11:10:37.964	00:00:24.976	1499	-1024	-768	-1	-1	-1	-1	4	-1024	-768	-1	-1	-1	-1	4		0	0						Untertest1.avi	0	880	547	72	111				0	Content		-72	-111	24976248	2834502324
24993	11:10:37.981	00:00:24.993	1500	-1024	-768	-1	-1	-1	-1	4	-1024	-768	-1	-1	-1	-1	4		0	0						Untertest1.avi	0	880	547	72	111				0	Content		-72	-111	24993381	2834519457
25010	11:10:37.998	00:00:25.010	1501	-1024	-768	-1	-1	-1	-1	4	-1024	-768	-1	-1	-1	-1	4		0	0						Untertest1.avi	0	880	547	72	111				0	Content		-72	-111	25010049	2834536125
25027	11:10:38.015	00:00:25.027	1502	-1024	-768	-1	-1	-1	-1	4	-1024	-768	-1	-1	-1	-1	4		0	0						Untertest1.avi	0	880	547	72	111				0	Content		-72	-111	25027139	2834553215
25044	11:10:38.032	00:00:25.044	1503	-1024	-768	-1	-1	-1	-1	4	-1024	-768	-1	-1	-1	-1	4		0	0						Untertest1.avi	0	880	547	72	111				0	Content		-72	-111	25044386	2834570462
25059	11:10:38.047	00:00:25.059	1504	-1024	-768	-1	-1	-1	-1	4	-1024	-768	-1	-1	-1	-1	4		0	0						Untertest1.avi	0	880	547	72	111				0	Content		-72	-111	25059259	2834585335
25076	11:10:38.064	00:00:25.075	1505	-1024	-768	-1	-1	-1	-1	4	-1024	-768	-1	-1	-1	-1	4		0	0						Untertest1.avi	0	880	547	72	111				0	Content		-72	-111	25075883	2834601959
25093	11:10:38.081	00:00:25.092	1506	-1024	-768	-1	-1	-1	-1	4	-1024	-768	-1	-1	-1	-1	4		0	0						Untertest1.avi	0	880	547	72	111				0	Content		-72	-111	25092550	2834618626
25109	11:10:38.097	00:00:25.109	1507	-1024	-768	-1	-1	-1	-1	4	-1024	-768	-1	-1	-1	-1	4		0	0						Untertest1.avi	0	880	547	72	111				0	Content		-72	-111	25109218	2834635294
25126	11:10:38.114	00:00:25.125	1508	-1024	-768	-1	-1	-1	-1	4	-1024	-768	-1	-1	-1	-1	4		0	0						Untertest1.avi	0	880	547	72	111				0	Content		-72	-111	25125915	2834651991
25143	11:10:38.131	00:00:25.142	1509	-1024	-768	-1	-1	-1	-1	4	-1024	-768	-1	-1	-1	-1	4		0	0						Untertest1.avi	0	880	547	72	111				0	Content		-72	-111	25142583	2834668659
25159	11:10:38.147	00:00:25.159	1510	-1024	-768	-1	-1	-1	-1	4	-1024	-768	-1	-1	-1	-1	4		0	0						Untertest1.avi	0	880	547	72	111				0	Content		-72	-111	25159251	2834685327
25176	11:10:38.164	00:00:25.175	1511	-1024	-768	-1	-1	-1	-1	4	-1024	-768	-1	-1	-1	-1	4		0	0						Untertest1.avi	0	880	547	72	111				0	Content		-72	-111	25175877	2834701953
25193	11:10:38.181	00:00:25.192	1512	-1024	-768	-1	-1	-1	-1	4	-1024	-768	-1	-1	-1	-1	4		0	0						Untertest1.avi	0	880	547	72	111				0	Content		-72	-111	25192545	2834718621
25209	11:10:38.197	00:00:25.209	1513	-1024	-768	-1	-1	-1	-1	4	-1024	-768	-1	-1	-1	-1	4		0	0						Untertest1.avi	0	880	547	72	111				0	Content		-72	-111	25209199	2834735275
25226	11:10:38.214	00:00:25.225	1514	-1024	-768	-1	-1	-1	-1	4	-1024	-768	-1	-1	-1	-1	4		0	0						Untertest1.avi	0	880	547	72	111				0	Content		-72	-111	25225866	2834751942
25243	11:10:38.231	00:00:25.242	1515	-1024	-768	-1	-1	-1	-1	4	-1024	-768	-1	-1	-1	-1	4		0	0						Untertest1.avi	0	880	547	72	111				0	Content		-72	-111	25242534	2834768610
25259	11:10:38.247	00:00:25.259	1516	-1024	-768	-1	-1	-1	-1	4	-1024	-768	-1	-1	-1	-1	4		0	0						Untertest1.avi	0	880	547	72	111				0	Content		-72	-111	25259392	2834785468
25276	11:10:38.264	00:00:25.276	1517	-1024	-768	-1	-1	-1	-1	4	-1024	-768	-1	-1	-1	-1	4		0	0						Untertest1.avi	0	880	547	72	111				0	Content		-72	-111	25276059	2834802135
25293	11:10:38.281	00:00:25.293	1518	-1024	-768	-1	-1	-1	-1	4	-1024	-768	-1	-1	-1	-1	4		0	0						Untertest1.avi	0	880	547	72	111				0	Content		-72	-111	25293039	2834819115
25310	11:10:38.298	00:00:25.309	1519	-1024	-768	-1	-1	-1	-1	4	-1024	-768	-1	-1	-1	-1	4		0	0						Untertest1.avi	0	880	547	72	111				0	Content		-72	-111	25309706	2834835782
25326	11:10:38.314	00:00:25.326	1520	-1024	-768	-1	-1	-1	-1	4	-1024	-768	-1	-1	-1	-1	4		0	0						Untertest1.avi	0	880	547	72	111				0	Content		-72	-111	25326374	2834852450
25344	11:10:38.332	00:00:25.343	1521	-1024	-768	-1	-1	-1	-1	4	-1024	-768	-1	-1	-1	-1	4		0	0						Untertest1.avi	0	880	547	72	111				0	Content		-72	-111	25343624	2834869700
25360	11:10:38.348	00:00:25.360	1522	-1024	-768	-1	-1	-1	-1	4	-1024	-768	-1	-1	-1	-1	4		0	0						Untertest1.avi	0	880	547	72	111				0	Content		-72	-111	25360291	2834886367
25378	11:10:38.366	00:00:25.377	1523	-1024	-768	-1	-1	-1	-1	4	-1024	-768	-1	-1	-1	-1	4		0	0						Untertest1.avi	0	880	547	72	111				0	Content		-72	-111	25377621	2834903697
25392	11:10:38.380	00:00:25.392	1524	-1024	-768	-1	-1	-1	-1	4	-1024	-768	-1	-1	-1	-1	4		0	0						Untertest1.avi	0	880	547	72	111				0	Content		-72	-111	25392370	2834918446
25409	11:10:38.397	00:00:25.409	1525	-1024	-768	-1	-1	-1	-1	4	-1024	-768	-1	-1	-1	-1	4		0	0						Untertest1.avi	0	880	547	72	111				0	Content		-72	-111	25409062	2834935138
25426	11:10:38.414	00:00:25.425	1526	-1024	-768	-1	-1	-1	-1	4	-1024	-768	-1	-1	-1	-1	4		0	0						Untertest1.avi	0	880	547	72	111				0	Content		-72	-111	25425730	2834951806
25442	11:10:38.430	00:00:25.442	1527	-1024	-768	-1	-1	-1	-1	4	-1024	-768	-1	-1	-1	-1	4		0	0						Untertest1.avi	0	880	547	72	111				0	Content		-72	-111	25442367	2834968443
25459	11:10:38.447	00:00:25.458	1528	-1024	-768	-1	-1	-1	-1	4	-1024	-768	-1	-1	-1	-1	4		0	0						Untertest1.avi	0	880	547	72	111				0	Content		-72	-111	25458985	2834985061
25476	11:10:38.464	00:00:25.475	1529	-1024	-768	-1	-1	-1	-1	4	-1024	-768	-1	-1	-1	-1	4		0	0						Untertest1.avi	0	880	547	72	111				0	Content		-72	-111	25475867	2835001943
25492	11:10:38.480	00:00:25.492	1530	-1024	-768	-1	-1	-1	-1	4	-1024	-768	-1	-1	-1	-1	4		0	0						Untertest1.avi	0	880	547	72	111				0	Content		-72	-111	25492357	2835018433
25509	11:10:38.497	00:00:25.509	1531	-1024	-768	-1	-1	-1	-1	4	-1024	-768	-1	-1	-1	-1	4		0	0						Untertest1.avi	0	880	547	72	111				0	Content		-72	-111	25509358	2835035434
25526	11:10:38.514	00:00:25.525	1532	-1024	-768	-1	-1	-1	-1	4	-1024	-768	-1	-1	-1	-1	4		0	0						Untertest1.avi	0	880	547	72	111				0	Content		-72	-111	25525608	2835051684
25543	11:10:38.531	00:00:25.542	1533	-1024	-768	-1	-1	-1	-1	4	-1024	-768	-1	-1	-1	-1	4		0	0						Untertest1.avi	0	880	547	72	111				0	Content		-72	-111	25542691	2835068767
25559	11:10:38.547	00:00:25.559	1534	-1024	-768	-1	-1	-1	-1	4	-1024	-768	-1	-1	-1	-1	4		0	0						Untertest1.avi	0	880	547	72	111				0	Content		-72	-111	25559217	2835085293
25576	11:10:38.564	00:00:25.575	1535	-1024	-768	-1	-1	-1	-1	4	-1024	-768	-1	-1	-1	-1	4		0	0						Untertest1.avi	0	880	547	72	111				0	Content		-72	-111	25575884	2835101960
25592	11:10:38.580	00:00:25.592	1536	-1024	-768	-1	-1	-1	-1	4	-1024	-768	-1	-1	-1	-1	4		0	0						Untertest1.avi	0	880	547	72	111				0	Content		-72	-111	25592355	2835118431
25609	11:10:38.597	00:00:25.608	1537	-1024	-768	-1	-1	-1	-1	4	-1024	-768	-1	-1	-1	-1	4		0	0						Untertest1.avi	0	880	547	72	111				0	Content		-72	-111	25608978	2835135054
25626	11:10:38.614	00:00:25.625	1538	-1024	-768	-1	-1	-1	-1	4	-1024	-768	-1	-1	-1	-1	4		0	0						Untertest1.avi	0	880	547	72	111				0	Content		-72	-111	25625850	2835151926
25642	11:10:38.630	00:00:25.642	1539	-1024	-768	-1	-1	-1	-1	4	-1024	-768	-1	-1	-1	-1	4		0	0						Untertest1.avi	0	880	547	72	111				0	Content		-72	-111	25642475	2835168551
25659	11:10:38.647	00:00:25.659	1540	-1024	-768	-1	-1	-1	-1	4	-1024	-768	-1	-1	-1	-1	4		0	0						Untertest1.avi	0	880	547	72	111				0	Content		-72	-111	25659143	2835185219
25676	11:10:38.664	00:00:25.675	1541	-1024	-768	-1	-1	-1	-1	4	-1024	-768	-1	-1	-1	-1	4		0	0						Untertest1.avi	0	880	547	72	111				0	Content		-72	-111	25675806	2835201882
25692	11:10:38.680	00:00:25.692	1542	-1024	-768	-1	-1	-1	-1	4	-1024	-768	-1	-1	-1	-1	4		0	0						Untertest1.avi	0	880	547	72	111				0	Content		-72	-111	25692474	2835218550
25709	11:10:38.697	00:00:25.709	1543	-1024	-768	-1	-1	-1	-1	4	-1024	-768	-1	-1	-1	-1	4		0	0						Untertest1.avi	0	880	547	72	111				0	Content		-72	-111	25709103	2835235179
25726	11:10:38.714	00:00:25.725	1544	-1024	-768	-1	-1	-1	-1	4	-1024	-768	-1	-1	-1	-1	4		0	0						Untertest1.avi	0	880	547	72	111				0	Content		-72	-111	25725770	2835251846
25742	11:10:38.730	00:00:25.742	1545	-1024	-768	-1	-1	-1	-1	4	-1024	-768	-1	-1	-1	-1	4		0	0						Untertest1.avi	0	880	547	72	111				0	Content		-72	-111	25742432	2835268508
25759	11:10:38.747	00:00:25.759	1546	-1024	-768	-1	-1	-1	-1	4	-1024	-768	-1	-1	-1	-1	4		0	0						Untertest1.avi	0	880	547	72	111				0	Content		-72	-111	25759099	2835285175
25776	11:10:38.764	00:00:25.775	1547	-1024	-768	-1	-1	-1	-1	4	-1024	-768	-1	-1	-1	-1	4		0	0						Untertest1.avi	0	880	547	72	111				0	Content		-72	-111	25775601	2835301677
25792	11:10:38.780	00:00:25.792	1548	-1024	-768	-1	-1	-1	-1	4	-1024	-768	-1	-1	-1	-1	4		0	0						Untertest1.avi	0	880	547	72	111				0	Content		-72	-111	25792269	2835318345
25809	11:10:38.797	00:00:25.808	1549	-1024	-768	-1	-1	-1	-1	4	-1024	-768	-1	-1	-1	-1	4		0	0						Untertest1.avi	0	880	547	72	111				0	Content		-72	-111	25808760	2835334836
25826	11:10:38.814	00:00:25.825	1550	-1024	-768	-1	-1	-1	-1	4	-1024	-768	-1	-1	-1	-1	4		0	0						Untertest1.avi	0	880	547	72	111				0	Content		-72	-111	25825980	2835352056
25843	11:10:38.831	00:00:25.842	1551	-1024	-768	-1	-1	-1	-1	4	-1024	-768	-1	-1	-1	-1	4		0	0						Untertest1.avi	0	880	547	72	111				0	Content		-72	-111	25842758	2835368834
25859	11:10:38.847	00:00:25.859	1552	-1024	-768	-1	-1	-1	-1	4	-1024	-768	-1	-1	-1	-1	4		0	0						Untertest1.avi	0	880	547	72	111				0	Content		-72	-111	25859202	2835385278
25876	11:10:38.864	00:00:25.875	1553	-1024	-768	-1	-1	-1	-1	4	-1024	-768	-1	-1	-1	-1	4		0	0						Untertest1.avi	0	880	547	72	111				0	Content		-72	-111	25875870	2835401946
25893	11:10:38.881	00:00:25.892	1554	-1024	-768	-1	-1	-1	-1	4	-1024	-768	-1	-1	-1	-1	4		0	0						Untertest1.avi	0	880	547	72	111				0	Content		-72	-111	25892537	2835418613
25909	11:10:38.897	00:00:25.909	1555	-1024	-768	-1	-1	-1	-1	4	-1024	-768	-1	-1	-1	-1	4		0	0						Untertest1.avi	0	880	547	72	111				0	Content		-72	-111	25909034	2835435110
25926	11:10:38.914	00:00:25.925	1556	-1024	-768	-1	-1	-1	-1	4	-1024	-768	-1	-1	-1	-1	4		0	0						Untertest1.avi	0	880	547	72	111				0	Content		-72	-111	25925702	2835451778
25942	11:10:38.930	00:00:25.942	1557	-1024	-768	-1	-1	-1	-1	4	-1024	-768	-1	-1	-1	-1	4		0	0						Untertest1.avi	0	880	547	72	111				0	Content		-72	-111	25942369	2835468445
25959	11:10:38.947	00:00:25.958	1558	-1024	-768	-1	-1	-1	-1	4	-1024	-768	-1	-1	-1	-1	4		0	0						Untertest1.avi	0	880	547	72	111				0	Content		-72	-111	25958855	2835484931
25976	11:10:38.964	00:00:25.975	1559	-1024	-768	-1	-1	-1	-1	4	-1024	-768	-1	-1	-1	-1	4		0	0						Untertest1.avi	0	880	547	72	111				0	Content		-72	-111	25975523	2835501599
25992	11:10:38.980	00:00:25.992	1560	-1024	-768	-1	-1	-1	-1	4	-1024	-768	-1	-1	-1	-1	4		0	0						Untertest1.avi	0	880	547	72	111				0	Content		-72	-111	25992129	2835518205
26009	11:10:38.997	00:00:26.008	1561	-1024	-768	-1	-1	-1	-1	4	-1024	-768	-1	-1	-1	-1	4		0	0						Untertest1.avi	0	880	547	72	111				0	Content		-72	-111	26008797	2835534873
26025	11:10:39.013	00:00:26.025	1562	-1024	-768	-1	-1	-1	-1	4	-1024	-768	-1	-1	-1	-1	4		0	0						Untertest1.avi	0	880	547	72	111				0	Content		-72	-111	26025465	2835551541
26042	11:10:39.030	00:00:26.042	1563	-1024	-768	-1	-1	-1	-1	4	-1024	-768	-1	-1	-1	-1	4		0	0						Untertest1.avi	0	880	547	72	111				0	Content		-72	-111	26042338	2835568414
26059	11:10:39.047	00:00:26.059	1564	-1024	-768	-1	-1	-1	-1	4	-1024	-768	-1	-1	-1	-1	4		0	0						Untertest1.avi	0	880	547	72	111				0	Content		-72	-111	26059006	2835585082
26076	11:10:39.064	00:00:26.075	1565	-1024	-768	-1	-1	-1	-1	4	-1024	-768	-1	-1	-1	-1	4		0	0						Untertest1.avi	0	880	547	72	111				0	Content		-72	-111	26075952	2835602028
26093	11:10:39.081	00:00:26.092	1566	-1024	-768	-1	-1	-1	-1	4	-1024	-768	-1	-1	-1	-1	4		0	0						Untertest1.avi	0	880	547	72	111				0	Content		-72	-111	26092620	2835618696
26109	11:10:39.097	00:00:26.109	1567	-1024	-768	-1	-1	-1	-1	4	-1024	-768	-1	-1	-1	-1	4		0	0						Untertest1.avi	0	880	547	72	111				0	Content		-72	-111	26109288	2835635364
26127	11:10:39.115	00:00:26.126	1568	-1024	-768	-1	-1	-1	-1	4	-1024	-768	-1	-1	-1	-1	4		0	0						Untertest1.avi	0	880	547	72	111				0	Content		-72	-111	26126503	2835652579
26143	11:10:39.131	00:00:26.143	1569	-1024	-768	-1	-1	-1	-1	4	-1024	-768	-1	-1	-1	-1	4		0	0						Untertest1.avi	0	880	547	72	111				0	Content		-72	-111	26143171	2835669247
26160	11:10:39.148	00:00:26.160	1570	-1024	-768	-1	-1	-1	-1	4	-1024	-768	-1	-1	-1	-1	4		0	0						Untertest1.avi	0	880	547	72	111				0	Content		-72	-111	26160458	2835686534
26175	11:10:39.163	00:00:26.175	1571	-1024	-768	-1	-1	-1	-1	4	-1024	-768	-1	-1	-1	-1	4		0	0						Untertest1.avi	0	880	547	72	111				0	Content		-72	-111	26175205	2835701281
26192	11:10:39.180	00:00:26.191	1572	-1024	-768	-1	-1	-1	-1	4	-1024	-768	-1	-1	-1	-1	4		0	0						Untertest1.avi	0	880	547	72	111				0	Content		-72	-111	26191829	2835717905
26209	11:10:39.197	00:00:26.208	1573	-1024	-768	-1	-1	-1	-1	4	-1024	-768	-1	-1	-1	-1	4		0	0						Untertest1.avi	0	880	547	72	111				0	Content		-72	-111	26208514	2835734590
26225	11:10:39.213	00:00:26.225	1574	-1024	-768	-1	-1	-1	-1	4	-1024	-768	-1	-1	-1	-1	4		0	0						Untertest1.avi	0	880	547	72	111				0	Content		-72	-111	26225182	2835751258
26242	11:10:39.230	00:00:26.241	1575	-1024	-768	-1	-1	-1	-1	4	-1024	-768	-1	-1	-1	-1	4		0	0						Untertest1.avi	0	880	547	72	111				0	Content		-72	-111	26241850	2835767926
26259	11:10:39.247	00:00:26.258	1576	-1024	-768	-1	-1	-1	-1	4	-1024	-768	-1	-1	-1	-1	4		0	0						Untertest1.avi	0	880	547	72	111				0	Content		-72	-111	26258510	2835784586
26275	11:10:39.263	00:00:26.275	1577	-1024	-768	-1	-1	-1	-1	4	-1024	-768	-1	-1	-1	-1	4		0	0						Untertest1.avi	0	880	547	72	111				0	Content		-72	-111	26275178	2835801254
26292	11:10:39.280	00:00:26.291	1578	-1024	-768	-1	-1	-1	-1	4	-1024	-768	-1	-1	-1	-1	4		0	0						Untertest1.avi	0	880	547	72	111				0	Content		-72	-111	26291846	2835817922
26308	11:10:39.296	00:00:26.308	1579	-1024	-768	-1	-1	-1	-1	4	-1024	-768	-1	-1	-1	-1	4		0	0						Untertest1.avi	0	880	547	72	111				0	Content		-72	-111	26308461	2835834537
26325	11:10:39.313	00:00:26.325	1580	-1024	-768	-1	-1	-1	-1	4	-1024	-768	-1	-1	-1	-1	4		0	0						Untertest1.avi	0	880	547	72	111				0	Content		-72	-111	26325129	2835851205
26342	11:10:39.330	00:00:26.341	1581	-1024	-768	-1	-1	-1	-1	4	-1024	-768	-1	-1	-1	-1	4		0	0						Untertest1.avi	0	880	547	72	111				0	Content		-72	-111	26341987	2835868063
26359	11:10:39.347	00:00:26.358	1582	-1024	-768	-1	-1	-1	-1	4	-1024	-768	-1	-1	-1	-1	4		0	0						Untertest1.avi	0	880	547	72	111				0	Content		-72	-111	26358654	2835884730
26375	11:10:39.363	00:00:26.375	1583	-1024	-768	-1	-1	-1	-1	4	-1024	-768	-1	-1	-1	-1	4		0	0						Untertest1.avi	0	880	547	72	111				0	Content		-72	-111	26375322	2835901398
26392	11:10:39.380	00:00:26.392	1584	-1024	-768	-1	-1	-1	-1	4	-1024	-768	-1	-1	-1	-1	4		0	0						Untertest1.avi	0	880	547	72	111				0	Content		-72	-111	26392322	2835918398
26409	11:10:39.397	00:00:26.408	1585	-1024	-768	-1	-1	-1	-1	4	-1024	-768	-1	-1	-1	-1	4		0	0						Untertest1.avi	0	880	547	72	111				0	Content		-72	-111	26408990	2835935066
26426	11:10:39.414	00:00:26.425	1586	-1024	-768	-1	-1	-1	-1	4	-1024	-768	-1	-1	-1	-1	4		0	0						Untertest1.avi	0	880	547	72	111				0	Content		-72	-111	26425658	2835951734
26443	11:10:39.431	00:00:26.442	1587	-1024	-768	-1	-1	-1	-1	4	-1024	-768	-1	-1	-1	-1	4		0	0						Untertest1.avi	0	880	547	72	111				0	Content		-72	-111	26442946	2835969022
26460	11:10:39.448	00:00:26.460	1588	-1024	-768	-1	-1	-1	-1	4	-1024	-768	-1	-1	-1	-1	4		0	0						Untertest1.avi	0	880	547	72	111				0	Content		-72	-111	26460192	2835986268
26476	11:10:39.464	00:00:26.475	1589	-1024	-768	-1	-1	-1	-1	4	-1024	-768	-1	-1	-1	-1	4		0	0						Untertest1.avi	0	880	547	72	111				0	Content		-72	-111	26475942	2836002018
26493	11:10:39.481	00:00:26.492	1590	-1024	-768	-1	-1	-1	-1	4	-1024	-768	-1	-1	-1	-1	4		0	0						Untertest1.avi	0	880	547	72	111				0	Content		-72	-111	26492609	2836018685
26509	11:10:39.497	00:00:26.508	1591	-1024	-768	-1	-1	-1	-1	4	-1024	-768	-1	-1	-1	-1	4		0	0						Untertest1.avi	0	880	547	72	111				0	Content		-72	-111	26508971	2836035047
26526	11:10:39.514	00:00:26.525	1592	-1024	-768	-1	-1	-1	-1	4	-1024	-768	-1	-1	-1	-1	4		0	0						Untertest1.avi	0	880	547	72	111				0	Content		-72	-111	26525638	2836051714
26542	11:10:39.530	00:00:26.542	1593	-1024	-768	-1	-1	-1	-1	4	-1024	-768	-1	-1	-1	-1	4		0	0						Untertest1.avi	0	880	547	72	111				0	Content		-72	-111	26542306	2836068382
26559	11:10:39.547	00:00:26.558	1594	-1024	-768	-1	-1	-1	-1	4	-1024	-768	-1	-1	-1	-1	4		0	0						Untertest1.avi	0	880	547	72	111				0	Content		-72	-111	26558787	2836084863
26575	11:10:39.563	00:00:26.575	1595	-1024	-768	-1	-1	-1	-1	4	-1024	-768	-1	-1	-1	-1	4		0	0						Untertest1.avi	0	880	547	72	111				0	Content		-72	-111	26575454	2836101530
26592	11:10:39.580	00:00:26.592	1596	-1024	-768	-1	-1	-1	-1	4	-1024	-768	-1	-1	-1	-1	4		0	0						Untertest1.avi	0	880	547	72	111				0	Content		-72	-111	26592122	2836118198
26609	11:10:39.597	00:00:26.608	1597	-1024	-768	-1	-1	-1	-1	4	-1024	-768	-1	-1	-1	-1	4		0	0						Untertest1.avi	0	880	547	72	111				0	Content		-72	-111	26608529	2836134605
26625	11:10:39.613	00:00:26.625	1598	-1024	-768	-1	-1	-1	-1	4	-1024	-768	-1	-1	-1	-1	4		0	0						Untertest1.avi	0	880	547	72	111				0	Content		-72	-111	26625196	2836151272
26642	11:10:39.630	00:00:26.641	1599	-1024	-768	-1	-1	-1	-1	4	-1024	-768	-1	-1	-1	-1	4		0	0						Untertest1.avi	0	880	547	72	111				0	Content		-72	-111	26641775	2836167851
26658	11:10:39.646	00:00:26.658	1600	-1024	-768	-1	-1	-1	-1	4	-1024	-768	-1	-1	-1	-1	4		0	0						Untertest1.avi	0	880	547	72	111				0	Content		-72	-111	26658442	2836184518
26675	11:10:39.663	00:00:26.675	1601	-1024	-768	-1	-1	-1	-1	4	-1024	-768	-1	-1	-1	-1	4		0	0						Untertest1.avi	0	880	547	72	111				0	Content		-72	-111	26675110	2836201186
26692	11:10:39.680	00:00:26.691	1602	-1024	-768	-1	-1	-1	-1	4	-1024	-768	-1	-1	-1	-1	4		0	0						Untertest1.avi	0	880	547	72	111				0	Content		-72	-111	26691960	2836218036
26709	11:10:39.697	00:00:26.708	1603	-1024	-768	-1	-1	-1	-1	4	-1024	-768	-1	-1	-1	-1	4		0	0						Untertest1.avi	0	880	547	72	111				0	Content		-72	-111	26708627	2836234703
26726	11:10:39.714	00:00:26.725	1604	-1024	-768	-1	-1	-1	-1	4	-1024	-768	-1	-1	-1	-1	4		0	0						Untertest1.avi	0	880	547	72	111				0	Content		-72	-111	26725562	2836251638
26742	11:10:39.730	00:00:26.742	1605	-1024	-768	-1	-1	-1	-1	4	-1024	-768	-1	-1	-1	-1	4		0	0						Untertest1.avi	0	880	547	72	111				0	Content		-72	-111	26742230	2836268306
26754	11:10:39.742																				LeftMouseClick	1	632	577
26759	11:10:39.747	00:00:26.758	1606	-1024	-768	-1	-1	-1	-1	4	-1024	-768	-1	-1	-1	-1	4		0	0						Untertest1.avi	0	880	547	72	111				0	Content		-72	-111	26758897	2836284973
26776	11:10:39.764	00:00:26.776	1607	-1024	-768	-1	-1	-1	-1	4	-1024	-768	-1	-1	-1	-1	4		0	0						Untertest1.avi	0	880	547	72	111				0	Content		-72	-111	26776100	2836302176
26793	11:10:39.781	00:00:26.792	1608	-1024	-768	-1	-1	-1	-1	4	-1024	-768	-1	-1	-1	-1	4		0	0						Untertest1.avi	0	880	547	72	111				0	Content		-72	-111	26792768	2836318844
26809	11:10:39.797	00:00:26.808	1609	-1024	-768	-1	-1	-1	-1	4	-1024	-768	-1	-1	-1	-1	4		0	0						Untertest1.avi	0	880	547	72	111				0	Content		-72	-111	26808995	2836335071
26826	11:10:39.814	00:00:26.825	1610	-1024	-768	-1	-1	-1	-1	4	-1024	-768	-1	-1	-1	-1	4		0	0						Untertest1.avi	0	880	547	72	111				0	Content		-72	-111	26825663	2836351739
26842	11:10:39.830	00:00:26.842	1611	-1024	-768	-1	-1	-1	-1	4	-1024	-768	-1	-1	-1	-1	4		0	0						Untertest1.avi	0	880	547	72	111				0	Content		-72	-111	26842330	2836368406
26859	11:10:39.847	00:00:26.858	1612	-1024	-768	-1	-1	-1	-1	4	-1024	-768	-1	-1	-1	-1	4		0	0						Untertest1.avi	0	880	547	72	111				0	Content		-72	-111	26858572	2836384648
26875	11:10:39.863	00:00:26.875	1613	-1024	-768	-1	-1	-1	-1	4	-1024	-768	-1	-1	-1	-1	4		0	0						Untertest1.avi	0	880	547	72	111				0	Content		-72	-111	26875240	2836401316
26892	11:10:39.880	00:00:26.891	1614	-1024	-768	-1	-1	-1	-1	4	-1024	-768	-1	-1	-1	-1	4		0	0						Untertest1.avi	0	880	547	72	111				0	Content		-72	-111	26891762	2836417838
26908	11:10:39.896	00:00:26.908	1615	-1024	-768	-1	-1	-1	-1	4	-1024	-768	-1	-1	-1	-1	4		0	0						Untertest1.avi	0	880	547	72	111				0	Content		-72	-111	26908430	2836434506
26925	11:10:39.913	00:00:26.925	1616	-1024	-768	-1	-1	-1	-1	4	-1024	-768	-1	-1	-1	-1	4		0	0						Untertest1.avi	0	880	547	72	111				0	Content		-72	-111	26925098	2836451174
26942	11:10:39.930	00:00:26.941	1617	-1024	-768	-1	-1	-1	-1	4	-1024	-768	-1	-1	-1	-1	4		0	0						Untertest1.avi	0	880	547	72	111				0	Content		-72	-111	26941606	2836467682
26958	11:10:39.946	00:00:26.958	1618	-1024	-768	-1	-1	-1	-1	4	-1024	-768	-1	-1	-1	-1	4		0	0						Untertest1.avi	0	880	547	72	111				0	Content		-72	-111	26958274	2836484350
26975	11:10:39.963	00:00:26.974	1619	-1024	-768	-1	-1	-1	-1	4	-1024	-768	-1	-1	-1	-1	4		0	0						Untertest1.avi	0	880	547	72	111				0	Content		-72	-111	26974867	2836500943
26992	11:10:39.980	00:00:26.991	1620	-1024	-768	-1	-1	-1	-1	4	-1024	-768	-1	-1	-1	-1	4		0	0						Untertest1.avi	0	880	547	72	111				0	Content		-72	-111	26991535	2836517611
27008	11:10:39.996	00:00:27.008	1621	-1024	-768	-1	-1	-1	-1	4	-1024	-768	-1	-1	-1	-1	4		0	0						Untertest1.avi	0	880	547	72	111				0	Content		-72	-111	27008203	2836534279
27025	11:10:40.013	00:00:27.024	1622	-1024	-768	-1	-1	-1	-1	4	-1024	-768	-1	-1	-1	-1	4		0	0						Untertest1.avi	0	880	547	72	111				0	Content		-72	-111	27024752	2836550828
27041	11:10:40.029	00:00:27.041	1623	-1024	-768	-1	-1	-1	-1	4	-1024	-768	-1	-1	-1	-1	4		0	0						Untertest1.avi	0	880	547	72	111				0	Content		-72	-111	27041420	2836567496
27058	11:10:40.046	00:00:27.058	1624	-1024	-768	-1	-1	-1	-1	4	-1024	-768	-1	-1	-1	-1	4		0	0						Untertest1.avi	0	880	547	72	111				0	Content		-72	-111	27058256	2836584332
27075	11:10:40.063	00:00:27.074	1625	-1024	-768	-1	-1	-1	-1	4	-1024	-768	-1	-1	-1	-1	4		0	0						Untertest1.avi	0	880	547	72	111				0	Content		-72	-111	27074923	2836600999
27092	11:10:40.080	00:00:27.091	1626	-1024	-768	-1	-1	-1	-1	4	-1024	-768	-1	-1	-1	-1	4		0	0						Untertest1.avi	0	880	547	72	111				0	Content		-72	-111	27091591	2836617667
27109	11:10:40.097	00:00:27.108	1627	-1024	-768	-1	-1	-1	-1	4	-1024	-768	-1	-1	-1	-1	4		0	0						Untertest1.avi	0	880	547	72	111				0	Content		-72	-111	27108694	2836634770
27125	11:10:40.113	00:00:27.125	1628	-1024	-768	-1	-1	-1	-1	4	-1024	-768	-1	-1	-1	-1	4		0	0						Untertest1.avi	0	880	547	72	111				0	Content		-72	-111	27125361	2836651437
27143	11:10:40.131	00:00:27.142	1629	-1024	-768	-1	-1	-1	-1	4	-1024	-768	-1	-1	-1	-1	4		0	0						Untertest1.avi	0	880	547	72	111				0	Content		-72	-111	27142545	2836668621
27160	11:10:40.148	00:00:27.159	1630	-1024	-768	-1	-1	-1	-1	4	-1024	-768	-1	-1	-1	-1	4		0	0						Untertest1.avi	0	880	547	72	111				0	Content		-72	-111	27159792	2836685868
27175	11:10:40.163	00:00:27.174	1631	-1024	-768	-1	-1	-1	-1	4	-1024	-768	-1	-1	-1	-1	4		0	0						Untertest1.avi	0	880	547	72	111				0	Content		-72	-111	27174540	2836700616
27191	11:10:40.179	00:00:27.191	1632	-1024	-768	-1	-1	-1	-1	4	-1024	-768	-1	-1	-1	-1	4		0	0						Untertest1.avi	0	880	547	72	111				0	Content		-72	-111	27191207	2836717283
27208	11:10:40.196	00:00:27.207	1633	-1024	-768	-1	-1	-1	-1	4	-1024	-768	-1	-1	-1	-1	4		0	0						Untertest1.avi	0	880	547	72	111				0	Content		-72	-111	27207874	2836733950
27225	11:10:40.213	00:00:27.224	1634	-1024	-768	-1	-1	-1	-1	4	-1024	-768	-1	-1	-1	-1	4		0	0						Untertest1.avi	0	880	547	72	111				0	Content		-72	-111	27224542	2836750618
27241	11:10:40.229	00:00:27.241	1635	-1024	-768	-1	-1	-1	-1	4	-1024	-768	-1	-1	-1	-1	4		0	0						Untertest1.avi	0	880	547	72	111				0	Content		-72	-111	27241164	2836767240
27258	11:10:40.246	00:00:27.257	1636	-1024	-768	-1	-1	-1	-1	4	-1024	-768	-1	-1	-1	-1	4		0	0						Untertest1.avi	0	880	547	72	111				0	Content		-72	-111	27257968	2836784044
27275	11:10:40.263	00:00:27.274	1637	-1024	-768	-1	-1	-1	-1	4	-1024	-768	-1	-1	-1	-1	4		0	0						Untertest1.avi	0	880	547	72	111				0	Content		-72	-111	27274564	2836800640
27291	11:10:40.279	00:00:27.291	1638	-1024	-768	-1	-1	-1	-1	4	-1024	-768	-1	-1	-1	-1	4		0	0						Untertest1.avi	0	880	547	72	111				0	Content		-72	-111	27291231	2836817307
27308	11:10:40.296	00:00:27.307	1639	-1024	-768	-1	-1	-1	-1	4	-1024	-768	-1	-1	-1	-1	4		0	0						Untertest1.avi	0	880	547	72	111				0	Content		-72	-111	27307781	2836833857
27325	11:10:40.313	00:00:27.325	1640	-1024	-768	-1	-1	-1	-1	4	-1024	-768	-1	-1	-1	-1	4		0	0						Untertest1.avi	0	880	547	72	111				0	Content		-72	-111	27325030	2836851106
27342	11:10:40.330	00:00:27.342	1641	-1024	-768	-1	-1	-1	-1	4	-1024	-768	-1	-1	-1	-1	4		0	0						Untertest1.avi	0	880	547	72	111				0	Content		-72	-111	27342113	2836868189
27359	11:10:40.347	00:00:27.358	1642	-1024	-768	-1	-1	-1	-1	4	-1024	-768	-1	-1	-1	-1	4		0	0						Untertest1.avi	0	880	547	72	111				0	Content		-72	-111	27358781	2836884857
27375	11:10:40.363	00:00:27.375	1643	-1024	-768	-1	-1	-1	-1	4	-1024	-768	-1	-1	-1	-1	4		0	0						Untertest1.avi	0	880	547	72	111				0	Content		-72	-111	27375449	2836901525
27393	11:10:40.381	00:00:27.393	1644	-1024	-768	-1	-1	-1	-1	4	-1024	-768	-1	-1	-1	-1	4		0	0						Untertest1.avi	0	880	547	72	111				0	Content		-72	-111	27393026	2836919102
27408	11:10:40.396	00:00:27.407	1645	-1024	-768	-1	-1	-1	-1	4	-1024	-768	-1	-1	-1	-1	4		0	0						Untertest1.avi	0	880	547	72	111				0	Content		-72	-111	27407775	2836933851
27424	11:10:40.412	00:00:27.424	1646	-1024	-768	-1	-1	-1	-1	4	-1024	-768	-1	-1	-1	-1	4		0	0						Untertest1.avi	0	880	547	72	111				0	Content		-72	-111	27424462	2836950538
27441	11:10:40.429	00:00:27.441	1647	-1024	-768	-1	-1	-1	-1	4	-1024	-768	-1	-1	-1	-1	4		0	0						Untertest1.avi	0	880	547	72	111				0	Content		-72	-111	27441130	2836967206
27458	11:10:40.446	00:00:27.457	1648	-1024	-768	-1	-1	-1	-1	4	-1024	-768	-1	-1	-1	-1	4		0	0						Untertest1.avi	0	880	547	72	111				0	Content		-72	-111	27457792	2836983868
27474	11:10:40.462	00:00:27.474	1649	-1024	-768	-1	-1	-1	-1	4	-1024	-768	-1	-1	-1	-1	4		0	0						Untertest1.avi	0	880	547	72	111				0	Content		-72	-111	27474459	2837000535
27491	11:10:40.479	00:00:27.491	1650	-1024	-768	-1	-1	-1	-1	4	-1024	-768	-1	-1	-1	-1	4		0	0						Untertest1.avi	0	880	547	72	111				0	Content		-72	-111	27491071	2837017147
27508	11:10:40.496	00:00:27.507	1651	-1024	-768	-1	-1	-1	-1	4	-1024	-768	-1	-1	-1	-1	4		0	0						Untertest1.avi	0	880	547	72	111				0	Content		-72	-111	27507641	2837033717
27525	11:10:40.513	00:00:27.524	1652	-1024	-768	-1	-1	-1	-1	4	-1024	-768	-1	-1	-1	-1	4		0	0						Untertest1.avi	0	880	547	72	111				0	Content		-72	-111	27524577	2837050653
27541	11:10:40.529	00:00:27.541	1653	-1024	-768	-1	-1	-1	-1	4	-1024	-768	-1	-1	-1	-1	4		0	0						Untertest1.avi	0	880	547	72	111				0	Content		-72	-111	27541245	2837067321
27558	11:10:40.546	00:00:27.558	1654	-1024	-768	-1	-1	-1	-1	4	-1024	-768	-1	-1	-1	-1	4		0	0						Untertest1.avi	0	880	547	72	111				0	Content		-72	-111	27558263	2837084339
27576	11:10:40.564	00:00:27.575	1655	-1024	-768	-1	-1	-1	-1	4	-1024	-768	-1	-1	-1	-1	4		0	0						Untertest1.avi	0	880	547	72	111				0	Content		-72	-111	27575512	2837101588
27593	11:10:40.581	00:00:27.592	1656	-1024	-768	-1	-1	-1	-1	4	-1024	-768	-1	-1	-1	-1	4		0	0						Untertest1.avi	0	880	547	72	111				0	Content		-72	-111	27592884	2837118960
27608	11:10:40.596	00:00:27.607	1657	-1024	-768	-1	-1	-1	-1	4	-1024	-768	-1	-1	-1	-1	4		0	0						Untertest1.avi	0	880	547	72	111				0	Content		-72	-111	27607632	2837133708
27624	11:10:40.612	00:00:27.624	1658	-1024	-768	-1	-1	-1	-1	4	-1024	-768	-1	-1	-1	-1	4		0	0						Untertest1.avi	0	880	547	72	111				0	Content		-72	-111	27624257	2837150333
27641	11:10:40.629	00:00:27.640	1659	-1024	-768	-1	-1	-1	-1	4	-1024	-768	-1	-1	-1	-1	4		0	0						Untertest1.avi	0	880	547	72	111				0	Content		-72	-111	27640974	2837167050
27658	11:10:40.646	00:00:27.657	1660	-1024	-768	-1	-1	-1	-1	4	-1024	-768	-1	-1	-1	-1	4		0	0						Untertest1.avi	0	880	547	72	111				0	Content		-72	-111	27657641	2837183717
27674	11:10:40.662	00:00:27.674	1661	-1024	-768	-1	-1	-1	-1	4	-1024	-768	-1	-1	-1	-1	4		0	0						Untertest1.avi	0	880	547	72	111				0	Content		-72	-111	27674260	2837200336
27691	11:10:40.679	00:00:27.690	1662	-1024	-768	-1	-1	-1	-1	4	-1024	-768	-1	-1	-1	-1	4		0	0						Untertest1.avi	0	880	547	72	111				0	Content		-72	-111	27690928	2837217004
27708	11:10:40.696	00:00:27.707	1663	-1024	-768	-1	-1	-1	-1	4	-1024	-768	-1	-1	-1	-1	4		0	0						Untertest1.avi	0	880	547	72	111				0	Content		-72	-111	27707578	2837233654
27724	11:10:40.712	00:00:27.724	1664	-1024	-768	-1	-1	-1	-1	4	-1024	-768	-1	-1	-1	-1	4		0	0						Untertest1.avi	0	880	547	72	111				0	Content		-72	-111	27724246	2837250322
27741	11:10:40.729	00:00:27.740	1665	-1024	-768	-1	-1	-1	-1	4	-1024	-768	-1	-1	-1	-1	4		0	0						Untertest1.avi	0	880	547	72	111				0	Content		-72	-111	27740913	2837266989
27757	11:10:40.745	00:00:27.757	1666	-1024	-768	-1	-1	-1	-1	4	-1024	-768	-1	-1	-1	-1	4		0	0						Untertest1.avi	0	880	547	72	111				0	Content		-72	-111	27757497	2837283573
27775	11:10:40.763	00:00:27.774	1667	-1024	-768	-1	-1	-1	-1	4	-1024	-768	-1	-1	-1	-1	4		0	0						Untertest1.avi	0	880	547	72	111				0	Content		-72	-111	27774745	2837300821
27792	11:10:40.780	00:00:27.792	1668	-1024	-768	-1	-1	-1	-1	4	-1024	-768	-1	-1	-1	-1	4		0	0						Untertest1.avi	0	880	547	72	111				0	Content		-72	-111	27792116	2837318192
27809	11:10:40.797	00:00:27.809	1669	-1024	-768	-1	-1	-1	-1	4	-1024	-768	-1	-1	-1	-1	4		0	0						Untertest1.avi	0	880	547	72	111				0	Content		-72	-111	27809364	2837335440
27825	11:10:40.813	00:00:27.825	1670	-1024	-768	-1	-1	-1	-1	4	-1024	-768	-1	-1	-1	-1	4		0	0						Untertest1.avi	0	880	547	72	111				0	Content		-72	-111	27825410	2837351486
27842	11:10:40.830	00:00:27.842	1671	-1024	-768	-1	-1	-1	-1	4	-1024	-768	-1	-1	-1	-1	4		0	0						Untertest1.avi	0	880	547	72	111				0	Content		-72	-111	27842077	2837368153
27859	11:10:40.847	00:00:27.858	1672	-1024	-768	-1	-1	-1	-1	4	-1024	-768	-1	-1	-1	-1	4		0	0						Untertest1.avi	0	880	547	72	111				0	Content		-72	-111	27858745	2837384821
27874	11:10:40.862	00:00:27.874	1673	-1024	-768	-1	-1	-1	-1	4	-1024	-768	-1	-1	-1	-1	4		0	0						Untertest1.avi	0	880	547	72	111				0	Content		-72	-111	27874108	2837400184
27891	11:10:40.879	00:00:27.890	1674	-1024	-768	-1	-1	-1	-1	4	-1024	-768	-1	-1	-1	-1	4		0	0						Untertest1.avi	0	880	547	72	111				0	Content		-72	-111	27890730	2837416806
27907	11:10:40.895	00:00:27.907	1675	-1024	-768	-1	-1	-1	-1	4	-1024	-768	-1	-1	-1	-1	4		0	0						Untertest1.avi	0	880	547	72	111				0	Content		-72	-111	27907417	2837433493
27924	11:10:40.912	00:00:27.924	1676	-1024	-768	-1	-1	-1	-1	4	-1024	-768	-1	-1	-1	-1	4		0	0						Untertest1.avi	0	880	547	72	111				0	Content		-72	-111	27924084	2837450160
27941	11:10:40.929	00:00:27.940	1677	-1024	-768	-1	-1	-1	-1	4	-1024	-768	-1	-1	-1	-1	4		0	0						Untertest1.avi	0	880	547	72	111				0	Content		-72	-111	27940719	2837466795
27957	11:10:40.945	00:00:27.957	1678	-1024	-768	-1	-1	-1	-1	4	-1024	-768	-1	-1	-1	-1	4		0	0						Untertest1.avi	0	880	547	72	111				0	Content		-72	-111	27957387	2837483463
27974	11:10:40.962	00:00:27.974	1679	-1024	-768	-1	-1	-1	-1	4	-1024	-768	-1	-1	-1	-1	4		0	0						Untertest1.avi	0	880	547	72	111				0	Content		-72	-111	27974252	2837500328
27991	11:10:40.979	00:00:27.990	1680	-1024	-768	-1	-1	-1	-1	4	-1024	-768	-1	-1	-1	-1	4		0	0						Untertest1.avi	0	880	547	72	111				0	Content		-72	-111	27990920	2837516996
28008	11:10:40.996	00:00:28.007	1681	-1024	-768	-1	-1	-1	-1	4	-1024	-768	-1	-1	-1	-1	4		0	0						Untertest1.avi	0	880	547	72	111				0	Content		-72	-111	28007588	2837533664
28025	11:10:41.013	00:00:28.024	1682	-1024	-768	-1	-1	-1	-1	4	-1024	-768	-1	-1	-1	-1	4		0	0						Untertest1.avi	0	880	547	72	111				0	Content		-72	-111	28024608	2837550684
28042	11:10:41.030	00:00:28.041	1683	-1024	-768	-1	-1	-1	-1	4	-1024	-768	-1	-1	-1	-1	4		0	0						Untertest1.avi	0	880	547	72	111				0	Content		-72	-111	28041847	2837567923
28059	11:10:41.047	00:00:28.059	1684	-1024	-768	-1	-1	-1	-1	4	-1024	-768	-1	-1	-1	-1	4		0	0						Untertest1.avi	0	880	547	72	111				0	Content		-72	-111	28059220	2837585296
28074	11:10:41.062	00:00:28.073	1685	-1024	-768	-1	-1	-1	-1	4	-1024	-768	-1	-1	-1	-1	4		0	0						Untertest1.avi	0	880	547	72	111				0	Content		-72	-111	28073969	2837600045
28091	11:10:41.079	00:00:28.090	1686	-1024	-768	-1	-1	-1	-1	4	-1024	-768	-1	-1	-1	-1	4		0	0						Untertest1.avi	0	880	547	72	111				0	Content		-72	-111	28090594	2837616670
28107	11:10:41.095	00:00:28.107	1687	-1024	-768	-1	-1	-1	-1	4	-1024	-768	-1	-1	-1	-1	4		0	0						Untertest1.avi	0	880	547	72	111				0	Content		-72	-111	28107310	2837633386
28124	11:10:41.112	00:00:28.123	1688	-1024	-768	-1	-1	-1	-1	4	-1024	-768	-1	-1	-1	-1	4		0	0						Untertest1.avi	0	880	547	72	111				0	Content		-72	-111	28123978	2837650054
28141	11:10:41.129	00:00:28.140	1689	-1024	-768	-1	-1	-1	-1	4	-1024	-768	-1	-1	-1	-1	4		0	0						Untertest1.avi	0	880	547	72	111				0	Content		-72	-111	28140660	2837666736
28157	11:10:41.145	00:00:28.157	1690	-1024	-768	-1	-1	-1	-1	4	-1024	-768	-1	-1	-1	-1	4		0	0						Untertest1.avi	0	880	547	72	111				0	Content		-72	-111	28157327	2837683403
28174	11:10:41.162	00:00:28.173	1691	-1024	-768	-1	-1	-1	-1	4	-1024	-768	-1	-1	-1	-1	4		0	0						Untertest1.avi	0	880	547	72	111				0	Content		-72	-111	28173958	2837700034
28191	11:10:41.179	00:00:28.190	1692	-1024	-768	-1	-1	-1	-1	4	-1024	-768	-1	-1	-1	-1	4		0	0						Untertest1.avi	0	880	547	72	111				0	Content		-72	-111	28190625	2837716701
28207	11:10:41.195	00:00:28.207	1693	-1024	-768	-1	-1	-1	-1	4	-1024	-768	-1	-1	-1	-1	4		0	0						Untertest1.avi	0	880	547	72	111				0	Content		-72	-111	28207293	2837733369
28224	11:10:41.212	00:00:28.223	1694	-1024	-768	-1	-1	-1	-1	4	-1024	-768	-1	-1	-1	-1	4		0	0						Untertest1.avi	0	880	547	72	111				0	Content		-72	-111	28223839	2837749915
28241	11:10:41.229	00:00:28.241	1695	-1024	-768	-1	-1	-1	-1	4	-1024	-768	-1	-1	-1	-1	4		0	0						Untertest1.avi	0	880	547	72	111				0	Content		-72	-111	28241088	2837767164
28258	11:10:41.246	00:00:28.258	1696	-1024	-768	-1	-1	-1	-1	4	-1024	-768	-1	-1	-1	-1	4		0	0						Untertest1.avi	0	880	547	72	111				0	Content		-72	-111	28258473	2837784549
28276	11:10:41.264	00:00:28.275	1697	-1024	-768	-1	-1	-1	-1	4	-1024	-768	-1	-1	-1	-1	4		0	0						Untertest1.avi	0	880	547	72	111				0	Content		-72	-111	28275708	2837801784
28292	11:10:41.280	00:00:28.291	1698	-1024	-768	-1	-1	-1	-1	4	-1024	-768	-1	-1	-1	-1	4		0	0						Untertest1.avi	0	880	547	72	111				0	Content		-72	-111	28291750	2837817826
28308	11:10:41.296	00:00:28.308	1699	-1024	-768	-1	-1	-1	-1	4	-1024	-768	-1	-1	-1	-1	4		0	0						Untertest1.avi	0	880	547	72	111				0	Content		-72	-111	28308418	2837834494
28325	11:10:41.313	00:00:28.325	1700	-1024	-768	-1	-1	-1	-1	4	-1024	-768	-1	-1	-1	-1	4		0	0						Untertest1.avi	0	880	547	72	111				0	Content		-72	-111	28325086	2837851162
28340	11:10:41.328	00:00:28.340	1701	-1024	-768	-1	-1	-1	-1	4	-1024	-768	-1	-1	-1	-1	4		0	0						Untertest1.avi	0	880	547	72	111				0	Content		-72	-111	28340473	2837866549
28357	11:10:41.345	00:00:28.357	1702	-1024	-768	-1	-1	-1	-1	4	-1024	-768	-1	-1	-1	-1	4		0	0						Untertest1.avi	0	880	547	72	111				0	Content		-72	-111	28357081	2837883157
28374	11:10:41.362	00:00:28.373	1703	-1024	-768	-1	-1	-1	-1	4	-1024	-768	-1	-1	-1	-1	4		0	0						Untertest1.avi	0	880	547	72	111				0	Content		-72	-111	28373771	2837899847
28390	11:10:41.378	00:00:28.390	1704	-1024	-768	-1	-1	-1	-1	4	-1024	-768	-1	-1	-1	-1	4		0	0						Untertest1.avi	0	880	547	72	111				0	Content		-72	-111	28390439	2837916515
28407	11:10:41.395	00:00:28.407	1705	-1024	-768	-1	-1	-1	-1	4	-1024	-768	-1	-1	-1	-1	4		0	0						Untertest1.avi	0	880	547	72	111				0	Content		-72	-111	28407069	2837933145
28424	11:10:41.412	00:00:28.423	1706	-1024	-768	-1	-1	-1	-1	4	-1024	-768	-1	-1	-1	-1	4		0	0						Untertest1.avi	0	880	547	72	111				0	Content		-72	-111	28423736	2837949812
28441	11:10:41.429	00:00:28.440	1707	-1024	-768	-1	-1	-1	-1	4	-1024	-768	-1	-1	-1	-1	4		0	0						Untertest1.avi	0	880	547	72	111				0	Content		-72	-111	28440599	2837966675
28457	11:10:41.445	00:00:28.457	1708	-1024	-768	-1	-1	-1	-1	4	-1024	-768	-1	-1	-1	-1	4		0	0						Untertest1.avi	0	880	547	72	111				0	Content		-72	-111	28457267	2837983343
28474	11:10:41.462	00:00:28.473	1709	-1024	-768	-1	-1	-1	-1	4	-1024	-768	-1	-1	-1	-1	4		0	0						Untertest1.avi	0	880	547	72	111				0	Content		-72	-111	28473934	2838000010
28478	11:10:41.466																				LeftMouseClick	1	632	576
28491	11:10:41.479	00:00:28.490	1710	-1024	-768	-1	-1	-1	-1	4	-1024	-768	-1	-1	-1	-1	4		0	0						Untertest1.avi	0	880	547	72	111				0	Content		-72	-111	28490942	2838017018
28508	11:10:41.496	00:00:28.508	1711	-1024	-768	-1	-1	-1	-1	4	-1024	-768	-1	-1	-1	-1	4		0	0						Untertest1.avi	0	880	547	72	111				0	Content		-72	-111	28508314	2838034390
28526	11:10:41.514	00:00:28.525	1712	-1024	-768	-1	-1	-1	-1	4	-1024	-768	-1	-1	-1	-1	4		0	0						Untertest1.avi	0	880	547	72	111				0	Content		-72	-111	28525560	2838051636
28540	11:10:41.528	00:00:28.540	1713	-1024	-768	-1	-1	-1	-1	4	-1024	-768	-1	-1	-1	-1	4		0	0						Untertest1.avi	0	880	547	72	111				0	Content		-72	-111	28540441	2838066517
28557	11:10:41.545	00:00:28.556	1714	-1024	-768	-1	-1	-1	-1	4	-1024	-768	-1	-1	-1	-1	4		0	0						Untertest1.avi	0	880	547	72	111				0	Content		-72	-111	28556932	2838083008
28574	11:10:41.562	00:00:28.573	1715	-1024	-768	-1	-1	-1	-1	4	-1024	-768	-1	-1	-1	-1	4		0	0						Untertest1.avi	0	880	547	72	111				0	Content		-72	-111	28573645	2838099721
28590	11:10:41.578	00:00:28.590	1716	-1024	-768	-1	-1	-1	-1	4	-1024	-768	-1	-1	-1	-1	4		0	0						Untertest1.avi	0	880	547	72	111				0	Content		-72	-111	28590313	2838116389
28607	11:10:41.595	00:00:28.606	1717	-1024	-768	-1	-1	-1	-1	4	-1024	-768	-1	-1	-1	-1	4		0	0						Untertest1.avi	0	880	547	72	111				0	Content		-72	-111	28606995	2838133071
28624	11:10:41.612	00:00:28.623	1718	-1024	-768	-1	-1	-1	-1	4	-1024	-768	-1	-1	-1	-1	4		0	0						Untertest1.avi	0	880	547	72	111				0	Content		-72	-111	28623663	2838149739
28640	11:10:41.628	00:00:28.640	1719	-1024	-768	-1	-1	-1	-1	4	-1024	-768	-1	-1	-1	-1	4		0	0						Untertest1.avi	0	880	547	72	111				0	Content		-72	-111	28640294	2838166370
28657	11:10:41.645	00:00:28.656	1720	-1024	-768	-1	-1	-1	-1	4	-1024	-768	-1	-1	-1	-1	4		0	0						Untertest1.avi	0	880	547	72	111				0	Content		-72	-111	28656961	2838183037
28674	11:10:41.662	00:00:28.673	1721	-1024	-768	-1	-1	-1	-1	4	-1024	-768	-1	-1	-1	-1	4		0	0						Untertest1.avi	0	880	547	72	111				0	Content		-72	-111	28673629	2838199705
28690	11:10:41.678	00:00:28.690	1722	-1024	-768	-1	-1	-1	-1	4	-1024	-768	-1	-1	-1	-1	4		0	0						Untertest1.avi	0	880	547	72	111				0	Content		-72	-111	28690298	2838216374
28707	11:10:41.695	00:00:28.707	1723	-1024	-768	-1	-1	-1	-1	4	-1024	-768	-1	-1	-1	-1	4		0	0						Untertest1.avi	0	880	547	72	111				0	Content		-72	-111	28707422	2838233498
28725	11:10:41.713	00:00:28.724	1724	-1024	-768	-1	-1	-1	-1	4	-1024	-768	-1	-1	-1	-1	4		0	0						Untertest1.avi	0	880	547	72	111				0	Content		-72	-111	28724798	2838250874
28742	11:10:41.730	00:00:28.742	1725	-1024	-768	-1	-1	-1	-1	4	-1024	-768	-1	-1	-1	-1	4		0	0						Untertest1.avi	0	880	547	72	111				0	Content		-72	-111	28742170	2838268246
28758	11:10:41.746	00:00:28.758	1726	-1024	-768	-1	-1	-1	-1	4	-1024	-768	-1	-1	-1	-1	4		0	0						Untertest1.avi	0	880	547	72	111				0	Content		-72	-111	28758171	2838284247
28775	11:10:41.763	00:00:28.774	1727	-1024	-768	-1	-1	-1	-1	4	-1024	-768	-1	-1	-1	-1	4		0	0						Untertest1.avi	0	880	547	72	111				0	Content		-72	-111	28774839	2838300915
28792	11:10:41.780	00:00:28.791	1728	-1024	-768	-1	-1	-1	-1	4	-1024	-768	-1	-1	-1	-1	4		0	0						Untertest1.avi	0	880	547	72	111				0	Content		-72	-111	28791506	2838317582
28807	11:10:41.795	00:00:28.806	1729	-1024	-768	-1	-1	-1	-1	4	-1024	-768	-1	-1	-1	-1	4		0	0						Untertest1.avi	0	880	547	72	111				0	Content		-72	-111	28806794	2838332870
28824	11:10:41.812	00:00:28.823	1730	-1024	-768	-1	-1	-1	-1	4	-1024	-768	-1	-1	-1	-1	4		0	0						Untertest1.avi	0	880	547	72	111				0	Content		-72	-111	28823540	2838349616
28840	11:10:41.828	00:00:28.840	1731	-1024	-768	-1	-1	-1	-1	4	-1024	-768	-1	-1	-1	-1	4		0	0						Untertest1.avi	0	880	547	72	111				0	Content		-72	-111	28840165	2838366241
28857	11:10:41.845	00:00:28.856	1732	-1024	-768	-1	-1	-1	-1	4	-1024	-768	-1	-1	-1	-1	4		0	0						Untertest1.avi	0	880	547	72	111				0	Content		-72	-111	28856833	2838382909
28873	11:10:41.861	00:00:28.873	1733	-1024	-768	-1	-1	-1	-1	4	-1024	-768	-1	-1	-1	-1	4		0	0						Untertest1.avi	0	880	547	72	111				0	Content		-72	-111	28873498	2838399574
28890	11:10:41.878	00:00:28.890	1734	-1024	-768	-1	-1	-1	-1	4	-1024	-768	-1	-1	-1	-1	4		0	0						Untertest1.avi	0	880	547	72	111				0	Content		-72	-111	28890166	2838416242
28907	11:10:41.895	00:00:28.906	1735	-1024	-768	-1	-1	-1	-1	4	-1024	-768	-1	-1	-1	-1	4		0	0						Untertest1.avi	0	880	547	72	111				0	Content		-72	-111	28906998	2838433074
28924	11:10:41.912	00:00:28.923	1736	-1024	-768	-1	-1	-1	-1	4	-1024	-768	-1	-1	-1	-1	4		0	0						Untertest1.avi	0	880	547	72	111				0	Content		-72	-111	28923665	2838449741
28940	11:10:41.928	00:00:28.940	1737	-1024	-768	-1	-1	-1	-1	4	-1024	-768	-1	-1	-1	-1	4		0	0						Untertest1.avi	0	880	547	72	111				0	Content		-72	-111	28940333	2838466409
28957	11:10:41.945	00:00:28.957	1738	-1024	-768	-1	-1	-1	-1	4	-1024	-768	-1	-1	-1	-1	4		0	0						Untertest1.avi	0	880	547	72	111				0	Content		-72	-111	28957294	2838483370
28975	11:10:41.963	00:00:28.974	1739	-1024	-768	-1	-1	-1	-1	4	-1024	-768	-1	-1	-1	-1	4		0	0						Untertest1.avi	0	880	547	72	111				0	Content		-72	-111	28974664	2838500740
28992	11:10:41.980	00:00:28.991	1740	-1024	-768	-1	-1	-1	-1	4	-1024	-768	-1	-1	-1	-1	4		0	0						Untertest1.avi	0	880	547	72	111				0	Content		-72	-111	28991904	2838517980
29005	11:10:41.993																				LeftMouseClick	1	632	576
29007	11:10:41.995	00:00:29.006	1741	-1024	-768	-1	-1	-1	-1	4	-1024	-768	-1	-1	-1	-1	4		0	0						Untertest1.avi	0	880	547	72	111				0	Content		-72	-111	29006776	2838532852
29023	11:10:42.011	00:00:29.023	1742	-1024	-768	-1	-1	-1	-1	4	-1024	-768	-1	-1	-1	-1	4		0	0						Untertest1.avi	0	880	547	72	111				0	Content		-72	-111	29023397	2838549473
29040	11:10:42.028	00:00:29.040	1743	-1024	-768	-1	-1	-1	-1	4	-1024	-768	-1	-1	-1	-1	4		0	0						Untertest1.avi	0	880	547	72	111				0	Content		-72	-111	29040115	2838566191
29057	11:10:42.045	00:00:29.056	1744	-1024	-768	-1	-1	-1	-1	4	-1024	-768	-1	-1	-1	-1	4		0	0						Untertest1.avi	0	880	547	72	111				0	Content		-72	-111	29056782	2838582858
29073	11:10:42.061	00:00:29.073	1745	-1024	-768	-1	-1	-1	-1	4	-1024	-768	-1	-1	-1	-1	4		0	0						Untertest1.avi	0	880	547	72	111				0	Content		-72	-111	29073403	2838599479
29090	11:10:42.078	00:00:29.090	1746	-1024	-768	-1	-1	-1	-1	4	-1024	-768	-1	-1	-1	-1	4		0	0						Untertest1.avi	0	880	547	72	111				0	Content		-72	-111	29090071	2838616147
29107	11:10:42.095	00:00:29.106	1747	-1024	-768	-1	-1	-1	-1	4	-1024	-768	-1	-1	-1	-1	4		0	0						Untertest1.avi	0	880	547	72	111				0	Content		-72	-111	29106680	2838632756
29123	11:10:42.111	00:00:29.123	1748	-1024	-768	-1	-1	-1	-1	4	-1024	-768	-1	-1	-1	-1	4		0	0						Untertest1.avi	0	880	547	72	111				0	Content		-72	-111	29123348	2838649424
29140	11:10:42.128	00:00:29.140	1749	-1024	-768	-1	-1	-1	-1	4	-1024	-768	-1	-1	-1	-1	4		0	0						Untertest1.avi	0	880	547	72	111				0	Content		-72	-111	29140015	2838666091
29157	11:10:42.145	00:00:29.156	1750	-1024	-768	-1	-1	-1	-1	4	-1024	-768	-1	-1	-1	-1	4		0	0						Untertest1.avi	0	880	547	72	111				0	Content		-72	-111	29156640	2838682716
29174	11:10:42.162	00:00:29.173	1751	-1024	-768	-1	-1	-1	-1	4	-1024	-768	-1	-1	-1	-1	4		0	0						Untertest1.avi	0	880	547	72	111				0	Content		-72	-111	29173761	2838699837
29191	11:10:42.179	00:00:29.190	1752	-1024	-768	-1	-1	-1	-1	4	-1024	-768	-1	-1	-1	-1	4		0	0						Untertest1.avi	0	880	547	72	111				0	Content		-72	-111	29190886	2838716962
29208	11:10:42.196	00:00:29.207	1753	-1024	-768	-1	-1	-1	-1	4	-1024	-768	-1	-1	-1	-1	4		0	0						Untertest1.avi	0	880	547	72	111				0	Content		-72	-111	29207554	2838733630
29224	11:10:42.212	00:00:29.224	1754	-1024	-768	-1	-1	-1	-1	4	-1024	-768	-1	-1	-1	-1	4		0	0						Untertest1.avi	0	880	547	72	111				0	Content		-72	-111	29224222	2838750298
29241	11:10:42.229	00:00:29.240	1755	-1024	-768	-1	-1	-1	-1	4	-1024	-768	-1	-1	-1	-1	4		0	0						Untertest1.avi	0	880	547	72	111				0	Content		-72	-111	29240526	2838766602
29257	11:10:42.245	00:00:29.257	1756	-1024	-768	-1	-1	-1	-1	4	-1024	-768	-1	-1	-1	-1	4		0	0						Untertest1.avi	0	880	547	72	111				0	Content		-72	-111	29257194	2838783270
29274	11:10:42.262	00:00:29.273	1757	-1024	-768	-1	-1	-1	-1	4	-1024	-768	-1	-1	-1	-1	4		0	0						Untertest1.avi	0	880	547	72	111				0	Content		-72	-111	29273862	2838799938
29290	11:10:42.278	00:00:29.290	1758	-1024	-768	-1	-1	-1	-1	4	-1024	-768	-1	-1	-1	-1	4		0	0						Untertest1.avi	0	880	547	72	111				0	Content		-72	-111	29290186	2838816262
29307	11:10:42.295	00:00:29.306	1759	-1024	-768	-1	-1	-1	-1	4	-1024	-768	-1	-1	-1	-1	4		0	0						Untertest1.avi	0	880	547	72	111				0	Content		-72	-111	29306854	2838832930
29323	11:10:42.311	00:00:29.323	1760	-1024	-768	-1	-1	-1	-1	4	-1024	-768	-1	-1	-1	-1	4		0	0						Untertest1.avi	0	880	547	72	111				0	Content		-72	-111	29323257	2838849333
29340	11:10:42.328	00:00:29.339	1761	-1024	-768	-1	-1	-1	-1	4	-1024	-768	-1	-1	-1	-1	4		0	0						Untertest1.avi	0	880	547	72	111				0	Content		-72	-111	29339883	2838865959
29357	11:10:42.345	00:00:29.356	1762	-1024	-768	-1	-1	-1	-1	4	-1024	-768	-1	-1	-1	-1	4		0	0						Untertest1.avi	0	880	547	72	111				0	Content		-72	-111	29356506	2838882582
29373	11:10:42.361	00:00:29.373	1763	-1024	-768	-1	-1	-1	-1	4	-1024	-768	-1	-1	-1	-1	4		0	0						Untertest1.avi	0	880	547	72	111				0	Content		-72	-111	29373173	2838899249
29390	11:10:42.378	00:00:29.389	1764	-1024	-768	-1	-1	-1	-1	4	-1024	-768	-1	-1	-1	-1	4		0	0						Untertest1.avi	0	880	547	72	111				0	Content		-72	-111	29389776	2838915852
29406	11:10:42.394	00:00:29.406	1765	-1024	-768	-1	-1	-1	-1	4	-1024	-768	-1	-1	-1	-1	4		0	0						Untertest1.avi	0	880	547	72	111				0	Content		-72	-111	29406444	2838932520
29423	11:10:42.411	00:00:29.423	1766	-1024	-768	-1	-1	-1	-1	4	-1024	-768	-1	-1	-1	-1	4		0	0						Untertest1.avi	0	880	547	72	111				0	Content		-72	-111	29423297	2838949373
29440	11:10:42.428	00:00:29.439	1767	-1024	-768	-1	-1	-1	-1	4	-1024	-768	-1	-1	-1	-1	4		0	0						Untertest1.avi	0	880	547	72	111				0	Content		-72	-111	29439965	2838966041
29457	11:10:42.445	00:00:29.456	1768	-1024	-768	-1	-1	-1	-1	4	-1024	-768	-1	-1	-1	-1	4		0	0						Untertest1.avi	0	880	547	72	111				0	Content		-72	-111	29456632	2838982708
29474	11:10:42.462	00:00:29.473	1769	-1024	-768	-1	-1	-1	-1	4	-1024	-768	-1	-1	-1	-1	4		0	0						Untertest1.avi	0	880	547	72	111				0	Content		-72	-111	29473626	2838999702
29491	11:10:42.479	00:00:29.490	1770	-1024	-768	-1	-1	-1	-1	4	-1024	-768	-1	-1	-1	-1	4		0	0						Untertest1.avi	0	880	547	72	111				0	Content		-72	-111	29490995	2839017071
29507	11:10:42.495	00:00:29.507	1771	-1024	-768	-1	-1	-1	-1	4	-1024	-768	-1	-1	-1	-1	4		0	0						Untertest1.avi	0	880	547	72	111				0	Content		-72	-111	29507247	2839033323
29524	11:10:42.512	00:00:29.523	1772	-1024	-768	-1	-1	-1	-1	4	-1024	-768	-1	-1	-1	-1	4		0	0						Untertest1.avi	0	880	547	72	111				0	Content		-72	-111	29523915	2839049991
29541	11:10:42.529	00:00:29.540	1773	-1024	-768	-1	-1	-1	-1	4	-1024	-768	-1	-1	-1	-1	4		0	0						Untertest1.avi	0	880	547	72	111				0	Content		-72	-111	29540583	2839066659
29557	11:10:42.545	00:00:29.556	1774	-1024	-768	-1	-1	-1	-1	4	-1024	-768	-1	-1	-1	-1	4		0	0						Untertest1.avi	0	880	547	72	111				0	Content		-72	-111	29556970	2839083046
29574	11:10:42.562	00:00:29.573	1775	-1024	-768	-1	-1	-1	-1	4	-1024	-768	-1	-1	-1	-1	4		0	0						Untertest1.avi	0	880	547	72	111				0	Content		-72	-111	29573638	2839099714
29590	11:10:42.578	00:00:29.590	1776	-1024	-768	-1	-1	-1	-1	4	-1024	-768	-1	-1	-1	-1	4		0	0						Untertest1.avi	0	880	547	72	111				0	Content		-72	-111	29590306	2839116382
29607	11:10:42.595	00:00:29.606	1777	-1024	-768	-1	-1	-1	-1	4	-1024	-768	-1	-1	-1	-1	4		0	0						Untertest1.avi	0	880	547	72	111				0	Content		-72	-111	29606649	2839132725
29623	11:10:42.611	00:00:29.623	1778	-1024	-768	-1	-1	-1	-1	4	-1024	-768	-1	-1	-1	-1	4		0	0						Untertest1.avi	0	880	547	72	111				0	Content		-72	-111	29623317	2839149393
29640	11:10:42.628	00:00:29.639	1779	-1024	-768	-1	-1	-1	-1	4	-1024	-768	-1	-1	-1	-1	4		0	0						Untertest1.avi	0	880	547	72	111				0	Content		-72	-111	29639619	2839165695
29656	11:10:42.644	00:00:29.656	1780	-1024	-768	-1	-1	-1	-1	4	-1024	-768	-1	-1	-1	-1	4		0	0						Untertest1.avi	0	880	547	72	111				0	Content		-72	-111	29656421	2839182497
29673	11:10:42.661	00:00:29.673	1781	-1024	-768	-1	-1	-1	-1	4	-1024	-768	-1	-1	-1	-1	4		0	0						Untertest1.avi	0	880	547	72	111				0	Content		-72	-111	29673018	2839199094
29690	11:10:42.678	00:00:29.689	1782	-1024	-768	-1	-1	-1	-1	4	-1024	-768	-1	-1	-1	-1	4		0	0						Untertest1.avi	0	880	547	72	111				0	Content		-72	-111	29689685	2839215761
29706	11:10:42.694	00:00:29.706	1783	-1024	-768	-1	-1	-1	-1	4	-1024	-768	-1	-1	-1	-1	4		0	0						Untertest1.avi	0	880	547	72	111				0	Content		-72	-111	29706235	2839232311
29723	11:10:42.711	00:00:29.723	1784	-1024	-768	-1	-1	-1	-1	4	-1024	-768	-1	-1	-1	-1	4		0	0						Untertest1.avi	0	880	547	72	111				0	Content		-72	-111	29723482	2839249558
29741	11:10:42.729	00:00:29.740	1785	-1024	-768	-1	-1	-1	-1	4	-1024	-768	-1	-1	-1	-1	4		0	0						Untertest1.avi	0	880	547	72	111				0	Content		-72	-111	29740565	2839266641
29757	11:10:42.745	00:00:29.757	1786	-1024	-768	-1	-1	-1	-1	4	-1024	-768	-1	-1	-1	-1	4		0	0						Untertest1.avi	0	880	547	72	111				0	Content		-72	-111	29757233	2839283309
29774	11:10:42.762	00:00:29.773	1787	-1024	-768	-1	-1	-1	-1	4	-1024	-768	-1	-1	-1	-1	4		0	0						Untertest1.avi	0	880	547	72	111				0	Content		-72	-111	29773900	2839299976
29790	11:10:42.778	00:00:29.790	1788	-1024	-768	-1	-1	-1	-1	4	-1024	-768	-1	-1	-1	-1	4		0	0						Untertest1.avi	0	880	547	72	111				0	Content		-72	-111	29790220	2839316296
29807	11:10:42.795	00:00:29.806	1789	-1024	-768	-1	-1	-1	-1	4	-1024	-768	-1	-1	-1	-1	4		0	0						Untertest1.avi	0	880	547	72	111				0	Content		-72	-111	29806888	2839332964
29824	11:10:42.812	00:00:29.823	1790	-1024	-768	-1	-1	-1	-1	4	-1024	-768	-1	-1	-1	-1	4		0	0						Untertest1.avi	0	880	547	72	111				0	Content		-72	-111	29823555	2839349631
29840	11:10:42.828	00:00:29.839	1791	-1024	-768	-1	-1	-1	-1	4	-1024	-768	-1	-1	-1	-1	4		0	0						Untertest1.avi	0	880	547	72	111				0	Content		-72	-111	29839829	2839365905
29856	11:10:42.844	00:00:29.856	1792	-1024	-768	-1	-1	-1	-1	4	-1024	-768	-1	-1	-1	-1	4		0	0						Untertest1.avi	0	880	547	72	111				0	Content		-72	-111	29856497	2839382573
29873	11:10:42.861	00:00:29.872	1793	-1024	-768	-1	-1	-1	-1	4	-1024	-768	-1	-1	-1	-1	4		0	0						Untertest1.avi	0	880	547	72	111				0	Content		-72	-111	29872850	2839398926
29889	11:10:42.877	00:00:29.889	1794	-1024	-768	-1	-1	-1	-1	4	-1024	-768	-1	-1	-1	-1	4		0	0						Untertest1.avi	0	880	547	72	111				0	Content		-72	-111	29889473	2839415549
29906	11:10:42.894	00:00:29.906	1795	-1024	-768	-1	-1	-1	-1	4	-1024	-768	-1	-1	-1	-1	4		0	0						Untertest1.avi	0	880	547	72	111				0	Content		-72	-111	29906096	2839432172
29923	11:10:42.911	00:00:29.922	1796	-1024	-768	-1	-1	-1	-1	4	-1024	-768	-1	-1	-1	-1	4		0	0						Untertest1.avi	0	880	547	72	111				0	Content		-72	-111	29922764	2839448840
29939	11:10:42.927	00:00:29.939	1797	-1024	-768	-1	-1	-1	-1	4	-1024	-768	-1	-1	-1	-1	4		0	0						Untertest1.avi	0	880	547	72	111				0	Content		-72	-111	29939429	2839465505
29956	11:10:42.944	00:00:29.956	1798	-1024	-768	-1	-1	-1	-1	4	-1024	-768	-1	-1	-1	-1	4		0	0						Untertest1.avi	0	880	547	72	111				0	Content		-72	-111	29956096	2839482172
29973	11:10:42.961	00:00:29.972	1799	-1024	-768	-1	-1	-1	-1	4	-1024	-768	-1	-1	-1	-1	4		0	0						Untertest1.avi	0	880	547	72	111				0	Content		-72	-111	29972933	2839499009
29990	11:10:42.978	00:00:29.989	1800	-1024	-768	-1	-1	-1	-1	4	-1024	-768	-1	-1	-1	-1	4		0	0						Untertest1.avi	0	880	547	72	111				0	Content		-72	-111	29989601	2839515677
30006	11:10:42.994	00:00:30.006	1801	-1024	-768	-1	-1	-1	-1	4	-1024	-768	-1	-1	-1	-1	4		0	0						Untertest1.avi	0	880	547	72	111				0	Content		-72	-111	30006268	2839532344
30023	11:10:43.011	00:00:30.023	1802	-1024	-768	-1	-1	-1	-1	4	-1024	-768	-1	-1	-1	-1	4		0	0						Untertest1.avi	0	880	547	72	111				0	Content		-72	-111	30023340	2839549416
30041	11:10:43.029	00:00:30.040	1803	-1024	-768	-1	-1	-1	-1	4	-1024	-768	-1	-1	-1	-1	4		0	0						Untertest1.avi	0	880	547	72	111				0	Content		-72	-111	30040585	2839566661
30057	11:10:43.045	00:00:30.056	1804	-1024	-768	-1	-1	-1	-1	4	-1024	-768	-1	-1	-1	-1	4		0	0						Untertest1.avi	0	880	547	72	111				0	Content		-72	-111	30056929	2839583005
30074	11:10:43.062	00:00:30.073	1805	-1024	-768	-1	-1	-1	-1	4	-1024	-768	-1	-1	-1	-1	4		0	0						Untertest1.avi	0	880	547	72	111				0	Content		-72	-111	30073597	2839599673
30090	11:10:43.078	00:00:30.090	1806	-1024	-768	-1	-1	-1	-1	4	-1024	-768	-1	-1	-1	-1	4		0	0						Untertest1.avi	0	880	547	72	111				0	Content		-72	-111	30090264	2839616340
30107	11:10:43.095	00:00:30.106	1807	-1024	-768	-1	-1	-1	-1	4	-1024	-768	-1	-1	-1	-1	4		0	0						Untertest1.avi	0	880	547	72	111				0	Content		-72	-111	30106932	2839633008
30123	11:10:43.111	00:00:30.123	1808	-1024	-768	-1	-1	-1	-1	4	-1024	-768	-1	-1	-1	-1	4		0	0						Untertest1.avi	0	880	547	72	111				0	Content		-72	-111	30123275	2839649351
30140	11:10:43.128	00:00:30.139	1809	-1024	-768	-1	-1	-1	-1	4	-1024	-768	-1	-1	-1	-1	4		0	0						Untertest1.avi	0	880	547	72	111				0	Content		-72	-111	30139942	2839666018
30157	11:10:43.145	00:00:30.156	1810	-1024	-768	-1	-1	-1	-1	4	-1024	-768	-1	-1	-1	-1	4		0	0						Untertest1.avi	0	880	547	72	111				0	Content		-72	-111	30156610	2839682686
30173	11:10:43.161	00:00:30.172	1811	-1024	-768	-1	-1	-1	-1	4	-1024	-768	-1	-1	-1	-1	4		0	0						Untertest1.avi	0	880	547	72	111				0	Content		-72	-111	30172971	2839699047
30190	11:10:43.178	00:00:30.189	1812	-1024	-768	-1	-1	-1	-1	4	-1024	-768	-1	-1	-1	-1	4		0	0						Untertest1.avi	0	880	547	72	111				0	Content		-72	-111	30189638	2839715714
30206	11:10:43.194	00:00:30.205	1813	-1024	-768	-1	-1	-1	-1	4	-1024	-768	-1	-1	-1	-1	4		0	0						Untertest1.avi	0	880	547	72	111				0	Content		-72	-111	30205956	2839732032
30223	11:10:43.211	00:00:30.222	1814	-1024	-768	-1	-1	-1	-1	4	-1024	-768	-1	-1	-1	-1	4		0	0						Untertest1.avi	0	880	547	72	111				0	Content		-72	-111	30222632	2839748708
30239	11:10:43.227	00:00:30.239	1815	-1024	-768	-1	-1	-1	-1	4	-1024	-768	-1	-1	-1	-1	4		0	0						Untertest1.avi	0	880	547	72	111				0	Content		-72	-111	30239292	2839765368
30256	11:10:43.244	00:00:30.255	1816	-1024	-768	-1	-1	-1	-1	4	-1024	-768	-1	-1	-1	-1	4		0	0						Untertest1.avi	0	880	547	72	111				0	Content		-72	-111	30255960	2839782036
30273	11:10:43.261	00:00:30.272	1817	-1024	-768	-1	-1	-1	-1	4	-1024	-768	-1	-1	-1	-1	4		0	0						Untertest1.avi	0	880	547	72	111				0	Content		-72	-111	30272575	2839798651
30290	11:10:43.278	00:00:30.289	1818	-1024	-768	-1	-1	-1	-1	4	-1024	-768	-1	-1	-1	-1	4		0	0						Untertest1.avi	0	880	547	72	111				0	Content		-72	-111	30289822	2839815898
30307	11:10:43.295	00:00:30.306	1819	-1024	-768	-1	-1	-1	-1	4	-1024	-768	-1	-1	-1	-1	4		0	0						Untertest1.avi	0	880	547	72	111				0	Content		-72	-111	30306905	2839832981
30324	11:10:43.312	00:00:30.323	1820	-1024	-768	-1	-1	-1	-1	4	-1024	-768	-1	-1	-1	-1	4		0	0						Untertest1.avi	0	880	547	72	111				0	Content		-72	-111	30323572	2839849648
30340	11:10:43.328	00:00:30.340	1821	-1024	-768	-1	-1	-1	-1	4	-1024	-768	-1	-1	-1	-1	4		0	0						Untertest1.avi	0	880	547	72	111				0	Content		-72	-111	30340240	2839866316
30357	11:10:43.345	00:00:30.356	1822	-1024	-768	-1	-1	-1	-1	4	-1024	-768	-1	-1	-1	-1	4		0	0						Untertest1.avi	0	880	547	72	111				0	Content		-72	-111	30356562	2839882638
30373	11:10:43.361	00:00:30.373	1823	-1024	-768	-1	-1	-1	-1	4	-1024	-768	-1	-1	-1	-1	4		0	0						Untertest1.avi	0	880	547	72	111				0	Content		-72	-111	30373229	2839899305
30390	11:10:43.378	00:00:30.389	1824	-1024	-768	-1	-1	-1	-1	4	-1024	-768	-1	-1	-1	-1	4		0	0						Untertest1.avi	0	880	547	72	111				0	Content		-72	-111	30389897	2839915973
30406	11:10:43.394	00:00:30.406	1825	-1024	-768	-1	-1	-1	-1	4	-1024	-768	-1	-1	-1	-1	4		0	0						Untertest1.avi	0	880	547	72	111				0	Content		-72	-111	30406170	2839932246
30423	11:10:43.411	00:00:30.422	1826	-1024	-768	-1	-1	-1	-1	4	-1024	-768	-1	-1	-1	-1	4		0	0						Untertest1.avi	0	880	547	72	111				0	Content		-72	-111	30422838	2839948914
30439	11:10:43.427	00:00:30.439	1827	-1024	-768	-1	-1	-1	-1	4	-1024	-768	-1	-1	-1	-1	4		0	0						Untertest1.avi	0	880	547	72	111				0	Content		-72	-111	30439201	2839965277
30456	11:10:43.444	00:00:30.455	1828	-1024	-768	-1	-1	-1	-1	4	-1024	-768	-1	-1	-1	-1	4		0	0						Untertest1.avi	0	880	547	72	111				0	Content		-72	-111	30455812	2839981888
30472	11:10:43.460	00:00:30.472	1829	-1024	-768	-1	-1	-1	-1	4	-1024	-768	-1	-1	-1	-1	4		0	0						Untertest1.avi	0	880	547	72	111				0	Content		-72	-111	30472438	2839998514
30489	11:10:43.477	00:00:30.489	1830	-1024	-768	-1	-1	-1	-1	4	-1024	-768	-1	-1	-1	-1	4		0	0						Untertest1.avi	0	880	547	72	111				0	Content		-72	-111	30489106	2840015182
30506	11:10:43.494	00:00:30.505	1831	-1024	-768	-1	-1	-1	-1	4	-1024	-768	-1	-1	-1	-1	4		0	0						Untertest1.avi	0	880	547	72	111				0	Content		-72	-111	30505769	2840031845
30522	11:10:43.510	00:00:30.522	1832	-1024	-768	-1	-1	-1	-1	4	-1024	-768	-1	-1	-1	-1	4		0	0						Untertest1.avi	0	880	547	72	111				0	Content		-72	-111	30522437	2840048513
30539	11:10:43.527	00:00:30.539	1833	-1024	-768	-1	-1	-1	-1	4	-1024	-768	-1	-1	-1	-1	4		0	0						Untertest1.avi	0	880	547	72	111				0	Content		-72	-111	30539269	2840065345
30556	11:10:43.544	00:00:30.555	1834	-1024	-768	-1	-1	-1	-1	4	-1024	-768	-1	-1	-1	-1	4		0	0						Untertest1.avi	0	880	547	72	111				0	Content		-72	-111	30555937	2840082013
30573	11:10:43.561	00:00:30.572	1835	-1024	-768	-1	-1	-1	-1	4	-1024	-768	-1	-1	-1	-1	4		0	0						Untertest1.avi	0	880	547	72	111				0	Content		-72	-111	30572605	2840098681
30590	11:10:43.578	00:00:30.589	1836	-1024	-768	-1	-1	-1	-1	4	-1024	-768	-1	-1	-1	-1	4		0	0						Untertest1.avi	0	880	547	72	111				0	Content		-72	-111	30589550	2840115626
30607	11:10:43.595	00:00:30.606	1837	-1024	-768	-1	-1	-1	-1	4	-1024	-768	-1	-1	-1	-1	4		0	0						Untertest1.avi	0	880	547	72	111				0	Content		-72	-111	30606924	2840133000
30623	11:10:43.611	00:00:30.623	1838	-1024	-768	-1	-1	-1	-1	4	-1024	-768	-1	-1	-1	-1	4		0	0						Untertest1.avi	0	880	547	72	111				0	Content		-72	-111	30623176	2840149252
30640	11:10:43.628	00:00:30.639	1839	-1024	-768	-1	-1	-1	-1	4	-1024	-768	-1	-1	-1	-1	4		0	0						Untertest1.avi	0	880	547	72	111				0	Content		-72	-111	30639843	2840165919
30657	11:10:43.645	00:00:30.656	1840	-1024	-768	-1	-1	-1	-1	4	-1024	-768	-1	-1	-1	-1	4		0	0						Untertest1.avi	0	880	547	72	111				0	Content		-72	-111	30656511	2840182587
30673	11:10:43.661	00:00:30.672	1841	-1024	-768	-1	-1	-1	-1	4	-1024	-768	-1	-1	-1	-1	4		0	0						Untertest1.avi	0	880	547	72	111				0	Content		-72	-111	30672901	2840198977
30690	11:10:43.678	00:00:30.689	1842	-1024	-768	-1	-1	-1	-1	4	-1024	-768	-1	-1	-1	-1	4		0	0						Untertest1.avi	0	880	547	72	111				0	Content		-72	-111	30689568	2840215644
30706	11:10:43.694	00:00:30.706	1843	-1024	-768	-1	-1	-1	-1	4	-1024	-768	-1	-1	-1	-1	4		0	0						Untertest1.avi	0	880	547	72	111				0	Content		-72	-111	30706236	2840232312
30723	11:10:43.711	00:00:30.722	1844	-1024	-768	-1	-1	-1	-1	4	-1024	-768	-1	-1	-1	-1	4		0	0						Untertest1.avi	0	880	547	72	111				0	Content		-72	-111	30722580	2840248656
30739	11:10:43.727	00:00:30.739	1845	-1024	-768	-1	-1	-1	-1	4	-1024	-768	-1	-1	-1	-1	4		0	0						Untertest1.avi	0	880	547	72	111				0	Content		-72	-111	30739248	2840265324
30756	11:10:43.744	00:00:30.755	1846	-1024	-768	-1	-1	-1	-1	4	-1024	-768	-1	-1	-1	-1	4		0	0						Untertest1.avi	0	880	547	72	111				0	Content		-72	-111	30755547	2840281623
30772	11:10:43.760	00:00:30.772	1847	-1024	-768	-1	-1	-1	-1	4	-1024	-768	-1	-1	-1	-1	4		0	0						Untertest1.avi	0	880	547	72	111				0	Content		-72	-111	30772348	2840298424
30789	11:10:43.777	00:00:30.788	1848	-1024	-768	-1	-1	-1	-1	4	-1024	-768	-1	-1	-1	-1	4		0	0						Untertest1.avi	0	880	547	72	111				0	Content		-72	-111	30788944	2840315020
30806	11:10:43.794	00:00:30.805	1849	-1024	-768	-1	-1	-1	-1	4	-1024	-768	-1	-1	-1	-1	4		0	0						Untertest1.avi	0	880	547	72	111				0	Content		-72	-111	30805612	2840331688
30823	11:10:43.811	00:00:30.822	1850	-1024	-768	-1	-1	-1	-1	4	-1024	-768	-1	-1	-1	-1	4		0	0						Untertest1.avi	0	880	547	72	111				0	Content		-72	-111	30822513	2840348589
30839	11:10:43.827	00:00:30.839	1851	-1024	-768	-1	-1	-1	-1	4	-1024	-768	-1	-1	-1	-1	4		0	0						Untertest1.avi	0	880	547	72	111				0	Content		-72	-111	30839181	2840365257
30856	11:10:43.844	00:00:30.856	1852	-1024	-768	-1	-1	-1	-1	4	-1024	-768	-1	-1	-1	-1	4		0	0						Untertest1.avi	0	880	547	72	111				0	Content		-72	-111	30856134	2840382210
30873	11:10:43.861	00:00:30.872	1853	-1024	-768	-1	-1	-1	-1	4	-1024	-768	-1	-1	-1	-1	4		0	0						Untertest1.avi	0	880	547	72	111				0	Content		-72	-111	30872802	2840398878
30889	11:10:43.877	00:00:30.889	1854	-1024	-768	-1	-1	-1	-1	4	-1024	-768	-1	-1	-1	-1	4		0	0						Untertest1.avi	0	880	547	72	111				0	Content		-72	-111	30889470	2840415546
30907	11:10:43.895	00:00:30.906	1855	-1024	-768	-1	-1	-1	-1	4	-1024	-768	-1	-1	-1	-1	4		0	0						Untertest1.avi	0	880	547	72	111				0	Content		-72	-111	30906660	2840432736
30924	11:10:43.912	00:00:30.924	1856	-1024	-768	-1	-1	-1	-1	4	-1024	-768	-1	-1	-1	-1	4		0	0						Untertest1.avi	0	880	547	72	111				0	Content		-72	-111	30924035	2840450111
30940	11:10:43.928	00:00:30.940	1857	-1024	-768	-1	-1	-1	-1	4	-1024	-768	-1	-1	-1	-1	4		0	0						Untertest1.avi	0	880	547	72	111				0	Content		-72	-111	30940078	2840466154
30957	11:10:43.945	00:00:30.956	1858	-1024	-768	-1	-1	-1	-1	4	-1024	-768	-1	-1	-1	-1	4		0	0						Untertest1.avi	0	880	547	72	111				0	Content		-72	-111	30956745	2840482821
30973	11:10:43.961	00:00:30.973	1859	-1024	-768	-1	-1	-1	-1	4	-1024	-768	-1	-1	-1	-1	4		0	0						Untertest1.avi	0	880	547	72	111				0	Content		-72	-111	30973413	2840499489
30990	11:10:43.978	00:00:30.989	1860	-1024	-768	-1	-1	-1	-1	4	-1024	-768	-1	-1	-1	-1	4		0	0						Untertest1.avi	0	880	547	72	111				0	Content		-72	-111	30989622	2840515698
31006	11:10:43.994	00:00:31.006	1861	-1024	-768	-1	-1	-1	-1	4	-1024	-768	-1	-1	-1	-1	4		0	0						Untertest1.avi	0	880	547	72	111				0	Content		-72	-111	31006289	2840532365
31023	11:10:44.011	00:00:31.022	1862	-1024	-768	-1	-1	-1	-1	4	-1024	-768	-1	-1	-1	-1	4		0	0						Untertest1.avi	0	880	547	72	111				0	Content		-72	-111	31022957	2840549033
31039	11:10:44.027	00:00:31.039	1863	-1024	-768	-1	-1	-1	-1	4	-1024	-768	-1	-1	-1	-1	4		0	0						Untertest1.avi	0	880	547	72	111				0	Content		-72	-111	31039209	2840565285
31056	11:10:44.044	00:00:31.055	1864	-1024	-768	-1	-1	-1	-1	4	-1024	-768	-1	-1	-1	-1	4		0	0						Untertest1.avi	0	880	547	72	111				0	Content		-72	-111	31055877	2840581953
31072	11:10:44.060	00:00:31.072	1865	-1024	-768	-1	-1	-1	-1	4	-1024	-768	-1	-1	-1	-1	4		0	0						Untertest1.avi	0	880	547	72	111				0	Content		-72	-111	31072086	2840598162
31089	11:10:44.077	00:00:31.088	1866	-1024	-768	-1	-1	-1	-1	4	-1024	-768	-1	-1	-1	-1	4		0	0						Untertest1.avi	0	880	547	72	111				0	Content		-72	-111	31088779	2840614855
31106	11:10:44.094	00:00:31.105	1867	-1024	-768	-1	-1	-1	-1	4	-1024	-768	-1	-1	-1	-1	4		0	0						Untertest1.avi	0	880	547	72	111				0	Content		-72	-111	31105654	2840631730
31122	11:10:44.110	00:00:31.122	1868	-1024	-768	-1	-1	-1	-1	4	-1024	-768	-1	-1	-1	-1	4		0	0						Untertest1.avi	0	880	547	72	111				0	Content		-72	-111	31122322	2840648398
31139	11:10:44.127	00:00:31.139	1869	-1024	-768	-1	-1	-1	-1	4	-1024	-768	-1	-1	-1	-1	4		0	0						Untertest1.avi	0	880	547	72	111				0	Content		-72	-111	31139276	2840665352
31157	11:10:44.145	00:00:31.156	1870	-1024	-768	-1	-1	-1	-1	4	-1024	-768	-1	-1	-1	-1	4		0	0						Untertest1.avi	0	880	547	72	111				0	Content		-72	-111	31156526	2840682602
31173	11:10:44.161	00:00:31.172	1871	-1024	-768	-1	-1	-1	-1	4	-1024	-768	-1	-1	-1	-1	4		0	0						Untertest1.avi	0	880	547	72	111				0	Content		-72	-111	31172776	2840698852
31189	11:10:44.177	00:00:31.189	1872	-1024	-768	-1	-1	-1	-1	4	-1024	-768	-1	-1	-1	-1	4		0	0						Untertest1.avi	0	880	547	72	111				0	Content		-72	-111	31189444	2840715520
31206	11:10:44.194	00:00:31.206	1873	-1024	-768	-1	-1	-1	-1	4	-1024	-768	-1	-1	-1	-1	4		0	0						Untertest1.avi	0	880	547	72	111				0	Content		-72	-111	31206112	2840732188
31222	11:10:44.210	00:00:31.222	1874	-1024	-768	-1	-1	-1	-1	4	-1024	-768	-1	-1	-1	-1	4		0	0						Untertest1.avi	0	880	547	72	111				0	Content		-72	-111	31222498	2840748574
31239	11:10:44.227	00:00:31.239	1875	-1024	-768	-1	-1	-1	-1	4	-1024	-768	-1	-1	-1	-1	4		0	0						Untertest1.avi	0	880	547	72	111				0	Content		-72	-111	31239166	2840765242
31256	11:10:44.244	00:00:31.255	1876	-1024	-768	-1	-1	-1	-1	4	-1024	-768	-1	-1	-1	-1	4		0	0						Untertest1.avi	0	880	547	72	111				0	Content		-72	-111	31255834	2840781910
31272	11:10:44.260	00:00:31.272	1877	-1024	-768	-1	-1	-1	-1	4	-1024	-768	-1	-1	-1	-1	4		0	0						Untertest1.avi	0	880	547	72	111				0	Content		-72	-111	31272178	2840798254
31289	11:10:44.277	00:00:31.288	1878	-1024	-768	-1	-1	-1	-1	4	-1024	-768	-1	-1	-1	-1	4		0	0						Untertest1.avi	0	880	547	72	111				0	Content		-72	-111	31288846	2840814922
31305	11:10:44.293	00:00:31.304	1879	-1024	-768	-1	-1	-1	-1	4	-1024	-768	-1	-1	-1	-1	4		0	0						Untertest1.avi	0	880	547	72	111				0	Content		-72	-111	31304719	2840830795
31321	11:10:44.309	00:00:31.321	1880	-1024	-768	-1	-1	-1	-1	4	-1024	-768	-1	-1	-1	-1	4		0	0						Untertest1.avi	0	880	547	72	111				0	Content		-72	-111	31321394	2840847470
31338	11:10:44.326	00:00:31.337	1881	-1024	-768	-1	-1	-1	-1	4	-1024	-768	-1	-1	-1	-1	4		0	0						Untertest1.avi	0	880	547	72	111				0	Content		-72	-111	31337964	2840864040
31355	11:10:44.343	00:00:31.354	1882	-1024	-768	-1	-1	-1	-1	4	-1024	-768	-1	-1	-1	-1	4		0	0						Untertest1.avi	0	880	547	72	111				0	Content		-72	-111	31354839	2840880915
31372	11:10:44.360	00:00:31.371	1883	-1024	-768	-1	-1	-1	-1	4	-1024	-768	-1	-1	-1	-1	4		0	0						Untertest1.avi	0	880	547	72	111				0	Content		-72	-111	31371506	2840897582
31388	11:10:44.376	00:00:31.388	1884	-1024	-768	-1	-1	-1	-1	4	-1024	-768	-1	-1	-1	-1	4		0	0						Untertest1.avi	0	880	547	72	111				0	Content		-72	-111	31388173	2840914249
31405	11:10:44.393	00:00:31.405	1885	-1024	-768	-1	-1	-1	-1	4	-1024	-768	-1	-1	-1	-1	4		0	0						Untertest1.avi	0	880	547	72	111				0	Content		-72	-111	31405212	2840931288
31422	11:10:44.410	00:00:31.422	1886	-1024	-768	-1	-1	-1	-1	4	-1024	-768	-1	-1	-1	-1	4		0	0						Untertest1.avi	0	880	547	72	111				0	Content		-72	-111	31422459	2840948535
31440	11:10:44.428	00:00:31.439	1887	-1024	-768	-1	-1	-1	-1	4	-1024	-768	-1	-1	-1	-1	4		0	0						Untertest1.avi	0	880	547	72	111				0	Content		-72	-111	31439831	2840965907
31456	11:10:44.444	00:00:31.455	1888	-1024	-768	-1	-1	-1	-1	4	-1024	-768	-1	-1	-1	-1	4		0	0						Untertest1.avi	0	880	547	72	111				0	Content		-72	-111	31455872	2840981948
31473	11:10:44.461	00:00:31.472	1889	-1024	-768	-1	-1	-1	-1	4	-1024	-768	-1	-1	-1	-1	4		0	0						Untertest1.avi	0	880	547	72	111				0	Content		-72	-111	31472539	2840998615
31489	11:10:44.477	00:00:31.489	1890	-1024	-768	-1	-1	-1	-1	4	-1024	-768	-1	-1	-1	-1	4		0	0						Untertest1.avi	0	880	547	72	111				0	Content		-72	-111	31489207	2841015283
31505	11:10:44.493	00:00:31.505	1891	-1024	-768	-1	-1	-1	-1	4	-1024	-768	-1	-1	-1	-1	4		0	0						Untertest1.avi	0	880	547	72	111				0	Content		-72	-111	31505414	2841031490
31522	11:10:44.510	00:00:31.522	1892	-1024	-768	-1	-1	-1	-1	4	-1024	-768	-1	-1	-1	-1	4		0	0						Untertest1.avi	0	880	547	72	111				0	Content		-72	-111	31522081	2841048157
31539	11:10:44.527	00:00:31.538	1893	-1024	-768	-1	-1	-1	-1	4	-1024	-768	-1	-1	-1	-1	4		0	0						Untertest1.avi	0	880	547	72	111				0	Content		-72	-111	31538748	2841064824
31555	11:10:44.543	00:00:31.554	1894	-1024	-768	-1	-1	-1	-1	4	-1024	-768	-1	-1	-1	-1	4		0	0						Untertest1.avi	0	880	547	72	111				0	Content		-72	-111	31554999	2841081075
31572	11:10:44.560	00:00:31.571	1895	-1024	-768	-1	-1	-1	-1	4	-1024	-768	-1	-1	-1	-1	4		0	0						Untertest1.avi	0	880	547	72	111				0	Content		-72	-111	31571666	2841097742
31588	11:10:44.576	00:00:31.587	1896	-1024	-768	-1	-1	-1	-1	4	-1024	-768	-1	-1	-1	-1	4		0	0						Untertest1.avi	0	880	547	72	111				0	Content		-72	-111	31587875	2841113951
31605	11:10:44.593	00:00:31.604	1897	-1024	-768	-1	-1	-1	-1	4	-1024	-768	-1	-1	-1	-1	4		0	0						Untertest1.avi	0	880	547	72	111				0	Content		-72	-111	31604568	2841130644
31621	11:10:44.609	00:00:31.621	1898	-1024	-768	-1	-1	-1	-1	4	-1024	-768	-1	-1	-1	-1	4		0	0						Untertest1.avi	0	880	547	72	111				0	Content		-72	-111	31621442	2841147518
31638	11:10:44.626	00:00:31.638	1899	-1024	-768	-1	-1	-1	-1	4	-1024	-768	-1	-1	-1	-1	4		0	0						Untertest1.avi	0	880	547	72	111				0	Content		-72	-111	31638109	2841164185
31655	11:10:44.643	00:00:31.655	1900	-1024	-768	-1	-1	-1	-1	4	-1024	-768	-1	-1	-1	-1	4		0	0						Untertest1.avi	0	880	547	72	111				0	Content		-72	-111	31655063	2841181139
31672	11:10:44.660	00:00:31.672	1901	-1024	-768	-1	-1	-1	-1	4	-1024	-768	-1	-1	-1	-1	4		0	0						Untertest1.avi	0	880	547	72	111				0	Content		-72	-111	31672307	2841198383
31690	11:10:44.678	00:00:31.689	1902	-1024	-768	-1	-1	-1	-1	4	-1024	-768	-1	-1	-1	-1	4		0	0						Untertest1.avi	0	880	547	72	111				0	Content		-72	-111	31689677	2841215753
31704	11:10:44.692	00:00:31.704	1903	-1024	-768	-1	-1	-1	-1	4	-1024	-768	-1	-1	-1	-1	4		0	0						Untertest1.avi	0	880	547	72	111				0	Content		-72	-111	31704428	2841230504
31721	11:10:44.709	00:00:31.721	1904	-1024	-768	-1	-1	-1	-1	4	-1024	-768	-1	-1	-1	-1	4		0	0						Untertest1.avi	0	880	547	72	111				0	Content		-72	-111	31721094	2841247170
31738	11:10:44.726	00:00:31.737	1905	-1024	-768	-1	-1	-1	-1	4	-1024	-768	-1	-1	-1	-1	4		0	0						Untertest1.avi	0	880	547	72	111				0	Content		-72	-111	31737761	2841263837
31754	11:10:44.742	00:00:31.754	1906	-1024	-768	-1	-1	-1	-1	4	-1024	-768	-1	-1	-1	-1	4		0	0						Untertest1.avi	0	880	547	72	111				0	Content		-72	-111	31754428	2841280504
31771	11:10:44.759	00:00:31.771	1907	-1024	-768	-1	-1	-1	-1	4	-1024	-768	-1	-1	-1	-1	4		0	0						Untertest1.avi	0	880	547	72	111				0	Content		-72	-111	31771071	2841297147
31788	11:10:44.776	00:00:31.787	1908	-1024	-768	-1	-1	-1	-1	4	-1024	-768	-1	-1	-1	-1	4		0	0						Untertest1.avi	0	880	547	72	111				0	Content		-72	-111	31787739	2841313815
31804	11:10:44.792	00:00:31.804	1909	-1024	-768	-1	-1	-1	-1	4	-1024	-768	-1	-1	-1	-1	4		0	0						Untertest1.avi	0	880	547	72	111				0	Content		-72	-111	31804406	2841330482
31821	11:10:44.809	00:00:31.821	1910	-1024	-768	-1	-1	-1	-1	4	-1024	-768	-1	-1	-1	-1	4		0	0						Untertest1.avi	0	880	547	72	111				0	Content		-72	-111	31821038	2841347114
31838	11:10:44.826	00:00:31.837	1911	-1024	-768	-1	-1	-1	-1	4	-1024	-768	-1	-1	-1	-1	4		0	0						Untertest1.avi	0	880	547	72	111				0	Content		-72	-111	31837705	2841363781
31854	11:10:44.842	00:00:31.854	1912	-1024	-768	-1	-1	-1	-1	4	-1024	-768	-1	-1	-1	-1	4		0	0						Untertest1.avi	0	880	547	72	111				0	Content		-72	-111	31854359	2841380435
31871	11:10:44.859	00:00:31.871	1913	-1024	-768	-1	-1	-1	-1	4	-1024	-768	-1	-1	-1	-1	4		0	0						Untertest1.avi	0	880	547	72	111				0	Content		-72	-111	31871026	2841397102
31888	11:10:44.876	00:00:31.887	1914	-1024	-768	-1	-1	-1	-1	4	-1024	-768	-1	-1	-1	-1	4		0	0						Untertest1.avi	0	880	547	72	111				0	Content		-72	-111	31887693	2841413769
31905	11:10:44.893	00:00:31.904	1915	-1024	-768	-1	-1	-1	-1	4	-1024	-768	-1	-1	-1	-1	4		0	0						Untertest1.avi	0	880	547	72	111				0	Content		-72	-111	31904614	2841430690
31921	11:10:44.909	00:00:31.921	1916	-1024	-768	-1	-1	-1	-1	4	-1024	-768	-1	-1	-1	-1	4		0	0						Untertest1.avi	0	880	547	72	111				0	Content		-72	-111	31921281	2841447357
31938	11:10:44.926	00:00:31.938	1917	-1024	-768	-1	-1	-1	-1	4	-1024	-768	-1	-1	-1	-1	4		0	0						Untertest1.avi	0	880	547	72	111				0	Content		-72	-111	31938241	2841464317
31955	11:10:44.943	00:00:31.954	1918	-1024	-768	-1	-1	-1	-1	4	-1024	-768	-1	-1	-1	-1	4		0	0						Untertest1.avi	0	880	547	72	111				0	Content		-72	-111	31954908	2841480984
31972	11:10:44.960	00:00:31.971	1919	-1024	-768	-1	-1	-1	-1	4	-1024	-768	-1	-1	-1	-1	4		0	0						Untertest1.avi	0	880	547	72	111				0	Content		-72	-111	31971575	2841497651
31989	11:10:44.977	00:00:31.988	1920	-1024	-768	-1	-1	-1	-1	4	-1024	-768	-1	-1	-1	-1	4		0	0						Untertest1.avi	0	880	547	72	111				0	Content		-72	-111	31988779	2841514855
32006	11:10:44.994	00:00:32.006	1921	-1024	-768	-1	-1	-1	-1	4	-1024	-768	-1	-1	-1	-1	4		0	0						Untertest1.avi	0	880	547	72	111				0	Content		-72	-111	32006024	2841532100
32022	11:10:45.010	00:00:32.022	1922	-1024	-768	-1	-1	-1	-1	4	-1024	-768	-1	-1	-1	-1	4		0	0						Untertest1.avi	0	880	547	72	111				0	Content		-72	-111	32022068	2841548144
32039	11:10:45.027	00:00:32.038	1923	-1024	-768	-1	-1	-1	-1	4	-1024	-768	-1	-1	-1	-1	4		0	0						Untertest1.avi	0	880	547	72	111				0	Content		-72	-111	32038736	2841564812
32055	11:10:45.043	00:00:32.055	1924	-1024	-768	-1	-1	-1	-1	4	-1024	-768	-1	-1	-1	-1	4		0	0						Untertest1.avi	0	880	547	72	111				0	Content		-72	-111	32055403	2841581479
32072	11:10:45.060	00:00:32.071	1925	-1024	-768	-1	-1	-1	-1	4	-1024	-768	-1	-1	-1	-1	4		0	0						Untertest1.avi	0	880	547	72	111				0	Content		-72	-111	32071650	2841597726
32088	11:10:45.076	00:00:32.088	1926	-1024	-768	-1	-1	-1	-1	4	-1024	-768	-1	-1	-1	-1	4		0	0						Untertest1.avi	0	880	547	72	111				0	Content		-72	-111	32088317	2841614393
32105	11:10:45.093	00:00:32.104	1927	-1024	-768	-1	-1	-1	-1	4	-1024	-768	-1	-1	-1	-1	4		0	0						Untertest1.avi	0	880	547	72	111				0	Content		-72	-111	32104984	2841631060
32121	11:10:45.109	00:00:32.121	1928	-1024	-768	-1	-1	-1	-1	4	-1024	-768	-1	-1	-1	-1	4		0	0						Untertest1.avi	0	880	547	72	111				0	Content		-72	-111	32121279	2841647355
32138	11:10:45.126	00:00:32.137	1929	-1024	-768	-1	-1	-1	-1	4	-1024	-768	-1	-1	-1	-1	4		0	0						Untertest1.avi	0	880	547	72	111				0	Content		-72	-111	32137946	2841664022
32154	11:10:45.142	00:00:32.154	1930	-1024	-768	-1	-1	-1	-1	4	-1024	-768	-1	-1	-1	-1	4		0	0						Untertest1.avi	0	880	547	72	111				0	Content		-72	-111	32154428	2841680504
32171	11:10:45.159	00:00:32.171	1931	-1024	-768	-1	-1	-1	-1	4	-1024	-768	-1	-1	-1	-1	4		0	0						Untertest1.avi	0	880	547	72	111				0	Content		-72	-111	32171095	2841697171
32188	11:10:45.176	00:00:32.187	1932	-1024	-768	-1	-1	-1	-1	4	-1024	-768	-1	-1	-1	-1	4		0	0						Untertest1.avi	0	880	547	72	111				0	Content		-72	-111	32187762	2841713838
32204	11:10:45.192	00:00:32.204	1933	-1024	-768	-1	-1	-1	-1	4	-1024	-768	-1	-1	-1	-1	4		0	0						Untertest1.avi	0	880	547	72	111				0	Content		-72	-111	32204263	2841730339
32221	11:10:45.209	00:00:32.220	1934	-1024	-768	-1	-1	-1	-1	4	-1024	-768	-1	-1	-1	-1	4		0	0						Untertest1.avi	0	880	547	72	111				0	Content		-72	-111	32220930	2841747006
32238	11:10:45.226	00:00:32.237	1935	-1024	-768	-1	-1	-1	-1	4	-1024	-768	-1	-1	-1	-1	4		0	0						Untertest1.avi	0	880	547	72	111				0	Content		-72	-111	32237707	2841763783
32254	11:10:45.242	00:00:32.254	1936	-1024	-768	-1	-1	-1	-1	4	-1024	-768	-1	-1	-1	-1	4		0	0						Untertest1.avi	0	880	547	72	111				0	Content		-72	-111	32254374	2841780450
32271	11:10:45.259	00:00:32.271	1937	-1024	-768	-1	-1	-1	-1	4	-1024	-768	-1	-1	-1	-1	4		0	0						Untertest1.avi	0	880	547	72	111				0	Content		-72	-111	32271041	2841797117
32288	11:10:45.276	00:00:32.288	1938	-1024	-768	-1	-1	-1	-1	4	-1024	-768	-1	-1	-1	-1	4		0	0						Untertest1.avi	0	880	547	72	111				0	Content		-72	-111	32288147	2841814223
32305	11:10:45.293	00:00:32.304	1939	-1024	-768	-1	-1	-1	-1	4	-1024	-768	-1	-1	-1	-1	4		0	0						Untertest1.avi	0	880	547	72	111				0	Content		-72	-111	32304814	2841830890
32322	11:10:45.310	00:00:32.321	1940	-1024	-768	-1	-1	-1	-1	4	-1024	-768	-1	-1	-1	-1	4		0	0						Untertest1.avi	0	880	547	72	111				0	Content		-72	-111	32321876	2841847952
32339	11:10:45.327	00:00:32.339	1941	-1024	-768	-1	-1	-1	-1	4	-1024	-768	-1	-1	-1	-1	4		0	0						Untertest1.avi	0	880	547	72	111				0	Content		-72	-111	32339247	2841865323
32354	11:10:45.342	00:00:32.353	1942	-1024	-768	-1	-1	-1	-1	4	-1024	-768	-1	-1	-1	-1	4		0	0						Untertest1.avi	0	880	547	72	111				0	Content		-72	-111	32353994	2841880070
32371	11:10:45.359	00:00:32.370	1943	-1024	-768	-1	-1	-1	-1	4	-1024	-768	-1	-1	-1	-1	4		0	0						Untertest1.avi	0	880	547	72	111				0	Content		-72	-111	32370660	2841896736
32387	11:10:45.375	00:00:32.387	1944	-1024	-768	-1	-1	-1	-1	4	-1024	-768	-1	-1	-1	-1	4		0	0						Untertest1.avi	0	880	547	72	111				0	Content		-72	-111	32387327	2841913403
32404	11:10:45.392	00:00:32.403	1945	-1024	-768	-1	-1	-1	-1	4	-1024	-768	-1	-1	-1	-1	4		0	0						Untertest1.avi	0	880	547	72	111				0	Content		-72	-111	32403994	2841930070
32421	11:10:45.409	00:00:32.420	1946	-1024	-768	-1	-1	-1	-1	4	-1024	-768	-1	-1	-1	-1	4		0	0						Untertest1.avi	0	880	547	72	111				0	Content		-72	-111	32420609	2841946685
32437	11:10:45.425	00:00:32.437	1947	-1024	-768	-1	-1	-1	-1	4	-1024	-768	-1	-1	-1	-1	4		0	0						Untertest1.avi	0	880	547	72	111				0	Content		-72	-111	32437288	2841963364
32454	11:10:45.442	00:00:32.453	1948	-1024	-768	-1	-1	-1	-1	4	-1024	-768	-1	-1	-1	-1	4		0	0						Untertest1.avi	0	880	547	72	111				0	Content		-72	-111	32453945	2841980021
32456	11:10:45.444																				LeftMouseClick	1	632	576
32471	11:10:45.459	00:00:32.470	1949	-1024	-768	-1	-1	-1	-1	4	-1024	-768	-1	-1	-1	-1	4		0	0						Untertest1.avi	0	880	547	72	111				0	Content		-72	-111	32470612	2841996688
32488	11:10:45.476	00:00:32.487	1950	-1024	-768	-1	-1	-1	-1	4	-1024	-768	-1	-1	-1	-1	4		0	0						Untertest1.avi	0	880	547	72	111				0	Content		-72	-111	32487544	2842013620
32504	11:10:45.492	00:00:32.504	1951	-1024	-768	-1	-1	-1	-1	4	-1024	-768	-1	-1	-1	-1	4		0	0						Untertest1.avi	0	880	547	72	111				0	Content		-72	-111	32504211	2842030287
32521	11:10:45.509	00:00:32.521	1952	-1024	-768	-1	-1	-1	-1	4	-1024	-768	-1	-1	-1	-1	4		0	0						Untertest1.avi	0	880	547	72	111				0	Content		-72	-111	32521173	2842047249
32538	11:10:45.526	00:00:32.537	1953	-1024	-768	-1	-1	-1	-1	4	-1024	-768	-1	-1	-1	-1	4		0	0						Untertest1.avi	0	880	547	72	111				0	Content		-72	-111	32537840	2842063916
32555	11:10:45.543	00:00:32.554	1954	-1024	-768	-1	-1	-1	-1	4	-1024	-768	-1	-1	-1	-1	4		0	0						Untertest1.avi	0	880	547	72	111				0	Content		-72	-111	32554507	2842080583
32572	11:10:45.560	00:00:32.571	1955	-1024	-768	-1	-1	-1	-1	4	-1024	-768	-1	-1	-1	-1	4		0	0						Untertest1.avi	0	880	547	72	111				0	Content		-72	-111	32571719	2842097795
32589	11:10:45.577	00:00:32.588	1956	-1024	-768	-1	-1	-1	-1	4	-1024	-768	-1	-1	-1	-1	4		0	0						Untertest1.avi	0	880	547	72	111				0	Content		-72	-111	32588965	2842115041
32604	11:10:45.592	00:00:32.603	1957	-1024	-768	-1	-1	-1	-1	4	-1024	-768	-1	-1	-1	-1	4		0	0						Untertest1.avi	0	880	547	72	111				0	Content		-72	-111	32603837	2842129913
32620	11:10:45.608	00:00:32.620	1958	-1024	-768	-1	-1	-1	-1	4	-1024	-768	-1	-1	-1	-1	4		0	0						Untertest1.avi	0	880	547	72	111				0	Content		-72	-111	32620463	2842146539
[truncated: 1,701 more rows]
