# Supplementary material for: Gaze Duration Biases for Colours in Combination with Dissonant and Consonant Sounds: A Comparative Eye-Tracking Study with Orangutans
Source: PLoS One. 2015 Oct 14;10(10):e0139894. doi: 10.1371/journal.pone.0139894 (PMC4605782; doi:10.1371/journal.pone.0139894)
Supplement: S1 Data — (ZIP) [file pone.0139894.s004.zip › Plos ColourSound Data/Apes/Farben_Musik_U1/Rec 22-All-Data.tsv]

System Properties:
Operating System:	Microsoft Windows NT 6.1.7601 Service Pack 1
System User Name:	tobiiadmin
Machine Name:	LOE7690LAP
Data properties:
Recording name:	Rec 22
Recording date:	05.03.2014
Recording time:	08:35:24
Recording resolution:	1024 x 768
Export date:	09.03.2014
Export time:	12:19:25
Participant:	Tana
Filter settings:
Eye: Average
Validity: Normal
Fixation filter: Tobii fixation filter
Velocity threshold: 35
Distance threshold: 35
Timestamp	DateTimeStamp	DateTimeStampStartOffset	Number	GazePointXLeft	GazePointYLeft	CamXLeft	CamYLeft	DistanceLeft	PupilLeft	ValidityLeft	GazePointXRight	GazePointYRight	CamXRight	CamYRight	DistanceRight	PupilRight	ValidityRight	FixationIndex	GazePointX	GazePointY	Event	EventKey	Data1	Data2	Descriptor	StimuliName	StimuliID	MediaWidth	MediaHeight	MediaPosX	MediaPosY	MappedFixationPointX	MappedFixationPointY	FixationDuration	AoiIds	AoiNames	WebGroupImage	MappedGazeDataPointX	MappedGazeDataPointY	MicroSecondTimestamp	AbsoluteMicroSecondTimestamp
9	08:35:24.815	00:00:00.008	0	-1024	-768	-1	-1	-1	-1	4	-1024	-768	-1	-1	-1	-1	4		0	0						No media	0	1024	768	0	0				0	Content		0	0	8539	414604174
25	08:35:24.831	00:00:00.025	1	-1024	-768	-1	-1	-1	-1	4	-1024	-768	-1	-1	-1	-1	4		0	0						No media	0	1024	768	0	0				0	Content		0	0	25120	414620755
42	08:35:24.848	00:00:00.041	2	-1024	-768	-1	-1	-1	-1	4	-1024	-768	-1	-1	-1	-1	4		0	0						No media	0	1024	768	0	0				0	Content		0	0	41742	414637377
58	08:35:24.864	00:00:00.058	3	-1024	-768	-1	-1	-1	-1	4	-1024	-768	-1	-1	-1	-1	4		0	0						No media	0	1024	768	0	0				0	Content		0	0	58360	414653995
75	08:35:24.881	00:00:00.074	4	-1024	-768	-1	-1	-1	-1	4	-1024	-768	-1	-1	-1	-1	4		0	0						No media	0	1024	768	0	0				0	Content		0	0	74984	414670619
92	08:35:24.898	00:00:00.092	5	-1024	-768	-1	-1	-1	-1	4	-1024	-768	-1	-1	-1	-1	4		0	0						No media	0	1024	768	0	0				0	Content		0	0	92175	414687810
110	08:35:24.916	00:00:00.109	6	-1024	-768	-1	-1	-1	-1	4	-1024	-768	-1	-1	-1	-1	4		0	0						No media	0	1024	768	0	0				0	Content		0	0	109548	414705183
127	08:35:24.933	00:00:00.126	7	-1024	-768	-1	-1	-1	-1	4	-1024	-768	-1	-1	-1	-1	4		0	0						No media	0	1024	768	0	0				0	Content		0	0	126792	414722427
142	08:35:24.948	00:00:00.141	8	-1024	-768	-1	-1	-1	-1	4	-1024	-768	-1	-1	-1	-1	4		0	0						No media	0	1024	768	0	0				0	Content		0	0	141718	414737353
158	08:35:24.964	00:00:00.158	9	-1024	-768	-1	-1	-1	-1	4	-1024	-768	-1	-1	-1	-1	4		0	0						No media	0	1024	768	0	0				0	Content		0	0	158339	414753974
175	08:35:24.981	00:00:00.175	10	-1024	-768	-1	-1	-1	-1	4	-1024	-768	-1	-1	-1	-1	4		0	0						No media	0	1024	768	0	0				0	Content		0	0	175085	414770720
192	08:35:24.998	00:00:00.191	11	-1024	-768	-1	-1	-1	-1	4	-1024	-768	-1	-1	-1	-1	4		0	0						No media	0	1024	768	0	0				0	Content		0	0	191555	414787190
208	08:35:25.014	00:00:00.208	12	-1024	-768	-1	-1	-1	-1	4	-1024	-768	-1	-1	-1	-1	4		0	0						No media	0	1024	768	0	0				0	Content		0	0	208248	414803883
225	08:35:25.031	00:00:00.224	13	-1024	-768	-1	-1	-1	-1	4	-1024	-768	-1	-1	-1	-1	4		0	0						No media	0	1024	768	0	0				0	Content		0	0	224870	414820505
242	08:35:25.048	00:00:00.241	14	-1024	-768	-1	-1	-1	-1	4	-1024	-768	-1	-1	-1	-1	4		0	0						No media	0	1024	768	0	0				0	Content		0	0	241952	414837587
259	08:35:25.065	00:00:00.258	15	-1024	-768	-1	-1	-1	-1	4	-1024	-768	-1	-1	-1	-1	4		0	0						No media	0	1024	768	0	0				0	Content		0	0	258618	414854253
275	08:35:25.081	00:00:00.275	16	-1024	-768	-1	-1	-1	-1	4	-1024	-768	-1	-1	-1	-1	4		0	0						No media	0	1024	768	0	0				0	Content		0	0	275284	414870919
292	08:35:25.098	00:00:00.292	17	-1024	-768	-1	-1	-1	-1	4	-1024	-768	-1	-1	-1	-1	4		0	0						No media	0	1024	768	0	0				0	Content		0	0	292433	414888068
309	08:35:25.115	00:00:00.309	18	-1024	-768	-1	-1	-1	-1	4	-1024	-768	-1	-1	-1	-1	4		0	0						No media	0	1024	768	0	0				0	Content		0	0	309098	414904733
326	08:35:25.132	00:00:00.325	19	-1024	-768	-1	-1	-1	-1	4	-1024	-768	-1	-1	-1	-1	4		0	0						No media	0	1024	768	0	0				0	Content		0	0	325764	414921399
342	08:35:25.148	00:00:00.341	20	-1024	-768	-1	-1	-1	-1	4	-1024	-768	-1	-1	-1	-1	4		0	0						No media	0	1024	768	0	0				0	Content		0	0	341938	414937573
359	08:35:25.165	00:00:00.358	21	-1024	-768	-1	-1	-1	-1	4	-1024	-768	-1	-1	-1	-1	4		0	0						No media	0	1024	768	0	0				0	Content		0	0	358604	414954239
375	08:35:25.181	00:00:00.375	22	-1024	-768	-1	-1	-1	-1	4	-1024	-768	-1	-1	-1	-1	4		0	0						No media	0	1024	768	0	0				0	Content		0	0	375104	414970739
392	08:35:25.198	00:00:00.391	23	-1024	-768	-1	-1	-1	-1	4	-1024	-768	-1	-1	-1	-1	4		0	0						No media	0	1024	768	0	0				0	Content		0	0	391770	414987405
408	08:35:25.214	00:00:00.408	24	-1024	-768	-1	-1	-1	-1	4	-1024	-768	-1	-1	-1	-1	4		0	0						No media	0	1024	768	0	0				0	Content		0	0	408436	415004071
425	08:35:25.231	00:00:00.424	25	-1024	-768	-1	-1	-1	-1	4	-1024	-768	-1	-1	-1	-1	4		0	0						No media	0	1024	768	0	0				0	Content		0	0	424715	415020350
441	08:35:25.247	00:00:00.441	26	-1024	-768	-1	-1	-1	-1	4	-1024	-768	-1	-1	-1	-1	4		0	0						No media	0	1024	768	0	0				0	Content		0	0	441336	415036971
458	08:35:25.264	00:00:00.458	27	-1024	-768	-1	-1	-1	-1	4	-1024	-768	-1	-1	-1	-1	4		0	0						No media	0	1024	768	0	0				0	Content		0	0	458003	415053638
459	08:35:25.265																				MovieStart	128	0	0	Untertest1.avi
475	08:35:25.281	00:00:00.474	28	-1024	-768	-1	-1	-1	-1	4	-1024	-768	-1	-1	-1	-1	4		0	0						Untertest1.avi	0	880	547	72	111				0	Content		-72	-111	474669	415070304
491	08:35:25.297	00:00:00.491	29	-1024	-768	-1	-1	-1	-1	4	-1024	-768	-1	-1	-1	-1	4		0	0						Untertest1.avi	0	880	547	72	111				0	Content		-72	-111	491335	415086970
508	08:35:25.314	00:00:00.507	30	-1024	-768	-1	-1	-1	-1	4	-1024	-768	-1	-1	-1	-1	4		0	0						Untertest1.avi	0	880	547	72	111				0	Content		-72	-111	507998	415103633
525	08:35:25.331	00:00:00.524	31	-1024	-768	-1	-1	-1	-1	4	-1024	-768	-1	-1	-1	-1	4		0	0						Untertest1.avi	0	880	547	72	111				0	Content		-72	-111	524664	415120299
541	08:35:25.347	00:00:00.541	32	-1024	-768	-1	-1	-1	-1	4	-1024	-768	-1	-1	-1	-1	4		0	0						Untertest1.avi	0	880	547	72	111				0	Content		-72	-111	541330	415136965
558	08:35:25.364	00:00:00.558	33	-1024	-768	-1	-1	-1	-1	4	-1024	-768	-1	-1	-1	-1	4		0	0						Untertest1.avi	0	880	547	72	111				0	Content		-72	-111	558262	415153897
575	08:35:25.381	00:00:00.574	34	-1024	-768	-1	-1	-1	-1	4	-1024	-768	-1	-1	-1	-1	4		0	0						Untertest1.avi	0	880	547	72	111				0	Content		-72	-111	574927	415170562
592	08:35:25.398	00:00:00.591	35	-1024	-768	-1	-1	-1	-1	4	-1024	-768	-1	-1	-1	-1	4		0	0						Untertest1.avi	0	880	547	72	111				0	Content		-72	-111	591893	415187528
609	08:35:25.415	00:00:00.608	36	-1024	-768	-1	-1	-1	-1	4	-1024	-768	-1	-1	-1	-1	4		0	0						Untertest1.avi	0	880	547	72	111				0	Content		-72	-111	608559	415204194
625	08:35:25.431	00:00:00.625	37	-1024	-768	-1	-1	-1	-1	4	-1024	-768	-1	-1	-1	-1	4		0	0						Untertest1.avi	0	880	547	72	111				0	Content		-72	-111	625225	415220860
643	08:35:25.449	00:00:00.642	38	-1024	-768	-1	-1	-1	-1	4	-1024	-768	-1	-1	-1	-1	4		0	0						Untertest1.avi	0	880	547	72	111				0	Content		-72	-111	642521	415238156
659	08:35:25.465	00:00:00.659	39	-1024	-768	-1	-1	-1	-1	4	-1024	-768	-1	-1	-1	-1	4		0	0						Untertest1.avi	0	880	547	72	111				0	Content		-72	-111	659187	415254822
675	08:35:25.481	00:00:00.675	40	-1024	-768	-1	-1	-1	-1	4	-1024	-768	-1	-1	-1	-1	4		0	0						Untertest1.avi	0	880	547	72	111				0	Content		-72	-111	675395	415271030
692	08:35:25.498	00:00:00.692	41	-1024	-768	-1	-1	-1	-1	4	-1024	-768	-1	-1	-1	-1	4		0	0						Untertest1.avi	0	880	547	72	111				0	Content		-72	-111	692060	415287695
709	08:35:25.515	00:00:00.708	42	-1024	-768	-1	-1	-1	-1	4	-1024	-768	-1	-1	-1	-1	4		0	0						Untertest1.avi	0	880	547	72	111				0	Content		-72	-111	708726	415304361
725	08:35:25.531	00:00:00.724	43	-1024	-768	-1	-1	-1	-1	4	-1024	-768	-1	-1	-1	-1	4		0	0						Untertest1.avi	0	880	547	72	111				0	Content		-72	-111	724541	415320176
741	08:35:25.547	00:00:00.741	44	-1024	-768	-1	-1	-1	-1	4	-1024	-768	-1	-1	-1	-1	4		0	0						Untertest1.avi	0	880	547	72	111				0	Content		-72	-111	741162	415336797
758	08:35:25.564	00:00:00.757	45	-1024	-768	-1	-1	-1	-1	4	-1024	-768	-1	-1	-1	-1	4		0	0						Untertest1.avi	0	880	547	72	111				0	Content		-72	-111	757846	415353481
775	08:35:25.581	00:00:00.774	46	-1024	-768	-1	-1	-1	-1	4	-1024	-768	-1	-1	-1	-1	4		0	0						Untertest1.avi	0	880	547	72	111				0	Content		-72	-111	774512	415370147
791	08:35:25.597	00:00:00.791	47	-1024	-768	-1	-1	-1	-1	4	-1024	-768	-1	-1	-1	-1	4		0	0						Untertest1.avi	0	880	547	72	111				0	Content		-72	-111	791178	415386813
808	08:35:25.614	00:00:00.807	48	-1024	-768	-1	-1	-1	-1	4	-1024	-768	-1	-1	-1	-1	4		0	0						Untertest1.avi	0	880	547	72	111				0	Content		-72	-111	807830	415403465
824	08:35:25.630	00:00:00.824	49	-1024	-768	-1	-1	-1	-1	4	-1024	-768	-1	-1	-1	-1	4		0	0						Untertest1.avi	0	880	547	72	111				0	Content		-72	-111	824399	415420034
841	08:35:25.647	00:00:00.841	50	-1024	-768	-1	-1	-1	-1	4	-1024	-768	-1	-1	-1	-1	4		0	0						Untertest1.avi	0	880	547	72	111				0	Content		-72	-111	841147	415436782
858	08:35:25.664	00:00:00.858	51	-1024	-768	-1	-1	-1	-1	4	-1024	-768	-1	-1	-1	-1	4		0	0						Untertest1.avi	0	880	547	72	111				0	Content		-72	-111	858186	415453821
875	08:35:25.681	00:00:00.874	52	-1024	-768	-1	-1	-1	-1	4	-1024	-768	-1	-1	-1	-1	4		0	0						Untertest1.avi	0	880	547	72	111				0	Content		-72	-111	874852	415470487
892	08:35:25.698	00:00:00.891	53	-1024	-768	-1	-1	-1	-1	4	-1024	-768	-1	-1	-1	-1	4		0	0						Untertest1.avi	0	880	547	72	111				0	Content		-72	-111	891518	415487153
909	08:35:25.715	00:00:00.908	54	-1024	-768	-1	-1	-1	-1	4	-1024	-768	-1	-1	-1	-1	4		0	0						Untertest1.avi	0	880	547	72	111				0	Content		-72	-111	908641	415504276
925	08:35:25.731	00:00:00.925	55	-1024	-768	-1	-1	-1	-1	4	-1024	-768	-1	-1	-1	-1	4		0	0						Untertest1.avi	0	880	547	72	111				0	Content		-72	-111	925307	415520942
942	08:35:25.748	00:00:00.941	56	-1024	-768	-1	-1	-1	-1	4	-1024	-768	-1	-1	-1	-1	4		0	0						Untertest1.avi	0	880	547	72	111				0	Content		-72	-111	941973	415537608
958	08:35:25.764	00:00:00.958	57	-1024	-768	-1	-1	-1	-1	4	-1024	-768	-1	-1	-1	-1	4		0	0						Untertest1.avi	0	880	547	72	111				0	Content		-72	-111	958179	415553814
975	08:35:25.781	00:00:00.974	58	-1024	-768	-1	-1	-1	-1	4	-1024	-768	-1	-1	-1	-1	4		0	0						Untertest1.avi	0	880	547	72	111				0	Content		-72	-111	974845	415570480
992	08:35:25.798	00:00:00.991	59	-1024	-768	-1	-1	-1	-1	4	-1024	-768	-1	-1	-1	-1	4		0	0						Untertest1.avi	0	880	547	72	111				0	Content		-72	-111	991687	415587322
1008	08:35:25.814	00:00:01.008	60	-1024	-768	-1	-1	-1	-1	4	-1024	-768	-1	-1	-1	-1	4		0	0						Untertest1.avi	0	880	547	72	111				0	Content		-72	-111	1008359	415603994
1025	08:35:25.831	00:00:01.025	61	-1024	-768	-1	-1	-1	-1	4	-1024	-768	-1	-1	-1	-1	4		0	0						Untertest1.avi	0	880	547	72	111				0	Content		-72	-111	1025030	415620665
1041	08:35:25.847	00:00:01.041	62	-1024	-768	-1	-1	-1	-1	4	-1024	-768	-1	-1	-1	-1	4		0	0						Untertest1.avi	0	880	547	72	111				0	Content		-72	-111	1041337	415636972
1058	08:35:25.864	00:00:01.057	63	-1024	-768	-1	-1	-1	-1	4	-1024	-768	-1	-1	-1	-1	4		0	0						Untertest1.avi	0	880	547	72	111				0	Content		-72	-111	1057965	415653600
1075	08:35:25.881	00:00:01.074	64	-1024	-768	-1	-1	-1	-1	4	-1024	-768	-1	-1	-1	-1	4		0	0						Untertest1.avi	0	880	547	72	111				0	Content		-72	-111	1074634	415670269
1091	08:35:25.897	00:00:01.091	65	-1024	-768	-1	-1	-1	-1	4	-1024	-768	-1	-1	-1	-1	4		0	0						Untertest1.avi	0	880	547	72	111				0	Content		-72	-111	1091306	415686941
1108	08:35:25.914	00:00:01.107	66	-1024	-768	-1	-1	-1	-1	4	-1024	-768	-1	-1	-1	-1	4		0	0						Untertest1.avi	0	880	547	72	111				0	Content		-72	-111	1107977	415703612
1125	08:35:25.931	00:00:01.124	67	-1024	-768	-1	-1	-1	-1	4	-1024	-768	-1	-1	-1	-1	4		0	0						Untertest1.avi	0	880	547	72	111				0	Content		-72	-111	1124606	415720241
1141	08:35:25.947	00:00:01.141	68	-1024	-768	-1	-1	-1	-1	4	-1024	-768	-1	-1	-1	-1	4		0	0						Untertest1.avi	0	880	547	72	111				0	Content		-72	-111	1141278	415736913
1158	08:35:25.964	00:00:01.157	69	-1024	-768	-1	-1	-1	-1	4	-1024	-768	-1	-1	-1	-1	4		0	0						Untertest1.avi	0	880	547	72	111				0	Content		-72	-111	1157949	415753584
1175	08:35:25.981	00:00:01.174	70	-1024	-768	-1	-1	-1	-1	4	-1024	-768	-1	-1	-1	-1	4		0	0						Untertest1.avi	0	880	547	72	111				0	Content		-72	-111	1174846	415770481
1192	08:35:25.998	00:00:01.191	71	-1024	-768	-1	-1	-1	-1	4	-1024	-768	-1	-1	-1	-1	4		0	0						Untertest1.avi	0	880	547	72	111				0	Content		-72	-111	1191517	415787152
1209	08:35:26.015	00:00:01.208	72	-1024	-768	-1	-1	-1	-1	4	-1024	-768	-1	-1	-1	-1	4		0	0						Untertest1.avi	0	880	547	72	111				0	Content		-72	-111	1208511	415804146
1225	08:35:26.031	00:00:01.225	73	-1024	-768	-1	-1	-1	-1	4	-1024	-768	-1	-1	-1	-1	4		0	0						Untertest1.avi	0	880	547	72	111				0	Content		-72	-111	1225183	415820818
1242	08:35:26.048	00:00:01.241	74	-1024	-768	-1	-1	-1	-1	4	-1024	-768	-1	-1	-1	-1	4		0	0						Untertest1.avi	0	880	547	72	111				0	Content		-72	-111	1241854	415837489
1259	08:35:26.065	00:00:01.259	75	-1024	-768	-1	-1	-1	-1	4	-1024	-768	-1	-1	-1	-1	4		0	0						Untertest1.avi	0	880	547	72	111				0	Content		-72	-111	1259117	415854752
1276	08:35:26.082	00:00:01.275	76	-1024	-768	-1	-1	-1	-1	4	-1024	-768	-1	-1	-1	-1	4		0	0						Untertest1.avi	0	880	547	72	111				0	Content		-72	-111	1275789	415871424
1292	08:35:26.098	00:00:01.292	77	-1024	-768	-1	-1	-1	-1	4	-1024	-768	-1	-1	-1	-1	4		0	0						Untertest1.avi	0	880	547	72	111				0	Content		-72	-111	1292031	415887666
1309	08:35:26.115	00:00:01.308	78	-1024	-768	-1	-1	-1	-1	4	-1024	-768	-1	-1	-1	-1	4		0	0						Untertest1.avi	0	880	547	72	111				0	Content		-72	-111	1308703	415904338
1325	08:35:26.131	00:00:01.325	79	-1024	-768	-1	-1	-1	-1	4	-1024	-768	-1	-1	-1	-1	4		0	0						Untertest1.avi	0	880	547	72	111				0	Content		-72	-111	1325374	415921009
1341	08:35:26.147	00:00:01.341	80	-1024	-768	-1	-1	-1	-1	4	-1024	-768	-1	-1	-1	-1	4		0	0						Untertest1.avi	0	880	547	72	111				0	Content		-72	-111	1341143	415936778
1358	08:35:26.164	00:00:01.357	81	-1024	-768	-1	-1	-1	-1	4	-1024	-768	-1	-1	-1	-1	4		0	0						Untertest1.avi	0	880	547	72	111				0	Content		-72	-111	1357768	415953403
1375	08:35:26.181	00:00:01.374	82	-1024	-768	-1	-1	-1	-1	4	-1024	-768	-1	-1	-1	-1	4		0	0						Untertest1.avi	0	880	547	72	111				0	Content		-72	-111	1374521	415970156
1391	08:35:26.197	00:00:01.391	83	-1024	-768	-1	-1	-1	-1	4	-1024	-768	-1	-1	-1	-1	4		0	0						Untertest1.avi	0	880	547	72	111				0	Content		-72	-111	1391201	415986836
1408	08:35:26.214	00:00:01.407	84	-1024	-768	-1	-1	-1	-1	4	-1024	-768	-1	-1	-1	-1	4		0	0						Untertest1.avi	0	880	547	72	111				0	Content		-72	-111	1407773	416003408
1425	08:35:26.231	00:00:01.424	85	-1024	-768	-1	-1	-1	-1	4	-1024	-768	-1	-1	-1	-1	4		0	0						Untertest1.avi	0	880	547	72	111				0	Content		-72	-111	1424718	416020353
1441	08:35:26.247	00:00:01.441	86	-1024	-768	-1	-1	-1	-1	4	-1024	-768	-1	-1	-1	-1	4		0	0						Untertest1.avi	0	880	547	72	111				0	Content		-72	-111	1441389	416037024
1459	08:35:26.265	00:00:01.458	87	-1024	-768	-1	-1	-1	-1	4	-1024	-768	-1	-1	-1	-1	4		0	0						Untertest1.avi	0	880	547	72	111				0	Content		-72	-111	1458525	416054160
1475	08:35:26.281	00:00:01.475	88	-1024	-768	-1	-1	-1	-1	4	-1024	-768	-1	-1	-1	-1	4		0	0						Untertest1.avi	0	880	547	72	111				0	Content		-72	-111	1475197	416070832
1492	08:35:26.298	00:00:01.492	89	-1024	-768	-1	-1	-1	-1	4	-1024	-768	-1	-1	-1	-1	4		0	0						Untertest1.avi	0	880	547	72	111				0	Content		-72	-111	1492231	416087866
1509	08:35:26.315	00:00:01.508	90	-1024	-768	-1	-1	-1	-1	4	-1024	-768	-1	-1	-1	-1	4		0	0						Untertest1.avi	0	880	547	72	111				0	Content		-72	-111	1508902	416104537
1526	08:35:26.332	00:00:01.525	91	-1024	-768	-1	-1	-1	-1	4	-1024	-768	-1	-1	-1	-1	4		0	0						Untertest1.avi	0	880	547	72	111				0	Content		-72	-111	1525574	416121209
1543	08:35:26.349	00:00:01.543	92	-1024	-768	-1	-1	-1	-1	4	-1024	-768	-1	-1	-1	-1	4		0	0						Untertest1.avi	0	880	547	72	111				0	Content		-72	-111	1543048	416138683
1558	08:35:26.364	00:00:01.557	93	-1024	-768	-1	-1	-1	-1	4	-1024	-768	-1	-1	-1	-1	4		0	0						Untertest1.avi	0	880	547	72	111				0	Content		-72	-111	1557799	416153434
1574	08:35:26.380	00:00:01.574	94	-1024	-768	-1	-1	-1	-1	4	-1024	-768	-1	-1	-1	-1	4		0	0						Untertest1.avi	0	880	547	72	111				0	Content		-72	-111	1574424	416170059
1591	08:35:26.397	00:00:01.591	95	-1024	-768	-1	-1	-1	-1	4	-1024	-768	-1	-1	-1	-1	4		0	0						Untertest1.avi	0	880	547	72	111				0	Content		-72	-111	1591053	416186688
1608	08:35:26.414	00:00:01.607	96	-1024	-768	-1	-1	-1	-1	4	-1024	-768	-1	-1	-1	-1	4		0	0						Untertest1.avi	0	880	547	72	111				0	Content		-72	-111	1607750	416203385
1624	08:35:26.430	00:00:01.624	97	-1024	-768	-1	-1	-1	-1	4	-1024	-768	-1	-1	-1	-1	4		0	0						Untertest1.avi	0	880	547	72	111				0	Content		-72	-111	1624422	416220057
1641	08:35:26.447	00:00:01.641	98	-1024	-768	-1	-1	-1	-1	4	-1024	-768	-1	-1	-1	-1	4		0	0						Untertest1.avi	0	880	547	72	111				0	Content		-72	-111	1641057	416236692
1658	08:35:26.464	00:00:01.657	99	-1024	-768	-1	-1	-1	-1	4	-1024	-768	-1	-1	-1	-1	4		0	0						Untertest1.avi	0	880	547	72	111				0	Content		-72	-111	1657728	416253363
1674	08:35:26.480	00:00:01.674	100	-1024	-768	-1	-1	-1	-1	4	-1024	-768	-1	-1	-1	-1	4		0	0						Untertest1.avi	0	880	547	72	111				0	Content		-72	-111	1674400	416270035
1691	08:35:26.497	00:00:01.691	101	-1024	-768	-1	-1	-1	-1	4	-1024	-768	-1	-1	-1	-1	4		0	0						Untertest1.avi	0	880	547	72	111				0	Content		-72	-111	1691302	416286937
1708	08:35:26.514	00:00:01.707	102	-1024	-768	-1	-1	-1	-1	4	-1024	-768	-1	-1	-1	-1	4		0	0						Untertest1.avi	0	880	547	72	111				0	Content		-72	-111	1707973	416303608
1725	08:35:26.531	00:00:01.724	103	-1024	-768	-1	-1	-1	-1	4	-1024	-768	-1	-1	-1	-1	4		0	0						Untertest1.avi	0	880	547	72	111				0	Content		-72	-111	1724971	416320606
1742	08:35:26.548	00:00:01.741	104	-1024	-768	-1	-1	-1	-1	4	-1024	-768	-1	-1	-1	-1	4		0	0						Untertest1.avi	0	880	547	72	111				0	Content		-72	-111	1741642	416337277
1758	08:35:26.564	00:00:01.758	105	-1024	-768	-1	-1	-1	-1	4	-1024	-768	-1	-1	-1	-1	4		0	0						Untertest1.avi	0	880	547	72	111				0	Content		-72	-111	1758314	416353949
1776	08:35:26.582	00:00:01.775	106	-1024	-768	-1	-1	-1	-1	4	-1024	-768	-1	-1	-1	-1	4		0	0						Untertest1.avi	0	880	547	72	111				0	Content		-72	-111	1775580	416371215
1792	08:35:26.598	00:00:01.792	107	-1024	-768	-1	-1	-1	-1	4	-1024	-768	-1	-1	-1	-1	4		0	0						Untertest1.avi	0	880	547	72	111				0	Content		-72	-111	1792251	416387886
1810	08:35:26.616	00:00:01.809	108	-1024	-768	-1	-1	-1	-1	4	-1024	-768	-1	-1	-1	-1	4		0	0						Untertest1.avi	0	880	547	72	111				0	Content		-72	-111	1809598	416405233
1824	08:35:26.630	00:00:01.824	109	-1024	-768	-1	-1	-1	-1	4	-1024	-768	-1	-1	-1	-1	4		0	0						Untertest1.avi	0	880	547	72	111				0	Content		-72	-111	1824351	416419986
1841	08:35:26.647	00:00:01.840	110	-1024	-768	-1	-1	-1	-1	4	-1024	-768	-1	-1	-1	-1	4		0	0						Untertest1.avi	0	880	547	72	111				0	Content		-72	-111	1840980	416436615
1858	08:35:26.664	00:00:01.857	111	-1024	-768	-1	-1	-1	-1	4	-1024	-768	-1	-1	-1	-1	4		0	0						Untertest1.avi	0	880	547	72	111				0	Content		-72	-111	1857605	416453240
1874	08:35:26.680	00:00:01.874	112	-1024	-768	-1	-1	-1	-1	4	-1024	-768	-1	-1	-1	-1	4		0	0						Untertest1.avi	0	880	547	72	111				0	Content		-72	-111	1874295	416469930
1891	08:35:26.697	00:00:01.890	113	-1024	-768	-1	-1	-1	-1	4	-1024	-768	-1	-1	-1	-1	4		0	0						Untertest1.avi	0	880	547	72	111				0	Content		-72	-111	1890967	416486602
1908	08:35:26.714	00:00:01.907	114	-1024	-768	-1	-1	-1	-1	4	-1024	-768	-1	-1	-1	-1	4		0	0						Untertest1.avi	0	880	547	72	111				0	Content		-72	-111	1907603	416503238
1924	08:35:26.730	00:00:01.924	115	-1024	-768	-1	-1	-1	-1	4	-1024	-768	-1	-1	-1	-1	4		0	0						Untertest1.avi	0	880	547	72	111				0	Content		-72	-111	1924275	416519910
1941	08:35:26.747	00:00:01.941	116	-1024	-768	-1	-1	-1	-1	4	-1024	-768	-1	-1	-1	-1	4		0	0						Untertest1.avi	0	880	547	72	111				0	Content		-72	-111	1941143	416536778
1958	08:35:26.764	00:00:01.957	117	-1024	-768	-1	-1	-1	-1	4	-1024	-768	-1	-1	-1	-1	4		0	0						Untertest1.avi	0	880	547	72	111				0	Content		-72	-111	1957814	416553449
1974	08:35:26.780	00:00:01.974	118	-1024	-768	-1	-1	-1	-1	4	-1024	-768	-1	-1	-1	-1	4		0	0						Untertest1.avi	0	880	547	72	111				0	Content		-72	-111	1974486	416570121
1992	08:35:26.798	00:00:01.991	119	-1024	-768	-1	-1	-1	-1	4	-1024	-768	-1	-1	-1	-1	4		0	0						Untertest1.avi	0	880	547	72	111				0	Content		-72	-111	1991620	416587255
2008	08:35:26.814	00:00:02.008	120	-1024	-768	-1	-1	-1	-1	4	-1024	-768	-1	-1	-1	-1	4		0	0						Untertest1.avi	0	880	547	72	111				0	Content		-72	-111	2008291	416603926
2025	08:35:26.831	00:00:02.025	121	-1024	-768	-1	-1	-1	-1	4	-1024	-768	-1	-1	-1	-1	4		0	0						Untertest1.avi	0	880	547	72	111				0	Content		-72	-111	2025325	416620960
2042	08:35:26.848	00:00:02.041	122	-1024	-768	-1	-1	-1	-1	4	-1024	-768	-1	-1	-1	-1	4		0	0						Untertest1.avi	0	880	547	72	111				0	Content		-72	-111	2041996	416637631
2059	08:35:26.865	00:00:02.058	123	-1024	-768	-1	-1	-1	-1	4	-1024	-768	-1	-1	-1	-1	4		0	0						Untertest1.avi	0	880	547	72	111				0	Content		-72	-111	2058668	416654303
2076	08:35:26.882	00:00:02.076	124	-1024	-768	-1	-1	-1	-1	4	-1024	-768	-1	-1	-1	-1	4		0	0						Untertest1.avi	0	880	547	72	111				0	Content		-72	-111	2076141	416671776
2091	08:35:26.897	00:00:02.090	125	-1024	-768	-1	-1	-1	-1	4	-1024	-768	-1	-1	-1	-1	4		0	0						Untertest1.avi	0	880	547	72	111				0	Content		-72	-111	2090891	416686526
2108	08:35:26.914	00:00:02.107	126	-1024	-768	-1	-1	-1	-1	4	-1024	-768	-1	-1	-1	-1	4		0	0						Untertest1.avi	0	880	547	72	111				0	Content		-72	-111	2107515	416703150
2124	08:35:26.930	00:00:02.124	127	-1024	-768	-1	-1	-1	-1	4	-1024	-768	-1	-1	-1	-1	4		0	0						Untertest1.avi	0	880	547	72	111				0	Content		-72	-111	2124271	416719906
2141	08:35:26.947	00:00:02.140	128	-1024	-768	-1	-1	-1	-1	4	-1024	-768	-1	-1	-1	-1	4		0	0						Untertest1.avi	0	880	547	72	111				0	Content		-72	-111	2140947	416736582
2158	08:35:26.964	00:00:02.157	129	-1024	-768	-1	-1	-1	-1	4	-1024	-768	-1	-1	-1	-1	4		0	0						Untertest1.avi	0	880	547	72	111				0	Content		-72	-111	2157895	416753530
2174	08:35:26.980	00:00:02.174	130	-1024	-768	-1	-1	-1	-1	4	-1024	-768	-1	-1	-1	-1	4		0	0						Untertest1.avi	0	880	547	72	111				0	Content		-72	-111	2174460	416770095
2191	08:35:26.997	00:00:02.191	131	-1024	-768	-1	-1	-1	-1	4	-1024	-768	-1	-1	-1	-1	4		0	0						Untertest1.avi	0	880	547	72	111				0	Content		-72	-111	2191132	416786767
2208	08:35:27.014	00:00:02.207	132	-1024	-768	-1	-1	-1	-1	4	-1024	-768	-1	-1	-1	-1	4		0	0						Untertest1.avi	0	880	547	72	111				0	Content		-72	-111	2207652	416803287
2224	08:35:27.030	00:00:02.224	133	-1024	-768	-1	-1	-1	-1	4	-1024	-768	-1	-1	-1	-1	4		0	0						Untertest1.avi	0	880	547	72	111				0	Content		-72	-111	2224153	416819788
2241	08:35:27.047	00:00:02.240	134	-1024	-768	-1	-1	-1	-1	4	-1024	-768	-1	-1	-1	-1	4		0	0						Untertest1.avi	0	880	547	72	111				0	Content		-72	-111	2240904	416836539
2258	08:35:27.064	00:00:02.257	135	-1024	-768	-1	-1	-1	-1	4	-1024	-768	-1	-1	-1	-1	4		0	0						Untertest1.avi	0	880	547	72	111				0	Content		-72	-111	2257534	416853169
2274	08:35:27.080	00:00:02.274	136	-1024	-768	-1	-1	-1	-1	4	-1024	-768	-1	-1	-1	-1	4		0	0						Untertest1.avi	0	880	547	72	111				0	Content		-72	-111	2274162	416869797
2291	08:35:27.097	00:00:02.290	137	-1024	-768	-1	-1	-1	-1	4	-1024	-768	-1	-1	-1	-1	4		0	0						Untertest1.avi	0	880	547	72	111				0	Content		-72	-111	2290833	416886468
2307	08:35:27.113	00:00:02.307	138	805,0726	519,5514	0,3598406	0,6483696	428,7476	3,253355	1	805,0726	519,5514	0,3598406	0,6483696	428,7476	3,253355	3	0	805	520						Untertest1.avi	0	880	547	72	111	825	378	50	0	Content		733	409	2307437	416903072
2324	08:35:27.130	00:00:02.324	139	-1024	-768	-1	-1	-1	-1	4	896,7943	488,6066	0,3657446	0,6483337	428,7476	3,147706	0	0	897	489						Untertest1.avi	0	880	547	72	111	825	378	50	0	Content		825	378	2324167	416919802
2341	08:35:27.147	00:00:02.340	140	-1024	-768	-1	-1	-1	-1	4	896,7943	488,6066	0,3676207	0,6492199	433,8603	3,147706	0	0	897	489						Untertest1.avi	0	880	547	72	111	825	378	50	0	Content		825	378	2340795	416936430
2358	08:35:27.164	00:00:02.357	141	-1024	-768	-1	-1	-1	-1	4	-1024	-768	-1	-1	-1	-1	4		0	0						Untertest1.avi	0	880	547	72	111				0	Content		-72	-111	2357796	416953431
2374	08:35:27.180	00:00:02.374	142	-1024	-768	-1	-1	-1	-1	4	-1024	-768	-1	-1	-1	-1	4		0	0						Untertest1.avi	0	880	547	72	111				0	Content		-72	-111	2374423	416970058
2391	08:35:27.197	00:00:02.390	143	-1024	-768	-1	-1	-1	-1	4	-1024	-768	-1	-1	-1	-1	4		0	0						Untertest1.avi	0	880	547	72	111				0	Content		-72	-111	2390925	416986560
2407	08:35:27.213	00:00:02.407	144	-1024	-768	-1	-1	-1	-1	4	-1024	-768	-1	-1	-1	-1	4		0	0						Untertest1.avi	0	880	547	72	111				0	Content		-72	-111	2407429	417003064
2424	08:35:27.230	00:00:02.424	145	-1024	-768	-1	-1	-1	-1	4	-1024	-768	-1	-1	-1	-1	4		0	0						Untertest1.avi	0	880	547	72	111				0	Content		-72	-111	2424307	417019942
2441	08:35:27.247	00:00:02.441	146	-1024	-768	-1	-1	-1	-1	4	-1024	-768	-1	-1	-1	-1	4		0	0						Untertest1.avi	0	880	547	72	111				0	Content		-72	-111	2441061	417036696
2458	08:35:27.264	00:00:02.457	147	-1024	-768	-1	-1	-1	-1	4	-1024	-768	-1	-1	-1	-1	4		0	0						Untertest1.avi	0	880	547	72	111				0	Content		-72	-111	2457702	417053337
2474	08:35:27.280	00:00:02.474	148	-1024	-768	-1	-1	-1	-1	4	893,7134	613,6572	0,3695033	0,6486062	433,8603	3,383384	0	1	894	614						Untertest1.avi	0	880	547	72	111	735	516	283	0	Content		822	503	2474070	417069705
2491	08:35:27.297	00:00:02.490	149	781,6274	635,8452	0,3651017	0,6478703	422,8746	3,198609	1	798,6284	630,0931	0,3612	0,6478748	433,8603	3,276621	3	1	782	636						Untertest1.avi	0	880	547	72	111	735	516	283	0	Content		710	525	2490822	417086457
2507	08:35:27.313	00:00:02.507	150	781,6274	635,8452	0,3611956	0,6474198	434,0267	3,198609	1	798,6284	630,0931	0,3611956	0,6474198	434,0267	3,276621	3	1	782	636						Untertest1.avi	0	880	547	72	111	735	516	283	0	Content		710	525	2507324	417102959
2524	08:35:27.330	00:00:02.524	151	-1024	-768	-1	-1	-1	-1	4	-1024	-768	-1	-1	-1	-1	4	1	0	0						Untertest1.avi	0	880	547	72	111	735	516	283	0	Content		-72	-111	2524324	417119959
2541	08:35:27.347	00:00:02.540	152	813,4609	617,824	0,3581962	0,6483269	442,2507	3,510473	1	813,4609	617,824	0,3581962	0,6483269	442,2507	3,510473	3	1	813	618						Untertest1.avi	0	880	547	72	111	735	516	283	0	Content		741	507	2540952	417136587
2558	08:35:27.364	00:00:02.557	153	-1024	-768	-1	-1	-1	-1	4	-1024	-768	-1	-1	-1	-1	4	1	0	0						Untertest1.avi	0	880	547	72	111	735	516	283	0	Content		-72	-111	2557704	417153339
2574	08:35:27.380	00:00:02.573	154	806,1093	627,3731	0,3601478	0,6500704	436,9892	3,381322	1	805,0408	627,7314	0,3603819	0,6500701	436,3128	3,376396	3	1	806	627						Untertest1.avi	0	880	547	72	111	735	516	283	0	Content		734	516	2573956	417169591
2591	08:35:27.397	00:00:02.590	155	807,4552	635,4916	0,5163306	0,6174045	436,9892	3,388653	0	-1024	-768	-1	-1	-1	-1	4	1	807	635						Untertest1.avi	0	880	547	72	111	735	516	283	0	Content		735	524	2590709	417186344
2607	08:35:27.413	00:00:02.607	156	-1024	-768	-1	-1	-1	-1	4	-1024	-768	-1	-1	-1	-1	4	1	0	0						Untertest1.avi	0	880	547	72	111	735	516	283	0	Content		-72	-111	2607335	417202970
2624	08:35:27.430	00:00:02.624	157	-1024	-768	-1	-1	-1	-1	4	-1024	-768	-1	-1	-1	-1	4	1	0	0						Untertest1.avi	0	880	547	72	111	735	516	283	0	Content		-72	-111	2624337	417219972
2641	08:35:27.447	00:00:02.640	158	826,6782	622,8231	0,3597567	0,6511967	436,9892	3,493419	1	825,5447	623,197	0,359991	0,6511964	436,3128	3,48832	3	1	827	623						Untertest1.avi	0	880	547	72	111	735	516	283	0	Content		755	512	2640963	417236598
2658	08:35:27.464	00:00:02.657	159	-1024	-768	-1	-1	-1	-1	4	-1024	-768	-1	-1	-1	-1	4	1	0	0						Untertest1.avi	0	880	547	72	111	735	516	283	0	Content		-72	-111	2657592	417253227
2674	08:35:27.480	00:00:02.674	160	814,851	636,3444	0,359052	0,6516274	436,9892	3,493428	1	821,7739	634,264	0,3575898	0,651629	441,2378	3,525417	3	1	815	636						Untertest1.avi	0	880	547	72	111	735	516	283	0	Content		743	525	2674104	417269739
2691	08:35:27.497	00:00:02.690	161	793,3211	624,1841	0,5144762	0,617422	436,9892	3,485291	0	-1024	-768	-1	-1	-1	-1	4	1	793	624						Untertest1.avi	0	880	547	72	111	735	516	283	0	Content		721	513	2690973	417286608
2707	08:35:27.513	00:00:02.707	162	-1024	-768	-1	-1	-1	-1	4	-1024	-768	-1	-1	-1	-1	4	1	0	0						Untertest1.avi	0	880	547	72	111	735	516	283	0	Content		-72	-111	2707445	417303080
2724	08:35:27.530	00:00:02.724	163	-1024	-768	-1	-1	-1	-1	4	-1024	-768	-1	-1	-1	-1	4	1	0	0						Untertest1.avi	0	880	547	72	111	735	516	283	0	Content		-72	-111	2724117	417319752
2741	08:35:27.547	00:00:02.740	164	826,1247	695,2747	0,5148357	0,6200902	441,2377	3,336563	0	810,486	701,0779	0,3574831	0,6552778	441,2378	3,522738	0	1	818	698						Untertest1.avi	0	880	547	72	111	735	516	283	0	Content		746	587	2740556	417336191
2757	08:35:27.563	00:00:02.757	165	-1024	-768	-1	-1	-1	-1	4	-1024	-768	-1	-1	-1	-1	4		0	0						Untertest1.avi	0	880	547	72	111				0	Content		-72	-111	2757307	417352942
2774	08:35:27.580	00:00:02.774	166	-1024	-768	-1	-1	-1	-1	4	-1024	-768	-1	-1	-1	-1	4		0	0						Untertest1.avi	0	880	547	72	111				0	Content		-72	-111	2774304	417369939
2791	08:35:27.597	00:00:02.790	167	-1024	-768	-1	-1	-1	-1	4	-1024	-768	-1	-1	-1	-1	4		0	0						Untertest1.avi	0	880	547	72	111				0	Content		-72	-111	2790991	417386626
2808	08:35:27.614	00:00:02.807	168	-1024	-768	-1	-1	-1	-1	4	-1024	-768	-1	-1	-1	-1	4		0	0						Untertest1.avi	0	880	547	72	111				0	Content		-72	-111	2807663	417403298
2824	08:35:27.630	00:00:02.824	169	-1024	-768	-1	-1	-1	-1	4	-1024	-768	-1	-1	-1	-1	4		0	0						Untertest1.avi	0	880	547	72	111				0	Content		-72	-111	2824435	417420070
2841	08:35:27.647	00:00:02.840	170	-1024	-768	-1	-1	-1	-1	4	-1024	-768	-1	-1	-1	-1	4		0	0						Untertest1.avi	0	880	547	72	111				0	Content		-72	-111	2840695	417436330
2857	08:35:27.663	00:00:02.857	171	-1024	-768	-1	-1	-1	-1	4	-1024	-768	-1	-1	-1	-1	4		0	0						Untertest1.avi	0	880	547	72	111				0	Content		-72	-111	2857387	417453022
2874	08:35:27.680	00:00:02.874	172	-1024	-768	-1	-1	-1	-1	4	-1024	-768	-1	-1	-1	-1	4		0	0						Untertest1.avi	0	880	547	72	111				0	Content		-72	-111	2874058	417469693
2891	08:35:27.697	00:00:02.890	173	-1024	-768	-1	-1	-1	-1	4	-1024	-768	-1	-1	-1	-1	4		0	0						Untertest1.avi	0	880	547	72	111				0	Content		-72	-111	2890829	417486464
2907	08:35:27.713	00:00:02.907	174	-1024	-768	-1	-1	-1	-1	4	-1024	-768	-1	-1	-1	-1	4		0	0						Untertest1.avi	0	880	547	72	111				0	Content		-72	-111	2907454	417503089
2924	08:35:27.730	00:00:02.924	175	-1024	-768	-1	-1	-1	-1	4	-1024	-768	-1	-1	-1	-1	4		0	0						Untertest1.avi	0	880	547	72	111				0	Content		-72	-111	2924126	417519761
2941	08:35:27.747	00:00:02.940	176	-1024	-768	-1	-1	-1	-1	4	-1024	-768	-1	-1	-1	-1	4		0	0						Untertest1.avi	0	880	547	72	111				0	Content		-72	-111	2940712	417536347
2957	08:35:27.763	00:00:02.957	177	-1024	-768	-1	-1	-1	-1	4	-1024	-768	-1	-1	-1	-1	4		0	0						Untertest1.avi	0	880	547	72	111				0	Content		-72	-111	2957466	417553101
2974	08:35:27.780	00:00:02.974	178	-1024	-768	-1	-1	-1	-1	4	-1024	-768	-1	-1	-1	-1	4		0	0						Untertest1.avi	0	880	547	72	111				0	Content		-72	-111	2974087	417569722
2991	08:35:27.797	00:00:02.990	179	-1024	-768	-1	-1	-1	-1	4	-1024	-768	-1	-1	-1	-1	4		0	0						Untertest1.avi	0	880	547	72	111				0	Content		-72	-111	2990901	417586536
3008	08:35:27.814	00:00:03.007	180	-1024	-768	-1	-1	-1	-1	4	-1024	-768	-1	-1	-1	-1	4		0	0						Untertest1.avi	0	880	547	72	111				0	Content		-72	-111	3007572	417603207
3024	08:35:27.830	00:00:03.024	181	-1024	-768	-1	-1	-1	-1	4	-1024	-768	-1	-1	-1	-1	4		0	0						Untertest1.avi	0	880	547	72	111				0	Content		-72	-111	3024297	417619932
3040	08:35:27.846	00:00:03.039	182	-1024	-768	-1	-1	-1	-1	4	-1024	-768	-1	-1	-1	-1	4		0	0						Untertest1.avi	0	880	547	72	111				0	Content		-72	-111	3039931	417635566
3057	08:35:27.863	00:00:03.056	183	-1024	-768	-1	-1	-1	-1	4	-1024	-768	-1	-1	-1	-1	4		0	0						Untertest1.avi	0	880	547	72	111				0	Content		-72	-111	3056679	417652314
3073	08:35:27.879	00:00:03.073	184	-1024	-768	-1	-1	-1	-1	4	-1024	-768	-1	-1	-1	-1	4		0	0						Untertest1.avi	0	880	547	72	111				0	Content		-72	-111	3073304	417668939
3090	08:35:27.896	00:00:03.089	185	-1024	-768	-1	-1	-1	-1	4	-1024	-768	-1	-1	-1	-1	4		0	0						Untertest1.avi	0	880	547	72	111				0	Content		-72	-111	3089923	417685558
3107	08:35:27.913	00:00:03.106	186	-1024	-768	-1	-1	-1	-1	4	-1024	-768	-1	-1	-1	-1	4		0	0						Untertest1.avi	0	880	547	72	111				0	Content		-72	-111	3106547	417702182
3124	08:35:27.930	00:00:03.123	187	-1024	-768	-1	-1	-1	-1	4	-1024	-768	-1	-1	-1	-1	4		0	0						Untertest1.avi	0	880	547	72	111				0	Content		-72	-111	3123739	417719374
3141	08:35:27.947	00:00:03.141	188	-1024	-768	-1	-1	-1	-1	4	-1024	-768	-1	-1	-1	-1	4		0	0						Untertest1.avi	0	880	547	72	111				0	Content		-72	-111	3141111	417736746
3158	08:35:27.964	00:00:03.158	189	-1024	-768	-1	-1	-1	-1	4	-1024	-768	-1	-1	-1	-1	4		0	0						Untertest1.avi	0	880	547	72	111				0	Content		-72	-111	3158358	417753993
3173	08:35:27.979	00:00:03.173	190	-1024	-768	-1	-1	-1	-1	4	-1024	-768	-1	-1	-1	-1	4		0	0						Untertest1.avi	0	880	547	72	111				0	Content		-72	-111	3173159	417768794
3190	08:35:27.996	00:00:03.189	191	-1024	-768	-1	-1	-1	-1	4	-1024	-768	-1	-1	-1	-1	4		0	0						Untertest1.avi	0	880	547	72	111				0	Content		-72	-111	3189908	417785543
3207	08:35:28.013	00:00:03.206	192	-1024	-768	-1	-1	-1	-1	4	-1024	-768	-1	-1	-1	-1	4		0	0						Untertest1.avi	0	880	547	72	111				0	Content		-72	-111	3206531	417802166
3223	08:35:28.029	00:00:03.223	193	-1024	-768	-1	-1	-1	-1	4	-1024	-768	-1	-1	-1	-1	4		0	0						Untertest1.avi	0	880	547	72	111				0	Content		-72	-111	3223153	417818788
3240	08:35:28.046	00:00:03.239	194	-1024	-768	-1	-1	-1	-1	4	-1024	-768	-1	-1	-1	-1	4		0	0						Untertest1.avi	0	880	547	72	111				0	Content		-72	-111	3239775	417835410
3256	08:35:28.062	00:00:03.256	195	-1024	-768	-1	-1	-1	-1	4	-1024	-768	-1	-1	-1	-1	4		0	0						Untertest1.avi	0	880	547	72	111				0	Content		-72	-111	3256399	417852034
3274	08:35:28.080	00:00:03.273	196	-1024	-768	-1	-1	-1	-1	4	-1024	-768	-1	-1	-1	-1	4		0	0						Untertest1.avi	0	880	547	72	111				0	Content		-72	-111	3273605	417869240
3291	08:35:28.097	00:00:03.290	197	-1024	-768	-1	-1	-1	-1	4	-1024	-768	-1	-1	-1	-1	4		0	0						Untertest1.avi	0	880	547	72	111				0	Content		-72	-111	3290965	417886600
3308	08:35:28.114	00:00:03.308	198	-1024	-768	-1	-1	-1	-1	4	-1024	-768	-1	-1	-1	-1	4		0	0						Untertest1.avi	0	880	547	72	111				0	Content		-72	-111	3308214	417903849
3323	08:35:28.129	00:00:03.323	199	-1024	-768	-1	-1	-1	-1	4	-1024	-768	-1	-1	-1	-1	4		0	0						Untertest1.avi	0	880	547	72	111				0	Content		-72	-111	3323141	417918776
3340	08:35:28.146	00:00:03.339	200	-1024	-768	-1	-1	-1	-1	4	-1024	-768	-1	-1	-1	-1	4		0	0						Untertest1.avi	0	880	547	72	111				0	Content		-72	-111	3339761	417935396
3357	08:35:28.163	00:00:03.356	201	-1024	-768	-1	-1	-1	-1	4	-1024	-768	-1	-1	-1	-1	4		0	0						Untertest1.avi	0	880	547	72	111				0	Content		-72	-111	3356511	417952146
3373	08:35:28.179	00:00:03.373	202	-1024	-768	-1	-1	-1	-1	4	-1024	-768	-1	-1	-1	-1	4		0	0						Untertest1.avi	0	880	547	72	111				0	Content		-72	-111	3373009	417968644
3390	08:35:28.196	00:00:03.389	203	-1024	-768	-1	-1	-1	-1	4	-1024	-768	-1	-1	-1	-1	4		0	0						Untertest1.avi	0	880	547	72	111				0	Content		-72	-111	3389756	417985391
3406	08:35:28.212	00:00:03.406	204	-1024	-768	-1	-1	-1	-1	4	-1024	-768	-1	-1	-1	-1	4		0	0						Untertest1.avi	0	880	547	72	111				0	Content		-72	-111	3406381	418002016
3423	08:35:28.229	00:00:03.423	205	-1024	-768	-1	-1	-1	-1	4	-1024	-768	-1	-1	-1	-1	4		0	0						Untertest1.avi	0	880	547	72	111				0	Content		-72	-111	3423449	418019084
3441	08:35:28.247	00:00:03.440	206	-1024	-768	-1	-1	-1	-1	4	-1024	-768	-1	-1	-1	-1	4		0	0						Untertest1.avi	0	880	547	72	111				0	Content		-72	-111	3440823	418036458
3458	08:35:28.264	00:00:03.458	207	-1024	-768	-1	-1	-1	-1	4	-1024	-768	-1	-1	-1	-1	4		0	0						Untertest1.avi	0	880	547	72	111				0	Content		-72	-111	3458067	418053702
3473	08:35:28.279	00:00:03.472	208	-1024	-768	-1	-1	-1	-1	4	-1024	-768	-1	-1	-1	-1	4		0	0						Untertest1.avi	0	880	547	72	111				0	Content		-72	-111	3472994	418068629
3490	08:35:28.296	00:00:03.489	209	-1024	-768	-1	-1	-1	-1	4	-1024	-768	-1	-1	-1	-1	4		0	0						Untertest1.avi	0	880	547	72	111				0	Content		-72	-111	3489620	418085255
3506	08:35:28.312	00:00:03.506	210	-1024	-768	-1	-1	-1	-1	4	-1024	-768	-1	-1	-1	-1	4		0	0						Untertest1.avi	0	880	547	72	111				0	Content		-72	-111	3506366	418102001
3523	08:35:28.329	00:00:03.522	211	-1024	-768	-1	-1	-1	-1	4	-1024	-768	-1	-1	-1	-1	4		0	0						Untertest1.avi	0	880	547	72	111				0	Content		-72	-111	3522990	418118625
3540	08:35:28.346	00:00:03.539	212	-1024	-768	-1	-1	-1	-1	4	-1024	-768	-1	-1	-1	-1	4		0	0						Untertest1.avi	0	880	547	72	111				0	Content		-72	-111	3539614	418135249
3556	08:35:28.362	00:00:03.556	213	-1024	-768	-1	-1	-1	-1	4	-1024	-768	-1	-1	-1	-1	4		0	0						Untertest1.avi	0	880	547	72	111				0	Content		-72	-111	3556238	418151873
3573	08:35:28.379	00:00:03.573	214	-1024	-768	-1	-1	-1	-1	4	-1024	-768	-1	-1	-1	-1	4		0	0						Untertest1.avi	0	880	547	72	111				0	Content		-72	-111	3573431	418169066
3591	08:35:28.397	00:00:03.590	215	-1024	-768	-1	-1	-1	-1	4	-1024	-768	-1	-1	-1	-1	4		0	0						Untertest1.avi	0	880	547	72	111				0	Content		-72	-111	3590801	418186436
3608	08:35:28.414	00:00:03.608	216	-1024	-768	-1	-1	-1	-1	4	-1024	-768	-1	-1	-1	-1	4		0	0						Untertest1.avi	0	880	547	72	111				0	Content		-72	-111	3608050	418203685
3623	08:35:28.429	00:00:03.622	217	-1024	-768	-1	-1	-1	-1	4	-1024	-768	-1	-1	-1	-1	4		0	0						Untertest1.avi	0	880	547	72	111				0	Content		-72	-111	3622852	418218487
3640	08:35:28.446	00:00:03.639	218	-1024	-768	-1	-1	-1	-1	4	-1024	-768	-1	-1	-1	-1	4		0	0						Untertest1.avi	0	880	547	72	111				0	Content		-72	-111	3639599	418235234
3656	08:35:28.462	00:00:03.656	219	-1024	-768	-1	-1	-1	-1	4	-1024	-768	-1	-1	-1	-1	4		0	0						Untertest1.avi	0	880	547	72	111				0	Content		-72	-111	3656223	418251858
3673	08:35:28.479	00:00:03.672	220	-1024	-768	-1	-1	-1	-1	4	-1024	-768	-1	-1	-1	-1	4		0	0						Untertest1.avi	0	880	547	72	111				0	Content		-72	-111	3672847	418268482
3689	08:35:28.495	00:00:03.689	221	-1024	-768	-1	-1	-1	-1	4	-1024	-768	-1	-1	-1	-1	4		0	0						Untertest1.avi	0	880	547	72	111				0	Content		-72	-111	3689468	418285103
3706	08:35:28.512	00:00:03.706	222	-1024	-768	-1	-1	-1	-1	4	-1024	-768	-1	-1	-1	-1	4		0	0						Untertest1.avi	0	880	547	72	111				0	Content		-72	-111	3706094	418301729
3723	08:35:28.529	00:00:03.723	223	-1024	-768	-1	-1	-1	-1	4	-1024	-768	-1	-1	-1	-1	4		0	0						Untertest1.avi	0	880	547	72	111				0	Content		-72	-111	3723288	418318923
3741	08:35:28.547	00:00:03.740	224	-1024	-768	-1	-1	-1	-1	4	-1024	-768	-1	-1	-1	-1	4		0	0						Untertest1.avi	0	880	547	72	111				0	Content		-72	-111	3740658	418336293
3758	08:35:28.564	00:00:03.757	225	-1024	-768	-1	-1	-1	-1	4	-1024	-768	-1	-1	-1	-1	4		0	0						Untertest1.avi	0	880	547	72	111				0	Content		-72	-111	3757906	418353541
3773	08:35:28.579	00:00:03.772	226	-1024	-768	-1	-1	-1	-1	4	-1024	-768	-1	-1	-1	-1	4		0	0						Untertest1.avi	0	880	547	72	111				0	Content		-72	-111	3772712	418368347
3789	08:35:28.595	00:00:03.789	227	-1024	-768	-1	-1	-1	-1	4	-1024	-768	-1	-1	-1	-1	4		0	0						Untertest1.avi	0	880	547	72	111				0	Content		-72	-111	3789459	418385094
3806	08:35:28.612	00:00:03.806	228	-1024	-768	-1	-1	-1	-1	4	-1024	-768	-1	-1	-1	-1	4		0	0						Untertest1.avi	0	880	547	72	111				0	Content		-72	-111	3806082	418401717
3823	08:35:28.629	00:00:03.822	229	-1024	-768	-1	-1	-1	-1	4	-1024	-768	-1	-1	-1	-1	4		0	0						Untertest1.avi	0	880	547	72	111				0	Content		-72	-111	3822703	418418338
3839	08:35:28.645	00:00:03.839	230	-1024	-768	-1	-1	-1	-1	4	-1024	-768	-1	-1	-1	-1	4		0	0						Untertest1.avi	0	880	547	72	111				0	Content		-72	-111	3839325	418434960
3856	08:35:28.662	00:00:03.856	231	-1024	-768	-1	-1	-1	-1	4	-1024	-768	-1	-1	-1	-1	4		0	0						Untertest1.avi	0	880	547	72	111				0	Content		-72	-111	3856074	418451709
3873	08:35:28.679	00:00:03.873	232	-1024	-768	-1	-1	-1	-1	4	-1024	-768	-1	-1	-1	-1	4		0	0						Untertest1.avi	0	880	547	72	111				0	Content		-72	-111	3873142	418468777
3891	08:35:28.697	00:00:03.890	233	-1024	-768	-1	-1	-1	-1	4	-1024	-768	-1	-1	-1	-1	4		0	0						Untertest1.avi	0	880	547	72	111				0	Content		-72	-111	3890521	418486156
3908	08:35:28.714	00:00:03.907	234	-1024	-768	-1	-1	-1	-1	4	-1024	-768	-1	-1	-1	-1	4		0	0						Untertest1.avi	0	880	547	72	111				0	Content		-72	-111	3907761	418503396
3923	08:35:28.729	00:00:03.922	235	-1024	-768	-1	-1	-1	-1	4	-1024	-768	-1	-1	-1	-1	4		0	0						Untertest1.avi	0	880	547	72	111				0	Content		-72	-111	3922687	418518322
3939	08:35:28.745	00:00:03.939	236	-1024	-768	-1	-1	-1	-1	4	-1024	-768	-1	-1	-1	-1	4		0	0						Untertest1.avi	0	880	547	72	111				0	Content		-72	-111	3939311	418534946
3956	08:35:28.762	00:00:03.956	237	-1024	-768	-1	-1	-1	-1	4	-1024	-768	-1	-1	-1	-1	4		0	0						Untertest1.avi	0	880	547	72	111				0	Content		-72	-111	3956059	418551694
3973	08:35:28.779	00:00:03.972	238	-1024	-768	-1	-1	-1	-1	4	-1024	-768	-1	-1	-1	-1	4		0	0						Untertest1.avi	0	880	547	72	111				0	Content		-72	-111	3972683	418568318
3989	08:35:28.795	00:00:03.989	239	-1024	-768	-1	-1	-1	-1	4	-1024	-768	-1	-1	-1	-1	4		0	0						Untertest1.avi	0	880	547	72	111				0	Content		-72	-111	3989307	418584942
4006	08:35:28.812	00:00:04.005	240	-1024	-768	-1	-1	-1	-1	4	-1024	-768	-1	-1	-1	-1	4		0	0						Untertest1.avi	0	880	547	72	111				0	Content		-72	-111	4005928	418601563
4023	08:35:28.829	00:00:04.023	241	-1024	-768	-1	-1	-1	-1	4	-1024	-768	-1	-1	-1	-1	4		0	0						Untertest1.avi	0	880	547	72	111				0	Content		-72	-111	4023122	418618757
4040	08:35:28.846	00:00:04.040	242	-1024	-768	-1	-1	-1	-1	4	-1024	-768	-1	-1	-1	-1	4		0	0						Untertest1.avi	0	880	547	72	111				0	Content		-72	-111	4040370	418636005
4058	08:35:28.864	00:00:04.057	243	-1024	-768	-1	-1	-1	-1	4	-1024	-768	-1	-1	-1	-1	4		0	0						Untertest1.avi	0	880	547	72	111				0	Content		-72	-111	4057745	418653380
4073	08:35:28.879	00:00:04.072	244	-1024	-768	-1	-1	-1	-1	4	-1024	-768	-1	-1	-1	-1	4		0	0						Untertest1.avi	0	880	547	72	111				0	Content		-72	-111	4072546	418668181
4089	08:35:28.895	00:00:04.089	245	-1024	-768	-1	-1	-1	-1	4	-1024	-768	-1	-1	-1	-1	4		0	0						Untertest1.avi	0	880	547	72	111				0	Content		-72	-111	4089171	418684806
4106	08:35:28.912	00:00:04.105	246	-1024	-768	-1	-1	-1	-1	4	-1024	-768	-1	-1	-1	-1	4		0	0						Untertest1.avi	0	880	547	72	111				0	Content		-72	-111	4105917	418701552
4123	08:35:28.929	00:00:04.122	247	-1024	-768	-1	-1	-1	-1	4	-1024	-768	-1	-1	-1	-1	4		0	0						Untertest1.avi	0	880	547	72	111				0	Content		-72	-111	4122540	418718175
4139	08:35:28.945	00:00:04.139	248	-1024	-768	-1	-1	-1	-1	4	-1024	-768	-1	-1	-1	-1	4		0	0						Untertest1.avi	0	880	547	72	111				0	Content		-72	-111	4139161	418734796
4156	08:35:28.962	00:00:04.155	249	-1024	-768	-1	-1	-1	-1	4	-1024	-768	-1	-1	-1	-1	4		0	0						Untertest1.avi	0	880	547	72	111				0	Content		-72	-111	4155783	418751418
4173	08:35:28.979	00:00:04.172	250	-1024	-768	-1	-1	-1	-1	4	-1024	-768	-1	-1	-1	-1	4		0	0						Untertest1.avi	0	880	547	72	111				0	Content		-72	-111	4172977	418768612
4190	08:35:28.996	00:00:04.190	251	-1024	-768	-1	-1	-1	-1	4	-1024	-768	-1	-1	-1	-1	4		0	0						Untertest1.avi	0	880	547	72	111				0	Content		-72	-111	4190350	418785985
4208	08:35:29.014	00:00:04.207	252	-1024	-768	-1	-1	-1	-1	4	-1024	-768	-1	-1	-1	-1	4		0	0						Untertest1.avi	0	880	547	72	111				0	Content		-72	-111	4207595	418803230
4222	08:35:29.028	00:00:04.222	253	-1024	-768	-1	-1	-1	-1	4	-1024	-768	-1	-1	-1	-1	4		0	0						Untertest1.avi	0	880	547	72	111				0	Content		-72	-111	4222399	418818034
4239	08:35:29.045	00:00:04.239	254	-1024	-768	-1	-1	-1	-1	4	-1024	-768	-1	-1	-1	-1	4		0	0						Untertest1.avi	0	880	547	72	111				0	Content		-72	-111	4239149	418834784
4256	08:35:29.062	00:00:04.255	255	-1024	-768	-1	-1	-1	-1	4	-1024	-768	-1	-1	-1	-1	4		0	0						Untertest1.avi	0	880	547	72	111				0	Content		-72	-111	4255770	418851405
4272	08:35:29.078	00:00:04.272	256	-1024	-768	-1	-1	-1	-1	4	-1024	-768	-1	-1	-1	-1	4		0	0						Untertest1.avi	0	880	547	72	111				0	Content		-72	-111	4272392	418868027
4289	08:35:29.095	00:00:04.289	257	-1024	-768	-1	-1	-1	-1	4	-1024	-768	-1	-1	-1	-1	4		0	0						Untertest1.avi	0	880	547	72	111				0	Content		-72	-111	4289015	418884650
4306	08:35:29.112	00:00:04.305	258	-1024	-768	-1	-1	-1	-1	4	-1024	-768	-1	-1	-1	-1	4		0	0						Untertest1.avi	0	880	547	72	111				0	Content		-72	-111	4305638	418901273
4323	08:35:29.129	00:00:04.322	259	-1024	-768	-1	-1	-1	-1	4	-1024	-768	-1	-1	-1	-1	4		0	0						Untertest1.avi	0	880	547	72	111				0	Content		-72	-111	4322831	418918466
4340	08:35:29.146	00:00:04.340	260	-1024	-768	-1	-1	-1	-1	4	-1024	-768	-1	-1	-1	-1	4		0	0						Untertest1.avi	0	880	547	72	111				0	Content		-72	-111	4340205	418935840
4357	08:35:29.163	00:00:04.357	261	-1024	-768	-1	-1	-1	-1	4	-1024	-768	-1	-1	-1	-1	4		0	0						Untertest1.avi	0	880	547	72	111				0	Content		-72	-111	4357455	418953090
4372	08:35:29.178	00:00:04.372	262	-1024	-768	-1	-1	-1	-1	4	-1024	-768	-1	-1	-1	-1	4		0	0						Untertest1.avi	0	880	547	72	111				0	Content		-72	-111	4372381	418968016
4389	08:35:29.195	00:00:04.389	263	-1024	-768	-1	-1	-1	-1	4	-1024	-768	-1	-1	-1	-1	4		0	0						Untertest1.avi	0	880	547	72	111				0	Content		-72	-111	4389004	418984639
4406	08:35:29.212	00:00:04.405	264	-1024	-768	-1	-1	-1	-1	4	-1024	-768	-1	-1	-1	-1	4		0	0						Untertest1.avi	0	880	547	72	111				0	Content		-72	-111	4405750	419001385
4422	08:35:29.228	00:00:04.422	265	-1024	-768	-1	-1	-1	-1	4	-1024	-768	-1	-1	-1	-1	4		0	0						Untertest1.avi	0	880	547	72	111				0	Content		-72	-111	4422371	419018006
4439	08:35:29.245	00:00:04.438	266	-1024	-768	-1	-1	-1	-1	4	-1024	-768	-1	-1	-1	-1	4		0	0						Untertest1.avi	0	880	547	72	111				0	Content		-72	-111	4438993	419034628
4456	08:35:29.262	00:00:04.455	267	-1024	-768	-1	-1	-1	-1	4	-1024	-768	-1	-1	-1	-1	4		0	0						Untertest1.avi	0	880	547	72	111				0	Content		-72	-111	4455617	419051252
4473	08:35:29.279	00:00:04.472	268	-1024	-768	-1	-1	-1	-1	4	-1024	-768	-1	-1	-1	-1	4		0	0						Untertest1.avi	0	880	547	72	111				0	Content		-72	-111	4472684	419068319
4490	08:35:29.296	00:00:04.490	269	-1024	-768	-1	-1	-1	-1	4	-1024	-768	-1	-1	-1	-1	4		0	0						Untertest1.avi	0	880	547	72	111				0	Content		-72	-111	4490058	419085693
4507	08:35:29.313	00:00:04.507	270	-1024	-768	-1	-1	-1	-1	4	-1024	-768	-1	-1	-1	-1	4		0	0						Untertest1.avi	0	880	547	72	111				0	Content		-72	-111	4507309	419102944
4522	08:35:29.328	00:00:04.522	271	-1024	-768	-1	-1	-1	-1	4	-1024	-768	-1	-1	-1	-1	4		0	0						Untertest1.avi	0	880	547	72	111				0	Content		-72	-111	4522232	419117867
4539	08:35:29.345	00:00:04.538	272	-1024	-768	-1	-1	-1	-1	4	-1024	-768	-1	-1	-1	-1	4		0	0						Untertest1.avi	0	880	547	72	111				0	Content		-72	-111	4538855	419134490
4556	08:35:29.362	00:00:04.555	273	-1024	-768	-1	-1	-1	-1	4	-1024	-768	-1	-1	-1	-1	4		0	0						Untertest1.avi	0	880	547	72	111				0	Content		-72	-111	4555602	419151237
4572	08:35:29.378	00:00:04.572	274	-1024	-768	-1	-1	-1	-1	4	-1024	-768	-1	-1	-1	-1	4		0	0						Untertest1.avi	0	880	547	72	111				0	Content		-72	-111	4572223	419167858
4589	08:35:29.395	00:00:04.588	275	-1024	-768	-1	-1	-1	-1	4	-1024	-768	-1	-1	-1	-1	4		0	0						Untertest1.avi	0	880	547	72	111				0	Content		-72	-111	4588847	419184482
4605	08:35:29.411	00:00:04.605	276	-1024	-768	-1	-1	-1	-1	4	-1024	-768	-1	-1	-1	-1	4		0	0						Untertest1.avi	0	880	547	72	111				0	Content		-72	-111	4605474	419201109
4623	08:35:29.429	00:00:04.622	277	-1024	-768	-1	-1	-1	-1	4	-1024	-768	-1	-1	-1	-1	4		0	0						Untertest1.avi	0	880	547	72	111				0	Content		-72	-111	4622666	419218301
4640	08:35:29.446	00:00:04.640	278	-1024	-768	-1	-1	-1	-1	4	-1024	-768	-1	-1	-1	-1	4		0	0						Untertest1.avi	0	880	547	72	111				0	Content		-72	-111	4640039	419235674
4657	08:35:29.463	00:00:04.657	279	-1024	-768	-1	-1	-1	-1	4	-1024	-768	-1	-1	-1	-1	4		0	0						Untertest1.avi	0	880	547	72	111				0	Content		-72	-111	4657285	419252920
4672	08:35:29.478	00:00:04.672	280	-1024	-768	-1	-1	-1	-1	4	-1024	-768	-1	-1	-1	-1	4		0	0						Untertest1.avi	0	880	547	72	111				0	Content		-72	-111	4672087	419267722
4689	08:35:29.495	00:00:04.688	281	-1024	-768	-1	-1	-1	-1	4	-1024	-768	-1	-1	-1	-1	4		0	0						Untertest1.avi	0	880	547	72	111				0	Content		-72	-111	4688836	419284471
4705	08:35:29.511	00:00:04.705	282	-1024	-768	-1	-1	-1	-1	4	-1024	-768	-1	-1	-1	-1	4		0	0						Untertest1.avi	0	880	547	72	111				0	Content		-72	-111	4705458	419301093
4722	08:35:29.528	00:00:04.722	283	-1024	-768	-1	-1	-1	-1	4	-1024	-768	-1	-1	-1	-1	4		0	0						Untertest1.avi	0	880	547	72	111				0	Content		-72	-111	4722087	419317722
4739	08:35:29.545	00:00:04.738	284	-1024	-768	-1	-1	-1	-1	4	-1024	-768	-1	-1	-1	-1	4		0	0						Untertest1.avi	0	880	547	72	111				0	Content		-72	-111	4738704	419334339
4755	08:35:29.561	00:00:04.755	285	-1024	-768	-1	-1	-1	-1	4	-1024	-768	-1	-1	-1	-1	4		0	0						Untertest1.avi	0	880	547	72	111				0	Content		-72	-111	4755339	419350974
4772	08:35:29.578	00:00:04.772	286	-1024	-768	-1	-1	-1	-1	4	-1024	-768	-1	-1	-1	-1	4		0	0						Untertest1.avi	0	880	547	72	111				0	Content		-72	-111	4772498	419368133
4790	08:35:29.596	00:00:04.789	287	-1024	-768	-1	-1	-1	-1	4	-1024	-768	-1	-1	-1	-1	4		0	0						Untertest1.avi	0	880	547	72	111				0	Content		-72	-111	4789622	419385257
4806	08:35:29.612	00:00:04.806	288	-1024	-768	-1	-1	-1	-1	4	-1024	-768	-1	-1	-1	-1	4		0	0						Untertest1.avi	0	880	547	72	111				0	Content		-72	-111	4806289	419401924
4823	08:35:29.629	00:00:04.822	289	-1024	-768	-1	-1	-1	-1	4	-1024	-768	-1	-1	-1	-1	4		0	0						Untertest1.avi	0	880	547	72	111				0	Content		-72	-111	4822956	419418591
4840	08:35:29.646	00:00:04.840	290	-1024	-768	-1	-1	-1	-1	4	-1024	-768	-1	-1	-1	-1	4		0	0						Untertest1.avi	0	880	547	72	111				0	Content		-72	-111	4840490	419436125
4855	08:35:29.661	00:00:04.855	291	-1024	-768	-1	-1	-1	-1	4	-1024	-768	-1	-1	-1	-1	4		0	0						Untertest1.avi	0	880	547	72	111				0	Content		-72	-111	4855237	419450872
4872	08:35:29.678	00:00:04.871	292	-1024	-768	-1	-1	-1	-1	4	-1024	-768	-1	-1	-1	-1	4		0	0						Untertest1.avi	0	880	547	72	111				0	Content		-72	-111	4871988	419467623
4889	08:35:29.695	00:00:04.888	293	-1024	-768	-1	-1	-1	-1	4	-1024	-768	-1	-1	-1	-1	4		0	0						Untertest1.avi	0	880	547	72	111				0	Content		-72	-111	4888607	419484242
4905	08:35:29.711	00:00:04.905	294	-1024	-768	-1	-1	-1	-1	4	-1024	-768	-1	-1	-1	-1	4		0	0						Untertest1.avi	0	880	547	72	111				0	Content		-72	-111	4905287	419500922
4922	08:35:29.728	00:00:04.921	295	-1024	-768	-1	-1	-1	-1	4	-1024	-768	-1	-1	-1	-1	4		0	0						Untertest1.avi	0	880	547	72	111				0	Content		-72	-111	4921854	419517489
4939	08:35:29.745	00:00:04.938	296	-1024	-768	-1	-1	-1	-1	4	-1024	-768	-1	-1	-1	-1	4		0	0						Untertest1.avi	0	880	547	72	111				0	Content		-72	-111	4938791	419534426
4955	08:35:29.761	00:00:04.955	297	-1024	-768	-1	-1	-1	-1	4	-1024	-768	-1	-1	-1	-1	4		0	0						Untertest1.avi	0	880	547	72	111				0	Content		-72	-111	4955458	419551093
4973	08:35:29.779	00:00:04.972	298	-1024	-768	-1	-1	-1	-1	4	-1024	-768	-1	-1	-1	-1	4		0	0						Untertest1.avi	0	880	547	72	111				0	Content		-72	-111	4972591	419568226
4989	08:35:29.795	00:00:04.989	299	-1024	-768	-1	-1	-1	-1	4	-1024	-768	-1	-1	-1	-1	4		0	0						Untertest1.avi	0	880	547	72	111				0	Content		-72	-111	4989258	419584893
5006	08:35:29.812	00:00:05.006	300	-1024	-768	-1	-1	-1	-1	4	-1024	-768	-1	-1	-1	-1	4		0	0						Untertest1.avi	0	880	547	72	111				0	Content		-72	-111	5006288	419601923
5023	08:35:29.829	00:00:05.022	301	-1024	-768	-1	-1	-1	-1	4	-1024	-768	-1	-1	-1	-1	4		0	0						Untertest1.avi	0	880	547	72	111				0	Content		-72	-111	5022955	419618590
5040	08:35:29.846	00:00:05.039	302	-1024	-768	-1	-1	-1	-1	4	-1024	-768	-1	-1	-1	-1	4		0	0						Untertest1.avi	0	880	547	72	111				0	Content		-72	-111	5039623	419635258
5057	08:35:29.863	00:00:05.057	303	-1024	-768	-1	-1	-1	-1	4	-1024	-768	-1	-1	-1	-1	4		0	0						Untertest1.avi	0	880	547	72	111				0	Content		-72	-111	5057095	419652730
5072	08:35:29.878	00:00:05.071	304	-1024	-768	-1	-1	-1	-1	4	-1024	-768	-1	-1	-1	-1	4		0	0						Untertest1.avi	0	880	547	72	111				0	Content		-72	-111	5071841	419667476
5088	08:35:29.894	00:00:05.088	305	-1024	-768	-1	-1	-1	-1	4	-1024	-768	-1	-1	-1	-1	4		0	0						Untertest1.avi	0	880	547	72	111				0	Content		-72	-111	5088462	419684097
5105	08:35:29.911	00:00:05.105	306	-1024	-768	-1	-1	-1	-1	4	-1024	-768	-1	-1	-1	-1	4		0	0						Untertest1.avi	0	880	547	72	111				0	Content		-72	-111	5105085	419700720
5122	08:35:29.928	00:00:05.121	307	-1024	-768	-1	-1	-1	-1	4	-1024	-768	-1	-1	-1	-1	4		0	0						Untertest1.avi	0	880	547	72	111				0	Content		-72	-111	5121751	419717386
5138	08:35:29.944	00:00:05.138	308	-1024	-768	-1	-1	-1	-1	4	-1024	-768	-1	-1	-1	-1	4		0	0						Untertest1.avi	0	880	547	72	111				0	Content		-72	-111	5138418	419734053
5155	08:35:29.961	00:00:05.155	309	-1024	-768	-1	-1	-1	-1	4	-1024	-768	-1	-1	-1	-1	4		0	0						Untertest1.avi	0	880	547	72	111				0	Content		-72	-111	5155085	419750720
5172	08:35:29.978	00:00:05.171	310	-1024	-768	-1	-1	-1	-1	4	-1024	-768	-1	-1	-1	-1	4		0	0						Untertest1.avi	0	880	547	72	111				0	Content		-72	-111	5171750	419767385
5188	08:35:29.994	00:00:05.188	311	-1024	-768	-1	-1	-1	-1	4	-1024	-768	-1	-1	-1	-1	4		0	0						Untertest1.avi	0	880	547	72	111				0	Content		-72	-111	5188417	419784052
5205	08:35:30.011	00:00:05.205	312	-1024	-768	-1	-1	-1	-1	4	-1024	-768	-1	-1	-1	-1	4		0	0						Untertest1.avi	0	880	547	72	111				0	Content		-72	-111	5205084	419800719
5222	08:35:30.028	00:00:05.222	313	-1024	-768	-1	-1	-1	-1	4	-1024	-768	-1	-1	-1	-1	4		0	0						Untertest1.avi	0	880	547	72	111				0	Content		-72	-111	5222017	419817652
5239	08:35:30.045	00:00:05.238	314	-1024	-768	-1	-1	-1	-1	4	-1024	-768	-1	-1	-1	-1	4		0	0						Untertest1.avi	0	880	547	72	111				0	Content		-72	-111	5238684	419834319
5256	08:35:30.062	00:00:05.255	315	-1024	-768	-1	-1	-1	-1	4	-1024	-768	-1	-1	-1	-1	4		0	0						Untertest1.avi	0	880	547	72	111				0	Content		-72	-111	5255647	419851282
5272	08:35:30.078	00:00:05.272	316	-1024	-768	-1	-1	-1	-1	4	-1024	-768	-1	-1	-1	-1	4		0	0						Untertest1.avi	0	880	547	72	111				0	Content		-72	-111	5272314	419867949
5289	08:35:30.095	00:00:05.288	317	-1024	-768	-1	-1	-1	-1	4	-1024	-768	-1	-1	-1	-1	4		0	0						Untertest1.avi	0	880	547	72	111				0	Content		-72	-111	5288981	419884616
5306	08:35:30.112	00:00:05.306	318	-1024	-768	-1	-1	-1	-1	4	-1024	-768	-1	-1	-1	-1	4		0	0						Untertest1.avi	0	880	547	72	111				0	Content		-72	-111	5306211	419901846
5323	08:35:30.129	00:00:05.322	319	-1024	-768	-1	-1	-1	-1	4	-1024	-768	-1	-1	-1	-1	4		0	0						Untertest1.avi	0	880	547	72	111				0	Content		-72	-111	5322878	419918513
5340	08:35:30.146	00:00:05.340	320	-1024	-768	-1	-1	-1	-1	4	-1024	-768	-1	-1	-1	-1	4		0	0						Untertest1.avi	0	880	547	72	111				0	Content		-72	-111	5340187	419935822
5355	08:35:30.161	00:00:05.354	321	-1024	-768	-1	-1	-1	-1	4	-1024	-768	-1	-1	-1	-1	4		0	0						Untertest1.avi	0	880	547	72	111				0	Content		-72	-111	5354934	419950569
5372	08:35:30.178	00:00:05.371	322	-1024	-768	-1	-1	-1	-1	4	-1024	-768	-1	-1	-1	-1	4		0	0						Untertest1.avi	0	880	547	72	111				0	Content		-72	-111	5371556	419967191
5388	08:35:30.194	00:00:05.388	323	-1024	-768	-1	-1	-1	-1	4	-1024	-768	-1	-1	-1	-1	4		0	0						Untertest1.avi	0	880	547	72	111				0	Content		-72	-111	5388308	419983943
5405	08:35:30.211	00:00:05.404	324	-1024	-768	-1	-1	-1	-1	4	-1024	-768	-1	-1	-1	-1	4		0	0						Untertest1.avi	0	880	547	72	111				0	Content		-72	-111	5404989	420000624
5422	08:35:30.228	00:00:05.421	325	-1024	-768	-1	-1	-1	-1	4	-1024	-768	-1	-1	-1	-1	4		0	0						Untertest1.avi	0	880	547	72	111				0	Content		-72	-111	5421555	420017190
5438	08:35:30.244	00:00:05.438	326	-1024	-768	-1	-1	-1	-1	4	-1024	-768	-1	-1	-1	-1	4		0	0						Untertest1.avi	0	880	547	72	111				0	Content		-72	-111	5438491	420034126
5455	08:35:30.261	00:00:05.455	327	-1024	-768	-1	-1	-1	-1	4	-1024	-768	-1	-1	-1	-1	4		0	0						Untertest1.avi	0	880	547	72	111				0	Content		-72	-111	5455158	420050793
5472	08:35:30.278	00:00:05.472	328	-1024	-768	-1	-1	-1	-1	4	-1024	-768	-1	-1	-1	-1	4		0	0						Untertest1.avi	0	880	547	72	111				0	Content		-72	-111	5472290	420067925
5489	08:35:30.295	00:00:05.488	329	-1024	-768	-1	-1	-1	-1	4	-1024	-768	-1	-1	-1	-1	4		0	0						Untertest1.avi	0	880	547	72	111				0	Content		-72	-111	5488957	420084592
5506	08:35:30.312	00:00:05.505	330	-1024	-768	-1	-1	-1	-1	4	-1024	-768	-1	-1	-1	-1	4		0	0						Untertest1.avi	0	880	547	72	111				0	Content		-72	-111	5505992	420101627
5523	08:35:30.329	00:00:05.522	331	-1024	-768	-1	-1	-1	-1	4	-1024	-768	-1	-1	-1	-1	4		0	0						Untertest1.avi	0	880	547	72	111				0	Content		-72	-111	5522659	420118294
5539	08:35:30.345	00:00:05.539	332	-1024	-768	-1	-1	-1	-1	4	-1024	-768	-1	-1	-1	-1	4		0	0						Untertest1.avi	0	880	547	72	111				0	Content		-72	-111	5539326	420134961
5555	08:35:30.361	00:00:05.555	333	-1024	-768	-1	-1	-1	-1	4	-1024	-768	-1	-1	-1	-1	4		0	0						Untertest1.avi	0	880	547	72	111				0	Content		-72	-111	5555376	420151011
5572	08:35:30.378	00:00:05.572	334	-1024	-768	-1	-1	-1	-1	4	-1024	-768	-1	-1	-1	-1	4		0	0						Untertest1.avi	0	880	547	72	111				0	Content		-72	-111	5572043	420167678
5588	08:35:30.394	00:00:05.588	335	-1024	-768	-1	-1	-1	-1	4	-1024	-768	-1	-1	-1	-1	4		0	0						Untertest1.avi	0	880	547	72	111				0	Content		-72	-111	5588164	420183799
5605	08:35:30.411	00:00:05.604	336	-1024	-768	-1	-1	-1	-1	4	-1024	-768	-1	-1	-1	-1	4		0	0						Untertest1.avi	0	880	547	72	111				0	Content		-72	-111	5604789	420200424
5621	08:35:30.427	00:00:05.621	337	-1024	-768	-1	-1	-1	-1	4	-1024	-768	-1	-1	-1	-1	4		0	0						Untertest1.avi	0	880	547	72	111				0	Content		-72	-111	5621440	420217075
5638	08:35:30.444	00:00:05.638	338	-1024	-768	-1	-1	-1	-1	4	-1024	-768	-1	-1	-1	-1	4		0	0						Untertest1.avi	0	880	547	72	111				0	Content		-72	-111	5638107	420233742
5655	08:35:30.461	00:00:05.654	339	-1024	-768	-1	-1	-1	-1	4	-1024	-768	-1	-1	-1	-1	4		0	0						Untertest1.avi	0	880	547	72	111				0	Content		-72	-111	5654757	420250392
5671	08:35:30.477	00:00:05.671	340	-1024	-768	-1	-1	-1	-1	4	-1024	-768	-1	-1	-1	-1	4		0	0						Untertest1.avi	0	880	547	72	111				0	Content		-72	-111	5671424	420267059
5688	08:35:30.494	00:00:05.688	341	-1024	-768	-1	-1	-1	-1	4	-1024	-768	-1	-1	-1	-1	4		0	0						Untertest1.avi	0	880	547	72	111				0	Content		-72	-111	5688087	420283722
5705	08:35:30.511	00:00:05.704	342	-1024	-768	-1	-1	-1	-1	4	-1024	-768	-1	-1	-1	-1	4		0	0						Untertest1.avi	0	880	547	72	111				0	Content		-72	-111	5704754	420300389
5721	08:35:30.527	00:00:05.721	343	-1024	-768	-1	-1	-1	-1	4	-1024	-768	-1	-1	-1	-1	4		0	0						Untertest1.avi	0	880	547	72	111				0	Content		-72	-111	5721422	420317057
5738	08:35:30.544	00:00:05.738	344	-1024	-768	-1	-1	-1	-1	4	-1024	-768	-1	-1	-1	-1	4		0	0						Untertest1.avi	0	880	547	72	111				0	Content		-72	-111	5738349	420333984
5755	08:35:30.561	00:00:05.755	345	-1024	-768	-1	-1	-1	-1	4	-1024	-768	-1	-1	-1	-1	4		0	0						Untertest1.avi	0	880	547	72	111				0	Content		-72	-111	5755016	420350651
5772	08:35:30.578	00:00:05.771	346	-1024	-768	-1	-1	-1	-1	4	-1024	-768	-1	-1	-1	-1	4		0	0						Untertest1.avi	0	880	547	72	111				0	Content		-72	-111	5771977	420367612
5789	08:35:30.595	00:00:05.788	347	-1024	-768	-1	-1	-1	-1	4	-1024	-768	-1	-1	-1	-1	4		0	0						Untertest1.avi	0	880	547	72	111				0	Content		-72	-111	5788644	420384279
5805	08:35:30.611	00:00:05.805	348	-1024	-768	-1	-1	-1	-1	4	-1024	-768	-1	-1	-1	-1	4		0	0						Untertest1.avi	0	880	547	72	111				0	Content		-72	-111	5805311	420400946
5823	08:35:30.629	00:00:05.822	349	-1024	-768	-1	-1	-1	-1	4	-1024	-768	-1	-1	-1	-1	4		0	0						Untertest1.avi	0	880	547	72	111				0	Content		-72	-111	5822541	420418176
5839	08:35:30.645	00:00:05.839	350	-1024	-768	-1	-1	-1	-1	4	-1024	-768	-1	-1	-1	-1	4		0	0						Untertest1.avi	0	880	547	72	111				0	Content		-72	-111	5839208	420434843
5857	08:35:30.663	00:00:05.856	351	-1024	-768	-1	-1	-1	-1	4	-1024	-768	-1	-1	-1	-1	4		0	0						Untertest1.avi	0	880	547	72	111				0	Content		-72	-111	5856517	420452152
5871	08:35:30.677	00:00:05.871	352	-1024	-768	-1	-1	-1	-1	4	-1024	-768	-1	-1	-1	-1	4		0	0						Untertest1.avi	0	880	547	72	111				0	Content		-72	-111	5871276	420466911
5888	08:35:30.694	00:00:05.887	353	-1024	-768	-1	-1	-1	-1	4	-1024	-768	-1	-1	-1	-1	4		0	0						Untertest1.avi	0	880	547	72	111				0	Content		-72	-111	5887889	420483524
5905	08:35:30.711	00:00:05.904	354	-1024	-768	-1	-1	-1	-1	4	-1024	-768	-1	-1	-1	-1	4		0	0						Untertest1.avi	0	880	547	72	111				0	Content		-72	-111	5904639	420500274
5921	08:35:30.727	00:00:05.921	355	-1024	-768	-1	-1	-1	-1	4	-1024	-768	-1	-1	-1	-1	4		0	0						Untertest1.avi	0	880	547	72	111				0	Content		-72	-111	5921261	420516896
5938	08:35:30.744	00:00:05.937	356	-1024	-768	-1	-1	-1	-1	4	-1024	-768	-1	-1	-1	-1	4		0	0						Untertest1.avi	0	880	547	72	111				0	Content		-72	-111	5937928	420533563
5955	08:35:30.761	00:00:05.954	357	-1024	-768	-1	-1	-1	-1	4	-1024	-768	-1	-1	-1	-1	4		0	0						Untertest1.avi	0	880	547	72	111				0	Content		-72	-111	5954529	420550164
5971	08:35:30.777	00:00:05.971	358	-1024	-768	-1	-1	-1	-1	4	-1024	-768	-1	-1	-1	-1	4		0	0						Untertest1.avi	0	880	547	72	111				0	Content		-72	-111	5971196	420566831
5988	08:35:30.794	00:00:05.988	359	-1024	-768	-1	-1	-1	-1	4	-1024	-768	-1	-1	-1	-1	4		0	0						Untertest1.avi	0	880	547	72	111				0	Content		-72	-111	5988048	420583683
6005	08:35:30.811	00:00:06.004	360	-1024	-768	-1	-1	-1	-1	4	-1024	-768	-1	-1	-1	-1	4		0	0						Untertest1.avi	0	880	547	72	111				0	Content		-72	-111	6004715	420600350
6021	08:35:30.827	00:00:06.021	361	-1024	-768	-1	-1	-1	-1	4	-1024	-768	-1	-1	-1	-1	4		0	0						Untertest1.avi	0	880	547	72	111				0	Content		-72	-111	6021382	420617017
6039	08:35:30.845	00:00:06.038	362	-1024	-768	-1	-1	-1	-1	4	-1024	-768	-1	-1	-1	-1	4		0	0						Untertest1.avi	0	880	547	72	111				0	Content		-72	-111	6038564	420634199
6055	08:35:30.861	00:00:06.055	363	-1024	-768	-1	-1	-1	-1	4	-1024	-768	-1	-1	-1	-1	4		0	0						Untertest1.avi	0	880	547	72	111				0	Content		-72	-111	6055231	420650866
6072	08:35:30.878	00:00:06.072	364	-1024	-768	-1	-1	-1	-1	4	-1024	-768	-1	-1	-1	-1	4		0	0						Untertest1.avi	0	880	547	72	111				0	Content		-72	-111	6072239	420667874
6089	08:35:30.895	00:00:06.088	365	-1024	-768	-1	-1	-1	-1	4	-1024	-768	-1	-1	-1	-1	4		0	0						Untertest1.avi	0	880	547	72	111				0	Content		-72	-111	6088906	420684541
6106	08:35:30.912	00:00:06.105	366	-1024	-768	-1	-1	-1	-1	4	-1024	-768	-1	-1	-1	-1	4		0	0						Untertest1.avi	0	880	547	72	111				0	Content		-72	-111	6105573	420701208
6122	08:35:30.928	00:00:06.121	367	-1024	-768	-1	-1	-1	-1	4	-1024	-768	-1	-1	-1	-1	4		0	0						Untertest1.avi	0	880	547	72	111				0	Content		-72	-111	6121658	420717293
6138	08:35:30.944	00:00:06.138	368	-1024	-768	-1	-1	-1	-1	4	-1024	-768	-1	-1	-1	-1	4		0	0						Untertest1.avi	0	880	547	72	111				0	Content		-72	-111	6138325	420733960
6154	08:35:30.960	00:00:06.154	369	-1024	-768	-1	-1	-1	-1	4	-1024	-768	-1	-1	-1	-1	4		0	0						Untertest1.avi	0	880	547	72	111				0	Content		-72	-111	6154363	420749998
6171	08:35:30.977	00:00:06.171	370	-1024	-768	-1	-1	-1	-1	4	-1024	-768	-1	-1	-1	-1	4		0	0						Untertest1.avi	0	880	547	72	111				0	Content		-72	-111	6171111	420766746
6188	08:35:30.994	00:00:06.187	371	-1024	-768	-1	-1	-1	-1	4	-1024	-768	-1	-1	-1	-1	4		0	0						Untertest1.avi	0	880	547	72	111				0	Content		-72	-111	6187763	420783398
6204	08:35:31.010	00:00:06.204	372	-1024	-768	-1	-1	-1	-1	4	-1024	-768	-1	-1	-1	-1	4		0	0						Untertest1.avi	0	880	547	72	111				0	Content		-72	-111	6204430	420800065
6221	08:35:31.027	00:00:06.221	373	-1024	-768	-1	-1	-1	-1	4	-1024	-768	-1	-1	-1	-1	4		0	0						Untertest1.avi	0	880	547	72	111				0	Content		-72	-111	6221079	420816714
6238	08:35:31.044	00:00:06.237	374	-1024	-768	-1	-1	-1	-1	4	-1024	-768	-1	-1	-1	-1	4		0	0						Untertest1.avi	0	880	547	72	111				0	Content		-72	-111	6237746	420833381
6254	08:35:31.060	00:00:06.254	375	-1024	-768	-1	-1	-1	-1	4	-1024	-768	-1	-1	-1	-1	4		0	0						Untertest1.avi	0	880	547	72	111				0	Content		-72	-111	6254364	420849999
6271	08:35:31.077	00:00:06.271	376	-1024	-768	-1	-1	-1	-1	4	-1024	-768	-1	-1	-1	-1	4		0	0						Untertest1.avi	0	880	547	72	111				0	Content		-72	-111	6271031	420866666
6288	08:35:31.094	00:00:06.287	377	-1024	-768	-1	-1	-1	-1	4	-1024	-768	-1	-1	-1	-1	4		0	0						Untertest1.avi	0	880	547	72	111				0	Content		-72	-111	6287698	420883333
6305	08:35:31.111	00:00:06.304	378	-1024	-768	-1	-1	-1	-1	4	-1024	-768	-1	-1	-1	-1	4		0	0						Untertest1.avi	0	880	547	72	111				0	Content		-72	-111	6304586	420900221
6321	08:35:31.127	00:00:06.321	379	-1024	-768	-1	-1	-1	-1	4	-1024	-768	-1	-1	-1	-1	4		0	0						Untertest1.avi	0	880	547	72	111				0	Content		-72	-111	6321253	420916888
6338	08:35:31.144	00:00:06.338	380	-1024	-768	-1	-1	-1	-1	4	-1024	-768	-1	-1	-1	-1	4		0	0						Untertest1.avi	0	880	547	72	111				0	Content		-72	-111	6338246	420933881
6355	08:35:31.161	00:00:06.354	381	-1024	-768	-1	-1	-1	-1	4	-1024	-768	-1	-1	-1	-1	4		0	0						Untertest1.avi	0	880	547	72	111				0	Content		-72	-111	6354913	420950548
6372	08:35:31.178	00:00:06.371	382	-1024	-768	-1	-1	-1	-1	4	-1024	-768	-1	-1	-1	-1	4		0	0						Untertest1.avi	0	880	547	72	111				0	Content		-72	-111	6371581	420967216
6389	08:35:31.195	00:00:06.388	383	-1024	-768	-1	-1	-1	-1	4	-1024	-768	-1	-1	-1	-1	4		0	0						Untertest1.avi	0	880	547	72	111				0	Content		-72	-111	6388838	420984473
6406	08:35:31.212	00:00:06.405	384	-1024	-768	-1	-1	-1	-1	4	-1024	-768	-1	-1	-1	-1	4		0	0						Untertest1.avi	0	880	547	72	111				0	Content		-72	-111	6405505	421001140
6422	08:35:31.228	00:00:06.421	385	-1024	-768	-1	-1	-1	-1	4	-1024	-768	-1	-1	-1	-1	4		0	0						Untertest1.avi	0	880	547	72	111				0	Content		-72	-111	6421744	421017379
6438	08:35:31.244	00:00:06.438	386	-1024	-768	-1	-1	-1	-1	4	-1024	-768	-1	-1	-1	-1	4		0	0						Untertest1.avi	0	880	547	72	111				0	Content		-72	-111	6438411	421034046
6455	08:35:31.261	00:00:06.455	387	-1024	-768	-1	-1	-1	-1	4	-1024	-768	-1	-1	-1	-1	4		0	0						Untertest1.avi	0	880	547	72	111				0	Content		-72	-111	6455078	421050713
6471	08:35:31.277	00:00:06.470	388	-1024	-768	-1	-1	-1	-1	4	-1024	-768	-1	-1	-1	-1	4		0	0						Untertest1.avi	0	880	547	72	111				0	Content		-72	-111	6470840	421066475
6487	08:35:31.293	00:00:06.487	389	-1024	-768	-1	-1	-1	-1	4	-1024	-768	-1	-1	-1	-1	4		0	0						Untertest1.avi	0	880	547	72	111				0	Content		-72	-111	6487460	421083095
6504	08:35:31.310	00:00:06.504	390	-1024	-768	-1	-1	-1	-1	4	-1024	-768	-1	-1	-1	-1	4		0	0						Untertest1.avi	0	880	547	72	111				0	Content		-72	-111	6504213	421099848
6521	08:35:31.327	00:00:06.520	391	-1024	-768	-1	-1	-1	-1	4	-1024	-768	-1	-1	-1	-1	4		0	0						Untertest1.avi	0	880	547	72	111				0	Content		-72	-111	6520834	421116469
6538	08:35:31.344	00:00:06.537	392	-1024	-768	-1	-1	-1	-1	4	-1024	-768	-1	-1	-1	-1	4		0	0						Untertest1.avi	0	880	547	72	111				0	Content		-72	-111	6537501	421133136
6554	08:35:31.360	00:00:06.554	393	-1024	-768	-1	-1	-1	-1	4	-1024	-768	-1	-1	-1	-1	4		0	0						Untertest1.avi	0	880	547	72	111				0	Content		-72	-111	6554163	421149798
6571	08:35:31.377	00:00:06.570	394	-1024	-768	-1	-1	-1	-1	4	-1024	-768	-1	-1	-1	-1	4		0	0						Untertest1.avi	0	880	547	72	111				0	Content		-72	-111	6570830	421166465
6588	08:35:31.394	00:00:06.587	395	-1024	-768	-1	-1	-1	-1	4	-1024	-768	-1	-1	-1	-1	4		0	0						Untertest1.avi	0	880	547	72	111				0	Content		-72	-111	6587665	421183300
6604	08:35:31.410	00:00:06.604	396	-1024	-768	-1	-1	-1	-1	4	-1024	-768	-1	-1	-1	-1	4		0	0						Untertest1.avi	0	880	547	72	111				0	Content		-72	-111	6604332	421199967
6621	08:35:31.427	00:00:06.620	397	-1024	-768	-1	-1	-1	-1	4	-1024	-768	-1	-1	-1	-1	4		0	0						Untertest1.avi	0	880	547	72	111				0	Content		-72	-111	6620999	421216634
6638	08:35:31.444	00:00:06.638	398	-1024	-768	-1	-1	-1	-1	4	-1024	-768	-1	-1	-1	-1	4		0	0						Untertest1.avi	0	880	547	72	111				0	Content		-72	-111	6638159	421233794
6655	08:35:31.461	00:00:06.654	399	-1024	-768	-1	-1	-1	-1	4	-1024	-768	-1	-1	-1	-1	4		0	0						Untertest1.avi	0	880	547	72	111				0	Content		-72	-111	6654826	421250461
6672	08:35:31.478	00:00:06.671	400	-1024	-768	-1	-1	-1	-1	4	-1024	-768	-1	-1	-1	-1	4		0	0						Untertest1.avi	0	880	547	72	111				0	Content		-72	-111	6671866	421267501
6689	08:35:31.495	00:00:06.688	401	-1024	-768	-1	-1	-1	-1	4	-1024	-768	-1	-1	-1	-1	4		0	0						Untertest1.avi	0	880	547	72	111				0	Content		-72	-111	6688534	421284169
6705	08:35:31.511	00:00:06.705	402	-1024	-768	-1	-1	-1	-1	4	-1024	-768	-1	-1	-1	-1	4		0	0						Untertest1.avi	0	880	547	72	111				0	Content		-72	-111	6705201	421300836
6723	08:35:31.529	00:00:06.722	403	-1024	-768	-1	-1	-1	-1	4	-1024	-768	-1	-1	-1	-1	4		0	0						Untertest1.avi	0	880	547	72	111				0	Content		-72	-111	6722564	421318199
6737	08:35:31.543	00:00:06.737	404	-1024	-768	-1	-1	-1	-1	4	-1024	-768	-1	-1	-1	-1	4		0	0						Untertest1.avi	0	880	547	72	111				0	Content		-72	-111	6737310	421332945
6754	08:35:31.560	00:00:06.754	405	-1024	-768	-1	-1	-1	-1	4	-1024	-768	-1	-1	-1	-1	4		0	0						Untertest1.avi	0	880	547	72	111				0	Content		-72	-111	6754058	421349693
6771	08:35:31.577	00:00:06.770	406	-1024	-768	-1	-1	-1	-1	4	-1024	-768	-1	-1	-1	-1	4		0	0						Untertest1.avi	0	880	547	72	111				0	Content		-72	-111	6770688	421366323
6787	08:35:31.593	00:00:06.787	407	-1024	-768	-1	-1	-1	-1	4	-1024	-768	-1	-1	-1	-1	4		0	0						Untertest1.avi	0	880	547	72	111				0	Content		-72	-111	6787363	421382998
6804	08:35:31.610	00:00:06.804	408	-1024	-768	-1	-1	-1	-1	4	-1024	-768	-1	-1	-1	-1	4		0	0						Untertest1.avi	0	880	547	72	111				0	Content		-72	-111	6804022	421399657
6821	08:35:31.627	00:00:06.820	409	-1024	-768	-1	-1	-1	-1	4	-1024	-768	-1	-1	-1	-1	4		0	0						Untertest1.avi	0	880	547	72	111				0	Content		-72	-111	6820689	421416324
6838	08:35:31.644	00:00:06.837	410	-1024	-768	-1	-1	-1	-1	4	-1024	-768	-1	-1	-1	-1	4		0	0						Untertest1.avi	0	880	547	72	111				0	Content		-72	-111	6837558	421433193
6854	08:35:31.660	00:00:06.854	411	-1024	-768	-1	-1	-1	-1	4	-1024	-768	-1	-1	-1	-1	4		0	0						Untertest1.avi	0	880	547	72	111				0	Content		-72	-111	6854225	421449860
6871	08:35:31.677	00:00:06.871	412	-1024	-768	-1	-1	-1	-1	4	-1024	-768	-1	-1	-1	-1	4		0	0						Untertest1.avi	0	880	547	72	111				0	Content		-72	-111	6871209	421466844
6888	08:35:31.694	00:00:06.887	413	-1024	-768	-1	-1	-1	-1	4	-1024	-768	-1	-1	-1	-1	4		0	0						Untertest1.avi	0	880	547	72	111				0	Content		-72	-111	6887876	421483511
6905	08:35:31.711	00:00:06.904	414	-1024	-768	-1	-1	-1	-1	4	-1024	-768	-1	-1	-1	-1	4		0	0						Untertest1.avi	0	880	547	72	111				0	Content		-72	-111	6904543	421500178
6922	08:35:31.728	00:00:06.921	415	-1024	-768	-1	-1	-1	-1	4	-1024	-768	-1	-1	-1	-1	4		0	0						Untertest1.avi	0	880	547	72	111				0	Content		-72	-111	6921794	421517429
6938	08:35:31.744	00:00:06.938	416	-1024	-768	-1	-1	-1	-1	4	-1024	-768	-1	-1	-1	-1	4		0	0						Untertest1.avi	0	880	547	72	111				0	Content		-72	-111	6938461	421534096
6956	08:35:31.762	00:00:06.955	417	-1024	-768	-1	-1	-1	-1	4	-1024	-768	-1	-1	-1	-1	4		0	0						Untertest1.avi	0	880	547	72	111				0	Content		-72	-111	6955791	421551426
6971	08:35:31.777	00:00:06.970	418	-1024	-768	-1	-1	-1	-1	4	-1024	-768	-1	-1	-1	-1	4		0	0						Untertest1.avi	0	880	547	72	111				0	Content		-72	-111	6970538	421566173
6987	08:35:31.793	00:00:06.987	419	-1024	-768	-1	-1	-1	-1	4	-1024	-768	-1	-1	-1	-1	4		0	0						Untertest1.avi	0	880	547	72	111				0	Content		-72	-111	6987160	421582795
7004	08:35:31.810	00:00:07.003	420	-1024	-768	-1	-1	-1	-1	4	-1024	-768	-1	-1	-1	-1	4		0	0						Untertest1.avi	0	880	547	72	111				0	Content		-72	-111	7003907	421599542
7021	08:35:31.827	00:00:07.020	421	-1024	-768	-1	-1	-1	-1	4	-1024	-768	-1	-1	-1	-1	4		0	0						Untertest1.avi	0	880	547	72	111				0	Content		-72	-111	7020598	421616233
7037	08:35:31.843	00:00:07.037	422	-1024	-768	-1	-1	-1	-1	4	-1024	-768	-1	-1	-1	-1	4		0	0						Untertest1.avi	0	880	547	72	111				0	Content		-72	-111	7037286	421632921
7054	08:35:31.860	00:00:07.054	423	-1024	-768	-1	-1	-1	-1	4	-1024	-768	-1	-1	-1	-1	4		0	0						Untertest1.avi	0	880	547	72	111				0	Content		-72	-111	7054221	421649856
7071	08:35:31.877	00:00:07.070	424	-1024	-768	-1	-1	-1	-1	4	-1024	-768	-1	-1	-1	-1	4		0	0						Untertest1.avi	0	880	547	72	111				0	Content		-72	-111	7070889	421666524
7088	08:35:31.894	00:00:07.088	425	-1024	-768	-1	-1	-1	-1	4	-1024	-768	-1	-1	-1	-1	4		0	0						Untertest1.avi	0	880	547	72	111				0	Content		-72	-111	7088024	421683659
7105	08:35:31.911	00:00:07.104	426	-1024	-768	-1	-1	-1	-1	4	-1024	-768	-1	-1	-1	-1	4		0	0						Untertest1.avi	0	880	547	72	111				0	Content		-72	-111	7104691	421700326
7122	08:35:31.928	00:00:07.121	427	-1024	-768	-1	-1	-1	-1	4	-1024	-768	-1	-1	-1	-1	4		0	0						Untertest1.avi	0	880	547	72	111				0	Content		-72	-111	7121721	421717356
7138	08:35:31.944	00:00:07.138	428	-1024	-768	-1	-1	-1	-1	4	-1024	-768	-1	-1	-1	-1	4		0	0						Untertest1.avi	0	880	547	72	111				0	Content		-72	-111	7138388	421734023
7155	08:35:31.961	00:00:07.155	429	-1024	-768	-1	-1	-1	-1	4	-1024	-768	-1	-1	-1	-1	4		0	0						Untertest1.avi	0	880	547	72	111				0	Content		-72	-111	7155056	421750691
7172	08:35:31.978	00:00:07.172	430	-1024	-768	-1	-1	-1	-1	4	-1024	-768	-1	-1	-1	-1	4		0	0						Untertest1.avi	0	880	547	72	111				0	Content		-72	-111	7172400	421768035
7187	08:35:31.993	00:00:07.187	431	-1024	-768	-1	-1	-1	-1	4	-1024	-768	-1	-1	-1	-1	4		0	0						Untertest1.avi	0	880	547	72	111				0	Content		-72	-111	7187149	421782784
7204	08:35:32.010	00:00:07.203	432	-1024	-768	-1	-1	-1	-1	4	-1024	-768	-1	-1	-1	-1	4		0	0						Untertest1.avi	0	880	547	72	111				0	Content		-72	-111	7203772	421799407
7221	08:35:32.027	00:00:07.220	433	-1024	-768	-1	-1	-1	-1	4	-1024	-768	-1	-1	-1	-1	4		0	0						Untertest1.avi	0	880	547	72	111				0	Content		-72	-111	7220520	421816155
7237	08:35:32.043	00:00:07.237	434	-1024	-768	-1	-1	-1	-1	4	-1024	-768	-1	-1	-1	-1	4		0	0						Untertest1.avi	0	880	547	72	111				0	Content		-72	-111	7237199	421832834
7254	08:35:32.060	00:00:07.253	435	-1024	-768	-1	-1	-1	-1	4	-1024	-768	-1	-1	-1	-1	4		0	0						Untertest1.avi	0	880	547	72	111				0	Content		-72	-111	7253798	421849433
7270	08:35:32.076	00:00:07.270	436	-1024	-768	-1	-1	-1	-1	4	-1024	-768	-1	-1	-1	-1	4		0	0						Untertest1.avi	0	880	547	72	111				0	Content		-72	-111	7270465	421866100
7287	08:35:32.093	00:00:07.287	437	-1024	-768	-1	-1	-1	-1	4	-1024	-768	-1	-1	-1	-1	4		0	0						Untertest1.avi	0	880	547	72	111				0	Content		-72	-111	7287367	421883002
7304	08:35:32.110	00:00:07.304	438	-1024	-768	-1	-1	-1	-1	4	-1024	-768	-1	-1	-1	-1	4		0	0						Untertest1.avi	0	880	547	72	111				0	Content		-72	-111	7304034	421899669
7321	08:35:32.127	00:00:07.321	439	-1024	-768	-1	-1	-1	-1	4	-1024	-768	-1	-1	-1	-1	4		0	0						Untertest1.avi	0	880	547	72	111				0	Content		-72	-111	7321029	421916664
7338	08:35:32.144	00:00:07.337	440	-1024	-768	-1	-1	-1	-1	4	-1024	-768	-1	-1	-1	-1	4		0	0						Untertest1.avi	0	880	547	72	111				0	Content		-72	-111	7337697	421933332
7354	08:35:32.160	00:00:07.354	441	-1024	-768	-1	-1	-1	-1	4	-1024	-768	-1	-1	-1	-1	4		0	0						Untertest1.avi	0	880	547	72	111				0	Content		-72	-111	7354364	421949999
7372	08:35:32.178	00:00:07.371	442	-1024	-768	-1	-1	-1	-1	4	-1024	-768	-1	-1	-1	-1	4		0	0						Untertest1.avi	0	880	547	72	111				0	Content		-72	-111	7371628	421967263
7388	08:35:32.194	00:00:07.388	443	-1024	-768	-1	-1	-1	-1	4	-1024	-768	-1	-1	-1	-1	4		0	0						Untertest1.avi	0	880	547	72	111				0	Content		-72	-111	7388296	421983931
7405	08:35:32.211	00:00:07.404	444	-1024	-768	-1	-1	-1	-1	4	-1024	-768	-1	-1	-1	-1	4		0	0						Untertest1.avi	0	880	547	72	111				0	Content		-72	-111	7404535	422000170
7421	08:35:32.227	00:00:07.421	445	-1024	-768	-1	-1	-1	-1	4	-1024	-768	-1	-1	-1	-1	4		0	0						Untertest1.avi	0	880	547	72	111				0	Content		-72	-111	7421203	422016838
7438	08:35:32.244	00:00:07.437	446	-1024	-768	-1	-1	-1	-1	4	-1024	-768	-1	-1	-1	-1	4		0	0						Untertest1.avi	0	880	547	72	111				0	Content		-72	-111	7437870	422033505
7454	08:35:32.260	00:00:07.453	447	-1024	-768	-1	-1	-1	-1	4	-1024	-768	-1	-1	-1	-1	4		0	0						Untertest1.avi	0	880	547	72	111				0	Content		-72	-111	7453641	422049276
7470	08:35:32.276	00:00:07.470	448	-1024	-768	-1	-1	-1	-1	4	-1024	-768	-1	-1	-1	-1	4		0	0						Untertest1.avi	0	880	547	72	111				0	Content		-72	-111	7470387	422066022
7487	08:35:32.293	00:00:07.487	449	-1024	-768	-1	-1	-1	-1	4	-1024	-768	-1	-1	-1	-1	4		0	0						Untertest1.avi	0	880	547	72	111				0	Content		-72	-111	7487011	422082646
7504	08:35:32.310	00:00:07.503	450	-1024	-768	-1	-1	-1	-1	4	-1024	-768	-1	-1	-1	-1	4		0	0						Untertest1.avi	0	880	547	72	111				0	Content		-72	-111	7503694	422099329
7520	08:35:32.326	00:00:07.520	451	-1024	-768	-1	-1	-1	-1	4	-1024	-768	-1	-1	-1	-1	4		0	0						Untertest1.avi	0	880	547	72	111				0	Content		-72	-111	7520260	422115895
7537	08:35:32.343	00:00:07.537	452	-1024	-768	-1	-1	-1	-1	4	-1024	-768	-1	-1	-1	-1	4		0	0						Untertest1.avi	0	880	547	72	111				0	Content		-72	-111	7537198	422132833
7554	08:35:32.360	00:00:07.553	453	-1024	-768	-1	-1	-1	-1	4	-1024	-768	-1	-1	-1	-1	4		0	0						Untertest1.avi	0	880	547	72	111				0	Content		-72	-111	7553865	422149500
7571	08:35:32.377	00:00:07.570	454	-1024	-768	-1	-1	-1	-1	4	-1024	-768	-1	-1	-1	-1	4		0	0						Untertest1.avi	0	880	547	72	111				0	Content		-72	-111	7570998	422166633
7588	08:35:32.394	00:00:07.587	455	-1024	-768	-1	-1	-1	-1	4	-1024	-768	-1	-1	-1	-1	4		0	0						Untertest1.avi	0	880	547	72	111				0	Content		-72	-111	7587666	422183301
7605	08:35:32.411	00:00:07.604	456	-1024	-768	-1	-1	-1	-1	4	-1024	-768	-1	-1	-1	-1	4		0	0						Untertest1.avi	0	880	547	72	111				0	Content		-72	-111	7604696	422200331
7621	08:35:32.427	00:00:07.621	457	-1024	-768	-1	-1	-1	-1	4	-1024	-768	-1	-1	-1	-1	4		0	0						Untertest1.avi	0	880	547	72	111				0	Content		-72	-111	7621364	422216999
7638	08:35:32.444	00:00:07.638	458	-1024	-768	-1	-1	-1	-1	4	-1024	-768	-1	-1	-1	-1	4		0	0						Untertest1.avi	0	880	547	72	111				0	Content		-72	-111	7638032	422233667
7656	08:35:32.462	00:00:07.655	459	-1024	-768	-1	-1	-1	-1	4	-1024	-768	-1	-1	-1	-1	4		0	0						Untertest1.avi	0	880	547	72	111				0	Content		-72	-111	7655519	422251154
7670	08:35:32.476	00:00:07.670	460	-1024	-768	-1	-1	-1	-1	4	-1024	-768	-1	-1	-1	-1	4		0	0						Untertest1.avi	0	880	547	72	111				0	Content		-72	-111	7670251	422265886
7687	08:35:32.493	00:00:07.686	461	-1024	-768	-1	-1	-1	-1	4	-1024	-768	-1	-1	-1	-1	4		0	0						Untertest1.avi	0	880	547	72	111				0	Content		-72	-111	7686876	422282511
7704	08:35:32.510	00:00:07.703	462	-1024	-768	-1	-1	-1	-1	4	-1024	-768	-1	-1	-1	-1	4		0	0						Untertest1.avi	0	880	547	72	111				0	Content		-72	-111	7703500	422299135
7720	08:35:32.526	00:00:07.720	463	-1024	-768	-1	-1	-1	-1	4	-1024	-768	-1	-1	-1	-1	4		0	0						Untertest1.avi	0	880	547	72	111				0	Content		-72	-111	7720190	422315825
7737	08:35:32.543	00:00:07.736	464	-1024	-768	-1	-1	-1	-1	4	-1024	-768	-1	-1	-1	-1	4		0	0						Untertest1.avi	0	880	547	72	111				0	Content		-72	-111	7736844	422332479
7754	08:35:32.560	00:00:07.753	465	-1024	-768	-1	-1	-1	-1	4	-1024	-768	-1	-1	-1	-1	4		0	0						Untertest1.avi	0	880	547	72	111				0	Content		-72	-111	7753512	422349147
7770	08:35:32.576	00:00:07.770	466	-1024	-768	-1	-1	-1	-1	4	-1024	-768	-1	-1	-1	-1	4		0	0						Untertest1.avi	0	880	547	72	111				0	Content		-72	-111	7770449	422366084
7787	08:35:32.593	00:00:07.787	467	-1024	-768	-1	-1	-1	-1	4	-1024	-768	-1	-1	-1	-1	4		0	0						Untertest1.avi	0	880	547	72	111				0	Content		-72	-111	7787117	422382752
7804	08:35:32.610	00:00:07.804	468	-1024	-768	-1	-1	-1	-1	4	-1024	-768	-1	-1	-1	-1	4		0	0						Untertest1.avi	0	880	547	72	111				0	Content		-72	-111	7804082	422399717
7821	08:35:32.627	00:00:07.820	469	-1024	-768	-1	-1	-1	-1	4	-1024	-768	-1	-1	-1	-1	4		0	0						Untertest1.avi	0	880	547	72	111				0	Content		-72	-111	7820749	422416384
7837	08:35:32.643	00:00:07.837	470	-1024	-768	-1	-1	-1	-1	4	-1024	-768	-1	-1	-1	-1	4		0	0						Untertest1.avi	0	880	547	72	111				0	Content		-72	-111	7837417	422433052
7855	08:35:32.661	00:00:07.854	471	-1024	-768	-1	-1	-1	-1	4	-1024	-768	-1	-1	-1	-1	4		0	0						Untertest1.avi	0	880	547	72	111				0	Content		-72	-111	7854705	422450340
7871	08:35:32.677	00:00:07.871	472	-1024	-768	-1	-1	-1	-1	4	-1024	-768	-1	-1	-1	-1	4		0	0						Untertest1.avi	0	880	547	72	111				0	Content		-72	-111	7871373	422467008
7889	08:35:32.695	00:00:07.888	473	-1024	-768	-1	-1	-1	-1	4	-1024	-768	-1	-1	-1	-1	4		0	0						Untertest1.avi	0	880	547	72	111				0	Content		-72	-111	7888618	422484253
7905	08:35:32.711	00:00:07.904	474	-1024	-768	-1	-1	-1	-1	4	-1024	-768	-1	-1	-1	-1	4		0	0						Untertest1.avi	0	880	547	72	111				0	Content		-72	-111	7904661	422500296
7921	08:35:32.727	00:00:07.921	475	-1024	-768	-1	-1	-1	-1	4	-1024	-768	-1	-1	-1	-1	4		0	0						Untertest1.avi	0	880	547	72	111				0	Content		-72	-111	7921329	422516964
7938	08:35:32.744	00:00:07.937	476	-1024	-768	-1	-1	-1	-1	4	-1024	-768	-1	-1	-1	-1	4		0	0						Untertest1.avi	0	880	547	72	111				0	Content		-72	-111	7937996	422533631
7953	08:35:32.759	00:00:07.953	477	-1024	-768	-1	-1	-1	-1	4	-1024	-768	-1	-1	-1	-1	4		0	0						Untertest1.avi	0	880	547	72	111				0	Content		-72	-111	7953365	422549000
7970	08:35:32.776	00:00:07.969	478	-1024	-768	-1	-1	-1	-1	4	-1024	-768	-1	-1	-1	-1	4		0	0						Untertest1.avi	0	880	547	72	111				0	Content		-72	-111	7969988	422565623
7987	08:35:32.793	00:00:07.986	479	-1024	-768	-1	-1	-1	-1	4	-1024	-768	-1	-1	-1	-1	4		0	0						Untertest1.avi	0	880	547	72	111				0	Content		-72	-111	7986794	422582429
8003	08:35:32.809	00:00:08.003	480	-1024	-768	-1	-1	-1	-1	4	-1024	-768	-1	-1	-1	-1	4		0	0						Untertest1.avi	0	880	547	72	111				0	Content		-72	-111	8003357	422598992
8020	08:35:32.826	00:00:08.020	481	-1024	-768	-1	-1	-1	-1	4	-1024	-768	-1	-1	-1	-1	4		0	0						Untertest1.avi	0	880	547	72	111				0	Content		-72	-111	8020293	422615928
8037	08:35:32.843	00:00:08.036	482	-1024	-768	-1	-1	-1	-1	4	-1024	-768	-1	-1	-1	-1	4		0	0						Untertest1.avi	0	880	547	72	111				0	Content		-72	-111	8036961	422632596
8054	08:35:32.860	00:00:08.054	483	-1024	-768	-1	-1	-1	-1	4	-1024	-768	-1	-1	-1	-1	4		0	0						Untertest1.avi	0	880	547	72	111				0	Content		-72	-111	8054095	422649730
8071	08:35:32.877	00:00:08.070	484	-1024	-768	-1	-1	-1	-1	4	-1024	-768	-1	-1	-1	-1	4		0	0						Untertest1.avi	0	880	547	72	111				0	Content		-72	-111	8070762	422666397
8088	08:35:32.894	00:00:08.087	485	-1024	-768	-1	-1	-1	-1	4	-1024	-768	-1	-1	-1	-1	4		0	0						Untertest1.avi	0	880	547	72	111				0	Content		-72	-111	8087793	422683428
8104	08:35:32.910	00:00:08.104	486	-1024	-768	-1	-1	-1	-1	4	-1024	-768	-1	-1	-1	-1	4		0	0						Untertest1.avi	0	880	547	72	111				0	Content		-72	-111	8104460	422700095
8121	08:35:32.927	00:00:08.121	487	-1024	-768	-1	-1	-1	-1	4	-1024	-768	-1	-1	-1	-1	4		0	0						Untertest1.avi	0	880	547	72	111				0	Content		-72	-111	8121128	422716763
8138	08:35:32.944	00:00:08.138	488	-1024	-768	-1	-1	-1	-1	4	-1024	-768	-1	-1	-1	-1	4		0	0						Untertest1.avi	0	880	547	72	111				0	Content		-72	-111	8138473	422734108
8153	08:35:32.959	00:00:08.153	489	-1024	-768	-1	-1	-1	-1	4	-1024	-768	-1	-1	-1	-1	4		0	0						Untertest1.avi	0	880	547	72	111				0	Content		-72	-111	8153220	422748855
8170	08:35:32.976	00:00:08.169	490	-1024	-768	-1	-1	-1	-1	4	-1024	-768	-1	-1	-1	-1	4		0	0						Untertest1.avi	0	880	547	72	111				0	Content		-72	-111	8169843	422765478
8187	08:35:32.993	00:00:08.186	491	-1024	-768	-1	-1	-1	-1	4	-1024	-768	-1	-1	-1	-1	4		0	0						Untertest1.avi	0	880	547	72	111				0	Content		-72	-111	8186592	422782227
8203	08:35:33.009	00:00:08.203	492	-1024	-768	-1	-1	-1	-1	4	-1024	-768	-1	-1	-1	-1	4		0	0						Untertest1.avi	0	880	547	72	111				0	Content		-72	-111	8203271	422798906
8220	08:35:33.026	00:00:08.219	493	-1024	-768	-1	-1	-1	-1	4	-1024	-768	-1	-1	-1	-1	4		0	0						Untertest1.avi	0	880	547	72	111				0	Content		-72	-111	8219868	422815503
8237	08:35:33.043	00:00:08.236	494	-1024	-768	-1	-1	-1	-1	4	-1024	-768	-1	-1	-1	-1	4		0	0						Untertest1.avi	0	880	547	72	111				0	Content		-72	-111	8236535	422832170
8253	08:35:33.059	00:00:08.253	495	-1024	-768	-1	-1	-1	-1	4	-1024	-768	-1	-1	-1	-1	4		0	0						Untertest1.avi	0	880	547	72	111				0	Content		-72	-111	8253436	422849071
8270	08:35:33.076	00:00:08.270	496	-1024	-768	-1	-1	-1	-1	4	-1024	-768	-1	-1	-1	-1	4		0	0						Untertest1.avi	0	880	547	72	111				0	Content		-72	-111	8270103	422865738
8287	08:35:33.093	00:00:08.287	497	-1024	-768	-1	-1	-1	-1	4	-1024	-768	-1	-1	-1	-1	4		0	0						Untertest1.avi	0	880	547	72	111				0	Content		-72	-111	8287097	422882732
8304	08:35:33.110	00:00:08.303	498	-1024	-768	-1	-1	-1	-1	4	-1024	-768	-1	-1	-1	-1	4		0	0						Untertest1.avi	0	880	547	72	111				0	Content		-72	-111	8303765	422899400
8320	08:35:33.126	00:00:08.320	499	-1024	-768	-1	-1	-1	-1	4	-1024	-768	-1	-1	-1	-1	4		0	0						Untertest1.avi	0	880	547	72	111				0	Content		-72	-111	8320432	422916067
8338	08:35:33.144	00:00:08.337	500	-1024	-768	-1	-1	-1	-1	4	-1024	-768	-1	-1	-1	-1	4		0	0						Untertest1.avi	0	880	547	72	111				0	Content		-72	-111	8337696	422933331
8354	08:35:33.160	00:00:08.354	501	-1024	-768	-1	-1	-1	-1	4	-1024	-768	-1	-1	-1	-1	4		0	0						Untertest1.avi	0	880	547	72	111				0	Content		-72	-111	8354364	422949999
8371	08:35:33.177	00:00:08.370	502	-1024	-768	-1	-1	-1	-1	4	-1024	-768	-1	-1	-1	-1	4		0	0						Untertest1.avi	0	880	547	72	111				0	Content		-72	-111	8370700	422966335
8387	08:35:33.193	00:00:08.387	503	-1024	-768	-1	-1	-1	-1	4	-1024	-768	-1	-1	-1	-1	4		0	0						Untertest1.avi	0	880	547	72	111				0	Content		-72	-111	8387368	422983003
8404	08:35:33.210	00:00:08.404	504	-1024	-768	-1	-1	-1	-1	4	-1024	-768	-1	-1	-1	-1	4		0	0						Untertest1.avi	0	880	547	72	111				0	Content		-72	-111	8404035	422999670
8421	08:35:33.227	00:00:08.420	505	-1024	-768	-1	-1	-1	-1	4	-1024	-768	-1	-1	-1	-1	4		0	0						Untertest1.avi	0	880	547	72	111				0	Content		-72	-111	8420703	423016338
8436	08:35:33.242	00:00:08.436	506	-1024	-768	-1	-1	-1	-1	4	-1024	-768	-1	-1	-1	-1	4		0	0						Untertest1.avi	0	880	547	72	111				0	Content		-72	-111	8436326	423031961
8453	08:35:33.259	00:00:08.453	507	-1024	-768	-1	-1	-1	-1	4	-1024	-768	-1	-1	-1	-1	4		0	0						Untertest1.avi	0	880	547	72	111				0	Content		-72	-111	8453087	423048722
8470	08:35:33.276	00:00:08.469	508	-1024	-768	-1	-1	-1	-1	4	-1024	-768	-1	-1	-1	-1	4		0	0						Untertest1.avi	0	880	547	72	111				0	Content		-72	-111	8469700	423065335
8486	08:35:33.292	00:00:08.486	509	-1024	-768	-1	-1	-1	-1	4	-1024	-768	-1	-1	-1	-1	4		0	0						Untertest1.avi	0	880	547	72	111				0	Content		-72	-111	8486385	423082020
8503	08:35:33.309	00:00:08.503	510	-1024	-768	-1	-1	-1	-1	4	-1024	-768	-1	-1	-1	-1	4		0	0						Untertest1.avi	0	880	547	72	111				0	Content		-72	-111	8503086	423098721
8520	08:35:33.326	00:00:08.519	511	-1024	-768	-1	-1	-1	-1	4	-1024	-768	-1	-1	-1	-1	4		0	0						Untertest1.avi	0	880	547	72	111				0	Content		-72	-111	8519955	423115590
8537	08:35:33.343	00:00:08.536	512	-1024	-768	-1	-1	-1	-1	4	-1024	-768	-1	-1	-1	-1	4		0	0						Untertest1.avi	0	880	547	72	111				0	Content		-72	-111	8536623	423132258
8554	08:35:33.360	00:00:08.553	513	-1024	-768	-1	-1	-1	-1	4	-1024	-768	-1	-1	-1	-1	4		0	0						Untertest1.avi	0	880	547	72	111				0	Content		-72	-111	8553723	423149358
8570	08:35:33.376	00:00:08.570	514	-1024	-768	-1	-1	-1	-1	4	-1024	-768	-1	-1	-1	-1	4		0	0						Untertest1.avi	0	880	547	72	111				0	Content		-72	-111	8570390	423166025
8587	08:35:33.393	00:00:08.587	515	-1024	-768	-1	-1	-1	-1	4	-1024	-768	-1	-1	-1	-1	4		0	0						Untertest1.avi	0	880	547	72	111				0	Content		-72	-111	8587408	423183043
8604	08:35:33.410	00:00:08.604	516	-1024	-768	-1	-1	-1	-1	4	-1024	-768	-1	-1	-1	-1	4		0	0						Untertest1.avi	0	880	547	72	111				0	Content		-72	-111	8604076	423199711
8621	08:35:33.427	00:00:08.620	517	-1024	-768	-1	-1	-1	-1	4	-1024	-768	-1	-1	-1	-1	4		0	0						Untertest1.avi	0	880	547	72	111				0	Content		-72	-111	8620743	423216378
8638	08:35:33.444	00:00:08.638	518	-1024	-768	-1	-1	-1	-1	4	-1024	-768	-1	-1	-1	-1	4		0	0						Untertest1.avi	0	880	547	72	111				0	Content		-72	-111	8638189	423233824
8653	08:35:33.459	00:00:08.652	519	-1024	-768	-1	-1	-1	-1	4	-1024	-768	-1	-1	-1	-1	4		0	0						Untertest1.avi	0	880	547	72	111				0	Content		-72	-111	8652938	423248573
8670	08:35:33.476	00:00:08.669	520	-1024	-768	-1	-1	-1	-1	4	-1024	-768	-1	-1	-1	-1	4		0	0						Untertest1.avi	0	880	547	72	111				0	Content		-72	-111	8669565	423265200
8686	08:35:33.492	00:00:08.686	521	-1024	-768	-1	-1	-1	-1	4	-1024	-768	-1	-1	-1	-1	4		0	0						Untertest1.avi	0	880	547	72	111				0	Content		-72	-111	8686313	423281948
8703	08:35:33.509	00:00:08.702	522	-1024	-768	-1	-1	-1	-1	4	-1024	-768	-1	-1	-1	-1	4		0	0						Untertest1.avi	0	880	547	72	111				0	Content		-72	-111	8702992	423298627
8720	08:35:33.526	00:00:08.719	523	-1024	-768	-1	-1	-1	-1	4	-1024	-768	-1	-1	-1	-1	4		0	0						Untertest1.avi	0	880	547	72	111				0	Content		-72	-111	8719589	423315224
8736	08:35:33.542	00:00:08.736	524	-1024	-768	-1	-1	-1	-1	4	-1024	-768	-1	-1	-1	-1	4		0	0						Untertest1.avi	0	880	547	72	111				0	Content		-72	-111	8736256	423331891
8753	08:35:33.559	00:00:08.753	525	-1024	-768	-1	-1	-1	-1	4	-1024	-768	-1	-1	-1	-1	4		0	0						Untertest1.avi	0	880	547	72	111				0	Content		-72	-111	8753162	423348797
8770	08:35:33.576	00:00:08.769	526	-1024	-768	-1	-1	-1	-1	4	-1024	-768	-1	-1	-1	-1	4		0	0						Untertest1.avi	0	880	547	72	111				0	Content		-72	-111	8769830	423365465
8787	08:35:33.593	00:00:08.786	527	-1024	-768	-1	-1	-1	-1	4	-1024	-768	-1	-1	-1	-1	4		0	0						Untertest1.avi	0	880	547	72	111				0	Content		-72	-111	8786781	423382416
8803	08:35:33.609	00:00:08.803	528	-1024	-768	-1	-1	-1	-1	4	-1024	-768	-1	-1	-1	-1	4		0	0						Untertest1.avi	0	880	547	72	111				0	Content		-72	-111	8803449	423399084
8820	08:35:33.626	00:00:08.820	529	-1024	-768	-1	-1	-1	-1	4	-1024	-768	-1	-1	-1	-1	4		0	0						Untertest1.avi	0	880	547	72	111				0	Content		-72	-111	8820116	423415751
8837	08:35:33.643	00:00:08.837	530	-1024	-768	-1	-1	-1	-1	4	-1024	-768	-1	-1	-1	-1	4		0	0						Untertest1.avi	0	880	547	72	111				0	Content		-72	-111	8837407	423433042
8854	08:35:33.660	00:00:08.854	531	-1024	-768	-1	-1	-1	-1	4	-1024	-768	-1	-1	-1	-1	4		0	0						Untertest1.avi	0	880	547	72	111				0	Content		-72	-111	8854075	423449710
8870	08:35:33.676	00:00:08.870	532	-1024	-768	-1	-1	-1	-1	4	-1024	-768	-1	-1	-1	-1	4		0	0						Untertest1.avi	0	880	547	72	111				0	Content		-72	-111	8870325	423465960
8887	08:35:33.693	00:00:08.886	533	-1024	-768	-1	-1	-1	-1	4	-1024	-768	-1	-1	-1	-1	4		0	0						Untertest1.avi	0	880	547	72	111				0	Content		-72	-111	8886993	423482628
8904	08:35:33.710	00:00:08.903	534	-1024	-768	-1	-1	-1	-1	4	-1024	-768	-1	-1	-1	-1	4		0	0						Untertest1.avi	0	880	547	72	111				0	Content		-72	-111	8903660	423499295
8919	08:35:33.725	00:00:08.919	535	-1024	-768	-1	-1	-1	-1	4	-1024	-768	-1	-1	-1	-1	4		0	0						Untertest1.avi	0	880	547	72	111				0	Content		-72	-111	8919431	423515066
8936	08:35:33.742	00:00:08.936	536	-1024	-768	-1	-1	-1	-1	4	-1024	-768	-1	-1	-1	-1	4		0	0						Untertest1.avi	0	880	547	72	111				0	Content		-72	-111	8936066	423531701
8953	08:35:33.759	00:00:08.952	537	-1024	-768	-1	-1	-1	-1	4	-1024	-768	-1	-1	-1	-1	4		0	0						Untertest1.avi	0	880	547	72	111				0	Content		-72	-111	8952802	423548437
8969	08:35:33.775	00:00:08.969	538	-1024	-768	-1	-1	-1	-1	4	-1024	-768	-1	-1	-1	-1	4		0	0						Untertest1.avi	0	880	547	72	111				0	Content		-72	-111	8969486	423565121
8986	08:35:33.792	00:00:08.986	539	-1024	-768	-1	-1	-1	-1	4	-1024	-768	-1	-1	-1	-1	4		0	0						Untertest1.avi	0	880	547	72	111				0	Content		-72	-111	8986057	423581692
9003	08:35:33.809	00:00:09.002	540	-1024	-768	-1	-1	-1	-1	4	-1024	-768	-1	-1	-1	-1	4		0	0						Untertest1.avi	0	880	547	72	111				0	Content		-72	-111	9002990	423598625
9020	08:35:33.826	00:00:09.019	541	-1024	-768	-1	-1	-1	-1	4	-1024	-768	-1	-1	-1	-1	4		0	0						Untertest1.avi	0	880	547	72	111				0	Content		-72	-111	9019658	423615293
9037	08:35:33.843	00:00:09.036	542	-1024	-768	-1	-1	-1	-1	4	-1024	-768	-1	-1	-1	-1	4		0	0						Untertest1.avi	0	880	547	72	111				0	Content		-72	-111	9036790	423632425
9053	08:35:33.859	00:00:09.053	543	-1024	-768	-1	-1	-1	-1	4	-1024	-768	-1	-1	-1	-1	4		0	0						Untertest1.avi	0	880	547	72	111				0	Content		-72	-111	9053458	423649093
9070	08:35:33.876	00:00:09.070	544	-1024	-768	-1	-1	-1	-1	4	-1024	-768	-1	-1	-1	-1	4		0	0						Untertest1.avi	0	880	547	72	111				0	Content		-72	-111	9070487	423666122
9087	08:35:33.893	00:00:09.087	545	-1024	-768	-1	-1	-1	-1	4	-1024	-768	-1	-1	-1	-1	4		0	0						Untertest1.avi	0	880	547	72	111				0	Content		-72	-111	9087155	423682790
9104	08:35:33.910	00:00:09.103	546	-1024	-768	-1	-1	-1	-1	4	-1024	-768	-1	-1	-1	-1	4		0	0						Untertest1.avi	0	880	547	72	111				0	Content		-72	-111	9103823	423699458
9121	08:35:33.927	00:00:09.121	547	-1024	-768	-1	-1	-1	-1	4	-1024	-768	-1	-1	-1	-1	4		0	0						Untertest1.avi	0	880	547	72	111				0	Content		-72	-111	9121167	423716802
9136	08:35:33.942	00:00:09.135	548	-1024	-768	-1	-1	-1	-1	4	-1024	-768	-1	-1	-1	-1	4		0	0						Untertest1.avi	0	880	547	72	111				0	Content		-72	-111	9135915	423731550
9153	08:35:33.959	00:00:09.152	549	-1024	-768	-1	-1	-1	-1	4	-1024	-768	-1	-1	-1	-1	4		0	0						Untertest1.avi	0	880	547	72	111				0	Content		-72	-111	9152537	423748172
9169	08:35:33.975	00:00:09.169	550	-1024	-768	-1	-1	-1	-1	4	-1024	-768	-1	-1	-1	-1	4		0	0						Untertest1.avi	0	880	547	72	111				0	Content		-72	-111	9169287	423764922
9186	08:35:33.992	00:00:09.185	551	-1024	-768	-1	-1	-1	-1	4	-1024	-768	-1	-1	-1	-1	4		0	0						Untertest1.avi	0	880	547	72	111				0	Content		-72	-111	9185963	423781598
9203	08:35:34.009	00:00:09.202	552	-1024	-768	-1	-1	-1	-1	4	-1024	-768	-1	-1	-1	-1	4		0	0						Untertest1.avi	0	880	547	72	111				0	Content		-72	-111	9202560	423798195
9219	08:35:34.025	00:00:09.219	553	-1024	-768	-1	-1	-1	-1	4	-1024	-768	-1	-1	-1	-1	4		0	0						Untertest1.avi	0	880	547	72	111				0	Content		-72	-111	9219228	423814863
9236	08:35:34.042	00:00:09.236	554	-1024	-768	-1	-1	-1	-1	4	-1024	-768	-1	-1	-1	-1	4		0	0						Untertest1.avi	0	880	547	72	111				0	Content		-72	-111	9236132	423831767
9253	08:35:34.059	00:00:09.252	555	-1024	-768	-1	-1	-1	-1	4	-1024	-768	-1	-1	-1	-1	4		0	0						Untertest1.avi	0	880	547	72	111				0	Content		-72	-111	9252800	423848435
9270	08:35:34.076	00:00:09.269	556	-1024	-768	-1	-1	-1	-1	4	-1024	-768	-1	-1	-1	-1	4		0	0						Untertest1.avi	0	880	547	72	111				0	Content		-72	-111	9269793	423865428
9286	08:35:34.092	00:00:09.286	557	-1024	-768	-1	-1	-1	-1	4	-1024	-768	-1	-1	-1	-1	4		0	0						Untertest1.avi	0	880	547	72	111				0	Content		-72	-111	9286460	423882095
9303	08:35:34.109	00:00:09.303	558	-1024	-768	-1	-1	-1	-1	4	-1024	-768	-1	-1	-1	-1	4		0	0						Untertest1.avi	0	880	547	72	111				0	Content		-72	-111	9303128	423898763
9320	08:35:34.126	00:00:09.320	559	-1024	-768	-1	-1	-1	-1	4	-1024	-768	-1	-1	-1	-1	4		0	0						Untertest1.avi	0	880	547	72	111				0	Content		-72	-111	9320391	423916026
9337	08:35:34.143	00:00:09.337	560	-1024	-768	-1	-1	-1	-1	4	-1024	-768	-1	-1	-1	-1	4		0	0						Untertest1.avi	0	880	547	72	111				0	Content		-72	-111	9337058	423932693
9354	08:35:34.160	00:00:09.354	561	-1024	-768	-1	-1	-1	-1	4	-1024	-768	-1	-1	-1	-1	4		0	0						Untertest1.avi	0	880	547	72	111				0	Content		-72	-111	9354399	423950034
9370	08:35:34.176	00:00:09.370	562	-1024	-768	-1	-1	-1	-1	4	-1024	-768	-1	-1	-1	-1	4		0	0						Untertest1.avi	0	880	547	72	111				0	Content		-72	-111	9370441	423966076
9387	08:35:34.193	00:00:09.387	563	-1024	-768	-1	-1	-1	-1	4	-1024	-768	-1	-1	-1	-1	4		0	0						Untertest1.avi	0	880	547	72	111				0	Content		-72	-111	9387109	423982744
9404	08:35:34.210	00:00:09.403	564	-1024	-768	-1	-1	-1	-1	4	-1024	-768	-1	-1	-1	-1	4		0	0						Untertest1.avi	0	880	547	72	111				0	Content		-72	-111	9403777	423999412
9419	08:35:34.225	00:00:09.419	565	-1024	-768	-1	-1	-1	-1	4	-1024	-768	-1	-1	-1	-1	4		0	0						Untertest1.avi	0	880	547	72	111				0	Content		-72	-111	9419148	424014783
9436	08:35:34.242	00:00:09.435	566	-1024	-768	-1	-1	-1	-1	4	-1024	-768	-1	-1	-1	-1	4		0	0						Untertest1.avi	0	880	547	72	111				0	Content		-72	-111	9435771	424031406
9452	08:35:34.258	00:00:09.452	567	-1024	-768	-1	-1	-1	-1	4	-1024	-768	-1	-1	-1	-1	4		0	0						Untertest1.avi	0	880	547	72	111				0	Content		-72	-111	9452454	424048089
9469	08:35:34.275	00:00:09.469	568	-1024	-768	-1	-1	-1	-1	4	-1024	-768	-1	-1	-1	-1	4		0	0						Untertest1.avi	0	880	547	72	111				0	Content		-72	-111	9469146	424064781
9486	08:35:34.292	00:00:09.486	569	-1024	-768	-1	-1	-1	-1	4	-1024	-768	-1	-1	-1	-1	4		0	0						Untertest1.avi	0	880	547	72	111				0	Content		-72	-111	9486020	424081655
9503	08:35:34.309	00:00:09.502	570	-1024	-768	-1	-1	-1	-1	4	-1024	-768	-1	-1	-1	-1	4		0	0						Untertest1.avi	0	880	547	72	111				0	Content		-72	-111	9502688	424098323
9520	08:35:34.326	00:00:09.519	571	-1024	-768	-1	-1	-1	-1	4	-1024	-768	-1	-1	-1	-1	4		0	0						Untertest1.avi	0	880	547	72	111				0	Content		-72	-111	9519791	424115426
9536	08:35:34.342	00:00:09.536	572	-1024	-768	-1	-1	-1	-1	4	-1024	-768	-1	-1	-1	-1	4		0	0						Untertest1.avi	0	880	547	72	111				0	Content		-72	-111	9536458	424132093
9553	08:35:34.359	00:00:09.553	573	-1024	-768	-1	-1	-1	-1	4	-1024	-768	-1	-1	-1	-1	4		0	0						Untertest1.avi	0	880	547	72	111				0	Content		-72	-111	9553478	424149113
9570	08:35:34.376	00:00:09.570	574	-1024	-768	-1	-1	-1	-1	4	-1024	-768	-1	-1	-1	-1	4		0	0						Untertest1.avi	0	880	547	72	111				0	Content		-72	-111	9570146	424165781
9587	08:35:34.393	00:00:09.586	575	-1024	-768	-1	-1	-1	-1	4	-1024	-768	-1	-1	-1	-1	4		0	0						Untertest1.avi	0	880	547	72	111				0	Content		-72	-111	9586813	424182448
9604	08:35:34.410	00:00:09.604	576	-1024	-768	-1	-1	-1	-1	4	-1024	-768	-1	-1	-1	-1	4		0	0						Untertest1.avi	0	880	547	72	111				0	Content		-72	-111	9604264	424199899
9619	08:35:34.425	00:00:09.619	577	-1024	-768	-1	-1	-1	-1	4	-1024	-768	-1	-1	-1	-1	4		0	0						Untertest1.avi	0	880	547	72	111				0	Content		-72	-111	9619010	424214645
9636	08:35:34.442	00:00:09.635	578	-1024	-768	-1	-1	-1	-1	4	-1024	-768	-1	-1	-1	-1	4		0	0						Untertest1.avi	0	880	547	72	111				0	Content		-72	-111	9635633	424231268
9652	08:35:34.458	00:00:09.652	579	-1024	-768	-1	-1	-1	-1	4	-1024	-768	-1	-1	-1	-1	4		0	0						Untertest1.avi	0	880	547	72	111				0	Content		-72	-111	9652257	424247892
9669	08:35:34.475	00:00:09.668	580	-1024	-768	-1	-1	-1	-1	4	-1024	-768	-1	-1	-1	-1	4		0	0						Untertest1.avi	0	880	547	72	111				0	Content		-72	-111	9668928	424264563
9687	08:35:34.493	00:00:09.686	581	922,2632	693,7945	0,3701112	0,7399567	432,691	1,84126	1	922,2632	693,7945	0,3701112	0,7399567	432,691	1,84126	3	2	922	694						Untertest1.avi	0	880	547	72	111	621	519	83	0	Content		850	583	9686624	424282259
9703	08:35:34.509	00:00:09.702	582	-1024	-768	-1	-1	-1	-1	4	-1024	-768	-1	-1	-1	-1	4	2	0	0						Untertest1.avi	0	880	547	72	111	621	519	83	0	Content		-72	-111	9702882	424298517
9720	08:35:34.526	00:00:09.719	583	731,9685	640,1854	0,3702928	0,7396567	432,691	2,676201	1	731,9685	640,1854	0,3702928	0,7396567	432,691	2,676201	3	2	732	640						Untertest1.avi	0	880	547	72	111	621	519	83	0	Content		660	529	9719873	424315508
9736	08:35:34.542	00:00:09.735	584	539,411	609,9662	0,3649144	0,7392205	447,1772	3,199628	1	533,9681	617,5347	0,3698085	0,7392526	432,6911	3,102782	3	2	539	610						Untertest1.avi	0	880	547	72	111	621	519	83	0	Content		467	499	9735996	424331631
9753	08:35:34.559	00:00:09.753	585	653,6091	619,5781	0,3651752	0,7394739	447,1771	3,279649	1	648,4252	627,4583	0,3702131	0,7394692	432,691	3,179931	3	2	654	620						Untertest1.avi	0	880	547	72	111	621	519	83	0	Content		582	509	9753241	424348876
9770	08:35:34.576	00:00:09.769	586	535,9357	604,6873	0,3648836	0,7394798	447,1772	3,270995	1	530,9695	613,3814	0,3697842	0,7394825	432,6911	3,171909	3	3	536	605						Untertest1.avi	0	880	547	72	111	481	508	633	0	Content		464	494	9769868	424365503
9786	08:35:34.592	00:00:09.786	587	-1024	-768	-1	-1	-1	-1	4	-1024	-768	-1	-1	-1	-1	4	3	0	0						Untertest1.avi	0	880	547	72	111	481	508	633	0	Content		-72	-111	9786489	424382124
9803	08:35:34.609	00:00:09.802	588	-1024	-768	-1	-1	-1	-1	4	-1024	-768	-1	-1	-1	-1	4	3	0	0						Untertest1.avi	0	880	547	72	111	481	508	633	0	Content		-72	-111	9802738	424398373
9819	08:35:34.625	00:00:09.819	589	-1024	-768	-1	-1	-1	-1	4	-1024	-768	-1	-1	-1	-1	4	3	0	0						Untertest1.avi	0	880	547	72	111	481	508	633	0	Content		-72	-111	9819424	424415059
9836	08:35:34.642	00:00:09.836	590	-1024	-768	-1	-1	-1	-1	4	-1024	-768	-1	-1	-1	-1	4	3	0	0						Untertest1.avi	0	880	547	72	111	481	508	633	0	Content		-72	-111	9836091	424431726
9853	08:35:34.659	00:00:09.852	591	550,9312	625,7925	0,3650783	0,7401991	445,8048	3,379231	1	545,55	632,5161	0,3695257	0,7402017	432,6911	3,286376	3	3	551	626						Untertest1.avi	0	880	547	72	111	481	508	633	0	Content		479	515	9852733	424448368
9870	08:35:34.676	00:00:09.869	592	541,0798	627,0956	0,3672148	0,7404631	439,0077	3,207393	1	541,0798	627,0956	0,3672148	0,7404631	439,0077	3,207393	3	3	541	627						Untertest1.avi	0	880	547	72	111	481	508	633	0	Content		469	516	9869731	424465366
9886	08:35:34.692	00:00:09.885	593	637,0253	597,8094	0,3728778	0,7408146	439,0077	3,273911	3	637,0253	597,8094	0,3728778	0,7408146	439,0077	3,273911	1	3	637	598						Untertest1.avi	0	880	547	72	111	481	508	633	0	Content		565	487	9885979	424481614
9903	08:35:34.709	00:00:09.902	594	-1024	-768	-1	-1	-1	-1	4	-1024	-768	-1	-1	-1	-1	4	3	0	0						Untertest1.avi	0	880	547	72	111	481	508	633	0	Content		-72	-111	9902604	424498239
9919	08:35:34.725	00:00:09.919	595	538,5192	619,0681	0,3662281	0,7410934	440,4833	3,240028	1	538,5192	619,0681	0,3662281	0,7410934	440,4833	3,240028	3	3	539	619						Untertest1.avi	0	880	547	72	111	481	508	633	0	Content		467	508	9919239	424514874
9936	08:35:34.742	00:00:09.936	596	590,0125	602,3765	0,3693143	0,7411965	440,4832	3,400568	3	593,1377	605,1832	0,3696804	0,7412041	435,7636	3,365573	1	3	593	605						Untertest1.avi	0	880	547	72	111	481	508	633	0	Content		521	494	9936361	424531996
9953	08:35:34.759	00:00:09.952	597	534,9821	621,3735	0,3658664	0,7412259	440,4833	3,456582	3	533,3363	623,9423	0,3674749	0,7412269	435,7637	3,422004	1	3	533	624						Untertest1.avi	0	880	547	72	111	481	508	633	0	Content		461	513	9952726	424548361
9970	08:35:34.776	00:00:09.969	598	604,5911	615,7609	0,369407	0,7411343	440,4833	3,429187	3	604,2904	616,5522	0,3694967	0,7411366	439,0388	3,418701	1	3	604	617						Untertest1.avi	0	880	547	72	111	481	508	633	0	Content		532	506	9969725	424565360
9986	08:35:34.792	00:00:09.985	599	553,9067	621,7839	0,3662784	0,7410447	440,4833	3,453908	3	553,2842	622,568	0,3667679	0,7410449	439,0389	3,443341	1	3	553	623						Untertest1.avi	0	880	547	72	111	481	508	633	0	Content		481	512	9985851	424581486
10003	08:35:34.809	00:00:10.002	600	-1024	-768	-1	-1	-1	-1	4	-1024	-768	-1	-1	-1	-1	4	3	0	0						Untertest1.avi	0	880	547	72	111	481	508	633	0	Content		-72	-111	10002599	424598234
10019	08:35:34.825	00:00:10.019	601	-1024	-768	-1	-1	-1	-1	4	-1024	-768	-1	-1	-1	-1	4	3	0	0						Untertest1.avi	0	880	547	72	111	481	508	633	0	Content		-72	-111	10019473	424615108
10036	08:35:34.842	00:00:10.036	602	-1024	-768	-1	-1	-1	-1	4	-1024	-768	-1	-1	-1	-1	4	3	0	0						Untertest1.avi	0	880	547	72	111	481	508	633	0	Content		-72	-111	10036140	424631775
10053	08:35:34.859	00:00:10.052	603	635,374	595,2217	0,3733135	0,740647	440,4833	3,431144	3	633,6832	598,1432	0,3723214	0,7406531	436,082	3,399442	1	3	634	598						Untertest1.avi	0	880	547	72	111	481	508	633	0	Content		562	487	10052967	424648602
10070	08:35:34.876	00:00:10.069	604	-1024	-768	-1	-1	-1	-1	4	-1024	-768	-1	-1	-1	-1	4	3	0	0						Untertest1.avi	0	880	547	72	111	481	508	633	0	Content		-72	-111	10069561	424665196
10086	08:35:34.892	00:00:10.086	605	-1024	-768	-1	-1	-1	-1	4	-1024	-768	-1	-1	-1	-1	4	3	0	0						Untertest1.avi	0	880	547	72	111	481	508	633	0	Content		-72	-111	10086228	424681863
10103	08:35:34.909	00:00:10.102	606	642,3532	603,3099	0,3734255	0,7392365	440,4833	3,48687	3	640,5251	606,0748	0,3724331	0,7392426	436,082	3,454662	1	3	641	606						Untertest1.avi	0	880	547	72	111	481	508	633	0	Content		569	495	10102795	424698430
10119	08:35:34.925	00:00:10.119	607	499,4814	681,9034	0,5132777	0,6560265	440,4832	3,039405	0	588,6932	616,1695	0,370672	0,7386852	428,6674	3,343428	0	3	544	649						Untertest1.avi	0	880	547	72	111	481	508	633	0	Content		472	538	10119409	424715044
10136	08:35:34.942	00:00:10.136	608	498,5094	683,1827	0,5094995	0,6556104	428,582	3,001112	0	581,6829	611,2374	0,3706263	0,7384694	428,582	3,339825	0	3	540	647						Untertest1.avi	0	880	547	72	111	481	508	633	0	Content		468	536	10136273	424731908
10153	08:35:34.959	00:00:10.152	609	-1024	-768	-1	-1	-1	-1	4	532,9144	622,6097	0,3706876	0,7379668	428,5821	3,342674	0	3	533	623						Untertest1.avi	0	880	547	72	111	481	508	633	0	Content		461	512	10152531	424748166
10169	08:35:34.975	00:00:10.169	610	531,8773	623,5883	0,5116815	0,6552756	434,6805	3,302979	0	588,4233	613,8776	0,370737	0,7376812	428,9748	3,204821	0	3	560	619						Untertest1.avi	0	880	547	72	111	481	508	633	0	Content		488	508	10169278	424764913
10186	08:35:34.992	00:00:10.185	611	545,8495	613,8862	0,5119604	0,6552313	434,6805	3,37565	0	544,8669	616,2435	0,37079	0,7371417	428,9749	3,391835	0	3	545	615						Untertest1.avi	0	880	547	72	111	481	508	633	0	Content		473	504	10185792	424781427
10203	08:35:35.009	00:00:10.202	612	-1024	-768	-1	-1	-1	-1	4	584,0593	620,7477	0,3708655	0,7364929	429,0046	3,33372	0	3	584	621						Untertest1.avi	0	880	547	72	111	481	508	633	0	Content		512	510	10202847	424798482
10220	08:35:35.026	00:00:10.219	613	526,7416	608,5273	0,5152041	0,6548565	445,6849	3,329027	0	596,2502	616,3658	0,3709469	0,7363688	429,54	3,288578	0	3	561	612						Untertest1.avi	0	880	547	72	111	481	508	633	0	Content		489	501	10219597	424815232
10236	08:35:35.042	00:00:10.236	614	521,3314	604,9086	0,5152711	0,6548563	445,6849	3,430826	0	553,9525	619,2661	0,3707063	0,7362364	429,5401	3,304013	0	3	538	612						Untertest1.avi	0	880	547	72	111	481	508	633	0	Content		466	501	10236222	424831857
10252	08:35:35.058	00:00:10.252	615	550,5514	615,321	0,515652	0,655221	445,6849	3,507925	0	562,4058	626,3971	0,371059	0,7363537	429,5401	3,217541	0	3	556	621						Untertest1.avi	0	880	547	72	111	481	508	633	0	Content		484	510	10252399	424848034
10269	08:35:35.075	00:00:10.269	616	548,0844	610,7291	0,512792	0,655847	436,2762	3,437588	0	599,0184	613,1685	0,3713015	0,7370135	429,7524	3,266809	0	3	574	612						Untertest1.avi	0	880	547	72	111	481	508	633	0	Content		502	501	10269023	424864658
10286	08:35:35.092	00:00:10.285	617	537,9291	627,3331	0,5131058	0,6561124	436,2762	3,362435	0	574,4533	624,069	0,3715034	0,7371658	429,7525	3,318147	0	3	556	626						Untertest1.avi	0	880	547	72	111	481	508	633	0	Content		484	515	10285647	424881282
10303	08:35:35.109	00:00:10.302	618	529,6643	618,2241	0,5132423	0,6562691	436,2762	3,385738	0	585,345	621,5956	0,3715082	0,7370673	429,1931	3,290309	0	3	558	620						Untertest1.avi	0	880	547	72	111	481	508	633	0	Content		486	509	10302840	424898475
10319	08:35:35.125	00:00:10.319	619	552,0063	617,1669	0,5159664	0,6564029	444,9284	3,545451	0	589,184	617,7296	0,3718863	0,7370775	429,2019	3,300298	0	3	571	617						Untertest1.avi	0	880	547	72	111	481	508	633	0	Content		499	506	10319467	424915102
10336	08:35:35.142	00:00:10.336	620	534,874	613,9218	0,5163203	0,6570414	444,9284	3,454559	0	544,7165	630,4073	0,3720291	0,7373987	429,202	3,289334	0	3	540	622						Untertest1.avi	0	880	547	72	111	481	508	633	0	Content		468	511	10336215	424931850
10352	08:35:35.158	00:00:10.352	621	-1024	-768	-1	-1	-1	-1	4	597,7266	629,2601	0,3722622	0,7372887	429,5053	3,281552	0	3	598	629						Untertest1.avi	0	880	547	72	111	481	508	633	0	Content		526	518	10352271	424947906
10369	08:35:35.175	00:00:10.369	622	499,1382	611,396	0,5120308	0,657711	429,5725	3,206949	0	597,5568	617,3922	0,3725086	0,7370666	429,7556	3,293339	0	3	548	614						Untertest1.avi	0	880	547	72	111	481	508	633	0	Content		476	503	10369020	424964655
10386	08:35:35.192	00:00:10.385	623	540,4811	632,2134	0,5120711	0,6571296	429,5725	3,31306	0	553,3166	634,2382	0,3724149	0,7367501	429,7557	3,269506	0	3	547	633						Untertest1.avi	0	880	547	72	111	481	508	633	0	Content		475	522	10385643	424981278
10403	08:35:35.209	00:00:10.402	624	520,7923	622,5797	0,5121703	0,6571867	429,5725	3,26761	0	557,6865	625,7458	0,3724343	0,7365894	429,7557	3,40487	0	4	539	624						Untertest1.avi	0	880	547	72	111	434	492	233	0	Content		467	513	10402836	424998471
10419	08:35:35.225	00:00:10.419	625	-1024	-768	-1	-1	-1	-1	4	515,7375	624,9797	0,3729845	0,736226	429,7557	3,351976	0	4	516	625						Untertest1.avi	0	880	547	72	111	434	492	233	0	Content		444	514	10419459	425015094
10436	08:35:35.242	00:00:10.435	626	514,9582	616,3134	0,5136282	0,6574173	429,5725	3,373014	0	555,6548	603,6571	0,3738251	0,7355781	429,2791	3,337042	0	4	535	610						Untertest1.avi	0	880	547	72	111	434	492	233	0	Content		463	499	10435510	425031145
10452	08:35:35.258	00:00:10.452	627	495,8	604,2756	0,5145082	0,6572227	429,5725	3,314053	0	508,8251	607,2727	0,3743619	0,7341309	429,2792	3,310302	0	4	502	606						Untertest1.avi	0	880	547	72	111	434	492	233	0	Content		430	495	10452134	425047769
10469	08:35:35.275	00:00:10.468	628	469,781	618,053	0,5151259	0,6563165	429,5725	3,275937	0	586,5522	599,8281	0,3748782	0,7328196	429,2792	3,29862	0	4	528	609						Untertest1.avi	0	880	547	72	111	434	492	233	0	Content		456	498	10468770	425064405
10485	08:35:35.291	00:00:10.485	629	466,8205	603,0579	0,5157628	0,6558446	429,5725	3,223742	0	456,6339	552,2114	0,3752425	0,7312677	429,2792	3,000553	0	4	462	578						Untertest1.avi	0	880	547	72	111	434	492	233	0	Content		390	467	10485384	425081019
10503	08:35:35.309	00:00:10.502	630	-1024	-768	-1	-1	-1	-1	4	553,7305	596,3671	0,3757909	0,7295277	429,5041	3,292437	0	4	554	596						Untertest1.avi	0	880	547	72	111	434	492	233	0	Content		482	485	10502701	425098336
10519	08:35:35.325	00:00:10.518	631	465,4194	608,8387	0,5167931	0,6544068	429,5725	3,287351	0	484,843	588,6024	0,3715279	0,7283363	441,4407	3,421913	0	4	475	599						Untertest1.avi	0	880	547	72	111	434	492	233	0	Content		403	488	10518878	425114513
10536	08:35:35.342	00:00:10.535	632	488,3878	609,1373	0,5170319	0,6539253	429,5725	3,459932	0	540,4194	600,2805	0,3760425	0,7273443	428,366	3,360617	0	4	514	605						Untertest1.avi	0	880	547	72	111	434	492	233	0	Content		442	494	10535871	425131506
10552	08:35:35.358	00:00:10.552	633	429,7581	595,2787	0,5169265	0,6543962	429,8277	3,239804	0	557,6143	598,739	0,3761297	0,726894	429,4177	3,295327	0	4	494	597						Untertest1.avi	0	880	547	72	111	434	492	233	0	Content		422	486	10552125	425147760
10569	08:35:35.375	00:00:10.569	634	490,3617	603,8744	0,5167437	0,6543023	428,5338	3,508096	0	541,6174	592,0706	0,3758818	0,7272567	429,2101	3,393897	0	4	516	598						Untertest1.avi	0	880	547	72	111	434	492	233	0	Content		444	487	10569320	425164955
10586	08:35:35.392	00:00:10.585	635	464,6855	611,279	0,5162031	0,6546663	428,5338	3,293605	0	517,6519	594,8735	0,3706762	0,7277538	442,8657	3,527198	0	4	491	603						Untertest1.avi	0	880	547	72	111	434	492	233	0	Content		419	492	10585944	425181579
10602	08:35:35.408	00:00:10.602	636	465,7526	610,4533	0,5157822	0,6553553	428,5338	3,341469	0	545,506	597,3041	0,3750458	0,7283651	428,6136	3,392224	0	4	506	604						Untertest1.avi	0	880	547	72	111	434	492	233	0	Content		434	493	10602121	425197756
10619	08:35:35.425	00:00:10.618	637	468,5444	603,1024	0,5154777	0,6562805	428,5338	3,359282	0	502,5303	597,1755	0,3745753	0,7291201	428,6137	3,370886	0	4	486	600						Untertest1.avi	0	880	547	72	111	434	492	233	0	Content		414	489	10618755	425214390
10635	08:35:35.441	00:00:10.635	638	434,6742	593,3573	0,5155375	0,6561902	428,5338	3,346163	0	476,6538	581,343	0,3750193	0,7291668	428,6137	3,468755	0	5	456	587						Untertest1.avi	0	880	547	72	111	400	410	1050	0	Content		384	476	10635370	425231005
10652	08:35:35.458	00:00:10.651	639	401,4536	558,8832	0,5159562	0,6560666	428,5338	3,352301	0	482,3931	529,9724	0,375611	0,7286615	429,1589	3,249815	0	5	442	544						Untertest1.avi	0	880	547	72	111	400	410	1050	0	Content		370	433	10651867	425247502
10669	08:35:35.475	00:00:10.668	640	369,0119	524,4662	0,5159917	0,6568508	428,5338	3,310583	0	443,0647	536,5703	0,3755722	0,7290983	429,159	3,348489	0	5	406	531						Untertest1.avi	0	880	547	72	111	400	410	1050	0	Content		334	420	10668617	425264252
10685	08:35:35.491	00:00:10.685	641	-1024	-768	-1	-1	-1	-1	4	474,2938	529,4437	0,3749687	0,7301633	428,9871	3,370678	0	5	474	529						Untertest1.avi	0	880	547	72	111	400	410	1050	0	Content		402	418	10685365	425281000
10702	08:35:35.508	00:00:10.701	642	-1024	-768	-1	-1	-1	-1	4	477,1272	523,6699	0,3748989	0,7300619	429,2166	3,399756	0	5	477	524						Untertest1.avi	0	880	547	72	111	400	410	1050	0	Content		405	413	10701990	425297625
10719	08:35:35.525	00:00:10.718	643	-1024	-768	-1	-1	-1	-1	4	-1024	-768	-1	-1	-1	-1	4	5	0	0						Untertest1.avi	0	880	547	72	111	400	410	1050	0	Content		-72	-111	10718611	425314246
10736	08:35:35.542	00:00:10.735	644	-1024	-768	-1	-1	-1	-1	4	473,4047	534,1171	0,3745441	0,7302721	429,1058	3,320385	0	5	473	534						Untertest1.avi	0	880	547	72	111	400	410	1050	0	Content		401	423	10735804	425331439
10752	08:35:35.558	00:00:10.751	645	-1024	-768	-1	-1	-1	-1	4	478,7723	538,1122	0,3745529	0,7301128	429,237	3,318963	0	5	479	538						Untertest1.avi	0	880	547	72	111	400	410	1050	0	Content		407	427	10751981	425347616
10769	08:35:35.575	00:00:10.769	646	-1024	-768	-1	-1	-1	-1	4	476,2466	533,6552	0,3744649	0,7299439	429,2183	3,338787	0	5	476	534						Untertest1.avi	0	880	547	72	111	400	410	1050	0	Content		404	423	10769049	425364684
10785	08:35:35.591	00:00:10.785	647	-1024	-768	-1	-1	-1	-1	4	475,8109	531,6827	0,3743876	0,7295544	429,1175	3,330525	0	5	476	532						Untertest1.avi	0	880	547	72	111	400	410	1050	0	Content		404	421	10785354	425380989
10802	08:35:35.608	00:00:10.802	648	-1024	-768	-1	-1	-1	-1	4	482,812	538,1024	0,3743806	0,7292363	429,2378	3,397194	0	5	483	538						Untertest1.avi	0	880	547	72	111	400	410	1050	0	Content		411	427	10802422	425398057
10819	08:35:35.625	00:00:10.818	649	-1024	-768	-1	-1	-1	-1	4	477,1963	530,1439	0,3742054	0,7288631	428,8308	3,343076	0	5	477	530						Untertest1.avi	0	880	547	72	111	400	410	1050	0	Content		405	419	10818602	425414237
10835	08:35:35.641	00:00:10.835	650	-1024	-768	-1	-1	-1	-1	4	488,6808	538,2449	0,3740454	0,7282413	429,08	3,387215	0	5	489	538						Untertest1.avi	0	880	547	72	111	400	410	1050	0	Content		417	427	10835224	425430859
10852	08:35:35.658	00:00:10.852	651	-1024	-768	-1	-1	-1	-1	4	472,6837	528,5555	0,3738974	0,7281892	428,9561	3,355173	0	5	473	529						Untertest1.avi	0	880	547	72	111	400	410	1050	0	Content		401	418	10852032	425447667
10869	08:35:35.675	00:00:10.869	652	-1024	-768	-1	-1	-1	-1	4	481,0291	533,8884	0,3739433	0,7282531	429,0636	3,386996	0	5	481	534						Untertest1.avi	0	880	547	72	111	400	410	1050	0	Content		409	423	10869043	425464678
10886	08:35:35.692	00:00:10.885	653	-1024	-768	-1	-1	-1	-1	4	481,968	535,1926	0,3740803	0,7283064	429,1408	3,353479	0	5	482	535						Untertest1.avi	0	880	547	72	111	400	410	1050	0	Content		410	424	10885844	425481479
10902	08:35:35.708	00:00:10.902	654	-1024	-768	-1	-1	-1	-1	4	485,5504	532,7152	0,3741675	0,7283452	429,0151	3,430785	0	5	486	533						Untertest1.avi	0	880	547	72	111	400	410	1050	0	Content		414	422	10902289	425497924
10918	08:35:35.724	00:00:10.918	655	-1024	-768	-1	-1	-1	-1	4	485,2137	524,9746	0,3742987	0,7279272	429,1145	3,383469	0	5	485	525						Untertest1.avi	0	880	547	72	111	400	410	1050	0	Content		413	414	10918467	425514102
10935	08:35:35.741	00:00:10.935	656	-1024	-768	-1	-1	-1	-1	4	482,1191	527,0263	0,3743406	0,7275955	429,317	3,40043	0	5	482	527						Untertest1.avi	0	880	547	72	111	400	410	1050	0	Content		410	416	10935218	425530853
10952	08:35:35.758	00:00:10.951	657	-1024	-768	-1	-1	-1	-1	4	489,5334	525,2729	0,3742544	0,7274333	429,3053	3,463278	0	5	490	525						Untertest1.avi	0	880	547	72	111	400	410	1050	0	Content		418	414	10951846	425547481
10969	08:35:35.775	00:00:10.969	658	-1024	-768	-1	-1	-1	-1	4	478,5558	527,5844	0,3740383	0,7272921	429,2816	3,428835	0	5	479	528						Untertest1.avi	0	880	547	72	111	400	410	1050	0	Content		407	417	10969093	425564728
10986	08:35:35.792	00:00:10.985	659	-1024	-768	-1	-1	-1	-1	4	478,4041	521,7114	0,3735568	0,7279608	428,6507	3,451905	0	5	478	522						Untertest1.avi	0	880	547	72	111	400	410	1050	0	Content		406	411	10985713	425581348
11002	08:35:35.808	00:00:11.002	660	-1024	-768	-1	-1	-1	-1	4	475,6703	531,4778	0,373235	0,7279665	428,994	3,504026	0	5	476	531						Untertest1.avi	0	880	547	72	111	400	410	1050	0	Content		404	420	11002283	425597918
11018	08:35:35.824	00:00:11.018	661	-1024	-768	-1	-1	-1	-1	4	478,928	533,2534	0,3726984	0,7288523	429,3124	3,503346	0	5	479	533						Untertest1.avi	0	880	547	72	111	400	410	1050	0	Content		407	422	11018464	425614099
11035	08:35:35.841	00:00:11.035	662	-1024	-768	-1	-1	-1	-1	4	475,0166	523,1489	0,3722124	0,7297359	429,191	3,447213	0	5	475	523						Untertest1.avi	0	880	547	72	111	400	410	1050	0	Content		403	412	11035088	425630723
11052	08:35:35.858	00:00:11.051	663	-1024	-768	-1	-1	-1	-1	4	482,1714	526,828	0,3719095	0,7304646	429,0096	3,508345	0	5	482	527						Untertest1.avi	0	880	547	72	111	400	410	1050	0	Content		410	416	11051715	425647350
11069	08:35:35.875	00:00:11.069	664	-1024	-768	-1	-1	-1	-1	4	468,3666	526,3007	0,3717137	0,7305583	429,3256	3,46068	0	5	468	526						Untertest1.avi	0	880	547	72	111	400	410	1050	0	Content		396	415	11069087	425664722
11086	08:35:35.892	00:00:11.085	665	-1024	-768	-1	-1	-1	-1	4	473,6105	528,6151	0,3717697	0,7308899	429,2096	3,558111	0	5	474	529						Untertest1.avi	0	880	547	72	111	400	410	1050	0	Content		402	418	11085709	425681344
11102	08:35:35.908	00:00:11.102	666	-1024	-768	-1	-1	-1	-1	4	474,6482	525,306	0,3718374	0,7310727	429,1313	3,58944	0	5	475	525						Untertest1.avi	0	880	547	72	111	400	410	1050	0	Content		403	414	11102279	425697914
11118	08:35:35.924	00:00:11.118	667	-1024	-768	-1	-1	-1	-1	4	477,9968	522,9648	0,3719128	0,7310134	429,2616	3,557374	0	5	478	523						Untertest1.avi	0	880	547	72	111	400	410	1050	0	Content		406	412	11118458	425714093
11135	08:35:35.941	00:00:11.135	668	-1024	-768	-1	-1	-1	-1	4	471,8491	522,2078	0,371798	0,7312343	429,14	3,529695	0	5	472	522						Untertest1.avi	0	880	547	72	111	400	410	1050	0	Content		400	411	11135082	425730717
11152	08:35:35.958	00:00:11.151	669	-1024	-768	-1	-1	-1	-1	4	467,3101	511,8494	0,3715931	0,731304	429,2788	3,524092	0	5	467	512						Untertest1.avi	0	880	547	72	111	400	410	1050	0	Content		395	401	11151706	425747341
11169	08:35:35.975	00:00:11.168	670	-1024	-768	-1	-1	-1	-1	4	464,7333	517,6672	0,3715091	0,7314681	429,2487	3,561883	0	5	465	518						Untertest1.avi	0	880	547	72	111	400	410	1050	0	Content		393	407	11168952	425764587
11186	08:35:35.992	00:00:11.185	671	-1024	-768	-1	-1	-1	-1	4	473,8254	514,5574	0,3714535	0,7315826	429,2491	3,569066	0	5	474	515						Untertest1.avi	0	880	547	72	111	400	410	1050	0	Content		402	404	11185577	425781212
11202	08:35:36.008	00:00:11.202	672	-1024	-768	-1	-1	-1	-1	4	466,9124	518,8273	0,3712793	0,7313924	429,1665	3,562617	0	5	467	519						Untertest1.avi	0	880	547	72	111	400	410	1050	0	Content		395	408	11202145	425797780
11218	08:35:36.024	00:00:11.218	673	-1024	-768	-1	-1	-1	-1	4	475,3868	525,0142	0,3711429	0,7314981	429,1636	3,643463	0	5	475	525						Untertest1.avi	0	880	547	72	111	400	410	1050	0	Content		403	414	11218323	425813958
11235	08:35:36.041	00:00:11.234	674	-1024	-768	-1	-1	-1	-1	4	469,1155	518,215	0,3710107	0,7314303	429,1887	3,60991	0	5	469	518						Untertest1.avi	0	880	547	72	111	400	410	1050	0	Content		397	407	11234949	425830584
11252	08:35:36.058	00:00:11.251	675	-1024	-768	-1	-1	-1	-1	4	475,467	519,5281	0,3707753	0,7311389	429,0564	3,644215	0	5	475	520						Untertest1.avi	0	880	547	72	111	400	410	1050	0	Content		403	409	11251697	425847332
11269	08:35:36.075	00:00:11.268	676	-1024	-768	-1	-1	-1	-1	4	480,7827	519,5305	0,370537	0,7310376	429,0896	3,661086	0	5	481	520						Untertest1.avi	0	880	547	72	111	400	410	1050	0	Content		409	409	11268946	425864581
11286	08:35:36.092	00:00:11.285	677	-1024	-768	-1	-1	-1	-1	4	467,6168	516,2496	0,3704347	0,7301934	429,1461	3,647329	0	5	468	516						Untertest1.avi	0	880	547	72	111	400	410	1050	0	Content		396	405	11285568	425881203
11302	08:35:36.108	00:00:11.302	678	-1024	-768	-1	-1	-1	-1	4	465,8298	506,5872	0,3703231	0,7295002	429,2585	3,637209	0	5	466	507						Untertest1.avi	0	880	547	72	111	400	410	1050	0	Content		394	396	11302138	425897773
11318	08:35:36.124	00:00:11.318	679	-1024	-768	-1	-1	-1	-1	4	468,7255	506,7038	0,3702373	0,7290297	429,4402	3,669836	0	5	469	507						Untertest1.avi	0	880	547	72	111	400	410	1050	0	Content		397	396	11318318	425913953
11335	08:35:36.141	00:00:11.334	680	-1024	-768	-1	-1	-1	-1	4	458,5923	497,8309	0,3701243	0,7290905	429,2991	3,563857	0	5	459	498						Untertest1.avi	0	880	547	72	111	400	410	1050	0	Content		387	387	11334942	425930577
11352	08:35:36.158	00:00:11.351	681	-1024	-768	-1	-1	-1	-1	4	472,895	502,0907	0,3701648	0,7287257	429,1865	3,592616	0	5	473	502						Untertest1.avi	0	880	547	72	111	400	410	1050	0	Content		401	391	11351566	425947201
11369	08:35:36.175	00:00:11.368	682	-1024	-768	-1	-1	-1	-1	4	477,7104	507,911	0,3701867	0,728429	429,1405	3,589508	0	5	478	508						Untertest1.avi	0	880	547	72	111	400	410	1050	0	Content		406	397	11368818	425964453
11385	08:35:36.191	00:00:11.385	683	-1024	-768	-1	-1	-1	-1	4	467,1002	504,7866	0,3702154	0,7280071	428,9418	3,578433	0	5	467	505						Untertest1.avi	0	880	547	72	111	400	410	1050	0	Content		395	394	11385439	425981074
11402	08:35:36.208	00:00:11.402	684	-1024	-768	-1	-1	-1	-1	4	468,101	500,9874	0,3703605	0,7276319	428,9859	3,540023	0	5	468	501						Untertest1.avi	0	880	547	72	111	400	410	1050	0	Content		396	390	11402010	425997645
11418	08:35:36.224	00:00:11.418	685	-1024	-768	-1	-1	-1	-1	4	466,6397	507,177	0,3705261	0,7273162	428,7161	3,54038	0	5	467	507						Untertest1.avi	0	880	547	72	111	400	410	1050	0	Content		395	396	11418191	426013826
11435	08:35:36.241	00:00:11.434	686	-1024	-768	-1	-1	-1	-1	4	463,6585	504,2	0,3706091	0,7270432	428,815	3,556227	0	5	464	504						Untertest1.avi	0	880	547	72	111	400	410	1050	0	Content		392	393	11434813	426030448
11452	08:35:36.258	00:00:11.451	687	-1024	-768	-1	-1	-1	-1	4	461,261	501,6999	0,3706439	0,7269511	428,9156	3,559784	0	5	461	502						Untertest1.avi	0	880	547	72	111	400	410	1050	0	Content		389	391	11451564	426047199
11469	08:35:36.275	00:00:11.468	688	-1024	-768	-1	-1	-1	-1	4	462,5815	502,7159	0,3706475	0,7267705	428,8033	3,552565	0	5	463	503						Untertest1.avi	0	880	547	72	111	400	410	1050	0	Content		391	392	11468809	426064444
11485	08:35:36.291	00:00:11.485	689	-1024	-768	-1	-1	-1	-1	4	462,6678	501,8882	0,3707731	0,7262841	428,6428	3,504653	0	5	463	502						Untertest1.avi	0	880	547	72	111	400	410	1050	0	Content		391	391	11485432	426081067
11502	08:35:36.308	00:00:11.502	690	-1024	-768	-1	-1	-1	-1	4	450,1224	488,7218	0,3710358	0,7258795	428,7129	3,399738	0	5	450	489						Untertest1.avi	0	880	547	72	111	400	410	1050	0	Content		378	378	11502003	426097638
11518	08:35:36.324	00:00:11.518	691	-1024	-768	-1	-1	-1	-1	4	457,5562	501,8757	0,3712856	0,7255004	428,3715	3,485545	0	5	458	502						Untertest1.avi	0	880	547	72	111	400	410	1050	0	Content		386	391	11518182	426113817
11535	08:35:36.341	00:00:11.534	692	-1024	-768	-1	-1	-1	-1	4	453,8633	493,1783	0,3714637	0,7250915	428,5291	3,432977	0	5	454	493						Untertest1.avi	0	880	547	72	111	400	410	1050	0	Content		382	382	11534805	426130440
11551	08:35:36.357	00:00:11.551	693	-1024	-768	-1	-1	-1	-1	4	456,6274	494,798	0,371479	0,7247305	428,3947	3,458071	0	5	457	495						Untertest1.avi	0	880	547	72	111	400	410	1050	0	Content		385	384	11551430	426147065
11569	08:35:36.375	00:00:11.568	694	-1024	-768	-1	-1	-1	-1	4	462,6102	503,8964	0,3714821	0,7246388	428,3918	3,548302	0	5	463	504						Untertest1.avi	0	880	547	72	111	400	410	1050	0	Content		391	393	11568682	426164317
11585	08:35:36.391	00:00:11.585	695	-1024	-768	-1	-1	-1	-1	4	454,7337	500,9426	0,3714812	0,7245902	428,3952	3,536167	0	5	455	501						Untertest1.avi	0	880	547	72	111	400	410	1050	0	Content		383	390	11585304	426180939
11602	08:35:36.408	00:00:11.601	696	-1024	-768	-1	-1	-1	-1	4	451,3459	500,8743	0,3714405	0,7244717	428,453	3,543012	0	5	451	501						Untertest1.avi	0	880	547	72	111	400	410	1050	0	Content		379	390	11601873	426197508
11618	08:35:36.424	00:00:11.618	697	-1024	-768	-1	-1	-1	-1	4	456,6415	495,2273	0,3714207	0,7245164	428,4766	3,517421	0	5	457	495						Untertest1.avi	0	880	547	72	111	400	410	1050	0	Content		385	384	11618052	426213687
11635	08:35:36.441	00:00:11.634	698	-1024	-768	-1	-1	-1	-1	4	463,8954	501,7552	0,3714869	0,7245431	428,3418	3,54183	0	5	464	502						Untertest1.avi	0	880	547	72	111	400	410	1050	0	Content		392	391	11634677	426230312
11651	08:35:36.457	00:00:11.651	699	-1024	-768	-1	-1	-1	-1	4	456,7662	495,6356	0,3714984	0,7247343	428,4525	3,48459	0	5	457	496						Untertest1.avi	0	880	547	72	111	400	410	1050	0	Content		385	385	11651301	426246936
11669	08:35:36.475	00:00:11.668	700	-1024	-768	-1	-1	-1	-1	4	458,9695	501,7079	0,3715783	0,7250362	428,8581	3,542843	0	5	459	502						Untertest1.avi	0	880	547	72	111	400	410	1050	0	Content		387	391	11668552	426264187
11685	08:35:36.491	00:00:11.685	701	-1024	-768	-1	-1	-1	-1	4	-1024	-768	-1	-1	-1	-1	4	6	0	0						Untertest1.avi	0	880	547	72	111	604	509	100	0	Content		-72	-111	11685174	426280809
11702	08:35:36.508	00:00:11.701	702	-1024	-768	-1	-1	-1	-1	4	577,4296	557,3054	0,3690322	0,7278849	428,4378	3,611733	0	6	577	557						Untertest1.avi	0	880	547	72	111	604	509	100	0	Content		505	446	11701867	426297502
11718	08:35:36.524	00:00:11.717	703	571,1219	598,4688	0,5109115	0,6675683	434,4611	3,707407	0	672,1428	595,3772	0,3666926	0,7301243	428,5168	3,605145	0	6	622	597						Untertest1.avi	0	880	547	72	111	604	509	100	0	Content		550	486	11717919	426313554
11735	08:35:36.541	00:00:11.735	704	670,0626	636,626	0,5074468	0,6697902	433,6436	3,730808	0	789,2149	650,9558	0,3645329	0,7317487	428,5168	3,673862	0	6	730	644						Untertest1.avi	0	880	547	72	111	604	509	100	0	Content		658	533	11735116	426330751
11751	08:35:36.557	00:00:11.751	705	728,1605	681,2888	0,4985339	0,672276	445,9431	3,942848	0	872,466	694,5013	0,3623489	0,7339183	428,1711	3,659722	0	6	800	688						Untertest1.avi	0	880	547	72	111	604	509	100	0	Content		728	577	11751424	426347059
11769	08:35:36.575	00:00:11.768	706	-1024	-768	-1	-1	-1	-1	4	879,0557	717,9696	0,360724	0,7364729	428,692	3,770265	0	6	879	718						Untertest1.avi	0	880	547	72	111	604	509	100	0	Content		807	607	11768615	426364250
11785	08:35:36.591	00:00:11.784	707	-1024	-768	-1	-1	-1	-1	4	-1024	-768	-1	-1	-1	-1	4		0	0						Untertest1.avi	0	880	547	72	111				0	Content		-72	-111	11784794	426380429
11801	08:35:36.607	00:00:11.801	708	-1024	-768	-1	-1	-1	-1	4	-1024	-768	-1	-1	-1	-1	4		0	0						Untertest1.avi	0	880	547	72	111				0	Content		-72	-111	11801417	426397052
11818	08:35:36.624	00:00:11.818	709	-1024	-768	-1	-1	-1	-1	4	-1024	-768	-1	-1	-1	-1	4		0	0						Untertest1.avi	0	880	547	72	111				0	Content		-72	-111	11818042	426413677
11835	08:35:36.641	00:00:11.834	710	-1024	-768	-1	-1	-1	-1	4	-1024	-768	-1	-1	-1	-1	4		0	0						Untertest1.avi	0	880	547	72	111				0	Content		-72	-111	11834667	426430302
11851	08:35:36.657	00:00:11.851	711	-1024	-768	-1	-1	-1	-1	4	-1024	-768	-1	-1	-1	-1	4		0	0						Untertest1.avi	0	880	547	72	111				0	Content		-72	-111	11851292	426446927
11868	08:35:36.674	00:00:11.868	712	-1024	-768	-1	-1	-1	-1	4	-1024	-768	-1	-1	-1	-1	4		0	0						Untertest1.avi	0	880	547	72	111				0	Content		-72	-111	11868038	426463673
11885	08:35:36.691	00:00:11.884	713	-1024	-768	-1	-1	-1	-1	4	-1024	-768	-1	-1	-1	-1	4		0	0						Untertest1.avi	0	880	547	72	111				0	Content		-72	-111	11884661	426480296
11901	08:35:36.707	00:00:11.901	714	-1024	-768	-1	-1	-1	-1	4	-1024	-768	-1	-1	-1	-1	4		0	0						Untertest1.avi	0	880	547	72	111				0	Content		-72	-111	11901345	426496980
11918	08:35:36.724	00:00:11.918	715	-1024	-768	-1	-1	-1	-1	4	-1024	-768	-1	-1	-1	-1	4		0	0						Untertest1.avi	0	880	547	72	111				0	Content		-72	-111	11918013	426513648
11935	08:35:36.741	00:00:11.934	716	-1024	-768	-1	-1	-1	-1	4	-1024	-768	-1	-1	-1	-1	4		0	0						Untertest1.avi	0	880	547	72	111				0	Content		-72	-111	11934710	426530345
11951	08:35:36.757	00:00:11.951	717	-1024	-768	-1	-1	-1	-1	4	-1024	-768	-1	-1	-1	-1	4		0	0						Untertest1.avi	0	880	547	72	111				0	Content		-72	-111	11951378	426547013
11968	08:35:36.774	00:00:11.967	718	-1024	-768	-1	-1	-1	-1	4	-1024	-768	-1	-1	-1	-1	4		0	0						Untertest1.avi	0	880	547	72	111				0	Content		-72	-111	11967768	426563403
11984	08:35:36.790	00:00:11.984	719	-1024	-768	-1	-1	-1	-1	4	-1024	-768	-1	-1	-1	-1	4		0	0						Untertest1.avi	0	880	547	72	111				0	Content		-72	-111	11984436	426580071
12001	08:35:36.807	00:00:12.000	720	-1024	-768	-1	-1	-1	-1	4	-1024	-768	-1	-1	-1	-1	4		0	0						Untertest1.avi	0	880	547	72	111				0	Content		-72	-111	12000780	426596415
12018	08:35:36.824	00:00:12.018	721	-1024	-768	-1	-1	-1	-1	4	-1024	-768	-1	-1	-1	-1	4		0	0						Untertest1.avi	0	880	547	72	111				0	Content		-72	-111	12018027	426613662
12035	08:35:36.841	00:00:12.035	722	-1024	-768	-1	-1	-1	-1	4	-1024	-768	-1	-1	-1	-1	4		0	0						Untertest1.avi	0	880	547	72	111				0	Content		-72	-111	12035403	426631038
12051	08:35:36.857	00:00:12.050	723	-1024	-768	-1	-1	-1	-1	4	-1024	-768	-1	-1	-1	-1	4		0	0						Untertest1.avi	0	880	547	72	111				0	Content		-72	-111	12050775	426646410
12068	08:35:36.874	00:00:12.068	724	-1024	-768	-1	-1	-1	-1	4	-1024	-768	-1	-1	-1	-1	4		0	0						Untertest1.avi	0	880	547	72	111				0	Content		-72	-111	12068022	426663657
12084	08:35:36.890	00:00:12.084	725	-1024	-768	-1	-1	-1	-1	4	-1024	-768	-1	-1	-1	-1	4		0	0						Untertest1.avi	0	880	547	72	111				0	Content		-72	-111	12084146	426679781
12101	08:35:36.907	00:00:12.100	726	-1024	-768	-1	-1	-1	-1	4	-1024	-768	-1	-1	-1	-1	4		0	0						Untertest1.avi	0	880	547	72	111				0	Content		-72	-111	12100769	426696404
12117	08:35:36.923	00:00:12.117	727	-1024	-768	-1	-1	-1	-1	4	-1024	-768	-1	-1	-1	-1	4		0	0						Untertest1.avi	0	880	547	72	111				0	Content		-72	-111	12117394	426713029
12134	08:35:36.940	00:00:12.134	728	-1024	-768	-1	-1	-1	-1	4	-1024	-768	-1	-1	-1	-1	4		0	0						Untertest1.avi	0	880	547	72	111				0	Content		-72	-111	12134464	426730099
12152	08:35:36.958	00:00:12.151	729	-1024	-768	-1	-1	-1	-1	4	-1024	-768	-1	-1	-1	-1	4		0	0						Untertest1.avi	0	880	547	72	111				0	Content		-72	-111	12151837	426747472
12169	08:35:36.975	00:00:12.169	730	-1024	-768	-1	-1	-1	-1	4	-1024	-768	-1	-1	-1	-1	4		0	0						Untertest1.avi	0	880	547	72	111				0	Content		-72	-111	12169085	426764720
12184	08:35:36.990	00:00:12.184	731	-1024	-768	-1	-1	-1	-1	4	-1024	-768	-1	-1	-1	-1	4		0	0						Untertest1.avi	0	880	547	72	111				0	Content		-72	-111	12184012	426779647
12201	08:35:37.007	00:00:12.200	732	-1024	-768	-1	-1	-1	-1	4	-1024	-768	-1	-1	-1	-1	4		0	0						Untertest1.avi	0	880	547	72	111				0	Content		-72	-111	12200636	426796271
12217	08:35:37.023	00:00:12.217	733	-1024	-768	-1	-1	-1	-1	4	-1024	-768	-1	-1	-1	-1	4		0	0						Untertest1.avi	0	880	547	72	111				0	Content		-72	-111	12217384	426813019
12234	08:35:37.040	00:00:12.234	734	-1024	-768	-1	-1	-1	-1	4	-1024	-768	-1	-1	-1	-1	4		0	0						Untertest1.avi	0	880	547	72	111				0	Content		-72	-111	12234008	426829643
12251	08:35:37.057	00:00:12.250	735	-1024	-768	-1	-1	-1	-1	4	-1024	-768	-1	-1	-1	-1	4		0	0						Untertest1.avi	0	880	547	72	111				0	Content		-72	-111	12250630	426846265
12267	08:35:37.073	00:00:12.267	736	-1024	-768	-1	-1	-1	-1	4	-1024	-768	-1	-1	-1	-1	4		0	0						Untertest1.avi	0	880	547	72	111				0	Content		-72	-111	12267251	426862886
12284	08:35:37.090	00:00:12.284	737	-1024	-768	-1	-1	-1	-1	4	-1024	-768	-1	-1	-1	-1	4		0	0						Untertest1.avi	0	880	547	72	111				0	Content		-72	-111	12284448	426880083
12302	08:35:37.108	00:00:12.301	738	-1024	-768	-1	-1	-1	-1	4	-1024	-768	-1	-1	-1	-1	4		0	0						Untertest1.avi	0	880	547	72	111				0	Content		-72	-111	12301818	426897453
12319	08:35:37.125	00:00:12.319	739	-1024	-768	-1	-1	-1	-1	4	-1024	-768	-1	-1	-1	-1	4		0	0						Untertest1.avi	0	880	547	72	111				0	Content		-72	-111	12319068	426914703
12334	08:35:37.140	00:00:12.333	740	-1024	-768	-1	-1	-1	-1	4	-1024	-768	-1	-1	-1	-1	4		0	0						Untertest1.avi	0	880	547	72	111				0	Content		-72	-111	12333871	426929506
12351	08:35:37.157	00:00:12.350	741	-1024	-768	-1	-1	-1	-1	4	-1024	-768	-1	-1	-1	-1	4		0	0						Untertest1.avi	0	880	547	72	111				0	Content		-72	-111	12350621	426946256
12367	08:35:37.173	00:00:12.367	742	-1024	-768	-1	-1	-1	-1	4	-1024	-768	-1	-1	-1	-1	4		0	0						Untertest1.avi	0	880	547	72	111				0	Content		-72	-111	12367244	426962879
12384	08:35:37.190	00:00:12.383	743	-1024	-768	-1	-1	-1	-1	4	-1024	-768	-1	-1	-1	-1	4		0	0						Untertest1.avi	0	880	547	72	111				0	Content		-72	-111	12383868	426979503
12400	08:35:37.206	00:00:12.400	744	-1024	-768	-1	-1	-1	-1	4	-1024	-768	-1	-1	-1	-1	4		0	0						Untertest1.avi	0	880	547	72	111				0	Content		-72	-111	12400494	426996129
12417	08:35:37.223	00:00:12.417	745	-1024	-768	-1	-1	-1	-1	4	-1024	-768	-1	-1	-1	-1	4		0	0						Untertest1.avi	0	880	547	72	111				0	Content		-72	-111	12417118	427012753
12434	08:35:37.240	00:00:12.434	746	-1024	-768	-1	-1	-1	-1	4	-1024	-768	-1	-1	-1	-1	4		0	0						Untertest1.avi	0	880	547	72	111				0	Content		-72	-111	12434311	427029946
12452	08:35:37.258	00:00:12.451	747	-1024	-768	-1	-1	-1	-1	4	-1024	-768	-1	-1	-1	-1	4		0	0						Untertest1.avi	0	880	547	72	111				0	Content		-72	-111	12451684	427047319
12469	08:35:37.275	00:00:12.468	748	-1024	-768	-1	-1	-1	-1	4	-1024	-768	-1	-1	-1	-1	4		0	0						Untertest1.avi	0	880	547	72	111				0	Content		-72	-111	12468934	427064569
12484	08:35:37.290	00:00:12.483	749	-1024	-768	-1	-1	-1	-1	4	-1024	-768	-1	-1	-1	-1	4		0	0						Untertest1.avi	0	880	547	72	111				0	Content		-72	-111	12483864	427079499
12500	08:35:37.306	00:00:12.500	750	-1024	-768	-1	-1	-1	-1	4	-1024	-768	-1	-1	-1	-1	4		0	0						Untertest1.avi	0	880	547	72	111				0	Content		-72	-111	12500499	427096134
12517	08:35:37.323	00:00:12.517	751	-1024	-768	-1	-1	-1	-1	4	-1024	-768	-1	-1	-1	-1	4		0	0						Untertest1.avi	0	880	547	72	111				0	Content		-72	-111	12517234	427112869
12534	08:35:37.340	00:00:12.533	752	-1024	-768	-1	-1	-1	-1	4	-1024	-768	-1	-1	-1	-1	4		0	0						Untertest1.avi	0	880	547	72	111				0	Content		-72	-111	12533732	427129367
12550	08:35:37.356	00:00:12.550	753	-1024	-768	-1	-1	-1	-1	4	-1024	-768	-1	-1	-1	-1	4		0	0						Untertest1.avi	0	880	547	72	111				0	Content		-72	-111	12550488	427146123
12567	08:35:37.373	00:00:12.567	754	-1024	-768	-1	-1	-1	-1	4	-1024	-768	-1	-1	-1	-1	4		0	0						Untertest1.avi	0	880	547	72	111				0	Content		-72	-111	12567099	427162734
12584	08:35:37.390	00:00:12.584	755	-1024	-768	-1	-1	-1	-1	4	-1024	-768	-1	-1	-1	-1	4		0	0						Untertest1.avi	0	880	547	72	111				0	Content		-72	-111	12584170	427179805
12602	08:35:37.408	00:00:12.601	756	-1024	-768	-1	-1	-1	-1	4	-1024	-768	-1	-1	-1	-1	4		0	0						Untertest1.avi	0	880	547	72	111				0	Content		-72	-111	12601543	427197178
12619	08:35:37.425	00:00:12.618	757	-1024	-768	-1	-1	-1	-1	4	-1024	-768	-1	-1	-1	-1	4		0	0						Untertest1.avi	0	880	547	72	111				0	Content		-72	-111	12618914	427214549
12634	08:35:37.440	00:00:12.633	758	-1024	-768	-1	-1	-1	-1	4	-1024	-768	-1	-1	-1	-1	4		0	0						Untertest1.avi	0	880	547	72	111				0	Content		-72	-111	12633717	427229352
12650	08:35:37.456	00:00:12.650	759	-1024	-768	-1	-1	-1	-1	4	-1024	-768	-1	-1	-1	-1	4		0	0						Untertest1.avi	0	880	547	72	111				0	Content		-72	-111	12650338	427245973
12667	08:35:37.473	00:00:12.667	760	-1024	-768	-1	-1	-1	-1	4	-1024	-768	-1	-1	-1	-1	4		0	0						Untertest1.avi	0	880	547	72	111				0	Content		-72	-111	12667090	427262725
12684	08:35:37.490	00:00:12.683	761	-1024	-768	-1	-1	-1	-1	4	-1024	-768	-1	-1	-1	-1	4		0	0						Untertest1.avi	0	880	547	72	111				0	Content		-72	-111	12683709	427279344
12700	08:35:37.506	00:00:12.700	762	-1024	-768	-1	-1	-1	-1	4	-1024	-768	-1	-1	-1	-1	4		0	0						Untertest1.avi	0	880	547	72	111				0	Content		-72	-111	12700335	427295970
12717	08:35:37.523	00:00:12.716	763	-1024	-768	-1	-1	-1	-1	4	-1024	-768	-1	-1	-1	-1	4		0	0						Untertest1.avi	0	880	547	72	111				0	Content		-72	-111	12716960	427312595
12734	08:35:37.540	00:00:12.734	764	-1024	-768	-1	-1	-1	-1	4	-1024	-768	-1	-1	-1	-1	4		0	0						Untertest1.avi	0	880	547	72	111				0	Content		-72	-111	12734157	427329792
12752	08:35:37.558	00:00:12.751	765	-1024	-768	-1	-1	-1	-1	4	-1024	-768	-1	-1	-1	-1	4		0	0						Untertest1.avi	0	880	547	72	111				0	Content		-72	-111	12751531	427347166
12769	08:35:37.575	00:00:12.768	766	-1024	-768	-1	-1	-1	-1	4	-1024	-768	-1	-1	-1	-1	4		0	0						Untertest1.avi	0	880	547	72	111				0	Content		-72	-111	12768791	427364426
12784	08:35:37.590	00:00:12.783	767	-1024	-768	-1	-1	-1	-1	4	-1024	-768	-1	-1	-1	-1	4		0	0						Untertest1.avi	0	880	547	72	111				0	Content		-72	-111	12783583	427379218
12800	08:35:37.606	00:00:12.800	768	-1024	-768	-1	-1	-1	-1	4	-1024	-768	-1	-1	-1	-1	4		0	0						Untertest1.avi	0	880	547	72	111				0	Content		-72	-111	12800331	427395966
12817	08:35:37.623	00:00:12.816	769	-1024	-768	-1	-1	-1	-1	4	-1024	-768	-1	-1	-1	-1	4		0	0						Untertest1.avi	0	880	547	72	111				0	Content		-72	-111	12816959	427412594
12834	08:35:37.640	00:00:12.833	770	-1024	-768	-1	-1	-1	-1	4	-1024	-768	-1	-1	-1	-1	4		0	0						Untertest1.avi	0	880	547	72	111				0	Content		-72	-111	12833578	427429213
12850	08:35:37.656	00:00:12.850	771	-1024	-768	-1	-1	-1	-1	4	-1024	-768	-1	-1	-1	-1	4		0	0						Untertest1.avi	0	880	547	72	111				0	Content		-72	-111	12850204	427445839
12867	08:35:37.673	00:00:12.866	772	-1024	-768	-1	-1	-1	-1	4	-1024	-768	-1	-1	-1	-1	4		0	0						Untertest1.avi	0	880	547	72	111				0	Content		-72	-111	12866828	427462463
12884	08:35:37.690	00:00:12.884	773	-1024	-768	-1	-1	-1	-1	4	-1024	-768	-1	-1	-1	-1	4		0	0						Untertest1.avi	0	880	547	72	111				0	Content		-72	-111	12884021	427479656
12901	08:35:37.707	00:00:12.901	774	-1024	-768	-1	-1	-1	-1	4	-1024	-768	-1	-1	-1	-1	4		0	0						Untertest1.avi	0	880	547	72	111				0	Content		-72	-111	12901396	427497031
12919	08:35:37.725	00:00:12.918	775	-1024	-768	-1	-1	-1	-1	4	-1024	-768	-1	-1	-1	-1	4		0	0						Untertest1.avi	0	880	547	72	111				0	Content		-72	-111	12918643	427514278
12934	08:35:37.740	00:00:12.933	776	-1024	-768	-1	-1	-1	-1	4	-1024	-768	-1	-1	-1	-1	4		0	0						Untertest1.avi	0	880	547	72	111				0	Content		-72	-111	12933570	427529205
12950	08:35:37.756	00:00:12.950	777	-1024	-768	-1	-1	-1	-1	4	-1024	-768	-1	-1	-1	-1	4		0	0						Untertest1.avi	0	880	547	72	111				0	Content		-72	-111	12950197	427545832
12967	08:35:37.773	00:00:12.966	778	-1024	-768	-1	-1	-1	-1	4	-1024	-768	-1	-1	-1	-1	4		0	0						Untertest1.avi	0	880	547	72	111				0	Content		-72	-111	12966945	427562580
12983	08:35:37.789	00:00:12.983	779	-1024	-768	-1	-1	-1	-1	4	-1024	-768	-1	-1	-1	-1	4		0	0						Untertest1.avi	0	880	547	72	111				0	Content		-72	-111	12983496	427579131
13000	08:35:37.806	00:00:13.000	780	-1024	-768	-1	-1	-1	-1	4	-1024	-768	-1	-1	-1	-1	4		0	0						Untertest1.avi	0	880	547	72	111				0	Content		-72	-111	13000195	427595830
13017	08:35:37.823	00:00:13.016	781	-1024	-768	-1	-1	-1	-1	4	-1024	-768	-1	-1	-1	-1	4		0	0						Untertest1.avi	0	880	547	72	111				0	Content		-72	-111	13016814	427612449
13034	08:35:37.840	00:00:13.033	782	-1024	-768	-1	-1	-1	-1	4	-1024	-768	-1	-1	-1	-1	4		0	0						Untertest1.avi	0	880	547	72	111				0	Content		-72	-111	13033882	427629517
13051	08:35:37.857	00:00:13.051	783	-1024	-768	-1	-1	-1	-1	4	-1024	-768	-1	-1	-1	-1	4		0	0						Untertest1.avi	0	880	547	72	111				0	Content		-72	-111	13051254	427646889
13069	08:35:37.875	00:00:13.068	784	-1024	-768	-1	-1	-1	-1	4	-1024	-768	-1	-1	-1	-1	4		0	0						Untertest1.avi	0	880	547	72	111				0	Content		-72	-111	13068629	427664264
13083	08:35:37.889	00:00:13.083	785	-1024	-768	-1	-1	-1	-1	4	-1024	-768	-1	-1	-1	-1	4		0	0						Untertest1.avi	0	880	547	72	111				0	Content		-72	-111	13083449	427679084
13100	08:35:37.906	00:00:13.100	786	-1024	-768	-1	-1	-1	-1	4	-1024	-768	-1	-1	-1	-1	4		0	0						Untertest1.avi	0	880	547	72	111				0	Content		-72	-111	13100056	427695691
13117	08:35:37.923	00:00:13.116	787	-1024	-768	-1	-1	-1	-1	4	-1024	-768	-1	-1	-1	-1	4		0	0						Untertest1.avi	0	880	547	72	111				0	Content		-72	-111	13116805	427712440
13133	08:35:37.939	00:00:13.133	788	-1024	-768	-1	-1	-1	-1	4	-1024	-768	-1	-1	-1	-1	4		0	0						Untertest1.avi	0	880	547	72	111				0	Content		-72	-111	13133444	427729079
13150	08:35:37.956	00:00:13.150	789	-1024	-768	-1	-1	-1	-1	4	-1024	-768	-1	-1	-1	-1	4		0	0						Untertest1.avi	0	880	547	72	111				0	Content		-72	-111	13150050	427745685
13167	08:35:37.973	00:00:13.166	790	-1024	-768	-1	-1	-1	-1	4	-1024	-768	-1	-1	-1	-1	4		0	0						Untertest1.avi	0	880	547	72	111				0	Content		-72	-111	13166673	427762308
13184	08:35:37.990	00:00:13.183	791	-1024	-768	-1	-1	-1	-1	4	-1024	-768	-1	-1	-1	-1	4		0	0						Untertest1.avi	0	880	547	72	111				0	Content		-72	-111	13183868	427779503
13201	08:35:38.007	00:00:13.201	792	-1024	-768	-1	-1	-1	-1	4	-1024	-768	-1	-1	-1	-1	4		0	0						Untertest1.avi	0	880	547	72	111				0	Content		-72	-111	13201116	427796751
13218	08:35:38.024	00:00:13.218	793	-1024	-768	-1	-1	-1	-1	4	-1024	-768	-1	-1	-1	-1	4		0	0						Untertest1.avi	0	880	547	72	111				0	Content		-72	-111	13218487	427814122
13233	08:35:38.039	00:00:13.233	794	-1024	-768	-1	-1	-1	-1	4	-1024	-768	-1	-1	-1	-1	4		0	0						Untertest1.avi	0	880	547	72	111				0	Content		-72	-111	13233290	427828925
13250	08:35:38.056	00:00:13.249	795	-1024	-768	-1	-1	-1	-1	4	-1024	-768	-1	-1	-1	-1	4		0	0						Untertest1.avi	0	880	547	72	111				0	Content		-72	-111	13249914	427845549
13267	08:35:38.073	00:00:13.266	796	-1024	-768	-1	-1	-1	-1	4	-1024	-768	-1	-1	-1	-1	4		0	0						Untertest1.avi	0	880	547	72	111				0	Content		-72	-111	13266659	427862294
13283	08:35:38.089	00:00:13.283	797	-1024	-768	-1	-1	-1	-1	4	-1024	-768	-1	-1	-1	-1	4		0	0						Untertest1.avi	0	880	547	72	111				0	Content		-72	-111	13283284	427878919
13300	08:35:38.106	00:00:13.299	798	-1024	-768	-1	-1	-1	-1	4	-1024	-768	-1	-1	-1	-1	4		0	0						Untertest1.avi	0	880	547	72	111				0	Content		-72	-111	13299907	427895542
13317	08:35:38.123	00:00:13.316	799	-1024	-768	-1	-1	-1	-1	4	-1024	-768	-1	-1	-1	-1	4		0	0						Untertest1.avi	0	880	547	72	111				0	Content		-72	-111	13316532	427912167
13334	08:35:38.140	00:00:13.333	800	-1024	-768	-1	-1	-1	-1	4	-1024	-768	-1	-1	-1	-1	4		0	0						Untertest1.avi	0	880	547	72	111				0	Content		-72	-111	13333728	427929363
13351	08:35:38.157	00:00:13.351	801	-1024	-768	-1	-1	-1	-1	4	-1024	-768	-1	-1	-1	-1	4		0	0						Untertest1.avi	0	880	547	72	111				0	Content		-72	-111	13351100	427946735
13368	08:35:38.174	00:00:13.368	802	-1024	-768	-1	-1	-1	-1	4	-1024	-768	-1	-1	-1	-1	4		0	0						Untertest1.avi	0	880	547	72	111				0	Content		-72	-111	13368347	427963982
13383	08:35:38.189	00:00:13.383	803	-1024	-768	-1	-1	-1	-1	4	-1024	-768	-1	-1	-1	-1	4		0	0						Untertest1.avi	0	880	547	72	111				0	Content		-72	-111	13383150	427978785
13400	08:35:38.206	00:00:13.399	804	-1024	-768	-1	-1	-1	-1	4	-1024	-768	-1	-1	-1	-1	4		0	0						Untertest1.avi	0	880	547	72	111				0	Content		-72	-111	13399898	427995533
13417	08:35:38.223	00:00:13.416	805	-1024	-768	-1	-1	-1	-1	4	-1024	-768	-1	-1	-1	-1	4		0	0						Untertest1.avi	0	880	547	72	111				0	Content		-72	-111	13416523	428012158
13433	08:35:38.239	00:00:13.433	806	-1024	-768	-1	-1	-1	-1	4	-1024	-768	-1	-1	-1	-1	4		0	0						Untertest1.avi	0	880	547	72	111				0	Content		-72	-111	13433271	428028906
13450	08:35:38.256	00:00:13.449	807	-1024	-768	-1	-1	-1	-1	4	-1024	-768	-1	-1	-1	-1	4		0	0						Untertest1.avi	0	880	547	72	111				0	Content		-72	-111	13449768	428045403
13466	08:35:38.272	00:00:13.466	808	-1024	-768	-1	-1	-1	-1	4	-1024	-768	-1	-1	-1	-1	4		0	0						Untertest1.avi	0	880	547	72	111				0	Content		-72	-111	13466393	428062028
13484	08:35:38.290	00:00:13.483	809	-1024	-768	-1	-1	-1	-1	4	-1024	-768	-1	-1	-1	-1	4		0	0						Untertest1.avi	0	880	547	72	111				0	Content		-72	-111	13483587	428079222
13501	08:35:38.307	00:00:13.500	810	-1024	-768	-1	-1	-1	-1	4	-1024	-768	-1	-1	-1	-1	4		0	0						Untertest1.avi	0	880	547	72	111				0	Content		-72	-111	13500963	428096598
13518	08:35:38.324	00:00:13.518	811	-1024	-768	-1	-1	-1	-1	4	-1024	-768	-1	-1	-1	-1	4		0	0						Untertest1.avi	0	880	547	72	111				0	Content		-72	-111	13518211	428113846
13533	08:35:38.339	00:00:13.533	812	-1024	-768	-1	-1	-1	-1	4	-1024	-768	-1	-1	-1	-1	4		0	0						Untertest1.avi	0	880	547	72	111				0	Content		-72	-111	13533138	428128773
13550	08:35:38.356	00:00:13.549	813	-1024	-768	-1	-1	-1	-1	4	-1024	-768	-1	-1	-1	-1	4		0	0						Untertest1.avi	0	880	547	72	111				0	Content		-72	-111	13549758	428145393
13567	08:35:38.373	00:00:13.566	814	-1024	-768	-1	-1	-1	-1	4	-1024	-768	-1	-1	-1	-1	4		0	0						Untertest1.avi	0	880	547	72	111				0	Content		-72	-111	13566506	428162141
13583	08:35:38.389	00:00:13.583	815	-1024	-768	-1	-1	-1	-1	4	-1024	-768	-1	-1	-1	-1	4		0	0						Untertest1.avi	0	880	547	72	111				0	Content		-72	-111	13583130	428178765
13600	08:35:38.406	00:00:13.599	816	-1024	-768	-1	-1	-1	-1	4	-1024	-768	-1	-1	-1	-1	4		0	0						Untertest1.avi	0	880	547	72	111				0	Content		-72	-111	13599753	428195388
13616	08:35:38.422	00:00:13.616	817	-1024	-768	-1	-1	-1	-1	4	-1024	-768	-1	-1	-1	-1	4		0	0						Untertest1.avi	0	880	547	72	111				0	Content		-72	-111	13616380	428212015
13633	08:35:38.439	00:00:13.633	818	-1024	-768	-1	-1	-1	-1	4	-1024	-768	-1	-1	-1	-1	4		0	0						Untertest1.avi	0	880	547	72	111				0	Content		-72	-111	13633447	428229082
13651	08:35:38.457	00:00:13.650	819	-1024	-768	-1	-1	-1	-1	4	-1024	-768	-1	-1	-1	-1	4		0	0						Untertest1.avi	0	880	547	72	111				0	Content		-72	-111	13650818	428246453
13668	08:35:38.474	00:00:13.668	820	-1024	-768	-1	-1	-1	-1	4	-1024	-768	-1	-1	-1	-1	4		0	0						Untertest1.avi	0	880	547	72	111				0	Content		-72	-111	13668064	428263699
13683	08:35:38.489	00:00:13.682	821	-1024	-768	-1	-1	-1	-1	4	-1024	-768	-1	-1	-1	-1	4		0	0						Untertest1.avi	0	880	547	72	111				0	Content		-72	-111	13682993	428278628
13700	08:35:38.506	00:00:13.699	822	-1024	-768	-1	-1	-1	-1	4	-1024	-768	-1	-1	-1	-1	4		0	0						Untertest1.avi	0	880	547	72	111				0	Content		-72	-111	13699617	428295252
13716	08:35:38.522	00:00:13.716	823	-1024	-768	-1	-1	-1	-1	4	-1024	-768	-1	-1	-1	-1	4		0	0						Untertest1.avi	0	880	547	72	111				0	Content		-72	-111	13716367	428312002
13733	08:35:38.539	00:00:13.732	824	-1024	-768	-1	-1	-1	-1	4	-1024	-768	-1	-1	-1	-1	4		0	0						Untertest1.avi	0	880	547	72	111				0	Content		-72	-111	13732984	428328619
13750	08:35:38.556	00:00:13.749	825	-1024	-768	-1	-1	-1	-1	4	-1024	-768	-1	-1	-1	-1	4		0	0						Untertest1.avi	0	880	547	72	111				0	Content		-72	-111	13749610	428345245
13766	08:35:38.572	00:00:13.766	826	-1024	-768	-1	-1	-1	-1	4	-1024	-768	-1	-1	-1	-1	4		0	0						Untertest1.avi	0	880	547	72	111				0	Content		-72	-111	13766232	428361867
13783	08:35:38.589	00:00:13.783	827	-1024	-768	-1	-1	-1	-1	4	-1024	-768	-1	-1	-1	-1	4		0	0						Untertest1.avi	0	880	547	72	111				0	Content		-72	-111	13783427	428379062
13801	08:35:38.607	00:00:13.800	828	-1024	-768	-1	-1	-1	-1	4	-1024	-768	-1	-1	-1	-1	4		0	0						Untertest1.avi	0	880	547	72	111				0	Content		-72	-111	13800777	428396412
13817	08:35:38.623	00:00:13.817	829	-1024	-768	-1	-1	-1	-1	4	-1024	-768	-1	-1	-1	-1	4		0	0						Untertest1.avi	0	880	547	72	111				0	Content		-72	-111	13817025	428412660
13834	08:35:38.640	00:00:13.833	830	-1024	-768	-1	-1	-1	-1	4	-1024	-768	-1	-1	-1	-1	4		0	0						Untertest1.avi	0	880	547	72	111				0	Content		-72	-111	13833693	428429328
13850	08:35:38.656	00:00:13.850	831	-1024	-768	-1	-1	-1	-1	4	-1024	-768	-1	-1	-1	-1	4		0	0						Untertest1.avi	0	880	547	72	111				0	Content		-72	-111	13850361	428445996
13867	08:35:38.673	00:00:13.866	832	-1024	-768	-1	-1	-1	-1	4	-1024	-768	-1	-1	-1	-1	4		0	0						Untertest1.avi	0	880	547	72	111				0	Content		-72	-111	13866749	428462384
13883	08:35:38.689	00:00:13.883	833	-1024	-768	-1	-1	-1	-1	4	-1024	-768	-1	-1	-1	-1	4		0	0						Untertest1.avi	0	880	547	72	111				0	Content		-72	-111	13883417	428479052
13900	08:35:38.706	00:00:13.900	834	-1024	-768	-1	-1	-1	-1	4	-1024	-768	-1	-1	-1	-1	4		0	0						Untertest1.avi	0	880	547	72	111				0	Content		-72	-111	13900084	428495719
13916	08:35:38.722	00:00:13.916	835	-1024	-768	-1	-1	-1	-1	4	-1024	-768	-1	-1	-1	-1	4		0	0						Untertest1.avi	0	880	547	72	111				0	Content		-72	-111	13916145	428511780
13933	08:35:38.739	00:00:13.932	836	-1024	-768	-1	-1	-1	-1	4	-1024	-768	-1	-1	-1	-1	4		0	0						Untertest1.avi	0	880	547	72	111				0	Content		-72	-111	13932769	428528404
13950	08:35:38.756	00:00:13.949	837	-1024	-768	-1	-1	-1	-1	4	-1024	-768	-1	-1	-1	-1	4		0	0						Untertest1.avi	0	880	547	72	111				0	Content		-72	-111	13949504	428545139
13966	08:35:38.772	00:00:13.966	838	-1024	-768	-1	-1	-1	-1	4	-1024	-768	-1	-1	-1	-1	4		0	0						Untertest1.avi	0	880	547	72	111				0	Content		-72	-111	13966142	428561777
13984	08:35:38.790	00:00:13.984	839	-1024	-768	-1	-1	-1	-1	4	-1024	-768	-1	-1	-1	-1	4		0	0						Untertest1.avi	0	880	547	72	111				0	Content		-72	-111	13984012	428579647
14001	08:35:38.807	00:00:14.000	840	-1024	-768	-1	-1	-1	-1	4	-1024	-768	-1	-1	-1	-1	4		0	0						Untertest1.avi	0	880	547	72	111				0	Content		-72	-111	14000573	428596208
14017	08:35:38.823	00:00:14.017	841	-1024	-768	-1	-1	-1	-1	4	-1024	-768	-1	-1	-1	-1	4		0	0						Untertest1.avi	0	880	547	72	111				0	Content		-72	-111	14017241	428612876
14034	08:35:38.840	00:00:14.033	842	-1024	-768	-1	-1	-1	-1	4	-1024	-768	-1	-1	-1	-1	4		0	0						Untertest1.avi	0	880	547	72	111				0	Content		-72	-111	14033818	428629453
14050	08:35:38.856	00:00:14.050	843	-1024	-768	-1	-1	-1	-1	4	-1024	-768	-1	-1	-1	-1	4		0	0						Untertest1.avi	0	880	547	72	111				0	Content		-72	-111	14050486	428646121
14067	08:35:38.873	00:00:14.067	844	-1024	-768	-1	-1	-1	-1	4	-1024	-768	-1	-1	-1	-1	4		0	0						Untertest1.avi	0	880	547	72	111				0	Content		-72	-111	14067122	428662757
14084	08:35:38.890	00:00:14.083	845	-1024	-768	-1	-1	-1	-1	4	-1024	-768	-1	-1	-1	-1	4		0	0						Untertest1.avi	0	880	547	72	111				0	Content		-72	-111	14083789	428679424
14100	08:35:38.906	00:00:14.100	846	-1024	-768	-1	-1	-1	-1	4	-1024	-768	-1	-1	-1	-1	4		0	0						Untertest1.avi	0	880	547	72	111				0	Content		-72	-111	14100397	428696032
14117	08:35:38.923	00:00:14.117	847	-1024	-768	-1	-1	-1	-1	4	-1024	-768	-1	-1	-1	-1	4		0	0						Untertest1.avi	0	880	547	72	111				0	Content		-72	-111	14117064	428712699
14134	08:35:38.940	00:00:14.133	848	-1024	-768	-1	-1	-1	-1	4	-1024	-768	-1	-1	-1	-1	4		0	0						Untertest1.avi	0	880	547	72	111				0	Content		-72	-111	14133754	428729389
14151	08:35:38.957	00:00:14.150	849	-1024	-768	-1	-1	-1	-1	4	-1024	-768	-1	-1	-1	-1	4		0	0						Untertest1.avi	0	880	547	72	111				0	Content		-72	-111	14150638	428746273
14167	08:35:38.973	00:00:14.167	850	-1024	-768	-1	-1	-1	-1	4	-1024	-768	-1	-1	-1	-1	4		0	0						Untertest1.avi	0	880	547	72	111				0	Content		-72	-111	14167257	428762892
14184	08:35:38.990	00:00:14.183	851	-1024	-768	-1	-1	-1	-1	4	-1024	-768	-1	-1	-1	-1	4		0	0						Untertest1.avi	0	880	547	72	111				0	Content		-72	-111	14183925	428779560
14200	08:35:39.006	00:00:14.200	852	-1024	-768	-1	-1	-1	-1	4	-1024	-768	-1	-1	-1	-1	4		0	0						Untertest1.avi	0	880	547	72	111				0	Content		-72	-111	14200462	428796097
14217	08:35:39.023	00:00:14.217	853	-1024	-768	-1	-1	-1	-1	4	-1024	-768	-1	-1	-1	-1	4		0	0						Untertest1.avi	0	880	547	72	111				0	Content		-72	-111	14217130	428812765
14234	08:35:39.040	00:00:14.233	854	-1024	-768	-1	-1	-1	-1	4	-1024	-768	-1	-1	-1	-1	4		0	0						Untertest1.avi	0	880	547	72	111				0	Content		-72	-111	14233750	428829385
14251	08:35:39.057	00:00:14.250	855	-1024	-768	-1	-1	-1	-1	4	-1024	-768	-1	-1	-1	-1	4		0	0						Untertest1.avi	0	880	547	72	111				0	Content		-72	-111	14250750	428846385
14267	08:35:39.073	00:00:14.266	856	-1024	-768	-1	-1	-1	-1	4	-1024	-768	-1	-1	-1	-1	4		0	0						Untertest1.avi	0	880	547	72	111				0	Content		-72	-111	14266999	428862634
14284	08:35:39.090	00:00:14.283	857	-1024	-768	-1	-1	-1	-1	4	-1024	-768	-1	-1	-1	-1	4		0	0						Untertest1.avi	0	880	547	72	111				0	Content		-72	-111	14283686	428879321
14300	08:35:39.106	00:00:14.300	858	-1024	-768	-1	-1	-1	-1	4	-1024	-768	-1	-1	-1	-1	4		0	0						Untertest1.avi	0	880	547	72	111				0	Content		-72	-111	14300354	428895989
14317	08:35:39.123	00:00:14.317	859	-1024	-768	-1	-1	-1	-1	4	-1024	-768	-1	-1	-1	-1	4		0	0						Untertest1.avi	0	880	547	72	111				0	Content		-72	-111	14317118	428912753
14334	08:35:39.140	00:00:14.333	860	-1024	-768	-1	-1	-1	-1	4	-1024	-768	-1	-1	-1	-1	4		0	0						Untertest1.avi	0	880	547	72	111				0	Content		-72	-111	14333752	428929387
14350	08:35:39.156	00:00:14.349	861	-1024	-768	-1	-1	-1	-1	4	-1024	-768	-1	-1	-1	-1	4		0	0						Untertest1.avi	0	880	547	72	111				0	Content		-72	-111	14349993	428945628
14367	08:35:39.173	00:00:14.367	862	-1024	-768	-1	-1	-1	-1	4	-1024	-768	-1	-1	-1	-1	4		0	0						Untertest1.avi	0	880	547	72	111				0	Content		-72	-111	14367116	428962751
14383	08:35:39.189	00:00:14.383	863	-1024	-768	-1	-1	-1	-1	4	-1024	-768	-1	-1	-1	-1	4		0	0						Untertest1.avi	0	880	547	72	111				0	Content		-72	-111	14383371	428979006
14400	08:35:39.206	00:00:14.399	864	-1024	-768	-1	-1	-1	-1	4	-1024	-768	-1	-1	-1	-1	4		0	0						Untertest1.avi	0	880	547	72	111				0	Content		-72	-111	14399991	428995626
14417	08:35:39.223	00:00:14.416	865	-1024	-768	-1	-1	-1	-1	4	-1024	-768	-1	-1	-1	-1	4		0	0						Untertest1.avi	0	880	547	72	111				0	Content		-72	-111	14416658	429012293
14433	08:35:39.239	00:00:14.433	866	-1024	-768	-1	-1	-1	-1	4	-1024	-768	-1	-1	-1	-1	4		0	0						Untertest1.avi	0	880	547	72	111				0	Content		-72	-111	14433447	429029082
14450	08:35:39.256	00:00:14.450	867	-1024	-768	-1	-1	-1	-1	4	-1024	-768	-1	-1	-1	-1	4		0	0						Untertest1.avi	0	880	547	72	111				0	Content		-72	-111	14450114	429045749
14467	08:35:39.273	00:00:14.466	868	-1024	-768	-1	-1	-1	-1	4	-1024	-768	-1	-1	-1	-1	4		0	0						Untertest1.avi	0	880	547	72	111				0	Content		-72	-111	14466796	429062431
14483	08:35:39.289	00:00:14.483	869	-1024	-768	-1	-1	-1	-1	4	-1024	-768	-1	-1	-1	-1	4		0	0						Untertest1.avi	0	880	547	72	111				0	Content		-72	-111	14483464	429079099
14500	08:35:39.306	00:00:14.500	870	-1024	-768	-1	-1	-1	-1	4	-1024	-768	-1	-1	-1	-1	4		0	0						Untertest1.avi	0	880	547	72	111				0	Content		-72	-111	14500095	429095730
14517	08:35:39.323	00:00:14.516	871	-1024	-768	-1	-1	-1	-1	4	-1024	-768	-1	-1	-1	-1	4		0	0						Untertest1.avi	0	880	547	72	111				0	Content		-72	-111	14516763	429112398
14533	08:35:39.339	00:00:14.533	872	-1024	-768	-1	-1	-1	-1	4	-1024	-768	-1	-1	-1	-1	4		0	0						Untertest1.avi	0	880	547	72	111				0	Content		-72	-111	14533349	429128984
14550	08:35:39.356	00:00:14.549	873	-1024	-768	-1	-1	-1	-1	4	-1024	-768	-1	-1	-1	-1	4		0	0						Untertest1.avi	0	880	547	72	111				0	Content		-72	-111	14549975	429145610
14566	08:35:39.372	00:00:14.566	874	-1024	-768	-1	-1	-1	-1	4	-1024	-768	-1	-1	-1	-1	4		0	0						Untertest1.avi	0	880	547	72	111				0	Content		-72	-111	14566474	429162109
14583	08:35:39.389	00:00:14.583	875	-1024	-768	-1	-1	-1	-1	4	-1024	-768	-1	-1	-1	-1	4		0	0						Untertest1.avi	0	880	547	72	111				0	Content		-72	-111	14583141	429178776
14600	08:35:39.406	00:00:14.599	876	-1024	-768	-1	-1	-1	-1	4	-1024	-768	-1	-1	-1	-1	4		0	0						Untertest1.avi	0	880	547	72	111				0	Content		-72	-111	14599596	429195231
14617	08:35:39.423	00:00:14.616	877	-1024	-768	-1	-1	-1	-1	4	-1024	-768	-1	-1	-1	-1	4		0	0						Untertest1.avi	0	880	547	72	111				0	Content		-72	-111	14616970	429212605
14634	08:35:39.440	00:00:14.633	878	-1024	-768	-1	-1	-1	-1	4	-1024	-768	-1	-1	-1	-1	4		0	0						Untertest1.avi	0	880	547	72	111				0	Content		-72	-111	14633592	429229227
14650	08:35:39.456	00:00:14.650	879	-1024	-768	-1	-1	-1	-1	4	-1024	-768	-1	-1	-1	-1	4		0	0						Untertest1.avi	0	880	547	72	111				0	Content		-72	-111	14650215	429245850
14666	08:35:39.472	00:00:14.665	880	-1024	-768	-1	-1	-1	-1	4	-1024	-768	-1	-1	-1	-1	4		0	0						Untertest1.avi	0	880	547	72	111				0	Content		-72	-111	14665712	429261347
14682	08:35:39.488	00:00:14.682	881	-1024	-768	-1	-1	-1	-1	4	-1024	-768	-1	-1	-1	-1	4		0	0						Untertest1.avi	0	880	547	72	111				0	Content		-72	-111	14682394	429278029
14699	08:35:39.505	00:00:14.698	882	-1024	-768	-1	-1	-1	-1	4	-1024	-768	-1	-1	-1	-1	4		0	0						Untertest1.avi	0	880	547	72	111				0	Content		-72	-111	14698960	429294595
14716	08:35:39.522	00:00:14.715	883	-1024	-768	-1	-1	-1	-1	4	-1024	-768	-1	-1	-1	-1	4		0	0						Untertest1.avi	0	880	547	72	111				0	Content		-72	-111	14715897	429311532
14733	08:35:39.539	00:00:14.732	884	-1024	-768	-1	-1	-1	-1	4	-1024	-768	-1	-1	-1	-1	4		0	0						Untertest1.avi	0	880	547	72	111				0	Content		-72	-111	14732565	429328200
14750	08:35:39.556	00:00:14.749	885	-1024	-768	-1	-1	-1	-1	4	-1024	-768	-1	-1	-1	-1	4		0	0						Untertest1.avi	0	880	547	72	111				0	Content		-72	-111	14749698	429345333
14766	08:35:39.572	00:00:14.766	886	-1024	-768	-1	-1	-1	-1	4	-1024	-768	-1	-1	-1	-1	4		0	0						Untertest1.avi	0	880	547	72	111				0	Content		-72	-111	14766366	429362001
14784	08:35:39.590	00:00:14.783	887	-1024	-768	-1	-1	-1	-1	4	-1024	-768	-1	-1	-1	-1	4		0	0						Untertest1.avi	0	880	547	72	111				0	Content		-72	-111	14783606	429379241
14800	08:35:39.606	00:00:14.800	888	-1024	-768	-1	-1	-1	-1	4	-1024	-768	-1	-1	-1	-1	4		0	0						Untertest1.avi	0	880	547	72	111				0	Content		-72	-111	14800273	429395908
14817	08:35:39.623	00:00:14.817	889	-1024	-768	-1	-1	-1	-1	4	-1024	-768	-1	-1	-1	-1	4		0	0						Untertest1.avi	0	880	547	72	111				0	Content		-72	-111	14817470	429413105
14832	08:35:39.638	00:00:14.832	890	-1024	-768	-1	-1	-1	-1	4	-1024	-768	-1	-1	-1	-1	4		0	0						Untertest1.avi	0	880	547	72	111				0	Content		-72	-111	14832202	429427837
14849	08:35:39.655	00:00:14.848	891	-1024	-768	-1	-1	-1	-1	4	-1024	-768	-1	-1	-1	-1	4		0	0						Untertest1.avi	0	880	547	72	111				0	Content		-72	-111	14848828	429444463
14866	08:35:39.672	00:00:14.865	892	-1024	-768	-1	-1	-1	-1	4	-1024	-768	-1	-1	-1	-1	4		0	0						Untertest1.avi	0	880	547	72	111				0	Content		-72	-111	14865574	429461209
14882	08:35:39.688	00:00:14.882	893	-1024	-768	-1	-1	-1	-1	4	-1024	-768	-1	-1	-1	-1	4		0	0						Untertest1.avi	0	880	547	72	111				0	Content		-72	-111	14882256	429477891
14899	08:35:39.705	00:00:14.898	894	-1024	-768	-1	-1	-1	-1	4	-1024	-768	-1	-1	-1	-1	4		0	0						Untertest1.avi	0	880	547	72	111				0	Content		-72	-111	14898853	429494488
14916	08:35:39.722	00:00:14.915	895	-1024	-768	-1	-1	-1	-1	4	-1024	-768	-1	-1	-1	-1	4		0	0						Untertest1.avi	0	880	547	72	111				0	Content		-72	-111	14915520	429511155
14932	08:35:39.738	00:00:14.932	896	-1024	-768	-1	-1	-1	-1	4	-1024	-768	-1	-1	-1	-1	4		0	0						Untertest1.avi	0	880	547	72	111				0	Content		-72	-111	14932421	429528056
14949	08:35:39.755	00:00:14.949	897	-1024	-768	-1	-1	-1	-1	4	-1024	-768	-1	-1	-1	-1	4		0	0						Untertest1.avi	0	880	547	72	111				0	Content		-72	-111	14949088	429544723
14966	08:35:39.772	00:00:14.966	898	-1024	-768	-1	-1	-1	-1	4	-1024	-768	-1	-1	-1	-1	4		0	0						Untertest1.avi	0	880	547	72	111				0	Content		-72	-111	14966082	429561717
14983	08:35:39.789	00:00:14.982	899	-1024	-768	-1	-1	-1	-1	4	-1024	-768	-1	-1	-1	-1	4		0	0						Untertest1.avi	0	880	547	72	111				0	Content		-72	-111	14982750	429578385
14999	08:35:39.805	00:00:14.999	900	-1024	-768	-1	-1	-1	-1	4	-1024	-768	-1	-1	-1	-1	4		0	0						Untertest1.avi	0	880	547	72	111				0	Content		-72	-111	14999417	429595052
15017	08:35:39.823	00:00:15.016	901	-1024	-768	-1	-1	-1	-1	4	-1024	-768	-1	-1	-1	-1	4		0	0						Untertest1.avi	0	880	547	72	111				0	Content		-72	-111	15016690	429612325
15033	08:35:39.839	00:00:15.033	902	-1024	-768	-1	-1	-1	-1	4	-1024	-768	-1	-1	-1	-1	4		0	0						Untertest1.avi	0	880	547	72	111				0	Content		-72	-111	15033358	429628993
15051	08:35:39.857	00:00:15.050	903	-1024	-768	-1	-1	-1	-1	4	-1024	-768	-1	-1	-1	-1	4		0	0						Untertest1.avi	0	880	547	72	111				0	Content		-72	-111	15050570	429646205
15065	08:35:39.871	00:00:15.065	904	-1024	-768	-1	-1	-1	-1	4	-1024	-768	-1	-1	-1	-1	4		0	0						Untertest1.avi	0	880	547	72	111				0	Content		-72	-111	15065111	429660746
15082	08:35:39.888	00:00:15.081	905	-1024	-768	-1	-1	-1	-1	4	-1024	-768	-1	-1	-1	-1	4		0	0						Untertest1.avi	0	880	547	72	111				0	Content		-72	-111	15081858	429677493
15098	08:35:39.904	00:00:15.098	906	-1024	-768	-1	-1	-1	-1	4	-1024	-768	-1	-1	-1	-1	4		0	0						Untertest1.avi	0	880	547	72	111				0	Content		-72	-111	15098481	429694116
15115	08:35:39.921	00:00:15.115	907	-1024	-768	-1	-1	-1	-1	4	-1024	-768	-1	-1	-1	-1	4		0	0						Untertest1.avi	0	880	547	72	111				0	Content		-72	-111	15115168	429710803
15132	08:35:39.938	00:00:15.131	908	-1024	-768	-1	-1	-1	-1	4	-1024	-768	-1	-1	-1	-1	4		0	0						Untertest1.avi	0	880	547	72	111				0	Content		-72	-111	15131835	429727470
15148	08:35:39.954	00:00:15.148	909	-1024	-768	-1	-1	-1	-1	4	-1024	-768	-1	-1	-1	-1	4		0	0						Untertest1.avi	0	880	547	72	111				0	Content		-72	-111	15148467	429744102
15165	08:35:39.971	00:00:15.165	910	-1024	-768	-1	-1	-1	-1	4	-1024	-768	-1	-1	-1	-1	4		0	0						Untertest1.avi	0	880	547	72	111				0	Content		-72	-111	15165134	429760769
15182	08:35:39.988	00:00:15.182	911	-1024	-768	-1	-1	-1	-1	4	-1024	-768	-1	-1	-1	-1	4		0	0						Untertest1.avi	0	880	547	72	111				0	Content		-72	-111	15182001	429777636
15199	08:35:40.005	00:00:15.198	912	-1024	-768	-1	-1	-1	-1	4	-1024	-768	-1	-1	-1	-1	4		0	0						Untertest1.avi	0	880	547	72	111				0	Content		-72	-111	15198668	429794303
15215	08:35:40.021	00:00:15.215	913	-1024	-768	-1	-1	-1	-1	4	-1024	-768	-1	-1	-1	-1	4		0	0						Untertest1.avi	0	880	547	72	111				0	Content		-72	-111	15215336	429810971
15232	08:35:40.038	00:00:15.232	914	-1024	-768	-1	-1	-1	-1	4	-1024	-768	-1	-1	-1	-1	4		0	0						Untertest1.avi	0	880	547	72	111				0	Content		-72	-111	15232465	429828100
15249	08:35:40.055	00:00:15.249	915	-1024	-768	-1	-1	-1	-1	4	-1024	-768	-1	-1	-1	-1	4		0	0						Untertest1.avi	0	880	547	72	111				0	Content		-72	-111	15249132	429844767
15266	08:35:40.072	00:00:15.266	916	-1024	-768	-1	-1	-1	-1	4	-1024	-768	-1	-1	-1	-1	4		0	0						Untertest1.avi	0	880	547	72	111				0	Content		-72	-111	15266363	429861998
15283	08:35:40.089	00:00:15.283	917	-1024	-768	-1	-1	-1	-1	4	-1024	-768	-1	-1	-1	-1	4		0	0						Untertest1.avi	0	880	547	72	111				0	Content		-72	-111	15283030	429878665
15300	08:35:40.106	00:00:15.300	918	-1024	-768	-1	-1	-1	-1	4	-1024	-768	-1	-1	-1	-1	4		0	0						Untertest1.avi	0	880	547	72	111				0	Content		-72	-111	15300217	429895852
15315	08:35:40.121	00:00:15.315	919	-1024	-768	-1	-1	-1	-1	4	-1024	-768	-1	-1	-1	-1	4		0	0						Untertest1.avi	0	880	547	72	111				0	Content		-72	-111	15315090	429910725
15332	08:35:40.138	00:00:15.331	920	-1024	-768	-1	-1	-1	-1	4	-1024	-768	-1	-1	-1	-1	4		0	0						Untertest1.avi	0	880	547	72	111				0	Content		-72	-111	15331715	429927350
15348	08:35:40.154	00:00:15.348	921	-1024	-768	-1	-1	-1	-1	4	-1024	-768	-1	-1	-1	-1	4		0	0						Untertest1.avi	0	880	547	72	111				0	Content		-72	-111	15348338	429943973
15365	08:35:40.171	00:00:15.365	922	-1024	-768	-1	-1	-1	-1	4	-1024	-768	-1	-1	-1	-1	4		0	0						Untertest1.avi	0	880	547	72	111				0	Content		-72	-111	15365025	429960660
15382	08:35:40.188	00:00:15.381	923	-1024	-768	-1	-1	-1	-1	4	-1024	-768	-1	-1	-1	-1	4		0	0						Untertest1.avi	0	880	547	72	111				0	Content		-72	-111	15381678	429977313
15398	08:35:40.204	00:00:15.398	924	-1024	-768	-1	-1	-1	-1	4	-1024	-768	-1	-1	-1	-1	4		0	0						Untertest1.avi	0	880	547	72	111				0	Content		-72	-111	15398346	429993981
15415	08:35:40.221	00:00:15.415	925	-1024	-768	-1	-1	-1	-1	4	-1024	-768	-1	-1	-1	-1	4		0	0						Untertest1.avi	0	880	547	72	111				0	Content		-72	-111	15415274	430010909
15432	08:35:40.238	00:00:15.431	926	-1024	-768	-1	-1	-1	-1	4	-1024	-768	-1	-1	-1	-1	4		0	0						Untertest1.avi	0	880	547	72	111				0	Content		-72	-111	15431941	430027576
15449	08:35:40.255	00:00:15.448	927	-1024	-768	-1	-1	-1	-1	4	-1024	-768	-1	-1	-1	-1	4		0	0						Untertest1.avi	0	880	547	72	111				0	Content		-72	-111	15448903	430044538
15466	08:35:40.272	00:00:15.465	928	-1024	-768	-1	-1	-1	-1	4	-1024	-768	-1	-1	-1	-1	4		0	0						Untertest1.avi	0	880	547	72	111				0	Content		-72	-111	15465570	430061205
15482	08:35:40.288	00:00:15.482	929	-1024	-768	-1	-1	-1	-1	4	-1024	-768	-1	-1	-1	-1	4		0	0						Untertest1.avi	0	880	547	72	111				0	Content		-72	-111	15482237	430077872
15499	08:35:40.305	00:00:15.499	930	-1024	-768	-1	-1	-1	-1	4	-1024	-768	-1	-1	-1	-1	4		0	0						Untertest1.avi	0	880	547	72	111				0	Content		-72	-111	15499469	430095104
15516	08:35:40.322	00:00:15.516	931	-1024	-768	-1	-1	-1	-1	4	-1024	-768	-1	-1	-1	-1	4		0	0						Untertest1.avi	0	880	547	72	111				0	Content		-72	-111	15516136	430111771
15533	08:35:40.339	00:00:15.533	932	-1024	-768	-1	-1	-1	-1	4	-1024	-768	-1	-1	-1	-1	4		0	0						Untertest1.avi	0	880	547	72	111				0	Content		-72	-111	15533444	430129079
15548	08:35:40.354	00:00:15.548	933	-1024	-768	-1	-1	-1	-1	4	-1024	-768	-1	-1	-1	-1	4		0	0						Untertest1.avi	0	880	547	72	111				0	Content		-72	-111	15548193	430143828
15565	08:35:40.371	00:00:15.564	934	-1024	-768	-1	-1	-1	-1	4	-1024	-768	-1	-1	-1	-1	4		0	0						Untertest1.avi	0	880	547	72	111				0	Content		-72	-111	15564814	430160449
15582	08:35:40.388	00:00:15.581	935	-1024	-768	-1	-1	-1	-1	4	-1024	-768	-1	-1	-1	-1	4		0	0						Untertest1.avi	0	880	547	72	111				0	Content		-72	-111	15581560	430177195
15598	08:35:40.404	00:00:15.598	936	-1024	-768	-1	-1	-1	-1	4	-1024	-768	-1	-1	-1	-1	4		0	0						Untertest1.avi	0	880	547	72	111				0	Content		-72	-111	15598184	430193819
15615	08:35:40.421	00:00:15.614	937	-1024	-768	-1	-1	-1	-1	4	-1024	-768	-1	-1	-1	-1	4		0	0						Untertest1.avi	0	880	547	72	111				0	Content		-72	-111	15614851	430210486
15631	08:35:40.437	00:00:15.631	938	-1024	-768	-1	-1	-1	-1	4	-1024	-768	-1	-1	-1	-1	4		0	0						Untertest1.avi	0	880	547	72	111				0	Content		-72	-111	15631451	430227086
15648	08:35:40.454	00:00:15.648	939	-1024	-768	-1	-1	-1	-1	4	-1024	-768	-1	-1	-1	-1	4		0	0						Untertest1.avi	0	880	547	72	111				0	Content		-72	-111	15648118	430243753
15665	08:35:40.471	00:00:15.664	940	-1024	-768	-1	-1	-1	-1	4	-1024	-768	-1	-1	-1	-1	4		0	0						Untertest1.avi	0	880	547	72	111				0	Content		-72	-111	15664971	430260606
15682	08:35:40.488	00:00:15.681	941	-1024	-768	-1	-1	-1	-1	4	-1024	-768	-1	-1	-1	-1	4		0	0						Untertest1.avi	0	880	547	72	111				0	Content		-72	-111	15681638	430277273
15698	08:35:40.504	00:00:15.698	942	-1024	-768	-1	-1	-1	-1	4	-1024	-768	-1	-1	-1	-1	4		0	0						Untertest1.avi	0	880	547	72	111				0	Content		-72	-111	15698306	430293941
15715	08:35:40.521	00:00:15.715	943	-1024	-768	-1	-1	-1	-1	4	-1024	-768	-1	-1	-1	-1	4		0	0						Untertest1.avi	0	880	547	72	111				0	Content		-72	-111	15715489	430311124
15732	08:35:40.538	00:00:15.732	944	-1024	-768	-1	-1	-1	-1	4	-1024	-768	-1	-1	-1	-1	4		0	0						Untertest1.avi	0	880	547	72	111				0	Content		-72	-111	15732156	430327791
15749	08:35:40.555	00:00:15.749	945	-1024	-768	-1	-1	-1	-1	4	-1024	-768	-1	-1	-1	-1	4		0	0						Untertest1.avi	0	880	547	72	111				0	Content		-72	-111	15749293	430344928
15767	08:35:40.573	00:00:15.766	946	-1024	-768	-1	-1	-1	-1	4	-1024	-768	-1	-1	-1	-1	4		0	0						Untertest1.avi	0	880	547	72	111				0	Content		-72	-111	15766539	430362174
15783	08:35:40.589	00:00:15.782	947	-1024	-768	-1	-1	-1	-1	4	-1024	-768	-1	-1	-1	-1	4		0	0						Untertest1.avi	0	880	547	72	111				0	Content		-72	-111	15782581	430378216
15799	08:35:40.605	00:00:15.799	948	-1024	-768	-1	-1	-1	-1	4	-1024	-768	-1	-1	-1	-1	4		0	0						Untertest1.avi	0	880	547	72	111				0	Content		-72	-111	15799248	430394883
15816	08:35:40.622	00:00:15.815	949	-1024	-768	-1	-1	-1	-1	4	-1024	-768	-1	-1	-1	-1	4		0	0						Untertest1.avi	0	880	547	72	111				0	Content		-72	-111	15815915	430411550
15832	08:35:40.638	00:00:15.831	950	-1024	-768	-1	-1	-1	-1	4	-1024	-768	-1	-1	-1	-1	4		0	0						Untertest1.avi	0	880	547	72	111				0	Content		-72	-111	15831974	430427609
15849	08:35:40.655	00:00:15.848	951	-1024	-768	-1	-1	-1	-1	4	-1024	-768	-1	-1	-1	-1	4		0	0						Untertest1.avi	0	880	547	72	111				0	Content		-72	-111	15848641	430444276
15865	08:35:40.671	00:00:15.864	952	-1024	-768	-1	-1	-1	-1	4	-1024	-768	-1	-1	-1	-1	4		0	0						Untertest1.avi	0	880	547	72	111				0	Content		-72	-111	15864653	430460288
15881	08:35:40.687	00:00:15.881	953	-1024	-768	-1	-1	-1	-1	4	-1024	-768	-1	-1	-1	-1	4		0	0						Untertest1.avi	0	880	547	72	111				0	Content		-72	-111	15881331	430476966
15898	08:35:40.704	00:00:15.897	954	-1024	-768	-1	-1	-1	-1	4	-1024	-768	-1	-1	-1	-1	4		0	0						Untertest1.avi	0	880	547	72	111				0	Content		-72	-111	15897990	430493625
15915	08:35:40.721	00:00:15.914	955	-1024	-768	-1	-1	-1	-1	4	-1024	-768	-1	-1	-1	-1	4		0	0						Untertest1.avi	0	880	547	72	111				0	Content		-72	-111	15914657	430510292
15932	08:35:40.738	00:00:15.931	956	-1024	-768	-1	-1	-1	-1	4	-1024	-768	-1	-1	-1	-1	4		0	0						Untertest1.avi	0	880	547	72	111				0	Content		-72	-111	15931525	430527160
15948	08:35:40.754	00:00:15.948	957	-1024	-768	-1	-1	-1	-1	4	-1024	-768	-1	-1	-1	-1	4		0	0						Untertest1.avi	0	880	547	72	111				0	Content		-72	-111	15948192	430543827
15965	08:35:40.771	00:00:15.965	958	-1024	-768	-1	-1	-1	-1	4	-1024	-768	-1	-1	-1	-1	4		0	0						Untertest1.avi	0	880	547	72	111				0	Content		-72	-111	15965138	430560773
15982	08:35:40.788	00:00:15.982	959	-1024	-768	-1	-1	-1	-1	4	-1024	-768	-1	-1	-1	-1	4		0	0						Untertest1.avi	0	880	547	72	111				0	Content		-72	-111	15982385	430578020
15998	08:35:40.804	00:00:15.998	960	-1024	-768	-1	-1	-1	-1	4	-1024	-768	-1	-1	-1	-1	4		0	0						Untertest1.avi	0	880	547	72	111				0	Content		-72	-111	15998446	430594081
16015	08:35:40.821	00:00:16.015	961	-1024	-768	-1	-1	-1	-1	4	-1024	-768	-1	-1	-1	-1	4		0	0						Untertest1.avi	0	880	547	72	111				0	Content		-72	-111	16015113	430610748
16031	08:35:40.837	00:00:16.031	962	-1024	-768	-1	-1	-1	-1	4	-1024	-768	-1	-1	-1	-1	4		0	0						Untertest1.avi	0	880	547	72	111				0	Content		-72	-111	16031129	430626764
16048	08:35:40.854	00:00:16.047	963	-1024	-768	-1	-1	-1	-1	4	-1024	-768	-1	-1	-1	-1	4		0	0						Untertest1.avi	0	880	547	72	111				0	Content		-72	-111	16047945	430643580
16065	08:35:40.871	00:00:16.064	964	-1024	-768	-1	-1	-1	-1	4	-1024	-768	-1	-1	-1	-1	4		0	0						Untertest1.avi	0	880	547	72	111				0	Content		-72	-111	16064503	430660138
16081	08:35:40.887	00:00:16.081	965	-1024	-768	-1	-1	-1	-1	4	-1024	-768	-1	-1	-1	-1	4		0	0						Untertest1.avi	0	880	547	72	111				0	Content		-72	-111	16081189	430676824
16098	08:35:40.904	00:00:16.097	966	-1024	-768	-1	-1	-1	-1	4	-1024	-768	-1	-1	-1	-1	4		0	0						Untertest1.avi	0	880	547	72	111				0	Content		-72	-111	16097856	430693491
16114	08:35:40.920	00:00:16.114	967	-1024	-768	-1	-1	-1	-1	4	-1024	-768	-1	-1	-1	-1	4		0	0						Untertest1.avi	0	880	547	72	111				0	Content		-72	-111	16114488	430710123
16131	08:35:40.937	00:00:16.131	968	-1024	-768	-1	-1	-1	-1	4	-1024	-768	-1	-1	-1	-1	4		0	0						Untertest1.avi	0	880	547	72	111				0	Content		-72	-111	16131155	430726790
16148	08:35:40.954	00:00:16.147	969	-1024	-768	-1	-1	-1	-1	4	-1024	-768	-1	-1	-1	-1	4		0	0						Untertest1.avi	0	880	547	72	111				0	Content		-72	-111	16147975	430743610
16165	08:35:40.971	00:00:16.164	970	-1024	-768	-1	-1	-1	-1	4	-1024	-768	-1	-1	-1	-1	4		0	0						Untertest1.avi	0	880	547	72	111				0	Content		-72	-111	16164642	430760277
16181	08:35:40.987	00:00:16.181	971	-1024	-768	-1	-1	-1	-1	4	-1024	-768	-1	-1	-1	-1	4		0	0						Untertest1.avi	0	880	547	72	111				0	Content		-72	-111	16181310	430776945
16198	08:35:41.004	00:00:16.198	972	-1024	-768	-1	-1	-1	-1	4	-1024	-768	-1	-1	-1	-1	4		0	0						Untertest1.avi	0	880	547	72	111				0	Content		-72	-111	16198461	430794096
16215	08:35:41.021	00:00:16.215	973	-1024	-768	-1	-1	-1	-1	4	-1024	-768	-1	-1	-1	-1	4		0	0						Untertest1.avi	0	880	547	72	111				0	Content		-72	-111	16215128	430810763
16232	08:35:41.038	00:00:16.232	974	-1024	-768	-1	-1	-1	-1	4	-1024	-768	-1	-1	-1	-1	4		0	0						Untertest1.avi	0	880	547	72	111				0	Content		-72	-111	16232233	430827868
16250	08:35:41.056	00:00:16.249	975	-1024	-768	-1	-1	-1	-1	4	-1024	-768	-1	-1	-1	-1	4		0	0						Untertest1.avi	0	880	547	72	111				0	Content		-72	-111	16249604	430845239
16264	08:35:41.070	00:00:16.264	976	-1024	-768	-1	-1	-1	-1	4	-1024	-768	-1	-1	-1	-1	4		0	0						Untertest1.avi	0	880	547	72	111				0	Content		-72	-111	16264352	430859987
16281	08:35:41.087	00:00:16.280	977	-1024	-768	-1	-1	-1	-1	4	-1024	-768	-1	-1	-1	-1	4		0	0						Untertest1.avi	0	880	547	72	111				0	Content		-72	-111	16280973	430876608
16298	08:35:41.104	00:00:16.297	978	-1024	-768	-1	-1	-1	-1	4	-1024	-768	-1	-1	-1	-1	4		0	0						Untertest1.avi	0	880	547	72	111				0	Content		-72	-111	16297680	430893315
16314	08:35:41.120	00:00:16.314	979	-1024	-768	-1	-1	-1	-1	4	-1024	-768	-1	-1	-1	-1	4		0	0						Untertest1.avi	0	880	547	72	111				0	Content		-72	-111	16314347	430909982
16331	08:35:41.137	00:00:16.331	980	-1024	-768	-1	-1	-1	-1	4	-1024	-768	-1	-1	-1	-1	4		0	0						Untertest1.avi	0	880	547	72	111				0	Content		-72	-111	16331031	430926666
16348	08:35:41.154	00:00:16.347	981	-1024	-768	-1	-1	-1	-1	4	-1024	-768	-1	-1	-1	-1	4		0	0						Untertest1.avi	0	880	547	72	111				0	Content		-72	-111	16347698	430943333
16364	08:35:41.170	00:00:16.364	982	-1024	-768	-1	-1	-1	-1	4	-1024	-768	-1	-1	-1	-1	4		0	0						Untertest1.avi	0	880	547	72	111				0	Content		-72	-111	16364328	430959963
16381	08:35:41.187	00:00:16.380	983	-1024	-768	-1	-1	-1	-1	4	-1024	-768	-1	-1	-1	-1	4		0	0						Untertest1.avi	0	880	547	72	111				0	Content		-72	-111	16380996	430976631
16398	08:35:41.204	00:00:16.397	984	-1024	-768	-1	-1	-1	-1	4	-1024	-768	-1	-1	-1	-1	4		0	0						Untertest1.avi	0	880	547	72	111				0	Content		-72	-111	16397663	430993298
16415	08:35:41.221	00:00:16.414	985	-1024	-768	-1	-1	-1	-1	4	-1024	-768	-1	-1	-1	-1	4		0	0						Untertest1.avi	0	880	547	72	111				0	Content		-72	-111	16414561	431010196
16431	08:35:41.237	00:00:16.431	986	-1024	-768	-1	-1	-1	-1	4	-1024	-768	-1	-1	-1	-1	4		0	0						Untertest1.avi	0	880	547	72	111				0	Content		-72	-111	16431228	431026863
16448	08:35:41.254	00:00:16.448	987	-1024	-768	-1	-1	-1	-1	4	-1024	-768	-1	-1	-1	-1	4		0	0						Untertest1.avi	0	880	547	72	111				0	Content		-72	-111	16448081	431043716
16465	08:35:41.271	00:00:16.465	988	-1024	-768	-1	-1	-1	-1	4	-1024	-768	-1	-1	-1	-1	4		0	0						Untertest1.avi	0	880	547	72	111				0	Content		-72	-111	16465452	431061087
16482	08:35:41.288	00:00:16.481	989	-1024	-768	-1	-1	-1	-1	4	-1024	-768	-1	-1	-1	-1	4		0	0						Untertest1.avi	0	880	547	72	111				0	Content		-72	-111	16481513	431077148
16498	08:35:41.304	00:00:16.498	990	-1024	-768	-1	-1	-1	-1	4	-1024	-768	-1	-1	-1	-1	4		0	0						Untertest1.avi	0	880	547	72	111				0	Content		-72	-111	16498180	431093815
16514	08:35:41.320	00:00:16.514	991	-1024	-768	-1	-1	-1	-1	4	-1024	-768	-1	-1	-1	-1	4		0	0						Untertest1.avi	0	880	547	72	111				0	Content		-72	-111	16514199	431109834
16531	08:35:41.337	00:00:16.530	992	-1024	-768	-1	-1	-1	-1	4	-1024	-768	-1	-1	-1	-1	4		0	0						Untertest1.avi	0	880	547	72	111				0	Content		-72	-111	16530834	431126469
16548	08:35:41.354	00:00:16.547	993	-1024	-768	-1	-1	-1	-1	4	-1024	-768	-1	-1	-1	-1	4		0	0						Untertest1.avi	0	880	547	72	111				0	Content		-72	-111	16547572	431143207
16564	08:35:41.370	00:00:16.564	994	-1024	-768	-1	-1	-1	-1	4	-1024	-768	-1	-1	-1	-1	4		0	0						Untertest1.avi	0	880	547	72	111				0	Content		-72	-111	16564203	431159838
16581	08:35:41.387	00:00:16.580	995	-1024	-768	-1	-1	-1	-1	4	-1024	-768	-1	-1	-1	-1	4		0	0						Untertest1.avi	0	880	547	72	111				0	Content		-72	-111	16580870	431176505
16597	08:35:41.403	00:00:16.597	996	-1024	-768	-1	-1	-1	-1	4	-1024	-768	-1	-1	-1	-1	4		0	0						Untertest1.avi	0	880	547	72	111				0	Content		-72	-111	16597468	431193103
16614	08:35:41.420	00:00:16.614	997	-1024	-768	-1	-1	-1	-1	4	-1024	-768	-1	-1	-1	-1	4		0	0						Untertest1.avi	0	880	547	72	111				0	Content		-72	-111	16614135	431209770
16631	08:35:41.437	00:00:16.630	998	-1024	-768	-1	-1	-1	-1	4	-1024	-768	-1	-1	-1	-1	4		0	0						Untertest1.avi	0	880	547	72	111				0	Content		-72	-111	16630986	431226621
16648	08:35:41.454	00:00:16.647	999	-1024	-768	-1	-1	-1	-1	4	-1024	-768	-1	-1	-1	-1	4		0	0						Untertest1.avi	0	880	547	72	111				0	Content		-72	-111	16647653	431243288
16664	08:35:41.470	00:00:16.664	1000	-1024	-768	-1	-1	-1	-1	4	-1024	-768	-1	-1	-1	-1	4		0	0						Untertest1.avi	0	880	547	72	111				0	Content		-72	-111	16664321	431259956
16681	08:35:41.487	00:00:16.681	1001	-1024	-768	-1	-1	-1	-1	4	-1024	-768	-1	-1	-1	-1	4		0	0						Untertest1.avi	0	880	547	72	111				0	Content		-72	-111	16681440	431277075
16698	08:35:41.504	00:00:16.698	1002	-1024	-768	-1	-1	-1	-1	4	-1024	-768	-1	-1	-1	-1	4		0	0						Untertest1.avi	0	880	547	72	111				0	Content		-72	-111	16698107	431293742
16715	08:35:41.521	00:00:16.715	1003	-1024	-768	-1	-1	-1	-1	4	-1024	-768	-1	-1	-1	-1	4		0	0						Untertest1.avi	0	880	547	72	111				0	Content		-72	-111	16715303	431310938
16733	08:35:41.539	00:00:16.732	1004	-1024	-768	-1	-1	-1	-1	4	-1024	-768	-1	-1	-1	-1	4		0	0						Untertest1.avi	0	880	547	72	111				0	Content		-72	-111	16732550	431328185
16747	08:35:41.553	00:00:16.747	1005	-1024	-768	-1	-1	-1	-1	4	-1024	-768	-1	-1	-1	-1	4		0	0						Untertest1.avi	0	880	547	72	111				0	Content		-72	-111	16747297	431342932
16764	08:35:41.570	00:00:16.764	1006	-1024	-768	-1	-1	-1	-1	4	-1024	-768	-1	-1	-1	-1	4		0	0						Untertest1.avi	0	880	547	72	111				0	Content		-72	-111	16764043	431359678
16781	08:35:41.587	00:00:16.780	1007	-1024	-768	-1	-1	-1	-1	4	-1024	-768	-1	-1	-1	-1	4		0	0						Untertest1.avi	0	880	547	72	111				0	Content		-72	-111	16780668	431376303
16797	08:35:41.603	00:00:16.797	1008	-1024	-768	-1	-1	-1	-1	4	-1024	-768	-1	-1	-1	-1	4		0	0						Untertest1.avi	0	880	547	72	111				0	Content		-72	-111	16797347	431392982
16814	08:35:41.620	00:00:16.814	1009	-1024	-768	-1	-1	-1	-1	4	-1024	-768	-1	-1	-1	-1	4		0	0						Untertest1.avi	0	880	547	72	111				0	Content		-72	-111	16814006	431409641
16831	08:35:41.637	00:00:16.830	1010	-1024	-768	-1	-1	-1	-1	4	-1024	-768	-1	-1	-1	-1	4		0	0						Untertest1.avi	0	880	547	72	111				0	Content		-72	-111	16830673	431426308
16848	08:35:41.654	00:00:16.847	1011	-1024	-768	-1	-1	-1	-1	4	-1024	-768	-1	-1	-1	-1	4		0	0						Untertest1.avi	0	880	547	72	111				0	Content		-72	-111	16847613	431443248
16864	08:35:41.670	00:00:16.864	1012	-1024	-768	-1	-1	-1	-1	4	-1024	-768	-1	-1	-1	-1	4		0	0						Untertest1.avi	0	880	547	72	111				0	Content		-72	-111	16864281	431459916
16881	08:35:41.687	00:00:16.881	1013	-1024	-768	-1	-1	-1	-1	4	-1024	-768	-1	-1	-1	-1	4		0	0						Untertest1.avi	0	880	547	72	111				0	Content		-72	-111	16881162	431476797
16899	08:35:41.705	00:00:16.898	1014	-1024	-768	-1	-1	-1	-1	4	-1024	-768	-1	-1	-1	-1	4		0	0						Untertest1.avi	0	880	547	72	111				0	Content		-72	-111	16898532	431494167
16915	08:35:41.721	00:00:16.914	1015	-1024	-768	-1	-1	-1	-1	4	-1024	-768	-1	-1	-1	-1	4		0	0						Untertest1.avi	0	880	547	72	111				0	Content		-72	-111	16914532	431510167
16931	08:35:41.737	00:00:16.931	1016	-1024	-768	-1	-1	-1	-1	4	-1024	-768	-1	-1	-1	-1	4		0	0						Untertest1.avi	0	880	547	72	111				0	Content		-72	-111	16931199	431526834
16947	08:35:41.753	00:00:16.947	1017	-1024	-768	-1	-1	-1	-1	4	-1024	-768	-1	-1	-1	-1	4		0	0						Untertest1.avi	0	880	547	72	111				0	Content		-72	-111	16947154	431542789
16964	08:35:41.770	00:00:16.963	1018	-1024	-768	-1	-1	-1	-1	4	-1024	-768	-1	-1	-1	-1	4		0	0						Untertest1.avi	0	880	547	72	111				0	Content		-72	-111	16963904	431559539
16981	08:35:41.787	00:00:16.980	1019	-1024	-768	-1	-1	-1	-1	4	-1024	-768	-1	-1	-1	-1	4		0	0						Untertest1.avi	0	880	547	72	111				0	Content		-72	-111	16980555	431576190
16997	08:35:41.803	00:00:16.997	1020	-1024	-768	-1	-1	-1	-1	4	-1024	-768	-1	-1	-1	-1	4		0	0						Untertest1.avi	0	880	547	72	111				0	Content		-72	-111	16997222	431592857
17014	08:35:41.820	00:00:17.013	1021	-1024	-768	-1	-1	-1	-1	4	-1024	-768	-1	-1	-1	-1	4		0	0						Untertest1.avi	0	880	547	72	111				0	Content		-72	-111	17013954	431609589
17031	08:35:41.837	00:00:17.030	1022	-1024	-768	-1	-1	-1	-1	4	-1024	-768	-1	-1	-1	-1	4		0	0						Untertest1.avi	0	880	547	72	111				0	Content		-72	-111	17030521	431626156
17047	08:35:41.853	00:00:17.047	1023	-1024	-768	-1	-1	-1	-1	4	-1024	-768	-1	-1	-1	-1	4		0	0						Untertest1.avi	0	880	547	72	111				0	Content		-72	-111	17047470	431643105
17064	08:35:41.870	00:00:17.064	1024	-1024	-768	-1	-1	-1	-1	4	-1024	-768	-1	-1	-1	-1	4		0	0						Untertest1.avi	0	880	547	72	111				0	Content		-72	-111	17064137	431659772
17081	08:35:41.887	00:00:17.081	1025	-1024	-768	-1	-1	-1	-1	4	-1024	-768	-1	-1	-1	-1	4		0	0						Untertest1.avi	0	880	547	72	111				0	Content		-72	-111	17081272	431676907
17098	08:35:41.904	00:00:17.097	1026	-1024	-768	-1	-1	-1	-1	4	-1024	-768	-1	-1	-1	-1	4		0	0						Untertest1.avi	0	880	547	72	111				0	Content		-72	-111	17097939	431693574
17115	08:35:41.921	00:00:17.115	1027	-1024	-768	-1	-1	-1	-1	4	-1024	-768	-1	-1	-1	-1	4		0	0						Untertest1.avi	0	880	547	72	111				0	Content		-72	-111	17115019	431710654
17132	08:35:41.938	00:00:17.132	1028	-1024	-768	-1	-1	-1	-1	4	-1024	-768	-1	-1	-1	-1	4		0	0						Untertest1.avi	0	880	547	72	111				0	Content		-72	-111	17132265	431727900
17147	08:35:41.953	00:00:17.147	1029	-1024	-768	-1	-1	-1	-1	4	-1024	-768	-1	-1	-1	-1	4		0	0						Untertest1.avi	0	880	547	72	111				0	Content		-72	-111	17147138	431742773
17164	08:35:41.970	00:00:17.163	1030	-1024	-768	-1	-1	-1	-1	4	-1024	-768	-1	-1	-1	-1	4		0	0						Untertest1.avi	0	880	547	72	111				0	Content		-72	-111	17163763	431759398
17180	08:35:41.986	00:00:17.180	1031	-1024	-768	-1	-1	-1	-1	4	-1024	-768	-1	-1	-1	-1	4		0	0						Untertest1.avi	0	880	547	72	111				0	Content		-72	-111	17180385	431776020
17197	08:35:42.003	00:00:17.197	1032	-1024	-768	-1	-1	-1	-1	4	-1024	-768	-1	-1	-1	-1	4		0	0						Untertest1.avi	0	880	547	72	111				0	Content		-72	-111	17197062	431792697
17214	08:35:42.020	00:00:17.213	1033	-1024	-768	-1	-1	-1	-1	4	-1024	-768	-1	-1	-1	-1	4		0	0						Untertest1.avi	0	880	547	72	111				0	Content		-72	-111	17213721	431809356
17230	08:35:42.036	00:00:17.230	1034	-1024	-768	-1	-1	-1	-1	4	-1024	-768	-1	-1	-1	-1	4		0	0						Untertest1.avi	0	880	547	72	111				0	Content		-72	-111	17230388	431826023
17247	08:35:42.053	00:00:17.247	1035	-1024	-768	-1	-1	-1	-1	4	-1024	-768	-1	-1	-1	-1	4		0	0						Untertest1.avi	0	880	547	72	111				0	Content		-72	-111	17247320	431842955
17264	08:35:42.070	00:00:17.263	1036	-1024	-768	-1	-1	-1	-1	4	-1024	-768	-1	-1	-1	-1	4		0	0						Untertest1.avi	0	880	547	72	111				0	Content		-72	-111	17263987	431859622
17281	08:35:42.087	00:00:17.280	1037	-1024	-768	-1	-1	-1	-1	4	-1024	-768	-1	-1	-1	-1	4		0	0						Untertest1.avi	0	880	547	72	111				0	Content		-72	-111	17280874	431876509
17298	08:35:42.104	00:00:17.298	1038	-1024	-768	-1	-1	-1	-1	4	-1024	-768	-1	-1	-1	-1	4		0	0						Untertest1.avi	0	880	547	72	111				0	Content		-72	-111	17298247	431893882
17314	08:35:42.120	00:00:17.314	1039	-1024	-768	-1	-1	-1	-1	4	-1024	-768	-1	-1	-1	-1	4		0	0						Untertest1.avi	0	880	547	72	111				0	Content		-72	-111	17314246	431909881
17331	08:35:42.137	00:00:17.330	1040	-1024	-768	-1	-1	-1	-1	4	-1024	-768	-1	-1	-1	-1	4		0	0						Untertest1.avi	0	880	547	72	111				0	Content		-72	-111	17330913	431926548
17347	08:35:42.153	00:00:17.346	1041	-1024	-768	-1	-1	-1	-1	4	-1024	-768	-1	-1	-1	-1	4		0	0						Untertest1.avi	0	880	547	72	111				0	Content		-72	-111	17346993	431942628
17364	08:35:42.170	00:00:17.363	1042	-1024	-768	-1	-1	-1	-1	4	-1024	-768	-1	-1	-1	-1	4		0	0						Untertest1.avi	0	880	547	72	111				0	Content		-72	-111	17363613	431959248
17380	08:35:42.186	00:00:17.380	1043	-1024	-768	-1	-1	-1	-1	4	-1024	-768	-1	-1	-1	-1	4		0	0						Untertest1.avi	0	880	547	72	111				0	Content		-72	-111	17380236	431975871
17397	08:35:42.203	00:00:17.396	1044	-1024	-768	-1	-1	-1	-1	4	-1024	-768	-1	-1	-1	-1	4		0	0						Untertest1.avi	0	880	547	72	111				0	Content		-72	-111	17396922	431992557
17414	08:35:42.220	00:00:17.413	1045	-1024	-768	-1	-1	-1	-1	4	-1024	-768	-1	-1	-1	-1	4		0	0						Untertest1.avi	0	880	547	72	111				0	Content		-72	-111	17413589	432009224
17430	08:35:42.236	00:00:17.430	1046	-1024	-768	-1	-1	-1	-1	4	-1024	-768	-1	-1	-1	-1	4		0	0						Untertest1.avi	0	880	547	72	111				0	Content		-72	-111	17430223	432025858
17447	08:35:42.253	00:00:17.446	1047	-1024	-768	-1	-1	-1	-1	4	-1024	-768	-1	-1	-1	-1	4		0	0						Untertest1.avi	0	880	547	72	111				0	Content		-72	-111	17446891	432042526
17464	08:35:42.270	00:00:17.463	1048	-1024	-768	-1	-1	-1	-1	4	-1024	-768	-1	-1	-1	-1	4		0	0						Untertest1.avi	0	880	547	72	111				0	Content		-72	-111	17463755	432059390
17480	08:35:42.286	00:00:17.480	1049	-1024	-768	-1	-1	-1	-1	4	-1024	-768	-1	-1	-1	-1	4		0	0						Untertest1.avi	0	880	547	72	111				0	Content		-72	-111	17480422	432076057
17497	08:35:42.303	00:00:17.497	1050	-1024	-768	-1	-1	-1	-1	4	-1024	-768	-1	-1	-1	-1	4		0	0						Untertest1.avi	0	880	547	72	111				0	Content		-72	-111	17497089	432092724
17514	08:35:42.320	00:00:17.514	1051	-1024	-768	-1	-1	-1	-1	4	-1024	-768	-1	-1	-1	-1	4		0	0						Untertest1.avi	0	880	547	72	111				0	Content		-72	-111	17514220	432109855
17531	08:35:42.337	00:00:17.530	1052	-1024	-768	-1	-1	-1	-1	4	-1024	-768	-1	-1	-1	-1	4		0	0						Untertest1.avi	0	880	547	72	111				0	Content		-72	-111	17530888	432126523
17548	08:35:42.354	00:00:17.548	1053	-1024	-768	-1	-1	-1	-1	4	-1024	-768	-1	-1	-1	-1	4		0	0						Untertest1.avi	0	880	547	72	111				0	Content		-72	-111	17548101	432143736
17565	08:35:42.371	00:00:17.565	1054	-1024	-768	-1	-1	-1	-1	4	-1024	-768	-1	-1	-1	-1	4		0	0						Untertest1.avi	0	880	547	72	111				0	Content		-72	-111	17565346	432160981
17581	08:35:42.387	00:00:17.581	1055	-1024	-768	-1	-1	-1	-1	4	-1024	-768	-1	-1	-1	-1	4		0	0						Untertest1.avi	0	880	547	72	111				0	Content		-72	-111	17581033	432176668
17598	08:35:42.404	00:00:17.597	1056	-1024	-768	-1	-1	-1	-1	4	-1024	-768	-1	-1	-1	-1	4		0	0						Untertest1.avi	0	880	547	72	111				0	Content		-72	-111	17597700	432193335
17614	08:35:42.420	00:00:17.613	1057	-1024	-768	-1	-1	-1	-1	4	-1024	-768	-1	-1	-1	-1	4		0	0						Untertest1.avi	0	880	547	72	111				0	Content		-72	-111	17613895	432209530
17631	08:35:42.437	00:00:17.630	1058	-1024	-768	-1	-1	-1	-1	4	-1024	-768	-1	-1	-1	-1	4		0	0						Untertest1.avi	0	880	547	72	111				0	Content		-72	-111	17630563	432226198
17647	08:35:42.453	00:00:17.646	1059	-1024	-768	-1	-1	-1	-1	4	-1024	-768	-1	-1	-1	-1	4		0	0						Untertest1.avi	0	880	547	72	111				0	Content		-72	-111	17646711	432242346
17664	08:35:42.470	00:00:17.663	1060	-1024	-768	-1	-1	-1	-1	4	-1024	-768	-1	-1	-1	-1	4		0	0						Untertest1.avi	0	880	547	72	111				0	Content		-72	-111	17663513	432259148
17680	08:35:42.486	00:00:17.680	1061	-1024	-768	-1	-1	-1	-1	4	-1024	-768	-1	-1	-1	-1	4		0	0						Untertest1.avi	0	880	547	72	111				0	Content		-72	-111	17680109	432275744
17697	08:35:42.503	00:00:17.696	1062	-1024	-768	-1	-1	-1	-1	4	-1024	-768	-1	-1	-1	-1	4		0	0						Untertest1.avi	0	880	547	72	111				0	Content		-72	-111	17696776	432292411
17714	08:35:42.520	00:00:17.713	1063	-1024	-768	-1	-1	-1	-1	4	-1024	-768	-1	-1	-1	-1	4		0	0						Untertest1.avi	0	880	547	72	111				0	Content		-72	-111	17713677	432309312
17730	08:35:42.536	00:00:17.730	1064	-1024	-768	-1	-1	-1	-1	4	-1024	-768	-1	-1	-1	-1	4		0	0						Untertest1.avi	0	880	547	72	111				0	Content		-72	-111	17730345	432325980
17747	08:35:42.553	00:00:17.747	1065	-1024	-768	-1	-1	-1	-1	4	-1024	-768	-1	-1	-1	-1	4		0	0						Untertest1.avi	0	880	547	72	111				0	Content		-72	-111	17747199	432342834
17765	08:35:42.571	00:00:17.764	1066	-1024	-768	-1	-1	-1	-1	4	-1024	-768	-1	-1	-1	-1	4		0	0						Untertest1.avi	0	880	547	72	111				0	Content		-72	-111	17764569	432360204
17781	08:35:42.587	00:00:17.780	1067	336,6503	678,5715	0,5875902	0,7248133	388,7944	3,583308	1	336,6503	678,5715	0,5875902	0,7248133	388,7944	3,583308	3	7	337	679						Untertest1.avi	0	880	547	72	111	265	568	50	0	Content		265	568	17780816	432376451
17797	08:35:42.603	00:00:17.797	1068	-1024	-768	-1	-1	-1	-1	4	-1024	-768	-1	-1	-1	-1	4	7	0	0						Untertest1.avi	0	880	547	72	111	265	568	50	0	Content		-72	-111	17797063	432392698
17814	08:35:42.620	00:00:17.813	1069	347,1242	651,7283	0,5887772	0,7198296	388,7944	3,409547	1	347,1242	651,7283	0,5887772	0,7198296	388,7944	3,409547	3	7	347	652						Untertest1.avi	0	880	547	72	111	265	568	50	0	Content		275	541	17813939	432409574
17830	08:35:42.636	00:00:17.830	1070	-1024	-768	-1	-1	-1	-1	4	-1024	-768	-1	-1	-1	-1	4		0	0						Untertest1.avi	0	880	547	72	111				0	Content		-72	-111	17830436	432426071
17847	08:35:42.653	00:00:17.847	1071	-1024	-768	-1	-1	-1	-1	4	-1024	-768	-1	-1	-1	-1	4		0	0						Untertest1.avi	0	880	547	72	111				0	Content		-72	-111	17847434	432443069
17864	08:35:42.670	00:00:17.863	1072	-1024	-768	-1	-1	-1	-1	4	-1024	-768	-1	-1	-1	-1	4		0	0						Untertest1.avi	0	880	547	72	111				0	Content		-72	-111	17863683	432459318
17881	08:35:42.687	00:00:17.880	1073	-1024	-768	-1	-1	-1	-1	4	-1024	-768	-1	-1	-1	-1	4		0	0						Untertest1.avi	0	880	547	72	111				0	Content		-72	-111	17880694	432476329
17897	08:35:42.703	00:00:17.897	1074	-1024	-768	-1	-1	-1	-1	4	-1024	-768	-1	-1	-1	-1	4		0	0						Untertest1.avi	0	880	547	72	111				0	Content		-72	-111	17897056	432492691
17914	08:35:42.720	00:00:17.913	1075	-1024	-768	-1	-1	-1	-1	4	-1024	-768	-1	-1	-1	-1	4		0	0						Untertest1.avi	0	880	547	72	111				0	Content		-72	-111	17913804	432509439
17930	08:35:42.736	00:00:17.930	1076	-1024	-768	-1	-1	-1	-1	4	-1024	-768	-1	-1	-1	-1	4		0	0						Untertest1.avi	0	880	547	72	111				0	Content		-72	-111	17930472	432526107
17947	08:35:42.753	00:00:17.947	1077	-1024	-768	-1	-1	-1	-1	4	-1024	-768	-1	-1	-1	-1	4		0	0						Untertest1.avi	0	880	547	72	111				0	Content		-72	-111	17947177	432542812
17964	08:35:42.770	00:00:17.963	1078	-1024	-768	-1	-1	-1	-1	4	-1024	-768	-1	-1	-1	-1	4		0	0						Untertest1.avi	0	880	547	72	111				0	Content		-72	-111	17963798	432559433
17980	08:35:42.786	00:00:17.980	1079	-1024	-768	-1	-1	-1	-1	4	-1024	-768	-1	-1	-1	-1	4		0	0						Untertest1.avi	0	880	547	72	111				0	Content		-72	-111	17980465	432576100
17997	08:35:42.803	00:00:17.997	1080	-1024	-768	-1	-1	-1	-1	4	-1024	-768	-1	-1	-1	-1	4		0	0						Untertest1.avi	0	880	547	72	111				0	Content		-72	-111	17997168	432592803
18014	08:35:42.820	00:00:18.013	1081	-1024	-768	-1	-1	-1	-1	4	-1024	-768	-1	-1	-1	-1	4		0	0						Untertest1.avi	0	880	547	72	111				0	Content		-72	-111	18013794	432609429
18030	08:35:42.836	00:00:18.030	1082	-1024	-768	-1	-1	-1	-1	4	-1024	-768	-1	-1	-1	-1	4		0	0						Untertest1.avi	0	880	547	72	111				0	Content		-72	-111	18030462	432626097
18047	08:35:42.853	00:00:18.047	1083	-1024	-768	-1	-1	-1	-1	4	-1024	-768	-1	-1	-1	-1	4		0	0						Untertest1.avi	0	880	547	72	111				0	Content		-72	-111	18047064	432642699
18064	08:35:42.870	00:00:18.063	1084	-1024	-768	-1	-1	-1	-1	4	-1024	-768	-1	-1	-1	-1	4		0	0						Untertest1.avi	0	880	547	72	111				0	Content		-72	-111	18063731	432659366
18081	08:35:42.887	00:00:18.080	1085	-1024	-768	-1	-1	-1	-1	4	-1024	-768	-1	-1	-1	-1	4		0	0						Untertest1.avi	0	880	547	72	111				0	Content		-72	-111	18080699	432676334
18097	08:35:42.903	00:00:18.097	1086	-1024	-768	-1	-1	-1	-1	4	-1024	-768	-1	-1	-1	-1	4		0	0						Untertest1.avi	0	880	547	72	111				0	Content		-72	-111	18097366	432693001
18114	08:35:42.920	00:00:18.114	1087	-1024	-768	-1	-1	-1	-1	4	-1024	-768	-1	-1	-1	-1	4		0	0						Untertest1.avi	0	880	547	72	111				0	Content		-72	-111	18114288	432709923
18131	08:35:42.937	00:00:18.130	1088	-1024	-768	-1	-1	-1	-1	4	-1024	-768	-1	-1	-1	-1	4		0	0						Untertest1.avi	0	880	547	72	111				0	Content		-72	-111	18130532	432726167
18147	08:35:42.953	00:00:18.147	1089	-1024	-768	-1	-1	-1	-1	4	-1024	-768	-1	-1	-1	-1	4		0	0						Untertest1.avi	0	880	547	72	111				0	Content		-72	-111	18147026	432742661
18164	08:35:42.970	00:00:18.163	1090	-1024	-768	-1	-1	-1	-1	4	-1024	-768	-1	-1	-1	-1	4		0	0						Untertest1.avi	0	880	547	72	111				0	Content		-72	-111	18163647	432759282
18180	08:35:42.986	00:00:18.180	1091	-1024	-768	-1	-1	-1	-1	4	-1024	-768	-1	-1	-1	-1	4		0	0						Untertest1.avi	0	880	547	72	111				0	Content		-72	-111	18180271	432775906
18197	08:35:43.003	00:00:18.197	1092	-1024	-768	-1	-1	-1	-1	4	-1024	-768	-1	-1	-1	-1	4		0	0						Untertest1.avi	0	880	547	72	111				0	Content		-72	-111	18197016	432792651
18214	08:35:43.020	00:00:18.213	1093	-1024	-768	-1	-1	-1	-1	4	-1024	-768	-1	-1	-1	-1	4		0	0						Untertest1.avi	0	880	547	72	111				0	Content		-72	-111	18213640	432809275
18230	08:35:43.036	00:00:18.230	1094	-1024	-768	-1	-1	-1	-1	4	-1024	-768	-1	-1	-1	-1	4		0	0						Untertest1.avi	0	880	547	72	111				0	Content		-72	-111	18230307	432825942
18247	08:35:43.053	00:00:18.246	1095	-1024	-768	-1	-1	-1	-1	4	-1024	-768	-1	-1	-1	-1	4		0	0						Untertest1.avi	0	880	547	72	111				0	Content		-72	-111	18246969	432842604
18264	08:35:43.070	00:00:18.263	1096	-1024	-768	-1	-1	-1	-1	4	-1024	-768	-1	-1	-1	-1	4		0	0						Untertest1.avi	0	880	547	72	111				0	Content		-72	-111	18263636	432859271
18280	08:35:43.086	00:00:18.280	1097	-1024	-768	-1	-1	-1	-1	4	-1024	-768	-1	-1	-1	-1	4		0	0						Untertest1.avi	0	880	547	72	111				0	Content		-72	-111	18280320	432875955
18297	08:35:43.103	00:00:18.296	1098	-1024	-768	-1	-1	-1	-1	4	-1024	-768	-1	-1	-1	-1	4		0	0						Untertest1.avi	0	880	547	72	111				0	Content		-72	-111	18296987	432892622
18314	08:35:43.120	00:00:18.313	1099	-1024	-768	-1	-1	-1	-1	4	-1024	-768	-1	-1	-1	-1	4		0	0						Untertest1.avi	0	880	547	72	111				0	Content		-72	-111	18313620	432909255
18330	08:35:43.136	00:00:18.330	1100	-1024	-768	-1	-1	-1	-1	4	-1024	-768	-1	-1	-1	-1	4		0	0						Untertest1.avi	0	880	547	72	111				0	Content		-72	-111	18330287	432925922
18347	08:35:43.153	00:00:18.346	1101	-1024	-768	-1	-1	-1	-1	4	-1024	-768	-1	-1	-1	-1	4		0	0						Untertest1.avi	0	880	547	72	111				0	Content		-72	-111	18346871	432942506
18364	08:35:43.170	00:00:18.364	1102	-1024	-768	-1	-1	-1	-1	4	-1024	-768	-1	-1	-1	-1	4		0	0						Untertest1.avi	0	880	547	72	111				0	Content		-72	-111	18364117	432959752
18380	08:35:43.186	00:00:18.380	1103	-1024	-768	-1	-1	-1	-1	4	-1024	-768	-1	-1	-1	-1	4		0	0						Untertest1.avi	0	880	547	72	111				0	Content		-72	-111	18380179	432975814
18397	08:35:43.203	00:00:18.396	1104	-1024	-768	-1	-1	-1	-1	4	-1024	-768	-1	-1	-1	-1	4		0	0						Untertest1.avi	0	880	547	72	111				0	Content		-72	-111	18396846	432992481
18413	08:35:43.219	00:00:18.413	1105	-1024	-768	-1	-1	-1	-1	4	-1024	-768	-1	-1	-1	-1	4		0	0						Untertest1.avi	0	880	547	72	111				0	Content		-72	-111	18413168	433008803
18430	08:35:43.236	00:00:18.429	1106	-1024	-768	-1	-1	-1	-1	4	-1024	-768	-1	-1	-1	-1	4		0	0						Untertest1.avi	0	880	547	72	111				0	Content		-72	-111	18429835	433025470
18447	08:35:43.253	00:00:18.446	1107	-1024	-768	-1	-1	-1	-1	4	-1024	-768	-1	-1	-1	-1	4		0	0						Untertest1.avi	0	880	547	72	111				0	Content		-72	-111	18446593	433042228
18463	08:35:43.269	00:00:18.463	1108	-1024	-768	-1	-1	-1	-1	4	-1024	-768	-1	-1	-1	-1	4		0	0						Untertest1.avi	0	880	547	72	111				0	Content		-72	-111	18463260	433058895
18480	08:35:43.286	00:00:18.479	1109	-1024	-768	-1	-1	-1	-1	4	-1024	-768	-1	-1	-1	-1	4		0	0						Untertest1.avi	0	880	547	72	111				0	Content		-72	-111	18479927	433075562
18497	08:35:43.303	00:00:18.496	1110	-1024	-768	-1	-1	-1	-1	4	-1024	-768	-1	-1	-1	-1	4		0	0						Untertest1.avi	0	880	547	72	111				0	Content		-72	-111	18496954	433092589
18514	08:35:43.320	00:00:18.513	1111	-1024	-768	-1	-1	-1	-1	4	-1024	-768	-1	-1	-1	-1	4		0	0						Untertest1.avi	0	880	547	72	111				0	Content		-72	-111	18513622	433109257
18531	08:35:43.337	00:00:18.530	1112	-1024	-768	-1	-1	-1	-1	4	-1024	-768	-1	-1	-1	-1	4		0	0						Untertest1.avi	0	880	547	72	111				0	Content		-72	-111	18530729	433126364
18548	08:35:43.354	00:00:18.547	1113	-1024	-768	-1	-1	-1	-1	4	-1024	-768	-1	-1	-1	-1	4		0	0						Untertest1.avi	0	880	547	72	111				0	Content		-72	-111	18547978	433143613
18564	08:35:43.370	00:00:18.563	1114	-1024	-768	-1	-1	-1	-1	4	-1024	-768	-1	-1	-1	-1	4		0	0						Untertest1.avi	0	880	547	72	111				0	Content		-72	-111	18563730	433159365
18580	08:35:43.386	00:00:18.580	1115	-1024	-768	-1	-1	-1	-1	4	-1024	-768	-1	-1	-1	-1	4		0	0						Untertest1.avi	0	880	547	72	111				0	Content		-72	-111	18580397	433176032
18596	08:35:43.402	00:00:18.596	1116	-1024	-768	-1	-1	-1	-1	4	-1024	-768	-1	-1	-1	-1	4		0	0						Untertest1.avi	0	880	547	72	111				0	Content		-72	-111	18596103	433191738
18613	08:35:43.419	00:00:18.612	1117	-1024	-768	-1	-1	-1	-1	4	-1024	-768	-1	-1	-1	-1	4		0	0						Untertest1.avi	0	880	547	72	111				0	Content		-72	-111	18612725	433208360
18630	08:35:43.436	00:00:18.629	1118	-1024	-768	-1	-1	-1	-1	4	-1024	-768	-1	-1	-1	-1	4		0	0						Untertest1.avi	0	880	547	72	111				0	Content		-72	-111	18629531	433225166
18646	08:35:43.452	00:00:18.646	1119	-1024	-768	-1	-1	-1	-1	4	-1024	-768	-1	-1	-1	-1	4		0	0						Untertest1.avi	0	880	547	72	111				0	Content		-72	-111	18646125	433241760
18663	08:35:43.469	00:00:18.662	1120	-1024	-768	-1	-1	-1	-1	4	-1024	-768	-1	-1	-1	-1	4		0	0						Untertest1.avi	0	880	547	72	111				0	Content		-72	-111	18662792	433258427
18680	08:35:43.486	00:00:18.679	1121	-1024	-768	-1	-1	-1	-1	4	-1024	-768	-1	-1	-1	-1	4		0	0						Untertest1.avi	0	880	547	72	111				0	Content		-72	-111	18679691	433275326
18696	08:35:43.502	00:00:18.696	1122	-1024	-768	-1	-1	-1	-1	4	-1024	-768	-1	-1	-1	-1	4		0	0						Untertest1.avi	0	880	547	72	111				0	Content		-72	-111	18696358	433291993
18713	08:35:43.519	00:00:18.713	1123	-1024	-768	-1	-1	-1	-1	4	-1024	-768	-1	-1	-1	-1	4		0	0						Untertest1.avi	0	880	547	72	111				0	Content		-72	-111	18713213	433308848
18731	08:35:43.537	00:00:18.730	1124	-1024	-768	-1	-1	-1	-1	4	-1024	-768	-1	-1	-1	-1	4		0	0						Untertest1.avi	0	880	547	72	111				0	Content		-72	-111	18730585	433326220
18747	08:35:43.553	00:00:18.746	1125	-1024	-768	-1	-1	-1	-1	4	-1024	-768	-1	-1	-1	-1	4		0	0						Untertest1.avi	0	880	547	72	111				0	Content		-72	-111	18746585	433342220
18763	08:35:43.569	00:00:18.763	1126	-1024	-768	-1	-1	-1	-1	4	-1024	-768	-1	-1	-1	-1	4		0	0						Untertest1.avi	0	880	547	72	111				0	Content		-72	-111	18763252	433358887
18779	08:35:43.585	00:00:18.779	1127	-1024	-768	-1	-1	-1	-1	4	-1024	-768	-1	-1	-1	-1	4		0	0						Untertest1.avi	0	880	547	72	111				0	Content		-72	-111	18779330	433374965
18796	08:35:43.602	00:00:18.795	1128	-1024	-768	-1	-1	-1	-1	4	-1024	-768	-1	-1	-1	-1	4		0	0						Untertest1.avi	0	880	547	72	111				0	Content		-72	-111	18795953	433391588
18813	08:35:43.619	00:00:18.812	1129	-1024	-768	-1	-1	-1	-1	4	-1024	-768	-1	-1	-1	-1	4		0	0						Untertest1.avi	0	880	547	72	111				0	Content		-72	-111	18812576	433408211
18829	08:35:43.635	00:00:18.829	1130	-1024	-768	-1	-1	-1	-1	4	-1024	-768	-1	-1	-1	-1	4		0	0						Untertest1.avi	0	880	547	72	111				0	Content		-72	-111	18829261	433424896
18846	08:35:43.652	00:00:18.845	1131	-1024	-768	-1	-1	-1	-1	4	-1024	-768	-1	-1	-1	-1	4		0	0						Untertest1.avi	0	880	547	72	111				0	Content		-72	-111	18845928	433441563
18863	08:35:43.669	00:00:18.862	1132	-1024	-768	-1	-1	-1	-1	4	-1024	-768	-1	-1	-1	-1	4		0	0						Untertest1.avi	0	880	547	72	111				0	Content		-72	-111	18862560	433458195
18879	08:35:43.685	00:00:18.879	1133	-1024	-768	-1	-1	-1	-1	4	-1024	-768	-1	-1	-1	-1	4		0	0						Untertest1.avi	0	880	547	72	111				0	Content		-72	-111	18879227	433474862
18896	08:35:43.702	00:00:18.896	1134	-1024	-768	-1	-1	-1	-1	4	-1024	-768	-1	-1	-1	-1	4		0	0						Untertest1.avi	0	880	547	72	111				0	Content		-72	-111	18896097	433491732
18913	08:35:43.719	00:00:18.912	1135	-1024	-768	-1	-1	-1	-1	4	-1024	-768	-1	-1	-1	-1	4		0	0						Untertest1.avi	0	880	547	72	111				0	Content		-72	-111	18912764	433508399
18929	08:35:43.735	00:00:18.929	1136	-1024	-768	-1	-1	-1	-1	4	-1024	-768	-1	-1	-1	-1	4		0	0						Untertest1.avi	0	880	547	72	111				0	Content		-72	-111	18929431	433525066
18947	08:35:43.753	00:00:18.946	1137	-1024	-768	-1	-1	-1	-1	4	-1024	-768	-1	-1	-1	-1	4		0	0						Untertest1.avi	0	880	547	72	111				0	Content		-72	-111	18946558	433542193
18963	08:35:43.769	00:00:18.963	1138	-1024	-768	-1	-1	-1	-1	4	-1024	-768	-1	-1	-1	-1	4		0	0						Untertest1.avi	0	880	547	72	111				0	Content		-72	-111	18963225	433558860
18980	08:35:43.786	00:00:18.980	1139	-1024	-768	-1	-1	-1	-1	4	-1024	-768	-1	-1	-1	-1	4		0	0						Untertest1.avi	0	880	547	72	111				0	Content		-72	-111	18980444	433576079
18998	08:35:43.804	00:00:18.997	1140	-1024	-768	-1	-1	-1	-1	4	-1024	-768	-1	-1	-1	-1	4		0	0						Untertest1.avi	0	880	547	72	111				0	Content		-72	-111	18997685	433593320
19013	08:35:43.819	00:00:19.013	1141	-1024	-768	-1	-1	-1	-1	4	-1024	-768	-1	-1	-1	-1	4		0	0						Untertest1.avi	0	880	547	72	111				0	Content		-72	-111	19013416	433609051
19030	08:35:43.836	00:00:19.030	1142	-1024	-768	-1	-1	-1	-1	4	-1024	-768	-1	-1	-1	-1	4		0	0						Untertest1.avi	0	880	547	72	111				0	Content		-72	-111	19030083	433625718
19046	08:35:43.852	00:00:19.045	1143	-1024	-768	-1	-1	-1	-1	4	-1024	-768	-1	-1	-1	-1	4		0	0						Untertest1.avi	0	880	547	72	111				0	Content		-72	-111	19045810	433641445
19062	08:35:43.868	00:00:19.062	1144	-1024	-768	-1	-1	-1	-1	4	-1024	-768	-1	-1	-1	-1	4		0	0						Untertest1.avi	0	880	547	72	111				0	Content		-72	-111	19062443	433658078
19079	08:35:43.885	00:00:19.079	1145	-1024	-768	-1	-1	-1	-1	4	-1024	-768	-1	-1	-1	-1	4		0	0						Untertest1.avi	0	880	547	72	111				0	Content		-72	-111	19079232	433674867
19096	08:35:43.902	00:00:19.095	1146	-1024	-768	-1	-1	-1	-1	4	-1024	-768	-1	-1	-1	-1	4		0	0						Untertest1.avi	0	880	547	72	111				0	Content		-72	-111	19095839	433691474
19113	08:35:43.919	00:00:19.112	1147	-1024	-768	-1	-1	-1	-1	4	-1024	-768	-1	-1	-1	-1	4		0	0						Untertest1.avi	0	880	547	72	111				0	Content		-72	-111	19112506	433708141
19129	08:35:43.935	00:00:19.129	1148	-1024	-768	-1	-1	-1	-1	4	-1024	-768	-1	-1	-1	-1	4		0	0						Untertest1.avi	0	880	547	72	111				0	Content		-72	-111	19129409	433725044
19146	08:35:43.952	00:00:19.146	1149	-1024	-768	-1	-1	-1	-1	4	-1024	-768	-1	-1	-1	-1	4		0	0						Untertest1.avi	0	880	547	72	111				0	Content		-72	-111	19146076	433741711
19163	08:35:43.969	00:00:19.162	1150	-1024	-768	-1	-1	-1	-1	4	-1024	-768	-1	-1	-1	-1	4		0	0						Untertest1.avi	0	880	547	72	111				0	Content		-72	-111	19162921	433758556
19180	08:35:43.986	00:00:19.180	1151	-1024	-768	-1	-1	-1	-1	4	-1024	-768	-1	-1	-1	-1	4		0	0						Untertest1.avi	0	880	547	72	111				0	Content		-72	-111	19180296	433775931
19196	08:35:44.002	00:00:19.196	1152	-1024	-768	-1	-1	-1	-1	4	-1024	-768	-1	-1	-1	-1	4		0	0						Untertest1.avi	0	880	547	72	111				0	Content		-72	-111	19196165	433791800
19213	08:35:44.019	00:00:19.213	1153	-1024	-768	-1	-1	-1	-1	4	-1024	-768	-1	-1	-1	-1	4		0	0						Untertest1.avi	0	880	547	72	111				0	Content		-72	-111	19213289	433808924
19230	08:35:44.036	00:00:19.229	1154	-1024	-768	-1	-1	-1	-1	4	-1024	-768	-1	-1	-1	-1	4		0	0						Untertest1.avi	0	880	547	72	111				0	Content		-72	-111	19229855	433825490
19247	08:35:44.053	00:00:19.246	1155	-1024	-768	-1	-1	-1	-1	4	-1024	-768	-1	-1	-1	-1	4		0	0						Untertest1.avi	0	880	547	72	111				0	Content		-72	-111	19246522	433842157
19263	08:35:44.069	00:00:19.263	1156	-1024	-768	-1	-1	-1	-1	4	-1024	-768	-1	-1	-1	-1	4		0	0						Untertest1.avi	0	880	547	72	111				0	Content		-72	-111	19263033	433858668
19280	08:35:44.086	00:00:19.279	1157	-1024	-768	-1	-1	-1	-1	4	-1024	-768	-1	-1	-1	-1	4		0	0						Untertest1.avi	0	880	547	72	111				0	Content		-72	-111	19279656	433875291
19296	08:35:44.102	00:00:19.296	1158	-1024	-768	-1	-1	-1	-1	4	-1024	-768	-1	-1	-1	-1	4		0	0						Untertest1.avi	0	880	547	72	111				0	Content		-72	-111	19296343	433891978
19313	08:35:44.119	00:00:19.313	1159	-1024	-768	-1	-1	-1	-1	4	-1024	-768	-1	-1	-1	-1	4		0	0						Untertest1.avi	0	880	547	72	111				0	Content		-72	-111	19313010	433908645
19330	08:35:44.136	00:00:19.329	1160	-1024	-768	-1	-1	-1	-1	4	-1024	-768	-1	-1	-1	-1	4		0	0						Untertest1.avi	0	880	547	72	111				0	Content		-72	-111	19329708	433925343
19346	08:35:44.152	00:00:19.346	1161	-1024	-768	-1	-1	-1	-1	4	-1024	-768	-1	-1	-1	-1	4		0	0						Untertest1.avi	0	880	547	72	111				0	Content		-72	-111	19346375	433942010
19363	08:35:44.169	00:00:19.363	1162	-1024	-768	-1	-1	-1	-1	4	-1024	-768	-1	-1	-1	-1	4		0	0						Untertest1.avi	0	880	547	72	111				0	Content		-72	-111	19363072	433958707
19380	08:35:44.186	00:00:19.379	1163	-1024	-768	-1	-1	-1	-1	4	-1024	-768	-1	-1	-1	-1	4		0	0						Untertest1.avi	0	880	547	72	111				0	Content		-72	-111	19379740	433975375
19396	08:35:44.202	00:00:19.396	1164	-1024	-768	-1	-1	-1	-1	4	-1024	-768	-1	-1	-1	-1	4		0	0						Untertest1.avi	0	880	547	72	111				0	Content		-72	-111	19396267	433991902
19413	08:35:44.219	00:00:19.413	1165	-1024	-768	-1	-1	-1	-1	4	-1024	-768	-1	-1	-1	-1	4		0	0						Untertest1.avi	0	880	547	72	111				0	Content		-72	-111	19413204	434008839
19430	08:35:44.236	00:00:19.429	1166	-1024	-768	-1	-1	-1	-1	4	-1024	-768	-1	-1	-1	-1	4		0	0						Untertest1.avi	0	880	547	72	111				0	Content		-72	-111	19429871	434025506
19447	08:35:44.253	00:00:19.446	1167	-1024	-768	-1	-1	-1	-1	4	-1024	-768	-1	-1	-1	-1	4		0	0						Untertest1.avi	0	880	547	72	111				0	Content		-72	-111	19446761	434042396
19463	08:35:44.269	00:00:19.463	1168	-1024	-768	-1	-1	-1	-1	4	-1024	-768	-1	-1	-1	-1	4		0	0						Untertest1.avi	0	880	547	72	111				0	Content		-72	-111	19463135	434058770
19480	08:35:44.286	00:00:19.479	1169	-1024	-768	-1	-1	-1	-1	4	-1024	-768	-1	-1	-1	-1	4		0	0						Untertest1.avi	0	880	547	72	111				0	Content		-72	-111	19479697	434075332
19496	08:35:44.302	00:00:19.496	1170	-1024	-768	-1	-1	-1	-1	4	-1024	-768	-1	-1	-1	-1	4		0	0						Untertest1.avi	0	880	547	72	111				0	Content		-72	-111	19496364	434091999
19513	08:35:44.319	00:00:19.512	1171	-1024	-768	-1	-1	-1	-1	4	-1024	-768	-1	-1	-1	-1	4		0	0						Untertest1.avi	0	880	547	72	111				0	Content		-72	-111	19512935	434108570
19530	08:35:44.336	00:00:19.529	1172	-1024	-768	-1	-1	-1	-1	4	-1024	-768	-1	-1	-1	-1	4		0	0						Untertest1.avi	0	880	547	72	111				0	Content		-72	-111	19529602	434125237
19546	08:35:44.352	00:00:19.546	1173	-1024	-768	-1	-1	-1	-1	4	-1024	-768	-1	-1	-1	-1	4		0	0						Untertest1.avi	0	880	547	72	111				0	Content		-72	-111	19546253	434141888
19563	08:35:44.369	00:00:19.562	1174	-1024	-768	-1	-1	-1	-1	4	-1024	-768	-1	-1	-1	-1	4		0	0						Untertest1.avi	0	880	547	72	111				0	Content		-72	-111	19562999	434158634
19580	08:35:44.386	00:00:19.579	1175	-1024	-768	-1	-1	-1	-1	4	-1024	-768	-1	-1	-1	-1	4		0	0						Untertest1.avi	0	880	547	72	111				0	Content		-72	-111	19579622	434175257
19596	08:35:44.402	00:00:19.596	1176	-1024	-768	-1	-1	-1	-1	4	-1024	-768	-1	-1	-1	-1	4		0	0						Untertest1.avi	0	880	547	72	111				0	Content		-72	-111	19596289	434191924
19613	08:35:44.419	00:00:19.612	1177	-1024	-768	-1	-1	-1	-1	4	-1024	-768	-1	-1	-1	-1	4		0	0						Untertest1.avi	0	880	547	72	111				0	Content		-72	-111	19612869	434208504
19629	08:35:44.435	00:00:19.629	1178	-1024	-768	-1	-1	-1	-1	4	-1024	-768	-1	-1	-1	-1	4		0	0						Untertest1.avi	0	880	547	72	111				0	Content		-72	-111	19629492	434225127
19646	08:35:44.452	00:00:19.646	1179	-1024	-768	-1	-1	-1	-1	4	-1024	-768	-1	-1	-1	-1	4		0	0						Untertest1.avi	0	880	547	72	111				0	Content		-72	-111	19646179	434241814
19663	08:35:44.469	00:00:19.662	1180	-1024	-768	-1	-1	-1	-1	4	-1024	-768	-1	-1	-1	-1	4		0	0						Untertest1.avi	0	880	547	72	111				0	Content		-72	-111	19662846	434258481
19679	08:35:44.485	00:00:19.679	1181	-1024	-768	-1	-1	-1	-1	4	-1024	-768	-1	-1	-1	-1	4		0	0						Untertest1.avi	0	880	547	72	111				0	Content		-72	-111	19679480	434275115
19696	08:35:44.502	00:00:19.696	1182	-1024	-768	-1	-1	-1	-1	4	-1024	-768	-1	-1	-1	-1	4		0	0						Untertest1.avi	0	880	547	72	111				0	Content		-72	-111	19696147	434291782
19713	08:35:44.519	00:00:19.712	1183	-1024	-768	-1	-1	-1	-1	4	-1024	-768	-1	-1	-1	-1	4		0	0						Untertest1.avi	0	880	547	72	111				0	Content		-72	-111	19712816	434308451
19729	08:35:44.535	00:00:19.729	1184	-1024	-768	-1	-1	-1	-1	4	-1024	-768	-1	-1	-1	-1	4		0	0						Untertest1.avi	0	880	547	72	111				0	Content		-72	-111	19729483	434325118
19746	08:35:44.552	00:00:19.745	1185	-1024	-768	-1	-1	-1	-1	4	-1024	-768	-1	-1	-1	-1	4		0	0						Untertest1.avi	0	880	547	72	111				0	Content		-72	-111	19745983	434341618
19763	08:35:44.569	00:00:19.762	1186	-1024	-768	-1	-1	-1	-1	4	-1024	-768	-1	-1	-1	-1	4		0	0						Untertest1.avi	0	880	547	72	111				0	Content		-72	-111	19762650	434358285
19780	08:35:44.586	00:00:19.779	1187	-1024	-768	-1	-1	-1	-1	4	-1024	-768	-1	-1	-1	-1	4		0	0						Untertest1.avi	0	880	547	72	111				0	Content		-72	-111	19779566	434375201
19796	08:35:44.602	00:00:19.796	1188	-1024	-768	-1	-1	-1	-1	4	-1024	-768	-1	-1	-1	-1	4		0	0						Untertest1.avi	0	880	547	72	111				0	Content		-72	-111	19796233	434391868
19813	08:35:44.619	00:00:19.813	1189	-1024	-768	-1	-1	-1	-1	4	-1024	-768	-1	-1	-1	-1	4		0	0						Untertest1.avi	0	880	547	72	111				0	Content		-72	-111	19813229	434408864
19829	08:35:44.635	00:00:19.829	1190	-1024	-768	-1	-1	-1	-1	4	-1024	-768	-1	-1	-1	-1	4		0	0						Untertest1.avi	0	880	547	72	111				0	Content		-72	-111	19829477	434425112
19846	08:35:44.652	00:00:19.846	1191	-1024	-768	-1	-1	-1	-1	4	-1024	-768	-1	-1	-1	-1	4		0	0						Untertest1.avi	0	880	547	72	111				0	Content		-72	-111	19846101	434441736
19863	08:35:44.669	00:00:19.862	1192	-1024	-768	-1	-1	-1	-1	4	-1024	-768	-1	-1	-1	-1	4		0	0						Untertest1.avi	0	880	547	72	111				0	Content		-72	-111	19862769	434458404
19879	08:35:44.685	00:00:19.879	1193	-1024	-768	-1	-1	-1	-1	4	-1024	-768	-1	-1	-1	-1	4		0	0						Untertest1.avi	0	880	547	72	111				0	Content		-72	-111	19879371	434475006
19896	08:35:44.702	00:00:19.896	1194	-1024	-768	-1	-1	-1	-1	4	-1024	-768	-1	-1	-1	-1	4		0	0						Untertest1.avi	0	880	547	72	111				0	Content		-72	-111	19896038	434491673
19913	08:35:44.719	00:00:19.912	1195	-1024	-768	-1	-1	-1	-1	4	-1024	-768	-1	-1	-1	-1	4		0	0						Untertest1.avi	0	880	547	72	111				0	Content		-72	-111	19912630	434508265
19929	08:35:44.735	00:00:19.929	1196	-1024	-768	-1	-1	-1	-1	4	-1024	-768	-1	-1	-1	-1	4		0	0						Untertest1.avi	0	880	547	72	111				0	Content		-72	-111	19929297	434524932
19946	08:35:44.752	00:00:19.945	1197	-1024	-768	-1	-1	-1	-1	4	-1024	-768	-1	-1	-1	-1	4		0	0						Untertest1.avi	0	880	547	72	111				0	Content		-72	-111	19945968	434541603
19962	08:35:44.768	00:00:19.962	1198	-1024	-768	-1	-1	-1	-1	4	-1024	-768	-1	-1	-1	-1	4		0	0						Untertest1.avi	0	880	547	72	111				0	Content		-72	-111	19962361	434557996
19979	08:35:44.785	00:00:19.979	1199	-1024	-768	-1	-1	-1	-1	4	-1024	-768	-1	-1	-1	-1	4		0	0						Untertest1.avi	0	880	547	72	111				0	Content		-72	-111	19979099	434574734
19996	08:35:44.802	00:00:19.995	1200	-1024	-768	-1	-1	-1	-1	4	-1024	-768	-1	-1	-1	-1	4		0	0						Untertest1.avi	0	880	547	72	111				0	Content		-72	-111	19995766	434591401
20012	08:35:44.818	00:00:20.012	1201	-1024	-768	-1	-1	-1	-1	4	-1024	-768	-1	-1	-1	-1	4		0	0						Untertest1.avi	0	880	547	72	111				0	Content		-72	-111	20012460	434608095
20029	08:35:44.835	00:00:20.029	1202	-1024	-768	-1	-1	-1	-1	4	-1024	-768	-1	-1	-1	-1	4		0	0						Untertest1.avi	0	880	547	72	111				0	Content		-72	-111	20029148	434624783
20046	08:35:44.852	00:00:20.045	1203	-1024	-768	-1	-1	-1	-1	4	-1024	-768	-1	-1	-1	-1	4		0	0						Untertest1.avi	0	880	547	72	111				0	Content		-72	-111	20045815	434641450
20062	08:35:44.868	00:00:20.062	1204	-1024	-768	-1	-1	-1	-1	4	-1024	-768	-1	-1	-1	-1	4		0	0						Untertest1.avi	0	880	547	72	111				0	Content		-72	-111	20062458	434658093
20079	08:35:44.885	00:00:20.079	1205	-1024	-768	-1	-1	-1	-1	4	-1024	-768	-1	-1	-1	-1	4		0	0						Untertest1.avi	0	880	547	72	111				0	Content		-72	-111	20079146	434674781
20096	08:35:44.902	00:00:20.095	1206	-1024	-768	-1	-1	-1	-1	4	-1024	-768	-1	-1	-1	-1	4		0	0						Untertest1.avi	0	880	547	72	111				0	Content		-72	-111	20095813	434691448
20112	08:35:44.918	00:00:20.112	1207	-1024	-768	-1	-1	-1	-1	4	-1024	-768	-1	-1	-1	-1	4		0	0						Untertest1.avi	0	880	547	72	111				0	Content		-72	-111	20112455	434708090
20129	08:35:44.935	00:00:20.129	1208	-1024	-768	-1	-1	-1	-1	4	-1024	-768	-1	-1	-1	-1	4		0	0						Untertest1.avi	0	880	547	72	111				0	Content		-72	-111	20129202	434724837
20146	08:35:44.952	00:00:20.145	1209	-1024	-768	-1	-1	-1	-1	4	-1024	-768	-1	-1	-1	-1	4		0	0						Untertest1.avi	0	880	547	72	111				0	Content		-72	-111	20145826	434741461
20162	08:35:44.968	00:00:20.162	1210	-1024	-768	-1	-1	-1	-1	4	-1024	-768	-1	-1	-1	-1	4		0	0						Untertest1.avi	0	880	547	72	111				0	Content		-72	-111	20162494	434758129
20179	08:35:44.985	00:00:20.179	1211	-1024	-768	-1	-1	-1	-1	4	-1024	-768	-1	-1	-1	-1	4		0	0						Untertest1.avi	0	880	547	72	111				0	Content		-72	-111	20179098	434774733
20196	08:35:45.002	00:00:20.195	1212	-1024	-768	-1	-1	-1	-1	4	-1024	-768	-1	-1	-1	-1	4		0	0						Untertest1.avi	0	880	547	72	111				0	Content		-72	-111	20195765	434791400
20212	08:35:45.018	00:00:20.212	1213	-1024	-768	-1	-1	-1	-1	4	-1024	-768	-1	-1	-1	-1	4		0	0						Untertest1.avi	0	880	547	72	111				0	Content		-72	-111	20212445	434808080
20229	08:35:45.035	00:00:20.229	1214	-1024	-768	-1	-1	-1	-1	4	-1024	-768	-1	-1	-1	-1	4		0	0						Untertest1.avi	0	880	547	72	111				0	Content		-72	-111	20229193	434824828
20246	08:35:45.052	00:00:20.245	1215	-1024	-768	-1	-1	-1	-1	4	-1024	-768	-1	-1	-1	-1	4		0	0						Untertest1.avi	0	880	547	72	111				0	Content		-72	-111	20245753	434841388
20262	08:35:45.068	00:00:20.262	1216	-1024	-768	-1	-1	-1	-1	4	-1024	-768	-1	-1	-1	-1	4		0	0						Untertest1.avi	0	880	547	72	111				0	Content		-72	-111	20262421	434858056
20279	08:35:45.085	00:00:20.278	1217	-1024	-768	-1	-1	-1	-1	4	-1024	-768	-1	-1	-1	-1	4		0	0						Untertest1.avi	0	880	547	72	111				0	Content		-72	-111	20278945	434874580
20296	08:35:45.102	00:00:20.295	1218	-1024	-768	-1	-1	-1	-1	4	-1024	-768	-1	-1	-1	-1	4		0	0						Untertest1.avi	0	880	547	72	111				0	Content		-72	-111	20295628	434891263
20312	08:35:45.118	00:00:20.312	1219	-1024	-768	-1	-1	-1	-1	4	-1024	-768	-1	-1	-1	-1	4		0	0						Untertest1.avi	0	880	547	72	111				0	Content		-72	-111	20312295	434907930
20329	08:35:45.135	00:00:20.328	1220	-1024	-768	-1	-1	-1	-1	4	-1024	-768	-1	-1	-1	-1	4		0	0						Untertest1.avi	0	880	547	72	111				0	Content		-72	-111	20328925	434924560
20346	08:35:45.152	00:00:20.345	1221	-1024	-768	-1	-1	-1	-1	4	-1024	-768	-1	-1	-1	-1	4		0	0						Untertest1.avi	0	880	547	72	111				0	Content		-72	-111	20345592	434941227
20362	08:35:45.168	00:00:20.362	1222	-1024	-768	-1	-1	-1	-1	4	-1024	-768	-1	-1	-1	-1	4		0	0						Untertest1.avi	0	880	547	72	111				0	Content		-72	-111	20362385	434958020
20379	08:35:45.185	00:00:20.379	1223	-1024	-768	-1	-1	-1	-1	4	-1024	-768	-1	-1	-1	-1	4		0	0						Untertest1.avi	0	880	547	72	111				0	Content		-72	-111	20379052	434974687
20396	08:35:45.202	00:00:20.395	1224	-1024	-768	-1	-1	-1	-1	4	-1024	-768	-1	-1	-1	-1	4		0	0						Untertest1.avi	0	880	547	72	111				0	Content		-72	-111	20395801	434991436
20412	08:35:45.218	00:00:20.412	1225	-1024	-768	-1	-1	-1	-1	4	-1024	-768	-1	-1	-1	-1	4		0	0						Untertest1.avi	0	880	547	72	111				0	Content		-72	-111	20412173	435007808
20429	08:35:45.235	00:00:20.428	1226	-1024	-768	-1	-1	-1	-1	4	-1024	-768	-1	-1	-1	-1	4		0	0						Untertest1.avi	0	880	547	72	111				0	Content		-72	-111	20428859	435024494
20446	08:35:45.252	00:00:20.445	1227	-1024	-768	-1	-1	-1	-1	4	-1024	-768	-1	-1	-1	-1	4		0	0						Untertest1.avi	0	880	547	72	111				0	Content		-72	-111	20445526	435041161
20462	08:35:45.268	00:00:20.462	1228	-1024	-768	-1	-1	-1	-1	4	-1024	-768	-1	-1	-1	-1	4		0	0						Untertest1.avi	0	880	547	72	111				0	Content		-72	-111	20462159	435057794
20479	08:35:45.285	00:00:20.478	1229	-1024	-768	-1	-1	-1	-1	4	-1024	-768	-1	-1	-1	-1	4		0	0						Untertest1.avi	0	880	547	72	111				0	Content		-72	-111	20478826	435074461
20495	08:35:45.301	00:00:20.495	1230	-1024	-768	-1	-1	-1	-1	4	-1024	-768	-1	-1	-1	-1	4		0	0						Untertest1.avi	0	880	547	72	111				0	Content		-72	-111	20495494	435091129
20512	08:35:45.318	00:00:20.512	1231	-1024	-768	-1	-1	-1	-1	4	-1024	-768	-1	-1	-1	-1	4		0	0						Untertest1.avi	0	880	547	72	111				0	Content		-72	-111	20512161	435107796
20529	08:35:45.335	00:00:20.528	1232	-1024	-768	-1	-1	-1	-1	4	-1024	-768	-1	-1	-1	-1	4		0	0						Untertest1.avi	0	880	547	72	111				0	Content		-72	-111	20528796	435124431
20545	08:35:45.351	00:00:20.545	1233	-1024	-768	-1	-1	-1	-1	4	-1024	-768	-1	-1	-1	-1	4		0	0						Untertest1.avi	0	880	547	72	111				0	Content		-72	-111	20545409	435141044
20562	08:35:45.368	00:00:20.561	1234	-1024	-768	-1	-1	-1	-1	4	-1024	-768	-1	-1	-1	-1	4		0	0						Untertest1.avi	0	880	547	72	111				0	Content		-72	-111	20561907	435157542
20579	08:35:45.385	00:00:20.578	1235	-1024	-768	-1	-1	-1	-1	4	-1024	-768	-1	-1	-1	-1	4		0	0						Untertest1.avi	0	880	547	72	111				0	Content		-72	-111	20578904	435174539
20595	08:35:45.401	00:00:20.595	1236	-1024	-768	-1	-1	-1	-1	4	-1024	-768	-1	-1	-1	-1	4		0	0						Untertest1.avi	0	880	547	72	111				0	Content		-72	-111	20595404	435191039
20612	08:35:45.418	00:00:20.612	1237	-1024	-768	-1	-1	-1	-1	4	-1024	-768	-1	-1	-1	-1	4		0	0						Untertest1.avi	0	880	547	72	111				0	Content		-72	-111	20612026	435207661
20629	08:35:45.435	00:00:20.628	1238	-1024	-768	-1	-1	-1	-1	4	-1024	-768	-1	-1	-1	-1	4		0	0						Untertest1.avi	0	880	547	72	111				0	Content		-72	-111	20628774	435224409
20645	08:35:45.451	00:00:20.645	1239	-1024	-768	-1	-1	-1	-1	4	-1024	-768	-1	-1	-1	-1	4		0	0						Untertest1.avi	0	880	547	72	111				0	Content		-72	-111	20645368	435241003
20662	08:35:45.468	00:00:20.662	1240	-1024	-768	-1	-1	-1	-1	4	-1024	-768	-1	-1	-1	-1	4		0	0						Untertest1.avi	0	880	547	72	111				0	Content		-72	-111	20662035	435257670
20679	08:35:45.485	00:00:20.678	1241	-1024	-768	-1	-1	-1	-1	4	-1024	-768	-1	-1	-1	-1	4		0	0						Untertest1.avi	0	880	547	72	111				0	Content		-72	-111	20678592	435274227
20695	08:35:45.501	00:00:20.695	1242	-1024	-768	-1	-1	-1	-1	4	-1024	-768	-1	-1	-1	-1	4		0	0						Untertest1.avi	0	880	547	72	111				0	Content		-72	-111	20695467	435291102
20712	08:35:45.518	00:00:20.712	1243	-1024	-768	-1	-1	-1	-1	4	-1024	-768	-1	-1	-1	-1	4		0	0						Untertest1.avi	0	880	547	72	111				0	Content		-72	-111	20712100	435307735
20729	08:35:45.535	00:00:20.728	1244	-1024	-768	-1	-1	-1	-1	4	-1024	-768	-1	-1	-1	-1	4		0	0						Untertest1.avi	0	880	547	72	111				0	Content		-72	-111	20728706	435324341
20745	08:35:45.551	00:00:20.745	1245	-1024	-768	-1	-1	-1	-1	4	-1024	-768	-1	-1	-1	-1	4		0	0						Untertest1.avi	0	880	547	72	111				0	Content		-72	-111	20745207	435340842
20762	08:35:45.568	00:00:20.762	1246	-1024	-768	-1	-1	-1	-1	4	-1024	-768	-1	-1	-1	-1	4		0	0						Untertest1.avi	0	880	547	72	111				0	Content		-72	-111	20762088	435357723
20779	08:35:45.585	00:00:20.778	1247	-1024	-768	-1	-1	-1	-1	4	-1024	-768	-1	-1	-1	-1	4		0	0						Untertest1.avi	0	880	547	72	111				0	Content		-72	-111	20778579	435374214
20795	08:35:45.601	00:00:20.795	1248	337,2625	606,3438	0,5861087	0,7298672	430,2584	3,626301	3	337,113	606,3894	0,5861099	0,7298672	430,2584	3,626451	1	8	337	606						Untertest1.avi	0	880	547	72	111	259	497	416	0	Content		265	495	20795326	435390961
20812	08:35:45.618	00:00:20.811	1249	-1024	-768	-1	-1	-1	-1	4	-1024	-768	-1	-1	-1	-1	4	8	0	0						Untertest1.avi	0	880	547	72	111	259	497	416	0	Content		-72	-111	20811951	435407586
20829	08:35:45.635	00:00:20.828	1250	-1024	-768	-1	-1	-1	-1	4	-1024	-768	-1	-1	-1	-1	4	8	0	0						Untertest1.avi	0	880	547	72	111	259	497	416	0	Content		-72	-111	20828692	435424327
20845	08:35:45.651	00:00:20.845	1251	-1024	-768	-1	-1	-1	-1	4	-1024	-768	-1	-1	-1	-1	4	8	0	0						Untertest1.avi	0	880	547	72	111	259	497	416	0	Content		-72	-111	20845087	435440722
20862	08:35:45.668	00:00:20.862	1252	-1024	-768	-1	-1	-1	-1	4	-1024	-768	-1	-1	-1	-1	4	8	0	0						Untertest1.avi	0	880	547	72	111	259	497	416	0	Content		-72	-111	20862076	435457711
20879	08:35:45.685	00:00:20.878	1253	357,1168	614,4891	0,5861578	0,729248	430,2584	3,618167	3	357,1168	614,4891	0,5861578	0,729248	430,2584	3,618167	1	8	357	614						Untertest1.avi	0	880	547	72	111	259	497	416	0	Content		285	503	20878569	435474204
20895	08:35:45.701	00:00:20.895	1254	323,3713	607,7968	0,5865332	0,7299287	430,1154	3,62732	3	323,2521	607,8735	0,5865344	0,7299287	430,1154	3,627313	1	8	323	608						Untertest1.avi	0	880	547	72	111	259	497	416	0	Content		251	497	20895315	435490950
20912	08:35:45.718	00:00:20.911	1255	-1024	-768	-1	-1	-1	-1	4	-1024	-768	-1	-1	-1	-1	4	8	0	0						Untertest1.avi	0	880	547	72	111	259	497	416	0	Content		-72	-111	20911937	435507572
20929	08:35:45.735	00:00:20.928	1256	-1024	-768	-1	-1	-1	-1	4	-1024	-768	-1	-1	-1	-1	4	8	0	0						Untertest1.avi	0	880	547	72	111	259	497	416	0	Content		-72	-111	20928552	435524187
20945	08:35:45.751	00:00:20.945	1257	-1024	-768	-1	-1	-1	-1	4	-1024	-768	-1	-1	-1	-1	4	8	0	0						Untertest1.avi	0	880	547	72	111	259	497	416	0	Content		-72	-111	20945072	435540707
20962	08:35:45.768	00:00:20.962	1258	-1024	-768	-1	-1	-1	-1	4	-1024	-768	-1	-1	-1	-1	4	8	0	0						Untertest1.avi	0	880	547	72	111	259	497	416	0	Content		-72	-111	20962003	435557638
20978	08:35:45.784	00:00:20.978	1259	331,5705	606,4663	0,5871838	0,7307535	430,6702	3,660735	3	331,434	606,5204	0,587185	0,7307535	430,6701	3,660836	1	8	331	607						Untertest1.avi	0	880	547	72	111	259	497	416	0	Content		259	496	20978427	435574062
20995	08:35:45.801	00:00:20.995	1260	351,1321	611,5421	0,5872356	0,7303329	430,6702	3,557809	3	351,1321	611,5421	0,5872356	0,7303329	430,6702	3,557809	1	8	351	612						Untertest1.avi	0	880	547	72	111	259	497	416	0	Content		279	501	20995176	435590811
21012	08:35:45.818	00:00:21.011	1261	-1024	-768	-1	-1	-1	-1	4	-1024	-768	-1	-1	-1	-1	4	8	0	0						Untertest1.avi	0	880	547	72	111	259	497	416	0	Content		-72	-111	21011799	435607434
21029	08:35:45.835	00:00:21.028	1262	-1024	-768	-1	-1	-1	-1	4	-1024	-768	-1	-1	-1	-1	4	8	0	0						Untertest1.avi	0	880	547	72	111	259	497	416	0	Content		-72	-111	21028620	435624255
21045	08:35:45.851	00:00:21.045	1263	-1024	-768	-1	-1	-1	-1	4	-1024	-768	-1	-1	-1	-1	4	8	0	0						Untertest1.avi	0	880	547	72	111	259	497	416	0	Content		-72	-111	21045056	435640691
21062	08:35:45.868	00:00:21.061	1264	-1024	-768	-1	-1	-1	-1	4	-1024	-768	-1	-1	-1	-1	4	8	0	0						Untertest1.avi	0	880	547	72	111	259	497	416	0	Content		-72	-111	21061911	435657546
21078	08:35:45.884	00:00:21.078	1265	349,739	616,6613	0,5872145	0,730018	430,6702	3,653677	3	349,739	616,6613	0,5872145	0,730018	430,6702	3,653677	1	8	350	617						Untertest1.avi	0	880	547	72	111	259	497	416	0	Content		278	506	21078413	435674048
21095	08:35:45.901	00:00:21.095	1266	323,5193	613,2021	0,5870206	0,7302206	430,3219	3,70783	3	323,4368	613,261	0,5870215	0,7302206	430,3219	3,707885	1	8	323	613						Untertest1.avi	0	880	547	72	111	259	497	416	0	Content		251	502	21095044	435690679
21112	08:35:45.918	00:00:21.111	1267	-1024	-768	-1	-1	-1	-1	4	-1024	-768	-1	-1	-1	-1	4	8	0	0						Untertest1.avi	0	880	547	72	111	259	497	416	0	Content		-72	-111	21111783	435707418
21128	08:35:45.934	00:00:21.128	1268	-1024	-768	-1	-1	-1	-1	4	-1024	-768	-1	-1	-1	-1	4	8	0	0						Untertest1.avi	0	880	547	72	111	259	497	416	0	Content		-72	-111	21128404	435724039
21145	08:35:45.951	00:00:21.144	1269	-1024	-768	-1	-1	-1	-1	4	-1024	-768	-1	-1	-1	-1	4	8	0	0						Untertest1.avi	0	880	547	72	111	259	497	416	0	Content		-72	-111	21144911	435740546
21162	08:35:45.968	00:00:21.161	1270	-1024	-768	-1	-1	-1	-1	4	-1024	-768	-1	-1	-1	-1	4	8	0	0						Untertest1.avi	0	880	547	72	111	259	497	416	0	Content		-72	-111	21161899	435757534
21178	08:35:45.984	00:00:21.178	1271	329,2977	562,7422	0,5860534	0,7279713	430,3219	3,631993	3	329,2977	562,7422	0,5860534	0,7279713	430,3219	3,631993	1	8	329	563						Untertest1.avi	0	880	547	72	111	259	497	416	0	Content		257	452	21178406	435774041
21195	08:35:46.001	00:00:21.195	1272	315,3227	566,4056	0,5859382	0,7278879	430,3219	3,586773	3	315,3227	566,4056	0,5859382	0,7278879	430,3219	3,586773	1	8	315	566						Untertest1.avi	0	880	547	72	111	259	497	416	0	Content		243	455	21195030	435790665
21212	08:35:46.018	00:00:21.211	1273	-1024	-768	-1	-1	-1	-1	4	-1024	-768	-1	-1	-1	-1	4		0	0						Untertest1.avi	0	880	547	72	111				0	Content		-72	-111	21211774	435807409
21228	08:35:46.034	00:00:21.228	1274	-1024	-768	-1	-1	-1	-1	4	-1024	-768	-1	-1	-1	-1	4		0	0						Untertest1.avi	0	880	547	72	111				0	Content		-72	-111	21228385	435824020
21245	08:35:46.051	00:00:21.245	1275	-1024	-768	-1	-1	-1	-1	4	-1024	-768	-1	-1	-1	-1	4		0	0						Untertest1.avi	0	880	547	72	111				0	Content		-72	-111	21245019	435840654
21262	08:35:46.068	00:00:21.261	1276	-1024	-768	-1	-1	-1	-1	4	-1024	-768	-1	-1	-1	-1	4		0	0						Untertest1.avi	0	880	547	72	111				0	Content		-72	-111	21261641	435857276
21278	08:35:46.084	00:00:21.278	1277	-1024	-768	-1	-1	-1	-1	4	-1024	-768	-1	-1	-1	-1	4		0	0						Untertest1.avi	0	880	547	72	111				0	Content		-72	-111	21278385	435874020
21295	08:35:46.101	00:00:21.295	1278	-1024	-768	-1	-1	-1	-1	4	-1024	-768	-1	-1	-1	-1	4		0	0						Untertest1.avi	0	880	547	72	111				0	Content		-72	-111	21295015	435890650
21312	08:35:46.118	00:00:21.311	1279	-1024	-768	-1	-1	-1	-1	4	-1024	-768	-1	-1	-1	-1	4		0	0						Untertest1.avi	0	880	547	72	111				0	Content		-72	-111	21311634	435907269
21328	08:35:46.134	00:00:21.328	1280	-1024	-768	-1	-1	-1	-1	4	-1024	-768	-1	-1	-1	-1	4		0	0						Untertest1.avi	0	880	547	72	111				0	Content		-72	-111	21328328	435923963
21345	08:35:46.151	00:00:21.344	1281	-1024	-768	-1	-1	-1	-1	4	-1024	-768	-1	-1	-1	-1	4		0	0						Untertest1.avi	0	880	547	72	111				0	Content		-72	-111	21344748	435940383
21362	08:35:46.168	00:00:21.361	1282	-1024	-768	-1	-1	-1	-1	4	-1024	-768	-1	-1	-1	-1	4		0	0						Untertest1.avi	0	880	547	72	111				0	Content		-72	-111	21361614	435957249
21378	08:35:46.184	00:00:21.378	1283	-1024	-768	-1	-1	-1	-1	4	-1024	-768	-1	-1	-1	-1	4		0	0						Untertest1.avi	0	880	547	72	111				0	Content		-72	-111	21378240	435973875
21395	08:35:46.201	00:00:21.394	1284	-1024	-768	-1	-1	-1	-1	4	-1024	-768	-1	-1	-1	-1	4		0	0						Untertest1.avi	0	880	547	72	111				0	Content		-72	-111	21394868	435990503
21411	08:35:46.217	00:00:21.411	1285	-1024	-768	-1	-1	-1	-1	4	-1024	-768	-1	-1	-1	-1	4		0	0						Untertest1.avi	0	880	547	72	111				0	Content		-72	-111	21411491	436007126
21428	08:35:46.234	00:00:21.428	1286	-1024	-768	-1	-1	-1	-1	4	-1024	-768	-1	-1	-1	-1	4		0	0						Untertest1.avi	0	880	547	72	111				0	Content		-72	-111	21428236	436023871
21445	08:35:46.251	00:00:21.444	1287	-1024	-768	-1	-1	-1	-1	4	-1024	-768	-1	-1	-1	-1	4		0	0						Untertest1.avi	0	880	547	72	111				0	Content		-72	-111	21444607	436040242
21462	08:35:46.268	00:00:21.461	1288	-1024	-768	-1	-1	-1	-1	4	-1024	-768	-1	-1	-1	-1	4		0	0						Untertest1.avi	0	880	547	72	111				0	Content		-72	-111	21461609	436057244
21478	08:35:46.284	00:00:21.478	1289	-1024	-768	-1	-1	-1	-1	4	-1024	-768	-1	-1	-1	-1	4		0	0						Untertest1.avi	0	880	547	72	111				0	Content		-72	-111	21478108	436073743
21495	08:35:46.301	00:00:21.494	1290	314,3908	556,0392	0,5843351	0,7235476	431,4781	3,680101	3	314,3007	556,0588	0,5843359	0,7235476	431,4781	3,680192	1	9	314	556						Untertest1.avi	0	880	547	72	111	242	447	316	0	Content		242	445	21494855	436090490
21511	08:35:46.317	00:00:21.511	1291	-1024	-768	-1	-1	-1	-1	4	-1024	-768	-1	-1	-1	-1	4	9	0	0						Untertest1.avi	0	880	547	72	111	242	447	316	0	Content		-72	-111	21511480	436107115
21528	08:35:46.334	00:00:21.528	1292	-1024	-768	-1	-1	-1	-1	4	-1024	-768	-1	-1	-1	-1	4	9	0	0						Untertest1.avi	0	880	547	72	111	242	447	316	0	Content		-72	-111	21528101	436123736
21545	08:35:46.351	00:00:21.544	1293	-1024	-768	-1	-1	-1	-1	4	-1024	-768	-1	-1	-1	-1	4	9	0	0						Untertest1.avi	0	880	547	72	111	242	447	316	0	Content		-72	-111	21544606	436140241
21561	08:35:46.367	00:00:21.561	1294	-1024	-768	-1	-1	-1	-1	4	-1024	-768	-1	-1	-1	-1	4	9	0	0						Untertest1.avi	0	880	547	72	111	242	447	316	0	Content		-72	-111	21561468	436157103
21578	08:35:46.384	00:00:21.577	1295	319,3797	556,5878	0,5812084	0,72115	431,4781	3,70004	3	319,3797	556,5878	0,5812084	0,72115	431,4781	3,70004	1	9	319	557						Untertest1.avi	0	880	547	72	111	242	447	316	0	Content		247	446	21577976	436173611
21595	08:35:46.401	00:00:21.594	1296	322,5882	558,2864	0,5806755	0,7210755	431,4781	3,693285	3	322,5882	558,2864	0,5806755	0,7210755	431,4781	3,693285	1	9	323	558						Untertest1.avi	0	880	547	72	111	242	447	316	0	Content		251	447	21594721	436190356
21611	08:35:46.417	00:00:21.611	1297	-1024	-768	-1	-1	-1	-1	4	-1024	-768	-1	-1	-1	-1	4	9	0	0						Untertest1.avi	0	880	547	72	111	242	447	316	0	Content		-72	-111	21611343	436206978
21628	08:35:46.434	00:00:21.627	1298	-1024	-768	-1	-1	-1	-1	4	-1024	-768	-1	-1	-1	-1	4	9	0	0						Untertest1.avi	0	880	547	72	111	242	447	316	0	Content		-72	-111	21627966	436223601
21645	08:35:46.451	00:00:21.644	1299	-1024	-768	-1	-1	-1	-1	4	-1024	-768	-1	-1	-1	-1	4	9	0	0						Untertest1.avi	0	880	547	72	111	242	447	316	0	Content		-72	-111	21644713	436240348
21661	08:35:46.467	00:00:21.661	1300	-1024	-768	-1	-1	-1	-1	4	-1024	-768	-1	-1	-1	-1	4	9	0	0						Untertest1.avi	0	880	547	72	111	242	447	316	0	Content		-72	-111	21661337	436256972
21678	08:35:46.484	00:00:21.677	1301	-1024	-768	-1	-1	-1	-1	4	-1024	-768	-1	-1	-1	-1	4	9	0	0						Untertest1.avi	0	880	547	72	111	242	447	316	0	Content		-72	-111	21677958	436273593
21695	08:35:46.501	00:00:21.694	1302	308,4598	563,8956	0,579219	0,722508	431,8347	3,868171	3	308,3849	563,9165	0,5792197	0,722508	431,8347	3,86824	1	9	308	564						Untertest1.avi	0	880	547	72	111	242	447	316	0	Content		236	453	21694706	436290341
21711	08:35:46.517	00:00:21.711	1303	-1024	-768	-1	-1	-1	-1	4	-1024	-768	-1	-1	-1	-1	4	9	0	0						Untertest1.avi	0	880	547	72	111	242	447	316	0	Content		-72	-111	21711330	436306965
21728	08:35:46.534	00:00:21.727	1304	-1024	-768	-1	-1	-1	-1	4	-1024	-768	-1	-1	-1	-1	4	9	0	0						Untertest1.avi	0	880	547	72	111	242	447	316	0	Content		-72	-111	21727827	436323462
21744	08:35:46.550	00:00:21.744	1305	-1024	-768	-1	-1	-1	-1	4	-1024	-768	-1	-1	-1	-1	4	9	0	0						Untertest1.avi	0	880	547	72	111	242	447	316	0	Content		-72	-111	21744327	436339962
21761	08:35:46.567	00:00:21.761	1306	-1024	-768	-1	-1	-1	-1	4	-1024	-768	-1	-1	-1	-1	4	9	0	0						Untertest1.avi	0	880	547	72	111	242	447	316	0	Content		-72	-111	21761394	436357029
21778	08:35:46.584	00:00:21.777	1307	296,4082	577,0714	0,5794003	0,7281718	432,5661	3,938237	3	296,3236	577,0917	0,579401	0,7281718	432,5661	3,938348	1	9	296	577						Untertest1.avi	0	880	547	72	111	242	447	316	0	Content		224	466	21777816	436373451
21795	08:35:46.601	00:00:21.794	1308	269,8038	698,541	0,5797485	0,7311275	432,5661	3,869787	3	269,8038	698,541	0,5797485	0,7311275	432,5661	3,869787	1	9	270	699						Untertest1.avi	0	880	547	72	111	242	447	316	0	Content		198	588	21794566	436390201
21811	08:35:46.617	00:00:21.811	1309	-1024	-768	-1	-1	-1	-1	4	-1024	-768	-1	-1	-1	-1	4		0	0						Untertest1.avi	0	880	547	72	111				0	Content		-72	-111	21811189	436406824
21828	08:35:46.634	00:00:21.828	1310	-1024	-768	-1	-1	-1	-1	4	-1024	-768	-1	-1	-1	-1	4		0	0						Untertest1.avi	0	880	547	72	111				0	Content		-72	-111	21828007	436423642
21844	08:35:46.650	00:00:21.844	1311	-1024	-768	-1	-1	-1	-1	4	-1024	-768	-1	-1	-1	-1	4		0	0						Untertest1.avi	0	880	547	72	111				0	Content		-72	-111	21844436	436440071
21861	08:35:46.667	00:00:21.861	1312	-1024	-768	-1	-1	-1	-1	4	-1024	-768	-1	-1	-1	-1	4		0	0						Untertest1.avi	0	880	547	72	111				0	Content		-72	-111	21861297	436456932
21878	08:35:46.684	00:00:21.877	1313	-1024	-768	-1	-1	-1	-1	4	-1024	-768	-1	-1	-1	-1	4		0	0						Untertest1.avi	0	880	547	72	111				0	Content		-72	-111	21877930	436473565
21895	08:35:46.701	00:00:21.894	1314	-1024	-768	-1	-1	-1	-1	4	-1024	-768	-1	-1	-1	-1	4		0	0						Untertest1.avi	0	880	547	72	111				0	Content		-72	-111	21894551	436490186
21911	08:35:46.717	00:00:21.911	1315	-1024	-768	-1	-1	-1	-1	4	-1024	-768	-1	-1	-1	-1	4		0	0						Untertest1.avi	0	880	547	72	111				0	Content		-72	-111	21911174	436506809
21928	08:35:46.734	00:00:21.927	1316	-1024	-768	-1	-1	-1	-1	4	-1024	-768	-1	-1	-1	-1	4		0	0						Untertest1.avi	0	880	547	72	111				0	Content		-72	-111	21927923	436523558
21945	08:35:46.751	00:00:21.944	1317	-1024	-768	-1	-1	-1	-1	4	-1024	-768	-1	-1	-1	-1	4		0	0						Untertest1.avi	0	880	547	72	111				0	Content		-72	-111	21944547	436540182
21961	08:35:46.767	00:00:21.961	1318	-1024	-768	-1	-1	-1	-1	4	-1024	-768	-1	-1	-1	-1	4		0	0						Untertest1.avi	0	880	547	72	111				0	Content		-72	-111	21961169	436556804
21978	08:35:46.784	00:00:21.977	1319	-1024	-768	-1	-1	-1	-1	4	-1024	-768	-1	-1	-1	-1	4		0	0						Untertest1.avi	0	880	547	72	111				0	Content		-72	-111	21977794	436573429
21995	08:35:46.801	00:00:21.994	1320	-1024	-768	-1	-1	-1	-1	4	-1024	-768	-1	-1	-1	-1	4		0	0						Untertest1.avi	0	880	547	72	111				0	Content		-72	-111	21994543	436590178
22011	08:35:46.817	00:00:22.011	1321	-1024	-768	-1	-1	-1	-1	4	-1024	-768	-1	-1	-1	-1	4		0	0						Untertest1.avi	0	880	547	72	111				0	Content		-72	-111	22011045	436606680
22028	08:35:46.834	00:00:22.028	1322	-1024	-768	-1	-1	-1	-1	4	-1024	-768	-1	-1	-1	-1	4		0	0						Untertest1.avi	0	880	547	72	111				0	Content		-72	-111	22028361	436623996
22045	08:35:46.851	00:00:22.045	1323	-1024	-768	-1	-1	-1	-1	4	-1024	-768	-1	-1	-1	-1	4		0	0						Untertest1.avi	0	880	547	72	111				0	Content		-72	-111	22045039	436640674
22062	08:35:46.868	00:00:22.061	1324	-1024	-768	-1	-1	-1	-1	4	-1024	-768	-1	-1	-1	-1	4		0	0						Untertest1.avi	0	880	547	72	111				0	Content		-72	-111	22061660	436657295
22077	08:35:46.883	00:00:22.077	1325	-1024	-768	-1	-1	-1	-1	4	-1024	-768	-1	-1	-1	-1	4		0	0						Untertest1.avi	0	880	547	72	111				0	Content		-72	-111	22077157	436672792
22094	08:35:46.900	00:00:22.094	1326	-1024	-768	-1	-1	-1	-1	4	-1024	-768	-1	-1	-1	-1	4		0	0						Untertest1.avi	0	880	547	72	111				0	Content		-72	-111	22094280	436689915
22110	08:35:46.916	00:00:22.110	1327	-1024	-768	-1	-1	-1	-1	4	-1024	-768	-1	-1	-1	-1	4		0	0						Untertest1.avi	0	880	547	72	111				0	Content		-72	-111	22110405	436706040
22127	08:35:46.933	00:00:22.127	1328	-1024	-768	-1	-1	-1	-1	4	-1024	-768	-1	-1	-1	-1	4		0	0						Untertest1.avi	0	880	547	72	111				0	Content		-72	-111	22127025	436722660
22144	08:35:46.950	00:00:22.143	1329	-1024	-768	-1	-1	-1	-1	4	-1024	-768	-1	-1	-1	-1	4		0	0						Untertest1.avi	0	880	547	72	111				0	Content		-72	-111	22143650	436739285
22160	08:35:46.966	00:00:22.160	1330	-1024	-768	-1	-1	-1	-1	4	-1024	-768	-1	-1	-1	-1	4		0	0						Untertest1.avi	0	880	547	72	111				0	Content		-72	-111	22160271	436755906
22177	08:35:46.983	00:00:22.177	1331	-1024	-768	-1	-1	-1	-1	4	-1024	-768	-1	-1	-1	-1	4		0	0						Untertest1.avi	0	880	547	72	111				0	Content		-72	-111	22177467	436773102
22195	08:35:47.001	00:00:22.194	1332	-1024	-768	-1	-1	-1	-1	4	-1024	-768	-1	-1	-1	-1	4		0	0						Untertest1.avi	0	880	547	72	111				0	Content		-72	-111	22194844	436790479
22212	08:35:47.018	00:00:22.212	1333	-1024	-768	-1	-1	-1	-1	4	-1024	-768	-1	-1	-1	-1	4		0	0						Untertest1.avi	0	880	547	72	111				0	Content		-72	-111	22212087	436807722
22227	08:35:47.033	00:00:22.227	1334	-1024	-768	-1	-1	-1	-1	4	-1024	-768	-1	-1	-1	-1	4		0	0						Untertest1.avi	0	880	547	72	111				0	Content		-72	-111	22227013	436822648
22244	08:35:47.050	00:00:22.243	1335	-1024	-768	-1	-1	-1	-1	4	-1024	-768	-1	-1	-1	-1	4		0	0						Untertest1.avi	0	880	547	72	111				0	Content		-72	-111	22243637	436839272
22260	08:35:47.066	00:00:22.260	1336	-1024	-768	-1	-1	-1	-1	4	-1024	-768	-1	-1	-1	-1	4		0	0						Untertest1.avi	0	880	547	72	111				0	Content		-72	-111	22260385	436856020
22277	08:35:47.083	00:00:22.276	1337	-1024	-768	-1	-1	-1	-1	4	-1024	-768	-1	-1	-1	-1	4		0	0						Untertest1.avi	0	880	547	72	111				0	Content		-72	-111	22276881	436872516
22294	08:35:47.100	00:00:22.293	1338	-1024	-768	-1	-1	-1	-1	4	-1024	-768	-1	-1	-1	-1	4		0	0						Untertest1.avi	0	880	547	72	111				0	Content		-72	-111	22293628	436889263
22310	08:35:47.116	00:00:22.310	1339	-1024	-768	-1	-1	-1	-1	4	-1024	-768	-1	-1	-1	-1	4		0	0						Untertest1.avi	0	880	547	72	111				0	Content		-72	-111	22310253	436905888
22327	08:35:47.133	00:00:22.327	1340	-1024	-768	-1	-1	-1	-1	4	-1024	-768	-1	-1	-1	-1	4		0	0						Untertest1.avi	0	880	547	72	111				0	Content		-72	-111	22327321	436922956
22345	08:35:47.151	00:00:22.344	1341	-1024	-768	-1	-1	-1	-1	4	-1024	-768	-1	-1	-1	-1	4		0	0						Untertest1.avi	0	880	547	72	111				0	Content		-72	-111	22344695	436940330
22362	08:35:47.168	00:00:22.362	1342	-1024	-768	-1	-1	-1	-1	4	-1024	-768	-1	-1	-1	-1	4		0	0						Untertest1.avi	0	880	547	72	111				0	Content		-72	-111	22362065	436957700
22377	08:35:47.183	00:00:22.376	1343	-1024	-768	-1	-1	-1	-1	4	-1024	-768	-1	-1	-1	-1	4		0	0						Untertest1.avi	0	880	547	72	111				0	Content		-72	-111	22376865	436972500
22393	08:35:47.199	00:00:22.393	1344	-1024	-768	-1	-1	-1	-1	4	-1024	-768	-1	-1	-1	-1	4		0	0						Untertest1.avi	0	880	547	72	111				0	Content		-72	-111	22393489	436989124
22410	08:35:47.216	00:00:22.410	1345	-1024	-768	-1	-1	-1	-1	4	-1024	-768	-1	-1	-1	-1	4		0	0						Untertest1.avi	0	880	547	72	111				0	Content		-72	-111	22410237	437005872
22427	08:35:47.233	00:00:22.426	1346	-1024	-768	-1	-1	-1	-1	4	-1024	-768	-1	-1	-1	-1	4		0	0						Untertest1.avi	0	880	547	72	111				0	Content		-72	-111	22426859	437022494
22443	08:35:47.249	00:00:22.443	1347	-1024	-768	-1	-1	-1	-1	4	-1024	-768	-1	-1	-1	-1	4		0	0						Untertest1.avi	0	880	547	72	111				0	Content		-72	-111	22443481	437039116
22460	08:35:47.266	00:00:22.460	1348	-1024	-768	-1	-1	-1	-1	4	-1024	-768	-1	-1	-1	-1	4		0	0						Untertest1.avi	0	880	547	72	111				0	Content		-72	-111	22460104	437055739
22477	08:35:47.283	00:00:22.477	1349	-1024	-768	-1	-1	-1	-1	4	-1024	-768	-1	-1	-1	-1	4		0	0						Untertest1.avi	0	880	547	72	111				0	Content		-72	-111	22477298	437072933
22495	08:35:47.301	00:00:22.494	1350	-1024	-768	-1	-1	-1	-1	4	-1024	-768	-1	-1	-1	-1	4		0	0						Untertest1.avi	0	880	547	72	111				0	Content		-72	-111	22494670	437090305
22512	08:35:47.318	00:00:22.511	1351	-1024	-768	-1	-1	-1	-1	4	-1024	-768	-1	-1	-1	-1	4		0	0						Untertest1.avi	0	880	547	72	111				0	Content		-72	-111	22511919	437107554
22527	08:35:47.333	00:00:22.526	1352	-1024	-768	-1	-1	-1	-1	4	-1024	-768	-1	-1	-1	-1	4		0	0						Untertest1.avi	0	880	547	72	111				0	Content		-72	-111	22526721	437122356
22543	08:35:47.349	00:00:22.543	1353	-1024	-768	-1	-1	-1	-1	4	-1024	-768	-1	-1	-1	-1	4		0	0						Untertest1.avi	0	880	547	72	111				0	Content		-72	-111	22543470	437139105
22560	08:35:47.366	00:00:22.560	1354	-1024	-768	-1	-1	-1	-1	4	-1024	-768	-1	-1	-1	-1	4		0	0						Untertest1.avi	0	880	547	72	111				0	Content		-72	-111	22560091	437155726
22577	08:35:47.383	00:00:22.576	1355	-1024	-768	-1	-1	-1	-1	4	-1024	-768	-1	-1	-1	-1	4		0	0						Untertest1.avi	0	880	547	72	111				0	Content		-72	-111	22576714	437172349
22593	08:35:47.399	00:00:22.593	1356	-1024	-768	-1	-1	-1	-1	4	-1024	-768	-1	-1	-1	-1	4		0	0						Untertest1.avi	0	880	547	72	111				0	Content		-72	-111	22593336	437188971
22610	08:35:47.416	00:00:22.609	1357	-1024	-768	-1	-1	-1	-1	4	-1024	-768	-1	-1	-1	-1	4		0	0						Untertest1.avi	0	880	547	72	111				0	Content		-72	-111	22609961	437205596
22627	08:35:47.433	00:00:22.627	1358	-1024	-768	-1	-1	-1	-1	4	-1024	-768	-1	-1	-1	-1	4		0	0						Untertest1.avi	0	880	547	72	111				0	Content		-72	-111	22627154	437222789
22645	08:35:47.451	00:00:22.644	1359	-1024	-768	-1	-1	-1	-1	4	-1024	-768	-1	-1	-1	-1	4		0	0						Untertest1.avi	0	880	547	72	111				0	Content		-72	-111	22644527	437240162
22662	08:35:47.468	00:00:22.661	1360	-1024	-768	-1	-1	-1	-1	4	-1024	-768	-1	-1	-1	-1	4		0	0						Untertest1.avi	0	880	547	72	111				0	Content		-72	-111	22661773	437257408
22677	08:35:47.483	00:00:22.676	1361	-1024	-768	-1	-1	-1	-1	4	-1024	-768	-1	-1	-1	-1	4		0	0						Untertest1.avi	0	880	547	72	111				0	Content		-72	-111	22676575	437272210
22693	08:35:47.499	00:00:22.693	1362	-1024	-768	-1	-1	-1	-1	4	-1024	-768	-1	-1	-1	-1	4		0	0						Untertest1.avi	0	880	547	72	111				0	Content		-72	-111	22693326	437288961
22710	08:35:47.516	00:00:22.709	1363	-1024	-768	-1	-1	-1	-1	4	-1024	-768	-1	-1	-1	-1	4		0	0						Untertest1.avi	0	880	547	72	111				0	Content		-72	-111	22709946	437305581
22727	08:35:47.533	00:00:22.726	1364	-1024	-768	-1	-1	-1	-1	4	-1024	-768	-1	-1	-1	-1	4		0	0						Untertest1.avi	0	880	547	72	111				0	Content		-72	-111	22726694	437322329
22743	08:35:47.549	00:00:22.743	1365	-1024	-768	-1	-1	-1	-1	4	-1024	-768	-1	-1	-1	-1	4		0	0						Untertest1.avi	0	880	547	72	111				0	Content		-72	-111	22743192	437338827
22760	08:35:47.566	00:00:22.759	1366	-1024	-768	-1	-1	-1	-1	4	-1024	-768	-1	-1	-1	-1	4		0	0						Untertest1.avi	0	880	547	72	111				0	Content		-72	-111	22759942	437355577
22777	08:35:47.583	00:00:22.777	1367	-1024	-768	-1	-1	-1	-1	4	-1024	-768	-1	-1	-1	-1	4		0	0						Untertest1.avi	0	880	547	72	111				0	Content		-72	-111	22777011	437372646
22794	08:35:47.600	00:00:22.794	1368	-1024	-768	-1	-1	-1	-1	4	-1024	-768	-1	-1	-1	-1	4		0	0						Untertest1.avi	0	880	547	72	111				0	Content		-72	-111	22794384	437390019
22812	08:35:47.618	00:00:22.811	1369	-1024	-768	-1	-1	-1	-1	4	-1024	-768	-1	-1	-1	-1	4		0	0						Untertest1.avi	0	880	547	72	111				0	Content		-72	-111	22811631	437407266
22827	08:35:47.633	00:00:22.826	1370	-1024	-768	-1	-1	-1	-1	4	-1024	-768	-1	-1	-1	-1	4		0	0						Untertest1.avi	0	880	547	72	111				0	Content		-72	-111	22826557	437422192
22843	08:35:47.649	00:00:22.843	1371	-1024	-768	-1	-1	-1	-1	4	-1024	-768	-1	-1	-1	-1	4		0	0						Untertest1.avi	0	880	547	72	111				0	Content		-72	-111	22843178	437438813
22860	08:35:47.666	00:00:22.859	1372	-1024	-768	-1	-1	-1	-1	4	-1024	-768	-1	-1	-1	-1	4		0	0						Untertest1.avi	0	880	547	72	111				0	Content		-72	-111	22859927	437455562
22877	08:35:47.683	00:00:22.876	1373	-1024	-768	-1	-1	-1	-1	4	-1024	-768	-1	-1	-1	-1	4		0	0						Untertest1.avi	0	880	547	72	111				0	Content		-72	-111	22876548	437472183
22893	08:35:47.699	00:00:22.893	1374	-1024	-768	-1	-1	-1	-1	4	-1024	-768	-1	-1	-1	-1	4		0	0						Untertest1.avi	0	880	547	72	111				0	Content		-72	-111	22893172	437488807
22910	08:35:47.716	00:00:22.909	1375	-1024	-768	-1	-1	-1	-1	4	-1024	-768	-1	-1	-1	-1	4		0	0						Untertest1.avi	0	880	547	72	111				0	Content		-72	-111	22909797	437505432
22927	08:35:47.733	00:00:22.926	1376	-1024	-768	-1	-1	-1	-1	4	-1024	-768	-1	-1	-1	-1	4		0	0						Untertest1.avi	0	880	547	72	111				0	Content		-72	-111	22926990	437522625
22944	08:35:47.750	00:00:22.944	1377	-1024	-768	-1	-1	-1	-1	4	-1024	-768	-1	-1	-1	-1	4		0	0						Untertest1.avi	0	880	547	72	111				0	Content		-72	-111	22944237	437539872
22962	08:35:47.768	00:00:22.961	1378	-1024	-768	-1	-1	-1	-1	4	-1024	-768	-1	-1	-1	-1	4		0	0						Untertest1.avi	0	880	547	72	111				0	Content		-72	-111	22961608	437557243
22976	08:35:47.782	00:00:22.976	1379	-1024	-768	-1	-1	-1	-1	4	-1024	-768	-1	-1	-1	-1	4		0	0						Untertest1.avi	0	880	547	72	111				0	Content		-72	-111	22976410	437572045
22993	08:35:47.799	00:00:22.993	1380	-1024	-768	-1	-1	-1	-1	4	-1024	-768	-1	-1	-1	-1	4		0	0						Untertest1.avi	0	880	547	72	111				0	Content		-72	-111	22993036	437588671
23010	08:35:47.816	00:00:23.009	1381	-1024	-768	-1	-1	-1	-1	4	-1024	-768	-1	-1	-1	-1	4		0	0						Untertest1.avi	0	880	547	72	111				0	Content		-72	-111	23009781	437605416
23026	08:35:47.832	00:00:23.026	1382	-1024	-768	-1	-1	-1	-1	4	-1024	-768	-1	-1	-1	-1	4		0	0						Untertest1.avi	0	880	547	72	111				0	Content		-72	-111	23026413	437622048
23043	08:35:47.849	00:00:23.043	1383	-1024	-768	-1	-1	-1	-1	4	-1024	-768	-1	-1	-1	-1	4		0	0						Untertest1.avi	0	880	547	72	111				0	Content		-72	-111	23043029	437638664
23060	08:35:47.866	00:00:23.059	1384	-1024	-768	-1	-1	-1	-1	4	-1024	-768	-1	-1	-1	-1	4		0	0						Untertest1.avi	0	880	547	72	111				0	Content		-72	-111	23059664	437655299
23077	08:35:47.883	00:00:23.076	1385	-1024	-768	-1	-1	-1	-1	4	-1024	-768	-1	-1	-1	-1	4		0	0						Untertest1.avi	0	880	547	72	111				0	Content		-72	-111	23076845	437672480
23094	08:35:47.900	00:00:23.094	1386	-1024	-768	-1	-1	-1	-1	4	-1024	-768	-1	-1	-1	-1	4		0	0						Untertest1.avi	0	880	547	72	111				0	Content		-72	-111	23094220	437689855
23111	08:35:47.917	00:00:23.111	1387	-1024	-768	-1	-1	-1	-1	4	-1024	-768	-1	-1	-1	-1	4		0	0						Untertest1.avi	0	880	547	72	111				0	Content		-72	-111	23111465	437707100
23126	08:35:47.932	00:00:23.126	1388	-1024	-768	-1	-1	-1	-1	4	-1024	-768	-1	-1	-1	-1	4		0	0						Untertest1.avi	0	880	547	72	111				0	Content		-72	-111	23126268	437721903
23143	08:35:47.949	00:00:23.143	1389	-1024	-768	-1	-1	-1	-1	4	-1024	-768	-1	-1	-1	-1	4		0	0						Untertest1.avi	0	880	547	72	111				0	Content		-72	-111	23143017	437738652
23160	08:35:47.966	00:00:23.159	1390	-1024	-768	-1	-1	-1	-1	4	-1024	-768	-1	-1	-1	-1	4		0	0						Untertest1.avi	0	880	547	72	111				0	Content		-72	-111	23159650	437755285
23176	08:35:47.982	00:00:23.176	1391	-1024	-768	-1	-1	-1	-1	4	-1024	-768	-1	-1	-1	-1	4		0	0						Untertest1.avi	0	880	547	72	111				0	Content		-72	-111	23176261	437771896
23193	08:35:47.999	00:00:23.192	1392	-1024	-768	-1	-1	-1	-1	4	-1024	-768	-1	-1	-1	-1	4		0	0						Untertest1.avi	0	880	547	72	111				0	Content		-72	-111	23192882	437788517
23210	08:35:48.016	00:00:23.209	1393	-1024	-768	-1	-1	-1	-1	4	-1024	-768	-1	-1	-1	-1	4		0	0						Untertest1.avi	0	880	547	72	111				0	Content		-72	-111	23209508	437805143
23227	08:35:48.033	00:00:23.226	1394	-1024	-768	-1	-1	-1	-1	4	-1024	-768	-1	-1	-1	-1	4		0	0						Untertest1.avi	0	880	547	72	111				0	Content		-72	-111	23226699	437822334
23244	08:35:48.050	00:00:23.244	1395	-1024	-768	-1	-1	-1	-1	4	-1024	-768	-1	-1	-1	-1	4		0	0						Untertest1.avi	0	880	547	72	111				0	Content		-72	-111	23244074	437839709
23261	08:35:48.067	00:00:23.261	1396	-1024	-768	-1	-1	-1	-1	4	-1024	-768	-1	-1	-1	-1	4		0	0						Untertest1.avi	0	880	547	72	111				0	Content		-72	-111	23261448	437857083
23276	08:35:48.082	00:00:23.276	1397	-1024	-768	-1	-1	-1	-1	4	-1024	-768	-1	-1	-1	-1	4		0	0						Untertest1.avi	0	880	547	72	111				0	Content		-72	-111	23276249	437871884
23293	08:35:48.099	00:00:23.292	1398	-1024	-768	-1	-1	-1	-1	4	-1024	-768	-1	-1	-1	-1	4		0	0						Untertest1.avi	0	880	547	72	111				0	Content		-72	-111	23292868	437888503
23310	08:35:48.116	00:00:23.309	1399	-1024	-768	-1	-1	-1	-1	4	-1024	-768	-1	-1	-1	-1	4		0	0						Untertest1.avi	0	880	547	72	111				0	Content		-72	-111	23309627	437905262
23326	08:35:48.132	00:00:23.326	1400	-1024	-768	-1	-1	-1	-1	4	-1024	-768	-1	-1	-1	-1	4		0	0						Untertest1.avi	0	880	547	72	111				0	Content		-72	-111	23326237	437921872
23343	08:35:48.149	00:00:23.342	1401	-1024	-768	-1	-1	-1	-1	4	-1024	-768	-1	-1	-1	-1	4		0	0						Untertest1.avi	0	880	547	72	111				0	Content		-72	-111	23342859	437938494
23359	08:35:48.165	00:00:23.359	1402	-1024	-768	-1	-1	-1	-1	4	-1024	-768	-1	-1	-1	-1	4		0	0						Untertest1.avi	0	880	547	72	111				0	Content		-72	-111	23359484	437955119
23377	08:35:48.183	00:00:23.376	1403	-1024	-768	-1	-1	-1	-1	4	-1024	-768	-1	-1	-1	-1	4		0	0						Untertest1.avi	0	880	547	72	111				0	Content		-72	-111	23376552	437972187
23394	08:35:48.200	00:00:23.393	1404	-1024	-768	-1	-1	-1	-1	4	-1024	-768	-1	-1	-1	-1	4		0	0						Untertest1.avi	0	880	547	72	111				0	Content		-72	-111	23393925	437989560
23411	08:35:48.217	00:00:23.411	1405	-1024	-768	-1	-1	-1	-1	4	-1024	-768	-1	-1	-1	-1	4		0	0						Untertest1.avi	0	880	547	72	111				0	Content		-72	-111	23411300	438006935
23426	08:35:48.232	00:00:23.426	1406	-1024	-768	-1	-1	-1	-1	4	-1024	-768	-1	-1	-1	-1	4		0	0						Untertest1.avi	0	880	547	72	111				0	Content		-72	-111	23426100	438021735
23443	08:35:48.249	00:00:23.442	1407	-1024	-768	-1	-1	-1	-1	4	-1024	-768	-1	-1	-1	-1	4		0	0						Untertest1.avi	0	880	547	72	111				0	Content		-72	-111	23442725	438038360
23459	08:35:48.265	00:00:23.459	1408	-1024	-768	-1	-1	-1	-1	4	-1024	-768	-1	-1	-1	-1	4		0	0						Untertest1.avi	0	880	547	72	111				0	Content		-72	-111	23459473	438055108
23476	08:35:48.282	00:00:23.476	1409	-1024	-768	-1	-1	-1	-1	4	-1024	-768	-1	-1	-1	-1	4		0	0						Untertest1.avi	0	880	547	72	111				0	Content		-72	-111	23476098	438071733
23493	08:35:48.299	00:00:23.492	1410	-1024	-768	-1	-1	-1	-1	4	-1024	-768	-1	-1	-1	-1	4		0	0						Untertest1.avi	0	880	547	72	111				0	Content		-72	-111	23492721	438088356
23509	08:35:48.315	00:00:23.509	1411	-1024	-768	-1	-1	-1	-1	4	-1024	-768	-1	-1	-1	-1	4		0	0						Untertest1.avi	0	880	547	72	111				0	Content		-72	-111	23509343	438104978
23527	08:35:48.333	00:00:23.526	1412	-1024	-768	-1	-1	-1	-1	4	-1024	-768	-1	-1	-1	-1	4		0	0						Untertest1.avi	0	880	547	72	111				0	Content		-72	-111	23526538	438122173
23544	08:35:48.350	00:00:23.543	1413	-1024	-768	-1	-1	-1	-1	4	-1024	-768	-1	-1	-1	-1	4		0	0						Untertest1.avi	0	880	547	72	111				0	Content		-72	-111	23543909	438139544
23561	08:35:48.367	00:00:23.561	1414	-1024	-768	-1	-1	-1	-1	4	-1024	-768	-1	-1	-1	-1	4		0	0						Untertest1.avi	0	880	547	72	111				0	Content		-72	-111	23561159	438156794
23576	08:35:48.382	00:00:23.575	1415	-1024	-768	-1	-1	-1	-1	4	-1024	-768	-1	-1	-1	-1	4		0	0						Untertest1.avi	0	880	547	72	111				0	Content		-72	-111	23575961	438171596
23593	08:35:48.399	00:00:23.592	1416	-1024	-768	-1	-1	-1	-1	4	-1024	-768	-1	-1	-1	-1	4		0	0						Untertest1.avi	0	880	547	72	111				0	Content		-72	-111	23592710	438188345
23609	08:35:48.415	00:00:23.609	1417	-1024	-768	-1	-1	-1	-1	4	-1024	-768	-1	-1	-1	-1	4		0	0						Untertest1.avi	0	880	547	72	111				0	Content		-72	-111	23609331	438204966
23626	08:35:48.432	00:00:23.625	1418	-1024	-768	-1	-1	-1	-1	4	-1024	-768	-1	-1	-1	-1	4		0	0						Untertest1.avi	0	880	547	72	111				0	Content		-72	-111	23625951	438221586
23643	08:35:48.449	00:00:23.642	1419	-1024	-768	-1	-1	-1	-1	4	-1024	-768	-1	-1	-1	-1	4		0	0						Untertest1.avi	0	880	547	72	111				0	Content		-72	-111	23642582	438238217
23659	08:35:48.465	00:00:23.659	1420	-1024	-768	-1	-1	-1	-1	4	-1024	-768	-1	-1	-1	-1	4		0	0						Untertest1.avi	0	880	547	72	111				0	Content		-72	-111	23659197	438254832
23676	08:35:48.482	00:00:23.676	1421	-1024	-768	-1	-1	-1	-1	4	-1024	-768	-1	-1	-1	-1	4		0	0						Untertest1.avi	0	880	547	72	111				0	Content		-72	-111	23676393	438272028
23694	08:35:48.500	00:00:23.693	1422	-1024	-768	-1	-1	-1	-1	4	-1024	-768	-1	-1	-1	-1	4		0	0						Untertest1.avi	0	880	547	72	111				0	Content		-72	-111	23693764	438289399
23711	08:35:48.517	00:00:23.711	1423	-1024	-768	-1	-1	-1	-1	4	-1024	-768	-1	-1	-1	-1	4		0	0						Untertest1.avi	0	880	547	72	111				0	Content		-72	-111	23711012	438306647
23726	08:35:48.532	00:00:23.725	1424	-1024	-768	-1	-1	-1	-1	4	-1024	-768	-1	-1	-1	-1	4		0	0						Untertest1.avi	0	880	547	72	111				0	Content		-72	-111	23725936	438321571
23743	08:35:48.549	00:00:23.742	1425	-1024	-768	-1	-1	-1	-1	4	-1024	-768	-1	-1	-1	-1	4		0	0						Untertest1.avi	0	880	547	72	111				0	Content		-72	-111	23742567	438338202
23759	08:35:48.565	00:00:23.759	1426	-1024	-768	-1	-1	-1	-1	4	-1024	-768	-1	-1	-1	-1	4		0	0						Untertest1.avi	0	880	547	72	111				0	Content		-72	-111	23759307	438354942
23776	08:35:48.582	00:00:23.775	1427	-1024	-768	-1	-1	-1	-1	4	-1024	-768	-1	-1	-1	-1	4		0	0						Untertest1.avi	0	880	547	72	111				0	Content		-72	-111	23775806	438371441
23793	08:35:48.599	00:00:23.792	1428	-1024	-768	-1	-1	-1	-1	4	-1024	-768	-1	-1	-1	-1	4		0	0						Untertest1.avi	0	880	547	72	111				0	Content		-72	-111	23792556	438388191
23809	08:35:48.615	00:00:23.809	1429	-1024	-768	-1	-1	-1	-1	4	-1024	-768	-1	-1	-1	-1	4		0	0						Untertest1.avi	0	880	547	72	111				0	Content		-72	-111	23809175	438404810
23826	08:35:48.632	00:00:23.826	1430	-1024	-768	-1	-1	-1	-1	4	-1024	-768	-1	-1	-1	-1	4		0	0						Untertest1.avi	0	880	547	72	111				0	Content		-72	-111	23826343	438421978
23844	08:35:48.650	00:00:23.843	1431	-1024	-768	-1	-1	-1	-1	4	-1024	-768	-1	-1	-1	-1	4		0	0						Untertest1.avi	0	880	547	72	111				0	Content		-72	-111	23843716	438439351
23860	08:35:48.666	00:00:23.859	1432	-1024	-768	-1	-1	-1	-1	4	-1024	-768	-1	-1	-1	-1	4		0	0						Untertest1.avi	0	880	547	72	111				0	Content		-72	-111	23859716	438455351
23876	08:35:48.682	00:00:23.876	1433	-1024	-768	-1	-1	-1	-1	4	-1024	-768	-1	-1	-1	-1	4		0	0						Untertest1.avi	0	880	547	72	111				0	Content		-72	-111	23876383	438472018
23892	08:35:48.698	00:00:23.892	1434	-1024	-768	-1	-1	-1	-1	4	-1024	-768	-1	-1	-1	-1	4		0	0						Untertest1.avi	0	880	547	72	111				0	Content		-72	-111	23892337	438487972
23909	08:35:48.715	00:00:23.909	1435	-1024	-768	-1	-1	-1	-1	4	-1024	-768	-1	-1	-1	-1	4		0	0						Untertest1.avi	0	880	547	72	111				0	Content		-72	-111	23909083	438504718
23926	08:35:48.732	00:00:23.925	1436	-1024	-768	-1	-1	-1	-1	4	-1024	-768	-1	-1	-1	-1	4		0	0						Untertest1.avi	0	880	547	72	111				0	Content		-72	-111	23925704	438521339
23942	08:35:48.748	00:00:23.942	1437	-1024	-768	-1	-1	-1	-1	4	-1024	-768	-1	-1	-1	-1	4		0	0						Untertest1.avi	0	880	547	72	111				0	Content		-72	-111	23942389	438538024
23959	08:35:48.765	00:00:23.959	1438	-1024	-768	-1	-1	-1	-1	4	-1024	-768	-1	-1	-1	-1	4		0	0						Untertest1.avi	0	880	547	72	111				0	Content		-72	-111	23959057	438554692
23976	08:35:48.782	00:00:23.975	1439	-1024	-768	-1	-1	-1	-1	4	-1024	-768	-1	-1	-1	-1	4		0	0						Untertest1.avi	0	880	547	72	111				0	Content		-72	-111	23975689	438571324
23992	08:35:48.798	00:00:23.992	1440	-1024	-768	-1	-1	-1	-1	4	-1024	-768	-1	-1	-1	-1	4		0	0						Untertest1.avi	0	880	547	72	111				0	Content		-72	-111	23992356	438587991
24009	08:35:48.815	00:00:24.009	1441	-1024	-768	-1	-1	-1	-1	4	-1024	-768	-1	-1	-1	-1	4		0	0						Untertest1.avi	0	880	547	72	111				0	Content		-72	-111	24009181	438604816
24026	08:35:48.832	00:00:24.025	1442	-1024	-768	-1	-1	-1	-1	4	-1024	-768	-1	-1	-1	-1	4		0	0						Untertest1.avi	0	880	547	72	111				0	Content		-72	-111	24025848	438621483
24043	08:35:48.849	00:00:24.042	1443	-1024	-768	-1	-1	-1	-1	4	-1024	-768	-1	-1	-1	-1	4		0	0						Untertest1.avi	0	880	547	72	111				0	Content		-72	-111	24042515	438638150
24060	08:35:48.866	00:00:24.059	1444	-1024	-768	-1	-1	-1	-1	4	-1024	-768	-1	-1	-1	-1	4		0	0						Untertest1.avi	0	880	547	72	111				0	Content		-72	-111	24059667	438655302
24076	08:35:48.882	00:00:24.076	1445	-1024	-768	-1	-1	-1	-1	4	-1024	-768	-1	-1	-1	-1	4		0	0						Untertest1.avi	0	880	547	72	111				0	Content		-72	-111	24076334	438671969
24093	08:35:48.899	00:00:24.093	1446	-1024	-768	-1	-1	-1	-1	4	-1024	-768	-1	-1	-1	-1	4		0	0						Untertest1.avi	0	880	547	72	111				0	Content		-72	-111	24093439	438689074
24111	08:35:48.917	00:00:24.110	1447	-1024	-768	-1	-1	-1	-1	4	-1024	-768	-1	-1	-1	-1	4		0	0						Untertest1.avi	0	880	547	72	111				0	Content		-72	-111	24110811	438706446
24127	08:35:48.933	00:00:24.126	1448	-1024	-768	-1	-1	-1	-1	4	-1024	-768	-1	-1	-1	-1	4		0	0						Untertest1.avi	0	880	547	72	111				0	Content		-72	-111	24126502	438722137
24143	08:35:48.949	00:00:24.143	1449	-1024	-768	-1	-1	-1	-1	4	-1024	-768	-1	-1	-1	-1	4		0	0						Untertest1.avi	0	880	547	72	111				0	Content		-72	-111	24143170	438738805
24159	08:35:48.965	00:00:24.159	1450	-1024	-768	-1	-1	-1	-1	4	-1024	-768	-1	-1	-1	-1	4		0	0						Untertest1.avi	0	880	547	72	111				0	Content		-72	-111	24159371	438755006
24176	08:35:48.982	00:00:24.176	1451	-1024	-768	-1	-1	-1	-1	4	-1024	-768	-1	-1	-1	-1	4		0	0						Untertest1.avi	0	880	547	72	111				0	Content		-72	-111	24176038	438771673
24192	08:35:48.998	00:00:24.192	1452	-1024	-768	-1	-1	-1	-1	4	-1024	-768	-1	-1	-1	-1	4		0	0						Untertest1.avi	0	880	547	72	111				0	Content		-72	-111	24192178	438787813
24209	08:35:49.015	00:00:24.208	1453	-1024	-768	-1	-1	-1	-1	4	-1024	-768	-1	-1	-1	-1	4		0	0						Untertest1.avi	0	880	547	72	111				0	Content		-72	-111	24208984	438804619
24226	08:35:49.032	00:00:24.225	1454	-1024	-768	-1	-1	-1	-1	4	-1024	-768	-1	-1	-1	-1	4		0	0						Untertest1.avi	0	880	547	72	111				0	Content		-72	-111	24225579	438821214
24242	08:35:49.048	00:00:24.242	1455	-1024	-768	-1	-1	-1	-1	4	-1024	-768	-1	-1	-1	-1	4		0	0						Untertest1.avi	0	880	547	72	111				0	Content		-72	-111	24242247	438837882
24259	08:35:49.065	00:00:24.259	1456	-1024	-768	-1	-1	-1	-1	4	-1024	-768	-1	-1	-1	-1	4		0	0						Untertest1.avi	0	880	547	72	111				0	Content		-72	-111	24259148	438854783
24276	08:35:49.082	00:00:24.275	1457	-1024	-768	-1	-1	-1	-1	4	-1024	-768	-1	-1	-1	-1	4		0	0						Untertest1.avi	0	880	547	72	111				0	Content		-72	-111	24275815	438871450
24293	08:35:49.099	00:00:24.292	1458	-1024	-768	-1	-1	-1	-1	4	-1024	-768	-1	-1	-1	-1	4		0	0						Untertest1.avi	0	880	547	72	111				0	Content		-72	-111	24292669	438888304
24310	08:35:49.116	00:00:24.310	1459	-1024	-768	-1	-1	-1	-1	4	-1024	-768	-1	-1	-1	-1	4		0	0						Untertest1.avi	0	880	547	72	111				0	Content		-72	-111	24310041	438905676
24326	08:35:49.132	00:00:24.326	1460	-1024	-768	-1	-1	-1	-1	4	-1024	-768	-1	-1	-1	-1	4		0	0						Untertest1.avi	0	880	547	72	111				0	Content		-72	-111	24326041	438921676
24343	08:35:49.149	00:00:24.342	1461	-1024	-768	-1	-1	-1	-1	4	-1024	-768	-1	-1	-1	-1	4		0	0						Untertest1.avi	0	880	547	72	111				0	Content		-72	-111	24342709	438938344
24359	08:35:49.165	00:00:24.358	1462	-1024	-768	-1	-1	-1	-1	4	-1024	-768	-1	-1	-1	-1	4		0	0						Untertest1.avi	0	880	547	72	111				0	Content		-72	-111	24358662	438954297
24375	08:35:49.181	00:00:24.375	1463	-1024	-768	-1	-1	-1	-1	4	-1024	-768	-1	-1	-1	-1	4		0	0						Untertest1.avi	0	880	547	72	111				0	Content		-72	-111	24375410	438971045
24392	08:35:49.198	00:00:24.392	1464	-1024	-768	-1	-1	-1	-1	4	-1024	-768	-1	-1	-1	-1	4		0	0						Untertest1.avi	0	880	547	72	111				0	Content		-72	-111	24392030	438987665
24409	08:35:49.215	00:00:24.408	1465	-1024	-768	-1	-1	-1	-1	4	-1024	-768	-1	-1	-1	-1	4		0	0						Untertest1.avi	0	880	547	72	111				0	Content		-72	-111	24408717	439004352
24425	08:35:49.231	00:00:24.425	1466	-1024	-768	-1	-1	-1	-1	4	-1024	-768	-1	-1	-1	-1	4		0	0						Untertest1.avi	0	880	547	72	111				0	Content		-72	-111	24425384	439021019
24442	08:35:49.248	00:00:24.442	1467	-1024	-768	-1	-1	-1	-1	4	-1024	-768	-1	-1	-1	-1	4		0	0						Untertest1.avi	0	880	547	72	111				0	Content		-72	-111	24442019	439037654
24459	08:35:49.265	00:00:24.458	1468	-1024	-768	-1	-1	-1	-1	4	-1024	-768	-1	-1	-1	-1	4		0	0						Untertest1.avi	0	880	547	72	111				0	Content		-72	-111	24458686	439054321
24476	08:35:49.282	00:00:24.475	1469	-1024	-768	-1	-1	-1	-1	4	-1024	-768	-1	-1	-1	-1	4		0	0						Untertest1.avi	0	880	547	72	111				0	Content		-72	-111	24475550	439071185
24492	08:35:49.298	00:00:24.492	1470	-1024	-768	-1	-1	-1	-1	4	-1024	-768	-1	-1	-1	-1	4		0	0						Untertest1.avi	0	880	547	72	111				0	Content		-72	-111	24492217	439087852
24509	08:35:49.315	00:00:24.508	1471	-1024	-768	-1	-1	-1	-1	4	-1024	-768	-1	-1	-1	-1	4		0	0						Untertest1.avi	0	880	547	72	111				0	Content		-72	-111	24508884	439104519
24526	08:35:49.332	00:00:24.526	1472	-1024	-768	-1	-1	-1	-1	4	-1024	-768	-1	-1	-1	-1	4		0	0						Untertest1.avi	0	880	547	72	111				0	Content		-72	-111	24526016	439121651
24543	08:35:49.349	00:00:24.542	1473	-1024	-768	-1	-1	-1	-1	4	-1024	-768	-1	-1	-1	-1	4		0	0						Untertest1.avi	0	880	547	72	111				0	Content		-72	-111	24542684	439138319
24560	08:35:49.366	00:00:24.559	1474	-1024	-768	-1	-1	-1	-1	4	-1024	-768	-1	-1	-1	-1	4		0	0						Untertest1.avi	0	880	547	72	111				0	Content		-72	-111	24559895	439155530
24577	08:35:49.383	00:00:24.577	1475	-1024	-768	-1	-1	-1	-1	4	-1024	-768	-1	-1	-1	-1	4		0	0						Untertest1.avi	0	880	547	72	111				0	Content		-72	-111	24577141	439172776
24593	08:35:49.399	00:00:24.593	1476	-1024	-768	-1	-1	-1	-1	4	-1024	-768	-1	-1	-1	-1	4		0	0						Untertest1.avi	0	880	547	72	111				0	Content		-72	-111	24593182	439188817
24610	08:35:49.416	00:00:24.609	1477	-1024	-768	-1	-1	-1	-1	4	-1024	-768	-1	-1	-1	-1	4		0	0						Untertest1.avi	0	880	547	72	111				0	Content		-72	-111	24609849	439205484
24627	08:35:49.433	00:00:24.626	1478	-1024	-768	-1	-1	-1	-1	4	-1024	-768	-1	-1	-1	-1	4		0	0						Untertest1.avi	0	880	547	72	111				0	Content		-72	-111	24626517	439222152
24643	08:35:49.449	00:00:24.642	1479	-1024	-768	-1	-1	-1	-1	4	-1024	-768	-1	-1	-1	-1	4		0	0						Untertest1.avi	0	880	547	72	111				0	Content		-72	-111	24642516	439238151
24659	08:35:49.465	00:00:24.659	1480	-1024	-768	-1	-1	-1	-1	4	-1024	-768	-1	-1	-1	-1	4		0	0						Untertest1.avi	0	880	547	72	111				0	Content		-72	-111	24659183	439254818
24675	08:35:49.481	00:00:24.675	1481	-1024	-768	-1	-1	-1	-1	4	-1024	-768	-1	-1	-1	-1	4		0	0						Untertest1.avi	0	880	547	72	111				0	Content		-72	-111	24675255	439270890
24692	08:35:49.498	00:00:24.691	1482	-1024	-768	-1	-1	-1	-1	4	-1024	-768	-1	-1	-1	-1	4		0	0						Untertest1.avi	0	880	547	72	111				0	Content		-72	-111	24691932	439287567
24709	08:35:49.515	00:00:24.708	1483	-1024	-768	-1	-1	-1	-1	4	-1024	-768	-1	-1	-1	-1	4		0	0						Untertest1.avi	0	880	547	72	111				0	Content		-72	-111	24708528	439304163
24725	08:35:49.531	00:00:24.725	1484	-1024	-768	-1	-1	-1	-1	4	-1024	-768	-1	-1	-1	-1	4		0	0						Untertest1.avi	0	880	547	72	111				0	Content		-72	-111	24725195	439320830
24742	08:35:49.548	00:00:24.742	1485	-1024	-768	-1	-1	-1	-1	4	-1024	-768	-1	-1	-1	-1	4		0	0						Untertest1.avi	0	880	547	72	111				0	Content		-72	-111	24742096	439337731
24759	08:35:49.565	00:00:24.758	1486	-1024	-768	-1	-1	-1	-1	4	-1024	-768	-1	-1	-1	-1	4		0	0						Untertest1.avi	0	880	547	72	111				0	Content		-72	-111	24758763	439354398
24776	08:35:49.582	00:00:24.775	1487	-1024	-768	-1	-1	-1	-1	4	-1024	-768	-1	-1	-1	-1	4		0	0						Untertest1.avi	0	880	547	72	111				0	Content		-72	-111	24775742	439371377
24793	08:35:49.599	00:00:24.792	1488	-1024	-768	-1	-1	-1	-1	4	-1024	-768	-1	-1	-1	-1	4		0	0						Untertest1.avi	0	880	547	72	111				0	Content		-72	-111	24792992	439388627
24809	08:35:49.615	00:00:24.809	1489	-1024	-768	-1	-1	-1	-1	4	-1024	-768	-1	-1	-1	-1	4		0	0						Untertest1.avi	0	880	547	72	111				0	Content		-72	-111	24809053	439404688
24826	08:35:49.632	00:00:24.825	1490	-1024	-768	-1	-1	-1	-1	4	-1024	-768	-1	-1	-1	-1	4		0	0						Untertest1.avi	0	880	547	72	111				0	Content		-72	-111	24825721	439421356
24842	08:35:49.648	00:00:24.841	1491	-1024	-768	-1	-1	-1	-1	4	-1024	-768	-1	-1	-1	-1	4		0	0						Untertest1.avi	0	880	547	72	111				0	Content		-72	-111	24841737	439437372
24858	08:35:49.664	00:00:24.858	1492	-1024	-768	-1	-1	-1	-1	4	-1024	-768	-1	-1	-1	-1	4		0	0						Untertest1.avi	0	880	547	72	111				0	Content		-72	-111	24858359	439453994
24875	08:35:49.681	00:00:24.875	1493	-1024	-768	-1	-1	-1	-1	4	-1024	-768	-1	-1	-1	-1	4		0	0						Untertest1.avi	0	880	547	72	111				0	Content		-72	-111	24875108	439470743
24892	08:35:49.698	00:00:24.891	1494	-1024	-768	-1	-1	-1	-1	4	-1024	-768	-1	-1	-1	-1	4		0	0						Untertest1.avi	0	880	547	72	111				0	Content		-72	-111	24891733	439487368
24908	08:35:49.714	00:00:24.908	1495	-1024	-768	-1	-1	-1	-1	4	-1024	-768	-1	-1	-1	-1	4		0	0						Untertest1.avi	0	880	547	72	111				0	Content		-72	-111	24908400	439504035
24925	08:35:49.731	00:00:24.924	1496	-1024	-768	-1	-1	-1	-1	4	-1024	-768	-1	-1	-1	-1	4		0	0						Untertest1.avi	0	880	547	72	111				0	Content		-72	-111	24924977	439520612
24942	08:35:49.748	00:00:24.941	1497	-1024	-768	-1	-1	-1	-1	4	-1024	-768	-1	-1	-1	-1	4		0	0						Untertest1.avi	0	880	547	72	111				0	Content		-72	-111	24941601	439537236
24959	08:35:49.765	00:00:24.958	1498	-1024	-768	-1	-1	-1	-1	4	-1024	-768	-1	-1	-1	-1	4		0	0						Untertest1.avi	0	880	547	72	111				0	Content		-72	-111	24958685	439554320
24975	08:35:49.781	00:00:24.975	1499	-1024	-768	-1	-1	-1	-1	4	-1024	-768	-1	-1	-1	-1	4		0	0						Untertest1.avi	0	880	547	72	111				0	Content		-72	-111	24975352	439570987
24992	08:35:49.798	00:00:24.992	1500	-1024	-768	-1	-1	-1	-1	4	-1024	-768	-1	-1	-1	-1	4		0	0						Untertest1.avi	0	880	547	72	111				0	Content		-72	-111	24992019	439587654
25009	08:35:49.815	00:00:25.009	1501	-1024	-768	-1	-1	-1	-1	4	-1024	-768	-1	-1	-1	-1	4		0	0						Untertest1.avi	0	880	547	72	111				0	Content		-72	-111	25009469	439605104
25027	08:35:49.833	00:00:25.026	1502	-1024	-768	-1	-1	-1	-1	4	-1024	-768	-1	-1	-1	-1	4		0	0						Untertest1.avi	0	880	547	72	111				0	Content		-72	-111	25026844	439622479
25043	08:35:49.849	00:00:25.042	1503	-1024	-768	-1	-1	-1	-1	4	-1024	-768	-1	-1	-1	-1	4		0	0						Untertest1.avi	0	880	547	72	111				0	Content		-72	-111	25042890	439638525
25060	08:35:49.866	00:00:25.059	1504	-1024	-768	-1	-1	-1	-1	4	-1024	-768	-1	-1	-1	-1	4		0	0						Untertest1.avi	0	880	547	72	111				0	Content		-72	-111	25059557	439655192
25076	08:35:49.882	00:00:25.076	1505	-1024	-768	-1	-1	-1	-1	4	-1024	-768	-1	-1	-1	-1	4		0	0						Untertest1.avi	0	880	547	72	111				0	Content		-72	-111	25076224	439671859
25092	08:35:49.898	00:00:25.092	1506	-1024	-768	-1	-1	-1	-1	4	-1024	-768	-1	-1	-1	-1	4		0	0						Untertest1.avi	0	880	547	72	111				0	Content		-72	-111	25092219	439687854
25109	08:35:49.915	00:00:25.108	1507	-1024	-768	-1	-1	-1	-1	4	-1024	-768	-1	-1	-1	-1	4		0	0						Untertest1.avi	0	880	547	72	111				0	Content		-72	-111	25108886	439704521
25125	08:35:49.931	00:00:25.124	1508	-1024	-768	-1	-1	-1	-1	4	-1024	-768	-1	-1	-1	-1	4		0	0						Untertest1.avi	0	880	547	72	111				0	Content		-72	-111	25124835	439720470
25142	08:35:49.948	00:00:25.141	1509	-1024	-768	-1	-1	-1	-1	4	-1024	-768	-1	-1	-1	-1	4		0	0						Untertest1.avi	0	880	547	72	111				0	Content		-72	-111	25141638	439737273
25158	08:35:49.964	00:00:25.158	1510	-1024	-768	-1	-1	-1	-1	4	-1024	-768	-1	-1	-1	-1	4		0	0						Untertest1.avi	0	880	547	72	111				0	Content		-72	-111	25158235	439753870
25175	08:35:49.981	00:00:25.174	1511	-1024	-768	-1	-1	-1	-1	4	-1024	-768	-1	-1	-1	-1	4		0	0						Untertest1.avi	0	880	547	72	111				0	Content		-72	-111	25174902	439770537
25192	08:35:49.998	00:00:25.191	1512	-1024	-768	-1	-1	-1	-1	4	-1024	-768	-1	-1	-1	-1	4		0	0						Untertest1.avi	0	880	547	72	111				0	Content		-72	-111	25191803	439787438
25208	08:35:50.014	00:00:25.208	1513	-1024	-768	-1	-1	-1	-1	4	-1024	-768	-1	-1	-1	-1	4		0	0						Untertest1.avi	0	880	547	72	111				0	Content		-72	-111	25208470	439804105
25225	08:35:50.031	00:00:25.225	1514	-1024	-768	-1	-1	-1	-1	4	-1024	-768	-1	-1	-1	-1	4		0	0						Untertest1.avi	0	880	547	72	111				0	Content		-72	-111	25225451	439821086
25243	08:35:50.049	00:00:25.242	1515	-1024	-768	-1	-1	-1	-1	4	-1024	-768	-1	-1	-1	-1	4		0	0						Untertest1.avi	0	880	547	72	111				0	Content		-72	-111	25242716	439838351
25259	08:35:50.065	00:00:25.258	1516	-1024	-768	-1	-1	-1	-1	4	-1024	-768	-1	-1	-1	-1	4		0	0						Untertest1.avi	0	880	547	72	111				0	Content		-72	-111	25258776	439854411
25275	08:35:50.081	00:00:25.275	1517	-1024	-768	-1	-1	-1	-1	4	-1024	-768	-1	-1	-1	-1	4		0	0						Untertest1.avi	0	880	547	72	111				0	Content		-72	-111	25275443	439871078
25291	08:35:50.097	00:00:25.291	1518	-1024	-768	-1	-1	-1	-1	4	-1024	-768	-1	-1	-1	-1	4		0	0						Untertest1.avi	0	880	547	72	111				0	Content		-72	-111	25291444	439887079
25308	08:35:50.114	00:00:25.308	1519	-1024	-768	-1	-1	-1	-1	4	-1024	-768	-1	-1	-1	-1	4		0	0						Untertest1.avi	0	880	547	72	111				0	Content		-72	-111	25308066	439903701
25325	08:35:50.131	00:00:25.324	1520	-1024	-768	-1	-1	-1	-1	4	-1024	-768	-1	-1	-1	-1	4		0	0						Untertest1.avi	0	880	547	72	111				0	Content		-72	-111	25324780	439920415
25341	08:35:50.147	00:00:25.341	1521	-1024	-768	-1	-1	-1	-1	4	-1024	-768	-1	-1	-1	-1	4		0	0						Untertest1.avi	0	880	547	72	111				0	Content		-72	-111	25341447	439937082
25358	08:35:50.164	00:00:25.358	1522	-1024	-768	-1	-1	-1	-1	4	-1024	-768	-1	-1	-1	-1	4		0	0						Untertest1.avi	0	880	547	72	111				0	Content		-72	-111	25358115	439953750
25375	08:35:50.181	00:00:25.374	1523	-1024	-768	-1	-1	-1	-1	4	-1024	-768	-1	-1	-1	-1	4		0	0						Untertest1.avi	0	880	547	72	111				0	Content		-72	-111	25374684	439970319
25391	08:35:50.197	00:00:25.391	1524	-1024	-768	-1	-1	-1	-1	4	-1024	-768	-1	-1	-1	-1	4		0	0						Untertest1.avi	0	880	547	72	111				0	Content		-72	-111	25391308	439986943
25408	08:35:50.214	00:00:25.408	1525	-1024	-768	-1	-1	-1	-1	4	-1024	-768	-1	-1	-1	-1	4		0	0						Untertest1.avi	0	880	547	72	111				0	Content		-72	-111	25408395	440004030
25425	08:35:50.231	00:00:25.425	1526	-1024	-768	-1	-1	-1	-1	4	-1024	-768	-1	-1	-1	-1	4		0	0						Untertest1.avi	0	880	547	72	111				0	Content		-72	-111	25425062	440020697
25442	08:35:50.248	00:00:25.441	1527	-1024	-768	-1	-1	-1	-1	4	-1024	-768	-1	-1	-1	-1	4		0	0						Untertest1.avi	0	880	547	72	111				0	Content		-72	-111	25441729	440037364
25459	08:35:50.265	00:00:25.459	1528	-1024	-768	-1	-1	-1	-1	4	-1024	-768	-1	-1	-1	-1	4		0	0						Untertest1.avi	0	880	547	72	111				0	Content		-72	-111	25459181	440054816
25477	08:35:50.283	00:00:25.476	1529	-1024	-768	-1	-1	-1	-1	4	-1024	-768	-1	-1	-1	-1	4		0	0						Untertest1.avi	0	880	547	72	111				0	Content		-72	-111	25476550	440072185
25493	08:35:50.299	00:00:25.492	1530	-1024	-768	-1	-1	-1	-1	4	-1024	-768	-1	-1	-1	-1	4		0	0						Untertest1.avi	0	880	547	72	111				0	Content		-72	-111	25492590	440088225
25509	08:35:50.315	00:00:25.509	1531	-1024	-768	-1	-1	-1	-1	4	-1024	-768	-1	-1	-1	-1	4		0	0						Untertest1.avi	0	880	547	72	111				0	Content		-72	-111	25509258	440104893
25526	08:35:50.332	00:00:25.525	1532	-1024	-768	-1	-1	-1	-1	4	-1024	-768	-1	-1	-1	-1	4		0	0						Untertest1.avi	0	880	547	72	111				0	Content		-72	-111	25525925	440121560
25542	08:35:50.348	00:00:25.541	1533	-1024	-768	-1	-1	-1	-1	4	-1024	-768	-1	-1	-1	-1	4		0	0						Untertest1.avi	0	880	547	72	111				0	Content		-72	-111	25541922	440137557
25559	08:35:50.365	00:00:25.558	1534	-1024	-768	-1	-1	-1	-1	4	-1024	-768	-1	-1	-1	-1	4		0	0						Untertest1.avi	0	880	547	72	111				0	Content		-72	-111	25558589	440154224
25575	08:35:50.381	00:00:25.574	1535	-1024	-768	-1	-1	-1	-1	4	-1024	-768	-1	-1	-1	-1	4		0	0						Untertest1.avi	0	880	547	72	111				0	Content		-72	-111	25574541	440170176
25591	08:35:50.397	00:00:25.591	1536	-1024	-768	-1	-1	-1	-1	4	-1024	-768	-1	-1	-1	-1	4		0	0						Untertest1.avi	0	880	547	72	111				0	Content		-72	-111	25591355	440186990
25608	08:35:50.414	00:00:25.607	1537	-1024	-768	-1	-1	-1	-1	4	-1024	-768	-1	-1	-1	-1	4		0	0						Untertest1.avi	0	880	547	72	111				0	Content		-72	-111	25607947	440203582
25625	08:35:50.431	00:00:25.624	1538	-1024	-768	-1	-1	-1	-1	4	-1024	-768	-1	-1	-1	-1	4		0	0						Untertest1.avi	0	880	547	72	111				0	Content		-72	-111	25624614	440220249
25642	08:35:50.448	00:00:25.641	1539	-1024	-768	-1	-1	-1	-1	4	-1024	-768	-1	-1	-1	-1	4		0	0						Untertest1.avi	0	880	547	72	111				0	Content		-72	-111	25641512	440237147
25658	08:35:50.464	00:00:25.658	1540	-1024	-768	-1	-1	-1	-1	4	-1024	-768	-1	-1	-1	-1	4		0	0						Untertest1.avi	0	880	547	72	111				0	Content		-72	-111	25658179	440253814
25675	08:35:50.481	00:00:25.675	1541	-1024	-768	-1	-1	-1	-1	4	-1024	-768	-1	-1	-1	-1	4		0	0						Untertest1.avi	0	880	547	72	111				0	Content		-72	-111	25675130	440270765
25692	08:35:50.498	00:00:25.691	1542	-1024	-768	-1	-1	-1	-1	4	-1024	-768	-1	-1	-1	-1	4		0	0						Untertest1.avi	0	880	547	72	111				0	Content		-72	-111	25691797	440287432
25708	08:35:50.514	00:00:25.708	1543	-1024	-768	-1	-1	-1	-1	4	-1024	-768	-1	-1	-1	-1	4		0	0						Untertest1.avi	0	880	547	72	111				0	Content		-72	-111	25708465	440304100
25726	08:35:50.532	00:00:25.725	1544	-1024	-768	-1	-1	-1	-1	4	-1024	-768	-1	-1	-1	-1	4		0	0						Untertest1.avi	0	880	547	72	111				0	Content		-72	-111	25725748	440321383
25742	08:35:50.548	00:00:25.742	1545	-1024	-768	-1	-1	-1	-1	4	-1024	-768	-1	-1	-1	-1	4		0	0						Untertest1.avi	0	880	547	72	111				0	Content		-72	-111	25742415	440338050
25760	08:35:50.566	00:00:25.759	1546	-1024	-768	-1	-1	-1	-1	4	-1024	-768	-1	-1	-1	-1	4		0	0						Untertest1.avi	0	880	547	72	111				0	Content		-72	-111	25759652	440355287
25774	08:35:50.580	00:00:25.774	1547	-1024	-768	-1	-1	-1	-1	4	-1024	-768	-1	-1	-1	-1	4		0	0						Untertest1.avi	0	880	547	72	111				0	Content		-72	-111	25774403	440370038
25791	08:35:50.597	00:00:25.791	1548	-1024	-768	-1	-1	-1	-1	4	-1024	-768	-1	-1	-1	-1	4		0	0						Untertest1.avi	0	880	547	72	111				0	Content		-72	-111	25791150	440386785
25808	08:35:50.614	00:00:25.807	1549	-1024	-768	-1	-1	-1	-1	4	-1024	-768	-1	-1	-1	-1	4		0	0						Untertest1.avi	0	880	547	72	111				0	Content		-72	-111	25807772	440403407
25824	08:35:50.630	00:00:25.824	1550	-1024	-768	-1	-1	-1	-1	4	-1024	-768	-1	-1	-1	-1	4		0	0						Untertest1.avi	0	880	547	72	111				0	Content		-72	-111	25824394	440420029
25841	08:35:50.647	00:00:25.841	1551	-1024	-768	-1	-1	-1	-1	4	-1024	-768	-1	-1	-1	-1	4		0	0						Untertest1.avi	0	880	547	72	111				0	Content		-72	-111	25841061	440436696
25858	08:35:50.664	00:00:25.857	1552	-1024	-768	-1	-1	-1	-1	4	-1024	-768	-1	-1	-1	-1	4		0	0						Untertest1.avi	0	880	547	72	111				0	Content		-72	-111	25857724	440453359
25874	08:35:50.680	00:00:25.874	1553	-1024	-768	-1	-1	-1	-1	4	-1024	-768	-1	-1	-1	-1	4		0	0						Untertest1.avi	0	880	547	72	111				0	Content		-72	-111	25874391	440470026
25891	08:35:50.697	00:00:25.891	1554	-1024	-768	-1	-1	-1	-1	4	-1024	-768	-1	-1	-1	-1	4		0	0						Untertest1.avi	0	880	547	72	111				0	Content		-72	-111	25891223	440486858
25908	08:35:50.714	00:00:25.907	1555	-1024	-768	-1	-1	-1	-1	4	-1024	-768	-1	-1	-1	-1	4		0	0						Untertest1.avi	0	880	547	72	111				0	Content		-72	-111	25907891	440503526
25925	08:35:50.731	00:00:25.924	1556	-1024	-768	-1	-1	-1	-1	4	-1024	-768	-1	-1	-1	-1	4		0	0						Untertest1.avi	0	880	547	72	111				0	Content		-72	-111	25924558	440520193
25942	08:35:50.748	00:00:25.941	1557	-1024	-768	-1	-1	-1	-1	4	-1024	-768	-1	-1	-1	-1	4		0	0						Untertest1.avi	0	880	547	72	111				0	Content		-72	-111	25941719	440537354
25958	08:35:50.764	00:00:25.958	1558	-1024	-768	-1	-1	-1	-1	4	-1024	-768	-1	-1	-1	-1	4		0	0						Untertest1.avi	0	880	547	72	111				0	Content		-72	-111	25958386	440554021
25976	08:35:50.782	00:00:25.975	1559	-1024	-768	-1	-1	-1	-1	4	-1024	-768	-1	-1	-1	-1	4		0	0						Untertest1.avi	0	880	547	72	111				0	Content		-72	-111	25975503	440571138
25993	08:35:50.799	00:00:25.992	1560	-1024	-768	-1	-1	-1	-1	4	-1024	-768	-1	-1	-1	-1	4		0	0						Untertest1.avi	0	880	547	72	111				0	Content		-72	-111	25992875	440588510
26008	08:35:50.814	00:00:26.007	1561	-1024	-768	-1	-1	-1	-1	4	-1024	-768	-1	-1	-1	-1	4		0	0						Untertest1.avi	0	880	547	72	111				0	Content		-72	-111	26007633	440603268
26024	08:35:50.830	00:00:26.024	1562	-1024	-768	-1	-1	-1	-1	4	-1024	-768	-1	-1	-1	-1	4		0	0						Untertest1.avi	0	880	547	72	111				0	Content		-72	-111	26024244	440619879
26041	08:35:50.847	00:00:26.040	1563	-1024	-768	-1	-1	-1	-1	4	-1024	-768	-1	-1	-1	-1	4		0	0						Untertest1.avi	0	880	547	72	111				0	Content		-72	-111	26040953	440636588
26058	08:35:50.864	00:00:26.057	1564	-1024	-768	-1	-1	-1	-1	4	-1024	-768	-1	-1	-1	-1	4		0	0						Untertest1.avi	0	880	547	72	111				0	Content		-72	-111	26057620	440653255
26074	08:35:50.880	00:00:26.074	1565	-1024	-768	-1	-1	-1	-1	4	-1024	-768	-1	-1	-1	-1	4		0	0						Untertest1.avi	0	880	547	72	111				0	Content		-72	-111	26074305	440669940
26091	08:35:50.897	00:00:26.090	1566	-1024	-768	-1	-1	-1	-1	4	-1024	-768	-1	-1	-1	-1	4		0	0						Untertest1.avi	0	880	547	72	111				0	Content		-72	-111	26090973	440686608
26108	08:35:50.914	00:00:26.107	1567	-1024	-768	-1	-1	-1	-1	4	-1024	-768	-1	-1	-1	-1	4		0	0						Untertest1.avi	0	880	547	72	111				0	Content		-72	-111	26107608	440703243
26124	08:35:50.930	00:00:26.124	1568	-1024	-768	-1	-1	-1	-1	4	-1024	-768	-1	-1	-1	-1	4		0	0						Untertest1.avi	0	880	547	72	111				0	Content		-72	-111	26124275	440719910
26141	08:35:50.947	00:00:26.140	1569	-1024	-768	-1	-1	-1	-1	4	-1024	-768	-1	-1	-1	-1	4		0	0						Untertest1.avi	0	880	547	72	111				0	Content		-72	-111	26140942	440736577
26158	08:35:50.964	00:00:26.157	1570	-1024	-768	-1	-1	-1	-1	4	-1024	-768	-1	-1	-1	-1	4		0	0						Untertest1.avi	0	880	547	72	111				0	Content		-72	-111	26157838	440753473
26175	08:35:50.981	00:00:26.174	1571	-1024	-768	-1	-1	-1	-1	4	-1024	-768	-1	-1	-1	-1	4		0	0						Untertest1.avi	0	880	547	72	111				0	Content		-72	-111	26174505	440770140
26191	08:35:50.997	00:00:26.191	1572	-1024	-768	-1	-1	-1	-1	4	-1024	-768	-1	-1	-1	-1	4		0	0						Untertest1.avi	0	880	547	72	111				0	Content		-72	-111	26191457	440787092
26208	08:35:51.014	00:00:26.208	1573	-1024	-768	-1	-1	-1	-1	4	-1024	-768	-1	-1	-1	-1	4		0	0						Untertest1.avi	0	880	547	72	111				0	Content		-72	-111	26208124	440803759
26225	08:35:51.031	00:00:26.224	1574	-1024	-768	-1	-1	-1	-1	4	-1024	-768	-1	-1	-1	-1	4		0	0						Untertest1.avi	0	880	547	72	111				0	Content		-72	-111	26224791	440820426
26242	08:35:51.048	00:00:26.242	1575	-1024	-768	-1	-1	-1	-1	4	-1024	-768	-1	-1	-1	-1	4		0	0						Untertest1.avi	0	880	547	72	111				0	Content		-72	-111	26242071	440837706
26259	08:35:51.065	00:00:26.258	1576	-1024	-768	-1	-1	-1	-1	4	-1024	-768	-1	-1	-1	-1	4		0	0						Untertest1.avi	0	880	547	72	111				0	Content		-72	-111	26258738	440854373
26276	08:35:51.082	00:00:26.275	1577	-1024	-768	-1	-1	-1	-1	4	-1024	-768	-1	-1	-1	-1	4		0	0						Untertest1.avi	0	880	547	72	111				0	Content		-72	-111	26275974	440871609
26291	08:35:51.097	00:00:26.290	1578	-1024	-768	-1	-1	-1	-1	4	-1024	-768	-1	-1	-1	-1	4		0	0						Untertest1.avi	0	880	547	72	111				0	Content		-72	-111	26290742	440886377
26307	08:35:51.113	00:00:26.307	1579	-1024	-768	-1	-1	-1	-1	4	-1024	-768	-1	-1	-1	-1	4		0	0						Untertest1.avi	0	880	547	72	111				0	Content		-72	-111	26307353	440902988
26324	08:35:51.130	00:00:26.324	1580	-1024	-768	-1	-1	-1	-1	4	-1024	-768	-1	-1	-1	-1	4		0	0						Untertest1.avi	0	880	547	72	111				0	Content		-72	-111	26324097	440919732
26341	08:35:51.147	00:00:26.340	1581	-1024	-768	-1	-1	-1	-1	4	-1024	-768	-1	-1	-1	-1	4		0	0						Untertest1.avi	0	880	547	72	111				0	Content		-72	-111	26340721	440936356
26357	08:35:51.163	00:00:26.357	1582	-1024	-768	-1	-1	-1	-1	4	-1024	-768	-1	-1	-1	-1	4		0	0						Untertest1.avi	0	880	547	72	111				0	Content		-72	-111	26357388	440953023
26374	08:35:51.180	00:00:26.374	1583	-1024	-768	-1	-1	-1	-1	4	-1024	-768	-1	-1	-1	-1	4		0	0						Untertest1.avi	0	880	547	72	111				0	Content		-72	-111	26374051	440969686
26391	08:35:51.197	00:00:26.390	1584	-1024	-768	-1	-1	-1	-1	4	-1024	-768	-1	-1	-1	-1	4		0	0						Untertest1.avi	0	880	547	72	111				0	Content		-72	-111	26390719	440986354
26408	08:35:51.214	00:00:26.407	1585	-1024	-768	-1	-1	-1	-1	4	-1024	-768	-1	-1	-1	-1	4		0	0						Untertest1.avi	0	880	547	72	111				0	Content		-72	-111	26407551	441003186
26424	08:35:51.230	00:00:26.424	1586	-1024	-768	-1	-1	-1	-1	4	-1024	-768	-1	-1	-1	-1	4		0	0						Untertest1.avi	0	880	547	72	111				0	Content		-72	-111	26424218	441019853
26441	08:35:51.247	00:00:26.440	1587	-1024	-768	-1	-1	-1	-1	4	-1024	-768	-1	-1	-1	-1	4		0	0						Untertest1.avi	0	880	547	72	111				0	Content		-72	-111	26440885	441036520
26458	08:35:51.264	00:00:26.458	1588	-1024	-768	-1	-1	-1	-1	4	-1024	-768	-1	-1	-1	-1	4		0	0						Untertest1.avi	0	880	547	72	111				0	Content		-72	-111	26458046	441053681
26475	08:35:51.281	00:00:26.474	1589	-1024	-768	-1	-1	-1	-1	4	-1024	-768	-1	-1	-1	-1	4		0	0						Untertest1.avi	0	880	547	72	111				0	Content		-72	-111	26474714	441070349
26492	08:35:51.298	00:00:26.491	1590	-1024	-768	-1	-1	-1	-1	4	-1024	-768	-1	-1	-1	-1	4		0	0						Untertest1.avi	0	880	547	72	111				0	Content		-72	-111	26491830	441087465
26509	08:35:51.315	00:00:26.509	1591	-1024	-768	-1	-1	-1	-1	4	-1024	-768	-1	-1	-1	-1	4		0	0						Untertest1.avi	0	880	547	72	111				0	Content		-72	-111	26509201	441104836
26524	08:35:51.330	00:00:26.523	1592	-1024	-768	-1	-1	-1	-1	4	-1024	-768	-1	-1	-1	-1	4		0	0						Untertest1.avi	0	880	547	72	111				0	Content		-72	-111	26523950	441119585
26541	08:35:51.347	00:00:26.540	1593	-1024	-768	-1	-1	-1	-1	4	-1024	-768	-1	-1	-1	-1	4		0	0						Untertest1.avi	0	880	547	72	111				0	Content		-72	-111	26540574	441136209
26557	08:35:51.363	00:00:26.557	1594	-1024	-768	-1	-1	-1	-1	4	-1024	-768	-1	-1	-1	-1	4		0	0						Untertest1.avi	0	880	547	72	111				0	Content		-72	-111	26557281	441152916
26574	08:35:51.380	00:00:26.573	1595	-1024	-768	-1	-1	-1	-1	4	-1024	-768	-1	-1	-1	-1	4		0	0						Untertest1.avi	0	880	547	72	111				0	Content		-72	-111	26573949	441169584
26591	08:35:51.397	00:00:26.590	1596	-1024	-768	-1	-1	-1	-1	4	-1024	-768	-1	-1	-1	-1	4		0	0						Untertest1.avi	0	880	547	72	111				0	Content		-72	-111	26590632	441186267
26607	08:35:51.413	00:00:26.607	1597	-1024	-768	-1	-1	-1	-1	4	-1024	-768	-1	-1	-1	-1	4		0	0						Untertest1.avi	0	880	547	72	111				0	Content		-72	-111	26607299	441202934
26624	08:35:51.430	00:00:26.623	1598	-1024	-768	-1	-1	-1	-1	4	-1024	-768	-1	-1	-1	-1	4		0	0						Untertest1.avi	0	880	547	72	111				0	Content		-72	-111	26623932	441219567
26641	08:35:51.447	00:00:26.640	1599	-1024	-768	-1	-1	-1	-1	4	-1024	-768	-1	-1	-1	-1	4		0	0						Untertest1.avi	0	880	547	72	111				0	Content		-72	-111	26640599	441236234
26657	08:35:51.463	00:00:26.657	1600	-1024	-768	-1	-1	-1	-1	4	-1024	-768	-1	-1	-1	-1	4		0	0						Untertest1.avi	0	880	547	72	111				0	Content		-72	-111	26657266	441252901
26674	08:35:51.480	00:00:26.674	1601	-1024	-768	-1	-1	-1	-1	4	-1024	-768	-1	-1	-1	-1	4		0	0						Untertest1.avi	0	880	547	72	111				0	Content		-72	-111	26674162	441269797
26691	08:35:51.497	00:00:26.690	1602	-1024	-768	-1	-1	-1	-1	4	-1024	-768	-1	-1	-1	-1	4		0	0						Untertest1.avi	0	880	547	72	111				0	Content		-72	-111	26690829	441286464
26708	08:35:51.514	00:00:26.707	1603	-1024	-768	-1	-1	-1	-1	4	-1024	-768	-1	-1	-1	-1	4		0	0						Untertest1.avi	0	880	547	72	111				0	Content		-72	-111	26707779	441303414
26724	08:35:51.530	00:00:26.724	1604	-1024	-768	-1	-1	-1	-1	4	-1024	-768	-1	-1	-1	-1	4		0	0						Untertest1.avi	0	880	547	72	111				0	Content		-72	-111	26724446	441320081
26741	08:35:51.547	00:00:26.741	1605	-1024	-768	-1	-1	-1	-1	4	-1024	-768	-1	-1	-1	-1	4		0	0						Untertest1.avi	0	880	547	72	111				0	Content		-72	-111	26741113	441336748
26758	08:35:51.564	00:00:26.758	1606	-1024	-768	-1	-1	-1	-1	4	-1024	-768	-1	-1	-1	-1	4		0	0						Untertest1.avi	0	880	547	72	111				0	Content		-72	-111	26758392	441354027
26775	08:35:51.581	00:00:26.775	1607	-1024	-768	-1	-1	-1	-1	4	-1024	-768	-1	-1	-1	-1	4		0	0						Untertest1.avi	0	880	547	72	111				0	Content		-72	-111	26775060	441370695
26792	08:35:51.598	00:00:26.792	1608	-1024	-768	-1	-1	-1	-1	4	-1024	-768	-1	-1	-1	-1	4		0	0						Untertest1.avi	0	880	547	72	111				0	Content		-72	-111	26792292	441387927
26807	08:35:51.613	00:00:26.807	1609	-1024	-768	-1	-1	-1	-1	4	-1024	-768	-1	-1	-1	-1	4		0	0						Untertest1.avi	0	880	547	72	111				0	Content		-72	-111	26807041	441402676
26824	08:35:51.630	00:00:26.823	1610	-1024	-768	-1	-1	-1	-1	4	-1024	-768	-1	-1	-1	-1	4		0	0						Untertest1.avi	0	880	547	72	111				0	Content		-72	-111	26823665	441419300
26840	08:35:51.646	00:00:26.840	1611	-1024	-768	-1	-1	-1	-1	4	-1024	-768	-1	-1	-1	-1	4		0	0						Untertest1.avi	0	880	547	72	111				0	Content		-72	-111	26840410	441436045
26857	08:35:51.663	00:00:26.857	1612	-1024	-768	-1	-1	-1	-1	4	-1024	-768	-1	-1	-1	-1	4		0	0						Untertest1.avi	0	880	547	72	111				0	Content		-72	-111	26857033	441452668
26874	08:35:51.680	00:00:26.873	1613	-1024	-768	-1	-1	-1	-1	4	-1024	-768	-1	-1	-1	-1	4		0	0						Untertest1.avi	0	880	547	72	111				0	Content		-72	-111	26873701	441469336
26890	08:35:51.696	00:00:26.890	1614	-1024	-768	-1	-1	-1	-1	4	-1024	-768	-1	-1	-1	-1	4		0	0						Untertest1.avi	0	880	547	72	111				0	Content		-72	-111	26890364	441485999
26907	08:35:51.713	00:00:26.907	1615	-1024	-768	-1	-1	-1	-1	4	-1024	-768	-1	-1	-1	-1	4		0	0						Untertest1.avi	0	880	547	72	111				0	Content		-72	-111	26907031	441502666
26924	08:35:51.730	00:00:26.923	1616	-1024	-768	-1	-1	-1	-1	4	-1024	-768	-1	-1	-1	-1	4		0	0						Untertest1.avi	0	880	547	72	111				0	Content		-72	-111	26923863	441519498
26941	08:35:51.747	00:00:26.940	1617	-1024	-768	-1	-1	-1	-1	4	-1024	-768	-1	-1	-1	-1	4		0	0						Untertest1.avi	0	880	547	72	111				0	Content		-72	-111	26940530	441536165
26957	08:35:51.763	00:00:26.957	1618	-1024	-768	-1	-1	-1	-1	4	-1024	-768	-1	-1	-1	-1	4		0	0						Untertest1.avi	0	880	547	72	111				0	Content		-72	-111	26957197	441552832
26974	08:35:51.780	00:00:26.974	1619	-1024	-768	-1	-1	-1	-1	4	-1024	-768	-1	-1	-1	-1	4		0	0						Untertest1.avi	0	880	547	72	111				0	Content		-72	-111	26974360	441569995
26991	08:35:51.797	00:00:26.991	1620	-1024	-768	-1	-1	-1	-1	4	-1024	-768	-1	-1	-1	-1	4		0	0						Untertest1.avi	0	880	547	72	111				0	Content		-72	-111	26991027	441586662
27008	08:35:51.814	00:00:27.008	1621	-1024	-768	-1	-1	-1	-1	4	-1024	-768	-1	-1	-1	-1	4		0	0						Untertest1.avi	0	880	547	72	111				0	Content		-72	-111	27008156	441603791
27026	08:35:51.832	00:00:27.025	1622	-1024	-768	-1	-1	-1	-1	4	-1024	-768	-1	-1	-1	-1	4		0	0						Untertest1.avi	0	880	547	72	111				0	Content		-72	-111	27025516	441621151
27040	08:35:51.846	00:00:27.040	1623	-1024	-768	-1	-1	-1	-1	4	-1024	-768	-1	-1	-1	-1	4		0	0						Untertest1.avi	0	880	547	72	111				0	Content		-72	-111	27040266	441635901
27057	08:35:51.863	00:00:27.056	1624	-1024	-768	-1	-1	-1	-1	4	-1024	-768	-1	-1	-1	-1	4		0	0						Untertest1.avi	0	880	547	72	111				0	Content		-72	-111	27056889	441652524
27074	08:35:51.880	00:00:27.073	1625	-1024	-768	-1	-1	-1	-1	4	-1024	-768	-1	-1	-1	-1	4		0	0						Untertest1.avi	0	880	547	72	111				0	Content		-72	-111	27073644	441669279
27090	08:35:51.896	00:00:27.090	1626	-1024	-768	-1	-1	-1	-1	4	-1024	-768	-1	-1	-1	-1	4		0	0						Untertest1.avi	0	880	547	72	111				0	Content		-72	-111	27090315	441685950
27107	08:35:51.913	00:00:27.106	1627	-1024	-768	-1	-1	-1	-1	4	-1024	-768	-1	-1	-1	-1	4		0	0						Untertest1.avi	0	880	547	72	111				0	Content		-72	-111	27106911	441702546
27124	08:35:51.930	00:00:27.123	1628	-1024	-768	-1	-1	-1	-1	4	-1024	-768	-1	-1	-1	-1	4		0	0						Untertest1.avi	0	880	547	72	111				0	Content		-72	-111	27123578	441719213
27140	08:35:51.946	00:00:27.140	1629	-1024	-768	-1	-1	-1	-1	4	-1024	-768	-1	-1	-1	-1	4		0	0						Untertest1.avi	0	880	547	72	111				0	Content		-72	-111	27140480	441736115
27157	08:35:51.963	00:00:27.157	1630	-1024	-768	-1	-1	-1	-1	4	-1024	-768	-1	-1	-1	-1	4		0	0						Untertest1.avi	0	880	547	72	111				0	Content		-72	-111	27157148	441752783
27174	08:35:51.980	00:00:27.174	1631	-1024	-768	-1	-1	-1	-1	4	-1024	-768	-1	-1	-1	-1	4		0	0						Untertest1.avi	0	880	547	72	111				0	Content		-72	-111	27174108	441769743
27191	08:35:51.997	00:00:27.190	1632	-1024	-768	-1	-1	-1	-1	4	-1024	-768	-1	-1	-1	-1	4		0	0						Untertest1.avi	0	880	547	72	111				0	Content		-72	-111	27190775	441786410
27207	08:35:52.013	00:00:27.207	1633	-1024	-768	-1	-1	-1	-1	4	-1024	-768	-1	-1	-1	-1	4		0	0						Untertest1.avi	0	880	547	72	111				0	Content		-72	-111	27207442	441803077
27225	08:35:52.031	00:00:27.224	1634	-1024	-768	-1	-1	-1	-1	4	-1024	-768	-1	-1	-1	-1	4		0	0						Untertest1.avi	0	880	547	72	111				0	Content		-72	-111	27224722	441820357
27241	08:35:52.047	00:00:27.241	1635	-1024	-768	-1	-1	-1	-1	4	-1024	-768	-1	-1	-1	-1	4		0	0						Untertest1.avi	0	880	547	72	111				0	Content		-72	-111	27241389	441837024
27259	08:35:52.065	00:00:27.258	1636	-1024	-768	-1	-1	-1	-1	4	-1024	-768	-1	-1	-1	-1	4		0	0						Untertest1.avi	0	880	547	72	111				0	Content		-72	-111	27258625	441854260
27273	08:35:52.079	00:00:27.273	1637	-1024	-768	-1	-1	-1	-1	4	-1024	-768	-1	-1	-1	-1	4		0	0						Untertest1.avi	0	880	547	72	111				0	Content		-72	-111	27273371	441869006
27290	08:35:52.096	00:00:27.290	1638	-1024	-768	-1	-1	-1	-1	4	-1024	-768	-1	-1	-1	-1	4		0	0						Untertest1.avi	0	880	547	72	111				0	Content		-72	-111	27290122	441885757
27307	08:35:52.113	00:00:27.306	1639	-1024	-768	-1	-1	-1	-1	4	-1024	-768	-1	-1	-1	-1	4		0	0						Untertest1.avi	0	880	547	72	111				0	Content		-72	-111	27306737	441902372
27323	08:35:52.129	00:00:27.323	1640	-1024	-768	-1	-1	-1	-1	4	-1024	-768	-1	-1	-1	-1	4		0	0						Untertest1.avi	0	880	547	72	111				0	Content		-72	-111	27323426	441919061
27340	08:35:52.146	00:00:27.340	1641	-1024	-768	-1	-1	-1	-1	4	-1024	-768	-1	-1	-1	-1	4		0	0						Untertest1.avi	0	880	547	72	111				0	Content		-72	-111	27340093	441935728
27357	08:35:52.163	00:00:27.356	1642	-1024	-768	-1	-1	-1	-1	4	-1024	-768	-1	-1	-1	-1	4		0	0						Untertest1.avi	0	880	547	72	111				0	Content		-72	-111	27356726	441952361
27373	08:35:52.179	00:00:27.373	1643	-1024	-768	-1	-1	-1	-1	4	-1024	-768	-1	-1	-1	-1	4		0	0						Untertest1.avi	0	880	547	72	111				0	Content		-72	-111	27373393	441969028
27390	08:35:52.196	00:00:27.390	1644	-1024	-768	-1	-1	-1	-1	4	-1024	-768	-1	-1	-1	-1	4		0	0						Untertest1.avi	0	880	547	72	111				0	Content		-72	-111	27390214	441985849
27407	08:35:52.213	00:00:27.406	1645	-1024	-768	-1	-1	-1	-1	4	-1024	-768	-1	-1	-1	-1	4		0	0						Untertest1.avi	0	880	547	72	111				0	Content		-72	-111	27406881	442002516
27424	08:35:52.230	00:00:27.423	1646	-1024	-768	-1	-1	-1	-1	4	-1024	-768	-1	-1	-1	-1	4		0	0						Untertest1.avi	0	880	547	72	111				0	Content		-72	-111	27423548	442019183
27441	08:35:52.247	00:00:27.440	1647	-1024	-768	-1	-1	-1	-1	4	-1024	-768	-1	-1	-1	-1	4		0	0						Untertest1.avi	0	880	547	72	111				0	Content		-72	-111	27440699	442036334
27457	08:35:52.263	00:00:27.457	1648	-1024	-768	-1	-1	-1	-1	4	-1024	-768	-1	-1	-1	-1	4		0	0						Untertest1.avi	0	880	547	72	111				0	Content		-72	-111	27457367	442053002
27474	08:35:52.280	00:00:27.474	1649	-1024	-768	-1	-1	-1	-1	4	-1024	-768	-1	-1	-1	-1	4		0	0						Untertest1.avi	0	880	547	72	111				0	Content		-72	-111	27474470	442070105
27492	08:35:52.298	00:00:27.491	1650	-1024	-768	-1	-1	-1	-1	4	-1024	-768	-1	-1	-1	-1	4		0	0						Untertest1.avi	0	880	547	72	111				0	Content		-72	-111	27491840	442087475
27507	08:35:52.313	00:00:27.506	1651	-1024	-768	-1	-1	-1	-1	4	-1024	-768	-1	-1	-1	-1	4		0	0						Untertest1.avi	0	880	547	72	111				0	Content		-72	-111	27506590	442102225
27523	08:35:52.329	00:00:27.523	1652	-1024	-768	-1	-1	-1	-1	4	-1024	-768	-1	-1	-1	-1	4		0	0						Untertest1.avi	0	880	547	72	111				0	Content		-72	-111	27523211	442118846
27540	08:35:52.346	00:00:27.539	1653	-1024	-768	-1	-1	-1	-1	4	-1024	-768	-1	-1	-1	-1	4		0	0						Untertest1.avi	0	880	547	72	111				0	Content		-72	-111	27539963	442135598
27557	08:35:52.363	00:00:27.556	1654	-1024	-768	-1	-1	-1	-1	4	-1024	-768	-1	-1	-1	-1	4		0	0						Untertest1.avi	0	880	547	72	111				0	Content		-72	-111	27556640	442152275
27573	08:35:52.379	00:00:27.573	1655	-1024	-768	-1	-1	-1	-1	4	-1024	-768	-1	-1	-1	-1	4		0	0						Untertest1.avi	0	880	547	72	111				0	Content		-72	-111	27573236	442168871
27590	08:35:52.396	00:00:27.589	1656	-1024	-768	-1	-1	-1	-1	4	-1024	-768	-1	-1	-1	-1	4		0	0						Untertest1.avi	0	880	547	72	111				0	Content		-72	-111	27589903	442185538
27607	08:35:52.413	00:00:27.606	1657	-1024	-768	-1	-1	-1	-1	4	-1024	-768	-1	-1	-1	-1	4		0	0						Untertest1.avi	0	880	547	72	111				0	Content		-72	-111	27606804	442202439
27623	08:35:52.429	00:00:27.623	1658	-1024	-768	-1	-1	-1	-1	4	-1024	-768	-1	-1	-1	-1	4		0	0						Untertest1.avi	0	880	547	72	111				0	Content		-72	-111	27623471	442219106
27640	08:35:52.446	00:00:27.640	1659	-1024	-768	-1	-1	-1	-1	4	-1024	-768	-1	-1	-1	-1	4		0	0						Untertest1.avi	0	880	547	72	111				0	Content		-72	-111	27640466	442236101
27657	08:35:52.463	00:00:27.657	1660	-1024	-768	-1	-1	-1	-1	4	-1024	-768	-1	-1	-1	-1	4		0	0						Untertest1.avi	0	880	547	72	111				0	Content		-72	-111	27657133	442252768
27674	08:35:52.480	00:00:27.673	1661	-1024	-768	-1	-1	-1	-1	4	-1024	-768	-1	-1	-1	-1	4		0	0						Untertest1.avi	0	880	547	72	111				0	Content		-72	-111	27673800	442269435
27691	08:35:52.497	00:00:27.691	1662	-1024	-768	-1	-1	-1	-1	4	-1024	-768	-1	-1	-1	-1	4		0	0						Untertest1.avi	0	880	547	72	111				0	Content		-72	-111	27691061	442286696
27708	08:35:52.514	00:00:27.707	1663	-1024	-768	-1	-1	-1	-1	4	-1024	-768	-1	-1	-1	-1	4		0	0						Untertest1.avi	0	880	547	72	111				0	Content		-72	-111	27707728	442303363
27725	08:35:52.531	00:00:27.724	1664	-1024	-768	-1	-1	-1	-1	4	-1024	-768	-1	-1	-1	-1	4		0	0						Untertest1.avi	0	880	547	72	111				0	Content		-72	-111	27724945	442320580
27740	08:35:52.546	00:00:27.739	1665	-1024	-768	-1	-1	-1	-1	4	-1024	-768	-1	-1	-1	-1	4		0	0						Untertest1.avi	0	880	547	72	111				0	Content		-72	-111	27739818	442335453
27756	08:35:52.562	00:00:27.756	1666	-1024	-768	-1	-1	-1	-1	4	-1024	-768	-1	-1	-1	-1	4		0	0						Untertest1.avi	0	880	547	72	111				0	Content		-72	-111	27756440	442352075
27773	08:35:52.579	00:00:27.773	1667	-1024	-768	-1	-1	-1	-1	4	-1024	-768	-1	-1	-1	-1	4		0	0						Untertest1.avi	0	880	547	72	111				0	Content		-72	-111	27773061	442368696
27790	08:35:52.596	00:00:27.789	1668	-1024	-768	-1	-1	-1	-1	4	-1024	-768	-1	-1	-1	-1	4		0	0						Untertest1.avi	0	880	547	72	111				0	Content		-72	-111	27789747	442385382
27806	08:35:52.612	00:00:27.806	1669	-1024	-768	-1	-1	-1	-1	4	-1024	-768	-1	-1	-1	-1	4		0	0						Untertest1.avi	0	880	547	72	111				0	Content		-72	-111	27806414	442402049
27823	08:35:52.629	00:00:27.823	1670	-1024	-768	-1	-1	-1	-1	4	-1024	-768	-1	-1	-1	-1	4		0	0						Untertest1.avi	0	880	547	72	111				0	Content		-72	-111	27823046	442418681
27840	08:35:52.646	00:00:27.839	1671	-1024	-768	-1	-1	-1	-1	4	-1024	-768	-1	-1	-1	-1	4		0	0						Untertest1.avi	0	880	547	72	111				0	Content		-72	-111	27839714	442435349
27857	08:35:52.663	00:00:27.856	1672	-1024	-768	-1	-1	-1	-1	4	-1024	-768	-1	-1	-1	-1	4		0	0						Untertest1.avi	0	880	547	72	111				0	Content		-72	-111	27856518	442452153
27873	08:35:52.679	00:00:27.873	1673	-1024	-768	-1	-1	-1	-1	4	-1024	-768	-1	-1	-1	-1	4		0	0						Untertest1.avi	0	880	547	72	111				0	Content		-72	-111	27873185	442468820
27890	08:35:52.696	00:00:27.889	1674	-1024	-768	-1	-1	-1	-1	4	-1024	-768	-1	-1	-1	-1	4		0	0						Untertest1.avi	0	880	547	72	111				0	Content		-72	-111	27889852	442485487
27907	08:35:52.713	00:00:27.906	1675	-1024	-768	-1	-1	-1	-1	4	-1024	-768	-1	-1	-1	-1	4		0	0						Untertest1.avi	0	880	547	72	111				0	Content		-72	-111	27906519	442502154
27924	08:35:52.730	00:00:27.923	1676	-1024	-768	-1	-1	-1	-1	4	-1024	-768	-1	-1	-1	-1	4		0	0						Untertest1.avi	0	880	547	72	111				0	Content		-72	-111	27923719	442519354
27940	08:35:52.746	00:00:27.940	1677	-1024	-768	-1	-1	-1	-1	4	-1024	-768	-1	-1	-1	-1	4		0	0						Untertest1.avi	0	880	547	72	111				0	Content		-72	-111	27940387	442536022
27958	08:35:52.764	00:00:27.957	1678	-1024	-768	-1	-1	-1	-1	4	-1024	-768	-1	-1	-1	-1	4		0	0						Untertest1.avi	0	880	547	72	111				0	Content		-72	-111	27957539	442553174
27975	08:35:52.781	00:00:27.974	1679	-1024	-768	-1	-1	-1	-1	4	-1024	-768	-1	-1	-1	-1	4		0	0						Untertest1.avi	0	880	547	72	111				0	Content		-72	-111	27974786	442570421
27991	08:35:52.797	00:00:27.990	1680	-1024	-768	-1	-1	-1	-1	4	-1024	-768	-1	-1	-1	-1	4		0	0						Untertest1.avi	0	880	547	72	111				0	Content		-72	-111	27990539	442586174
28007	08:35:52.813	00:00:28.007	1681	-1024	-768	-1	-1	-1	-1	4	-1024	-768	-1	-1	-1	-1	4		0	0						Untertest1.avi	0	880	547	72	111				0	Content		-72	-111	28007206	442602841
28023	08:35:52.829	00:00:28.023	1682	-1024	-768	-1	-1	-1	-1	4	-1024	-768	-1	-1	-1	-1	4		0	0						Untertest1.avi	0	880	547	72	111				0	Content		-72	-111	28023367	442619002
28040	08:35:52.846	00:00:28.040	1683	-1024	-768	-1	-1	-1	-1	4	-1024	-768	-1	-1	-1	-1	4		0	0						Untertest1.avi	0	880	547	72	111				0	Content		-72	-111	28040035	442635670
28056	08:35:52.862	00:00:28.056	1684	-1024	-768	-1	-1	-1	-1	4	-1024	-768	-1	-1	-1	-1	4		0	0						Untertest1.avi	0	880	547	72	111				0	Content		-72	-111	28056276	442651911
28073	08:35:52.879	00:00:28.072	1685	-1024	-768	-1	-1	-1	-1	4	-1024	-768	-1	-1	-1	-1	4		0	0						Untertest1.avi	0	880	547	72	111				0	Content		-72	-111	28072957	442668592
28090	08:35:52.896	00:00:28.089	1686	-1024	-768	-1	-1	-1	-1	4	-1024	-768	-1	-1	-1	-1	4		0	0						Untertest1.avi	0	880	547	72	111				0	Content		-72	-111	28089554	442685189
28106	08:35:52.912	00:00:28.106	1687	-1024	-768	-1	-1	-1	-1	4	-1024	-768	-1	-1	-1	-1	4		0	0						Untertest1.avi	0	880	547	72	111				0	Content		-72	-111	28106221	442701856
28123	08:35:52.929	00:00:28.123	1688	-1024	-768	-1	-1	-1	-1	4	-1024	-768	-1	-1	-1	-1	4		0	0						Untertest1.avi	0	880	547	72	111				0	Content		-72	-111	28123122	442718757
28140	08:35:52.946	00:00:28.139	1689	-1024	-768	-1	-1	-1	-1	4	-1024	-768	-1	-1	-1	-1	4		0	0						Untertest1.avi	0	880	547	72	111				0	Content		-72	-111	28139790	442735425
28157	08:35:52.963	00:00:28.156	1690	-1024	-768	-1	-1	-1	-1	4	-1024	-768	-1	-1	-1	-1	4		0	0						Untertest1.avi	0	880	547	72	111				0	Content		-72	-111	28156783	442752418
28173	08:35:52.979	00:00:28.173	1691	-1024	-768	-1	-1	-1	-1	4	-1024	-768	-1	-1	-1	-1	4		0	0						Untertest1.avi	0	880	547	72	111				0	Content		-72	-111	28173450	442769085
28190	08:35:52.996	00:00:28.190	1692	-1024	-768	-1	-1	-1	-1	4	-1024	-768	-1	-1	-1	-1	4		0	0						Untertest1.avi	0	880	547	72	111				0	Content		-72	-111	28190117	442785752
28207	08:35:53.013	00:00:28.207	1693	-1024	-768	-1	-1	-1	-1	4	-1024	-768	-1	-1	-1	-1	4		0	0						Untertest1.avi	0	880	547	72	111				0	Content		-72	-111	28207379	442803014
28224	08:35:53.030	00:00:28.224	1694	-1024	-768	-1	-1	-1	-1	4	-1024	-768	-1	-1	-1	-1	4		0	0						Untertest1.avi	0	880	547	72	111				0	Content		-72	-111	28224047	442819682
28241	08:35:53.047	00:00:28.241	1695	-1024	-768	-1	-1	-1	-1	4	-1024	-768	-1	-1	-1	-1	4		0	0						Untertest1.avi	0	880	547	72	111				0	Content		-72	-111	28241282	442836917
28256	08:35:53.062	00:00:28.256	1696	-1024	-768	-1	-1	-1	-1	4	-1024	-768	-1	-1	-1	-1	4		0	0						Untertest1.avi	0	880	547	72	111				0	Content		-72	-111	28256141	442851776
28273	08:35:53.079	00:00:28.272	1697	-1024	-768	-1	-1	-1	-1	4	-1024	-768	-1	-1	-1	-1	4		0	0						Untertest1.avi	0	880	547	72	111				0	Content		-72	-111	28272763	442868398
28289	08:35:53.095	00:00:28.289	1698	-1024	-768	-1	-1	-1	-1	4	-1024	-768	-1	-1	-1	-1	4		0	0						Untertest1.avi	0	880	547	72	111				0	Content		-72	-111	28289388	442885023
28306	08:35:53.112	00:00:28.306	1699	-1024	-768	-1	-1	-1	-1	4	-1024	-768	-1	-1	-1	-1	4		0	0						Untertest1.avi	0	880	547	72	111				0	Content		-72	-111	28306073	442901708
28323	08:35:53.129	00:00:28.322	1700	-1024	-768	-1	-1	-1	-1	4	-1024	-768	-1	-1	-1	-1	4		0	0						Untertest1.avi	0	880	547	72	111				0	Content		-72	-111	28322741	442918376
28339	08:35:53.145	00:00:28.339	1701	-1024	-768	-1	-1	-1	-1	4	-1024	-768	-1	-1	-1	-1	4		0	0						Untertest1.avi	0	880	547	72	111				0	Content		-72	-111	28339380	442935015
28356	08:35:53.162	00:00:28.356	1702	-1024	-768	-1	-1	-1	-1	4	-1024	-768	-1	-1	-1	-1	4		0	0						Untertest1.avi	0	880	547	72	111				0	Content		-72	-111	28356047	442951682
28373	08:35:53.179	00:00:28.372	1703	-1024	-768	-1	-1	-1	-1	4	-1024	-768	-1	-1	-1	-1	4		0	0						Untertest1.avi	0	880	547	72	111				0	Content		-72	-111	28372909	442968544
28390	08:35:53.196	00:00:28.389	1704	-1024	-768	-1	-1	-1	-1	4	-1024	-768	-1	-1	-1	-1	4		0	0						Untertest1.avi	0	880	547	72	111				0	Content		-72	-111	28389576	442985211
28406	08:35:53.212	00:00:28.406	1705	-1024	-768	-1	-1	-1	-1	4	-1024	-768	-1	-1	-1	-1	4		0	0						Untertest1.avi	0	880	547	72	111				0	Content		-72	-111	28406243	443001878
28423	08:35:53.229	00:00:28.423	1706	-1024	-768	-1	-1	-1	-1	4	-1024	-768	-1	-1	-1	-1	4		0	0						Untertest1.avi	0	880	547	72	111				0	Content		-72	-111	28423373	443019008
28440	08:35:53.246	00:00:28.440	1707	-1024	-768	-1	-1	-1	-1	4	-1024	-768	-1	-1	-1	-1	4		0	0						Untertest1.avi	0	880	547	72	111				0	Content		-72	-111	28440040	443035675
28457	08:35:53.263	00:00:28.457	1708	-1024	-768	-1	-1	-1	-1	4	-1024	-768	-1	-1	-1	-1	4		0	0						Untertest1.avi	0	880	547	72	111				0	Content		-72	-111	28457249	443052884
28474	08:35:53.280	00:00:28.474	1709	-1024	-768	-1	-1	-1	-1	4	-1024	-768	-1	-1	-1	-1	4		0	0						Untertest1.avi	0	880	547	72	111				0	Content		-72	-111	28474496	443070131
28491	08:35:53.297	00:00:28.490	1710	-1024	-768	-1	-1	-1	-1	4	-1024	-768	-1	-1	-1	-1	4		0	0						Untertest1.avi	0	880	547	72	111				0	Content		-72	-111	28490536	443086171
28507	08:35:53.313	00:00:28.507	1711	-1024	-768	-1	-1	-1	-1	4	-1024	-768	-1	-1	-1	-1	4		0	0						Untertest1.avi	0	880	547	72	111				0	Content		-72	-111	28507203	443102838
28524	08:35:53.330	00:00:28.523	1712	-1024	-768	-1	-1	-1	-1	4	-1024	-768	-1	-1	-1	-1	4		0	0						Untertest1.avi	0	880	547	72	111				0	Content		-72	-111	28523871	443119506
28540	08:35:53.346	00:00:28.539	1713	-1024	-768	-1	-1	-1	-1	4	-1024	-768	-1	-1	-1	-1	4		0	0						Untertest1.avi	0	880	547	72	111				0	Content		-72	-111	28539868	443135503
28557	08:35:53.363	00:00:28.556	1714	-1024	-768	-1	-1	-1	-1	4	-1024	-768	-1	-1	-1	-1	4		0	0						Untertest1.avi	0	880	547	72	111				0	Content		-72	-111	28556535	443152170
28573	08:35:53.379	00:00:28.572	1715	-1024	-768	-1	-1	-1	-1	4	-1024	-768	-1	-1	-1	-1	4		0	0						Untertest1.avi	0	880	547	72	111				0	Content		-72	-111	28572609	443168244
28589	08:35:53.395	00:00:28.589	1716	-1024	-768	-1	-1	-1	-1	4	-1024	-768	-1	-1	-1	-1	4		0	0						Untertest1.avi	0	880	547	72	111				0	Content		-72	-111	28589286	443184921
28606	08:35:53.412	00:00:28.605	1717	-1024	-768	-1	-1	-1	-1	4	-1024	-768	-1	-1	-1	-1	4		0	0						Untertest1.avi	0	880	547	72	111				0	Content		-72	-111	28605884	443201519
28623	08:35:53.429	00:00:28.622	1718	-1024	-768	-1	-1	-1	-1	4	-1024	-768	-1	-1	-1	-1	4		0	0						Untertest1.avi	0	880	547	72	111				0	Content		-72	-111	28622552	443218187
28639	08:35:53.445	00:00:28.639	1719	-1024	-768	-1	-1	-1	-1	4	-1024	-768	-1	-1	-1	-1	4		0	0						Untertest1.avi	0	880	547	72	111				0	Content		-72	-111	28639453	443235088
28656	08:35:53.462	00:00:28.656	1720	-1024	-768	-1	-1	-1	-1	4	-1024	-768	-1	-1	-1	-1	4		0	0						Untertest1.avi	0	880	547	72	111				0	Content		-72	-111	28656120	443251755
28673	08:35:53.479	00:00:28.673	1721	-1024	-768	-1	-1	-1	-1	4	-1024	-768	-1	-1	-1	-1	4		0	0						Untertest1.avi	0	880	547	72	111				0	Content		-72	-111	28673071	443268706
28690	08:35:53.496	00:00:28.689	1722	-1024	-768	-1	-1	-1	-1	4	-1024	-768	-1	-1	-1	-1	4		0	0						Untertest1.avi	0	880	547	72	111				0	Content		-72	-111	28689738	443285373
28706	08:35:53.512	00:00:28.706	1723	-1024	-768	-1	-1	-1	-1	4	-1024	-768	-1	-1	-1	-1	4		0	0						Untertest1.avi	0	880	547	72	111				0	Content		-72	-111	28706405	443302040
28724	08:35:53.530	00:00:28.723	1724	-1024	-768	-1	-1	-1	-1	4	-1024	-768	-1	-1	-1	-1	4		0	0						Untertest1.avi	0	880	547	72	111				0	Content		-72	-111	28723689	443319324
28740	08:35:53.546	00:00:28.740	1725	-1024	-768	-1	-1	-1	-1	4	-1024	-768	-1	-1	-1	-1	4		0	0						Untertest1.avi	0	880	547	72	111				0	Content		-72	-111	28740356	443335991
28758	08:35:53.564	00:00:28.757	1726	-1024	-768	-1	-1	-1	-1	4	-1024	-768	-1	-1	-1	-1	4		0	0						Untertest1.avi	0	880	547	72	111				0	Content		-72	-111	28757593	443353228
28772	08:35:53.578	00:00:28.772	1727	-1024	-768	-1	-1	-1	-1	4	-1024	-768	-1	-1	-1	-1	4		0	0						Untertest1.avi	0	880	547	72	111				0	Content		-72	-111	28772466	443368101
28789	08:35:53.595	00:00:28.789	1728	-1024	-768	-1	-1	-1	-1	4	-1024	-768	-1	-1	-1	-1	4		0	0						Untertest1.avi	0	880	547	72	111				0	Content		-72	-111	28789088	443384723
28806	08:35:53.612	00:00:28.805	1729	-1024	-768	-1	-1	-1	-1	4	-1024	-768	-1	-1	-1	-1	4		0	0						Untertest1.avi	0	880	547	72	111				0	Content		-72	-111	28805710	443401345
28822	08:35:53.628	00:00:28.822	1730	-1024	-768	-1	-1	-1	-1	4	-1024	-768	-1	-1	-1	-1	4		0	0						Untertest1.avi	0	880	547	72	111				0	Content		-72	-111	28822396	443418031
28839	08:35:53.645	00:00:28.839	1731	-1024	-768	-1	-1	-1	-1	4	-1024	-768	-1	-1	-1	-1	4		0	0						Untertest1.avi	0	880	547	72	111				0	Content		-72	-111	28839063	443434698
28856	08:35:53.662	00:00:28.855	1732	-1024	-768	-1	-1	-1	-1	4	-1024	-768	-1	-1	-1	-1	4		0	0						Untertest1.avi	0	880	547	72	111				0	Content		-72	-111	28855697	443451332
28872	08:35:53.678	00:00:28.872	1733	-1024	-768	-1	-1	-1	-1	4	-1024	-768	-1	-1	-1	-1	4		0	0						Untertest1.avi	0	880	547	72	111				0	Content		-72	-111	28872364	443467999
28889	08:35:53.695	00:00:28.889	1734	-1024	-768	-1	-1	-1	-1	4	-1024	-768	-1	-1	-1	-1	4		0	0						Untertest1.avi	0	880	547	72	111				0	Content		-72	-111	28889227	443484862
28906	08:35:53.712	00:00:28.905	1735	-1024	-768	-1	-1	-1	-1	4	-1024	-768	-1	-1	-1	-1	4		0	0						Untertest1.avi	0	880	547	72	111				0	Content		-72	-111	28905895	443501530
28923	08:35:53.729	00:00:28.922	1736	-1024	-768	-1	-1	-1	-1	4	-1024	-768	-1	-1	-1	-1	4		0	0						Untertest1.avi	0	880	547	72	111				0	Content		-72	-111	28922562	443518197
28940	08:35:53.746	00:00:28.939	1737	-1024	-768	-1	-1	-1	-1	4	-1024	-768	-1	-1	-1	-1	4		0	0						Untertest1.avi	0	880	547	72	111				0	Content		-72	-111	28939692	443535327
28956	08:35:53.762	00:00:28.956	1738	-1024	-768	-1	-1	-1	-1	4	-1024	-768	-1	-1	-1	-1	4		0	0						Untertest1.avi	0	880	547	72	111				0	Content		-72	-111	28956359	443551994
28973	08:35:53.779	00:00:28.973	1739	-1024	-768	-1	-1	-1	-1	4	-1024	-768	-1	-1	-1	-1	4		0	0						Untertest1.avi	0	880	547	72	111				0	Content		-72	-111	28973442	443569077
28991	08:35:53.797	00:00:28.990	1740	-1024	-768	-1	-1	-1	-1	4	-1024	-768	-1	-1	-1	-1	4		0	0						Untertest1.avi	0	880	547	72	111				0	Content		-72	-111	28990813	443586448
29007	08:35:53.813	00:00:29.006	1741	-1024	-768	-1	-1	-1	-1	4	-1024	-768	-1	-1	-1	-1	4		0	0						Untertest1.avi	0	880	547	72	111				0	Content		-72	-111	29006856	443602491
29024	08:35:53.830	00:00:29.023	1742	-1024	-768	-1	-1	-1	-1	4	-1024	-768	-1	-1	-1	-1	4		0	0						Untertest1.avi	0	880	547	72	111				0	Content		-72	-111	29023523	443619158
29040	08:35:53.846	00:00:29.040	1743	-1024	-768	-1	-1	-1	-1	4	-1024	-768	-1	-1	-1	-1	4		0	0						Untertest1.avi	0	880	547	72	111				0	Content		-72	-111	29040190	443635825
29056	08:35:53.862	00:00:29.056	1744	-1024	-768	-1	-1	-1	-1	4	-1024	-768	-1	-1	-1	-1	4		0	0						Untertest1.avi	0	880	547	72	111				0	Content		-72	-111	29056185	443651820
29073	08:35:53.879	00:00:29.072	1745	-1024	-768	-1	-1	-1	-1	4	-1024	-768	-1	-1	-1	-1	4		0	0						Untertest1.avi	0	880	547	72	111				0	Content		-72	-111	29072852	443668487
29089	08:35:53.895	00:00:29.088	1746	-1024	-768	-1	-1	-1	-1	4	-1024	-768	-1	-1	-1	-1	4		0	0						Untertest1.avi	0	880	547	72	111				0	Content		-72	-111	29088804	443684439
29106	08:35:53.912	00:00:29.105	1747	-1024	-768	-1	-1	-1	-1	4	-1024	-768	-1	-1	-1	-1	4		0	0						Untertest1.avi	0	880	547	72	111				0	Content		-72	-111	29105604	443701239
29122	08:35:53.928	00:00:29.122	1748	-1024	-768	-1	-1	-1	-1	4	-1024	-768	-1	-1	-1	-1	4		0	0						Untertest1.avi	0	880	547	72	111				0	Content		-72	-111	29122201	443717836
29139	08:35:53.945	00:00:29.138	1749	-1024	-768	-1	-1	-1	-1	4	-1024	-768	-1	-1	-1	-1	4		0	0						Untertest1.avi	0	880	547	72	111				0	Content		-72	-111	29138868	443734503
29156	08:35:53.962	00:00:29.155	1750	-1024	-768	-1	-1	-1	-1	4	-1024	-768	-1	-1	-1	-1	4		0	0						Untertest1.avi	0	880	547	72	111				0	Content		-72	-111	29155769	443751404
29172	08:35:53.978	00:00:29.172	1751	-1024	-768	-1	-1	-1	-1	4	-1024	-768	-1	-1	-1	-1	4		0	0						Untertest1.avi	0	880	547	72	111				0	Content		-72	-111	29172436	443768071
29189	08:35:53.995	00:00:29.189	1752	-1024	-768	-1	-1	-1	-1	4	-1024	-768	-1	-1	-1	-1	4		0	0						Untertest1.avi	0	880	547	72	111				0	Content		-72	-111	29189388	443785023
29206	08:35:54.012	00:00:29.206	1753	-1024	-768	-1	-1	-1	-1	4	-1024	-768	-1	-1	-1	-1	4		0	0						Untertest1.avi	0	880	547	72	111				0	Content		-72	-111	29206056	443801691
29223	08:35:54.029	00:00:29.222	1754	-1024	-768	-1	-1	-1	-1	4	-1024	-768	-1	-1	-1	-1	4		0	0						Untertest1.avi	0	880	547	72	111				0	Content		-72	-111	29222723	443818358
29240	08:35:54.046	00:00:29.240	1755	-1024	-768	-1	-1	-1	-1	4	-1024	-768	-1	-1	-1	-1	4		0	0						Untertest1.avi	0	880	547	72	111				0	Content		-72	-111	29240014	443835649
29257	08:35:54.063	00:00:29.256	1756	-1024	-768	-1	-1	-1	-1	4	-1024	-768	-1	-1	-1	-1	4		0	0						Untertest1.avi	0	880	547	72	111				0	Content		-72	-111	29256681	443852316
29274	08:35:54.080	00:00:29.273	1757	-1024	-768	-1	-1	-1	-1	4	-1024	-768	-1	-1	-1	-1	4		0	0						Untertest1.avi	0	880	547	72	111				0	Content		-72	-111	29273921	443869556
29289	08:35:54.095	00:00:29.288	1758	-1024	-768	-1	-1	-1	-1	4	-1024	-768	-1	-1	-1	-1	4		0	0						Untertest1.avi	0	880	547	72	111				0	Content		-72	-111	29288659	443884294
29305	08:35:54.111	00:00:29.305	1759	-1024	-768	-1	-1	-1	-1	4	-1024	-768	-1	-1	-1	-1	4		0	0						Untertest1.avi	0	880	547	72	111				0	Content		-72	-111	29305407	443901042
29322	08:35:54.128	00:00:29.322	1760	-1024	-768	-1	-1	-1	-1	4	-1024	-768	-1	-1	-1	-1	4		0	0						Untertest1.avi	0	880	547	72	111				0	Content		-72	-111	29322027	443917662
29339	08:35:54.145	00:00:29.338	1761	-1024	-768	-1	-1	-1	-1	4	-1024	-768	-1	-1	-1	-1	4		0	0						Untertest1.avi	0	880	547	72	111				0	Content		-72	-111	29338713	443934348
29355	08:35:54.161	00:00:29.355	1762	-1024	-768	-1	-1	-1	-1	4	-1024	-768	-1	-1	-1	-1	4		0	0						Untertest1.avi	0	880	547	72	111				0	Content		-72	-111	29355380	443951015
29372	08:35:54.178	00:00:29.372	1763	-1024	-768	-1	-1	-1	-1	4	-1024	-768	-1	-1	-1	-1	4		0	0						Untertest1.avi	0	880	547	72	111				0	Content		-72	-111	29372012	443967647
29389	08:35:54.195	00:00:29.388	1764	-1024	-768	-1	-1	-1	-1	4	-1024	-768	-1	-1	-1	-1	4		0	0						Untertest1.avi	0	880	547	72	111				0	Content		-72	-111	29388679	443984314
29406	08:35:54.212	00:00:29.405	1765	-1024	-768	-1	-1	-1	-1	4	-1024	-768	-1	-1	-1	-1	4		0	0						Untertest1.avi	0	880	547	72	111				0	Content		-72	-111	29405506	444001141
29422	08:35:54.228	00:00:29.422	1766	-1024	-768	-1	-1	-1	-1	4	-1024	-768	-1	-1	-1	-1	4		0	0						Untertest1.avi	0	880	547	72	111				0	Content		-72	-111	29422173	444017808
29439	08:35:54.245	00:00:29.438	1767	-1024	-768	-1	-1	-1	-1	4	-1024	-768	-1	-1	-1	-1	4		0	0						Untertest1.avi	0	880	547	72	111				0	Content		-72	-111	29438840	444034475
29456	08:35:54.262	00:00:29.455	1768	-1024	-768	-1	-1	-1	-1	4	-1024	-768	-1	-1	-1	-1	4		0	0						Untertest1.avi	0	880	547	72	111				0	Content		-72	-111	29455990	444051625
29473	08:35:54.279	00:00:29.472	1769	-1024	-768	-1	-1	-1	-1	4	-1024	-768	-1	-1	-1	-1	4		0	0						Untertest1.avi	0	880	547	72	111				0	Content		-72	-111	29472657	444068292
29490	08:35:54.296	00:00:29.489	1770	-1024	-768	-1	-1	-1	-1	4	-1024	-768	-1	-1	-1	-1	4		0	0						Untertest1.avi	0	880	547	72	111				0	Content		-72	-111	29489773	444085408
29507	08:35:54.313	00:00:29.507	1771	-1024	-768	-1	-1	-1	-1	4	-1024	-768	-1	-1	-1	-1	4		0	0						Untertest1.avi	0	880	547	72	111				0	Content		-72	-111	29507133	444102768
29523	08:35:54.329	00:00:29.523	1772	-1024	-768	-1	-1	-1	-1	4	-1024	-768	-1	-1	-1	-1	4		0	0						Untertest1.avi	0	880	547	72	111				0	Content		-72	-111	29523175	444118810
29540	08:35:54.346	00:00:29.539	1773	-1024	-768	-1	-1	-1	-1	4	-1024	-768	-1	-1	-1	-1	4		0	0						Untertest1.avi	0	880	547	72	111				0	Content		-72	-111	29539842	444135477
29557	08:35:54.363	00:00:29.556	1774	-1024	-768	-1	-1	-1	-1	4	-1024	-768	-1	-1	-1	-1	4		0	0						Untertest1.avi	0	880	547	72	111				0	Content		-72	-111	29556509	444152144
29573	08:35:54.379	00:00:29.572	1775	-1024	-768	-1	-1	-1	-1	4	-1024	-768	-1	-1	-1	-1	4		0	0						Untertest1.avi	0	880	547	72	111				0	Content		-72	-111	29572506	444168141
29589	08:35:54.395	00:00:29.589	1776	-1024	-768	-1	-1	-1	-1	4	-1024	-768	-1	-1	-1	-1	4		0	0						Untertest1.avi	0	880	547	72	111				0	Content		-72	-111	29589174	444184809
29605	08:35:54.411	00:00:29.605	1777	-1024	-768	-1	-1	-1	-1	4	-1024	-768	-1	-1	-1	-1	4		0	0						Untertest1.avi	0	880	547	72	111				0	Content		-72	-111	29605249	444200884
29622	08:35:54.428	00:00:29.621	1778	-1024	-768	-1	-1	-1	-1	4	-1024	-768	-1	-1	-1	-1	4		0	0						Untertest1.avi	0	880	547	72	111				0	Content		-72	-111	29621927	444217562
29639	08:35:54.445	00:00:29.638	1779	-1024	-768	-1	-1	-1	-1	4	-1024	-768	-1	-1	-1	-1	4		0	0						Untertest1.avi	0	880	547	72	111				0	Content		-72	-111	29638524	444234159
29655	08:35:54.461	00:00:29.655	1780	-1024	-768	-1	-1	-1	-1	4	-1024	-768	-1	-1	-1	-1	4		0	0						Untertest1.avi	0	880	547	72	111				0	Content		-72	-111	29655191	444250826
29672	08:35:54.478	00:00:29.672	1781	-1024	-768	-1	-1	-1	-1	4	-1024	-768	-1	-1	-1	-1	4		0	0						Untertest1.avi	0	880	547	72	111				0	Content		-72	-111	29672092	444267727
29689	08:35:54.495	00:00:29.688	1782	-1024	-768	-1	-1	-1	-1	4	-1024	-768	-1	-1	-1	-1	4		0	0						Untertest1.avi	0	880	547	72	111				0	Content		-72	-111	29688760	444284395
29706	08:35:54.512	00:00:29.705	1783	-1024	-768	-1	-1	-1	-1	4	-1024	-768	-1	-1	-1	-1	4		0	0						Untertest1.avi	0	880	547	72	111				0	Content		-72	-111	29705712	444301347
29722	08:35:54.528	00:00:29.722	1784	-1024	-768	-1	-1	-1	-1	4	-1024	-768	-1	-1	-1	-1	4		0	0						Untertest1.avi	0	880	547	72	111				0	Content		-72	-111	29722379	444318014
29739	08:35:54.545	00:00:29.739	1785	-1024	-768	-1	-1	-1	-1	4	-1024	-768	-1	-1	-1	-1	4		0	0						Untertest1.avi	0	880	547	72	111				0	Content		-72	-111	29739046	444334681
29756	08:35:54.562	00:00:29.756	1786	-1024	-768	-1	-1	-1	-1	4	-1024	-768	-1	-1	-1	-1	4		0	0						Untertest1.avi	0	880	547	72	111				0	Content		-72	-111	29756327	444351962
29773	08:35:54.579	00:00:29.772	1787	-1024	-768	-1	-1	-1	-1	4	-1024	-768	-1	-1	-1	-1	4		0	0						Untertest1.avi	0	880	547	72	111				0	Content		-72	-111	29772994	444368629
29790	08:35:54.596	00:00:29.790	1788	-1024	-768	-1	-1	-1	-1	4	-1024	-768	-1	-1	-1	-1	4		0	0						Untertest1.avi	0	880	547	72	111				0	Content		-72	-111	29790232	444385867
29805	08:35:54.611	00:00:29.804	1789	-1024	-768	-1	-1	-1	-1	4	-1024	-768	-1	-1	-1	-1	4		0	0						Untertest1.avi	0	880	547	72	111				0	Content		-72	-111	29804980	444400615
29822	08:35:54.628	00:00:29.821	1790	-1024	-768	-1	-1	-1	-1	4	-1024	-768	-1	-1	-1	-1	4		0	0						Untertest1.avi	0	880	547	72	111				0	Content		-72	-111	29821739	444417374
29838	08:35:54.644	00:00:29.838	1791	-1024	-768	-1	-1	-1	-1	4	-1024	-768	-1	-1	-1	-1	4		0	0						Untertest1.avi	0	880	547	72	111				0	Content		-72	-111	29838351	444433986
29855	08:35:54.661	00:00:29.855	1792	-1024	-768	-1	-1	-1	-1	4	-1024	-768	-1	-1	-1	-1	4		0	0						Untertest1.avi	0	880	547	72	111				0	Content		-72	-111	29855039	444450674
29872	08:35:54.678	00:00:29.871	1793	-1024	-768	-1	-1	-1	-1	4	-1024	-768	-1	-1	-1	-1	4		0	0						Untertest1.avi	0	880	547	72	111				0	Content		-72	-111	29871706	444467341
29888	08:35:54.694	00:00:29.888	1794	-1024	-768	-1	-1	-1	-1	4	-1024	-768	-1	-1	-1	-1	4		0	0						Untertest1.avi	0	880	547	72	111				0	Content		-72	-111	29888339	444483974
29905	08:35:54.711	00:00:29.905	1795	-1024	-768	-1	-1	-1	-1	4	-1024	-768	-1	-1	-1	-1	4		0	0						Untertest1.avi	0	880	547	72	111				0	Content		-72	-111	29905006	444500641
29922	08:35:54.728	00:00:29.921	1796	-1024	-768	-1	-1	-1	-1	4	-1024	-768	-1	-1	-1	-1	4		0	0						Untertest1.avi	0	880	547	72	111				0	Content		-72	-111	29921827	444517462
29938	08:35:54.744	00:00:29.938	1797	-1024	-768	-1	-1	-1	-1	4	-1024	-768	-1	-1	-1	-1	4		0	0						Untertest1.avi	0	880	547	72	111				0	Content		-72	-111	29938494	444534129
29955	08:35:54.761	00:00:29.955	1798	-1024	-768	-1	-1	-1	-1	4	-1024	-768	-1	-1	-1	-1	4		0	0						Untertest1.avi	0	880	547	72	111				0	Content		-72	-111	29955161	444550796
29972	08:35:54.778	00:00:29.972	1799	-1024	-768	-1	-1	-1	-1	4	-1024	-768	-1	-1	-1	-1	4		0	0						Untertest1.avi	0	880	547	72	111				0	Content		-72	-111	29972312	444567947
29989	08:35:54.795	00:00:29.988	1800	-1024	-768	-1	-1	-1	-1	4	-1024	-768	-1	-1	-1	-1	4		0	0						Untertest1.avi	0	880	547	72	111				0	Content		-72	-111	29988979	444584614
30006	08:35:54.812	00:00:30.006	1801	-1024	-768	-1	-1	-1	-1	4	-1024	-768	-1	-1	-1	-1	4		0	0						Untertest1.avi	0	880	547	72	111				0	Content		-72	-111	30006083	444601718
30023	08:35:54.829	00:00:30.023	1802	-1024	-768	-1	-1	-1	-1	4	-1024	-768	-1	-1	-1	-1	4		0	0						Untertest1.avi	0	880	547	72	111				0	Content		-72	-111	30023454	444619089
30039	08:35:54.845	00:00:30.039	1803	-1024	-768	-1	-1	-1	-1	4	-1024	-768	-1	-1	-1	-1	4		0	0						Untertest1.avi	0	880	547	72	111				0	Content		-72	-111	30039495	444635130
30056	08:35:54.862	00:00:30.056	1804	-1024	-768	-1	-1	-1	-1	4	-1024	-768	-1	-1	-1	-1	4		0	0						Untertest1.avi	0	880	547	72	111				0	Content		-72	-111	30056162	444651797
30073	08:35:54.879	00:00:30.072	1805	-1024	-768	-1	-1	-1	-1	4	-1024	-768	-1	-1	-1	-1	4		0	0						Untertest1.avi	0	880	547	72	111				0	Content		-72	-111	30072830	444668465
30089	08:35:54.895	00:00:30.088	1806	-1024	-768	-1	-1	-1	-1	4	-1024	-768	-1	-1	-1	-1	4		0	0						Untertest1.avi	0	880	547	72	111				0	Content		-72	-111	30088828	444684463
30105	08:35:54.911	00:00:30.105	1807	-1024	-768	-1	-1	-1	-1	4	-1024	-768	-1	-1	-1	-1	4		0	0						Untertest1.avi	0	880	547	72	111				0	Content		-72	-111	30105495	444701130
30121	08:35:54.927	00:00:30.121	1808	-1024	-768	-1	-1	-1	-1	4	-1024	-768	-1	-1	-1	-1	4		0	0						Untertest1.avi	0	880	547	72	111				0	Content		-72	-111	30121449	444717084
30138	08:35:54.944	00:00:30.138	1809	-1024	-768	-1	-1	-1	-1	4	-1024	-768	-1	-1	-1	-1	4		0	0						Untertest1.avi	0	880	547	72	111				0	Content		-72	-111	30138253	444733888
30155	08:35:54.961	00:00:30.154	1810	-1024	-768	-1	-1	-1	-1	4	-1024	-768	-1	-1	-1	-1	4		0	0						Untertest1.avi	0	880	547	72	111				0	Content		-72	-111	30154848	444750483
30172	08:35:54.978	00:00:30.171	1811	-1024	-768	-1	-1	-1	-1	4	-1024	-768	-1	-1	-1	-1	4		0	0						Untertest1.avi	0	880	547	72	111				0	Content		-72	-111	30171516	444767151
30188	08:35:54.994	00:00:30.188	1812	-1024	-768	-1	-1	-1	-1	4	-1024	-768	-1	-1	-1	-1	4		0	0						Untertest1.avi	0	880	547	72	111				0	Content		-72	-111	30188417	444784052
30205	08:35:55.011	00:00:30.205	1813	-1024	-768	-1	-1	-1	-1	4	-1024	-768	-1	-1	-1	-1	4		0	0						Untertest1.avi	0	880	547	72	111				0	Content		-72	-111	30205084	444800719
30222	08:35:55.028	00:00:30.222	1814	-1024	-768	-1	-1	-1	-1	4	-1024	-768	-1	-1	-1	-1	4		0	0						Untertest1.avi	0	880	547	72	111				0	Content		-72	-111	30222035	444817670
30239	08:35:55.045	00:00:30.238	1815	-1024	-768	-1	-1	-1	-1	4	-1024	-768	-1	-1	-1	-1	4		0	0						Untertest1.avi	0	880	547	72	111				0	Content		-72	-111	30238702	444834337
30255	08:35:55.061	00:00:30.255	1816	-1024	-768	-1	-1	-1	-1	4	-1024	-768	-1	-1	-1	-1	4		0	0						Untertest1.avi	0	880	547	72	111				0	Content		-72	-111	30255369	444851004
30273	08:35:55.079	00:00:30.272	1817	-1024	-768	-1	-1	-1	-1	4	-1024	-768	-1	-1	-1	-1	4		0	0						Untertest1.avi	0	880	547	72	111				0	Content		-72	-111	30272659	444868294
30289	08:35:55.095	00:00:30.289	1818	-1024	-768	-1	-1	-1	-1	4	-1024	-768	-1	-1	-1	-1	4		0	0						Untertest1.avi	0	880	547	72	111				0	Content		-72	-111	30289326	444884961
30307	08:35:55.113	00:00:30.306	1819	-1024	-768	-1	-1	-1	-1	4	-1024	-768	-1	-1	-1	-1	4		0	0						Untertest1.avi	0	880	547	72	111				0	Content		-72	-111	30306579	444902214
30321	08:35:55.127	00:00:30.321	1820	-1024	-768	-1	-1	-1	-1	4	-1024	-768	-1	-1	-1	-1	4		0	0						Untertest1.avi	0	880	547	72	111				0	Content		-72	-111	30321306	444916941
30338	08:35:55.144	00:00:30.338	1821	-1024	-768	-1	-1	-1	-1	4	-1024	-768	-1	-1	-1	-1	4		0	0						Untertest1.avi	0	880	547	72	111				0	Content		-72	-111	30338053	444933688
30355	08:35:55.161	00:00:30.354	1822	-1024	-768	-1	-1	-1	-1	4	-1024	-768	-1	-1	-1	-1	4		0	0						Untertest1.avi	0	880	547	72	111				0	Content		-72	-111	30354674	444950309
30371	08:35:55.177	00:00:30.371	1823	-1024	-768	-1	-1	-1	-1	4	-1024	-768	-1	-1	-1	-1	4		0	0						Untertest1.avi	0	880	547	72	111				0	Content		-72	-111	30371298	444966933
30388	08:35:55.194	00:00:30.387	1824	-1024	-768	-1	-1	-1	-1	4	-1024	-768	-1	-1	-1	-1	4		0	0						Untertest1.avi	0	880	547	72	111				0	Content		-72	-111	30387965	444983600
30405	08:35:55.211	00:00:30.404	1825	-1024	-768	-1	-1	-1	-1	4	-1024	-768	-1	-1	-1	-1	4		0	0						Untertest1.avi	0	880	547	72	111				0	Content		-72	-111	30404628	445000263
30421	08:35:55.227	00:00:30.421	1826	-1024	-768	-1	-1	-1	-1	4	-1024	-768	-1	-1	-1	-1	4		0	0						Untertest1.avi	0	880	547	72	111				0	Content		-72	-111	30421295	445016930
30438	08:35:55.244	00:00:30.438	1827	-1024	-768	-1	-1	-1	-1	4	-1024	-768	-1	-1	-1	-1	4		0	0						Untertest1.avi	0	880	547	72	111				0	Content		-72	-111	30438130	445033765
30455	08:35:55.261	00:00:30.454	1828	-1024	-768	-1	-1	-1	-1	4	-1024	-768	-1	-1	-1	-1	4		0	0						Untertest1.avi	0	880	547	72	111				0	Content		-72	-111	30454797	445050432
30471	08:35:55.277	00:00:30.471	1829	-1024	-768	-1	-1	-1	-1	4	-1024	-768	-1	-1	-1	-1	4		0	0						Untertest1.avi	0	880	547	72	111				0	Content		-72	-111	30471465	445067100
30489	08:35:55.295	00:00:30.488	1830	-1024	-768	-1	-1	-1	-1	4	-1024	-768	-1	-1	-1	-1	4		0	0						Untertest1.avi	0	880	547	72	111				0	Content		-72	-111	30488625	445084260
30505	08:35:55.311	00:00:30.505	1831	-1024	-768	-1	-1	-1	-1	4	-1024	-768	-1	-1	-1	-1	4		0	0						Untertest1.avi	0	880	547	72	111				0	Content		-72	-111	30505292	445100927
30522	08:35:55.328	00:00:30.522	1832	-1024	-768	-1	-1	-1	-1	4	-1024	-768	-1	-1	-1	-1	4		0	0						Untertest1.avi	0	880	547	72	111				0	Content		-72	-111	30522409	445118044
30540	08:35:55.346	00:00:30.539	1833	-1024	-768	-1	-1	-1	-1	4	-1024	-768	-1	-1	-1	-1	4		0	0						Untertest1.avi	0	880	547	72	111				0	Content		-72	-111	30539779	445135414
30556	08:35:55.362	00:00:30.555	1834	-1024	-768	-1	-1	-1	-1	4	-1024	-768	-1	-1	-1	-1	4		0	0						Untertest1.avi	0	880	547	72	111				0	Content		-72	-111	30555821	445151456
30572	08:35:55.378	00:00:30.572	1835	-1024	-768	-1	-1	-1	-1	4	-1024	-768	-1	-1	-1	-1	4		0	0						Untertest1.avi	0	880	547	72	111				0	Content		-72	-111	30572488	445168123
30589	08:35:55.395	00:00:30.589	1836	-1024	-768	-1	-1	-1	-1	4	-1024	-768	-1	-1	-1	-1	4		0	0						Untertest1.avi	0	880	547	72	111				0	Content		-72	-111	30589155	445184790
30605	08:35:55.411	00:00:30.605	1837	-1024	-768	-1	-1	-1	-1	4	-1024	-768	-1	-1	-1	-1	4		0	0						Untertest1.avi	0	880	547	72	111				0	Content		-72	-111	30605152	445200787
30622	08:35:55.428	00:00:30.621	1838	-1024	-768	-1	-1	-1	-1	4	-1024	-768	-1	-1	-1	-1	4		0	0						Untertest1.avi	0	880	547	72	111				0	Content		-72	-111	30621819	445217454
30638	08:35:55.444	00:00:30.637	1839	-1024	-768	-1	-1	-1	-1	4	-1024	-768	-1	-1	-1	-1	4		0	0						Untertest1.avi	0	880	547	72	111				0	Content		-72	-111	30637769	445233404
30655	08:35:55.461	00:00:30.654	1840	-1024	-768	-1	-1	-1	-1	4	-1024	-768	-1	-1	-1	-1	4		0	0						Untertest1.avi	0	880	547	72	111				0	Content		-72	-111	30654574	445250209
30671	08:35:55.477	00:00:30.671	1841	-1024	-768	-1	-1	-1	-1	4	-1024	-768	-1	-1	-1	-1	4		0	0						Untertest1.avi	0	880	547	72	111				0	Content		-72	-111	30671171	445266806
30688	08:35:55.494	00:00:30.687	1842	-1024	-768	-1	-1	-1	-1	4	-1024	-768	-1	-1	-1	-1	4		0	0						Untertest1.avi	0	880	547	72	111				0	Content		-72	-111	30687838	445283473
30705	08:35:55.511	00:00:30.704	1843	-1024	-768	-1	-1	-1	-1	4	-1024	-768	-1	-1	-1	-1	4		0	0						Untertest1.avi	0	880	547	72	111				0	Content		-72	-111	30704739	445300374
30721	08:35:55.527	00:00:30.721	1844	-1024	-768	-1	-1	-1	-1	4	-1024	-768	-1	-1	-1	-1	4		0	0						Untertest1.avi	0	880	547	72	111				0	Content		-72	-111	30721406	445317041
30738	08:35:55.544	00:00:30.738	1845	-1024	-768	-1	-1	-1	-1	4	-1024	-768	-1	-1	-1	-1	4		0	0						Untertest1.avi	0	880	547	72	111				0	Content		-72	-111	30738359	445333994
30755	08:35:55.561	00:00:30.755	1846	-1024	-768	-1	-1	-1	-1	4	-1024	-768	-1	-1	-1	-1	4		0	0						Untertest1.avi	0	880	547	72	111				0	Content		-72	-111	30755027	445350662
30772	08:35:55.578	00:00:30.771	1847	-1024	-768	-1	-1	-1	-1	4	-1024	-768	-1	-1	-1	-1	4		0	0						Untertest1.avi	0	880	547	72	111				0	Content		-72	-111	30771694	445367329
30789	08:35:55.595	00:00:30.788	1848	-1024	-768	-1	-1	-1	-1	4	-1024	-768	-1	-1	-1	-1	4		0	0						Untertest1.avi	0	880	547	72	111				0	Content		-72	-111	30788978	445384613
30806	08:35:55.612	00:00:30.805	1849	-1024	-768	-1	-1	-1	-1	4	-1024	-768	-1	-1	-1	-1	4		0	0						Untertest1.avi	0	880	547	72	111				0	Content		-72	-111	30805645	445401280
30823	08:35:55.629	00:00:30.822	1850	-1024	-768	-1	-1	-1	-1	4	-1024	-768	-1	-1	-1	-1	4		0	0						Untertest1.avi	0	880	547	72	111				0	Content		-72	-111	30822882	445418517
30838	08:35:55.644	00:00:30.837	1851	-1024	-768	-1	-1	-1	-1	4	-1024	-768	-1	-1	-1	-1	4		0	0						Untertest1.avi	0	880	547	72	111				0	Content		-72	-111	30837632	445433267
30854	08:35:55.660	00:00:30.854	1852	-1024	-768	-1	-1	-1	-1	4	-1024	-768	-1	-1	-1	-1	4		0	0						Untertest1.avi	0	880	547	72	111				0	Content		-72	-111	30854264	445449899
30871	08:35:55.677	00:00:30.871	1853	-1024	-768	-1	-1	-1	-1	4	-1024	-768	-1	-1	-1	-1	4		0	0						Untertest1.avi	0	880	547	72	111				0	Content		-72	-111	30871004	445466639
30888	08:35:55.694	00:00:30.887	1854	-1024	-768	-1	-1	-1	-1	4	-1024	-768	-1	-1	-1	-1	4		0	0						Untertest1.avi	0	880	547	72	111				0	Content		-72	-111	30887627	445483262
30904	08:35:55.710	00:00:30.904	1855	-1024	-768	-1	-1	-1	-1	4	-1024	-768	-1	-1	-1	-1	4		0	0						Untertest1.avi	0	880	547	72	111				0	Content		-72	-111	30904294	445499929
30921	08:35:55.727	00:00:30.920	1856	-1024	-768	-1	-1	-1	-1	4	-1024	-768	-1	-1	-1	-1	4		0	0						Untertest1.avi	0	880	547	72	111				0	Content		-72	-111	30920959	445516594
30938	08:35:55.744	00:00:30.937	1857	-1024	-768	-1	-1	-1	-1	4	-1024	-768	-1	-1	-1	-1	4		0	0						Untertest1.avi	0	880	547	72	111				0	Content		-72	-111	30937626	445533261
30954	08:35:55.760	00:00:30.954	1858	-1024	-768	-1	-1	-1	-1	4	-1024	-768	-1	-1	-1	-1	4		0	0						Untertest1.avi	0	880	547	72	111				0	Content		-72	-111	30954408	445550043
30971	08:35:55.777	00:00:30.971	1859	-1024	-768	-1	-1	-1	-1	4	-1024	-768	-1	-1	-1	-1	4		0	0						Untertest1.avi	0	880	547	72	111				0	Content		-72	-111	30971075	445566710
30988	08:35:55.794	00:00:30.987	1860	-1024	-768	-1	-1	-1	-1	4	-1024	-768	-1	-1	-1	-1	4		0	0						Untertest1.avi	0	880	547	72	111				0	Content		-72	-111	30987742	445583377
31004	08:35:55.810	00:00:31.004	1861	-1024	-768	-1	-1	-1	-1	4	-1024	-768	-1	-1	-1	-1	4		0	0						Untertest1.avi	0	880	547	72	111				0	Content		-72	-111	31004409	445600044
31022	08:35:55.828	00:00:31.021	1862	-1024	-768	-1	-1	-1	-1	4	-1024	-768	-1	-1	-1	-1	4		0	0						Untertest1.avi	0	880	547	72	111				0	Content		-72	-111	31021574	445617209
31038	08:35:55.844	00:00:31.038	1863	-1024	-768	-1	-1	-1	-1	4	-1024	-768	-1	-1	-1	-1	4		0	0						Untertest1.avi	0	880	547	72	111				0	Content		-72	-111	31038241	445633876
31055	08:35:55.861	00:00:31.055	1864	-1024	-768	-1	-1	-1	-1	4	-1024	-768	-1	-1	-1	-1	4		0	0						Untertest1.avi	0	880	547	72	111				0	Content		-72	-111	31055364	445650999
31073	08:35:55.879	00:00:31.073	1865	-1024	-768	-1	-1	-1	-1	4	-1024	-768	-1	-1	-1	-1	4		0	0						Untertest1.avi	0	880	547	72	111				0	Content		-72	-111	31073055	445668690
31089	08:35:55.895	00:00:31.089	1866	-1024	-768	-1	-1	-1	-1	4	-1024	-768	-1	-1	-1	-1	4		0	0						Untertest1.avi	0	880	547	72	111				0	Content		-72	-111	31089097	445684732
31106	08:35:55.912	00:00:31.105	1867	-1024	-768	-1	-1	-1	-1	4	-1024	-768	-1	-1	-1	-1	4		0	0						Untertest1.avi	0	880	547	72	111				0	Content		-72	-111	31105764	445701399
31122	08:35:55.928	00:00:31.122	1868	-1024	-768	-1	-1	-1	-1	4	-1024	-768	-1	-1	-1	-1	4		0	0						Untertest1.avi	0	880	547	72	111				0	Content		-72	-111	31122432	445718067
31138	08:35:55.944	00:00:31.138	1869	-1024	-768	-1	-1	-1	-1	4	-1024	-768	-1	-1	-1	-1	4		0	0						Untertest1.avi	0	880	547	72	111				0	Content		-72	-111	31138428	445734063
31155	08:35:55.961	00:00:31.155	1870	-1024	-768	-1	-1	-1	-1	4	-1024	-768	-1	-1	-1	-1	4		0	0						Untertest1.avi	0	880	547	72	111				0	Content		-72	-111	31155096	445750731
31171	08:35:55.977	00:00:31.171	1871	-1024	-768	-1	-1	-1	-1	4	-1024	-768	-1	-1	-1	-1	4		0	0						Untertest1.avi	0	880	547	72	111				0	Content		-72	-111	31171173	445766808
31188	08:35:55.994	00:00:31.187	1872	-1024	-768	-1	-1	-1	-1	4	-1024	-768	-1	-1	-1	-1	4		0	0						Untertest1.avi	0	880	547	72	111				0	Content		-72	-111	31187865	445783500
31204	08:35:56.010	00:00:31.204	1873	-1024	-768	-1	-1	-1	-1	4	-1024	-768	-1	-1	-1	-1	4		0	0						Untertest1.avi	0	880	547	72	111				0	Content		-72	-111	31204456	445800091
31221	08:35:56.027	00:00:31.221	1874	-1024	-768	-1	-1	-1	-1	4	-1024	-768	-1	-1	-1	-1	4		0	0						Untertest1.avi	0	880	547	72	111				0	Content		-72	-111	31221124	445816759
31238	08:35:56.044	00:00:31.238	1875	-1024	-768	-1	-1	-1	-1	4	-1024	-768	-1	-1	-1	-1	4		0	0						Untertest1.avi	0	880	547	72	111				0	Content		-72	-111	31238021	445833656
31255	08:35:56.061	00:00:31.254	1876	-1024	-768	-1	-1	-1	-1	4	-1024	-768	-1	-1	-1	-1	4		0	0						Untertest1.avi	0	880	547	72	111				0	Content		-72	-111	31254689	445850324
31272	08:35:56.078	00:00:31.271	1877	-1024	-768	-1	-1	-1	-1	4	-1024	-768	-1	-1	-1	-1	4		0	0						Untertest1.avi	0	880	547	72	111				0	Content		-72	-111	31271640	445867275
31288	08:35:56.094	00:00:31.288	1878	-1024	-768	-1	-1	-1	-1	4	-1024	-768	-1	-1	-1	-1	4		0	0						Untertest1.avi	0	880	547	72	111				0	Content		-72	-111	31288308	445883943
31305	08:35:56.111	00:00:31.304	1879	-1024	-768	-1	-1	-1	-1	4	-1024	-768	-1	-1	-1	-1	4		0	0						Untertest1.avi	0	880	547	72	111				0	Content		-72	-111	31304975	445900610
31322	08:35:56.128	00:00:31.322	1880	-1024	-768	-1	-1	-1	-1	4	-1024	-768	-1	-1	-1	-1	4		0	0						Untertest1.avi	0	880	547	72	111				0	Content		-72	-111	31322263	445917898
31339	08:35:56.145	00:00:31.338	1881	-1024	-768	-1	-1	-1	-1	4	-1024	-768	-1	-1	-1	-1	4		0	0						Untertest1.avi	0	880	547	72	111				0	Content		-72	-111	31338930	445934565
31356	08:35:56.162	00:00:31.356	1882	-1024	-768	-1	-1	-1	-1	4	-1024	-768	-1	-1	-1	-1	4		0	0						Untertest1.avi	0	880	547	72	111				0	Content		-72	-111	31356165	445951800
31371	08:35:56.177	00:00:31.370	1883	-1024	-768	-1	-1	-1	-1	4	-1024	-768	-1	-1	-1	-1	4		0	0						Untertest1.avi	0	880	547	72	111				0	Content		-72	-111	31370912	445966547
31388	08:35:56.194	00:00:31.387	1884	-1024	-768	-1	-1	-1	-1	4	-1024	-768	-1	-1	-1	-1	4		0	0						Untertest1.avi	0	880	547	72	111				0	Content		-72	-111	31387661	445983296
31404	08:35:56.210	00:00:31.404	1885	-1024	-768	-1	-1	-1	-1	4	-1024	-768	-1	-1	-1	-1	4		0	0						Untertest1.avi	0	880	547	72	111				0	Content		-72	-111	31404283	445999918
31421	08:35:56.227	00:00:31.420	1886	-1024	-768	-1	-1	-1	-1	4	-1024	-768	-1	-1	-1	-1	4		0	0						Untertest1.avi	0	880	547	72	111				0	Content		-72	-111	31420970	446016605
31438	08:35:56.244	00:00:31.437	1887	-1024	-768	-1	-1	-1	-1	4	-1024	-768	-1	-1	-1	-1	4		0	0						Untertest1.avi	0	880	547	72	111				0	Content		-72	-111	31437637	446033272
31454	08:35:56.260	00:00:31.454	1888	-1024	-768	-1	-1	-1	-1	4	-1024	-768	-1	-1	-1	-1	4		0	0						Untertest1.avi	0	880	547	72	111				0	Content		-72	-111	31454271	446049906
31471	08:35:56.277	00:00:31.470	1889	-1024	-768	-1	-1	-1	-1	4	-1024	-768	-1	-1	-1	-1	4		0	0						Untertest1.avi	0	880	547	72	111				0	Content		-72	-111	31470938	446066573
31488	08:35:56.294	00:00:31.487	1890	-1024	-768	-1	-1	-1	-1	4	-1024	-768	-1	-1	-1	-1	4		0	0						Untertest1.avi	0	880	547	72	111				0	Content		-72	-111	31487805	446083440
31504	08:35:56.310	00:00:31.504	1891	-1024	-768	-1	-1	-1	-1	4	-1024	-768	-1	-1	-1	-1	4		0	0						Untertest1.avi	0	880	547	72	111				0	Content		-72	-111	31504472	446100107
31521	08:35:56.327	00:00:31.521	1892	-1024	-768	-1	-1	-1	-1	4	-1024	-768	-1	-1	-1	-1	4		0	0						Untertest1.avi	0	880	547	72	111				0	Content		-72	-111	31521140	446116775
31538	08:35:56.344	00:00:31.538	1893	-1024	-768	-1	-1	-1	-1	4	-1024	-768	-1	-1	-1	-1	4		0	0						Untertest1.avi	0	880	547	72	111				0	Content		-72	-111	31538270	446133905
31555	08:35:56.361	00:00:31.554	1894	-1024	-768	-1	-1	-1	-1	4	-1024	-768	-1	-1	-1	-1	4		0	0						Untertest1.avi	0	880	547	72	111				0	Content		-72	-111	31554938	446150573
31572	08:35:56.378	00:00:31.572	1895	-1024	-768	-1	-1	-1	-1	4	-1024	-768	-1	-1	-1	-1	4		0	0						Untertest1.avi	0	880	547	72	111				0	Content		-72	-111	31572022	446167657
31589	08:35:56.395	00:00:31.589	1896	-1024	-768	-1	-1	-1	-1	4	-1024	-768	-1	-1	-1	-1	4		0	0						Untertest1.avi	0	880	547	72	111				0	Content		-72	-111	31589393	446185028
31605	08:35:56.411	00:00:31.605	1897	-1024	-768	-1	-1	-1	-1	4	-1024	-768	-1	-1	-1	-1	4		0	0						Untertest1.avi	0	880	547	72	111				0	Content		-72	-111	31605434	446201069
31622	08:35:56.428	00:00:31.622	1898	-1024	-768	-1	-1	-1	-1	4	-1024	-768	-1	-1	-1	-1	4		0	0						Untertest1.avi	0	880	547	72	111				0	Content		-72	-111	31622101	446217736
31639	08:35:56.445	00:00:31.638	1899	-1024	-768	-1	-1	-1	-1	4	-1024	-768	-1	-1	-1	-1	4		0	0						Untertest1.avi	0	880	547	72	111				0	Content		-72	-111	31638769	446234404
31655	08:35:56.461	00:00:31.654	1900	-1024	-768	-1	-1	-1	-1	4	-1024	-768	-1	-1	-1	-1	4		0	0						Untertest1.avi	0	880	547	72	111				0	Content		-72	-111	31654766	446250401
31671	08:35:56.477	00:00:31.671	1901	-1024	-768	-1	-1	-1	-1	4	-1024	-768	-1	-1	-1	-1	4		0	0						Untertest1.avi	0	880	547	72	111				0	Content		-72	-111	31671433	446267068
31688	08:35:56.494	00:00:31.687	1902	-1024	-768	-1	-1	-1	-1	4	-1024	-768	-1	-1	-1	-1	4		0	0						Untertest1.avi	0	880	547	72	111				0	Content		-72	-111	31687510	446283145
31704	08:35:56.510	00:00:31.704	1903	-1024	-768	-1	-1	-1	-1	4	-1024	-768	-1	-1	-1	-1	4		0	0						Untertest1.avi	0	880	547	72	111				0	Content		-72	-111	31704184	446299819
31721	08:35:56.527	00:00:31.720	1904	-1024	-768	-1	-1	-1	-1	4	-1024	-768	-1	-1	-1	-1	4		0	0						Untertest1.avi	0	880	547	72	111				0	Content		-72	-111	31720782	446316417
31737	08:35:56.543	00:00:31.737	1905	-1024	-768	-1	-1	-1	-1	4	-1024	-768	-1	-1	-1	-1	4		0	0						Untertest1.avi	0	880	547	72	111				0	Content		-72	-111	31737449	446333084
31754	08:35:56.560	00:00:31.754	1906	-1024	-768	-1	-1	-1	-1	4	-1024	-768	-1	-1	-1	-1	4		0	0						Untertest1.avi	0	880	547	72	111				0	Content		-72	-111	31754352	446349987
31771	08:35:56.577	00:00:31.771	1907	-1024	-768	-1	-1	-1	-1	4	-1024	-768	-1	-1	-1	-1	4		0	0						Untertest1.avi	0	880	547	72	111				0	Content		-72	-111	31771019	446366654
31788	08:35:56.594	00:00:31.787	1908	-1024	-768	-1	-1	-1	-1	4	-1024	-768	-1	-1	-1	-1	4		0	0						Untertest1.avi	0	880	547	72	111				0	Content		-72	-111	31787972	446383607
31805	08:35:56.611	00:00:31.804	1909	-1024	-768	-1	-1	-1	-1	4	-1024	-768	-1	-1	-1	-1	4		0	0						Untertest1.avi	0	880	547	72	111				0	Content		-72	-111	31804640	446400275
31821	08:35:56.627	00:00:31.821	1910	-1024	-768	-1	-1	-1	-1	4	-1024	-768	-1	-1	-1	-1	4		0	0						Untertest1.avi	0	880	547	72	111				0	Content		-72	-111	31821307	446416942
31839	08:35:56.645	00:00:31.838	1911	-1024	-768	-1	-1	-1	-1	4	-1024	-768	-1	-1	-1	-1	4		0	0						Untertest1.avi	0	880	547	72	111				0	Content		-72	-111	31838591	446434226
31855	08:35:56.661	00:00:31.855	1912	-1024	-768	-1	-1	-1	-1	4	-1024	-768	-1	-1	-1	-1	4		0	0						Untertest1.avi	0	880	547	72	111				0	Content		-72	-111	31855258	446450893
31872	08:35:56.678	00:00:31.872	1913	-1024	-768	-1	-1	-1	-1	4	-1024	-768	-1	-1	-1	-1	4		0	0						Untertest1.avi	0	880	547	72	111				0	Content		-72	-111	31872494	446468129
31887	08:35:56.693	00:00:31.887	1914	-1024	-768	-1	-1	-1	-1	4	-1024	-768	-1	-1	-1	-1	4		0	0						Untertest1.avi	0	880	547	72	111				0	Content		-72	-111	31887240	446482875
31904	08:35:56.710	00:00:31.903	1915	-1024	-768	-1	-1	-1	-1	4	-1024	-768	-1	-1	-1	-1	4		0	0						Untertest1.avi	0	880	547	72	111				0	Content		-72	-111	31903991	446499626
31921	08:35:56.727	00:00:31.920	1916	-1024	-768	-1	-1	-1	-1	4	-1024	-768	-1	-1	-1	-1	4		0	0						Untertest1.avi	0	880	547	72	111				0	Content		-72	-111	31920611	446516246
31937	08:35:56.743	00:00:31.937	1917	-1024	-768	-1	-1	-1	-1	4	-1024	-768	-1	-1	-1	-1	4		0	0						Untertest1.avi	0	880	547	72	111				0	Content		-72	-111	31937298	446532933
31954	08:35:56.760	00:00:31.953	1918	-1024	-768	-1	-1	-1	-1	4	-1024	-768	-1	-1	-1	-1	4		0	0						Untertest1.avi	0	880	547	72	111				0	Content		-72	-111	31953965	446549600
31971	08:35:56.777	00:00:31.970	1919	-1024	-768	-1	-1	-1	-1	4	-1024	-768	-1	-1	-1	-1	4		0	0						Untertest1.avi	0	880	547	72	111				0	Content		-72	-111	31970599	446566234
31987	08:35:56.793	00:00:31.987	1920	-1024	-768	-1	-1	-1	-1	4	-1024	-768	-1	-1	-1	-1	4		0	0						Untertest1.avi	0	880	547	72	111				0	Content		-72	-111	31987266	446582901
32004	08:35:56.810	00:00:32.004	1921	-1024	-768	-1	-1	-1	-1	4	-1024	-768	-1	-1	-1	-1	4		0	0						Untertest1.avi	0	880	547	72	111				0	Content		-72	-111	32004091	446599726
32021	08:35:56.827	00:00:32.020	1922	-1024	-768	-1	-1	-1	-1	4	-1024	-768	-1	-1	-1	-1	4		0	0						Untertest1.avi	0	880	547	72	111				0	Content		-72	-111	32020758	446616393
32037	08:35:56.843	00:00:32.037	1923	-1024	-768	-1	-1	-1	-1	4	-1024	-768	-1	-1	-1	-1	4		0	0						Untertest1.avi	0	880	547	72	111				0	Content		-72	-111	32037426	446633061
32055	08:35:56.861	00:00:32.054	1924	-1024	-768	-1	-1	-1	-1	4	-1024	-768	-1	-1	-1	-1	4		0	0						Untertest1.avi	0	880	547	72	111				0	Content		-72	-111	32054582	446650217
32071	08:35:56.877	00:00:32.071	1925	-1024	-768	-1	-1	-1	-1	4	-1024	-768	-1	-1	-1	-1	4		0	0						Untertest1.avi	0	880	547	72	111				0	Content		-72	-111	32071250	446666885
32088	08:35:56.894	00:00:32.088	1926	-1024	-768	-1	-1	-1	-1	4	-1024	-768	-1	-1	-1	-1	4		0	0						Untertest1.avi	0	880	547	72	111				0	Content		-72	-111	32088350	446683985
32106	08:35:56.912	00:00:32.105	1927	-1024	-768	-1	-1	-1	-1	4	-1024	-768	-1	-1	-1	-1	4		0	0						Untertest1.avi	0	880	547	72	111				0	Content		-72	-111	32105734	446701369
32121	08:35:56.927	00:00:32.121	1928	-1024	-768	-1	-1	-1	-1	4	-1024	-768	-1	-1	-1	-1	4		0	0						Untertest1.avi	0	880	547	72	111				0	Content		-72	-111	32121419	446717054
32138	08:35:56.944	00:00:32.138	1929	-1024	-768	-1	-1	-1	-1	4	-1024	-768	-1	-1	-1	-1	4		0	0						Untertest1.avi	0	880	547	72	111				0	Content		-72	-111	32138087	446733722
32154	08:35:56.960	00:00:32.154	1930	-1024	-768	-1	-1	-1	-1	4	-1024	-768	-1	-1	-1	-1	4		0	0						Untertest1.avi	0	880	547	72	111				0	Content		-72	-111	32154279	446749914
32171	08:35:56.977	00:00:32.170	1931	-1024	-768	-1	-1	-1	-1	4	-1024	-768	-1	-1	-1	-1	4		0	0						Untertest1.avi	0	880	547	72	111				0	Content		-72	-111	32170947	446766582
32187	08:35:56.993	00:00:32.187	1932	-1024	-768	-1	-1	-1	-1	4	-1024	-768	-1	-1	-1	-1	4		0	0						Untertest1.avi	0	880	547	72	111				0	Content		-72	-111	32187093	446782728
32204	08:35:57.010	00:00:32.203	1933	-1024	-768	-1	-1	-1	-1	4	-1024	-768	-1	-1	-1	-1	4		0	0						Untertest1.avi	0	880	547	72	111				0	Content		-72	-111	32203893	446799528
32220	08:35:57.026	00:00:32.220	1934	-1024	-768	-1	-1	-1	-1	4	-1024	-768	-1	-1	-1	-1	4		0	0						Untertest1.avi	0	880	547	72	111				0	Content		-72	-111	32220491	446816126
32237	08:35:57.043	00:00:32.237	1935	-1024	-768	-1	-1	-1	-1	4	-1024	-768	-1	-1	-1	-1	4		0	0						Untertest1.avi	0	880	547	72	111				0	Content		-72	-111	32237159	446832794
32254	08:35:57.060	00:00:32.254	1936	-1024	-768	-1	-1	-1	-1	4	-1024	-768	-1	-1	-1	-1	4		0	0						Untertest1.avi	0	880	547	72	111				0	Content		-72	-111	32254059	446849694
32271	08:35:57.077	00:00:32.270	1937	-1024	-768	-1	-1	-1	-1	4	-1024	-768	-1	-1	-1	-1	4		0	0						Untertest1.avi	0	880	547	72	111				0	Content		-72	-111	32270727	446866362
32288	08:35:57.094	00:00:32.287	1938	-1024	-768	-1	-1	-1	-1	4	-1024	-768	-1	-1	-1	-1	4		0	0						Untertest1.avi	0	880	547	72	111				0	Content		-72	-111	32287679	446883314
32304	08:35:57.110	00:00:32.304	1939	-1024	-768	-1	-1	-1	-1	4	-1024	-768	-1	-1	-1	-1	4		0	0						Untertest1.avi	0	880	547	72	111				0	Content		-72	-111	32304347	446899982
32321	08:35:57.127	00:00:32.321	1940	-1024	-768	-1	-1	-1	-1	4	-1024	-768	-1	-1	-1	-1	4		0	0						Untertest1.avi	0	880	547	72	111				0	Content		-72	-111	32321014	446916649
32338	08:35:57.144	00:00:32.338	1941	-1024	-768	-1	-1	-1	-1	4	-1024	-768	-1	-1	-1	-1	4		0	0						Untertest1.avi	0	880	547	72	111				0	Content		-72	-111	32338306	446933941
32355	08:35:57.161	00:00:32.354	1942	-1024	-768	-1	-1	-1	-1	4	-1024	-768	-1	-1	-1	-1	4		0	0						Untertest1.avi	0	880	547	72	111				0	Content		-72	-111	32354973	446950608
32372	08:35:57.178	00:00:32.372	1943	-1024	-768	-1	-1	-1	-1	4	-1024	-768	-1	-1	-1	-1	4		0	0						Untertest1.avi	0	880	547	72	111				0	Content		-72	-111	32372202	446967837
32387	08:35:57.193	00:00:32.386	1944	-1024	-768	-1	-1	-1	-1	4	-1024	-768	-1	-1	-1	-1	4		0	0						Untertest1.avi	0	880	547	72	111				0	Content		-72	-111	32386951	446982586
32404	08:35:57.210	00:00:32.403	1945	-1024	-768	-1	-1	-1	-1	4	-1024	-768	-1	-1	-1	-1	4		0	0						Untertest1.avi	0	880	547	72	111				0	Content		-72	-111	32403595	446999230
32420	08:35:57.226	00:00:32.420	1946	-1024	-768	-1	-1	-1	-1	4	-1024	-768	-1	-1	-1	-1	4		0	0						Untertest1.avi	0	880	547	72	111				0	Content		-72	-111	32420320	447015955
32437	08:35:57.243	00:00:32.436	1947	-1024	-768	-1	-1	-1	-1	4	-1024	-768	-1	-1	-1	-1	4		0	0						Untertest1.avi	0	880	547	72	111				0	Content		-72	-111	32436946	447032581
32454	08:35:57.260	00:00:32.453	1948	-1024	-768	-1	-1	-1	-1	4	-1024	-768	-1	-1	-1	-1	4		0	0						Untertest1.avi	0	880	547	72	111				0	Content		-72	-111	32453613	447049248
32470	08:35:57.276	00:00:32.470	1949	-1024	-768	-1	-1	-1	-1	4	-1024	-768	-1	-1	-1	-1	4		0	0						Untertest1.avi	0	880	547	72	111				0	Content		-72	-111	32470279	447065914
32487	08:35:57.293	00:00:32.486	1950	-1024	-768	-1	-1	-1	-1	4	-1024	-768	-1	-1	-1	-1	4		0	0						Untertest1.avi	0	880	547	72	111				0	Content		-72	-111	32486946	447082581
32504	08:35:57.310	00:00:32.503	1951	-1024	-768	-1	-1	-1	-1	4	-1024	-768	-1	-1	-1	-1	4		0	0						Untertest1.avi	0	880	547	72	111				0	Content		-72	-111	32503783	447099418
32520	08:35:57.326	00:00:32.520	1952	-1024	-768	-1	-1	-1	-1	4	-1024	-768	-1	-1	-1	-1	4		0	0						Untertest1.avi	0	880	547	72	111				0	Content		-72	-111	32520450	447116085
32537	08:35:57.343	00:00:32.537	1953	-1024	-768	-1	-1	-1	-1	4	-1024	-768	-1	-1	-1	-1	4		0	0						Untertest1.avi	0	880	547	72	111				0	Content		-72	-111	32537118	447132753
32554	08:35:57.360	00:00:32.554	1954	-1024	-768	-1	-1	-1	-1	4	-1024	-768	-1	-1	-1	-1	4		0	0						Untertest1.avi	0	880	547	72	111				0	Content		-72	-111	32554286	447149921
32571	08:35:57.377	00:00:32.570	1955	-1024	-768	-1	-1	-1	-1	4	-1024	-768	-1	-1	-1	-1	4		0	0						Untertest1.avi	0	880	547	72	111				0	Content		-72	-111	32570954	447166589
32588	08:35:57.394	00:00:32.588	1956	-1024	-768	-1	-1	-1	-1	4	-1024	-768	-1	-1	-1	-1	4		0	0						Untertest1.avi	0	880	547	72	111				0	Content		-72	-111	32588066	447183701
32605	08:35:57.411	00:00:32.605	1957	-1024	-768	-1	-1	-1	-1	4	-1024	-768	-1	-1	-1	-1	4		0	0						Untertest1.avi	0	880	547	72	111				0	Content		-72	-111	32605441	447201076
32620	08:35:57.426	00:00:32.620	1958	-1024	-768	-1	-1	-1	-1	4	-1024	-768	-1	-1	-1	-1	4		0	0						Untertest1.avi	0	880	547	72	111				0	Content		-72	-111	32620186	447215821
32637	08:35:57.443	00:00:32.636	1959	-1024	-768	-1	-1	-1	-1	4	-1024	-768	-1	-1	-1	-1	4		0	0						Untertest1.avi	0	880	547	72	111				0	Content		-72	-111	32636812	447232447
32653	08:35:57.459	00:00:32.653	1960	-1024	-768	-1	-1	-1	-1	4	-1024	-768	-1	-1	-1	-1	4		0	0						Untertest1.avi	0	880	547	72	111				0	Content		-72	-111	32653466	447249101
32670	08:35:57.476	00:00:32.670	1961	-1024	-768	-1	-1	-1	-1	4	-1024	-768	-1	-1	-1	-1	4		0	0						Untertest1.avi	0	880	547	72	111				0	Content		-72	-111	32670134	447265769
32687	08:35:57.493	00:00:32.686	1962	-1024	-768	-1	-1	-1	-1	4	-1024	-768	-1	-1	-1	-1	4		0	0						Untertest1.avi	0	880	547	72	111				0	Content		-72	-111	32686785	447282420
32703	08:35:57.509	00:00:32.703	1963	-1024	-768	-1	-1	-1	-1	4	-1024	-768	-1	-1	-1	-1	4		0	0						Untertest1.avi	0	880	547	72	111				0	Content		-72	-111	32703453	447299088
32720	08:35:57.526	00:00:32.720	1964	-1024	-768	-1	-1	-1	-1	4	-1024	-768	-1	-1	-1	-1	4		0	0						Untertest1.avi	0	880	547	72	111				0	Content		-72	-111	32720114	447315749
32737	08:35:57.543	00:00:32.736	1965	-1024	-768	-1	-1	-1	-1	4	-1024	-768	-1	-1	-1	-1	4		0	0						Untertest1.avi	0	880	547	72	111				0	Content		-72	-111	32736782	447332417
32753	08:35:57.559	00:00:32.753	1966	-1024	-768	-1	-1	-1	-1	4	-1024	-768	-1	-1	-1	-1	4		0	0						Untertest1.avi	0	880	547	72	111				0	Content		-72	-111	32753449	447349084
32770	08:35:57.576	00:00:32.770	1967	-1024	-768	-1	-1	-1	-1	4	-1024	-768	-1	-1	-1	-1	4		0	0						Untertest1.avi	0	880	547	72	111				0	Content		-72	-111	32770058	447365693
32787	08:35:57.593	00:00:32.787	1968	-1024	-768	-1	-1	-1	-1	4	-1024	-768	-1	-1	-1	-1	4		0	0						Untertest1.avi	0	880	547	72	111				0	Content		-72	-111	32787307	447382942
32804	08:35:57.610	00:00:32.804	1969	-1024	-768	-1	-1	-1	-1	4	-1024	-768	-1	-1	-1	-1	4		0	0						Untertest1.avi	0	880	547	72	111				0	Content		-72	-111	32804391	447400026
32821	08:35:57.627	00:00:32.821	1970	-1024	-768	-1	-1	-1	-1	4	-1024	-768	-1	-1	-1	-1	4		0	0						Untertest1.avi	0	880	547	72	111				0	Content		-72	-111	32821058	447416693
32838	08:35:57.644	00:00:32.837	1971	-1024	-768	-1	-1	-1	-1	4	-1024	-768	-1	-1	-1	-1	4		0	0						Untertest1.avi	0	880	547	72	111				0	Content		-72	-111	32837726	447433361
32855	08:35:57.661	00:00:32.855	1972	-1024	-768	-1	-1	-1	-1	4	-1024	-768	-1	-1	-1	-1	4		0	0						Untertest1.avi	0	880	547	72	111				0	Content		-72	-111	32855301	447450936
32870	08:35:57.676	00:00:32.870	1973	-1024	-768	-1	-1	-1	-1	4	-1024	-768	-1	-1	-1	-1	4		0	0						Untertest1.avi	0	880	547	72	111				0	Content		-72	-111	32870050	447465685
32887	08:35:57.693	00:00:32.886	1974	-1024	-768	-1	-1	-1	-1	4	-1024	-768	-1	-1	-1	-1	4		0	0						Untertest1.avi	0	880	547	72	111				0	Content		-72	-111	32886674	447482309
32903	08:35:57.709	00:00:32.903	1975	-1024	-768	-1	-1	-1	-1	4	-1024	-768	-1	-1	-1	-1	4		0	0						Untertest1.avi	0	880	547	72	111				0	Content		-72	-111	32903342	447498977
32920	08:35:57.726	00:00:32.920	1976	-1024	-768	-1	-1	-1	-1	4	-1024	-768	-1	-1	-1	-1	4		0	0						Untertest1.avi	0	880	547	72	111				0	Content		-72	-111	32920034	447515669
32937	08:35:57.743	00:00:32.936	1977	-1024	-768	-1	-1	-1	-1	4	-1024	-768	-1	-1	-1	-1	4		0	0						Untertest1.avi	0	880	547	72	111				0	Content		-72	-111	32936702	447532337
32953	08:35:57.759	00:00:32.953	1978	-1024	-768	-1	-1	-1	-1	4	-1024	-768	-1	-1	-1	-1	4		0	0						Untertest1.avi	0	880	547	72	111				0	Content		-72	-111	32953346	447548981
32970	08:35:57.776	00:00:32.969	1979	-1024	-768	-1	-1	-1	-1	4	-1024	-768	-1	-1	-1	-1	4		0	0						Untertest1.avi	0	880	547	72	111				0	Content		-72	-111	32969916	447565551
[truncated: 1,654 more rows]
