# Supplementary material for: Gaze Duration Biases for Colours in Combination with Dissonant and Consonant Sounds: A Comparative Eye-Tracking Study with Orangutans
Source: PLoS One. 2015 Oct 14;10(10):e0139894. doi: 10.1371/journal.pone.0139894 (PMC4605782; doi:10.1371/journal.pone.0139894)
Supplement: S1 Data — (ZIP) [file pone.0139894.s004.zip › Plos ColourSound Data/Apes/Farben_Musik_U1/Rec 23-All-Data.tsv]

System Properties:
Operating System:	Microsoft Windows NT 6.1.7601 Service Pack 1
System User Name:	tobiiadmin
Machine Name:	LOE7690LAP
Data properties:
Recording name:	Rec 23
Recording date:	05.03.2014
Recording time:	08:52:06
Recording resolution:	1024 x 768
Export date:	09.03.2014
Export time:	12:19:25
Participant:	Padana_S2
Filter settings:
Eye: Average
Validity: Normal
Fixation filter: Tobii fixation filter
Velocity threshold: 35
Distance threshold: 35
Timestamp	DateTimeStamp	DateTimeStampStartOffset	Number	GazePointXLeft	GazePointYLeft	CamXLeft	CamYLeft	DistanceLeft	PupilLeft	ValidityLeft	GazePointXRight	GazePointYRight	CamXRight	CamYRight	DistanceRight	PupilRight	ValidityRight	FixationIndex	GazePointX	GazePointY	Event	EventKey	Data1	Data2	Descriptor	StimuliName	StimuliID	MediaWidth	MediaHeight	MediaPosX	MediaPosY	MappedFixationPointX	MappedFixationPointY	FixationDuration	AoiIds	AoiNames	WebGroupImage	MappedGazeDataPointX	MappedGazeDataPointY	MicroSecondTimestamp	AbsoluteMicroSecondTimestamp
14	08:52:06.407	00:00:00.014	0	-1024	-768	-1	-1	-1	-1	4	-1024	-768	-1	-1	-1	-1	4		0	0						No media	0	1024	768	0	0				0	Content		0	0	14408	1416167832
29	08:52:06.422	00:00:00.029	1	-1024	-768	-1	-1	-1	-1	4	-1024	-768	-1	-1	-1	-1	4		0	0						No media	0	1024	768	0	0				0	Content		0	0	29334	1416182758
46	08:52:06.439	00:00:00.045	2	-1024	-768	-1	-1	-1	-1	4	-1024	-768	-1	-1	-1	-1	4		0	0						No media	0	1024	768	0	0				0	Content		0	0	45958	1416199382
63	08:52:06.456	00:00:00.062	3	-1024	-768	-1	-1	-1	-1	4	-1024	-768	-1	-1	-1	-1	4		0	0						No media	0	1024	768	0	0				0	Content		0	0	62709	1416216133
79	08:52:06.472	00:00:00.079	4	-1024	-768	-1	-1	-1	-1	4	-1024	-768	-1	-1	-1	-1	4		0	0						No media	0	1024	768	0	0				0	Content		0	0	79209	1416232633
96	08:52:06.489	00:00:00.095	5	-1024	-768	-1	-1	-1	-1	4	-1024	-768	-1	-1	-1	-1	4		0	0						No media	0	1024	768	0	0				0	Content		0	0	95958	1416249382
113	08:52:06.506	00:00:00.112	6	681,2056	557,1434	0,5001531	0,6302612	512,0829	3,275706	1	632,3557	538,6262	0,5001387	0,6302401	512,0829	3,285038	3	0	681	557						No media	0	1024	768	0	0	561	427	316	0	Content		681	557	112586	1416266010
130	08:52:06.523	00:00:00.129	7	-1024	-768	-1	-1	-1	-1	4	-1024	-768	-1	-1	-1	-1	4	0	0	0						No media	0	1024	768	0	0	561	427	316	0	Content		0	0	129655	1416283079
147	08:52:06.540	00:00:00.147	8	-1024	-768	-1	-1	-1	-1	4	-1024	-768	-1	-1	-1	-1	4	0	0	0						No media	0	1024	768	0	0	561	427	316	0	Content		0	0	147031	1416300455
163	08:52:06.556	00:00:00.162	9	-1024	-768	-1	-1	-1	-1	4	-1024	-768	-1	-1	-1	-1	4	0	0	0						No media	0	1024	768	0	0	561	427	316	0	Content		0	0	162576	1416316000
179	08:52:06.572	00:00:00.179	10	-1024	-768	-1	-1	-1	-1	4	-1024	-768	-1	-1	-1	-1	4	0	0	0						No media	0	1024	768	0	0	561	427	316	0	Content		0	0	179336	1416332760
196	08:52:06.589	00:00:00.195	11	558,5255	416,1559	0,5027745	0,6202981	489,8569	3,093226	0	538,9391	417,8145	0,3354401	0,6208065	494,2357	3,12439	0	0	549	417						No media	0	1024	768	0	0	561	427	316	0	Content		549	417	195838	1416349262
212	08:52:06.605	00:00:00.212	12	557,7736	421,8486	0,5022302	0,6190811	489,5334	3,108875	0	542,1248	431,0939	0,3344848	0,6193951	494,1889	3,133714	0	0	550	426						No media	0	1024	768	0	0	561	427	316	0	Content		550	426	212462	1416365886
229	08:52:06.622	00:00:00.229	13	556,1445	417,9694	0,5016512	0,6177897	489,3846	3,089869	0	547,3511	414,511	0,3336409	0,6179733	493,718	3,117878	0	0	552	416						No media	0	1024	768	0	0	561	427	316	0	Content		552	416	229062	1416382486
246	08:52:06.639	00:00:00.245	14	557,7565	417,6521	0,5009596	0,6163147	489,2766	3,096454	0	555,9104	423,6677	0,3327443	0,6165892	493,4387	3,086884	0	0	557	421						No media	0	1024	768	0	0	561	427	316	0	Content		557	421	245814	1416399238
262	08:52:06.655	00:00:00.262	15	549,5889	426,9367	0,5002995	0,6149913	489,0771	3,110292	0	543,8123	429,0764	0,3319087	0,6151842	493,3233	3,138436	0	0	547	428						No media	0	1024	768	0	0	561	427	316	0	Content		547	428	262437	1416415861
279	08:52:06.672	00:00:00.279	16	558,153	418,3398	0,4997098	0,6136109	488,85	3,128947	0	549,0548	425,7802	0,3311695	0,6138681	492,8081	3,132776	0	0	554	422						No media	0	1024	768	0	0	561	427	316	0	Content		554	422	279060	1416432484
296	08:52:06.689	00:00:00.295	17	553,0782	431,8469	0,4991891	0,6121874	488,5701	3,094501	0	570,9864	421,5696	0,3305593	0,612444	492,7467	3,102812	0	0	562	427						No media	0	1024	768	0	0	561	427	316	0	Content		562	427	295685	1416449109
312	08:52:06.705	00:00:00.312	18	547,406	437,9692	0,498858	0,6108252	488,662	3,130425	0	552,3875	433,2833	0,3301038	0,6107988	492,5521	3,152568	0	0	550	436						No media	0	1024	768	0	0	561	427	316	0	Content		550	436	312434	1416465858
329	08:52:06.722	00:00:00.329	19	557,3654	433,2507	0,4986462	0,6097962	488,2244	3,133436	0	564,3436	427,1877	0,329728	0,6096771	492,2479	3,130248	0	0	561	430						No media	0	1024	768	0	0	561	427	316	0	Content		561	430	329059	1416482483
346	08:52:06.739	00:00:00.345	20	571,0704	416,0169	0,4984708	0,6088027	487,7108	3,042643	0	560,0786	431,4759	0,3293175	0,6084824	491,6597	3,082863	0	0	566	424						No media	0	1024	768	0	0	561	427	316	0	Content		566	424	345684	1416499108
362	08:52:06.755	00:00:00.362	21	559,9594	416,5605	0,4982889	0,6077412	487,6987	3,068951	0	562,7004	422,3958	0,3290301	0,6072981	491,5456	3,091832	0	0	561	419						No media	0	1024	768	0	0	561	427	316	0	Content		561	419	362438	1416515862
379	08:52:06.772	00:00:00.379	22	558,898	415,3224	0,4977057	0,6068487	487,2656	3,070657	0	563,1596	437,6425	0,3284664	0,606487	491,6461	3,09432	0	0	561	426						No media	0	1024	768	0	0	561	427	316	0	Content		561	426	379059	1416532483
396	08:52:06.789	00:00:00.395	23	713,5535	484,4037	0,4952698	0,6070253	487,474	3,136594	0	726,1018	452,4714	0,3264426	0,6066679	491,3989	3,133236	0	0	720	468						No media	0	1024	768	0	0	561	427	316	0	Content		720	468	395686	1416549110
412	08:52:06.805	00:00:00.412	24	875,5897	487,3422	0,4927328	0,6075667	487,3643	3,079028	0	874,5616	479,647	0,3242222	0,606958	491,08	3,091537	0	0	875	483						No media	0	1024	768	0	0	561	427	316	0	Content		875	483	412309	1416565733
429	08:52:06.822	00:00:00.429	25	992,0179	513,0811	0,4906815	0,6081767	487,191	3,040995	0	1023,068	500,9747	0,3223993	0,6078535	491,5665	3,048536	0	1	1008	507						No media	0	1024	768	0	0	1521	737	233	0	Content		1008	507	429059	1416582483
436	08:52:06.829																				MovieStart	128	0	0	Untertest1.avi
446	08:52:06.839	00:00:00.445	26	1079,386	540,6525	0,4887964	0,6086379	487,0458	3,029423	0	1146,326	529,4301	0,3206877	0,6087676	491,4742	3,094363	0	1	1113	535						Untertest1.avi	0	880	547	72	111	1449	626	233	0	Content		1041	424	445684	1416599108
462	08:52:06.855	00:00:00.462	27	1232,351	583,6804	0,4870681	0,6092914	487,0145	3,065522	0	1314,107	545,0585	0,3192277	0,6099029	491,6711	3,095131	0	1	1273	564						Untertest1.avi	0	880	547	72	111	1449	626	233	0	Content		1201	453	462305	1416615729
479	08:52:06.872	00:00:00.478	28	1351,574	585,1608	0,4856069	0,6101657	487,3179	3,097453	0	1455,784	571,0746	0,3179371	0,6108452	491,6711	3,057769	0	1	1404	578						Untertest1.avi	0	880	547	72	111	1449	626	233	0	Content		1332	467	478931	1416632355
496	08:52:06.889	00:00:00.495	29	1544,108	613,093	0,484556	0,6109995	488,2585	3,133694	0	-1024	-768	-1	-1	-1	-1	4	1	1544	613						Untertest1.avi	0	880	547	72	111	1449	626	233	0	Content		1472	502	495682	1416649106
512	08:52:06.905	00:00:00.512	30	1460,533	678,7247	0,4762847	0,6118389	458,9354	2,945506	0	1304,758	706,8123	0,298907	0,6137294	391,6099	2,453115	0	1	1383	693						Untertest1.avi	0	880	547	72	111	1449	626	233	0	Content		1311	582	512302	1416665726
529	08:52:06.922	00:00:00.528	31	1412,583	729,6554	0,4623897	0,6136257	408,5331	2,667981	0	1410,225	715,5823	0,3000581	0,6157494	403,9244	2,579777	0	1	1411	723						Untertest1.avi	0	880	547	72	111	1449	626	233	0	Content		1339	612	528928	1416682352
546	08:52:06.939	00:00:00.545	32	1510,404	755,1564	0,5045694	0,6159609	404,1537	2,612388	0	1487,067	746,5639	0,2992435	0,6183064	403,9244	2,533063	0	1	1499	751						Untertest1.avi	0	880	547	72	111	1449	626	233	0	Content		1427	640	545553	1416698977
562	08:52:06.955	00:00:00.562	33	1743,098	808,3302	0,4943344	0,6180574	433,6672	2,845999	0	1577,758	771,5448	0,2985809	0,6211743	403,9244	2,596375	0	1	1660	790						Untertest1.avi	0	880	547	72	111	1449	626	233	0	Content		1588	679	562304	1416715728
579	08:52:06.972	00:00:00.578	34	1550,888	810,1024	0,4551072	0,6203275	391,6107	2,579215	0	1693,159	782,1283	0,2983262	0,6237283	403,9244	2,591407	0	1	1622	796						Untertest1.avi	0	880	547	72	111	1449	626	233	0	Content		1550	685	578928	1416732352
596	08:52:06.989	00:00:00.595	35	1647,244	859,9784	0,4575655	0,621857	402,0657	2,631059	0	1981,613	893,1044	0,2994252	0,6242764	407,773	2,749605	0	1	1814	877						Untertest1.avi	0	880	547	72	111	1449	626	233	0	Content		1742	766	595556	1416748980
612	08:52:07.005	00:00:00.612	36	1632,212	841,1164	0,4580203	0,6230735	404,1485	2,6967	0	1966,552	901,8712	0,298775	0,6257401	406,8391	2,726554	0	1	1799	871						Untertest1.avi	0	880	547	72	111	1449	626	233	0	Content		1727	760	612423	1416765847
629	08:52:07.022	00:00:00.628	37	1646,123	845,3823	0,4574614	0,6236521	402,4546	2,727519	0	1936,212	913,051	0,2982224	0,626134	406,3425	2,779915	0	1	1791	879						Untertest1.avi	0	880	547	72	111	1449	626	233	0	Content		1719	768	628928	1416782352
646	08:52:07.039	00:00:00.645	38	1620,906	840,5814	0,4573335	0,6238457	402,762	2,726596	0	1937,168	920,501	0,2977434	0,6259748	405,4856	2,728516	0	1	1779	881						Untertest1.avi	0	880	547	72	111	1449	626	233	0	Content		1707	770	645675	1416799099
662	08:52:07.055	00:00:00.662	39	-1024	-768	-1	-1	-1	-1	4	-1024	-768	-1	-1	-1	-1	4		0	0						Untertest1.avi	0	880	547	72	111				0	Content		-72	-111	662175	1416815599
679	08:52:07.072	00:00:00.678	40	-1024	-768	-1	-1	-1	-1	4	-1024	-768	-1	-1	-1	-1	4		0	0						Untertest1.avi	0	880	547	72	111				0	Content		-72	-111	678858	1416832282
696	08:52:07.089	00:00:00.695	41	-1024	-768	-1	-1	-1	-1	4	-1024	-768	-1	-1	-1	-1	4		0	0						Untertest1.avi	0	880	547	72	111				0	Content		-72	-111	695526	1416848950
712	08:52:07.105	00:00:00.712	42	-1024	-768	-1	-1	-1	-1	4	-1024	-768	-1	-1	-1	-1	4		0	0						Untertest1.avi	0	880	547	72	111				0	Content		-72	-111	712175	1416865599
729	08:52:07.122	00:00:00.728	43	-1024	-768	-1	-1	-1	-1	4	-1024	-768	-1	-1	-1	-1	4		0	0						Untertest1.avi	0	880	547	72	111				0	Content		-72	-111	728856	1416882280
746	08:52:07.139	00:00:00.745	44	-1024	-768	-1	-1	-1	-1	4	-1024	-768	-1	-1	-1	-1	4		0	0						Untertest1.avi	0	880	547	72	111				0	Content		-72	-111	745524	1416898948
762	08:52:07.155	00:00:00.762	45	-1024	-768	-1	-1	-1	-1	4	-1024	-768	-1	-1	-1	-1	4		0	0						Untertest1.avi	0	880	547	72	111				0	Content		-72	-111	762153	1416915577
779	08:52:07.172	00:00:00.778	46	-1024	-768	-1	-1	-1	-1	4	-1024	-768	-1	-1	-1	-1	4		0	0						Untertest1.avi	0	880	547	72	111				0	Content		-72	-111	778821	1416932245
795	08:52:07.188	00:00:00.795	47	-1024	-768	-1	-1	-1	-1	4	-1024	-768	-1	-1	-1	-1	4		0	0						Untertest1.avi	0	880	547	72	111				0	Content		-72	-111	795491	1416948915
812	08:52:07.205	00:00:00.812	48	-1024	-768	-1	-1	-1	-1	4	-1024	-768	-1	-1	-1	-1	4		0	0						Untertest1.avi	0	880	547	72	111				0	Content		-72	-111	812159	1416965583
829	08:52:07.222	00:00:00.828	49	-1024	-768	-1	-1	-1	-1	4	-1024	-768	-1	-1	-1	-1	4		0	0						Untertest1.avi	0	880	547	72	111				0	Content		-72	-111	828791	1416982215
846	08:52:07.239	00:00:00.845	50	-1024	-768	-1	-1	-1	-1	4	-1024	-768	-1	-1	-1	-1	4		0	0						Untertest1.avi	0	880	547	72	111				0	Content		-72	-111	845702	1416999126
862	08:52:07.255	00:00:00.862	51	-1024	-768	-1	-1	-1	-1	4	-1024	-768	-1	-1	-1	-1	4		0	0						Untertest1.avi	0	880	547	72	111				0	Content		-72	-111	862370	1417015794
879	08:52:07.272	00:00:00.879	52	976,4247	457,2239	0,4927309	0,6348675	496,9308	3,587391	0	1042,378	467,0797	0,3198621	0,6329439	487,175	3,446061	0	2	1009	462						Untertest1.avi	0	880	547	72	111	674	237	583	0	Content		937	351	879238	1417032662
896	08:52:07.289	00:00:00.895	53	-1024	-768	-1	-1	-1	-1	4	871,104	423,7108	0,3224215	0,6335859	487,1065	3,481398	0	2	871	424						Untertest1.avi	0	880	547	72	111	674	237	583	0	Content		799	313	895543	1417048967
912	08:52:07.305	00:00:00.912	54	747,1661	327,5324	0,4981762	0,6369279	502,0143	3,548084	0	776,7751	363,1257	0,3240698	0,6342424	486,9346	3,434181	0	2	762	345						Untertest1.avi	0	880	547	72	111	674	237	583	0	Content		690	234	912041	1417065465
929	08:52:07.322	00:00:00.928	55	747,1661	327,5324	0,4981003	0,6384405	499,8163	3,548084	0	764,3568	384,0459	0,3244854	0,6350148	486,9354	3,523729	0	2	756	356						Untertest1.avi	0	880	547	72	111	674	237	583	0	Content		684	245	928790	1417082214
945	08:52:07.338	00:00:00.945	56	-1024	-768	-1	-1	-1	-1	4	-1024	-768	-1	-1	-1	-1	4	2	0	0						Untertest1.avi	0	880	547	72	111	674	237	583	0	Content		-72	-111	945417	1417098841
962	08:52:07.355	00:00:00.962	57	745,4067	338,4777	0,4976656	0,6403215	495,4161	3,461393	0	731,4093	360,594	0,3251674	0,6361901	487,5798	3,464936	0	2	738	350						Untertest1.avi	0	880	547	72	111	674	237	583	0	Content		666	239	962286	1417115710
979	08:52:07.372	00:00:00.978	58	741,2892	355,1931	0,4980883	0,640835	495,4161	3,500886	0	729,9163	360,0061	0,3255661	0,636466	487,8983	3,450409	0	2	736	358						Untertest1.avi	0	880	547	72	111	674	237	583	0	Content		664	247	978677	1417132101
995	08:52:07.388	00:00:00.995	59	741,2892	355,1931	0,4992521	0,6411251	498,4292	3,500886	0	725,541	368,8636	0,3261401	0,6366037	488,3033	3,473896	0	2	733	362						Untertest1.avi	0	880	547	72	111	674	237	583	0	Content		661	251	995415	1417148839
1012	08:52:07.405	00:00:01.012	60	747,4981	347,0172	0,4996538	0,6415826	498,4292	3,540235	0	738,9576	358,256	0,3266284	0,6367829	488,7263	3,406442	0	2	743	353						Untertest1.avi	0	880	547	72	111	674	237	583	0	Content		671	242	1012040	1417165464
1029	08:52:07.422	00:00:01.028	61	739,0823	349,1785	0,5001233	0,6423644	498,4292	3,513741	0	733,9809	357,8864	0,3271775	0,6373302	488,8389	3,420899	0	2	737	354						Untertest1.avi	0	880	547	72	111	674	237	583	0	Content		665	243	1028906	1417182330
1046	08:52:07.439	00:00:01.045	62	740,9067	345,785	0,5020984	0,6432348	504,254	3,528285	0	731,057	362,2376	0,327924	0,6381358	489,1035	3,409997	0	2	736	354						Untertest1.avi	0	880	547	72	111	674	237	583	0	Content		664	243	1045653	1417199077
1062	08:52:07.455	00:00:01.062	63	747,3746	332,5209	0,5027728	0,6444752	504,254	3,550151	0	743,8859	354,6506	0,3285565	0,6390606	489,5223	3,383965	0	2	746	344						Untertest1.avi	0	880	547	72	111	674	237	583	0	Content		674	233	1062278	1417215702
1079	08:52:07.472	00:00:01.078	64	746,9927	333,4665	0,5033953	0,6456102	504,254	3,530345	0	738,5778	356,0236	0,3292055	0,6400411	489,7061	3,379736	0	2	743	345						Untertest1.avi	0	880	547	72	111	674	237	583	0	Content		671	234	1078671	1417232095
1095	08:52:07.488	00:00:01.095	65	746,6107	334,4122	0,5041991	0,6460741	504,9784	3,544327	0	746,4293	363,4615	0,3299388	0,6403726	489,9319	3,349274	0	2	747	349						Untertest1.avi	0	880	547	72	111	674	237	583	0	Content		675	238	1095286	1417248710
1112	08:52:07.505	00:00:01.111	66	771,6911	323,228	0,5049458	0,6460131	504,9784	3,428146	0	735,1944	357,4276	0,3305841	0,6401927	489,9305	3,344177	0	2	753	340						Untertest1.avi	0	880	547	72	111	674	237	583	0	Content		681	229	1111911	1417265335
1129	08:52:07.522	00:00:01.128	67	765,1344	313,8564	0,5057098	0,6463381	504,9784	3,384262	0	737,4108	360,4974	0,3313565	0,6402527	490,1693	3,289808	0	2	751	337						Untertest1.avi	0	880	547	72	111	674	237	583	0	Content		679	226	1128905	1417282329
1146	08:52:07.539	00:00:01.145	68	775,383	308,2647	0,5054895	0,647088	500,7082	3,340378	0	733,3771	364,6303	0,3321763	0,6408913	489,9832	3,241566	0	2	754	336						Untertest1.avi	0	880	547	72	111	674	237	583	0	Content		682	225	1145606	1417299030
1162	08:52:07.555	00:00:01.162	69	733,3265	335,0957	0,5063344	0,648379	500,7082	3,320179	0	735,9935	361,1856	0,3328554	0,641775	489,8052	3,225635	0	2	735	348						Untertest1.avi	0	880	547	72	111	674	237	583	0	Content		663	237	1162277	1417315701
1179	08:52:07.572	00:00:01.178	70	752,1305	327,1136	0,5072094	0,650302	500,7082	3,324973	0	738,9026	358,455	0,3334877	0,6431472	489,486	3,189423	0	2	746	343						Untertest1.avi	0	880	547	72	111	674	237	583	0	Content		674	232	1178532	1417331956
1195	08:52:07.588	00:00:01.195	71	740,0829	335,6664	0,5094587	0,6522313	507,5517	3,329766	0	737,7377	369,1487	0,3340865	0,6449175	489,1582	3,148805	0	2	739	352						Untertest1.avi	0	880	547	72	111	674	237	583	0	Content		667	241	1195279	1417348703
1212	08:52:07.605	00:00:01.211	72	761,0149	308,4796	0,5101117	0,6543058	507,5517	3,241095	0	739,8743	354,4684	0,3343533	0,6464146	488,6731	3,112243	0	2	750	331						Untertest1.avi	0	880	547	72	111	674	237	583	0	Content		678	220	1211904	1417365328
1229	08:52:07.622	00:00:01.228	73	779,3098	306,7246	0,5103316	0,6556518	507,5517	3,172338	0	738,3887	354,678	0,3344213	0,6476865	488,475	3,066114	0	2	759	331						Untertest1.avi	0	880	547	72	111	674	237	583	0	Content		687	220	1228897	1417382321
1245	08:52:07.638	00:00:01.245	74	785,2913	304,9697	0,5086732	0,6570001	501,0944	3,12742	0	730,8315	355,4147	0,3342004	0,6490825	488,0918	2,997667	0	2	758	330						Untertest1.avi	0	880	547	72	111	674	237	583	0	Content		686	219	1245236	1417398660
1262	08:52:07.655	00:00:01.261	75	731,9348	343,6832	0,5083457	0,6586084	501,0944	3,13392	0	735,8671	350,0287	0,3336549	0,6507299	487,5206	3,025536	0	2	734	347						Untertest1.avi	0	880	547	72	111	674	237	583	0	Content		662	236	1261857	1417415281
1278	08:52:07.671	00:00:01.278	76	732,4741	345,4071	0,5081608	0,6609161	501,0944	3,10526	0	725,4409	368,7686	0,3332012	0,6530061	487,2704	3,015969	0	2	729	357						Untertest1.avi	0	880	547	72	111	674	237	583	0	Content		657	246	1278482	1417431906
1295	08:52:07.688	00:00:01.295	77	733,0133	347,1311	0,5068295	0,6632661	496,6623	3,085001	0	717,8768	369,1044	0,332881	0,6555459	486,9857	3,017235	0	2	725	358						Untertest1.avi	0	880	547	72	111	674	237	583	0	Content		653	247	1295471	1417448895
1312	08:52:07.705	00:00:01.311	78	757,9929	333,9326	0,5068889	0,6630498	496,6623	3,021044	0	740,4524	349,1961	0,3328369	0,6554659	486,8361	2,921323	0	2	749	342						Untertest1.avi	0	880	547	72	111	674	237	583	0	Content		677	231	1311856	1417465280
1329	08:52:07.722	00:00:01.328	79	746,8562	329,9237	0,5068647	0,6618086	496,6623	2,995716	0	734,6968	354,9025	0,3328622	0,6545309	486,8167	2,966159	0	2	741	342						Untertest1.avi	0	880	547	72	111	674	237	583	0	Content		669	231	1328853	1417482277
1346	08:52:07.739	00:00:01.345	80	756,9605	325,9148	0,5078621	0,6615787	500,3466	2,970388	0	736,1315	351,1863	0,3329903	0,6545038	486,8166	2,953674	0	2	747	339						Untertest1.avi	0	880	547	72	111	674	237	583	0	Content		675	228	1345605	1417499029
1362	08:52:07.755	00:00:01.362	81	748,18	326,82	0,5081691	0,6608948	500,3466	2,942831	0	726,496	359,5074	0,3332158	0,6538657	486,9211	2,905361	0	2	737	343						Untertest1.avi	0	880	547	72	111	674	237	583	0	Content		665	232	1362217	1417515641
1378	08:52:07.771	00:00:01.378	82	740,4534	346,1484	0,5085843	0,6602418	500,3466	3,061257	0	738,0539	350,9301	0,3335709	0,6534543	486,8411	2,880602	0	2	739	349						Untertest1.avi	0	880	547	72	111	674	237	583	0	Content		667	238	1378471	1417531895
1395	08:52:07.788	00:00:01.395	83	740,1832	346,9165	0,5082948	0,6597018	497,4126	3,050911	0	730,1901	358,8055	0,3339838	0,6528981	486,6817	2,932953	0	2	735	353						Untertest1.avi	0	880	547	72	111	674	237	583	0	Content		663	242	1395098	1417548522
1412	08:52:07.805	00:00:01.411	84	745,9146	334,9085	0,5086638	0,6590072	497,4126	2,947034	0	744,9758	347,6722	0,3343352	0,6520934	486,5152	2,897149	0	2	745	341						Untertest1.avi	0	880	547	72	111	674	237	583	0	Content		673	230	1411717	1417565141
1429	08:52:07.822	00:00:01.428	85	752,1028	337,0282	0,5092238	0,6584961	497,4126	2,922665	0	752,9145	360,6327	0,3347968	0,6513634	486,4807	2,875365	0	2	753	349						Untertest1.avi	0	880	547	72	111	674	237	583	0	Content		681	238	1428717	1417582141
1445	08:52:07.838	00:00:01.445	86	755,2176	339,1479	0,5100669	0,6571583	500,298	2,898297	0	754,2394	362,5396	0,3352084	0,6499559	486,3858	2,885471	0	2	755	351						Untertest1.avi	0	880	547	72	111	674	237	583	0	Content		683	240	1445456	1417598880
1462	08:52:07.855	00:00:01.462	87	818,1567	119,8959	0,5094818	0,6541958	500,298	2,998789	0	819,7506	137,5423	0,3355363	0,6466044	487,187	2,886362	0	3	819	129						Untertest1.avi	0	880	547	72	111	825	-208	816	0	Content		747	18	1462082	1417615506
1478	08:52:07.871	00:00:01.478	88	880,0831	-39,6148	0,5046572	0,6530124	482,1166	2,871183	0	928,6917	-73,00308	0,3356119	0,6449019	487,8127	2,902719	0	3	904	-56						Untertest1.avi	0	880	547	72	111	825	-208	816	0	Content		832	-167	1478337	1417631761
1495	08:52:07.888	00:00:01.495	89	878,9936	-80,37421	0,5048854	0,6514445	482,0109	2,841872	0	924,4061	-128,6094	0,3354439	0,6436155	487,5563	2,881091	0	3	902	-104						Untertest1.avi	0	880	547	72	111	825	-208	816	0	Content		830	-215	1495333	1417648757
1512	08:52:07.905	00:00:01.511	90	854,5736	-96,65617	0,5029616	0,6517064	474,013	2,834539	0	956,5219	-196,5184	0,3355164	0,6439501	487,6726	2,944274	0	3	906	-147						Untertest1.avi	0	880	547	72	111	825	-208	816	0	Content		834	-258	1511711	1417665135
1528	08:52:07.921	00:00:01.528	91	884,4944	-173,8864	0,5050107	0,6520653	481,9602	2,913266	0	950,3578	-182,4792	0,3351992	0,6434118	487,4619	2,966841	0	3	917	-178						Untertest1.avi	0	880	547	72	111	825	-208	816	0	Content		845	-289	1528335	1417681759
1545	08:52:07.938	00:00:01.544	92	892,1843	-175,3444	0,5049903	0,6514976	481,8716	2,871498	0	944,6667	-160,8403	0,3350202	0,6428849	487,2596	2,929578	0	3	918	-168						Untertest1.avi	0	880	547	72	111	825	-208	816	0	Content		846	-279	1544957	1417698381
1562	08:52:07.955	00:00:01.561	93	881,7462	-166,0863	0,5050437	0,6513114	481,8288	2,890597	0	944,0399	-162,8657	0,3349757	0,6426182	487,2814	2,970555	0	3	913	-164						Untertest1.avi	0	880	547	72	111	825	-208	816	0	Content		841	-275	1561705	1417715129
1578	08:52:07.971	00:00:01.578	94	878,7752	-52,07455	0,5053199	0,6498406	481,2575	2,853915	0	909,7132	-103,8671	0,3347949	0,6418062	486,5259	2,898992	0	3	894	-78						Untertest1.avi	0	880	547	72	111	825	-208	816	0	Content		822	-189	1578328	1417731752
1595	08:52:07.988	00:00:01.594	95	874,7121	-50,88627	0,5055648	0,6499256	481,3631	2,864109	0	915,5687	-91,70933	0,3350971	0,6416643	486,6492	2,893951	0	3	895	-71						Untertest1.avi	0	880	547	72	111	825	-208	816	0	Content		823	-182	1594952	1417748376
1612	08:52:08.005	00:00:01.611	96	881,4931	-48,10031	0,5058767	0,6500795	481,1511	2,849178	0	905,8502	-97,12498	0,3353157	0,6415508	486,5393	2,907976	0	3	894	-73						Untertest1.avi	0	880	547	72	111	825	-208	816	0	Content		822	-184	1611594	1417765018
1628	08:52:08.021	00:00:01.628	97	874,5803	-55,43336	0,5061098	0,6501878	481,2038	2,869375	0	913,0911	-96,57033	0,3355975	0,6415849	486,6535	2,893481	0	3	894	-76						Untertest1.avi	0	880	547	72	111	825	-208	816	0	Content		822	-187	1628200	1417781624
1645	08:52:08.038	00:00:01.644	98	879,9492	-93,10846	0,5062677	0,650872	481,0707	2,881321	0	907,2344	-93,63469	0,3356988	0,6416383	486,5583	2,955544	0	3	894	-93						Untertest1.avi	0	880	547	72	111	825	-208	816	0	Content		822	-204	1644951	1417798375
1662	08:52:08.055	00:00:01.661	99	879,7536	-86,84113	0,5063316	0,6509032	480,9193	2,882582	0	905,2217	-92,99608	0,3356832	0,6417255	486,5078	2,935277	0	3	892	-90						Untertest1.avi	0	880	547	72	111	825	-208	816	0	Content		820	-201	1661588	1417815012
1678	08:52:08.071	00:00:01.678	100	879,3943	-100,2347	0,5062384	0,6508969	481,088	2,92339	0	914,6287	-94,85512	0,3356089	0,641735	486,5047	2,947037	0	3	897	-98						Untertest1.avi	0	880	547	72	111	825	-208	816	0	Content		825	-209	1678201	1417831625
1695	08:52:08.088	00:00:01.694	101	887,1507	-94,04653	0,5061654	0,6509064	481,0834	2,914582	0	911,8683	-93,52086	0,3354754	0,6417133	486,2726	2,948025	0	3	900	-94						Untertest1.avi	0	880	547	72	111	825	-208	816	0	Content		828	-205	1694822	1417848246
1712	08:52:08.105	00:00:01.711	102	887,4426	-98,92609	0,5060664	0,6509287	481,0401	2,929091	0	916,2686	-94,93754	0,335344	0,641554	486,2997	2,93623	0	3	902	-97						Untertest1.avi	0	880	547	72	111	825	-208	816	0	Content		830	-208	1711582	1417865006
1728	08:52:08.121	00:00:01.728	103	886,7294	-104,7245	0,5059958	0,6509263	480,9576	2,928788	0	914,6467	-99,14574	0,3352458	0,6414154	486,3349	2,956593	0	3	901	-102						Untertest1.avi	0	880	547	72	111	825	-208	816	0	Content		829	-213	1728197	1417881621
1745	08:52:08.138	00:00:01.744	104	882,597	-102,484	0,5059157	0,6509407	480,8631	2,913781	0	906,5161	-94,97193	0,335097	0,6413347	486,0753	2,989515	0	3	895	-99						Untertest1.avi	0	880	547	72	111	825	-208	816	0	Content		823	-210	1744820	1417898244
1761	08:52:08.154	00:00:01.761	105	880,3253	-93,79692	0,5058137	0,6509206	480,8902	2,962636	0	914,5263	-95,21848	0,3349698	0,6412308	486,1003	2,98352	0	3	897	-95						Untertest1.avi	0	880	547	72	111	825	-208	816	0	Content		825	-206	1761443	1417914867
1778	08:52:08.171	00:00:01.778	106	884,5715	-85,92325	0,5056218	0,6508765	481,0188	2,968046	0	914,7158	-93,37224	0,3348005	0,641128	486,2265	2,983491	0	3	900	-90						Untertest1.avi	0	880	547	72	111	825	-208	816	0	Content		828	-201	1778193	1417931617
1795	08:52:08.188	00:00:01.794	107	880,4631	-106,0416	0,5054204	0,6509745	480,9376	2,962468	0	899,4484	-99,32728	0,334521	0,6410854	485,9327	3,02765	0	3	890	-103						Untertest1.avi	0	880	547	72	111	825	-208	816	0	Content		818	-214	1794818	1417948242
1811	08:52:08.204	00:00:01.811	108	886,4036	-65,00126	0,5053314	0,65067	480,8934	3,010658	0	912,9846	-104,7457	0,3343045	0,641036	486,0204	3,037716	0	3	900	-85						Untertest1.avi	0	880	547	72	111	825	-208	816	0	Content		828	-196	1811442	1417964866
1828	08:52:08.221	00:00:01.828	109	881,8438	-54,73742	0,5051066	0,6507797	480,969	3,011329	0	897,1204	-99,33203	0,3340602	0,6409817	485,8536	3,077333	0	3	889	-77						Untertest1.avi	0	880	547	72	111	825	-208	816	0	Content		817	-188	1828065	1417981489
1845	08:52:08.238	00:00:01.844	110	881,2476	-59,09737	0,5049413	0,6508656	480,9171	3,001145	0	902,9341	-99,80642	0,3338315	0,6409128	485,7521	3,074965	0	3	892	-79						Untertest1.avi	0	880	547	72	111	825	-208	816	0	Content		820	-190	1844812	1417998236
1861	08:52:08.254	00:00:01.861	111	881,7	-56,65216	0,5046672	0,6508173	480,9382	3,021018	0	902,1528	-87,66577	0,3335874	0,6407241	485,8231	3,087556	0	3	892	-72						Untertest1.avi	0	880	547	72	111	825	-208	816	0	Content		820	-183	1861440	1418014864
1878	08:52:08.271	00:00:01.878	112	883,1109	-100,6911	0,5043665	0,6511179	480,7638	3,057312	0	913,228	-97,44513	0,3332086	0,64055	485,6888	3,119329	0	3	898	-99						Untertest1.avi	0	880	547	72	111	825	-208	816	0	Content		826	-210	1878062	1418031486
1895	08:52:08.288	00:00:01.894	113	885,8634	-71,63489	0,5039179	0,6501811	480,6305	3,069764	0	911,3812	-92,12898	0,332723	0,6402686	485,6048	3,100481	0	3	899	-82						Untertest1.avi	0	880	547	72	111	825	-208	816	0	Content		827	-193	1894810	1418048234
1911	08:52:08.304	00:00:01.911	114	889,3746	-97,83172	0,5034406	0,6502053	480,9035	3,12063	0	911,2977	-101,0583	0,3322736	0,6398594	485,5765	3,129097	0	3	900	-99						Untertest1.avi	0	880	547	72	111	825	-208	816	0	Content		828	-210	1911434	1418064858
1928	08:52:08.321	00:00:01.928	115	884,9387	-103,0068	0,5030689	0,6496673	480,6709	3,13392	0	904,2606	-88,21981	0,3318115	0,6394405	485,4485	3,158579	0	3	895	-96						Untertest1.avi	0	880	547	72	111	825	-208	816	0	Content		823	-207	1928056	1418081480
1945	08:52:08.338	00:00:01.944	116	879,7626	-100,1025	0,5026881	0,6490279	480,6164	3,148193	0	910,7653	-94,17007	0,3314088	0,6389617	485,3719	3,155785	0	3	895	-97						Untertest1.avi	0	880	547	72	111	825	-208	816	0	Content		823	-208	1944681	1418098105
1961	08:52:08.354	00:00:01.961	117	884,3974	-97,63606	0,5024377	0,6484432	480,3756	3,093802	0	904,3124	-87,98512	0,3310387	0,6385268	485,0805	3,166472	0	3	894	-93						Untertest1.avi	0	880	547	72	111	825	-208	816	0	Content		822	-204	1961431	1418114855
1978	08:52:08.371	00:00:01.978	118	886,1007	-96,78362	0,5021726	0,647984	480,4855	3,1357	0	906,8867	-87,42282	0,3307614	0,6380708	485,005	3,194605	0	3	896	-92						Untertest1.avi	0	880	547	72	111	825	-208	816	0	Content		824	-203	1978053	1418131477
1995	08:52:08.388	00:00:01.994	119	892,1992	-98,25217	0,5020126	0,6476272	480,357	3,170163	0	905,7654	-101,2621	0,3305797	0,6377157	484,9379	3,215434	0	3	899	-100						Untertest1.avi	0	880	547	72	111	825	-208	816	0	Content		827	-211	1994679	1418148103
2011	08:52:08.404	00:00:02.011	120	883,2188	-96,91708	0,50183	0,6473253	480,2959	3,140361	0	917,1631	-101,3578	0,3303975	0,6374015	484,8499	3,204222	0	3	900	-99						Untertest1.avi	0	880	547	72	111	825	-208	816	0	Content		828	-210	2011302	1418164726
2028	08:52:08.421	00:00:02.028	121	891,4241	-102,6632	0,5017012	0,6470151	480,4131	3,168189	0	908,8138	-94,00648	0,3302249	0,6371859	484,7151	3,221432	0	3	900	-98						Untertest1.avi	0	880	547	72	111	825	-208	816	0	Content		828	-209	2028052	1418181476
2045	08:52:08.438	00:00:02.044	122	894,1586	-103,1155	0,5015764	0,6468166	480,3051	3,170532	0	908,1243	-96,93025	0,3301045	0,6370171	484,8345	3,20751	0	3	901	-100						Untertest1.avi	0	880	547	72	111	825	-208	816	0	Content		829	-211	2044678	1418198102
2061	08:52:08.454	00:00:02.061	123	881,0717	-109,5423	0,5014316	0,6467445	480,2639	3,207618	0	905,4279	-101,1895	0,3299553	0,6369731	484,6027	3,204116	0	3	893	-105						Untertest1.avi	0	880	547	72	111	825	-208	816	0	Content		821	-216	2061303	1418214727
2078	08:52:08.471	00:00:02.077	124	894,5799	-91,68194	0,5013472	0,6467652	480,2113	3,196403	0	894,8407	-91,34039	0,3297961	0,6370236	484,6002	3,19926	0	3	895	-92						Untertest1.avi	0	880	547	72	111	825	-208	816	0	Content		823	-203	2077925	1418231349
2095	08:52:08.488	00:00:02.094	125	897,8212	-105,9553	0,5011531	0,6468102	480,2512	3,235139	0	898,1613	-86,3744	0,3296445	0,6372519	484,8327	3,225996	0	3	898	-96						Untertest1.avi	0	880	547	72	111	825	-208	816	0	Content		826	-207	2094675	1418248099
2111	08:52:08.504	00:00:02.111	126	897,8153	-108,6594	0,5009801	0,6469151	480,2681	3,215482	0	901,101	-95,77171	0,3294274	0,6375841	484,7036	3,229144	0	3	899	-102						Untertest1.avi	0	880	547	72	111	825	-208	816	0	Content		827	-213	2111298	1418264722
2128	08:52:08.521	00:00:02.127	127	885,8281	-98,88538	0,5008821	0,6471843	480,244	3,186813	0	901,3276	-100,7935	0,329296	0,6378767	484,6876	3,224846	0	3	894	-100						Untertest1.avi	0	880	547	72	111	825	-208	816	0	Content		822	-211	2127923	1418281347
2145	08:52:08.538	00:00:02.144	128	889,1747	-106,2594	0,5008947	0,6474906	480,2683	3,222481	0	900,4486	-96,22224	0,329352	0,6381047	484,6878	3,194525	0	3	895	-101						Untertest1.avi	0	880	547	72	111	825	-208	816	0	Content		823	-212	2144563	1418297987
2161	08:52:08.554	00:00:02.161	129	883,8903	-101,0009	0,5010366	0,6479626	480,3894	3,204489	0	902,0926	-90,99117	0,3294671	0,6383123	484,6902	3,215527	0	3	893	-96						Untertest1.avi	0	880	547	72	111	825	-208	816	0	Content		821	-207	2161303	1418314727
2178	08:52:08.571	00:00:02.177	130	893,2997	-103,0122	0,50122	0,6485894	480,4239	3,186159	0	903,6348	-101,0947	0,3296767	0,6386573	484,8339	3,23845	0	3	898	-102						Untertest1.avi	0	880	547	72	111	825	-208	816	0	Content		826	-213	2177925	1418331349
2195	08:52:08.588	00:00:02.194	131	882,6982	-86,27368	0,5013393	0,6493407	480,4471	3,14952	0	905,4614	-97,92503	0,3298489	0,6391112	484,8036	3,23713	0	3	894	-92						Untertest1.avi	0	880	547	72	111	825	-208	816	0	Content		822	-203	2194547	1418347971
2211	08:52:08.604	00:00:02.211	132	896,4222	-106,7527	0,5014284	0,6501878	480,5538	3,200633	0	910,957	-101,9688	0,329944	0,63973	484,983	3,234625	0	3	904	-104						Untertest1.avi	0	880	547	72	111	825	-208	816	0	Content		832	-215	2211172	1418364596
2228	08:52:08.621	00:00:02.227	133	882,3616	-101,387	0,5014457	0,6510234	480,7201	3,177922	0	912,3424	-99,22768	0,3299551	0,6404459	485,0544	3,221169	0	3	897	-100						Untertest1.avi	0	880	547	72	111	825	-208	816	0	Content		825	-211	2227921	1418381345
2245	08:52:08.638	00:00:02.244	134	887,3846	-105,106	0,5013863	0,6519601	480,6074	3,19685	0	908,5726	-108,735	0,3298299	0,6412725	484,9947	3,237251	0	3	898	-107						Untertest1.avi	0	880	547	72	111	825	-208	816	0	Content		826	-218	2244546	1418397970
2261	08:52:08.654	00:00:02.261	135	886,4481	-107,5306	0,5011091	0,6529522	480,8005	3,223353	0	900,4161	-102,0696	0,3295944	0,6421317	485,2504	3,222153	0	3	893	-105						Untertest1.avi	0	880	547	72	111	825	-208	816	0	Content		821	-216	2261169	1418414593
2278	08:52:08.671	00:00:02.277	136	993,7442	-69,56664	0,4995505	0,6538648	481,3439	3,220067	0	954,1492	-46,88242	0,3283204	0,6427624	485,4537	3,180871	0	4	974	-58						Untertest1.avi	0	880	547	72	111	968	-145	483	0	Content		902	-169	2277918	1418431342
2295	08:52:08.688	00:00:02.294	137	1070,38	-62,92824	0,498067	0,6553435	482,2785	3,171859	0	1045,974	-34,92302	0,3271832	0,6440415	485,5639	3,18593	0	4	1058	-49						Untertest1.avi	0	880	547	72	111	968	-145	483	0	Content		986	-160	2294540	1418447964
2311	08:52:08.704	00:00:02.311	138	1053,191	-61,29596	0,4979163	0,6561581	482,0113	3,215193	0	1008,726	104,3291	0,3212597	0,6448205	449,4869	2,931215	0	4	1031	22						Untertest1.avi	0	880	547	72	111	968	-145	483	0	Content		959	-89	2311166	1418464590
2328	08:52:08.721	00:00:02.327	139	1044,438	-69,10545	0,4976227	0,6570248	482,0247	3,22705	0	1009,933	85,98674	0,3212296	0,6456992	451,2621	2,968172	0	4	1027	8						Untertest1.avi	0	880	547	72	111	968	-145	483	0	Content		955	-103	2327790	1418481214
2345	08:52:08.738	00:00:02.344	140	1058,081	-40,26189	0,4952742	0,6576172	471,7176	3,194475	0	1049,06	-38,45303	0,3260868	0,6465086	485,88	3,210321	0	4	1054	-39						Untertest1.avi	0	880	547	72	111	968	-145	483	0	Content		982	-150	2344541	1418497965
2361	08:52:08.754	00:00:02.361	141	1036,501	-33,222	0,4953871	0,6584601	473,2165	3,16803	0	997,5126	94,46269	0,3208355	0,6471651	452,2036	2,947908	0	4	1017	31						Untertest1.avi	0	880	547	72	111	968	-145	483	0	Content		945	-80	2361163	1418514587
2378	08:52:08.771	00:00:02.377	142	1058,113	-37,11214	0,4956355	0,659359	475,2589	3,208224	0	1038,863	-47,09622	0,3255301	0,6482619	485,9697	3,193163	0	4	1048	-42						Untertest1.avi	0	880	547	72	111	968	-145	483	0	Content		976	-153	2377789	1418531213
2394	08:52:08.787	00:00:02.394	143	1044,828	-18,82837	0,4947417	0,6602156	472,9956	3,141871	0	1034,227	-38,87952	0,3251541	0,649212	485,9201	3,221259	0	4	1040	-29						Untertest1.avi	0	880	547	72	111	968	-145	483	0	Content		968	-140	2394412	1418547836
2411	08:52:08.804	00:00:02.411	144	1030,275	-17,44784	0,4939095	0,6610134	471,0988	3,143277	0	1009,511	97,73651	0,3198285	0,6498588	451,9885	3,000736	0	4	1020	40						Untertest1.avi	0	880	547	72	111	968	-145	483	0	Content		948	-71	2411172	1418564596
2428	08:52:08.821	00:00:02.427	145	1043,603	-16,53424	0,4940465	0,6617613	472,3405	3,167471	0	1036,363	-43,37094	0,3246557	0,6508016	485,9922	3,189048	0	4	1040	-30						Untertest1.avi	0	880	547	72	111	968	-145	483	0	Content		968	-141	2427789	1418581213
2445	08:52:08.838	00:00:02.444	146	1056,295	-41,55544	0,494877	0,6624687	476,077	3,203491	0	1044,382	-53,23295	0,3245657	0,6515946	486,1678	3,2265	0	4	1050	-47						Untertest1.avi	0	880	547	72	111	968	-145	483	0	Content		978	-158	2444535	1418597959
2461	08:52:08.854	00:00:02.461	147	1053,08	-32,50006	0,4944535	0,6630639	474,3949	3,179443	0	1042,776	-54,4066	0,3245666	0,6522045	486,2728	3,222488	0	4	1048	-43						Untertest1.avi	0	880	547	72	111	968	-145	483	0	Content		976	-154	2461158	1418614582
2478	08:52:08.871	00:00:02.477	148	1038,692	-9,711791	0,4941511	0,663547	472,7271	3,178523	0	982,4268	95,04674	0,3195084	0,6525665	451,2385	2,980467	0	4	1011	43						Untertest1.avi	0	880	547	72	111	968	-145	483	0	Content		939	-68	2477657	1418631081
2495	08:52:08.888	00:00:02.494	149	1038,387	-22,52964	0,4944357	0,6641358	473,2422	3,192265	0	1033,409	-48,22651	0,3248942	0,6532642	486,1826	3,238516	0	4	1036	-35						Untertest1.avi	0	880	547	72	111	968	-145	483	0	Content		964	-146	2494776	1418648200
2511	08:52:08.904	00:00:02.511	150	1042,079	-27,55918	0,4949512	0,6646386	474,0307	3,22462	0	1052,244	-58,19447	0,3252468	0,6536462	486,3734	3,281469	0	4	1047	-43						Untertest1.avi	0	880	547	72	111	968	-145	483	0	Content		975	-154	2511032	1418664456
2528	08:52:08.921	00:00:02.528	151	1037,781	-26,28454	0,4955633	0,6649507	475,4794	3,222852	0	1037,62	-58,20893	0,3255052	0,653773	486,3336	3,237892	0	4	1038	-42						Untertest1.avi	0	880	547	72	111	968	-145	483	0	Content		966	-153	2528021	1418681445
2544	08:52:08.937	00:00:02.544	152	1040,376	-36,06911	0,4955475	0,6651334	474,0933	3,177544	0	1040,359	-51,36111	0,3258873	0,6537417	486,3738	3,237318	0	4	1040	-44						Untertest1.avi	0	880	547	72	111	968	-145	483	0	Content		968	-155	2544404	1418697828
2561	08:52:08.954	00:00:02.561	153	1038,562	-17,60229	0,4955874	0,6652235	472,9889	3,2008	0	1053,106	-51,97034	0,3262128	0,6536768	486,435	3,272585	0	4	1046	-35						Untertest1.avi	0	880	547	72	111	968	-145	483	0	Content		974	-146	2561396	1418714820
2578	08:52:08.971	00:00:02.577	154	1035,947	-21,62037	0,4957077	0,6652663	472,6433	3,231345	0	1035,797	-46,28534	0,3264222	0,6536748	486,3869	3,237454	0	4	1036	-34						Untertest1.avi	0	880	547	72	111	968	-145	483	0	Content		964	-145	2577654	1418731078
2594	08:52:08.987	00:00:02.594	155	1035,234	-26,15085	0,4961666	0,6652575	473,295	3,206008	0	1043,971	-39,37581	0,3267055	0,6536105	486,4736	3,270996	0	4	1040	-33						Untertest1.avi	0	880	547	72	111	968	-145	483	0	Content		968	-144	2594276	1418747700
2611	08:52:09.004	00:00:02.611	156	1025,568	-27,94439	0,4963102	0,6652225	473,389	3,219671	0	1039,412	-44,77393	0,3268268	0,6537095	486,4695	3,271973	0	4	1032	-36						Untertest1.avi	0	880	547	72	111	968	-145	483	0	Content		960	-147	2611026	1418764450
2628	08:52:09.021	00:00:02.627	157	1016,736	-6,788265	0,4954871	0,6651231	469,5008	3,191319	0	1034,648	-45,28348	0,3269122	0,6537364	486,3569	3,256029	0	4	1026	-26						Untertest1.avi	0	880	547	72	111	968	-145	483	0	Content		954	-137	2627899	1418781323
2645	08:52:09.038	00:00:02.644	158	1041,694	-21,96048	0,4965087	0,6649951	472,9616	3,229173	0	1042,427	-50,59751	0,3270842	0,6537223	486,4277	3,259927	0	4	1042	-36						Untertest1.avi	0	880	547	72	111	968	-145	483	0	Content		970	-147	2644643	1418798067
2661	08:52:09.054	00:00:02.661	159	1041,834	-32,02676	0,4966846	0,6648149	473,1554	3,239714	0	1041,616	-43,84862	0,3272341	0,653709	486,3722	3,234671	0	4	1042	-38						Untertest1.avi	0	880	547	72	111	968	-145	483	0	Content		970	-149	2661262	1418814686
2678	08:52:09.071	00:00:02.677	160	1044,449	-55,52975	0,4976176	0,6646314	476,3153	3,233293	0	1047,611	-55,49978	0,327325	0,6536662	486,374	3,285365	0	4	1046	-56						Untertest1.avi	0	880	547	72	111	968	-145	483	0	Content		974	-167	2677644	1418831068
2694	08:52:09.087	00:00:02.694	161	1041,272	-19,50136	0,4969619	0,6644089	472,9756	3,181948	0	1033,737	-41,12111	0,3274516	0,6536667	486,2182	3,228673	0	4	1038	-30						Untertest1.avi	0	880	547	72	111	968	-145	483	0	Content		966	-141	2694268	1418847692
2711	08:52:09.104	00:00:02.710	162	1065,395	-13,60499	0,4975252	0,6646349	476,032	3,221491	0	1049,999	-29,01453	0,3273769	0,654175	486,3669	3,271876	0	4	1058	-21						Untertest1.avi	0	880	547	72	111	968	-145	483	0	Content		986	-132	2710893	1418864317
2728	08:52:09.121	00:00:02.727	163	1105,071	84,54887	0,4958633	0,665149	472,1674	3,151048	0	1122,024	25,86486	0,3271087	0,655085	486,3213	3,245942	0	4	1114	55						Untertest1.avi	0	880	547	72	111	968	-145	483	0	Content		1042	-56	2727891	1418881315
2745	08:52:09.138	00:00:02.744	164	1196,311	96,68735	0,497303	0,6664746	482,4578	3,217899	0	1195,698	56,52592	0,3267299	0,6559284	487,1957	3,225361	0	4	1196	77						Untertest1.avi	0	880	547	72	111	968	-145	483	0	Content		1124	-34	2744632	1418898056
2761	08:52:09.154	00:00:02.761	165	1225,402	208,1505	0,4899947	0,6673041	453,0042	3,056021	0	1282,029	85,79885	0,3264284	0,6567762	486,3061	3,236147	0	5	1254	147						Untertest1.avi	0	880	547	72	111	1219	317	116	0	Content		1182	36	2761254	1418914678
2778	08:52:09.171	00:00:02.777	166	1252,822	293,184	0,4842178	0,66836	432,6382	2,8962	0	1217,008	310,7454	0,3150021	0,6577261	417,03	2,756351	0	5	1235	302						Untertest1.avi	0	880	547	72	111	1219	317	116	0	Content		1163	191	2777511	1418930935
2794	08:52:09.187	00:00:02.794	167	1275,133	354,9366	0,4822989	0,6693904	426,6862	2,907679	0	1261,47	347,6822	0,3149096	0,6587958	417,03	2,767433	0	5	1268	351						Untertest1.avi	0	880	547	72	111	1219	317	116	0	Content		1196	240	2794385	1418947809
2811	08:52:09.204	00:00:02.811	168	1287,622	403,312	0,4799632	0,6704665	419,1912	2,810751	0	1269,324	417,5364	0,3116157	0,6601595	399,2907	2,654492	0	5	1278	410						Untertest1.avi	0	880	547	72	111	1219	317	116	0	Content		1206	299	2811009	1418964433
2828	08:52:09.221	00:00:02.827	169	1301,843	452,3662	0,4783981	0,6717668	413,8875	2,789337	0	1308,79	441,5816	0,3126698	0,6611032	405,4488	2,71415	0	5	1305	447						Untertest1.avi	0	880	547	72	111	1219	317	116	0	Content		1233	336	2827759	1418981183
2844	08:52:09.237	00:00:02.844	170	1306,636	498,9194	0,4759434	0,6729093	405,9846	2,801531	0	1335,979	487,6708	0,3130569	0,6622136	407,5158	2,746731	0	5	1321	493						Untertest1.avi	0	880	547	72	111	1219	317	116	0	Content		1249	382	2844382	1418997806
2861	08:52:09.254	00:00:02.861	171	1319,215	543,546	0,4724126	0,6741611	394,6353	2,703609	0	1397,41	519,5382	0,313913	0,6632473	412,5674	2,783909	0	5	1358	532						Untertest1.avi	0	880	547	72	111	1219	317	116	0	Content		1286	421	2861006	1419014430
2878	08:52:09.271	00:00:02.877	172	1405,466	527,2102	0,5162558	0,6756021	407,5349	2,776285	0	1419,375	531,5324	0,3139031	0,6642956	412,5674	2,793857	0	6	1412	529						Untertest1.avi	0	880	547	72	111	1519	601	200	0	Content		1340	418	2877631	1419031055
2894	08:52:09.287	00:00:02.894	173	1646,43	487,009	0,4946463	0,6759429	481,0665	3,288862	0	1837,392	448,6334	0,3260438	0,6650445	488,632	3,340748	0	6	1742	468						Untertest1.avi	0	880	547	72	111	1519	601	200	0	Content		1670	357	2894256	1419047680
2911	08:52:09.304	00:00:02.911	174	1467,304	612,9446	0,5166594	0,6772474	405,9696	2,763764	0	1810,608	530,5692	0,3264195	0,6655588	488,632	3,361706	0	6	1639	572						Untertest1.avi	0	880	547	72	111	1519	601	200	0	Content		1567	461	2911006	1419064430
2928	08:52:09.321	00:00:02.927	175	1486,148	646,5591	0,5151066	0,6777943	411,6415	2,826601	0	1854,87	556,6036	0,3268816	0,6660842	488,632	3,277313	0	6	1671	602						Untertest1.avi	0	880	547	72	111	1519	601	200	0	Content		1599	491	2927879	1419081303
2944	08:52:09.337	00:00:02.944	176	-1024	-768	-1	-1	-1	-1	4	-1024	-768	-1	-1	-1	-1	4	6	0	0						Untertest1.avi	0	880	547	72	111	1519	601	200	0	Content		-72	-111	2944379	1419097803
2961	08:52:09.354	00:00:02.961	177	-1024	-768	-1	-1	-1	-1	4	-1024	-768	-1	-1	-1	-1	4	6	0	0						Untertest1.avi	0	880	547	72	111	1519	601	200	0	Content		-72	-111	2961002	1419114426
2978	08:52:09.371	00:00:02.977	178	-1024	-768	-1	-1	-1	-1	4	-1024	-768	-1	-1	-1	-1	4	6	0	0						Untertest1.avi	0	880	547	72	111	1519	601	200	0	Content		-72	-111	2977669	1419131093
2994	08:52:09.387	00:00:02.994	179	1535,44	823,268	0,5206504	0,6784537	401,2012	2,769649	0	-1024	-768	-1	-1	-1	-1	4	6	1535	823						Untertest1.avi	0	880	547	72	111	1519	601	200	0	Content		1463	712	2994253	1419147677
3011	08:52:09.404	00:00:03.011	180	1645,32	871,454	0,5177671	0,6782224	412,8626	2,888676	0	-1024	-768	-1	-1	-1	-1	4	6	1645	871						Untertest1.avi	0	880	547	72	111	1519	601	200	0	Content		1573	760	3011000	1419164424
3028	08:52:09.421	00:00:03.027	181	-1024	-768	-1	-1	-1	-1	4	1223,703	871,9536	0,3389423	0,6679313	393,167	2,637881	0	6	1224	872						Untertest1.avi	0	880	547	72	111	1519	601	200	0	Content		1152	761	3027623	1419181047
3044	08:52:09.437	00:00:03.044	182	1517,193	942,0775	0,4768556	0,6772351	391,8438	2,786707	0	1552,286	885,1521	0,3177225	0,66768	393,1669	2,763745	0	6	1535	914						Untertest1.avi	0	880	547	72	111	1519	601	200	0	Content		1463	803	3044247	1419197671
3061	08:52:09.454	00:00:03.060	183	1530,358	958,8719	0,4776742	0,6763622	390,3559	2,848293	0	1558,204	913,6459	0,3191453	0,6671113	393,1669	2,761307	0	6	1544	936						Untertest1.avi	0	880	547	72	111	1519	601	200	0	Content		1472	825	3060996	1419214420
3078	08:52:09.471	00:00:03.077	184	-1024	-768	-1	-1	-1	-1	4	-1024	-768	-1	-1	-1	-1	4		0	0						Untertest1.avi	0	880	547	72	111				0	Content		-72	-111	3077563	1419230987
3094	08:52:09.487	00:00:03.094	185	-1024	-768	-1	-1	-1	-1	4	-1024	-768	-1	-1	-1	-1	4		0	0						Untertest1.avi	0	880	547	72	111				0	Content		-72	-111	3094365	1419247789
3111	08:52:09.504	00:00:03.110	186	-1024	-768	-1	-1	-1	-1	4	-1024	-768	-1	-1	-1	-1	4		0	0						Untertest1.avi	0	880	547	72	111				0	Content		-72	-111	3110987	1419264411
3128	08:52:09.521	00:00:03.127	187	-1024	-768	-1	-1	-1	-1	4	-1024	-768	-1	-1	-1	-1	4		0	0						Untertest1.avi	0	880	547	72	111				0	Content		-72	-111	3127612	1419281036
3144	08:52:09.537	00:00:03.144	188	-1024	-768	-1	-1	-1	-1	4	-1024	-768	-1	-1	-1	-1	4		0	0						Untertest1.avi	0	880	547	72	111				0	Content		-72	-111	3144279	1419297703
3161	08:52:09.554	00:00:03.160	189	-1024	-768	-1	-1	-1	-1	4	-1024	-768	-1	-1	-1	-1	4		0	0						Untertest1.avi	0	880	547	72	111				0	Content		-72	-111	3160985	1419314409
3178	08:52:09.571	00:00:03.177	190	-1024	-768	-1	-1	-1	-1	4	-1024	-768	-1	-1	-1	-1	4		0	0						Untertest1.avi	0	880	547	72	111				0	Content		-72	-111	3177607	1419331031
3194	08:52:09.587	00:00:03.194	191	-1024	-768	-1	-1	-1	-1	4	-1024	-768	-1	-1	-1	-1	4		0	0						Untertest1.avi	0	880	547	72	111				0	Content		-72	-111	3194275	1419347699
3211	08:52:09.604	00:00:03.210	192	-1024	-768	-1	-1	-1	-1	4	-1024	-768	-1	-1	-1	-1	4		0	0						Untertest1.avi	0	880	547	72	111				0	Content		-72	-111	3210877	1419364301
3228	08:52:09.621	00:00:03.227	193	-1024	-768	-1	-1	-1	-1	4	-1024	-768	-1	-1	-1	-1	4		0	0						Untertest1.avi	0	880	547	72	111				0	Content		-72	-111	3227544	1419380968
3244	08:52:09.637	00:00:03.244	194	-1024	-768	-1	-1	-1	-1	4	-1024	-768	-1	-1	-1	-1	4		0	0						Untertest1.avi	0	880	547	72	111				0	Content		-72	-111	3244139	1419397563
3261	08:52:09.654	00:00:03.260	195	-1024	-768	-1	-1	-1	-1	4	793,0155	480,546	0,3388708	0,6241933	390,356	1,577316	0	7	793	481						Untertest1.avi	0	880	547	72	111	721	370	17	0	Content		721	370	3260514	1419413938
3278	08:52:09.671	00:00:03.277	196	-1024	-768	-1	-1	-1	-1	4	-1024	-768	-1	-1	-1	-1	4		0	0						Untertest1.avi	0	880	547	72	111				0	Content		-72	-111	3277632	1419431056
3294	08:52:09.687	00:00:03.294	197	-1024	-768	-1	-1	-1	-1	4	-1024	-768	-1	-1	-1	-1	4		0	0						Untertest1.avi	0	880	547	72	111				0	Content		-72	-111	3294245	1419447669
3311	08:52:09.704	00:00:03.310	198	-1024	-768	-1	-1	-1	-1	4	-1024	-768	-1	-1	-1	-1	4		0	0						Untertest1.avi	0	880	547	72	111				0	Content		-72	-111	3310950	1419464374
3327	08:52:09.720	00:00:03.327	199	-1024	-768	-1	-1	-1	-1	4	-1024	-768	-1	-1	-1	-1	4		0	0						Untertest1.avi	0	880	547	72	111				0	Content		-72	-111	3327125	1419480549
3344	08:52:09.737	00:00:03.343	200	-1024	-768	-1	-1	-1	-1	4	-1024	-768	-1	-1	-1	-1	4		0	0						Untertest1.avi	0	880	547	72	111				0	Content		-72	-111	3343751	1419497175
3360	08:52:09.753	00:00:03.360	201	-1024	-768	-1	-1	-1	-1	4	-1024	-768	-1	-1	-1	-1	4		0	0						Untertest1.avi	0	880	547	72	111				0	Content		-72	-111	3360367	1419513791
3377	08:52:09.770	00:00:03.377	202	-1024	-768	-1	-1	-1	-1	4	-1024	-768	-1	-1	-1	-1	4		0	0						Untertest1.avi	0	880	547	72	111				0	Content		-72	-111	3377034	1419530458
3394	08:52:09.787	00:00:03.393	203	-1024	-768	-1	-1	-1	-1	4	-1024	-768	-1	-1	-1	-1	4		0	0						Untertest1.avi	0	880	547	72	111				0	Content		-72	-111	3393636	1419547060
3410	08:52:09.803	00:00:03.410	204	-1024	-768	-1	-1	-1	-1	4	-1024	-768	-1	-1	-1	-1	4		0	0						Untertest1.avi	0	880	547	72	111				0	Content		-72	-111	3410303	1419563727
3427	08:52:09.820	00:00:03.426	205	-1024	-768	-1	-1	-1	-1	4	-1024	-768	-1	-1	-1	-1	4		0	0						Untertest1.avi	0	880	547	72	111				0	Content		-72	-111	3426958	1419580382
3444	08:52:09.837	00:00:03.443	206	-1024	-768	-1	-1	-1	-1	4	-1024	-768	-1	-1	-1	-1	4		0	0						Untertest1.avi	0	880	547	72	111				0	Content		-72	-111	3443625	1419597049
3460	08:52:09.853	00:00:03.460	207	-1024	-768	-1	-1	-1	-1	4	-1024	-768	-1	-1	-1	-1	4		0	0						Untertest1.avi	0	880	547	72	111				0	Content		-72	-111	3460241	1419613665
3477	08:52:09.870	00:00:03.476	208	-1024	-768	-1	-1	-1	-1	4	-1024	-768	-1	-1	-1	-1	4		0	0						Untertest1.avi	0	880	547	72	111				0	Content		-72	-111	3476908	1419630332
3494	08:52:09.887	00:00:03.493	209	-1024	-768	-1	-1	-1	-1	4	-1024	-768	-1	-1	-1	-1	4		0	0						Untertest1.avi	0	880	547	72	111				0	Content		-72	-111	3493553	1419646977
3510	08:52:09.903	00:00:03.510	210	-1024	-768	-1	-1	-1	-1	4	-1024	-768	-1	-1	-1	-1	4		0	0						Untertest1.avi	0	880	547	72	111				0	Content		-72	-111	3510220	1419663644
3527	08:52:09.920	00:00:03.526	211	-1024	-768	-1	-1	-1	-1	4	-1024	-768	-1	-1	-1	-1	4		0	0						Untertest1.avi	0	880	547	72	111				0	Content		-72	-111	3526886	1419680310
3543	08:52:09.936	00:00:03.543	212	-1024	-768	-1	-1	-1	-1	4	-1024	-768	-1	-1	-1	-1	4		0	0						Untertest1.avi	0	880	547	72	111				0	Content		-72	-111	3543475	1419696899
3561	08:52:09.954	00:00:03.560	213	-1024	-768	-1	-1	-1	-1	4	-1024	-768	-1	-1	-1	-1	4		0	0						Untertest1.avi	0	880	547	72	111				0	Content		-72	-111	3560667	1419714091
3577	08:52:09.970	00:00:03.576	214	-1024	-768	-1	-1	-1	-1	4	-1024	-768	-1	-1	-1	-1	4		0	0						Untertest1.avi	0	880	547	72	111				0	Content		-72	-111	3576968	1419730392
3594	08:52:09.987	00:00:03.593	215	-1024	-768	-1	-1	-1	-1	4	-1024	-768	-1	-1	-1	-1	4		0	0						Untertest1.avi	0	880	547	72	111				0	Content		-72	-111	3593591	1419747015
3610	08:52:10.003	00:00:03.610	216	-1024	-768	-1	-1	-1	-1	4	-1024	-768	-1	-1	-1	-1	4		0	0						Untertest1.avi	0	880	547	72	111				0	Content		-72	-111	3610224	1419763648
3627	08:52:10.020	00:00:03.626	217	-1024	-768	-1	-1	-1	-1	4	-1024	-768	-1	-1	-1	-1	4		0	0						Untertest1.avi	0	880	547	72	111				0	Content		-72	-111	3626833	1419780257
3643	08:52:10.036	00:00:03.643	218	-1024	-768	-1	-1	-1	-1	4	-1024	-768	-1	-1	-1	-1	4		0	0						Untertest1.avi	0	880	547	72	111				0	Content		-72	-111	3643456	1419796880
3661	08:52:10.054	00:00:03.660	219	-1024	-768	-1	-1	-1	-1	4	-1024	-768	-1	-1	-1	-1	4		0	0						Untertest1.avi	0	880	547	72	111				0	Content		-72	-111	3660649	1419814073
3678	08:52:10.071	00:00:03.678	220	-1024	-768	-1	-1	-1	-1	4	-1024	-768	-1	-1	-1	-1	4		0	0						Untertest1.avi	0	880	547	72	111				0	Content		-72	-111	3678023	1419831447
3695	08:52:10.088	00:00:03.695	221	-1024	-768	-1	-1	-1	-1	4	-1024	-768	-1	-1	-1	-1	4		0	0						Untertest1.avi	0	880	547	72	111				0	Content		-72	-111	3695268	1419848692
3710	08:52:10.103	00:00:03.710	222	-1024	-768	-1	-1	-1	-1	4	-1024	-768	-1	-1	-1	-1	4		0	0						Untertest1.avi	0	880	547	72	111				0	Content		-72	-111	3710069	1419863493
3727	08:52:10.120	00:00:03.726	223	-1024	-768	-1	-1	-1	-1	4	-1024	-768	-1	-1	-1	-1	4		0	0						Untertest1.avi	0	880	547	72	111				0	Content		-72	-111	3726818	1419880242
3743	08:52:10.136	00:00:03.743	224	-1024	-768	-1	-1	-1	-1	4	-1024	-768	-1	-1	-1	-1	4		0	0						Untertest1.avi	0	880	547	72	111				0	Content		-72	-111	3743444	1419896868
3760	08:52:10.153	00:00:03.760	225	-1024	-768	-1	-1	-1	-1	4	-1024	-768	-1	-1	-1	-1	4		0	0						Untertest1.avi	0	880	547	72	111				0	Content		-72	-111	3760062	1419913486
3777	08:52:10.170	00:00:03.776	226	-1024	-768	-1	-1	-1	-1	4	-1024	-768	-1	-1	-1	-1	4		0	0						Untertest1.avi	0	880	547	72	111				0	Content		-72	-111	3776686	1419930110
3793	08:52:10.186	00:00:03.793	227	-1024	-768	-1	-1	-1	-1	4	-1024	-768	-1	-1	-1	-1	4		0	0						Untertest1.avi	0	880	547	72	111				0	Content		-72	-111	3793308	1419946732
3811	08:52:10.204	00:00:03.810	228	-1024	-768	-1	-1	-1	-1	4	-1024	-768	-1	-1	-1	-1	4		0	0						Untertest1.avi	0	880	547	72	111				0	Content		-72	-111	3810502	1419963926
3828	08:52:10.221	00:00:03.827	229	-1024	-768	-1	-1	-1	-1	4	-1024	-768	-1	-1	-1	-1	4		0	0						Untertest1.avi	0	880	547	72	111				0	Content		-72	-111	3827874	1419981298
3845	08:52:10.238	00:00:03.845	230	-1024	-768	-1	-1	-1	-1	4	-1024	-768	-1	-1	-1	-1	4		0	0						Untertest1.avi	0	880	547	72	111				0	Content		-72	-111	3845122	1419998546
3860	08:52:10.253	00:00:03.859	231	-1024	-768	-1	-1	-1	-1	4	-1024	-768	-1	-1	-1	-1	4		0	0						Untertest1.avi	0	880	547	72	111				0	Content		-72	-111	3859924	1420013348
3877	08:52:10.270	00:00:03.876	232	-1024	-768	-1	-1	-1	-1	4	-1024	-768	-1	-1	-1	-1	4		0	0						Untertest1.avi	0	880	547	72	111				0	Content		-72	-111	3876672	1420030096
3893	08:52:10.286	00:00:03.893	233	-1024	-768	-1	-1	-1	-1	4	-1024	-768	-1	-1	-1	-1	4		0	0						Untertest1.avi	0	880	547	72	111				0	Content		-72	-111	3893293	1420046717
3910	08:52:10.303	00:00:03.909	234	-1024	-768	-1	-1	-1	-1	4	-1024	-768	-1	-1	-1	-1	4		0	0						Untertest1.avi	0	880	547	72	111				0	Content		-72	-111	3909917	1420063341
3927	08:52:10.320	00:00:03.926	235	-1024	-768	-1	-1	-1	-1	4	-1024	-768	-1	-1	-1	-1	4		0	0						Untertest1.avi	0	880	547	72	111				0	Content		-72	-111	3926538	1420079962
3943	08:52:10.336	00:00:03.943	236	-1024	-768	-1	-1	-1	-1	4	-1024	-768	-1	-1	-1	-1	4		0	0						Untertest1.avi	0	880	547	72	111				0	Content		-72	-111	3943284	1420096708
3960	08:52:10.353	00:00:03.960	237	-1024	-768	-1	-1	-1	-1	4	-1024	-768	-1	-1	-1	-1	4		0	0						Untertest1.avi	0	880	547	72	111				0	Content		-72	-111	3960353	1420113777
3978	08:52:10.371	00:00:03.977	238	-1024	-768	-1	-1	-1	-1	4	-1024	-768	-1	-1	-1	-1	4		0	0						Untertest1.avi	0	880	547	72	111				0	Content		-72	-111	3977725	1420131149
3995	08:52:10.388	00:00:03.995	239	-1024	-768	-1	-1	-1	-1	4	-1024	-768	-1	-1	-1	-1	4		0	0						Untertest1.avi	0	880	547	72	111				0	Content		-72	-111	3995095	1420148519
4010	08:52:10.403	00:00:04.009	240	-1024	-768	-1	-1	-1	-1	4	-1024	-768	-1	-1	-1	-1	4		0	0						Untertest1.avi	0	880	547	72	111				0	Content		-72	-111	4009897	1420163321
4027	08:52:10.420	00:00:04.026	241	-1024	-768	-1	-1	-1	-1	4	-1024	-768	-1	-1	-1	-1	4		0	0						Untertest1.avi	0	880	547	72	111				0	Content		-72	-111	4026516	1420179940
4043	08:52:10.436	00:00:04.043	242	-1024	-768	-1	-1	-1	-1	4	-1024	-768	-1	-1	-1	-1	4		0	0						Untertest1.avi	0	880	547	72	111				0	Content		-72	-111	4043265	1420196689
4060	08:52:10.453	00:00:04.059	243	-1024	-768	-1	-1	-1	-1	4	-1024	-768	-1	-1	-1	-1	4		0	0						Untertest1.avi	0	880	547	72	111				0	Content		-72	-111	4059888	1420213312
4077	08:52:10.470	00:00:04.076	244	-1024	-768	-1	-1	-1	-1	4	-1024	-768	-1	-1	-1	-1	4		0	0						Untertest1.avi	0	880	547	72	111				0	Content		-72	-111	4076509	1420229933
4093	08:52:10.486	00:00:04.093	245	-1024	-768	-1	-1	-1	-1	4	-1024	-768	-1	-1	-1	-1	4		0	0						Untertest1.avi	0	880	547	72	111				0	Content		-72	-111	4093144	1420246568
4110	08:52:10.503	00:00:04.110	246	-1024	-768	-1	-1	-1	-1	4	-1024	-768	-1	-1	-1	-1	4		0	0						Untertest1.avi	0	880	547	72	111				0	Content		-72	-111	4110325	1420263749
4128	08:52:10.521	00:00:04.127	247	-1024	-768	-1	-1	-1	-1	4	-1024	-768	-1	-1	-1	-1	4		0	0						Untertest1.avi	0	880	547	72	111				0	Content		-72	-111	4127571	1420280995
4145	08:52:10.538	00:00:04.144	248	-1024	-768	-1	-1	-1	-1	4	-1024	-768	-1	-1	-1	-1	4		0	0						Untertest1.avi	0	880	547	72	111				0	Content		-72	-111	4144941	1420298365
4160	08:52:10.553	00:00:04.159	249	-1024	-768	-1	-1	-1	-1	4	-1024	-768	-1	-1	-1	-1	4		0	0						Untertest1.avi	0	880	547	72	111				0	Content		-72	-111	4159742	1420313166
4176	08:52:10.569	00:00:04.176	250	-1024	-768	-1	-1	-1	-1	4	-1024	-768	-1	-1	-1	-1	4		0	0						Untertest1.avi	0	880	547	72	111				0	Content		-72	-111	4176366	1420329790
4193	08:52:10.586	00:00:04.193	251	-1024	-768	-1	-1	-1	-1	4	-1024	-768	-1	-1	-1	-1	4		0	0						Untertest1.avi	0	880	547	72	111				0	Content		-72	-111	4193125	1420346549
4210	08:52:10.603	00:00:04.209	252	-1024	-768	-1	-1	-1	-1	4	-1024	-768	-1	-1	-1	-1	4		0	0						Untertest1.avi	0	880	547	72	111				0	Content		-72	-111	4209734	1420363158
4226	08:52:10.619	00:00:04.226	253	-1024	-768	-1	-1	-1	-1	4	-1024	-768	-1	-1	-1	-1	4		0	0						Untertest1.avi	0	880	547	72	111				0	Content		-72	-111	4226355	1420379779
4243	08:52:10.636	00:00:04.242	254	-1024	-768	-1	-1	-1	-1	4	-1024	-768	-1	-1	-1	-1	4		0	0						Untertest1.avi	0	880	547	72	111				0	Content		-72	-111	4242977	1420396401
4260	08:52:10.653	00:00:04.260	255	-1024	-768	-1	-1	-1	-1	4	-1024	-768	-1	-1	-1	-1	4		0	0						Untertest1.avi	0	880	547	72	111				0	Content		-72	-111	4260169	1420413593
4278	08:52:10.671	00:00:04.277	256	-1024	-768	-1	-1	-1	-1	4	-1024	-768	-1	-1	-1	-1	4		0	0						Untertest1.avi	0	880	547	72	111				0	Content		-72	-111	4277541	1420430965
4295	08:52:10.688	00:00:04.294	257	-1024	-768	-1	-1	-1	-1	4	-1024	-768	-1	-1	-1	-1	4		0	0						Untertest1.avi	0	880	547	72	111				0	Content		-72	-111	4294794	1420448218
4310	08:52:10.703	00:00:04.309	258	-1024	-768	-1	-1	-1	-1	4	-1024	-768	-1	-1	-1	-1	4		0	0						Untertest1.avi	0	880	547	72	111				0	Content		-72	-111	4309589	1420463013
4326	08:52:10.719	00:00:04.326	259	1348,922	805,1669	0,3294807	0,6823093	392,1841	2,969301	3	1303,121	795,75	0,3293547	0,6822734	392,1841	2,980257	1	8	1303	796						Untertest1.avi	0	880	547	72	111	1231	685	17	0	Content		1231	685	4326337	1420479761
4343	08:52:10.736	00:00:04.342	260	-1024	-768	-1	-1	-1	-1	4	-1024	-768	-1	-1	-1	-1	4		0	0						Untertest1.avi	0	880	547	72	111				0	Content		-72	-111	4342961	1420496385
4360	08:52:10.753	00:00:04.359	261	-1024	-768	-1	-1	-1	-1	4	-1024	-768	-1	-1	-1	-1	4		0	0						Untertest1.avi	0	880	547	72	111				0	Content		-72	-111	4359702	1420513126
4376	08:52:10.769	00:00:04.376	262	-1024	-768	-1	-1	-1	-1	4	-1024	-768	-1	-1	-1	-1	4		0	0						Untertest1.avi	0	880	547	72	111				0	Content		-72	-111	4376445	1420529869
4393	08:52:10.786	00:00:04.393	263	-1024	-768	-1	-1	-1	-1	4	-1024	-768	-1	-1	-1	-1	4		0	0						Untertest1.avi	0	880	547	72	111				0	Content		-72	-111	4393195	1420546619
4410	08:52:10.803	00:00:04.409	264	-1024	-768	-1	-1	-1	-1	4	-1024	-768	-1	-1	-1	-1	4		0	0						Untertest1.avi	0	880	547	72	111				0	Content		-72	-111	4409862	1420563286
4427	08:52:10.820	00:00:04.426	265	-1024	-768	-1	-1	-1	-1	4	-1024	-768	-1	-1	-1	-1	4		0	0						Untertest1.avi	0	880	547	72	111				0	Content		-72	-111	4426567	1420579991
4443	08:52:10.836	00:00:04.443	266	-1024	-768	-1	-1	-1	-1	4	-1024	-768	-1	-1	-1	-1	4		0	0						Untertest1.avi	0	880	547	72	111				0	Content		-72	-111	4443351	1420596775
4460	08:52:10.853	00:00:04.460	267	-1024	-768	-1	-1	-1	-1	4	-1024	-768	-1	-1	-1	-1	4		0	0						Untertest1.avi	0	880	547	72	111				0	Content		-72	-111	4460017	1420613441
4477	08:52:10.870	00:00:04.476	268	-1024	-768	-1	-1	-1	-1	4	-1024	-768	-1	-1	-1	-1	4		0	0						Untertest1.avi	0	880	547	72	111				0	Content		-72	-111	4476601	1420630025
4493	08:52:10.886	00:00:04.493	269	-1024	-768	-1	-1	-1	-1	4	-1024	-768	-1	-1	-1	-1	4		0	0						Untertest1.avi	0	880	547	72	111				0	Content		-72	-111	4493267	1420646691
4510	08:52:10.903	00:00:04.509	270	-1024	-768	-1	-1	-1	-1	4	-1024	-768	-1	-1	-1	-1	4		0	0						Untertest1.avi	0	880	547	72	111				0	Content		-72	-111	4509911	1420663335
4527	08:52:10.920	00:00:04.526	271	-1024	-768	-1	-1	-1	-1	4	-1024	-768	-1	-1	-1	-1	4		0	0						Untertest1.avi	0	880	547	72	111				0	Content		-72	-111	4526577	1420680001
4543	08:52:10.936	00:00:04.543	272	1022,214	917,5439	0,3517312	0,6775699	493,5136	3,617683	3	970,202	907,0043	0,3516589	0,677554	493,5135	3,627159	1	9	970	907						Untertest1.avi	0	880	547	72	111	762	889	316	0	Content		898	796	4543175	1420696599
4560	08:52:10.953	00:00:04.559	273	1056	942,0867	0,5142678	0,6559791	495,7089	3,772641	0	852,9233	943,3805	0,3520858	0,6779463	493,1017	3,620813	0	9	954	943						Untertest1.avi	0	880	547	72	111	762	889	316	0	Content		882	832	4559798	1420713222
4576	08:52:10.969	00:00:04.576	274	960,6627	964,1567	0,5100394	0,6568546	480,0019	3,615623	0	762,735	970,98	0,3516885	0,6782523	492,5515	3,606082	0	9	862	968						Untertest1.avi	0	880	547	72	111	762	889	316	0	Content		790	857	4576298	1420729722
4593	08:52:10.986	00:00:04.593	275	931,2569	983,5761	0,5087364	0,6571896	479,6577	3,632049	0	732,8202	984,1157	0,3506503	0,6782498	492,439	3,621334	0	9	832	984						Untertest1.avi	0	880	547	72	111	762	889	316	0	Content		760	873	4593240	1420746664
4610	08:52:11.003	00:00:04.609	276	938,0629	987,2305	0,5070534	0,6571766	479,1399	3,602596	0	719,5129	985,2141	0,3490027	0,6780797	491,9059	3,613283	0	9	829	986						Untertest1.avi	0	880	547	72	111	762	889	316	0	Content		757	875	4609914	1420763338
4626	08:52:11.019	00:00:04.626	277	954,0232	991,198	0,5052714	0,6569065	478,7345	3,57988	0	705,2424	976,4415	0,347025	0,6778706	491,4496	3,580524	0	9	830	984						Untertest1.avi	0	880	547	72	111	762	889	316	0	Content		758	873	4626416	1420779840
4643	08:52:11.036	00:00:04.643	278	946,5755	993,2133	0,5034302	0,6564454	478,3505	3,559634	0	703,6775	981,1028	0,3450077	0,677805	491,0631	3,589962	0	9	825	987						Untertest1.avi	0	880	547	72	111	762	889	316	0	Content		753	876	4643044	1420796468
4660	08:52:11.053	00:00:04.659	279	931,7418	1000,212	0,5010309	0,6561857	478,3505	3,580125	0	710,5671	1000,086	0,3397098	0,6780673	500,4336	3,601042	0	9	821	1000						Untertest1.avi	0	880	547	72	111	762	889	316	0	Content		749	889	4659585	1420813009
4676	08:52:11.069	00:00:04.676	280	994,6287	1007,611	0,5036699	0,65526	494,0001	3,701861	0	689,0378	994,5057	0,3427303	0,6780766	502,0164	3,673268	0	9	842	1001						Untertest1.avi	0	880	547	72	111	762	889	316	0	Content		770	890	4676332	1420829756
4693	08:52:11.086	00:00:04.692	281	971,8568	1020,523	0,4942717	0,6550384	491,6779	3,644275	0	689,0889	991,6332	0,337326	0,6787991	494,4738	3,611001	0	9	830	1006						Untertest1.avi	0	880	547	72	111	762	889	316	0	Content		758	895	4692953	1420846377
4710	08:52:11.103	00:00:04.709	282	-1024	-768	-1	-1	-1	-1	4	711,4962	997,7566	0,3388039	0,6785482	499,9066	3,629033	0	9	711	998						Untertest1.avi	0	880	547	72	111	762	889	316	0	Content		639	887	4709579	1420863003
4726	08:52:11.119	00:00:04.726	283	986,5509	1011,596	0,4920135	0,6532204	488,0801	3,608768	0	689,9188	1010,808	0,3310306	0,6782606	503,6515	3,641435	0	9	838	1011						Untertest1.avi	0	880	547	72	111	762	889	316	0	Content		766	900	4726201	1420879625
4743	08:52:11.136	00:00:04.742	284	976,4407	1014,51	0,4975231	0,6512213	493,4806	3,69568	0	697,0744	1002,661	0,3359742	0,6771232	501,2776	3,648316	0	9	837	1009						Untertest1.avi	0	880	547	72	111	762	889	316	0	Content		765	898	4742949	1420896373
4760	08:52:11.153	00:00:04.759	285	976,7593	1022,225	0,4891625	0,6495305	489,5297	3,675038	0	-1024	-768	-1	-1	-1	-1	4	9	977	1022						Untertest1.avi	0	880	547	72	111	762	889	316	0	Content		905	911	4759573	1420912997
4776	08:52:11.169	00:00:04.776	286	983,6501	1028,221	0,4947909	0,6473098	492,3224	3,649	0	694,3177	993,8827	0,3332908	0,674008	499,6754	3,646289	0	9	839	1011						Untertest1.avi	0	880	547	72	111	762	889	316	0	Content		767	900	4776194	1420929618
4793	08:52:11.186	00:00:04.792	287	-1024	-768	-1	-1	-1	-1	4	-1024	-768	-1	-1	-1	-1	4	9	0	0						Untertest1.avi	0	880	547	72	111	762	889	316	0	Content		-72	-111	4792912	1420946336
4810	08:52:11.203	00:00:04.809	288	-1024	-768	-1	-1	-1	-1	4	-1024	-768	-1	-1	-1	-1	4	9	0	0						Untertest1.avi	0	880	547	72	111	762	889	316	0	Content		-72	-111	4809579	1420963003
4826	08:52:11.219	00:00:04.826	289	-1024	-768	-1	-1	-1	-1	4	702,2722	1003,431	0,3288715	0,6697138	489,4845	3,513727	0	9	702	1003						Untertest1.avi	0	880	547	72	111	762	889	316	0	Content		630	892	4826263	1420979687
4843	08:52:11.236	00:00:04.842	290	940,2209	1013,998	0,4916537	0,6408499	494,2403	3,64287	0	686,1096	987,4124	0,3281883	0,6686147	489,548	3,512529	0	9	813	1001						Untertest1.avi	0	880	547	72	111	762	889	316	0	Content		741	890	4842886	1420996310
4860	08:52:11.253	00:00:04.859	291	-1024	-768	-1	-1	-1	-1	4	-1024	-768	-1	-1	-1	-1	4		0	0						Untertest1.avi	0	880	547	72	111				0	Content		-72	-111	4859510	1421012934
4876	08:52:11.269	00:00:04.876	292	-1024	-768	-1	-1	-1	-1	4	-1024	-768	-1	-1	-1	-1	4		0	0						Untertest1.avi	0	880	547	72	111				0	Content		-72	-111	4876131	1421029555
4893	08:52:11.286	00:00:04.892	293	-1024	-768	-1	-1	-1	-1	4	-1024	-768	-1	-1	-1	-1	4		0	0						Untertest1.avi	0	880	547	72	111				0	Content		-72	-111	4892753	1421046177
4909	08:52:11.302	00:00:04.909	294	-1024	-768	-1	-1	-1	-1	4	-1024	-768	-1	-1	-1	-1	4		0	0						Untertest1.avi	0	880	547	72	111				0	Content		-72	-111	4909420	1421062844
4926	08:52:11.319	00:00:04.926	295	-1024	-768	-1	-1	-1	-1	4	-1024	-768	-1	-1	-1	-1	4		0	0						Untertest1.avi	0	880	547	72	111				0	Content		-72	-111	4926000	1421079424
4943	08:52:11.336	00:00:04.942	296	-1024	-768	-1	-1	-1	-1	4	-1024	-768	-1	-1	-1	-1	4		0	0						Untertest1.avi	0	880	547	72	111				0	Content		-72	-111	4942750	1421096174
4959	08:52:11.352	00:00:04.959	297	-1024	-768	-1	-1	-1	-1	4	-1024	-768	-1	-1	-1	-1	4		0	0						Untertest1.avi	0	880	547	72	111				0	Content		-72	-111	4959435	1421112859
4976	08:52:11.369	00:00:04.976	298	-1024	-768	-1	-1	-1	-1	4	-1024	-768	-1	-1	-1	-1	4		0	0						Untertest1.avi	0	880	547	72	111				0	Content		-72	-111	4976102	1421129526
4993	08:52:11.386	00:00:04.992	299	-1024	-768	-1	-1	-1	-1	4	-1024	-768	-1	-1	-1	-1	4		0	0						Untertest1.avi	0	880	547	72	111				0	Content		-72	-111	4992673	1421146097
5009	08:52:11.402	00:00:05.009	300	-1024	-768	-1	-1	-1	-1	4	-1024	-768	-1	-1	-1	-1	4		0	0						Untertest1.avi	0	880	547	72	111				0	Content		-72	-111	5009340	1421162764
5026	08:52:11.419	00:00:05.025	301	-1024	-768	-1	-1	-1	-1	4	-1024	-768	-1	-1	-1	-1	4		0	0						Untertest1.avi	0	880	547	72	111				0	Content		-72	-111	5025866	1421179290
5043	08:52:11.436	00:00:05.042	302	-1024	-768	-1	-1	-1	-1	4	-1024	-768	-1	-1	-1	-1	4		0	0						Untertest1.avi	0	880	547	72	111				0	Content		-72	-111	5042948	1421196372
5060	08:52:11.453	00:00:05.059	303	-1024	-768	-1	-1	-1	-1	4	-1024	-768	-1	-1	-1	-1	4		0	0						Untertest1.avi	0	880	547	72	111				0	Content		-72	-111	5059685	1421213109
5076	08:52:11.469	00:00:05.076	304	-1024	-768	-1	-1	-1	-1	4	-1024	-768	-1	-1	-1	-1	4		0	0						Untertest1.avi	0	880	547	72	111				0	Content		-72	-111	5076054	1421229478
5093	08:52:11.486	00:00:05.092	305	-1024	-768	-1	-1	-1	-1	4	-1024	-768	-1	-1	-1	-1	4		0	0						Untertest1.avi	0	880	547	72	111				0	Content		-72	-111	5092826	1421246250
5109	08:52:11.502	00:00:05.109	306	-1024	-768	-1	-1	-1	-1	4	-1024	-768	-1	-1	-1	-1	4		0	0						Untertest1.avi	0	880	547	72	111				0	Content		-72	-111	5109493	1421262917
5126	08:52:11.519	00:00:05.126	307	-1024	-768	-1	-1	-1	-1	4	-1024	-768	-1	-1	-1	-1	4		0	0						Untertest1.avi	0	880	547	72	111				0	Content		-72	-111	5126171	1421279595
5142	08:52:11.535	00:00:05.142	308	-1024	-768	-1	-1	-1	-1	4	-1024	-768	-1	-1	-1	-1	4		0	0						Untertest1.avi	0	880	547	72	111				0	Content		-72	-111	5142348	1421295772
5159	08:52:11.552	00:00:05.159	309	-1024	-768	-1	-1	-1	-1	4	-1024	-768	-1	-1	-1	-1	4		0	0						Untertest1.avi	0	880	547	72	111				0	Content		-72	-111	5159221	1421312645
5176	08:52:11.569	00:00:05.175	310	-1024	-768	-1	-1	-1	-1	4	-1024	-768	-1	-1	-1	-1	4		0	0						Untertest1.avi	0	880	547	72	111				0	Content		-72	-111	5175970	1421329394
5193	08:52:11.586	00:00:05.192	311	-1024	-768	-1	-1	-1	-1	4	-1024	-768	-1	-1	-1	-1	4		0	0						Untertest1.avi	0	880	547	72	111				0	Content		-72	-111	5192654	1421346078
5209	08:52:11.602	00:00:05.209	312	-1024	-768	-1	-1	-1	-1	4	-1024	-768	-1	-1	-1	-1	4		0	0						Untertest1.avi	0	880	547	72	111				0	Content		-72	-111	5209321	1421362745
5226	08:52:11.619	00:00:05.225	313	-1024	-768	-1	-1	-1	-1	4	-1024	-768	-1	-1	-1	-1	4		0	0						Untertest1.avi	0	880	547	72	111				0	Content		-72	-111	5225963	1421379387
5243	08:52:11.636	00:00:05.242	314	-1024	-768	-1	-1	-1	-1	4	-1024	-768	-1	-1	-1	-1	4		0	0						Untertest1.avi	0	880	547	72	111				0	Content		-72	-111	5242610	1421396034
5259	08:52:11.652	00:00:05.259	315	-1024	-768	-1	-1	-1	-1	4	-1024	-768	-1	-1	-1	-1	4		0	0						Untertest1.avi	0	880	547	72	111				0	Content		-72	-111	5259276	1421412700
5276	08:52:11.669	00:00:05.275	316	-1024	-768	-1	-1	-1	-1	4	-1024	-768	-1	-1	-1	-1	4		0	0						Untertest1.avi	0	880	547	72	111				0	Content		-72	-111	5275890	1421429314
5293	08:52:11.686	00:00:05.292	317	-1024	-768	-1	-1	-1	-1	4	-1024	-768	-1	-1	-1	-1	4		0	0						Untertest1.avi	0	880	547	72	111				0	Content		-72	-111	5292556	1421445980
5309	08:52:11.702	00:00:05.309	318	-1024	-768	-1	-1	-1	-1	4	-1024	-768	-1	-1	-1	-1	4		0	0						Untertest1.avi	0	880	547	72	111				0	Content		-72	-111	5309079	1421462503
5326	08:52:11.719	00:00:05.325	319	-1024	-768	-1	-1	-1	-1	4	-1024	-768	-1	-1	-1	-1	4		0	0						Untertest1.avi	0	880	547	72	111				0	Content		-72	-111	5325745	1421479169
5342	08:52:11.735	00:00:05.342	320	-1024	-768	-1	-1	-1	-1	4	-1024	-768	-1	-1	-1	-1	4		0	0						Untertest1.avi	0	880	547	72	111				0	Content		-72	-111	5342412	1421495836
5359	08:52:11.752	00:00:05.358	321	-1024	-768	-1	-1	-1	-1	4	-1024	-768	-1	-1	-1	-1	4		0	0						Untertest1.avi	0	880	547	72	111				0	Content		-72	-111	5358870	1421512294
5376	08:52:11.769	00:00:05.375	322	-1024	-768	-1	-1	-1	-1	4	-1024	-768	-1	-1	-1	-1	4		0	0						Untertest1.avi	0	880	547	72	111				0	Content		-72	-111	5375999	1421529423
5393	08:52:11.786	00:00:05.392	323	-1024	-768	-1	-1	-1	-1	4	-1024	-768	-1	-1	-1	-1	4		0	0						Untertest1.avi	0	880	547	72	111				0	Content		-72	-111	5392514	1421545938
5409	08:52:11.802	00:00:05.409	324	-1024	-768	-1	-1	-1	-1	4	-1024	-768	-1	-1	-1	-1	4		0	0						Untertest1.avi	0	880	547	72	111				0	Content		-72	-111	5409181	1421562605
5426	08:52:11.819	00:00:05.425	325	-1024	-768	-1	-1	-1	-1	4	-1024	-768	-1	-1	-1	-1	4		0	0						Untertest1.avi	0	880	547	72	111				0	Content		-72	-111	5425847	1421579271
5442	08:52:11.835	00:00:05.442	326	-1024	-768	-1	-1	-1	-1	4	-1024	-768	-1	-1	-1	-1	4		0	0						Untertest1.avi	0	880	547	72	111				0	Content		-72	-111	5442165	1421595589
5459	08:52:11.852	00:00:05.458	327	-1024	-768	-1	-1	-1	-1	4	-1024	-768	-1	-1	-1	-1	4		0	0						Untertest1.avi	0	880	547	72	111				0	Content		-72	-111	5458732	1421612156
5476	08:52:11.869	00:00:05.475	328	-1024	-768	-1	-1	-1	-1	4	-1024	-768	-1	-1	-1	-1	4		0	0						Untertest1.avi	0	880	547	72	111				0	Content		-72	-111	5475678	1421629102
5492	08:52:11.885	00:00:05.492	329	-1024	-768	-1	-1	-1	-1	4	-1024	-768	-1	-1	-1	-1	4		0	0						Untertest1.avi	0	880	547	72	111				0	Content		-72	-111	5492344	1421645768
5509	08:52:11.902	00:00:05.509	330	-1024	-768	-1	-1	-1	-1	4	-1024	-768	-1	-1	-1	-1	4		0	0						Untertest1.avi	0	880	547	72	111				0	Content		-72	-111	5509483	1421662907
5526	08:52:11.919	00:00:05.526	331	-1024	-768	-1	-1	-1	-1	4	-1024	-768	-1	-1	-1	-1	4		0	0						Untertest1.avi	0	880	547	72	111				0	Content		-72	-111	5526149	1421679573
5543	08:52:11.936	00:00:05.543	332	-1024	-768	-1	-1	-1	-1	4	-1024	-768	-1	-1	-1	-1	4		0	0						Untertest1.avi	0	880	547	72	111				0	Content		-72	-111	5543179	1421696603
5560	08:52:11.953	00:00:05.559	333	-1024	-768	-1	-1	-1	-1	4	-1024	-768	-1	-1	-1	-1	4		0	0						Untertest1.avi	0	880	547	72	111				0	Content		-72	-111	5559845	1421713269
5577	08:52:11.970	00:00:05.576	334	-1024	-768	-1	-1	-1	-1	4	-1024	-768	-1	-1	-1	-1	4		0	0						Untertest1.avi	0	880	547	72	111				0	Content		-72	-111	5576512	1421729936
5593	08:52:11.986	00:00:05.592	335	-1024	-768	-1	-1	-1	-1	4	-1024	-768	-1	-1	-1	-1	4		0	0						Untertest1.avi	0	880	547	72	111				0	Content		-72	-111	5592789	1421746213
5609	08:52:12.002	00:00:05.609	336	-1024	-768	-1	-1	-1	-1	4	-1024	-768	-1	-1	-1	-1	4		0	0						Untertest1.avi	0	880	547	72	111				0	Content		-72	-111	5609456	1421762880
5626	08:52:12.019	00:00:05.626	337	-1024	-768	-1	-1	-1	-1	4	-1024	-768	-1	-1	-1	-1	4		0	0						Untertest1.avi	0	880	547	72	111				0	Content		-72	-111	5626122	1421779546
5643	08:52:12.036	00:00:05.642	338	-1024	-768	-1	-1	-1	-1	4	-1024	-768	-1	-1	-1	-1	4		0	0						Untertest1.avi	0	880	547	72	111				0	Content		-72	-111	5642529	1421795953
5659	08:52:12.052	00:00:05.659	339	-1024	-768	-1	-1	-1	-1	4	-1024	-768	-1	-1	-1	-1	4		0	0						Untertest1.avi	0	880	547	72	111				0	Content		-72	-111	5659195	1421812619
5676	08:52:12.069	00:00:05.675	340	-1024	-768	-1	-1	-1	-1	4	-1024	-768	-1	-1	-1	-1	4		0	0						Untertest1.avi	0	880	547	72	111				0	Content		-72	-111	5675862	1421829286
5692	08:52:12.085	00:00:05.691	341	-1024	-768	-1	-1	-1	-1	4	-1024	-768	-1	-1	-1	-1	4		0	0						Untertest1.avi	0	880	547	72	111				0	Content		-72	-111	5691960	1421845384
5709	08:52:12.102	00:00:05.708	342	-1024	-768	-1	-1	-1	-1	4	-1024	-768	-1	-1	-1	-1	4		0	0						Untertest1.avi	0	880	547	72	111				0	Content		-72	-111	5708582	1421862006
5725	08:52:12.118	00:00:05.725	343	-1024	-768	-1	-1	-1	-1	4	-1024	-768	-1	-1	-1	-1	4		0	0						Untertest1.avi	0	880	547	72	111				0	Content		-72	-111	5725254	1421878678
5742	08:52:12.135	00:00:05.741	344	-1024	-768	-1	-1	-1	-1	4	-1024	-768	-1	-1	-1	-1	4		0	0						Untertest1.avi	0	880	547	72	111				0	Content		-72	-111	5741915	1421895339
5759	08:52:12.152	00:00:05.758	345	-1024	-768	-1	-1	-1	-1	4	-1024	-768	-1	-1	-1	-1	4		0	0						Untertest1.avi	0	880	547	72	111				0	Content		-72	-111	5758581	1421912005
5776	08:52:12.169	00:00:05.775	346	-1024	-768	-1	-1	-1	-1	4	-1024	-768	-1	-1	-1	-1	4		0	0						Untertest1.avi	0	880	547	72	111				0	Content		-72	-111	5775513	1421928937
5792	08:52:12.185	00:00:05.792	347	-1024	-768	-1	-1	-1	-1	4	-1024	-768	-1	-1	-1	-1	4		0	0						Untertest1.avi	0	880	547	72	111				0	Content		-72	-111	5792179	1421945603
5809	08:52:12.202	00:00:05.809	348	-1024	-768	-1	-1	-1	-1	4	-1024	-768	-1	-1	-1	-1	4		0	0						Untertest1.avi	0	880	547	72	111				0	Content		-72	-111	5809142	1421962566
5826	08:52:12.219	00:00:05.825	349	-1024	-768	-1	-1	-1	-1	4	-1024	-768	-1	-1	-1	-1	4		0	0						Untertest1.avi	0	880	547	72	111				0	Content		-72	-111	5825808	1421979232
5842	08:52:12.235	00:00:05.842	350	-1024	-768	-1	-1	-1	-1	4	-1024	-768	-1	-1	-1	-1	4		0	0						Untertest1.avi	0	880	547	72	111				0	Content		-72	-111	5842475	1421995899
5860	08:52:12.253	00:00:05.859	351	-1024	-768	-1	-1	-1	-1	4	-1024	-768	-1	-1	-1	-1	4		0	0						Untertest1.avi	0	880	547	72	111				0	Content		-72	-111	5859788	1422013212
5876	08:52:12.269	00:00:05.876	352	-1024	-768	-1	-1	-1	-1	4	-1024	-768	-1	-1	-1	-1	4		0	0						Untertest1.avi	0	880	547	72	111				0	Content		-72	-111	5876455	1422029879
5893	08:52:12.286	00:00:05.892	353	-1024	-768	-1	-1	-1	-1	4	-1024	-768	-1	-1	-1	-1	4		0	0						Untertest1.avi	0	880	547	72	111				0	Content		-72	-111	5892657	1422046081
5909	08:52:12.302	00:00:05.909	354	-1024	-768	-1	-1	-1	-1	4	-1024	-768	-1	-1	-1	-1	4		0	0						Untertest1.avi	0	880	547	72	111				0	Content		-72	-111	5909324	1422062748
5926	08:52:12.319	00:00:05.925	355	-1024	-768	-1	-1	-1	-1	4	-1024	-768	-1	-1	-1	-1	4		0	0						Untertest1.avi	0	880	547	72	111				0	Content		-72	-111	5925990	1422079414
5942	08:52:12.335	00:00:05.941	356	-1024	-768	-1	-1	-1	-1	4	-1024	-768	-1	-1	-1	-1	4		0	0						Untertest1.avi	0	880	547	72	111				0	Content		-72	-111	5941809	1422095233
5958	08:52:12.351	00:00:05.958	357	-1024	-768	-1	-1	-1	-1	4	-1024	-768	-1	-1	-1	-1	4		0	0						Untertest1.avi	0	880	547	72	111				0	Content		-72	-111	5958430	1422111854
5975	08:52:12.368	00:00:05.975	358	-1024	-768	-1	-1	-1	-1	4	-1024	-768	-1	-1	-1	-1	4		0	0						Untertest1.avi	0	880	547	72	111				0	Content		-72	-111	5975113	1422128537
5992	08:52:12.385	00:00:05.991	359	-1024	-768	-1	-1	-1	-1	4	-1024	-768	-1	-1	-1	-1	4		0	0						Untertest1.avi	0	880	547	72	111				0	Content		-72	-111	5991779	1422145203
6008	08:52:12.401	00:00:06.008	360	-1024	-768	-1	-1	-1	-1	4	-1024	-768	-1	-1	-1	-1	4		0	0						Untertest1.avi	0	880	547	72	111				0	Content		-72	-111	6008446	1422161870
6025	08:52:12.418	00:00:06.025	361	-1024	-768	-1	-1	-1	-1	4	-1024	-768	-1	-1	-1	-1	4		0	0						Untertest1.avi	0	880	547	72	111				0	Content		-72	-111	6025099	1422178523
6042	08:52:12.435	00:00:06.041	362	-1024	-768	-1	-1	-1	-1	4	-1024	-768	-1	-1	-1	-1	4		0	0						Untertest1.avi	0	880	547	72	111				0	Content		-72	-111	6041666	1422195090
6059	08:52:12.452	00:00:06.058	363	-1024	-768	-1	-1	-1	-1	4	-1024	-768	-1	-1	-1	-1	4		0	0						Untertest1.avi	0	880	547	72	111				0	Content		-72	-111	6058603	1422212027
6075	08:52:12.468	00:00:06.075	364	-1024	-768	-1	-1	-1	-1	4	-1024	-768	-1	-1	-1	-1	4		0	0						Untertest1.avi	0	880	547	72	111				0	Content		-72	-111	6075270	1422228694
6092	08:52:12.485	00:00:06.092	365	-1024	-768	-1	-1	-1	-1	4	-1024	-768	-1	-1	-1	-1	4		0	0						Untertest1.avi	0	880	547	72	111				0	Content		-72	-111	6092233	1422245657
6109	08:52:12.502	00:00:06.108	366	-1024	-768	-1	-1	-1	-1	4	-1024	-768	-1	-1	-1	-1	4		0	0						Untertest1.avi	0	880	547	72	111				0	Content		-72	-111	6108900	1422262324
6126	08:52:12.519	00:00:06.125	367	-1024	-768	-1	-1	-1	-1	4	-1024	-768	-1	-1	-1	-1	4		0	0						Untertest1.avi	0	880	547	72	111				0	Content		-72	-111	6125566	1422278990
6143	08:52:12.536	00:00:06.142	368	-1024	-768	-1	-1	-1	-1	4	-1024	-768	-1	-1	-1	-1	4		0	0						Untertest1.avi	0	880	547	72	111				0	Content		-72	-111	6142636	1422296060
6159	08:52:12.552	00:00:06.159	369	-1024	-768	-1	-1	-1	-1	4	-1024	-768	-1	-1	-1	-1	4		0	0						Untertest1.avi	0	880	547	72	111				0	Content		-72	-111	6159302	1422312726
6176	08:52:12.569	00:00:06.175	370	-1024	-768	-1	-1	-1	-1	4	-1024	-768	-1	-1	-1	-1	4		0	0						Untertest1.avi	0	880	547	72	111				0	Content		-72	-111	6175969	1422329393
6192	08:52:12.585	00:00:06.192	371	-1024	-768	-1	-1	-1	-1	4	-1024	-768	-1	-1	-1	-1	4		0	0						Untertest1.avi	0	880	547	72	111				0	Content		-72	-111	6192277	1422345701
6209	08:52:12.602	00:00:06.208	372	-1024	-768	-1	-1	-1	-1	4	-1024	-768	-1	-1	-1	-1	4		0	0						Untertest1.avi	0	880	547	72	111				0	Content		-72	-111	6208944	1422362368
6226	08:52:12.619	00:00:06.225	373	-1024	-768	-1	-1	-1	-1	4	-1024	-768	-1	-1	-1	-1	4		0	0						Untertest1.avi	0	880	547	72	111				0	Content		-72	-111	6225610	1422379034
6242	08:52:12.635	00:00:06.241	374	-1024	-768	-1	-1	-1	-1	4	-1024	-768	-1	-1	-1	-1	4		0	0						Untertest1.avi	0	880	547	72	111				0	Content		-72	-111	6241514	1422394938
6258	08:52:12.651	00:00:06.258	375	-1024	-768	-1	-1	-1	-1	4	-1024	-768	-1	-1	-1	-1	4		0	0						Untertest1.avi	0	880	547	72	111				0	Content		-72	-111	6258137	1422411561
6275	08:52:12.668	00:00:06.274	376	-1024	-768	-1	-1	-1	-1	4	-1024	-768	-1	-1	-1	-1	4		0	0						Untertest1.avi	0	880	547	72	111				0	Content		-72	-111	6274884	1422428308
6292	08:52:12.685	00:00:06.291	377	-1024	-768	-1	-1	-1	-1	4	-1024	-768	-1	-1	-1	-1	4		0	0						Untertest1.avi	0	880	547	72	111				0	Content		-72	-111	6291507	1422444931
6308	08:52:12.701	00:00:06.308	378	-1024	-768	-1	-1	-1	-1	4	-1024	-768	-1	-1	-1	-1	4		0	0						Untertest1.avi	0	880	547	72	111				0	Content		-72	-111	6308173	1422461597
6325	08:52:12.718	00:00:06.324	379	-1024	-768	-1	-1	-1	-1	4	-1024	-768	-1	-1	-1	-1	4		0	0						Untertest1.avi	0	880	547	72	111				0	Content		-72	-111	6324840	1422478264
6341	08:52:12.734	00:00:06.341	380	-1024	-768	-1	-1	-1	-1	4	-1024	-768	-1	-1	-1	-1	4		0	0						Untertest1.avi	0	880	547	72	111				0	Content		-72	-111	6341476	1422494900
6358	08:52:12.751	00:00:06.358	381	-1024	-768	-1	-1	-1	-1	4	-1024	-768	-1	-1	-1	-1	4		0	0						Untertest1.avi	0	880	547	72	111				0	Content		-72	-111	6358143	1422511567
6375	08:52:12.768	00:00:06.374	382	-1024	-768	-1	-1	-1	-1	4	-1024	-768	-1	-1	-1	-1	4		0	0						Untertest1.avi	0	880	547	72	111				0	Content		-72	-111	6374809	1422528233
6392	08:52:12.785	00:00:06.391	383	-1024	-768	-1	-1	-1	-1	4	-1024	-768	-1	-1	-1	-1	4		0	0						Untertest1.avi	0	880	547	72	111				0	Content		-72	-111	6391715	1422545139
6408	08:52:12.801	00:00:06.408	384	-1024	-768	-1	-1	-1	-1	4	-1024	-768	-1	-1	-1	-1	4		0	0						Untertest1.avi	0	880	547	72	111				0	Content		-72	-111	6408381	1422561805
6425	08:52:12.818	00:00:06.425	385	-1024	-768	-1	-1	-1	-1	4	-1024	-768	-1	-1	-1	-1	4		0	0						Untertest1.avi	0	880	547	72	111				0	Content		-72	-111	6425377	1422578801
6442	08:52:12.835	00:00:06.442	386	-1024	-768	-1	-1	-1	-1	4	-1024	-768	-1	-1	-1	-1	4		0	0						Untertest1.avi	0	880	547	72	111				0	Content		-72	-111	6442043	1422595467
6459	08:52:12.852	00:00:06.458	387	-1024	-768	-1	-1	-1	-1	4	-1024	-768	-1	-1	-1	-1	4		0	0						Untertest1.avi	0	880	547	72	111				0	Content		-72	-111	6458710	1422612134
6476	08:52:12.869	00:00:06.475	388	-1024	-768	-1	-1	-1	-1	4	-1024	-768	-1	-1	-1	-1	4		0	0						Untertest1.avi	0	880	547	72	111				0	Content		-72	-111	6475800	1422629224
6492	08:52:12.885	00:00:06.492	389	-1024	-768	-1	-1	-1	-1	4	-1024	-768	-1	-1	-1	-1	4		0	0						Untertest1.avi	0	880	547	72	111				0	Content		-72	-111	6492467	1422645891
6509	08:52:12.902	00:00:06.509	390	-1024	-768	-1	-1	-1	-1	4	-1024	-768	-1	-1	-1	-1	4		0	0						Untertest1.avi	0	880	547	72	111				0	Content		-72	-111	6509133	1422662557
6525	08:52:12.918	00:00:06.525	391	-1024	-768	-1	-1	-1	-1	4	-1024	-768	-1	-1	-1	-1	4		0	0						Untertest1.avi	0	880	547	72	111				0	Content		-72	-111	6525416	1422678840
6542	08:52:12.935	00:00:06.542	392	-1024	-768	-1	-1	-1	-1	4	-1024	-768	-1	-1	-1	-1	4		0	0						Untertest1.avi	0	880	547	72	111				0	Content		-72	-111	6542082	1422695506
6559	08:52:12.952	00:00:06.558	393	-1024	-768	-1	-1	-1	-1	4	-1024	-768	-1	-1	-1	-1	4		0	0						Untertest1.avi	0	880	547	72	111				0	Content		-72	-111	6558749	1422712173
6575	08:52:12.968	00:00:06.574	394	-1024	-768	-1	-1	-1	-1	4	-1024	-768	-1	-1	-1	-1	4		0	0						Untertest1.avi	0	880	547	72	111				0	Content		-72	-111	6574598	1422728022
6591	08:52:12.984	00:00:06.591	395	-1024	-768	-1	-1	-1	-1	4	-1024	-768	-1	-1	-1	-1	4		0	0						Untertest1.avi	0	880	547	72	111				0	Content		-72	-111	6591347	1422744771
6608	08:52:13.001	00:00:06.607	396	-1024	-768	-1	-1	-1	-1	4	-1024	-768	-1	-1	-1	-1	4		0	0						Untertest1.avi	0	880	547	72	111				0	Content		-72	-111	6607966	1422761390
6625	08:52:13.018	00:00:06.624	397	-1024	-768	-1	-1	-1	-1	4	-1024	-768	-1	-1	-1	-1	4		0	0						Untertest1.avi	0	880	547	72	111				0	Content		-72	-111	6624591	1422778015
6641	08:52:13.034	00:00:06.641	398	-1024	-768	-1	-1	-1	-1	4	-1024	-768	-1	-1	-1	-1	4		0	0						Untertest1.avi	0	880	547	72	111				0	Content		-72	-111	6641257	1422794681
6658	08:52:13.051	00:00:06.657	399	-1024	-768	-1	-1	-1	-1	4	-1024	-768	-1	-1	-1	-1	4		0	0						Untertest1.avi	0	880	547	72	111				0	Content		-72	-111	6657922	1422811346
6675	08:52:13.068	00:00:06.674	400	-1024	-768	-1	-1	-1	-1	4	-1024	-768	-1	-1	-1	-1	4		0	0						Untertest1.avi	0	880	547	72	111				0	Content		-72	-111	6674588	1422828012
6691	08:52:13.084	00:00:06.691	401	-1024	-768	-1	-1	-1	-1	4	-1024	-768	-1	-1	-1	-1	4		0	0						Untertest1.avi	0	880	547	72	111				0	Content		-72	-111	6691420	1422844844
6708	08:52:13.101	00:00:06.708	402	-1024	-768	-1	-1	-1	-1	4	-1024	-768	-1	-1	-1	-1	4		0	0						Untertest1.avi	0	880	547	72	111				0	Content		-72	-111	6708086	1422861510
6725	08:52:13.118	00:00:06.724	403	-1024	-768	-1	-1	-1	-1	4	-1024	-768	-1	-1	-1	-1	4		0	0						Untertest1.avi	0	880	547	72	111				0	Content		-72	-111	6724753	1422878177
6742	08:52:13.135	00:00:06.741	404	-1024	-768	-1	-1	-1	-1	4	-1024	-768	-1	-1	-1	-1	4		0	0						Untertest1.avi	0	880	547	72	111				0	Content		-72	-111	6741915	1422895339
6759	08:52:13.152	00:00:06.758	405	-1024	-768	-1	-1	-1	-1	4	-1024	-768	-1	-1	-1	-1	4		0	0						Untertest1.avi	0	880	547	72	111				0	Content		-72	-111	6758582	1422912006
6776	08:52:13.169	00:00:06.775	406	-1024	-768	-1	-1	-1	-1	4	-1024	-768	-1	-1	-1	-1	4		0	0						Untertest1.avi	0	880	547	72	111				0	Content		-72	-111	6775619	1422929043
6792	08:52:13.185	00:00:06.792	407	-1024	-768	-1	-1	-1	-1	4	-1024	-768	-1	-1	-1	-1	4		0	0						Untertest1.avi	0	880	547	72	111				0	Content		-72	-111	6792286	1422945710
6809	08:52:13.202	00:00:06.808	408	-1024	-768	-1	-1	-1	-1	4	-1024	-768	-1	-1	-1	-1	4		0	0						Untertest1.avi	0	880	547	72	111				0	Content		-72	-111	6808952	1422962376
6825	08:52:13.218	00:00:06.825	409	-1024	-768	-1	-1	-1	-1	4	-1024	-768	-1	-1	-1	-1	4		0	0						Untertest1.avi	0	880	547	72	111				0	Content		-72	-111	6825239	1422978663
6842	08:52:13.235	00:00:06.841	410	-1024	-768	-1	-1	-1	-1	4	-1024	-768	-1	-1	-1	-1	4		0	0						Untertest1.avi	0	880	547	72	111				0	Content		-72	-111	6841905	1422995329
6859	08:52:13.252	00:00:06.858	411	-1024	-768	-1	-1	-1	-1	4	-1024	-768	-1	-1	-1	-1	4		0	0						Untertest1.avi	0	880	547	72	111				0	Content		-72	-111	6858572	1423011996
6875	08:52:13.268	00:00:06.874	412	-1024	-768	-1	-1	-1	-1	4	-1024	-768	-1	-1	-1	-1	4		0	0						Untertest1.avi	0	880	547	72	111				0	Content		-72	-111	6874983	1423028407
6892	08:52:13.285	00:00:06.891	413	-1024	-768	-1	-1	-1	-1	4	-1024	-768	-1	-1	-1	-1	4		0	0						Untertest1.avi	0	880	547	72	111				0	Content		-72	-111	6891650	1423045074
6908	08:52:13.301	00:00:06.908	414	-1024	-768	-1	-1	-1	-1	4	-1024	-768	-1	-1	-1	-1	4		0	0						Untertest1.avi	0	880	547	72	111				0	Content		-72	-111	6908316	1423061740
6924	08:52:13.317	00:00:06.924	415	-1024	-768	-1	-1	-1	-1	4	-1024	-768	-1	-1	-1	-1	4		0	0						Untertest1.avi	0	880	547	72	111				0	Content		-72	-111	6924431	1423077855
6941	08:52:13.334	00:00:06.941	416	-1024	-768	-1	-1	-1	-1	4	-1024	-768	-1	-1	-1	-1	4		0	0						Untertest1.avi	0	880	547	72	111				0	Content		-72	-111	6941053	1423094477
6958	08:52:13.351	00:00:06.957	417	-1024	-768	-1	-1	-1	-1	4	-1024	-768	-1	-1	-1	-1	4		0	0						Untertest1.avi	0	880	547	72	111				0	Content		-72	-111	6957718	1423111142
6974	08:52:13.367	00:00:06.974	418	-1024	-768	-1	-1	-1	-1	4	-1024	-768	-1	-1	-1	-1	4		0	0						Untertest1.avi	0	880	547	72	111				0	Content		-72	-111	6974384	1423127808
6991	08:52:13.384	00:00:06.991	419	-1024	-768	-1	-1	-1	-1	4	-1024	-768	-1	-1	-1	-1	4		0	0						Untertest1.avi	0	880	547	72	111				0	Content		-72	-111	6991051	1423144475
7008	08:52:13.401	00:00:07.007	420	-1024	-768	-1	-1	-1	-1	4	-1024	-768	-1	-1	-1	-1	4		0	0						Untertest1.avi	0	880	547	72	111				0	Content		-72	-111	7007673	1423161097
7024	08:52:13.417	00:00:07.024	421	-1024	-768	-1	-1	-1	-1	4	-1024	-768	-1	-1	-1	-1	4		0	0						Untertest1.avi	0	880	547	72	111				0	Content		-72	-111	7024340	1423177764
7041	08:52:13.434	00:00:07.041	422	-1024	-768	-1	-1	-1	-1	4	-1024	-768	-1	-1	-1	-1	4		0	0						Untertest1.avi	0	880	547	72	111				0	Content		-72	-111	7041006	1423194430
7058	08:52:13.451	00:00:07.057	423	-1024	-768	-1	-1	-1	-1	4	-1024	-768	-1	-1	-1	-1	4		0	0						Untertest1.avi	0	880	547	72	111				0	Content		-72	-111	7057896	1423211320
7075	08:52:13.468	00:00:07.074	424	-1024	-768	-1	-1	-1	-1	4	-1024	-768	-1	-1	-1	-1	4		0	0						Untertest1.avi	0	880	547	72	111				0	Content		-72	-111	7074562	1423227986
7092	08:52:13.485	00:00:07.091	425	-1024	-768	-1	-1	-1	-1	4	-1024	-768	-1	-1	-1	-1	4		0	0						Untertest1.avi	0	880	547	72	111				0	Content		-72	-111	7091553	1423244977
7108	08:52:13.501	00:00:07.108	426	-1024	-768	-1	-1	-1	-1	4	-1024	-768	-1	-1	-1	-1	4		0	0						Untertest1.avi	0	880	547	72	111				0	Content		-72	-111	7108219	1423261643
7125	08:52:13.518	00:00:07.124	427	-1024	-768	-1	-1	-1	-1	4	-1024	-768	-1	-1	-1	-1	4		0	0						Untertest1.avi	0	880	547	72	111				0	Content		-72	-111	7124886	1423278310
7142	08:52:13.535	00:00:07.141	428	-1024	-768	-1	-1	-1	-1	4	-1024	-768	-1	-1	-1	-1	4		0	0						Untertest1.avi	0	880	547	72	111				0	Content		-72	-111	7141973	1423295397
7159	08:52:13.552	00:00:07.158	429	-1024	-768	-1	-1	-1	-1	4	-1024	-768	-1	-1	-1	-1	4		0	0						Untertest1.avi	0	880	547	72	111				0	Content		-72	-111	7158640	1423312064
7175	08:52:13.568	00:00:07.175	430	-1024	-768	-1	-1	-1	-1	4	-1024	-768	-1	-1	-1	-1	4		0	0						Untertest1.avi	0	880	547	72	111				0	Content		-72	-111	7175306	1423328730
7192	08:52:13.585	00:00:07.191	431	-1024	-768	-1	-1	-1	-1	4	-1024	-768	-1	-1	-1	-1	4		0	0						Untertest1.avi	0	880	547	72	111				0	Content		-72	-111	7191591	1423345015
7208	08:52:13.601	00:00:07.208	432	-1024	-768	-1	-1	-1	-1	4	-1024	-768	-1	-1	-1	-1	4		0	0						Untertest1.avi	0	880	547	72	111				0	Content		-72	-111	7208257	1423361681
7225	08:52:13.618	00:00:07.224	433	-1024	-768	-1	-1	-1	-1	4	-1024	-768	-1	-1	-1	-1	4		0	0						Untertest1.avi	0	880	547	72	111				0	Content		-72	-111	7224924	1423378348
7241	08:52:13.634	00:00:07.240	434	-1024	-768	-1	-1	-1	-1	4	-1024	-768	-1	-1	-1	-1	4		0	0						Untertest1.avi	0	880	547	72	111				0	Content		-72	-111	7240892	1423394316
7258	08:52:13.651	00:00:07.257	435	-1024	-768	-1	-1	-1	-1	4	-1024	-768	-1	-1	-1	-1	4		0	0						Untertest1.avi	0	880	547	72	111				0	Content		-72	-111	7257653	1423411077
7274	08:52:13.667	00:00:07.274	436	-1024	-768	-1	-1	-1	-1	4	-1024	-768	-1	-1	-1	-1	4		0	0						Untertest1.avi	0	880	547	72	111				0	Content		-72	-111	7274275	1423427699
7291	08:52:13.684	00:00:07.290	437	-1024	-768	-1	-1	-1	-1	4	-1024	-768	-1	-1	-1	-1	4		0	0						Untertest1.avi	0	880	547	72	111				0	Content		-72	-111	7290956	1423444380
7308	08:52:13.701	00:00:07.307	438	-1024	-768	-1	-1	-1	-1	4	-1024	-768	-1	-1	-1	-1	4		0	0						Untertest1.avi	0	880	547	72	111				0	Content		-72	-111	7307604	1423461028
7324	08:52:13.717	00:00:07.324	439	-1024	-768	-1	-1	-1	-1	4	-1024	-768	-1	-1	-1	-1	4		0	0						Untertest1.avi	0	880	547	72	111				0	Content		-72	-111	7324271	1423477695
7341	08:52:13.734	00:00:07.340	440	-1024	-768	-1	-1	-1	-1	4	-1024	-768	-1	-1	-1	-1	4		0	0						Untertest1.avi	0	880	547	72	111				0	Content		-72	-111	7340938	1423494362
7358	08:52:13.751	00:00:07.357	441	-1024	-768	-1	-1	-1	-1	4	-1024	-768	-1	-1	-1	-1	4		0	0						Untertest1.avi	0	880	547	72	111				0	Content		-72	-111	7357804	1423511228
7374	08:52:13.767	00:00:07.374	442	-1024	-768	-1	-1	-1	-1	4	-1024	-768	-1	-1	-1	-1	4		0	0						Untertest1.avi	0	880	547	72	111				0	Content		-72	-111	7374471	1423527895
7391	08:52:13.784	00:00:07.391	443	-1024	-768	-1	-1	-1	-1	4	-1024	-768	-1	-1	-1	-1	4		0	0						Untertest1.avi	0	880	547	72	111				0	Content		-72	-111	7391138	1423544562
7408	08:52:13.801	00:00:07.408	444	-1024	-768	-1	-1	-1	-1	4	-1024	-768	-1	-1	-1	-1	4		0	0						Untertest1.avi	0	880	547	72	111				0	Content		-72	-111	7408265	1423561689
7425	08:52:13.818	00:00:07.424	445	-1024	-768	-1	-1	-1	-1	4	-1024	-768	-1	-1	-1	-1	4		0	0						Untertest1.avi	0	880	547	72	111				0	Content		-72	-111	7424932	1423578356
7442	08:52:13.835	00:00:07.441	446	-1024	-768	-1	-1	-1	-1	4	-1024	-768	-1	-1	-1	-1	4		0	0						Untertest1.avi	0	880	547	72	111				0	Content		-72	-111	7441959	1423595383
7459	08:52:13.852	00:00:07.458	447	-1024	-768	-1	-1	-1	-1	4	-1024	-768	-1	-1	-1	-1	4		0	0						Untertest1.avi	0	880	547	72	111				0	Content		-72	-111	7458626	1423612050
7475	08:52:13.868	00:00:07.475	448	-1024	-768	-1	-1	-1	-1	4	-1024	-768	-1	-1	-1	-1	4		0	0						Untertest1.avi	0	880	547	72	111				0	Content		-72	-111	7475293	1423628717
7492	08:52:13.885	00:00:07.491	449	-1024	-768	-1	-1	-1	-1	4	-1024	-768	-1	-1	-1	-1	4		0	0						Untertest1.avi	0	880	547	72	111				0	Content		-72	-111	7491575	1423644999
7508	08:52:13.901	00:00:07.508	450	-1024	-768	-1	-1	-1	-1	4	-1024	-768	-1	-1	-1	-1	4		0	0						Untertest1.avi	0	880	547	72	111				0	Content		-72	-111	7508242	1423661666
7525	08:52:13.918	00:00:07.524	451	-1024	-768	-1	-1	-1	-1	4	-1024	-768	-1	-1	-1	-1	4		0	0						Untertest1.avi	0	880	547	72	111				0	Content		-72	-111	7524910	1423678334
7541	08:52:13.934	00:00:07.541	452	-1024	-768	-1	-1	-1	-1	4	-1024	-768	-1	-1	-1	-1	4		0	0						Untertest1.avi	0	880	547	72	111				0	Content		-72	-111	7541318	1423694742
7558	08:52:13.951	00:00:07.557	453	-1024	-768	-1	-1	-1	-1	4	-1024	-768	-1	-1	-1	-1	4		0	0						Untertest1.avi	0	880	547	72	111				0	Content		-72	-111	7557985	1423711409
7575	08:52:13.968	00:00:07.574	454	-1024	-768	-1	-1	-1	-1	4	-1024	-768	-1	-1	-1	-1	4		0	0						Untertest1.avi	0	880	547	72	111				0	Content		-72	-111	7574652	1423728076
7591	08:52:13.984	00:00:07.590	455	-1024	-768	-1	-1	-1	-1	4	-1024	-768	-1	-1	-1	-1	4		0	0						Untertest1.avi	0	880	547	72	111				0	Content		-72	-111	7590767	1423744191
7607	08:52:14.000	00:00:07.607	456	-1024	-768	-1	-1	-1	-1	4	-1024	-768	-1	-1	-1	-1	4		0	0						Untertest1.avi	0	880	547	72	111				0	Content		-72	-111	7607376	1423760800
7624	08:52:14.017	00:00:07.624	457	-1024	-768	-1	-1	-1	-1	4	-1024	-768	-1	-1	-1	-1	4		0	0						Untertest1.avi	0	880	547	72	111				0	Content		-72	-111	7624045	1423777469
7641	08:52:14.034	00:00:07.640	458	-1024	-768	-1	-1	-1	-1	4	-1024	-768	-1	-1	-1	-1	4		0	0						Untertest1.avi	0	880	547	72	111				0	Content		-72	-111	7640712	1423794136
7657	08:52:14.050	00:00:07.657	459	-1024	-768	-1	-1	-1	-1	4	-1024	-768	-1	-1	-1	-1	4		0	0						Untertest1.avi	0	880	547	72	111				0	Content		-72	-111	7657379	1423810803
7674	08:52:14.067	00:00:07.674	460	-1024	-768	-1	-1	-1	-1	4	-1024	-768	-1	-1	-1	-1	4		0	0						Untertest1.avi	0	880	547	72	111				0	Content		-72	-111	7674042	1423827466
7691	08:52:14.084	00:00:07.690	461	-1024	-768	-1	-1	-1	-1	4	-1024	-768	-1	-1	-1	-1	4		0	0						Untertest1.avi	0	880	547	72	111				0	Content		-72	-111	7690709	1423844133
7707	08:52:14.100	00:00:07.707	462	-1024	-768	-1	-1	-1	-1	4	-1024	-768	-1	-1	-1	-1	4		0	0						Untertest1.avi	0	880	547	72	111				0	Content		-72	-111	7707376	1423860800
7724	08:52:14.117	00:00:07.724	463	-1024	-768	-1	-1	-1	-1	4	-1024	-768	-1	-1	-1	-1	4		0	0						Untertest1.avi	0	880	547	72	111				0	Content		-72	-111	7724308	1423877732
7741	08:52:14.134	00:00:07.740	464	-1024	-768	-1	-1	-1	-1	4	-1024	-768	-1	-1	-1	-1	4		0	0						Untertest1.avi	0	880	547	72	111				0	Content		-72	-111	7740975	1423894399
7758	08:52:14.151	00:00:07.757	465	-1024	-768	-1	-1	-1	-1	4	-1024	-768	-1	-1	-1	-1	4		0	0						Untertest1.avi	0	880	547	72	111				0	Content		-72	-111	7757939	1423911363
7775	08:52:14.168	00:00:07.774	466	-1024	-768	-1	-1	-1	-1	4	-1024	-768	-1	-1	-1	-1	4		0	0						Untertest1.avi	0	880	547	72	111				0	Content		-72	-111	7774606	1423928030
7791	08:52:14.184	00:00:07.791	467	-1024	-768	-1	-1	-1	-1	4	-1024	-768	-1	-1	-1	-1	4		0	0						Untertest1.avi	0	880	547	72	111				0	Content		-72	-111	7791273	1423944697
7808	08:52:14.201	00:00:07.808	468	-1024	-768	-1	-1	-1	-1	4	-1024	-768	-1	-1	-1	-1	4		0	0						Untertest1.avi	0	880	547	72	111				0	Content		-72	-111	7808343	1423961767
7825	08:52:14.218	00:00:07.825	469	-1024	-768	-1	-1	-1	-1	4	-1024	-768	-1	-1	-1	-1	4		0	0						Untertest1.avi	0	880	547	72	111				0	Content		-72	-111	7825010	1423978434
7842	08:52:14.235	00:00:07.841	470	-1024	-768	-1	-1	-1	-1	4	-1024	-768	-1	-1	-1	-1	4		0	0						Untertest1.avi	0	880	547	72	111				0	Content		-72	-111	7841677	1423995101
7858	08:52:14.251	00:00:07.857	471	-1024	-768	-1	-1	-1	-1	4	-1024	-768	-1	-1	-1	-1	4		0	0						Untertest1.avi	0	880	547	72	111				0	Content		-72	-111	7857991	1424011415
7875	08:52:14.268	00:00:07.874	472	-1024	-768	-1	-1	-1	-1	4	-1024	-768	-1	-1	-1	-1	4		0	0						Untertest1.avi	0	880	547	72	111				0	Content		-72	-111	7874658	1424028082
7891	08:52:14.284	00:00:07.891	473	-1024	-768	-1	-1	-1	-1	4	-1024	-768	-1	-1	-1	-1	4		0	0						Untertest1.avi	0	880	547	72	111				0	Content		-72	-111	7891325	1424044749
7907	08:52:14.300	00:00:07.907	474	-1024	-768	-1	-1	-1	-1	4	-1024	-768	-1	-1	-1	-1	4		0	0						Untertest1.avi	0	880	547	72	111				0	Content		-72	-111	7907227	1424060651
7924	08:52:14.317	00:00:07.923	475	-1024	-768	-1	-1	-1	-1	4	-1024	-768	-1	-1	-1	-1	4		0	0						Untertest1.avi	0	880	547	72	111				0	Content		-72	-111	7923851	1424077275
7941	08:52:14.334	00:00:07.940	476	-1024	-768	-1	-1	-1	-1	4	-1024	-768	-1	-1	-1	-1	4		0	0						Untertest1.avi	0	880	547	72	111				0	Content		-72	-111	7940600	1424094024
7957	08:52:14.350	00:00:07.957	477	-1024	-768	-1	-1	-1	-1	4	-1024	-768	-1	-1	-1	-1	4		0	0						Untertest1.avi	0	880	547	72	111				0	Content		-72	-111	7957280	1424110704
7974	08:52:14.367	00:00:07.973	478	-1024	-768	-1	-1	-1	-1	4	-1024	-768	-1	-1	-1	-1	4		0	0						Untertest1.avi	0	880	547	72	111				0	Content		-72	-111	7973885	1424127309
7991	08:52:14.384	00:00:07.990	479	-1024	-768	-1	-1	-1	-1	4	-1024	-768	-1	-1	-1	-1	4		0	0						Untertest1.avi	0	880	547	72	111				0	Content		-72	-111	7990552	1424143976
8007	08:52:14.400	00:00:08.007	480	-1024	-768	-1	-1	-1	-1	4	-1024	-768	-1	-1	-1	-1	4		0	0						Untertest1.avi	0	880	547	72	111				0	Content		-72	-111	8007219	1424160643
8024	08:52:14.417	00:00:08.024	481	-1024	-768	-1	-1	-1	-1	4	-1024	-768	-1	-1	-1	-1	4		0	0						Untertest1.avi	0	880	547	72	111				0	Content		-72	-111	8024052	1424177476
8041	08:52:14.434	00:00:08.040	482	-1024	-768	-1	-1	-1	-1	4	-1024	-768	-1	-1	-1	-1	4		0	0						Untertest1.avi	0	880	547	72	111				0	Content		-72	-111	8040719	1424194143
8057	08:52:14.450	00:00:08.057	483	-1024	-768	-1	-1	-1	-1	4	-1024	-768	-1	-1	-1	-1	4		0	0						Untertest1.avi	0	880	547	72	111				0	Content		-72	-111	8057386	1424210810
8074	08:52:14.467	00:00:08.074	484	-1024	-768	-1	-1	-1	-1	4	-1024	-768	-1	-1	-1	-1	4		0	0						Untertest1.avi	0	880	547	72	111				0	Content		-72	-111	8074493	1424227917
8091	08:52:14.484	00:00:08.091	485	-1024	-768	-1	-1	-1	-1	4	-1024	-768	-1	-1	-1	-1	4		0	0						Untertest1.avi	0	880	547	72	111				0	Content		-72	-111	8091160	1424244584
8108	08:52:14.501	00:00:08.108	486	-1024	-768	-1	-1	-1	-1	4	-1024	-768	-1	-1	-1	-1	4		0	0						Untertest1.avi	0	880	547	72	111				0	Content		-72	-111	8108178	1424261602
8125	08:52:14.518	00:00:08.124	487	-1024	-768	-1	-1	-1	-1	4	-1024	-768	-1	-1	-1	-1	4		0	0						Untertest1.avi	0	880	547	72	111				0	Content		-72	-111	8124845	1424278269
8142	08:52:14.535	00:00:08.141	488	-1024	-768	-1	-1	-1	-1	4	-1024	-768	-1	-1	-1	-1	4		0	0						Untertest1.avi	0	880	547	72	111				0	Content		-72	-111	8141512	1424294936
8158	08:52:14.551	00:00:08.157	489	-1024	-768	-1	-1	-1	-1	4	-1024	-768	-1	-1	-1	-1	4		0	0						Untertest1.avi	0	880	547	72	111				0	Content		-72	-111	8157786	1424311210
8174	08:52:14.567	00:00:08.174	490	-1024	-768	-1	-1	-1	-1	4	-1024	-768	-1	-1	-1	-1	4		0	0						Untertest1.avi	0	880	547	72	111				0	Content		-72	-111	8174453	1424327877
8191	08:52:14.584	00:00:08.191	491	-1024	-768	-1	-1	-1	-1	4	-1024	-768	-1	-1	-1	-1	4		0	0						Untertest1.avi	0	880	547	72	111				0	Content		-72	-111	8191121	1424344545
8208	08:52:14.601	00:00:08.207	492	-1024	-768	-1	-1	-1	-1	4	-1024	-768	-1	-1	-1	-1	4		0	0						Untertest1.avi	0	880	547	72	111				0	Content		-72	-111	8207524	1424360948
8224	08:52:14.617	00:00:08.224	493	-1024	-768	-1	-1	-1	-1	4	-1024	-768	-1	-1	-1	-1	4		0	0						Untertest1.avi	0	880	547	72	111				0	Content		-72	-111	8224191	1424377615
8241	08:52:14.634	00:00:08.240	494	-1024	-768	-1	-1	-1	-1	4	-1024	-768	-1	-1	-1	-1	4		0	0						Untertest1.avi	0	880	547	72	111				0	Content		-72	-111	8240858	1424394282
8257	08:52:14.650	00:00:08.256	495	-1024	-768	-1	-1	-1	-1	4	-1024	-768	-1	-1	-1	-1	4		0	0						Untertest1.avi	0	880	547	72	111				0	Content		-72	-111	8256950	1424410374
8274	08:52:14.667	00:00:08.273	496	-1024	-768	-1	-1	-1	-1	4	-1024	-768	-1	-1	-1	-1	4		0	0						Untertest1.avi	0	880	547	72	111				0	Content		-72	-111	8273571	1424426995
8290	08:52:14.683	00:00:08.290	497	-1024	-768	-1	-1	-1	-1	4	-1024	-768	-1	-1	-1	-1	4		0	0						Untertest1.avi	0	880	547	72	111				0	Content		-72	-111	8290238	1424443662
8307	08:52:14.700	00:00:08.306	498	-1024	-768	-1	-1	-1	-1	4	-1024	-768	-1	-1	-1	-1	4		0	0						Untertest1.avi	0	880	547	72	111				0	Content		-72	-111	8306905	1424460329
8324	08:52:14.717	00:00:08.323	499	-1024	-768	-1	-1	-1	-1	4	-1024	-768	-1	-1	-1	-1	4		0	0						Untertest1.avi	0	880	547	72	111				0	Content		-72	-111	8323572	1424476996
8340	08:52:14.733	00:00:08.340	500	-1024	-768	-1	-1	-1	-1	4	-1024	-768	-1	-1	-1	-1	4		0	0						Untertest1.avi	0	880	547	72	111				0	Content		-72	-111	8340258	1424493682
8357	08:52:14.750	00:00:08.356	501	-1024	-768	-1	-1	-1	-1	4	-1024	-768	-1	-1	-1	-1	4		0	0						Untertest1.avi	0	880	547	72	111				0	Content		-72	-111	8356925	1424510349
8374	08:52:14.767	00:00:08.373	502	-1024	-768	-1	-1	-1	-1	4	-1024	-768	-1	-1	-1	-1	4		0	0						Untertest1.avi	0	880	547	72	111				0	Content		-72	-111	8373869	1424527293
8391	08:52:14.784	00:00:08.390	503	-1024	-768	-1	-1	-1	-1	4	-1024	-768	-1	-1	-1	-1	4		0	0						Untertest1.avi	0	880	547	72	111				0	Content		-72	-111	8390536	1424543960
8408	08:52:14.801	00:00:08.407	504	-1024	-768	-1	-1	-1	-1	4	-1024	-768	-1	-1	-1	-1	4		0	0						Untertest1.avi	0	880	547	72	111				0	Content		-72	-111	8407507	1424560931
8424	08:52:14.817	00:00:08.424	505	-1024	-768	-1	-1	-1	-1	4	-1024	-768	-1	-1	-1	-1	4		0	0						Untertest1.avi	0	880	547	72	111				0	Content		-72	-111	8424175	1424577599
8441	08:52:14.834	00:00:08.440	506	-1024	-768	-1	-1	-1	-1	4	-1024	-768	-1	-1	-1	-1	4		0	0						Untertest1.avi	0	880	547	72	111				0	Content		-72	-111	8440842	1424594266
8458	08:52:14.851	00:00:08.457	507	-1024	-768	-1	-1	-1	-1	4	-1024	-768	-1	-1	-1	-1	4		0	0						Untertest1.avi	0	880	547	72	111				0	Content		-72	-111	8457914	1424611338
8475	08:52:14.868	00:00:08.474	508	-1024	-768	-1	-1	-1	-1	4	-1024	-768	-1	-1	-1	-1	4		0	0						Untertest1.avi	0	880	547	72	111				0	Content		-72	-111	8474581	1424628005
8491	08:52:14.884	00:00:08.491	509	-1024	-768	-1	-1	-1	-1	4	-1024	-768	-1	-1	-1	-1	4		0	0						Untertest1.avi	0	880	547	72	111				0	Content		-72	-111	8491248	1424644672
8508	08:52:14.901	00:00:08.507	510	-1024	-768	-1	-1	-1	-1	4	-1024	-768	-1	-1	-1	-1	4		0	0						Untertest1.avi	0	880	547	72	111				0	Content		-72	-111	8507517	1424660941
8524	08:52:14.917	00:00:08.524	511	-1024	-768	-1	-1	-1	-1	4	-1024	-768	-1	-1	-1	-1	4		0	0						Untertest1.avi	0	880	547	72	111				0	Content		-72	-111	8524184	1424677608
8541	08:52:14.934	00:00:08.540	512	-1024	-768	-1	-1	-1	-1	4	-1024	-768	-1	-1	-1	-1	4		0	0						Untertest1.avi	0	880	547	72	111				0	Content		-72	-111	8540851	1424694275
8557	08:52:14.950	00:00:08.556	513	-1024	-768	-1	-1	-1	-1	4	-1024	-768	-1	-1	-1	-1	4		0	0						Untertest1.avi	0	880	547	72	111				0	Content		-72	-111	8556802	1424710226
8573	08:52:14.966	00:00:08.573	514	-1024	-768	-1	-1	-1	-1	4	-1024	-768	-1	-1	-1	-1	4		0	0						Untertest1.avi	0	880	547	72	111				0	Content		-72	-111	8573426	1424726850
8590	08:52:14.983	00:00:08.590	515	-1024	-768	-1	-1	-1	-1	4	-1024	-768	-1	-1	-1	-1	4		0	0						Untertest1.avi	0	880	547	72	111				0	Content		-72	-111	8590173	1424743597
8607	08:52:15.000	00:00:08.606	516	-1024	-768	-1	-1	-1	-1	4	-1024	-768	-1	-1	-1	-1	4		0	0						Untertest1.avi	0	880	547	72	111				0	Content		-72	-111	8606850	1424760274
8623	08:52:15.016	00:00:08.623	517	-1024	-768	-1	-1	-1	-1	4	-1024	-768	-1	-1	-1	-1	4		0	0						Untertest1.avi	0	880	547	72	111				0	Content		-72	-111	8623455	1424776879
8640	08:52:15.033	00:00:08.640	518	-1024	-768	-1	-1	-1	-1	4	-1024	-768	-1	-1	-1	-1	4		0	0						Untertest1.avi	0	880	547	72	111				0	Content		-72	-111	8640122	1424793546
8657	08:52:15.050	00:00:08.656	519	-1024	-768	-1	-1	-1	-1	4	-1024	-768	-1	-1	-1	-1	4		0	0						Untertest1.avi	0	880	547	72	111				0	Content		-72	-111	8656790	1424810214
8674	08:52:15.067	00:00:08.673	520	-1024	-768	-1	-1	-1	-1	4	-1024	-768	-1	-1	-1	-1	4		0	0						Untertest1.avi	0	880	547	72	111				0	Content		-72	-111	8673624	1424827048
8690	08:52:15.083	00:00:08.690	521	-1024	-768	-1	-1	-1	-1	4	-1024	-768	-1	-1	-1	-1	4		0	0						Untertest1.avi	0	880	547	72	111				0	Content		-72	-111	8690291	1424843715
8707	08:52:15.100	00:00:08.706	522	-1024	-768	-1	-1	-1	-1	4	-1024	-768	-1	-1	-1	-1	4		0	0						Untertest1.avi	0	880	547	72	111				0	Content		-72	-111	8706958	1424860382
8724	08:52:15.117	00:00:08.724	523	-1024	-768	-1	-1	-1	-1	4	-1024	-768	-1	-1	-1	-1	4		0	0						Untertest1.avi	0	880	547	72	111				0	Content		-72	-111	8724064	1424877488
8741	08:52:15.134	00:00:08.740	524	-1024	-768	-1	-1	-1	-1	4	-1024	-768	-1	-1	-1	-1	4		0	0						Untertest1.avi	0	880	547	72	111				0	Content		-72	-111	8740731	1424894155
8758	08:52:15.151	00:00:08.757	525	-1024	-768	-1	-1	-1	-1	4	-1024	-768	-1	-1	-1	-1	4		0	0						Untertest1.avi	0	880	547	72	111				0	Content		-72	-111	8757748	1424911172
8774	08:52:15.167	00:00:08.774	526	-1024	-768	-1	-1	-1	-1	4	-1024	-768	-1	-1	-1	-1	4		0	0						Untertest1.avi	0	880	547	72	111				0	Content		-72	-111	8774415	1424927839
8791	08:52:15.184	00:00:08.791	527	-1024	-768	-1	-1	-1	-1	4	-1024	-768	-1	-1	-1	-1	4		0	0						Untertest1.avi	0	880	547	72	111				0	Content		-72	-111	8791082	1424944506
8807	08:52:15.200	00:00:08.807	528	-1024	-768	-1	-1	-1	-1	4	-1024	-768	-1	-1	-1	-1	4		0	0						Untertest1.avi	0	880	547	72	111				0	Content		-72	-111	8807357	1424960781
8824	08:52:15.217	00:00:08.824	529	-1024	-768	-1	-1	-1	-1	4	-1024	-768	-1	-1	-1	-1	4		0	0						Untertest1.avi	0	880	547	72	111				0	Content		-72	-111	8824024	1424977448
8841	08:52:15.234	00:00:08.840	530	-1024	-768	-1	-1	-1	-1	4	-1024	-768	-1	-1	-1	-1	4		0	0						Untertest1.avi	0	880	547	72	111				0	Content		-72	-111	8840691	1424994115
8857	08:52:15.250	00:00:08.857	531	-1024	-768	-1	-1	-1	-1	4	-1024	-768	-1	-1	-1	-1	4		0	0						Untertest1.avi	0	880	547	72	111				0	Content		-72	-111	8857094	1425010518
8874	08:52:15.267	00:00:08.873	532	-1024	-768	-1	-1	-1	-1	4	-1024	-768	-1	-1	-1	-1	4		0	0						Untertest1.avi	0	880	547	72	111				0	Content		-72	-111	8873762	1425027186
8890	08:52:15.283	00:00:08.890	533	-1024	-768	-1	-1	-1	-1	4	-1024	-768	-1	-1	-1	-1	4		0	0						Untertest1.avi	0	880	547	72	111				0	Content		-72	-111	8890429	1425043853
8907	08:52:15.300	00:00:08.906	534	-1024	-768	-1	-1	-1	-1	4	-1024	-768	-1	-1	-1	-1	4		0	0						Untertest1.avi	0	880	547	72	111				0	Content		-72	-111	8906525	1425059949
8923	08:52:15.316	00:00:08.923	535	-1024	-768	-1	-1	-1	-1	4	-1024	-768	-1	-1	-1	-1	4		0	0						Untertest1.avi	0	880	547	72	111				0	Content		-72	-111	8923147	1425076571
8940	08:52:15.333	00:00:08.939	536	-1024	-768	-1	-1	-1	-1	4	-1024	-768	-1	-1	-1	-1	4		0	0						Untertest1.avi	0	880	547	72	111				0	Content		-72	-111	8939813	1425093237
8956	08:52:15.349	00:00:08.956	537	-1024	-768	-1	-1	-1	-1	4	-1024	-768	-1	-1	-1	-1	4		0	0						Untertest1.avi	0	880	547	72	111				0	Content		-72	-111	8956480	1425109904
8973	08:52:15.366	00:00:08.973	538	-1024	-768	-1	-1	-1	-1	4	-1024	-768	-1	-1	-1	-1	4		0	0						Untertest1.avi	0	880	547	72	111				0	Content		-72	-111	8973147	1425126571
8990	08:52:15.383	00:00:08.989	539	-1024	-768	-1	-1	-1	-1	4	-1024	-768	-1	-1	-1	-1	4		0	0						Untertest1.avi	0	880	547	72	111				0	Content		-72	-111	8989813	1425143237
9006	08:52:15.399	00:00:09.006	540	-1024	-768	-1	-1	-1	-1	4	-1024	-768	-1	-1	-1	-1	4		0	0						Untertest1.avi	0	880	547	72	111				0	Content		-72	-111	9006480	1425159904
9023	08:52:15.416	00:00:09.023	541	-1024	-768	-1	-1	-1	-1	4	-1024	-768	-1	-1	-1	-1	4		0	0						Untertest1.avi	0	880	547	72	111				0	Content		-72	-111	9023147	1425176571
9040	08:52:15.433	00:00:09.040	542	-1024	-768	-1	-1	-1	-1	4	-1024	-768	-1	-1	-1	-1	4		0	0						Untertest1.avi	0	880	547	72	111				0	Content		-72	-111	9040080	1425193504
9057	08:52:15.450	00:00:09.056	543	-1024	-768	-1	-1	-1	-1	4	-1024	-768	-1	-1	-1	-1	4		0	0						Untertest1.avi	0	880	547	72	111				0	Content		-72	-111	9056747	1425210171
9074	08:52:15.467	00:00:09.073	544	-1024	-768	-1	-1	-1	-1	4	-1024	-768	-1	-1	-1	-1	4		0	0						Untertest1.avi	0	880	547	72	111				0	Content		-72	-111	9073710	1425227134
9090	08:52:15.483	00:00:09.090	545	-1024	-768	-1	-1	-1	-1	4	-1024	-768	-1	-1	-1	-1	4		0	0						Untertest1.avi	0	880	547	72	111				0	Content		-72	-111	9090378	1425243802
9107	08:52:15.500	00:00:09.107	546	-1024	-768	-1	-1	-1	-1	4	-1024	-768	-1	-1	-1	-1	4		0	0						Untertest1.avi	0	880	547	72	111				0	Content		-72	-111	9107045	1425260469
9124	08:52:15.517	00:00:09.124	547	-1024	-768	-1	-1	-1	-1	4	-1024	-768	-1	-1	-1	-1	4		0	0						Untertest1.avi	0	880	547	72	111				0	Content		-72	-111	9124116	1425277540
9141	08:52:15.534	00:00:09.140	548	-1024	-768	-1	-1	-1	-1	4	-1024	-768	-1	-1	-1	-1	4		0	0						Untertest1.avi	0	880	547	72	111				0	Content		-72	-111	9140783	1425294207
9157	08:52:15.550	00:00:09.157	549	-1024	-768	-1	-1	-1	-1	4	-1024	-768	-1	-1	-1	-1	4		0	0						Untertest1.avi	0	880	547	72	111				0	Content		-72	-111	9157450	1425310874
9174	08:52:15.567	00:00:09.173	550	-1024	-768	-1	-1	-1	-1	4	-1024	-768	-1	-1	-1	-1	4		0	0						Untertest1.avi	0	880	547	72	111				0	Content		-72	-111	9173840	1425327264
9191	08:52:15.584	00:00:09.190	551	-1024	-768	-1	-1	-1	-1	4	-1024	-768	-1	-1	-1	-1	4		0	0						Untertest1.avi	0	880	547	72	111				0	Content		-72	-111	9190507	1425343931
9207	08:52:15.600	00:00:09.207	552	-1024	-768	-1	-1	-1	-1	4	-1024	-768	-1	-1	-1	-1	4		0	0						Untertest1.avi	0	880	547	72	111				0	Content		-72	-111	9207174	1425360598
9224	08:52:15.617	00:00:09.223	553	-1024	-768	-1	-1	-1	-1	4	-1024	-768	-1	-1	-1	-1	4		0	0						Untertest1.avi	0	880	547	72	111				0	Content		-72	-111	9223841	1425377265
9240	08:52:15.633	00:00:09.239	554	-1024	-768	-1	-1	-1	-1	4	-1024	-768	-1	-1	-1	-1	4		0	0						Untertest1.avi	0	880	547	72	111				0	Content		-72	-111	9239624	1425393048
9258	08:52:15.651	00:00:09.258	555	-1024	-768	-1	-1	-1	-1	4	-1024	-768	-1	-1	-1	-1	4		0	0						Untertest1.avi	0	880	547	72	111				0	Content		-72	-111	9258119	1425411543
9275	08:52:15.668	00:00:09.274	556	-1024	-768	-1	-1	-1	-1	4	-1024	-768	-1	-1	-1	-1	4		0	0						Untertest1.avi	0	880	547	72	111				0	Content		-72	-111	9274866	1425428290
9292	08:52:15.685	00:00:09.291	557	-1024	-768	-1	-1	-1	-1	4	-1024	-768	-1	-1	-1	-1	4		0	0						Untertest1.avi	0	880	547	72	111				0	Content		-72	-111	9291534	1425444958
9308	08:52:15.701	00:00:09.308	558	1464,521	1055,245	0,6659899	0,9609408	530,2946	3,908258	0	946,6426	1022,413	0,5218567	0,9773752	553,0339	3,874161	0	10	1206	1039						Untertest1.avi	0	880	547	72	111	1262	928	117	0	Content		1134	928	9308110	1425461534
9325	08:52:15.718	00:00:09.324	559	-1024	-768	-1	-1	-1	-1	4	-1024	-768	-1	-1	-1	-1	4	10	0	0						Untertest1.avi	0	880	547	72	111	1262	928	117	0	Content		-72	-111	9324859	1425478283
9341	08:52:15.734	00:00:09.341	560	-1024	-768	-1	-1	-1	-1	4	-1024	-768	-1	-1	-1	-1	4	10	0	0						Untertest1.avi	0	880	547	72	111	1262	928	117	0	Content		-72	-111	9341482	1425494906
9358	08:52:15.751	00:00:09.358	561	-1024	-768	-1	-1	-1	-1	4	-1024	-768	-1	-1	-1	-1	4	10	0	0						Untertest1.avi	0	880	547	72	111	1262	928	117	0	Content		-72	-111	9358149	1425511573
9375	08:52:15.768	00:00:09.374	562	1462,83	1058	0,6814677	0,9567242	517,7291	3,810773	1	1471,47	1086,94	0,6892359	0,9566556	546,7755	4,028472	3	10	1463	1058						Untertest1.avi	0	880	547	72	111	1262	928	117	0	Content		1391	947	9374852	1425528276
9391	08:52:15.784	00:00:09.391	563	1517,774	1026,501	0,6869234	0,9555258	516,4674	3,727624	0	642,4313	887,1773	0,5424303	0,9711735	546,7755	2,794372	0	10	1080	957						Untertest1.avi	0	880	547	72	111	1262	928	117	0	Content		1008	846	9391475	1425544899
9408	08:52:15.801	00:00:09.408	564	1503,906	1031,882	0,6904116	0,9526438	524,9338	3,813322	1	1635,544	1055,763	0,6968559	0,9525848	546,7755	4,010263	3	10	1504	1032						Untertest1.avi	0	880	547	72	111	1262	928	117	0	Content		1432	921	9408099	1425561523
9425	08:52:15.818	00:00:09.424	565	1539,995	1079,898	0,6938395	0,9509354	525,5287	3,839343	1	1677,226	1111,478	0,7001345	0,9508774	546,7755	4,035673	3	11	1540	1080						Untertest1.avi	0	880	547	72	111	1407	975	100	0	Content		1468	969	9424720	1425578144
9441	08:52:15.834	00:00:09.441	566	700,3795	1042,83	0,6891695	0,9500947	525,5287	3,751803	0	2379,598	1117,773	0,5541844	0,9672821	546,7755	4,425496	0	11	1540	1080						Untertest1.avi	0	880	547	72	111	1407	975	100	0	Content		1468	969	9441468	1425594892
9458	08:52:15.851	00:00:09.458	567	730,5194	1043,137	0,6942354	0,9476757	525,5287	3,858746	0	2107,102	1140,373	0,5591298	0,9649723	546,7755	4,214247	0	11	1419	1092						Untertest1.avi	0	880	547	72	111	1407	975	100	0	Content		1347	981	9458108	1425611532
9475	08:52:15.868	00:00:09.474	568	-1024	-768	-1	-1	-1	-1	4	-1024	-768	-1	-1	-1	-1	4	11	0	0						Untertest1.avi	0	880	547	72	111	1407	975	100	0	Content		-72	-111	9474727	1425628151
9491	08:52:15.884	00:00:09.491	569	720,2681	1045,502	0,6962768	0,9459457	525,5287	3,790839	0	-1024	-768	-1	-1	-1	-1	4	11	720	1046						Untertest1.avi	0	880	547	72	111	1407	975	100	0	Content		648	935	9491342	1425644766
9508	08:52:15.901	00:00:09.508	570	-1024	-768	-1	-1	-1	-1	4	2189,107	1128,09	0,5658517	0,9618443	546,7755	4,274418	0	11	2189	1128						Untertest1.avi	0	880	547	72	111	1407	975	100	0	Content		2117	1017	9508091	1425661515
9525	08:52:15.918	00:00:09.524	571	-1024	-768	-1	-1	-1	-1	4	-1024	-768	-1	-1	-1	-1	4		0	0						Untertest1.avi	0	880	547	72	111				0	Content		-72	-111	9524712	1425678136
9541	08:52:15.934	00:00:09.541	572	-1024	-768	-1	-1	-1	-1	4	-1024	-768	-1	-1	-1	-1	4		0	0						Untertest1.avi	0	880	547	72	111				0	Content		-72	-111	9541335	1425694759
9558	08:52:15.951	00:00:09.558	573	-1024	-768	-1	-1	-1	-1	4	-1024	-768	-1	-1	-1	-1	4		0	0						Untertest1.avi	0	880	547	72	111				0	Content		-72	-111	9558020	1425711444
9575	08:52:15.968	00:00:09.574	574	-1024	-768	-1	-1	-1	-1	4	-1024	-768	-1	-1	-1	-1	4		0	0						Untertest1.avi	0	880	547	72	111				0	Content		-72	-111	9574687	1425728111
9591	08:52:15.984	00:00:09.591	575	-1024	-768	-1	-1	-1	-1	4	-1024	-768	-1	-1	-1	-1	4		0	0						Untertest1.avi	0	880	547	72	111				0	Content		-72	-111	9591319	1425744743
9608	08:52:16.001	00:00:09.607	576	-1024	-768	-1	-1	-1	-1	4	-1024	-768	-1	-1	-1	-1	4		0	0						Untertest1.avi	0	880	547	72	111				0	Content		-72	-111	9607986	1425761410
9625	08:52:16.018	00:00:09.624	577	-1024	-768	-1	-1	-1	-1	4	-1024	-768	-1	-1	-1	-1	4		0	0						Untertest1.avi	0	880	547	72	111				0	Content		-72	-111	9624654	1425778078
9641	08:52:16.034	00:00:09.641	578	-1024	-768	-1	-1	-1	-1	4	-1024	-768	-1	-1	-1	-1	4		0	0						Untertest1.avi	0	880	547	72	111				0	Content		-72	-111	9641321	1425794745
9658	08:52:16.051	00:00:09.657	579	-1024	-768	-1	-1	-1	-1	4	-1024	-768	-1	-1	-1	-1	4		0	0						Untertest1.avi	0	880	547	72	111				0	Content		-72	-111	9657943	1425811367
9675	08:52:16.068	00:00:09.674	580	-1024	-768	-1	-1	-1	-1	4	-1024	-768	-1	-1	-1	-1	4		0	0						Untertest1.avi	0	880	547	72	111				0	Content		-72	-111	9674629	1425828053
9691	08:52:16.084	00:00:09.691	581	-1024	-768	-1	-1	-1	-1	4	-1024	-768	-1	-1	-1	-1	4		0	0						Untertest1.avi	0	880	547	72	111				0	Content		-72	-111	9691296	1425844720
9708	08:52:16.101	00:00:09.707	582	-1024	-768	-1	-1	-1	-1	4	-1024	-768	-1	-1	-1	-1	4		0	0						Untertest1.avi	0	880	547	72	111				0	Content		-72	-111	9707929	1425861353
9725	08:52:16.118	00:00:09.724	583	-1024	-768	-1	-1	-1	-1	4	-1024	-768	-1	-1	-1	-1	4		0	0						Untertest1.avi	0	880	547	72	111				0	Content		-72	-111	9724596	1425878020
9741	08:52:16.134	00:00:09.741	584	-1024	-768	-1	-1	-1	-1	4	-1024	-768	-1	-1	-1	-1	4		0	0						Untertest1.avi	0	880	547	72	111				0	Content		-72	-111	9741266	1425894690
9758	08:52:16.151	00:00:09.757	585	-1024	-768	-1	-1	-1	-1	4	-1024	-768	-1	-1	-1	-1	4		0	0						Untertest1.avi	0	880	547	72	111				0	Content		-72	-111	9757933	1425911357
9775	08:52:16.168	00:00:09.774	586	-1024	-768	-1	-1	-1	-1	4	-1024	-768	-1	-1	-1	-1	4		0	0						Untertest1.avi	0	880	547	72	111				0	Content		-72	-111	9774558	1425927982
9791	08:52:16.184	00:00:09.791	587	-1024	-768	-1	-1	-1	-1	4	-1024	-768	-1	-1	-1	-1	4		0	0						Untertest1.avi	0	880	547	72	111				0	Content		-72	-111	9791225	1425944649
9808	08:52:16.201	00:00:09.807	588	-1024	-768	-1	-1	-1	-1	4	-1024	-768	-1	-1	-1	-1	4		0	0						Untertest1.avi	0	880	547	72	111				0	Content		-72	-111	9807889	1425961313
9825	08:52:16.218	00:00:09.824	589	-1024	-768	-1	-1	-1	-1	4	-1024	-768	-1	-1	-1	-1	4		0	0						Untertest1.avi	0	880	547	72	111				0	Content		-72	-111	9824556	1425977980
9841	08:52:16.234	00:00:09.841	590	-1024	-768	-1	-1	-1	-1	4	-1024	-768	-1	-1	-1	-1	4		0	0						Untertest1.avi	0	880	547	72	111				0	Content		-72	-111	9841176	1425994600
9858	08:52:16.251	00:00:09.857	591	-1024	-768	-1	-1	-1	-1	4	-1024	-768	-1	-1	-1	-1	4		0	0						Untertest1.avi	0	880	547	72	111				0	Content		-72	-111	9857832	1426011256
9874	08:52:16.267	00:00:09.874	592	-1024	-768	-1	-1	-1	-1	4	-1024	-768	-1	-1	-1	-1	4		0	0						Untertest1.avi	0	880	547	72	111				0	Content		-72	-111	9874499	1426027923
9891	08:52:16.284	00:00:09.891	593	-1024	-768	-1	-1	-1	-1	4	-1024	-768	-1	-1	-1	-1	4		0	0						Untertest1.avi	0	880	547	72	111				0	Content		-72	-111	9891123	1426044547
9908	08:52:16.301	00:00:09.907	594	-1024	-768	-1	-1	-1	-1	4	-1024	-768	-1	-1	-1	-1	4		0	0						Untertest1.avi	0	880	547	72	111				0	Content		-72	-111	9907872	1426061296
9924	08:52:16.317	00:00:09.924	595	-1024	-768	-1	-1	-1	-1	4	-1024	-768	-1	-1	-1	-1	4		0	0						Untertest1.avi	0	880	547	72	111				0	Content		-72	-111	9924497	1426077921
9941	08:52:16.334	00:00:09.941	596	-1024	-768	-1	-1	-1	-1	4	-1024	-768	-1	-1	-1	-1	4		0	0						Untertest1.avi	0	880	547	72	111				0	Content		-72	-111	9941120	1426094544
9958	08:52:16.351	00:00:09.957	597	-1024	-768	-1	-1	-1	-1	4	-1024	-768	-1	-1	-1	-1	4		0	0						Untertest1.avi	0	880	547	72	111				0	Content		-72	-111	9957748	1426111172
9974	08:52:16.367	00:00:09.974	598	-1024	-768	-1	-1	-1	-1	4	-1024	-768	-1	-1	-1	-1	4		0	0						Untertest1.avi	0	880	547	72	111				0	Content		-72	-111	9974494	1426127918
9991	08:52:16.384	00:00:09.991	599	-1024	-768	-1	-1	-1	-1	4	-1024	-768	-1	-1	-1	-1	4		0	0						Untertest1.avi	0	880	547	72	111				0	Content		-72	-111	9991120	1426144544
10008	08:52:16.401	00:00:10.007	600	-1024	-768	-1	-1	-1	-1	4	-1024	-768	-1	-1	-1	-1	4		0	0						Untertest1.avi	0	880	547	72	111				0	Content		-72	-111	10007742	1426161166
10024	08:52:16.417	00:00:10.024	601	-1024	-768	-1	-1	-1	-1	4	-1024	-768	-1	-1	-1	-1	4		0	0						Untertest1.avi	0	880	547	72	111				0	Content		-72	-111	10024366	1426177790
10041	08:52:16.434	00:00:10.040	602	1847,347	1145,339	0,7242567	0,9355089	536,1358	3,900999	0	1050,817	1041,987	0,5722255	0,9565911	536,1358	3,704619	0	12	1449	1094						Untertest1.avi	0	880	547	72	111	983	951	200	0	Content		1377	983	10040989	1426194413
10058	08:52:16.451	00:00:10.057	603	-1024	-768	-1	-1	-1	-1	4	1055,271	1056,809	0,572531	0,9564697	536,2389	3,660417	0	12	1055	1057						Untertest1.avi	0	880	547	72	111	983	951	200	0	Content		983	946	10057739	1426211163
10074	08:52:16.467	00:00:10.074	604	-1024	-768	-1	-1	-1	-1	4	-1024	-768	-1	-1	-1	-1	4	12	0	0						Untertest1.avi	0	880	547	72	111	983	951	200	0	Content		-72	-111	10074361	1426227785
10091	08:52:16.484	00:00:10.090	605	-1024	-768	-1	-1	-1	-1	4	-1024	-768	-1	-1	-1	-1	4	12	0	0						Untertest1.avi	0	880	547	72	111	983	951	200	0	Content		-72	-111	10090985	1426244409
10108	08:52:16.501	00:00:10.107	606	-1024	-768	-1	-1	-1	-1	4	-1024	-768	-1	-1	-1	-1	4	12	0	0						Untertest1.avi	0	880	547	72	111	983	951	200	0	Content		-72	-111	10107672	1426261096
10124	08:52:16.517	00:00:10.124	607	-1024	-768	-1	-1	-1	-1	4	-1024	-768	-1	-1	-1	-1	4	12	0	0						Untertest1.avi	0	880	547	72	111	983	951	200	0	Content		-72	-111	10124339	1426277763
10141	08:52:16.534	00:00:10.140	608	-1024	-768	-1	-1	-1	-1	4	-1024	-768	-1	-1	-1	-1	4	12	0	0						Untertest1.avi	0	880	547	72	111	983	951	200	0	Content		-72	-111	10140981	1426294405
10158	08:52:16.551	00:00:10.157	609	-1024	-768	-1	-1	-1	-1	4	-1024	-768	-1	-1	-1	-1	4	12	0	0						Untertest1.avi	0	880	547	72	111	983	951	200	0	Content		-72	-111	10157732	1426311156
10174	08:52:16.567	00:00:10.174	610	772,227	1062,4	0,7200978	0,9335738	536,2388	3,708755	0	-1024	-768	-1	-1	-1	-1	4	12	772	1062						Untertest1.avi	0	880	547	72	111	983	951	200	0	Content		700	951	10174355	1426327779
10191	08:52:16.584	00:00:10.190	611	-1024	-768	-1	-1	-1	-1	4	-1024	-768	-1	-1	-1	-1	4	12	0	0						Untertest1.avi	0	880	547	72	111	983	951	200	0	Content		-72	-111	10190979	1426344403
10208	08:52:16.601	00:00:10.207	612	1928,759	1147,511	0,7164851	0,9334137	536,2389	3,820005	0	1064,459	1069,204	0,5729492	0,9546363	536,2389	3,599403	0	12	1497	1108						Untertest1.avi	0	880	547	72	111	983	951	200	0	Content		1425	997	10207604	1426361028
10224	08:52:16.617	00:00:10.224	613	765,9963	1055,627	0,7104023	0,9333222	536,2389	3,547393	0	-1024	-768	-1	-1	-1	-1	4	12	766	1056						Untertest1.avi	0	880	547	72	111	983	951	200	0	Content		694	945	10224226	1426377650
10241	08:52:16.634	00:00:10.240	614	-1024	-768	-1	-1	-1	-1	4	-1024	-768	-1	-1	-1	-1	4		0	0						Untertest1.avi	0	880	547	72	111				0	Content		-72	-111	10240895	1426394319
10258	08:52:16.651	00:00:10.257	615	-1024	-768	-1	-1	-1	-1	4	-1024	-768	-1	-1	-1	-1	4		0	0						Untertest1.avi	0	880	547	72	111				0	Content		-72	-111	10257581	1426411005
10274	08:52:16.667	00:00:10.274	616	-1024	-768	-1	-1	-1	-1	4	-1024	-768	-1	-1	-1	-1	4		0	0						Untertest1.avi	0	880	547	72	111				0	Content		-72	-111	10274248	1426427672
10291	08:52:16.684	00:00:10.290	617	-1024	-768	-1	-1	-1	-1	4	-1024	-768	-1	-1	-1	-1	4		0	0						Untertest1.avi	0	880	547	72	111				0	Content		-72	-111	10290883	1426444307
10308	08:52:16.701	00:00:10.307	618	-1024	-768	-1	-1	-1	-1	4	-1024	-768	-1	-1	-1	-1	4		0	0						Untertest1.avi	0	880	547	72	111				0	Content		-72	-111	10307550	1426460974
10324	08:52:16.717	00:00:10.324	619	-1024	-768	-1	-1	-1	-1	4	-1024	-768	-1	-1	-1	-1	4		0	0						Untertest1.avi	0	880	547	72	111				0	Content		-72	-111	10324265	1426477689
10341	08:52:16.734	00:00:10.340	620	-1024	-768	-1	-1	-1	-1	4	-1024	-768	-1	-1	-1	-1	4		0	0						Untertest1.avi	0	880	547	72	111				0	Content		-72	-111	10340766	1426494190
10357	08:52:16.750	00:00:10.357	621	-1024	-768	-1	-1	-1	-1	4	-1024	-768	-1	-1	-1	-1	4		0	0						Untertest1.avi	0	880	547	72	111				0	Content		-72	-111	10357452	1426510876
10374	08:52:16.767	00:00:10.374	622	-1024	-768	-1	-1	-1	-1	4	-1024	-768	-1	-1	-1	-1	4		0	0						Untertest1.avi	0	880	547	72	111				0	Content		-72	-111	10374119	1426527543
10391	08:52:16.784	00:00:10.390	623	-1024	-768	-1	-1	-1	-1	4	-1024	-768	-1	-1	-1	-1	4		0	0						Untertest1.avi	0	880	547	72	111				0	Content		-72	-111	10390814	1426544238
10407	08:52:16.800	00:00:10.407	624	-1024	-768	-1	-1	-1	-1	4	-1024	-768	-1	-1	-1	-1	4		0	0						Untertest1.avi	0	880	547	72	111				0	Content		-72	-111	10407482	1426560906
10424	08:52:16.817	00:00:10.424	625	-1024	-768	-1	-1	-1	-1	4	-1024	-768	-1	-1	-1	-1	4		0	0						Untertest1.avi	0	880	547	72	111				0	Content		-72	-111	10424132	1426577556
10441	08:52:16.834	00:00:10.440	626	-1024	-768	-1	-1	-1	-1	4	-1024	-768	-1	-1	-1	-1	4		0	0						Untertest1.avi	0	880	547	72	111				0	Content		-72	-111	10440759	1426594183
10457	08:52:16.850	00:00:10.457	627	-1024	-768	-1	-1	-1	-1	4	-1024	-768	-1	-1	-1	-1	4		0	0						Untertest1.avi	0	880	547	72	111				0	Content		-72	-111	10457385	1426610809
10474	08:52:16.867	00:00:10.474	628	-1024	-768	-1	-1	-1	-1	4	-1024	-768	-1	-1	-1	-1	4		0	0						Untertest1.avi	0	880	547	72	111				0	Content		-72	-111	10474004	1426627428
10491	08:52:16.884	00:00:10.490	629	-1024	-768	-1	-1	-1	-1	4	-1024	-768	-1	-1	-1	-1	4		0	0						Untertest1.avi	0	880	547	72	111				0	Content		-72	-111	10490766	1426644190
10507	08:52:16.900	00:00:10.507	630	-1024	-768	-1	-1	-1	-1	4	-1024	-768	-1	-1	-1	-1	4		0	0						Untertest1.avi	0	880	547	72	111				0	Content		-72	-111	10507406	1426660830
10524	08:52:16.917	00:00:10.523	631	-1024	-768	-1	-1	-1	-1	4	-1024	-768	-1	-1	-1	-1	4		0	0						Untertest1.avi	0	880	547	72	111				0	Content		-72	-111	10523999	1426677423
10541	08:52:16.934	00:00:10.540	632	-1024	-768	-1	-1	-1	-1	4	-1024	-768	-1	-1	-1	-1	4		0	0						Untertest1.avi	0	880	547	72	111				0	Content		-72	-111	10540622	1426694046
10557	08:52:16.950	00:00:10.557	633	-1024	-768	-1	-1	-1	-1	4	-1024	-768	-1	-1	-1	-1	4		0	0						Untertest1.avi	0	880	547	72	111				0	Content		-72	-111	10557374	1426710798
10574	08:52:16.967	00:00:10.573	634	-1024	-768	-1	-1	-1	-1	4	-1024	-768	-1	-1	-1	-1	4		0	0						Untertest1.avi	0	880	547	72	111				0	Content		-72	-111	10573991	1426727415
10591	08:52:16.984	00:00:10.590	635	-1024	-768	-1	-1	-1	-1	4	-1024	-768	-1	-1	-1	-1	4		0	0						Untertest1.avi	0	880	547	72	111				0	Content		-72	-111	10590614	1426744038
10607	08:52:17.000	00:00:10.607	636	-1024	-768	-1	-1	-1	-1	4	-1024	-768	-1	-1	-1	-1	4		0	0						Untertest1.avi	0	880	547	72	111				0	Content		-72	-111	10607363	1426760787
10624	08:52:17.017	00:00:10.623	637	-1024	-768	-1	-1	-1	-1	4	-1024	-768	-1	-1	-1	-1	4		0	0						Untertest1.avi	0	880	547	72	111				0	Content		-72	-111	10623988	1426777412
10641	08:52:17.034	00:00:10.640	638	1285,24	896,807	0,7044078	0,9427004	513,2971	3,709678	0	937,9755	899,0955	0,561031	0,9650003	542,813	3,714312	0	13	1112	898						Untertest1.avi	0	880	547	72	111	1062	780	433	0	Content		1040	787	10640622	1426794046
10657	08:52:17.050	00:00:10.657	639	1380,557	903,21	0,704162	0,9444501	521,0707	3,788505	0	925,7983	930,9216	0,5575758	0,9667069	543,3839	3,753893	0	13	1153	917						Untertest1.avi	0	880	547	72	111	1062	780	433	0	Content		1081	806	10657362	1426810786
10674	08:52:17.067	00:00:10.673	640	1374,514	905,4391	0,7043216	0,9450097	520,4243	3,770394	0	770,8574	863,8764	0,5583611	0,9670031	538,6087	3,090872	0	13	1073	885						Untertest1.avi	0	880	547	72	111	1062	780	433	0	Content		1001	774	10673983	1426827407
10691	08:52:17.084	00:00:10.690	641	1325,217	913,9531	0,7067468	0,9446011	520,4243	3,753599	0	950,7969	875,8682	0,5604225	0,9672373	542,0516	3,726255	0	13	1138	895						Untertest1.avi	0	880	547	72	111	1062	780	433	0	Content		1066	784	10690608	1426844032
10707	08:52:17.100	00:00:10.707	642	1354,473	901,9313	0,7044865	0,9461877	520,4243	3,768208	0	934,8646	878,2869	0,5577278	0,9689961	542,0516	3,78175	0	13	1145	890						Untertest1.avi	0	880	547	72	111	1062	780	433	0	Content		1073	779	10707231	1426860655
10724	08:52:17.117	00:00:10.723	643	1291,057	901,3757	0,7069746	0,9457712	520,4243	3,80295	0	964,9531	892,7692	0,5603856	0,9683939	542,0516	3,709661	0	13	1128	897						Untertest1.avi	0	880	547	72	111	1062	780	433	0	Content		1056	786	10723998	1426877422
10741	08:52:17.134	00:00:10.740	644	-1024	-768	-1	-1	-1	-1	4	-1024	-768	-1	-1	-1	-1	4	13	0	0						Untertest1.avi	0	880	547	72	111	1062	780	433	0	Content		-72	-111	10740583	1426894007
10757	08:52:17.150	00:00:10.757	645	-1024	-768	-1	-1	-1	-1	4	-1024	-768	-1	-1	-1	-1	4	13	0	0						Untertest1.avi	0	880	547	72	111	1062	780	433	0	Content		-72	-111	10757250	1426910674
10774	08:52:17.167	00:00:10.773	646	1309,863	886,204	0,7056604	0,9474277	514,2123	3,716201	0	922,1113	887,8043	0,5589498	0,970092	535,0944	3,742285	0	13	1116	887						Untertest1.avi	0	880	547	72	111	1062	780	433	0	Content		1044	776	10773926	1426927350
10791	08:52:17.184	00:00:10.790	647	1308,976	893,3945	0,7058194	0,947462	514,4805	3,720863	0	950,0251	886,9772	0,5590181	0,9701463	534,9156	3,708202	0	13	1130	890						Untertest1.avi	0	880	547	72	111	1062	780	433	0	Content		1058	779	10790549	1426943973
10807	08:52:17.200	00:00:10.807	648	1314,992	886,1029	0,7059972	0,9473105	514,4986	3,705572	0	940,8182	875,8566	0,5590733	0,970628	534,9156	3,667781	0	13	1128	881						Untertest1.avi	0	880	547	72	111	1062	780	433	0	Content		1056	770	10807172	1426960596
10824	08:52:17.217	00:00:10.823	649	1315,769	887,053	0,7061466	0,9469658	514,145	3,762385	0	-1024	-768	-1	-1	-1	-1	4	13	1316	887						Untertest1.avi	0	880	547	72	111	1062	780	433	0	Content		1244	776	10823921	1426977345
10841	08:52:17.234	00:00:10.840	650	1326,139	886,274	0,7062088	0,946543	514,0389	3,736776	0	-1024	-768	-1	-1	-1	-1	4	13	1326	886						Untertest1.avi	0	880	547	72	111	1062	780	433	0	Content		1254	775	10840547	1426993971
10857	08:52:17.250	00:00:10.857	651	1320,22	880,3255	0,7062557	0,9461401	513,9387	3,765892	0	944,3165	905,6324	0,5594003	0,9680408	534,9156	3,773635	0	13	1132	893						Untertest1.avi	0	880	547	72	111	1062	780	433	0	Content		1060	782	10857169	1427010593
10874	08:52:17.267	00:00:10.873	652	1308,612	892,5331	0,7062098	0,9456041	514,4276	3,735556	0	944,862	893,769	0,5592535	0,9684313	534,4373	3,789506	0	13	1127	893						Untertest1.avi	0	880	547	72	111	1062	780	433	0	Content		1055	782	10873795	1427027219
10891	08:52:17.284	00:00:10.890	653	1305,26	875,6819	0,706292	0,9452533	513,8451	3,752175	0	959,8555	878,3557	0,5592499	0,9679711	534,4598	3,782178	0	13	1133	877						Untertest1.avi	0	880	547	72	111	1062	780	433	0	Content		1061	766	10890543	1427043967
10907	08:52:17.300	00:00:10.907	654	1327,48	889,4856	0,7063026	0,9447436	513,8435	3,765503	0	936,1052	872,1248	0,5592762	0,9674972	534,3117	3,793592	0	13	1132	881						Untertest1.avi	0	880	547	72	111	1062	780	433	0	Content		1060	770	10907168	1427060592
10924	08:52:17.317	00:00:10.923	655	1332,166	876,265	0,7063505	0,9441647	513,7419	3,734471	0	959,4697	875,4958	0,5593114	0,966904	534,2212	3,790621	0	13	1146	876						Untertest1.avi	0	880	547	72	111	1062	780	433	0	Content		1074	765	10923790	1427077214
10941	08:52:17.334	00:00:10.940	656	1324,211	879,9192	0,706481	0,9435153	513,5136	3,756369	0	947,2889	887,3383	0,5593864	0,966273	534,2059	3,766845	0	13	1136	884						Untertest1.avi	0	880	547	72	111	1062	780	433	0	Content		1064	773	10940541	1427093965
10957	08:52:17.350	00:00:10.957	657	1346,126	885,2841	0,7066687	0,9428595	513,2941	3,761571	0	1014,71	881,495	0,5636107	0,9650753	552,4476	3,797654	0	13	1180	883						Untertest1.avi	0	880	547	72	111	1062	780	433	0	Content		1108	772	10957162	1427110586
10974	08:52:17.367	00:00:10.973	658	1349,139	894,5901	0,7062027	0,9426106	518,5538	3,824688	0	952,0507	889,0811	0,559644	0,9649565	533,777	3,751333	0	13	1151	892						Untertest1.avi	0	880	547	72	111	1062	780	433	0	Content		1079	781	10973787	1427127211
10991	08:52:17.384	00:00:10.990	659	1324,692	883,5379	0,7070242	0,9415405	513,4204	3,729377	0	961,4033	887,5186	0,5574364	0,964954	546,9653	3,848289	0	13	1143	886						Untertest1.avi	0	880	547	72	111	1062	780	433	0	Content		1071	775	10990536	1427143960
11007	08:52:17.400	00:00:11.007	660	1420,306	932,7318	0,7066529	0,9417446	513,2881	3,759916	0	-1024	-768	-1	-1	-1	-1	4	13	1420	933						Untertest1.avi	0	880	547	72	111	1062	780	433	0	Content		1348	822	11007034	1427160458
11024	08:52:17.417	00:00:11.023	661	1550,626	1022,945	0,705948	0,9425226	513,1339	3,71992	0	1068,846	977,6421	0,5594822	0,9650456	533,5164	3,669322	0	13	1310	1000						Untertest1.avi	0	880	547	72	111	1062	780	433	0	Content		1238	889	11023784	1427177208
11040	08:52:17.433	00:00:11.040	662	680,931	1018,221	0,6975523	0,9421406	505,7813	3,545336	0	1061,445	1028,198	0,5594587	0,9651176	533,3651	3,680232	0	13	871	1023						Untertest1.avi	0	880	547	72	111	1062	780	433	0	Content		799	912	11040405	1427193829
11057	08:52:17.450	00:00:11.057	663	1537,66	1045,699	0,707346	0,9421359	500,3009	3,598922	0	1039,712	1022,974	0,5594279	0,9647536	533,1965	3,680346	0	13	1289	1034						Untertest1.avi	0	880	547	72	111	1062	780	433	0	Content		1217	923	11057032	1427210456
11074	08:52:17.467	00:00:11.073	664	687,6445	1009	0,7013489	0,9418166	500,3009	3,391774	0	1069,499	1042,507	0,5573927	0,9650573	543,4989	3,709401	0	14	879	1026						Untertest1.avi	0	880	547	72	111	959	914	217	0	Content		807	915	11073655	1427227079
11090	08:52:17.483	00:00:11.090	665	-1024	-768	-1	-1	-1	-1	4	1033,879	1045,194	0,5590713	0,9641993	532,8462	3,675775	0	14	1034	1045						Untertest1.avi	0	880	547	72	111	959	914	217	0	Content		962	934	11090406	1427243830
11107	08:52:17.500	00:00:11.107	666	1092,263	1030,673	0,7011875	0,9399986	499,5796	3,466544	0	1028,242	1009,514	0,5588619	0,9638352	532,8473	3,653176	0	14	1060	1020						Untertest1.avi	0	880	547	72	111	959	914	217	0	Content		988	909	11107031	1427260455
11124	08:52:17.517	00:00:11.123	667	1082,735	1035,666	0,7010301	0,9394132	499,4216	3,468116	0	1043,833	1033,268	0,5587007	0,9634621	532,6516	3,604285	0	14	1063	1034						Untertest1.avi	0	880	547	72	111	959	914	217	0	Content		991	923	11123651	1427277075
11140	08:52:17.533	00:00:11.140	668	688,0108	1020,379	0,7009457	0,9396893	499,4216	3,359343	0	1023,107	989,0711	0,558548	0,9630797	532,5436	3,620548	0	14	856	1005						Untertest1.avi	0	880	547	72	111	959	914	217	0	Content		784	894	11140400	1427293824
11157	08:52:17.550	00:00:11.157	669	696,2963	1017,223	0,7008653	0,9392169	499,4216	3,347535	0	1022,344	1021,535	0,5584338	0,9626689	532,4381	3,617434	0	14	859	1019						Untertest1.avi	0	880	547	72	111	959	914	217	0	Content		787	908	11157022	1427310446
11174	08:52:17.567	00:00:11.173	670	-1024	-768	-1	-1	-1	-1	4	1019,483	1007,72	0,5583655	0,9623685	532,3799	3,617737	0	14	1019	1008						Untertest1.avi	0	880	547	72	111	959	914	217	0	Content		947	897	11173643	1427327067
11190	08:52:17.583	00:00:11.190	671	1249,718	1049,282	0,7033291	0,9381095	525,1777	3,678811	0	1053,839	1046,443	0,5567951	0,9625481	540,6824	3,700029	0	14	1152	1048						Untertest1.avi	0	880	547	72	111	959	914	217	0	Content		1080	937	11190267	1427343691
11207	08:52:17.600	00:00:11.206	672	1094,776	1033,697	0,7008104	0,9376163	499,0641	3,46808	0	1060,442	1028,604	0,5564421	0,9623023	542,3239	3,651601	0	14	1078	1031						Untertest1.avi	0	880	547	72	111	959	914	217	0	Content		1006	920	11206890	1427360314
11224	08:52:17.617	00:00:11.223	673	714,0976	1007,503	0,6949854	0,9373072	499,0641	3,436774	0	1043,419	1008,918	0,5581941	0,9618844	532,1996	3,634689	0	14	879	1008						Untertest1.avi	0	880	547	72	111	959	914	217	0	Content		807	897	11223640	1427377064
11240	08:52:17.633	00:00:11.240	674	-1024	-768	-1	-1	-1	-1	4	1032,333	1025,353	0,5581133	0,9620291	532,1176	3,583374	0	14	1032	1025						Untertest1.avi	0	880	547	72	111	959	914	217	0	Content		960	914	11240262	1427393686
11257	08:52:17.650	00:00:11.256	675	-1024	-768	-1	-1	-1	-1	4	1029,71	1023,348	0,5580301	0,9623248	532,0549	3,591039	0	14	1030	1023						Untertest1.avi	0	880	547	72	111	959	914	217	0	Content		958	912	11256887	1427410311
11274	08:52:17.667	00:00:11.273	676	1604,06	1070,682	0,7055015	0,9377607	514,9653	3,630441	0	1022,258	1019,475	0,5578613	0,9626598	532,0721	3,568406	0	14	1313	1045						Untertest1.avi	0	880	547	72	111	959	914	217	0	Content		1241	934	11273636	1427427060
11290	08:52:17.683	00:00:11.290	677	730,2977	1038,919	0,6995426	0,9382158	514,9653	3,554785	0	1047,769	1025,37	0,5576205	0,9630471	531,9839	3,551342	0	15	889	1032						Untertest1.avi	0	880	547	72	111	833	911	100	0	Content		817	921	11290258	1427443682
11307	08:52:17.700	00:00:11.306	678	-1024	-768	-1	-1	-1	-1	4	1100,875	1047,547	0,5542746	0,9635953	549,5619	3,648932	0	15	1101	1048						Untertest1.avi	0	880	547	72	111	833	911	100	0	Content		1029	937	11306884	1427460308
11324	08:52:17.717	00:00:11.323	679	721,6633	1022,399	0,697643	0,9395554	514,9654	3,426627	0	1053,105	1018,721	0,5570631	0,9634572	532,0588	3,535912	0	15	887	1021						Untertest1.avi	0	880	547	72	111	833	911	100	0	Content		815	910	11323508	1427476932
11340	08:52:17.733	00:00:11.340	680	1116,492	1035,119	0,6993728	0,9390056	498,8494	3,399521	0	1050,357	1032,724	0,5543908	0,9641827	545,4575	3,694383	0	15	1083	1034						Untertest1.avi	0	880	547	72	111	833	911	100	0	Content		1011	923	11340256	1427493680
11357	08:52:17.750	00:00:11.356	681	739,7118	1022,153	0,6974349	0,9394362	511,5613	3,425329	0	1069,382	1016,375	0,556465	0,963854	532,2106	3,538664	0	15	905	1019						Untertest1.avi	0	880	547	72	111	833	911	100	0	Content		833	908	11356878	1427510302
11374	08:52:17.767	00:00:11.373	682	708,5686	1023,829	0,6976534	0,9399556	506,7749	3,325895	0	1039,272	1016,987	0,5561131	0,9640426	532,1633	3,574841	0	15	874	1020						Untertest1.avi	0	880	547	72	111	833	911	100	0	Content		802	909	11373504	1427526928
11390	08:52:17.783	00:00:11.390	683	1539,073	1036,693	0,7043242	0,9397811	497,6189	3,432518	0	1039,133	1006,695	0,5556958	0,9641356	532,2398	3,54243	0	16	1289	1022						Untertest1.avi	0	880	547	72	111	1065	921	133	0	Content		1217	911	11390140	1427543564
11407	08:52:17.800	00:00:11.406	684	1225,699	1044,864	0,7002221	0,9395544	525,1368	3,623534	0	1048,055	1028,392	0,5552559	0,9641061	532,31	3,461603	0	16	1137	1037						Untertest1.avi	0	880	547	72	111	1065	921	133	0	Content		1065	926	11406876	1427560300
11423	08:52:17.816	00:00:11.423	685	709,9326	1008,198	0,6912967	0,9390543	498,3979	3,385858	0	1043,303	1017,447	0,5534034	0,9644429	540,1263	3,576916	0	16	877	1013						Untertest1.avi	0	880	547	72	111	1065	921	133	0	Content		805	902	11423499	1427576923
11440	08:52:17.833	00:00:11.440	686	1560,379	1045,599	0,7026396	0,9396335	499,2492	3,420025	0	1465,728	1018,291	0,556645	0,964151	520,1624	3,535946	0	16	1513	1032						Untertest1.avi	0	880	547	72	111	1065	921	133	0	Content		1441	921	11440132	1427593556
11457	08:52:17.850	00:00:11.456	687	701,8978	1019,774	0,6962675	0,9399173	499,2492	3,221688	0	1043,643	1056,128	0,5522044	0,9644238	542,1496	3,59533	0	16	873	1038						Untertest1.avi	0	880	547	72	111	1065	921	133	0	Content		801	927	11456745	1427610169
11473	08:52:17.866	00:00:11.473	688	1549,746	1046,603	0,7015686	0,9397663	500,2792	3,38578	0	1060,8	1052,331	0,5515749	0,9644985	543,5526	3,56385	0	16	1305	1049						Untertest1.avi	0	880	547	72	111	1065	921	133	0	Content		1233	938	11473494	1427626918
11490	08:52:17.883	00:00:11.490	689	724,7003	1027,026	0,6937195	0,9395908	512,7194	3,36618	0	1050,209	1021,49	0,5516123	0,964566	541,3079	3,541893	0	16	887	1024						Untertest1.avi	0	880	547	72	111	1065	921	133	0	Content		815	913	11490128	1427643552
11507	08:52:17.900	00:00:11.506	690	1586,382	1050,018	0,6991895	0,9395677	512,8887	3,559766	0	1024,848	1023,606	0,5515499	0,9647054	540,2195	3,539964	0	16	1306	1037						Untertest1.avi	0	880	547	72	111	1065	921	133	0	Content		1234	926	11506738	1427660162
11523	08:52:17.916	00:00:11.523	691	1100,307	1036,923	0,6948746	0,9396631	499,5319	3,3582	0	1017,333	1013,028	0,5526619	0,9643502	533,0095	3,534246	0	17	1059	1025						Untertest1.avi	0	880	547	72	111	796	911	150	0	Content		987	914	11523362	1427676786
11540	08:52:17.933	00:00:11.540	692	688,6816	1012,647	0,6947067	0,9404855	499,5319	3,264851	0	1034,709	1016,531	0,5525235	0,96433	533,0701	3,47903	0	17	862	1015						Untertest1.avi	0	880	547	72	111	796	911	150	0	Content		790	904	11540146	1427693570
11557	08:52:17.950	00:00:11.556	693	1571,669	1045,443	0,6986238	0,9398407	513,0021	3,573514	0	1039,237	1029,531	0,5524099	0,9643475	533,0784	3,512337	0	17	1305	1037						Untertest1.avi	0	880	547	72	111	796	911	150	0	Content		1233	926	11556738	1427710162
11573	08:52:17.966	00:00:11.573	694	709,0085	1023,626	0,6927492	0,9400494	512,819	3,390834	0	1028,72	1025,933	0,5523182	0,9643477	533,121	3,529618	0	17	869	1025						Untertest1.avi	0	880	547	72	111	796	911	150	0	Content		797	914	11573361	1427726785
11590	08:52:17.983	00:00:11.590	695	731,4052	1006,939	0,6926953	0,9404964	512,819	3,303077	0	1013,644	1030,557	0,5522506	0,9642813	533,0899	3,545933	0	17	873	1019						Untertest1.avi	0	880	547	72	111	796	911	150	0	Content		801	908	11590121	1427743545
11607	08:52:18.000	00:00:11.606	696	718,0391	1020,287	0,6926597	0,9402731	512,819	3,314344	0	1011,361	1029,944	0,552208	0,9640391	533,051	3,526225	0	17	865	1025						Untertest1.avi	0	880	547	72	111	796	911	150	0	Content		793	914	11606733	1427760157
11623	08:52:18.016	00:00:11.623	697	1553,812	1049,402	0,7002188	0,9397151	499,58	3,437311	0	1039,615	1040,565	0,5497804	0,9641438	546,4442	3,619318	0	17	1297	1045						Untertest1.avi	0	880	547	72	111	796	911	150	0	Content		1225	934	11623357	1427776781
11640	08:52:18.033	00:00:11.639	698	690,3169	1006,465	0,6944158	0,9395498	499,58	3,245857	0	1045,876	1026,333	0,5522578	0,9633167	532,9671	3,454275	0	17	868	1016						Untertest1.avi	0	880	547	72	111	796	911	150	0	Content		796	905	11639978	1427793402
11657	08:52:18.050	00:00:11.656	699	703,0513	1011,44	0,6945937	0,9393119	499,58	3,254357	0	1011,617	1006,116	0,5523797	0,9631957	532,9977	3,528365	0	17	857	1009						Untertest1.avi	0	880	547	72	111	796	911	150	0	Content		785	898	11656604	1427810028
11673	08:52:18.066	00:00:11.673	700	700,9028	1005,056	0,6947716	0,9396878	499,58	3,238977	0	1029,624	1025,953	0,5525236	0,9634411	532,9298	3,516373	0	18	865	1016						Untertest1.avi	0	880	547	72	111	950	917	233	0	Content		793	905	11673352	1427826776
11690	08:52:18.083	00:00:11.689	701	1218,455	1048,581	0,6972791	0,9399527	525,6808	3,623819	0	1035,621	1013,153	0,5525743	0,964	532,8455	3,463459	0	18	1127	1031						Untertest1.avi	0	880	547	72	111	950	917	233	0	Content		1055	920	11689973	1427843397
11707	08:52:18.100	00:00:11.706	702	1613,244	1048,15	0,6989824	0,9407093	512,5923	3,530204	0	1025,749	1011,236	0,5525587	0,9646782	532,8347	3,516494	0	18	1319	1030						Untertest1.avi	0	880	547	72	111	950	917	233	0	Content		1247	919	11706597	1427860021
11723	08:52:18.116	00:00:11.723	703	719,2615	1025,958	0,6932622	0,9412085	512,4836	3,433444	0	1029,19	1022,283	0,5526099	0,9649686	532,7922	3,509638	0	18	874	1024						Untertest1.avi	0	880	547	72	111	950	917	233	0	Content		802	913	11723346	1427876770
11740	08:52:18.133	00:00:11.739	704	-1024	-768	-1	-1	-1	-1	4	1022,277	1022,886	0,5527146	0,9649408	532,749	3,516533	0	18	1022	1023						Untertest1.avi	0	880	547	72	111	950	917	233	0	Content		950	912	11739970	1427893394
11757	08:52:18.150	00:00:11.756	705	-1024	-768	-1	-1	-1	-1	4	1030,357	1013,071	0,5528819	0,9646984	532,6326	3,488523	0	18	1030	1013						Untertest1.avi	0	880	547	72	111	950	917	233	0	Content		958	902	11756598	1427910022
11773	08:52:18.166	00:00:11.773	706	-1024	-768	-1	-1	-1	-1	4	1021,86	1030,279	0,5530764	0,964467	532,6397	3,529454	0	18	1022	1030						Untertest1.avi	0	880	547	72	111	950	917	233	0	Content		950	919	11773218	1427926642
11790	08:52:18.183	00:00:11.789	707	694,1145	1010,665	0,6956639	0,9407513	499,7824	3,263698	0	1020,959	1014,923	0,553314	0,9642737	532,4521	3,563342	0	18	858	1013						Untertest1.avi	0	880	547	72	111	950	917	233	0	Content		786	902	11789966	1427943390
11807	08:52:18.200	00:00:11.806	708	1550,007	1027,905	0,7018892	0,9404884	499,0872	3,44918	0	1027,194	1022,604	0,5535294	0,9641935	532,4913	3,564459	0	18	1289	1025						Untertest1.avi	0	880	547	72	111	950	917	233	0	Content		1217	914	11806589	1427960013
11823	08:52:18.216	00:00:11.823	709	710,1126	1017,107	0,6962019	0,9408692	499,0872	3,322288	0	1050,637	1039,321	0,553731	0,9641905	532,1828	3,536666	0	18	880	1028						Untertest1.avi	0	880	547	72	111	950	917	233	0	Content		808	917	11823211	1427976635
11840	08:52:18.233	00:00:11.839	710	-1024	-768	-1	-1	-1	-1	4	1030,653	1026,995	0,5539054	0,964294	532,2881	3,507764	0	18	1031	1027						Untertest1.avi	0	880	547	72	111	950	917	233	0	Content		959	916	11839960	1427993384
11856	08:52:18.249	00:00:11.856	711	698,8245	1018,324	0,6965659	0,9413607	499,0872	3,290304	0	1688,652	1113,88	0,5568162	0,9642397	544,5101	3,806723	0	18	1194	1066						Untertest1.avi	0	880	547	72	111	950	917	233	0	Content		1122	955	11856458	1428009882
11873	08:52:18.266	00:00:11.873	712	699,3205	1011,164	0,6966962	0,9414933	499,0872	3,264507	0	1037,666	1051,128	0,5520656	0,9650166	544,084	3,652974	0	18	868	1031						Untertest1.avi	0	880	547	72	111	950	917	233	0	Content		796	920	11873204	1428026628
11890	08:52:18.283	00:00:11.889	713	693,7505	1019,277	0,6968022	0,9416476	499,0872	3,30366	0	1077,818	1056,428	0,5580673	0,9641655	548,9799	3,730734	0	18	886	1038						Untertest1.avi	0	880	547	72	111	950	917	233	0	Content		814	927	11889829	1428043253
11906	08:52:18.299	00:00:11.906	714	1260,286	1051,202	0,6993607	0,9414794	525,3031	3,554902	0	1025,125	1013,736	0,554436	0,9650312	532,1315	3,574561	0	19	1143	1032						Untertest1.avi	0	880	547	72	111	1028	957	200	0	Content		1071	921	11906452	1428059876
11923	08:52:18.316	00:00:11.923	715	-1024	-768	-1	-1	-1	-1	4	-1024	-768	-1	-1	-1	-1	4	19	0	0						Untertest1.avi	0	880	547	72	111	1028	957	200	0	Content		-72	-111	11923200	1428076624
11940	08:52:18.333	00:00:11.939	716	-1024	-768	-1	-1	-1	-1	4	-1024	-768	-1	-1	-1	-1	4	19	0	0						Untertest1.avi	0	880	547	72	111	1028	957	200	0	Content		-72	-111	11939825	1428093249
11956	08:52:18.349	00:00:11.956	717	-1024	-768	-1	-1	-1	-1	4	1057,355	1066,306	0,5568319	0,9663126	541,4272	3,691506	0	19	1057	1066						Untertest1.avi	0	880	547	72	111	1028	957	200	0	Content		985	955	11956446	1428109870
11973	08:52:18.366	00:00:11.973	718	-1024	-768	-1	-1	-1	-1	4	1014,588	1040,429	0,5547304	0,9673942	531,8203	3,550136	0	19	1015	1040						Untertest1.avi	0	880	547	72	111	1028	957	200	0	Content		943	929	11973197	1428126621
11990	08:52:18.383	00:00:11.989	719	1804,426	1115,584	0,7000119	0,9438918	525,3031	3,614105	0	-1024	-768	-1	-1	-1	-1	4	19	1804	1116						Untertest1.avi	0	880	547	72	111	1028	957	200	0	Content		1732	1005	11989697	1428143121
12006	08:52:18.399	00:00:12.006	720	-1024	-768	-1	-1	-1	-1	4	-1024	-768	-1	-1	-1	-1	4	19	0	0						Untertest1.avi	0	880	547	72	111	1028	957	200	0	Content		-72	-111	12006444	1428159868
12023	08:52:18.416	00:00:12.023	721	-1024	-768	-1	-1	-1	-1	4	-1024	-768	-1	-1	-1	-1	4	19	0	0						Untertest1.avi	0	880	547	72	111	1028	957	200	0	Content		-72	-111	12023073	1428176497
12040	08:52:18.433	00:00:12.039	722	-1024	-768	-1	-1	-1	-1	4	-1024	-768	-1	-1	-1	-1	4	19	0	0						Untertest1.avi	0	880	547	72	111	1028	957	200	0	Content		-72	-111	12039691	1428193115
12056	08:52:18.449	00:00:12.056	723	-1024	-768	-1	-1	-1	-1	4	-1024	-768	-1	-1	-1	-1	4	19	0	0						Untertest1.avi	0	880	547	72	111	1028	957	200	0	Content		-72	-111	12056316	1428209740
12073	08:52:18.466	00:00:12.073	724	-1024	-768	-1	-1	-1	-1	4	1044,218	1071,327	0,5533265	0,9704863	539,2996	3,54448	0	19	1044	1071						Untertest1.avi	0	880	547	72	111	1028	957	200	0	Content		972	960	12073063	1428226487
12090	08:52:18.483	00:00:12.089	725	-1024	-768	-1	-1	-1	-1	4	1042,354	1075,825	0,5532111	0,9709237	539,2996	3,589765	0	19	1042	1076						Untertest1.avi	0	880	547	72	111	1028	957	200	0	Content		970	965	12089687	1428243111
12106	08:52:18.499	00:00:12.106	726	-1024	-768	-1	-1	-1	-1	4	-1024	-768	-1	-1	-1	-1	4		0	0						Untertest1.avi	0	880	547	72	111				0	Content		-72	-111	12106311	1428259735
12123	08:52:18.516	00:00:12.123	727	-1024	-768	-1	-1	-1	-1	4	-1024	-768	-1	-1	-1	-1	4		0	0						Untertest1.avi	0	880	547	72	111				0	Content		-72	-111	12123065	1428276489
12140	08:52:18.533	00:00:12.139	728	-1024	-768	-1	-1	-1	-1	4	-1024	-768	-1	-1	-1	-1	4		0	0						Untertest1.avi	0	880	547	72	111				0	Content		-72	-111	12139605	1428293029
12156	08:52:18.549	00:00:12.156	729	-1024	-768	-1	-1	-1	-1	4	-1024	-768	-1	-1	-1	-1	4		0	0						Untertest1.avi	0	880	547	72	111				0	Content		-72	-111	12156226	1428309650
12173	08:52:18.566	00:00:12.172	730	-1024	-768	-1	-1	-1	-1	4	-1024	-768	-1	-1	-1	-1	4		0	0						Untertest1.avi	0	880	547	72	111				0	Content		-72	-111	12172978	1428326402
12190	08:52:18.583	00:00:12.189	731	-1024	-768	-1	-1	-1	-1	4	-1024	-768	-1	-1	-1	-1	4		0	0						Untertest1.avi	0	880	547	72	111				0	Content		-72	-111	12189601	1428343025
12206	08:52:18.599	00:00:12.206	732	-1024	-768	-1	-1	-1	-1	4	-1024	-768	-1	-1	-1	-1	4		0	0						Untertest1.avi	0	880	547	72	111				0	Content		-72	-111	12206225	1428359649
12223	08:52:18.616	00:00:12.222	733	-1024	-768	-1	-1	-1	-1	4	-1024	-768	-1	-1	-1	-1	4		0	0						Untertest1.avi	0	880	547	72	111				0	Content		-72	-111	12222892	1428376316
12240	08:52:18.633	00:00:12.239	734	-1024	-768	-1	-1	-1	-1	4	-1024	-768	-1	-1	-1	-1	4		0	0						Untertest1.avi	0	880	547	72	111				0	Content		-72	-111	12239594	1428393018
12256	08:52:18.649	00:00:12.256	735	-1024	-768	-1	-1	-1	-1	4	-1024	-768	-1	-1	-1	-1	4		0	0						Untertest1.avi	0	880	547	72	111				0	Content		-72	-111	12256216	1428409640
12273	08:52:18.666	00:00:12.272	736	-1024	-768	-1	-1	-1	-1	4	-1024	-768	-1	-1	-1	-1	4		0	0						Untertest1.avi	0	880	547	72	111				0	Content		-72	-111	12272883	1428426307
12290	08:52:18.683	00:00:12.289	737	-1024	-768	-1	-1	-1	-1	4	-1024	-768	-1	-1	-1	-1	4		0	0						Untertest1.avi	0	880	547	72	111				0	Content		-72	-111	12289546	1428442970
12306	08:52:18.699	00:00:12.306	738	-1024	-768	-1	-1	-1	-1	4	-1024	-768	-1	-1	-1	-1	4		0	0						Untertest1.avi	0	880	547	72	111				0	Content		-72	-111	12306213	1428459637
12323	08:52:18.716	00:00:12.322	739	-1024	-768	-1	-1	-1	-1	4	-1024	-768	-1	-1	-1	-1	4		0	0						Untertest1.avi	0	880	547	72	111				0	Content		-72	-111	12322835	1428476259
12339	08:52:18.732	00:00:12.339	740	-1024	-768	-1	-1	-1	-1	4	-1024	-768	-1	-1	-1	-1	4		0	0						Untertest1.avi	0	880	547	72	111				0	Content		-72	-111	12339462	1428492886
12356	08:52:18.749	00:00:12.356	741	-1024	-768	-1	-1	-1	-1	4	-1024	-768	-1	-1	-1	-1	4		0	0						Untertest1.avi	0	880	547	72	111				0	Content		-72	-111	12356147	1428509571
12373	08:52:18.766	00:00:12.372	742	-1024	-768	-1	-1	-1	-1	4	-1024	-768	-1	-1	-1	-1	4		0	0						Untertest1.avi	0	880	547	72	111				0	Content		-72	-111	12372814	1428526238
12389	08:52:18.782	00:00:12.389	743	-1024	-768	-1	-1	-1	-1	4	-1024	-768	-1	-1	-1	-1	4		0	0						Untertest1.avi	0	880	547	72	111				0	Content		-72	-111	12389456	1428542880
12406	08:52:18.799	00:00:12.406	744	-1024	-768	-1	-1	-1	-1	4	-1024	-768	-1	-1	-1	-1	4		0	0						Untertest1.avi	0	880	547	72	111				0	Content		-72	-111	12406090	1428559514
12423	08:52:18.816	00:00:12.422	745	-1024	-768	-1	-1	-1	-1	4	-1024	-768	-1	-1	-1	-1	4		0	0						Untertest1.avi	0	880	547	72	111				0	Content		-72	-111	12422769	1428576193
12439	08:52:18.832	00:00:12.439	746	-1024	-768	-1	-1	-1	-1	4	-1024	-768	-1	-1	-1	-1	4		0	0						Untertest1.avi	0	880	547	72	111				0	Content		-72	-111	12439436	1428592860
12456	08:52:18.849	00:00:12.456	747	-1024	-768	-1	-1	-1	-1	4	-1024	-768	-1	-1	-1	-1	4		0	0						Untertest1.avi	0	880	547	72	111				0	Content		-72	-111	12456081	1428609505
12473	08:52:18.866	00:00:12.472	748	-1024	-768	-1	-1	-1	-1	4	-1024	-768	-1	-1	-1	-1	4		0	0						Untertest1.avi	0	880	547	72	111				0	Content		-72	-111	12472760	1428626184
12489	08:52:18.882	00:00:12.489	749	-1024	-768	-1	-1	-1	-1	4	-1024	-768	-1	-1	-1	-1	4		0	0						Untertest1.avi	0	880	547	72	111				0	Content		-72	-111	12489427	1428642851
12506	08:52:18.899	00:00:12.506	750	-1024	-768	-1	-1	-1	-1	4	-1024	-768	-1	-1	-1	-1	4		0	0						Untertest1.avi	0	880	547	72	111				0	Content		-72	-111	12506085	1428659509
12523	08:52:18.916	00:00:12.522	751	-1024	-768	-1	-1	-1	-1	4	-1024	-768	-1	-1	-1	-1	4		0	0						Untertest1.avi	0	880	547	72	111				0	Content		-72	-111	12522759	1428676183
12539	08:52:18.932	00:00:12.539	752	-1024	-768	-1	-1	-1	-1	4	-1024	-768	-1	-1	-1	-1	4		0	0						Untertest1.avi	0	880	547	72	111				0	Content		-72	-111	12539426	1428692850
12556	08:52:18.949	00:00:12.556	753	-1024	-768	-1	-1	-1	-1	4	-1024	-768	-1	-1	-1	-1	4		0	0						Untertest1.avi	0	880	547	72	111				0	Content		-72	-111	12556054	1428709478
12573	08:52:18.966	00:00:12.572	754	-1024	-768	-1	-1	-1	-1	4	-1024	-768	-1	-1	-1	-1	4		0	0						Untertest1.avi	0	880	547	72	111				0	Content		-72	-111	12572721	1428726145
12589	08:52:18.982	00:00:12.589	755	1114,084	1091,537	0,5506504	0,9812656	540,7433	3,616874	2	1122,671	1099,291	0,5487521	0,9812466	552,4588	3,713421	2		0	0						Untertest1.avi	0	880	547	72	111				0	Content		-72	-111	12589302	1428742726
12606	08:52:18.999	00:00:12.605	756	1115,313	1058,777	0,554966	0,9802778	540,7433	3,637459	2	1122,374	1063,827	0,5577397	0,9802657	552,4588	3,729559	2		0	0						Untertest1.avi	0	880	547	72	111				0	Content		-72	-111	12605924	1428759348
12623	08:52:19.016	00:00:12.622	757	-1024	-768	-1	-1	-1	-1	4	-1024	-768	-1	-1	-1	-1	4		0	0						Untertest1.avi	0	880	547	72	111				0	Content		-72	-111	12622674	1428776098
12639	08:52:19.032	00:00:12.639	758	-1024	-768	-1	-1	-1	-1	4	-1024	-768	-1	-1	-1	-1	4		0	0						Untertest1.avi	0	880	547	72	111				0	Content		-72	-111	12639296	1428792720
12656	08:52:19.049	00:00:12.655	759	-1024	-768	-1	-1	-1	-1	4	-1024	-768	-1	-1	-1	-1	4		0	0						Untertest1.avi	0	880	547	72	111				0	Content		-72	-111	12655919	1428809343
12673	08:52:19.066	00:00:12.672	760	-1024	-768	-1	-1	-1	-1	4	-1024	-768	-1	-1	-1	-1	4		0	0						Untertest1.avi	0	880	547	72	111				0	Content		-72	-111	12672586	1428826010
12689	08:52:19.082	00:00:12.689	761	-1024	-768	-1	-1	-1	-1	4	-1024	-768	-1	-1	-1	-1	4		0	0						Untertest1.avi	0	880	547	72	111				0	Content		-72	-111	12689166	1428842590
12706	08:52:19.099	00:00:12.705	762	-1024	-768	-1	-1	-1	-1	4	-1024	-768	-1	-1	-1	-1	4		0	0						Untertest1.avi	0	880	547	72	111				0	Content		-72	-111	12705852	1428859276
12723	08:52:19.116	00:00:12.722	763	-1024	-768	-1	-1	-1	-1	4	-1024	-768	-1	-1	-1	-1	4		0	0						Untertest1.avi	0	880	547	72	111				0	Content		-72	-111	12722519	1428875943
12739	08:52:19.132	00:00:12.739	764	-1024	-768	-1	-1	-1	-1	4	-1024	-768	-1	-1	-1	-1	4		0	0						Untertest1.avi	0	880	547	72	111				0	Content		-72	-111	12739161	1428892585
12756	08:52:19.149	00:00:12.755	765	1083,953	1007,34	0,5556338	0,9792161	538,0157	3,734311	2	1088,974	1008,474	0,5581611	0,9792198	549,6765	3,827577	2		0	0						Untertest1.avi	0	880	547	72	111				0	Content		-72	-111	12755796	1428909220
12773	08:52:19.166	00:00:12.772	766	1993,821	1121,381	0,6980339	0,9562056	538,0157	4,011284	0	1109,517	1021,545	0,5502571	0,9801058	549,6765	3,820659	0	20	1552	1071						Untertest1.avi	0	880	547	72	111	1272	921	317	0	Content		1480	960	12772552	1428925976
12789	08:52:19.182	00:00:12.789	767	1092,382	1028,563	0,5551322	0,9790038	538,0157	3,687027	2	1098,667	1031,496	0,5579183	0,9789915	549,6765	3,780045	2	20	0	0						Untertest1.avi	0	880	547	72	111	1272	921	317	0	Content		-72	-111	12789166	1428942590
12806	08:52:19.199	00:00:12.805	768	1096,15	1008,701	0,5552968	0,9790034	538,8909	3,788824	2	1058,976	1011,257	0,5577987	0,9789639	550,5692	3,877519	2	20	0	0						Untertest1.avi	0	880	547	72	111	1272	921	317	0	Content		-72	-111	12805780	1428959204
12823	08:52:19.216	00:00:12.822	769	1567,776	1019,934	0,7026075	0,9561265	494,8959	3,639144	0	1081,029	1002,305	0,5514701	0,9799914	538,9927	3,851524	0	20	1324	1011						Untertest1.avi	0	880	547	72	111	1272	921	317	0	Content		1252	900	12822530	1428975954
12839	08:52:19.232	00:00:12.839	770	1618,897	1061,081	0,7006367	0,9552099	511,6924	3,759026	0	1061,716	1010,253	0,5557042	0,9789997	542,65	3,761214	0	20	1340	1036						Untertest1.avi	0	880	547	72	111	1272	921	317	0	Content		1268	925	12839154	1428992578
12856	08:52:19.249	00:00:12.855	771	1633,993	1035,641	0,7006099	0,9554895	511,6924	3,793038	0	1084,489	1028,558	0,5554517	0,97892	542,65	3,86843	0	20	1359	1032						Untertest1.avi	0	880	547	72	111	1272	921	317	0	Content		1287	921	12855777	1429009201
12873	08:52:19.266	00:00:12.872	772	1572,939	1028,356	0,702337	0,9563842	492,1526	3,606321	0	1067,49	999,411	0,5505644	0,9801371	540,4086	3,850106	0	20	1320	1014						Untertest1.avi	0	880	547	72	111	1272	921	317	0	Content		1248	903	12872530	1429025954
12889	08:52:19.282	00:00:12.889	773	1667,433	1068,307	0,7020407	0,9553364	518,2122	3,859379	0	1113,103	1032,952	0,5548636	0,979055	541,6735	3,891797	0	20	1390	1051						Untertest1.avi	0	880	547	72	111	1272	921	317	0	Content		1318	940	12889152	1429042576
12906	08:52:19.299	00:00:12.905	774	1592,376	1034,489	0,7016376	0,9564222	494,7698	3,631091	0	1081,653	1028,711	0,549943	0,9801316	542,0272	3,90116	0	20	1337	1032						Untertest1.avi	0	880	547	72	111	1272	921	317	0	Content		1265	921	12905777	1429059201
12922	08:52:19.315	00:00:12.922	775	1626,267	1039,565	0,700453	0,9555519	514,0316	3,865381	0	1089,918	1030,727	0,5545966	0,9792377	542,0547	3,860438	0	20	1358	1035						Untertest1.avi	0	880	547	72	111	1272	921	317	0	Content		1286	924	12922400	1429075824
12939	08:52:19.332	00:00:12.939	776	-1024	-768	-1	-1	-1	-1	4	-1024	-768	-1	-1	-1	-1	4	20	0	0						Untertest1.avi	0	880	547	72	111	1272	921	317	0	Content		-72	-111	12939120	1429092544
12956	08:52:19.349	00:00:12.955	777	-1024	-768	-1	-1	-1	-1	4	-1024	-768	-1	-1	-1	-1	4	20	0	0						Untertest1.avi	0	880	547	72	111	1272	921	317	0	Content		-72	-111	12955787	1429109211
12972	08:52:19.365	00:00:12.972	778	1640,181	1049,261	0,6989449	0,9567148	510,2571	3,818922	0	1056,755	1009,092	0,5515485	0,9803277	530,2429	3,820361	0	20	1348	1029						Untertest1.avi	0	880	547	72	111	1272	921	317	0	Content		1276	918	12972472	1429125896
12989	08:52:19.382	00:00:12.989	779	1271,526	1043,115	0,6971123	0,9570306	523,408	3,821733	0	1076,205	1014,17	0,5501577	0,9810187	537,0943	3,858501	0	20	1174	1029						Untertest1.avi	0	880	547	72	111	1272	921	317	0	Content		1102	918	12989095	1429142519
13006	08:52:19.399	00:00:13.005	780	1573,644	1040,635	0,7008154	0,9572106	495,0175	3,687913	0	1029,239	998,4626	0,5513313	0,9805244	530,269	3,804044	0	20	1301	1020						Untertest1.avi	0	880	547	72	111	1272	921	317	0	Content		1229	909	13005719	1429159143
13022	08:52:19.415	00:00:13.022	781	1632,585	1041,82	0,6986091	0,9570022	510,7706	3,811143	0	1075,22	1014,936	0,5538406	0,979923	541,9341	3,827997	0	20	1354	1028						Untertest1.avi	0	880	547	72	111	1272	921	317	0	Content		1282	917	13022343	1429175767
13039	08:52:19.432	00:00:13.039	782	1600,483	1043,524	0,698684	0,9564959	510,7706	3,821893	0	-1024	-768	-1	-1	-1	-1	4	20	1600	1044						Untertest1.avi	0	880	547	72	111	1272	921	317	0	Content		1528	933	13039091	1429192515
13056	08:52:19.449	00:00:13.055	783	1634,139	1038,808	0,6985971	0,9569651	510,7549	3,790003	0	1032,782	1001,965	0,5512183	0,9803682	530,3423	3,771033	0	20	1333	1020						Untertest1.avi	0	880	547	72	111	1272	921	317	0	Content		1261	909	13055713	1429209137
13072	08:52:19.465	00:00:13.072	784	1582,955	1047,48	0,7005868	0,9571519	496,3309	3,647797	0	1034,592	1006,275	0,5512751	0,980265	530,3652	3,741985	0	20	1309	1027						Untertest1.avi	0	880	547	72	111	1272	921	317	0	Content		1237	916	13072337	1429225761
13089	08:52:19.482	00:00:13.089	785	1245,552	1042,196	0,6970865	0,956995	523,4171	3,767658	0	1055,664	1021,379	0,5542642	0,9796514	542,6985	3,841522	0	21	1151	1032						Untertest1.avi	0	880	547	72	111	1218	911	333	0	Content		1079	921	13089088	1429242512
13106	08:52:19.499	00:00:13.105	786	702,0765	1024,867	0,6930996	0,9567518	510,46	3,592936	0	1023,083	1000,5	0,5499177	0,9805585	539,7264	3,79443	0	21	863	1013						Untertest1.avi	0	880	547	72	111	1218	911	333	0	Content		791	902	13105712	1429259136
13122	08:52:19.515	00:00:13.122	787	1572,961	1058,854	0,7005474	0,9561295	515,8064	3,783025	0	-1024	-768	-1	-1	-1	-1	4	21	1573	1059						Untertest1.avi	0	880	547	72	111	1218	911	333	0	Content		1501	948	13122336	1429275760
13139	08:52:19.532	00:00:13.138	788	1581,34	1053,311	0,6990092	0,9567361	510,5406	3,72859	0	1007,569	989,8995	0,55166	0,9801168	530,3544	3,714933	0	21	1294	1022						Untertest1.avi	0	880	547	72	111	1218	911	333	0	Content		1222	911	13138957	1429292381
13156	08:52:19.549	00:00:13.155	789	1572,733	1043,94	0,6990123	0,9569417	510,7368	3,670455	0	1014,623	1012,204	0,5516557	0,9802609	530,4061	3,69207	0	21	1294	1028						Untertest1.avi	0	880	547	72	111	1218	911	333	0	Content		1222	917	13155705	1429309129
13172	08:52:19.565	00:00:13.172	790	-1024	-768	-1	-1	-1	-1	4	1020,115	1017,577	0,5516365	0,9804905	530,3736	3,716448	0	21	1020	1018						Untertest1.avi	0	880	547	72	111	1218	911	333	0	Content		948	907	13172330	1429325754
13189	08:52:19.582	00:00:13.188	791	1582,702	1044,138	0,7002105	0,9568412	514,9256	3,684008	0	1027,525	1003,093	0,5516025	0,980197	530,3737	3,688509	0	21	1305	1024						Untertest1.avi	0	880	547	72	111	1218	911	333	0	Content		1233	913	13188952	1429342376
13206	08:52:19.599	00:00:13.205	792	1080,477	1016,551	0,6947789	0,9576837	497,4182	3,473044	0	1047,316	1015,326	0,5542288	0,9804534	542,7762	3,725958	0	21	1064	1016						Untertest1.avi	0	880	547	72	111	1218	911	333	0	Content		992	905	13205578	1429359002
13222	08:52:19.615	00:00:13.222	793	1572,347	1040,187	0,6987073	0,957971	510,8411	3,597972	0	1017,758	1012,767	0,5492912	0,9816336	541,6115	3,716903	0	21	1295	1026						Untertest1.avi	0	880	547	72	111	1218	911	333	0	Content		1223	915	13222326	1429375750
13239	08:52:19.632	00:00:13.238	794	681,7595	1015,238	0,6942782	0,9587066	498,4293	3,383107	0	1024,408	999,5909	0,5489733	0,981738	542,2957	3,706388	0	21	853	1007						Untertest1.avi	0	880	547	72	111	1218	911	333	0	Content		781	896	13238949	1429392373
13256	08:52:19.649	00:00:13.255	795	1508,025	1031,957	0,6963601	0,9579218	504,7446	3,631085	0	1010,706	1021,329	0,5491315	0,9819761	539,925	3,778895	0	21	1259	1027						Untertest1.avi	0	880	547	72	111	1218	911	333	0	Content		1187	916	13255573	1429408997
13272	08:52:19.665	00:00:13.272	796	1558,715	1046,916	0,6978621	0,9583803	510,8213	3,632006	0	1021,153	1021,662	0,5487583	0,9820501	540,5319	3,692711	0	21	1290	1034						Untertest1.avi	0	880	547	72	111	1218	911	333	0	Content		1218	923	13272197	1429425621
13289	08:52:19.682	00:00:13.288	797	1535,763	1027,7	0,6992149	0,9588627	498,8532	3,541143	0	1006,079	1000,661	0,5503011	0,9815621	530,6841	3,594701	0	21	1271	1014						Untertest1.avi	0	880	547	72	111	1218	911	333	0	Content		1199	903	13288820	1429442244
13306	08:52:19.699	00:00:13.305	798	1568,043	1048,161	0,6974015	0,9584153	510,8873	3,639028	0	1030,287	1014,888	0,5484078	0,9819558	540,3877	3,754102	0	21	1299	1032						Untertest1.avi	0	880	547	72	111	1218	911	333	0	Content		1227	921	13305570	1429458994
13322	08:52:19.715	00:00:13.322	799	1596,093	1062,885	0,6991601	0,9575895	516,7397	3,628205	0	987,7082	1003,349	0,550261	0,981258	530,6946	3,605496	0	21	1292	1033						Untertest1.avi	0	880	547	72	111	1218	911	333	0	Content		1220	922	13322193	1429475617
13339	08:52:19.732	00:00:13.338	800	1573,457	1030,911	0,6977206	0,9579836	510,8157	3,627232	0	1055,682	1010,09	0,5485922	0,9813927	541,495	3,708593	0	21	1315	1021						Untertest1.avi	0	880	547	72	111	1218	911	333	0	Content		1243	910	13338816	1429492240
13356	08:52:19.749	00:00:13.355	801	683,985	1007,592	0,6940166	0,9581629	498,5486	3,370947	0	1038,167	1015,076	0,5541949	0,9797698	544,5718	3,695584	0	21	861	1011						Untertest1.avi	0	880	547	72	111	1218	911	333	0	Content		789	900	13355564	1429508988
13372	08:52:19.765	00:00:13.372	802	1539,083	1025,118	0,6970589	0,9564005	503,9883	3,593193	0	1017,129	1006,926	0,5518162	0,9794338	530,5501	3,615322	0	21	1278	1016						Untertest1.avi	0	880	547	72	111	1218	911	333	0	Content		1206	905	13372187	1429525611
13389	08:52:19.782	00:00:13.388	803	1595,531	1050,493	0,702019	0,9552863	516,8722	3,617134	0	1021,214	996,137	0,552727	0,9782869	530,4537	3,626881	0	21	1308	1023						Untertest1.avi	0	880	547	72	111	1218	911	333	0	Content		1236	912	13388809	1429542233
13406	08:52:19.799	00:00:13.405	804	1543,284	1025,789	0,7030044	0,9551268	496,7401	3,500392	0	1012,831	999,032	0,5538138	0,977097	530,3182	3,564151	0	21	1278	1012						Untertest1.avi	0	880	547	72	111	1218	911	333	0	Content		1206	901	13405558	1429558982
13422	08:52:19.815	00:00:13.422	805	1588,724	1038,198	0,7023826	0,9535162	510,6402	3,62859	0	1018,408	1004,843	0,5550201	0,9758441	530,1683	3,653484	0	22	1304	1022						Untertest1.avi	0	880	547	72	111	997	923	300	0	Content		1232	911	13422182	1429575606
13439	08:52:19.832	00:00:13.438	806	743,1151	1019,324	0,6979387	0,9530646	509,6171	3,48518	0	1044,533	1021,022	0,5563706	0,9749453	529,9544	3,584348	0	22	894	1020						Untertest1.avi	0	880	547	72	111	997	923	300	0	Content		822	909	13438804	1429592228
13455	08:52:19.848	00:00:13.455	807	-1024	-768	-1	-1	-1	-1	4	1071,064	1052,117	0,5564093	0,9743783	537,3329	3,614915	0	22	1071	1052						Untertest1.avi	0	880	547	72	111	997	923	300	0	Content		999	941	13455428	1429608852
13472	08:52:19.865	00:00:13.472	808	-1024	-768	-1	-1	-1	-1	4	1123,178	992,6313	0,5609444	0,9724608	536,6486	3,611758	0	22	1123	993						Untertest1.avi	0	880	547	72	111	997	923	300	0	Content		1051	882	13472175	1429625599
13489	08:52:19.882	00:00:13.488	809	719,8736	1012,175	0,6989653	0,9499891	497,6677	3,455194	0	1051,147	1046,282	0,5608574	0,9721527	529,121	3,617322	0	22	886	1029						Untertest1.avi	0	880	547	72	111	997	923	300	0	Content		814	918	13488797	1429642221
13505	08:52:19.898	00:00:13.505	810	-1024	-768	-1	-1	-1	-1	4	1060,412	1036,899	0,5623849	0,9713452	528,7924	3,598504	0	22	1060	1037						Untertest1.avi	0	880	547	72	111	997	923	300	0	Content		988	926	13505421	1429658845
13522	08:52:19.915	00:00:13.522	811	-1024	-768	-1	-1	-1	-1	4	1101,594	1057,887	0,5656297	0,9701372	535,8804	3,633854	0	22	1102	1058						Untertest1.avi	0	880	547	72	111	997	923	300	0	Content		1030	947	13522042	1429675466
13539	08:52:19.932	00:00:13.538	812	730,3583	1007,53	0,7088321	0,9488749	497,6677	3,305892	0	1049,246	1037,474	0,5653452	0,9700609	528,0631	3,637405	0	22	890	1023						Untertest1.avi	0	880	547	72	111	997	923	300	0	Content		818	912	13538666	1429692090
13555	08:52:19.948	00:00:13.555	813	-1024	-768	-1	-1	-1	-1	4	1079,817	1044,371	0,5659803	0,9700649	531,5934	3,641932	0	22	1080	1044						Untertest1.avi	0	880	547	72	111	997	923	300	0	Content		1008	933	13555416	1429708840
13572	08:52:19.965	00:00:13.572	814	-1024	-768	-1	-1	-1	-1	4	1075,312	1048,234	0,5671394	0,9696979	531,8289	3,625299	0	22	1075	1048						Untertest1.avi	0	880	547	72	111	997	923	300	0	Content		1003	937	13572040	1429725464
13589	08:52:19.982	00:00:13.588	815	-1024	-768	-1	-1	-1	-1	4	1037,705	986,3079	0,5699592	0,9683826	531,1961	3,587865	0	22	1038	986						Untertest1.avi	0	880	547	72	111	997	923	300	0	Content		966	875	13588669	1429742093
13605	08:52:19.998	00:00:13.605	816	-1024	-768	-1	-1	-1	-1	4	1068,033	1033,659	0,5706336	0,9683908	528,9796	3,613351	0	22	1068	1034						Untertest1.avi	0	880	547	72	111	997	923	300	0	Content		996	923	13605414	1429758838
13622	08:52:20.015	00:00:13.621	817	-1024	-768	-1	-1	-1	-1	4	-1024	-768	-1	-1	-1	-1	4	22	0	0						Untertest1.avi	0	880	547	72	111	997	923	300	0	Content		-72	-111	13621911	1429775335
13639	08:52:20.032	00:00:13.638	818	-1024	-768	-1	-1	-1	-1	4	-1024	-768	-1	-1	-1	-1	4	22	0	0						Untertest1.avi	0	880	547	72	111	997	923	300	0	Content		-72	-111	13638661	1429792085
13655	08:52:20.048	00:00:13.655	819	-1024	-768	-1	-1	-1	-1	4	-1024	-768	-1	-1	-1	-1	4	22	0	0						Untertest1.avi	0	880	547	72	111	997	923	300	0	Content		-72	-111	13655283	1429808707
13672	08:52:20.065	00:00:13.671	820	-1024	-768	-1	-1	-1	-1	4	-1024	-768	-1	-1	-1	-1	4	22	0	0						Untertest1.avi	0	880	547	72	111	997	923	300	0	Content		-72	-111	13671968	1429825392
13689	08:52:20.082	00:00:13.688	821	-1024	-768	-1	-1	-1	-1	4	-1024	-768	-1	-1	-1	-1	4	22	0	0						Untertest1.avi	0	880	547	72	111	997	923	300	0	Content		-72	-111	13688635	1429842059
13705	08:52:20.098	00:00:13.705	822	-1024	-768	-1	-1	-1	-1	4	1107,986	1077,999	0,5761936	0,9696499	528,9796	3,523091	0	22	1108	1078						Untertest1.avi	0	880	547	72	111	997	923	300	0	Content		1036	967	13705278	1429858702
13722	08:52:20.115	00:00:13.721	823	-1024	-768	-1	-1	-1	-1	4	-1024	-768	-1	-1	-1	-1	4		0	0						Untertest1.avi	0	880	547	72	111				0	Content		-72	-111	13721901	1429875325
13739	08:52:20.132	00:00:13.738	824	-1024	-768	-1	-1	-1	-1	4	-1024	-768	-1	-1	-1	-1	4		0	0						Untertest1.avi	0	880	547	72	111				0	Content		-72	-111	13738528	1429891952
13755	08:52:20.148	00:00:13.755	825	-1024	-768	-1	-1	-1	-1	4	-1024	-768	-1	-1	-1	-1	4		0	0						Untertest1.avi	0	880	547	72	111				0	Content		-72	-111	13755276	1429908700
13772	08:52:20.165	00:00:13.771	826	-1024	-768	-1	-1	-1	-1	4	-1024	-768	-1	-1	-1	-1	4		0	0						Untertest1.avi	0	880	547	72	111				0	Content		-72	-111	13771900	1429925324
13789	08:52:20.182	00:00:13.788	827	-1024	-768	-1	-1	-1	-1	4	-1024	-768	-1	-1	-1	-1	4		0	0						Untertest1.avi	0	880	547	72	111				0	Content		-72	-111	13788567	1429941991
13805	08:52:20.198	00:00:13.805	828	-1024	-768	-1	-1	-1	-1	4	-1024	-768	-1	-1	-1	-1	4		0	0						Untertest1.avi	0	880	547	72	111				0	Content		-72	-111	13805272	1429958696
13822	08:52:20.215	00:00:13.821	829	-1024	-768	-1	-1	-1	-1	4	-1024	-768	-1	-1	-1	-1	4		0	0						Untertest1.avi	0	880	547	72	111				0	Content		-72	-111	13821804	1429975228
13838	08:52:20.231	00:00:13.838	830	-1024	-768	-1	-1	-1	-1	4	-1024	-768	-1	-1	-1	-1	4		0	0						Untertest1.avi	0	880	547	72	111				0	Content		-72	-111	13838456	1429991880
13855	08:52:20.248	00:00:13.855	831	-1024	-768	-1	-1	-1	-1	4	-1024	-768	-1	-1	-1	-1	4		0	0						Untertest1.avi	0	880	547	72	111				0	Content		-72	-111	13855079	1430008503
13872	08:52:20.265	00:00:13.871	832	-1024	-768	-1	-1	-1	-1	4	-1024	-768	-1	-1	-1	-1	4		0	0						Untertest1.avi	0	880	547	72	111				0	Content		-72	-111	13871832	1430025256
13888	08:52:20.281	00:00:13.888	833	-1024	-768	-1	-1	-1	-1	4	-1024	-768	-1	-1	-1	-1	4		0	0						Untertest1.avi	0	880	547	72	111				0	Content		-72	-111	13888439	1430041863
13905	08:52:20.298	00:00:13.905	834	-1024	-768	-1	-1	-1	-1	4	-1024	-768	-1	-1	-1	-1	4		0	0						Untertest1.avi	0	880	547	72	111				0	Content		-72	-111	13905062	1430058486
13922	08:52:20.315	00:00:13.921	835	-1024	-768	-1	-1	-1	-1	4	-1024	-768	-1	-1	-1	-1	4		0	0						Untertest1.avi	0	880	547	72	111				0	Content		-72	-111	13921749	1430075173
13938	08:52:20.331	00:00:13.938	836	-1024	-768	-1	-1	-1	-1	4	-1024	-768	-1	-1	-1	-1	4		0	0						Untertest1.avi	0	880	547	72	111				0	Content		-72	-111	13938416	1430091840
13955	08:52:20.348	00:00:13.955	837	-1024	-768	-1	-1	-1	-1	4	-1024	-768	-1	-1	-1	-1	4		0	0						Untertest1.avi	0	880	547	72	111				0	Content		-72	-111	13955048	1430108472
13972	08:52:20.365	00:00:13.971	838	-1024	-768	-1	-1	-1	-1	4	-1024	-768	-1	-1	-1	-1	4		0	0						Untertest1.avi	0	880	547	72	111				0	Content		-72	-111	13971715	1430125139
13988	08:52:20.381	00:00:13.988	839	-1024	-768	-1	-1	-1	-1	4	-1024	-768	-1	-1	-1	-1	4		0	0						Untertest1.avi	0	880	547	72	111				0	Content		-72	-111	13988385	1430141809
14005	08:52:20.398	00:00:14.005	840	-1024	-768	-1	-1	-1	-1	4	-1024	-768	-1	-1	-1	-1	4		0	0						Untertest1.avi	0	880	547	72	111				0	Content		-72	-111	14005052	1430158476
14022	08:52:20.415	00:00:14.021	841	-1024	-768	-1	-1	-1	-1	4	-1024	-768	-1	-1	-1	-1	4		0	0						Untertest1.avi	0	880	547	72	111				0	Content		-72	-111	14021677	1430175101
14038	08:52:20.431	00:00:14.038	842	-1024	-768	-1	-1	-1	-1	4	-1024	-768	-1	-1	-1	-1	4		0	0						Untertest1.avi	0	880	547	72	111				0	Content		-72	-111	14038344	1430191768
14055	08:52:20.448	00:00:14.054	843	-1024	-768	-1	-1	-1	-1	4	-1024	-768	-1	-1	-1	-1	4		0	0						Untertest1.avi	0	880	547	72	111				0	Content		-72	-111	14054946	1430208370
14072	08:52:20.465	00:00:14.071	844	-1024	-768	-1	-1	-1	-1	4	-1024	-768	-1	-1	-1	-1	4		0	0						Untertest1.avi	0	880	547	72	111				0	Content		-72	-111	14071613	1430225037
14088	08:52:20.481	00:00:14.088	845	-1024	-768	-1	-1	-1	-1	4	-1024	-768	-1	-1	-1	-1	4		0	0						Untertest1.avi	0	880	547	72	111				0	Content		-72	-111	14088266	1430241690
14105	08:52:20.498	00:00:14.104	846	-1024	-768	-1	-1	-1	-1	4	-1024	-768	-1	-1	-1	-1	4		0	0						Untertest1.avi	0	880	547	72	111				0	Content		-72	-111	14104933	1430258357
14122	08:52:20.515	00:00:14.121	847	-1024	-768	-1	-1	-1	-1	4	-1024	-768	-1	-1	-1	-1	4		0	0						Untertest1.avi	0	880	547	72	111				0	Content		-72	-111	14121539	1430274963
14138	08:52:20.531	00:00:14.138	848	-1024	-768	-1	-1	-1	-1	4	-1024	-768	-1	-1	-1	-1	4		0	0						Untertest1.avi	0	880	547	72	111				0	Content		-72	-111	14138288	1430291712
14154	08:52:20.547	00:00:14.154	849	-1024	-768	-1	-1	-1	-1	4	-1024	-768	-1	-1	-1	-1	4		0	0						Untertest1.avi	0	880	547	72	111				0	Content		-72	-111	14154287	1430307711
14171	08:52:20.564	00:00:14.170	850	-1024	-768	-1	-1	-1	-1	4	-1024	-768	-1	-1	-1	-1	4		0	0						Untertest1.avi	0	880	547	72	111				0	Content		-72	-111	14170954	1430324378
14188	08:52:20.581	00:00:14.187	851	-1024	-768	-1	-1	-1	-1	4	-1024	-768	-1	-1	-1	-1	4		0	0						Untertest1.avi	0	880	547	72	111				0	Content		-72	-111	14187621	1430341045
14204	08:52:20.597	00:00:14.203	852	-1024	-768	-1	-1	-1	-1	4	-1024	-768	-1	-1	-1	-1	4		0	0						Untertest1.avi	0	880	547	72	111				0	Content		-72	-111	14203895	1430357319
14221	08:52:20.614	00:00:14.220	853	-1024	-768	-1	-1	-1	-1	4	-1024	-768	-1	-1	-1	-1	4		0	0						Untertest1.avi	0	880	547	72	111				0	Content		-72	-111	14220563	1430373987
14237	08:52:20.630	00:00:14.237	854	-1024	-768	-1	-1	-1	-1	4	-1024	-768	-1	-1	-1	-1	4		0	0						Untertest1.avi	0	880	547	72	111				0	Content		-72	-111	14237344	1430390768
14254	08:52:20.647	00:00:14.254	855	-1024	-768	-1	-1	-1	-1	4	-1024	-768	-1	-1	-1	-1	4		0	0						Untertest1.avi	0	880	547	72	111				0	Content		-72	-111	14254011	1430407435
14271	08:52:20.664	00:00:14.270	856	-1024	-768	-1	-1	-1	-1	4	-1024	-768	-1	-1	-1	-1	4		0	0						Untertest1.avi	0	880	547	72	111				0	Content		-72	-111	14270678	1430424102
14288	08:52:20.681	00:00:14.287	857	-1024	-768	-1	-1	-1	-1	4	-1024	-768	-1	-1	-1	-1	4		0	0						Untertest1.avi	0	880	547	72	111				0	Content		-72	-111	14287729	1430441153
14304	08:52:20.697	00:00:14.304	858	-1024	-768	-1	-1	-1	-1	4	-1024	-768	-1	-1	-1	-1	4		0	0						Untertest1.avi	0	880	547	72	111				0	Content		-72	-111	14304396	1430457820
14321	08:52:20.714	00:00:14.320	859	-1024	-768	-1	-1	-1	-1	4	-1024	-768	-1	-1	-1	-1	4		0	0						Untertest1.avi	0	880	547	72	111				0	Content		-72	-111	14320567	1430473991
14337	08:52:20.730	00:00:14.337	860	-1024	-768	-1	-1	-1	-1	4	-1024	-768	-1	-1	-1	-1	4		0	0						Untertest1.avi	0	880	547	72	111				0	Content		-72	-111	14337234	1430490658
14354	08:52:20.747	00:00:14.353	861	-1024	-768	-1	-1	-1	-1	4	-1024	-768	-1	-1	-1	-1	4		0	0						Untertest1.avi	0	880	547	72	111				0	Content		-72	-111	14353901	1430507325
14370	08:52:20.763	00:00:14.369	862	-1024	-768	-1	-1	-1	-1	4	-1024	-768	-1	-1	-1	-1	4		0	0						Untertest1.avi	0	880	547	72	111				0	Content		-72	-111	14369522	1430522946
14386	08:52:20.779	00:00:14.386	863	-1024	-768	-1	-1	-1	-1	4	-1024	-768	-1	-1	-1	-1	4		0	0						Untertest1.avi	0	880	547	72	111				0	Content		-72	-111	14386143	1430539567
14403	08:52:20.796	00:00:14.402	864	-1024	-768	-1	-1	-1	-1	4	-1024	-768	-1	-1	-1	-1	4		0	0						Untertest1.avi	0	880	547	72	111				0	Content		-72	-111	14402829	1430556253
14419	08:52:20.812	00:00:14.419	865	-1024	-768	-1	-1	-1	-1	4	-1024	-768	-1	-1	-1	-1	4		0	0						Untertest1.avi	0	880	547	72	111				0	Content		-72	-111	14419496	1430572920
14436	08:52:20.829	00:00:14.436	866	-1024	-768	-1	-1	-1	-1	4	-1024	-768	-1	-1	-1	-1	4		0	0						Untertest1.avi	0	880	547	72	111				0	Content		-72	-111	14436163	1430589587
14453	08:52:20.846	00:00:14.452	867	-1024	-768	-1	-1	-1	-1	4	-1024	-768	-1	-1	-1	-1	4		0	0						Untertest1.avi	0	880	547	72	111				0	Content		-72	-111	14452943	1430606367
14470	08:52:20.863	00:00:14.469	868	-1024	-768	-1	-1	-1	-1	4	-1024	-768	-1	-1	-1	-1	4		0	0						Untertest1.avi	0	880	547	72	111				0	Content		-72	-111	14469512	1430622936
14486	08:52:20.879	00:00:14.486	869	-1024	-768	-1	-1	-1	-1	4	-1024	-768	-1	-1	-1	-1	4		0	0						Untertest1.avi	0	880	547	72	111				0	Content		-72	-111	14486449	1430639873
14503	08:52:20.896	00:00:14.503	870	-1024	-768	-1	-1	-1	-1	4	-1024	-768	-1	-1	-1	-1	4		0	0						Untertest1.avi	0	880	547	72	111				0	Content		-72	-111	14503116	1430656540
14520	08:52:20.913	00:00:14.520	871	-1024	-768	-1	-1	-1	-1	4	-1024	-768	-1	-1	-1	-1	4		0	0						Untertest1.avi	0	880	547	72	111				0	Content		-72	-111	14520080	1430673504
14537	08:52:20.930	00:00:14.536	872	-1024	-768	-1	-1	-1	-1	4	-1024	-768	-1	-1	-1	-1	4		0	0						Untertest1.avi	0	880	547	72	111				0	Content		-72	-111	14536747	1430690171
14553	08:52:20.946	00:00:14.553	873	-1024	-768	-1	-1	-1	-1	4	-1024	-768	-1	-1	-1	-1	4		0	0						Untertest1.avi	0	880	547	72	111				0	Content		-72	-111	14553414	1430706838
14570	08:52:20.963	00:00:14.570	874	-1024	-768	-1	-1	-1	-1	4	-1024	-768	-1	-1	-1	-1	4		0	0						Untertest1.avi	0	880	547	72	111				0	Content		-72	-111	14570494	1430723918
14587	08:52:20.980	00:00:14.587	875	-1024	-768	-1	-1	-1	-1	4	-1024	-768	-1	-1	-1	-1	4		0	0						Untertest1.avi	0	880	547	72	111				0	Content		-72	-111	14587161	1430740585
14604	08:52:20.997	00:00:14.603	876	-1024	-768	-1	-1	-1	-1	4	-1024	-768	-1	-1	-1	-1	4		0	0						Untertest1.avi	0	880	547	72	111				0	Content		-72	-111	14603828	1430757252
14620	08:52:21.013	00:00:14.619	877	-1024	-768	-1	-1	-1	-1	4	-1024	-768	-1	-1	-1	-1	4		0	0						Untertest1.avi	0	880	547	72	111				0	Content		-72	-111	14619986	1430773410
14637	08:52:21.030	00:00:14.636	878	-1024	-768	-1	-1	-1	-1	4	-1024	-768	-1	-1	-1	-1	4		0	0						Untertest1.avi	0	880	547	72	111				0	Content		-72	-111	14636653	1430790077
14653	08:52:21.046	00:00:14.653	879	-1024	-768	-1	-1	-1	-1	4	-1024	-768	-1	-1	-1	-1	4		0	0						Untertest1.avi	0	880	547	72	111				0	Content		-72	-111	14653103	1430806527
14670	08:52:21.063	00:00:14.669	880	-1024	-768	-1	-1	-1	-1	4	-1024	-768	-1	-1	-1	-1	4		0	0						Untertest1.avi	0	880	547	72	111				0	Content		-72	-111	14669771	1430823195
14686	08:52:21.079	00:00:14.686	881	-1024	-768	-1	-1	-1	-1	4	-1024	-768	-1	-1	-1	-1	4		0	0						Untertest1.avi	0	880	547	72	111				0	Content		-72	-111	14686438	1430839862
14703	08:52:21.096	00:00:14.702	882	-1024	-768	-1	-1	-1	-1	4	-1024	-768	-1	-1	-1	-1	4		0	0						Untertest1.avi	0	880	547	72	111				0	Content		-72	-111	14702623	1430856047
14719	08:52:21.112	00:00:14.719	883	-1024	-768	-1	-1	-1	-1	4	-1024	-768	-1	-1	-1	-1	4		0	0						Untertest1.avi	0	880	547	72	111				0	Content		-72	-111	14719370	1430872794
14736	08:52:21.129	00:00:14.736	884	-1024	-768	-1	-1	-1	-1	4	-1024	-768	-1	-1	-1	-1	4		0	0						Untertest1.avi	0	880	547	72	111				0	Content		-72	-111	14736045	1430889469
14753	08:52:21.146	00:00:14.752	885	-1024	-768	-1	-1	-1	-1	4	-1024	-768	-1	-1	-1	-1	4		0	0						Untertest1.avi	0	880	547	72	111				0	Content		-72	-111	14752642	1430906066
14769	08:52:21.162	00:00:14.769	886	-1024	-768	-1	-1	-1	-1	4	-1024	-768	-1	-1	-1	-1	4		0	0						Untertest1.avi	0	880	547	72	111				0	Content		-72	-111	14769309	1430922733
14786	08:52:21.179	00:00:14.786	887	-1024	-768	-1	-1	-1	-1	4	-1024	-768	-1	-1	-1	-1	4		0	0						Untertest1.avi	0	880	547	72	111				0	Content		-72	-111	14786212	1430939636
14803	08:52:21.196	00:00:14.802	888	-1024	-768	-1	-1	-1	-1	4	-1024	-768	-1	-1	-1	-1	4		0	0						Untertest1.avi	0	880	547	72	111				0	Content		-72	-111	14802879	1430956303
14820	08:52:21.213	00:00:14.819	889	-1024	-768	-1	-1	-1	-1	4	-1024	-768	-1	-1	-1	-1	4		0	0						Untertest1.avi	0	880	547	72	111				0	Content		-72	-111	14819872	1430973296
14837	08:52:21.230	00:00:14.836	890	-1024	-768	-1	-1	-1	-1	4	-1024	-768	-1	-1	-1	-1	4		0	0						Untertest1.avi	0	880	547	72	111				0	Content		-72	-111	14836539	1430989963
14853	08:52:21.246	00:00:14.853	891	-1024	-768	-1	-1	-1	-1	4	-1024	-768	-1	-1	-1	-1	4		0	0						Untertest1.avi	0	880	547	72	111				0	Content		-72	-111	14853206	1431006630
14870	08:52:21.263	00:00:14.870	892	-1024	-768	-1	-1	-1	-1	4	-1024	-768	-1	-1	-1	-1	4		0	0						Untertest1.avi	0	880	547	72	111				0	Content		-72	-111	14870492	1431023916
14887	08:52:21.280	00:00:14.887	893	-1024	-768	-1	-1	-1	-1	4	-1024	-768	-1	-1	-1	-1	4		0	0						Untertest1.avi	0	880	547	72	111				0	Content		-72	-111	14887160	1431040584
14903	08:52:21.296	00:00:14.903	894	-1024	-768	-1	-1	-1	-1	4	-1024	-768	-1	-1	-1	-1	4		0	0						Untertest1.avi	0	880	547	72	111				0	Content		-72	-111	14903490	1431056914
14920	08:52:21.313	00:00:14.920	895	-1024	-768	-1	-1	-1	-1	4	-1024	-768	-1	-1	-1	-1	4		0	0						Untertest1.avi	0	880	547	72	111				0	Content		-72	-111	14920157	1431073581
14937	08:52:21.330	00:00:14.936	896	-1024	-768	-1	-1	-1	-1	4	-1024	-768	-1	-1	-1	-1	4		0	0						Untertest1.avi	0	880	547	72	111				0	Content		-72	-111	14936824	1431090248
14953	08:52:21.346	00:00:14.953	897	-1024	-768	-1	-1	-1	-1	4	-1024	-768	-1	-1	-1	-1	4		0	0						Untertest1.avi	0	880	547	72	111				0	Content		-72	-111	14953491	1431106915
14969	08:52:21.362	00:00:14.969	898	-1024	-768	-1	-1	-1	-1	4	-1024	-768	-1	-1	-1	-1	4		0	0						Untertest1.avi	0	880	547	72	111				0	Content		-72	-111	14969097	1431122521
14986	08:52:21.379	00:00:14.985	899	-1024	-768	-1	-1	-1	-1	4	-1024	-768	-1	-1	-1	-1	4		0	0						Untertest1.avi	0	880	547	72	111				0	Content		-72	-111	14985848	1431139272
15002	08:52:21.395	00:00:15.002	900	-1024	-768	-1	-1	-1	-1	4	-1024	-768	-1	-1	-1	-1	4		0	0						Untertest1.avi	0	880	547	72	111				0	Content		-72	-111	15002470	1431155894
15019	08:52:21.412	00:00:15.019	901	-1024	-768	-1	-1	-1	-1	4	-1024	-768	-1	-1	-1	-1	4		0	0						Untertest1.avi	0	880	547	72	111				0	Content		-72	-111	15019147	1431172571
15036	08:52:21.429	00:00:15.035	902	-1024	-768	-1	-1	-1	-1	4	-1024	-768	-1	-1	-1	-1	4		0	0						Untertest1.avi	0	880	547	72	111				0	Content		-72	-111	15035840	1431189264
15053	08:52:21.446	00:00:15.052	903	-1024	-768	-1	-1	-1	-1	4	-1024	-768	-1	-1	-1	-1	4		0	0						Untertest1.avi	0	880	547	72	111				0	Content		-72	-111	15052714	1431206138
15069	08:52:21.462	00:00:15.069	904	-1024	-768	-1	-1	-1	-1	4	-1024	-768	-1	-1	-1	-1	4		0	0						Untertest1.avi	0	880	547	72	111				0	Content		-72	-111	15069381	1431222805
15086	08:52:21.479	00:00:15.086	905	-1024	-768	-1	-1	-1	-1	4	-1024	-768	-1	-1	-1	-1	4		0	0						Untertest1.avi	0	880	547	72	111				0	Content		-72	-111	15086366	1431239790
15103	08:52:21.496	00:00:15.103	906	-1024	-768	-1	-1	-1	-1	4	-1024	-768	-1	-1	-1	-1	4		0	0						Untertest1.avi	0	880	547	72	111				0	Content		-72	-111	15103033	1431256457
15120	08:52:21.513	00:00:15.119	907	-1024	-768	-1	-1	-1	-1	4	-1024	-768	-1	-1	-1	-1	4		0	0						Untertest1.avi	0	880	547	72	111				0	Content		-72	-111	15119701	1431273125
15137	08:52:21.530	00:00:15.136	908	-1024	-768	-1	-1	-1	-1	4	-1024	-768	-1	-1	-1	-1	4		0	0						Untertest1.avi	0	880	547	72	111				0	Content		-72	-111	15136786	1431290210
15153	08:52:21.546	00:00:15.153	909	-1024	-768	-1	-1	-1	-1	4	-1024	-768	-1	-1	-1	-1	4		0	0						Untertest1.avi	0	880	547	72	111				0	Content		-72	-111	15153453	1431306877
15170	08:52:21.563	00:00:15.170	910	-1024	-768	-1	-1	-1	-1	4	-1024	-768	-1	-1	-1	-1	4		0	0						Untertest1.avi	0	880	547	72	111				0	Content		-72	-111	15170120	1431323544
15186	08:52:21.579	00:00:15.186	911	-1024	-768	-1	-1	-1	-1	4	-1024	-768	-1	-1	-1	-1	4		0	0						Untertest1.avi	0	880	547	72	111				0	Content		-72	-111	15186226	1431339650
15203	08:52:21.596	00:00:15.202	912	-1024	-768	-1	-1	-1	-1	4	-1024	-768	-1	-1	-1	-1	4		0	0						Untertest1.avi	0	880	547	72	111				0	Content		-72	-111	15202893	1431356317
15219	08:52:21.612	00:00:15.218	913	-1024	-768	-1	-1	-1	-1	4	-1024	-768	-1	-1	-1	-1	4		0	0						Untertest1.avi	0	880	547	72	111				0	Content		-72	-111	15218950	1431372374
15236	08:52:21.629	00:00:15.235	914	-1024	-768	-1	-1	-1	-1	4	-1024	-768	-1	-1	-1	-1	4		0	0						Untertest1.avi	0	880	547	72	111				0	Content		-72	-111	15235573	1431388997
15252	08:52:21.645	00:00:15.252	915	-1024	-768	-1	-1	-1	-1	4	-1024	-768	-1	-1	-1	-1	4		0	0						Untertest1.avi	0	880	547	72	111				0	Content		-72	-111	15252319	1431405743
15269	08:52:21.662	00:00:15.269	916	-1024	-768	-1	-1	-1	-1	4	-1024	-768	-1	-1	-1	-1	4		0	0						Untertest1.avi	0	880	547	72	111				0	Content		-72	-111	15269060	1431422484
15286	08:52:21.679	00:00:15.285	917	-1024	-768	-1	-1	-1	-1	4	-1024	-768	-1	-1	-1	-1	4		0	0						Untertest1.avi	0	880	547	72	111				0	Content		-72	-111	15285657	1431439081
15302	08:52:21.695	00:00:15.302	918	-1024	-768	-1	-1	-1	-1	4	-1024	-768	-1	-1	-1	-1	4		0	0						Untertest1.avi	0	880	547	72	111				0	Content		-72	-111	15302324	1431455748
15319	08:52:21.712	00:00:15.319	919	-1024	-768	-1	-1	-1	-1	4	-1024	-768	-1	-1	-1	-1	4		0	0						Untertest1.avi	0	880	547	72	111				0	Content		-72	-111	15319231	1431472655
15336	08:52:21.729	00:00:15.335	920	-1024	-768	-1	-1	-1	-1	4	-1024	-768	-1	-1	-1	-1	4		0	0						Untertest1.avi	0	880	547	72	111				0	Content		-72	-111	15335899	1431489323
15353	08:52:21.746	00:00:15.352	921	-1024	-768	-1	-1	-1	-1	4	-1024	-768	-1	-1	-1	-1	4		0	0						Untertest1.avi	0	880	547	72	111				0	Content		-72	-111	15352890	1431506314
15370	08:52:21.763	00:00:15.369	922	-1024	-768	-1	-1	-1	-1	4	-1024	-768	-1	-1	-1	-1	4		0	0						Untertest1.avi	0	880	547	72	111				0	Content		-72	-111	15369557	1431522981
15386	08:52:21.779	00:00:15.386	923	-1024	-768	-1	-1	-1	-1	4	-1024	-768	-1	-1	-1	-1	4		0	0						Untertest1.avi	0	880	547	72	111				0	Content		-72	-111	15386224	1431539648
15403	08:52:21.796	00:00:15.403	924	-1024	-768	-1	-1	-1	-1	4	-1024	-768	-1	-1	-1	-1	4		0	0						Untertest1.avi	0	880	547	72	111				0	Content		-72	-111	15403488	1431556912
15420	08:52:21.813	00:00:15.420	925	-1024	-768	-1	-1	-1	-1	4	-1024	-768	-1	-1	-1	-1	4		0	0						Untertest1.avi	0	880	547	72	111				0	Content		-72	-111	15420155	1431573579
15436	08:52:21.829	00:00:15.436	926	-1024	-768	-1	-1	-1	-1	4	-1024	-768	-1	-1	-1	-1	4		0	0						Untertest1.avi	0	880	547	72	111				0	Content		-72	-111	15436393	1431589817
15453	08:52:21.846	00:00:15.453	927	-1024	-768	-1	-1	-1	-1	4	-1024	-768	-1	-1	-1	-1	4		0	0						Untertest1.avi	0	880	547	72	111				0	Content		-72	-111	15453060	1431606484
15470	08:52:21.863	00:00:15.469	928	-1024	-768	-1	-1	-1	-1	4	-1024	-768	-1	-1	-1	-1	4		0	0						Untertest1.avi	0	880	547	72	111				0	Content		-72	-111	15469727	1431623151
15485	08:52:21.878	00:00:15.485	929	-1024	-768	-1	-1	-1	-1	4	-1024	-768	-1	-1	-1	-1	4		0	0						Untertest1.avi	0	880	547	72	111				0	Content		-72	-111	15485494	1431638918
15502	08:52:21.895	00:00:15.502	930	-1024	-768	-1	-1	-1	-1	4	-1024	-768	-1	-1	-1	-1	4		0	0						Untertest1.avi	0	880	547	72	111				0	Content		-72	-111	15502240	1431655664
15519	08:52:21.912	00:00:15.518	931	-1024	-768	-1	-1	-1	-1	4	-1024	-768	-1	-1	-1	-1	4		0	0						Untertest1.avi	0	880	547	72	111				0	Content		-72	-111	15518862	1431672286
15536	08:52:21.929	00:00:15.535	932	-1024	-768	-1	-1	-1	-1	4	-1024	-768	-1	-1	-1	-1	4		0	0						Untertest1.avi	0	880	547	72	111				0	Content		-72	-111	15535543	1431688967
15552	08:52:21.945	00:00:15.552	933	-1024	-768	-1	-1	-1	-1	4	-1024	-768	-1	-1	-1	-1	4		0	0						Untertest1.avi	0	880	547	72	111				0	Content		-72	-111	15552109	1431705533
15569	08:52:21.962	00:00:15.569	934	-1024	-768	-1	-1	-1	-1	4	-1024	-768	-1	-1	-1	-1	4		0	0						Untertest1.avi	0	880	547	72	111				0	Content		-72	-111	15569047	1431722471
15586	08:52:21.979	00:00:15.585	935	-1024	-768	-1	-1	-1	-1	4	-1024	-768	-1	-1	-1	-1	4		0	0						Untertest1.avi	0	880	547	72	111				0	Content		-72	-111	15585714	1431739138
15603	08:52:21.996	00:00:15.602	936	-1024	-768	-1	-1	-1	-1	4	-1024	-768	-1	-1	-1	-1	4		0	0						Untertest1.avi	0	880	547	72	111				0	Content		-72	-111	15602721	1431756145
15619	08:52:22.012	00:00:15.619	937	-1024	-768	-1	-1	-1	-1	4	-1024	-768	-1	-1	-1	-1	4		0	0						Untertest1.avi	0	880	547	72	111				0	Content		-72	-111	15619388	1431772812
15636	08:52:22.029	00:00:15.636	938	-1024	-768	-1	-1	-1	-1	4	-1024	-768	-1	-1	-1	-1	4		0	0						Untertest1.avi	0	880	547	72	111				0	Content		-72	-111	15636055	1431789479
15653	08:52:22.046	00:00:15.653	939	-1024	-768	-1	-1	-1	-1	4	-1024	-768	-1	-1	-1	-1	4		0	0						Untertest1.avi	0	880	547	72	111				0	Content		-72	-111	15653161	1431806585
15670	08:52:22.063	00:00:15.669	940	-1024	-768	-1	-1	-1	-1	4	-1024	-768	-1	-1	-1	-1	4		0	0						Untertest1.avi	0	880	547	72	111				0	Content		-72	-111	15669828	1431823252
15686	08:52:22.079	00:00:15.686	941	-1024	-768	-1	-1	-1	-1	4	-1024	-768	-1	-1	-1	-1	4		0	0						Untertest1.avi	0	880	547	72	111				0	Content		-72	-111	15686495	1431839919
15703	08:52:22.096	00:00:15.702	942	-1024	-768	-1	-1	-1	-1	4	-1024	-768	-1	-1	-1	-1	4		0	0						Untertest1.avi	0	880	547	72	111				0	Content		-72	-111	15702613	1431856037
15719	08:52:22.112	00:00:15.719	943	-1024	-768	-1	-1	-1	-1	4	-1024	-768	-1	-1	-1	-1	4		0	0						Untertest1.avi	0	880	547	72	111				0	Content		-72	-111	15719281	1431872705
15736	08:52:22.129	00:00:15.735	944	-1024	-768	-1	-1	-1	-1	4	-1024	-768	-1	-1	-1	-1	4		0	0						Untertest1.avi	0	880	547	72	111				0	Content		-72	-111	15735764	1431889188
15752	08:52:22.145	00:00:15.752	945	-1024	-768	-1	-1	-1	-1	4	-1024	-768	-1	-1	-1	-1	4		0	0						Untertest1.avi	0	880	547	72	111				0	Content		-72	-111	15752431	1431905855
15769	08:52:22.162	00:00:15.769	946	-1024	-768	-1	-1	-1	-1	4	-1024	-768	-1	-1	-1	-1	4		0	0						Untertest1.avi	0	880	547	72	111				0	Content		-72	-111	15769098	1431922522
15785	08:52:22.178	00:00:15.785	947	-1024	-768	-1	-1	-1	-1	4	-1024	-768	-1	-1	-1	-1	4		0	0						Untertest1.avi	0	880	547	72	111				0	Content		-72	-111	15785347	1431938771
15802	08:52:22.195	00:00:15.801	948	-1024	-768	-1	-1	-1	-1	4	-1024	-768	-1	-1	-1	-1	4		0	0						Untertest1.avi	0	880	547	72	111				0	Content		-72	-111	15801969	1431955393
15819	08:52:22.212	00:00:15.818	949	-1024	-768	-1	-1	-1	-1	4	-1024	-768	-1	-1	-1	-1	4		0	0						Untertest1.avi	0	880	547	72	111				0	Content		-72	-111	15818771	1431972195
15835	08:52:22.228	00:00:15.835	950	-1024	-768	-1	-1	-1	-1	4	-1024	-768	-1	-1	-1	-1	4		0	0						Untertest1.avi	0	880	547	72	111				0	Content		-72	-111	15835367	1431988791
15852	08:52:22.245	00:00:15.852	951	-1024	-768	-1	-1	-1	-1	4	-1024	-768	-1	-1	-1	-1	4		0	0						Untertest1.avi	0	880	547	72	111				0	Content		-72	-111	15852034	1432005458
15869	08:52:22.262	00:00:15.868	952	-1024	-768	-1	-1	-1	-1	4	-1024	-768	-1	-1	-1	-1	4		0	0						Untertest1.avi	0	880	547	72	111				0	Content		-72	-111	15868981	1432022405
15886	08:52:22.279	00:00:15.885	953	-1024	-768	-1	-1	-1	-1	4	-1024	-768	-1	-1	-1	-1	4		0	0						Untertest1.avi	0	880	547	72	111				0	Content		-72	-111	15885649	1432039073
15903	08:52:22.296	00:00:15.902	954	-1024	-768	-1	-1	-1	-1	4	-1024	-768	-1	-1	-1	-1	4		0	0						Untertest1.avi	0	880	547	72	111				0	Content		-72	-111	15902586	1432056010
15919	08:52:22.312	00:00:15.919	955	-1024	-768	-1	-1	-1	-1	4	-1024	-768	-1	-1	-1	-1	4		0	0						Untertest1.avi	0	880	547	72	111				0	Content		-72	-111	15919253	1432072677
15936	08:52:22.329	00:00:15.935	956	-1024	-768	-1	-1	-1	-1	4	-1024	-768	-1	-1	-1	-1	4		0	0						Untertest1.avi	0	880	547	72	111				0	Content		-72	-111	15935920	1432089344
15953	08:52:22.346	00:00:15.953	957	-1024	-768	-1	-1	-1	-1	4	-1024	-768	-1	-1	-1	-1	4		0	0						Untertest1.avi	0	880	547	72	111				0	Content		-72	-111	15953199	1432106623
15970	08:52:22.363	00:00:15.969	958	-1024	-768	-1	-1	-1	-1	4	-1024	-768	-1	-1	-1	-1	4		0	0						Untertest1.avi	0	880	547	72	111				0	Content		-72	-111	15969866	1432123290
15986	08:52:22.379	00:00:15.986	959	-1024	-768	-1	-1	-1	-1	4	-1024	-768	-1	-1	-1	-1	4		0	0						Untertest1.avi	0	880	547	72	111				0	Content		-72	-111	15986067	1432139491
16003	08:52:22.396	00:00:16.002	960	-1024	-768	-1	-1	-1	-1	4	-1024	-768	-1	-1	-1	-1	4		0	0						Untertest1.avi	0	880	547	72	111				0	Content		-72	-111	16002734	1432156158
16019	08:52:22.412	00:00:16.019	961	-1024	-768	-1	-1	-1	-1	4	-1024	-768	-1	-1	-1	-1	4		0	0						Untertest1.avi	0	880	547	72	111				0	Content		-72	-111	16019401	1432172825
16035	08:52:22.428	00:00:16.035	962	-1024	-768	-1	-1	-1	-1	4	-1024	-768	-1	-1	-1	-1	4		0	0						Untertest1.avi	0	880	547	72	111				0	Content		-72	-111	16035204	1432188628
16052	08:52:22.445	00:00:16.051	963	-1024	-768	-1	-1	-1	-1	4	-1024	-768	-1	-1	-1	-1	4		0	0						Untertest1.avi	0	880	547	72	111				0	Content		-72	-111	16051830	1432205254
16069	08:52:22.462	00:00:16.068	964	-1024	-768	-1	-1	-1	-1	4	-1024	-768	-1	-1	-1	-1	4		0	0						Untertest1.avi	0	880	547	72	111				0	Content		-72	-111	16068515	1432221939
16085	08:52:22.478	00:00:16.085	965	-1024	-768	-1	-1	-1	-1	4	-1024	-768	-1	-1	-1	-1	4		0	0						Untertest1.avi	0	880	547	72	111				0	Content		-72	-111	16085182	1432238606
16102	08:52:22.495	00:00:16.101	966	-1024	-768	-1	-1	-1	-1	4	-1024	-768	-1	-1	-1	-1	4		0	0						Untertest1.avi	0	880	547	72	111				0	Content		-72	-111	16101849	1432255273
16119	08:52:22.512	00:00:16.118	967	-1024	-768	-1	-1	-1	-1	4	-1024	-768	-1	-1	-1	-1	4		0	0						Untertest1.avi	0	880	547	72	111				0	Content		-72	-111	16118504	1432271928
16135	08:52:22.528	00:00:16.135	968	-1024	-768	-1	-1	-1	-1	4	-1024	-768	-1	-1	-1	-1	4		0	0						Untertest1.avi	0	880	547	72	111				0	Content		-72	-111	16135073	1432288497
16152	08:52:22.545	00:00:16.152	969	-1024	-768	-1	-1	-1	-1	4	-1024	-768	-1	-1	-1	-1	4		0	0						Untertest1.avi	0	880	547	72	111				0	Content		-72	-111	16152010	1432305434
16169	08:52:22.562	00:00:16.168	970	-1024	-768	-1	-1	-1	-1	4	-1024	-768	-1	-1	-1	-1	4		0	0						Untertest1.avi	0	880	547	72	111				0	Content		-72	-111	16168677	1432322101
16186	08:52:22.579	00:00:16.185	971	-1024	-768	-1	-1	-1	-1	4	-1024	-768	-1	-1	-1	-1	4		0	0						Untertest1.avi	0	880	547	72	111				0	Content		-72	-111	16185685	1432339109
16202	08:52:22.595	00:00:16.202	972	-1024	-768	-1	-1	-1	-1	4	-1024	-768	-1	-1	-1	-1	4		0	0						Untertest1.avi	0	880	547	72	111				0	Content		-72	-111	16202352	1432355776
16219	08:52:22.612	00:00:16.219	973	-1024	-768	-1	-1	-1	-1	4	-1024	-768	-1	-1	-1	-1	4		0	0						Untertest1.avi	0	880	547	72	111				0	Content		-72	-111	16219019	1432372443
16236	08:52:22.629	00:00:16.236	974	-1024	-768	-1	-1	-1	-1	4	-1024	-768	-1	-1	-1	-1	4		0	0						Untertest1.avi	0	880	547	72	111				0	Content		-72	-111	16236118	1432389542
16253	08:52:22.646	00:00:16.252	975	-1024	-768	-1	-1	-1	-1	4	-1024	-768	-1	-1	-1	-1	4		0	0						Untertest1.avi	0	880	547	72	111				0	Content		-72	-111	16252785	1432406209
16269	08:52:22.662	00:00:16.269	976	-1024	-768	-1	-1	-1	-1	4	-1024	-768	-1	-1	-1	-1	4		0	0						Untertest1.avi	0	880	547	72	111				0	Content		-72	-111	16269453	1432422877
16286	08:52:22.679	00:00:16.285	977	-1024	-768	-1	-1	-1	-1	4	-1024	-768	-1	-1	-1	-1	4		0	0						Untertest1.avi	0	880	547	72	111				0	Content		-72	-111	16285573	1432438997
16302	08:52:22.695	00:00:16.302	978	-1024	-768	-1	-1	-1	-1	4	-1024	-768	-1	-1	-1	-1	4		0	0						Untertest1.avi	0	880	547	72	111				0	Content		-72	-111	16302240	1432455664
16319	08:52:22.712	00:00:16.318	979	-1024	-768	-1	-1	-1	-1	4	-1024	-768	-1	-1	-1	-1	4		0	0						Untertest1.avi	0	880	547	72	111				0	Content		-72	-111	16318723	1432472147
16335	08:52:22.728	00:00:16.335	980	-1024	-768	-1	-1	-1	-1	4	-1024	-768	-1	-1	-1	-1	4		0	0						Untertest1.avi	0	880	547	72	111				0	Content		-72	-111	16335390	1432488814
16352	08:52:22.745	00:00:16.352	981	-1024	-768	-1	-1	-1	-1	4	-1024	-768	-1	-1	-1	-1	4		0	0						Untertest1.avi	0	880	547	72	111				0	Content		-72	-111	16352058	1432505482
16368	08:52:22.761	00:00:16.368	982	-1024	-768	-1	-1	-1	-1	4	-1024	-768	-1	-1	-1	-1	4		0	0						Untertest1.avi	0	880	547	72	111				0	Content		-72	-111	16368311	1432521735
16385	08:52:22.778	00:00:16.384	983	-1024	-768	-1	-1	-1	-1	4	-1024	-768	-1	-1	-1	-1	4		0	0						Untertest1.avi	0	880	547	72	111				0	Content		-72	-111	16384936	1432538360
16402	08:52:22.795	00:00:16.401	984	-1024	-768	-1	-1	-1	-1	4	-1024	-768	-1	-1	-1	-1	4		0	0						Untertest1.avi	0	880	547	72	111				0	Content		-72	-111	16401738	1432555162
16418	08:52:22.811	00:00:16.418	985	-1024	-768	-1	-1	-1	-1	4	-1024	-768	-1	-1	-1	-1	4		0	0						Untertest1.avi	0	880	547	72	111				0	Content		-72	-111	16418335	1432571759
16435	08:52:22.828	00:00:16.435	986	-1024	-768	-1	-1	-1	-1	4	-1024	-768	-1	-1	-1	-1	4		0	0						Untertest1.avi	0	880	547	72	111				0	Content		-72	-111	16435003	1432588427
16452	08:52:22.845	00:00:16.451	987	-1024	-768	-1	-1	-1	-1	4	-1024	-768	-1	-1	-1	-1	4		0	0						Untertest1.avi	0	880	547	72	111				0	Content		-72	-111	16451812	1432605236
16468	08:52:22.861	00:00:16.468	988	-1024	-768	-1	-1	-1	-1	4	-1024	-768	-1	-1	-1	-1	4		0	0						Untertest1.avi	0	880	547	72	111				0	Content		-72	-111	16468479	1432621903
16485	08:52:22.878	00:00:16.485	989	-1024	-768	-1	-1	-1	-1	4	-1024	-768	-1	-1	-1	-1	4		0	0						Untertest1.avi	0	880	547	72	111				0	Content		-72	-111	16485146	1432638570
16502	08:52:22.895	00:00:16.502	990	-1024	-768	-1	-1	-1	-1	4	-1024	-768	-1	-1	-1	-1	4		0	0						Untertest1.avi	0	880	547	72	111				0	Content		-72	-111	16502115	1432655539
16519	08:52:22.912	00:00:16.518	991	-1024	-768	-1	-1	-1	-1	4	-1024	-768	-1	-1	-1	-1	4		0	0						Untertest1.avi	0	880	547	72	111				0	Content		-72	-111	16518782	1432672206
16535	08:52:22.928	00:00:16.535	992	-1024	-768	-1	-1	-1	-1	4	-1024	-768	-1	-1	-1	-1	4		0	0						Untertest1.avi	0	880	547	72	111				0	Content		-72	-111	16535449	1432688873
16553	08:52:22.946	00:00:16.552	993	-1024	-768	-1	-1	-1	-1	4	-1024	-768	-1	-1	-1	-1	4		0	0						Untertest1.avi	0	880	547	72	111				0	Content		-72	-111	16552749	1432706173
16569	08:52:22.962	00:00:16.569	994	-1024	-768	-1	-1	-1	-1	4	-1024	-768	-1	-1	-1	-1	4		0	0						Untertest1.avi	0	880	547	72	111				0	Content		-72	-111	16569416	1432722840
16586	08:52:22.979	00:00:16.585	995	-1024	-768	-1	-1	-1	-1	4	-1024	-768	-1	-1	-1	-1	4		0	0						Untertest1.avi	0	880	547	72	111				0	Content		-72	-111	16585763	1432739187
16602	08:52:22.995	00:00:16.602	996	-1024	-768	-1	-1	-1	-1	4	-1024	-768	-1	-1	-1	-1	4		0	0						Untertest1.avi	0	880	547	72	111				0	Content		-72	-111	16602430	1432755854
16619	08:52:23.012	00:00:16.619	997	-1024	-768	-1	-1	-1	-1	4	-1024	-768	-1	-1	-1	-1	4		0	0						Untertest1.avi	0	880	547	72	111				0	Content		-72	-111	16619097	1432772521
16636	08:52:23.029	00:00:16.635	998	-1024	-768	-1	-1	-1	-1	4	-1024	-768	-1	-1	-1	-1	4		0	0						Untertest1.avi	0	880	547	72	111				0	Content		-72	-111	16635764	1432789188
16651	08:52:23.044	00:00:16.651	999	-1024	-768	-1	-1	-1	-1	4	-1024	-768	-1	-1	-1	-1	4		0	0						Untertest1.avi	0	880	547	72	111				0	Content		-72	-111	16651413	1432804837
16668	08:52:23.061	00:00:16.668	1000	-1024	-768	-1	-1	-1	-1	4	-1024	-768	-1	-1	-1	-1	4		0	0						Untertest1.avi	0	880	547	72	111				0	Content		-72	-111	16668035	1432821459
16685	08:52:23.078	00:00:16.684	1001	-1024	-768	-1	-1	-1	-1	4	-1024	-768	-1	-1	-1	-1	4		0	0						Untertest1.avi	0	880	547	72	111				0	Content		-72	-111	16684782	1432838206
16701	08:52:23.094	00:00:16.701	1002	-1024	-768	-1	-1	-1	-1	4	-1024	-768	-1	-1	-1	-1	4		0	0						Untertest1.avi	0	880	547	72	111				0	Content		-72	-111	16701458	1432854882
16718	08:52:23.111	00:00:16.718	1003	-1024	-768	-1	-1	-1	-1	4	-1024	-768	-1	-1	-1	-1	4		0	0						Untertest1.avi	0	880	547	72	111				0	Content		-72	-111	16718032	1432871456
16735	08:52:23.128	00:00:16.734	1004	-1024	-768	-1	-1	-1	-1	4	-1024	-768	-1	-1	-1	-1	4		0	0						Untertest1.avi	0	880	547	72	111				0	Content		-72	-111	16734974	1432888398
16752	08:52:23.145	00:00:16.751	1005	-1024	-768	-1	-1	-1	-1	4	-1024	-768	-1	-1	-1	-1	4		0	0						Untertest1.avi	0	880	547	72	111				0	Content		-72	-111	16751641	1432905065
16769	08:52:23.162	00:00:16.768	1006	-1024	-768	-1	-1	-1	-1	4	-1024	-768	-1	-1	-1	-1	4		0	0						Untertest1.avi	0	880	547	72	111				0	Content		-72	-111	16768645	1432922069
16785	08:52:23.178	00:00:16.785	1007	-1024	-768	-1	-1	-1	-1	4	-1024	-768	-1	-1	-1	-1	4		0	0						Untertest1.avi	0	880	547	72	111				0	Content		-72	-111	16785312	1432938736
16802	08:52:23.195	00:00:16.801	1008	-1024	-768	-1	-1	-1	-1	4	-1024	-768	-1	-1	-1	-1	4		0	0						Untertest1.avi	0	880	547	72	111				0	Content		-72	-111	16801979	1432955403
16819	08:52:23.212	00:00:16.819	1009	-1024	-768	-1	-1	-1	-1	4	-1024	-768	-1	-1	-1	-1	4		0	0						Untertest1.avi	0	880	547	72	111				0	Content		-72	-111	16819037	1432972461
16836	08:52:23.229	00:00:16.835	1010	-1024	-768	-1	-1	-1	-1	4	-1024	-768	-1	-1	-1	-1	4		0	0						Untertest1.avi	0	880	547	72	111				0	Content		-72	-111	16835704	1432989128
16852	08:52:23.245	00:00:16.852	1011	-1024	-768	-1	-1	-1	-1	4	-1024	-768	-1	-1	-1	-1	4		0	0						Untertest1.avi	0	880	547	72	111				0	Content		-72	-111	16852371	1433005795
16869	08:52:23.262	00:00:16.868	1012	-1024	-768	-1	-1	-1	-1	4	-1024	-768	-1	-1	-1	-1	4		0	0						Untertest1.avi	0	880	547	72	111				0	Content		-72	-111	16868509	1433021933
16885	08:52:23.278	00:00:16.885	1013	-1024	-768	-1	-1	-1	-1	4	-1024	-768	-1	-1	-1	-1	4		0	0						Untertest1.avi	0	880	547	72	111				0	Content		-72	-111	16885176	1433038600
16902	08:52:23.295	00:00:16.901	1014	-1024	-768	-1	-1	-1	-1	4	-1024	-768	-1	-1	-1	-1	4		0	0						Untertest1.avi	0	880	547	72	111				0	Content		-72	-111	16901667	1433055091
16918	08:52:23.311	00:00:16.918	1015	-1024	-768	-1	-1	-1	-1	4	-1024	-768	-1	-1	-1	-1	4		0	0						Untertest1.avi	0	880	547	72	111				0	Content		-72	-111	16918334	1433071758
16935	08:52:23.328	00:00:16.935	1016	-1024	-768	-1	-1	-1	-1	4	-1024	-768	-1	-1	-1	-1	4		0	0						Untertest1.avi	0	880	547	72	111				0	Content		-72	-111	16935001	1433088425
16951	08:52:23.344	00:00:16.951	1017	-1024	-768	-1	-1	-1	-1	4	-1024	-768	-1	-1	-1	-1	4		0	0						Untertest1.avi	0	880	547	72	111				0	Content		-72	-111	16951264	1433104688
16968	08:52:23.361	00:00:16.967	1018	-1024	-768	-1	-1	-1	-1	4	-1024	-768	-1	-1	-1	-1	4		0	0						Untertest1.avi	0	880	547	72	111				0	Content		-72	-111	16967887	1433121311
16985	08:52:23.378	00:00:16.984	1019	-1024	-768	-1	-1	-1	-1	4	-1024	-768	-1	-1	-1	-1	4		0	0						Untertest1.avi	0	880	547	72	111				0	Content		-72	-111	16984571	1433137995
17001	08:52:23.394	00:00:17.001	1020	-1024	-768	-1	-1	-1	-1	4	-1024	-768	-1	-1	-1	-1	4		0	0						Untertest1.avi	0	880	547	72	111				0	Content		-72	-111	17001226	1433154650
17018	08:52:23.411	00:00:17.017	1021	-1024	-768	-1	-1	-1	-1	4	-1024	-768	-1	-1	-1	-1	4		0	0						Untertest1.avi	0	880	547	72	111				0	Content		-72	-111	17017893	1433171317
17035	08:52:23.428	00:00:17.034	1022	-1024	-768	-1	-1	-1	-1	4	-1024	-768	-1	-1	-1	-1	4		0	0						Untertest1.avi	0	880	547	72	111				0	Content		-72	-111	17034829	1433188253
17051	08:52:23.444	00:00:17.051	1023	-1024	-768	-1	-1	-1	-1	4	-1024	-768	-1	-1	-1	-1	4		0	0						Untertest1.avi	0	880	547	72	111				0	Content		-72	-111	17051497	1433204921
17068	08:52:23.461	00:00:17.068	1024	-1024	-768	-1	-1	-1	-1	4	-1024	-768	-1	-1	-1	-1	4		0	0						Untertest1.avi	0	880	547	72	111				0	Content		-72	-111	17068463	1433221887
17085	08:52:23.478	00:00:17.085	1025	-1024	-768	-1	-1	-1	-1	4	-1024	-768	-1	-1	-1	-1	4		0	0						Untertest1.avi	0	880	547	72	111				0	Content		-72	-111	17085130	1433238554
17102	08:52:23.495	00:00:17.101	1026	-1024	-768	-1	-1	-1	-1	4	-1024	-768	-1	-1	-1	-1	4		0	0						Untertest1.avi	0	880	547	72	111				0	Content		-72	-111	17101797	1433255221
17119	08:52:23.512	00:00:17.119	1027	-1024	-768	-1	-1	-1	-1	4	-1024	-768	-1	-1	-1	-1	4		0	0						Untertest1.avi	0	880	547	72	111				0	Content		-72	-111	17119096	1433272520
17136	08:52:23.529	00:00:17.135	1028	-1024	-768	-1	-1	-1	-1	4	-1024	-768	-1	-1	-1	-1	4		0	0						Untertest1.avi	0	880	547	72	111				0	Content		-72	-111	17135763	1433289187
17152	08:52:23.545	00:00:17.151	1029	-1024	-768	-1	-1	-1	-1	4	-1024	-768	-1	-1	-1	-1	4		0	0						Untertest1.avi	0	880	547	72	111				0	Content		-72	-111	17151966	1433305390
17169	08:52:23.562	00:00:17.168	1030	-1024	-768	-1	-1	-1	-1	4	-1024	-768	-1	-1	-1	-1	4		0	0						Untertest1.avi	0	880	547	72	111				0	Content		-72	-111	17168633	1433322057
17185	08:52:23.578	00:00:17.185	1031	-1024	-768	-1	-1	-1	-1	4	-1024	-768	-1	-1	-1	-1	4		0	0						Untertest1.avi	0	880	547	72	111				0	Content		-72	-111	17185300	1433338724
17201	08:52:23.594	00:00:17.201	1032	-1024	-768	-1	-1	-1	-1	4	-1024	-768	-1	-1	-1	-1	4		0	0						Untertest1.avi	0	880	547	72	111				0	Content		-72	-111	17201119	1433354543
17218	08:52:23.611	00:00:17.217	1033	-1024	-768	-1	-1	-1	-1	4	-1024	-768	-1	-1	-1	-1	4		0	0						Untertest1.avi	0	880	547	72	111				0	Content		-72	-111	17217743	1433371167
17234	08:52:23.627	00:00:17.234	1034	-1024	-768	-1	-1	-1	-1	4	-1024	-768	-1	-1	-1	-1	4		0	0						Untertest1.avi	0	880	547	72	111				0	Content		-72	-111	17234364	1433387788
17251	08:52:23.644	00:00:17.251	1035	-1024	-768	-1	-1	-1	-1	4	-1024	-768	-1	-1	-1	-1	4		0	0						Untertest1.avi	0	880	547	72	111				0	Content		-72	-111	17251042	1433404466
17268	08:52:23.661	00:00:17.267	1036	-1024	-768	-1	-1	-1	-1	4	-1024	-768	-1	-1	-1	-1	4		0	0						Untertest1.avi	0	880	547	72	111				0	Content		-72	-111	17267736	1433421160
17285	08:52:23.678	00:00:17.284	1037	-1024	-768	-1	-1	-1	-1	4	-1024	-768	-1	-1	-1	-1	4		0	0						Untertest1.avi	0	880	547	72	111				0	Content		-72	-111	17284674	1433438098
17301	08:52:23.694	00:00:17.301	1038	-1024	-768	-1	-1	-1	-1	4	-1024	-768	-1	-1	-1	-1	4		0	0						Untertest1.avi	0	880	547	72	111				0	Content		-72	-111	17301341	1433454765
17318	08:52:23.711	00:00:17.318	1039	-1024	-768	-1	-1	-1	-1	4	-1024	-768	-1	-1	-1	-1	4		0	0						Untertest1.avi	0	880	547	72	111				0	Content		-72	-111	17318305	1433471729
17335	08:52:23.728	00:00:17.334	1040	-1024	-768	-1	-1	-1	-1	4	-1024	-768	-1	-1	-1	-1	4		0	0						Untertest1.avi	0	880	547	72	111				0	Content		-72	-111	17334972	1433488396
17352	08:52:23.745	00:00:17.351	1041	-1024	-768	-1	-1	-1	-1	4	-1024	-768	-1	-1	-1	-1	4		0	0						Untertest1.avi	0	880	547	72	111				0	Content		-72	-111	17351639	1433505063
17369	08:52:23.762	00:00:17.368	1042	-1024	-768	-1	-1	-1	-1	4	-1024	-768	-1	-1	-1	-1	4		0	0						Untertest1.avi	0	880	547	72	111				0	Content		-72	-111	17368712	1433522136
17385	08:52:23.778	00:00:17.385	1043	-1024	-768	-1	-1	-1	-1	4	-1024	-768	-1	-1	-1	-1	4		0	0						Untertest1.avi	0	880	547	72	111				0	Content		-72	-111	17385379	1433538803
17402	08:52:23.795	00:00:17.402	1044	-1024	-768	-1	-1	-1	-1	4	-1024	-768	-1	-1	-1	-1	4		0	0						Untertest1.avi	0	880	547	72	111				0	Content		-72	-111	17402046	1433555470
17418	08:52:23.811	00:00:17.418	1045	-1024	-768	-1	-1	-1	-1	4	-1024	-768	-1	-1	-1	-1	4		0	0						Untertest1.avi	0	880	547	72	111				0	Content		-72	-111	17418138	1433571562
17435	08:52:23.828	00:00:17.434	1046	-1024	-768	-1	-1	-1	-1	4	-1024	-768	-1	-1	-1	-1	4		0	0						Untertest1.avi	0	880	547	72	111				0	Content		-72	-111	17434806	1433588230
17451	08:52:23.844	00:00:17.451	1047	-1024	-768	-1	-1	-1	-1	4	-1024	-768	-1	-1	-1	-1	4		0	0						Untertest1.avi	0	880	547	72	111				0	Content		-72	-111	17451280	1433604704
17468	08:52:23.861	00:00:17.467	1048	-1024	-768	-1	-1	-1	-1	4	-1024	-768	-1	-1	-1	-1	4		0	0						Untertest1.avi	0	880	547	72	111				0	Content		-72	-111	17467947	1433621371
17485	08:52:23.878	00:00:17.484	1049	-1024	-768	-1	-1	-1	-1	4	-1024	-768	-1	-1	-1	-1	4		0	0						Untertest1.avi	0	880	547	72	111				0	Content		-72	-111	17484614	1433638038
17501	08:52:23.894	00:00:17.500	1050	-1024	-768	-1	-1	-1	-1	4	-1024	-768	-1	-1	-1	-1	4		0	0						Untertest1.avi	0	880	547	72	111				0	Content		-72	-111	17500848	1433654272
17518	08:52:23.911	00:00:17.517	1051	-1024	-768	-1	-1	-1	-1	4	-1024	-768	-1	-1	-1	-1	4		0	0						Untertest1.avi	0	880	547	72	111				0	Content		-72	-111	17517599	1433671023
17534	08:52:23.927	00:00:17.534	1052	-1024	-768	-1	-1	-1	-1	4	-1024	-768	-1	-1	-1	-1	4		0	0						Untertest1.avi	0	880	547	72	111				0	Content		-72	-111	17534276	1433687700
17551	08:52:23.944	00:00:17.550	1053	-1024	-768	-1	-1	-1	-1	4	-1024	-768	-1	-1	-1	-1	4		0	0						Untertest1.avi	0	880	547	72	111				0	Content		-72	-111	17550845	1433704269
17568	08:52:23.961	00:00:17.567	1054	-1024	-768	-1	-1	-1	-1	4	-1024	-768	-1	-1	-1	-1	4		0	0						Untertest1.avi	0	880	547	72	111				0	Content		-72	-111	17567723	1433721147
17584	08:52:23.977	00:00:17.584	1055	-1024	-768	-1	-1	-1	-1	4	-1024	-768	-1	-1	-1	-1	4		0	0						Untertest1.avi	0	880	547	72	111				0	Content		-72	-111	17584390	1433737814
17601	08:52:23.994	00:00:17.601	1056	-1024	-768	-1	-1	-1	-1	4	-1024	-768	-1	-1	-1	-1	4		0	0						Untertest1.avi	0	880	547	72	111				0	Content		-72	-111	17601058	1433754482
17618	08:52:24.011	00:00:17.618	1057	-1024	-768	-1	-1	-1	-1	4	-1024	-768	-1	-1	-1	-1	4		0	0						Untertest1.avi	0	880	547	72	111				0	Content		-72	-111	17618026	1433771450
17635	08:52:24.028	00:00:17.634	1058	-1024	-768	-1	-1	-1	-1	4	-1024	-768	-1	-1	-1	-1	4		0	0						Untertest1.avi	0	880	547	72	111				0	Content		-72	-111	17634693	1433788117
17651	08:52:24.044	00:00:17.651	1059	-1024	-768	-1	-1	-1	-1	4	-1024	-768	-1	-1	-1	-1	4		0	0						Untertest1.avi	0	880	547	72	111				0	Content		-72	-111	17651360	1433804784
17668	08:52:24.061	00:00:17.668	1060	-1024	-768	-1	-1	-1	-1	4	-1024	-768	-1	-1	-1	-1	4		0	0						Untertest1.avi	0	880	547	72	111				0	Content		-72	-111	17668436	1433821860
17685	08:52:24.078	00:00:17.685	1061	-1024	-768	-1	-1	-1	-1	4	-1024	-768	-1	-1	-1	-1	4		0	0						Untertest1.avi	0	880	547	72	111				0	Content		-72	-111	17685103	1433838527
17702	08:52:24.095	00:00:17.701	1062	-1024	-768	-1	-1	-1	-1	4	-1024	-768	-1	-1	-1	-1	4		0	0						Untertest1.avi	0	880	547	72	111				0	Content		-72	-111	17701770	1433855194
17718	08:52:24.111	00:00:17.718	1063	-1024	-768	-1	-1	-1	-1	4	-1024	-768	-1	-1	-1	-1	4		0	0						Untertest1.avi	0	880	547	72	111				0	Content		-72	-111	17718085	1433871509
17735	08:52:24.128	00:00:17.734	1064	-1024	-768	-1	-1	-1	-1	4	-1024	-768	-1	-1	-1	-1	4		0	0						Untertest1.avi	0	880	547	72	111				0	Content		-72	-111	17734752	1433888176
17751	08:52:24.144	00:00:17.751	1065	-1024	-768	-1	-1	-1	-1	4	-1024	-768	-1	-1	-1	-1	4		0	0						Untertest1.avi	0	880	547	72	111				0	Content		-72	-111	17751420	1433904844
17767	08:52:24.160	00:00:17.767	1066	-1024	-768	-1	-1	-1	-1	4	-1024	-768	-1	-1	-1	-1	4		0	0						Untertest1.avi	0	880	547	72	111				0	Content		-72	-111	17767332	1433920756
17784	08:52:24.177	00:00:17.784	1067	-1024	-768	-1	-1	-1	-1	4	-1024	-768	-1	-1	-1	-1	4		0	0						Untertest1.avi	0	880	547	72	111				0	Content		-72	-111	17784079	1433937503
17801	08:52:24.194	00:00:17.800	1068	-1024	-768	-1	-1	-1	-1	4	-1024	-768	-1	-1	-1	-1	4		0	0						Untertest1.avi	0	880	547	72	111				0	Content		-72	-111	17800704	1433954128
17818	08:52:24.211	00:00:17.817	1069	-1024	-768	-1	-1	-1	-1	4	-1024	-768	-1	-1	-1	-1	4		0	0						Untertest1.avi	0	880	547	72	111				0	Content		-72	-111	17817508	1433970932
17834	08:52:24.227	00:00:17.834	1070	-1024	-768	-1	-1	-1	-1	4	-1024	-768	-1	-1	-1	-1	4		0	0						Untertest1.avi	0	880	547	72	111				0	Content		-72	-111	17834074	1433987498
17851	08:52:24.244	00:00:17.850	1071	-1024	-768	-1	-1	-1	-1	4	-1024	-768	-1	-1	-1	-1	4		0	0						Untertest1.avi	0	880	547	72	111				0	Content		-72	-111	17850948	1434004372
17868	08:52:24.261	00:00:17.867	1072	-1024	-768	-1	-1	-1	-1	4	-1024	-768	-1	-1	-1	-1	4		0	0						Untertest1.avi	0	880	547	72	111				0	Content		-72	-111	17867615	1434021039
17885	08:52:24.278	00:00:17.884	1073	-1024	-768	-1	-1	-1	-1	4	-1024	-768	-1	-1	-1	-1	4		0	0						Untertest1.avi	0	880	547	72	111				0	Content		-72	-111	17884600	1434038024
17901	08:52:24.294	00:00:17.901	1074	-1024	-768	-1	-1	-1	-1	4	-1024	-768	-1	-1	-1	-1	4		0	0						Untertest1.avi	0	880	547	72	111				0	Content		-72	-111	17901267	1434054691
17918	08:52:24.311	00:00:17.917	1075	-1024	-768	-1	-1	-1	-1	4	-1024	-768	-1	-1	-1	-1	4		0	0						Untertest1.avi	0	880	547	72	111				0	Content		-72	-111	17917935	1434071359
17935	08:52:24.328	00:00:17.935	1076	-1024	-768	-1	-1	-1	-1	4	-1024	-768	-1	-1	-1	-1	4		0	0						Untertest1.avi	0	880	547	72	111				0	Content		-72	-111	17935021	1434088445
17952	08:52:24.345	00:00:17.951	1077	-1024	-768	-1	-1	-1	-1	4	-1024	-768	-1	-1	-1	-1	4		0	0						Untertest1.avi	0	880	547	72	111				0	Content		-72	-111	17951688	1434105112
17968	08:52:24.361	00:00:17.968	1078	-1024	-768	-1	-1	-1	-1	4	-1024	-768	-1	-1	-1	-1	4		0	0						Untertest1.avi	0	880	547	72	111				0	Content		-72	-111	17968355	1434121779
17984	08:52:24.377	00:00:17.984	1079	-1024	-768	-1	-1	-1	-1	4	-1024	-768	-1	-1	-1	-1	4		0	0						Untertest1.avi	0	880	547	72	111				0	Content		-72	-111	17984463	1434137887
18001	08:52:24.394	00:00:18.001	1080	-1024	-768	-1	-1	-1	-1	4	-1024	-768	-1	-1	-1	-1	4		0	0						Untertest1.avi	0	880	547	72	111				0	Content		-72	-111	18001130	1434154554
18018	08:52:24.411	00:00:18.017	1081	-1024	-768	-1	-1	-1	-1	4	-1024	-768	-1	-1	-1	-1	4		0	0						Untertest1.avi	0	880	547	72	111				0	Content		-72	-111	18017609	1434171033
18034	08:52:24.427	00:00:18.034	1082	-1024	-768	-1	-1	-1	-1	4	-1024	-768	-1	-1	-1	-1	4		0	0						Untertest1.avi	0	880	547	72	111				0	Content		-72	-111	18034276	1434187700
18051	08:52:24.444	00:00:18.050	1083	-1024	-768	-1	-1	-1	-1	4	-1024	-768	-1	-1	-1	-1	4		0	0						Untertest1.avi	0	880	547	72	111				0	Content		-72	-111	18050943	1434204367
18067	08:52:24.460	00:00:18.067	1084	-1024	-768	-1	-1	-1	-1	4	-1024	-768	-1	-1	-1	-1	4		0	0						Untertest1.avi	0	880	547	72	111				0	Content		-72	-111	18067189	1434220613
18084	08:52:24.477	00:00:18.083	1085	-1024	-768	-1	-1	-1	-1	4	-1024	-768	-1	-1	-1	-1	4		0	0						Untertest1.avi	0	880	547	72	111				0	Content		-72	-111	18083812	1434237236
18101	08:52:24.494	00:00:18.100	1086	-1024	-768	-1	-1	-1	-1	4	-1024	-768	-1	-1	-1	-1	4		0	0						Untertest1.avi	0	880	547	72	111				0	Content		-72	-111	18100612	1434254036
18117	08:52:24.510	00:00:18.117	1087	-1024	-768	-1	-1	-1	-1	4	-1024	-768	-1	-1	-1	-1	4		0	0						Untertest1.avi	0	880	547	72	111				0	Content		-72	-111	18117208	1434270632
18134	08:52:24.527	00:00:18.133	1088	-1024	-768	-1	-1	-1	-1	4	-1024	-768	-1	-1	-1	-1	4		0	0						Untertest1.avi	0	880	547	72	111				0	Content		-72	-111	18133875	1434287299
18151	08:52:24.544	00:00:18.150	1089	-1024	-768	-1	-1	-1	-1	4	-1024	-768	-1	-1	-1	-1	4		0	0						Untertest1.avi	0	880	547	72	111				0	Content		-72	-111	18150691	1434304115
18167	08:52:24.560	00:00:18.167	1090	-1024	-768	-1	-1	-1	-1	4	-1024	-768	-1	-1	-1	-1	4		0	0						Untertest1.avi	0	880	547	72	111				0	Content		-72	-111	18167358	1434320782
18184	08:52:24.577	00:00:18.184	1091	-1024	-768	-1	-1	-1	-1	4	-1024	-768	-1	-1	-1	-1	4		0	0						Untertest1.avi	0	880	547	72	111				0	Content		-72	-111	18184025	1434337449
18201	08:52:24.594	00:00:18.200	1092	-1024	-768	-1	-1	-1	-1	4	-1024	-768	-1	-1	-1	-1	4		0	0						Untertest1.avi	0	880	547	72	111				0	Content		-72	-111	18200992	1434354416
18218	08:52:24.611	00:00:18.217	1093	-1024	-768	-1	-1	-1	-1	4	-1024	-768	-1	-1	-1	-1	4		0	0						Untertest1.avi	0	880	547	72	111				0	Content		-72	-111	18217660	1434371084
18234	08:52:24.627	00:00:18.234	1094	-1024	-768	-1	-1	-1	-1	4	-1024	-768	-1	-1	-1	-1	4		0	0						Untertest1.avi	0	880	547	72	111				0	Content		-72	-111	18234327	1434387751
18252	08:52:24.645	00:00:18.251	1095	-1024	-768	-1	-1	-1	-1	4	-1024	-768	-1	-1	-1	-1	4		0	0						Untertest1.avi	0	880	547	72	111				0	Content		-72	-111	18251632	1434405056
18268	08:52:24.661	00:00:18.268	1096	-1024	-768	-1	-1	-1	-1	4	-1024	-768	-1	-1	-1	-1	4		0	0						Untertest1.avi	0	880	547	72	111				0	Content		-72	-111	18268299	1434421723
18285	08:52:24.678	00:00:18.284	1097	-1024	-768	-1	-1	-1	-1	4	-1024	-768	-1	-1	-1	-1	4		0	0						Untertest1.avi	0	880	547	72	111				0	Content		-72	-111	18284549	1434437973
18301	08:52:24.694	00:00:18.301	1098	-1024	-768	-1	-1	-1	-1	4	-1024	-768	-1	-1	-1	-1	4		0	0						Untertest1.avi	0	880	547	72	111				0	Content		-72	-111	18301217	1434454641
18318	08:52:24.711	00:00:18.317	1099	-1024	-768	-1	-1	-1	-1	4	-1024	-768	-1	-1	-1	-1	4		0	0						Untertest1.avi	0	880	547	72	111				0	Content		-72	-111	18317884	1434471308
18334	08:52:24.727	00:00:18.333	1100	-1024	-768	-1	-1	-1	-1	4	-1024	-768	-1	-1	-1	-1	4		0	0						Untertest1.avi	0	880	547	72	111				0	Content		-72	-111	18333669	1434487093
18350	08:52:24.743	00:00:18.350	1101	-1024	-768	-1	-1	-1	-1	4	-1024	-768	-1	-1	-1	-1	4		0	0						Untertest1.avi	0	880	547	72	111				0	Content		-72	-111	18350289	1434503713
18367	08:52:24.760	00:00:18.367	1102	-1024	-768	-1	-1	-1	-1	4	-1024	-768	-1	-1	-1	-1	4		0	0						Untertest1.avi	0	880	547	72	111				0	Content		-72	-111	18367038	1434520462
18384	08:52:24.777	00:00:18.383	1103	-1024	-768	-1	-1	-1	-1	4	-1024	-768	-1	-1	-1	-1	4		0	0						Untertest1.avi	0	880	547	72	111				0	Content		-72	-111	18383664	1434537088
18400	08:52:24.793	00:00:18.400	1104	-1024	-768	-1	-1	-1	-1	4	-1024	-768	-1	-1	-1	-1	4		0	0						Untertest1.avi	0	880	547	72	111				0	Content		-72	-111	18400331	1434553755
18417	08:52:24.810	00:00:18.416	1105	-1024	-768	-1	-1	-1	-1	4	-1024	-768	-1	-1	-1	-1	4		0	0						Untertest1.avi	0	880	547	72	111				0	Content		-72	-111	18416997	1434570421
18434	08:52:24.827	00:00:18.433	1106	-1024	-768	-1	-1	-1	-1	4	-1024	-768	-1	-1	-1	-1	4		0	0						Untertest1.avi	0	880	547	72	111				0	Content		-72	-111	18433664	1434587088
18450	08:52:24.843	00:00:18.450	1107	-1024	-768	-1	-1	-1	-1	4	-1024	-768	-1	-1	-1	-1	4		0	0						Untertest1.avi	0	880	547	72	111				0	Content		-72	-111	18450497	1434603921
18467	08:52:24.860	00:00:18.467	1108	-1024	-768	-1	-1	-1	-1	4	-1024	-768	-1	-1	-1	-1	4		0	0						Untertest1.avi	0	880	547	72	111				0	Content		-72	-111	18467164	1434620588
18484	08:52:24.877	00:00:18.483	1109	-1024	-768	-1	-1	-1	-1	4	-1024	-768	-1	-1	-1	-1	4		0	0						Untertest1.avi	0	880	547	72	111				0	Content		-72	-111	18483831	1434637255
18501	08:52:24.894	00:00:18.500	1110	-1024	-768	-1	-1	-1	-1	4	-1024	-768	-1	-1	-1	-1	4		0	0						Untertest1.avi	0	880	547	72	111				0	Content		-72	-111	18500814	1434654238
18517	08:52:24.910	00:00:18.517	1111	-1024	-768	-1	-1	-1	-1	4	-1024	-768	-1	-1	-1	-1	4		0	0						Untertest1.avi	0	880	547	72	111				0	Content		-72	-111	18517481	1434670905
18534	08:52:24.927	00:00:18.534	1112	-1024	-768	-1	-1	-1	-1	4	-1024	-768	-1	-1	-1	-1	4		0	0						Untertest1.avi	0	880	547	72	111				0	Content		-72	-111	18534149	1434687573
18551	08:52:24.944	00:00:18.551	1113	-1024	-768	-1	-1	-1	-1	4	-1024	-768	-1	-1	-1	-1	4		0	0						Untertest1.avi	0	880	547	72	111				0	Content		-72	-111	18551234	1434704658
18568	08:52:24.961	00:00:18.567	1114	-1024	-768	-1	-1	-1	-1	4	-1024	-768	-1	-1	-1	-1	4		0	0						Untertest1.avi	0	880	547	72	111				0	Content		-72	-111	18567901	1434721325
18585	08:52:24.978	00:00:18.584	1115	-1024	-768	-1	-1	-1	-1	4	-1024	-768	-1	-1	-1	-1	4		0	0						Untertest1.avi	0	880	547	72	111				0	Content		-72	-111	18584568	1434737992
18601	08:52:24.994	00:00:18.600	1116	-1024	-768	-1	-1	-1	-1	4	-1024	-768	-1	-1	-1	-1	4		0	0						Untertest1.avi	0	880	547	72	111				0	Content		-72	-111	18600733	1434754157
18617	08:52:25.010	00:00:18.617	1117	-1024	-768	-1	-1	-1	-1	4	-1024	-768	-1	-1	-1	-1	4		0	0						Untertest1.avi	0	880	547	72	111				0	Content		-72	-111	18617401	1434770825
18634	08:52:25.027	00:00:18.633	1118	-1024	-768	-1	-1	-1	-1	4	-1024	-768	-1	-1	-1	-1	4		0	0						Untertest1.avi	0	880	547	72	111				0	Content		-72	-111	18633858	1434787282
18651	08:52:25.044	00:00:18.650	1119	-1024	-768	-1	-1	-1	-1	4	-1024	-768	-1	-1	-1	-1	4		0	0						Untertest1.avi	0	880	547	72	111				0	Content		-72	-111	18650525	1434803949
18667	08:52:25.060	00:00:18.667	1120	-1024	-768	-1	-1	-1	-1	4	-1024	-768	-1	-1	-1	-1	4		0	0						Untertest1.avi	0	880	547	72	111				0	Content		-72	-111	18667192	1434820616
18684	08:52:25.077	00:00:18.683	1121	-1024	-768	-1	-1	-1	-1	4	-1024	-768	-1	-1	-1	-1	4		0	0						Untertest1.avi	0	880	547	72	111				0	Content		-72	-111	18683519	1434836943
18700	08:52:25.093	00:00:18.700	1122	-1024	-768	-1	-1	-1	-1	4	-1024	-768	-1	-1	-1	-1	4		0	0						Untertest1.avi	0	880	547	72	111				0	Content		-72	-111	18700144	1434853568
18717	08:52:25.110	00:00:18.716	1123	-1024	-768	-1	-1	-1	-1	4	-1024	-768	-1	-1	-1	-1	4		0	0						Untertest1.avi	0	880	547	72	111				0	Content		-72	-111	18716820	1434870244
18733	08:52:25.126	00:00:18.733	1124	-1024	-768	-1	-1	-1	-1	4	-1024	-768	-1	-1	-1	-1	4		0	0						Untertest1.avi	0	880	547	72	111				0	Content		-72	-111	18733425	1434886849
18750	08:52:25.143	00:00:18.750	1125	-1024	-768	-1	-1	-1	-1	4	-1024	-768	-1	-1	-1	-1	4		0	0						Untertest1.avi	0	880	547	72	111				0	Content		-72	-111	18750092	1434903516
18767	08:52:25.160	00:00:18.766	1126	-1024	-768	-1	-1	-1	-1	4	-1024	-768	-1	-1	-1	-1	4		0	0						Untertest1.avi	0	880	547	72	111				0	Content		-72	-111	18766943	1434920367
18784	08:52:25.177	00:00:18.783	1127	-1024	-768	-1	-1	-1	-1	4	-1024	-768	-1	-1	-1	-1	4		0	0						Untertest1.avi	0	880	547	72	111				0	Content		-72	-111	18783610	1434937034
18800	08:52:25.193	00:00:18.800	1128	-1024	-768	-1	-1	-1	-1	4	-1024	-768	-1	-1	-1	-1	4		0	0						Untertest1.avi	0	880	547	72	111				0	Content		-72	-111	18800277	1434953701
18817	08:52:25.210	00:00:18.817	1129	-1024	-768	-1	-1	-1	-1	4	-1024	-768	-1	-1	-1	-1	4		0	0						Untertest1.avi	0	880	547	72	111				0	Content		-72	-111	18817277	1434970701
18834	08:52:25.227	00:00:18.833	1130	-1024	-768	-1	-1	-1	-1	4	-1024	-768	-1	-1	-1	-1	4		0	0						Untertest1.avi	0	880	547	72	111				0	Content		-72	-111	18833944	1434987368
18851	08:52:25.244	00:00:18.850	1131	-1024	-768	-1	-1	-1	-1	4	-1024	-768	-1	-1	-1	-1	4		0	0						Untertest1.avi	0	880	547	72	111				0	Content		-72	-111	18850612	1435004036
18868	08:52:25.261	00:00:18.867	1132	-1024	-768	-1	-1	-1	-1	4	-1024	-768	-1	-1	-1	-1	4		0	0						Untertest1.avi	0	880	547	72	111				0	Content		-72	-111	18867943	1435021367
18885	08:52:25.278	00:00:18.884	1133	-1024	-768	-1	-1	-1	-1	4	-1024	-768	-1	-1	-1	-1	4		0	0						Untertest1.avi	0	880	547	72	111				0	Content		-72	-111	18884610	1435038034
18901	08:52:25.294	00:00:18.900	1134	-1024	-768	-1	-1	-1	-1	4	-1024	-768	-1	-1	-1	-1	4		0	0						Untertest1.avi	0	880	547	72	111				0	Content		-72	-111	18900827	1435054251
18917	08:52:25.310	00:00:18.917	1135	-1024	-768	-1	-1	-1	-1	4	-1024	-768	-1	-1	-1	-1	4		0	0						Untertest1.avi	0	880	547	72	111				0	Content		-72	-111	18917495	1435070919
18934	08:52:25.327	00:00:18.934	1136	-1024	-768	-1	-1	-1	-1	4	-1024	-768	-1	-1	-1	-1	4		0	0						Untertest1.avi	0	880	547	72	111				0	Content		-72	-111	18934162	1435087586
18950	08:52:25.343	00:00:18.950	1137	-1024	-768	-1	-1	-1	-1	4	-1024	-768	-1	-1	-1	-1	4		0	0						Untertest1.avi	0	880	547	72	111				0	Content		-72	-111	18950004	1435103428
18967	08:52:25.360	00:00:18.966	1138	-1024	-768	-1	-1	-1	-1	4	-1024	-768	-1	-1	-1	-1	4		0	0						Untertest1.avi	0	880	547	72	111				0	Content		-72	-111	18966624	1435120048
18983	08:52:25.376	00:00:18.983	1139	-1024	-768	-1	-1	-1	-1	4	-1024	-768	-1	-1	-1	-1	4		0	0						Untertest1.avi	0	880	547	72	111				0	Content		-72	-111	18983309	1435136733
19000	08:52:25.393	00:00:18.999	1140	-1024	-768	-1	-1	-1	-1	4	-1024	-768	-1	-1	-1	-1	4		0	0						Untertest1.avi	0	880	547	72	111				0	Content		-72	-111	18999977	1435153401
19017	08:52:25.410	00:00:19.016	1141	-1024	-768	-1	-1	-1	-1	4	-1024	-768	-1	-1	-1	-1	4		0	0						Untertest1.avi	0	880	547	72	111				0	Content		-72	-111	19016644	1435170068
19033	08:52:25.426	00:00:19.033	1142	-1024	-768	-1	-1	-1	-1	4	-1024	-768	-1	-1	-1	-1	4		0	0						Untertest1.avi	0	880	547	72	111				0	Content		-72	-111	19033261	1435186685
19050	08:52:25.443	00:00:19.049	1143	-1024	-768	-1	-1	-1	-1	4	-1024	-768	-1	-1	-1	-1	4		0	0						Untertest1.avi	0	880	547	72	111				0	Content		-72	-111	19049928	1435203352
19067	08:52:25.460	00:00:19.066	1144	-1024	-768	-1	-1	-1	-1	4	-1024	-768	-1	-1	-1	-1	4		0	0						Untertest1.avi	0	880	547	72	111				0	Content		-72	-111	19066595	1435220019
19083	08:52:25.476	00:00:19.083	1145	-1024	-768	-1	-1	-1	-1	4	-1024	-768	-1	-1	-1	-1	4		0	0						Untertest1.avi	0	880	547	72	111				0	Content		-72	-111	19083233	1435236657
19100	08:52:25.493	00:00:19.099	1146	-1024	-768	-1	-1	-1	-1	4	-1024	-768	-1	-1	-1	-1	4		0	0						Untertest1.avi	0	880	547	72	111				0	Content		-72	-111	19099900	1435253324
19117	08:52:25.510	00:00:19.116	1147	-1024	-768	-1	-1	-1	-1	4	-1024	-768	-1	-1	-1	-1	4		0	0						Untertest1.avi	0	880	547	72	111				0	Content		-72	-111	19116723	1435270147
19133	08:52:25.526	00:00:19.133	1148	-1024	-768	-1	-1	-1	-1	4	-1024	-768	-1	-1	-1	-1	4		0	0						Untertest1.avi	0	880	547	72	111				0	Content		-72	-111	19133390	1435286814
19150	08:52:25.543	00:00:19.150	1149	-1024	-768	-1	-1	-1	-1	4	-1024	-768	-1	-1	-1	-1	4		0	0						Untertest1.avi	0	880	547	72	111				0	Content		-72	-111	19150057	1435303481
19167	08:52:25.560	00:00:19.167	1150	-1024	-768	-1	-1	-1	-1	4	-1024	-768	-1	-1	-1	-1	4		0	0						Untertest1.avi	0	880	547	72	111				0	Content		-72	-111	19167042	1435320466
19184	08:52:25.577	00:00:19.183	1151	-1024	-768	-1	-1	-1	-1	4	-1024	-768	-1	-1	-1	-1	4		0	0						Untertest1.avi	0	880	547	72	111				0	Content		-72	-111	19183709	1435337133
19200	08:52:25.593	00:00:19.200	1152	-1024	-768	-1	-1	-1	-1	4	-1024	-768	-1	-1	-1	-1	4		0	0						Untertest1.avi	0	880	547	72	111				0	Content		-72	-111	19200376	1435353800
19217	08:52:25.610	00:00:19.217	1153	-1024	-768	-1	-1	-1	-1	4	-1024	-768	-1	-1	-1	-1	4		0	0						Untertest1.avi	0	880	547	72	111				0	Content		-72	-111	19217455	1435370879
19234	08:52:25.627	00:00:19.234	1154	-1024	-768	-1	-1	-1	-1	4	-1024	-768	-1	-1	-1	-1	4		0	0						Untertest1.avi	0	880	547	72	111				0	Content		-72	-111	19234123	1435387547
19251	08:52:25.644	00:00:19.250	1155	-1024	-768	-1	-1	-1	-1	4	-1024	-768	-1	-1	-1	-1	4		0	0						Untertest1.avi	0	880	547	72	111				0	Content		-72	-111	19250790	1435404214
19267	08:52:25.660	00:00:19.266	1156	-1024	-768	-1	-1	-1	-1	4	-1024	-768	-1	-1	-1	-1	4		0	0						Untertest1.avi	0	880	547	72	111				0	Content		-72	-111	19266950	1435420374
19284	08:52:25.677	00:00:19.283	1157	-1024	-768	-1	-1	-1	-1	4	-1024	-768	-1	-1	-1	-1	4		0	0						Untertest1.avi	0	880	547	72	111				0	Content		-72	-111	19283617	1435437041
19300	08:52:25.693	00:00:19.300	1158	-1024	-768	-1	-1	-1	-1	4	-1024	-768	-1	-1	-1	-1	4		0	0						Untertest1.avi	0	880	547	72	111				0	Content		-72	-111	19300115	1435453539
19317	08:52:25.710	00:00:19.316	1159	-1024	-768	-1	-1	-1	-1	4	-1024	-768	-1	-1	-1	-1	4		0	0						Untertest1.avi	0	880	547	72	111				0	Content		-72	-111	19316783	1435470207
19333	08:52:25.726	00:00:19.333	1160	-1024	-768	-1	-1	-1	-1	4	-1024	-768	-1	-1	-1	-1	4		0	0						Untertest1.avi	0	880	547	72	111				0	Content		-72	-111	19333450	1435486874
19350	08:52:25.743	00:00:19.349	1161	-1024	-768	-1	-1	-1	-1	4	-1024	-768	-1	-1	-1	-1	4		0	0						Untertest1.avi	0	880	547	72	111				0	Content		-72	-111	19349729	1435503153
19366	08:52:25.759	00:00:19.366	1162	-1024	-768	-1	-1	-1	-1	4	-1024	-768	-1	-1	-1	-1	4		0	0						Untertest1.avi	0	880	547	72	111				0	Content		-72	-111	19366350	1435519774
19383	08:52:25.776	00:00:19.383	1163	-1024	-768	-1	-1	-1	-1	4	-1024	-768	-1	-1	-1	-1	4		0	0						Untertest1.avi	0	880	547	72	111				0	Content		-72	-111	19383024	1435536448
19400	08:52:25.793	00:00:19.399	1164	-1024	-768	-1	-1	-1	-1	4	-1024	-768	-1	-1	-1	-1	4		0	0						Untertest1.avi	0	880	547	72	111				0	Content		-72	-111	19399684	1435553108
19416	08:52:25.809	00:00:19.416	1165	-1024	-768	-1	-1	-1	-1	4	-1024	-768	-1	-1	-1	-1	4		0	0						Untertest1.avi	0	880	547	72	111				0	Content		-72	-111	19416351	1435569775
19433	08:52:25.826	00:00:19.433	1166	-1024	-768	-1	-1	-1	-1	4	-1024	-768	-1	-1	-1	-1	4		0	0						Untertest1.avi	0	880	547	72	111				0	Content		-72	-111	19433182	1435586606
19450	08:52:25.843	00:00:19.449	1167	-1024	-768	-1	-1	-1	-1	4	-1024	-768	-1	-1	-1	-1	4		0	0						Untertest1.avi	0	880	547	72	111				0	Content		-72	-111	19449849	1435603273
19467	08:52:25.860	00:00:19.466	1168	-1024	-768	-1	-1	-1	-1	4	-1024	-768	-1	-1	-1	-1	4		0	0						Untertest1.avi	0	880	547	72	111				0	Content		-72	-111	19466517	1435619941
19483	08:52:25.876	00:00:19.483	1169	-1024	-768	-1	-1	-1	-1	4	-1024	-768	-1	-1	-1	-1	4		0	0						Untertest1.avi	0	880	547	72	111				0	Content		-72	-111	19483499	1435636923
19500	08:52:25.893	00:00:19.500	1170	-1024	-768	-1	-1	-1	-1	4	-1024	-768	-1	-1	-1	-1	4		0	0						Untertest1.avi	0	880	547	72	111				0	Content		-72	-111	19500166	1435653590
19517	08:52:25.910	00:00:19.516	1171	-1024	-768	-1	-1	-1	-1	4	-1024	-768	-1	-1	-1	-1	4		0	0						Untertest1.avi	0	880	547	72	111				0	Content		-72	-111	19516833	1435670257
19534	08:52:25.927	00:00:19.534	1172	-1024	-768	-1	-1	-1	-1	4	-1024	-768	-1	-1	-1	-1	4		0	0						Untertest1.avi	0	880	547	72	111				0	Content		-72	-111	19534153	1435687577
19551	08:52:25.944	00:00:19.550	1173	-1024	-768	-1	-1	-1	-1	4	-1024	-768	-1	-1	-1	-1	4		0	0						Untertest1.avi	0	880	547	72	111				0	Content		-72	-111	19550821	1435704245
19567	08:52:25.960	00:00:19.567	1174	-1024	-768	-1	-1	-1	-1	4	-1024	-768	-1	-1	-1	-1	4		0	0						Untertest1.avi	0	880	547	72	111				0	Content		-72	-111	19567037	1435720461
19584	08:52:25.977	00:00:19.583	1175	-1024	-768	-1	-1	-1	-1	4	-1024	-768	-1	-1	-1	-1	4		0	0						Untertest1.avi	0	880	547	72	111				0	Content		-72	-111	19583704	1435737128
19600	08:52:25.993	00:00:19.600	1176	-1024	-768	-1	-1	-1	-1	4	-1024	-768	-1	-1	-1	-1	4		0	0						Untertest1.avi	0	880	547	72	111				0	Content		-72	-111	19600371	1435753795
19616	08:52:26.009	00:00:19.616	1177	-1024	-768	-1	-1	-1	-1	4	-1024	-768	-1	-1	-1	-1	4		0	0						Untertest1.avi	0	880	547	72	111				0	Content		-72	-111	19616208	1435769632
19633	08:52:26.026	00:00:19.632	1178	-1024	-768	-1	-1	-1	-1	4	-1024	-768	-1	-1	-1	-1	4		0	0						Untertest1.avi	0	880	547	72	111				0	Content		-72	-111	19632831	1435786255
19650	08:52:26.043	00:00:19.649	1179	-1024	-768	-1	-1	-1	-1	4	-1024	-768	-1	-1	-1	-1	4		0	0						Untertest1.avi	0	880	547	72	111				0	Content		-72	-111	19649516	1435802940
19666	08:52:26.059	00:00:19.666	1180	-1024	-768	-1	-1	-1	-1	4	-1024	-768	-1	-1	-1	-1	4		0	0						Untertest1.avi	0	880	547	72	111				0	Content		-72	-111	19666183	1435819607
19683	08:52:26.076	00:00:19.682	1181	-1024	-768	-1	-1	-1	-1	4	-1024	-768	-1	-1	-1	-1	4		0	0						Untertest1.avi	0	880	547	72	111				0	Content		-72	-111	19682850	1435836274
19700	08:52:26.093	00:00:19.699	1182	-1024	-768	-1	-1	-1	-1	4	-1024	-768	-1	-1	-1	-1	4		0	0						Untertest1.avi	0	880	547	72	111				0	Content		-72	-111	19699509	1435852933
19716	08:52:26.109	00:00:19.716	1183	-1024	-768	-1	-1	-1	-1	4	-1024	-768	-1	-1	-1	-1	4		0	0						Untertest1.avi	0	880	547	72	111				0	Content		-72	-111	19716177	1435869601
19733	08:52:26.126	00:00:19.732	1184	-1024	-768	-1	-1	-1	-1	4	-1024	-768	-1	-1	-1	-1	4		0	0						Untertest1.avi	0	880	547	72	111				0	Content		-72	-111	19732844	1435886268
19749	08:52:26.142	00:00:19.749	1185	-1024	-768	-1	-1	-1	-1	4	-1024	-768	-1	-1	-1	-1	4		0	0						Untertest1.avi	0	880	547	72	111				0	Content		-72	-111	19749458	1435902882
19766	08:52:26.159	00:00:19.766	1186	-1024	-768	-1	-1	-1	-1	4	-1024	-768	-1	-1	-1	-1	4		0	0						Untertest1.avi	0	880	547	72	111				0	Content		-72	-111	19766125	1435919549
19783	08:52:26.176	00:00:19.782	1187	-1024	-768	-1	-1	-1	-1	4	-1024	-768	-1	-1	-1	-1	4		0	0						Untertest1.avi	0	880	547	72	111				0	Content		-72	-111	19782983	1435936407
19800	08:52:26.193	00:00:19.799	1188	-1024	-768	-1	-1	-1	-1	4	-1024	-768	-1	-1	-1	-1	4		0	0						Untertest1.avi	0	880	547	72	111				0	Content		-72	-111	19799650	1435953074
19816	08:52:26.209	00:00:19.816	1189	-1024	-768	-1	-1	-1	-1	4	-1024	-768	-1	-1	-1	-1	4		0	0						Untertest1.avi	0	880	547	72	111				0	Content		-72	-111	19816317	1435969741
19833	08:52:26.226	00:00:19.833	1190	-1024	-768	-1	-1	-1	-1	4	-1024	-768	-1	-1	-1	-1	4		0	0						Untertest1.avi	0	880	547	72	111				0	Content		-72	-111	19833318	1435986742
19850	08:52:26.243	00:00:19.849	1191	-1024	-768	-1	-1	-1	-1	4	-1024	-768	-1	-1	-1	-1	4		0	0						Untertest1.avi	0	880	547	72	111				0	Content		-72	-111	19849985	1436003409
19867	08:52:26.260	00:00:19.866	1192	-1024	-768	-1	-1	-1	-1	4	-1024	-768	-1	-1	-1	-1	4		0	0						Untertest1.avi	0	880	547	72	111				0	Content		-72	-111	19866653	1436020077
19884	08:52:26.277	00:00:19.883	1193	-1024	-768	-1	-1	-1	-1	4	-1024	-768	-1	-1	-1	-1	4		0	0						Untertest1.avi	0	880	547	72	111				0	Content		-72	-111	19883712	1436037136
19900	08:52:26.293	00:00:19.900	1194	-1024	-768	-1	-1	-1	-1	4	-1024	-768	-1	-1	-1	-1	4		0	0						Untertest1.avi	0	880	547	72	111				0	Content		-72	-111	19900379	1436053803
19917	08:52:26.310	00:00:19.917	1195	-1024	-768	-1	-1	-1	-1	4	-1024	-768	-1	-1	-1	-1	4		0	0						Untertest1.avi	0	880	547	72	111				0	Content		-72	-111	19917046	1436070470
19933	08:52:26.326	00:00:19.933	1196	-1024	-768	-1	-1	-1	-1	4	-1024	-768	-1	-1	-1	-1	4		0	0						Untertest1.avi	0	880	547	72	111				0	Content		-72	-111	19933186	1436086610
19950	08:52:26.343	00:00:19.949	1197	-1024	-768	-1	-1	-1	-1	4	-1024	-768	-1	-1	-1	-1	4		0	0						Untertest1.avi	0	880	547	72	111				0	Content		-72	-111	19949853	1436103277
19966	08:52:26.359	00:00:19.966	1198	-1024	-768	-1	-1	-1	-1	4	-1024	-768	-1	-1	-1	-1	4		0	0						Untertest1.avi	0	880	547	72	111				0	Content		-72	-111	19966339	1436119763
19983	08:52:26.376	00:00:19.983	1199	-1024	-768	-1	-1	-1	-1	4	-1024	-768	-1	-1	-1	-1	4		0	0						Untertest1.avi	0	880	547	72	111				0	Content		-72	-111	19983006	1436136430
20000	08:52:26.393	00:00:19.999	1200	-1024	-768	-1	-1	-1	-1	4	-1024	-768	-1	-1	-1	-1	4		0	0						Untertest1.avi	0	880	547	72	111				0	Content		-72	-111	19999673	1436153097
20016	08:52:26.409	00:00:20.015	1201	-1024	-768	-1	-1	-1	-1	4	-1024	-768	-1	-1	-1	-1	4		0	0						Untertest1.avi	0	880	547	72	111				0	Content		-72	-111	20015936	1436169360
20033	08:52:26.426	00:00:20.032	1202	-1024	-768	-1	-1	-1	-1	4	-1024	-768	-1	-1	-1	-1	4		0	0						Untertest1.avi	0	880	547	72	111				0	Content		-72	-111	20032559	1436185983
20049	08:52:26.442	00:00:20.049	1203	-1024	-768	-1	-1	-1	-1	4	-1024	-768	-1	-1	-1	-1	4		0	0						Untertest1.avi	0	880	547	72	111				0	Content		-72	-111	20049361	1436202785
20066	08:52:26.459	00:00:20.065	1204	-1024	-768	-1	-1	-1	-1	4	-1024	-768	-1	-1	-1	-1	4		0	0						Untertest1.avi	0	880	547	72	111				0	Content		-72	-111	20065958	1436219382
20083	08:52:26.476	00:00:20.082	1205	-1024	-768	-1	-1	-1	-1	4	-1024	-768	-1	-1	-1	-1	4		0	0						Untertest1.avi	0	880	547	72	111				0	Content		-72	-111	20082625	1436236049
20099	08:52:26.492	00:00:20.099	1206	-1024	-768	-1	-1	-1	-1	4	-1024	-768	-1	-1	-1	-1	4		0	0						Untertest1.avi	0	880	547	72	111				0	Content		-72	-111	20099436	1436252860
20116	08:52:26.509	00:00:20.116	1207	-1024	-768	-1	-1	-1	-1	4	-1024	-768	-1	-1	-1	-1	4		0	0						Untertest1.avi	0	880	547	72	111				0	Content		-72	-111	20116103	1436269527
20133	08:52:26.526	00:00:20.132	1208	-1024	-768	-1	-1	-1	-1	4	-1024	-768	-1	-1	-1	-1	4		0	0						Untertest1.avi	0	880	547	72	111				0	Content		-72	-111	20132770	1436286194
20150	08:52:26.543	00:00:20.149	1209	-1024	-768	-1	-1	-1	-1	4	-1024	-768	-1	-1	-1	-1	4		0	0						Untertest1.avi	0	880	547	72	111				0	Content		-72	-111	20149739	1436303163
20166	08:52:26.559	00:00:20.166	1210	-1024	-768	-1	-1	-1	-1	4	-1024	-768	-1	-1	-1	-1	4		0	0						Untertest1.avi	0	880	547	72	111				0	Content		-72	-111	20166406	1436319830
20183	08:52:26.576	00:00:20.183	1211	-1024	-768	-1	-1	-1	-1	4	-1024	-768	-1	-1	-1	-1	4		0	0						Untertest1.avi	0	880	547	72	111				0	Content		-72	-111	20183074	1436336498
20200	08:52:26.593	00:00:20.200	1212	-1024	-768	-1	-1	-1	-1	4	-1024	-768	-1	-1	-1	-1	4		0	0						Untertest1.avi	0	880	547	72	111				0	Content		-72	-111	20200383	1436353807
20217	08:52:26.610	00:00:20.217	1213	-1024	-768	-1	-1	-1	-1	4	-1024	-768	-1	-1	-1	-1	4		0	0						Untertest1.avi	0	880	547	72	111				0	Content		-72	-111	20217050	1436370474
20233	08:52:26.626	00:00:20.233	1214	-1024	-768	-1	-1	-1	-1	4	-1024	-768	-1	-1	-1	-1	4		0	0						Untertest1.avi	0	880	547	72	111				0	Content		-72	-111	20233305	1436386729
20250	08:52:26.643	00:00:20.249	1215	-1024	-768	-1	-1	-1	-1	4	-1024	-768	-1	-1	-1	-1	4		0	0						Untertest1.avi	0	880	547	72	111				0	Content		-72	-111	20249973	1436403397
20267	08:52:26.660	00:00:20.266	1216	-1024	-768	-1	-1	-1	-1	4	-1024	-768	-1	-1	-1	-1	4		0	0						Untertest1.avi	0	880	547	72	111				0	Content		-72	-111	20266640	1436420064
20282	08:52:26.675	00:00:20.282	1217	-1024	-768	-1	-1	-1	-1	4	-1024	-768	-1	-1	-1	-1	4		0	0						Untertest1.avi	0	880	547	72	111				0	Content		-72	-111	20282423	1436435847
20299	08:52:26.692	00:00:20.299	1218	-1024	-768	-1	-1	-1	-1	4	-1024	-768	-1	-1	-1	-1	4		0	0						Untertest1.avi	0	880	547	72	111				0	Content		-72	-111	20299046	1436452470
20316	08:52:26.709	00:00:20.315	1219	-1024	-768	-1	-1	-1	-1	4	-1024	-768	-1	-1	-1	-1	4		0	0						Untertest1.avi	0	880	547	72	111				0	Content		-72	-111	20315791	1436469215
20332	08:52:26.725	00:00:20.332	1220	-1024	-768	-1	-1	-1	-1	4	-1024	-768	-1	-1	-1	-1	4		0	0						Untertest1.avi	0	880	547	72	111				0	Content		-72	-111	20332471	1436485895
20349	08:52:26.742	00:00:20.349	1221	-1024	-768	-1	-1	-1	-1	4	-1024	-768	-1	-1	-1	-1	4		0	0						Untertest1.avi	0	880	547	72	111				0	Content		-72	-111	20349076	1436502500
20366	08:52:26.759	00:00:20.365	1222	-1024	-768	-1	-1	-1	-1	4	-1024	-768	-1	-1	-1	-1	4		0	0						Untertest1.avi	0	880	547	72	111				0	Content		-72	-111	20365743	1436519167
20382	08:52:26.775	00:00:20.382	1223	-1024	-768	-1	-1	-1	-1	4	-1024	-768	-1	-1	-1	-1	4		0	0						Untertest1.avi	0	880	547	72	111				0	Content		-72	-111	20382410	1436535834
20399	08:52:26.792	00:00:20.399	1224	-1024	-768	-1	-1	-1	-1	4	-1024	-768	-1	-1	-1	-1	4		0	0						Untertest1.avi	0	880	547	72	111				0	Content		-72	-111	20399244	1436552668
20416	08:52:26.809	00:00:20.415	1225	-1024	-768	-1	-1	-1	-1	4	-1024	-768	-1	-1	-1	-1	4		0	0						Untertest1.avi	0	880	547	72	111				0	Content		-72	-111	20415912	1436569336
20433	08:52:26.826	00:00:20.432	1226	-1024	-768	-1	-1	-1	-1	4	-1024	-768	-1	-1	-1	-1	4		0	0						Untertest1.avi	0	880	547	72	111				0	Content		-72	-111	20432579	1436586003
20450	08:52:26.843	00:00:20.449	1227	-1024	-768	-1	-1	-1	-1	4	-1024	-768	-1	-1	-1	-1	4		0	0						Untertest1.avi	0	880	547	72	111				0	Content		-72	-111	20449564	1436602988
20466	08:52:26.859	00:00:20.466	1228	-1024	-768	-1	-1	-1	-1	4	-1024	-768	-1	-1	-1	-1	4		0	0						Untertest1.avi	0	880	547	72	111				0	Content		-72	-111	20466231	1436619655
20483	08:52:26.876	00:00:20.482	1229	-1024	-768	-1	-1	-1	-1	4	-1024	-768	-1	-1	-1	-1	4		0	0						Untertest1.avi	0	880	547	72	111				0	Content		-72	-111	20482899	1436636323
20500	08:52:26.893	00:00:20.499	1230	-1024	-768	-1	-1	-1	-1	4	-1024	-768	-1	-1	-1	-1	4		0	0						Untertest1.avi	0	880	547	72	111				0	Content		-72	-111	20499985	1436653409
20517	08:52:26.910	00:00:20.516	1231	-1024	-768	-1	-1	-1	-1	4	-1024	-768	-1	-1	-1	-1	4		0	0						Untertest1.avi	0	880	547	72	111				0	Content		-72	-111	20516652	1436670076
20533	08:52:26.926	00:00:20.533	1232	-1024	-768	-1	-1	-1	-1	4	-1024	-768	-1	-1	-1	-1	4		0	0						Untertest1.avi	0	880	547	72	111				0	Content		-72	-111	20533319	1436686743
20549	08:52:26.942	00:00:20.549	1233	-1024	-768	-1	-1	-1	-1	4	-1024	-768	-1	-1	-1	-1	4		0	0						Untertest1.avi	0	880	547	72	111				0	Content		-72	-111	20549437	1436702861
20566	08:52:26.959	00:00:20.566	1234	-1024	-768	-1	-1	-1	-1	4	-1024	-768	-1	-1	-1	-1	4		0	0						Untertest1.avi	0	880	547	72	111				0	Content		-72	-111	20566105	1436719529
20583	08:52:26.976	00:00:20.582	1235	-1024	-768	-1	-1	-1	-1	4	-1024	-768	-1	-1	-1	-1	4		0	0						Untertest1.avi	0	880	547	72	111				0	Content		-72	-111	20582578	1436736002
20599	08:52:26.992	00:00:20.599	1236	-1024	-768	-1	-1	-1	-1	4	-1024	-768	-1	-1	-1	-1	4		0	0						Untertest1.avi	0	880	547	72	111				0	Content		-72	-111	20599245	1436752669
20616	08:52:27.009	00:00:20.615	1237	-1024	-768	-1	-1	-1	-1	4	-1024	-768	-1	-1	-1	-1	4		0	0						Untertest1.avi	0	880	547	72	111				0	Content		-72	-111	20615912	1436769336
20632	08:52:27.025	00:00:20.632	1238	-1024	-768	-1	-1	-1	-1	4	-1024	-768	-1	-1	-1	-1	4		0	0						Untertest1.avi	0	880	547	72	111				0	Content		-72	-111	20632268	1436785692
20649	08:52:27.042	00:00:20.648	1239	-1024	-768	-1	-1	-1	-1	4	-1024	-768	-1	-1	-1	-1	4		0	0						Untertest1.avi	0	880	547	72	111				0	Content		-72	-111	20648894	1436802318
20666	08:52:27.059	00:00:20.665	1240	-1024	-768	-1	-1	-1	-1	4	-1024	-768	-1	-1	-1	-1	4		0	0						Untertest1.avi	0	880	547	72	111				0	Content		-72	-111	20665516	1436818940
20682	08:52:27.075	00:00:20.682	1241	-1024	-768	-1	-1	-1	-1	4	-1024	-768	-1	-1	-1	-1	4		0	0						Untertest1.avi	0	880	547	72	111				0	Content		-72	-111	20682183	1436835607
20699	08:52:27.092	00:00:20.698	1242	-1024	-768	-1	-1	-1	-1	4	-1024	-768	-1	-1	-1	-1	4		0	0						Untertest1.avi	0	880	547	72	111				0	Content		-72	-111	20698850	1436852274
20715	08:52:27.108	00:00:20.715	1243	-1024	-768	-1	-1	-1	-1	4	-1024	-768	-1	-1	-1	-1	4		0	0						Untertest1.avi	0	880	547	72	111				0	Content		-72	-111	20715486	1436868910
20732	08:52:27.125	00:00:20.732	1244	-1024	-768	-1	-1	-1	-1	4	-1024	-768	-1	-1	-1	-1	4		0	0						Untertest1.avi	0	880	547	72	111				0	Content		-72	-111	20732154	1436885578
20749	08:52:27.142	00:00:20.748	1245	-1024	-768	-1	-1	-1	-1	4	-1024	-768	-1	-1	-1	-1	4		0	0						Untertest1.avi	0	880	547	72	111				0	Content		-72	-111	20748821	1436902245
20766	08:52:27.159	00:00:20.765	1246	-1024	-768	-1	-1	-1	-1	4	-1024	-768	-1	-1	-1	-1	4		0	0						Untertest1.avi	0	880	547	72	111				0	Content		-72	-111	20765673	1436919097
20782	08:52:27.175	00:00:20.782	1247	-1024	-768	-1	-1	-1	-1	4	-1024	-768	-1	-1	-1	-1	4		0	0						Untertest1.avi	0	880	547	72	111				0	Content		-72	-111	20782340	1436935764
20799	08:52:27.192	00:00:20.799	1248	-1024	-768	-1	-1	-1	-1	4	-1024	-768	-1	-1	-1	-1	4		0	0						Untertest1.avi	0	880	547	72	111				0	Content		-72	-111	20799008	1436952432
20816	08:52:27.209	00:00:20.816	1249	-1024	-768	-1	-1	-1	-1	4	-1024	-768	-1	-1	-1	-1	4		0	0						Untertest1.avi	0	880	547	72	111				0	Content		-72	-111	20816005	1436969429
20833	08:52:27.226	00:00:20.832	1250	-1024	-768	-1	-1	-1	-1	4	-1024	-768	-1	-1	-1	-1	4		0	0						Untertest1.avi	0	880	547	72	111				0	Content		-72	-111	20832672	1436986096
20849	08:52:27.242	00:00:20.849	1251	-1024	-768	-1	-1	-1	-1	4	-1024	-768	-1	-1	-1	-1	4		0	0						Untertest1.avi	0	880	547	72	111				0	Content		-72	-111	20849339	1437002763
20867	08:52:27.260	00:00:20.866	1252	-1024	-768	-1	-1	-1	-1	4	-1024	-768	-1	-1	-1	-1	4		0	0						Untertest1.avi	0	880	547	72	111				0	Content		-72	-111	20866606	1437020030
20883	08:52:27.276	00:00:20.883	1253	-1024	-768	-1	-1	-1	-1	4	-1024	-768	-1	-1	-1	-1	4		0	0						Untertest1.avi	0	880	547	72	111				0	Content		-72	-111	20883273	1437036697
20900	08:52:27.293	00:00:20.899	1254	-1024	-768	-1	-1	-1	-1	4	-1024	-768	-1	-1	-1	-1	4		0	0						Untertest1.avi	0	880	547	72	111				0	Content		-72	-111	20899514	1437052938
20916	08:52:27.309	00:00:20.916	1255	-1024	-768	-1	-1	-1	-1	4	-1024	-768	-1	-1	-1	-1	4		0	0						Untertest1.avi	0	880	547	72	111				0	Content		-72	-111	20916181	1437069605
20933	08:52:27.326	00:00:20.932	1256	-1024	-768	-1	-1	-1	-1	4	-1024	-768	-1	-1	-1	-1	4		0	0						Untertest1.avi	0	880	547	72	111				0	Content		-72	-111	20932848	1437086272
20949	08:52:27.342	00:00:20.948	1257	-1024	-768	-1	-1	-1	-1	4	-1024	-768	-1	-1	-1	-1	4		0	0						Untertest1.avi	0	880	547	72	111				0	Content		-72	-111	20948618	1437102042
20965	08:52:27.358	00:00:20.965	1258	-1024	-768	-1	-1	-1	-1	4	-1024	-768	-1	-1	-1	-1	4		0	0						Untertest1.avi	0	880	547	72	111				0	Content		-72	-111	20965239	1437118663
20982	08:52:27.375	00:00:20.981	1259	-1024	-768	-1	-1	-1	-1	4	-1024	-768	-1	-1	-1	-1	4		0	0						Untertest1.avi	0	880	547	72	111				0	Content		-72	-111	20981990	1437135414
20999	08:52:27.392	00:00:20.998	1260	-1024	-768	-1	-1	-1	-1	4	-1024	-768	-1	-1	-1	-1	4		0	0						Untertest1.avi	0	880	547	72	111				0	Content		-72	-111	20998674	1437152098
21015	08:52:27.408	00:00:21.015	1261	-1024	-768	-1	-1	-1	-1	4	-1024	-768	-1	-1	-1	-1	4		0	0						Untertest1.avi	0	880	547	72	111				0	Content		-72	-111	21015319	1437168743
21032	08:52:27.425	00:00:21.031	1262	-1024	-768	-1	-1	-1	-1	4	-1024	-768	-1	-1	-1	-1	4		0	0						Untertest1.avi	0	880	547	72	111				0	Content		-72	-111	21031987	1437185411
21049	08:52:27.442	00:00:21.048	1263	-1024	-768	-1	-1	-1	-1	4	-1024	-768	-1	-1	-1	-1	4		0	0						Untertest1.avi	0	880	547	72	111				0	Content		-72	-111	21048654	1437202078
21065	08:52:27.458	00:00:21.065	1264	-1024	-768	-1	-1	-1	-1	4	-1024	-768	-1	-1	-1	-1	4		0	0						Untertest1.avi	0	880	547	72	111				0	Content		-72	-111	21065472	1437218896
21082	08:52:27.475	00:00:21.082	1265	-1024	-768	-1	-1	-1	-1	4	-1024	-768	-1	-1	-1	-1	4		0	0						Untertest1.avi	0	880	547	72	111				0	Content		-72	-111	21082139	1437235563
21099	08:52:27.492	00:00:21.098	1266	-1024	-768	-1	-1	-1	-1	4	-1024	-768	-1	-1	-1	-1	4		0	0						Untertest1.avi	0	880	547	72	111				0	Content		-72	-111	21098806	1437252230
21116	08:52:27.509	00:00:21.115	1267	-1024	-768	-1	-1	-1	-1	4	-1024	-768	-1	-1	-1	-1	4		0	0						Untertest1.avi	0	880	547	72	111				0	Content		-72	-111	21115781	1437269205
21132	08:52:27.525	00:00:21.132	1268	-1024	-768	-1	-1	-1	-1	4	-1024	-768	-1	-1	-1	-1	4		0	0						Untertest1.avi	0	880	547	72	111				0	Content		-72	-111	21132448	1437285872
21149	08:52:27.542	00:00:21.149	1269	-1024	-768	-1	-1	-1	-1	4	-1024	-768	-1	-1	-1	-1	4		0	0						Untertest1.avi	0	880	547	72	111				0	Content		-72	-111	21149115	1437302539
21166	08:52:27.559	00:00:21.166	1270	-1024	-768	-1	-1	-1	-1	4	-1024	-768	-1	-1	-1	-1	4		0	0						Untertest1.avi	0	880	547	72	111				0	Content		-72	-111	21166194	1437319618
21183	08:52:27.576	00:00:21.182	1271	-1024	-768	-1	-1	-1	-1	4	-1024	-768	-1	-1	-1	-1	4		0	0						Untertest1.avi	0	880	547	72	111				0	Content		-72	-111	21182862	1437336286
21200	08:52:27.593	00:00:21.199	1272	-1024	-768	-1	-1	-1	-1	4	-1024	-768	-1	-1	-1	-1	4		0	0						Untertest1.avi	0	880	547	72	111				0	Content		-72	-111	21199529	1437352953
21216	08:52:27.609	00:00:21.215	1273	-1024	-768	-1	-1	-1	-1	4	-1024	-768	-1	-1	-1	-1	4		0	0						Untertest1.avi	0	880	547	72	111				0	Content		-72	-111	21215844	1437369268
21233	08:52:27.626	00:00:21.232	1274	-1024	-768	-1	-1	-1	-1	4	-1024	-768	-1	-1	-1	-1	4		0	0						Untertest1.avi	0	880	547	72	111				0	Content		-72	-111	21232511	1437385935
21249	08:52:27.642	00:00:21.249	1275	-1024	-768	-1	-1	-1	-1	4	-1024	-768	-1	-1	-1	-1	4		0	0						Untertest1.avi	0	880	547	72	111				0	Content		-72	-111	21249178	1437402602
21266	08:52:27.659	00:00:21.265	1276	-1024	-768	-1	-1	-1	-1	4	-1024	-768	-1	-1	-1	-1	4		0	0						Untertest1.avi	0	880	547	72	111				0	Content		-72	-111	21265615	1437419039
21282	08:52:27.675	00:00:21.282	1277	-1024	-768	-1	-1	-1	-1	4	-1024	-768	-1	-1	-1	-1	4		0	0						Untertest1.avi	0	880	547	72	111				0	Content		-72	-111	21282282	1437435706
21299	08:52:27.692	00:00:21.298	1278	-1024	-768	-1	-1	-1	-1	4	-1024	-768	-1	-1	-1	-1	4		0	0						Untertest1.avi	0	880	547	72	111				0	Content		-72	-111	21298949	1437452373
21315	08:52:27.708	00:00:21.315	1279	-1024	-768	-1	-1	-1	-1	4	-1024	-768	-1	-1	-1	-1	4		0	0						Untertest1.avi	0	880	547	72	111				0	Content		-72	-111	21315094	1437468518
21332	08:52:27.725	00:00:21.331	1280	-1024	-768	-1	-1	-1	-1	4	-1024	-768	-1	-1	-1	-1	4		0	0						Untertest1.avi	0	880	547	72	111				0	Content		-72	-111	21331718	1437485142
21348	08:52:27.741	00:00:21.348	1281	-1024	-768	-1	-1	-1	-1	4	-1024	-768	-1	-1	-1	-1	4		0	0						Untertest1.avi	0	880	547	72	111				0	Content		-72	-111	21348385	1437501809
21365	08:52:27.758	00:00:21.365	1282	-1024	-768	-1	-1	-1	-1	4	-1024	-768	-1	-1	-1	-1	4		0	0						Untertest1.avi	0	880	547	72	111				0	Content		-72	-111	21365052	1437518476
21382	08:52:27.775	00:00:21.381	1283	-1024	-768	-1	-1	-1	-1	4	-1024	-768	-1	-1	-1	-1	4		0	0						Untertest1.avi	0	880	547	72	111				0	Content		-72	-111	21381719	1437535143
21398	08:52:27.791	00:00:21.398	1284	-1024	-768	-1	-1	-1	-1	4	-1024	-768	-1	-1	-1	-1	4		0	0						Untertest1.avi	0	880	547	72	111				0	Content		-72	-111	21398382	1437551806
21415	08:52:27.808	00:00:21.415	1285	-1024	-768	-1	-1	-1	-1	4	-1024	-768	-1	-1	-1	-1	4		0	0						Untertest1.avi	0	880	547	72	111				0	Content		-72	-111	21415049	1437568473
21432	08:52:27.825	00:00:21.431	1286	-1024	-768	-1	-1	-1	-1	4	-1024	-768	-1	-1	-1	-1	4		0	0						Untertest1.avi	0	880	547	72	111				0	Content		-72	-111	21431717	1437585141
21449	08:52:27.842	00:00:21.448	1287	-1024	-768	-1	-1	-1	-1	4	-1024	-768	-1	-1	-1	-1	4		0	0						Untertest1.avi	0	880	547	72	111				0	Content		-72	-111	21448547	1437601971
21465	08:52:27.858	00:00:21.465	1288	-1024	-768	-1	-1	-1	-1	4	-1024	-768	-1	-1	-1	-1	4		0	0						Untertest1.avi	0	880	547	72	111				0	Content		-72	-111	21465214	1437618638
21482	08:52:27.875	00:00:21.481	1289	-1024	-768	-1	-1	-1	-1	4	-1024	-768	-1	-1	-1	-1	4		0	0						Untertest1.avi	0	880	547	72	111				0	Content		-72	-111	21481881	1437635305
21499	08:52:27.892	00:00:21.498	1290	-1024	-768	-1	-1	-1	-1	4	-1024	-768	-1	-1	-1	-1	4		0	0						Untertest1.avi	0	880	547	72	111				0	Content		-72	-111	21498865	1437652289
21516	08:52:27.909	00:00:21.515	1291	-1024	-768	-1	-1	-1	-1	4	-1024	-768	-1	-1	-1	-1	4		0	0						Untertest1.avi	0	880	547	72	111				0	Content		-72	-111	21515532	1437668956
21532	08:52:27.925	00:00:21.532	1292	-1024	-768	-1	-1	-1	-1	4	-1024	-768	-1	-1	-1	-1	4		0	0						Untertest1.avi	0	880	547	72	111				0	Content		-72	-111	21532199	1437685623
21550	08:52:27.943	00:00:21.549	1293	-1024	-768	-1	-1	-1	-1	4	-1024	-768	-1	-1	-1	-1	4		0	0						Untertest1.avi	0	880	547	72	111				0	Content		-72	-111	21549520	1437702944
21566	08:52:27.959	00:00:21.566	1294	-1024	-768	-1	-1	-1	-1	4	-1024	-768	-1	-1	-1	-1	4		0	0						Untertest1.avi	0	880	547	72	111				0	Content		-72	-111	21566187	1437719611
21583	08:52:27.976	00:00:21.582	1295	-1024	-768	-1	-1	-1	-1	4	-1024	-768	-1	-1	-1	-1	4		0	0						Untertest1.avi	0	880	547	72	111				0	Content		-72	-111	21582534	1437735958
21599	08:52:27.992	00:00:21.599	1296	-1024	-768	-1	-1	-1	-1	4	-1024	-768	-1	-1	-1	-1	4		0	0						Untertest1.avi	0	880	547	72	111				0	Content		-72	-111	21599201	1437752625
21616	08:52:28.009	00:00:21.615	1297	-1024	-768	-1	-1	-1	-1	4	-1024	-768	-1	-1	-1	-1	4		0	0						Untertest1.avi	0	880	547	72	111				0	Content		-72	-111	21615868	1437769292
21633	08:52:28.026	00:00:21.632	1298	-1024	-768	-1	-1	-1	-1	4	-1024	-768	-1	-1	-1	-1	4		0	0						Untertest1.avi	0	880	547	72	111				0	Content		-72	-111	21632535	1437785959
21648	08:52:28.041	00:00:21.648	1299	-1024	-768	-1	-1	-1	-1	4	-1024	-768	-1	-1	-1	-1	4		0	0						Untertest1.avi	0	880	547	72	111				0	Content		-72	-111	21648197	1437801621
21665	08:52:28.058	00:00:21.664	1300	-1024	-768	-1	-1	-1	-1	4	-1024	-768	-1	-1	-1	-1	4		0	0						Untertest1.avi	0	880	547	72	111				0	Content		-72	-111	21664823	1437818247
21682	08:52:28.075	00:00:21.681	1301	-1024	-768	-1	-1	-1	-1	4	-1024	-768	-1	-1	-1	-1	4		0	0						Untertest1.avi	0	880	547	72	111				0	Content		-72	-111	21681568	1437834992
21698	08:52:28.091	00:00:21.698	1302	-1024	-768	-1	-1	-1	-1	4	-1024	-768	-1	-1	-1	-1	4		0	0						Untertest1.avi	0	880	547	72	111				0	Content		-72	-111	21698244	1437851668
21715	08:52:28.108	00:00:21.714	1303	-1024	-768	-1	-1	-1	-1	4	-1024	-768	-1	-1	-1	-1	4		0	0						Untertest1.avi	0	880	547	72	111				0	Content		-72	-111	21714812	1437868236
21732	08:52:28.125	00:00:21.731	1304	-1024	-768	-1	-1	-1	-1	4	-1024	-768	-1	-1	-1	-1	4		0	0						Untertest1.avi	0	880	547	72	111				0	Content		-72	-111	21731750	1437885174
21748	08:52:28.141	00:00:21.748	1305	-1024	-768	-1	-1	-1	-1	4	-1024	-768	-1	-1	-1	-1	4		0	0						Untertest1.avi	0	880	547	72	111				0	Content		-72	-111	21748417	1437901841
21765	08:52:28.158	00:00:21.765	1306	-1024	-768	-1	-1	-1	-1	4	-1024	-768	-1	-1	-1	-1	4		0	0						Untertest1.avi	0	880	547	72	111				0	Content		-72	-111	21765382	1437918806
21782	08:52:28.175	00:00:21.782	1307	-1024	-768	-1	-1	-1	-1	4	-1024	-768	-1	-1	-1	-1	4		0	0						Untertest1.avi	0	880	547	72	111				0	Content		-72	-111	21782049	1437935473
21799	08:52:28.192	00:00:21.798	1308	-1024	-768	-1	-1	-1	-1	4	-1024	-768	-1	-1	-1	-1	4		0	0						Untertest1.avi	0	880	547	72	111				0	Content		-72	-111	21798716	1437952140
21816	08:52:28.209	00:00:21.815	1309	-1024	-768	-1	-1	-1	-1	4	-1024	-768	-1	-1	-1	-1	4		0	0						Untertest1.avi	0	880	547	72	111				0	Content		-72	-111	21815790	1437969214
21832	08:52:28.225	00:00:21.832	1310	-1024	-768	-1	-1	-1	-1	4	-1024	-768	-1	-1	-1	-1	4		0	0						Untertest1.avi	0	880	547	72	111				0	Content		-72	-111	21832457	1437985881
21849	08:52:28.242	00:00:21.849	1311	-1024	-768	-1	-1	-1	-1	4	-1024	-768	-1	-1	-1	-1	4		0	0						Untertest1.avi	0	880	547	72	111				0	Content		-72	-111	21849124	1438002548
21865	08:52:28.258	00:00:21.865	1312	-1024	-768	-1	-1	-1	-1	4	-1024	-768	-1	-1	-1	-1	4		0	0						Untertest1.avi	0	880	547	72	111				0	Content		-72	-111	21865277	1438018701
21882	08:52:28.275	00:00:21.881	1313	-1024	-768	-1	-1	-1	-1	4	-1024	-768	-1	-1	-1	-1	4		0	0						Untertest1.avi	0	880	547	72	111				0	Content		-72	-111	21881944	1438035368
21898	08:52:28.291	00:00:21.898	1314	-1024	-768	-1	-1	-1	-1	4	-1024	-768	-1	-1	-1	-1	4		0	0						Untertest1.avi	0	880	547	72	111				0	Content		-72	-111	21898440	1438051864
21915	08:52:28.308	00:00:21.915	1315	-1024	-768	-1	-1	-1	-1	4	-1024	-768	-1	-1	-1	-1	4		0	0						Untertest1.avi	0	880	547	72	111				0	Content		-72	-111	21915107	1438068531
21932	08:52:28.325	00:00:21.931	1316	-1024	-768	-1	-1	-1	-1	4	-1024	-768	-1	-1	-1	-1	4		0	0						Untertest1.avi	0	880	547	72	111				0	Content		-72	-111	21931774	1438085198
21948	08:52:28.341	00:00:21.948	1317	-1024	-768	-1	-1	-1	-1	4	-1024	-768	-1	-1	-1	-1	4		0	0						Untertest1.avi	0	880	547	72	111				0	Content		-72	-111	21948050	1438101474
21965	08:52:28.358	00:00:21.964	1318	-1024	-768	-1	-1	-1	-1	4	-1024	-768	-1	-1	-1	-1	4		0	0						Untertest1.avi	0	880	547	72	111				0	Content		-72	-111	21964672	1438118096
21981	08:52:28.374	00:00:21.981	1319	-1024	-768	-1	-1	-1	-1	4	-1024	-768	-1	-1	-1	-1	4		0	0						Untertest1.avi	0	880	547	72	111				0	Content		-72	-111	21981350	1438134774
21998	08:52:28.391	00:00:21.998	1320	-1024	-768	-1	-1	-1	-1	4	-1024	-768	-1	-1	-1	-1	4		0	0						Untertest1.avi	0	880	547	72	111				0	Content		-72	-111	21998010	1438151434
22015	08:52:28.408	00:00:22.014	1321	-1024	-768	-1	-1	-1	-1	4	-1024	-768	-1	-1	-1	-1	4		0	0						Untertest1.avi	0	880	547	72	111				0	Content		-72	-111	22014677	1438168101
22032	08:52:28.425	00:00:22.031	1322	-1024	-768	-1	-1	-1	-1	4	-1024	-768	-1	-1	-1	-1	4		0	0						Untertest1.avi	0	880	547	72	111				0	Content		-72	-111	22031512	1438184936
22048	08:52:28.441	00:00:22.048	1323	-1024	-768	-1	-1	-1	-1	4	-1024	-768	-1	-1	-1	-1	4		0	0						Untertest1.avi	0	880	547	72	111				0	Content		-72	-111	22048180	1438201604
22065	08:52:28.458	00:00:22.064	1324	-1024	-768	-1	-1	-1	-1	4	-1024	-768	-1	-1	-1	-1	4		0	0						Untertest1.avi	0	880	547	72	111				0	Content		-72	-111	22064847	1438218271
22082	08:52:28.475	00:00:22.081	1325	-1024	-768	-1	-1	-1	-1	4	-1024	-768	-1	-1	-1	-1	4		0	0						Untertest1.avi	0	880	547	72	111				0	Content		-72	-111	22081829	1438235253
22098	08:52:28.491	00:00:22.098	1326	-1024	-768	-1	-1	-1	-1	4	-1024	-768	-1	-1	-1	-1	4		0	0						Untertest1.avi	0	880	547	72	111				0	Content		-72	-111	22098496	1438251920
22115	08:52:28.508	00:00:22.115	1327	-1024	-768	-1	-1	-1	-1	4	-1024	-768	-1	-1	-1	-1	4		0	0						Untertest1.avi	0	880	547	72	111				0	Content		-72	-111	22115163	1438268587
22132	08:52:28.525	00:00:22.132	1328	-1024	-768	-1	-1	-1	-1	4	-1024	-768	-1	-1	-1	-1	4		0	0						Untertest1.avi	0	880	547	72	111				0	Content		-72	-111	22132477	1438285901
22149	08:52:28.542	00:00:22.149	1329	-1024	-768	-1	-1	-1	-1	4	-1024	-768	-1	-1	-1	-1	4		0	0						Untertest1.avi	0	880	547	72	111				0	Content		-72	-111	22149144	1438302568
22165	08:52:28.558	00:00:22.165	1330	-1024	-768	-1	-1	-1	-1	4	-1024	-768	-1	-1	-1	-1	4		0	0						Untertest1.avi	0	880	547	72	111				0	Content		-72	-111	22165360	1438318784
22182	08:52:28.575	00:00:22.182	1331	-1024	-768	-1	-1	-1	-1	4	-1024	-768	-1	-1	-1	-1	4		0	0						Untertest1.avi	0	880	547	72	111				0	Content		-72	-111	22182027	1438335451
22199	08:52:28.592	00:00:22.198	1332	-1024	-768	-1	-1	-1	-1	4	-1024	-768	-1	-1	-1	-1	4		0	0						Untertest1.avi	0	880	547	72	111				0	Content		-72	-111	22198695	1438352119
22215	08:52:28.608	00:00:22.214	1333	-1024	-768	-1	-1	-1	-1	4	-1024	-768	-1	-1	-1	-1	4		0	0						Untertest1.avi	0	880	547	72	111				0	Content		-72	-111	22214536	1438367960
22231	08:52:28.624	00:00:22.231	1334	-1024	-768	-1	-1	-1	-1	4	-1024	-768	-1	-1	-1	-1	4		0	0						Untertest1.avi	0	880	547	72	111				0	Content		-72	-111	22231158	1438384582
22248	08:52:28.641	00:00:22.247	1335	-1024	-768	-1	-1	-1	-1	4	-1024	-768	-1	-1	-1	-1	4		0	0						Untertest1.avi	0	880	547	72	111				0	Content		-72	-111	22247905	1438401329
22265	08:52:28.658	00:00:22.264	1336	-1024	-768	-1	-1	-1	-1	4	-1024	-768	-1	-1	-1	-1	4		0	0						Untertest1.avi	0	880	547	72	111				0	Content		-72	-111	22264528	1438417952
22281	08:52:28.674	00:00:22.281	1337	-1024	-768	-1	-1	-1	-1	4	-1024	-768	-1	-1	-1	-1	4		0	0						Untertest1.avi	0	880	547	72	111				0	Content		-72	-111	22281196	1438434620
22298	08:52:28.691	00:00:22.297	1338	-1024	-768	-1	-1	-1	-1	4	-1024	-768	-1	-1	-1	-1	4		0	0						Untertest1.avi	0	880	547	72	111				0	Content		-72	-111	22297804	1438451228
22314	08:52:28.707	00:00:22.314	1339	-1024	-768	-1	-1	-1	-1	4	-1024	-768	-1	-1	-1	-1	4		0	0						Untertest1.avi	0	880	547	72	111				0	Content		-72	-111	22314471	1438467895
22331	08:52:28.724	00:00:22.331	1340	-1024	-768	-1	-1	-1	-1	4	-1024	-768	-1	-1	-1	-1	4		0	0						Untertest1.avi	0	880	547	72	111				0	Content		-72	-111	22331326	1438484750
22348	08:52:28.741	00:00:22.347	1341	-1024	-768	-1	-1	-1	-1	4	-1024	-768	-1	-1	-1	-1	4		0	0						Untertest1.avi	0	880	547	72	111				0	Content		-72	-111	22347993	1438501417
22365	08:52:28.758	00:00:22.364	1342	-1024	-768	-1	-1	-1	-1	4	-1024	-768	-1	-1	-1	-1	4		0	0						Untertest1.avi	0	880	547	72	111				0	Content		-72	-111	22364661	1438518085
22382	08:52:28.775	00:00:22.381	1343	-1024	-768	-1	-1	-1	-1	4	-1024	-768	-1	-1	-1	-1	4		0	0						Untertest1.avi	0	880	547	72	111				0	Content		-72	-111	22381655	1438535079
22398	08:52:28.791	00:00:22.398	1344	-1024	-768	-1	-1	-1	-1	4	-1024	-768	-1	-1	-1	-1	4		0	0						Untertest1.avi	0	880	547	72	111				0	Content		-72	-111	22398322	1438551746
22415	08:52:28.808	00:00:22.414	1345	-1024	-768	-1	-1	-1	-1	4	-1024	-768	-1	-1	-1	-1	4		0	0						Untertest1.avi	0	880	547	72	111				0	Content		-72	-111	22414989	1438568413
22432	08:52:28.825	00:00:22.432	1346	-1024	-768	-1	-1	-1	-1	4	-1024	-768	-1	-1	-1	-1	4		0	0						Untertest1.avi	0	880	547	72	111				0	Content		-72	-111	22432083	1438585507
22449	08:52:28.842	00:00:22.448	1347	-1024	-768	-1	-1	-1	-1	4	-1024	-768	-1	-1	-1	-1	4		0	0						Untertest1.avi	0	880	547	72	111				0	Content		-72	-111	22448750	1438602174
22465	08:52:28.858	00:00:22.465	1348	-1024	-768	-1	-1	-1	-1	4	-1024	-768	-1	-1	-1	-1	4		0	0						Untertest1.avi	0	880	547	72	111				0	Content		-72	-111	22465417	1438618841
22482	08:52:28.875	00:00:22.481	1349	-1024	-768	-1	-1	-1	-1	4	-1024	-768	-1	-1	-1	-1	4		0	0						Untertest1.avi	0	880	547	72	111				0	Content		-72	-111	22481528	1438634952
22498	08:52:28.891	00:00:22.498	1350	-1024	-768	-1	-1	-1	-1	4	-1024	-768	-1	-1	-1	-1	4		0	0						Untertest1.avi	0	880	547	72	111				0	Content		-72	-111	22498195	1438651619
22515	08:52:28.908	00:00:22.514	1351	-1024	-768	-1	-1	-1	-1	4	-1024	-768	-1	-1	-1	-1	4		0	0						Untertest1.avi	0	880	547	72	111				0	Content		-72	-111	22514677	1438668101
22531	08:52:28.924	00:00:22.531	1352	-1024	-768	-1	-1	-1	-1	4	-1024	-768	-1	-1	-1	-1	4		0	0						Untertest1.avi	0	880	547	72	111				0	Content		-72	-111	22531344	1438684768
22548	08:52:28.941	00:00:22.548	1353	-1024	-768	-1	-1	-1	-1	4	-1024	-768	-1	-1	-1	-1	4		0	0						Untertest1.avi	0	880	547	72	111				0	Content		-72	-111	22548011	1438701435
22564	08:52:28.957	00:00:22.564	1354	-1024	-768	-1	-1	-1	-1	4	-1024	-768	-1	-1	-1	-1	4		0	0						Untertest1.avi	0	880	547	72	111				0	Content		-72	-111	22564255	1438717679
22581	08:52:28.974	00:00:22.580	1355	-1024	-768	-1	-1	-1	-1	4	-1024	-768	-1	-1	-1	-1	4		0	0						Untertest1.avi	0	880	547	72	111				0	Content		-72	-111	22580892	1438734316
22598	08:52:28.991	00:00:22.597	1356	-1024	-768	-1	-1	-1	-1	4	-1024	-768	-1	-1	-1	-1	4		0	0						Untertest1.avi	0	880	547	72	111				0	Content		-72	-111	22597682	1438751106
22614	08:52:29.007	00:00:22.614	1357	-1024	-768	-1	-1	-1	-1	4	-1024	-768	-1	-1	-1	-1	4		0	0						Untertest1.avi	0	880	547	72	111				0	Content		-72	-111	22614284	1438767708
22631	08:52:29.024	00:00:22.630	1358	-1024	-768	-1	-1	-1	-1	4	-1024	-768	-1	-1	-1	-1	4		0	0						Untertest1.avi	0	880	547	72	111				0	Content		-72	-111	22630951	1438784375
22648	08:52:29.041	00:00:22.647	1359	-1024	-768	-1	-1	-1	-1	4	-1024	-768	-1	-1	-1	-1	4		0	0						Untertest1.avi	0	880	547	72	111				0	Content		-72	-111	22647799	1438801223
22664	08:52:29.057	00:00:22.664	1360	-1024	-768	-1	-1	-1	-1	4	-1024	-768	-1	-1	-1	-1	4		0	0						Untertest1.avi	0	880	547	72	111				0	Content		-72	-111	22664466	1438817890
22681	08:52:29.074	00:00:22.681	1361	-1024	-768	-1	-1	-1	-1	4	-1024	-768	-1	-1	-1	-1	4		0	0						Untertest1.avi	0	880	547	72	111				0	Content		-72	-111	22681134	1438834558
22698	08:52:29.091	00:00:22.698	1362	-1024	-768	-1	-1	-1	-1	4	-1024	-768	-1	-1	-1	-1	4		0	0						Untertest1.avi	0	880	547	72	111				0	Content		-72	-111	22698128	1438851552
22715	08:52:29.108	00:00:22.714	1363	-1024	-768	-1	-1	-1	-1	4	-1024	-768	-1	-1	-1	-1	4		0	0						Untertest1.avi	0	880	547	72	111				0	Content		-72	-111	22714795	1438868219
22731	08:52:29.124	00:00:22.731	1364	-1024	-768	-1	-1	-1	-1	4	-1024	-768	-1	-1	-1	-1	4		0	0						Untertest1.avi	0	880	547	72	111				0	Content		-72	-111	22731462	1438884886
22749	08:52:29.142	00:00:22.748	1365	-1024	-768	-1	-1	-1	-1	4	-1024	-768	-1	-1	-1	-1	4		0	0						Untertest1.avi	0	880	547	72	111				0	Content		-72	-111	22748728	1438902152
22765	08:52:29.158	00:00:22.765	1366	-1024	-768	-1	-1	-1	-1	4	-1024	-768	-1	-1	-1	-1	4		0	0						Untertest1.avi	0	880	547	72	111				0	Content		-72	-111	22765395	1438918819
22782	08:52:29.175	00:00:22.781	1367	-1024	-768	-1	-1	-1	-1	4	-1024	-768	-1	-1	-1	-1	4		0	0						Untertest1.avi	0	880	547	72	111				0	Content		-72	-111	22781635	1438935059
22798	08:52:29.191	00:00:22.798	1368	-1024	-768	-1	-1	-1	-1	4	-1024	-768	-1	-1	-1	-1	4		0	0						Untertest1.avi	0	880	547	72	111				0	Content		-72	-111	22798302	1438951726
22815	08:52:29.208	00:00:22.814	1369	-1024	-768	-1	-1	-1	-1	4	-1024	-768	-1	-1	-1	-1	4		0	0						Untertest1.avi	0	880	547	72	111				0	Content		-72	-111	22814969	1438968393
22831	08:52:29.224	00:00:22.830	1370	-1024	-768	-1	-1	-1	-1	4	-1024	-768	-1	-1	-1	-1	4		0	0						Untertest1.avi	0	880	547	72	111				0	Content		-72	-111	22830738	1438984162
22847	08:52:29.240	00:00:22.847	1371	-1024	-768	-1	-1	-1	-1	4	-1024	-768	-1	-1	-1	-1	4		0	0						Untertest1.avi	0	880	547	72	111				0	Content		-72	-111	22847361	1439000785
22864	08:52:29.257	00:00:22.864	1372	-1024	-768	-1	-1	-1	-1	4	-1024	-768	-1	-1	-1	-1	4		0	0						Untertest1.avi	0	880	547	72	111				0	Content		-72	-111	22864045	1439017469
22881	08:52:29.274	00:00:22.880	1373	-1024	-768	-1	-1	-1	-1	4	-1024	-768	-1	-1	-1	-1	4		0	0						Untertest1.avi	0	880	547	72	111				0	Content		-72	-111	22880712	1439034136
22897	08:52:29.290	00:00:22.897	1374	-1024	-768	-1	-1	-1	-1	4	-1024	-768	-1	-1	-1	-1	4		0	0						Untertest1.avi	0	880	547	72	111				0	Content		-72	-111	22897379	1439050803
22914	08:52:29.307	00:00:22.914	1375	-1024	-768	-1	-1	-1	-1	4	-1024	-768	-1	-1	-1	-1	4		0	0						Untertest1.avi	0	880	547	72	111				0	Content		-72	-111	22914159	1439067583
22931	08:52:29.324	00:00:22.930	1376	-1024	-768	-1	-1	-1	-1	4	-1024	-768	-1	-1	-1	-1	4		0	0						Untertest1.avi	0	880	547	72	111				0	Content		-72	-111	22930725	1439084149
22948	08:52:29.341	00:00:22.947	1377	-1024	-768	-1	-1	-1	-1	4	-1024	-768	-1	-1	-1	-1	4		0	0						Untertest1.avi	0	880	547	72	111				0	Content		-72	-111	22947662	1439101086
22964	08:52:29.357	00:00:22.964	1378	-1024	-768	-1	-1	-1	-1	4	-1024	-768	-1	-1	-1	-1	4		0	0						Untertest1.avi	0	880	547	72	111				0	Content		-72	-111	22964329	1439117753
22981	08:52:29.374	00:00:22.981	1379	-1024	-768	-1	-1	-1	-1	4	-1024	-768	-1	-1	-1	-1	4		0	0						Untertest1.avi	0	880	547	72	111				0	Content		-72	-111	22981294	1439134718
22998	08:52:29.391	00:00:22.997	1380	-1024	-768	-1	-1	-1	-1	4	-1024	-768	-1	-1	-1	-1	4		0	0						Untertest1.avi	0	880	547	72	111				0	Content		-72	-111	22997961	1439151385
23015	08:52:29.408	00:00:23.014	1381	-1024	-768	-1	-1	-1	-1	4	-1024	-768	-1	-1	-1	-1	4		0	0						Untertest1.avi	0	880	547	72	111				0	Content		-72	-111	23014628	1439168052
23032	08:52:29.425	00:00:23.031	1382	-1024	-768	-1	-1	-1	-1	4	-1024	-768	-1	-1	-1	-1	4		0	0						Untertest1.avi	0	880	547	72	111				0	Content		-72	-111	23031702	1439185126
23048	08:52:29.441	00:00:23.048	1383	-1024	-768	-1	-1	-1	-1	4	-1024	-768	-1	-1	-1	-1	4		0	0						Untertest1.avi	0	880	547	72	111				0	Content		-72	-111	23048369	1439201793
23065	08:52:29.458	00:00:23.065	1384	-1024	-768	-1	-1	-1	-1	4	-1024	-768	-1	-1	-1	-1	4		0	0						Untertest1.avi	0	880	547	72	111				0	Content		-72	-111	23065037	1439218461
23081	08:52:29.474	00:00:23.081	1385	-1024	-768	-1	-1	-1	-1	4	-1024	-768	-1	-1	-1	-1	4		0	0						Untertest1.avi	0	880	547	72	111				0	Content		-72	-111	23081197	1439234621
23098	08:52:29.491	00:00:23.097	1386	-1024	-768	-1	-1	-1	-1	4	-1024	-768	-1	-1	-1	-1	4		0	0						Untertest1.avi	0	880	547	72	111				0	Content		-72	-111	23097864	1439251288
23114	08:52:29.507	00:00:23.114	1387	-1024	-768	-1	-1	-1	-1	4	-1024	-768	-1	-1	-1	-1	4		0	0						Untertest1.avi	0	880	547	72	111				0	Content		-72	-111	23114315	1439267739
23131	08:52:29.524	00:00:23.130	1388	-1024	-768	-1	-1	-1	-1	4	-1024	-768	-1	-1	-1	-1	4		0	0						Untertest1.avi	0	880	547	72	111				0	Content		-72	-111	23130982	1439284406
23148	08:52:29.541	00:00:23.147	1389	-1024	-768	-1	-1	-1	-1	4	-1024	-768	-1	-1	-1	-1	4		0	0						Untertest1.avi	0	880	547	72	111				0	Content		-72	-111	23147650	1439301074
23164	08:52:29.557	00:00:23.163	1390	-1024	-768	-1	-1	-1	-1	4	-1024	-768	-1	-1	-1	-1	4		0	0						Untertest1.avi	0	880	547	72	111				0	Content		-72	-111	23163843	1439317267
23181	08:52:29.574	00:00:23.180	1391	-1024	-768	-1	-1	-1	-1	4	-1024	-768	-1	-1	-1	-1	4		0	0						Untertest1.avi	0	880	547	72	111				0	Content		-72	-111	23180588	1439334012
23197	08:52:29.590	00:00:23.197	1392	-1024	-768	-1	-1	-1	-1	4	-1024	-768	-1	-1	-1	-1	4		0	0						Untertest1.avi	0	880	547	72	111				0	Content		-72	-111	23197267	1439350691
23214	08:52:29.607	00:00:23.213	1393	-1024	-768	-1	-1	-1	-1	4	-1024	-768	-1	-1	-1	-1	4		0	0						Untertest1.avi	0	880	547	72	111				0	Content		-72	-111	23213867	1439367291
23231	08:52:29.624	00:00:23.230	1394	-1024	-768	-1	-1	-1	-1	4	-1024	-768	-1	-1	-1	-1	4		0	0						Untertest1.avi	0	880	547	72	111				0	Content		-72	-111	23230535	1439383959
23247	08:52:29.640	00:00:23.247	1395	-1024	-768	-1	-1	-1	-1	4	-1024	-768	-1	-1	-1	-1	4		0	0						Untertest1.avi	0	880	547	72	111				0	Content		-72	-111	23247434	1439400858
23264	08:52:29.657	00:00:23.264	1396	-1024	-768	-1	-1	-1	-1	4	-1024	-768	-1	-1	-1	-1	4		0	0						Untertest1.avi	0	880	547	72	111				0	Content		-72	-111	23264101	1439417525
23281	08:52:29.674	00:00:23.281	1397	-1024	-768	-1	-1	-1	-1	4	-1024	-768	-1	-1	-1	-1	4		0	0						Untertest1.avi	0	880	547	72	111				0	Content		-72	-111	23281094	1439434518
23298	08:52:29.691	00:00:23.297	1398	-1024	-768	-1	-1	-1	-1	4	-1024	-768	-1	-1	-1	-1	4		0	0						Untertest1.avi	0	880	547	72	111				0	Content		-72	-111	23297762	1439451186
23314	08:52:29.707	00:00:23.314	1399	-1024	-768	-1	-1	-1	-1	4	-1024	-768	-1	-1	-1	-1	4		0	0						Untertest1.avi	0	880	547	72	111				0	Content		-72	-111	23314429	1439467853
23332	08:52:29.725	00:00:23.331	1400	-1024	-768	-1	-1	-1	-1	4	-1024	-768	-1	-1	-1	-1	4		0	0						Untertest1.avi	0	880	547	72	111				0	Content		-72	-111	23331689	1439485113
23348	08:52:29.741	00:00:23.348	1401	-1024	-768	-1	-1	-1	-1	4	-1024	-768	-1	-1	-1	-1	4		0	0						Untertest1.avi	0	880	547	72	111				0	Content		-72	-111	23348356	1439501780
23365	08:52:29.758	00:00:23.364	1402	-1024	-768	-1	-1	-1	-1	4	-1024	-768	-1	-1	-1	-1	4		0	0						Untertest1.avi	0	880	547	72	111				0	Content		-72	-111	23364596	1439518020
23381	08:52:29.774	00:00:23.381	1403	-1024	-768	-1	-1	-1	-1	4	-1024	-768	-1	-1	-1	-1	4		0	0						Untertest1.avi	0	880	547	72	111				0	Content		-72	-111	23381264	1439534688
23398	08:52:29.791	00:00:23.397	1404	-1024	-768	-1	-1	-1	-1	4	-1024	-768	-1	-1	-1	-1	4		0	0						Untertest1.avi	0	880	547	72	111				0	Content		-72	-111	23397931	1439551355
23414	08:52:29.807	00:00:23.413	1405	-1024	-768	-1	-1	-1	-1	4	-1024	-768	-1	-1	-1	-1	4		0	0						Untertest1.avi	0	880	547	72	111				0	Content		-72	-111	23413716	1439567140
23430	08:52:29.823	00:00:23.430	1406	-1024	-768	-1	-1	-1	-1	4	-1024	-768	-1	-1	-1	-1	4		0	0						Untertest1.avi	0	880	547	72	111				0	Content		-72	-111	23430319	1439583743
23447	08:52:29.840	00:00:23.447	1407	-1024	-768	-1	-1	-1	-1	4	-1024	-768	-1	-1	-1	-1	4		0	0						Untertest1.avi	0	880	547	72	111				0	Content		-72	-111	23447005	1439600429
23464	08:52:29.857	00:00:23.463	1408	-1024	-768	-1	-1	-1	-1	4	-1024	-768	-1	-1	-1	-1	4		0	0						Untertest1.avi	0	880	547	72	111				0	Content		-72	-111	23463673	1439617097
23480	08:52:29.873	00:00:23.480	1409	-1024	-768	-1	-1	-1	-1	4	-1024	-768	-1	-1	-1	-1	4		0	0						Untertest1.avi	0	880	547	72	111				0	Content		-72	-111	23480340	1439633764
23497	08:52:29.890	00:00:23.497	1410	-1024	-768	-1	-1	-1	-1	4	-1024	-768	-1	-1	-1	-1	4		0	0						Untertest1.avi	0	880	547	72	111				0	Content		-72	-111	23497120	1439650544
23514	08:52:29.907	00:00:23.513	1411	-1024	-768	-1	-1	-1	-1	4	-1024	-768	-1	-1	-1	-1	4		0	0						Untertest1.avi	0	880	547	72	111				0	Content		-72	-111	23513686	1439667110
23531	08:52:29.924	00:00:23.530	1412	-1024	-768	-1	-1	-1	-1	4	-1024	-768	-1	-1	-1	-1	4		0	0						Untertest1.avi	0	880	547	72	111				0	Content		-72	-111	23530624	1439684048
23547	08:52:29.940	00:00:23.547	1413	-1024	-768	-1	-1	-1	-1	4	-1024	-768	-1	-1	-1	-1	4		0	0						Untertest1.avi	0	880	547	72	111				0	Content		-72	-111	23547291	1439700715
23564	08:52:29.957	00:00:23.564	1414	-1024	-768	-1	-1	-1	-1	4	-1024	-768	-1	-1	-1	-1	4		0	0						Untertest1.avi	0	880	547	72	111				0	Content		-72	-111	23564424	1439717848
23581	08:52:29.974	00:00:23.581	1415	-1024	-768	-1	-1	-1	-1	4	-1024	-768	-1	-1	-1	-1	4		0	0						Untertest1.avi	0	880	547	72	111				0	Content		-72	-111	23581091	1439734515
23598	08:52:29.991	00:00:23.598	1416	-1024	-768	-1	-1	-1	-1	4	-1024	-768	-1	-1	-1	-1	4		0	0						Untertest1.avi	0	880	547	72	111				0	Content		-72	-111	23598121	1439751545
23615	08:52:30.008	00:00:23.614	1417	-1024	-768	-1	-1	-1	-1	4	-1024	-768	-1	-1	-1	-1	4		0	0						Untertest1.avi	0	880	547	72	111				0	Content		-72	-111	23614789	1439768213
23631	08:52:30.024	00:00:23.631	1418	-1024	-768	-1	-1	-1	-1	4	-1024	-768	-1	-1	-1	-1	4		0	0						Untertest1.avi	0	880	547	72	111				0	Content		-72	-111	23631456	1439784880
23648	08:52:30.041	00:00:23.647	1419	-1024	-768	-1	-1	-1	-1	4	-1024	-768	-1	-1	-1	-1	4		0	0						Untertest1.avi	0	880	547	72	111				0	Content		-72	-111	23647504	1439800928
23664	08:52:30.057	00:00:23.664	1420	-1024	-768	-1	-1	-1	-1	4	-1024	-768	-1	-1	-1	-1	4		0	0						Untertest1.avi	0	880	547	72	111				0	Content		-72	-111	23664171	1439817595
23681	08:52:30.074	00:00:23.680	1421	-1024	-768	-1	-1	-1	-1	4	-1024	-768	-1	-1	-1	-1	4		0	0						Untertest1.avi	0	880	547	72	111				0	Content		-72	-111	23680631	1439834055
23697	08:52:30.090	00:00:23.697	1422	-1024	-768	-1	-1	-1	-1	4	-1024	-768	-1	-1	-1	-1	4		0	0						Untertest1.avi	0	880	547	72	111				0	Content		-72	-111	23697299	1439850723
23714	08:52:30.107	00:00:23.713	1423	-1024	-768	-1	-1	-1	-1	4	-1024	-768	-1	-1	-1	-1	4		0	0						Untertest1.avi	0	880	547	72	111				0	Content		-72	-111	23713966	1439867390
23730	08:52:30.123	00:00:23.730	1424	-1024	-768	-1	-1	-1	-1	4	-1024	-768	-1	-1	-1	-1	4		0	0						Untertest1.avi	0	880	547	72	111				0	Content		-72	-111	23730383	1439883807
23747	08:52:30.140	00:00:23.747	1425	-1024	-768	-1	-1	-1	-1	4	-1024	-768	-1	-1	-1	-1	4		0	0						Untertest1.avi	0	880	547	72	111				0	Content		-72	-111	23747050	1439900474
23764	08:52:30.157	00:00:23.763	1426	-1024	-768	-1	-1	-1	-1	4	-1024	-768	-1	-1	-1	-1	4		0	0						Untertest1.avi	0	880	547	72	111				0	Content		-72	-111	23763546	1439916970
23780	08:52:30.173	00:00:23.780	1427	-1024	-768	-1	-1	-1	-1	4	-1024	-768	-1	-1	-1	-1	4		0	0						Untertest1.avi	0	880	547	72	111				0	Content		-72	-111	23780221	1439933645
23797	08:52:30.190	00:00:23.796	1428	-1024	-768	-1	-1	-1	-1	4	-1024	-768	-1	-1	-1	-1	4		0	0						Untertest1.avi	0	880	547	72	111				0	Content		-72	-111	23796828	1439950252
23813	08:52:30.206	00:00:23.813	1429	-1024	-768	-1	-1	-1	-1	4	-1024	-768	-1	-1	-1	-1	4		0	0						Untertest1.avi	0	880	547	72	111				0	Content		-72	-111	23813495	1439966919
23830	08:52:30.223	00:00:23.830	1430	-1024	-768	-1	-1	-1	-1	4	-1024	-768	-1	-1	-1	-1	4		0	0						Untertest1.avi	0	880	547	72	111				0	Content		-72	-111	23830162	1439983586
23847	08:52:30.240	00:00:23.847	1431	-1024	-768	-1	-1	-1	-1	4	-1024	-768	-1	-1	-1	-1	4		0	0						Untertest1.avi	0	880	547	72	111				0	Content		-72	-111	23847036	1440000460
23864	08:52:30.257	00:00:23.863	1432	-1024	-768	-1	-1	-1	-1	4	-1024	-768	-1	-1	-1	-1	4		0	0						Untertest1.avi	0	880	547	72	111				0	Content		-72	-111	23863703	1440017127
23881	08:52:30.274	00:00:23.880	1433	-1024	-768	-1	-1	-1	-1	4	-1024	-768	-1	-1	-1	-1	4		0	0						Untertest1.avi	0	880	547	72	111				0	Content		-72	-111	23880688	1440034112
23897	08:52:30.290	00:00:23.897	1434	-1024	-768	-1	-1	-1	-1	4	-1024	-768	-1	-1	-1	-1	4		0	0						Untertest1.avi	0	880	547	72	111				0	Content		-72	-111	23897355	1440050779
23914	08:52:30.307	00:00:23.914	1435	-1024	-768	-1	-1	-1	-1	4	-1024	-768	-1	-1	-1	-1	4		0	0						Untertest1.avi	0	880	547	72	111				0	Content		-72	-111	23914022	1440067446
23931	08:52:30.324	00:00:23.931	1436	-1024	-768	-1	-1	-1	-1	4	-1024	-768	-1	-1	-1	-1	4		0	0						Untertest1.avi	0	880	547	72	111				0	Content		-72	-111	23931276	1440084700
23948	08:52:30.341	00:00:23.947	1437	-1024	-768	-1	-1	-1	-1	4	-1024	-768	-1	-1	-1	-1	4		0	0						Untertest1.avi	0	880	547	72	111				0	Content		-72	-111	23947943	1440101367
23964	08:52:30.357	00:00:23.964	1438	-1024	-768	-1	-1	-1	-1	4	-1024	-768	-1	-1	-1	-1	4		0	0						Untertest1.avi	0	880	547	72	111				0	Content		-72	-111	23964180	1440117604
23981	08:52:30.374	00:00:23.980	1439	-1024	-768	-1	-1	-1	-1	4	-1024	-768	-1	-1	-1	-1	4		0	0						Untertest1.avi	0	880	547	72	111				0	Content		-72	-111	23980847	1440134271
23998	08:52:30.391	00:00:23.997	1440	-1024	-768	-1	-1	-1	-1	4	-1024	-768	-1	-1	-1	-1	4		0	0						Untertest1.avi	0	880	547	72	111				0	Content		-72	-111	23997515	1440150939
24013	08:52:30.406	00:00:24.013	1441	-1024	-768	-1	-1	-1	-1	4	-1024	-768	-1	-1	-1	-1	4		0	0						Untertest1.avi	0	880	547	72	111				0	Content		-72	-111	24013275	1440166699
24030	08:52:30.423	00:00:24.030	1442	-1024	-768	-1	-1	-1	-1	4	-1024	-768	-1	-1	-1	-1	4		0	0						Untertest1.avi	0	880	547	72	111				0	Content		-72	-111	24030023	1440183447
24047	08:52:30.440	00:00:24.046	1443	-1024	-768	-1	-1	-1	-1	4	-1024	-768	-1	-1	-1	-1	4		0	0						Untertest1.avi	0	880	547	72	111				0	Content		-72	-111	24046666	1440200090
24063	08:52:30.456	00:00:24.063	1444	-1024	-768	-1	-1	-1	-1	4	-1024	-768	-1	-1	-1	-1	4		0	0						Untertest1.avi	0	880	547	72	111				0	Content		-72	-111	24063333	1440216757
24080	08:52:30.473	00:00:24.080	1445	-1024	-768	-1	-1	-1	-1	4	-1024	-768	-1	-1	-1	-1	4		0	0						Untertest1.avi	0	880	547	72	111				0	Content		-72	-111	24080001	1440233425
24097	08:52:30.490	00:00:24.096	1446	-1024	-768	-1	-1	-1	-1	4	-1024	-768	-1	-1	-1	-1	4		0	0						Untertest1.avi	0	880	547	72	111				0	Content		-72	-111	24096711	1440250135
24113	08:52:30.506	00:00:24.113	1447	-1024	-768	-1	-1	-1	-1	4	-1024	-768	-1	-1	-1	-1	4		0	0						Untertest1.avi	0	880	547	72	111				0	Content		-72	-111	24113269	1440266693
24130	08:52:30.523	00:00:24.130	1448	-1024	-768	-1	-1	-1	-1	4	-1024	-768	-1	-1	-1	-1	4		0	0						Untertest1.avi	0	880	547	72	111				0	Content		-72	-111	24130213	1440283637
24147	08:52:30.540	00:00:24.146	1449	-1024	-768	-1	-1	-1	-1	4	-1024	-768	-1	-1	-1	-1	4		0	0						Untertest1.avi	0	880	547	72	111				0	Content		-72	-111	24146880	1440300304
24164	08:52:30.557	00:00:24.164	1450	-1024	-768	-1	-1	-1	-1	4	-1024	-768	-1	-1	-1	-1	4		0	0						Untertest1.avi	0	880	547	72	111				0	Content		-72	-111	24164010	1440317434
24181	08:52:30.574	00:00:24.180	1451	-1024	-768	-1	-1	-1	-1	4	-1024	-768	-1	-1	-1	-1	4		0	0						Untertest1.avi	0	880	547	72	111				0	Content		-72	-111	24180677	1440334101
24198	08:52:30.591	00:00:24.197	1452	-1024	-768	-1	-1	-1	-1	4	-1024	-768	-1	-1	-1	-1	4		0	0						Untertest1.avi	0	880	547	72	111				0	Content		-72	-111	24197705	1440351129
24214	08:52:30.607	00:00:24.214	1453	-1024	-768	-1	-1	-1	-1	4	-1024	-768	-1	-1	-1	-1	4		0	0						Untertest1.avi	0	880	547	72	111				0	Content		-72	-111	24214372	1440367796
24231	08:52:30.624	00:00:24.231	1454	-1024	-768	-1	-1	-1	-1	4	-1024	-768	-1	-1	-1	-1	4		0	0						Untertest1.avi	0	880	547	72	111				0	Content		-72	-111	24231040	1440384464
24247	08:52:30.640	00:00:24.247	1455	-1024	-768	-1	-1	-1	-1	4	-1024	-768	-1	-1	-1	-1	4		0	0						Untertest1.avi	0	880	547	72	111				0	Content		-72	-111	24247086	1440400510
24264	08:52:30.657	00:00:24.263	1456	-1024	-768	-1	-1	-1	-1	4	-1024	-768	-1	-1	-1	-1	4		0	0						Untertest1.avi	0	880	547	72	111				0	Content		-72	-111	24263753	1440417177
24280	08:52:30.673	00:00:24.280	1457	-1024	-768	-1	-1	-1	-1	4	-1024	-768	-1	-1	-1	-1	4		0	0						Untertest1.avi	0	880	547	72	111				0	Content		-72	-111	24280213	1440433637
24297	08:52:30.690	00:00:24.296	1458	-1024	-768	-1	-1	-1	-1	4	-1024	-768	-1	-1	-1	-1	4		0	0						Untertest1.avi	0	880	547	72	111				0	Content		-72	-111	24296880	1440450304
24314	08:52:30.707	00:00:24.313	1459	-1024	-768	-1	-1	-1	-1	4	-1024	-768	-1	-1	-1	-1	4		0	0						Untertest1.avi	0	880	547	72	111				0	Content		-72	-111	24313548	1440466972
24330	08:52:30.723	00:00:24.329	1460	-1024	-768	-1	-1	-1	-1	4	-1024	-768	-1	-1	-1	-1	4		0	0						Untertest1.avi	0	880	547	72	111				0	Content		-72	-111	24329963	1440483387
24347	08:52:30.740	00:00:24.346	1461	-1024	-768	-1	-1	-1	-1	4	-1024	-768	-1	-1	-1	-1	4		0	0						Untertest1.avi	0	880	547	72	111				0	Content		-72	-111	24346630	1440500054
24363	08:52:30.756	00:00:24.363	1462	-1024	-768	-1	-1	-1	-1	4	-1024	-768	-1	-1	-1	-1	4		0	0						Untertest1.avi	0	880	547	72	111				0	Content		-72	-111	24363124	1440516548
24380	08:52:30.773	00:00:24.379	1463	-1024	-768	-1	-1	-1	-1	4	-1024	-768	-1	-1	-1	-1	4		0	0						Untertest1.avi	0	880	547	72	111				0	Content		-72	-111	24379800	1440533224
24396	08:52:30.789	00:00:24.396	1464	-1024	-768	-1	-1	-1	-1	4	-1024	-768	-1	-1	-1	-1	4		0	0						Untertest1.avi	0	880	547	72	111				0	Content		-72	-111	24396453	1440549877
24413	08:52:30.806	00:00:24.413	1465	-1024	-768	-1	-1	-1	-1	4	-1024	-768	-1	-1	-1	-1	4		0	0						Untertest1.avi	0	880	547	72	111				0	Content		-72	-111	24413120	1440566544
24430	08:52:30.823	00:00:24.429	1466	-1024	-768	-1	-1	-1	-1	4	-1024	-768	-1	-1	-1	-1	4		0	0						Untertest1.avi	0	880	547	72	111				0	Content		-72	-111	24429787	1440583211
24447	08:52:30.840	00:00:24.446	1467	-1024	-768	-1	-1	-1	-1	4	-1024	-768	-1	-1	-1	-1	4		0	0						Untertest1.avi	0	880	547	72	111				0	Content		-72	-111	24446702	1440600126
24463	08:52:30.856	00:00:24.463	1468	-1024	-768	-1	-1	-1	-1	4	-1024	-768	-1	-1	-1	-1	4		0	0						Untertest1.avi	0	880	547	72	111				0	Content		-72	-111	24463370	1440616794
24480	08:52:30.873	00:00:24.480	1469	-1024	-768	-1	-1	-1	-1	4	-1024	-768	-1	-1	-1	-1	4		0	0						Untertest1.avi	0	880	547	72	111				0	Content		-72	-111	24480327	1440633751
24497	08:52:30.890	00:00:24.496	1470	-1024	-768	-1	-1	-1	-1	4	-1024	-768	-1	-1	-1	-1	4		0	0						Untertest1.avi	0	880	547	72	111				0	Content		-72	-111	24496994	1440650418
24514	08:52:30.907	00:00:24.513	1471	-1024	-768	-1	-1	-1	-1	4	-1024	-768	-1	-1	-1	-1	4		0	0						Untertest1.avi	0	880	547	72	111				0	Content		-72	-111	24513661	1440667085
24531	08:52:30.924	00:00:24.530	1472	-1024	-768	-1	-1	-1	-1	4	-1024	-768	-1	-1	-1	-1	4		0	0						Untertest1.avi	0	880	547	72	111				0	Content		-72	-111	24530885	1440684309
24548	08:52:30.941	00:00:24.547	1473	-1024	-768	-1	-1	-1	-1	4	-1024	-768	-1	-1	-1	-1	4		0	0						Untertest1.avi	0	880	547	72	111				0	Content		-72	-111	24547553	1440700977
24564	08:52:30.957	00:00:24.563	1474	-1024	-768	-1	-1	-1	-1	4	-1024	-768	-1	-1	-1	-1	4		0	0						Untertest1.avi	0	880	547	72	111				0	Content		-72	-111	24563780	1440717204
24580	08:52:30.973	00:00:24.580	1475	-1024	-768	-1	-1	-1	-1	4	-1024	-768	-1	-1	-1	-1	4		0	0						Untertest1.avi	0	880	547	72	111				0	Content		-72	-111	24580447	1440733871
24597	08:52:30.990	00:00:24.597	1476	-1024	-768	-1	-1	-1	-1	4	-1024	-768	-1	-1	-1	-1	4		0	0						Untertest1.avi	0	880	547	72	111				0	Content		-72	-111	24597114	1440750538
24613	08:52:31.006	00:00:24.612	1477	-1024	-768	-1	-1	-1	-1	4	-1024	-768	-1	-1	-1	-1	4		0	0						Untertest1.avi	0	880	547	72	111				0	Content		-72	-111	24612978	1440766402
24630	08:52:31.023	00:00:24.629	1478	-1024	-768	-1	-1	-1	-1	4	-1024	-768	-1	-1	-1	-1	4		0	0						Untertest1.avi	0	880	547	72	111				0	Content		-72	-111	24629601	1440783025
24646	08:52:31.039	00:00:24.646	1479	-1024	-768	-1	-1	-1	-1	4	-1024	-768	-1	-1	-1	-1	4		0	0						Untertest1.avi	0	880	547	72	111				0	Content		-72	-111	24646288	1440799712
24663	08:52:31.056	00:00:24.662	1480	-1024	-768	-1	-1	-1	-1	4	-1024	-768	-1	-1	-1	-1	4		0	0						Untertest1.avi	0	880	547	72	111				0	Content		-72	-111	24662955	1440816379
24680	08:52:31.073	00:00:24.679	1481	-1024	-768	-1	-1	-1	-1	4	-1024	-768	-1	-1	-1	-1	4		0	0						Untertest1.avi	0	880	547	72	111				0	Content		-72	-111	24679622	1440833046
24696	08:52:31.089	00:00:24.696	1482	-1024	-768	-1	-1	-1	-1	4	-1024	-768	-1	-1	-1	-1	4		0	0						Untertest1.avi	0	880	547	72	111				0	Content		-72	-111	24696273	1440849697
24713	08:52:31.106	00:00:24.712	1483	-1024	-768	-1	-1	-1	-1	4	-1024	-768	-1	-1	-1	-1	4		0	0						Untertest1.avi	0	880	547	72	111				0	Content		-72	-111	24712842	1440866266
24730	08:52:31.123	00:00:24.729	1484	-1024	-768	-1	-1	-1	-1	4	-1024	-768	-1	-1	-1	-1	4		0	0						Untertest1.avi	0	880	547	72	111				0	Content		-72	-111	24729779	1440883203
24746	08:52:31.139	00:00:24.746	1485	-1024	-768	-1	-1	-1	-1	4	-1024	-768	-1	-1	-1	-1	4		0	0						Untertest1.avi	0	880	547	72	111				0	Content		-72	-111	24746446	1440899870
24764	08:52:31.157	00:00:24.763	1486	-1024	-768	-1	-1	-1	-1	4	-1024	-768	-1	-1	-1	-1	4		0	0						Untertest1.avi	0	880	547	72	111				0	Content		-72	-111	24763578	1440917002
24780	08:52:31.173	00:00:24.780	1487	-1024	-768	-1	-1	-1	-1	4	-1024	-768	-1	-1	-1	-1	4		0	0						Untertest1.avi	0	880	547	72	111				0	Content		-72	-111	24780246	1440933670
24797	08:52:31.190	00:00:24.797	1488	-1024	-768	-1	-1	-1	-1	4	-1024	-768	-1	-1	-1	-1	4		0	0						Untertest1.avi	0	880	547	72	111				0	Content		-72	-111	24797276	1440950700
24814	08:52:31.207	00:00:24.813	1489	-1024	-768	-1	-1	-1	-1	4	-1024	-768	-1	-1	-1	-1	4		0	0						Untertest1.avi	0	880	547	72	111				0	Content		-72	-111	24813943	1440967367
24831	08:52:31.224	00:00:24.830	1490	-1024	-768	-1	-1	-1	-1	4	-1024	-768	-1	-1	-1	-1	4		0	0						Untertest1.avi	0	880	547	72	111				0	Content		-72	-111	24830610	1440984034
24847	08:52:31.240	00:00:24.846	1491	-1024	-768	-1	-1	-1	-1	4	-1024	-768	-1	-1	-1	-1	4		0	0						Untertest1.avi	0	880	547	72	111				0	Content		-72	-111	24846657	1441000081
24863	08:52:31.256	00:00:24.863	1492	-1024	-768	-1	-1	-1	-1	4	-1024	-768	-1	-1	-1	-1	4		0	0						Untertest1.avi	0	880	547	72	111				0	Content		-72	-111	24863325	1441016749
24880	08:52:31.273	00:00:24.879	1493	-1024	-768	-1	-1	-1	-1	4	-1024	-768	-1	-1	-1	-1	4		0	0						Untertest1.avi	0	880	547	72	111				0	Content		-72	-111	24879784	1441033208
24896	08:52:31.289	00:00:24.896	1494	-1024	-768	-1	-1	-1	-1	4	-1024	-768	-1	-1	-1	-1	4		0	0						Untertest1.avi	0	880	547	72	111				0	Content		-72	-111	24896451	1441049875
24913	08:52:31.306	00:00:24.913	1495	-1024	-768	-1	-1	-1	-1	4	-1024	-768	-1	-1	-1	-1	4		0	0						Untertest1.avi	0	880	547	72	111				0	Content		-72	-111	24913118	1441066542
24930	08:52:31.323	00:00:24.929	1496	-1024	-768	-1	-1	-1	-1	4	-1024	-768	-1	-1	-1	-1	4		0	0						Untertest1.avi	0	880	547	72	111				0	Content		-72	-111	24929596	1441083020
24946	08:52:31.339	00:00:24.946	1497	-1024	-768	-1	-1	-1	-1	4	-1024	-768	-1	-1	-1	-1	4		0	0						Untertest1.avi	0	880	547	72	111				0	Content		-72	-111	24946264	1441099688
24963	08:52:31.356	00:00:24.962	1498	-1024	-768	-1	-1	-1	-1	4	-1024	-768	-1	-1	-1	-1	4		0	0						Untertest1.avi	0	880	547	72	111				0	Content		-72	-111	24962695	1441116119
24979	08:52:31.372	00:00:24.979	1499	-1024	-768	-1	-1	-1	-1	4	-1024	-768	-1	-1	-1	-1	4		0	0						Untertest1.avi	0	880	547	72	111				0	Content		-72	-111	24979371	1441132795
24996	08:52:31.389	00:00:24.996	1500	-1024	-768	-1	-1	-1	-1	4	-1024	-768	-1	-1	-1	-1	4		0	0						Untertest1.avi	0	880	547	72	111				0	Content		-72	-111	24996019	1441149443
25013	08:52:31.406	00:00:25.012	1501	-1024	-768	-1	-1	-1	-1	4	-1024	-768	-1	-1	-1	-1	4		0	0						Untertest1.avi	0	880	547	72	111				0	Content		-72	-111	25012687	1441166111
25029	08:52:31.422	00:00:25.029	1502	-1024	-768	-1	-1	-1	-1	4	-1024	-768	-1	-1	-1	-1	4		0	0						Untertest1.avi	0	880	547	72	111				0	Content		-72	-111	25029354	1441182778
25046	08:52:31.439	00:00:25.046	1503	-1024	-768	-1	-1	-1	-1	4	-1024	-768	-1	-1	-1	-1	4		0	0						Untertest1.avi	0	880	547	72	111				0	Content		-72	-111	25046270	1441199694
25063	08:52:31.456	00:00:25.062	1504	-1024	-768	-1	-1	-1	-1	4	-1024	-768	-1	-1	-1	-1	4		0	0						Untertest1.avi	0	880	547	72	111				0	Content		-72	-111	25062937	1441216361
25080	08:52:31.473	00:00:25.079	1505	-1024	-768	-1	-1	-1	-1	4	-1024	-768	-1	-1	-1	-1	4		0	0						Untertest1.avi	0	880	547	72	111				0	Content		-72	-111	25079894	1441233318
25097	08:52:31.490	00:00:25.096	1506	-1024	-768	-1	-1	-1	-1	4	-1024	-768	-1	-1	-1	-1	4		0	0						Untertest1.avi	0	880	547	72	111				0	Content		-72	-111	25096562	1441249986
25113	08:52:31.506	00:00:25.113	1507	-1024	-768	-1	-1	-1	-1	4	-1024	-768	-1	-1	-1	-1	4		0	0						Untertest1.avi	0	880	547	72	111				0	Content		-72	-111	25113229	1441266653
25131	08:52:31.524	00:00:25.130	1508	-1024	-768	-1	-1	-1	-1	4	-1024	-768	-1	-1	-1	-1	4		0	0						Untertest1.avi	0	880	547	72	111				0	Content		-72	-111	25130516	1441283940
25147	08:52:31.540	00:00:25.147	1509	-1024	-768	-1	-1	-1	-1	4	-1024	-768	-1	-1	-1	-1	4		0	0						Untertest1.avi	0	880	547	72	111				0	Content		-72	-111	25147183	1441300607
25163	08:52:31.556	00:00:25.163	1510	-1024	-768	-1	-1	-1	-1	4	-1024	-768	-1	-1	-1	-1	4		0	0						Untertest1.avi	0	880	547	72	111				0	Content		-72	-111	25163396	1441316820
25180	08:52:31.573	00:00:25.180	1511	-1024	-768	-1	-1	-1	-1	4	-1024	-768	-1	-1	-1	-1	4		0	0						Untertest1.avi	0	880	547	72	111				0	Content		-72	-111	25180063	1441333487
25197	08:52:31.590	00:00:25.196	1512	-1024	-768	-1	-1	-1	-1	4	-1024	-768	-1	-1	-1	-1	4		0	0						Untertest1.avi	0	880	547	72	111				0	Content		-72	-111	25196730	1441350154
25213	08:52:31.606	00:00:25.212	1513	-1024	-768	-1	-1	-1	-1	4	-1024	-768	-1	-1	-1	-1	4		0	0						Untertest1.avi	0	880	547	72	111				0	Content		-72	-111	25212570	1441365994
25229	08:52:31.622	00:00:25.229	1514	-1024	-768	-1	-1	-1	-1	4	-1024	-768	-1	-1	-1	-1	4		0	0						Untertest1.avi	0	880	547	72	111				0	Content		-72	-111	25229174	1441382598
25246	08:52:31.639	00:00:25.245	1515	-1024	-768	-1	-1	-1	-1	4	-1024	-768	-1	-1	-1	-1	4		0	0						Untertest1.avi	0	880	547	72	111				0	Content		-72	-111	25245861	1441399285
25263	08:52:31.656	00:00:25.262	1516	-1024	-768	-1	-1	-1	-1	4	-1024	-768	-1	-1	-1	-1	4		0	0						Untertest1.avi	0	880	547	72	111				0	Content		-72	-111	25262528	1441415952
25279	08:52:31.672	00:00:25.279	1517	-1024	-768	-1	-1	-1	-1	4	-1024	-768	-1	-1	-1	-1	4		0	0						Untertest1.avi	0	880	547	72	111				0	Content		-72	-111	25279195	1441432619
25296	08:52:31.689	00:00:25.295	1518	-1024	-768	-1	-1	-1	-1	4	-1024	-768	-1	-1	-1	-1	4		0	0						Untertest1.avi	0	880	547	72	111				0	Content		-72	-111	25295854	1441449278
25313	08:52:31.706	00:00:25.312	1519	-1024	-768	-1	-1	-1	-1	4	-1024	-768	-1	-1	-1	-1	4		0	0						Untertest1.avi	0	880	547	72	111				0	Content		-72	-111	25312521	1441465945
25329	08:52:31.722	00:00:25.329	1520	-1024	-768	-1	-1	-1	-1	4	-1024	-768	-1	-1	-1	-1	4		0	0						Untertest1.avi	0	880	547	72	111				0	Content		-72	-111	25329189	1441482613
25346	08:52:31.739	00:00:25.345	1521	-1024	-768	-1	-1	-1	-1	4	-1024	-768	-1	-1	-1	-1	4		0	0						Untertest1.avi	0	880	547	72	111				0	Content		-72	-111	25345806	1441499230
25362	08:52:31.755	00:00:25.362	1522	-1024	-768	-1	-1	-1	-1	4	-1024	-768	-1	-1	-1	-1	4		0	0						Untertest1.avi	0	880	547	72	111				0	Content		-72	-111	25362473	1441515897
25379	08:52:31.772	00:00:25.379	1523	-1024	-768	-1	-1	-1	-1	4	-1024	-768	-1	-1	-1	-1	4		0	0						Untertest1.avi	0	880	547	72	111				0	Content		-72	-111	25379140	1441532564
25396	08:52:31.789	00:00:25.395	1524	-1024	-768	-1	-1	-1	-1	4	-1024	-768	-1	-1	-1	-1	4		0	0						Untertest1.avi	0	880	547	72	111				0	Content		-72	-111	25395981	1441549405
25413	08:52:31.806	00:00:25.412	1525	-1024	-768	-1	-1	-1	-1	4	-1024	-768	-1	-1	-1	-1	4		0	0						Untertest1.avi	0	880	547	72	111				0	Content		-72	-111	25412649	1441566073
25429	08:52:31.822	00:00:25.429	1526	-1024	-768	-1	-1	-1	-1	4	-1024	-768	-1	-1	-1	-1	4		0	0						Untertest1.avi	0	880	547	72	111				0	Content		-72	-111	25429316	1441582740
25446	08:52:31.839	00:00:25.446	1527	-1024	-768	-1	-1	-1	-1	4	-1024	-768	-1	-1	-1	-1	4		0	0						Untertest1.avi	0	880	547	72	111				0	Content		-72	-111	25446448	1441599872
25463	08:52:31.856	00:00:25.463	1528	-1024	-768	-1	-1	-1	-1	4	-1024	-768	-1	-1	-1	-1	4		0	0						Untertest1.avi	0	880	547	72	111				0	Content		-72	-111	25463115	1441616539
25480	08:52:31.873	00:00:25.480	1529	-1024	-768	-1	-1	-1	-1	4	-1024	-768	-1	-1	-1	-1	4		0	0						Untertest1.avi	0	880	547	72	111				0	Content		-72	-111	25480130	1441633554
25497	08:52:31.890	00:00:25.496	1530	-1024	-768	-1	-1	-1	-1	4	-1024	-768	-1	-1	-1	-1	4		0	0						Untertest1.avi	0	880	547	72	111				0	Content		-72	-111	25496797	1441650221
25513	08:52:31.906	00:00:25.513	1531	-1024	-768	-1	-1	-1	-1	4	-1024	-768	-1	-1	-1	-1	4		0	0						Untertest1.avi	0	880	547	72	111				0	Content		-72	-111	25513464	1441666888
25530	08:52:31.923	00:00:25.529	1532	-1024	-768	-1	-1	-1	-1	4	-1024	-768	-1	-1	-1	-1	4		0	0						Untertest1.avi	0	880	547	72	111				0	Content		-72	-111	25529560	1441682984
25546	08:52:31.939	00:00:25.546	1533	-1024	-768	-1	-1	-1	-1	4	-1024	-768	-1	-1	-1	-1	4		0	0						Untertest1.avi	0	880	547	72	111				0	Content		-72	-111	25546227	1441699651
25563	08:52:31.956	00:00:25.562	1534	-1024	-768	-1	-1	-1	-1	4	-1024	-768	-1	-1	-1	-1	4		0	0						Untertest1.avi	0	880	547	72	111				0	Content		-72	-111	25562704	1441716128
25579	08:52:31.972	00:00:25.579	1535	-1024	-768	-1	-1	-1	-1	4	-1024	-768	-1	-1	-1	-1	4		0	0						Untertest1.avi	0	880	547	72	111				0	Content		-72	-111	25579371	1441732795
25596	08:52:31.989	00:00:25.596	1536	-1024	-768	-1	-1	-1	-1	4	-1024	-768	-1	-1	-1	-1	4		0	0						Untertest1.avi	0	880	547	72	111				0	Content		-72	-111	25596038	1441749462
25612	08:52:32.005	00:00:25.612	1537	-1024	-768	-1	-1	-1	-1	4	-1024	-768	-1	-1	-1	-1	4		0	0						Untertest1.avi	0	880	547	72	111				0	Content		-72	-111	25612278	1441765702
25629	08:52:32.022	00:00:25.628	1538	-1024	-768	-1	-1	-1	-1	4	-1024	-768	-1	-1	-1	-1	4		0	0						Untertest1.avi	0	880	547	72	111				0	Content		-72	-111	25628900	1441782324
25646	08:52:32.039	00:00:25.645	1539	-1024	-768	-1	-1	-1	-1	4	-1024	-768	-1	-1	-1	-1	4		0	0						Untertest1.avi	0	880	547	72	111				0	Content		-72	-111	25645702	1441799126
25662	08:52:32.055	00:00:25.662	1540	-1024	-768	-1	-1	-1	-1	4	-1024	-768	-1	-1	-1	-1	4		0	0						Untertest1.avi	0	880	547	72	111				0	Content		-72	-111	25662300	1441815724
25679	08:52:32.072	00:00:25.678	1541	-1024	-768	-1	-1	-1	-1	4	-1024	-768	-1	-1	-1	-1	4		0	0						Untertest1.avi	0	880	547	72	111				0	Content		-72	-111	25678967	1441832391
25696	08:52:32.089	00:00:25.695	1542	-1024	-768	-1	-1	-1	-1	4	-1024	-768	-1	-1	-1	-1	4		0	0						Untertest1.avi	0	880	547	72	111				0	Content		-72	-111	25695777	1441849201
25712	08:52:32.105	00:00:25.712	1543	-1024	-768	-1	-1	-1	-1	4	-1024	-768	-1	-1	-1	-1	4		0	0						Untertest1.avi	0	880	547	72	111				0	Content		-72	-111	25712445	1441865869
25729	08:52:32.122	00:00:25.729	1544	-1024	-768	-1	-1	-1	-1	4	-1024	-768	-1	-1	-1	-1	4		0	0						Untertest1.avi	0	880	547	72	111				0	Content		-72	-111	25729112	1441882536
25746	08:52:32.139	00:00:25.746	1545	-1024	-768	-1	-1	-1	-1	4	-1024	-768	-1	-1	-1	-1	4		0	0						Untertest1.avi	0	880	547	72	111				0	Content		-72	-111	25746081	1441899505
25763	08:52:32.156	00:00:25.762	1546	-1024	-768	-1	-1	-1	-1	4	-1024	-768	-1	-1	-1	-1	4		0	0						Untertest1.avi	0	880	547	72	111				0	Content		-72	-111	25762748	1441916172
25779	08:52:32.172	00:00:25.779	1547	-1024	-768	-1	-1	-1	-1	4	-1024	-768	-1	-1	-1	-1	4		0	0						Untertest1.avi	0	880	547	72	111				0	Content		-72	-111	25779415	1441932839
25797	08:52:32.190	00:00:25.796	1548	-1024	-768	-1	-1	-1	-1	4	-1024	-768	-1	-1	-1	-1	4		0	0						Untertest1.avi	0	880	547	72	111				0	Content		-72	-111	25796718	1441950142
25813	08:52:32.206	00:00:25.813	1549	-1024	-768	-1	-1	-1	-1	4	-1024	-768	-1	-1	-1	-1	4		0	0						Untertest1.avi	0	880	547	72	111				0	Content		-72	-111	25813385	1441966809
25830	08:52:32.223	00:00:25.829	1550	-1024	-768	-1	-1	-1	-1	4	-1024	-768	-1	-1	-1	-1	4		0	0						Untertest1.avi	0	880	547	72	111				0	Content		-72	-111	25829636	1441983060
25846	08:52:32.239	00:00:25.846	1551	-1024	-768	-1	-1	-1	-1	4	-1024	-768	-1	-1	-1	-1	4		0	0						Untertest1.avi	0	880	547	72	111				0	Content		-72	-111	25846303	1441999727
25863	08:52:32.256	00:00:25.862	1552	-1024	-768	-1	-1	-1	-1	4	-1024	-768	-1	-1	-1	-1	4		0	0						Untertest1.avi	0	880	547	72	111				0	Content		-72	-111	25862970	1442016394
25879	08:52:32.272	00:00:25.878	1553	-1024	-768	-1	-1	-1	-1	4	-1024	-768	-1	-1	-1	-1	4		0	0						Untertest1.avi	0	880	547	72	111				0	Content		-72	-111	25878756	1442032180
25895	08:52:32.288	00:00:25.895	1554	-1024	-768	-1	-1	-1	-1	4	-1024	-768	-1	-1	-1	-1	4		0	0						Untertest1.avi	0	880	547	72	111				0	Content		-72	-111	25895380	1442048804
25912	08:52:32.305	00:00:25.912	1555	-1024	-768	-1	-1	-1	-1	4	-1024	-768	-1	-1	-1	-1	4		0	0						Untertest1.avi	0	880	547	72	111				0	Content		-72	-111	25912065	1442065489
25929	08:52:32.322	00:00:25.928	1556	-1024	-768	-1	-1	-1	-1	4	-1024	-768	-1	-1	-1	-1	4		0	0						Untertest1.avi	0	880	547	72	111				0	Content		-72	-111	25928732	1442082156
25945	08:52:32.338	00:00:25.945	1557	-1024	-768	-1	-1	-1	-1	4	-1024	-768	-1	-1	-1	-1	4		0	0						Untertest1.avi	0	880	547	72	111				0	Content		-72	-111	25945399	1442098823
25962	08:52:32.355	00:00:25.962	1558	-1024	-768	-1	-1	-1	-1	4	-1024	-768	-1	-1	-1	-1	4		0	0						Untertest1.avi	0	880	547	72	111				0	Content		-72	-111	25962059	1442115483
25979	08:52:32.372	00:00:25.978	1559	-1024	-768	-1	-1	-1	-1	4	-1024	-768	-1	-1	-1	-1	4		0	0						Untertest1.avi	0	880	547	72	111				0	Content		-72	-111	25978726	1442132150
25995	08:52:32.388	00:00:25.995	1560	-1024	-768	-1	-1	-1	-1	4	-1024	-768	-1	-1	-1	-1	4		0	0						Untertest1.avi	0	880	547	72	111				0	Content		-72	-111	25995393	1442148817
26012	08:52:32.405	00:00:26.012	1561	-1024	-768	-1	-1	-1	-1	4	-1024	-768	-1	-1	-1	-1	4		0	0						Untertest1.avi	0	880	547	72	111				0	Content		-72	-111	26012052	1442165476
26029	08:52:32.422	00:00:26.028	1562	-1024	-768	-1	-1	-1	-1	4	-1024	-768	-1	-1	-1	-1	4		0	0						Untertest1.avi	0	880	547	72	111				0	Content		-72	-111	26028720	1442182144
26045	08:52:32.438	00:00:26.045	1563	-1024	-768	-1	-1	-1	-1	4	-1024	-768	-1	-1	-1	-1	4		0	0						Untertest1.avi	0	880	547	72	111				0	Content		-72	-111	26045387	1442198811
26062	08:52:32.455	00:00:26.062	1564	-1024	-768	-1	-1	-1	-1	4	-1024	-768	-1	-1	-1	-1	4		0	0						Untertest1.avi	0	880	547	72	111				0	Content		-72	-111	26062214	1442215638
26079	08:52:32.472	00:00:26.078	1565	-1024	-768	-1	-1	-1	-1	4	-1024	-768	-1	-1	-1	-1	4		0	0						Untertest1.avi	0	880	547	72	111				0	Content		-72	-111	26078881	1442232305
26096	08:52:32.489	00:00:26.095	1566	-1024	-768	-1	-1	-1	-1	4	-1024	-768	-1	-1	-1	-1	4		0	0						Untertest1.avi	0	880	547	72	111				0	Content		-72	-111	26095548	1442248972
26113	08:52:32.506	00:00:26.112	1567	-1024	-768	-1	-1	-1	-1	4	-1024	-768	-1	-1	-1	-1	4		0	0						Untertest1.avi	0	880	547	72	111				0	Content		-72	-111	26112709	1442266133
26129	08:52:32.522	00:00:26.129	1568	-1024	-768	-1	-1	-1	-1	4	-1024	-768	-1	-1	-1	-1	4		0	0						Untertest1.avi	0	880	547	72	111				0	Content		-72	-111	26129376	1442282800
26146	08:52:32.539	00:00:26.146	1569	-1024	-768	-1	-1	-1	-1	4	-1024	-768	-1	-1	-1	-1	4		0	0						Untertest1.avi	0	880	547	72	111				0	Content		-72	-111	26146415	1442299839
26163	08:52:32.556	00:00:26.163	1570	-1024	-768	-1	-1	-1	-1	4	-1024	-768	-1	-1	-1	-1	4		0	0						Untertest1.avi	0	880	547	72	111				0	Content		-72	-111	26163082	1442316506
26180	08:52:32.573	00:00:26.179	1571	-1024	-768	-1	-1	-1	-1	4	-1024	-768	-1	-1	-1	-1	4		0	0						Untertest1.avi	0	880	547	72	111				0	Content		-72	-111	26179750	1442333174
26196	08:52:32.589	00:00:26.195	1572	-1024	-768	-1	-1	-1	-1	4	-1024	-768	-1	-1	-1	-1	4		0	0						Untertest1.avi	0	880	547	72	111				0	Content		-72	-111	26195813	1442349237
26212	08:52:32.605	00:00:26.212	1573	-1024	-768	-1	-1	-1	-1	4	-1024	-768	-1	-1	-1	-1	4		0	0						Untertest1.avi	0	880	547	72	111				0	Content		-72	-111	26212480	1442365904
26229	08:52:32.622	00:00:26.228	1574	-1024	-768	-1	-1	-1	-1	4	-1024	-768	-1	-1	-1	-1	4		0	0						Untertest1.avi	0	880	547	72	111				0	Content		-72	-111	26228943	1442382367
26246	08:52:32.639	00:00:26.245	1575	-1024	-768	-1	-1	-1	-1	4	-1024	-768	-1	-1	-1	-1	4		0	0						Untertest1.avi	0	880	547	72	111				0	Content		-72	-111	26245610	1442399034
26262	08:52:32.655	00:00:26.262	1576	-1024	-768	-1	-1	-1	-1	4	-1024	-768	-1	-1	-1	-1	4		0	0						Untertest1.avi	0	880	547	72	111				0	Content		-72	-111	26262278	1442415702
26278	08:52:32.671	00:00:26.278	1577	-1024	-768	-1	-1	-1	-1	4	-1024	-768	-1	-1	-1	-1	4		0	0						Untertest1.avi	0	880	547	72	111				0	Content		-72	-111	26278484	1442431908
26295	08:52:32.688	00:00:26.295	1578	-1024	-768	-1	-1	-1	-1	4	-1024	-768	-1	-1	-1	-1	4		0	0						Untertest1.avi	0	880	547	72	111				0	Content		-72	-111	26295108	1442448532
26313	08:52:32.706	00:00:26.312	1579	820,2565	1033,192	0,4028998	0,7027745	512,4175	3,400262	3	772,2464	1025,41	0,4029517	0,7027527	512,4175	3,409983	1	23	772	1025						Untertest1.avi	0	880	547	72	111	707	918	49	0	Content		700	914	26312603	1442466027
26329	08:52:32.722	00:00:26.328	1580	872,2907	1044,518	0,3945776	0,6973982	521,4018	3,447496	1	807,921	1027,767	0,3968618	0,6973878	512,4175	3,401322	3	23	872	1045						Untertest1.avi	0	880	547	72	111	707	918	49	0	Content		800	934	26328852	1442482276
26346	08:52:32.739	00:00:26.345	1581	840,7224	1047,695	0,4029587	0,6926388	521,4018	3,453608	3	779,3979	1029,428	0,4011644	0,6926427	510,8591	3,397492	1	23	779	1029						Untertest1.avi	0	880	547	72	111	707	918	49	0	Content		707	918	26345978	1442499402
26362	08:52:32.755	00:00:26.362	1582	-1024	-768	-1	-1	-1	-1	4	-1024	-768	-1	-1	-1	-1	4		0	0						Untertest1.avi	0	880	547	72	111				0	Content		-72	-111	26362098	1442515522
26379	08:52:32.772	00:00:26.378	1583	-1024	-768	-1	-1	-1	-1	4	-1024	-768	-1	-1	-1	-1	4		0	0						Untertest1.avi	0	880	547	72	111				0	Content		-72	-111	26378719	1442532143
26395	08:52:32.788	00:00:26.395	1584	-1024	-768	-1	-1	-1	-1	4	-1024	-768	-1	-1	-1	-1	4		0	0						Untertest1.avi	0	880	547	72	111				0	Content		-72	-111	26395344	1442548768
26412	08:52:32.805	00:00:26.412	1585	-1024	-768	-1	-1	-1	-1	4	-1024	-768	-1	-1	-1	-1	4		0	0						Untertest1.avi	0	880	547	72	111				0	Content		-72	-111	26412346	1442565770
26429	08:52:32.822	00:00:26.428	1586	-1024	-768	-1	-1	-1	-1	4	-1024	-768	-1	-1	-1	-1	4		0	0						Untertest1.avi	0	880	547	72	111				0	Content		-72	-111	26428908	1442582332
26446	08:52:32.839	00:00:26.445	1587	-1024	-768	-1	-1	-1	-1	4	-1024	-768	-1	-1	-1	-1	4		0	0						Untertest1.avi	0	880	547	72	111				0	Content		-72	-111	26445575	1442598999
26462	08:52:32.855	00:00:26.462	1588	-1024	-768	-1	-1	-1	-1	4	-1024	-768	-1	-1	-1	-1	4		0	0						Untertest1.avi	0	880	547	72	111				0	Content		-72	-111	26462216	1442615640
26479	08:52:32.872	00:00:26.478	1589	-1024	-768	-1	-1	-1	-1	4	-1024	-768	-1	-1	-1	-1	4		0	0						Untertest1.avi	0	880	547	72	111				0	Content		-72	-111	26478838	1442632262
26496	08:52:32.889	00:00:26.495	1590	-1024	-768	-1	-1	-1	-1	4	-1024	-768	-1	-1	-1	-1	4		0	0						Untertest1.avi	0	880	547	72	111				0	Content		-72	-111	26495529	1442648953
26512	08:52:32.905	00:00:26.512	1591	-1024	-768	-1	-1	-1	-1	4	-1024	-768	-1	-1	-1	-1	4		0	0						Untertest1.avi	0	880	547	72	111				0	Content		-72	-111	26512196	1442665620
26529	08:52:32.922	00:00:26.528	1592	-1024	-768	-1	-1	-1	-1	4	-1024	-768	-1	-1	-1	-1	4		0	0						Untertest1.avi	0	880	547	72	111				0	Content		-72	-111	26528848	1442682272
26546	08:52:32.939	00:00:26.545	1593	-1024	-768	-1	-1	-1	-1	4	-1024	-768	-1	-1	-1	-1	4		0	0						Untertest1.avi	0	880	547	72	111				0	Content		-72	-111	26545590	1442699014
26562	08:52:32.955	00:00:26.562	1594	-1024	-768	-1	-1	-1	-1	4	-1024	-768	-1	-1	-1	-1	4		0	0						Untertest1.avi	0	880	547	72	111				0	Content		-72	-111	26562257	1442715681
26579	08:52:32.972	00:00:26.578	1595	-1024	-768	-1	-1	-1	-1	4	-1024	-768	-1	-1	-1	-1	4		0	0						Untertest1.avi	0	880	547	72	111				0	Content		-72	-111	26578953	1442732377
26595	08:52:32.988	00:00:26.595	1596	-1024	-768	-1	-1	-1	-1	4	-1024	-768	-1	-1	-1	-1	4		0	0						Untertest1.avi	0	880	547	72	111				0	Content		-72	-111	26595454	1442748878
26612	08:52:33.005	00:00:26.611	1597	-1024	-768	-1	-1	-1	-1	4	-1024	-768	-1	-1	-1	-1	4		0	0						Untertest1.avi	0	880	547	72	111				0	Content		-72	-111	26611702	1442765126
26628	08:52:33.021	00:00:26.628	1598	-1024	-768	-1	-1	-1	-1	4	-1024	-768	-1	-1	-1	-1	4		0	0						Untertest1.avi	0	880	547	72	111				0	Content		-72	-111	26628198	1442781622
26645	08:52:33.038	00:00:26.644	1599	-1024	-768	-1	-1	-1	-1	4	-1024	-768	-1	-1	-1	-1	4		0	0						Untertest1.avi	0	880	547	72	111				0	Content		-72	-111	26644969	1442798393
26662	08:52:33.055	00:00:26.661	1600	-1024	-768	-1	-1	-1	-1	4	-1024	-768	-1	-1	-1	-1	4		0	0						Untertest1.avi	0	880	547	72	111				0	Content		-72	-111	26661637	1442815061
26678	08:52:33.071	00:00:26.678	1601	-1024	-768	-1	-1	-1	-1	4	-1024	-768	-1	-1	-1	-1	4		0	0						Untertest1.avi	0	880	547	72	111				0	Content		-72	-111	26678281	1442831705
26695	08:52:33.088	00:00:26.694	1602	-1024	-768	-1	-1	-1	-1	4	-1024	-768	-1	-1	-1	-1	4		0	0						Untertest1.avi	0	880	547	72	111				0	Content		-72	-111	26694948	1442848372
26712	08:52:33.105	00:00:26.711	1603	-1024	-768	-1	-1	-1	-1	4	-1024	-768	-1	-1	-1	-1	4		0	0						Untertest1.avi	0	880	547	72	111				0	Content		-72	-111	26711615	1442865039
26728	08:52:33.121	00:00:26.728	1604	-1024	-768	-1	-1	-1	-1	4	-1024	-768	-1	-1	-1	-1	4		0	0						Untertest1.avi	0	880	547	72	111				0	Content		-72	-111	26728265	1442881689
26745	08:52:33.138	00:00:26.744	1605	-1024	-768	-1	-1	-1	-1	4	-1024	-768	-1	-1	-1	-1	4		0	0						Untertest1.avi	0	880	547	72	111				0	Content		-72	-111	26744932	1442898356
26762	08:52:33.155	00:00:26.761	1606	-1024	-768	-1	-1	-1	-1	4	-1024	-768	-1	-1	-1	-1	4		0	0						Untertest1.avi	0	880	547	72	111				0	Content		-72	-111	26761599	1442915023
26778	08:52:33.171	00:00:26.778	1607	-1024	-768	-1	-1	-1	-1	4	-1024	-768	-1	-1	-1	-1	4		0	0						Untertest1.avi	0	880	547	72	111				0	Content		-72	-111	26778420	1442931844
26795	08:52:33.188	00:00:26.795	1608	-1024	-768	-1	-1	-1	-1	4	-1024	-768	-1	-1	-1	-1	4		0	0						Untertest1.avi	0	880	547	72	111				0	Content		-72	-111	26795087	1442948511
26812	08:52:33.205	00:00:26.811	1609	-1024	-768	-1	-1	-1	-1	4	-1024	-768	-1	-1	-1	-1	4		0	0						Untertest1.avi	0	880	547	72	111				0	Content		-72	-111	26811755	1442965179
26829	08:52:33.222	00:00:26.828	1610	-1024	-768	-1	-1	-1	-1	4	-1024	-768	-1	-1	-1	-1	4		0	0						Untertest1.avi	0	880	547	72	111				0	Content		-72	-111	26828907	1442982331
26846	08:52:33.239	00:00:26.845	1611	-1024	-768	-1	-1	-1	-1	4	-1024	-768	-1	-1	-1	-1	4		0	0						Untertest1.avi	0	880	547	72	111				0	Content		-72	-111	26845574	1442998998
26863	08:52:33.256	00:00:26.862	1612	-1024	-768	-1	-1	-1	-1	4	-1024	-768	-1	-1	-1	-1	4		0	0						Untertest1.avi	0	880	547	72	111				0	Content		-72	-111	26862609	1443016033
26879	08:52:33.272	00:00:26.879	1613	-1024	-768	-1	-1	-1	-1	4	-1024	-768	-1	-1	-1	-1	4		0	0						Untertest1.avi	0	880	547	72	111				0	Content		-72	-111	26879277	1443032701
26896	08:52:33.289	00:00:26.895	1614	-1024	-768	-1	-1	-1	-1	4	-1024	-768	-1	-1	-1	-1	4		0	0						Untertest1.avi	0	880	547	72	111				0	Content		-72	-111	26895944	1443049368
26912	08:52:33.305	00:00:26.911	1615	-1024	-768	-1	-1	-1	-1	4	-1024	-768	-1	-1	-1	-1	4		0	0						Untertest1.avi	0	880	547	72	111				0	Content		-72	-111	26911997	1443065421
26929	08:52:33.322	00:00:26.928	1616	-1024	-768	-1	-1	-1	-1	4	-1024	-768	-1	-1	-1	-1	4		0	0						Untertest1.avi	0	880	547	72	111				0	Content		-72	-111	26928664	1443082088
26945	08:52:33.338	00:00:26.945	1617	-1024	-768	-1	-1	-1	-1	4	-1024	-768	-1	-1	-1	-1	4		0	0						Untertest1.avi	0	880	547	72	111				0	Content		-72	-111	26945126	1443098550
26962	08:52:33.355	00:00:26.961	1618	-1024	-768	-1	-1	-1	-1	4	-1024	-768	-1	-1	-1	-1	4		0	0						Untertest1.avi	0	880	547	72	111				0	Content		-72	-111	26961794	1443115218
26978	08:52:33.371	00:00:26.978	1619	-1024	-768	-1	-1	-1	-1	4	-1024	-768	-1	-1	-1	-1	4		0	0						Untertest1.avi	0	880	547	72	111				0	Content		-72	-111	26978461	1443131885
26995	08:52:33.388	00:00:26.994	1620	-1024	-768	-1	-1	-1	-1	4	-1024	-768	-1	-1	-1	-1	4		0	0						Untertest1.avi	0	880	547	72	111				0	Content		-72	-111	26994672	1443148096
27011	08:52:33.404	00:00:27.011	1621	-1024	-768	-1	-1	-1	-1	4	-1024	-768	-1	-1	-1	-1	4		0	0						Untertest1.avi	0	880	547	72	111				0	Content		-72	-111	27011295	1443164719
27028	08:52:33.421	00:00:27.028	1622	-1024	-768	-1	-1	-1	-1	4	-1024	-768	-1	-1	-1	-1	4		0	0						Untertest1.avi	0	880	547	72	111				0	Content		-72	-111	27028095	1443181519
27045	08:52:33.438	00:00:27.044	1623	-1024	-768	-1	-1	-1	-1	4	-1024	-768	-1	-1	-1	-1	4		0	0						Untertest1.avi	0	880	547	72	111				0	Content		-72	-111	27044693	1443198117
27061	08:52:33.454	00:00:27.061	1624	-1024	-768	-1	-1	-1	-1	4	-1024	-768	-1	-1	-1	-1	4		0	0						Untertest1.avi	0	880	547	72	111				0	Content		-72	-111	27061360	1443214784
27078	08:52:33.471	00:00:27.078	1625	-1024	-768	-1	-1	-1	-1	4	-1024	-768	-1	-1	-1	-1	4		0	0						Untertest1.avi	0	880	547	72	111				0	Content		-72	-111	27078210	1443231634
27095	08:52:33.488	00:00:27.094	1626	-1024	-768	-1	-1	-1	-1	4	-1024	-768	-1	-1	-1	-1	4		0	0						Untertest1.avi	0	880	547	72	111				0	Content		-72	-111	27094877	1443248301
27112	08:52:33.505	00:00:27.111	1627	-1024	-768	-1	-1	-1	-1	4	-1024	-768	-1	-1	-1	-1	4		0	0						Untertest1.avi	0	880	547	72	111				0	Content		-72	-111	27111544	1443264968
27129	08:52:33.522	00:00:27.128	1628	-1024	-768	-1	-1	-1	-1	4	-1024	-768	-1	-1	-1	-1	4		0	0						Untertest1.avi	0	880	547	72	111				0	Content		-72	-111	27128542	1443281966
27145	08:52:33.538	00:00:27.145	1629	-1024	-768	-1	-1	-1	-1	4	-1024	-768	-1	-1	-1	-1	4		0	0						Untertest1.avi	0	880	547	72	111				0	Content		-72	-111	27145209	1443298633
27162	08:52:33.555	00:00:27.161	1630	-1024	-768	-1	-1	-1	-1	4	-1024	-768	-1	-1	-1	-1	4		0	0						Untertest1.avi	0	880	547	72	111				0	Content		-72	-111	27161876	1443315300
27179	08:52:33.572	00:00:27.179	1631	-1024	-768	-1	-1	-1	-1	4	-1024	-768	-1	-1	-1	-1	4		0	0						Untertest1.avi	0	880	547	72	111				0	Content		-72	-111	27179141	1443332565
27196	08:52:33.589	00:00:27.195	1632	-1024	-768	-1	-1	-1	-1	4	-1024	-768	-1	-1	-1	-1	4		0	0						Untertest1.avi	0	880	547	72	111				0	Content		-72	-111	27195809	1443349233
27212	08:52:33.605	00:00:27.212	1633	-1024	-768	-1	-1	-1	-1	4	-1024	-768	-1	-1	-1	-1	4		0	0						Untertest1.avi	0	880	547	72	111				0	Content		-72	-111	27212050	1443365474
27229	08:52:33.622	00:00:27.228	1634	-1024	-768	-1	-1	-1	-1	4	-1024	-768	-1	-1	-1	-1	4		0	0						Untertest1.avi	0	880	547	72	111				0	Content		-72	-111	27228717	1443382141
27245	08:52:33.638	00:00:27.245	1635	-1024	-768	-1	-1	-1	-1	4	-1024	-768	-1	-1	-1	-1	4		0	0						Untertest1.avi	0	880	547	72	111				0	Content		-72	-111	27245384	1443398808
27262	08:52:33.655	00:00:27.261	1636	-1024	-768	-1	-1	-1	-1	4	-1024	-768	-1	-1	-1	-1	4		0	0						Untertest1.avi	0	880	547	72	111				0	Content		-72	-111	27261582	1443415006
27278	08:52:33.671	00:00:27.278	1637	-1024	-768	-1	-1	-1	-1	4	-1024	-768	-1	-1	-1	-1	4		0	0						Untertest1.avi	0	880	547	72	111				0	Content		-72	-111	27278250	1443431674
27295	08:52:33.688	00:00:27.294	1638	-1024	-768	-1	-1	-1	-1	4	-1024	-768	-1	-1	-1	-1	4		0	0						Untertest1.avi	0	880	547	72	111				0	Content		-72	-111	27294535	1443447959
27311	08:52:33.704	00:00:27.311	1639	-1024	-768	-1	-1	-1	-1	4	-1024	-768	-1	-1	-1	-1	4		0	0						Untertest1.avi	0	880	547	72	111				0	Content		-72	-111	27311152	1443464576
27328	08:52:33.721	00:00:27.327	1640	-1024	-768	-1	-1	-1	-1	4	-1024	-768	-1	-1	-1	-1	4		0	0						Untertest1.avi	0	880	547	72	111				0	Content		-72	-111	27327837	1443481261
27345	08:52:33.738	00:00:27.344	1641	-1024	-768	-1	-1	-1	-1	4	-1024	-768	-1	-1	-1	-1	4		0	0						Untertest1.avi	0	880	547	72	111				0	Content		-72	-111	27344504	1443497928
27361	08:52:33.754	00:00:27.361	1642	-1024	-768	-1	-1	-1	-1	4	-1024	-768	-1	-1	-1	-1	4		0	0						Untertest1.avi	0	880	547	72	111				0	Content		-72	-111	27361138	1443514562
27378	08:52:33.771	00:00:27.377	1643	-1024	-768	-1	-1	-1	-1	4	-1024	-768	-1	-1	-1	-1	4		0	0						Untertest1.avi	0	880	547	72	111				0	Content		-72	-111	27377805	1443531229
27395	08:52:33.788	00:00:27.394	1644	-1024	-768	-1	-1	-1	-1	4	-1024	-768	-1	-1	-1	-1	4		0	0						Untertest1.avi	0	880	547	72	111				0	Content		-72	-111	27394668	1443548092
27411	08:52:33.804	00:00:27.411	1645	-1024	-768	-1	-1	-1	-1	4	-1024	-768	-1	-1	-1	-1	4		0	0						Untertest1.avi	0	880	547	72	111				0	Content		-72	-111	27411335	1443564759
27428	08:52:33.821	00:00:27.428	1646	-1024	-768	-1	-1	-1	-1	4	-1024	-768	-1	-1	-1	-1	4		0	0						Untertest1.avi	0	880	547	72	111				0	Content		-72	-111	27428002	1443581426
27445	08:52:33.838	00:00:27.444	1647	-1024	-768	-1	-1	-1	-1	4	-1024	-768	-1	-1	-1	-1	4		0	0						Untertest1.avi	0	880	547	72	111				0	Content		-72	-111	27444964	1443598388
27462	08:52:33.855	00:00:27.461	1648	-1024	-768	-1	-1	-1	-1	4	-1024	-768	-1	-1	-1	-1	4		0	0						Untertest1.avi	0	880	547	72	111				0	Content		-72	-111	27461631	1443615055
27478	08:52:33.871	00:00:27.478	1649	-1024	-768	-1	-1	-1	-1	4	-1024	-768	-1	-1	-1	-1	4		0	0						Untertest1.avi	0	880	547	72	111				0	Content		-72	-111	27478298	1443631722
27495	08:52:33.888	00:00:27.495	1650	-1024	-768	-1	-1	-1	-1	4	-1024	-768	-1	-1	-1	-1	4		0	0						Untertest1.avi	0	880	547	72	111				0	Content		-72	-111	27495368	1443648792
27512	08:52:33.905	00:00:27.512	1651	-1024	-768	-1	-1	-1	-1	4	-1024	-768	-1	-1	-1	-1	4		0	0						Untertest1.avi	0	880	547	72	111				0	Content		-72	-111	27512036	1443665460
27529	08:52:33.922	00:00:27.528	1652	-1024	-768	-1	-1	-1	-1	4	-1024	-768	-1	-1	-1	-1	4		0	0						Untertest1.avi	0	880	547	72	111				0	Content		-72	-111	27528703	1443682127
27545	08:52:33.938	00:00:27.544	1653	-1024	-768	-1	-1	-1	-1	4	-1024	-768	-1	-1	-1	-1	4		0	0						Untertest1.avi	0	880	547	72	111				0	Content		-72	-111	27544861	1443698285
27562	08:52:33.955	00:00:27.561	1654	-1024	-768	-1	-1	-1	-1	4	-1024	-768	-1	-1	-1	-1	4		0	0						Untertest1.avi	0	880	547	72	111				0	Content		-72	-111	27561528	1443714952
27578	08:52:33.971	00:00:27.578	1655	-1024	-768	-1	-1	-1	-1	4	-1024	-768	-1	-1	-1	-1	4		0	0						Untertest1.avi	0	880	547	72	111				0	Content		-72	-111	27578025	1443731449
27595	08:52:33.988	00:00:27.594	1656	-1024	-768	-1	-1	-1	-1	4	-1024	-768	-1	-1	-1	-1	4		0	0						Untertest1.avi	0	880	547	72	111				0	Content		-72	-111	27594693	1443748117
27611	08:52:34.004	00:00:27.611	1657	-1024	-768	-1	-1	-1	-1	4	-1024	-768	-1	-1	-1	-1	4		0	0						Untertest1.avi	0	880	547	72	111				0	Content		-72	-111	27611360	1443764784
27628	08:52:34.021	00:00:27.627	1658	-1024	-768	-1	-1	-1	-1	4	-1024	-768	-1	-1	-1	-1	4		0	0						Untertest1.avi	0	880	547	72	111				0	Content		-72	-111	27627629	1443781053
27644	08:52:34.037	00:00:27.644	1659	-1024	-768	-1	-1	-1	-1	4	-1024	-768	-1	-1	-1	-1	4		0	0						Untertest1.avi	0	880	547	72	111				0	Content		-72	-111	27644264	1443797688
27661	08:52:34.054	00:00:27.661	1660	-1024	-768	-1	-1	-1	-1	4	-1024	-768	-1	-1	-1	-1	4		0	0						Untertest1.avi	0	880	547	72	111				0	Content		-72	-111	27661049	1443814473
27678	08:52:34.071	00:00:27.677	1661	-1024	-768	-1	-1	-1	-1	4	-1024	-768	-1	-1	-1	-1	4		0	0						Untertest1.avi	0	880	547	72	111				0	Content		-72	-111	27677655	1443831079
27694	08:52:34.087	00:00:27.694	1662	-1024	-768	-1	-1	-1	-1	4	-1024	-768	-1	-1	-1	-1	4		0	0						Untertest1.avi	0	880	547	72	111				0	Content		-72	-111	27694322	1443847746
27711	08:52:34.104	00:00:27.711	1663	-1024	-768	-1	-1	-1	-1	4	-1024	-768	-1	-1	-1	-1	4		0	0						Untertest1.avi	0	880	547	72	111				0	Content		-72	-111	27711130	1443864554
27728	08:52:34.121	00:00:27.727	1664	-1024	-768	-1	-1	-1	-1	4	-1024	-768	-1	-1	-1	-1	4		0	0						Untertest1.avi	0	880	547	72	111				0	Content		-72	-111	27727797	1443881221
27744	08:52:34.137	00:00:27.744	1665	-1024	-768	-1	-1	-1	-1	4	-1024	-768	-1	-1	-1	-1	4		0	0						Untertest1.avi	0	880	547	72	111				0	Content		-72	-111	27744465	1443897889
27761	08:52:34.154	00:00:27.761	1666	-1024	-768	-1	-1	-1	-1	4	-1024	-768	-1	-1	-1	-1	4		0	0						Untertest1.avi	0	880	547	72	111				0	Content		-72	-111	27761433	1443914857
27778	08:52:34.171	00:00:27.778	1667	-1024	-768	-1	-1	-1	-1	4	-1024	-768	-1	-1	-1	-1	4		0	0						Untertest1.avi	0	880	547	72	111				0	Content		-72	-111	27778100	1443931524
27795	08:52:34.188	00:00:27.794	1668	-1024	-768	-1	-1	-1	-1	4	-1024	-768	-1	-1	-1	-1	4		0	0						Untertest1.avi	0	880	547	72	111				0	Content		-72	-111	27794767	1443948191
27812	08:52:34.205	00:00:27.812	1669	-1024	-768	-1	-1	-1	-1	4	-1024	-768	-1	-1	-1	-1	4		0	0						Untertest1.avi	0	880	547	72	111				0	Content		-72	-111	27812065	1443965489
27829	08:52:34.222	00:00:27.828	1670	-1024	-768	-1	-1	-1	-1	4	-1024	-768	-1	-1	-1	-1	4		0	0						Untertest1.avi	0	880	547	72	111				0	Content		-72	-111	27828733	1443982157
27845	08:52:34.238	00:00:27.844	1671	-1024	-768	-1	-1	-1	-1	4	-1024	-768	-1	-1	-1	-1	4		0	0						Untertest1.avi	0	880	547	72	111				0	Content		-72	-111	27844985	1443998409
27862	08:52:34.255	00:00:27.861	1672	-1024	-768	-1	-1	-1	-1	4	-1024	-768	-1	-1	-1	-1	4		0	0						Untertest1.avi	0	880	547	72	111				0	Content		-72	-111	27861652	1444015076
27878	08:52:34.271	00:00:27.878	1673	-1024	-768	-1	-1	-1	-1	4	-1024	-768	-1	-1	-1	-1	4		0	0						Untertest1.avi	0	880	547	72	111				0	Content		-72	-111	27878319	1444031743
27894	08:52:34.287	00:00:27.894	1674	-1024	-768	-1	-1	-1	-1	4	-1024	-768	-1	-1	-1	-1	4		0	0						Untertest1.avi	0	880	547	72	111				0	Content		-72	-111	27894106	1444047530
27911	08:52:34.304	00:00:27.910	1675	-1024	-768	-1	-1	-1	-1	4	-1024	-768	-1	-1	-1	-1	4		0	0						Untertest1.avi	0	880	547	72	111				0	Content		-72	-111	27910727	1444064151
27927	08:52:34.320	00:00:27.927	1676	-1024	-768	-1	-1	-1	-1	4	-1024	-768	-1	-1	-1	-1	4		0	0						Untertest1.avi	0	880	547	72	111				0	Content		-72	-111	27927413	1444080837
27944	08:52:34.337	00:00:27.944	1677	-1024	-768	-1	-1	-1	-1	4	-1024	-768	-1	-1	-1	-1	4		0	0						Untertest1.avi	0	880	547	72	111				0	Content		-72	-111	27944080	1444097504
27961	08:52:34.354	00:00:27.960	1678	-1024	-768	-1	-1	-1	-1	4	-1024	-768	-1	-1	-1	-1	4		0	0						Untertest1.avi	0	880	547	72	111				0	Content		-72	-111	27960747	1444114171
27977	08:52:34.370	00:00:27.977	1679	-1024	-768	-1	-1	-1	-1	4	-1024	-768	-1	-1	-1	-1	4		0	0						Untertest1.avi	0	880	547	72	111				0	Content		-72	-111	27977406	1444130830
27994	08:52:34.387	00:00:27.994	1680	-1024	-768	-1	-1	-1	-1	4	-1024	-768	-1	-1	-1	-1	4		0	0						Untertest1.avi	0	880	547	72	111				0	Content		-72	-111	27994074	1444147498
28011	08:52:34.404	00:00:28.010	1681	-1024	-768	-1	-1	-1	-1	4	-1024	-768	-1	-1	-1	-1	4		0	0						Untertest1.avi	0	880	547	72	111				0	Content		-72	-111	28010741	1444164165
28027	08:52:34.420	00:00:28.027	1682	-1024	-768	-1	-1	-1	-1	4	-1024	-768	-1	-1	-1	-1	4		0	0						Untertest1.avi	0	880	547	72	111				0	Content		-72	-111	28027359	1444180783
28044	08:52:34.437	00:00:28.044	1683	-1024	-768	-1	-1	-1	-1	4	-1024	-768	-1	-1	-1	-1	4		0	0						Untertest1.avi	0	880	547	72	111				0	Content		-72	-111	28044026	1444197450
28061	08:52:34.454	00:00:28.060	1684	-1024	-768	-1	-1	-1	-1	4	-1024	-768	-1	-1	-1	-1	4		0	0						Untertest1.avi	0	880	547	72	111				0	Content		-72	-111	28060694	1444214118
28078	08:52:34.471	00:00:28.077	1685	-1024	-768	-1	-1	-1	-1	4	-1024	-768	-1	-1	-1	-1	4		0	0						Untertest1.avi	0	880	547	72	111				0	Content		-72	-111	28077538	1444230962
28094	08:52:34.487	00:00:28.094	1686	-1024	-768	-1	-1	-1	-1	4	-1024	-768	-1	-1	-1	-1	4		0	0						Untertest1.avi	0	880	547	72	111				0	Content		-72	-111	28094205	1444247629
28111	08:52:34.504	00:00:28.110	1687	-1024	-768	-1	-1	-1	-1	4	-1024	-768	-1	-1	-1	-1	4		0	0						Untertest1.avi	0	880	547	72	111				0	Content		-72	-111	28110872	1444264296
28128	08:52:34.521	00:00:28.127	1688	-1024	-768	-1	-1	-1	-1	4	-1024	-768	-1	-1	-1	-1	4		0	0						Untertest1.avi	0	880	547	72	111				0	Content		-72	-111	28127862	1444281286
28145	08:52:34.538	00:00:28.144	1689	-1024	-768	-1	-1	-1	-1	4	-1024	-768	-1	-1	-1	-1	4		0	0						Untertest1.avi	0	880	547	72	111				0	Content		-72	-111	28144530	1444297954
28161	08:52:34.554	00:00:28.161	1690	-1024	-768	-1	-1	-1	-1	4	-1024	-768	-1	-1	-1	-1	4		0	0						Untertest1.avi	0	880	547	72	111				0	Content		-72	-111	28161197	1444314621
28178	08:52:34.571	00:00:28.178	1691	-1024	-768	-1	-1	-1	-1	4	-1024	-768	-1	-1	-1	-1	4		0	0						Untertest1.avi	0	880	547	72	111				0	Content		-72	-111	28178286	1444331710
28195	08:52:34.588	00:00:28.194	1692	-1024	-768	-1	-1	-1	-1	4	-1024	-768	-1	-1	-1	-1	4		0	0						Untertest1.avi	0	880	547	72	111				0	Content		-72	-111	28194953	1444348377
28212	08:52:34.605	00:00:28.211	1693	-1024	-768	-1	-1	-1	-1	4	-1024	-768	-1	-1	-1	-1	4		0	0						Untertest1.avi	0	880	547	72	111				0	Content		-72	-111	28211621	1444365045
28228	08:52:34.621	00:00:28.227	1694	-1024	-768	-1	-1	-1	-1	4	-1024	-768	-1	-1	-1	-1	4		0	0						Untertest1.avi	0	880	547	72	111				0	Content		-72	-111	28227727	1444381151
28244	08:52:34.637	00:00:28.244	1695	-1024	-768	-1	-1	-1	-1	4	-1024	-768	-1	-1	-1	-1	4		0	0						Untertest1.avi	0	880	547	72	111				0	Content		-72	-111	28244394	1444397818
28261	08:52:34.654	00:00:28.260	1696	-1024	-768	-1	-1	-1	-1	4	-1024	-768	-1	-1	-1	-1	4		0	0						Untertest1.avi	0	880	547	72	111				0	Content		-72	-111	28260874	1444414298
28278	08:52:34.671	00:00:28.277	1697	-1024	-768	-1	-1	-1	-1	4	-1024	-768	-1	-1	-1	-1	4		0	0						Untertest1.avi	0	880	547	72	111				0	Content		-72	-111	28277541	1444430965
28294	08:52:34.687	00:00:28.294	1698	-1024	-768	-1	-1	-1	-1	4	-1024	-768	-1	-1	-1	-1	4		0	0						Untertest1.avi	0	880	547	72	111				0	Content		-72	-111	28294209	1444447633
28311	08:52:34.704	00:00:28.310	1699	-1024	-768	-1	-1	-1	-1	4	-1024	-768	-1	-1	-1	-1	4		0	0						Untertest1.avi	0	880	547	72	111				0	Content		-72	-111	28310577	1444464001
28327	08:52:34.720	00:00:28.327	1700	-1024	-768	-1	-1	-1	-1	4	-1024	-768	-1	-1	-1	-1	4		0	0						Untertest1.avi	0	880	547	72	111				0	Content		-72	-111	28327220	1444480644
28344	08:52:34.737	00:00:28.343	1701	-1024	-768	-1	-1	-1	-1	4	-1024	-768	-1	-1	-1	-1	4		0	0						Untertest1.avi	0	880	547	72	111				0	Content		-72	-111	28343880	1444497304
28360	08:52:34.753	00:00:28.360	1702	-1024	-768	-1	-1	-1	-1	4	-1024	-768	-1	-1	-1	-1	4		0	0						Untertest1.avi	0	880	547	72	111				0	Content		-72	-111	28360475	1444513899
28377	08:52:34.770	00:00:28.377	1703	-1024	-768	-1	-1	-1	-1	4	-1024	-768	-1	-1	-1	-1	4		0	0						Untertest1.avi	0	880	547	72	111				0	Content		-72	-111	28377143	1444530567
28394	08:52:34.787	00:00:28.393	1704	-1024	-768	-1	-1	-1	-1	4	-1024	-768	-1	-1	-1	-1	4		0	0						Untertest1.avi	0	880	547	72	111				0	Content		-72	-111	28393993	1444547417
28411	08:52:34.804	00:00:28.410	1705	-1024	-768	-1	-1	-1	-1	4	-1024	-768	-1	-1	-1	-1	4		0	0						Untertest1.avi	0	880	547	72	111				0	Content		-72	-111	28410660	1444564084
28427	08:52:34.820	00:00:28.427	1706	-1024	-768	-1	-1	-1	-1	4	-1024	-768	-1	-1	-1	-1	4		0	0						Untertest1.avi	0	880	547	72	111				0	Content		-72	-111	28427327	1444580751
28444	08:52:34.837	00:00:28.444	1707	-1024	-768	-1	-1	-1	-1	4	-1024	-768	-1	-1	-1	-1	4		0	0						Untertest1.avi	0	880	547	72	111				0	Content		-72	-111	28444233	1444597657
28461	08:52:34.854	00:00:28.460	1708	-1024	-768	-1	-1	-1	-1	4	-1024	-768	-1	-1	-1	-1	4		0	0						Untertest1.avi	0	880	547	72	111				0	Content		-72	-111	28460900	1444614324
28478	08:52:34.871	00:00:28.477	1709	-1024	-768	-1	-1	-1	-1	4	-1024	-768	-1	-1	-1	-1	4		0	0						Untertest1.avi	0	880	547	72	111				0	Content		-72	-111	28477567	1444630991
28494	08:52:34.887	00:00:28.494	1710	-1024	-768	-1	-1	-1	-1	4	-1024	-768	-1	-1	-1	-1	4		0	0						Untertest1.avi	0	880	547	72	111				0	Content		-72	-111	28494234	1444647658
28512	08:52:34.905	00:00:28.511	1711	-1024	-768	-1	-1	-1	-1	4	-1024	-768	-1	-1	-1	-1	4		0	0						Untertest1.avi	0	880	547	72	111				0	Content		-72	-111	28511586	1444665010
28528	08:52:34.921	00:00:28.528	1712	-1024	-768	-1	-1	-1	-1	4	-1024	-768	-1	-1	-1	-1	4		0	0						Untertest1.avi	0	880	547	72	111				0	Content		-72	-111	28528254	1444681678
28544	08:52:34.937	00:00:28.544	1713	-1024	-768	-1	-1	-1	-1	4	-1024	-768	-1	-1	-1	-1	4		0	0						Untertest1.avi	0	880	547	72	111				0	Content		-72	-111	28544481	1444697905
28561	08:52:34.954	00:00:28.561	1714	-1024	-768	-1	-1	-1	-1	4	-1024	-768	-1	-1	-1	-1	4		0	0						Untertest1.avi	0	880	547	72	111				0	Content		-72	-111	28561148	1444714572
28578	08:52:34.971	00:00:28.577	1715	-1024	-768	-1	-1	-1	-1	4	-1024	-768	-1	-1	-1	-1	4		0	0						Untertest1.avi	0	880	547	72	111				0	Content		-72	-111	28577815	1444731239
28594	08:52:34.987	00:00:28.593	1716	-1024	-768	-1	-1	-1	-1	4	-1024	-768	-1	-1	-1	-1	4		0	0						Untertest1.avi	0	880	547	72	111				0	Content		-72	-111	28593681	1444747105
28610	08:52:35.003	00:00:28.610	1717	-1024	-768	-1	-1	-1	-1	4	-1024	-768	-1	-1	-1	-1	4		0	0						Untertest1.avi	0	880	547	72	111				0	Content		-72	-111	28610307	1444763731
28627	08:52:35.020	00:00:28.627	1718	-1024	-768	-1	-1	-1	-1	4	-1024	-768	-1	-1	-1	-1	4		0	0						Untertest1.avi	0	880	547	72	111				0	Content		-72	-111	28627062	1444780486
28644	08:52:35.037	00:00:28.643	1719	-1024	-768	-1	-1	-1	-1	4	-1024	-768	-1	-1	-1	-1	4		0	0						Untertest1.avi	0	880	547	72	111				0	Content		-72	-111	28643684	1444797108
28660	08:52:35.053	00:00:28.660	1720	-1024	-768	-1	-1	-1	-1	4	-1024	-768	-1	-1	-1	-1	4		0	0						Untertest1.avi	0	880	547	72	111				0	Content		-72	-111	28660351	1444813775
28677	08:52:35.070	00:00:28.676	1721	-1024	-768	-1	-1	-1	-1	4	-1024	-768	-1	-1	-1	-1	4		0	0						Untertest1.avi	0	880	547	72	111				0	Content		-72	-111	28676928	1444830352
28695	08:52:35.088	00:00:28.694	1722	895,8151	981,4351	0,5266998	0,7584495	515,1443	3,485456	3	849,8326	972,5492	0,5267646	0,7584273	515,1443	3,495629	1	24	850	973						Untertest1.avi	0	880	547	72	111	810	863	83	0	Content		778	862	28694676	1444848100
28711	08:52:35.104	00:00:28.711	1723	-1024	-768	-1	-1	-1	-1	4	-1024	-768	-1	-1	-1	-1	4	24	0	0						Untertest1.avi	0	880	547	72	111	810	863	83	0	Content		-72	-111	28711052	1444864476
28728	08:52:35.121	00:00:28.727	1724	939,0132	977,0109	0,5353045	0,7555731	523,4076	3,519363	3	880,2413	961,6998	0,5334863	0,7555748	515,1443	3,477205	1	24	880	962						Untertest1.avi	0	880	547	72	111	810	863	83	0	Content		808	851	28727806	1444881230
28744	08:52:35.137	00:00:28.744	1725	944,3577	991,2128	0,5388199	0,7542683	523,4076	3,520707	3	884,1698	975,9247	0,5369861	0,7542661	515,169	3,478642	1	24	884	976						Untertest1.avi	0	880	547	72	111	810	863	83	0	Content		812	865	28744171	1444897595
28761	08:52:35.154	00:00:28.761	1726	962,1435	999,0807	0,534591	0,7538775	524,5956	3,560132	1	891,8613	982,6144	0,5364037	0,7538706	515,169	3,509744	3	24	962	999						Untertest1.avi	0	880	547	72	111	810	863	83	0	Content		890	888	28761297	1444914721
28778	08:52:35.171	00:00:28.777	1727	-1024	-768	-1	-1	-1	-1	4	-1024	-768	-1	-1	-1	-1	4	25	0	0						Untertest1.avi	0	880	547	72	111	890	874	167	0	Content		-72	-111	28777547	1444930971
28795	08:52:35.188	00:00:28.794	1728	957,6322	986,4806	0,5412737	0,7530192	521,0079	3,51556	1	886,2963	968,6959	0,5435537	0,7530161	509,3099	3,451232	3	25	958	986						Untertest1.avi	0	880	547	72	111	890	874	167	0	Content		886	875	28794550	1444947974
28811	08:52:35.204	00:00:28.810	1729	-1024	-768	-1	-1	-1	-1	4	-1024	-768	-1	-1	-1	-1	4	25	0	0						Untertest1.avi	0	880	547	72	111	890	874	167	0	Content		-72	-111	28810794	1444964218
28828	08:52:35.221	00:00:28.827	1730	-1024	-768	-1	-1	-1	-1	4	-1024	-768	-1	-1	-1	-1	4	25	0	0						Untertest1.avi	0	880	547	72	111	890	874	167	0	Content		-72	-111	28827794	1444981218
28844	08:52:35.237	00:00:28.844	1731	-1024	-768	-1	-1	-1	-1	4	-1024	-768	-1	-1	-1	-1	4	25	0	0						Untertest1.avi	0	880	547	72	111	890	874	167	0	Content		-72	-111	28844174	1444997598
28861	08:52:35.254	00:00:28.861	1732	962,3906	983,5393	0,5490049	0,7522463	519,9177	3,499248	1	896,6761	967,9956	0,5506706	0,7522384	511,2083	3,454394	3	25	962	984						Untertest1.avi	0	880	547	72	111	890	874	167	0	Content		890	873	28861172	1445014596
28878	08:52:35.271	00:00:28.877	1733	-1024	-768	-1	-1	-1	-1	4	-1024	-768	-1	-1	-1	-1	4	25	0	0						Untertest1.avi	0	880	547	72	111	890	874	167	0	Content		-72	-111	28877916	1445031340
28894	08:52:35.287	00:00:28.894	1734	-1024	-768	-1	-1	-1	-1	4	-1024	-768	-1	-1	-1	-1	4	25	0	0						Untertest1.avi	0	880	547	72	111	890	874	167	0	Content		-72	-111	28894426	1445047850
28911	08:52:35.304	00:00:28.910	1735	-1024	-768	-1	-1	-1	-1	4	-1024	-768	-1	-1	-1	-1	4	25	0	0						Untertest1.avi	0	880	547	72	111	890	874	167	0	Content		-72	-111	28910797	1445064221
28928	08:52:35.321	00:00:28.927	1736	969,1033	984,9457	0,5472751	0,7537872	525,1606	3,567267	1	893,3834	964,9158	0,5501304	0,753789	510,2998	3,48241	3	25	969	985						Untertest1.avi	0	880	547	72	111	890	874	167	0	Content		897	874	28927790	1445081214
28944	08:52:35.337	00:00:28.944	1737	972,9473	989,1073	0,5548601	0,7539831	525,1606	3,534055	3	903,0931	971,0001	0,5520936	0,7539899	513,2872	3,468568	1	26	903	971						Untertest1.avi	0	880	547	72	111	792	848	333	0	Content		831	860	28944410	1445097834
28961	08:52:35.354	00:00:28.960	1738	-1024	-768	-1	-1	-1	-1	4	-1024	-768	-1	-1	-1	-1	4	26	0	0						Untertest1.avi	0	880	547	72	111	792	848	333	0	Content		-72	-111	28960941	1445114365
28978	08:52:35.371	00:00:28.977	1739	-1024	-768	-1	-1	-1	-1	4	-1024	-768	-1	-1	-1	-1	4	26	0	0						Untertest1.avi	0	880	547	72	111	792	848	333	0	Content		-72	-111	28977608	1445131032
28994	08:52:35.387	00:00:28.994	1740	510,5414	1041,822	0,6882486	0,7312064	525,1606	3,303796	0	886,384	947,2062	0,5430464	0,7589729	504,4143	3,396937	0	26	698	995						Untertest1.avi	0	880	547	72	111	792	848	333	0	Content		626	884	28994105	1445147529
29011	08:52:35.404	00:00:29.011	1741	-1024	-768	-1	-1	-1	-1	4	885,9845	943,9426	0,5399217	0,7609612	504,7155	3,393152	0	26	886	944						Untertest1.avi	0	880	547	72	111	792	848	333	0	Content		814	833	29011048	1445164472
29027	08:52:35.420	00:00:29.027	1742	-1024	-768	-1	-1	-1	-1	4	898,129	960,8183	0,5366174	0,7629979	504,681	3,351226	0	26	898	961						Untertest1.avi	0	880	547	72	111	792	848	333	0	Content		826	850	29027481	1445180905
29044	08:52:35.437	00:00:29.044	1743	-1024	-768	-1	-1	-1	-1	4	869,7211	946,7682	0,5331194	0,7649099	504,744	3,393255	0	26	870	947						Untertest1.avi	0	880	547	72	111	792	848	333	0	Content		798	836	29044226	1445197650
29061	08:52:35.454	00:00:29.060	1744	-1024	-768	-1	-1	-1	-1	4	890,2781	966,6577	0,5295857	0,7664665	504,9105	3,34241	0	26	890	967						Untertest1.avi	0	880	547	72	111	792	848	333	0	Content		818	856	29060848	1445214272
29077	08:52:35.470	00:00:29.077	1745	512,257	1040,112	0,6703547	0,7372386	525,1606	3,311615	0	891,2026	953,4094	0,5259801	0,7674922	504,7946	3,319991	0	26	702	997						Untertest1.avi	0	880	547	72	111	792	848	333	0	Content		630	886	29077473	1445230897
29094	08:52:35.487	00:00:29.094	1746	-1024	-768	-1	-1	-1	-1	4	862,3196	937,7421	0,522276	0,7677429	504,8733	3,397569	0	26	862	938						Untertest1.avi	0	880	547	72	111	792	848	333	0	Content		790	827	29094096	1445247520
29111	08:52:35.504	00:00:29.110	1747	-1024	-768	-1	-1	-1	-1	4	856,9869	943,5532	0,5185449	0,7672718	505,1427	3,432673	0	26	857	944						Untertest1.avi	0	880	547	72	111	792	848	333	0	Content		785	833	29110719	1445264143
29128	08:52:35.521	00:00:29.127	1748	-1024	-768	-1	-1	-1	-1	4	877,4323	947,9467	0,5147773	0,7663822	505,1049	3,346657	0	26	877	948						Untertest1.avi	0	880	547	72	111	792	848	333	0	Content		805	837	29127593	1445281017
29144	08:52:35.537	00:00:29.144	1749	-1024	-768	-1	-1	-1	-1	4	865,4023	944,2502	0,5109749	0,7650105	505,2181	3,346874	0	26	865	944						Untertest1.avi	0	880	547	72	111	792	848	333	0	Content		793	833	29144215	1445297639
29161	08:52:35.554	00:00:29.160	1750	-1024	-768	-1	-1	-1	-1	4	863,2578	952,0582	0,5071542	0,7632397	505,1838	3,363238	0	26	863	952						Untertest1.avi	0	880	547	72	111	792	848	333	0	Content		791	841	29160715	1445314139
29177	08:52:35.570	00:00:29.177	1751	-1024	-768	-1	-1	-1	-1	4	863,6984	953,2935	0,5032944	0,7612204	505,1011	3,359912	0	26	864	953						Untertest1.avi	0	880	547	72	111	792	848	333	0	Content		792	842	29177465	1445330889
29194	08:52:35.587	00:00:29.194	1752	1147,837	1019,273	0,6527667	0,7282305	493,2076	3,151211	0	832,3669	941,5992	0,4992791	0,758977	505,1769	3,386476	0	26	990	980						Untertest1.avi	0	880	547	72	111	792	848	333	0	Content		918	869	29194086	1445347510
29211	08:52:35.604	00:00:29.211	1753	1120,68	966,5173	0,6562358	0,7247238	509,8526	3,495846	0	840,591	948,6857	0,4951257	0,7563915	505,1045	3,377626	0	26	981	958						Untertest1.avi	0	880	547	72	111	792	848	333	0	Content		909	847	29211029	1445364453
29227	08:52:35.620	00:00:29.227	1754	-1024	-768	-1	-1	-1	-1	4	835,8864	948,9626	0,4908279	0,7538029	505,1949	3,340372	0	26	836	949						Untertest1.avi	0	880	547	72	111	792	848	333	0	Content		764	838	29227209	1445380633
29244	08:52:35.637	00:00:29.243	1755	-1024	-768	-1	-1	-1	-1	4	845,4648	962,5519	0,4864488	0,7512007	505,1133	3,337195	0	26	845	963						Untertest1.avi	0	880	547	72	111	792	848	333	0	Content		773	852	29243970	1445397394
29261	08:52:35.654	00:00:29.260	1756	-1024	-768	-1	-1	-1	-1	4	853,5854	968,5916	0,4819907	0,7486477	504,9336	3,303716	0	26	854	969						Untertest1.avi	0	880	547	72	111	792	848	333	0	Content		782	858	29260706	1445414130
29277	08:52:35.670	00:00:29.277	1757	-1024	-768	-1	-1	-1	-1	4	832,2012	960,1786	0,4775028	0,7458922	504,7583	3,361221	0	27	832	960						Untertest1.avi	0	880	547	72	111	677	920	167	0	Content		760	849	29277326	1445430750
29294	08:52:35.687	00:00:29.293	1758	-1024	-768	-1	-1	-1	-1	4	789,378	1000,87	0,473605	0,7436214	504,6034	3,325129	0	27	789	1001						Untertest1.avi	0	880	547	72	111	677	920	167	0	Content		717	890	29293965	1445447389
29311	08:52:35.704	00:00:29.310	1759	-1024	-768	-1	-1	-1	-1	4	-1024	-768	-1	-1	-1	-1	4	27	0	0						Untertest1.avi	0	880	547	72	111	677	920	167	0	Content		-72	-111	29310575	1445463999
29327	08:52:35.720	00:00:29.327	1760	-1024	-768	-1	-1	-1	-1	4	749,2592	1031,148	0,4647963	0,7367977	504,4169	3,36302	0	27	749	1031						Untertest1.avi	0	880	547	72	111	677	920	167	0	Content		677	920	29327073	1445480497
29344	08:52:35.737	00:00:29.344	1761	-1024	-768	-1	-1	-1	-1	4	733,4143	1039,365	0,4603182	0,7329728	504,1328	3,364361	0	27	733	1039						Untertest1.avi	0	880	547	72	111	677	920	167	0	Content		661	928	29344269	1445497693
29360	08:52:35.753	00:00:29.360	1762	-1024	-768	-1	-1	-1	-1	4	-1024	-768	-1	-1	-1	-1	4	27	0	0						Untertest1.avi	0	880	547	72	111	677	920	167	0	Content		-72	-111	29360366	1445513790
29377	08:52:35.770	00:00:29.377	1763	-1024	-768	-1	-1	-1	-1	4	-1024	-768	-1	-1	-1	-1	4	27	0	0						Untertest1.avi	0	880	547	72	111	677	920	167	0	Content		-72	-111	29377489	1445530913
29393	08:52:35.786	00:00:29.393	1764	-1024	-768	-1	-1	-1	-1	4	-1024	-768	-1	-1	-1	-1	4	27	0	0						Untertest1.avi	0	880	547	72	111	677	920	167	0	Content		-72	-111	29393487	1445546911
29411	08:52:35.804	00:00:29.410	1765	-1024	-768	-1	-1	-1	-1	4	-1024	-768	-1	-1	-1	-1	4	27	0	0						Untertest1.avi	0	880	547	72	111	677	920	167	0	Content		-72	-111	29410735	1445564159
29427	08:52:35.820	00:00:29.426	1766	-1024	-768	-1	-1	-1	-1	4	716,8934	1046,046	0,4397762	0,7118587	504,1328	3,356009	0	27	717	1046						Untertest1.avi	0	880	547	72	111	677	920	167	0	Content		645	935	29426982	1445580406
29444	08:52:35.837	00:00:29.443	1767	-1024	-768	-1	-1	-1	-1	4	-1024	-768	-1	-1	-1	-1	4		0	0						Untertest1.avi	0	880	547	72	111				0	Content		-72	-111	29443857	1445597281
29460	08:52:35.853	00:00:29.460	1768	-1024	-768	-1	-1	-1	-1	4	-1024	-768	-1	-1	-1	-1	4		0	0						Untertest1.avi	0	880	547	72	111				0	Content		-72	-111	29460356	1445613780
29477	08:52:35.870	00:00:29.477	1769	-1024	-768	-1	-1	-1	-1	4	-1024	-768	-1	-1	-1	-1	4		0	0						Untertest1.avi	0	880	547	72	111				0	Content		-72	-111	29477227	1445630651
29494	08:52:35.887	00:00:29.493	1770	-1024	-768	-1	-1	-1	-1	4	-1024	-768	-1	-1	-1	-1	4		0	0						Untertest1.avi	0	880	547	72	111				0	Content		-72	-111	29493849	1445647273
29511	08:52:35.904	00:00:29.510	1771	-1024	-768	-1	-1	-1	-1	4	-1024	-768	-1	-1	-1	-1	4		0	0						Untertest1.avi	0	880	547	72	111				0	Content		-72	-111	29510516	1445663940
29527	08:52:35.920	00:00:29.527	1772	-1024	-768	-1	-1	-1	-1	4	-1024	-768	-1	-1	-1	-1	4		0	0						Untertest1.avi	0	880	547	72	111				0	Content		-72	-111	29527094	1445680518
29544	08:52:35.937	00:00:29.543	1773	-1024	-768	-1	-1	-1	-1	4	-1024	-768	-1	-1	-1	-1	4		0	0						Untertest1.avi	0	880	547	72	111				0	Content		-72	-111	29543718	1445697142
29560	08:52:35.953	00:00:29.560	1774	-1024	-768	-1	-1	-1	-1	4	-1024	-768	-1	-1	-1	-1	4		0	0						Untertest1.avi	0	880	547	72	111				0	Content		-72	-111	29560385	1445713809
29577	08:52:35.970	00:00:29.576	1775	-1024	-768	-1	-1	-1	-1	4	-1024	-768	-1	-1	-1	-1	4		0	0						Untertest1.avi	0	880	547	72	111				0	Content		-72	-111	29576984	1445730408
29594	08:52:35.987	00:00:29.593	1776	-1024	-768	-1	-1	-1	-1	4	-1024	-768	-1	-1	-1	-1	4		0	0						Untertest1.avi	0	880	547	72	111				0	Content		-72	-111	29593651	1445747075
29610	08:52:36.003	00:00:29.610	1777	-1024	-768	-1	-1	-1	-1	4	-1024	-768	-1	-1	-1	-1	4		0	0						Untertest1.avi	0	880	547	72	111				0	Content		-72	-111	29610241	1445763665
29627	08:52:36.020	00:00:29.626	1778	-1024	-768	-1	-1	-1	-1	4	-1024	-768	-1	-1	-1	-1	4		0	0						Untertest1.avi	0	880	547	72	111				0	Content		-72	-111	29626909	1445780333
29644	08:52:36.037	00:00:29.643	1779	-1024	-768	-1	-1	-1	-1	4	-1024	-768	-1	-1	-1	-1	4		0	0						Untertest1.avi	0	880	547	72	111				0	Content		-72	-111	29643561	1445796985
29660	08:52:36.053	00:00:29.660	1780	-1024	-768	-1	-1	-1	-1	4	-1024	-768	-1	-1	-1	-1	4		0	0						Untertest1.avi	0	880	547	72	111				0	Content		-72	-111	29660228	1445813652
29677	08:52:36.070	00:00:29.676	1781	-1024	-768	-1	-1	-1	-1	4	-1024	-768	-1	-1	-1	-1	4		0	0						Untertest1.avi	0	880	547	72	111				0	Content		-72	-111	29676839	1445830263
29694	08:52:36.087	00:00:29.693	1782	-1024	-768	-1	-1	-1	-1	4	-1024	-768	-1	-1	-1	-1	4		0	0						Untertest1.avi	0	880	547	72	111				0	Content		-72	-111	29693507	1445846931
29710	08:52:36.103	00:00:29.710	1783	-1024	-768	-1	-1	-1	-1	4	-1024	-768	-1	-1	-1	-1	4		0	0						Untertest1.avi	0	880	547	72	111				0	Content		-72	-111	29710477	1445863901
29727	08:52:36.120	00:00:29.727	1784	-1024	-768	-1	-1	-1	-1	4	-1024	-768	-1	-1	-1	-1	4		0	0						Untertest1.avi	0	880	547	72	111				0	Content		-72	-111	29727144	1445880568
29744	08:52:36.137	00:00:29.744	1785	-1024	-768	-1	-1	-1	-1	4	-1024	-768	-1	-1	-1	-1	4		0	0						Untertest1.avi	0	880	547	72	111				0	Content		-72	-111	29744071	1445897495
29760	08:52:36.153	00:00:29.759	1786	-1024	-768	-1	-1	-1	-1	4	-1024	-768	-1	-1	-1	-1	4		0	0						Untertest1.avi	0	880	547	72	111				0	Content		-72	-111	29759622	1445913046
29776	08:52:36.169	00:00:29.776	1787	-1024	-768	-1	-1	-1	-1	4	-1024	-768	-1	-1	-1	-1	4		0	0						Untertest1.avi	0	880	547	72	111				0	Content		-72	-111	29776273	1445929697
29793	08:52:36.186	00:00:29.792	1788	-1024	-768	-1	-1	-1	-1	4	-1024	-768	-1	-1	-1	-1	4		0	0						Untertest1.avi	0	880	547	72	111				0	Content		-72	-111	29792940	1445946364
29810	08:52:36.203	00:00:29.809	1789	-1024	-768	-1	-1	-1	-1	4	-1024	-768	-1	-1	-1	-1	4		0	0						Untertest1.avi	0	880	547	72	111				0	Content		-72	-111	29809774	1445963198
29826	08:52:36.219	00:00:29.826	1790	-1024	-768	-1	-1	-1	-1	4	-1024	-768	-1	-1	-1	-1	4		0	0						Untertest1.avi	0	880	547	72	111				0	Content		-72	-111	29826441	1445979865
29843	08:52:36.236	00:00:29.843	1791	-1024	-768	-1	-1	-1	-1	4	-1024	-768	-1	-1	-1	-1	4		0	0						Untertest1.avi	0	880	547	72	111				0	Content		-72	-111	29843108	1445996532
29860	08:52:36.253	00:00:29.860	1792	-1024	-768	-1	-1	-1	-1	4	-1024	-768	-1	-1	-1	-1	4		0	0						Untertest1.avi	0	880	547	72	111				0	Content		-72	-111	29860092	1446013516
29877	08:52:36.270	00:00:29.876	1793	-1024	-768	-1	-1	-1	-1	4	-1024	-768	-1	-1	-1	-1	4		0	0						Untertest1.avi	0	880	547	72	111				0	Content		-72	-111	29876759	1446030183
29893	08:52:36.286	00:00:29.893	1794	-1024	-768	-1	-1	-1	-1	4	-1024	-768	-1	-1	-1	-1	4		0	0						Untertest1.avi	0	880	547	72	111				0	Content		-72	-111	29893426	1446046850
29911	08:52:36.304	00:00:29.910	1795	-1024	-768	-1	-1	-1	-1	4	-1024	-768	-1	-1	-1	-1	4		0	0						Untertest1.avi	0	880	547	72	111				0	Content		-72	-111	29910686	1446064110
29927	08:52:36.320	00:00:29.927	1796	-1024	-768	-1	-1	-1	-1	4	-1024	-768	-1	-1	-1	-1	4		0	0						Untertest1.avi	0	880	547	72	111				0	Content		-72	-111	29927354	1446080778
29944	08:52:36.337	00:00:29.943	1797	-1024	-768	-1	-1	-1	-1	4	-1024	-768	-1	-1	-1	-1	4		0	0						Untertest1.avi	0	880	547	72	111				0	Content		-72	-111	29943588	1446097012
29960	08:52:36.353	00:00:29.960	1798	-1024	-768	-1	-1	-1	-1	4	-1024	-768	-1	-1	-1	-1	4		0	0						Untertest1.avi	0	880	547	72	111				0	Content		-72	-111	29960255	1446113679
29977	08:52:36.370	00:00:29.976	1799	-1024	-768	-1	-1	-1	-1	4	-1024	-768	-1	-1	-1	-1	4		0	0						Untertest1.avi	0	880	547	72	111				0	Content		-72	-111	29976922	1446130346
29993	08:52:36.386	00:00:29.992	1800	-1024	-768	-1	-1	-1	-1	4	-1024	-768	-1	-1	-1	-1	4		0	0						Untertest1.avi	0	880	547	72	111				0	Content		-72	-111	29992679	1446146103
30009	08:52:36.402	00:00:30.009	1801	-1024	-768	-1	-1	-1	-1	4	-1024	-768	-1	-1	-1	-1	4		0	0						Untertest1.avi	0	880	547	72	111				0	Content		-72	-111	30009302	1446162726
30026	08:52:36.419	00:00:30.026	1802	-1024	-768	-1	-1	-1	-1	4	-1024	-768	-1	-1	-1	-1	4		0	0						Untertest1.avi	0	880	547	72	111				0	Content		-72	-111	30026049	1446179473
30043	08:52:36.436	00:00:30.042	1803	-1024	-768	-1	-1	-1	-1	4	-1024	-768	-1	-1	-1	-1	4		0	0						Untertest1.avi	0	880	547	72	111				0	Content		-72	-111	30042673	1446196097
30059	08:52:36.452	00:00:30.059	1804	-1024	-768	-1	-1	-1	-1	4	-1024	-768	-1	-1	-1	-1	4		0	0						Untertest1.avi	0	880	547	72	111				0	Content		-72	-111	30059340	1446212764
30076	08:52:36.469	00:00:30.076	1805	-1024	-768	-1	-1	-1	-1	4	-1024	-768	-1	-1	-1	-1	4		0	0						Untertest1.avi	0	880	547	72	111				0	Content		-72	-111	30076008	1446229432
30093	08:52:36.486	00:00:30.092	1806	-1024	-768	-1	-1	-1	-1	4	-1024	-768	-1	-1	-1	-1	4		0	0						Untertest1.avi	0	880	547	72	111				0	Content		-72	-111	30092676	1446246100
30109	08:52:36.502	00:00:30.109	1807	-1024	-768	-1	-1	-1	-1	4	-1024	-768	-1	-1	-1	-1	4		0	0						Untertest1.avi	0	880	547	72	111				0	Content		-72	-111	30109457	1446262881
30126	08:52:36.519	00:00:30.126	1808	-1024	-768	-1	-1	-1	-1	4	-1024	-768	-1	-1	-1	-1	4		0	0						Untertest1.avi	0	880	547	72	111				0	Content		-72	-111	30126124	1446279548
30143	08:52:36.536	00:00:30.142	1809	-1024	-768	-1	-1	-1	-1	4	-1024	-768	-1	-1	-1	-1	4		0	0						Untertest1.avi	0	880	547	72	111				0	Content		-72	-111	30142791	1446296215
30159	08:52:36.552	00:00:30.159	1810	-1024	-768	-1	-1	-1	-1	4	-1024	-768	-1	-1	-1	-1	4		0	0						Untertest1.avi	0	880	547	72	111				0	Content		-72	-111	30159458	1446312882
30177	08:52:36.570	00:00:30.176	1811	-1024	-768	-1	-1	-1	-1	4	-1024	-768	-1	-1	-1	-1	4		0	0						Untertest1.avi	0	880	547	72	111				0	Content		-72	-111	30176630	1446330054
30193	08:52:36.586	00:00:30.193	1812	-1024	-768	-1	-1	-1	-1	4	-1024	-768	-1	-1	-1	-1	4		0	0						Untertest1.avi	0	880	547	72	111				0	Content		-72	-111	30193297	1446346721
30210	08:52:36.603	00:00:30.210	1813	-1024	-768	-1	-1	-1	-1	4	-1024	-768	-1	-1	-1	-1	4		0	0						Untertest1.avi	0	880	547	72	111				0	Content		-72	-111	30210335	1446363759
30227	08:52:36.620	00:00:30.227	1814	-1024	-768	-1	-1	-1	-1	4	-1024	-768	-1	-1	-1	-1	4		0	0						Untertest1.avi	0	880	547	72	111				0	Content		-72	-111	30227002	1446380426
30244	08:52:36.637	00:00:30.243	1815	-1024	-768	-1	-1	-1	-1	4	-1024	-768	-1	-1	-1	-1	4		0	0						Untertest1.avi	0	880	547	72	111				0	Content		-72	-111	30243670	1446397094
30260	08:52:36.653	00:00:30.259	1816	-1024	-768	-1	-1	-1	-1	4	-1024	-768	-1	-1	-1	-1	4		0	0						Untertest1.avi	0	880	547	72	111				0	Content		-72	-111	30259796	1446413220
30276	08:52:36.669	00:00:30.276	1817	-1024	-768	-1	-1	-1	-1	4	-1024	-768	-1	-1	-1	-1	4		0	0						Untertest1.avi	0	880	547	72	111				0	Content		-72	-111	30276463	1446429887
30293	08:52:36.686	00:00:30.292	1818	-1024	-768	-1	-1	-1	-1	4	-1024	-768	-1	-1	-1	-1	4		0	0						Untertest1.avi	0	880	547	72	111				0	Content		-72	-111	30292530	1446445954
30309	08:52:36.702	00:00:30.309	1819	-1024	-768	-1	-1	-1	-1	4	-1024	-768	-1	-1	-1	-1	4		0	0						Untertest1.avi	0	880	547	72	111				0	Content		-72	-111	30309150	1446462574
30326	08:52:36.719	00:00:30.325	1820	-1024	-768	-1	-1	-1	-1	4	-1024	-768	-1	-1	-1	-1	4		0	0						Untertest1.avi	0	880	547	72	111				0	Content		-72	-111	30325917	1446479341
30343	08:52:36.736	00:00:30.342	1821	-1024	-768	-1	-1	-1	-1	4	-1024	-768	-1	-1	-1	-1	4		0	0						Untertest1.avi	0	880	547	72	111				0	Content		-72	-111	30342619	1446496043
30359	08:52:36.752	00:00:30.359	1822	-1024	-768	-1	-1	-1	-1	4	-1024	-768	-1	-1	-1	-1	4		0	0						Untertest1.avi	0	880	547	72	111				0	Content		-72	-111	30359286	1446512710
30376	08:52:36.769	00:00:30.375	1823	-1024	-768	-1	-1	-1	-1	4	-1024	-768	-1	-1	-1	-1	4		0	0						Untertest1.avi	0	880	547	72	111				0	Content		-72	-111	30375953	1446529377
30393	08:52:36.786	00:00:30.392	1824	-1024	-768	-1	-1	-1	-1	4	-1024	-768	-1	-1	-1	-1	4		0	0						Untertest1.avi	0	880	547	72	111				0	Content		-72	-111	30392655	1446546079
30409	08:52:36.802	00:00:30.409	1825	-1024	-768	-1	-1	-1	-1	4	-1024	-768	-1	-1	-1	-1	4		0	0						Untertest1.avi	0	880	547	72	111				0	Content		-72	-111	30409399	1446562823
30426	08:52:36.819	00:00:30.426	1826	-1024	-768	-1	-1	-1	-1	4	-1024	-768	-1	-1	-1	-1	4		0	0						Untertest1.avi	0	880	547	72	111				0	Content		-72	-111	30426066	1446579490
30443	08:52:36.836	00:00:30.442	1827	-1024	-768	-1	-1	-1	-1	4	-1024	-768	-1	-1	-1	-1	4		0	0						Untertest1.avi	0	880	547	72	111				0	Content		-72	-111	30442791	1446596215
30459	08:52:36.852	00:00:30.459	1828	-1024	-768	-1	-1	-1	-1	4	-1024	-768	-1	-1	-1	-1	4		0	0						Untertest1.avi	0	880	547	72	111				0	Content		-72	-111	30459458	1446612882
30476	08:52:36.869	00:00:30.476	1829	-1024	-768	-1	-1	-1	-1	4	-1024	-768	-1	-1	-1	-1	4		0	0						Untertest1.avi	0	880	547	72	111				0	Content		-72	-111	30476111	1446629535
30493	08:52:36.886	00:00:30.492	1830	-1024	-768	-1	-1	-1	-1	4	-1024	-768	-1	-1	-1	-1	4		0	0						Untertest1.avi	0	880	547	72	111				0	Content		-72	-111	30492778	1446646202
30510	08:52:36.903	00:00:30.509	1831	-1024	-768	-1	-1	-1	-1	4	-1024	-768	-1	-1	-1	-1	4		0	0						Untertest1.avi	0	880	547	72	111				0	Content		-72	-111	30509509	1446662933
30526	08:52:36.919	00:00:30.526	1832	-1024	-768	-1	-1	-1	-1	4	-1024	-768	-1	-1	-1	-1	4		0	0						Untertest1.avi	0	880	547	72	111				0	Content		-72	-111	30526133	1446679557
30543	08:52:36.936	00:00:30.542	1833	-1024	-768	-1	-1	-1	-1	4	-1024	-768	-1	-1	-1	-1	4		0	0						Untertest1.avi	0	880	547	72	111				0	Content		-72	-111	30542756	1446696180
30559	08:52:36.952	00:00:30.559	1834	-1024	-768	-1	-1	-1	-1	4	-1024	-768	-1	-1	-1	-1	4		0	0						Untertest1.avi	0	880	547	72	111				0	Content		-72	-111	30559441	1446712865
30576	08:52:36.969	00:00:30.576	1835	-1024	-768	-1	-1	-1	-1	4	-1024	-768	-1	-1	-1	-1	4		0	0						Untertest1.avi	0	880	547	72	111				0	Content		-72	-111	30576108	1446729532
30593	08:52:36.986	00:00:30.592	1836	688,9513	964,4207	0,3517063	0,7175864	521,5943	3,40927	1	623,3507	954,8849	0,3515847	0,7175653	521,5943	3,417443	3	28	689	964						Untertest1.avi	0	880	547	72	111	614	844	84	0	Content		617	853	30592749	1446746173
30610	08:52:37.003	00:00:30.609	1837	674,0939	953,844	0,3518946	0,7172158	519,4337	3,282712	1	612,8259	944,0312	0,3518088	0,7171945	519,4337	3,290982	3	28	674	954						Untertest1.avi	0	880	547	72	111	614	844	84	0	Content		602	843	30609875	1446763299
30626	08:52:37.019	00:00:30.626	1838	-1024	-768	-1	-1	-1	-1	4	-1024	-768	-1	-1	-1	-1	4	28	0	0						Untertest1.avi	0	880	547	72	111	614	844	84	0	Content		-72	-111	30626118	1446779542
30643	08:52:37.036	00:00:30.642	1839	690,9826	954,564	0,3511218	0,7168139	520,6501	3,29529	1	631,1041	944,7029	0,3510456	0,7167928	520,6501	3,303634	3	28	691	955						Untertest1.avi	0	880	547	72	111	614	844	84	0	Content		619	844	30642740	1446796164
30659	08:52:37.052	00:00:30.659	1840	686,4816	954,924	0,3512964	0,7183239	518,7748	3,301578	1	629,3188	945,0388	0,3512964	0,7183239	518,7748	3,30996	3	28	686	955						Untertest1.avi	0	880	547	72	111	614	844	84	0	Content		614	844	30659240	1446812664
30676	08:52:37.069	00:00:30.676	1841	-1024	-768	-1	-1	-1	-1	4	-1024	-768	-1	-1	-1	-1	4		0	0						Untertest1.avi	0	880	547	72	111				0	Content		-72	-111	30676362	1446829786
30693	08:52:37.086	00:00:30.693	1842	-1024	-768	-1	-1	-1	-1	4	-1024	-768	-1	-1	-1	-1	4		0	0						Untertest1.avi	0	880	547	72	111				0	Content		-72	-111	30693123	1446846547
30710	08:52:37.103	00:00:30.709	1843	-1024	-768	-1	-1	-1	-1	4	-1024	-768	-1	-1	-1	-1	4		0	0						Untertest1.avi	0	880	547	72	111				0	Content		-72	-111	30709732	1446863156
30726	08:52:37.119	00:00:30.725	1844	-1024	-768	-1	-1	-1	-1	4	-1024	-768	-1	-1	-1	-1	4		0	0						Untertest1.avi	0	880	547	72	111				0	Content		-72	-111	30725983	1446879407
30743	08:52:37.136	00:00:30.742	1845	-1024	-768	-1	-1	-1	-1	4	-1024	-768	-1	-1	-1	-1	4		0	0						Untertest1.avi	0	880	547	72	111				0	Content		-72	-111	30742980	1446896404
30760	08:52:37.153	00:00:30.759	1846	-1024	-768	-1	-1	-1	-1	4	-1024	-768	-1	-1	-1	-1	4		0	0						Untertest1.avi	0	880	547	72	111				0	Content		-72	-111	30759603	1446913027
30776	08:52:37.169	00:00:30.776	1847	-1024	-768	-1	-1	-1	-1	4	-1024	-768	-1	-1	-1	-1	4		0	0						Untertest1.avi	0	880	547	72	111				0	Content		-72	-111	30776270	1446929694
30793	08:52:37.186	00:00:30.792	1848	-1024	-768	-1	-1	-1	-1	4	-1024	-768	-1	-1	-1	-1	4		0	0						Untertest1.avi	0	880	547	72	111				0	Content		-72	-111	30792872	1446946296
30810	08:52:37.203	00:00:30.809	1849	-1024	-768	-1	-1	-1	-1	4	-1024	-768	-1	-1	-1	-1	4		0	0						Untertest1.avi	0	880	547	72	111				0	Content		-72	-111	30809539	1446962963
30826	08:52:37.219	00:00:30.826	1850	-1024	-768	-1	-1	-1	-1	4	-1024	-768	-1	-1	-1	-1	4		0	0						Untertest1.avi	0	880	547	72	111				0	Content		-72	-111	30826130	1446979554
30843	08:52:37.236	00:00:30.842	1851	-1024	-768	-1	-1	-1	-1	4	-1024	-768	-1	-1	-1	-1	4		0	0						Untertest1.avi	0	880	547	72	111				0	Content		-72	-111	30842797	1446996221
30859	08:52:37.252	00:00:30.859	1852	-1024	-768	-1	-1	-1	-1	4	-1024	-768	-1	-1	-1	-1	4		0	0						Untertest1.avi	0	880	547	72	111				0	Content		-72	-111	30859442	1447012866
30876	08:52:37.269	00:00:30.876	1853	-1024	-768	-1	-1	-1	-1	4	-1024	-768	-1	-1	-1	-1	4		0	0						Untertest1.avi	0	880	547	72	111				0	Content		-72	-111	30876110	1447029534
30893	08:52:37.286	00:00:30.892	1854	-1024	-768	-1	-1	-1	-1	4	-1024	-768	-1	-1	-1	-1	4		0	0						Untertest1.avi	0	880	547	72	111				0	Content		-72	-111	30892769	1447046193
30909	08:52:37.302	00:00:30.909	1855	-1024	-768	-1	-1	-1	-1	4	-1024	-768	-1	-1	-1	-1	4		0	0						Untertest1.avi	0	880	547	72	111				0	Content		-72	-111	30909436	1447062860
30926	08:52:37.319	00:00:30.926	1856	-1024	-768	-1	-1	-1	-1	4	-1024	-768	-1	-1	-1	-1	4		0	0						Untertest1.avi	0	880	547	72	111				0	Content		-72	-111	30926103	1447079527
30943	08:52:37.336	00:00:30.942	1857	-1024	-768	-1	-1	-1	-1	4	-1024	-768	-1	-1	-1	-1	4		0	0						Untertest1.avi	0	880	547	72	111				0	Content		-72	-111	30942705	1447096129
30960	08:52:37.353	00:00:30.959	1858	-1024	-768	-1	-1	-1	-1	4	-1024	-768	-1	-1	-1	-1	4		0	0						Untertest1.avi	0	880	547	72	111				0	Content		-72	-111	30959952	1447113376
30976	08:52:37.369	00:00:30.976	1859	-1024	-768	-1	-1	-1	-1	4	-1024	-768	-1	-1	-1	-1	4		0	0						Untertest1.avi	0	880	547	72	111				0	Content		-72	-111	30976202	1447129626
30993	08:52:37.386	00:00:30.992	1860	-1024	-768	-1	-1	-1	-1	4	-1024	-768	-1	-1	-1	-1	4		0	0						Untertest1.avi	0	880	547	72	111				0	Content		-72	-111	30992869	1447146293
31010	08:52:37.403	00:00:31.009	1861	-1024	-768	-1	-1	-1	-1	4	-1024	-768	-1	-1	-1	-1	4		0	0						Untertest1.avi	0	880	547	72	111				0	Content		-72	-111	31009536	1447162960
31026	08:52:37.419	00:00:31.025	1862	-1024	-768	-1	-1	-1	-1	4	-1024	-768	-1	-1	-1	-1	4		0	0						Untertest1.avi	0	880	547	72	111				0	Content		-72	-111	31025924	1447179348
31043	08:52:37.436	00:00:31.042	1863	-1024	-768	-1	-1	-1	-1	4	-1024	-768	-1	-1	-1	-1	4		0	0						Untertest1.avi	0	880	547	72	111				0	Content		-72	-111	31042591	1447196015
31059	08:52:37.452	00:00:31.059	1864	-1024	-768	-1	-1	-1	-1	4	-1024	-768	-1	-1	-1	-1	4		0	0						Untertest1.avi	0	880	547	72	111				0	Content		-72	-111	31059258	1447212682
31076	08:52:37.469	00:00:31.075	1865	-1024	-768	-1	-1	-1	-1	4	-1024	-768	-1	-1	-1	-1	4		0	0						Untertest1.avi	0	880	547	72	111				0	Content		-72	-111	31075920	1447229344
31093	08:52:37.486	00:00:31.092	1866	-1024	-768	-1	-1	-1	-1	4	-1024	-768	-1	-1	-1	-1	4		0	0						Untertest1.avi	0	880	547	72	111				0	Content		-72	-111	31092587	1447246011
31109	08:52:37.502	00:00:31.109	1867	-1024	-768	-1	-1	-1	-1	4	-1024	-768	-1	-1	-1	-1	4		0	0						Untertest1.avi	0	880	547	72	111				0	Content		-72	-111	31109457	1447262881
31126	08:52:37.519	00:00:31.126	1868	-1024	-768	-1	-1	-1	-1	4	-1024	-768	-1	-1	-1	-1	4		0	0						Untertest1.avi	0	880	547	72	111				0	Content		-72	-111	31126124	1447279548
31143	08:52:37.536	00:00:31.142	1869	-1024	-768	-1	-1	-1	-1	4	-1024	-768	-1	-1	-1	-1	4		0	0						Untertest1.avi	0	880	547	72	111				0	Content		-72	-111	31142791	1447296215
31160	08:52:37.553	00:00:31.159	1870	-1024	-768	-1	-1	-1	-1	4	-1024	-768	-1	-1	-1	-1	4		0	0						Untertest1.avi	0	880	547	72	111				0	Content		-72	-111	31159928	1447313352
31177	08:52:37.570	00:00:31.176	1871	-1024	-768	-1	-1	-1	-1	4	-1024	-768	-1	-1	-1	-1	4		0	0						Untertest1.avi	0	880	547	72	111				0	Content		-72	-111	31176596	1447330020
31193	08:52:37.586	00:00:31.192	1872	-1024	-768	-1	-1	-1	-1	4	-1024	-768	-1	-1	-1	-1	4		0	0						Untertest1.avi	0	880	547	72	111				0	Content		-72	-111	31192795	1447346219
31209	08:52:37.602	00:00:31.209	1873	-1024	-768	-1	-1	-1	-1	4	-1024	-768	-1	-1	-1	-1	4		0	0						Untertest1.avi	0	880	547	72	111				0	Content		-72	-111	31209462	1447362886
31226	08:52:37.619	00:00:31.226	1874	-1024	-768	-1	-1	-1	-1	4	-1024	-768	-1	-1	-1	-1	4		0	0						Untertest1.avi	0	880	547	72	111				0	Content		-72	-111	31226129	1447379553
31242	08:52:37.635	00:00:31.241	1875	-1024	-768	-1	-1	-1	-1	4	-1024	-768	-1	-1	-1	-1	4		0	0						Untertest1.avi	0	880	547	72	111				0	Content		-72	-111	31241812	1447395236
31259	08:52:37.652	00:00:31.258	1876	-1024	-768	-1	-1	-1	-1	4	-1024	-768	-1	-1	-1	-1	4		0	0						Untertest1.avi	0	880	547	72	111				0	Content		-72	-111	31258560	1447411984
31275	08:52:37.668	00:00:31.275	1877	-1024	-768	-1	-1	-1	-1	4	-1024	-768	-1	-1	-1	-1	4		0	0						Untertest1.avi	0	880	547	72	111				0	Content		-72	-111	31275181	1447428605
31292	08:52:37.685	00:00:31.291	1878	-1024	-768	-1	-1	-1	-1	4	-1024	-768	-1	-1	-1	-1	4		0	0						Untertest1.avi	0	880	547	72	111				0	Content		-72	-111	31291804	1447445228
31308	08:52:37.701	00:00:31.308	1879	-1024	-768	-1	-1	-1	-1	4	-1024	-768	-1	-1	-1	-1	4		0	0						Untertest1.avi	0	880	547	72	111				0	Content		-72	-111	31308470	1447461894
31325	08:52:37.718	00:00:31.325	1880	-1024	-768	-1	-1	-1	-1	4	-1024	-768	-1	-1	-1	-1	4		0	0						Untertest1.avi	0	880	547	72	111				0	Content		-72	-111	31325048	1447478472
31342	08:52:37.735	00:00:31.341	1881	-1024	-768	-1	-1	-1	-1	4	-1024	-768	-1	-1	-1	-1	4		0	0						Untertest1.avi	0	880	547	72	111				0	Content		-72	-111	31341546	1447494970
31358	08:52:37.751	00:00:31.358	1882	-1024	-768	-1	-1	-1	-1	4	-1024	-768	-1	-1	-1	-1	4		0	0						Untertest1.avi	0	880	547	72	111				0	Content		-72	-111	31358178	1447511602
31375	08:52:37.768	00:00:31.374	1883	-1024	-768	-1	-1	-1	-1	4	-1024	-768	-1	-1	-1	-1	4		0	0						Untertest1.avi	0	880	547	72	111				0	Content		-72	-111	31374845	1447528269
31392	08:52:37.785	00:00:31.391	1884	-1024	-768	-1	-1	-1	-1	4	-1024	-768	-1	-1	-1	-1	4		0	0						Untertest1.avi	0	880	547	72	111				0	Content		-72	-111	31391556	1447544980
31408	08:52:37.801	00:00:31.408	1885	-1024	-768	-1	-1	-1	-1	4	-1024	-768	-1	-1	-1	-1	4		0	0						Untertest1.avi	0	880	547	72	111				0	Content		-72	-111	31408167	1447561591
31425	08:52:37.818	00:00:31.424	1886	-1024	-768	-1	-1	-1	-1	4	-1024	-768	-1	-1	-1	-1	4		0	0						Untertest1.avi	0	880	547	72	111				0	Content		-72	-111	31424790	1447578214
31442	08:52:37.835	00:00:31.441	1887	-1024	-768	-1	-1	-1	-1	4	-1024	-768	-1	-1	-1	-1	4		0	0						Untertest1.avi	0	880	547	72	111				0	Content		-72	-111	31441536	1447594960
31458	08:52:37.851	00:00:31.458	1888	-1024	-768	-1	-1	-1	-1	4	-1024	-768	-1	-1	-1	-1	4		0	0						Untertest1.avi	0	880	547	72	111				0	Content		-72	-111	31458159	1447611583
31475	08:52:37.868	00:00:31.474	1889	-1024	-768	-1	-1	-1	-1	4	-1024	-768	-1	-1	-1	-1	4		0	0						Untertest1.avi	0	880	547	72	111				0	Content		-72	-111	31474781	1447628205
31491	08:52:37.884	00:00:31.491	1890	-1024	-768	-1	-1	-1	-1	4	-1024	-768	-1	-1	-1	-1	4		0	0						Untertest1.avi	0	880	547	72	111				0	Content		-72	-111	31491405	1447644829
31508	08:52:37.901	00:00:31.508	1891	-1024	-768	-1	-1	-1	-1	4	-1024	-768	-1	-1	-1	-1	4		0	0						Untertest1.avi	0	880	547	72	111				0	Content		-72	-111	31508026	1447661450
31525	08:52:37.918	00:00:31.525	1892	-1024	-768	-1	-1	-1	-1	4	-1024	-768	-1	-1	-1	-1	4		0	0						Untertest1.avi	0	880	547	72	111				0	Content		-72	-111	31525271	1447678695
31542	08:52:37.935	00:00:31.542	1893	-1024	-768	-1	-1	-1	-1	4	-1024	-768	-1	-1	-1	-1	4		0	0						Untertest1.avi	0	880	547	72	111				0	Content		-72	-111	31542022	1447695446
31559	08:52:37.952	00:00:31.558	1894	-1024	-768	-1	-1	-1	-1	4	-1024	-768	-1	-1	-1	-1	4		0	0						Untertest1.avi	0	880	547	72	111				0	Content		-72	-111	31558643	1447712067
31575	08:52:37.968	00:00:31.574	1895	-1024	-768	-1	-1	-1	-1	4	-1024	-768	-1	-1	-1	-1	4		0	0						Untertest1.avi	0	880	547	72	111				0	Content		-72	-111	31574766	1447728190
31591	08:52:37.984	00:00:31.591	1896	-1024	-768	-1	-1	-1	-1	4	-1024	-768	-1	-1	-1	-1	4		0	0						Untertest1.avi	0	880	547	72	111				0	Content		-72	-111	31591390	1447744814
31608	08:52:38.001	00:00:31.608	1897	-1024	-768	-1	-1	-1	-1	4	-1024	-768	-1	-1	-1	-1	4		0	0						Untertest1.avi	0	880	547	72	111				0	Content		-72	-111	31608057	1447761481
31625	08:52:38.018	00:00:31.624	1898	-1024	-768	-1	-1	-1	-1	4	-1024	-768	-1	-1	-1	-1	4		0	0						Untertest1.avi	0	880	547	72	111				0	Content		-72	-111	31624759	1447778183
31641	08:52:38.034	00:00:31.641	1899	-1024	-768	-1	-1	-1	-1	4	-1024	-768	-1	-1	-1	-1	4		0	0						Untertest1.avi	0	880	547	72	111				0	Content		-72	-111	31641426	1447794850
31658	08:52:38.051	00:00:31.658	1900	-1024	-768	-1	-1	-1	-1	4	-1024	-768	-1	-1	-1	-1	4		0	0						Untertest1.avi	0	880	547	72	111				0	Content		-72	-111	31658037	1447811461
31675	08:52:38.068	00:00:31.674	1901	-1024	-768	-1	-1	-1	-1	4	-1024	-768	-1	-1	-1	-1	4		0	0						Untertest1.avi	0	880	547	72	111				0	Content		-72	-111	31674704	1447828128
31691	08:52:38.084	00:00:31.691	1902	-1024	-768	-1	-1	-1	-1	4	-1024	-768	-1	-1	-1	-1	4		0	0						Untertest1.avi	0	880	547	72	111				0	Content		-72	-111	31691371	1447844795
31708	08:52:38.101	00:00:31.708	1903	-1024	-768	-1	-1	-1	-1	4	-1024	-768	-1	-1	-1	-1	4		0	0						Untertest1.avi	0	880	547	72	111				0	Content		-72	-111	31708001	1447861425
31725	08:52:38.118	00:00:31.724	1904	-1024	-768	-1	-1	-1	-1	4	-1024	-768	-1	-1	-1	-1	4		0	0						Untertest1.avi	0	880	547	72	111				0	Content		-72	-111	31724668	1447878092
31741	08:52:38.134	00:00:31.741	1905	-1024	-768	-1	-1	-1	-1	4	-1024	-768	-1	-1	-1	-1	4		0	0						Untertest1.avi	0	880	547	72	111				0	Content		-72	-111	31741335	1447894759
31758	08:52:38.151	00:00:31.758	1906	-1024	-768	-1	-1	-1	-1	4	-1024	-768	-1	-1	-1	-1	4		0	0						Untertest1.avi	0	880	547	72	111				0	Content		-72	-111	31758183	1447911607
31775	08:52:38.168	00:00:31.774	1907	-1024	-768	-1	-1	-1	-1	4	-1024	-768	-1	-1	-1	-1	4		0	0						Untertest1.avi	0	880	547	72	111				0	Content		-72	-111	31774850	1447928274
31792	08:52:38.185	00:00:31.791	1908	-1024	-768	-1	-1	-1	-1	4	-1024	-768	-1	-1	-1	-1	4		0	0						Untertest1.avi	0	880	547	72	111				0	Content		-72	-111	31791517	1447944941
31809	08:52:38.202	00:00:31.808	1909	-1024	-768	-1	-1	-1	-1	4	-1024	-768	-1	-1	-1	-1	4		0	0						Untertest1.avi	0	880	547	72	111				0	Content		-72	-111	31808636	1447962060
31825	08:52:38.218	00:00:31.825	1910	-1024	-768	-1	-1	-1	-1	4	-1024	-768	-1	-1	-1	-1	4		0	0						Untertest1.avi	0	880	547	72	111				0	Content		-72	-111	31825303	1447978727
31842	08:52:38.235	00:00:31.842	1911	-1024	-768	-1	-1	-1	-1	4	-1024	-768	-1	-1	-1	-1	4		0	0						Untertest1.avi	0	880	547	72	111				0	Content		-72	-111	31842327	1447995751
31859	08:52:38.252	00:00:31.858	1912	-1024	-768	-1	-1	-1	-1	4	-1024	-768	-1	-1	-1	-1	4		0	0						Untertest1.avi	0	880	547	72	111				0	Content		-72	-111	31858994	1448012418
31876	08:52:38.269	00:00:31.875	1913	-1024	-768	-1	-1	-1	-1	4	-1024	-768	-1	-1	-1	-1	4		0	0						Untertest1.avi	0	880	547	72	111				0	Content		-72	-111	31875661	1448029085
31892	08:52:38.285	00:00:31.891	1914	-1024	-768	-1	-1	-1	-1	4	-1024	-768	-1	-1	-1	-1	4		0	0						Untertest1.avi	0	880	547	72	111				0	Content		-72	-111	31891764	1448045188
31908	08:52:38.301	00:00:31.908	1915	-1024	-768	-1	-1	-1	-1	4	-1024	-768	-1	-1	-1	-1	4		0	0						Untertest1.avi	0	880	547	72	111				0	Content		-72	-111	31908431	1448061855
31924	08:52:38.317	00:00:31.924	1916	-1024	-768	-1	-1	-1	-1	4	-1024	-768	-1	-1	-1	-1	4		0	0						Untertest1.avi	0	880	547	72	111				0	Content		-72	-111	31924489	1448077913
31941	08:52:38.334	00:00:31.941	1917	-1024	-768	-1	-1	-1	-1	4	-1024	-768	-1	-1	-1	-1	4		0	0						Untertest1.avi	0	880	547	72	111				0	Content		-72	-111	31941111	1448094535
31958	08:52:38.351	00:00:31.957	1918	-1024	-768	-1	-1	-1	-1	4	-1024	-768	-1	-1	-1	-1	4		0	0						Untertest1.avi	0	880	547	72	111				0	Content		-72	-111	31957860	1448111284
31974	08:52:38.367	00:00:31.974	1919	-1024	-768	-1	-1	-1	-1	4	-1024	-768	-1	-1	-1	-1	4		0	0						Untertest1.avi	0	880	547	72	111				0	Content		-72	-111	31974484	1448127908
31991	08:52:38.384	00:00:31.991	1920	-1024	-768	-1	-1	-1	-1	4	-1024	-768	-1	-1	-1	-1	4		0	0						Untertest1.avi	0	880	547	72	111				0	Content		-72	-111	31991151	1448144575
32008	08:52:38.401	00:00:32.007	1921	-1024	-768	-1	-1	-1	-1	4	-1024	-768	-1	-1	-1	-1	4		0	0						Untertest1.avi	0	880	547	72	111				0	Content		-72	-111	32007817	1448161241
32024	08:52:38.417	00:00:32.024	1922	-1024	-768	-1	-1	-1	-1	4	-1024	-768	-1	-1	-1	-1	4		0	0						Untertest1.avi	0	880	547	72	111				0	Content		-72	-111	32024454	1448177878
32041	08:52:38.434	00:00:32.041	1923	-1024	-768	-1	-1	-1	-1	4	-1024	-768	-1	-1	-1	-1	4		0	0						Untertest1.avi	0	880	547	72	111				0	Content		-72	-111	32041121	1448194545
32058	08:52:38.451	00:00:32.057	1924	-1024	-768	-1	-1	-1	-1	4	-1024	-768	-1	-1	-1	-1	4		0	0						Untertest1.avi	0	880	547	72	111				0	Content		-72	-111	32057788	1448211212
32075	08:52:38.468	00:00:32.074	1925	-1024	-768	-1	-1	-1	-1	4	-1024	-768	-1	-1	-1	-1	4		0	0						Untertest1.avi	0	880	547	72	111				0	Content		-72	-111	32074693	1448228117
32091	08:52:38.484	00:00:32.091	1926	-1024	-768	-1	-1	-1	-1	4	-1024	-768	-1	-1	-1	-1	4		0	0						Untertest1.avi	0	880	547	72	111				0	Content		-72	-111	32091360	1448244784
32108	08:52:38.501	00:00:32.108	1927	-1024	-768	-1	-1	-1	-1	4	-1024	-768	-1	-1	-1	-1	4		0	0						Untertest1.avi	0	880	547	72	111				0	Content		-72	-111	32108313	1448261737
32125	08:52:38.518	00:00:32.124	1928	-1024	-768	-1	-1	-1	-1	4	-1024	-768	-1	-1	-1	-1	4		0	0						Untertest1.avi	0	880	547	72	111				0	Content		-72	-111	32124980	1448278404
32142	08:52:38.535	00:00:32.141	1929	-1024	-768	-1	-1	-1	-1	4	-1024	-768	-1	-1	-1	-1	4		0	0						Untertest1.avi	0	880	547	72	111				0	Content		-72	-111	32141647	1448295071
32159	08:52:38.552	00:00:32.158	1930	-1024	-768	-1	-1	-1	-1	4	-1024	-768	-1	-1	-1	-1	4		0	0						Untertest1.avi	0	880	547	72	111				0	Content		-72	-111	32158931	1448312355
32176	08:52:38.569	00:00:32.175	1931	-1024	-768	-1	-1	-1	-1	4	-1024	-768	-1	-1	-1	-1	4		0	0						Untertest1.avi	0	880	547	72	111				0	Content		-72	-111	32175598	1448329022
32192	08:52:38.585	00:00:32.191	1932	-1024	-768	-1	-1	-1	-1	4	-1024	-768	-1	-1	-1	-1	4		0	0						Untertest1.avi	0	880	547	72	111				0	Content		-72	-111	32191803	1448345227
32208	08:52:38.601	00:00:32.208	1933	-1024	-768	-1	-1	-1	-1	4	-1024	-768	-1	-1	-1	-1	4		0	0						Untertest1.avi	0	880	547	72	111				0	Content		-72	-111	32208470	1448361894
32225	08:52:38.618	00:00:32.225	1934	-1024	-768	-1	-1	-1	-1	4	-1024	-768	-1	-1	-1	-1	4		0	0						Untertest1.avi	0	880	547	72	111				0	Content		-72	-111	32225137	1448378561
32241	08:52:38.634	00:00:32.240	1935	-1024	-768	-1	-1	-1	-1	4	-1024	-768	-1	-1	-1	-1	4		0	0						Untertest1.avi	0	880	547	72	111				0	Content		-72	-111	32240960	1448394384
32258	08:52:38.651	00:00:32.257	1936	-1024	-768	-1	-1	-1	-1	4	-1024	-768	-1	-1	-1	-1	4		0	0						Untertest1.avi	0	880	547	72	111				0	Content		-72	-111	32257581	1448411005
32274	08:52:38.667	00:00:32.274	1937	-1024	-768	-1	-1	-1	-1	4	-1024	-768	-1	-1	-1	-1	4		0	0						Untertest1.avi	0	880	547	72	111				0	Content		-72	-111	32274266	1448427690
32291	08:52:38.684	00:00:32.290	1938	-1024	-768	-1	-1	-1	-1	4	-1024	-768	-1	-1	-1	-1	4		0	0						Untertest1.avi	0	880	547	72	111				0	Content		-72	-111	32290933	1448444357
32308	08:52:38.701	00:00:32.307	1939	-1024	-768	-1	-1	-1	-1	4	-1024	-768	-1	-1	-1	-1	4		0	0						Untertest1.avi	0	880	547	72	111				0	Content		-72	-111	32307600	1448461024
32324	08:52:38.717	00:00:32.324	1940	-1024	-768	-1	-1	-1	-1	4	-1024	-768	-1	-1	-1	-1	4		0	0						Untertest1.avi	0	880	547	72	111				0	Content		-72	-111	32324260	1448477684
32341	08:52:38.734	00:00:32.340	1941	-1024	-768	-1	-1	-1	-1	4	-1024	-768	-1	-1	-1	-1	4		0	0						Untertest1.avi	0	880	547	72	111				0	Content		-72	-111	32340927	1448494351
32358	08:52:38.751	00:00:32.357	1942	-1024	-768	-1	-1	-1	-1	4	-1024	-768	-1	-1	-1	-1	4		0	0						Untertest1.avi	0	880	547	72	111				0	Content		-72	-111	32357593	1448511017
32374	08:52:38.767	00:00:32.374	1943	-1024	-768	-1	-1	-1	-1	4	-1024	-768	-1	-1	-1	-1	4		0	0						Untertest1.avi	0	880	547	72	111				0	Content		-72	-111	32374215	1448527639
32391	08:52:38.784	00:00:32.390	1944	-1024	-768	-1	-1	-1	-1	4	-1024	-768	-1	-1	-1	-1	4		0	0						Untertest1.avi	0	880	547	72	111				0	Content		-72	-111	32390882	1448544306
32408	08:52:38.801	00:00:32.407	1945	-1024	-768	-1	-1	-1	-1	4	-1024	-768	-1	-1	-1	-1	4		0	0						Untertest1.avi	0	880	547	72	111				0	Content		-72	-111	32407549	1448560973
32424	08:52:38.817	00:00:32.424	1946	-1024	-768	-1	-1	-1	-1	4	-1024	-768	-1	-1	-1	-1	4		0	0						Untertest1.avi	0	880	547	72	111				0	Content		-72	-111	32424389	1448577813
32441	08:52:38.834	00:00:32.441	1947	-1024	-768	-1	-1	-1	-1	4	-1024	-768	-1	-1	-1	-1	4		0	0						Untertest1.avi	0	880	547	72	111				0	Content		-72	-111	32441056	1448594480
32458	08:52:38.851	00:00:32.457	1948	-1024	-768	-1	-1	-1	-1	4	-1024	-768	-1	-1	-1	-1	4		0	0						Untertest1.avi	0	880	547	72	111				0	Content		-72	-111	32457723	1448611147
32475	08:52:38.868	00:00:32.474	1949	-1024	-768	-1	-1	-1	-1	4	-1024	-768	-1	-1	-1	-1	4		0	0						Untertest1.avi	0	880	547	72	111				0	Content		-72	-111	32474832	1448628256
32491	08:52:38.884	00:00:32.491	1950	-1024	-768	-1	-1	-1	-1	4	-1024	-768	-1	-1	-1	-1	4		0	0						Untertest1.avi	0	880	547	72	111				0	Content		-72	-111	32491499	1448644923
32509	08:52:38.902	00:00:32.508	1951	-1024	-768	-1	-1	-1	-1	4	-1024	-768	-1	-1	-1	-1	4		0	0						Untertest1.avi	0	880	547	72	111				0	Content		-72	-111	32508521	1448661945
32525	08:52:38.918	00:00:32.525	1952	-1024	-768	-1	-1	-1	-1	4	-1024	-768	-1	-1	-1	-1	4		0	0						Untertest1.avi	0	880	547	72	111				0	Content		-72	-111	32525188	1448678612
32542	08:52:38.935	00:00:32.541	1953	-1024	-768	-1	-1	-1	-1	4	-1024	-768	-1	-1	-1	-1	4		0	0						Untertest1.avi	0	880	547	72	111				0	Content		-72	-111	32541855	1448695279
32558	08:52:38.951	00:00:32.557	1954	-1024	-768	-1	-1	-1	-1	4	-1024	-768	-1	-1	-1	-1	4		0	0						Untertest1.avi	0	880	547	72	111				0	Content		-72	-111	32557958	1448711382
32575	08:52:38.968	00:00:32.574	1955	-1024	-768	-1	-1	-1	-1	4	-1024	-768	-1	-1	-1	-1	4		0	0						Untertest1.avi	0	880	547	72	111				0	Content		-72	-111	32574625	1448728049
32591	08:52:38.984	00:00:32.590	1956	-1024	-768	-1	-1	-1	-1	4	-1024	-768	-1	-1	-1	-1	4		0	0						Untertest1.avi	0	880	547	72	111				0	Content		-72	-111	32590680	1448744104
32607	08:52:39.000	00:00:32.607	1957	-1024	-768	-1	-1	-1	-1	4	-1024	-768	-1	-1	-1	-1	4		0	0						Untertest1.avi	0	880	547	72	111				0	Content		-72	-111	32607313	1448760737
32624	08:52:39.017	00:00:32.624	1958	-1024	-768	-1	-1	-1	-1	4	-1024	-768	-1	-1	-1	-1	4		0	0						Untertest1.avi	0	880	547	72	111				0	Content		-72	-111	32624049	1448777473
32641	08:52:39.034	00:00:32.640	1959	-1024	-768	-1	-1	-1	-1	4	-1024	-768	-1	-1	-1	-1	4		0	0						Untertest1.avi	0	880	547	72	111				0	Content		-72	-111	32640673	1448794097
32657	08:52:39.050	00:00:32.657	1960	-1024	-768	-1	-1	-1	-1	4	-1024	-768	-1	-1	-1	-1	4		0	0						Untertest1.avi	0	880	547	72	111				0	Content		-72	-111	32657340	1448810764
32674	08:52:39.067	00:00:32.674	1961	-1024	-768	-1	-1	-1	-1	4	-1024	-768	-1	-1	-1	-1	4		0	0						Untertest1.avi	0	880	547	72	111				0	Content		-72	-111	32674007	1448827431
32691	08:52:39.084	00:00:32.690	1962	-1024	-768	-1	-1	-1	-1	4	-1024	-768	-1	-1	-1	-1	4		0	0						Untertest1.avi	0	880	547	72	111				0	Content		-72	-111	32690645	1448844069
32707	08:52:39.100	00:00:32.707	1963	-1024	-768	-1	-1	-1	-1	4	-1024	-768	-1	-1	-1	-1	4		0	0						Untertest1.avi	0	880	547	72	111				0	Content		-72	-111	32707312	1448860736
32724	08:52:39.117	00:00:32.723	1964	-1024	-768	-1	-1	-1	-1	4	-1024	-768	-1	-1	-1	-1	4		0	0						Untertest1.avi	0	880	547	72	111				0	Content		-72	-111	32723978	1448877402
32741	08:52:39.134	00:00:32.740	1965	-1024	-768	-1	-1	-1	-1	4	-1024	-768	-1	-1	-1	-1	4		0	0						Untertest1.avi	0	880	547	72	111				0	Content		-72	-111	32740893	1448894317
32758	08:52:39.151	00:00:32.757	1966	-1024	-768	-1	-1	-1	-1	4	-1024	-768	-1	-1	-1	-1	4		0	0						Untertest1.avi	0	880	547	72	111				0	Content		-72	-111	32757560	1448910984
32775	08:52:39.168	00:00:32.774	1967	-1024	-768	-1	-1	-1	-1	4	-1024	-768	-1	-1	-1	-1	4		0	0						Untertest1.avi	0	880	547	72	111				0	Content		-72	-111	32774553	1448927977
32791	08:52:39.184	00:00:32.791	1968	-1024	-768	-1	-1	-1	-1	4	-1024	-768	-1	-1	-1	-1	4		0	0						Untertest1.avi	0	880	547	72	111				0	Content		-72	-111	32791220	1448944644
32808	08:52:39.201	00:00:32.807	1969	-1024	-768	-1	-1	-1	-1	4	-1024	-768	-1	-1	-1	-1	4		0	0						Untertest1.avi	0	880	547	72	111				0	Content		-72	-111	32807887	1448961311
32825	08:52:39.218	00:00:32.825	1970	-1024	-768	-1	-1	-1	-1	4	-1024	-768	-1	-1	-1	-1	4		0	0						Untertest1.avi	0	880	547	72	111				0	Content		-72	-111	32825146	1448978570
32842	08:52:39.235	00:00:32.841	1971	-1024	-768	-1	-1	-1	-1	4	-1024	-768	-1	-1	-1	-1	4		0	0						Untertest1.avi	0	880	547	72	111				0	Content		-72	-111	32841813	1448995237
32858	08:52:39.251	00:00:32.858	1972	-1024	-768	-1	-1	-1	-1	4	-1024	-768	-1	-1	-1	-1	4		0	0						Untertest1.avi	0	880	547	72	111				0	Content		-72	-111	32858052	1449011476
32875	08:52:39.268	00:00:32.874	1973	-1024	-768	-1	-1	-1	-1	4	-1024	-768	-1	-1	-1	-1	4		0	0						Untertest1.avi	0	880	547	72	111				0	Content		-72	-111	32874719	1449028143
32891	08:52:39.284	00:00:32.891	1974	-1024	-768	-1	-1	-1	-1	4	-1024	-768	-1	-1	-1	-1	4		0	0						Untertest1.avi	0	880	547	72	111				0	Content		-72	-111	32891386	1449044810
32907	08:52:39.300	00:00:32.907	1975	-1024	-768	-1	-1	-1	-1	4	-1024	-768	-1	-1	-1	-1	4		0	0						Untertest1.avi	0	880	547	72	111				0	Content		-72	-111	32907149	1449060573
32924	08:52:39.317	00:00:32.923	1976	-1024	-768	-1	-1	-1	-1	4	-1024	-768	-1	-1	-1	-1	4		0	0						Untertest1.avi	0	880	547	72	111				0	Content		-72	-111	32923772	1449077196
32941	08:52:39.334	00:00:32.940	1977	-1024	-768	-1	-1	-1	-1	4	-1024	-768	-1	-1	-1	-1	4		0	0						Untertest1.avi	0	880	547	72	111				0	Content		-72	-111	32940516	1449093940
32957	08:52:39.350	00:00:32.957	1978	-1024	-768	-1	-1	-1	-1	4	-1024	-768	-1	-1	-1	-1	4		0	0						Untertest1.avi	0	880	547	72	111				0	Content		-72	-111	32957140	1449110564
32974	08:52:39.367	00:00:32.973	1979	-1024	-768	-1	-1	-1	-1	4	-1024	-768	-1	-1	-1	-1	4		0	0						Untertest1.avi	0	880	547	72	111				0	Content		-72	-111	32973807	1449127231
[truncated: 1,651 more rows]
