# Supplementary material for: Gaze Duration Biases for Colours in Combination with Dissonant and Consonant Sounds: A Comparative Eye-Tracking Study with Orangutans
Source: PLoS One. 2015 Oct 14;10(10):e0139894. doi: 10.1371/journal.pone.0139894 (PMC4605782; doi:10.1371/journal.pone.0139894)
Supplement: S1 Data — (ZIP) [file pone.0139894.s004.zip › Plos ColourSound Data/Apes/Farben_Musik_U1/Rec 26-All-Data.tsv]

System Properties:
Operating System:	Microsoft Windows NT 6.1.7601 Service Pack 1
System User Name:	tobiiadmin
Machine Name:	LOE7690LAP
Data properties:
Recording name:	Rec 26
Recording date:	05.03.2014
Recording time:	09:11:56
Recording resolution:	1024 x 768
Export date:	09.03.2014
Export time:	12:19:26
Participant:	Raia_S3
Filter settings:
Eye: Average
Validity: Normal
Fixation filter: Tobii fixation filter
Velocity threshold: 35
Distance threshold: 35
Timestamp	DateTimeStamp	DateTimeStampStartOffset	Number	GazePointXLeft	GazePointYLeft	CamXLeft	CamYLeft	DistanceLeft	PupilLeft	ValidityLeft	GazePointXRight	GazePointYRight	CamXRight	CamYRight	DistanceRight	PupilRight	ValidityRight	FixationIndex	GazePointX	GazePointY	Event	EventKey	Data1	Data2	Descriptor	StimuliName	StimuliID	MediaWidth	MediaHeight	MediaPosX	MediaPosY	MappedFixationPointX	MappedFixationPointY	FixationDuration	AoiIds	AoiNames	WebGroupImage	MappedGazeDataPointX	MappedGazeDataPointY	MicroSecondTimestamp	AbsoluteMicroSecondTimestamp
16	09:11:56.452	00:00:00.016	0	-1024	-768	-1	-1	-1	-1	4	-1024	-768	-1	-1	-1	-1	4		0	0						No media	0	1024	768	0	0				0	Content		0	0	16379	2606182919
33	09:11:56.469	00:00:00.033	1	-1024	-768	-1	-1	-1	-1	4	-1024	-768	-1	-1	-1	-1	4		0	0						No media	0	1024	768	0	0				0	Content		0	0	33048	2606199588
50	09:11:56.486	00:00:00.050	2	-1024	-768	-1	-1	-1	-1	4	-1024	-768	-1	-1	-1	-1	4		0	0						No media	0	1024	768	0	0				0	Content		0	0	50034	2606216574
67	09:11:56.503	00:00:00.066	3	-1024	-768	-1	-1	-1	-1	4	-1024	-768	-1	-1	-1	-1	4		0	0						No media	0	1024	768	0	0				0	Content		0	0	66702	2606233242
83	09:11:56.519	00:00:00.083	4	-1024	-768	-1	-1	-1	-1	4	-1024	-768	-1	-1	-1	-1	4		0	0						No media	0	1024	768	0	0				0	Content		0	0	83371	2606249911
101	09:11:56.537	00:00:00.100	5	-1024	-768	-1	-1	-1	-1	4	-1024	-768	-1	-1	-1	-1	4		0	0						No media	0	1024	768	0	0				0	Content		0	0	100687	2606267227
117	09:11:56.553	00:00:00.117	6	-1024	-768	-1	-1	-1	-1	4	-1024	-768	-1	-1	-1	-1	4		0	0						No media	0	1024	768	0	0				0	Content		0	0	117356	2606283896
134	09:11:56.570	00:00:00.133	7	-1024	-768	-1	-1	-1	-1	4	-1024	-768	-1	-1	-1	-1	4		0	0						No media	0	1024	768	0	0				0	Content		0	0	133707	2606300247
150	09:11:56.586	00:00:00.150	8	-1024	-768	-1	-1	-1	-1	4	-1024	-768	-1	-1	-1	-1	4		0	0						No media	0	1024	768	0	0				0	Content		0	0	150376	2606316916
167	09:11:56.603	00:00:00.167	9	-1024	-768	-1	-1	-1	-1	4	-1024	-768	-1	-1	-1	-1	4		0	0						No media	0	1024	768	0	0				0	Content		0	0	167045	2606333585
184	09:11:56.620	00:00:00.183	10	-1024	-768	-1	-1	-1	-1	4	-1024	-768	-1	-1	-1	-1	4		0	0						No media	0	1024	768	0	0				0	Content		0	0	183714	2606350254
199	09:11:56.635	00:00:00.199	11	-1024	-768	-1	-1	-1	-1	4	-1024	-768	-1	-1	-1	-1	4		0	0						No media	0	1024	768	0	0				0	Content		0	0	199376	2606365916
216	09:11:56.652	00:00:00.216	12	-1024	-768	-1	-1	-1	-1	4	-1024	-768	-1	-1	-1	-1	4		0	0						No media	0	1024	768	0	0				0	Content		0	0	216004	2606382544
233	09:11:56.669	00:00:00.232	13	-1024	-768	-1	-1	-1	-1	4	-1024	-768	-1	-1	-1	-1	4		0	0						No media	0	1024	768	0	0				0	Content		0	0	232690	2606399230
249	09:11:56.685	00:00:00.249	14	-1024	-768	-1	-1	-1	-1	4	-1024	-768	-1	-1	-1	-1	4		0	0						No media	0	1024	768	0	0				0	Content		0	0	249358	2606415898
266	09:11:56.702	00:00:00.266	15	-1024	-768	-1	-1	-1	-1	4	-1024	-768	-1	-1	-1	-1	4		0	0						No media	0	1024	768	0	0				0	Content		0	0	266027	2606432567
283	09:11:56.719	00:00:00.282	16	-1024	-768	-1	-1	-1	-1	4	-1024	-768	-1	-1	-1	-1	4		0	0						No media	0	1024	768	0	0				0	Content		0	0	282809	2606449349
299	09:11:56.735	00:00:00.299	17	-1024	-768	-1	-1	-1	-1	4	-1024	-768	-1	-1	-1	-1	4		0	0						No media	0	1024	768	0	0				0	Content		0	0	299227	2606465767
316	09:11:56.752	00:00:00.316	18	-1024	-768	-1	-1	-1	-1	4	-1024	-768	-1	-1	-1	-1	4		0	0						No media	0	1024	768	0	0				0	Content		0	0	316160	2606482700
333	09:11:56.769	00:00:00.332	19	-1024	-768	-1	-1	-1	-1	4	-1024	-768	-1	-1	-1	-1	4		0	0						No media	0	1024	768	0	0				0	Content		0	0	332823	2606499363
350	09:11:56.786	00:00:00.349	20	-1024	-768	-1	-1	-1	-1	4	-1024	-768	-1	-1	-1	-1	4		0	0						No media	0	1024	768	0	0				0	Content		0	0	349953	2606516493
367	09:11:56.803	00:00:00.366	21	-1024	-768	-1	-1	-1	-1	4	-1024	-768	-1	-1	-1	-1	4		0	0						No media	0	1024	768	0	0				0	Content		0	0	366616	2606533156
384	09:11:56.820	00:00:00.383	22	-1024	-768	-1	-1	-1	-1	4	-1024	-768	-1	-1	-1	-1	4		0	0						No media	0	1024	768	0	0				0	Content		0	0	383606	2606550146
400	09:11:56.836	00:00:00.400	23	-1024	-768	-1	-1	-1	-1	4	-1024	-768	-1	-1	-1	-1	4		0	0						No media	0	1024	768	0	0				0	Content		0	0	400269	2606566809
417	09:11:56.853	00:00:00.416	24	-1024	-768	-1	-1	-1	-1	4	-1024	-768	-1	-1	-1	-1	4		0	0						No media	0	1024	768	0	0				0	Content		0	0	416933	2606583473
433	09:11:56.869	00:00:00.433	25	-1024	-768	-1	-1	-1	-1	4	-1024	-768	-1	-1	-1	-1	4		0	0						No media	0	1024	768	0	0				0	Content		0	0	433006	2606599546
450	09:11:56.886	00:00:00.449	26	-1024	-768	-1	-1	-1	-1	4	-1024	-768	-1	-1	-1	-1	4		0	0						No media	0	1024	768	0	0				0	Content		0	0	449670	2606616210
466	09:11:56.902	00:00:00.466	27	-1024	-768	-1	-1	-1	-1	4	-1024	-768	-1	-1	-1	-1	4		0	0						No media	0	1024	768	0	0				0	Content		0	0	466131	2606632671
483	09:11:56.919	00:00:00.482	28	-1024	-768	-1	-1	-1	-1	4	-1024	-768	-1	-1	-1	-1	4		0	0						No media	0	1024	768	0	0				0	Content		0	0	482795	2606649335
499	09:11:56.935	00:00:00.499	29	-1024	-768	-1	-1	-1	-1	4	-1024	-768	-1	-1	-1	-1	4		0	0						No media	0	1024	768	0	0				0	Content		0	0	499458	2606665998
503	09:11:56.939																				MovieStart	128	0	0	Untertest1.avi
516	09:11:56.952	00:00:00.515	30	-1024	-768	-1	-1	-1	-1	4	-1024	-768	-1	-1	-1	-1	4		0	0						Untertest1.avi	0	880	547	72	111				0	Content		-72	-111	515666	2606682206
532	09:11:56.968	00:00:00.532	31	-1024	-768	-1	-1	-1	-1	4	-1024	-768	-1	-1	-1	-1	4		0	0						Untertest1.avi	0	880	547	72	111				0	Content		-72	-111	532287	2606698827
549	09:11:56.985	00:00:00.549	32	-1024	-768	-1	-1	-1	-1	4	-1024	-768	-1	-1	-1	-1	4		0	0						Untertest1.avi	0	880	547	72	111				0	Content		-72	-111	549086	2606715626
566	09:11:57.002	00:00:00.565	33	-1024	-768	-1	-1	-1	-1	4	-1024	-768	-1	-1	-1	-1	4		0	0						Untertest1.avi	0	880	547	72	111				0	Content		-72	-111	565655	2606732195
582	09:11:57.018	00:00:00.582	34	-1024	-768	-1	-1	-1	-1	4	-1024	-768	-1	-1	-1	-1	4		0	0						Untertest1.avi	0	880	547	72	111				0	Content		-72	-111	582482	2606749022
599	09:11:57.035	00:00:00.599	35	-1024	-768	-1	-1	-1	-1	4	-1024	-768	-1	-1	-1	-1	4		0	0						Untertest1.avi	0	880	547	72	111				0	Content		-72	-111	599146	2606765686
616	09:11:57.052	00:00:00.615	36	-1024	-768	-1	-1	-1	-1	4	-1024	-768	-1	-1	-1	-1	4		0	0						Untertest1.avi	0	880	547	72	111				0	Content		-72	-111	615809	2606782349
633	09:11:57.069	00:00:00.632	37	-1024	-768	-1	-1	-1	-1	4	-1024	-768	-1	-1	-1	-1	4		0	0						Untertest1.avi	0	880	547	72	111				0	Content		-72	-111	632788	2606799328
649	09:11:57.085	00:00:00.649	38	-1024	-768	-1	-1	-1	-1	4	-1024	-768	-1	-1	-1	-1	4		0	0						Untertest1.avi	0	880	547	72	111				0	Content		-72	-111	649451	2606815991
666	09:11:57.102	00:00:00.666	39	-1024	-768	-1	-1	-1	-1	4	-1024	-768	-1	-1	-1	-1	4		0	0						Untertest1.avi	0	880	547	72	111				0	Content		-72	-111	666115	2606832655
683	09:11:57.119	00:00:00.683	40	-1024	-768	-1	-1	-1	-1	4	-1024	-768	-1	-1	-1	-1	4		0	0						Untertest1.avi	0	880	547	72	111				0	Content		-72	-111	683426	2606849966
700	09:11:57.136	00:00:00.700	41	-1024	-768	-1	-1	-1	-1	4	-1024	-768	-1	-1	-1	-1	4		0	0						Untertest1.avi	0	880	547	72	111				0	Content		-72	-111	700090	2606866630
716	09:11:57.152	00:00:00.716	42	-1024	-768	-1	-1	-1	-1	4	-1024	-768	-1	-1	-1	-1	4		0	0						Untertest1.avi	0	880	547	72	111				0	Content		-72	-111	716301	2606882841
733	09:11:57.169	00:00:00.732	43	-1024	-768	-1	-1	-1	-1	4	-1024	-768	-1	-1	-1	-1	4		0	0						Untertest1.avi	0	880	547	72	111				0	Content		-72	-111	732965	2606899505
750	09:11:57.186	00:00:00.749	44	-1024	-768	-1	-1	-1	-1	4	-1024	-768	-1	-1	-1	-1	4		0	0						Untertest1.avi	0	880	547	72	111				0	Content		-72	-111	749628	2606916168
765	09:11:57.201	00:00:00.765	45	-1024	-768	-1	-1	-1	-1	4	-1024	-768	-1	-1	-1	-1	4		0	0						Untertest1.avi	0	880	547	72	111				0	Content		-72	-111	765480	2606932020
782	09:11:57.218	00:00:00.782	46	-1024	-768	-1	-1	-1	-1	4	-1024	-768	-1	-1	-1	-1	4		0	0						Untertest1.avi	0	880	547	72	111				0	Content		-72	-111	782089	2606948629
799	09:11:57.235	00:00:00.798	47	-1024	-768	-1	-1	-1	-1	4	-1024	-768	-1	-1	-1	-1	4		0	0						Untertest1.avi	0	880	547	72	111				0	Content		-72	-111	798770	2606965310
815	09:11:57.251	00:00:00.815	48	-1024	-768	-1	-1	-1	-1	4	-1024	-768	-1	-1	-1	-1	4		0	0						Untertest1.avi	0	880	547	72	111				0	Content		-72	-111	815433	2606981973
832	09:11:57.268	00:00:00.832	49	-1024	-768	-1	-1	-1	-1	4	-1024	-768	-1	-1	-1	-1	4		0	0						Untertest1.avi	0	880	547	72	111				0	Content		-72	-111	832097	2606998637
849	09:11:57.285	00:00:00.848	50	-1024	-768	-1	-1	-1	-1	4	-1024	-768	-1	-1	-1	-1	4		0	0						Untertest1.avi	0	880	547	72	111				0	Content		-72	-111	848748	2607015288
865	09:11:57.301	00:00:00.865	51	-1024	-768	-1	-1	-1	-1	4	-1024	-768	-1	-1	-1	-1	4		0	0						Untertest1.avi	0	880	547	72	111				0	Content		-72	-111	865312	2607031852
882	09:11:57.318	00:00:00.881	52	-1024	-768	-1	-1	-1	-1	4	-1024	-768	-1	-1	-1	-1	4		0	0						Untertest1.avi	0	880	547	72	111				0	Content		-72	-111	881977	2607048517
899	09:11:57.335	00:00:00.899	53	-1024	-768	-1	-1	-1	-1	4	-1024	-768	-1	-1	-1	-1	4		0	0						Untertest1.avi	0	880	547	72	111				0	Content		-72	-111	899041	2607065581
916	09:11:57.352	00:00:00.915	54	-1024	-768	-1	-1	-1	-1	4	-1024	-768	-1	-1	-1	-1	4		0	0						Untertest1.avi	0	880	547	72	111				0	Content		-72	-111	915705	2607082245
932	09:11:57.368	00:00:00.932	55	-1024	-768	-1	-1	-1	-1	4	-1024	-768	-1	-1	-1	-1	4		0	0						Untertest1.avi	0	880	547	72	111				0	Content		-72	-111	932368	2607098908
950	09:11:57.386	00:00:00.949	56	-1024	-768	-1	-1	-1	-1	4	-1024	-768	-1	-1	-1	-1	4		0	0						Untertest1.avi	0	880	547	72	111				0	Content		-72	-111	949506	2607116046
966	09:11:57.402	00:00:00.966	57	-1024	-768	-1	-1	-1	-1	4	-1024	-768	-1	-1	-1	-1	4		0	0						Untertest1.avi	0	880	547	72	111				0	Content		-72	-111	966169	2607132709
983	09:11:57.419	00:00:00.982	58	-1024	-768	-1	-1	-1	-1	4	-1024	-768	-1	-1	-1	-1	4		0	0						Untertest1.avi	0	880	547	72	111				0	Content		-72	-111	982833	2607149373
999	09:11:57.435	00:00:00.999	59	-1024	-768	-1	-1	-1	-1	4	-1024	-768	-1	-1	-1	-1	4		0	0						Untertest1.avi	0	880	547	72	111				0	Content		-72	-111	999052	2607165592
1016	09:11:57.452	00:00:01.015	60	-1024	-768	-1	-1	-1	-1	4	-1024	-768	-1	-1	-1	-1	4		0	0						Untertest1.avi	0	880	547	72	111				0	Content		-72	-111	1015716	2607182256
1032	09:11:57.468	00:00:01.032	61	-1024	-768	-1	-1	-1	-1	4	-1024	-768	-1	-1	-1	-1	4		0	0						Untertest1.avi	0	880	547	72	111				0	Content		-72	-111	1032231	2607198771
1049	09:11:57.485	00:00:01.048	62	-1024	-768	-1	-1	-1	-1	4	-1024	-768	-1	-1	-1	-1	4		0	0						Untertest1.avi	0	880	547	72	111				0	Content		-72	-111	1048895	2607215435
1066	09:11:57.502	00:00:01.065	63	-1024	-768	-1	-1	-1	-1	4	-1024	-768	-1	-1	-1	-1	4		0	0						Untertest1.avi	0	880	547	72	111				0	Content		-72	-111	1065558	2607232098
1082	09:11:57.518	00:00:01.081	64	-1024	-768	-1	-1	-1	-1	4	-1024	-768	-1	-1	-1	-1	4		0	0						Untertest1.avi	0	880	547	72	111				0	Content		-72	-111	1081878	2607248418
1098	09:11:57.534	00:00:01.098	65	-1024	-768	-1	-1	-1	-1	4	-1024	-768	-1	-1	-1	-1	4		0	0						Untertest1.avi	0	880	547	72	111				0	Content		-72	-111	1098494	2607265034
1115	09:11:57.551	00:00:01.115	66	-1024	-768	-1	-1	-1	-1	4	-1024	-768	-1	-1	-1	-1	4		0	0						Untertest1.avi	0	880	547	72	111				0	Content		-72	-111	1115156	2607281696
1132	09:11:57.568	00:00:01.131	67	-1024	-768	-1	-1	-1	-1	4	-1024	-768	-1	-1	-1	-1	4		0	0						Untertest1.avi	0	880	547	72	111				0	Content		-72	-111	1131820	2607298360
1148	09:11:57.584	00:00:01.148	68	-1024	-768	-1	-1	-1	-1	4	-1024	-768	-1	-1	-1	-1	4		0	0						Untertest1.avi	0	880	547	72	111				0	Content		-72	-111	1148483	2607315023
1165	09:11:57.601	00:00:01.165	69	-1024	-768	-1	-1	-1	-1	4	-1024	-768	-1	-1	-1	-1	4		0	0						Untertest1.avi	0	880	547	72	111				0	Content		-72	-111	1165104	2607331644
1182	09:11:57.618	00:00:01.181	70	-1024	-768	-1	-1	-1	-1	4	-1024	-768	-1	-1	-1	-1	4		0	0						Untertest1.avi	0	880	547	72	111				0	Content		-72	-111	1181767	2607348307
1198	09:11:57.634	00:00:01.198	71	-1024	-768	-1	-1	-1	-1	4	-1024	-768	-1	-1	-1	-1	4		0	0						Untertest1.avi	0	880	547	72	111				0	Content		-72	-111	1198431	2607364971
1215	09:11:57.651	00:00:01.215	72	-1024	-768	-1	-1	-1	-1	4	-1024	-768	-1	-1	-1	-1	4		0	0						Untertest1.avi	0	880	547	72	111				0	Content		-72	-111	1215318	2607381858
1232	09:11:57.668	00:00:01.231	73	-1024	-768	-1	-1	-1	-1	4	-1024	-768	-1	-1	-1	-1	4		0	0						Untertest1.avi	0	880	547	72	111				0	Content		-72	-111	1231982	2607398522
1249	09:11:57.685	00:00:01.248	74	-1024	-768	-1	-1	-1	-1	4	-1024	-768	-1	-1	-1	-1	4		0	0						Untertest1.avi	0	880	547	72	111				0	Content		-72	-111	1248968	2607415508
1266	09:11:57.702	00:00:01.265	75	-1024	-768	-1	-1	-1	-1	4	-1024	-768	-1	-1	-1	-1	4		0	0						Untertest1.avi	0	880	547	72	111				0	Content		-72	-111	1265632	2607432172
1282	09:11:57.718	00:00:01.282	76	-1024	-768	-1	-1	-1	-1	4	-1024	-768	-1	-1	-1	-1	4		0	0						Untertest1.avi	0	880	547	72	111				0	Content		-72	-111	1282295	2607448835
1300	09:11:57.736	00:00:01.299	77	-1024	-768	-1	-1	-1	-1	4	-1024	-768	-1	-1	-1	-1	4		0	0						Untertest1.avi	0	880	547	72	111				0	Content		-72	-111	1299672	2607466212
1316	09:11:57.752	00:00:01.316	78	-1024	-768	-1	-1	-1	-1	4	-1024	-768	-1	-1	-1	-1	4		0	0						Untertest1.avi	0	880	547	72	111				0	Content		-72	-111	1316337	2607482877
1333	09:11:57.769	00:00:01.332	79	-1024	-768	-1	-1	-1	-1	4	-1024	-768	-1	-1	-1	-1	4		0	0						Untertest1.avi	0	880	547	72	111				0	Content		-72	-111	1332575	2607499115
1349	09:11:57.785	00:00:01.349	80	-1024	-768	-1	-1	-1	-1	4	-1024	-768	-1	-1	-1	-1	4		0	0						Untertest1.avi	0	880	547	72	111				0	Content		-72	-111	1349240	2607515780
1366	09:11:57.802	00:00:01.365	81	-1024	-768	-1	-1	-1	-1	4	-1024	-768	-1	-1	-1	-1	4		0	0						Untertest1.avi	0	880	547	72	111				0	Content		-72	-111	1365906	2607532446
1382	09:11:57.818	00:00:01.381	82	-1024	-768	-1	-1	-1	-1	4	-1024	-768	-1	-1	-1	-1	4		0	0						Untertest1.avi	0	880	547	72	111				0	Content		-72	-111	1381668	2607548208
1398	09:11:57.834	00:00:01.398	83	-1024	-768	-1	-1	-1	-1	4	-1024	-768	-1	-1	-1	-1	4		0	0						Untertest1.avi	0	880	547	72	111				0	Content		-72	-111	1398291	2607564831
1415	09:11:57.851	00:00:01.414	84	-1024	-768	-1	-1	-1	-1	4	-1024	-768	-1	-1	-1	-1	4		0	0						Untertest1.avi	0	880	547	72	111				0	Content		-72	-111	1414974	2607581514
1432	09:11:57.868	00:00:01.431	85	-1024	-768	-1	-1	-1	-1	4	-1024	-768	-1	-1	-1	-1	4		0	0						Untertest1.avi	0	880	547	72	111				0	Content		-72	-111	1431639	2607598179
1448	09:11:57.884	00:00:01.448	86	-1024	-768	-1	-1	-1	-1	4	-1024	-768	-1	-1	-1	-1	4		0	0						Untertest1.avi	0	880	547	72	111				0	Content		-72	-111	1448305	2607614845
1465	09:11:57.901	00:00:01.465	87	-1024	-768	-1	-1	-1	-1	4	-1024	-768	-1	-1	-1	-1	4		0	0						Untertest1.avi	0	880	547	72	111				0	Content		-72	-111	1465082	2607631622
1482	09:11:57.918	00:00:01.481	88	-1024	-768	-1	-1	-1	-1	4	-1024	-768	-1	-1	-1	-1	4		0	0						Untertest1.avi	0	880	547	72	111				0	Content		-72	-111	1481649	2607648189
1498	09:11:57.934	00:00:01.498	89	-1024	-768	-1	-1	-1	-1	4	-1024	-768	-1	-1	-1	-1	4		0	0						Untertest1.avi	0	880	547	72	111				0	Content		-72	-111	1498281	2607664821
1515	09:11:57.951	00:00:01.515	90	-1024	-768	-1	-1	-1	-1	4	-1024	-768	-1	-1	-1	-1	4		0	0						Untertest1.avi	0	880	547	72	111				0	Content		-72	-111	1515318	2607681858
1532	09:11:57.968	00:00:01.531	91	-1024	-768	-1	-1	-1	-1	4	-1024	-768	-1	-1	-1	-1	4		0	0						Untertest1.avi	0	880	547	72	111				0	Content		-72	-111	1531983	2607698523
1549	09:11:57.985	00:00:01.548	92	-1024	-768	-1	-1	-1	-1	4	-1024	-768	-1	-1	-1	-1	4		0	0						Untertest1.avi	0	880	547	72	111				0	Content		-72	-111	1548649	2607715189
1566	09:11:58.002	00:00:01.565	93	-1024	-768	-1	-1	-1	-1	4	-1024	-768	-1	-1	-1	-1	4		0	0						Untertest1.avi	0	880	547	72	111				0	Content		-72	-111	1565809	2607732349
1582	09:11:58.018	00:00:01.582	94	-1024	-768	-1	-1	-1	-1	4	-1024	-768	-1	-1	-1	-1	4		0	0						Untertest1.avi	0	880	547	72	111				0	Content		-72	-111	1582475	2607749015
1599	09:11:58.035	00:00:01.599	95	-1024	-768	-1	-1	-1	-1	4	-1024	-768	-1	-1	-1	-1	4		0	0						Untertest1.avi	0	880	547	72	111				0	Content		-72	-111	1599141	2607765681
1615	09:11:58.051	00:00:01.615	96	-1024	-768	-1	-1	-1	-1	4	-1024	-768	-1	-1	-1	-1	4		0	0						Untertest1.avi	0	880	547	72	111				0	Content		-72	-111	1615468	2607782008
1632	09:11:58.068	00:00:01.632	97	-1024	-768	-1	-1	-1	-1	4	-1024	-768	-1	-1	-1	-1	4		0	0						Untertest1.avi	0	880	547	72	111				0	Content		-72	-111	1632134	2607798674
1649	09:11:58.085	00:00:01.648	98	-1024	-768	-1	-1	-1	-1	4	-1024	-768	-1	-1	-1	-1	4		0	0						Untertest1.avi	0	880	547	72	111				0	Content		-72	-111	1648799	2607815339
1665	09:11:58.101	00:00:01.665	99	-1024	-768	-1	-1	-1	-1	4	-1024	-768	-1	-1	-1	-1	4		0	0						Untertest1.avi	0	880	547	72	111				0	Content		-72	-111	1665237	2607831777
1682	09:11:58.118	00:00:01.681	100	-1024	-768	-1	-1	-1	-1	4	-1024	-768	-1	-1	-1	-1	4		0	0						Untertest1.avi	0	880	547	72	111				0	Content		-72	-111	1681902	2607848442
1699	09:11:58.135	00:00:01.698	101	-1024	-768	-1	-1	-1	-1	4	-1024	-768	-1	-1	-1	-1	4		0	0						Untertest1.avi	0	880	547	72	111				0	Content		-72	-111	1698568	2607865108
1715	09:11:58.151	00:00:01.714	102	-1024	-768	-1	-1	-1	-1	4	-1024	-768	-1	-1	-1	-1	4		0	0						Untertest1.avi	0	880	547	72	111				0	Content		-72	-111	1714734	2607881274
1731	09:11:58.167	00:00:01.731	103	-1024	-768	-1	-1	-1	-1	4	-1024	-768	-1	-1	-1	-1	4		0	0						Untertest1.avi	0	880	547	72	111				0	Content		-72	-111	1731480	2607898020
1748	09:11:58.184	00:00:01.748	104	-1024	-768	-1	-1	-1	-1	4	-1024	-768	-1	-1	-1	-1	4		0	0						Untertest1.avi	0	880	547	72	111				0	Content		-72	-111	1748107	2607914647
1765	09:11:58.201	00:00:01.764	105	-1024	-768	-1	-1	-1	-1	4	-1024	-768	-1	-1	-1	-1	4		0	0						Untertest1.avi	0	880	547	72	111				0	Content		-72	-111	1764773	2607931313
1781	09:11:58.217	00:00:01.781	106	-1024	-768	-1	-1	-1	-1	4	-1024	-768	-1	-1	-1	-1	4		0	0						Untertest1.avi	0	880	547	72	111				0	Content		-72	-111	1781438	2607947978
1798	09:11:58.234	00:00:01.798	107	-1024	-768	-1	-1	-1	-1	4	-1024	-768	-1	-1	-1	-1	4		0	0						Untertest1.avi	0	880	547	72	111				0	Content		-72	-111	1798072	2607964612
1815	09:11:58.251	00:00:01.814	108	-1024	-768	-1	-1	-1	-1	4	-1024	-768	-1	-1	-1	-1	4		0	0						Untertest1.avi	0	880	547	72	111				0	Content		-72	-111	1814738	2607981278
1831	09:11:58.267	00:00:01.831	109	-1024	-768	-1	-1	-1	-1	4	-1024	-768	-1	-1	-1	-1	4		0	0						Untertest1.avi	0	880	547	72	111				0	Content		-72	-111	1831403	2607997943
1848	09:11:58.284	00:00:01.848	110	-1024	-768	-1	-1	-1	-1	4	-1024	-768	-1	-1	-1	-1	4		0	0						Untertest1.avi	0	880	547	72	111				0	Content		-72	-111	1848304	2608014844
1865	09:11:58.301	00:00:01.864	111	-1024	-768	-1	-1	-1	-1	4	-1024	-768	-1	-1	-1	-1	4		0	0						Untertest1.avi	0	880	547	72	111				0	Content		-72	-111	1864969	2608031509
1882	09:11:58.318	00:00:01.881	112	-1024	-768	-1	-1	-1	-1	4	-1024	-768	-1	-1	-1	-1	4		0	0						Untertest1.avi	0	880	547	72	111				0	Content		-72	-111	1881920	2608048460
1899	09:11:58.335	00:00:01.898	113	-1024	-768	-1	-1	-1	-1	4	-1024	-768	-1	-1	-1	-1	4		0	0						Untertest1.avi	0	880	547	72	111				0	Content		-72	-111	1898585	2608065125
1915	09:11:58.351	00:00:01.915	114	-1024	-768	-1	-1	-1	-1	4	-1024	-768	-1	-1	-1	-1	4		0	0						Untertest1.avi	0	880	547	72	111				0	Content		-72	-111	1915251	2608081791
1933	09:11:58.369	00:00:01.932	115	-1024	-768	-1	-1	-1	-1	4	-1024	-768	-1	-1	-1	-1	4		0	0						Untertest1.avi	0	880	547	72	111				0	Content		-72	-111	1932533	2608099073
1949	09:11:58.385	00:00:01.949	116	-1024	-768	-1	-1	-1	-1	4	-1024	-768	-1	-1	-1	-1	4		0	0						Untertest1.avi	0	880	547	72	111				0	Content		-72	-111	1949199	2608115739
1965	09:11:58.401	00:00:01.965	117	-1024	-768	-1	-1	-1	-1	4	-1024	-768	-1	-1	-1	-1	4		0	0						Untertest1.avi	0	880	547	72	111				0	Content		-72	-111	1965444	2608131984
1982	09:11:58.418	00:00:01.982	118	-1024	-768	-1	-1	-1	-1	4	-1024	-768	-1	-1	-1	-1	4		0	0						Untertest1.avi	0	880	547	72	111				0	Content		-72	-111	1982110	2608148650
1999	09:11:58.435	00:00:01.998	119	-1024	-768	-1	-1	-1	-1	4	-1024	-768	-1	-1	-1	-1	4		0	0						Untertest1.avi	0	880	547	72	111				0	Content		-72	-111	1998775	2608165315
2015	09:11:58.451	00:00:02.014	120	-1024	-768	-1	-1	-1	-1	4	-1024	-768	-1	-1	-1	-1	4		0	0						Untertest1.avi	0	880	547	72	111				0	Content		-72	-111	2014553	2608181093
2031	09:11:58.467	00:00:02.031	121	-1024	-768	-1	-1	-1	-1	4	-1024	-768	-1	-1	-1	-1	4		0	0						Untertest1.avi	0	880	547	72	111				0	Content		-72	-111	2031174	2608197714
2048	09:11:58.484	00:00:02.047	122	-1024	-768	-1	-1	-1	-1	4	-1024	-768	-1	-1	-1	-1	4		0	0						Untertest1.avi	0	880	547	72	111				0	Content		-72	-111	2047856	2608214396
2065	09:11:58.501	00:00:02.064	123	-1024	-768	-1	-1	-1	-1	4	-1024	-768	-1	-1	-1	-1	4		0	0						Untertest1.avi	0	880	547	72	111				0	Content		-72	-111	2064522	2608231062
2081	09:11:58.517	00:00:02.081	124	-1024	-768	-1	-1	-1	-1	4	-1024	-768	-1	-1	-1	-1	4		0	0						Untertest1.avi	0	880	547	72	111				0	Content		-72	-111	2081187	2608247727
2098	09:11:58.534	00:00:02.097	125	-1024	-768	-1	-1	-1	-1	4	-1024	-768	-1	-1	-1	-1	4		0	0						Untertest1.avi	0	880	547	72	111				0	Content		-72	-111	2097966	2608264506
2114	09:11:58.550	00:00:02.114	126	-1024	-768	-1	-1	-1	-1	4	-1024	-768	-1	-1	-1	-1	4		0	0						Untertest1.avi	0	880	547	72	111				0	Content		-72	-111	2114405	2608280945
2131	09:11:58.567	00:00:02.131	127	-1024	-768	-1	-1	-1	-1	4	-1024	-768	-1	-1	-1	-1	4		0	0						Untertest1.avi	0	880	547	72	111				0	Content		-72	-111	2131162	2608297702
2148	09:11:58.584	00:00:02.148	128	-1024	-768	-1	-1	-1	-1	4	-1024	-768	-1	-1	-1	-1	4		0	0						Untertest1.avi	0	880	547	72	111				0	Content		-72	-111	2148240	2608314780
2165	09:11:58.601	00:00:02.164	129	-1024	-768	-1	-1	-1	-1	4	-1024	-768	-1	-1	-1	-1	4		0	0						Untertest1.avi	0	880	547	72	111				0	Content		-72	-111	2164906	2608331446
2182	09:11:58.618	00:00:02.181	130	-1024	-768	-1	-1	-1	-1	4	-1024	-768	-1	-1	-1	-1	4		0	0						Untertest1.avi	0	880	547	72	111				0	Content		-72	-111	2181571	2608348111
2199	09:11:58.635	00:00:02.198	131	-1024	-768	-1	-1	-1	-1	4	-1024	-768	-1	-1	-1	-1	4		0	0						Untertest1.avi	0	880	547	72	111				0	Content		-72	-111	2198723	2608365263
2215	09:11:58.651	00:00:02.215	132	-1024	-768	-1	-1	-1	-1	4	-1024	-768	-1	-1	-1	-1	4		0	0						Untertest1.avi	0	880	547	72	111				0	Content		-72	-111	2215388	2608381928
2232	09:11:58.668	00:00:02.232	133	-1024	-768	-1	-1	-1	-1	4	-1024	-768	-1	-1	-1	-1	4		0	0						Untertest1.avi	0	880	547	72	111				0	Content		-72	-111	2232054	2608398594
2248	09:11:58.684	00:00:02.248	134	-1024	-768	-1	-1	-1	-1	4	-1024	-768	-1	-1	-1	-1	4		0	0						Untertest1.avi	0	880	547	72	111				0	Content		-72	-111	2248218	2608414758
2265	09:11:58.701	00:00:02.264	135	-1024	-768	-1	-1	-1	-1	4	-1024	-768	-1	-1	-1	-1	4		0	0						Untertest1.avi	0	880	547	72	111				0	Content		-72	-111	2264883	2608431423
2281	09:11:58.717	00:00:02.281	136	-1024	-768	-1	-1	-1	-1	4	-1024	-768	-1	-1	-1	-1	4		0	0						Untertest1.avi	0	880	547	72	111				0	Content		-72	-111	2281380	2608447920
2298	09:11:58.734	00:00:02.298	137	-1024	-768	-1	-1	-1	-1	4	-1024	-768	-1	-1	-1	-1	4		0	0						Untertest1.avi	0	880	547	72	111				0	Content		-72	-111	2298045	2608464585
2315	09:11:58.751	00:00:02.314	138	-1024	-768	-1	-1	-1	-1	4	-1024	-768	-1	-1	-1	-1	4		0	0						Untertest1.avi	0	880	547	72	111				0	Content		-72	-111	2314711	2608481251
2331	09:11:58.767	00:00:02.331	139	-1024	-768	-1	-1	-1	-1	4	-1024	-768	-1	-1	-1	-1	4		0	0						Untertest1.avi	0	880	547	72	111				0	Content		-72	-111	2331004	2608497544
2348	09:11:58.784	00:00:02.347	140	-1024	-768	-1	-1	-1	-1	4	-1024	-768	-1	-1	-1	-1	4		0	0						Untertest1.avi	0	880	547	72	111				0	Content		-72	-111	2347613	2608514153
2364	09:11:58.800	00:00:02.364	141	-1024	-768	-1	-1	-1	-1	4	-1024	-768	-1	-1	-1	-1	4		0	0						Untertest1.avi	0	880	547	72	111				0	Content		-72	-111	2364289	2608530829
2381	09:11:58.817	00:00:02.381	142	-1024	-768	-1	-1	-1	-1	4	-1024	-768	-1	-1	-1	-1	4		0	0						Untertest1.avi	0	880	547	72	111				0	Content		-72	-111	2381001	2608547541
2398	09:11:58.834	00:00:02.397	143	-1024	-768	-1	-1	-1	-1	4	-1024	-768	-1	-1	-1	-1	4		0	0						Untertest1.avi	0	880	547	72	111				0	Content		-72	-111	2397826	2608564366
2414	09:11:58.850	00:00:02.414	144	-1024	-768	-1	-1	-1	-1	4	-1024	-768	-1	-1	-1	-1	4		0	0						Untertest1.avi	0	880	547	72	111				0	Content		-72	-111	2414492	2608581032
2431	09:11:58.867	00:00:02.431	145	-1024	-768	-1	-1	-1	-1	4	-1024	-768	-1	-1	-1	-1	4		0	0						Untertest1.avi	0	880	547	72	111				0	Content		-72	-111	2431158	2608597698
2448	09:11:58.884	00:00:02.448	146	-1024	-768	-1	-1	-1	-1	4	-1024	-768	-1	-1	-1	-1	4		0	0						Untertest1.avi	0	880	547	72	111				0	Content		-72	-111	2448136	2608614676
2465	09:11:58.901	00:00:02.464	147	-1024	-768	-1	-1	-1	-1	4	-1024	-768	-1	-1	-1	-1	4		0	0						Untertest1.avi	0	880	547	72	111				0	Content		-72	-111	2464802	2608631342
2481	09:11:58.917	00:00:02.481	148	-1024	-768	-1	-1	-1	-1	4	-1024	-768	-1	-1	-1	-1	4		0	0						Untertest1.avi	0	880	547	72	111				0	Content		-72	-111	2481467	2608648007
2499	09:11:58.935	00:00:02.498	149	-1024	-768	-1	-1	-1	-1	4	-1024	-768	-1	-1	-1	-1	4		0	0						Untertest1.avi	0	880	547	72	111				0	Content		-72	-111	2498776	2608665316
2515	09:11:58.951	00:00:02.515	150	-1024	-768	-1	-1	-1	-1	4	-1024	-768	-1	-1	-1	-1	4		0	0						Untertest1.avi	0	880	547	72	111				0	Content		-72	-111	2515441	2608681981
2532	09:11:58.968	00:00:02.531	151	-1024	-768	-1	-1	-1	-1	4	-1024	-768	-1	-1	-1	-1	4		0	0						Untertest1.avi	0	880	547	72	111				0	Content		-72	-111	2531661	2608698201
2548	09:11:58.984	00:00:02.548	152	-1024	-768	-1	-1	-1	-1	4	-1024	-768	-1	-1	-1	-1	4		0	0						Untertest1.avi	0	880	547	72	111				0	Content		-72	-111	2548326	2608714866
2565	09:11:59.001	00:00:02.564	153	-1024	-768	-1	-1	-1	-1	4	-1024	-768	-1	-1	-1	-1	4		0	0						Untertest1.avi	0	880	547	72	111				0	Content		-72	-111	2564992	2608731532
2581	09:11:59.017	00:00:02.580	154	-1024	-768	-1	-1	-1	-1	4	-1024	-768	-1	-1	-1	-1	4		0	0						Untertest1.avi	0	880	547	72	111				0	Content		-72	-111	2580826	2608747366
2597	09:11:59.033	00:00:02.597	155	-1024	-768	-1	-1	-1	-1	4	-1024	-768	-1	-1	-1	-1	4		0	0						Untertest1.avi	0	880	547	72	111				0	Content		-72	-111	2597450	2608763990
2614	09:11:59.050	00:00:02.614	156	-1024	-768	-1	-1	-1	-1	4	-1024	-768	-1	-1	-1	-1	4		0	0						Untertest1.avi	0	880	547	72	111				0	Content		-72	-111	2614133	2608780673
2631	09:11:59.067	00:00:02.630	157	-1024	-768	-1	-1	-1	-1	4	-1024	-768	-1	-1	-1	-1	4		0	0						Untertest1.avi	0	880	547	72	111				0	Content		-72	-111	2630799	2608797339
2647	09:11:59.083	00:00:02.647	158	-1024	-768	-1	-1	-1	-1	4	-1024	-768	-1	-1	-1	-1	4		0	0						Untertest1.avi	0	880	547	72	111				0	Content		-72	-111	2647465	2608814005
2664	09:11:59.100	00:00:02.664	159	-1024	-768	-1	-1	-1	-1	4	-1024	-768	-1	-1	-1	-1	4		0	0						Untertest1.avi	0	880	547	72	111				0	Content		-72	-111	2664115	2608830655
2681	09:11:59.117	00:00:02.680	160	-1024	-768	-1	-1	-1	-1	4	-1024	-768	-1	-1	-1	-1	4		0	0						Untertest1.avi	0	880	547	72	111				0	Content		-72	-111	2680681	2608847221
2698	09:11:59.134	00:00:02.697	161	-1024	-768	-1	-1	-1	-1	4	-1024	-768	-1	-1	-1	-1	4		0	0						Untertest1.avi	0	880	547	72	111				0	Content		-72	-111	2697615	2608864155
2714	09:11:59.150	00:00:02.714	162	-1024	-768	-1	-1	-1	-1	4	-1024	-768	-1	-1	-1	-1	4		0	0						Untertest1.avi	0	880	547	72	111				0	Content		-72	-111	2714281	2608880821
2731	09:11:59.167	00:00:02.731	163	-1024	-768	-1	-1	-1	-1	4	-1024	-768	-1	-1	-1	-1	4		0	0						Untertest1.avi	0	880	547	72	111				0	Content		-72	-111	2731412	2608897952
2748	09:11:59.184	00:00:02.748	164	-1024	-768	-1	-1	-1	-1	4	-1024	-768	-1	-1	-1	-1	4		0	0						Untertest1.avi	0	880	547	72	111				0	Content		-72	-111	2748078	2608914618
2765	09:11:59.201	00:00:02.765	165	-1024	-768	-1	-1	-1	-1	4	-1024	-768	-1	-1	-1	-1	4		0	0						Untertest1.avi	0	880	547	72	111				0	Content		-72	-111	2765107	2608931647
2782	09:11:59.218	00:00:02.781	166	-1024	-768	-1	-1	-1	-1	4	-1024	-768	-1	-1	-1	-1	4		0	0						Untertest1.avi	0	880	547	72	111				0	Content		-72	-111	2781773	2608948313
2798	09:11:59.234	00:00:02.798	167	-1024	-768	-1	-1	-1	-1	4	-1024	-768	-1	-1	-1	-1	4		0	0						Untertest1.avi	0	880	547	72	111				0	Content		-72	-111	2798438	2608964978
2815	09:11:59.251	00:00:02.814	168	-1024	-768	-1	-1	-1	-1	4	-1024	-768	-1	-1	-1	-1	4		0	0						Untertest1.avi	0	880	547	72	111				0	Content		-72	-111	2814556	2608981096
2831	09:11:59.267	00:00:02.831	169	-1024	-768	-1	-1	-1	-1	4	-1024	-768	-1	-1	-1	-1	4		0	0						Untertest1.avi	0	880	547	72	111				0	Content		-72	-111	2831221	2608997761
2848	09:11:59.284	00:00:02.847	170	-1024	-768	-1	-1	-1	-1	4	-1024	-768	-1	-1	-1	-1	4		0	0						Untertest1.avi	0	880	547	72	111				0	Content		-72	-111	2847661	2609014201
2864	09:11:59.300	00:00:02.864	171	-1024	-768	-1	-1	-1	-1	4	-1024	-768	-1	-1	-1	-1	4		0	0						Untertest1.avi	0	880	547	72	111				0	Content		-72	-111	2864327	2609030867
2881	09:11:59.317	00:00:02.880	172	-1024	-768	-1	-1	-1	-1	4	-1024	-768	-1	-1	-1	-1	4		0	0						Untertest1.avi	0	880	547	72	111				0	Content		-72	-111	2880992	2609047532
2897	09:11:59.333	00:00:02.897	173	-1024	-768	-1	-1	-1	-1	4	-1024	-768	-1	-1	-1	-1	4		0	0						Untertest1.avi	0	880	547	72	111				0	Content		-72	-111	2897273	2609063813
2914	09:11:59.350	00:00:02.913	174	-1024	-768	-1	-1	-1	-1	4	-1024	-768	-1	-1	-1	-1	4		0	0						Untertest1.avi	0	880	547	72	111				0	Content		-72	-111	2913897	2609080437
2931	09:11:59.367	00:00:02.930	175	-1024	-768	-1	-1	-1	-1	4	-1024	-768	-1	-1	-1	-1	4		0	0						Untertest1.avi	0	880	547	72	111				0	Content		-72	-111	2930568	2609097108
2947	09:11:59.383	00:00:02.947	176	-1024	-768	-1	-1	-1	-1	4	-1024	-768	-1	-1	-1	-1	4		0	0						Untertest1.avi	0	880	547	72	111				0	Content		-72	-111	2947271	2609113811
2964	09:11:59.400	00:00:02.964	177	-1024	-768	-1	-1	-1	-1	4	-1024	-768	-1	-1	-1	-1	4		0	0						Untertest1.avi	0	880	547	72	111				0	Content		-72	-111	2964099	2609130639
2981	09:11:59.417	00:00:02.980	178	-1024	-768	-1	-1	-1	-1	4	-1024	-768	-1	-1	-1	-1	4		0	0						Untertest1.avi	0	880	547	72	111				0	Content		-72	-111	2980764	2609147304
2997	09:11:59.433	00:00:02.997	179	-1024	-768	-1	-1	-1	-1	4	-1024	-768	-1	-1	-1	-1	4		0	0						Untertest1.avi	0	880	547	72	111				0	Content		-72	-111	2997430	2609163970
3014	09:11:59.450	00:00:03.014	180	-1024	-768	-1	-1	-1	-1	4	-1024	-768	-1	-1	-1	-1	4		0	0						Untertest1.avi	0	880	547	72	111				0	Content		-72	-111	3014410	2609180950
3031	09:11:59.467	00:00:03.031	181	-1024	-768	-1	-1	-1	-1	4	-1024	-768	-1	-1	-1	-1	4		0	0						Untertest1.avi	0	880	547	72	111				0	Content		-72	-111	3031076	2609197616
3048	09:11:59.484	00:00:03.047	182	-1024	-768	-1	-1	-1	-1	4	-1024	-768	-1	-1	-1	-1	4		0	0						Untertest1.avi	0	880	547	72	111				0	Content		-72	-111	3047742	2609214282
3065	09:11:59.501	00:00:03.064	183	-1024	-768	-1	-1	-1	-1	4	-1024	-768	-1	-1	-1	-1	4		0	0						Untertest1.avi	0	880	547	72	111				0	Content		-72	-111	3064990	2609231530
3082	09:11:59.518	00:00:03.081	184	-1024	-768	-1	-1	-1	-1	4	-1024	-768	-1	-1	-1	-1	4		0	0						Untertest1.avi	0	880	547	72	111				0	Content		-72	-111	3081656	2609248196
3098	09:11:59.534	00:00:03.097	185	-1024	-768	-1	-1	-1	-1	4	-1024	-768	-1	-1	-1	-1	4		0	0						Untertest1.avi	0	880	547	72	111				0	Content		-72	-111	3097988	2609264528
3115	09:11:59.551	00:00:03.114	186	-1024	-768	-1	-1	-1	-1	4	-1024	-768	-1	-1	-1	-1	4		0	0						Untertest1.avi	0	880	547	72	111				0	Content		-72	-111	3114654	2609281194
3131	09:11:59.567	00:00:03.131	187	-1024	-768	-1	-1	-1	-1	4	-1024	-768	-1	-1	-1	-1	4		0	0						Untertest1.avi	0	880	547	72	111				0	Content		-72	-111	3131319	2609297859
3148	09:11:59.584	00:00:03.147	188	-1024	-768	-1	-1	-1	-1	4	-1024	-768	-1	-1	-1	-1	4		0	0						Untertest1.avi	0	880	547	72	111				0	Content		-72	-111	3147985	2609314525
3164	09:11:59.600	00:00:03.163	189	-1024	-768	-1	-1	-1	-1	4	-1024	-768	-1	-1	-1	-1	4		0	0						Untertest1.avi	0	880	547	72	111				0	Content		-72	-111	3163725	2609330265
3180	09:11:59.616	00:00:03.180	190	-1024	-768	-1	-1	-1	-1	4	-1024	-768	-1	-1	-1	-1	4		0	0						Untertest1.avi	0	880	547	72	111				0	Content		-72	-111	3180345	2609346885
3197	09:11:59.633	00:00:03.197	191	-1024	-768	-1	-1	-1	-1	4	-1024	-768	-1	-1	-1	-1	4		0	0						Untertest1.avi	0	880	547	72	111				0	Content		-72	-111	3197028	2609363568
3214	09:11:59.650	00:00:03.213	192	-1024	-768	-1	-1	-1	-1	4	-1024	-768	-1	-1	-1	-1	4		0	0						Untertest1.avi	0	880	547	72	111				0	Content		-72	-111	3213694	2609380234
3230	09:11:59.666	00:00:03.230	193	-1024	-768	-1	-1	-1	-1	4	-1024	-768	-1	-1	-1	-1	4		0	0						Untertest1.avi	0	880	547	72	111				0	Content		-72	-111	3230359	2609396899
3247	09:11:59.683	00:00:03.247	194	-1024	-768	-1	-1	-1	-1	4	-1024	-768	-1	-1	-1	-1	4		0	0						Untertest1.avi	0	880	547	72	111				0	Content		-72	-111	3247011	2609413551
3264	09:11:59.700	00:00:03.263	195	-1024	-768	-1	-1	-1	-1	4	-1024	-768	-1	-1	-1	-1	4		0	0						Untertest1.avi	0	880	547	72	111				0	Content		-72	-111	3263579	2609430119
3281	09:11:59.717	00:00:03.280	196	-1024	-768	-1	-1	-1	-1	4	-1024	-768	-1	-1	-1	-1	4		0	0						Untertest1.avi	0	880	547	72	111				0	Content		-72	-111	3280514	2609447054
3297	09:11:59.733	00:00:03.297	197	-1024	-768	-1	-1	-1	-1	4	-1024	-768	-1	-1	-1	-1	4		0	0						Untertest1.avi	0	880	547	72	111				0	Content		-72	-111	3297180	2609463720
3315	09:11:59.751	00:00:03.314	198	-1024	-768	-1	-1	-1	-1	4	-1024	-768	-1	-1	-1	-1	4		0	0						Untertest1.avi	0	880	547	72	111				0	Content		-72	-111	3314665	2609481205
3331	09:11:59.767	00:00:03.331	199	-1024	-768	-1	-1	-1	-1	4	-1024	-768	-1	-1	-1	-1	4		0	0						Untertest1.avi	0	880	547	72	111				0	Content		-72	-111	3331334	2609497874
3348	09:11:59.784	00:00:03.348	200	-1024	-768	-1	-1	-1	-1	4	-1024	-768	-1	-1	-1	-1	4		0	0						Untertest1.avi	0	880	547	72	111				0	Content		-72	-111	3348371	2609514911
3365	09:11:59.801	00:00:03.365	201	-1024	-768	-1	-1	-1	-1	4	-1024	-768	-1	-1	-1	-1	4		0	0						Untertest1.avi	0	880	547	72	111				0	Content		-72	-111	3365039	2609531579
3382	09:11:59.818	00:00:03.381	202	-1024	-768	-1	-1	-1	-1	4	-1024	-768	-1	-1	-1	-1	4		0	0						Untertest1.avi	0	880	547	72	111				0	Content		-72	-111	3381708	2609548248
3398	09:11:59.834	00:00:03.397	203	-1024	-768	-1	-1	-1	-1	4	-1024	-768	-1	-1	-1	-1	4		0	0						Untertest1.avi	0	880	547	72	111				0	Content		-72	-111	3397765	2609564305
3414	09:11:59.850	00:00:03.414	204	-1024	-768	-1	-1	-1	-1	4	-1024	-768	-1	-1	-1	-1	4		0	0						Untertest1.avi	0	880	547	72	111				0	Content		-72	-111	3414434	2609580974
3431	09:11:59.867	00:00:03.430	205	-1024	-768	-1	-1	-1	-1	4	-1024	-768	-1	-1	-1	-1	4		0	0						Untertest1.avi	0	880	547	72	111				0	Content		-72	-111	3430933	2609597473
3448	09:11:59.884	00:00:03.447	206	-1024	-768	-1	-1	-1	-1	4	-1024	-768	-1	-1	-1	-1	4		0	0						Untertest1.avi	0	880	547	72	111				0	Content		-72	-111	3447602	2609614142
3464	09:11:59.900	00:00:03.464	207	-1024	-768	-1	-1	-1	-1	4	-1024	-768	-1	-1	-1	-1	4		0	0						Untertest1.avi	0	880	547	72	111				0	Content		-72	-111	3464270	2609630810
3481	09:11:59.917	00:00:03.480	208	-1024	-768	-1	-1	-1	-1	4	-1024	-768	-1	-1	-1	-1	4		0	0						Untertest1.avi	0	880	547	72	111				0	Content		-72	-111	3480555	2609647095
3497	09:11:59.933	00:00:03.497	209	-1024	-768	-1	-1	-1	-1	4	-1024	-768	-1	-1	-1	-1	4		0	0						Untertest1.avi	0	880	547	72	111				0	Content		-72	-111	3497178	2609663718
3514	09:11:59.950	00:00:03.513	210	-1024	-768	-1	-1	-1	-1	4	-1024	-768	-1	-1	-1	-1	4		0	0						Untertest1.avi	0	880	547	72	111				0	Content		-72	-111	3513856	2609680396
3531	09:11:59.967	00:00:03.530	211	-1024	-768	-1	-1	-1	-1	4	-1024	-768	-1	-1	-1	-1	4		0	0						Untertest1.avi	0	880	547	72	111				0	Content		-72	-111	3530557	2609697097
3547	09:11:59.983	00:00:03.547	212	-1024	-768	-1	-1	-1	-1	4	-1024	-768	-1	-1	-1	-1	4		0	0						Untertest1.avi	0	880	547	72	111				0	Content		-72	-111	3547396	2609713936
3564	09:12:00.000	00:00:03.564	213	-1024	-768	-1	-1	-1	-1	4	-1024	-768	-1	-1	-1	-1	4		0	0						Untertest1.avi	0	880	547	72	111				0	Content		-72	-111	3564064	2609730604
3581	09:12:00.017	00:00:03.580	214	-1024	-768	-1	-1	-1	-1	4	-1024	-768	-1	-1	-1	-1	4		0	0						Untertest1.avi	0	880	547	72	111				0	Content		-72	-111	3580733	2609747273
3598	09:12:00.034	00:00:03.597	215	-1024	-768	-1	-1	-1	-1	4	-1024	-768	-1	-1	-1	-1	4		0	0						Untertest1.avi	0	880	547	72	111				0	Content		-72	-111	3597716	2609764256
3614	09:12:00.050	00:00:03.614	216	-1024	-768	-1	-1	-1	-1	4	-1024	-768	-1	-1	-1	-1	4		0	0						Untertest1.avi	0	880	547	72	111				0	Content		-72	-111	3614384	2609780924
3631	09:12:00.067	00:00:03.631	217	-1024	-768	-1	-1	-1	-1	4	-1024	-768	-1	-1	-1	-1	4		0	0						Untertest1.avi	0	880	547	72	111				0	Content		-72	-111	3631053	2609797593
3648	09:12:00.084	00:00:03.648	218	-1024	-768	-1	-1	-1	-1	4	-1024	-768	-1	-1	-1	-1	4		0	0						Untertest1.avi	0	880	547	72	111				0	Content		-72	-111	3648367	2609814907
3665	09:12:00.101	00:00:03.665	219	-1024	-768	-1	-1	-1	-1	4	-1024	-768	-1	-1	-1	-1	4		0	0						Untertest1.avi	0	880	547	72	111				0	Content		-72	-111	3665036	2609831576
3681	09:12:00.117	00:00:03.681	220	-1024	-768	-1	-1	-1	-1	4	-1024	-768	-1	-1	-1	-1	4		0	0						Untertest1.avi	0	880	547	72	111				0	Content		-72	-111	3681252	2609847792
3698	09:12:00.134	00:00:03.697	221	-1024	-768	-1	-1	-1	-1	4	-1024	-768	-1	-1	-1	-1	4		0	0						Untertest1.avi	0	880	547	72	111				0	Content		-72	-111	3697921	2609864461
3715	09:12:00.151	00:00:03.714	222	-1024	-768	-1	-1	-1	-1	4	-1024	-768	-1	-1	-1	-1	4		0	0						Untertest1.avi	0	880	547	72	111				0	Content		-72	-111	3714589	2609881129
3730	09:12:00.166	00:00:03.730	223	-1024	-768	-1	-1	-1	-1	4	-1024	-768	-1	-1	-1	-1	4		0	0						Untertest1.avi	0	880	547	72	111				0	Content		-72	-111	3730305	2609896845
3747	09:12:00.183	00:00:03.746	224	-1024	-768	-1	-1	-1	-1	4	-1024	-768	-1	-1	-1	-1	4		0	0						Untertest1.avi	0	880	547	72	111				0	Content		-72	-111	3746928	2609913468
3764	09:12:00.200	00:00:03.763	225	-1024	-768	-1	-1	-1	-1	4	-1024	-768	-1	-1	-1	-1	4		0	0						Untertest1.avi	0	880	547	72	111				0	Content		-72	-111	3763616	2609930156
3780	09:12:00.216	00:00:03.780	226	-1024	-768	-1	-1	-1	-1	4	-1024	-768	-1	-1	-1	-1	4		0	0						Untertest1.avi	0	880	547	72	111				0	Content		-72	-111	3780285	2609946825
3797	09:12:00.233	00:00:03.796	227	-1024	-768	-1	-1	-1	-1	4	-1024	-768	-1	-1	-1	-1	4		0	0						Untertest1.avi	0	880	547	72	111				0	Content		-72	-111	3796953	2609963493
3814	09:12:00.250	00:00:03.813	228	-1024	-768	-1	-1	-1	-1	4	-1024	-768	-1	-1	-1	-1	4		0	0						Untertest1.avi	0	880	547	72	111				0	Content		-72	-111	3813736	2609980276
3830	09:12:00.266	00:00:03.830	229	-1024	-768	-1	-1	-1	-1	4	-1024	-768	-1	-1	-1	-1	4		0	0						Untertest1.avi	0	880	547	72	111				0	Content		-72	-111	3830343	2609996883
3847	09:12:00.283	00:00:03.847	230	-1024	-768	-1	-1	-1	-1	4	-1024	-768	-1	-1	-1	-1	4		0	0						Untertest1.avi	0	880	547	72	111				0	Content		-72	-111	3847012	2610013552
3864	09:12:00.300	00:00:03.863	231	-1024	-768	-1	-1	-1	-1	4	-1024	-768	-1	-1	-1	-1	4		0	0						Untertest1.avi	0	880	547	72	111				0	Content		-72	-111	3863680	2610030220
3881	09:12:00.317	00:00:03.880	232	-1024	-768	-1	-1	-1	-1	4	-1024	-768	-1	-1	-1	-1	4		0	0						Untertest1.avi	0	880	547	72	111				0	Content		-72	-111	3880521	2610047061
3897	09:12:00.333	00:00:03.897	233	-1024	-768	-1	-1	-1	-1	4	-1024	-768	-1	-1	-1	-1	4		0	0						Untertest1.avi	0	880	547	72	111				0	Content		-72	-111	3897189	2610063729
3914	09:12:00.350	00:00:03.913	234	-1024	-768	-1	-1	-1	-1	4	-1024	-768	-1	-1	-1	-1	4		0	0						Untertest1.avi	0	880	547	72	111				0	Content		-72	-111	3913858	2610080398
3931	09:12:00.367	00:00:03.930	235	-1024	-768	-1	-1	-1	-1	4	-1024	-768	-1	-1	-1	-1	4		0	0						Untertest1.avi	0	880	547	72	111				0	Content		-72	-111	3930961	2610097501
3948	09:12:00.384	00:00:03.947	236	-1024	-768	-1	-1	-1	-1	4	-1024	-768	-1	-1	-1	-1	4		0	0						Untertest1.avi	0	880	547	72	111				0	Content		-72	-111	3947629	2610114169
3965	09:12:00.401	00:00:03.964	237	-1024	-768	-1	-1	-1	-1	4	-1024	-768	-1	-1	-1	-1	4		0	0						Untertest1.avi	0	880	547	72	111				0	Content		-72	-111	3964650	2610131190
3981	09:12:00.417	00:00:03.981	238	-1024	-768	-1	-1	-1	-1	4	-1024	-768	-1	-1	-1	-1	4		0	0						Untertest1.avi	0	880	547	72	111				0	Content		-72	-111	3981318	2610147858
3998	09:12:00.434	00:00:03.997	239	-1024	-768	-1	-1	-1	-1	4	-1024	-768	-1	-1	-1	-1	4		0	0						Untertest1.avi	0	880	547	72	111				0	Content		-72	-111	3997987	2610164527
4014	09:12:00.450	00:00:04.014	240	-1024	-768	-1	-1	-1	-1	4	-1024	-768	-1	-1	-1	-1	4		0	0						Untertest1.avi	0	880	547	72	111				0	Content		-72	-111	4014092	2610180632
4031	09:12:00.467	00:00:04.030	241	-1024	-768	-1	-1	-1	-1	4	-1024	-768	-1	-1	-1	-1	4		0	0						Untertest1.avi	0	880	547	72	111				0	Content		-72	-111	4030761	2610197301
4047	09:12:00.483	00:00:04.047	242	-1024	-768	-1	-1	-1	-1	4	-1024	-768	-1	-1	-1	-1	4		0	0						Untertest1.avi	0	880	547	72	111				0	Content		-72	-111	4047238	2610213778
4064	09:12:00.500	00:00:04.063	243	-1024	-768	-1	-1	-1	-1	4	-1024	-768	-1	-1	-1	-1	4		0	0						Untertest1.avi	0	880	547	72	111				0	Content		-72	-111	4063907	2610230447
4081	09:12:00.517	00:00:04.080	244	-1024	-768	-1	-1	-1	-1	4	-1024	-768	-1	-1	-1	-1	4		0	0						Untertest1.avi	0	880	547	72	111				0	Content		-72	-111	4080575	2610247115
4097	09:12:00.533	00:00:04.096	245	-1024	-768	-1	-1	-1	-1	4	-1024	-768	-1	-1	-1	-1	4		0	0						Untertest1.avi	0	880	547	72	111				0	Content		-72	-111	4096816	2610263356
4113	09:12:00.549	00:00:04.113	246	-1024	-768	-1	-1	-1	-1	4	-1024	-768	-1	-1	-1	-1	4		0	0						Untertest1.avi	0	880	547	72	111				0	Content		-72	-111	4113438	2610279978
4130	09:12:00.566	00:00:04.130	247	-1024	-768	-1	-1	-1	-1	4	-1024	-768	-1	-1	-1	-1	4		0	0						Untertest1.avi	0	880	547	72	111				0	Content		-72	-111	4130241	2610296781
4147	09:12:00.583	00:00:04.146	248	-1024	-768	-1	-1	-1	-1	4	-1024	-768	-1	-1	-1	-1	4		0	0						Untertest1.avi	0	880	547	72	111				0	Content		-72	-111	4146812	2610313352
4164	09:12:00.600	00:00:04.163	249	-1024	-768	-1	-1	-1	-1	4	-1024	-768	-1	-1	-1	-1	4		0	0						Untertest1.avi	0	880	547	72	111				0	Content		-72	-111	4163646	2610330186
4180	09:12:00.616	00:00:04.180	250	-1024	-768	-1	-1	-1	-1	4	-1024	-768	-1	-1	-1	-1	4		0	0						Untertest1.avi	0	880	547	72	111				0	Content		-72	-111	4180315	2610346855
4197	09:12:00.633	00:00:04.196	251	-1024	-768	-1	-1	-1	-1	4	-1024	-768	-1	-1	-1	-1	4		0	0						Untertest1.avi	0	880	547	72	111				0	Content		-72	-111	4196983	2610363523
4214	09:12:00.650	00:00:04.213	252	-1024	-768	-1	-1	-1	-1	4	-1024	-768	-1	-1	-1	-1	4		0	0						Untertest1.avi	0	880	547	72	111				0	Content		-72	-111	4213969	2610380509
4231	09:12:00.667	00:00:04.230	253	-1024	-768	-1	-1	-1	-1	4	-1024	-768	-1	-1	-1	-1	4		0	0						Untertest1.avi	0	880	547	72	111				0	Content		-72	-111	4230637	2610397177
4247	09:12:00.683	00:00:04.247	254	-1024	-768	-1	-1	-1	-1	4	-1024	-768	-1	-1	-1	-1	4		0	0						Untertest1.avi	0	880	547	72	111				0	Content		-72	-111	4247306	2610413846
4265	09:12:00.701	00:00:04.264	255	-1024	-768	-1	-1	-1	-1	4	-1024	-768	-1	-1	-1	-1	4		0	0						Untertest1.avi	0	880	547	72	111				0	Content		-72	-111	4264623	2610431163
4281	09:12:00.717	00:00:04.281	256	-1024	-768	-1	-1	-1	-1	4	-1024	-768	-1	-1	-1	-1	4		0	0						Untertest1.avi	0	880	547	72	111				0	Content		-72	-111	4281291	2610447831
4298	09:12:00.734	00:00:04.297	257	-1024	-768	-1	-1	-1	-1	4	-1024	-768	-1	-1	-1	-1	4		0	0						Untertest1.avi	0	880	547	72	111				0	Content		-72	-111	4297508	2610464048
4314	09:12:00.750	00:00:04.314	258	-1024	-768	-1	-1	-1	-1	4	-1024	-768	-1	-1	-1	-1	4		0	0						Untertest1.avi	0	880	547	72	111				0	Content		-72	-111	4314176	2610480716
4331	09:12:00.767	00:00:04.330	259	-1024	-768	-1	-1	-1	-1	4	-1024	-768	-1	-1	-1	-1	4		0	0						Untertest1.avi	0	880	547	72	111				0	Content		-72	-111	4330845	2610497385
4347	09:12:00.783	00:00:04.346	260	-1024	-768	-1	-1	-1	-1	4	-1024	-768	-1	-1	-1	-1	4		0	0						Untertest1.avi	0	880	547	72	111				0	Content		-72	-111	4346688	2610513228
4363	09:12:00.799	00:00:04.363	261	-1024	-768	-1	-1	-1	-1	4	-1024	-768	-1	-1	-1	-1	4		0	0						Untertest1.avi	0	880	547	72	111				0	Content		-72	-111	4363312	2610529852
4380	09:12:00.816	00:00:04.379	262	-1024	-768	-1	-1	-1	-1	4	-1024	-768	-1	-1	-1	-1	4		0	0						Untertest1.avi	0	880	547	72	111				0	Content		-72	-111	4379997	2610546537
4397	09:12:00.833	00:00:04.396	263	-1024	-768	-1	-1	-1	-1	4	-1024	-768	-1	-1	-1	-1	4		0	0						Untertest1.avi	0	880	547	72	111				0	Content		-72	-111	4396666	2610563206
4413	09:12:00.849	00:00:04.413	264	-1024	-768	-1	-1	-1	-1	4	-1024	-768	-1	-1	-1	-1	4		0	0						Untertest1.avi	0	880	547	72	111				0	Content		-72	-111	4413334	2610579874
4430	09:12:00.866	00:00:04.429	265	-1024	-768	-1	-1	-1	-1	4	-1024	-768	-1	-1	-1	-1	4		0	0						Untertest1.avi	0	880	547	72	111				0	Content		-72	-111	4429991	2610596531
4447	09:12:00.883	00:00:04.446	266	-1024	-768	-1	-1	-1	-1	4	-1024	-768	-1	-1	-1	-1	4		0	0						Untertest1.avi	0	880	547	72	111				0	Content		-72	-111	4446560	2610613100
4463	09:12:00.899	00:00:04.463	267	-1024	-768	-1	-1	-1	-1	4	-1024	-768	-1	-1	-1	-1	4		0	0						Untertest1.avi	0	880	547	72	111				0	Content		-72	-111	4463253	2610629793
4480	09:12:00.916	00:00:04.480	268	-1024	-768	-1	-1	-1	-1	4	-1024	-768	-1	-1	-1	-1	4		0	0						Untertest1.avi	0	880	547	72	111				0	Content		-72	-111	4480316	2610646856
4497	09:12:00.933	00:00:04.496	269	-1024	-768	-1	-1	-1	-1	4	-1024	-768	-1	-1	-1	-1	4		0	0						Untertest1.avi	0	880	547	72	111				0	Content		-72	-111	4496984	2610663524
4514	09:12:00.950	00:00:04.513	270	-1024	-768	-1	-1	-1	-1	4	-1024	-768	-1	-1	-1	-1	4		0	0						Untertest1.avi	0	880	547	72	111				0	Content		-72	-111	4513653	2610680193
4531	09:12:00.967	00:00:04.530	271	-1024	-768	-1	-1	-1	-1	4	-1024	-768	-1	-1	-1	-1	4		0	0						Untertest1.avi	0	880	547	72	111				0	Content		-72	-111	4530790	2610697330
4547	09:12:00.983	00:00:04.547	272	-1024	-768	-1	-1	-1	-1	4	-1024	-768	-1	-1	-1	-1	4		0	0						Untertest1.avi	0	880	547	72	111				0	Content		-72	-111	4547459	2610713999
4564	09:12:01.000	00:00:04.564	273	-1024	-768	-1	-1	-1	-1	4	-1024	-768	-1	-1	-1	-1	4		0	0						Untertest1.avi	0	880	547	72	111				0	Content		-72	-111	4564127	2610730667
4580	09:12:01.016	00:00:04.580	274	-1024	-768	-1	-1	-1	-1	4	-1024	-768	-1	-1	-1	-1	4		0	0						Untertest1.avi	0	880	547	72	111				0	Content		-72	-111	4580347	2610746887
4597	09:12:01.033	00:00:04.597	275	-1024	-768	-1	-1	-1	-1	4	-1024	-768	-1	-1	-1	-1	4		0	0						Untertest1.avi	0	880	547	72	111				0	Content		-72	-111	4597015	2610763555
4614	09:12:01.050	00:00:04.613	276	-1024	-768	-1	-1	-1	-1	4	-1024	-768	-1	-1	-1	-1	4		0	0						Untertest1.avi	0	880	547	72	111				0	Content		-72	-111	4613537	2610780077
4630	09:12:01.066	00:00:04.630	277	-1024	-768	-1	-1	-1	-1	4	-1024	-768	-1	-1	-1	-1	4		0	0						Untertest1.avi	0	880	547	72	111				0	Content		-72	-111	4630205	2610796745
4647	09:12:01.083	00:00:04.646	278	-1024	-768	-1	-1	-1	-1	4	-1024	-768	-1	-1	-1	-1	4		0	0						Untertest1.avi	0	880	547	72	111				0	Content		-72	-111	4646874	2610813414
4663	09:12:01.099	00:00:04.663	279	-1024	-768	-1	-1	-1	-1	4	-1024	-768	-1	-1	-1	-1	4		0	0						Untertest1.avi	0	880	547	72	111				0	Content		-72	-111	4663190	2610829730
4680	09:12:01.116	00:00:04.679	280	-1024	-768	-1	-1	-1	-1	4	-1024	-768	-1	-1	-1	-1	4		0	0						Untertest1.avi	0	880	547	72	111				0	Content		-72	-111	4679814	2610846354
4696	09:12:01.132	00:00:04.696	281	-1024	-768	-1	-1	-1	-1	4	-1024	-768	-1	-1	-1	-1	4		0	0						Untertest1.avi	0	880	547	72	111				0	Content		-72	-111	4696491	2610863031
4713	09:12:01.149	00:00:04.713	282	-1024	-768	-1	-1	-1	-1	4	-1024	-768	-1	-1	-1	-1	4		0	0						Untertest1.avi	0	880	547	72	111				0	Content		-72	-111	4713190	2610879730
4730	09:12:01.166	00:00:04.730	283	-1024	-768	-1	-1	-1	-1	4	-1024	-768	-1	-1	-1	-1	4		0	0						Untertest1.avi	0	880	547	72	111				0	Content		-72	-111	4730024	2610896564
4747	09:12:01.183	00:00:04.746	284	-1024	-768	-1	-1	-1	-1	4	-1024	-768	-1	-1	-1	-1	4		0	0						Untertest1.avi	0	880	547	72	111				0	Content		-72	-111	4746692	2610913232
4763	09:12:01.199	00:00:04.763	285	-1024	-768	-1	-1	-1	-1	4	-1024	-768	-1	-1	-1	-1	4		0	0						Untertest1.avi	0	880	547	72	111				0	Content		-72	-111	4763361	2610929901
4780	09:12:01.216	00:00:04.780	286	-1024	-768	-1	-1	-1	-1	4	-1024	-768	-1	-1	-1	-1	4		0	0						Untertest1.avi	0	880	547	72	111				0	Content		-72	-111	4780345	2610946885
4797	09:12:01.233	00:00:04.797	287	-1024	-768	-1	-1	-1	-1	4	-1024	-768	-1	-1	-1	-1	4		0	0						Untertest1.avi	0	880	547	72	111				0	Content		-72	-111	4797014	2610963554
4814	09:12:01.250	00:00:04.813	288	-1024	-768	-1	-1	-1	-1	4	-1024	-768	-1	-1	-1	-1	4		0	0						Untertest1.avi	0	880	547	72	111				0	Content		-72	-111	4813682	2610980222
4831	09:12:01.267	00:00:04.831	289	-1024	-768	-1	-1	-1	-1	4	-1024	-768	-1	-1	-1	-1	4		0	0						Untertest1.avi	0	880	547	72	111				0	Content		-72	-111	4831004	2610997544
4848	09:12:01.284	00:00:04.847	290	-1024	-768	-1	-1	-1	-1	4	-1024	-768	-1	-1	-1	-1	4		0	0						Untertest1.avi	0	880	547	72	111				0	Content		-72	-111	4847673	2611014213
4864	09:12:01.300	00:00:04.863	291	-1024	-768	-1	-1	-1	-1	4	-1024	-768	-1	-1	-1	-1	4		0	0						Untertest1.avi	0	880	547	72	111				0	Content		-72	-111	4863888	2611030428
4881	09:12:01.317	00:00:04.880	292	-1024	-768	-1	-1	-1	-1	4	-1024	-768	-1	-1	-1	-1	4		0	0						Untertest1.avi	0	880	547	72	111				0	Content		-72	-111	4880557	2611047097
4897	09:12:01.333	00:00:04.897	293	-1024	-768	-1	-1	-1	-1	4	-1024	-768	-1	-1	-1	-1	4		0	0						Untertest1.avi	0	880	547	72	111				0	Content		-72	-111	4897225	2611063765
4913	09:12:01.349	00:00:04.912	294	-1024	-768	-1	-1	-1	-1	4	-1024	-768	-1	-1	-1	-1	4		0	0						Untertest1.avi	0	880	547	72	111				0	Content		-72	-111	4912940	2611079480
4930	09:12:01.366	00:00:04.929	295	-1024	-768	-1	-1	-1	-1	4	-1024	-768	-1	-1	-1	-1	4		0	0						Untertest1.avi	0	880	547	72	111				0	Content		-72	-111	4929689	2611096229
4946	09:12:01.382	00:00:04.946	296	-1024	-768	-1	-1	-1	-1	4	-1024	-768	-1	-1	-1	-1	4		0	0						Untertest1.avi	0	880	547	72	111				0	Content		-72	-111	4946377	2611112917
4963	09:12:01.399	00:00:04.963	297	-1024	-768	-1	-1	-1	-1	4	-1024	-768	-1	-1	-1	-1	4		0	0						Untertest1.avi	0	880	547	72	111				0	Content		-72	-111	4963045	2611129585
4980	09:12:01.416	00:00:04.979	298	-1024	-768	-1	-1	-1	-1	4	-1024	-768	-1	-1	-1	-1	4		0	0						Untertest1.avi	0	880	547	72	111				0	Content		-72	-111	4979714	2611146254
4996	09:12:01.432	00:00:04.996	299	-1024	-768	-1	-1	-1	-1	4	-1024	-768	-1	-1	-1	-1	4		0	0						Untertest1.avi	0	880	547	72	111				0	Content		-72	-111	4996371	2611162911
5013	09:12:01.449	00:00:05.012	300	-1024	-768	-1	-1	-1	-1	4	-1024	-768	-1	-1	-1	-1	4		0	0						Untertest1.avi	0	880	547	72	111				0	Content		-72	-111	5012941	2611179481
5030	09:12:01.466	00:00:05.029	301	-1024	-768	-1	-1	-1	-1	4	-1024	-768	-1	-1	-1	-1	4		0	0						Untertest1.avi	0	880	547	72	111				0	Content		-72	-111	5029576	2611196116
5047	09:12:01.483	00:00:05.046	302	-1024	-768	-1	-1	-1	-1	4	-1024	-768	-1	-1	-1	-1	4		0	0						Untertest1.avi	0	880	547	72	111				0	Content		-72	-111	5046656	2611213196
5063	09:12:01.499	00:00:05.063	303	-1024	-768	-1	-1	-1	-1	4	-1024	-768	-1	-1	-1	-1	4		0	0						Untertest1.avi	0	880	547	72	111				0	Content		-72	-111	5063325	2611229865
5080	09:12:01.516	00:00:05.079	304	-1024	-768	-1	-1	-1	-1	4	-1024	-768	-1	-1	-1	-1	4		0	0						Untertest1.avi	0	880	547	72	111				0	Content		-72	-111	5079993	2611246533
5097	09:12:01.533	00:00:05.097	305	-1024	-768	-1	-1	-1	-1	4	-1024	-768	-1	-1	-1	-1	4		0	0						Untertest1.avi	0	880	547	72	111				0	Content		-72	-111	5097144	2611263684
5114	09:12:01.550	00:00:05.113	306	-1024	-768	-1	-1	-1	-1	4	-1024	-768	-1	-1	-1	-1	4		0	0						Untertest1.avi	0	880	547	72	111				0	Content		-72	-111	5113812	2611280352
5130	09:12:01.566	00:00:05.130	307	-1024	-768	-1	-1	-1	-1	4	-1024	-768	-1	-1	-1	-1	4		0	0						Untertest1.avi	0	880	547	72	111				0	Content		-72	-111	5130481	2611297021
5147	09:12:01.583	00:00:05.146	308	-1024	-768	-1	-1	-1	-1	4	-1024	-768	-1	-1	-1	-1	4		0	0						Untertest1.avi	0	880	547	72	111				0	Content		-72	-111	5146717	2611313257
5163	09:12:01.599	00:00:05.163	309	-1024	-768	-1	-1	-1	-1	4	-1024	-768	-1	-1	-1	-1	4		0	0						Untertest1.avi	0	880	547	72	111				0	Content		-72	-111	5163386	2611329926
5180	09:12:01.616	00:00:05.179	310	-1024	-768	-1	-1	-1	-1	4	-1024	-768	-1	-1	-1	-1	4		0	0						Untertest1.avi	0	880	547	72	111				0	Content		-72	-111	5179863	2611346403
5197	09:12:01.633	00:00:05.196	311	-1024	-768	-1	-1	-1	-1	4	-1024	-768	-1	-1	-1	-1	4		0	0						Untertest1.avi	0	880	547	72	111				0	Content		-72	-111	5196532	2611363072
5213	09:12:01.649	00:00:05.213	312	-1024	-768	-1	-1	-1	-1	4	-1024	-768	-1	-1	-1	-1	4		0	0						Untertest1.avi	0	880	547	72	111				0	Content		-72	-111	5213201	2611379741
5229	09:12:01.665	00:00:05.229	313	-1024	-768	-1	-1	-1	-1	4	-1024	-768	-1	-1	-1	-1	4		0	0						Untertest1.avi	0	880	547	72	111				0	Content		-72	-111	5229445	2611395985
5246	09:12:01.682	00:00:05.246	314	-1024	-768	-1	-1	-1	-1	4	-1024	-768	-1	-1	-1	-1	4		0	0						Untertest1.avi	0	880	547	72	111				0	Content		-72	-111	5246193	2611412733
5263	09:12:01.699	00:00:05.262	315	-1024	-768	-1	-1	-1	-1	4	-1024	-768	-1	-1	-1	-1	4		0	0						Untertest1.avi	0	880	547	72	111				0	Content		-72	-111	5262873	2611429413
5279	09:12:01.715	00:00:05.279	316	-1024	-768	-1	-1	-1	-1	4	-1024	-768	-1	-1	-1	-1	4		0	0						Untertest1.avi	0	880	547	72	111				0	Content		-72	-111	5279453	2611445993
5296	09:12:01.732	00:00:05.296	317	-1024	-768	-1	-1	-1	-1	4	-1024	-768	-1	-1	-1	-1	4		0	0						Untertest1.avi	0	880	547	72	111				0	Content		-72	-111	5296327	2611462867
5313	09:12:01.749	00:00:05.312	318	-1024	-768	-1	-1	-1	-1	4	-1024	-768	-1	-1	-1	-1	4		0	0						Untertest1.avi	0	880	547	72	111				0	Content		-72	-111	5312996	2611479536
5330	09:12:01.766	00:00:05.329	319	-1024	-768	-1	-1	-1	-1	4	-1024	-768	-1	-1	-1	-1	4		0	0						Untertest1.avi	0	880	547	72	111				0	Content		-72	-111	5329664	2611496204
5347	09:12:01.783	00:00:05.346	320	-1024	-768	-1	-1	-1	-1	4	-1024	-768	-1	-1	-1	-1	4		0	0						Untertest1.avi	0	880	547	72	111				0	Content		-72	-111	5346675	2611513215
5363	09:12:01.799	00:00:05.363	321	-1024	-768	-1	-1	-1	-1	4	-1024	-768	-1	-1	-1	-1	4		0	0						Untertest1.avi	0	880	547	72	111				0	Content		-72	-111	5363343	2611529883
5380	09:12:01.816	00:00:05.380	322	-1024	-768	-1	-1	-1	-1	4	-1024	-768	-1	-1	-1	-1	4		0	0						Untertest1.avi	0	880	547	72	111				0	Content		-72	-111	5380012	2611546552
5397	09:12:01.833	00:00:05.397	323	-1024	-768	-1	-1	-1	-1	4	-1024	-768	-1	-1	-1	-1	4		0	0						Untertest1.avi	0	880	547	72	111				0	Content		-72	-111	5397295	2611563835
5414	09:12:01.850	00:00:05.413	324	-1024	-768	-1	-1	-1	-1	4	-1024	-768	-1	-1	-1	-1	4		0	0						Untertest1.avi	0	880	547	72	111				0	Content		-72	-111	5413963	2611580503
5430	09:12:01.866	00:00:05.430	325	-1024	-768	-1	-1	-1	-1	4	-1024	-768	-1	-1	-1	-1	4		0	0						Untertest1.avi	0	880	547	72	111				0	Content		-72	-111	5430210	2611596750
5447	09:12:01.883	00:00:05.446	326	-1024	-768	-1	-1	-1	-1	4	-1024	-768	-1	-1	-1	-1	4		0	0						Untertest1.avi	0	880	547	72	111				0	Content		-72	-111	5446878	2611613418
5464	09:12:01.900	00:00:05.463	327	-1024	-768	-1	-1	-1	-1	4	-1024	-768	-1	-1	-1	-1	4		0	0						Untertest1.avi	0	880	547	72	111				0	Content		-72	-111	5463547	2611630087
5479	09:12:01.915	00:00:05.479	328	-1024	-768	-1	-1	-1	-1	4	-1024	-768	-1	-1	-1	-1	4		0	0						Untertest1.avi	0	880	547	72	111				0	Content		-72	-111	5479323	2611645863
5496	09:12:01.932	00:00:05.495	329	-1024	-768	-1	-1	-1	-1	4	-1024	-768	-1	-1	-1	-1	4		0	0						Untertest1.avi	0	880	547	72	111				0	Content		-72	-111	5495946	2611662486
5513	09:12:01.949	00:00:05.512	330	-1024	-768	-1	-1	-1	-1	4	-1024	-768	-1	-1	-1	-1	4		0	0						Untertest1.avi	0	880	547	72	111				0	Content		-72	-111	5512631	2611679171
5529	09:12:01.965	00:00:05.529	331	-1024	-768	-1	-1	-1	-1	4	-1024	-768	-1	-1	-1	-1	4		0	0						Untertest1.avi	0	880	547	72	111				0	Content		-72	-111	5529300	2611695840
5546	09:12:01.982	00:00:05.545	332	-1024	-768	-1	-1	-1	-1	4	-1024	-768	-1	-1	-1	-1	4		0	0						Untertest1.avi	0	880	547	72	111				0	Content		-72	-111	5545968	2611712508
5563	09:12:01.999	00:00:05.562	333	-1024	-768	-1	-1	-1	-1	4	-1024	-768	-1	-1	-1	-1	4		0	0						Untertest1.avi	0	880	547	72	111				0	Content		-72	-111	5562749	2611729289
5579	09:12:02.015	00:00:05.579	334	-1024	-768	-1	-1	-1	-1	4	-1024	-768	-1	-1	-1	-1	4		0	0						Untertest1.avi	0	880	547	72	111				0	Content		-72	-111	5579319	2611745859
5596	09:12:02.032	00:00:05.596	335	-1024	-768	-1	-1	-1	-1	4	-1024	-768	-1	-1	-1	-1	4		0	0						Untertest1.avi	0	880	547	72	111				0	Content		-72	-111	5596256	2611762796
5613	09:12:02.049	00:00:05.612	336	-1024	-768	-1	-1	-1	-1	4	-1024	-768	-1	-1	-1	-1	4		0	0						Untertest1.avi	0	880	547	72	111				0	Content		-72	-111	5612925	2611779465
5630	09:12:02.066	00:00:05.630	337	-1024	-768	-1	-1	-1	-1	4	-1024	-768	-1	-1	-1	-1	4		0	0						Untertest1.avi	0	880	547	72	111				0	Content		-72	-111	5630060	2611796600
5647	09:12:02.083	00:00:05.646	338	-1024	-768	-1	-1	-1	-1	4	-1024	-768	-1	-1	-1	-1	4		0	0						Untertest1.avi	0	880	547	72	111				0	Content		-72	-111	5646729	2611813269
5664	09:12:02.100	00:00:05.663	339	-1024	-768	-1	-1	-1	-1	4	-1024	-768	-1	-1	-1	-1	4		0	0						Untertest1.avi	0	880	547	72	111				0	Content		-72	-111	5663766	2611830306
5680	09:12:02.116	00:00:05.680	340	-1024	-768	-1	-1	-1	-1	4	-1024	-768	-1	-1	-1	-1	4		0	0						Untertest1.avi	0	880	547	72	111				0	Content		-72	-111	5680435	2611846975
5697	09:12:02.133	00:00:05.697	341	-1024	-768	-1	-1	-1	-1	4	-1024	-768	-1	-1	-1	-1	4		0	0						Untertest1.avi	0	880	547	72	111				0	Content		-72	-111	5697103	2611863643
5713	09:12:02.149	00:00:05.713	342	-1024	-768	-1	-1	-1	-1	4	-1024	-768	-1	-1	-1	-1	4		0	0						Untertest1.avi	0	880	547	72	111				0	Content		-72	-111	5713345	2611879885
5730	09:12:02.166	00:00:05.730	343	-1024	-768	-1	-1	-1	-1	4	-1024	-768	-1	-1	-1	-1	4		0	0						Untertest1.avi	0	880	547	72	111				0	Content		-72	-111	5730013	2611896553
5747	09:12:02.183	00:00:05.746	344	-1024	-768	-1	-1	-1	-1	4	-1024	-768	-1	-1	-1	-1	4		0	0						Untertest1.avi	0	880	547	72	111				0	Content		-72	-111	5746682	2611913222
5763	09:12:02.199	00:00:05.763	345	-1024	-768	-1	-1	-1	-1	4	-1024	-768	-1	-1	-1	-1	4		0	0						Untertest1.avi	0	880	547	72	111				0	Content		-72	-111	5763063	2611929603
5780	09:12:02.216	00:00:05.779	346	-1024	-768	-1	-1	-1	-1	4	-1024	-768	-1	-1	-1	-1	4		0	0						Untertest1.avi	0	880	547	72	111				0	Content		-72	-111	5779731	2611946271
5796	09:12:02.232	00:00:05.796	347	-1024	-768	-1	-1	-1	-1	4	-1024	-768	-1	-1	-1	-1	4		0	0						Untertest1.avi	0	880	547	72	111				0	Content		-72	-111	5796400	2611962940
5812	09:12:02.248	00:00:05.812	348	-1024	-768	-1	-1	-1	-1	4	-1024	-768	-1	-1	-1	-1	4		0	0						Untertest1.avi	0	880	547	72	111				0	Content		-72	-111	5812448	2611978988
5829	09:12:02.265	00:00:05.829	349	-1024	-768	-1	-1	-1	-1	4	-1024	-768	-1	-1	-1	-1	4		0	0						Untertest1.avi	0	880	547	72	111				0	Content		-72	-111	5829196	2611995736
5846	09:12:02.282	00:00:05.845	350	-1024	-768	-1	-1	-1	-1	4	-1024	-768	-1	-1	-1	-1	4		0	0						Untertest1.avi	0	880	547	72	111				0	Content		-72	-111	5845877	2612012417
5862	09:12:02.298	00:00:05.862	351	-1024	-768	-1	-1	-1	-1	4	-1024	-768	-1	-1	-1	-1	4		0	0						Untertest1.avi	0	880	547	72	111				0	Content		-72	-111	5862458	2612028998
5879	09:12:02.315	00:00:05.879	352	-1024	-768	-1	-1	-1	-1	4	-1024	-768	-1	-1	-1	-1	4		0	0						Untertest1.avi	0	880	547	72	111				0	Content		-72	-111	5879331	2612045871
5896	09:12:02.332	00:00:05.896	353	-1024	-768	-1	-1	-1	-1	4	-1024	-768	-1	-1	-1	-1	4		0	0						Untertest1.avi	0	880	547	72	111				0	Content		-72	-111	5896000	2612062540
5913	09:12:02.349	00:00:05.912	354	-1024	-768	-1	-1	-1	-1	4	-1024	-768	-1	-1	-1	-1	4		0	0						Untertest1.avi	0	880	547	72	111				0	Content		-72	-111	5912668	2612079208
5930	09:12:02.366	00:00:05.929	355	-1024	-768	-1	-1	-1	-1	4	-1024	-768	-1	-1	-1	-1	4		0	0						Untertest1.avi	0	880	547	72	111				0	Content		-72	-111	5929637	2612096177
5946	09:12:02.382	00:00:05.946	356	-1024	-768	-1	-1	-1	-1	4	-1024	-768	-1	-1	-1	-1	4		0	0						Untertest1.avi	0	880	547	72	111				0	Content		-72	-111	5946306	2612112846
5963	09:12:02.399	00:00:05.962	357	-1024	-768	-1	-1	-1	-1	4	-1024	-768	-1	-1	-1	-1	4		0	0						Untertest1.avi	0	880	547	72	111				0	Content		-72	-111	5962974	2612129514
5980	09:12:02.416	00:00:05.980	358	-1024	-768	-1	-1	-1	-1	4	-1024	-768	-1	-1	-1	-1	4		0	0						Untertest1.avi	0	880	547	72	111				0	Content		-72	-111	5980284	2612146824
5997	09:12:02.433	00:00:05.996	359	-1024	-768	-1	-1	-1	-1	4	-1024	-768	-1	-1	-1	-1	4		0	0						Untertest1.avi	0	880	547	72	111				0	Content		-72	-111	5996952	2612163492
6013	09:12:02.449	00:00:06.013	360	-1024	-768	-1	-1	-1	-1	4	-1024	-768	-1	-1	-1	-1	4		0	0						Untertest1.avi	0	880	547	72	111				0	Content		-72	-111	6013208	2612179748
6030	09:12:02.466	00:00:06.029	361	-1024	-768	-1	-1	-1	-1	4	-1024	-768	-1	-1	-1	-1	4		0	0						Untertest1.avi	0	880	547	72	111				0	Content		-72	-111	6029876	2612196416
6047	09:12:02.483	00:00:06.046	362	-1024	-768	-1	-1	-1	-1	4	-1024	-768	-1	-1	-1	-1	4		0	0						Untertest1.avi	0	880	547	72	111				0	Content		-72	-111	6046545	2612213085
6062	09:12:02.498	00:00:06.062	363	-1024	-768	-1	-1	-1	-1	4	-1024	-768	-1	-1	-1	-1	4		0	0						Untertest1.avi	0	880	547	72	111				0	Content		-72	-111	6062327	2612228867
6079	09:12:02.515	00:00:06.078	364	-1024	-768	-1	-1	-1	-1	4	-1024	-768	-1	-1	-1	-1	4		0	0						Untertest1.avi	0	880	547	72	111				0	Content		-72	-111	6078950	2612245490
6096	09:12:02.532	00:00:06.095	365	-1024	-768	-1	-1	-1	-1	4	-1024	-768	-1	-1	-1	-1	4		0	0						Untertest1.avi	0	880	547	72	111				0	Content		-72	-111	6095640	2612262180
6112	09:12:02.548	00:00:06.112	366	-1024	-768	-1	-1	-1	-1	4	-1024	-768	-1	-1	-1	-1	4		0	0						Untertest1.avi	0	880	547	72	111				0	Content		-72	-111	6112309	2612278849
6129	09:12:02.565	00:00:06.128	367	-1024	-768	-1	-1	-1	-1	4	-1024	-768	-1	-1	-1	-1	4		0	0						Untertest1.avi	0	880	547	72	111				0	Content		-72	-111	6128977	2612295517
6146	09:12:02.582	00:00:06.145	368	-1024	-768	-1	-1	-1	-1	4	-1024	-768	-1	-1	-1	-1	4		0	0						Untertest1.avi	0	880	547	72	111				0	Content		-72	-111	6145758	2612312298
6162	09:12:02.598	00:00:06.162	369	-1024	-768	-1	-1	-1	-1	4	-1024	-768	-1	-1	-1	-1	4		0	0						Untertest1.avi	0	880	547	72	111				0	Content		-72	-111	6162325	2612328865
6179	09:12:02.615	00:00:06.178	370	-1024	-768	-1	-1	-1	-1	4	-1024	-768	-1	-1	-1	-1	4		0	0						Untertest1.avi	0	880	547	72	111				0	Content		-72	-111	6178959	2612345499
6196	09:12:02.632	00:00:06.196	371	-1024	-768	-1	-1	-1	-1	4	-1024	-768	-1	-1	-1	-1	4		0	0						Untertest1.avi	0	880	547	72	111				0	Content		-72	-111	6196041	2612362581
6213	09:12:02.649	00:00:06.212	372	-1024	-768	-1	-1	-1	-1	4	-1024	-768	-1	-1	-1	-1	4		0	0						Untertest1.avi	0	880	547	72	111				0	Content		-72	-111	6212709	2612379249
6229	09:12:02.665	00:00:06.229	373	-1024	-768	-1	-1	-1	-1	4	-1024	-768	-1	-1	-1	-1	4		0	0						Untertest1.avi	0	880	547	72	111				0	Content		-72	-111	6229378	2612395918
6247	09:12:02.683	00:00:06.246	374	-1024	-768	-1	-1	-1	-1	4	-1024	-768	-1	-1	-1	-1	4		0	0						Untertest1.avi	0	880	547	72	111				0	Content		-72	-111	6246528	2612413068
6263	09:12:02.699	00:00:06.263	375	-1024	-768	-1	-1	-1	-1	4	-1024	-768	-1	-1	-1	-1	4		0	0						Untertest1.avi	0	880	547	72	111				0	Content		-72	-111	6263197	2612429737
6280	09:12:02.716	00:00:06.279	376	-1024	-768	-1	-1	-1	-1	4	-1024	-768	-1	-1	-1	-1	4		0	0						Untertest1.avi	0	880	547	72	111				0	Content		-72	-111	6279866	2612446406
6296	09:12:02.732	00:00:06.296	377	-1024	-768	-1	-1	-1	-1	4	-1024	-768	-1	-1	-1	-1	4		0	0						Untertest1.avi	0	880	547	72	111				0	Content		-72	-111	6296187	2612462727
6313	09:12:02.749	00:00:06.312	378	-1024	-768	-1	-1	-1	-1	4	-1024	-768	-1	-1	-1	-1	4		0	0						Untertest1.avi	0	880	547	72	111				0	Content		-72	-111	6312856	2612479396
6330	09:12:02.766	00:00:06.329	379	-1024	-768	-1	-1	-1	-1	4	-1024	-768	-1	-1	-1	-1	4		0	0						Untertest1.avi	0	880	547	72	111				0	Content		-72	-111	6329524	2612496064
6346	09:12:02.782	00:00:06.345	380	-1024	-768	-1	-1	-1	-1	4	-1024	-768	-1	-1	-1	-1	4		0	0						Untertest1.avi	0	880	547	72	111				0	Content		-72	-111	6345959	2612512499
6363	09:12:02.799	00:00:06.362	381	-1024	-768	-1	-1	-1	-1	4	-1024	-768	-1	-1	-1	-1	4		0	0						Untertest1.avi	0	880	547	72	111				0	Content		-72	-111	6362627	2612529167
6379	09:12:02.815	00:00:06.379	382	-1024	-768	-1	-1	-1	-1	4	-1024	-768	-1	-1	-1	-1	4		0	0						Untertest1.avi	0	880	547	72	111				0	Content		-72	-111	6379296	2612545836
6395	09:12:02.831	00:00:06.395	383	-1024	-768	-1	-1	-1	-1	4	-1024	-768	-1	-1	-1	-1	4		0	0						Untertest1.avi	0	880	547	72	111				0	Content		-72	-111	6395455	2612561995
6412	09:12:02.848	00:00:06.412	384	-1024	-768	-1	-1	-1	-1	4	-1024	-768	-1	-1	-1	-1	4		0	0						Untertest1.avi	0	880	547	72	111				0	Content		-72	-111	6412203	2612578743
6429	09:12:02.865	00:00:06.428	385	-1024	-768	-1	-1	-1	-1	4	-1024	-768	-1	-1	-1	-1	4		0	0						Untertest1.avi	0	880	547	72	111				0	Content		-72	-111	6428880	2612595420
6445	09:12:02.881	00:00:06.445	386	-1024	-768	-1	-1	-1	-1	4	-1024	-768	-1	-1	-1	-1	4		0	0						Untertest1.avi	0	880	547	72	111				0	Content		-72	-111	6445461	2612612001
6462	09:12:02.898	00:00:06.462	387	-1024	-768	-1	-1	-1	-1	4	-1024	-768	-1	-1	-1	-1	4		0	0						Untertest1.avi	0	880	547	72	111				0	Content		-72	-111	6462293	2612628833
6479	09:12:02.915	00:00:06.478	388	-1024	-768	-1	-1	-1	-1	4	-1024	-768	-1	-1	-1	-1	4		0	0						Untertest1.avi	0	880	547	72	111				0	Content		-72	-111	6478962	2612645502
6496	09:12:02.932	00:00:06.495	389	-1024	-768	-1	-1	-1	-1	4	-1024	-768	-1	-1	-1	-1	4		0	0						Untertest1.avi	0	880	547	72	111				0	Content		-72	-111	6495631	2612662171
6513	09:12:02.949	00:00:06.512	390	-1024	-768	-1	-1	-1	-1	4	-1024	-768	-1	-1	-1	-1	4		0	0						Untertest1.avi	0	880	547	72	111				0	Content		-72	-111	6512614	2612679154
6529	09:12:02.965	00:00:06.529	391	-1024	-768	-1	-1	-1	-1	4	-1024	-768	-1	-1	-1	-1	4		0	0						Untertest1.avi	0	880	547	72	111				0	Content		-72	-111	6529283	2612695823
6546	09:12:02.982	00:00:06.545	392	-1024	-768	-1	-1	-1	-1	4	-1024	-768	-1	-1	-1	-1	4		0	0						Untertest1.avi	0	880	547	72	111				0	Content		-72	-111	6545951	2612712491
6563	09:12:02.999	00:00:06.563	393	-1024	-768	-1	-1	-1	-1	4	-1024	-768	-1	-1	-1	-1	4		0	0						Untertest1.avi	0	880	547	72	111				0	Content		-72	-111	6563266	2612729806
6580	09:12:03.016	00:00:06.579	394	-1024	-768	-1	-1	-1	-1	4	-1024	-768	-1	-1	-1	-1	4		0	0						Untertest1.avi	0	880	547	72	111				0	Content		-72	-111	6579934	2612746474
6596	09:12:03.032	00:00:06.596	395	-1024	-768	-1	-1	-1	-1	4	-1024	-768	-1	-1	-1	-1	4		0	0						Untertest1.avi	0	880	547	72	111				0	Content		-72	-111	6596193	2612762733
6613	09:12:03.049	00:00:06.612	396	-1024	-768	-1	-1	-1	-1	4	-1024	-768	-1	-1	-1	-1	4		0	0						Untertest1.avi	0	880	547	72	111				0	Content		-72	-111	6612861	2612779401
6630	09:12:03.066	00:00:06.629	397	-1024	-768	-1	-1	-1	-1	4	-1024	-768	-1	-1	-1	-1	4		0	0						Untertest1.avi	0	880	547	72	111				0	Content		-72	-111	6629530	2612796070
6645	09:12:03.081	00:00:06.645	398	-1024	-768	-1	-1	-1	-1	4	-1024	-768	-1	-1	-1	-1	4		0	0						Untertest1.avi	0	880	547	72	111				0	Content		-72	-111	6645331	2612811871
6662	09:12:03.098	00:00:06.661	399	-1024	-768	-1	-1	-1	-1	4	-1024	-768	-1	-1	-1	-1	4		0	0						Untertest1.avi	0	880	547	72	111				0	Content		-72	-111	6661954	2612828494
6679	09:12:03.115	00:00:06.678	400	-1024	-768	-1	-1	-1	-1	4	-1024	-768	-1	-1	-1	-1	4		0	0						Untertest1.avi	0	880	547	72	111				0	Content		-72	-111	6678644	2612845184
6695	09:12:03.131	00:00:06.695	401	-1024	-768	-1	-1	-1	-1	4	-1024	-768	-1	-1	-1	-1	4		0	0						Untertest1.avi	0	880	547	72	111				0	Content		-72	-111	6695313	2612861853
6712	09:12:03.148	00:00:06.711	402	-1024	-768	-1	-1	-1	-1	4	-1024	-768	-1	-1	-1	-1	4		0	0						Untertest1.avi	0	880	547	72	111				0	Content		-72	-111	6711982	2612878522
6729	09:12:03.165	00:00:06.728	403	-1024	-768	-1	-1	-1	-1	4	-1024	-768	-1	-1	-1	-1	4		0	0						Untertest1.avi	0	880	547	72	111				0	Content		-72	-111	6728757	2612895297
6745	09:12:03.181	00:00:06.745	404	-1024	-768	-1	-1	-1	-1	4	-1024	-768	-1	-1	-1	-1	4		0	0						Untertest1.avi	0	880	547	72	111				0	Content		-72	-111	6745340	2612911880
6762	09:12:03.198	00:00:06.762	405	-1024	-768	-1	-1	-1	-1	4	-1024	-768	-1	-1	-1	-1	4		0	0						Untertest1.avi	0	880	547	72	111				0	Content		-72	-111	6762207	2612928747
6779	09:12:03.215	00:00:06.778	406	-1024	-768	-1	-1	-1	-1	4	-1024	-768	-1	-1	-1	-1	4		0	0						Untertest1.avi	0	880	547	72	111				0	Content		-72	-111	6778876	2612945416
6796	09:12:03.232	00:00:06.796	407	-1024	-768	-1	-1	-1	-1	4	-1024	-768	-1	-1	-1	-1	4		0	0						Untertest1.avi	0	880	547	72	111				0	Content		-72	-111	6796037	2612962577
6813	09:12:03.249	00:00:06.812	408	-1024	-768	-1	-1	-1	-1	4	-1024	-768	-1	-1	-1	-1	4		0	0						Untertest1.avi	0	880	547	72	111				0	Content		-72	-111	6812706	2612979246
6830	09:12:03.266	00:00:06.829	409	-1024	-768	-1	-1	-1	-1	4	-1024	-768	-1	-1	-1	-1	4		0	0						Untertest1.avi	0	880	547	72	111				0	Content		-72	-111	6829706	2612996246
6846	09:12:03.282	00:00:06.846	410	-1024	-768	-1	-1	-1	-1	4	-1024	-768	-1	-1	-1	-1	4		0	0						Untertest1.avi	0	880	547	72	111				0	Content		-72	-111	6846374	2613012914
6863	09:12:03.299	00:00:06.863	411	-1024	-768	-1	-1	-1	-1	4	-1024	-768	-1	-1	-1	-1	4		0	0						Untertest1.avi	0	880	547	72	111				0	Content		-72	-111	6863043	2613029583
6879	09:12:03.315	00:00:06.879	412	-1024	-768	-1	-1	-1	-1	4	-1024	-768	-1	-1	-1	-1	4		0	0						Untertest1.avi	0	880	547	72	111				0	Content		-72	-111	6879128	2613045668
6896	09:12:03.332	00:00:06.895	413	-1024	-768	-1	-1	-1	-1	4	-1024	-768	-1	-1	-1	-1	4		0	0						Untertest1.avi	0	880	547	72	111				0	Content		-72	-111	6895797	2613062337
6912	09:12:03.348	00:00:06.912	414	-1024	-768	-1	-1	-1	-1	4	-1024	-768	-1	-1	-1	-1	4		0	0						Untertest1.avi	0	880	547	72	111				0	Content		-72	-111	6912266	2613078806
6929	09:12:03.365	00:00:06.928	415	-1024	-768	-1	-1	-1	-1	4	-1024	-768	-1	-1	-1	-1	4		0	0						Untertest1.avi	0	880	547	72	111				0	Content		-72	-111	6928935	2613095475
6946	09:12:03.382	00:00:06.945	416	-1024	-768	-1	-1	-1	-1	4	-1024	-768	-1	-1	-1	-1	4		0	0						Untertest1.avi	0	880	547	72	111				0	Content		-72	-111	6945603	2613112143
6962	09:12:03.398	00:00:06.961	417	-1024	-768	-1	-1	-1	-1	4	-1024	-768	-1	-1	-1	-1	4		0	0						Untertest1.avi	0	880	547	72	111				0	Content		-72	-111	6961826	2613128366
6978	09:12:03.414	00:00:06.978	418	-1024	-768	-1	-1	-1	-1	4	-1024	-768	-1	-1	-1	-1	4		0	0						Untertest1.avi	0	880	547	72	111				0	Content		-72	-111	6978450	2613144990
6995	09:12:03.431	00:00:06.995	419	-1024	-768	-1	-1	-1	-1	4	-1024	-768	-1	-1	-1	-1	4		0	0						Untertest1.avi	0	880	547	72	111				0	Content		-72	-111	6995253	2613161793
7012	09:12:03.448	00:00:07.011	420	-1024	-768	-1	-1	-1	-1	4	-1024	-768	-1	-1	-1	-1	4		0	0						Untertest1.avi	0	880	547	72	111				0	Content		-72	-111	7011826	2613178366
7029	09:12:03.465	00:00:07.028	421	-1024	-768	-1	-1	-1	-1	4	-1024	-768	-1	-1	-1	-1	4		0	0						Untertest1.avi	0	880	547	72	111				0	Content		-72	-111	7028665	2613195205
7045	09:12:03.481	00:00:07.045	422	-1024	-768	-1	-1	-1	-1	4	-1024	-768	-1	-1	-1	-1	4		0	0						Untertest1.avi	0	880	547	72	111				0	Content		-72	-111	7045334	2613211874
7062	09:12:03.498	00:00:07.062	423	-1024	-768	-1	-1	-1	-1	4	-1024	-768	-1	-1	-1	-1	4		0	0						Untertest1.avi	0	880	547	72	111				0	Content		-72	-111	7062002	2613228542
7079	09:12:03.515	00:00:07.078	424	-1024	-768	-1	-1	-1	-1	4	-1024	-768	-1	-1	-1	-1	4		0	0						Untertest1.avi	0	880	547	72	111				0	Content		-72	-111	7078987	2613245527
7096	09:12:03.532	00:00:07.095	425	-1024	-768	-1	-1	-1	-1	4	-1024	-768	-1	-1	-1	-1	4		0	0						Untertest1.avi	0	880	547	72	111				0	Content		-72	-111	7095655	2613262195
7112	09:12:03.548	00:00:07.112	426	-1024	-768	-1	-1	-1	-1	4	-1024	-768	-1	-1	-1	-1	4		0	0						Untertest1.avi	0	880	547	72	111				0	Content		-72	-111	7112324	2613278864
7130	09:12:03.566	00:00:07.129	427	-1024	-768	-1	-1	-1	-1	4	-1024	-768	-1	-1	-1	-1	4		0	0						Untertest1.avi	0	880	547	72	111				0	Content		-72	-111	7129644	2613296184
7146	09:12:03.582	00:00:07.146	428	-1024	-768	-1	-1	-1	-1	4	-1024	-768	-1	-1	-1	-1	4		0	0						Untertest1.avi	0	880	547	72	111				0	Content		-72	-111	7146313	2613312853
7163	09:12:03.599	00:00:07.162	429	-1024	-768	-1	-1	-1	-1	4	-1024	-768	-1	-1	-1	-1	4		0	0						Untertest1.avi	0	880	547	72	111				0	Content		-72	-111	7162531	2613329071
7179	09:12:03.615	00:00:07.179	430	-1024	-768	-1	-1	-1	-1	4	-1024	-768	-1	-1	-1	-1	4		0	0						Untertest1.avi	0	880	547	72	111				0	Content		-72	-111	7179200	2613345740
7196	09:12:03.632	00:00:07.195	431	-1024	-768	-1	-1	-1	-1	4	-1024	-768	-1	-1	-1	-1	4		0	0						Untertest1.avi	0	880	547	72	111				0	Content		-72	-111	7195869	2613362409
7212	09:12:03.648	00:00:07.211	432	-1024	-768	-1	-1	-1	-1	4	-1024	-768	-1	-1	-1	-1	4		0	0						Untertest1.avi	0	880	547	72	111				0	Content		-72	-111	7211704	2613378244
7228	09:12:03.664	00:00:07.228	433	-1024	-768	-1	-1	-1	-1	4	-1024	-768	-1	-1	-1	-1	4		0	0						Untertest1.avi	0	880	547	72	111				0	Content		-72	-111	7228327	2613394867
7245	09:12:03.681	00:00:07.245	434	-1024	-768	-1	-1	-1	-1	4	-1024	-768	-1	-1	-1	-1	4		0	0						Untertest1.avi	0	880	547	72	111				0	Content		-72	-111	7245014	2613411554
7262	09:12:03.698	00:00:07.261	435	-1024	-768	-1	-1	-1	-1	4	-1024	-768	-1	-1	-1	-1	4		0	0						Untertest1.avi	0	880	547	72	111				0	Content		-72	-111	7261683	2613428223
7278	09:12:03.714	00:00:07.278	436	-1024	-768	-1	-1	-1	-1	4	-1024	-768	-1	-1	-1	-1	4		0	0						Untertest1.avi	0	880	547	72	111				0	Content		-72	-111	7278351	2613444891
7295	09:12:03.731	00:00:07.295	437	-1024	-768	-1	-1	-1	-1	4	-1024	-768	-1	-1	-1	-1	4		0	0						Untertest1.avi	0	880	547	72	111				0	Content		-72	-111	7295007	2613461547
7312	09:12:03.748	00:00:07.311	438	-1024	-768	-1	-1	-1	-1	4	-1024	-768	-1	-1	-1	-1	4		0	0						Untertest1.avi	0	880	547	72	111				0	Content		-72	-111	7311576	2613478116
7328	09:12:03.764	00:00:07.327	439	-1024	-768	-1	-1	-1	-1	4	-1024	-768	-1	-1	-1	-1	4		0	0						Untertest1.avi	0	880	547	72	111				0	Content		-72	-111	7327855	2613494395
7345	09:12:03.781	00:00:07.344	440	-1024	-768	-1	-1	-1	-1	4	-1024	-768	-1	-1	-1	-1	4		0	0						Untertest1.avi	0	880	547	72	111				0	Content		-72	-111	7344933	2613511473
7362	09:12:03.798	00:00:07.361	441	-1024	-768	-1	-1	-1	-1	4	-1024	-768	-1	-1	-1	-1	4		0	0						Untertest1.avi	0	880	547	72	111				0	Content		-72	-111	7361600	2613528140
7378	09:12:03.814	00:00:07.378	442	-1024	-768	-1	-1	-1	-1	4	-1024	-768	-1	-1	-1	-1	4		0	0						Untertest1.avi	0	880	547	72	111				0	Content		-72	-111	7378267	2613544807
7395	09:12:03.831	00:00:07.395	443	-1024	-768	-1	-1	-1	-1	4	-1024	-768	-1	-1	-1	-1	4		0	0						Untertest1.avi	0	880	547	72	111				0	Content		-72	-111	7395414	2613561954
7412	09:12:03.848	00:00:07.412	444	-1024	-768	-1	-1	-1	-1	4	-1024	-768	-1	-1	-1	-1	4		0	0						Untertest1.avi	0	880	547	72	111				0	Content		-72	-111	7412081	2613578621
7429	09:12:03.865	00:00:07.428	445	-1024	-768	-1	-1	-1	-1	4	-1024	-768	-1	-1	-1	-1	4		0	0						Untertest1.avi	0	880	547	72	111				0	Content		-72	-111	7428748	2613595288
7445	09:12:03.881	00:00:07.444	446	-1024	-768	-1	-1	-1	-1	4	-1024	-768	-1	-1	-1	-1	4		0	0						Untertest1.avi	0	880	547	72	111				0	Content		-72	-111	7444979	2613611519
7462	09:12:03.898	00:00:07.461	447	-1024	-768	-1	-1	-1	-1	4	-1024	-768	-1	-1	-1	-1	4		0	0						Untertest1.avi	0	880	547	72	111				0	Content		-72	-111	7461646	2613628186
7478	09:12:03.914	00:00:07.478	448	-1024	-768	-1	-1	-1	-1	4	-1024	-768	-1	-1	-1	-1	4		0	0						Untertest1.avi	0	880	547	72	111				0	Content		-72	-111	7478166	2613644706
7495	09:12:03.931	00:00:07.494	449	-1024	-768	-1	-1	-1	-1	4	-1024	-768	-1	-1	-1	-1	4		0	0						Untertest1.avi	0	880	547	72	111				0	Content		-72	-111	7494833	2613661373
7512	09:12:03.948	00:00:07.511	450	-1024	-768	-1	-1	-1	-1	4	-1024	-768	-1	-1	-1	-1	4		0	0						Untertest1.avi	0	880	547	72	111				0	Content		-72	-111	7511500	2613678040
7528	09:12:03.964	00:00:07.527	451	-1024	-768	-1	-1	-1	-1	4	-1024	-768	-1	-1	-1	-1	4		0	0						Untertest1.avi	0	880	547	72	111				0	Content		-72	-111	7527823	2613694363
7544	09:12:03.980	00:00:07.544	452	-1024	-768	-1	-1	-1	-1	4	-1024	-768	-1	-1	-1	-1	4		0	0						Untertest1.avi	0	880	547	72	111				0	Content		-72	-111	7544449	2613710989
7561	09:12:03.997	00:00:07.561	453	-1024	-768	-1	-1	-1	-1	4	-1024	-768	-1	-1	-1	-1	4		0	0						Untertest1.avi	0	880	547	72	111				0	Content		-72	-111	7561127	2613727667
7578	09:12:04.014	00:00:07.577	454	-1024	-768	-1	-1	-1	-1	4	-1024	-768	-1	-1	-1	-1	4		0	0						Untertest1.avi	0	880	547	72	111				0	Content		-72	-111	7577823	2613744363
7595	09:12:04.031	00:00:07.594	455	-1024	-768	-1	-1	-1	-1	4	-1024	-768	-1	-1	-1	-1	4		0	0						Untertest1.avi	0	880	547	72	111				0	Content		-72	-111	7594654	2613761194
7611	09:12:04.047	00:00:07.611	456	-1024	-768	-1	-1	-1	-1	4	-1024	-768	-1	-1	-1	-1	4		0	0						Untertest1.avi	0	880	547	72	111				0	Content		-72	-111	7611321	2613777861
7628	09:12:04.064	00:00:07.627	457	-1024	-768	-1	-1	-1	-1	4	-1024	-768	-1	-1	-1	-1	4		0	0						Untertest1.avi	0	880	547	72	111				0	Content		-72	-111	7627988	2613794528
7645	09:12:04.081	00:00:07.644	458	-1024	-768	-1	-1	-1	-1	4	-1024	-768	-1	-1	-1	-1	4		0	0						Untertest1.avi	0	880	547	72	111				0	Content		-72	-111	7644972	2613811512
7662	09:12:04.098	00:00:07.661	459	-1024	-768	-1	-1	-1	-1	4	-1024	-768	-1	-1	-1	-1	4		0	0						Untertest1.avi	0	880	547	72	111				0	Content		-72	-111	7661639	2613828179
7678	09:12:04.114	00:00:07.678	460	-1024	-768	-1	-1	-1	-1	4	-1024	-768	-1	-1	-1	-1	4		0	0						Untertest1.avi	0	880	547	72	111				0	Content		-72	-111	7678306	2613844846
7696	09:12:04.132	00:00:07.695	461	-1024	-768	-1	-1	-1	-1	4	-1024	-768	-1	-1	-1	-1	4		0	0						Untertest1.avi	0	880	547	72	111				0	Content		-72	-111	7695621	2613862161
7712	09:12:04.148	00:00:07.712	462	-1024	-768	-1	-1	-1	-1	4	-1024	-768	-1	-1	-1	-1	4		0	0						Untertest1.avi	0	880	547	72	111				0	Content		-72	-111	7712288	2613878828
7729	09:12:04.165	00:00:07.728	463	-1024	-768	-1	-1	-1	-1	4	-1024	-768	-1	-1	-1	-1	4		0	0						Untertest1.avi	0	880	547	72	111				0	Content		-72	-111	7728504	2613895044
7745	09:12:04.181	00:00:07.745	464	-1024	-768	-1	-1	-1	-1	4	-1024	-768	-1	-1	-1	-1	4		0	0						Untertest1.avi	0	880	547	72	111				0	Content		-72	-111	7745171	2613911711
7762	09:12:04.198	00:00:07.761	465	-1024	-768	-1	-1	-1	-1	4	-1024	-768	-1	-1	-1	-1	4		0	0						Untertest1.avi	0	880	547	72	111				0	Content		-72	-111	7761838	2613928378
7778	09:12:04.214	00:00:07.777	466	-1024	-768	-1	-1	-1	-1	4	-1024	-768	-1	-1	-1	-1	4		0	0						Untertest1.avi	0	880	547	72	111				0	Content		-72	-111	7777588	2613944128
7794	09:12:04.230	00:00:07.794	467	-1024	-768	-1	-1	-1	-1	4	-1024	-768	-1	-1	-1	-1	4		0	0						Untertest1.avi	0	880	547	72	111				0	Content		-72	-111	7794305	2613960845
7811	09:12:04.247	00:00:07.810	468	-1024	-768	-1	-1	-1	-1	4	-1024	-768	-1	-1	-1	-1	4		0	0						Untertest1.avi	0	880	547	72	111				0	Content		-72	-111	7810990	2613977530
7828	09:12:04.264	00:00:07.827	469	-1024	-768	-1	-1	-1	-1	4	-1024	-768	-1	-1	-1	-1	4		0	0						Untertest1.avi	0	880	547	72	111				0	Content		-72	-111	7827657	2613994197
7844	09:12:04.280	00:00:07.844	470	-1024	-768	-1	-1	-1	-1	4	-1024	-768	-1	-1	-1	-1	4		0	0						Untertest1.avi	0	880	547	72	111				0	Content		-72	-111	7844324	2614010864
7861	09:12:04.297	00:00:07.860	471	-1024	-768	-1	-1	-1	-1	4	-1024	-768	-1	-1	-1	-1	4		0	0						Untertest1.avi	0	880	547	72	111				0	Content		-72	-111	7860976	2614027516
7878	09:12:04.314	00:00:07.877	472	-1024	-768	-1	-1	-1	-1	4	-1024	-768	-1	-1	-1	-1	4		0	0						Untertest1.avi	0	880	547	72	111				0	Content		-72	-111	7877547	2614044087
7894	09:12:04.330	00:00:07.894	473	-1024	-768	-1	-1	-1	-1	4	-1024	-768	-1	-1	-1	-1	4		0	0						Untertest1.avi	0	880	547	72	111				0	Content		-72	-111	7894481	2614061021
7911	09:12:04.347	00:00:07.911	474	-1024	-768	-1	-1	-1	-1	4	-1024	-768	-1	-1	-1	-1	4		0	0						Untertest1.avi	0	880	547	72	111				0	Content		-72	-111	7911148	2614077688
7928	09:12:04.364	00:00:07.928	475	-1024	-768	-1	-1	-1	-1	4	-1024	-768	-1	-1	-1	-1	4		0	0						Untertest1.avi	0	880	547	72	111				0	Content		-72	-111	7928283	2614094823
7945	09:12:04.381	00:00:07.944	476	-1024	-768	-1	-1	-1	-1	4	-1024	-768	-1	-1	-1	-1	4		0	0						Untertest1.avi	0	880	547	72	111				0	Content		-72	-111	7944950	2614111490
7962	09:12:04.398	00:00:07.961	477	-1024	-768	-1	-1	-1	-1	4	-1024	-768	-1	-1	-1	-1	4		0	0						Untertest1.avi	0	880	547	72	111				0	Content		-72	-111	7961978	2614128518
7979	09:12:04.415	00:00:07.978	478	-1024	-768	-1	-1	-1	-1	4	-1024	-768	-1	-1	-1	-1	4		0	0						Untertest1.avi	0	880	547	72	111				0	Content		-72	-111	7978645	2614145185
7995	09:12:04.431	00:00:07.995	479	-1024	-768	-1	-1	-1	-1	4	-1024	-768	-1	-1	-1	-1	4		0	0						Untertest1.avi	0	880	547	72	111				0	Content		-72	-111	7995312	2614161852
8011	09:12:04.447	00:00:08.011	480	-1024	-768	-1	-1	-1	-1	4	-1024	-768	-1	-1	-1	-1	4		0	0						Untertest1.avi	0	880	547	72	111				0	Content		-72	-111	8011360	2614177900
8028	09:12:04.464	00:00:08.028	481	-1024	-768	-1	-1	-1	-1	4	-1024	-768	-1	-1	-1	-1	4		0	0						Untertest1.avi	0	880	547	72	111				0	Content		-72	-111	8028027	2614194567
8044	09:12:04.480	00:00:08.044	482	-1024	-768	-1	-1	-1	-1	4	-1024	-768	-1	-1	-1	-1	4		0	0						Untertest1.avi	0	880	547	72	111				0	Content		-72	-111	8044488	2614211028
8061	09:12:04.497	00:00:08.061	483	-1024	-768	-1	-1	-1	-1	4	-1024	-768	-1	-1	-1	-1	4		0	0						Untertest1.avi	0	880	547	72	111				0	Content		-72	-111	8061155	2614227695
8078	09:12:04.514	00:00:08.077	484	-1024	-768	-1	-1	-1	-1	4	-1024	-768	-1	-1	-1	-1	4		0	0						Untertest1.avi	0	880	547	72	111				0	Content		-72	-111	8077822	2614244362
8094	09:12:04.530	00:00:08.094	485	-1024	-768	-1	-1	-1	-1	4	-1024	-768	-1	-1	-1	-1	4		0	0						Untertest1.avi	0	880	547	72	111				0	Content		-72	-111	8094027	2614260567
8111	09:12:04.547	00:00:08.110	486	-1024	-768	-1	-1	-1	-1	4	-1024	-768	-1	-1	-1	-1	4		0	0						Untertest1.avi	0	880	547	72	111				0	Content		-72	-111	8110783	2614277323
8127	09:12:04.563	00:00:08.127	487	-1024	-768	-1	-1	-1	-1	4	-1024	-768	-1	-1	-1	-1	4		0	0						Untertest1.avi	0	880	547	72	111				0	Content		-72	-111	8127406	2614293946
8144	09:12:04.580	00:00:08.144	488	-1024	-768	-1	-1	-1	-1	4	-1024	-768	-1	-1	-1	-1	4		0	0						Untertest1.avi	0	880	547	72	111				0	Content		-72	-111	8144073	2614310613
8161	09:12:04.597	00:00:08.160	489	-1024	-768	-1	-1	-1	-1	4	-1024	-768	-1	-1	-1	-1	4		0	0						Untertest1.avi	0	880	547	72	111				0	Content		-72	-111	8160740	2614327280
8177	09:12:04.613	00:00:08.177	490	-1024	-768	-1	-1	-1	-1	4	-1024	-768	-1	-1	-1	-1	4		0	0						Untertest1.avi	0	880	547	72	111				0	Content		-72	-111	8177377	2614343917
8194	09:12:04.630	00:00:08.194	491	-1024	-768	-1	-1	-1	-1	4	-1024	-768	-1	-1	-1	-1	4		0	0						Untertest1.avi	0	880	547	72	111				0	Content		-72	-111	8194044	2614360584
8211	09:12:04.647	00:00:08.210	492	-1024	-768	-1	-1	-1	-1	4	-1024	-768	-1	-1	-1	-1	4		0	0						Untertest1.avi	0	880	547	72	111				0	Content		-72	-111	8210711	2614377251
8228	09:12:04.664	00:00:08.227	493	-1024	-768	-1	-1	-1	-1	4	-1024	-768	-1	-1	-1	-1	4		0	0						Untertest1.avi	0	880	547	72	111				0	Content		-72	-111	8227615	2614394155
8244	09:12:04.680	00:00:08.244	494	-1024	-768	-1	-1	-1	-1	4	-1024	-768	-1	-1	-1	-1	4		0	0						Untertest1.avi	0	880	547	72	111				0	Content		-72	-111	8244282	2614410822
8261	09:12:04.697	00:00:08.261	495	-1024	-768	-1	-1	-1	-1	4	-1024	-768	-1	-1	-1	-1	4		0	0						Untertest1.avi	0	880	547	72	111				0	Content		-72	-111	8261235	2614427775
8278	09:12:04.714	00:00:08.277	496	-1024	-768	-1	-1	-1	-1	4	-1024	-768	-1	-1	-1	-1	4		0	0						Untertest1.avi	0	880	547	72	111				0	Content		-72	-111	8277902	2614444442
8295	09:12:04.731	00:00:08.294	497	-1024	-768	-1	-1	-1	-1	4	-1024	-768	-1	-1	-1	-1	4		0	0						Untertest1.avi	0	880	547	72	111				0	Content		-72	-111	8294569	2614461109
8312	09:12:04.748	00:00:08.311	498	-1024	-768	-1	-1	-1	-1	4	-1024	-768	-1	-1	-1	-1	4		0	0						Untertest1.avi	0	880	547	72	111				0	Content		-72	-111	8311856	2614478396
8329	09:12:04.765	00:00:08.328	499	-1024	-768	-1	-1	-1	-1	4	-1024	-768	-1	-1	-1	-1	4		0	0						Untertest1.avi	0	880	547	72	111				0	Content		-72	-111	8328523	2614495063
8345	09:12:04.781	00:00:08.344	500	-1024	-768	-1	-1	-1	-1	4	-1024	-768	-1	-1	-1	-1	4		0	0						Untertest1.avi	0	880	547	72	111				0	Content		-72	-111	8344770	2614511310
8361	09:12:04.797	00:00:08.361	501	-1024	-768	-1	-1	-1	-1	4	-1024	-768	-1	-1	-1	-1	4		0	0						Untertest1.avi	0	880	547	72	111				0	Content		-72	-111	8361437	2614527977
8378	09:12:04.814	00:00:08.378	502	-1024	-768	-1	-1	-1	-1	4	-1024	-768	-1	-1	-1	-1	4		0	0						Untertest1.avi	0	880	547	72	111				0	Content		-72	-111	8378104	2614544644
8394	09:12:04.830	00:00:08.393	503	-1024	-768	-1	-1	-1	-1	4	-1024	-768	-1	-1	-1	-1	4		0	0						Untertest1.avi	0	880	547	72	111				0	Content		-72	-111	8393885	2614560425
8411	09:12:04.847	00:00:08.410	504	-1024	-768	-1	-1	-1	-1	4	-1024	-768	-1	-1	-1	-1	4		0	0						Untertest1.avi	0	880	547	72	111				0	Content		-72	-111	8410505	2614577045
8427	09:12:04.863	00:00:08.427	505	-1024	-768	-1	-1	-1	-1	4	-1024	-768	-1	-1	-1	-1	4		0	0						Untertest1.avi	0	880	547	72	111				0	Content		-72	-111	8427191	2614593731
8444	09:12:04.880	00:00:08.443	506	-1024	-768	-1	-1	-1	-1	4	-1024	-768	-1	-1	-1	-1	4		0	0						Untertest1.avi	0	880	547	72	111				0	Content		-72	-111	8443858	2614610398
8461	09:12:04.897	00:00:08.460	507	-1024	-768	-1	-1	-1	-1	4	-1024	-768	-1	-1	-1	-1	4		0	0						Untertest1.avi	0	880	547	72	111				0	Content		-72	-111	8460525	2614627065
8477	09:12:04.913	00:00:08.477	508	-1024	-768	-1	-1	-1	-1	4	-1024	-768	-1	-1	-1	-1	4		0	0						Untertest1.avi	0	880	547	72	111				0	Content		-72	-111	8477303	2614643843
8494	09:12:04.930	00:00:08.493	509	-1024	-768	-1	-1	-1	-1	4	-1024	-768	-1	-1	-1	-1	4		0	0						Untertest1.avi	0	880	547	72	111				0	Content		-72	-111	8493746	2614660286
8511	09:12:04.947	00:00:08.510	510	-1024	-768	-1	-1	-1	-1	4	-1024	-768	-1	-1	-1	-1	4		0	0						Untertest1.avi	0	880	547	72	111				0	Content		-72	-111	8510504	2614677044
8528	09:12:04.964	00:00:08.527	511	-1024	-768	-1	-1	-1	-1	4	-1024	-768	-1	-1	-1	-1	4		0	0						Untertest1.avi	0	880	547	72	111				0	Content		-72	-111	8527542	2614694082
8544	09:12:04.980	00:00:08.544	512	-1024	-768	-1	-1	-1	-1	4	-1024	-768	-1	-1	-1	-1	4		0	0						Untertest1.avi	0	880	547	72	111				0	Content		-72	-111	8544209	2614710749
8561	09:12:04.997	00:00:08.560	513	-1024	-768	-1	-1	-1	-1	4	-1024	-768	-1	-1	-1	-1	4		0	0						Untertest1.avi	0	880	547	72	111				0	Content		-72	-111	8560876	2614727416
8578	09:12:05.014	00:00:08.578	514	-1024	-768	-1	-1	-1	-1	4	-1024	-768	-1	-1	-1	-1	4		0	0						Untertest1.avi	0	880	547	72	111				0	Content		-72	-111	8578038	2614744578
8595	09:12:05.031	00:00:08.594	515	-1024	-768	-1	-1	-1	-1	4	-1024	-768	-1	-1	-1	-1	4		0	0						Untertest1.avi	0	880	547	72	111				0	Content		-72	-111	8594705	2614761245
8611	09:12:05.047	00:00:08.611	516	-1024	-768	-1	-1	-1	-1	4	-1024	-768	-1	-1	-1	-1	4		0	0						Untertest1.avi	0	880	547	72	111				0	Content		-72	-111	8611372	2614777912
8628	09:12:05.064	00:00:08.627	517	-1024	-768	-1	-1	-1	-1	4	-1024	-768	-1	-1	-1	-1	4		0	0						Untertest1.avi	0	880	547	72	111				0	Content		-72	-111	8627557	2614794097
8644	09:12:05.080	00:00:08.644	518	-1024	-768	-1	-1	-1	-1	4	-1024	-768	-1	-1	-1	-1	4		0	0						Untertest1.avi	0	880	547	72	111				0	Content		-72	-111	8644224	2614810764
8661	09:12:05.097	00:00:08.660	519	-1024	-768	-1	-1	-1	-1	4	-1024	-768	-1	-1	-1	-1	4		0	0						Untertest1.avi	0	880	547	72	111				0	Content		-72	-111	8660726	2614827266
8677	09:12:05.113	00:00:08.677	520	-1024	-768	-1	-1	-1	-1	4	-1024	-768	-1	-1	-1	-1	4		0	0						Untertest1.avi	0	880	547	72	111				0	Content		-72	-111	8677393	2614843933
8694	09:12:05.130	00:00:08.694	521	-1024	-768	-1	-1	-1	-1	4	-1024	-768	-1	-1	-1	-1	4		0	0						Untertest1.avi	0	880	547	72	111				0	Content		-72	-111	8694061	2614860601
8710	09:12:05.146	00:00:08.710	522	-1024	-768	-1	-1	-1	-1	4	-1024	-768	-1	-1	-1	-1	4		0	0						Untertest1.avi	0	880	547	72	111				0	Content		-72	-111	8710355	2614876895
8727	09:12:05.163	00:00:08.726	523	-1024	-768	-1	-1	-1	-1	4	-1024	-768	-1	-1	-1	-1	4		0	0						Untertest1.avi	0	880	547	72	111				0	Content		-72	-111	8726979	2614893519
8744	09:12:05.180	00:00:08.743	524	-1024	-768	-1	-1	-1	-1	4	-1024	-768	-1	-1	-1	-1	4		0	0						Untertest1.avi	0	880	547	72	111				0	Content		-72	-111	8743646	2614910186
8760	09:12:05.196	00:00:08.760	525	-1024	-768	-1	-1	-1	-1	4	-1024	-768	-1	-1	-1	-1	4		0	0						Untertest1.avi	0	880	547	72	111				0	Content		-72	-111	8760313	2614926853
8777	09:12:05.213	00:00:08.776	526	-1024	-768	-1	-1	-1	-1	4	-1024	-768	-1	-1	-1	-1	4		0	0						Untertest1.avi	0	880	547	72	111				0	Content		-72	-111	8776980	2614943520
8794	09:12:05.230	00:00:08.793	527	-1024	-768	-1	-1	-1	-1	4	-1024	-768	-1	-1	-1	-1	4		0	0						Untertest1.avi	0	880	547	72	111				0	Content		-72	-111	8793608	2614960148
8810	09:12:05.246	00:00:08.810	528	-1024	-768	-1	-1	-1	-1	4	-1024	-768	-1	-1	-1	-1	4		0	0						Untertest1.avi	0	880	547	72	111				0	Content		-72	-111	8810275	2614976815
8827	09:12:05.263	00:00:08.827	529	-1024	-768	-1	-1	-1	-1	4	-1024	-768	-1	-1	-1	-1	4		0	0						Untertest1.avi	0	880	547	72	111				0	Content		-72	-111	8827186	2614993726
8844	09:12:05.280	00:00:08.843	530	-1024	-768	-1	-1	-1	-1	4	-1024	-768	-1	-1	-1	-1	4		0	0						Untertest1.avi	0	880	547	72	111				0	Content		-72	-111	8843853	2615010393
8861	09:12:05.297	00:00:08.860	531	-1024	-768	-1	-1	-1	-1	4	-1024	-768	-1	-1	-1	-1	4		0	0						Untertest1.avi	0	880	547	72	111				0	Content		-72	-111	8860852	2615027392
8878	09:12:05.314	00:00:08.877	532	-1024	-768	-1	-1	-1	-1	4	-1024	-768	-1	-1	-1	-1	4		0	0						Untertest1.avi	0	880	547	72	111				0	Content		-72	-111	8877519	2615044059
8894	09:12:05.330	00:00:08.894	533	-1024	-768	-1	-1	-1	-1	4	-1024	-768	-1	-1	-1	-1	4		0	0						Untertest1.avi	0	880	547	72	111				0	Content		-72	-111	8894186	2615060726
8911	09:12:05.347	00:00:08.911	534	-1024	-768	-1	-1	-1	-1	4	-1024	-768	-1	-1	-1	-1	4		0	0						Untertest1.avi	0	880	547	72	111				0	Content		-72	-111	8911451	2615077991
8928	09:12:05.364	00:00:08.928	535	-1024	-768	-1	-1	-1	-1	4	-1024	-768	-1	-1	-1	-1	4		0	0						Untertest1.avi	0	880	547	72	111				0	Content		-72	-111	8928118	2615094658
8944	09:12:05.380	00:00:08.944	536	-1024	-768	-1	-1	-1	-1	4	-1024	-768	-1	-1	-1	-1	4		0	0						Untertest1.avi	0	880	547	72	111				0	Content		-72	-111	8944358	2615110898
8961	09:12:05.397	00:00:08.961	537	-1024	-768	-1	-1	-1	-1	4	-1024	-768	-1	-1	-1	-1	4		0	0						Untertest1.avi	0	880	547	72	111				0	Content		-72	-111	8961025	2615127565
8978	09:12:05.414	00:00:08.977	538	-1024	-768	-1	-1	-1	-1	4	-1024	-768	-1	-1	-1	-1	4		0	0						Untertest1.avi	0	880	547	72	111				0	Content		-72	-111	8977692	2615144232
8993	09:12:05.429	00:00:08.993	539	-1024	-768	-1	-1	-1	-1	4	-1024	-768	-1	-1	-1	-1	4		0	0						Untertest1.avi	0	880	547	72	111				0	Content		-72	-111	8993458	2615159998
9010	09:12:05.446	00:00:09.010	540	-1024	-768	-1	-1	-1	-1	4	-1024	-768	-1	-1	-1	-1	4		0	0						Untertest1.avi	0	880	547	72	111				0	Content		-72	-111	9010080	2615176620
9027	09:12:05.463	00:00:09.026	541	-1024	-768	-1	-1	-1	-1	4	-1024	-768	-1	-1	-1	-1	4		0	0						Untertest1.avi	0	880	547	72	111				0	Content		-72	-111	9026764	2615193304
9043	09:12:05.479	00:00:09.043	542	-1024	-768	-1	-1	-1	-1	4	-1024	-768	-1	-1	-1	-1	4		0	0						Untertest1.avi	0	880	547	72	111				0	Content		-72	-111	9043431	2615209971
9060	09:12:05.496	00:00:09.060	543	-1024	-768	-1	-1	-1	-1	4	-1024	-768	-1	-1	-1	-1	4		0	0						Untertest1.avi	0	880	547	72	111				0	Content		-72	-111	9060098	2615226638
9077	09:12:05.513	00:00:09.076	544	-1024	-768	-1	-1	-1	-1	4	-1024	-768	-1	-1	-1	-1	4		0	0						Untertest1.avi	0	880	547	72	111				0	Content		-72	-111	9076876	2615243416
9093	09:12:05.529	00:00:09.093	545	-1024	-768	-1	-1	-1	-1	4	-1024	-768	-1	-1	-1	-1	4		0	0						Untertest1.avi	0	880	547	72	111				0	Content		-72	-111	9093444	2615259984
9110	09:12:05.546	00:00:09.110	546	-1024	-768	-1	-1	-1	-1	4	-1024	-768	-1	-1	-1	-1	4		0	0						Untertest1.avi	0	880	547	72	111				0	Content		-72	-111	9110381	2615276921
9127	09:12:05.563	00:00:09.127	547	-1024	-768	-1	-1	-1	-1	4	-1024	-768	-1	-1	-1	-1	4		0	0						Untertest1.avi	0	880	547	72	111				0	Content		-72	-111	9127048	2615293588
9144	09:12:05.580	00:00:09.144	548	-1024	-768	-1	-1	-1	-1	4	-1024	-768	-1	-1	-1	-1	4		0	0						Untertest1.avi	0	880	547	72	111				0	Content		-72	-111	9144191	2615310731
9161	09:12:05.597	00:00:09.160	549	-1024	-768	-1	-1	-1	-1	4	-1024	-768	-1	-1	-1	-1	4		0	0						Untertest1.avi	0	880	547	72	111				0	Content		-72	-111	9160858	2615327398
9178	09:12:05.614	00:00:09.177	550	-1024	-768	-1	-1	-1	-1	4	-1024	-768	-1	-1	-1	-1	4		0	0						Untertest1.avi	0	880	547	72	111				0	Content		-72	-111	9177890	2615344430
9195	09:12:05.631	00:00:09.194	551	-1024	-768	-1	-1	-1	-1	4	-1024	-768	-1	-1	-1	-1	4		0	0						Untertest1.avi	0	880	547	72	111				0	Content		-72	-111	9194557	2615361097
9211	09:12:05.647	00:00:09.211	552	-1024	-768	-1	-1	-1	-1	4	-1024	-768	-1	-1	-1	-1	4		0	0						Untertest1.avi	0	880	547	72	111				0	Content		-72	-111	9211224	2615377764
9227	09:12:05.663	00:00:09.227	553	-1024	-768	-1	-1	-1	-1	4	-1024	-768	-1	-1	-1	-1	4		0	0						Untertest1.avi	0	880	547	72	111				0	Content		-72	-111	9227271	2615393811
9244	09:12:05.680	00:00:09.243	554	-1024	-768	-1	-1	-1	-1	4	-1024	-768	-1	-1	-1	-1	4		0	0						Untertest1.avi	0	880	547	72	111				0	Content		-72	-111	9243938	2615410478
9260	09:12:05.696	00:00:09.260	555	-1024	-768	-1	-1	-1	-1	4	-1024	-768	-1	-1	-1	-1	4		0	0						Untertest1.avi	0	880	547	72	111				0	Content		-72	-111	9260395	2615426935
9277	09:12:05.713	00:00:09.277	556	-1024	-768	-1	-1	-1	-1	4	-1024	-768	-1	-1	-1	-1	4		0	0						Untertest1.avi	0	880	547	72	111				0	Content		-72	-111	9277062	2615443602
9294	09:12:05.730	00:00:09.293	557	-1024	-768	-1	-1	-1	-1	4	-1024	-768	-1	-1	-1	-1	4		0	0						Untertest1.avi	0	880	547	72	111				0	Content		-72	-111	9293729	2615460269
9310	09:12:05.746	00:00:09.309	558	-1024	-768	-1	-1	-1	-1	4	-1024	-768	-1	-1	-1	-1	4		0	0						Untertest1.avi	0	880	547	72	111				0	Content		-72	-111	9309926	2615476466
9327	09:12:05.763	00:00:09.326	559	-1024	-768	-1	-1	-1	-1	4	-1024	-768	-1	-1	-1	-1	4		0	0						Untertest1.avi	0	880	547	72	111				0	Content		-72	-111	9326548	2615493088
9343	09:12:05.779	00:00:09.343	560	-1024	-768	-1	-1	-1	-1	4	-1024	-768	-1	-1	-1	-1	4		0	0						Untertest1.avi	0	880	547	72	111				0	Content		-72	-111	9343214	2615509754
9360	09:12:05.796	00:00:09.359	561	-1024	-768	-1	-1	-1	-1	4	-1024	-768	-1	-1	-1	-1	4		0	0						Untertest1.avi	0	880	547	72	111				0	Content		-72	-111	9359881	2615526421
9377	09:12:05.813	00:00:09.376	562	-1024	-768	-1	-1	-1	-1	4	-1024	-768	-1	-1	-1	-1	4		0	0						Untertest1.avi	0	880	547	72	111				0	Content		-72	-111	9376548	2615543088
9393	09:12:05.829	00:00:09.393	563	-1024	-768	-1	-1	-1	-1	4	-1024	-768	-1	-1	-1	-1	4		0	0						Untertest1.avi	0	880	547	72	111				0	Content		-72	-111	9393216	2615559756
9410	09:12:05.846	00:00:09.409	564	-1024	-768	-1	-1	-1	-1	4	-1024	-768	-1	-1	-1	-1	4		0	0						Untertest1.avi	0	880	547	72	111				0	Content		-72	-111	9409883	2615576423
9427	09:12:05.863	00:00:09.426	565	-1024	-768	-1	-1	-1	-1	4	-1024	-768	-1	-1	-1	-1	4		0	0						Untertest1.avi	0	880	547	72	111				0	Content		-72	-111	9426773	2615593313
9443	09:12:05.879	00:00:09.443	566	-1024	-768	-1	-1	-1	-1	4	-1024	-768	-1	-1	-1	-1	4		0	0						Untertest1.avi	0	880	547	72	111				0	Content		-72	-111	9443440	2615609980
9460	09:12:05.896	00:00:09.460	567	-1024	-768	-1	-1	-1	-1	4	-1024	-768	-1	-1	-1	-1	4		0	0						Untertest1.avi	0	880	547	72	111				0	Content		-72	-111	9460430	2615626970
9477	09:12:05.913	00:00:09.477	568	-1024	-768	-1	-1	-1	-1	4	-1024	-768	-1	-1	-1	-1	4		0	0						Untertest1.avi	0	880	547	72	111				0	Content		-72	-111	9477097	2615643637
9494	09:12:05.930	00:00:09.493	569	-1024	-768	-1	-1	-1	-1	4	-1024	-768	-1	-1	-1	-1	4		0	0						Untertest1.avi	0	880	547	72	111				0	Content		-72	-111	9493764	2615660304
9511	09:12:05.947	00:00:09.511	570	-1024	-768	-1	-1	-1	-1	4	-1024	-768	-1	-1	-1	-1	4		0	0						Untertest1.avi	0	880	547	72	111				0	Content		-72	-111	9511023	2615677563
9528	09:12:05.964	00:00:09.527	571	-1024	-768	-1	-1	-1	-1	4	-1024	-768	-1	-1	-1	-1	4		0	0						Untertest1.avi	0	880	547	72	111				0	Content		-72	-111	9527690	2615694230
9544	09:12:05.980	00:00:09.543	572	-1024	-768	-1	-1	-1	-1	4	-1024	-768	-1	-1	-1	-1	4		0	0						Untertest1.avi	0	880	547	72	111				0	Content		-72	-111	9543929	2615710469
9561	09:12:05.997	00:00:09.560	573	-1024	-768	-1	-1	-1	-1	4	-1024	-768	-1	-1	-1	-1	4		0	0						Untertest1.avi	0	880	547	72	111				0	Content		-72	-111	9560596	2615727136
9577	09:12:06.013	00:00:09.577	574	-1024	-768	-1	-1	-1	-1	4	-1024	-768	-1	-1	-1	-1	4		0	0						Untertest1.avi	0	880	547	72	111				0	Content		-72	-111	9577263	2615743803
9593	09:12:06.029	00:00:09.593	575	-1024	-768	-1	-1	-1	-1	4	-1024	-768	-1	-1	-1	-1	4		0	0						Untertest1.avi	0	880	547	72	111				0	Content		-72	-111	9593027	2615759567
9610	09:12:06.046	00:00:09.609	576	-1024	-768	-1	-1	-1	-1	4	-1024	-768	-1	-1	-1	-1	4		0	0						Untertest1.avi	0	880	547	72	111				0	Content		-72	-111	9609774	2615776314
9626	09:12:06.062	00:00:09.626	577	-1024	-768	-1	-1	-1	-1	4	-1024	-768	-1	-1	-1	-1	4		0	0						Untertest1.avi	0	880	547	72	111				0	Content		-72	-111	9626459	2615792999
9643	09:12:06.079	00:00:09.643	578	-1024	-768	-1	-1	-1	-1	4	-1024	-768	-1	-1	-1	-1	4		0	0						Untertest1.avi	0	880	547	72	111				0	Content		-72	-111	9643126	2615809666
9660	09:12:06.096	00:00:09.659	579	-1024	-768	-1	-1	-1	-1	4	-1024	-768	-1	-1	-1	-1	4		0	0						Untertest1.avi	0	880	547	72	111				0	Content		-72	-111	9659793	2615826333
9676	09:12:06.112	00:00:09.676	580	-1024	-768	-1	-1	-1	-1	4	-1024	-768	-1	-1	-1	-1	4		0	0						Untertest1.avi	0	880	547	72	111				0	Content		-72	-111	9676444	2615842984
9693	09:12:06.129	00:00:09.693	581	-1024	-768	-1	-1	-1	-1	4	-1024	-768	-1	-1	-1	-1	4		0	0						Untertest1.avi	0	880	547	72	111				0	Content		-72	-111	9693014	2615859554
9710	09:12:06.146	00:00:09.709	582	-1024	-768	-1	-1	-1	-1	4	-1024	-768	-1	-1	-1	-1	4		0	0						Untertest1.avi	0	880	547	72	111				0	Content		-72	-111	9709647	2615876187
9727	09:12:06.163	00:00:09.726	583	-1024	-768	-1	-1	-1	-1	4	-1024	-768	-1	-1	-1	-1	4		0	0						Untertest1.avi	0	880	547	72	111				0	Content		-72	-111	9726728	2615893268
9743	09:12:06.179	00:00:09.743	584	-1024	-768	-1	-1	-1	-1	4	-1024	-768	-1	-1	-1	-1	4		0	0						Untertest1.avi	0	880	547	72	111				0	Content		-72	-111	9743395	2615909935
9760	09:12:06.196	00:00:09.760	585	-1024	-768	-1	-1	-1	-1	4	-1024	-768	-1	-1	-1	-1	4		0	0						Untertest1.avi	0	880	547	72	111				0	Content		-72	-111	9760062	2615926602
9777	09:12:06.213	00:00:09.777	586	-1024	-768	-1	-1	-1	-1	4	-1024	-768	-1	-1	-1	-1	4		0	0						Untertest1.avi	0	880	547	72	111				0	Content		-72	-111	9777211	2615943751
9794	09:12:06.230	00:00:09.793	587	-1024	-768	-1	-1	-1	-1	4	-1024	-768	-1	-1	-1	-1	4		0	0						Untertest1.avi	0	880	547	72	111				0	Content		-72	-111	9793878	2615960418
9811	09:12:06.247	00:00:09.810	588	-1024	-768	-1	-1	-1	-1	4	-1024	-768	-1	-1	-1	-1	4		0	0						Untertest1.avi	0	880	547	72	111				0	Content		-72	-111	9810545	2615977085
9827	09:12:06.263	00:00:09.826	589	-1024	-768	-1	-1	-1	-1	4	-1024	-768	-1	-1	-1	-1	4		0	0						Untertest1.avi	0	880	547	72	111				0	Content		-72	-111	9826864	2615993404
9844	09:12:06.280	00:00:09.843	590	-1024	-768	-1	-1	-1	-1	4	-1024	-768	-1	-1	-1	-1	4		0	0						Untertest1.avi	0	880	547	72	111				0	Content		-72	-111	9843532	2616010072
9860	09:12:06.296	00:00:09.860	591	-1024	-768	-1	-1	-1	-1	4	-1024	-768	-1	-1	-1	-1	4		0	0						Untertest1.avi	0	880	547	72	111				0	Content		-72	-111	9860199	2616026739
9877	09:12:06.313	00:00:09.876	592	-1024	-768	-1	-1	-1	-1	4	-1024	-768	-1	-1	-1	-1	4		0	0						Untertest1.avi	0	880	547	72	111				0	Content		-72	-111	9876632	2616043172
9893	09:12:06.329	00:00:09.893	593	-1024	-768	-1	-1	-1	-1	4	-1024	-768	-1	-1	-1	-1	4		0	0						Untertest1.avi	0	880	547	72	111				0	Content		-72	-111	9893299	2616059839
9910	09:12:06.346	00:00:09.909	594	-1024	-768	-1	-1	-1	-1	4	-1024	-768	-1	-1	-1	-1	4		0	0						Untertest1.avi	0	880	547	72	111				0	Content		-72	-111	9909966	2616076506
9926	09:12:06.362	00:00:09.926	595	-1024	-768	-1	-1	-1	-1	4	-1024	-768	-1	-1	-1	-1	4		0	0						Untertest1.avi	0	880	547	72	111				0	Content		-72	-111	9926257	2616092797
9943	09:12:06.379	00:00:09.942	596	-1024	-768	-1	-1	-1	-1	4	-1024	-768	-1	-1	-1	-1	4		0	0						Untertest1.avi	0	880	547	72	111				0	Content		-72	-111	9942865	2616109405
9960	09:12:06.396	00:00:09.959	597	-1024	-768	-1	-1	-1	-1	4	-1024	-768	-1	-1	-1	-1	4		0	0						Untertest1.avi	0	880	547	72	111				0	Content		-72	-111	9959544	2616126084
9976	09:12:06.412	00:00:09.976	598	-1024	-768	-1	-1	-1	-1	4	-1024	-768	-1	-1	-1	-1	4		0	0						Untertest1.avi	0	880	547	72	111				0	Content		-72	-111	9976271	2616142811
9993	09:12:06.429	00:00:09.993	599	-1024	-768	-1	-1	-1	-1	4	-1024	-768	-1	-1	-1	-1	4		0	0						Untertest1.avi	0	880	547	72	111				0	Content		-72	-111	9993093	2616159633
10010	09:12:06.446	00:00:10.009	600	-1024	-768	-1	-1	-1	-1	4	-1024	-768	-1	-1	-1	-1	4		0	0						Untertest1.avi	0	880	547	72	111				0	Content		-72	-111	10009760	2616176300
10026	09:12:06.462	00:00:10.026	601	-1024	-768	-1	-1	-1	-1	4	-1024	-768	-1	-1	-1	-1	4		0	0						Untertest1.avi	0	880	547	72	111				0	Content		-72	-111	10026427	2616192967
10043	09:12:06.479	00:00:10.043	602	-1024	-768	-1	-1	-1	-1	4	-1024	-768	-1	-1	-1	-1	4		0	0						Untertest1.avi	0	880	547	72	111				0	Content		-72	-111	10043404	2616209944
10060	09:12:06.496	00:00:10.060	603	-1024	-768	-1	-1	-1	-1	4	-1024	-768	-1	-1	-1	-1	4		0	0						Untertest1.avi	0	880	547	72	111				0	Content		-72	-111	10060071	2616226611
10077	09:12:06.513	00:00:10.076	604	-1024	-768	-1	-1	-1	-1	4	-1024	-768	-1	-1	-1	-1	4		0	0						Untertest1.avi	0	880	547	72	111				0	Content		-72	-111	10076738	2616243278
10094	09:12:06.530	00:00:10.094	605	-1024	-768	-1	-1	-1	-1	4	-1024	-768	-1	-1	-1	-1	4		0	0						Untertest1.avi	0	880	547	72	111				0	Content		-72	-111	10094046	2616260586
10111	09:12:06.547	00:00:10.110	606	-1024	-768	-1	-1	-1	-1	4	-1024	-768	-1	-1	-1	-1	4		0	0						Untertest1.avi	0	880	547	72	111				0	Content		-72	-111	10110713	2616277253
10127	09:12:06.563	00:00:10.126	607	-1024	-768	-1	-1	-1	-1	4	-1024	-768	-1	-1	-1	-1	4		0	0						Untertest1.avi	0	880	547	72	111				0	Content		-72	-111	10126929	2616293469
10144	09:12:06.580	00:00:10.143	608	-1024	-768	-1	-1	-1	-1	4	-1024	-768	-1	-1	-1	-1	4		0	0						Untertest1.avi	0	880	547	72	111				0	Content		-72	-111	10143596	2616310136
10160	09:12:06.596	00:00:10.160	609	-1024	-768	-1	-1	-1	-1	4	-1024	-768	-1	-1	-1	-1	4		0	0						Untertest1.avi	0	880	547	72	111				0	Content		-72	-111	10160263	2616326803
10176	09:12:06.612	00:00:10.175	610	-1024	-768	-1	-1	-1	-1	4	-1024	-768	-1	-1	-1	-1	4		0	0						Untertest1.avi	0	880	547	72	111				0	Content		-72	-111	10175975	2616342515
10193	09:12:06.629	00:00:10.192	611	-1024	-768	-1	-1	-1	-1	4	-1024	-768	-1	-1	-1	-1	4		0	0						Untertest1.avi	0	880	547	72	111				0	Content		-72	-111	10192599	2616359139
10209	09:12:06.645	00:00:10.209	612	-1024	-768	-1	-1	-1	-1	4	-1024	-768	-1	-1	-1	-1	4		0	0						Untertest1.avi	0	880	547	72	111				0	Content		-72	-111	10209285	2616375825
10226	09:12:06.662	00:00:10.225	613	-1024	-768	-1	-1	-1	-1	4	-1024	-768	-1	-1	-1	-1	4		0	0						Untertest1.avi	0	880	547	72	111				0	Content		-72	-111	10225952	2616392492
10243	09:12:06.679	00:00:10.242	614	-1024	-768	-1	-1	-1	-1	4	-1024	-768	-1	-1	-1	-1	4		0	0						Untertest1.avi	0	880	547	72	111				0	Content		-72	-111	10242620	2616409160
10259	09:12:06.695	00:00:10.259	615	-1024	-768	-1	-1	-1	-1	4	-1024	-768	-1	-1	-1	-1	4		0	0						Untertest1.avi	0	880	547	72	111				0	Content		-72	-111	10259280	2616425820
10276	09:12:06.712	00:00:10.275	616	-1024	-768	-1	-1	-1	-1	4	-1024	-768	-1	-1	-1	-1	4		0	0						Untertest1.avi	0	880	547	72	111				0	Content		-72	-111	10275947	2616442487
10293	09:12:06.729	00:00:10.292	617	-1024	-768	-1	-1	-1	-1	4	-1024	-768	-1	-1	-1	-1	4		0	0						Untertest1.avi	0	880	547	72	111				0	Content		-72	-111	10292614	2616459154
10309	09:12:06.745	00:00:10.309	618	-1024	-768	-1	-1	-1	-1	4	-1024	-768	-1	-1	-1	-1	4		0	0						Untertest1.avi	0	880	547	72	111				0	Content		-72	-111	10309291	2616475831
10326	09:12:06.762	00:00:10.325	619	-1024	-768	-1	-1	-1	-1	4	-1024	-768	-1	-1	-1	-1	4		0	0						Untertest1.avi	0	880	547	72	111				0	Content		-72	-111	10325958	2616492498
10343	09:12:06.779	00:00:10.342	620	-1024	-768	-1	-1	-1	-1	4	-1024	-768	-1	-1	-1	-1	4		0	0						Untertest1.avi	0	880	547	72	111				0	Content		-72	-111	10342793	2616509333
10359	09:12:06.795	00:00:10.359	621	-1024	-768	-1	-1	-1	-1	4	-1024	-768	-1	-1	-1	-1	4		0	0						Untertest1.avi	0	880	547	72	111				0	Content		-72	-111	10359460	2616526000
10376	09:12:06.812	00:00:10.376	622	-1024	-768	-1	-1	-1	-1	4	-1024	-768	-1	-1	-1	-1	4		0	0						Untertest1.avi	0	880	547	72	111				0	Content		-72	-111	10376127	2616542667
10393	09:12:06.829	00:00:10.393	623	-1024	-768	-1	-1	-1	-1	4	-1024	-768	-1	-1	-1	-1	4		0	0						Untertest1.avi	0	880	547	72	111				0	Content		-72	-111	10393293	2616559833
10410	09:12:06.846	00:00:10.409	624	-1024	-768	-1	-1	-1	-1	4	-1024	-768	-1	-1	-1	-1	4		0	0						Untertest1.avi	0	880	547	72	111				0	Content		-72	-111	10409960	2616576500
10427	09:12:06.863	00:00:10.427	625	-1024	-768	-1	-1	-1	-1	4	-1024	-768	-1	-1	-1	-1	4		0	0						Untertest1.avi	0	880	547	72	111				0	Content		-72	-111	10427000	2616593540
10444	09:12:06.880	00:00:10.443	626	-1024	-768	-1	-1	-1	-1	4	-1024	-768	-1	-1	-1	-1	4		0	0						Untertest1.avi	0	880	547	72	111				0	Content		-72	-111	10443667	2616610207
10460	09:12:06.896	00:00:10.460	627	-1024	-768	-1	-1	-1	-1	4	-1024	-768	-1	-1	-1	-1	4		0	0						Untertest1.avi	0	880	547	72	111				0	Content		-72	-111	10460334	2616626874
10477	09:12:06.913	00:00:10.476	628	-1024	-768	-1	-1	-1	-1	4	-1024	-768	-1	-1	-1	-1	4		0	0						Untertest1.avi	0	880	547	72	111				0	Content		-72	-111	10476581	2616643121
10493	09:12:06.929	00:00:10.493	629	-1024	-768	-1	-1	-1	-1	4	-1024	-768	-1	-1	-1	-1	4		0	0						Untertest1.avi	0	880	547	72	111				0	Content		-72	-111	10493248	2616659788
10510	09:12:06.946	00:00:10.509	630	-1024	-768	-1	-1	-1	-1	4	-1024	-768	-1	-1	-1	-1	4		0	0						Untertest1.avi	0	880	547	72	111				0	Content		-72	-111	10509915	2616676455
10526	09:12:06.962	00:00:10.526	631	-1024	-768	-1	-1	-1	-1	4	-1024	-768	-1	-1	-1	-1	4		0	0						Untertest1.avi	0	880	547	72	111				0	Content		-72	-111	10526301	2616692841
10543	09:12:06.979	00:00:10.542	632	-1024	-768	-1	-1	-1	-1	4	-1024	-768	-1	-1	-1	-1	4		0	0						Untertest1.avi	0	880	547	72	111				0	Content		-72	-111	10542968	2616709508
10560	09:12:06.996	00:00:10.559	633	-1024	-768	-1	-1	-1	-1	4	-1024	-768	-1	-1	-1	-1	4		0	0						Untertest1.avi	0	880	547	72	111				0	Content		-72	-111	10559635	2616726175
10576	09:12:07.012	00:00:10.575	634	-1024	-768	-1	-1	-1	-1	4	-1024	-768	-1	-1	-1	-1	4		0	0						Untertest1.avi	0	880	547	72	111				0	Content		-72	-111	10575818	2616742358
10592	09:12:07.028	00:00:10.592	635	-1024	-768	-1	-1	-1	-1	4	-1024	-768	-1	-1	-1	-1	4		0	0						Untertest1.avi	0	880	547	72	111				0	Content		-72	-111	10592440	2616758980
10609	09:12:07.045	00:00:10.609	636	-1024	-768	-1	-1	-1	-1	4	-1024	-768	-1	-1	-1	-1	4		0	0						Untertest1.avi	0	880	547	72	111				0	Content		-72	-111	10609120	2616775660
10626	09:12:07.062	00:00:10.625	637	-1024	-768	-1	-1	-1	-1	4	-1024	-768	-1	-1	-1	-1	4		0	0						Untertest1.avi	0	880	547	72	111				0	Content		-72	-111	10625822	2616792362
10643	09:12:07.079	00:00:10.642	638	-1024	-768	-1	-1	-1	-1	4	-1024	-768	-1	-1	-1	-1	4		0	0						Untertest1.avi	0	880	547	72	111				0	Content		-72	-111	10642653	2616809193
10659	09:12:07.095	00:00:10.659	639	-1024	-768	-1	-1	-1	-1	4	-1024	-768	-1	-1	-1	-1	4		0	0						Untertest1.avi	0	880	547	72	111				0	Content		-72	-111	10659320	2616825860
10676	09:12:07.112	00:00:10.675	640	-1024	-768	-1	-1	-1	-1	4	-1024	-768	-1	-1	-1	-1	4		0	0						Untertest1.avi	0	880	547	72	111				0	Content		-72	-111	10675987	2616842527
10693	09:12:07.129	00:00:10.692	641	-1024	-768	-1	-1	-1	-1	4	-1024	-768	-1	-1	-1	-1	4		0	0						Untertest1.avi	0	880	547	72	111				0	Content		-72	-111	10692970	2616859510
10710	09:12:07.146	00:00:10.709	642	-1024	-768	-1	-1	-1	-1	4	-1024	-768	-1	-1	-1	-1	4		0	0						Untertest1.avi	0	880	547	72	111				0	Content		-72	-111	10709637	2616876177
10726	09:12:07.162	00:00:10.726	643	-1024	-768	-1	-1	-1	-1	4	-1024	-768	-1	-1	-1	-1	4		0	0						Untertest1.avi	0	880	547	72	111				0	Content		-72	-111	10726304	2616892844
10744	09:12:07.180	00:00:10.743	644	-1024	-768	-1	-1	-1	-1	4	-1024	-768	-1	-1	-1	-1	4		0	0						Untertest1.avi	0	880	547	72	111				0	Content		-72	-111	10743555	2616910095
10760	09:12:07.196	00:00:10.760	645	-1024	-768	-1	-1	-1	-1	4	-1024	-768	-1	-1	-1	-1	4		0	0						Untertest1.avi	0	880	547	72	111				0	Content		-72	-111	10760222	2616926762
10776	09:12:07.212	00:00:10.776	646	-1024	-768	-1	-1	-1	-1	4	-1024	-768	-1	-1	-1	-1	4		0	0						Untertest1.avi	0	880	547	72	111				0	Content		-72	-111	10776458	2616942998
10793	09:12:07.229	00:00:10.793	647	-1024	-768	-1	-1	-1	-1	4	-1024	-768	-1	-1	-1	-1	4		0	0						Untertest1.avi	0	880	547	72	111				0	Content		-72	-111	10793125	2616959665
10810	09:12:07.246	00:00:10.809	648	-1024	-768	-1	-1	-1	-1	4	-1024	-768	-1	-1	-1	-1	4		0	0						Untertest1.avi	0	880	547	72	111				0	Content		-72	-111	10809792	2616976332
10826	09:12:07.262	00:00:10.825	649	-1024	-768	-1	-1	-1	-1	4	-1024	-768	-1	-1	-1	-1	4		0	0						Untertest1.avi	0	880	547	72	111				0	Content		-72	-111	10825552	2616992092
10842	09:12:07.278	00:00:10.842	650	-1024	-768	-1	-1	-1	-1	4	-1024	-768	-1	-1	-1	-1	4		0	0						Untertest1.avi	0	880	547	72	111				0	Content		-72	-111	10842175	2617008715
10859	09:12:07.295	00:00:10.858	651	-1024	-768	-1	-1	-1	-1	4	-1024	-768	-1	-1	-1	-1	4		0	0						Untertest1.avi	0	880	547	72	111				0	Content		-72	-111	10858861	2617025401
10876	09:12:07.312	00:00:10.875	652	-1024	-768	-1	-1	-1	-1	4	-1024	-768	-1	-1	-1	-1	4		0	0						Untertest1.avi	0	880	547	72	111				0	Content		-72	-111	10875528	2617042068
10892	09:12:07.328	00:00:10.892	653	-1024	-768	-1	-1	-1	-1	4	-1024	-768	-1	-1	-1	-1	4		0	0						Untertest1.avi	0	880	547	72	111				0	Content		-72	-111	10892195	2617058735
10909	09:12:07.345	00:00:10.908	654	-1024	-768	-1	-1	-1	-1	4	-1024	-768	-1	-1	-1	-1	4		0	0						Untertest1.avi	0	880	547	72	111				0	Content		-72	-111	10908854	2617075394
10926	09:12:07.362	00:00:10.925	655	-1024	-768	-1	-1	-1	-1	4	-1024	-768	-1	-1	-1	-1	4		0	0						Untertest1.avi	0	880	547	72	111				0	Content		-72	-111	10925521	2617092061
10942	09:12:07.378	00:00:10.942	656	-1024	-768	-1	-1	-1	-1	4	-1024	-768	-1	-1	-1	-1	4		0	0						Untertest1.avi	0	880	547	72	111				0	Content		-72	-111	10942188	2617108728
10959	09:12:07.395	00:00:10.958	657	-1024	-768	-1	-1	-1	-1	4	-1024	-768	-1	-1	-1	-1	4		0	0						Untertest1.avi	0	880	547	72	111				0	Content		-72	-111	10958864	2617125404
10976	09:12:07.412	00:00:10.975	658	-1024	-768	-1	-1	-1	-1	4	-1024	-768	-1	-1	-1	-1	4		0	0						Untertest1.avi	0	880	547	72	111				0	Content		-72	-111	10975531	2617142071
10992	09:12:07.428	00:00:10.992	659	-1024	-768	-1	-1	-1	-1	4	-1024	-768	-1	-1	-1	-1	4		0	0						Untertest1.avi	0	880	547	72	111				0	Content		-72	-111	10992366	2617158906
11009	09:12:07.445	00:00:11.009	660	-1024	-768	-1	-1	-1	-1	4	-1024	-768	-1	-1	-1	-1	4		0	0						Untertest1.avi	0	880	547	72	111				0	Content		-72	-111	11009034	2617175574
11026	09:12:07.462	00:00:11.025	661	-1024	-768	-1	-1	-1	-1	4	-1024	-768	-1	-1	-1	-1	4		0	0						Untertest1.avi	0	880	547	72	111				0	Content		-72	-111	11025701	2617192241
11043	09:12:07.479	00:00:11.042	662	-1024	-768	-1	-1	-1	-1	4	-1024	-768	-1	-1	-1	-1	4		0	0						Untertest1.avi	0	880	547	72	111				0	Content		-72	-111	11042868	2617209408
11060	09:12:07.496	00:00:11.059	663	-1024	-768	-1	-1	-1	-1	4	-1024	-768	-1	-1	-1	-1	4		0	0						Untertest1.avi	0	880	547	72	111				0	Content		-72	-111	11059535	2617226075
11077	09:12:07.513	00:00:11.076	664	-1024	-768	-1	-1	-1	-1	4	-1024	-768	-1	-1	-1	-1	4		0	0						Untertest1.avi	0	880	547	72	111				0	Content		-72	-111	11076575	2617243115
11093	09:12:07.529	00:00:11.093	665	-1024	-768	-1	-1	-1	-1	4	-1024	-768	-1	-1	-1	-1	4		0	0						Untertest1.avi	0	880	547	72	111				0	Content		-72	-111	11093242	2617259782
11110	09:12:07.546	00:00:11.109	666	-1024	-768	-1	-1	-1	-1	4	-1024	-768	-1	-1	-1	-1	4		0	0						Untertest1.avi	0	880	547	72	111				0	Content		-72	-111	11109909	2617276449
11126	09:12:07.562	00:00:11.125	667	-1024	-768	-1	-1	-1	-1	4	-1024	-768	-1	-1	-1	-1	4		0	0						Untertest1.avi	0	880	547	72	111				0	Content		-72	-111	11125974	2617292514
11143	09:12:07.579	00:00:11.142	668	-1024	-768	-1	-1	-1	-1	4	-1024	-768	-1	-1	-1	-1	4		0	0						Untertest1.avi	0	880	547	72	111				0	Content		-72	-111	11142641	2617309181
11159	09:12:07.595	00:00:11.159	669	-1024	-768	-1	-1	-1	-1	4	-1024	-768	-1	-1	-1	-1	4		0	0						Untertest1.avi	0	880	547	72	111				0	Content		-72	-111	11159102	2617325642
11176	09:12:07.612	00:00:11.175	670	-1024	-768	-1	-1	-1	-1	4	-1024	-768	-1	-1	-1	-1	4		0	0						Untertest1.avi	0	880	547	72	111				0	Content		-72	-111	11175769	2617342309
11192	09:12:07.628	00:00:11.192	671	-1024	-768	-1	-1	-1	-1	4	-1024	-768	-1	-1	-1	-1	4		0	0						Untertest1.avi	0	880	547	72	111				0	Content		-72	-111	11192436	2617358976
11209	09:12:07.645	00:00:11.208	672	-1024	-768	-1	-1	-1	-1	4	-1024	-768	-1	-1	-1	-1	4		0	0						Untertest1.avi	0	880	547	72	111				0	Content		-72	-111	11208648	2617375188
11225	09:12:07.661	00:00:11.225	673	-1024	-768	-1	-1	-1	-1	4	-1024	-768	-1	-1	-1	-1	4		0	0						Untertest1.avi	0	880	547	72	111				0	Content		-72	-111	11225271	2617391811
11242	09:12:07.678	00:00:11.242	674	-1024	-768	-1	-1	-1	-1	4	-1024	-768	-1	-1	-1	-1	4		0	0						Untertest1.avi	0	880	547	72	111				0	Content		-72	-111	11242087	2617408627
11259	09:12:07.695	00:00:11.258	675	-1024	-768	-1	-1	-1	-1	4	-1024	-768	-1	-1	-1	-1	4		0	0						Untertest1.avi	0	880	547	72	111				0	Content		-72	-111	11258647	2617425187
11275	09:12:07.711	00:00:11.275	676	-1024	-768	-1	-1	-1	-1	4	-1024	-768	-1	-1	-1	-1	4		0	0						Untertest1.avi	0	880	547	72	111				0	Content		-72	-111	11275482	2617442022
11292	09:12:07.728	00:00:11.292	677	-1024	-768	-1	-1	-1	-1	4	-1024	-768	-1	-1	-1	-1	4		0	0						Untertest1.avi	0	880	547	72	111				0	Content		-72	-111	11292149	2617458689
11309	09:12:07.745	00:00:11.308	678	-1024	-768	-1	-1	-1	-1	4	-1024	-768	-1	-1	-1	-1	4		0	0						Untertest1.avi	0	880	547	72	111				0	Content		-72	-111	11308816	2617475356
11326	09:12:07.762	00:00:11.325	679	-1024	-768	-1	-1	-1	-1	4	-1024	-768	-1	-1	-1	-1	4		0	0						Untertest1.avi	0	880	547	72	111				0	Content		-72	-111	11325799	2617492339
11342	09:12:07.778	00:00:11.342	680	-1024	-768	-1	-1	-1	-1	4	-1024	-768	-1	-1	-1	-1	4		0	0						Untertest1.avi	0	880	547	72	111				0	Content		-72	-111	11342466	2617509006
11359	09:12:07.795	00:00:11.359	681	-1024	-768	-1	-1	-1	-1	4	-1024	-768	-1	-1	-1	-1	4		0	0						Untertest1.avi	0	880	547	72	111				0	Content		-72	-111	11359133	2617525673
11376	09:12:07.812	00:00:11.376	682	-1024	-768	-1	-1	-1	-1	4	-1024	-768	-1	-1	-1	-1	4		0	0						Untertest1.avi	0	880	547	72	111				0	Content		-72	-111	11376448	2617542988
11393	09:12:07.829	00:00:11.393	683	-1024	-768	-1	-1	-1	-1	4	-1024	-768	-1	-1	-1	-1	4		0	0						Untertest1.avi	0	880	547	72	111				0	Content		-72	-111	11393115	2617559655
11409	09:12:07.845	00:00:11.409	684	-1024	-768	-1	-1	-1	-1	4	-1024	-768	-1	-1	-1	-1	4		0	0						Untertest1.avi	0	880	547	72	111				0	Content		-72	-111	11409373	2617575913
11426	09:12:07.862	00:00:11.426	685	-1024	-768	-1	-1	-1	-1	4	-1024	-768	-1	-1	-1	-1	4		0	0						Untertest1.avi	0	880	547	72	111				0	Content		-72	-111	11426040	2617592580
11443	09:12:07.879	00:00:11.442	686	-1024	-768	-1	-1	-1	-1	4	-1024	-768	-1	-1	-1	-1	4		0	0						Untertest1.avi	0	880	547	72	111				0	Content		-72	-111	11442707	2617609247
11459	09:12:07.895	00:00:11.458	687	-1024	-768	-1	-1	-1	-1	4	-1024	-768	-1	-1	-1	-1	4		0	0						Untertest1.avi	0	880	547	72	111				0	Content		-72	-111	11458505	2617625045
11475	09:12:07.911	00:00:11.475	688	-1024	-768	-1	-1	-1	-1	4	-1024	-768	-1	-1	-1	-1	4		0	0						Untertest1.avi	0	880	547	72	111				0	Content		-72	-111	11475128	2617641668
11492	09:12:07.928	00:00:11.491	689	-1024	-768	-1	-1	-1	-1	4	-1024	-768	-1	-1	-1	-1	4		0	0						Untertest1.avi	0	880	547	72	111				0	Content		-72	-111	11491813	2617658353
11508	09:12:07.944	00:00:11.508	690	-1024	-768	-1	-1	-1	-1	4	-1024	-768	-1	-1	-1	-1	4		0	0						Untertest1.avi	0	880	547	72	111				0	Content		-72	-111	11508480	2617675020
11525	09:12:07.961	00:00:11.525	691	-1024	-768	-1	-1	-1	-1	4	-1024	-768	-1	-1	-1	-1	4		0	0						Untertest1.avi	0	880	547	72	111				0	Content		-72	-111	11525147	2617691687
11542	09:12:07.978	00:00:11.541	692	-1024	-768	-1	-1	-1	-1	4	-1024	-768	-1	-1	-1	-1	4		0	0						Untertest1.avi	0	880	547	72	111				0	Content		-72	-111	11541805	2617708345
11558	09:12:07.994	00:00:11.558	693	-1024	-768	-1	-1	-1	-1	4	-1024	-768	-1	-1	-1	-1	4		0	0						Untertest1.avi	0	880	547	72	111				0	Content		-72	-111	11558472	2617725012
11575	09:12:08.011	00:00:11.575	694	-1024	-768	-1	-1	-1	-1	4	-1024	-768	-1	-1	-1	-1	4		0	0						Untertest1.avi	0	880	547	72	111				0	Content		-72	-111	11575139	2617741679
11592	09:12:08.028	00:00:11.591	695	-1024	-768	-1	-1	-1	-1	4	-1024	-768	-1	-1	-1	-1	4		0	0						Untertest1.avi	0	880	547	72	111				0	Content		-72	-111	11591754	2617758294
11608	09:12:08.044	00:00:11.608	696	-1024	-768	-1	-1	-1	-1	4	-1024	-768	-1	-1	-1	-1	4		0	0						Untertest1.avi	0	880	547	72	111				0	Content		-72	-111	11608421	2617774961
11625	09:12:08.061	00:00:11.625	697	-1024	-768	-1	-1	-1	-1	4	-1024	-768	-1	-1	-1	-1	4		0	0						Untertest1.avi	0	880	547	72	111				0	Content		-72	-111	11625276	2617791816
11642	09:12:08.078	00:00:11.641	698	-1024	-768	-1	-1	-1	-1	4	-1024	-768	-1	-1	-1	-1	4		0	0						Untertest1.avi	0	880	547	72	111				0	Content		-72	-111	11641943	2617808483
11659	09:12:08.095	00:00:11.658	699	-1024	-768	-1	-1	-1	-1	4	-1024	-768	-1	-1	-1	-1	4		0	0						Untertest1.avi	0	880	547	72	111				0	Content		-72	-111	11658610	2617825150
11676	09:12:08.112	00:00:11.675	700	-1024	-768	-1	-1	-1	-1	4	-1024	-768	-1	-1	-1	-1	4		0	0						Untertest1.avi	0	880	547	72	111				0	Content		-72	-111	11675735	2617842275
11692	09:12:08.128	00:00:11.692	701	-1024	-768	-1	-1	-1	-1	4	-1024	-768	-1	-1	-1	-1	4		0	0						Untertest1.avi	0	880	547	72	111				0	Content		-72	-111	11692402	2617858942
11709	09:12:08.145	00:00:11.709	702	-1024	-768	-1	-1	-1	-1	4	-1024	-768	-1	-1	-1	-1	4		0	0						Untertest1.avi	0	880	547	72	111				0	Content		-72	-111	11709429	2617875969
11726	09:12:08.162	00:00:11.726	703	-1024	-768	-1	-1	-1	-1	4	-1024	-768	-1	-1	-1	-1	4		0	0						Untertest1.avi	0	880	547	72	111				0	Content		-72	-111	11726096	2617892636
11743	09:12:08.179	00:00:11.742	704	-1024	-768	-1	-1	-1	-1	4	-1024	-768	-1	-1	-1	-1	4		0	0						Untertest1.avi	0	880	547	72	111				0	Content		-72	-111	11742763	2617909303
11759	09:12:08.195	00:00:11.759	705	-1024	-768	-1	-1	-1	-1	4	-1024	-768	-1	-1	-1	-1	4		0	0						Untertest1.avi	0	880	547	72	111				0	Content		-72	-111	11759041	2617925581
11776	09:12:08.212	00:00:11.775	706	-1024	-768	-1	-1	-1	-1	4	-1024	-768	-1	-1	-1	-1	4		0	0						Untertest1.avi	0	880	547	72	111				0	Content		-72	-111	11775709	2617942249
11792	09:12:08.228	00:00:11.792	707	-1024	-768	-1	-1	-1	-1	4	-1024	-768	-1	-1	-1	-1	4		0	0						Untertest1.avi	0	880	547	72	111				0	Content		-72	-111	11792376	2617958916
11809	09:12:08.245	00:00:11.808	708	-1024	-768	-1	-1	-1	-1	4	-1024	-768	-1	-1	-1	-1	4		0	0						Untertest1.avi	0	880	547	72	111				0	Content		-72	-111	11808783	2617975323
11825	09:12:08.261	00:00:11.825	709	-1024	-768	-1	-1	-1	-1	4	-1024	-768	-1	-1	-1	-1	4		0	0						Untertest1.avi	0	880	547	72	111				0	Content		-72	-111	11825450	2617991990
11842	09:12:08.278	00:00:11.842	710	-1024	-768	-1	-1	-1	-1	4	-1024	-768	-1	-1	-1	-1	4		0	0						Untertest1.avi	0	880	547	72	111				0	Content		-72	-111	11842117	2618008657
11858	09:12:08.294	00:00:11.858	711	-1024	-768	-1	-1	-1	-1	4	-1024	-768	-1	-1	-1	-1	4		0	0						Untertest1.avi	0	880	547	72	111				0	Content		-72	-111	11858217	2618024757
11875	09:12:08.311	00:00:11.874	712	-1024	-768	-1	-1	-1	-1	4	-1024	-768	-1	-1	-1	-1	4		0	0						Untertest1.avi	0	880	547	72	111				0	Content		-72	-111	11874838	2618041378
11892	09:12:08.328	00:00:11.891	713	-1024	-768	-1	-1	-1	-1	4	-1024	-768	-1	-1	-1	-1	4		0	0						Untertest1.avi	0	880	547	72	111				0	Content		-72	-111	11891637	2618058177
11908	09:12:08.344	00:00:11.908	714	-1024	-768	-1	-1	-1	-1	4	-1024	-768	-1	-1	-1	-1	4		0	0						Untertest1.avi	0	880	547	72	111				0	Content		-72	-111	11908243	2618074783
11925	09:12:08.361	00:00:11.924	715	-1024	-768	-1	-1	-1	-1	4	-1024	-768	-1	-1	-1	-1	4		0	0						Untertest1.avi	0	880	547	72	111				0	Content		-72	-111	11924910	2618091450
11942	09:12:08.378	00:00:11.941	716	-1024	-768	-1	-1	-1	-1	4	-1024	-768	-1	-1	-1	-1	4		0	0						Untertest1.avi	0	880	547	72	111				0	Content		-72	-111	11941807	2618108347
11958	09:12:08.394	00:00:11.958	717	-1024	-768	-1	-1	-1	-1	4	-1024	-768	-1	-1	-1	-1	4		0	0						Untertest1.avi	0	880	547	72	111				0	Content		-72	-111	11958474	2618125014
11975	09:12:08.411	00:00:11.975	718	-1024	-768	-1	-1	-1	-1	4	-1024	-768	-1	-1	-1	-1	4		0	0						Untertest1.avi	0	880	547	72	111				0	Content		-72	-111	11975425	2618141965
11992	09:12:08.428	00:00:11.992	719	-1024	-768	-1	-1	-1	-1	4	-1024	-768	-1	-1	-1	-1	4		0	0						Untertest1.avi	0	880	547	72	111				0	Content		-72	-111	11992092	2618158632
12009	09:12:08.445	00:00:12.008	720	-1024	-768	-1	-1	-1	-1	4	-1024	-768	-1	-1	-1	-1	4		0	0						Untertest1.avi	0	880	547	72	111				0	Content		-72	-111	12008759	2618175299
12026	09:12:08.462	00:00:12.026	721	-1024	-768	-1	-1	-1	-1	4	-1024	-768	-1	-1	-1	-1	4		0	0						Untertest1.avi	0	880	547	72	111				0	Content		-72	-111	12026046	2618192586
12043	09:12:08.479	00:00:12.042	722	-1024	-768	-1	-1	-1	-1	4	-1024	-768	-1	-1	-1	-1	4		0	0						Untertest1.avi	0	880	547	72	111				0	Content		-72	-111	12042713	2618209253
12059	09:12:08.495	00:00:12.058	723	-1024	-768	-1	-1	-1	-1	4	-1024	-768	-1	-1	-1	-1	4		0	0						Untertest1.avi	0	880	547	72	111				0	Content		-72	-111	12058961	2618225501
12076	09:12:08.512	00:00:12.075	724	-1024	-768	-1	-1	-1	-1	4	-1024	-768	-1	-1	-1	-1	4		0	0						Untertest1.avi	0	880	547	72	111				0	Content		-72	-111	12075628	2618242168
12092	09:12:08.528	00:00:12.092	725	-1024	-768	-1	-1	-1	-1	4	-1024	-768	-1	-1	-1	-1	4		0	0						Untertest1.avi	0	880	547	72	111				0	Content		-72	-111	12092295	2618258835
12108	09:12:08.544	00:00:12.108	726	-1024	-768	-1	-1	-1	-1	4	-1024	-768	-1	-1	-1	-1	4		0	0						Untertest1.avi	0	880	547	72	111				0	Content		-72	-111	12108069	2618274609
12125	09:12:08.561	00:00:12.124	727	-1024	-768	-1	-1	-1	-1	4	-1024	-768	-1	-1	-1	-1	4		0	0						Untertest1.avi	0	880	547	72	111				0	Content		-72	-111	12124690	2618291230
12141	09:12:08.577	00:00:12.141	728	-1024	-768	-1	-1	-1	-1	4	-1024	-768	-1	-1	-1	-1	4		0	0						Untertest1.avi	0	880	547	72	111				0	Content		-72	-111	12141437	2618307977
12158	09:12:08.594	00:00:12.158	729	-1024	-768	-1	-1	-1	-1	4	-1024	-768	-1	-1	-1	-1	4		0	0						Untertest1.avi	0	880	547	72	111				0	Content		-72	-111	12158118	2618324658
12175	09:12:08.611	00:00:12.174	730	-1024	-768	-1	-1	-1	-1	4	-1024	-768	-1	-1	-1	-1	4		0	0						Untertest1.avi	0	880	547	72	111				0	Content		-72	-111	12174688	2618341228
12192	09:12:08.628	00:00:12.192	731	-1024	-768	-1	-1	-1	-1	4	-1024	-768	-1	-1	-1	-1	4		0	0						Untertest1.avi	0	880	547	72	111				0	Content		-72	-111	12192437	2618358977
12209	09:12:08.645	00:00:12.209	732	-1024	-768	-1	-1	-1	-1	4	-1024	-768	-1	-1	-1	-1	4		0	0						Untertest1.avi	0	880	547	72	111				0	Content		-72	-111	12209058	2618375598
12226	09:12:08.662	00:00:12.225	733	-1024	-768	-1	-1	-1	-1	4	-1024	-768	-1	-1	-1	-1	4		0	0						Untertest1.avi	0	880	547	72	111				0	Content		-72	-111	12225725	2618392265
12242	09:12:08.678	00:00:12.242	734	-1024	-768	-1	-1	-1	-1	4	-1024	-768	-1	-1	-1	-1	4		0	0						Untertest1.avi	0	880	547	72	111				0	Content		-72	-111	12242265	2618408805
12259	09:12:08.695	00:00:12.258	735	-1024	-768	-1	-1	-1	-1	4	-1024	-768	-1	-1	-1	-1	4		0	0						Untertest1.avi	0	880	547	72	111				0	Content		-72	-111	12258932	2618425472
12276	09:12:08.712	00:00:12.275	736	-1024	-768	-1	-1	-1	-1	4	-1024	-768	-1	-1	-1	-1	4		0	0						Untertest1.avi	0	880	547	72	111				0	Content		-72	-111	12275554	2618442094
12292	09:12:08.728	00:00:12.292	737	-1024	-768	-1	-1	-1	-1	4	-1024	-768	-1	-1	-1	-1	4		0	0						Untertest1.avi	0	880	547	72	111				0	Content		-72	-111	12292221	2618458761
12309	09:12:08.745	00:00:12.308	738	-1024	-768	-1	-1	-1	-1	4	-1024	-768	-1	-1	-1	-1	4		0	0						Untertest1.avi	0	880	547	72	111				0	Content		-72	-111	12308796	2618475336
12325	09:12:08.761	00:00:12.325	739	-1024	-768	-1	-1	-1	-1	4	-1024	-768	-1	-1	-1	-1	4		0	0						Untertest1.avi	0	880	547	72	111				0	Content		-72	-111	12325419	2618491959
12342	09:12:08.778	00:00:12.342	740	-1024	-768	-1	-1	-1	-1	4	-1024	-768	-1	-1	-1	-1	4		0	0						Untertest1.avi	0	880	547	72	111				0	Content		-72	-111	12342105	2618508645
12359	09:12:08.795	00:00:12.358	741	-1024	-768	-1	-1	-1	-1	4	-1024	-768	-1	-1	-1	-1	4		0	0						Untertest1.avi	0	880	547	72	111				0	Content		-72	-111	12358772	2618525312
12375	09:12:08.811	00:00:12.375	742	-1024	-768	-1	-1	-1	-1	4	-1024	-768	-1	-1	-1	-1	4		0	0						Untertest1.avi	0	880	547	72	111				0	Content		-72	-111	12375279	2618541819
12392	09:12:08.828	00:00:12.391	743	-1024	-768	-1	-1	-1	-1	4	-1024	-768	-1	-1	-1	-1	4		0	0						Untertest1.avi	0	880	547	72	111				0	Content		-72	-111	12391946	2618558486
12408	09:12:08.844	00:00:12.408	744	-1024	-768	-1	-1	-1	-1	4	-1024	-768	-1	-1	-1	-1	4		0	0						Untertest1.avi	0	880	547	72	111				0	Content		-72	-111	12408408	2618574948
12426	09:12:08.862	00:00:12.425	745	-1024	-768	-1	-1	-1	-1	4	-1024	-768	-1	-1	-1	-1	4		0	0						Untertest1.avi	0	880	547	72	111				0	Content		-72	-111	12425781	2618592321
12442	09:12:08.878	00:00:12.442	746	-1024	-768	-1	-1	-1	-1	4	-1024	-768	-1	-1	-1	-1	4		0	0						Untertest1.avi	0	880	547	72	111				0	Content		-72	-111	12442404	2618608944
12458	09:12:08.894	00:00:12.457	747	-1024	-768	-1	-1	-1	-1	4	-1024	-768	-1	-1	-1	-1	4		0	0						Untertest1.avi	0	880	547	72	111				0	Content		-72	-111	12457913	2618624453
12475	09:12:08.911	00:00:12.474	748	-1024	-768	-1	-1	-1	-1	4	-1024	-768	-1	-1	-1	-1	4		0	0						Untertest1.avi	0	880	547	72	111				0	Content		-72	-111	12474529	2618641069
12491	09:12:08.927	00:00:12.491	749	-1024	-768	-1	-1	-1	-1	4	-1024	-768	-1	-1	-1	-1	4		0	0						Untertest1.avi	0	880	547	72	111				0	Content		-72	-111	12491196	2618657736
12508	09:12:08.944	00:00:12.507	750	-1024	-768	-1	-1	-1	-1	4	-1024	-768	-1	-1	-1	-1	4		0	0						Untertest1.avi	0	880	547	72	111				0	Content		-72	-111	12507795	2618674335
12524	09:12:08.960	00:00:12.524	751	-1024	-768	-1	-1	-1	-1	4	-1024	-768	-1	-1	-1	-1	4		0	0						Untertest1.avi	0	880	547	72	111				0	Content		-72	-111	12524462	2618691002
12541	09:12:08.977	00:00:12.541	752	-1024	-768	-1	-1	-1	-1	4	-1024	-768	-1	-1	-1	-1	4		0	0						Untertest1.avi	0	880	547	72	111				0	Content		-72	-111	12541314	2618707854
12558	09:12:08.994	00:00:12.557	753	-1024	-768	-1	-1	-1	-1	4	-1024	-768	-1	-1	-1	-1	4		0	0						Untertest1.avi	0	880	547	72	111				0	Content		-72	-111	12557982	2618724522
12575	09:12:09.011	00:00:12.574	754	-1024	-768	-1	-1	-1	-1	4	-1024	-768	-1	-1	-1	-1	4		0	0						Untertest1.avi	0	880	547	72	111				0	Content		-72	-111	12574649	2618741189
12592	09:12:09.028	00:00:12.591	755	-1024	-768	-1	-1	-1	-1	4	-1024	-768	-1	-1	-1	-1	4		0	0						Untertest1.avi	0	880	547	72	111				0	Content		-72	-111	12591775	2618758315
12608	09:12:09.044	00:00:12.608	756	-1024	-768	-1	-1	-1	-1	4	-1024	-768	-1	-1	-1	-1	4		0	0						Untertest1.avi	0	880	547	72	111				0	Content		-72	-111	12608442	2618774982
12626	09:12:09.062	00:00:12.625	757	-1024	-768	-1	-1	-1	-1	4	-1024	-768	-1	-1	-1	-1	4		0	0						Untertest1.avi	0	880	547	72	111				0	Content		-72	-111	12625677	2618792217
12642	09:12:09.078	00:00:12.642	758	-1024	-768	-1	-1	-1	-1	4	-1024	-768	-1	-1	-1	-1	4		0	0						Untertest1.avi	0	880	547	72	111				0	Content		-72	-111	12642344	2618808884
12658	09:12:09.094	00:00:12.658	759	-1024	-768	-1	-1	-1	-1	4	-1024	-768	-1	-1	-1	-1	4		0	0						Untertest1.avi	0	880	547	72	111				0	Content		-72	-111	12658369	2618824909
12675	09:12:09.111	00:00:12.675	760	-1024	-768	-1	-1	-1	-1	4	-1024	-768	-1	-1	-1	-1	4		0	0						Untertest1.avi	0	880	547	72	111				0	Content		-72	-111	12675036	2618841576
12691	09:12:09.127	00:00:12.691	761	-1024	-768	-1	-1	-1	-1	4	-1024	-768	-1	-1	-1	-1	4		0	0						Untertest1.avi	0	880	547	72	111				0	Content		-72	-111	12691485	2618858025
12708	09:12:09.144	00:00:12.708	762	-1024	-768	-1	-1	-1	-1	4	-1024	-768	-1	-1	-1	-1	4		0	0						Untertest1.avi	0	880	547	72	111				0	Content		-72	-111	12708152	2618874692
12725	09:12:09.161	00:00:12.724	763	-1024	-768	-1	-1	-1	-1	4	-1024	-768	-1	-1	-1	-1	4		0	0						Untertest1.avi	0	880	547	72	111				0	Content		-72	-111	12724819	2618891359
12741	09:12:09.177	00:00:12.741	764	-1024	-768	-1	-1	-1	-1	4	-1024	-768	-1	-1	-1	-1	4		0	0						Untertest1.avi	0	880	547	72	111				0	Content		-72	-111	12741005	2618907545
12758	09:12:09.194	00:00:12.757	765	-1024	-768	-1	-1	-1	-1	4	-1024	-768	-1	-1	-1	-1	4		0	0						Untertest1.avi	0	880	547	72	111				0	Content		-72	-111	12757626	2618924166
12774	09:12:09.210	00:00:12.774	766	-1024	-768	-1	-1	-1	-1	4	-1024	-768	-1	-1	-1	-1	4		0	0						Untertest1.avi	0	880	547	72	111				0	Content		-72	-111	12774305	2618940845
12791	09:12:09.227	00:00:12.790	767	-1024	-768	-1	-1	-1	-1	4	-1024	-768	-1	-1	-1	-1	4		0	0						Untertest1.avi	0	880	547	72	111				0	Content		-72	-111	12790965	2618957505
12808	09:12:09.244	00:00:12.807	768	-1024	-768	-1	-1	-1	-1	4	-1024	-768	-1	-1	-1	-1	4		0	0						Untertest1.avi	0	880	547	72	111				0	Content		-72	-111	12807632	2618974172
12825	09:12:09.261	00:00:12.824	769	-1024	-768	-1	-1	-1	-1	4	-1024	-768	-1	-1	-1	-1	4		0	0						Untertest1.avi	0	880	547	72	111				0	Content		-72	-111	12824564	2618991104
12841	09:12:09.277	00:00:12.841	770	-1024	-768	-1	-1	-1	-1	4	-1024	-768	-1	-1	-1	-1	4		0	0						Untertest1.avi	0	880	547	72	111				0	Content		-72	-111	12841231	2619007771
12858	09:12:09.294	00:00:12.858	771	-1024	-768	-1	-1	-1	-1	4	-1024	-768	-1	-1	-1	-1	4		0	0						Untertest1.avi	0	880	547	72	111				0	Content		-72	-111	12858368	2619024908
12875	09:12:09.311	00:00:12.875	772	-1024	-768	-1	-1	-1	-1	4	-1024	-768	-1	-1	-1	-1	4		0	0						Untertest1.avi	0	880	547	72	111				0	Content		-72	-111	12875035	2619041575
12892	09:12:09.328	00:00:12.892	773	-1024	-768	-1	-1	-1	-1	4	-1024	-768	-1	-1	-1	-1	4		0	0						Untertest1.avi	0	880	547	72	111				0	Content		-72	-111	12892264	2619058804
12909	09:12:09.345	00:00:12.908	774	-1024	-768	-1	-1	-1	-1	4	-1024	-768	-1	-1	-1	-1	4		0	0						Untertest1.avi	0	880	547	72	111				0	Content		-72	-111	12908932	2619075472
12926	09:12:09.362	00:00:12.926	775	-1024	-768	-1	-1	-1	-1	4	-1024	-768	-1	-1	-1	-1	4		0	0						Untertest1.avi	0	880	547	72	111				0	Content		-72	-111	12926125	2619092665
12941	09:12:09.377	00:00:12.940	776	-1024	-768	-1	-1	-1	-1	4	-1024	-768	-1	-1	-1	-1	4		0	0						Untertest1.avi	0	880	547	72	111				0	Content		-72	-111	12940896	2619107436
12958	09:12:09.394	00:00:12.957	777	-1024	-768	-1	-1	-1	-1	4	-1024	-768	-1	-1	-1	-1	4		0	0						Untertest1.avi	0	880	547	72	111				0	Content		-72	-111	12957567	2619124107
12974	09:12:09.410	00:00:12.974	778	-1024	-768	-1	-1	-1	-1	4	-1024	-768	-1	-1	-1	-1	4		0	0						Untertest1.avi	0	880	547	72	111				0	Content		-72	-111	12974234	2619140774
12991	09:12:09.427	00:00:12.990	779	-1024	-768	-1	-1	-1	-1	4	-1024	-768	-1	-1	-1	-1	4		0	0						Untertest1.avi	0	880	547	72	111				0	Content		-72	-111	12990883	2619157423
13008	09:12:09.444	00:00:13.007	780	-1024	-768	-1	-1	-1	-1	4	-1024	-768	-1	-1	-1	-1	4		0	0						Untertest1.avi	0	880	547	72	111				0	Content		-72	-111	13007550	2619174090
13024	09:12:09.460	00:00:13.024	781	-1024	-768	-1	-1	-1	-1	4	-1024	-768	-1	-1	-1	-1	4		0	0						Untertest1.avi	0	880	547	72	111				0	Content		-72	-111	13024156	2619190696
13041	09:12:09.477	00:00:13.040	782	-1024	-768	-1	-1	-1	-1	4	-1024	-768	-1	-1	-1	-1	4		0	0						Untertest1.avi	0	880	547	72	111				0	Content		-72	-111	13040726	2619207266
13058	09:12:09.494	00:00:13.057	783	-1024	-768	-1	-1	-1	-1	4	-1024	-768	-1	-1	-1	-1	4		0	0						Untertest1.avi	0	880	547	72	111				0	Content		-72	-111	13057663	2619224203
13074	09:12:09.510	00:00:13.074	784	-1024	-768	-1	-1	-1	-1	4	-1024	-768	-1	-1	-1	-1	4		0	0						Untertest1.avi	0	880	547	72	111				0	Content		-72	-111	13074330	2619240870
13091	09:12:09.527	00:00:13.091	785	-1024	-768	-1	-1	-1	-1	4	-1024	-768	-1	-1	-1	-1	4		0	0						Untertest1.avi	0	880	547	72	111				0	Content		-72	-111	13091464	2619258004
13108	09:12:09.544	00:00:13.108	786	-1024	-768	-1	-1	-1	-1	4	-1024	-768	-1	-1	-1	-1	4		0	0						Untertest1.avi	0	880	547	72	111				0	Content		-72	-111	13108131	2619274671
13125	09:12:09.561	00:00:13.125	787	-1024	-768	-1	-1	-1	-1	4	-1024	-768	-1	-1	-1	-1	4		0	0						Untertest1.avi	0	880	547	72	111				0	Content		-72	-111	13125364	2619291904
13142	09:12:09.578	00:00:13.142	788	-1024	-768	-1	-1	-1	-1	4	-1024	-768	-1	-1	-1	-1	4		0	0						Untertest1.avi	0	880	547	72	111				0	Content		-72	-111	13142031	2619308571
13158	09:12:09.594	00:00:13.158	789	-1024	-768	-1	-1	-1	-1	4	-1024	-768	-1	-1	-1	-1	4		0	0						Untertest1.avi	0	880	547	72	111				0	Content		-72	-111	13158259	2619324799
13175	09:12:09.611	00:00:13.174	790	-1024	-768	-1	-1	-1	-1	4	-1024	-768	-1	-1	-1	-1	4		0	0						Untertest1.avi	0	880	547	72	111				0	Content		-72	-111	13174926	2619341466
13192	09:12:09.628	00:00:13.191	791	-1024	-768	-1	-1	-1	-1	4	-1024	-768	-1	-1	-1	-1	4		0	0						Untertest1.avi	0	880	547	72	111				0	Content		-72	-111	13191593	2619358133
13208	09:12:09.644	00:00:13.207	792	-1024	-768	-1	-1	-1	-1	4	-1024	-768	-1	-1	-1	-1	4		0	0						Untertest1.avi	0	880	547	72	111				0	Content		-72	-111	13207966	2619374506
13225	09:12:09.661	00:00:13.224	793	-1024	-768	-1	-1	-1	-1	4	-1024	-768	-1	-1	-1	-1	4		0	0						Untertest1.avi	0	880	547	72	111				0	Content		-72	-111	13224633	2619391173
13241	09:12:09.677	00:00:13.241	794	-1024	-768	-1	-1	-1	-1	4	-1024	-768	-1	-1	-1	-1	4		0	0						Untertest1.avi	0	880	547	72	111				0	Content		-72	-111	13241300	2619407840
13257	09:12:09.693	00:00:13.257	795	-1024	-768	-1	-1	-1	-1	4	-1024	-768	-1	-1	-1	-1	4		0	0						Untertest1.avi	0	880	547	72	111				0	Content		-72	-111	13257336	2619423876
13274	09:12:09.710	00:00:13.273	796	-1024	-768	-1	-1	-1	-1	4	-1024	-768	-1	-1	-1	-1	4		0	0						Untertest1.avi	0	880	547	72	111				0	Content		-72	-111	13273960	2619440500
13291	09:12:09.727	00:00:13.290	797	-1024	-768	-1	-1	-1	-1	4	-1024	-768	-1	-1	-1	-1	4		0	0						Untertest1.avi	0	880	547	72	111				0	Content		-72	-111	13290637	2619457177
13307	09:12:09.743	00:00:13.307	798	-1024	-768	-1	-1	-1	-1	4	-1024	-768	-1	-1	-1	-1	4		0	0						Untertest1.avi	0	880	547	72	111				0	Content		-72	-111	13307301	2619473841
13324	09:12:09.760	00:00:13.323	799	-1024	-768	-1	-1	-1	-1	4	-1024	-768	-1	-1	-1	-1	4		0	0						Untertest1.avi	0	880	547	72	111				0	Content		-72	-111	13323969	2619490509
13341	09:12:09.777	00:00:13.340	800	-1024	-768	-1	-1	-1	-1	4	-1024	-768	-1	-1	-1	-1	4		0	0						Untertest1.avi	0	880	547	72	111				0	Content		-72	-111	13340908	2619507448
13358	09:12:09.794	00:00:13.357	801	-1024	-768	-1	-1	-1	-1	4	-1024	-768	-1	-1	-1	-1	4		0	0						Untertest1.avi	0	880	547	72	111				0	Content		-72	-111	13357575	2619524115
13375	09:12:09.811	00:00:13.374	802	-1024	-768	-1	-1	-1	-1	4	-1024	-768	-1	-1	-1	-1	4		0	0						Untertest1.avi	0	880	547	72	111				0	Content		-72	-111	13374709	2619541249
13391	09:12:09.827	00:00:13.391	803	-1024	-768	-1	-1	-1	-1	4	-1024	-768	-1	-1	-1	-1	4		0	0						Untertest1.avi	0	880	547	72	111				0	Content		-72	-111	13391376	2619557916
13409	09:12:09.845	00:00:13.408	804	-1024	-768	-1	-1	-1	-1	4	-1024	-768	-1	-1	-1	-1	4		0	0						Untertest1.avi	0	880	547	72	111				0	Content		-72	-111	13408545	2619575085
13425	09:12:09.861	00:00:13.425	805	-1024	-768	-1	-1	-1	-1	4	-1024	-768	-1	-1	-1	-1	4		0	0						Untertest1.avi	0	880	547	72	111				0	Content		-72	-111	13425212	2619591752
13442	09:12:09.878	00:00:13.442	806	-1024	-768	-1	-1	-1	-1	4	-1024	-768	-1	-1	-1	-1	4		0	0						Untertest1.avi	0	880	547	72	111				0	Content		-72	-111	13442325	2619608865
13457	09:12:09.893	00:00:13.457	807	-1024	-768	-1	-1	-1	-1	4	-1024	-768	-1	-1	-1	-1	4		0	0						Untertest1.avi	0	880	547	72	111				0	Content		-72	-111	13457198	2619623738
13474	09:12:09.910	00:00:13.473	808	-1024	-768	-1	-1	-1	-1	4	-1024	-768	-1	-1	-1	-1	4		0	0						Untertest1.avi	0	880	547	72	111				0	Content		-72	-111	13473819	2619640359
13490	09:12:09.926	00:00:13.490	809	-1024	-768	-1	-1	-1	-1	4	-1024	-768	-1	-1	-1	-1	4		0	0						Untertest1.avi	0	880	547	72	111				0	Content		-72	-111	13490486	2619657026
13507	09:12:09.943	00:00:13.507	810	-1024	-768	-1	-1	-1	-1	4	-1024	-768	-1	-1	-1	-1	4		0	0						Untertest1.avi	0	880	547	72	111				0	Content		-72	-111	13507176	2619673716
13524	09:12:09.960	00:00:13.523	811	-1024	-768	-1	-1	-1	-1	4	-1024	-768	-1	-1	-1	-1	4		0	0						Untertest1.avi	0	880	547	72	111				0	Content		-72	-111	13523843	2619690383
13540	09:12:09.976	00:00:13.540	812	-1024	-768	-1	-1	-1	-1	4	-1024	-768	-1	-1	-1	-1	4		0	0						Untertest1.avi	0	880	547	72	111				0	Content		-72	-111	13540488	2619707028
13557	09:12:09.993	00:00:13.557	813	-1024	-768	-1	-1	-1	-1	4	-1024	-768	-1	-1	-1	-1	4		0	0						Untertest1.avi	0	880	547	72	111				0	Content		-72	-111	13557056	2619723596
13574	09:12:10.010	00:00:13.573	814	-1024	-768	-1	-1	-1	-1	4	-1024	-768	-1	-1	-1	-1	4		0	0						Untertest1.avi	0	880	547	72	111				0	Content		-72	-111	13573992	2619740532
13591	09:12:10.027	00:00:13.590	815	-1024	-768	-1	-1	-1	-1	4	-1024	-768	-1	-1	-1	-1	4		0	0						Untertest1.avi	0	880	547	72	111				0	Content		-72	-111	13590659	2619757199
13608	09:12:10.044	00:00:13.607	816	-1024	-768	-1	-1	-1	-1	4	-1024	-768	-1	-1	-1	-1	4		0	0						Untertest1.avi	0	880	547	72	111				0	Content		-72	-111	13607793	2619774333
13624	09:12:10.060	00:00:13.624	817	-1024	-768	-1	-1	-1	-1	4	-1024	-768	-1	-1	-1	-1	4		0	0						Untertest1.avi	0	880	547	72	111				0	Content		-72	-111	13624460	2619791000
13642	09:12:10.078	00:00:13.641	818	-1024	-768	-1	-1	-1	-1	4	-1024	-768	-1	-1	-1	-1	4		0	0						Untertest1.avi	0	880	547	72	111				0	Content		-72	-111	13641699	2619808239
13658	09:12:10.094	00:00:13.658	819	-1024	-768	-1	-1	-1	-1	4	-1024	-768	-1	-1	-1	-1	4		0	0						Untertest1.avi	0	880	547	72	111				0	Content		-72	-111	13658366	2619824906
13675	09:12:10.111	00:00:13.674	820	-1024	-768	-1	-1	-1	-1	4	-1024	-768	-1	-1	-1	-1	4		0	0						Untertest1.avi	0	880	547	72	111				0	Content		-72	-111	13674551	2619841091
13691	09:12:10.127	00:00:13.691	821	-1024	-768	-1	-1	-1	-1	4	-1024	-768	-1	-1	-1	-1	4		0	0						Untertest1.avi	0	880	547	72	111				0	Content		-72	-111	13691219	2619857759
13708	09:12:10.144	00:00:13.707	822	-1024	-768	-1	-1	-1	-1	4	-1024	-768	-1	-1	-1	-1	4		0	0						Untertest1.avi	0	880	547	72	111				0	Content		-72	-111	13707886	2619874426
13724	09:12:10.160	00:00:13.724	823	-1024	-768	-1	-1	-1	-1	4	-1024	-768	-1	-1	-1	-1	4		0	0						Untertest1.avi	0	880	547	72	111				0	Content		-72	-111	13724272	2619890812
13741	09:12:10.177	00:00:13.740	824	-1024	-768	-1	-1	-1	-1	4	-1024	-768	-1	-1	-1	-1	4		0	0						Untertest1.avi	0	880	547	72	111				0	Content		-72	-111	13740939	2619907479
13758	09:12:10.194	00:00:13.757	825	-1024	-768	-1	-1	-1	-1	4	-1024	-768	-1	-1	-1	-1	4		0	0						Untertest1.avi	0	880	547	72	111				0	Content		-72	-111	13757606	2619924146
13774	09:12:10.210	00:00:13.773	826	-1024	-768	-1	-1	-1	-1	4	-1024	-768	-1	-1	-1	-1	4		0	0						Untertest1.avi	0	880	547	72	111				0	Content		-72	-111	13773670	2619940210
13790	09:12:10.226	00:00:13.790	827	-1024	-768	-1	-1	-1	-1	4	-1024	-768	-1	-1	-1	-1	4		0	0						Untertest1.avi	0	880	547	72	111				0	Content		-72	-111	13790314	2619956854
13807	09:12:10.243	00:00:13.806	828	-1024	-768	-1	-1	-1	-1	4	-1024	-768	-1	-1	-1	-1	4		0	0						Untertest1.avi	0	880	547	72	111				0	Content		-72	-111	13806981	2619973521
13824	09:12:10.260	00:00:13.823	829	-1024	-768	-1	-1	-1	-1	4	-1024	-768	-1	-1	-1	-1	4		0	0						Untertest1.avi	0	880	547	72	111				0	Content		-72	-111	13823636	2619990176
13840	09:12:10.276	00:00:13.840	830	-1024	-768	-1	-1	-1	-1	4	-1024	-768	-1	-1	-1	-1	4		0	0						Untertest1.avi	0	880	547	72	111				0	Content		-72	-111	13840303	2620006843
13857	09:12:10.293	00:00:13.856	831	-1024	-768	-1	-1	-1	-1	4	-1024	-768	-1	-1	-1	-1	4		0	0						Untertest1.avi	0	880	547	72	111				0	Content		-72	-111	13856922	2620023462
13874	09:12:10.310	00:00:13.873	832	-1024	-768	-1	-1	-1	-1	4	-1024	-768	-1	-1	-1	-1	4		0	0						Untertest1.avi	0	880	547	72	111				0	Content		-72	-111	13873589	2620040129
13890	09:12:10.326	00:00:13.890	833	-1024	-768	-1	-1	-1	-1	4	-1024	-768	-1	-1	-1	-1	4		0	0						Untertest1.avi	0	880	547	72	111				0	Content		-72	-111	13890256	2620056796
13907	09:12:10.343	00:00:13.907	834	-1024	-768	-1	-1	-1	-1	4	-1024	-768	-1	-1	-1	-1	4		0	0						Untertest1.avi	0	880	547	72	111				0	Content		-72	-111	13907144	2620073684
13924	09:12:10.360	00:00:13.923	835	-1024	-768	-1	-1	-1	-1	4	-1024	-768	-1	-1	-1	-1	4		0	0						Untertest1.avi	0	880	547	72	111				0	Content		-72	-111	13923811	2620090351
13941	09:12:10.377	00:00:13.940	836	-1024	-768	-1	-1	-1	-1	4	-1024	-768	-1	-1	-1	-1	4		0	0						Untertest1.avi	0	880	547	72	111				0	Content		-72	-111	13940925	2620107465
13958	09:12:10.394	00:00:13.957	837	-1024	-768	-1	-1	-1	-1	4	-1024	-768	-1	-1	-1	-1	4		0	0						Untertest1.avi	0	880	547	72	111				0	Content		-72	-111	13957592	2620124132
13975	09:12:10.411	00:00:13.974	838	-1024	-768	-1	-1	-1	-1	4	-1024	-768	-1	-1	-1	-1	4		0	0						Untertest1.avi	0	880	547	72	111				0	Content		-72	-111	13974817	2620141357
13991	09:12:10.427	00:00:13.991	839	-1024	-768	-1	-1	-1	-1	4	-1024	-768	-1	-1	-1	-1	4		0	0						Untertest1.avi	0	880	547	72	111				0	Content		-72	-111	13991484	2620158024
14009	09:12:10.445	00:00:14.008	840	-1024	-768	-1	-1	-1	-1	4	-1024	-768	-1	-1	-1	-1	4		0	0						Untertest1.avi	0	880	547	72	111				0	Content		-72	-111	14008661	2620175201
14024	09:12:10.460	00:00:14.023	841	-1024	-768	-1	-1	-1	-1	4	-1024	-768	-1	-1	-1	-1	4		0	0						Untertest1.avi	0	880	547	72	111				0	Content		-72	-111	14023524	2620190064
14040	09:12:10.476	00:00:14.040	842	-1024	-768	-1	-1	-1	-1	4	-1024	-768	-1	-1	-1	-1	4		0	0						Untertest1.avi	0	880	547	72	111				0	Content		-72	-111	14040145	2620206685
14057	09:12:10.493	00:00:14.056	843	-1024	-768	-1	-1	-1	-1	4	-1024	-768	-1	-1	-1	-1	4		0	0						Untertest1.avi	0	880	547	72	111				0	Content		-72	-111	14056768	2620223308
14073	09:12:10.509	00:00:14.073	844	-1024	-768	-1	-1	-1	-1	4	-1024	-768	-1	-1	-1	-1	4		0	0						Untertest1.avi	0	880	547	72	111				0	Content		-72	-111	14073391	2620239931
14090	09:12:10.526	00:00:14.090	845	-1024	-768	-1	-1	-1	-1	4	-1024	-768	-1	-1	-1	-1	4		0	0						Untertest1.avi	0	880	547	72	111				0	Content		-72	-111	14090079	2620256619
14107	09:12:10.543	00:00:14.106	846	-1024	-768	-1	-1	-1	-1	4	-1024	-768	-1	-1	-1	-1	4		0	0						Untertest1.avi	0	880	547	72	111				0	Content		-72	-111	14106746	2620273286
14123	09:12:10.559	00:00:14.123	847	-1024	-768	-1	-1	-1	-1	4	-1024	-768	-1	-1	-1	-1	4		0	0						Untertest1.avi	0	880	547	72	111				0	Content		-72	-111	14123388	2620289928
14140	09:12:10.576	00:00:14.140	848	-1024	-768	-1	-1	-1	-1	4	-1024	-768	-1	-1	-1	-1	4		0	0						Untertest1.avi	0	880	547	72	111				0	Content		-72	-111	14140012	2620306552
14157	09:12:10.593	00:00:14.156	849	-1024	-768	-1	-1	-1	-1	4	-1024	-768	-1	-1	-1	-1	4		0	0						Untertest1.avi	0	880	547	72	111				0	Content		-72	-111	14156636	2620323176
14173	09:12:10.609	00:00:14.173	850	-1024	-768	-1	-1	-1	-1	4	-1024	-768	-1	-1	-1	-1	4		0	0						Untertest1.avi	0	880	547	72	111				0	Content		-72	-111	14173394	2620339934
14190	09:12:10.626	00:00:14.190	851	-1024	-768	-1	-1	-1	-1	4	-1024	-768	-1	-1	-1	-1	4		0	0						Untertest1.avi	0	880	547	72	111				0	Content		-72	-111	14190009	2620356549
14207	09:12:10.643	00:00:14.206	852	-1024	-768	-1	-1	-1	-1	4	-1024	-768	-1	-1	-1	-1	4		0	0						Untertest1.avi	0	880	547	72	111				0	Content		-72	-111	14206632	2620373172
14223	09:12:10.659	00:00:14.223	853	-1024	-768	-1	-1	-1	-1	4	-1024	-768	-1	-1	-1	-1	4		0	0						Untertest1.avi	0	880	547	72	111				0	Content		-72	-111	14223318	2620389858
14240	09:12:10.676	00:00:14.239	854	-1024	-768	-1	-1	-1	-1	4	-1024	-768	-1	-1	-1	-1	4		0	0						Untertest1.avi	0	880	547	72	111				0	Content		-72	-111	14239985	2620406525
14257	09:12:10.693	00:00:14.256	855	-1024	-768	-1	-1	-1	-1	4	-1024	-768	-1	-1	-1	-1	4		0	0						Untertest1.avi	0	880	547	72	111				0	Content		-72	-111	14256618	2620423158
14273	09:12:10.709	00:00:14.273	856	-1024	-768	-1	-1	-1	-1	4	-1024	-768	-1	-1	-1	-1	4		0	0						Untertest1.avi	0	880	547	72	111				0	Content		-72	-111	14273285	2620439825
14290	09:12:10.726	00:00:14.289	857	-1024	-768	-1	-1	-1	-1	4	-1024	-768	-1	-1	-1	-1	4		0	0						Untertest1.avi	0	880	547	72	111				0	Content		-72	-111	14289954	2620456494
14307	09:12:10.743	00:00:14.306	858	-1024	-768	-1	-1	-1	-1	4	-1024	-768	-1	-1	-1	-1	4		0	0						Untertest1.avi	0	880	547	72	111				0	Content		-72	-111	14306621	2620473161
14323	09:12:10.759	00:00:14.323	859	-1024	-768	-1	-1	-1	-1	4	-1024	-768	-1	-1	-1	-1	4		0	0						Untertest1.avi	0	880	547	72	111				0	Content		-72	-111	14323244	2620489784
14340	09:12:10.776	00:00:14.339	860	-1024	-768	-1	-1	-1	-1	4	-1024	-768	-1	-1	-1	-1	4		0	0						Untertest1.avi	0	880	547	72	111				0	Content		-72	-111	14339911	2620506451
14357	09:12:10.793	00:00:14.356	861	-1024	-768	-1	-1	-1	-1	4	-1024	-768	-1	-1	-1	-1	4		0	0						Untertest1.avi	0	880	547	72	111				0	Content		-72	-111	14356576	2620523116
14373	09:12:10.809	00:00:14.373	862	-1024	-768	-1	-1	-1	-1	4	-1024	-768	-1	-1	-1	-1	4		0	0						Untertest1.avi	0	880	547	72	111				0	Content		-72	-111	14373263	2620539803
14390	09:12:10.826	00:00:14.389	863	-1024	-768	-1	-1	-1	-1	4	-1024	-768	-1	-1	-1	-1	4		0	0						Untertest1.avi	0	880	547	72	111				0	Content		-72	-111	14389875	2620556415
14407	09:12:10.843	00:00:14.406	864	-1024	-768	-1	-1	-1	-1	4	-1024	-768	-1	-1	-1	-1	4		0	0						Untertest1.avi	0	880	547	72	111				0	Content		-72	-111	14406542	2620573082
14423	09:12:10.859	00:00:14.423	865	-1024	-768	-1	-1	-1	-1	4	-1024	-768	-1	-1	-1	-1	4		0	0						Untertest1.avi	0	880	547	72	111				0	Content		-72	-111	14423235	2620589775
14440	09:12:10.876	00:00:14.439	866	-1024	-768	-1	-1	-1	-1	4	-1024	-768	-1	-1	-1	-1	4		0	0						Untertest1.avi	0	880	547	72	111				0	Content		-72	-111	14439864	2620606404
14457	09:12:10.893	00:00:14.456	867	-1024	-768	-1	-1	-1	-1	4	-1024	-768	-1	-1	-1	-1	4		0	0						Untertest1.avi	0	880	547	72	111				0	Content		-72	-111	14456538	2620623078
14473	09:12:10.909	00:00:14.473	868	-1024	-768	-1	-1	-1	-1	4	-1024	-768	-1	-1	-1	-1	4		0	0						Untertest1.avi	0	880	547	72	111				0	Content		-72	-111	14473134	2620639674
14490	09:12:10.926	00:00:14.489	869	-1024	-768	-1	-1	-1	-1	4	-1024	-768	-1	-1	-1	-1	4		0	0						Untertest1.avi	0	880	547	72	111				0	Content		-72	-111	14489802	2620656342
14507	09:12:10.943	00:00:14.506	870	-1024	-768	-1	-1	-1	-1	4	-1024	-768	-1	-1	-1	-1	4		0	0						Untertest1.avi	0	880	547	72	111				0	Content		-72	-111	14506703	2620673243
14523	09:12:10.959	00:00:14.523	871	-1024	-768	-1	-1	-1	-1	4	-1024	-768	-1	-1	-1	-1	4		0	0						Untertest1.avi	0	880	547	72	111				0	Content		-72	-111	14523370	2620689910
14541	09:12:10.977	00:00:14.540	872	-1024	-768	-1	-1	-1	-1	4	-1024	-768	-1	-1	-1	-1	4		0	0						Untertest1.avi	0	880	547	72	111				0	Content		-72	-111	14540555	2620707095
14557	09:12:10.993	00:00:14.557	873	-1024	-768	-1	-1	-1	-1	4	-1024	-768	-1	-1	-1	-1	4		0	0						Untertest1.avi	0	880	547	72	111				0	Content		-72	-111	14557222	2620723762
14574	09:12:11.010	00:00:14.574	874	-1024	-768	-1	-1	-1	-1	4	-1024	-768	-1	-1	-1	-1	4		0	0						Untertest1.avi	0	880	547	72	111				0	Content		-72	-111	14574411	2620740951
14591	09:12:11.027	00:00:14.591	875	-1024	-768	-1	-1	-1	-1	4	-1024	-768	-1	-1	-1	-1	4		0	0						Untertest1.avi	0	880	547	72	111				0	Content		-72	-111	14591078	2620757618
14608	09:12:11.044	00:00:14.608	876	-1024	-768	-1	-1	-1	-1	4	-1024	-768	-1	-1	-1	-1	4		0	0						Untertest1.avi	0	880	547	72	111				0	Content		-72	-111	14608220	2620774760
14623	09:12:11.059	00:00:14.623	877	-1024	-768	-1	-1	-1	-1	4	-1024	-768	-1	-1	-1	-1	4		0	0						Untertest1.avi	0	880	547	72	111				0	Content		-72	-111	14623092	2620789632
14640	09:12:11.076	00:00:14.639	878	-1024	-768	-1	-1	-1	-1	4	-1024	-768	-1	-1	-1	-1	4		0	0						Untertest1.avi	0	880	547	72	111				0	Content		-72	-111	14639715	2620806255
14656	09:12:11.092	00:00:14.656	879	-1024	-768	-1	-1	-1	-1	4	-1024	-768	-1	-1	-1	-1	4		0	0						Untertest1.avi	0	880	547	72	111				0	Content		-72	-111	14656366	2620822906
14673	09:12:11.109	00:00:14.673	880	-1024	-768	-1	-1	-1	-1	4	-1024	-768	-1	-1	-1	-1	4		0	0						Untertest1.avi	0	880	547	72	111				0	Content		-72	-111	14673033	2620839573
14690	09:12:11.126	00:00:14.689	881	-1024	-768	-1	-1	-1	-1	4	-1024	-768	-1	-1	-1	-1	4		0	0						Untertest1.avi	0	880	547	72	111				0	Content		-72	-111	14689684	2620856224
14706	09:12:11.142	00:00:14.706	882	-1024	-768	-1	-1	-1	-1	4	-1024	-768	-1	-1	-1	-1	4		0	0						Untertest1.avi	0	880	547	72	111				0	Content		-72	-111	14706351	2620872891
14723	09:12:11.159	00:00:14.722	883	-1024	-768	-1	-1	-1	-1	4	-1024	-768	-1	-1	-1	-1	4		0	0						Untertest1.avi	0	880	547	72	111				0	Content		-72	-111	14722972	2620889512
14740	09:12:11.176	00:00:14.739	884	-1024	-768	-1	-1	-1	-1	4	-1024	-768	-1	-1	-1	-1	4		0	0						Untertest1.avi	0	880	547	72	111				0	Content		-72	-111	14739639	2620906179
14756	09:12:11.192	00:00:14.756	885	-1024	-768	-1	-1	-1	-1	4	-1024	-768	-1	-1	-1	-1	4		0	0						Untertest1.avi	0	880	547	72	111				0	Content		-72	-111	14756494	2620923034
14773	09:12:11.209	00:00:14.773	886	-1024	-768	-1	-1	-1	-1	4	-1024	-768	-1	-1	-1	-1	4		0	0						Untertest1.avi	0	880	547	72	111				0	Content		-72	-111	14773161	2620939701
14790	09:12:11.226	00:00:14.789	887	-1024	-768	-1	-1	-1	-1	4	-1024	-768	-1	-1	-1	-1	4		0	0						Untertest1.avi	0	880	547	72	111				0	Content		-72	-111	14789828	2620956368
14807	09:12:11.243	00:00:14.806	888	-1024	-768	-1	-1	-1	-1	4	-1024	-768	-1	-1	-1	-1	4		0	0						Untertest1.avi	0	880	547	72	111				0	Content		-72	-111	14806950	2620973490
14824	09:12:11.260	00:00:14.823	889	-1024	-768	-1	-1	-1	-1	4	-1024	-768	-1	-1	-1	-1	4		0	0						Untertest1.avi	0	880	547	72	111				0	Content		-72	-111	14823617	2620990157
14841	09:12:11.277	00:00:14.840	890	-1024	-768	-1	-1	-1	-1	4	-1024	-768	-1	-1	-1	-1	4		0	0						Untertest1.avi	0	880	547	72	111				0	Content		-72	-111	14840843	2621007383
14858	09:12:11.294	00:00:14.857	891	-1024	-768	-1	-1	-1	-1	4	-1024	-768	-1	-1	-1	-1	4		0	0						Untertest1.avi	0	880	547	72	111				0	Content		-72	-111	14857510	2621024050
14874	09:12:11.310	00:00:14.873	892	-1024	-768	-1	-1	-1	-1	4	-1024	-768	-1	-1	-1	-1	4		0	0						Untertest1.avi	0	880	547	72	111				0	Content		-72	-111	14873736	2621040276
14890	09:12:11.326	00:00:14.890	893	-1024	-768	-1	-1	-1	-1	4	-1024	-768	-1	-1	-1	-1	4		0	0						Untertest1.avi	0	880	547	72	111				0	Content		-72	-111	14890403	2621056943
14907	09:12:11.343	00:00:14.907	894	-1024	-768	-1	-1	-1	-1	4	-1024	-768	-1	-1	-1	-1	4		0	0						Untertest1.avi	0	880	547	72	111				0	Content		-72	-111	14907070	2621073610
14923	09:12:11.359	00:00:14.923	895	-1024	-768	-1	-1	-1	-1	4	-1024	-768	-1	-1	-1	-1	4		0	0						Untertest1.avi	0	880	547	72	111				0	Content		-72	-111	14923255	2621089795
14940	09:12:11.376	00:00:14.939	896	-1024	-768	-1	-1	-1	-1	4	-1024	-768	-1	-1	-1	-1	4		0	0						Untertest1.avi	0	880	547	72	111				0	Content		-72	-111	14939922	2621106462
14956	09:12:11.392	00:00:14.956	897	-1024	-768	-1	-1	-1	-1	4	-1024	-768	-1	-1	-1	-1	4		0	0						Untertest1.avi	0	880	547	72	111				0	Content		-72	-111	14956179	2621122719
14973	09:12:11.409	00:00:14.972	898	-1024	-768	-1	-1	-1	-1	4	-1024	-768	-1	-1	-1	-1	4		0	0						Untertest1.avi	0	880	547	72	111				0	Content		-72	-111	14972801	2621139341
14989	09:12:11.425	00:00:14.989	899	-1024	-768	-1	-1	-1	-1	4	-1024	-768	-1	-1	-1	-1	4		0	0						Untertest1.avi	0	880	547	72	111				0	Content		-72	-111	14989423	2621155963
15006	09:12:11.442	00:00:15.006	900	-1024	-768	-1	-1	-1	-1	4	-1024	-768	-1	-1	-1	-1	4		0	0						Untertest1.avi	0	880	547	72	111				0	Content		-72	-111	15006090	2621172630
15023	09:12:11.459	00:00:15.022	901	-1024	-768	-1	-1	-1	-1	4	-1024	-768	-1	-1	-1	-1	4		0	0						Untertest1.avi	0	880	547	72	111				0	Content		-72	-111	15022807	2621189347
15039	09:12:11.475	00:00:15.039	902	-1024	-768	-1	-1	-1	-1	4	-1024	-768	-1	-1	-1	-1	4		0	0						Untertest1.avi	0	880	547	72	111				0	Content		-72	-111	15039437	2621205977
15056	09:12:11.492	00:00:15.056	903	-1024	-768	-1	-1	-1	-1	4	-1024	-768	-1	-1	-1	-1	4		0	0						Untertest1.avi	0	880	547	72	111				0	Content		-72	-111	15056046	2621222586
15073	09:12:11.509	00:00:15.072	904	-1024	-768	-1	-1	-1	-1	4	-1024	-768	-1	-1	-1	-1	4		0	0						Untertest1.avi	0	880	547	72	111				0	Content		-72	-111	15072666	2621239206
15089	09:12:11.525	00:00:15.089	905	-1024	-768	-1	-1	-1	-1	4	-1024	-768	-1	-1	-1	-1	4		0	0						Untertest1.avi	0	880	547	72	111				0	Content		-72	-111	15089414	2621255954
15106	09:12:11.542	00:00:15.106	906	-1024	-768	-1	-1	-1	-1	4	-1024	-768	-1	-1	-1	-1	4		0	0						Untertest1.avi	0	880	547	72	111				0	Content		-72	-111	15106039	2621272579
15123	09:12:11.559	00:00:15.122	907	-1024	-768	-1	-1	-1	-1	4	-1024	-768	-1	-1	-1	-1	4		0	0						Untertest1.avi	0	880	547	72	111				0	Content		-72	-111	15122662	2621289202
15139	09:12:11.575	00:00:15.139	908	-1024	-768	-1	-1	-1	-1	4	-1024	-768	-1	-1	-1	-1	4		0	0						Untertest1.avi	0	880	547	72	111				0	Content		-72	-111	15139287	2621305827
15156	09:12:11.592	00:00:15.156	909	-1024	-768	-1	-1	-1	-1	4	-1024	-768	-1	-1	-1	-1	4		0	0						Untertest1.avi	0	880	547	72	111				0	Content		-72	-111	15156035	2621322575
15173	09:12:11.609	00:00:15.172	910	-1024	-768	-1	-1	-1	-1	4	-1024	-768	-1	-1	-1	-1	4		0	0						Untertest1.avi	0	880	547	72	111				0	Content		-72	-111	15172658	2621339198
15189	09:12:11.625	00:00:15.189	911	-1024	-768	-1	-1	-1	-1	4	-1024	-768	-1	-1	-1	-1	4		0	0						Untertest1.avi	0	880	547	72	111				0	Content		-72	-111	15189281	2621355821
15206	09:12:11.642	00:00:15.205	912	-1024	-768	-1	-1	-1	-1	4	-1024	-768	-1	-1	-1	-1	4		0	0						Untertest1.avi	0	880	547	72	111				0	Content		-72	-111	15205905	2621372445
15223	09:12:11.659	00:00:15.222	913	-1024	-768	-1	-1	-1	-1	4	-1024	-768	-1	-1	-1	-1	4		0	0						Untertest1.avi	0	880	547	72	111				0	Content		-72	-111	15222592	2621389132
15239	09:12:11.675	00:00:15.239	914	-1024	-768	-1	-1	-1	-1	4	-1024	-768	-1	-1	-1	-1	4		0	0						Untertest1.avi	0	880	547	72	111				0	Content		-72	-111	15239259	2621405799
15256	09:12:11.692	00:00:15.255	915	-1024	-768	-1	-1	-1	-1	4	-1024	-768	-1	-1	-1	-1	4		0	0						Untertest1.avi	0	880	547	72	111				0	Content		-72	-111	15255985	2621422525
15273	09:12:11.709	00:00:15.272	916	-1024	-768	-1	-1	-1	-1	4	-1024	-768	-1	-1	-1	-1	4		0	0						Untertest1.avi	0	880	547	72	111				0	Content		-72	-111	15272652	2621439192
15289	09:12:11.725	00:00:15.289	917	-1024	-768	-1	-1	-1	-1	4	-1024	-768	-1	-1	-1	-1	4		0	0						Untertest1.avi	0	880	547	72	111				0	Content		-72	-111	15289275	2621455815
15306	09:12:11.742	00:00:15.305	918	-1024	-768	-1	-1	-1	-1	4	-1024	-768	-1	-1	-1	-1	4		0	0						Untertest1.avi	0	880	547	72	111				0	Content		-72	-111	15305942	2621472482
15322	09:12:11.758	00:00:15.322	919	-1024	-768	-1	-1	-1	-1	4	-1024	-768	-1	-1	-1	-1	4		0	0						Untertest1.avi	0	880	547	72	111				0	Content		-72	-111	15322260	2621488800
15339	09:12:11.775	00:00:15.338	920	-1024	-768	-1	-1	-1	-1	4	-1024	-768	-1	-1	-1	-1	4		0	0						Untertest1.avi	0	880	547	72	111				0	Content		-72	-111	15338927	2621505467
15356	09:12:11.792	00:00:15.355	921	-1024	-768	-1	-1	-1	-1	4	-1024	-768	-1	-1	-1	-1	4		0	0						Untertest1.avi	0	880	547	72	111				0	Content		-72	-111	15355593	2621522133
15372	09:12:11.808	00:00:15.372	922	-1024	-768	-1	-1	-1	-1	4	-1024	-768	-1	-1	-1	-1	4		0	0						Untertest1.avi	0	880	547	72	111				0	Content		-72	-111	15372414	2621538954
15389	09:12:11.825	00:00:15.389	923	-1024	-768	-1	-1	-1	-1	4	-1024	-768	-1	-1	-1	-1	4		0	0						Untertest1.avi	0	880	547	72	111				0	Content		-72	-111	15389080	2621555620
15406	09:12:11.842	00:00:15.405	924	-1024	-768	-1	-1	-1	-1	4	-1024	-768	-1	-1	-1	-1	4		0	0						Untertest1.avi	0	880	547	72	111				0	Content		-72	-111	15405746	2621572286
15423	09:12:11.859	00:00:15.422	925	-1024	-768	-1	-1	-1	-1	4	-1024	-768	-1	-1	-1	-1	4		0	0						Untertest1.avi	0	880	547	72	111				0	Content		-72	-111	15422900	2621589440
15440	09:12:11.876	00:00:15.439	926	-1024	-768	-1	-1	-1	-1	4	-1024	-768	-1	-1	-1	-1	4		0	0						Untertest1.avi	0	880	547	72	111				0	Content		-72	-111	15439566	2621606106
15457	09:12:11.893	00:00:15.456	927	-1024	-768	-1	-1	-1	-1	4	-1024	-768	-1	-1	-1	-1	4		0	0						Untertest1.avi	0	880	547	72	111				0	Content		-72	-111	15456606	2621623146
15473	09:12:11.909	00:00:15.473	928	-1024	-768	-1	-1	-1	-1	4	-1024	-768	-1	-1	-1	-1	4		0	0						Untertest1.avi	0	880	547	72	111				0	Content		-72	-111	15473273	2621639813
15490	09:12:11.926	00:00:15.489	929	-1024	-768	-1	-1	-1	-1	4	-1024	-768	-1	-1	-1	-1	4		0	0						Untertest1.avi	0	880	547	72	111				0	Content		-72	-111	15489939	2621656479
15506	09:12:11.942	00:00:15.506	930	-1024	-768	-1	-1	-1	-1	4	-1024	-768	-1	-1	-1	-1	4		0	0						Untertest1.avi	0	880	547	72	111				0	Content		-72	-111	15506000	2621672540
15523	09:12:11.959	00:00:15.522	931	-1024	-768	-1	-1	-1	-1	4	-1024	-768	-1	-1	-1	-1	4		0	0						Untertest1.avi	0	880	547	72	111				0	Content		-72	-111	15522667	2621689207
15539	09:12:11.975	00:00:15.539	932	-1024	-768	-1	-1	-1	-1	4	-1024	-768	-1	-1	-1	-1	4		0	0						Untertest1.avi	0	880	547	72	111				0	Content		-72	-111	15539169	2621705709
15556	09:12:11.992	00:00:15.555	933	-1024	-768	-1	-1	-1	-1	4	-1024	-768	-1	-1	-1	-1	4		0	0						Untertest1.avi	0	880	547	72	111				0	Content		-72	-111	15555835	2621722375
15573	09:12:12.009	00:00:15.572	934	-1024	-768	-1	-1	-1	-1	4	-1024	-768	-1	-1	-1	-1	4		0	0						Untertest1.avi	0	880	547	72	111				0	Content		-72	-111	15572502	2621739042
15589	09:12:12.025	00:00:15.588	935	-1024	-768	-1	-1	-1	-1	4	-1024	-768	-1	-1	-1	-1	4		0	0						Untertest1.avi	0	880	547	72	111				0	Content		-72	-111	15588789	2621755329
15605	09:12:12.041	00:00:15.605	936	-1024	-768	-1	-1	-1	-1	4	-1024	-768	-1	-1	-1	-1	4		0	0						Untertest1.avi	0	880	547	72	111				0	Content		-72	-111	15605408	2621771948
15622	09:12:12.058	00:00:15.622	937	-1024	-768	-1	-1	-1	-1	4	-1024	-768	-1	-1	-1	-1	4		0	0						Untertest1.avi	0	880	547	72	111				0	Content		-72	-111	15622034	2621788574
15639	09:12:12.075	00:00:15.638	938	-1024	-768	-1	-1	-1	-1	4	-1024	-768	-1	-1	-1	-1	4		0	0						Untertest1.avi	0	880	547	72	111				0	Content		-72	-111	15638700	2621805240
15655	09:12:12.091	00:00:15.655	939	-1024	-768	-1	-1	-1	-1	4	-1024	-768	-1	-1	-1	-1	4		0	0						Untertest1.avi	0	880	547	72	111				0	Content		-72	-111	15655366	2621821906
15672	09:12:12.108	00:00:15.672	940	-1024	-768	-1	-1	-1	-1	4	-1024	-768	-1	-1	-1	-1	4		0	0						Untertest1.avi	0	880	547	72	111				0	Content		-72	-111	15672003	2621838543
15689	09:12:12.125	00:00:15.688	941	-1024	-768	-1	-1	-1	-1	4	-1024	-768	-1	-1	-1	-1	4		0	0						Untertest1.avi	0	880	547	72	111				0	Content		-72	-111	15688669	2621855209
15705	09:12:12.141	00:00:15.705	942	-1024	-768	-1	-1	-1	-1	4	-1024	-768	-1	-1	-1	-1	4		0	0						Untertest1.avi	0	880	547	72	111				0	Content		-72	-111	15705335	2621871875
15722	09:12:12.158	00:00:15.722	943	-1024	-768	-1	-1	-1	-1	4	-1024	-768	-1	-1	-1	-1	4		0	0						Untertest1.avi	0	880	547	72	111				0	Content		-72	-111	15722188	2621888728
15739	09:12:12.175	00:00:15.738	944	-1024	-768	-1	-1	-1	-1	4	-1024	-768	-1	-1	-1	-1	4		0	0						Untertest1.avi	0	880	547	72	111				0	Content		-72	-111	15738854	2621905394
15756	09:12:12.192	00:00:15.755	945	-1024	-768	-1	-1	-1	-1	4	-1024	-768	-1	-1	-1	-1	4		0	0						Untertest1.avi	0	880	547	72	111				0	Content		-72	-111	15755520	2621922060
15773	09:12:12.209	00:00:15.772	946	-1024	-768	-1	-1	-1	-1	4	-1024	-768	-1	-1	-1	-1	4		0	0						Untertest1.avi	0	880	547	72	111				0	Content		-72	-111	15772519	2621939059
15789	09:12:12.225	00:00:15.789	947	-1024	-768	-1	-1	-1	-1	4	-1024	-768	-1	-1	-1	-1	4		0	0						Untertest1.avi	0	880	547	72	111				0	Content		-72	-111	15789185	2621955725
15806	09:12:12.242	00:00:15.805	948	-1024	-768	-1	-1	-1	-1	4	-1024	-768	-1	-1	-1	-1	4		0	0						Untertest1.avi	0	880	547	72	111				0	Content		-72	-111	15805852	2621972392
15823	09:12:12.259	00:00:15.822	949	-1024	-768	-1	-1	-1	-1	4	-1024	-768	-1	-1	-1	-1	4		0	0						Untertest1.avi	0	880	547	72	111				0	Content		-72	-111	15822947	2621989487
15840	09:12:12.276	00:00:15.839	950	-1024	-768	-1	-1	-1	-1	4	-1024	-768	-1	-1	-1	-1	4		0	0						Untertest1.avi	0	880	547	72	111				0	Content		-72	-111	15839613	2622006153
15856	09:12:12.292	00:00:15.856	951	-1024	-768	-1	-1	-1	-1	4	-1024	-768	-1	-1	-1	-1	4		0	0						Untertest1.avi	0	880	547	72	111				0	Content		-72	-111	15856280	2622022820
15873	09:12:12.309	00:00:15.872	952	-1024	-768	-1	-1	-1	-1	4	-1024	-768	-1	-1	-1	-1	4		0	0						Untertest1.avi	0	880	547	72	111				0	Content		-72	-111	15872561	2622039101
15889	09:12:12.325	00:00:15.889	953	-1024	-768	-1	-1	-1	-1	4	-1024	-768	-1	-1	-1	-1	4		0	0						Untertest1.avi	0	880	547	72	111				0	Content		-72	-111	15889227	2622055767
15906	09:12:12.342	00:00:15.905	954	-1024	-768	-1	-1	-1	-1	4	-1024	-768	-1	-1	-1	-1	4		0	0						Untertest1.avi	0	880	547	72	111				0	Content		-72	-111	15905894	2622072434
15922	09:12:12.358	00:00:15.921	955	-1024	-768	-1	-1	-1	-1	4	-1024	-768	-1	-1	-1	-1	4		0	0						Untertest1.avi	0	880	547	72	111				0	Content		-72	-111	15921873	2622088413
15938	09:12:12.374	00:00:15.938	956	-1024	-768	-1	-1	-1	-1	4	-1024	-768	-1	-1	-1	-1	4		0	0						Untertest1.avi	0	880	547	72	111				0	Content		-72	-111	15938494	2622105034
15955	09:12:12.391	00:00:15.955	957	-1024	-768	-1	-1	-1	-1	4	-1024	-768	-1	-1	-1	-1	4		0	0						Untertest1.avi	0	880	547	72	111				0	Content		-72	-111	15955179	2622121719
15972	09:12:12.408	00:00:15.971	958	-1024	-768	-1	-1	-1	-1	4	-1024	-768	-1	-1	-1	-1	4		0	0						Untertest1.avi	0	880	547	72	111				0	Content		-72	-111	15971845	2622138385
15989	09:12:12.425	00:00:15.988	959	-1024	-768	-1	-1	-1	-1	4	-1024	-768	-1	-1	-1	-1	4		0	0						Untertest1.avi	0	880	547	72	111				0	Content		-72	-111	15988511	2622155051
16005	09:12:12.441	00:00:16.005	960	-1024	-768	-1	-1	-1	-1	4	-1024	-768	-1	-1	-1	-1	4		0	0						Untertest1.avi	0	880	547	72	111				0	Content		-72	-111	16005165	2622171705
16022	09:12:12.458	00:00:16.021	961	-1024	-768	-1	-1	-1	-1	4	-1024	-768	-1	-1	-1	-1	4		0	0						Untertest1.avi	0	880	547	72	111				0	Content		-72	-111	16021733	2622188273
16039	09:12:12.475	00:00:16.038	962	-1024	-768	-1	-1	-1	-1	4	-1024	-768	-1	-1	-1	-1	4		0	0						Untertest1.avi	0	880	547	72	111				0	Content		-72	-111	16038668	2622205208
16055	09:12:12.491	00:00:16.055	963	-1024	-768	-1	-1	-1	-1	4	-1024	-768	-1	-1	-1	-1	4		0	0						Untertest1.avi	0	880	547	72	111				0	Content		-72	-111	16055335	2622221875
16072	09:12:12.508	00:00:16.072	964	-1024	-768	-1	-1	-1	-1	4	-1024	-768	-1	-1	-1	-1	4		0	0						Untertest1.avi	0	880	547	72	111				0	Content		-72	-111	16072468	2622239008
16089	09:12:12.525	00:00:16.089	965	-1024	-768	-1	-1	-1	-1	4	-1024	-768	-1	-1	-1	-1	4		0	0						Untertest1.avi	0	880	547	72	111				0	Content		-72	-111	16089134	2622255674
16106	09:12:12.542	00:00:16.106	966	-1024	-768	-1	-1	-1	-1	4	-1024	-768	-1	-1	-1	-1	4		0	0						Untertest1.avi	0	880	547	72	111				0	Content		-72	-111	16106164	2622272704
16123	09:12:12.559	00:00:16.122	967	-1024	-768	-1	-1	-1	-1	4	-1024	-768	-1	-1	-1	-1	4		0	0						Untertest1.avi	0	880	547	72	111				0	Content		-72	-111	16122830	2622289370
16139	09:12:12.575	00:00:16.139	968	-1024	-768	-1	-1	-1	-1	4	-1024	-768	-1	-1	-1	-1	4		0	0						Untertest1.avi	0	880	547	72	111				0	Content		-72	-111	16139496	2622306036
16156	09:12:12.592	00:00:16.155	969	-1024	-768	-1	-1	-1	-1	4	-1024	-768	-1	-1	-1	-1	4		0	0						Untertest1.avi	0	880	547	72	111				0	Content		-72	-111	16155606	2622322146
16172	09:12:12.608	00:00:16.172	970	-1024	-768	-1	-1	-1	-1	4	-1024	-768	-1	-1	-1	-1	4		0	0						Untertest1.avi	0	880	547	72	111				0	Content		-72	-111	16172272	2622338812
16189	09:12:12.625	00:00:16.188	971	-1024	-768	-1	-1	-1	-1	4	-1024	-768	-1	-1	-1	-1	4		0	0						Untertest1.avi	0	880	547	72	111				0	Content		-72	-111	16188711	2622355251
16205	09:12:12.641	00:00:16.205	972	-1024	-768	-1	-1	-1	-1	4	-1024	-768	-1	-1	-1	-1	4		0	0						Untertest1.avi	0	880	547	72	111				0	Content		-72	-111	16205378	2622371918
16222	09:12:12.658	00:00:16.222	973	-1024	-768	-1	-1	-1	-1	4	-1024	-768	-1	-1	-1	-1	4		0	0						Untertest1.avi	0	880	547	72	111				0	Content		-72	-111	16222044	2622388584
16238	09:12:12.674	00:00:16.238	974	-1024	-768	-1	-1	-1	-1	4	-1024	-768	-1	-1	-1	-1	4		0	0						Untertest1.avi	0	880	547	72	111				0	Content		-72	-111	16238329	2622404869
16255	09:12:12.691	00:00:16.254	975	-1024	-768	-1	-1	-1	-1	4	-1024	-768	-1	-1	-1	-1	4		0	0						Untertest1.avi	0	880	547	72	111				0	Content		-72	-111	16254955	2622421495
16272	09:12:12.708	00:00:16.271	976	-1024	-768	-1	-1	-1	-1	4	-1024	-768	-1	-1	-1	-1	4		0	0						Untertest1.avi	0	880	547	72	111				0	Content		-72	-111	16271578	2622438118
16288	09:12:12.724	00:00:16.288	977	-1024	-768	-1	-1	-1	-1	4	-1024	-768	-1	-1	-1	-1	4		0	0						Untertest1.avi	0	880	547	72	111				0	Content		-72	-111	16288245	2622454785
16305	09:12:12.741	00:00:16.304	978	-1024	-768	-1	-1	-1	-1	4	-1024	-768	-1	-1	-1	-1	4		0	0						Untertest1.avi	0	880	547	72	111				0	Content		-72	-111	16304911	2622471451
16322	09:12:12.758	00:00:16.321	979	-1024	-768	-1	-1	-1	-1	4	-1024	-768	-1	-1	-1	-1	4		0	0						Untertest1.avi	0	880	547	72	111				0	Content		-72	-111	16321546	2622488086
16338	09:12:12.774	00:00:16.338	980	-1024	-768	-1	-1	-1	-1	4	-1024	-768	-1	-1	-1	-1	4		0	0						Untertest1.avi	0	880	547	72	111				0	Content		-72	-111	16338213	2622504753
16355	09:12:12.791	00:00:16.354	981	-1024	-768	-1	-1	-1	-1	4	-1024	-768	-1	-1	-1	-1	4		0	0						Untertest1.avi	0	880	547	72	111				0	Content		-72	-111	16354879	2622521419
16372	09:12:12.808	00:00:16.371	982	-1024	-768	-1	-1	-1	-1	4	-1024	-768	-1	-1	-1	-1	4		0	0						Untertest1.avi	0	880	547	72	111				0	Content		-72	-111	16371783	2622538323
16388	09:12:12.824	00:00:16.388	983	-1024	-768	-1	-1	-1	-1	4	-1024	-768	-1	-1	-1	-1	4		0	0						Untertest1.avi	0	880	547	72	111				0	Content		-72	-111	16388450	2622554990
16405	09:12:12.841	00:00:16.405	984	-1024	-768	-1	-1	-1	-1	4	-1024	-768	-1	-1	-1	-1	4		0	0						Untertest1.avi	0	880	547	72	111				0	Content		-72	-111	16405443	2622571983
16422	09:12:12.858	00:00:16.422	985	-1024	-768	-1	-1	-1	-1	4	-1024	-768	-1	-1	-1	-1	4		0	0						Untertest1.avi	0	880	547	72	111				0	Content		-72	-111	16422109	2622588649
16439	09:12:12.875	00:00:16.438	986	-1024	-768	-1	-1	-1	-1	4	-1024	-768	-1	-1	-1	-1	4		0	0						Untertest1.avi	0	880	547	72	111				0	Content		-72	-111	16438776	2622605316
16456	09:12:12.892	00:00:16.456	987	-1024	-768	-1	-1	-1	-1	4	-1024	-768	-1	-1	-1	-1	4		0	0						Untertest1.avi	0	880	547	72	111				0	Content		-72	-111	16456038	2622622578
16473	09:12:12.909	00:00:16.472	988	-1024	-768	-1	-1	-1	-1	4	-1024	-768	-1	-1	-1	-1	4		0	0						Untertest1.avi	0	880	547	72	111				0	Content		-72	-111	16472704	2622639244
16489	09:12:12.925	00:00:16.488	989	-1024	-768	-1	-1	-1	-1	4	-1024	-768	-1	-1	-1	-1	4		0	0						Untertest1.avi	0	880	547	72	111				0	Content		-72	-111	16488945	2622655485
16506	09:12:12.942	00:00:16.505	990	-1024	-768	-1	-1	-1	-1	4	-1024	-768	-1	-1	-1	-1	4		0	0						Untertest1.avi	0	880	547	72	111				0	Content		-72	-111	16505611	2622672151
16522	09:12:12.958	00:00:16.522	991	-1024	-768	-1	-1	-1	-1	4	-1024	-768	-1	-1	-1	-1	4		0	0						Untertest1.avi	0	880	547	72	111				0	Content		-72	-111	16522277	2622688817
16538	09:12:12.974	00:00:16.538	992	-1024	-768	-1	-1	-1	-1	4	-1024	-768	-1	-1	-1	-1	4		0	0						Untertest1.avi	0	880	547	72	111				0	Content		-72	-111	16538042	2622704582
16555	09:12:12.991	00:00:16.554	993	-1024	-768	-1	-1	-1	-1	4	-1024	-768	-1	-1	-1	-1	4		0	0						Untertest1.avi	0	880	547	72	111				0	Content		-72	-111	16554664	2622721204
16571	09:12:13.007	00:00:16.571	994	-1024	-768	-1	-1	-1	-1	4	-1024	-768	-1	-1	-1	-1	4		0	0						Untertest1.avi	0	880	547	72	111				0	Content		-72	-111	16571347	2622737887
16588	09:12:13.024	00:00:16.588	995	-1024	-768	-1	-1	-1	-1	4	-1024	-768	-1	-1	-1	-1	4		0	0						Untertest1.avi	0	880	547	72	111				0	Content		-72	-111	16588014	2622754554
16605	09:12:13.041	00:00:16.604	996	-1024	-768	-1	-1	-1	-1	4	-1024	-768	-1	-1	-1	-1	4		0	0						Untertest1.avi	0	880	547	72	111				0	Content		-72	-111	16604680	2622771220
16621	09:12:13.057	00:00:16.621	997	-1024	-768	-1	-1	-1	-1	4	-1024	-768	-1	-1	-1	-1	4		0	0						Untertest1.avi	0	880	547	72	111				0	Content		-72	-111	16621458	2622787998
16638	09:12:13.074	00:00:16.638	998	-1024	-768	-1	-1	-1	-1	4	-1024	-768	-1	-1	-1	-1	4		0	0						Untertest1.avi	0	880	547	72	111				0	Content		-72	-111	16638025	2622804565
16655	09:12:13.091	00:00:16.654	999	-1024	-768	-1	-1	-1	-1	4	-1024	-768	-1	-1	-1	-1	4		0	0						Untertest1.avi	0	880	547	72	111				0	Content		-72	-111	16654658	2622821198
16672	09:12:13.108	00:00:16.671	1000	-1024	-768	-1	-1	-1	-1	4	-1024	-768	-1	-1	-1	-1	4		0	0						Untertest1.avi	0	880	547	72	111				0	Content		-72	-111	16671694	2622838234
16688	09:12:13.124	00:00:16.688	1001	-1024	-768	-1	-1	-1	-1	4	-1024	-768	-1	-1	-1	-1	4		0	0						Untertest1.avi	0	880	547	72	111				0	Content		-72	-111	16688361	2622854901
16705	09:12:13.141	00:00:16.705	1002	-1024	-768	-1	-1	-1	-1	4	-1024	-768	-1	-1	-1	-1	4		0	0						Untertest1.avi	0	880	547	72	111				0	Content		-72	-111	16705027	2622871567
16722	09:12:13.158	00:00:16.722	1003	-1024	-768	-1	-1	-1	-1	4	-1024	-768	-1	-1	-1	-1	4		0	0						Untertest1.avi	0	880	547	72	111				0	Content		-72	-111	16722190	2622888730
16739	09:12:13.175	00:00:16.738	1004	-1024	-768	-1	-1	-1	-1	4	-1024	-768	-1	-1	-1	-1	4		0	0						Untertest1.avi	0	880	547	72	111				0	Content		-72	-111	16738856	2622905396
16756	09:12:13.192	00:00:16.755	1005	-1024	-768	-1	-1	-1	-1	4	-1024	-768	-1	-1	-1	-1	4		0	0						Untertest1.avi	0	880	547	72	111				0	Content		-72	-111	16755522	2622922062
16772	09:12:13.208	00:00:16.771	1006	-1024	-768	-1	-1	-1	-1	4	-1024	-768	-1	-1	-1	-1	4		0	0						Untertest1.avi	0	880	547	72	111				0	Content		-72	-111	16771702	2622938242
16788	09:12:13.224	00:00:16.788	1007	-1024	-768	-1	-1	-1	-1	4	-1024	-768	-1	-1	-1	-1	4		0	0						Untertest1.avi	0	880	547	72	111				0	Content		-72	-111	16788368	2622954908
16805	09:12:13.241	00:00:16.804	1008	-1024	-768	-1	-1	-1	-1	4	-1024	-768	-1	-1	-1	-1	4		0	0						Untertest1.avi	0	880	547	72	111				0	Content		-72	-111	16804871	2622971411
16822	09:12:13.258	00:00:16.821	1009	-1024	-768	-1	-1	-1	-1	4	-1024	-768	-1	-1	-1	-1	4		0	0						Untertest1.avi	0	880	547	72	111				0	Content		-72	-111	16821538	2622988078
16838	09:12:13.274	00:00:16.838	1010	-1024	-768	-1	-1	-1	-1	4	-1024	-768	-1	-1	-1	-1	4		0	0						Untertest1.avi	0	880	547	72	111				0	Content		-72	-111	16838204	2623004744
16854	09:12:13.290	00:00:16.854	1011	-1024	-768	-1	-1	-1	-1	4	-1024	-768	-1	-1	-1	-1	4		0	0						Untertest1.avi	0	880	547	72	111				0	Content		-72	-111	16854494	2623021034
16871	09:12:13.307	00:00:16.871	1012	-1024	-768	-1	-1	-1	-1	4	-1024	-768	-1	-1	-1	-1	4		0	0						Untertest1.avi	0	880	547	72	111				0	Content		-72	-111	16871116	2623037656
16888	09:12:13.324	00:00:16.887	1013	-1024	-768	-1	-1	-1	-1	4	-1024	-768	-1	-1	-1	-1	4		0	0						Untertest1.avi	0	880	547	72	111				0	Content		-72	-111	16887780	2623054320
16904	09:12:13.340	00:00:16.904	1014	-1024	-768	-1	-1	-1	-1	4	-1024	-768	-1	-1	-1	-1	4		0	0						Untertest1.avi	0	880	547	72	111				0	Content		-72	-111	16904446	2623070986
16921	09:12:13.357	00:00:16.921	1015	-1024	-768	-1	-1	-1	-1	4	-1024	-768	-1	-1	-1	-1	4		0	0						Untertest1.avi	0	880	547	72	111				0	Content		-72	-111	16921113	2623087653
16938	09:12:13.374	00:00:16.937	1016	-1024	-768	-1	-1	-1	-1	4	-1024	-768	-1	-1	-1	-1	4		0	0						Untertest1.avi	0	880	547	72	111				0	Content		-72	-111	16937775	2623104315
16954	09:12:13.390	00:00:16.954	1017	-1024	-768	-1	-1	-1	-1	4	-1024	-768	-1	-1	-1	-1	4		0	0						Untertest1.avi	0	880	547	72	111				0	Content		-72	-111	16954441	2623120981
16971	09:12:13.407	00:00:16.971	1018	-1024	-768	-1	-1	-1	-1	4	-1024	-768	-1	-1	-1	-1	4		0	0						Untertest1.avi	0	880	547	72	111				0	Content		-72	-111	16971108	2623137648
16988	09:12:13.424	00:00:16.988	1019	-1024	-768	-1	-1	-1	-1	4	-1024	-768	-1	-1	-1	-1	4		0	0						Untertest1.avi	0	880	547	72	111				0	Content		-72	-111	16988039	2623154579
17005	09:12:13.441	00:00:17.004	1020	-1024	-768	-1	-1	-1	-1	4	-1024	-768	-1	-1	-1	-1	4		0	0						Untertest1.avi	0	880	547	72	111				0	Content		-72	-111	17004705	2623171245
17022	09:12:13.458	00:00:17.021	1021	-1024	-768	-1	-1	-1	-1	4	-1024	-768	-1	-1	-1	-1	4		0	0						Untertest1.avi	0	880	547	72	111				0	Content		-72	-111	17021673	2623188213
17038	09:12:13.474	00:00:17.038	1022	-1024	-768	-1	-1	-1	-1	4	-1024	-768	-1	-1	-1	-1	4		0	0						Untertest1.avi	0	880	547	72	111				0	Content		-72	-111	17038339	2623204879
17055	09:12:13.491	00:00:17.055	1023	-1024	-768	-1	-1	-1	-1	4	-1024	-768	-1	-1	-1	-1	4		0	0						Untertest1.avi	0	880	547	72	111				0	Content		-72	-111	17055005	2623221545
17072	09:12:13.508	00:00:17.072	1024	-1024	-768	-1	-1	-1	-1	4	-1024	-768	-1	-1	-1	-1	4		0	0						Untertest1.avi	0	880	547	72	111				0	Content		-72	-111	17072240	2623238780
17089	09:12:13.525	00:00:17.088	1025	-1024	-768	-1	-1	-1	-1	4	-1024	-768	-1	-1	-1	-1	4		0	0						Untertest1.avi	0	880	547	72	111				0	Content		-72	-111	17088906	2623255446
17105	09:12:13.541	00:00:17.105	1026	-1024	-768	-1	-1	-1	-1	4	-1024	-768	-1	-1	-1	-1	4		0	0						Untertest1.avi	0	880	547	72	111				0	Content		-72	-111	17105133	2623271673
17122	09:12:13.558	00:00:17.121	1027	-1024	-768	-1	-1	-1	-1	4	-1024	-768	-1	-1	-1	-1	4		0	0						Untertest1.avi	0	880	547	72	111				0	Content		-72	-111	17121800	2623288340
17138	09:12:13.574	00:00:17.138	1028	-1024	-768	-1	-1	-1	-1	4	-1024	-768	-1	-1	-1	-1	4		0	0						Untertest1.avi	0	880	547	72	111				0	Content		-72	-111	17138466	2623305006
17154	09:12:13.590	00:00:17.154	1029	-1024	-768	-1	-1	-1	-1	4	-1024	-768	-1	-1	-1	-1	4		0	0						Untertest1.avi	0	880	547	72	111				0	Content		-72	-111	17154202	2623320742
17171	09:12:13.607	00:00:17.170	1030	-1024	-768	-1	-1	-1	-1	4	-1024	-768	-1	-1	-1	-1	4		0	0						Untertest1.avi	0	880	547	72	111				0	Content		-72	-111	17170949	2623337489
17188	09:12:13.624	00:00:17.187	1031	-1024	-768	-1	-1	-1	-1	4	-1024	-768	-1	-1	-1	-1	4		0	0						Untertest1.avi	0	880	547	72	111				0	Content		-72	-111	17187634	2623354174
17204	09:12:13.640	00:00:17.204	1032	-1024	-768	-1	-1	-1	-1	4	-1024	-768	-1	-1	-1	-1	4		0	0						Untertest1.avi	0	880	547	72	111				0	Content		-72	-111	17204301	2623370841
17221	09:12:13.657	00:00:17.220	1033	-1024	-768	-1	-1	-1	-1	4	-1024	-768	-1	-1	-1	-1	4		0	0						Untertest1.avi	0	880	547	72	111				0	Content		-72	-111	17220967	2623387507
17238	09:12:13.674	00:00:17.237	1034	-1024	-768	-1	-1	-1	-1	4	-1024	-768	-1	-1	-1	-1	4		0	0						Untertest1.avi	0	880	547	72	111				0	Content		-72	-111	17237619	2623404159
17254	09:12:13.690	00:00:17.254	1035	-1024	-768	-1	-1	-1	-1	4	-1024	-768	-1	-1	-1	-1	4		0	0						Untertest1.avi	0	880	547	72	111				0	Content		-72	-111	17254267	2623420807
17271	09:12:13.707	00:00:17.270	1036	-1024	-768	-1	-1	-1	-1	4	-1024	-768	-1	-1	-1	-1	4		0	0						Untertest1.avi	0	880	547	72	111				0	Content		-72	-111	17270933	2623437473
17288	09:12:13.724	00:00:17.287	1037	-1024	-768	-1	-1	-1	-1	4	-1024	-768	-1	-1	-1	-1	4		0	0						Untertest1.avi	0	880	547	72	111				0	Content		-72	-111	17287599	2623454139
17304	09:12:13.740	00:00:17.304	1038	-1024	-768	-1	-1	-1	-1	4	-1024	-768	-1	-1	-1	-1	4		0	0						Untertest1.avi	0	880	547	72	111				0	Content		-72	-111	17304418	2623470958
17321	09:12:13.757	00:00:17.321	1039	-1024	-768	-1	-1	-1	-1	4	-1024	-768	-1	-1	-1	-1	4		0	0						Untertest1.avi	0	880	547	72	111				0	Content		-72	-111	17321084	2623487624
17338	09:12:13.774	00:00:17.337	1040	-1024	-768	-1	-1	-1	-1	4	-1024	-768	-1	-1	-1	-1	4		0	0						Untertest1.avi	0	880	547	72	111				0	Content		-72	-111	17337750	2623504290
17355	09:12:13.791	00:00:17.354	1041	-1024	-768	-1	-1	-1	-1	4	-1024	-768	-1	-1	-1	-1	4		0	0						Untertest1.avi	0	880	547	72	111				0	Content		-72	-111	17354900	2623521440
17372	09:12:13.808	00:00:17.371	1042	-1024	-768	-1	-1	-1	-1	4	-1024	-768	-1	-1	-1	-1	4		0	0						Untertest1.avi	0	880	547	72	111				0	Content		-72	-111	17371566	2623538106
17389	09:12:13.825	00:00:17.388	1043	-1024	-768	-1	-1	-1	-1	4	-1024	-768	-1	-1	-1	-1	4		0	0						Untertest1.avi	0	880	547	72	111				0	Content		-72	-111	17388601	2623555141
17405	09:12:13.841	00:00:17.405	1044	-1024	-768	-1	-1	-1	-1	4	-1024	-768	-1	-1	-1	-1	4		0	0						Untertest1.avi	0	880	547	72	111				0	Content		-72	-111	17405268	2623571808
17422	09:12:13.858	00:00:17.421	1045	-1024	-768	-1	-1	-1	-1	4	-1024	-768	-1	-1	-1	-1	4		0	0						Untertest1.avi	0	880	547	72	111				0	Content		-72	-111	17421934	2623588474
17438	09:12:13.874	00:00:17.437	1046	-1024	-768	-1	-1	-1	-1	4	-1024	-768	-1	-1	-1	-1	4		0	0						Untertest1.avi	0	880	547	72	111				0	Content		-72	-111	17437988	2623604528
17455	09:12:13.891	00:00:17.454	1047	-1024	-768	-1	-1	-1	-1	4	-1024	-768	-1	-1	-1	-1	4		0	0						Untertest1.avi	0	880	547	72	111				0	Content		-72	-111	17454655	2623621195
17471	09:12:13.907	00:00:17.471	1048	-1024	-768	-1	-1	-1	-1	4	-1024	-768	-1	-1	-1	-1	4		0	0						Untertest1.avi	0	880	547	72	111				0	Content		-72	-111	17471116	2623637656
17488	09:12:13.924	00:00:17.487	1049	-1024	-768	-1	-1	-1	-1	4	-1024	-768	-1	-1	-1	-1	4		0	0						Untertest1.avi	0	880	547	72	111				0	Content		-72	-111	17487782	2623654322
17504	09:12:13.940	00:00:17.504	1050	-1024	-768	-1	-1	-1	-1	4	-1024	-768	-1	-1	-1	-1	4		0	0						Untertest1.avi	0	880	547	72	111				0	Content		-72	-111	17504449	2623670989
17521	09:12:13.957	00:00:17.520	1051	-1024	-768	-1	-1	-1	-1	4	-1024	-768	-1	-1	-1	-1	4		0	0						Untertest1.avi	0	880	547	72	111				0	Content		-72	-111	17520657	2623687197
17537	09:12:13.973	00:00:17.537	1052	-1024	-768	-1	-1	-1	-1	4	-1024	-768	-1	-1	-1	-1	4		0	0						Untertest1.avi	0	880	547	72	111				0	Content		-72	-111	17537280	2623703820
17554	09:12:13.990	00:00:17.553	1053	-1024	-768	-1	-1	-1	-1	4	-1024	-768	-1	-1	-1	-1	4		0	0						Untertest1.avi	0	880	547	72	111				0	Content		-72	-111	17553946	2623720486
17571	09:12:14.007	00:00:17.570	1054	-1024	-768	-1	-1	-1	-1	4	-1024	-768	-1	-1	-1	-1	4		0	0						Untertest1.avi	0	880	547	72	111				0	Content		-72	-111	17570612	2623737152
17587	09:12:14.023	00:00:17.587	1055	-1024	-768	-1	-1	-1	-1	4	-1024	-768	-1	-1	-1	-1	4		0	0						Untertest1.avi	0	880	547	72	111				0	Content		-72	-111	17587278	2623753818
17604	09:12:14.040	00:00:17.603	1056	-1024	-768	-1	-1	-1	-1	4	-1024	-768	-1	-1	-1	-1	4		0	0						Untertest1.avi	0	880	547	72	111				0	Content		-72	-111	17603943	2623770483
17621	09:12:14.057	00:00:17.620	1057	-1024	-768	-1	-1	-1	-1	4	-1024	-768	-1	-1	-1	-1	4		0	0						Untertest1.avi	0	880	547	72	111				0	Content		-72	-111	17620609	2623787149
17637	09:12:14.073	00:00:17.637	1058	-1024	-768	-1	-1	-1	-1	4	-1024	-768	-1	-1	-1	-1	4		0	0						Untertest1.avi	0	880	547	72	111				0	Content		-72	-111	17637276	2623803816
17654	09:12:14.090	00:00:17.654	1059	-1024	-768	-1	-1	-1	-1	4	-1024	-768	-1	-1	-1	-1	4		0	0						Untertest1.avi	0	880	547	72	111				0	Content		-72	-111	17654210	2623820750
17671	09:12:14.107	00:00:17.670	1060	-1024	-768	-1	-1	-1	-1	4	-1024	-768	-1	-1	-1	-1	4		0	0						Untertest1.avi	0	880	547	72	111				0	Content		-72	-111	17670876	2623837416
17688	09:12:14.124	00:00:17.687	1061	-1024	-768	-1	-1	-1	-1	4	-1024	-768	-1	-1	-1	-1	4		0	0						Untertest1.avi	0	880	547	72	111				0	Content		-72	-111	17687843	2623854383
17705	09:12:14.141	00:00:17.704	1062	-1024	-768	-1	-1	-1	-1	4	-1024	-768	-1	-1	-1	-1	4		0	0						Untertest1.avi	0	880	547	72	111				0	Content		-72	-111	17704509	2623871049
17721	09:12:14.157	00:00:17.721	1063	-1024	-768	-1	-1	-1	-1	4	-1024	-768	-1	-1	-1	-1	4		0	0						Untertest1.avi	0	880	547	72	111				0	Content		-72	-111	17721175	2623887715
17738	09:12:14.174	00:00:17.738	1064	-1024	-768	-1	-1	-1	-1	4	-1024	-768	-1	-1	-1	-1	4		0	0						Untertest1.avi	0	880	547	72	111				0	Content		-72	-111	17738476	2623905016
17755	09:12:14.191	00:00:17.755	1065	-1024	-768	-1	-1	-1	-1	4	-1024	-768	-1	-1	-1	-1	4		0	0						Untertest1.avi	0	880	547	72	111				0	Content		-72	-111	17755142	2623921682
17771	09:12:14.207	00:00:17.771	1066	-1024	-768	-1	-1	-1	-1	4	-1024	-768	-1	-1	-1	-1	4		0	0						Untertest1.avi	0	880	547	72	111				0	Content		-72	-111	17771349	2623937889
17788	09:12:14.224	00:00:17.788	1067	-1024	-768	-1	-1	-1	-1	4	-1024	-768	-1	-1	-1	-1	4		0	0						Untertest1.avi	0	880	547	72	111				0	Content		-72	-111	17788016	2623954556
17805	09:12:14.241	00:00:17.804	1068	-1024	-768	-1	-1	-1	-1	4	-1024	-768	-1	-1	-1	-1	4		0	0						Untertest1.avi	0	880	547	72	111				0	Content		-72	-111	17804682	2623971222
17821	09:12:14.257	00:00:17.820	1069	-1024	-768	-1	-1	-1	-1	4	-1024	-768	-1	-1	-1	-1	4		0	0						Untertest1.avi	0	880	547	72	111				0	Content		-72	-111	17820503	2623987043
17837	09:12:14.273	00:00:17.837	1070	-1024	-768	-1	-1	-1	-1	4	-1024	-768	-1	-1	-1	-1	4		0	0						Untertest1.avi	0	880	547	72	111				0	Content		-72	-111	17837125	2624003665
17854	09:12:14.290	00:00:17.853	1071	-1024	-768	-1	-1	-1	-1	4	-1024	-768	-1	-1	-1	-1	4		0	0						Untertest1.avi	0	880	547	72	111				0	Content		-72	-111	17853807	2624020347
17870	09:12:14.306	00:00:17.870	1072	-1024	-768	-1	-1	-1	-1	4	-1024	-768	-1	-1	-1	-1	4		0	0						Untertest1.avi	0	880	547	72	111				0	Content		-72	-111	17870473	2624037013
17887	09:12:14.323	00:00:17.887	1073	-1024	-768	-1	-1	-1	-1	4	-1024	-768	-1	-1	-1	-1	4		0	0						Untertest1.avi	0	880	547	72	111				0	Content		-72	-111	17887140	2624053680
17904	09:12:14.340	00:00:17.903	1074	-1024	-768	-1	-1	-1	-1	4	-1024	-768	-1	-1	-1	-1	4		0	0						Untertest1.avi	0	880	547	72	111				0	Content		-72	-111	17903791	2624070331
17920	09:12:14.356	00:00:17.920	1075	-1024	-768	-1	-1	-1	-1	4	-1024	-768	-1	-1	-1	-1	4		0	0						Untertest1.avi	0	880	547	72	111				0	Content		-72	-111	17920361	2624086901
17937	09:12:14.373	00:00:17.937	1076	-1024	-768	-1	-1	-1	-1	4	-1024	-768	-1	-1	-1	-1	4		0	0						Untertest1.avi	0	880	547	72	111				0	Content		-72	-111	17937297	2624103837
17954	09:12:14.390	00:00:17.953	1077	-1024	-768	-1	-1	-1	-1	4	-1024	-768	-1	-1	-1	-1	4		0	0						Untertest1.avi	0	880	547	72	111				0	Content		-72	-111	17953963	2624120503
17971	09:12:14.407	00:00:17.971	1078	-1024	-768	-1	-1	-1	-1	4	-1024	-768	-1	-1	-1	-1	4		0	0						Untertest1.avi	0	880	547	72	111				0	Content		-72	-111	17971095	2624137635
17988	09:12:14.424	00:00:17.987	1079	-1024	-768	-1	-1	-1	-1	4	-1024	-768	-1	-1	-1	-1	4		0	0						Untertest1.avi	0	880	547	72	111				0	Content		-72	-111	17987762	2624154302
18005	09:12:14.441	00:00:18.004	1080	-1024	-768	-1	-1	-1	-1	4	-1024	-768	-1	-1	-1	-1	4		0	0						Untertest1.avi	0	880	547	72	111				0	Content		-72	-111	18004792	2624171332
18021	09:12:14.457	00:00:18.021	1081	-1024	-768	-1	-1	-1	-1	4	-1024	-768	-1	-1	-1	-1	4		0	0						Untertest1.avi	0	880	547	72	111				0	Content		-72	-111	18021458	2624187998
18038	09:12:14.474	00:00:18.038	1082	-1024	-768	-1	-1	-1	-1	4	-1024	-768	-1	-1	-1	-1	4		0	0						Untertest1.avi	0	880	547	72	111				0	Content		-72	-111	18038125	2624204665
18054	09:12:14.490	00:00:18.054	1083	-1024	-768	-1	-1	-1	-1	4	-1024	-768	-1	-1	-1	-1	4		0	0						Untertest1.avi	0	880	547	72	111				0	Content		-72	-111	18054405	2624220945
18071	09:12:14.507	00:00:18.071	1084	-1024	-768	-1	-1	-1	-1	4	-1024	-768	-1	-1	-1	-1	4		0	0						Untertest1.avi	0	880	547	72	111				0	Content		-72	-111	18071072	2624237612
18088	09:12:14.524	00:00:18.087	1085	-1024	-768	-1	-1	-1	-1	4	-1024	-768	-1	-1	-1	-1	4		0	0						Untertest1.avi	0	880	547	72	111				0	Content		-72	-111	18087738	2624254278
18104	09:12:14.540	00:00:18.103	1086	-1024	-768	-1	-1	-1	-1	4	-1024	-768	-1	-1	-1	-1	4		0	0						Untertest1.avi	0	880	547	72	111				0	Content		-72	-111	18103986	2624270526
18121	09:12:14.557	00:00:18.120	1087	-1024	-768	-1	-1	-1	-1	4	-1024	-768	-1	-1	-1	-1	4		0	0						Untertest1.avi	0	880	547	72	111				0	Content		-72	-111	18120653	2624287193
18137	09:12:14.573	00:00:18.136	1088	-1024	-768	-1	-1	-1	-1	4	-1024	-768	-1	-1	-1	-1	4		0	0						Untertest1.avi	0	880	547	72	111				0	Content		-72	-111	18136962	2624303502
18154	09:12:14.590	00:00:18.153	1089	-1024	-768	-1	-1	-1	-1	4	-1024	-768	-1	-1	-1	-1	4		0	0						Untertest1.avi	0	880	547	72	111				0	Content		-72	-111	18153585	2624320125
18170	09:12:14.606	00:00:18.170	1090	-1024	-768	-1	-1	-1	-1	4	-1024	-768	-1	-1	-1	-1	4		0	0						Untertest1.avi	0	880	547	72	111				0	Content		-72	-111	18170208	2624336748
18187	09:12:14.623	00:00:18.186	1091	-1024	-768	-1	-1	-1	-1	4	-1024	-768	-1	-1	-1	-1	4		0	0						Untertest1.avi	0	880	547	72	111				0	Content		-72	-111	18186874	2624353414
18204	09:12:14.640	00:00:18.203	1092	-1024	-768	-1	-1	-1	-1	4	-1024	-768	-1	-1	-1	-1	4		0	0						Untertest1.avi	0	880	547	72	111				0	Content		-72	-111	18203524	2624370064
18220	09:12:14.656	00:00:18.220	1093	-1024	-768	-1	-1	-1	-1	4	-1024	-768	-1	-1	-1	-1	4		0	0						Untertest1.avi	0	880	547	72	111				0	Content		-72	-111	18220191	2624386731
18237	09:12:14.673	00:00:18.236	1094	-1024	-768	-1	-1	-1	-1	4	-1024	-768	-1	-1	-1	-1	4		0	0						Untertest1.avi	0	880	547	72	111				0	Content		-72	-111	18236857	2624403397
18254	09:12:14.690	00:00:18.253	1095	-1024	-768	-1	-1	-1	-1	4	-1024	-768	-1	-1	-1	-1	4		0	0						Untertest1.avi	0	880	547	72	111				0	Content		-72	-111	18253785	2624420325
18270	09:12:14.706	00:00:18.270	1096	-1024	-768	-1	-1	-1	-1	4	-1024	-768	-1	-1	-1	-1	4		0	0						Untertest1.avi	0	880	547	72	111				0	Content		-72	-111	18270452	2624436992
18287	09:12:14.723	00:00:18.287	1097	-1024	-768	-1	-1	-1	-1	4	-1024	-768	-1	-1	-1	-1	4		0	0						Untertest1.avi	0	880	547	72	111				0	Content		-72	-111	18287409	2624453949
18304	09:12:14.740	00:00:18.304	1098	-1024	-768	-1	-1	-1	-1	4	-1024	-768	-1	-1	-1	-1	4		0	0						Untertest1.avi	0	880	547	72	111				0	Content		-72	-111	18304075	2624470615
18321	09:12:14.757	00:00:18.320	1099	-1024	-768	-1	-1	-1	-1	4	-1024	-768	-1	-1	-1	-1	4		0	0						Untertest1.avi	0	880	547	72	111				0	Content		-72	-111	18320742	2624487282
18338	09:12:14.774	00:00:18.338	1100	-1024	-768	-1	-1	-1	-1	4	-1024	-768	-1	-1	-1	-1	4		0	0						Untertest1.avi	0	880	547	72	111				0	Content		-72	-111	18338033	2624504573
18355	09:12:14.791	00:00:18.354	1101	-1024	-768	-1	-1	-1	-1	4	-1024	-768	-1	-1	-1	-1	4		0	0						Untertest1.avi	0	880	547	72	111				0	Content		-72	-111	18354699	2624521239
18371	09:12:14.807	00:00:18.370	1102	-1024	-768	-1	-1	-1	-1	4	-1024	-768	-1	-1	-1	-1	4		0	0						Untertest1.avi	0	880	547	72	111				0	Content		-72	-111	18370734	2624537274
18387	09:12:14.823	00:00:18.387	1103	-1024	-768	-1	-1	-1	-1	4	-1024	-768	-1	-1	-1	-1	4		0	0						Untertest1.avi	0	880	547	72	111				0	Content		-72	-111	18387400	2624553940
18403	09:12:14.839	00:00:18.403	1104	-1024	-768	-1	-1	-1	-1	4	-1024	-768	-1	-1	-1	-1	4		0	0						Untertest1.avi	0	880	547	72	111				0	Content		-72	-111	18403434	2624569974
18420	09:12:14.856	00:00:18.420	1105	-1024	-768	-1	-1	-1	-1	4	-1024	-768	-1	-1	-1	-1	4		0	0						Untertest1.avi	0	880	547	72	111				0	Content		-72	-111	18420056	2624586596
18437	09:12:14.873	00:00:18.436	1106	-1024	-768	-1	-1	-1	-1	4	-1024	-768	-1	-1	-1	-1	4		0	0						Untertest1.avi	0	880	547	72	111				0	Content		-72	-111	18436706	2624603246
18453	09:12:14.889	00:00:18.453	1107	-1024	-768	-1	-1	-1	-1	4	-1024	-768	-1	-1	-1	-1	4		0	0						Untertest1.avi	0	880	547	72	111				0	Content		-72	-111	18453372	2624619912
18470	09:12:14.906	00:00:18.470	1108	-1024	-768	-1	-1	-1	-1	4	-1024	-768	-1	-1	-1	-1	4		0	0						Untertest1.avi	0	880	547	72	111				0	Content		-72	-111	18470102	2624636642
18487	09:12:14.923	00:00:18.486	1109	-1024	-768	-1	-1	-1	-1	4	-1024	-768	-1	-1	-1	-1	4		0	0						Untertest1.avi	0	880	547	72	111				0	Content		-72	-111	18486668	2624653208
18504	09:12:14.940	00:00:18.503	1110	-1024	-768	-1	-1	-1	-1	4	-1024	-768	-1	-1	-1	-1	4		0	0						Untertest1.avi	0	880	547	72	111				0	Content		-72	-111	18503605	2624670145
18520	09:12:14.956	00:00:18.520	1111	-1024	-768	-1	-1	-1	-1	4	-1024	-768	-1	-1	-1	-1	4		0	0						Untertest1.avi	0	880	547	72	111				0	Content		-72	-111	18520272	2624686812
18537	09:12:14.973	00:00:18.537	1112	-1024	-768	-1	-1	-1	-1	4	-1024	-768	-1	-1	-1	-1	4		0	0						Untertest1.avi	0	880	547	72	111				0	Content		-72	-111	18537409	2624703949
18554	09:12:14.990	00:00:18.554	1113	-1024	-768	-1	-1	-1	-1	4	-1024	-768	-1	-1	-1	-1	4		0	0						Untertest1.avi	0	880	547	72	111				0	Content		-72	-111	18554076	2624720616
18571	09:12:15.007	00:00:18.571	1114	-1024	-768	-1	-1	-1	-1	4	-1024	-768	-1	-1	-1	-1	4		0	0						Untertest1.avi	0	880	547	72	111				0	Content		-72	-111	18571103	2624737643
18588	09:12:15.024	00:00:18.587	1115	-1024	-768	-1	-1	-1	-1	4	-1024	-768	-1	-1	-1	-1	4		0	0						Untertest1.avi	0	880	547	72	111				0	Content		-72	-111	18587769	2624754309
18604	09:12:15.040	00:00:18.604	1116	-1024	-768	-1	-1	-1	-1	4	-1024	-768	-1	-1	-1	-1	4		0	0						Untertest1.avi	0	880	547	72	111				0	Content		-72	-111	18604436	2624770976
18621	09:12:15.057	00:00:18.620	1117	-1024	-768	-1	-1	-1	-1	4	-1024	-768	-1	-1	-1	-1	4		0	0						Untertest1.avi	0	880	547	72	111				0	Content		-72	-111	18620675	2624787215
18637	09:12:15.073	00:00:18.637	1118	-1024	-768	-1	-1	-1	-1	4	-1024	-768	-1	-1	-1	-1	4		0	0						Untertest1.avi	0	880	547	72	111				0	Content		-72	-111	18637341	2624803881
18654	09:12:15.090	00:00:18.654	1119	-1024	-768	-1	-1	-1	-1	4	-1024	-768	-1	-1	-1	-1	4		0	0						Untertest1.avi	0	880	547	72	111				0	Content		-72	-111	18654008	2624820548
18670	09:12:15.106	00:00:18.670	1120	-1024	-768	-1	-1	-1	-1	4	-1024	-768	-1	-1	-1	-1	4		0	0						Untertest1.avi	0	880	547	72	111				0	Content		-72	-111	18670264	2624836804
18687	09:12:15.123	00:00:18.686	1121	-1024	-768	-1	-1	-1	-1	4	-1024	-768	-1	-1	-1	-1	4		0	0						Untertest1.avi	0	880	547	72	111				0	Content		-72	-111	18686930	2624853470
18703	09:12:15.139	00:00:18.703	1122	-1024	-768	-1	-1	-1	-1	4	-1024	-768	-1	-1	-1	-1	4		0	0						Untertest1.avi	0	880	547	72	111				0	Content		-72	-111	18703270	2624869810
18720	09:12:15.156	00:00:18.719	1123	-1024	-768	-1	-1	-1	-1	4	-1024	-768	-1	-1	-1	-1	4		0	0						Untertest1.avi	0	880	547	72	111				0	Content		-72	-111	18719889	2624886429
18737	09:12:15.173	00:00:18.736	1124	-1024	-768	-1	-1	-1	-1	4	-1024	-768	-1	-1	-1	-1	4		0	0						Untertest1.avi	0	880	547	72	111				0	Content		-72	-111	18736513	2624903053
18753	09:12:15.189	00:00:18.753	1125	-1024	-768	-1	-1	-1	-1	4	-1024	-768	-1	-1	-1	-1	4		0	0						Untertest1.avi	0	880	547	72	111				0	Content		-72	-111	18753180	2624919720
18770	09:12:15.206	00:00:18.769	1126	-1024	-768	-1	-1	-1	-1	4	-1024	-768	-1	-1	-1	-1	4		0	0						Untertest1.avi	0	880	547	72	111				0	Content		-72	-111	18769830	2624936370
18786	09:12:15.222	00:00:18.786	1127	-1024	-768	-1	-1	-1	-1	4	-1024	-768	-1	-1	-1	-1	4		0	0						Untertest1.avi	0	880	547	72	111				0	Content		-72	-111	18786496	2624953036
18803	09:12:15.239	00:00:18.803	1128	-1024	-768	-1	-1	-1	-1	4	-1024	-768	-1	-1	-1	-1	4		0	0						Untertest1.avi	0	880	547	72	111				0	Content		-72	-111	18803163	2624969703
18820	09:12:15.256	00:00:18.820	1129	-1024	-768	-1	-1	-1	-1	4	-1024	-768	-1	-1	-1	-1	4		0	0						Untertest1.avi	0	880	547	72	111				0	Content		-72	-111	18820083	2624986623
18837	09:12:15.273	00:00:18.836	1130	-1024	-768	-1	-1	-1	-1	4	-1024	-768	-1	-1	-1	-1	4		0	0						Untertest1.avi	0	880	547	72	111				0	Content		-72	-111	18836749	2625003289
18854	09:12:15.290	00:00:18.853	1131	-1024	-768	-1	-1	-1	-1	4	-1024	-768	-1	-1	-1	-1	4		0	0						Untertest1.avi	0	880	547	72	111				0	Content		-72	-111	18853708	2625020248
18870	09:12:15.306	00:00:18.870	1132	-1024	-768	-1	-1	-1	-1	4	-1024	-768	-1	-1	-1	-1	4		0	0						Untertest1.avi	0	880	547	72	111				0	Content		-72	-111	18870374	2625036914
18887	09:12:15.323	00:00:18.887	1133	-1024	-768	-1	-1	-1	-1	4	-1024	-768	-1	-1	-1	-1	4		0	0						Untertest1.avi	0	880	547	72	111				0	Content		-72	-111	18887040	2625053580
18904	09:12:15.340	00:00:18.904	1134	-1024	-768	-1	-1	-1	-1	4	-1024	-768	-1	-1	-1	-1	4		0	0						Untertest1.avi	0	880	547	72	111				0	Content		-72	-111	18904341	2625070881
18921	09:12:15.357	00:00:18.921	1135	-1024	-768	-1	-1	-1	-1	4	-1024	-768	-1	-1	-1	-1	4		0	0						Untertest1.avi	0	880	547	72	111				0	Content		-72	-111	18921007	2625087547
18937	09:12:15.373	00:00:18.937	1136	-1024	-768	-1	-1	-1	-1	4	-1024	-768	-1	-1	-1	-1	4		0	0						Untertest1.avi	0	880	547	72	111				0	Content		-72	-111	18937002	2625103542
18954	09:12:15.390	00:00:18.953	1137	-1024	-768	-1	-1	-1	-1	4	-1024	-768	-1	-1	-1	-1	4		0	0						Untertest1.avi	0	880	547	72	111				0	Content		-72	-111	18953669	2625120209
18970	09:12:15.406	00:00:18.969	1138	-1024	-768	-1	-1	-1	-1	4	-1024	-768	-1	-1	-1	-1	4		0	0						Untertest1.avi	0	880	547	72	111				0	Content		-72	-111	18969614	2625136154
18986	09:12:15.422	00:00:18.986	1139	-1024	-768	-1	-1	-1	-1	4	-1024	-768	-1	-1	-1	-1	4		0	0						Untertest1.avi	0	880	547	72	111				0	Content		-72	-111	18986361	2625152901
19003	09:12:15.439	00:00:19.003	1140	-1024	-768	-1	-1	-1	-1	4	-1024	-768	-1	-1	-1	-1	4		0	0						Untertest1.avi	0	880	547	72	111				0	Content		-72	-111	19003076	2625169616
19020	09:12:15.456	00:00:19.019	1141	-1024	-768	-1	-1	-1	-1	4	-1024	-768	-1	-1	-1	-1	4		0	0						Untertest1.avi	0	880	547	72	111				0	Content		-72	-111	19019742	2625186282
19036	09:12:15.472	00:00:19.036	1142	-1024	-768	-1	-1	-1	-1	4	-1024	-768	-1	-1	-1	-1	4		0	0						Untertest1.avi	0	880	547	72	111				0	Content		-72	-111	19036284	2625202824
19053	09:12:15.489	00:00:19.052	1143	-1024	-768	-1	-1	-1	-1	4	-1024	-768	-1	-1	-1	-1	4		0	0						Untertest1.avi	0	880	547	72	111				0	Content		-72	-111	19052976	2625219516
19070	09:12:15.506	00:00:19.069	1144	-1024	-768	-1	-1	-1	-1	4	-1024	-768	-1	-1	-1	-1	4		0	0						Untertest1.avi	0	880	547	72	111				0	Content		-72	-111	19069911	2625236451
19087	09:12:15.523	00:00:19.086	1145	-1024	-768	-1	-1	-1	-1	4	-1024	-768	-1	-1	-1	-1	4		0	0						Untertest1.avi	0	880	547	72	111				0	Content		-72	-111	19086578	2625253118
19104	09:12:15.540	00:00:19.103	1146	-1024	-768	-1	-1	-1	-1	4	-1024	-768	-1	-1	-1	-1	4		0	0						Untertest1.avi	0	880	547	72	111				0	Content		-72	-111	19103711	2625270251
19120	09:12:15.556	00:00:19.120	1147	-1024	-768	-1	-1	-1	-1	4	-1024	-768	-1	-1	-1	-1	4		0	0						Untertest1.avi	0	880	547	72	111				0	Content		-72	-111	19120377	2625286917
19137	09:12:15.573	00:00:19.137	1148	-1024	-768	-1	-1	-1	-1	4	-1024	-768	-1	-1	-1	-1	4		0	0						Untertest1.avi	0	880	547	72	111				0	Content		-72	-111	19137406	2625303946
19154	09:12:15.590	00:00:19.154	1149	-1024	-768	-1	-1	-1	-1	4	-1024	-768	-1	-1	-1	-1	4		0	0						Untertest1.avi	0	880	547	72	111				0	Content		-72	-111	19154072	2625320612
19171	09:12:15.607	00:00:19.170	1150	-1024	-768	-1	-1	-1	-1	4	-1024	-768	-1	-1	-1	-1	4		0	0						Untertest1.avi	0	880	547	72	111				0	Content		-72	-111	19170738	2625337278
19187	09:12:15.623	00:00:19.186	1151	-1024	-768	-1	-1	-1	-1	4	-1024	-768	-1	-1	-1	-1	4		0	0						Untertest1.avi	0	880	547	72	111				0	Content		-72	-111	19186980	2625353520
19204	09:12:15.640	00:00:19.203	1152	-1024	-768	-1	-1	-1	-1	4	-1024	-768	-1	-1	-1	-1	4		0	0						Untertest1.avi	0	880	547	72	111				0	Content		-72	-111	19203646	2625370186
19220	09:12:15.656	00:00:19.220	1153	-1024	-768	-1	-1	-1	-1	4	-1024	-768	-1	-1	-1	-1	4		0	0						Untertest1.avi	0	880	547	72	111				0	Content		-72	-111	19220312	2625386852
19237	09:12:15.673	00:00:19.236	1154	-1024	-768	-1	-1	-1	-1	4	-1024	-768	-1	-1	-1	-1	4		0	0						Untertest1.avi	0	880	547	72	111				0	Content		-72	-111	19236570	2625403110
19253	09:12:15.689	00:00:19.253	1155	-1024	-768	-1	-1	-1	-1	4	-1024	-768	-1	-1	-1	-1	4		0	0						Untertest1.avi	0	880	547	72	111				0	Content		-72	-111	19253236	2625419776
19269	09:12:15.705	00:00:19.269	1156	-1024	-768	-1	-1	-1	-1	4	-1024	-768	-1	-1	-1	-1	4		0	0						Untertest1.avi	0	880	547	72	111				0	Content		-72	-111	19269449	2625435989
19286	09:12:15.722	00:00:19.286	1157	-1024	-768	-1	-1	-1	-1	4	-1024	-768	-1	-1	-1	-1	4		0	0						Untertest1.avi	0	880	547	72	111				0	Content		-72	-111	19286074	2625452614
19303	09:12:15.739	00:00:19.302	1158	-1024	-768	-1	-1	-1	-1	4	-1024	-768	-1	-1	-1	-1	4		0	0						Untertest1.avi	0	880	547	72	111				0	Content		-72	-111	19302875	2625469415
19319	09:12:15.755	00:00:19.319	1159	-1024	-768	-1	-1	-1	-1	4	-1024	-768	-1	-1	-1	-1	4		0	0						Untertest1.avi	0	880	547	72	111				0	Content		-72	-111	19319469	2625486009
19336	09:12:15.772	00:00:19.336	1160	-1024	-768	-1	-1	-1	-1	4	-1024	-768	-1	-1	-1	-1	4		0	0						Untertest1.avi	0	880	547	72	111				0	Content		-72	-111	19336136	2625502676
19353	09:12:15.789	00:00:19.353	1161	-1024	-768	-1	-1	-1	-1	4	-1024	-768	-1	-1	-1	-1	4		0	0						Untertest1.avi	0	880	547	72	111				0	Content		-72	-111	19353035	2625519575
19370	09:12:15.806	00:00:19.369	1162	-1024	-768	-1	-1	-1	-1	4	-1024	-768	-1	-1	-1	-1	4		0	0						Untertest1.avi	0	880	547	72	111				0	Content		-72	-111	19369701	2625536241
19387	09:12:15.823	00:00:19.386	1163	-1024	-768	-1	-1	-1	-1	4	-1024	-768	-1	-1	-1	-1	4		0	0						Untertest1.avi	0	880	547	72	111				0	Content		-72	-111	19386653	2625553193
19403	09:12:15.839	00:00:19.403	1164	-1024	-768	-1	-1	-1	-1	4	-1024	-768	-1	-1	-1	-1	4		0	0						Untertest1.avi	0	880	547	72	111				0	Content		-72	-111	19403319	2625569859
19420	09:12:15.856	00:00:19.419	1165	-1024	-768	-1	-1	-1	-1	4	-1024	-768	-1	-1	-1	-1	4		0	0						Untertest1.avi	0	880	547	72	111				0	Content		-72	-111	19419985	2625586525
19437	09:12:15.873	00:00:19.437	1166	-1024	-768	-1	-1	-1	-1	4	-1024	-768	-1	-1	-1	-1	4		0	0						Untertest1.avi	0	880	547	72	111				0	Content		-72	-111	19437048	2625603588
19454	09:12:15.890	00:00:19.453	1167	-1024	-768	-1	-1	-1	-1	4	-1024	-768	-1	-1	-1	-1	4		0	0						Untertest1.avi	0	880	547	72	111				0	Content		-72	-111	19453714	2625620254
19470	09:12:15.906	00:00:19.470	1168	-1024	-768	-1	-1	-1	-1	4	-1024	-768	-1	-1	-1	-1	4		0	0						Untertest1.avi	0	880	547	72	111				0	Content		-72	-111	19470381	2625636921
19487	09:12:15.923	00:00:19.486	1169	-1024	-768	-1	-1	-1	-1	4	-1024	-768	-1	-1	-1	-1	4		0	0						Untertest1.avi	0	880	547	72	111				0	Content		-72	-111	19486527	2625653067
19503	09:12:15.939	00:00:19.503	1170	-1024	-768	-1	-1	-1	-1	4	-1024	-768	-1	-1	-1	-1	4		0	0						Untertest1.avi	0	880	547	72	111				0	Content		-72	-111	19503193	2625669733
19519	09:12:15.955	00:00:19.519	1171	-1024	-768	-1	-1	-1	-1	4	-1024	-768	-1	-1	-1	-1	4		0	0						Untertest1.avi	0	880	547	72	111				0	Content		-72	-111	19519292	2625685832
19536	09:12:15.972	00:00:19.535	1172	-1024	-768	-1	-1	-1	-1	4	-1024	-768	-1	-1	-1	-1	4		0	0						Untertest1.avi	0	880	547	72	111				0	Content		-72	-111	19535912	2625702452
19553	09:12:15.989	00:00:19.552	1173	284,2285	321,6677	0,4052089	0,6160988	476,5519	2,731371	3	334,9221	322,0845	0,4052721	0,6160895	476,5519	2,722738	1	0	335	322						Untertest1.avi	0	880	547	72	111	263	211	17	0	Content		263	211	19552657	2625719197
19569	09:12:16.005	00:00:19.569	1174	-1024	-768	-1	-1	-1	-1	4	-1024	-768	-1	-1	-1	-1	4		0	0						Untertest1.avi	0	880	547	72	111				0	Content		-72	-111	19569405	2625735945
19586	09:12:16.022	00:00:19.585	1175	-1024	-768	-1	-1	-1	-1	4	-1024	-768	-1	-1	-1	-1	4		0	0						Untertest1.avi	0	880	547	72	111				0	Content		-72	-111	19585965	2625752505
19603	09:12:16.039	00:00:19.602	1176	-1024	-768	-1	-1	-1	-1	4	-1024	-768	-1	-1	-1	-1	4		0	0						Untertest1.avi	0	880	547	72	111				0	Content		-72	-111	19602631	2625769171
19619	09:12:16.055	00:00:19.619	1177	-1024	-768	-1	-1	-1	-1	4	-1024	-768	-1	-1	-1	-1	4		0	0						Untertest1.avi	0	880	547	72	111				0	Content		-72	-111	19619270	2625785810
19636	09:12:16.072	00:00:19.635	1178	-1024	-768	-1	-1	-1	-1	4	-1024	-768	-1	-1	-1	-1	4		0	0						Untertest1.avi	0	880	547	72	111				0	Content		-72	-111	19635902	2625802442
19653	09:12:16.089	00:00:19.652	1179	-1024	-768	-1	-1	-1	-1	4	-1024	-768	-1	-1	-1	-1	4		0	0						Untertest1.avi	0	880	547	72	111				0	Content		-72	-111	19652526	2625819066
19669	09:12:16.105	00:00:19.669	1180	-1024	-768	-1	-1	-1	-1	4	-1024	-768	-1	-1	-1	-1	4		0	0						Untertest1.avi	0	880	547	72	111				0	Content		-72	-111	19669193	2625835733
19686	09:12:16.122	00:00:19.685	1181	-1024	-768	-1	-1	-1	-1	4	-1024	-768	-1	-1	-1	-1	4		0	0						Untertest1.avi	0	880	547	72	111				0	Content		-72	-111	19685851	2625852391
19703	09:12:16.139	00:00:19.702	1182	-1024	-768	-1	-1	-1	-1	4	-1024	-768	-1	-1	-1	-1	4		0	0						Untertest1.avi	0	880	547	72	111				0	Content		-72	-111	19702517	2625869057
19719	09:12:16.155	00:00:19.719	1183	282,6419	273,0482	0,4208436	0,6115923	487,3493	2,620708	3	333,2453	287,4209	0,4192738	0,6116073	479,7413	2,574278	1	1	333	287						Untertest1.avi	0	880	547	72	111	261	176	17	0	Content		261	176	19719129	2625885669
19736	09:12:16.172	00:00:19.735	1184	-1024	-768	-1	-1	-1	-1	4	-1024	-768	-1	-1	-1	-1	4		0	0						Untertest1.avi	0	880	547	72	111				0	Content		-72	-111	19735754	2625902294
19752	09:12:16.188	00:00:19.752	1185	-1024	-768	-1	-1	-1	-1	4	-1024	-768	-1	-1	-1	-1	4		0	0						Untertest1.avi	0	880	547	72	111				0	Content		-72	-111	19752439	2625918979
19769	09:12:16.205	00:00:19.769	1186	-1024	-768	-1	-1	-1	-1	4	-1024	-768	-1	-1	-1	-1	4		0	0						Untertest1.avi	0	880	547	72	111				0	Content		-72	-111	19769106	2625935646
19786	09:12:16.222	00:00:19.785	1187	-1024	-768	-1	-1	-1	-1	4	-1024	-768	-1	-1	-1	-1	4		0	0						Untertest1.avi	0	880	547	72	111				0	Content		-72	-111	19785745	2625952285
19802	09:12:16.238	00:00:19.802	1188	-1024	-768	-1	-1	-1	-1	4	-1024	-768	-1	-1	-1	-1	4		0	0						Untertest1.avi	0	880	547	72	111				0	Content		-72	-111	19802368	2625968908
19819	09:12:16.255	00:00:19.819	1189	-1024	-768	-1	-1	-1	-1	4	-1024	-768	-1	-1	-1	-1	4		0	0						Untertest1.avi	0	880	547	72	111				0	Content		-72	-111	19819035	2625985575
19836	09:12:16.272	00:00:19.835	1190	-1024	-768	-1	-1	-1	-1	4	-1024	-768	-1	-1	-1	-1	4		0	0						Untertest1.avi	0	880	547	72	111				0	Content		-72	-111	19835739	2626002279
19852	09:12:16.288	00:00:19.852	1191	-1024	-768	-1	-1	-1	-1	4	-1024	-768	-1	-1	-1	-1	4		0	0						Untertest1.avi	0	880	547	72	111				0	Content		-72	-111	19852363	2626018903
19869	09:12:16.305	00:00:19.869	1192	-1024	-768	-1	-1	-1	-1	4	-1024	-768	-1	-1	-1	-1	4		0	0						Untertest1.avi	0	880	547	72	111				0	Content		-72	-111	19869030	2626035570
19886	09:12:16.322	00:00:19.885	1193	-1024	-768	-1	-1	-1	-1	4	-1024	-768	-1	-1	-1	-1	4		0	0						Untertest1.avi	0	880	547	72	111				0	Content		-72	-111	19885610	2626052150
19902	09:12:16.338	00:00:19.902	1194	-1024	-768	-1	-1	-1	-1	4	-1024	-768	-1	-1	-1	-1	4		0	0						Untertest1.avi	0	880	547	72	111				0	Content		-72	-111	19902295	2626068835
19919	09:12:16.355	00:00:19.918	1195	-1024	-768	-1	-1	-1	-1	4	-1024	-768	-1	-1	-1	-1	4		0	0						Untertest1.avi	0	880	547	72	111				0	Content		-72	-111	19918962	2626085502
19936	09:12:16.372	00:00:19.935	1196	37,77148	-52,25748	0,4086933	0,6128144	481,8198	2,836073	3	118,1124	99,65567	0,4222274	0,6128735	435,4697	2,559763	1	2	118	100						Untertest1.avi	0	880	547	72	111	-584	-537	333	0	Content		46	-11	19935605	2626102145
19952	09:12:16.388	00:00:19.952	1197	-1024	-768	-1	-1	-1	-1	4	-1024	-768	-1	-1	-1	-1	4	2	0	0						Untertest1.avi	0	880	547	72	111	-584	-537	333	0	Content		-72	-111	19952361	2626118901
19969	09:12:16.405	00:00:19.969	1198	-1024	-768	-1	-1	-1	-1	4	-1024	-768	-1	-1	-1	-1	4	2	0	0						Untertest1.avi	0	880	547	72	111	-584	-537	333	0	Content		-72	-111	19969010	2626135550
19986	09:12:16.422	00:00:19.985	1199	-1024	-768	-1	-1	-1	-1	4	-1024	-768	-1	-1	-1	-1	4	2	0	0						Untertest1.avi	0	880	547	72	111	-584	-537	333	0	Content		-72	-111	19985676	2626152216
20002	09:12:16.438	00:00:20.002	1200	-1024	-768	-1	-1	-1	-1	4	-1024	-768	-1	-1	-1	-1	4	2	0	0						Untertest1.avi	0	880	547	72	111	-584	-537	333	0	Content		-72	-111	20002292	2626168832
20019	09:12:16.455	00:00:20.018	1201	-1024	-768	-1	-1	-1	-1	4	-1024	-768	-1	-1	-1	-1	4	2	0	0						Untertest1.avi	0	880	547	72	111	-584	-537	333	0	Content		-72	-111	20018916	2626185456
20036	09:12:16.472	00:00:20.035	1202	-1024	-768	-1	-1	-1	-1	4	-1024	-768	-1	-1	-1	-1	4	2	0	0						Untertest1.avi	0	880	547	72	111	-584	-537	333	0	Content		-72	-111	20035538	2626202078
20052	09:12:16.488	00:00:20.052	1203	-511,8825	-425,8095	0,4078023	0,6158813	473,8329	2,805421	3	-1024	-768	-1	-1	-1	-1	4	2	-512	-426						Untertest1.avi	0	880	547	72	111	-584	-537	333	0	Content		-584	-537	20052286	2626218826
20069	09:12:16.505	00:00:20.068	1204	-1024	-768	-1	-1	-1	-1	4	-1024	-768	-1	-1	-1	-1	4	2	0	0						Untertest1.avi	0	880	547	72	111	-584	-537	333	0	Content		-72	-111	20068909	2626235449
20086	09:12:16.522	00:00:20.085	1205	-1024	-768	-1	-1	-1	-1	4	-1024	-768	-1	-1	-1	-1	4	2	0	0						Untertest1.avi	0	880	547	72	111	-584	-537	333	0	Content		-72	-111	20085533	2626252073
20102	09:12:16.538	00:00:20.102	1206	-1024	-768	-1	-1	-1	-1	4	-1024	-768	-1	-1	-1	-1	4	2	0	0						Untertest1.avi	0	880	547	72	111	-584	-537	333	0	Content		-72	-111	20102279	2626268819
20119	09:12:16.555	00:00:20.118	1207	-1024	-768	-1	-1	-1	-1	4	-1024	-768	-1	-1	-1	-1	4	2	0	0						Untertest1.avi	0	880	547	72	111	-584	-537	333	0	Content		-72	-111	20118899	2626285439
20136	09:12:16.572	00:00:20.135	1208	-519,1245	-399,8246	0,4044033	0,6158363	473,8329	2,846806	3	-648,0264	-553,0109	0,4044656	0,6158336	473,8329	3,06458	1	2	-648	-553						Untertest1.avi	0	880	547	72	111	-584	-537	333	0	Content		-720	-664	20135524	2626302064
20152	09:12:16.588	00:00:20.152	1209	-528,6754	-418,47	0,4036362	0,6157982	473,8329	2,82513	3	-690,6691	-606,4009	0,4036985	0,6157955	473,8329	3,091754	1	2	-691	-606						Untertest1.avi	0	880	547	72	111	-584	-537	333	0	Content		-763	-717	20152145	2626318685
20169	09:12:16.605	00:00:20.168	1210	-1024	-768	-1	-1	-1	-1	4	-1024	-768	-1	-1	-1	-1	4	2	0	0						Untertest1.avi	0	880	547	72	111	-584	-537	333	0	Content		-72	-111	20168769	2626335309
20186	09:12:16.622	00:00:20.185	1211	-1024	-768	-1	-1	-1	-1	4	-1024	-768	-1	-1	-1	-1	4	2	0	0						Untertest1.avi	0	880	547	72	111	-584	-537	333	0	Content		-72	-111	20185520	2626352060
20202	09:12:16.638	00:00:20.202	1212	-1024	-768	-1	-1	-1	-1	4	-1024	-768	-1	-1	-1	-1	4	2	0	0						Untertest1.avi	0	880	547	72	111	-584	-537	333	0	Content		-72	-111	20202140	2626368680
20219	09:12:16.655	00:00:20.218	1213	-1024	-768	-1	-1	-1	-1	4	-1024	-768	-1	-1	-1	-1	4	2	0	0						Untertest1.avi	0	880	547	72	111	-584	-537	333	0	Content		-72	-111	20218887	2626385427
20235	09:12:16.671	00:00:20.235	1214	-494,106	-415,4887	0,4006703	0,6151783	473,2081	2,861008	3	-1024	-768	-1	-1	-1	-1	4	2	-494	-415						Untertest1.avi	0	880	547	72	111	-584	-537	333	0	Content		-566	-526	20235386	2626401926
20252	09:12:16.688	00:00:20.252	1215	-540,7798	-413,1979	0,4005357	0,6145957	473,2081	2,940277	3	-1024	-768	-1	-1	-1	-1	4	2	-541	-413						Untertest1.avi	0	880	547	72	111	-584	-537	333	0	Content		-613	-524	20252135	2626418675
20269	09:12:16.705	00:00:20.268	1216	-1024	-768	-1	-1	-1	-1	4	-1024	-768	-1	-1	-1	-1	4		0	0						Untertest1.avi	0	880	547	72	111				0	Content		-72	-111	20268759	2626435299
20286	09:12:16.722	00:00:20.285	1217	-1024	-768	-1	-1	-1	-1	4	-1024	-768	-1	-1	-1	-1	4		0	0						Untertest1.avi	0	880	547	72	111				0	Content		-72	-111	20285505	2626452045
20302	09:12:16.738	00:00:20.302	1218	-1024	-768	-1	-1	-1	-1	4	-1024	-768	-1	-1	-1	-1	4		0	0						Untertest1.avi	0	880	547	72	111				0	Content		-72	-111	20302005	2626468545
20319	09:12:16.755	00:00:20.318	1219	-1024	-768	-1	-1	-1	-1	4	-1024	-768	-1	-1	-1	-1	4		0	0						Untertest1.avi	0	880	547	72	111				0	Content		-72	-111	20318751	2626485291
20335	09:12:16.771	00:00:20.335	1220	-1024	-768	-1	-1	-1	-1	4	-1024	-768	-1	-1	-1	-1	4		0	0						Untertest1.avi	0	880	547	72	111				0	Content		-72	-111	20335373	2626501913
20352	09:12:16.788	00:00:20.351	1221	-1024	-768	-1	-1	-1	-1	4	-1024	-768	-1	-1	-1	-1	4		0	0						Untertest1.avi	0	880	547	72	111				0	Content		-72	-111	20351997	2626518537
20369	09:12:16.805	00:00:20.368	1222	-1024	-768	-1	-1	-1	-1	4	-1024	-768	-1	-1	-1	-1	4		0	0						Untertest1.avi	0	880	547	72	111				0	Content		-72	-111	20368619	2626535159
20385	09:12:16.821	00:00:20.385	1223	-1024	-768	-1	-1	-1	-1	4	-1024	-768	-1	-1	-1	-1	4		0	0						Untertest1.avi	0	880	547	72	111				0	Content		-72	-111	20385366	2626551906
20402	09:12:16.838	00:00:20.401	1224	-1024	-768	-1	-1	-1	-1	4	-1024	-768	-1	-1	-1	-1	4		0	0						Untertest1.avi	0	880	547	72	111				0	Content		-72	-111	20401987	2626568527
20419	09:12:16.855	00:00:20.418	1225	-1024	-768	-1	-1	-1	-1	4	-1024	-768	-1	-1	-1	-1	4		0	0						Untertest1.avi	0	880	547	72	111				0	Content		-72	-111	20418612	2626585152
20435	09:12:16.871	00:00:20.435	1226	-1024	-768	-1	-1	-1	-1	4	-1024	-768	-1	-1	-1	-1	4		0	0						Untertest1.avi	0	880	547	72	111				0	Content		-72	-111	20435234	2626601774
20452	09:12:16.888	00:00:20.451	1227	-1024	-768	-1	-1	-1	-1	4	-1024	-768	-1	-1	-1	-1	4		0	0						Untertest1.avi	0	880	547	72	111				0	Content		-72	-111	20451982	2626618522
20469	09:12:16.905	00:00:20.468	1228	-1024	-768	-1	-1	-1	-1	4	-1024	-768	-1	-1	-1	-1	4		0	0						Untertest1.avi	0	880	547	72	111				0	Content		-72	-111	20468603	2626635143
20485	09:12:16.921	00:00:20.485	1229	-1024	-768	-1	-1	-1	-1	4	-1024	-768	-1	-1	-1	-1	4		0	0						Untertest1.avi	0	880	547	72	111				0	Content		-72	-111	20485226	2626651766
20502	09:12:16.938	00:00:20.501	1230	-1024	-768	-1	-1	-1	-1	4	-1024	-768	-1	-1	-1	-1	4		0	0						Untertest1.avi	0	880	547	72	111				0	Content		-72	-111	20501973	2626668513
20519	09:12:16.955	00:00:20.518	1231	-1024	-768	-1	-1	-1	-1	4	-1024	-768	-1	-1	-1	-1	4		0	0						Untertest1.avi	0	880	547	72	111				0	Content		-72	-111	20518595	2626685135
20536	09:12:16.972	00:00:20.535	1232	-1024	-768	-1	-1	-1	-1	4	-1024	-768	-1	-1	-1	-1	4		0	0						Untertest1.avi	0	880	547	72	111				0	Content		-72	-111	20535663	2626702203
20552	09:12:16.988	00:00:20.552	1233	-1024	-768	-1	-1	-1	-1	4	-1024	-768	-1	-1	-1	-1	4		0	0						Untertest1.avi	0	880	547	72	111				0	Content		-72	-111	20552462	2626719002
20569	09:12:17.005	00:00:20.568	1234	-1024	-768	-1	-1	-1	-1	4	-1024	-768	-1	-1	-1	-1	4		0	0						Untertest1.avi	0	880	547	72	111				0	Content		-72	-111	20568711	2626735251
20585	09:12:17.021	00:00:20.585	1235	-1024	-768	-1	-1	-1	-1	4	-1024	-768	-1	-1	-1	-1	4		0	0						Untertest1.avi	0	880	547	72	111				0	Content		-72	-111	20585332	2626751872
20602	09:12:17.038	00:00:20.601	1236	-1024	-768	-1	-1	-1	-1	4	-1024	-768	-1	-1	-1	-1	4		0	0						Untertest1.avi	0	880	547	72	111				0	Content		-72	-111	20601831	2626768371
20618	09:12:17.054	00:00:20.618	1237	-1024	-768	-1	-1	-1	-1	4	-1024	-768	-1	-1	-1	-1	4		0	0						Untertest1.avi	0	880	547	72	111				0	Content		-72	-111	20618455	2626784995
20636	09:12:17.072	00:00:20.635	1238	-1024	-768	-1	-1	-1	-1	4	-1024	-768	-1	-1	-1	-1	4		0	0						Untertest1.avi	0	880	547	72	111				0	Content		-72	-111	20635648	2626802188
20653	09:12:17.089	00:00:20.653	1239	-1024	-768	-1	-1	-1	-1	4	-1024	-768	-1	-1	-1	-1	4		0	0						Untertest1.avi	0	880	547	72	111				0	Content		-72	-111	20653020	2626819560
20670	09:12:17.106	00:00:20.670	1240	-1024	-768	-1	-1	-1	-1	4	-1024	-768	-1	-1	-1	-1	4		0	0						Untertest1.avi	0	880	547	72	111				0	Content		-72	-111	20670264	2626836804
20685	09:12:17.121	00:00:20.685	1241	-1024	-768	-1	-1	-1	-1	4	-1024	-768	-1	-1	-1	-1	4		0	0						Untertest1.avi	0	880	547	72	111				0	Content		-72	-111	20685196	2626851736
20702	09:12:17.138	00:00:20.701	1242	-1024	-768	-1	-1	-1	-1	4	-1024	-768	-1	-1	-1	-1	4		0	0						Untertest1.avi	0	880	547	72	111				0	Content		-72	-111	20701816	2626868356
20719	09:12:17.155	00:00:20.718	1243	-1024	-768	-1	-1	-1	-1	4	-1024	-768	-1	-1	-1	-1	4		0	0						Untertest1.avi	0	880	547	72	111				0	Content		-72	-111	20718563	2626885103
20735	09:12:17.171	00:00:20.735	1244	-1024	-768	-1	-1	-1	-1	4	-1024	-768	-1	-1	-1	-1	4		0	0						Untertest1.avi	0	880	547	72	111				0	Content		-72	-111	20735059	2626901599
20752	09:12:17.188	00:00:20.751	1245	-1024	-768	-1	-1	-1	-1	4	-1024	-768	-1	-1	-1	-1	4		0	0						Untertest1.avi	0	880	547	72	111				0	Content		-72	-111	20751807	2626918347
20768	09:12:17.204	00:00:20.768	1246	-1024	-768	-1	-1	-1	-1	4	-1024	-768	-1	-1	-1	-1	4		0	0						Untertest1.avi	0	880	547	72	111				0	Content		-72	-111	20768428	2626934968
20785	09:12:17.221	00:00:20.785	1247	-1024	-768	-1	-1	-1	-1	4	-1024	-768	-1	-1	-1	-1	4		0	0						Untertest1.avi	0	880	547	72	111				0	Content		-72	-111	20785497	2626952037
20803	09:12:17.239	00:00:20.802	1248	-1024	-768	-1	-1	-1	-1	4	-1024	-768	-1	-1	-1	-1	4		0	0						Untertest1.avi	0	880	547	72	111				0	Content		-72	-111	20802869	2626969409
20820	09:12:17.256	00:00:20.820	1249	-1024	-768	-1	-1	-1	-1	4	-1024	-768	-1	-1	-1	-1	4		0	0						Untertest1.avi	0	880	547	72	111				0	Content		-72	-111	20820118	2626986658
20835	09:12:17.271	00:00:20.835	1250	-1024	-768	-1	-1	-1	-1	4	-1024	-768	-1	-1	-1	-1	4		0	0						Untertest1.avi	0	880	547	72	111				0	Content		-72	-111	20835044	2627001584
20852	09:12:17.288	00:00:20.851	1251	-1024	-768	-1	-1	-1	-1	4	-1024	-768	-1	-1	-1	-1	4		0	0						Untertest1.avi	0	880	547	72	111				0	Content		-72	-111	20851667	2627018207
20868	09:12:17.304	00:00:20.868	1252	-1024	-768	-1	-1	-1	-1	4	-1024	-768	-1	-1	-1	-1	4		0	0						Untertest1.avi	0	880	547	72	111				0	Content		-72	-111	20868416	2627034956
20885	09:12:17.321	00:00:20.885	1253	-1024	-768	-1	-1	-1	-1	4	-1024	-768	-1	-1	-1	-1	4		0	0						Untertest1.avi	0	880	547	72	111				0	Content		-72	-111	20885035	2627051575
20902	09:12:17.338	00:00:20.901	1254	-1024	-768	-1	-1	-1	-1	4	-1024	-768	-1	-1	-1	-1	4		0	0						Untertest1.avi	0	880	547	72	111				0	Content		-72	-111	20901656	2627068196
20918	09:12:17.354	00:00:20.918	1255	-1024	-768	-1	-1	-1	-1	4	-1024	-768	-1	-1	-1	-1	4		0	0						Untertest1.avi	0	880	547	72	111				0	Content		-72	-111	20918278	2627084818
20935	09:12:17.371	00:00:20.935	1256	-1024	-768	-1	-1	-1	-1	4	-1024	-768	-1	-1	-1	-1	4		0	0						Untertest1.avi	0	880	547	72	111				0	Content		-72	-111	20935471	2627102011
20953	09:12:17.389	00:00:20.952	1257	-1024	-768	-1	-1	-1	-1	4	-1024	-768	-1	-1	-1	-1	4		0	0						Untertest1.avi	0	880	547	72	111				0	Content		-72	-111	20952717	2627119257
20970	09:12:17.406	00:00:20.970	1258	-1024	-768	-1	-1	-1	-1	4	-1024	-768	-1	-1	-1	-1	4		0	0						Untertest1.avi	0	880	547	72	111				0	Content		-72	-111	20970090	2627136630
20985	09:12:17.421	00:00:20.984	1259	-1024	-768	-1	-1	-1	-1	4	-1024	-768	-1	-1	-1	-1	4		0	0						Untertest1.avi	0	880	547	72	111				0	Content		-72	-111	20984892	2627151432
21002	09:12:17.438	00:00:21.001	1260	-1024	-768	-1	-1	-1	-1	4	-1024	-768	-1	-1	-1	-1	4		0	0						Untertest1.avi	0	880	547	72	111				0	Content		-72	-111	21001637	2627168177
21018	09:12:17.454	00:00:21.018	1261	-1024	-768	-1	-1	-1	-1	4	-1024	-768	-1	-1	-1	-1	4		0	0						Untertest1.avi	0	880	547	72	111				0	Content		-72	-111	21018259	2627184799
21035	09:12:17.471	00:00:21.034	1262	-1024	-768	-1	-1	-1	-1	4	-1024	-768	-1	-1	-1	-1	4		0	0						Untertest1.avi	0	880	547	72	111				0	Content		-72	-111	21034878	2627201418
21051	09:12:17.487	00:00:21.051	1263	-1024	-768	-1	-1	-1	-1	4	-1024	-768	-1	-1	-1	-1	4		0	0						Untertest1.avi	0	880	547	72	111				0	Content		-72	-111	21051497	2627218037
21068	09:12:17.504	00:00:21.068	1264	-1024	-768	-1	-1	-1	-1	4	-1024	-768	-1	-1	-1	-1	4		0	0						Untertest1.avi	0	880	547	72	111				0	Content		-72	-111	21068446	2627234986
21085	09:12:17.521	00:00:21.084	1265	-1024	-768	-1	-1	-1	-1	4	-1024	-768	-1	-1	-1	-1	4		0	0						Untertest1.avi	0	880	547	72	111				0	Content		-72	-111	21084871	2627251411
21102	09:12:17.538	00:00:21.101	1266	-1024	-768	-1	-1	-1	-1	4	-1024	-768	-1	-1	-1	-1	4		0	0						Untertest1.avi	0	880	547	72	111				0	Content		-72	-111	21101616	2627268156
21118	09:12:17.554	00:00:21.118	1267	110,878	123,9381	0,4209368	0,6358455	462,6115	3,145107	1	159,5319	113,1928	0,4209733	0,6358359	462,6115	3,147257	3	3	111	124						Untertest1.avi	0	880	547	72	111	55	12	200	0	Content		39	13	21118365	2627284905
21135	09:12:17.571	00:00:21.134	1268	131,1161	119,1702	0,4217107	0,6362938	462,6115	3,237477	1	180,7442	107,1785	0,4217455	0,636291	462,6115	3,23898	3	3	131	119						Untertest1.avi	0	880	547	72	111	55	12	200	0	Content		59	8	21134998	2627301538
21152	09:12:17.588	00:00:21.151	1269	123,9246	123,2446	0,4224834	0,6364589	462,6115	3,068571	1	173,6673	112,9051	0,4225182	0,6364562	462,6115	3,068993	3	3	124	123						Untertest1.avi	0	880	547	72	111	55	12	200	0	Content		52	12	21151610	2627318150
21168	09:12:17.604	00:00:21.168	1270	124,431	130,813	0,4223727	0,6366537	465,5026	3,226141	1	174,027	119,9512	0,4224088	0,6366441	465,5026	3,227434	3	3	124	131						Untertest1.avi	0	880	547	72	111	55	12	200	0	Content		52	20	21168235	2627334775
21185	09:12:17.621	00:00:21.184	1271	110,1994	82,31115	0,4206455	0,6369104	474,0732	3,319662	1	160,0161	68,87686	0,4206805	0,6369011	474,0732	3,32251	3	3	110	82						Untertest1.avi	0	880	547	72	111	55	12	200	0	Content		38	-29	21184857	2627351397
21201	09:12:17.637	00:00:21.201	1272	136,9973	136,233	0,4250147	0,6372697	461,2245	3,169415	1	186,899	125,522	0,4250514	0,63726	461,2245	3,170518	3	3	137	136						Untertest1.avi	0	880	547	72	111	55	12	200	0	Content		65	25	21201484	2627368024
21218	09:12:17.654	00:00:21.218	1273	133,9356	143,5759	0,4259919	0,6376267	459,8533	3,195801	1	183,5999	133,5926	0,4260288	0,6376169	459,8533	3,195772	3	3	134	144						Untertest1.avi	0	880	547	72	111	55	12	200	0	Content		62	33	21218104	2627384644
21235	09:12:17.671	00:00:21.234	1274	140,7952	123,0712	0,4260898	0,638091	461,4129	3,243647	1	190,916	111,3299	0,4261265	0,6380813	461,4129	3,244836	3	3	141	123						Untertest1.avi	0	880	547	72	111	55	12	200	0	Content		69	12	21234966	2627401506
21252	09:12:17.688	00:00:21.251	1275	122,0368	111,6332	0,3399909	0,6516135	464,5669	3,200639	3	167,579	111,4135	0,3402674	0,6516115	461,2184	3,182059	3	3	0	0						Untertest1.avi	0	880	547	72	111	55	12	200	0	Content		-72	-111	21251596	2627418136
21268	09:12:17.704	00:00:21.268	1276	131,9625	76,9056	0,3404188	0,651742	468,1324	3,231114	3	182,2527	105,1561	0,3413224	0,6517617	455,4619	3,149107	3	3	0	0						Untertest1.avi	0	880	547	72	111	55	12	200	0	Content		-72	-111	21268343	2627434883
21285	09:12:17.721	00:00:21.284	1277	102,6809	88,86264	0,34308	0,6510557	440,5295	2,990732	3	136,4491	43,42248	0,3425018	0,651022	449,5726	3,064613	3	3	0	0						Untertest1.avi	0	880	547	72	111	55	12	200	0	Content		-72	-111	21284714	2627451254
21301	09:12:17.737	00:00:21.301	1278	23,78821	-69,51544	0,4340686	0,6380228	442,552	3,080066	1	54,62952	-132,6701	0,4320406	0,6379995	449,5726	3,164506	3	3	24	-70						Untertest1.avi	0	880	547	72	111	55	12	200	0	Content		-48	-181	21301337	2627467877
21318	09:12:17.754	00:00:21.317	1279	-1024	-768	-1	-1	-1	-1	4	-1024	-768	-1	-1	-1	-1	4		0	0						Untertest1.avi	0	880	547	72	111				0	Content		-72	-111	21317972	2627484512
21335	09:12:17.771	00:00:21.334	1280	-1024	-768	-1	-1	-1	-1	4	-1024	-768	-1	-1	-1	-1	4		0	0						Untertest1.avi	0	880	547	72	111				0	Content		-72	-111	21334968	2627501508
21352	09:12:17.788	00:00:21.351	1281	-1024	-768	-1	-1	-1	-1	4	-1024	-768	-1	-1	-1	-1	4		0	0						Untertest1.avi	0	880	547	72	111				0	Content		-72	-111	21351577	2627518117
21368	09:12:17.804	00:00:21.368	1282	-1024	-768	-1	-1	-1	-1	4	-1024	-768	-1	-1	-1	-1	4		0	0						Untertest1.avi	0	880	547	72	111				0	Content		-72	-111	21368071	2627534611
21385	09:12:17.821	00:00:21.384	1283	-1024	-768	-1	-1	-1	-1	4	-1024	-768	-1	-1	-1	-1	4		0	0						Untertest1.avi	0	880	547	72	111				0	Content		-72	-111	21384562	2627551102
21401	09:12:17.837	00:00:21.401	1284	-1024	-768	-1	-1	-1	-1	4	-1024	-768	-1	-1	-1	-1	4		0	0						Untertest1.avi	0	880	547	72	111				0	Content		-72	-111	21401311	2627567851
21418	09:12:17.854	00:00:21.417	1285	-1024	-768	-1	-1	-1	-1	4	-1024	-768	-1	-1	-1	-1	4		0	0						Untertest1.avi	0	880	547	72	111				0	Content		-72	-111	21417944	2627584484
21435	09:12:17.871	00:00:21.434	1286	-1024	-768	-1	-1	-1	-1	4	-1024	-768	-1	-1	-1	-1	4		0	0						Untertest1.avi	0	880	547	72	111				0	Content		-72	-111	21434551	2627601091
21451	09:12:17.887	00:00:21.451	1287	-1024	-768	-1	-1	-1	-1	4	-1024	-768	-1	-1	-1	-1	4		0	0						Untertest1.avi	0	880	547	72	111				0	Content		-72	-111	21451296	2627617836
21468	09:12:17.904	00:00:21.467	1288	-1024	-768	-1	-1	-1	-1	4	-1024	-768	-1	-1	-1	-1	4		0	0						Untertest1.avi	0	880	547	72	111				0	Content		-72	-111	21467930	2627634470
21485	09:12:17.921	00:00:21.484	1289	-1024	-768	-1	-1	-1	-1	4	-1024	-768	-1	-1	-1	-1	4		0	0						Untertest1.avi	0	880	547	72	111				0	Content		-72	-111	21484538	2627651078
21501	09:12:17.937	00:00:21.501	1290	-1024	-768	-1	-1	-1	-1	4	-1024	-768	-1	-1	-1	-1	4		0	0						Untertest1.avi	0	880	547	72	111				0	Content		-72	-111	21501158	2627667698
21518	09:12:17.954	00:00:21.517	1291	-1024	-768	-1	-1	-1	-1	4	-1024	-768	-1	-1	-1	-1	4		0	0						Untertest1.avi	0	880	547	72	111				0	Content		-72	-111	21517777	2627684317
21535	09:12:17.971	00:00:21.534	1292	-1024	-768	-1	-1	-1	-1	4	-1024	-768	-1	-1	-1	-1	4		0	0						Untertest1.avi	0	880	547	72	111				0	Content		-72	-111	21534525	2627701065
21552	09:12:17.988	00:00:21.551	1293	-1024	-768	-1	-1	-1	-1	4	-1024	-768	-1	-1	-1	-1	4		0	0						Untertest1.avi	0	880	547	72	111				0	Content		-72	-111	21551770	2627718310
21568	09:12:18.004	00:00:21.568	1294	-1024	-768	-1	-1	-1	-1	4	-1024	-768	-1	-1	-1	-1	4		0	0						Untertest1.avi	0	880	547	72	111				0	Content		-72	-111	21568392	2627734932
21585	09:12:18.021	00:00:21.584	1295	-1024	-768	-1	-1	-1	-1	4	-1024	-768	-1	-1	-1	-1	4		0	0						Untertest1.avi	0	880	547	72	111				0	Content		-72	-111	21584958	2627751498
21601	09:12:18.037	00:00:21.601	1296	-1024	-768	-1	-1	-1	-1	4	-1024	-768	-1	-1	-1	-1	4		0	0						Untertest1.avi	0	880	547	72	111				0	Content		-72	-111	21601138	2627767678
21618	09:12:18.054	00:00:21.617	1297	-1024	-768	-1	-1	-1	-1	4	-1024	-768	-1	-1	-1	-1	4		0	0						Untertest1.avi	0	880	547	72	111				0	Content		-72	-111	21617757	2627784297
21634	09:12:18.070	00:00:21.634	1298	-1024	-768	-1	-1	-1	-1	4	-1024	-768	-1	-1	-1	-1	4		0	0						Untertest1.avi	0	880	547	72	111				0	Content		-72	-111	21634380	2627800920
21651	09:12:18.087	00:00:21.651	1299	-1024	-768	-1	-1	-1	-1	4	-1024	-768	-1	-1	-1	-1	4		0	0						Untertest1.avi	0	880	547	72	111				0	Content		-72	-111	21651001	2627817541
21668	09:12:18.104	00:00:21.667	1300	-1024	-768	-1	-1	-1	-1	4	-1024	-768	-1	-1	-1	-1	4		0	0						Untertest1.avi	0	880	547	72	111				0	Content		-72	-111	21667623	2627834163
21685	09:12:18.121	00:00:21.684	1301	-1024	-768	-1	-1	-1	-1	4	-1024	-768	-1	-1	-1	-1	4		0	0						Untertest1.avi	0	880	547	72	111				0	Content		-72	-111	21684816	2627851356
21702	09:12:18.138	00:00:21.702	1302	-1024	-768	-1	-1	-1	-1	4	-1024	-768	-1	-1	-1	-1	4		0	0						Untertest1.avi	0	880	547	72	111				0	Content		-72	-111	21702199	2627868739
21719	09:12:18.155	00:00:21.719	1303	-1024	-768	-1	-1	-1	-1	4	-1024	-768	-1	-1	-1	-1	4		0	0						Untertest1.avi	0	880	547	72	111				0	Content		-72	-111	21719437	2627885977
21734	09:12:18.170	00:00:21.734	1304	-1024	-768	-1	-1	-1	-1	4	-1024	-768	-1	-1	-1	-1	4		0	0						Untertest1.avi	0	880	547	72	111				0	Content		-72	-111	21734361	2627900901
21751	09:12:18.187	00:00:21.750	1305	-1024	-768	-1	-1	-1	-1	4	-1024	-768	-1	-1	-1	-1	4		0	0						Untertest1.avi	0	880	547	72	111				0	Content		-72	-111	21750981	2627917521
21768	09:12:18.204	00:00:21.767	1306	-1024	-768	-1	-1	-1	-1	4	-1024	-768	-1	-1	-1	-1	4		0	0						Untertest1.avi	0	880	547	72	111				0	Content		-72	-111	21767730	2627934270
21784	09:12:18.220	00:00:21.784	1307	-1024	-768	-1	-1	-1	-1	4	-1024	-768	-1	-1	-1	-1	4		0	0						Untertest1.avi	0	880	547	72	111				0	Content		-72	-111	21784351	2627950891
21801	09:12:18.237	00:00:21.800	1308	-1024	-768	-1	-1	-1	-1	4	-1024	-768	-1	-1	-1	-1	4		0	0						Untertest1.avi	0	880	547	72	111				0	Content		-72	-111	21800971	2627967511
21818	09:12:18.254	00:00:21.817	1309	-1024	-768	-1	-1	-1	-1	4	-1024	-768	-1	-1	-1	-1	4		0	0						Untertest1.avi	0	880	547	72	111				0	Content		-72	-111	21817595	2627984135
21835	09:12:18.271	00:00:21.834	1310	-1024	-768	-1	-1	-1	-1	4	-1024	-768	-1	-1	-1	-1	4		0	0						Untertest1.avi	0	880	547	72	111				0	Content		-72	-111	21834663	2628001203
21852	09:12:18.288	00:00:21.852	1311	-1024	-768	-1	-1	-1	-1	4	-1024	-768	-1	-1	-1	-1	4		0	0						Untertest1.avi	0	880	547	72	111				0	Content		-72	-111	21852036	2628018576
21869	09:12:18.305	00:00:21.869	1312	-1024	-768	-1	-1	-1	-1	4	-1024	-768	-1	-1	-1	-1	4		0	0						Untertest1.avi	0	880	547	72	111				0	Content		-72	-111	21869281	2628035821
21884	09:12:18.320	00:00:21.884	1313	-1024	-768	-1	-1	-1	-1	4	-1024	-768	-1	-1	-1	-1	4		0	0						Untertest1.avi	0	880	547	72	111				0	Content		-72	-111	21884209	2628050749
21901	09:12:18.337	00:00:21.900	1314	-1024	-768	-1	-1	-1	-1	4	-1024	-768	-1	-1	-1	-1	4		0	0						Untertest1.avi	0	880	547	72	111				0	Content		-72	-111	21900841	2628067381
21918	09:12:18.354	00:00:21.917	1315	-1024	-768	-1	-1	-1	-1	4	-1024	-768	-1	-1	-1	-1	4		0	0						Untertest1.avi	0	880	547	72	111				0	Content		-72	-111	21917580	2628084120
21934	09:12:18.370	00:00:21.934	1316	-1024	-768	-1	-1	-1	-1	4	-1024	-768	-1	-1	-1	-1	4		0	0						Untertest1.avi	0	880	547	72	111				0	Content		-72	-111	21934201	2628100741
21951	09:12:18.387	00:00:21.950	1317	-1024	-768	-1	-1	-1	-1	4	-1024	-768	-1	-1	-1	-1	4		0	0						Untertest1.avi	0	880	547	72	111				0	Content		-72	-111	21950828	2628117368
21967	09:12:18.403	00:00:21.967	1318	-1024	-768	-1	-1	-1	-1	4	-1024	-768	-1	-1	-1	-1	4		0	0						Untertest1.avi	0	880	547	72	111				0	Content		-72	-111	21967446	2628133986
21985	09:12:18.421	00:00:21.984	1319	-1024	-768	-1	-1	-1	-1	4	-1024	-768	-1	-1	-1	-1	4		0	0						Untertest1.avi	0	880	547	72	111				0	Content		-72	-111	21984640	2628151180
22002	09:12:18.438	00:00:22.002	1320	-1024	-768	-1	-1	-1	-1	4	-1024	-768	-1	-1	-1	-1	4		0	0						Untertest1.avi	0	880	547	72	111				0	Content		-72	-111	22002010	2628168550
22019	09:12:18.455	00:00:22.019	1321	-1024	-768	-1	-1	-1	-1	4	-1024	-768	-1	-1	-1	-1	4		0	0						Untertest1.avi	0	880	547	72	111				0	Content		-72	-111	22019257	2628185797
22034	09:12:18.470	00:00:22.034	1322	-1024	-768	-1	-1	-1	-1	4	-1024	-768	-1	-1	-1	-1	4		0	0						Untertest1.avi	0	880	547	72	111				0	Content		-72	-111	22034060	2628200600
22051	09:12:18.487	00:00:22.050	1323	-1024	-768	-1	-1	-1	-1	4	-1024	-768	-1	-1	-1	-1	4		0	0						Untertest1.avi	0	880	547	72	111				0	Content		-72	-111	22050810	2628217350
22067	09:12:18.503	00:00:22.067	1324	-1024	-768	-1	-1	-1	-1	4	-1024	-768	-1	-1	-1	-1	4		0	0						Untertest1.avi	0	880	547	72	111				0	Content		-72	-111	22067428	2628233968
22084	09:12:18.520	00:00:22.084	1325	-1024	-768	-1	-1	-1	-1	4	-1024	-768	-1	-1	-1	-1	4		0	0						Untertest1.avi	0	880	547	72	111				0	Content		-72	-111	22084049	2628250589
22101	09:12:18.537	00:00:22.100	1326	-1024	-768	-1	-1	-1	-1	4	-1024	-768	-1	-1	-1	-1	4		0	0						Untertest1.avi	0	880	547	72	111				0	Content		-72	-111	22100670	2628267210
22117	09:12:18.553	00:00:22.117	1327	-1024	-768	-1	-1	-1	-1	4	-1024	-768	-1	-1	-1	-1	4		0	0						Untertest1.avi	0	880	547	72	111				0	Content		-72	-111	22117290	2628283830
22134	09:12:18.570	00:00:22.134	1328	-1024	-768	-1	-1	-1	-1	4	-1024	-768	-1	-1	-1	-1	4		0	0						Untertest1.avi	0	880	547	72	111				0	Content		-72	-111	22134484	2628301024
22152	09:12:18.588	00:00:22.151	1329	-1024	-768	-1	-1	-1	-1	4	-1024	-768	-1	-1	-1	-1	4		0	0						Untertest1.avi	0	880	547	72	111				0	Content		-72	-111	22151856	2628318396
22169	09:12:18.605	00:00:22.169	1330	-1024	-768	-1	-1	-1	-1	4	-1024	-768	-1	-1	-1	-1	4		0	0						Untertest1.avi	0	880	547	72	111				0	Content		-72	-111	22169101	2628335641
22184	09:12:18.620	00:00:22.184	1331	-1024	-768	-1	-1	-1	-1	4	-1024	-768	-1	-1	-1	-1	4		0	0						Untertest1.avi	0	880	547	72	111				0	Content		-72	-111	22184028	2628350568
22201	09:12:18.637	00:00:22.200	1332	-1024	-768	-1	-1	-1	-1	4	-1024	-768	-1	-1	-1	-1	4		0	0						Untertest1.avi	0	880	547	72	111				0	Content		-72	-111	22200652	2628367192
22217	09:12:18.653	00:00:22.217	1333	-1024	-768	-1	-1	-1	-1	4	-1024	-768	-1	-1	-1	-1	4		0	0						Untertest1.avi	0	880	547	72	111				0	Content		-72	-111	22217406	2628383946
22234	09:12:18.670	00:00:22.233	1334	-1024	-768	-1	-1	-1	-1	4	-1024	-768	-1	-1	-1	-1	4		0	0						Untertest1.avi	0	880	547	72	111				0	Content		-72	-111	22233896	2628400436
22251	09:12:18.687	00:00:22.250	1335	-1024	-768	-1	-1	-1	-1	4	-1024	-768	-1	-1	-1	-1	4		0	0						Untertest1.avi	0	880	547	72	111				0	Content		-72	-111	22250646	2628417186
22267	09:12:18.703	00:00:22.267	1336	-1024	-768	-1	-1	-1	-1	4	-1024	-768	-1	-1	-1	-1	4		0	0						Untertest1.avi	0	880	547	72	111				0	Content		-72	-111	22267265	2628433805
22284	09:12:18.720	00:00:22.284	1337	-1024	-768	-1	-1	-1	-1	4	-1024	-768	-1	-1	-1	-1	4		0	0						Untertest1.avi	0	880	547	72	111				0	Content		-72	-111	22284334	2628450874
22302	09:12:18.738	00:00:22.301	1338	-1024	-768	-1	-1	-1	-1	4	-1024	-768	-1	-1	-1	-1	4		0	0						Untertest1.avi	0	880	547	72	111				0	Content		-72	-111	22301717	2628468257
22319	09:12:18.755	00:00:22.319	1339	-1024	-768	-1	-1	-1	-1	4	-1024	-768	-1	-1	-1	-1	4		0	0						Untertest1.avi	0	880	547	72	111				0	Content		-72	-111	22319076	2628485616
22334	09:12:18.770	00:00:22.333	1340	-1024	-768	-1	-1	-1	-1	4	-1024	-768	-1	-1	-1	-1	4		0	0						Untertest1.avi	0	880	547	72	111				0	Content		-72	-111	22333877	2628500417
22350	09:12:18.786	00:00:22.350	1341	-1024	-768	-1	-1	-1	-1	4	-1024	-768	-1	-1	-1	-1	4		0	0						Untertest1.avi	0	880	547	72	111				0	Content		-72	-111	22350500	2628517040
22367	09:12:18.803	00:00:22.367	1342	-1024	-768	-1	-1	-1	-1	4	-1024	-768	-1	-1	-1	-1	4		0	0						Untertest1.avi	0	880	547	72	111				0	Content		-72	-111	22367246	2628533786
22384	09:12:18.820	00:00:22.383	1343	-1024	-768	-1	-1	-1	-1	4	-1024	-768	-1	-1	-1	-1	4		0	0						Untertest1.avi	0	880	547	72	111				0	Content		-72	-111	22383867	2628550407
22400	09:12:18.836	00:00:22.400	1344	-1024	-768	-1	-1	-1	-1	4	-1024	-768	-1	-1	-1	-1	4		0	0						Untertest1.avi	0	880	547	72	111				0	Content		-72	-111	22400487	2628567027
22417	09:12:18.853	00:00:22.417	1345	-1024	-768	-1	-1	-1	-1	4	-1024	-768	-1	-1	-1	-1	4		0	0						Untertest1.avi	0	880	547	72	111				0	Content		-72	-111	22417111	2628583651
22434	09:12:18.870	00:00:22.434	1346	-1024	-768	-1	-1	-1	-1	4	-1024	-768	-1	-1	-1	-1	4		0	0						Untertest1.avi	0	880	547	72	111				0	Content		-72	-111	22434307	2628600847
22452	09:12:18.888	00:00:22.451	1347	-1024	-768	-1	-1	-1	-1	4	-1024	-768	-1	-1	-1	-1	4		0	0						Untertest1.avi	0	880	547	72	111				0	Content		-72	-111	22451689	2628618229
22469	09:12:18.905	00:00:22.468	1348	-1024	-768	-1	-1	-1	-1	4	-1024	-768	-1	-1	-1	-1	4		0	0						Untertest1.avi	0	880	547	72	111				0	Content		-72	-111	22468923	2628635463
22484	09:12:18.920	00:00:22.483	1349	-1024	-768	-1	-1	-1	-1	4	-1024	-768	-1	-1	-1	-1	4		0	0						Untertest1.avi	0	880	547	72	111				0	Content		-72	-111	22483721	2628650261
22500	09:12:18.936	00:00:22.500	1350	-1024	-768	-1	-1	-1	-1	4	-1024	-768	-1	-1	-1	-1	4		0	0						Untertest1.avi	0	880	547	72	111				0	Content		-72	-111	22500466	2628667006
22517	09:12:18.953	00:00:22.517	1351	-1024	-768	-1	-1	-1	-1	4	-1024	-768	-1	-1	-1	-1	4		0	0						Untertest1.avi	0	880	547	72	111				0	Content		-72	-111	22517091	2628683631
22534	09:12:18.970	00:00:22.533	1352	-1024	-768	-1	-1	-1	-1	4	-1024	-768	-1	-1	-1	-1	4		0	0						Untertest1.avi	0	880	547	72	111				0	Content		-72	-111	22533959	2628700499
22551	09:12:18.987	00:00:22.550	1353	-1024	-768	-1	-1	-1	-1	4	-1024	-768	-1	-1	-1	-1	4		0	0						Untertest1.avi	0	880	547	72	111				0	Content		-72	-111	22550586	2628717126
22567	09:12:19.003	00:00:22.567	1354	-1024	-768	-1	-1	-1	-1	4	-1024	-768	-1	-1	-1	-1	4		0	0						Untertest1.avi	0	880	547	72	111				0	Content		-72	-111	22567212	2628733752
22584	09:12:19.020	00:00:22.583	1355	-1024	-768	-1	-1	-1	-1	4	-1024	-768	-1	-1	-1	-1	4		0	0						Untertest1.avi	0	880	547	72	111				0	Content		-72	-111	22583834	2628750374
22601	09:12:19.037	00:00:22.600	1356	-1024	-768	-1	-1	-1	-1	4	-576,1784	-308,7607	0,2818128	0,669995	475,9739	3,623198	0	4	-576	-309						Untertest1.avi	0	880	547	72	111	-218	-29	133	0	Content		-648	-420	22600581	2628767121
22617	09:12:19.053	00:00:22.617	1357	-1024	-768	-1	-1	-1	-1	4	-1024	-768	-1	-1	-1	-1	4	4	0	0						Untertest1.avi	0	880	547	72	111	-218	-29	133	0	Content		-72	-111	22617204	2628783744
22634	09:12:19.070	00:00:22.633	1358	-1024	-768	-1	-1	-1	-1	4	-1024	-768	-1	-1	-1	-1	4	4	0	0						Untertest1.avi	0	880	547	72	111	-218	-29	133	0	Content		-72	-111	22633829	2628800369
22650	09:12:19.086	00:00:22.650	1359	-1024	-768	-1	-1	-1	-1	4	-1024	-768	-1	-1	-1	-1	4	4	0	0						Untertest1.avi	0	880	547	72	111	-218	-29	133	0	Content		-72	-111	22650325	2628816865
22667	09:12:19.103	00:00:22.667	1360	-1024	-768	-1	-1	-1	-1	4	-1024	-768	-1	-1	-1	-1	4	4	0	0						Untertest1.avi	0	880	547	72	111	-218	-29	133	0	Content		-72	-111	22667198	2628833738
22684	09:12:19.120	00:00:22.683	1361	-234,7944	21,86613	0,4494897	0,6605125	474,7825	3,315475	0	-1024	-768	-1	-1	-1	-1	4	4	-235	22						Untertest1.avi	0	880	547	72	111	-218	-29	133	0	Content		-307	-89	22683695	2628850235
22700	09:12:19.136	00:00:22.700	1362	-57,2562	142,171	0,448459	0,6606009	473,7346	3,288786	0	-1024	-768	-1	-1	-1	-1	4	4	-57	142						Untertest1.avi	0	880	547	72	111	-218	-29	133	0	Content		-129	31	22700443	2628866983
22717	09:12:19.153	00:00:22.717	1363	75,26278	192,5349	0,4476321	0,6609256	474,196	3,248362	0	-1024	-768	-1	-1	-1	-1	4	4	75	193						Untertest1.avi	0	880	547	72	111	-218	-29	133	0	Content		3	82	22717070	2628883610
22734	09:12:19.170	00:00:22.733	1364	-1024	-768	-1	-1	-1	-1	4	-1024	-768	-1	-1	-1	-1	4	5	0	0						Untertest1.avi	0	880	547	72	111	713	752	333	0	Content		-72	-111	22733885	2628900425
22750	09:12:19.186	00:00:22.750	1365	-1024	-768	-1	-1	-1	-1	4	-1024	-768	-1	-1	-1	-1	4	5	0	0						Untertest1.avi	0	880	547	72	111	713	752	333	0	Content		-72	-111	22750189	2628916729
22767	09:12:19.203	00:00:22.767	1366	-1024	-768	-1	-1	-1	-1	4	-1024	-768	-1	-1	-1	-1	4	5	0	0						Untertest1.avi	0	880	547	72	111	713	752	333	0	Content		-72	-111	22767255	2628933795
22784	09:12:19.220	00:00:22.783	1367	-1024	-768	-1	-1	-1	-1	4	-1024	-768	-1	-1	-1	-1	4	5	0	0						Untertest1.avi	0	880	547	72	111	713	752	333	0	Content		-72	-111	22783552	2628950092
22800	09:12:19.236	00:00:22.800	1368	-1024	-768	-1	-1	-1	-1	4	-1024	-768	-1	-1	-1	-1	4	5	0	0						Untertest1.avi	0	880	547	72	111	713	752	333	0	Content		-72	-111	22800413	2628966953
22817	09:12:19.253	00:00:22.816	1369	615,5344	769,4167	0,4426102	0,6629887	468,8813	2,154415	0	-1024	-768	-1	-1	-1	-1	4	5	616	769						Untertest1.avi	0	880	547	72	111	713	752	333	0	Content		544	658	22816922	2628983462
22834	09:12:19.270	00:00:22.833	1370	615,5344	769,4167	0,4471223	0,6645088	493,4621	2,154415	0	-1024	-768	-1	-1	-1	-1	4	5	616	769						Untertest1.avi	0	880	547	72	111	713	752	333	0	Content		544	658	22833668	2629000208
22850	09:12:19.286	00:00:22.850	1371	688,0869	657,4481	0,4422021	0,6661559	474,196	3,252547	0	651,942	689,9918	0,2761086	0,6755642	484,3337	3,217399	0	5	670	674						Untertest1.avi	0	880	547	72	111	713	752	333	0	Content		598	563	22850289	2629016829
22867	09:12:19.303	00:00:22.866	1372	718,7441	700,4369	0,4417972	0,6671829	474,196	3,275623	0	754,7228	678,8857	0,2758771	0,676789	484,3337	3,375053	0	5	737	690						Untertest1.avi	0	880	547	72	111	713	752	333	0	Content		665	579	22866913	2629033453
22884	09:12:19.320	00:00:22.883	1373	752,8134	785,2506	0,4413903	0,6686242	472,9743	3,330438	0	791,9067	751,9805	0,27359	0,6782753	467,9429	3,205139	0	5	772	769						Untertest1.avi	0	880	547	72	111	713	752	333	0	Content		700	658	22883655	2629050195
22900	09:12:19.336	00:00:22.900	1374	779,8082	834,1957	0,4410652	0,6698641	472,8151	3,265832	0	765,4724	830,7159	0,2733849	0,6794561	467,9334	3,197096	0	5	773	832						Untertest1.avi	0	880	547	72	111	713	752	333	0	Content		701	721	22900281	2629066821
22917	09:12:19.353	00:00:22.916	1375	791,8644	903,1745	0,440985	0,6708364	472,7566	3,284822	0	804,1523	885,2367	0,2733322	0,6805255	467,9205	3,164619	0	5	798	894						Untertest1.avi	0	880	547	72	111	713	752	333	0	Content		726	783	22916905	2629083445
22934	09:12:19.370	00:00:22.933	1376	802,8326	952,9417	0,4410703	0,6717388	472,7431	3,271064	0	809,4283	944,168	0,2733927	0,6814218	467,7127	3,19995	0	5	806	949						Untertest1.avi	0	880	547	72	111	713	752	333	0	Content		734	838	22933778	2629100318
22950	09:12:19.386	00:00:22.950	1377	-1024	-768	-1	-1	-1	-1	4	-1024	-768	-1	-1	-1	-1	4	5	0	0						Untertest1.avi	0	880	547	72	111	713	752	333	0	Content		-72	-111	22950320	2629116860
22967	09:12:19.403	00:00:22.967	1378	-1024	-768	-1	-1	-1	-1	4	850,6257	985,1559	0,2756608	0,681886	482,1519	3,324328	0	5	851	985						Untertest1.avi	0	880	547	72	111	713	752	333	0	Content		779	874	22967065	2629133605
22984	09:12:19.420	00:00:22.983	1379	-1024	-768	-1	-1	-1	-1	4	855,0352	996,7491	0,2682813	0,6819137	482,1519	3,426411	0	5	855	997						Untertest1.avi	0	880	547	72	111	713	752	333	0	Content		783	886	22983690	2629150230
23000	09:12:19.436	00:00:23.000	1380	-1024	-768	-1	-1	-1	-1	4	-1024	-768	-1	-1	-1	-1	4	5	0	0						Untertest1.avi	0	880	547	72	111	713	752	333	0	Content		-72	-111	23000311	2629166851
23017	09:12:19.453	00:00:23.016	1381	-1024	-768	-1	-1	-1	-1	4	-1024	-768	-1	-1	-1	-1	4	5	0	0						Untertest1.avi	0	880	547	72	111	713	752	333	0	Content		-72	-111	23016997	2629183537
23034	09:12:19.470	00:00:23.033	1382	-1024	-768	-1	-1	-1	-1	4	-1024	-768	-1	-1	-1	-1	4	5	0	0						Untertest1.avi	0	880	547	72	111	713	752	333	0	Content		-72	-111	23033663	2629200203
23050	09:12:19.486	00:00:23.050	1383	-1024	-768	-1	-1	-1	-1	4	821,5793	968,6058	0,2751324	0,6817968	482,1519	3,321424	0	5	822	969						Untertest1.avi	0	880	547	72	111	713	752	333	0	Content		750	858	23050300	2629216840
23067	09:12:19.503	00:00:23.066	1384	-1024	-768	-1	-1	-1	-1	4	-1024	-768	-1	-1	-1	-1	4		0	0						Untertest1.avi	0	880	547	72	111				0	Content		-72	-111	23066923	2629233463
23084	09:12:19.520	00:00:23.083	1385	-1024	-768	-1	-1	-1	-1	4	-1024	-768	-1	-1	-1	-1	4		0	0						Untertest1.avi	0	880	547	72	111				0	Content		-72	-111	23083671	2629250211
23100	09:12:19.536	00:00:23.100	1386	-1024	-768	-1	-1	-1	-1	4	-1024	-768	-1	-1	-1	-1	4		0	0						Untertest1.avi	0	880	547	72	111				0	Content		-72	-111	23100295	2629266835
23117	09:12:19.553	00:00:23.116	1387	-1024	-768	-1	-1	-1	-1	4	-1024	-768	-1	-1	-1	-1	4		0	0						Untertest1.avi	0	880	547	72	111				0	Content		-72	-111	23116961	2629283501
23134	09:12:19.570	00:00:23.133	1388	-1024	-768	-1	-1	-1	-1	4	-1024	-768	-1	-1	-1	-1	4		0	0						Untertest1.avi	0	880	547	72	111				0	Content		-72	-111	23133624	2629300164
23150	09:12:19.586	00:00:23.150	1389	-1024	-768	-1	-1	-1	-1	4	-1024	-768	-1	-1	-1	-1	4		0	0						Untertest1.avi	0	880	547	72	111				0	Content		-72	-111	23150290	2629316830
23167	09:12:19.603	00:00:23.166	1390	-1024	-768	-1	-1	-1	-1	4	-1024	-768	-1	-1	-1	-1	4		0	0						Untertest1.avi	0	880	547	72	111				0	Content		-72	-111	23166912	2629333452
23184	09:12:19.620	00:00:23.183	1391	-1024	-768	-1	-1	-1	-1	4	-1024	-768	-1	-1	-1	-1	4		0	0						Untertest1.avi	0	880	547	72	111				0	Content		-72	-111	23183533	2629350073
23200	09:12:19.636	00:00:23.200	1392	-1024	-768	-1	-1	-1	-1	4	-1024	-768	-1	-1	-1	-1	4		0	0						Untertest1.avi	0	880	547	72	111				0	Content		-72	-111	23200030	2629366570
23217	09:12:19.653	00:00:23.216	1393	-1024	-768	-1	-1	-1	-1	4	-1024	-768	-1	-1	-1	-1	4		0	0						Untertest1.avi	0	880	547	72	111				0	Content		-72	-111	23216696	2629383236
23233	09:12:19.669	00:00:23.233	1394	-1024	-768	-1	-1	-1	-1	4	-1024	-768	-1	-1	-1	-1	4		0	0						Untertest1.avi	0	880	547	72	111				0	Content		-72	-111	23233163	2629399703
23250	09:12:19.686	00:00:23.250	1395	-1024	-768	-1	-1	-1	-1	4	-1024	-768	-1	-1	-1	-1	4		0	0						Untertest1.avi	0	880	547	72	111				0	Content		-72	-111	23250395	2629416935
23267	09:12:19.703	00:00:23.267	1396	-1024	-768	-1	-1	-1	-1	4	-1024	-768	-1	-1	-1	-1	4		0	0						Untertest1.avi	0	880	547	72	111				0	Content		-72	-111	23267142	2629433682
23284	09:12:19.720	00:00:23.283	1397	-1024	-768	-1	-1	-1	-1	4	-1024	-768	-1	-1	-1	-1	4		0	0						Untertest1.avi	0	880	547	72	111				0	Content		-72	-111	23283765	2629450305
23300	09:12:19.736	00:00:23.299	1398	-1024	-768	-1	-1	-1	-1	4	-1024	-768	-1	-1	-1	-1	4		0	0						Untertest1.avi	0	880	547	72	111				0	Content		-72	-111	23299762	2629466302
23316	09:12:19.752	00:00:23.316	1399	-1024	-768	-1	-1	-1	-1	4	-1024	-768	-1	-1	-1	-1	4		0	0						Untertest1.avi	0	880	547	72	111				0	Content		-72	-111	23316384	2629482924
23333	09:12:19.769	00:00:23.333	1400	-1024	-768	-1	-1	-1	-1	4	-1024	-768	-1	-1	-1	-1	4		0	0						Untertest1.avi	0	880	547	72	111				0	Content		-72	-111	23333134	2629499674
23350	09:12:19.786	00:00:23.350	1401	-1024	-768	-1	-1	-1	-1	4	-1024	-768	-1	-1	-1	-1	4		0	0						Untertest1.avi	0	880	547	72	111				0	Content		-72	-111	23350256	2629516796
23366	09:12:19.802	00:00:23.366	1402	-1024	-768	-1	-1	-1	-1	4	-1024	-768	-1	-1	-1	-1	4		0	0						Untertest1.avi	0	880	547	72	111				0	Content		-72	-111	23366377	2629532917
23383	09:12:19.819	00:00:23.383	1403	-1024	-768	-1	-1	-1	-1	4	-1024	-768	-1	-1	-1	-1	4		0	0						Untertest1.avi	0	880	547	72	111				0	Content		-72	-111	23383062	2629549602
23400	09:12:19.836	00:00:23.399	1404	-1024	-768	-1	-1	-1	-1	4	-1024	-768	-1	-1	-1	-1	4		0	0						Untertest1.avi	0	880	547	72	111				0	Content		-72	-111	23399728	2629566268
23416	09:12:19.852	00:00:23.416	1405	-1024	-768	-1	-1	-1	-1	4	-1024	-768	-1	-1	-1	-1	4		0	0						Untertest1.avi	0	880	547	72	111				0	Content		-72	-111	23416361	2629582901
23433	09:12:19.869	00:00:23.433	1406	-1024	-768	-1	-1	-1	-1	4	-1024	-768	-1	-1	-1	-1	4		0	0						Untertest1.avi	0	880	547	72	111				0	Content		-72	-111	23433028	2629599568
23450	09:12:19.886	00:00:23.449	1407	-1024	-768	-1	-1	-1	-1	4	-1024	-768	-1	-1	-1	-1	4		0	0						Untertest1.avi	0	880	547	72	111				0	Content		-72	-111	23449849	2629616389
23467	09:12:19.903	00:00:23.466	1408	-1024	-768	-1	-1	-1	-1	4	-1024	-768	-1	-1	-1	-1	4		0	0						Untertest1.avi	0	880	547	72	111				0	Content		-72	-111	23466515	2629633055
23483	09:12:19.919	00:00:23.483	1409	-1024	-768	-1	-1	-1	-1	4	-1024	-768	-1	-1	-1	-1	4		0	0						Untertest1.avi	0	880	547	72	111				0	Content		-72	-111	23483182	2629649722
23500	09:12:19.936	00:00:23.500	1410	-1024	-768	-1	-1	-1	-1	4	-1024	-768	-1	-1	-1	-1	4		0	0						Untertest1.avi	0	880	547	72	111				0	Content		-72	-111	23500332	2629666872
23517	09:12:19.953	00:00:23.516	1411	-1024	-768	-1	-1	-1	-1	4	-1024	-768	-1	-1	-1	-1	4		0	0						Untertest1.avi	0	880	547	72	111				0	Content		-72	-111	23516998	2629683538
23534	09:12:19.970	00:00:23.534	1412	-1024	-768	-1	-1	-1	-1	4	-1024	-768	-1	-1	-1	-1	4		0	0						Untertest1.avi	0	880	547	72	111				0	Content		-72	-111	23534246	2629700786
23551	09:12:19.987	00:00:23.550	1413	-1024	-768	-1	-1	-1	-1	4	-1024	-768	-1	-1	-1	-1	4		0	0						Untertest1.avi	0	880	547	72	111				0	Content		-72	-111	23550912	2629717452
23567	09:12:20.003	00:00:23.567	1414	-1024	-768	-1	-1	-1	-1	4	-1024	-768	-1	-1	-1	-1	4		0	0						Untertest1.avi	0	880	547	72	111				0	Content		-72	-111	23567101	2629733641
23584	09:12:20.020	00:00:23.583	1415	-1024	-768	-1	-1	-1	-1	4	-1024	-768	-1	-1	-1	-1	4		0	0						Untertest1.avi	0	880	547	72	111				0	Content		-72	-111	23583767	2629750307
23600	09:12:20.036	00:00:23.600	1416	-1024	-768	-1	-1	-1	-1	4	-1024	-768	-1	-1	-1	-1	4		0	0						Untertest1.avi	0	880	547	72	111				0	Content		-72	-111	23600433	2629766973
23617	09:12:20.053	00:00:23.616	1417	-1024	-768	-1	-1	-1	-1	4	-1024	-768	-1	-1	-1	-1	4		0	0						Untertest1.avi	0	880	547	72	111				0	Content		-72	-111	23616820	2629783360
23633	09:12:20.069	00:00:23.633	1418	-1024	-768	-1	-1	-1	-1	4	-1024	-768	-1	-1	-1	-1	4		0	0						Untertest1.avi	0	880	547	72	111				0	Content		-72	-111	23633486	2629800026
23650	09:12:20.086	00:00:23.650	1419	-1024	-768	-1	-1	-1	-1	4	-1024	-768	-1	-1	-1	-1	4		0	0						Untertest1.avi	0	880	547	72	111				0	Content		-72	-111	23650152	2629816692
23666	09:12:20.102	00:00:23.666	1420	-1024	-768	-1	-1	-1	-1	4	-1024	-768	-1	-1	-1	-1	4		0	0						Untertest1.avi	0	880	547	72	111				0	Content		-72	-111	23666224	2629832764
23683	09:12:20.119	00:00:23.682	1421	-1024	-768	-1	-1	-1	-1	4	-1024	-768	-1	-1	-1	-1	4		0	0						Untertest1.avi	0	880	547	72	111				0	Content		-72	-111	23682837	2629849377
23700	09:12:20.136	00:00:23.699	1422	-1024	-768	-1	-1	-1	-1	4	-1024	-768	-1	-1	-1	-1	4		0	0						Untertest1.avi	0	880	547	72	111				0	Content		-72	-111	23699525	2629866065
23716	09:12:20.152	00:00:23.716	1423	-1024	-768	-1	-1	-1	-1	4	-1024	-768	-1	-1	-1	-1	4		0	0						Untertest1.avi	0	880	547	72	111				0	Content		-72	-111	23716186	2629882726
23733	09:12:20.169	00:00:23.732	1424	-1024	-768	-1	-1	-1	-1	4	-1024	-768	-1	-1	-1	-1	4		0	0						Untertest1.avi	0	880	547	72	111				0	Content		-72	-111	23732852	2629899392
23750	09:12:20.186	00:00:23.749	1425	-1024	-768	-1	-1	-1	-1	4	-1024	-768	-1	-1	-1	-1	4		0	0						Untertest1.avi	0	880	547	72	111				0	Content		-72	-111	23749715	2629916255
23766	09:12:20.202	00:00:23.766	1426	-1024	-768	-1	-1	-1	-1	4	-1024	-768	-1	-1	-1	-1	4		0	0						Untertest1.avi	0	880	547	72	111				0	Content		-72	-111	23766382	2629932922
23783	09:12:20.219	00:00:23.783	1427	-1024	-768	-1	-1	-1	-1	4	-1024	-768	-1	-1	-1	-1	4		0	0						Untertest1.avi	0	880	547	72	111				0	Content		-72	-111	23783363	2629949903
23800	09:12:20.236	00:00:23.800	1428	-1024	-768	-1	-1	-1	-1	4	-1024	-768	-1	-1	-1	-1	4		0	0						Untertest1.avi	0	880	547	72	111				0	Content		-72	-111	23800029	2629966569
23817	09:12:20.253	00:00:23.816	1429	-1024	-768	-1	-1	-1	-1	4	-1024	-768	-1	-1	-1	-1	4		0	0						Untertest1.avi	0	880	547	72	111				0	Content		-72	-111	23816696	2629983236
23834	09:12:20.270	00:00:23.833	1430	-1024	-768	-1	-1	-1	-1	4	-1024	-768	-1	-1	-1	-1	4		0	0						Untertest1.avi	0	880	547	72	111				0	Content		-72	-111	23833952	2630000492
23851	09:12:20.287	00:00:23.850	1431	-1024	-768	-1	-1	-1	-1	4	-1024	-768	-1	-1	-1	-1	4		0	0						Untertest1.avi	0	880	547	72	111				0	Content		-72	-111	23850618	2630017158
23867	09:12:20.303	00:00:23.866	1432	-1024	-768	-1	-1	-1	-1	4	-1024	-768	-1	-1	-1	-1	4		0	0						Untertest1.avi	0	880	547	72	111				0	Content		-72	-111	23866851	2630033391
23884	09:12:20.320	00:00:23.883	1433	-1024	-768	-1	-1	-1	-1	4	-1024	-768	-1	-1	-1	-1	4		0	0						Untertest1.avi	0	880	547	72	111				0	Content		-72	-111	23883517	2630050057
23900	09:12:20.336	00:00:23.900	1434	-1024	-768	-1	-1	-1	-1	4	-1024	-768	-1	-1	-1	-1	4		0	0						Untertest1.avi	0	880	547	72	111				0	Content		-72	-111	23900183	2630066723
23916	09:12:20.352	00:00:23.915	1435	-1024	-768	-1	-1	-1	-1	4	-1024	-768	-1	-1	-1	-1	4		0	0						Untertest1.avi	0	880	547	72	111				0	Content		-72	-111	23915937	2630082477
23933	09:12:20.369	00:00:23.932	1436	-1024	-768	-1	-1	-1	-1	4	-1024	-768	-1	-1	-1	-1	4		0	0						Untertest1.avi	0	880	547	72	111				0	Content		-72	-111	23932686	2630099226
23949	09:12:20.385	00:00:23.949	1437	-1024	-768	-1	-1	-1	-1	4	-1024	-768	-1	-1	-1	-1	4		0	0						Untertest1.avi	0	880	547	72	111				0	Content		-72	-111	23949306	2630115846
23966	09:12:20.402	00:00:23.966	1438	-1024	-768	-1	-1	-1	-1	4	-1024	-768	-1	-1	-1	-1	4		0	0						Untertest1.avi	0	880	547	72	111				0	Content		-72	-111	23966051	2630132591
23983	09:12:20.419	00:00:23.982	1439	-1024	-768	-1	-1	-1	-1	4	-1024	-768	-1	-1	-1	-1	4		0	0						Untertest1.avi	0	880	547	72	111				0	Content		-72	-111	23982797	2630149337
23999	09:12:20.435	00:00:23.999	1440	-1024	-768	-1	-1	-1	-1	4	-1024	-768	-1	-1	-1	-1	4		0	0						Untertest1.avi	0	880	547	72	111				0	Content		-72	-111	23999463	2630166003
24016	09:12:20.452	00:00:24.016	1441	-1024	-768	-1	-1	-1	-1	4	-1024	-768	-1	-1	-1	-1	4		0	0						Untertest1.avi	0	880	547	72	111				0	Content		-72	-111	24016165	2630182705
24033	09:12:20.469	00:00:24.032	1442	-1024	-768	-1	-1	-1	-1	4	-1024	-768	-1	-1	-1	-1	4		0	0						Untertest1.avi	0	880	547	72	111				0	Content		-72	-111	24032975	2630199515
24050	09:12:20.486	00:00:24.049	1443	-1024	-768	-1	-1	-1	-1	4	-1024	-768	-1	-1	-1	-1	4		0	0						Untertest1.avi	0	880	547	72	111				0	Content		-72	-111	24049642	2630216182
24066	09:12:20.502	00:00:24.066	1444	-1024	-768	-1	-1	-1	-1	4	-1024	-768	-1	-1	-1	-1	4		0	0						Untertest1.avi	0	880	547	72	111				0	Content		-72	-111	24066274	2630232814
24083	09:12:20.519	00:00:24.082	1445	-1024	-768	-1	-1	-1	-1	4	-1024	-768	-1	-1	-1	-1	4		0	0						Untertest1.avi	0	880	547	72	111				0	Content		-72	-111	24082940	2630249480
24100	09:12:20.536	00:00:24.099	1446	-1024	-768	-1	-1	-1	-1	4	-1024	-768	-1	-1	-1	-1	4		0	0						Untertest1.avi	0	880	547	72	111				0	Content		-72	-111	24099546	2630266086
24116	09:12:20.552	00:00:24.116	1447	-1024	-768	-1	-1	-1	-1	4	-1024	-768	-1	-1	-1	-1	4		0	0						Untertest1.avi	0	880	547	72	111				0	Content		-72	-111	24116212	2630282752
24133	09:12:20.569	00:00:24.132	1448	-1024	-768	-1	-1	-1	-1	4	-1024	-768	-1	-1	-1	-1	4		0	0						Untertest1.avi	0	880	547	72	111				0	Content		-72	-111	24132772	2630299312
24150	09:12:20.586	00:00:24.149	1449	-1024	-768	-1	-1	-1	-1	4	-1024	-768	-1	-1	-1	-1	4		0	0						Untertest1.avi	0	880	547	72	111				0	Content		-72	-111	24149646	2630316186
24166	09:12:20.602	00:00:24.166	1450	-1024	-768	-1	-1	-1	-1	4	-1024	-768	-1	-1	-1	-1	4		0	0						Untertest1.avi	0	880	547	72	111				0	Content		-72	-111	24166227	2630332767
24183	09:12:20.619	00:00:24.182	1451	-1024	-768	-1	-1	-1	-1	4	-1024	-768	-1	-1	-1	-1	4		0	0						Untertest1.avi	0	880	547	72	111				0	Content		-72	-111	24182893	2630349433
24200	09:12:20.636	00:00:24.199	1452	-1024	-768	-1	-1	-1	-1	4	-1024	-768	-1	-1	-1	-1	4		0	0						Untertest1.avi	0	880	547	72	111				0	Content		-72	-111	24199560	2630366100
24216	09:12:20.652	00:00:24.216	1453	-1024	-768	-1	-1	-1	-1	4	-1024	-768	-1	-1	-1	-1	4		0	0						Untertest1.avi	0	880	547	72	111				0	Content		-72	-111	24216160	2630382700
24233	09:12:20.669	00:00:24.232	1454	-1024	-768	-1	-1	-1	-1	4	-1024	-768	-1	-1	-1	-1	4		0	0						Untertest1.avi	0	880	547	72	111				0	Content		-72	-111	24232826	2630399366
24249	09:12:20.685	00:00:24.249	1455	-1024	-768	-1	-1	-1	-1	4	-1024	-768	-1	-1	-1	-1	4		0	0						Untertest1.avi	0	880	547	72	111				0	Content		-72	-111	24249422	2630415962
24266	09:12:20.702	00:00:24.266	1456	-1024	-768	-1	-1	-1	-1	4	-1024	-768	-1	-1	-1	-1	4		0	0						Untertest1.avi	0	880	547	72	111				0	Content		-72	-111	24266088	2630432628
24283	09:12:20.719	00:00:24.282	1457	-1024	-768	-1	-1	-1	-1	4	-1024	-768	-1	-1	-1	-1	4		0	0						Untertest1.avi	0	880	547	72	111				0	Content		-72	-111	24282631	2630449171
24299	09:12:20.735	00:00:24.299	1458	-1024	-768	-1	-1	-1	-1	4	-1024	-768	-1	-1	-1	-1	4		0	0						Untertest1.avi	0	880	547	72	111				0	Content		-72	-111	24299003	2630465543
24316	09:12:20.752	00:00:24.315	1459	-1024	-768	-1	-1	-1	-1	4	-1024	-768	-1	-1	-1	-1	4		0	0						Untertest1.avi	0	880	547	72	111				0	Content		-72	-111	24315813	2630482353
24332	09:12:20.768	00:00:24.332	1460	-1024	-768	-1	-1	-1	-1	4	-1024	-768	-1	-1	-1	-1	4		0	0						Untertest1.avi	0	880	547	72	111				0	Content		-72	-111	24332479	2630499019
24349	09:12:20.785	00:00:24.349	1461	1193,152	578,3555	0,4167223	0,6788486	479,0002	2,753036	3	1335,862	576,8264	0,4167536	0,6788467	479,0002	2,754945	1	6	1336	577						Untertest1.avi	0	880	547	72	111	1264	466	17	0	Content		1264	466	24349243	2630515783
24366	09:12:20.802	00:00:24.366	1462	-1024	-768	-1	-1	-1	-1	4	-1024	-768	-1	-1	-1	-1	4		0	0						Untertest1.avi	0	880	547	72	111				0	Content		-72	-111	24366114	2630532654
24383	09:12:20.819	00:00:24.382	1463	-1024	-768	-1	-1	-1	-1	4	-1024	-768	-1	-1	-1	-1	4		0	0						Untertest1.avi	0	880	547	72	111				0	Content		-72	-111	24382861	2630549401
24400	09:12:20.836	00:00:24.399	1464	-1024	-768	-1	-1	-1	-1	4	-1024	-768	-1	-1	-1	-1	4		0	0						Untertest1.avi	0	880	547	72	111				0	Content		-72	-111	24399528	2630566068
24416	09:12:20.852	00:00:24.416	1465	-1024	-768	-1	-1	-1	-1	4	-1024	-768	-1	-1	-1	-1	4		0	0						Untertest1.avi	0	880	547	72	111				0	Content		-72	-111	24416233	2630582773
24433	09:12:20.869	00:00:24.432	1466	-1024	-768	-1	-1	-1	-1	4	-1024	-768	-1	-1	-1	-1	4		0	0						Untertest1.avi	0	880	547	72	111				0	Content		-72	-111	24432794	2630599334
24449	09:12:20.885	00:00:24.449	1467	-1024	-768	-1	-1	-1	-1	4	-1024	-768	-1	-1	-1	-1	4		0	0						Untertest1.avi	0	880	547	72	111				0	Content		-72	-111	24449461	2630616001
24466	09:12:20.902	00:00:24.465	1468	-1024	-768	-1	-1	-1	-1	4	-1024	-768	-1	-1	-1	-1	4		0	0						Untertest1.avi	0	880	547	72	111				0	Content		-72	-111	24465978	2630632518
24483	09:12:20.919	00:00:24.482	1469	-1024	-768	-1	-1	-1	-1	4	-1024	-768	-1	-1	-1	-1	4		0	0						Untertest1.avi	0	880	547	72	111				0	Content		-72	-111	24482599	2630649139
24499	09:12:20.935	00:00:24.499	1470	-1024	-768	-1	-1	-1	-1	4	-1024	-768	-1	-1	-1	-1	4		0	0						Untertest1.avi	0	880	547	72	111				0	Content		-72	-111	24499254	2630665794
24516	09:12:20.952	00:00:24.515	1471	-1024	-768	-1	-1	-1	-1	4	-1024	-768	-1	-1	-1	-1	4		0	0						Untertest1.avi	0	880	547	72	111				0	Content		-72	-111	24515920	2630682460
24533	09:12:20.969	00:00:24.532	1472	-1024	-768	-1	-1	-1	-1	4	-1024	-768	-1	-1	-1	-1	4		0	0						Untertest1.avi	0	880	547	72	111				0	Content		-72	-111	24532668	2630699208
24549	09:12:20.985	00:00:24.549	1473	1051,934	946,2209	0,4346021	0,669731	480,2122	3,065078	0	804,2351	955,0692	0,2679113	0,6863886	480,2123	3,177552	0	7	928	951						Untertest1.avi	0	880	547	72	111	863	828	267	0	Content		856	840	24549282	2630715822
24566	09:12:21.002	00:00:24.565	1474	1080,234	958,1096	0,4362573	0,6698749	488,1903	3,121264	0	805,959	926,7993	0,2686814	0,6866342	486,279	3,169137	0	7	943	942						Untertest1.avi	0	880	547	72	111	863	828	267	0	Content		871	831	24565913	2630732453
24582	09:12:21.018	00:00:24.582	1475	1082,973	946,4244	0,4364906	0,6698646	490,1402	3,177055	0	807,4208	920,5663	0,2686778	0,686752	486,9657	3,182313	0	7	945	933						Untertest1.avi	0	880	547	72	111	863	828	267	0	Content		873	822	24582287	2630748827
24599	09:12:21.035	00:00:24.599	1476	1091,769	960,7734	0,4367982	0,669863	492,2343	3,128155	0	835,1951	950,7482	0,2685332	0,6869208	486,6168	3,171605	0	7	963	956						Untertest1.avi	0	880	547	72	111	863	828	267	0	Content		891	845	24599405	2630765945
24616	09:12:21.052	00:00:24.616	1477	1087,96	968,6003	0,4368211	0,6698196	492,2343	3,085762	0	778,7223	946,2955	0,2684747	0,6868833	486,6169	3,166703	0	7	933	957						Untertest1.avi	0	880	547	72	111	863	828	267	0	Content		861	846	24616030	2630782570
24633	09:12:21.069	00:00:24.632	1478	1100,734	942,5024	0,4367247	0,669856	492,2343	3,079675	0	814,0173	947,4126	0,2684363	0,6869459	486,6169	3,004076	0	7	957	945						Untertest1.avi	0	880	547	72	111	863	828	267	0	Content		885	834	24632768	2630799308
24649	09:12:21.085	00:00:24.648	1479	1079,594	939,4541	0,4363893	0,6699342	490,908	3,132068	0	808,2394	941,3923	0,2680502	0,6871741	484,3554	3,086058	0	7	944	940						Untertest1.avi	0	880	547	72	111	863	828	267	0	Content		872	829	24648897	2630815437
24666	09:12:21.102	00:00:24.665	1480	1094,927	965,2585	0,4365193	0,6698948	490,908	3,081402	0	777,8683	945,9644	0,2681182	0,6870288	484,3555	3,112005	0	7	936	956						Untertest1.avi	0	880	547	72	111	863	828	267	0	Content		864	845	24665893	2630832433
24683	09:12:21.119	00:00:24.682	1481	1102,837	935,1268	0,436546	0,6698744	490,908	2,99148	0	756,4278	930,9095	0,2656979	0,6870975	467,5531	2,984433	0	7	930	933						Untertest1.avi	0	880	547	72	111	863	828	267	0	Content		858	822	24682516	2630849056
24699	09:12:21.135	00:00:24.699	1482	1089,945	950,3472	0,4358935	0,6699026	487,9247	3,031785	0	780,3678	900,477	0,2659628	0,6871338	467,9413	3,082478	0	7	935	925						Untertest1.avi	0	880	547	72	111	863	828	267	0	Content		863	814	24699137	2630865677
24716	09:12:21.152	00:00:24.715	1483	1071,404	962,6744	0,4365188	0,6698853	490,7265	3,142967	0	796,5038	914,9481	0,2660148	0,6870681	467,8329	3,050374	0	7	934	939						Untertest1.avi	0	880	547	72	111	863	828	267	0	Content		862	828	24715883	2630882423
24732	09:12:21.168	00:00:24.732	1484	2143,431	993,6103	0,4429143	0,6700326	490,7265	3,349454	0	790,5364	916,2543	0,2660277	0,6870782	467,8382	3,033272	0	7	1467	955						Untertest1.avi	0	880	547	72	111	863	828	267	0	Content		1395	844	24732381	2630898921
24749	09:12:21.185	00:00:24.749	1485	1073,388	939,0474	0,4365163	0,6700668	490,613	3,124963	0	775,4706	904,9329	0,266036	0,6870663	467,8289	3,066587	0	7	924	922						Untertest1.avi	0	880	547	72	111	863	828	267	0	Content		852	811	24749451	2630915991
24766	09:12:21.202	00:00:24.765	1486	1067,032	960,1102	0,4364757	0,6701029	490,4359	3,131136	0	802,3211	903,4056	0,2660218	0,6871305	467,7871	3,063106	0	7	935	932						Untertest1.avi	0	880	547	72	111	863	828	267	0	Content		863	821	24765627	2630932167
24782	09:12:21.218	00:00:24.782	1487	1077,982	935,2238	0,4371831	0,670153	493,74	3,134284	0	791,4036	920,3076	0,2660082	0,6871929	467,7007	3,067158	0	7	935	928						Untertest1.avi	0	880	547	72	111	863	828	267	0	Content		863	817	24782282	2630948822
24799	09:12:21.235	00:00:24.798	1488	1073,55	944,545	0,4370016	0,6702291	492,7908	3,130332	0	793,9942	917,3798	0,2660197	0,6872687	467,8125	3,003928	0	7	934	931						Untertest1.avi	0	880	547	72	111	863	828	267	0	Content		862	820	24798879	2630965419
24816	09:12:21.252	00:00:24.816	1489	1080,093	936,1431	0,4370513	0,6702974	492,9993	3,129837	0	785,0356	915,3405	0,2660389	0,6873762	467,7521	3,059756	0	8	933	926						Untertest1.avi	0	880	547	72	111	794	820	516	0	Content		861	815	24816067	2630982607
24833	09:12:21.269	00:00:24.832	1490	1083,016	928,7794	0,4374059	0,6703438	494,6394	3,138617	0	773,7189	915,971	0,2660369	0,6875114	467,7145	3,052838	0	8	928	922						Untertest1.avi	0	880	547	72	111	794	820	516	0	Content		856	811	24832692	2630999232
24849	09:12:21.285	00:00:24.849	1491	1084,48	956,0931	0,4372993	0,6704015	494,1105	3,111923	0	782,2935	905,6163	0,2660519	0,6877067	467,6591	3,090881	0	8	933	931						Untertest1.avi	0	880	547	72	111	794	820	516	0	Content		861	820	24849313	2631015853
24865	09:12:21.301	00:00:24.865	1492	-1024	-768	-1	-1	-1	-1	4	777,9009	918,0251	0,2660179	0,6878572	467,7386	3,076847	0	8	778	918						Untertest1.avi	0	880	547	72	111	794	820	516	0	Content		706	807	24865491	2631032031
24882	09:12:21.318	00:00:24.882	1493	1027,919	927,8214	0,4327941	0,6707579	472,7571	3,022662	0	780,8885	910,6486	0,2660095	0,6879753	467,8338	3,050399	0	8	904	919						Untertest1.avi	0	880	547	72	111	794	820	516	0	Content		832	808	24882112	2631048652
24899	09:12:21.335	00:00:24.898	1494	1003,179	926,6288	0,4326126	0,6707773	473,0513	2,930301	0	726,6323	926,7357	0,2657194	0,6880391	467,5306	2,963267	0	8	865	927						Untertest1.avi	0	880	547	72	111	794	820	516	0	Content		793	816	24898860	2631065400
24916	09:12:21.352	00:00:24.915	1495	1037,816	966,0449	0,4326214	0,6708429	473,0345	3,030602	0	734,4577	919,7611	0,265727	0,688227	467,4816	2,947304	0	8	886	943						Untertest1.avi	0	880	547	72	111	794	820	516	0	Content		814	832	24915975	2631082515
24932	09:12:21.368	00:00:24.932	1496	1029,377	949,6556	0,4326141	0,670888	473,0019	2,972851	0	731,3539	930,9686	0,2657383	0,6882812	467,5235	2,989164	0	8	880	940						Untertest1.avi	0	880	547	72	111	794	820	516	0	Content		808	829	24932355	2631098895
24949	09:12:21.385	00:00:24.948	1497	1019,93	955,9294	0,4326347	0,670898	473,0073	2,971195	0	725,5488	907,4751	0,2657503	0,6883813	467,4822	3,010205	0	8	873	932						Untertest1.avi	0	880	547	72	111	794	820	516	0	Content		801	821	24948979	2631115519
24966	09:12:21.402	00:00:24.965	1498	1016,434	950,4681	0,4326456	0,6709161	473,0023	2,938029	0	724,1396	922,6278	0,2657667	0,6884391	467,5125	2,975016	0	8	870	937						Untertest1.avi	0	880	547	72	111	794	820	516	0	Content		798	826	24965727	2631132267
24982	09:12:21.418	00:00:24.982	1499	1012,725	949,8261	0,4326613	0,6709016	472,9908	2,916368	0	718,5234	917,7363	0,2658143	0,688436	467,7679	2,993997	0	8	866	934						Untertest1.avi	0	880	547	72	111	794	820	516	0	Content		794	823	24982352	2631148892
24999	09:12:21.435	00:00:24.998	1500	1020,561	945,6108	0,4326655	0,6708613	472,9957	2,909172	0	747,5642	924,7811	0,2658336	0,6884632	467,7572	2,885777	0	8	884	935						Untertest1.avi	0	880	547	72	111	794	820	516	0	Content		812	824	24998972	2631165512
25016	09:12:21.452	00:00:25.015	1501	990,8123	938,5103	0,4327452	0,6708342	473,2135	2,82386	0	720,7451	909,4313	0,2658506	0,6884921	467,7491	2,905984	0	8	856	924						Untertest1.avi	0	880	547	72	111	794	820	516	0	Content		784	813	25015597	2631182137
25032	09:12:21.468	00:00:25.032	1502	1020,244	955,002	0,4327782	0,6708257	473,1982	2,830382	0	722,1804	919,433	0,2659143	0,6885382	467,6132	2,895463	0	8	871	937						Untertest1.avi	0	880	547	72	111	794	820	516	0	Content		799	826	25032344	2631198884
25049	09:12:21.485	00:00:25.048	1503	1011,786	949,0841	0,4328029	0,6708142	473,1507	2,866649	0	737,2321	919,3262	0,265956	0,6885391	467,7422	2,855524	0	8	875	934						Untertest1.avi	0	880	547	72	111	794	820	516	0	Content		803	823	25048966	2631215506
25066	09:12:21.502	00:00:25.065	1504	1008,796	928,9229	0,4328245	0,6707881	473,1382	2,807897	0	726,9445	924,2507	0,2659708	0,6885552	467,7188	2,856614	0	8	868	927						Untertest1.avi	0	880	547	72	111	794	820	516	0	Content		796	816	25065589	2631232129
25082	09:12:21.518	00:00:25.082	1505	1003,188	935,7496	0,4328369	0,6708015	473,1559	2,818287	0	714,6689	921,0043	0,2659382	0,6886041	467,451	2,833969	0	8	859	928						Untertest1.avi	0	880	547	72	111	794	820	516	0	Content		787	817	25082211	2631248751
25099	09:12:21.535	00:00:25.098	1506	1003,524	949,8475	0,432826	0,6707981	473,1333	2,841735	0	716,7333	911,0173	0,2659806	0,6885979	467,7416	2,833419	0	8	860	930						Untertest1.avi	0	880	547	72	111	794	820	516	0	Content		788	819	25098957	2631265497
25116	09:12:21.552	00:00:25.115	1507	1011,162	942,5706	0,4328258	0,6708	473,1465	2,830895	0	729,9353	909,5847	0,2659315	0,688611	467,4705	2,822874	0	8	871	926						Untertest1.avi	0	880	547	72	111	794	820	516	0	Content		799	815	25115581	2631282121
25132	09:12:21.568	00:00:25.132	1508	1006,516	935,5516	0,4328201	0,6708029	473,1444	2,743507	0	736,02	923,6959	0,2659216	0,6886401	467,4273	2,782652	0	8	871	930						Untertest1.avi	0	880	547	72	111	794	820	516	0	Content		799	819	25132204	2631298744
25149	09:12:21.585	00:00:25.148	1509	1005,7	944,5653	0,4328088	0,6708192	473,116	2,747905	0	725,5417	916,7628	0,265907	0,6886977	467,4985	2,712296	0	8	866	931						Untertest1.avi	0	880	547	72	111	794	820	516	0	Content		794	820	25148827	2631315367
25166	09:12:21.602	00:00:25.165	1510	1003,507	936,7751	0,4327874	0,6708319	473,1456	2,729209	0	710,2465	914,0983	0,2658439	0,6887191	467,2023	2,794452	0	8	857	925						Untertest1.avi	0	880	547	72	111	794	820	516	0	Content		785	814	25165577	2631332117
25182	09:12:21.618	00:00:25.182	1511	1006,316	948,0804	0,4328001	0,6708283	473,1302	2,672794	0	737,2703	923,0575	0,2658838	0,6887189	467,3638	2,718191	0	8	872	936						Untertest1.avi	0	880	547	72	111	794	820	516	0	Content		800	825	25182198	2631348738
25199	09:12:21.635	00:00:25.198	1512	1005,435	949,6448	0,4328474	0,6708166	473,1114	2,695297	0	719,37	920,6825	0,2659795	0,6886817	467,3279	2,783888	0	8	862	935						Untertest1.avi	0	880	547	72	111	794	820	516	0	Content		790	824	25198819	2631365359
25215	09:12:21.651	00:00:25.215	1513	999,502	941,757	0,4329627	0,6708104	472,9023	2,713727	0	709,2497	906,094	0,2660418	0,6886444	467,3034	2,766443	0	8	854	924						Untertest1.avi	0	880	547	72	111	794	820	516	0	Content		782	813	25215442	2631381982
25232	09:12:21.668	00:00:25.232	1514	1019,055	957,9384	0,4330299	0,6708283	472,859	2,722519	0	691,1206	929,8207	0,2661115	0,6886451	467,2791	2,823086	0	8	855	944						Untertest1.avi	0	880	547	72	111	794	820	516	0	Content		783	833	25232188	2631398728
25249	09:12:21.685	00:00:25.248	1515	1004,976	943,4775	0,433074	0,6708321	472,8595	2,724685	0	709,8479	932,0381	0,2662359	0,6885964	467,6954	2,79079	0	8	857	938						Untertest1.avi	0	880	547	72	111	794	820	516	0	Content		785	827	25248810	2631415350
25265	09:12:21.701	00:00:25.265	1516	999,694	955,0831	0,4330836	0,6708586	472,8445	2,708242	0	705,9028	919,2235	0,26625	0,688588	467,7126	2,789318	0	8	853	937						Untertest1.avi	0	880	547	72	111	794	820	516	0	Content		781	826	25265434	2631431974
25282	09:12:21.718	00:00:25.282	1517	990,8702	952,5764	0,4331014	0,6708869	472,8575	2,726179	0	721,4531	920,0419	0,2662694	0,6885905	467,7391	2,702049	0	8	856	936						Untertest1.avi	0	880	547	72	111	794	820	516	0	Content		784	825	25282062	2631448602
25299	09:12:21.735	00:00:25.298	1518	974,7819	930,2537	0,4331279	0,6708938	472,8297	2,693643	0	701,682	915,0376	0,2663479	0,6885599	467,5941	2,817298	0	8	838	923						Untertest1.avi	0	880	547	72	111	794	820	516	0	Content		766	812	25298807	2631465347
25315	09:12:21.751	00:00:25.315	1519	989,915	963,0645	0,4333136	0,6708954	472,9829	2,721228	0	710,4587	921,5946	0,2666143	0,6885543	467,7661	2,773025	0	8	850	942						Untertest1.avi	0	880	547	72	111	794	820	516	0	Content		778	831	25315429	2631481969
25332	09:12:21.768	00:00:25.332	1520	905,4548	943,46	0,4341098	0,6714084	472,5796	2,701445	0	637,9492	972,2797	0,2677667	0,6887406	467,6349	2,731432	0	9	772	958						Untertest1.avi	0	880	547	72	111	369	883	183	0	Content		700	847	25332054	2631498594
25349	09:12:21.785	00:00:25.348	1521	-1024	-768	-1	-1	-1	-1	4	497,7518	964,6815	0,2691786	0,6892936	467,7475	2,772682	0	9	498	965						Untertest1.avi	0	880	547	72	111	369	883	183	0	Content		426	854	25348677	2631515217
25365	09:12:21.801	00:00:25.365	1522	-1024	-768	-1	-1	-1	-1	4	-1024	-768	-1	-1	-1	-1	4	9	0	0						Untertest1.avi	0	880	547	72	111	369	883	183	0	Content		-72	-111	25365426	2631531966
25382	09:12:21.818	00:00:25.382	1523	-1024	-768	-1	-1	-1	-1	4	453,0396	992,3941	0,2697512	0,6897177	467,7477	2,882228	0	9	453	992						Untertest1.avi	0	880	547	72	111	369	883	183	0	Content		381	881	25382048	2631548588
25399	09:12:21.835	00:00:25.398	1524	-1024	-768	-1	-1	-1	-1	4	441,1692	994,0426	0,2696946	0,6897036	467,7476	2,807525	0	9	441	994						Untertest1.avi	0	880	547	72	111	369	883	183	0	Content		369	883	25398672	2631565212
25415	09:12:21.851	00:00:25.415	1525	-1024	-768	-1	-1	-1	-1	4	-1024	-768	-1	-1	-1	-1	4	9	0	0						Untertest1.avi	0	880	547	72	111	369	883	183	0	Content		-72	-111	25415298	2631581838
25432	09:12:21.868	00:00:25.431	1526	-1024	-768	-1	-1	-1	-1	4	433,8521	1001,369	0,2695161	0,6897398	467,7476	2,801509	0	9	434	1001						Untertest1.avi	0	880	547	72	111	369	883	183	0	Content		362	890	25431919	2631598459
25449	09:12:21.885	00:00:25.448	1527	-1024	-768	-1	-1	-1	-1	4	-1024	-768	-1	-1	-1	-1	4	9	0	0						Untertest1.avi	0	880	547	72	111	369	883	183	0	Content		-72	-111	25448666	2631615206
25465	09:12:21.901	00:00:25.465	1528	-1024	-768	-1	-1	-1	-1	4	418,8809	1003,061	0,269372	0,6897816	467,7476	2,817033	0	9	419	1003						Untertest1.avi	0	880	547	72	111	369	883	183	0	Content		347	892	25465289	2631631829
25482	09:12:21.918	00:00:25.481	1529	-1024	-768	-1	-1	-1	-1	4	-1024	-768	-1	-1	-1	-1	4	9	0	0						Untertest1.avi	0	880	547	72	111	369	883	183	0	Content		-72	-111	25481913	2631648453
25499	09:12:21.935	00:00:25.498	1530	-1024	-768	-1	-1	-1	-1	4	423,8123	999,6697	0,2692532	0,6898382	467,7476	2,80989	0	9	424	1000						Untertest1.avi	0	880	547	72	111	369	883	183	0	Content		352	889	25498534	2631665074
25515	09:12:21.951	00:00:25.515	1531	-1024	-768	-1	-1	-1	-1	4	-1024	-768	-1	-1	-1	-1	4		0	0						Untertest1.avi	0	880	547	72	111				0	Content		-72	-111	25515283	2631681823
25532	09:12:21.968	00:00:25.531	1532	-1024	-768	-1	-1	-1	-1	4	-1024	-768	-1	-1	-1	-1	4		0	0						Untertest1.avi	0	880	547	72	111				0	Content		-72	-111	25531905	2631698445
25549	09:12:21.985	00:00:25.548	1533	-1024	-768	-1	-1	-1	-1	4	-1024	-768	-1	-1	-1	-1	4		0	0						Untertest1.avi	0	880	547	72	111				0	Content		-72	-111	25548528	2631715068
25565	09:12:22.001	00:00:25.565	1534	-1024	-768	-1	-1	-1	-1	4	-1024	-768	-1	-1	-1	-1	4		0	0						Untertest1.avi	0	880	547	72	111				0	Content		-72	-111	25565150	2631731690
25582	09:12:22.018	00:00:25.581	1535	-1024	-768	-1	-1	-1	-1	4	-1024	-768	-1	-1	-1	-1	4		0	0						Untertest1.avi	0	880	547	72	111				0	Content		-72	-111	25581520	2631748060
25599	09:12:22.035	00:00:25.598	1536	-1024	-768	-1	-1	-1	-1	4	-1024	-768	-1	-1	-1	-1	4		0	0						Untertest1.avi	0	880	547	72	111				0	Content		-72	-111	25598715	2631765255
25615	09:12:22.051	00:00:25.615	1537	-1024	-768	-1	-1	-1	-1	4	-1024	-768	-1	-1	-1	-1	4		0	0						Untertest1.avi	0	880	547	72	111				0	Content		-72	-111	25615385	2631781925
25632	09:12:22.068	00:00:25.632	1538	-1024	-768	-1	-1	-1	-1	4	-1024	-768	-1	-1	-1	-1	4		0	0						Untertest1.avi	0	880	547	72	111				0	Content		-72	-111	25632012	2631798552
25648	09:12:22.084	00:00:25.648	1539	-1024	-768	-1	-1	-1	-1	4	-1024	-768	-1	-1	-1	-1	4		0	0						Untertest1.avi	0	880	547	72	111				0	Content		-72	-111	25648136	2631814676
25665	09:12:22.101	00:00:25.664	1540	-1024	-768	-1	-1	-1	-1	4	-1024	-768	-1	-1	-1	-1	4		0	0						Untertest1.avi	0	880	547	72	111				0	Content		-72	-111	25664762	2631831302
25681	09:12:22.117	00:00:25.681	1541	-1024	-768	-1	-1	-1	-1	4	-1024	-768	-1	-1	-1	-1	4		0	0						Untertest1.avi	0	880	547	72	111				0	Content		-72	-111	25681380	2631847920
25699	09:12:22.135	00:00:25.698	1542	-1024	-768	-1	-1	-1	-1	4	-1024	-768	-1	-1	-1	-1	4		0	0						Untertest1.avi	0	880	547	72	111				0	Content		-72	-111	25698505	2631865045
25715	09:12:22.151	00:00:25.715	1543	-1024	-768	-1	-1	-1	-1	4	-1024	-768	-1	-1	-1	-1	4		0	0						Untertest1.avi	0	880	547	72	111				0	Content		-72	-111	25715250	2631881790
25732	09:12:22.168	00:00:25.731	1544	-1024	-768	-1	-1	-1	-1	4	-1024	-768	-1	-1	-1	-1	4		0	0						Untertest1.avi	0	880	547	72	111				0	Content		-72	-111	25731872	2631898412
25748	09:12:22.184	00:00:25.748	1545	-1024	-768	-1	-1	-1	-1	4	-1024	-768	-1	-1	-1	-1	4		0	0						Untertest1.avi	0	880	547	72	111				0	Content		-72	-111	25748496	2631915036
25765	09:12:22.201	00:00:25.765	1546	-1024	-768	-1	-1	-1	-1	4	-1024	-768	-1	-1	-1	-1	4		0	0						Untertest1.avi	0	880	547	72	111				0	Content		-72	-111	25765242	2631931782
25781	09:12:22.217	00:00:25.781	1547	-1024	-768	-1	-1	-1	-1	4	-1024	-768	-1	-1	-1	-1	4		0	0						Untertest1.avi	0	880	547	72	111				0	Content		-72	-111	25781368	2631947908
25798	09:12:22.234	00:00:25.797	1548	-1024	-768	-1	-1	-1	-1	4	-1024	-768	-1	-1	-1	-1	4		0	0						Untertest1.avi	0	880	547	72	111				0	Content		-72	-111	25797989	2631964529
25815	09:12:22.251	00:00:25.814	1549	-1024	-768	-1	-1	-1	-1	4	-1024	-768	-1	-1	-1	-1	4		0	0						Untertest1.avi	0	880	547	72	111				0	Content		-72	-111	25814611	2631981151
25832	09:12:22.268	00:00:25.831	1550	-1024	-768	-1	-1	-1	-1	4	-1024	-768	-1	-1	-1	-1	4		0	0						Untertest1.avi	0	880	547	72	111				0	Content		-72	-111	25831874	2631998414
25848	09:12:22.284	00:00:25.847	1551	-1024	-768	-1	-1	-1	-1	4	-1024	-768	-1	-1	-1	-1	4		0	0						Untertest1.avi	0	880	547	72	111				0	Content		-72	-111	25847985	2632014525
25865	09:12:22.301	00:00:25.864	1552	-1024	-768	-1	-1	-1	-1	4	-1024	-768	-1	-1	-1	-1	4		0	0						Untertest1.avi	0	880	547	72	111				0	Content		-72	-111	25864604	2632031144
25881	09:12:22.317	00:00:25.881	1553	-1024	-768	-1	-1	-1	-1	4	-1024	-768	-1	-1	-1	-1	4		0	0						Untertest1.avi	0	880	547	72	111				0	Content		-72	-111	25881228	2632047768
25898	09:12:22.334	00:00:25.897	1554	-1024	-768	-1	-1	-1	-1	4	-1024	-768	-1	-1	-1	-1	4		0	0						Untertest1.avi	0	880	547	72	111				0	Content		-72	-111	25897849	2632064389
25915	09:12:22.351	00:00:25.915	1555	-1024	-768	-1	-1	-1	-1	4	-1024	-768	-1	-1	-1	-1	4		0	0						Untertest1.avi	0	880	547	72	111				0	Content		-72	-111	25915040	2632081580
25932	09:12:22.368	00:00:25.932	1556	-1024	-768	-1	-1	-1	-1	4	-1024	-768	-1	-1	-1	-1	4		0	0						Untertest1.avi	0	880	547	72	111				0	Content		-72	-111	25932416	2632098956
25950	09:12:22.386	00:00:25.949	1557	-1024	-768	-1	-1	-1	-1	4	-1024	-768	-1	-1	-1	-1	4		0	0						Untertest1.avi	0	880	547	72	111				0	Content		-72	-111	25949662	2632116202
25965	09:12:22.401	00:00:25.964	1558	-1024	-768	-1	-1	-1	-1	4	-1024	-768	-1	-1	-1	-1	4		0	0						Untertest1.avi	0	880	547	72	111				0	Content		-72	-111	25964587	2632131127
25981	09:12:22.417	00:00:25.981	1559	-1024	-768	-1	-1	-1	-1	4	-1024	-768	-1	-1	-1	-1	4		0	0						Untertest1.avi	0	880	547	72	111				0	Content		-72	-111	25981208	2632147748
25998	09:12:22.434	00:00:25.997	1560	-1024	-768	-1	-1	-1	-1	4	-1024	-768	-1	-1	-1	-1	4		0	0						Untertest1.avi	0	880	547	72	111				0	Content		-72	-111	25997955	2632164495
26015	09:12:22.451	00:00:26.014	1561	-1024	-768	-1	-1	-1	-1	4	-1024	-768	-1	-1	-1	-1	4		0	0						Untertest1.avi	0	880	547	72	111				0	Content		-72	-111	26014579	2632181119
26031	09:12:22.467	00:00:26.031	1562	-1024	-768	-1	-1	-1	-1	4	-1024	-768	-1	-1	-1	-1	4		0	0						Untertest1.avi	0	880	547	72	111				0	Content		-72	-111	26031201	2632197741
26048	09:12:22.484	00:00:26.047	1563	-1024	-768	-1	-1	-1	-1	4	-1024	-768	-1	-1	-1	-1	4		0	0						Untertest1.avi	0	880	547	72	111				0	Content		-72	-111	26047824	2632214364
26065	09:12:22.501	00:00:26.064	1564	-1024	-768	-1	-1	-1	-1	4	-1024	-768	-1	-1	-1	-1	4		0	0						Untertest1.avi	0	880	547	72	111				0	Content		-72	-111	26064892	2632231432
26082	09:12:22.518	00:00:26.082	1565	-1024	-768	-1	-1	-1	-1	4	-1024	-768	-1	-1	-1	-1	4		0	0						Untertest1.avi	0	880	547	72	111				0	Content		-72	-111	26082265	2632248805
26100	09:12:22.536	00:00:26.099	1566	-1024	-768	-1	-1	-1	-1	4	-1024	-768	-1	-1	-1	-1	4		0	0						Untertest1.avi	0	880	547	72	111				0	Content		-72	-111	26099512	2632266052
26114	09:12:22.550	00:00:26.114	1567	-1024	-768	-1	-1	-1	-1	4	-1024	-768	-1	-1	-1	-1	4		0	0						Untertest1.avi	0	880	547	72	111				0	Content		-72	-111	26114440	2632280980
26131	09:12:22.567	00:00:26.131	1568	-1024	-768	-1	-1	-1	-1	4	-1024	-768	-1	-1	-1	-1	4		0	0						Untertest1.avi	0	880	547	72	111				0	Content		-72	-111	26131062	2632297602
26148	09:12:22.584	00:00:26.147	1569	-1024	-768	-1	-1	-1	-1	4	-1024	-768	-1	-1	-1	-1	4		0	0						Untertest1.avi	0	880	547	72	111				0	Content		-72	-111	26147808	2632314348
26164	09:12:22.600	00:00:26.164	1570	-1024	-768	-1	-1	-1	-1	4	-1024	-768	-1	-1	-1	-1	4		0	0						Untertest1.avi	0	880	547	72	111				0	Content		-72	-111	26164430	2632330970
26181	09:12:22.617	00:00:26.181	1571	-1024	-768	-1	-1	-1	-1	4	-1024	-768	-1	-1	-1	-1	4		0	0						Untertest1.avi	0	880	547	72	111				0	Content		-72	-111	26181052	2632347592
26198	09:12:22.634	00:00:26.197	1572	-1024	-768	-1	-1	-1	-1	4	-1024	-768	-1	-1	-1	-1	4		0	0						Untertest1.avi	0	880	547	72	111				0	Content		-72	-111	26197675	2632364215
26215	09:12:22.651	00:00:26.214	1573	-1024	-768	-1	-1	-1	-1	4	-1024	-768	-1	-1	-1	-1	4		0	0						Untertest1.avi	0	880	547	72	111				0	Content		-72	-111	26214867	2632381407
26232	09:12:22.668	00:00:26.232	1574	-1024	-768	-1	-1	-1	-1	4	-1024	-768	-1	-1	-1	-1	4		0	0						Untertest1.avi	0	880	547	72	111				0	Content		-72	-111	26232237	2632398777
26249	09:12:22.685	00:00:26.249	1575	-1024	-768	-1	-1	-1	-1	4	-1024	-768	-1	-1	-1	-1	4		0	0						Untertest1.avi	0	880	547	72	111				0	Content		-72	-111	26249485	2632416025
26264	09:12:22.700	00:00:26.264	1576	-1024	-768	-1	-1	-1	-1	4	-1024	-768	-1	-1	-1	-1	4		0	0						Untertest1.avi	0	880	547	72	111				0	Content		-72	-111	26264286	2632430826
26281	09:12:22.717	00:00:26.281	1577	-1024	-768	-1	-1	-1	-1	4	-1024	-768	-1	-1	-1	-1	4		0	0						Untertest1.avi	0	880	547	72	111				0	Content		-72	-111	26281036	2632447576
26298	09:12:22.734	00:00:26.297	1578	-1024	-768	-1	-1	-1	-1	4	-1024	-768	-1	-1	-1	-1	4		0	0						Untertest1.avi	0	880	547	72	111				0	Content		-72	-111	26297670	2632464210
26314	09:12:22.750	00:00:26.314	1579	-1024	-768	-1	-1	-1	-1	4	-1024	-768	-1	-1	-1	-1	4		0	0						Untertest1.avi	0	880	547	72	111				0	Content		-72	-111	26314285	2632480825
26331	09:12:22.767	00:00:26.331	1580	-1024	-768	-1	-1	-1	-1	4	-1024	-768	-1	-1	-1	-1	4		0	0						Untertest1.avi	0	880	547	72	111				0	Content		-72	-111	26331274	2632497814
26348	09:12:22.784	00:00:26.348	1581	-1024	-768	-1	-1	-1	-1	4	-1024	-768	-1	-1	-1	-1	4		0	0						Untertest1.avi	0	880	547	72	111				0	Content		-72	-111	26348216	2632514756
26365	09:12:22.801	00:00:26.364	1582	-1024	-768	-1	-1	-1	-1	4	-1024	-768	-1	-1	-1	-1	4		0	0						Untertest1.avi	0	880	547	72	111				0	Content		-72	-111	26364647	2632531187
26382	09:12:22.818	00:00:26.381	1583	-1024	-768	-1	-1	-1	-1	4	-1024	-768	-1	-1	-1	-1	4		0	0						Untertest1.avi	0	880	547	72	111				0	Content		-72	-111	26381518	2632548058
26398	09:12:22.834	00:00:26.398	1584	-1024	-768	-1	-1	-1	-1	4	-1024	-768	-1	-1	-1	-1	4		0	0						Untertest1.avi	0	880	547	72	111				0	Content		-72	-111	26398137	2632564677
26415	09:12:22.851	00:00:26.414	1585	-1024	-768	-1	-1	-1	-1	4	-1024	-768	-1	-1	-1	-1	4		0	0						Untertest1.avi	0	880	547	72	111				0	Content		-72	-111	26414761	2632581301
26431	09:12:22.867	00:00:26.431	1586	-1024	-768	-1	-1	-1	-1	4	-1024	-768	-1	-1	-1	-1	4		0	0						Untertest1.avi	0	880	547	72	111				0	Content		-72	-111	26431385	2632597925
26448	09:12:22.884	00:00:26.448	1587	-1024	-768	-1	-1	-1	-1	4	-1024	-768	-1	-1	-1	-1	4		0	0						Untertest1.avi	0	880	547	72	111				0	Content		-72	-111	26448005	2632614545
26465	09:12:22.901	00:00:26.464	1588	-1024	-768	-1	-1	-1	-1	4	-1024	-768	-1	-1	-1	-1	4		0	0						Untertest1.avi	0	880	547	72	111				0	Content		-72	-111	26464749	2632631289
26482	09:12:22.918	00:00:26.481	1589	-1024	-768	-1	-1	-1	-1	4	-1024	-768	-1	-1	-1	-1	4		0	0						Untertest1.avi	0	880	547	72	111				0	Content		-72	-111	26481571	2632648111
26498	09:12:22.934	00:00:26.497	1590	-1024	-768	-1	-1	-1	-1	4	-1024	-768	-1	-1	-1	-1	4		0	0						Untertest1.avi	0	880	547	72	111				0	Content		-72	-111	26497884	2632664424
26515	09:12:22.951	00:00:26.514	1591	-1024	-768	-1	-1	-1	-1	4	-1024	-768	-1	-1	-1	-1	4		0	0						Untertest1.avi	0	880	547	72	111				0	Content		-72	-111	26514617	2632681157
26531	09:12:22.967	00:00:26.531	1592	750,6658	879,2294	0,2657009	0,6908773	477,5684	2,925105	3	834,2988	909,4568	0,2657628	0,690868	477,5684	2,907273	1	10	834	909						Untertest1.avi	0	880	547	72	111	838	827	583	0	Content		762	798	26531365	2632697905
26548	09:12:22.984	00:00:26.547	1593	903,8298	929,7247	0,3461785	0,6801666	477,5683	2,933047	3	1012,049	965,2891	0,3462257	0,6801639	477,5683	2,91934	3	10	0	0						Untertest1.avi	0	880	547	72	111	838	827	583	0	Content		-72	-111	26547985	2632714525
26564	09:12:23.000	00:00:26.564	1594	1067,551	930,2231	0,4317878	0,6695043	477,5683	2,844655	0	784,6843	925,8034	0,2641311	0,6903517	467,4937	2,849751	0	10	926	928						Untertest1.avi	0	880	547	72	111	838	827	583	0	Content		854	817	26564485	2632731025
26581	09:12:23.017	00:00:26.581	1595	1109,915	956,5775	0,4331858	0,6690866	483,8782	2,958048	0	830,5484	910,0868	0,2643271	0,6900928	467,5598	2,888008	0	10	970	933						Untertest1.avi	0	880	547	72	111	838	827	583	0	Content		898	822	26581107	2632747647
26598	09:12:23.034	00:00:26.597	1596	1108,448	947,8386	0,4331817	0,6689122	483,8782	2,879822	0	776,1241	939,717	0,2640326	0,6897738	467,5497	2,821042	0	10	942	944						Untertest1.avi	0	880	547	72	111	838	827	583	0	Content		870	833	26597604	2632764144
26615	09:12:23.051	00:00:26.614	1597	1124,403	934,0997	0,4330974	0,6689211	483,8782	2,87627	0	775,2022	910,7156	0,2638622	0,6896785	467,44	2,865707	0	10	950	922						Untertest1.avi	0	880	547	72	111	838	827	583	0	Content		878	811	26614720	2632781260
26631	09:12:23.067	00:00:26.630	1598	-1024	-768	-1	-1	-1	-1	4	815,8813	921,7054	0,2640364	0,6897716	467,6794	3,006426	0	10	816	922						Untertest1.avi	0	880	547	72	111	838	827	583	0	Content		744	811	26630863	2632797403
26648	09:12:23.084	00:00:26.648	1599	1112,198	938,7963	0,4331047	0,668937	483,8782	3,014616	0	773,2655	922,2859	0,2638	0,6895966	467,3416	2,888236	0	10	943	931						Untertest1.avi	0	880	547	72	111	838	827	583	0	Content		871	820	26648043	2632814583
26665	09:12:23.101	00:00:26.664	1600	1097,223	935,1379	0,4331159	0,6686578	483,8782	2,90548	0	767,1768	918,9789	0,2638296	0,6893225	467,7181	2,808592	0	10	932	927						Untertest1.avi	0	880	547	72	111	838	827	583	0	Content		860	816	26664713	2632831253
26681	09:12:23.117	00:00:26.681	1601	1121,973	949,9934	0,4333156	0,6685375	484,8335	2,942937	0	827,5568	916,3643	0,2639341	0,6892987	467,5508	2,931981	0	10	975	933						Untertest1.avi	0	880	547	72	111	838	827	583	0	Content		903	822	26681412	2632847952
26697	09:12:23.133	00:00:26.697	1602	1104,134	952,562	0,4332123	0,6683666	484,8335	3,026103	0	777,1064	927,3909	0,2636473	0,6893014	467,385	2,919757	0	10	941	940						Untertest1.avi	0	880	547	72	111	838	827	583	0	Content		869	829	26697463	2632864003
26714	09:12:23.150	00:00:26.714	1603	1112,425	962,5924	0,4330174	0,6683859	484,8335	2,990648	0	765,8145	920,2993	0,263387	0,6893482	467,517	2,976626	0	10	939	941						Untertest1.avi	0	880	547	72	111	838	827	583	0	Content		867	830	26714084	2632880624
26731	09:12:23.167	00:00:26.730	1604	1066,203	916,7631	0,4302156	0,668752	472,1786	3,003351	0	806,1927	911,6964	0,2634475	0,6893658	467,4695	3,018084	0	10	936	914						Untertest1.avi	0	880	547	72	111	838	827	583	0	Content		864	803	26730844	2632897384
26748	09:12:23.184	00:00:26.747	1605	1070,922	938,7255	0,4303908	0,6682248	474,5534	2,935872	0	788,4946	938,272	0,2631204	0,6891488	467,6388	2,909368	0	10	930	938						Untertest1.avi	0	880	547	72	111	838	827	583	0	Content		858	827	26747949	2632914489
26765	09:12:23.201	00:00:26.764	1606	1059,599	926,7357	0,4302689	0,6680333	474,5534	2,828314	0	785,6375	934,275	0,262927	0,6890162	467,5669	2,892843	0	10	923	931						Untertest1.avi	0	880	547	72	111	838	827	583	0	Content		851	820	26764646	2632931186
26781	09:12:23.217	00:00:26.780	1607	1085,711	955,4277	0,4296474	0,6678315	472,4852	2,812758	0	764,9911	926,735	0,2627824	0,6887392	467,4965	2,900337	0	10	925	941						Untertest1.avi	0	880	547	72	111	838	827	583	0	Content		853	830	26780947	2632947487
26798	09:12:23.234	00:00:26.797	1608	1069,03	947,861	0,4293071	0,667486	472,4437	2,817047	0	796,4979	929,1678	0,2624944	0,6884635	467,4533	2,848566	0	10	933	939						Untertest1.avi	0	880	547	72	111	838	827	583	0	Content		861	828	26797570	2632964110
26814	09:12:23.250	00:00:26.814	1609	1069,911	969,2375	0,428295	0,6670164	474,5535	2,816856	0	765,9963	910,7371	0,262165	0,6878838	467,2676	2,880673	0	10	918	940						Untertest1.avi	0	880	547	72	111	838	827	583	0	Content		846	829	26814193	2632980733
26831	09:12:23.267	00:00:26.830	1610	1051,555	958,5464	0,4285689	0,6662046	472,0193	2,761187	0	767,6198	937,4888	0,2617933	0,6874819	467,4675	2,853266	0	10	910	948						Untertest1.avi	0	880	547	72	111	838	827	583	0	Content		838	837	26830825	2632997365
26848	09:12:23.284	00:00:26.847	1611	1032,746	941,6865	0,42801	0,6655895	472,5287	2,877164	0	773,0773	934,1008	0,2614219	0,6872074	467,6914	2,867124	0	10	903	938						Untertest1.avi	0	880	547	72	111	838	827	583	0	Content		831	827	26847571	2633014111
26864	09:12:23.300	00:00:26.864	1612	1057,553	951,7292	0,4275873	0,6649967	472,4164	2,804092	0	785,0074	923,1283	0,2608376	0,6869392	467,9503	2,848457	0	10	921	937						Untertest1.avi	0	880	547	72	111	838	827	583	0	Content		849	826	26864189	2633030729
26881	09:12:23.317	00:00:26.880	1613	1064,864	949,0216	0,4269685	0,6644231	472,7826	2,76478	0	755,3663	939,4943	0,2602076	0,6867082	467,489	2,832474	0	10	910	944						Untertest1.avi	0	880	547	72	111	838	827	583	0	Content		838	833	26880818	2633047358
26898	09:12:23.334	00:00:26.897	1614	1026,942	951,7207	0,4260314	0,6638871	472,5879	2,76649	0	773,7396	934,0259	0,2594348	0,686455	467,7332	2,779148	0	10	900	943						Untertest1.avi	0	880	547	72	111	838	827	583	0	Content		828	832	26897555	2633064095
26914	09:12:23.350	00:00:26.914	1615	1043,808	959,1693	0,4250855	0,6632898	472,6331	2,799421	0	763,9966	925,3649	0,2584783	0,6862248	467,8799	2,736175	0	10	904	942						Untertest1.avi	0	880	547	72	111	838	827	583	0	Content		832	831	26914178	2633080718
26931	09:12:23.367	00:00:26.930	1616	1070,226	958,4665	0,4241221	0,6628751	472,9502	2,736937	0	732,9741	930,3809	0,2574547	0,6862376	468,313	2,777872	0	10	902	944						Untertest1.avi	0	880	547	72	111	838	827	583	0	Content		830	833	26930806	2633097346
26948	09:12:23.384	00:00:26.947	1617	1051,419	932,2296	0,4231311	0,6626351	472,7043	2,769173	0	738,4526	920,0055	0,2565698	0,6865058	467,44	2,709318	0	10	895	926						Untertest1.avi	0	880	547	72	111	838	827	583	0	Content		823	815	26947549	2633114089
26964	09:12:23.400	00:00:26.964	1618	1047,559	977,803	0,422227	0,6620911	472,8418	2,714521	0	733,392	926,8998	0,2557683	0,6866274	467,7385	2,738828	0	10	890	952						Untertest1.avi	0	880	547	72	111	838	827	583	0	Content		818	841	26964171	2633130711
26981	09:12:23.417	00:00:26.980	1619	1024,579	945,0108	0,4214672	0,6612369	473,2616	2,805141	0	768,2852	921,0522	0,2550733	0,6863177	467,7386	2,815083	0	10	896	933						Untertest1.avi	0	880	547	72	111	838	827	583	0	Content		824	822	26980796	2633147336
26998	09:12:23.434	00:00:26.997	1620	1035,825	957,425	0,4206558	0,6600264	473,188	2,749058	0	825,3851	877,8989	0,2540489	0,6853192	467,7386	2,528972	0	10	931	918						Untertest1.avi	0	880	547	72	111	838	827	583	0	Content		859	807	26997542	2633164082
27014	09:12:23.450	00:00:27.014	1621	1019,567	952,9396	0,4198525	0,6583967	473,0779	2,749083	0	751,6606	923,698	0,2535058	0,6842362	467,7386	2,806986	0	10	886	938						Untertest1.avi	0	880	547	72	111	838	827	583	0	Content		814	827	27014162	2633180702
27031	09:12:23.467	00:00:27.030	1622	1030,932	953,3655	0,4191673	0,6563219	473,4208	2,769972	0	754,5576	879,0156	0,2530113	0,6829647	467,7386	2,757283	0	10	893	916						Untertest1.avi	0	880	547	72	111	838	827	583	0	Content		821	805	27030788	2633197328
27047	09:12:23.483	00:00:27.047	1623	1022,616	937,4471	0,4184275	0,6547444	473,844	2,720858	0	781,0668	967,8594	0,2520805	0,6815791	467,7386	2,672104	0	10	902	953						Untertest1.avi	0	880	547	72	111	838	827	583	0	Content		830	842	27047409	2633213949
27064	09:12:23.500	00:00:27.064	1624	1020,776	944,8171	0,4177374	0,6535276	473,844	2,706895	0	756,0281	928,2114	0,2515136	0,6808677	467,7386	2,803585	0	10	888	937						Untertest1.avi	0	880	547	72	111	838	827	583	0	Content		816	826	27064158	2633230698
27081	09:12:23.517	00:00:27.080	1625	1041,781	938,1439	0,4172571	0,6526418	473,5728	2,746794	0	771,3892	959,2593	0,2510209	0,6805506	467,7386	2,755121	0	10	907	949						Untertest1.avi	0	880	547	72	111	838	827	583	0	Content		835	838	27080779	2633247319
27097	09:12:23.533	00:00:27.097	1626	391,8895	941,4957	0,4103968	0,6523823	473,5728	2,851977	0	826,8751	950,6446	0,2521777	0,6805022	478,8082	2,926149	0	10	609	946						Untertest1.avi	0	880	547	72	111	838	827	583	0	Content		537	835	27097192	2633263732
27114	09:12:23.550	00:00:27.114	1627	-1024	-768	-1	-1	-1	-1	4	-1024	-768	-1	-1	-1	-1	4		0	0						Untertest1.avi	0	880	547	72	111				0	Content		-72	-111	27114190	2633280730
27130	09:12:23.566	00:00:27.130	1628	-1024	-768	-1	-1	-1	-1	4	-1024	-768	-1	-1	-1	-1	4		0	0						Untertest1.avi	0	880	547	72	111				0	Content		-72	-111	27130310	2633296850
27147	09:12:23.583	00:00:27.147	1629	-1024	-768	-1	-1	-1	-1	4	-1024	-768	-1	-1	-1	-1	4		0	0						Untertest1.avi	0	880	547	72	111				0	Content		-72	-111	27147432	2633313972
27164	09:12:23.600	00:00:27.163	1630	-1024	-768	-1	-1	-1	-1	4	-1024	-768	-1	-1	-1	-1	4		0	0						Untertest1.avi	0	880	547	72	111				0	Content		-72	-111	27163991	2633330531
27181	09:12:23.617	00:00:27.180	1631	-1024	-768	-1	-1	-1	-1	4	-1024	-768	-1	-1	-1	-1	4		0	0						Untertest1.avi	0	880	547	72	111				0	Content		-72	-111	27180657	2633347197
27197	09:12:23.633	00:00:27.197	1632	-1024	-768	-1	-1	-1	-1	4	-1024	-768	-1	-1	-1	-1	4		0	0						Untertest1.avi	0	880	547	72	111				0	Content		-72	-111	27197164	2633363704
27214	09:12:23.650	00:00:27.213	1633	-1024	-768	-1	-1	-1	-1	4	-1024	-768	-1	-1	-1	-1	4		0	0						Untertest1.avi	0	880	547	72	111				0	Content		-72	-111	27213830	2633380370
27230	09:12:23.666	00:00:27.230	1634	-1024	-768	-1	-1	-1	-1	4	-1024	-768	-1	-1	-1	-1	4		0	0						Untertest1.avi	0	880	547	72	111				0	Content		-72	-111	27230435	2633396975
27247	09:12:23.683	00:00:27.247	1635	-1024	-768	-1	-1	-1	-1	4	-1024	-768	-1	-1	-1	-1	4		0	0						Untertest1.avi	0	880	547	72	111				0	Content		-72	-111	27247101	2633413641
27264	09:12:23.700	00:00:27.263	1636	-1024	-768	-1	-1	-1	-1	4	-1024	-768	-1	-1	-1	-1	4		0	0						Untertest1.avi	0	880	547	72	111				0	Content		-72	-111	27263692	2633430232
27280	09:12:23.716	00:00:27.280	1637	-1024	-768	-1	-1	-1	-1	4	-1024	-768	-1	-1	-1	-1	4		0	0						Untertest1.avi	0	880	547	72	111				0	Content		-72	-111	27280359	2633446899
27297	09:12:23.733	00:00:27.297	1638	-1024	-768	-1	-1	-1	-1	4	-1024	-768	-1	-1	-1	-1	4		0	0						Untertest1.avi	0	880	547	72	111				0	Content		-72	-111	27297016	2633463556
27314	09:12:23.750	00:00:27.313	1639	-1024	-768	-1	-1	-1	-1	4	-1024	-768	-1	-1	-1	-1	4		0	0						Untertest1.avi	0	880	547	72	111				0	Content		-72	-111	27313682	2633480222
27330	09:12:23.766	00:00:27.330	1640	-1024	-768	-1	-1	-1	-1	4	-1024	-768	-1	-1	-1	-1	4		0	0						Untertest1.avi	0	880	547	72	111				0	Content		-72	-111	27330245	2633496785
27347	09:12:23.783	00:00:27.346	1641	-1024	-768	-1	-1	-1	-1	4	-1024	-768	-1	-1	-1	-1	4		0	0						Untertest1.avi	0	880	547	72	111				0	Content		-72	-111	27346911	2633513451
27363	09:12:23.799	00:00:27.363	1642	-1024	-768	-1	-1	-1	-1	4	-1024	-768	-1	-1	-1	-1	4		0	0						Untertest1.avi	0	880	547	72	111				0	Content		-72	-111	27363401	2633529941
27381	09:12:23.817	00:00:27.380	1643	-1024	-768	-1	-1	-1	-1	4	-1024	-768	-1	-1	-1	-1	4		0	0						Untertest1.avi	0	880	547	72	111				0	Content		-72	-111	27380649	2633547189
27397	09:12:23.833	00:00:27.397	1644	-1024	-768	-1	-1	-1	-1	4	-1024	-768	-1	-1	-1	-1	4		0	0						Untertest1.avi	0	880	547	72	111				0	Content		-72	-111	27397021	2633563561
27414	09:12:23.850	00:00:27.413	1645	-1024	-768	-1	-1	-1	-1	4	-1024	-768	-1	-1	-1	-1	4		0	0						Untertest1.avi	0	880	547	72	111				0	Content		-72	-111	27413687	2633580227
27430	09:12:23.866	00:00:27.430	1646	-1024	-768	-1	-1	-1	-1	4	-1024	-768	-1	-1	-1	-1	4		0	0						Untertest1.avi	0	880	547	72	111				0	Content		-72	-111	27430255	2633596795
27447	09:12:23.883	00:00:27.446	1647	-1024	-768	-1	-1	-1	-1	4	-1024	-768	-1	-1	-1	-1	4		0	0						Untertest1.avi	0	880	547	72	111				0	Content		-72	-111	27446921	2633613461
27464	09:12:23.900	00:00:27.463	1648	-1024	-768	-1	-1	-1	-1	4	-1024	-768	-1	-1	-1	-1	4		0	0						Untertest1.avi	0	880	547	72	111				0	Content		-72	-111	27463587	2633630127
27480	09:12:23.916	00:00:27.480	1649	-1024	-768	-1	-1	-1	-1	4	-1024	-768	-1	-1	-1	-1	4		0	0						Untertest1.avi	0	880	547	72	111				0	Content		-72	-111	27480009	2633646549
27497	09:12:23.933	00:00:27.497	1650	-1024	-768	-1	-1	-1	-1	4	-1024	-768	-1	-1	-1	-1	4		0	0						Untertest1.avi	0	880	547	72	111				0	Content		-72	-111	27497005	2633663545
27514	09:12:23.950	00:00:27.513	1651	-1024	-768	-1	-1	-1	-1	4	-1024	-768	-1	-1	-1	-1	4		0	0						Untertest1.avi	0	880	547	72	111				0	Content		-72	-111	27513564	2633680104
27530	09:12:23.966	00:00:27.530	1652	-1024	-768	-1	-1	-1	-1	4	-1024	-768	-1	-1	-1	-1	4		0	0						Untertest1.avi	0	880	547	72	111				0	Content		-72	-111	27530231	2633696771
27547	09:12:23.983	00:00:27.546	1653	-1024	-768	-1	-1	-1	-1	4	-1024	-768	-1	-1	-1	-1	4		0	0						Untertest1.avi	0	880	547	72	111				0	Content		-72	-111	27546864	2633713404
27564	09:12:24.000	00:00:27.563	1654	-1024	-768	-1	-1	-1	-1	4	-1024	-768	-1	-1	-1	-1	4		0	0						Untertest1.avi	0	880	547	72	111				0	Content		-72	-111	27563530	2633730070
27580	09:12:24.016	00:00:27.580	1655	-1024	-768	-1	-1	-1	-1	4	-1024	-768	-1	-1	-1	-1	4		0	0						Untertest1.avi	0	880	547	72	111				0	Content		-72	-111	27580143	2633746683
27597	09:12:24.033	00:00:27.596	1656	-1024	-768	-1	-1	-1	-1	4	-1024	-768	-1	-1	-1	-1	4		0	0						Untertest1.avi	0	880	547	72	111				0	Content		-72	-111	27596809	2633763349
27613	09:12:24.049	00:00:27.613	1657	-1024	-768	-1	-1	-1	-1	4	-1024	-768	-1	-1	-1	-1	4		0	0						Untertest1.avi	0	880	547	72	111				0	Content		-72	-111	27613396	2633779936
27630	09:12:24.066	00:00:27.630	1658	-1024	-768	-1	-1	-1	-1	4	-1024	-768	-1	-1	-1	-1	4		0	0						Untertest1.avi	0	880	547	72	111				0	Content		-72	-111	27630063	2633796603
27647	09:12:24.083	00:00:27.646	1659	-1024	-768	-1	-1	-1	-1	4	-1024	-768	-1	-1	-1	-1	4		0	0						Untertest1.avi	0	880	547	72	111				0	Content		-72	-111	27646608	2633813148
27663	09:12:24.099	00:00:27.663	1660	-1024	-768	-1	-1	-1	-1	4	-1024	-768	-1	-1	-1	-1	4		0	0						Untertest1.avi	0	880	547	72	111				0	Content		-72	-111	27663479	2633830019
27680	09:12:24.116	00:00:27.679	1661	-1024	-768	-1	-1	-1	-1	4	-1024	-768	-1	-1	-1	-1	4		0	0						Untertest1.avi	0	880	547	72	111				0	Content		-72	-111	27679856	2633846396
27697	09:12:24.133	00:00:27.696	1662	-1024	-768	-1	-1	-1	-1	4	-1024	-768	-1	-1	-1	-1	4		0	0						Untertest1.avi	0	880	547	72	111				0	Content		-72	-111	27696977	2633863517
27713	09:12:24.149	00:00:27.713	1663	-1024	-768	-1	-1	-1	-1	4	-1024	-768	-1	-1	-1	-1	4		0	0						Untertest1.avi	0	880	547	72	111				0	Content		-72	-111	27713226	2633879766
27730	09:12:24.166	00:00:27.729	1664	-1024	-768	-1	-1	-1	-1	4	-1024	-768	-1	-1	-1	-1	4		0	0						Untertest1.avi	0	880	547	72	111				0	Content		-72	-111	27729847	2633896387
27746	09:12:24.182	00:00:27.746	1665	-1024	-768	-1	-1	-1	-1	4	-1024	-768	-1	-1	-1	-1	4		0	0						Untertest1.avi	0	880	547	72	111				0	Content		-72	-111	27746470	2633913010
27763	09:12:24.199	00:00:27.763	1666	-1024	-768	-1	-1	-1	-1	4	-1024	-768	-1	-1	-1	-1	4		0	0						Untertest1.avi	0	880	547	72	111				0	Content		-72	-111	27763344	2633929884
27780	09:12:24.216	00:00:27.780	1667	-1024	-768	-1	-1	-1	-1	4	-1024	-768	-1	-1	-1	-1	4		0	0						Untertest1.avi	0	880	547	72	111				0	Content		-72	-111	27780010	2633946550
27797	09:12:24.233	00:00:27.796	1668	-1024	-768	-1	-1	-1	-1	4	-1024	-768	-1	-1	-1	-1	4		0	0						Untertest1.avi	0	880	547	72	111				0	Content		-72	-111	27796589	2633963129
27813	09:12:24.249	00:00:27.813	1669	-1024	-768	-1	-1	-1	-1	4	-1024	-768	-1	-1	-1	-1	4		0	0						Untertest1.avi	0	880	547	72	111				0	Content		-72	-111	27813275	2633979815
27830	09:12:24.266	00:00:27.829	1670	-1024	-768	-1	-1	-1	-1	4	-1024	-768	-1	-1	-1	-1	4		0	0						Untertest1.avi	0	880	547	72	111				0	Content		-72	-111	27829941	2633996481
27847	09:12:24.283	00:00:27.846	1671	-1024	-768	-1	-1	-1	-1	4	-1024	-768	-1	-1	-1	-1	4		0	0						Untertest1.avi	0	880	547	72	111				0	Content		-72	-111	27846595	2634013135
27863	09:12:24.299	00:00:27.863	1672	-1024	-768	-1	-1	-1	-1	4	-1024	-768	-1	-1	-1	-1	4		0	0						Untertest1.avi	0	880	547	72	111				0	Content		-72	-111	27863204	2634029744
27880	09:12:24.316	00:00:27.879	1673	-1024	-768	-1	-1	-1	-1	4	-1024	-768	-1	-1	-1	-1	4		0	0						Untertest1.avi	0	880	547	72	111				0	Content		-72	-111	27879739	2634046279
27897	09:12:24.333	00:00:27.896	1674	-1024	-768	-1	-1	-1	-1	4	-1024	-768	-1	-1	-1	-1	4		0	0						Untertest1.avi	0	880	547	72	111				0	Content		-72	-111	27896825	2634063365
27913	09:12:24.349	00:00:27.913	1675	-1024	-768	-1	-1	-1	-1	4	-1024	-768	-1	-1	-1	-1	4		0	0						Untertest1.avi	0	880	547	72	111				0	Content		-72	-111	27913074	2634079614
27930	09:12:24.366	00:00:27.929	1676	-1024	-768	-1	-1	-1	-1	4	-1024	-768	-1	-1	-1	-1	4		0	0						Untertest1.avi	0	880	547	72	111				0	Content		-72	-111	27929948	2634096488
27946	09:12:24.382	00:00:27.946	1677	-1024	-768	-1	-1	-1	-1	4	-1024	-768	-1	-1	-1	-1	4		0	0						Untertest1.avi	0	880	547	72	111				0	Content		-72	-111	27946319	2634112859
27963	09:12:24.399	00:00:27.963	1678	-1024	-768	-1	-1	-1	-1	4	-1024	-768	-1	-1	-1	-1	4		0	0						Untertest1.avi	0	880	547	72	111				0	Content		-72	-111	27963315	2634129855
27980	09:12:24.416	00:00:27.979	1679	-1024	-768	-1	-1	-1	-1	4	-1024	-768	-1	-1	-1	-1	4		0	0						Untertest1.avi	0	880	547	72	111				0	Content		-72	-111	27979936	2634146476
27997	09:12:24.433	00:00:27.996	1680	-1024	-768	-1	-1	-1	-1	4	-1024	-768	-1	-1	-1	-1	4		0	0						Untertest1.avi	0	880	547	72	111				0	Content		-72	-111	27996602	2634163142
28013	09:12:24.449	00:00:28.013	1681	-1024	-768	-1	-1	-1	-1	4	-1024	-768	-1	-1	-1	-1	4		0	0						Untertest1.avi	0	880	547	72	111				0	Content		-72	-111	28013182	2634179722
28030	09:12:24.466	00:00:28.029	1682	-1024	-768	-1	-1	-1	-1	4	-1024	-768	-1	-1	-1	-1	4		0	0						Untertest1.avi	0	880	547	72	111				0	Content		-72	-111	28029801	2634196341
28046	09:12:24.482	00:00:28.046	1683	-1024	-768	-1	-1	-1	-1	4	-1024	-768	-1	-1	-1	-1	4		0	0						Untertest1.avi	0	880	547	72	111				0	Content		-72	-111	28046457	2634212997
28063	09:12:24.499	00:00:28.063	1684	-1024	-768	-1	-1	-1	-1	4	-1024	-768	-1	-1	-1	-1	4		0	0						Untertest1.avi	0	880	547	72	111				0	Content		-72	-111	28063124	2634229664
28080	09:12:24.516	00:00:28.079	1685	-1024	-768	-1	-1	-1	-1	4	-1024	-768	-1	-1	-1	-1	4		0	0						Untertest1.avi	0	880	547	72	111				0	Content		-72	-111	28079872	2634246412
28096	09:12:24.532	00:00:28.096	1686	-1024	-768	-1	-1	-1	-1	4	-1024	-768	-1	-1	-1	-1	4		0	0						Untertest1.avi	0	880	547	72	111				0	Content		-72	-111	28096493	2634263033
28113	09:12:24.549	00:00:28.113	1687	-1024	-768	-1	-1	-1	-1	4	-1024	-768	-1	-1	-1	-1	4		0	0						Untertest1.avi	0	880	547	72	111				0	Content		-72	-111	28113114	2634279654
28130	09:12:24.566	00:00:28.129	1688	-1024	-768	-1	-1	-1	-1	4	-1024	-768	-1	-1	-1	-1	4		0	0						Untertest1.avi	0	880	547	72	111				0	Content		-72	-111	28129608	2634296148
28147	09:12:24.583	00:00:28.146	1689	-1024	-768	-1	-1	-1	-1	4	-1024	-768	-1	-1	-1	-1	4		0	0						Untertest1.avi	0	880	547	72	111				0	Content		-72	-111	28146857	2634313397
28163	09:12:24.599	00:00:28.163	1690	-1024	-768	-1	-1	-1	-1	4	-1024	-768	-1	-1	-1	-1	4		0	0						Untertest1.avi	0	880	547	72	111				0	Content		-72	-111	28163479	2634330019
28180	09:12:24.616	00:00:28.180	1691	-1024	-768	-1	-1	-1	-1	4	-1024	-768	-1	-1	-1	-1	4		0	0						Untertest1.avi	0	880	547	72	111				0	Content		-72	-111	28180099	2634346639
28196	09:12:24.632	00:00:28.196	1692	-1024	-768	-1	-1	-1	-1	4	947,6834	977,1143	0,2501388	0,6873523	480,015	3,08111	0	11	948	977						Untertest1.avi	0	880	547	72	111	1069	861	233	0	Content		876	866	28196217	2634362757
28213	09:12:24.649	00:00:28.212	1693	1222,314	967,1777	0,4165702	0,6570906	480,0149	3,054747	0	-1024	-768	-1	-1	-1	-1	4	11	1222	967						Untertest1.avi	0	880	547	72	111	1069	861	233	0	Content		1150	856	28212840	2634379380
28229	09:12:24.665	00:00:28.229	1694	-1024	-768	-1	-1	-1	-1	4	-1024	-768	-1	-1	-1	-1	4	11	0	0						Untertest1.avi	0	880	547	72	111	1069	861	233	0	Content		-72	-111	28229462	2634396002
28246	09:12:24.682	00:00:28.246	1695	-1024	-768	-1	-1	-1	-1	4	-1024	-768	-1	-1	-1	-1	4	11	0	0						Untertest1.avi	0	880	547	72	111	1069	861	233	0	Content		-72	-111	28246329	2634412869
28263	09:12:24.699	00:00:28.263	1696	-1024	-768	-1	-1	-1	-1	4	-1024	-768	-1	-1	-1	-1	4	11	0	0						Untertest1.avi	0	880	547	72	111	1069	861	233	0	Content		-72	-111	28263198	2634429738
28280	09:12:24.716	00:00:28.279	1697	-1024	-768	-1	-1	-1	-1	4	-1024	-768	-1	-1	-1	-1	4	11	0	0						Untertest1.avi	0	880	547	72	111	1069	861	233	0	Content		-72	-111	28279825	2634446365
28297	09:12:24.733	00:00:28.296	1698	-1024	-768	-1	-1	-1	-1	4	-1024	-768	-1	-1	-1	-1	4	11	0	0						Untertest1.avi	0	880	547	72	111	1069	861	233	0	Content		-72	-111	28296573	2634463113
28313	09:12:24.749	00:00:28.313	1699	1210,221	982,2717	0,4165386	0,6584703	480,0149	3,094674	0	-1024	-768	-1	-1	-1	-1	4	11	1210	982						Untertest1.avi	0	880	547	72	111	1069	861	233	0	Content		1138	871	28313197	2634479737
28330	09:12:24.766	00:00:28.329	1700	-1024	-768	-1	-1	-1	-1	4	-1024	-768	-1	-1	-1	-1	4	11	0	0						Untertest1.avi	0	880	547	72	111	1069	861	233	0	Content		-72	-111	28329820	2634496360
28346	09:12:24.782	00:00:28.346	1701	-1024	-768	-1	-1	-1	-1	4	-1024	-768	-1	-1	-1	-1	4	11	0	0						Untertest1.avi	0	880	547	72	111	1069	861	233	0	Content		-72	-111	28346444	2634512984
28363	09:12:24.799	00:00:28.363	1702	-1024	-768	-1	-1	-1	-1	4	-1024	-768	-1	-1	-1	-1	4	11	0	0						Untertest1.avi	0	880	547	72	111	1069	861	233	0	Content		-72	-111	28363138	2634529678
28380	09:12:24.816	00:00:28.379	1703	-1024	-768	-1	-1	-1	-1	4	946,1327	952,6703	0,250643	0,6892588	482,7236	2,964176	0	11	946	953						Untertest1.avi	0	880	547	72	111	1069	861	233	0	Content		874	842	28379564	2634546104
28396	09:12:24.832	00:00:28.396	1704	1218,311	960,2531	0,4173627	0,6594316	482,7236	2,960231	0	927,013	923,0176	0,2509077	0,6896832	482,7237	2,987112	0	11	1073	942						Untertest1.avi	0	880	547	72	111	1069	861	233	0	Content		1001	831	28396430	2634562970
28413	09:12:24.849	00:00:28.412	1705	-1024	-768	-1	-1	-1	-1	4	801,6747	986,978	0,2527496	0,6902611	482,7237	3,086378	0	11	802	987						Untertest1.avi	0	880	547	72	111	1069	861	233	0	Content		730	876	28412935	2634579475
28430	09:12:24.866	00:00:28.429	1706	-1024	-768	-1	-1	-1	-1	4	-1024	-768	-1	-1	-1	-1	4		0	0						Untertest1.avi	0	880	547	72	111				0	Content		-72	-111	28429684	2634596224
28446	09:12:24.882	00:00:28.446	1707	-1024	-768	-1	-1	-1	-1	4	-1024	-768	-1	-1	-1	-1	4		0	0						Untertest1.avi	0	880	547	72	111				0	Content		-72	-111	28446304	2634612844
28463	09:12:24.899	00:00:28.463	1708	-1024	-768	-1	-1	-1	-1	4	-1024	-768	-1	-1	-1	-1	4		0	0						Untertest1.avi	0	880	547	72	111				0	Content		-72	-111	28463054	2634629594
28480	09:12:24.916	00:00:28.479	1709	-1024	-768	-1	-1	-1	-1	4	-1024	-768	-1	-1	-1	-1	4		0	0						Untertest1.avi	0	880	547	72	111				0	Content		-72	-111	28479677	2634646217
28496	09:12:24.932	00:00:28.496	1710	-1024	-768	-1	-1	-1	-1	4	-1024	-768	-1	-1	-1	-1	4		0	0						Untertest1.avi	0	880	547	72	111				0	Content		-72	-111	28496301	2634662841
28513	09:12:24.949	00:00:28.512	1711	-1024	-768	-1	-1	-1	-1	4	-1024	-768	-1	-1	-1	-1	4		0	0						Untertest1.avi	0	880	547	72	111				0	Content		-72	-111	28512922	2634679462
28530	09:12:24.966	00:00:28.529	1712	-1024	-768	-1	-1	-1	-1	4	-1024	-768	-1	-1	-1	-1	4		0	0						Untertest1.avi	0	880	547	72	111				0	Content		-72	-111	28529543	2634696083
28546	09:12:24.982	00:00:28.546	1713	-1024	-768	-1	-1	-1	-1	4	-1024	-768	-1	-1	-1	-1	4		0	0						Untertest1.avi	0	880	547	72	111				0	Content		-72	-111	28546293	2634712833
28563	09:12:24.999	00:00:28.562	1714	-1024	-768	-1	-1	-1	-1	4	-1024	-768	-1	-1	-1	-1	4		0	0						Untertest1.avi	0	880	547	72	111				0	Content		-72	-111	28562913	2634729453
28580	09:12:25.016	00:00:28.579	1715	-1024	-768	-1	-1	-1	-1	4	-1024	-768	-1	-1	-1	-1	4		0	0						Untertest1.avi	0	880	547	72	111				0	Content		-72	-111	28579537	2634746077
28596	09:12:25.032	00:00:28.596	1716	-1024	-768	-1	-1	-1	-1	4	-1024	-768	-1	-1	-1	-1	4		0	0						Untertest1.avi	0	880	547	72	111				0	Content		-72	-111	28596286	2634762826
28613	09:12:25.049	00:00:28.612	1717	-1024	-768	-1	-1	-1	-1	4	-1024	-768	-1	-1	-1	-1	4		0	0						Untertest1.avi	0	880	547	72	111				0	Content		-72	-111	28612908	2634779448
28629	09:12:25.065	00:00:28.629	1718	-1024	-768	-1	-1	-1	-1	4	-1024	-768	-1	-1	-1	-1	4		0	0						Untertest1.avi	0	880	547	72	111				0	Content		-72	-111	28629157	2634795697
28646	09:12:25.082	00:00:28.646	1719	-1024	-768	-1	-1	-1	-1	4	-1024	-768	-1	-1	-1	-1	4		0	0						Untertest1.avi	0	880	547	72	111				0	Content		-72	-111	28646418	2634812958
28663	09:12:25.099	00:00:28.663	1720	-1024	-768	-1	-1	-1	-1	4	-1024	-768	-1	-1	-1	-1	4		0	0						Untertest1.avi	0	880	547	72	111				0	Content		-72	-111	28663152	2634829692
28680	09:12:25.116	00:00:28.679	1721	-1024	-768	-1	-1	-1	-1	4	-1024	-768	-1	-1	-1	-1	4		0	0						Untertest1.avi	0	880	547	72	111				0	Content		-72	-111	28679778	2634846318
28696	09:12:25.132	00:00:28.695	1722	-1024	-768	-1	-1	-1	-1	4	-1024	-768	-1	-1	-1	-1	4		0	0						Untertest1.avi	0	880	547	72	111				0	Content		-72	-111	28695777	2634862317
28713	09:12:25.149	00:00:28.712	1723	-1024	-768	-1	-1	-1	-1	4	-1024	-768	-1	-1	-1	-1	4		0	0						Untertest1.avi	0	880	547	72	111				0	Content		-72	-111	28712523	2634879063
28729	09:12:25.165	00:00:28.729	1724	-1024	-768	-1	-1	-1	-1	4	-1024	-768	-1	-1	-1	-1	4		0	0						Untertest1.avi	0	880	547	72	111				0	Content		-72	-111	28729145	2634895685
28746	09:12:25.182	00:00:28.745	1725	-1024	-768	-1	-1	-1	-1	4	-1024	-768	-1	-1	-1	-1	4		0	0						Untertest1.avi	0	880	547	72	111				0	Content		-72	-111	28745892	2634912432
28763	09:12:25.199	00:00:28.762	1726	-1024	-768	-1	-1	-1	-1	4	-1024	-768	-1	-1	-1	-1	4		0	0						Untertest1.avi	0	880	547	72	111				0	Content		-72	-111	28762514	2634929054
28779	09:12:25.215	00:00:28.779	1727	-1024	-768	-1	-1	-1	-1	4	-1024	-768	-1	-1	-1	-1	4		0	0						Untertest1.avi	0	880	547	72	111				0	Content		-72	-111	28779138	2634945678
28796	09:12:25.232	00:00:28.796	1728	-1024	-768	-1	-1	-1	-1	4	-1024	-768	-1	-1	-1	-1	4		0	0						Untertest1.avi	0	880	547	72	111				0	Content		-72	-111	28796205	2634962745
28814	09:12:25.250	00:00:28.813	1729	-1024	-768	-1	-1	-1	-1	4	-1024	-768	-1	-1	-1	-1	4		0	0						Untertest1.avi	0	880	547	72	111				0	Content		-72	-111	28813578	2634980118
28831	09:12:25.267	00:00:28.830	1730	-1024	-768	-1	-1	-1	-1	4	-1024	-768	-1	-1	-1	-1	4		0	0						Untertest1.avi	0	880	547	72	111				0	Content		-72	-111	28830950	2634997490
28846	09:12:25.282	00:00:28.845	1731	-1024	-768	-1	-1	-1	-1	4	-1024	-768	-1	-1	-1	-1	4		0	0						Untertest1.avi	0	880	547	72	111				0	Content		-72	-111	28845753	2635012293
28862	09:12:25.298	00:00:28.862	1732	-1024	-768	-1	-1	-1	-1	4	-1024	-768	-1	-1	-1	-1	4		0	0						Untertest1.avi	0	880	547	72	111				0	Content		-72	-111	28862387	2635028927
28879	09:12:25.315	00:00:28.879	1733	-1024	-768	-1	-1	-1	-1	4	-1024	-768	-1	-1	-1	-1	4		0	0						Untertest1.avi	0	880	547	72	111				0	Content		-72	-111	28879127	2635045667
28896	09:12:25.332	00:00:28.895	1734	-1024	-768	-1	-1	-1	-1	4	-1024	-768	-1	-1	-1	-1	4		0	0						Untertest1.avi	0	880	547	72	111				0	Content		-72	-111	28895749	2635062289
28912	09:12:25.348	00:00:28.912	1735	-1024	-768	-1	-1	-1	-1	4	-1024	-768	-1	-1	-1	-1	4		0	0						Untertest1.avi	0	880	547	72	111				0	Content		-72	-111	28912403	2635078943
28929	09:12:25.365	00:00:28.928	1736	-1024	-768	-1	-1	-1	-1	4	-1024	-768	-1	-1	-1	-1	4		0	0						Untertest1.avi	0	880	547	72	111				0	Content		-72	-111	28928991	2635095531
28946	09:12:25.382	00:00:28.946	1737	-1024	-768	-1	-1	-1	-1	4	-1024	-768	-1	-1	-1	-1	4		0	0						Untertest1.avi	0	880	547	72	111				0	Content		-72	-111	28946184	2635112724
28964	09:12:25.400	00:00:28.963	1738	-1024	-768	-1	-1	-1	-1	4	-1024	-768	-1	-1	-1	-1	4		0	0						Untertest1.avi	0	880	547	72	111				0	Content		-72	-111	28963553	2635130093
28981	09:12:25.417	00:00:28.980	1739	-1024	-768	-1	-1	-1	-1	4	-1024	-768	-1	-1	-1	-1	4		0	0						Untertest1.avi	0	880	547	72	111				0	Content		-72	-111	28980800	2635147340
28996	09:12:25.432	00:00:28.995	1740	-1024	-768	-1	-1	-1	-1	4	-1024	-768	-1	-1	-1	-1	4		0	0						Untertest1.avi	0	880	547	72	111				0	Content		-72	-111	28995605	2635162145
29012	09:12:25.448	00:00:29.012	1741	-1024	-768	-1	-1	-1	-1	4	-1024	-768	-1	-1	-1	-1	4		0	0						Untertest1.avi	0	880	547	72	111				0	Content		-72	-111	29012361	2635178901
29029	09:12:25.465	00:00:29.028	1742	-1024	-768	-1	-1	-1	-1	4	-1024	-768	-1	-1	-1	-1	4		0	0						Untertest1.avi	0	880	547	72	111				0	Content		-72	-111	29028977	2635195517
29046	09:12:25.482	00:00:29.045	1743	-1024	-768	-1	-1	-1	-1	4	-1024	-768	-1	-1	-1	-1	4		0	0						Untertest1.avi	0	880	547	72	111				0	Content		-72	-111	29045595	2635212135
29062	09:12:25.498	00:00:29.062	1744	-1024	-768	-1	-1	-1	-1	4	-1024	-768	-1	-1	-1	-1	4		0	0						Untertest1.avi	0	880	547	72	111				0	Content		-72	-111	29062217	2635228757
29079	09:12:25.515	00:00:29.078	1745	-1024	-768	-1	-1	-1	-1	4	-1024	-768	-1	-1	-1	-1	4		0	0						Untertest1.avi	0	880	547	72	111				0	Content		-72	-111	29078842	2635245382
29096	09:12:25.532	00:00:29.096	1746	-1024	-768	-1	-1	-1	-1	4	-1024	-768	-1	-1	-1	-1	4		0	0						Untertest1.avi	0	880	547	72	111				0	Content		-72	-111	29096034	2635262574
29113	09:12:25.549	00:00:29.113	1747	-1024	-768	-1	-1	-1	-1	4	-1024	-768	-1	-1	-1	-1	4		0	0						Untertest1.avi	0	880	547	72	111				0	Content		-72	-111	29113403	2635279943
29131	09:12:25.567	00:00:29.130	1748	-1024	-768	-1	-1	-1	-1	4	-1024	-768	-1	-1	-1	-1	4		0	0						Untertest1.avi	0	880	547	72	111				0	Content		-72	-111	29130647	2635297187
29145	09:12:25.581	00:00:29.145	1749	-1024	-768	-1	-1	-1	-1	4	-1024	-768	-1	-1	-1	-1	4		0	0						Untertest1.avi	0	880	547	72	111				0	Content		-72	-111	29145449	2635311989
29162	09:12:25.598	00:00:29.162	1750	-1024	-768	-1	-1	-1	-1	4	-1024	-768	-1	-1	-1	-1	4		0	0						Untertest1.avi	0	880	547	72	111				0	Content		-72	-111	29162196	2635328736
29179	09:12:25.615	00:00:29.178	1751	-1024	-768	-1	-1	-1	-1	4	-1024	-768	-1	-1	-1	-1	4		0	0						Untertest1.avi	0	880	547	72	111				0	Content		-72	-111	29178822	2635345362
29196	09:12:25.632	00:00:29.195	1752	-1024	-768	-1	-1	-1	-1	4	-1024	-768	-1	-1	-1	-1	4		0	0						Untertest1.avi	0	880	547	72	111				0	Content		-72	-111	29195566	2635362106
29212	09:12:25.648	00:00:29.212	1753	-1024	-768	-1	-1	-1	-1	4	-1024	-768	-1	-1	-1	-1	4		0	0						Untertest1.avi	0	880	547	72	111				0	Content		-72	-111	29212064	2635378604
29229	09:12:25.665	00:00:29.228	1754	-1024	-768	-1	-1	-1	-1	4	-1024	-768	-1	-1	-1	-1	4		0	0						Untertest1.avi	0	880	547	72	111				0	Content		-72	-111	29228811	2635395351
29246	09:12:25.682	00:00:29.245	1755	-1024	-768	-1	-1	-1	-1	4	-1024	-768	-1	-1	-1	-1	4		0	0						Untertest1.avi	0	880	547	72	111				0	Content		-72	-111	29245877	2635412417
29263	09:12:25.699	00:00:29.263	1756	-1024	-768	-1	-1	-1	-1	4	-1024	-768	-1	-1	-1	-1	4		0	0						Untertest1.avi	0	880	547	72	111				0	Content		-72	-111	29263250	2635429790
29280	09:12:25.716	00:00:29.280	1757	-1024	-768	-1	-1	-1	-1	4	-1024	-768	-1	-1	-1	-1	4		0	0						Untertest1.avi	0	880	547	72	111				0	Content		-72	-111	29280495	2635447035
29295	09:12:25.731	00:00:29.295	1758	-1024	-768	-1	-1	-1	-1	4	-1024	-768	-1	-1	-1	-1	4		0	0						Untertest1.avi	0	880	547	72	111				0	Content		-72	-111	29295419	2635461959
29312	09:12:25.748	00:00:29.312	1759	-1024	-768	-1	-1	-1	-1	4	-1024	-768	-1	-1	-1	-1	4		0	0						Untertest1.avi	0	880	547	72	111				0	Content		-72	-111	29312042	2635478582
29329	09:12:25.765	00:00:29.328	1760	-1024	-768	-1	-1	-1	-1	4	-1024	-768	-1	-1	-1	-1	4		0	0						Untertest1.avi	0	880	547	72	111				0	Content		-72	-111	29328790	2635495330
29345	09:12:25.781	00:00:29.345	1761	-1024	-768	-1	-1	-1	-1	4	-1024	-768	-1	-1	-1	-1	4		0	0						Untertest1.avi	0	880	547	72	111				0	Content		-72	-111	29345410	2635511950
29362	09:12:25.798	00:00:29.362	1762	-1024	-768	-1	-1	-1	-1	4	-1024	-768	-1	-1	-1	-1	4		0	0						Untertest1.avi	0	880	547	72	111				0	Content		-72	-111	29362036	2635528576
29379	09:12:25.815	00:00:29.378	1763	-1024	-768	-1	-1	-1	-1	4	-1024	-768	-1	-1	-1	-1	4		0	0						Untertest1.avi	0	880	547	72	111				0	Content		-72	-111	29378659	2635545199
29396	09:12:25.832	00:00:29.395	1764	-1024	-768	-1	-1	-1	-1	4	-1024	-768	-1	-1	-1	-1	4		0	0						Untertest1.avi	0	880	547	72	111				0	Content		-72	-111	29395850	2635562390
29413	09:12:25.849	00:00:29.413	1765	-1024	-768	-1	-1	-1	-1	4	-1024	-768	-1	-1	-1	-1	4		0	0						Untertest1.avi	0	880	547	72	111				0	Content		-72	-111	29413095	2635579635
29430	09:12:25.866	00:00:29.430	1766	-1024	-768	-1	-1	-1	-1	4	-1024	-768	-1	-1	-1	-1	4		0	0						Untertest1.avi	0	880	547	72	111				0	Content		-72	-111	29430466	2635597006
29445	09:12:25.881	00:00:29.445	1767	-1024	-768	-1	-1	-1	-1	4	-1024	-768	-1	-1	-1	-1	4		0	0						Untertest1.avi	0	880	547	72	111				0	Content		-72	-111	29445273	2635611813
29462	09:12:25.898	00:00:29.461	1768	-1024	-768	-1	-1	-1	-1	4	-1024	-768	-1	-1	-1	-1	4		0	0						Untertest1.avi	0	880	547	72	111				0	Content		-72	-111	29461890	2635628430
29479	09:12:25.915	00:00:29.478	1769	-1024	-768	-1	-1	-1	-1	4	-1024	-768	-1	-1	-1	-1	4		0	0						Untertest1.avi	0	880	547	72	111				0	Content		-72	-111	29478638	2635645178
29495	09:12:25.931	00:00:29.495	1770	-1024	-768	-1	-1	-1	-1	4	-1024	-768	-1	-1	-1	-1	4		0	0						Untertest1.avi	0	880	547	72	111				0	Content		-72	-111	29495261	2635661801
29512	09:12:25.948	00:00:29.511	1771	-1024	-768	-1	-1	-1	-1	4	-1024	-768	-1	-1	-1	-1	4		0	0						Untertest1.avi	0	880	547	72	111				0	Content		-72	-111	29511879	2635678419
29529	09:12:25.965	00:00:29.528	1772	-1024	-768	-1	-1	-1	-1	4	-1024	-768	-1	-1	-1	-1	4		0	0						Untertest1.avi	0	880	547	72	111				0	Content		-72	-111	29528503	2635695043
29546	09:12:25.982	00:00:29.545	1773	-1024	-768	-1	-1	-1	-1	4	-1024	-768	-1	-1	-1	-1	4		0	0						Untertest1.avi	0	880	547	72	111				0	Content		-72	-111	29545697	2635712237
29563	09:12:25.999	00:00:29.563	1774	-1024	-768	-1	-1	-1	-1	4	-1024	-768	-1	-1	-1	-1	4		0	0						Untertest1.avi	0	880	547	72	111				0	Content		-72	-111	29563066	2635729606
29580	09:12:26.016	00:00:29.580	1775	-1024	-768	-1	-1	-1	-1	4	-1024	-768	-1	-1	-1	-1	4		0	0						Untertest1.avi	0	880	547	72	111				0	Content		-72	-111	29580311	2635746851
29595	09:12:26.031	00:00:29.595	1776	-1024	-768	-1	-1	-1	-1	4	-1024	-768	-1	-1	-1	-1	4		0	0						Untertest1.avi	0	880	547	72	111				0	Content		-72	-111	29595113	2635761653
29612	09:12:26.048	00:00:29.611	1777	-1024	-768	-1	-1	-1	-1	4	-1024	-768	-1	-1	-1	-1	4		0	0						Untertest1.avi	0	880	547	72	111				0	Content		-72	-111	29611859	2635778399
29628	09:12:26.064	00:00:29.628	1778	-1024	-768	-1	-1	-1	-1	4	-1024	-768	-1	-1	-1	-1	4		0	0						Untertest1.avi	0	880	547	72	111				0	Content		-72	-111	29628481	2635795021
29645	09:12:26.081	00:00:29.645	1779	-1024	-768	-1	-1	-1	-1	4	-1024	-768	-1	-1	-1	-1	4		0	0						Untertest1.avi	0	880	547	72	111				0	Content		-72	-111	29645102	2635811642
29662	09:12:26.098	00:00:29.661	1780	-1024	-768	-1	-1	-1	-1	4	-1024	-768	-1	-1	-1	-1	4		0	0						Untertest1.avi	0	880	547	72	111				0	Content		-72	-111	29661722	2635828262
29678	09:12:26.114	00:00:29.678	1781	-1024	-768	-1	-1	-1	-1	4	-1024	-768	-1	-1	-1	-1	4		0	0						Untertest1.avi	0	880	547	72	111				0	Content		-72	-111	29678342	2635844882
29696	09:12:26.132	00:00:29.695	1782	-1024	-768	-1	-1	-1	-1	4	-1024	-768	-1	-1	-1	-1	4		0	0						Untertest1.avi	0	880	547	72	111				0	Content		-72	-111	29695537	2635862077
29713	09:12:26.149	00:00:29.712	1783	-1024	-768	-1	-1	-1	-1	4	-1024	-768	-1	-1	-1	-1	4		0	0						Untertest1.avi	0	880	547	72	111				0	Content		-72	-111	29712910	2635879450
29730	09:12:26.166	00:00:29.730	1784	-1024	-768	-1	-1	-1	-1	4	-1024	-768	-1	-1	-1	-1	4		0	0						Untertest1.avi	0	880	547	72	111				0	Content		-72	-111	29730170	2635896710
29745	09:12:26.181	00:00:29.745	1785	-1024	-768	-1	-1	-1	-1	4	-1024	-768	-1	-1	-1	-1	4		0	0						Untertest1.avi	0	880	547	72	111				0	Content		-72	-111	29745084	2635911624
29762	09:12:26.198	00:00:29.761	1786	-1024	-768	-1	-1	-1	-1	4	-1024	-768	-1	-1	-1	-1	4		0	0						Untertest1.avi	0	880	547	72	111				0	Content		-72	-111	29761708	2635928248
29778	09:12:26.214	00:00:29.778	1787	-1024	-768	-1	-1	-1	-1	4	-1024	-768	-1	-1	-1	-1	4		0	0						Untertest1.avi	0	880	547	72	111				0	Content		-72	-111	29778454	2635944994
29795	09:12:26.231	00:00:29.795	1788	-1024	-768	-1	-1	-1	-1	4	-1024	-768	-1	-1	-1	-1	4		0	0						Untertest1.avi	0	880	547	72	111				0	Content		-72	-111	29795076	2635961616
29812	09:12:26.248	00:00:29.811	1789	-1024	-768	-1	-1	-1	-1	4	-1024	-768	-1	-1	-1	-1	4		0	0						Untertest1.avi	0	880	547	72	111				0	Content		-72	-111	29811697	2635978237
29828	09:12:26.264	00:00:29.828	1790	-1024	-768	-1	-1	-1	-1	4	-1024	-768	-1	-1	-1	-1	4		0	0						Untertest1.avi	0	880	547	72	111				0	Content		-72	-111	29828316	2635994856
29845	09:12:26.281	00:00:29.845	1791	-1024	-768	-1	-1	-1	-1	4	-1024	-768	-1	-1	-1	-1	4		0	0						Untertest1.avi	0	880	547	72	111				0	Content		-72	-111	29845386	2636011926
29863	09:12:26.299	00:00:29.862	1792	-1024	-768	-1	-1	-1	-1	4	-1024	-768	-1	-1	-1	-1	4		0	0						Untertest1.avi	0	880	547	72	111				0	Content		-72	-111	29862758	2636029298
29880	09:12:26.316	00:00:29.880	1793	-1024	-768	-1	-1	-1	-1	4	-1024	-768	-1	-1	-1	-1	4		0	0						Untertest1.avi	0	880	547	72	111				0	Content		-72	-111	29880006	2636046546
29895	09:12:26.331	00:00:29.894	1794	-1024	-768	-1	-1	-1	-1	4	-1024	-768	-1	-1	-1	-1	4		0	0						Untertest1.avi	0	880	547	72	111				0	Content		-72	-111	29894932	2636061472
29912	09:12:26.348	00:00:29.911	1795	-1024	-768	-1	-1	-1	-1	4	-1024	-768	-1	-1	-1	-1	4		0	0						Untertest1.avi	0	880	547	72	111				0	Content		-72	-111	29911556	2636078096
29928	09:12:26.364	00:00:29.928	1796	-1024	-768	-1	-1	-1	-1	4	-1024	-768	-1	-1	-1	-1	4		0	0						Untertest1.avi	0	880	547	72	111				0	Content		-72	-111	29928305	2636094845
29945	09:12:26.381	00:00:29.944	1797	-1024	-768	-1	-1	-1	-1	4	-1024	-768	-1	-1	-1	-1	4		0	0						Untertest1.avi	0	880	547	72	111				0	Content		-72	-111	29944930	2636111470
29962	09:12:26.398	00:00:29.961	1798	-1024	-768	-1	-1	-1	-1	4	-1024	-768	-1	-1	-1	-1	4		0	0						Untertest1.avi	0	880	547	72	111				0	Content		-72	-111	29961551	2636128091
29978	09:12:26.414	00:00:29.978	1799	-1024	-768	-1	-1	-1	-1	4	-1024	-768	-1	-1	-1	-1	4		0	0						Untertest1.avi	0	880	547	72	111				0	Content		-72	-111	29978174	2636144714
29995	09:12:26.431	00:00:29.995	1800	-1024	-768	-1	-1	-1	-1	4	-1024	-768	-1	-1	-1	-1	4		0	0						Untertest1.avi	0	880	547	72	111				0	Content		-72	-111	29995366	2636161906
30013	09:12:26.449	00:00:30.012	1801	-1024	-768	-1	-1	-1	-1	4	-1024	-768	-1	-1	-1	-1	4		0	0						Untertest1.avi	0	880	547	72	111				0	Content		-72	-111	30012736	2636179276
30030	09:12:26.466	00:00:30.029	1802	-1024	-768	-1	-1	-1	-1	4	-1024	-768	-1	-1	-1	-1	4		0	0						Untertest1.avi	0	880	547	72	111				0	Content		-72	-111	30029984	2636196524
30045	09:12:26.481	00:00:30.044	1803	-1024	-768	-1	-1	-1	-1	4	-1024	-768	-1	-1	-1	-1	4		0	0						Untertest1.avi	0	880	547	72	111				0	Content		-72	-111	30044784	2636211324
30062	09:12:26.498	00:00:30.061	1804	-1024	-768	-1	-1	-1	-1	4	-1024	-768	-1	-1	-1	-1	4		0	0						Untertest1.avi	0	880	547	72	111				0	Content		-72	-111	30061530	2636228070
30078	09:12:26.514	00:00:30.078	1805	-1024	-768	-1	-1	-1	-1	4	-1024	-768	-1	-1	-1	-1	4		0	0						Untertest1.avi	0	880	547	72	111				0	Content		-72	-111	30078156	2636244696
30095	09:12:26.531	00:00:30.095	1806	-1024	-768	-1	-1	-1	-1	4	-1024	-768	-1	-1	-1	-1	4		0	0						Untertest1.avi	0	880	547	72	111				0	Content		-72	-111	30095109	2636261649
30112	09:12:26.548	00:00:30.111	1807	-1024	-768	-1	-1	-1	-1	4	-1024	-768	-1	-1	-1	-1	4		0	0						Untertest1.avi	0	880	547	72	111				0	Content		-72	-111	30111522	2636278062
30128	09:12:26.564	00:00:30.128	1808	956,6965	961,6667	0,4150043	0,653191	471,6208	2,73593	3	1070,72	1000,26	0,4150529	0,6531883	471,6207	2,725331	1	12	1071	1000						Untertest1.avi	0	880	547	72	111	1008	874	283	0	Content		999	889	30128392	2636294932
30145	09:12:26.581	00:00:30.144	1809	958,9401	944,2518	0,4149683	0,6534406	471,6208	2,674685	3	1078,004	981,1349	0,415002	0,6534379	471,6208	2,666323	1	12	1078	981						Untertest1.avi	0	880	547	72	111	1008	874	283	0	Content		1006	870	30144890	2636311430
30162	09:12:26.598	00:00:30.161	1810	971,8362	931,9945	0,4136355	0,6537253	476,5048	2,790252	3	1081,503	968,4133	0,4135714	0,6537161	476,5048	2,77948	1	12	1082	968						Untertest1.avi	0	880	547	72	111	1008	874	283	0	Content		1010	857	30161635	2636328175
30178	09:12:26.614	00:00:30.178	1811	-1024	-768	-1	-1	-1	-1	4	-1024	-768	-1	-1	-1	-1	4	12	0	0						Untertest1.avi	0	880	547	72	111	1008	874	283	0	Content		-72	-111	30178010	2636344550
30195	09:12:26.631	00:00:30.195	1812	963,1276	940,4644	0,4133592	0,6541808	478,2518	2,89444	3	1084,458	978,0497	0,4133937	0,6541716	478,2518	2,88555	1	12	1084	978						Untertest1.avi	0	880	547	72	111	1008	874	283	0	Content		1012	867	30195086	2636361626
30212	09:12:26.648	00:00:30.211	1813	959,9006	950,7482	0,4188579	0,6537786	488,9207	2,890029	3	1070,266	989,5541	0,4189185	0,6537696	488,9207	2,875715	1	12	1070	990						Untertest1.avi	0	880	547	72	111	1008	874	283	0	Content		998	879	30211749	2636378289
30228	09:12:26.664	00:00:30.228	1814	1007,723	936,7695	0,4125738	0,6539116	482,8947	2,855997	3	1123,742	974,3767	0,4125197	0,6539026	482,8947	2,845897	1	12	1124	974						Untertest1.avi	0	880	547	72	111	1008	874	283	0	Content		1052	863	30228367	2636394907
30245	09:12:26.681	00:00:30.244	1815	-1024	-768	-1	-1	-1	-1	4	-1024	-768	-1	-1	-1	-1	4	12	0	0						Untertest1.avi	0	880	547	72	111	1008	874	283	0	Content		-72	-111	30244621	2636411161
30261	09:12:26.697	00:00:30.261	1816	950,1213	955,1658	0,4156283	0,6529166	471,9682	2,71987	3	1063,042	992,9252	0,415677	0,6529139	471,9682	2,709043	1	12	1063	993						Untertest1.avi	0	880	547	72	111	1008	874	283	0	Content		991	882	30261367	2636427907
30278	09:12:26.714	00:00:30.277	1817	993,8873	975,6659	0,4153323	0,6522766	482,8947	2,74575	3	1068,924	992,693	0,4156865	0,6522802	472,0443	2,759642	1	12	1069	993						Untertest1.avi	0	880	547	72	111	1008	874	283	0	Content		997	882	30277988	2636444528
30295	09:12:26.731	00:00:30.294	1818	979,7839	958,5806	0,4152851	0,6514008	482,8947	2,673211	3	1056,782	988,6282	0,4156351	0,6514043	472,1989	2,603565	1	12	1057	989						Untertest1.avi	0	880	547	72	111	1008	874	283	0	Content		985	878	30294981	2636461521
30312	09:12:26.748	00:00:30.311	1819	987,6111	975,7875	0,4176435	0,6498375	482,8947	2,605089	3	1100,55	1016,435	0,417704	0,6498348	482,8947	2,593253	1	12	1101	1016						Untertest1.avi	0	880	547	72	111	1008	874	283	0	Content		1029	905	30311733	2636478273
30328	09:12:26.764	00:00:30.328	1820	-1024	-768	-1	-1	-1	-1	4	-1024	-768	-1	-1	-1	-1	4	12	0	0						Untertest1.avi	0	880	547	72	111	1008	874	283	0	Content		-72	-111	30328301	2636494841
30345	09:12:26.781	00:00:30.344	1821	-1024	-768	-1	-1	-1	-1	4	-1024	-768	-1	-1	-1	-1	4	12	0	0						Untertest1.avi	0	880	547	72	111	1008	874	283	0	Content		-72	-111	30344604	2636511144
30362	09:12:26.798	00:00:30.361	1822	-1024	-768	-1	-1	-1	-1	4	-1024	-768	-1	-1	-1	-1	4	12	0	0						Untertest1.avi	0	880	547	72	111	1008	874	283	0	Content		-72	-111	30361547	2636528087
30378	09:12:26.814	00:00:30.377	1823	-1024	-768	-1	-1	-1	-1	4	-1024	-768	-1	-1	-1	-1	4	12	0	0						Untertest1.avi	0	880	547	72	111	1008	874	283	0	Content		-72	-111	30377972	2636544512
30395	09:12:26.831	00:00:30.394	1824	978,3037	969,3583	0,4100938	0,64182	482,8947	2,691148	1	1101,8	1009,655	0,4101263	0,6418175	482,8947	2,683042	3	12	978	969						Untertest1.avi	0	880	547	72	111	1008	874	283	0	Content		906	858	30394851	2636561391
30411	09:12:26.847	00:00:30.411	1825	-1024	-768	-1	-1	-1	-1	4	-1024	-768	-1	-1	-1	-1	4		0	0						Untertest1.avi	0	880	547	72	111				0	Content		-72	-111	30411468	2636578008
30428	09:12:26.864	00:00:30.428	1826	-1024	-768	-1	-1	-1	-1	4	-1024	-768	-1	-1	-1	-1	4		0	0						Untertest1.avi	0	880	547	72	111				0	Content		-72	-111	30428088	2636594628
30445	09:12:26.881	00:00:30.444	1827	-1024	-768	-1	-1	-1	-1	4	-1024	-768	-1	-1	-1	-1	4		0	0						Untertest1.avi	0	880	547	72	111				0	Content		-72	-111	30444586	2636611126
30461	09:12:26.897	00:00:30.461	1828	-1024	-768	-1	-1	-1	-1	4	-1024	-768	-1	-1	-1	-1	4		0	0						Untertest1.avi	0	880	547	72	111				0	Content		-72	-111	30461461	2636628001
30478	09:12:26.914	00:00:30.477	1829	-1024	-768	-1	-1	-1	-1	4	-1024	-768	-1	-1	-1	-1	4		0	0						Untertest1.avi	0	880	547	72	111				0	Content		-72	-111	30477832	2636644372
30495	09:12:26.931	00:00:30.494	1830	-1024	-768	-1	-1	-1	-1	4	-1024	-768	-1	-1	-1	-1	4		0	0						Untertest1.avi	0	880	547	72	111				0	Content		-72	-111	30494704	2636661244
30511	09:12:26.947	00:00:30.511	1831	-1024	-768	-1	-1	-1	-1	4	-1024	-768	-1	-1	-1	-1	4		0	0						Untertest1.avi	0	880	547	72	111				0	Content		-72	-111	30511328	2636677868
30528	09:12:26.964	00:00:30.527	1832	-1024	-768	-1	-1	-1	-1	4	-1024	-768	-1	-1	-1	-1	4		0	0						Untertest1.avi	0	880	547	72	111				0	Content		-72	-111	30527953	2636694493
30545	09:12:26.981	00:00:30.544	1833	-1024	-768	-1	-1	-1	-1	4	-1024	-768	-1	-1	-1	-1	4		0	0						Untertest1.avi	0	880	547	72	111				0	Content		-72	-111	30544573	2636711113
30561	09:12:26.997	00:00:30.561	1834	-1024	-768	-1	-1	-1	-1	4	-1024	-768	-1	-1	-1	-1	4		0	0						Untertest1.avi	0	880	547	72	111				0	Content		-72	-111	30561198	2636727738
30578	09:12:27.014	00:00:30.577	1835	-1024	-768	-1	-1	-1	-1	4	-1024	-768	-1	-1	-1	-1	4		0	0						Untertest1.avi	0	880	547	72	111				0	Content		-72	-111	30577944	2636744484
30595	09:12:27.031	00:00:30.594	1836	-1024	-768	-1	-1	-1	-1	4	-1024	-768	-1	-1	-1	-1	4		0	0						Untertest1.avi	0	880	547	72	111				0	Content		-72	-111	30594565	2636761105
30611	09:12:27.047	00:00:30.611	1837	-1024	-768	-1	-1	-1	-1	4	-1024	-768	-1	-1	-1	-1	4		0	0						Untertest1.avi	0	880	547	72	111				0	Content		-72	-111	30611186	2636777726
30628	09:12:27.064	00:00:30.627	1838	-1024	-768	-1	-1	-1	-1	4	-1024	-768	-1	-1	-1	-1	4		0	0						Untertest1.avi	0	880	547	72	111				0	Content		-72	-111	30627683	2636794223
30645	09:12:27.081	00:00:30.644	1839	-1024	-768	-1	-1	-1	-1	4	-1024	-768	-1	-1	-1	-1	4		0	0						Untertest1.avi	0	880	547	72	111				0	Content		-72	-111	30644876	2636811416
30662	09:12:27.098	00:00:30.661	1840	-1024	-768	-1	-1	-1	-1	4	-1024	-768	-1	-1	-1	-1	4		0	0						Untertest1.avi	0	880	547	72	111				0	Content		-72	-111	30661552	2636828092
30678	09:12:27.114	00:00:30.678	1841	-1024	-768	-1	-1	-1	-1	4	-1024	-768	-1	-1	-1	-1	4		0	0						Untertest1.avi	0	880	547	72	111				0	Content		-72	-111	30678299	2636844839
30694	09:12:27.130	00:00:30.694	1842	-1024	-768	-1	-1	-1	-1	4	-1024	-768	-1	-1	-1	-1	4		0	0						Untertest1.avi	0	880	547	72	111				0	Content		-72	-111	30694419	2636860959
30711	09:12:27.147	00:00:30.711	1843	-1024	-768	-1	-1	-1	-1	4	-1024	-768	-1	-1	-1	-1	4		0	0						Untertest1.avi	0	880	547	72	111				0	Content		-72	-111	30711043	2636877583
30728	09:12:27.164	00:00:30.727	1844	-1024	-768	-1	-1	-1	-1	4	-1024	-768	-1	-1	-1	-1	4		0	0						Untertest1.avi	0	880	547	72	111				0	Content		-72	-111	30727666	2636894206
30744	09:12:27.180	00:00:30.744	1845	-1024	-768	-1	-1	-1	-1	4	-1024	-768	-1	-1	-1	-1	4		0	0						Untertest1.avi	0	880	547	72	111				0	Content		-72	-111	30744288	2636910828
30761	09:12:27.197	00:00:30.760	1846	-1024	-768	-1	-1	-1	-1	4	-1024	-768	-1	-1	-1	-1	4		0	0						Untertest1.avi	0	880	547	72	111				0	Content		-72	-111	30760911	2636927451
30778	09:12:27.214	00:00:30.778	1847	-1024	-768	-1	-1	-1	-1	4	-1024	-768	-1	-1	-1	-1	4		0	0						Untertest1.avi	0	880	547	72	111				0	Content		-72	-111	30778101	2636944641
30795	09:12:27.231	00:00:30.795	1848	-1024	-768	-1	-1	-1	-1	4	-1024	-768	-1	-1	-1	-1	4		0	0						Untertest1.avi	0	880	547	72	111				0	Content		-72	-111	30795475	2636962015
30813	09:12:27.249	00:00:30.812	1849	-1024	-768	-1	-1	-1	-1	4	-1024	-768	-1	-1	-1	-1	4		0	0						Untertest1.avi	0	880	547	72	111				0	Content		-72	-111	30812720	2636979260
30828	09:12:27.264	00:00:30.827	1850	-1024	-768	-1	-1	-1	-1	4	-1024	-768	-1	-1	-1	-1	4		0	0						Untertest1.avi	0	880	547	72	111				0	Content		-72	-111	30827524	2636994064
30844	09:12:27.280	00:00:30.844	1851	-1024	-768	-1	-1	-1	-1	4	-1024	-768	-1	-1	-1	-1	4		0	0						Untertest1.avi	0	880	547	72	111				0	Content		-72	-111	30844272	2637010812
30861	09:12:27.297	00:00:30.860	1852	-1024	-768	-1	-1	-1	-1	4	-1024	-768	-1	-1	-1	-1	4		0	0						Untertest1.avi	0	880	547	72	111				0	Content		-72	-111	30860895	2637027435
30878	09:12:27.314	00:00:30.877	1853	-1024	-768	-1	-1	-1	-1	4	-1024	-768	-1	-1	-1	-1	4		0	0						Untertest1.avi	0	880	547	72	111				0	Content		-72	-111	30877639	2637044179
30894	09:12:27.330	00:00:30.894	1854	-1024	-768	-1	-1	-1	-1	4	-1024	-768	-1	-1	-1	-1	4		0	0						Untertest1.avi	0	880	547	72	111				0	Content		-72	-111	30894137	2637060677
30911	09:12:27.347	00:00:30.910	1855	-1024	-768	-1	-1	-1	-1	4	-1024	-768	-1	-1	-1	-1	4		0	0						Untertest1.avi	0	880	547	72	111				0	Content		-72	-111	30910758	2637077298
30928	09:12:27.364	00:00:30.927	1856	-1024	-768	-1	-1	-1	-1	4	-1024	-768	-1	-1	-1	-1	4		0	0						Untertest1.avi	0	880	547	72	111				0	Content		-72	-111	30927950	2637094490
30945	09:12:27.381	00:00:30.945	1857	-1024	-768	-1	-1	-1	-1	4	-1024	-768	-1	-1	-1	-1	4		0	0						Untertest1.avi	0	880	547	72	111				0	Content		-72	-111	30945338	2637111878
30963	09:12:27.399	00:00:30.962	1858	-1024	-768	-1	-1	-1	-1	4	-1024	-768	-1	-1	-1	-1	4		0	0						Untertest1.avi	0	880	547	72	111				0	Content		-72	-111	30962571	2637129111
30977	09:12:27.413	00:00:30.977	1859	-1024	-768	-1	-1	-1	-1	4	-1024	-768	-1	-1	-1	-1	4		0	0						Untertest1.avi	0	880	547	72	111				0	Content		-72	-111	30977498	2637144038
30994	09:12:27.430	00:00:30.994	1860	-1024	-768	-1	-1	-1	-1	4	-1024	-768	-1	-1	-1	-1	4		0	0						Untertest1.avi	0	880	547	72	111				0	Content		-72	-111	30994119	2637160659
31011	09:12:27.447	00:00:31.010	1861	-1024	-768	-1	-1	-1	-1	4	-1024	-768	-1	-1	-1	-1	4		0	0						Untertest1.avi	0	880	547	72	111				0	Content		-72	-111	31010863	2637177403
31027	09:12:27.463	00:00:31.027	1862	-1024	-768	-1	-1	-1	-1	4	-1024	-768	-1	-1	-1	-1	4		0	0						Untertest1.avi	0	880	547	72	111				0	Content		-72	-111	31027485	2637194025
31044	09:12:27.480	00:00:31.044	1863	-1024	-768	-1	-1	-1	-1	4	-1024	-768	-1	-1	-1	-1	4		0	0						Untertest1.avi	0	880	547	72	111				0	Content		-72	-111	31044104	2637210644
31061	09:12:27.497	00:00:31.060	1864	-1024	-768	-1	-1	-1	-1	4	-1024	-768	-1	-1	-1	-1	4		0	0						Untertest1.avi	0	880	547	72	111				0	Content		-72	-111	31060728	2637227268
31078	09:12:27.514	00:00:31.077	1865	-1024	-768	-1	-1	-1	-1	4	-1024	-768	-1	-1	-1	-1	4		0	0						Untertest1.avi	0	880	547	72	111				0	Content		-72	-111	31077798	2637244338
31095	09:12:27.531	00:00:31.095	1866	-1024	-768	-1	-1	-1	-1	4	-1024	-768	-1	-1	-1	-1	4		0	0						Untertest1.avi	0	880	547	72	111				0	Content		-72	-111	31095170	2637261710
31112	09:12:27.548	00:00:31.112	1867	-1024	-768	-1	-1	-1	-1	4	-1024	-768	-1	-1	-1	-1	4		0	0						Untertest1.avi	0	880	547	72	111				0	Content		-72	-111	31112415	2637278955
31127	09:12:27.563	00:00:31.127	1868	-1024	-768	-1	-1	-1	-1	4	-1024	-768	-1	-1	-1	-1	4		0	0						Untertest1.avi	0	880	547	72	111				0	Content		-72	-111	31127340	2637293880
31144	09:12:27.580	00:00:31.143	1869	-1024	-768	-1	-1	-1	-1	4	-1024	-768	-1	-1	-1	-1	4		0	0						Untertest1.avi	0	880	547	72	111				0	Content		-72	-111	31143964	2637310504
31161	09:12:27.597	00:00:31.160	1870	-1024	-768	-1	-1	-1	-1	4	-1024	-768	-1	-1	-1	-1	4		0	0						Untertest1.avi	0	880	547	72	111				0	Content		-72	-111	31160708	2637327248
31177	09:12:27.613	00:00:31.177	1871	-1024	-768	-1	-1	-1	-1	4	-1024	-768	-1	-1	-1	-1	4		0	0						Untertest1.avi	0	880	547	72	111				0	Content		-72	-111	31177332	2637343872
31194	09:12:27.630	00:00:31.193	1872	-1024	-768	-1	-1	-1	-1	4	-1024	-768	-1	-1	-1	-1	4		0	0						Untertest1.avi	0	880	547	72	111				0	Content		-72	-111	31193953	2637360493
31211	09:12:27.647	00:00:31.210	1873	-1024	-768	-1	-1	-1	-1	4	-1024	-768	-1	-1	-1	-1	4		0	0						Untertest1.avi	0	880	547	72	111				0	Content		-72	-111	31210575	2637377115
31228	09:12:27.664	00:00:31.227	1874	-1024	-768	-1	-1	-1	-1	4	-1024	-768	-1	-1	-1	-1	4		0	0						Untertest1.avi	0	880	547	72	111				0	Content		-72	-111	31227768	2637394308
31245	09:12:27.681	00:00:31.245	1875	-1024	-768	-1	-1	-1	-1	4	-1024	-768	-1	-1	-1	-1	4		0	0						Untertest1.avi	0	880	547	72	111				0	Content		-72	-111	31245138	2637411678
31262	09:12:27.698	00:00:31.262	1876	-1024	-768	-1	-1	-1	-1	4	-1024	-768	-1	-1	-1	-1	4		0	0						Untertest1.avi	0	880	547	72	111				0	Content		-72	-111	31262388	2637428928
31277	09:12:27.713	00:00:31.277	1877	-1024	-768	-1	-1	-1	-1	4	-1024	-768	-1	-1	-1	-1	4		0	0						Untertest1.avi	0	880	547	72	111				0	Content		-72	-111	31277188	2637443728
31294	09:12:27.730	00:00:31.293	1878	-1024	-768	-1	-1	-1	-1	4	-1024	-768	-1	-1	-1	-1	4		0	0						Untertest1.avi	0	880	547	72	111				0	Content		-72	-111	31293935	2637460475
31311	09:12:27.747	00:00:31.310	1879	-1024	-768	-1	-1	-1	-1	4	-1024	-768	-1	-1	-1	-1	4		0	0						Untertest1.avi	0	880	547	72	111				0	Content		-72	-111	31310557	2637477097
31327	09:12:27.763	00:00:31.327	1880	-1024	-768	-1	-1	-1	-1	4	-1024	-768	-1	-1	-1	-1	4		0	0						Untertest1.avi	0	880	547	72	111				0	Content		-72	-111	31327179	2637493719
31344	09:12:27.780	00:00:31.343	1881	-1024	-768	-1	-1	-1	-1	4	-1024	-768	-1	-1	-1	-1	4		0	0						Untertest1.avi	0	880	547	72	111				0	Content		-72	-111	31343812	2637510352
31360	09:12:27.796	00:00:31.360	1882	-1024	-768	-1	-1	-1	-1	4	-1024	-768	-1	-1	-1	-1	4		0	0						Untertest1.avi	0	880	547	72	111				0	Content		-72	-111	31360423	2637526963
31379	09:12:27.815	00:00:31.378	1883	-1024	-768	-1	-1	-1	-1	4	-1024	-768	-1	-1	-1	-1	4		0	0						Untertest1.avi	0	880	547	72	111				0	Content		-72	-111	31378923	2637545463
31396	09:12:27.832	00:00:31.396	1884	-1024	-768	-1	-1	-1	-1	4	-1024	-768	-1	-1	-1	-1	4		0	0						Untertest1.avi	0	880	547	72	111				0	Content		-72	-111	31396294	2637562834
31414	09:12:27.850	00:00:31.413	1885	-1024	-768	-1	-1	-1	-1	4	-1024	-768	-1	-1	-1	-1	4		0	0						Untertest1.avi	0	880	547	72	111				0	Content		-72	-111	31413544	2637580084
31428	09:12:27.864	00:00:31.428	1886	-1024	-768	-1	-1	-1	-1	4	-1024	-768	-1	-1	-1	-1	4		0	0						Untertest1.avi	0	880	547	72	111				0	Content		-72	-111	31428478	2637595018
31445	09:12:27.881	00:00:31.445	1887	-1024	-768	-1	-1	-1	-1	4	-1024	-768	-1	-1	-1	-1	4		0	0						Untertest1.avi	0	880	547	72	111				0	Content		-72	-111	31445116	2637611656
31462	09:12:27.898	00:00:31.461	1888	-1024	-768	-1	-1	-1	-1	4	-1024	-768	-1	-1	-1	-1	4		0	0						Untertest1.avi	0	880	547	72	111				0	Content		-72	-111	31461849	2637628389
31478	09:12:27.914	00:00:31.478	1889	-1024	-768	-1	-1	-1	-1	4	-1024	-768	-1	-1	-1	-1	4		0	0						Untertest1.avi	0	880	547	72	111				0	Content		-72	-111	31478345	2637644885
31495	09:12:27.931	00:00:31.495	1890	-1024	-768	-1	-1	-1	-1	4	-1024	-768	-1	-1	-1	-1	4		0	0						Untertest1.avi	0	880	547	72	111				0	Content		-72	-111	31495103	2637661643
31512	09:12:27.948	00:00:31.511	1891	-1024	-768	-1	-1	-1	-1	4	-1024	-768	-1	-1	-1	-1	4		0	0						Untertest1.avi	0	880	547	72	111				0	Content		-72	-111	31511714	2637678254
31529	09:12:27.965	00:00:31.528	1892	-1024	-768	-1	-1	-1	-1	4	-1024	-768	-1	-1	-1	-1	4		0	0						Untertest1.avi	0	880	547	72	111				0	Content		-72	-111	31528783	2637695323
31546	09:12:27.982	00:00:31.546	1893	-1024	-768	-1	-1	-1	-1	4	-1024	-768	-1	-1	-1	-1	4		0	0						Untertest1.avi	0	880	547	72	111				0	Content		-72	-111	31546157	2637712697
31564	09:12:28.000	00:00:31.563	1894	-1024	-768	-1	-1	-1	-1	4	-1024	-768	-1	-1	-1	-1	4		0	0						Untertest1.avi	0	880	547	72	111				0	Content		-72	-111	31563530	2637730070
31578	09:12:28.014	00:00:31.578	1895	-1024	-768	-1	-1	-1	-1	4	-1024	-768	-1	-1	-1	-1	4		0	0						Untertest1.avi	0	880	547	72	111				0	Content		-72	-111	31578331	2637744871
31595	09:12:28.031	00:00:31.594	1896	-1024	-768	-1	-1	-1	-1	4	-1024	-768	-1	-1	-1	-1	4		0	0						Untertest1.avi	0	880	547	72	111				0	Content		-72	-111	31594953	2637761493
31612	09:12:28.048	00:00:31.611	1897	-1024	-768	-1	-1	-1	-1	4	-1024	-768	-1	-1	-1	-1	4		0	0						Untertest1.avi	0	880	547	72	111				0	Content		-72	-111	31611703	2637778243
31628	09:12:28.064	00:00:31.628	1898	-1024	-768	-1	-1	-1	-1	4	-1024	-768	-1	-1	-1	-1	4		0	0						Untertest1.avi	0	880	547	72	111				0	Content		-72	-111	31628325	2637794865
31645	09:12:28.081	00:00:31.644	1899	-1024	-768	-1	-1	-1	-1	4	-1024	-768	-1	-1	-1	-1	4		0	0						Untertest1.avi	0	880	547	72	111				0	Content		-72	-111	31644946	2637811486
31662	09:12:28.098	00:00:31.661	1900	-1024	-768	-1	-1	-1	-1	4	-1024	-768	-1	-1	-1	-1	4		0	0						Untertest1.avi	0	880	547	72	111				0	Content		-72	-111	31661571	2637828111
31679	09:12:28.115	00:00:31.678	1901	-1024	-768	-1	-1	-1	-1	4	-1024	-768	-1	-1	-1	-1	4		0	0						Untertest1.avi	0	880	547	72	111				0	Content		-72	-111	31678763	2637845303
31696	09:12:28.132	00:00:31.696	1902	-1024	-768	-1	-1	-1	-1	4	-1024	-768	-1	-1	-1	-1	4		0	0						Untertest1.avi	0	880	547	72	111				0	Content		-72	-111	31696138	2637862678
31713	09:12:28.149	00:00:31.713	1903	-1024	-768	-1	-1	-1	-1	4	-1024	-768	-1	-1	-1	-1	4		0	0						Untertest1.avi	0	880	547	72	111				0	Content		-72	-111	31713385	2637879925
31728	09:12:28.164	00:00:31.728	1904	-1024	-768	-1	-1	-1	-1	4	-1024	-768	-1	-1	-1	-1	4		0	0						Untertest1.avi	0	880	547	72	111				0	Content		-72	-111	31728186	2637894726
31745	09:12:28.181	00:00:31.744	1905	-1024	-768	-1	-1	-1	-1	4	-1024	-768	-1	-1	-1	-1	4		0	0						Untertest1.avi	0	880	547	72	111				0	Content		-72	-111	31744935	2637911475
31762	09:12:28.198	00:00:31.761	1906	-1024	-768	-1	-1	-1	-1	4	-1024	-768	-1	-1	-1	-1	4		0	0						Untertest1.avi	0	880	547	72	111				0	Content		-72	-111	31761559	2637928099
31778	09:12:28.214	00:00:31.778	1907	-1024	-768	-1	-1	-1	-1	4	-1024	-768	-1	-1	-1	-1	4		0	0						Untertest1.avi	0	880	547	72	111				0	Content		-72	-111	31778182	2637944722
31795	09:12:28.231	00:00:31.794	1908	-1024	-768	-1	-1	-1	-1	4	-1024	-768	-1	-1	-1	-1	4		0	0						Untertest1.avi	0	880	547	72	111				0	Content		-72	-111	31794808	2637961348
31811	09:12:28.247	00:00:31.811	1909	-1024	-768	-1	-1	-1	-1	4	-1024	-768	-1	-1	-1	-1	4		0	0						Untertest1.avi	0	880	547	72	111				0	Content		-72	-111	31811433	2637977973
31829	09:12:28.265	00:00:31.828	1910	-1024	-768	-1	-1	-1	-1	4	-1024	-768	-1	-1	-1	-1	4		0	0						Untertest1.avi	0	880	547	72	111				0	Content		-72	-111	31828626	2637995166
31846	09:12:28.282	00:00:31.845	1911	-1024	-768	-1	-1	-1	-1	4	-1024	-768	-1	-1	-1	-1	4		0	0						Untertest1.avi	0	880	547	72	111				0	Content		-72	-111	31845999	2638012539
31863	09:12:28.299	00:00:31.863	1912	-1024	-768	-1	-1	-1	-1	4	-1024	-768	-1	-1	-1	-1	4		0	0						Untertest1.avi	0	880	547	72	111				0	Content		-72	-111	31863242	2638029782
31878	09:12:28.314	00:00:31.878	1913	-1024	-768	-1	-1	-1	-1	4	-1024	-768	-1	-1	-1	-1	4		0	0						Untertest1.avi	0	880	547	72	111				0	Content		-72	-111	31878054	2638044594
31895	09:12:28.331	00:00:31.894	1914	-1024	-768	-1	-1	-1	-1	4	-1024	-768	-1	-1	-1	-1	4		0	0						Untertest1.avi	0	880	547	72	111				0	Content		-72	-111	31894796	2638061336
31911	09:12:28.347	00:00:31.911	1915	-1024	-768	-1	-1	-1	-1	4	-1024	-768	-1	-1	-1	-1	4		0	0						Untertest1.avi	0	880	547	72	111				0	Content		-72	-111	31911419	2638077959
31928	09:12:28.364	00:00:31.928	1916	-1024	-768	-1	-1	-1	-1	4	-1024	-768	-1	-1	-1	-1	4		0	0						Untertest1.avi	0	880	547	72	111				0	Content		-72	-111	31928050	2638094590
31945	09:12:28.381	00:00:31.944	1917	-1024	-768	-1	-1	-1	-1	4	-1024	-768	-1	-1	-1	-1	4		0	0						Untertest1.avi	0	880	547	72	111				0	Content		-72	-111	31944663	2638111203
31961	09:12:28.397	00:00:31.961	1918	-1024	-768	-1	-1	-1	-1	4	-1024	-768	-1	-1	-1	-1	4		0	0						Untertest1.avi	0	880	547	72	111				0	Content		-72	-111	31961413	2638127953
31978	09:12:28.414	00:00:31.978	1919	-1024	-768	-1	-1	-1	-1	4	-1024	-768	-1	-1	-1	-1	4		0	0						Untertest1.avi	0	880	547	72	111				0	Content		-72	-111	31978482	2638145022
31996	09:12:28.432	00:00:31.995	1920	-1024	-768	-1	-1	-1	-1	4	-1024	-768	-1	-1	-1	-1	4		0	0						Untertest1.avi	0	880	547	72	111				0	Content		-72	-111	31995856	2638162396
32013	09:12:28.449	00:00:32.013	1921	-1024	-768	-1	-1	-1	-1	4	-1024	-768	-1	-1	-1	-1	4		0	0						Untertest1.avi	0	880	547	72	111				0	Content		-72	-111	32013104	2638179644
32028	09:12:28.464	00:00:32.028	1922	-1024	-768	-1	-1	-1	-1	4	-1024	-768	-1	-1	-1	-1	4		0	0						Untertest1.avi	0	880	547	72	111				0	Content		-72	-111	32028037	2638194577
32045	09:12:28.481	00:00:32.044	1923	-1024	-768	-1	-1	-1	-1	4	-1024	-768	-1	-1	-1	-1	4		0	0						Untertest1.avi	0	880	547	72	111				0	Content		-72	-111	32044655	2638211195
32061	09:12:28.497	00:00:32.061	1924	-1024	-768	-1	-1	-1	-1	4	-1024	-768	-1	-1	-1	-1	4		0	0						Untertest1.avi	0	880	547	72	111				0	Content		-72	-111	32061403	2638227943
32078	09:12:28.514	00:00:32.078	1925	-1024	-768	-1	-1	-1	-1	4	-1024	-768	-1	-1	-1	-1	4		0	0						Untertest1.avi	0	880	547	72	111				0	Content		-72	-111	32078027	2638244567
32095	09:12:28.531	00:00:32.094	1926	-1024	-768	-1	-1	-1	-1	4	-1024	-768	-1	-1	-1	-1	4		0	0						Untertest1.avi	0	880	547	72	111				0	Content		-72	-111	32094649	2638261189
32111	09:12:28.547	00:00:32.111	1927	-1024	-768	-1	-1	-1	-1	4	-1024	-768	-1	-1	-1	-1	4		0	0						Untertest1.avi	0	880	547	72	111				0	Content		-72	-111	32111274	2638277814
32128	09:12:28.564	00:00:32.128	1928	-1024	-768	-1	-1	-1	-1	4	-1024	-768	-1	-1	-1	-1	4		0	0						Untertest1.avi	0	880	547	72	111				0	Content		-72	-111	32128466	2638295006
32146	09:12:28.582	00:00:32.145	1929	-1024	-768	-1	-1	-1	-1	4	-1024	-768	-1	-1	-1	-1	4		0	0						Untertest1.avi	0	880	547	72	111				0	Content		-72	-111	32145712	2638312252
32163	09:12:28.599	00:00:32.163	1930	-1024	-768	-1	-1	-1	-1	4	-1024	-768	-1	-1	-1	-1	4		0	0						Untertest1.avi	0	880	547	72	111				0	Content		-72	-111	32163084	2638329624
32178	09:12:28.614	00:00:32.177	1931	-1024	-768	-1	-1	-1	-1	4	-1024	-768	-1	-1	-1	-1	4		0	0						Untertest1.avi	0	880	547	72	111				0	Content		-72	-111	32177887	2638344427
32195	09:12:28.631	00:00:32.194	1932	-1024	-768	-1	-1	-1	-1	4	-1024	-768	-1	-1	-1	-1	4		0	0						Untertest1.avi	0	880	547	72	111				0	Content		-72	-111	32194510	2638361050
32211	09:12:28.647	00:00:32.211	1933	-1024	-768	-1	-1	-1	-1	4	-1024	-768	-1	-1	-1	-1	4		0	0						Untertest1.avi	0	880	547	72	111				0	Content		-72	-111	32211257	2638377797
32228	09:12:28.664	00:00:32.227	1934	-1024	-768	-1	-1	-1	-1	4	-1024	-768	-1	-1	-1	-1	4		0	0						Untertest1.avi	0	880	547	72	111				0	Content		-72	-111	32227879	2638394419
32245	09:12:28.681	00:00:32.244	1935	-1024	-768	-1	-1	-1	-1	4	-1024	-768	-1	-1	-1	-1	4		0	0						Untertest1.avi	0	880	547	72	111				0	Content		-72	-111	32244501	2638411041
32261	09:12:28.697	00:00:32.261	1936	-1024	-768	-1	-1	-1	-1	4	-1024	-768	-1	-1	-1	-1	4		0	0						Untertest1.avi	0	880	547	72	111				0	Content		-72	-111	32261125	2638427665
32278	09:12:28.714	00:00:32.278	1937	-1024	-768	-1	-1	-1	-1	4	-1024	-768	-1	-1	-1	-1	4		0	0						Untertest1.avi	0	880	547	72	111				0	Content		-72	-111	32278320	2638444860
32296	09:12:28.732	00:00:32.295	1938	-1024	-768	-1	-1	-1	-1	4	-1024	-768	-1	-1	-1	-1	4		0	0						Untertest1.avi	0	880	547	72	111				0	Content		-72	-111	32295693	2638462233
32313	09:12:28.749	00:00:32.312	1939	-1024	-768	-1	-1	-1	-1	4	-1024	-768	-1	-1	-1	-1	4		0	0						Untertest1.avi	0	880	547	72	111				0	Content		-72	-111	32312950	2638479490
32328	09:12:28.764	00:00:32.327	1940	-1024	-768	-1	-1	-1	-1	4	-1024	-768	-1	-1	-1	-1	4		0	0						Untertest1.avi	0	880	547	72	111				0	Content		-72	-111	32327741	2638494281
32344	09:12:28.780	00:00:32.344	1941	-1024	-768	-1	-1	-1	-1	4	-1024	-768	-1	-1	-1	-1	4		0	0						Untertest1.avi	0	880	547	72	111				0	Content		-72	-111	32344491	2638511031
32361	09:12:28.797	00:00:32.361	1942	-1024	-768	-1	-1	-1	-1	4	-1024	-768	-1	-1	-1	-1	4		0	0						Untertest1.avi	0	880	547	72	111				0	Content		-72	-111	32361113	2638527653
32378	09:12:28.814	00:00:32.377	1943	-1024	-768	-1	-1	-1	-1	4	-1024	-768	-1	-1	-1	-1	4		0	0						Untertest1.avi	0	880	547	72	111				0	Content		-72	-111	32377735	2638544275
32394	09:12:28.830	00:00:32.394	1944	-1024	-768	-1	-1	-1	-1	4	-1024	-768	-1	-1	-1	-1	4		0	0						Untertest1.avi	0	880	547	72	111				0	Content		-72	-111	32394359	2638560899
32411	09:12:28.847	00:00:32.410	1945	-1024	-768	-1	-1	-1	-1	4	-1024	-768	-1	-1	-1	-1	4		0	0						Untertest1.avi	0	880	547	72	111				0	Content		-72	-111	32410982	2638577522
32428	09:12:28.864	00:00:32.428	1946	-1024	-768	-1	-1	-1	-1	4	-1024	-768	-1	-1	-1	-1	4		0	0						Untertest1.avi	0	880	547	72	111				0	Content		-72	-111	32428151	2638594691
32445	09:12:28.881	00:00:32.445	1947	-1024	-768	-1	-1	-1	-1	4	-1024	-768	-1	-1	-1	-1	4		0	0						Untertest1.avi	0	880	547	72	111				0	Content		-72	-111	32445281	2638611821
32462	09:12:28.898	00:00:32.461	1948	-1024	-768	-1	-1	-1	-1	4	-1024	-768	-1	-1	-1	-1	4		0	0						Untertest1.avi	0	880	547	72	111				0	Content		-72	-111	32461948	2638628488
32479	09:12:28.915	00:00:32.478	1949	-1024	-768	-1	-1	-1	-1	4	-1024	-768	-1	-1	-1	-1	4		0	0						Untertest1.avi	0	880	547	72	111				0	Content		-72	-111	32478616	2638645156
32495	09:12:28.931	00:00:32.494	1950	-1024	-768	-1	-1	-1	-1	4	-1024	-768	-1	-1	-1	-1	4		0	0						Untertest1.avi	0	880	547	72	111				0	Content		-72	-111	32494759	2638661299
32511	09:12:28.947	00:00:32.511	1951	-1024	-768	-1	-1	-1	-1	4	-1024	-768	-1	-1	-1	-1	4		0	0						Untertest1.avi	0	880	547	72	111				0	Content		-72	-111	32511426	2638677966
32528	09:12:28.964	00:00:32.527	1952	-1024	-768	-1	-1	-1	-1	4	-1024	-768	-1	-1	-1	-1	4		0	0						Untertest1.avi	0	880	547	72	111				0	Content		-72	-111	32527649	2638694189
32544	09:12:28.980	00:00:32.544	1953	-1024	-768	-1	-1	-1	-1	4	-1024	-768	-1	-1	-1	-1	4		0	0						Untertest1.avi	0	880	547	72	111				0	Content		-72	-111	32544276	2638710816
32561	09:12:28.997	00:00:32.560	1954	-1024	-768	-1	-1	-1	-1	4	-1024	-768	-1	-1	-1	-1	4		0	0						Untertest1.avi	0	880	547	72	111				0	Content		-72	-111	32560897	2638727437
32578	09:12:29.014	00:00:32.577	1955	-1024	-768	-1	-1	-1	-1	4	-1024	-768	-1	-1	-1	-1	4		0	0						Untertest1.avi	0	880	547	72	111				0	Content		-72	-111	32577578	2638744118
32594	09:12:29.030	00:00:32.594	1956	-1024	-768	-1	-1	-1	-1	4	-1024	-768	-1	-1	-1	-1	4		0	0						Untertest1.avi	0	880	547	72	111				0	Content		-72	-111	32594236	2638760776
32611	09:12:29.047	00:00:32.610	1957	-1024	-768	-1	-1	-1	-1	4	-1024	-768	-1	-1	-1	-1	4		0	0						Untertest1.avi	0	880	547	72	111				0	Content		-72	-111	32610904	2638777444
32628	09:12:29.064	00:00:32.627	1958	-1024	-768	-1	-1	-1	-1	4	-1024	-768	-1	-1	-1	-1	4		0	0						Untertest1.avi	0	880	547	72	111				0	Content		-72	-111	32627734	2638794274
32644	09:12:29.080	00:00:32.644	1959	-1024	-768	-1	-1	-1	-1	4	-1024	-768	-1	-1	-1	-1	4		0	0						Untertest1.avi	0	880	547	72	111				0	Content		-72	-111	32644402	2638810942
32661	09:12:29.097	00:00:32.661	1960	-1024	-768	-1	-1	-1	-1	4	-1024	-768	-1	-1	-1	-1	4		0	0						Untertest1.avi	0	880	547	72	111				0	Content		-72	-111	32661070	2638827610
32678	09:12:29.114	00:00:32.678	1961	-1024	-768	-1	-1	-1	-1	4	-1024	-768	-1	-1	-1	-1	4		0	0						Untertest1.avi	0	880	547	72	111				0	Content		-72	-111	32678234	2638844774
32695	09:12:29.131	00:00:32.694	1962	-1024	-768	-1	-1	-1	-1	4	-1024	-768	-1	-1	-1	-1	4		0	0						Untertest1.avi	0	880	547	72	111				0	Content		-72	-111	32694901	2638861441
32712	09:12:29.148	00:00:32.711	1963	-1024	-768	-1	-1	-1	-1	4	-1024	-768	-1	-1	-1	-1	4		0	0						Untertest1.avi	0	880	547	72	111				0	Content		-72	-111	32711943	2638878483
32729	09:12:29.165	00:00:32.728	1964	-1024	-768	-1	-1	-1	-1	4	-1024	-768	-1	-1	-1	-1	4		0	0						Untertest1.avi	0	880	547	72	111				0	Content		-72	-111	32728611	2638895151
32745	09:12:29.181	00:00:32.745	1965	-1024	-768	-1	-1	-1	-1	4	-1024	-768	-1	-1	-1	-1	4		0	0						Untertest1.avi	0	880	547	72	111				0	Content		-72	-111	32745278	2638911818
32762	09:12:29.198	00:00:32.761	1966	-1024	-768	-1	-1	-1	-1	4	-1024	-768	-1	-1	-1	-1	4		0	0						Untertest1.avi	0	880	547	72	111				0	Content		-72	-111	32761565	2638928105
32778	09:12:29.214	00:00:32.778	1967	-1024	-768	-1	-1	-1	-1	4	-1024	-768	-1	-1	-1	-1	4		0	0						Untertest1.avi	0	880	547	72	111				0	Content		-72	-111	32778233	2638944773
32795	09:12:29.231	00:00:32.794	1968	-1024	-768	-1	-1	-1	-1	4	-1024	-768	-1	-1	-1	-1	4		0	0						Untertest1.avi	0	880	547	72	111				0	Content		-72	-111	32794900	2638961440
32811	09:12:29.247	00:00:32.811	1969	-1024	-768	-1	-1	-1	-1	4	-1024	-768	-1	-1	-1	-1	4		0	0						Untertest1.avi	0	880	547	72	111				0	Content		-72	-111	32811144	2638977684
32828	09:12:29.264	00:00:32.827	1970	-1024	-768	-1	-1	-1	-1	4	-1024	-768	-1	-1	-1	-1	4		0	0						Untertest1.avi	0	880	547	72	111				0	Content		-72	-111	32827812	2638994352
32844	09:12:29.280	00:00:32.844	1971	-1024	-768	-1	-1	-1	-1	4	-1024	-768	-1	-1	-1	-1	4		0	0						Untertest1.avi	0	880	547	72	111				0	Content		-72	-111	32844139	2639010679
32861	09:12:29.297	00:00:32.860	1972	-1024	-768	-1	-1	-1	-1	4	-1024	-768	-1	-1	-1	-1	4		0	0						Untertest1.avi	0	880	547	72	111				0	Content		-72	-111	32860762	2639027302
32877	09:12:29.313	00:00:32.877	1973	-1024	-768	-1	-1	-1	-1	4	-1024	-768	-1	-1	-1	-1	4		0	0						Untertest1.avi	0	880	547	72	111				0	Content		-72	-111	32877439	2639043979
32894	09:12:29.330	00:00:32.894	1974	-1024	-768	-1	-1	-1	-1	4	-1024	-768	-1	-1	-1	-1	4		0	0						Untertest1.avi	0	880	547	72	111				0	Content		-72	-111	32894105	2639060645
32911	09:12:29.347	00:00:32.910	1975	-1024	-768	-1	-1	-1	-1	4	-1024	-768	-1	-1	-1	-1	4		0	0						Untertest1.avi	0	880	547	72	111				0	Content		-72	-111	32910949	2639077489
32928	09:12:29.364	00:00:32.927	1976	-1024	-768	-1	-1	-1	-1	4	-1024	-768	-1	-1	-1	-1	4		0	0						Untertest1.avi	0	880	547	72	111				0	Content		-72	-111	32927617	2639094157
32944	09:12:29.380	00:00:32.944	1977	-1024	-768	-1	-1	-1	-1	4	-1024	-768	-1	-1	-1	-1	4		0	0						Untertest1.avi	0	880	547	72	111				0	Content		-72	-111	32944285	2639110825
32961	09:12:29.397	00:00:32.961	1978	-1024	-768	-1	-1	-1	-1	4	-1024	-768	-1	-1	-1	-1	4		0	0						Untertest1.avi	0	880	547	72	111				0	Content		-72	-111	32961282	2639127822
32978	09:12:29.414	00:00:32.977	1979	-1024	-768	-1	-1	-1	-1	4	-1024	-768	-1	-1	-1	-1	4		0	0						Untertest1.avi	0	880	547	72	111				0	Content		-72	-111	32977949	2639144489
[truncated: 1,676 more rows]
