# Supplementary material for: Gaze Duration Biases for Colours in Combination with Dissonant and Consonant Sounds: A Comparative Eye-Tracking Study with Orangutans
Source: PLoS One. 2015 Oct 14;10(10):e0139894. doi: 10.1371/journal.pone.0139894 (PMC4605782; doi:10.1371/journal.pone.0139894)
Supplement: S1 Data — (ZIP) [file pone.0139894.s004.zip › Plos ColourSound Data/Apes/Farben_Musik_U1/Rec 29-All-Data.tsv]

System Properties:
Operating System:	Microsoft Windows NT 6.1.7601 Service Pack 1
System User Name:	tobiiadmin
Machine Name:	LOE7690LAP
Data properties:
Recording name:	Rec 29
Recording date:	06.03.2014
Recording time:	08:37:34
Recording resolution:	1024 x 768
Export date:	09.03.2014
Export time:	12:19:27
Participant:	Tana
Filter settings:
Eye: Average
Validity: Normal
Fixation filter: Tobii fixation filter
Velocity threshold: 35
Distance threshold: 35
Timestamp	DateTimeStamp	DateTimeStampStartOffset	Number	GazePointXLeft	GazePointYLeft	CamXLeft	CamYLeft	DistanceLeft	PupilLeft	ValidityLeft	GazePointXRight	GazePointYRight	CamXRight	CamYRight	DistanceRight	PupilRight	ValidityRight	FixationIndex	GazePointX	GazePointY	Event	EventKey	Data1	Data2	Descriptor	StimuliName	StimuliID	MediaWidth	MediaHeight	MediaPosX	MediaPosY	MappedFixationPointX	MappedFixationPointY	FixationDuration	AoiIds	AoiNames	WebGroupImage	MappedGazeDataPointX	MappedGazeDataPointY	MicroSecondTimestamp	AbsoluteMicroSecondTimestamp
7	08:37:34.570	00:00:00.007	0	797,5678	298,1542	0,6422357	0,6804039	452,9815	2,975955	0	884,0727	281,6535	0,5015731	0,700469	457,734	2,914289	0	0	841	290						No media	0	1024	768	0	0	849	284	507	0	Content		841	290	7460	607183375
24	08:37:34.587	00:00:00.024	1	802,5339	295,0041	0,6430808	0,6802408	453,2922	2,992978	0	884,3407	278,6133	0,5023848	0,7004492	457,5477	3,012439	0	0	843	287						No media	0	1024	768	0	0	849	284	507	0	Content		843	287	24085	607200000
41	08:37:34.604	00:00:00.040	2	794,8229	294,5077	0,6439486	0,6802311	453,3129	3,027895	0	882,228	289,8235	0,5032345	0,7002111	457,8425	2,98979	0	0	839	292						No media	0	1024	768	0	0	849	284	507	0	Content		839	292	40711	607216626
57	08:37:34.620	00:00:00.057	3	798,5331	297,216	0,6446495	0,6805208	452,7433	3,025037	0	887,9968	289,6949	0,5039917	0,7002783	457,9384	2,983963	0	0	843	293						No media	0	1024	768	0	0	849	284	507	0	Content		843	293	57463	607233378
74	08:37:34.637	00:00:00.074	4	794,5366	300,3637	0,6453776	0,6810369	453,0202	3,037369	0	894,6023	276,274	0,5046498	0,7004681	457,764	2,91786	0	0	845	288						No media	0	1024	768	0	0	849	284	507	0	Content		845	288	74088	607250003
91	08:37:34.654	00:00:00.090	5	800,7902	297,3333	0,645731	0,681639	453,3196	2,9731	0	897,1716	288,1739	0,5050876	0,7008431	457,7985	2,978723	0	0	849	293						No media	0	1024	768	0	0	849	284	507	0	Content		849	293	90717	607266632
107	08:37:34.670	00:00:00.107	6	804,2458	273,1337	0,6460636	0,6825815	452,9107	2,894298	0	884,4855	286,7379	0,5053847	0,7010989	458,1823	2,978319	0	0	844	280						No media	0	1024	768	0	0	849	284	507	0	Content		844	280	107342	607283257
124	08:37:34.687	00:00:00.123	7	809,4871	280,5409	0,6463291	0,6826469	453,1865	2,857476	0	890,5811	277,8513	0,5056313	0,7014015	458,3362	2,905087	0	0	850	279						No media	0	1024	768	0	0	849	284	507	0	Content		850	279	123969	607299884
141	08:37:34.704	00:00:00.140	8	807,8792	288,7409	0,646674	0,6829771	453,3288	2,933842	0	895,8476	278,3334	0,5059708	0,7017273	458,3672	2,870122	0	0	852	284						No media	0	1024	768	0	0	849	284	507	0	Content		852	284	140722	607316637
157	08:37:34.720	00:00:00.157	9	818,4511	276,5791	0,6469828	0,6831563	453,6242	2,805025	0	899,37	275,7079	0,5062122	0,7019178	458,0636	2,789094	0	0	859	276						No media	0	1024	768	0	0	849	284	507	0	Content		859	276	157349	607333264
174	08:37:34.737	00:00:00.173	10	817,4875	276,7742	0,6471856	0,6829263	453,4466	2,747603	0	889,7979	290,5318	0,5065262	0,7019094	458,0352	2,839226	0	0	854	284						No media	0	1024	768	0	0	849	284	507	0	Content		854	284	173975	607349890
191	08:37:34.754	00:00:00.190	11	799,494	300,3923	0,647268	0,6827397	453,5902	2,790756	0	888,1111	281,5528	0,5066116	0,7019442	458,4636	2,765521	0	0	844	291						No media	0	1024	768	0	0	849	284	507	0	Content		844	291	190848	607366763
207	08:37:34.770	00:00:00.207	12	801,8398	289,5455	0,6474162	0,6826638	453,4292	2,742095	0	882,1089	290,4771	0,5067217	0,7019117	458,6516	2,768997	0	0	842	290						No media	0	1024	768	0	0	849	284	507	0	Content		842	290	207478	607383393
224	08:37:34.787	00:00:00.224	13	813,3938	281,1166	0,6475366	0,6825384	453,2717	2,650054	0	884,019	288,5895	0,5067412	0,7017804	458,6568	2,765556	0	0	849	285						No media	0	1024	768	0	0	849	284	507	0	Content		849	285	224109	607400024
241	08:37:34.804	00:00:00.240	14	813,8005	281,7525	0,6475522	0,6824037	453,3041	2,657063	0	889,4254	281,8572	0,5067226	0,7017087	458,6108	2,660856	0	0	852	282						No media	0	1024	768	0	0	849	284	507	0	Content		852	282	240868	607416783
257	08:37:34.820	00:00:00.257	15	817,2969	275,3435	0,6475018	0,682381	453,2626	2,621045	0	883,2262	284,6613	0,5066197	0,7015559	458,4155	2,682294	0	0	850	280						No media	0	1024	768	0	0	849	284	507	0	Content		850	280	257371	607433286
274	08:37:34.837	00:00:00.274	16	804,5278	276,0572	0,6471807	0,6823696	453,5374	2,638818	0	894,0476	283,3621	0,5065447	0,701361	457,9931	2,665144	0	0	849	280						No media	0	1024	768	0	0	849	284	507	0	Content		849	280	274129	607450044
291	08:37:34.854	00:00:00.290	17	799,4797	297,6712	0,6468623	0,6817196	453,4684	2,649389	0	894,1669	277,8013	0,5062854	0,7010593	458,0078	2,615972	0	0	847	288						No media	0	1024	768	0	0	849	284	507	0	Content		847	288	290758	607466673
307	08:37:34.870	00:00:00.307	18	811,3775	281,3778	0,6467308	0,6813416	453,2321	2,54917	0	893,3306	283,0727	0,5061218	0,7006785	458,0917	2,648285	0	0	852	282						No media	0	1024	768	0	0	849	284	507	0	Content		852	282	307391	607483306
324	08:37:34.887	00:00:00.324	19	810,1384	277,4092	0,6464027	0,6811176	453,2392	2,534699	0	899,6752	285,342	0,5058011	0,7004778	458,077	2,569046	0	0	855	281						No media	0	1024	768	0	0	849	284	507	0	Content		855	281	324147	607500062
341	08:37:34.904	00:00:00.340	20	815,634	278,2567	0,6460802	0,6810367	453,3803	2,53599	0	888,0623	279,7422	0,5054622	0,7003747	458,1477	2,574613	0	0	852	279						No media	0	1024	768	0	0	849	284	507	0	Content		852	279	340779	607516694
357	08:37:34.920	00:00:00.357	21	810,7468	275,16	0,6457363	0,6809321	453,3076	2,568558	0	890,0455	284,9842	0,5051383	0,7003127	457,8056	2,538413	0	0	850	280						No media	0	1024	768	0	0	849	284	507	0	Content		850	280	357409	607533324
374	08:37:34.937	00:00:00.374	22	805,5898	276,8178	0,6454859	0,6808196	453,2864	2,517941	0	887,5038	279,4077	0,5048584	0,7001675	457,8044	2,570368	0	0	847	278						No media	0	1024	768	0	0	849	284	507	0	Content		847	278	374165	607550080
391	08:37:34.954	00:00:00.390	23	812,1262	291,2725	0,6455227	0,6807357	452,7094	2,573498	0	884,2964	293,0668	0,5047769	0,7002216	457,7834	2,521273	0	0	848	292						No media	0	1024	768	0	0	849	284	507	0	Content		848	292	390796	607566711
407	08:37:34.970	00:00:00.407	24	800,7752	292,2418	0,6455366	0,6806863	452,683	2,599536	0	886,7297	280,607	0,504782	0,7002169	457,7535	2,5038	0	0	844	286						No media	0	1024	768	0	0	849	284	507	0	Content		844	286	407425	607583340
424	08:37:34.987	00:00:00.424	25	811,7753	277,5965	0,6455607	0,6805936	452,9252	2,461486	0	891,3871	280,1172	0,5048479	0,7001194	457,6815	2,434275	0	0	852	279						No media	0	1024	768	0	0	849	284	507	0	Content		852	279	424059	607599974
441	08:37:35.004	00:00:00.440	26	809,5282	288,5361	0,6458429	0,6805973	452,5625	2,503955	0	887,3935	281,3015	0,5050368	0,700155	457,44	2,506243	0	0	848	285						No media	0	1024	768	0	0	849	284	507	0	Content		848	285	440688	607616603
457	08:37:35.020	00:00:00.457	27	801,893	292,3798	0,6459157	0,680443	453,2195	2,574825	0	895,1335	276,5975	0,5052764	0,6999767	457,7233	2,472629	0	0	849	284						No media	0	1024	768	0	0	849	284	507	0	Content		849	284	457443	607633358
474	08:37:35.037	00:00:00.474	28	848,8184	271,9291	0,6466386	0,6800222	453,2195	2,441198	0	886,8461	281,767	0,5056537	0,699878	457,9894	2,507361	0	0	868	277						No media	0	1024	768	0	0	849	284	507	0	Content		868	277	474075	607649990
491	08:37:35.054	00:00:00.490	29	758,7504	276,5383	0,6478205	0,6809937	452,774	2,371648	0	834,8384	299,3591	0,5069857	0,6997365	458,0029	2,479489	0	0	797	288						No media	0	1024	768	0	0	849	284	507	0	Content		797	288	490706	607666621
507	08:37:35.070	00:00:00.507	30	701,9097	305,2259	0,6493123	0,6810758	453,4798	2,415105	0	780,9094	320,1931	0,5085629	0,7003662	457,7785	2,540849	0	1	741	313						No media	0	1024	768	0	0	680	341	766	0	Content		741	313	507335	607683250
524	08:37:35.087	00:00:00.523	31	653,5612	323,5429	0,6505268	0,6816963	453,2323	2,376	0	772,3618	314,5672	0,5099313	0,7009208	457,7785	2,440758	0	1	713	319						No media	0	1024	768	0	0	680	341	766	0	Content		713	319	523968	607699883
530	08:37:35.093																				MovieStart	128	0	0	Untertest1.avi
541	08:37:35.104	00:00:00.540	32	634,2882	329,3821	0,6511921	0,68218	452,9717	2,409796	0	713,6573	332,6848	0,5104005	0,7013698	457,8755	2,467165	0	1	674	331						Untertest1.avi	0	880	547	72	111	608	230	766	0	Content		602	220	540724	607716639
557	08:37:35.120	00:00:00.557	33	634,6238	329,6233	0,6512176	0,6824276	453,3039	2,381782	0	726,1013	340,4642	0,5105245	0,7016466	457,5578	2,562076	0	1	680	335						Untertest1.avi	0	880	547	72	111	608	230	766	0	Content		608	224	557355	607733270
574	08:37:35.137	00:00:00.574	34	641,0176	335,3359	0,6512769	0,6827188	453,0447	2,399593	0	711,0417	346,8794	0,5104275	0,7018588	457,9465	2,581892	0	1	676	341						Untertest1.avi	0	880	547	72	111	608	230	766	0	Content		604	230	574113	607750028
591	08:37:35.154	00:00:00.590	35	639,877	333,5279	0,651238	0,6829544	453,0316	2,502377	0	720,3306	328,903	0,5103955	0,7021154	457,7928	2,555239	0	1	680	331						Untertest1.avi	0	880	547	72	111	608	230	766	0	Content		608	220	590742	607766657
607	08:37:35.170	00:00:00.607	36	638,2302	321,4597	0,6511345	0,6834195	452,9203	2,481452	0	722,2969	332,6721	0,510329	0,7022008	457,8203	2,585215	0	1	680	327						Untertest1.avi	0	880	547	72	111	608	230	766	0	Content		608	216	607373	607783288
624	08:37:35.187	00:00:00.624	37	632,9036	335,1472	0,6509768	0,6834026	453,4154	2,593813	0	715,4266	336,1898	0,5101798	0,7023196	458,1725	2,522817	0	1	674	336						Untertest1.avi	0	880	547	72	111	608	230	766	0	Content		602	225	624127	607800042
641	08:37:35.204	00:00:00.640	38	645,3171	334,8093	0,650893	0,6831971	453,0393	2,540957	0	726,3019	330,1827	0,5100638	0,7024198	458,085	2,60206	0	1	686	332						Untertest1.avi	0	880	547	72	111	608	230	766	0	Content		614	221	640755	607816670
657	08:37:35.220	00:00:00.657	39	624,5192	341,8293	0,65069	0,6830976	453,1482	2,686324	0	726,0773	338,1046	0,5099189	0,7025287	457,9136	2,656843	0	1	675	340						Untertest1.avi	0	880	547	72	111	608	230	766	0	Content		603	229	657388	607833303
674	08:37:35.237	00:00:00.674	40	637,2123	323,11	0,6505052	0,6833525	453,3034	2,533261	0	721,6288	336,3532	0,5098065	0,7025237	457,8893	2,662737	0	1	679	330						Untertest1.avi	0	880	547	72	111	608	230	766	0	Content		607	219	674022	607849937
691	08:37:35.254	00:00:00.690	41	633,3745	341,7675	0,6503455	0,6830254	453,4281	2,660587	0	719,7869	319,7577	0,509575	0,7025352	457,8796	2,581564	0	1	677	331						Untertest1.avi	0	880	547	72	111	608	230	766	0	Content		605	220	690652	607866567
707	08:37:35.270	00:00:00.707	42	626,3846	343,2805	0,6502748	0,682809	453,4156	2,623144	0	720,9307	329,2848	0,5094889	0,7024609	457,8119	2,680293	0	1	674	336						Untertest1.avi	0	880	547	72	111	608	230	766	0	Content		602	225	707408	607883323
724	08:37:35.287	00:00:00.724	43	629,5482	345,4848	0,650192	0,6827406	452,99	2,685697	0	717,8893	330,7487	0,5093773	0,7024816	457,8092	2,725103	0	1	674	338						Untertest1.avi	0	880	547	72	111	608	230	766	0	Content		602	227	724038	607899953
741	08:37:35.304	00:00:00.740	44	634,1824	335,4934	0,6500844	0,6826355	453,2314	2,697428	0	717,5538	330,316	0,5092725	0,7024242	457,6907	2,713894	0	1	676	333						Untertest1.avi	0	880	547	72	111	608	230	766	0	Content		604	222	740670	607916585
757	08:37:35.320	00:00:00.757	45	631,2598	346,913	0,6500242	0,6825956	453,1509	2,716803	0	713,2433	315,1586	0,5091266	0,7024389	457,7661	2,69404	0	1	672	331						Untertest1.avi	0	880	547	72	111	608	230	766	0	Content		600	220	757434	607933349
774	08:37:35.337	00:00:00.774	46	637,4642	342,5868	0,6499749	0,6825346	453,0871	2,769031	0	725,0875	321,5685	0,5090268	0,7022507	457,8525	2,693879	0	1	681	332						Untertest1.avi	0	880	547	72	111	608	230	766	0	Content		609	221	774074	607949989
791	08:37:35.354	00:00:00.790	47	639,7866	349,0209	0,6500098	0,6825003	452,5426	2,858871	0	710,8037	341,8392	0,50897	0,7021019	457,8171	2,755703	0	1	675	345						Untertest1.avi	0	880	547	72	111	608	230	766	0	Content		603	234	790692	607966607
807	08:37:35.370	00:00:00.807	48	640,4186	352,5117	0,6498114	0,6824378	452,9212	2,849205	0	715,0287	333,8223	0,5088672	0,7019795	457,7503	2,76911	0	1	678	343						Untertest1.avi	0	880	547	72	111	608	230	766	0	Content		606	232	807319	607983234
824	08:37:35.387	00:00:00.824	49	634,3441	351,7927	0,6496889	0,6824806	452,7963	2,900398	0	725,4464	337,4376	0,5088452	0,7020499	457,5347	2,833118	0	1	680	345						Untertest1.avi	0	880	547	72	111	608	230	766	0	Content		608	234	824077	607999992
841	08:37:35.404	00:00:00.840	50	633,6266	352,9682	0,6495857	0,6825883	452,7786	2,903268	0	720,045	350,5562	0,5086665	0,7021644	457,6469	2,904806	0	1	677	352						Untertest1.avi	0	880	547	72	111	608	230	766	0	Content		605	241	840708	608016623
857	08:37:35.420	00:00:00.857	51	637,3171	359,5755	0,6494115	0,6826311	453,0091	2,962875	0	717,5975	350,1288	0,5085468	0,7022653	457,5892	2,932136	0	1	677	355						Untertest1.avi	0	880	547	72	111	608	230	766	0	Content		605	244	857339	608033254
874	08:37:35.437	00:00:00.873	52	639,3328	347,7159	0,6492546	0,6827114	452,619	2,903631	0	716,6318	337,0281	0,5083351	0,702439	457,6411	2,899157	0	1	678	342						Untertest1.avi	0	880	547	72	111	608	230	766	0	Content		606	231	873971	608049886
891	08:37:35.454	00:00:00.890	53	631	360,3109	0,6490434	0,6827729	453,112	2,978631	0	720,0135	341,2554	0,5082449	0,7026363	457,3358	2,946283	0	1	676	351						Untertest1.avi	0	880	547	72	111	608	230	766	0	Content		604	240	890600	608066515
907	08:37:35.470	00:00:00.907	54	632,0906	352,0048	0,6489468	0,6829507	453,1296	2,979964	0	726,6972	347,2726	0,5081791	0,7027798	457,3355	2,921778	0	1	679	350						Untertest1.avi	0	880	547	72	111	608	230	766	0	Content		607	239	907356	608083271
924	08:37:35.487	00:00:00.923	55	635,8165	343,9379	0,6488649	0,6831615	452,9782	2,887527	0	728,5984	345,9363	0,508133	0,7030365	457,3578	2,937899	0	1	682	345						Untertest1.avi	0	880	547	72	111	608	230	766	0	Content		610	234	923985	608099900
941	08:37:35.504	00:00:00.940	56	630,6624	366,1127	0,6488377	0,6832629	452,9754	2,985163	0	728,6957	328,6673	0,5080554	0,7032133	457,6204	2,855833	0	1	680	347						Untertest1.avi	0	880	547	72	111	608	230	766	0	Content		608	236	940620	608116535
957	08:37:35.520	00:00:00.957	57	632,9556	347,5529	0,6488938	0,6834624	452,7374	2,850111	0	726,1587	333,1151	0,5080676	0,7033892	457,6565	2,848462	0	1	680	340						Untertest1.avi	0	880	547	72	111	608	230	766	0	Content		608	229	957373	608133288
974	08:37:35.537	00:00:00.974	58	633,0491	369,4431	0,6489276	0,6835854	453,0629	2,971576	0	729,6132	339,387	0,5080953	0,7036042	457,6385	2,80869	0	1	681	354						Untertest1.avi	0	880	547	72	111	608	230	766	0	Content		609	243	974004	608149919
991	08:37:35.554	00:00:00.990	59	641,215	333,8103	0,649016	0,6838756	452,827	2,761685	0	722,9296	343,0163	0,5081975	0,7038654	457,3947	2,84442	0	1	682	338						Untertest1.avi	0	880	547	72	111	608	230	766	0	Content		610	227	990632	608166547
1007	08:37:35.570	00:00:01.007	60	647,7343	359,131	0,6490721	0,6840045	452,5771	2,878831	0	720,4084	340,2213	0,5081478	0,7041227	457,6528	2,767521	0	1	684	350						Untertest1.avi	0	880	547	72	111	608	230	766	0	Content		612	239	1007264	608183179
1024	08:37:35.587	00:00:01.024	61	638,5889	334,1193	0,6489478	0,6841739	453,1215	2,744473	0	731,5369	327,2603	0,5081118	0,7042466	457,6634	2,728708	0	1	685	331						Untertest1.avi	0	880	547	72	111	608	230	766	0	Content		613	220	1024019	608199934
1041	08:37:35.604	00:00:01.040	62	630,5848	357,379	0,6488274	0,6844452	452,9764	2,860572	0	720,6481	343,9053	0,5080474	0,7044513	457,6617	2,822007	0	1	676	351						Untertest1.avi	0	880	547	72	111	608	230	766	0	Content		604	240	1040651	608216566
1057	08:37:35.620	00:00:01.057	63	633,9683	343,9321	0,648738	0,6847887	452,6282	2,778466	0	728,5346	344,5962	0,5079178	0,7046898	457,5776	2,732202	0	1	681	344						Untertest1.avi	0	880	547	72	111	608	230	766	0	Content		609	233	1057283	608233198
1074	08:37:35.637	00:00:01.073	64	636,0368	352,4399	0,6485839	0,6851038	452,8492	2,735053	0	721,1552	338,0094	0,5077347	0,7050361	457,7042	2,697104	0	1	679	345						Untertest1.avi	0	880	547	72	111	608	230	766	0	Content		607	234	1073925	608249840
1091	08:37:35.654	00:00:01.090	65	636,7188	333,9688	0,6484534	0,6855513	452,6699	2,662612	0	723,5731	350,0684	0,5076209	0,7053798	457,7621	2,76942	0	1	680	342						Untertest1.avi	0	880	547	72	111	608	230	766	0	Content		608	231	1090543	608266458
1107	08:37:35.670	00:00:01.107	66	638,1319	334,2075	0,6483383	0,685921	452,579	2,638116	0	726,3387	345,9466	0,5075319	0,7057848	457,7363	2,693392	0	1	682	340						Untertest1.avi	0	880	547	72	111	608	230	766	0	Content		610	229	1107298	608283213
1124	08:37:35.687	00:00:01.123	67	641,4359	353,38	0,6482506	0,686368	452,5063	2,703299	0	727,8419	342,8249	0,5073639	0,7062792	457,8577	2,728292	0	1	685	348						Untertest1.avi	0	880	547	72	111	608	230	766	0	Content		613	237	1123943	608299858
1141	08:37:35.704	00:00:01.140	68	637,3977	355,2668	0,6480951	0,6866201	452,9398	2,735399	0	730,0146	335,6317	0,5072479	0,7067177	457,7807	2,692913	0	1	684	345						Untertest1.avi	0	880	547	72	111	608	230	766	0	Content		612	234	1140687	608316602
1157	08:37:35.720	00:00:01.157	69	637,1075	336,1951	0,6479638	0,6868736	452,82	2,619367	0	728,2025	333,0541	0,5071598	0,7069972	457,8174	2,667171	0	1	683	335						Untertest1.avi	0	880	547	72	111	608	230	766	0	Content		611	224	1157319	608333234
1174	08:37:35.737	00:00:01.173	70	633,1285	358,3026	0,6478211	0,6869574	453,0094	2,7196	0	725,512	329,1393	0,5071062	0,7071306	457,7901	2,654276	0	1	679	344						Untertest1.avi	0	880	547	72	111	608	230	766	0	Content		607	233	1173965	608349880
1190	08:37:35.753	00:00:01.190	71	637,6213	350,8	0,6478297	0,6871154	452,483	2,674398	0	727,7	339,1417	0,5069969	0,7072044	458,0471	2,703881	0	1	683	345						Untertest1.avi	0	880	547	72	111	608	230	766	0	Content		611	234	1190118	608366033
1207	08:37:35.770	00:00:01.206	72	640,4938	338,7009	0,6477875	0,6870981	452,4747	2,587751	0	727,7415	330,0699	0,5069681	0,7071807	458,0412	2,638812	0	1	684	334						Untertest1.avi	0	880	547	72	111	608	230	766	0	Content		612	223	1206743	608382658
1224	08:37:35.787	00:00:01.223	73	640,3398	337,2128	0,6478139	0,6870465	452,4971	2,623654	0	729,6964	334,6574	0,5069908	0,7070983	458,0078	2,669137	0	1	685	336						Untertest1.avi	0	880	547	72	111	608	230	766	0	Content		613	225	1223503	608399418
1240	08:37:35.803	00:00:01.240	74	648,213	381,8177	0,6477441	0,6880406	452,3782	2,715595	0	737,5059	357,4085	0,5069686	0,7078723	457,6303	2,69259	0	1	693	370						Untertest1.avi	0	880	547	72	111	608	230	766	0	Content		621	259	1240114	608416029
1257	08:37:35.820	00:00:01.256	75	666,882	424,1083	0,6470893	0,6902066	452,486	2,654572	0	760,5627	425,5515	0,5066711	0,709983	457,5965	2,731644	0	1	714	425						Untertest1.avi	0	880	547	72	111	608	230	766	0	Content		642	314	1256736	608432651
1273	08:37:35.836	00:00:01.273	76	713,5023	525,5835	0,6461697	0,6928015	453,0653	2,743364	0	802,9078	518,3011	0,5063848	0,7125928	457,3552	2,715435	0	2	758	522						Untertest1.avi	0	880	547	72	111	753	508	233	0	Content		686	411	1273361	608449276
1290	08:37:35.853	00:00:01.290	77	739,9142	603,5067	0,6453988	0,69469	452,9576	2,830303	0	842,6112	594,6458	0,5059359	0,7141944	457,2436	2,714422	0	2	791	599						Untertest1.avi	0	880	547	72	111	753	508	233	0	Content		719	488	1290107	608466022
1307	08:37:35.870	00:00:01.306	78	785,0414	618,767	0,6452228	0,6951176	453,2035	2,812293	0	868,8701	619,579	0,5056715	0,7142937	457,6628	2,743748	0	2	827	619						Untertest1.avi	0	880	547	72	111	753	508	233	0	Content		755	508	1306857	608482772
1323	08:37:35.886	00:00:01.323	79	785,4684	626,5961	0,6455522	0,6949007	452,8215	2,812154	0	892,3988	613,9139	0,5059295	0,714062	457,2414	2,711169	0	2	839	620						Untertest1.avi	0	880	547	72	111	753	508	233	0	Content		767	509	1323495	608499410
1340	08:37:35.903	00:00:01.340	80	777,5355	624,8538	0,6458608	0,6946441	452,9969	2,927686	0	863,6529	612,2449	0,5060251	0,7136627	457,689	2,796748	0	2	821	619						Untertest1.avi	0	880	547	72	111	753	508	233	0	Content		749	508	1340104	608516019
1357	08:37:35.920	00:00:01.356	81	789,9031	631,5552	0,646039	0,6942471	453,1687	2,798709	0	879,2214	614,2274	0,5061347	0,7132556	457,8307	2,778583	0	2	835	623						Untertest1.avi	0	880	547	72	111	753	508	233	0	Content		763	512	1356849	608532764
1373	08:37:35.936	00:00:01.373	82	778,5829	624,9737	0,6461269	0,6938531	452,964	2,877599	0	877,7017	612,6882	0,506203	0,7129095	457,5939	2,835381	0	2	828	619						Untertest1.avi	0	880	547	72	111	753	508	233	0	Content		756	508	1373484	608549399
1390	08:37:35.953	00:00:01.390	83	773,4632	625,3216	0,6460223	0,6933768	452,8466	2,951596	0	871,1683	615,8447	0,5060703	0,7124994	457,5335	2,863717	0	2	822	621						Untertest1.avi	0	880	547	72	111	753	508	233	0	Content		750	510	1390096	608566011
1407	08:37:35.970	00:00:01.406	84	786,5596	625,8924	0,6459264	0,6929891	452,5557	2,937458	0	862,9849	613,7828	0,5059069	0,7121499	457,422	2,919657	0	2	825	620						Untertest1.avi	0	880	547	72	111	753	508	233	0	Content		753	509	1406843	608582758
1423	08:37:35.986	00:00:01.423	85	799,1061	632,4279	0,6456222	0,6924963	453,035	2,831006	0	880,2496	617,2638	0,5057094	0,7117624	457,8003	2,872874	0	2	840	625						Untertest1.avi	0	880	547	72	111	753	508	233	0	Content		768	514	1423478	608599393
1440	08:37:36.003	00:00:01.440	86	787,863	626,4935	0,6453739	0,6920552	453,1274	2,96369	0	880,0596	612,0988	0,5053857	0,7115459	457,8647	2,880535	0	2	834	619						Untertest1.avi	0	880	547	72	111	753	508	233	0	Content		762	508	1440089	608616004
1457	08:37:36.020	00:00:01.456	87	773,0869	627,2527	0,6451094	0,6919774	452,8772	3,043077	0	875,59	608,5434	0,5050893	0,7115283	457,69	2,93239	0	2	824	618						Untertest1.avi	0	880	547	72	111	753	508	233	0	Content		752	507	1456716	608632631
1473	08:37:36.036	00:00:01.473	88	767,6512	632,0452	0,6448141	0,6920977	452,9914	3,009467	0	873,3808	609,538	0,5047463	0,7118849	457,9346	2,929618	0	2	821	621						Untertest1.avi	0	880	547	72	111	753	508	233	0	Content		749	510	1473474	608649389
1490	08:37:36.053	00:00:01.490	89	780,0137	628,3126	0,6445587	0,6923368	452,4829	3,05885	0	880,2413	604,9066	0,5044991	0,7123342	457,7986	2,940743	0	2	830	617						Untertest1.avi	0	880	547	72	111	753	508	233	0	Content		758	506	1490088	608666003
1507	08:37:36.070	00:00:01.506	90	775,6877	629,8242	0,6442804	0,6923967	452,8236	3,061076	0	867,0227	611,6729	0,5041926	0,712608	457,8211	3,016543	0	3	821	621						Untertest1.avi	0	880	547	72	111	896	528	100	0	Content		749	510	1506709	608682624
1523	08:37:36.086	00:00:01.523	91	779,8339	629,0421	0,6440704	0,6925347	453,0131	3,12007	0	865,0773	617,7906	0,5040044	0,7128549	457,2976	2,983542	0	3	822	623						Untertest1.avi	0	880	547	72	111	896	528	100	0	Content		750	512	1523334	608699249
1540	08:37:36.103	00:00:01.539	92	838,6199	641,6129	0,6425852	0,6932402	452,6889	3,095154	0	945,6633	630,6931	0,5025232	0,7137253	457,8301	2,944217	0	3	892	636						Untertest1.avi	0	880	547	72	111	896	528	100	0	Content		820	525	1539952	608715867
1557	08:37:36.120	00:00:01.556	93	972,9761	654,2186	0,6399126	0,693994	452,8863	3,06723	0	1115,632	629,9803	0,5001182	0,7145365	458,1385	3,036329	0	3	1044	642						Untertest1.avi	0	880	547	72	111	896	528	100	0	Content		972	531	1556701	608732616
1573	08:37:36.136	00:00:01.573	94	1088,318	667,0331	0,6374331	0,6946303	453,2564	3,030668	0	1176,521	658,0627	0,4981622	0,715118	458,5587	2,944088	0	3	1132	663						Untertest1.avi	0	880	547	72	111	896	528	100	0	Content		1060	552	1573325	608749240
1590	08:37:36.153	00:00:01.590	95	1156,842	689,6254	0,6354207	0,6955304	453,6741	3,04897	0	-1024	-768	-1	-1	-1	-1	4	3	1157	690						Untertest1.avi	0	880	547	72	111	896	528	100	0	Content		1085	579	1590070	608765985
1607	08:37:36.170	00:00:01.606	96	-1024	-768	-1	-1	-1	-1	4	-1024	-768	-1	-1	-1	-1	4		0	0						Untertest1.avi	0	880	547	72	111				0	Content		-72	-111	1606693	608782608
1623	08:37:36.186	00:00:01.623	97	-1024	-768	-1	-1	-1	-1	4	-1024	-768	-1	-1	-1	-1	4		0	0						Untertest1.avi	0	880	547	72	111				0	Content		-72	-111	1623316	608799231
1640	08:37:36.203	00:00:01.640	98	-1024	-768	-1	-1	-1	-1	4	-1024	-768	-1	-1	-1	-1	4		0	0						Untertest1.avi	0	880	547	72	111				0	Content		-72	-111	1640061	608815976
1657	08:37:36.220	00:00:01.656	99	-1024	-768	-1	-1	-1	-1	4	-1024	-768	-1	-1	-1	-1	4		0	0						Untertest1.avi	0	880	547	72	111				0	Content		-72	-111	1656685	608832600
1673	08:37:36.236	00:00:01.673	100	-1024	-768	-1	-1	-1	-1	4	-1024	-768	-1	-1	-1	-1	4		0	0						Untertest1.avi	0	880	547	72	111				0	Content		-72	-111	1673307	608849222
1690	08:37:36.253	00:00:01.689	101	-1024	-768	-1	-1	-1	-1	4	-1024	-768	-1	-1	-1	-1	4		0	0						Untertest1.avi	0	880	547	72	111				0	Content		-72	-111	1689933	608865848
1707	08:37:36.270	00:00:01.706	102	-1024	-768	-1	-1	-1	-1	4	-1024	-768	-1	-1	-1	-1	4		0	0						Untertest1.avi	0	880	547	72	111				0	Content		-72	-111	1706679	608882594
1723	08:37:36.286	00:00:01.723	103	-1024	-768	-1	-1	-1	-1	4	-1024	-768	-1	-1	-1	-1	4		0	0						Untertest1.avi	0	880	547	72	111				0	Content		-72	-111	1723303	608899218
1740	08:37:36.303	00:00:01.739	104	-1024	-768	-1	-1	-1	-1	4	-1024	-768	-1	-1	-1	-1	4		0	0						Untertest1.avi	0	880	547	72	111				0	Content		-72	-111	1739970	608915885
1757	08:37:36.320	00:00:01.756	105	-1024	-768	-1	-1	-1	-1	4	-1024	-768	-1	-1	-1	-1	4		0	0						Untertest1.avi	0	880	547	72	111				0	Content		-72	-111	1756674	608932589
1773	08:37:36.336	00:00:01.773	106	-1024	-768	-1	-1	-1	-1	4	-1024	-768	-1	-1	-1	-1	4		0	0						Untertest1.avi	0	880	547	72	111				0	Content		-72	-111	1773181	608949096
1790	08:37:36.353	00:00:01.789	107	-1024	-768	-1	-1	-1	-1	4	-1024	-768	-1	-1	-1	-1	4		0	0						Untertest1.avi	0	880	547	72	111				0	Content		-72	-111	1789865	608965780
1807	08:37:36.370	00:00:01.806	108	-1024	-768	-1	-1	-1	-1	4	-1024	-768	-1	-1	-1	-1	4		0	0						Untertest1.avi	0	880	547	72	111				0	Content		-72	-111	1806532	608982447
1823	08:37:36.386	00:00:01.823	109	-1024	-768	-1	-1	-1	-1	4	-1024	-768	-1	-1	-1	-1	4		0	0						Untertest1.avi	0	880	547	72	111				0	Content		-72	-111	1823174	608999089
1840	08:37:36.403	00:00:01.839	110	-1024	-768	-1	-1	-1	-1	4	-1024	-768	-1	-1	-1	-1	4		0	0						Untertest1.avi	0	880	547	72	111				0	Content		-72	-111	1839923	609015838
1857	08:37:36.420	00:00:01.857	111	-1024	-768	-1	-1	-1	-1	4	-1024	-768	-1	-1	-1	-1	4		0	0						Untertest1.avi	0	880	547	72	111				0	Content		-72	-111	1857170	609033085
1873	08:37:36.436	00:00:01.873	112	-1024	-768	-1	-1	-1	-1	4	-1024	-768	-1	-1	-1	-1	4		0	0						Untertest1.avi	0	880	547	72	111				0	Content		-72	-111	1873238	609049153
1890	08:37:36.453	00:00:01.889	113	-1024	-768	-1	-1	-1	-1	4	-1024	-768	-1	-1	-1	-1	4		0	0						Untertest1.avi	0	880	547	72	111				0	Content		-72	-111	1889541	609065456
1906	08:37:36.469	00:00:01.906	114	-1024	-768	-1	-1	-1	-1	4	-1024	-768	-1	-1	-1	-1	4		0	0						Untertest1.avi	0	880	547	72	111				0	Content		-72	-111	1906287	609082202
1923	08:37:36.486	00:00:01.922	115	-1024	-768	-1	-1	-1	-1	4	-1024	-768	-1	-1	-1	-1	4		0	0						Untertest1.avi	0	880	547	72	111				0	Content		-72	-111	1922953	609098868
1940	08:37:36.503	00:00:01.939	116	-1024	-768	-1	-1	-1	-1	4	-1024	-768	-1	-1	-1	-1	4		0	0						Untertest1.avi	0	880	547	72	111				0	Content		-72	-111	1939653	609115568
1956	08:37:36.519	00:00:01.956	117	-1024	-768	-1	-1	-1	-1	4	-1024	-768	-1	-1	-1	-1	4		0	0						Untertest1.avi	0	880	547	72	111				0	Content		-72	-111	1956404	609132319
1973	08:37:36.536	00:00:01.973	118	-1024	-768	-1	-1	-1	-1	4	-1024	-768	-1	-1	-1	-1	4		0	0						Untertest1.avi	0	880	547	72	111				0	Content		-72	-111	1973025	609148940
1990	08:37:36.553	00:00:01.989	119	-1024	-768	-1	-1	-1	-1	4	-1024	-768	-1	-1	-1	-1	4		0	0						Untertest1.avi	0	880	547	72	111				0	Content		-72	-111	1989691	609165606
2006	08:37:36.569	00:00:02.006	120	-1024	-768	-1	-1	-1	-1	4	-1024	-768	-1	-1	-1	-1	4		0	0						Untertest1.avi	0	880	547	72	111				0	Content		-72	-111	2006390	609182305
2023	08:37:36.586	00:00:02.022	121	-1024	-768	-1	-1	-1	-1	4	-1024	-768	-1	-1	-1	-1	4		0	0						Untertest1.avi	0	880	547	72	111				0	Content		-72	-111	2022887	609198802
2040	08:37:36.603	00:00:02.039	122	-1024	-768	-1	-1	-1	-1	4	-1024	-768	-1	-1	-1	-1	4		0	0						Untertest1.avi	0	880	547	72	111				0	Content		-72	-111	2039632	609215547
2056	08:37:36.619	00:00:02.056	123	-1024	-768	-1	-1	-1	-1	4	-1024	-768	-1	-1	-1	-1	4		0	0						Untertest1.avi	0	880	547	72	111				0	Content		-72	-111	2056299	609232214
2073	08:37:36.636	00:00:02.073	124	-1024	-768	-1	-1	-1	-1	4	-1024	-768	-1	-1	-1	-1	4		0	0						Untertest1.avi	0	880	547	72	111				0	Content		-72	-111	2073006	609248921
2090	08:37:36.653	00:00:02.089	125	2619,859	331,8045	0,4505518	0,7183405	660,0424	5,019026	1	2619,859	331,8045	0,4505518	0,7183405	660,0424	5,019026	3	4	2620	332						Untertest1.avi	0	880	547	72	111	2534	221	100	0	Content		2548	221	2089827	609265742
2106	08:37:36.669	00:00:02.106	126	2636,527	331,9728	0,44827	0,7192857	668,9337	5,173897	1	2636,527	331,9728	0,44827	0,7192857	668,9337	5,173897	3	4	2637	332						Untertest1.avi	0	880	547	72	111	2534	221	100	0	Content		2565	221	2106252	609282167
2123	08:37:36.686	00:00:02.123	127	-1024	-768	-1	-1	-1	-1	4	-1024	-768	-1	-1	-1	-1	4	4	0	0						Untertest1.avi	0	880	547	72	111	2534	221	100	0	Content		-72	-111	2123000	609298915
2139	08:37:36.702	00:00:02.139	128	2578,382	355,1611	0,4476523	0,7202797	658,6837	5,046949	1	2578,382	355,1611	0,4476523	0,7202797	658,6837	5,046949	3	4	2578	355						Untertest1.avi	0	880	547	72	111	2534	221	100	0	Content		2506	244	2139496	609315411
2156	08:37:36.719	00:00:02.156	129	2466,942	354,1134	0,4481816	0,72064	648,2668	4,983153	1	2466,942	354,1134	0,4481816	0,72064	648,2668	4,983153	3	4	2467	354						Untertest1.avi	0	880	547	72	111	2534	221	100	0	Content		2395	243	2156442	609332357
2173	08:37:36.736	00:00:02.172	130	2592,275	321,0181	0,4447915	0,7207867	664,2683	5,179976	1	2592,275	321,0181	0,4447915	0,7207867	664,2683	5,179976	3	4	2592	321						Untertest1.avi	0	880	547	72	111	2534	221	100	0	Content		2520	210	2172872	609348787
2189	08:37:36.752	00:00:02.189	131	-1024	-768	-1	-1	-1	-1	4	-1024	-768	-1	-1	-1	-1	4		0	0						Untertest1.avi	0	880	547	72	111				0	Content		-72	-111	2189492	609365407
2206	08:37:36.769	00:00:02.206	132	-1024	-768	-1	-1	-1	-1	4	-1024	-768	-1	-1	-1	-1	4		0	0						Untertest1.avi	0	880	547	72	111				0	Content		-72	-111	2206117	609382032
2223	08:37:36.786	00:00:02.223	133	-1024	-768	-1	-1	-1	-1	4	-1024	-768	-1	-1	-1	-1	4		0	0						Untertest1.avi	0	880	547	72	111				0	Content		-72	-111	2223062	609398977
2239	08:37:36.802	00:00:02.239	134	-1024	-768	-1	-1	-1	-1	4	-1024	-768	-1	-1	-1	-1	4		0	0						Untertest1.avi	0	880	547	72	111				0	Content		-72	-111	2239489	609415404
2256	08:37:36.819	00:00:02.256	135	-1024	-768	-1	-1	-1	-1	4	-1024	-768	-1	-1	-1	-1	4		0	0						Untertest1.avi	0	880	547	72	111				0	Content		-72	-111	2256175	609432090
2273	08:37:36.836	00:00:02.272	136	-1024	-768	-1	-1	-1	-1	4	-1024	-768	-1	-1	-1	-1	4		0	0						Untertest1.avi	0	880	547	72	111				0	Content		-72	-111	2272841	609448756
2290	08:37:36.853	00:00:02.289	137	-1024	-768	-1	-1	-1	-1	4	-1024	-768	-1	-1	-1	-1	4		0	0						Untertest1.avi	0	880	547	72	111				0	Content		-72	-111	2289608	609465523
2306	08:37:36.869	00:00:02.306	138	-1024	-768	-1	-1	-1	-1	4	-1024	-768	-1	-1	-1	-1	4		0	0						Untertest1.avi	0	880	547	72	111				0	Content		-72	-111	2306232	609482147
2323	08:37:36.886	00:00:02.322	139	-1024	-768	-1	-1	-1	-1	4	-1024	-768	-1	-1	-1	-1	4		0	0						Untertest1.avi	0	880	547	72	111				0	Content		-72	-111	2322917	609498832
2340	08:37:36.903	00:00:02.339	140	-1024	-768	-1	-1	-1	-1	4	-1024	-768	-1	-1	-1	-1	4		0	0						Untertest1.avi	0	880	547	72	111				0	Content		-72	-111	2339584	609515499
2356	08:37:36.919	00:00:02.356	141	-1024	-768	-1	-1	-1	-1	4	-1024	-768	-1	-1	-1	-1	4		0	0						Untertest1.avi	0	880	547	72	111				0	Content		-72	-111	2356225	609532140
2373	08:37:36.936	00:00:02.372	142	-1024	-768	-1	-1	-1	-1	4	-1024	-768	-1	-1	-1	-1	4		0	0						Untertest1.avi	0	880	547	72	111				0	Content		-72	-111	2372849	609548764
2389	08:37:36.952	00:00:02.389	143	-1024	-768	-1	-1	-1	-1	4	-1024	-768	-1	-1	-1	-1	4		0	0						Untertest1.avi	0	880	547	72	111				0	Content		-72	-111	2389467	609565382
2406	08:37:36.969	00:00:02.406	144	-1024	-768	-1	-1	-1	-1	4	-1024	-768	-1	-1	-1	-1	4		0	0						Untertest1.avi	0	880	547	72	111				0	Content		-72	-111	2406134	609582049
2423	08:37:36.986	00:00:02.422	145	-1024	-768	-1	-1	-1	-1	4	-1024	-768	-1	-1	-1	-1	4		0	0						Untertest1.avi	0	880	547	72	111				0	Content		-72	-111	2422845	609598760
2439	08:37:37.002	00:00:02.439	146	1388,901	614,2707	0,4769172	0,7241696	426,9886	3,835871	3	1388,901	614,2707	0,4769172	0,7241696	426,9886	3,835871	1	5	1389	614						Untertest1.avi	0	880	547	72	111	1319	501	100	0	Content		1317	503	2439463	609615378
2457	08:37:37.020	00:00:02.456	147	1393,611	609,2073	0,4772365	0,724103	427,7921	3,836553	3	1393,611	609,2073	0,4772365	0,724103	427,7921	3,836553	1	5	1394	609						Untertest1.avi	0	880	547	72	111	1319	501	100	0	Content		1322	498	2456781	609632696
2472	08:37:37.035	00:00:02.472	148	1404,196	614,0053	0,4772232	0,724035	427,5792	3,864487	3	1404,196	614,0053	0,4772232	0,724035	427,5792	3,864487	1	5	1404	614						Untertest1.avi	0	880	547	72	111	1319	501	100	0	Content		1332	503	2472208	609648123
2489	08:37:37.052	00:00:02.489	149	1391,141	602,6565	0,4775662	0,723987	428,7505	3,930568	3	1391,141	602,6565	0,4775662	0,723987	428,7505	3,930568	1	5	1391	603						Untertest1.avi	0	880	547	72	111	1319	501	100	0	Content		1319	492	2489203	609665118
2506	08:37:37.069	00:00:02.506	150	1303,094	615,3083	0,622173	0,6845459	451,6851	4,341555	0	1386,063	608,8223	0,4768622	0,7240964	425,9138	3,930342	0	5	1345	612						Untertest1.avi	0	880	547	72	111	1319	501	100	0	Content		1273	501	2506280	609682195
2523	08:37:37.086	00:00:02.522	151	-1024	-768	-1	-1	-1	-1	4	1375,443	614,5995	0,476971	0,7242471	426,0279	3,965928	0	5	1375	615						Untertest1.avi	0	880	547	72	111	1319	501	100	0	Content		1303	504	2522949	609698864
2540	08:37:37.103	00:00:02.539	152	-1024	-768	-1	-1	-1	-1	4	1395,619	605,502	0,4774048	0,7245299	426,9131	3,93233	0	6	1396	606						Untertest1.avi	0	880	547	72	111	1254	503	100	0	Content		1324	495	2539697	609715612
2556	08:37:37.119	00:00:02.555	153	-1024	-768	-1	-1	-1	-1	4	1372,253	609,8981	0,4763847	0,7246556	422,663	3,967094	0	6	1372	610						Untertest1.avi	0	880	547	72	111	1254	503	100	0	Content		1300	499	2555945	609731860
2573	08:37:37.136	00:00:02.572	154	1312,486	615,8578	0,623787	0,6854596	454,7209	4,407331	0	1381,774	607,4305	0,4776897	0,7249278	427,0394	3,988309	0	6	1347	612						Untertest1.avi	0	880	547	72	111	1254	503	100	0	Content		1275	501	2572568	609748483
2589	08:37:37.152	00:00:02.589	155	1237,885	620,2079	0,6232615	0,68621	449,7735	4,407592	0	1369,211	614,0071	0,4850523	0,7249888	452,1652	4,315689	0	6	1304	617						Untertest1.avi	0	880	547	72	111	1254	503	100	0	Content		1232	506	2589192	609765107
2606	08:37:37.169	00:00:02.605	156	1265,907	630,6945	0,6304641	0,6867275	469,0627	4,625596	0	1345,87	616,4482	0,4863841	0,7251613	454,2899	4,350985	0	6	1306	624						Untertest1.avi	0	880	547	72	111	1254	503	100	0	Content		1234	513	2605815	609781730
2622	08:37:37.185	00:00:02.622	157	1141,978	630,2292	0,6221425	0,6880003	469,0627	4,574752	3	1120,062	634,8991	0,625782	0,6880341	451,6988	4,41742	1	6	1120	635						Untertest1.avi	0	880	547	72	111	1254	503	100	0	Content		1048	524	2622483	609798398
2639	08:37:37.202	00:00:02.639	158	-1024	-768	-1	-1	-1	-1	4	-1024	-768	-1	-1	-1	-1	4		0	0						Untertest1.avi	0	880	547	72	111				0	Content		-72	-111	2639231	609815146
2656	08:37:37.219	00:00:02.655	159	-1024	-768	-1	-1	-1	-1	4	-1024	-768	-1	-1	-1	-1	4		0	0						Untertest1.avi	0	880	547	72	111				0	Content		-72	-111	2655864	609831779
2673	08:37:37.236	00:00:02.672	160	-1024	-768	-1	-1	-1	-1	4	-1024	-768	-1	-1	-1	-1	4		0	0						Untertest1.avi	0	880	547	72	111				0	Content		-72	-111	2672604	609848519
2689	08:37:37.252	00:00:02.689	161	-1024	-768	-1	-1	-1	-1	4	-1024	-768	-1	-1	-1	-1	4		0	0						Untertest1.avi	0	880	547	72	111				0	Content		-72	-111	2689164	609865079
2706	08:37:37.269	00:00:02.705	162	-1024	-768	-1	-1	-1	-1	4	-1024	-768	-1	-1	-1	-1	4		0	0						Untertest1.avi	0	880	547	72	111				0	Content		-72	-111	2705831	609881746
2722	08:37:37.285	00:00:02.722	163	-1024	-768	-1	-1	-1	-1	4	-1024	-768	-1	-1	-1	-1	4		0	0						Untertest1.avi	0	880	547	72	111				0	Content		-72	-111	2722338	609898253
2739	08:37:37.302	00:00:02.739	164	-1024	-768	-1	-1	-1	-1	4	-1024	-768	-1	-1	-1	-1	4		0	0						Untertest1.avi	0	880	547	72	111				0	Content		-72	-111	2739005	609914920
2755	08:37:37.318	00:00:02.755	165	-1024	-768	-1	-1	-1	-1	4	-1024	-768	-1	-1	-1	-1	4		0	0						Untertest1.avi	0	880	547	72	111				0	Content		-72	-111	2755468	609931383
2772	08:37:37.335	00:00:02.772	166	-1024	-768	-1	-1	-1	-1	4	-1024	-768	-1	-1	-1	-1	4		0	0						Untertest1.avi	0	880	547	72	111				0	Content		-72	-111	2772216	609948131
2789	08:37:37.352	00:00:02.788	167	-1024	-768	-1	-1	-1	-1	4	-1024	-768	-1	-1	-1	-1	4		0	0						Untertest1.avi	0	880	547	72	111				0	Content		-72	-111	2788883	609964798
2806	08:37:37.369	00:00:02.805	168	-1024	-768	-1	-1	-1	-1	4	-1024	-768	-1	-1	-1	-1	4		0	0						Untertest1.avi	0	880	547	72	111				0	Content		-72	-111	2805623	609981538
2822	08:37:37.385	00:00:02.822	169	-1024	-768	-1	-1	-1	-1	4	-1024	-768	-1	-1	-1	-1	4		0	0						Untertest1.avi	0	880	547	72	111				0	Content		-72	-111	2822290	609998205
2839	08:37:37.402	00:00:02.838	170	-1024	-768	-1	-1	-1	-1	4	-1024	-768	-1	-1	-1	-1	4		0	0						Untertest1.avi	0	880	547	72	111				0	Content		-72	-111	2838880	610014795
2856	08:37:37.419	00:00:02.855	171	-1024	-768	-1	-1	-1	-1	4	-1024	-768	-1	-1	-1	-1	4		0	0						Untertest1.avi	0	880	547	72	111				0	Content		-72	-111	2855547	610031462
2872	08:37:37.435	00:00:02.872	172	-1024	-768	-1	-1	-1	-1	4	-1024	-768	-1	-1	-1	-1	4		0	0						Untertest1.avi	0	880	547	72	111				0	Content		-72	-111	2872252	610048167
2889	08:37:37.452	00:00:02.888	173	-1024	-768	-1	-1	-1	-1	4	-1024	-768	-1	-1	-1	-1	4		0	0						Untertest1.avi	0	880	547	72	111				0	Content		-72	-111	2888918	610064833
2906	08:37:37.469	00:00:02.905	174	-1024	-768	-1	-1	-1	-1	4	-1024	-768	-1	-1	-1	-1	4		0	0						Untertest1.avi	0	880	547	72	111				0	Content		-72	-111	2905561	610081476
2922	08:37:37.485	00:00:02.922	175	-1024	-768	-1	-1	-1	-1	4	-1024	-768	-1	-1	-1	-1	4		0	0						Untertest1.avi	0	880	547	72	111				0	Content		-72	-111	2922228	610098143
2939	08:37:37.502	00:00:02.938	176	-1024	-768	-1	-1	-1	-1	4	-1024	-768	-1	-1	-1	-1	4		0	0						Untertest1.avi	0	880	547	72	111				0	Content		-72	-111	2938952	610114867
2956	08:37:37.519	00:00:02.955	177	-1024	-768	-1	-1	-1	-1	4	-1024	-768	-1	-1	-1	-1	4		0	0						Untertest1.avi	0	880	547	72	111				0	Content		-72	-111	2955574	610131489
2972	08:37:37.535	00:00:02.972	178	-1024	-768	-1	-1	-1	-1	4	-1024	-768	-1	-1	-1	-1	4		0	0						Untertest1.avi	0	880	547	72	111				0	Content		-72	-111	2972241	610148156
2989	08:37:37.552	00:00:02.988	179	-1024	-768	-1	-1	-1	-1	4	-1024	-768	-1	-1	-1	-1	4		0	0						Untertest1.avi	0	880	547	72	111				0	Content		-72	-111	2988944	610164859
3006	08:37:37.569	00:00:03.005	180	-1024	-768	-1	-1	-1	-1	4	-1024	-768	-1	-1	-1	-1	4		0	0						Untertest1.avi	0	880	547	72	111				0	Content		-72	-111	3005566	610181481
3022	08:37:37.585	00:00:03.022	181	-1024	-768	-1	-1	-1	-1	4	-1024	-768	-1	-1	-1	-1	4		0	0						Untertest1.avi	0	880	547	72	111				0	Content		-72	-111	3022233	610198148
3039	08:37:37.602	00:00:03.038	182	-1024	-768	-1	-1	-1	-1	4	-1024	-768	-1	-1	-1	-1	4		0	0						Untertest1.avi	0	880	547	72	111				0	Content		-72	-111	3038898	610214813
3056	08:37:37.619	00:00:03.055	183	-1024	-768	-1	-1	-1	-1	4	-1024	-768	-1	-1	-1	-1	4		0	0						Untertest1.avi	0	880	547	72	111				0	Content		-72	-111	3055564	610231479
3072	08:37:37.635	00:00:03.072	184	-1024	-768	-1	-1	-1	-1	4	-1024	-768	-1	-1	-1	-1	4		0	0						Untertest1.avi	0	880	547	72	111				0	Content		-72	-111	3072250	610248165
3089	08:37:37.652	00:00:03.088	185	-1024	-768	-1	-1	-1	-1	4	-1024	-768	-1	-1	-1	-1	4		0	0						Untertest1.avi	0	880	547	72	111				0	Content		-72	-111	3088917	610264832
3106	08:37:37.669	00:00:03.105	186	-1024	-768	-1	-1	-1	-1	4	-1024	-768	-1	-1	-1	-1	4		0	0						Untertest1.avi	0	880	547	72	111				0	Content		-72	-111	3105556	610281471
3122	08:37:37.685	00:00:03.122	187	-1024	-768	-1	-1	-1	-1	4	-1024	-768	-1	-1	-1	-1	4		0	0						Untertest1.avi	0	880	547	72	111				0	Content		-72	-111	3122302	610298217
3139	08:37:37.702	00:00:03.138	188	-1024	-768	-1	-1	-1	-1	4	-1024	-768	-1	-1	-1	-1	4		0	0						Untertest1.avi	0	880	547	72	111				0	Content		-72	-111	3138760	610314675
3155	08:37:37.718	00:00:03.155	189	-1024	-768	-1	-1	-1	-1	4	-1024	-768	-1	-1	-1	-1	4		0	0						Untertest1.avi	0	880	547	72	111				0	Content		-72	-111	3155197	610331112
3172	08:37:37.735	00:00:03.171	190	-1024	-768	-1	-1	-1	-1	4	-1024	-768	-1	-1	-1	-1	4		0	0						Untertest1.avi	0	880	547	72	111				0	Content		-72	-111	3171862	610347777
3189	08:37:37.752	00:00:03.188	191	-1024	-768	-1	-1	-1	-1	4	-1024	-768	-1	-1	-1	-1	4		0	0						Untertest1.avi	0	880	547	72	111				0	Content		-72	-111	3188551	610364466
3205	08:37:37.768	00:00:03.205	192	-1024	-768	-1	-1	-1	-1	4	-1024	-768	-1	-1	-1	-1	4		0	0						Untertest1.avi	0	880	547	72	111				0	Content		-72	-111	3205215	610381130
3222	08:37:37.785	00:00:03.221	193	-1024	-768	-1	-1	-1	-1	4	-1024	-768	-1	-1	-1	-1	4		0	0						Untertest1.avi	0	880	547	72	111				0	Content		-72	-111	3221880	610397795
3239	08:37:37.802	00:00:03.238	194	1273,739	538,7114	0,5909774	0,8577585	443,2726	4,242006	0	-1024	-768	-1	-1	-1	-1	4	7	1274	539						Untertest1.avi	0	880	547	72	111	1202	507	84	0	Content		1202	428	3238548	610414463
3256	08:37:37.819	00:00:03.256	195	-1024	-768	-1	-1	-1	-1	4	-1024	-768	-1	-1	-1	-1	4	7	0	0						Untertest1.avi	0	880	547	72	111	1202	507	84	0	Content		-72	-111	3256170	610432085
3273	08:37:37.836	00:00:03.272	196	1214,811	616,9791	0,5892299	0,8549151	440,481	4,59837	0	1323,903	619,1434	0,4535449	0,9202401	440,1722	4,59024	0	7	1269	618						Untertest1.avi	0	880	547	72	111	1202	507	84	0	Content		1197	507	3272918	610448833
3290	08:37:37.853	00:00:03.289	197	-1024	-768	-1	-1	-1	-1	4	-1024	-768	-1	-1	-1	-1	4	7	0	0						Untertest1.avi	0	880	547	72	111	1202	507	84	0	Content		-72	-111	3289538	610465453
3306	08:37:37.869	00:00:03.306	198	-1024	-768	-1	-1	-1	-1	4	1323,733	623,7172	0,451913	0,9167452	440,3435	4,56196	0	7	1324	624						Untertest1.avi	0	880	547	72	111	1202	507	84	0	Content		1252	513	3306159	610482074
3323	08:37:37.886	00:00:03.322	199	-1024	-768	-1	-1	-1	-1	4	-1024	-768	-1	-1	-1	-1	4		0	0						Untertest1.avi	0	880	547	72	111				0	Content		-72	-111	3322907	610498822
3340	08:37:37.903	00:00:03.339	200	-1024	-768	-1	-1	-1	-1	4	-1024	-768	-1	-1	-1	-1	4		0	0						Untertest1.avi	0	880	547	72	111				0	Content		-72	-111	3339527	610515442
3356	08:37:37.919	00:00:03.356	201	-1024	-768	-1	-1	-1	-1	4	-1024	-768	-1	-1	-1	-1	4		0	0						Untertest1.avi	0	880	547	72	111				0	Content		-72	-111	3356145	610532060
3373	08:37:37.936	00:00:03.372	202	-1024	-768	-1	-1	-1	-1	4	-1024	-768	-1	-1	-1	-1	4		0	0						Untertest1.avi	0	880	547	72	111				0	Content		-72	-111	3372828	610548743
3389	08:37:37.952	00:00:03.389	203	-1024	-768	-1	-1	-1	-1	4	-1024	-768	-1	-1	-1	-1	4		0	0						Untertest1.avi	0	880	547	72	111				0	Content		-72	-111	3389492	610565407
3406	08:37:37.969	00:00:03.406	204	-1024	-768	-1	-1	-1	-1	4	-1024	-768	-1	-1	-1	-1	4		0	0						Untertest1.avi	0	880	547	72	111				0	Content		-72	-111	3406132	610582047
3423	08:37:37.986	00:00:03.422	205	-1024	-768	-1	-1	-1	-1	4	-1024	-768	-1	-1	-1	-1	4		0	0						Untertest1.avi	0	880	547	72	111				0	Content		-72	-111	3422726	610598641
3439	08:37:38.002	00:00:03.439	206	-1024	-768	-1	-1	-1	-1	4	-1024	-768	-1	-1	-1	-1	4		0	0						Untertest1.avi	0	880	547	72	111				0	Content		-72	-111	3439391	610615306
3456	08:37:38.019	00:00:03.455	207	-1024	-768	-1	-1	-1	-1	4	-1024	-768	-1	-1	-1	-1	4		0	0						Untertest1.avi	0	880	547	72	111				0	Content		-72	-111	3455978	610631893
3473	08:37:38.036	00:00:03.472	208	-1024	-768	-1	-1	-1	-1	4	-1024	-768	-1	-1	-1	-1	4		0	0						Untertest1.avi	0	880	547	72	111				0	Content		-72	-111	3472643	610648558
3489	08:37:38.052	00:00:03.489	209	-1024	-768	-1	-1	-1	-1	4	-1024	-768	-1	-1	-1	-1	4		0	0						Untertest1.avi	0	880	547	72	111				0	Content		-72	-111	3489190	610665105
3506	08:37:38.069	00:00:03.506	210	1172,112	655,3032	0,517267	0,8411868	433,2561	4,481421	1	1179,657	654,4887	0,516746	0,8411806	435,2555	4,502202	3	8	1172	655						Untertest1.avi	0	880	547	72	111	1193	561	34	0	Content		1100	544	3506058	610681973
3523	08:37:38.086	00:00:03.522	211	1359,187	688,6093	0,4975717	0,8474628	429,4798	4,430067	0	-1024	-768	-1	-1	-1	-1	4	8	1359	689						Untertest1.avi	0	880	547	72	111	1193	561	34	0	Content		1287	578	3522816	610698731
3540	08:37:38.103	00:00:03.539	212	-1024	-768	-1	-1	-1	-1	4	-1024	-768	-1	-1	-1	-1	4		0	0						Untertest1.avi	0	880	547	72	111				0	Content		-72	-111	3539677	610715592
3556	08:37:38.119	00:00:03.556	213	-1024	-768	-1	-1	-1	-1	4	-1024	-768	-1	-1	-1	-1	4		0	0						Untertest1.avi	0	880	547	72	111				0	Content		-72	-111	3556421	610732336
3573	08:37:38.136	00:00:03.572	214	-1024	-768	-1	-1	-1	-1	4	-1024	-768	-1	-1	-1	-1	4		0	0						Untertest1.avi	0	880	547	72	111				0	Content		-72	-111	3572663	610748578
3590	08:37:38.153	00:00:03.589	215	-1024	-768	-1	-1	-1	-1	4	-1024	-768	-1	-1	-1	-1	4		0	0						Untertest1.avi	0	880	547	72	111				0	Content		-72	-111	3589538	610765453
3606	08:37:38.169	00:00:03.606	216	-1024	-768	-1	-1	-1	-1	4	-1024	-768	-1	-1	-1	-1	4		0	0						Untertest1.avi	0	880	547	72	111				0	Content		-72	-111	3606157	610782072
3623	08:37:38.186	00:00:03.622	217	-1024	-768	-1	-1	-1	-1	4	-1024	-768	-1	-1	-1	-1	4		0	0						Untertest1.avi	0	880	547	72	111				0	Content		-72	-111	3622793	610798708
3639	08:37:38.202	00:00:03.639	218	-1024	-768	-1	-1	-1	-1	4	-1024	-768	-1	-1	-1	-1	4		0	0						Untertest1.avi	0	880	547	72	111				0	Content		-72	-111	3639399	610815314
3656	08:37:38.219	00:00:03.656	219	-1024	-768	-1	-1	-1	-1	4	-1024	-768	-1	-1	-1	-1	4		0	0						Untertest1.avi	0	880	547	72	111				0	Content		-72	-111	3656019	610831934
3672	08:37:38.235	00:00:03.672	220	-1024	-768	-1	-1	-1	-1	4	-1024	-768	-1	-1	-1	-1	4		0	0						Untertest1.avi	0	880	547	72	111				0	Content		-72	-111	3672388	610848303
3689	08:37:38.252	00:00:03.689	221	-1024	-768	-1	-1	-1	-1	4	-1024	-768	-1	-1	-1	-1	4		0	0						Untertest1.avi	0	880	547	72	111				0	Content		-72	-111	3689452	610865367
3706	08:37:38.269	00:00:03.706	222	-1024	-768	-1	-1	-1	-1	4	-1024	-768	-1	-1	-1	-1	4		0	0						Untertest1.avi	0	880	547	72	111				0	Content		-72	-111	3706196	610882111
3723	08:37:38.286	00:00:03.722	223	-1024	-768	-1	-1	-1	-1	4	-1024	-768	-1	-1	-1	-1	4		0	0						Untertest1.avi	0	880	547	72	111				0	Content		-72	-111	3722814	610898729
3739	08:37:38.302	00:00:03.738	224	-1024	-768	-1	-1	-1	-1	4	-1024	-768	-1	-1	-1	-1	4		0	0						Untertest1.avi	0	880	547	72	111				0	Content		-72	-111	3738863	610914778
3755	08:37:38.318	00:00:03.755	225	-1024	-768	-1	-1	-1	-1	4	-1024	-768	-1	-1	-1	-1	4		0	0						Untertest1.avi	0	880	547	72	111				0	Content		-72	-111	3755483	610931398
3772	08:37:38.335	00:00:03.772	226	-1024	-768	-1	-1	-1	-1	4	-1024	-768	-1	-1	-1	-1	4		0	0						Untertest1.avi	0	880	547	72	111				0	Content		-72	-111	3772230	610948145
3789	08:37:38.352	00:00:03.789	227	-1024	-768	-1	-1	-1	-1	4	-1024	-768	-1	-1	-1	-1	4		0	0						Untertest1.avi	0	880	547	72	111				0	Content		-72	-111	3789295	610965210
3806	08:37:38.369	00:00:03.806	228	-1024	-768	-1	-1	-1	-1	4	-1024	-768	-1	-1	-1	-1	4		0	0						Untertest1.avi	0	880	547	72	111				0	Content		-72	-111	3806041	610981956
3823	08:37:38.386	00:00:03.822	229	-1024	-768	-1	-1	-1	-1	4	-1024	-768	-1	-1	-1	-1	4		0	0						Untertest1.avi	0	880	547	72	111				0	Content		-72	-111	3822660	610998575
3838	08:37:38.401	00:00:03.837	230	-1024	-768	-1	-1	-1	-1	4	-1024	-768	-1	-1	-1	-1	4		0	0						Untertest1.avi	0	880	547	72	111				0	Content		-72	-111	3837584	611013499
3854	08:37:38.417	00:00:03.854	231	-1024	-768	-1	-1	-1	-1	4	-1024	-768	-1	-1	-1	-1	4		0	0						Untertest1.avi	0	880	547	72	111				0	Content		-72	-111	3854209	611030124
3871	08:37:38.434	00:00:03.870	232	-1024	-768	-1	-1	-1	-1	4	-1024	-768	-1	-1	-1	-1	4		0	0						Untertest1.avi	0	880	547	72	111				0	Content		-72	-111	3870829	611046744
3888	08:37:38.451	00:00:03.888	233	-1024	-768	-1	-1	-1	-1	4	-1024	-768	-1	-1	-1	-1	4		0	0						Untertest1.avi	0	880	547	72	111				0	Content		-72	-111	3888023	611063938
3905	08:37:38.468	00:00:03.905	234	-1024	-768	-1	-1	-1	-1	4	-1024	-768	-1	-1	-1	-1	4		0	0						Untertest1.avi	0	880	547	72	111				0	Content		-72	-111	3905266	611081181
3923	08:37:38.486	00:00:03.922	235	-1024	-768	-1	-1	-1	-1	4	-1024	-768	-1	-1	-1	-1	4		0	0						Untertest1.avi	0	880	547	72	111				0	Content		-72	-111	3922635	611098550
3937	08:37:38.500	00:00:03.937	236	-1024	-768	-1	-1	-1	-1	4	-1024	-768	-1	-1	-1	-1	4		0	0						Untertest1.avi	0	880	547	72	111				0	Content		-72	-111	3937433	611113348
3954	08:37:38.517	00:00:03.954	237	-1024	-768	-1	-1	-1	-1	4	-1024	-768	-1	-1	-1	-1	4		0	0						Untertest1.avi	0	880	547	72	111				0	Content		-72	-111	3954053	611129968
3971	08:37:38.534	00:00:03.970	238	-1024	-768	-1	-1	-1	-1	4	-1024	-768	-1	-1	-1	-1	4		0	0						Untertest1.avi	0	880	547	72	111				0	Content		-72	-111	3970797	611146712
3987	08:37:38.550	00:00:03.987	239	-1024	-768	-1	-1	-1	-1	4	-1024	-768	-1	-1	-1	-1	4		0	0						Untertest1.avi	0	880	547	72	111				0	Content		-72	-111	3987420	611163335
4004	08:37:38.567	00:00:04.004	240	-1024	-768	-1	-1	-1	-1	4	-1024	-768	-1	-1	-1	-1	4		0	0						Untertest1.avi	0	880	547	72	111				0	Content		-72	-111	4004039	611179954
4021	08:37:38.584	00:00:04.020	241	-1024	-768	-1	-1	-1	-1	4	-1024	-768	-1	-1	-1	-1	4		0	0						Untertest1.avi	0	880	547	72	111				0	Content		-72	-111	4020676	611196591
4038	08:37:38.601	00:00:04.037	242	-1024	-768	-1	-1	-1	-1	4	-1024	-768	-1	-1	-1	-1	4		0	0						Untertest1.avi	0	880	547	72	111				0	Content		-72	-111	4037850	611213765
4055	08:37:38.618	00:00:04.055	243	-1024	-768	-1	-1	-1	-1	4	-1024	-768	-1	-1	-1	-1	4		0	0						Untertest1.avi	0	880	547	72	111				0	Content		-72	-111	4055222	611231137
4072	08:37:38.635	00:00:04.072	244	-1024	-768	-1	-1	-1	-1	4	-1024	-768	-1	-1	-1	-1	4		0	0						Untertest1.avi	0	880	547	72	111				0	Content		-72	-111	4072465	611248380
4087	08:37:38.650	00:00:04.087	245	-1024	-768	-1	-1	-1	-1	4	-1024	-768	-1	-1	-1	-1	4		0	0						Untertest1.avi	0	880	547	72	111				0	Content		-72	-111	4087263	611263178
4104	08:37:38.667	00:00:04.104	246	-1024	-768	-1	-1	-1	-1	4	-1024	-768	-1	-1	-1	-1	4		0	0						Untertest1.avi	0	880	547	72	111				0	Content		-72	-111	4104010	611279925
4121	08:37:38.684	00:00:04.120	247	-1024	-768	-1	-1	-1	-1	4	-1024	-768	-1	-1	-1	-1	4		0	0						Untertest1.avi	0	880	547	72	111				0	Content		-72	-111	4120643	611296558
4137	08:37:38.700	00:00:04.137	248	-1024	-768	-1	-1	-1	-1	4	-1024	-768	-1	-1	-1	-1	4		0	0						Untertest1.avi	0	880	547	72	111				0	Content		-72	-111	4137373	611313288
4154	08:37:38.717	00:00:04.153	249	-1024	-768	-1	-1	-1	-1	4	-1024	-768	-1	-1	-1	-1	4		0	0						Untertest1.avi	0	880	547	72	111				0	Content		-72	-111	4153870	611329785
4170	08:37:38.733	00:00:04.170	250	-1024	-768	-1	-1	-1	-1	4	-1024	-768	-1	-1	-1	-1	4		0	0						Untertest1.avi	0	880	547	72	111				0	Content		-72	-111	4170492	611346407
4188	08:37:38.751	00:00:04.187	251	-1024	-768	-1	-1	-1	-1	4	-1024	-768	-1	-1	-1	-1	4		0	0						Untertest1.avi	0	880	547	72	111				0	Content		-72	-111	4187682	611363597
4205	08:37:38.768	00:00:04.205	252	-1024	-768	-1	-1	-1	-1	4	-1024	-768	-1	-1	-1	-1	4		0	0						Untertest1.avi	0	880	547	72	111				0	Content		-72	-111	4205052	611380967
4222	08:37:38.785	00:00:04.222	253	-1024	-768	-1	-1	-1	-1	4	-1024	-768	-1	-1	-1	-1	4		0	0						Untertest1.avi	0	880	547	72	111				0	Content		-72	-111	4222297	611398212
4237	08:37:38.800	00:00:04.237	254	-1024	-768	-1	-1	-1	-1	4	-1024	-768	-1	-1	-1	-1	4		0	0						Untertest1.avi	0	880	547	72	111				0	Content		-72	-111	4237220	611413135
4254	08:37:38.817	00:00:04.253	255	-1024	-768	-1	-1	-1	-1	4	-1024	-768	-1	-1	-1	-1	4		0	0						Untertest1.avi	0	880	547	72	111				0	Content		-72	-111	4253839	611429754
4271	08:37:38.834	00:00:04.270	256	-1024	-768	-1	-1	-1	-1	4	-1024	-768	-1	-1	-1	-1	4		0	0						Untertest1.avi	0	880	547	72	111				0	Content		-72	-111	4270591	611446506
4287	08:37:38.850	00:00:04.287	257	-1024	-768	-1	-1	-1	-1	4	-1024	-768	-1	-1	-1	-1	4		0	0						Untertest1.avi	0	880	547	72	111				0	Content		-72	-111	4287202	611463117
4304	08:37:38.867	00:00:04.303	258	-1024	-768	-1	-1	-1	-1	4	-1024	-768	-1	-1	-1	-1	4		0	0						Untertest1.avi	0	880	547	72	111				0	Content		-72	-111	4303820	611479735
4320	08:37:38.883	00:00:04.320	259	-1024	-768	-1	-1	-1	-1	4	-1024	-768	-1	-1	-1	-1	4		0	0						Untertest1.avi	0	880	547	72	111				0	Content		-72	-111	4320443	611496358
4338	08:37:38.901	00:00:04.337	260	-1024	-768	-1	-1	-1	-1	4	-1024	-768	-1	-1	-1	-1	4		0	0						Untertest1.avi	0	880	547	72	111				0	Content		-72	-111	4337510	611513425
4355	08:37:38.918	00:00:04.354	261	-1024	-768	-1	-1	-1	-1	4	-1024	-768	-1	-1	-1	-1	4		0	0						Untertest1.avi	0	880	547	72	111				0	Content		-72	-111	4354881	611530796
4372	08:37:38.935	00:00:04.372	262	-1024	-768	-1	-1	-1	-1	4	-1024	-768	-1	-1	-1	-1	4		0	0						Untertest1.avi	0	880	547	72	111				0	Content		-72	-111	4372125	611548040
4387	08:37:38.950	00:00:04.387	263	-1024	-768	-1	-1	-1	-1	4	-1024	-768	-1	-1	-1	-1	4		0	0						Untertest1.avi	0	880	547	72	111				0	Content		-72	-111	4387049	611562964
4404	08:37:38.967	00:00:04.403	264	-1024	-768	-1	-1	-1	-1	4	-1024	-768	-1	-1	-1	-1	4		0	0						Untertest1.avi	0	880	547	72	111				0	Content		-72	-111	4403669	611579584
4420	08:37:38.983	00:00:04.420	265	-1024	-768	-1	-1	-1	-1	4	-1024	-768	-1	-1	-1	-1	4		0	0						Untertest1.avi	0	880	547	72	111				0	Content		-72	-111	4420414	611596329
4437	08:37:39.000	00:00:04.437	266	-1024	-768	-1	-1	-1	-1	4	-1024	-768	-1	-1	-1	-1	4		0	0						Untertest1.avi	0	880	547	72	111				0	Content		-72	-111	4437035	611612950
4454	08:37:39.017	00:00:04.453	267	-1024	-768	-1	-1	-1	-1	4	-1024	-768	-1	-1	-1	-1	4		0	0						Untertest1.avi	0	880	547	72	111				0	Content		-72	-111	4453654	611629569
4470	08:37:39.033	00:00:04.470	268	-1024	-768	-1	-1	-1	-1	4	-1024	-768	-1	-1	-1	-1	4		0	0						Untertest1.avi	0	880	547	72	111				0	Content		-72	-111	4470273	611646188
4487	08:37:39.050	00:00:04.487	269	-1024	-768	-1	-1	-1	-1	4	-1024	-768	-1	-1	-1	-1	4		0	0						Untertest1.avi	0	880	547	72	111				0	Content		-72	-111	4487465	611663380
4505	08:37:39.068	00:00:04.504	270	-1024	-768	-1	-1	-1	-1	4	-1024	-768	-1	-1	-1	-1	4		0	0						Untertest1.avi	0	880	547	72	111				0	Content		-72	-111	4504834	611680749
4522	08:37:39.085	00:00:04.522	271	-1024	-768	-1	-1	-1	-1	4	-1024	-768	-1	-1	-1	-1	4		0	0						Untertest1.avi	0	880	547	72	111				0	Content		-72	-111	4522078	611697993
4537	08:37:39.100	00:00:04.536	272	-1024	-768	-1	-1	-1	-1	4	-1024	-768	-1	-1	-1	-1	4		0	0						Untertest1.avi	0	880	547	72	111				0	Content		-72	-111	4536877	611712792
4554	08:37:39.117	00:00:04.553	273	-1024	-768	-1	-1	-1	-1	4	-1024	-768	-1	-1	-1	-1	4		0	0						Untertest1.avi	0	880	547	72	111				0	Content		-72	-111	4553623	611729538
4570	08:37:39.133	00:00:04.570	274	-1024	-768	-1	-1	-1	-1	4	-1024	-768	-1	-1	-1	-1	4		0	0						Untertest1.avi	0	880	547	72	111				0	Content		-72	-111	4570245	611746160
4587	08:37:39.150	00:00:04.586	275	-1024	-768	-1	-1	-1	-1	4	-1024	-768	-1	-1	-1	-1	4		0	0						Untertest1.avi	0	880	547	72	111				0	Content		-72	-111	4586867	611762782
4603	08:37:39.166	00:00:04.603	276	-1024	-768	-1	-1	-1	-1	4	-1024	-768	-1	-1	-1	-1	4		0	0						Untertest1.avi	0	880	547	72	111				0	Content		-72	-111	4603486	611779401
4620	08:37:39.183	00:00:04.620	277	-1024	-768	-1	-1	-1	-1	4	-1024	-768	-1	-1	-1	-1	4		0	0						Untertest1.avi	0	880	547	72	111				0	Content		-72	-111	4620104	611796019
4637	08:37:39.200	00:00:04.637	278	-1024	-768	-1	-1	-1	-1	4	-1024	-768	-1	-1	-1	-1	4		0	0						Untertest1.avi	0	880	547	72	111				0	Content		-72	-111	4637299	611813214
4655	08:37:39.218	00:00:04.654	279	-1024	-768	-1	-1	-1	-1	4	-1024	-768	-1	-1	-1	-1	4		0	0						Untertest1.avi	0	880	547	72	111				0	Content		-72	-111	4654670	611830585
4672	08:37:39.235	00:00:04.671	280	-1024	-768	-1	-1	-1	-1	4	-1024	-768	-1	-1	-1	-1	4		0	0						Untertest1.avi	0	880	547	72	111				0	Content		-72	-111	4671911	611847826
4687	08:37:39.250	00:00:04.686	281	-1024	-768	-1	-1	-1	-1	4	-1024	-768	-1	-1	-1	-1	4		0	0						Untertest1.avi	0	880	547	72	111				0	Content		-72	-111	4686833	611862748
4703	08:37:39.266	00:00:04.703	282	-1024	-768	-1	-1	-1	-1	4	-1024	-768	-1	-1	-1	-1	4		0	0						Untertest1.avi	0	880	547	72	111				0	Content		-72	-111	4703452	611879367
4720	08:37:39.283	00:00:04.720	283	-1024	-768	-1	-1	-1	-1	4	-1024	-768	-1	-1	-1	-1	4		0	0						Untertest1.avi	0	880	547	72	111				0	Content		-72	-111	4720196	611896111
4737	08:37:39.300	00:00:04.736	284	-1024	-768	-1	-1	-1	-1	4	-1024	-768	-1	-1	-1	-1	4		0	0						Untertest1.avi	0	880	547	72	111				0	Content		-72	-111	4736692	611912607
4753	08:37:39.316	00:00:04.753	285	-1024	-768	-1	-1	-1	-1	4	-1024	-768	-1	-1	-1	-1	4		0	0						Untertest1.avi	0	880	547	72	111				0	Content		-72	-111	4753436	611929351
4770	08:37:39.333	00:00:04.770	286	-1024	-768	-1	-1	-1	-1	4	-1024	-768	-1	-1	-1	-1	4		0	0						Untertest1.avi	0	880	547	72	111				0	Content		-72	-111	4770060	611945975
4787	08:37:39.350	00:00:04.787	287	-1024	-768	-1	-1	-1	-1	4	-1024	-768	-1	-1	-1	-1	4		0	0						Untertest1.avi	0	880	547	72	111				0	Content		-72	-111	4787127	611963042
4804	08:37:39.367	00:00:04.804	288	-1024	-768	-1	-1	-1	-1	4	-1024	-768	-1	-1	-1	-1	4		0	0						Untertest1.avi	0	880	547	72	111				0	Content		-72	-111	4804495	611980410
4822	08:37:39.385	00:00:04.821	289	-1024	-768	-1	-1	-1	-1	4	-1024	-768	-1	-1	-1	-1	4		0	0						Untertest1.avi	0	880	547	72	111				0	Content		-72	-111	4821742	611997657
4837	08:37:39.400	00:00:04.836	290	-1024	-768	-1	-1	-1	-1	4	-1024	-768	-1	-1	-1	-1	4		0	0						Untertest1.avi	0	880	547	72	111				0	Content		-72	-111	4836667	612012582
4853	08:37:39.416	00:00:04.853	291	-1024	-768	-1	-1	-1	-1	4	-1024	-768	-1	-1	-1	-1	4		0	0						Untertest1.avi	0	880	547	72	111				0	Content		-72	-111	4853289	612029204
4870	08:37:39.433	00:00:04.870	292	-1024	-768	-1	-1	-1	-1	4	-1024	-768	-1	-1	-1	-1	4		0	0						Untertest1.avi	0	880	547	72	111				0	Content		-72	-111	4870038	612045953
4887	08:37:39.450	00:00:04.886	293	-1024	-768	-1	-1	-1	-1	4	-1024	-768	-1	-1	-1	-1	4		0	0						Untertest1.avi	0	880	547	72	111				0	Content		-72	-111	4886655	612062570
4903	08:37:39.466	00:00:04.903	294	-1024	-768	-1	-1	-1	-1	4	-1024	-768	-1	-1	-1	-1	4		0	0						Untertest1.avi	0	880	547	72	111				0	Content		-72	-111	4903280	612079195
4920	08:37:39.483	00:00:04.919	295	-1024	-768	-1	-1	-1	-1	4	-1024	-768	-1	-1	-1	-1	4		0	0						Untertest1.avi	0	880	547	72	111				0	Content		-72	-111	4919897	612095812
4937	08:37:39.500	00:00:04.937	296	-1024	-768	-1	-1	-1	-1	4	-1024	-768	-1	-1	-1	-1	4		0	0						Untertest1.avi	0	880	547	72	111				0	Content		-72	-111	4937086	612113001
4954	08:37:39.517	00:00:04.954	297	-1024	-768	-1	-1	-1	-1	4	-1024	-768	-1	-1	-1	-1	4		0	0						Untertest1.avi	0	880	547	72	111				0	Content		-72	-111	4954455	612130370
4972	08:37:39.535	00:00:04.971	298	-1024	-768	-1	-1	-1	-1	4	-1024	-768	-1	-1	-1	-1	4		0	0						Untertest1.avi	0	880	547	72	111				0	Content		-72	-111	4971700	612147615
4987	08:37:39.550	00:00:04.986	299	-1024	-768	-1	-1	-1	-1	4	-1024	-768	-1	-1	-1	-1	4		0	0						Untertest1.avi	0	880	547	72	111				0	Content		-72	-111	4986502	612162417
5003	08:37:39.566	00:00:05.003	300	-1024	-768	-1	-1	-1	-1	4	-1024	-768	-1	-1	-1	-1	4		0	0						Untertest1.avi	0	880	547	72	111				0	Content		-72	-111	5003250	612179165
5020	08:37:39.583	00:00:05.019	301	-1024	-768	-1	-1	-1	-1	4	-1024	-768	-1	-1	-1	-1	4		0	0						Untertest1.avi	0	880	547	72	111				0	Content		-72	-111	5019869	612195784
5036	08:37:39.599	00:00:05.036	302	-1024	-768	-1	-1	-1	-1	4	-1024	-768	-1	-1	-1	-1	4		0	0						Untertest1.avi	0	880	547	72	111				0	Content		-72	-111	5036486	612212401
5053	08:37:39.616	00:00:05.053	303	-1024	-768	-1	-1	-1	-1	4	-1024	-768	-1	-1	-1	-1	4		0	0						Untertest1.avi	0	880	547	72	111				0	Content		-72	-111	5053108	612229023
5070	08:37:39.633	00:00:05.069	304	-1024	-768	-1	-1	-1	-1	4	-1024	-768	-1	-1	-1	-1	4		0	0						Untertest1.avi	0	880	547	72	111				0	Content		-72	-111	5069729	612245644
5087	08:37:39.650	00:00:05.086	305	-1024	-768	-1	-1	-1	-1	4	-1024	-768	-1	-1	-1	-1	4		0	0						Untertest1.avi	0	880	547	72	111				0	Content		-72	-111	5086920	612262835
5104	08:37:39.667	00:00:05.104	306	-1024	-768	-1	-1	-1	-1	4	-1024	-768	-1	-1	-1	-1	4		0	0						Untertest1.avi	0	880	547	72	111				0	Content		-72	-111	5104301	612280216
5122	08:37:39.685	00:00:05.121	307	-1024	-768	-1	-1	-1	-1	4	-1024	-768	-1	-1	-1	-1	4		0	0						Untertest1.avi	0	880	547	72	111				0	Content		-72	-111	5121536	612297451
5136	08:37:39.699	00:00:05.136	308	-1024	-768	-1	-1	-1	-1	4	-1024	-768	-1	-1	-1	-1	4		0	0						Untertest1.avi	0	880	547	72	111				0	Content		-72	-111	5136461	612312376
5153	08:37:39.716	00:00:05.153	309	-1024	-768	-1	-1	-1	-1	4	-1024	-768	-1	-1	-1	-1	4		0	0						Untertest1.avi	0	880	547	72	111				0	Content		-72	-111	5153081	612328996
5170	08:37:39.733	00:00:05.169	310	-1024	-768	-1	-1	-1	-1	4	-1024	-768	-1	-1	-1	-1	4		0	0						Untertest1.avi	0	880	547	72	111				0	Content		-72	-111	5169827	612345742
5186	08:37:39.749	00:00:05.186	311	-1024	-768	-1	-1	-1	-1	4	-1024	-768	-1	-1	-1	-1	4		0	0						Untertest1.avi	0	880	547	72	111				0	Content		-72	-111	5186325	612362240
5203	08:37:39.766	00:00:05.203	312	-1024	-768	-1	-1	-1	-1	4	-1024	-768	-1	-1	-1	-1	4		0	0						Untertest1.avi	0	880	547	72	111				0	Content		-72	-111	5203070	612378985
5220	08:37:39.783	00:00:05.219	313	-1024	-768	-1	-1	-1	-1	4	-1024	-768	-1	-1	-1	-1	4		0	0						Untertest1.avi	0	880	547	72	111				0	Content		-72	-111	5219688	612395603
5237	08:37:39.800	00:00:05.236	314	-1024	-768	-1	-1	-1	-1	4	-1024	-768	-1	-1	-1	-1	4		0	0						Untertest1.avi	0	880	547	72	111				0	Content		-72	-111	5236756	612412671
5254	08:37:39.817	00:00:05.254	315	-1024	-768	-1	-1	-1	-1	4	-1024	-768	-1	-1	-1	-1	4		0	0						Untertest1.avi	0	880	547	72	111				0	Content		-72	-111	5254126	612430041
5271	08:37:39.834	00:00:05.271	316	-1024	-768	-1	-1	-1	-1	4	-1024	-768	-1	-1	-1	-1	4		0	0						Untertest1.avi	0	880	547	72	111				0	Content		-72	-111	5271369	612447284
5286	08:37:39.849	00:00:05.286	317	-1024	-768	-1	-1	-1	-1	4	-1024	-768	-1	-1	-1	-1	4		0	0						Untertest1.avi	0	880	547	72	111				0	Content		-72	-111	5286297	612462212
5303	08:37:39.866	00:00:05.302	318	-1024	-768	-1	-1	-1	-1	4	-1024	-768	-1	-1	-1	-1	4		0	0						Untertest1.avi	0	880	547	72	111				0	Content		-72	-111	5302917	612478832
5320	08:37:39.883	00:00:05.319	319	-1024	-768	-1	-1	-1	-1	4	-1024	-768	-1	-1	-1	-1	4		0	0						Untertest1.avi	0	880	547	72	111				0	Content		-72	-111	5319662	612495577
5336	08:37:39.899	00:00:05.336	320	-1024	-768	-1	-1	-1	-1	4	-1024	-768	-1	-1	-1	-1	4		0	0						Untertest1.avi	0	880	547	72	111				0	Content		-72	-111	5336282	612512197
5353	08:37:39.916	00:00:05.352	321	-1024	-768	-1	-1	-1	-1	4	-1024	-768	-1	-1	-1	-1	4		0	0						Untertest1.avi	0	880	547	72	111				0	Content		-72	-111	5352900	612528815
5370	08:37:39.933	00:00:05.369	322	-1024	-768	-1	-1	-1	-1	4	-1024	-768	-1	-1	-1	-1	4		0	0						Untertest1.avi	0	880	547	72	111				0	Content		-72	-111	5369523	612545438
5387	08:37:39.950	00:00:05.386	323	-1024	-768	-1	-1	-1	-1	4	-1024	-768	-1	-1	-1	-1	4		0	0						Untertest1.avi	0	880	547	72	111				0	Content		-72	-111	5386714	612562629
5404	08:37:39.967	00:00:05.404	324	-1024	-768	-1	-1	-1	-1	4	-1024	-768	-1	-1	-1	-1	4		0	0						Untertest1.avi	0	880	547	72	111				0	Content		-72	-111	5404083	612579998
5421	08:37:39.984	00:00:05.421	325	-1024	-768	-1	-1	-1	-1	4	-1024	-768	-1	-1	-1	-1	4		0	0						Untertest1.avi	0	880	547	72	111				0	Content		-72	-111	5421331	612597246
5436	08:37:39.999	00:00:05.436	326	-1024	-768	-1	-1	-1	-1	4	-1024	-768	-1	-1	-1	-1	4		0	0						Untertest1.avi	0	880	547	72	111				0	Content		-72	-111	5436131	612612046
5453	08:37:40.016	00:00:05.452	327	-1024	-768	-1	-1	-1	-1	4	-1024	-768	-1	-1	-1	-1	4		0	0						Untertest1.avi	0	880	547	72	111				0	Content		-72	-111	5452878	612628793
5469	08:37:40.032	00:00:05.469	328	-1024	-768	-1	-1	-1	-1	4	-1024	-768	-1	-1	-1	-1	4		0	0						Untertest1.avi	0	880	547	72	111				0	Content		-72	-111	5469496	612645411
5486	08:37:40.049	00:00:05.486	329	-1024	-768	-1	-1	-1	-1	4	-1024	-768	-1	-1	-1	-1	4		0	0						Untertest1.avi	0	880	547	72	111				0	Content		-72	-111	5486116	612662031
5503	08:37:40.066	00:00:05.502	330	-1024	-768	-1	-1	-1	-1	4	-1024	-768	-1	-1	-1	-1	4		0	0						Untertest1.avi	0	880	547	72	111				0	Content		-72	-111	5502738	612678653
5519	08:37:40.082	00:00:05.519	331	-1024	-768	-1	-1	-1	-1	4	-1024	-768	-1	-1	-1	-1	4		0	0						Untertest1.avi	0	880	547	72	111				0	Content		-72	-111	5519362	612695277
5537	08:37:40.100	00:00:05.536	332	-1024	-768	-1	-1	-1	-1	4	-1024	-768	-1	-1	-1	-1	4		0	0						Untertest1.avi	0	880	547	72	111				0	Content		-72	-111	5536553	612712468
5554	08:37:40.117	00:00:05.553	333	-1024	-768	-1	-1	-1	-1	4	-1024	-768	-1	-1	-1	-1	4		0	0						Untertest1.avi	0	880	547	72	111				0	Content		-72	-111	5553896	612729811
5570	08:37:40.133	00:00:05.570	334	-1024	-768	-1	-1	-1	-1	4	-1024	-768	-1	-1	-1	-1	4		0	0						Untertest1.avi	0	880	547	72	111				0	Content		-72	-111	5570144	612746059
5587	08:37:40.150	00:00:05.586	335	-1024	-768	-1	-1	-1	-1	4	-1024	-768	-1	-1	-1	-1	4		0	0						Untertest1.avi	0	880	547	72	111				0	Content		-72	-111	5586808	612762723
5603	08:37:40.166	00:00:05.603	336	-1024	-768	-1	-1	-1	-1	4	-1024	-768	-1	-1	-1	-1	4		0	0						Untertest1.avi	0	880	547	72	111				0	Content		-72	-111	5603473	612779388
5620	08:37:40.183	00:00:05.619	337	-1024	-768	-1	-1	-1	-1	4	-1024	-768	-1	-1	-1	-1	4		0	0						Untertest1.avi	0	880	547	72	111				0	Content		-72	-111	5619858	612795773
5637	08:37:40.200	00:00:05.636	338	-1024	-768	-1	-1	-1	-1	4	-1024	-768	-1	-1	-1	-1	4		0	0						Untertest1.avi	0	880	547	72	111				0	Content		-72	-111	5636523	612812438
5653	08:37:40.216	00:00:05.653	339	-1024	-768	-1	-1	-1	-1	4	-1024	-768	-1	-1	-1	-1	4		0	0						Untertest1.avi	0	880	547	72	111				0	Content		-72	-111	5653187	612829102
5669	08:37:40.232	00:00:05.669	340	-1024	-768	-1	-1	-1	-1	4	-1024	-768	-1	-1	-1	-1	4		0	0						Untertest1.avi	0	880	547	72	111				0	Content		-72	-111	5669248	612845163
5686	08:37:40.249	00:00:05.685	341	-1024	-768	-1	-1	-1	-1	4	-1024	-768	-1	-1	-1	-1	4		0	0						Untertest1.avi	0	880	547	72	111				0	Content		-72	-111	5685870	612861785
5703	08:37:40.266	00:00:05.702	342	-1024	-768	-1	-1	-1	-1	4	-1024	-768	-1	-1	-1	-1	4		0	0						Untertest1.avi	0	880	547	72	111				0	Content		-72	-111	5702535	612878450
5719	08:37:40.282	00:00:05.719	343	-1024	-768	-1	-1	-1	-1	4	-1024	-768	-1	-1	-1	-1	4		0	0						Untertest1.avi	0	880	547	72	111				0	Content		-72	-111	5719199	612895114
5736	08:37:40.299	00:00:05.735	344	-1024	-768	-1	-1	-1	-1	4	-1024	-768	-1	-1	-1	-1	4		0	0						Untertest1.avi	0	880	547	72	111				0	Content		-72	-111	5735864	612911779
5752	08:37:40.315	00:00:05.752	345	-1024	-768	-1	-1	-1	-1	4	-1024	-768	-1	-1	-1	-1	4		0	0						Untertest1.avi	0	880	547	72	111				0	Content		-72	-111	5752488	612928403
5769	08:37:40.332	00:00:05.769	346	-1024	-768	-1	-1	-1	-1	4	-1024	-768	-1	-1	-1	-1	4		0	0						Untertest1.avi	0	880	547	72	111				0	Content		-72	-111	5769153	612945068
5786	08:37:40.349	00:00:05.786	347	-1024	-768	-1	-1	-1	-1	4	-1024	-768	-1	-1	-1	-1	4		0	0						Untertest1.avi	0	880	547	72	111				0	Content		-72	-111	5786061	612961976
5803	08:37:40.366	00:00:05.802	348	-1024	-768	-1	-1	-1	-1	4	-1024	-768	-1	-1	-1	-1	4		0	0						Untertest1.avi	0	880	547	72	111				0	Content		-72	-111	5802726	612978641
5820	08:37:40.383	00:00:05.819	349	-1024	-768	-1	-1	-1	-1	4	-1024	-768	-1	-1	-1	-1	4		0	0						Untertest1.avi	0	880	547	72	111				0	Content		-72	-111	5819722	612995637
5836	08:37:40.399	00:00:05.836	350	-1024	-768	-1	-1	-1	-1	4	-1024	-768	-1	-1	-1	-1	4		0	0						Untertest1.avi	0	880	547	72	111				0	Content		-72	-111	5836386	613012301
5853	08:37:40.416	00:00:05.853	351	-1024	-768	-1	-1	-1	-1	4	-1024	-768	-1	-1	-1	-1	4		0	0						Untertest1.avi	0	880	547	72	111				0	Content		-72	-111	5853051	613028966
5870	08:37:40.433	00:00:05.870	352	-1024	-768	-1	-1	-1	-1	4	-1024	-768	-1	-1	-1	-1	4		0	0						Untertest1.avi	0	880	547	72	111				0	Content		-72	-111	5870329	613046244
5886	08:37:40.449	00:00:05.886	353	-1024	-768	-1	-1	-1	-1	4	-1024	-768	-1	-1	-1	-1	4		0	0						Untertest1.avi	0	880	547	72	111				0	Content		-72	-111	5886212	613062127
5903	08:37:40.466	00:00:05.902	354	-1024	-768	-1	-1	-1	-1	4	-1024	-768	-1	-1	-1	-1	4		0	0						Untertest1.avi	0	880	547	72	111				0	Content		-72	-111	5902960	613078875
5920	08:37:40.483	00:00:05.919	355	-1024	-768	-1	-1	-1	-1	4	-1024	-768	-1	-1	-1	-1	4		0	0						Untertest1.avi	0	880	547	72	111				0	Content		-72	-111	5919625	613095540
5936	08:37:40.499	00:00:05.936	356	797,0339	401,3578	0,5643955	0,6912115	468,7854	3,550299	0	-1024	-768	-1	-1	-1	-1	4	9	797	401						Untertest1.avi	0	880	547	72	111	775	302	133	0	Content		725	290	5936330	613112245
5953	08:37:40.516	00:00:05.952	357	797,0339	401,3578	0,5643206	0,6873208	463,9323	3,550299	0	897,9157	415,4891	0,4272779	0,7570971	463,4511	3,706901	0	9	847	408						Untertest1.avi	0	880	547	72	111	775	302	133	0	Content		775	297	5952935	613128850
5970	08:37:40.533	00:00:05.969	358	850,3554	408,042	0,5690154	0,6831121	463,9323	3,70097	3	849,7143	408,739	0,5688688	0,6831129	463,4511	3,697356	1	9	850	409						Untertest1.avi	0	880	547	72	111	775	302	133	0	Content		778	298	5969681	613145596
5986	08:37:40.549	00:00:05.986	359	789,2644	416,4142	0,5620492	0,6795601	463,9323	3,678747	0	-1024	-768	-1	-1	-1	-1	4	9	789	416						Untertest1.avi	0	880	547	72	111	775	302	133	0	Content		717	305	5986304	613162219
6003	08:37:40.566	00:00:06.002	360	-1024	-768	-1	-1	-1	-1	4	-1024	-768	-1	-1	-1	-1	4	9	0	0						Untertest1.avi	0	880	547	72	111	775	302	133	0	Content		-72	-111	6002924	613178839
6020	08:37:40.583	00:00:06.019	361	-1024	-768	-1	-1	-1	-1	4	-1024	-768	-1	-1	-1	-1	4	9	0	0						Untertest1.avi	0	880	547	72	111	775	302	133	0	Content		-72	-111	6019545	613195460
6036	08:37:40.599	00:00:06.036	362	-1024	-768	-1	-1	-1	-1	4	-1024	-768	-1	-1	-1	-1	4	9	0	0						Untertest1.avi	0	880	547	72	111	775	302	133	0	Content		-72	-111	6036209	613212124
6053	08:37:40.616	00:00:06.052	363	856,7915	411,612	0,5660329	0,6763293	466,6228	3,647264	3	855,1888	413,3004	0,5656753	0,6763313	465,4331	3,638506	1	9	855	413						Untertest1.avi	0	880	547	72	111	775	302	133	0	Content		783	302	6052785	613228700
6069	08:37:40.632	00:00:06.069	364	-1024	-768	-1	-1	-1	-1	4	-1024	-768	-1	-1	-1	-1	4	10	0	0						Untertest1.avi	0	880	547	72	111	766	221	550	0	Content		-72	-111	6069404	613245319
6086	08:37:40.649	00:00:06.085	365	-1024	-768	-1	-1	-1	-1	4	-1024	-768	-1	-1	-1	-1	4	10	0	0						Untertest1.avi	0	880	547	72	111	766	221	550	0	Content		-72	-111	6085963	613261878
6103	08:37:40.666	00:00:06.102	366	-1024	-768	-1	-1	-1	-1	4	-1024	-768	-1	-1	-1	-1	4	10	0	0						Untertest1.avi	0	880	547	72	111	766	221	550	0	Content		-72	-111	6102627	613278542
6119	08:37:40.682	00:00:06.119	367	821,524	302,8253	0,5638541	0,6777527	461,5776	3,427237	3	816,11	311,4467	0,5624745	0,6777604	457,0773	3,395396	1	10	816	311						Untertest1.avi	0	880	547	72	111	766	221	550	0	Content		744	200	6119268	613295183
6136	08:37:40.699	00:00:06.136	368	-1024	-768	-1	-1	-1	-1	4	-1024	-768	-1	-1	-1	-1	4	10	0	0						Untertest1.avi	0	880	547	72	111	766	221	550	0	Content		-72	-111	6136138	613312053
6153	08:37:40.716	00:00:06.152	369	-1024	-768	-1	-1	-1	-1	4	-1024	-768	-1	-1	-1	-1	4	10	0	0						Untertest1.avi	0	880	547	72	111	766	221	550	0	Content		-72	-111	6152695	613328610
6169	08:37:40.732	00:00:06.169	370	-1024	-768	-1	-1	-1	-1	4	-1024	-768	-1	-1	-1	-1	4	10	0	0						Untertest1.avi	0	880	547	72	111	766	221	550	0	Content		-72	-111	6169360	613345275
6186	08:37:40.749	00:00:06.185	371	841,1381	304,9688	0,5621242	0,6775808	457,1322	3,167548	3	842,0925	303,5533	0,5623487	0,6775796	457,8607	3,172369	1	10	842	304						Untertest1.avi	0	880	547	72	111	766	221	550	0	Content		770	193	6185875	613361790
6203	08:37:40.766	00:00:06.202	372	-1024	-768	-1	-1	-1	-1	4	-1024	-768	-1	-1	-1	-1	4	10	0	0						Untertest1.avi	0	880	547	72	111	766	221	550	0	Content		-72	-111	6202620	613378535
6219	08:37:40.782	00:00:06.219	373	-1024	-768	-1	-1	-1	-1	4	-1024	-768	-1	-1	-1	-1	4	10	0	0						Untertest1.avi	0	880	547	72	111	766	221	550	0	Content		-72	-111	6219177	613395092
6236	08:37:40.799	00:00:06.235	374	-1024	-768	-1	-1	-1	-1	4	-1024	-768	-1	-1	-1	-1	4	10	0	0						Untertest1.avi	0	880	547	72	111	766	221	550	0	Content		-72	-111	6235842	613411757
6252	08:37:40.815	00:00:06.252	375	833,1907	307,1432	0,5676231	0,6778677	475,0733	3,264739	3	812,9758	337,703	0,5625421	0,6778958	458,1147	3,153835	1	10	813	338						Untertest1.avi	0	880	547	72	111	766	221	550	0	Content		741	227	6252483	613428398
6269	08:37:40.832	00:00:06.269	376	-1024	-768	-1	-1	-1	-1	4	-1024	-768	-1	-1	-1	-1	4	10	0	0						Untertest1.avi	0	880	547	72	111	766	221	550	0	Content		-72	-111	6269227	613445142
6286	08:37:40.849	00:00:06.285	377	853,1086	279,0335	0,5680478	0,6782206	475,0733	3,139061	3	831,0669	312,3691	0,5628675	0,6782492	457,804	3,029871	1	10	831	312						Untertest1.avi	0	880	547	72	111	766	221	550	0	Content		759	201	6285723	613461638
6302	08:37:40.865	00:00:06.302	378	854,5585	270,7193	0,5682914	0,678472	475,0733	3,064115	3	832,4337	304,6303	0,5631089	0,6785006	457,804	2,957441	1	10	832	305						Untertest1.avi	0	880	547	72	111	766	221	550	0	Content		760	194	6302343	613478258
6319	08:37:40.882	00:00:06.319	379	-1024	-768	-1	-1	-1	-1	4	-1024	-768	-1	-1	-1	-1	4	10	0	0						Untertest1.avi	0	880	547	72	111	766	221	550	0	Content		-72	-111	6319059	613494974
6336	08:37:40.899	00:00:06.335	380	-1024	-768	-1	-1	-1	-1	4	-1024	-768	-1	-1	-1	-1	4	10	0	0						Untertest1.avi	0	880	547	72	111	766	221	550	0	Content		-72	-111	6335724	613511639
6352	08:37:40.915	00:00:06.352	381	773,9163	340,9555	0,5608562	0,6807669	449,4521	2,940913	0	-1024	-768	-1	-1	-1	-1	4	10	774	341						Untertest1.avi	0	880	547	72	111	766	221	550	0	Content		702	230	6352401	613528316
6369	08:37:40.932	00:00:06.369	382	785,5239	329,1207	0,5609845	0,6814208	449,9076	2,82171	0	-1024	-768	-1	-1	-1	-1	4	10	786	329						Untertest1.avi	0	880	547	72	111	766	221	550	0	Content		714	218	6369020	613544935
6386	08:37:40.949	00:00:06.386	383	801,1317	318,0916	0,5612679	0,6816398	449,6158	2,821091	0	-1024	-768	-1	-1	-1	-1	4	10	801	318						Untertest1.avi	0	880	547	72	111	766	221	550	0	Content		729	207	6386022	613561937
6403	08:37:40.966	00:00:06.402	384	826,4888	303,265	0,5612231	0,6815443	449,6289	2,727673	0	-1024	-768	-1	-1	-1	-1	4	10	826	303						Untertest1.avi	0	880	547	72	111	766	221	550	0	Content		754	192	6402712	613578627
6419	08:37:40.982	00:00:06.418	385	777,3366	331,5418	0,5612937	0,6816354	449,4824	2,793276	0	912,3981	332,4996	0,4275622	0,7594523	457,804	2,928005	0	10	845	332						Untertest1.avi	0	880	547	72	111	766	221	550	0	Content		773	221	6418763	613594678
6436	08:37:40.999	00:00:06.436	386	770,7549	327,027	0,5613472	0,6819094	448,7986	2,765338	0	905,3785	332,6616	0,4277569	0,759516	457,804	2,894595	0	10	838	330						Untertest1.avi	0	880	547	72	111	766	221	550	0	Content		766	219	6436009	613611924
6452	08:37:41.015	00:00:06.452	387	768,2462	329,2475	0,5615067	0,6820579	448,5119	2,73608	0	917,4711	322,498	0,4278762	0,7596139	457,804	2,831464	0	10	843	326						Untertest1.avi	0	880	547	72	111	766	221	550	0	Content		771	215	6452006	613627921
6469	08:37:41.032	00:00:06.469	388	715,3707	334,2455	0,5617874	0,6824661	449,404	2,724026	0	916,8222	319,2182	0,4258227	0,7601804	448,1939	2,788147	0	10	816	327						Untertest1.avi	0	880	547	72	111	766	221	550	0	Content		744	216	6469251	613645166
6485	08:37:41.048	00:00:06.485	389	780,0882	321,239	0,5618703	0,6824807	448,7471	2,7092	0	891,9453	357,7777	0,4258411	0,7605225	448,194	2,848488	0	10	836	340						Untertest1.avi	0	880	547	72	111	766	221	550	0	Content		764	229	6485374	613661289
6502	08:37:41.065	00:00:06.501	390	781,307	328,9172	0,5618637	0,682758	449,4598	2,724876	0	896,5144	343,3033	0,4259039	0,7607064	448,194	2,697733	0	10	839	336						Untertest1.avi	0	880	547	72	111	766	221	550	0	Content		767	225	6501995	613677910
6519	08:37:41.082	00:00:06.519	391	787,2026	336,2553	0,5620808	0,6830629	449,1674	2,768778	0	897,0042	344,5128	0,4260061	0,7612418	448,194	2,811324	0	10	842	340						Untertest1.avi	0	880	547	72	111	766	221	550	0	Content		770	229	6519115	613695030
6536	08:37:41.099	00:00:06.535	392	789,7192	324,0887	0,5621156	0,6832243	449,2069	2,6896	0	910,1284	343,5015	0,4261143	0,7618815	448,194	2,790344	0	10	850	334						Untertest1.avi	0	880	547	72	111	766	221	550	0	Content		778	223	6535872	613711787
6552	08:37:41.115	00:00:06.552	393	785,645	334,4148	0,562015	0,6834419	449,4858	2,73808	0	892,3369	339,6074	0,4260527	0,7625244	448,194	2,827567	0	10	839	337						Untertest1.avi	0	880	547	72	111	766	221	550	0	Content		767	226	6552484	613728399
6569	08:37:41.132	00:00:06.569	394	785,9586	325,2857	0,5620391	0,6837888	449,2093	2,727705	0	889,3694	342,1658	0,4260397	0,7629125	448,194	2,805525	0	10	838	334						Untertest1.avi	0	880	547	72	111	766	221	550	0	Content		766	223	6569230	613745145
6586	08:37:41.149	00:00:06.585	395	829,6931	314,0124	0,5620219	0,6840506	449,2196	2,717145	0	895,4721	355,6342	0,426107	0,7635384	448,194	2,818752	0	10	863	335						Untertest1.avi	0	880	547	72	111	766	221	550	0	Content		791	224	6585978	613761893
6603	08:37:41.166	00:00:06.602	396	829,6852	313,1685	0,5618352	0,6848577	450,0656	2,729334	0	895,528	355,3378	0,4260528	0,7647274	448,4036	2,808467	0	10	863	334						Untertest1.avi	0	880	547	72	111	766	221	550	0	Content		791	223	6602600	613778515
6619	08:37:41.182	00:00:06.619	397	864,2495	351,3101	0,5593712	0,6861971	449,7201	2,767355	0	962,4534	369,0334	0,4239004	0,7662925	448,6996	2,853473	0	11	913	360						Untertest1.avi	0	880	547	72	111	983	249	266	0	Content		841	249	6619220	613795135
6636	08:37:41.199	00:00:06.635	398	972,7115	344,804	0,5568873	0,6878543	450,0378	2,752749	0	1071,139	374,2037	0,4218026	0,7683226	449,1574	2,784677	0	11	1022	360						Untertest1.avi	0	880	547	72	111	983	249	266	0	Content		950	249	6635855	613811770
6652	08:37:41.215	00:00:06.652	399	1006,462	365,4532	0,5558866	0,6888134	450,1567	2,786352	0	1111,672	370,0052	0,4210546	0,7696471	449,4281	2,768788	0	11	1059	368						Untertest1.avi	0	880	547	72	111	983	249	266	0	Content		987	257	6652459	613828374
6669	08:37:41.232	00:00:06.669	400	1052,291	349,1575	0,555488	0,6891385	450,1567	2,747911	0	1105,381	369,9068	0,4206654	0,7710741	449,4219	2,817435	0	11	1079	360						Untertest1.avi	0	880	547	72	111	983	249	266	0	Content		1007	249	6669079	613844994
6686	08:37:41.249	00:00:06.685	401	1014,315	352,4269	0,5549912	0,6902555	450,2645	2,762268	0	1111,432	361,7122	0,4202456	0,7724193	449,5212	2,805267	0	11	1063	357						Untertest1.avi	0	880	547	72	111	983	249	266	0	Content		991	246	6685702	613861617
6702	08:37:41.265	00:00:06.702	402	1012,681	358,0914	0,5545328	0,6909029	450,0133	2,772313	0	1109,796	369,3875	0,4197271	0,7736811	449,4319	2,815958	0	11	1061	364						Untertest1.avi	0	880	547	72	111	983	249	266	0	Content		989	253	6702444	613878359
6719	08:37:41.282	00:00:06.719	403	1006,561	356,1238	0,5537845	0,6914871	450,4182	2,805907	0	1102,545	363,6751	0,4191943	0,7750804	449,1938	2,845148	0	11	1055	360						Untertest1.avi	0	880	547	72	111	983	249	266	0	Content		983	249	6719064	613894979
6736	08:37:41.299	00:00:06.735	404	1022,016	354,3611	0,5531956	0,6922601	450,1909	2,789552	0	1098,773	359,5601	0,4187359	0,7765827	449,4454	2,85032	0	11	1060	357						Untertest1.avi	0	880	547	72	111	983	249	266	0	Content		988	246	6735822	613911737
6752	08:37:41.315	00:00:06.752	405	1003,699	360,2092	0,5524656	0,6929315	450,5881	2,804429	0	1106,419	369,5756	0,4181602	0,7778735	449,514	2,874191	0	11	1055	365						Untertest1.avi	0	880	547	72	111	983	249	266	0	Content		983	254	6752434	613928349
6769	08:37:41.332	00:00:06.769	406	1007,472	347,6173	0,5519236	0,6936093	450,5974	2,769805	0	1101,427	365,2538	0,4177006	0,7791722	449,5766	2,858075	0	11	1054	356						Untertest1.avi	0	880	547	72	111	983	249	266	0	Content		982	245	6769057	613944972
6786	08:37:41.349	00:00:06.785	407	1004,319	347,7119	0,5514804	0,6941956	450,6127	2,86611	0	1098,351	366,9103	0,4173896	0,7802287	449,3486	2,890234	0	11	1051	357						Untertest1.avi	0	880	547	72	111	983	249	266	0	Content		979	246	6785677	613961592
6802	08:37:41.365	00:00:06.802	408	1009,228	363,1213	0,5511359	0,6946697	450,8243	2,859293	0	1098,148	366,7943	0,4171271	0,7810615	449,5574	2,896323	0	11	1054	365						Untertest1.avi	0	880	547	72	111	983	249	266	0	Content		982	254	6802423	613978338
6819	08:37:41.382	00:00:06.819	409	1012,966	345,4395	0,5509089	0,6951936	450,6877	2,86766	0	1100,242	364,1321	0,4169202	0,7818691	449,3659	2,875305	0	11	1057	355						Untertest1.avi	0	880	547	72	111	983	249	266	0	Content		985	244	6819043	613994958
6836	08:37:41.399	00:00:06.835	410	1002,065	360,0074	0,5507072	0,6955727	450,8689	2,911678	0	1075,878	366,9748	0,41691	0,7827913	449,366	2,908334	0	11	1039	363						Untertest1.avi	0	880	547	72	111	983	249	266	0	Content		967	252	6835665	614011580
6852	08:37:41.415	00:00:06.852	411	1010,682	355,2324	0,5506574	0,6959887	450,8942	2,906845	0	1099,494	363,6379	0,4167863	0,7830831	449,5489	2,932714	0	11	1055	359						Untertest1.avi	0	880	547	72	111	983	249	266	0	Content		983	248	6852408	614028323
6869	08:37:41.432	00:00:06.869	412	1011,504	414,921	0,5506054	0,6984996	450,7115	2,909657	0	1092,264	438,21	0,4170898	0,7853341	449,4218	2,959393	0	11	1052	427						Untertest1.avi	0	880	547	72	111	983	249	266	0	Content		980	316	6869030	614044945
6886	08:37:41.449	00:00:06.885	413	994,5717	535,2233	0,5505779	0,7025385	450,6248	2,887358	0	1080,07	545,9078	0,4176746	0,789075	449,2374	3,004755	0	12	1037	541						Untertest1.avi	0	880	547	72	111	935	527	351	0	Content		965	430	6885651	614061566
6902	08:37:41.465	00:00:06.902	414	978,3473	605,4402	0,5510204	0,7049133	450,5211	2,911501	0	1062,972	628,5419	0,4181516	0,7910737	449,1956	2,91012	0	12	1021	617						Untertest1.avi	0	880	547	72	111	935	527	351	0	Content		949	506	6902268	614078183
6919	08:37:41.482	00:00:06.919	415	958,7772	636,386	0,5513215	0,7054043	450,9603	2,962792	0	1043,023	642,9952	0,4183347	0,7915336	449,2172	2,962142	0	12	1001	640						Untertest1.avi	0	880	547	72	111	935	527	351	0	Content		929	529	6919015	614094930
6936	08:37:41.499	00:00:06.935	416	988,77	638,5594	0,5516334	0,7050073	450,9603	3,019243	0	1040,451	647,9365	0,4184621	0,791454	449,3106	3,011696	0	12	1015	643						Untertest1.avi	0	880	547	72	111	935	527	351	0	Content		943	532	6935794	614111709
6952	08:37:41.515	00:00:06.952	417	963,3536	638,5894	0,5519138	0,7056583	450,5257	2,982837	0	1047,05	640,0419	0,4185739	0,7917095	449,2648	2,944035	0	12	1005	639						Untertest1.avi	0	880	547	72	111	935	527	351	0	Content		933	528	6952391	614128306
6969	08:37:41.532	00:00:06.969	418	960,8592	635,5854	0,552053	0,7059503	450,7213	2,996768	0	1040,956	644,961	0,4186293	0,7919628	449,2646	2,991941	0	12	1001	640						Untertest1.avi	0	880	547	72	111	935	527	351	0	Content		929	529	6969131	614145046
6986	08:37:41.549	00:00:06.985	419	981,7628	629,6927	0,552175	0,7063155	450,4503	2,988078	0	1044,713	645,3283	0,4186472	0,7922223	449,2623	3,001389	0	12	1013	638						Untertest1.avi	0	880	547	72	111	935	527	351	0	Content		941	527	6985627	614161542
7002	08:37:41.565	00:00:07.002	420	966,5023	629,2197	0,5521283	0,7065214	450,817	2,975714	0	1056,907	645,692	0,4186856	0,792379	449,1766	2,96007	0	12	1012	637						Untertest1.avi	0	880	547	72	111	935	527	351	0	Content		940	526	7002373	614178288
7019	08:37:41.582	00:00:07.018	421	960,0074	639,498	0,552121	0,7066553	451,0745	2,989985	0	1041,037	645,5732	0,4186822	0,7925856	449,38	3,061754	0	12	1001	643						Untertest1.avi	0	880	547	72	111	935	527	351	0	Content		929	532	7018995	614194910
7036	08:37:41.599	00:00:07.035	422	952,0104	637,8322	0,5522392	0,7068603	451,2001	3,05	0	1045,805	632,9792	0,4187344	0,7927632	449,1607	3,003997	0	12	999	635						Untertest1.avi	0	880	547	72	111	935	527	351	0	Content		927	524	7035748	614211663
7052	08:37:41.615	00:00:07.052	423	973,8263	633,0558	0,5525094	0,7072482	450,8318	3,008075	0	1045,129	642,7735	0,4188718	0,7929301	449,2829	3,076706	0	12	1009	638						Untertest1.avi	0	880	547	72	111	935	527	351	0	Content		937	527	7052363	614228278
7069	08:37:41.632	00:00:07.068	424	964,3636	641,1981	0,5527619	0,7074872	450,9713	2,989355	0	1044,449	642,1027	0,419064	0,7929007	449,314	3,076127	0	12	1004	642						Untertest1.avi	0	880	547	72	111	935	527	351	0	Content		932	531	7068982	614244897
7086	08:37:41.649	00:00:07.085	425	960,5026	638,5524	0,5531417	0,7079495	450,5465	3,091441	0	1050,375	642,618	0,4193362	0,7930046	449,3374	2,985941	0	12	1005	641						Untertest1.avi	0	880	547	72	111	935	527	351	0	Content		933	530	7085605	614261520
7102	08:37:41.665	00:00:07.102	426	969,0223	629,8988	0,5534713	0,7081895	451,0139	2,965925	0	1049,37	643,9368	0,4195862	0,792954	449,3612	3,010288	0	12	1009	637						Untertest1.avi	0	880	547	72	111	935	527	351	0	Content		937	526	7102224	614278139
7119	08:37:41.682	00:00:07.118	427	960,3219	639,6886	0,5537775	0,7084676	451,4694	3,066863	0	1043,475	641,4127	0,4198993	0,7928646	449,5222	3,077122	0	12	1002	641						Untertest1.avi	0	880	547	72	111	935	527	351	0	Content		930	530	7118970	614294885
7136	08:37:41.699	00:00:07.135	428	965,5015	634,9512	0,5541523	0,7088341	451,5851	3,021932	0	1044,244	641,9603	0,4201909	0,7927552	449,6319	3,069057	0	12	1005	638						Untertest1.avi	0	880	547	72	111	935	527	351	0	Content		933	527	7135591	614311506
7152	08:37:41.715	00:00:07.152	429	957,9473	631,3992	0,5545058	0,7091171	451,3092	3,064464	0	1044,835	644,6642	0,4204888	0,7928461	449,5155	3,071344	0	12	1001	638						Untertest1.avi	0	880	547	72	111	935	527	351	0	Content		929	527	7152210	614328125
7169	08:37:41.732	00:00:07.168	430	961,2796	634,624	0,5546575	0,7092208	451,7568	3,041342	0	1051,047	643,5598	0,4207563	0,7929727	449,5642	3,099656	0	12	1006	639						Untertest1.avi	0	880	547	72	111	935	527	351	0	Content		934	528	7168831	614344746
7186	08:37:41.749	00:00:07.185	431	962,8895	634,4512	0,5547483	0,7095285	451,8047	3,085374	0	1054,133	641,6909	0,4208024	0,7931226	449,6269	3,097313	0	12	1009	638						Untertest1.avi	0	880	547	72	111	935	527	351	0	Content		937	527	7185576	614361491
7202	08:37:41.765	00:00:07.202	432	962,4412	634,1329	0,5548891	0,7098928	451,8028	3,07906	0	1054,365	647,9843	0,4208399	0,7933189	449,6479	3,076638	0	12	1008	641						Untertest1.avi	0	880	547	72	111	935	527	351	0	Content		936	530	7202199	614378114
7220	08:37:41.783	00:00:07.219	433	970,1948	634,3701	0,5550964	0,7102432	451,7962	3,060315	0	1056,624	642,5941	0,4210598	0,7934399	449,7831	3,082277	0	12	1013	638						Untertest1.avi	0	880	547	72	111	935	527	351	0	Content		941	527	7219922	614395837
7237	08:37:41.800	00:00:07.236	434	983,6786	659,144	0,5548139	0,7116991	452,06	3,10005	0	1076,743	675,8567	0,4209438	0,7946165	449,8908	3,099947	0	13	1030	668						Untertest1.avi	0	880	547	72	111	1005	587	400	0	Content		958	557	7236673	614412588
7253	08:37:41.816	00:00:07.253	435	1025,229	707,4468	0,5541885	0,7130423	451,9317	3,094532	0	1125,902	706,0511	0,4203978	0,7956956	450,0239	3,113034	0	13	1076	707						Untertest1.avi	0	880	547	72	111	1005	587	400	0	Content		1004	596	7253297	614429212
7270	08:37:41.833	00:00:07.269	436	1028,732	693,153	0,5544296	0,7132896	452,2045	3,075817	0	1131,054	697,7596	0,4203281	0,7958345	449,8705	3,145358	0	13	1080	695						Untertest1.avi	0	880	547	72	111	1005	587	400	0	Content		1008	584	7269924	614445839
7287	08:37:41.850	00:00:07.286	437	1038,575	700,4393	0,5547	0,7135433	452,0581	3,111183	0	1099,054	718,7338	0,4204254	0,7957928	449,963	3,111102	0	13	1069	710						Untertest1.avi	0	880	547	72	111	1005	587	400	0	Content		997	599	7286675	614462590
7303	08:37:41.866	00:00:07.303	438	1065,217	677,2697	0,5549288	0,7137012	452,0478	3,226575	0	1178,095	691,2142	0,4204702	0,7956328	449,9454	3,112222	0	13	1122	684						Untertest1.avi	0	880	547	72	111	1005	587	400	0	Content		1050	573	7303302	614479217
7320	08:37:41.883	00:00:07.319	439	1027,46	692,006	0,5550576	0,7138702	451,7747	3,177495	0	1143,586	706,3597	0,4205117	0,7957022	450,0385	3,183741	0	13	1086	699						Untertest1.avi	0	880	547	72	111	1005	587	400	0	Content		1014	588	7319927	614495842
7337	08:37:41.900	00:00:07.336	440	1025,788	699,8293	0,5549988	0,7140642	452,0011	3,138993	0	1131,054	708,3116	0,4204411	0,7960142	449,7231	3,205953	0	13	1078	704						Untertest1.avi	0	880	547	72	111	1005	587	400	0	Content		1006	593	7336676	614512591
7353	08:37:41.916	00:00:07.353	441	1019,246	691,1676	0,5550008	0,7143797	452,1167	3,330201	0	1202,951	705,7221	0,4222444	0,7959449	457,5897	3,289325	0	13	1111	698						Untertest1.avi	0	880	547	72	111	1005	587	400	0	Content		1039	587	7353304	614529219
7370	08:37:41.933	00:00:07.369	442	1025,979	686,5423	0,5548583	0,7146587	452,0583	3,333534	0	1141,652	703,3295	0,4202881	0,7965381	449,7399	3,244812	0	13	1084	695						Untertest1.avi	0	880	547	72	111	1005	587	400	0	Content		1012	584	7369930	614545845
7387	08:37:41.950	00:00:07.386	443	1028,357	692,9233	0,5547056	0,7149117	452,0428	3,280016	0	952,6494	709,5746	0,4163113	0,7968863	462,1895	3,355048	0	13	991	701						Untertest1.avi	0	880	547	72	111	1005	587	400	0	Content		919	590	7386554	614562469
7403	08:37:41.966	00:00:07.403	444	1031,983	692,4457	0,5546336	0,7150909	452,1181	3,318669	0	953,6268	712,1745	0,4162194	0,7970165	461,9324	3,34286	0	13	993	702						Untertest1.avi	0	880	547	72	111	1005	587	400	0	Content		921	591	7403184	614579099
7420	08:37:41.983	00:00:07.419	445	1033,22	696,5759	0,5545225	0,7153466	451,9343	3,325351	0	1137,364	700,6105	0,419935	0,7971373	449,3667	3,315648	0	13	1085	699						Untertest1.avi	0	880	547	72	111	1005	587	400	0	Content		1013	588	7419931	614595846
7437	08:37:42.000	00:00:07.436	446	1019,895	688,4166	0,5543784	0,7157095	451,8849	3,429982	0	1099,892	690,2892	0,4199222	0,7976629	449,3667	3,337714	0	13	1060	689						Untertest1.avi	0	880	547	72	111	1005	587	400	0	Content		988	578	7436557	614612472
7453	08:37:42.016	00:00:07.453	447	1025,297	687,0722	0,5542548	0,7160499	451,9895	3,401296	0	955,1057	713,5372	0,4158454	0,7977619	461,8954	3,474456	0	13	990	700						Untertest1.avi	0	880	547	72	111	1005	587	400	0	Content		918	589	7453185	614629100
7470	08:37:42.033	00:00:07.469	448	1025,823	691,265	0,5540108	0,7161108	451,9856	3,465597	0	1134,737	698,6545	0,4193816	0,7978178	449,4818	3,409438	0	13	1080	695						Untertest1.avi	0	880	547	72	111	1005	587	400	0	Content		1008	584	7469934	614645849
7487	08:37:42.050	00:00:07.486	449	1035,886	695,6193	0,5536771	0,7160983	452,0773	3,447538	0	1140,91	700,6564	0,4190532	0,7976627	449,5512	3,457752	0	13	1088	698						Untertest1.avi	0	880	547	72	111	1005	587	400	0	Content		1016	587	7486560	614662475
7503	08:37:42.066	00:00:07.503	450	1014,621	701,7809	0,553442	0,7160428	452,0752	3,459108	0	1177,837	688,9785	0,418752	0,7979181	449,3384	3,512316	0	13	1096	695						Untertest1.avi	0	880	547	72	111	1005	587	400	0	Content		1024	584	7503185	614679100
7520	08:37:42.083	00:00:07.519	451	1016,628	696,3625	0,553457	0,7160608	452,0959	3,465811	0	1137,987	705,3424	0,4187137	0,7976338	449,3746	3,446378	0	13	1077	701						Untertest1.avi	0	880	547	72	111	1005	587	400	0	Content		1005	590	7519811	614695726
7537	08:37:42.100	00:00:07.536	452	1010,005	688,8481	0,5534818	0,7160392	451,8778	3,532918	0	1128,923	694,6902	0,4186525	0,7977707	449,2363	3,463374	0	13	1069	692						Untertest1.avi	0	880	547	72	111	1005	587	400	0	Content		997	581	7536561	614712476
7553	08:37:42.116	00:00:07.553	453	1013,228	690,8179	0,5533333	0,7159641	451,94	3,513119	0	1132,924	704,5514	0,418523	0,7973555	449,3673	3,449597	0	13	1073	698						Untertest1.avi	0	880	547	72	111	1005	587	400	0	Content		1001	587	7553188	614729103
7570	08:37:42.133	00:00:07.569	454	1017,826	694,2909	0,5532766	0,7158973	451,8881	3,524958	0	1137,53	708,2627	0,4184564	0,7971235	449,3783	3,514557	0	13	1078	701						Untertest1.avi	0	880	547	72	111	1005	587	400	0	Content		1006	590	7569813	614745728
7586	08:37:42.149	00:00:07.586	455	1010,609	699,6949	0,5532617	0,7157381	451,8969	3,589898	0	1131,959	696,1771	0,418424	0,7970024	449,2786	3,531569	0	13	1071	698						Untertest1.avi	0	880	547	72	111	1005	587	400	0	Content		999	587	7586439	614762354
7603	08:37:42.166	00:00:07.603	456	1011,326	696,3862	0,553304	0,7156631	451,8828	3,606306	0	1136,198	704,0207	0,4184451	0,7968982	449,2394	3,554014	0	13	1074	700						Untertest1.avi	0	880	547	72	111	1005	587	400	0	Content		1002	589	7603191	614779106
7620	08:37:42.183	00:00:07.619	457	1019,474	699,0274	0,553413	0,7158726	451,9804	3,626655	0	1143,236	716,1738	0,4186431	0,7967069	449,5176	3,594529	0	13	1081	708						Untertest1.avi	0	880	547	72	111	1005	587	400	0	Content		1009	597	7619815	614795730
7636	08:37:42.199	00:00:07.636	458	-1024	-768	-1	-1	-1	-1	4	-1024	-768	-1	-1	-1	-1	4		0	0						Untertest1.avi	0	880	547	72	111				0	Content		-72	-111	7636443	614812358
7653	08:37:42.216	00:00:07.653	459	-1024	-768	-1	-1	-1	-1	4	-1024	-768	-1	-1	-1	-1	4		0	0						Untertest1.avi	0	880	547	72	111				0	Content		-72	-111	7653070	614828985
7670	08:37:42.233	00:00:07.669	460	-1024	-768	-1	-1	-1	-1	4	-1024	-768	-1	-1	-1	-1	4		0	0						Untertest1.avi	0	880	547	72	111				0	Content		-72	-111	7669820	614845735
7686	08:37:42.249	00:00:07.686	461	-1024	-768	-1	-1	-1	-1	4	-1024	-768	-1	-1	-1	-1	4		0	0						Untertest1.avi	0	880	547	72	111				0	Content		-72	-111	7686446	614862361
7703	08:37:42.266	00:00:07.703	462	-1024	-768	-1	-1	-1	-1	4	-1024	-768	-1	-1	-1	-1	4		0	0						Untertest1.avi	0	880	547	72	111				0	Content		-72	-111	7703074	614878989
7720	08:37:42.283	00:00:07.719	463	-1024	-768	-1	-1	-1	-1	4	-1024	-768	-1	-1	-1	-1	4		0	0						Untertest1.avi	0	880	547	72	111				0	Content		-72	-111	7719572	614895487
7736	08:37:42.299	00:00:07.736	464	-1024	-768	-1	-1	-1	-1	4	-1024	-768	-1	-1	-1	-1	4		0	0						Untertest1.avi	0	880	547	72	111				0	Content		-72	-111	7736197	614912112
7753	08:37:42.316	00:00:07.753	465	-1024	-768	-1	-1	-1	-1	4	-1024	-768	-1	-1	-1	-1	4		0	0						Untertest1.avi	0	880	547	72	111				0	Content		-72	-111	7753070	614928985
7770	08:37:42.333	00:00:07.769	466	-1024	-768	-1	-1	-1	-1	4	-1024	-768	-1	-1	-1	-1	4		0	0						Untertest1.avi	0	880	547	72	111				0	Content		-72	-111	7769697	614945612
7786	08:37:42.349	00:00:07.786	467	-1024	-768	-1	-1	-1	-1	4	-1024	-768	-1	-1	-1	-1	4		0	0						Untertest1.avi	0	880	547	72	111				0	Content		-72	-111	7786324	614962239
7803	08:37:42.366	00:00:07.802	468	-1024	-768	-1	-1	-1	-1	4	-1024	-768	-1	-1	-1	-1	4		0	0						Untertest1.avi	0	880	547	72	111				0	Content		-72	-111	7802823	614978738
7820	08:37:42.383	00:00:07.820	469	-1024	-768	-1	-1	-1	-1	4	-1024	-768	-1	-1	-1	-1	4		0	0						Untertest1.avi	0	880	547	72	111				0	Content		-72	-111	7820018	614995933
7837	08:37:42.400	00:00:07.836	470	-1024	-768	-1	-1	-1	-1	4	-1024	-768	-1	-1	-1	-1	4		0	0						Untertest1.avi	0	880	547	72	111				0	Content		-72	-111	7836699	615012614
7853	08:37:42.416	00:00:07.853	471	-1024	-768	-1	-1	-1	-1	4	-1024	-768	-1	-1	-1	-1	4		0	0						Untertest1.avi	0	880	547	72	111				0	Content		-72	-111	7853325	615029240
7869	08:37:42.432	00:00:07.869	472	-1024	-768	-1	-1	-1	-1	4	-1024	-768	-1	-1	-1	-1	4		0	0						Untertest1.avi	0	880	547	72	111				0	Content		-72	-111	7869451	615045366
7886	08:37:42.449	00:00:07.885	473	-1024	-768	-1	-1	-1	-1	4	-1024	-768	-1	-1	-1	-1	4		0	0						Untertest1.avi	0	880	547	72	111				0	Content		-72	-111	7885949	615061864
7903	08:37:42.466	00:00:07.902	474	-1024	-768	-1	-1	-1	-1	4	-1024	-768	-1	-1	-1	-1	4		0	0						Untertest1.avi	0	880	547	72	111				0	Content		-72	-111	7902703	615078618
7920	08:37:42.483	00:00:07.919	475	-1024	-768	-1	-1	-1	-1	4	-1024	-768	-1	-1	-1	-1	4		0	0						Untertest1.avi	0	880	547	72	111				0	Content		-72	-111	7919895	615095810
7935	08:37:42.498	00:00:07.935	476	-1024	-768	-1	-1	-1	-1	4	-1024	-768	-1	-1	-1	-1	4		0	0						Untertest1.avi	0	880	547	72	111				0	Content		-72	-111	7935452	615111367
7952	08:37:42.515	00:00:07.952	477	-1024	-768	-1	-1	-1	-1	4	-1024	-768	-1	-1	-1	-1	4		0	0						Untertest1.avi	0	880	547	72	111				0	Content		-72	-111	7952081	615127996
7969	08:37:42.532	00:00:07.968	478	-1024	-768	-1	-1	-1	-1	4	-1024	-768	-1	-1	-1	-1	4		0	0						Untertest1.avi	0	880	547	72	111				0	Content		-72	-111	7968704	615144619
7985	08:37:42.548	00:00:07.985	479	-1024	-768	-1	-1	-1	-1	4	-1024	-768	-1	-1	-1	-1	4		0	0						Untertest1.avi	0	880	547	72	111				0	Content		-72	-111	7985327	615161242
8003	08:37:42.566	00:00:08.002	480	-1024	-768	-1	-1	-1	-1	4	-1024	-768	-1	-1	-1	-1	4		0	0						Untertest1.avi	0	880	547	72	111				0	Content		-72	-111	8002525	615178440
8020	08:37:42.583	00:00:08.019	481	-1024	-768	-1	-1	-1	-1	4	-1024	-768	-1	-1	-1	-1	4		0	0						Untertest1.avi	0	880	547	72	111				0	Content		-72	-111	8019898	615195813
8037	08:37:42.600	00:00:08.037	482	-1024	-768	-1	-1	-1	-1	4	-1024	-768	-1	-1	-1	-1	4		0	0						Untertest1.avi	0	880	547	72	111				0	Content		-72	-111	8037148	615213063
8052	08:37:42.615	00:00:08.051	483	-1024	-768	-1	-1	-1	-1	4	-1024	-768	-1	-1	-1	-1	4		0	0						Untertest1.avi	0	880	547	72	111				0	Content		-72	-111	8051954	615227869
8069	08:37:42.632	00:00:08.068	484	-1024	-768	-1	-1	-1	-1	4	-1024	-768	-1	-1	-1	-1	4		0	0						Untertest1.avi	0	880	547	72	111				0	Content		-72	-111	8068706	615244621
8085	08:37:42.648	00:00:08.085	485	-1024	-768	-1	-1	-1	-1	4	-1024	-768	-1	-1	-1	-1	4		0	0						Untertest1.avi	0	880	547	72	111				0	Content		-72	-111	8085333	615261248
8102	08:37:42.665	00:00:08.101	486	-1024	-768	-1	-1	-1	-1	4	-1024	-768	-1	-1	-1	-1	4		0	0						Untertest1.avi	0	880	547	72	111				0	Content		-72	-111	8101953	615277868
8119	08:37:42.682	00:00:08.118	487	-1024	-768	-1	-1	-1	-1	4	-1024	-768	-1	-1	-1	-1	4		0	0						Untertest1.avi	0	880	547	72	111				0	Content		-72	-111	8118582	615294497
8135	08:37:42.698	00:00:08.135	488	-1024	-768	-1	-1	-1	-1	4	-1024	-768	-1	-1	-1	-1	4		0	0						Untertest1.avi	0	880	547	72	111				0	Content		-72	-111	8135208	615311123
8152	08:37:42.715	00:00:08.152	489	-1024	-768	-1	-1	-1	-1	4	-1024	-768	-1	-1	-1	-1	4		0	0						Untertest1.avi	0	880	547	72	111				0	Content		-72	-111	8152403	615328318
8170	08:37:42.733	00:00:08.169	490	-1024	-768	-1	-1	-1	-1	4	-1024	-768	-1	-1	-1	-1	4		0	0						Untertest1.avi	0	880	547	72	111				0	Content		-72	-111	8169779	615345694
8187	08:37:42.750	00:00:08.187	491	-1024	-768	-1	-1	-1	-1	4	-1024	-768	-1	-1	-1	-1	4		0	0						Untertest1.avi	0	880	547	72	111				0	Content		-72	-111	8187028	615362943
8202	08:37:42.765	00:00:08.201	492	-1024	-768	-1	-1	-1	-1	4	-1024	-768	-1	-1	-1	-1	4		0	0						Untertest1.avi	0	880	547	72	111				0	Content		-72	-111	8201957	615377872
8219	08:37:42.782	00:00:08.218	493	-1024	-768	-1	-1	-1	-1	4	-1024	-768	-1	-1	-1	-1	4		0	0						Untertest1.avi	0	880	547	72	111				0	Content		-72	-111	8218583	615394498
8235	08:37:42.798	00:00:08.235	494	-1024	-768	-1	-1	-1	-1	4	-1024	-768	-1	-1	-1	-1	4		0	0						Untertest1.avi	0	880	547	72	111				0	Content		-72	-111	8235333	615411248
8252	08:37:42.815	00:00:08.251	495	-1024	-768	-1	-1	-1	-1	4	-1024	-768	-1	-1	-1	-1	4		0	0						Untertest1.avi	0	880	547	72	111				0	Content		-72	-111	8251957	615427872
8269	08:37:42.832	00:00:08.268	496	-1024	-768	-1	-1	-1	-1	4	-1024	-768	-1	-1	-1	-1	4		0	0						Untertest1.avi	0	880	547	72	111				0	Content		-72	-111	8268586	615444501
8285	08:37:42.848	00:00:08.285	497	-1024	-768	-1	-1	-1	-1	4	-1024	-768	-1	-1	-1	-1	4		0	0						Untertest1.avi	0	880	547	72	111				0	Content		-72	-111	8285209	615461124
8302	08:37:42.865	00:00:08.302	498	-1024	-768	-1	-1	-1	-1	4	-1024	-768	-1	-1	-1	-1	4		0	0						Untertest1.avi	0	880	547	72	111				0	Content		-72	-111	8302282	615478197
8320	08:37:42.883	00:00:08.319	499	-1024	-768	-1	-1	-1	-1	4	-1024	-768	-1	-1	-1	-1	4		0	0						Untertest1.avi	0	880	547	72	111				0	Content		-72	-111	8319659	615495574
8337	08:37:42.900	00:00:08.337	500	-1024	-768	-1	-1	-1	-1	4	-1024	-768	-1	-1	-1	-1	4		0	0						Untertest1.avi	0	880	547	72	111				0	Content		-72	-111	8337033	615512948
8352	08:37:42.915	00:00:08.351	501	-1024	-768	-1	-1	-1	-1	4	-1024	-768	-1	-1	-1	-1	4		0	0						Untertest1.avi	0	880	547	72	111				0	Content		-72	-111	8351836	615527751
8368	08:37:42.931	00:00:08.368	502	-1024	-768	-1	-1	-1	-1	4	-1024	-768	-1	-1	-1	-1	4		0	0						Untertest1.avi	0	880	547	72	111				0	Content		-72	-111	8368465	615544380
8385	08:37:42.948	00:00:08.385	503	-1024	-768	-1	-1	-1	-1	4	-1024	-768	-1	-1	-1	-1	4		0	0						Untertest1.avi	0	880	547	72	111				0	Content		-72	-111	8385212	615561127
8402	08:37:42.965	00:00:08.401	504	-1024	-768	-1	-1	-1	-1	4	-1024	-768	-1	-1	-1	-1	4		0	0						Untertest1.avi	0	880	547	72	111				0	Content		-72	-111	8401837	615577752
8418	08:37:42.981	00:00:08.418	505	-1024	-768	-1	-1	-1	-1	4	-1024	-768	-1	-1	-1	-1	4		0	0						Untertest1.avi	0	880	547	72	111				0	Content		-72	-111	8418462	615594377
8435	08:37:42.998	00:00:08.435	506	-1024	-768	-1	-1	-1	-1	4	-1024	-768	-1	-1	-1	-1	4		0	0						Untertest1.avi	0	880	547	72	111				0	Content		-72	-111	8435086	615611001
8452	08:37:43.015	00:00:08.452	507	-1024	-768	-1	-1	-1	-1	4	-1024	-768	-1	-1	-1	-1	4		0	0						Untertest1.avi	0	880	547	72	111				0	Content		-72	-111	8452284	615628199
8470	08:37:43.033	00:00:08.469	508	-1024	-768	-1	-1	-1	-1	4	-1024	-768	-1	-1	-1	-1	4		0	0						Untertest1.avi	0	880	547	72	111				0	Content		-72	-111	8469662	615645577
8487	08:37:43.050	00:00:08.486	509	-1024	-768	-1	-1	-1	-1	4	-1024	-768	-1	-1	-1	-1	4		0	0						Untertest1.avi	0	880	547	72	111				0	Content		-72	-111	8486909	615662824
8502	08:37:43.065	00:00:08.501	510	-1024	-768	-1	-1	-1	-1	4	-1024	-768	-1	-1	-1	-1	4		0	0						Untertest1.avi	0	880	547	72	111				0	Content		-72	-111	8501714	615677629
8518	08:37:43.081	00:00:08.518	511	-1024	-768	-1	-1	-1	-1	4	-1024	-768	-1	-1	-1	-1	4		0	0						Untertest1.avi	0	880	547	72	111				0	Content		-72	-111	8518467	615694382
8535	08:37:43.098	00:00:08.535	512	-1024	-768	-1	-1	-1	-1	4	-1024	-768	-1	-1	-1	-1	4		0	0						Untertest1.avi	0	880	547	72	111				0	Content		-72	-111	8535089	615711004
8552	08:37:43.115	00:00:08.551	513	-1024	-768	-1	-1	-1	-1	4	-1024	-768	-1	-1	-1	-1	4		0	0						Untertest1.avi	0	880	547	72	111				0	Content		-72	-111	8551839	615727754
8568	08:37:43.131	00:00:08.568	514	-1024	-768	-1	-1	-1	-1	4	-1024	-768	-1	-1	-1	-1	4		0	0						Untertest1.avi	0	880	547	72	111				0	Content		-72	-111	8568338	615744253
8585	08:37:43.148	00:00:08.584	515	-1024	-768	-1	-1	-1	-1	4	-1024	-768	-1	-1	-1	-1	4		0	0						Untertest1.avi	0	880	547	72	111				0	Content		-72	-111	8584963	615760878
8602	08:37:43.165	00:00:08.602	516	-1024	-768	-1	-1	-1	-1	4	-1024	-768	-1	-1	-1	-1	4		0	0						Untertest1.avi	0	880	547	72	111				0	Content		-72	-111	8602158	615778073
8620	08:37:43.183	00:00:08.619	517	-1024	-768	-1	-1	-1	-1	4	-1024	-768	-1	-1	-1	-1	4		0	0						Untertest1.avi	0	880	547	72	111				0	Content		-72	-111	8619536	615795451
8637	08:37:43.200	00:00:08.636	518	-1024	-768	-1	-1	-1	-1	4	-1024	-768	-1	-1	-1	-1	4		0	0						Untertest1.avi	0	880	547	72	111				0	Content		-72	-111	8636787	615812702
8652	08:37:43.215	00:00:08.652	519	1097,165	646,5495	0,5568094	0,7092571	458,2676	4,38991	3	1104,901	645,5422	0,5569246	0,709249	461,1733	4,416783	3		0	0						Untertest1.avi	0	880	547	72	111				0	Content		-72	-111	8652079	615827994
8669	08:37:43.232	00:00:08.668	520	1071,742	627,2811	0,5578375	0,7096357	452,3581	4,395594	0	1150,383	658,0696	0,4263202	0,7930718	442,0941	4,277076	0	14	1111	643						Untertest1.avi	0	880	547	72	111	1059	541	300	0	Content		1039	532	8668960	615844875
8685	08:37:43.248	00:00:08.685	521	1074,93	640,6403	0,559015	0,7095778	451,7294	4,354551	0	-1024	-768	-1	-1	-1	-1	4	14	1075	641						Untertest1.avi	0	880	547	72	111	1059	541	300	0	Content		1003	530	8685466	615861381
8702	08:37:43.265	00:00:08.702	522	1075,242	642,2404	0,5600793	0,7097431	452,3496	4,420896	0	1162,951	661,1404	0,4280424	0,7920909	443,1764	4,160948	0	14	1119	652						Untertest1.avi	0	880	547	72	111	1059	541	300	0	Content		1047	541	8702288	615878203
8719	08:37:43.282	00:00:08.719	523	-1024	-768	-1	-1	-1	-1	4	-1024	-768	-1	-1	-1	-1	4	14	0	0						Untertest1.avi	0	880	547	72	111	1059	541	300	0	Content		-72	-111	8719092	615895007
8736	08:37:43.299	00:00:08.735	524	-1024	-768	-1	-1	-1	-1	4	-1024	-768	-1	-1	-1	-1	4	14	0	0						Untertest1.avi	0	880	547	72	111	1059	541	300	0	Content		-72	-111	8735775	615911690
8752	08:37:43.315	00:00:08.752	525	-1024	-768	-1	-1	-1	-1	4	-1024	-768	-1	-1	-1	-1	4	14	0	0						Untertest1.avi	0	880	547	72	111	1059	541	300	0	Content		-72	-111	8752444	615928359
8769	08:37:43.332	00:00:08.769	526	1071,99	640,2657	0,5647498	0,7105094	452,4062	4,370463	0	1214,294	657,2272	0,4297581	0,7897964	451,3647	4,293697	0	14	1143	649						Untertest1.avi	0	880	547	72	111	1059	541	300	0	Content		1071	538	8769093	615945008
8786	08:37:43.349	00:00:08.785	527	-1024	-768	-1	-1	-1	-1	4	-1024	-768	-1	-1	-1	-1	4	14	0	0						Untertest1.avi	0	880	547	72	111	1059	541	300	0	Content		-72	-111	8785775	615961690
8802	08:37:43.365	00:00:08.802	528	-1024	-768	-1	-1	-1	-1	4	-1024	-768	-1	-1	-1	-1	4	14	0	0						Untertest1.avi	0	880	547	72	111	1059	541	300	0	Content		-72	-111	8802444	615978359
8819	08:37:43.382	00:00:08.819	529	1101,458	675,6399	0,5677472	0,7104775	452,3291	4,159724	0	1216,892	654,6631	0,4324282	0,7879778	451,807	4,289697	0	14	1159	665						Untertest1.avi	0	880	547	72	111	1059	541	300	0	Content		1087	554	8819095	615995010
8836	08:37:43.399	00:00:08.835	530	1052,025	631,9561	0,5667345	0,710763	460,3664	4,384373	0	1159,211	658,8835	0,4341908	0,7877887	448,1345	4,233771	0	14	1106	645						Untertest1.avi	0	880	547	72	111	1059	541	300	0	Content		1034	534	8835639	616011554
8852	08:37:43.415	00:00:08.852	531	1126,849	644,8593	0,5716092	0,709984	460,79	4,41495	0	1256,689	648,8838	0,4337419	0,7867114	452,153	4,296621	0	14	1192	647						Untertest1.avi	0	880	547	72	111	1059	541	300	0	Content		1120	536	8852390	616028305
8869	08:37:43.432	00:00:08.869	532	1037,166	672,5255	0,5682384	0,7111315	460,79	4,324166	0	1145,71	683,2382	0,4346035	0,787147	452,153	4,31967	0	14	1091	678						Untertest1.avi	0	880	547	72	111	1059	541	300	0	Content		1019	567	8869017	616044932
8886	08:37:43.449	00:00:08.885	533	1087,652	698,8204	0,5734902	0,7110481	460,79	4,402029	0	1199,912	693,9207	0,4356532	0,7872472	452,153	4,325284	0	14	1144	696						Untertest1.avi	0	880	547	72	111	1059	541	300	0	Content		1072	585	8885641	616061556
8902	08:37:43.465	00:00:08.902	534	-1024	-768	-1	-1	-1	-1	4	-1024	-768	-1	-1	-1	-1	4	14	0	0						Untertest1.avi	0	880	547	72	111	1059	541	300	0	Content		-72	-111	8902266	616078181
8919	08:37:43.482	00:00:08.918	535	-1024	-768	-1	-1	-1	-1	4	-1024	-768	-1	-1	-1	-1	4	14	0	0						Untertest1.avi	0	880	547	72	111	1059	541	300	0	Content		-72	-111	8918894	616094809
8936	08:37:43.499	00:00:08.935	536	-1024	-768	-1	-1	-1	-1	4	-1024	-768	-1	-1	-1	-1	4	14	0	0						Untertest1.avi	0	880	547	72	111	1059	541	300	0	Content		-72	-111	8935518	616111433
8952	08:37:43.515	00:00:08.952	537	-1024	-768	-1	-1	-1	-1	4	-1024	-768	-1	-1	-1	-1	4	14	0	0						Untertest1.avi	0	880	547	72	111	1059	541	300	0	Content		-72	-111	8952187	616128102
8969	08:37:43.532	00:00:08.968	538	1067,528	704,8862	0,5752775	0,7096776	460,79	4,392809	0	1193,489	707,0092	0,4370694	0,7852798	452,153	4,255489	0	15	1131	706						Untertest1.avi	0	880	547	72	111	998	595	183	0	Content		1059	595	8968789	616144704
8985	08:37:43.548	00:00:08.985	539	998,872	708,6728	0,5708545	0,7099254	460,79	4,245854	0	-1024	-768	-1	-1	-1	-1	4	15	999	709						Untertest1.avi	0	880	547	72	111	998	595	183	0	Content		927	598	8985412	616161327
9002	08:37:43.565	00:00:09.002	540	1103,274	693,2042	0,5761181	0,7091925	460,79	4,378216	0	1176,917	702,5148	0,4374367	0,7845467	452,153	4,266564	0	15	1140	698						Untertest1.avi	0	880	547	72	111	998	595	183	0	Content		1068	587	9002284	616178199
9019	08:37:43.582	00:00:09.018	541	1070,288	711,8038	0,5768976	0,7085688	463,8929	4,490679	0	-1024	-768	-1	-1	-1	-1	4	15	1070	712						Untertest1.avi	0	880	547	72	111	998	595	183	0	Content		998	601	9018911	616194826
9036	08:37:43.599	00:00:09.035	542	-1024	-768	-1	-1	-1	-1	4	-1024	-768	-1	-1	-1	-1	4	15	0	0						Untertest1.avi	0	880	547	72	111	998	595	183	0	Content		-72	-111	9035563	616211478
9052	08:37:43.615	00:00:09.052	543	-1024	-768	-1	-1	-1	-1	4	-1024	-768	-1	-1	-1	-1	4	15	0	0						Untertest1.avi	0	880	547	72	111	998	595	183	0	Content		-72	-111	9052232	616228147
9069	08:37:43.632	00:00:09.068	544	-1024	-768	-1	-1	-1	-1	4	-1024	-768	-1	-1	-1	-1	4	15	0	0						Untertest1.avi	0	880	547	72	111	998	595	183	0	Content		-72	-111	9068789	616244704
9085	08:37:43.648	00:00:09.085	545	-1024	-768	-1	-1	-1	-1	4	-1024	-768	-1	-1	-1	-1	4	15	0	0						Untertest1.avi	0	880	547	72	111	998	595	183	0	Content		-72	-111	9085458	616261373
9102	08:37:43.665	00:00:09.101	546	1000,917	709,178	0,5733239	0,7097827	457,5779	4,333699	0	761,2801	728,554	0,4335808	0,7839935	457,5779	4,267387	0	15	881	719						Untertest1.avi	0	880	547	72	111	998	595	183	0	Content		809	608	9101976	616277891
9119	08:37:43.682	00:00:09.118	547	1002,586	700,696	0,5729107	0,7106645	461,0822	4,380934	0	1151,781	707,6819	0,4392021	0,7850416	451,2618	4,246466	0	15	1077	704						Untertest1.avi	0	880	547	72	111	998	595	183	0	Content		1005	593	9118980	616294895
9135	08:37:43.698	00:00:09.135	548	990,0837	706,319	0,5733284	0,7114795	460,7083	4,394329	0	-1024	-768	-1	-1	-1	-1	4	15	990	706						Untertest1.avi	0	880	547	72	111	998	595	183	0	Content		918	595	9135229	616311144
9152	08:37:43.715	00:00:09.151	549	1015,919	700,5287	0,5757577	0,7110983	451,1477	4,355019	0	-1024	-768	-1	-1	-1	-1	4	16	1016	701						Untertest1.avi	0	880	547	72	111	944	592	216	0	Content		944	590	9151979	616327894
9169	08:37:43.732	00:00:09.168	550	1015,527	692,1699	0,575907	0,7107036	451,2147	4,333933	0	-1024	-768	-1	-1	-1	-1	4	16	1016	692						Untertest1.avi	0	880	547	72	111	944	592	216	0	Content		944	581	9168972	616344887
9186	08:37:43.749	00:00:09.185	551	1013,603	705,7327	0,5760046	0,7097505	451,4466	4,331504	0	-1024	-768	-1	-1	-1	-1	4	16	1014	706						Untertest1.avi	0	880	547	72	111	944	592	216	0	Content		942	595	9185597	616361512
9202	08:37:43.765	00:00:09.202	552	1008,347	704,8607	0,5730619	0,7088603	465,1527	4,51833	0	-1024	-768	-1	-1	-1	-1	4	16	1008	705						Untertest1.avi	0	880	547	72	111	944	592	216	0	Content		936	594	9202231	616378146
9219	08:37:43.782	00:00:09.218	553	808,2444	716,372	0,5722014	0,7076054	439,1038	4,148955	0	-1024	-768	-1	-1	-1	-1	4	16	808	716						Untertest1.avi	0	880	547	72	111	944	592	216	0	Content		736	605	9218981	616394896
9236	08:37:43.799	00:00:09.235	554	-1024	-768	-1	-1	-1	-1	4	-1024	-768	-1	-1	-1	-1	4	16	0	0						Untertest1.avi	0	880	547	72	111	944	592	216	0	Content		-72	-111	9235744	616411659
9252	08:37:43.815	00:00:09.252	555	997,7742	702,2731	0,573862	0,7077242	462,9901	4,490068	0	-1024	-768	-1	-1	-1	-1	4	16	998	702						Untertest1.avi	0	880	547	72	111	944	592	216	0	Content		926	591	9252231	616428146
9268	08:37:43.831	00:00:09.268	556	1031,144	697,9631	0,5765953	0,7086149	451,6728	4,350311	0	-1024	-768	-1	-1	-1	-1	4	16	1031	698						Untertest1.avi	0	880	547	72	111	944	592	216	0	Content		959	587	9268359	616444274
9285	08:37:43.848	00:00:09.285	557	1094,74	701,5353	0,5810372	0,7100462	465,3945	4,522181	0	-1024	-768	-1	-1	-1	-1	4	16	1095	702						Untertest1.avi	0	880	547	72	111	944	592	216	0	Content		1023	591	9285353	616461268
9302	08:37:43.865	00:00:09.301	558	1021,857	700,3508	0,5770914	0,7128646	451,4172	4,427988	0	757,9515	724,5215	0,4343441	0,7876601	451,4173	4,266499	0	16	890	712						Untertest1.avi	0	880	547	72	111	944	592	216	0	Content		818	601	9301750	616477665
9319	08:37:43.882	00:00:09.318	559	1025,802	700,2091	0,577251	0,7155911	451,015	4,439394	0	-1024	-768	-1	-1	-1	-1	4	16	1026	700						Untertest1.avi	0	880	547	72	111	944	592	216	0	Content		954	589	9318803	616494718
9336	08:37:43.899	00:00:09.335	560	1026,969	703,3615	0,5772471	0,718381	450,4875	4,423939	0	-1024	-768	-1	-1	-1	-1	4	16	1027	703						Untertest1.avi	0	880	547	72	111	944	592	216	0	Content		955	592	9335609	616511524
9352	08:37:43.915	00:00:09.352	561	1067,159	711,3671	0,5806034	0,7211754	462,8009	4,625494	0	-1024	-768	-1	-1	-1	-1	4	16	1067	711						Untertest1.avi	0	880	547	72	111	944	592	216	0	Content		995	600	9352111	616528026
9368	08:37:43.931	00:00:09.368	562	-1024	-768	-1	-1	-1	-1	4	-1024	-768	-1	-1	-1	-1	4		0	0						Untertest1.avi	0	880	547	72	111				0	Content		-72	-111	9368359	616544274
9386	08:37:43.949	00:00:09.385	563	-1024	-768	-1	-1	-1	-1	4	-1024	-768	-1	-1	-1	-1	4		0	0						Untertest1.avi	0	880	547	72	111				0	Content		-72	-111	9385613	616561528
9402	08:37:43.965	00:00:09.402	564	-1024	-768	-1	-1	-1	-1	4	-1024	-768	-1	-1	-1	-1	4		0	0						Untertest1.avi	0	880	547	72	111				0	Content		-72	-111	9402135	616578050
9419	08:37:43.982	00:00:09.418	565	-1024	-768	-1	-1	-1	-1	4	-1024	-768	-1	-1	-1	-1	4		0	0						Untertest1.avi	0	880	547	72	111				0	Content		-72	-111	9418804	616594719
9435	08:37:43.998	00:00:09.435	566	-1024	-768	-1	-1	-1	-1	4	-1024	-768	-1	-1	-1	-1	4		0	0						Untertest1.avi	0	880	547	72	111				0	Content		-72	-111	9435294	616611209
9452	08:37:44.015	00:00:09.451	567	-1024	-768	-1	-1	-1	-1	4	-1024	-768	-1	-1	-1	-1	4		0	0						Untertest1.avi	0	880	547	72	111				0	Content		-72	-111	9451963	616627878
9469	08:37:44.032	00:00:09.468	568	-1024	-768	-1	-1	-1	-1	4	-1024	-768	-1	-1	-1	-1	4		0	0						Untertest1.avi	0	880	547	72	111				0	Content		-72	-111	9468560	616644475
9485	08:37:44.048	00:00:09.485	569	-1024	-768	-1	-1	-1	-1	4	-1024	-768	-1	-1	-1	-1	4		0	0						Untertest1.avi	0	880	547	72	111				0	Content		-72	-111	9485230	616661145
9502	08:37:44.065	00:00:09.501	570	-1024	-768	-1	-1	-1	-1	4	-1024	-768	-1	-1	-1	-1	4		0	0						Untertest1.avi	0	880	547	72	111				0	Content		-72	-111	9501783	616677698
9519	08:37:44.082	00:00:09.518	571	-1024	-768	-1	-1	-1	-1	4	-1024	-768	-1	-1	-1	-1	4		0	0						Untertest1.avi	0	880	547	72	111				0	Content		-72	-111	9518531	616694446
9535	08:37:44.098	00:00:09.535	572	-1024	-768	-1	-1	-1	-1	4	-1024	-768	-1	-1	-1	-1	4		0	0						Untertest1.avi	0	880	547	72	111				0	Content		-72	-111	9535157	616711072
9552	08:37:44.115	00:00:09.551	573	-1024	-768	-1	-1	-1	-1	4	-1024	-768	-1	-1	-1	-1	4		0	0						Untertest1.avi	0	880	547	72	111				0	Content		-72	-111	9551905	616727820
9568	08:37:44.131	00:00:09.568	574	-1024	-768	-1	-1	-1	-1	4	-1024	-768	-1	-1	-1	-1	4		0	0						Untertest1.avi	0	880	547	72	111				0	Content		-72	-111	9568405	616744320
9585	08:37:44.148	00:00:09.585	575	-1024	-768	-1	-1	-1	-1	4	-1024	-768	-1	-1	-1	-1	4		0	0						Untertest1.avi	0	880	547	72	111				0	Content		-72	-111	9585028	616760943
9602	08:37:44.165	00:00:09.602	576	-1024	-768	-1	-1	-1	-1	4	-1024	-768	-1	-1	-1	-1	4		0	0						Untertest1.avi	0	880	547	72	111				0	Content		-72	-111	9602402	616778317
9619	08:37:44.182	00:00:09.619	577	-1024	-768	-1	-1	-1	-1	4	-1024	-768	-1	-1	-1	-1	4		0	0						Untertest1.avi	0	880	547	72	111				0	Content		-72	-111	9619025	616794940
9636	08:37:44.199	00:00:09.635	578	-1024	-768	-1	-1	-1	-1	4	-1024	-768	-1	-1	-1	-1	4		0	0						Untertest1.avi	0	880	547	72	111				0	Content		-72	-111	9635651	616811566
9652	08:37:44.215	00:00:09.651	579	-1024	-768	-1	-1	-1	-1	4	-1024	-768	-1	-1	-1	-1	4		0	0						Untertest1.avi	0	880	547	72	111				0	Content		-72	-111	9651647	616827562
9668	08:37:44.231	00:00:09.668	580	-1024	-768	-1	-1	-1	-1	4	-1024	-768	-1	-1	-1	-1	4		0	0						Untertest1.avi	0	880	547	72	111				0	Content		-72	-111	9668024	616843939
9685	08:37:44.248	00:00:09.684	581	-1024	-768	-1	-1	-1	-1	4	-1024	-768	-1	-1	-1	-1	4		0	0						Untertest1.avi	0	880	547	72	111				0	Content		-72	-111	9684694	616860609
9701	08:37:44.264	00:00:09.701	582	-1024	-768	-1	-1	-1	-1	4	-1024	-768	-1	-1	-1	-1	4		0	0						Untertest1.avi	0	880	547	72	111				0	Content		-72	-111	9701173	616877088
9718	08:37:44.281	00:00:09.717	583	-1024	-768	-1	-1	-1	-1	4	-1024	-768	-1	-1	-1	-1	4		0	0						Untertest1.avi	0	880	547	72	111				0	Content		-72	-111	9717842	616893757
9735	08:37:44.298	00:00:09.734	584	-1024	-768	-1	-1	-1	-1	4	-1024	-768	-1	-1	-1	-1	4		0	0						Untertest1.avi	0	880	547	72	111				0	Content		-72	-111	9734656	616910571
9751	08:37:44.314	00:00:09.751	585	-1024	-768	-1	-1	-1	-1	4	-1024	-768	-1	-1	-1	-1	4		0	0						Untertest1.avi	0	880	547	72	111				0	Content		-72	-111	9751325	616927240
9768	08:37:44.331	00:00:09.767	586	-1024	-768	-1	-1	-1	-1	4	-1024	-768	-1	-1	-1	-1	4		0	0						Untertest1.avi	0	880	547	72	111				0	Content		-72	-111	9767994	616943909
9785	08:37:44.348	00:00:09.785	587	-1024	-768	-1	-1	-1	-1	4	-1024	-768	-1	-1	-1	-1	4		0	0						Untertest1.avi	0	880	547	72	111				0	Content		-72	-111	9785075	616960990
9802	08:37:44.365	00:00:09.801	588	-1024	-768	-1	-1	-1	-1	4	-1024	-768	-1	-1	-1	-1	4		0	0						Untertest1.avi	0	880	547	72	111				0	Content		-72	-111	9801744	616977659
9819	08:37:44.382	00:00:09.818	589	-1024	-768	-1	-1	-1	-1	4	-1024	-768	-1	-1	-1	-1	4		0	0						Untertest1.avi	0	880	547	72	111				0	Content		-72	-111	9818762	616994677
9835	08:37:44.398	00:00:09.835	590	-1024	-768	-1	-1	-1	-1	4	-1024	-768	-1	-1	-1	-1	4		0	0						Untertest1.avi	0	880	547	72	111				0	Content		-72	-111	9835432	617011347
9852	08:37:44.415	00:00:09.852	591	-1024	-768	-1	-1	-1	-1	4	-1024	-768	-1	-1	-1	-1	4		0	0						Untertest1.avi	0	880	547	72	111				0	Content		-72	-111	9852101	617028016
9868	08:37:44.431	00:00:09.868	592	-1024	-768	-1	-1	-1	-1	4	-1024	-768	-1	-1	-1	-1	4		0	0						Untertest1.avi	0	880	547	72	111				0	Content		-72	-111	9868193	617044108
9885	08:37:44.448	00:00:09.884	593	-1024	-768	-1	-1	-1	-1	4	-1024	-768	-1	-1	-1	-1	4		0	0						Untertest1.avi	0	880	547	72	111				0	Content		-72	-111	9884863	617060778
9901	08:37:44.464	00:00:09.901	594	-1024	-768	-1	-1	-1	-1	4	-1024	-768	-1	-1	-1	-1	4		0	0						Untertest1.avi	0	880	547	72	111				0	Content		-72	-111	9901340	617077255
9918	08:37:44.481	00:00:09.918	595	-1024	-768	-1	-1	-1	-1	4	-1024	-768	-1	-1	-1	-1	4		0	0						Untertest1.avi	0	880	547	72	111				0	Content		-72	-111	9918009	617093924
9935	08:37:44.498	00:00:09.934	596	-1024	-768	-1	-1	-1	-1	4	-1024	-768	-1	-1	-1	-1	4		0	0						Untertest1.avi	0	880	547	72	111				0	Content		-72	-111	9934678	617110593
9951	08:37:44.514	00:00:09.950	597	-1024	-768	-1	-1	-1	-1	4	-1024	-768	-1	-1	-1	-1	4		0	0						Untertest1.avi	0	880	547	72	111				0	Content		-72	-111	9950916	617126831
9968	08:37:44.531	00:00:09.967	598	-1024	-768	-1	-1	-1	-1	4	-1024	-768	-1	-1	-1	-1	4		0	0						Untertest1.avi	0	880	547	72	111				0	Content		-72	-111	9967543	617143458
9984	08:37:44.547	00:00:09.984	599	-1024	-768	-1	-1	-1	-1	4	-1024	-768	-1	-1	-1	-1	4		0	0						Untertest1.avi	0	880	547	72	111				0	Content		-72	-111	9984220	617160135
10001	08:37:44.564	00:00:10.000	600	-1024	-768	-1	-1	-1	-1	4	-1024	-768	-1	-1	-1	-1	4		0	0						Untertest1.avi	0	880	547	72	111				0	Content		-72	-111	10000889	617176804
10018	08:37:44.581	00:00:10.017	601	-1024	-768	-1	-1	-1	-1	4	-1024	-768	-1	-1	-1	-1	4		0	0						Untertest1.avi	0	880	547	72	111				0	Content		-72	-111	10017558	617193473
10034	08:37:44.597	00:00:10.034	602	-1024	-768	-1	-1	-1	-1	4	-1024	-768	-1	-1	-1	-1	4		0	0						Untertest1.avi	0	880	547	72	111				0	Content		-72	-111	10034498	617210413
10051	08:37:44.614	00:00:10.051	603	-1024	-768	-1	-1	-1	-1	4	-1024	-768	-1	-1	-1	-1	4		0	0						Untertest1.avi	0	880	547	72	111				0	Content		-72	-111	10051168	617227083
10068	08:37:44.631	00:00:10.068	604	-1024	-768	-1	-1	-1	-1	4	-1024	-768	-1	-1	-1	-1	4		0	0						Untertest1.avi	0	880	547	72	111				0	Content		-72	-111	10068135	617244050
10085	08:37:44.648	00:00:10.084	605	-1024	-768	-1	-1	-1	-1	4	-1024	-768	-1	-1	-1	-1	4		0	0						Untertest1.avi	0	880	547	72	111				0	Content		-72	-111	10084804	617260719
10101	08:37:44.664	00:00:10.101	606	-1024	-768	-1	-1	-1	-1	4	-1024	-768	-1	-1	-1	-1	4		0	0						Untertest1.avi	0	880	547	72	111				0	Content		-72	-111	10101474	617277389
10119	08:37:44.682	00:00:10.118	607	-1024	-768	-1	-1	-1	-1	4	-1024	-768	-1	-1	-1	-1	4		0	0						Untertest1.avi	0	880	547	72	111				0	Content		-72	-111	10118770	617294685
10135	08:37:44.698	00:00:10.135	608	-1024	-768	-1	-1	-1	-1	4	-1024	-768	-1	-1	-1	-1	4		0	0						Untertest1.avi	0	880	547	72	111				0	Content		-72	-111	10135440	617311355
10152	08:37:44.715	00:00:10.151	609	-1024	-768	-1	-1	-1	-1	4	-1024	-768	-1	-1	-1	-1	4		0	0						Untertest1.avi	0	880	547	72	111				0	Content		-72	-111	10151647	617327562
10168	08:37:44.731	00:00:10.168	610	-1024	-768	-1	-1	-1	-1	4	-1024	-768	-1	-1	-1	-1	4		0	0						Untertest1.avi	0	880	547	72	111				0	Content		-72	-111	10168316	617344231
10185	08:37:44.748	00:00:10.184	611	-1024	-768	-1	-1	-1	-1	4	-1024	-768	-1	-1	-1	-1	4		0	0						Untertest1.avi	0	880	547	72	111				0	Content		-72	-111	10184985	617360900
10201	08:37:44.764	00:00:10.200	612	-1024	-768	-1	-1	-1	-1	4	-1024	-768	-1	-1	-1	-1	4		0	0						Untertest1.avi	0	880	547	72	111				0	Content		-72	-111	10200818	617376733
10217	08:37:44.780	00:00:10.217	613	-1024	-768	-1	-1	-1	-1	4	-1024	-768	-1	-1	-1	-1	4		0	0						Untertest1.avi	0	880	547	72	111				0	Content		-72	-111	10217433	617393348
10234	08:37:44.797	00:00:10.234	614	-1024	-768	-1	-1	-1	-1	4	-1024	-768	-1	-1	-1	-1	4		0	0						Untertest1.avi	0	880	547	72	111				0	Content		-72	-111	10234121	617410036
10251	08:37:44.814	00:00:10.250	615	-1024	-768	-1	-1	-1	-1	4	-1024	-768	-1	-1	-1	-1	4		0	0						Untertest1.avi	0	880	547	72	111				0	Content		-72	-111	10250791	617426706
10267	08:37:44.830	00:00:10.267	616	-1024	-768	-1	-1	-1	-1	4	-1024	-768	-1	-1	-1	-1	4		0	0						Untertest1.avi	0	880	547	72	111				0	Content		-72	-111	10267460	617443375
10284	08:37:44.847	00:00:10.284	617	-1024	-768	-1	-1	-1	-1	4	-1024	-768	-1	-1	-1	-1	4		0	0						Untertest1.avi	0	880	547	72	111				0	Content		-72	-111	10284116	617460031
10301	08:37:44.864	00:00:10.300	618	-1024	-768	-1	-1	-1	-1	4	-1024	-768	-1	-1	-1	-1	4		0	0						Untertest1.avi	0	880	547	72	111				0	Content		-72	-111	10300689	617476604
10318	08:37:44.881	00:00:10.317	619	-1024	-768	-1	-1	-1	-1	4	-1024	-768	-1	-1	-1	-1	4		0	0						Untertest1.avi	0	880	547	72	111				0	Content		-72	-111	10317628	617493543
10334	08:37:44.897	00:00:10.334	620	-1024	-768	-1	-1	-1	-1	4	-1024	-768	-1	-1	-1	-1	4		0	0						Untertest1.avi	0	880	547	72	111				0	Content		-72	-111	10334297	617510212
10351	08:37:44.914	00:00:10.351	621	-1024	-768	-1	-1	-1	-1	4	-1024	-768	-1	-1	-1	-1	4		0	0						Untertest1.avi	0	880	547	72	111				0	Content		-72	-111	10351438	617527353
10368	08:37:44.931	00:00:10.368	622	-1024	-768	-1	-1	-1	-1	4	-1024	-768	-1	-1	-1	-1	4		0	0						Untertest1.avi	0	880	547	72	111				0	Content		-72	-111	10368107	617544022
10385	08:37:44.948	00:00:10.385	623	-1024	-768	-1	-1	-1	-1	4	-1024	-768	-1	-1	-1	-1	4		0	0						Untertest1.avi	0	880	547	72	111				0	Content		-72	-111	10385137	617561052
10402	08:37:44.965	00:00:10.401	624	-1024	-768	-1	-1	-1	-1	4	-1024	-768	-1	-1	-1	-1	4		0	0						Untertest1.avi	0	880	547	72	111				0	Content		-72	-111	10401807	617577722
10418	08:37:44.981	00:00:10.418	625	-1024	-768	-1	-1	-1	-1	4	-1024	-768	-1	-1	-1	-1	4		0	0						Untertest1.avi	0	880	547	72	111				0	Content		-72	-111	10418476	617594391
10435	08:37:44.998	00:00:10.434	626	-1024	-768	-1	-1	-1	-1	4	-1024	-768	-1	-1	-1	-1	4		0	0						Untertest1.avi	0	880	547	72	111				0	Content		-72	-111	10434587	617610502
10451	08:37:45.014	00:00:10.451	627	-1024	-768	-1	-1	-1	-1	4	-1024	-768	-1	-1	-1	-1	4		0	0						Untertest1.avi	0	880	547	72	111				0	Content		-72	-111	10451257	617627172
10468	08:37:45.031	00:00:10.467	628	-1024	-768	-1	-1	-1	-1	4	-1024	-768	-1	-1	-1	-1	4		0	0						Untertest1.avi	0	880	547	72	111				0	Content		-72	-111	10467741	617643656
10484	08:37:45.047	00:00:10.484	629	-1024	-768	-1	-1	-1	-1	4	-1024	-768	-1	-1	-1	-1	4		0	0						Untertest1.avi	0	880	547	72	111				0	Content		-72	-111	10484410	617660325
10501	08:37:45.064	00:00:10.501	630	-1024	-768	-1	-1	-1	-1	4	-1024	-768	-1	-1	-1	-1	4		0	0						Untertest1.avi	0	880	547	72	111				0	Content		-72	-111	10501080	617676995
10517	08:37:45.080	00:00:10.517	631	-1024	-768	-1	-1	-1	-1	4	-1024	-768	-1	-1	-1	-1	4		0	0						Untertest1.avi	0	880	547	72	111				0	Content		-72	-111	10517330	617693245
10534	08:37:45.097	00:00:10.533	632	-1024	-768	-1	-1	-1	-1	4	-1024	-768	-1	-1	-1	-1	4		0	0						Untertest1.avi	0	880	547	72	111				0	Content		-72	-111	10533956	617709871
10551	08:37:45.114	00:00:10.550	633	-1024	-768	-1	-1	-1	-1	4	-1024	-768	-1	-1	-1	-1	4		0	0						Untertest1.avi	0	880	547	72	111				0	Content		-72	-111	10550635	617726550
10567	08:37:45.130	00:00:10.567	634	-1024	-768	-1	-1	-1	-1	4	-1024	-768	-1	-1	-1	-1	4		0	0						Untertest1.avi	0	880	547	72	111				0	Content		-72	-111	10567297	617743212
10584	08:37:45.147	00:00:10.583	635	-1024	-768	-1	-1	-1	-1	4	-1024	-768	-1	-1	-1	-1	4		0	0						Untertest1.avi	0	880	547	72	111				0	Content		-72	-111	10583966	617759881
10601	08:37:45.164	00:00:10.600	636	-1024	-768	-1	-1	-1	-1	4	-1024	-768	-1	-1	-1	-1	4		0	0						Untertest1.avi	0	880	547	72	111				0	Content		-72	-111	10600840	617776755
10618	08:37:45.181	00:00:10.617	637	-1024	-768	-1	-1	-1	-1	4	-1024	-768	-1	-1	-1	-1	4		0	0						Untertest1.avi	0	880	547	72	111				0	Content		-72	-111	10617509	617793424
10634	08:37:45.197	00:00:10.634	638	-1024	-768	-1	-1	-1	-1	4	-1024	-768	-1	-1	-1	-1	4		0	0						Untertest1.avi	0	880	547	72	111				0	Content		-72	-111	10634495	617810410
10651	08:37:45.214	00:00:10.651	639	-1024	-768	-1	-1	-1	-1	4	-1024	-768	-1	-1	-1	-1	4		0	0						Untertest1.avi	0	880	547	72	111				0	Content		-72	-111	10651165	617827080
10668	08:37:45.231	00:00:10.667	640	-1024	-768	-1	-1	-1	-1	4	-1024	-768	-1	-1	-1	-1	4		0	0						Untertest1.avi	0	880	547	72	111				0	Content		-72	-111	10667834	617843749
10685	08:37:45.248	00:00:10.685	641	-1024	-768	-1	-1	-1	-1	4	-1024	-768	-1	-1	-1	-1	4		0	0						Untertest1.avi	0	880	547	72	111				0	Content		-72	-111	10685089	617861004
10702	08:37:45.265	00:00:10.701	642	-1024	-768	-1	-1	-1	-1	4	-1024	-768	-1	-1	-1	-1	4		0	0						Untertest1.avi	0	880	547	72	111				0	Content		-72	-111	10701759	617877674
10718	08:37:45.281	00:00:10.717	643	-1024	-768	-1	-1	-1	-1	4	-1024	-768	-1	-1	-1	-1	4		0	0						Untertest1.avi	0	880	547	72	111				0	Content		-72	-111	10717998	617893913
10735	08:37:45.298	00:00:10.734	644	-1024	-768	-1	-1	-1	-1	4	-1024	-768	-1	-1	-1	-1	4		0	0						Untertest1.avi	0	880	547	72	111				0	Content		-72	-111	10734667	617910582
10751	08:37:45.314	00:00:10.751	645	-1024	-768	-1	-1	-1	-1	4	-1024	-768	-1	-1	-1	-1	4		0	0						Untertest1.avi	0	880	547	72	111				0	Content		-72	-111	10751337	617927252
10767	08:37:45.330	00:00:10.767	646	-1024	-768	-1	-1	-1	-1	4	-1024	-768	-1	-1	-1	-1	4		0	0						Untertest1.avi	0	880	547	72	111				0	Content		-72	-111	10767096	617943011
10784	08:37:45.347	00:00:10.783	647	-1024	-768	-1	-1	-1	-1	4	-1024	-768	-1	-1	-1	-1	4		0	0						Untertest1.avi	0	880	547	72	111				0	Content		-72	-111	10783849	617959764
10800	08:37:45.363	00:00:10.800	648	-1024	-768	-1	-1	-1	-1	4	-1024	-768	-1	-1	-1	-1	4		0	0						Untertest1.avi	0	880	547	72	111				0	Content		-72	-111	10800471	617976386
10817	08:37:45.380	00:00:10.817	649	-1024	-768	-1	-1	-1	-1	4	-1024	-768	-1	-1	-1	-1	4		0	0						Untertest1.avi	0	880	547	72	111				0	Content		-72	-111	10817160	617993075
10834	08:37:45.397	00:00:10.833	650	-1024	-768	-1	-1	-1	-1	4	-1024	-768	-1	-1	-1	-1	4		0	0						Untertest1.avi	0	880	547	72	111				0	Content		-72	-111	10833829	618009744
10850	08:37:45.413	00:00:10.850	651	-1024	-768	-1	-1	-1	-1	4	-1024	-768	-1	-1	-1	-1	4		0	0						Untertest1.avi	0	880	547	72	111				0	Content		-72	-111	10850464	618026379
10867	08:37:45.430	00:00:10.867	652	-1024	-768	-1	-1	-1	-1	4	-1024	-768	-1	-1	-1	-1	4		0	0						Untertest1.avi	0	880	547	72	111				0	Content		-72	-111	10867134	618043049
10884	08:37:45.447	00:00:10.883	653	-1024	-768	-1	-1	-1	-1	4	-1024	-768	-1	-1	-1	-1	4		0	0						Untertest1.avi	0	880	547	72	111				0	Content		-72	-111	10883958	618059873
10901	08:37:45.464	00:00:10.900	654	-1024	-768	-1	-1	-1	-1	4	-1024	-768	-1	-1	-1	-1	4		0	0						Untertest1.avi	0	880	547	72	111				0	Content		-72	-111	10900627	618076542
10917	08:37:45.480	00:00:10.917	655	-1024	-768	-1	-1	-1	-1	4	-1024	-768	-1	-1	-1	-1	4		0	0						Untertest1.avi	0	880	547	72	111				0	Content		-72	-111	10917297	618093212
10934	08:37:45.497	00:00:10.934	656	-1024	-768	-1	-1	-1	-1	4	-1024	-768	-1	-1	-1	-1	4		0	0						Untertest1.avi	0	880	547	72	111				0	Content		-72	-111	10934450	618110365
10951	08:37:45.514	00:00:10.951	657	-1024	-768	-1	-1	-1	-1	4	-1024	-768	-1	-1	-1	-1	4		0	0						Untertest1.avi	0	880	547	72	111				0	Content		-72	-111	10951120	618127035
10968	08:37:45.531	00:00:10.968	658	-1024	-768	-1	-1	-1	-1	4	-1024	-768	-1	-1	-1	-1	4		0	0						Untertest1.avi	0	880	547	72	111				0	Content		-72	-111	10968159	618144074
10985	08:37:45.548	00:00:10.984	659	-1024	-768	-1	-1	-1	-1	4	-1024	-768	-1	-1	-1	-1	4		0	0						Untertest1.avi	0	880	547	72	111				0	Content		-72	-111	10984828	618160743
11001	08:37:45.564	00:00:11.001	660	-1024	-768	-1	-1	-1	-1	4	-1024	-768	-1	-1	-1	-1	4		0	0						Untertest1.avi	0	880	547	72	111				0	Content		-72	-111	11001498	618177413
11018	08:37:45.581	00:00:11.017	661	-1024	-768	-1	-1	-1	-1	4	-1024	-768	-1	-1	-1	-1	4		0	0						Untertest1.avi	0	880	547	72	111				0	Content		-72	-111	11017554	618193469
11034	08:37:45.597	00:00:11.034	662	-1024	-768	-1	-1	-1	-1	4	-1024	-768	-1	-1	-1	-1	4		0	0						Untertest1.avi	0	880	547	72	111				0	Content		-72	-111	11034223	618210138
11051	08:37:45.614	00:00:11.050	663	-1024	-768	-1	-1	-1	-1	4	-1024	-768	-1	-1	-1	-1	4		0	0						Untertest1.avi	0	880	547	72	111				0	Content		-72	-111	11050728	618226643
11067	08:37:45.630	00:00:11.067	664	-1024	-768	-1	-1	-1	-1	4	-1024	-768	-1	-1	-1	-1	4		0	0						Untertest1.avi	0	880	547	72	111				0	Content		-72	-111	11067398	618243313
11084	08:37:45.647	00:00:11.084	665	-1024	-768	-1	-1	-1	-1	4	-1024	-768	-1	-1	-1	-1	4		0	0						Untertest1.avi	0	880	547	72	111				0	Content		-72	-111	11084067	618259982
11100	08:37:45.663	00:00:11.100	666	-1024	-768	-1	-1	-1	-1	4	-1024	-768	-1	-1	-1	-1	4		0	0						Untertest1.avi	0	880	547	72	111				0	Content		-72	-111	11100378	618276293
11117	08:37:45.680	00:00:11.116	667	-1024	-768	-1	-1	-1	-1	4	-1024	-768	-1	-1	-1	-1	4		0	0						Untertest1.avi	0	880	547	72	111				0	Content		-72	-111	11116992	618292907
11134	08:37:45.697	00:00:11.134	668	1150,792	590,4548	0,4536187	0,7432352	462,4286	3,295101	3	1150,792	590,4548	0,4536187	0,7432352	462,4286	3,295101	1	17	1151	590						Untertest1.avi	0	880	547	72	111	1032	479	117	0	Content		1079	479	11134113	618310028
11151	08:37:45.714	00:00:11.151	669	1063,926	603,2368	0,4502542	0,742107	460,3135	3,330951	1	1067,861	602,1797	0,4496523	0,7421027	462,4286	3,345523	3	17	1064	603						Untertest1.avi	0	880	547	72	111	1032	479	117	0	Content		992	492	11151385	618327300
11168	08:37:45.731	00:00:11.167	670	1134,763	591,2062	0,4536664	0,7402458	460,3135	3,310091	3	1141,608	588,6007	0,4547994	0,7402301	465,2811	3,343783	1	17	1142	589						Untertest1.avi	0	880	547	72	111	1032	479	117	0	Content		1070	478	11167504	618343419
11184	08:37:45.747	00:00:11.184	671	1131,532	587,8979	0,4538076	0,7387618	460,3135	3,279089	3	1141,12	585,571	0,4546936	0,7387506	463,8836	3,303622	1	17	1141	586						Untertest1.avi	0	880	547	72	111	1032	479	117	0	Content		1069	475	11184256	618360171
11201	08:37:45.764	00:00:11.200	672	1074,734	602,8036	0,4503371	0,7371298	462,8103	3,358194	1	1076,805	602,2684	0,4500345	0,7371276	463,8836	3,365624	3	17	1075	603						Untertest1.avi	0	880	547	72	111	1032	479	117	0	Content		1003	492	11200745	618376660
11218	08:37:45.781	00:00:11.217	673	1057,134	603,9243	0,5939897	0,6868591	463,7078	3,360828	0	1151,443	584,446	0,4539329	0,7343034	463,4757	3,246888	0	17	1104	594						Untertest1.avi	0	880	547	72	111	1032	479	117	0	Content		1032	483	11217872	618393787
11234	08:37:45.797	00:00:11.234	674	1060,276	584,8165	0,4489558	0,7316135	464,5458	3,412309	1	1058,61	585,4044	0,4492622	0,7316157	463,4757	3,404886	3	17	1060	585						Untertest1.avi	0	880	547	72	111	1032	479	117	0	Content		988	474	11234247	618410162
11251	08:37:45.814	00:00:11.251	675	-1024	-768	-1	-1	-1	-1	4	-1024	-768	-1	-1	-1	-1	4		0	0						Untertest1.avi	0	880	547	72	111				0	Content		-72	-111	11251245	618427160
11268	08:37:45.831	00:00:11.267	676	-1024	-768	-1	-1	-1	-1	4	-1024	-768	-1	-1	-1	-1	4		0	0						Untertest1.avi	0	880	547	72	111				0	Content		-72	-111	11267872	618443787
11285	08:37:45.848	00:00:11.284	677	-1024	-768	-1	-1	-1	-1	4	-1024	-768	-1	-1	-1	-1	4		0	0						Untertest1.avi	0	880	547	72	111				0	Content		-72	-111	11284541	618460456
11301	08:37:45.864	00:00:11.301	678	-1024	-768	-1	-1	-1	-1	4	-1024	-768	-1	-1	-1	-1	4		0	0						Untertest1.avi	0	880	547	72	111				0	Content		-72	-111	11301120	618477035
11317	08:37:45.880	00:00:11.317	679	-1024	-768	-1	-1	-1	-1	4	-1024	-768	-1	-1	-1	-1	4		0	0						Untertest1.avi	0	880	547	72	111				0	Content		-72	-111	11317373	618493288
11334	08:37:45.897	00:00:11.334	680	-1024	-768	-1	-1	-1	-1	4	-1024	-768	-1	-1	-1	-1	4		0	0						Untertest1.avi	0	880	547	72	111				0	Content		-72	-111	11334249	618510164
11351	08:37:45.914	00:00:11.350	681	-1024	-768	-1	-1	-1	-1	4	-1024	-768	-1	-1	-1	-1	4		0	0						Untertest1.avi	0	880	547	72	111				0	Content		-72	-111	11350882	618526797
11368	08:37:45.931	00:00:11.367	682	-1024	-768	-1	-1	-1	-1	4	-1024	-768	-1	-1	-1	-1	4		0	0						Untertest1.avi	0	880	547	72	111				0	Content		-72	-111	11367509	618543424
11384	08:37:45.947	00:00:11.384	683	-1024	-768	-1	-1	-1	-1	4	-1024	-768	-1	-1	-1	-1	4		0	0						Untertest1.avi	0	880	547	72	111				0	Content		-72	-111	11384193	618560108
11401	08:37:45.964	00:00:11.400	684	-1024	-768	-1	-1	-1	-1	4	-1024	-768	-1	-1	-1	-1	4		0	0						Untertest1.avi	0	880	547	72	111				0	Content		-72	-111	11400862	618576777
11417	08:37:45.980	00:00:11.417	685	-1024	-768	-1	-1	-1	-1	4	-1024	-768	-1	-1	-1	-1	4		0	0						Untertest1.avi	0	880	547	72	111				0	Content		-72	-111	11417496	618593411
11434	08:37:45.997	00:00:11.434	686	-1024	-768	-1	-1	-1	-1	4	-1024	-768	-1	-1	-1	-1	4		0	0						Untertest1.avi	0	880	547	72	111				0	Content		-72	-111	11434165	618610080
11451	08:37:46.014	00:00:11.450	687	-1024	-768	-1	-1	-1	-1	4	-1024	-768	-1	-1	-1	-1	4		0	0						Untertest1.avi	0	880	547	72	111				0	Content		-72	-111	11450879	618626794
11467	08:37:46.030	00:00:11.467	688	-1024	-768	-1	-1	-1	-1	4	-1024	-768	-1	-1	-1	-1	4		0	0						Untertest1.avi	0	880	547	72	111				0	Content		-72	-111	11467442	618643357
11484	08:37:46.047	00:00:11.484	689	-1024	-768	-1	-1	-1	-1	4	-1024	-768	-1	-1	-1	-1	4		0	0						Untertest1.avi	0	880	547	72	111				0	Content		-72	-111	11484111	618660026
11501	08:37:46.064	00:00:11.500	690	-1024	-768	-1	-1	-1	-1	4	1214,034	659,5732	0,4242078	0,7704712	464,6884	3,211286	0	18	1214	660						Untertest1.avi	0	880	547	72	111	1070	579	483	0	Content		1142	549	11500630	618676545
11518	08:37:46.081	00:00:11.518	691	1103,106	686,2351	0,5506021	0,7004287	459,478	3,344784	0	-1024	-768	-1	-1	-1	-1	4	18	1103	686						Untertest1.avi	0	880	547	72	111	1070	579	483	0	Content		1031	575	11518006	618693921
11535	08:37:46.098	00:00:11.534	692	-1024	-768	-1	-1	-1	-1	4	-1024	-768	-1	-1	-1	-1	4	18	0	0						Untertest1.avi	0	880	547	72	111	1070	579	483	0	Content		-72	-111	11534632	618710547
11552	08:37:46.115	00:00:11.551	693	1090,188	677,9825	0,5404187	0,7043886	454,6226	3,4107	0	1233,674	701,0771	0,4148629	0,7936869	463,94	3,231131	0	18	1162	690						Untertest1.avi	0	880	547	72	111	1070	579	483	0	Content		1090	579	11551505	618727420
11568	08:37:46.131	00:00:11.567	694	1118,533	686,7909	0,5373983	0,7046	456,2585	3,231711	0	1235,465	696,5699	0,412882	0,7986257	463,2435	3,129133	0	18	1177	692						Untertest1.avi	0	880	547	72	111	1070	579	483	0	Content		1105	581	11567506	618743421
11584	08:37:46.147	00:00:11.584	695	1113,979	691,8687	0,5341625	0,7041628	456,2585	3,023047	0	-1024	-768	-1	-1	-1	-1	4	18	1114	692						Untertest1.avi	0	880	547	72	111	1070	579	483	0	Content		1042	581	11584004	618759919
11601	08:37:46.164	00:00:11.600	696	1104,039	674,2546	0,530713	0,7034191	454,8026	3,283018	0	1244,423	706,785	0,4107396	0,8063141	466,6716	3,221825	0	18	1174	691						Untertest1.avi	0	880	547	72	111	1070	579	483	0	Content		1102	580	11600756	618776671
11618	08:37:46.181	00:00:11.617	697	1033,259	690,0835	0,5241414	0,7035679	454,8026	3,384668	3	1027,625	690,4265	0,5246375	0,7035723	452,7284	3,369642	1	18	1028	690						Untertest1.avi	0	880	547	72	111	1070	579	483	0	Content		956	579	11617505	618793420
11634	08:37:46.197	00:00:11.634	698	-1024	-768	-1	-1	-1	-1	4	-1024	-768	-1	-1	-1	-1	4	18	0	0						Untertest1.avi	0	880	547	72	111	1070	579	483	0	Content		-72	-111	11634226	618810141
11651	08:37:46.214	00:00:11.650	699	-1024	-768	-1	-1	-1	-1	4	-1024	-768	-1	-1	-1	-1	4	18	0	0						Untertest1.avi	0	880	547	72	111	1070	579	483	0	Content		-72	-111	11650895	618826810
11668	08:37:46.231	00:00:11.667	700	1050,197	680,1919	0,5204828	0,7056313	448,6917	3,387677	0	-1024	-768	-1	-1	-1	-1	4	18	1050	680						Untertest1.avi	0	880	547	72	111	1070	579	483	0	Content		978	569	11667584	618843499
11684	08:37:46.247	00:00:11.683	701	1029,304	683,3087	0,5173439	0,7067416	456,3101	3,457549	0	1255,659	702,4371	0,407856	0,8220313	469,0036	3,318341	0	18	1142	693						Untertest1.avi	0	880	547	72	111	1070	579	483	0	Content		1070	582	11683720	618859635
11701	08:37:46.264	00:00:11.700	702	1005,847	698,0963	0,5184341	0,707985	448,6917	3,48929	0	1243,7	696,5963	0,4077595	0,8253931	468,596	3,331868	0	18	1125	697						Untertest1.avi	0	880	547	72	111	1070	579	483	0	Content		1053	586	11700833	618876748
11717	08:37:46.280	00:00:11.716	703	1030,95	692,4075	0,5155096	0,7090967	455,8112	3,474921	0	1249,796	688,0892	0,4087816	0,8292095	472,6138	3,401446	0	18	1140	690						Untertest1.avi	0	880	547	72	111	1070	579	483	0	Content		1068	579	11716960	618892875
11734	08:37:46.297	00:00:11.734	704	1023,989	688,7269	0,5148981	0,7105665	453,5395	3,431976	0	1239,312	683,4174	0,4077849	0,8339288	467,1097	3,405313	0	18	1132	686						Untertest1.avi	0	880	547	72	111	1070	579	483	0	Content		1060	575	11734208	618910123
11751	08:37:46.314	00:00:11.750	705	-1024	-768	-1	-1	-1	-1	4	1262,394	704,127	0,4074176	0,8395491	466,5775	3,475112	0	18	1262	704						Untertest1.avi	0	880	547	72	111	1070	579	483	0	Content		1190	593	11750958	618926873
11767	08:37:46.330	00:00:11.767	706	1128,38	693,1028	0,50871	0,7139083	459,0765	3,540125	0	1315,868	687,789	0,405902	0,8459654	462,3219	3,46331	0	18	1222	690						Untertest1.avi	0	880	547	72	111	1070	579	483	0	Content		1150	579	11767460	618943375
11784	08:37:46.347	00:00:11.783	707	1160,682	687,4639	0,5087944	0,7164871	451,7472	3,447741	0	-1024	-768	-1	-1	-1	-1	4	18	1161	687						Untertest1.avi	0	880	547	72	111	1070	579	483	0	Content		1089	576	11783585	618959500
11801	08:37:46.364	00:00:11.800	708	1158,401	674,5101	0,5088831	0,7192104	448,2688	3,483368	0	-1024	-768	-1	-1	-1	-1	4	18	1158	675						Untertest1.avi	0	880	547	72	111	1070	579	483	0	Content		1086	564	11800833	618976748
11817	08:37:46.380	00:00:11.817	709	733,7821	714,7258	0,5013943	0,7222926	448,2688	3,487441	0	931,6874	720,1257	0,3994775	0,8630586	462,3219	3,452446	0	18	833	717						Untertest1.avi	0	880	547	72	111	1070	579	483	0	Content		761	606	11817084	618992999
11834	08:37:46.397	00:00:11.834	710	1173,063	693,3846	0,5079293	0,7249582	448,1803	3,455076	0	941,1959	722,0104	0,3997161	0,8680189	462,3219	3,412946	0	18	1057	708						Untertest1.avi	0	880	547	72	111	1070	579	483	0	Content		985	597	11834210	619010125
11851	08:37:46.414	00:00:11.850	711	1147,079	688,5283	0,5075127	0,7279474	446,8024	3,613031	0	-1024	-768	-1	-1	-1	-1	4	18	1147	689						Untertest1.avi	0	880	547	72	111	1070	579	483	0	Content		1075	578	11850958	619026873
11868	08:37:46.431	00:00:11.867	712	1161,595	682,3929	0,5058918	0,7308497	448,9328	3,669809	0	-1024	-768	-1	-1	-1	-1	4	18	1162	682						Untertest1.avi	0	880	547	72	111	1070	579	483	0	Content		1090	571	11867581	619043496
11884	08:37:46.447	00:00:11.883	713	1147,202	678,6914	0,5058469	0,7333757	445,9065	3,743775	0	-1024	-768	-1	-1	-1	-1	4	18	1147	679						Untertest1.avi	0	880	547	72	111	1070	579	483	0	Content		1075	568	11883716	619059631
11901	08:37:46.464	00:00:11.900	714	1134,943	696,6131	0,5065256	0,7351425	440,6861	3,667039	0	-1024	-768	-1	-1	-1	-1	4	18	1135	697						Untertest1.avi	0	880	547	72	111	1070	579	483	0	Content		1063	586	11900955	619076870
11917	08:37:46.480	00:00:11.917	715	1165,444	693,783	0,5048612	0,7373304	445,3338	3,72226	0	-1024	-768	-1	-1	-1	-1	4	18	1165	694						Untertest1.avi	0	880	547	72	111	1070	579	483	0	Content		1093	583	11917079	619092994
11934	08:37:46.497	00:00:11.933	716	1165,429	694,1031	0,5034699	0,7392212	449,1842	3,852664	0	-1024	-768	-1	-1	-1	-1	4	18	1165	694						Untertest1.avi	0	880	547	72	111	1070	579	483	0	Content		1093	583	11933713	619109628
11950	08:37:46.513	00:00:11.950	717	1147,655	691,3912	0,5040275	0,7397305	447,5231	3,771619	0	-1024	-768	-1	-1	-1	-1	4	18	1148	691						Untertest1.avi	0	880	547	72	111	1070	579	483	0	Content		1076	580	11950327	619126242
11968	08:37:46.531	00:00:11.967	718	1052,039	626,0153	0,5063381	0,7377566	446,1156	3,810488	0	-1024	-768	-1	-1	-1	-1	4	18	1052	626						Untertest1.avi	0	880	547	72	111	1070	579	483	0	Content		980	515	11967714	619143629
11984	08:37:46.547	00:00:11.983	719	962,4222	557,0286	0,5043597	0,7354225	462,2201	4,006963	0	1153,733	591,8503	0,4092828	0,8847792	463,3284	3,885313	0	19	1058	574						Untertest1.avi	0	880	547	72	111	851	449	150	0	Content		986	463	11983711	619159626
12000	08:37:46.563	00:00:12.000	720	920,1309	556,5955	0,5068873	0,7360241	454,5495	4,022158	0	-1024	-768	-1	-1	-1	-1	4	19	920	557						Untertest1.avi	0	880	547	72	111	851	449	150	0	Content		848	446	12000247	619176162
12017	08:37:46.580	00:00:12.016	721	-1024	-768	-1	-1	-1	-1	4	-1024	-768	-1	-1	-1	-1	4	19	0	0						Untertest1.avi	0	880	547	72	111	851	449	150	0	Content		-72	-111	12016870	619192785
12034	08:37:46.597	00:00:12.034	722	923,4658	559,9702	0,505651	0,7391296	456,3759	4,023463	0	-1024	-768	-1	-1	-1	-1	4	19	923	560						Untertest1.avi	0	880	547	72	111	851	449	150	0	Content		851	449	12034120	619210035
12051	08:37:46.614	00:00:12.050	723	-1024	-768	-1	-1	-1	-1	4	-1024	-768	-1	-1	-1	-1	4	19	0	0						Untertest1.avi	0	880	547	72	111	851	449	150	0	Content		-72	-111	12050743	619226658
12067	08:37:46.630	00:00:12.067	724	910,8916	559,5872	0,5024096	0,7416211	459,7555	4,137027	0	-1024	-768	-1	-1	-1	-1	4	19	911	560						Untertest1.avi	0	880	547	72	111	851	449	150	0	Content		839	449	12067370	619243285
12084	08:37:46.647	00:00:12.083	725	1125,353	586,3373	0,4041918	0,8910335	459,7555	3,914309	3	1143,93	580,2327	0,4063118	0,891006	469,8918	3,996194	1	19	1144	580						Untertest1.avi	0	880	547	72	111	851	449	150	0	Content		1072	469	12083620	619259535
12101	08:37:46.664	00:00:12.100	726	925,7206	556,8225	0,5016972	0,7420382	456,0221	4,11935	0	-1024	-768	-1	-1	-1	-1	4	19	926	557						Untertest1.avi	0	880	547	72	111	851	449	150	0	Content		854	446	12100619	619276534
12117	08:37:46.680	00:00:12.117	727	1131,907	600,4589	0,4020356	0,8904984	456,0221	3,938621	3	1143,062	594,7317	0,4044823	0,890463	468,532	4,039473	1	19	1143	595						Untertest1.avi	0	880	547	72	111	851	449	150	0	Content		1071	484	12117381	619293296
12134	08:37:46.697	00:00:12.133	728	-1024	-768	-1	-1	-1	-1	4	-1024	-768	-1	-1	-1	-1	4		0	0						Untertest1.avi	0	880	547	72	111				0	Content		-72	-111	12133872	619309787
12150	08:37:46.713	00:00:12.150	729	-1024	-768	-1	-1	-1	-1	4	-1024	-768	-1	-1	-1	-1	4		0	0						Untertest1.avi	0	880	547	72	111				0	Content		-72	-111	12150245	619326160
12167	08:37:46.730	00:00:12.166	730	-1024	-768	-1	-1	-1	-1	4	-1024	-768	-1	-1	-1	-1	4		0	0						Untertest1.avi	0	880	547	72	111				0	Content		-72	-111	12166868	619342783
12184	08:37:46.747	00:00:12.183	731	-1024	-768	-1	-1	-1	-1	4	-1024	-768	-1	-1	-1	-1	4		0	0						Untertest1.avi	0	880	547	72	111				0	Content		-72	-111	12183622	619359537
12201	08:37:46.764	00:00:12.200	732	-1024	-768	-1	-1	-1	-1	4	-1024	-768	-1	-1	-1	-1	4		0	0						Untertest1.avi	0	880	547	72	111				0	Content		-72	-111	12200510	619376425
12217	08:37:46.780	00:00:12.217	733	-1024	-768	-1	-1	-1	-1	4	-1024	-768	-1	-1	-1	-1	4		0	0						Untertest1.avi	0	880	547	72	111				0	Content		-72	-111	12217121	619393036
12234	08:37:46.797	00:00:12.233	734	-1024	-768	-1	-1	-1	-1	4	-1024	-768	-1	-1	-1	-1	4		0	0						Untertest1.avi	0	880	547	72	111				0	Content		-72	-111	12233810	619409725
12250	08:37:46.813	00:00:12.250	735	-1024	-768	-1	-1	-1	-1	4	-1024	-768	-1	-1	-1	-1	4		0	0						Untertest1.avi	0	880	547	72	111				0	Content		-72	-111	12250479	619426394
12267	08:37:46.830	00:00:12.267	736	-1024	-768	-1	-1	-1	-1	4	-1024	-768	-1	-1	-1	-1	4		0	0						Untertest1.avi	0	880	547	72	111				0	Content		-72	-111	12267115	619443030
12284	08:37:46.847	00:00:12.283	737	-1024	-768	-1	-1	-1	-1	4	-1024	-768	-1	-1	-1	-1	4		0	0						Untertest1.avi	0	880	547	72	111				0	Content		-72	-111	12283785	619459700
12300	08:37:46.863	00:00:12.300	738	-1024	-768	-1	-1	-1	-1	4	-1024	-768	-1	-1	-1	-1	4		0	0						Untertest1.avi	0	880	547	72	111				0	Content		-72	-111	12300378	619476293
12317	08:37:46.880	00:00:12.316	739	-1024	-768	-1	-1	-1	-1	4	-1024	-768	-1	-1	-1	-1	4		0	0						Untertest1.avi	0	880	547	72	111				0	Content		-72	-111	12316941	619492856
12334	08:37:46.897	00:00:12.333	740	-1024	-768	-1	-1	-1	-1	4	-1024	-768	-1	-1	-1	-1	4		0	0						Untertest1.avi	0	880	547	72	111				0	Content		-72	-111	12333611	619509526
12350	08:37:46.913	00:00:12.350	741	-1024	-768	-1	-1	-1	-1	4	-1024	-768	-1	-1	-1	-1	4		0	0						Untertest1.avi	0	880	547	72	111				0	Content		-72	-111	12350129	619526044
12368	08:37:46.931	00:00:12.367	742	1105,053	617,7043	0,4037274	0,9112418	469,4736	4,209208	3	1105,053	617,7043	0,4037274	0,9112418	469,4736	4,209208	1	20	1105	618						Untertest1.avi	0	880	547	72	111	1028	507	84	0	Content		1033	507	12367503	619543418
12384	08:37:46.947	00:00:12.384	743	-1024	-768	-1	-1	-1	-1	4	-1024	-768	-1	-1	-1	-1	4	20	0	0						Untertest1.avi	0	880	547	72	111	1028	507	84	0	Content		-72	-111	12384129	619560044
12401	08:37:46.964	00:00:12.400	744	1090,063	624,8325	0,4040845	0,9127498	469,4736	4,217785	3	1090,063	624,8325	0,4040845	0,9127498	469,4736	4,217785	1	20	1090	625						Untertest1.avi	0	880	547	72	111	1028	507	84	0	Content		1018	514	12400880	619576795
12418	08:37:46.981	00:00:12.418	745	1100,326	615,3053	0,4046008	0,9105985	470,0639	4,271526	3	1100,326	615,3053	0,4046008	0,9105985	470,0639	4,271526	1	20	1100	615						Untertest1.avi	0	880	547	72	111	1028	507	84	0	Content		1028	504	12418130	619594045
12435	08:37:46.998	00:00:12.434	746	1016,136	624,7778	0,4006575	0,9097612	464,8207	4,210657	1	1029,154	622,326	0,399134	0,9097465	470,0639	4,25654	3	20	1016	625						Untertest1.avi	0	880	547	72	111	1028	507	84	0	Content		944	514	12434629	619610544
12451	08:37:47.014	00:00:12.451	747	-1024	-768	-1	-1	-1	-1	4	-1024	-768	-1	-1	-1	-1	4		0	0						Untertest1.avi	0	880	547	72	111				0	Content		-72	-111	12451255	619627170
12468	08:37:47.031	00:00:12.467	748	-1024	-768	-1	-1	-1	-1	4	-1024	-768	-1	-1	-1	-1	4		0	0						Untertest1.avi	0	880	547	72	111				0	Content		-72	-111	12467765	619643680
12485	08:37:47.048	00:00:12.484	749	-1024	-768	-1	-1	-1	-1	4	-1024	-768	-1	-1	-1	-1	4		0	0						Untertest1.avi	0	880	547	72	111				0	Content		-72	-111	12484767	619660682
12501	08:37:47.064	00:00:12.501	750	-1024	-768	-1	-1	-1	-1	4	-1024	-768	-1	-1	-1	-1	4		0	0						Untertest1.avi	0	880	547	72	111				0	Content		-72	-111	12501255	619677170
12518	08:37:47.081	00:00:12.517	751	-1024	-768	-1	-1	-1	-1	4	-1024	-768	-1	-1	-1	-1	4		0	0						Untertest1.avi	0	880	547	72	111				0	Content		-72	-111	12517893	619693808
12535	08:37:47.098	00:00:12.534	752	-1024	-768	-1	-1	-1	-1	4	-1024	-768	-1	-1	-1	-1	4		0	0						Untertest1.avi	0	880	547	72	111				0	Content		-72	-111	12534639	619710554
12551	08:37:47.114	00:00:12.551	753	-1024	-768	-1	-1	-1	-1	4	-1024	-768	-1	-1	-1	-1	4		0	0						Untertest1.avi	0	880	547	72	111				0	Content		-72	-111	12551412	619727327
12568	08:37:47.131	00:00:12.568	754	-1024	-768	-1	-1	-1	-1	4	-1024	-768	-1	-1	-1	-1	4		0	0						Untertest1.avi	0	880	547	72	111				0	Content		-72	-111	12568023	619743938
12585	08:37:47.148	00:00:12.584	755	-1024	-768	-1	-1	-1	-1	4	-1024	-768	-1	-1	-1	-1	4		0	0						Untertest1.avi	0	880	547	72	111				0	Content		-72	-111	12584641	619760556
12601	08:37:47.164	00:00:12.601	756	-1024	-768	-1	-1	-1	-1	4	-1024	-768	-1	-1	-1	-1	4		0	0						Untertest1.avi	0	880	547	72	111				0	Content		-72	-111	12601310	619777225
12618	08:37:47.181	00:00:12.617	757	-1024	-768	-1	-1	-1	-1	4	-1024	-768	-1	-1	-1	-1	4		0	0						Untertest1.avi	0	880	547	72	111				0	Content		-72	-111	12617906	619793821
12635	08:37:47.198	00:00:12.634	758	-1024	-768	-1	-1	-1	-1	4	-1024	-768	-1	-1	-1	-1	4		0	0						Untertest1.avi	0	880	547	72	111				0	Content		-72	-111	12634584	619810499
12651	08:37:47.214	00:00:12.651	759	-1024	-768	-1	-1	-1	-1	4	-1024	-768	-1	-1	-1	-1	4		0	0						Untertest1.avi	0	880	547	72	111				0	Content		-72	-111	12651253	619827168
12668	08:37:47.231	00:00:12.667	760	-1024	-768	-1	-1	-1	-1	4	-1024	-768	-1	-1	-1	-1	4		0	0						Untertest1.avi	0	880	547	72	111				0	Content		-72	-111	12667944	619843859
12685	08:37:47.248	00:00:12.684	761	-1024	-768	-1	-1	-1	-1	4	-1024	-768	-1	-1	-1	-1	4		0	0						Untertest1.avi	0	880	547	72	111				0	Content		-72	-111	12684613	619860528
12701	08:37:47.264	00:00:12.701	762	-1024	-768	-1	-1	-1	-1	4	-1024	-768	-1	-1	-1	-1	4		0	0						Untertest1.avi	0	880	547	72	111				0	Content		-72	-111	12701262	619877177
12717	08:37:47.280	00:00:12.717	763	947,972	622,6674	0,4167135	0,8632014	474,9512	4,541413	3	947,972	622,6674	0,4167135	0,8632014	474,9512	4,541413	1	21	948	623						Untertest1.avi	0	880	547	72	111	876	512	17	0	Content		876	512	12717259	619893174
12734	08:37:47.297	00:00:12.734	764	-1024	-768	-1	-1	-1	-1	4	-1024	-768	-1	-1	-1	-1	4		0	0						Untertest1.avi	0	880	547	72	111				0	Content		-72	-111	12734009	619909924
12751	08:37:47.314	00:00:12.750	765	-1024	-768	-1	-1	-1	-1	4	-1024	-768	-1	-1	-1	-1	4		0	0						Untertest1.avi	0	880	547	72	111				0	Content		-72	-111	12750769	619926684
12768	08:37:47.331	00:00:12.767	766	-1024	-768	-1	-1	-1	-1	4	-1024	-768	-1	-1	-1	-1	4		0	0						Untertest1.avi	0	880	547	72	111				0	Content		-72	-111	12767770	619943685
12784	08:37:47.347	00:00:12.784	767	-1024	-768	-1	-1	-1	-1	4	-1024	-768	-1	-1	-1	-1	4		0	0						Untertest1.avi	0	880	547	72	111				0	Content		-72	-111	12784327	619960242
12801	08:37:47.364	00:00:12.800	768	-1024	-768	-1	-1	-1	-1	4	-1024	-768	-1	-1	-1	-1	4		0	0						Untertest1.avi	0	880	547	72	111				0	Content		-72	-111	12800996	619976911
12818	08:37:47.381	00:00:12.817	769	-1024	-768	-1	-1	-1	-1	4	-1024	-768	-1	-1	-1	-1	4		0	0						Untertest1.avi	0	880	547	72	111				0	Content		-72	-111	12817634	619993549
12834	08:37:47.397	00:00:12.834	770	-1024	-768	-1	-1	-1	-1	4	-1024	-768	-1	-1	-1	-1	4		0	0						Untertest1.avi	0	880	547	72	111				0	Content		-72	-111	12834229	620010144
12851	08:37:47.414	00:00:12.850	771	-1024	-768	-1	-1	-1	-1	4	-1024	-768	-1	-1	-1	-1	4		0	0						Untertest1.avi	0	880	547	72	111				0	Content		-72	-111	12850898	620026813
12868	08:37:47.431	00:00:12.867	772	894,9751	626,0172	0,4078216	0,8385795	469,7205	4,602112	3	884,5064	629,8288	0,4083364	0,8386278	458,4873	4,498897	1	22	885	630						Untertest1.avi	0	880	547	72	111	808	524	249	0	Content		813	519	12867585	620043500
12884	08:37:47.447	00:00:12.884	773	890,5463	631,9012	0,4075144	0,8364912	469,7206	4,531852	3	872,004	637,1304	0,4079021	0,8365012	458,3541	4,428835	1	22	872	637						Untertest1.avi	0	880	547	72	111	808	524	249	0	Content		800	526	12884212	620060127
12901	08:37:47.464	00:00:12.900	774	869,0844	631,432	0,4040786	0,8343975	471,4722	4,575077	3	869,0844	631,432	0,4040786	0,8343975	471,4722	4,575077	1	22	869	631						Untertest1.avi	0	880	547	72	111	808	524	249	0	Content		797	520	12900908	620076823
12917	08:37:47.480	00:00:12.917	775	858,5311	636,3199	0,4057686	0,8319592	466,0133	4,526119	3	858,5311	636,3199	0,4057686	0,8319592	466,0133	4,526119	1	22	859	636						Untertest1.avi	0	880	547	72	111	808	524	249	0	Content		787	525	12917213	620093128
12934	08:37:47.497	00:00:12.934	776	865,5538	632,0382	0,4048395	0,8296601	470,4129	4,589991	3	865,5538	632,0382	0,4048395	0,8296601	470,4129	4,589991	1	22	866	632						Untertest1.avi	0	880	547	72	111	808	524	249	0	Content		794	521	12934160	620110075
12950	08:37:47.513	00:00:12.950	777	873,3954	636,7237	0,4034941	0,8284278	476,7403	4,634051	3	873,3954	636,7237	0,4034941	0,8284278	476,7403	4,634051	1	22	873	637						Untertest1.avi	0	880	547	72	111	808	524	249	0	Content		801	526	12950465	620126380
12967	08:37:47.530	00:00:12.967	778	865,0864	636,5107	0,4062187	0,8288293	470,3836	4,554789	3	865,0864	636,5107	0,4062187	0,8288293	470,3836	4,554789	1	22	865	637						Untertest1.avi	0	880	547	72	111	808	524	249	0	Content		793	526	12967460	620143375
12984	08:37:47.547	00:00:12.984	779	859,6355	627,4022	0,4071148	0,829862	470,1153	4,554674	3	859,6355	627,4022	0,4071148	0,829862	470,1153	4,554674	1	22	860	627						Untertest1.avi	0	880	547	72	111	808	524	249	0	Content		788	516	12984209	620160124
13001	08:37:47.564	00:00:13.000	780	889,4581	636,4681	0,4114336	0,830917	458,258	4,439178	3	889,5065	636,3072	0,4114373	0,8309225	458,2579	4,439388	1	22	890	636						Untertest1.avi	0	880	547	72	111	808	524	249	0	Content		818	525	13000835	620176750
13017	08:37:47.580	00:00:13.017	781	887,8895	631,8837	0,4116637	0,8322957	470,043	4,519262	3	879,3508	633,465	0,4122403	0,8324134	457,8354	4,409263	1	22	879	633						Untertest1.avi	0	880	547	72	111	808	524	249	0	Content		807	522	13017089	620193004
13034	08:37:47.597	00:00:13.033	782	899,8356	627,1161	0,4123377	0,8335492	475,7908	4,57973	3	883,0435	631,9585	0,4131235	0,8336601	457,5787	4,415231	1	22	883	632						Untertest1.avi	0	880	547	72	111	808	524	249	0	Content		811	521	13033842	620209757
13050	08:37:47.613	00:00:13.050	783	897,2566	627,6382	0,4131702	0,8345109	472,0086	4,530966	3	883,6652	632,2033	0,4138033	0,834582	457,3168	4,398701	1	22	884	632						Untertest1.avi	0	880	547	72	111	808	524	249	0	Content		812	521	13050341	620226256
13067	08:37:47.630	00:00:13.067	784	895,3987	630,0452	0,4135009	0,8349073	472,1447	4,51368	3	882,4178	634,8085	0,414167	0,8349723	456,9842	4,377744	1	22	882	635						Untertest1.avi	0	880	547	72	111	808	524	249	0	Content		810	524	13067415	620243330
13084	08:37:47.647	00:00:13.083	785	893,4714	632,0895	0,413793	0,8348132	469,4687	4,508977	3	881,4931	636,5156	0,4143364	0,8348547	456,7398	4,394399	1	22	881	637						Untertest1.avi	0	880	547	72	111	808	524	249	0	Content		809	526	13083718	620259633
13100	08:37:47.663	00:00:13.100	786	897,7558	630,8743	0,4135941	0,8345467	472,5608	4,509785	3	883,7595	636,5894	0,4142914	0,8345916	456,5824	4,36679	1	22	884	637						Untertest1.avi	0	880	547	72	111	808	524	249	0	Content		812	526	13100346	620276261
13117	08:37:47.680	00:00:13.116	787	887,8444	634,7088	0,4140784	0,8340697	456,4617	4,334756	3	881,5367	634,5552	0,4139778	0,8340863	456,4617	4,334751	1	23	882	635						Untertest1.avi	0	880	547	72	111	861	520	167	0	Content		810	524	13116970	620292885
13134	08:37:47.697	00:00:13.134	788	932,847	633,6913	0,4165807	0,833093	471,1536	4,460806	3	932,847	633,6913	0,4165807	0,833093	471,1536	4,460806	1	23	933	634						Untertest1.avi	0	880	547	72	111	861	520	167	0	Content		861	523	13134098	620310013
13151	08:37:47.714	00:00:13.150	789	929,4037	632,3521	0,4154372	0,8326918	469,1394	4,412092	3	929,4037	632,3521	0,4154372	0,8326918	469,1394	4,412092	1	23	929	632						Untertest1.avi	0	880	547	72	111	861	520	167	0	Content		857	521	13150722	620326637
13167	08:37:47.730	00:00:13.167	790	932,7625	630,5829	0,4153039	0,8326092	472,1129	4,42762	3	932,7625	630,5829	0,4153039	0,8326092	472,1129	4,42762	1	23	933	631						Untertest1.avi	0	880	547	72	111	861	520	167	0	Content		861	520	13167295	620343210
13184	08:37:47.747	00:00:13.183	791	933,497	630,9248	0,4149773	0,8330137	474,0474	4,42375	3	933,497	630,9248	0,4149773	0,8330137	474,0474	4,42375	1	23	933	631						Untertest1.avi	0	880	547	72	111	861	520	167	0	Content		861	520	13183726	620359641
13201	08:37:47.764	00:00:13.200	792	935,321	628,0458	0,4138117	0,834038	470,8102	4,410929	3	935,321	628,0458	0,4138117	0,834038	470,8102	4,410929	1	23	935	628						Untertest1.avi	0	880	547	72	111	861	520	167	0	Content		863	517	13200592	620376507
13217	08:37:47.780	00:00:13.217	793	929,0952	627,5465	0,4127018	0,8352061	467,3268	4,385514	3	929,0952	627,5465	0,4127018	0,8352061	467,3268	4,385514	1	23	929	628						Untertest1.avi	0	880	547	72	111	861	520	167	0	Content		857	517	13217228	620393143
13234	08:37:47.797	00:00:13.233	794	937,7048	622,23	0,4129051	0,8365208	469,6141	4,324605	3	937,7048	622,23	0,4129051	0,8365208	469,6141	4,324605	1	23	938	622						Untertest1.avi	0	880	547	72	111	861	520	167	0	Content		866	511	13233855	620409770
13250	08:37:47.813	00:00:13.250	795	940,8709	628,3809	0,4121707	0,8373087	466,7497	4,307068	3	940,8709	628,3809	0,4121707	0,8373087	466,7497	4,307068	1	23	941	628						Untertest1.avi	0	880	547	72	111	861	520	167	0	Content		869	517	13250480	620426395
13267	08:37:47.830	00:00:13.267	796	930,8337	623,7179	0,4121783	0,8379197	466,094	4,304413	3	930,8337	623,7179	0,4121783	0,8379197	466,094	4,304413	1	23	931	624						Untertest1.avi	0	880	547	72	111	861	520	167	0	Content		859	513	13267106	620443021
13284	08:37:47.847	00:00:13.283	797	971,8062	630,7882	0,4119619	0,8385843	465,048	4,272268	3	971,8062	630,7882	0,4119619	0,8385843	465,048	4,272268	1	24	972	631						Untertest1.avi	0	880	547	72	111	986	495	133	0	Content		900	520	13283844	620459759
13300	08:37:47.863	00:00:13.300	798	1030,912	620,4685	0,4142147	0,8396174	472,9603	4,361713	3	1030,912	620,4685	0,4142147	0,8396174	472,9603	4,361713	1	24	1031	620						Untertest1.avi	0	880	547	72	111	986	495	133	0	Content		959	509	13300469	620476384
13317	08:37:47.880	00:00:13.317	799	1053,413	601,4449	0,4150161	0,8408278	469,0448	4,317847	3	1053,413	601,4449	0,4150161	0,8408278	469,0448	4,317847	1	24	1053	601						Untertest1.avi	0	880	547	72	111	986	495	133	0	Content		981	490	13317104	620493019
13334	08:37:47.897	00:00:13.333	800	1066,023	603,4448	0,417403	0,8420079	470,3446	4,316346	3	1066,023	603,4448	0,417403	0,8420079	470,3446	4,316346	1	24	1066	603						Untertest1.avi	0	880	547	72	111	986	495	133	0	Content		994	492	13333856	620509771
13350	08:37:47.913	00:00:13.350	801	1066,585	602,8783	0,4200678	0,8421934	472,8972	4,387019	3	1066,585	602,8783	0,4200678	0,8421934	472,8972	4,387019	1	24	1067	603						Untertest1.avi	0	880	547	72	111	986	495	133	0	Content		995	492	13350351	620526266
13368	08:37:47.931	00:00:13.367	802	1057,521	603,6097	0,4209472	0,8404418	468,8817	4,283348	3	1057,521	603,6097	0,4209472	0,8404418	468,8817	4,283348	1	24	1058	604						Untertest1.avi	0	880	547	72	111	986	495	133	0	Content		986	493	13367678	620543593
13384	08:37:47.947	00:00:13.384	803	1059,335	608,1134	0,4229965	0,8382369	469,6195	4,296963	3	1059,335	608,1134	0,4229965	0,8382369	469,6195	4,296963	1	24	1059	608						Untertest1.avi	0	880	547	72	111	986	495	133	0	Content		987	497	13384299	620560214
13401	08:37:47.964	00:00:13.400	804	1051,276	614,3963	0,4251478	0,8363181	470,5157	4,326011	3	1051,276	614,3963	0,4251478	0,8363181	470,5157	4,326011	1	24	1051	614						Untertest1.avi	0	880	547	72	111	986	495	133	0	Content		979	503	13400925	620576840
13416	08:37:47.979	00:00:13.416	805	1069,173	605,7574	0,427877	0,835062	474,5406	4,403862	3	1069,173	605,7574	0,427877	0,835062	474,5406	4,403862	1	25	1069	606						Untertest1.avi	0	880	547	72	111	931	504	1083	0	Content		997	495	13416355	620592270
13434	08:37:47.997	00:00:13.433	806	1022,298	601,8176	0,4251386	0,8344144	473,9722	4,394567	3	1002,241	608,509	0,4257279	0,8344676	458,8239	4,262347	1	25	1002	609						Untertest1.avi	0	880	547	72	111	931	504	1083	0	Content		930	498	13433927	620609842
13450	08:37:48.013	00:00:13.450	807	1004,031	616,7194	0,4266076	0,8336736	459,4168	4,217257	3	1013,809	613,6526	0,426764	0,8337442	459,4167	4,218689	1	25	1014	614						Untertest1.avi	0	880	547	72	111	931	504	1083	0	Content		942	503	13450106	620626021
13467	08:37:48.030	00:00:13.466	808	1001,023	611,3323	0,4274786	0,8330159	459,6819	4,237603	3	1001,005	607,8787	0,4274807	0,8331165	459,6818	4,237087	1	25	1001	608						Untertest1.avi	0	880	547	72	111	931	504	1083	0	Content		929	497	13466857	620642772
13483	08:37:48.046	00:00:13.483	809	1026,3	615,1735	0,4278508	0,8321142	468,0992	4,315226	3	1013,878	616,9818	0,4281161	0,8321826	460,3829	4,248239	1	25	1014	617						Untertest1.avi	0	880	547	72	111	931	504	1083	0	Content		942	506	13483481	620659396
13501	08:37:48.064	00:00:13.500	810	998,334	613,7109	0,4285433	0,8310495	460,8419	4,301701	3	1008,171	609,9536	0,4287005	0,8311406	460,8418	4,303203	1	25	1008	610						Untertest1.avi	0	880	547	72	111	931	504	1083	0	Content		936	499	13500556	620676471
13517	08:37:48.080	00:00:13.517	811	1008,1	610,1185	0,4293875	0,8299401	460,9571	4,30337	3	1004,292	610,1949	0,429331	0,8299438	460,9571	4,303112	1	25	1004	610						Untertest1.avi	0	880	547	72	111	931	504	1083	0	Content		932	499	13517179	620693094
13534	08:37:48.097	00:00:13.533	812	1011,183	613,6526	0,4299112	0,8288934	461,0813	4,318666	3	1012,751	613,2637	0,4299375	0,8289002	461,0812	4,319192	1	25	1013	613						Untertest1.avi	0	880	547	72	111	931	504	1083	0	Content		941	502	13533804	620709719
13550	08:37:48.113	00:00:13.550	813	1006,245	613,0968	0,4304064	0,8280897	461,3196	4,332542	3	1008,03	611,3074	0,4304399	0,8281385	461,3196	4,333453	1	25	1008	611						Untertest1.avi	0	880	547	72	111	931	504	1083	0	Content		936	500	13550110	620726025
13567	08:37:48.130	00:00:13.566	814	1033,625	607,1062	0,430543	0,8279966	474,2929	4,449561	3	1014,042	611,2621	0,4309963	0,8280867	461,113	4,333056	1	25	1014	611						Untertest1.avi	0	880	547	72	111	931	504	1083	0	Content		942	500	13566734	620742649
13583	08:37:48.146	00:00:13.583	815	1010,892	616,7651	0,4315217	0,8287486	460,8531	4,33534	3	1008,246	616,6676	0,4314832	0,8287556	460,8531	4,335382	1	25	1008	617						Untertest1.avi	0	880	547	72	111	931	504	1083	0	Content		936	506	13583483	620759398
13600	08:37:48.163	00:00:13.600	816	1014,617	618,2609	0,4320699	0,8297482	460,7028	4,384273	3	1011,6	617,7974	0,4320263	0,8297677	460,7028	4,384439	1	25	1012	618						Untertest1.avi	0	880	547	72	111	931	504	1083	0	Content		940	507	13600429	620776344
13617	08:37:48.180	00:00:13.617	817	999,3786	614,306	0,4325847	0,8311681	460,4329	4,416227	3	999,1723	613,9536	0,4325829	0,8311763	460,4328	4,416151	1	25	999	614						Untertest1.avi	0	880	547	72	111	931	504	1083	0	Content		927	503	13617054	620792969
13634	08:37:48.197	00:00:13.633	818	1018,251	604,895	0,4325963	0,8321366	472,0849	4,484789	3	1002,401	608,6046	0,4330257	0,8322238	459,9959	4,37679	1	25	1002	609						Untertest1.avi	0	880	547	72	111	931	504	1083	0	Content		930	498	13633681	620809596
13650	08:37:48.213	00:00:13.650	819	1005,347	614,3418	0,4333618	0,8331563	459,6388	4,363974	3	1007,191	613,5224	0,4333939	0,8331751	459,6388	4,364628	1	25	1007	614						Untertest1.avi	0	880	547	72	111	931	504	1083	0	Content		935	503	13650111	620826026
13667	08:37:48.230	00:00:13.666	820	1010,178	617,7767	0,4336337	0,8340347	459,2979	4,420139	3	1004,873	617,2368	0,4335525	0,8340593	459,2979	4,419173	1	25	1005	617						Untertest1.avi	0	880	547	72	111	931	504	1083	0	Content		933	506	13666736	620842651
13683	08:37:48.246	00:00:13.683	821	1004,749	615,8934	0,4335988	0,8348575	458,8086	4,428568	3	999,1925	615,8074	0,4335158	0,8348705	458,8086	4,428307	1	25	999	616						Untertest1.avi	0	880	547	72	111	931	504	1083	0	Content		927	505	13683359	620859274
13700	08:37:48.263	00:00:13.700	822	1000,987	620,0203	0,4332747	0,8356866	458,4626	4,368024	3	1006,238	618,8083	0,4333601	0,8357111	458,4626	4,369321	1	25	1006	619						Untertest1.avi	0	880	547	72	111	931	504	1083	0	Content		934	508	13700305	620876220
13717	08:37:48.280	00:00:13.716	823	1003,244	618,7096	0,4331351	0,836579	458,3117	4,368597	3	1004,428	618,4536	0,4331565	0,8365815	458,3117	4,368913	1	25	1004	618						Untertest1.avi	0	880	547	72	111	931	504	1083	0	Content		932	507	13716733	620892648
13733	08:37:48.296	00:00:13.733	824	1006,654	622,3049	0,4330099	0,8374239	458,1737	4,405579	3	1006,443	620,9351	0,4330113	0,8374651	458,1737	4,406285	1	25	1006	621						Untertest1.avi	0	880	547	72	111	931	504	1083	0	Content		934	510	13733357	620909272
13750	08:37:48.313	00:00:13.749	825	995,9202	617,9222	0,4328528	0,8383178	457,9211	4,354999	3	1002,78	616,245	0,4329629	0,8383516	457,9211	4,355842	1	25	1003	616						Untertest1.avi	0	880	547	72	111	931	504	1083	0	Content		931	505	13749984	620925899
13767	08:37:48.330	00:00:13.767	826	1025,723	611,0423	0,4325712	0,8389498	472,2967	4,521996	3	1005,214	616,0394	0,4330766	0,8390324	457,6653	4,390181	1	25	1005	616						Untertest1.avi	0	880	547	72	111	931	504	1083	0	Content		933	505	13767110	620943025
13784	08:37:48.347	00:00:13.783	827	1007,193	613,8047	0,4333909	0,8393592	457,4549	4,38061	3	1002,237	613,8857	0,4333158	0,8393651	457,4549	4,380155	1	25	1002	614						Untertest1.avi	0	880	547	72	111	931	504	1083	0	Content		930	503	13783734	620959649
13800	08:37:48.363	00:00:13.800	828	1006,706	619,8737	0,4335818	0,8395998	457,2444	4,365855	3	1009,925	619,162	0,4336345	0,8396134	457,2443	4,366584	1	25	1010	619						Untertest1.avi	0	880	547	72	111	931	504	1083	0	Content		938	508	13800306	620976221
13817	08:37:48.380	00:00:13.816	829	1017,939	616,9246	0,4342795	0,8395923	457,0462	4,317669	3	1006,926	615,2403	0,4341096	0,8396665	457,0462	4,316141	1	25	1007	615						Untertest1.avi	0	880	547	72	111	931	504	1083	0	Content		935	504	13816738	620992653
13833	08:37:48.396	00:00:13.833	830	1015,821	624,7781	0,4345798	0,839686	457,0507	4,323326	3	1009,024	624,15	0,4344777	0,839717	457,0507	4,322762	1	25	1009	624						Untertest1.avi	0	880	547	72	111	931	504	1083	0	Content		937	513	13833362	621009277
13850	08:37:48.413	00:00:13.849	831	1031,108	616,9291	0,4342779	0,8397101	470,5363	4,455592	3	1011,722	621,9922	0,4347263	0,8397617	457,1794	4,336506	1	25	1012	622						Untertest1.avi	0	880	547	72	111	931	504	1083	0	Content		940	511	13849991	621025906
13867	08:37:48.430	00:00:13.867	832	1026,461	612,9368	0,4343699	0,8393664	473,3081	4,521518	3	1004,188	618,3848	0,4349137	0,8394516	457,2497	4,377005	1	25	1004	618						Untertest1.avi	0	880	547	72	111	931	504	1083	0	Content		932	507	13867116	621043031
13884	08:37:48.447	00:00:13.883	833	1002,046	621,3535	0,435056	0,8392574	457,2798	4,331125	3	1007,827	618,6677	0,4351493	0,8393239	457,2798	4,331525	1	25	1008	619						Untertest1.avi	0	880	547	72	111	931	504	1083	0	Content		936	508	13883741	621059656
13900	08:37:48.463	00:00:13.900	834	1006,093	619,3306	0,4354623	0,8393973	457,3819	4,366789	3	1008,339	617,6205	0,4354995	0,8394418	457,3818	4,366538	1	25	1008	618						Untertest1.avi	0	880	547	72	111	931	504	1083	0	Content		936	507	13900314	621076229
13917	08:37:48.480	00:00:13.916	835	1015,047	622,653	0,4358688	0,839648	457,143	4,317912	3	1008,654	621,4371	0,435773	0,839696	457,143	4,317446	1	25	1009	621						Untertest1.avi	0	880	547	72	111	931	504	1083	0	Content		937	510	13916629	621092544
13933	08:37:48.496	00:00:13.933	836	1006,052	622,3578	0,4360189	0,8397115	456,8503	4,338205	3	1003,082	619,8694	0,4359786	0,839792	456,8503	4,338197	1	25	1003	620						Untertest1.avi	0	880	547	72	111	931	504	1083	0	Content		931	509	13933244	621109159
13950	08:37:48.513	00:00:13.949	837	999,1584	616,3138	0,436347	0,8396165	457,1823	4,367845	3	1001,207	615,4753	0,4363825	0,8396357	457,1823	4,368562	1	25	1001	615						Untertest1.avi	0	880	547	72	111	931	504	1083	0	Content		929	504	13949995	621125910
13967	08:37:48.530	00:00:13.966	838	1010,089	616,1506	0,4367883	0,8393852	457,1786	4,331125	3	1004,079	615,5063	0,436698	0,8394161	457,1785	4,33076	1	25	1004	616						Untertest1.avi	0	880	547	72	111	931	504	1083	0	Content		932	505	13966995	621142910
13984	08:37:48.547	00:00:13.983	839	1025,028	615,1493	0,4365749	0,8384932	468,7957	4,451673	3	1008,084	619,485	0,4369445	0,8385435	457,2604	4,348481	1	25	1008	619						Untertest1.avi	0	880	547	72	111	931	504	1083	0	Content		936	508	13983747	621159662
14000	08:37:48.563	00:00:14.000	840	997,5483	620,2099	0,4369254	0,8372351	456,9885	4,339803	3	1002,898	616,3147	0,4370135	0,83734	456,9884	4,340559	1	25	1003	616						Untertest1.avi	0	880	547	72	111	931	504	1083	0	Content		931	505	14000318	621176233
14017	08:37:48.580	00:00:14.016	841	1007,992	622,1768	0,4371456	0,8355788	457,1036	4,353262	3	1001,589	622,2363	0,4370476	0,8355882	457,1035	4,352644	1	25	1002	622						Untertest1.avi	0	880	547	72	111	931	504	1083	0	Content		930	511	14016635	621192550
14033	08:37:48.596	00:00:14.033	842	1014,145	610,7129	0,4365492	0,8335163	470,1058	4,531809	3	996,224	616,1198	0,4369578	0,8335588	457,3617	4,416237	1	25	996	616						Untertest1.avi	0	880	547	72	111	931	504	1083	0	Content		924	505	14033251	621209166
14050	08:37:48.613	00:00:14.049	843	1017,903	611,6314	0,4364105	0,8312698	469,9613	4,526053	3	1000,54	615,5829	0,4368072	0,8313483	457,6833	4,414791	1	25	1001	616						Untertest1.avi	0	880	547	72	111	931	504	1083	0	Content		929	505	14049875	621225790
14067	08:37:48.630	00:00:14.067	844	999,2788	616,794	0,4366308	0,8289244	458,0015	4,407858	3	1001,011	614,9902	0,4366601	0,8289729	458,0015	4,407653	1	25	1001	615						Untertest1.avi	0	880	547	72	111	931	504	1083	0	Content		929	504	14067001	621242916
14083	08:37:48.646	00:00:14.083	845	994,8575	619,0546	0,4364771	0,8264434	458,2865	4,420199	3	999,1891	615,8911	0,4365471	0,8265281	458,2865	4,420438	1	25	999	616						Untertest1.avi	0	880	547	72	111	931	504	1083	0	Content		927	505	14083251	621259166
14100	08:37:48.663	00:00:14.100	846	1011,202	612,2526	0,4360963	0,8241327	469,67	4,528892	3	997,542	613,8008	0,4364823	0,8242594	458,6155	4,428771	1	25	998	614						Untertest1.avi	0	880	547	72	111	931	504	1083	0	Content		926	503	14100072	621275987
14117	08:37:48.680	00:00:14.116	847	1001,28	622,5017	0,4364129	0,8222386	458,8794	4,432003	3	1005,04	619,8862	0,436474	0,8223068	458,8794	4,43227	1	25	1005	620						Untertest1.avi	0	880	547	72	111	931	504	1083	0	Content		933	509	14116502	621292417
14133	08:37:48.696	00:00:14.133	848	1027,705	612,4009	0,4361562	0,8207708	468,9146	4,523118	3	1014,002	615,2573	0,4364897	0,8208406	459,0298	4,433408	1	25	1014	615						Untertest1.avi	0	880	547	72	111	931	504	1083	0	Content		942	504	14133447	621309362
14150	08:37:48.713	00:00:14.149	849	995,619	617,0264	0,4364002	0,8197875	459,1625	4,493632	3	1000,593	614,2471	0,4364803	0,8198587	459,1625	4,494112	1	25	1001	614						Untertest1.avi	0	880	547	72	111	931	504	1083	0	Content		929	503	14149754	621325669
14166	08:37:48.729	00:00:14.166	850	1003,829	607,951	0,4364175	0,8194483	459,2199	4,455568	3	1005,155	607,6063	0,4364403	0,8194531	459,2199	4,455812	1	25	1005	608						Untertest1.avi	0	880	547	72	111	931	504	1083	0	Content		933	497	14166384	621342299
14183	08:37:48.746	00:00:14.183	851	1017,162	612,5514	0,4359567	0,8195079	470,9048	4,58363	3	1000,661	617,5695	0,4363351	0,81954	459,2158	4,476529	1	25	1001	618						Untertest1.avi	0	880	547	72	111	931	504	1083	0	Content		929	507	14183131	621359046
14200	08:37:48.763	00:00:14.200	852	1006,022	621,6611	0,4362158	0,8200107	459,1872	4,496603	3	1005,149	621,28	0,4362034	0,8200219	459,1872	4,496356	1	25	1005	621						Untertest1.avi	0	880	547	72	111	931	504	1083	0	Content		933	510	14200077	621375992
14216	08:37:48.779	00:00:14.216	853	996,3055	612,8116	0,4359384	0,8204336	459,0384	4,486726	3	1001,016	610,4607	0,4360141	0,8204921	459,0384	4,487115	1	25	1001	610						Untertest1.avi	0	880	547	72	111	931	504	1083	0	Content		929	499	14216383	621392298
14233	08:37:48.796	00:00:14.233	854	1010,017	606,3257	0,4358758	0,8208621	458,7561	4,511608	3	1008,603	606,233	0,4358546	0,8208665	458,7561	4,511345	1	25	1009	606						Untertest1.avi	0	880	547	72	111	931	504	1083	0	Content		937	495	14233012	621408927
14250	08:37:48.813	00:00:14.249	855	993,499	612,0849	0,4355612	0,8208134	458,6054	4,531925	3	1001,473	609,0233	0,4356882	0,8208871	458,6053	4,532815	1	25	1001	609						Untertest1.avi	0	880	547	72	111	931	504	1083	0	Content		929	498	14249676	621425591
14267	08:37:48.830	00:00:14.266	856	1023,984	607,4907	0,435027	0,8206896	474,601	4,677361	3	1000,053	613,9517	0,4355316	0,820758	458,5636	4,528504	1	25	1000	614						Untertest1.avi	0	880	547	72	111	931	504	1083	0	Content		928	503	14266703	621442618
14283	08:37:48.846	00:00:14.283	857	992,7075	615,6567	0,4353003	0,8205519	458,3721	4,549479	3	998,796	611,4392	0,4353985	0,8206646	458,3721	4,550089	1	25	999	611						Untertest1.avi	0	880	547	72	111	931	504	1083	0	Content		927	500	14283330	621459245
14300	08:37:48.863	00:00:14.299	858	991,9791	614,4822	0,4350792	0,8205928	458,5143	4,592075	3	996,6396	611,9354	0,4351542	0,8206578	458,5143	4,592594	1	25	997	612						Untertest1.avi	0	880	547	72	111	931	504	1083	0	Content		925	501	14299957	621475872
14316	08:37:48.879	00:00:14.316	859	995,3434	615,147	0,4348413	0,8211583	458,3287	4,563267	3	1001,381	609,689	0,4349395	0,8213083	458,3286	4,563892	1	25	1001	610						Untertest1.avi	0	880	547	72	111	931	504	1083	0	Content		929	499	14316386	621492301
14333	08:37:48.896	00:00:14.333	860	995,2579	614,6592	0,4346358	0,8216285	458,3997	4,550838	3	1001,262	610,4361	0,4347328	0,821741	458,3997	4,551518	1	25	1001	610						Untertest1.avi	0	880	547	72	111	931	504	1083	0	Content		929	499	14333011	621508926
14350	08:37:48.913	00:00:14.349	861	998,0571	618,1535	0,4346814	0,8221237	458,299	4,551779	3	1000,605	613,4319	0,4347243	0,8222589	458,299	4,551723	1	25	1001	613						Untertest1.avi	0	880	547	72	111	931	504	1083	0	Content		929	502	14349647	621525562
14367	08:37:48.930	00:00:14.366	862	993,7567	613,5239	0,4347754	0,8223929	458,2426	4,603127	3	1000,681	610,696	0,434886	0,8224613	458,2426	4,604055	1	25	1001	611						Untertest1.avi	0	880	547	72	111	931	504	1083	0	Content		929	500	14366581	621542496
14383	08:37:48.946	00:00:14.383	863	994,9249	617,4603	0,4350927	0,8225772	458,1729	4,580371	3	1001,9	613,5276	0,4352045	0,8226794	458,1729	4,58112	1	25	1002	614						Untertest1.avi	0	880	547	72	111	931	504	1083	0	Content		930	503	14383330	621559245
14400	08:37:48.963	00:00:14.399	864	999,1537	620,3301	0,4354874	0,8228365	458,0211	4,596528	3	1000,267	614,7465	0,4355083	0,823001	458,0211	4,596086	1	25	1000	615						Untertest1.avi	0	880	547	72	111	931	504	1083	0	Content		928	504	14399830	621575745
14416	08:37:48.979	00:00:14.416	865	993,8108	615,3337	0,4357843	0,823203	457,9312	4,58913	3	998,805	613,0438	0,4358644	0,8232591	457,9311	4,589584	1	25	999	613						Untertest1.avi	0	880	547	72	111	931	504	1083	0	Content		927	502	14416263	621592178
14433	08:37:48.996	00:00:14.433	866	988,4896	615,0766	0,4360523	0,8237755	457,6044	4,589918	3	997,5125	611,6321	0,4361958	0,8238594	457,6044	4,591068	1	25	998	612						Untertest1.avi	0	880	547	72	111	931	504	1083	0	Content		926	501	14433012	621608927
14450	08:37:49.013	00:00:14.449	867	987,9613	621,6559	0,4362933	0,8241082	457,5501	4,592679	3	998,1589	616,6365	0,4364562	0,8242369	457,5501	4,593822	1	25	998	617						Untertest1.avi	0	880	547	72	111	931	504	1083	0	Content		926	506	14449510	621625425
14467	08:37:49.030	00:00:14.466	868	990,696	614,3366	0,4364536	0,8246087	457,4059	4,587919	3	1001,193	610,5597	0,4366212	0,8246986	457,4059	4,589386	1	25	1001	611						Untertest1.avi	0	880	547	72	111	931	504	1083	0	Content		929	500	14466580	621642495
14483	08:37:49.046	00:00:14.483	869	996,7455	618,682	0,4365803	0,8249943	457,296	4,611074	3	1001,945	616,4574	0,4366639	0,8250471	457,296	4,611612	1	25	1002	616						Untertest1.avi	0	880	547	72	111	931	504	1083	0	Content		930	505	14483205	621659120
14500	08:37:49.063	00:00:14.499	870	1046,888	612,9665	0,4357022	0,8252363	457,4607	4,612978	3	1052,612	611,4323	0,4357935	0,8252664	457,4607	4,614328	1	26	1053	611						Untertest1.avi	0	880	547	72	111	1259	483	100	0	Content		981	500	14499832	621675747
14516	08:37:49.079	00:00:14.516	871	1165,037	602,6069	0,4343862	0,8254151	457,6346	4,548765	3	1164,862	602,5072	0,4343861	0,8254148	457,6346	4,548813	1	26	1165	603						Untertest1.avi	0	880	547	72	111	1259	483	100	0	Content		1093	492	14516262	621692177
14533	08:37:49.096	00:00:14.532	872	1245,706	595,6814	0,433524	0,8257533	440,3064	4,373457	3	1297,094	584,2638	0,4328982	0,8257036	458,3376	4,547616	1	26	1297	584						Untertest1.avi	0	880	547	72	111	1259	483	100	0	Content		1225	473	14532885	621708800
14550	08:37:49.113	00:00:14.549	873	1365,381	593,8164	0,422846	0,825575	420,9009	4,192349	3	1365,381	593,8164	0,422846	0,825575	420,9009	4,192349	1	26	1365	594						Untertest1.avi	0	880	547	72	111	1259	483	100	0	Content		1293	483	14549511	621725426
14566	08:37:49.129	00:00:14.566	874	-1024	-768	-1	-1	-1	-1	4	-1024	-768	-1	-1	-1	-1	4	26	0	0						Untertest1.avi	0	880	547	72	111	1259	483	100	0	Content		-72	-111	14566456	621742371
14583	08:37:49.146	00:00:14.583	875	2281,587	461,2136	0,4475048	0,8251215	557,5081	5,364573	3	2281,587	461,2136	0,4475048	0,8251215	557,5081	5,364573	1	26	2282	461						Untertest1.avi	0	880	547	72	111	1259	483	100	0	Content		2210	350	14583263	621759178
14600	08:37:49.163	00:00:14.599	876	-1024	-768	-1	-1	-1	-1	4	-1024	-768	-1	-1	-1	-1	4		0	0						Untertest1.avi	0	880	547	72	111				0	Content		-72	-111	14599756	621775671
14616	08:37:49.179	00:00:14.616	877	-1024	-768	-1	-1	-1	-1	4	-1024	-768	-1	-1	-1	-1	4		0	0						Untertest1.avi	0	880	547	72	111				0	Content		-72	-111	14616266	621792181
14633	08:37:49.196	00:00:14.633	878	-1024	-768	-1	-1	-1	-1	4	-1024	-768	-1	-1	-1	-1	4		0	0						Untertest1.avi	0	880	547	72	111				0	Content		-72	-111	14633004	621808919
14650	08:37:49.213	00:00:14.649	879	-1024	-768	-1	-1	-1	-1	4	-1024	-768	-1	-1	-1	-1	4		0	0						Untertest1.avi	0	880	547	72	111				0	Content		-72	-111	14649647	621825562
14666	08:37:49.229	00:00:14.666	880	-1024	-768	-1	-1	-1	-1	4	-1024	-768	-1	-1	-1	-1	4		0	0						Untertest1.avi	0	880	547	72	111				0	Content		-72	-111	14666392	621842307
14683	08:37:49.246	00:00:14.683	881	-1024	-768	-1	-1	-1	-1	4	-1024	-768	-1	-1	-1	-1	4		0	0						Untertest1.avi	0	880	547	72	111				0	Content		-72	-111	14683011	621858926
14700	08:37:49.263	00:00:14.699	882	-1024	-768	-1	-1	-1	-1	4	-1024	-768	-1	-1	-1	-1	4		0	0						Untertest1.avi	0	880	547	72	111				0	Content		-72	-111	14699642	621875557
14716	08:37:49.279	00:00:14.716	883	-1024	-768	-1	-1	-1	-1	4	-1024	-768	-1	-1	-1	-1	4		0	0						Untertest1.avi	0	880	547	72	111				0	Content		-72	-111	14716263	621892178
14733	08:37:49.296	00:00:14.733	884	-1024	-768	-1	-1	-1	-1	4	-1024	-768	-1	-1	-1	-1	4		0	0						Untertest1.avi	0	880	547	72	111				0	Content		-72	-111	14733014	621908929
14750	08:37:49.313	00:00:14.749	885	-1024	-768	-1	-1	-1	-1	4	-1024	-768	-1	-1	-1	-1	4		0	0						Untertest1.avi	0	880	547	72	111				0	Content		-72	-111	14749641	621925556
14766	08:37:49.329	00:00:14.766	886	-1024	-768	-1	-1	-1	-1	4	-1024	-768	-1	-1	-1	-1	4		0	0						Untertest1.avi	0	880	547	72	111				0	Content		-72	-111	14766266	621942181
14783	08:37:49.346	00:00:14.783	887	-1024	-768	-1	-1	-1	-1	4	-1024	-768	-1	-1	-1	-1	4		0	0						Untertest1.avi	0	880	547	72	111				0	Content		-72	-111	14783462	621959377
14800	08:37:49.363	00:00:14.800	888	-1024	-768	-1	-1	-1	-1	4	-1024	-768	-1	-1	-1	-1	4		0	0						Untertest1.avi	0	880	547	72	111				0	Content		-72	-111	14800084	621975999
14817	08:37:49.380	00:00:14.816	889	-1024	-768	-1	-1	-1	-1	4	-1024	-768	-1	-1	-1	-1	4		0	0						Untertest1.avi	0	880	547	72	111				0	Content		-72	-111	14816833	621992748
14832	08:37:49.395	00:00:14.832	890	-1024	-768	-1	-1	-1	-1	4	-1024	-768	-1	-1	-1	-1	4		0	0						Untertest1.avi	0	880	547	72	111				0	Content		-72	-111	14832262	622008177
14850	08:37:49.413	00:00:14.849	891	-1024	-768	-1	-1	-1	-1	4	-1024	-768	-1	-1	-1	-1	4		0	0						Untertest1.avi	0	880	547	72	111				0	Content		-72	-111	14849511	622025426
14867	08:37:49.430	00:00:14.866	892	-1024	-768	-1	-1	-1	-1	4	-1024	-768	-1	-1	-1	-1	4		0	0						Untertest1.avi	0	880	547	72	111				0	Content		-72	-111	14866887	622042802
14882	08:37:49.445	00:00:14.882	893	-1024	-768	-1	-1	-1	-1	4	-1024	-768	-1	-1	-1	-1	4		0	0						Untertest1.avi	0	880	547	72	111				0	Content		-72	-111	14882136	622058051
14898	08:37:49.461	00:00:14.898	894	-1024	-768	-1	-1	-1	-1	4	-1024	-768	-1	-1	-1	-1	4		0	0						Untertest1.avi	0	880	547	72	111				0	Content		-72	-111	14898389	622074304
14915	08:37:49.478	00:00:14.914	895	-1024	-768	-1	-1	-1	-1	4	-1024	-768	-1	-1	-1	-1	4		0	0						Untertest1.avi	0	880	547	72	111				0	Content		-72	-111	14914889	622090804
14932	08:37:49.495	00:00:14.931	896	-1024	-768	-1	-1	-1	-1	4	-1024	-768	-1	-1	-1	-1	4		0	0						Untertest1.avi	0	880	547	72	111				0	Content		-72	-111	14931511	622107426
14948	08:37:49.511	00:00:14.948	897	-1024	-768	-1	-1	-1	-1	4	-1024	-768	-1	-1	-1	-1	4		0	0						Untertest1.avi	0	880	547	72	111				0	Content		-72	-111	14948134	622124049
14965	08:37:49.528	00:00:14.965	898	-1024	-768	-1	-1	-1	-1	4	-1024	-768	-1	-1	-1	-1	4		0	0						Untertest1.avi	0	880	547	72	111				0	Content		-72	-111	14965332	622141247
14983	08:37:49.546	00:00:14.982	899	-1024	-768	-1	-1	-1	-1	4	-1024	-768	-1	-1	-1	-1	4		0	0						Untertest1.avi	0	880	547	72	111				0	Content		-72	-111	14982708	622158623
15000	08:37:49.563	00:00:14.999	900	-1024	-768	-1	-1	-1	-1	4	-1024	-768	-1	-1	-1	-1	4		0	0						Untertest1.avi	0	880	547	72	111				0	Content		-72	-111	14999956	622175871
15015	08:37:49.578	00:00:15.014	901	-1024	-768	-1	-1	-1	-1	4	-1024	-768	-1	-1	-1	-1	4		0	0						Untertest1.avi	0	880	547	72	111				0	Content		-72	-111	15014885	622190800
15032	08:37:49.595	00:00:15.031	902	-1024	-768	-1	-1	-1	-1	4	-1024	-768	-1	-1	-1	-1	4		0	0						Untertest1.avi	0	880	547	72	111				0	Content		-72	-111	15031509	622207424
15048	08:37:49.611	00:00:15.048	903	-1024	-768	-1	-1	-1	-1	4	-1024	-768	-1	-1	-1	-1	4		0	0						Untertest1.avi	0	880	547	72	111				0	Content		-72	-111	15048258	622224173
15065	08:37:49.628	00:00:15.064	904	-1024	-768	-1	-1	-1	-1	4	-1024	-768	-1	-1	-1	-1	4		0	0						Untertest1.avi	0	880	547	72	111				0	Content		-72	-111	15064755	622240670
15082	08:37:49.645	00:00:15.081	905	-1024	-768	-1	-1	-1	-1	4	-1024	-768	-1	-1	-1	-1	4		0	0						Untertest1.avi	0	880	547	72	111				0	Content		-72	-111	15081507	622257422
15098	08:37:49.661	00:00:15.098	906	-1024	-768	-1	-1	-1	-1	4	-1024	-768	-1	-1	-1	-1	4		0	0						Untertest1.avi	0	880	547	72	111				0	Content		-72	-111	15098132	622274047
15115	08:37:49.678	00:00:15.115	907	-1024	-768	-1	-1	-1	-1	4	-1024	-768	-1	-1	-1	-1	4		0	0						Untertest1.avi	0	880	547	72	111				0	Content		-72	-111	15115203	622291118
15133	08:37:49.696	00:00:15.132	908	-1024	-768	-1	-1	-1	-1	4	-1024	-768	-1	-1	-1	-1	4		0	0						Untertest1.avi	0	880	547	72	111				0	Content		-72	-111	15132592	622308507
15150	08:37:49.713	00:00:15.149	909	-1024	-768	-1	-1	-1	-1	4	-1024	-768	-1	-1	-1	-1	4		0	0						Untertest1.avi	0	880	547	72	111				0	Content		-72	-111	15149828	622325743
15165	08:37:49.728	00:00:15.164	910	-1024	-768	-1	-1	-1	-1	4	-1024	-768	-1	-1	-1	-1	4		0	0						Untertest1.avi	0	880	547	72	111				0	Content		-72	-111	15164756	622340671
15181	08:37:49.744	00:00:15.181	911	-1024	-768	-1	-1	-1	-1	4	-1024	-768	-1	-1	-1	-1	4		0	0						Untertest1.avi	0	880	547	72	111				0	Content		-72	-111	15181382	622357297
15198	08:37:49.761	00:00:15.198	912	-1024	-768	-1	-1	-1	-1	4	-1024	-768	-1	-1	-1	-1	4		0	0						Untertest1.avi	0	880	547	72	111				0	Content		-72	-111	15198132	622374047
15215	08:37:49.778	00:00:15.214	913	-1024	-768	-1	-1	-1	-1	4	-1024	-768	-1	-1	-1	-1	4		0	0						Untertest1.avi	0	880	547	72	111				0	Content		-72	-111	15214757	622390672
15230	08:37:49.793	00:00:15.230	914	-1024	-768	-1	-1	-1	-1	4	-1024	-768	-1	-1	-1	-1	4		0	0						Untertest1.avi	0	880	547	72	111				0	Content		-72	-111	15230467	622406382
15247	08:37:49.810	00:00:15.247	915	-1024	-768	-1	-1	-1	-1	4	-1024	-768	-1	-1	-1	-1	4		0	0						Untertest1.avi	0	880	547	72	111				0	Content		-72	-111	15247091	622423006
15264	08:37:49.827	00:00:15.264	916	-1024	-768	-1	-1	-1	-1	4	-1024	-768	-1	-1	-1	-1	4		0	0						Untertest1.avi	0	880	547	72	111				0	Content		-72	-111	15264289	622440204
15282	08:37:49.845	00:00:15.281	917	-1024	-768	-1	-1	-1	-1	4	-1024	-768	-1	-1	-1	-1	4		0	0						Untertest1.avi	0	880	547	72	111				0	Content		-72	-111	15281673	622457588
15299	08:37:49.862	00:00:15.298	918	-1024	-768	-1	-1	-1	-1	4	-1024	-768	-1	-1	-1	-1	4		0	0						Untertest1.avi	0	880	547	72	111				0	Content		-72	-111	15298909	622474824
15314	08:37:49.877	00:00:15.313	919	-1024	-768	-1	-1	-1	-1	4	-1024	-768	-1	-1	-1	-1	4		0	0						Untertest1.avi	0	880	547	72	111				0	Content		-72	-111	15313710	622489625
15330	08:37:49.893	00:00:15.330	920	-1024	-768	-1	-1	-1	-1	4	-1024	-768	-1	-1	-1	-1	4		0	0						Untertest1.avi	0	880	547	72	111				0	Content		-72	-111	15330459	622506374
15347	08:37:49.910	00:00:15.347	921	-1024	-768	-1	-1	-1	-1	4	-1024	-768	-1	-1	-1	-1	4		0	0						Untertest1.avi	0	880	547	72	111				0	Content		-72	-111	15347083	622522998
15364	08:37:49.927	00:00:15.363	922	-1024	-768	-1	-1	-1	-1	4	-1024	-768	-1	-1	-1	-1	4		0	0						Untertest1.avi	0	880	547	72	111				0	Content		-72	-111	15363702	622539617
15380	08:37:49.943	00:00:15.380	923	-1024	-768	-1	-1	-1	-1	4	-1024	-768	-1	-1	-1	-1	4		0	0						Untertest1.avi	0	880	547	72	111				0	Content		-72	-111	15380326	622556241
15397	08:37:49.960	00:00:15.396	924	-1024	-768	-1	-1	-1	-1	4	-1024	-768	-1	-1	-1	-1	4		0	0						Untertest1.avi	0	880	547	72	111				0	Content		-72	-111	15396951	622572866
15414	08:37:49.977	00:00:15.414	925	-1024	-768	-1	-1	-1	-1	4	-1024	-768	-1	-1	-1	-1	4		0	0						Untertest1.avi	0	880	547	72	111				0	Content		-72	-111	15414145	622590060
15432	08:37:49.995	00:00:15.431	926	-1024	-768	-1	-1	-1	-1	4	-1024	-768	-1	-1	-1	-1	4		0	0						Untertest1.avi	0	880	547	72	111				0	Content		-72	-111	15431520	622607435
15449	08:37:50.012	00:00:15.448	927	-1024	-768	-1	-1	-1	-1	4	-1024	-768	-1	-1	-1	-1	4		0	0						Untertest1.avi	0	880	547	72	111				0	Content		-72	-111	15448769	622624684
15464	08:37:50.027	00:00:15.463	928	-1024	-768	-1	-1	-1	-1	4	-1024	-768	-1	-1	-1	-1	4		0	0						Untertest1.avi	0	880	547	72	111				0	Content		-72	-111	15463572	622639487
15480	08:37:50.043	00:00:15.480	929	-1024	-768	-1	-1	-1	-1	4	-1024	-768	-1	-1	-1	-1	4		0	0						Untertest1.avi	0	880	547	72	111				0	Content		-72	-111	15480321	622656236
15497	08:37:50.060	00:00:15.496	930	-1024	-768	-1	-1	-1	-1	4	-1024	-768	-1	-1	-1	-1	4		0	0						Untertest1.avi	0	880	547	72	111				0	Content		-72	-111	15496943	622672858
15514	08:37:50.077	00:00:15.513	931	-1024	-768	-1	-1	-1	-1	4	-1024	-768	-1	-1	-1	-1	4		0	0						Untertest1.avi	0	880	547	72	111				0	Content		-72	-111	15513567	622689482
15530	08:37:50.093	00:00:15.530	932	-1024	-768	-1	-1	-1	-1	4	-1024	-768	-1	-1	-1	-1	4		0	0						Untertest1.avi	0	880	547	72	111				0	Content		-72	-111	15530190	622706105
15547	08:37:50.110	00:00:15.546	933	-1024	-768	-1	-1	-1	-1	4	-1024	-768	-1	-1	-1	-1	4		0	0						Untertest1.avi	0	880	547	72	111				0	Content		-72	-111	15546936	622722851
15564	08:37:50.127	00:00:15.564	934	-1024	-768	-1	-1	-1	-1	4	-1024	-768	-1	-1	-1	-1	4		0	0						Untertest1.avi	0	880	547	72	111				0	Content		-72	-111	15564003	622739918
15581	08:37:50.144	00:00:15.581	935	-1024	-768	-1	-1	-1	-1	4	-1024	-768	-1	-1	-1	-1	4		0	0						Untertest1.avi	0	880	547	72	111				0	Content		-72	-111	15581377	622757292
15599	08:37:50.162	00:00:15.598	936	-1024	-768	-1	-1	-1	-1	4	-1024	-768	-1	-1	-1	-1	4		0	0						Untertest1.avi	0	880	547	72	111				0	Content		-72	-111	15598631	622774546
15614	08:37:50.177	00:00:15.613	937	-1024	-768	-1	-1	-1	-1	4	-1024	-768	-1	-1	-1	-1	4		0	0						Untertest1.avi	0	880	547	72	111				0	Content		-72	-111	15613551	622789466
15630	08:37:50.193	00:00:15.630	938	-1024	-768	-1	-1	-1	-1	4	-1024	-768	-1	-1	-1	-1	4		0	0						Untertest1.avi	0	880	547	72	111				0	Content		-72	-111	15630175	622806090
15647	08:37:50.210	00:00:15.646	939	-1024	-768	-1	-1	-1	-1	4	-1024	-768	-1	-1	-1	-1	4		0	0						Untertest1.avi	0	880	547	72	111				0	Content		-72	-111	15646922	622822837
15664	08:37:50.227	00:00:15.663	940	-1024	-768	-1	-1	-1	-1	4	-1024	-768	-1	-1	-1	-1	4		0	0						Untertest1.avi	0	880	547	72	111				0	Content		-72	-111	15663543	622839458
15680	08:37:50.243	00:00:15.680	941	-1024	-768	-1	-1	-1	-1	4	-1024	-768	-1	-1	-1	-1	4		0	0						Untertest1.avi	0	880	547	72	111				0	Content		-72	-111	15680164	622856079
15697	08:37:50.260	00:00:15.696	942	-1024	-768	-1	-1	-1	-1	4	-1024	-768	-1	-1	-1	-1	4		0	0						Untertest1.avi	0	880	547	72	111				0	Content		-72	-111	15696793	622872708
15714	08:37:50.277	00:00:15.713	943	-1024	-768	-1	-1	-1	-1	4	-1024	-768	-1	-1	-1	-1	4		0	0						Untertest1.avi	0	880	547	72	111				0	Content		-72	-111	15713985	622889900
15731	08:37:50.294	00:00:15.731	944	-1024	-768	-1	-1	-1	-1	4	-1024	-768	-1	-1	-1	-1	4		0	0						Untertest1.avi	0	880	547	72	111				0	Content		-72	-111	15731230	622907145
15749	08:37:50.312	00:00:15.748	945	-1024	-768	-1	-1	-1	-1	4	-1024	-768	-1	-1	-1	-1	4		0	0						Untertest1.avi	0	880	547	72	111				0	Content		-72	-111	15748607	622924522
15763	08:37:50.326	00:00:15.763	946	-1024	-768	-1	-1	-1	-1	4	-1024	-768	-1	-1	-1	-1	4		0	0						Untertest1.avi	0	880	547	72	111				0	Content		-72	-111	15763402	622939317
15780	08:37:50.343	00:00:15.780	947	-1024	-768	-1	-1	-1	-1	4	-1024	-768	-1	-1	-1	-1	4		0	0						Untertest1.avi	0	880	547	72	111				0	Content		-72	-111	15780027	622955942
15797	08:37:50.360	00:00:15.796	948	-1024	-768	-1	-1	-1	-1	4	-1024	-768	-1	-1	-1	-1	4		0	0						Untertest1.avi	0	880	547	72	111				0	Content		-72	-111	15796775	622972690
15813	08:37:50.376	00:00:15.813	949	-1024	-768	-1	-1	-1	-1	4	-1024	-768	-1	-1	-1	-1	4		0	0						Untertest1.avi	0	880	547	72	111				0	Content		-72	-111	15813399	622989314
15830	08:37:50.393	00:00:15.830	950	-1024	-768	-1	-1	-1	-1	4	-1024	-768	-1	-1	-1	-1	4		0	0						Untertest1.avi	0	880	547	72	111				0	Content		-72	-111	15830024	623005939
15847	08:37:50.410	00:00:15.846	951	-1024	-768	-1	-1	-1	-1	4	-1024	-768	-1	-1	-1	-1	4		0	0						Untertest1.avi	0	880	547	72	111				0	Content		-72	-111	15846648	623022563
15864	08:37:50.427	00:00:15.863	952	-1024	-768	-1	-1	-1	-1	4	-1024	-768	-1	-1	-1	-1	4		0	0						Untertest1.avi	0	880	547	72	111				0	Content		-72	-111	15863843	623039758
15881	08:37:50.444	00:00:15.881	953	-1024	-768	-1	-1	-1	-1	4	-1024	-768	-1	-1	-1	-1	4		0	0						Untertest1.avi	0	880	547	72	111				0	Content		-72	-111	15881214	623057129
15898	08:37:50.461	00:00:15.898	954	-1024	-768	-1	-1	-1	-1	4	-1024	-768	-1	-1	-1	-1	4		0	0						Untertest1.avi	0	880	547	72	111				0	Content		-72	-111	15898463	623074378
15913	08:37:50.476	00:00:15.913	955	-1024	-768	-1	-1	-1	-1	4	-1024	-768	-1	-1	-1	-1	4		0	0						Untertest1.avi	0	880	547	72	111				0	Content		-72	-111	15913262	623089177
15930	08:37:50.493	00:00:15.930	956	-1024	-768	-1	-1	-1	-1	4	-1024	-768	-1	-1	-1	-1	4		0	0						Untertest1.avi	0	880	547	72	111				0	Content		-72	-111	15930013	623105928
15947	08:37:50.510	00:00:15.946	957	-1024	-768	-1	-1	-1	-1	4	-1024	-768	-1	-1	-1	-1	4		0	0						Untertest1.avi	0	880	547	72	111				0	Content		-72	-111	15946634	623122549
15963	08:37:50.526	00:00:15.963	958	-1024	-768	-1	-1	-1	-1	4	-1024	-768	-1	-1	-1	-1	4		0	0						Untertest1.avi	0	880	547	72	111				0	Content		-72	-111	15963258	623139173
15980	08:37:50.543	00:00:15.979	959	-1024	-768	-1	-1	-1	-1	4	-1024	-768	-1	-1	-1	-1	4		0	0						Untertest1.avi	0	880	547	72	111				0	Content		-72	-111	15979878	623155793
15997	08:37:50.560	00:00:15.996	960	-1024	-768	-1	-1	-1	-1	4	-1024	-768	-1	-1	-1	-1	4		0	0						Untertest1.avi	0	880	547	72	111				0	Content		-72	-111	15996502	623172417
16014	08:37:50.577	00:00:16.013	961	-1024	-768	-1	-1	-1	-1	4	-1024	-768	-1	-1	-1	-1	4		0	0						Untertest1.avi	0	880	547	72	111				0	Content		-72	-111	16013698	623189613
16031	08:37:50.594	00:00:16.031	962	-1024	-768	-1	-1	-1	-1	4	-1024	-768	-1	-1	-1	-1	4		0	0						Untertest1.avi	0	880	547	72	111				0	Content		-72	-111	16031070	623206985
16048	08:37:50.611	00:00:16.048	963	-1024	-768	-1	-1	-1	-1	4	-1024	-768	-1	-1	-1	-1	4		0	0						Untertest1.avi	0	880	547	72	111				0	Content		-72	-111	16048442	623224357
16063	08:37:50.626	00:00:16.063	964	-1024	-768	-1	-1	-1	-1	4	-1024	-768	-1	-1	-1	-1	4		0	0						Untertest1.avi	0	880	547	72	111				0	Content		-72	-111	16063247	623239162
16080	08:37:50.643	00:00:16.079	965	-1024	-768	-1	-1	-1	-1	4	-1024	-768	-1	-1	-1	-1	4		0	0						Untertest1.avi	0	880	547	72	111				0	Content		-72	-111	16079869	623255784
16097	08:37:50.660	00:00:16.096	966	-1024	-768	-1	-1	-1	-1	4	-1024	-768	-1	-1	-1	-1	4		0	0						Untertest1.avi	0	880	547	72	111				0	Content		-72	-111	16096614	623272529
16113	08:37:50.676	00:00:16.113	967	-1024	-768	-1	-1	-1	-1	4	-1024	-768	-1	-1	-1	-1	4		0	0						Untertest1.avi	0	880	547	72	111				0	Content		-72	-111	16113236	623289151
16130	08:37:50.693	00:00:16.129	968	-1024	-768	-1	-1	-1	-1	4	-1024	-768	-1	-1	-1	-1	4		0	0						Untertest1.avi	0	880	547	72	111				0	Content		-72	-111	16129858	623305773
16146	08:37:50.709	00:00:16.146	969	-1024	-768	-1	-1	-1	-1	4	-1024	-768	-1	-1	-1	-1	4		0	0						Untertest1.avi	0	880	547	72	111				0	Content		-72	-111	16146482	623322397
16164	08:37:50.727	00:00:16.163	970	-1024	-768	-1	-1	-1	-1	4	-1024	-768	-1	-1	-1	-1	4		0	0						Untertest1.avi	0	880	547	72	111				0	Content		-72	-111	16163552	623339467
16181	08:37:50.744	00:00:16.180	971	-1024	-768	-1	-1	-1	-1	4	-1024	-768	-1	-1	-1	-1	4		0	0						Untertest1.avi	0	880	547	72	111				0	Content		-72	-111	16180927	623356842
16198	08:37:50.761	00:00:16.198	972	-1024	-768	-1	-1	-1	-1	4	-1024	-768	-1	-1	-1	-1	4		0	0						Untertest1.avi	0	880	547	72	111				0	Content		-72	-111	16198196	623374111
16213	08:37:50.776	00:00:16.213	973	-1024	-768	-1	-1	-1	-1	4	-1024	-768	-1	-1	-1	-1	4		0	0						Untertest1.avi	0	880	547	72	111				0	Content		-72	-111	16213108	623389023
16230	08:37:50.793	00:00:16.229	974	-1024	-768	-1	-1	-1	-1	4	-1024	-768	-1	-1	-1	-1	4		0	0						Untertest1.avi	0	880	547	72	111				0	Content		-72	-111	16229728	623405643
16246	08:37:50.809	00:00:16.246	975	-1024	-768	-1	-1	-1	-1	4	-1024	-768	-1	-1	-1	-1	4		0	0						Untertest1.avi	0	880	547	72	111				0	Content		-72	-111	16246479	623422394
16263	08:37:50.826	00:00:16.263	976	-1024	-768	-1	-1	-1	-1	4	-1024	-768	-1	-1	-1	-1	4		0	0						Untertest1.avi	0	880	547	72	111				0	Content		-72	-111	16263099	623439014
16280	08:37:50.843	00:00:16.279	977	-1024	-768	-1	-1	-1	-1	4	-1024	-768	-1	-1	-1	-1	4		0	0						Untertest1.avi	0	880	547	72	111				0	Content		-72	-111	16279719	623455634
16296	08:37:50.859	00:00:16.296	978	-1024	-768	-1	-1	-1	-1	4	-1024	-768	-1	-1	-1	-1	4		0	0						Untertest1.avi	0	880	547	72	111				0	Content		-72	-111	16296345	623472260
16314	08:37:50.877	00:00:16.313	979	-1024	-768	-1	-1	-1	-1	4	-1024	-768	-1	-1	-1	-1	4		0	0						Untertest1.avi	0	880	547	72	111				0	Content		-72	-111	16313538	623489453
16331	08:37:50.894	00:00:16.330	980	-1024	-768	-1	-1	-1	-1	4	-1024	-768	-1	-1	-1	-1	4		0	0						Untertest1.avi	0	880	547	72	111				0	Content		-72	-111	16330910	623506825
16348	08:37:50.911	00:00:16.348	981	-1024	-768	-1	-1	-1	-1	4	-1024	-768	-1	-1	-1	-1	4		0	0						Untertest1.avi	0	880	547	72	111				0	Content		-72	-111	16348159	623524074
16363	08:37:50.926	00:00:16.362	982	-1024	-768	-1	-1	-1	-1	4	-1024	-768	-1	-1	-1	-1	4		0	0						Untertest1.avi	0	880	547	72	111				0	Content		-72	-111	16362962	623538877
16380	08:37:50.943	00:00:16.379	983	-1024	-768	-1	-1	-1	-1	4	-1024	-768	-1	-1	-1	-1	4		0	0						Untertest1.avi	0	880	547	72	111				0	Content		-72	-111	16379710	623555625
16396	08:37:50.959	00:00:16.396	984	-1024	-768	-1	-1	-1	-1	4	-1024	-768	-1	-1	-1	-1	4		0	0						Untertest1.avi	0	880	547	72	111				0	Content		-72	-111	16396334	623572249
16413	08:37:50.976	00:00:16.412	985	-1024	-768	-1	-1	-1	-1	4	-1024	-768	-1	-1	-1	-1	4		0	0						Untertest1.avi	0	880	547	72	111				0	Content		-72	-111	16412957	623588872
16430	08:37:50.993	00:00:16.429	986	-1024	-768	-1	-1	-1	-1	4	-1024	-768	-1	-1	-1	-1	4		0	0						Untertest1.avi	0	880	547	72	111				0	Content		-72	-111	16429579	623605494
16446	08:37:51.009	00:00:16.446	987	-1024	-768	-1	-1	-1	-1	4	-1024	-768	-1	-1	-1	-1	4		0	0						Untertest1.avi	0	880	547	72	111				0	Content		-72	-111	16446204	623622119
16463	08:37:51.026	00:00:16.463	988	-1024	-768	-1	-1	-1	-1	4	-1024	-768	-1	-1	-1	-1	4		0	0						Untertest1.avi	0	880	547	72	111				0	Content		-72	-111	16463397	623639312
16481	08:37:51.044	00:00:16.480	989	-1024	-768	-1	-1	-1	-1	4	-1024	-768	-1	-1	-1	-1	4		0	0						Untertest1.avi	0	880	547	72	111				0	Content		-72	-111	16480771	623656686
16498	08:37:51.061	00:00:16.498	990	-1024	-768	-1	-1	-1	-1	4	-1024	-768	-1	-1	-1	-1	4		0	0						Untertest1.avi	0	880	547	72	111				0	Content		-72	-111	16498018	623673933
16513	08:37:51.076	00:00:16.512	991	-1024	-768	-1	-1	-1	-1	4	-1024	-768	-1	-1	-1	-1	4		0	0						Untertest1.avi	0	880	547	72	111				0	Content		-72	-111	16512944	623688859
16530	08:37:51.093	00:00:16.529	992	-1024	-768	-1	-1	-1	-1	4	-1024	-768	-1	-1	-1	-1	4		0	0						Untertest1.avi	0	880	547	72	111				0	Content		-72	-111	16529566	623705481
16546	08:37:51.109	00:00:16.546	993	-1024	-768	-1	-1	-1	-1	4	-1024	-768	-1	-1	-1	-1	4		0	0						Untertest1.avi	0	880	547	72	111				0	Content		-72	-111	16546313	623722228
16563	08:37:51.126	00:00:16.562	994	-1024	-768	-1	-1	-1	-1	4	-1024	-768	-1	-1	-1	-1	4		0	0						Untertest1.avi	0	880	547	72	111				0	Content		-72	-111	16562940	623738855
16580	08:37:51.143	00:00:16.579	995	-1024	-768	-1	-1	-1	-1	4	-1024	-768	-1	-1	-1	-1	4		0	0						Untertest1.avi	0	880	547	72	111				0	Content		-72	-111	16579562	623755477
16596	08:37:51.159	00:00:16.596	996	-1024	-768	-1	-1	-1	-1	4	-1024	-768	-1	-1	-1	-1	4		0	0						Untertest1.avi	0	880	547	72	111				0	Content		-72	-111	16596186	623772101
16613	08:37:51.176	00:00:16.613	997	-1024	-768	-1	-1	-1	-1	4	-1024	-768	-1	-1	-1	-1	4		0	0						Untertest1.avi	0	880	547	72	111				0	Content		-72	-111	16613355	623789270
16630	08:37:51.193	00:00:16.630	998	-1024	-768	-1	-1	-1	-1	4	-1024	-768	-1	-1	-1	-1	4		0	0						Untertest1.avi	0	880	547	72	111				0	Content		-72	-111	16630437	623806352
16647	08:37:51.210	00:00:16.647	999	-1024	-768	-1	-1	-1	-1	4	-1024	-768	-1	-1	-1	-1	4		0	0						Untertest1.avi	0	880	547	72	111				0	Content		-72	-111	16647104	623823019
16664	08:37:51.227	00:00:16.663	1000	-1024	-768	-1	-1	-1	-1	4	-1024	-768	-1	-1	-1	-1	4		0	0						Untertest1.avi	0	880	547	72	111				0	Content		-72	-111	16663771	623839686
16680	08:37:51.243	00:00:16.680	1001	-1024	-768	-1	-1	-1	-1	4	-1024	-768	-1	-1	-1	-1	4		0	0						Untertest1.avi	0	880	547	72	111				0	Content		-72	-111	16680090	623856005
16697	08:37:51.260	00:00:16.696	1002	-1024	-768	-1	-1	-1	-1	4	-1024	-768	-1	-1	-1	-1	4		0	0						Untertest1.avi	0	880	547	72	111				0	Content		-72	-111	16696757	623872672
16713	08:37:51.276	00:00:16.713	1003	-1024	-768	-1	-1	-1	-1	4	-1024	-768	-1	-1	-1	-1	4		0	0						Untertest1.avi	0	880	547	72	111				0	Content		-72	-111	16713425	623889340
16729	08:37:51.292	00:00:16.729	1004	-1024	-768	-1	-1	-1	-1	4	-1024	-768	-1	-1	-1	-1	4		0	0						Untertest1.avi	0	880	547	72	111				0	Content		-72	-111	16729345	623905260
16746	08:37:51.309	00:00:16.745	1005	-1024	-768	-1	-1	-1	-1	4	-1024	-768	-1	-1	-1	-1	4		0	0						Untertest1.avi	0	880	547	72	111				0	Content		-72	-111	16745970	623921885
16763	08:37:51.326	00:00:16.762	1006	-1024	-768	-1	-1	-1	-1	4	-1024	-768	-1	-1	-1	-1	4		0	0						Untertest1.avi	0	880	547	72	111				0	Content		-72	-111	16762656	623938571
16779	08:37:51.342	00:00:16.779	1007	-1024	-768	-1	-1	-1	-1	4	-1024	-768	-1	-1	-1	-1	4		0	0						Untertest1.avi	0	880	547	72	111				0	Content		-72	-111	16779323	623955238
16796	08:37:51.359	00:00:16.795	1008	-1024	-768	-1	-1	-1	-1	4	-1024	-768	-1	-1	-1	-1	4		0	0						Untertest1.avi	0	880	547	72	111				0	Content		-72	-111	16795991	623971906
16813	08:37:51.376	00:00:16.812	1009	-1024	-768	-1	-1	-1	-1	4	-1024	-768	-1	-1	-1	-1	4		0	0						Untertest1.avi	0	880	547	72	111				0	Content		-72	-111	16812769	623988684
16829	08:37:51.392	00:00:16.829	1010	-1024	-768	-1	-1	-1	-1	4	-1024	-768	-1	-1	-1	-1	4		0	0						Untertest1.avi	0	880	547	72	111				0	Content		-72	-111	16829336	624005251
16846	08:37:51.409	00:00:16.845	1011	-1024	-768	-1	-1	-1	-1	4	-1024	-768	-1	-1	-1	-1	4		0	0						Untertest1.avi	0	880	547	72	111				0	Content		-72	-111	16845964	624021879
16863	08:37:51.426	00:00:16.863	1012	-1024	-768	-1	-1	-1	-1	4	-1024	-768	-1	-1	-1	-1	4		0	0						Untertest1.avi	0	880	547	72	111				0	Content		-72	-111	16863004	624038919
16880	08:37:51.443	00:00:16.879	1013	-1024	-768	-1	-1	-1	-1	4	-1024	-768	-1	-1	-1	-1	4		0	0						Untertest1.avi	0	880	547	72	111				0	Content		-72	-111	16879672	624055587
16896	08:37:51.459	00:00:16.896	1014	-1024	-768	-1	-1	-1	-1	4	-1024	-768	-1	-1	-1	-1	4		0	0						Untertest1.avi	0	880	547	72	111				0	Content		-72	-111	16896339	624072254
16914	08:37:51.477	00:00:16.913	1015	-1024	-768	-1	-1	-1	-1	4	-1024	-768	-1	-1	-1	-1	4		0	0						Untertest1.avi	0	880	547	72	111				0	Content		-72	-111	16913503	624089418
16930	08:37:51.493	00:00:16.930	1016	-1024	-768	-1	-1	-1	-1	4	-1024	-768	-1	-1	-1	-1	4		0	0						Untertest1.avi	0	880	547	72	111				0	Content		-72	-111	16930170	624106085
16947	08:37:51.510	00:00:16.946	1017	-1024	-768	-1	-1	-1	-1	4	-1024	-768	-1	-1	-1	-1	4		0	0						Untertest1.avi	0	880	547	72	111				0	Content		-72	-111	16946838	624122753
16964	08:37:51.527	00:00:16.964	1018	-1024	-768	-1	-1	-1	-1	4	-1024	-768	-1	-1	-1	-1	4		0	0						Untertest1.avi	0	880	547	72	111				0	Content		-72	-111	16964449	624140364
16979	08:37:51.542	00:00:16.979	1019	-1024	-768	-1	-1	-1	-1	4	-1024	-768	-1	-1	-1	-1	4		0	0						Untertest1.avi	0	880	547	72	111				0	Content		-72	-111	16979197	624155112
16996	08:37:51.559	00:00:16.995	1020	-1024	-768	-1	-1	-1	-1	4	-1024	-768	-1	-1	-1	-1	4		0	0						Untertest1.avi	0	880	547	72	111				0	Content		-72	-111	16995865	624171780
17013	08:37:51.576	00:00:17.012	1021	-1024	-768	-1	-1	-1	-1	4	-1024	-768	-1	-1	-1	-1	4		0	0						Untertest1.avi	0	880	547	72	111				0	Content		-72	-111	17012532	624188447
17029	08:37:51.592	00:00:17.029	1022	-1024	-768	-1	-1	-1	-1	4	-1024	-768	-1	-1	-1	-1	4		0	0						Untertest1.avi	0	880	547	72	111				0	Content		-72	-111	17029200	624205115
17046	08:37:51.609	00:00:17.045	1023	-1024	-768	-1	-1	-1	-1	4	-1024	-768	-1	-1	-1	-1	4		0	0						Untertest1.avi	0	880	547	72	111				0	Content		-72	-111	17045884	624221799
17063	08:37:51.626	00:00:17.062	1024	-1024	-768	-1	-1	-1	-1	4	-1024	-768	-1	-1	-1	-1	4		0	0						Untertest1.avi	0	880	547	72	111				0	Content		-72	-111	17062552	624238467
17079	08:37:51.642	00:00:17.079	1025	-1024	-768	-1	-1	-1	-1	4	-1024	-768	-1	-1	-1	-1	4		0	0						Untertest1.avi	0	880	547	72	111				0	Content		-72	-111	17079219	624255134
17096	08:37:51.659	00:00:17.095	1026	-1024	-768	-1	-1	-1	-1	4	-1024	-768	-1	-1	-1	-1	4		0	0						Untertest1.avi	0	880	547	72	111				0	Content		-72	-111	17095870	624271785
17112	08:37:51.675	00:00:17.112	1027	-1024	-768	-1	-1	-1	-1	4	-1024	-768	-1	-1	-1	-1	4		0	0						Untertest1.avi	0	880	547	72	111				0	Content		-72	-111	17112440	624288355
17129	08:37:51.692	00:00:17.129	1028	-1024	-768	-1	-1	-1	-1	4	-1024	-768	-1	-1	-1	-1	4		0	0						Untertest1.avi	0	880	547	72	111				0	Content		-72	-111	17129314	624305229
17146	08:37:51.709	00:00:17.145	1029	-1024	-768	-1	-1	-1	-1	4	-1024	-768	-1	-1	-1	-1	4		0	0						Untertest1.avi	0	880	547	72	111				0	Content		-72	-111	17145982	624321897
17163	08:37:51.726	00:00:17.162	1030	-1024	-768	-1	-1	-1	-1	4	-1024	-768	-1	-1	-1	-1	4		0	0						Untertest1.avi	0	880	547	72	111				0	Content		-72	-111	17162649	624338564
17180	08:37:51.743	00:00:17.179	1031	-1024	-768	-1	-1	-1	-1	4	-1024	-768	-1	-1	-1	-1	4		0	0						Untertest1.avi	0	880	547	72	111				0	Content		-72	-111	17179626	624355541
17196	08:37:51.759	00:00:17.196	1032	-1024	-768	-1	-1	-1	-1	4	-1024	-768	-1	-1	-1	-1	4		0	0						Untertest1.avi	0	880	547	72	111				0	Content		-72	-111	17196293	624372208
17213	08:37:51.776	00:00:17.212	1033	-1024	-768	-1	-1	-1	-1	4	-1024	-768	-1	-1	-1	-1	4		0	0						Untertest1.avi	0	880	547	72	111				0	Content		-72	-111	17212960	624388875
17230	08:37:51.793	00:00:17.230	1034	-1024	-768	-1	-1	-1	-1	4	-1024	-768	-1	-1	-1	-1	4		0	0						Untertest1.avi	0	880	547	72	111				0	Content		-72	-111	17230260	624406175
17247	08:37:51.810	00:00:17.246	1035	-1024	-768	-1	-1	-1	-1	4	-1024	-768	-1	-1	-1	-1	4		0	0						Untertest1.avi	0	880	547	72	111				0	Content		-72	-111	17246927	624422842
17263	08:37:51.826	00:00:17.263	1036	-1024	-768	-1	-1	-1	-1	4	-1024	-768	-1	-1	-1	-1	4		0	0						Untertest1.avi	0	880	547	72	111				0	Content		-72	-111	17263184	624439099
17280	08:37:51.843	00:00:17.279	1037	-1024	-768	-1	-1	-1	-1	4	-1024	-768	-1	-1	-1	-1	4		0	0						Untertest1.avi	0	880	547	72	111				0	Content		-72	-111	17279851	624455766
17297	08:37:51.860	00:00:17.296	1038	-1024	-768	-1	-1	-1	-1	4	-1024	-768	-1	-1	-1	-1	4		0	0						Untertest1.avi	0	880	547	72	111				0	Content		-72	-111	17296519	624472434
17312	08:37:51.875	00:00:17.312	1039	-1024	-768	-1	-1	-1	-1	4	-1024	-768	-1	-1	-1	-1	4		0	0						Untertest1.avi	0	880	547	72	111				0	Content		-72	-111	17312305	624488220
17329	08:37:51.892	00:00:17.328	1040	-1024	-768	-1	-1	-1	-1	4	-1024	-768	-1	-1	-1	-1	4		0	0						Untertest1.avi	0	880	547	72	111				0	Content		-72	-111	17328930	624504845
17346	08:37:51.909	00:00:17.345	1041	-1024	-768	-1	-1	-1	-1	4	-1024	-768	-1	-1	-1	-1	4		0	0						Untertest1.avi	0	880	547	72	111				0	Content		-72	-111	17345615	624521530
17362	08:37:51.925	00:00:17.362	1042	-1024	-768	-1	-1	-1	-1	4	-1024	-768	-1	-1	-1	-1	4		0	0						Untertest1.avi	0	880	547	72	111				0	Content		-72	-111	17362282	624538197
17379	08:37:51.942	00:00:17.378	1043	-1024	-768	-1	-1	-1	-1	4	-1024	-768	-1	-1	-1	-1	4		0	0						Untertest1.avi	0	880	547	72	111				0	Content		-72	-111	17378950	624554865
17396	08:37:51.959	00:00:17.395	1044	-1024	-768	-1	-1	-1	-1	4	-1024	-768	-1	-1	-1	-1	4		0	0						Untertest1.avi	0	880	547	72	111				0	Content		-72	-111	17395729	624571644
17412	08:37:51.975	00:00:17.412	1045	-1024	-768	-1	-1	-1	-1	4	-1024	-768	-1	-1	-1	-1	4		0	0						Untertest1.avi	0	880	547	72	111				0	Content		-72	-111	17412295	624588210
17429	08:37:51.992	00:00:17.428	1046	-1024	-768	-1	-1	-1	-1	4	-1024	-768	-1	-1	-1	-1	4		0	0						Untertest1.avi	0	880	547	72	111				0	Content		-72	-111	17428928	624604843
17446	08:37:52.009	00:00:17.445	1047	-1024	-768	-1	-1	-1	-1	4	-1024	-768	-1	-1	-1	-1	4		0	0						Untertest1.avi	0	880	547	72	111				0	Content		-72	-111	17445967	624621882
17463	08:37:52.026	00:00:17.462	1048	-1024	-768	-1	-1	-1	-1	4	-1024	-768	-1	-1	-1	-1	4		0	0						Untertest1.avi	0	880	547	72	111				0	Content		-72	-111	17462635	624638550
17479	08:37:52.042	00:00:17.479	1049	-1024	-768	-1	-1	-1	-1	4	-1024	-768	-1	-1	-1	-1	4		0	0						Untertest1.avi	0	880	547	72	111				0	Content		-72	-111	17479302	624655217
17496	08:37:52.059	00:00:17.496	1050	-1024	-768	-1	-1	-1	-1	4	-1024	-768	-1	-1	-1	-1	4		0	0						Untertest1.avi	0	880	547	72	111				0	Content		-72	-111	17496466	624672381
17513	08:37:52.076	00:00:17.513	1051	-1024	-768	-1	-1	-1	-1	4	-1024	-768	-1	-1	-1	-1	4		0	0						Untertest1.avi	0	880	547	72	111				0	Content		-72	-111	17513133	624689048
17530	08:37:52.093	00:00:17.529	1052	-1024	-768	-1	-1	-1	-1	4	-1024	-768	-1	-1	-1	-1	4		0	0						Untertest1.avi	0	880	547	72	111				0	Content		-72	-111	17529800	624705715
17547	08:37:52.110	00:00:17.547	1053	-1024	-768	-1	-1	-1	-1	4	-1024	-768	-1	-1	-1	-1	4		0	0						Untertest1.avi	0	880	547	72	111				0	Content		-72	-111	17547424	624723339
17562	08:37:52.125	00:00:17.562	1054	-1024	-768	-1	-1	-1	-1	4	-1024	-768	-1	-1	-1	-1	4		0	0						Untertest1.avi	0	880	547	72	111				0	Content		-72	-111	17562159	624738074
17579	08:37:52.142	00:00:17.578	1055	-1024	-768	-1	-1	-1	-1	4	-1024	-768	-1	-1	-1	-1	4		0	0						Untertest1.avi	0	880	547	72	111				0	Content		-72	-111	17578826	624754741
17595	08:37:52.158	00:00:17.595	1056	-1024	-768	-1	-1	-1	-1	4	-1024	-768	-1	-1	-1	-1	4		0	0						Untertest1.avi	0	880	547	72	111				0	Content		-72	-111	17595493	624771408
17612	08:37:52.175	00:00:17.612	1057	-1024	-768	-1	-1	-1	-1	4	-1024	-768	-1	-1	-1	-1	4		0	0						Untertest1.avi	0	880	547	72	111				0	Content		-72	-111	17612161	624788076
17629	08:37:52.192	00:00:17.628	1058	-1024	-768	-1	-1	-1	-1	4	-1024	-768	-1	-1	-1	-1	4		0	0						Untertest1.avi	0	880	547	72	111				0	Content		-72	-111	17628844	624804759
17646	08:37:52.209	00:00:17.645	1059	-1024	-768	-1	-1	-1	-1	4	-1024	-768	-1	-1	-1	-1	4		0	0						Untertest1.avi	0	880	547	72	111				0	Content		-72	-111	17645511	624821426
17662	08:37:52.225	00:00:17.662	1060	-1024	-768	-1	-1	-1	-1	4	-1024	-768	-1	-1	-1	-1	4		0	0						Untertest1.avi	0	880	547	72	111				0	Content		-72	-111	17662179	624838094
17679	08:37:52.242	00:00:17.678	1061	-1024	-768	-1	-1	-1	-1	4	-1024	-768	-1	-1	-1	-1	4		0	0						Untertest1.avi	0	880	547	72	111				0	Content		-72	-111	17678832	624854747
17695	08:37:52.258	00:00:17.695	1062	-1024	-768	-1	-1	-1	-1	4	-1024	-768	-1	-1	-1	-1	4		0	0						Untertest1.avi	0	880	547	72	111				0	Content		-72	-111	17695416	624871331
17712	08:37:52.275	00:00:17.712	1063	-1024	-768	-1	-1	-1	-1	4	-1024	-768	-1	-1	-1	-1	4		0	0						Untertest1.avi	0	880	547	72	111				0	Content		-72	-111	17712286	624888201
17729	08:37:52.292	00:00:17.728	1064	-1024	-768	-1	-1	-1	-1	4	-1024	-768	-1	-1	-1	-1	4		0	0						Untertest1.avi	0	880	547	72	111				0	Content		-72	-111	17728953	624904868
17746	08:37:52.309	00:00:17.745	1065	-1024	-768	-1	-1	-1	-1	4	-1024	-768	-1	-1	-1	-1	4		0	0						Untertest1.avi	0	880	547	72	111				0	Content		-72	-111	17745621	624921536
17763	08:37:52.326	00:00:17.762	1066	-1024	-768	-1	-1	-1	-1	4	-1024	-768	-1	-1	-1	-1	4		0	0						Untertest1.avi	0	880	547	72	111				0	Content		-72	-111	17762587	624938502
17779	08:37:52.342	00:00:17.779	1067	-1024	-768	-1	-1	-1	-1	4	-1024	-768	-1	-1	-1	-1	4		0	0						Untertest1.avi	0	880	547	72	111				0	Content		-72	-111	17779255	624955170
17796	08:37:52.359	00:00:17.795	1068	-1024	-768	-1	-1	-1	-1	4	-1024	-768	-1	-1	-1	-1	4		0	0						Untertest1.avi	0	880	547	72	111				0	Content		-72	-111	17795922	624971837
17813	08:37:52.376	00:00:17.813	1069	-1024	-768	-1	-1	-1	-1	4	-1024	-768	-1	-1	-1	-1	4		0	0						Untertest1.avi	0	880	547	72	111				0	Content		-72	-111	17813278	624989193
17831	08:37:52.394	00:00:17.830	1070	-1024	-768	-1	-1	-1	-1	4	-1024	-768	-1	-1	-1	-1	4		0	0						Untertest1.avi	0	880	547	72	111				0	Content		-72	-111	17830528	625006443
17847	08:37:52.410	00:00:17.846	1071	-1024	-768	-1	-1	-1	-1	4	-1024	-768	-1	-1	-1	-1	4		0	0						Untertest1.avi	0	880	547	72	111				0	Content		-72	-111	17846566	625022481
17863	08:37:52.426	00:00:17.863	1072	-1024	-768	-1	-1	-1	-1	4	-1024	-768	-1	-1	-1	-1	4		0	0						Untertest1.avi	0	880	547	72	111				0	Content		-72	-111	17863233	625039148
17880	08:37:52.443	00:00:17.879	1073	-1024	-768	-1	-1	-1	-1	4	-1024	-768	-1	-1	-1	-1	4		0	0						Untertest1.avi	0	880	547	72	111				0	Content		-72	-111	17879900	625055815
17896	08:37:52.459	00:00:17.896	1074	-1024	-768	-1	-1	-1	-1	4	-1024	-768	-1	-1	-1	-1	4		0	0						Untertest1.avi	0	880	547	72	111				0	Content		-72	-111	17896148	625072063
17913	08:37:52.476	00:00:17.912	1075	-1024	-768	-1	-1	-1	-1	4	-1024	-768	-1	-1	-1	-1	4		0	0						Untertest1.avi	0	880	547	72	111				0	Content		-72	-111	17912815	625088730
17929	08:37:52.492	00:00:17.929	1076	-1024	-768	-1	-1	-1	-1	4	-1024	-768	-1	-1	-1	-1	4		0	0						Untertest1.avi	0	880	547	72	111				0	Content		-72	-111	17929483	625105398
17945	08:37:52.508	00:00:17.945	1077	-1024	-768	-1	-1	-1	-1	4	-1024	-768	-1	-1	-1	-1	4		0	0						Untertest1.avi	0	880	547	72	111				0	Content		-72	-111	17945264	625121179
17962	08:37:52.525	00:00:17.961	1078	-1024	-768	-1	-1	-1	-1	4	-1024	-768	-1	-1	-1	-1	4		0	0						Untertest1.avi	0	880	547	72	111				0	Content		-72	-111	17961943	625137858
17979	08:37:52.542	00:00:17.978	1079	-1024	-768	-1	-1	-1	-1	4	-1024	-768	-1	-1	-1	-1	4		0	0						Untertest1.avi	0	880	547	72	111				0	Content		-72	-111	17978590	625154505
17995	08:37:52.558	00:00:17.995	1080	-1024	-768	-1	-1	-1	-1	4	-1024	-768	-1	-1	-1	-1	4		0	0						Untertest1.avi	0	880	547	72	111				0	Content		-72	-111	17995257	625171172
18012	08:37:52.575	00:00:18.011	1081	-1024	-768	-1	-1	-1	-1	4	-1024	-768	-1	-1	-1	-1	4		0	0						Untertest1.avi	0	880	547	72	111				0	Content		-72	-111	18011925	625187840
18029	08:37:52.592	00:00:18.028	1082	-1024	-768	-1	-1	-1	-1	4	-1024	-768	-1	-1	-1	-1	4		0	0						Untertest1.avi	0	880	547	72	111				0	Content		-72	-111	18028749	625204664
18045	08:37:52.608	00:00:18.045	1083	-1024	-768	-1	-1	-1	-1	4	-1024	-768	-1	-1	-1	-1	4		0	0						Untertest1.avi	0	880	547	72	111				0	Content		-72	-111	18045417	625221332
18062	08:37:52.625	00:00:18.062	1084	-1024	-768	-1	-1	-1	-1	4	-1024	-768	-1	-1	-1	-1	4		0	0						Untertest1.avi	0	880	547	72	111				0	Content		-72	-111	18062084	625237999
18079	08:37:52.642	00:00:18.079	1085	-1024	-768	-1	-1	-1	-1	4	-1024	-768	-1	-1	-1	-1	4		0	0						Untertest1.avi	0	880	547	72	111				0	Content		-72	-111	18079144	625255059
18096	08:37:52.659	00:00:18.096	1086	-1024	-768	-1	-1	-1	-1	4	-1024	-768	-1	-1	-1	-1	4		0	0						Untertest1.avi	0	880	547	72	111				0	Content		-72	-111	18096420	625272335
18113	08:37:52.676	00:00:18.112	1087	-1024	-768	-1	-1	-1	-1	4	-1024	-768	-1	-1	-1	-1	4		0	0						Untertest1.avi	0	880	547	72	111				0	Content		-72	-111	18112656	625288571
18129	08:37:52.692	00:00:18.129	1088	-1024	-768	-1	-1	-1	-1	4	-1024	-768	-1	-1	-1	-1	4		0	0						Untertest1.avi	0	880	547	72	111				0	Content		-72	-111	18129324	625305239
18146	08:37:52.709	00:00:18.145	1089	-1024	-768	-1	-1	-1	-1	4	-1024	-768	-1	-1	-1	-1	4		0	0						Untertest1.avi	0	880	547	72	111				0	Content		-72	-111	18145991	625321906
18162	08:37:52.725	00:00:18.162	1090	-1024	-768	-1	-1	-1	-1	4	-1024	-768	-1	-1	-1	-1	4		0	0						Untertest1.avi	0	880	547	72	111				0	Content		-72	-111	18162372	625338287
18179	08:37:52.742	00:00:18.179	1091	-1024	-768	-1	-1	-1	-1	4	-1024	-768	-1	-1	-1	-1	4		0	0						Untertest1.avi	0	880	547	72	111				0	Content		-72	-111	18179039	625354954
18196	08:37:52.759	00:00:18.195	1092	-1024	-768	-1	-1	-1	-1	4	-1024	-768	-1	-1	-1	-1	4		0	0						Untertest1.avi	0	880	547	72	111				0	Content		-72	-111	18195706	625371621
18212	08:37:52.775	00:00:18.211	1093	-1024	-768	-1	-1	-1	-1	4	-1024	-768	-1	-1	-1	-1	4		0	0						Untertest1.avi	0	880	547	72	111				0	Content		-72	-111	18211753	625387668
18228	08:37:52.791	00:00:18.228	1094	-1024	-768	-1	-1	-1	-1	4	-1024	-768	-1	-1	-1	-1	4		0	0						Untertest1.avi	0	880	547	72	111				0	Content		-72	-111	18228380	625404295
18245	08:37:52.808	00:00:18.245	1095	-1024	-768	-1	-1	-1	-1	4	-1024	-768	-1	-1	-1	-1	4		0	0						Untertest1.avi	0	880	547	72	111				0	Content		-72	-111	18245047	625420962
18262	08:37:52.825	00:00:18.261	1096	-1024	-768	-1	-1	-1	-1	4	-1024	-768	-1	-1	-1	-1	4		0	0						Untertest1.avi	0	880	547	72	111				0	Content		-72	-111	18261714	625437629
18278	08:37:52.841	00:00:18.278	1097	-1024	-768	-1	-1	-1	-1	4	-1024	-768	-1	-1	-1	-1	4		0	0						Untertest1.avi	0	880	547	72	111				0	Content		-72	-111	18278381	625454296
18295	08:37:52.858	00:00:18.295	1098	-1024	-768	-1	-1	-1	-1	4	-1024	-768	-1	-1	-1	-1	4		0	0						Untertest1.avi	0	880	547	72	111				0	Content		-72	-111	18295047	625470962
18312	08:37:52.875	00:00:18.311	1099	-1024	-768	-1	-1	-1	-1	4	-1024	-768	-1	-1	-1	-1	4		0	0						Untertest1.avi	0	880	547	72	111				0	Content		-72	-111	18311714	625487629
18328	08:37:52.891	00:00:18.328	1100	-1024	-768	-1	-1	-1	-1	4	-1024	-768	-1	-1	-1	-1	4		0	0						Untertest1.avi	0	880	547	72	111				0	Content		-72	-111	18328382	625504297
18345	08:37:52.908	00:00:18.345	1101	-1024	-768	-1	-1	-1	-1	4	-1024	-768	-1	-1	-1	-1	4		0	0						Untertest1.avi	0	880	547	72	111				0	Content		-72	-111	18345311	625521226
18362	08:37:52.925	00:00:18.361	1102	-1024	-768	-1	-1	-1	-1	4	-1024	-768	-1	-1	-1	-1	4		0	0						Untertest1.avi	0	880	547	72	111				0	Content		-72	-111	18361979	625537894
18379	08:37:52.942	00:00:18.378	1103	-1024	-768	-1	-1	-1	-1	4	-1024	-768	-1	-1	-1	-1	4		0	0						Untertest1.avi	0	880	547	72	111				0	Content		-72	-111	18378940	625554855
18396	08:37:52.959	00:00:18.395	1104	-1024	-768	-1	-1	-1	-1	4	-1024	-768	-1	-1	-1	-1	4		0	0						Untertest1.avi	0	880	547	72	111				0	Content		-72	-111	18395607	625571522
18412	08:37:52.975	00:00:18.412	1105	-1024	-768	-1	-1	-1	-1	4	-1024	-768	-1	-1	-1	-1	4		0	0						Untertest1.avi	0	880	547	72	111				0	Content		-72	-111	18412275	625588190
18430	08:37:52.993	00:00:18.429	1106	-1024	-768	-1	-1	-1	-1	4	-1024	-768	-1	-1	-1	-1	4		0	0						Untertest1.avi	0	880	547	72	111				0	Content		-72	-111	18429505	625605420
18446	08:37:53.009	00:00:18.446	1107	-1024	-768	-1	-1	-1	-1	4	-1024	-768	-1	-1	-1	-1	4		0	0						Untertest1.avi	0	880	547	72	111				0	Content		-72	-111	18446173	625622088
18462	08:37:53.025	00:00:18.462	1108	-1024	-768	-1	-1	-1	-1	4	-1024	-768	-1	-1	-1	-1	4		0	0						Untertest1.avi	0	880	547	72	111				0	Content		-72	-111	18462400	625638315
18479	08:37:53.042	00:00:18.479	1109	-1024	-768	-1	-1	-1	-1	4	-1024	-768	-1	-1	-1	-1	4		0	0						Untertest1.avi	0	880	547	72	111				0	Content		-72	-111	18479068	625654983
18496	08:37:53.059	00:00:18.495	1110	-1024	-768	-1	-1	-1	-1	4	-1024	-768	-1	-1	-1	-1	4		0	0						Untertest1.avi	0	880	547	72	111				0	Content		-72	-111	18495735	625671650
18512	08:37:53.075	00:00:18.511	1111	-1024	-768	-1	-1	-1	-1	4	-1024	-768	-1	-1	-1	-1	4		0	0						Untertest1.avi	0	880	547	72	111				0	Content		-72	-111	18511601	625687516
18528	08:37:53.091	00:00:18.528	1112	-1024	-768	-1	-1	-1	-1	4	-1024	-768	-1	-1	-1	-1	4		0	0						Untertest1.avi	0	880	547	72	111				0	Content		-72	-111	18528222	625704137
18545	08:37:53.108	00:00:18.544	1113	-1024	-768	-1	-1	-1	-1	4	-1024	-768	-1	-1	-1	-1	4		0	0						Untertest1.avi	0	880	547	72	111				0	Content		-72	-111	18544908	625720823
18562	08:37:53.125	00:00:18.561	1114	-1024	-768	-1	-1	-1	-1	4	-1024	-768	-1	-1	-1	-1	4		0	0						Untertest1.avi	0	880	547	72	111				0	Content		-72	-111	18561576	625737491
18578	08:37:53.141	00:00:18.578	1115	-1024	-768	-1	-1	-1	-1	4	-1024	-768	-1	-1	-1	-1	4		0	0						Untertest1.avi	0	880	547	72	111				0	Content		-72	-111	18578243	625754158
18595	08:37:53.158	00:00:18.594	1116	-1024	-768	-1	-1	-1	-1	4	-1024	-768	-1	-1	-1	-1	4		0	0						Untertest1.avi	0	880	547	72	111				0	Content		-72	-111	18594861	625770776
18612	08:37:53.175	00:00:18.611	1117	-1024	-768	-1	-1	-1	-1	4	-1024	-768	-1	-1	-1	-1	4		0	0						Untertest1.avi	0	880	547	72	111				0	Content		-72	-111	18611528	625787443
18628	08:37:53.191	00:00:18.628	1118	-1024	-768	-1	-1	-1	-1	4	-1024	-768	-1	-1	-1	-1	4		0	0						Untertest1.avi	0	880	547	72	111				0	Content		-72	-111	18628195	625804110
18645	08:37:53.208	00:00:18.644	1119	-1024	-768	-1	-1	-1	-1	4	-1024	-768	-1	-1	-1	-1	4		0	0						Untertest1.avi	0	880	547	72	111				0	Content		-72	-111	18644848	625820763
18661	08:37:53.224	00:00:18.661	1120	-1024	-768	-1	-1	-1	-1	4	-1024	-768	-1	-1	-1	-1	4		0	0						Untertest1.avi	0	880	547	72	111				0	Content		-72	-111	18661467	625837382
18679	08:37:53.242	00:00:18.678	1121	-1024	-768	-1	-1	-1	-1	4	-1024	-768	-1	-1	-1	-1	4		0	0						Untertest1.avi	0	880	547	72	111				0	Content		-72	-111	18678509	625854424
18695	08:37:53.258	00:00:18.695	1122	-1024	-768	-1	-1	-1	-1	4	-1024	-768	-1	-1	-1	-1	4		0	0						Untertest1.avi	0	880	547	72	111				0	Content		-72	-111	18695176	625871091
18712	08:37:53.275	00:00:18.711	1123	-1024	-768	-1	-1	-1	-1	4	-1024	-768	-1	-1	-1	-1	4		0	0						Untertest1.avi	0	880	547	72	111				0	Content		-72	-111	18711844	625887759
18729	08:37:53.292	00:00:18.729	1124	-1024	-768	-1	-1	-1	-1	4	-1024	-768	-1	-1	-1	-1	4		0	0						Untertest1.avi	0	880	547	72	111				0	Content		-72	-111	18729007	625904922
18746	08:37:53.309	00:00:18.745	1125	-1024	-768	-1	-1	-1	-1	4	-1024	-768	-1	-1	-1	-1	4		0	0						Untertest1.avi	0	880	547	72	111				0	Content		-72	-111	18745674	625921589
18762	08:37:53.325	00:00:18.762	1126	-1024	-768	-1	-1	-1	-1	4	-1024	-768	-1	-1	-1	-1	4		0	0						Untertest1.avi	0	880	547	72	111				0	Content		-72	-111	18762342	625938257
18779	08:37:53.342	00:00:18.778	1127	-1024	-768	-1	-1	-1	-1	4	-1024	-768	-1	-1	-1	-1	4		0	0						Untertest1.avi	0	880	547	72	111				0	Content		-72	-111	18778524	625954439
18795	08:37:53.358	00:00:18.795	1128	-1024	-768	-1	-1	-1	-1	4	-1024	-768	-1	-1	-1	-1	4		0	0						Untertest1.avi	0	880	547	72	111				0	Content		-72	-111	18795192	625971107
18812	08:37:53.375	00:00:18.811	1129	-1024	-768	-1	-1	-1	-1	4	-1024	-768	-1	-1	-1	-1	4		0	0						Untertest1.avi	0	880	547	72	111				0	Content		-72	-111	18811697	625987612
18828	08:37:53.391	00:00:18.828	1130	-1024	-768	-1	-1	-1	-1	4	-1024	-768	-1	-1	-1	-1	4		0	0						Untertest1.avi	0	880	547	72	111				0	Content		-72	-111	18828364	626004279
18845	08:37:53.408	00:00:18.845	1131	-1024	-768	-1	-1	-1	-1	4	-1024	-768	-1	-1	-1	-1	4		0	0						Untertest1.avi	0	880	547	72	111				0	Content		-72	-111	18845032	626020947
18861	08:37:53.424	00:00:18.861	1132	-1024	-768	-1	-1	-1	-1	4	-1024	-768	-1	-1	-1	-1	4		0	0						Untertest1.avi	0	880	547	72	111				0	Content		-72	-111	18861327	626037242
18878	08:37:53.441	00:00:18.877	1133	-1024	-768	-1	-1	-1	-1	4	-1024	-768	-1	-1	-1	-1	4		0	0						Untertest1.avi	0	880	547	72	111				0	Content		-72	-111	18877950	626053865
18895	08:37:53.458	00:00:18.894	1134	-1024	-768	-1	-1	-1	-1	4	-1024	-768	-1	-1	-1	-1	4		0	0						Untertest1.avi	0	880	547	72	111				0	Content		-72	-111	18894615	626070530
18911	08:37:53.474	00:00:18.911	1135	-1024	-768	-1	-1	-1	-1	4	-1024	-768	-1	-1	-1	-1	4		0	0						Untertest1.avi	0	880	547	72	111				0	Content		-72	-111	18911283	626087198
18928	08:37:53.491	00:00:18.927	1136	-1024	-768	-1	-1	-1	-1	4	-1024	-768	-1	-1	-1	-1	4		0	0						Untertest1.avi	0	880	547	72	111				0	Content		-72	-111	18927950	626103865
18945	08:37:53.508	00:00:18.944	1137	-1024	-768	-1	-1	-1	-1	4	-1024	-768	-1	-1	-1	-1	4		0	0						Untertest1.avi	0	880	547	72	111				0	Content		-72	-111	18944578	626120493
18961	08:37:53.524	00:00:18.961	1138	-1024	-768	-1	-1	-1	-1	4	-1024	-768	-1	-1	-1	-1	4		0	0						Untertest1.avi	0	880	547	72	111				0	Content		-72	-111	18961246	626137161
18978	08:37:53.541	00:00:18.977	1139	-1024	-768	-1	-1	-1	-1	4	-1024	-768	-1	-1	-1	-1	4		0	0						Untertest1.avi	0	880	547	72	111				0	Content		-72	-111	18977944	626153859
18995	08:37:53.558	00:00:18.995	1140	-1024	-768	-1	-1	-1	-1	4	-1024	-768	-1	-1	-1	-1	4		0	0						Untertest1.avi	0	880	547	72	111				0	Content		-72	-111	18995078	626170993
19012	08:37:53.575	00:00:19.012	1141	-1024	-768	-1	-1	-1	-1	4	-1024	-768	-1	-1	-1	-1	4		0	0						Untertest1.avi	0	880	547	72	111				0	Content		-72	-111	19012198	626188113
19029	08:37:53.592	00:00:19.028	1142	-1024	-768	-1	-1	-1	-1	4	-1024	-768	-1	-1	-1	-1	4		0	0						Untertest1.avi	0	880	547	72	111				0	Content		-72	-111	19028866	626204781
19046	08:37:53.609	00:00:19.045	1143	-1024	-768	-1	-1	-1	-1	4	-1024	-768	-1	-1	-1	-1	4		0	0						Untertest1.avi	0	880	547	72	111				0	Content		-72	-111	19045533	626221448
19062	08:37:53.625	00:00:19.061	1144	-1024	-768	-1	-1	-1	-1	4	-1024	-768	-1	-1	-1	-1	4		0	0						Untertest1.avi	0	880	547	72	111				0	Content		-72	-111	19061834	626237749
19079	08:37:53.642	00:00:19.078	1145	-1024	-768	-1	-1	-1	-1	4	-1024	-768	-1	-1	-1	-1	4		0	0						Untertest1.avi	0	880	547	72	111				0	Content		-72	-111	19078502	626254417
19095	08:37:53.658	00:00:19.095	1146	-1024	-768	-1	-1	-1	-1	4	-1024	-768	-1	-1	-1	-1	4		0	0						Untertest1.avi	0	880	547	72	111				0	Content		-72	-111	19095169	626271084
19111	08:37:53.674	00:00:19.111	1147	-1024	-768	-1	-1	-1	-1	4	-1024	-768	-1	-1	-1	-1	4		0	0						Untertest1.avi	0	880	547	72	111				0	Content		-72	-111	19111185	626287100
19128	08:37:53.691	00:00:19.127	1148	-1024	-768	-1	-1	-1	-1	4	-1024	-768	-1	-1	-1	-1	4		0	0						Untertest1.avi	0	880	547	72	111				0	Content		-72	-111	19127811	626303726
19144	08:37:53.707	00:00:19.144	1149	-1024	-768	-1	-1	-1	-1	4	-1024	-768	-1	-1	-1	-1	4		0	0						Untertest1.avi	0	880	547	72	111				0	Content		-72	-111	19144495	626320410
19161	08:37:53.724	00:00:19.161	1150	-1024	-768	-1	-1	-1	-1	4	-1024	-768	-1	-1	-1	-1	4		0	0						Untertest1.avi	0	880	547	72	111				0	Content		-72	-111	19161162	626337077
19178	08:37:53.741	00:00:19.177	1151	-1024	-768	-1	-1	-1	-1	4	-1024	-768	-1	-1	-1	-1	4		0	0						Untertest1.avi	0	880	547	72	111				0	Content		-72	-111	19177829	626353744
19194	08:37:53.757	00:00:19.194	1152	-1024	-768	-1	-1	-1	-1	4	-1024	-768	-1	-1	-1	-1	4		0	0						Untertest1.avi	0	880	547	72	111				0	Content		-72	-111	19194488	626370403
19211	08:37:53.774	00:00:19.211	1153	-1024	-768	-1	-1	-1	-1	4	-1024	-768	-1	-1	-1	-1	4		0	0						Untertest1.avi	0	880	547	72	111				0	Content		-72	-111	19211155	626387070
19228	08:37:53.791	00:00:19.227	1154	-1024	-768	-1	-1	-1	-1	4	-1024	-768	-1	-1	-1	-1	4		0	0						Untertest1.avi	0	880	547	72	111				0	Content		-72	-111	19227823	626403738
19244	08:37:53.807	00:00:19.244	1155	-1024	-768	-1	-1	-1	-1	4	-1024	-768	-1	-1	-1	-1	4		0	0						Untertest1.avi	0	880	547	72	111				0	Content		-72	-111	19244427	626420342
19261	08:37:53.824	00:00:19.261	1156	-1024	-768	-1	-1	-1	-1	4	-1024	-768	-1	-1	-1	-1	4		0	0						Untertest1.avi	0	880	547	72	111				0	Content		-72	-111	19261049	626436964
19278	08:37:53.841	00:00:19.278	1157	-1024	-768	-1	-1	-1	-1	4	-1024	-768	-1	-1	-1	-1	4		0	0						Untertest1.avi	0	880	547	72	111				0	Content		-72	-111	19278133	626454048
19295	08:37:53.858	00:00:19.294	1158	-1024	-768	-1	-1	-1	-1	4	-1024	-768	-1	-1	-1	-1	4		0	0						Untertest1.avi	0	880	547	72	111				0	Content		-72	-111	19294800	626470715
19311	08:37:53.874	00:00:19.311	1159	-1024	-768	-1	-1	-1	-1	4	-1024	-768	-1	-1	-1	-1	4		0	0						Untertest1.avi	0	880	547	72	111				0	Content		-72	-111	19311468	626487383
19329	08:37:53.892	00:00:19.328	1160	-1024	-768	-1	-1	-1	-1	4	-1024	-768	-1	-1	-1	-1	4		0	0						Untertest1.avi	0	880	547	72	111				0	Content		-72	-111	19328620	626504535
19345	08:37:53.908	00:00:19.345	1161	-1024	-768	-1	-1	-1	-1	4	-1024	-768	-1	-1	-1	-1	4		0	0						Untertest1.avi	0	880	547	72	111				0	Content		-72	-111	19345288	626521203
19362	08:37:53.925	00:00:19.361	1162	-1024	-768	-1	-1	-1	-1	4	-1024	-768	-1	-1	-1	-1	4		0	0						Untertest1.avi	0	880	547	72	111				0	Content		-72	-111	19361955	626537870
19378	08:37:53.941	00:00:19.378	1163	-1024	-768	-1	-1	-1	-1	4	-1024	-768	-1	-1	-1	-1	4		0	0						Untertest1.avi	0	880	547	72	111				0	Content		-72	-111	19378187	626554102
19395	08:37:53.958	00:00:19.394	1164	-1024	-768	-1	-1	-1	-1	4	-1024	-768	-1	-1	-1	-1	4		0	0						Untertest1.avi	0	880	547	72	111				0	Content		-72	-111	19394855	626570770
19411	08:37:53.974	00:00:19.411	1165	-1024	-768	-1	-1	-1	-1	4	-1024	-768	-1	-1	-1	-1	4		0	0						Untertest1.avi	0	880	547	72	111				0	Content		-72	-111	19411334	626587249
19428	08:37:53.991	00:00:19.428	1166	-1024	-768	-1	-1	-1	-1	4	-1024	-768	-1	-1	-1	-1	4		0	0						Untertest1.avi	0	880	547	72	111				0	Content		-72	-111	19428002	626603917
19445	08:37:54.008	00:00:19.444	1167	-1024	-768	-1	-1	-1	-1	4	-1024	-768	-1	-1	-1	-1	4		0	0						Untertest1.avi	0	880	547	72	111				0	Content		-72	-111	19444669	626620584
19461	08:37:54.024	00:00:19.460	1168	-1024	-768	-1	-1	-1	-1	4	-1024	-768	-1	-1	-1	-1	4		0	0						Untertest1.avi	0	880	547	72	111				0	Content		-72	-111	19460916	626636831
19478	08:37:54.041	00:00:19.477	1169	-1024	-768	-1	-1	-1	-1	4	-1024	-768	-1	-1	-1	-1	4		0	0						Untertest1.avi	0	880	547	72	111				0	Content		-72	-111	19477664	626653579
19494	08:37:54.057	00:00:19.494	1170	-1024	-768	-1	-1	-1	-1	4	-1024	-768	-1	-1	-1	-1	4		0	0						Untertest1.avi	0	880	547	72	111				0	Content		-72	-111	19494288	626670203
19511	08:37:54.074	00:00:19.510	1171	-1024	-768	-1	-1	-1	-1	4	-1024	-768	-1	-1	-1	-1	4		0	0						Untertest1.avi	0	880	547	72	111				0	Content		-72	-111	19510956	626686871
19528	08:37:54.091	00:00:19.527	1172	-1024	-768	-1	-1	-1	-1	4	-1024	-768	-1	-1	-1	-1	4		0	0						Untertest1.avi	0	880	547	72	111				0	Content		-72	-111	19527623	626703538
19544	08:37:54.107	00:00:19.544	1173	-1024	-768	-1	-1	-1	-1	4	-1024	-768	-1	-1	-1	-1	4		0	0						Untertest1.avi	0	880	547	72	111				0	Content		-72	-111	19544273	626720188
19561	08:37:54.124	00:00:19.560	1174	-1024	-768	-1	-1	-1	-1	4	-1024	-768	-1	-1	-1	-1	4		0	0						Untertest1.avi	0	880	547	72	111				0	Content		-72	-111	19560940	626736855
19578	08:37:54.141	00:00:19.577	1175	-1024	-768	-1	-1	-1	-1	4	-1024	-768	-1	-1	-1	-1	4		0	0						Untertest1.avi	0	880	547	72	111				0	Content		-72	-111	19577536	626753451
19595	08:37:54.158	00:00:19.594	1176	-1024	-768	-1	-1	-1	-1	4	-1024	-768	-1	-1	-1	-1	4		0	0						Untertest1.avi	0	880	547	72	111				0	Content		-72	-111	19594791	626770706
19612	08:37:54.175	00:00:19.611	1177	-1024	-768	-1	-1	-1	-1	4	-1024	-768	-1	-1	-1	-1	4		0	0						Untertest1.avi	0	880	547	72	111				0	Content		-72	-111	19611871	626787786
19629	08:37:54.192	00:00:19.628	1178	-1024	-768	-1	-1	-1	-1	4	-1024	-768	-1	-1	-1	-1	4		0	0						Untertest1.avi	0	880	547	72	111				0	Content		-72	-111	19628539	626804454
19645	08:37:54.208	00:00:19.645	1179	-1024	-768	-1	-1	-1	-1	4	-1024	-768	-1	-1	-1	-1	4		0	0						Untertest1.avi	0	880	547	72	111				0	Content		-72	-111	19645206	626821121
19662	08:37:54.225	00:00:19.661	1180	-1024	-768	-1	-1	-1	-1	4	-1024	-768	-1	-1	-1	-1	4		0	0						Untertest1.avi	0	880	547	72	111				0	Content		-72	-111	19661524	626837439
19678	08:37:54.241	00:00:19.678	1181	-1024	-768	-1	-1	-1	-1	4	-1024	-768	-1	-1	-1	-1	4		0	0						Untertest1.avi	0	880	547	72	111				0	Content		-72	-111	19678191	626854106
19695	08:37:54.258	00:00:19.694	1182	-1024	-768	-1	-1	-1	-1	4	-1024	-768	-1	-1	-1	-1	4		0	0						Untertest1.avi	0	880	547	72	111				0	Content		-72	-111	19694859	626870774
19711	08:37:54.274	00:00:19.710	1183	-1024	-768	-1	-1	-1	-1	4	-1024	-768	-1	-1	-1	-1	4		0	0						Untertest1.avi	0	880	547	72	111				0	Content		-72	-111	19710775	626886690
19727	08:37:54.290	00:00:19.727	1184	-1024	-768	-1	-1	-1	-1	4	-1024	-768	-1	-1	-1	-1	4		0	0						Untertest1.avi	0	880	547	72	111				0	Content		-72	-111	19727400	626903315
19744	08:37:54.307	00:00:19.744	1185	-1024	-768	-1	-1	-1	-1	4	-1024	-768	-1	-1	-1	-1	4		0	0						Untertest1.avi	0	880	547	72	111				0	Content		-72	-111	19744084	626919999
19761	08:37:54.324	00:00:19.760	1186	-1024	-768	-1	-1	-1	-1	4	-1024	-768	-1	-1	-1	-1	4		0	0						Untertest1.avi	0	880	547	72	111				0	Content		-72	-111	19760751	626936666
19777	08:37:54.340	00:00:19.777	1187	-1024	-768	-1	-1	-1	-1	4	-1024	-768	-1	-1	-1	-1	4		0	0						Untertest1.avi	0	880	547	72	111				0	Content		-72	-111	19777419	626953334
19794	08:37:54.357	00:00:19.794	1188	-1024	-768	-1	-1	-1	-1	4	-1024	-768	-1	-1	-1	-1	4		0	0						Untertest1.avi	0	880	547	72	111				0	Content		-72	-111	19794078	626969993
19811	08:37:54.374	00:00:19.810	1189	-1024	-768	-1	-1	-1	-1	4	-1024	-768	-1	-1	-1	-1	4		0	0						Untertest1.avi	0	880	547	72	111				0	Content		-72	-111	19810745	626986660
19827	08:37:54.390	00:00:19.827	1190	-1024	-768	-1	-1	-1	-1	4	-1024	-768	-1	-1	-1	-1	4		0	0						Untertest1.avi	0	880	547	72	111				0	Content		-72	-111	19827413	627003328
19844	08:37:54.407	00:00:19.844	1191	-1024	-768	-1	-1	-1	-1	4	-1024	-768	-1	-1	-1	-1	4		0	0						Untertest1.avi	0	880	547	72	111				0	Content		-72	-111	19844023	627019938
19861	08:37:54.424	00:00:19.860	1192	-1024	-768	-1	-1	-1	-1	4	-1024	-768	-1	-1	-1	-1	4		0	0						Untertest1.avi	0	880	547	72	111				0	Content		-72	-111	19860647	627036562
19878	08:37:54.441	00:00:19.877	1193	-1024	-768	-1	-1	-1	-1	4	-1024	-768	-1	-1	-1	-1	4		0	0						Untertest1.avi	0	880	547	72	111				0	Content		-72	-111	19877727	627053642
19894	08:37:54.457	00:00:19.894	1194	-1024	-768	-1	-1	-1	-1	4	-1024	-768	-1	-1	-1	-1	4		0	0						Untertest1.avi	0	880	547	72	111				0	Content		-72	-111	19894395	627070310
19911	08:37:54.474	00:00:19.911	1195	-1024	-768	-1	-1	-1	-1	4	-1024	-768	-1	-1	-1	-1	4		0	0						Untertest1.avi	0	880	547	72	111				0	Content		-72	-111	19911062	627086977
19928	08:37:54.491	00:00:19.928	1196	-1024	-768	-1	-1	-1	-1	4	-1024	-768	-1	-1	-1	-1	4		0	0						Untertest1.avi	0	880	547	72	111				0	Content		-72	-111	19928213	627104128
19945	08:37:54.508	00:00:19.944	1197	-1024	-768	-1	-1	-1	-1	4	-1024	-768	-1	-1	-1	-1	4		0	0						Untertest1.avi	0	880	547	72	111				0	Content		-72	-111	19944880	627120795
19962	08:37:54.525	00:00:19.961	1198	-1024	-768	-1	-1	-1	-1	4	-1024	-768	-1	-1	-1	-1	4		0	0						Untertest1.avi	0	880	547	72	111				0	Content		-72	-111	19961547	627137462
19978	08:37:54.541	00:00:19.977	1199	-1024	-768	-1	-1	-1	-1	4	-1024	-768	-1	-1	-1	-1	4		0	0						Untertest1.avi	0	880	547	72	111				0	Content		-72	-111	19977778	627153693
19994	08:37:54.557	00:00:19.994	1200	-1024	-768	-1	-1	-1	-1	4	-1024	-768	-1	-1	-1	-1	4		0	0						Untertest1.avi	0	880	547	72	111				0	Content		-72	-111	19994445	627170360
20011	08:37:54.574	00:00:20.010	1201	-1024	-768	-1	-1	-1	-1	4	-1024	-768	-1	-1	-1	-1	4		0	0						Untertest1.avi	0	880	547	72	111				0	Content		-72	-111	20010924	627186839
20028	08:37:54.591	00:00:20.027	1202	-1024	-768	-1	-1	-1	-1	4	-1024	-768	-1	-1	-1	-1	4		0	0						Untertest1.avi	0	880	547	72	111				0	Content		-72	-111	20027591	627203506
20044	08:37:54.607	00:00:20.044	1203	-1024	-768	-1	-1	-1	-1	4	-1024	-768	-1	-1	-1	-1	4		0	0						Untertest1.avi	0	880	547	72	111				0	Content		-72	-111	20044258	627220173
20061	08:37:54.624	00:00:20.060	1204	-1024	-768	-1	-1	-1	-1	4	-1024	-768	-1	-1	-1	-1	4		0	0						Untertest1.avi	0	880	547	72	111				0	Content		-72	-111	20060628	627236543
20077	08:37:54.640	00:00:20.077	1205	-1024	-768	-1	-1	-1	-1	4	-1024	-768	-1	-1	-1	-1	4		0	0						Untertest1.avi	0	880	547	72	111				0	Content		-72	-111	20077249	627253164
20094	08:37:54.657	00:00:20.093	1206	-1024	-768	-1	-1	-1	-1	4	-1024	-768	-1	-1	-1	-1	4		0	0						Untertest1.avi	0	880	547	72	111				0	Content		-72	-111	20093878	627269793
20111	08:37:54.674	00:00:20.110	1207	-1024	-768	-1	-1	-1	-1	4	-1024	-768	-1	-1	-1	-1	4		0	0						Untertest1.avi	0	880	547	72	111				0	Content		-72	-111	20110545	627286460
20127	08:37:54.690	00:00:20.127	1208	-1024	-768	-1	-1	-1	-1	4	-1024	-768	-1	-1	-1	-1	4		0	0						Untertest1.avi	0	880	547	72	111				0	Content		-72	-111	20127213	627303128
20144	08:37:54.707	00:00:20.143	1209	-1024	-768	-1	-1	-1	-1	4	-1024	-768	-1	-1	-1	-1	4		0	0						Untertest1.avi	0	880	547	72	111				0	Content		-72	-111	20143852	627319767
20161	08:37:54.724	00:00:20.160	1210	-1024	-768	-1	-1	-1	-1	4	-1024	-768	-1	-1	-1	-1	4		0	0						Untertest1.avi	0	880	547	72	111				0	Content		-72	-111	20160519	627336434
20177	08:37:54.740	00:00:20.177	1211	-1024	-768	-1	-1	-1	-1	4	-1024	-768	-1	-1	-1	-1	4		0	0						Untertest1.avi	0	880	547	72	111				0	Content		-72	-111	20177187	627353102
20194	08:37:54.757	00:00:20.194	1212	-1024	-768	-1	-1	-1	-1	4	-1024	-768	-1	-1	-1	-1	4		0	0						Untertest1.avi	0	880	547	72	111				0	Content		-72	-111	20194087	627370002
20211	08:37:54.774	00:00:20.210	1213	-1024	-768	-1	-1	-1	-1	4	-1024	-768	-1	-1	-1	-1	4		0	0						Untertest1.avi	0	880	547	72	111				0	Content		-72	-111	20210755	627386670
20228	08:37:54.791	00:00:20.227	1214	-1024	-768	-1	-1	-1	-1	4	-1024	-768	-1	-1	-1	-1	4		0	0						Untertest1.avi	0	880	547	72	111				0	Content		-72	-111	20227748	627403663
20244	08:37:54.807	00:00:20.244	1215	-1024	-768	-1	-1	-1	-1	4	-1024	-768	-1	-1	-1	-1	4		0	0						Untertest1.avi	0	880	547	72	111				0	Content		-72	-111	20244416	627420331
20261	08:37:54.824	00:00:20.261	1216	-1024	-768	-1	-1	-1	-1	4	-1024	-768	-1	-1	-1	-1	4		0	0						Untertest1.avi	0	880	547	72	111				0	Content		-72	-111	20261083	627436998
20278	08:37:54.841	00:00:20.278	1217	-1024	-768	-1	-1	-1	-1	4	-1024	-768	-1	-1	-1	-1	4		0	0						Untertest1.avi	0	880	547	72	111				0	Content		-72	-111	20278344	627454259
20295	08:37:54.858	00:00:20.295	1218	-1024	-768	-1	-1	-1	-1	4	-1024	-768	-1	-1	-1	-1	4		0	0						Untertest1.avi	0	880	547	72	111				0	Content		-72	-111	20295012	627470927
20311	08:37:54.874	00:00:20.311	1219	-1024	-768	-1	-1	-1	-1	4	-1024	-768	-1	-1	-1	-1	4		0	0						Untertest1.avi	0	880	547	72	111				0	Content		-72	-111	20311251	627487166
20328	08:37:54.891	00:00:20.327	1220	-1024	-768	-1	-1	-1	-1	4	-1024	-768	-1	-1	-1	-1	4		0	0						Untertest1.avi	0	880	547	72	111				0	Content		-72	-111	20327919	627503834
20345	08:37:54.908	00:00:20.344	1221	-1024	-768	-1	-1	-1	-1	4	-1024	-768	-1	-1	-1	-1	4		0	0						Untertest1.avi	0	880	547	72	111				0	Content		-72	-111	20344586	627520501
20360	08:37:54.923	00:00:20.360	1222	-1024	-768	-1	-1	-1	-1	4	-1024	-768	-1	-1	-1	-1	4		0	0						Untertest1.avi	0	880	547	72	111				0	Content		-72	-111	20360351	627536266
20377	08:37:54.940	00:00:20.376	1223	-1024	-768	-1	-1	-1	-1	4	-1024	-768	-1	-1	-1	-1	4		0	0						Untertest1.avi	0	880	547	72	111				0	Content		-72	-111	20376975	627552890
20394	08:37:54.957	00:00:20.393	1224	-1024	-768	-1	-1	-1	-1	4	-1024	-768	-1	-1	-1	-1	4		0	0						Untertest1.avi	0	880	547	72	111				0	Content		-72	-111	20393659	627569574
20410	08:37:54.973	00:00:20.410	1225	-1024	-768	-1	-1	-1	-1	4	-1024	-768	-1	-1	-1	-1	4		0	0						Untertest1.avi	0	880	547	72	111				0	Content		-72	-111	20410327	627586242
20427	08:37:54.990	00:00:20.426	1226	-1024	-768	-1	-1	-1	-1	4	-1024	-768	-1	-1	-1	-1	4		0	0						Untertest1.avi	0	880	547	72	111				0	Content		-72	-111	20426994	627602909
20444	08:37:55.007	00:00:20.443	1227	-1024	-768	-1	-1	-1	-1	4	-1024	-768	-1	-1	-1	-1	4		0	0						Untertest1.avi	0	880	547	72	111				0	Content		-72	-111	20443654	627619569
20460	08:37:55.023	00:00:20.460	1228	-1024	-768	-1	-1	-1	-1	4	-1024	-768	-1	-1	-1	-1	4		0	0						Untertest1.avi	0	880	547	72	111				0	Content		-72	-111	20460321	627636236
20477	08:37:55.040	00:00:20.476	1229	-1024	-768	-1	-1	-1	-1	4	-1024	-768	-1	-1	-1	-1	4		0	0						Untertest1.avi	0	880	547	72	111				0	Content		-72	-111	20476988	627652903
20494	08:37:55.057	00:00:20.493	1230	-1024	-768	-1	-1	-1	-1	4	-1024	-768	-1	-1	-1	-1	4		0	0						Untertest1.avi	0	880	547	72	111				0	Content		-72	-111	20493594	627669509
20510	08:37:55.073	00:00:20.510	1231	-1024	-768	-1	-1	-1	-1	4	-1024	-768	-1	-1	-1	-1	4		0	0						Untertest1.avi	0	880	547	72	111				0	Content		-72	-111	20510221	627686136
20528	08:37:55.091	00:00:20.527	1232	-1024	-768	-1	-1	-1	-1	4	-1024	-768	-1	-1	-1	-1	4		0	0						Untertest1.avi	0	880	547	72	111				0	Content		-72	-111	20527539	627703454
20544	08:37:55.107	00:00:20.544	1233	-1024	-768	-1	-1	-1	-1	4	-1024	-768	-1	-1	-1	-1	4		0	0						Untertest1.avi	0	880	547	72	111				0	Content		-72	-111	20544206	627720121
20561	08:37:55.124	00:00:20.561	1234	-1024	-768	-1	-1	-1	-1	4	-1024	-768	-1	-1	-1	-1	4		0	0						Untertest1.avi	0	880	547	72	111				0	Content		-72	-111	20561293	627737208
20578	08:37:55.141	00:00:20.577	1235	-1024	-768	-1	-1	-1	-1	4	-1024	-768	-1	-1	-1	-1	4		0	0						Untertest1.avi	0	880	547	72	111				0	Content		-72	-111	20577960	627753875
20595	08:37:55.158	00:00:20.594	1236	-1024	-768	-1	-1	-1	-1	4	-1024	-768	-1	-1	-1	-1	4		0	0						Untertest1.avi	0	880	547	72	111				0	Content		-72	-111	20594627	627770542
20611	08:37:55.174	00:00:20.610	1237	-1024	-768	-1	-1	-1	-1	4	-1024	-768	-1	-1	-1	-1	4		0	0						Untertest1.avi	0	880	547	72	111				0	Content		-72	-111	20610735	627786650
20627	08:37:55.190	00:00:20.627	1238	-1024	-768	-1	-1	-1	-1	4	-1024	-768	-1	-1	-1	-1	4		0	0						Untertest1.avi	0	880	547	72	111				0	Content		-72	-111	20627402	627803317
20644	08:37:55.207	00:00:20.643	1239	-1024	-768	-1	-1	-1	-1	4	-1024	-768	-1	-1	-1	-1	4		0	0						Untertest1.avi	0	880	547	72	111				0	Content		-72	-111	20643882	627819797
20661	08:37:55.224	00:00:20.660	1240	-1024	-768	-1	-1	-1	-1	4	-1024	-768	-1	-1	-1	-1	4		0	0						Untertest1.avi	0	880	547	72	111				0	Content		-72	-111	20660549	627836464
20677	08:37:55.240	00:00:20.677	1241	-1024	-768	-1	-1	-1	-1	4	-1024	-768	-1	-1	-1	-1	4		0	0						Untertest1.avi	0	880	547	72	111				0	Content		-72	-111	20677217	627853132
20693	08:37:55.256	00:00:20.693	1242	-1024	-768	-1	-1	-1	-1	4	-1024	-768	-1	-1	-1	-1	4		0	0						Untertest1.avi	0	880	547	72	111				0	Content		-72	-111	20693464	627869379
20710	08:37:55.273	00:00:20.710	1243	-1024	-768	-1	-1	-1	-1	4	-1024	-768	-1	-1	-1	-1	4		0	0						Untertest1.avi	0	880	547	72	111				0	Content		-72	-111	20710093	627886008
20727	08:37:55.290	00:00:20.726	1244	-1024	-768	-1	-1	-1	-1	4	-1024	-768	-1	-1	-1	-1	4		0	0						Untertest1.avi	0	880	547	72	111				0	Content		-72	-111	20726759	627902674
20743	08:37:55.306	00:00:20.743	1245	-1024	-768	-1	-1	-1	-1	4	-1024	-768	-1	-1	-1	-1	4		0	0						Untertest1.avi	0	880	547	72	111				0	Content		-72	-111	20743426	627919341
20760	08:37:55.323	00:00:20.760	1246	-1024	-768	-1	-1	-1	-1	4	-1024	-768	-1	-1	-1	-1	4		0	0						Untertest1.avi	0	880	547	72	111				0	Content		-72	-111	20760094	627936009
20777	08:37:55.340	00:00:20.776	1247	-1024	-768	-1	-1	-1	-1	4	-1024	-768	-1	-1	-1	-1	4		0	0						Untertest1.avi	0	880	547	72	111				0	Content		-72	-111	20776757	627952672
20793	08:37:55.356	00:00:20.793	1248	-1024	-768	-1	-1	-1	-1	4	-1024	-768	-1	-1	-1	-1	4		0	0						Untertest1.avi	0	880	547	72	111				0	Content		-72	-111	20793424	627969339
20810	08:37:55.373	00:00:20.810	1249	-1024	-768	-1	-1	-1	-1	4	-1024	-768	-1	-1	-1	-1	4		0	0						Untertest1.avi	0	880	547	72	111				0	Content		-72	-111	20810092	627986007
20827	08:37:55.390	00:00:20.826	1250	-1024	-768	-1	-1	-1	-1	4	-1024	-768	-1	-1	-1	-1	4		0	0						Untertest1.avi	0	880	547	72	111				0	Content		-72	-111	20826705	628002620
20844	08:37:55.407	00:00:20.843	1251	-1024	-768	-1	-1	-1	-1	4	-1024	-768	-1	-1	-1	-1	4		0	0						Untertest1.avi	0	880	547	72	111				0	Content		-72	-111	20843958	628019873
20861	08:37:55.424	00:00:20.861	1252	-1024	-768	-1	-1	-1	-1	4	-1024	-768	-1	-1	-1	-1	4		0	0						Untertest1.avi	0	880	547	72	111				0	Content		-72	-111	20861036	628036951
20878	08:37:55.441	00:00:20.877	1253	-1024	-768	-1	-1	-1	-1	4	-1024	-768	-1	-1	-1	-1	4		0	0						Untertest1.avi	0	880	547	72	111				0	Content		-72	-111	20877704	628053619
20894	08:37:55.457	00:00:20.894	1254	-1024	-768	-1	-1	-1	-1	4	-1024	-768	-1	-1	-1	-1	4		0	0						Untertest1.avi	0	880	547	72	111				0	Content		-72	-111	20894371	628070286
20911	08:37:55.474	00:00:20.910	1255	-1024	-768	-1	-1	-1	-1	4	-1024	-768	-1	-1	-1	-1	4		0	0						Untertest1.avi	0	880	547	72	111				0	Content		-72	-111	20910687	628086602
20927	08:37:55.490	00:00:20.927	1256	-1024	-768	-1	-1	-1	-1	4	-1024	-768	-1	-1	-1	-1	4		0	0						Untertest1.avi	0	880	547	72	111				0	Content		-72	-111	20927354	628103269
20944	08:37:55.507	00:00:20.944	1257	-1024	-768	-1	-1	-1	-1	4	-1024	-768	-1	-1	-1	-1	4		0	0						Untertest1.avi	0	880	547	72	111				0	Content		-72	-111	20944021	628119936
20960	08:37:55.523	00:00:20.959	1258	-1024	-768	-1	-1	-1	-1	4	-1024	-768	-1	-1	-1	-1	4		0	0						Untertest1.avi	0	880	547	72	111				0	Content		-72	-111	20959938	628135853
20977	08:37:55.540	00:00:20.976	1259	-1024	-768	-1	-1	-1	-1	4	-1024	-768	-1	-1	-1	-1	4		0	0						Untertest1.avi	0	880	547	72	111				0	Content		-72	-111	20976560	628152475
20993	08:37:55.556	00:00:20.993	1260	-1024	-768	-1	-1	-1	-1	4	-1024	-768	-1	-1	-1	-1	4		0	0						Untertest1.avi	0	880	547	72	111				0	Content		-72	-111	20993246	628169161
21010	08:37:55.573	00:00:21.009	1261	-1024	-768	-1	-1	-1	-1	4	-1024	-768	-1	-1	-1	-1	4		0	0						Untertest1.avi	0	880	547	72	111				0	Content		-72	-111	21009913	628185828
21027	08:37:55.590	00:00:21.026	1262	-1024	-768	-1	-1	-1	-1	4	-1024	-768	-1	-1	-1	-1	4		0	0						Untertest1.avi	0	880	547	72	111				0	Content		-72	-111	21026580	628202495
21043	08:37:55.606	00:00:21.043	1263	-1024	-768	-1	-1	-1	-1	4	-1024	-768	-1	-1	-1	-1	4		0	0						Untertest1.avi	0	880	547	72	111				0	Content		-72	-111	21043239	628219154
21060	08:37:55.623	00:00:21.059	1264	-1024	-768	-1	-1	-1	-1	4	-1024	-768	-1	-1	-1	-1	4		0	0						Untertest1.avi	0	880	547	72	111				0	Content		-72	-111	21059906	628235821
21077	08:37:55.640	00:00:21.076	1265	-1024	-768	-1	-1	-1	-1	4	-1024	-768	-1	-1	-1	-1	4		0	0						Untertest1.avi	0	880	547	72	111				0	Content		-72	-111	21076574	628252489
21093	08:37:55.656	00:00:21.093	1266	-1024	-768	-1	-1	-1	-1	4	-1024	-768	-1	-1	-1	-1	4		0	0						Untertest1.avi	0	880	547	72	111				0	Content		-72	-111	21093188	628269103
21110	08:37:55.673	00:00:21.109	1267	-1024	-768	-1	-1	-1	-1	4	-1024	-768	-1	-1	-1	-1	4		0	0						Untertest1.avi	0	880	547	72	111				0	Content		-72	-111	21109938	628285853
21127	08:37:55.690	00:00:21.126	1268	-1024	-768	-1	-1	-1	-1	4	-1024	-768	-1	-1	-1	-1	4		0	0						Untertest1.avi	0	880	547	72	111				0	Content		-72	-111	21126976	628302891
21144	08:37:55.707	00:00:21.143	1269	-1024	-768	-1	-1	-1	-1	4	-1024	-768	-1	-1	-1	-1	4		0	0						Untertest1.avi	0	880	547	72	111				0	Content		-72	-111	21143643	628319558
21160	08:37:55.723	00:00:21.160	1270	-1024	-768	-1	-1	-1	-1	4	-1024	-768	-1	-1	-1	-1	4		0	0						Untertest1.avi	0	880	547	72	111				0	Content		-72	-111	21160311	628336226
21177	08:37:55.740	00:00:21.177	1271	-1024	-768	-1	-1	-1	-1	4	-1024	-768	-1	-1	-1	-1	4		0	0						Untertest1.avi	0	880	547	72	111				0	Content		-72	-111	21177432	628353347
21194	08:37:55.757	00:00:21.194	1272	-1024	-768	-1	-1	-1	-1	4	-1024	-768	-1	-1	-1	-1	4		0	0						Untertest1.avi	0	880	547	72	111				0	Content		-72	-111	21194100	628370015
21211	08:37:55.774	00:00:21.210	1273	-1024	-768	-1	-1	-1	-1	4	-1024	-768	-1	-1	-1	-1	4		0	0						Untertest1.avi	0	880	547	72	111				0	Content		-72	-111	21210767	628386682
21227	08:37:55.790	00:00:21.226	1274	-1024	-768	-1	-1	-1	-1	4	-1024	-768	-1	-1	-1	-1	4		0	0						Untertest1.avi	0	880	547	72	111				0	Content		-72	-111	21226972	628402887
21244	08:37:55.807	00:00:21.243	1275	-1024	-768	-1	-1	-1	-1	4	-1024	-768	-1	-1	-1	-1	4		0	0						Untertest1.avi	0	880	547	72	111				0	Content		-72	-111	21243639	628419554
21260	08:37:55.823	00:00:21.260	1276	-1024	-768	-1	-1	-1	-1	4	-1024	-768	-1	-1	-1	-1	4		0	0						Untertest1.avi	0	880	547	72	111				0	Content		-72	-111	21260151	628436066
21277	08:37:55.840	00:00:21.276	1277	-1024	-768	-1	-1	-1	-1	4	-1024	-768	-1	-1	-1	-1	4		0	0						Untertest1.avi	0	880	547	72	111				0	Content		-72	-111	21276819	628452734
21293	08:37:55.856	00:00:21.293	1278	-1024	-768	-1	-1	-1	-1	4	-1024	-768	-1	-1	-1	-1	4		0	0						Untertest1.avi	0	880	547	72	111				0	Content		-72	-111	21293486	628469401
21310	08:37:55.873	00:00:21.309	1279	-1024	-768	-1	-1	-1	-1	4	-1024	-768	-1	-1	-1	-1	4		0	0						Untertest1.avi	0	880	547	72	111				0	Content		-72	-111	21309797	628485712
21326	08:37:55.889	00:00:21.326	1280	-1024	-768	-1	-1	-1	-1	4	-1024	-768	-1	-1	-1	-1	4		0	0						Untertest1.avi	0	880	547	72	111				0	Content		-72	-111	21326418	628502333
21343	08:37:55.906	00:00:21.343	1281	-1024	-768	-1	-1	-1	-1	4	-1024	-768	-1	-1	-1	-1	4		0	0						Untertest1.avi	0	880	547	72	111				0	Content		-72	-111	21343085	628519000
21360	08:37:55.923	00:00:21.359	1282	-1024	-768	-1	-1	-1	-1	4	-1024	-768	-1	-1	-1	-1	4		0	0						Untertest1.avi	0	880	547	72	111				0	Content		-72	-111	21359753	628535668
21376	08:37:55.939	00:00:21.376	1283	-1024	-768	-1	-1	-1	-1	4	-1024	-768	-1	-1	-1	-1	4		0	0						Untertest1.avi	0	880	547	72	111				0	Content		-72	-111	21376420	628552335
21393	08:37:55.956	00:00:21.393	1284	-1024	-768	-1	-1	-1	-1	4	-1024	-768	-1	-1	-1	-1	4		0	0						Untertest1.avi	0	880	547	72	111				0	Content		-72	-111	21393044	628568959
21410	08:37:55.973	00:00:21.409	1285	-1024	-768	-1	-1	-1	-1	4	-1024	-768	-1	-1	-1	-1	4		0	0						Untertest1.avi	0	880	547	72	111				0	Content		-72	-111	21409711	628585626
21426	08:37:55.989	00:00:21.426	1286	-1024	-768	-1	-1	-1	-1	4	-1024	-768	-1	-1	-1	-1	4		0	0						Untertest1.avi	0	880	547	72	111				0	Content		-72	-111	21426379	628602294
21443	08:37:56.006	00:00:21.443	1287	-1024	-768	-1	-1	-1	-1	4	-1024	-768	-1	-1	-1	-1	4		0	0						Untertest1.avi	0	880	547	72	111				0	Content		-72	-111	21443268	628619183
21460	08:37:56.023	00:00:21.459	1288	-1024	-768	-1	-1	-1	-1	4	-1024	-768	-1	-1	-1	-1	4		0	0						Untertest1.avi	0	880	547	72	111				0	Content		-72	-111	21459935	628635850
21477	08:37:56.040	00:00:21.476	1289	-1024	-768	-1	-1	-1	-1	4	-1024	-768	-1	-1	-1	-1	4		0	0						Untertest1.avi	0	880	547	72	111				0	Content		-72	-111	21476927	628652842
21494	08:37:56.057	00:00:21.493	1290	-1024	-768	-1	-1	-1	-1	4	-1024	-768	-1	-1	-1	-1	4		0	0						Untertest1.avi	0	880	547	72	111				0	Content		-72	-111	21493594	628669509
21510	08:37:56.073	00:00:21.510	1291	-1024	-768	-1	-1	-1	-1	4	-1024	-768	-1	-1	-1	-1	4		0	0						Untertest1.avi	0	880	547	72	111				0	Content		-72	-111	21510262	628686177
21528	08:37:56.091	00:00:21.527	1292	-1024	-768	-1	-1	-1	-1	4	-1024	-768	-1	-1	-1	-1	4		0	0						Untertest1.avi	0	880	547	72	111				0	Content		-72	-111	21527520	628703435
21544	08:37:56.107	00:00:21.544	1293	-1024	-768	-1	-1	-1	-1	4	-1024	-768	-1	-1	-1	-1	4		0	0						Untertest1.avi	0	880	547	72	111				0	Content		-72	-111	21544188	628720103
21560	08:37:56.123	00:00:21.560	1294	-1024	-768	-1	-1	-1	-1	4	-1024	-768	-1	-1	-1	-1	4		0	0						Untertest1.avi	0	880	547	72	111				0	Content		-72	-111	21560426	628736341
21577	08:37:56.140	00:00:21.577	1295	-1024	-768	-1	-1	-1	-1	4	-1024	-768	-1	-1	-1	-1	4		0	0						Untertest1.avi	0	880	547	72	111				0	Content		-72	-111	21577093	628753008
21594	08:37:56.157	00:00:21.593	1296	-1024	-768	-1	-1	-1	-1	4	-1024	-768	-1	-1	-1	-1	4		0	0						Untertest1.avi	0	880	547	72	111				0	Content		-72	-111	21593761	628769676
21610	08:37:56.173	00:00:21.609	1297	-1024	-768	-1	-1	-1	-1	4	-1024	-768	-1	-1	-1	-1	4		0	0						Untertest1.avi	0	880	547	72	111				0	Content		-72	-111	21609521	628785436
21626	08:37:56.189	00:00:21.626	1298	-1024	-768	-1	-1	-1	-1	4	-1024	-768	-1	-1	-1	-1	4		0	0						Untertest1.avi	0	880	547	72	111				0	Content		-72	-111	21626143	628802058
21643	08:37:56.206	00:00:21.642	1299	-1024	-768	-1	-1	-1	-1	4	-1024	-768	-1	-1	-1	-1	4		0	0						Untertest1.avi	0	880	547	72	111				0	Content		-72	-111	21642828	628818743
21659	08:37:56.222	00:00:21.659	1300	-1024	-768	-1	-1	-1	-1	4	-1024	-768	-1	-1	-1	-1	4		0	0						Untertest1.avi	0	880	547	72	111				0	Content		-72	-111	21659496	628835411
21676	08:37:56.239	00:00:21.676	1301	-1024	-768	-1	-1	-1	-1	4	-1024	-768	-1	-1	-1	-1	4		0	0						Untertest1.avi	0	880	547	72	111				0	Content		-72	-111	21676163	628852078
21693	08:37:56.256	00:00:21.692	1302	-1024	-768	-1	-1	-1	-1	4	-1024	-768	-1	-1	-1	-1	4		0	0						Untertest1.avi	0	880	547	72	111				0	Content		-72	-111	21692822	628868737
21709	08:37:56.272	00:00:21.709	1303	-1024	-768	-1	-1	-1	-1	4	-1024	-768	-1	-1	-1	-1	4		0	0						Untertest1.avi	0	880	547	72	111				0	Content		-72	-111	21709490	628885405
21726	08:37:56.289	00:00:21.726	1304	-1024	-768	-1	-1	-1	-1	4	-1024	-768	-1	-1	-1	-1	4		0	0						Untertest1.avi	0	880	547	72	111				0	Content		-72	-111	21726157	628902072
21743	08:37:56.306	00:00:21.742	1305	-1024	-768	-1	-1	-1	-1	4	-1024	-768	-1	-1	-1	-1	4		0	0						Untertest1.avi	0	880	547	72	111				0	Content		-72	-111	21742768	628918683
21760	08:37:56.323	00:00:21.759	1306	-1024	-768	-1	-1	-1	-1	4	-1024	-768	-1	-1	-1	-1	4		0	0						Untertest1.avi	0	880	547	72	111				0	Content		-72	-111	21759702	628935617
21776	08:37:56.339	00:00:21.776	1307	-1024	-768	-1	-1	-1	-1	4	-1024	-768	-1	-1	-1	-1	4		0	0						Untertest1.avi	0	880	547	72	111				0	Content		-72	-111	21776370	628952285
21793	08:37:56.356	00:00:21.793	1308	-1024	-768	-1	-1	-1	-1	4	-1024	-768	-1	-1	-1	-1	4		0	0						Untertest1.avi	0	880	547	72	111				0	Content		-72	-111	21793395	628969310
21811	08:37:56.374	00:00:21.810	1309	-1024	-768	-1	-1	-1	-1	4	-1024	-768	-1	-1	-1	-1	4		0	0						Untertest1.avi	0	880	547	72	111				0	Content		-72	-111	21810691	628986606
21827	08:37:56.390	00:00:21.826	1310	-1024	-768	-1	-1	-1	-1	4	-1024	-768	-1	-1	-1	-1	4		0	0						Untertest1.avi	0	880	547	72	111				0	Content		-72	-111	21826922	629002837
21844	08:37:56.407	00:00:21.843	1311	-1024	-768	-1	-1	-1	-1	4	-1024	-768	-1	-1	-1	-1	4		0	0						Untertest1.avi	0	880	547	72	111				0	Content		-72	-111	21843589	629019504
21860	08:37:56.423	00:00:21.860	1312	-1024	-768	-1	-1	-1	-1	4	-1024	-768	-1	-1	-1	-1	4		0	0						Untertest1.avi	0	880	547	72	111				0	Content		-72	-111	21860257	629036172
21877	08:37:56.440	00:00:21.876	1313	-1024	-768	-1	-1	-1	-1	4	-1024	-768	-1	-1	-1	-1	4		0	0						Untertest1.avi	0	880	547	72	111				0	Content		-72	-111	21876631	629052546
21893	08:37:56.456	00:00:21.893	1314	-1024	-768	-1	-1	-1	-1	4	-1024	-768	-1	-1	-1	-1	4		0	0						Untertest1.avi	0	880	547	72	111				0	Content		-72	-111	21893299	629069214
21910	08:37:56.473	00:00:21.909	1315	-1024	-768	-1	-1	-1	-1	4	-1024	-768	-1	-1	-1	-1	4		0	0						Untertest1.avi	0	880	547	72	111				0	Content		-72	-111	21909966	629085881
21926	08:37:56.489	00:00:21.926	1316	-1024	-768	-1	-1	-1	-1	4	-1024	-768	-1	-1	-1	-1	4		0	0						Untertest1.avi	0	880	547	72	111				0	Content		-72	-111	21926004	629101919
21943	08:37:56.506	00:00:21.942	1317	-1024	-768	-1	-1	-1	-1	4	-1024	-768	-1	-1	-1	-1	4		0	0						Untertest1.avi	0	880	547	72	111				0	Content		-72	-111	21942626	629118541
21959	08:37:56.522	00:00:21.959	1318	-1024	-768	-1	-1	-1	-1	4	-1024	-768	-1	-1	-1	-1	4		0	0						Untertest1.avi	0	880	547	72	111				0	Content		-72	-111	21959292	629135207
21976	08:37:56.539	00:00:21.975	1319	-1024	-768	-1	-1	-1	-1	4	-1024	-768	-1	-1	-1	-1	4		0	0						Untertest1.avi	0	880	547	72	111				0	Content		-72	-111	21975960	629151875
21993	08:37:56.556	00:00:21.992	1320	-1024	-768	-1	-1	-1	-1	4	-1024	-768	-1	-1	-1	-1	4		0	0						Untertest1.avi	0	880	547	72	111				0	Content		-72	-111	21992627	629168542
22009	08:37:56.572	00:00:22.009	1321	-1024	-768	-1	-1	-1	-1	4	-1024	-768	-1	-1	-1	-1	4		0	0						Untertest1.avi	0	880	547	72	111				0	Content		-72	-111	22009315	629185230
22026	08:37:56.589	00:00:22.025	1322	-1024	-768	-1	-1	-1	-1	4	-1024	-768	-1	-1	-1	-1	4		0	0						Untertest1.avi	0	880	547	72	111				0	Content		-72	-111	22025983	629201898
22043	08:37:56.606	00:00:22.042	1323	-1024	-768	-1	-1	-1	-1	4	-1024	-768	-1	-1	-1	-1	4		0	0						Untertest1.avi	0	880	547	72	111				0	Content		-72	-111	22042621	629218536
22060	08:37:56.623	00:00:22.059	1324	-1024	-768	-1	-1	-1	-1	4	-1024	-768	-1	-1	-1	-1	4		0	0						Untertest1.avi	0	880	547	72	111				0	Content		-72	-111	22059877	629235792
22077	08:37:56.640	00:00:22.076	1325	-1024	-768	-1	-1	-1	-1	4	-1024	-768	-1	-1	-1	-1	4		0	0						Untertest1.avi	0	880	547	72	111				0	Content		-72	-111	22076958	629252873
22094	08:37:56.657	00:00:22.093	1326	-1024	-768	-1	-1	-1	-1	4	-1024	-768	-1	-1	-1	-1	4		0	0						Untertest1.avi	0	880	547	72	111				0	Content		-72	-111	22093626	629269541
22110	08:37:56.673	00:00:22.110	1327	-1024	-768	-1	-1	-1	-1	4	-1024	-768	-1	-1	-1	-1	4		0	0						Untertest1.avi	0	880	547	72	111				0	Content		-72	-111	22110293	629286208
22127	08:37:56.690	00:00:22.126	1328	-1024	-768	-1	-1	-1	-1	4	-1024	-768	-1	-1	-1	-1	4		0	0						Untertest1.avi	0	880	547	72	111				0	Content		-72	-111	22126609	629302524
22143	08:37:56.706	00:00:22.143	1329	-1024	-768	-1	-1	-1	-1	4	-1024	-768	-1	-1	-1	-1	4		0	0						Untertest1.avi	0	880	547	72	111				0	Content		-72	-111	22143277	629319192
22160	08:37:56.723	00:00:22.159	1330	-1024	-768	-1	-1	-1	-1	4	-1024	-768	-1	-1	-1	-1	4		0	0						Untertest1.avi	0	880	547	72	111				0	Content		-72	-111	22159944	629335859
22176	08:37:56.739	00:00:22.175	1331	-1024	-768	-1	-1	-1	-1	4	-1024	-768	-1	-1	-1	-1	4		0	0						Untertest1.avi	0	880	547	72	111				0	Content		-72	-111	22175863	629351778
22192	08:37:56.755	00:00:22.192	1332	-1024	-768	-1	-1	-1	-1	4	-1024	-768	-1	-1	-1	-1	4		0	0						Untertest1.avi	0	880	547	72	111				0	Content		-72	-111	22192484	629368399
22209	08:37:56.772	00:00:22.209	1333	-1024	-768	-1	-1	-1	-1	4	-1024	-768	-1	-1	-1	-1	4		0	0						Untertest1.avi	0	880	547	72	111				0	Content		-72	-111	22209170	629385085
22226	08:37:56.789	00:00:22.225	1334	-1024	-768	-1	-1	-1	-1	4	-1024	-768	-1	-1	-1	-1	4		0	0						Untertest1.avi	0	880	547	72	111				0	Content		-72	-111	22225837	629401752
22243	08:37:56.806	00:00:22.242	1335	-1024	-768	-1	-1	-1	-1	4	-1024	-768	-1	-1	-1	-1	4		0	0						Untertest1.avi	0	880	547	72	111				0	Content		-72	-111	22242504	629418419
22259	08:37:56.822	00:00:22.259	1336	-1024	-768	-1	-1	-1	-1	4	-1024	-768	-1	-1	-1	-1	4		0	0						Untertest1.avi	0	880	547	72	111				0	Content		-72	-111	22259165	629435080
22276	08:37:56.839	00:00:22.275	1337	-1024	-768	-1	-1	-1	-1	4	-1024	-768	-1	-1	-1	-1	4		0	0						Untertest1.avi	0	880	547	72	111				0	Content		-72	-111	22275832	629451747
22292	08:37:56.855	00:00:22.292	1338	-1024	-768	-1	-1	-1	-1	4	-1024	-768	-1	-1	-1	-1	4		0	0						Untertest1.avi	0	880	547	72	111				0	Content		-72	-111	22292500	629468415
22309	08:37:56.872	00:00:22.309	1339	-1024	-768	-1	-1	-1	-1	4	-1024	-768	-1	-1	-1	-1	4		0	0						Untertest1.avi	0	880	547	72	111				0	Content		-72	-111	22309108	629485023
22326	08:37:56.889	00:00:22.325	1340	-1024	-768	-1	-1	-1	-1	4	-1024	-768	-1	-1	-1	-1	4		0	0						Untertest1.avi	0	880	547	72	111				0	Content		-72	-111	22325732	629501647
22343	08:37:56.906	00:00:22.342	1341	-1024	-768	-1	-1	-1	-1	4	-1024	-768	-1	-1	-1	-1	4		0	0						Untertest1.avi	0	880	547	72	111				0	Content		-72	-111	22342816	629518731
22359	08:37:56.922	00:00:22.359	1342	-1024	-768	-1	-1	-1	-1	4	-1024	-768	-1	-1	-1	-1	4		0	0						Untertest1.avi	0	880	547	72	111				0	Content		-72	-111	22359483	629535398
22376	08:37:56.939	00:00:22.376	1343	-1024	-768	-1	-1	-1	-1	4	-1024	-768	-1	-1	-1	-1	4		0	0						Untertest1.avi	0	880	547	72	111				0	Content		-72	-111	22376151	629552066
22393	08:37:56.956	00:00:22.393	1344	-1024	-768	-1	-1	-1	-1	4	-1024	-768	-1	-1	-1	-1	4		0	0						Untertest1.avi	0	880	547	72	111				0	Content		-72	-111	22393307	629569222
22410	08:37:56.973	00:00:22.409	1345	-1024	-768	-1	-1	-1	-1	4	-1024	-768	-1	-1	-1	-1	4		0	0						Untertest1.avi	0	880	547	72	111				0	Content		-72	-111	22409975	629585890
22427	08:37:56.990	00:00:22.426	1346	-1024	-768	-1	-1	-1	-1	4	-1024	-768	-1	-1	-1	-1	4		0	0						Untertest1.avi	0	880	547	72	111				0	Content		-72	-111	22426642	629602557
22443	08:37:57.006	00:00:22.442	1347	-1024	-768	-1	-1	-1	-1	4	-1024	-768	-1	-1	-1	-1	4		0	0						Untertest1.avi	0	880	547	72	111				0	Content		-72	-111	22442877	629618792
22460	08:37:57.023	00:00:22.459	1348	-1024	-768	-1	-1	-1	-1	4	-1024	-768	-1	-1	-1	-1	4		0	0						Untertest1.avi	0	880	547	72	111				0	Content		-72	-111	22459545	629635460
22476	08:37:57.039	00:00:22.476	1349	-1024	-768	-1	-1	-1	-1	4	-1024	-768	-1	-1	-1	-1	4		0	0						Untertest1.avi	0	880	547	72	111				0	Content		-72	-111	22476021	629651936
22493	08:37:57.056	00:00:22.492	1350	-1024	-768	-1	-1	-1	-1	4	-1024	-768	-1	-1	-1	-1	4		0	0						Untertest1.avi	0	880	547	72	111				0	Content		-72	-111	22492689	629668604
22509	08:37:57.072	00:00:22.509	1351	-1024	-768	-1	-1	-1	-1	4	-1024	-768	-1	-1	-1	-1	4		0	0						Untertest1.avi	0	880	547	72	111				0	Content		-72	-111	22509356	629685271
22526	08:37:57.089	00:00:22.525	1352	-1024	-768	-1	-1	-1	-1	4	-1024	-768	-1	-1	-1	-1	4		0	0						Untertest1.avi	0	880	547	72	111				0	Content		-72	-111	22525720	629701635
22542	08:37:57.105	00:00:22.542	1353	-1024	-768	-1	-1	-1	-1	4	-1024	-768	-1	-1	-1	-1	4		0	0						Untertest1.avi	0	880	547	72	111				0	Content		-72	-111	22542342	629718257
22559	08:37:57.122	00:00:22.558	1354	-1024	-768	-1	-1	-1	-1	4	-1024	-768	-1	-1	-1	-1	4		0	0						Untertest1.avi	0	880	547	72	111				0	Content		-72	-111	22558966	629734881
22576	08:37:57.139	00:00:22.575	1355	-1024	-768	-1	-1	-1	-1	4	-1024	-768	-1	-1	-1	-1	4		0	0						Untertest1.avi	0	880	547	72	111				0	Content		-72	-111	22575634	629751549
22592	08:37:57.155	00:00:22.592	1356	-1024	-768	-1	-1	-1	-1	4	-1024	-768	-1	-1	-1	-1	4		0	0						Untertest1.avi	0	880	547	72	111				0	Content		-72	-111	22592301	629768216
22609	08:37:57.172	00:00:22.608	1357	-1024	-768	-1	-1	-1	-1	4	-1024	-768	-1	-1	-1	-1	4		0	0						Untertest1.avi	0	880	547	72	111				0	Content		-72	-111	22608937	629784852
22626	08:37:57.189	00:00:22.625	1358	-1024	-768	-1	-1	-1	-1	4	-1024	-768	-1	-1	-1	-1	4		0	0						Untertest1.avi	0	880	547	72	111				0	Content		-72	-111	22625604	629801519
22642	08:37:57.205	00:00:22.642	1359	-1024	-768	-1	-1	-1	-1	4	-1024	-768	-1	-1	-1	-1	4		0	0						Untertest1.avi	0	880	547	72	111				0	Content		-72	-111	22642272	629818187
22659	08:37:57.222	00:00:22.658	1360	-1024	-768	-1	-1	-1	-1	4	-1024	-768	-1	-1	-1	-1	4		0	0						Untertest1.avi	0	880	547	72	111				0	Content		-72	-111	22658866	629834781
22676	08:37:57.239	00:00:22.676	1361	-1024	-768	-1	-1	-1	-1	4	-1024	-768	-1	-1	-1	-1	4		0	0						Untertest1.avi	0	880	547	72	111				0	Content		-72	-111	22676091	629852006
22693	08:37:57.256	00:00:22.693	1362	-1024	-768	-1	-1	-1	-1	4	-1024	-768	-1	-1	-1	-1	4		0	0						Untertest1.avi	0	880	547	72	111				0	Content		-72	-111	22693172	629869087
22710	08:37:57.273	00:00:22.709	1363	-1024	-768	-1	-1	-1	-1	4	-1024	-768	-1	-1	-1	-1	4		0	0						Untertest1.avi	0	880	547	72	111				0	Content		-72	-111	22709839	629885754
22727	08:37:57.290	00:00:22.726	1364	-1024	-768	-1	-1	-1	-1	4	-1024	-768	-1	-1	-1	-1	4		0	0						Untertest1.avi	0	880	547	72	111				0	Content		-72	-111	22726507	629902422
22743	08:37:57.306	00:00:22.742	1365	-1024	-768	-1	-1	-1	-1	4	-1024	-768	-1	-1	-1	-1	4		0	0						Untertest1.avi	0	880	547	72	111				0	Content		-72	-111	22742822	629918737
22759	08:37:57.322	00:00:22.759	1366	-1024	-768	-1	-1	-1	-1	4	-1024	-768	-1	-1	-1	-1	4		0	0						Untertest1.avi	0	880	547	72	111				0	Content		-72	-111	22759490	629935405
22776	08:37:57.339	00:00:22.776	1367	-1024	-768	-1	-1	-1	-1	4	-1024	-768	-1	-1	-1	-1	4		0	0						Untertest1.avi	0	880	547	72	111				0	Content		-72	-111	22776157	629952072
22792	08:37:57.355	00:00:22.792	1368	-1024	-768	-1	-1	-1	-1	4	-1024	-768	-1	-1	-1	-1	4		0	0						Untertest1.avi	0	880	547	72	111				0	Content		-72	-111	22792074	629967989
22809	08:37:57.372	00:00:22.808	1369	-1024	-768	-1	-1	-1	-1	4	-1024	-768	-1	-1	-1	-1	4		0	0						Untertest1.avi	0	880	547	72	111				0	Content		-72	-111	22808832	629984747
22826	08:37:57.389	00:00:22.825	1370	-1024	-768	-1	-1	-1	-1	4	-1024	-768	-1	-1	-1	-1	4		0	0						Untertest1.avi	0	880	547	72	111				0	Content		-72	-111	22825514	630001429
22842	08:37:57.405	00:00:22.842	1371	-1024	-768	-1	-1	-1	-1	4	-1024	-768	-1	-1	-1	-1	4		0	0						Untertest1.avi	0	880	547	72	111				0	Content		-72	-111	22842182	630018097
22859	08:37:57.422	00:00:22.858	1372	-1024	-768	-1	-1	-1	-1	4	-1024	-768	-1	-1	-1	-1	4		0	0						Untertest1.avi	0	880	547	72	111				0	Content		-72	-111	22858849	630034764
22875	08:37:57.438	00:00:22.875	1373	-1024	-768	-1	-1	-1	-1	4	-1024	-768	-1	-1	-1	-1	4		0	0						Untertest1.avi	0	880	547	72	111				0	Content		-72	-111	22875462	630051377
22892	08:37:57.455	00:00:22.892	1374	-1024	-768	-1	-1	-1	-1	4	-1024	-768	-1	-1	-1	-1	4		0	0						Untertest1.avi	0	880	547	72	111				0	Content		-72	-111	22892130	630068045
22909	08:37:57.472	00:00:22.908	1375	-1024	-768	-1	-1	-1	-1	4	-1024	-768	-1	-1	-1	-1	4		0	0						Untertest1.avi	0	880	547	72	111				0	Content		-72	-111	22908797	630084712
22925	08:37:57.488	00:00:22.925	1376	-1024	-768	-1	-1	-1	-1	4	-1024	-768	-1	-1	-1	-1	4		0	0						Untertest1.avi	0	880	547	72	111				0	Content		-72	-111	22925315	630101230
22942	08:37:57.505	00:00:22.942	1377	-1024	-768	-1	-1	-1	-1	4	-1024	-768	-1	-1	-1	-1	4		0	0						Untertest1.avi	0	880	547	72	111				0	Content		-72	-111	22942058	630117973
22959	08:37:57.522	00:00:22.959	1378	-1024	-768	-1	-1	-1	-1	4	-1024	-768	-1	-1	-1	-1	4		0	0						Untertest1.avi	0	880	547	72	111				0	Content		-72	-111	22959100	630135015
22976	08:37:57.539	00:00:22.975	1379	-1024	-768	-1	-1	-1	-1	4	-1024	-768	-1	-1	-1	-1	4		0	0						Untertest1.avi	0	880	547	72	111				0	Content		-72	-111	22975767	630151682
22992	08:37:57.555	00:00:22.992	1380	-1024	-768	-1	-1	-1	-1	4	-1024	-768	-1	-1	-1	-1	4		0	0						Untertest1.avi	0	880	547	72	111				0	Content		-72	-111	22992434	630168349
23010	08:37:57.573	00:00:23.009	1381	-1024	-768	-1	-1	-1	-1	4	-1024	-768	-1	-1	-1	-1	4		0	0						Untertest1.avi	0	880	547	72	111				0	Content		-72	-111	23009599	630185514
23026	08:37:57.589	00:00:23.026	1382	-1024	-768	-1	-1	-1	-1	4	-1024	-768	-1	-1	-1	-1	4		0	0						Untertest1.avi	0	880	547	72	111				0	Content		-72	-111	23026266	630202181
23043	08:37:57.606	00:00:23.042	1383	-1024	-768	-1	-1	-1	-1	4	-1024	-768	-1	-1	-1	-1	4		0	0						Untertest1.avi	0	880	547	72	111				0	Content		-72	-111	23042934	630218849
23059	08:37:57.622	00:00:23.059	1384	-1024	-768	-1	-1	-1	-1	4	-1024	-768	-1	-1	-1	-1	4		0	0						Untertest1.avi	0	880	547	72	111				0	Content		-72	-111	23059117	630235032
23076	08:37:57.639	00:00:23.075	1385	-1024	-768	-1	-1	-1	-1	4	-1024	-768	-1	-1	-1	-1	4		0	0						Untertest1.avi	0	880	547	72	111				0	Content		-72	-111	23075785	630251700
23092	08:37:57.655	00:00:23.092	1386	-1024	-768	-1	-1	-1	-1	4	-1024	-768	-1	-1	-1	-1	4		0	0						Untertest1.avi	0	880	547	72	111				0	Content		-72	-111	23092289	630268204
23109	08:37:57.672	00:00:23.108	1387	-1024	-768	-1	-1	-1	-1	4	-1024	-768	-1	-1	-1	-1	4		0	0						Untertest1.avi	0	880	547	72	111				0	Content		-72	-111	23108956	630284871
23126	08:37:57.689	00:00:23.125	1388	-1024	-768	-1	-1	-1	-1	4	-1024	-768	-1	-1	-1	-1	4		0	0						Untertest1.avi	0	880	547	72	111				0	Content		-72	-111	23125624	630301539
23142	08:37:57.705	00:00:23.141	1389	-1024	-768	-1	-1	-1	-1	4	-1024	-768	-1	-1	-1	-1	4		0	0						Untertest1.avi	0	880	547	72	111				0	Content		-72	-111	23141919	630317834
23159	08:37:57.722	00:00:23.158	1390	-1024	-768	-1	-1	-1	-1	4	-1024	-768	-1	-1	-1	-1	4		0	0						Untertest1.avi	0	880	547	72	111				0	Content		-72	-111	23158545	630334460
23175	08:37:57.738	00:00:23.175	1391	-1024	-768	-1	-1	-1	-1	4	-1024	-768	-1	-1	-1	-1	4		0	0						Untertest1.avi	0	880	547	72	111				0	Content		-72	-111	23175210	630351125
23192	08:37:57.755	00:00:23.191	1392	-1024	-768	-1	-1	-1	-1	4	-1024	-768	-1	-1	-1	-1	4		0	0						Untertest1.avi	0	880	547	72	111				0	Content		-72	-111	23191878	630367793
23209	08:37:57.772	00:00:23.208	1393	-1024	-768	-1	-1	-1	-1	4	-1024	-768	-1	-1	-1	-1	4		0	0						Untertest1.avi	0	880	547	72	111				0	Content		-72	-111	23208545	630384460
23225	08:37:57.788	00:00:23.225	1394	-1024	-768	-1	-1	-1	-1	4	-1024	-768	-1	-1	-1	-1	4		0	0						Untertest1.avi	0	880	547	72	111				0	Content		-72	-111	23225208	630401123
23242	08:37:57.805	00:00:23.241	1395	-1024	-768	-1	-1	-1	-1	4	-1024	-768	-1	-1	-1	-1	4		0	0						Untertest1.avi	0	880	547	72	111				0	Content		-72	-111	23241876	630417791
23259	08:37:57.822	00:00:23.258	1396	-1024	-768	-1	-1	-1	-1	4	-1024	-768	-1	-1	-1	-1	4		0	0						Untertest1.avi	0	880	547	72	111				0	Content		-72	-111	23258543	630434458
23275	08:37:57.838	00:00:23.275	1397	-1024	-768	-1	-1	-1	-1	4	-1024	-768	-1	-1	-1	-1	4		0	0						Untertest1.avi	0	880	547	72	111				0	Content		-72	-111	23275233	630451148
23292	08:37:57.855	00:00:23.292	1398	-1024	-768	-1	-1	-1	-1	4	-1024	-768	-1	-1	-1	-1	4		0	0						Untertest1.avi	0	880	547	72	111				0	Content		-72	-111	23292444	630468359
23309	08:37:57.872	00:00:23.309	1399	-1024	-768	-1	-1	-1	-1	4	-1024	-768	-1	-1	-1	-1	4		0	0						Untertest1.avi	0	880	547	72	111				0	Content		-72	-111	23309112	630485027
23326	08:37:57.889	00:00:23.326	1400	-1024	-768	-1	-1	-1	-1	4	-1024	-768	-1	-1	-1	-1	4		0	0						Untertest1.avi	0	880	547	72	111				0	Content		-72	-111	23326382	630502297
23343	08:37:57.906	00:00:23.343	1401	-1024	-768	-1	-1	-1	-1	4	-1024	-768	-1	-1	-1	-1	4		0	0						Untertest1.avi	0	880	547	72	111				0	Content		-72	-111	23343049	630518964
23359	08:37:57.922	00:00:23.359	1402	-1024	-768	-1	-1	-1	-1	4	-1024	-768	-1	-1	-1	-1	4		0	0						Untertest1.avi	0	880	547	72	111				0	Content		-72	-111	23359294	630535209
23376	08:37:57.939	00:00:23.375	1403	-1024	-768	-1	-1	-1	-1	4	-1024	-768	-1	-1	-1	-1	4		0	0						Untertest1.avi	0	880	547	72	111				0	Content		-72	-111	23375961	630551876
23393	08:37:57.956	00:00:23.392	1404	-1024	-768	-1	-1	-1	-1	4	-1024	-768	-1	-1	-1	-1	4		0	0						Untertest1.avi	0	880	547	72	111				0	Content		-72	-111	23392629	630568544
23408	08:37:57.971	00:00:23.408	1405	-1024	-768	-1	-1	-1	-1	4	-1024	-768	-1	-1	-1	-1	4		0	0						Untertest1.avi	0	880	547	72	111				0	Content		-72	-111	23408398	630584313
23425	08:37:57.988	00:00:23.425	1406	-1024	-768	-1	-1	-1	-1	4	-1024	-768	-1	-1	-1	-1	4		0	0						Untertest1.avi	0	880	547	72	111				0	Content		-72	-111	23425016	630600931
23442	08:37:58.005	00:00:23.441	1407	-1024	-768	-1	-1	-1	-1	4	-1024	-768	-1	-1	-1	-1	4		0	0						Untertest1.avi	0	880	547	72	111				0	Content		-72	-111	23441703	630617618
23458	08:37:58.021	00:00:23.458	1408	-1024	-768	-1	-1	-1	-1	4	-1024	-768	-1	-1	-1	-1	4		0	0						Untertest1.avi	0	880	547	72	111				0	Content		-72	-111	23458370	630634285
23475	08:37:58.038	00:00:23.475	1409	-1024	-768	-1	-1	-1	-1	4	-1024	-768	-1	-1	-1	-1	4		0	0						Untertest1.avi	0	880	547	72	111				0	Content		-72	-111	23475038	630650953
23492	08:37:58.055	00:00:23.491	1410	-1024	-768	-1	-1	-1	-1	4	-1024	-768	-1	-1	-1	-1	4		0	0						Untertest1.avi	0	880	547	72	111				0	Content		-72	-111	23491698	630667613
23508	08:37:58.071	00:00:23.508	1411	-1024	-768	-1	-1	-1	-1	4	-1024	-768	-1	-1	-1	-1	4		0	0						Untertest1.avi	0	880	547	72	111				0	Content		-72	-111	23508366	630684281
23525	08:37:58.088	00:00:23.525	1412	-1024	-768	-1	-1	-1	-1	4	-1024	-768	-1	-1	-1	-1	4		0	0						Untertest1.avi	0	880	547	72	111				0	Content		-72	-111	23525033	630700948
23542	08:37:58.105	00:00:23.541	1413	-1024	-768	-1	-1	-1	-1	4	-1024	-768	-1	-1	-1	-1	4		0	0						Untertest1.avi	0	880	547	72	111				0	Content		-72	-111	23541649	630717564
23558	08:37:58.121	00:00:23.558	1414	-1024	-768	-1	-1	-1	-1	4	-1024	-768	-1	-1	-1	-1	4		0	0						Untertest1.avi	0	880	547	72	111				0	Content		-72	-111	23558274	630734189
23575	08:37:58.138	00:00:23.575	1415	-1024	-768	-1	-1	-1	-1	4	-1024	-768	-1	-1	-1	-1	4		0	0						Untertest1.avi	0	880	547	72	111				0	Content		-72	-111	23575352	630751267
23592	08:37:58.155	00:00:23.592	1416	-1024	-768	-1	-1	-1	-1	4	-1024	-768	-1	-1	-1	-1	4		0	0						Untertest1.avi	0	880	547	72	111				0	Content		-72	-111	23592020	630767935
23609	08:37:58.172	00:00:23.608	1417	-1024	-768	-1	-1	-1	-1	4	-1024	-768	-1	-1	-1	-1	4		0	0						Untertest1.avi	0	880	547	72	111				0	Content		-72	-111	23608687	630784602
23626	08:37:58.189	00:00:23.625	1418	-1024	-768	-1	-1	-1	-1	4	-1024	-768	-1	-1	-1	-1	4		0	0						Untertest1.avi	0	880	547	72	111				0	Content		-72	-111	23625836	630801751
23643	08:37:58.206	00:00:23.642	1419	-1024	-768	-1	-1	-1	-1	4	-1024	-768	-1	-1	-1	-1	4		0	0						Untertest1.avi	0	880	547	72	111				0	Content		-72	-111	23642503	630818418
23659	08:37:58.222	00:00:23.659	1420	-1024	-768	-1	-1	-1	-1	4	-1024	-768	-1	-1	-1	-1	4		0	0						Untertest1.avi	0	880	547	72	111				0	Content		-72	-111	23659170	630835085
23675	08:37:58.238	00:00:23.675	1421	-1024	-768	-1	-1	-1	-1	4	-1024	-768	-1	-1	-1	-1	4		0	0						Untertest1.avi	0	880	547	72	111				0	Content		-72	-111	23675401	630851316
23692	08:37:58.255	00:00:23.692	1422	-1024	-768	-1	-1	-1	-1	4	-1024	-768	-1	-1	-1	-1	4		0	0						Untertest1.avi	0	880	547	72	111				0	Content		-72	-111	23692068	630867983
23709	08:37:58.272	00:00:23.708	1423	-1024	-768	-1	-1	-1	-1	4	-1024	-768	-1	-1	-1	-1	4		0	0						Untertest1.avi	0	880	547	72	111				0	Content		-72	-111	23708547	630884462
23725	08:37:58.288	00:00:23.725	1424	-1024	-768	-1	-1	-1	-1	4	-1024	-768	-1	-1	-1	-1	4		0	0						Untertest1.avi	0	880	547	72	111				0	Content		-72	-111	23725214	630901129
23742	08:37:58.305	00:00:23.741	1425	-1024	-768	-1	-1	-1	-1	4	-1024	-768	-1	-1	-1	-1	4		0	0						Untertest1.avi	0	880	547	72	111				0	Content		-72	-111	23741882	630917797
23758	08:37:58.321	00:00:23.758	1426	-1024	-768	-1	-1	-1	-1	4	-1024	-768	-1	-1	-1	-1	4		0	0						Untertest1.avi	0	880	547	72	111				0	Content		-72	-111	23758128	630934043
23775	08:37:58.338	00:00:23.774	1427	-1024	-768	-1	-1	-1	-1	4	-1024	-768	-1	-1	-1	-1	4		0	0						Untertest1.avi	0	880	547	72	111				0	Content		-72	-111	23774876	630950791
23792	08:37:58.355	00:00:23.791	1428	-1024	-768	-1	-1	-1	-1	4	-1024	-768	-1	-1	-1	-1	4		0	0						Untertest1.avi	0	880	547	72	111				0	Content		-72	-111	23791502	630967417
23808	08:37:58.371	00:00:23.808	1429	-1024	-768	-1	-1	-1	-1	4	-1024	-768	-1	-1	-1	-1	4		0	0						Untertest1.avi	0	880	547	72	111				0	Content		-72	-111	23808169	630984084
23825	08:37:58.388	00:00:23.824	1430	-1024	-768	-1	-1	-1	-1	4	-1024	-768	-1	-1	-1	-1	4		0	0						Untertest1.avi	0	880	547	72	111				0	Content		-72	-111	23824837	631000752
23841	08:37:58.404	00:00:23.841	1431	-1024	-768	-1	-1	-1	-1	4	-1024	-768	-1	-1	-1	-1	4		0	0						Untertest1.avi	0	880	547	72	111				0	Content		-72	-111	23841473	631017388
23858	08:37:58.421	00:00:23.858	1432	-1024	-768	-1	-1	-1	-1	4	-1024	-768	-1	-1	-1	-1	4		0	0						Untertest1.avi	0	880	547	72	111				0	Content		-72	-111	23858140	631034055
23875	08:37:58.438	00:00:23.874	1433	-1024	-768	-1	-1	-1	-1	4	-1024	-768	-1	-1	-1	-1	4		0	0						Untertest1.avi	0	880	547	72	111				0	Content		-72	-111	23874808	631050723
23891	08:37:58.454	00:00:23.891	1434	-1024	-768	-1	-1	-1	-1	4	-1024	-768	-1	-1	-1	-1	4		0	0						Untertest1.avi	0	880	547	72	111				0	Content		-72	-111	23891374	631067289
23909	08:37:58.472	00:00:23.908	1435	-1024	-768	-1	-1	-1	-1	4	-1024	-768	-1	-1	-1	-1	4		0	0						Untertest1.avi	0	880	547	72	111				0	Content		-72	-111	23908626	631084541
23926	08:37:58.489	00:00:23.925	1436	-1024	-768	-1	-1	-1	-1	4	-1024	-768	-1	-1	-1	-1	4		0	0						Untertest1.avi	0	880	547	72	111				0	Content		-72	-111	23925706	631101621
23942	08:37:58.505	00:00:23.942	1437	-1024	-768	-1	-1	-1	-1	4	-1024	-768	-1	-1	-1	-1	4		0	0						Untertest1.avi	0	880	547	72	111				0	Content		-72	-111	23942374	631118289
23959	08:37:58.522	00:00:23.959	1438	-1024	-768	-1	-1	-1	-1	4	-1024	-768	-1	-1	-1	-1	4		0	0						Untertest1.avi	0	880	547	72	111				0	Content		-72	-111	23959041	631134956
23975	08:37:58.538	00:00:23.975	1439	-1024	-768	-1	-1	-1	-1	4	-1024	-768	-1	-1	-1	-1	4		0	0						Untertest1.avi	0	880	547	72	111				0	Content		-72	-111	23975357	631151272
23992	08:37:58.555	00:00:23.992	1440	-1024	-768	-1	-1	-1	-1	4	-1024	-768	-1	-1	-1	-1	4		0	0						Untertest1.avi	0	880	547	72	111				0	Content		-72	-111	23992024	631167939
24009	08:37:58.572	00:00:24.008	1441	-1024	-768	-1	-1	-1	-1	4	-1024	-768	-1	-1	-1	-1	4		0	0						Untertest1.avi	0	880	547	72	111				0	Content		-72	-111	24008691	631184606
24025	08:37:58.588	00:00:24.024	1442	-1024	-768	-1	-1	-1	-1	4	-1024	-768	-1	-1	-1	-1	4		0	0						Untertest1.avi	0	880	547	72	111				0	Content		-72	-111	24024611	631200526
24041	08:37:58.604	00:00:24.041	1443	-1024	-768	-1	-1	-1	-1	4	-1024	-768	-1	-1	-1	-1	4		0	0						Untertest1.avi	0	880	547	72	111				0	Content		-72	-111	24041358	631217273
24058	08:37:58.621	00:00:24.058	1444	-1024	-768	-1	-1	-1	-1	4	-1024	-768	-1	-1	-1	-1	4		0	0						Untertest1.avi	0	880	547	72	111				0	Content		-72	-111	24058042	631233957
24075	08:37:58.638	00:00:24.074	1445	-1024	-768	-1	-1	-1	-1	4	-1024	-768	-1	-1	-1	-1	4		0	0						Untertest1.avi	0	880	547	72	111				0	Content		-72	-111	24074709	631250624
24091	08:37:58.654	00:00:24.091	1446	-1024	-768	-1	-1	-1	-1	4	-1024	-768	-1	-1	-1	-1	4		0	0						Untertest1.avi	0	880	547	72	111				0	Content		-72	-111	24091376	631267291
24108	08:37:58.671	00:00:24.107	1447	-1024	-768	-1	-1	-1	-1	4	-1024	-768	-1	-1	-1	-1	4		0	0						Untertest1.avi	0	880	547	72	111				0	Content		-72	-111	24107993	631283908
24125	08:37:58.688	00:00:24.124	1448	-1024	-768	-1	-1	-1	-1	4	-1024	-768	-1	-1	-1	-1	4		0	0						Untertest1.avi	0	880	547	72	111				0	Content		-72	-111	24124660	631300575
24141	08:37:58.704	00:00:24.141	1449	-1024	-768	-1	-1	-1	-1	4	-1024	-768	-1	-1	-1	-1	4		0	0						Untertest1.avi	0	880	547	72	111				0	Content		-72	-111	24141328	631317243
24158	08:37:58.721	00:00:24.157	1450	-1024	-768	-1	-1	-1	-1	4	-1024	-768	-1	-1	-1	-1	4		0	0						Untertest1.avi	0	880	547	72	111				0	Content		-72	-111	24157851	631333766
24175	08:37:58.738	00:00:24.174	1451	-1024	-768	-1	-1	-1	-1	4	-1024	-768	-1	-1	-1	-1	4		0	0						Untertest1.avi	0	880	547	72	111				0	Content		-72	-111	24174598	631350513
24192	08:37:58.755	00:00:24.191	1452	-1024	-768	-1	-1	-1	-1	4	-1024	-768	-1	-1	-1	-1	4		0	0						Untertest1.avi	0	880	547	72	111				0	Content		-72	-111	24191680	631367595
24208	08:37:58.771	00:00:24.208	1453	-1024	-768	-1	-1	-1	-1	4	-1024	-768	-1	-1	-1	-1	4		0	0						Untertest1.avi	0	880	547	72	111				0	Content		-72	-111	24208347	631384262
24225	08:37:58.788	00:00:24.225	1454	-1024	-768	-1	-1	-1	-1	4	-1024	-768	-1	-1	-1	-1	4		0	0						Untertest1.avi	0	880	547	72	111				0	Content		-72	-111	24225015	631400930
24242	08:37:58.805	00:00:24.242	1455	-1024	-768	-1	-1	-1	-1	4	-1024	-768	-1	-1	-1	-1	4		0	0						Untertest1.avi	0	880	547	72	111				0	Content		-72	-111	24242166	631418081
24259	08:37:58.822	00:00:24.258	1456	-1024	-768	-1	-1	-1	-1	4	-1024	-768	-1	-1	-1	-1	4		0	0						Untertest1.avi	0	880	547	72	111				0	Content		-72	-111	24258834	631434749
24276	08:37:58.839	00:00:24.275	1457	-1024	-768	-1	-1	-1	-1	4	-1024	-768	-1	-1	-1	-1	4		0	0						Untertest1.avi	0	880	547	72	111				0	Content		-72	-111	24275501	631451416
24292	08:37:58.855	00:00:24.291	1458	-1024	-768	-1	-1	-1	-1	4	-1024	-768	-1	-1	-1	-1	4		0	0						Untertest1.avi	0	880	547	72	111				0	Content		-72	-111	24291674	631467589
24308	08:37:58.871	00:00:24.308	1459	-1024	-768	-1	-1	-1	-1	4	-1024	-768	-1	-1	-1	-1	4		0	0						Untertest1.avi	0	880	547	72	111				0	Content		-72	-111	24308341	631484256
24325	08:37:58.888	00:00:24.324	1460	-1024	-768	-1	-1	-1	-1	4	-1024	-768	-1	-1	-1	-1	4		0	0						Untertest1.avi	0	880	547	72	111				0	Content		-72	-111	24324842	631500757
24342	08:37:58.905	00:00:24.341	1461	-1024	-768	-1	-1	-1	-1	4	-1024	-768	-1	-1	-1	-1	4		0	0						Untertest1.avi	0	880	547	72	111				0	Content		-72	-111	24341510	631517425
24358	08:37:58.921	00:00:24.358	1462	-1024	-768	-1	-1	-1	-1	4	-1024	-768	-1	-1	-1	-1	4		0	0						Untertest1.avi	0	880	547	72	111				0	Content		-72	-111	24358177	631534092
24374	08:37:58.937	00:00:24.374	1463	-1024	-768	-1	-1	-1	-1	4	-1024	-768	-1	-1	-1	-1	4		0	0						Untertest1.avi	0	880	547	72	111				0	Content		-72	-111	24374466	631550381
24391	08:37:58.954	00:00:24.391	1464	-1024	-768	-1	-1	-1	-1	4	-1024	-768	-1	-1	-1	-1	4		0	0						Untertest1.avi	0	880	547	72	111				0	Content		-72	-111	24391090	631567005
24408	08:37:58.971	00:00:24.407	1465	-1024	-768	-1	-1	-1	-1	4	-1024	-768	-1	-1	-1	-1	4		0	0						Untertest1.avi	0	880	547	72	111				0	Content		-72	-111	24407756	631583671
24424	08:37:58.987	00:00:24.424	1466	-1024	-768	-1	-1	-1	-1	4	-1024	-768	-1	-1	-1	-1	4		0	0						Untertest1.avi	0	880	547	72	111				0	Content		-72	-111	24424424	631600339
24441	08:37:59.004	00:00:24.441	1467	-1024	-768	-1	-1	-1	-1	4	-1024	-768	-1	-1	-1	-1	4		0	0						Untertest1.avi	0	880	547	72	111				0	Content		-72	-111	24441091	631617006
24458	08:37:59.021	00:00:24.457	1468	-1024	-768	-1	-1	-1	-1	4	-1024	-768	-1	-1	-1	-1	4		0	0						Untertest1.avi	0	880	547	72	111				0	Content		-72	-111	24457720	631633635
24474	08:37:59.037	00:00:24.474	1469	-1024	-768	-1	-1	-1	-1	4	-1024	-768	-1	-1	-1	-1	4		0	0						Untertest1.avi	0	880	547	72	111				0	Content		-72	-111	24474387	631650302
24491	08:37:59.054	00:00:24.491	1470	-1024	-768	-1	-1	-1	-1	4	-1024	-768	-1	-1	-1	-1	4		0	0						Untertest1.avi	0	880	547	72	111				0	Content		-72	-111	24491102	631667017
24508	08:37:59.071	00:00:24.508	1471	-1024	-768	-1	-1	-1	-1	4	-1024	-768	-1	-1	-1	-1	4		0	0						Untertest1.avi	0	880	547	72	111				0	Content		-72	-111	24508226	631684141
24525	08:37:59.088	00:00:24.525	1472	-1024	-768	-1	-1	-1	-1	4	-1024	-768	-1	-1	-1	-1	4		0	0						Untertest1.avi	0	880	547	72	111				0	Content		-72	-111	24525352	631701267
24542	08:37:59.105	00:00:24.542	1473	-1024	-768	-1	-1	-1	-1	4	-1024	-768	-1	-1	-1	-1	4		0	0						Untertest1.avi	0	880	547	72	111				0	Content		-72	-111	24542019	631717934
24559	08:37:59.122	00:00:24.558	1474	-1024	-768	-1	-1	-1	-1	4	-1024	-768	-1	-1	-1	-1	4		0	0						Untertest1.avi	0	880	547	72	111				0	Content		-72	-111	24558686	631734601
24575	08:37:59.138	00:00:24.574	1475	-1024	-768	-1	-1	-1	-1	4	-1024	-768	-1	-1	-1	-1	4		0	0						Untertest1.avi	0	880	547	72	111				0	Content		-72	-111	24574985	631750900
24592	08:37:59.155	00:00:24.591	1476	-1024	-768	-1	-1	-1	-1	4	-1024	-768	-1	-1	-1	-1	4		0	0						Untertest1.avi	0	880	547	72	111				0	Content		-72	-111	24591652	631767567
24608	08:37:59.171	00:00:24.608	1477	-1024	-768	-1	-1	-1	-1	4	-1024	-768	-1	-1	-1	-1	4		0	0						Untertest1.avi	0	880	547	72	111				0	Content		-72	-111	24608320	631784235
24624	08:37:59.187	00:00:24.624	1478	-1024	-768	-1	-1	-1	-1	4	-1024	-768	-1	-1	-1	-1	4		0	0						Untertest1.avi	0	880	547	72	111				0	Content		-72	-111	24624329	631800244
24641	08:37:59.204	00:00:24.640	1479	-1024	-768	-1	-1	-1	-1	4	-1024	-768	-1	-1	-1	-1	4		0	0						Untertest1.avi	0	880	547	72	111				0	Content		-72	-111	24640949	631816864
24658	08:37:59.221	00:00:24.657	1480	-1024	-768	-1	-1	-1	-1	4	-1024	-768	-1	-1	-1	-1	4		0	0						Untertest1.avi	0	880	547	72	111				0	Content		-72	-111	24657636	631833551
24674	08:37:59.237	00:00:24.674	1481	-1024	-768	-1	-1	-1	-1	4	-1024	-768	-1	-1	-1	-1	4		0	0						Untertest1.avi	0	880	547	72	111				0	Content		-72	-111	24674303	631850218
24691	08:37:59.254	00:00:24.690	1482	-1024	-768	-1	-1	-1	-1	4	-1024	-768	-1	-1	-1	-1	4		0	0						Untertest1.avi	0	880	547	72	111				0	Content		-72	-111	24690971	631866886
24708	08:37:59.271	00:00:24.707	1483	-1024	-768	-1	-1	-1	-1	4	-1024	-768	-1	-1	-1	-1	4		0	0						Untertest1.avi	0	880	547	72	111				0	Content		-72	-111	24707588	631883503
24724	08:37:59.287	00:00:24.724	1484	-1024	-768	-1	-1	-1	-1	4	-1024	-768	-1	-1	-1	-1	4		0	0						Untertest1.avi	0	880	547	72	111				0	Content		-72	-111	24724256	631900171
24741	08:37:59.304	00:00:24.740	1485	-1024	-768	-1	-1	-1	-1	4	-1024	-768	-1	-1	-1	-1	4		0	0						Untertest1.avi	0	880	547	72	111				0	Content		-72	-111	24740923	631916838
24758	08:37:59.321	00:00:24.757	1486	-1024	-768	-1	-1	-1	-1	4	-1024	-768	-1	-1	-1	-1	4		0	0						Untertest1.avi	0	880	547	72	111				0	Content		-72	-111	24757579	631933494
24774	08:37:59.337	00:00:24.774	1487	-1024	-768	-1	-1	-1	-1	4	-1024	-768	-1	-1	-1	-1	4		0	0						Untertest1.avi	0	880	547	72	111				0	Content		-72	-111	24774198	631950113
24791	08:37:59.354	00:00:24.791	1488	-1024	-768	-1	-1	-1	-1	4	-1024	-768	-1	-1	-1	-1	4		0	0						Untertest1.avi	0	880	547	72	111				0	Content		-72	-111	24791238	631967153
24808	08:37:59.371	00:00:24.807	1489	-1024	-768	-1	-1	-1	-1	4	-1024	-768	-1	-1	-1	-1	4		0	0						Untertest1.avi	0	880	547	72	111				0	Content		-72	-111	24807906	631983821
24825	08:37:59.388	00:00:24.824	1490	-1024	-768	-1	-1	-1	-1	4	-1024	-768	-1	-1	-1	-1	4		0	0						Untertest1.avi	0	880	547	72	111				0	Content		-72	-111	24824573	632000488
24842	08:37:59.405	00:00:24.841	1491	-1024	-768	-1	-1	-1	-1	4	-1024	-768	-1	-1	-1	-1	4		0	0						Untertest1.avi	0	880	547	72	111				0	Content		-72	-111	24841736	632017651
24858	08:37:59.421	00:00:24.858	1492	-1024	-768	-1	-1	-1	-1	4	-1024	-768	-1	-1	-1	-1	4		0	0						Untertest1.avi	0	880	547	72	111				0	Content		-72	-111	24858403	632034318
24875	08:37:59.438	00:00:24.875	1493	-1024	-768	-1	-1	-1	-1	4	-1024	-768	-1	-1	-1	-1	4		0	0						Untertest1.avi	0	880	547	72	111				0	Content		-72	-111	24875070	632050985
24891	08:37:59.454	00:00:24.891	1494	-1024	-768	-1	-1	-1	-1	4	-1024	-768	-1	-1	-1	-1	4		0	0						Untertest1.avi	0	880	547	72	111				0	Content		-72	-111	24891252	632067167
24908	08:37:59.471	00:00:24.907	1495	-1024	-768	-1	-1	-1	-1	4	-1024	-768	-1	-1	-1	-1	4		0	0						Untertest1.avi	0	880	547	72	111				0	Content		-72	-111	24907919	632083834
24924	08:37:59.487	00:00:24.924	1496	-1024	-768	-1	-1	-1	-1	4	-1024	-768	-1	-1	-1	-1	4		0	0						Untertest1.avi	0	880	547	72	111				0	Content		-72	-111	24924423	632100338
24941	08:37:59.504	00:00:24.941	1497	-1024	-768	-1	-1	-1	-1	4	-1024	-768	-1	-1	-1	-1	4		0	0						Untertest1.avi	0	880	547	72	111				0	Content		-72	-111	24941090	632117005
24958	08:37:59.521	00:00:24.957	1498	-1024	-768	-1	-1	-1	-1	4	-1024	-768	-1	-1	-1	-1	4		0	0						Untertest1.avi	0	880	547	72	111				0	Content		-72	-111	24957757	632133672
24974	08:37:59.537	00:00:24.974	1499	-1024	-768	-1	-1	-1	-1	4	-1024	-768	-1	-1	-1	-1	4		0	0						Untertest1.avi	0	880	547	72	111				0	Content		-72	-111	24974052	632149967
24991	08:37:59.554	00:00:24.990	1500	-1024	-768	-1	-1	-1	-1	4	-1024	-768	-1	-1	-1	-1	4		0	0						Untertest1.avi	0	880	547	72	111				0	Content		-72	-111	24990675	632166590
25007	08:37:59.570	00:00:25.007	1501	-1024	-768	-1	-1	-1	-1	4	-1024	-768	-1	-1	-1	-1	4		0	0						Untertest1.avi	0	880	547	72	111				0	Content		-72	-111	25007341	632183256
25024	08:37:59.587	00:00:25.024	1502	-1024	-768	-1	-1	-1	-1	4	-1024	-768	-1	-1	-1	-1	4		0	0						Untertest1.avi	0	880	547	72	111				0	Content		-72	-111	25024008	632199923
25041	08:37:59.604	00:00:25.040	1503	-1024	-768	-1	-1	-1	-1	4	-1024	-768	-1	-1	-1	-1	4		0	0						Untertest1.avi	0	880	547	72	111				0	Content		-72	-111	25040676	632216591
25057	08:37:59.620	00:00:25.057	1504	-1024	-768	-1	-1	-1	-1	4	-1024	-768	-1	-1	-1	-1	4		0	0						Untertest1.avi	0	880	547	72	111				0	Content		-72	-111	25057361	632233276
25074	08:37:59.637	00:00:25.074	1505	-1024	-768	-1	-1	-1	-1	4	-1024	-768	-1	-1	-1	-1	4		0	0						Untertest1.avi	0	880	547	72	111				0	Content		-72	-111	25074028	632249943
25091	08:37:59.654	00:00:25.090	1506	-1024	-768	-1	-1	-1	-1	4	-1024	-768	-1	-1	-1	-1	4		0	0						Untertest1.avi	0	880	547	72	111				0	Content		-72	-111	25090669	632266584
25108	08:37:59.671	00:00:25.107	1507	-1024	-768	-1	-1	-1	-1	4	-1024	-768	-1	-1	-1	-1	4		0	0						Untertest1.avi	0	880	547	72	111				0	Content		-72	-111	25107926	632283841
25125	08:37:59.688	00:00:25.125	1508	-1024	-768	-1	-1	-1	-1	4	-1024	-768	-1	-1	-1	-1	4		0	0						Untertest1.avi	0	880	547	72	111				0	Content		-72	-111	25125006	632300921
25142	08:37:59.705	00:00:25.141	1509	-1024	-768	-1	-1	-1	-1	4	-1024	-768	-1	-1	-1	-1	4		0	0						Untertest1.avi	0	880	547	72	111				0	Content		-72	-111	25141673	632317588
25158	08:37:59.721	00:00:25.158	1510	-1024	-768	-1	-1	-1	-1	4	-1024	-768	-1	-1	-1	-1	4		0	0						Untertest1.avi	0	880	547	72	111				0	Content		-72	-111	25158341	632334256
25175	08:37:59.738	00:00:25.174	1511	-1024	-768	-1	-1	-1	-1	4	-1024	-768	-1	-1	-1	-1	4		0	0						Untertest1.avi	0	880	547	72	111				0	Content		-72	-111	25174657	632350572
25191	08:37:59.754	00:00:25.191	1512	-1024	-768	-1	-1	-1	-1	4	-1024	-768	-1	-1	-1	-1	4		0	0						Untertest1.avi	0	880	547	72	111				0	Content		-72	-111	25191324	632367239
25208	08:37:59.771	00:00:25.207	1513	-1024	-768	-1	-1	-1	-1	4	-1024	-768	-1	-1	-1	-1	4		0	0						Untertest1.avi	0	880	547	72	111				0	Content		-72	-111	25207992	632383907
25224	08:37:59.787	00:00:25.223	1514	-1024	-768	-1	-1	-1	-1	4	-1024	-768	-1	-1	-1	-1	4		0	0						Untertest1.avi	0	880	547	72	111				0	Content		-72	-111	25223910	632399825
25241	08:37:59.804	00:00:25.240	1515	-1024	-768	-1	-1	-1	-1	4	-1024	-768	-1	-1	-1	-1	4		0	0						Untertest1.avi	0	880	547	72	111				0	Content		-72	-111	25240531	632416446
25257	08:37:59.820	00:00:25.257	1516	-1024	-768	-1	-1	-1	-1	4	-1024	-768	-1	-1	-1	-1	4		0	0						Untertest1.avi	0	880	547	72	111				0	Content		-72	-111	25257218	632433133
25274	08:37:59.837	00:00:25.273	1517	-1024	-768	-1	-1	-1	-1	4	-1024	-768	-1	-1	-1	-1	4		0	0						Untertest1.avi	0	880	547	72	111				0	Content		-72	-111	25273886	632449801
25291	08:37:59.854	00:00:25.290	1518	-1024	-768	-1	-1	-1	-1	4	-1024	-768	-1	-1	-1	-1	4		0	0						Untertest1.avi	0	880	547	72	111				0	Content		-72	-111	25290553	632466468
25307	08:37:59.870	00:00:25.307	1519	-1024	-768	-1	-1	-1	-1	4	-1024	-768	-1	-1	-1	-1	4		0	0						Untertest1.avi	0	880	547	72	111				0	Content		-72	-111	25307214	632483129
25324	08:37:59.887	00:00:25.323	1520	-1024	-768	-1	-1	-1	-1	4	-1024	-768	-1	-1	-1	-1	4		0	0						Untertest1.avi	0	880	547	72	111				0	Content		-72	-111	25323882	632499797
25341	08:37:59.904	00:00:25.340	1521	-1024	-768	-1	-1	-1	-1	4	-1024	-768	-1	-1	-1	-1	4		0	0						Untertest1.avi	0	880	547	72	111				0	Content		-72	-111	25340549	632516464
25357	08:37:59.920	00:00:25.357	1522	-1024	-768	-1	-1	-1	-1	4	-1024	-768	-1	-1	-1	-1	4		0	0						Untertest1.avi	0	880	547	72	111				0	Content		-72	-111	25357157	632533072
25374	08:37:59.937	00:00:25.373	1523	-1024	-768	-1	-1	-1	-1	4	-1024	-768	-1	-1	-1	-1	4		0	0						Untertest1.avi	0	880	547	72	111				0	Content		-72	-111	25373782	632549697
25391	08:37:59.954	00:00:25.390	1524	-1024	-768	-1	-1	-1	-1	4	-1024	-768	-1	-1	-1	-1	4		0	0						Untertest1.avi	0	880	547	72	111				0	Content		-72	-111	25390861	632566776
25408	08:37:59.971	00:00:25.407	1525	-1024	-768	-1	-1	-1	-1	4	-1024	-768	-1	-1	-1	-1	4		0	0						Untertest1.avi	0	880	547	72	111				0	Content		-72	-111	25407528	632583443
25424	08:37:59.987	00:00:25.424	1526	-1024	-768	-1	-1	-1	-1	4	-1024	-768	-1	-1	-1	-1	4		0	0						Untertest1.avi	0	880	547	72	111				0	Content		-72	-111	25424195	632600110
25441	08:38:00.004	00:00:25.441	1527	-1024	-768	-1	-1	-1	-1	4	-1024	-768	-1	-1	-1	-1	4		0	0						Untertest1.avi	0	880	547	72	111				0	Content		-72	-111	25441345	632617260
25458	08:38:00.021	00:00:25.458	1528	-1024	-768	-1	-1	-1	-1	4	-1024	-768	-1	-1	-1	-1	4		0	0						Untertest1.avi	0	880	547	72	111				0	Content		-72	-111	25458012	632633927
25475	08:38:00.038	00:00:25.474	1529	-1024	-768	-1	-1	-1	-1	4	-1024	-768	-1	-1	-1	-1	4		0	0						Untertest1.avi	0	880	547	72	111				0	Content		-72	-111	25474680	632650595
25491	08:38:00.054	00:00:25.490	1530	-1024	-768	-1	-1	-1	-1	4	-1024	-768	-1	-1	-1	-1	4		0	0						Untertest1.avi	0	880	547	72	111				0	Content		-72	-111	25490908	632666823
25508	08:38:00.071	00:00:25.507	1531	-1024	-768	-1	-1	-1	-1	4	-1024	-768	-1	-1	-1	-1	4		0	0						Untertest1.avi	0	880	547	72	111				0	Content		-72	-111	25507575	632683490
25524	08:38:00.087	00:00:25.524	1532	-1024	-768	-1	-1	-1	-1	4	-1024	-768	-1	-1	-1	-1	4		0	0						Untertest1.avi	0	880	547	72	111				0	Content		-72	-111	25524054	632699969
25541	08:38:00.104	00:00:25.540	1533	-1024	-768	-1	-1	-1	-1	4	-1024	-768	-1	-1	-1	-1	4		0	0						Untertest1.avi	0	880	547	72	111				0	Content		-72	-111	25540721	632716636
25557	08:38:00.120	00:00:25.557	1534	-1024	-768	-1	-1	-1	-1	4	-1024	-768	-1	-1	-1	-1	4		0	0						Untertest1.avi	0	880	547	72	111				0	Content		-72	-111	25557389	632733304
25574	08:38:00.137	00:00:25.573	1535	-1024	-768	-1	-1	-1	-1	4	-1024	-768	-1	-1	-1	-1	4		0	0						Untertest1.avi	0	880	547	72	111				0	Content		-72	-111	25573637	632749552
25590	08:38:00.153	00:00:25.590	1536	-1024	-768	-1	-1	-1	-1	4	-1024	-768	-1	-1	-1	-1	4		0	0						Untertest1.avi	0	880	547	72	111				0	Content		-72	-111	25590381	632766296
25607	08:38:00.170	00:00:25.607	1537	-1024	-768	-1	-1	-1	-1	4	-1024	-768	-1	-1	-1	-1	4		0	0						Untertest1.avi	0	880	547	72	111				0	Content		-72	-111	25607004	632782919
25624	08:38:00.187	00:00:25.623	1538	-1024	-768	-1	-1	-1	-1	4	-1024	-768	-1	-1	-1	-1	4		0	0						Untertest1.avi	0	880	547	72	111				0	Content		-72	-111	25623671	632799586
25640	08:38:00.203	00:00:25.640	1539	-1024	-768	-1	-1	-1	-1	4	-1024	-768	-1	-1	-1	-1	4		0	0						Untertest1.avi	0	880	547	72	111				0	Content		-72	-111	25640339	632816254
25657	08:38:00.220	00:00:25.656	1540	-1024	-768	-1	-1	-1	-1	4	-1024	-768	-1	-1	-1	-1	4		0	0						Untertest1.avi	0	880	547	72	111				0	Content		-72	-111	25656985	632832900
25674	08:38:00.237	00:00:25.673	1541	-1024	-768	-1	-1	-1	-1	4	-1024	-768	-1	-1	-1	-1	4		0	0						Untertest1.avi	0	880	547	72	111				0	Content		-72	-111	25673653	632849568
25690	08:38:00.253	00:00:25.690	1542	-1024	-768	-1	-1	-1	-1	4	-1024	-768	-1	-1	-1	-1	4		0	0						Untertest1.avi	0	880	547	72	111				0	Content		-72	-111	25690253	632866168
25708	08:38:00.271	00:00:25.707	1543	-1024	-768	-1	-1	-1	-1	4	-1024	-768	-1	-1	-1	-1	4		0	0						Untertest1.avi	0	880	547	72	111				0	Content		-72	-111	25707520	632883435
25725	08:38:00.288	00:00:25.724	1544	-1024	-768	-1	-1	-1	-1	4	-1024	-768	-1	-1	-1	-1	4		0	0						Untertest1.avi	0	880	547	72	111				0	Content		-72	-111	25724595	632900510
25741	08:38:00.304	00:00:25.741	1545	-1024	-768	-1	-1	-1	-1	4	-1024	-768	-1	-1	-1	-1	4		0	0						Untertest1.avi	0	880	547	72	111				0	Content		-72	-111	25741262	632917177
25758	08:38:00.321	00:00:25.757	1546	-1024	-768	-1	-1	-1	-1	4	-1024	-768	-1	-1	-1	-1	4		0	0						Untertest1.avi	0	880	547	72	111				0	Content		-72	-111	25757930	632933845
25774	08:38:00.337	00:00:25.774	1547	-1024	-768	-1	-1	-1	-1	4	-1024	-768	-1	-1	-1	-1	4		0	0						Untertest1.avi	0	880	547	72	111				0	Content		-72	-111	25774243	632950158
25791	08:38:00.354	00:00:25.790	1548	-1024	-768	-1	-1	-1	-1	4	-1024	-768	-1	-1	-1	-1	4		0	0						Untertest1.avi	0	880	547	72	111				0	Content		-72	-111	25790911	632966826
25808	08:38:00.371	00:00:25.807	1549	-1024	-768	-1	-1	-1	-1	4	-1024	-768	-1	-1	-1	-1	4		0	0						Untertest1.avi	0	880	547	72	111				0	Content		-72	-111	25807578	632983493
25824	08:38:00.387	00:00:25.823	1550	-1024	-768	-1	-1	-1	-1	4	-1024	-768	-1	-1	-1	-1	4		0	0						Untertest1.avi	0	880	547	72	111				0	Content		-72	-111	25823501	632999416
25840	08:38:00.403	00:00:25.840	1551	-1024	-768	-1	-1	-1	-1	4	-1024	-768	-1	-1	-1	-1	4		0	0						Untertest1.avi	0	880	547	72	111				0	Content		-72	-111	25840116	633016031
25857	08:38:00.420	00:00:25.856	1552	-1024	-768	-1	-1	-1	-1	4	-1024	-768	-1	-1	-1	-1	4		0	0						Untertest1.avi	0	880	547	72	111				0	Content		-72	-111	25856801	633032716
25873	08:38:00.436	00:00:25.873	1553	-1024	-768	-1	-1	-1	-1	4	-1024	-768	-1	-1	-1	-1	4		0	0						Untertest1.avi	0	880	547	72	111				0	Content		-72	-111	25873469	633049384
25890	08:38:00.453	00:00:25.890	1554	-1024	-768	-1	-1	-1	-1	4	-1024	-768	-1	-1	-1	-1	4		0	0						Untertest1.avi	0	880	547	72	111				0	Content		-72	-111	25890136	633066051
25907	08:38:00.470	00:00:25.906	1555	-1024	-768	-1	-1	-1	-1	4	-1024	-768	-1	-1	-1	-1	4		0	0						Untertest1.avi	0	880	547	72	111				0	Content		-72	-111	25906918	633082833
25923	08:38:00.486	00:00:25.923	1556	-1024	-768	-1	-1	-1	-1	4	-1024	-768	-1	-1	-1	-1	4		0	0						Untertest1.avi	0	880	547	72	111				0	Content		-72	-111	25923490	633099405
25940	08:38:00.503	00:00:25.940	1557	-1024	-768	-1	-1	-1	-1	4	-1024	-768	-1	-1	-1	-1	4		0	0						Untertest1.avi	0	880	547	72	111				0	Content		-72	-111	25940110	633116025
25957	08:38:00.520	00:00:25.957	1558	-1024	-768	-1	-1	-1	-1	4	-1024	-768	-1	-1	-1	-1	4		0	0						Untertest1.avi	0	880	547	72	111				0	Content		-72	-111	25957192	633133107
25974	08:38:00.537	00:00:25.973	1559	-1024	-768	-1	-1	-1	-1	4	-1024	-768	-1	-1	-1	-1	4		0	0						Untertest1.avi	0	880	547	72	111				0	Content		-72	-111	25973859	633149774
25991	08:38:00.554	00:00:25.990	1560	-1024	-768	-1	-1	-1	-1	4	-1024	-768	-1	-1	-1	-1	4		0	0						Untertest1.avi	0	880	547	72	111				0	Content		-72	-111	25990527	633166442
26008	08:38:00.571	00:00:26.007	1561	-1024	-768	-1	-1	-1	-1	4	-1024	-768	-1	-1	-1	-1	4		0	0						Untertest1.avi	0	880	547	72	111				0	Content		-72	-111	26007677	633183592
26024	08:38:00.587	00:00:26.024	1562	-1024	-768	-1	-1	-1	-1	4	-1024	-768	-1	-1	-1	-1	4		0	0						Untertest1.avi	0	880	547	72	111				0	Content		-72	-111	26024345	633200260
26041	08:38:00.604	00:00:26.041	1563	-1024	-768	-1	-1	-1	-1	4	-1024	-768	-1	-1	-1	-1	4		0	0						Untertest1.avi	0	880	547	72	111				0	Content		-72	-111	26041012	633216927
26059	08:38:00.622	00:00:26.058	1564	-1024	-768	-1	-1	-1	-1	4	-1024	-768	-1	-1	-1	-1	4		0	0						Untertest1.avi	0	880	547	72	111				0	Content		-72	-111	26058595	633234510
26073	08:38:00.636	00:00:26.073	1565	-1024	-768	-1	-1	-1	-1	4	-1024	-768	-1	-1	-1	-1	4		0	0						Untertest1.avi	0	880	547	72	111				0	Content		-72	-111	26073344	633249259
26090	08:38:00.653	00:00:26.090	1566	-1024	-768	-1	-1	-1	-1	4	-1024	-768	-1	-1	-1	-1	4		0	0						Untertest1.avi	0	880	547	72	111				0	Content		-72	-111	26090011	633265926
26107	08:38:00.670	00:00:26.106	1567	-1024	-768	-1	-1	-1	-1	4	-1024	-768	-1	-1	-1	-1	4		0	0						Untertest1.avi	0	880	547	72	111				0	Content		-72	-111	26106679	633282594
26123	08:38:00.686	00:00:26.123	1568	-1024	-768	-1	-1	-1	-1	4	-1024	-768	-1	-1	-1	-1	4		0	0						Untertest1.avi	0	880	547	72	111				0	Content		-72	-111	26123346	633299261
26140	08:38:00.703	00:00:26.139	1569	-1024	-768	-1	-1	-1	-1	4	-1024	-768	-1	-1	-1	-1	4		0	0						Untertest1.avi	0	880	547	72	111				0	Content		-72	-111	26139966	633315881
26157	08:38:00.720	00:00:26.156	1570	-1024	-768	-1	-1	-1	-1	4	-1024	-768	-1	-1	-1	-1	4		0	0						Untertest1.avi	0	880	547	72	111				0	Content		-72	-111	26156641	633332556
26173	08:38:00.736	00:00:26.173	1571	-1024	-768	-1	-1	-1	-1	4	-1024	-768	-1	-1	-1	-1	4		0	0						Untertest1.avi	0	880	547	72	111				0	Content		-72	-111	26173333	633349248
26190	08:38:00.753	00:00:26.190	1572	-1024	-768	-1	-1	-1	-1	4	-1024	-768	-1	-1	-1	-1	4		0	0						Untertest1.avi	0	880	547	72	111				0	Content		-72	-111	26190166	633366081
26207	08:38:00.770	00:00:26.206	1573	-1024	-768	-1	-1	-1	-1	4	-1024	-768	-1	-1	-1	-1	4		0	0						Untertest1.avi	0	880	547	72	111				0	Content		-72	-111	26206833	633382748
26224	08:38:00.787	00:00:26.223	1574	-1024	-768	-1	-1	-1	-1	4	-1024	-768	-1	-1	-1	-1	4		0	0						Untertest1.avi	0	880	547	72	111				0	Content		-72	-111	26223501	633399416
26240	08:38:00.803	00:00:26.240	1575	-1024	-768	-1	-1	-1	-1	4	-1024	-768	-1	-1	-1	-1	4		0	0						Untertest1.avi	0	880	547	72	111				0	Content		-72	-111	26240487	633416402
26257	08:38:00.820	00:00:26.257	1576	-1024	-768	-1	-1	-1	-1	4	-1024	-768	-1	-1	-1	-1	4		0	0						Untertest1.avi	0	880	547	72	111				0	Content		-72	-111	26257155	633433070
26274	08:38:00.837	00:00:26.273	1577	-1024	-768	-1	-1	-1	-1	4	-1024	-768	-1	-1	-1	-1	4		0	0						Untertest1.avi	0	880	547	72	111				0	Content		-72	-111	26273822	633449737
26291	08:38:00.854	00:00:26.291	1578	-1024	-768	-1	-1	-1	-1	4	-1024	-768	-1	-1	-1	-1	4		0	0						Untertest1.avi	0	880	547	72	111				0	Content		-72	-111	26291078	633466993
26308	08:38:00.871	00:00:26.308	1579	-1024	-768	-1	-1	-1	-1	4	-1024	-768	-1	-1	-1	-1	4		0	0						Untertest1.avi	0	880	547	72	111				0	Content		-72	-111	26308454	633484369
26324	08:38:00.887	00:00:26.324	1580	-1024	-768	-1	-1	-1	-1	4	-1024	-768	-1	-1	-1	-1	4		0	0						Untertest1.avi	0	880	547	72	111				0	Content		-72	-111	26324495	633500410
26341	08:38:00.904	00:00:26.341	1581	-1024	-768	-1	-1	-1	-1	4	-1024	-768	-1	-1	-1	-1	4		0	0						Untertest1.avi	0	880	547	72	111				0	Content		-72	-111	26341163	633517078
26358	08:38:00.921	00:00:26.357	1582	-1024	-768	-1	-1	-1	-1	4	-1024	-768	-1	-1	-1	-1	4		0	0						Untertest1.avi	0	880	547	72	111				0	Content		-72	-111	26357830	633533745
26374	08:38:00.937	00:00:26.374	1583	-1024	-768	-1	-1	-1	-1	4	-1024	-768	-1	-1	-1	-1	4		0	0						Untertest1.avi	0	880	547	72	111				0	Content		-72	-111	26374037	633549952
26391	08:38:00.954	00:00:26.390	1584	-1024	-768	-1	-1	-1	-1	4	-1024	-768	-1	-1	-1	-1	4		0	0						Untertest1.avi	0	880	547	72	111				0	Content		-72	-111	26390704	633566619
26407	08:38:00.970	00:00:26.407	1585	-1024	-768	-1	-1	-1	-1	4	-1024	-768	-1	-1	-1	-1	4		0	0						Untertest1.avi	0	880	547	72	111				0	Content		-72	-111	26407371	633583286
26423	08:38:00.986	00:00:26.423	1586	-1024	-768	-1	-1	-1	-1	4	-1024	-768	-1	-1	-1	-1	4		0	0						Untertest1.avi	0	880	547	72	111				0	Content		-72	-111	26423196	633599111
26440	08:38:01.003	00:00:26.439	1587	-1024	-768	-1	-1	-1	-1	4	-1024	-768	-1	-1	-1	-1	4		0	0						Untertest1.avi	0	880	547	72	111				0	Content		-72	-111	26439872	633615787
26456	08:38:01.019	00:00:26.456	1588	-1024	-768	-1	-1	-1	-1	4	-1024	-768	-1	-1	-1	-1	4		0	0						Untertest1.avi	0	880	547	72	111				0	Content		-72	-111	26456441	633632356
26473	08:38:01.036	00:00:26.473	1589	-1024	-768	-1	-1	-1	-1	4	-1024	-768	-1	-1	-1	-1	4		0	0						Untertest1.avi	0	880	547	72	111				0	Content		-72	-111	26473074	633648989
26490	08:38:01.053	00:00:26.490	1590	-1024	-768	-1	-1	-1	-1	4	-1024	-768	-1	-1	-1	-1	4		0	0						Untertest1.avi	0	880	547	72	111				0	Content		-72	-111	26490153	633666068
26507	08:38:01.070	00:00:26.506	1591	-1024	-768	-1	-1	-1	-1	4	-1024	-768	-1	-1	-1	-1	4		0	0						Untertest1.avi	0	880	547	72	111				0	Content		-72	-111	26506821	633682736
26523	08:38:01.086	00:00:26.523	1592	-1024	-768	-1	-1	-1	-1	4	-1024	-768	-1	-1	-1	-1	4		0	0						Untertest1.avi	0	880	547	72	111				0	Content		-72	-111	26523488	633699403
26541	08:38:01.104	00:00:26.540	1593	-1024	-768	-1	-1	-1	-1	4	-1024	-768	-1	-1	-1	-1	4		0	0						Untertest1.avi	0	880	547	72	111				0	Content		-72	-111	26540639	633716554
26557	08:38:01.120	00:00:26.557	1594	-1024	-768	-1	-1	-1	-1	4	-1024	-768	-1	-1	-1	-1	4		0	0						Untertest1.avi	0	880	547	72	111				0	Content		-72	-111	26557306	633733221
26574	08:38:01.137	00:00:26.573	1595	-1024	-768	-1	-1	-1	-1	4	-1024	-768	-1	-1	-1	-1	4		0	0						Untertest1.avi	0	880	547	72	111				0	Content		-72	-111	26573974	633749889
26592	08:38:01.155	00:00:26.591	1596	-1024	-768	-1	-1	-1	-1	4	-1024	-768	-1	-1	-1	-1	4		0	0						Untertest1.avi	0	880	547	72	111				0	Content		-72	-111	26591571	633767486
26606	08:38:01.169	00:00:26.606	1597	-1024	-768	-1	-1	-1	-1	4	-1024	-768	-1	-1	-1	-1	4		0	0						Untertest1.avi	0	880	547	72	111				0	Content		-72	-111	26606433	633782348
26623	08:38:01.186	00:00:26.623	1598	-1024	-768	-1	-1	-1	-1	4	-1024	-768	-1	-1	-1	-1	4		0	0						Untertest1.avi	0	880	547	72	111				0	Content		-72	-111	26623058	633798973
26640	08:38:01.203	00:00:26.639	1599	-1024	-768	-1	-1	-1	-1	4	-1024	-768	-1	-1	-1	-1	4		0	0						Untertest1.avi	0	880	547	72	111				0	Content		-72	-111	26639725	633815640
26656	08:38:01.219	00:00:26.656	1600	-1024	-768	-1	-1	-1	-1	4	-1024	-768	-1	-1	-1	-1	4		0	0						Untertest1.avi	0	880	547	72	111				0	Content		-72	-111	26656393	633832308
26673	08:38:01.236	00:00:26.673	1601	-1024	-768	-1	-1	-1	-1	4	-1024	-768	-1	-1	-1	-1	4		0	0						Untertest1.avi	0	880	547	72	111				0	Content		-72	-111	26673050	633848965
26690	08:38:01.253	00:00:26.689	1602	-1024	-768	-1	-1	-1	-1	4	-1024	-768	-1	-1	-1	-1	4		0	0						Untertest1.avi	0	880	547	72	111				0	Content		-72	-111	26689718	633865633
26706	08:38:01.269	00:00:26.706	1603	-1024	-768	-1	-1	-1	-1	4	-1024	-768	-1	-1	-1	-1	4		0	0						Untertest1.avi	0	880	547	72	111				0	Content		-72	-111	26706385	633882300
26723	08:38:01.286	00:00:26.722	1604	-1024	-768	-1	-1	-1	-1	4	-1024	-768	-1	-1	-1	-1	4		0	0						Untertest1.avi	0	880	547	72	111				0	Content		-72	-111	26722985	633898900
26740	08:38:01.303	00:00:26.739	1605	-1024	-768	-1	-1	-1	-1	4	-1024	-768	-1	-1	-1	-1	4		0	0						Untertest1.avi	0	880	547	72	111				0	Content		-72	-111	26739554	633915469
26756	08:38:01.319	00:00:26.756	1606	-1024	-768	-1	-1	-1	-1	4	-1024	-768	-1	-1	-1	-1	4		0	0						Untertest1.avi	0	880	547	72	111				0	Content		-72	-111	26756429	633932344
26773	08:38:01.336	00:00:26.773	1607	-1024	-768	-1	-1	-1	-1	4	-1024	-768	-1	-1	-1	-1	4		0	0						Untertest1.avi	0	880	547	72	111				0	Content		-72	-111	26773097	633949012
26790	08:38:01.353	00:00:26.789	1608	-1024	-768	-1	-1	-1	-1	4	-1024	-768	-1	-1	-1	-1	4		0	0						Untertest1.avi	0	880	547	72	111				0	Content		-72	-111	26789764	633965679
26807	08:38:01.370	00:00:26.806	1609	-1024	-768	-1	-1	-1	-1	4	-1024	-768	-1	-1	-1	-1	4		0	0						Untertest1.avi	0	880	547	72	111				0	Content		-72	-111	26806777	633982692
26823	08:38:01.386	00:00:26.823	1610	-1024	-768	-1	-1	-1	-1	4	-1024	-768	-1	-1	-1	-1	4		0	0						Untertest1.avi	0	880	547	72	111				0	Content		-72	-111	26823444	633999359
26840	08:38:01.403	00:00:26.840	1611	-1024	-768	-1	-1	-1	-1	4	-1024	-768	-1	-1	-1	-1	4		0	0						Untertest1.avi	0	880	547	72	111				0	Content		-72	-111	26840111	634016026
26857	08:38:01.420	00:00:26.857	1612	-1024	-768	-1	-1	-1	-1	4	-1024	-768	-1	-1	-1	-1	4		0	0						Untertest1.avi	0	880	547	72	111				0	Content		-72	-111	26857420	634033335
26875	08:38:01.438	00:00:26.874	1613	-1024	-768	-1	-1	-1	-1	4	-1024	-768	-1	-1	-1	-1	4		0	0						Untertest1.avi	0	880	547	72	111				0	Content		-72	-111	26874794	634050709
26891	08:38:01.454	00:00:26.890	1614	-1024	-768	-1	-1	-1	-1	4	-1024	-768	-1	-1	-1	-1	4		0	0						Untertest1.avi	0	880	547	72	111				0	Content		-72	-111	26890795	634066710
26907	08:38:01.470	00:00:26.907	1615	-1024	-768	-1	-1	-1	-1	4	-1024	-768	-1	-1	-1	-1	4		0	0						Untertest1.avi	0	880	547	72	111				0	Content		-72	-111	26907462	634083377
26924	08:38:01.487	00:00:26.924	1616	-1024	-768	-1	-1	-1	-1	4	-1024	-768	-1	-1	-1	-1	4		0	0						Untertest1.avi	0	880	547	72	111				0	Content		-72	-111	26924130	634100045
26940	08:38:01.503	00:00:26.940	1617	-1024	-768	-1	-1	-1	-1	4	-1024	-768	-1	-1	-1	-1	4		0	0						Untertest1.avi	0	880	547	72	111				0	Content		-72	-111	26940351	634116266
26957	08:38:01.520	00:00:26.957	1618	-1024	-768	-1	-1	-1	-1	4	-1024	-768	-1	-1	-1	-1	4		0	0						Untertest1.avi	0	880	547	72	111				0	Content		-72	-111	26957018	634132933
26974	08:38:01.537	00:00:26.973	1619	-1024	-768	-1	-1	-1	-1	4	-1024	-768	-1	-1	-1	-1	4		0	0						Untertest1.avi	0	880	547	72	111				0	Content		-72	-111	26973686	634149601
26989	08:38:01.552	00:00:26.989	1620	-1024	-768	-1	-1	-1	-1	4	-1024	-768	-1	-1	-1	-1	4		0	0						Untertest1.avi	0	880	547	72	111				0	Content		-72	-111	26989412	634165327
27006	08:38:01.569	00:00:27.006	1621	-1024	-768	-1	-1	-1	-1	4	-1024	-768	-1	-1	-1	-1	4		0	0						Untertest1.avi	0	880	547	72	111				0	Content		-72	-111	27006214	634182129
27023	08:38:01.586	00:00:27.022	1622	-1024	-768	-1	-1	-1	-1	4	-1024	-768	-1	-1	-1	-1	4		0	0						Untertest1.avi	0	880	547	72	111				0	Content		-72	-111	27022780	634198695
27039	08:38:01.602	00:00:27.039	1623	-1024	-768	-1	-1	-1	-1	4	-1024	-768	-1	-1	-1	-1	4		0	0						Untertest1.avi	0	880	547	72	111				0	Content		-72	-111	27039416	634215331
27056	08:38:01.619	00:00:27.056	1624	-1024	-768	-1	-1	-1	-1	4	-1024	-768	-1	-1	-1	-1	4		0	0						Untertest1.avi	0	880	547	72	111				0	Content		-72	-111	27056453	634232368
27073	08:38:01.636	00:00:27.073	1625	-1024	-768	-1	-1	-1	-1	4	-1024	-768	-1	-1	-1	-1	4		0	0						Untertest1.avi	0	880	547	72	111				0	Content		-72	-111	27073120	634249035
27090	08:38:01.653	00:00:27.089	1626	-1024	-768	-1	-1	-1	-1	4	-1024	-768	-1	-1	-1	-1	4		0	0						Untertest1.avi	0	880	547	72	111				0	Content		-72	-111	27089788	634265703
27107	08:38:01.670	00:00:27.106	1627	-1024	-768	-1	-1	-1	-1	4	-1024	-768	-1	-1	-1	-1	4		0	0						Untertest1.avi	0	880	547	72	111				0	Content		-72	-111	27106950	634282865
27124	08:38:01.687	00:00:27.123	1628	-1024	-768	-1	-1	-1	-1	4	-1024	-768	-1	-1	-1	-1	4		0	0						Untertest1.avi	0	880	547	72	111				0	Content		-72	-111	27123618	634299533
27140	08:38:01.703	00:00:27.140	1629	-1024	-768	-1	-1	-1	-1	4	-1024	-768	-1	-1	-1	-1	4		0	0						Untertest1.avi	0	880	547	72	111				0	Content		-72	-111	27140285	634316200
27158	08:38:01.721	00:00:27.157	1630	-1024	-768	-1	-1	-1	-1	4	-1024	-768	-1	-1	-1	-1	4		0	0						Untertest1.avi	0	880	547	72	111				0	Content		-72	-111	27157896	634333811
27173	08:38:01.736	00:00:27.172	1631	-1024	-768	-1	-1	-1	-1	4	-1024	-768	-1	-1	-1	-1	4		0	0						Untertest1.avi	0	880	547	72	111				0	Content		-72	-111	27172643	634348558
27189	08:38:01.752	00:00:27.189	1632	-1024	-768	-1	-1	-1	-1	4	-1024	-768	-1	-1	-1	-1	4		0	0						Untertest1.avi	0	880	547	72	111				0	Content		-72	-111	27189309	634365224
27206	08:38:01.769	00:00:27.205	1633	-1024	-768	-1	-1	-1	-1	4	-1024	-768	-1	-1	-1	-1	4		0	0						Untertest1.avi	0	880	547	72	111				0	Content		-72	-111	27205977	634381892
27223	08:38:01.786	00:00:27.222	1634	-1024	-768	-1	-1	-1	-1	4	-1024	-768	-1	-1	-1	-1	4		0	0						Untertest1.avi	0	880	547	72	111				0	Content		-72	-111	27222644	634398559
27239	08:38:01.802	00:00:27.239	1635	-1024	-768	-1	-1	-1	-1	4	-1024	-768	-1	-1	-1	-1	4		0	0						Untertest1.avi	0	880	547	72	111				0	Content		-72	-111	27239328	634415243
27256	08:38:01.819	00:00:27.255	1636	-1024	-768	-1	-1	-1	-1	4	-1024	-768	-1	-1	-1	-1	4		0	0						Untertest1.avi	0	880	547	72	111				0	Content		-72	-111	27255995	634431910
27273	08:38:01.836	00:00:27.272	1637	-1024	-768	-1	-1	-1	-1	4	-1024	-768	-1	-1	-1	-1	4		0	0						Untertest1.avi	0	880	547	72	111				0	Content		-72	-111	27272662	634448577
27289	08:38:01.852	00:00:27.289	1638	-1024	-768	-1	-1	-1	-1	4	-1024	-768	-1	-1	-1	-1	4		0	0						Untertest1.avi	0	880	547	72	111				0	Content		-72	-111	27289333	634465248
27306	08:38:01.869	00:00:27.305	1639	-1024	-768	-1	-1	-1	-1	4	-1024	-768	-1	-1	-1	-1	4		0	0						Untertest1.avi	0	880	547	72	111				0	Content		-72	-111	27305885	634481800
27323	08:38:01.886	00:00:27.322	1640	-1024	-768	-1	-1	-1	-1	4	-1024	-768	-1	-1	-1	-1	4		0	0						Untertest1.avi	0	880	547	72	111				0	Content		-72	-111	27322718	634498633
27339	08:38:01.902	00:00:27.339	1641	-1024	-768	-1	-1	-1	-1	4	-1024	-768	-1	-1	-1	-1	4		0	0						Untertest1.avi	0	880	547	72	111				0	Content		-72	-111	27339385	634515300
27356	08:38:01.919	00:00:27.356	1642	-1024	-768	-1	-1	-1	-1	4	-1024	-768	-1	-1	-1	-1	4		0	0						Untertest1.avi	0	880	547	72	111				0	Content		-72	-111	27356053	634531968
27373	08:38:01.936	00:00:27.373	1643	-1024	-768	-1	-1	-1	-1	4	-1024	-768	-1	-1	-1	-1	4		0	0						Untertest1.avi	0	880	547	72	111				0	Content		-72	-111	27373037	634548952
27390	08:38:01.953	00:00:27.389	1644	-1024	-768	-1	-1	-1	-1	4	-1024	-768	-1	-1	-1	-1	4		0	0						Untertest1.avi	0	880	547	72	111				0	Content		-72	-111	27389704	634565619
27406	08:38:01.969	00:00:27.406	1645	-1024	-768	-1	-1	-1	-1	4	-1024	-768	-1	-1	-1	-1	4		0	0						Untertest1.avi	0	880	547	72	111				0	Content		-72	-111	27406372	634582287
27424	08:38:01.987	00:00:27.423	1646	-1024	-768	-1	-1	-1	-1	4	-1024	-768	-1	-1	-1	-1	4		0	0						Untertest1.avi	0	880	547	72	111				0	Content		-72	-111	27423751	634599666
27441	08:38:02.004	00:00:27.440	1647	-1024	-768	-1	-1	-1	-1	4	-1024	-768	-1	-1	-1	-1	4		0	0						Untertest1.avi	0	880	547	72	111				0	Content		-72	-111	27440997	634616912
27457	08:38:02.020	00:00:27.457	1648	-1024	-768	-1	-1	-1	-1	4	-1024	-768	-1	-1	-1	-1	4		0	0						Untertest1.avi	0	880	547	72	111				0	Content		-72	-111	27457038	634632953
27474	08:38:02.037	00:00:27.473	1649	-1024	-768	-1	-1	-1	-1	4	-1024	-768	-1	-1	-1	-1	4		0	0						Untertest1.avi	0	880	547	72	111				0	Content		-72	-111	27473706	634649621
27490	08:38:02.053	00:00:27.490	1650	-1024	-768	-1	-1	-1	-1	4	-1024	-768	-1	-1	-1	-1	4		0	0						Untertest1.avi	0	880	547	72	111				0	Content		-72	-111	27490373	634666288
27507	08:38:02.070	00:00:27.506	1651	-1024	-768	-1	-1	-1	-1	4	-1024	-768	-1	-1	-1	-1	4		0	0						Untertest1.avi	0	880	547	72	111				0	Content		-72	-111	27506620	634682535
27523	08:38:02.086	00:00:27.523	1652	-1024	-768	-1	-1	-1	-1	4	-1024	-768	-1	-1	-1	-1	4		0	0						Untertest1.avi	0	880	547	72	111				0	Content		-72	-111	27523288	634699203
27540	08:38:02.103	00:00:27.539	1653	-1024	-768	-1	-1	-1	-1	4	-1024	-768	-1	-1	-1	-1	4		0	0						Untertest1.avi	0	880	547	72	111				0	Content		-72	-111	27539955	634715870
27556	08:38:02.119	00:00:27.555	1654	-1024	-768	-1	-1	-1	-1	4	-1024	-768	-1	-1	-1	-1	4		0	0						Untertest1.avi	0	880	547	72	111				0	Content		-72	-111	27555738	634731653
27572	08:38:02.135	00:00:27.572	1655	-1024	-768	-1	-1	-1	-1	4	-1024	-768	-1	-1	-1	-1	4		0	0						Untertest1.avi	0	880	547	72	111				0	Content		-72	-111	27572413	634748328
27589	08:38:02.152	00:00:27.588	1656	-1024	-768	-1	-1	-1	-1	4	-1024	-768	-1	-1	-1	-1	4		0	0						Untertest1.avi	0	880	547	72	111				0	Content		-72	-111	27588981	634764896
27606	08:38:02.169	00:00:27.605	1657	-1024	-768	-1	-1	-1	-1	4	-1024	-768	-1	-1	-1	-1	4		0	0						Untertest1.avi	0	880	547	72	111				0	Content		-72	-111	27605744	634781659
27623	08:38:02.186	00:00:27.622	1658	-1024	-768	-1	-1	-1	-1	4	-1024	-768	-1	-1	-1	-1	4		0	0						Untertest1.avi	0	880	547	72	111				0	Content		-72	-111	27622786	634798701
27639	08:38:02.202	00:00:27.639	1659	-1024	-768	-1	-1	-1	-1	4	-1024	-768	-1	-1	-1	-1	4		0	0						Untertest1.avi	0	880	547	72	111				0	Content		-72	-111	27639454	634815369
27656	08:38:02.219	00:00:27.656	1660	-1024	-768	-1	-1	-1	-1	4	-1024	-768	-1	-1	-1	-1	4		0	0						Untertest1.avi	0	880	547	72	111				0	Content		-72	-111	27656121	634832036
27673	08:38:02.236	00:00:27.673	1661	-1024	-768	-1	-1	-1	-1	4	-1024	-768	-1	-1	-1	-1	4		0	0						Untertest1.avi	0	880	547	72	111				0	Content		-72	-111	27673246	634849161
27690	08:38:02.253	00:00:27.689	1662	-1024	-768	-1	-1	-1	-1	4	-1024	-768	-1	-1	-1	-1	4		0	0						Untertest1.avi	0	880	547	72	111				0	Content		-72	-111	27689913	634865828
27707	08:38:02.270	00:00:27.706	1663	-1024	-768	-1	-1	-1	-1	4	-1024	-768	-1	-1	-1	-1	4		0	0						Untertest1.avi	0	880	547	72	111				0	Content		-72	-111	27706580	634882495
27724	08:38:02.287	00:00:27.724	1664	-1024	-768	-1	-1	-1	-1	4	-1024	-768	-1	-1	-1	-1	4		0	0						Untertest1.avi	0	880	547	72	111				0	Content		-72	-111	27724103	634900018
27739	08:38:02.302	00:00:27.738	1665	-1024	-768	-1	-1	-1	-1	4	-1024	-768	-1	-1	-1	-1	4		0	0						Untertest1.avi	0	880	547	72	111				0	Content		-72	-111	27738977	634914892
27756	08:38:02.319	00:00:27.755	1666	-1024	-768	-1	-1	-1	-1	4	-1024	-768	-1	-1	-1	-1	4		0	0						Untertest1.avi	0	880	547	72	111				0	Content		-72	-111	27755603	634931518
27772	08:38:02.335	00:00:27.772	1667	-1024	-768	-1	-1	-1	-1	4	-1024	-768	-1	-1	-1	-1	4		0	0						Untertest1.avi	0	880	547	72	111				0	Content		-72	-111	27772270	634948185
27789	08:38:02.352	00:00:27.788	1668	-1024	-768	-1	-1	-1	-1	4	-1024	-768	-1	-1	-1	-1	4		0	0						Untertest1.avi	0	880	547	72	111				0	Content		-72	-111	27788938	634964853
27806	08:38:02.369	00:00:27.805	1669	-1024	-768	-1	-1	-1	-1	4	-1024	-768	-1	-1	-1	-1	4		0	0						Untertest1.avi	0	880	547	72	111				0	Content		-72	-111	27805594	634981509
27822	08:38:02.385	00:00:27.822	1670	-1024	-768	-1	-1	-1	-1	4	-1024	-768	-1	-1	-1	-1	4		0	0						Untertest1.avi	0	880	547	72	111				0	Content		-72	-111	27822261	634998176
27839	08:38:02.402	00:00:27.838	1671	-1024	-768	-1	-1	-1	-1	4	-1024	-768	-1	-1	-1	-1	4		0	0						Untertest1.avi	0	880	547	72	111				0	Content		-72	-111	27838929	635014844
27856	08:38:02.419	00:00:27.855	1672	-1024	-768	-1	-1	-1	-1	4	-1024	-768	-1	-1	-1	-1	4		0	0						Untertest1.avi	0	880	547	72	111				0	Content		-72	-111	27855652	635031567
27872	08:38:02.435	00:00:27.872	1673	-1024	-768	-1	-1	-1	-1	4	-1024	-768	-1	-1	-1	-1	4		0	0						Untertest1.avi	0	880	547	72	111				0	Content		-72	-111	27872221	635048136
27889	08:38:02.452	00:00:27.889	1674	-1024	-768	-1	-1	-1	-1	4	-1024	-768	-1	-1	-1	-1	4		0	0						Untertest1.avi	0	880	547	72	111				0	Content		-72	-111	27889054	635064969
27906	08:38:02.469	00:00:27.905	1675	-1024	-768	-1	-1	-1	-1	4	-1024	-768	-1	-1	-1	-1	4		0	0						Untertest1.avi	0	880	547	72	111				0	Content		-72	-111	27905722	635081637
27922	08:38:02.485	00:00:27.922	1676	-1024	-768	-1	-1	-1	-1	4	-1024	-768	-1	-1	-1	-1	4		0	0						Untertest1.avi	0	880	547	72	111				0	Content		-72	-111	27922389	635098304
27939	08:38:02.502	00:00:27.939	1677	-1024	-768	-1	-1	-1	-1	4	-1024	-768	-1	-1	-1	-1	4		0	0						Untertest1.avi	0	880	547	72	111				0	Content		-72	-111	27939373	635115288
27956	08:38:02.519	00:00:27.956	1678	-1024	-768	-1	-1	-1	-1	4	-1024	-768	-1	-1	-1	-1	4		0	0						Untertest1.avi	0	880	547	72	111				0	Content		-72	-111	27956041	635131956
27973	08:38:02.536	00:00:27.972	1679	-1024	-768	-1	-1	-1	-1	4	-1024	-768	-1	-1	-1	-1	4		0	0						Untertest1.avi	0	880	547	72	111				0	Content		-72	-111	27972708	635148623
27990	08:38:02.553	00:00:27.989	1680	-1024	-768	-1	-1	-1	-1	4	-1024	-768	-1	-1	-1	-1	4		0	0						Untertest1.avi	0	880	547	72	111				0	Content		-72	-111	27989965	635165880
28007	08:38:02.570	00:00:28.007	1681	-1024	-768	-1	-1	-1	-1	4	-1024	-768	-1	-1	-1	-1	4		0	0						Untertest1.avi	0	880	547	72	111				0	Content		-72	-111	28007332	635183247
28023	08:38:02.586	00:00:28.023	1682	-1024	-768	-1	-1	-1	-1	4	-1024	-768	-1	-1	-1	-1	4		0	0						Untertest1.avi	0	880	547	72	111				0	Content		-72	-111	28023375	635199290
28040	08:38:02.603	00:00:28.040	1683	-1024	-768	-1	-1	-1	-1	4	-1024	-768	-1	-1	-1	-1	4		0	0						Untertest1.avi	0	880	547	72	111				0	Content		-72	-111	28040042	635215957
28057	08:38:02.620	00:00:28.056	1684	-1024	-768	-1	-1	-1	-1	4	-1024	-768	-1	-1	-1	-1	4		0	0						Untertest1.avi	0	880	547	72	111				0	Content		-72	-111	28056709	635232624
28073	08:38:02.636	00:00:28.072	1685	-1024	-768	-1	-1	-1	-1	4	-1024	-768	-1	-1	-1	-1	4		0	0						Untertest1.avi	0	880	547	72	111				0	Content		-72	-111	28072916	635248831
28090	08:38:02.653	00:00:28.089	1686	-1024	-768	-1	-1	-1	-1	4	-1024	-768	-1	-1	-1	-1	4		0	0						Untertest1.avi	0	880	547	72	111				0	Content		-72	-111	28089583	635265498
28106	08:38:02.669	00:00:28.106	1687	-1024	-768	-1	-1	-1	-1	4	-1024	-768	-1	-1	-1	-1	4		0	0						Untertest1.avi	0	880	547	72	111				0	Content		-72	-111	28106251	635282166
28122	08:38:02.685	00:00:28.122	1688	-1024	-768	-1	-1	-1	-1	4	-1024	-768	-1	-1	-1	-1	4		0	0						Untertest1.avi	0	880	547	72	111				0	Content		-72	-111	28122079	635297994
28139	08:38:02.702	00:00:28.138	1689	-1024	-768	-1	-1	-1	-1	4	-1024	-768	-1	-1	-1	-1	4		0	0						Untertest1.avi	0	880	547	72	111				0	Content		-72	-111	28138755	635314670
28155	08:38:02.718	00:00:28.155	1690	-1024	-768	-1	-1	-1	-1	4	-1024	-768	-1	-1	-1	-1	4		0	0						Untertest1.avi	0	880	547	72	111				0	Content		-72	-111	28155326	635331241
28172	08:38:02.735	00:00:28.171	1691	-1024	-768	-1	-1	-1	-1	4	-1024	-768	-1	-1	-1	-1	4		0	0						Untertest1.avi	0	880	547	72	111				0	Content		-72	-111	28171950	635347865
28189	08:38:02.752	00:00:28.189	1692	-1024	-768	-1	-1	-1	-1	4	-1024	-768	-1	-1	-1	-1	4		0	0						Untertest1.avi	0	880	547	72	111				0	Content		-72	-111	28189037	635364952
28206	08:38:02.769	00:00:28.205	1693	-1024	-768	-1	-1	-1	-1	4	-1024	-768	-1	-1	-1	-1	4		0	0						Untertest1.avi	0	880	547	72	111				0	Content		-72	-111	28205704	635381619
28222	08:38:02.785	00:00:28.222	1694	-1024	-768	-1	-1	-1	-1	4	-1024	-768	-1	-1	-1	-1	4		0	0						Untertest1.avi	0	880	547	72	111				0	Content		-72	-111	28222372	635398287
28240	08:38:02.803	00:00:28.239	1695	-1024	-768	-1	-1	-1	-1	4	-1024	-768	-1	-1	-1	-1	4		0	0						Untertest1.avi	0	880	547	72	111				0	Content		-72	-111	28239523	635415438
28256	08:38:02.819	00:00:28.256	1696	-1024	-768	-1	-1	-1	-1	4	-1024	-768	-1	-1	-1	-1	4		0	0						Untertest1.avi	0	880	547	72	111				0	Content		-72	-111	28256190	635432105
28273	08:38:02.836	00:00:28.272	1697	-1024	-768	-1	-1	-1	-1	4	-1024	-768	-1	-1	-1	-1	4		0	0						Untertest1.avi	0	880	547	72	111				0	Content		-72	-111	28272858	635448773
28290	08:38:02.853	00:00:28.290	1698	-1024	-768	-1	-1	-1	-1	4	-1024	-768	-1	-1	-1	-1	4		0	0						Untertest1.avi	0	880	547	72	111				0	Content		-72	-111	28290446	635466361
28305	08:38:02.868	00:00:28.305	1699	-1024	-768	-1	-1	-1	-1	4	-1024	-768	-1	-1	-1	-1	4		0	0						Untertest1.avi	0	880	547	72	111				0	Content		-72	-111	28305317	635481232
28322	08:38:02.885	00:00:28.321	1700	-1024	-768	-1	-1	-1	-1	4	-1024	-768	-1	-1	-1	-1	4		0	0						Untertest1.avi	0	880	547	72	111				0	Content		-72	-111	28321946	635497861
28339	08:38:02.902	00:00:28.338	1701	-1024	-768	-1	-1	-1	-1	4	-1024	-768	-1	-1	-1	-1	4		0	0						Untertest1.avi	0	880	547	72	111				0	Content		-72	-111	28338614	635514529
28355	08:38:02.918	00:00:28.355	1702	-1024	-768	-1	-1	-1	-1	4	-1024	-768	-1	-1	-1	-1	4		0	0						Untertest1.avi	0	880	547	72	111				0	Content		-72	-111	28355281	635531196
28372	08:38:02.935	00:00:28.371	1703	-1024	-768	-1	-1	-1	-1	4	-1024	-768	-1	-1	-1	-1	4		0	0						Untertest1.avi	0	880	547	72	111				0	Content		-72	-111	28371936	635547851
28389	08:38:02.952	00:00:28.388	1704	-1024	-768	-1	-1	-1	-1	4	-1024	-768	-1	-1	-1	-1	4		0	0						Untertest1.avi	0	880	547	72	111				0	Content		-72	-111	28388604	635564519
28405	08:38:02.968	00:00:28.405	1705	-1024	-768	-1	-1	-1	-1	4	-1024	-768	-1	-1	-1	-1	4		0	0						Untertest1.avi	0	880	547	72	111				0	Content		-72	-111	28405271	635581186
28422	08:38:02.985	00:00:28.421	1706	-1024	-768	-1	-1	-1	-1	4	-1024	-768	-1	-1	-1	-1	4		0	0						Untertest1.avi	0	880	547	72	111				0	Content		-72	-111	28421867	635597782
28439	08:38:03.002	00:00:28.438	1707	-1024	-768	-1	-1	-1	-1	4	-1024	-768	-1	-1	-1	-1	4		0	0						Untertest1.avi	0	880	547	72	111				0	Content		-72	-111	28438559	635614474
28455	08:38:03.018	00:00:28.455	1708	-1024	-768	-1	-1	-1	-1	4	-1024	-768	-1	-1	-1	-1	4		0	0						Untertest1.avi	0	880	547	72	111				0	Content		-72	-111	28455392	635631307
28472	08:38:03.035	00:00:28.472	1709	-1024	-768	-1	-1	-1	-1	4	-1024	-768	-1	-1	-1	-1	4		0	0						Untertest1.avi	0	880	547	72	111				0	Content		-72	-111	28472059	635647974
28489	08:38:03.052	00:00:28.488	1710	-1024	-768	-1	-1	-1	-1	4	-1024	-768	-1	-1	-1	-1	4		0	0						Untertest1.avi	0	880	547	72	111				0	Content		-72	-111	28488726	635664641
28506	08:38:03.069	00:00:28.505	1711	-1024	-768	-1	-1	-1	-1	4	-1024	-768	-1	-1	-1	-1	4		0	0						Untertest1.avi	0	880	547	72	111				0	Content		-72	-111	28505711	635681626
28522	08:38:03.085	00:00:28.522	1712	-1024	-768	-1	-1	-1	-1	4	-1024	-768	-1	-1	-1	-1	4		0	0						Untertest1.avi	0	880	547	72	111				0	Content		-72	-111	28522378	635698293
28539	08:38:03.102	00:00:28.539	1713	-1024	-768	-1	-1	-1	-1	4	-1024	-768	-1	-1	-1	-1	4		0	0						Untertest1.avi	0	880	547	72	111				0	Content		-72	-111	28539046	635714961
28556	08:38:03.119	00:00:28.556	1714	-1024	-768	-1	-1	-1	-1	4	-1024	-768	-1	-1	-1	-1	4		0	0						Untertest1.avi	0	880	547	72	111				0	Content		-72	-111	28556359	635732274
28573	08:38:03.136	00:00:28.573	1715	-1024	-768	-1	-1	-1	-1	4	-1024	-768	-1	-1	-1	-1	4		0	0						Untertest1.avi	0	880	547	72	111				0	Content		-72	-111	28573027	635748942
28589	08:38:03.152	00:00:28.589	1716	-1024	-768	-1	-1	-1	-1	4	-1024	-768	-1	-1	-1	-1	4		0	0						Untertest1.avi	0	880	547	72	111				0	Content		-72	-111	28589241	635765156
28606	08:38:03.169	00:00:28.605	1717	-1024	-768	-1	-1	-1	-1	4	-1024	-768	-1	-1	-1	-1	4		0	0						Untertest1.avi	0	880	547	72	111				0	Content		-72	-111	28605908	635781823
28623	08:38:03.186	00:00:28.622	1718	-1024	-768	-1	-1	-1	-1	4	-1024	-768	-1	-1	-1	-1	4		0	0						Untertest1.avi	0	880	547	72	111				0	Content		-72	-111	28622576	635798491
28638	08:38:03.201	00:00:28.638	1719	-1024	-768	-1	-1	-1	-1	4	-1024	-768	-1	-1	-1	-1	4		0	0						Untertest1.avi	0	880	547	72	111				0	Content		-72	-111	28638292	635814207
28655	08:38:03.218	00:00:28.655	1720	-1024	-768	-1	-1	-1	-1	4	-1024	-768	-1	-1	-1	-1	4		0	0						Untertest1.avi	0	880	547	72	111				0	Content		-72	-111	28655040	635830955
28672	08:38:03.235	00:00:28.671	1721	-1024	-768	-1	-1	-1	-1	4	-1024	-768	-1	-1	-1	-1	4		0	0						Untertest1.avi	0	880	547	72	111				0	Content		-72	-111	28671725	635847640
28688	08:38:03.251	00:00:28.688	1722	-1024	-768	-1	-1	-1	-1	4	-1024	-768	-1	-1	-1	-1	4		0	0						Untertest1.avi	0	880	547	72	111				0	Content		-72	-111	28688392	635864307
28705	08:38:03.268	00:00:28.705	1723	-1024	-768	-1	-1	-1	-1	4	-1024	-768	-1	-1	-1	-1	4		0	0						Untertest1.avi	0	880	547	72	111				0	Content		-72	-111	28705060	635880975
28722	08:38:03.285	00:00:28.721	1724	-1024	-768	-1	-1	-1	-1	4	-1024	-768	-1	-1	-1	-1	4		0	0						Untertest1.avi	0	880	547	72	111				0	Content		-72	-111	28721683	635897598
28738	08:38:03.301	00:00:28.738	1725	-1024	-768	-1	-1	-1	-1	4	-1024	-768	-1	-1	-1	-1	4		0	0						Untertest1.avi	0	880	547	72	111				0	Content		-72	-111	28738351	635914266
28755	08:38:03.318	00:00:28.755	1726	-1024	-768	-1	-1	-1	-1	4	-1024	-768	-1	-1	-1	-1	4		0	0						Untertest1.avi	0	880	547	72	111				0	Content		-72	-111	28755018	635930933
28772	08:38:03.335	00:00:28.771	1727	-1024	-768	-1	-1	-1	-1	4	-1024	-768	-1	-1	-1	-1	4		0	0						Untertest1.avi	0	880	547	72	111				0	Content		-72	-111	28771550	635947465
28788	08:38:03.351	00:00:28.788	1728	-1024	-768	-1	-1	-1	-1	4	-1024	-768	-1	-1	-1	-1	4		0	0						Untertest1.avi	0	880	547	72	111				0	Content		-72	-111	28788300	635964215
28805	08:38:03.368	00:00:28.805	1729	-1024	-768	-1	-1	-1	-1	4	-1024	-768	-1	-1	-1	-1	4		0	0						Untertest1.avi	0	880	547	72	111				0	Content		-72	-111	28805337	635981252
28822	08:38:03.385	00:00:28.822	1730	-1024	-768	-1	-1	-1	-1	4	-1024	-768	-1	-1	-1	-1	4		0	0						Untertest1.avi	0	880	547	72	111				0	Content		-72	-111	28822005	635997920
28839	08:38:03.402	00:00:28.838	1731	-1024	-768	-1	-1	-1	-1	4	-1024	-768	-1	-1	-1	-1	4		0	0						Untertest1.avi	0	880	547	72	111				0	Content		-72	-111	28838672	636014587
28856	08:38:03.419	00:00:28.855	1732	-1024	-768	-1	-1	-1	-1	4	-1024	-768	-1	-1	-1	-1	4		0	0						Untertest1.avi	0	880	547	72	111				0	Content		-72	-111	28855835	636031750
28873	08:38:03.436	00:00:28.872	1733	-1024	-768	-1	-1	-1	-1	4	-1024	-768	-1	-1	-1	-1	4		0	0						Untertest1.avi	0	880	547	72	111				0	Content		-72	-111	28872502	636048417
28889	08:38:03.452	00:00:28.889	1734	-1024	-768	-1	-1	-1	-1	4	-1024	-768	-1	-1	-1	-1	4		0	0						Untertest1.avi	0	880	547	72	111				0	Content		-72	-111	28889170	636065085
28905	08:38:03.468	00:00:28.905	1735	-1024	-768	-1	-1	-1	-1	4	-1024	-768	-1	-1	-1	-1	4		0	0						Untertest1.avi	0	880	547	72	111				0	Content		-72	-111	28905349	636081264
28922	08:38:03.485	00:00:28.922	1736	-1024	-768	-1	-1	-1	-1	4	-1024	-768	-1	-1	-1	-1	4		0	0						Untertest1.avi	0	880	547	72	111				0	Content		-72	-111	28922016	636097931
28939	08:38:03.502	00:00:28.938	1737	-1024	-768	-1	-1	-1	-1	4	-1024	-768	-1	-1	-1	-1	4		0	0						Untertest1.avi	0	880	547	72	111				0	Content		-72	-111	28938520	636114435
28955	08:38:03.518	00:00:28.955	1738	-1024	-768	-1	-1	-1	-1	4	-1024	-768	-1	-1	-1	-1	4		0	0						Untertest1.avi	0	880	547	72	111				0	Content		-72	-111	28955187	636131102
28972	08:38:03.535	00:00:28.971	1739	-1024	-768	-1	-1	-1	-1	4	-1024	-768	-1	-1	-1	-1	4		0	0						Untertest1.avi	0	880	547	72	111				0	Content		-72	-111	28971855	636147770
28988	08:38:03.551	00:00:28.988	1740	-1024	-768	-1	-1	-1	-1	4	-1024	-768	-1	-1	-1	-1	4		0	0						Untertest1.avi	0	880	547	72	111				0	Content		-72	-111	28988150	636164065
29005	08:38:03.568	00:00:29.004	1741	-1024	-768	-1	-1	-1	-1	4	-1024	-768	-1	-1	-1	-1	4		0	0						Untertest1.avi	0	880	547	72	111				0	Content		-72	-111	29004772	636180687
29021	08:38:03.584	00:00:29.021	1742	-1024	-768	-1	-1	-1	-1	4	-1024	-768	-1	-1	-1	-1	4		0	0						Untertest1.avi	0	880	547	72	111				0	Content		-72	-111	29021439	636197354
29038	08:38:03.601	00:00:29.038	1743	-1024	-768	-1	-1	-1	-1	4	-1024	-768	-1	-1	-1	-1	4		0	0						Untertest1.avi	0	880	547	72	111				0	Content		-72	-111	29038106	636214021
29055	08:38:03.618	00:00:29.054	1744	-1024	-768	-1	-1	-1	-1	4	-1024	-768	-1	-1	-1	-1	4		0	0						Untertest1.avi	0	880	547	72	111				0	Content		-72	-111	29054774	636230689
29071	08:38:03.634	00:00:29.071	1745	-1024	-768	-1	-1	-1	-1	4	-1024	-768	-1	-1	-1	-1	4		0	0						Untertest1.avi	0	880	547	72	111				0	Content		-72	-111	29071464	636247379
29088	08:38:03.651	00:00:29.088	1746	-1024	-768	-1	-1	-1	-1	4	-1024	-768	-1	-1	-1	-1	4		0	0						Untertest1.avi	0	880	547	72	111				0	Content		-72	-111	29088132	636264047
29105	08:38:03.668	00:00:29.104	1747	-1024	-768	-1	-1	-1	-1	4	-1024	-768	-1	-1	-1	-1	4		0	0						Untertest1.avi	0	880	547	72	111				0	Content		-72	-111	29104772	636280687
29122	08:38:03.685	00:00:29.121	1748	-1024	-768	-1	-1	-1	-1	4	-1024	-768	-1	-1	-1	-1	4		0	0						Untertest1.avi	0	880	547	72	111				0	Content		-72	-111	29121904	636297819
29139	08:38:03.702	00:00:29.139	1749	-1024	-768	-1	-1	-1	-1	4	-1024	-768	-1	-1	-1	-1	4		0	0						Untertest1.avi	0	880	547	72	111				0	Content		-72	-111	29139027	636314942
29156	08:38:03.719	00:00:29.155	1750	-1024	-768	-1	-1	-1	-1	4	-1024	-768	-1	-1	-1	-1	4		0	0						Untertest1.avi	0	880	547	72	111				0	Content		-72	-111	29155694	636331609
29172	08:38:03.735	00:00:29.172	1751	-1024	-768	-1	-1	-1	-1	4	-1024	-768	-1	-1	-1	-1	4		0	0						Untertest1.avi	0	880	547	72	111				0	Content		-72	-111	29172362	636348277
29189	08:38:03.752	00:00:29.188	1752	-1024	-768	-1	-1	-1	-1	4	-1024	-768	-1	-1	-1	-1	4		0	0						Untertest1.avi	0	880	547	72	111				0	Content		-72	-111	29188663	636364578
29205	08:38:03.768	00:00:29.205	1753	-1024	-768	-1	-1	-1	-1	4	-1024	-768	-1	-1	-1	-1	4		0	0						Untertest1.avi	0	880	547	72	111				0	Content		-72	-111	29205331	636381246
29222	08:38:03.785	00:00:29.221	1754	-1024	-768	-1	-1	-1	-1	4	-1024	-768	-1	-1	-1	-1	4		0	0						Untertest1.avi	0	880	547	72	111				0	Content		-72	-111	29221998	636397913
29238	08:38:03.801	00:00:29.238	1755	-1024	-768	-1	-1	-1	-1	4	-1024	-768	-1	-1	-1	-1	4		0	0						Untertest1.avi	0	880	547	72	111				0	Content		-72	-111	29238012	636413927
29255	08:38:03.818	00:00:29.254	1756	-1024	-768	-1	-1	-1	-1	4	-1024	-768	-1	-1	-1	-1	4		0	0						Untertest1.avi	0	880	547	72	111				0	Content		-72	-111	29254639	636430554
29271	08:38:03.834	00:00:29.271	1757	-1024	-768	-1	-1	-1	-1	4	-1024	-768	-1	-1	-1	-1	4		0	0						Untertest1.avi	0	880	547	72	111				0	Content		-72	-111	29271321	636447236
29288	08:38:03.851	00:00:29.287	1758	-1024	-768	-1	-1	-1	-1	4	-1024	-768	-1	-1	-1	-1	4		0	0						Untertest1.avi	0	880	547	72	111				0	Content		-72	-111	29287989	636463904
29305	08:38:03.868	00:00:29.304	1759	-1024	-768	-1	-1	-1	-1	4	-1024	-768	-1	-1	-1	-1	4		0	0						Untertest1.avi	0	880	547	72	111				0	Content		-72	-111	29304656	636480571
29321	08:38:03.884	00:00:29.321	1760	-1024	-768	-1	-1	-1	-1	4	-1024	-768	-1	-1	-1	-1	4		0	0						Untertest1.avi	0	880	547	72	111				0	Content		-72	-111	29321273	636497188
29338	08:38:03.901	00:00:29.337	1761	-1024	-768	-1	-1	-1	-1	4	-1024	-768	-1	-1	-1	-1	4		0	0						Untertest1.avi	0	880	547	72	111				0	Content		-72	-111	29337940	636513855
29355	08:38:03.918	00:00:29.354	1762	-1024	-768	-1	-1	-1	-1	4	-1024	-768	-1	-1	-1	-1	4		0	0						Untertest1.avi	0	880	547	72	111				0	Content		-72	-111	29354607	636530522
29371	08:38:03.934	00:00:29.371	1763	-1024	-768	-1	-1	-1	-1	4	-1024	-768	-1	-1	-1	-1	4		0	0						Untertest1.avi	0	880	547	72	111				0	Content		-72	-111	29371258	636547173
29388	08:38:03.951	00:00:29.387	1764	-1024	-768	-1	-1	-1	-1	4	-1024	-768	-1	-1	-1	-1	4		0	0						Untertest1.avi	0	880	547	72	111				0	Content		-72	-111	29387888	636563803
29405	08:38:03.968	00:00:29.404	1765	-1024	-768	-1	-1	-1	-1	4	-1024	-768	-1	-1	-1	-1	4		0	0						Untertest1.avi	0	880	547	72	111				0	Content		-72	-111	29404968	636580883
29422	08:38:03.985	00:00:29.421	1766	-1024	-768	-1	-1	-1	-1	4	-1024	-768	-1	-1	-1	-1	4		0	0						Untertest1.avi	0	880	547	72	111				0	Content		-72	-111	29421635	636597550
29438	08:38:04.001	00:00:29.438	1767	-1024	-768	-1	-1	-1	-1	4	-1024	-768	-1	-1	-1	-1	4		0	0						Untertest1.avi	0	880	547	72	111				0	Content		-72	-111	29438303	636614218
29455	08:38:04.018	00:00:29.455	1768	-1024	-768	-1	-1	-1	-1	4	-1024	-768	-1	-1	-1	-1	4		0	0						Untertest1.avi	0	880	547	72	111				0	Content		-72	-111	29455452	636631367
29472	08:38:04.035	00:00:29.472	1769	-1024	-768	-1	-1	-1	-1	4	-1024	-768	-1	-1	-1	-1	4		0	0						Untertest1.avi	0	880	547	72	111				0	Content		-72	-111	29472119	636648034
29489	08:38:04.052	00:00:29.488	1770	-1024	-768	-1	-1	-1	-1	4	-1024	-768	-1	-1	-1	-1	4		0	0						Untertest1.avi	0	880	547	72	111				0	Content		-72	-111	29488787	636664702
29505	08:38:04.068	00:00:29.504	1771	-1024	-768	-1	-1	-1	-1	4	-1024	-768	-1	-1	-1	-1	4		0	0						Untertest1.avi	0	880	547	72	111				0	Content		-72	-111	29504953	636680868
29522	08:38:04.085	00:00:29.521	1772	-1024	-768	-1	-1	-1	-1	4	-1024	-768	-1	-1	-1	-1	4		0	0						Untertest1.avi	0	880	547	72	111				0	Content		-72	-111	29521621	636697536
29538	08:38:04.101	00:00:29.538	1773	-1024	-768	-1	-1	-1	-1	4	-1024	-768	-1	-1	-1	-1	4		0	0						Untertest1.avi	0	880	547	72	111				0	Content		-72	-111	29538119	636714034
29555	08:38:04.118	00:00:29.554	1774	-1024	-768	-1	-1	-1	-1	4	-1024	-768	-1	-1	-1	-1	4		0	0						Untertest1.avi	0	880	547	72	111				0	Content		-72	-111	29554786	636730701
29571	08:38:04.134	00:00:29.571	1775	-1024	-768	-1	-1	-1	-1	4	-1024	-768	-1	-1	-1	-1	4		0	0						Untertest1.avi	0	880	547	72	111				0	Content		-72	-111	29571454	636747369
29588	08:38:04.151	00:00:29.587	1776	-1024	-768	-1	-1	-1	-1	4	-1024	-768	-1	-1	-1	-1	4		0	0						Untertest1.avi	0	880	547	72	111				0	Content		-72	-111	29587739	636763654
29604	08:38:04.167	00:00:29.604	1777	-1024	-768	-1	-1	-1	-1	4	-1024	-768	-1	-1	-1	-1	4		0	0						Untertest1.avi	0	880	547	72	111				0	Content		-72	-111	29604362	636780277
29621	08:38:04.184	00:00:29.621	1778	-1024	-768	-1	-1	-1	-1	4	-1024	-768	-1	-1	-1	-1	4		0	0						Untertest1.avi	0	880	547	72	111				0	Content		-72	-111	29621028	636796943
29638	08:38:04.201	00:00:29.637	1779	-1024	-768	-1	-1	-1	-1	4	-1024	-768	-1	-1	-1	-1	4		0	0						Untertest1.avi	0	880	547	72	111				0	Content		-72	-111	29637696	636813611
29654	08:38:04.217	00:00:29.654	1780	-1024	-768	-1	-1	-1	-1	4	-1024	-768	-1	-1	-1	-1	4		0	0						Untertest1.avi	0	880	547	72	111				0	Content		-72	-111	29654363	636830278
29671	08:38:04.234	00:00:29.671	1781	-1024	-768	-1	-1	-1	-1	4	-1024	-768	-1	-1	-1	-1	4		0	0						Untertest1.avi	0	880	547	72	111				0	Content		-72	-111	29671050	636846965
29688	08:38:04.251	00:00:29.687	1782	-1024	-768	-1	-1	-1	-1	4	-1024	-768	-1	-1	-1	-1	4		0	0						Untertest1.avi	0	880	547	72	111				0	Content		-72	-111	29687718	636863633
29704	08:38:04.267	00:00:29.704	1783	-1024	-768	-1	-1	-1	-1	4	-1024	-768	-1	-1	-1	-1	4		0	0						Untertest1.avi	0	880	547	72	111				0	Content		-72	-111	29704368	636880283
29722	08:38:04.285	00:00:29.721	1784	-1024	-768	-1	-1	-1	-1	4	-1024	-768	-1	-1	-1	-1	4		0	0						Untertest1.avi	0	880	547	72	111				0	Content		-72	-111	29721617	636897532
29739	08:38:04.302	00:00:29.738	1785	-1024	-768	-1	-1	-1	-1	4	-1024	-768	-1	-1	-1	-1	4		0	0						Untertest1.avi	0	880	547	72	111				0	Content		-72	-111	29738697	636914612
29755	08:38:04.318	00:00:29.755	1786	-1024	-768	-1	-1	-1	-1	4	-1024	-768	-1	-1	-1	-1	4		0	0						Untertest1.avi	0	880	547	72	111				0	Content		-72	-111	29755365	636931280
29772	08:38:04.335	00:00:29.772	1787	-1024	-768	-1	-1	-1	-1	4	-1024	-768	-1	-1	-1	-1	4		0	0						Untertest1.avi	0	880	547	72	111				0	Content		-72	-111	29772032	636947947
29788	08:38:04.351	00:00:29.788	1788	-1024	-768	-1	-1	-1	-1	4	-1024	-768	-1	-1	-1	-1	4		0	0						Untertest1.avi	0	880	547	72	111				0	Content		-72	-111	29788354	636964269
29805	08:38:04.368	00:00:29.805	1789	-1024	-768	-1	-1	-1	-1	4	-1024	-768	-1	-1	-1	-1	4		0	0						Untertest1.avi	0	880	547	72	111				0	Content		-72	-111	29805022	636980937
29822	08:38:04.385	00:00:29.821	1790	-1024	-768	-1	-1	-1	-1	4	-1024	-768	-1	-1	-1	-1	4		0	0						Untertest1.avi	0	880	547	72	111				0	Content		-72	-111	29821689	636997604
29838	08:38:04.401	00:00:29.837	1791	-1024	-768	-1	-1	-1	-1	4	-1024	-768	-1	-1	-1	-1	4		0	0						Untertest1.avi	0	880	547	72	111				0	Content		-72	-111	29837603	637013518
29854	08:38:04.417	00:00:29.854	1792	-1024	-768	-1	-1	-1	-1	4	-1024	-768	-1	-1	-1	-1	4		0	0						Untertest1.avi	0	880	547	72	111				0	Content		-72	-111	29854227	637030142
29871	08:38:04.434	00:00:29.870	1793	-1024	-768	-1	-1	-1	-1	4	-1024	-768	-1	-1	-1	-1	4		0	0						Untertest1.avi	0	880	547	72	111				0	Content		-72	-111	29870913	637046828
29888	08:38:04.451	00:00:29.887	1794	-1024	-768	-1	-1	-1	-1	4	-1024	-768	-1	-1	-1	-1	4		0	0						Untertest1.avi	0	880	547	72	111				0	Content		-72	-111	29887580	637063495
29904	08:38:04.467	00:00:29.904	1795	-1024	-768	-1	-1	-1	-1	4	-1024	-768	-1	-1	-1	-1	4		0	0						Untertest1.avi	0	880	547	72	111				0	Content		-72	-111	29904247	637080162
29921	08:38:04.484	00:00:29.920	1796	-1024	-768	-1	-1	-1	-1	4	-1024	-768	-1	-1	-1	-1	4		0	0						Untertest1.avi	0	880	547	72	111				0	Content		-72	-111	29920908	637096823
29938	08:38:04.501	00:00:29.937	1797	-1024	-768	-1	-1	-1	-1	4	-1024	-768	-1	-1	-1	-1	4		0	0						Untertest1.avi	0	880	547	72	111				0	Content		-72	-111	29937575	637113490
29954	08:38:04.517	00:00:29.954	1798	-1024	-768	-1	-1	-1	-1	4	-1024	-768	-1	-1	-1	-1	4		0	0						Untertest1.avi	0	880	547	72	111				0	Content		-72	-111	29954243	637130158
29971	08:38:04.534	00:00:29.970	1799	-1024	-768	-1	-1	-1	-1	4	-1024	-768	-1	-1	-1	-1	4		0	0						Untertest1.avi	0	880	547	72	111				0	Content		-72	-111	29970859	637146774
29987	08:38:04.550	00:00:29.987	1800	-1024	-768	-1	-1	-1	-1	4	-1024	-768	-1	-1	-1	-1	4		0	0						Untertest1.avi	0	880	547	72	111				0	Content		-72	-111	29987477	637163392
30005	08:38:04.568	00:00:30.004	1801	-1024	-768	-1	-1	-1	-1	4	-1024	-768	-1	-1	-1	-1	4		0	0						Untertest1.avi	0	880	547	72	111				0	Content		-72	-111	30004793	637180708
30021	08:38:04.584	00:00:30.021	1802	-1024	-768	-1	-1	-1	-1	4	-1024	-768	-1	-1	-1	-1	4		0	0						Untertest1.avi	0	880	547	72	111				0	Content		-72	-111	30021460	637197375
30039	08:38:04.602	00:00:30.038	1803	-1024	-768	-1	-1	-1	-1	4	-1024	-768	-1	-1	-1	-1	4		0	0						Untertest1.avi	0	880	547	72	111				0	Content		-72	-111	30038547	637214462
30055	08:38:04.618	00:00:30.055	1804	-1024	-768	-1	-1	-1	-1	4	-1024	-768	-1	-1	-1	-1	4		0	0						Untertest1.avi	0	880	547	72	111				0	Content		-72	-111	30055214	637231129
30072	08:38:04.635	00:00:30.071	1805	-1024	-768	-1	-1	-1	-1	4	-1024	-768	-1	-1	-1	-1	4		0	0						Untertest1.avi	0	880	547	72	111				0	Content		-72	-111	30071882	637247797
30088	08:38:04.651	00:00:30.087	1806	-1024	-768	-1	-1	-1	-1	4	-1024	-768	-1	-1	-1	-1	4		0	0						Untertest1.avi	0	880	547	72	111				0	Content		-72	-111	30087987	637263902
30105	08:38:04.668	00:00:30.104	1807	-1024	-768	-1	-1	-1	-1	4	-1024	-768	-1	-1	-1	-1	4		0	0						Untertest1.avi	0	880	547	72	111				0	Content		-72	-111	30104655	637280570
30121	08:38:04.684	00:00:30.121	1808	-1024	-768	-1	-1	-1	-1	4	-1024	-768	-1	-1	-1	-1	4		0	0						Untertest1.avi	0	880	547	72	111				0	Content		-72	-111	30121133	637297048
30138	08:38:04.701	00:00:30.137	1809	-1024	-768	-1	-1	-1	-1	4	-1024	-768	-1	-1	-1	-1	4		0	0						Untertest1.avi	0	880	547	72	111				0	Content		-72	-111	30137800	637313715
30154	08:38:04.717	00:00:30.154	1810	-1024	-768	-1	-1	-1	-1	4	-1024	-768	-1	-1	-1	-1	4		0	0						Untertest1.avi	0	880	547	72	111				0	Content		-72	-111	30154468	637330383
30171	08:38:04.734	00:00:30.170	1811	-1024	-768	-1	-1	-1	-1	4	-1024	-768	-1	-1	-1	-1	4		0	0						Untertest1.avi	0	880	547	72	111				0	Content		-72	-111	30170712	637346627
30187	08:38:04.750	00:00:30.187	1812	-1024	-768	-1	-1	-1	-1	4	-1024	-768	-1	-1	-1	-1	4		0	0						Untertest1.avi	0	880	547	72	111				0	Content		-72	-111	30187334	637363249
30204	08:38:04.767	00:00:30.203	1813	-1024	-768	-1	-1	-1	-1	4	-1024	-768	-1	-1	-1	-1	4		0	0						Untertest1.avi	0	880	547	72	111				0	Content		-72	-111	30203999	637379914
30221	08:38:04.784	00:00:30.220	1814	-1024	-768	-1	-1	-1	-1	4	-1024	-768	-1	-1	-1	-1	4		0	0						Untertest1.avi	0	880	547	72	111				0	Content		-72	-111	30220666	637396581
30237	08:38:04.800	00:00:30.237	1815	-1024	-768	-1	-1	-1	-1	4	-1024	-768	-1	-1	-1	-1	4		0	0						Untertest1.avi	0	880	547	72	111				0	Content		-72	-111	30237334	637413249
30254	08:38:04.817	00:00:30.253	1816	-1024	-768	-1	-1	-1	-1	4	-1024	-768	-1	-1	-1	-1	4		0	0						Untertest1.avi	0	880	547	72	111				0	Content		-72	-111	30253998	637429913
30271	08:38:04.834	00:00:30.270	1817	-1024	-768	-1	-1	-1	-1	4	-1024	-768	-1	-1	-1	-1	4		0	0						Untertest1.avi	0	880	547	72	111				0	Content		-72	-111	30270666	637446581
30287	08:38:04.850	00:00:30.287	1818	-1024	-768	-1	-1	-1	-1	4	-1024	-768	-1	-1	-1	-1	4		0	0						Untertest1.avi	0	880	547	72	111				0	Content		-72	-111	30287333	637463248
30304	08:38:04.867	00:00:30.303	1819	-1024	-768	-1	-1	-1	-1	4	-1024	-768	-1	-1	-1	-1	4		0	0						Untertest1.avi	0	880	547	72	111				0	Content		-72	-111	30303979	637479894
30321	08:38:04.884	00:00:30.321	1820	-1024	-768	-1	-1	-1	-1	4	-1024	-768	-1	-1	-1	-1	4		0	0						Untertest1.avi	0	880	547	72	111				0	Content		-72	-111	30321205	637497120
30338	08:38:04.901	00:00:30.338	1821	-1024	-768	-1	-1	-1	-1	4	-1024	-768	-1	-1	-1	-1	4		0	0						Untertest1.avi	0	880	547	72	111				0	Content		-72	-111	30338285	637514200
30355	08:38:04.918	00:00:30.354	1822	-1024	-768	-1	-1	-1	-1	4	-1024	-768	-1	-1	-1	-1	4		0	0						Untertest1.avi	0	880	547	72	111				0	Content		-72	-111	30354953	637530868
30372	08:38:04.935	00:00:30.371	1823	-1024	-768	-1	-1	-1	-1	4	-1024	-768	-1	-1	-1	-1	4		0	0						Untertest1.avi	0	880	547	72	111				0	Content		-72	-111	30371620	637547535
30388	08:38:04.951	00:00:30.387	1824	-1024	-768	-1	-1	-1	-1	4	-1024	-768	-1	-1	-1	-1	4		0	0						Untertest1.avi	0	880	547	72	111				0	Content		-72	-111	30387936	637563851
30405	08:38:04.968	00:00:30.404	1825	-1024	-768	-1	-1	-1	-1	4	-1024	-768	-1	-1	-1	-1	4		0	0						Untertest1.avi	0	880	547	72	111				0	Content		-72	-111	30404603	637580518
30421	08:38:04.984	00:00:30.421	1826	-1024	-768	-1	-1	-1	-1	4	-1024	-768	-1	-1	-1	-1	4		0	0						Untertest1.avi	0	880	547	72	111				0	Content		-72	-111	30421271	637597186
30437	08:38:05.000	00:00:30.437	1827	-1024	-768	-1	-1	-1	-1	4	-1024	-768	-1	-1	-1	-1	4		0	0						Untertest1.avi	0	880	547	72	111				0	Content		-72	-111	30437188	637613103
30454	08:38:05.017	00:00:30.453	1828	-1024	-768	-1	-1	-1	-1	4	-1024	-768	-1	-1	-1	-1	4		0	0						Untertest1.avi	0	880	547	72	111				0	Content		-72	-111	30453811	637629726
30470	08:38:05.033	00:00:30.470	1829	-1024	-768	-1	-1	-1	-1	4	-1024	-768	-1	-1	-1	-1	4		0	0						Untertest1.avi	0	880	547	72	111				0	Content		-72	-111	30470497	637646412
30487	08:38:05.050	00:00:30.487	1830	-1024	-768	-1	-1	-1	-1	4	-1024	-768	-1	-1	-1	-1	4		0	0						Untertest1.avi	0	880	547	72	111				0	Content		-72	-111	30487164	637663079
30504	08:38:05.067	00:00:30.503	1831	-1024	-768	-1	-1	-1	-1	4	-1024	-768	-1	-1	-1	-1	4		0	0						Untertest1.avi	0	880	547	72	111				0	Content		-72	-111	30503832	637679747
30520	08:38:05.083	00:00:30.520	1832	-1024	-768	-1	-1	-1	-1	4	-1024	-768	-1	-1	-1	-1	4		0	0						Untertest1.avi	0	880	547	72	111				0	Content		-72	-111	30520489	637696404
30537	08:38:05.100	00:00:30.537	1833	-1024	-768	-1	-1	-1	-1	4	-1024	-768	-1	-1	-1	-1	4		0	0						Untertest1.avi	0	880	547	72	111				0	Content		-72	-111	30537156	637713071
30554	08:38:05.117	00:00:30.553	1834	-1024	-768	-1	-1	-1	-1	4	-1024	-768	-1	-1	-1	-1	4		0	0						Untertest1.avi	0	880	547	72	111				0	Content		-72	-111	30553824	637729739
30570	08:38:05.133	00:00:30.570	1835	-1024	-768	-1	-1	-1	-1	4	-1024	-768	-1	-1	-1	-1	4		0	0						Untertest1.avi	0	880	547	72	111				0	Content		-72	-111	30570427	637746342
30587	08:38:05.150	00:00:30.587	1836	-1024	-768	-1	-1	-1	-1	4	-1024	-768	-1	-1	-1	-1	4		0	0						Untertest1.avi	0	880	547	72	111				0	Content		-72	-111	30587056	637762971
30604	08:38:05.167	00:00:30.604	1837	-1024	-768	-1	-1	-1	-1	4	-1024	-768	-1	-1	-1	-1	4		0	0						Untertest1.avi	0	880	547	72	111				0	Content		-72	-111	30604136	637780051
30621	08:38:05.184	00:00:30.620	1838	-1024	-768	-1	-1	-1	-1	4	-1024	-768	-1	-1	-1	-1	4		0	0						Untertest1.avi	0	880	547	72	111				0	Content		-72	-111	30620804	637796719
30637	08:38:05.200	00:00:30.637	1839	-1024	-768	-1	-1	-1	-1	4	-1024	-768	-1	-1	-1	-1	4		0	0						Untertest1.avi	0	880	547	72	111				0	Content		-72	-111	30637471	637813386
30655	08:38:05.218	00:00:30.654	1840	-1024	-768	-1	-1	-1	-1	4	-1024	-768	-1	-1	-1	-1	4		0	0						Untertest1.avi	0	880	547	72	111				0	Content		-72	-111	30654625	637830540
30671	08:38:05.234	00:00:30.671	1841	-1024	-768	-1	-1	-1	-1	4	-1024	-768	-1	-1	-1	-1	4		0	0						Untertest1.avi	0	880	547	72	111				0	Content		-72	-111	30671292	637847207
30688	08:38:05.251	00:00:30.687	1842	-1024	-768	-1	-1	-1	-1	4	-1024	-768	-1	-1	-1	-1	4		0	0						Untertest1.avi	0	880	547	72	111				0	Content		-72	-111	30687959	637863874
30704	08:38:05.267	00:00:30.704	1843	-1024	-768	-1	-1	-1	-1	4	-1024	-768	-1	-1	-1	-1	4		0	0						Untertest1.avi	0	880	547	72	111				0	Content		-72	-111	30704187	637880102
30721	08:38:05.284	00:00:30.720	1844	-1024	-768	-1	-1	-1	-1	4	-1024	-768	-1	-1	-1	-1	4		0	0						Untertest1.avi	0	880	547	72	111				0	Content		-72	-111	30720854	637896769
30737	08:38:05.300	00:00:30.737	1845	-1024	-768	-1	-1	-1	-1	4	-1024	-768	-1	-1	-1	-1	4		0	0						Untertest1.avi	0	880	547	72	111				0	Content		-72	-111	30737380	637913295
30754	08:38:05.317	00:00:30.754	1846	-1024	-768	-1	-1	-1	-1	4	-1024	-768	-1	-1	-1	-1	4		0	0						Untertest1.avi	0	880	547	72	111				0	Content		-72	-111	30754047	637929962
30771	08:38:05.334	00:00:30.770	1847	-1024	-768	-1	-1	-1	-1	4	-1024	-768	-1	-1	-1	-1	4		0	0						Untertest1.avi	0	880	547	72	111				0	Content		-72	-111	30770714	637946629
30787	08:38:05.350	00:00:30.787	1848	-1024	-768	-1	-1	-1	-1	4	-1024	-768	-1	-1	-1	-1	4		0	0						Untertest1.avi	0	880	547	72	111				0	Content		-72	-111	30787038	637962953
30804	08:38:05.367	00:00:30.803	1849	-1024	-768	-1	-1	-1	-1	4	-1024	-768	-1	-1	-1	-1	4		0	0						Untertest1.avi	0	880	547	72	111				0	Content		-72	-111	30803662	637979577
30820	08:38:05.383	00:00:30.820	1850	-1024	-768	-1	-1	-1	-1	4	-1024	-768	-1	-1	-1	-1	4		0	0						Untertest1.avi	0	880	547	72	111				0	Content		-72	-111	30820329	637996244
30837	08:38:05.400	00:00:30.836	1851	-1024	-768	-1	-1	-1	-1	4	-1024	-768	-1	-1	-1	-1	4		0	0						Untertest1.avi	0	880	547	72	111				0	Content		-72	-111	30836996	638012911
30854	08:38:05.417	00:00:30.853	1852	-1024	-768	-1	-1	-1	-1	4	-1024	-768	-1	-1	-1	-1	4		0	0						Untertest1.avi	0	880	547	72	111				0	Content		-72	-111	30853664	638029579
30870	08:38:05.433	00:00:30.870	1853	-1024	-768	-1	-1	-1	-1	4	-1024	-768	-1	-1	-1	-1	4		0	0						Untertest1.avi	0	880	547	72	111				0	Content		-72	-111	30870306	638046221
30887	08:38:05.450	00:00:30.886	1854	-1024	-768	-1	-1	-1	-1	4	-1024	-768	-1	-1	-1	-1	4		0	0						Untertest1.avi	0	880	547	72	111				0	Content		-72	-111	30886973	638062888
30904	08:38:05.467	00:00:30.903	1855	-1024	-768	-1	-1	-1	-1	4	-1024	-768	-1	-1	-1	-1	4		0	0						Untertest1.avi	0	880	547	72	111				0	Content		-72	-111	30903535	638079450
30921	08:38:05.484	00:00:30.920	1856	-1024	-768	-1	-1	-1	-1	4	-1024	-768	-1	-1	-1	-1	4		0	0						Untertest1.avi	0	880	547	72	111				0	Content		-72	-111	30920788	638096703
30938	08:38:05.501	00:00:30.937	1857	-1024	-768	-1	-1	-1	-1	4	-1024	-768	-1	-1	-1	-1	4		0	0						Untertest1.avi	0	880	547	72	111				0	Content		-72	-111	30937869	638113784
30955	08:38:05.518	00:00:30.954	1858	-1024	-768	-1	-1	-1	-1	4	-1024	-768	-1	-1	-1	-1	4		0	0						Untertest1.avi	0	880	547	72	111				0	Content		-72	-111	30954536	638130451
30971	08:38:05.534	00:00:30.971	1859	-1024	-768	-1	-1	-1	-1	4	-1024	-768	-1	-1	-1	-1	4		0	0						Untertest1.avi	0	880	547	72	111				0	Content		-72	-111	30971204	638147119
30988	08:38:05.551	00:00:30.987	1860	-1024	-768	-1	-1	-1	-1	4	-1024	-768	-1	-1	-1	-1	4		0	0						Untertest1.avi	0	880	547	72	111				0	Content		-72	-111	30987521	638163436
31004	08:38:05.567	00:00:31.004	1861	-1024	-768	-1	-1	-1	-1	4	-1024	-768	-1	-1	-1	-1	4		0	0						Untertest1.avi	0	880	547	72	111				0	Content		-72	-111	31004188	638180103
31021	08:38:05.584	00:00:31.020	1862	-1024	-768	-1	-1	-1	-1	4	-1024	-768	-1	-1	-1	-1	4		0	0						Untertest1.avi	0	880	547	72	111				0	Content		-72	-111	31020856	638196771
31037	08:38:05.600	00:00:31.036	1863	-1024	-768	-1	-1	-1	-1	4	-1024	-768	-1	-1	-1	-1	4		0	0						Untertest1.avi	0	880	547	72	111				0	Content		-72	-111	31036774	638212689
31054	08:38:05.617	00:00:31.053	1864	-1024	-768	-1	-1	-1	-1	4	-1024	-768	-1	-1	-1	-1	4		0	0						Untertest1.avi	0	880	547	72	111				0	Content		-72	-111	31053525	638229440
31070	08:38:05.633	00:00:31.070	1865	-1024	-768	-1	-1	-1	-1	4	-1024	-768	-1	-1	-1	-1	4		0	0						Untertest1.avi	0	880	547	72	111				0	Content		-72	-111	31070210	638246125
31087	08:38:05.650	00:00:31.086	1866	-1024	-768	-1	-1	-1	-1	4	-1024	-768	-1	-1	-1	-1	4		0	0						Untertest1.avi	0	880	547	72	111				0	Content		-72	-111	31086877	638262792
31104	08:38:05.667	00:00:31.103	1867	-1024	-768	-1	-1	-1	-1	4	-1024	-768	-1	-1	-1	-1	4		0	0						Untertest1.avi	0	880	547	72	111				0	Content		-72	-111	31103545	638279460
31120	08:38:05.683	00:00:31.120	1868	-1024	-768	-1	-1	-1	-1	4	-1024	-768	-1	-1	-1	-1	4		0	0						Untertest1.avi	0	880	547	72	111				0	Content		-72	-111	31120160	638296075
31137	08:38:05.700	00:00:31.136	1869	-1024	-768	-1	-1	-1	-1	4	-1024	-768	-1	-1	-1	-1	4		0	0						Untertest1.avi	0	880	547	72	111				0	Content		-72	-111	31136828	638312743
31153	08:38:05.716	00:00:31.153	1870	-1024	-768	-1	-1	-1	-1	4	-1024	-768	-1	-1	-1	-1	4		0	0						Untertest1.avi	0	880	547	72	111				0	Content		-72	-111	31153495	638329410
31170	08:38:05.733	00:00:31.170	1871	-1024	-768	-1	-1	-1	-1	4	-1024	-768	-1	-1	-1	-1	4		0	0						Untertest1.avi	0	880	547	72	111				0	Content		-72	-111	31170018	638345933
31187	08:38:05.750	00:00:31.186	1872	-1024	-768	-1	-1	-1	-1	4	-1024	-768	-1	-1	-1	-1	4		0	0						Untertest1.avi	0	880	547	72	111				0	Content		-72	-111	31186767	638362682
31203	08:38:05.766	00:00:31.203	1873	-1024	-768	-1	-1	-1	-1	4	-1024	-768	-1	-1	-1	-1	4		0	0						Untertest1.avi	0	880	547	72	111				0	Content		-72	-111	31203434	638379349
31220	08:38:05.783	00:00:31.220	1874	-1024	-768	-1	-1	-1	-1	4	-1024	-768	-1	-1	-1	-1	4		0	0						Untertest1.avi	0	880	547	72	111				0	Content		-72	-111	31220101	638396016
31237	08:38:05.800	00:00:31.236	1875	-1024	-768	-1	-1	-1	-1	4	-1024	-768	-1	-1	-1	-1	4		0	0						Untertest1.avi	0	880	547	72	111				0	Content		-72	-111	31236768	638412683
31254	08:38:05.817	00:00:31.253	1876	-1024	-768	-1	-1	-1	-1	4	-1024	-768	-1	-1	-1	-1	4		0	0						Untertest1.avi	0	880	547	72	111				0	Content		-72	-111	31253891	638429806
31271	08:38:05.834	00:00:31.270	1877	-1024	-768	-1	-1	-1	-1	4	-1024	-768	-1	-1	-1	-1	4		0	0						Untertest1.avi	0	880	547	72	111				0	Content		-72	-111	31270558	638446473
31287	08:38:05.850	00:00:31.287	1878	-1024	-768	-1	-1	-1	-1	4	-1024	-768	-1	-1	-1	-1	4		0	0						Untertest1.avi	0	880	547	72	111				0	Content		-72	-111	31287225	638463140
31303	08:38:05.866	00:00:31.303	1879	-1024	-768	-1	-1	-1	-1	4	-1024	-768	-1	-1	-1	-1	4		0	0						Untertest1.avi	0	880	547	72	111				0	Content		-72	-111	31303428	638479343
31320	08:38:05.883	00:00:31.320	1880	-1024	-768	-1	-1	-1	-1	4	-1024	-768	-1	-1	-1	-1	4		0	0						Untertest1.avi	0	880	547	72	111				0	Content		-72	-111	31320095	638496010
31337	08:38:05.900	00:00:31.336	1881	-1024	-768	-1	-1	-1	-1	4	-1024	-768	-1	-1	-1	-1	4		0	0						Untertest1.avi	0	880	547	72	111				0	Content		-72	-111	31336606	638512521
31353	08:38:05.916	00:00:31.353	1882	-1024	-768	-1	-1	-1	-1	4	-1024	-768	-1	-1	-1	-1	4		0	0						Untertest1.avi	0	880	547	72	111				0	Content		-72	-111	31353273	638529188
31370	08:38:05.933	00:00:31.369	1883	-1024	-768	-1	-1	-1	-1	4	-1024	-768	-1	-1	-1	-1	4		0	0						Untertest1.avi	0	880	547	72	111				0	Content		-72	-111	31369940	638545855
31386	08:38:05.949	00:00:31.386	1884	-1024	-768	-1	-1	-1	-1	4	-1024	-768	-1	-1	-1	-1	4		0	0						Untertest1.avi	0	880	547	72	111				0	Content		-72	-111	31386251	638562166
31403	08:38:05.966	00:00:31.402	1885	-1024	-768	-1	-1	-1	-1	4	-1024	-768	-1	-1	-1	-1	4		0	0						Untertest1.avi	0	880	547	72	111				0	Content		-72	-111	31402874	638578789
31420	08:38:05.983	00:00:31.419	1886	-1024	-768	-1	-1	-1	-1	4	-1024	-768	-1	-1	-1	-1	4		0	0						Untertest1.avi	0	880	547	72	111				0	Content		-72	-111	31419540	638595455
31436	08:38:05.999	00:00:31.436	1887	-1024	-768	-1	-1	-1	-1	4	-1024	-768	-1	-1	-1	-1	4		0	0						Untertest1.avi	0	880	547	72	111				0	Content		-72	-111	31436207	638612122
31453	08:38:06.016	00:00:31.452	1888	-1024	-768	-1	-1	-1	-1	4	-1024	-768	-1	-1	-1	-1	4		0	0						Untertest1.avi	0	880	547	72	111				0	Content		-72	-111	31452874	638628789
31469	08:38:06.032	00:00:31.469	1889	-1024	-768	-1	-1	-1	-1	4	-1024	-768	-1	-1	-1	-1	4		0	0						Untertest1.avi	0	880	547	72	111				0	Content		-72	-111	31469499	638645414
31486	08:38:06.049	00:00:31.486	1890	-1024	-768	-1	-1	-1	-1	4	-1024	-768	-1	-1	-1	-1	4		0	0						Untertest1.avi	0	880	547	72	111				0	Content		-72	-111	31486166	638662081
31503	08:38:06.066	00:00:31.502	1891	-1024	-768	-1	-1	-1	-1	4	-1024	-768	-1	-1	-1	-1	4		0	0						Untertest1.avi	0	880	547	72	111				0	Content		-72	-111	31502863	638678778
31520	08:38:06.083	00:00:31.519	1892	-1024	-768	-1	-1	-1	-1	4	-1024	-768	-1	-1	-1	-1	4		0	0						Untertest1.avi	0	880	547	72	111				0	Content		-72	-111	31519997	638695912
31537	08:38:06.100	00:00:31.537	1893	-1024	-768	-1	-1	-1	-1	4	-1024	-768	-1	-1	-1	-1	4		0	0						Untertest1.avi	0	880	547	72	111				0	Content		-72	-111	31537118	638713033
31554	08:38:06.117	00:00:31.553	1894	-1024	-768	-1	-1	-1	-1	4	-1024	-768	-1	-1	-1	-1	4		0	0						Untertest1.avi	0	880	547	72	111				0	Content		-72	-111	31553785	638729700
31570	08:38:06.133	00:00:31.570	1895	-1024	-768	-1	-1	-1	-1	4	-1024	-768	-1	-1	-1	-1	4		0	0						Untertest1.avi	0	880	547	72	111				0	Content		-72	-111	31570452	638746367
31587	08:38:06.150	00:00:31.586	1896	-1024	-768	-1	-1	-1	-1	4	-1024	-768	-1	-1	-1	-1	4		0	0						Untertest1.avi	0	880	547	72	111				0	Content		-72	-111	31586753	638762668
31603	08:38:06.166	00:00:31.603	1897	-1024	-768	-1	-1	-1	-1	4	-1024	-768	-1	-1	-1	-1	4		0	0						Untertest1.avi	0	880	547	72	111				0	Content		-72	-111	31603420	638779335
31620	08:38:06.183	00:00:31.620	1898	-1024	-768	-1	-1	-1	-1	4	-1024	-768	-1	-1	-1	-1	4		0	0						Untertest1.avi	0	880	547	72	111				0	Content		-72	-111	31620087	638796002
31636	08:38:06.199	00:00:31.636	1899	-1024	-768	-1	-1	-1	-1	4	-1024	-768	-1	-1	-1	-1	4		0	0						Untertest1.avi	0	880	547	72	111				0	Content		-72	-111	31636101	638812016
31653	08:38:06.216	00:00:31.652	1900	-1024	-768	-1	-1	-1	-1	4	-1024	-768	-1	-1	-1	-1	4		0	0						Untertest1.avi	0	880	547	72	111				0	Content		-72	-111	31652724	638828639
31669	08:38:06.232	00:00:31.669	1901	-1024	-768	-1	-1	-1	-1	4	-1024	-768	-1	-1	-1	-1	4		0	0						Untertest1.avi	0	880	547	72	111				0	Content		-72	-111	31669409	638845324
31686	08:38:06.249	00:00:31.686	1902	-1024	-768	-1	-1	-1	-1	4	-1024	-768	-1	-1	-1	-1	4		0	0						Untertest1.avi	0	880	547	72	111				0	Content		-72	-111	31686076	638861991
31703	08:38:06.266	00:00:31.702	1903	-1024	-768	-1	-1	-1	-1	4	-1024	-768	-1	-1	-1	-1	4		0	0						Untertest1.avi	0	880	547	72	111				0	Content		-72	-111	31702743	638878658
31719	08:38:06.282	00:00:31.719	1904	-1024	-768	-1	-1	-1	-1	4	-1024	-768	-1	-1	-1	-1	4		0	0						Untertest1.avi	0	880	547	72	111				0	Content		-72	-111	31719362	638895277
31736	08:38:06.299	00:00:31.736	1905	-1024	-768	-1	-1	-1	-1	4	-1024	-768	-1	-1	-1	-1	4		0	0						Untertest1.avi	0	880	547	72	111				0	Content		-72	-111	31736029	638911944
31753	08:38:06.316	00:00:31.752	1906	-1024	-768	-1	-1	-1	-1	4	-1024	-768	-1	-1	-1	-1	4		0	0						Untertest1.avi	0	880	547	72	111				0	Content		-72	-111	31752696	638928611
31769	08:38:06.332	00:00:31.769	1907	-1024	-768	-1	-1	-1	-1	4	-1024	-768	-1	-1	-1	-1	4		0	0						Untertest1.avi	0	880	547	72	111				0	Content		-72	-111	31769345	638945260
31786	08:38:06.349	00:00:31.785	1908	-1024	-768	-1	-1	-1	-1	4	-1024	-768	-1	-1	-1	-1	4		0	0						Untertest1.avi	0	880	547	72	111				0	Content		-72	-111	31785981	638961896
31803	08:38:06.366	00:00:31.803	1909	-1024	-768	-1	-1	-1	-1	4	-1024	-768	-1	-1	-1	-1	4		0	0						Untertest1.avi	0	880	547	72	111				0	Content		-72	-111	31803018	638978933
31820	08:38:06.383	00:00:31.819	1910	-1024	-768	-1	-1	-1	-1	4	-1024	-768	-1	-1	-1	-1	4		0	0						Untertest1.avi	0	880	547	72	111				0	Content		-72	-111	31819685	638995600
31836	08:38:06.399	00:00:31.836	1911	-1024	-768	-1	-1	-1	-1	4	-1024	-768	-1	-1	-1	-1	4		0	0						Untertest1.avi	0	880	547	72	111				0	Content		-72	-111	31836352	639012267
31854	08:38:06.417	00:00:31.853	1912	-1024	-768	-1	-1	-1	-1	4	-1024	-768	-1	-1	-1	-1	4		0	0						Untertest1.avi	0	880	547	72	111				0	Content		-72	-111	31853515	639029430
31870	08:38:06.433	00:00:31.870	1913	-1024	-768	-1	-1	-1	-1	4	-1024	-768	-1	-1	-1	-1	4		0	0						Untertest1.avi	0	880	547	72	111				0	Content		-72	-111	31870182	639046097
31887	08:38:06.450	00:00:31.886	1914	-1024	-768	-1	-1	-1	-1	4	-1024	-768	-1	-1	-1	-1	4		0	0						Untertest1.avi	0	880	547	72	111				0	Content		-72	-111	31886849	639062764
31903	08:38:06.466	00:00:31.903	1915	-1024	-768	-1	-1	-1	-1	4	-1024	-768	-1	-1	-1	-1	4		0	0						Untertest1.avi	0	880	547	72	111				0	Content		-72	-111	31903028	639078943
31920	08:38:06.483	00:00:31.919	1916	-1024	-768	-1	-1	-1	-1	4	-1024	-768	-1	-1	-1	-1	4		0	0						Untertest1.avi	0	880	547	72	111				0	Content		-72	-111	31919695	639095610
31936	08:38:06.499	00:00:31.936	1917	-1024	-768	-1	-1	-1	-1	4	-1024	-768	-1	-1	-1	-1	4		0	0						Untertest1.avi	0	880	547	72	111				0	Content		-72	-111	31936199	639112114
31953	08:38:06.516	00:00:31.952	1918	-1024	-768	-1	-1	-1	-1	4	-1024	-768	-1	-1	-1	-1	4		0	0						Untertest1.avi	0	880	547	72	111				0	Content		-72	-111	31952866	639128781
31970	08:38:06.533	00:00:31.969	1919	-1024	-768	-1	-1	-1	-1	4	-1024	-768	-1	-1	-1	-1	4		0	0						Untertest1.avi	0	880	547	72	111				0	Content		-72	-111	31969533	639145448
31986	08:38:06.549	00:00:31.985	1920	-1024	-768	-1	-1	-1	-1	4	-1024	-768	-1	-1	-1	-1	4		0	0						Untertest1.avi	0	880	547	72	111				0	Content		-72	-111	31985827	639161742
32002	08:38:06.565	00:00:32.002	1921	-1024	-768	-1	-1	-1	-1	4	-1024	-768	-1	-1	-1	-1	4		0	0						Untertest1.avi	0	880	547	72	111				0	Content		-72	-111	32002451	639178366
32019	08:38:06.582	00:00:32.019	1922	-1024	-768	-1	-1	-1	-1	4	-1024	-768	-1	-1	-1	-1	4		0	0						Untertest1.avi	0	880	547	72	111				0	Content		-72	-111	32019117	639195032
32036	08:38:06.599	00:00:32.035	1923	-1024	-768	-1	-1	-1	-1	4	-1024	-768	-1	-1	-1	-1	4		0	0						Untertest1.avi	0	880	547	72	111				0	Content		-72	-111	32035784	639211699
32052	08:38:06.615	00:00:32.052	1924	-1024	-768	-1	-1	-1	-1	4	-1024	-768	-1	-1	-1	-1	4		0	0						Untertest1.avi	0	880	547	72	111				0	Content		-72	-111	32052451	639228366
32069	08:38:06.632	00:00:32.069	1925	-1024	-768	-1	-1	-1	-1	4	-1024	-768	-1	-1	-1	-1	4		0	0						Untertest1.avi	0	880	547	72	111				0	Content		-72	-111	32069114	639245029
32086	08:38:06.649	00:00:32.085	1926	-1024	-768	-1	-1	-1	-1	4	-1024	-768	-1	-1	-1	-1	4		0	0						Untertest1.avi	0	880	547	72	111				0	Content		-72	-111	32085781	639261696
32102	08:38:06.665	00:00:32.102	1927	-1024	-768	-1	-1	-1	-1	4	-1024	-768	-1	-1	-1	-1	4		0	0						Untertest1.avi	0	880	547	72	111				0	Content		-72	-111	32102448	639278363
32119	08:38:06.682	00:00:32.119	1928	-1024	-768	-1	-1	-1	-1	4	-1024	-768	-1	-1	-1	-1	4		0	0						Untertest1.avi	0	880	547	72	111				0	Content		-72	-111	32119379	639295294
32136	08:38:06.699	00:00:32.136	1929	-1024	-768	-1	-1	-1	-1	4	-1024	-768	-1	-1	-1	-1	4		0	0						Untertest1.avi	0	880	547	72	111				0	Content		-72	-111	32136046	639311961
32153	08:38:06.716	00:00:32.153	1930	-1024	-768	-1	-1	-1	-1	4	-1024	-768	-1	-1	-1	-1	4		0	0						Untertest1.avi	0	880	547	72	111				0	Content		-72	-111	32153009	639328924
32170	08:38:06.733	00:00:32.169	1931	-1024	-768	-1	-1	-1	-1	4	-1024	-768	-1	-1	-1	-1	4		0	0						Untertest1.avi	0	880	547	72	111				0	Content		-72	-111	32169676	639345591
32186	08:38:06.749	00:00:32.186	1932	-1024	-768	-1	-1	-1	-1	4	-1024	-768	-1	-1	-1	-1	4		0	0						Untertest1.avi	0	880	547	72	111				0	Content		-72	-111	32186343	639362258
32204	08:38:06.767	00:00:32.203	1933	-1024	-768	-1	-1	-1	-1	4	-1024	-768	-1	-1	-1	-1	4		0	0						Untertest1.avi	0	880	547	72	111				0	Content		-72	-111	32203572	639379487
32220	08:38:06.783	00:00:32.220	1934	-1024	-768	-1	-1	-1	-1	4	-1024	-768	-1	-1	-1	-1	4		0	0						Untertest1.avi	0	880	547	72	111				0	Content		-72	-111	32220239	639396154
32236	08:38:06.799	00:00:32.236	1935	-1024	-768	-1	-1	-1	-1	4	-1024	-768	-1	-1	-1	-1	4		0	0						Untertest1.avi	0	880	547	72	111				0	Content		-72	-111	32236466	639412381
32253	08:38:06.816	00:00:32.253	1936	-1024	-768	-1	-1	-1	-1	4	-1024	-768	-1	-1	-1	-1	4		0	0						Untertest1.avi	0	880	547	72	111				0	Content		-72	-111	32253133	639429048
32270	08:38:06.833	00:00:32.269	1937	-1024	-768	-1	-1	-1	-1	4	-1024	-768	-1	-1	-1	-1	4		0	0						Untertest1.avi	0	880	547	72	111				0	Content		-72	-111	32269800	639445715
32286	08:38:06.849	00:00:32.285	1938	-1024	-768	-1	-1	-1	-1	4	-1024	-768	-1	-1	-1	-1	4		0	0						Untertest1.avi	0	880	547	72	111				0	Content		-72	-111	32285669	639461584
32302	08:38:06.865	00:00:32.302	1939	-1024	-768	-1	-1	-1	-1	4	-1024	-768	-1	-1	-1	-1	4		0	0						Untertest1.avi	0	880	547	72	111				0	Content		-72	-111	32302288	639478203
32319	08:38:06.882	00:00:32.318	1940	-1024	-768	-1	-1	-1	-1	4	-1024	-768	-1	-1	-1	-1	4		0	0						Untertest1.avi	0	880	547	72	111				0	Content		-72	-111	32318976	639494891
32336	08:38:06.899	00:00:32.335	1941	-1024	-768	-1	-1	-1	-1	4	-1024	-768	-1	-1	-1	-1	4		0	0						Untertest1.avi	0	880	547	72	111				0	Content		-72	-111	32335643	639511558
32352	08:38:06.915	00:00:32.352	1942	-1024	-768	-1	-1	-1	-1	4	-1024	-768	-1	-1	-1	-1	4		0	0						Untertest1.avi	0	880	547	72	111				0	Content		-72	-111	32352310	639528225
32369	08:38:06.932	00:00:32.368	1943	-1024	-768	-1	-1	-1	-1	4	-1024	-768	-1	-1	-1	-1	4		0	0						Untertest1.avi	0	880	547	72	111				0	Content		-72	-111	32368926	639544841
32386	08:38:06.949	00:00:32.385	1944	-1024	-768	-1	-1	-1	-1	4	-1024	-768	-1	-1	-1	-1	4		0	0						Untertest1.avi	0	880	547	72	111				0	Content		-72	-111	32385593	639561508
32402	08:38:06.965	00:00:32.402	1945	-1024	-768	-1	-1	-1	-1	4	-1024	-768	-1	-1	-1	-1	4		0	0						Untertest1.avi	0	880	547	72	111				0	Content		-72	-111	32402260	639578175
32419	08:38:06.982	00:00:32.418	1946	-1024	-768	-1	-1	-1	-1	4	-1024	-768	-1	-1	-1	-1	4		0	0						Untertest1.avi	0	880	547	72	111				0	Content		-72	-111	32418905	639594820
32436	08:38:06.999	00:00:32.435	1947	-1024	-768	-1	-1	-1	-1	4	-1024	-768	-1	-1	-1	-1	4		0	0						Untertest1.avi	0	880	547	72	111				0	Content		-72	-111	32435530	639611445
32453	08:38:07.016	00:00:32.452	1948	-1024	-768	-1	-1	-1	-1	4	-1024	-768	-1	-1	-1	-1	4		0	0						Untertest1.avi	0	880	547	72	111				0	Content		-72	-111	32452612	639628527
32469	08:38:07.032	00:00:32.469	1949	-1024	-768	-1	-1	-1	-1	4	-1024	-768	-1	-1	-1	-1	4		0	0						Untertest1.avi	0	880	547	72	111				0	Content		-72	-111	32469279	639645194
32486	08:38:07.049	00:00:32.485	1950	-1024	-768	-1	-1	-1	-1	4	-1024	-768	-1	-1	-1	-1	4		0	0						Untertest1.avi	0	880	547	72	111				0	Content		-72	-111	32485946	639661861
32503	08:38:07.066	00:00:32.503	1951	-1024	-768	-1	-1	-1	-1	4	-1024	-768	-1	-1	-1	-1	4		0	0						Untertest1.avi	0	880	547	72	111				0	Content		-72	-111	32503097	639679012
32520	08:38:07.083	00:00:32.519	1952	-1024	-768	-1	-1	-1	-1	4	-1024	-768	-1	-1	-1	-1	4		0	0						Untertest1.avi	0	880	547	72	111				0	Content		-72	-111	32519764	639695679
32536	08:38:07.099	00:00:32.536	1953	-1024	-768	-1	-1	-1	-1	4	-1024	-768	-1	-1	-1	-1	4		0	0						Untertest1.avi	0	880	547	72	111				0	Content		-72	-111	32536431	639712346
32553	08:38:07.116	00:00:32.552	1954	-1024	-768	-1	-1	-1	-1	4	-1024	-768	-1	-1	-1	-1	4		0	0						Untertest1.avi	0	880	547	72	111				0	Content		-72	-111	32552600	639728515
32569	08:38:07.132	00:00:32.569	1955	-1024	-768	-1	-1	-1	-1	4	-1024	-768	-1	-1	-1	-1	4		0	0						Untertest1.avi	0	880	547	72	111				0	Content		-72	-111	32569267	639745182
32586	08:38:07.149	00:00:32.585	1956	-1024	-768	-1	-1	-1	-1	4	-1024	-768	-1	-1	-1	-1	4		0	0						Untertest1.avi	0	880	547	72	111				0	Content		-72	-111	32585767	639761682
32602	08:38:07.165	00:00:32.602	1957	-1024	-768	-1	-1	-1	-1	4	-1024	-768	-1	-1	-1	-1	4		0	0						Untertest1.avi	0	880	547	72	111				0	Content		-72	-111	32602434	639778349
32619	08:38:07.182	00:00:32.619	1958	-1024	-768	-1	-1	-1	-1	4	-1024	-768	-1	-1	-1	-1	4		0	0						Untertest1.avi	0	880	547	72	111				0	Content		-72	-111	32619101	639795016
32635	08:38:07.198	00:00:32.635	1959	-1024	-768	-1	-1	-1	-1	4	-1024	-768	-1	-1	-1	-1	4		0	0						Untertest1.avi	0	880	547	72	111				0	Content		-72	-111	32635383	639811298
32652	08:38:07.215	00:00:32.652	1960	-1024	-768	-1	-1	-1	-1	4	-1024	-768	-1	-1	-1	-1	4		0	0						Untertest1.avi	0	880	547	72	111				0	Content		-72	-111	32652005	639827920
32669	08:38:07.232	00:00:32.668	1961	-1024	-768	-1	-1	-1	-1	4	-1024	-768	-1	-1	-1	-1	4		0	0						Untertest1.avi	0	880	547	72	111				0	Content		-72	-111	32668672	639844587
32685	08:38:07.248	00:00:32.685	1962	-1024	-768	-1	-1	-1	-1	4	-1024	-768	-1	-1	-1	-1	4		0	0						Untertest1.avi	0	880	547	72	111				0	Content		-72	-111	32685339	639861254
32702	08:38:07.265	00:00:32.702	1963	-1024	-768	-1	-1	-1	-1	4	-1024	-768	-1	-1	-1	-1	4		0	0						Untertest1.avi	0	880	547	72	111				0	Content		-72	-111	32702006	639877921
32719	08:38:07.282	00:00:32.718	1964	-1024	-768	-1	-1	-1	-1	4	-1024	-768	-1	-1	-1	-1	4		0	0						Untertest1.avi	0	880	547	72	111				0	Content		-72	-111	32718632	639894547
32735	08:38:07.298	00:00:32.735	1965	-1024	-768	-1	-1	-1	-1	4	-1024	-768	-1	-1	-1	-1	4		0	0						Untertest1.avi	0	880	547	72	111				0	Content		-72	-111	32735300	639911215
32752	08:38:07.315	00:00:32.752	1966	-1024	-768	-1	-1	-1	-1	4	-1024	-768	-1	-1	-1	-1	4		0	0						Untertest1.avi	0	880	547	72	111				0	Content		-72	-111	32752000	639927915
32769	08:38:07.332	00:00:32.769	1967	-1024	-768	-1	-1	-1	-1	4	-1024	-768	-1	-1	-1	-1	4		0	0						Untertest1.avi	0	880	547	72	111				0	Content		-72	-111	32769133	639945048
32786	08:38:07.349	00:00:32.786	1968	-1024	-768	-1	-1	-1	-1	4	-1024	-768	-1	-1	-1	-1	4		0	0						Untertest1.avi	0	880	547	72	111				0	Content		-72	-111	32786254	639962169
32803	08:38:07.366	00:00:32.802	1969	-1024	-768	-1	-1	-1	-1	4	-1024	-768	-1	-1	-1	-1	4		0	0						Untertest1.avi	0	880	547	72	111				0	Content		-72	-111	32802921	639978836
32820	08:38:07.383	00:00:32.819	1970	-1024	-768	-1	-1	-1	-1	4	-1024	-768	-1	-1	-1	-1	4		0	0						Untertest1.avi	0	880	547	72	111				0	Content		-72	-111	32819588	639995503
32836	08:38:07.399	00:00:32.835	1971	-1024	-768	-1	-1	-1	-1	4	-1024	-768	-1	-1	-1	-1	4		0	0						Untertest1.avi	0	880	547	72	111				0	Content		-72	-111	32835893	640011808
32853	08:38:07.416	00:00:32.852	1972	-1024	-768	-1	-1	-1	-1	4	-1024	-768	-1	-1	-1	-1	4		0	0						Untertest1.avi	0	880	547	72	111				0	Content		-72	-111	32852560	640028475
32869	08:38:07.432	00:00:32.869	1973	-1024	-768	-1	-1	-1	-1	4	-1024	-768	-1	-1	-1	-1	4		0	0						Untertest1.avi	0	880	547	72	111				0	Content		-72	-111	32869227	640045142
32885	08:38:07.448	00:00:32.885	1974	-1024	-768	-1	-1	-1	-1	4	-1024	-768	-1	-1	-1	-1	4		0	0						Untertest1.avi	0	880	547	72	111				0	Content		-72	-111	32885236	640061151
32902	08:38:07.465	00:00:32.901	1975	-1024	-768	-1	-1	-1	-1	4	-1024	-768	-1	-1	-1	-1	4		0	0						Untertest1.avi	0	880	547	72	111				0	Content		-72	-111	32901863	640077778
32919	08:38:07.482	00:00:32.918	1976	-1024	-768	-1	-1	-1	-1	4	-1024	-768	-1	-1	-1	-1	4		0	0						Untertest1.avi	0	880	547	72	111				0	Content		-72	-111	32918546	640094461
32935	08:38:07.498	00:00:32.935	1977	-1024	-768	-1	-1	-1	-1	4	-1024	-768	-1	-1	-1	-1	4		0	0						Untertest1.avi	0	880	547	72	111				0	Content		-72	-111	32935213	640111128
32952	08:38:07.515	00:00:32.951	1978	-1024	-768	-1	-1	-1	-1	4	-1024	-768	-1	-1	-1	-1	4		0	0						Untertest1.avi	0	880	547	72	111				0	Content		-72	-111	32951880	640127795
32969	08:38:07.532	00:00:32.968	1979	-1024	-768	-1	-1	-1	-1	4	-1024	-768	-1	-1	-1	-1	4		0	0						Untertest1.avi	0	880	547	72	111				0	Content		-72	-111	32968538	640144453
[truncated: 1,686 more rows]
