# Supplementary material for: Gaze Duration Biases for Colours in Combination with Dissonant and Consonant Sounds: A Comparative Eye-Tracking Study with Orangutans
Source: PLoS One. 2015 Oct 14;10(10):e0139894. doi: 10.1371/journal.pone.0139894 (PMC4605782; doi:10.1371/journal.pone.0139894)
Supplement: S1 Data — (ZIP) [file pone.0139894.s004.zip › Plos ColourSound Data/Apes/Farben_Musik_U1/Rec 32-All-Data.tsv]

System Properties:
Operating System:	Microsoft Windows NT 6.1.7601 Service Pack 1
System User Name:	tobiiadmin
Machine Name:	LOE7690LAP
Data properties:
Recording name:	Rec 32
Recording date:	06.03.2014
Recording time:	09:26:21
Recording resolution:	1024 x 768
Export date:	09.03.2014
Export time:	12:19:28
Participant:	Batek
Filter settings:
Eye: Average
Validity: Normal
Fixation filter: Tobii fixation filter
Velocity threshold: 35
Distance threshold: 35
Timestamp	DateTimeStamp	DateTimeStampStartOffset	Number	GazePointXLeft	GazePointYLeft	CamXLeft	CamYLeft	DistanceLeft	PupilLeft	ValidityLeft	GazePointXRight	GazePointYRight	CamXRight	CamYRight	DistanceRight	PupilRight	ValidityRight	FixationIndex	GazePointX	GazePointY	Event	EventKey	Data1	Data2	Descriptor	StimuliName	StimuliID	MediaWidth	MediaHeight	MediaPosX	MediaPosY	MappedFixationPointX	MappedFixationPointY	FixationDuration	AoiIds	AoiNames	WebGroupImage	MappedGazeDataPointX	MappedGazeDataPointY	MicroSecondTimestamp	AbsoluteMicroSecondTimestamp
5	09:26:21.466	00:00:00.004	0	-1024	-768	-1	-1	-1	-1	4	-1024	-768	-1	-1	-1	-1	4		0	0						No media	0	1024	768	0	0				0	Content		0	0	4726	3534035301
21	09:26:21.482	00:00:00.021	1	-1024	-768	-1	-1	-1	-1	4	-1024	-768	-1	-1	-1	-1	4		0	0						No media	0	1024	768	0	0				0	Content		0	0	21348	3534051923
38	09:26:21.499	00:00:00.037	2	-1024	-768	-1	-1	-1	-1	4	-1024	-768	-1	-1	-1	-1	4		0	0						No media	0	1024	768	0	0				0	Content		0	0	37972	3534068547
55	09:26:21.516	00:00:00.054	3	-1024	-768	-1	-1	-1	-1	4	-1024	-768	-1	-1	-1	-1	4		0	0						No media	0	1024	768	0	0				0	Content		0	0	54597	3534085172
72	09:26:21.533	00:00:00.071	4	-1024	-768	-1	-1	-1	-1	4	-1024	-768	-1	-1	-1	-1	4		0	0						No media	0	1024	768	0	0				0	Content		0	0	71794	3534102369
89	09:26:21.550	00:00:00.089	5	-1024	-768	-1	-1	-1	-1	4	-1024	-768	-1	-1	-1	-1	4		0	0						No media	0	1024	768	0	0				0	Content		0	0	89215	3534119790
106	09:26:21.567	00:00:00.106	6	-1024	-768	-1	-1	-1	-1	4	-1024	-768	-1	-1	-1	-1	4		0	0						No media	0	1024	768	0	0				0	Content		0	0	106427	3534137002
121	09:26:21.582	00:00:00.121	7	-1024	-768	-1	-1	-1	-1	4	-1024	-768	-1	-1	-1	-1	4		0	0						No media	0	1024	768	0	0				0	Content		0	0	121344	3534151919
138	09:26:21.599	00:00:00.137	8	-1024	-768	-1	-1	-1	-1	4	-1024	-768	-1	-1	-1	-1	4		0	0						No media	0	1024	768	0	0				0	Content		0	0	137970	3534168545
155	09:26:21.616	00:00:00.154	9	-1024	-768	-1	-1	-1	-1	4	-1024	-768	-1	-1	-1	-1	4		0	0						No media	0	1024	768	0	0				0	Content		0	0	154716	3534185291
171	09:26:21.632	00:00:00.171	10	-1024	-768	-1	-1	-1	-1	4	-1024	-768	-1	-1	-1	-1	4		0	0						No media	0	1024	768	0	0				0	Content		0	0	171219	3534201794
188	09:26:21.649	00:00:00.187	11	-1024	-768	-1	-1	-1	-1	4	-1024	-768	-1	-1	-1	-1	4		0	0						No media	0	1024	768	0	0				0	Content		0	0	187961	3534218536
205	09:26:21.666	00:00:00.204	12	-1024	-768	-1	-1	-1	-1	4	-1024	-768	-1	-1	-1	-1	4		0	0						No media	0	1024	768	0	0				0	Content		0	0	204564	3534235139
222	09:26:21.683	00:00:00.221	13	-1024	-768	-1	-1	-1	-1	4	-1024	-768	-1	-1	-1	-1	4		0	0						No media	0	1024	768	0	0				0	Content		0	0	221635	3534252210
239	09:26:21.700	00:00:00.239	14	-1024	-768	-1	-1	-1	-1	4	-1024	-768	-1	-1	-1	-1	4		0	0						No media	0	1024	768	0	0				0	Content		0	0	239007	3534269582
256	09:26:21.717	00:00:00.256	15	-1024	-768	-1	-1	-1	-1	4	-1024	-768	-1	-1	-1	-1	4		0	0						No media	0	1024	768	0	0				0	Content		0	0	256381	3534286956
271	09:26:21.732	00:00:00.271	16	-1024	-768	-1	-1	-1	-1	4	-1024	-768	-1	-1	-1	-1	4		0	0						No media	0	1024	768	0	0				0	Content		0	0	271218	3534301793
288	09:26:21.749	00:00:00.287	17	-1024	-768	-1	-1	-1	-1	4	-1024	-768	-1	-1	-1	-1	4		0	0						No media	0	1024	768	0	0				0	Content		0	0	287808	3534318383
305	09:26:21.766	00:00:00.304	18	-1024	-768	-1	-1	-1	-1	4	-1024	-768	-1	-1	-1	-1	4		0	0						No media	0	1024	768	0	0				0	Content		0	0	304552	3534335127
321	09:26:21.782	00:00:00.321	19	-1024	-768	-1	-1	-1	-1	4	-1024	-768	-1	-1	-1	-1	4		0	0						No media	0	1024	768	0	0				0	Content		0	0	321180	3534351755
338	09:26:21.799	00:00:00.337	20	-1024	-768	-1	-1	-1	-1	4	-1024	-768	-1	-1	-1	-1	4		0	0						No media	0	1024	768	0	0				0	Content		0	0	337794	3534368369
354	09:26:21.815	00:00:00.354	21	-1024	-768	-1	-1	-1	-1	4	-1024	-768	-1	-1	-1	-1	4		0	0						No media	0	1024	768	0	0				0	Content		0	0	354417	3534384992
372	09:26:21.833	00:00:00.371	22	-1024	-768	-1	-1	-1	-1	4	-1024	-768	-1	-1	-1	-1	4		0	0						No media	0	1024	768	0	0				0	Content		0	0	371613	3534402188
389	09:26:21.850	00:00:00.388	23	-1024	-768	-1	-1	-1	-1	4	-1024	-768	-1	-1	-1	-1	4		0	0						No media	0	1024	768	0	0				0	Content		0	0	388858	3534419433
406	09:26:21.867	00:00:00.406	24	-1024	-768	-1	-1	-1	-1	4	-1024	-768	-1	-1	-1	-1	4		0	0						No media	0	1024	768	0	0				0	Content		0	0	406230	3534436805
421	09:26:21.882	00:00:00.421	25	-1024	-768	-1	-1	-1	-1	4	-1024	-768	-1	-1	-1	-1	4		0	0						No media	0	1024	768	0	0				0	Content		0	0	421035	3534451610
438	09:26:21.899	00:00:00.437	26	-1024	-768	-1	-1	-1	-1	4	-1024	-768	-1	-1	-1	-1	4		0	0						No media	0	1024	768	0	0				0	Content		0	0	437781	3534468356
454	09:26:21.915	00:00:00.454	27	-1024	-768	-1	-1	-1	-1	4	-1024	-768	-1	-1	-1	-1	4		0	0						No media	0	1024	768	0	0				0	Content		0	0	454400	3534484975
471	09:26:21.932	00:00:00.471	28	-1024	-768	-1	-1	-1	-1	4	-1024	-768	-1	-1	-1	-1	4		0	0						No media	0	1024	768	0	0				0	Content		0	0	471022	3534501597
479	09:26:21.940																				MovieStart	128	0	0	Untertest1.avi
488	09:26:21.949	00:00:00.487	29	-1024	-768	-1	-1	-1	-1	4	-1024	-768	-1	-1	-1	-1	4		0	0						Untertest1.avi	0	880	547	72	111				0	Content		-72	-111	487644	3534518219
504	09:26:21.965	00:00:00.504	30	-1024	-768	-1	-1	-1	-1	4	-1024	-768	-1	-1	-1	-1	4		0	0						Untertest1.avi	0	880	547	72	111				0	Content		-72	-111	504266	3534534841
521	09:26:21.982	00:00:00.521	31	-1024	-768	-1	-1	-1	-1	4	-1024	-768	-1	-1	-1	-1	4		0	0						Untertest1.avi	0	880	547	72	111				0	Content		-72	-111	521461	3534552036
539	09:26:22.000	00:00:00.538	32	-1024	-768	-1	-1	-1	-1	4	-1024	-768	-1	-1	-1	-1	4		0	0						Untertest1.avi	0	880	547	72	111				0	Content		-72	-111	538833	3534569408
556	09:26:22.017	00:00:00.556	33	-1024	-768	-1	-1	-1	-1	4	-1024	-768	-1	-1	-1	-1	4		0	0						Untertest1.avi	0	880	547	72	111				0	Content		-72	-111	556094	3534586669
571	09:26:22.032	00:00:00.570	34	-1024	-768	-1	-1	-1	-1	4	-1024	-768	-1	-1	-1	-1	4		0	0						Untertest1.avi	0	880	547	72	111				0	Content		-72	-111	570884	3534601459
588	09:26:22.049	00:00:00.587	35	-1024	-768	-1	-1	-1	-1	4	-1024	-768	-1	-1	-1	-1	4		0	0						Untertest1.avi	0	880	547	72	111				0	Content		-72	-111	587630	3534618205
604	09:26:22.065	00:00:00.604	36	-1024	-768	-1	-1	-1	-1	4	-1024	-768	-1	-1	-1	-1	4		0	0						Untertest1.avi	0	880	547	72	111				0	Content		-72	-111	604252	3534634827
621	09:26:22.082	00:00:00.621	37	-1024	-768	-1	-1	-1	-1	4	-1024	-768	-1	-1	-1	-1	4		0	0						Untertest1.avi	0	880	547	72	111				0	Content		-72	-111	621000	3534651575
637	09:26:22.098	00:00:00.637	38	-1024	-768	-1	-1	-1	-1	4	-1024	-768	-1	-1	-1	-1	4		0	0						Untertest1.avi	0	880	547	72	111				0	Content		-72	-111	637495	3534668070
654	09:26:22.115	00:00:00.654	39	-1024	-768	-1	-1	-1	-1	4	-1024	-768	-1	-1	-1	-1	4		0	0						Untertest1.avi	0	880	547	72	111				0	Content		-72	-111	654120	3534684695
671	09:26:22.132	00:00:00.671	40	-1024	-768	-1	-1	-1	-1	4	-1024	-768	-1	-1	-1	-1	4		0	0						Untertest1.avi	0	880	547	72	111				0	Content		-72	-111	671316	3534701891
689	09:26:22.150	00:00:00.688	41	-1024	-768	-1	-1	-1	-1	4	-1024	-768	-1	-1	-1	-1	4		0	0						Untertest1.avi	0	880	547	72	111				0	Content		-72	-111	688688	3534719263
706	09:26:22.167	00:00:00.705	42	-1024	-768	-1	-1	-1	-1	4	-1024	-768	-1	-1	-1	-1	4		0	0						Untertest1.avi	0	880	547	72	111				0	Content		-72	-111	705934	3534736509
721	09:26:22.182	00:00:00.720	43	-1024	-768	-1	-1	-1	-1	4	-1024	-768	-1	-1	-1	-1	4		0	0						Untertest1.avi	0	880	547	72	111				0	Content		-72	-111	720860	3534751435
737	09:26:22.198	00:00:00.737	44	-1024	-768	-1	-1	-1	-1	4	-1024	-768	-1	-1	-1	-1	4		0	0						Untertest1.avi	0	880	547	72	111				0	Content		-72	-111	737482	3534768057
754	09:26:22.215	00:00:00.754	45	-1024	-768	-1	-1	-1	-1	4	-1024	-768	-1	-1	-1	-1	4		0	0						Untertest1.avi	0	880	547	72	111				0	Content		-72	-111	754230	3534784805
771	09:26:22.232	00:00:00.770	46	-1024	-768	-1	-1	-1	-1	4	-1024	-768	-1	-1	-1	-1	4		0	0						Untertest1.avi	0	880	547	72	111				0	Content		-72	-111	770853	3534801428
787	09:26:22.248	00:00:00.787	47	-1024	-768	-1	-1	-1	-1	4	-1024	-768	-1	-1	-1	-1	4		0	0						Untertest1.avi	0	880	547	72	111				0	Content		-72	-111	787476	3534818051
804	09:26:22.265	00:00:00.804	48	-1024	-768	-1	-1	-1	-1	4	-1024	-768	-1	-1	-1	-1	4		0	0						Untertest1.avi	0	880	547	72	111				0	Content		-72	-111	804101	3534834676
821	09:26:22.282	00:00:00.821	49	-1024	-768	-1	-1	-1	-1	4	-1024	-768	-1	-1	-1	-1	4		0	0						Untertest1.avi	0	880	547	72	111				0	Content		-72	-111	821295	3534851870
839	09:26:22.300	00:00:00.838	50	-1024	-768	-1	-1	-1	-1	4	-1024	-768	-1	-1	-1	-1	4		0	0						Untertest1.avi	0	880	547	72	111				0	Content		-72	-111	838543	3534869118
856	09:26:22.317	00:00:00.855	51	-1024	-768	-1	-1	-1	-1	4	-1024	-768	-1	-1	-1	-1	4		0	0						Untertest1.avi	0	880	547	72	111				0	Content		-72	-111	855790	3534886365
871	09:26:22.332	00:00:00.870	52	-1024	-768	-1	-1	-1	-1	4	-1024	-768	-1	-1	-1	-1	4		0	0						Untertest1.avi	0	880	547	72	111				0	Content		-72	-111	870719	3534901294
887	09:26:22.348	00:00:00.887	53	-1024	-768	-1	-1	-1	-1	4	-1024	-768	-1	-1	-1	-1	4		0	0						Untertest1.avi	0	880	547	72	111				0	Content		-72	-111	887340	3534917915
904	09:26:22.365	00:00:00.904	54	-1024	-768	-1	-1	-1	-1	4	-1024	-768	-1	-1	-1	-1	4		0	0						Untertest1.avi	0	880	547	72	111				0	Content		-72	-111	904086	3534934661
921	09:26:22.382	00:00:00.920	55	-1024	-768	-1	-1	-1	-1	4	-1024	-768	-1	-1	-1	-1	4		0	0						Untertest1.avi	0	880	547	72	111				0	Content		-72	-111	920709	3534951284
937	09:26:22.398	00:00:00.937	56	-1024	-768	-1	-1	-1	-1	4	-1024	-768	-1	-1	-1	-1	4		0	0						Untertest1.avi	0	880	547	72	111				0	Content		-72	-111	937329	3534967904
954	09:26:22.415	00:00:00.953	57	-1024	-768	-1	-1	-1	-1	4	-1024	-768	-1	-1	-1	-1	4		0	0						Untertest1.avi	0	880	547	72	111				0	Content		-72	-111	953952	3534984527
971	09:26:22.432	00:00:00.971	58	-1024	-768	-1	-1	-1	-1	4	-1024	-768	-1	-1	-1	-1	4		0	0						Untertest1.avi	0	880	547	72	111				0	Content		-72	-111	971144	3535001719
989	09:26:22.450	00:00:00.988	59	-1024	-768	-1	-1	-1	-1	4	-1024	-768	-1	-1	-1	-1	4		0	0						Untertest1.avi	0	880	547	72	111				0	Content		-72	-111	988520	3535019095
1006	09:26:22.467	00:00:01.005	60	-1024	-768	-1	-1	-1	-1	4	-1024	-768	-1	-1	-1	-1	4		0	0						Untertest1.avi	0	880	547	72	111				0	Content		-72	-111	1005768	3535036343
1021	09:26:22.482	00:00:01.020	61	-1024	-768	-1	-1	-1	-1	4	-1024	-768	-1	-1	-1	-1	4		0	0						Untertest1.avi	0	880	547	72	111				0	Content		-72	-111	1020570	3535051145
1037	09:26:22.498	00:00:01.037	62	-1024	-768	-1	-1	-1	-1	4	-1024	-768	-1	-1	-1	-1	4		0	0						Untertest1.avi	0	880	547	72	111				0	Content		-72	-111	1037319	3535067894
1054	09:26:22.515	00:00:01.053	63	-1024	-768	-1	-1	-1	-1	4	-1024	-768	-1	-1	-1	-1	4		0	0						Untertest1.avi	0	880	547	72	111				0	Content		-72	-111	1053941	3535084516
1071	09:26:22.532	00:00:01.070	64	-1024	-768	-1	-1	-1	-1	4	-1024	-768	-1	-1	-1	-1	4		0	0						Untertest1.avi	0	880	547	72	111				0	Content		-72	-111	1070557	3535101132
1087	09:26:22.548	00:00:01.087	65	-1024	-768	-1	-1	-1	-1	4	-1024	-768	-1	-1	-1	-1	4		0	0						Untertest1.avi	0	880	547	72	111				0	Content		-72	-111	1087180	3535117755
1104	09:26:22.565	00:00:01.103	66	-1024	-768	-1	-1	-1	-1	4	-1024	-768	-1	-1	-1	-1	4		0	0						Untertest1.avi	0	880	547	72	111				0	Content		-72	-111	1103804	3535134379
1121	09:26:22.582	00:00:01.121	67	-1024	-768	-1	-1	-1	-1	4	-1024	-768	-1	-1	-1	-1	4		0	0						Untertest1.avi	0	880	547	72	111				0	Content		-72	-111	1121014	3535151589
1138	09:26:22.599	00:00:01.138	68	-1024	-768	-1	-1	-1	-1	4	-1024	-768	-1	-1	-1	-1	4		0	0						Untertest1.avi	0	880	547	72	111				0	Content		-72	-111	1138372	3535168947
1156	09:26:22.617	00:00:01.155	69	-1024	-768	-1	-1	-1	-1	4	-1024	-768	-1	-1	-1	-1	4		0	0						Untertest1.avi	0	880	547	72	111				0	Content		-72	-111	1155743	3535186318
1171	09:26:22.632	00:00:01.170	70	-1024	-768	-1	-1	-1	-1	4	-1024	-768	-1	-1	-1	-1	4		0	0						Untertest1.avi	0	880	547	72	111				0	Content		-72	-111	1170544	3535201119
1187	09:26:22.648	00:00:01.187	71	-1024	-768	-1	-1	-1	-1	4	-1024	-768	-1	-1	-1	-1	4		0	0						Untertest1.avi	0	880	547	72	111				0	Content		-72	-111	1187166	3535217741
1204	09:26:22.665	00:00:01.203	72	-1024	-768	-1	-1	-1	-1	4	-1024	-768	-1	-1	-1	-1	4		0	0						Untertest1.avi	0	880	547	72	111				0	Content		-72	-111	1203915	3535234490
1221	09:26:22.682	00:00:01.220	73	-1024	-768	-1	-1	-1	-1	4	-1024	-768	-1	-1	-1	-1	4		0	0						Untertest1.avi	0	880	547	72	111				0	Content		-72	-111	1220547	3535251122
1237	09:26:22.698	00:00:01.237	74	-1024	-768	-1	-1	-1	-1	4	-1024	-768	-1	-1	-1	-1	4		0	0						Untertest1.avi	0	880	547	72	111				0	Content		-72	-111	1237171	3535267746
1254	09:26:22.715	00:00:01.253	75	-1024	-768	-1	-1	-1	-1	4	-1024	-768	-1	-1	-1	-1	4		0	0						Untertest1.avi	0	880	547	72	111				0	Content		-72	-111	1253793	3535284368
1271	09:26:22.732	00:00:01.270	76	-1024	-768	-1	-1	-1	-1	4	-1024	-768	-1	-1	-1	-1	4		0	0						Untertest1.avi	0	880	547	72	111				0	Content		-72	-111	1270863	3535301438
1288	09:26:22.749	00:00:01.288	77	-1024	-768	-1	-1	-1	-1	4	-1024	-768	-1	-1	-1	-1	4		0	0						Untertest1.avi	0	880	547	72	111				0	Content		-72	-111	1288248	3535318823
1305	09:26:22.766	00:00:01.305	78	-1024	-768	-1	-1	-1	-1	4	-1024	-768	-1	-1	-1	-1	4		0	0						Untertest1.avi	0	880	547	72	111				0	Content		-72	-111	1305485	3535336060
1320	09:26:22.781	00:00:01.320	79	-1024	-768	-1	-1	-1	-1	4	-1024	-768	-1	-1	-1	-1	4		0	0						Untertest1.avi	0	880	547	72	111				0	Content		-72	-111	1320411	3535350986
1337	09:26:22.798	00:00:01.337	80	-1024	-768	-1	-1	-1	-1	4	-1024	-768	-1	-1	-1	-1	4		0	0						Untertest1.avi	0	880	547	72	111				0	Content		-72	-111	1337035	3535367610
1354	09:26:22.815	00:00:01.353	81	-1024	-768	-1	-1	-1	-1	4	-1024	-768	-1	-1	-1	-1	4		0	0						Untertest1.avi	0	880	547	72	111				0	Content		-72	-111	1353782	3535384357
1370	09:26:22.831	00:00:01.370	82	-1024	-768	-1	-1	-1	-1	4	-1024	-768	-1	-1	-1	-1	4		0	0						Untertest1.avi	0	880	547	72	111				0	Content		-72	-111	1370405	3535400980
1387	09:26:22.848	00:00:01.387	83	-1024	-768	-1	-1	-1	-1	4	-1024	-768	-1	-1	-1	-1	4		0	0						Untertest1.avi	0	880	547	72	111				0	Content		-72	-111	1387027	3535417602
1404	09:26:22.865	00:00:01.403	84	-1024	-768	-1	-1	-1	-1	4	-1024	-768	-1	-1	-1	-1	4		0	0						Untertest1.avi	0	880	547	72	111				0	Content		-72	-111	1403651	3535434226
1421	09:26:22.882	00:00:01.420	85	-1024	-768	-1	-1	-1	-1	4	-1024	-768	-1	-1	-1	-1	4		0	0						Untertest1.avi	0	880	547	72	111				0	Content		-72	-111	1420846	3535451421
1438	09:26:22.899	00:00:01.438	86	-1024	-768	-1	-1	-1	-1	4	-1024	-768	-1	-1	-1	-1	4		0	0						Untertest1.avi	0	880	547	72	111				0	Content		-72	-111	1438214	3535468789
1455	09:26:22.916	00:00:01.455	87	-1024	-768	-1	-1	-1	-1	4	-1024	-768	-1	-1	-1	-1	4		0	0						Untertest1.avi	0	880	547	72	111				0	Content		-72	-111	1455462	3535486037
1470	09:26:22.931	00:00:01.470	88	-1024	-768	-1	-1	-1	-1	4	-1024	-768	-1	-1	-1	-1	4		0	0						Untertest1.avi	0	880	547	72	111				0	Content		-72	-111	1470266	3535500841
1487	09:26:22.948	00:00:01.487	89	-1024	-768	-1	-1	-1	-1	4	-1024	-768	-1	-1	-1	-1	4		0	0						Untertest1.avi	0	880	547	72	111				0	Content		-72	-111	1487014	3535517589
1504	09:26:22.965	00:00:01.503	90	-1024	-768	-1	-1	-1	-1	4	-1024	-768	-1	-1	-1	-1	4		0	0						Untertest1.avi	0	880	547	72	111				0	Content		-72	-111	1503635	3535534210
1520	09:26:22.981	00:00:01.520	91	-1024	-768	-1	-1	-1	-1	4	-1024	-768	-1	-1	-1	-1	4		0	0						Untertest1.avi	0	880	547	72	111				0	Content		-72	-111	1520382	3535550957
1537	09:26:22.998	00:00:01.536	92	-1024	-768	-1	-1	-1	-1	4	-1024	-768	-1	-1	-1	-1	4		0	0						Untertest1.avi	0	880	547	72	111				0	Content		-72	-111	1536878	3535567453
1554	09:26:23.015	00:00:01.553	93	-1024	-768	-1	-1	-1	-1	4	-1024	-768	-1	-1	-1	-1	4		0	0						Untertest1.avi	0	880	547	72	111				0	Content		-72	-111	1553501	3535584076
1571	09:26:23.032	00:00:01.570	94	-1024	-768	-1	-1	-1	-1	4	-1024	-768	-1	-1	-1	-1	4		0	0						Untertest1.avi	0	880	547	72	111				0	Content		-72	-111	1570670	3535601245
1588	09:26:23.049	00:00:01.587	95	-1024	-768	-1	-1	-1	-1	4	-1024	-768	-1	-1	-1	-1	4		0	0						Untertest1.avi	0	880	547	72	111				0	Content		-72	-111	1587795	3535618370
1604	09:26:23.065	00:00:01.604	96	-1024	-768	-1	-1	-1	-1	4	-1024	-768	-1	-1	-1	-1	4		0	0						Untertest1.avi	0	880	547	72	111				0	Content		-72	-111	1604462	3535635037
1621	09:26:23.082	00:00:01.621	97	-1024	-768	-1	-1	-1	-1	4	-1024	-768	-1	-1	-1	-1	4		0	0						Untertest1.avi	0	880	547	72	111				0	Content		-72	-111	1621129	3535651704
1637	09:26:23.098	00:00:01.637	98	-1024	-768	-1	-1	-1	-1	4	-1024	-768	-1	-1	-1	-1	4		0	0						Untertest1.avi	0	880	547	72	111				0	Content		-72	-111	1637433	3535668008
1654	09:26:23.115	00:00:01.654	99	-1024	-768	-1	-1	-1	-1	4	-1024	-768	-1	-1	-1	-1	4		0	0						Untertest1.avi	0	880	547	72	111				0	Content		-72	-111	1654100	3535684675
1671	09:26:23.132	00:00:01.670	100	-1024	-768	-1	-1	-1	-1	4	-1024	-768	-1	-1	-1	-1	4		0	0						Untertest1.avi	0	880	547	72	111				0	Content		-72	-111	1670767	3535701342
1687	09:26:23.148	00:00:01.686	101	-1024	-768	-1	-1	-1	-1	4	-1024	-768	-1	-1	-1	-1	4		0	0						Untertest1.avi	0	880	547	72	111				0	Content		-72	-111	1686782	3535717357
1703	09:26:23.164	00:00:01.703	102	-1024	-768	-1	-1	-1	-1	4	-1024	-768	-1	-1	-1	-1	4		0	0						Untertest1.avi	0	880	547	72	111				0	Content		-72	-111	1703404	3535733979
1720	09:26:23.181	00:00:01.720	103	-1024	-768	-1	-1	-1	-1	4	-1024	-768	-1	-1	-1	-1	4		0	0						Untertest1.avi	0	880	547	72	111				0	Content		-72	-111	1720089	3535750664
1737	09:26:23.198	00:00:01.736	104	-1024	-768	-1	-1	-1	-1	4	-1024	-768	-1	-1	-1	-1	4		0	0						Untertest1.avi	0	880	547	72	111				0	Content		-72	-111	1736756	3535767331
1753	09:26:23.214	00:00:01.753	105	-1024	-768	-1	-1	-1	-1	4	-1024	-768	-1	-1	-1	-1	4		0	0						Untertest1.avi	0	880	547	72	111				0	Content		-72	-111	1753423	3535783998
1770	09:26:23.231	00:00:01.770	106	-1024	-768	-1	-1	-1	-1	4	-1024	-768	-1	-1	-1	-1	4		0	0						Untertest1.avi	0	880	547	72	111				0	Content		-72	-111	1770079	3535800654
1787	09:26:23.248	00:00:01.786	107	-1024	-768	-1	-1	-1	-1	4	-1024	-768	-1	-1	-1	-1	4		0	0						Untertest1.avi	0	880	547	72	111				0	Content		-72	-111	1786648	3535817223
1804	09:26:23.265	00:00:01.803	108	-1024	-768	-1	-1	-1	-1	4	-1024	-768	-1	-1	-1	-1	4		0	0						Untertest1.avi	0	880	547	72	111				0	Content		-72	-111	1803583	3535834158
1820	09:26:23.281	00:00:01.820	109	-1024	-768	-1	-1	-1	-1	4	-1024	-768	-1	-1	-1	-1	4		0	0						Untertest1.avi	0	880	547	72	111				0	Content		-72	-111	1820250	3535850825
1837	09:26:23.298	00:00:01.837	110	-1024	-768	-1	-1	-1	-1	4	-1024	-768	-1	-1	-1	-1	4		0	0						Untertest1.avi	0	880	547	72	111				0	Content		-72	-111	1837383	3535867958
1854	09:26:23.315	00:00:01.854	111	-1024	-768	-1	-1	-1	-1	4	-1024	-768	-1	-1	-1	-1	4		0	0						Untertest1.avi	0	880	547	72	111				0	Content		-72	-111	1854050	3535884625
1871	09:26:23.332	00:00:01.871	112	-1024	-768	-1	-1	-1	-1	4	-1024	-768	-1	-1	-1	-1	4		0	0						Untertest1.avi	0	880	547	72	111				0	Content		-72	-111	1871078	3535901653
1888	09:26:23.349	00:00:01.887	113	-1024	-768	-1	-1	-1	-1	4	-1024	-768	-1	-1	-1	-1	4		0	0						Untertest1.avi	0	880	547	72	111				0	Content		-72	-111	1887745	3535918320
1904	09:26:23.365	00:00:01.904	114	-1024	-768	-1	-1	-1	-1	4	-1024	-768	-1	-1	-1	-1	4		0	0						Untertest1.avi	0	880	547	72	111				0	Content		-72	-111	1904412	3535934987
1921	09:26:23.382	00:00:01.920	115	-1024	-768	-1	-1	-1	-1	4	-1024	-768	-1	-1	-1	-1	4		0	0						Untertest1.avi	0	880	547	72	111				0	Content		-72	-111	1920694	3535951269
1937	09:26:23.398	00:00:01.937	116	-1024	-768	-1	-1	-1	-1	4	-1024	-768	-1	-1	-1	-1	4		0	0						Untertest1.avi	0	880	547	72	111				0	Content		-72	-111	1937361	3535967936
1954	09:26:23.415	00:00:01.954	117	-1024	-768	-1	-1	-1	-1	4	-1024	-768	-1	-1	-1	-1	4		0	0						Untertest1.avi	0	880	547	72	111				0	Content		-72	-111	1954028	3535984603
1970	09:26:23.431	00:00:01.970	118	-1024	-768	-1	-1	-1	-1	4	-1024	-768	-1	-1	-1	-1	4		0	0						Untertest1.avi	0	880	547	72	111				0	Content		-72	-111	1970440	3536001015
1987	09:26:23.448	00:00:01.987	119	-1024	-768	-1	-1	-1	-1	4	-1024	-768	-1	-1	-1	-1	4		0	0						Untertest1.avi	0	880	547	72	111				0	Content		-72	-111	1987107	3536017682
2004	09:26:23.465	00:00:02.003	120	-1024	-768	-1	-1	-1	-1	4	-1024	-768	-1	-1	-1	-1	4		0	0						Untertest1.avi	0	880	547	72	111				0	Content		-72	-111	2003774	3536034349
2020	09:26:23.481	00:00:02.019	121	-1024	-768	-1	-1	-1	-1	4	-1024	-768	-1	-1	-1	-1	4		0	0						Untertest1.avi	0	880	547	72	111				0	Content		-72	-111	2019875	3536050450
2036	09:26:23.497	00:00:02.036	122	-1024	-768	-1	-1	-1	-1	4	-1024	-768	-1	-1	-1	-1	4		0	0						Untertest1.avi	0	880	547	72	111				0	Content		-72	-111	2036500	3536067075
2053	09:26:23.514	00:00:02.053	123	-1024	-768	-1	-1	-1	-1	4	-1024	-768	-1	-1	-1	-1	4		0	0						Untertest1.avi	0	880	547	72	111				0	Content		-72	-111	2053304	3536083879
2070	09:26:23.531	00:00:02.069	124	-1024	-768	-1	-1	-1	-1	4	-1024	-768	-1	-1	-1	-1	4		0	0						Untertest1.avi	0	880	547	72	111				0	Content		-72	-111	2069900	3536100475
2087	09:26:23.548	00:00:02.086	125	-1024	-768	-1	-1	-1	-1	4	-1024	-768	-1	-1	-1	-1	4		0	0						Untertest1.avi	0	880	547	72	111				0	Content		-72	-111	2086568	3536117143
2103	09:26:23.564	00:00:02.103	126	-1024	-768	-1	-1	-1	-1	4	-1024	-768	-1	-1	-1	-1	4		0	0						Untertest1.avi	0	880	547	72	111				0	Content		-72	-111	2103469	3536134044
2120	09:26:23.581	00:00:02.120	127	-1024	-768	-1	-1	-1	-1	4	-1024	-768	-1	-1	-1	-1	4		0	0						Untertest1.avi	0	880	547	72	111				0	Content		-72	-111	2120136	3536150711
2137	09:26:23.598	00:00:02.137	128	-1024	-768	-1	-1	-1	-1	4	-1024	-768	-1	-1	-1	-1	4		0	0						Untertest1.avi	0	880	547	72	111				0	Content		-72	-111	2137092	3536167667
2154	09:26:23.615	00:00:02.153	129	-1024	-768	-1	-1	-1	-1	4	-1024	-768	-1	-1	-1	-1	4		0	0						Untertest1.avi	0	880	547	72	111				0	Content		-72	-111	2153759	3536184334
2170	09:26:23.631	00:00:02.170	130	-1024	-768	-1	-1	-1	-1	4	-1024	-768	-1	-1	-1	-1	4		0	0						Untertest1.avi	0	880	547	72	111				0	Content		-72	-111	2170426	3536201001
2188	09:26:23.649	00:00:02.187	131	-1024	-768	-1	-1	-1	-1	4	-1024	-768	-1	-1	-1	-1	4		0	0						Untertest1.avi	0	880	547	72	111				0	Content		-72	-111	2187711	3536218286
2204	09:26:23.665	00:00:02.204	132	-1024	-768	-1	-1	-1	-1	4	-1024	-768	-1	-1	-1	-1	4		0	0						Untertest1.avi	0	880	547	72	111				0	Content		-72	-111	2204378	3536234953
2221	09:26:23.682	00:00:02.220	133	-1024	-768	-1	-1	-1	-1	4	-1024	-768	-1	-1	-1	-1	4		0	0						Untertest1.avi	0	880	547	72	111				0	Content		-72	-111	2220581	3536251156
2237	09:26:23.698	00:00:02.237	134	-1024	-768	-1	-1	-1	-1	4	-1024	-768	-1	-1	-1	-1	4		0	0						Untertest1.avi	0	880	547	72	111				0	Content		-72	-111	2237248	3536267823
2254	09:26:23.715	00:00:02.253	135	-1024	-768	-1	-1	-1	-1	4	-1024	-768	-1	-1	-1	-1	4		0	0						Untertest1.avi	0	880	547	72	111				0	Content		-72	-111	2253915	3536284490
2270	09:26:23.731	00:00:02.269	136	-1024	-768	-1	-1	-1	-1	4	-1024	-768	-1	-1	-1	-1	4		0	0						Untertest1.avi	0	880	547	72	111				0	Content		-72	-111	2269735	3536300310
2286	09:26:23.747	00:00:02.286	137	-1024	-768	-1	-1	-1	-1	4	-1024	-768	-1	-1	-1	-1	4		0	0						Untertest1.avi	0	880	547	72	111				0	Content		-72	-111	2286358	3536316933
2303	09:26:23.764	00:00:02.303	138	-1024	-768	-1	-1	-1	-1	4	-1024	-768	-1	-1	-1	-1	4		0	0						Untertest1.avi	0	880	547	72	111				0	Content		-72	-111	2303111	3536333686
2320	09:26:23.781	00:00:02.319	139	-1024	-768	-1	-1	-1	-1	4	-1024	-768	-1	-1	-1	-1	4		0	0						Untertest1.avi	0	880	547	72	111				0	Content		-72	-111	2319741	3536350316
2336	09:26:23.797	00:00:02.336	140	-1024	-768	-1	-1	-1	-1	4	-1024	-768	-1	-1	-1	-1	4		0	0						Untertest1.avi	0	880	547	72	111				0	Content		-72	-111	2336408	3536366983
2353	09:26:23.814	00:00:02.353	141	-1024	-768	-1	-1	-1	-1	4	-1024	-768	-1	-1	-1	-1	4		0	0						Untertest1.avi	0	880	547	72	111				0	Content		-72	-111	2353006	3536383581
2370	09:26:23.831	00:00:02.369	142	-1024	-768	-1	-1	-1	-1	4	-1024	-768	-1	-1	-1	-1	4		0	0						Untertest1.avi	0	880	547	72	111				0	Content		-72	-111	2369673	3536400248
2387	09:26:23.848	00:00:02.386	143	-1024	-768	-1	-1	-1	-1	4	-1024	-768	-1	-1	-1	-1	4		0	0						Untertest1.avi	0	880	547	72	111				0	Content		-72	-111	2386523	3536417098
2403	09:26:23.864	00:00:02.403	144	-1024	-768	-1	-1	-1	-1	4	-1024	-768	-1	-1	-1	-1	4		0	0						Untertest1.avi	0	880	547	72	111				0	Content		-72	-111	2403190	3536433765
2420	09:26:23.881	00:00:02.419	145	-1024	-768	-1	-1	-1	-1	4	-1024	-768	-1	-1	-1	-1	4		0	0						Untertest1.avi	0	880	547	72	111				0	Content		-72	-111	2419857	3536450432
2437	09:26:23.898	00:00:02.436	146	-1024	-768	-1	-1	-1	-1	4	-1024	-768	-1	-1	-1	-1	4		0	0						Untertest1.avi	0	880	547	72	111				0	Content		-72	-111	2436975	3536467550
2454	09:26:23.915	00:00:02.453	147	-1024	-768	-1	-1	-1	-1	4	-1024	-768	-1	-1	-1	-1	4		0	0						Untertest1.avi	0	880	547	72	111				0	Content		-72	-111	2453642	3536484217
2471	09:26:23.932	00:00:02.470	148	-1024	-768	-1	-1	-1	-1	4	-1024	-768	-1	-1	-1	-1	4		0	0						Untertest1.avi	0	880	547	72	111				0	Content		-72	-111	2470667	3536501242
2487	09:26:23.948	00:00:02.487	149	-1024	-768	-1	-1	-1	-1	4	-1024	-768	-1	-1	-1	-1	4		0	0						Untertest1.avi	0	880	547	72	111				0	Content		-72	-111	2487334	3536517909
2504	09:26:23.965	00:00:02.504	150	-1024	-768	-1	-1	-1	-1	4	-1024	-768	-1	-1	-1	-1	4		0	0						Untertest1.avi	0	880	547	72	111				0	Content		-72	-111	2504001	3536534576
2520	09:26:23.981	00:00:02.520	151	-1024	-768	-1	-1	-1	-1	4	-1024	-768	-1	-1	-1	-1	4		0	0						Untertest1.avi	0	880	547	72	111				0	Content		-72	-111	2520280	3536550855
2537	09:26:23.998	00:00:02.536	152	-1024	-768	-1	-1	-1	-1	4	-1024	-768	-1	-1	-1	-1	4		0	0						Untertest1.avi	0	880	547	72	111				0	Content		-72	-111	2536948	3536567523
2554	09:26:24.015	00:00:02.553	153	-1024	-768	-1	-1	-1	-1	4	-1024	-768	-1	-1	-1	-1	4		0	0						Untertest1.avi	0	880	547	72	111				0	Content		-72	-111	2553615	3536584190
2569	09:26:24.030	00:00:02.569	154	-1024	-768	-1	-1	-1	-1	4	-1024	-768	-1	-1	-1	-1	4		0	0						Untertest1.avi	0	880	547	72	111				0	Content		-72	-111	2569459	3536600034
2586	09:26:24.047	00:00:02.586	155	-1024	-768	-1	-1	-1	-1	4	-1024	-768	-1	-1	-1	-1	4		0	0						Untertest1.avi	0	880	547	72	111				0	Content		-72	-111	2586207	3536616782
2603	09:26:24.064	00:00:02.602	156	-1024	-768	-1	-1	-1	-1	4	-1024	-768	-1	-1	-1	-1	4		0	0						Untertest1.avi	0	880	547	72	111				0	Content		-72	-111	2602853	3536633428
2620	09:26:24.081	00:00:02.619	157	-1024	-768	-1	-1	-1	-1	4	-1024	-768	-1	-1	-1	-1	4		0	0						Untertest1.avi	0	880	547	72	111				0	Content		-72	-111	2619520	3536650095
2636	09:26:24.097	00:00:02.636	158	-1024	-768	-1	-1	-1	-1	4	-1024	-768	-1	-1	-1	-1	4		0	0						Untertest1.avi	0	880	547	72	111				0	Content		-72	-111	2636174	3536666749
2653	09:26:24.114	00:00:02.652	159	-1024	-768	-1	-1	-1	-1	4	-1024	-768	-1	-1	-1	-1	4		0	0						Untertest1.avi	0	880	547	72	111				0	Content		-72	-111	2652841	3536683416
2669	09:26:24.130	00:00:02.669	160	-1024	-768	-1	-1	-1	-1	4	-1024	-768	-1	-1	-1	-1	4		0	0						Untertest1.avi	0	880	547	72	111				0	Content		-72	-111	2669462	3536700037
2686	09:26:24.147	00:00:02.686	161	-1024	-768	-1	-1	-1	-1	4	-1024	-768	-1	-1	-1	-1	4		0	0						Untertest1.avi	0	880	547	72	111				0	Content		-72	-111	2686129	3536716704
2703	09:26:24.164	00:00:02.702	162	-1024	-768	-1	-1	-1	-1	4	-1024	-768	-1	-1	-1	-1	4		0	0						Untertest1.avi	0	880	547	72	111				0	Content		-72	-111	2702796	3536733371
2720	09:26:24.181	00:00:02.719	163	-1024	-768	-1	-1	-1	-1	4	-1024	-768	-1	-1	-1	-1	4		0	0						Untertest1.avi	0	880	547	72	111				0	Content		-72	-111	2719684	3536750259
2736	09:26:24.197	00:00:02.736	164	-1024	-768	-1	-1	-1	-1	4	-1024	-768	-1	-1	-1	-1	4		0	0						Untertest1.avi	0	880	547	72	111				0	Content		-72	-111	2736351	3536766926
2753	09:26:24.214	00:00:02.753	165	-1024	-768	-1	-1	-1	-1	4	-1024	-768	-1	-1	-1	-1	4		0	0						Untertest1.avi	0	880	547	72	111				0	Content		-72	-111	2753340	3536783915
2770	09:26:24.231	00:00:02.770	166	-1024	-768	-1	-1	-1	-1	4	-1024	-768	-1	-1	-1	-1	4		0	0						Untertest1.avi	0	880	547	72	111				0	Content		-72	-111	2770007	3536800582
2787	09:26:24.248	00:00:02.786	167	-1024	-768	-1	-1	-1	-1	4	-1024	-768	-1	-1	-1	-1	4		0	0						Untertest1.avi	0	880	547	72	111				0	Content		-72	-111	2786674	3536817249
2804	09:26:24.265	00:00:02.803	168	-1024	-768	-1	-1	-1	-1	4	-1024	-768	-1	-1	-1	-1	4		0	0						Untertest1.avi	0	880	547	72	111				0	Content		-72	-111	2803933	3536834508
2821	09:26:24.282	00:00:02.820	169	-1024	-768	-1	-1	-1	-1	4	-1024	-768	-1	-1	-1	-1	4		0	0						Untertest1.avi	0	880	547	72	111				0	Content		-72	-111	2820600	3536851175
2837	09:26:24.298	00:00:02.836	170	-1024	-768	-1	-1	-1	-1	4	-1024	-768	-1	-1	-1	-1	4		0	0						Untertest1.avi	0	880	547	72	111				0	Content		-72	-111	2836838	3536867413
2854	09:26:24.315	00:00:02.853	171	-1024	-768	-1	-1	-1	-1	4	-1024	-768	-1	-1	-1	-1	4		0	0						Untertest1.avi	0	880	547	72	111				0	Content		-72	-111	2853505	3536884080
2870	09:26:24.331	00:00:02.870	172	-1024	-768	-1	-1	-1	-1	4	-1024	-768	-1	-1	-1	-1	4		0	0						Untertest1.avi	0	880	547	72	111				0	Content		-72	-111	2870172	3536900747
2886	09:26:24.347	00:00:02.885	173	-1024	-768	-1	-1	-1	-1	4	-1024	-768	-1	-1	-1	-1	4		0	0						Untertest1.avi	0	880	547	72	111				0	Content		-72	-111	2885937	3536916512
2903	09:26:24.364	00:00:02.902	174	-1024	-768	-1	-1	-1	-1	4	-1024	-768	-1	-1	-1	-1	4		0	0						Untertest1.avi	0	880	547	72	111				0	Content		-72	-111	2902557	3536933132
2919	09:26:24.380	00:00:02.919	175	-1024	-768	-1	-1	-1	-1	4	-1024	-768	-1	-1	-1	-1	4		0	0						Untertest1.avi	0	880	547	72	111				0	Content		-72	-111	2919307	3536949882
2936	09:26:24.397	00:00:02.935	176	-1024	-768	-1	-1	-1	-1	4	-1024	-768	-1	-1	-1	-1	4		0	0						Untertest1.avi	0	880	547	72	111				0	Content		-72	-111	2935931	3536966506
2953	09:26:24.414	00:00:02.952	177	-1024	-768	-1	-1	-1	-1	4	-1024	-768	-1	-1	-1	-1	4		0	0						Untertest1.avi	0	880	547	72	111				0	Content		-72	-111	2952598	3536983173
2969	09:26:24.430	00:00:02.969	178	-1024	-768	-1	-1	-1	-1	4	-1024	-768	-1	-1	-1	-1	4		0	0						Untertest1.avi	0	880	547	72	111				0	Content		-72	-111	2969262	3536999837
2986	09:26:24.447	00:00:02.985	179	-1024	-768	-1	-1	-1	-1	4	-1024	-768	-1	-1	-1	-1	4		0	0						Untertest1.avi	0	880	547	72	111				0	Content		-72	-111	2985929	3537016504
3003	09:26:24.464	00:00:03.002	180	-1024	-768	-1	-1	-1	-1	4	-1024	-768	-1	-1	-1	-1	4		0	0						Untertest1.avi	0	880	547	72	111				0	Content		-72	-111	3002760	3537033335
3019	09:26:24.480	00:00:03.019	181	-1024	-768	-1	-1	-1	-1	4	-1024	-768	-1	-1	-1	-1	4		0	0						Untertest1.avi	0	880	547	72	111				0	Content		-72	-111	3019427	3537050002
3036	09:26:24.497	00:00:03.036	182	-1024	-768	-1	-1	-1	-1	4	-1024	-768	-1	-1	-1	-1	4		0	0						Untertest1.avi	0	880	547	72	111				0	Content		-72	-111	3036095	3537066670
3053	09:26:24.514	00:00:03.053	183	-1024	-768	-1	-1	-1	-1	4	-1024	-768	-1	-1	-1	-1	4		0	0						Untertest1.avi	0	880	547	72	111				0	Content		-72	-111	3053257	3537083832
3070	09:26:24.531	00:00:03.069	184	-1024	-768	-1	-1	-1	-1	4	-1024	-768	-1	-1	-1	-1	4		0	0						Untertest1.avi	0	880	547	72	111				0	Content		-72	-111	3069924	3537100499
3087	09:26:24.548	00:00:03.086	185	-1024	-768	-1	-1	-1	-1	4	-1024	-768	-1	-1	-1	-1	4		0	0						Untertest1.avi	0	880	547	72	111				0	Content		-72	-111	3086963	3537117538
3104	09:26:24.565	00:00:03.103	186	-1024	-768	-1	-1	-1	-1	4	-1024	-768	-1	-1	-1	-1	4		0	0						Untertest1.avi	0	880	547	72	111				0	Content		-72	-111	3103630	3537134205
3120	09:26:24.581	00:00:03.120	187	-1024	-768	-1	-1	-1	-1	4	-1024	-768	-1	-1	-1	-1	4		0	0						Untertest1.avi	0	880	547	72	111				0	Content		-72	-111	3120297	3537150872
3137	09:26:24.598	00:00:03.136	188	-1024	-768	-1	-1	-1	-1	4	-1024	-768	-1	-1	-1	-1	4		0	0						Untertest1.avi	0	880	547	72	111				0	Content		-72	-111	3136545	3537167120
3153	09:26:24.614	00:00:03.153	189	-1024	-768	-1	-1	-1	-1	4	-1024	-768	-1	-1	-1	-1	4		0	0						Untertest1.avi	0	880	547	72	111				0	Content		-72	-111	3153212	3537183787
3170	09:26:24.631	00:00:03.169	190	-1024	-768	-1	-1	-1	-1	4	-1024	-768	-1	-1	-1	-1	4		0	0						Untertest1.avi	0	880	547	72	111				0	Content		-72	-111	3169879	3537200454
3186	09:26:24.647	00:00:03.185	191	-1024	-768	-1	-1	-1	-1	4	-1024	-768	-1	-1	-1	-1	4		0	0						Untertest1.avi	0	880	547	72	111				0	Content		-72	-111	3185799	3537216374
3202	09:26:24.663	00:00:03.202	192	-1024	-768	-1	-1	-1	-1	4	-1024	-768	-1	-1	-1	-1	4		0	0						Untertest1.avi	0	880	547	72	111				0	Content		-72	-111	3202407	3537232982
3219	09:26:24.680	00:00:03.218	193	-1024	-768	-1	-1	-1	-1	4	-1024	-768	-1	-1	-1	-1	4		0	0						Untertest1.avi	0	880	547	72	111				0	Content		-72	-111	3218927	3537249502
3236	09:26:24.697	00:00:03.235	194	-1024	-768	-1	-1	-1	-1	4	-1024	-768	-1	-1	-1	-1	4		0	0						Untertest1.avi	0	880	547	72	111				0	Content		-72	-111	3235593	3537266168
3252	09:26:24.713	00:00:03.252	195	-1024	-768	-1	-1	-1	-1	4	-1024	-768	-1	-1	-1	-1	4		0	0						Untertest1.avi	0	880	547	72	111				0	Content		-72	-111	3252259	3537282834
3269	09:26:24.730	00:00:03.269	196	-1024	-768	-1	-1	-1	-1	4	-1024	-768	-1	-1	-1	-1	4		0	0						Untertest1.avi	0	880	547	72	111				0	Content		-72	-111	3269324	3537299899
3286	09:26:24.747	00:00:03.286	197	-1024	-768	-1	-1	-1	-1	4	-1024	-768	-1	-1	-1	-1	4		0	0						Untertest1.avi	0	880	547	72	111				0	Content		-72	-111	3286072	3537316647
3303	09:26:24.764	00:00:03.302	198	-1024	-768	-1	-1	-1	-1	4	-1024	-768	-1	-1	-1	-1	4		0	0						Untertest1.avi	0	880	547	72	111				0	Content		-72	-111	3302737	3537333312
3319	09:26:24.780	00:00:03.319	199	-1024	-768	-1	-1	-1	-1	4	-1024	-768	-1	-1	-1	-1	4		0	0						Untertest1.avi	0	880	547	72	111				0	Content		-72	-111	3319441	3537350016
3336	09:26:24.797	00:00:03.336	200	69,07621	73,7761	0,4738896	0,7497751	438,8652	3,530865	1	29,42197	56,86186	0,4739055	0,7497706	438,8652	3,534339	3	0	69	74						Untertest1.avi	0	880	547	72	111	-3	-37	16	0	Content		-3	-37	3336437	3537367012
3353	09:26:24.814	00:00:03.352	201	-1024	-768	-1	-1	-1	-1	4	-1024	-768	-1	-1	-1	-1	4		0	0						Untertest1.avi	0	880	547	72	111				0	Content		-72	-111	3352683	3537383258
3369	09:26:24.830	00:00:03.369	202	-1024	-768	-1	-1	-1	-1	4	-1024	-768	-1	-1	-1	-1	4		0	0						Untertest1.avi	0	880	547	72	111				0	Content		-72	-111	3369313	3537399888
3386	09:26:24.847	00:00:03.385	203	-1024	-768	-1	-1	-1	-1	4	-1024	-768	-1	-1	-1	-1	4		0	0						Untertest1.avi	0	880	547	72	111				0	Content		-72	-111	3385978	3537416553
3403	09:26:24.864	00:00:03.402	204	-1024	-768	-1	-1	-1	-1	4	-1024	-768	-1	-1	-1	-1	4		0	0						Untertest1.avi	0	880	547	72	111				0	Content		-72	-111	3402562	3537433137
3419	09:26:24.880	00:00:03.419	205	-1024	-768	-1	-1	-1	-1	4	-1024	-768	-1	-1	-1	-1	4		0	0						Untertest1.avi	0	880	547	72	111				0	Content		-72	-111	3419303	3537449878
3436	09:26:24.897	00:00:03.435	206	-1024	-768	-1	-1	-1	-1	4	-1024	-768	-1	-1	-1	-1	4		0	0						Untertest1.avi	0	880	547	72	111				0	Content		-72	-111	3435968	3537466543
3453	09:26:24.914	00:00:03.452	207	-1024	-768	-1	-1	-1	-1	4	-1024	-768	-1	-1	-1	-1	4		0	0						Untertest1.avi	0	880	547	72	111				0	Content		-72	-111	3452790	3537483365
3470	09:26:24.931	00:00:03.469	208	65,97832	76,07294	0,4714051	0,7498633	442,9562	3,398175	1	26,05369	59,4293	0,4714209	0,7498588	442,9562	3,401958	3	1	66	76						Untertest1.avi	0	880	547	72	111	-9	-44	33	0	Content		-6	-35	3469674	3537500249
3486	09:26:24.947	00:00:03.485	209	59,89241	57,86231	0,4717637	0,749981	441,9273	3,374997	1	19,58393	40,39172	0,4717795	0,7499765	441,9273	3,378961	3	1	60	58						Untertest1.avi	0	880	547	72	111	-9	-44	33	0	Content		-12	-53	3485784	3537516359
3503	09:26:24.964	00:00:03.502	210	-1024	-768	-1	-1	-1	-1	4	-1024	-768	-1	-1	-1	-1	4		0	0						Untertest1.avi	0	880	547	72	111				0	Content		-72	-111	3502539	3537533114
3519	09:26:24.980	00:00:03.519	211	-1024	-768	-1	-1	-1	-1	4	-1024	-768	-1	-1	-1	-1	4		0	0						Untertest1.avi	0	880	547	72	111				0	Content		-72	-111	3519409	3537549984
3536	09:26:24.997	00:00:03.536	212	-1024	-768	-1	-1	-1	-1	4	-1024	-768	-1	-1	-1	-1	4		0	0						Untertest1.avi	0	880	547	72	111				0	Content		-72	-111	3536074	3537566649
3553	09:26:25.014	00:00:03.552	213	-1024	-768	-1	-1	-1	-1	4	-1024	-768	-1	-1	-1	-1	4		0	0						Untertest1.avi	0	880	547	72	111				0	Content		-72	-111	3552901	3537583476
3569	09:26:25.030	00:00:03.569	214	-1024	-768	-1	-1	-1	-1	4	-1024	-768	-1	-1	-1	-1	4		0	0						Untertest1.avi	0	880	547	72	111				0	Content		-72	-111	3569395	3537599970
3586	09:26:25.047	00:00:03.586	215	-1024	-768	-1	-1	-1	-1	4	-1024	-768	-1	-1	-1	-1	4		0	0						Untertest1.avi	0	880	547	72	111				0	Content		-72	-111	3586060	3537616635
3603	09:26:25.064	00:00:03.602	216	69,1249	74,55889	0,475511	0,7476273	437,4392	3,363462	1	29,69037	57,90846	0,4755271	0,7476227	437,4392	3,367105	3	2	69	75						Untertest1.avi	0	880	547	72	111	56	-81	149	0	Content		-3	-36	3602884	3537633459
3619	09:26:25.080	00:00:03.619	217	68,10782	75,69037	0,4760553	0,7469116	436,9244	3,373004	1	28,56863	58,82345	0,4760714	0,7469071	436,9244	3,377064	3	2	68	76						Untertest1.avi	0	880	547	72	111	56	-81	149	0	Content		-4	-35	3619130	3537649705
3636	09:26:25.097	00:00:03.635	218	-1024	-768	-1	-1	-1	-1	4	-1024	-768	-1	-1	-1	-1	4	2	0	0						Untertest1.avi	0	880	547	72	111	56	-81	149	0	Content		-72	-111	3635748	3537666323
3653	09:26:25.114	00:00:03.652	219	-1024	-768	-1	-1	-1	-1	4	-1024	-768	-1	-1	-1	-1	4	2	0	0						Untertest1.avi	0	880	547	72	111	56	-81	149	0	Content		-72	-111	3652623	3537683198
3669	09:26:25.130	00:00:03.669	220	-1024	-768	-1	-1	-1	-1	4	-1024	-768	-1	-1	-1	-1	4	2	0	0						Untertest1.avi	0	880	547	72	111	56	-81	149	0	Content		-72	-111	3669288	3537699863
3686	09:26:25.147	00:00:03.686	221	194,6012	-14,01767	0,4748294	0,7439684	441,8941	3,451602	1	159,1396	-32,42176	0,4748452	0,743964	441,8941	3,457189	3	2	195	-14						Untertest1.avi	0	880	547	72	111	56	-81	149	0	Content		123	-125	3686113	3537716688
3702	09:26:25.163	00:00:03.702	222	-1024	-768	-1	-1	-1	-1	4	-1024	-768	-1	-1	-1	-1	4	2	0	0						Untertest1.avi	0	880	547	72	111	56	-81	149	0	Content		-72	-111	3702359	3537732934
3719	09:26:25.180	00:00:03.718	223	-1024	-768	-1	-1	-1	-1	4	-1024	-768	-1	-1	-1	-1	4	2	0	0						Untertest1.avi	0	880	547	72	111	56	-81	149	0	Content		-72	-111	3718982	3537749557
3736	09:26:25.197	00:00:03.735	224	-1024	-768	-1	-1	-1	-1	4	-1024	-768	-1	-1	-1	-1	4	2	0	0						Untertest1.avi	0	880	547	72	111	56	-81	149	0	Content		-72	-111	3735647	3537766222
3752	09:26:25.213	00:00:03.752	225	187,5054	-56,69897	0,4750219	0,7438047	447,8544	3,548067	1	150,7887	-77,82239	0,4750373	0,7438003	447,8544	3,555678	3	3	188	-57						Untertest1.avi	0	880	547	72	111	116	-214	150	0	Content		116	-168	3752224	3537782799
3769	09:26:25.230	00:00:03.769	226	-1024	-768	-1	-1	-1	-1	4	-1024	-768	-1	-1	-1	-1	4	3	0	0						Untertest1.avi	0	880	547	72	111	116	-214	150	0	Content		-72	-111	3769222	3537799797
3786	09:26:25.247	00:00:03.785	227	-1024	-768	-1	-1	-1	-1	4	-1024	-768	-1	-1	-1	-1	4	3	0	0						Untertest1.avi	0	880	547	72	111	116	-214	150	0	Content		-72	-111	3785916	3537816491
3803	09:26:25.264	00:00:03.802	228	-1024	-768	-1	-1	-1	-1	4	-1024	-768	-1	-1	-1	-1	4	3	0	0						Untertest1.avi	0	880	547	72	111	116	-214	150	0	Content		-72	-111	3802582	3537833157
3819	09:26:25.280	00:00:03.819	229	182,1467	-110,4116	0,4732431	0,7442136	459,1721	3,713293	1	150,8053	-47,80099	0,4732693	0,7442585	441,4154	3,565011	3	3	182	-110						Untertest1.avi	0	880	547	72	111	116	-214	150	0	Content		110	-221	3819358	3537849933
3836	09:26:25.297	00:00:03.835	230	182,9448	-114,3086	0,4733755	0,7440538	459,1036	3,672853	1	150,6647	-60,19912	0,4734005	0,7440935	443,156	3,542131	3	3	183	-114						Untertest1.avi	0	880	547	72	111	116	-214	150	0	Content		111	-225	3835660	3537866235
3852	09:26:25.313	00:00:03.852	231	190,2018	-116,0804	0,4734427	0,7436559	459,386	3,706969	1	157,4665	-63,11102	0,4734672	0,7436945	443,7481	3,577738	3	3	190	-116						Untertest1.avi	0	880	547	72	111	116	-214	150	0	Content		118	-227	3852281	3537882856
3869	09:26:25.330	00:00:03.868	232	202,2228	-111,7099	0,4734194	0,743364	459,4829	3,705086	1	169,2877	-56,46951	0,4734441	0,743404	443,3636	3,571689	3	3	202	-112						Untertest1.avi	0	880	547	72	111	116	-214	150	0	Content		130	-223	3868902	3537899477
3886	09:26:25.347	00:00:03.886	233	210,3672	-97,31094	0,4734381	0,74319	459,3863	3,710415	1	179,6738	-10,34373	0,4734618	0,7432516	435,9727	3,514406	3	3	210	-97						Untertest1.avi	0	880	547	72	111	116	-214	150	0	Content		138	-208	3886027	3537916602
3903	09:26:25.364	00:00:03.902	234	152,8561	132,5282	0,4575115	0,7438682	400,279	3,205438	1	114,5357	117,1545	0,4575454	0,7438628	400,279	3,211257	3	4	153	133						Untertest1.avi	0	880	547	72	111	67	26	533	0	Content		81	22	3902649	3537933224
3919	09:26:25.380	00:00:03.919	235	143,4987	149,7596	0,4575583	0,7445985	399,627	3,235198	1	104,9661	134,8656	0,4575922	0,744593	399,627	3,240817	3	4	143	150						Untertest1.avi	0	880	547	72	111	67	26	533	0	Content		71	39	3919216	3537949791
3936	09:26:25.397	00:00:03.935	236	155,5095	153,8214	0,4568023	0,7454523	397,4118	3,216947	1	117,6696	139,2685	0,4568365	0,7454469	397,4118	3,222385	3	4	156	154						Untertest1.avi	0	880	547	72	111	67	26	533	0	Content		84	43	3935516	3537966091
3952	09:26:25.413	00:00:03.952	237	142,1786	154,1005	0,4577143	0,7464473	400,2608	3,252887	1	103,7169	139,5528	0,4577481	0,7464419	400,2608	3,257943	3	4	142	154						Untertest1.avi	0	880	547	72	111	67	26	533	0	Content		70	43	3952457	3537983032
3969	09:26:25.430	00:00:03.969	238	159,1497	170,5041	0,4559324	0,7476968	394,302	3,215657	1	121,9721	156,8754	0,455967	0,7476912	394,302	3,220018	3	4	159	171						Untertest1.avi	0	880	547	72	111	67	26	533	0	Content		87	60	3969009	3537999584
3986	09:26:25.447	00:00:03.985	239	148,1812	165,0122	0,4570539	0,748392	397,9387	3,227017	1	110,3709	151,1904	0,457088	0,7483864	397,9387	3,231261	3	4	148	165						Untertest1.avi	0	880	547	72	111	67	26	533	0	Content		76	54	3985754	3538016329
4002	09:26:25.463	00:00:04.002	240	122,1755	165,7249	0,4572248	0,7487567	398,0636	3,289018	1	82,87907	151,0089	0,4572589	0,7487512	398,0636	3,294348	3	4	122	166						Untertest1.avi	0	880	547	72	111	67	26	533	0	Content		50	55	4002378	3538032953
4019	09:26:25.480	00:00:04.018	241	158,0853	164,7311	0,4568622	0,7488428	395,6499	3,288019	1	120,6348	150,7385	0,4568966	0,7488372	395,6499	3,292621	3	4	158	165						Untertest1.avi	0	880	547	72	111	67	26	533	0	Content		86	54	4018991	3538049566
4036	09:26:25.497	00:00:04.035	242	137,887	163,4961	0,4574105	0,7481787	396,3933	3,228891	1	99,55053	149,1962	0,4574448	0,7481732	396,3933	3,23365	3	4	138	163						Untertest1.avi	0	880	547	72	111	67	26	533	0	Content		66	52	4035620	3538066195
4052	09:26:25.513	00:00:04.052	243	132,0117	129,0661	0,4599745	0,7472807	403,282	3,323977	1	92,50932	113,1468	0,4600079	0,7472753	403,282	3,329818	3	4	132	129						Untertest1.avi	0	880	547	72	111	67	26	533	0	Content		60	18	4052241	3538082816
4069	09:26:25.530	00:00:04.068	244	132,0477	141,2473	0,4593116	0,7463728	398,8229	3,306416	1	92,68319	125,384	0,4593456	0,7463673	398,8229	3,312872	3	4	132	141						Untertest1.avi	0	880	547	72	111	67	26	533	0	Content		60	30	4068986	3538099561
4086	09:26:25.547	00:00:04.085	245	140,6751	166,676	0,4589785	0,7452859	395,8186	3,26812	1	102,3621	152,263	0,4590129	0,7452803	395,8186	3,273483	3	4	141	167						Untertest1.avi	0	880	547	72	111	67	26	533	0	Content		69	56	4085613	3538116188
4102	09:26:25.563	00:00:04.102	246	145,8013	123,0179	0,46102	0,7444986	400,3778	3,249663	1	106,994	107,0049	0,4610538	0,7444932	400,3778	3,255837	3	4	146	123						Untertest1.avi	0	880	547	72	111	67	26	533	0	Content		74	12	4102359	3538132934
4119	09:26:25.580	00:00:04.118	247	154,9254	158,3092	0,4593441	0,74325	392,9043	3,227952	1	117,4252	143,9208	0,4593789	0,7432443	392,9043	3,232942	3	4	155	158						Untertest1.avi	0	880	547	72	111	67	26	533	0	Content		83	47	4118730	3538149305
4136	09:26:25.597	00:00:04.136	248	142,1844	137,927	0,4616045	0,742225	398,1169	3,283236	1	103,4278	122,2745	0,4616386	0,7422195	398,1169	3,289431	3	4	142	138						Untertest1.avi	0	880	547	72	111	67	26	533	0	Content		70	27	4136047	3538166622
4153	09:26:25.614	00:00:04.152	249	144,034	121,8496	0,4635713	0,7415735	402,1755	3,282761	1	105,0035	105,6882	0,4636049	0,741568	402,1755	3,289309	3	4	144	122						Untertest1.avi	0	880	547	72	111	67	26	533	0	Content		72	11	4152665	3538183240
4169	09:26:25.630	00:00:04.169	250	146,2788	125,4967	0,4627166	0,7409444	398,072	3,241988	1	107,66	109,5384	0,4627507	0,7409388	398,072	3,248162	3	4	146	125						Untertest1.avi	0	880	547	72	111	67	26	533	0	Content		74	14	4169412	3538199987
4185	09:26:25.646	00:00:04.184	251	131,5347	143,9747	0,4631519	0,7405395	398,4259	3,248004	1	92,58713	128,7186	0,4631859	0,740534	398,4259	3,253537	3	4	132	144						Untertest1.avi	0	880	547	72	111	67	26	533	0	Content		60	33	4184836	3538215411
4202	09:26:25.663	00:00:04.201	252	136,3731	128,03	0,4634127	0,7408058	398,3943	3,278425	1	97,13853	111,7092	0,4634468	0,7408003	398,3943	3,285244	3	4	136	128						Untertest1.avi	0	880	547	72	111	67	26	533	0	Content		64	17	4201958	3538232533
4219	09:26:25.680	00:00:04.219	253	135,5094	132,9794	0,4633953	0,7411823	397,5844	3,283159	1	96,34132	116,8443	0,4634295	0,7411768	397,5844	3,289834	3	4	136	133						Untertest1.avi	0	880	547	72	111	67	26	533	0	Content		64	22	4219023	3538249598
4236	09:26:25.697	00:00:04.235	254	121,7894	137,271	0,4637887	0,7416909	398,6728	3,291729	1	82,08085	121,2308	0,4638227	0,7416855	398,6728	3,298064	3	4	122	137						Untertest1.avi	0	880	547	72	111	67	26	533	0	Content		50	26	4235647	3538266222
4252	09:26:25.713	00:00:04.252	255	138,5408	116,9915	0,4638667	0,7428987	398,3889	3,337381	1	99,08421	99,95547	0,4639008	0,7428932	398,3889	3,344764	3	4	139	117						Untertest1.avi	0	880	547	72	111	67	26	533	0	Content		67	6	4252268	3538282843
4269	09:26:25.730	00:00:04.268	256	127,6025	131,9606	0,4637217	0,7435663	397,9131	3,329075	1	88,14598	115,8108	0,4637558	0,7435608	397,9131	3,335142	3	4	128	132						Untertest1.avi	0	880	547	72	111	67	26	533	0	Content		56	21	4268570	3538299145
4285	09:26:25.746	00:00:04.285	257	126,775	134,9873	0,4630468	0,7442384	396,1263	3,322564	1	87,18555	118,5866	0,4630812	0,7442328	396,1263	3,329346	3	4	127	135						Untertest1.avi	0	880	547	72	111	67	26	533	0	Content		55	24	4285191	3538315766
4302	09:26:25.763	00:00:04.301	258	148,6462	155,9529	0,461425	0,744751	391,6819	3,272777	1	110,7674	141,109	0,46146	0,7447453	391,6819	3,278198	3	4	149	156						Untertest1.avi	0	880	547	72	111	67	26	533	0	Content		77	45	4301811	3538332386
4319	09:26:25.780	00:00:04.318	259	116,9171	135,3557	0,4626574	0,7449352	396,7026	3,272317	1	76,90419	118,8999	0,4626917	0,7449297	396,7026	3,279088	3	4	117	135						Untertest1.avi	0	880	547	72	111	67	26	533	0	Content		45	24	4318877	3538349452
4335	09:26:25.796	00:00:04.335	260	-1024	-768	-1	-1	-1	-1	4	-1024	-768	-1	-1	-1	-1	4	4	0	0						Untertest1.avi	0	880	547	72	111	67	26	533	0	Content		-72	-111	4335495	3538366070
4352	09:26:25.813	00:00:04.352	261	-1024	-768	-1	-1	-1	-1	4	-1024	-768	-1	-1	-1	-1	4	4	0	0						Untertest1.avi	0	880	547	72	111	67	26	533	0	Content		-72	-111	4352117	3538382692
4369	09:26:25.830	00:00:04.368	262	-1024	-768	-1	-1	-1	-1	4	-1024	-768	-1	-1	-1	-1	4	4	0	0						Untertest1.avi	0	880	547	72	111	67	26	533	0	Content		-72	-111	4368543	3538399118
4385	09:26:25.846	00:00:04.385	263	-1024	-768	-1	-1	-1	-1	4	-1024	-768	-1	-1	-1	-1	4	4	0	0						Untertest1.avi	0	880	547	72	111	67	26	533	0	Content		-72	-111	4385406	3538415981
4402	09:26:25.863	00:00:04.401	264	134,4516	-426,6205	0,4587809	0,7451516	396,7026	3,557734	1	65,87263	-528,1939	0,4588144	0,7451498	396,7026	3,645443	3	4	134	-427						Untertest1.avi	0	880	547	72	111	67	26	533	0	Content		62	-538	4401910	3538432485
4419	09:26:25.880	00:00:04.418	265	132,3911	-433,2984	0,4584886	0,7450824	396,7026	3,58738	1	59,22695	-547,4492	0,4585221	0,7450807	396,7026	3,691446	3	4	132	-433						Untertest1.avi	0	880	547	72	111	67	26	533	0	Content		60	-544	4418660	3538449235
4435	09:26:25.896	00:00:04.435	266	-1024	-768	-1	-1	-1	-1	4	-1024	-768	-1	-1	-1	-1	4		0	0						Untertest1.avi	0	880	547	72	111				0	Content		-72	-111	4435281	3538465856
4452	09:26:25.913	00:00:04.452	267	-1024	-768	-1	-1	-1	-1	4	-1024	-768	-1	-1	-1	-1	4		0	0						Untertest1.avi	0	880	547	72	111				0	Content		-72	-111	4452020	3538482595
4468	09:26:25.929	00:00:04.468	268	-1024	-768	-1	-1	-1	-1	4	-1024	-768	-1	-1	-1	-1	4		0	0						Untertest1.avi	0	880	547	72	111				0	Content		-72	-111	4468399	3538498974
4485	09:26:25.946	00:00:04.485	269	-1024	-768	-1	-1	-1	-1	4	-1024	-768	-1	-1	-1	-1	4		0	0						Untertest1.avi	0	880	547	72	111				0	Content		-72	-111	4485388	3538515963
4502	09:26:25.963	00:00:04.501	270	-1024	-768	-1	-1	-1	-1	4	-1024	-768	-1	-1	-1	-1	4		0	0						Untertest1.avi	0	880	547	72	111				0	Content		-72	-111	4501891	3538532466
4519	09:26:25.980	00:00:04.518	271	-1024	-768	-1	-1	-1	-1	4	-1024	-768	-1	-1	-1	-1	4		0	0						Untertest1.avi	0	880	547	72	111				0	Content		-72	-111	4518510	3538549085
4535	09:26:25.996	00:00:04.535	272	-1024	-768	-1	-1	-1	-1	4	-1024	-768	-1	-1	-1	-1	4		0	0						Untertest1.avi	0	880	547	72	111				0	Content		-72	-111	4535257	3538565832
4552	09:26:26.013	00:00:04.551	273	-1024	-768	-1	-1	-1	-1	4	-1024	-768	-1	-1	-1	-1	4		0	0						Untertest1.avi	0	880	547	72	111				0	Content		-72	-111	4551879	3538582454
4568	09:26:26.029	00:00:04.568	274	-1024	-768	-1	-1	-1	-1	4	-1024	-768	-1	-1	-1	-1	4		0	0						Untertest1.avi	0	880	547	72	111				0	Content		-72	-111	4568500	3538599075
4585	09:26:26.046	00:00:04.585	275	76,29487	-197,6428	0,5916678	0,7165085	410,9722	3,620466	0	196,2446	-17,66995	0,4563925	0,7424428	400,4228	3,465983	0	5	136	-108						Untertest1.avi	0	880	547	72	111	132	-156	150	0	Content		64	-219	4585247	3538615822
4602	09:26:26.063	00:00:04.601	276	252,602	-37,34388	0,6082613	0,7142925	456,2247	3,627065	0	227,333	-102,5351	0,4723228	0,7417369	456,9424	3,892912	0	5	240	-70						Untertest1.avi	0	880	547	72	111	132	-156	150	0	Content		168	-181	4601869	3538632444
4619	09:26:26.080	00:00:04.618	277	252,9981	149,6898	0,6175689	0,7142296	410,7073	3,223571	0	209,6747	-163,3214	0,4720418	0,7415656	457,354	3,925934	0	5	231	-7						Untertest1.avi	0	880	547	72	111	132	-156	150	0	Content		159	-118	4618535	3538649110
4635	09:26:26.096	00:00:04.634	278	209,3431	177,8458	0,6182286	0,7133002	408,1429	3,416632	0	198,6594	-191,3545	0,4720207	0,74033	457,4352	3,978107	0	5	204	-7						Untertest1.avi	0	880	547	72	111	132	-156	150	0	Content		132	-118	4634876	3538665451
4652	09:26:26.113	00:00:04.651	279	225,8339	134,8132	0,6191898	0,7124212	404,8259	3,365499	0	166,8241	-198,8922	0,4720133	0,738648	457,6312	3,959789	0	5	196	-32						Untertest1.avi	0	880	547	72	111	132	-156	150	0	Content		124	-143	4651738	3538682313
4668	09:26:26.129	00:00:04.668	280	257,4694	140,2469	0,6202413	0,7106624	401,3391	3,173503	0	181,7381	-194,8062	0,4721328	0,7367162	457,8174	3,915695	0	5	220	-27						Untertest1.avi	0	880	547	72	111	132	-156	150	0	Content		148	-138	4668360	3538698935
4685	09:26:26.146	00:00:04.684	281	246,7549	85,7146	0,6195385	0,7086145	405,2428	3,250625	0	182,2129	-176,6947	0,472326	0,7344599	458,0259	3,933887	0	5	214	-45						Untertest1.avi	0	880	547	72	111	132	-156	150	0	Content		142	-156	4684983	3538715558
4702	09:26:26.163	00:00:04.701	282	218,8874	94,87567	0,6189541	0,7055445	408,1288	3,264911	0	164,7546	-206,2554	0,4723456	0,7315984	458,3296	3,942733	0	5	192	-56						Untertest1.avi	0	880	547	72	111	132	-156	150	0	Content		120	-167	4701731	3538732306
4718	09:26:26.179	00:00:04.718	283	-1024	-768	-1	-1	-1	-1	4	170,6024	-212,6366	0,4722625	0,7277897	458,7584	3,921832	0	5	171	-213						Untertest1.avi	0	880	547	72	111	132	-156	150	0	Content		99	-324	4718227	3538748802
4735	09:26:26.196	00:00:04.734	284	-1024	-768	-1	-1	-1	-1	4	-1024	-768	-1	-1	-1	-1	4		0	0						Untertest1.avi	0	880	547	72	111				0	Content		-72	-111	4734976	3538765551
4752	09:26:26.213	00:00:04.751	285	-1024	-768	-1	-1	-1	-1	4	-1024	-768	-1	-1	-1	-1	4		0	0						Untertest1.avi	0	880	547	72	111				0	Content		-72	-111	4751594	3538782169
4768	09:26:26.229	00:00:04.768	286	-1024	-768	-1	-1	-1	-1	4	-1024	-768	-1	-1	-1	-1	4		0	0						Untertest1.avi	0	880	547	72	111				0	Content		-72	-111	4768260	3538798835
4785	09:26:26.246	00:00:04.784	287	-1024	-768	-1	-1	-1	-1	4	-1024	-768	-1	-1	-1	-1	4		0	0						Untertest1.avi	0	880	547	72	111				0	Content		-72	-111	4784793	3538815368
4801	09:26:26.262	00:00:04.801	288	-1024	-768	-1	-1	-1	-1	4	-1024	-768	-1	-1	-1	-1	4		0	0						Untertest1.avi	0	880	547	72	111				0	Content		-72	-111	4801459	3538832034
4818	09:26:26.279	00:00:04.818	289	-1024	-768	-1	-1	-1	-1	4	-1024	-768	-1	-1	-1	-1	4		0	0						Untertest1.avi	0	880	547	72	111				0	Content		-72	-111	4818142	3538848717
4835	09:26:26.296	00:00:04.834	290	-1024	-768	-1	-1	-1	-1	4	-1024	-768	-1	-1	-1	-1	4		0	0						Untertest1.avi	0	880	547	72	111				0	Content		-72	-111	4834808	3538865383
4851	09:26:26.312	00:00:04.851	291	74,36713	135,0509	0,6046407	0,6629978	451,0163	3,727133	0	-1024	-768	-1	-1	-1	-1	4	6	74	135						Untertest1.avi	0	880	547	72	111	-89	428	166	0	Content		2	24	4851451	3538882026
4868	09:26:26.329	00:00:04.868	292	-1024	-768	-1	-1	-1	-1	4	-1024	-768	-1	-1	-1	-1	4	6	0	0						Untertest1.avi	0	880	547	72	111	-89	428	166	0	Content		-72	-111	4868002	3538898577
4885	09:26:26.346	00:00:04.884	293	-1024	-768	-1	-1	-1	-1	4	-1024	-768	-1	-1	-1	-1	4	6	0	0						Untertest1.avi	0	880	547	72	111	-89	428	166	0	Content		-72	-111	4884668	3538915243
4901	09:26:26.362	00:00:04.901	294	-1024	-768	-1	-1	-1	-1	4	-1024	-768	-1	-1	-1	-1	4	6	0	0						Untertest1.avi	0	880	547	72	111	-89	428	166	0	Content		-72	-111	4901301	3538931876
4918	09:26:26.379	00:00:04.917	295	-1024	-768	-1	-1	-1	-1	4	-1024	-768	-1	-1	-1	-1	4	6	0	0						Untertest1.avi	0	880	547	72	111	-89	428	166	0	Content		-72	-111	4917967	3538948542
4935	09:26:26.396	00:00:04.934	296	-1024	-768	-1	-1	-1	-1	4	-1024	-768	-1	-1	-1	-1	4	6	0	0						Untertest1.avi	0	880	547	72	111	-89	428	166	0	Content		-72	-111	4934570	3538965145
4951	09:26:26.412	00:00:04.951	297	-1024	-768	-1	-1	-1	-1	4	-1024	-768	-1	-1	-1	-1	4	6	0	0						Untertest1.avi	0	880	547	72	111	-89	428	166	0	Content		-72	-111	4951236	3538981811
4968	09:26:26.429	00:00:04.967	298	-108,5759	881,3738	0,602026	0,6670765	466,2483	3,652116	0	-1024	-768	-1	-1	-1	-1	4	6	-109	881						Untertest1.avi	0	880	547	72	111	-89	428	166	0	Content		-181	770	4967797	3538998372
4985	09:26:26.446	00:00:04.984	299	-117,7026	878,9026	0,60277	0,6666356	466,519	3,675337	0	-1024	-768	-1	-1	-1	-1	4	6	-118	879						Untertest1.avi	0	880	547	72	111	-89	428	166	0	Content		-190	768	4984544	3539015119
5001	09:26:26.462	00:00:05.001	300	-121,7637	870,1796	0,6037979	0,666368	466,517	3,604725	0	479,116	-469,6935	0,5199127	0,6871294	691,5453	5,417375	0	6	179	200						Untertest1.avi	0	880	547	72	111	-89	428	166	0	Content		107	89	5001166	3539031741
5018	09:26:26.479	00:00:05.017	301	-124,4571	880,1483	0,6049892	0,6660167	466,3308	3,624489	0	-1024	-768	-1	-1	-1	-1	4	7	-124	880						Untertest1.avi	0	880	547	72	111	-204	720	167	0	Content		-196	769	5017859	3539048434
5035	09:26:26.496	00:00:05.034	302	-131,563	873,2808	0,6062863	0,6657686	466,7028	3,627681	0	-1024	-768	-1	-1	-1	-1	4	7	-132	873						Untertest1.avi	0	880	547	72	111	-204	720	167	0	Content		-204	762	5034537	3539065112
5051	09:26:26.512	00:00:05.051	303	-120,085	869,943	0,6076576	0,6658478	467,2411	3,597288	0	-197,516	876,8172	0,4731534	0,6730694	469,9928	3,658784	0	7	-159	873						Untertest1.avi	0	880	547	72	111	-204	720	167	0	Content		-231	762	5051399	3539081974
5068	09:26:26.529	00:00:05.067	304	-98,08451	878,4131	0,6093075	0,6664068	466,6856	3,587938	0	-144,8703	776,1506	0,4776343	0,6713864	459,2417	3,313845	0	7	-121	827						Untertest1.avi	0	880	547	72	111	-204	720	167	0	Content		-193	716	5067530	3539098105
5084	09:26:26.545	00:00:05.084	305	-114,0834	882,0837	0,6108437	0,6672917	466,9713	3,536461	0	-152,2137	783,7427	0,4793864	0,6700315	459,053	3,378	0	7	-133	833						Untertest1.avi	0	880	547	72	111	-204	720	167	0	Content		-205	722	5084402	3539114977
5101	09:26:26.562	00:00:05.101	306	-120,0174	878,1285	0,6123127	0,6685104	467,309	3,59399	0	-165,3996	758,4939	0,4811537	0,6688514	458,9428	3,239184	0	7	-143	818						Untertest1.avi	0	880	547	72	111	-204	720	167	0	Content		-215	707	5101033	3539131608
5118	09:26:26.579	00:00:05.117	307	-130,0342	875,8773	0,6138201	0,670227	467,3586	3,587306	0	-123,9647	784,2336	0,482883	0,6681557	458,8755	3,390043	0	7	-127	830						Untertest1.avi	0	880	547	72	111	-204	720	167	0	Content		-199	719	5117772	3539148347
5134	09:26:26.595	00:00:05.134	308	-121,7259	870,2062	0,6152607	0,6724244	467,8398	3,47768	0	-111,293	801,4731	0,4847577	0,6678927	458,7234	3,392145	0	7	-117	836						Untertest1.avi	0	880	547	72	111	-204	720	167	0	Content		-189	725	5134392	3539164967
5151	09:26:26.612	00:00:05.151	309	-237,6865	847,366	0,6171252	0,6742486	468,3191	3,538416	0	-165,4676	790,4302	0,4872158	0,6673315	458,7592	3,468125	0	7	-202	819						Untertest1.avi	0	880	547	72	111	-204	720	167	0	Content		-274	708	5151024	3539181599
5168	09:26:26.629	00:00:05.167	310	-1024	-768	-1	-1	-1	-1	4	-562,1421	758,2111	0,490575	0,6664568	458,7592	3,600055	0	7	-562	758						Untertest1.avi	0	880	547	72	111	-204	720	167	0	Content		-634	647	5167765	3539198340
5184	09:26:26.645	00:00:05.184	311	-1024	-768	-1	-1	-1	-1	4	-1024	-768	-1	-1	-1	-1	4		0	0						Untertest1.avi	0	880	547	72	111				0	Content		-72	-111	5184402	3539214977
5201	09:26:26.662	00:00:05.201	312	-1024	-768	-1	-1	-1	-1	4	-1024	-768	-1	-1	-1	-1	4		0	0						Untertest1.avi	0	880	547	72	111				0	Content		-72	-111	5201025	3539231600
5218	09:26:26.679	00:00:05.217	313	-1024	-768	-1	-1	-1	-1	4	-1024	-768	-1	-1	-1	-1	4		0	0						Untertest1.avi	0	880	547	72	111				0	Content		-72	-111	5217634	3539248209
5234	09:26:26.695	00:00:05.234	314	-1024	-768	-1	-1	-1	-1	4	-1024	-768	-1	-1	-1	-1	4		0	0						Untertest1.avi	0	880	547	72	111				0	Content		-72	-111	5234379	3539264954
5251	09:26:26.712	00:00:05.251	315	-1024	-768	-1	-1	-1	-1	4	-1024	-768	-1	-1	-1	-1	4		0	0						Untertest1.avi	0	880	547	72	111				0	Content		-72	-111	5251012	3539281587
5268	09:26:26.729	00:00:05.267	316	-1024	-768	-1	-1	-1	-1	4	-1024	-768	-1	-1	-1	-1	4		0	0						Untertest1.avi	0	880	547	72	111				0	Content		-72	-111	5267623	3539298198
5284	09:26:26.745	00:00:05.284	317	-1024	-768	-1	-1	-1	-1	4	-1024	-768	-1	-1	-1	-1	4		0	0						Untertest1.avi	0	880	547	72	111				0	Content		-72	-111	5284245	3539314820
5301	09:26:26.762	00:00:05.300	318	-1024	-768	-1	-1	-1	-1	4	-1024	-768	-1	-1	-1	-1	4		0	0						Untertest1.avi	0	880	547	72	111				0	Content		-72	-111	5300995	3539331570
5318	09:26:26.779	00:00:05.317	319	-1024	-768	-1	-1	-1	-1	4	-1024	-768	-1	-1	-1	-1	4		0	0						Untertest1.avi	0	880	547	72	111				0	Content		-72	-111	5317614	3539348189
5334	09:26:26.795	00:00:05.334	320	-1024	-768	-1	-1	-1	-1	4	-1024	-768	-1	-1	-1	-1	4		0	0						Untertest1.avi	0	880	547	72	111				0	Content		-72	-111	5334235	3539364810
5351	09:26:26.812	00:00:05.350	321	-1024	-768	-1	-1	-1	-1	4	-1024	-768	-1	-1	-1	-1	4		0	0						Untertest1.avi	0	880	547	72	111				0	Content		-72	-111	5350989	3539381564
5367	09:26:26.828	00:00:05.367	322	-1024	-768	-1	-1	-1	-1	4	-1024	-768	-1	-1	-1	-1	4		0	0						Untertest1.avi	0	880	547	72	111				0	Content		-72	-111	5367479	3539398054
5384	09:26:26.845	00:00:05.384	323	-1024	-768	-1	-1	-1	-1	4	-1024	-768	-1	-1	-1	-1	4		0	0						Untertest1.avi	0	880	547	72	111				0	Content		-72	-111	5384101	3539414676
5401	09:26:26.862	00:00:05.400	324	-1024	-768	-1	-1	-1	-1	4	-1024	-768	-1	-1	-1	-1	4		0	0						Untertest1.avi	0	880	547	72	111				0	Content		-72	-111	5400601	3539431176
5418	09:26:26.879	00:00:05.417	325	-1024	-768	-1	-1	-1	-1	4	-1024	-768	-1	-1	-1	-1	4		0	0						Untertest1.avi	0	880	547	72	111				0	Content		-72	-111	5417721	3539448296
5434	09:26:26.895	00:00:05.434	326	-1024	-768	-1	-1	-1	-1	4	-1024	-768	-1	-1	-1	-1	4		0	0						Untertest1.avi	0	880	547	72	111				0	Content		-72	-111	5434468	3539465043
5451	09:26:26.912	00:00:05.451	327	-1024	-768	-1	-1	-1	-1	4	-1024	-768	-1	-1	-1	-1	4		0	0						Untertest1.avi	0	880	547	72	111				0	Content		-72	-111	5451091	3539481666
5467	09:26:26.928	00:00:05.467	328	-1024	-768	-1	-1	-1	-1	4	-1024	-768	-1	-1	-1	-1	4		0	0						Untertest1.avi	0	880	547	72	111				0	Content		-72	-111	5467209	3539497784
5484	09:26:26.945	00:00:05.483	329	-1024	-768	-1	-1	-1	-1	4	-1024	-768	-1	-1	-1	-1	4		0	0						Untertest1.avi	0	880	547	72	111				0	Content		-72	-111	5483829	3539514404
5500	09:26:26.961	00:00:05.500	330	-1024	-768	-1	-1	-1	-1	4	-1024	-768	-1	-1	-1	-1	4		0	0						Untertest1.avi	0	880	547	72	111				0	Content		-72	-111	5500450	3539531025
5517	09:26:26.978	00:00:05.517	331	-1024	-768	-1	-1	-1	-1	4	-1024	-768	-1	-1	-1	-1	4		0	0						Untertest1.avi	0	880	547	72	111				0	Content		-72	-111	5517196	3539547771
5534	09:26:26.995	00:00:05.533	332	-1024	-768	-1	-1	-1	-1	4	-1024	-768	-1	-1	-1	-1	4		0	0						Untertest1.avi	0	880	547	72	111				0	Content		-72	-111	5533815	3539564390
5550	09:26:27.011	00:00:05.550	333	-1024	-768	-1	-1	-1	-1	4	-1024	-768	-1	-1	-1	-1	4		0	0						Untertest1.avi	0	880	547	72	111				0	Content		-72	-111	5550438	3539581013
5568	09:26:27.029	00:00:05.567	334	-1024	-768	-1	-1	-1	-1	4	-1024	-768	-1	-1	-1	-1	4		0	0						Untertest1.avi	0	880	547	72	111				0	Content		-72	-111	5567509	3539598084
5585	09:26:27.046	00:00:05.584	335	-1024	-768	-1	-1	-1	-1	4	-1024	-768	-1	-1	-1	-1	4		0	0						Untertest1.avi	0	880	547	72	111				0	Content		-72	-111	5584893	3539615468
5602	09:26:27.063	00:00:05.602	336	-1024	-768	-1	-1	-1	-1	4	-1024	-768	-1	-1	-1	-1	4		0	0						Untertest1.avi	0	880	547	72	111				0	Content		-72	-111	5602126	3539632701
5617	09:26:27.078	00:00:05.617	337	-1024	-768	-1	-1	-1	-1	4	-1024	-768	-1	-1	-1	-1	4		0	0						Untertest1.avi	0	880	547	72	111				0	Content		-72	-111	5617049	3539647624
5634	09:26:27.095	00:00:05.633	338	-1024	-768	-1	-1	-1	-1	4	-1024	-768	-1	-1	-1	-1	4		0	0						Untertest1.avi	0	880	547	72	111				0	Content		-72	-111	5633673	3539664248
5650	09:26:27.111	00:00:05.650	339	-1024	-768	-1	-1	-1	-1	4	-1024	-768	-1	-1	-1	-1	4		0	0						Untertest1.avi	0	880	547	72	111				0	Content		-72	-111	5650418	3539680993
5667	09:26:27.128	00:00:05.667	340	-1024	-768	-1	-1	-1	-1	4	-1024	-768	-1	-1	-1	-1	4		0	0						Untertest1.avi	0	880	547	72	111				0	Content		-72	-111	5667038	3539697613
5684	09:26:27.145	00:00:05.683	341	-1024	-768	-1	-1	-1	-1	4	-1024	-768	-1	-1	-1	-1	4		0	0						Untertest1.avi	0	880	547	72	111				0	Content		-72	-111	5683661	3539714236
5700	09:26:27.161	00:00:05.700	342	-1024	-768	-1	-1	-1	-1	4	-1024	-768	-1	-1	-1	-1	4		0	0						Untertest1.avi	0	880	547	72	111				0	Content		-72	-111	5700283	3539730858
5717	09:26:27.178	00:00:05.717	343	-1024	-768	-1	-1	-1	-1	4	-1024	-768	-1	-1	-1	-1	4		0	0						Untertest1.avi	0	880	547	72	111				0	Content		-72	-111	5717476	3539748051
5735	09:26:27.196	00:00:05.734	344	-1024	-768	-1	-1	-1	-1	4	-1024	-768	-1	-1	-1	-1	4		0	0						Untertest1.avi	0	880	547	72	111				0	Content		-72	-111	5734858	3539765433
5752	09:26:27.213	00:00:05.752	345	-1024	-768	-1	-1	-1	-1	4	-1024	-768	-1	-1	-1	-1	4		0	0						Untertest1.avi	0	880	547	72	111				0	Content		-72	-111	5752093	3539782668
5767	09:26:27.228	00:00:05.766	346	-1024	-768	-1	-1	-1	-1	4	-1024	-768	-1	-1	-1	-1	4		0	0						Untertest1.avi	0	880	547	72	111				0	Content		-72	-111	5766894	3539797469
5784	09:26:27.245	00:00:05.783	347	-1024	-768	-1	-1	-1	-1	4	-1024	-768	-1	-1	-1	-1	4		0	0						Untertest1.avi	0	880	547	72	111				0	Content		-72	-111	5783641	3539814216
5800	09:26:27.261	00:00:05.800	348	-1024	-768	-1	-1	-1	-1	4	-1024	-768	-1	-1	-1	-1	4		0	0						Untertest1.avi	0	880	547	72	111				0	Content		-72	-111	5800264	3539830839
5817	09:26:27.278	00:00:05.816	349	-1024	-768	-1	-1	-1	-1	4	-1024	-768	-1	-1	-1	-1	4		0	0						Untertest1.avi	0	880	547	72	111				0	Content		-72	-111	5816883	3539847458
5834	09:26:27.295	00:00:05.833	350	-1024	-768	-1	-1	-1	-1	4	-1024	-768	-1	-1	-1	-1	4		0	0						Untertest1.avi	0	880	547	72	111				0	Content		-72	-111	5833504	3539864079
5850	09:26:27.311	00:00:05.850	351	-1024	-768	-1	-1	-1	-1	4	-1024	-768	-1	-1	-1	-1	4		0	0						Untertest1.avi	0	880	547	72	111				0	Content		-72	-111	5850124	3539880699
5867	09:26:27.328	00:00:05.867	352	-1024	-768	-1	-1	-1	-1	4	-1024	-768	-1	-1	-1	-1	4		0	0						Untertest1.avi	0	880	547	72	111				0	Content		-72	-111	5867319	3539897894
5885	09:26:27.346	00:00:05.884	353	-1024	-768	-1	-1	-1	-1	4	-1024	-768	-1	-1	-1	-1	4		0	0						Untertest1.avi	0	880	547	72	111				0	Content		-72	-111	5884690	3539915265
5902	09:26:27.363	00:00:05.901	354	-1024	-768	-1	-1	-1	-1	4	-1024	-768	-1	-1	-1	-1	4		0	0						Untertest1.avi	0	880	547	72	111				0	Content		-72	-111	5901934	3539932509
5917	09:26:27.378	00:00:05.916	355	-1024	-768	-1	-1	-1	-1	4	-1024	-768	-1	-1	-1	-1	4		0	0						Untertest1.avi	0	880	547	72	111				0	Content		-72	-111	5916862	3539947437
5933	09:26:27.394	00:00:05.933	356	-1024	-768	-1	-1	-1	-1	4	-1024	-768	-1	-1	-1	-1	4		0	0						Untertest1.avi	0	880	547	72	111				0	Content		-72	-111	5933481	3539964056
5950	09:26:27.411	00:00:05.950	357	-1024	-768	-1	-1	-1	-1	4	-1024	-768	-1	-1	-1	-1	4		0	0						Untertest1.avi	0	880	547	72	111				0	Content		-72	-111	5950229	3539980804
5967	09:26:27.428	00:00:05.966	358	-1024	-768	-1	-1	-1	-1	4	-1024	-768	-1	-1	-1	-1	4		0	0						Untertest1.avi	0	880	547	72	111				0	Content		-72	-111	5966723	3539997298
5983	09:26:27.444	00:00:05.983	359	-1024	-768	-1	-1	-1	-1	4	-1024	-768	-1	-1	-1	-1	4		0	0						Untertest1.avi	0	880	547	72	111				0	Content		-72	-111	5983467	3540014042
6000	09:26:27.461	00:00:06.000	360	-1024	-768	-1	-1	-1	-1	4	-1024	-768	-1	-1	-1	-1	4		0	0						Untertest1.avi	0	880	547	72	111				0	Content		-72	-111	6000088	3540030663
6017	09:26:27.478	00:00:06.017	361	-1024	-768	-1	-1	-1	-1	4	-1024	-768	-1	-1	-1	-1	4		0	0						Untertest1.avi	0	880	547	72	111				0	Content		-72	-111	6017153	3540047728
6035	09:26:27.496	00:00:06.034	362	-1024	-768	-1	-1	-1	-1	4	-1024	-768	-1	-1	-1	-1	4		0	0						Untertest1.avi	0	880	547	72	111				0	Content		-72	-111	6034524	3540065099
6052	09:26:27.513	00:00:06.051	363	-1024	-768	-1	-1	-1	-1	4	-1024	-768	-1	-1	-1	-1	4		0	0						Untertest1.avi	0	880	547	72	111				0	Content		-72	-111	6051897	3540082472
6067	09:26:27.528	00:00:06.066	364	-1024	-768	-1	-1	-1	-1	4	-1024	-768	-1	-1	-1	-1	4		0	0						Untertest1.avi	0	880	547	72	111				0	Content		-72	-111	6066699	3540097274
6083	09:26:27.544	00:00:06.083	365	-1024	-768	-1	-1	-1	-1	4	-1024	-768	-1	-1	-1	-1	4		0	0						Untertest1.avi	0	880	547	72	111				0	Content		-72	-111	6083321	3540113896
6100	09:26:27.561	00:00:06.100	366	-1024	-768	-1	-1	-1	-1	4	-1024	-768	-1	-1	-1	-1	4		0	0						Untertest1.avi	0	880	547	72	111				0	Content		-72	-111	6100066	3540130641
6117	09:26:27.578	00:00:06.116	367	-1024	-768	-1	-1	-1	-1	4	-1024	-768	-1	-1	-1	-1	4		0	0						Untertest1.avi	0	880	547	72	111				0	Content		-72	-111	6116687	3540147262
6133	09:26:27.594	00:00:06.133	368	-1024	-768	-1	-1	-1	-1	4	-1024	-768	-1	-1	-1	-1	4		0	0						Untertest1.avi	0	880	547	72	111				0	Content		-72	-111	6133310	3540163885
6150	09:26:27.611	00:00:06.149	369	-1024	-768	-1	-1	-1	-1	4	-1024	-768	-1	-1	-1	-1	4		0	0						Untertest1.avi	0	880	547	72	111				0	Content		-72	-111	6149932	3540180507
6167	09:26:27.628	00:00:06.167	370	-1024	-768	-1	-1	-1	-1	4	-1024	-768	-1	-1	-1	-1	4		0	0						Untertest1.avi	0	880	547	72	111				0	Content		-72	-111	6167125	3540197700
6184	09:26:27.645	00:00:06.184	371	-1024	-768	-1	-1	-1	-1	4	-1024	-768	-1	-1	-1	-1	4		0	0						Untertest1.avi	0	880	547	72	111				0	Content		-72	-111	6184493	3540215068
6202	09:26:27.663	00:00:06.201	372	-1024	-768	-1	-1	-1	-1	4	-1024	-768	-1	-1	-1	-1	4		0	0						Untertest1.avi	0	880	547	72	111				0	Content		-72	-111	6201745	3540232320
6217	09:26:27.678	00:00:06.216	373	-1024	-768	-1	-1	-1	-1	4	-1024	-768	-1	-1	-1	-1	4		0	0						Untertest1.avi	0	880	547	72	111				0	Content		-72	-111	6216537	3540247112
6233	09:26:27.694	00:00:06.233	374	-1024	-768	-1	-1	-1	-1	4	-1024	-768	-1	-1	-1	-1	4		0	0						Untertest1.avi	0	880	547	72	111				0	Content		-72	-111	6233284	3540263859
6250	09:26:27.711	00:00:06.249	375	-1024	-768	-1	-1	-1	-1	4	-1024	-768	-1	-1	-1	-1	4		0	0						Untertest1.avi	0	880	547	72	111				0	Content		-72	-111	6249907	3540280482
6267	09:26:27.728	00:00:06.266	376	-1024	-768	-1	-1	-1	-1	4	-1024	-768	-1	-1	-1	-1	4		0	0						Untertest1.avi	0	880	547	72	111				0	Content		-72	-111	6266529	3540297104
6283	09:26:27.744	00:00:06.283	377	-1024	-768	-1	-1	-1	-1	4	-1024	-768	-1	-1	-1	-1	4		0	0						Untertest1.avi	0	880	547	72	111				0	Content		-72	-111	6283155	3540313730
6300	09:26:27.761	00:00:06.299	378	-1024	-768	-1	-1	-1	-1	4	-1024	-768	-1	-1	-1	-1	4		0	0						Untertest1.avi	0	880	547	72	111				0	Content		-72	-111	6299773	3540330348
6317	09:26:27.778	00:00:06.316	379	-1024	-768	-1	-1	-1	-1	4	-1024	-768	-1	-1	-1	-1	4		0	0						Untertest1.avi	0	880	547	72	111				0	Content		-72	-111	6316967	3540347542
6334	09:26:27.795	00:00:06.334	380	-1024	-768	-1	-1	-1	-1	4	-1024	-768	-1	-1	-1	-1	4		0	0						Untertest1.avi	0	880	547	72	111				0	Content		-72	-111	6334337	3540364912
6352	09:26:27.813	00:00:06.351	381	-1024	-768	-1	-1	-1	-1	4	-1024	-768	-1	-1	-1	-1	4		0	0						Untertest1.avi	0	880	547	72	111				0	Content		-72	-111	6351582	3540382157
6367	09:26:27.828	00:00:06.366	382	-1024	-768	-1	-1	-1	-1	4	-1024	-768	-1	-1	-1	-1	4		0	0						Untertest1.avi	0	880	547	72	111				0	Content		-72	-111	6366630	3540397205
6384	09:26:27.845	00:00:06.383	383	-1024	-768	-1	-1	-1	-1	4	-1024	-768	-1	-1	-1	-1	4		0	0						Untertest1.avi	0	880	547	72	111				0	Content		-72	-111	6383622	3540414197
6400	09:26:27.861	00:00:06.400	384	-1024	-768	-1	-1	-1	-1	4	-1024	-768	-1	-1	-1	-1	4		0	0						Untertest1.avi	0	880	547	72	111				0	Content		-72	-111	6400241	3540430816
6417	09:26:27.878	00:00:06.416	385	-1024	-768	-1	-1	-1	-1	4	-1024	-768	-1	-1	-1	-1	4		0	0						Untertest1.avi	0	880	547	72	111				0	Content		-72	-111	6416906	3540447481
6433	09:26:27.894	00:00:06.433	386	-1024	-768	-1	-1	-1	-1	4	-1024	-768	-1	-1	-1	-1	4		0	0						Untertest1.avi	0	880	547	72	111				0	Content		-72	-111	6433491	3540464066
6450	09:26:27.911	00:00:06.450	387	-1024	-768	-1	-1	-1	-1	4	-1024	-768	-1	-1	-1	-1	4		0	0						Untertest1.avi	0	880	547	72	111				0	Content		-72	-111	6450112	3540480687
6467	09:26:27.928	00:00:06.466	388	-1024	-768	-1	-1	-1	-1	4	-1024	-768	-1	-1	-1	-1	4		0	0						Untertest1.avi	0	880	547	72	111				0	Content		-72	-111	6466737	3540497312
6483	09:26:27.944	00:00:06.483	389	-1024	-768	-1	-1	-1	-1	4	-1024	-768	-1	-1	-1	-1	4		0	0						Untertest1.avi	0	880	547	72	111				0	Content		-72	-111	6483487	3540514062
6500	09:26:27.961	00:00:06.500	390	-1024	-768	-1	-1	-1	-1	4	-1024	-768	-1	-1	-1	-1	4		0	0						Untertest1.avi	0	880	547	72	111				0	Content		-72	-111	6500105	3540530680
6517	09:26:27.978	00:00:06.516	391	-1024	-768	-1	-1	-1	-1	4	-1024	-768	-1	-1	-1	-1	4		0	0						Untertest1.avi	0	880	547	72	111				0	Content		-72	-111	6516602	3540547177
6534	09:26:27.995	00:00:06.533	392	-1024	-768	-1	-1	-1	-1	4	-1024	-768	-1	-1	-1	-1	4		0	0						Untertest1.avi	0	880	547	72	111				0	Content		-72	-111	6533670	3540564245
6550	09:26:28.011	00:00:06.550	393	-1024	-768	-1	-1	-1	-1	4	-1024	-768	-1	-1	-1	-1	4		0	0						Untertest1.avi	0	880	547	72	111				0	Content		-72	-111	6550098	3540580673
6567	09:26:28.028	00:00:06.566	394	-1024	-768	-1	-1	-1	-1	4	-1024	-768	-1	-1	-1	-1	4		0	0						Untertest1.avi	0	880	547	72	111				0	Content		-72	-111	6566774	3540597349
6583	09:26:28.044	00:00:06.583	395	-1024	-768	-1	-1	-1	-1	4	-1024	-768	-1	-1	-1	-1	4		0	0						Untertest1.avi	0	880	547	72	111				0	Content		-72	-111	6583439	3540614014
6600	09:26:28.061	00:00:06.600	396	-1024	-768	-1	-1	-1	-1	4	-1024	-768	-1	-1	-1	-1	4		0	0						Untertest1.avi	0	880	547	72	111				0	Content		-72	-111	6600072	3540630647
6617	09:26:28.078	00:00:06.616	397	-1024	-768	-1	-1	-1	-1	4	-1024	-768	-1	-1	-1	-1	4		0	0						Untertest1.avi	0	880	547	72	111				0	Content		-72	-111	6616737	3540647312
6633	09:26:28.094	00:00:06.633	398	-1024	-768	-1	-1	-1	-1	4	-1024	-768	-1	-1	-1	-1	4		0	0						Untertest1.avi	0	880	547	72	111				0	Content		-72	-111	6633451	3540664026
6650	09:26:28.111	00:00:06.650	399	-1024	-768	-1	-1	-1	-1	4	-1024	-768	-1	-1	-1	-1	4		0	0						Untertest1.avi	0	880	547	72	111				0	Content		-72	-111	6650076	3540680651
6667	09:26:28.128	00:00:06.666	400	-1024	-768	-1	-1	-1	-1	4	-1024	-768	-1	-1	-1	-1	4		0	0						Untertest1.avi	0	880	547	72	111				0	Content		-72	-111	6666697	3540697272
6683	09:26:28.144	00:00:06.683	401	-1024	-768	-1	-1	-1	-1	4	-1024	-768	-1	-1	-1	-1	4		0	0						Untertest1.avi	0	880	547	72	111				0	Content		-72	-111	6683444	3540714019
6700	09:26:28.161	00:00:06.700	402	-1024	-768	-1	-1	-1	-1	4	-1024	-768	-1	-1	-1	-1	4		0	0						Untertest1.avi	0	880	547	72	111				0	Content		-72	-111	6700065	3540730640
6717	09:26:28.178	00:00:06.716	403	-1024	-768	-1	-1	-1	-1	4	-1024	-768	-1	-1	-1	-1	4		0	0						Untertest1.avi	0	880	547	72	111				0	Content		-72	-111	6716686	3540747261
6733	09:26:28.194	00:00:06.732	404	-1024	-768	-1	-1	-1	-1	4	-1024	-768	-1	-1	-1	-1	4		0	0						Untertest1.avi	0	880	547	72	111				0	Content		-72	-111	6732933	3540763508
6750	09:26:28.211	00:00:06.749	405	-1024	-768	-1	-1	-1	-1	4	-1024	-768	-1	-1	-1	-1	4		0	0						Untertest1.avi	0	880	547	72	111				0	Content		-72	-111	6749554	3540780129
6767	09:26:28.228	00:00:06.767	406	-1024	-768	-1	-1	-1	-1	4	-1024	-768	-1	-1	-1	-1	4		0	0						Untertest1.avi	0	880	547	72	111				0	Content		-72	-111	6767242	3540797817
6784	09:26:28.245	00:00:06.783	407	-1024	-768	-1	-1	-1	-1	4	-1024	-768	-1	-1	-1	-1	4		0	0						Untertest1.avi	0	880	547	72	111				0	Content		-72	-111	6783987	3540814562
6800	09:26:28.261	00:00:06.799	408	-1024	-768	-1	-1	-1	-1	4	-1024	-768	-1	-1	-1	-1	4		0	0						Untertest1.avi	0	880	547	72	111				0	Content		-72	-111	6799913	3540830488
6817	09:26:28.278	00:00:06.816	409	-1024	-768	-1	-1	-1	-1	4	-1024	-768	-1	-1	-1	-1	4		0	0						Untertest1.avi	0	880	547	72	111				0	Content		-72	-111	6816660	3540847235
6833	09:26:28.294	00:00:06.833	410	-1024	-768	-1	-1	-1	-1	4	-1024	-768	-1	-1	-1	-1	4		0	0						Untertest1.avi	0	880	547	72	111				0	Content		-72	-111	6833282	3540863857
6849	09:26:28.310	00:00:06.849	411	-1024	-768	-1	-1	-1	-1	4	-1024	-768	-1	-1	-1	-1	4		0	0						Untertest1.avi	0	880	547	72	111				0	Content		-72	-111	6849403	3540879978
6866	09:26:28.327	00:00:06.866	412	-1024	-768	-1	-1	-1	-1	4	-1024	-768	-1	-1	-1	-1	4		0	0						Untertest1.avi	0	880	547	72	111				0	Content		-72	-111	6866025	3540896600
6884	09:26:28.345	00:00:06.883	413	-1024	-768	-1	-1	-1	-1	4	-1024	-768	-1	-1	-1	-1	4		0	0						Untertest1.avi	0	880	547	72	111				0	Content		-72	-111	6883894	3540914469
6899	09:26:28.360	00:00:06.899	414	-1024	-768	-1	-1	-1	-1	4	-1024	-768	-1	-1	-1	-1	4		0	0						Untertest1.avi	0	880	547	72	111				0	Content		-72	-111	6899391	3540929966
6916	09:26:28.377	00:00:06.916	415	-1024	-768	-1	-1	-1	-1	4	-1024	-768	-1	-1	-1	-1	4		0	0						Untertest1.avi	0	880	547	72	111				0	Content		-72	-111	6916013	3540946588
6933	09:26:28.394	00:00:06.932	416	-1024	-768	-1	-1	-1	-1	4	-1024	-768	-1	-1	-1	-1	4		0	0						Untertest1.avi	0	880	547	72	111				0	Content		-72	-111	6932634	3540963209
6950	09:26:28.411	00:00:06.949	417	-1024	-768	-1	-1	-1	-1	4	-1024	-768	-1	-1	-1	-1	4		0	0						Untertest1.avi	0	880	547	72	111				0	Content		-72	-111	6949826	3540980401
6967	09:26:28.428	00:00:06.967	418	-1024	-768	-1	-1	-1	-1	4	-1024	-768	-1	-1	-1	-1	4		0	0						Untertest1.avi	0	880	547	72	111				0	Content		-72	-111	6967195	3540997770
6984	09:26:28.445	00:00:06.984	419	-1024	-768	-1	-1	-1	-1	4	-1024	-768	-1	-1	-1	-1	4		0	0						Untertest1.avi	0	880	547	72	111				0	Content		-72	-111	6984440	3541015015
6999	09:26:28.460	00:00:06.999	420	-1024	-768	-1	-1	-1	-1	4	-1024	-768	-1	-1	-1	-1	4		0	0						Untertest1.avi	0	880	547	72	111				0	Content		-72	-111	6999241	3541029816
7016	09:26:28.477	00:00:07.015	421	-1024	-768	-1	-1	-1	-1	4	-1024	-768	-1	-1	-1	-1	4		0	0						Untertest1.avi	0	880	547	72	111				0	Content		-72	-111	7015988	3541046563
7033	09:26:28.494	00:00:07.032	422	-1024	-768	-1	-1	-1	-1	4	-1024	-768	-1	-1	-1	-1	4		0	0						Untertest1.avi	0	880	547	72	111				0	Content		-72	-111	7032609	3541063184
7049	09:26:28.510	00:00:07.049	423	-1024	-768	-1	-1	-1	-1	4	-1024	-768	-1	-1	-1	-1	4		0	0						Untertest1.avi	0	880	547	72	111				0	Content		-72	-111	7049230	3541079805
7066	09:26:28.527	00:00:07.065	424	-1024	-768	-1	-1	-1	-1	4	-1024	-768	-1	-1	-1	-1	4		0	0						Untertest1.avi	0	880	547	72	111				0	Content		-72	-111	7065850	3541096425
7082	09:26:28.543	00:00:07.082	425	-1024	-768	-1	-1	-1	-1	4	-1024	-768	-1	-1	-1	-1	4		0	0						Untertest1.avi	0	880	547	72	111				0	Content		-72	-111	7082485	3541113060
7100	09:26:28.561	00:00:07.099	426	-1024	-768	-1	-1	-1	-1	4	-1024	-768	-1	-1	-1	-1	4		0	0						Untertest1.avi	0	880	547	72	111				0	Content		-72	-111	7099663	3541130238
7117	09:26:28.578	00:00:07.117	427	-1024	-768	-1	-1	-1	-1	4	-1024	-768	-1	-1	-1	-1	4		0	0						Untertest1.avi	0	880	547	72	111				0	Content		-72	-111	7117036	3541147611
7134	09:26:28.595	00:00:07.134	428	-1024	-768	-1	-1	-1	-1	4	-1024	-768	-1	-1	-1	-1	4		0	0						Untertest1.avi	0	880	547	72	111				0	Content		-72	-111	7134280	3541164855
7150	09:26:28.611	00:00:07.149	429	-1024	-768	-1	-1	-1	-1	4	-1024	-768	-1	-1	-1	-1	4		0	0						Untertest1.avi	0	880	547	72	111				0	Content		-72	-111	7149830	3541180405
7167	09:26:28.628	00:00:07.166	430	-1024	-768	-1	-1	-1	-1	4	-1024	-768	-1	-1	-1	-1	4		0	0						Untertest1.avi	0	880	547	72	111				0	Content		-72	-111	7166772	3541197347
7183	09:26:28.644	00:00:07.183	431	-1024	-768	-1	-1	-1	-1	4	-1024	-768	-1	-1	-1	-1	4		0	0						Untertest1.avi	0	880	547	72	111				0	Content		-72	-111	7183325	3541213900
7200	09:26:28.661	00:00:07.200	432	-1024	-768	-1	-1	-1	-1	4	-1024	-768	-1	-1	-1	-1	4		0	0						Untertest1.avi	0	880	547	72	111				0	Content		-72	-111	7200009	3541230584
7217	09:26:28.678	00:00:07.216	433	-1024	-768	-1	-1	-1	-1	4	-1024	-768	-1	-1	-1	-1	4		0	0						Untertest1.avi	0	880	547	72	111				0	Content		-72	-111	7216674	3541247249
7234	09:26:28.695	00:00:07.234	434	-1024	-768	-1	-1	-1	-1	4	-1024	-768	-1	-1	-1	-1	4		0	0						Untertest1.avi	0	880	547	72	111				0	Content		-72	-111	7234196	3541264771
7251	09:26:28.712	00:00:07.250	435	-1024	-768	-1	-1	-1	-1	4	-1024	-768	-1	-1	-1	-1	4		0	0						Untertest1.avi	0	880	547	72	111				0	Content		-72	-111	7250699	3541281274
7267	09:26:28.728	00:00:07.267	436	-1024	-768	-1	-1	-1	-1	4	-1024	-768	-1	-1	-1	-1	4		0	0						Untertest1.avi	0	880	547	72	111				0	Content		-72	-111	7267447	3541298022
7284	09:26:28.745	00:00:07.284	437	-1024	-768	-1	-1	-1	-1	4	-1024	-768	-1	-1	-1	-1	4		0	0						Untertest1.avi	0	880	547	72	111				0	Content		-72	-111	7284116	3541314691
7301	09:26:28.762	00:00:07.300	438	-1024	-768	-1	-1	-1	-1	4	-1024	-768	-1	-1	-1	-1	4		0	0						Untertest1.avi	0	880	547	72	111				0	Content		-72	-111	7300737	3541331312
7317	09:26:28.778	00:00:07.317	439	-1024	-768	-1	-1	-1	-1	4	-1024	-768	-1	-1	-1	-1	4		0	0						Untertest1.avi	0	880	547	72	111				0	Content		-72	-111	7317406	3541347981
7334	09:26:28.795	00:00:07.333	440	-1024	-768	-1	-1	-1	-1	4	-1024	-768	-1	-1	-1	-1	4		0	0						Untertest1.avi	0	880	547	72	111				0	Content		-72	-111	7333950	3541364525
7351	09:26:28.812	00:00:07.350	441	-1024	-768	-1	-1	-1	-1	4	-1024	-768	-1	-1	-1	-1	4		0	0						Untertest1.avi	0	880	547	72	111				0	Content		-72	-111	7350578	3541381153
7367	09:26:28.828	00:00:07.367	442	-1024	-768	-1	-1	-1	-1	4	-1024	-768	-1	-1	-1	-1	4		0	0						Untertest1.avi	0	880	547	72	111				0	Content		-72	-111	7367339	3541397914
7384	09:26:28.845	00:00:07.383	443	-1024	-768	-1	-1	-1	-1	4	-1024	-768	-1	-1	-1	-1	4		0	0						Untertest1.avi	0	880	547	72	111				0	Content		-72	-111	7383956	3541414531
7401	09:26:28.862	00:00:07.400	444	-1024	-768	-1	-1	-1	-1	4	-1024	-768	-1	-1	-1	-1	4		0	0						Untertest1.avi	0	880	547	72	111				0	Content		-72	-111	7400581	3541431156
7417	09:26:28.878	00:00:07.417	445	-1024	-768	-1	-1	-1	-1	4	-1024	-768	-1	-1	-1	-1	4		0	0						Untertest1.avi	0	880	547	72	111				0	Content		-72	-111	7417206	3541447781
7434	09:26:28.895	00:00:07.433	446	-1024	-768	-1	-1	-1	-1	4	-1024	-768	-1	-1	-1	-1	4		0	0						Untertest1.avi	0	880	547	72	111				0	Content		-72	-111	7433955	3541464530
7451	09:26:28.912	00:00:07.450	447	-1024	-768	-1	-1	-1	-1	4	-1024	-768	-1	-1	-1	-1	4		0	0						Untertest1.avi	0	880	547	72	111				0	Content		-72	-111	7450705	3541481280
7467	09:26:28.928	00:00:07.467	448	-1024	-768	-1	-1	-1	-1	4	-1024	-768	-1	-1	-1	-1	4		0	0						Untertest1.avi	0	880	547	72	111				0	Content		-72	-111	7467080	3541497655
7484	09:26:28.945	00:00:07.484	449	-1024	-768	-1	-1	-1	-1	4	-1024	-768	-1	-1	-1	-1	4		0	0						Untertest1.avi	0	880	547	72	111				0	Content		-72	-111	7484276	3541514851
7501	09:26:28.962	00:00:07.500	450	-1024	-768	-1	-1	-1	-1	4	-1024	-768	-1	-1	-1	-1	4		0	0						Untertest1.avi	0	880	547	72	111				0	Content		-72	-111	7500903	3541531478
7517	09:26:28.978	00:00:07.517	451	-1024	-768	-1	-1	-1	-1	4	-1024	-768	-1	-1	-1	-1	4		0	0						Untertest1.avi	0	880	547	72	111				0	Content		-72	-111	7517401	3541547976
7534	09:26:28.995	00:00:07.533	452	-1024	-768	-1	-1	-1	-1	4	-1024	-768	-1	-1	-1	-1	4		0	0						Untertest1.avi	0	880	547	72	111				0	Content		-72	-111	7533958	3541564533
7551	09:26:29.012	00:00:07.550	453	-1024	-768	-1	-1	-1	-1	4	-1024	-768	-1	-1	-1	-1	4		0	0						Untertest1.avi	0	880	547	72	111				0	Content		-72	-111	7550706	3541581281
7567	09:26:29.028	00:00:07.567	454	-1024	-768	-1	-1	-1	-1	4	-1024	-768	-1	-1	-1	-1	4		0	0						Untertest1.avi	0	880	547	72	111				0	Content		-72	-111	7567207	3541597782
7584	09:26:29.045	00:00:07.583	455	-1024	-768	-1	-1	-1	-1	4	-1024	-768	-1	-1	-1	-1	4		0	0						Untertest1.avi	0	880	547	72	111				0	Content		-72	-111	7583707	3541614282
7600	09:26:29.061	00:00:07.600	456	-1024	-768	-1	-1	-1	-1	4	-1024	-768	-1	-1	-1	-1	4		0	0						Untertest1.avi	0	880	547	72	111				0	Content		-72	-111	7600458	3541631033
7617	09:26:29.078	00:00:07.617	457	-1024	-768	-1	-1	-1	-1	4	-1024	-768	-1	-1	-1	-1	4		0	0						Untertest1.avi	0	880	547	72	111				0	Content		-72	-111	7617028	3541647603
7634	09:26:29.095	00:00:07.633	458	-1024	-768	-1	-1	-1	-1	4	-1024	-768	-1	-1	-1	-1	4		0	0						Untertest1.avi	0	880	547	72	111				0	Content		-72	-111	7633778	3541664353
7650	09:26:29.111	00:00:07.650	459	-1024	-768	-1	-1	-1	-1	4	-1024	-768	-1	-1	-1	-1	4		0	0						Untertest1.avi	0	880	547	72	111				0	Content		-72	-111	7650337	3541680912
7667	09:26:29.128	00:00:07.667	460	-1024	-768	-1	-1	-1	-1	4	-1024	-768	-1	-1	-1	-1	4		0	0						Untertest1.avi	0	880	547	72	111				0	Content		-72	-111	7667082	3541697657
7684	09:26:29.145	00:00:07.683	461	-1024	-768	-1	-1	-1	-1	4	-1024	-768	-1	-1	-1	-1	4		0	0						Untertest1.avi	0	880	547	72	111				0	Content		-72	-111	7683706	3541714281
7700	09:26:29.161	00:00:07.700	462	-1024	-768	-1	-1	-1	-1	4	-1024	-768	-1	-1	-1	-1	4		0	0						Untertest1.avi	0	880	547	72	111				0	Content		-72	-111	7700457	3541731032
7717	09:26:29.178	00:00:07.717	463	-1024	-768	-1	-1	-1	-1	4	-1024	-768	-1	-1	-1	-1	4		0	0						Untertest1.avi	0	880	547	72	111				0	Content		-72	-111	7717083	3541747658
7734	09:26:29.195	00:00:07.733	464	-1024	-768	-1	-1	-1	-1	4	-1024	-768	-1	-1	-1	-1	4		0	0						Untertest1.avi	0	880	547	72	111				0	Content		-72	-111	7733710	3541764285
7751	09:26:29.212	00:00:07.750	465	-1024	-768	-1	-1	-1	-1	4	-1024	-768	-1	-1	-1	-1	4		0	0						Untertest1.avi	0	880	547	72	111				0	Content		-72	-111	7750532	3541781107
7767	09:26:29.228	00:00:07.766	466	-1024	-768	-1	-1	-1	-1	4	-1024	-768	-1	-1	-1	-1	4		0	0						Untertest1.avi	0	880	547	72	111				0	Content		-72	-111	7766961	3541797536
7784	09:26:29.245	00:00:07.783	467	-1024	-768	-1	-1	-1	-1	4	-1024	-768	-1	-1	-1	-1	4		0	0						Untertest1.avi	0	880	547	72	111				0	Content		-72	-111	7783713	3541814288
7800	09:26:29.261	00:00:07.800	468	-1024	-768	-1	-1	-1	-1	4	-1024	-768	-1	-1	-1	-1	4		0	0						Untertest1.avi	0	880	547	72	111				0	Content		-72	-111	7800341	3541830916
7817	09:26:29.278	00:00:07.816	469	-1024	-768	-1	-1	-1	-1	4	-1024	-768	-1	-1	-1	-1	4		0	0						Untertest1.avi	0	880	547	72	111				0	Content		-72	-111	7816963	3541847538
7834	09:26:29.295	00:00:07.833	470	-1024	-768	-1	-1	-1	-1	4	-1024	-768	-1	-1	-1	-1	4		0	0						Untertest1.avi	0	880	547	72	111				0	Content		-72	-111	7833713	3541864288
7850	09:26:29.311	00:00:07.850	471	-1024	-768	-1	-1	-1	-1	4	-1024	-768	-1	-1	-1	-1	4		0	0						Untertest1.avi	0	880	547	72	111				0	Content		-72	-111	7850409	3541880984
7867	09:26:29.328	00:00:07.866	472	-1024	-768	-1	-1	-1	-1	4	-1024	-768	-1	-1	-1	-1	4		0	0						Untertest1.avi	0	880	547	72	111				0	Content		-72	-111	7866962	3541897537
7884	09:26:29.345	00:00:07.883	473	-1024	-768	-1	-1	-1	-1	4	-1024	-768	-1	-1	-1	-1	4		0	0						Untertest1.avi	0	880	547	72	111				0	Content		-72	-111	7883586	3541914161
7900	09:26:29.361	00:00:07.900	474	-1024	-768	-1	-1	-1	-1	4	-1024	-768	-1	-1	-1	-1	4		0	0						Untertest1.avi	0	880	547	72	111				0	Content		-72	-111	7900213	3541930788
7917	09:26:29.378	00:00:07.916	475	-1024	-768	-1	-1	-1	-1	4	-1024	-768	-1	-1	-1	-1	4		0	0						Untertest1.avi	0	880	547	72	111				0	Content		-72	-111	7916966	3541947541
7934	09:26:29.395	00:00:07.933	476	-1024	-768	-1	-1	-1	-1	4	-1024	-768	-1	-1	-1	-1	4		0	0						Untertest1.avi	0	880	547	72	111				0	Content		-72	-111	7933707	3541964282
7950	09:26:29.411	00:00:07.950	477	-1024	-768	-1	-1	-1	-1	4	-1024	-768	-1	-1	-1	-1	4		0	0						Untertest1.avi	0	880	547	72	111				0	Content		-72	-111	7950214	3541980789
7967	09:26:29.428	00:00:07.966	478	-1024	-768	-1	-1	-1	-1	4	-1024	-768	-1	-1	-1	-1	4		0	0						Untertest1.avi	0	880	547	72	111				0	Content		-72	-111	7966589	3541997164
7984	09:26:29.445	00:00:07.983	479	-1024	-768	-1	-1	-1	-1	4	-1024	-768	-1	-1	-1	-1	4		0	0						Untertest1.avi	0	880	547	72	111				0	Content		-72	-111	7983533	3542014108
8000	09:26:29.461	00:00:08.000	480	-1024	-768	-1	-1	-1	-1	4	-1024	-768	-1	-1	-1	-1	4		0	0						Untertest1.avi	0	880	547	72	111				0	Content		-72	-111	8000294	3542030869
8017	09:26:29.478	00:00:08.016	481	-1024	-768	-1	-1	-1	-1	4	-1024	-768	-1	-1	-1	-1	4		0	0						Untertest1.avi	0	880	547	72	111				0	Content		-72	-111	8016828	3542047403
8033	09:26:29.494	00:00:08.033	482	-1024	-768	-1	-1	-1	-1	4	-1024	-768	-1	-1	-1	-1	4		0	0						Untertest1.avi	0	880	547	72	111				0	Content		-72	-111	8033337	3542063912
8050	09:26:29.511	00:00:08.050	483	-1024	-768	-1	-1	-1	-1	4	-1024	-768	-1	-1	-1	-1	4		0	0						Untertest1.avi	0	880	547	72	111				0	Content		-72	-111	8050084	3542080659
8066	09:26:29.527	00:00:08.066	484	-1024	-768	-1	-1	-1	-1	4	-1024	-768	-1	-1	-1	-1	4		0	0						Untertest1.avi	0	880	547	72	111				0	Content		-72	-111	8066460	3542097035
8084	09:26:29.545	00:00:08.083	485	-1024	-768	-1	-1	-1	-1	4	-1024	-768	-1	-1	-1	-1	4		0	0						Untertest1.avi	0	880	547	72	111				0	Content		-72	-111	8083532	3542114107
8100	09:26:29.561	00:00:08.100	486	-1024	-768	-1	-1	-1	-1	4	-1024	-768	-1	-1	-1	-1	4		0	0						Untertest1.avi	0	880	547	72	111				0	Content		-72	-111	8100159	3542130734
8117	09:26:29.578	00:00:08.116	487	-1024	-768	-1	-1	-1	-1	4	-1024	-768	-1	-1	-1	-1	4		0	0						Untertest1.avi	0	880	547	72	111				0	Content		-72	-111	8116707	3542147282
8133	09:26:29.594	00:00:08.133	488	-1024	-768	-1	-1	-1	-1	4	-1024	-768	-1	-1	-1	-1	4		0	0						Untertest1.avi	0	880	547	72	111				0	Content		-72	-111	8133339	3542163914
8150	09:26:29.611	00:00:08.149	489	-1024	-768	-1	-1	-1	-1	4	-1024	-768	-1	-1	-1	-1	4		0	0						Untertest1.avi	0	880	547	72	111				0	Content		-72	-111	8149967	3542180542
8166	09:26:29.627	00:00:08.166	490	-1024	-768	-1	-1	-1	-1	4	-1024	-768	-1	-1	-1	-1	4		0	0						Untertest1.avi	0	880	547	72	111				0	Content		-72	-111	8166467	3542197042
8183	09:26:29.644	00:00:08.183	491	-1024	-768	-1	-1	-1	-1	4	-1024	-768	-1	-1	-1	-1	4		0	0						Untertest1.avi	0	880	547	72	111				0	Content		-72	-111	8183414	3542213989
8200	09:26:29.661	00:00:08.200	492	-1024	-768	-1	-1	-1	-1	4	-1024	-768	-1	-1	-1	-1	4		0	0						Untertest1.avi	0	880	547	72	111				0	Content		-72	-111	8200163	3542230738
8217	09:26:29.678	00:00:08.216	493	-1024	-768	-1	-1	-1	-1	4	-1024	-768	-1	-1	-1	-1	4		0	0						Untertest1.avi	0	880	547	72	111				0	Content		-72	-111	8216713	3542247288
8233	09:26:29.694	00:00:08.233	494	-1024	-768	-1	-1	-1	-1	4	-1024	-768	-1	-1	-1	-1	4		0	0						Untertest1.avi	0	880	547	72	111				0	Content		-72	-111	8233217	3542263792
8250	09:26:29.711	00:00:08.249	495	-1024	-768	-1	-1	-1	-1	4	-1024	-768	-1	-1	-1	-1	4		0	0						Untertest1.avi	0	880	547	72	111				0	Content		-72	-111	8249839	3542280414
8266	09:26:29.727	00:00:08.266	496	-1024	-768	-1	-1	-1	-1	4	-1024	-768	-1	-1	-1	-1	4		0	0						Untertest1.avi	0	880	547	72	111				0	Content		-72	-111	8266339	3542296914
8283	09:26:29.744	00:00:08.283	497	-1024	-768	-1	-1	-1	-1	4	-1024	-768	-1	-1	-1	-1	4		0	0						Untertest1.avi	0	880	547	72	111				0	Content		-72	-111	8283412	3542313987
8300	09:26:29.761	00:00:08.300	498	-1024	-768	-1	-1	-1	-1	4	-1024	-768	-1	-1	-1	-1	4		0	0						Untertest1.avi	0	880	547	72	111				0	Content		-72	-111	8300038	3542330613
8317	09:26:29.778	00:00:08.316	499	-1024	-768	-1	-1	-1	-1	4	-1024	-768	-1	-1	-1	-1	4		0	0						Untertest1.avi	0	880	547	72	111				0	Content		-72	-111	8316666	3542347241
8333	09:26:29.794	00:00:08.333	500	-1024	-768	-1	-1	-1	-1	4	-1024	-768	-1	-1	-1	-1	4		0	0						Untertest1.avi	0	880	547	72	111				0	Content		-72	-111	8333224	3542363799
8350	09:26:29.811	00:00:08.349	501	-1024	-768	-1	-1	-1	-1	4	-1024	-768	-1	-1	-1	-1	4		0	0						Untertest1.avi	0	880	547	72	111				0	Content		-72	-111	8349846	3542380421
8366	09:26:29.827	00:00:08.366	502	-1024	-768	-1	-1	-1	-1	4	-1024	-768	-1	-1	-1	-1	4		0	0						Untertest1.avi	0	880	547	72	111				0	Content		-72	-111	8366347	3542396922
8383	09:26:29.844	00:00:08.383	503	-1024	-768	-1	-1	-1	-1	4	-1024	-768	-1	-1	-1	-1	4		0	0						Untertest1.avi	0	880	547	72	111				0	Content		-72	-111	8383303	3542413878
8400	09:26:29.861	00:00:08.400	504	-1024	-768	-1	-1	-1	-1	4	-1024	-768	-1	-1	-1	-1	4		0	0						Untertest1.avi	0	880	547	72	111				0	Content		-72	-111	8400043	3542430618
8417	09:26:29.878	00:00:08.416	505	-1024	-768	-1	-1	-1	-1	4	-1024	-768	-1	-1	-1	-1	4		0	0						Untertest1.avi	0	880	547	72	111				0	Content		-72	-111	8416567	3542447142
8433	09:26:29.894	00:00:08.433	506	-1024	-768	-1	-1	-1	-1	4	-1024	-768	-1	-1	-1	-1	4		0	0						Untertest1.avi	0	880	547	72	111				0	Content		-72	-111	8433236	3542463811
8450	09:26:29.911	00:00:08.449	507	-1024	-768	-1	-1	-1	-1	4	-1024	-768	-1	-1	-1	-1	4		0	0						Untertest1.avi	0	880	547	72	111				0	Content		-72	-111	8449723	3542480298
8466	09:26:29.927	00:00:08.466	508	-1024	-768	-1	-1	-1	-1	4	-1024	-768	-1	-1	-1	-1	4		0	0						Untertest1.avi	0	880	547	72	111				0	Content		-72	-111	8466470	3542497045
8483	09:26:29.944	00:00:08.482	509	-1024	-768	-1	-1	-1	-1	4	-1024	-768	-1	-1	-1	-1	4		0	0						Untertest1.avi	0	880	547	72	111				0	Content		-72	-111	8482972	3542513547
8500	09:26:29.961	00:00:08.499	510	-1024	-768	-1	-1	-1	-1	4	-1024	-768	-1	-1	-1	-1	4		0	0						Untertest1.avi	0	880	547	72	111				0	Content		-72	-111	8499839	3542530414
8516	09:26:29.977	00:00:08.516	511	-1024	-768	-1	-1	-1	-1	4	-1024	-768	-1	-1	-1	-1	4		0	0						Untertest1.avi	0	880	547	72	111				0	Content		-72	-111	8516350	3542546925
8533	09:26:29.994	00:00:08.533	512	-1024	-768	-1	-1	-1	-1	4	-1024	-768	-1	-1	-1	-1	4		0	0						Untertest1.avi	0	880	547	72	111				0	Content		-72	-111	8533106	3542563681
8550	09:26:30.011	00:00:08.549	513	-1024	-768	-1	-1	-1	-1	4	-1024	-768	-1	-1	-1	-1	4		0	0						Untertest1.avi	0	880	547	72	111				0	Content		-72	-111	8549725	3542580300
8566	09:26:30.027	00:00:08.566	514	-1024	-768	-1	-1	-1	-1	4	-1024	-768	-1	-1	-1	-1	4		0	0						Untertest1.avi	0	880	547	72	111				0	Content		-72	-111	8566288	3542596863
8583	09:26:30.044	00:00:08.582	515	-1024	-768	-1	-1	-1	-1	4	-1024	-768	-1	-1	-1	-1	4		0	0						Untertest1.avi	0	880	547	72	111				0	Content		-72	-111	8582957	3542613532
8600	09:26:30.061	00:00:08.599	516	-1024	-768	-1	-1	-1	-1	4	-1024	-768	-1	-1	-1	-1	4		0	0						Untertest1.avi	0	880	547	72	111				0	Content		-72	-111	8599654	3542630229
8616	09:26:30.077	00:00:08.616	517	-1024	-768	-1	-1	-1	-1	4	-1024	-768	-1	-1	-1	-1	4		0	0						Untertest1.avi	0	880	547	72	111				0	Content		-72	-111	8616323	3542646898
8633	09:26:30.094	00:00:08.633	518	-1024	-768	-1	-1	-1	-1	4	-1024	-768	-1	-1	-1	-1	4		0	0						Untertest1.avi	0	880	547	72	111				0	Content		-72	-111	8633101	3542663676
8650	09:26:30.111	00:00:08.649	519	-1024	-768	-1	-1	-1	-1	4	-1024	-768	-1	-1	-1	-1	4		0	0						Untertest1.avi	0	880	547	72	111				0	Content		-72	-111	8649727	3542680302
8666	09:26:30.127	00:00:08.666	520	-1024	-768	-1	-1	-1	-1	4	-1024	-768	-1	-1	-1	-1	4		0	0						Untertest1.avi	0	880	547	72	111				0	Content		-72	-111	8666422	3542696997
8683	09:26:30.144	00:00:08.682	521	-1024	-768	-1	-1	-1	-1	4	-1024	-768	-1	-1	-1	-1	4		0	0						Untertest1.avi	0	880	547	72	111				0	Content		-72	-111	8682853	3542713428
8700	09:26:30.161	00:00:08.699	522	-1024	-768	-1	-1	-1	-1	4	-1024	-768	-1	-1	-1	-1	4		0	0						Untertest1.avi	0	880	547	72	111				0	Content		-72	-111	8699723	3542730298
8716	09:26:30.177	00:00:08.716	523	-1024	-768	-1	-1	-1	-1	4	-1024	-768	-1	-1	-1	-1	4		0	0						Untertest1.avi	0	880	547	72	111				0	Content		-72	-111	8716229	3542746804
8733	09:26:30.194	00:00:08.732	524	-1024	-768	-1	-1	-1	-1	4	-1024	-768	-1	-1	-1	-1	4		0	0						Untertest1.avi	0	880	547	72	111				0	Content		-72	-111	8732981	3542763556
8750	09:26:30.211	00:00:08.749	525	-1024	-768	-1	-1	-1	-1	4	-1024	-768	-1	-1	-1	-1	4		0	0						Untertest1.avi	0	880	547	72	111				0	Content		-72	-111	8749603	3542780178
8766	09:26:30.227	00:00:08.766	526	-1024	-768	-1	-1	-1	-1	4	-1024	-768	-1	-1	-1	-1	4		0	0						Untertest1.avi	0	880	547	72	111				0	Content		-72	-111	8766425	3542797000
8783	09:26:30.244	00:00:08.782	527	-1024	-768	-1	-1	-1	-1	4	-1024	-768	-1	-1	-1	-1	4		0	0						Untertest1.avi	0	880	547	72	111				0	Content		-72	-111	8782729	3542813304
8800	09:26:30.261	00:00:08.799	528	-1024	-768	-1	-1	-1	-1	4	-1024	-768	-1	-1	-1	-1	4		0	0						Untertest1.avi	0	880	547	72	111				0	Content		-72	-111	8799721	3542830296
8816	09:26:30.277	00:00:08.816	529	-1024	-768	-1	-1	-1	-1	4	-1024	-768	-1	-1	-1	-1	4		0	0						Untertest1.avi	0	880	547	72	111				0	Content		-72	-111	8816226	3542846801
8833	09:26:30.294	00:00:08.832	530	-1024	-768	-1	-1	-1	-1	4	-1024	-768	-1	-1	-1	-1	4		0	0						Untertest1.avi	0	880	547	72	111				0	Content		-72	-111	8832973	3542863548
8850	09:26:30.311	00:00:08.849	531	-1024	-768	-1	-1	-1	-1	4	-1024	-768	-1	-1	-1	-1	4		0	0						Untertest1.avi	0	880	547	72	111				0	Content		-72	-111	8849600	3542880175
8866	09:26:30.327	00:00:08.866	532	-1024	-768	-1	-1	-1	-1	4	-1024	-768	-1	-1	-1	-1	4		0	0						Untertest1.avi	0	880	547	72	111				0	Content		-72	-111	8866227	3542896802
8883	09:26:30.344	00:00:08.882	533	-1024	-768	-1	-1	-1	-1	4	-1024	-768	-1	-1	-1	-1	4		0	0						Untertest1.avi	0	880	547	72	111				0	Content		-72	-111	8882854	3542913429
8900	09:26:30.361	00:00:08.899	534	-1024	-768	-1	-1	-1	-1	4	-1024	-768	-1	-1	-1	-1	4		0	0						Untertest1.avi	0	880	547	72	111				0	Content		-72	-111	8899604	3542930179
8916	09:26:30.377	00:00:08.916	535	-1024	-768	-1	-1	-1	-1	4	-1024	-768	-1	-1	-1	-1	4		0	0						Untertest1.avi	0	880	547	72	111				0	Content		-72	-111	8916226	3542946801
8933	09:26:30.394	00:00:08.932	536	-1024	-768	-1	-1	-1	-1	4	-1024	-768	-1	-1	-1	-1	4		0	0						Untertest1.avi	0	880	547	72	111				0	Content		-72	-111	8932854	3542963429
8949	09:26:30.410	00:00:08.949	537	-1024	-768	-1	-1	-1	-1	4	-1024	-768	-1	-1	-1	-1	4		0	0						Untertest1.avi	0	880	547	72	111				0	Content		-72	-111	8949482	3542980057
8966	09:26:30.427	00:00:08.966	538	-1024	-768	-1	-1	-1	-1	4	-1024	-768	-1	-1	-1	-1	4		0	0						Untertest1.avi	0	880	547	72	111				0	Content		-72	-111	8966233	3542996808
8983	09:26:30.444	00:00:08.982	539	-1024	-768	-1	-1	-1	-1	4	-1024	-768	-1	-1	-1	-1	4		0	0						Untertest1.avi	0	880	547	72	111				0	Content		-72	-111	8982982	3543013557
8999	09:26:30.460	00:00:08.998	540	-1024	-768	-1	-1	-1	-1	4	-1024	-768	-1	-1	-1	-1	4		0	0						Untertest1.avi	0	880	547	72	111				0	Content		-72	-111	8998983	3543029558
9016	09:26:30.477	00:00:09.015	541	-1024	-768	-1	-1	-1	-1	4	-1024	-768	-1	-1	-1	-1	4		0	0						Untertest1.avi	0	880	547	72	111				0	Content		-72	-111	9015602	3543046177
9033	09:26:30.494	00:00:09.032	542	-1024	-768	-1	-1	-1	-1	4	-1024	-768	-1	-1	-1	-1	4		0	0						Untertest1.avi	0	880	547	72	111				0	Content		-72	-111	9032928	3543063503
9049	09:26:30.510	00:00:09.049	543	-1024	-768	-1	-1	-1	-1	4	-1024	-768	-1	-1	-1	-1	4		0	0						Untertest1.avi	0	880	547	72	111				0	Content		-72	-111	9049484	3543080059
9066	09:26:30.527	00:00:09.066	544	-1024	-768	-1	-1	-1	-1	4	-1024	-768	-1	-1	-1	-1	4		0	0						Untertest1.avi	0	880	547	72	111				0	Content		-72	-111	9066234	3543096809
9083	09:26:30.544	00:00:09.082	545	-1024	-768	-1	-1	-1	-1	4	-1024	-768	-1	-1	-1	-1	4		0	0						Untertest1.avi	0	880	547	72	111				0	Content		-72	-111	9082858	3543113433
9099	09:26:30.560	00:00:09.099	546	-1024	-768	-1	-1	-1	-1	4	-1024	-768	-1	-1	-1	-1	4		0	0						Untertest1.avi	0	880	547	72	111				0	Content		-72	-111	9099482	3543130057
9116	09:26:30.577	00:00:09.115	547	-1024	-768	-1	-1	-1	-1	4	-1024	-768	-1	-1	-1	-1	4		0	0						Untertest1.avi	0	880	547	72	111				0	Content		-72	-111	9115982	3543146557
9133	09:26:30.594	00:00:09.132	548	-1024	-768	-1	-1	-1	-1	4	-1024	-768	-1	-1	-1	-1	4		0	0						Untertest1.avi	0	880	547	72	111				0	Content		-72	-111	9132928	3543163503
9149	09:26:30.610	00:00:09.149	549	-1024	-768	-1	-1	-1	-1	4	-1024	-768	-1	-1	-1	-1	4		0	0						Untertest1.avi	0	880	547	72	111				0	Content		-72	-111	9149353	3543179928
9166	09:26:30.627	00:00:09.166	550	-1024	-768	-1	-1	-1	-1	4	-1024	-768	-1	-1	-1	-1	4		0	0						Untertest1.avi	0	880	547	72	111				0	Content		-72	-111	9166227	3543196802
9183	09:26:30.644	00:00:09.182	551	-1024	-768	-1	-1	-1	-1	4	-1024	-768	-1	-1	-1	-1	4		0	0						Untertest1.avi	0	880	547	72	111				0	Content		-72	-111	9182727	3543213302
9199	09:26:30.660	00:00:09.199	552	-1024	-768	-1	-1	-1	-1	4	-1024	-768	-1	-1	-1	-1	4		0	0						Untertest1.avi	0	880	547	72	111				0	Content		-72	-111	9199477	3543230052
9216	09:26:30.677	00:00:09.216	553	-1024	-768	-1	-1	-1	-1	4	-1024	-768	-1	-1	-1	-1	4		0	0						Untertest1.avi	0	880	547	72	111				0	Content		-72	-111	9216101	3543246676
9233	09:26:30.694	00:00:09.232	554	-1024	-768	-1	-1	-1	-1	4	-1024	-768	-1	-1	-1	-1	4		0	0						Untertest1.avi	0	880	547	72	111				0	Content		-72	-111	9232728	3543263303
9249	09:26:30.710	00:00:09.249	555	-1024	-768	-1	-1	-1	-1	4	-1024	-768	-1	-1	-1	-1	4		0	0						Untertest1.avi	0	880	547	72	111				0	Content		-72	-111	9249354	3543279929
9266	09:26:30.727	00:00:09.266	556	-1024	-768	-1	-1	-1	-1	4	-1024	-768	-1	-1	-1	-1	4		0	0						Untertest1.avi	0	880	547	72	111				0	Content		-72	-111	9266106	3543296681
9283	09:26:30.744	00:00:09.282	557	-1024	-768	-1	-1	-1	-1	4	-1024	-768	-1	-1	-1	-1	4		0	0						Untertest1.avi	0	880	547	72	111				0	Content		-72	-111	9282733	3543313308
9299	09:26:30.760	00:00:09.299	558	-1024	-768	-1	-1	-1	-1	4	-1024	-768	-1	-1	-1	-1	4		0	0						Untertest1.avi	0	880	547	72	111				0	Content		-72	-111	9299360	3543329935
9316	09:26:30.777	00:00:09.315	559	-1024	-768	-1	-1	-1	-1	4	-1024	-768	-1	-1	-1	-1	4		0	0						Untertest1.avi	0	880	547	72	111				0	Content		-72	-111	9315985	3543346560
9333	09:26:30.794	00:00:09.332	560	-1024	-768	-1	-1	-1	-1	4	-1024	-768	-1	-1	-1	-1	4		0	0						Untertest1.avi	0	880	547	72	111				0	Content		-72	-111	9332803	3543363378
9349	09:26:30.810	00:00:09.349	561	-1024	-768	-1	-1	-1	-1	4	-1024	-768	-1	-1	-1	-1	4		0	0						Untertest1.avi	0	880	547	72	111				0	Content		-72	-111	9349265	3543379840
9366	09:26:30.827	00:00:09.366	562	-1024	-768	-1	-1	-1	-1	4	-1024	-768	-1	-1	-1	-1	4		0	0						Untertest1.avi	0	880	547	72	111				0	Content		-72	-111	9366116	3543396691
9383	09:26:30.844	00:00:09.382	563	-1024	-768	-1	-1	-1	-1	4	-1024	-768	-1	-1	-1	-1	4		0	0						Untertest1.avi	0	880	547	72	111				0	Content		-72	-111	9382736	3543413311
9399	09:26:30.860	00:00:09.399	564	-1024	-768	-1	-1	-1	-1	4	-1024	-768	-1	-1	-1	-1	4		0	0						Untertest1.avi	0	880	547	72	111				0	Content		-72	-111	9399359	3543429934
9416	09:26:30.877	00:00:09.415	565	-1024	-768	-1	-1	-1	-1	4	-1024	-768	-1	-1	-1	-1	4		0	0						Untertest1.avi	0	880	547	72	111				0	Content		-72	-111	9415858	3543446433
9433	09:26:30.894	00:00:09.432	566	-1024	-768	-1	-1	-1	-1	4	-1024	-768	-1	-1	-1	-1	4		0	0						Untertest1.avi	0	880	547	72	111				0	Content		-72	-111	9432806	3543463381
9449	09:26:30.910	00:00:09.449	567	-1024	-768	-1	-1	-1	-1	4	-1024	-768	-1	-1	-1	-1	4		0	0						Untertest1.avi	0	880	547	72	111				0	Content		-72	-111	9449244	3543479819
9466	09:26:30.927	00:00:09.465	568	-1024	-768	-1	-1	-1	-1	4	-1024	-768	-1	-1	-1	-1	4		0	0						Untertest1.avi	0	880	547	72	111				0	Content		-72	-111	9465984	3543496559
9483	09:26:30.944	00:00:09.482	569	-1024	-768	-1	-1	-1	-1	4	-1024	-768	-1	-1	-1	-1	4		0	0						Untertest1.avi	0	880	547	72	111				0	Content		-72	-111	9482606	3543513181
9499	09:26:30.960	00:00:09.499	570	-1024	-768	-1	-1	-1	-1	4	-1024	-768	-1	-1	-1	-1	4		0	0						Untertest1.avi	0	880	547	72	111				0	Content		-72	-111	9499356	3543529931
9516	09:26:30.977	00:00:09.515	571	-1024	-768	-1	-1	-1	-1	4	-1024	-768	-1	-1	-1	-1	4		0	0						Untertest1.avi	0	880	547	72	111				0	Content		-72	-111	9515980	3543546555
9533	09:26:30.994	00:00:09.532	572	-1024	-768	-1	-1	-1	-1	4	-1024	-768	-1	-1	-1	-1	4		0	0						Untertest1.avi	0	880	547	72	111				0	Content		-72	-111	9532607	3543563182
9549	09:26:31.010	00:00:09.549	573	-1024	-768	-1	-1	-1	-1	4	-1024	-768	-1	-1	-1	-1	4		0	0						Untertest1.avi	0	880	547	72	111				0	Content		-72	-111	9549274	3543579849
9566	09:26:31.027	00:00:09.565	574	-1024	-768	-1	-1	-1	-1	4	-1024	-768	-1	-1	-1	-1	4		0	0						Untertest1.avi	0	880	547	72	111				0	Content		-72	-111	9565859	3543596434
9583	09:26:31.044	00:00:09.582	575	-1024	-768	-1	-1	-1	-1	4	-1024	-768	-1	-1	-1	-1	4		0	0						Untertest1.avi	0	880	547	72	111				0	Content		-72	-111	9582610	3543613185
9599	09:26:31.060	00:00:09.599	576	-1024	-768	-1	-1	-1	-1	4	-1024	-768	-1	-1	-1	-1	4		0	0						Untertest1.avi	0	880	547	72	111				0	Content		-72	-111	9599249	3543629824
9616	09:26:31.077	00:00:09.615	577	-1024	-768	-1	-1	-1	-1	4	-1024	-768	-1	-1	-1	-1	4		0	0						Untertest1.avi	0	880	547	72	111				0	Content		-72	-111	9615864	3543646439
9632	09:26:31.093	00:00:09.632	578	-1024	-768	-1	-1	-1	-1	4	-1024	-768	-1	-1	-1	-1	4		0	0						Untertest1.avi	0	880	547	72	111				0	Content		-72	-111	9632489	3543663064
9650	09:26:31.111	00:00:09.649	579	-1024	-768	-1	-1	-1	-1	4	-1024	-768	-1	-1	-1	-1	4		0	0						Untertest1.avi	0	880	547	72	111				0	Content		-72	-111	9649864	3543680439
9665	09:26:31.126	00:00:09.665	580	-1024	-768	-1	-1	-1	-1	4	-1024	-768	-1	-1	-1	-1	4		0	0						Untertest1.avi	0	880	547	72	111				0	Content		-72	-111	9665253	3543695828
9682	09:26:31.143	00:00:09.682	581	-1024	-768	-1	-1	-1	-1	4	-1024	-768	-1	-1	-1	-1	4		0	0						Untertest1.avi	0	880	547	72	111				0	Content		-72	-111	9682492	3543713067
9699	09:26:31.160	00:00:09.698	582	-1024	-768	-1	-1	-1	-1	4	-1024	-768	-1	-1	-1	-1	4		0	0						Untertest1.avi	0	880	547	72	111				0	Content		-72	-111	9698614	3543729189
9715	09:26:31.176	00:00:09.715	583	-1024	-768	-1	-1	-1	-1	4	-1024	-768	-1	-1	-1	-1	4		0	0						Untertest1.avi	0	880	547	72	111				0	Content		-72	-111	9715251	3543745826
9732	09:26:31.193	00:00:09.731	584	-1024	-768	-1	-1	-1	-1	4	-1024	-768	-1	-1	-1	-1	4		0	0						Untertest1.avi	0	880	547	72	111				0	Content		-72	-111	9731866	3543762441
9748	09:26:31.209	00:00:09.748	585	-1024	-768	-1	-1	-1	-1	4	-1024	-768	-1	-1	-1	-1	4		0	0						Untertest1.avi	0	880	547	72	111				0	Content		-72	-111	9748491	3543779066
9766	09:26:31.227	00:00:09.765	586	-1024	-768	-1	-1	-1	-1	4	-1024	-768	-1	-1	-1	-1	4		0	0						Untertest1.avi	0	880	547	72	111				0	Content		-72	-111	9765687	3543796262
9783	09:26:31.244	00:00:09.783	587	-1024	-768	-1	-1	-1	-1	4	-1024	-768	-1	-1	-1	-1	4		0	0						Untertest1.avi	0	880	547	72	111				0	Content		-72	-111	9783061	3543813636
9800	09:26:31.261	00:00:09.800	588	-1024	-768	-1	-1	-1	-1	4	-1024	-768	-1	-1	-1	-1	4		0	0						Untertest1.avi	0	880	547	72	111				0	Content		-72	-111	9800313	3543830888
9815	09:26:31.276	00:00:09.815	589	-1024	-768	-1	-1	-1	-1	4	-1024	-768	-1	-1	-1	-1	4		0	0						Untertest1.avi	0	880	547	72	111				0	Content		-72	-111	9815114	3543845689
9832	09:26:31.293	00:00:09.831	590	-1024	-768	-1	-1	-1	-1	4	-1024	-768	-1	-1	-1	-1	4		0	0						Untertest1.avi	0	880	547	72	111				0	Content		-72	-111	9831866	3543862441
9848	09:26:31.309	00:00:09.848	591	-1024	-768	-1	-1	-1	-1	4	-1024	-768	-1	-1	-1	-1	4		0	0						Untertest1.avi	0	880	547	72	111				0	Content		-72	-111	9848490	3543879065
9865	09:26:31.326	00:00:09.865	592	-1024	-768	-1	-1	-1	-1	4	-1024	-768	-1	-1	-1	-1	4		0	0						Untertest1.avi	0	880	547	72	111				0	Content		-72	-111	9865114	3543895689
9882	09:26:31.343	00:00:09.881	593	-1024	-768	-1	-1	-1	-1	4	-1024	-768	-1	-1	-1	-1	4		0	0						Untertest1.avi	0	880	547	72	111				0	Content		-72	-111	9881738	3543912313
9898	09:26:31.359	00:00:09.898	594	-1024	-768	-1	-1	-1	-1	4	-1024	-768	-1	-1	-1	-1	4		0	0						Untertest1.avi	0	880	547	72	111				0	Content		-72	-111	9898488	3543929063
9916	09:26:31.377	00:00:09.915	595	-1024	-768	-1	-1	-1	-1	4	-1024	-768	-1	-1	-1	-1	4		0	0						Untertest1.avi	0	880	547	72	111				0	Content		-72	-111	9915558	3543946133
9933	09:26:31.394	00:00:09.932	596	-1024	-768	-1	-1	-1	-1	4	-1024	-768	-1	-1	-1	-1	4		0	0						Untertest1.avi	0	880	547	72	111				0	Content		-72	-111	9932933	3543963508
9950	09:26:31.411	00:00:09.950	597	-1024	-768	-1	-1	-1	-1	4	-1024	-768	-1	-1	-1	-1	4		0	0						Untertest1.avi	0	880	547	72	111				0	Content		-72	-111	9950308	3543980883
9965	09:26:31.426	00:00:09.965	598	-1024	-768	-1	-1	-1	-1	4	-1024	-768	-1	-1	-1	-1	4		0	0						Untertest1.avi	0	880	547	72	111				0	Content		-72	-111	9965113	3543995688
9982	09:26:31.443	00:00:09.981	599	-1024	-768	-1	-1	-1	-1	4	-1024	-768	-1	-1	-1	-1	4		0	0						Untertest1.avi	0	880	547	72	111				0	Content		-72	-111	9981739	3544012314
9998	09:26:31.459	00:00:09.998	600	-1024	-768	-1	-1	-1	-1	4	-1024	-768	-1	-1	-1	-1	4		0	0						Untertest1.avi	0	880	547	72	111				0	Content		-72	-111	9998487	3544029062
10015	09:26:31.476	00:00:10.015	601	-1024	-768	-1	-1	-1	-1	4	-1024	-768	-1	-1	-1	-1	4		0	0						Untertest1.avi	0	880	547	72	111				0	Content		-72	-111	10015112	3544045687
10032	09:26:31.493	00:00:10.031	602	-1024	-768	-1	-1	-1	-1	4	-1024	-768	-1	-1	-1	-1	4		0	0						Untertest1.avi	0	880	547	72	111				0	Content		-72	-111	10031736	3544062311
10048	09:26:31.509	00:00:10.048	603	-1024	-768	-1	-1	-1	-1	4	-1024	-768	-1	-1	-1	-1	4		0	0						Untertest1.avi	0	880	547	72	111				0	Content		-72	-111	10048360	3544078935
10065	09:26:31.526	00:00:10.065	604	-1024	-768	-1	-1	-1	-1	4	-1024	-768	-1	-1	-1	-1	4		0	0						Untertest1.avi	0	880	547	72	111				0	Content		-72	-111	10065430	3544096005
10083	09:26:31.544	00:00:10.082	605	-1024	-768	-1	-1	-1	-1	4	-1024	-768	-1	-1	-1	-1	4		0	0						Untertest1.avi	0	880	547	72	111				0	Content		-72	-111	10082806	3544113381
10100	09:26:31.561	00:00:10.100	606	-1024	-768	-1	-1	-1	-1	4	-1024	-768	-1	-1	-1	-1	4		0	0						Untertest1.avi	0	880	547	72	111				0	Content		-72	-111	10100179	3544130754
10115	09:26:31.576	00:00:10.114	607	-1024	-768	-1	-1	-1	-1	4	-1024	-768	-1	-1	-1	-1	4		0	0						Untertest1.avi	0	880	547	72	111				0	Content		-72	-111	10114983	3544145558
10132	09:26:31.593	00:00:10.131	608	-1024	-768	-1	-1	-1	-1	4	-1024	-768	-1	-1	-1	-1	4		0	0						Untertest1.avi	0	880	547	72	111				0	Content		-72	-111	10131609	3544162184
10148	09:26:31.609	00:00:10.148	609	-1024	-768	-1	-1	-1	-1	4	-1024	-768	-1	-1	-1	-1	4		0	0						Untertest1.avi	0	880	547	72	111				0	Content		-72	-111	10148356	3544178931
10165	09:26:31.626	00:00:10.164	610	-1024	-768	-1	-1	-1	-1	4	-1024	-768	-1	-1	-1	-1	4		0	0						Untertest1.avi	0	880	547	72	111				0	Content		-72	-111	10164985	3544195560
10182	09:26:31.643	00:00:10.181	611	-1024	-768	-1	-1	-1	-1	4	-1024	-768	-1	-1	-1	-1	4		0	0						Untertest1.avi	0	880	547	72	111				0	Content		-72	-111	10181607	3544212182
10198	09:26:31.659	00:00:10.198	612	-1024	-768	-1	-1	-1	-1	4	-1024	-768	-1	-1	-1	-1	4		0	0						Untertest1.avi	0	880	547	72	111				0	Content		-72	-111	10198238	3544228813
10215	09:26:31.676	00:00:10.215	613	-1024	-768	-1	-1	-1	-1	4	-1024	-768	-1	-1	-1	-1	4		0	0						Untertest1.avi	0	880	547	72	111				0	Content		-72	-111	10215430	3544246005
10233	09:26:31.694	00:00:10.232	614	-1024	-768	-1	-1	-1	-1	4	-1024	-768	-1	-1	-1	-1	4		0	0						Untertest1.avi	0	880	547	72	111				0	Content		-72	-111	10232803	3544263378
10250	09:26:31.711	00:00:10.250	615	-1024	-768	-1	-1	-1	-1	4	-1024	-768	-1	-1	-1	-1	4		0	0						Untertest1.avi	0	880	547	72	111				0	Content		-72	-111	10250049	3544280624
10265	09:26:31.726	00:00:10.264	616	-1024	-768	-1	-1	-1	-1	4	-1024	-768	-1	-1	-1	-1	4		0	0						Untertest1.avi	0	880	547	72	111				0	Content		-72	-111	10264854	3544295429
10282	09:26:31.743	00:00:10.281	617	-1024	-768	-1	-1	-1	-1	4	-1024	-768	-1	-1	-1	-1	4		0	0						Untertest1.avi	0	880	547	72	111				0	Content		-72	-111	10281604	3544312179
10298	09:26:31.759	00:00:10.298	618	-1024	-768	-1	-1	-1	-1	4	-1024	-768	-1	-1	-1	-1	4		0	0						Untertest1.avi	0	880	547	72	111				0	Content		-72	-111	10298228	3544328803
10315	09:26:31.776	00:00:10.314	619	-1024	-768	-1	-1	-1	-1	4	-1024	-768	-1	-1	-1	-1	4		0	0						Untertest1.avi	0	880	547	72	111				0	Content		-72	-111	10314977	3544345552
10331	09:26:31.792	00:00:10.331	620	-1024	-768	-1	-1	-1	-1	4	-1024	-768	-1	-1	-1	-1	4		0	0						Untertest1.avi	0	880	547	72	111				0	Content		-72	-111	10331474	3544362049
10348	09:26:31.809	00:00:10.348	621	-1024	-768	-1	-1	-1	-1	4	-1024	-768	-1	-1	-1	-1	4		0	0						Untertest1.avi	0	880	547	72	111				0	Content		-72	-111	10348103	3544378678
10365	09:26:31.826	00:00:10.365	622	-1024	-768	-1	-1	-1	-1	4	-1024	-768	-1	-1	-1	-1	4		0	0						Untertest1.avi	0	880	547	72	111				0	Content		-72	-111	10365295	3544395870
10383	09:26:31.844	00:00:10.382	623	-1024	-768	-1	-1	-1	-1	4	-1024	-768	-1	-1	-1	-1	4		0	0						Untertest1.avi	0	880	547	72	111				0	Content		-72	-111	10382684	3544413259
10400	09:26:31.861	00:00:10.399	624	-1024	-768	-1	-1	-1	-1	4	-1024	-768	-1	-1	-1	-1	4		0	0						Untertest1.avi	0	880	547	72	111				0	Content		-72	-111	10399922	3544430497
10415	09:26:31.876	00:00:10.414	625	-1024	-768	-1	-1	-1	-1	4	-1024	-768	-1	-1	-1	-1	4		0	0						Untertest1.avi	0	880	547	72	111				0	Content		-72	-111	10414850	3544445425
10431	09:26:31.892	00:00:10.431	626	-1024	-768	-1	-1	-1	-1	4	-1024	-768	-1	-1	-1	-1	4		0	0						Untertest1.avi	0	880	547	72	111				0	Content		-72	-111	10431469	3544462044
10448	09:26:31.909	00:00:10.448	627	-1024	-768	-1	-1	-1	-1	4	-1024	-768	-1	-1	-1	-1	4		0	0						Untertest1.avi	0	880	547	72	111				0	Content		-72	-111	10448224	3544478799
10465	09:26:31.926	00:00:10.464	628	-1024	-768	-1	-1	-1	-1	4	-1024	-768	-1	-1	-1	-1	4		0	0						Untertest1.avi	0	880	547	72	111				0	Content		-72	-111	10464844	3544495419
10482	09:26:31.943	00:00:10.481	629	-1024	-768	-1	-1	-1	-1	4	-1024	-768	-1	-1	-1	-1	4		0	0						Untertest1.avi	0	880	547	72	111				0	Content		-72	-111	10481834	3544512409
10499	09:26:31.960	00:00:10.498	630	-1024	-768	-1	-1	-1	-1	4	-1024	-768	-1	-1	-1	-1	4		0	0						Untertest1.avi	0	880	547	72	111				0	Content		-72	-111	10498588	3544529163
10515	09:26:31.976	00:00:10.515	631	-1024	-768	-1	-1	-1	-1	4	-1024	-768	-1	-1	-1	-1	4		0	0						Untertest1.avi	0	880	547	72	111				0	Content		-72	-111	10515257	3544545832
10532	09:26:31.993	00:00:10.531	632	-820,9031	-135,4206	0,5833694	0,7444787	387,8852	3,441028	0	-1024	-768	-1	-1	-1	-1	4	8	-821	-135						Untertest1.avi	0	880	547	72	111	-693	-151	33	0	Content		-893	-246	10531968	3544562543
10549	09:26:32.010	00:00:10.548	633	-1024	-768	-1	-1	-1	-1	4	-422,2953	53,853	0,4662581	0,7306681	403,4103	3,370119	0	8	-422	54						Untertest1.avi	0	880	547	72	111	-693	-151	33	0	Content		-494	-57	10548789	3544579364
10565	09:26:32.026	00:00:10.565	634	-1024	-768	-1	-1	-1	-1	4	-1024	-768	-1	-1	-1	-1	4		0	0						Untertest1.avi	0	880	547	72	111				0	Content		-72	-111	10565345	3544595920
10582	09:26:32.043	00:00:10.581	635	-1024	-768	-1	-1	-1	-1	4	-1024	-768	-1	-1	-1	-1	4		0	0						Untertest1.avi	0	880	547	72	111				0	Content		-72	-111	10581970	3544612545
10599	09:26:32.060	00:00:10.598	636	-1024	-768	-1	-1	-1	-1	4	-1024	-768	-1	-1	-1	-1	4		0	0						Untertest1.avi	0	880	547	72	111				0	Content		-72	-111	10598719	3544629294
10615	09:26:32.076	00:00:10.615	637	-1024	-768	-1	-1	-1	-1	4	-1024	-768	-1	-1	-1	-1	4		0	0						Untertest1.avi	0	880	547	72	111				0	Content		-72	-111	10615345	3544645920
10632	09:26:32.093	00:00:10.631	638	-1024	-768	-1	-1	-1	-1	4	-1024	-768	-1	-1	-1	-1	4		0	0						Untertest1.avi	0	880	547	72	111				0	Content		-72	-111	10631970	3544662545
10649	09:26:32.110	00:00:10.648	639	-1024	-768	-1	-1	-1	-1	4	-1024	-768	-1	-1	-1	-1	4		0	0						Untertest1.avi	0	880	547	72	111				0	Content		-72	-111	10648722	3544679297
10665	09:26:32.126	00:00:10.665	640	-1024	-768	-1	-1	-1	-1	4	-1024	-768	-1	-1	-1	-1	4		0	0						Untertest1.avi	0	880	547	72	111				0	Content		-72	-111	10665347	3544695922
10682	09:26:32.143	00:00:10.682	641	-1024	-768	-1	-1	-1	-1	4	-1024	-768	-1	-1	-1	-1	4		0	0						Untertest1.avi	0	880	547	72	111				0	Content		-72	-111	10682181	3544712756
10699	09:26:32.160	00:00:10.698	642	-1024	-768	-1	-1	-1	-1	4	-1024	-768	-1	-1	-1	-1	4		0	0						Untertest1.avi	0	880	547	72	111				0	Content		-72	-111	10698600	3544729175
10715	09:26:32.176	00:00:10.715	643	-1024	-768	-1	-1	-1	-1	4	-1024	-768	-1	-1	-1	-1	4		0	0						Untertest1.avi	0	880	547	72	111				0	Content		-72	-111	10715281	3544745856
10732	09:26:32.193	00:00:10.731	644	-1024	-768	-1	-1	-1	-1	4	-1024	-768	-1	-1	-1	-1	4		0	0						Untertest1.avi	0	880	547	72	111				0	Content		-72	-111	10731950	3544762525
10749	09:26:32.210	00:00:10.748	645	-1024	-768	-1	-1	-1	-1	4	-1024	-768	-1	-1	-1	-1	4		0	0						Untertest1.avi	0	880	547	72	111				0	Content		-72	-111	10748598	3544779173
10765	09:26:32.226	00:00:10.765	646	-1024	-768	-1	-1	-1	-1	4	-1024	-768	-1	-1	-1	-1	4		0	0						Untertest1.avi	0	880	547	72	111				0	Content		-72	-111	10765350	3544795925
10782	09:26:32.243	00:00:10.781	647	-1024	-768	-1	-1	-1	-1	4	-1024	-768	-1	-1	-1	-1	4		0	0						Untertest1.avi	0	880	547	72	111				0	Content		-72	-111	10781974	3544812549
10799	09:26:32.260	00:00:10.798	648	-1024	-768	-1	-1	-1	-1	4	-1024	-768	-1	-1	-1	-1	4		0	0						Untertest1.avi	0	880	547	72	111				0	Content		-72	-111	10798643	3544829218
10815	09:26:32.276	00:00:10.815	649	-1024	-768	-1	-1	-1	-1	4	-1024	-768	-1	-1	-1	-1	4		0	0						Untertest1.avi	0	880	547	72	111				0	Content		-72	-111	10815222	3544845797
10832	09:26:32.293	00:00:10.831	650	-1024	-768	-1	-1	-1	-1	4	-1024	-768	-1	-1	-1	-1	4		0	0						Untertest1.avi	0	880	547	72	111				0	Content		-72	-111	10831911	3544862486
10849	09:26:32.310	00:00:10.848	651	-1024	-768	-1	-1	-1	-1	4	-1024	-768	-1	-1	-1	-1	4		0	0						Untertest1.avi	0	880	547	72	111				0	Content		-72	-111	10848580	3544879155
10865	09:26:32.326	00:00:10.865	652	-1024	-768	-1	-1	-1	-1	4	-1024	-768	-1	-1	-1	-1	4		0	0						Untertest1.avi	0	880	547	72	111				0	Content		-72	-111	10865226	3544895801
10882	09:26:32.343	00:00:10.881	653	-1024	-768	-1	-1	-1	-1	4	-1024	-768	-1	-1	-1	-1	4		0	0						Untertest1.avi	0	880	547	72	111				0	Content		-72	-111	10881728	3544912303
10899	09:26:32.360	00:00:10.898	654	-1024	-768	-1	-1	-1	-1	4	-1024	-768	-1	-1	-1	-1	4		0	0						Untertest1.avi	0	880	547	72	111				0	Content		-72	-111	10898549	3544929124
10915	09:26:32.376	00:00:10.914	655	-408,3001	-83,94124	0,4842461	0,7025307	465,7615	3,971256	3	-219,0463	236,1458	0,5074188	0,7027301	384,108	3,225919	1	9	-219	236						Untertest1.avi	0	880	547	72	111	-299	104	250	0	Content		-291	125	10914977	3544945552
10932	09:26:32.393	00:00:10.931	656	-1024	-768	-1	-1	-1	-1	4	-1024	-768	-1	-1	-1	-1	4	9	0	0						Untertest1.avi	0	880	547	72	111	-299	104	250	0	Content		-72	-111	10931729	3544962304
10948	09:26:32.409	00:00:10.948	657	-1024	-768	-1	-1	-1	-1	4	-1024	-768	-1	-1	-1	-1	4	9	0	0						Untertest1.avi	0	880	547	72	111	-299	104	250	0	Content		-72	-111	10948354	3544978929
10965	09:26:32.426	00:00:10.965	658	-396,4296	-100,8541	0,4858072	0,7027375	465,7615	3,942295	3	-211,7928	224,3842	0,5088033	0,7029362	384,4311	3,202553	1	9	-212	224						Untertest1.avi	0	880	547	72	111	-299	104	250	0	Content		-284	113	10965104	3544995679
10982	09:26:32.443	00:00:10.981	659	-435,703	-110,6887	0,4865108	0,7036906	465,7615	3,979856	3	-237,4129	217,9599	0,5091397	0,7038863	385,4784	3,236555	1	9	-237	218						Untertest1.avi	0	880	547	72	111	-299	104	250	0	Content		-309	107	10981729	3545012304
10998	09:26:32.459	00:00:10.998	660	-445,4034	-116,3612	0,4874325	0,7049133	465,7615	3,941566	3	-243,4646	214,9808	0,5101762	0,7051113	384,9851	3,20201	1	9	-243	215						Untertest1.avi	0	880	547	72	111	-299	104	250	0	Content		-315	104	10998345	3545028920
11015	09:26:32.476	00:00:11.014	661	-418,7666	-127,2591	0,4885139	0,7062513	465,7615	4,005642	3	-221,0302	214,3276	0,5114848	0,7064532	384,1154	3,241131	1	9	-221	214						Untertest1.avi	0	880	547	72	111	-299	104	250	0	Content		-293	103	11014728	3545045303
11032	09:26:32.493	00:00:11.031	662	-191,6864	222,6061	0,5124465	0,7075702	384,5981	3,209961	3	-241,3126	205,1847	0,5124664	0,7075645	384,5981	3,215806	1	9	-241	205						Untertest1.avi	0	880	547	72	111	-299	104	250	0	Content		-313	94	11031729	3545062304
11048	09:26:32.509	00:00:11.048	663	-172,668	247,1652	0,5141693	0,7084333	383,6443	3,22001	3	-220,6246	231,4007	0,5141892	0,7084275	383,6443	3,225006	1	9	-221	231						Untertest1.avi	0	880	547	72	111	-299	104	250	0	Content		-293	120	11048479	3545079054
11065	09:26:32.526	00:00:11.065	664	-151,3241	237,2377	0,5157311	0,7089307	383,0149	3,256945	3	-198,1256	221,2662	0,5157511	0,7089249	383,0149	3,261988	1	9	-198	221						Untertest1.avi	0	880	547	72	111	-299	104	250	0	Content		-270	110	11065104	3545095679
11081	09:26:32.542	00:00:11.081	665	-191,1727	230,7362	0,5162467	0,7089948	386,2346	3,296335	3	-240,8279	213,6364	0,5162663	0,7089891	386,2346	3,302326	1	9	-241	214						Untertest1.avi	0	880	547	72	111	-299	104	250	0	Content		-313	103	11081358	3545111933
11098	09:26:32.559	00:00:11.097	666	-184,6645	228,7894	0,5173631	0,7088437	388,2214	3,324238	3	-233,9732	211,7968	0,5173827	0,708838	388,2214	3,330176	1	9	-234	212						Untertest1.avi	0	880	547	72	111	-299	104	250	0	Content		-306	101	11097984	3545128559
11115	09:26:32.576	00:00:11.114	667	-170,6575	232,9645	0,5212108	0,7083236	382,0775	3,287779	3	-218,6897	216,2913	0,5212309	0,7083178	382,0775	3,293325	1	9	-219	216						Untertest1.avi	0	880	547	72	111	-299	104	250	0	Content		-291	105	11114609	3545145184
11132	09:26:32.593	00:00:11.131	668	-1024	-768	-1	-1	-1	-1	4	-251,1618	164,2768	0,520966	0,7077032	388,8937	3,399593	0	9	-251	164						Untertest1.avi	0	880	547	72	111	-299	104	250	0	Content		-323	53	11131735	3545162310
11148	09:26:32.609	00:00:11.148	669	-1024	-768	-1	-1	-1	-1	4	-308,7884	132,9095	0,5209733	0,7069894	394,8558	3,307454	0	9	-309	133						Untertest1.avi	0	880	547	72	111	-299	104	250	0	Content		-381	22	11148478	3545179053
11165	09:26:32.626	00:00:11.165	670	-1024	-768	-1	-1	-1	-1	4	-1024	-768	-1	-1	-1	-1	4		0	0						Untertest1.avi	0	880	547	72	111				0	Content		-72	-111	11165103	3545195678
11182	09:26:32.643	00:00:11.181	671	-1024	-768	-1	-1	-1	-1	4	-1024	-768	-1	-1	-1	-1	4		0	0						Untertest1.avi	0	880	547	72	111				0	Content		-72	-111	11181611	3545212186
11198	09:26:32.659	00:00:11.198	672	-1024	-768	-1	-1	-1	-1	4	-1024	-768	-1	-1	-1	-1	4		0	0						Untertest1.avi	0	880	547	72	111				0	Content		-72	-111	11198360	3545228935
11215	09:26:32.676	00:00:11.214	673	-1024	-768	-1	-1	-1	-1	4	-1024	-768	-1	-1	-1	-1	4		0	0						Untertest1.avi	0	880	547	72	111				0	Content		-72	-111	11214808	3545245383
11232	09:26:32.693	00:00:11.231	674	-1024	-768	-1	-1	-1	-1	4	-1024	-768	-1	-1	-1	-1	4		0	0						Untertest1.avi	0	880	547	72	111				0	Content		-72	-111	11231558	3545262133
11248	09:26:32.709	00:00:11.248	675	-1024	-768	-1	-1	-1	-1	4	-1024	-768	-1	-1	-1	-1	4		0	0						Untertest1.avi	0	880	547	72	111				0	Content		-72	-111	11248235	3545278810
11265	09:26:32.726	00:00:11.264	676	-1024	-768	-1	-1	-1	-1	4	-1024	-768	-1	-1	-1	-1	4		0	0						Untertest1.avi	0	880	547	72	111				0	Content		-72	-111	11264984	3545295559
11282	09:26:32.743	00:00:11.281	677	-1024	-768	-1	-1	-1	-1	4	-1024	-768	-1	-1	-1	-1	4		0	0						Untertest1.avi	0	880	547	72	111				0	Content		-72	-111	11281610	3545312185
11298	09:26:32.759	00:00:11.298	678	-1024	-768	-1	-1	-1	-1	4	-1024	-768	-1	-1	-1	-1	4		0	0						Untertest1.avi	0	880	547	72	111				0	Content		-72	-111	11298236	3545328811
11315	09:26:32.776	00:00:11.314	679	-1024	-768	-1	-1	-1	-1	4	-1024	-768	-1	-1	-1	-1	4		0	0						Untertest1.avi	0	880	547	72	111				0	Content		-72	-111	11314990	3545345565
11331	09:26:32.792	00:00:11.331	680	-1024	-768	-1	-1	-1	-1	4	-1024	-768	-1	-1	-1	-1	4		0	0						Untertest1.avi	0	880	547	72	111				0	Content		-72	-111	11331483	3545362058
11348	09:26:32.809	00:00:11.347	681	-1024	-768	-1	-1	-1	-1	4	-1024	-768	-1	-1	-1	-1	4		0	0						Untertest1.avi	0	880	547	72	111				0	Content		-72	-111	11347990	3545378565
11365	09:26:32.826	00:00:11.364	682	-1024	-768	-1	-1	-1	-1	4	-1024	-768	-1	-1	-1	-1	4		0	0						Untertest1.avi	0	880	547	72	111				0	Content		-72	-111	11364854	3545395429
11381	09:26:32.842	00:00:11.381	683	-1024	-768	-1	-1	-1	-1	4	-1024	-768	-1	-1	-1	-1	4		0	0						Untertest1.avi	0	880	547	72	111				0	Content		-72	-111	11381491	3545412066
11399	09:26:32.860	00:00:11.398	684	-1024	-768	-1	-1	-1	-1	4	-1024	-768	-1	-1	-1	-1	4		0	0						Untertest1.avi	0	880	547	72	111				0	Content		-72	-111	11398809	3545429384
11414	09:26:32.875	00:00:11.414	685	-1024	-768	-1	-1	-1	-1	4	-1024	-768	-1	-1	-1	-1	4		0	0						Untertest1.avi	0	880	547	72	111				0	Content		-72	-111	11414243	3545444818
11431	09:26:32.892	00:00:11.431	686	-1024	-768	-1	-1	-1	-1	4	-1024	-768	-1	-1	-1	-1	4		0	0						Untertest1.avi	0	880	547	72	111				0	Content		-72	-111	11431487	3545462062
11448	09:26:32.909	00:00:11.448	687	-1024	-768	-1	-1	-1	-1	4	-1024	-768	-1	-1	-1	-1	4		0	0						Untertest1.avi	0	880	547	72	111				0	Content		-72	-111	11448118	3545478693
11465	09:26:32.926	00:00:11.464	688	-1024	-768	-1	-1	-1	-1	4	-1024	-768	-1	-1	-1	-1	4		0	0						Untertest1.avi	0	880	547	72	111				0	Content		-72	-111	11464738	3545495313
11481	09:26:32.942	00:00:11.481	689	-1024	-768	-1	-1	-1	-1	4	-1024	-768	-1	-1	-1	-1	4		0	0						Untertest1.avi	0	880	547	72	111				0	Content		-72	-111	11481407	3545511982
11498	09:26:32.959	00:00:11.497	690	-1024	-768	-1	-1	-1	-1	4	-1024	-768	-1	-1	-1	-1	4		0	0						Untertest1.avi	0	880	547	72	111				0	Content		-72	-111	11497996	3545528571
11515	09:26:32.976	00:00:11.514	691	-1024	-768	-1	-1	-1	-1	4	-1024	-768	-1	-1	-1	-1	4		0	0						Untertest1.avi	0	880	547	72	111				0	Content		-72	-111	11514749	3545545324
11531	09:26:32.992	00:00:11.531	692	-1024	-768	-1	-1	-1	-1	4	-1024	-768	-1	-1	-1	-1	4		0	0						Untertest1.avi	0	880	547	72	111				0	Content		-72	-111	11531496	3545562071
11548	09:26:33.009	00:00:11.548	693	-1024	-768	-1	-1	-1	-1	4	-1024	-768	-1	-1	-1	-1	4		0	0						Untertest1.avi	0	880	547	72	111				0	Content		-72	-111	11548238	3545578813
11565	09:26:33.026	00:00:11.564	694	-1024	-768	-1	-1	-1	-1	4	-1024	-768	-1	-1	-1	-1	4		0	0						Untertest1.avi	0	880	547	72	111				0	Content		-72	-111	11564747	3545595322
11582	09:26:33.043	00:00:11.581	695	-1024	-768	-1	-1	-1	-1	4	-1024	-768	-1	-1	-1	-1	4		0	0						Untertest1.avi	0	880	547	72	111				0	Content		-72	-111	11581506	3545612081
11598	09:26:33.059	00:00:11.598	696	-1024	-768	-1	-1	-1	-1	4	-1024	-768	-1	-1	-1	-1	4		0	0						Untertest1.avi	0	880	547	72	111				0	Content		-72	-111	11598011	3545628586
11615	09:26:33.076	00:00:11.614	697	-1024	-768	-1	-1	-1	-1	4	-1024	-768	-1	-1	-1	-1	4		0	0						Untertest1.avi	0	880	547	72	111				0	Content		-72	-111	11614948	3545645523
11632	09:26:33.093	00:00:11.631	698	-1024	-768	-1	-1	-1	-1	4	-1024	-768	-1	-1	-1	-1	4		0	0						Untertest1.avi	0	880	547	72	111				0	Content		-72	-111	11631503	3545662078
11648	09:26:33.109	00:00:11.648	699	-1024	-768	-1	-1	-1	-1	4	-1024	-768	-1	-1	-1	-1	4		0	0						Untertest1.avi	0	880	547	72	111				0	Content		-72	-111	11648120	3545678695
11665	09:26:33.126	00:00:11.664	700	-1024	-768	-1	-1	-1	-1	4	-1024	-768	-1	-1	-1	-1	4		0	0						Untertest1.avi	0	880	547	72	111				0	Content		-72	-111	11664754	3545695329
11682	09:26:33.143	00:00:11.681	701	-1024	-768	-1	-1	-1	-1	4	-1024	-768	-1	-1	-1	-1	4		0	0						Untertest1.avi	0	880	547	72	111				0	Content		-72	-111	11681576	3545712151
11698	09:26:33.159	00:00:11.698	702	-1024	-768	-1	-1	-1	-1	4	-1024	-768	-1	-1	-1	-1	4		0	0						Untertest1.avi	0	880	547	72	111				0	Content		-72	-111	11698004	3545728579
11715	09:26:33.176	00:00:11.715	703	-1024	-768	-1	-1	-1	-1	4	-1024	-768	-1	-1	-1	-1	4		0	0						Untertest1.avi	0	880	547	72	111				0	Content		-72	-111	11715001	3545745576
11731	09:26:33.192	00:00:11.731	704	-1024	-768	-1	-1	-1	-1	4	-1024	-768	-1	-1	-1	-1	4		0	0						Untertest1.avi	0	880	547	72	111				0	Content		-72	-111	11731378	3545761953
11748	09:26:33.209	00:00:11.748	705	-1024	-768	-1	-1	-1	-1	4	-1024	-768	-1	-1	-1	-1	4		0	0						Untertest1.avi	0	880	547	72	111				0	Content		-72	-111	11748074	3545778649
11765	09:26:33.226	00:00:11.764	706	-1024	-768	-1	-1	-1	-1	4	-1024	-768	-1	-1	-1	-1	4		0	0						Untertest1.avi	0	880	547	72	111				0	Content		-72	-111	11764751	3545795326
11782	09:26:33.243	00:00:11.781	707	-1024	-768	-1	-1	-1	-1	4	-1024	-768	-1	-1	-1	-1	4		0	0						Untertest1.avi	0	880	547	72	111				0	Content		-72	-111	11781575	3545812150
11798	09:26:33.259	00:00:11.797	708	-1024	-768	-1	-1	-1	-1	4	-1024	-768	-1	-1	-1	-1	4		0	0						Untertest1.avi	0	880	547	72	111				0	Content		-72	-111	11797879	3545828454
11815	09:26:33.276	00:00:11.814	709	-1024	-768	-1	-1	-1	-1	4	-1024	-768	-1	-1	-1	-1	4		0	0						Untertest1.avi	0	880	547	72	111				0	Content		-72	-111	11814825	3545845400
11831	09:26:33.292	00:00:11.831	710	-1024	-768	-1	-1	-1	-1	4	-1024	-768	-1	-1	-1	-1	4		0	0						Untertest1.avi	0	880	547	72	111				0	Content		-72	-111	11831256	3545861831
11848	09:26:33.309	00:00:11.847	711	-1024	-768	-1	-1	-1	-1	4	-1024	-768	-1	-1	-1	-1	4		0	0						Untertest1.avi	0	880	547	72	111				0	Content		-72	-111	11847997	3545878572
11865	09:26:33.326	00:00:11.864	712	-1024	-768	-1	-1	-1	-1	4	-1024	-768	-1	-1	-1	-1	4		0	0						Untertest1.avi	0	880	547	72	111				0	Content		-72	-111	11864631	3545895206
11881	09:26:33.342	00:00:11.881	713	-1024	-768	-1	-1	-1	-1	4	-1024	-768	-1	-1	-1	-1	4		0	0						Untertest1.avi	0	880	547	72	111				0	Content		-72	-111	11881450	3545912025
11898	09:26:33.359	00:00:11.897	714	-1024	-768	-1	-1	-1	-1	4	-1024	-768	-1	-1	-1	-1	4		0	0						Untertest1.avi	0	880	547	72	111				0	Content		-72	-111	11897755	3545928330
11915	09:26:33.376	00:00:11.914	715	-1024	-768	-1	-1	-1	-1	4	-1024	-768	-1	-1	-1	-1	4		0	0						Untertest1.avi	0	880	547	72	111				0	Content		-72	-111	11914828	3545945403
11931	09:26:33.392	00:00:11.931	716	-1024	-768	-1	-1	-1	-1	4	-1024	-768	-1	-1	-1	-1	4		0	0						Untertest1.avi	0	880	547	72	111				0	Content		-72	-111	11931077	3545961652
11948	09:26:33.409	00:00:11.947	717	-1024	-768	-1	-1	-1	-1	4	-1024	-768	-1	-1	-1	-1	4		0	0						Untertest1.avi	0	880	547	72	111				0	Content		-72	-111	11947951	3545978526
11965	09:26:33.426	00:00:11.964	718	-1024	-768	-1	-1	-1	-1	4	-1024	-768	-1	-1	-1	-1	4		0	0						Untertest1.avi	0	880	547	72	111				0	Content		-72	-111	11964632	3545995207
11981	09:26:33.442	00:00:11.981	719	-1024	-768	-1	-1	-1	-1	4	-1024	-768	-1	-1	-1	-1	4		0	0						Untertest1.avi	0	880	547	72	111				0	Content		-72	-111	11981452	3546012027
11998	09:26:33.459	00:00:11.997	720	-1024	-768	-1	-1	-1	-1	4	-1024	-768	-1	-1	-1	-1	4		0	0						Untertest1.avi	0	880	547	72	111				0	Content		-72	-111	11997758	3546028333
12015	09:26:33.476	00:00:12.014	721	-1024	-768	-1	-1	-1	-1	4	-1024	-768	-1	-1	-1	-1	4		0	0						Untertest1.avi	0	880	547	72	111				0	Content		-72	-111	12014752	3546045327
12031	09:26:33.492	00:00:12.031	722	-1024	-768	-1	-1	-1	-1	4	-1024	-768	-1	-1	-1	-1	4		0	0						Untertest1.avi	0	880	547	72	111				0	Content		-72	-111	12031262	3546061837
12048	09:26:33.509	00:00:12.047	723	-1024	-768	-1	-1	-1	-1	4	-1024	-768	-1	-1	-1	-1	4		0	0						Untertest1.avi	0	880	547	72	111				0	Content		-72	-111	12047886	3546078461
12065	09:26:33.526	00:00:12.064	724	-1024	-768	-1	-1	-1	-1	4	-1024	-768	-1	-1	-1	-1	4		0	0						Untertest1.avi	0	880	547	72	111				0	Content		-72	-111	12064638	3546095213
12081	09:26:33.542	00:00:12.081	725	-1024	-768	-1	-1	-1	-1	4	-1024	-768	-1	-1	-1	-1	4		0	0						Untertest1.avi	0	880	547	72	111				0	Content		-72	-111	12081331	3546111906
12098	09:26:33.559	00:00:12.097	726	-1024	-768	-1	-1	-1	-1	4	-1024	-768	-1	-1	-1	-1	4		0	0						Untertest1.avi	0	880	547	72	111				0	Content		-72	-111	12097635	3546128210
12115	09:26:33.576	00:00:12.114	727	-1024	-768	-1	-1	-1	-1	4	-1024	-768	-1	-1	-1	-1	4		0	0						Untertest1.avi	0	880	547	72	111				0	Content		-72	-111	12114708	3546145283
12131	09:26:33.592	00:00:12.131	728	-1024	-768	-1	-1	-1	-1	4	-1024	-768	-1	-1	-1	-1	4		0	0						Untertest1.avi	0	880	547	72	111				0	Content		-72	-111	12131149	3546161724
12148	09:26:33.609	00:00:12.147	729	-1024	-768	-1	-1	-1	-1	4	-1024	-768	-1	-1	-1	-1	4		0	0						Untertest1.avi	0	880	547	72	111				0	Content		-72	-111	12147887	3546178462
12165	09:26:33.626	00:00:12.164	730	-1024	-768	-1	-1	-1	-1	4	-1024	-768	-1	-1	-1	-1	4		0	0						Untertest1.avi	0	880	547	72	111				0	Content		-72	-111	12164511	3546195086
12181	09:26:33.642	00:00:12.181	731	-1024	-768	-1	-1	-1	-1	4	-1024	-768	-1	-1	-1	-1	4		0	0						Untertest1.avi	0	880	547	72	111				0	Content		-72	-111	12181333	3546211908
12198	09:26:33.659	00:00:12.197	732	-1024	-768	-1	-1	-1	-1	4	-1024	-768	-1	-1	-1	-1	4		0	0						Untertest1.avi	0	880	547	72	111				0	Content		-72	-111	12197761	3546228336
12214	09:26:33.675	00:00:12.214	733	-1024	-768	-1	-1	-1	-1	4	-1024	-768	-1	-1	-1	-1	4		0	0						Untertest1.avi	0	880	547	72	111				0	Content		-72	-111	12214389	3546244964
12231	09:26:33.692	00:00:12.231	734	-1024	-768	-1	-1	-1	-1	4	-1024	-768	-1	-1	-1	-1	4		0	0						Untertest1.avi	0	880	547	72	111				0	Content		-72	-111	12231013	3546261588
12248	09:26:33.709	00:00:12.247	735	-1024	-768	-1	-1	-1	-1	4	-1024	-768	-1	-1	-1	-1	4		0	0						Untertest1.avi	0	880	547	72	111				0	Content		-72	-111	12247766	3546278341
12264	09:26:33.725	00:00:12.264	736	-1024	-768	-1	-1	-1	-1	4	-1024	-768	-1	-1	-1	-1	4		0	0						Untertest1.avi	0	880	547	72	111				0	Content		-72	-111	12264388	3546294963
12281	09:26:33.742	00:00:12.281	737	-1024	-768	-1	-1	-1	-1	4	-1024	-768	-1	-1	-1	-1	4		0	0						Untertest1.avi	0	880	547	72	111				0	Content		-72	-111	12281013	3546311588
12298	09:26:33.759	00:00:12.297	738	-1024	-768	-1	-1	-1	-1	4	-1024	-768	-1	-1	-1	-1	4		0	0						Untertest1.avi	0	880	547	72	111				0	Content		-72	-111	12297639	3546328214
12314	09:26:33.775	00:00:12.314	739	-1024	-768	-1	-1	-1	-1	4	-1024	-768	-1	-1	-1	-1	4		0	0						Untertest1.avi	0	880	547	72	111				0	Content		-72	-111	12314263	3546344838
12331	09:26:33.792	00:00:12.330	740	-1024	-768	-1	-1	-1	-1	4	-1024	-768	-1	-1	-1	-1	4		0	0						Untertest1.avi	0	880	547	72	111				0	Content		-72	-111	12330890	3546361465
12348	09:26:33.809	00:00:12.347	741	-1024	-768	-1	-1	-1	-1	4	-1024	-768	-1	-1	-1	-1	4		0	0						Untertest1.avi	0	880	547	72	111				0	Content		-72	-111	12347516	3546378091
12364	09:26:33.825	00:00:12.364	742	-1024	-768	-1	-1	-1	-1	4	-1024	-768	-1	-1	-1	-1	4		0	0						Untertest1.avi	0	880	547	72	111				0	Content		-72	-111	12364268	3546394843
12381	09:26:33.842	00:00:12.380	743	-1024	-768	-1	-1	-1	-1	4	-1024	-768	-1	-1	-1	-1	4		0	0						Untertest1.avi	0	880	547	72	111				0	Content		-72	-111	12380892	3546411467
12398	09:26:33.859	00:00:12.397	744	-1024	-768	-1	-1	-1	-1	4	-1024	-768	-1	-1	-1	-1	4		0	0						Untertest1.avi	0	880	547	72	111				0	Content		-72	-111	12397643	3546428218
12414	09:26:33.875	00:00:12.414	745	-1024	-768	-1	-1	-1	-1	4	-1024	-768	-1	-1	-1	-1	4		0	0						Untertest1.avi	0	880	547	72	111				0	Content		-72	-111	12414267	3546444842
12431	09:26:33.892	00:00:12.430	746	-1024	-768	-1	-1	-1	-1	4	-1024	-768	-1	-1	-1	-1	4		0	0						Untertest1.avi	0	880	547	72	111				0	Content		-72	-111	12430901	3546461476
12448	09:26:33.909	00:00:12.447	747	-1024	-768	-1	-1	-1	-1	4	-1024	-768	-1	-1	-1	-1	4		0	0						Untertest1.avi	0	880	547	72	111				0	Content		-72	-111	12447648	3546478223
12464	09:26:33.925	00:00:12.464	748	-1024	-768	-1	-1	-1	-1	4	-1024	-768	-1	-1	-1	-1	4		0	0						Untertest1.avi	0	880	547	72	111				0	Content		-72	-111	12464272	3546494847
12481	09:26:33.942	00:00:12.480	749	-1024	-768	-1	-1	-1	-1	4	-1024	-768	-1	-1	-1	-1	4		0	0						Untertest1.avi	0	880	547	72	111				0	Content		-72	-111	12480899	3546511474
12498	09:26:33.959	00:00:12.497	750	-1024	-768	-1	-1	-1	-1	4	-1024	-768	-1	-1	-1	-1	4		0	0						Untertest1.avi	0	880	547	72	111				0	Content		-72	-111	12497524	3546528099
12514	09:26:33.975	00:00:12.514	751	-1024	-768	-1	-1	-1	-1	4	-1024	-768	-1	-1	-1	-1	4		0	0						Untertest1.avi	0	880	547	72	111				0	Content		-72	-111	12514275	3546544850
12531	09:26:33.992	00:00:12.530	752	-1024	-768	-1	-1	-1	-1	4	-1024	-768	-1	-1	-1	-1	4		0	0						Untertest1.avi	0	880	547	72	111				0	Content		-72	-111	12530902	3546561477
12548	09:26:34.009	00:00:12.547	753	-1024	-768	-1	-1	-1	-1	4	-1024	-768	-1	-1	-1	-1	4		0	0						Untertest1.avi	0	880	547	72	111				0	Content		-72	-111	12547529	3546578104
12564	09:26:34.025	00:00:12.564	754	-1024	-768	-1	-1	-1	-1	4	-1024	-768	-1	-1	-1	-1	4		0	0						Untertest1.avi	0	880	547	72	111				0	Content		-72	-111	12564279	3546594854
12581	09:26:34.042	00:00:12.580	755	-1024	-768	-1	-1	-1	-1	4	-1024	-768	-1	-1	-1	-1	4		0	0						Untertest1.avi	0	880	547	72	111				0	Content		-72	-111	12580903	3546611478
12598	09:26:34.059	00:00:12.597	756	-1024	-768	-1	-1	-1	-1	4	-1024	-768	-1	-1	-1	-1	4		0	0						Untertest1.avi	0	880	547	72	111				0	Content		-72	-111	12597528	3546628103
12614	09:26:34.075	00:00:12.614	757	-1024	-768	-1	-1	-1	-1	4	-1024	-768	-1	-1	-1	-1	4		0	0						Untertest1.avi	0	880	547	72	111				0	Content		-72	-111	12614163	3546644738
12631	09:26:34.092	00:00:12.630	758	-1024	-768	-1	-1	-1	-1	4	-1024	-768	-1	-1	-1	-1	4		0	0						Untertest1.avi	0	880	547	72	111				0	Content		-72	-111	12630782	3546661357
12648	09:26:34.109	00:00:12.647	759	-1024	-768	-1	-1	-1	-1	4	-1024	-768	-1	-1	-1	-1	4		0	0						Untertest1.avi	0	880	547	72	111				0	Content		-72	-111	12647531	3546678106
12664	09:26:34.125	00:00:12.664	760	-1024	-768	-1	-1	-1	-1	4	-1024	-768	-1	-1	-1	-1	4		0	0						Untertest1.avi	0	880	547	72	111				0	Content		-72	-111	12664165	3546694740
12681	09:26:34.142	00:00:12.680	761	-1024	-768	-1	-1	-1	-1	4	-1024	-768	-1	-1	-1	-1	4		0	0						Untertest1.avi	0	880	547	72	111				0	Content		-72	-111	12680781	3546711356
12697	09:26:34.158	00:00:12.697	762	-1024	-768	-1	-1	-1	-1	4	-1024	-768	-1	-1	-1	-1	4		0	0						Untertest1.avi	0	880	547	72	111				0	Content		-72	-111	12697408	3546727983
12714	09:26:34.175	00:00:12.714	763	-1024	-768	-1	-1	-1	-1	4	-1024	-768	-1	-1	-1	-1	4		0	0						Untertest1.avi	0	880	547	72	111				0	Content		-72	-111	12714160	3546744735
12731	09:26:34.192	00:00:12.730	764	-1024	-768	-1	-1	-1	-1	4	-1024	-768	-1	-1	-1	-1	4		0	0						Untertest1.avi	0	880	547	72	111				0	Content		-72	-111	12730784	3546761359
12747	09:26:34.208	00:00:12.747	765	-1024	-768	-1	-1	-1	-1	4	-1024	-768	-1	-1	-1	-1	4		0	0						Untertest1.avi	0	880	547	72	111				0	Content		-72	-111	12747408	3546777983
12764	09:26:34.225	00:00:12.764	766	-1024	-768	-1	-1	-1	-1	4	-1024	-768	-1	-1	-1	-1	4		0	0						Untertest1.avi	0	880	547	72	111				0	Content		-72	-111	12764163	3546794738
12781	09:26:34.242	00:00:12.780	767	-1024	-768	-1	-1	-1	-1	4	-1024	-768	-1	-1	-1	-1	4		0	0						Untertest1.avi	0	880	547	72	111				0	Content		-72	-111	12780786	3546811361
12797	09:26:34.258	00:00:12.797	768	-1024	-768	-1	-1	-1	-1	4	-1024	-768	-1	-1	-1	-1	4		0	0						Untertest1.avi	0	880	547	72	111				0	Content		-72	-111	12797410	3546827985
12814	09:26:34.275	00:00:12.814	769	-1024	-768	-1	-1	-1	-1	4	-1024	-768	-1	-1	-1	-1	4		0	0						Untertest1.avi	0	880	547	72	111				0	Content		-72	-111	12814037	3546844612
12831	09:26:34.292	00:00:12.830	770	-1024	-768	-1	-1	-1	-1	4	-1024	-768	-1	-1	-1	-1	4		0	0						Untertest1.avi	0	880	547	72	111				0	Content		-72	-111	12830722	3546861297
12847	09:26:34.308	00:00:12.847	771	-1024	-768	-1	-1	-1	-1	4	-1024	-768	-1	-1	-1	-1	4		0	0						Untertest1.avi	0	880	547	72	111				0	Content		-72	-111	12847391	3546877966
12864	09:26:34.325	00:00:12.864	772	-1024	-768	-1	-1	-1	-1	4	-1024	-768	-1	-1	-1	-1	4		0	0						Untertest1.avi	0	880	547	72	111				0	Content		-72	-111	12864099	3546894674
12881	09:26:34.342	00:00:12.880	773	-1024	-768	-1	-1	-1	-1	4	-1024	-768	-1	-1	-1	-1	4		0	0						Untertest1.avi	0	880	547	72	111				0	Content		-72	-111	12880661	3546911236
12897	09:26:34.358	00:00:12.897	774	-1024	-768	-1	-1	-1	-1	4	-1024	-768	-1	-1	-1	-1	4		0	0						Untertest1.avi	0	880	547	72	111				0	Content		-72	-111	12897355	3546927930
12914	09:26:34.375	00:00:12.914	775	-1024	-768	-1	-1	-1	-1	4	-1024	-768	-1	-1	-1	-1	4		0	0						Untertest1.avi	0	880	547	72	111				0	Content		-72	-111	12914035	3546944610
12931	09:26:34.392	00:00:12.930	776	-1024	-768	-1	-1	-1	-1	4	-1024	-768	-1	-1	-1	-1	4		0	0						Untertest1.avi	0	880	547	72	111				0	Content		-72	-111	12930781	3546961356
12947	09:26:34.408	00:00:12.947	777	-1024	-768	-1	-1	-1	-1	4	-1024	-768	-1	-1	-1	-1	4		0	0						Untertest1.avi	0	880	547	72	111				0	Content		-72	-111	12947409	3546977984
12964	09:26:34.425	00:00:12.964	778	-1024	-768	-1	-1	-1	-1	4	-1024	-768	-1	-1	-1	-1	4		0	0						Untertest1.avi	0	880	547	72	111				0	Content		-72	-111	12964033	3546994608
12981	09:26:34.442	00:00:12.980	779	-1024	-768	-1	-1	-1	-1	4	-1024	-768	-1	-1	-1	-1	4		0	0						Untertest1.avi	0	880	547	72	111				0	Content		-72	-111	12980661	3547011236
12997	09:26:34.458	00:00:12.997	780	-1024	-768	-1	-1	-1	-1	4	-1024	-768	-1	-1	-1	-1	4		0	0						Untertest1.avi	0	880	547	72	111				0	Content		-72	-111	12997284	3547027859
13014	09:26:34.475	00:00:13.014	781	-1024	-768	-1	-1	-1	-1	4	-1024	-768	-1	-1	-1	-1	4		0	0						Untertest1.avi	0	880	547	72	111				0	Content		-72	-111	13014033	3547044608
13031	09:26:34.492	00:00:13.030	782	-1024	-768	-1	-1	-1	-1	4	-1024	-768	-1	-1	-1	-1	4		0	0						Untertest1.avi	0	880	547	72	111				0	Content		-72	-111	13030662	3547061237
13047	09:26:34.508	00:00:13.047	783	-1024	-768	-1	-1	-1	-1	4	-1024	-768	-1	-1	-1	-1	4		0	0						Untertest1.avi	0	880	547	72	111				0	Content		-72	-111	13047290	3547077865
13064	09:26:34.525	00:00:13.063	784	-1024	-768	-1	-1	-1	-1	4	-1024	-768	-1	-1	-1	-1	4		0	0						Untertest1.avi	0	880	547	72	111				0	Content		-72	-111	13063970	3547094545
13081	09:26:34.542	00:00:13.080	785	-1024	-768	-1	-1	-1	-1	4	-1024	-768	-1	-1	-1	-1	4		0	0						Untertest1.avi	0	880	547	72	111				0	Content		-72	-111	13080639	3547111214
13097	09:26:34.558	00:00:13.097	786	-1024	-768	-1	-1	-1	-1	4	-1024	-768	-1	-1	-1	-1	4		0	0						Untertest1.avi	0	880	547	72	111				0	Content		-72	-111	13097414	3547127989
13114	09:26:34.575	00:00:13.113	787	-1024	-768	-1	-1	-1	-1	4	-1024	-768	-1	-1	-1	-1	4		0	0						Untertest1.avi	0	880	547	72	111				0	Content		-72	-111	13113856	3547144431
13130	09:26:34.591	00:00:13.130	788	-1024	-768	-1	-1	-1	-1	4	-1024	-768	-1	-1	-1	-1	4		0	0						Untertest1.avi	0	880	547	72	111				0	Content		-72	-111	13130483	3547161058
13147	09:26:34.608	00:00:13.147	789	-1024	-768	-1	-1	-1	-1	4	-1024	-768	-1	-1	-1	-1	4		0	0						Untertest1.avi	0	880	547	72	111				0	Content		-72	-111	13147289	3547177864
13164	09:26:34.625	00:00:13.163	790	-1024	-768	-1	-1	-1	-1	4	-1024	-768	-1	-1	-1	-1	4		0	0						Untertest1.avi	0	880	547	72	111				0	Content		-72	-111	13163664	3547194239
13181	09:26:34.642	00:00:13.180	791	-1024	-768	-1	-1	-1	-1	4	-1024	-768	-1	-1	-1	-1	4		0	0						Untertest1.avi	0	880	547	72	111				0	Content		-72	-111	13180732	3547211307
13197	09:26:34.658	00:00:13.197	792	-1024	-768	-1	-1	-1	-1	4	-1024	-768	-1	-1	-1	-1	4		0	0						Untertest1.avi	0	880	547	72	111				0	Content		-72	-111	13197040	3547227615
13214	09:26:34.675	00:00:13.213	793	-1024	-768	-1	-1	-1	-1	4	-1024	-768	-1	-1	-1	-1	4		0	0						Untertest1.avi	0	880	547	72	111				0	Content		-72	-111	13213906	3547244481
13230	09:26:34.691	00:00:13.230	794	-1024	-768	-1	-1	-1	-1	4	-1024	-768	-1	-1	-1	-1	4		0	0						Untertest1.avi	0	880	547	72	111				0	Content		-72	-111	13230415	3547260990
13247	09:26:34.708	00:00:13.247	795	-1024	-768	-1	-1	-1	-1	4	-1024	-768	-1	-1	-1	-1	4		0	0						Untertest1.avi	0	880	547	72	111				0	Content		-72	-111	13247166	3547277741
13264	09:26:34.725	00:00:13.263	796	-1024	-768	-1	-1	-1	-1	4	-1024	-768	-1	-1	-1	-1	4		0	0						Untertest1.avi	0	880	547	72	111				0	Content		-72	-111	13263665	3547294240
13281	09:26:34.742	00:00:13.280	797	-1024	-768	-1	-1	-1	-1	4	-1024	-768	-1	-1	-1	-1	4		0	0						Untertest1.avi	0	880	547	72	111				0	Content		-72	-111	13280669	3547311244
13297	09:26:34.758	00:00:13.297	798	-1024	-768	-1	-1	-1	-1	4	-1024	-768	-1	-1	-1	-1	4		0	0						Untertest1.avi	0	880	547	72	111				0	Content		-72	-111	13297293	3547327868
13314	09:26:34.775	00:00:13.313	799	-1024	-768	-1	-1	-1	-1	4	-1024	-768	-1	-1	-1	-1	4		0	0						Untertest1.avi	0	880	547	72	111				0	Content		-72	-111	13313975	3547344550
13331	09:26:34.792	00:00:13.330	800	-1024	-768	-1	-1	-1	-1	4	-1024	-768	-1	-1	-1	-1	4		0	0						Untertest1.avi	0	880	547	72	111				0	Content		-72	-111	13330644	3547361219
13347	09:26:34.808	00:00:13.347	801	-1024	-768	-1	-1	-1	-1	4	-1024	-768	-1	-1	-1	-1	4		0	0						Untertest1.avi	0	880	547	72	111				0	Content		-72	-111	13347278	3547377853
13364	09:26:34.825	00:00:13.363	802	-1024	-768	-1	-1	-1	-1	4	-1024	-768	-1	-1	-1	-1	4		0	0						Untertest1.avi	0	880	547	72	111				0	Content		-72	-111	13363947	3547394522
13380	09:26:34.841	00:00:13.380	803	-1024	-768	-1	-1	-1	-1	4	-1024	-768	-1	-1	-1	-1	4		0	0						Untertest1.avi	0	880	547	72	111				0	Content		-72	-111	13380431	3547411006
13397	09:26:34.858	00:00:13.397	804	-1024	-768	-1	-1	-1	-1	4	-1024	-768	-1	-1	-1	-1	4		0	0						Untertest1.avi	0	880	547	72	111				0	Content		-72	-111	13397100	3547427675
13414	09:26:34.875	00:00:13.413	805	-1024	-768	-1	-1	-1	-1	4	-1024	-768	-1	-1	-1	-1	4		0	0						Untertest1.avi	0	880	547	72	111				0	Content		-72	-111	13413545	3547444120
13431	09:26:34.892	00:00:13.430	806	-1024	-768	-1	-1	-1	-1	4	-1024	-768	-1	-1	-1	-1	4		0	0						Untertest1.avi	0	880	547	72	111				0	Content		-72	-111	13430548	3547461123
13447	09:26:34.908	00:00:13.447	807	-1024	-768	-1	-1	-1	-1	4	-1024	-768	-1	-1	-1	-1	4		0	0						Untertest1.avi	0	880	547	72	111				0	Content		-72	-111	13447048	3547477623
13464	09:26:34.925	00:00:13.463	808	-1024	-768	-1	-1	-1	-1	4	-1024	-768	-1	-1	-1	-1	4		0	0						Untertest1.avi	0	880	547	72	111				0	Content		-72	-111	13463679	3547494254
13480	09:26:34.941	00:00:13.480	809	-1024	-768	-1	-1	-1	-1	4	-1024	-768	-1	-1	-1	-1	4		0	0						Untertest1.avi	0	880	547	72	111				0	Content		-72	-111	13480429	3547511004
13497	09:26:34.958	00:00:13.497	810	-1024	-768	-1	-1	-1	-1	4	-1024	-768	-1	-1	-1	-1	4		0	0						Untertest1.avi	0	880	547	72	111				0	Content		-72	-111	13497051	3547527626
13514	09:26:34.975	00:00:13.513	811	-1024	-768	-1	-1	-1	-1	4	-1024	-768	-1	-1	-1	-1	4		0	0						Untertest1.avi	0	880	547	72	111				0	Content		-72	-111	13513677	3547544252
13531	09:26:34.992	00:00:13.530	812	-1024	-768	-1	-1	-1	-1	4	-1024	-768	-1	-1	-1	-1	4		0	0						Untertest1.avi	0	880	547	72	111				0	Content		-72	-111	13530547	3547561122
13547	09:26:35.008	00:00:13.547	813	-1024	-768	-1	-1	-1	-1	4	-1024	-768	-1	-1	-1	-1	4		0	0						Untertest1.avi	0	880	547	72	111				0	Content		-72	-111	13547171	3547577746
13564	09:26:35.025	00:00:13.563	814	-1024	-768	-1	-1	-1	-1	4	-1024	-768	-1	-1	-1	-1	4		0	0						Untertest1.avi	0	880	547	72	111				0	Content		-72	-111	13563874	3547594449
13580	09:26:35.041	00:00:13.580	815	-1024	-768	-1	-1	-1	-1	4	-1024	-768	-1	-1	-1	-1	4		0	0						Untertest1.avi	0	880	547	72	111				0	Content		-72	-111	13580305	3547610880
13597	09:26:35.058	00:00:13.597	816	-1024	-768	-1	-1	-1	-1	4	-1024	-768	-1	-1	-1	-1	4		0	0						Untertest1.avi	0	880	547	72	111				0	Content		-72	-111	13597054	3547627629
13614	09:26:35.075	00:00:13.613	817	-1024	-768	-1	-1	-1	-1	4	-1024	-768	-1	-1	-1	-1	4		0	0						Untertest1.avi	0	880	547	72	111				0	Content		-72	-111	13613680	3547644255
13630	09:26:35.091	00:00:13.630	818	-1024	-768	-1	-1	-1	-1	4	-1024	-768	-1	-1	-1	-1	4		0	0						Untertest1.avi	0	880	547	72	111				0	Content		-72	-111	13630305	3547660880
13647	09:26:35.108	00:00:13.646	819	-1024	-768	-1	-1	-1	-1	4	-1024	-768	-1	-1	-1	-1	4		0	0						Untertest1.avi	0	880	547	72	111				0	Content		-72	-111	13646804	3547677379
13664	09:26:35.125	00:00:13.663	820	-1024	-768	-1	-1	-1	-1	4	-1024	-768	-1	-1	-1	-1	4		0	0						Untertest1.avi	0	880	547	72	111				0	Content		-72	-111	13663811	3547694386
13680	09:26:35.141	00:00:13.680	821	-1024	-768	-1	-1	-1	-1	4	-1024	-768	-1	-1	-1	-1	4		0	0						Untertest1.avi	0	880	547	72	111				0	Content		-72	-111	13680423	3547710998
13697	09:26:35.158	00:00:13.697	822	-1024	-768	-1	-1	-1	-1	4	-1024	-768	-1	-1	-1	-1	4		0	0						Untertest1.avi	0	880	547	72	111				0	Content		-72	-111	13697050	3547727625
13714	09:26:35.175	00:00:13.713	823	-1024	-768	-1	-1	-1	-1	4	-1024	-768	-1	-1	-1	-1	4		0	0						Untertest1.avi	0	880	547	72	111				0	Content		-72	-111	13713557	3547744132
13730	09:26:35.191	00:00:13.730	824	-1024	-768	-1	-1	-1	-1	4	-1024	-768	-1	-1	-1	-1	4		0	0						Untertest1.avi	0	880	547	72	111				0	Content		-72	-111	13730305	3547760880
13747	09:26:35.208	00:00:13.746	825	-1024	-768	-1	-1	-1	-1	4	-1024	-768	-1	-1	-1	-1	4		0	0						Untertest1.avi	0	880	547	72	111				0	Content		-72	-111	13746928	3547777503
13764	09:26:35.225	00:00:13.763	826	-1024	-768	-1	-1	-1	-1	4	-1024	-768	-1	-1	-1	-1	4		0	0						Untertest1.avi	0	880	547	72	111				0	Content		-72	-111	13763751	3547794326
13780	09:26:35.241	00:00:13.780	827	-1024	-768	-1	-1	-1	-1	4	-1024	-768	-1	-1	-1	-1	4		0	0						Untertest1.avi	0	880	547	72	111				0	Content		-72	-111	13780176	3547810751
13797	09:26:35.258	00:00:13.796	828	-1024	-768	-1	-1	-1	-1	4	-1024	-768	-1	-1	-1	-1	4		0	0						Untertest1.avi	0	880	547	72	111				0	Content		-72	-111	13796928	3547827503
13814	09:26:35.275	00:00:13.813	829	-1024	-768	-1	-1	-1	-1	4	-1024	-768	-1	-1	-1	-1	4		0	0						Untertest1.avi	0	880	547	72	111				0	Content		-72	-111	13813551	3547844126
13830	09:26:35.291	00:00:13.830	830	-1024	-768	-1	-1	-1	-1	4	-1024	-768	-1	-1	-1	-1	4		0	0						Untertest1.avi	0	880	547	72	111				0	Content		-72	-111	13830178	3547860753
13847	09:26:35.308	00:00:13.846	831	-1024	-768	-1	-1	-1	-1	4	-1024	-768	-1	-1	-1	-1	4		0	0						Untertest1.avi	0	880	547	72	111				0	Content		-72	-111	13846927	3547877502
13864	09:26:35.325	00:00:13.863	832	-1024	-768	-1	-1	-1	-1	4	-1024	-768	-1	-1	-1	-1	4		0	0						Untertest1.avi	0	880	547	72	111				0	Content		-72	-111	13863554	3547894129
13880	09:26:35.341	00:00:13.880	833	-1024	-768	-1	-1	-1	-1	4	-1024	-768	-1	-1	-1	-1	4		0	0						Untertest1.avi	0	880	547	72	111				0	Content		-72	-111	13880184	3547910759
13897	09:26:35.358	00:00:13.896	834	-1024	-768	-1	-1	-1	-1	4	-1024	-768	-1	-1	-1	-1	4		0	0						Untertest1.avi	0	880	547	72	111				0	Content		-72	-111	13896934	3547927509
13914	09:26:35.375	00:00:13.913	835	-1024	-768	-1	-1	-1	-1	4	-1024	-768	-1	-1	-1	-1	4		0	0						Untertest1.avi	0	880	547	72	111				0	Content		-72	-111	13913557	3547944132
13930	09:26:35.391	00:00:13.930	836	-1024	-768	-1	-1	-1	-1	4	-1024	-768	-1	-1	-1	-1	4		0	0						Untertest1.avi	0	880	547	72	111				0	Content		-72	-111	13930181	3547960756
13947	09:26:35.408	00:00:13.946	837	-1024	-768	-1	-1	-1	-1	4	-1024	-768	-1	-1	-1	-1	4		0	0						Untertest1.avi	0	880	547	72	111				0	Content		-72	-111	13946684	3547977259
13964	09:26:35.425	00:00:13.964	838	-1024	-768	-1	-1	-1	-1	4	-1024	-768	-1	-1	-1	-1	4		0	0						Untertest1.avi	0	880	547	72	111				0	Content		-72	-111	13964060	3547994635
13981	09:26:35.442	00:00:13.980	839	-1024	-768	-1	-1	-1	-1	4	-1024	-768	-1	-1	-1	-1	4		0	0						Untertest1.avi	0	880	547	72	111				0	Content		-72	-111	13980687	3548011262
13997	09:26:35.458	00:00:13.997	840	-1024	-768	-1	-1	-1	-1	4	-1024	-768	-1	-1	-1	-1	4		0	0						Untertest1.avi	0	880	547	72	111				0	Content		-72	-111	13997312	3548027887
14013	09:26:35.474	00:00:14.012	841	-1024	-768	-1	-1	-1	-1	4	-1024	-768	-1	-1	-1	-1	4		0	0						Untertest1.avi	0	880	547	72	111				0	Content		-72	-111	14012813	3548043388
14029	09:26:35.490	00:00:14.029	842	-1024	-768	-1	-1	-1	-1	4	-1024	-768	-1	-1	-1	-1	4		0	0						Untertest1.avi	0	880	547	72	111				0	Content		-72	-111	14029438	3548060013
14046	09:26:35.507	00:00:14.046	843	-1024	-768	-1	-1	-1	-1	4	-1024	-768	-1	-1	-1	-1	4		0	0						Untertest1.avi	0	880	547	72	111				0	Content		-72	-111	14046190	3548076765
14063	09:26:35.524	00:00:14.062	844	-1024	-768	-1	-1	-1	-1	4	-1024	-768	-1	-1	-1	-1	4		0	0						Untertest1.avi	0	880	547	72	111				0	Content		-72	-111	14062814	3548093389
14079	09:26:35.540	00:00:14.079	845	-1024	-768	-1	-1	-1	-1	4	-1024	-768	-1	-1	-1	-1	4		0	0						Untertest1.avi	0	880	547	72	111				0	Content		-72	-111	14079437	3548110012
14096	09:26:35.557	00:00:14.096	846	-1024	-768	-1	-1	-1	-1	4	-1024	-768	-1	-1	-1	-1	4		0	0						Untertest1.avi	0	880	547	72	111				0	Content		-72	-111	14096062	3548126637
14113	09:26:35.574	00:00:14.113	847	-1024	-768	-1	-1	-1	-1	4	-1024	-768	-1	-1	-1	-1	4		0	0						Untertest1.avi	0	880	547	72	111				0	Content		-72	-111	14113255	3548143830
14131	09:26:35.592	00:00:14.130	848	-1024	-768	-1	-1	-1	-1	4	-1024	-768	-1	-1	-1	-1	4		0	0						Untertest1.avi	0	880	547	72	111				0	Content		-72	-111	14130632	3548161207
14148	09:26:35.609	00:00:14.147	849	-1024	-768	-1	-1	-1	-1	4	-1024	-768	-1	-1	-1	-1	4		0	0						Untertest1.avi	0	880	547	72	111				0	Content		-72	-111	14147881	3548178456
14163	09:26:35.624	00:00:14.162	850	-1024	-768	-1	-1	-1	-1	4	-1024	-768	-1	-1	-1	-1	4		0	0						Untertest1.avi	0	880	547	72	111				0	Content		-72	-111	14162690	3548193265
14179	09:26:35.640	00:00:14.179	851	-1024	-768	-1	-1	-1	-1	4	-1024	-768	-1	-1	-1	-1	4		0	0						Untertest1.avi	0	880	547	72	111				0	Content		-72	-111	14179440	3548210015
14196	09:26:35.657	00:00:14.196	852	-1024	-768	-1	-1	-1	-1	4	-1024	-768	-1	-1	-1	-1	4		0	0						Untertest1.avi	0	880	547	72	111				0	Content		-72	-111	14196065	3548226640
14213	09:26:35.674	00:00:14.212	853	-1024	-768	-1	-1	-1	-1	4	-1024	-768	-1	-1	-1	-1	4		0	0						Untertest1.avi	0	880	547	72	111				0	Content		-72	-111	14212688	3548243263
14229	09:26:35.690	00:00:14.229	854	-1024	-768	-1	-1	-1	-1	4	-1024	-768	-1	-1	-1	-1	4		0	0						Untertest1.avi	0	880	547	72	111				0	Content		-72	-111	14229312	3548259887
14246	09:26:35.707	00:00:14.245	855	-1024	-768	-1	-1	-1	-1	4	-1024	-768	-1	-1	-1	-1	4		0	0						Untertest1.avi	0	880	547	72	111				0	Content		-72	-111	14245938	3548276513
14263	09:26:35.724	00:00:14.263	856	-1024	-768	-1	-1	-1	-1	4	-1024	-768	-1	-1	-1	-1	4		0	0						Untertest1.avi	0	880	547	72	111				0	Content		-72	-111	14263131	3548293706
14281	09:26:35.742	00:00:14.280	857	-1024	-768	-1	-1	-1	-1	4	-1024	-768	-1	-1	-1	-1	4		0	0						Untertest1.avi	0	880	547	72	111				0	Content		-72	-111	14280502	3548311077
14298	09:26:35.759	00:00:14.297	858	-1024	-768	-1	-1	-1	-1	4	-1024	-768	-1	-1	-1	-1	4		0	0						Untertest1.avi	0	880	547	72	111				0	Content		-72	-111	14297754	3548328329
14313	09:26:35.774	00:00:14.312	859	-1024	-768	-1	-1	-1	-1	4	-1024	-768	-1	-1	-1	-1	4		0	0						Untertest1.avi	0	880	547	72	111				0	Content		-72	-111	14312685	3548343260
14329	09:26:35.790	00:00:14.329	860	-1024	-768	-1	-1	-1	-1	4	-1024	-768	-1	-1	-1	-1	4		0	0						Untertest1.avi	0	880	547	72	111				0	Content		-72	-111	14329307	3548359882
14346	09:26:35.807	00:00:14.345	861	-1024	-768	-1	-1	-1	-1	4	-1024	-768	-1	-1	-1	-1	4		0	0						Untertest1.avi	0	880	547	72	111				0	Content		-72	-111	14345932	3548376507
14363	09:26:35.824	00:00:14.362	862	-1024	-768	-1	-1	-1	-1	4	-1024	-768	-1	-1	-1	-1	4		0	0						Untertest1.avi	0	880	547	72	111				0	Content		-72	-111	14362556	3548393131
14379	09:26:35.840	00:00:14.379	863	-1024	-768	-1	-1	-1	-1	4	-1024	-768	-1	-1	-1	-1	4		0	0						Untertest1.avi	0	880	547	72	111				0	Content		-72	-111	14379181	3548409756
14396	09:26:35.857	00:00:14.395	864	-1024	-768	-1	-1	-1	-1	4	-1024	-768	-1	-1	-1	-1	4		0	0						Untertest1.avi	0	880	547	72	111				0	Content		-72	-111	14395932	3548426507
14413	09:26:35.874	00:00:14.413	865	-1024	-768	-1	-1	-1	-1	4	-1024	-768	-1	-1	-1	-1	4		0	0						Untertest1.avi	0	880	547	72	111				0	Content		-72	-111	14413002	3548443577
14430	09:26:35.891	00:00:14.430	866	-1024	-768	-1	-1	-1	-1	4	-1024	-768	-1	-1	-1	-1	4		0	0						Untertest1.avi	0	880	547	72	111				0	Content		-72	-111	14430378	3548460953
14448	09:26:35.909	00:00:14.447	867	-1024	-768	-1	-1	-1	-1	4	-1024	-768	-1	-1	-1	-1	4		0	0						Untertest1.avi	0	880	547	72	111				0	Content		-72	-111	14447626	3548478201
14463	09:26:35.924	00:00:14.462	868	-1024	-768	-1	-1	-1	-1	4	-1024	-768	-1	-1	-1	-1	4		0	0						Untertest1.avi	0	880	547	72	111				0	Content		-72	-111	14462554	3548493129
14479	09:26:35.940	00:00:14.479	869	-1024	-768	-1	-1	-1	-1	4	-1024	-768	-1	-1	-1	-1	4		0	0						Untertest1.avi	0	880	547	72	111				0	Content		-72	-111	14479179	3548509754
14496	09:26:35.957	00:00:14.495	870	-1024	-768	-1	-1	-1	-1	4	-1024	-768	-1	-1	-1	-1	4		0	0						Untertest1.avi	0	880	547	72	111				0	Content		-72	-111	14495934	3548526509
14513	09:26:35.974	00:00:14.512	871	-1024	-768	-1	-1	-1	-1	4	-1024	-768	-1	-1	-1	-1	4		0	0						Untertest1.avi	0	880	547	72	111				0	Content		-72	-111	14512556	3548543131
14529	09:26:35.990	00:00:14.529	872	-1024	-768	-1	-1	-1	-1	4	-1024	-768	-1	-1	-1	-1	4		0	0						Untertest1.avi	0	880	547	72	111				0	Content		-72	-111	14529182	3548559757
14546	09:26:36.007	00:00:14.545	873	-1024	-768	-1	-1	-1	-1	4	-1024	-768	-1	-1	-1	-1	4		0	0						Untertest1.avi	0	880	547	72	111				0	Content		-72	-111	14545807	3548576382
14563	09:26:36.024	00:00:14.563	874	-1024	-768	-1	-1	-1	-1	4	-1024	-768	-1	-1	-1	-1	4		0	0						Untertest1.avi	0	880	547	72	111				0	Content		-72	-111	14563006	3548593581
14580	09:26:36.041	00:00:14.580	875	-1024	-768	-1	-1	-1	-1	4	-1024	-768	-1	-1	-1	-1	4		0	0						Untertest1.avi	0	880	547	72	111				0	Content		-72	-111	14580251	3548610826
14598	09:26:36.059	00:00:14.597	876	-1024	-768	-1	-1	-1	-1	4	-1024	-768	-1	-1	-1	-1	4		0	0						Untertest1.avi	0	880	547	72	111				0	Content		-72	-111	14597629	3548628204
14612	09:26:36.073	00:00:14.612	877	-1024	-768	-1	-1	-1	-1	4	-1024	-768	-1	-1	-1	-1	4		0	0						Untertest1.avi	0	880	547	72	111				0	Content		-72	-111	14612434	3548643009
14629	09:26:36.090	00:00:14.629	878	-1024	-768	-1	-1	-1	-1	4	-1024	-768	-1	-1	-1	-1	4		0	0						Untertest1.avi	0	880	547	72	111				0	Content		-72	-111	14629184	3548659759
14646	09:26:36.107	00:00:14.645	879	-1024	-768	-1	-1	-1	-1	4	-1024	-768	-1	-1	-1	-1	4		0	0						Untertest1.avi	0	880	547	72	111				0	Content		-72	-111	14645809	3548676384
14662	09:26:36.123	00:00:14.662	880	-1024	-768	-1	-1	-1	-1	4	-1024	-768	-1	-1	-1	-1	4		0	0						Untertest1.avi	0	880	547	72	111				0	Content		-72	-111	14662433	3548693008
14679	09:26:36.140	00:00:14.679	881	-1024	-768	-1	-1	-1	-1	4	-1024	-768	-1	-1	-1	-1	4		0	0						Untertest1.avi	0	880	547	72	111				0	Content		-72	-111	14679104	3548709679
14696	09:26:36.157	00:00:14.695	882	-1024	-768	-1	-1	-1	-1	4	-1024	-768	-1	-1	-1	-1	4		0	0						Untertest1.avi	0	880	547	72	111				0	Content		-72	-111	14695683	3548726258
14713	09:26:36.174	00:00:14.712	883	-1024	-768	-1	-1	-1	-1	4	-1024	-768	-1	-1	-1	-1	4		0	0						Untertest1.avi	0	880	547	72	111				0	Content		-72	-111	14712879	3548743454
14730	09:26:36.191	00:00:14.730	884	-1024	-768	-1	-1	-1	-1	4	-1024	-768	-1	-1	-1	-1	4		0	0						Untertest1.avi	0	880	547	72	111				0	Content		-72	-111	14730251	3548760826
14748	09:26:36.209	00:00:14.747	885	-1024	-768	-1	-1	-1	-1	4	-1024	-768	-1	-1	-1	-1	4		0	0						Untertest1.avi	0	880	547	72	111				0	Content		-72	-111	14747503	3548778078
14762	09:26:36.223	00:00:14.762	886	-1024	-768	-1	-1	-1	-1	4	-1024	-768	-1	-1	-1	-1	4		0	0						Untertest1.avi	0	880	547	72	111				0	Content		-72	-111	14762309	3548792884
14779	09:26:36.240	00:00:14.779	887	-1024	-768	-1	-1	-1	-1	4	-1024	-768	-1	-1	-1	-1	4		0	0						Untertest1.avi	0	880	547	72	111				0	Content		-72	-111	14779071	3548809646
14796	09:26:36.257	00:00:14.795	888	-1024	-768	-1	-1	-1	-1	4	-1024	-768	-1	-1	-1	-1	4		0	0						Untertest1.avi	0	880	547	72	111				0	Content		-72	-111	14795683	3548826258
14812	09:26:36.273	00:00:14.812	889	-1024	-768	-1	-1	-1	-1	4	-1024	-768	-1	-1	-1	-1	4		0	0						Untertest1.avi	0	880	547	72	111				0	Content		-72	-111	14812308	3548842883
14829	09:26:36.290	00:00:14.828	890	-1024	-768	-1	-1	-1	-1	4	-1024	-768	-1	-1	-1	-1	4		0	0						Untertest1.avi	0	880	547	72	111				0	Content		-72	-111	14828929	3548859504
14846	09:26:36.307	00:00:14.845	891	-1024	-768	-1	-1	-1	-1	4	-1024	-768	-1	-1	-1	-1	4		0	0						Untertest1.avi	0	880	547	72	111				0	Content		-72	-111	14845555	3548876130
14863	09:26:36.324	00:00:14.862	892	-1024	-768	-1	-1	-1	-1	4	-1024	-768	-1	-1	-1	-1	4		0	0						Untertest1.avi	0	880	547	72	111				0	Content		-72	-111	14862751	3548893326
14880	09:26:36.341	00:00:14.880	893	-1024	-768	-1	-1	-1	-1	4	-1024	-768	-1	-1	-1	-1	4		0	0						Untertest1.avi	0	880	547	72	111				0	Content		-72	-111	14880127	3548910702
14897	09:26:36.358	00:00:14.897	894	-1024	-768	-1	-1	-1	-1	4	-1024	-768	-1	-1	-1	-1	4		0	0						Untertest1.avi	0	880	547	72	111				0	Content		-72	-111	14897377	3548927952
14912	09:26:36.373	00:00:14.912	895	-1024	-768	-1	-1	-1	-1	4	-1024	-768	-1	-1	-1	-1	4		0	0						Untertest1.avi	0	880	547	72	111				0	Content		-72	-111	14912306	3548942881
14929	09:26:36.390	00:00:14.928	896	-1024	-768	-1	-1	-1	-1	4	-1024	-768	-1	-1	-1	-1	4		0	0						Untertest1.avi	0	880	547	72	111				0	Content		-72	-111	14928930	3548959505
14946	09:26:36.407	00:00:14.945	897	-1024	-768	-1	-1	-1	-1	4	-1024	-768	-1	-1	-1	-1	4		0	0						Untertest1.avi	0	880	547	72	111				0	Content		-72	-111	14945680	3548976255
14962	09:26:36.423	00:00:14.962	898	-1024	-768	-1	-1	-1	-1	4	-1024	-768	-1	-1	-1	-1	4		0	0						Untertest1.avi	0	880	547	72	111				0	Content		-72	-111	14962305	3548992880
14979	09:26:36.440	00:00:14.978	899	-1024	-768	-1	-1	-1	-1	4	-1024	-768	-1	-1	-1	-1	4		0	0						Untertest1.avi	0	880	547	72	111				0	Content		-72	-111	14978930	3549009505
14996	09:26:36.457	00:00:14.995	900	-1024	-768	-1	-1	-1	-1	4	-1024	-768	-1	-1	-1	-1	4		0	0						Untertest1.avi	0	880	547	72	111				0	Content		-72	-111	14995555	3549026130
15013	09:26:36.474	00:00:15.012	901	-1024	-768	-1	-1	-1	-1	4	-1024	-768	-1	-1	-1	-1	4		0	0						Untertest1.avi	0	880	547	72	111				0	Content		-72	-111	15012623	3549043198
15030	09:26:36.491	00:00:15.029	902	-1024	-768	-1	-1	-1	-1	4	-1024	-768	-1	-1	-1	-1	4		0	0						Untertest1.avi	0	880	547	72	111				0	Content		-72	-111	15029999	3549060574
15047	09:26:36.508	00:00:15.047	903	-1024	-768	-1	-1	-1	-1	4	-1024	-768	-1	-1	-1	-1	4		0	0						Untertest1.avi	0	880	547	72	111				0	Content		-72	-111	15047248	3549077823
15062	09:26:36.523	00:00:15.062	904	-1024	-768	-1	-1	-1	-1	4	-1024	-768	-1	-1	-1	-1	4		0	0						Untertest1.avi	0	880	547	72	111				0	Content		-72	-111	15062178	3549092753
15079	09:26:36.540	00:00:15.078	905	-1024	-768	-1	-1	-1	-1	4	-1024	-768	-1	-1	-1	-1	4		0	0						Untertest1.avi	0	880	547	72	111				0	Content		-72	-111	15078804	3549109379
15096	09:26:36.557	00:00:15.095	906	-1024	-768	-1	-1	-1	-1	4	-1024	-768	-1	-1	-1	-1	4		0	0						Untertest1.avi	0	880	547	72	111				0	Content		-72	-111	15095554	3549126129
15112	09:26:36.573	00:00:15.112	907	-1024	-768	-1	-1	-1	-1	4	-1024	-768	-1	-1	-1	-1	4		0	0						Untertest1.avi	0	880	547	72	111				0	Content		-72	-111	15112180	3549142755
15129	09:26:36.590	00:00:15.128	908	-1024	-768	-1	-1	-1	-1	4	-1024	-768	-1	-1	-1	-1	4		0	0						Untertest1.avi	0	880	547	72	111				0	Content		-72	-111	15128803	3549159378
15145	09:26:36.606	00:00:15.145	909	-1024	-768	-1	-1	-1	-1	4	-1024	-768	-1	-1	-1	-1	4		0	0						Untertest1.avi	0	880	547	72	111				0	Content		-72	-111	15145429	3549176004
15163	09:26:36.624	00:00:15.162	910	-1024	-768	-1	-1	-1	-1	4	-1024	-768	-1	-1	-1	-1	4		0	0						Untertest1.avi	0	880	547	72	111				0	Content		-72	-111	15162625	3549193200
15180	09:26:36.641	00:00:15.179	911	-1024	-768	-1	-1	-1	-1	4	-1024	-768	-1	-1	-1	-1	4		0	0						Untertest1.avi	0	880	547	72	111				0	Content		-72	-111	15179999	3549210574
15197	09:26:36.658	00:00:15.197	912	-1024	-768	-1	-1	-1	-1	4	-1024	-768	-1	-1	-1	-1	4		0	0						Untertest1.avi	0	880	547	72	111				0	Content		-72	-111	15197248	3549227823
15212	09:26:36.673	00:00:15.212	913	-1024	-768	-1	-1	-1	-1	4	-1024	-768	-1	-1	-1	-1	4		0	0						Untertest1.avi	0	880	547	72	111				0	Content		-72	-111	15212057	3549242632
15229	09:26:36.690	00:00:15.228	914	-1024	-768	-1	-1	-1	-1	4	-1024	-768	-1	-1	-1	-1	4		0	0						Untertest1.avi	0	880	547	72	111				0	Content		-72	-111	15228806	3549259381
15245	09:26:36.706	00:00:15.244	915	-1024	-768	-1	-1	-1	-1	4	-1024	-768	-1	-1	-1	-1	4		0	0						Untertest1.avi	0	880	547	72	111				0	Content		-72	-111	15244691	3549275266
15261	09:26:36.722	00:00:15.261	916	-1024	-768	-1	-1	-1	-1	4	-1024	-768	-1	-1	-1	-1	4		0	0						Untertest1.avi	0	880	547	72	111				0	Content		-72	-111	15261317	3549291892
15278	09:26:36.739	00:00:15.277	917	-1024	-768	-1	-1	-1	-1	4	-1024	-768	-1	-1	-1	-1	4		0	0						Untertest1.avi	0	880	547	72	111				0	Content		-72	-111	15277937	3549308512
15295	09:26:36.756	00:00:15.294	918	-1024	-768	-1	-1	-1	-1	4	-1024	-768	-1	-1	-1	-1	4		0	0						Untertest1.avi	0	880	547	72	111				0	Content		-72	-111	15294561	3549325136
15312	09:26:36.773	00:00:15.311	919	-1024	-768	-1	-1	-1	-1	4	-1024	-768	-1	-1	-1	-1	4		0	0						Untertest1.avi	0	880	547	72	111				0	Content		-72	-111	15311754	3549342329
15329	09:26:36.790	00:00:15.329	920	-1024	-768	-1	-1	-1	-1	4	-1024	-768	-1	-1	-1	-1	4		0	0						Untertest1.avi	0	880	547	72	111				0	Content		-72	-111	15329129	3549359704
15347	09:26:36.808	00:00:15.346	921	-1024	-768	-1	-1	-1	-1	4	-1024	-768	-1	-1	-1	-1	4		0	0						Untertest1.avi	0	880	547	72	111				0	Content		-72	-111	15346501	3549377076
15361	09:26:36.822	00:00:15.361	922	-1024	-768	-1	-1	-1	-1	4	-1024	-768	-1	-1	-1	-1	4		0	0						Untertest1.avi	0	880	547	72	111				0	Content		-72	-111	15361312	3549391887
15378	09:26:36.839	00:00:15.377	923	-1024	-768	-1	-1	-1	-1	4	-1024	-768	-1	-1	-1	-1	4		0	0						Untertest1.avi	0	880	547	72	111				0	Content		-72	-111	15377926	3549408501
15395	09:26:36.856	00:00:15.394	924	-1024	-768	-1	-1	-1	-1	4	-1024	-768	-1	-1	-1	-1	4		0	0						Untertest1.avi	0	880	547	72	111				0	Content		-72	-111	15394673	3549425248
15411	09:26:36.872	00:00:15.411	925	-1024	-768	-1	-1	-1	-1	4	-1024	-768	-1	-1	-1	-1	4		0	0						Untertest1.avi	0	880	547	72	111				0	Content		-72	-111	15411301	3549441876
15428	09:26:36.889	00:00:15.427	926	-1024	-768	-1	-1	-1	-1	4	-1024	-768	-1	-1	-1	-1	4		0	0						Untertest1.avi	0	880	547	72	111				0	Content		-72	-111	15427917	3549458492
15445	09:26:36.906	00:00:15.444	927	-1024	-768	-1	-1	-1	-1	4	-1024	-768	-1	-1	-1	-1	4		0	0						Untertest1.avi	0	880	547	72	111				0	Content		-72	-111	15444542	3549475117
15462	09:26:36.923	00:00:15.461	928	-1024	-768	-1	-1	-1	-1	4	-1024	-768	-1	-1	-1	-1	4		0	0						Untertest1.avi	0	880	547	72	111				0	Content		-72	-111	15461610	3549492185
15479	09:26:36.940	00:00:15.478	929	-1024	-768	-1	-1	-1	-1	4	-1024	-768	-1	-1	-1	-1	4		0	0						Untertest1.avi	0	880	547	72	111				0	Content		-72	-111	15478985	3549509560
15496	09:26:36.957	00:00:15.496	930	-1024	-768	-1	-1	-1	-1	4	-1024	-768	-1	-1	-1	-1	4		0	0						Untertest1.avi	0	880	547	72	111				0	Content		-72	-111	15496356	3549526931
15511	09:26:36.972	00:00:15.511	931	-1024	-768	-1	-1	-1	-1	4	-1024	-768	-1	-1	-1	-1	4		0	0						Untertest1.avi	0	880	547	72	111				0	Content		-72	-111	15511173	3549541748
15528	09:26:36.989	00:00:15.527	932	-1024	-768	-1	-1	-1	-1	4	-1024	-768	-1	-1	-1	-1	4		0	0						Untertest1.avi	0	880	547	72	111				0	Content		-72	-111	15527787	3549558362
15545	09:26:37.006	00:00:15.544	933	-1024	-768	-1	-1	-1	-1	4	-1024	-768	-1	-1	-1	-1	4		0	0						Untertest1.avi	0	880	547	72	111				0	Content		-72	-111	15544537	3549575112
15561	09:26:37.022	00:00:15.561	934	-1024	-768	-1	-1	-1	-1	4	-1024	-768	-1	-1	-1	-1	4		0	0						Untertest1.avi	0	880	547	72	111				0	Content		-72	-111	15561159	3549591734
15578	09:26:37.039	00:00:15.577	935	-1024	-768	-1	-1	-1	-1	4	-1024	-768	-1	-1	-1	-1	4		0	0						Untertest1.avi	0	880	547	72	111				0	Content		-72	-111	15577780	3549608355
15594	09:26:37.055	00:00:15.594	936	-1024	-768	-1	-1	-1	-1	4	-1024	-768	-1	-1	-1	-1	4		0	0						Untertest1.avi	0	880	547	72	111				0	Content		-72	-111	15594407	3549624982
15612	09:26:37.073	00:00:15.611	937	-1024	-768	-1	-1	-1	-1	4	-1024	-768	-1	-1	-1	-1	4		0	0						Untertest1.avi	0	880	547	72	111				0	Content		-72	-111	15611598	3549642173
15629	09:26:37.090	00:00:15.628	938	-1024	-768	-1	-1	-1	-1	4	-1024	-768	-1	-1	-1	-1	4		0	0						Untertest1.avi	0	880	547	72	111				0	Content		-72	-111	15628970	3549659545
15646	09:26:37.107	00:00:15.646	939	-1024	-768	-1	-1	-1	-1	4	-1024	-768	-1	-1	-1	-1	4		0	0						Untertest1.avi	0	880	547	72	111				0	Content		-72	-111	15646230	3549676805
15661	09:26:37.122	00:00:15.661	940	-1024	-768	-1	-1	-1	-1	4	-1024	-768	-1	-1	-1	-1	4		0	0						Untertest1.avi	0	880	547	72	111				0	Content		-72	-111	15661024	3549691599
15678	09:26:37.139	00:00:15.677	941	-1024	-768	-1	-1	-1	-1	4	-1024	-768	-1	-1	-1	-1	4		0	0						Untertest1.avi	0	880	547	72	111				0	Content		-72	-111	15677772	3549708347
15694	09:26:37.155	00:00:15.694	942	-1024	-768	-1	-1	-1	-1	4	-1024	-768	-1	-1	-1	-1	4		0	0						Untertest1.avi	0	880	547	72	111				0	Content		-72	-111	15694398	3549724973
15711	09:26:37.172	00:00:15.711	943	-1024	-768	-1	-1	-1	-1	4	-1024	-768	-1	-1	-1	-1	4		0	0						Untertest1.avi	0	880	547	72	111				0	Content		-72	-111	15711153	3549741728
15728	09:26:37.189	00:00:15.727	944	-1024	-768	-1	-1	-1	-1	4	-1024	-768	-1	-1	-1	-1	4		0	0						Untertest1.avi	0	880	547	72	111				0	Content		-72	-111	15727642	3549758217
15744	09:26:37.205	00:00:15.744	945	-1024	-768	-1	-1	-1	-1	4	-1024	-768	-1	-1	-1	-1	4		0	0						Untertest1.avi	0	880	547	72	111				0	Content		-72	-111	15744321	3549774896
15761	09:26:37.222	00:00:15.761	946	-1024	-768	-1	-1	-1	-1	4	-1024	-768	-1	-1	-1	-1	4		0	0						Untertest1.avi	0	880	547	72	111				0	Content		-72	-111	15761358	3549791933
15778	09:26:37.239	00:00:15.778	947	-1024	-768	-1	-1	-1	-1	4	-1024	-768	-1	-1	-1	-1	4		0	0						Untertest1.avi	0	880	547	72	111				0	Content		-72	-111	15778026	3549808601
15795	09:26:37.256	00:00:15.794	948	-1024	-768	-1	-1	-1	-1	4	-1024	-768	-1	-1	-1	-1	4		0	0						Untertest1.avi	0	880	547	72	111				0	Content		-72	-111	15794694	3549825269
15812	09:26:37.273	00:00:15.811	949	-1024	-768	-1	-1	-1	-1	4	-1024	-768	-1	-1	-1	-1	4		0	0						Untertest1.avi	0	880	547	72	111				0	Content		-72	-111	15811862	3549842437
15829	09:26:37.290	00:00:15.828	950	-1024	-768	-1	-1	-1	-1	4	-1024	-768	-1	-1	-1	-1	4		0	0						Untertest1.avi	0	880	547	72	111				0	Content		-72	-111	15828530	3549859105
15845	09:26:37.306	00:00:15.845	951	-1024	-768	-1	-1	-1	-1	4	-1024	-768	-1	-1	-1	-1	4		0	0						Untertest1.avi	0	880	547	72	111				0	Content		-72	-111	15845197	3549875772
15861	09:26:37.322	00:00:15.861	952	-1024	-768	-1	-1	-1	-1	4	-1024	-768	-1	-1	-1	-1	4		0	0						Untertest1.avi	0	880	547	72	111				0	Content		-72	-111	15861378	3549891953
15878	09:26:37.339	00:00:15.878	953	-1024	-768	-1	-1	-1	-1	4	-1024	-768	-1	-1	-1	-1	4		0	0						Untertest1.avi	0	880	547	72	111				0	Content		-72	-111	15878045	3549908620
15894	09:26:37.355	00:00:15.894	954	-1024	-768	-1	-1	-1	-1	4	-1024	-768	-1	-1	-1	-1	4		0	0						Untertest1.avi	0	880	547	72	111				0	Content		-72	-111	15894183	3549924758
15911	09:26:37.372	00:00:15.910	955	-1024	-768	-1	-1	-1	-1	4	-1024	-768	-1	-1	-1	-1	4		0	0						Untertest1.avi	0	880	547	72	111				0	Content		-72	-111	15910804	3549941379
15928	09:26:37.389	00:00:15.927	956	-1024	-768	-1	-1	-1	-1	4	-1024	-768	-1	-1	-1	-1	4		0	0						Untertest1.avi	0	880	547	72	111				0	Content		-72	-111	15927549	3549958124
15944	09:26:37.405	00:00:15.944	957	-1024	-768	-1	-1	-1	-1	4	-1024	-768	-1	-1	-1	-1	4		0	0						Untertest1.avi	0	880	547	72	111				0	Content		-72	-111	15944229	3549974804
15961	09:26:37.422	00:00:15.960	958	-1024	-768	-1	-1	-1	-1	4	-1024	-768	-1	-1	-1	-1	4		0	0						Untertest1.avi	0	880	547	72	111				0	Content		-72	-111	15960826	3549991401
15977	09:26:37.438	00:00:15.977	959	-1024	-768	-1	-1	-1	-1	4	-1024	-768	-1	-1	-1	-1	4		0	0						Untertest1.avi	0	880	547	72	111				0	Content		-72	-111	15977494	3550008069
15994	09:26:37.455	00:00:15.994	960	-1024	-768	-1	-1	-1	-1	4	-1024	-768	-1	-1	-1	-1	4		0	0						Untertest1.avi	0	880	547	72	111				0	Content		-72	-111	15994399	3550024974
16011	09:26:37.472	00:00:16.011	961	-1024	-768	-1	-1	-1	-1	4	-1024	-768	-1	-1	-1	-1	4		0	0						Untertest1.avi	0	880	547	72	111				0	Content		-72	-111	16011067	3550041642
16028	09:26:37.489	00:00:16.028	962	-1024	-768	-1	-1	-1	-1	4	-1024	-768	-1	-1	-1	-1	4		0	0						Untertest1.avi	0	880	547	72	111				0	Content		-72	-111	16028061	3550058636
16045	09:26:37.506	00:00:16.044	963	-1024	-768	-1	-1	-1	-1	4	-1024	-768	-1	-1	-1	-1	4		0	0						Untertest1.avi	0	880	547	72	111				0	Content		-72	-111	16044729	3550075304
16061	09:26:37.522	00:00:16.061	964	-1024	-768	-1	-1	-1	-1	4	-1024	-768	-1	-1	-1	-1	4		0	0						Untertest1.avi	0	880	547	72	111				0	Content		-72	-111	16061396	3550091971
16079	09:26:37.540	00:00:16.078	965	-1024	-768	-1	-1	-1	-1	4	-1024	-768	-1	-1	-1	-1	4		0	0						Untertest1.avi	0	880	547	72	111				0	Content		-72	-111	16078659	3550109234
16095	09:26:37.556	00:00:16.095	966	-1024	-768	-1	-1	-1	-1	4	-1024	-768	-1	-1	-1	-1	4		0	0						Untertest1.avi	0	880	547	72	111				0	Content		-72	-111	16095327	3550125902
16112	09:26:37.573	00:00:16.111	967	-1024	-768	-1	-1	-1	-1	4	-1024	-768	-1	-1	-1	-1	4		0	0						Untertest1.avi	0	880	547	72	111				0	Content		-72	-111	16111566	3550142141
16128	09:26:37.589	00:00:16.128	968	-1024	-768	-1	-1	-1	-1	4	-1024	-768	-1	-1	-1	-1	4		0	0						Untertest1.avi	0	880	547	72	111				0	Content		-72	-111	16128234	3550158809
16145	09:26:37.606	00:00:16.144	969	-1024	-768	-1	-1	-1	-1	4	-1024	-768	-1	-1	-1	-1	4		0	0						Untertest1.avi	0	880	547	72	111				0	Content		-72	-111	16144901	3550175476
16161	09:26:37.622	00:00:16.160	970	-1024	-768	-1	-1	-1	-1	4	-1024	-768	-1	-1	-1	-1	4		0	0						Untertest1.avi	0	880	547	72	111				0	Content		-72	-111	16160667	3550191242
16177	09:26:37.638	00:00:16.177	971	-1024	-768	-1	-1	-1	-1	4	-1024	-768	-1	-1	-1	-1	4		0	0						Untertest1.avi	0	880	547	72	111				0	Content		-72	-111	16177292	3550207867
16194	09:26:37.655	00:00:16.194	972	-1024	-768	-1	-1	-1	-1	4	-1024	-768	-1	-1	-1	-1	4		0	0						Untertest1.avi	0	880	547	72	111				0	Content		-72	-111	16194040	3550224615
16211	09:26:37.672	00:00:16.210	973	-1024	-768	-1	-1	-1	-1	4	-1024	-768	-1	-1	-1	-1	4		0	0						Untertest1.avi	0	880	547	72	111				0	Content		-72	-111	16210722	3550241297
16227	09:26:37.688	00:00:16.227	974	-1024	-768	-1	-1	-1	-1	4	-1024	-768	-1	-1	-1	-1	4		0	0						Untertest1.avi	0	880	547	72	111				0	Content		-72	-111	16227293	3550257868
16244	09:26:37.705	00:00:16.244	975	-1024	-768	-1	-1	-1	-1	4	-1024	-768	-1	-1	-1	-1	4		0	0						Untertest1.avi	0	880	547	72	111				0	Content		-72	-111	16244228	3550274803
16261	09:26:37.722	00:00:16.260	976	-1024	-768	-1	-1	-1	-1	4	-1024	-768	-1	-1	-1	-1	4		0	0						Untertest1.avi	0	880	547	72	111				0	Content		-72	-111	16260895	3550291470
16278	09:26:37.739	00:00:16.278	977	-1024	-768	-1	-1	-1	-1	4	-1024	-768	-1	-1	-1	-1	4		0	0						Untertest1.avi	0	880	547	72	111				0	Content		-72	-111	16278027	3550308602
16295	09:26:37.756	00:00:16.294	978	-1024	-768	-1	-1	-1	-1	4	-1024	-768	-1	-1	-1	-1	4		0	0						Untertest1.avi	0	880	547	72	111				0	Content		-72	-111	16294694	3550325269
16312	09:26:37.773	00:00:16.311	979	-1024	-768	-1	-1	-1	-1	4	-1024	-768	-1	-1	-1	-1	4		0	0						Untertest1.avi	0	880	547	72	111				0	Content		-72	-111	16311623	3550342198
16328	09:26:37.789	00:00:16.328	980	-1024	-768	-1	-1	-1	-1	4	-1024	-768	-1	-1	-1	-1	4		0	0						Untertest1.avi	0	880	547	72	111				0	Content		-72	-111	16328290	3550358865
16345	09:26:37.806	00:00:16.344	981	-1024	-768	-1	-1	-1	-1	4	-1024	-768	-1	-1	-1	-1	4		0	0						Untertest1.avi	0	880	547	72	111				0	Content		-72	-111	16344958	3550375533
16362	09:26:37.823	00:00:16.361	982	-1024	-768	-1	-1	-1	-1	4	-1024	-768	-1	-1	-1	-1	4		0	0						Untertest1.avi	0	880	547	72	111				0	Content		-72	-111	16361625	3550392200
16378	09:26:37.839	00:00:16.377	983	-1024	-768	-1	-1	-1	-1	4	-1024	-768	-1	-1	-1	-1	4		0	0						Untertest1.avi	0	880	547	72	111				0	Content		-72	-111	16377765	3550408340
16394	09:26:37.855	00:00:16.394	984	-1024	-768	-1	-1	-1	-1	4	-1024	-768	-1	-1	-1	-1	4		0	0						Untertest1.avi	0	880	547	72	111				0	Content		-72	-111	16394433	3550425008
16411	09:26:37.872	00:00:16.410	985	-1024	-768	-1	-1	-1	-1	4	-1024	-768	-1	-1	-1	-1	4		0	0						Untertest1.avi	0	880	547	72	111				0	Content		-72	-111	16410527	3550441102
16427	09:26:37.888	00:00:16.427	986	-1024	-768	-1	-1	-1	-1	4	-1024	-768	-1	-1	-1	-1	4		0	0						Untertest1.avi	0	880	547	72	111				0	Content		-72	-111	16427148	3550457723
16444	09:26:37.905	00:00:16.443	987	-1024	-768	-1	-1	-1	-1	4	-1024	-768	-1	-1	-1	-1	4		0	0						Untertest1.avi	0	880	547	72	111				0	Content		-72	-111	16443898	3550474473
16461	09:26:37.922	00:00:16.460	988	-1024	-768	-1	-1	-1	-1	4	-1024	-768	-1	-1	-1	-1	4		0	0						Untertest1.avi	0	880	547	72	111				0	Content		-72	-111	16460577	3550491152
16477	09:26:37.938	00:00:16.477	989	-1024	-768	-1	-1	-1	-1	4	-1024	-768	-1	-1	-1	-1	4		0	0						Untertest1.avi	0	880	547	72	111				0	Content		-72	-111	16477173	3550507748
16494	09:26:37.955	00:00:16.493	990	-1024	-768	-1	-1	-1	-1	4	-1024	-768	-1	-1	-1	-1	4		0	0						Untertest1.avi	0	880	547	72	111				0	Content		-72	-111	16493841	3550524416
16511	09:26:37.972	00:00:16.510	991	-1024	-768	-1	-1	-1	-1	4	-1024	-768	-1	-1	-1	-1	4		0	0						Untertest1.avi	0	880	547	72	111				0	Content		-72	-111	16510752	3550541327
16527	09:26:37.988	00:00:16.527	992	-1024	-768	-1	-1	-1	-1	4	-1024	-768	-1	-1	-1	-1	4		0	0						Untertest1.avi	0	880	547	72	111				0	Content		-72	-111	16527420	3550557995
16544	09:26:38.005	00:00:16.544	993	-1024	-768	-1	-1	-1	-1	4	-1024	-768	-1	-1	-1	-1	4		0	0						Untertest1.avi	0	880	547	72	111				0	Content		-72	-111	16544414	3550574989
16561	09:26:38.022	00:00:16.561	994	-1024	-768	-1	-1	-1	-1	4	-1024	-768	-1	-1	-1	-1	4		0	0						Untertest1.avi	0	880	547	72	111				0	Content		-72	-111	16561081	3550591656
16578	09:26:38.039	00:00:16.577	995	-1024	-768	-1	-1	-1	-1	4	-1024	-768	-1	-1	-1	-1	4		0	0						Untertest1.avi	0	880	547	72	111				0	Content		-72	-111	16577749	3550608324
16595	09:26:38.056	00:00:16.595	996	-1024	-768	-1	-1	-1	-1	4	-1024	-768	-1	-1	-1	-1	4		0	0						Untertest1.avi	0	880	547	72	111				0	Content		-72	-111	16595009	3550625584
16612	09:26:38.073	00:00:16.611	997	-1024	-768	-1	-1	-1	-1	4	-1024	-768	-1	-1	-1	-1	4		0	0						Untertest1.avi	0	880	547	72	111				0	Content		-72	-111	16611677	3550642252
16628	09:26:38.089	00:00:16.627	998	-1024	-768	-1	-1	-1	-1	4	-1024	-768	-1	-1	-1	-1	4		0	0						Untertest1.avi	0	880	547	72	111				0	Content		-72	-111	16627915	3550658490
16645	09:26:38.106	00:00:16.644	999	-1024	-768	-1	-1	-1	-1	4	-1024	-768	-1	-1	-1	-1	4		0	0						Untertest1.avi	0	880	547	72	111				0	Content		-72	-111	16644583	3550675158
16661	09:26:38.122	00:00:16.661	1000	-1024	-768	-1	-1	-1	-1	4	-1024	-768	-1	-1	-1	-1	4		0	0						Untertest1.avi	0	880	547	72	111				0	Content		-72	-111	16661250	3550691825
16677	09:26:38.138	00:00:16.677	1001	-1024	-768	-1	-1	-1	-1	4	-1024	-768	-1	-1	-1	-1	4		0	0						Untertest1.avi	0	880	547	72	111				0	Content		-72	-111	16677017	3550707592
16694	09:26:38.155	00:00:16.693	1002	-1024	-768	-1	-1	-1	-1	4	-1024	-768	-1	-1	-1	-1	4		0	0						Untertest1.avi	0	880	547	72	111				0	Content		-72	-111	16693640	3550724215
16710	09:26:38.171	00:00:16.710	1003	-1024	-768	-1	-1	-1	-1	4	-1024	-768	-1	-1	-1	-1	4		0	0						Untertest1.avi	0	880	547	72	111				0	Content		-72	-111	16710387	3550740962
16727	09:26:38.188	00:00:16.727	1004	-1024	-768	-1	-1	-1	-1	4	-1024	-768	-1	-1	-1	-1	4		0	0						Untertest1.avi	0	880	547	72	111				0	Content		-72	-111	16727070	3550757645
16744	09:26:38.205	00:00:16.743	1005	-1024	-768	-1	-1	-1	-1	4	-1024	-768	-1	-1	-1	-1	4		0	0						Untertest1.avi	0	880	547	72	111				0	Content		-72	-111	16743680	3550774255
16760	09:26:38.221	00:00:16.760	1006	-1024	-768	-1	-1	-1	-1	4	-1024	-768	-1	-1	-1	-1	4		0	0						Untertest1.avi	0	880	547	72	111				0	Content		-72	-111	16760348	3550790923
16777	09:26:38.238	00:00:16.777	1007	-1024	-768	-1	-1	-1	-1	4	-1024	-768	-1	-1	-1	-1	4		0	0						Untertest1.avi	0	880	547	72	111				0	Content		-72	-111	16777015	3550807590
16794	09:26:38.255	00:00:16.793	1008	-1024	-768	-1	-1	-1	-1	4	-1024	-768	-1	-1	-1	-1	4		0	0						Untertest1.avi	0	880	547	72	111				0	Content		-72	-111	16793848	3550824423
16811	09:26:38.272	00:00:16.810	1009	-1024	-768	-1	-1	-1	-1	4	-1024	-768	-1	-1	-1	-1	4		0	0						Untertest1.avi	0	880	547	72	111				0	Content		-72	-111	16810515	3550841090
16827	09:26:38.288	00:00:16.827	1010	-1024	-768	-1	-1	-1	-1	4	-1024	-768	-1	-1	-1	-1	4		0	0						Untertest1.avi	0	880	547	72	111				0	Content		-72	-111	16827183	3550857758
16844	09:26:38.305	00:00:16.844	1011	-1024	-768	-1	-1	-1	-1	4	-1024	-768	-1	-1	-1	-1	4		0	0						Untertest1.avi	0	880	547	72	111				0	Content		-72	-111	16844346	3550874921
16861	09:26:38.322	00:00:16.861	1012	-1024	-768	-1	-1	-1	-1	4	-1024	-768	-1	-1	-1	-1	4		0	0						Untertest1.avi	0	880	547	72	111				0	Content		-72	-111	16861013	3550891588
16878	09:26:38.339	00:00:16.878	1013	-1024	-768	-1	-1	-1	-1	4	-1024	-768	-1	-1	-1	-1	4		0	0						Untertest1.avi	0	880	547	72	111				0	Content		-72	-111	16878053	3550908628
16895	09:26:38.356	00:00:16.894	1014	-1024	-768	-1	-1	-1	-1	4	-1024	-768	-1	-1	-1	-1	4		0	0						Untertest1.avi	0	880	547	72	111				0	Content		-72	-111	16894720	3550925295
16911	09:26:38.372	00:00:16.911	1015	-1024	-768	-1	-1	-1	-1	4	-1024	-768	-1	-1	-1	-1	4		0	0						Untertest1.avi	0	880	547	72	111				0	Content		-72	-111	16911388	3550941963
16929	09:26:38.390	00:00:16.928	1016	-1024	-768	-1	-1	-1	-1	4	-1024	-768	-1	-1	-1	-1	4		0	0						Untertest1.avi	0	880	547	72	111				0	Content		-72	-111	16928765	3550959340
16944	09:26:38.405	00:00:16.944	1017	-1024	-768	-1	-1	-1	-1	4	-1024	-768	-1	-1	-1	-1	4		0	0						Untertest1.avi	0	880	547	72	111				0	Content		-72	-111	16944379	3550974954
16961	09:26:38.422	00:00:16.961	1018	-1024	-768	-1	-1	-1	-1	4	-1024	-768	-1	-1	-1	-1	4		0	0						Untertest1.avi	0	880	547	72	111				0	Content		-72	-111	16961128	3550991703
16978	09:26:38.439	00:00:16.977	1019	-1024	-768	-1	-1	-1	-1	4	-1024	-768	-1	-1	-1	-1	4		0	0						Untertest1.avi	0	880	547	72	111				0	Content		-72	-111	16977796	3551008371
16995	09:26:38.456	00:00:16.994	1020	-1024	-768	-1	-1	-1	-1	4	-1024	-768	-1	-1	-1	-1	4		0	0						Untertest1.avi	0	880	547	72	111				0	Content		-72	-111	16994502	3551025077
17011	09:26:38.472	00:00:17.011	1021	-1024	-768	-1	-1	-1	-1	4	-1024	-768	-1	-1	-1	-1	4		0	0						Untertest1.avi	0	880	547	72	111				0	Content		-72	-111	17011247	3551041822
17028	09:26:38.489	00:00:17.027	1022	-1024	-768	-1	-1	-1	-1	4	-1024	-768	-1	-1	-1	-1	4		0	0						Untertest1.avi	0	880	547	72	111				0	Content		-72	-111	17027872	3551058447
17045	09:26:38.506	00:00:17.044	1023	-1024	-768	-1	-1	-1	-1	4	-1024	-768	-1	-1	-1	-1	4		0	0						Untertest1.avi	0	880	547	72	111				0	Content		-72	-111	17044539	3551075114
17061	09:26:38.522	00:00:17.061	1024	-1024	-768	-1	-1	-1	-1	4	-1024	-768	-1	-1	-1	-1	4		0	0						Untertest1.avi	0	880	547	72	111				0	Content		-72	-111	17061143	3551091718
17078	09:26:38.539	00:00:17.077	1025	-1024	-768	-1	-1	-1	-1	4	-1024	-768	-1	-1	-1	-1	4		0	0						Untertest1.avi	0	880	547	72	111				0	Content		-72	-111	17077810	3551108385
17094	09:26:38.555	00:00:17.094	1026	-1024	-768	-1	-1	-1	-1	4	-1024	-768	-1	-1	-1	-1	4		0	0						Untertest1.avi	0	880	547	72	111				0	Content		-72	-111	17094401	3551124976
17111	09:26:38.572	00:00:17.111	1027	-1024	-768	-1	-1	-1	-1	4	-1024	-768	-1	-1	-1	-1	4		0	0						Untertest1.avi	0	880	547	72	111				0	Content		-72	-111	17111068	3551141643
17128	09:26:38.589	00:00:17.127	1028	-1024	-768	-1	-1	-1	-1	4	-1024	-768	-1	-1	-1	-1	4		0	0						Untertest1.avi	0	880	547	72	111				0	Content		-72	-111	17127617	3551158192
17144	09:26:38.605	00:00:17.144	1029	-1024	-768	-1	-1	-1	-1	4	-1024	-768	-1	-1	-1	-1	4		0	0						Untertest1.avi	0	880	547	72	111				0	Content		-72	-111	17144367	3551174942
17161	09:26:38.622	00:00:17.160	1030	-1024	-768	-1	-1	-1	-1	4	-1024	-768	-1	-1	-1	-1	4		0	0						Untertest1.avi	0	880	547	72	111				0	Content		-72	-111	17160866	3551191441
17178	09:26:38.639	00:00:17.177	1031	-1024	-768	-1	-1	-1	-1	4	-1024	-768	-1	-1	-1	-1	4		0	0						Untertest1.avi	0	880	547	72	111				0	Content		-72	-111	17177534	3551208109
17194	09:26:38.655	00:00:17.193	1032	-1024	-768	-1	-1	-1	-1	4	-1024	-768	-1	-1	-1	-1	4		0	0						Untertest1.avi	0	880	547	72	111				0	Content		-72	-111	17193988	3551224563
17211	09:26:38.672	00:00:17.211	1033	-1024	-768	-1	-1	-1	-1	4	-1024	-768	-1	-1	-1	-1	4		0	0						Untertest1.avi	0	880	547	72	111				0	Content		-72	-111	17211237	3551241812
17228	09:26:38.689	00:00:17.227	1034	-1024	-768	-1	-1	-1	-1	4	-1024	-768	-1	-1	-1	-1	4		0	0						Untertest1.avi	0	880	547	72	111				0	Content		-72	-111	17227923	3551258498
17245	09:26:38.706	00:00:17.244	1035	-1024	-768	-1	-1	-1	-1	4	-1024	-768	-1	-1	-1	-1	4		0	0						Untertest1.avi	0	880	547	72	111				0	Content		-72	-111	17244591	3551275166
17261	09:26:38.722	00:00:17.261	1036	-1024	-768	-1	-1	-1	-1	4	-1024	-768	-1	-1	-1	-1	4		0	0						Untertest1.avi	0	880	547	72	111				0	Content		-72	-111	17261233	3551291808
17277	09:26:38.738	00:00:17.277	1037	-1024	-768	-1	-1	-1	-1	4	-1024	-768	-1	-1	-1	-1	4		0	0						Untertest1.avi	0	880	547	72	111				0	Content		-72	-111	17277356	3551307931
17294	09:26:38.755	00:00:17.294	1038	-1024	-768	-1	-1	-1	-1	4	-1024	-768	-1	-1	-1	-1	4		0	0						Untertest1.avi	0	880	547	72	111				0	Content		-72	-111	17294229	3551324804
17311	09:26:38.772	00:00:17.310	1039	-1024	-768	-1	-1	-1	-1	4	-1024	-768	-1	-1	-1	-1	4		0	0						Untertest1.avi	0	880	547	72	111				0	Content		-72	-111	17310730	3551341305
17328	09:26:38.789	00:00:17.327	1040	-1024	-768	-1	-1	-1	-1	4	-1024	-768	-1	-1	-1	-1	4		0	0						Untertest1.avi	0	880	547	72	111				0	Content		-72	-111	17327603	3551358178
17344	09:26:38.805	00:00:17.343	1041	-1024	-768	-1	-1	-1	-1	4	-1024	-768	-1	-1	-1	-1	4		0	0						Untertest1.avi	0	880	547	72	111				0	Content		-72	-111	17343986	3551374561
17361	09:26:38.822	00:00:17.360	1042	-1024	-768	-1	-1	-1	-1	4	-1024	-768	-1	-1	-1	-1	4		0	0						Untertest1.avi	0	880	547	72	111				0	Content		-72	-111	17360851	3551391426
17377	09:26:38.838	00:00:17.377	1043	-1024	-768	-1	-1	-1	-1	4	-1024	-768	-1	-1	-1	-1	4		0	0						Untertest1.avi	0	880	547	72	111				0	Content		-72	-111	17377098	3551407673
17394	09:26:38.855	00:00:17.394	1044	-1024	-768	-1	-1	-1	-1	4	-1024	-768	-1	-1	-1	-1	4		0	0						Untertest1.avi	0	880	547	72	111				0	Content		-72	-111	17394223	3551424798
17411	09:26:38.872	00:00:17.410	1045	-1024	-768	-1	-1	-1	-1	4	-1024	-768	-1	-1	-1	-1	4		0	0						Untertest1.avi	0	880	547	72	111				0	Content		-72	-111	17410603	3551441178
17427	09:26:38.888	00:00:17.427	1046	-1024	-768	-1	-1	-1	-1	4	-1024	-768	-1	-1	-1	-1	4		0	0						Untertest1.avi	0	880	547	72	111				0	Content		-72	-111	17427221	3551457796
17444	09:26:38.905	00:00:17.443	1047	-1024	-768	-1	-1	-1	-1	4	-1024	-768	-1	-1	-1	-1	4		0	0						Untertest1.avi	0	880	547	72	111				0	Content		-72	-111	17443968	3551474543
17461	09:26:38.922	00:00:17.460	1048	-1024	-768	-1	-1	-1	-1	4	-1024	-768	-1	-1	-1	-1	4		0	0						Untertest1.avi	0	880	547	72	111				0	Content		-72	-111	17460636	3551491211
17477	09:26:38.938	00:00:17.477	1049	-1024	-768	-1	-1	-1	-1	4	-1024	-768	-1	-1	-1	-1	4		0	0						Untertest1.avi	0	880	547	72	111				0	Content		-72	-111	17477339	3551507914
17494	09:26:38.955	00:00:17.493	1050	-1024	-768	-1	-1	-1	-1	4	-1024	-768	-1	-1	-1	-1	4		0	0						Untertest1.avi	0	880	547	72	111				0	Content		-72	-111	17493712	3551524287
17511	09:26:38.972	00:00:17.510	1051	-1024	-768	-1	-1	-1	-1	4	-1024	-768	-1	-1	-1	-1	4		0	0						Untertest1.avi	0	880	547	72	111				0	Content		-72	-111	17510587	3551541162
17527	09:26:38.988	00:00:17.527	1052	-1024	-768	-1	-1	-1	-1	4	-1024	-768	-1	-1	-1	-1	4		0	0						Untertest1.avi	0	880	547	72	111				0	Content		-72	-111	17527336	3551557911
17544	09:26:39.005	00:00:17.544	1053	-1024	-768	-1	-1	-1	-1	4	-1024	-768	-1	-1	-1	-1	4		0	0						Untertest1.avi	0	880	547	72	111				0	Content		-72	-111	17544004	3551574579
17561	09:26:39.022	00:00:17.560	1054	-1024	-768	-1	-1	-1	-1	4	-1024	-768	-1	-1	-1	-1	4		0	0						Untertest1.avi	0	880	547	72	111				0	Content		-72	-111	17560721	3551591296
17577	09:26:39.038	00:00:17.577	1055	-1024	-768	-1	-1	-1	-1	4	-1024	-768	-1	-1	-1	-1	4		0	0						Untertest1.avi	0	880	547	72	111				0	Content		-72	-111	17577097	3551607672
17594	09:26:39.055	00:00:17.593	1056	-1024	-768	-1	-1	-1	-1	4	-1024	-768	-1	-1	-1	-1	4		0	0						Untertest1.avi	0	880	547	72	111				0	Content		-72	-111	17593719	3551624294
17610	09:26:39.071	00:00:17.610	1057	-1024	-768	-1	-1	-1	-1	4	-1024	-768	-1	-1	-1	-1	4		0	0						Untertest1.avi	0	880	547	72	111				0	Content		-72	-111	17610387	3551640962
17627	09:26:39.088	00:00:17.627	1058	-1024	-768	-1	-1	-1	-1	4	-1024	-768	-1	-1	-1	-1	4		0	0						Untertest1.avi	0	880	547	72	111				0	Content		-72	-111	17627111	3551657686
17644	09:26:39.105	00:00:17.643	1059	-1024	-768	-1	-1	-1	-1	4	-1024	-768	-1	-1	-1	-1	4		0	0						Untertest1.avi	0	880	547	72	111				0	Content		-72	-111	17643778	3551674353
17660	09:26:39.121	00:00:17.660	1060	-1024	-768	-1	-1	-1	-1	4	-1024	-768	-1	-1	-1	-1	4		0	0						Untertest1.avi	0	880	547	72	111				0	Content		-72	-111	17660457	3551691032
17677	09:26:39.138	00:00:17.677	1061	-1024	-768	-1	-1	-1	-1	4	-1024	-768	-1	-1	-1	-1	4		0	0						Untertest1.avi	0	880	547	72	111				0	Content		-72	-111	17677142	3551707717
17694	09:26:39.155	00:00:17.693	1062	-1024	-768	-1	-1	-1	-1	4	-1024	-768	-1	-1	-1	-1	4		0	0						Untertest1.avi	0	880	547	72	111				0	Content		-72	-111	17693810	3551724385
17710	09:26:39.171	00:00:17.710	1063	-1024	-768	-1	-1	-1	-1	4	-1024	-768	-1	-1	-1	-1	4		0	0						Untertest1.avi	0	880	547	72	111				0	Content		-72	-111	17710443	3551741018
17727	09:26:39.188	00:00:17.727	1064	-1024	-768	-1	-1	-1	-1	4	-1024	-768	-1	-1	-1	-1	4		0	0						Untertest1.avi	0	880	547	72	111				0	Content		-72	-111	17727111	3551757686
17744	09:26:39.205	00:00:17.743	1065	-1024	-768	-1	-1	-1	-1	4	-1024	-768	-1	-1	-1	-1	4		0	0						Untertest1.avi	0	880	547	72	111				0	Content		-72	-111	17743701	3551774276
17760	09:26:39.221	00:00:17.760	1066	-1024	-768	-1	-1	-1	-1	4	-1024	-768	-1	-1	-1	-1	4		0	0						Untertest1.avi	0	880	547	72	111				0	Content		-72	-111	17760324	3551790899
17777	09:26:39.238	00:00:17.776	1067	-1024	-768	-1	-1	-1	-1	4	-1024	-768	-1	-1	-1	-1	4		0	0						Untertest1.avi	0	880	547	72	111				0	Content		-72	-111	17776992	3551807567
17794	09:26:39.255	00:00:17.793	1068	-1024	-768	-1	-1	-1	-1	4	-1024	-768	-1	-1	-1	-1	4		0	0						Untertest1.avi	0	880	547	72	111				0	Content		-72	-111	17793693	3551824268
17810	09:26:39.271	00:00:17.810	1069	-1024	-768	-1	-1	-1	-1	4	-1024	-768	-1	-1	-1	-1	4		0	0						Untertest1.avi	0	880	547	72	111				0	Content		-72	-111	17810324	3551840899
17827	09:26:39.288	00:00:17.826	1070	-1024	-768	-1	-1	-1	-1	4	-1024	-768	-1	-1	-1	-1	4		0	0						Untertest1.avi	0	880	547	72	111				0	Content		-72	-111	17826991	3551857566
17844	09:26:39.305	00:00:17.843	1071	-1024	-768	-1	-1	-1	-1	4	-1024	-768	-1	-1	-1	-1	4		0	0						Untertest1.avi	0	880	547	72	111				0	Content		-72	-111	17843652	3551874227
17860	09:26:39.321	00:00:17.860	1072	-1024	-768	-1	-1	-1	-1	4	-1024	-768	-1	-1	-1	-1	4		0	0						Untertest1.avi	0	880	547	72	111				0	Content		-72	-111	17860319	3551890894
17877	09:26:39.338	00:00:17.876	1073	-1024	-768	-1	-1	-1	-1	4	-1024	-768	-1	-1	-1	-1	4		0	0						Untertest1.avi	0	880	547	72	111				0	Content		-72	-111	17876936	3551907511
17893	09:26:39.354	00:00:17.893	1074	-1024	-768	-1	-1	-1	-1	4	-1024	-768	-1	-1	-1	-1	4		0	0						Untertest1.avi	0	880	547	72	111				0	Content		-72	-111	17893435	3551924010
17910	09:26:39.371	00:00:17.910	1075	-1024	-768	-1	-1	-1	-1	4	-1024	-768	-1	-1	-1	-1	4		0	0						Untertest1.avi	0	880	547	72	111				0	Content		-72	-111	17910060	3551940635
17927	09:26:39.388	00:00:17.926	1076	-1024	-768	-1	-1	-1	-1	4	-1024	-768	-1	-1	-1	-1	4		0	0						Untertest1.avi	0	880	547	72	111				0	Content		-72	-111	17926728	3551957303
17943	09:26:39.404	00:00:17.943	1077	-1024	-768	-1	-1	-1	-1	4	-1024	-768	-1	-1	-1	-1	4		0	0						Untertest1.avi	0	880	547	72	111				0	Content		-72	-111	17943431	3551974006
17961	09:26:39.422	00:00:17.960	1078	-1024	-768	-1	-1	-1	-1	4	-1024	-768	-1	-1	-1	-1	4		0	0						Untertest1.avi	0	880	547	72	111				0	Content		-72	-111	17960555	3551991130
17977	09:26:39.438	00:00:17.977	1079	-1024	-768	-1	-1	-1	-1	4	-1024	-768	-1	-1	-1	-1	4		0	0						Untertest1.avi	0	880	547	72	111				0	Content		-72	-111	17977053	3552007628
17994	09:26:39.455	00:00:17.993	1080	-1024	-768	-1	-1	-1	-1	4	-1024	-768	-1	-1	-1	-1	4		0	0						Untertest1.avi	0	880	547	72	111				0	Content		-72	-111	17993721	3552024296
18010	09:26:39.471	00:00:18.010	1081	-1024	-768	-1	-1	-1	-1	4	-1024	-768	-1	-1	-1	-1	4		0	0						Untertest1.avi	0	880	547	72	111				0	Content		-72	-111	18010257	3552040832
18027	09:26:39.488	00:00:18.026	1082	-1024	-768	-1	-1	-1	-1	4	-1024	-768	-1	-1	-1	-1	4		0	0						Untertest1.avi	0	880	547	72	111				0	Content		-72	-111	18026925	3552057500
18043	09:26:39.504	00:00:18.043	1083	-1024	-768	-1	-1	-1	-1	4	-1024	-768	-1	-1	-1	-1	4		0	0						Untertest1.avi	0	880	547	72	111				0	Content		-72	-111	18043430	3552074005
18060	09:26:39.521	00:00:18.060	1084	-1024	-768	-1	-1	-1	-1	4	-1024	-768	-1	-1	-1	-1	4		0	0						Untertest1.avi	0	880	547	72	111				0	Content		-72	-111	18060113	3552090688
18077	09:26:39.538	00:00:18.076	1085	-1024	-768	-1	-1	-1	-1	4	-1024	-768	-1	-1	-1	-1	4		0	0						Untertest1.avi	0	880	547	72	111				0	Content		-72	-111	18076781	3552107356
18093	09:26:39.554	00:00:18.093	1086	-1024	-768	-1	-1	-1	-1	4	-1024	-768	-1	-1	-1	-1	4		0	0						Untertest1.avi	0	880	547	72	111				0	Content		-72	-111	18093414	3552123989
18110	09:26:39.571	00:00:18.110	1087	-1024	-768	-1	-1	-1	-1	4	-1024	-768	-1	-1	-1	-1	4		0	0						Untertest1.avi	0	880	547	72	111				0	Content		-72	-111	18110134	3552140709
18127	09:26:39.588	00:00:18.126	1088	-1024	-768	-1	-1	-1	-1	4	-1024	-768	-1	-1	-1	-1	4		0	0						Untertest1.avi	0	880	547	72	111				0	Content		-72	-111	18126801	3552157376
18143	09:26:39.604	00:00:18.143	1089	-1024	-768	-1	-1	-1	-1	4	-1024	-768	-1	-1	-1	-1	4		0	0						Untertest1.avi	0	880	547	72	111				0	Content		-72	-111	18143393	3552173968
18160	09:26:39.621	00:00:18.160	1090	-1024	-768	-1	-1	-1	-1	4	-1024	-768	-1	-1	-1	-1	4		0	0						Untertest1.avi	0	880	547	72	111				0	Content		-72	-111	18160060	3552190635
18177	09:26:39.638	00:00:18.176	1091	-1024	-768	-1	-1	-1	-1	4	-1024	-768	-1	-1	-1	-1	4		0	0						Untertest1.avi	0	880	547	72	111				0	Content		-72	-111	18176704	3552207279
18193	09:26:39.654	00:00:18.193	1092	-1024	-768	-1	-1	-1	-1	4	-1024	-768	-1	-1	-1	-1	4		0	0						Untertest1.avi	0	880	547	72	111				0	Content		-72	-111	18193371	3552223946
18210	09:26:39.671	00:00:18.209	1093	-1024	-768	-1	-1	-1	-1	4	-1024	-768	-1	-1	-1	-1	4		0	0						Untertest1.avi	0	880	547	72	111				0	Content		-72	-111	18209981	3552240556
18227	09:26:39.688	00:00:18.226	1094	-1024	-768	-1	-1	-1	-1	4	-1024	-768	-1	-1	-1	-1	4		0	0						Untertest1.avi	0	880	547	72	111				0	Content		-72	-111	18226603	3552257178
18243	09:26:39.704	00:00:18.243	1095	-1024	-768	-1	-1	-1	-1	4	-1024	-768	-1	-1	-1	-1	4		0	0						Untertest1.avi	0	880	547	72	111				0	Content		-72	-111	18243229	3552273804
18260	09:26:39.721	00:00:18.260	1096	-1024	-768	-1	-1	-1	-1	4	-1024	-768	-1	-1	-1	-1	4		0	0						Untertest1.avi	0	880	547	72	111				0	Content		-72	-111	18260297	3552290872
18277	09:26:39.738	00:00:18.276	1097	-1024	-768	-1	-1	-1	-1	4	-1024	-768	-1	-1	-1	-1	4		0	0						Untertest1.avi	0	880	547	72	111				0	Content		-72	-111	18276935	3552307510
18294	09:26:39.755	00:00:18.293	1098	-1024	-768	-1	-1	-1	-1	4	-1024	-768	-1	-1	-1	-1	4		0	0						Untertest1.avi	0	880	547	72	111				0	Content		-72	-111	18293672	3552324247
18310	09:26:39.771	00:00:18.309	1099	-1024	-768	-1	-1	-1	-1	4	-1024	-768	-1	-1	-1	-1	4		0	0						Untertest1.avi	0	880	547	72	111				0	Content		-72	-111	18309850	3552340425
18327	09:26:39.788	00:00:18.326	1100	-1024	-768	-1	-1	-1	-1	4	-1024	-768	-1	-1	-1	-1	4		0	0						Untertest1.avi	0	880	547	72	111				0	Content		-72	-111	18326598	3552357173
18343	09:26:39.804	00:00:18.343	1101	-1024	-768	-1	-1	-1	-1	4	-1024	-768	-1	-1	-1	-1	4		0	0						Untertest1.avi	0	880	547	72	111				0	Content		-72	-111	18343222	3552373797
18360	09:26:39.821	00:00:18.360	1102	-1024	-768	-1	-1	-1	-1	4	-1024	-768	-1	-1	-1	-1	4		0	0						Untertest1.avi	0	880	547	72	111				0	Content		-72	-111	18360291	3552390866
18377	09:26:39.838	00:00:18.376	1103	-1024	-768	-1	-1	-1	-1	4	-1024	-768	-1	-1	-1	-1	4		0	0						Untertest1.avi	0	880	547	72	111				0	Content		-72	-111	18376927	3552407502
18393	09:26:39.854	00:00:18.393	1104	-1024	-768	-1	-1	-1	-1	4	-1024	-768	-1	-1	-1	-1	4		0	0						Untertest1.avi	0	880	547	72	111				0	Content		-72	-111	18393318	3552423893
18410	09:26:39.871	00:00:18.409	1105	-1024	-768	-1	-1	-1	-1	4	-1024	-768	-1	-1	-1	-1	4		0	0						Untertest1.avi	0	880	547	72	111				0	Content		-72	-111	18409986	3552440561
18426	09:26:39.887	00:00:18.426	1106	-1024	-768	-1	-1	-1	-1	4	-1024	-768	-1	-1	-1	-1	4		0	0						Untertest1.avi	0	880	547	72	111				0	Content		-72	-111	18426470	3552457045
18444	09:26:39.905	00:00:18.443	1107	-1024	-768	-1	-1	-1	-1	4	-1024	-768	-1	-1	-1	-1	4		0	0						Untertest1.avi	0	880	547	72	111				0	Content		-72	-111	18443539	3552474114
18460	09:26:39.921	00:00:18.460	1108	-1024	-768	-1	-1	-1	-1	4	-1024	-768	-1	-1	-1	-1	4		0	0						Untertest1.avi	0	880	547	72	111				0	Content		-72	-111	18460288	3552490863
18477	09:26:39.938	00:00:18.476	1109	-1024	-768	-1	-1	-1	-1	4	-1024	-768	-1	-1	-1	-1	4		0	0						Untertest1.avi	0	880	547	72	111				0	Content		-72	-111	18476691	3552507266
18493	09:26:39.954	00:00:18.493	1110	-1024	-768	-1	-1	-1	-1	4	-1024	-768	-1	-1	-1	-1	4		0	0						Untertest1.avi	0	880	547	72	111				0	Content		-72	-111	18493358	3552523933
18510	09:26:39.971	00:00:18.510	1111	-1024	-768	-1	-1	-1	-1	4	-1024	-768	-1	-1	-1	-1	4		0	0						Untertest1.avi	0	880	547	72	111				0	Content		-72	-111	18510073	3552540648
18527	09:26:39.988	00:00:18.526	1112	-1024	-768	-1	-1	-1	-1	4	-1024	-768	-1	-1	-1	-1	4		0	0						Untertest1.avi	0	880	547	72	111				0	Content		-72	-111	18526741	3552557316
18543	09:26:40.004	00:00:18.543	1113	-1024	-768	-1	-1	-1	-1	4	-1024	-768	-1	-1	-1	-1	4		0	0						Untertest1.avi	0	880	547	72	111				0	Content		-72	-111	18543286	3552573861
18560	09:26:40.021	00:00:18.559	1114	-1024	-768	-1	-1	-1	-1	4	-1024	-768	-1	-1	-1	-1	4		0	0						Untertest1.avi	0	880	547	72	111				0	Content		-72	-111	18559954	3552590529
18576	09:26:40.037	00:00:18.576	1115	-1024	-768	-1	-1	-1	-1	4	-1024	-768	-1	-1	-1	-1	4		0	0						Untertest1.avi	0	880	547	72	111				0	Content		-72	-111	18576458	3552607033
18593	09:26:40.054	00:00:18.593	1116	-1024	-768	-1	-1	-1	-1	4	-1024	-768	-1	-1	-1	-1	4		0	0						Untertest1.avi	0	880	547	72	111				0	Content		-72	-111	18593403	3552623978
18610	09:26:40.071	00:00:18.609	1117	-1024	-768	-1	-1	-1	-1	4	-1024	-768	-1	-1	-1	-1	4		0	0						Untertest1.avi	0	880	547	72	111				0	Content		-72	-111	18609833	3552640408
18627	09:26:40.088	00:00:18.626	1118	-1024	-768	-1	-1	-1	-1	4	-1024	-768	-1	-1	-1	-1	4		0	0						Untertest1.avi	0	880	547	72	111				0	Content		-72	-111	18626719	3552657294
18643	09:26:40.104	00:00:18.643	1119	-1024	-768	-1	-1	-1	-1	4	-1024	-768	-1	-1	-1	-1	4		0	0						Untertest1.avi	0	880	547	72	111				0	Content		-72	-111	18643208	3552673783
18660	09:26:40.121	00:00:18.659	1120	-1024	-768	-1	-1	-1	-1	4	-1024	-768	-1	-1	-1	-1	4		0	0						Untertest1.avi	0	880	547	72	111				0	Content		-72	-111	18659828	3552690403
18677	09:26:40.138	00:00:18.676	1121	-1024	-768	-1	-1	-1	-1	4	-1024	-768	-1	-1	-1	-1	4		0	0						Untertest1.avi	0	880	547	72	111				0	Content		-72	-111	18676529	3552707104
18693	09:26:40.154	00:00:18.693	1122	-1024	-768	-1	-1	-1	-1	4	-1024	-768	-1	-1	-1	-1	4		0	0						Untertest1.avi	0	880	547	72	111				0	Content		-72	-111	18693197	3552723772
18710	09:26:40.171	00:00:18.709	1123	-1024	-768	-1	-1	-1	-1	4	-1024	-768	-1	-1	-1	-1	4		0	0						Untertest1.avi	0	880	547	72	111				0	Content		-72	-111	18709830	3552740405
18727	09:26:40.188	00:00:18.726	1124	-1024	-768	-1	-1	-1	-1	4	-1024	-768	-1	-1	-1	-1	4		0	0						Untertest1.avi	0	880	547	72	111				0	Content		-72	-111	18726667	3552757242
18743	09:26:40.204	00:00:18.743	1125	-1024	-768	-1	-1	-1	-1	4	-1024	-768	-1	-1	-1	-1	4		0	0						Untertest1.avi	0	880	547	72	111				0	Content		-72	-111	18743203	3552773778
18760	09:26:40.221	00:00:18.759	1126	-1024	-768	-1	-1	-1	-1	4	-1024	-768	-1	-1	-1	-1	4		0	0						Untertest1.avi	0	880	547	72	111				0	Content		-72	-111	18759577	3552790152
18777	09:26:40.238	00:00:18.776	1127	-1024	-768	-1	-1	-1	-1	4	-1024	-768	-1	-1	-1	-1	4		0	0						Untertest1.avi	0	880	547	72	111				0	Content		-72	-111	18776896	3552807471
18794	09:26:40.255	00:00:18.793	1128	-1024	-768	-1	-1	-1	-1	4	-1024	-768	-1	-1	-1	-1	4		0	0						Untertest1.avi	0	880	547	72	111				0	Content		-72	-111	18793647	3552824222
18810	09:26:40.271	00:00:18.810	1129	-1024	-768	-1	-1	-1	-1	4	-1024	-768	-1	-1	-1	-1	4		0	0						Untertest1.avi	0	880	547	72	111				0	Content		-72	-111	18810199	3552840774
18826	09:26:40.287	00:00:18.826	1130	-1024	-768	-1	-1	-1	-1	4	-1024	-768	-1	-1	-1	-1	4		0	0						Untertest1.avi	0	880	547	72	111				0	Content		-72	-111	18826321	3552856896
18843	09:26:40.304	00:00:18.842	1131	-1024	-768	-1	-1	-1	-1	4	-1024	-768	-1	-1	-1	-1	4		0	0						Untertest1.avi	0	880	547	72	111				0	Content		-72	-111	18842944	3552873519
18860	09:26:40.321	00:00:18.860	1132	-1024	-768	-1	-1	-1	-1	4	-1024	-768	-1	-1	-1	-1	4		0	0						Untertest1.avi	0	880	547	72	111				0	Content		-72	-111	18860016	3552890591
18877	09:26:40.338	00:00:18.876	1133	-1024	-768	-1	-1	-1	-1	4	-1024	-768	-1	-1	-1	-1	4		0	0						Untertest1.avi	0	880	547	72	111				0	Content		-72	-111	18876638	3552907213
18893	09:26:40.354	00:00:18.893	1134	-1024	-768	-1	-1	-1	-1	4	-1024	-768	-1	-1	-1	-1	4		0	0						Untertest1.avi	0	880	547	72	111				0	Content		-72	-111	18893040	3552923615
18910	09:26:40.371	00:00:18.909	1135	-1024	-768	-1	-1	-1	-1	4	-1024	-768	-1	-1	-1	-1	4		0	0						Untertest1.avi	0	880	547	72	111				0	Content		-72	-111	18909707	3552940282
18926	09:26:40.387	00:00:18.926	1136	-1024	-768	-1	-1	-1	-1	4	-1024	-768	-1	-1	-1	-1	4		0	0						Untertest1.avi	0	880	547	72	111				0	Content		-72	-111	18926189	3552956764
18943	09:26:40.404	00:00:18.943	1137	-1024	-768	-1	-1	-1	-1	4	-1024	-768	-1	-1	-1	-1	4		0	0						Untertest1.avi	0	880	547	72	111				0	Content		-72	-111	18943256	3552973831
18960	09:26:40.421	00:00:18.959	1138	-1024	-768	-1	-1	-1	-1	4	-1024	-768	-1	-1	-1	-1	4		0	0						Untertest1.avi	0	880	547	72	111				0	Content		-72	-111	18959881	3552990456
18977	09:26:40.438	00:00:18.976	1139	-1024	-768	-1	-1	-1	-1	4	-1024	-768	-1	-1	-1	-1	4		0	0						Untertest1.avi	0	880	547	72	111				0	Content		-72	-111	18976506	3553007081
18993	09:26:40.454	00:00:18.992	1140	-1024	-768	-1	-1	-1	-1	4	-1024	-768	-1	-1	-1	-1	4		0	0						Untertest1.avi	0	880	547	72	111				0	Content		-72	-111	18992811	3553023386
19009	09:26:40.470	00:00:19.009	1141	-1024	-768	-1	-1	-1	-1	4	-1024	-768	-1	-1	-1	-1	4		0	0						Untertest1.avi	0	880	547	72	111				0	Content		-72	-111	19009456	3553040031
19026	09:26:40.487	00:00:19.026	1142	-1024	-768	-1	-1	-1	-1	4	-1024	-768	-1	-1	-1	-1	4		0	0						Untertest1.avi	0	880	547	72	111				0	Content		-72	-111	19026229	3553056804
19043	09:26:40.504	00:00:19.042	1143	-1024	-768	-1	-1	-1	-1	4	-1024	-768	-1	-1	-1	-1	4		0	0						Untertest1.avi	0	880	547	72	111				0	Content		-72	-111	19042897	3553073472
19060	09:26:40.521	00:00:19.059	1144	-1024	-768	-1	-1	-1	-1	4	-1024	-768	-1	-1	-1	-1	4		0	0						Untertest1.avi	0	880	547	72	111				0	Content		-72	-111	19059537	3553090112
19076	09:26:40.537	00:00:19.076	1145	-1024	-768	-1	-1	-1	-1	4	-1024	-768	-1	-1	-1	-1	4		0	0						Untertest1.avi	0	880	547	72	111				0	Content		-72	-111	19076205	3553106780
19093	09:26:40.554	00:00:19.092	1146	-1024	-768	-1	-1	-1	-1	4	-1024	-768	-1	-1	-1	-1	4		0	0						Untertest1.avi	0	880	547	72	111				0	Content		-72	-111	19092801	3553123376
19110	09:26:40.571	00:00:19.109	1147	-1024	-768	-1	-1	-1	-1	4	-1024	-768	-1	-1	-1	-1	4		0	0						Untertest1.avi	0	880	547	72	111				0	Content		-72	-111	19109745	3553140320
19126	09:26:40.587	00:00:19.126	1148	-1024	-768	-1	-1	-1	-1	4	-1024	-768	-1	-1	-1	-1	4		0	0						Untertest1.avi	0	880	547	72	111				0	Content		-72	-111	19126332	3553156907
19143	09:26:40.604	00:00:19.143	1149	-1024	-768	-1	-1	-1	-1	4	-1024	-768	-1	-1	-1	-1	4		0	0						Untertest1.avi	0	880	547	72	111				0	Content		-72	-111	19143000	3553173575
19160	09:26:40.621	00:00:19.159	1150	-1024	-768	-1	-1	-1	-1	4	-1024	-768	-1	-1	-1	-1	4		0	0						Untertest1.avi	0	880	547	72	111				0	Content		-72	-111	19159546	3553190121
19176	09:26:40.637	00:00:19.176	1151	-1024	-768	-1	-1	-1	-1	4	-1024	-768	-1	-1	-1	-1	4		0	0						Untertest1.avi	0	880	547	72	111				0	Content		-72	-111	19176043	3553206618
19193	09:26:40.654	00:00:19.192	1152	-1024	-768	-1	-1	-1	-1	4	-1024	-768	-1	-1	-1	-1	4		0	0						Untertest1.avi	0	880	547	72	111				0	Content		-72	-111	19192791	3553223366
19209	09:26:40.670	00:00:19.209	1153	-1024	-768	-1	-1	-1	-1	4	-1024	-768	-1	-1	-1	-1	4		0	0						Untertest1.avi	0	880	547	72	111				0	Content		-72	-111	19209458	3553240033
19226	09:26:40.687	00:00:19.226	1154	1190,353	474,8517	0,5999084	0,7254119	451,4823	3,93883	0	-1024	-768	-1	-1	-1	-1	4	10	1190	475						Untertest1.avi	0	880	547	72	111	1118	364	16	0	Content		1118	364	19226161	3553256736
19243	09:26:40.704	00:00:19.242	1155	-1024	-768	-1	-1	-1	-1	4	-1024	-768	-1	-1	-1	-1	4		0	0						Untertest1.avi	0	880	547	72	111				0	Content		-72	-111	19242655	3553273230
19259	09:26:40.720	00:00:19.259	1156	-1024	-768	-1	-1	-1	-1	4	-1024	-768	-1	-1	-1	-1	4		0	0						Untertest1.avi	0	880	547	72	111				0	Content		-72	-111	19259323	3553289898
19276	09:26:40.737	00:00:19.275	1157	-1024	-768	-1	-1	-1	-1	4	-1024	-768	-1	-1	-1	-1	4		0	0						Untertest1.avi	0	880	547	72	111				0	Content		-72	-111	19275781	3553306356
19293	09:26:40.754	00:00:19.292	1158	-1024	-768	-1	-1	-1	-1	4	-1024	-768	-1	-1	-1	-1	4		0	0						Untertest1.avi	0	880	547	72	111				0	Content		-72	-111	19292904	3553323479
19309	09:26:40.770	00:00:19.309	1159	-1024	-768	-1	-1	-1	-1	4	-1024	-768	-1	-1	-1	-1	4		0	0						Untertest1.avi	0	880	547	72	111				0	Content		-72	-111	19309275	3553339850
19326	09:26:40.787	00:00:19.326	1160	-1024	-768	-1	-1	-1	-1	4	-1024	-768	-1	-1	-1	-1	4		0	0						Untertest1.avi	0	880	547	72	111				0	Content		-72	-111	19326023	3553356598
19343	09:26:40.804	00:00:19.342	1161	-1024	-768	-1	-1	-1	-1	4	-1024	-768	-1	-1	-1	-1	4		0	0						Untertest1.avi	0	880	547	72	111				0	Content		-72	-111	19342649	3553373224
19359	09:26:40.820	00:00:19.359	1162	-1024	-768	-1	-1	-1	-1	4	-1024	-768	-1	-1	-1	-1	4		0	0						Untertest1.avi	0	880	547	72	111				0	Content		-72	-111	19359273	3553389848
19376	09:26:40.837	00:00:19.376	1163	-1024	-768	-1	-1	-1	-1	4	308,1346	1007,063	0,4803455	0,7804644	451,4823	3,779669	0	11	308	1007						Untertest1.avi	0	880	547	72	111	236	896	17	0	Content		236	896	19376022	3553406597
19393	09:26:40.854	00:00:19.392	1164	-1024	-768	-1	-1	-1	-1	4	-1024	-768	-1	-1	-1	-1	4		0	0						Untertest1.avi	0	880	547	72	111				0	Content		-72	-111	19392646	3553423221
19409	09:26:40.870	00:00:19.409	1165	-1024	-768	-1	-1	-1	-1	4	-1024	-768	-1	-1	-1	-1	4		0	0						Untertest1.avi	0	880	547	72	111				0	Content		-72	-111	19409274	3553439849
19426	09:26:40.887	00:00:19.425	1166	-1024	-768	-1	-1	-1	-1	4	-1024	-768	-1	-1	-1	-1	4		0	0						Untertest1.avi	0	880	547	72	111				0	Content		-72	-111	19425894	3553456469
19443	09:26:40.904	00:00:19.442	1167	-1024	-768	-1	-1	-1	-1	4	-1024	-768	-1	-1	-1	-1	4		0	0						Untertest1.avi	0	880	547	72	111				0	Content		-72	-111	19442514	3553473089
19459	09:26:40.920	00:00:19.459	1168	-1024	-768	-1	-1	-1	-1	4	-1024	-768	-1	-1	-1	-1	4		0	0						Untertest1.avi	0	880	547	72	111				0	Content		-72	-111	19459182	3553489757
19476	09:26:40.937	00:00:19.475	1169	-1024	-768	-1	-1	-1	-1	4	-1024	-768	-1	-1	-1	-1	4		0	0						Untertest1.avi	0	880	547	72	111				0	Content		-72	-111	19475891	3553506466
19493	09:26:40.954	00:00:19.492	1170	-1024	-768	-1	-1	-1	-1	4	-1024	-768	-1	-1	-1	-1	4		0	0						Untertest1.avi	0	880	547	72	111				0	Content		-72	-111	19492517	3553523092
19510	09:26:40.971	00:00:19.509	1171	-1024	-768	-1	-1	-1	-1	4	-1024	-768	-1	-1	-1	-1	4		0	0						Untertest1.avi	0	880	547	72	111				0	Content		-72	-111	19509779	3553540354
19525	09:26:40.986	00:00:19.525	1172	-1024	-768	-1	-1	-1	-1	4	-1024	-768	-1	-1	-1	-1	4		0	0						Untertest1.avi	0	880	547	72	111				0	Content		-72	-111	19525265	3553555840
19543	09:26:41.004	00:00:19.542	1173	-1024	-768	-1	-1	-1	-1	4	-1024	-768	-1	-1	-1	-1	4		0	0						Untertest1.avi	0	880	547	72	111				0	Content		-72	-111	19542887	3553573462
19560	09:26:41.021	00:00:19.559	1174	-1024	-768	-1	-1	-1	-1	4	-1024	-768	-1	-1	-1	-1	4		0	0						Untertest1.avi	0	880	547	72	111				0	Content		-72	-111	19559511	3553590086
19576	09:26:41.037	00:00:19.576	1175	-1024	-768	-1	-1	-1	-1	4	-1024	-768	-1	-1	-1	-1	4		0	0						Untertest1.avi	0	880	547	72	111				0	Content		-72	-111	19576332	3553606907
19593	09:26:41.054	00:00:19.592	1176	-1024	-768	-1	-1	-1	-1	4	-1024	-768	-1	-1	-1	-1	4		0	0						Untertest1.avi	0	880	547	72	111				0	Content		-72	-111	19592793	3553623368
19609	09:26:41.070	00:00:19.609	1177	-1024	-768	-1	-1	-1	-1	4	-1024	-768	-1	-1	-1	-1	4		0	0						Untertest1.avi	0	880	547	72	111				0	Content		-72	-111	19609461	3553640036
19626	09:26:41.087	00:00:19.626	1178	-1024	-768	-1	-1	-1	-1	4	-1024	-768	-1	-1	-1	-1	4		0	0						Untertest1.avi	0	880	547	72	111				0	Content		-72	-111	19626324	3553656899
19643	09:26:41.104	00:00:19.642	1179	-1024	-768	-1	-1	-1	-1	4	-1024	-768	-1	-1	-1	-1	4		0	0						Untertest1.avi	0	880	547	72	111				0	Content		-72	-111	19642914	3553673489
19660	09:26:41.121	00:00:19.659	1180	-1024	-768	-1	-1	-1	-1	4	-1024	-768	-1	-1	-1	-1	4		0	0						Untertest1.avi	0	880	547	72	111				0	Content		-72	-111	19659581	3553690156
19676	09:26:41.137	00:00:19.676	1181	-1024	-768	-1	-1	-1	-1	4	-1024	-768	-1	-1	-1	-1	4		0	0						Untertest1.avi	0	880	547	72	111				0	Content		-72	-111	19676196	3553706771
19693	09:26:41.154	00:00:19.692	1182	-1024	-768	-1	-1	-1	-1	4	-1024	-768	-1	-1	-1	-1	4		0	0						Untertest1.avi	0	880	547	72	111				0	Content		-72	-111	19692863	3553723438
19709	09:26:41.170	00:00:19.709	1183	-1024	-768	-1	-1	-1	-1	4	-1024	-768	-1	-1	-1	-1	4		0	0						Untertest1.avi	0	880	547	72	111				0	Content		-72	-111	19709380	3553739955
19726	09:26:41.187	00:00:19.726	1184	-1024	-768	-1	-1	-1	-1	4	-1024	-768	-1	-1	-1	-1	4		0	0						Untertest1.avi	0	880	547	72	111				0	Content		-72	-111	19726322	3553756897
19743	09:26:41.204	00:00:19.742	1185	-1024	-768	-1	-1	-1	-1	4	-1024	-768	-1	-1	-1	-1	4		0	0						Untertest1.avi	0	880	547	72	111				0	Content		-72	-111	19742906	3553773481
19760	09:26:41.221	00:00:19.759	1186	-1024	-768	-1	-1	-1	-1	4	-1024	-768	-1	-1	-1	-1	4		0	0						Untertest1.avi	0	880	547	72	111				0	Content		-72	-111	19759574	3553790149
19776	09:26:41.237	00:00:19.776	1187	-1024	-768	-1	-1	-1	-1	4	-1024	-768	-1	-1	-1	-1	4		0	0						Untertest1.avi	0	880	547	72	111				0	Content		-72	-111	19776125	3553806700
19793	09:26:41.254	00:00:19.792	1188	-1024	-768	-1	-1	-1	-1	4	-1024	-768	-1	-1	-1	-1	4		0	0						Untertest1.avi	0	880	547	72	111				0	Content		-72	-111	19792708	3553823283
19809	09:26:41.270	00:00:19.809	1189	-1024	-768	-1	-1	-1	-1	4	-1024	-768	-1	-1	-1	-1	4		0	0						Untertest1.avi	0	880	547	72	111				0	Content		-72	-111	19809375	3553839950
19826	09:26:41.287	00:00:19.826	1190	-1024	-768	-1	-1	-1	-1	4	-1024	-768	-1	-1	-1	-1	4		0	0						Untertest1.avi	0	880	547	72	111				0	Content		-72	-111	19826039	3553856614
19843	09:26:41.304	00:00:19.842	1191	-1024	-768	-1	-1	-1	-1	4	-1024	-768	-1	-1	-1	-1	4		0	0						Untertest1.avi	0	880	547	72	111				0	Content		-72	-111	19842662	3553873237
19859	09:26:41.320	00:00:19.859	1192	-1024	-768	-1	-1	-1	-1	4	-1024	-768	-1	-1	-1	-1	4		0	0						Untertest1.avi	0	880	547	72	111				0	Content		-72	-111	19859285	3553889860
19876	09:26:41.337	00:00:19.875	1193	-1024	-768	-1	-1	-1	-1	4	-1024	-768	-1	-1	-1	-1	4		0	0						Untertest1.avi	0	880	547	72	111				0	Content		-72	-111	19875910	3553906485
19892	09:26:41.353	00:00:19.892	1194	-1024	-768	-1	-1	-1	-1	4	-1024	-768	-1	-1	-1	-1	4		0	0						Untertest1.avi	0	880	547	72	111				0	Content		-72	-111	19892218	3553922793
19910	09:26:41.371	00:00:19.909	1195	-1024	-768	-1	-1	-1	-1	4	-1024	-768	-1	-1	-1	-1	4		0	0						Untertest1.avi	0	880	547	72	111				0	Content		-72	-111	19909551	3553940126
19926	09:26:41.387	00:00:19.926	1196	-1024	-768	-1	-1	-1	-1	4	-1024	-768	-1	-1	-1	-1	4		0	0						Untertest1.avi	0	880	547	72	111				0	Content		-72	-111	19926172	3553956747
19943	09:26:41.404	00:00:19.942	1197	-1024	-768	-1	-1	-1	-1	4	-1024	-768	-1	-1	-1	-1	4		0	0						Untertest1.avi	0	880	547	72	111				0	Content		-72	-111	19942785	3553973360
19959	09:26:41.420	00:00:19.958	1198	-1024	-768	-1	-1	-1	-1	4	-1024	-768	-1	-1	-1	-1	4		0	0						Untertest1.avi	0	880	547	72	111				0	Content		-72	-111	19958844	3553989419
19976	09:26:41.437	00:00:19.975	1199	-1024	-768	-1	-1	-1	-1	4	-1024	-768	-1	-1	-1	-1	4		0	0						Untertest1.avi	0	880	547	72	111				0	Content		-72	-111	19975512	3554006087
19992	09:26:41.453	00:00:19.991	1200	-1024	-768	-1	-1	-1	-1	4	-1024	-768	-1	-1	-1	-1	4		0	0						Untertest1.avi	0	880	547	72	111				0	Content		-72	-111	19991528	3554022103
20008	09:26:41.469	00:00:20.008	1201	-1024	-768	-1	-1	-1	-1	4	-1024	-768	-1	-1	-1	-1	4		0	0						Untertest1.avi	0	880	547	72	111				0	Content		-72	-111	20008330	3554038905
20025	09:26:41.486	00:00:20.024	1202	-1024	-768	-1	-1	-1	-1	4	-1024	-768	-1	-1	-1	-1	4		0	0						Untertest1.avi	0	880	547	72	111				0	Content		-72	-111	20024898	3554055473
20042	09:26:41.503	00:00:20.041	1203	-1024	-768	-1	-1	-1	-1	4	-1024	-768	-1	-1	-1	-1	4		0	0						Untertest1.avi	0	880	547	72	111				0	Content		-72	-111	20041772	3554072347
20058	09:26:41.519	00:00:20.058	1204	-1024	-768	-1	-1	-1	-1	4	-1024	-768	-1	-1	-1	-1	4		0	0						Untertest1.avi	0	880	547	72	111				0	Content		-72	-111	20058439	3554089014
20076	09:26:41.537	00:00:20.075	1205	-1024	-768	-1	-1	-1	-1	4	-1024	-768	-1	-1	-1	-1	4		0	0						Untertest1.avi	0	880	547	72	111				0	Content		-72	-111	20075543	3554106118
20092	09:26:41.553	00:00:20.092	1206	-1024	-768	-1	-1	-1	-1	4	-1024	-768	-1	-1	-1	-1	4		0	0						Untertest1.avi	0	880	547	72	111				0	Content		-72	-111	20092211	3554122786
20109	09:26:41.570	00:00:20.109	1207	-1024	-768	-1	-1	-1	-1	4	-1024	-768	-1	-1	-1	-1	4		0	0						Untertest1.avi	0	880	547	72	111				0	Content		-72	-111	20109230	3554139805
20126	09:26:41.587	00:00:20.125	1208	-1024	-768	-1	-1	-1	-1	4	-1024	-768	-1	-1	-1	-1	4		0	0						Untertest1.avi	0	880	547	72	111				0	Content		-72	-111	20125898	3554156473
20143	09:26:41.604	00:00:20.142	1209	-1024	-768	-1	-1	-1	-1	4	-1024	-768	-1	-1	-1	-1	4		0	0						Untertest1.avi	0	880	547	72	111				0	Content		-72	-111	20142565	3554173140
20159	09:26:41.620	00:00:20.158	1210	-1024	-768	-1	-1	-1	-1	4	-1024	-768	-1	-1	-1	-1	4		0	0						Untertest1.avi	0	880	547	72	111				0	Content		-72	-111	20158840	3554189415
20176	09:26:41.637	00:00:20.175	1211	-1024	-768	-1	-1	-1	-1	4	-1024	-768	-1	-1	-1	-1	4		0	0						Untertest1.avi	0	880	547	72	111				0	Content		-72	-111	20175507	3554206082
20192	09:26:41.653	00:00:20.192	1212	-1024	-768	-1	-1	-1	-1	4	-1024	-768	-1	-1	-1	-1	4		0	0						Untertest1.avi	0	880	547	72	111				0	Content		-72	-111	20192175	3554222750
20209	09:26:41.670	00:00:20.208	1213	-1024	-768	-1	-1	-1	-1	4	-1024	-768	-1	-1	-1	-1	4		0	0						Untertest1.avi	0	880	547	72	111				0	Content		-72	-111	20208580	3554239155
20225	09:26:41.686	00:00:20.225	1214	-1024	-768	-1	-1	-1	-1	4	-1024	-768	-1	-1	-1	-1	4		0	0						Untertest1.avi	0	880	547	72	111				0	Content		-72	-111	20225248	3554255823
20242	09:26:41.703	00:00:20.241	1215	-1024	-768	-1	-1	-1	-1	4	-1024	-768	-1	-1	-1	-1	4		0	0						Untertest1.avi	0	880	547	72	111				0	Content		-72	-111	20241916	3554272491
20258	09:26:41.719	00:00:20.258	1216	-1024	-768	-1	-1	-1	-1	4	-1024	-768	-1	-1	-1	-1	4		0	0						Untertest1.avi	0	880	547	72	111				0	Content		-72	-111	20258011	3554288586
20275	09:26:41.736	00:00:20.274	1217	-1024	-768	-1	-1	-1	-1	4	-1024	-768	-1	-1	-1	-1	4		0	0						Untertest1.avi	0	880	547	72	111				0	Content		-72	-111	20274634	3554305209
20291	09:26:41.752	00:00:20.291	1218	-1024	-768	-1	-1	-1	-1	4	-1024	-768	-1	-1	-1	-1	4		0	0						Untertest1.avi	0	880	547	72	111				0	Content		-72	-111	20291435	3554322010
20308	09:26:41.769	00:00:20.308	1219	-1024	-768	-1	-1	-1	-1	4	-1024	-768	-1	-1	-1	-1	4		0	0						Untertest1.avi	0	880	547	72	111				0	Content		-72	-111	20308019	3554338594
20325	09:26:41.786	00:00:20.324	1220	-1024	-768	-1	-1	-1	-1	4	-1024	-768	-1	-1	-1	-1	4		0	0						Untertest1.avi	0	880	547	72	111				0	Content		-72	-111	20324848	3554355423
20342	09:26:41.803	00:00:20.341	1221	-1024	-768	-1	-1	-1	-1	4	-1024	-768	-1	-1	-1	-1	4		0	0						Untertest1.avi	0	880	547	72	111				0	Content		-72	-111	20341516	3554372091
20358	09:26:41.819	00:00:20.358	1222	-1024	-768	-1	-1	-1	-1	4	-1024	-768	-1	-1	-1	-1	4		0	0						Untertest1.avi	0	880	547	72	111				0	Content		-72	-111	20358183	3554388758
20375	09:26:41.836	00:00:20.375	1223	-1024	-768	-1	-1	-1	-1	4	-1024	-768	-1	-1	-1	-1	4		0	0						Untertest1.avi	0	880	547	72	111				0	Content		-72	-111	20375164	3554405739
20392	09:26:41.853	00:00:20.391	1224	-1024	-768	-1	-1	-1	-1	4	-1024	-768	-1	-1	-1	-1	4		0	0						Untertest1.avi	0	880	547	72	111				0	Content		-72	-111	20391832	3554422407
20408	09:26:41.869	00:00:20.408	1225	-1024	-768	-1	-1	-1	-1	4	-1024	-768	-1	-1	-1	-1	4		0	0						Untertest1.avi	0	880	547	72	111				0	Content		-72	-111	20408499	3554439074
20426	09:26:41.887	00:00:20.425	1226	-1024	-768	-1	-1	-1	-1	4	-1024	-768	-1	-1	-1	-1	4		0	0						Untertest1.avi	0	880	547	72	111				0	Content		-72	-111	20425811	3554456386
20442	09:26:41.903	00:00:20.442	1227	-1024	-768	-1	-1	-1	-1	4	-1024	-768	-1	-1	-1	-1	4		0	0						Untertest1.avi	0	880	547	72	111				0	Content		-72	-111	20442478	3554473053
20459	09:26:41.920	00:00:20.458	1228	-1024	-768	-1	-1	-1	-1	4	-1024	-768	-1	-1	-1	-1	4		0	0						Untertest1.avi	0	880	547	72	111				0	Content		-72	-111	20458735	3554489310
20475	09:26:41.936	00:00:20.475	1229	-1024	-768	-1	-1	-1	-1	4	-1024	-768	-1	-1	-1	-1	4		0	0						Untertest1.avi	0	880	547	72	111				0	Content		-72	-111	20475402	3554505977
20492	09:26:41.953	00:00:20.492	1230	-1024	-768	-1	-1	-1	-1	4	-1024	-768	-1	-1	-1	-1	4		0	0						Untertest1.avi	0	880	547	72	111				0	Content		-72	-111	20492070	3554522645
20508	09:26:41.969	00:00:20.507	1231	-1024	-768	-1	-1	-1	-1	4	-1024	-768	-1	-1	-1	-1	4		0	0						Untertest1.avi	0	880	547	72	111				0	Content		-72	-111	20507871	3554538446
20524	09:26:41.985	00:00:20.524	1232	-1024	-768	-1	-1	-1	-1	4	-1024	-768	-1	-1	-1	-1	4		0	0						Untertest1.avi	0	880	547	72	111				0	Content		-72	-111	20524495	3554555070
20541	09:26:42.002	00:00:20.541	1233	-1024	-768	-1	-1	-1	-1	4	-1024	-768	-1	-1	-1	-1	4		0	0						Untertest1.avi	0	880	547	72	111				0	Content		-72	-111	20541181	3554571756
20558	09:26:42.019	00:00:20.557	1234	-1024	-768	-1	-1	-1	-1	4	-1024	-768	-1	-1	-1	-1	4		0	0						Untertest1.avi	0	880	547	72	111				0	Content		-72	-111	20557848	3554588423
20575	09:26:42.036	00:00:20.574	1235	-1024	-768	-1	-1	-1	-1	4	-1024	-768	-1	-1	-1	-1	4		0	0						Untertest1.avi	0	880	547	72	111				0	Content		-72	-111	20574516	3554605091
20591	09:26:42.052	00:00:20.591	1236	-1024	-768	-1	-1	-1	-1	4	-1024	-768	-1	-1	-1	-1	4		0	0						Untertest1.avi	0	880	547	72	111				0	Content		-72	-111	20591173	3554621748
20608	09:26:42.069	00:00:20.607	1237	-1024	-768	-1	-1	-1	-1	4	-1024	-768	-1	-1	-1	-1	4		0	0						Untertest1.avi	0	880	547	72	111				0	Content		-72	-111	20607867	3554638442
20625	09:26:42.086	00:00:20.624	1238	-1024	-768	-1	-1	-1	-1	4	-1024	-768	-1	-1	-1	-1	4		0	0						Untertest1.avi	0	880	547	72	111				0	Content		-72	-111	20624740	3554655315
20641	09:26:42.102	00:00:20.641	1239	-1024	-768	-1	-1	-1	-1	4	-1024	-768	-1	-1	-1	-1	4		0	0						Untertest1.avi	0	880	547	72	111				0	Content		-72	-111	20641408	3554671983
20659	09:26:42.120	00:00:20.658	1240	-1024	-768	-1	-1	-1	-1	4	-1024	-768	-1	-1	-1	-1	4		0	0						Untertest1.avi	0	880	547	72	111				0	Content		-72	-111	20658510	3554689085
20675	09:26:42.136	00:00:20.675	1241	-1024	-768	-1	-1	-1	-1	4	-1024	-768	-1	-1	-1	-1	4		0	0						Untertest1.avi	0	880	547	72	111				0	Content		-72	-111	20675178	3554705753
20692	09:26:42.153	00:00:20.692	1242	-1024	-768	-1	-1	-1	-1	4	-1024	-768	-1	-1	-1	-1	4		0	0						Untertest1.avi	0	880	547	72	111				0	Content		-72	-111	20692204	3554722779
20709	09:26:42.170	00:00:20.708	1243	-1024	-768	-1	-1	-1	-1	4	-1024	-768	-1	-1	-1	-1	4		0	0						Untertest1.avi	0	880	547	72	111				0	Content		-72	-111	20708871	3554739446
20726	09:26:42.187	00:00:20.725	1244	-1024	-768	-1	-1	-1	-1	4	-1024	-768	-1	-1	-1	-1	4		0	0						Untertest1.avi	0	880	547	72	111				0	Content		-72	-111	20725539	3554756114
20742	09:26:42.203	00:00:20.741	1245	-1024	-768	-1	-1	-1	-1	4	-1024	-768	-1	-1	-1	-1	4		0	0						Untertest1.avi	0	880	547	72	111				0	Content		-72	-111	20741813	3554772388
20758	09:26:42.219	00:00:20.758	1246	-1024	-768	-1	-1	-1	-1	4	-1024	-768	-1	-1	-1	-1	4		0	0						Untertest1.avi	0	880	547	72	111				0	Content		-72	-111	20758481	3554789056
20775	09:26:42.236	00:00:20.775	1247	-1024	-768	-1	-1	-1	-1	4	-1024	-768	-1	-1	-1	-1	4		0	0						Untertest1.avi	0	880	547	72	111				0	Content		-72	-111	20775148	3554805723
20792	09:26:42.253	00:00:20.791	1248	-1024	-768	-1	-1	-1	-1	4	-1024	-768	-1	-1	-1	-1	4		0	0						Untertest1.avi	0	880	547	72	111				0	Content		-72	-111	20791551	3554822126
20808	09:26:42.269	00:00:20.808	1249	-1024	-768	-1	-1	-1	-1	4	-1024	-768	-1	-1	-1	-1	4		0	0						Untertest1.avi	0	880	547	72	111				0	Content		-72	-111	20808218	3554838793
20825	09:26:42.286	00:00:20.824	1250	-1024	-768	-1	-1	-1	-1	4	-1024	-768	-1	-1	-1	-1	4		0	0						Untertest1.avi	0	880	547	72	111				0	Content		-72	-111	20824886	3554855461
20841	09:26:42.302	00:00:20.840	1251	-1024	-768	-1	-1	-1	-1	4	-1024	-768	-1	-1	-1	-1	4		0	0						Untertest1.avi	0	880	547	72	111				0	Content		-72	-111	20840977	3554871552
20858	09:26:42.319	00:00:20.857	1252	-1024	-768	-1	-1	-1	-1	4	-1024	-768	-1	-1	-1	-1	4		0	0						Untertest1.avi	0	880	547	72	111				0	Content		-72	-111	20857604	3554888179
20874	09:26:42.335	00:00:20.874	1253	-1024	-768	-1	-1	-1	-1	4	-1024	-768	-1	-1	-1	-1	4		0	0						Untertest1.avi	0	880	547	72	111				0	Content		-72	-111	20874406	3554904981
20891	09:26:42.352	00:00:20.890	1254	-1024	-768	-1	-1	-1	-1	4	-1024	-768	-1	-1	-1	-1	4		0	0						Untertest1.avi	0	880	547	72	111				0	Content		-72	-111	20890981	3554921556
20908	09:26:42.369	00:00:20.907	1255	-1024	-768	-1	-1	-1	-1	4	-1024	-768	-1	-1	-1	-1	4		0	0						Untertest1.avi	0	880	547	72	111				0	Content		-72	-111	20907819	3554938394
20924	09:26:42.385	00:00:20.924	1256	-1024	-768	-1	-1	-1	-1	4	-1024	-768	-1	-1	-1	-1	4		0	0						Untertest1.avi	0	880	547	72	111				0	Content		-72	-111	20924486	3554955061
20941	09:26:42.402	00:00:20.941	1257	-1024	-768	-1	-1	-1	-1	4	-1024	-768	-1	-1	-1	-1	4		0	0						Untertest1.avi	0	880	547	72	111				0	Content		-72	-111	20941154	3554971729
20958	09:26:42.419	00:00:20.958	1258	-1024	-768	-1	-1	-1	-1	4	-1024	-768	-1	-1	-1	-1	4		0	0						Untertest1.avi	0	880	547	72	111				0	Content		-72	-111	20958136	3554988711
20975	09:26:42.436	00:00:20.974	1259	-1024	-768	-1	-1	-1	-1	4	-1024	-768	-1	-1	-1	-1	4		0	0						Untertest1.avi	0	880	547	72	111				0	Content		-72	-111	20974804	3555005379
20991	09:26:42.452	00:00:20.991	1260	-1024	-768	-1	-1	-1	-1	4	-1024	-768	-1	-1	-1	-1	4		0	0						Untertest1.avi	0	880	547	72	111				0	Content		-72	-111	20991472	3555022047
21009	09:26:42.470	00:00:21.008	1261	-1024	-768	-1	-1	-1	-1	4	-1024	-768	-1	-1	-1	-1	4		0	0						Untertest1.avi	0	880	547	72	111				0	Content		-72	-111	21008784	3555039359
21025	09:26:42.486	00:00:21.025	1262	-1024	-768	-1	-1	-1	-1	4	-1024	-768	-1	-1	-1	-1	4		0	0						Untertest1.avi	0	880	547	72	111				0	Content		-72	-111	21025452	3555056027
21042	09:26:42.503	00:00:21.041	1263	-1024	-768	-1	-1	-1	-1	4	-1024	-768	-1	-1	-1	-1	4		0	0						Untertest1.avi	0	880	547	72	111				0	Content		-72	-111	21041707	3555072282
21058	09:26:42.519	00:00:21.058	1264	-1024	-768	-1	-1	-1	-1	4	-1024	-768	-1	-1	-1	-1	4		0	0						Untertest1.avi	0	880	547	72	111				0	Content		-72	-111	21058375	3555088950
21075	09:26:42.536	00:00:21.075	1265	-1024	-768	-1	-1	-1	-1	4	-1024	-768	-1	-1	-1	-1	4		0	0						Untertest1.avi	0	880	547	72	111				0	Content		-72	-111	21075042	3555105617
21091	09:26:42.552	00:00:21.090	1266	-1024	-768	-1	-1	-1	-1	4	-1024	-768	-1	-1	-1	-1	4		0	0						Untertest1.avi	0	880	547	72	111				0	Content		-72	-111	21090845	3555121420
21107	09:26:42.568	00:00:21.107	1267	-1024	-768	-1	-1	-1	-1	4	-1024	-768	-1	-1	-1	-1	4		0	0						Untertest1.avi	0	880	547	72	111				0	Content		-72	-111	21107469	3555138044
21124	09:26:42.585	00:00:21.124	1268	-1024	-768	-1	-1	-1	-1	4	-1024	-768	-1	-1	-1	-1	4		0	0						Untertest1.avi	0	880	547	72	111				0	Content		-72	-111	21124154	3555154729
21141	09:26:42.602	00:00:21.140	1269	-1024	-768	-1	-1	-1	-1	4	-1024	-768	-1	-1	-1	-1	4		0	0						Untertest1.avi	0	880	547	72	111				0	Content		-72	-111	21140821	3555171396
21157	09:26:42.618	00:00:21.157	1270	-1024	-768	-1	-1	-1	-1	4	-1024	-768	-1	-1	-1	-1	4		0	0						Untertest1.avi	0	880	547	72	111				0	Content		-72	-111	21157489	3555188064
21174	09:26:42.635	00:00:21.174	1271	-1024	-768	-1	-1	-1	-1	4	-1024	-768	-1	-1	-1	-1	4		0	0						Untertest1.avi	0	880	547	72	111				0	Content		-72	-111	21174145	3555204720
21191	09:26:42.652	00:00:21.190	1272	-1024	-768	-1	-1	-1	-1	4	-1024	-768	-1	-1	-1	-1	4		0	0						Untertest1.avi	0	880	547	72	111				0	Content		-72	-111	21190718	3555221293
21207	09:26:42.668	00:00:21.207	1273	-1024	-768	-1	-1	-1	-1	4	-1024	-768	-1	-1	-1	-1	4		0	0						Untertest1.avi	0	880	547	72	111				0	Content		-72	-111	21207476	3555238051
21225	09:26:42.686	00:00:21.224	1274	-1024	-768	-1	-1	-1	-1	4	-1024	-768	-1	-1	-1	-1	4		0	0						Untertest1.avi	0	880	547	72	111				0	Content		-72	-111	21224511	3555255086
21241	09:26:42.702	00:00:21.241	1275	-1024	-768	-1	-1	-1	-1	4	-1024	-768	-1	-1	-1	-1	4		0	0						Untertest1.avi	0	880	547	72	111				0	Content		-72	-111	21241179	3555271754
21258	09:26:42.719	00:00:21.257	1276	-1024	-768	-1	-1	-1	-1	4	-1024	-768	-1	-1	-1	-1	4		0	0						Untertest1.avi	0	880	547	72	111				0	Content		-72	-111	21257846	3555288421
21275	09:26:42.736	00:00:21.274	1277	-1024	-768	-1	-1	-1	-1	4	-1024	-768	-1	-1	-1	-1	4		0	0						Untertest1.avi	0	880	547	72	111				0	Content		-72	-111	21274967	3555305542
21292	09:26:42.753	00:00:21.291	1278	-1024	-768	-1	-1	-1	-1	4	-1024	-768	-1	-1	-1	-1	4		0	0						Untertest1.avi	0	880	547	72	111				0	Content		-72	-111	21291635	3555322210
21308	09:26:42.769	00:00:21.308	1279	-1024	-768	-1	-1	-1	-1	4	-1024	-768	-1	-1	-1	-1	4		0	0						Untertest1.avi	0	880	547	72	111				0	Content		-72	-111	21308302	3555338877
21325	09:26:42.786	00:00:21.324	1280	-1024	-768	-1	-1	-1	-1	4	-1024	-768	-1	-1	-1	-1	4		0	0						Untertest1.avi	0	880	547	72	111				0	Content		-72	-111	21324646	3555355221
21341	09:26:42.802	00:00:21.341	1281	-1024	-768	-1	-1	-1	-1	4	-1024	-768	-1	-1	-1	-1	4		0	0						Untertest1.avi	0	880	547	72	111				0	Content		-72	-111	21341313	3555371888
21358	09:26:42.819	00:00:21.357	1282	-1024	-768	-1	-1	-1	-1	4	-1024	-768	-1	-1	-1	-1	4		0	0						Untertest1.avi	0	880	547	72	111				0	Content		-72	-111	21357981	3555388556
21374	09:26:42.835	00:00:21.374	1283	-1024	-768	-1	-1	-1	-1	4	-1024	-768	-1	-1	-1	-1	4		0	0						Untertest1.avi	0	880	547	72	111				0	Content		-72	-111	21374431	3555405006
21391	09:26:42.852	00:00:21.391	1284	-1024	-768	-1	-1	-1	-1	4	-1024	-768	-1	-1	-1	-1	4		0	0						Untertest1.avi	0	880	547	72	111				0	Content		-72	-111	21391099	3555421674
21408	09:26:42.869	00:00:21.407	1285	-1024	-768	-1	-1	-1	-1	4	-1024	-768	-1	-1	-1	-1	4		0	0						Untertest1.avi	0	880	547	72	111				0	Content		-72	-111	21407766	3555438341
21424	09:26:42.885	00:00:21.423	1286	-1024	-768	-1	-1	-1	-1	4	-1024	-768	-1	-1	-1	-1	4		0	0						Untertest1.avi	0	880	547	72	111				0	Content		-72	-111	21423950	3555454525
21441	09:26:42.902	00:00:21.440	1287	-1024	-768	-1	-1	-1	-1	4	-1024	-768	-1	-1	-1	-1	4		0	0						Untertest1.avi	0	880	547	72	111				0	Content		-72	-111	21440575	3555471150
21457	09:26:42.918	00:00:21.457	1288	-1024	-768	-1	-1	-1	-1	4	-1024	-768	-1	-1	-1	-1	4		0	0						Untertest1.avi	0	880	547	72	111				0	Content		-72	-111	21457376	3555487951
21474	09:26:42.935	00:00:21.473	1289	-1024	-768	-1	-1	-1	-1	4	-1024	-768	-1	-1	-1	-1	4		0	0						Untertest1.avi	0	880	547	72	111				0	Content		-72	-111	21473951	3555504526
21491	09:26:42.952	00:00:21.490	1290	-1024	-768	-1	-1	-1	-1	4	-1024	-768	-1	-1	-1	-1	4		0	0						Untertest1.avi	0	880	547	72	111				0	Content		-72	-111	21490783	3555521358
21507	09:26:42.968	00:00:21.507	1291	-1024	-768	-1	-1	-1	-1	4	-1024	-768	-1	-1	-1	-1	4		0	0						Untertest1.avi	0	880	547	72	111				0	Content		-72	-111	21507451	3555538026
21524	09:26:42.985	00:00:21.524	1292	-1024	-768	-1	-1	-1	-1	4	-1024	-768	-1	-1	-1	-1	4		0	0						Untertest1.avi	0	880	547	72	111				0	Content		-72	-111	21524118	3555554693
21541	09:26:43.002	00:00:21.541	1293	-1024	-768	-1	-1	-1	-1	4	-1024	-768	-1	-1	-1	-1	4		0	0						Untertest1.avi	0	880	547	72	111				0	Content		-72	-111	21541103	3555571678
21558	09:26:43.019	00:00:21.557	1294	-1024	-768	-1	-1	-1	-1	4	-1024	-768	-1	-1	-1	-1	4		0	0						Untertest1.avi	0	880	547	72	111				0	Content		-72	-111	21557770	3555588345
21574	09:26:43.035	00:00:21.574	1295	-1024	-768	-1	-1	-1	-1	4	-1024	-768	-1	-1	-1	-1	4		0	0						Untertest1.avi	0	880	547	72	111				0	Content		-72	-111	21574438	3555605013
21592	09:26:43.053	00:00:21.591	1296	-1024	-768	-1	-1	-1	-1	4	-1024	-768	-1	-1	-1	-1	4		0	0						Untertest1.avi	0	880	547	72	111				0	Content		-72	-111	21591753	3555622328
21608	09:26:43.069	00:00:21.608	1297	-1024	-768	-1	-1	-1	-1	4	-1024	-768	-1	-1	-1	-1	4		0	0						Untertest1.avi	0	880	547	72	111				0	Content		-72	-111	21608420	3555638995
21625	09:26:43.086	00:00:21.624	1298	-1024	-768	-1	-1	-1	-1	4	-1024	-768	-1	-1	-1	-1	4		0	0						Untertest1.avi	0	880	547	72	111				0	Content		-72	-111	21624636	3555655211
21641	09:26:43.102	00:00:21.641	1299	-1024	-768	-1	-1	-1	-1	4	-1024	-768	-1	-1	-1	-1	4		0	0						Untertest1.avi	0	880	547	72	111				0	Content		-72	-111	21641303	3555671878
21658	09:26:43.119	00:00:21.657	1300	-1024	-768	-1	-1	-1	-1	4	-1024	-768	-1	-1	-1	-1	4		0	0						Untertest1.avi	0	880	547	72	111				0	Content		-72	-111	21657971	3555688546
21674	09:26:43.135	00:00:21.673	1301	-1024	-768	-1	-1	-1	-1	4	-1024	-768	-1	-1	-1	-1	4		0	0						Untertest1.avi	0	880	547	72	111				0	Content		-72	-111	21673815	3555704390
21690	09:26:43.151	00:00:21.690	1302	-1024	-768	-1	-1	-1	-1	4	-1024	-768	-1	-1	-1	-1	4		0	0						Untertest1.avi	0	880	547	72	111				0	Content		-72	-111	21690439	3555721014
21707	09:26:43.168	00:00:21.707	1303	-1024	-768	-1	-1	-1	-1	4	-1024	-768	-1	-1	-1	-1	4		0	0						Untertest1.avi	0	880	547	72	111				0	Content		-72	-111	21707124	3555737699
21724	09:26:43.185	00:00:21.723	1304	-1024	-768	-1	-1	-1	-1	4	-1024	-768	-1	-1	-1	-1	4		0	0						Untertest1.avi	0	880	547	72	111				0	Content		-72	-111	21723792	3555754367
21740	09:26:43.201	00:00:21.740	1305	-1024	-768	-1	-1	-1	-1	4	-1024	-768	-1	-1	-1	-1	4		0	0						Untertest1.avi	0	880	547	72	111				0	Content		-72	-111	21740459	3555771034
21757	09:26:43.218	00:00:21.757	1306	-1024	-768	-1	-1	-1	-1	4	-1024	-768	-1	-1	-1	-1	4		0	0						Untertest1.avi	0	880	547	72	111				0	Content		-72	-111	21757117	3555787692
21774	09:26:43.235	00:00:21.773	1307	-1024	-768	-1	-1	-1	-1	4	-1024	-768	-1	-1	-1	-1	4		0	0						Untertest1.avi	0	880	547	72	111				0	Content		-72	-111	21773699	3555804274
21791	09:26:43.252	00:00:21.790	1308	-1024	-768	-1	-1	-1	-1	4	-1024	-768	-1	-1	-1	-1	4		0	0						Untertest1.avi	0	880	547	72	111				0	Content		-72	-111	21790629	3555821204
21807	09:26:43.268	00:00:21.807	1309	-1024	-768	-1	-1	-1	-1	4	-1024	-768	-1	-1	-1	-1	4		0	0						Untertest1.avi	0	880	547	72	111				0	Content		-72	-111	21807297	3555837872
21824	09:26:43.285	00:00:21.824	1310	-1024	-768	-1	-1	-1	-1	4	-1024	-768	-1	-1	-1	-1	4		0	0						Untertest1.avi	0	880	547	72	111				0	Content		-72	-111	21824427	3555855002
21841	09:26:43.302	00:00:21.841	1311	-1024	-768	-1	-1	-1	-1	4	-1024	-768	-1	-1	-1	-1	4		0	0						Untertest1.avi	0	880	547	72	111				0	Content		-72	-111	21841095	3555871670
21858	09:26:43.319	00:00:21.858	1312	-1024	-768	-1	-1	-1	-1	4	-1024	-768	-1	-1	-1	-1	4		0	0						Untertest1.avi	0	880	547	72	111				0	Content		-72	-111	21858123	3555888698
21875	09:26:43.336	00:00:21.874	1313	-1024	-768	-1	-1	-1	-1	4	-1024	-768	-1	-1	-1	-1	4		0	0						Untertest1.avi	0	880	547	72	111				0	Content		-72	-111	21874791	3555905366
21891	09:26:43.352	00:00:21.891	1314	-1024	-768	-1	-1	-1	-1	4	-1024	-768	-1	-1	-1	-1	4		0	0						Untertest1.avi	0	880	547	72	111				0	Content		-72	-111	21891459	3555922034
21908	09:26:43.369	00:00:21.907	1315	-1024	-768	-1	-1	-1	-1	4	-1024	-768	-1	-1	-1	-1	4		0	0						Untertest1.avi	0	880	547	72	111				0	Content		-72	-111	21907740	3555938315
21924	09:26:43.385	00:00:21.924	1316	-1024	-768	-1	-1	-1	-1	4	-1024	-768	-1	-1	-1	-1	4		0	0						Untertest1.avi	0	880	547	72	111				0	Content		-72	-111	21924408	3555954983
21941	09:26:43.402	00:00:21.941	1317	-1024	-768	-1	-1	-1	-1	4	-1024	-768	-1	-1	-1	-1	4		0	0						Untertest1.avi	0	880	547	72	111				0	Content		-72	-111	21941075	3555971650
21957	09:26:43.418	00:00:21.957	1318	-1024	-768	-1	-1	-1	-1	4	-1024	-768	-1	-1	-1	-1	4		0	0						Untertest1.avi	0	880	547	72	111				0	Content		-72	-111	21957487	3555988062
21974	09:26:43.435	00:00:21.974	1319	-1024	-768	-1	-1	-1	-1	4	-1024	-768	-1	-1	-1	-1	4		0	0						Untertest1.avi	0	880	547	72	111				0	Content		-72	-111	21974154	3556004729
21991	09:26:43.452	00:00:21.990	1320	-1024	-768	-1	-1	-1	-1	4	-1024	-768	-1	-1	-1	-1	4		0	0						Untertest1.avi	0	880	547	72	111				0	Content		-72	-111	21990822	3556021397
22007	09:26:43.468	00:00:22.006	1321	-1024	-768	-1	-1	-1	-1	4	-1024	-768	-1	-1	-1	-1	4		0	0						Untertest1.avi	0	880	547	72	111				0	Content		-72	-111	22006924	3556037499
22024	09:26:43.485	00:00:22.023	1322	-1024	-768	-1	-1	-1	-1	4	-1024	-768	-1	-1	-1	-1	4		0	0						Untertest1.avi	0	880	547	72	111				0	Content		-72	-111	22023548	3556054123
22040	09:26:43.501	00:00:22.040	1323	-1024	-768	-1	-1	-1	-1	4	-1024	-768	-1	-1	-1	-1	4		0	0						Untertest1.avi	0	880	547	72	111				0	Content		-72	-111	22040346	3556070921
22057	09:26:43.518	00:00:22.056	1324	-1024	-768	-1	-1	-1	-1	4	-1024	-768	-1	-1	-1	-1	4		0	0						Untertest1.avi	0	880	547	72	111				0	Content		-72	-111	22056925	3556087500
22074	09:26:43.535	00:00:22.073	1325	-1024	-768	-1	-1	-1	-1	4	-1024	-768	-1	-1	-1	-1	4		0	0						Untertest1.avi	0	880	547	72	111				0	Content		-72	-111	22073757	3556104332
22090	09:26:43.551	00:00:22.090	1326	-1024	-768	-1	-1	-1	-1	4	-1024	-768	-1	-1	-1	-1	4		0	0						Untertest1.avi	0	880	547	72	111				0	Content		-72	-111	22090424	3556120999
22107	09:26:43.568	00:00:22.107	1327	-1024	-768	-1	-1	-1	-1	4	-1024	-768	-1	-1	-1	-1	4		0	0						Untertest1.avi	0	880	547	72	111				0	Content		-72	-111	22107092	3556137667
22124	09:26:43.585	00:00:22.124	1328	-1024	-768	-1	-1	-1	-1	4	-1024	-768	-1	-1	-1	-1	4		0	0						Untertest1.avi	0	880	547	72	111				0	Content		-72	-111	22124075	3556154650
22141	09:26:43.602	00:00:22.140	1329	-1024	-768	-1	-1	-1	-1	4	-1024	-768	-1	-1	-1	-1	4		0	0						Untertest1.avi	0	880	547	72	111				0	Content		-72	-111	22140743	3556171318
22157	09:26:43.618	00:00:22.157	1330	-1024	-768	-1	-1	-1	-1	4	-1024	-768	-1	-1	-1	-1	4		0	0						Untertest1.avi	0	880	547	72	111				0	Content		-72	-111	22157410	3556187985
22175	09:26:43.636	00:00:22.174	1331	-1024	-768	-1	-1	-1	-1	4	-1024	-768	-1	-1	-1	-1	4		0	0						Untertest1.avi	0	880	547	72	111				0	Content		-72	-111	22174723	3556205298
22191	09:26:43.652	00:00:22.191	1332	-1024	-768	-1	-1	-1	-1	4	-1024	-768	-1	-1	-1	-1	4		0	0						Untertest1.avi	0	880	547	72	111				0	Content		-72	-111	22191391	3556221966
22208	09:26:43.669	00:00:22.207	1333	-1024	-768	-1	-1	-1	-1	4	-1024	-768	-1	-1	-1	-1	4		0	0						Untertest1.avi	0	880	547	72	111				0	Content		-72	-111	22207607	3556238182
22224	09:26:43.685	00:00:22.224	1334	-1024	-768	-1	-1	-1	-1	4	-1024	-768	-1	-1	-1	-1	4		0	0						Untertest1.avi	0	880	547	72	111				0	Content		-72	-111	22224275	3556254850
22241	09:26:43.702	00:00:22.240	1335	-1024	-768	-1	-1	-1	-1	4	-1024	-768	-1	-1	-1	-1	4		0	0						Untertest1.avi	0	880	547	72	111				0	Content		-72	-111	22240942	3556271517
22257	09:26:43.718	00:00:22.256	1336	-1024	-768	-1	-1	-1	-1	4	-1024	-768	-1	-1	-1	-1	4		0	0						Untertest1.avi	0	880	547	72	111				0	Content		-72	-111	22256783	3556287358
22273	09:26:43.734	00:00:22.273	1337	-1024	-768	-1	-1	-1	-1	4	-1024	-768	-1	-1	-1	-1	4		0	0						Untertest1.avi	0	880	547	72	111				0	Content		-72	-111	22273409	3556303984
22290	09:26:43.751	00:00:22.290	1338	-1024	-768	-1	-1	-1	-1	4	-1024	-768	-1	-1	-1	-1	4		0	0						Untertest1.avi	0	880	547	72	111				0	Content		-72	-111	22290095	3556320670
22307	09:26:43.768	00:00:22.306	1339	-1024	-768	-1	-1	-1	-1	4	-1024	-768	-1	-1	-1	-1	4		0	0						Untertest1.avi	0	880	547	72	111				0	Content		-72	-111	22306762	3556337337
22323	09:26:43.784	00:00:22.323	1340	-1024	-768	-1	-1	-1	-1	4	-1024	-768	-1	-1	-1	-1	4		0	0						Untertest1.avi	0	880	547	72	111				0	Content		-72	-111	22323430	3556354005
22340	09:26:43.801	00:00:22.340	1341	-1024	-768	-1	-1	-1	-1	4	-1024	-768	-1	-1	-1	-1	4		0	0						Untertest1.avi	0	880	547	72	111				0	Content		-72	-111	22340084	3556370659
22357	09:26:43.818	00:00:22.356	1342	-1024	-768	-1	-1	-1	-1	4	-1024	-768	-1	-1	-1	-1	4		0	0						Untertest1.avi	0	880	547	72	111				0	Content		-72	-111	22356653	3556387228
22374	09:26:43.835	00:00:22.373	1343	-1024	-768	-1	-1	-1	-1	4	-1024	-768	-1	-1	-1	-1	4		0	0						Untertest1.avi	0	880	547	72	111				0	Content		-72	-111	22373588	3556404163
22390	09:26:43.851	00:00:22.390	1344	-1024	-768	-1	-1	-1	-1	4	-1024	-768	-1	-1	-1	-1	4		0	0						Untertest1.avi	0	880	547	72	111				0	Content		-72	-111	22390255	3556420830
22407	09:26:43.868	00:00:22.407	1345	-1024	-768	-1	-1	-1	-1	4	-1024	-768	-1	-1	-1	-1	4		0	0						Untertest1.avi	0	880	547	72	111				0	Content		-72	-111	22407389	3556437964
22424	09:26:43.885	00:00:22.424	1346	-1024	-768	-1	-1	-1	-1	4	-1024	-768	-1	-1	-1	-1	4		0	0						Untertest1.avi	0	880	547	72	111				0	Content		-72	-111	22424056	3556454631
22441	09:26:43.902	00:00:22.441	1347	-1024	-768	-1	-1	-1	-1	4	-1024	-768	-1	-1	-1	-1	4		0	0						Untertest1.avi	0	880	547	72	111				0	Content		-72	-111	22441087	3556471662
22458	09:26:43.919	00:00:22.457	1348	-1024	-768	-1	-1	-1	-1	4	-1024	-768	-1	-1	-1	-1	4		0	0						Untertest1.avi	0	880	547	72	111				0	Content		-72	-111	22457754	3556488329
22474	09:26:43.935	00:00:22.474	1349	-1024	-768	-1	-1	-1	-1	4	-1024	-768	-1	-1	-1	-1	4		0	0						Untertest1.avi	0	880	547	72	111				0	Content		-72	-111	22474422	3556504997
22491	09:26:43.952	00:00:22.490	1350	-1024	-768	-1	-1	-1	-1	4	-1024	-768	-1	-1	-1	-1	4		0	0						Untertest1.avi	0	880	547	72	111				0	Content		-72	-111	22490539	3556521114
22507	09:26:43.968	00:00:22.507	1351	-1024	-768	-1	-1	-1	-1	4	-1024	-768	-1	-1	-1	-1	4		0	0						Untertest1.avi	0	880	547	72	111				0	Content		-72	-111	22507207	3556537782
22524	09:26:43.985	00:00:22.523	1352	-1024	-768	-1	-1	-1	-1	4	-1024	-768	-1	-1	-1	-1	4		0	0						Untertest1.avi	0	880	547	72	111				0	Content		-72	-111	22523686	3556554261
22540	09:26:44.001	00:00:22.540	1353	-1024	-768	-1	-1	-1	-1	4	-1024	-768	-1	-1	-1	-1	4		0	0						Untertest1.avi	0	880	547	72	111				0	Content		-72	-111	22540353	3556570928
22557	09:26:44.018	00:00:22.557	1354	-1024	-768	-1	-1	-1	-1	4	-1024	-768	-1	-1	-1	-1	4		0	0						Untertest1.avi	0	880	547	72	111				0	Content		-72	-111	22557021	3556587596
22573	09:26:44.034	00:00:22.573	1355	-1024	-768	-1	-1	-1	-1	4	-1024	-768	-1	-1	-1	-1	4		0	0						Untertest1.avi	0	880	547	72	111				0	Content		-72	-111	22573263	3556603838
22590	09:26:44.051	00:00:22.589	1356	-1024	-768	-1	-1	-1	-1	4	-1024	-768	-1	-1	-1	-1	4		0	0						Untertest1.avi	0	880	547	72	111				0	Content		-72	-111	22589885	3556620460
22607	09:26:44.068	00:00:22.606	1357	-1024	-768	-1	-1	-1	-1	4	-1024	-768	-1	-1	-1	-1	4		0	0						Untertest1.avi	0	880	547	72	111				0	Content		-72	-111	22606569	3556637144
22623	09:26:44.084	00:00:22.623	1358	-1024	-768	-1	-1	-1	-1	4	-1024	-768	-1	-1	-1	-1	4		0	0						Untertest1.avi	0	880	547	72	111				0	Content		-72	-111	22623266	3556653841
22640	09:26:44.101	00:00:22.640	1359	-1024	-768	-1	-1	-1	-1	4	-1024	-768	-1	-1	-1	-1	4		0	0						Untertest1.avi	0	880	547	72	111				0	Content		-72	-111	22640096	3556670671
22657	09:26:44.118	00:00:22.656	1360	-1024	-768	-1	-1	-1	-1	4	-1024	-768	-1	-1	-1	-1	4		0	0						Untertest1.avi	0	880	547	72	111				0	Content		-72	-111	22656764	3556687339
22673	09:26:44.134	00:00:22.673	1361	-1024	-768	-1	-1	-1	-1	4	-1024	-768	-1	-1	-1	-1	4		0	0						Untertest1.avi	0	880	547	72	111				0	Content		-72	-111	22673431	3556704006
22690	09:26:44.151	00:00:22.690	1362	-1024	-768	-1	-1	-1	-1	4	-1024	-768	-1	-1	-1	-1	4		0	0						Untertest1.avi	0	880	547	72	111				0	Content		-72	-111	22690414	3556720989
22707	09:26:44.168	00:00:22.707	1363	-1024	-768	-1	-1	-1	-1	4	-1024	-768	-1	-1	-1	-1	4		0	0						Untertest1.avi	0	880	547	72	111				0	Content		-72	-111	22707082	3556737657
22724	09:26:44.185	00:00:22.723	1364	-1024	-768	-1	-1	-1	-1	4	-1024	-768	-1	-1	-1	-1	4		0	0						Untertest1.avi	0	880	547	72	111				0	Content		-72	-111	22723749	3556754324
22741	09:26:44.202	00:00:22.741	1365	-1024	-768	-1	-1	-1	-1	4	-1024	-768	-1	-1	-1	-1	4		0	0						Untertest1.avi	0	880	547	72	111				0	Content		-72	-111	22741064	3556771639
22758	09:26:44.219	00:00:22.757	1366	-1024	-768	-1	-1	-1	-1	4	-1024	-768	-1	-1	-1	-1	4		0	0						Untertest1.avi	0	880	547	72	111				0	Content		-72	-111	22757731	3556788306
22774	09:26:44.235	00:00:22.773	1367	-1024	-768	-1	-1	-1	-1	4	-1024	-768	-1	-1	-1	-1	4		0	0						Untertest1.avi	0	880	547	72	111				0	Content		-72	-111	22773954	3556804529
22791	09:26:44.252	00:00:22.790	1368	-1024	-768	-1	-1	-1	-1	4	-1024	-768	-1	-1	-1	-1	4		0	0						Untertest1.avi	0	880	547	72	111				0	Content		-72	-111	22790621	3556821196
22807	09:26:44.268	00:00:22.807	1369	-1024	-768	-1	-1	-1	-1	4	-1024	-768	-1	-1	-1	-1	4		0	0						Untertest1.avi	0	880	547	72	111				0	Content		-72	-111	22807289	3556837864
22823	09:26:44.284	00:00:22.822	1370	-1024	-768	-1	-1	-1	-1	4	-1024	-768	-1	-1	-1	-1	4		0	0						Untertest1.avi	0	880	547	72	111				0	Content		-72	-111	22822999	3556853574
22840	09:26:44.301	00:00:22.839	1371	-1024	-768	-1	-1	-1	-1	4	-1024	-768	-1	-1	-1	-1	4		0	0						Untertest1.avi	0	880	547	72	111				0	Content		-72	-111	22839747	3556870322
22856	09:26:44.317	00:00:22.856	1372	-1024	-768	-1	-1	-1	-1	4	-1024	-768	-1	-1	-1	-1	4		0	0						Untertest1.avi	0	880	547	72	111				0	Content		-72	-111	22856370	3556886945
22873	09:26:44.334	00:00:22.873	1373	-1024	-768	-1	-1	-1	-1	4	-1024	-768	-1	-1	-1	-1	4		0	0						Untertest1.avi	0	880	547	72	111				0	Content		-72	-111	22873046	3556903621
22890	09:26:44.351	00:00:22.889	1374	-1024	-768	-1	-1	-1	-1	4	-1024	-768	-1	-1	-1	-1	4		0	0						Untertest1.avi	0	880	547	72	111				0	Content		-72	-111	22889740	3556920315
22907	09:26:44.368	00:00:22.906	1375	-1024	-768	-1	-1	-1	-1	4	-1024	-768	-1	-1	-1	-1	4		0	0						Untertest1.avi	0	880	547	72	111				0	Content		-72	-111	22906613	3556937188
22923	09:26:44.384	00:00:22.923	1376	-1024	-768	-1	-1	-1	-1	4	-1024	-768	-1	-1	-1	-1	4		0	0						Untertest1.avi	0	880	547	72	111				0	Content		-72	-111	22923281	3556953856
22940	09:26:44.401	00:00:22.940	1377	-1024	-768	-1	-1	-1	-1	4	-1024	-768	-1	-1	-1	-1	4		0	0						Untertest1.avi	0	880	547	72	111				0	Content		-72	-111	22940389	3556970964
22957	09:26:44.418	00:00:22.957	1378	-1024	-768	-1	-1	-1	-1	4	-1024	-768	-1	-1	-1	-1	4		0	0						Untertest1.avi	0	880	547	72	111				0	Content		-72	-111	22957057	3556987632
22974	09:26:44.435	00:00:22.974	1379	-1024	-768	-1	-1	-1	-1	4	-1024	-768	-1	-1	-1	-1	4		0	0						Untertest1.avi	0	880	547	72	111				0	Content		-72	-111	22974081	3557004656
22991	09:26:44.452	00:00:22.990	1380	-1024	-768	-1	-1	-1	-1	4	-1024	-768	-1	-1	-1	-1	4		0	0						Untertest1.avi	0	880	547	72	111				0	Content		-72	-111	22990748	3557021323
23007	09:26:44.468	00:00:23.007	1381	-1024	-768	-1	-1	-1	-1	4	-1024	-768	-1	-1	-1	-1	4		0	0						Untertest1.avi	0	880	547	72	111				0	Content		-72	-111	23007416	3557037991
23024	09:26:44.485	00:00:23.023	1382	-1024	-768	-1	-1	-1	-1	4	-1024	-768	-1	-1	-1	-1	4		0	0						Untertest1.avi	0	880	547	72	111				0	Content		-72	-111	23023689	3557054264
23040	09:26:44.501	00:00:23.040	1383	-1024	-768	-1	-1	-1	-1	4	-1024	-768	-1	-1	-1	-1	4		0	0						Untertest1.avi	0	880	547	72	111				0	Content		-72	-111	23040357	3557070932
23057	09:26:44.518	00:00:23.057	1384	-1024	-768	-1	-1	-1	-1	4	-1024	-768	-1	-1	-1	-1	4		0	0						Untertest1.avi	0	880	547	72	111				0	Content		-72	-111	23057024	3557087599
23073	09:26:44.534	00:00:23.073	1385	-1024	-768	-1	-1	-1	-1	4	-1024	-768	-1	-1	-1	-1	4		0	0						Untertest1.avi	0	880	547	72	111				0	Content		-72	-111	23073483	3557104058
23090	09:26:44.551	00:00:23.090	1386	-1024	-768	-1	-1	-1	-1	4	-1024	-768	-1	-1	-1	-1	4		0	0						Untertest1.avi	0	880	547	72	111				0	Content		-72	-111	23090150	3557120725
23107	09:26:44.568	00:00:23.106	1387	-1024	-768	-1	-1	-1	-1	4	-1024	-768	-1	-1	-1	-1	4		0	0						Untertest1.avi	0	880	547	72	111				0	Content		-72	-111	23106818	3557137393
23123	09:26:44.584	00:00:23.123	1388	-1024	-768	-1	-1	-1	-1	4	-1024	-768	-1	-1	-1	-1	4		0	0						Untertest1.avi	0	880	547	72	111				0	Content		-72	-111	23123485	3557154060
23139	09:26:44.600	00:00:23.139	1389	-1024	-768	-1	-1	-1	-1	4	-1024	-768	-1	-1	-1	-1	4		0	0						Untertest1.avi	0	880	547	72	111				0	Content		-72	-111	23139488	3557170063
23156	09:26:44.617	00:00:23.156	1390	-1024	-768	-1	-1	-1	-1	4	-1024	-768	-1	-1	-1	-1	4		0	0						Untertest1.avi	0	880	547	72	111				0	Content		-72	-111	23156224	3557186799
23173	09:26:44.634	00:00:23.172	1391	-1024	-768	-1	-1	-1	-1	4	-1024	-768	-1	-1	-1	-1	4		0	0						Untertest1.avi	0	880	547	72	111				0	Content		-72	-111	23172899	3557203474
23189	09:26:44.650	00:00:23.189	1392	-1024	-768	-1	-1	-1	-1	4	-1024	-768	-1	-1	-1	-1	4		0	0						Untertest1.avi	0	880	547	72	111				0	Content		-72	-111	23189497	3557220072
23206	09:26:44.667	00:00:23.206	1393	-1024	-768	-1	-1	-1	-1	4	-1024	-768	-1	-1	-1	-1	4		0	0						Untertest1.avi	0	880	547	72	111				0	Content		-72	-111	23206164	3557236739
23223	09:26:44.684	00:00:23.223	1394	-1024	-768	-1	-1	-1	-1	4	-1024	-768	-1	-1	-1	-1	4		0	0						Untertest1.avi	0	880	547	72	111				0	Content		-72	-111	23223066	3557253641
23240	09:26:44.701	00:00:23.239	1395	-1024	-768	-1	-1	-1	-1	4	-1024	-768	-1	-1	-1	-1	4		0	0						Untertest1.avi	0	880	547	72	111				0	Content		-72	-111	23239733	3557270308
23257	09:26:44.718	00:00:23.256	1396	-1024	-768	-1	-1	-1	-1	4	-1024	-768	-1	-1	-1	-1	4		0	0						Untertest1.avi	0	880	547	72	111				0	Content		-72	-111	23256727	3557287302
23273	09:26:44.734	00:00:23.273	1397	-1024	-768	-1	-1	-1	-1	4	-1024	-768	-1	-1	-1	-1	4		0	0						Untertest1.avi	0	880	547	72	111				0	Content		-72	-111	23273394	3557303969
23290	09:26:44.751	00:00:23.290	1398	-1024	-768	-1	-1	-1	-1	4	-1024	-768	-1	-1	-1	-1	4		0	0						Untertest1.avi	0	880	547	72	111				0	Content		-72	-111	23290062	3557320637
23307	09:26:44.768	00:00:23.307	1399	-1024	-768	-1	-1	-1	-1	4	-1024	-768	-1	-1	-1	-1	4		0	0						Untertest1.avi	0	880	547	72	111				0	Content		-72	-111	23307326	3557337901
23324	09:26:44.785	00:00:23.323	1400	-1024	-768	-1	-1	-1	-1	4	-1024	-768	-1	-1	-1	-1	4		0	0						Untertest1.avi	0	880	547	72	111				0	Content		-72	-111	23323993	3557354568
23340	09:26:44.801	00:00:23.340	1401	-1024	-768	-1	-1	-1	-1	4	-1024	-768	-1	-1	-1	-1	4		0	0						Untertest1.avi	0	880	547	72	111				0	Content		-72	-111	23340329	3557370904
23357	09:26:44.818	00:00:23.356	1402	-1024	-768	-1	-1	-1	-1	4	-1024	-768	-1	-1	-1	-1	4		0	0						Untertest1.avi	0	880	547	72	111				0	Content		-72	-111	23356996	3557387571
23374	09:26:44.835	00:00:23.373	1403	-1024	-768	-1	-1	-1	-1	4	-1024	-768	-1	-1	-1	-1	4		0	0						Untertest1.avi	0	880	547	72	111				0	Content		-72	-111	23373664	3557404239
23390	09:26:44.851	00:00:23.390	1404	-1024	-768	-1	-1	-1	-1	4	-1024	-768	-1	-1	-1	-1	4		0	0						Untertest1.avi	0	880	547	72	111				0	Content		-72	-111	23390331	3557420906
23406	09:26:44.867	00:00:23.405	1405	-1024	-768	-1	-1	-1	-1	4	-1024	-768	-1	-1	-1	-1	4		0	0						Untertest1.avi	0	880	547	72	111				0	Content		-72	-111	23405958	3557436533
23423	09:26:44.884	00:00:23.422	1406	-1024	-768	-1	-1	-1	-1	4	-1024	-768	-1	-1	-1	-1	4		0	0						Untertest1.avi	0	880	547	72	111				0	Content		-72	-111	23422705	3557453280
23439	09:26:44.900	00:00:23.439	1407	-1024	-768	-1	-1	-1	-1	4	-1024	-768	-1	-1	-1	-1	4		0	0						Untertest1.avi	0	880	547	72	111				0	Content		-72	-111	23439329	3557469904
23456	09:26:44.917	00:00:23.456	1408	-1024	-768	-1	-1	-1	-1	4	-1024	-768	-1	-1	-1	-1	4		0	0						Untertest1.avi	0	880	547	72	111				0	Content		-72	-111	23456025	3557486600
23473	09:26:44.934	00:00:23.472	1409	-1024	-768	-1	-1	-1	-1	4	-1024	-768	-1	-1	-1	-1	4		0	0						Untertest1.avi	0	880	547	72	111				0	Content		-72	-111	23472574	3557503149
23490	09:26:44.951	00:00:23.489	1410	-1024	-768	-1	-1	-1	-1	4	-1024	-768	-1	-1	-1	-1	4		0	0						Untertest1.avi	0	880	547	72	111				0	Content		-72	-111	23489516	3557520091
23506	09:26:44.967	00:00:23.506	1411	-1024	-768	-1	-1	-1	-1	4	-1024	-768	-1	-1	-1	-1	4		0	0						Untertest1.avi	0	880	547	72	111				0	Content		-72	-111	23506183	3557536758
23523	09:26:44.984	00:00:23.523	1412	-1024	-768	-1	-1	-1	-1	4	-1024	-768	-1	-1	-1	-1	4		0	0						Untertest1.avi	0	880	547	72	111				0	Content		-72	-111	23523318	3557553893
23540	09:26:45.001	00:00:23.539	1413	-1024	-768	-1	-1	-1	-1	4	-1024	-768	-1	-1	-1	-1	4		0	0						Untertest1.avi	0	880	547	72	111				0	Content		-72	-111	23539985	3557570560
23557	09:26:45.018	00:00:23.557	1414	-1024	-768	-1	-1	-1	-1	4	-1024	-768	-1	-1	-1	-1	4		0	0						Untertest1.avi	0	880	547	72	111				0	Content		-72	-111	23557016	3557587591
23574	09:26:45.035	00:00:23.573	1415	-1024	-768	-1	-1	-1	-1	4	-1024	-768	-1	-1	-1	-1	4		0	0						Untertest1.avi	0	880	547	72	111				0	Content		-72	-111	23573684	3557604259
23590	09:26:45.051	00:00:23.590	1416	-1024	-768	-1	-1	-1	-1	4	-1024	-768	-1	-1	-1	-1	4		0	0						Untertest1.avi	0	880	547	72	111				0	Content		-72	-111	23590351	3557620926
23608	09:26:45.069	00:00:23.607	1417	-1024	-768	-1	-1	-1	-1	4	-1024	-768	-1	-1	-1	-1	4		0	0						Untertest1.avi	0	880	547	72	111				0	Content		-72	-111	23607819	3557638394
23623	09:26:45.084	00:00:23.622	1418	-1024	-768	-1	-1	-1	-1	4	-1024	-768	-1	-1	-1	-1	4		0	0						Untertest1.avi	0	880	547	72	111				0	Content		-72	-111	23622569	3557653144
23639	09:26:45.100	00:00:23.639	1419	-1024	-768	-1	-1	-1	-1	4	-1024	-768	-1	-1	-1	-1	4		0	0						Untertest1.avi	0	880	547	72	111				0	Content		-72	-111	23639195	3557669770
23656	09:26:45.117	00:00:23.655	1420	-1024	-768	-1	-1	-1	-1	4	-1024	-768	-1	-1	-1	-1	4		0	0						Untertest1.avi	0	880	547	72	111				0	Content		-72	-111	23655862	3557686437
23673	09:26:45.134	00:00:23.672	1421	-1024	-768	-1	-1	-1	-1	4	-1024	-768	-1	-1	-1	-1	4		0	0						Untertest1.avi	0	880	547	72	111				0	Content		-72	-111	23672530	3557703105
23689	09:26:45.150	00:00:23.689	1422	-1024	-768	-1	-1	-1	-1	4	-1024	-768	-1	-1	-1	-1	4		0	0						Untertest1.avi	0	880	547	72	111				0	Content		-72	-111	23689190	3557719765
23706	09:26:45.167	00:00:23.705	1423	-1024	-768	-1	-1	-1	-1	4	-1024	-768	-1	-1	-1	-1	4		0	0						Untertest1.avi	0	880	547	72	111				0	Content		-72	-111	23705868	3557736443
23722	09:26:45.183	00:00:23.722	1424	-1024	-768	-1	-1	-1	-1	4	-1024	-768	-1	-1	-1	-1	4		0	0						Untertest1.avi	0	880	547	72	111				0	Content		-72	-111	23722465	3557753040
23739	09:26:45.200	00:00:23.739	1425	-1024	-768	-1	-1	-1	-1	4	-1024	-768	-1	-1	-1	-1	4		0	0						Untertest1.avi	0	880	547	72	111				0	Content		-72	-111	23739133	3557769708
23756	09:26:45.217	00:00:23.756	1426	-1024	-768	-1	-1	-1	-1	4	-1024	-768	-1	-1	-1	-1	4		0	0						Untertest1.avi	0	880	547	72	111				0	Content		-72	-111	23756035	3557786610
23773	09:26:45.234	00:00:23.772	1427	-1024	-768	-1	-1	-1	-1	4	-1024	-768	-1	-1	-1	-1	4		0	0						Untertest1.avi	0	880	547	72	111				0	Content		-72	-111	23772702	3557803277
23790	09:26:45.251	00:00:23.789	1428	-1024	-768	-1	-1	-1	-1	4	-1024	-768	-1	-1	-1	-1	4		0	0						Untertest1.avi	0	880	547	72	111				0	Content		-72	-111	23789701	3557820276
23806	09:26:45.267	00:00:23.806	1429	-1024	-768	-1	-1	-1	-1	4	-1024	-768	-1	-1	-1	-1	4		0	0						Untertest1.avi	0	880	547	72	111				0	Content		-72	-111	23806368	3557836943
23823	09:26:45.284	00:00:23.823	1430	-1024	-768	-1	-1	-1	-1	4	-1024	-768	-1	-1	-1	-1	4		0	0						Untertest1.avi	0	880	547	72	111				0	Content		-72	-111	23823036	3557853611
23840	09:26:45.301	00:00:23.840	1431	-1024	-768	-1	-1	-1	-1	4	-1024	-768	-1	-1	-1	-1	4		0	0						Untertest1.avi	0	880	547	72	111				0	Content		-72	-111	23840300	3557870875
23857	09:26:45.318	00:00:23.856	1432	-1024	-768	-1	-1	-1	-1	4	-1024	-768	-1	-1	-1	-1	4		0	0						Untertest1.avi	0	880	547	72	111				0	Content		-72	-111	23856968	3557887543
23873	09:26:45.334	00:00:23.873	1433	-1024	-768	-1	-1	-1	-1	4	-1024	-768	-1	-1	-1	-1	4		0	0						Untertest1.avi	0	880	547	72	111				0	Content		-72	-111	23873205	3557903780
23890	09:26:45.351	00:00:23.889	1434	-1024	-768	-1	-1	-1	-1	4	-1024	-768	-1	-1	-1	-1	4		0	0						Untertest1.avi	0	880	547	72	111				0	Content		-72	-111	23889873	3557920448
23907	09:26:45.368	00:00:23.906	1435	-1024	-768	-1	-1	-1	-1	4	-1024	-768	-1	-1	-1	-1	4		0	0						Untertest1.avi	0	880	547	72	111				0	Content		-72	-111	23906541	3557937116
23922	09:26:45.383	00:00:23.922	1436	-1024	-768	-1	-1	-1	-1	4	-1024	-768	-1	-1	-1	-1	4		0	0						Untertest1.avi	0	880	547	72	111				0	Content		-72	-111	23922305	3557952880
23939	09:26:45.400	00:00:23.939	1437	-1024	-768	-1	-1	-1	-1	4	-1024	-768	-1	-1	-1	-1	4		0	0						Untertest1.avi	0	880	547	72	111				0	Content		-72	-111	23939052	3557969627
23956	09:26:45.417	00:00:23.955	1438	-1024	-768	-1	-1	-1	-1	4	-1024	-768	-1	-1	-1	-1	4		0	0						Untertest1.avi	0	880	547	72	111				0	Content		-72	-111	23955673	3557986248
23972	09:26:45.433	00:00:23.972	1439	-1024	-768	-1	-1	-1	-1	4	-1024	-768	-1	-1	-1	-1	4		0	0						Untertest1.avi	0	880	547	72	111				0	Content		-72	-111	23972297	3558002872
23989	09:26:45.450	00:00:23.988	1440	-1024	-768	-1	-1	-1	-1	4	-1024	-768	-1	-1	-1	-1	4		0	0						Untertest1.avi	0	880	547	72	111				0	Content		-72	-111	23988964	3558019539
24006	09:26:45.467	00:00:24.005	1441	-1024	-768	-1	-1	-1	-1	4	-1024	-768	-1	-1	-1	-1	4		0	0						Untertest1.avi	0	880	547	72	111				0	Content		-72	-111	24005628	3558036203
24022	09:26:45.483	00:00:24.022	1442	-1024	-768	-1	-1	-1	-1	4	-1024	-768	-1	-1	-1	-1	4		0	0						Untertest1.avi	0	880	547	72	111				0	Content		-72	-111	24022295	3558052870
24039	09:26:45.500	00:00:24.039	1443	-1024	-768	-1	-1	-1	-1	4	-1024	-768	-1	-1	-1	-1	4		0	0						Untertest1.avi	0	880	547	72	111				0	Content		-72	-111	24039133	3558069708
24056	09:26:45.517	00:00:24.055	1444	-1024	-768	-1	-1	-1	-1	4	-1024	-768	-1	-1	-1	-1	4		0	0						Untertest1.avi	0	880	547	72	111				0	Content		-72	-111	24055801	3558086376
24072	09:26:45.533	00:00:24.072	1445	-1024	-768	-1	-1	-1	-1	4	-1024	-768	-1	-1	-1	-1	4		0	0						Untertest1.avi	0	880	547	72	111				0	Content		-72	-111	24072468	3558103043
24090	09:26:45.551	00:00:24.089	1446	-1024	-768	-1	-1	-1	-1	4	-1024	-768	-1	-1	-1	-1	4		0	0						Untertest1.avi	0	880	547	72	111				0	Content		-72	-111	24089630	3558120205
24106	09:26:45.567	00:00:24.106	1447	-1024	-768	-1	-1	-1	-1	4	-1024	-768	-1	-1	-1	-1	4		0	0						Untertest1.avi	0	880	547	72	111				0	Content		-72	-111	24106297	3558136872
24123	09:26:45.584	00:00:24.123	1448	-1024	-768	-1	-1	-1	-1	4	-1024	-768	-1	-1	-1	-1	4		0	0						Untertest1.avi	0	880	547	72	111				0	Content		-72	-111	24123342	3558153917
24140	09:26:45.601	00:00:24.140	1449	-1024	-768	-1	-1	-1	-1	4	-1024	-768	-1	-1	-1	-1	4		0	0						Untertest1.avi	0	880	547	72	111				0	Content		-72	-111	24140009	3558170584
24157	09:26:45.618	00:00:24.156	1450	-1024	-768	-1	-1	-1	-1	4	-1024	-768	-1	-1	-1	-1	4		0	0						Untertest1.avi	0	880	547	72	111				0	Content		-72	-111	24156677	3558187252
24173	09:26:45.634	00:00:24.172	1451	-1024	-768	-1	-1	-1	-1	4	-1024	-768	-1	-1	-1	-1	4		0	0						Untertest1.avi	0	880	547	72	111				0	Content		-72	-111	24172733	3558203308
24189	09:26:45.650	00:00:24.189	1452	-1024	-768	-1	-1	-1	-1	4	-1024	-768	-1	-1	-1	-1	4		0	0						Untertest1.avi	0	880	547	72	111				0	Content		-72	-111	24189401	3558219976
24206	09:26:45.667	00:00:24.205	1453	-1024	-768	-1	-1	-1	-1	4	-1024	-768	-1	-1	-1	-1	4		0	0						Untertest1.avi	0	880	547	72	111				0	Content		-72	-111	24205538	3558236113
24222	09:26:45.683	00:00:24.222	1454	-1024	-768	-1	-1	-1	-1	4	-1024	-768	-1	-1	-1	-1	4		0	0						Untertest1.avi	0	880	547	72	111				0	Content		-72	-111	24222162	3558252737
24239	09:26:45.700	00:00:24.238	1455	-1024	-768	-1	-1	-1	-1	4	-1024	-768	-1	-1	-1	-1	4		0	0						Untertest1.avi	0	880	547	72	111				0	Content		-72	-111	24238787	3558269362
24255	09:26:45.716	00:00:24.255	1456	-1024	-768	-1	-1	-1	-1	4	-1024	-768	-1	-1	-1	-1	4		0	0						Untertest1.avi	0	880	547	72	111				0	Content		-72	-111	24255462	3558286037
24272	09:26:45.733	00:00:24.272	1457	-1024	-768	-1	-1	-1	-1	4	-1024	-768	-1	-1	-1	-1	4		0	0						Untertest1.avi	0	880	547	72	111				0	Content		-72	-111	24272123	3558302698
24289	09:26:45.750	00:00:24.288	1458	-1024	-768	-1	-1	-1	-1	4	-1024	-768	-1	-1	-1	-1	4		0	0						Untertest1.avi	0	880	547	72	111				0	Content		-72	-111	24288790	3558319365
24306	09:26:45.767	00:00:24.305	1459	-1024	-768	-1	-1	-1	-1	4	-1024	-768	-1	-1	-1	-1	4		0	0						Untertest1.avi	0	880	547	72	111				0	Content		-72	-111	24305724	3558336299
24322	09:26:45.783	00:00:24.322	1460	-1024	-768	-1	-1	-1	-1	4	-1024	-768	-1	-1	-1	-1	4		0	0						Untertest1.avi	0	880	547	72	111				0	Content		-72	-111	24322391	3558352966
24339	09:26:45.800	00:00:24.339	1461	-1024	-768	-1	-1	-1	-1	4	-1024	-768	-1	-1	-1	-1	4		0	0						Untertest1.avi	0	880	547	72	111				0	Content		-72	-111	24339355	3558369930
24356	09:26:45.817	00:00:24.356	1462	-1024	-768	-1	-1	-1	-1	4	-1024	-768	-1	-1	-1	-1	4		0	0						Untertest1.avi	0	880	547	72	111				0	Content		-72	-111	24356023	3558386598
24373	09:26:45.834	00:00:24.372	1463	-1024	-768	-1	-1	-1	-1	4	-1024	-768	-1	-1	-1	-1	4		0	0						Untertest1.avi	0	880	547	72	111				0	Content		-72	-111	24372690	3558403265
24390	09:26:45.851	00:00:24.389	1464	-1024	-768	-1	-1	-1	-1	4	-1024	-768	-1	-1	-1	-1	4		0	0						Untertest1.avi	0	880	547	72	111				0	Content		-72	-111	24389985	3558420560
24407	09:26:45.868	00:00:24.406	1465	-1024	-768	-1	-1	-1	-1	4	-1024	-768	-1	-1	-1	-1	4		0	0						Untertest1.avi	0	880	547	72	111				0	Content		-72	-111	24406652	3558437227
24423	09:26:45.884	00:00:24.422	1466	-1024	-768	-1	-1	-1	-1	4	-1024	-768	-1	-1	-1	-1	4		0	0						Untertest1.avi	0	880	547	72	111				0	Content		-72	-111	24422861	3558453436
24440	09:26:45.901	00:00:24.439	1467	-1024	-768	-1	-1	-1	-1	4	-1024	-768	-1	-1	-1	-1	4		0	0						Untertest1.avi	0	880	547	72	111				0	Content		-72	-111	24439528	3558470103
24456	09:26:45.917	00:00:24.456	1468	-1024	-768	-1	-1	-1	-1	4	-1024	-768	-1	-1	-1	-1	4		0	0						Untertest1.avi	0	880	547	72	111				0	Content		-72	-111	24456196	3558486771
24472	09:26:45.933	00:00:24.472	1469	-1024	-768	-1	-1	-1	-1	4	-1024	-768	-1	-1	-1	-1	4		0	0						Untertest1.avi	0	880	547	72	111				0	Content		-72	-111	24472023	3558502598
24489	09:26:45.950	00:00:24.488	1470	-1024	-768	-1	-1	-1	-1	4	-1024	-768	-1	-1	-1	-1	4		0	0						Untertest1.avi	0	880	547	72	111				0	Content		-72	-111	24488649	3558519224
24505	09:26:45.966	00:00:24.505	1471	-1024	-768	-1	-1	-1	-1	4	-1024	-768	-1	-1	-1	-1	4		0	0						Untertest1.avi	0	880	547	72	111				0	Content		-72	-111	24505398	3558535973
24522	09:26:45.983	00:00:24.522	1472	-1024	-768	-1	-1	-1	-1	4	-1024	-768	-1	-1	-1	-1	4		0	0						Untertest1.avi	0	880	547	72	111				0	Content		-72	-111	24522022	3558552597
24539	09:26:46.000	00:00:24.538	1473	-1024	-768	-1	-1	-1	-1	4	-1024	-768	-1	-1	-1	-1	4		0	0						Untertest1.avi	0	880	547	72	111				0	Content		-72	-111	24538690	3558569265
24555	09:26:46.016	00:00:24.555	1474	-1024	-768	-1	-1	-1	-1	4	-1024	-768	-1	-1	-1	-1	4		0	0						Untertest1.avi	0	880	547	72	111				0	Content		-72	-111	24555290	3558585865
24572	09:26:46.033	00:00:24.571	1475	-1024	-768	-1	-1	-1	-1	4	-1024	-768	-1	-1	-1	-1	4		0	0						Untertest1.avi	0	880	547	72	111				0	Content		-72	-111	24571958	3558602533
24589	09:26:46.050	00:00:24.588	1476	-1024	-768	-1	-1	-1	-1	4	-1024	-768	-1	-1	-1	-1	4		0	0						Untertest1.avi	0	880	547	72	111				0	Content		-72	-111	24588810	3558619385
24605	09:26:46.066	00:00:24.605	1477	-1024	-768	-1	-1	-1	-1	4	-1024	-768	-1	-1	-1	-1	4		0	0						Untertest1.avi	0	880	547	72	111				0	Content		-72	-111	24605478	3558636053
24622	09:26:46.083	00:00:24.622	1478	-1024	-768	-1	-1	-1	-1	4	-1024	-768	-1	-1	-1	-1	4		0	0						Untertest1.avi	0	880	547	72	111				0	Content		-72	-111	24622145	3558652720
24639	09:26:46.100	00:00:24.639	1479	-1024	-768	-1	-1	-1	-1	4	-1024	-768	-1	-1	-1	-1	4		0	0						Untertest1.avi	0	880	547	72	111				0	Content		-72	-111	24639267	3558669842
24656	09:26:46.117	00:00:24.655	1480	-1024	-768	-1	-1	-1	-1	4	-1024	-768	-1	-1	-1	-1	4		0	0						Untertest1.avi	0	880	547	72	111				0	Content		-72	-111	24655935	3558686510
24673	09:26:46.134	00:00:24.672	1481	-1024	-768	-1	-1	-1	-1	4	-1024	-768	-1	-1	-1	-1	4		0	0						Untertest1.avi	0	880	547	72	111				0	Content		-72	-111	24672961	3558703536
24690	09:26:46.151	00:00:24.689	1482	-1024	-768	-1	-1	-1	-1	4	-1024	-768	-1	-1	-1	-1	4		0	0						Untertest1.avi	0	880	547	72	111				0	Content		-72	-111	24689629	3558720204
24706	09:26:46.167	00:00:24.706	1483	-1024	-768	-1	-1	-1	-1	4	-1024	-768	-1	-1	-1	-1	4		0	0						Untertest1.avi	0	880	547	72	111				0	Content		-72	-111	24706296	3558736871
24722	09:26:46.183	00:00:24.722	1484	-1024	-768	-1	-1	-1	-1	4	-1024	-768	-1	-1	-1	-1	4		0	0						Untertest1.avi	0	880	547	72	111				0	Content		-72	-111	24722406	3558752981
24739	09:26:46.200	00:00:24.739	1485	-1024	-768	-1	-1	-1	-1	4	-1024	-768	-1	-1	-1	-1	4		0	0						Untertest1.avi	0	880	547	72	111				0	Content		-72	-111	24739073	3558769648
24755	09:26:46.216	00:00:24.755	1486	-1024	-768	-1	-1	-1	-1	4	-1024	-768	-1	-1	-1	-1	4		0	0						Untertest1.avi	0	880	547	72	111				0	Content		-72	-111	24755133	3558785708
24772	09:26:46.233	00:00:24.771	1487	-1024	-768	-1	-1	-1	-1	4	-1024	-768	-1	-1	-1	-1	4		0	0						Untertest1.avi	0	880	547	72	111				0	Content		-72	-111	24771757	3558802332
24789	09:26:46.250	00:00:24.788	1488	-1024	-768	-1	-1	-1	-1	4	-1024	-768	-1	-1	-1	-1	4		0	0						Untertest1.avi	0	880	547	72	111				0	Content		-72	-111	24788506	3558819081
24805	09:26:46.266	00:00:24.805	1489	-1024	-768	-1	-1	-1	-1	4	-1024	-768	-1	-1	-1	-1	4		0	0						Untertest1.avi	0	880	547	72	111				0	Content		-72	-111	24805182	3558835757
24822	09:26:46.283	00:00:24.821	1490	-1024	-768	-1	-1	-1	-1	4	-1024	-768	-1	-1	-1	-1	4		0	0						Untertest1.avi	0	880	547	72	111				0	Content		-72	-111	24821780	3558852355
24838	09:26:46.299	00:00:24.838	1491	-1024	-768	-1	-1	-1	-1	4	-1024	-768	-1	-1	-1	-1	4		0	0						Untertest1.avi	0	880	547	72	111				0	Content		-72	-111	24838448	3558869023
24855	09:26:46.316	00:00:24.855	1492	-1024	-768	-1	-1	-1	-1	4	-1024	-768	-1	-1	-1	-1	4		0	0						Untertest1.avi	0	880	547	72	111				0	Content		-72	-111	24855358	3558885933
24872	09:26:46.333	00:00:24.872	1493	-1024	-768	-1	-1	-1	-1	4	-1024	-768	-1	-1	-1	-1	4		0	0						Untertest1.avi	0	880	547	72	111				0	Content		-72	-111	24872026	3558902601
24889	09:26:46.350	00:00:24.889	1494	-1024	-768	-1	-1	-1	-1	4	-1024	-768	-1	-1	-1	-1	4		0	0						Untertest1.avi	0	880	547	72	111				0	Content		-72	-111	24889023	3558919598
24906	09:26:46.367	00:00:24.905	1495	-1024	-768	-1	-1	-1	-1	4	-1024	-768	-1	-1	-1	-1	4		0	0						Untertest1.avi	0	880	547	72	111				0	Content		-72	-111	24905691	3558936266
24922	09:26:46.383	00:00:24.922	1496	-1024	-768	-1	-1	-1	-1	4	-1024	-768	-1	-1	-1	-1	4		0	0						Untertest1.avi	0	880	547	72	111				0	Content		-72	-111	24922358	3558952933
24940	09:26:46.401	00:00:24.939	1497	-1024	-768	-1	-1	-1	-1	4	-1024	-768	-1	-1	-1	-1	4		0	0						Untertest1.avi	0	880	547	72	111				0	Content		-72	-111	24939617	3558970192
24956	09:26:46.417	00:00:24.956	1498	-1024	-768	-1	-1	-1	-1	4	-1024	-768	-1	-1	-1	-1	4		0	0						Untertest1.avi	0	880	547	72	111				0	Content		-72	-111	24956285	3558986860
24973	09:26:46.434	00:00:24.972	1499	-1024	-768	-1	-1	-1	-1	4	-1024	-768	-1	-1	-1	-1	4		0	0						Untertest1.avi	0	880	547	72	111				0	Content		-72	-111	24972523	3559003098
24989	09:26:46.450	00:00:24.989	1500	-1024	-768	-1	-1	-1	-1	4	-1024	-768	-1	-1	-1	-1	4		0	0						Untertest1.avi	0	880	547	72	111				0	Content		-72	-111	24989191	3559019766
25006	09:26:46.467	00:00:25.005	1501	-1024	-768	-1	-1	-1	-1	4	-1024	-768	-1	-1	-1	-1	4		0	0						Untertest1.avi	0	880	547	72	111				0	Content		-72	-111	25005858	3559036433
25022	09:26:46.483	00:00:25.021	1502	-1024	-768	-1	-1	-1	-1	4	-1024	-768	-1	-1	-1	-1	4		0	0						Untertest1.avi	0	880	547	72	111				0	Content		-72	-111	25021621	3559052196
25038	09:26:46.499	00:00:25.038	1503	-1024	-768	-1	-1	-1	-1	4	-1024	-768	-1	-1	-1	-1	4		0	0						Untertest1.avi	0	880	547	72	111				0	Content		-72	-111	25038243	3559068818
25055	09:26:46.516	00:00:25.054	1504	-1024	-768	-1	-1	-1	-1	4	-1024	-768	-1	-1	-1	-1	4		0	0						Untertest1.avi	0	880	547	72	111				0	Content		-72	-111	25054951	3559085526
25072	09:26:46.533	00:00:25.071	1505	-1024	-768	-1	-1	-1	-1	4	-1024	-768	-1	-1	-1	-1	4		0	0						Untertest1.avi	0	880	547	72	111				0	Content		-72	-111	25071618	3559102193
25088	09:26:46.549	00:00:25.088	1506	-1024	-768	-1	-1	-1	-1	4	-1024	-768	-1	-1	-1	-1	4		0	0						Untertest1.avi	0	880	547	72	111				0	Content		-72	-111	25088301	3559118876
25105	09:26:46.566	00:00:25.105	1507	-1024	-768	-1	-1	-1	-1	4	-1024	-768	-1	-1	-1	-1	4		0	0						Untertest1.avi	0	880	547	72	111				0	Content		-72	-111	25105002	3559135577
25122	09:26:46.583	00:00:25.121	1508	-1024	-768	-1	-1	-1	-1	4	-1024	-768	-1	-1	-1	-1	4		0	0						Untertest1.avi	0	880	547	72	111				0	Content		-72	-111	25121869	3559152444
25139	09:26:46.600	00:00:25.138	1509	-1024	-768	-1	-1	-1	-1	4	-1024	-768	-1	-1	-1	-1	4		0	0						Untertest1.avi	0	880	547	72	111				0	Content		-72	-111	25138537	3559169112
25156	09:26:46.617	00:00:25.155	1510	-1024	-768	-1	-1	-1	-1	4	-1024	-768	-1	-1	-1	-1	4		0	0						Untertest1.avi	0	880	547	72	111				0	Content		-72	-111	25155635	3559186210
25172	09:26:46.633	00:00:25.172	1511	-1024	-768	-1	-1	-1	-1	4	-1024	-768	-1	-1	-1	-1	4		0	0						Untertest1.avi	0	880	547	72	111				0	Content		-72	-111	25172303	3559202878
25189	09:26:46.650	00:00:25.189	1512	-1024	-768	-1	-1	-1	-1	4	-1024	-768	-1	-1	-1	-1	4		0	0						Untertest1.avi	0	880	547	72	111				0	Content		-72	-111	25189321	3559219896
25206	09:26:46.667	00:00:25.205	1513	-1024	-768	-1	-1	-1	-1	4	-1024	-768	-1	-1	-1	-1	4		0	0						Untertest1.avi	0	880	547	72	111				0	Content		-72	-111	25205989	3559236564
25223	09:26:46.684	00:00:25.222	1514	-1024	-768	-1	-1	-1	-1	4	-1024	-768	-1	-1	-1	-1	4		0	0						Untertest1.avi	0	880	547	72	111				0	Content		-72	-111	25222656	3559253231
25239	09:26:46.700	00:00:25.238	1515	-1024	-768	-1	-1	-1	-1	4	-1024	-768	-1	-1	-1	-1	4		0	0						Untertest1.avi	0	880	547	72	111				0	Content		-72	-111	25238773	3559269348
25255	09:26:46.716	00:00:25.255	1516	-1024	-768	-1	-1	-1	-1	4	-1024	-768	-1	-1	-1	-1	4		0	0						Untertest1.avi	0	880	547	72	111				0	Content		-72	-111	25255440	3559286015
25271	09:26:46.732	00:00:25.271	1517	-1024	-768	-1	-1	-1	-1	4	-1024	-768	-1	-1	-1	-1	4		0	0						Untertest1.avi	0	880	547	72	111				0	Content		-72	-111	25271480	3559302055
25288	09:26:46.749	00:00:25.288	1518	-1024	-768	-1	-1	-1	-1	4	-1024	-768	-1	-1	-1	-1	4		0	0						Untertest1.avi	0	880	547	72	111				0	Content		-72	-111	25288105	3559318680
25305	09:26:46.766	00:00:25.304	1519	-1024	-768	-1	-1	-1	-1	4	-1024	-768	-1	-1	-1	-1	4		0	0						Untertest1.avi	0	880	547	72	111				0	Content		-72	-111	25304854	3559335429
25322	09:26:46.783	00:00:25.321	1520	-1024	-768	-1	-1	-1	-1	4	-1024	-768	-1	-1	-1	-1	4		0	0						Untertest1.avi	0	880	547	72	111				0	Content		-72	-111	25321533	3559352108
25338	09:26:46.799	00:00:25.338	1521	-1024	-768	-1	-1	-1	-1	4	-1024	-768	-1	-1	-1	-1	4		0	0						Untertest1.avi	0	880	547	72	111				0	Content		-72	-111	25338130	3559368705
25355	09:26:46.816	00:00:25.354	1522	-1024	-768	-1	-1	-1	-1	4	-1024	-768	-1	-1	-1	-1	4		0	0						Untertest1.avi	0	880	547	72	111				0	Content		-72	-111	25354798	3559385373
25372	09:26:46.833	00:00:25.371	1523	-1024	-768	-1	-1	-1	-1	4	-1024	-768	-1	-1	-1	-1	4		0	0						Untertest1.avi	0	880	547	72	111				0	Content		-72	-111	25371700	3559402275
25388	09:26:46.849	00:00:25.388	1524	-1024	-768	-1	-1	-1	-1	4	-1024	-768	-1	-1	-1	-1	4		0	0						Untertest1.avi	0	880	547	72	111				0	Content		-72	-111	25388368	3559418943
25405	09:26:46.866	00:00:25.405	1525	-1024	-768	-1	-1	-1	-1	4	-1024	-768	-1	-1	-1	-1	4		0	0						Untertest1.avi	0	880	547	72	111				0	Content		-72	-111	25405361	3559435936
25422	09:26:46.883	00:00:25.422	1526	-1024	-768	-1	-1	-1	-1	4	-1024	-768	-1	-1	-1	-1	4		0	0						Untertest1.avi	0	880	547	72	111				0	Content		-72	-111	25422029	3559452604
25439	09:26:46.900	00:00:25.438	1527	-1024	-768	-1	-1	-1	-1	4	-1024	-768	-1	-1	-1	-1	4		0	0						Untertest1.avi	0	880	547	72	111				0	Content		-72	-111	25438697	3559469272
25456	09:26:46.917	00:00:25.455	1528	-1024	-768	-1	-1	-1	-1	4	-1024	-768	-1	-1	-1	-1	4		0	0						Untertest1.avi	0	880	547	72	111				0	Content		-72	-111	25455965	3559486540
25473	09:26:46.934	00:00:25.472	1529	-1024	-768	-1	-1	-1	-1	4	-1024	-768	-1	-1	-1	-1	4		0	0						Untertest1.avi	0	880	547	72	111				0	Content		-72	-111	25472633	3559503208
25489	09:26:46.950	00:00:25.488	1530	-1024	-768	-1	-1	-1	-1	4	-1024	-768	-1	-1	-1	-1	4		0	0						Untertest1.avi	0	880	547	72	111				0	Content		-72	-111	25488871	3559519446
25506	09:26:46.967	00:00:25.505	1531	-1024	-768	-1	-1	-1	-1	4	-1024	-768	-1	-1	-1	-1	4		0	0						Untertest1.avi	0	880	547	72	111				0	Content		-72	-111	25505539	3559536114
25522	09:26:46.983	00:00:25.522	1532	-1024	-768	-1	-1	-1	-1	4	-1024	-768	-1	-1	-1	-1	4		0	0						Untertest1.avi	0	880	547	72	111				0	Content		-72	-111	25522206	3559552781
25538	09:26:46.999	00:00:25.537	1533	-1024	-768	-1	-1	-1	-1	4	-1024	-768	-1	-1	-1	-1	4		0	0						Untertest1.avi	0	880	547	72	111				0	Content		-72	-111	25537972	3559568547
25555	09:26:47.016	00:00:25.554	1534	-1024	-768	-1	-1	-1	-1	4	-1024	-768	-1	-1	-1	-1	4		0	0						Untertest1.avi	0	880	547	72	111				0	Content		-72	-111	25554594	3559585169
25571	09:26:47.032	00:00:25.571	1535	-1024	-768	-1	-1	-1	-1	4	-1024	-768	-1	-1	-1	-1	4		0	0						Untertest1.avi	0	880	547	72	111				0	Content		-72	-111	25571342	3559601917
25588	09:26:47.049	00:00:25.587	1536	-1024	-768	-1	-1	-1	-1	4	-1024	-768	-1	-1	-1	-1	4		0	0						Untertest1.avi	0	880	547	72	111				0	Content		-72	-111	25587966	3559618541
25605	09:26:47.066	00:00:25.604	1537	-1024	-768	-1	-1	-1	-1	4	-1024	-768	-1	-1	-1	-1	4		0	0						Untertest1.avi	0	880	547	72	111				0	Content		-72	-111	25604634	3559635209
25621	09:26:47.082	00:00:25.621	1538	-1024	-768	-1	-1	-1	-1	4	-1024	-768	-1	-1	-1	-1	4		0	0						Untertest1.avi	0	880	547	72	111				0	Content		-72	-111	25621300	3559651875
25638	09:26:47.099	00:00:25.637	1539	-1024	-768	-1	-1	-1	-1	4	-1024	-768	-1	-1	-1	-1	4		0	0						Untertest1.avi	0	880	547	72	111				0	Content		-72	-111	25637967	3559668542
25655	09:26:47.116	00:00:25.654	1540	-1024	-768	-1	-1	-1	-1	4	-1024	-768	-1	-1	-1	-1	4		0	0						Untertest1.avi	0	880	547	72	111				0	Content		-72	-111	25654799	3559685374
25671	09:26:47.132	00:00:25.671	1541	-1024	-768	-1	-1	-1	-1	4	-1024	-768	-1	-1	-1	-1	4		0	0						Untertest1.avi	0	880	547	72	111				0	Content		-72	-111	25671466	3559702041
25688	09:26:47.149	00:00:25.688	1542	-1024	-768	-1	-1	-1	-1	4	-1024	-768	-1	-1	-1	-1	4		0	0						Untertest1.avi	0	880	547	72	111				0	Content		-72	-111	25688134	3559718709
25705	09:26:47.166	00:00:25.705	1543	-1024	-768	-1	-1	-1	-1	4	-1024	-768	-1	-1	-1	-1	4		0	0						Untertest1.avi	0	880	547	72	111				0	Content		-72	-111	25705296	3559735871
25722	09:26:47.183	00:00:25.721	1544	-1024	-768	-1	-1	-1	-1	4	-1024	-768	-1	-1	-1	-1	4		0	0						Untertest1.avi	0	880	547	72	111				0	Content		-72	-111	25721964	3559752539
25739	09:26:47.200	00:00:25.739	1545	-1024	-768	-1	-1	-1	-1	4	-1024	-768	-1	-1	-1	-1	4		0	0						Untertest1.avi	0	880	547	72	111				0	Content		-72	-111	25739005	3559769580
25756	09:26:47.217	00:00:25.755	1546	-1024	-768	-1	-1	-1	-1	4	-1024	-768	-1	-1	-1	-1	4		0	0						Untertest1.avi	0	880	547	72	111				0	Content		-72	-111	25755672	3559786247
25772	09:26:47.233	00:00:25.772	1547	-1024	-768	-1	-1	-1	-1	4	-1024	-768	-1	-1	-1	-1	4		0	0						Untertest1.avi	0	880	547	72	111				0	Content		-72	-111	25772340	3559802915
25788	09:26:47.249	00:00:25.788	1548	-1024	-768	-1	-1	-1	-1	4	-1024	-768	-1	-1	-1	-1	4		0	0						Untertest1.avi	0	880	547	72	111				0	Content		-72	-111	25788402	3559818977
25805	09:26:47.266	00:00:25.805	1549	-1024	-768	-1	-1	-1	-1	4	-1024	-768	-1	-1	-1	-1	4		0	0						Untertest1.avi	0	880	547	72	111				0	Content		-72	-111	25805070	3559835645
25821	09:26:47.282	00:00:25.821	1550	-1024	-768	-1	-1	-1	-1	4	-1024	-768	-1	-1	-1	-1	4		0	0						Untertest1.avi	0	880	547	72	111				0	Content		-72	-111	25821081	3559851656
25838	09:26:47.299	00:00:25.837	1551	-1024	-768	-1	-1	-1	-1	4	-1024	-768	-1	-1	-1	-1	4		0	0						Untertest1.avi	0	880	547	72	111				0	Content		-72	-111	25837829	3559868404
25854	09:26:47.315	00:00:25.854	1552	-1024	-768	-1	-1	-1	-1	4	-1024	-768	-1	-1	-1	-1	4		0	0						Untertest1.avi	0	880	547	72	111				0	Content		-72	-111	25854452	3559885027
25871	09:26:47.332	00:00:25.871	1553	-1024	-768	-1	-1	-1	-1	4	-1024	-768	-1	-1	-1	-1	4		0	0						Untertest1.avi	0	880	547	72	111				0	Content		-72	-111	25871131	3559901706
25888	09:26:47.349	00:00:25.887	1554	-1024	-768	-1	-1	-1	-1	4	-1024	-768	-1	-1	-1	-1	4		0	0						Untertest1.avi	0	880	547	72	111				0	Content		-72	-111	25887791	3559918366
25904	09:26:47.365	00:00:25.904	1555	-1024	-768	-1	-1	-1	-1	4	-1024	-768	-1	-1	-1	-1	4		0	0						Untertest1.avi	0	880	547	72	111				0	Content		-72	-111	25904459	3559935034
25921	09:26:47.382	00:00:25.921	1556	-1024	-768	-1	-1	-1	-1	4	-1024	-768	-1	-1	-1	-1	4		0	0						Untertest1.avi	0	880	547	72	111				0	Content		-72	-111	25921392	3559951967
25938	09:26:47.399	00:00:25.938	1557	-1024	-768	-1	-1	-1	-1	4	-1024	-768	-1	-1	-1	-1	4		0	0						Untertest1.avi	0	880	547	72	111				0	Content		-72	-111	25938059	3559968634
25955	09:26:47.416	00:00:25.955	1558	-1024	-768	-1	-1	-1	-1	4	-1024	-768	-1	-1	-1	-1	4		0	0						Untertest1.avi	0	880	547	72	111				0	Content		-72	-111	25955029	3559985604
25972	09:26:47.433	00:00:25.971	1559	-1024	-768	-1	-1	-1	-1	4	-1024	-768	-1	-1	-1	-1	4		0	0						Untertest1.avi	0	880	547	72	111				0	Content		-72	-111	25971696	3560002271
25988	09:26:47.449	00:00:25.988	1560	-1024	-768	-1	-1	-1	-1	4	-1024	-768	-1	-1	-1	-1	4		0	0						Untertest1.avi	0	880	547	72	111				0	Content		-72	-111	25988364	3560018939
26006	09:26:47.467	00:00:26.005	1561	-1024	-768	-1	-1	-1	-1	4	-1024	-768	-1	-1	-1	-1	4		0	0						Untertest1.avi	0	880	547	72	111				0	Content		-72	-111	26005593	3560036168
26022	09:26:47.483	00:00:26.022	1562	-1024	-768	-1	-1	-1	-1	4	-1024	-768	-1	-1	-1	-1	4		0	0						Untertest1.avi	0	880	547	72	111				0	Content		-72	-111	26022261	3560052836
26038	09:26:47.499	00:00:26.038	1563	-1024	-768	-1	-1	-1	-1	4	-1024	-768	-1	-1	-1	-1	4		0	0						Untertest1.avi	0	880	547	72	111				0	Content		-72	-111	26038492	3560069067
26055	09:26:47.516	00:00:26.055	1564	-1024	-768	-1	-1	-1	-1	4	-1024	-768	-1	-1	-1	-1	4		0	0						Untertest1.avi	0	880	547	72	111				0	Content		-72	-111	26055159	3560085734
26072	09:26:47.533	00:00:26.071	1565	-1024	-768	-1	-1	-1	-1	4	-1024	-768	-1	-1	-1	-1	4		0	0						Untertest1.avi	0	880	547	72	111				0	Content		-72	-111	26071827	3560102402
26088	09:26:47.549	00:00:26.087	1566	-1024	-768	-1	-1	-1	-1	4	-1024	-768	-1	-1	-1	-1	4		0	0						Untertest1.avi	0	880	547	72	111				0	Content		-72	-111	26087569	3560118144
26104	09:26:47.565	00:00:26.104	1567	-1024	-768	-1	-1	-1	-1	4	-1024	-768	-1	-1	-1	-1	4		0	0						Untertest1.avi	0	880	547	72	111				0	Content		-72	-111	26104321	3560134896
26121	09:26:47.582	00:00:26.120	1568	-1024	-768	-1	-1	-1	-1	4	-1024	-768	-1	-1	-1	-1	4		0	0						Untertest1.avi	0	880	547	72	111				0	Content		-72	-111	26120944	3560151519
26138	09:26:47.599	00:00:26.137	1569	-1024	-768	-1	-1	-1	-1	4	-1024	-768	-1	-1	-1	-1	4		0	0						Untertest1.avi	0	880	547	72	111				0	Content		-72	-111	26137637	3560168212
26154	09:26:47.615	00:00:26.154	1570	-1024	-768	-1	-1	-1	-1	4	-1024	-768	-1	-1	-1	-1	4		0	0						Untertest1.avi	0	880	547	72	111				0	Content		-72	-111	26154304	3560184879
26171	09:26:47.632	00:00:26.170	1571	-1024	-768	-1	-1	-1	-1	4	-1024	-768	-1	-1	-1	-1	4		0	0						Untertest1.avi	0	880	547	72	111				0	Content		-72	-111	26170937	3560201512
26188	09:26:47.649	00:00:26.187	1572	-1024	-768	-1	-1	-1	-1	4	-1024	-768	-1	-1	-1	-1	4		0	0						Untertest1.avi	0	880	547	72	111				0	Content		-72	-111	26187604	3560218179
26204	09:26:47.665	00:00:26.204	1573	-1024	-768	-1	-1	-1	-1	4	-1024	-768	-1	-1	-1	-1	4		0	0						Untertest1.avi	0	880	547	72	111				0	Content		-72	-111	26204470	3560235045
26221	09:26:47.682	00:00:26.221	1574	-1024	-768	-1	-1	-1	-1	4	-1024	-768	-1	-1	-1	-1	4		0	0						Untertest1.avi	0	880	547	72	111				0	Content		-72	-111	26221138	3560251713
26238	09:26:47.699	00:00:26.237	1575	-1024	-768	-1	-1	-1	-1	4	-1024	-768	-1	-1	-1	-1	4		0	0						Untertest1.avi	0	880	547	72	111				0	Content		-72	-111	26237805	3560268380
26255	09:26:47.716	00:00:26.254	1576	-1024	-768	-1	-1	-1	-1	4	-1024	-768	-1	-1	-1	-1	4		0	0						Untertest1.avi	0	880	547	72	111				0	Content		-72	-111	26254936	3560285511
26272	09:26:47.733	00:00:26.271	1577	-1024	-768	-1	-1	-1	-1	4	-1024	-768	-1	-1	-1	-1	4		0	0						Untertest1.avi	0	880	547	72	111				0	Content		-72	-111	26271603	3560302178
26289	09:26:47.750	00:00:26.288	1578	-1024	-768	-1	-1	-1	-1	4	-1024	-768	-1	-1	-1	-1	4		0	0						Untertest1.avi	0	880	547	72	111				0	Content		-72	-111	26288632	3560319207
26305	09:26:47.766	00:00:26.305	1579	-1024	-768	-1	-1	-1	-1	4	-1024	-768	-1	-1	-1	-1	4		0	0						Untertest1.avi	0	880	547	72	111				0	Content		-72	-111	26305299	3560335874
26322	09:26:47.783	00:00:26.321	1580	-1024	-768	-1	-1	-1	-1	4	-1024	-768	-1	-1	-1	-1	4		0	0						Untertest1.avi	0	880	547	72	111				0	Content		-72	-111	26321967	3560352542
26338	09:26:47.799	00:00:26.338	1581	-1024	-768	-1	-1	-1	-1	4	-1024	-768	-1	-1	-1	-1	4		0	0						Untertest1.avi	0	880	547	72	111				0	Content		-72	-111	26338080	3560368655
26355	09:26:47.816	00:00:26.354	1582	-1024	-768	-1	-1	-1	-1	4	-1024	-768	-1	-1	-1	-1	4		0	0						Untertest1.avi	0	880	547	72	111				0	Content		-72	-111	26354748	3560385323
26371	09:26:47.832	00:00:26.370	1583	-1024	-768	-1	-1	-1	-1	4	-1024	-768	-1	-1	-1	-1	4		0	0						Untertest1.avi	0	880	547	72	111				0	Content		-72	-111	26370809	3560401384
26387	09:26:47.848	00:00:26.387	1584	-1024	-768	-1	-1	-1	-1	4	-1024	-768	-1	-1	-1	-1	4		0	0						Untertest1.avi	0	880	547	72	111				0	Content		-72	-111	26387430	3560418005
26404	09:26:47.865	00:00:26.404	1585	-1024	-768	-1	-1	-1	-1	4	-1024	-768	-1	-1	-1	-1	4		0	0						Untertest1.avi	0	880	547	72	111				0	Content		-72	-111	26404183	3560434758
26421	09:26:47.882	00:00:26.420	1586	-1024	-768	-1	-1	-1	-1	4	-1024	-768	-1	-1	-1	-1	4		0	0						Untertest1.avi	0	880	547	72	111				0	Content		-72	-111	26420858	3560451433
26437	09:26:47.898	00:00:26.437	1587	-1024	-768	-1	-1	-1	-1	4	-1024	-768	-1	-1	-1	-1	4		0	0						Untertest1.avi	0	880	547	72	111				0	Content		-72	-111	26437455	3560468030
26454	09:26:47.915	00:00:26.454	1588	-1024	-768	-1	-1	-1	-1	4	-1024	-768	-1	-1	-1	-1	4		0	0						Untertest1.avi	0	880	547	72	111				0	Content		-72	-111	26454122	3560484697
26471	09:26:47.932	00:00:26.471	1589	-1024	-768	-1	-1	-1	-1	4	-1024	-768	-1	-1	-1	-1	4		0	0						Untertest1.avi	0	880	547	72	111				0	Content		-72	-111	26471024	3560501599
26488	09:26:47.949	00:00:26.487	1590	-1024	-768	-1	-1	-1	-1	4	-1024	-768	-1	-1	-1	-1	4		0	0						Untertest1.avi	0	880	547	72	111				0	Content		-72	-111	26487691	3560518266
26505	09:26:47.966	00:00:26.504	1591	-1024	-768	-1	-1	-1	-1	4	-1024	-768	-1	-1	-1	-1	4		0	0						Untertest1.avi	0	880	547	72	111				0	Content		-72	-111	26504644	3560535219
26521	09:26:47.982	00:00:26.521	1592	-1024	-768	-1	-1	-1	-1	4	-1024	-768	-1	-1	-1	-1	4		0	0						Untertest1.avi	0	880	547	72	111				0	Content		-72	-111	26521312	3560551887
26538	09:26:47.999	00:00:26.537	1593	-1024	-768	-1	-1	-1	-1	4	-1024	-768	-1	-1	-1	-1	4		0	0						Untertest1.avi	0	880	547	72	111				0	Content		-72	-111	26537979	3560568554
26555	09:26:48.016	00:00:26.555	1594	-1024	-768	-1	-1	-1	-1	4	-1024	-768	-1	-1	-1	-1	4		0	0						Untertest1.avi	0	880	547	72	111				0	Content		-72	-111	26555262	3560585837
26572	09:26:48.033	00:00:26.571	1595	-1024	-768	-1	-1	-1	-1	4	-1024	-768	-1	-1	-1	-1	4		0	0						Untertest1.avi	0	880	547	72	111				0	Content		-72	-111	26571929	3560602504
26588	09:26:48.049	00:00:26.588	1596	-1024	-768	-1	-1	-1	-1	4	-1024	-768	-1	-1	-1	-1	4		0	0						Untertest1.avi	0	880	547	72	111				0	Content		-72	-111	26588175	3560618750
26605	09:26:48.066	00:00:26.604	1597	-1024	-768	-1	-1	-1	-1	4	-1024	-768	-1	-1	-1	-1	4		0	0						Untertest1.avi	0	880	547	72	111				0	Content		-72	-111	26604842	3560635417
26622	09:26:48.083	00:00:26.621	1598	-1024	-768	-1	-1	-1	-1	4	-1024	-768	-1	-1	-1	-1	4		0	0						Untertest1.avi	0	880	547	72	111				0	Content		-72	-111	26621510	3560652085
26637	09:26:48.098	00:00:26.637	1599	-1024	-768	-1	-1	-1	-1	4	-1024	-768	-1	-1	-1	-1	4		0	0						Untertest1.avi	0	880	547	72	111				0	Content		-72	-111	26637291	3560667866
26654	09:26:48.115	00:00:26.653	1600	-1024	-768	-1	-1	-1	-1	4	-1024	-768	-1	-1	-1	-1	4		0	0						Untertest1.avi	0	880	547	72	111				0	Content		-72	-111	26653916	3560684491
26671	09:26:48.132	00:00:26.670	1601	-1024	-768	-1	-1	-1	-1	4	-1024	-768	-1	-1	-1	-1	4		0	0						Untertest1.avi	0	880	547	72	111				0	Content		-72	-111	26670665	3560701240
26687	09:26:48.148	00:00:26.687	1602	-1024	-768	-1	-1	-1	-1	4	-1024	-768	-1	-1	-1	-1	4		0	0						Untertest1.avi	0	880	547	72	111				0	Content		-72	-111	26687288	3560717863
26704	09:26:48.165	00:00:26.703	1603	-1024	-768	-1	-1	-1	-1	4	-1024	-768	-1	-1	-1	-1	4		0	0						Untertest1.avi	0	880	547	72	111				0	Content		-72	-111	26703956	3560734531
26721	09:26:48.182	00:00:26.720	1604	-1024	-768	-1	-1	-1	-1	4	-1024	-768	-1	-1	-1	-1	4		0	0						Untertest1.avi	0	880	547	72	111				0	Content		-72	-111	26720559	3560751134
26737	09:26:48.198	00:00:26.737	1605	-1024	-768	-1	-1	-1	-1	4	-1024	-768	-1	-1	-1	-1	4		0	0						Untertest1.avi	0	880	547	72	111				0	Content		-72	-111	26737227	3560767802
26754	09:26:48.215	00:00:26.754	1606	-1024	-768	-1	-1	-1	-1	4	-1024	-768	-1	-1	-1	-1	4		0	0						Untertest1.avi	0	880	547	72	111				0	Content		-72	-111	26754079	3560784654
26771	09:26:48.232	00:00:26.770	1607	-1024	-768	-1	-1	-1	-1	4	-1024	-768	-1	-1	-1	-1	4		0	0						Untertest1.avi	0	880	547	72	111				0	Content		-72	-111	26770747	3560801322
26787	09:26:48.248	00:00:26.787	1608	-1024	-768	-1	-1	-1	-1	4	-1024	-768	-1	-1	-1	-1	4		0	0						Untertest1.avi	0	880	547	72	111				0	Content		-72	-111	26787414	3560817989
26805	09:26:48.266	00:00:26.804	1609	-1024	-768	-1	-1	-1	-1	4	-1024	-768	-1	-1	-1	-1	4		0	0						Untertest1.avi	0	880	547	72	111				0	Content		-72	-111	26804597	3560835172
26821	09:26:48.282	00:00:26.821	1610	-1024	-768	-1	-1	-1	-1	4	-1024	-768	-1	-1	-1	-1	4		0	0						Untertest1.avi	0	880	547	72	111				0	Content		-72	-111	26821265	3560851840
26838	09:26:48.299	00:00:26.838	1611	-1024	-768	-1	-1	-1	-1	4	-1024	-768	-1	-1	-1	-1	4		0	0						Untertest1.avi	0	880	547	72	111				0	Content		-72	-111	26838269	3560868844
26855	09:26:48.316	00:00:26.854	1612	-1024	-768	-1	-1	-1	-1	4	-1024	-768	-1	-1	-1	-1	4		0	0						Untertest1.avi	0	880	547	72	111				0	Content		-72	-111	26854937	3560885512
26872	09:26:48.333	00:00:26.871	1613	-1024	-768	-1	-1	-1	-1	4	-1024	-768	-1	-1	-1	-1	4		0	0						Untertest1.avi	0	880	547	72	111				0	Content		-72	-111	26871604	3560902179
26888	09:26:48.349	00:00:26.887	1614	-1024	-768	-1	-1	-1	-1	4	-1024	-768	-1	-1	-1	-1	4		0	0						Untertest1.avi	0	880	547	72	111				0	Content		-72	-111	26887870	3560918445
26905	09:26:48.366	00:00:26.904	1615	-1024	-768	-1	-1	-1	-1	4	-1024	-768	-1	-1	-1	-1	4		0	0						Untertest1.avi	0	880	547	72	111				0	Content		-72	-111	26904537	3560935112
26921	09:26:48.382	00:00:26.921	1616	-1024	-768	-1	-1	-1	-1	4	-1024	-768	-1	-1	-1	-1	4		0	0						Untertest1.avi	0	880	547	72	111				0	Content		-72	-111	26921205	3560951780
26937	09:26:48.398	00:00:26.937	1617	-1024	-768	-1	-1	-1	-1	4	-1024	-768	-1	-1	-1	-1	4		0	0						Untertest1.avi	0	880	547	72	111				0	Content		-72	-111	26937147	3560967722
26954	09:26:48.415	00:00:26.953	1618	-1024	-768	-1	-1	-1	-1	4	-1024	-768	-1	-1	-1	-1	4		0	0						Untertest1.avi	0	880	547	72	111				0	Content		-72	-111	26953772	3560984347
26970	09:26:48.431	00:00:26.970	1619	-1024	-768	-1	-1	-1	-1	4	-1024	-768	-1	-1	-1	-1	4		0	0						Untertest1.avi	0	880	547	72	111				0	Content		-72	-111	26970396	3561000971
26987	09:26:48.448	00:00:26.987	1620	-1024	-768	-1	-1	-1	-1	4	-1024	-768	-1	-1	-1	-1	4		0	0						Untertest1.avi	0	880	547	72	111				0	Content		-72	-111	26987083	3561017658
27004	09:26:48.465	00:00:27.003	1621	-1024	-768	-1	-1	-1	-1	4	-1024	-768	-1	-1	-1	-1	4		0	0						Untertest1.avi	0	880	547	72	111				0	Content		-72	-111	27003744	3561034319
27020	09:26:48.481	00:00:27.020	1622	-1024	-768	-1	-1	-1	-1	4	-1024	-768	-1	-1	-1	-1	4		0	0						Untertest1.avi	0	880	547	72	111				0	Content		-72	-111	27020411	3561050986
27037	09:26:48.498	00:00:27.037	1623	-1024	-768	-1	-1	-1	-1	4	-1024	-768	-1	-1	-1	-1	4		0	0						Untertest1.avi	0	880	547	72	111				0	Content		-72	-111	27037027	3561067602
27054	09:26:48.515	00:00:27.054	1624	-1024	-768	-1	-1	-1	-1	4	-1024	-768	-1	-1	-1	-1	4		0	0						Untertest1.avi	0	880	547	72	111				0	Content		-72	-111	27054266	3561084841
27071	09:26:48.532	00:00:27.071	1625	-1024	-768	-1	-1	-1	-1	4	-1024	-768	-1	-1	-1	-1	4		0	0						Untertest1.avi	0	880	547	72	111				0	Content		-72	-111	27071354	3561101929
27088	09:26:48.549	00:00:27.088	1626	-1024	-768	-1	-1	-1	-1	4	-1024	-768	-1	-1	-1	-1	4		0	0						Untertest1.avi	0	880	547	72	111				0	Content		-72	-111	27088021	3561118596
27105	09:26:48.566	00:00:27.104	1627	-1024	-768	-1	-1	-1	-1	4	-1024	-768	-1	-1	-1	-1	4		0	0						Untertest1.avi	0	880	547	72	111				0	Content		-72	-111	27104689	3561135264
27121	09:26:48.582	00:00:27.121	1628	-1024	-768	-1	-1	-1	-1	4	-1024	-768	-1	-1	-1	-1	4		0	0						Untertest1.avi	0	880	547	72	111				0	Content		-72	-111	27121008	3561151583
27138	09:26:48.599	00:00:27.137	1629	-1024	-768	-1	-1	-1	-1	4	-1024	-768	-1	-1	-1	-1	4		0	0						Untertest1.avi	0	880	547	72	111				0	Content		-72	-111	27137675	3561168250
27154	09:26:48.615	00:00:27.154	1630	-1024	-768	-1	-1	-1	-1	4	-1024	-768	-1	-1	-1	-1	4		0	0						Untertest1.avi	0	880	547	72	111				0	Content		-72	-111	27154343	3561184918
27170	09:26:48.631	00:00:27.170	1631	-1024	-768	-1	-1	-1	-1	4	-1024	-768	-1	-1	-1	-1	4		0	0						Untertest1.avi	0	880	547	72	111				0	Content		-72	-111	27170277	3561200852
27187	09:26:48.648	00:00:27.186	1632	-1024	-768	-1	-1	-1	-1	4	-1024	-768	-1	-1	-1	-1	4		0	0						Untertest1.avi	0	880	547	72	111				0	Content		-72	-111	27186887	3561217462
27204	09:26:48.665	00:00:27.203	1633	-1024	-768	-1	-1	-1	-1	4	-1024	-768	-1	-1	-1	-1	4		0	0						Untertest1.avi	0	880	547	72	111				0	Content		-72	-111	27203635	3561234210
27220	09:26:48.681	00:00:27.220	1634	-1024	-768	-1	-1	-1	-1	4	-1024	-768	-1	-1	-1	-1	4		0	0						Untertest1.avi	0	880	547	72	111				0	Content		-72	-111	27220262	3561250837
27237	09:26:48.698	00:00:27.236	1635	-1024	-768	-1	-1	-1	-1	4	-1024	-768	-1	-1	-1	-1	4		0	0						Untertest1.avi	0	880	547	72	111				0	Content		-72	-111	27236929	3561267504
27254	09:26:48.715	00:00:27.253	1636	-1024	-768	-1	-1	-1	-1	4	-1024	-768	-1	-1	-1	-1	4		0	0						Untertest1.avi	0	880	547	72	111				0	Content		-72	-111	27253595	3561284170
27270	09:26:48.731	00:00:27.270	1637	-1024	-768	-1	-1	-1	-1	4	-1024	-768	-1	-1	-1	-1	4		0	0						Untertest1.avi	0	880	547	72	111				0	Content		-72	-111	27270262	3561300837
27287	09:26:48.748	00:00:27.287	1638	-1024	-768	-1	-1	-1	-1	4	-1024	-768	-1	-1	-1	-1	4		0	0						Untertest1.avi	0	880	547	72	111				0	Content		-72	-111	27287094	3561317669
27304	09:26:48.765	00:00:27.303	1639	-1024	-768	-1	-1	-1	-1	4	-1024	-768	-1	-1	-1	-1	4		0	0						Untertest1.avi	0	880	547	72	111				0	Content		-72	-111	27303762	3561334337
27320	09:26:48.781	00:00:27.320	1640	-1024	-768	-1	-1	-1	-1	4	-1024	-768	-1	-1	-1	-1	4		0	0						Untertest1.avi	0	880	547	72	111				0	Content		-72	-111	27320429	3561351004
27337	09:26:48.798	00:00:27.337	1641	-1024	-768	-1	-1	-1	-1	4	-1024	-768	-1	-1	-1	-1	4		0	0						Untertest1.avi	0	880	547	72	111				0	Content		-72	-111	27337381	3561367956
27355	09:26:48.816	00:00:27.354	1642	-1024	-768	-1	-1	-1	-1	4	-1024	-768	-1	-1	-1	-1	4		0	0						Untertest1.avi	0	880	547	72	111				0	Content		-72	-111	27354754	3561385329
27371	09:26:48.832	00:00:27.371	1643	-1024	-768	-1	-1	-1	-1	4	-1024	-768	-1	-1	-1	-1	4		0	0						Untertest1.avi	0	880	547	72	111				0	Content		-72	-111	27371006	3561401581
27388	09:26:48.849	00:00:27.387	1644	-1024	-768	-1	-1	-1	-1	4	-1024	-768	-1	-1	-1	-1	4		0	0						Untertest1.avi	0	880	547	72	111				0	Content		-72	-111	27387673	3561418248
27404	09:26:48.865	00:00:27.404	1645	-1024	-768	-1	-1	-1	-1	4	-1024	-768	-1	-1	-1	-1	4		0	0						Untertest1.avi	0	880	547	72	111				0	Content		-72	-111	27404341	3561434916
27420	09:26:48.881	00:00:27.420	1646	-1024	-768	-1	-1	-1	-1	4	-1024	-768	-1	-1	-1	-1	4		0	0						Untertest1.avi	0	880	547	72	111				0	Content		-72	-111	27420127	3561450702
27437	09:26:48.898	00:00:27.436	1647	-1024	-768	-1	-1	-1	-1	4	-1024	-768	-1	-1	-1	-1	4		0	0						Untertest1.avi	0	880	547	72	111				0	Content		-72	-111	27436749	3561467324
27454	09:26:48.915	00:00:27.453	1648	-1024	-768	-1	-1	-1	-1	4	-1024	-768	-1	-1	-1	-1	4		0	0						Untertest1.avi	0	880	547	72	111				0	Content		-72	-111	27453500	3561484075
27470	09:26:48.931	00:00:27.470	1649	-1024	-768	-1	-1	-1	-1	4	-1024	-768	-1	-1	-1	-1	4		0	0						Untertest1.avi	0	880	547	72	111				0	Content		-72	-111	27470178	3561500753
27487	09:26:48.948	00:00:27.486	1650	-1024	-768	-1	-1	-1	-1	4	-1024	-768	-1	-1	-1	-1	4		0	0						Untertest1.avi	0	880	547	72	111				0	Content		-72	-111	27486775	3561517350
27503	09:26:48.964	00:00:27.503	1651	-1024	-768	-1	-1	-1	-1	4	-1024	-768	-1	-1	-1	-1	4		0	0						Untertest1.avi	0	880	547	72	111				0	Content		-72	-111	27503442	3561534017
27520	09:26:48.981	00:00:27.520	1652	-1024	-768	-1	-1	-1	-1	4	-1024	-768	-1	-1	-1	-1	4		0	0						Untertest1.avi	0	880	547	72	111				0	Content		-72	-111	27520119	3561550694
27537	09:26:48.998	00:00:27.537	1653	-1024	-768	-1	-1	-1	-1	4	-1024	-768	-1	-1	-1	-1	4		0	0						Untertest1.avi	0	880	547	72	111				0	Content		-72	-111	27537243	3561567818
27554	09:26:49.015	00:00:27.554	1654	-1024	-768	-1	-1	-1	-1	4	-1024	-768	-1	-1	-1	-1	4		0	0						Untertest1.avi	0	880	547	72	111				0	Content		-72	-111	27554368	3561584943
27571	09:26:49.032	00:00:27.571	1655	-1024	-768	-1	-1	-1	-1	4	-1024	-768	-1	-1	-1	-1	4		0	0						Untertest1.avi	0	880	547	72	111				0	Content		-72	-111	27571036	3561601611
27588	09:26:49.049	00:00:27.587	1656	-1024	-768	-1	-1	-1	-1	4	-1024	-768	-1	-1	-1	-1	4		0	0						Untertest1.avi	0	880	547	72	111				0	Content		-72	-111	27587703	3561618278
27604	09:26:49.065	00:00:27.604	1657	-1024	-768	-1	-1	-1	-1	4	-1024	-768	-1	-1	-1	-1	4		0	0						Untertest1.avi	0	880	547	72	111				0	Content		-72	-111	27604007	3561634582
27621	09:26:49.082	00:00:27.620	1658	-1024	-768	-1	-1	-1	-1	4	-1024	-768	-1	-1	-1	-1	4		0	0						Untertest1.avi	0	880	547	72	111				0	Content		-72	-111	27620674	3561651249
27637	09:26:49.098	00:00:27.637	1659	-1024	-768	-1	-1	-1	-1	4	-1024	-768	-1	-1	-1	-1	4		0	0						Untertest1.avi	0	880	547	72	111				0	Content		-72	-111	27637342	3561667917
27653	09:26:49.114	00:00:27.653	1660	-1024	-768	-1	-1	-1	-1	4	-1024	-768	-1	-1	-1	-1	4		0	0						Untertest1.avi	0	880	547	72	111				0	Content		-72	-111	27653363	3561683938
27670	09:26:49.131	00:00:27.669	1661	-1024	-768	-1	-1	-1	-1	4	-1024	-768	-1	-1	-1	-1	4		0	0						Untertest1.avi	0	880	547	72	111				0	Content		-72	-111	27669984	3561700559
27687	09:26:49.148	00:00:27.686	1662	-1024	-768	-1	-1	-1	-1	4	-1024	-768	-1	-1	-1	-1	4		0	0						Untertest1.avi	0	880	547	72	111				0	Content		-72	-111	27686607	3561717182
27703	09:26:49.164	00:00:27.703	1663	-1024	-768	-1	-1	-1	-1	4	-1024	-768	-1	-1	-1	-1	4		0	0						Untertest1.avi	0	880	547	72	111				0	Content		-72	-111	27703295	3561733870
27720	09:26:49.181	00:00:27.719	1664	-1024	-768	-1	-1	-1	-1	4	-1024	-768	-1	-1	-1	-1	4		0	0						Untertest1.avi	0	880	547	72	111				0	Content		-72	-111	27719962	3561750537
27737	09:26:49.198	00:00:27.736	1665	-1024	-768	-1	-1	-1	-1	4	-1024	-768	-1	-1	-1	-1	4		0	0						Untertest1.avi	0	880	547	72	111				0	Content		-72	-111	27736595	3561767170
27753	09:26:49.214	00:00:27.753	1666	-1024	-768	-1	-1	-1	-1	4	-1024	-768	-1	-1	-1	-1	4		0	0						Untertest1.avi	0	880	547	72	111				0	Content		-72	-111	27753263	3561783838
27770	09:26:49.231	00:00:27.770	1667	-1024	-768	-1	-1	-1	-1	4	-1024	-768	-1	-1	-1	-1	4		0	0						Untertest1.avi	0	880	547	72	111				0	Content		-72	-111	27770126	3561800701
27787	09:26:49.248	00:00:27.786	1668	-1024	-768	-1	-1	-1	-1	4	-1024	-768	-1	-1	-1	-1	4		0	0						Untertest1.avi	0	880	547	72	111				0	Content		-72	-111	27786794	3561817369
27803	09:26:49.264	00:00:27.803	1669	-1024	-768	-1	-1	-1	-1	4	-1024	-768	-1	-1	-1	-1	4		0	0						Untertest1.avi	0	880	547	72	111				0	Content		-72	-111	27803461	3561834036
27821	09:26:49.282	00:00:27.820	1670	-1024	-768	-1	-1	-1	-1	4	-1024	-768	-1	-1	-1	-1	4		0	0						Untertest1.avi	0	880	547	72	111				0	Content		-72	-111	27820593	3561851168
27837	09:26:49.298	00:00:27.837	1671	-1024	-768	-1	-1	-1	-1	4	-1024	-768	-1	-1	-1	-1	4		0	0						Untertest1.avi	0	880	547	72	111				0	Content		-72	-111	27837260	3561867835
27854	09:26:49.315	00:00:27.854	1672	-1024	-768	-1	-1	-1	-1	4	-1024	-768	-1	-1	-1	-1	4		0	0						Untertest1.avi	0	880	547	72	111				0	Content		-72	-111	27854288	3561884863
27871	09:26:49.332	00:00:27.870	1673	-1024	-768	-1	-1	-1	-1	4	-1024	-768	-1	-1	-1	-1	4		0	0						Untertest1.avi	0	880	547	72	111				0	Content		-72	-111	27870956	3561901531
27888	09:26:49.349	00:00:27.887	1674	-1024	-768	-1	-1	-1	-1	4	-1024	-768	-1	-1	-1	-1	4		0	0						Untertest1.avi	0	880	547	72	111				0	Content		-72	-111	27887623	3561918198
27904	09:26:49.365	00:00:27.903	1675	-1024	-768	-1	-1	-1	-1	4	-1024	-768	-1	-1	-1	-1	4		0	0						Untertest1.avi	0	880	547	72	111				0	Content		-72	-111	27903904	3561934479
27921	09:26:49.382	00:00:27.920	1676	-1024	-768	-1	-1	-1	-1	4	-1024	-768	-1	-1	-1	-1	4		0	0						Untertest1.avi	0	880	547	72	111				0	Content		-72	-111	27920571	3561951146
27937	09:26:49.398	00:00:27.937	1677	-1024	-768	-1	-1	-1	-1	4	-1024	-768	-1	-1	-1	-1	4		0	0						Untertest1.avi	0	880	547	72	111				0	Content		-72	-111	27937239	3561967814
27953	09:26:49.414	00:00:27.953	1678	-1024	-768	-1	-1	-1	-1	4	-1024	-768	-1	-1	-1	-1	4		0	0						Untertest1.avi	0	880	547	72	111				0	Content		-72	-111	27953089	3561983664
27970	09:26:49.431	00:00:27.969	1679	-1024	-768	-1	-1	-1	-1	4	-1024	-768	-1	-1	-1	-1	4		0	0						Untertest1.avi	0	880	547	72	111				0	Content		-72	-111	27969712	3562000287
27986	09:26:49.447	00:00:27.986	1680	-1024	-768	-1	-1	-1	-1	4	-1024	-768	-1	-1	-1	-1	4		0	0						Untertest1.avi	0	880	547	72	111				0	Content		-72	-111	27986423	3562016998
28003	09:26:49.464	00:00:28.003	1681	-1024	-768	-1	-1	-1	-1	4	-1024	-768	-1	-1	-1	-1	4		0	0						Untertest1.avi	0	880	547	72	111				0	Content		-72	-111	28003091	3562033666
28020	09:26:49.481	00:00:28.019	1682	-1024	-768	-1	-1	-1	-1	4	-1024	-768	-1	-1	-1	-1	4		0	0						Untertest1.avi	0	880	547	72	111				0	Content		-72	-111	28019763	3562050338
28037	09:26:49.498	00:00:28.037	1683	-1024	-768	-1	-1	-1	-1	4	-1024	-768	-1	-1	-1	-1	4		0	0						Untertest1.avi	0	880	547	72	111				0	Content		-72	-111	28037459	3562068034
28054	09:26:49.515	00:00:28.054	1684	-1024	-768	-1	-1	-1	-1	4	-1024	-768	-1	-1	-1	-1	4		0	0						Untertest1.avi	0	880	547	72	111				0	Content		-72	-111	28054020	3562084595
28071	09:26:49.532	00:00:28.070	1685	-1024	-768	-1	-1	-1	-1	4	-1024	-768	-1	-1	-1	-1	4		0	0						Untertest1.avi	0	880	547	72	111				0	Content		-72	-111	28070687	3562101262
28087	09:26:49.548	00:00:28.087	1686	-1024	-768	-1	-1	-1	-1	4	803,0056	836,6204	0,4206049	0,7328847	467,1042	4,174756	0	12	803	837						Untertest1.avi	0	880	547	72	111	711	748	49	0	Content		731	726	28087203	3562117778
28104	09:26:49.565	00:00:28.103	1687	-1024	-768	-1	-1	-1	-1	4	783,4135	862,9825	0,4195648	0,7305949	468,1142	4,215728	0	12	783	863						Untertest1.avi	0	880	547	72	111	711	748	49	0	Content		711	752	28103576	3562134151
28120	09:26:49.581	00:00:28.120	1688	788,4186	849,2377	0,5436503	0,6699392	477,9019	4,252724	3	765,4155	859,2806	0,5454773	0,6699477	470,119	4,183312	1	12	765	859						Untertest1.avi	0	880	547	72	111	711	748	49	0	Content		693	748	28120073	3562150648
28137	09:26:49.598	00:00:28.136	1689	-1024	-768	-1	-1	-1	-1	4	-1024	-768	-1	-1	-1	-1	4		0	0						Untertest1.avi	0	880	547	72	111				0	Content		-72	-111	28136698	3562167273
28153	09:26:49.614	00:00:28.153	1690	-1024	-768	-1	-1	-1	-1	4	-1024	-768	-1	-1	-1	-1	4		0	0						Untertest1.avi	0	880	547	72	111				0	Content		-72	-111	28153260	3562183835
28170	09:26:49.631	00:00:28.169	1691	-1024	-768	-1	-1	-1	-1	4	-1024	-768	-1	-1	-1	-1	4		0	0						Untertest1.avi	0	880	547	72	111				0	Content		-72	-111	28169927	3562200502
28186	09:26:49.647	00:00:28.186	1692	-1024	-768	-1	-1	-1	-1	4	-1024	-768	-1	-1	-1	-1	4		0	0						Untertest1.avi	0	880	547	72	111				0	Content		-72	-111	28186338	3562216913
28203	09:26:49.664	00:00:28.203	1693	-1024	-768	-1	-1	-1	-1	4	-1024	-768	-1	-1	-1	-1	4		0	0						Untertest1.avi	0	880	547	72	111				0	Content		-72	-111	28203016	3562233591
28220	09:26:49.681	00:00:28.219	1694	-1024	-768	-1	-1	-1	-1	4	-1024	-768	-1	-1	-1	-1	4		0	0						Untertest1.avi	0	880	547	72	111				0	Content		-72	-111	28219683	3562250258
28237	09:26:49.698	00:00:28.236	1695	-1024	-768	-1	-1	-1	-1	4	-1024	-768	-1	-1	-1	-1	4		0	0						Untertest1.avi	0	880	547	72	111				0	Content		-72	-111	28236562	3562267137
28253	09:26:49.714	00:00:28.253	1696	-1024	-768	-1	-1	-1	-1	4	-1024	-768	-1	-1	-1	-1	4		0	0						Untertest1.avi	0	880	547	72	111				0	Content		-72	-111	28253229	3562283804
28270	09:26:49.731	00:00:28.270	1697	790,9678	850,1732	0,552956	0,6822336	467,4843	4,104455	3	757,482	860,6142	0,5541176	0,6822395	462,1671	4,053185	1	13	757	861						Untertest1.avi	0	880	547	72	111	685	711	317	0	Content		685	750	28270187	3562300762
28286	09:26:49.747	00:00:28.286	1698	-1024	-768	-1	-1	-1	-1	4	-1024	-768	-1	-1	-1	-1	4	13	0	0						Untertest1.avi	0	880	547	72	111	685	711	317	0	Content		-72	-111	28286437	3562317012
28303	09:26:49.764	00:00:28.303	1699	-1024	-768	-1	-1	-1	-1	4	-1024	-768	-1	-1	-1	-1	4	13	0	0						Untertest1.avi	0	880	547	72	111	685	711	317	0	Content		-72	-111	28303193	3562333768
28320	09:26:49.781	00:00:28.319	1700	-1024	-768	-1	-1	-1	-1	4	-1024	-768	-1	-1	-1	-1	4	13	0	0						Untertest1.avi	0	880	547	72	111	685	711	317	0	Content		-72	-111	28319860	3562350435
28337	09:26:49.798	00:00:28.336	1701	-1024	-768	-1	-1	-1	-1	4	-1024	-768	-1	-1	-1	-1	4	13	0	0						Untertest1.avi	0	880	547	72	111	685	711	317	0	Content		-72	-111	28336584	3562367159
28353	09:26:49.814	00:00:28.353	1702	-1024	-768	-1	-1	-1	-1	4	-1024	-768	-1	-1	-1	-1	4	13	0	0						Untertest1.avi	0	880	547	72	111	685	711	317	0	Content		-72	-111	28353252	3562383827
28370	09:26:49.831	00:00:28.370	1703	786,5297	819,9187	0,5541773	0,6815028	463,9494	3,959889	3	763,2862	831,1792	0,55377	0,6814961	465,5266	3,96464	1	13	763	831						Untertest1.avi	0	880	547	72	111	685	711	317	0	Content		691	720	28370056	3562400631
28387	09:26:49.848	00:00:28.386	1704	-1024	-768	-1	-1	-1	-1	4	-1024	-768	-1	-1	-1	-1	4	13	0	0						Untertest1.avi	0	880	547	72	111	685	711	317	0	Content		-72	-111	28386554	3562417129
28403	09:26:49.864	00:00:28.403	1705	-1024	-768	-1	-1	-1	-1	4	-1024	-768	-1	-1	-1	-1	4	13	0	0						Untertest1.avi	0	880	547	72	111	685	711	317	0	Content		-72	-111	28403116	3562433691
28420	09:26:49.881	00:00:28.419	1706	-1024	-768	-1	-1	-1	-1	4	-1024	-768	-1	-1	-1	-1	4	13	0	0						Untertest1.avi	0	880	547	72	111	685	711	317	0	Content		-72	-111	28419784	3562450359
28436	09:26:49.897	00:00:28.436	1707	759,8241	800,2355	0,5557145	0,6861377	468,7476	3,935072	3	734,3287	810,8428	0,5563021	0,6861386	466,082	3,907431	1	13	734	811						Untertest1.avi	0	880	547	72	111	685	711	317	0	Content		662	700	28436302	3562466877
28453	09:26:49.914	00:00:28.453	1708	691,5851	804,5011	0,5647514	0,6857277	463,8921	3,973941	0	721,847	815,5447	0,428136	0,7350193	461,6219	4,024043	0	13	707	810						Untertest1.avi	0	880	547	72	111	685	711	317	0	Content		635	699	28453298	3562483873
28470	09:26:49.931	00:00:28.469	1709	-1024	-768	-1	-1	-1	-1	4	-1024	-768	-1	-1	-1	-1	4	13	0	0						Untertest1.avi	0	880	547	72	111	685	711	317	0	Content		-72	-111	28469932	3562500507
28487	09:26:49.948	00:00:28.486	1710	-1024	-768	-1	-1	-1	-1	4	-1024	-768	-1	-1	-1	-1	4	13	0	0						Untertest1.avi	0	880	547	72	111	685	711	317	0	Content		-72	-111	28486522	3562517097
28503	09:26:49.964	00:00:28.503	1711	-1024	-768	-1	-1	-1	-1	4	-1024	-768	-1	-1	-1	-1	4	13	0	0						Untertest1.avi	0	880	547	72	111	685	711	317	0	Content		-72	-111	28503190	3562533765
28520	09:26:49.981	00:00:28.519	1712	685,9821	811,3536	0,560125	0,6895478	449,125	3,81564	0	884,757	830,225	0,4388735	0,7376332	512,3336	4,422958	0	13	785	821						Untertest1.avi	0	880	547	72	111	685	711	317	0	Content		713	710	28519747	3562550322
28537	09:26:49.998	00:00:28.536	1713	-1024	-768	-1	-1	-1	-1	4	-1024	-768	-1	-1	-1	-1	4	13	0	0						Untertest1.avi	0	880	547	72	111	685	711	317	0	Content		-72	-111	28536622	3562567197
28553	09:26:50.014	00:00:28.553	1714	-1024	-768	-1	-1	-1	-1	4	-1024	-768	-1	-1	-1	-1	4	13	0	0						Untertest1.avi	0	880	547	72	111	685	711	317	0	Content		-72	-111	28553302	3562583877
28570	09:26:50.031	00:00:28.569	1715	-1024	-768	-1	-1	-1	-1	4	-1024	-768	-1	-1	-1	-1	4	13	0	0						Untertest1.avi	0	880	547	72	111	685	711	317	0	Content		-72	-111	28569970	3562600545
28587	09:26:50.048	00:00:28.586	1716	677,0051	820,3042	0,5602602	0,6951773	450,6626	3,874389	0	721,1157	828,38	0,424473	0,7451835	447,13	3,931108	0	14	699	824						Untertest1.avi	0	880	547	72	111	630	705	283	0	Content		627	713	28586740	3562617315
28603	09:26:50.064	00:00:28.603	1717	699,4602	801,1466	0,560846	0,6966677	450,6459	3,832094	0	715,2038	811,1077	0,4250453	0,746276	447,5623	3,963684	0	14	707	806						Untertest1.avi	0	880	547	72	111	630	705	283	0	Content		635	695	28603365	3562633940
28620	09:26:50.081	00:00:28.620	1718	681,004	804,262	0,5615574	0,6980218	451,0659	3,840029	0	719,3672	828,6639	0,42573	0,7470612	447,6629	3,947851	0	14	700	816						Untertest1.avi	0	880	547	72	111	630	705	283	0	Content		628	705	28620117	3562650692
28637	09:26:50.098	00:00:28.636	1719	681,9244	801,7667	0,5623692	0,6994098	451,162	3,895105	0	711,0075	814,5509	0,4264999	0,7480304	447,9422	3,957565	0	14	696	808						Untertest1.avi	0	880	547	72	111	630	705	283	0	Content		624	697	28636741	3562667316
28653	09:26:50.114	00:00:28.653	1720	681,9839	801,5123	0,5631771	0,700872	451,0925	3,891862	0	724,7497	809,8457	0,4273712	0,7489046	448,0355	3,965039	0	14	703	806						Untertest1.avi	0	880	547	72	111	630	705	283	0	Content		631	695	28653363	3562683938
28670	09:26:50.131	00:00:28.669	1721	682,3325	814,2233	0,5639923	0,7020894	451,5137	3,929411	0	718,6276	819,7429	0,4280466	0,7494203	448,2915	4,002892	0	14	700	817						Untertest1.avi	0	880	547	72	111	630	705	283	0	Content		628	706	28669988	3562700563
28687	09:26:50.148	00:00:28.686	1722	683,8553	802,8442	0,5648113	0,7035425	451,4279	3,956144	0	734,8298	818,1865	0,4288461	0,7499973	448,5787	3,997195	0	14	709	811						Untertest1.avi	0	880	547	72	111	630	705	283	0	Content		637	700	28686739	3562717314
28703	09:26:50.164	00:00:28.703	1723	-1024	-768	-1	-1	-1	-1	4	-1024	-768	-1	-1	-1	-1	4	14	0	0						Untertest1.avi	0	880	547	72	111	630	705	283	0	Content		-72	-111	28703360	3562733935
28720	09:26:50.181	00:00:28.720	1724	-1024	-768	-1	-1	-1	-1	4	-1024	-768	-1	-1	-1	-1	4	14	0	0						Untertest1.avi	0	880	547	72	111	630	705	283	0	Content		-72	-111	28720028	3562750603
28737	09:26:50.198	00:00:28.736	1725	688,6498	801,1776	0,5671641	0,706195	451,4697	3,992223	0	732,6884	832,2988	0,431073	0,7503389	449,1223	4,018976	0	14	711	817						Untertest1.avi	0	880	547	72	111	630	705	283	0	Content		639	706	28736612	3562767187
28753	09:26:50.214	00:00:28.753	1726	678,2864	817,2722	0,5678674	0,7062956	451,3242	3,988161	0	708,119	826,0812	0,4316511	0,7505031	449,164	4,038988	0	14	693	822						Untertest1.avi	0	880	547	72	111	630	705	283	0	Content		621	711	28753362	3562783937
28770	09:26:50.231	00:00:28.769	1727	680,8204	817,4353	0,5684841	0,7062802	451,6622	4,029132	0	722,8435	825,9128	0,4323261	0,7505029	449,3345	4,092697	0	14	702	822						Untertest1.avi	0	880	547	72	111	630	705	283	0	Content		630	711	28769987	3562800562
28787	09:26:50.248	00:00:28.786	1728	673,7831	810,037	0,5689336	0,7062826	451,3899	4,020625	0	710,702	819,7809	0,4328031	0,7504973	449,5175	4,146181	0	14	692	815						Untertest1.avi	0	880	547	72	111	630	705	283	0	Content		620	704	28786736	3562817311
28803	09:26:50.264	00:00:28.803	1729	682,4657	809,5618	0,569418	0,7061184	451,3479	4,054828	0	730,8323	829,6276	0,4333605	0,7505804	449,516	4,130537	0	14	707	820						Untertest1.avi	0	880	547	72	111	630	705	283	0	Content		635	709	28803361	3562833936
28820	09:26:50.281	00:00:28.819	1730	684,42	817,4508	0,5697408	0,7057988	451,5162	4,082799	0	724,0848	812,2404	0,433696	0,7506821	449,4258	4,12031	0	14	704	815						Untertest1.avi	0	880	547	72	111	630	705	283	0	Content		632	704	28819984	3562850559
28837	09:26:50.298	00:00:28.836	1731	679,6323	808,6763	0,5700532	0,7053485	451,7612	4,060169	0	715,0702	829,4116	0,4339854	0,7504988	449,6764	4,142842	0	14	697	819						Untertest1.avi	0	880	547	72	111	630	705	283	0	Content		625	708	28836609	3562867184
28853	09:26:50.314	00:00:28.853	1732	691,4116	813,3173	0,5702	0,7047832	451,7248	4,098908	0	728,006	821,5613	0,4341875	0,7505013	449,7271	4,187181	0	14	710	817						Untertest1.avi	0	880	547	72	111	630	705	283	0	Content		638	706	28853234	3562883809
28870	09:26:50.331	00:00:28.869	1733	587,6354	820,0848	0,5713044	0,704372	451,6129	4,140897	0	625,3308	812,1693	0,4353498	0,7506001	449,9147	4,184089	0	15	606	816						Untertest1.avi	0	880	547	72	111	446	705	166	0	Content		534	705	28869985	3562900560
28887	09:26:50.348	00:00:28.886	1734	501,4044	799,4431	0,5723355	0,7037967	451,7081	4,127814	0	552,4332	815,5474	0,4366277	0,7503437	449,9365	4,203972	0	15	527	807						Untertest1.avi	0	880	547	72	111	446	705	166	0	Content		455	696	28886608	3562917183
28903	09:26:50.364	00:00:28.903	1735	-1024	-768	-1	-1	-1	-1	4	-1024	-768	-1	-1	-1	-1	4	15	0	0						Untertest1.avi	0	880	547	72	111	446	705	166	0	Content		-72	-111	28903228	3562933803
28920	09:26:50.381	00:00:28.919	1736	-1024	-768	-1	-1	-1	-1	4	-1024	-768	-1	-1	-1	-1	4	15	0	0						Untertest1.avi	0	880	547	72	111	446	705	166	0	Content		-72	-111	28919895	3562950470
28937	09:26:50.398	00:00:28.936	1737	484,1037	821,2509	0,5717623	0,7034166	451,4482	4,13674	0	542,5211	820,0129	0,4360066	0,750282	449,507	4,149014	0	15	513	821						Untertest1.avi	0	880	547	72	111	446	705	166	0	Content		441	710	28936606	3562967181
28953	09:26:50.414	00:00:28.953	1738	499,6398	818,3538	0,5716825	0,7035038	451,3594	4,127381	0	530,6502	828,8295	0,4358843	0,7501764	449,419	4,245739	0	15	515	824						Untertest1.avi	0	880	547	72	111	446	705	166	0	Content		443	713	28953231	3562983806
28970	09:26:50.431	00:00:28.969	1739	500,1023	802,5994	0,571634	0,7034253	451,2342	4,107524	0	536,4749	828,0868	0,4357652	0,7499834	449,553	4,219446	0	15	518	815						Untertest1.avi	0	880	547	72	111	446	705	166	0	Content		446	704	28969853	3563000428
28987	09:26:50.448	00:00:28.986	1740	499,173	807,0859	0,5716155	0,7029463	451,1924	4,132609	0	519,1619	821,8043	0,4356549	0,7495008	449,2612	4,210709	0	15	509	814						Untertest1.avi	0	880	547	72	111	446	705	166	0	Content		437	703	28986605	3563017180
29003	09:26:50.464	00:00:29.003	1741	509,7698	809,2117	0,5715649	0,7025589	451,2423	4,179185	0	535,3572	829,3481	0,4356596	0,7490012	448,9519	4,241086	0	15	523	819						Untertest1.avi	0	880	547	72	111	446	705	166	0	Content		451	708	29003228	3563033803
29020	09:26:50.481	00:00:29.019	1742	494,701	810,9077	0,5715187	0,7021818	451,1953	4,203357	0	523,9991	826,304	0,4355246	0,7484421	449,0538	4,211465	0	15	509	819						Untertest1.avi	0	880	547	72	111	446	705	166	0	Content		437	708	29019852	3563050427
29036	09:26:50.497	00:00:29.036	1743	-1024	-768	-1	-1	-1	-1	4	-1024	-768	-1	-1	-1	-1	4		0	0						Untertest1.avi	0	880	547	72	111				0	Content		-72	-111	29036475	3563067050
29053	09:26:50.514	00:00:29.053	1744	-1024	-768	-1	-1	-1	-1	4	-1024	-768	-1	-1	-1	-1	4		0	0						Untertest1.avi	0	880	547	72	111				0	Content		-72	-111	29053097	3563083672
29070	09:26:50.531	00:00:29.069	1745	-1024	-768	-1	-1	-1	-1	4	-1024	-768	-1	-1	-1	-1	4		0	0						Untertest1.avi	0	880	547	72	111				0	Content		-72	-111	29069764	3563100339
29086	09:26:50.547	00:00:29.086	1746	-1024	-768	-1	-1	-1	-1	4	-1024	-768	-1	-1	-1	-1	4		0	0						Untertest1.avi	0	880	547	72	111				0	Content		-72	-111	29086432	3563117007
29103	09:26:50.564	00:00:29.103	1747	-1024	-768	-1	-1	-1	-1	4	-1024	-768	-1	-1	-1	-1	4		0	0						Untertest1.avi	0	880	547	72	111				0	Content		-72	-111	29103100	3563133675
29120	09:26:50.581	00:00:29.119	1748	-1024	-768	-1	-1	-1	-1	4	-1024	-768	-1	-1	-1	-1	4		0	0						Untertest1.avi	0	880	547	72	111				0	Content		-72	-111	29119723	3563150298
29136	09:26:50.597	00:00:29.136	1749	-1024	-768	-1	-1	-1	-1	4	-1024	-768	-1	-1	-1	-1	4		0	0						Untertest1.avi	0	880	547	72	111				0	Content		-72	-111	29136391	3563166966
29153	09:26:50.614	00:00:29.153	1750	523,1629	800,1494	0,5674777	0,6998158	451,6808	4,202477	0	547,7437	845,8809	0,4339498	0,7462071	459,6025	4,399965	0	16	535	823						Untertest1.avi	0	880	547	72	111	469	704	117	0	Content		463	712	29153093	3563183668
29170	09:26:50.631	00:00:29.169	1751	524,9432	799,7445	0,566816	0,6998098	451,7707	4,222233	0	556,8234	830,9603	0,4350823	0,7463369	467,0961	4,431535	0	16	541	815						Untertest1.avi	0	880	547	72	111	469	704	117	0	Content		469	704	29169719	3563200294
29186	09:26:50.647	00:00:29.186	1752	-1024	-768	-1	-1	-1	-1	4	-1024	-768	-1	-1	-1	-1	4	16	0	0						Untertest1.avi	0	880	547	72	111	469	704	117	0	Content		-72	-111	29186470	3563217045
29203	09:26:50.664	00:00:29.203	1753	-1024	-768	-1	-1	-1	-1	4	-1024	-768	-1	-1	-1	-1	4	16	0	0						Untertest1.avi	0	880	547	72	111	469	704	117	0	Content		-72	-111	29203156	3563233731
29220	09:26:50.681	00:00:29.219	1754	-1024	-768	-1	-1	-1	-1	4	-1024	-768	-1	-1	-1	-1	4	16	0	0						Untertest1.avi	0	880	547	72	111	469	704	117	0	Content		-72	-111	29219823	3563250398
29237	09:26:50.698	00:00:29.236	1755	523,0512	790,1141	0,5644209	0,6989507	451,6566	4,209101	0	-1024	-768	-1	-1	-1	-1	4	16	523	790						Untertest1.avi	0	880	547	72	111	469	704	117	0	Content		451	679	29236595	3563267170
29253	09:26:50.714	00:00:29.252	1756	528,3627	796,3658	0,5641966	0,6983949	452,4793	4,242186	0	557,8682	825,9349	0,431197	0,7458587	461,5671	4,399541	0	16	543	811						Untertest1.avi	0	880	547	72	111	469	704	117	0	Content		471	700	29252968	3563283543
29270	09:26:50.731	00:00:29.269	1757	-1024	-768	-1	-1	-1	-1	4	-1024	-768	-1	-1	-1	-1	4		0	0						Untertest1.avi	0	880	547	72	111				0	Content		-72	-111	29269716	3563300291
29286	09:26:50.747	00:00:29.286	1758	-1024	-768	-1	-1	-1	-1	4	-1024	-768	-1	-1	-1	-1	4		0	0						Untertest1.avi	0	880	547	72	111				0	Content		-72	-111	29286400	3563316975
29303	09:26:50.764	00:00:29.303	1759	-1024	-768	-1	-1	-1	-1	4	-1024	-768	-1	-1	-1	-1	4		0	0						Untertest1.avi	0	880	547	72	111				0	Content		-72	-111	29303067	3563333642
29320	09:26:50.781	00:00:29.319	1760	-1024	-768	-1	-1	-1	-1	4	-1024	-768	-1	-1	-1	-1	4		0	0						Untertest1.avi	0	880	547	72	111				0	Content		-72	-111	29319759	3563350334
29336	09:26:50.797	00:00:29.336	1761	-1024	-768	-1	-1	-1	-1	4	-1024	-768	-1	-1	-1	-1	4		0	0						Untertest1.avi	0	880	547	72	111				0	Content		-72	-111	29336426	3563367001
29353	09:26:50.814	00:00:29.352	1762	-1024	-768	-1	-1	-1	-1	4	-1024	-768	-1	-1	-1	-1	4		0	0						Untertest1.avi	0	880	547	72	111				0	Content		-72	-111	29352934	3563383509
29370	09:26:50.831	00:00:29.369	1763	-1024	-768	-1	-1	-1	-1	4	-1024	-768	-1	-1	-1	-1	4		0	0						Untertest1.avi	0	880	547	72	111				0	Content		-72	-111	29369601	3563400176
29386	09:26:50.847	00:00:29.386	1764	-1024	-768	-1	-1	-1	-1	4	-1024	-768	-1	-1	-1	-1	4		0	0						Untertest1.avi	0	880	547	72	111				0	Content		-72	-111	29386269	3563416844
29403	09:26:50.864	00:00:29.402	1765	-1024	-768	-1	-1	-1	-1	4	-1024	-768	-1	-1	-1	-1	4		0	0						Untertest1.avi	0	880	547	72	111				0	Content		-72	-111	29402937	3563433512
29419	09:26:50.880	00:00:29.419	1766	-1024	-768	-1	-1	-1	-1	4	-1024	-768	-1	-1	-1	-1	4		0	0						Untertest1.avi	0	880	547	72	111				0	Content		-72	-111	29419372	3563449947
29436	09:26:50.897	00:00:29.436	1767	-1024	-768	-1	-1	-1	-1	4	-1024	-768	-1	-1	-1	-1	4		0	0						Untertest1.avi	0	880	547	72	111				0	Content		-72	-111	29436040	3563466615
29452	09:26:50.913	00:00:29.452	1768	384,6448	798,7037	0,5658886	0,6991677	452,62	4,21176	0	405,9205	838,6604	0,4343203	0,7451186	466,2481	4,382648	0	17	395	819						Untertest1.avi	0	880	547	72	111	323	709	150	0	Content		323	708	29452443	3563483018
29470	09:26:50.931	00:00:29.469	1769	-1024	-768	-1	-1	-1	-1	4	-1024	-768	-1	-1	-1	-1	4	17	0	0						Untertest1.avi	0	880	547	72	111	323	709	150	0	Content		-72	-111	29469568	3563500143
29486	09:26:50.947	00:00:29.486	1770	-1024	-768	-1	-1	-1	-1	4	-1024	-768	-1	-1	-1	-1	4	17	0	0						Untertest1.avi	0	880	547	72	111	323	709	150	0	Content		-72	-111	29486249	3563516824
29503	09:26:50.964	00:00:29.502	1771	-1024	-768	-1	-1	-1	-1	4	-1024	-768	-1	-1	-1	-1	4	17	0	0						Untertest1.avi	0	880	547	72	111	323	709	150	0	Content		-72	-111	29502917	3563533492
29519	09:26:50.980	00:00:29.519	1772	-1024	-768	-1	-1	-1	-1	4	-1024	-768	-1	-1	-1	-1	4	17	0	0						Untertest1.avi	0	880	547	72	111	323	709	150	0	Content		-72	-111	29519305	3563549880
29536	09:26:50.997	00:00:29.535	1773	-1024	-768	-1	-1	-1	-1	4	-1024	-768	-1	-1	-1	-1	4	17	0	0						Untertest1.avi	0	880	547	72	111	323	709	150	0	Content		-72	-111	29535973	3563566548
29552	09:26:51.013	00:00:29.552	1774	377,18	824,8832	0,5673477	0,7005644	453,1753	4,255496	0	396,6171	856,3304	0,4341171	0,7451345	460,1589	4,407748	0	17	387	841						Untertest1.avi	0	880	547	72	111	323	709	150	0	Content		315	730	29552308	3563582883
29569	09:26:51.030	00:00:29.569	1775	375,6113	817,3293	0,5672075	0,6997579	453,3144	4,23427	0	428,2721	823,6019	0,434334	0,7452723	461,1445	4,355612	0	17	402	820						Untertest1.avi	0	880	547	72	111	323	709	150	0	Content		330	709	29569432	3563600007
29586	09:26:51.047	00:00:29.586	1776	385,0393	819,3625	0,5670827	0,6994764	453,3615	4,2399	0	405,3758	849,7997	0,4348039	0,7451046	464,4055	4,373455	0	17	395	835						Untertest1.avi	0	880	547	72	111	323	709	150	0	Content		323	724	29586180	3563616755
29603	09:26:51.064	00:00:29.602	1777	-1024	-768	-1	-1	-1	-1	4	-1024	-768	-1	-1	-1	-1	4		0	0						Untertest1.avi	0	880	547	72	111				0	Content		-72	-111	29602862	3563633437
29620	09:26:51.081	00:00:29.619	1778	-1024	-768	-1	-1	-1	-1	4	-1024	-768	-1	-1	-1	-1	4		0	0						Untertest1.avi	0	880	547	72	111				0	Content		-72	-111	29619530	3563650105
29636	09:26:51.097	00:00:29.636	1779	-1024	-768	-1	-1	-1	-1	4	-1024	-768	-1	-1	-1	-1	4		0	0						Untertest1.avi	0	880	547	72	111				0	Content		-72	-111	29636165	3563666740
29653	09:26:51.114	00:00:29.652	1780	-1024	-768	-1	-1	-1	-1	4	-1024	-768	-1	-1	-1	-1	4		0	0						Untertest1.avi	0	880	547	72	111				0	Content		-72	-111	29652833	3563683408
29669	09:26:51.130	00:00:29.669	1781	-1024	-768	-1	-1	-1	-1	4	-1024	-768	-1	-1	-1	-1	4		0	0						Untertest1.avi	0	880	547	72	111				0	Content		-72	-111	29669375	3563699950
29686	09:26:51.147	00:00:29.686	1782	-1024	-768	-1	-1	-1	-1	4	-1024	-768	-1	-1	-1	-1	4		0	0						Untertest1.avi	0	880	547	72	111				0	Content		-72	-111	29686043	3563716618
29703	09:26:51.164	00:00:29.702	1783	-1024	-768	-1	-1	-1	-1	4	-1024	-768	-1	-1	-1	-1	4		0	0						Untertest1.avi	0	880	547	72	111				0	Content		-72	-111	29702726	3563733301
29719	09:26:51.180	00:00:29.719	1784	-1024	-768	-1	-1	-1	-1	4	-1024	-768	-1	-1	-1	-1	4		0	0						Untertest1.avi	0	880	547	72	111				0	Content		-72	-111	29719394	3563749969
29736	09:26:51.197	00:00:29.735	1785	-1024	-768	-1	-1	-1	-1	4	-1024	-768	-1	-1	-1	-1	4		0	0						Untertest1.avi	0	880	547	72	111				0	Content		-72	-111	29735838	3563766413
29753	09:26:51.214	00:00:29.752	1786	-1024	-768	-1	-1	-1	-1	4	-1024	-768	-1	-1	-1	-1	4		0	0						Untertest1.avi	0	880	547	72	111				0	Content		-72	-111	29752505	3563783080
29769	09:26:51.230	00:00:29.768	1787	374,6994	819,3037	0,5673832	0,7058897	450,8612	4,277442	0	415,2793	845,5519	0,4357492	0,760972	462,6716	4,448322	0	18	395	832						Untertest1.avi	0	880	547	72	111	336	723	150	0	Content		323	721	29768915	3563799490
29786	09:26:51.247	00:00:29.786	1788	-1024	-768	-1	-1	-1	-1	4	-1024	-768	-1	-1	-1	-1	4	18	0	0						Untertest1.avi	0	880	547	72	111	336	723	150	0	Content		-72	-111	29786164	3563816739
29803	09:26:51.264	00:00:29.802	1789	-1024	-768	-1	-1	-1	-1	4	-1024	-768	-1	-1	-1	-1	4	18	0	0						Untertest1.avi	0	880	547	72	111	336	723	150	0	Content		-72	-111	29802788	3563833363
29819	09:26:51.280	00:00:29.819	1790	-1024	-768	-1	-1	-1	-1	4	-1024	-768	-1	-1	-1	-1	4	18	0	0						Untertest1.avi	0	880	547	72	111	336	723	150	0	Content		-72	-111	29819455	3563850030
29836	09:26:51.297	00:00:29.836	1791	379,3084	835,2133	0,5664224	0,7076014	450,8703	4,255614	0	408,1682	864,526	0,4349784	0,7623252	462,911	4,429549	0	18	394	850						Untertest1.avi	0	880	547	72	111	336	723	150	0	Content		322	739	29836037	3563866612
29853	09:26:51.314	00:00:29.852	1792	410,1722	836,0612	0,5622376	0,708301	468,0901	4,426668	0	432,7461	835,6218	0,4310934	0,7633018	447,7439	4,319695	0	18	421	836						Untertest1.avi	0	880	547	72	111	336	723	150	0	Content		349	725	29852675	3563883250
29869	09:26:51.330	00:00:29.869	1793	-1024	-768	-1	-1	-1	-1	4	-1024	-768	-1	-1	-1	-1	4	18	0	0						Untertest1.avi	0	880	547	72	111	336	723	150	0	Content		-72	-111	29869413	3563899988
29886	09:26:51.347	00:00:29.886	1794	-1024	-768	-1	-1	-1	-1	4	-1024	-768	-1	-1	-1	-1	4	18	0	0						Untertest1.avi	0	880	547	72	111	336	723	150	0	Content		-72	-111	29886091	3563916666
29903	09:26:51.364	00:00:29.902	1795	-1024	-768	-1	-1	-1	-1	4	-1024	-768	-1	-1	-1	-1	4	18	0	0						Untertest1.avi	0	880	547	72	111	336	723	150	0	Content		-72	-111	29902758	3563933333
29919	09:26:51.380	00:00:29.919	1796	688,2051	808,8521	0,5577024	0,7099365	464,3009	4,33602	0	733,1382	819,29	0,4279937	0,763802	456,4094	4,341751	0	19	711	814						Untertest1.avi	0	880	547	72	111	618	698	450	0	Content		639	703	29919281	3563949856
29936	09:26:51.397	00:00:29.935	1797	666,9603	792,0814	0,5609546	0,7098798	450,5983	4,211399	0	716,769	821,7115	0,4259478	0,7640278	447,498	4,250003	0	19	692	807						Untertest1.avi	0	880	547	72	111	618	698	450	0	Content		620	696	29935903	3563966478
29953	09:26:51.414	00:00:29.952	1798	-1024	-768	-1	-1	-1	-1	4	-1024	-768	-1	-1	-1	-1	4	19	0	0						Untertest1.avi	0	880	547	72	111	618	698	450	0	Content		-72	-111	29952585	3563983160
29969	09:26:51.430	00:00:29.969	1799	-1024	-768	-1	-1	-1	-1	4	-1024	-768	-1	-1	-1	-1	4	19	0	0						Untertest1.avi	0	880	547	72	111	618	698	450	0	Content		-72	-111	29969252	3563999827
29986	09:26:51.447	00:00:29.985	1800	653,6409	788,6003	0,5619026	0,7104383	450,5844	4,156035	0	728,9581	833,2755	0,4266211	0,7633479	447,4662	4,121181	0	19	691	811						Untertest1.avi	0	880	547	72	111	618	698	450	0	Content		619	700	29985900	3564016475
30003	09:26:51.464	00:00:30.002	1801	-1024	-768	-1	-1	-1	-1	4	-1024	-768	-1	-1	-1	-1	4	19	0	0						Untertest1.avi	0	880	547	72	111	618	698	450	0	Content		-72	-111	30002644	3564033219
30019	09:26:51.480	00:00:30.019	1802	-1024	-768	-1	-1	-1	-1	4	-1024	-768	-1	-1	-1	-1	4	19	0	0						Untertest1.avi	0	880	547	72	111	618	698	450	0	Content		-72	-111	30019312	3564049887
30036	09:26:51.497	00:00:30.035	1803	664,0756	792,66	0,5637137	0,7109509	450,5523	4,002985	0	727,9741	820,2042	0,4282515	0,7625031	447,5971	3,975879	0	19	696	806						Untertest1.avi	0	880	547	72	111	618	698	450	0	Content		624	695	30035894	3564066469
30053	09:26:51.514	00:00:30.052	1804	664,6617	795,2726	0,564343	0,7111595	450,68	3,964308	0	709,116	807,9948	0,4286729	0,7625927	446,9577	3,957829	0	19	687	802						Untertest1.avi	0	880	547	72	111	618	698	450	0	Content		615	691	30052520	3564083095
30069	09:26:51.530	00:00:30.069	1805	682,1464	797,8665	0,5648864	0,7113098	450,5292	3,932704	0	713,2407	813,0032	0,4292614	0,7624792	447,543	3,884206	0	19	698	805						Untertest1.avi	0	880	547	72	111	618	698	450	0	Content		626	694	30069269	3564099844
30086	09:26:51.547	00:00:30.085	1806	678,2187	802,325	0,5652221	0,7114934	450,741	3,887159	0	709,8973	813,5911	0,4295866	0,7624436	447,7428	3,89202	0	19	694	808						Untertest1.avi	0	880	547	72	111	618	698	450	0	Content		622	697	30085891	3564116466
30103	09:26:51.564	00:00:30.102	1807	671,1028	814,2521	0,5654781	0,711702	450,64	3,832355	0	709,2704	821,5768	0,4298302	0,7627912	447,6812	3,866704	0	19	690	818						Untertest1.avi	0	880	547	72	111	618	698	450	0	Content		618	707	30102520	3564133095
30119	09:26:51.580	00:00:30.119	1808	656,2338	796,7467	0,5655228	0,7121508	450,6256	3,793128	0	703,3929	820,3059	0,4298562	0,7634363	447,6366	3,828843	0	19	680	809						Untertest1.avi	0	880	547	72	111	618	698	450	0	Content		608	698	30119150	3564149725
30136	09:26:51.597	00:00:30.135	1809	673,0275	798,6458	0,5653122	0,7123467	450,5806	3,789948	0	705,6727	819,0714	0,4297428	0,7645181	447,529	3,796589	0	19	689	809						Untertest1.avi	0	880	547	72	111	618	698	450	0	Content		617	698	30135766	3564166341
30153	09:26:51.614	00:00:30.152	1810	669,1542	802,8672	0,5647724	0,7124589	450,3382	3,742927	0	710,0685	820,9448	0,4293158	0,7654477	447,5423	3,774028	0	19	690	812						Untertest1.avi	0	880	547	72	111	618	698	450	0	Content		618	701	30152519	3564183094
30169	09:26:51.630	00:00:30.169	1811	663,0289	800,8279	0,5640258	0,7123684	450,1583	3,73341	0	709,6895	818,8682	0,4287425	0,7665657	447,418	3,766046	0	19	686	810						Untertest1.avi	0	880	547	72	111	618	698	450	0	Content		614	699	30169143	3564199718
30186	09:26:51.647	00:00:30.185	1812	669,6167	804,6422	0,5632593	0,7121844	450,4217	3,706344	0	704,1003	824,7552	0,4279526	0,7673978	447,6582	3,723092	0	19	687	815						Untertest1.avi	0	880	547	72	111	618	698	450	0	Content		615	704	30185764	3564216339
30203	09:26:51.664	00:00:30.202	1813	658,9518	810,8815	0,5624479	0,7122375	450,602	3,697851	0	702,4441	824,6647	0,427281	0,7682813	447,4916	3,710001	0	19	681	818						Untertest1.avi	0	880	547	72	111	618	698	450	0	Content		609	707	30202519	3564233094
30219	09:26:51.680	00:00:30.219	1814	680,5457	802,0538	0,5616832	0,7123691	450,2131	3,658659	0	706,1608	818,8841	0,4266923	0,7693316	447,4923	3,715234	0	19	693	810						Untertest1.avi	0	880	547	72	111	618	698	450	0	Content		621	699	30219142	3564249717
30236	09:26:51.697	00:00:30.235	1815	674,7535	800,5736	0,5610944	0,7127208	450,3271	3,646506	0	696,975	811,3962	0,4262103	0,7700865	447,4228	3,711143	0	19	686	806						Untertest1.avi	0	880	547	72	111	618	698	450	0	Content		614	695	30235766	3564266341
30253	09:26:51.714	00:00:30.252	1816	668,6137	786,67	0,5606472	0,7127554	450,1046	3,617236	0	696,8089	812,4957	0,4258348	0,7705715	447,5716	3,643135	0	19	683	800						Untertest1.avi	0	880	547	72	111	618	698	450	0	Content		611	689	30252516	3564283091
30269	09:26:51.730	00:00:30.269	1817	657,6747	808,5306	0,5604318	0,7128124	450,325	3,660423	0	703,7437	818,7507	0,4256499	0,7707034	447,4752	3,691531	0	19	681	814						Untertest1.avi	0	880	547	72	111	618	698	450	0	Content		609	703	30269141	3564299716
30286	09:26:51.747	00:00:30.285	1818	673,3031	805,2078	0,5603483	0,7128686	450,4939	3,633472	0	708,7463	822,7947	0,425537	0,7708478	447,3335	3,633073	0	19	691	814						Untertest1.avi	0	880	547	72	111	618	698	450	0	Content		619	703	30285765	3564316340
30303	09:26:51.764	00:00:30.302	1819	662,3594	793,2336	0,5603175	0,712866	450,5013	3,639374	0	708,7836	818,8672	0,4255159	0,771047	447,1982	3,628426	0	19	686	806						Untertest1.avi	0	880	547	72	111	618	698	450	0	Content		614	695	30302526	3564333101
30319	09:26:51.780	00:00:30.319	1820	682,2427	810,7842	0,560286	0,712848	450,4985	3,625133	0	711,0507	806,28	0,4254923	0,7709118	447,2523	3,633228	0	19	697	809						Untertest1.avi	0	880	547	72	111	618	698	450	0	Content		625	698	30319077	3564349652
30336	09:26:51.797	00:00:30.335	1821	678,7217	793,9637	0,5602384	0,7128266	450,5708	3,609146	0	712,3627	806,5634	0,4254195	0,7709481	447,2692	3,581566	0	19	696	800						Untertest1.avi	0	880	547	72	111	618	698	450	0	Content		624	689	30335767	3564366342
30352	09:26:51.813	00:00:30.352	1822	641,7879	737,8171	0,5606003	0,7113964	450,3773	3,614906	0	683,5615	766,1806	0,4259381	0,769127	447,8535	3,603571	0	19	663	752						Untertest1.avi	0	880	547	72	111	618	698	450	0	Content		591	641	30352397	3564382972
30369	09:26:51.830	00:00:30.369	1823	551,0652	588,2603	0,5618297	0,7080879	450,9308	3,614853	0	592,0701	595,0634	0,4274701	0,765925	447,4037	3,628813	0	20	572	592						Untertest1.avi	0	880	547	72	111	424	311	633	0	Content		500	481	30369144	3564399719
30386	09:26:51.847	00:00:30.385	1824	492,1948	474,9389	0,562686	0,7055928	451,4582	3,611165	0	532,8674	474,1995	0,4288172	0,7633393	447,7437	3,612319	0	20	513	475						Untertest1.avi	0	880	547	72	111	424	311	633	0	Content		441	364	30385658	3564416233
30402	09:26:51.863	00:00:30.402	1825	447,8836	391,0059	0,562594	0,7048947	451,2733	3,642331	0	471,0045	382,5997	0,4289865	0,7629951	447,5604	3,592201	0	20	459	387						Untertest1.avi	0	880	547	72	111	424	311	633	0	Content		387	276	30402395	3564432970
30419	09:26:51.880	00:00:30.419	1826	-1024	-768	-1	-1	-1	-1	4	-1024	-768	-1	-1	-1	-1	4	20	0	0						Untertest1.avi	0	880	547	72	111	424	311	633	0	Content		-72	-111	30419015	3564449590
30436	09:26:51.897	00:00:30.435	1827	492,8965	427,3575	0,5617353	0,7057661	450,9108	3,545728	0	494,2842	412,8605	0,4282983	0,7642989	447,9844	3,612186	0	20	494	420						Untertest1.avi	0	880	547	72	111	424	311	633	0	Content		422	309	30435514	3564466089
30452	09:26:51.913	00:00:30.452	1828	507,619	419,6765	0,5612678	0,7060731	450,9003	3,552273	0	469,7765	424,0347	0,427801	0,7652372	447,9874	3,657958	0	20	489	422						Untertest1.avi	0	880	547	72	111	424	311	633	0	Content		417	311	30452264	3564482839
30469	09:26:51.930	00:00:30.468	1829	506,8468	426,0774	0,5606177	0,7062979	451,1285	3,491856	0	480,5681	425,2942	0,4272531	0,7658857	447,887	3,641299	0	20	494	426						Untertest1.avi	0	880	547	72	111	424	311	633	0	Content		422	315	30468889	3564499464
30486	09:26:51.947	00:00:30.485	1830	486,5728	434,4532	0,5600105	0,7065428	451,2108	3,607622	0	457,7873	444,7463	0,426662	0,7672876	447,8871	3,781489	0	20	472	440						Untertest1.avi	0	880	547	72	111	424	311	633	0	Content		400	329	30485641	3564516216
30502	09:26:51.963	00:00:30.502	1831	500,9467	447,3276	0,5594918	0,7068226	450,9734	3,617029	0	476,6914	417,4745	0,4260678	0,7681141	448,1833	3,629534	0	20	489	432						Untertest1.avi	0	880	547	72	111	424	311	633	0	Content		417	321	30502262	3564532837
30519	09:26:51.980	00:00:30.518	1832	504,681	432,765	0,5587632	0,7072044	451,2705	3,524671	0	483,5384	420,7346	0,4256358	0,7693945	447,9374	3,591047	0	20	494	427						Untertest1.avi	0	880	547	72	111	424	311	633	0	Content		422	316	30518887	3564549462
30536	09:26:51.997	00:00:30.535	1833	505,271	421,2073	0,5582557	0,7076343	451,3464	3,511251	0	467,7031	423,1361	0,4250851	0,7707036	448,2751	3,584651	0	20	486	422						Untertest1.avi	0	880	547	72	111	424	311	633	0	Content		414	311	30535634	3564566209
30552	09:26:52.013	00:00:30.552	1834	510,1309	419,1661	0,5577171	0,7079622	451,4234	3,490724	0	469,6918	406,2073	0,4246489	0,7718226	448,454	3,556899	0	20	490	413						Untertest1.avi	0	880	547	72	111	424	311	633	0	Content		418	302	30552137	3564582712
30569	09:26:52.030	00:00:30.568	1835	502,0111	428,568	0,5572929	0,7081656	451,5724	3,499713	0	485,1676	415,4113	0,4243434	0,7726699	448,8641	3,533414	0	20	494	422						Untertest1.avi	0	880	547	72	111	424	311	633	0	Content		422	311	30568886	3564599461
30586	09:26:52.047	00:00:30.585	1836	491,6247	426,9349	0,5569971	0,7083275	451,7719	3,484787	0	489,2615	410,8575	0,4241115	0,7733574	449,2766	3,494808	0	20	490	419						Untertest1.avi	0	880	547	72	111	424	311	633	0	Content		418	308	30585512	3564616087
30602	09:26:52.063	00:00:30.602	1837	493,8721	426,6116	0,5568538	0,7086093	452,1119	3,448596	0	489,4792	411,4683	0,4240142	0,7738972	449,2936	3,509011	0	20	492	419						Untertest1.avi	0	880	547	72	111	424	311	633	0	Content		420	308	30602259	3564632834
30619	09:26:52.080	00:00:30.618	1838	513,3586	410,2671	0,5569595	0,7090977	451,7962	3,374666	0	495,0465	403,8658	0,4240283	0,7745364	449,3948	3,391795	0	20	504	407						Untertest1.avi	0	880	547	72	111	424	311	633	0	Content		432	296	30618885	3564649460
30636	09:26:52.097	00:00:30.635	1839	506,8638	419,7444	0,5571231	0,7096334	452,1688	3,386562	0	465,203	424,677	0,4243054	0,7752751	449,499	3,460274	0	20	486	422						Untertest1.avi	0	880	547	72	111	424	311	633	0	Content		414	311	30635508	3564666083
30652	09:26:52.113	00:00:30.652	1840	506,6616	413,3029	0,5576203	0,7104025	452,2518	3,275871	0	491,7198	411,5126	0,4248651	0,7760551	449,652	3,353452	0	20	499	412						Untertest1.avi	0	880	547	72	111	424	311	633	0	Content		427	301	30652135	3564682710
30669	09:26:52.130	00:00:30.668	1841	489,806	425,3805	0,5582365	0,7110941	452,4552	3,333907	0	476,7477	423,8843	0,4254703	0,7766528	449,9335	3,355058	0	20	483	425						Untertest1.avi	0	880	547	72	111	424	311	633	0	Content		411	314	30668759	3564699334
30686	09:26:52.147	00:00:30.685	1842	513,1143	422,3973	0,5590414	0,7116694	452,228	3,274658	0	480,5328	410,6026	0,4262064	0,7770187	449,8879	3,269213	0	20	497	416						Untertest1.avi	0	880	547	72	111	424	311	633	0	Content		425	305	30685507	3564716082
30702	09:26:52.163	00:00:30.702	1843	521,9645	417,6937	0,5597956	0,7122548	452,5664	3,165644	0	493,584	411,5217	0,4269179	0,7772053	450,254	3,24667	0	20	508	415						Untertest1.avi	0	880	547	72	111	424	311	633	0	Content		436	304	30702134	3564732709
30719	09:26:52.180	00:00:30.718	1844	513,4635	419	0,5605597	0,7128378	452,3888	3,175997	0	493,4608	418,6631	0,4276188	0,7775061	450,5224	3,219687	0	20	503	419						Untertest1.avi	0	880	547	72	111	424	311	633	0	Content		431	308	30718759	3564749334
30736	09:26:52.197	00:00:30.735	1845	505,1901	438,0514	0,5613685	0,7136282	452,6069	3,219949	0	483,6992	412,2285	0,4283366	0,7777276	450,3994	3,156142	0	20	494	425						Untertest1.avi	0	880	547	72	111	424	311	633	0	Content		422	314	30735507	3564766082
30752	09:26:52.213	00:00:30.752	1846	501,549	427,6587	0,5621131	0,7148203	452,4496	3,149023	0	490,0262	410,9676	0,4289914	0,7785296	450,5411	3,133278	0	20	496	419						Untertest1.avi	0	880	547	72	111	424	311	633	0	Content		424	308	30752131	3564782706
30769	09:26:52.230	00:00:30.768	1847	515,4127	416,3152	0,562967	0,7164083	452,3232	3,058247	0	493,6904	422,4433	0,4297667	0,7794685	450,5002	3,16394	0	20	505	419						Untertest1.avi	0	880	547	72	111	424	311	633	0	Content		433	308	30768755	3564799330
30786	09:26:52.247	00:00:30.785	1848	505,1338	433,0335	0,5638219	0,7166433	452,0789	3,095535	0	496,2357	391,0308	0,4305395	0,7791604	450,4207	3,037594	0	20	501	412						Untertest1.avi	0	880	547	72	111	424	311	633	0	Content		429	301	30785505	3564816080
30802	09:26:52.263	00:00:30.802	1849	515,2891	413,352	0,5647827	0,7164661	452,1991	2,979649	0	478,9923	408,0287	0,4312221	0,7780942	450,0473	3,027337	0	20	497	411						Untertest1.avi	0	880	547	72	111	424	311	633	0	Content		425	300	30802125	3564832700
30819	09:26:52.280	00:00:30.818	1850	511,2559	411,9874	0,5658595	0,7164924	452,1011	2,975738	0	480,8703	421,509	0,4321903	0,7769775	450,702	3,016784	0	20	496	417						Untertest1.avi	0	880	547	72	111	424	311	633	0	Content		424	306	30818751	3564849326
30835	09:26:52.296	00:00:30.835	1851	516,4516	420,7075	0,5669357	0,7164725	452,407	2,909637	0	483,1518	397,8934	0,4332031	0,7762277	450,3346	2,998235	0	20	500	409						Untertest1.avi	0	880	547	72	111	424	311	633	0	Content		428	298	30835377	3564865952
30852	09:26:52.313	00:00:30.852	1852	509,2722	427,0873	0,5680804	0,7164783	452,278	2,93109	0	480,5521	415,8528	0,4341052	0,7752216	450,5036	2,987425	0	20	495	421						Untertest1.avi	0	880	547	72	111	424	311	633	0	Content		423	310	30852126	3564882701
30869	09:26:52.330	00:00:30.868	1853	516,7148	438,9001	0,569124	0,7163999	451,9305	2,866527	0	491,4907	432,3062	0,4351569	0,7742931	450,9701	3,024638	0	20	504	436						Untertest1.avi	0	880	547	72	111	424	311	633	0	Content		432	325	30868749	3564899324
30885	09:26:52.346	00:00:30.885	1854	511,3946	443,8295	0,5699696	0,7156909	451,9305	2,894131	0	484,557	425,1965	0,4360378	0,7735801	450,6707	2,985219	0	20	498	435						Untertest1.avi	0	880	547	72	111	424	311	633	0	Content		426	324	30885375	3564915950
30902	09:26:52.363	00:00:30.901	1855	511,2328	413,198	0,5710012	0,7159062	452,4145	2,870025	0	494,4261	410,103	0,4369888	0,7730066	450,7197	2,917547	0	20	503	412						Untertest1.avi	0	880	547	72	111	424	311	633	0	Content		431	301	30901998	3564932573
30919	09:26:52.380	00:00:30.918	1856	521,349	458,7159	0,5719035	0,7159266	452,1137	2,875233	0	471,0739	408,8798	0,4377255	0,7727703	451,0344	2,942149	0	20	496	434						Untertest1.avi	0	880	547	72	111	424	311	633	0	Content		424	323	30918624	3564949199
30935	09:26:52.396	00:00:30.935	1857	496,4276	460,4805	0,5724118	0,7156287	452,5297	2,875469	0	490,6401	408,8517	0,438275	0,7724166	451,0795	2,885044	0	20	494	435						Untertest1.avi	0	880	547	72	111	424	311	633	0	Content		422	324	30935372	3564965947
30952	09:26:52.413	00:00:30.951	1858	491,0041	462,5748	0,5728723	0,7156702	452,2635	2,865784	0	492,764	407,6828	0,4386911	0,7721072	451,2324	2,808147	0	20	492	435						Untertest1.avi	0	880	547	72	111	424	311	633	0	Content		420	324	30951996	3564982571
30969	09:26:52.430	00:00:30.968	1859	488,4753	498,0629	0,5729201	0,7160294	452,5076	2,873998	0	503,8159	414,6367	0,4388479	0,7724304	451,3114	2,787388	0	20	496	456						Untertest1.avi	0	880	547	72	111	424	311	633	0	Content		424	345	30968621	3564999196
30985	09:26:52.446	00:00:30.985	1860	557,392	528,5614	0,5722495	0,7185633	452,2654	2,832421	0	521,7602	543,522	0,4383564	0,774268	451,3351	2,918158	0	20	540	536						Untertest1.avi	0	880	547	72	111	424	311	633	0	Content		468	425	30985369	3565015944
31002	09:26:52.463	00:00:31.001	1861	632,8479	658,8961	0,5714887	0,72138	452,1279	2,752298	0	604,5916	635,126	0,4379866	0,776617	451,1761	2,723142	0	21	619	647						Untertest1.avi	0	880	547	72	111	606	687	150	0	Content		547	536	31001993	3565032568
31019	09:26:52.480	00:00:31.018	1862	677,8258	758,3746	0,5711865	0,7236384	451,9449	2,757164	0	649,8196	763,3886	0,4378559	0,7779264	451,0535	2,851045	0	21	664	761						Untertest1.avi	0	880	547	72	111	606	687	150	0	Content		592	650	31018615	3565049190
31035	09:26:52.496	00:00:31.035	1863	667,4811	784,7917	0,5715086	0,7243247	452,4261	2,852363	0	677,003	794,1202	0,4381005	0,7780533	451,396	2,81736	0	21	672	789						Untertest1.avi	0	880	547	72	111	606	687	150	0	Content		600	678	31035365	3565065940
31052	09:26:52.513	00:00:31.051	1864	688,8185	798,0914	0,5722187	0,724245	452,0952	2,822675	0	669,3984	808,164	0,4384535	0,7774609	451,3114	2,82682	0	21	679	803						Untertest1.avi	0	880	547	72	111	606	687	150	0	Content		607	692	31051989	3565082564
31069	09:26:52.530	00:00:31.068	1865	694,6825	802,5785	0,573029	0,7242209	452,0701	2,718712	0	690,3864	799,4783	0,4390351	0,776925	451,196	2,755513	0	21	693	801						Untertest1.avi	0	880	547	72	111	606	687	150	0	Content		621	690	31068612	3565099187
31085	09:26:52.546	00:00:31.085	1866	665,9586	797,2652	0,5737944	0,7241989	452,1435	2,825501	0	680,1848	803,1959	0,4398234	0,776076	451,2713	2,814831	0	21	673	800						Untertest1.avi	0	880	547	72	111	606	687	150	0	Content		601	689	31085363	3565115938
31102	09:26:52.563	00:00:31.101	1867	695,8554	790,4603	0,5748398	0,7243241	451,9479	2,777327	0	668,7701	802,9264	0,4405715	0,7751427	451,321	2,858582	0	21	682	797						Untertest1.avi	0	880	547	72	111	606	687	150	0	Content		610	686	31101987	3565132562
31119	09:26:52.580	00:00:31.118	1868	689,8337	798,3572	0,5759159	0,7243374	452,033	2,786962	0	682,3339	796,1237	0,4414813	0,7743521	451,4053	2,783894	0	21	686	797						Untertest1.avi	0	880	547	72	111	606	687	150	0	Content		614	686	31118611	3565149186
31135	09:26:52.596	00:00:31.135	1869	684,9561	804,5504	0,5769091	0,7248783	452,298	2,843895	0	669,9016	811,8962	0,4422784	0,773695	451,2458	2,866622	0	21	677	808						Untertest1.avi	0	880	547	72	111	606	687	150	0	Content		605	697	31135361	3565165936
31152	09:26:52.613	00:00:31.151	1870	779,3116	875,9663	0,5772975	0,726827	452,0663	2,701536	0	739,7917	885,4997	0,4429322	0,7742476	451,5717	2,828714	0	22	760	881						Untertest1.avi	0	880	547	72	111	676	798	150	0	Content		688	770	31151987	3565182562
31169	09:26:52.630	00:00:31.168	1871	774,4988	891,0708	0,5783309	0,7274097	452,1786	2,737632	0	732,3354	926,1733	0,4436942	0,7737746	451,4178	2,895509	0	22	753	909						Untertest1.avi	0	880	547	72	111	676	798	150	0	Content		681	798	31168609	3565199184
31185	09:26:52.646	00:00:31.185	1872	720,9631	891,9743	0,5794384	0,7274271	452,2692	2,900651	0	744,7081	926,0205	0,4446067	0,7730953	451,4694	2,938852	0	22	733	909						Untertest1.avi	0	880	547	72	111	676	798	150	0	Content		661	798	31185234	3565215809
31202	09:26:52.663	00:00:31.201	1873	727,2828	906,4283	0,580508	0,727573	452,1405	2,94322	0	740,9492	914,5349	0,4455024	0,7724609	451,881	3,005452	0	22	734	910						Untertest1.avi	0	880	547	72	111	676	798	150	0	Content		662	799	31201982	3565232557
31219	09:26:52.680	00:00:31.218	1874	730,1339	889,6101	0,5813486	0,7278346	451,9737	2,906646	0	755,0873	919,8635	0,4462572	0,7720544	451,8457	2,941638	0	22	743	905						Untertest1.avi	0	880	547	72	111	676	798	150	0	Content		671	794	31218607	3565249182
31235	09:26:52.696	00:00:31.235	1875	737,8824	890,916	0,5820311	0,7279704	452,4677	2,87952	0	766,9845	934,2786	0,4469654	0,7715555	451,8457	2,952639	0	22	752	913						Untertest1.avi	0	880	547	72	111	676	798	150	0	Content		680	802	31235232	3565265807
31252	09:26:52.713	00:00:31.251	1876	742,1683	895,4138	0,5826499	0,7281528	452,2536	2,901221	0	755,8157	924,2616	0,4473829	0,7716151	452,0736	3,051682	0	22	749	910						Untertest1.avi	0	880	547	72	111	676	798	150	0	Content		677	799	31251667	3565282242
31268	09:26:52.729	00:00:31.268	1877	737,2838	902,9923	0,5831546	0,7283394	452,2279	2,983018	0	756,7921	933,0189	0,4478473	0,7713055	452,1403	3,032608	0	22	747	918						Untertest1.avi	0	880	547	72	111	676	798	150	0	Content		675	807	31268291	3565298866
31285	09:26:52.746	00:00:31.284	1878	741,5806	902,0712	0,5837187	0,7284806	452,4204	3,019423	0	747,1207	914,2197	0,4482222	0,7710765	451,9263	3,107114	0	22	744	908						Untertest1.avi	0	880	547	72	111	676	798	150	0	Content		672	797	31284920	3565315495
31302	09:26:52.763	00:00:31.301	1879	730,0258	886,0424	0,584198	0,7283198	452,192	3,027347	0	770,518	909,395	0,448676	0,77022	451,9966	3,079358	0	23	750	898						Untertest1.avi	0	880	547	72	111	690	740	233	0	Content		678	787	31301541	3565332116
31318	09:26:52.779	00:00:31.318	1880	741,5956	853,1469	0,5847571	0,7275175	452,3265	3,047251	0	785,2495	855,0956	0,4492821	0,7686638	452,084	3,17803	0	23	763	854						Untertest1.avi	0	880	547	72	111	690	740	233	0	Content		691	743	31318165	3565348740
31335	09:26:52.796	00:00:31.334	1881	732,9395	842,5906	0,5853369	0,726702	452,472	3,097754	0	798,2795	860,6085	0,4497368	0,7670453	452,4203	3,083502	0	23	766	852						Untertest1.avi	0	880	547	72	111	690	740	233	0	Content		694	741	31334911	3565365486
31352	09:26:52.813	00:00:31.351	1882	757,355	858,6591	0,5858243	0,7257981	452,6922	3,079325	0	770,8471	863,2266	0,4501019	0,7653462	452,4367	3,17365	0	23	764	861						Untertest1.avi	0	880	547	72	111	690	740	233	0	Content		692	750	31351535	3565382110
31368	09:26:52.829	00:00:31.368	1883	776,5831	841,6066	0,5857358	0,7246226	452,6922	3,065031	0	777,9137	851,4011	0,4500334	0,763547	452,7935	3,200843	0	23	777	847						Untertest1.avi	0	880	547	72	111	690	740	233	0	Content		705	736	31368159	3565398734
31385	09:26:52.846	00:00:31.384	1884	729,4353	839,6333	0,5849335	0,7236202	452,6922	3,193281	0	783,3801	851,5364	0,4492545	0,7612324	453,1348	3,205583	0	23	756	846						Untertest1.avi	0	880	547	72	111	690	740	233	0	Content		684	735	31384783	3565415358
31401	09:26:52.862	00:00:31.401	1885	733,1086	856,118	0,5839354	0,7224956	453,7637	3,200665	0	768,8571	845,8755	0,4480964	0,7585492	453,6422	3,28118	0	23	751	851						Untertest1.avi	0	880	547	72	111	690	740	233	0	Content		679	740	31401405	3565431980
31418	09:26:52.879	00:00:31.418	1886	769,4826	856,293	0,5825564	0,7217054	453,7637	3,128832	0	795,4898	858,447	0,4467473	0,7565056	454,3636	3,292451	0	23	782	857						Untertest1.avi	0	880	547	72	111	690	740	233	0	Content		710	746	31418030	3565448605
31435	09:26:52.896	00:00:31.434	1887	726,783	857,8154	0,5810986	0,7205846	453,7637	3,296168	0	797,339	837,9977	0,4452786	0,7546132	454,5174	3,294151	0	23	762	848						Untertest1.avi	0	880	547	72	111	690	740	233	0	Content		690	737	31434661	3565465236
31451	09:26:52.912	00:00:31.451	1888	743,7719	846,9893	0,5791591	0,7183061	453,7637	3,262148	0	779,7274	849,8677	0,4436605	0,7527745	454,1339	3,367108	0	23	762	848						Untertest1.avi	0	880	547	72	111	690	740	233	0	Content		690	737	31451404	3565481979
31468	09:26:52.929	00:00:31.468	1889	773,4935	844,4518	0,5778904	0,7168413	455,2669	3,188801	0	783,93	848,7226	0,4421031	0,7509542	454,5654	3,337998	0	23	779	847						Untertest1.avi	0	880	547	72	111	690	740	233	0	Content		707	736	31468030	3565498605
31485	09:26:52.946	00:00:31.484	1890	748,9887	853,9393	0,5763281	0,7155616	455,6771	3,240814	0	770,6992	856,7873	0,4406033	0,7499914	455,0111	3,390919	0	23	760	855						Untertest1.avi	0	880	547	72	111	690	740	233	0	Content		688	744	31484651	3565515226
31501	09:26:52.962	00:00:31.501	1891	736,6304	856,3903	0,5748569	0,715413	455,8307	3,27387	0	793,5077	852,1968	0,4392681	0,7502272	454,835	3,396306	0	23	765	854						Untertest1.avi	0	880	547	72	111	690	740	233	0	Content		693	743	31501277	3565531852
31518	09:26:52.979	00:00:31.518	1892	753,2356	829,2119	0,5739657	0,7162922	455,8607	3,283758	0	762,7442	837,7505	0,4381584	0,751098	454,8969	3,430107	0	23	758	833						Untertest1.avi	0	880	547	72	111	690	740	233	0	Content		686	722	31518023	3565548598
31535	09:26:52.996	00:00:31.534	1893	676,92	813,1975	0,5735033	0,7174649	456,085	3,336389	0	704,345	834,2902	0,4378034	0,7524186	454,752	3,456462	0	24	691	824						Untertest1.avi	0	880	547	72	111	605	715	283	0	Content		619	713	31534646	3565565221
31551	09:26:53.012	00:00:31.551	1894	656,3199	817,6073	0,5724413	0,7183094	456,0287	3,385456	0	675,5082	828,3203	0,4366521	0,7534	454,267	3,483519	0	24	666	823						Untertest1.avi	0	880	547	72	111	605	715	283	0	Content		594	712	31551270	3565581845
31568	09:26:53.029	00:00:31.567	1895	668,7957	815,4464	0,5715218	0,7187608	455,4939	3,419501	0	689,4365	823,2116	0,43559	0,7536454	454,1902	3,518726	0	24	679	819						Untertest1.avi	0	880	547	72	111	605	715	283	0	Content		607	708	31567895	3565598470
31585	09:26:53.046	00:00:31.584	1896	668,497	818,1118	0,5705316	0,718024	455,4939	3,427809	0	682,1473	825,9202	0,434715	0,7531051	453,9521	3,527227	0	24	675	822						Untertest1.avi	0	880	547	72	111	605	715	283	0	Content		603	711	31584644	3565615219
31601	09:26:53.062	00:00:31.601	1897	652,81	817,3811	0,5700863	0,7172089	455,6809	3,484583	0	678,7695	826,3314	0,4341609	0,7520114	453,8648	3,558404	0	24	666	822						Untertest1.avi	0	880	547	72	111	605	715	283	0	Content		594	711	31601268	3565631843
31618	09:26:53.079	00:00:31.617	1898	654,1533	822,7949	0,5696869	0,7157599	455,7297	3,466604	0	691,9211	826,6441	0,4338047	0,7507045	453,8074	3,53806	0	24	673	825						Untertest1.avi	0	880	547	72	111	605	715	283	0	Content		601	714	31617891	3565648466
31635	09:26:53.096	00:00:31.634	1899	648,7349	820,3901	0,5694185	0,7142287	455,7298	3,489622	0	692,506	833,3505	0,4336244	0,7496062	453,7601	3,619076	0	24	671	827						Untertest1.avi	0	880	547	72	111	605	715	283	0	Content		599	716	31634518	3565665093
31651	09:26:53.112	00:00:31.651	1900	660,0152	814,1229	0,5693586	0,7133169	455,7298	3,537108	0	696,1025	831,613	0,4335339	0,7488791	453,545	3,600394	0	24	678	823						Untertest1.avi	0	880	547	72	111	605	715	283	0	Content		606	712	31651142	3565681717
31668	09:26:53.129	00:00:31.667	1901	663,5633	824,9835	0,5693522	0,7128083	455,7788	3,484436	0	686,7767	833,0548	0,433465	0,7482183	453,7303	3,64241	0	24	675	829						Untertest1.avi	0	880	547	72	111	605	715	283	0	Content		603	718	31667889	3565698464
31685	09:26:53.146	00:00:31.684	1902	681,9285	836,4475	0,5693755	0,7122746	455,6222	3,44146	0	694,1475	839,0909	0,4334864	0,7479538	453,5421	3,655952	0	24	688	838						Untertest1.avi	0	880	547	72	111	605	715	283	0	Content		616	727	31684515	3565715090
31701	09:26:53.162	00:00:31.701	1903	679,6047	826,0039	0,5693189	0,7121425	455,6717	3,520054	0	680,2043	831,2643	0,4333975	0,7481349	453,8246	3,669641	0	24	680	829						Untertest1.avi	0	880	547	72	111	605	715	283	0	Content		608	718	31701137	3565731712
31718	09:26:53.179	00:00:31.717	1904	674,7568	823,8007	0,5691634	0,7123675	455,9201	3,543709	0	697,5765	838,9419	0,4333737	0,748804	453,8922	3,659603	0	24	686	831						Untertest1.avi	0	880	547	72	111	605	715	283	0	Content		614	720	31717760	3565748335
31735	09:26:53.196	00:00:31.734	1905	667,4706	822,1095	0,5689963	0,7126876	456,1762	3,605027	0	681,3985	832,3591	0,4333168	0,7495492	454,0697	3,6971	0	24	674	827						Untertest1.avi	0	880	547	72	111	605	715	283	0	Content		602	716	31734509	3565765084
31751	09:26:53.212	00:00:31.751	1906	675,7762	826,275	0,5687785	0,7127268	456,5654	3,583044	0	694,6962	834,4206	0,4332179	0,7499873	454,2885	3,716953	0	24	685	830						Untertest1.avi	0	880	547	72	111	605	715	283	0	Content		613	719	31751135	3565781710
31768	09:26:53.229	00:00:31.767	1907	663,3937	820,7946	0,5683665	0,7122252	456,6721	3,642328	0	689,6955	828,2646	0,43273	0,7498026	454,6786	3,762686	0	24	677	825						Untertest1.avi	0	880	547	72	111	605	715	283	0	Content		605	714	31767757	3565798332
31785	09:26:53.246	00:00:31.784	1908	681,2707	828,9553	0,5676689	0,7113574	457,1078	3,607211	0	718,1165	846,0485	0,4321891	0,7490733	454,8969	3,693899	0	24	700	838						Untertest1.avi	0	880	547	72	111	605	715	283	0	Content		628	727	31784509	3565815084
31801	09:26:53.262	00:00:31.801	1909	659,7117	820,6425	0,5668823	0,7101929	457,3302	3,722619	0	686,4861	828,5747	0,4314778	0,7480113	455,4403	3,794962	0	24	673	825						Untertest1.avi	0	880	547	72	111	605	715	283	0	Content		601	714	31801130	3565831705
31818	09:26:53.279	00:00:31.817	1910	698,6396	830,4858	0,5659522	0,7089041	457,6501	3,692621	0	688,6256	842,7816	0,430552	0,747008	455,8555	3,78251	0	25	694	837						Untertest1.avi	0	880	547	72	111	693	752	466	0	Content		622	726	31817757	3565848332
31834	09:26:53.295	00:00:31.834	1911	757,8422	849,9263	0,5646874	0,7080416	457,9625	3,626019	0	775,8005	865,3191	0,4298039	0,7462999	455,7756	3,763295	0	25	767	858						Untertest1.avi	0	880	547	72	111	693	752	466	0	Content		695	747	31834380	3565864955
31851	09:26:53.312	00:00:31.851	1912	758,7759	855,3983	0,5643779	0,7071114	458,4589	3,763114	0	790,0173	875,9989	0,4294702	0,7454527	456,6349	3,847788	0	25	774	866						Untertest1.avi	0	880	547	72	111	693	752	466	0	Content		702	755	31851141	3565881716
31868	09:26:53.329	00:00:31.867	1913	769,9662	854,2026	0,5643498	0,7061373	458,7156	3,753438	0	790,683	877,6655	0,429575	0,7449162	456,7696	3,852671	0	25	780	866						Untertest1.avi	0	880	547	72	111	693	752	466	0	Content		708	755	31867754	3565898329
31884	09:26:53.345	00:00:31.884	1914	763,0021	860,0638	0,5646263	0,7056977	458,7507	3,788314	0	784,1788	859,202	0,4299489	0,7449349	456,6149	3,895052	0	25	774	860						Untertest1.avi	0	880	547	72	111	693	752	466	0	Content		702	749	31884395	3565914970
31901	09:26:53.362	00:00:31.901	1915	758,8171	851,2107	0,5652794	0,7058353	458,5367	3,819989	0	784,829	871,5328	0,4305095	0,7454525	456,9214	3,892713	0	25	772	861						Untertest1.avi	0	880	547	72	111	693	752	466	0	Content		700	750	31901001	3565931576
31918	09:26:53.379	00:00:31.917	1916	758,7713	859,2943	0,5662503	0,7058653	458,3971	3,804195	0	779,5674	874,8984	0,4314948	0,7456763	457,042	3,905702	0	25	769	867						Untertest1.avi	0	880	547	72	111	693	752	466	0	Content		697	756	31917751	3565948326
31934	09:26:53.395	00:00:31.934	1917	766,6877	857,3602	0,5674964	0,7055398	458,4814	3,839485	0	773,1762	877,2173	0,4327481	0,7456555	456,7083	3,894192	0	25	770	867						Untertest1.avi	0	880	547	72	111	693	752	466	0	Content		698	756	31934250	3565964825
31951	09:26:53.412	00:00:31.951	1918	781,2834	889,9173	0,5690116	0,7044103	458,2798	3,844813	0	783,1821	872,4161	0,4341492	0,7449862	456,5903	3,932945	0	25	782	881						Untertest1.avi	0	880	547	72	111	693	752	466	0	Content		710	770	31951001	3565981576
31968	09:26:53.429	00:00:31.967	1919	783,2984	856,7434	0,5751377	0,703151	473,6938	3,99782	0	770,4849	878,4236	0,4355969	0,7439662	456,3207	3,962224	0	25	777	868						Untertest1.avi	0	880	547	72	111	693	752	466	0	Content		705	757	31967624	3565998199
31984	09:26:53.445	00:00:31.984	1920	785,4167	854,0601	0,575676	0,7022777	469,7187	4,02141	0	771,5151	868,4904	0,4371642	0,7431538	456,0467	3,953581	0	25	778	861						Untertest1.avi	0	880	547	72	111	693	752	466	0	Content		706	750	31984375	3566014950
32001	09:26:53.462	00:00:32.000	1921	-1024	-768	-1	-1	-1	-1	4	-1024	-768	-1	-1	-1	-1	4	25	0	0						Untertest1.avi	0	880	547	72	111	693	752	466	0	Content		-72	-111	32000993	3566031568
32018	09:26:53.479	00:00:32.017	1922	-1024	-768	-1	-1	-1	-1	4	-1024	-768	-1	-1	-1	-1	4	25	0	0						Untertest1.avi	0	880	547	72	111	693	752	466	0	Content		-72	-111	32017661	3566048236
32034	09:26:53.495	00:00:32.034	1923	740,5213	869,1725	0,5771396	0,7025586	455,8031	3,937573	0	773,2223	873,4576	0,4418798	0,7431578	454,9122	3,919643	0	25	757	871						Untertest1.avi	0	880	547	72	111	693	752	466	0	Content		685	760	32034246	3566064821
32051	09:26:53.512	00:00:32.050	1924	761,267	854,4287	0,5791944	0,7032701	454,8985	3,879327	0	764,4714	871,3145	0,4436763	0,743609	454,6133	3,913995	0	25	763	863						Untertest1.avi	0	880	547	72	111	693	752	466	0	Content		691	752	32050870	3566081445
32067	09:26:53.528	00:00:32.067	1925	742,3017	861,425	0,5810309	0,7035881	454,477	3,945999	0	766,5731	866,1212	0,4454222	0,7438863	454,2119	3,92613	0	25	754	864						Untertest1.avi	0	880	547	72	111	693	752	466	0	Content		682	753	32067496	3566098071
32084	09:26:53.545	00:00:32.084	1926	715,1425	878,1993	0,582815	0,7036792	453,993	4,046543	0	776,7092	867,9265	0,4471504	0,744045	453,6154	3,916214	0	25	746	873						Untertest1.avi	0	880	547	72	111	693	752	466	0	Content		674	762	32084243	3566114818
32101	09:26:53.562	00:00:32.100	1927	747,7692	856,955	0,584686	0,7033445	453,3023	4,019353	0	770,3163	859,9874	0,4487522	0,7437928	453,1763	3,936873	0	25	759	858						Untertest1.avi	0	880	547	72	111	693	752	466	0	Content		687	747	32100866	3566131441
32118	09:26:53.579	00:00:32.117	1928	741,9117	860,9233	0,5862077	0,7023771	453,0552	4,016951	0	763,4403	865,2739	0,450297	0,7430354	452,6758	3,971591	0	25	753	863						Untertest1.avi	0	880	547	72	111	693	752	466	0	Content		681	752	32117616	3566148191
32134	09:26:53.595	00:00:32.134	1929	726,0597	868,5046	0,5877497	0,7012544	452,0427	4,081203	0	776,5823	860,1149	0,4517669	0,7420698	452,529	3,954556	0	25	751	864						Untertest1.avi	0	880	547	72	111	693	752	466	0	Content		679	753	32134242	3566164817
32151	09:26:53.612	00:00:32.150	1930	762,1165	858,5669	0,5891617	0,6999854	452,0427	4,021771	0	797,6226	862,792	0,4528666	0,7412313	452,0951	3,869779	0	25	780	861						Untertest1.avi	0	880	547	72	111	693	752	466	0	Content		708	750	32150865	3566181440
32167	09:26:53.628	00:00:32.167	1931	732,576	861,3314	0,589764	0,699975	451,7749	4,038321	0	783,8038	865,6105	0,4537011	0,7411385	451,9492	3,931827	0	25	758	863						Untertest1.avi	0	880	547	72	111	693	752	466	0	Content		686	752	32167490	3566198065
32184	09:26:53.645	00:00:32.184	1932	731,5385	857,5032	0,5902362	0,7003458	451,0551	4,005135	0	777,2741	873,205	0,4541446	0,7416613	451,6507	4,008834	0	25	754	865						Untertest1.avi	0	880	547	72	111	693	752	466	0	Content		682	754	32184127	3566214702
32201	09:26:53.662	00:00:32.200	1933	733,4341	875,8546	0,5905855	0,7008951	450,6109	4,100226	0	782,1508	867,399	0,4543076	0,7422117	451,3857	3,958515	0	25	758	872						Untertest1.avi	0	880	547	72	111	693	752	466	0	Content		686	761	32200738	3566231313
32217	09:26:53.678	00:00:32.217	1934	751,4478	875,2233	0,5908152	0,7014107	449,9502	4,11261	0	813,7501	851,1292	0,4544029	0,7424361	451,0393	3,855471	0	25	783	863						Untertest1.avi	0	880	547	72	111	693	752	466	0	Content		711	752	32217363	3566247938
32234	09:26:53.695	00:00:32.234	1935	744,6002	852,3607	0,5907786	0,7017747	449,9502	4,088596	0	818,1869	873,5891	0,4544231	0,7419935	451,022	3,943604	0	25	781	863						Untertest1.avi	0	880	547	72	111	693	752	466	0	Content		709	752	32234129	3566264704
32251	09:26:53.712	00:00:32.250	1936	740,3519	851,9335	0,5907049	0,7008182	449,7067	4,115294	0	778,8781	868,9572	0,4543	0,7414249	450,5263	4,066199	0	25	760	860						Untertest1.avi	0	880	547	72	111	693	752	466	0	Content		688	749	32250736	3566281311
32267	09:26:53.728	00:00:32.267	1937	733,9455	863,382	0,5903651	0,6995859	450,0266	4,13812	0	784,8452	869,1304	0,4539417	0,7401053	450,7699	4,017495	0	25	759	866						Untertest1.avi	0	880	547	72	111	693	752	466	0	Content		687	755	32267485	3566298060
32284	09:26:53.745	00:00:32.284	1938	699,9072	871,4772	0,5905535	0,6987052	449,4709	4,175246	0	720,0218	884,5549	0,4540437	0,7389681	450,434	4,114545	0	26	710	878						Untertest1.avi	0	880	547	72	111	613	754	266	0	Content		638	767	32284125	3566314700
32301	09:26:53.762	00:00:32.300	1939	672,2784	851,0797	0,5902566	0,6977886	449,9704	4,154396	0	696,9346	873,2659	0,4538102	0,7376634	450,5851	4,127711	0	26	685	862						Untertest1.avi	0	880	547	72	111	613	754	266	0	Content		613	751	32300732	3566331307
32317	09:26:53.778	00:00:32.317	1940	661,2585	859,2972	0,5895013	0,6970684	449,9704	4,159965	0	700,0676	865,9738	0,4530514	0,7368928	450,2536	4,114076	0	26	681	863						Untertest1.avi	0	880	547	72	111	613	754	266	0	Content		609	752	32317362	3566347937
32334	09:26:53.795	00:00:32.333	1941	689,3777	845,4269	0,5887141	0,6961131	449,617	4,104732	0	707,5858	883,532	0,4522968	0,7363218	450,5921	4,143937	0	26	698	864						Untertest1.avi	0	880	547	72	111	613	754	266	0	Content		626	753	32333989	3566364564
32351	09:26:53.812	00:00:32.350	1942	668,0292	847,0295	0,5879509	0,6956075	449,4582	4,162249	0	697,7792	884,1708	0,4513615	0,736106	450,2449	4,157372	0	26	683	866						Untertest1.avi	0	880	547	72	111	613	754	266	0	Content		611	755	32350733	3566381308
32367	09:26:53.828	00:00:32.367	1943	674,1039	849,4358	0,5870246	0,6949822	449,4613	4,146508	0	691,5752	878,8715	0,4505499	0,7358931	450,4089	4,158514	0	26	683	864						Untertest1.avi	0	880	547	72	111	613	754	266	0	Content		611	753	32367356	3566397931
32384	09:26:53.845	00:00:32.383	1944	662,0572	843,0829	0,5861212	0,6942492	449,4471	4,193885	0	694,7366	887,6917	0,44971	0,7354685	450,5097	4,16935	0	26	678	865						Untertest1.avi	0	880	547	72	111	613	754	266	0	Content		606	754	32383981	3566414556
32401	09:26:53.862	00:00:32.400	1945	-1024	-768	-1	-1	-1	-1	4	697,7424	875,3095	0,4488082	0,7351158	450,172	4,205675	0	26	698	875						Untertest1.avi	0	880	547	72	111	613	754	266	0	Content		626	764	32400729	3566431304
32417	09:26:53.878	00:00:32.417	1946	670,6284	852,8611	0,5841044	0,692318	449,906	4,255964	0	688,0008	884,134	0,4477811	0,7344494	450,4374	4,244214	0	26	679	868						Untertest1.avi	0	880	547	72	111	613	754	266	0	Content		607	757	32417228	3566447803
32434	09:26:53.895	00:00:32.433	1947	-1024	-768	-1	-1	-1	-1	4	678,988	885,801	0,4468175	0,7337899	450,4738	4,209173	0	26	679	886						Untertest1.avi	0	880	547	72	111	613	754	266	0	Content		607	775	32433978	3566464553
32451	09:26:53.912	00:00:32.450	1948	696,5969	851,613	0,5821816	0,6897371	449,906	4,285966	0	701,8284	886,0016	0,4459841	0,7331299	450,8039	4,205544	0	26	699	869						Untertest1.avi	0	880	547	72	111	613	754	266	0	Content		627	758	32450606	3566481181
32467	09:26:53.928	00:00:32.467	1949	624,2862	801,245	0,5812531	0,6893089	449,906	4,13339	0	715,8184	885,9159	0,4450946	0,7325242	451,0357	4,237423	0	26	670	844						Untertest1.avi	0	880	547	72	111	613	754	266	0	Content		598	733	32467229	3566497804
32484	09:26:53.945	00:00:32.483	1950	652,643	824,9474	0,5799744	0,6882951	450,9129	4,184693	0	711,5331	888,798	0,4440371	0,7320996	451,0436	4,224779	0	26	682	857						Untertest1.avi	0	880	547	72	111	613	754	266	0	Content		610	746	32483853	3566514428
32500	09:26:53.961	00:00:32.500	1951	701,4344	824,0239	0,5745634	0,6881483	470,8641	4,441925	0	715,9332	883,3296	0,44583	0,7318418	463,9045	4,409353	0	26	709	854						Untertest1.avi	0	880	547	72	111	613	754	266	0	Content		637	743	32500475	3566531050
32517	09:26:53.978	00:00:32.517	1952	691,8538	840,5138	0,5746225	0,6879241	463,7413	4,402514	0	717,2719	880,8865	0,4440672	0,7321187	462,5085	4,346594	0	26	705	861						Untertest1.avi	0	880	547	72	111	613	754	266	0	Content		633	750	32517222	3566547797
32534	09:26:53.995	00:00:32.533	1953	745,6703	860,1645	0,5728765	0,6887988	462,9812	4,308147	0	778,0712	922,8502	0,4350983	0,7339125	466,9448	4,471501	0	26	762	892						Untertest1.avi	0	880	547	72	111	613	754	266	0	Content		690	781	32533849	3566564424
32550	09:26:54.011	00:00:32.550	1954	742,6363	877,889	0,5737026	0,6895689	451,8095	4,316079	0	752,3251	902,0452	0,4347962	0,7353168	461,2095	4,361922	0	27	747	890						Untertest1.avi	0	880	547	72	111	677	803	1099	0	Content		675	779	32550472	3566581047
32567	09:26:54.028	00:00:32.567	1955	-1024	-768	-1	-1	-1	-1	4	-1024	-768	-1	-1	-1	-1	4	27	0	0						Untertest1.avi	0	880	547	72	111	677	803	1099	0	Content		-72	-111	32567154	3566597729
32584	09:26:54.045	00:00:32.583	1956	-1024	-768	-1	-1	-1	-1	4	-1024	-768	-1	-1	-1	-1	4	27	0	0						Untertest1.avi	0	880	547	72	111	677	803	1099	0	Content		-72	-111	32583821	3566614396
32600	09:26:54.061	00:00:32.600	1957	750,1781	883,0784	0,564819	0,6929449	469,9356	4,53405	0	763,735	933,1192	0,4333724	0,7397972	450,9477	4,337359	0	27	757	908						Untertest1.avi	0	880	547	72	111	677	803	1099	0	Content		685	797	32600465	3566631040
32617	09:26:54.078	00:00:32.617	1958	-1024	-768	-1	-1	-1	-1	4	761,762	920,942	0,4338803	0,7409723	459,6927	4,352174	0	27	762	921						Untertest1.avi	0	880	547	72	111	677	803	1099	0	Content		690	810	32617216	3566647791
32634	09:26:54.095	00:00:32.633	1959	-1024	-768	-1	-1	-1	-1	4	-1024	-768	-1	-1	-1	-1	4	27	0	0						Untertest1.avi	0	880	547	72	111	677	803	1099	0	Content		-72	-111	32633839	3566664414
32650	09:26:54.111	00:00:32.650	1960	-1024	-768	-1	-1	-1	-1	4	-1024	-768	-1	-1	-1	-1	4	27	0	0						Untertest1.avi	0	880	547	72	111	677	803	1099	0	Content		-72	-111	32650466	3566681041
32667	09:26:54.128	00:00:32.667	1961	-1024	-768	-1	-1	-1	-1	4	-1024	-768	-1	-1	-1	-1	4	27	0	0						Untertest1.avi	0	880	547	72	111	677	803	1099	0	Content		-72	-111	32667134	3566697709
32684	09:26:54.145	00:00:32.683	1962	1053,057	830,4456	0,5581495	0,6932245	467,2779	3,488236	0	773,6374	922,3793	0,4271298	0,7407886	455,1096	4,344237	0	27	913	876						Untertest1.avi	0	880	547	72	111	677	803	1099	0	Content		841	765	32683826	3566714401
32700	09:26:54.161	00:00:32.700	1963	772,0143	888,8351	0,560535	0,6917698	451,8341	4,133779	0	750,9059	924,618	0,4250148	0,7399716	450,5696	4,30339	0	27	761	907						Untertest1.avi	0	880	547	72	111	677	803	1099	0	Content		689	796	32700459	3566731034
32717	09:26:54.178	00:00:32.717	1964	718,1514	912,4688	0,5598109	0,6902628	452,0368	4,315537	0	762,0953	926,92	0,4229941	0,7386043	455,1097	4,413625	0	27	740	920						Untertest1.avi	0	880	547	72	111	677	803	1099	0	Content		668	809	32717085	3566747660
32734	09:26:54.195	00:00:32.733	1965	715,6366	897,1243	0,559445	0,6884271	452,128	4,294645	0	766,8244	923,9598	0,4239607	0,7364563	450,5451	4,259381	0	27	741	911						Untertest1.avi	0	880	547	72	111	677	803	1099	0	Content		669	800	32733706	3566764281
32750	09:26:54.211	00:00:32.750	1966	724,384	899,7651	0,5593178	0,6862498	452,1741	4,266204	0	750,6423	929,7908	0,4238016	0,7341295	450,3851	4,320202	0	27	738	915						Untertest1.avi	0	880	547	72	111	677	803	1099	0	Content		666	804	32750456	3566781031
32767	09:26:54.228	00:00:32.767	1967	757,1297	916,6683	0,5557016	0,6839692	467,9378	4,451615	0	782,2771	922,4544	0,426492	0,7312868	462,1352	4,456886	0	27	770	920						Untertest1.avi	0	880	547	72	111	677	803	1099	0	Content		698	809	32767086	3566797661
32784	09:26:54.245	00:00:32.783	1968	715,1735	902,3502	0,5587705	0,6806061	452,1742	4,278162	0	767,7812	901,4974	0,4235833	0,7288996	450,204	4,28275	0	27	741	902						Untertest1.avi	0	880	547	72	111	677	803	1099	0	Content		669	791	32783705	3566814280
32800	09:26:54.261	00:00:32.800	1969	-1024	-768	-1	-1	-1	-1	4	774,3161	928,4031	0,4231138	0,7262742	450,2041	4,32273	0	27	774	928						Untertest1.avi	0	880	547	72	111	677	803	1099	0	Content		702	817	32800327	3566830902
32817	09:26:54.278	00:00:32.816	1970	-1024	-768	-1	-1	-1	-1	4	781,429	924,5557	0,4224332	0,7248314	449,5281	4,317292	0	27	781	925						Untertest1.avi	0	880	547	72	111	677	803	1099	0	Content		709	814	32816953	3566847528
32834	09:26:54.295	00:00:32.833	1971	742,4532	892,58	0,557192	0,6749613	451,2664	4,291645	0	765,9412	910,9061	0,4215686	0,7238426	449,2123	4,301442	0	27	754	902						Untertest1.avi	0	880	547	72	111	677	803	1099	0	Content		682	791	32833573	3566864148
32850	09:26:54.311	00:00:32.850	1972	-1024	-768	-1	-1	-1	-1	4	-1024	-768	-1	-1	-1	-1	4	27	0	0						Untertest1.avi	0	880	547	72	111	677	803	1099	0	Content		-72	-111	32850191	3566880766
32867	09:26:54.328	00:00:32.866	1973	-1024	-768	-1	-1	-1	-1	4	-1024	-768	-1	-1	-1	-1	4	27	0	0						Untertest1.avi	0	880	547	72	111	677	803	1099	0	Content		-72	-111	32866858	3566897433
32884	09:26:54.345	00:00:32.883	1974	709,3377	899,4362	0,5537003	0,670873	450,6177	4,247359	0	761,1953	925,338	0,4182144	0,7220111	448,3836	4,24846	0	27	735	912						Untertest1.avi	0	880	547	72	111	677	803	1099	0	Content		663	801	32883567	3566914142
32900	09:26:54.361	00:00:32.900	1975	708,6125	900,7383	0,5526912	0,6685751	450,1736	4,320491	0	766,8394	927,0343	0,417147	0,720473	448,4738	4,257766	0	27	738	914						Untertest1.avi	0	880	547	72	111	677	803	1099	0	Content		666	803	32900189	3566930764
32917	09:26:54.378	00:00:32.916	1976	700,7432	913,7964	0,5515595	0,6663683	450,1736	4,286513	0	738,176	928,2319	0,4160219	0,7185911	448,4927	4,272758	0	27	719	921						Untertest1.avi	0	880	547	72	111	677	803	1099	0	Content		647	810	32916813	3566947388
32933	09:26:54.394	00:00:32.933	1977	729,3869	894,4137	0,5504506	0,6638719	450,524	4,25542	0	866,0919	862,3943	0,4174379	0,7168035	458,4848	4,105363	0	27	798	878						Untertest1.avi	0	880	547	72	111	677	803	1099	0	Content		726	767	32933438	3566964013
32950	09:26:54.411	00:00:32.950	1978	727,2919	909,2272	0,5496766	0,6621298	450,4925	4,253185	0	762,5179	917,3351	0,4143805	0,7160138	448,4192	4,294528	0	27	745	913						Untertest1.avi	0	880	547	72	111	677	803	1099	0	Content		673	802	32950187	3566980762
32967	09:26:54.428	00:00:32.966	1979	708,7791	923,2124	0,5490496	0,6607909	451,1896	4,190352	0	-1024	-768	-1	-1	-1	-1	4	27	709	923						Untertest1.avi	0	880	547	72	111	677	803	1099	0	Content		637	812	32966690	3566997265
[truncated: 1,653 more rows]
