# Supplementary material for: Gaze Duration Biases for Colours in Combination with Dissonant and Consonant Sounds: A Comparative Eye-Tracking Study with Orangutans
Source: PLoS One. 2015 Oct 14;10(10):e0139894. doi: 10.1371/journal.pone.0139894 (PMC4605782; doi:10.1371/journal.pone.0139894)
Supplement: S1 Data — (ZIP) [file pone.0139894.s004.zip › Plos ColourSound Data/Apes/Farben_Musik_U1/Rec 33-All-Data.tsv]

System Properties:
Operating System:	Microsoft Windows NT 6.1.7601 Service Pack 1
System User Name:	tobiiadmin
Machine Name:	LOE7690LAP
Data properties:
Recording name:	Rec 33
Recording date:	07.03.2014
Recording time:	08:59:08
Recording resolution:	1024 x 768
Export date:	09.03.2014
Export time:	12:19:28
Participant:	Padana_S2
Filter settings:
Eye: Average
Validity: Normal
Fixation filter: Tobii fixation filter
Velocity threshold: 35
Distance threshold: 35
Timestamp	DateTimeStamp	DateTimeStampStartOffset	Number	GazePointXLeft	GazePointYLeft	CamXLeft	CamYLeft	DistanceLeft	PupilLeft	ValidityLeft	GazePointXRight	GazePointYRight	CamXRight	CamYRight	DistanceRight	PupilRight	ValidityRight	FixationIndex	GazePointX	GazePointY	Event	EventKey	Data1	Data2	Descriptor	StimuliName	StimuliID	MediaWidth	MediaHeight	MediaPosX	MediaPosY	MappedFixationPointX	MappedFixationPointY	FixationDuration	AoiIds	AoiNames	WebGroupImage	MappedGazeDataPointX	MappedGazeDataPointY	MicroSecondTimestamp	AbsoluteMicroSecondTimestamp
4	08:59:08.931	00:00:00.003	0	505,2828	322,822	0,5996115	0,7679796	459,4815	2,739572	0	547,3393	302,8705	0,4310424	0,7615961	467,552	2,731581	0	0	526	313						No media	0	1024	768	0	0	524	300	37	0	Content		526	313	3634	1567072752
20	08:59:08.947	00:00:00.020	1	498,3352	304,2604	0,6002694	0,7679021	459,8113	2,682745	0	530,4341	298,2705	0,4317101	0,7615422	467,7476	2,648519	0	0	514	301						No media	0	1024	768	0	0	524	300	37	0	Content		514	301	20257	1567089375
37	08:59:08.964	00:00:00.037	2	343,4849	301,8647	0,6028244	0,7680349	459,9171	2,675986	0	386,1981	316,5055	0,434322	0,7617028	468,0907	2,645075	0	1	365	309						No media	0	1024	768	0	0	197	333	433	0	Content		365	309	37005	1567106123
54	08:59:08.981	00:00:00.053	3	222,3624	351,4165	0,6053596	0,7679512	460,6071	2,747902	0	250,175	328,8558	0,4367797	0,7619579	468,2863	2,660803	0	1	236	340						No media	0	1024	768	0	0	197	333	433	0	Content		236	340	53630	1567122748
70	08:59:08.997	00:00:00.070	4	193,524	333,5363	0,6060541	0,767821	460,992	2,703113	0	205,3956	341,0525	0,4373557	0,7620275	468,1788	2,624377	0	1	199	337						No media	0	1024	768	0	0	197	333	433	0	Content		199	337	70253	1567139371
87	08:59:09.014	00:00:00.086	5	189,0067	330,1118	0,606252	0,7673256	461,1893	2,663748	0	214,3673	353,6967	0,4375624	0,7613743	468,485	2,611965	0	1	202	342						No media	0	1024	768	0	0	197	333	433	0	Content		202	342	86878	1567155996
104	08:59:09.031	00:00:00.103	6	179,901	332,5923	0,6065777	0,7666951	461,0532	2,672937	0	200,1126	346,1234	0,4378774	0,7606122	468,535	2,574738	0	1	190	339						No media	0	1024	768	0	0	197	333	433	0	Content		190	339	103626	1567172744
120	08:59:09.047	00:00:00.120	7	184,6295	338,3238	0,6068678	0,7658503	461,5073	2,59179	0	217,4532	331,9127	0,4381388	0,7600421	468,908	2,543492	0	1	201	335						No media	0	1024	768	0	0	197	333	433	0	Content		201	335	120253	1567189371
137	08:59:09.064	00:00:00.136	8	208,5029	324,1711	0,6071463	0,7655753	461,5324	2,557111	0	200,4959	351,5181	0,4384417	0,7596657	469,2509	2,517647	0	1	204	338						No media	0	1024	768	0	0	197	333	433	0	Content		204	338	136876	1567205994
154	08:59:09.081	00:00:00.153	9	183,0706	326,5809	0,6074039	0,7655337	461,9473	2,54998	0	206,0707	347,2825	0,4386666	0,7596883	469,381	2,469677	0	1	195	337						No media	0	1024	768	0	0	197	333	433	0	Content		195	337	153510	1567222628
170	08:59:09.097	00:00:00.170	10	191,4435	323,9886	0,6077021	0,7655271	461,9166	2,483978	0	218,9276	345,1391	0,4389431	0,7596922	469,4679	2,551232	0	1	205	335						No media	0	1024	768	0	0	197	333	433	0	Content		205	335	170260	1567239378
187	08:59:09.114	00:00:00.186	11	220,6082	348,874	0,6081674	0,7653828	462,1844	2,652451	0	213,5775	351,5136	0,4393037	0,7595242	469,5638	2,534904	0	1	217	350						No media	0	1024	768	0	0	197	333	433	0	Content		217	350	186886	1567256004
204	08:59:09.131	00:00:00.203	12	207,1655	322,1103	0,6085136	0,7651815	462,3491	2,545358	0	210,7965	314,5865	0,4396596	0,7593226	469,6305	2,445928	0	1	209	318						No media	0	1024	768	0	0	197	333	433	0	Content		209	318	203511	1567272629
220	08:59:09.147	00:00:00.220	13	202,453	336,0855	0,6088539	0,7648934	462,4848	2,566952	0	204,8468	295,4019	0,4399912	0,7590696	469,7716	2,341753	0	1	204	316						No media	0	1024	768	0	0	197	333	433	0	Content		204	316	220135	1567289253
237	08:59:09.164	00:00:00.236	14	200,653	331,4577	0,6090865	0,7644449	462,0923	2,532919	0	202,9722	333,7783	0,4402434	0,7587678	469,4526	2,356004	0	1	202	333						No media	0	1024	768	0	0	197	333	433	0	Content		202	333	236884	1567306002
254	08:59:09.181	00:00:00.253	15	180,0501	329,1758	0,6093439	0,764456	462,3291	2,479918	0	204,5058	341,8015	0,4405283	0,7588012	469,5949	2,399536	0	1	192	335						No media	0	1024	768	0	0	197	333	433	0	Content		192	335	253508	1567322626
270	08:59:09.197	00:00:00.270	16	164,5533	324,8864	0,6096829	0,7646269	462,4431	2,486061	0	207,8916	327,0977	0,440864	0,7590958	469,6497	2,359269	0	1	186	326						No media	0	1024	768	0	0	197	333	433	0	Content		186	326	270133	1567339251
287	08:59:09.214	00:00:00.286	17	176,3401	315,9779	0,6100855	0,764528	462,4248	2,412117	0	196,1903	338,0494	0,4412564	0,7590345	469,6187	2,395205	0	1	186	327						No media	0	1024	768	0	0	197	333	433	0	Content		186	327	286758	1567355876
304	08:59:09.231	00:00:00.303	18	175,9885	326,0527	0,6105393	0,7638339	462,4025	2,462765	0	204,8069	337,1124	0,4416007	0,7583687	469,6163	2,341172	0	1	190	332						No media	0	1024	768	0	0	197	333	433	0	Content		190	332	303507	1567372625
320	08:59:09.247	00:00:00.320	19	186,8447	330,6699	0,6109644	0,7627162	462,4245	2,443645	0	198,8446	324,4048	0,4419607	0,7572715	469,4664	2,33457	0	1	193	328						No media	0	1024	768	0	0	197	333	433	0	Content		193	328	320136	1567389254
337	08:59:09.264	00:00:00.336	20	189,1975	335,1992	0,6113325	0,7615084	461,9879	2,436703	0	201,8538	338,3786	0,4422267	0,7560753	469,3107	2,358467	0	1	196	337						No media	0	1024	768	0	0	197	333	433	0	Content		196	337	336760	1567405878
354	08:59:09.281	00:00:00.353	21	169,0926	316,9401	0,6114659	0,760428	461,9261	2,433371	0	200,174	334,8491	0,4424488	0,754766	469,5031	2,324851	0	1	185	326						No media	0	1024	768	0	0	197	333	433	0	Content		185	326	353510	1567422628
370	08:59:09.297	00:00:00.370	22	168,5376	315,9119	0,6116316	0,7590527	462,0511	2,418884	0	207,0417	345,6716	0,4425669	0,7536928	469,5097	2,390418	0	1	188	331						No media	0	1024	768	0	0	197	333	433	0	Content		188	331	370011	1567439129
387	08:59:09.314	00:00:00.386	23	193,4983	328,2653	0,6117579	0,7581199	461,7436	2,41294	0	216,7124	328,1425	0,4426925	0,752682	469,3686	2,353361	0	1	205	328						No media	0	1024	768	0	0	197	333	433	0	Content		205	328	386637	1567455755
403	08:59:09.330	00:00:00.403	24	168,0989	317,9404	0,611834	0,7570291	461,8225	2,415726	0	207,8984	323,8914	0,4427335	0,7517133	469,3679	2,257025	0	1	188	321						No media	0	1024	768	0	0	197	333	433	0	Content		188	321	403383	1567472501
420	08:59:09.347	00:00:00.420	25	192,9016	326,891	0,6118687	0,7560124	461,7997	2,388211	0	200,7074	328,5452	0,4427492	0,7508357	469,2695	2,319351	0	1	197	328						No media	0	1024	768	0	0	197	333	433	0	Content		197	328	420008	1567489126
437	08:59:09.364	00:00:00.436	26	185,8999	356,8334	0,6119077	0,7550979	461,7428	2,511072	0	207,0254	323,0965	0,4427691	0,7499238	469,1542	2,316885	0	1	196	340						No media	0	1024	768	0	0	197	333	433	0	Content		196	340	436634	1567505752
453	08:59:09.380	00:00:00.453	27	176,8151	323,1476	0,6120033	0,7541768	461,743	2,461069	0	212,4465	348,7712	0,4428148	0,7490534	469,0779	2,372615	0	1	195	336						No media	0	1024	768	0	0	197	333	433	0	Content		195	336	453382	1567522500
470	08:59:09.397	00:00:00.469	28	240,618	308,0392	0,6113053	0,7526219	461,5096	2,428729	0	283,4284	299,6242	0,4423408	0,7475829	469,3439	2,379947	0	2	262	304						No media	0	1024	768	0	0	407	244	500	0	Content		262	304	469883	1567539001
486	08:59:09.413																				MovieStart	128	0	0	Untertest1.avi
487	08:59:09.414	00:00:00.486	29	352,0617	246,4818	0,6095987	0,7508597	461,4871	2,465573	0	380,2542	249,0612	0,4410886	0,7459062	468,8192	2,41295	0	2	366	248						Untertest1.avi	0	880	547	72	111	335	133	500	0	Content		294	137	486633	1567555751
503	08:59:09.430	00:00:00.503	30	382,1886	239,2443	0,6090444	0,7499748	461,3378	2,508574	0	430,7936	227,5148	0,4407889	0,7450165	468,9538	2,393543	0	2	406	233						Untertest1.avi	0	880	547	72	111	335	133	500	0	Content		334	122	503258	1567572376
520	08:59:09.447	00:00:00.519	31	384,8945	226,8196	0,6095263	0,749371	461,1857	2,495591	0	425,8443	249,9006	0,4411012	0,7444698	468,8144	2,418157	0	2	405	238						Untertest1.avi	0	880	547	72	111	335	133	500	0	Content		333	127	519884	1567589002
537	08:59:09.464	00:00:00.536	32	374,8954	252,734	0,6099368	0,7485255	461,1857	2,533391	0	422,8366	246,4224	0,4412475	0,7439853	468,6189	2,431721	0	2	399	250						Untertest1.avi	0	880	547	72	111	335	133	500	0	Content		327	139	536508	1567605626
553	08:59:09.480	00:00:00.553	33	421,4632	253,9133	0,6103367	0,748749	460,8687	2,42244	0	411,4598	214,6699	0,4414513	0,7435962	468,5418	2,294624	0	2	416	234						Untertest1.avi	0	880	547	72	111	335	133	500	0	Content		344	123	553132	1567622250
570	08:59:09.497	00:00:00.569	34	381,8418	237,6087	0,610184	0,7484562	460,5841	2,513504	0	430,0032	233,5196	0,4414843	0,7432639	468,5418	2,520431	0	2	406	236						Untertest1.avi	0	880	547	72	111	335	133	500	0	Content		334	125	569880	1567638998
587	08:59:09.514	00:00:00.586	35	385,1411	231,2057	0,6102274	0,7484846	460,0362	2,495255	0	432,0733	231,8629	0,4413178	0,7434174	467,9118	2,518413	0	2	409	232						Untertest1.avi	0	880	547	72	111	335	133	500	0	Content		337	121	586505	1567655623
603	08:59:09.530	00:00:00.603	36	386,4305	228,2541	0,6101769	0,7485207	459,877	2,54254	0	427,1619	235,5443	0,4411039	0,7435388	467,678	2,561088	0	2	407	232						Untertest1.avi	0	880	547	72	111	335	133	500	0	Content		335	121	603128	1567672246
620	08:59:09.547	00:00:00.619	37	387,2882	244,2372	0,6099797	0,7481718	459,877	2,658308	0	429,4128	254,1198	0,4409331	0,7437674	467,5156	2,58072	0	2	408	249						Untertest1.avi	0	880	547	72	111	335	133	500	0	Content		336	138	619754	1567688872
637	08:59:09.564	00:00:00.636	38	399,3579	237,1016	0,609889	0,7488387	459,6898	2,565674	0	416,5469	242,4937	0,4406981	0,7441614	467,1624	2,596564	0	2	408	240						Untertest1.avi	0	880	547	72	111	335	133	500	0	Content		336	129	636505	1567705623
653	08:59:09.580	00:00:00.653	39	394,8717	233,9778	0,6097321	0,7492084	459,4643	2,613577	0	420,4458	232,6784	0,4403992	0,744463	466,9195	2,623461	0	2	408	233						Untertest1.avi	0	880	547	72	111	335	133	500	0	Content		336	122	653130	1567722248
670	08:59:09.597	00:00:00.669	40	400,4365	237,714	0,6095735	0,7496427	459,0871	2,661403	0	426,9927	246,786	0,4401798	0,7450269	466,7776	2,664679	0	2	414	242						Untertest1.avi	0	880	547	72	111	335	133	500	0	Content		342	131	669756	1567738874
687	08:59:09.614	00:00:00.686	41	375,7455	233,7475	0,6093737	0,7495734	459,0871	2,754616	0	425,1757	247,5653	0,4398769	0,7454299	466,5445	2,653729	0	2	400	241						Untertest1.avi	0	880	547	72	111	335	133	500	0	Content		328	130	686504	1567755622
703	08:59:09.630	00:00:00.703	42	396,6796	227,825	0,609234	0,7500721	458,3696	2,686749	0	413,7758	252,1766	0,4395751	0,7455778	466,2655	2,680063	0	2	405	240						Untertest1.avi	0	880	547	72	111	335	133	500	0	Content		333	129	703129	1567772247
720	08:59:09.647	00:00:00.719	43	394,6938	224,9218	0,6090844	0,749584	458,0956	2,679656	0	415,8345	238,4632	0,4393005	0,7454118	465,8871	2,688303	0	2	405	232						Untertest1.avi	0	880	547	72	111	335	133	500	0	Content		333	121	719755	1567788873
736	08:59:09.663	00:00:00.736	44	385,6447	238,5072	0,608965	0,7488135	458,1859	2,771633	0	424,0092	240,4767	0,4392227	0,7449479	465,7779	2,715232	0	2	405	239						Untertest1.avi	0	880	547	72	111	335	133	500	0	Content		333	128	736380	1567805498
753	08:59:09.680	00:00:00.753	45	386,4971	235,8668	0,609049	0,7480984	458,2396	2,767113	0	421,6303	255,3601	0,4392195	0,7444589	465,6129	2,776568	0	2	404	246						Untertest1.avi	0	880	547	72	111	335	133	500	0	Content		332	135	753129	1567822247
770	08:59:09.697	00:00:00.769	46	395,3836	231,9899	0,6090872	0,7475763	458,1422	2,727883	0	424,1447	256,0162	0,4392096	0,7439772	465,4828	2,802711	0	2	410	244						Untertest1.avi	0	880	547	72	111	335	133	500	0	Content		338	133	769755	1567838873
786	08:59:09.713	00:00:00.786	47	394,2217	234,8829	0,6091744	0,747157	457,7416	2,790552	0	425,8538	246,9432	0,4391979	0,7435467	465,3366	2,767211	0	2	410	241						Untertest1.avi	0	880	547	72	111	335	133	500	0	Content		338	130	786379	1567855497
803	08:59:09.730	00:00:00.803	48	367,379	245,769	0,6092949	0,7463428	457,7416	2,924363	0	426,6512	253,4573	0,439168	0,7430264	465,1031	2,841707	0	2	397	250						Untertest1.avi	0	880	547	72	111	335	133	500	0	Content		325	139	803129	1567872247
820	08:59:09.747	00:00:00.819	49	384,032	246,2296	0,6092416	0,7464296	457,4303	2,811027	0	423,2242	249,8629	0,4390978	0,7427258	464,815	2,825209	0	2	404	248						Untertest1.avi	0	880	547	72	111	335	133	500	0	Content		332	137	819755	1567888873
836	08:59:09.763	00:00:00.836	50	383,4633	243,7832	0,6091768	0,746349	457,1858	2,8483	0	432,241	258,468	0,43907	0,7425557	464,4823	2,862582	0	2	408	251						Untertest1.avi	0	880	547	72	111	335	133	500	0	Content		336	140	836377	1567905495
853	08:59:09.780	00:00:00.853	51	383,8239	263,3021	0,6090687	0,746187	457,1858	2,939077	0	420,4897	263,3051	0,4387034	0,7427574	464,2988	2,865963	0	2	402	263						Untertest1.avi	0	880	547	72	111	335	133	500	0	Content		330	152	853004	1567922122
870	08:59:09.797	00:00:00.869	52	396,6413	234,5922	0,6085891	0,7469177	456,3572	2,845608	0	432,8466	248,327	0,4382411	0,7430325	464,0954	2,875794	0	2	415	241						Untertest1.avi	0	880	547	72	111	335	133	500	0	Content		343	130	869753	1567938871
886	08:59:09.813	00:00:00.886	53	381,1701	244,9658	0,6081093	0,7468256	456,4446	2,833104	0	426,2751	245,0951	0,437733	0,7430546	463,9341	2,801532	0	2	404	245						Untertest1.avi	0	880	547	72	111	335	133	500	0	Content		332	134	886255	1567955373
903	08:59:09.830	00:00:00.903	54	387,7148	244,9283	0,6076794	0,7465713	456,3068	2,816179	0	430,8751	253,3643	0,4372497	0,7429512	463,9695	2,819757	0	2	409	249						Untertest1.avi	0	880	547	72	111	335	133	500	0	Content		337	138	903004	1567972122
920	08:59:09.847	00:00:00.919	55	385,3336	238,9081	0,6073083	0,7463452	456,0726	2,85295	0	434,5581	248,3692	0,4367872	0,7428716	463,8675	2,80547	0	2	410	244						Untertest1.avi	0	880	547	72	111	335	133	500	0	Content		338	133	919629	1567988747
936	08:59:09.863	00:00:00.936	56	398,2749	237,648	0,6069832	0,746056	455,7552	2,844585	0	429,7238	262,8535	0,4364433	0,7427502	463,8495	2,854324	0	2	414	250						Untertest1.avi	0	880	547	72	111	335	133	500	0	Content		342	139	936252	1568005370
953	08:59:09.880	00:00:00.953	57	414,0234	249,8071	0,6061375	0,7458851	456,1706	2,838898	0	468,1767	263,0158	0,4357347	0,7426488	463,4443	2,811968	0	2	441	256						Untertest1.avi	0	880	547	72	111	335	133	500	0	Content		369	145	953002	1568022120
970	08:59:09.897	00:00:00.969	58	573,1453	274,7209	0,6036592	0,7462603	455,4952	2,91599	0	621,1355	277,117	0,4339256	0,7427387	463,6969	2,855983	0	3	597	276						Untertest1.avi	0	880	547	72	111	670	257	316	0	Content		525	165	969626	1568038744
986	08:59:09.913	00:00:00.986	59	674,489	342,8411	0,6015607	0,7472639	455,2772	2,893275	0	719,2323	353,3313	0,4325621	0,7432193	463,6498	2,829534	0	3	697	348						Untertest1.avi	0	880	547	72	111	670	257	316	0	Content		625	237	986251	1568055369
1003	08:59:09.930	00:00:01.002	60	734,7728	359,0041	0,6002949	0,7475832	455,8684	2,7981	0	762,4467	378,5378	0,4318037	0,7431831	463,9388	2,787783	0	3	749	369						Untertest1.avi	0	880	547	72	111	670	257	316	0	Content		677	258	1002875	1568071993
1020	08:59:09.947	00:00:01.019	61	720,3344	366,0887	0,5999699	0,7474902	455,4444	2,845009	0	769,0151	378,7957	0,431403	0,7430605	463,6965	2,777431	0	3	745	372						Untertest1.avi	0	880	547	72	111	670	257	316	0	Content		673	261	1019626	1568088744
1036	08:59:09.963	00:00:01.036	62	744,3871	360,8553	0,5995877	0,7473211	455,365	2,779289	0	769,3796	369,8113	0,4309882	0,7430387	463,3371	2,758639	0	3	757	365						Untertest1.avi	0	880	547	72	111	670	257	316	0	Content		685	254	1036253	1568105371
1053	08:59:09.980	00:00:01.052	63	718,9972	361,4702	0,5992689	0,7474118	454,9417	2,788846	0	776,0662	364,7271	0,4305035	0,7430572	463,3085	2,739169	0	3	748	363						Untertest1.avi	0	880	547	72	111	670	257	316	0	Content		676	252	1052876	1568121994
1070	08:59:09.997	00:00:01.069	64	721,5477	366,2875	0,5989089	0,7473686	455,1818	2,803309	0	752,3419	370,1313	0,4300742	0,7430426	463,3759	2,694414	0	3	737	368						Untertest1.avi	0	880	547	72	111	670	257	316	0	Content		665	257	1069502	1568138620
1086	08:59:10.013	00:00:01.086	65	714,6904	366,3822	0,5987343	0,7474664	454,7645	2,821573	0	767,3748	370,2406	0,4297163	0,7430385	463,291	2,80411	0	3	741	368						Untertest1.avi	0	880	547	72	111	670	257	316	0	Content		669	257	1086254	1568155372
1103	08:59:10.030	00:00:01.102	66	721,0256	374,052	0,5984553	0,7472307	454,8799	2,77677	0	764,3452	365,8431	0,4294194	0,7428905	463,2626	2,801186	0	3	743	370						Untertest1.avi	0	880	547	72	111	670	257	316	0	Content		671	259	1102879	1568171997
1120	08:59:10.047	00:00:01.119	67	717,1301	375,4784	0,5981441	0,7468364	454,9373	2,756226	0	769,1588	378,2314	0,4290537	0,742623	463,0223	2,758684	0	3	743	377						Untertest1.avi	0	880	547	72	111	670	257	316	0	Content		671	266	1119504	1568188622
1136	08:59:10.063	00:00:01.136	68	717,9172	358,379	0,59784	0,746285	455,1252	2,774266	0	759,0853	376,9704	0,428672	0,7420971	463,0224	2,794533	0	3	739	368						Untertest1.avi	0	880	547	72	111	670	257	316	0	Content		667	257	1136251	1568205369
1153	08:59:10.080	00:00:01.152	69	715,9667	366,9935	0,597429	0,7454624	454,7323	2,76493	0	768,7715	368,8159	0,4282869	0,7414448	462,9204	2,725924	0	3	742	368						Untertest1.avi	0	880	547	72	111	670	257	316	0	Content		670	257	1152832	1568221950
1169	08:59:10.096	00:00:01.169	70	708,3328	367,1414	0,5968952	0,7443126	454,8429	2,732279	0	772,1987	367,7842	0,4277822	0,7405129	463,0405	2,714805	0	3	740	367						Untertest1.avi	0	880	547	72	111	670	257	316	0	Content		668	256	1169459	1568238577
1186	08:59:10.113	00:00:01.186	71	716,7014	368,643	0,5965433	0,7433268	454,9724	2,78569	0	764,5494	375,7955	0,4273055	0,7394843	463,0432	2,734654	0	3	741	372						Untertest1.avi	0	880	547	72	111	670	257	316	0	Content		669	261	1186081	1568255199
1203	08:59:10.130	00:00:01.202	72	718,907	363,608	0,5961772	0,7424241	454,8507	2,774746	0	767,2505	354,0142	0,4269403	0,7387111	462,7068	2,693751	0	3	743	359						Untertest1.avi	0	880	547	72	111	670	257	316	0	Content		671	248	1202706	1568271824
1219	08:59:10.146	00:00:01.219	73	698,7894	371,005	0,5957618	0,7418112	454,7096	2,79829	0	778,472	371,6817	0,426551	0,7380078	462,8146	2,689978	0	3	739	371						Untertest1.avi	0	880	547	72	111	670	257	316	0	Content		667	260	1219454	1568288572
1236	08:59:10.163	00:00:01.236	74	709,1011	372,5029	0,5953324	0,74153	454,7516	2,694576	0	774,525	364,0044	0,4261055	0,7376716	462,6841	2,704515	0	3	742	368						Untertest1.avi	0	880	547	72	111	670	257	316	0	Content		670	257	1236081	1568305199
1253	08:59:10.180	00:00:01.252	75	735,3505	351,792	0,5951749	0,7416978	453,9785	2,741986	0	765,819	383,1821	0,4257284	0,7376368	462,6697	2,770307	0	3	751	367						Untertest1.avi	0	880	547	72	111	670	257	316	0	Content		679	256	1252703	1568321821
1269	08:59:10.196	00:00:01.269	76	729,6235	348,4012	0,5950286	0,7416106	453,8147	2,672826	0	767,676	361,7994	0,4255348	0,7375317	462,6109	2,666628	0	3	749	355						Untertest1.avi	0	880	547	72	111	670	257	316	0	Content		677	244	1269329	1568338447
1286	08:59:10.213	00:00:01.285	77	709,5137	369,8242	0,5949021	0,7411568	454,2798	2,751823	0	766,3604	369,6573	0,4254323	0,7373626	462,3482	2,710985	0	4	738	370						Untertest1.avi	0	880	547	72	111	704	279	100	0	Content		666	259	1285953	1568355071
1303	08:59:10.230	00:00:01.302	78	701,9468	375,8229	0,5950162	0,7408373	453,6972	2,765016	0	768,0884	375,6695	0,4254417	0,7370093	462,4607	2,743111	0	4	735	376						Untertest1.avi	0	880	547	72	111	704	279	100	0	Content		663	265	1302703	1568371821
1319	08:59:10.246	00:00:01.319	79	716,3036	368,2374	0,5949346	0,7403208	454,1633	2,728476	0	765,5247	369,2852	0,4253597	0,7365936	462,3274	2,667825	0	4	741	369						Untertest1.avi	0	880	547	72	111	704	279	100	0	Content		669	258	1319325	1568388443
1336	08:59:10.263	00:00:01.335	80	760,199	402,2392	0,594025	0,741008	454,1489	2,696527	0	861,1287	405,1607	0,4248862	0,7372344	462,1737	2,67106	0	4	811	404						Untertest1.avi	0	880	547	72	111	704	279	100	0	Content		739	293	1335949	1568405067
1353	08:59:10.280	00:00:01.352	81	936,2082	462,8719	0,5911111	0,7428906	454,2222	2,735611	0	1074,871	451,7971	0,423261	0,7387892	462,909	2,774894	0	4	1006	457						Untertest1.avi	0	880	547	72	111	704	279	100	0	Content		934	346	1352696	1568421814
1369	08:59:10.296	00:00:01.369	82	1156,425	537,4951	0,5885147	0,7452868	454,4808	2,66913	0	-1024	-768	-1	-1	-1	-1	4	4	1156	537						Untertest1.avi	0	880	547	72	111	704	279	100	0	Content		1084	426	1369320	1568438438
1386	08:59:10.313	00:00:01.385	83	-1024	-768	-1	-1	-1	-1	4	-1024	-768	-1	-1	-1	-1	4		0	0						Untertest1.avi	0	880	547	72	111				0	Content		-72	-111	1385945	1568455063
1403	08:59:10.330	00:00:01.402	84	-1024	-768	-1	-1	-1	-1	4	-1024	-768	-1	-1	-1	-1	4		0	0						Untertest1.avi	0	880	547	72	111				0	Content		-72	-111	1402699	1568471817
1419	08:59:10.346	00:00:01.419	85	-1024	-768	-1	-1	-1	-1	4	-1024	-768	-1	-1	-1	-1	4		0	0						Untertest1.avi	0	880	547	72	111				0	Content		-72	-111	1419318	1568488436
1436	08:59:10.363	00:00:01.435	86	-1024	-768	-1	-1	-1	-1	4	-1024	-768	-1	-1	-1	-1	4		0	0						Untertest1.avi	0	880	547	72	111				0	Content		-72	-111	1435943	1568505061
1453	08:59:10.380	00:00:01.452	87	-1024	-768	-1	-1	-1	-1	4	-1024	-768	-1	-1	-1	-1	4		0	0						Untertest1.avi	0	880	547	72	111				0	Content		-72	-111	1452567	1568521685
1469	08:59:10.396	00:00:01.469	88	-1024	-768	-1	-1	-1	-1	4	-1024	-768	-1	-1	-1	-1	4		0	0						Untertest1.avi	0	880	547	72	111				0	Content		-72	-111	1469318	1568538436
1486	08:59:10.413	00:00:01.485	89	-1024	-768	-1	-1	-1	-1	4	-1024	-768	-1	-1	-1	-1	4		0	0						Untertest1.avi	0	880	547	72	111				0	Content		-72	-111	1485944	1568555062
1503	08:59:10.430	00:00:01.502	90	-1024	-768	-1	-1	-1	-1	4	-1024	-768	-1	-1	-1	-1	4		0	0						Untertest1.avi	0	880	547	72	111				0	Content		-72	-111	1502569	1568571687
1519	08:59:10.446	00:00:01.519	91	-1024	-768	-1	-1	-1	-1	4	-1024	-768	-1	-1	-1	-1	4		0	0						Untertest1.avi	0	880	547	72	111				0	Content		-72	-111	1519317	1568588435
1536	08:59:10.463	00:00:01.535	92	-1024	-768	-1	-1	-1	-1	4	-1024	-768	-1	-1	-1	-1	4		0	0						Untertest1.avi	0	880	547	72	111				0	Content		-72	-111	1535940	1568605058
1553	08:59:10.480	00:00:01.552	93	-1024	-768	-1	-1	-1	-1	4	-1024	-768	-1	-1	-1	-1	4		0	0						Untertest1.avi	0	880	547	72	111				0	Content		-72	-111	1552563	1568621681
1569	08:59:10.496	00:00:01.569	94	-1024	-768	-1	-1	-1	-1	4	-1024	-768	-1	-1	-1	-1	4		0	0						Untertest1.avi	0	880	547	72	111				0	Content		-72	-111	1569199	1568638317
1586	08:59:10.513	00:00:01.585	95	-1024	-768	-1	-1	-1	-1	4	1901,222	649,038	0,4198917	0,7335907	451,1234	2,683527	0	5	1901	649						Untertest1.avi	0	880	547	72	111	1828	540	100	0	Content		1829	538	1585815	1568654933
1602	08:59:10.529	00:00:01.602	96	-1024	-768	-1	-1	-1	-1	4	-1024	-768	-1	-1	-1	-1	4	5	0	0						Untertest1.avi	0	880	547	72	111	1828	540	100	0	Content		-72	-111	1602438	1568671556
1620	08:59:10.547	00:00:01.619	97	-1024	-768	-1	-1	-1	-1	4	-1024	-768	-1	-1	-1	-1	4	5	0	0						Untertest1.avi	0	880	547	72	111	1828	540	100	0	Content		-72	-111	1619631	1568688749
1636	08:59:10.563	00:00:01.635	98	-1024	-768	-1	-1	-1	-1	4	1900,358	651,9865	0,4183216	0,729499	452,2287	2,632341	0	5	1900	652						Untertest1.avi	0	880	547	72	111	1828	540	100	0	Content		1828	541	1635560	1568704678
1653	08:59:10.580	00:00:01.652	99	-1024	-768	-1	-1	-1	-1	4	1900,358	651,9865	0,4182968	0,729292	450,3756	2,632341	0	5	1900	652						Untertest1.avi	0	880	547	72	111	1828	540	100	0	Content		1828	541	1652683	1568721801
1669	08:59:10.596	00:00:01.668	100	-1024	-768	-1	-1	-1	-1	4	-1024	-768	-1	-1	-1	-1	4	5	0	0						Untertest1.avi	0	880	547	72	111	1828	540	100	0	Content		-72	-111	1668931	1568738049
1686	08:59:10.613	00:00:01.685	101	-1024	-768	-1	-1	-1	-1	4	1901,49	650,972	0,4171512	0,7270249	449,8698	2,731293	0	6	1901	651						Untertest1.avi	0	880	547	72	111	1312	581	133	0	Content		1829	540	1685871	1568754989
1702	08:59:10.629	00:00:01.702	102	1406,125	738,7307	0,3955486	0,7260151	381,5161	2,368293	3	1358,308	729,5327	0,3954169	0,7259768	381,5161	2,378231	1	6	1358	730						Untertest1.avi	0	880	547	72	111	1312	581	133	0	Content		1286	619	1702051	1568771169
1719	08:59:10.646	00:00:01.718	103	1427,481	703,4343	0,4103325	0,724839	440,1697	2,649442	3	1375,683	692,3878	0,4102282	0,7248098	440,1697	2,659874	1	6	1376	692						Untertest1.avi	0	880	547	72	111	1312	581	133	0	Content		1304	581	1718674	1568787792
1735	08:59:10.662	00:00:01.735	104	-1024	-768	-1	-1	-1	-1	4	1412,771	696,7834	0,4140189	0,7242535	461,9698	2,84562	0	6	1413	697						Untertest1.avi	0	880	547	72	111	1312	581	133	0	Content		1341	586	1735423	1568804541
1752	08:59:10.679	00:00:01.752	105	-1024	-768	-1	-1	-1	-1	4	1400,414	689,8597	0,4132251	0,7238262	461,6114	2,837126	0	6	1400	690						Untertest1.avi	0	880	547	72	111	1312	581	133	0	Content		1328	579	1752491	1568821609
1769	08:59:10.696	00:00:01.768	106	-1024	-768	-1	-1	-1	-1	4	1378,337	692,4176	0,4122968	0,7234848	461,4466	2,853829	0	6	1378	692						Untertest1.avi	0	880	547	72	111	1312	581	133	0	Content		1306	581	1768926	1568838044
1786	08:59:10.713	00:00:01.785	107	-1024	-768	-1	-1	-1	-1	4	1383,946	694,6066	0,4113985	0,7230288	461,1959	2,826324	0	6	1384	695						Untertest1.avi	0	880	547	72	111	1312	581	133	0	Content		1312	584	1785920	1568855038
1802	08:59:10.729	00:00:01.802	108	-1024	-768	-1	-1	-1	-1	4	1385,324	688,6348	0,410605	0,7224593	460,8997	2,852878	0	6	1385	689						Untertest1.avi	0	880	547	72	111	1312	581	133	0	Content		1313	578	1802044	1568871162
1819	08:59:10.746	00:00:01.819	109	-1024	-768	-1	-1	-1	-1	4	1315,42	694,7686	0,4075364	0,7216343	446,8997	2,78369	0	7	1315	695						Untertest1.avi	0	880	547	72	111	1202	571	116	0	Content		1243	584	1819114	1568888232
1836	08:59:10.763	00:00:01.835	110	1228,803	665,8964	0,5818628	0,7238668	464,3647	3,055116	0	1356,261	698,0472	0,4074576	0,7209888	449,3781	2,786864	0	7	1293	682						Untertest1.avi	0	880	547	72	111	1202	571	116	0	Content		1221	571	1835859	1568904977
1852	08:59:10.779	00:00:01.852	111	1235,844	681,0533	0,5809444	0,7233488	462,6776	3,072314	0	1332,608	696,5258	0,4063318	0,72051	447,1196	2,880503	0	7	1284	689						Untertest1.avi	0	880	547	72	111	1202	571	116	0	Content		1212	578	1852482	1568921600
1869	08:59:10.796	00:00:01.868	112	1208,256	651,2495	0,5762557	0,7235447	449,2558	3,011847	0	1321,527	703,9305	0,4053505	0,7201138	445,3188	2,867961	0	7	1265	678						Untertest1.avi	0	880	547	72	111	1202	571	116	0	Content		1193	567	1868663	1568937781
1886	08:59:10.813	00:00:01.885	113	1197,806	670,394	0,5755336	0,7227287	448,9042	3,041883	0	1332,953	695,7551	0,404521	0,719692	445,0459	2,863342	0	7	1265	683						Untertest1.avi	0	880	547	72	111	1202	571	116	0	Content		1193	572	1885659	1568954777
1902	08:59:10.829	00:00:01.902	114	1200,27	685,8585	0,5748255	0,7221926	448,4789	3,085043	0	-1024	-768	-1	-1	-1	-1	4	7	1200	686						Untertest1.avi	0	880	547	72	111	1202	571	116	0	Content		1128	575	1902168	1568971286
1919	08:59:10.846	00:00:01.918	115	1218,893	671,406	0,5742047	0,7213406	448,1062	3,029354	0	1382,362	680,2336	0,4053319	0,7186295	458,333	3,010944	0	7	1301	676						Untertest1.avi	0	880	547	72	111	1202	571	116	0	Content		1229	565	1918908	1568988026
1935	08:59:10.862	00:00:01.935	116	-1024	-768	-1	-1	-1	-1	4	1139,523	590,0526	0,4066412	0,7164191	456,361	3,093425	0	8	1140	590						Untertest1.avi	0	880	547	72	111	702	285	450	0	Content		1068	479	1935281	1569004399
1952	08:59:10.879	00:00:01.952	117	863,5015	450,8961	0,5768138	0,7152064	447,6268	3,003371	0	955,8405	492,0189	0,4080221	0,7142427	455,8125	3,073893	0	8	910	471						Untertest1.avi	0	880	547	72	111	702	285	450	0	Content		838	360	1952399	1569021517
1969	08:59:10.896	00:00:01.968	118	859,614	485,2394	0,5772238	0,7133232	447,4618	3,066381	0	782,3584	455,4684	0,4082128	0,7130897	455,5077	3,135271	0	8	821	470						Untertest1.avi	0	880	547	72	111	702	285	450	0	Content		749	359	1968782	1569037900
1986	08:59:10.913	00:00:01.985	119	762,7698	372,1898	0,5769001	0,7131408	447,0168	3,059357	0	-1024	-768	-1	-1	-1	-1	4	8	763	372						Untertest1.avi	0	880	547	72	111	702	285	450	0	Content		691	261	1985531	1569054649
2002	08:59:10.929	00:00:02.002	120	739,5868	407,8025	0,5761036	0,7130535	446,3038	3,177753	0	812,7949	403,1022	0,4065821	0,7131396	454,2358	3,177442	0	8	776	405						Untertest1.avi	0	880	547	72	111	702	285	450	0	Content		704	294	2002031	1569071149
2019	08:59:10.946	00:00:02.018	121	749,0342	395,7499	0,5755113	0,7129983	445,8792	3,12994	0	803,2092	393,2698	0,4058214	0,7129681	454,1045	3,162893	0	8	776	395						Untertest1.avi	0	880	547	72	111	702	285	450	0	Content		704	284	2018656	1569087774
2035	08:59:10.962	00:00:02.035	122	747,116	407,2676	0,5750005	0,7127029	445,848	3,151605	0	792,9374	399,0346	0,4050661	0,7127501	453,7071	3,185627	0	8	770	403						Untertest1.avi	0	880	547	72	111	702	285	450	0	Content		698	292	2035405	1569104523
2052	08:59:10.979	00:00:02.052	123	750,954	405,3135	0,5745115	0,712133	445,7924	3,176805	0	795,5464	389,4847	0,4042395	0,7124518	453,3699	3,186178	0	8	773	397						Untertest1.avi	0	880	547	72	111	702	285	450	0	Content		701	286	2052028	1569121146
2069	08:59:10.996	00:00:02.068	124	734,3376	408,1835	0,5740306	0,7113392	445,32	3,2248	0	809,4925	402,4373	0,4036424	0,7120187	453,0432	3,222476	0	8	772	405						Untertest1.avi	0	880	547	72	111	702	285	450	0	Content		700	294	2068651	1569137769
2085	08:59:11.012	00:00:02.085	125	750,4332	390,3182	0,5737325	0,7101473	445,32	3,134694	0	788,7513	411,7019	0,4028516	0,7114226	452,8593	3,234528	0	8	770	401						Untertest1.avi	0	880	547	72	111	702	285	450	0	Content		698	290	2085401	1569154519
2102	08:59:11.029	00:00:02.102	126	745,8887	386,8499	0,5734124	0,7093076	445,32	3,143447	0	797,4179	400,4907	0,4022937	0,7108374	452,504	3,222031	0	8	772	394						Untertest1.avi	0	880	547	72	111	702	285	450	0	Content		700	283	2102025	1569171143
2119	08:59:11.046	00:00:02.118	127	728,2485	395,6656	0,5731652	0,7084298	445,32	3,221343	0	809,9905	404,2134	0,4018285	0,7101675	452,0193	3,185332	0	8	769	400						Untertest1.avi	0	880	547	72	111	702	285	450	0	Content		697	289	2118649	1569187767
2135	08:59:11.062	00:00:02.135	128	731,0235	395,1053	0,5729128	0,7074868	445,32	3,2548	0	798,0486	404,4285	0,4014364	0,7092935	452,0252	3,210924	0	8	765	400						Untertest1.avi	0	880	547	72	111	702	285	450	0	Content		693	289	2135274	1569204392
2152	08:59:11.079	00:00:02.151	129	716,3989	399,9224	0,5727334	0,70666	445,32	3,25366	0	800,0955	400,778	0,4010712	0,7085724	451,9357	3,216997	0	8	758	400						Untertest1.avi	0	880	547	72	111	702	285	450	0	Content		686	289	2151899	1569221017
2169	08:59:11.096	00:00:02.168	130	732,0592	402,6622	0,5724447	0,7059562	445,32	3,223021	0	799,9719	386,2472	0,4006256	0,7079058	451,6443	3,196202	0	8	766	394						Untertest1.avi	0	880	547	72	111	702	285	450	0	Content		694	283	2168647	1569237765
2185	08:59:11.112	00:00:02.185	131	735,232	398,0519	0,5722594	0,7055107	445,32	3,213917	0	804,8438	391,381	0,4001805	0,7075382	451,389	3,18636	0	8	770	395						Untertest1.avi	0	880	547	72	111	702	285	450	0	Content		698	284	2185148	1569254266
2202	08:59:11.129	00:00:02.201	132	732,1854	398,3417	0,5778187	0,7051913	463,8002	3,204813	0	816,9096	391,6395	0,3998011	0,7071717	451,3729	3,265809	0	8	775	395						Untertest1.avi	0	880	547	72	111	702	285	450	0	Content		703	284	2201646	1569270764
2219	08:59:11.146	00:00:02.218	133	765,1314	349,9563	0,5773356	0,7048696	463,8002	3,336225	0	805,4564	394,9079	0,3992242	0,7070968	451,1276	3,114735	0	8	785	372						Untertest1.avi	0	880	547	72	111	702	285	450	0	Content		713	261	2218766	1569287884
2235	08:59:11.162	00:00:02.234	134	773,6766	361,3867	0,5768858	0,7049121	463,8002	3,277645	0	795,3851	402,6115	0,398647	0,7073001	451,1495	3,112733	0	8	785	382						Untertest1.avi	0	880	547	72	111	702	285	450	0	Content		713	271	2234893	1569304011
2252	08:59:11.179	00:00:02.251	135	782,2217	372,8171	0,5757962	0,7052815	461,2463	3,325495	0	815,8119	402,8783	0,3982284	0,7076127	450,7939	3,023796	0	8	799	388						Untertest1.avi	0	880	547	72	111	702	285	450	0	Content		727	277	2251516	1569320634
2268	08:59:11.195	00:00:02.268	136	772,6218	350,4747	0,5754192	0,7054193	461,2463	3,172697	0	801,3206	391,7149	0,3976699	0,7080044	450,6357	3,059366	0	8	787	371						Untertest1.avi	0	880	547	72	111	702	285	450	0	Content		715	260	2268266	1569337384
2285	08:59:11.212	00:00:02.285	137	749,5324	394,0353	0,5694714	0,7059614	443,6291	2,951385	0	795,5193	401,008	0,3973045	0,7081655	450,4779	3,050504	0	8	773	398						Untertest1.avi	0	880	547	72	111	702	285	450	0	Content		701	287	2285382	1569354500
2302	08:59:11.229	00:00:02.302	138	742,8209	420,7504	0,5695402	0,7064553	443,4662	2,9452	0	821,8471	403,1282	0,3971372	0,7085739	450,3512	3,06338	0	8	782	412						Untertest1.avi	0	880	547	72	111	702	285	450	0	Content		710	301	2302097	1569371215
2319	08:59:11.246	00:00:02.318	139	752,7722	392,361	0,5690872	0,7066763	443,4662	2,911741	0	803,5422	388,9342	0,3968434	0,7090333	450,4614	2,965567	0	8	778	391						Untertest1.avi	0	880	547	72	111	702	285	450	0	Content		706	280	2318757	1569387875
2335	08:59:11.262	00:00:02.335	140	761,3361	395,5586	0,5689046	0,7074738	443,1929	2,863038	0	814,1907	393,0296	0,396627	0,7093124	450,1878	2,964002	0	8	788	394						Untertest1.avi	0	880	547	72	111	702	285	450	0	Content		716	283	2335139	1569404257
2352	08:59:11.279	00:00:02.351	141	747,4271	385,389	0,5686804	0,7075232	442,905	2,858085	0	808,5154	400,1442	0,3964395	0,7093513	449,9283	2,914214	0	8	778	393						Untertest1.avi	0	880	547	72	111	702	285	450	0	Content		706	282	2351762	1569420880
2369	08:59:11.296	00:00:02.368	142	717,4873	399,9769	0,5686814	0,707495	442,8238	2,861582	0	797,303	406,1304	0,396381	0,7093117	449,8503	2,893183	0	8	757	403						Untertest1.avi	0	880	547	72	111	702	285	450	0	Content		685	292	2368513	1569437631
2385	08:59:11.312	00:00:02.385	143	606,2294	377,8501	0,5705549	0,7072051	442,9362	2,850403	0	651,3153	401,9085	0,3980616	0,7093342	449,9573	2,909197	0	9	629	390						Untertest1.avi	0	880	547	72	111	412	307	500	0	Content		557	279	2385136	1569454254
2402	08:59:11.329	00:00:02.401	144	495,7633	375,6379	0,5724527	0,7071924	442,7092	2,868408	0	540,9313	419,2733	0,3996605	0,7096905	449,8023	2,893073	0	9	518	397						Untertest1.avi	0	880	547	72	111	412	307	500	0	Content		446	286	2401760	1569470878
2418	08:59:11.345	00:00:02.418	145	471,8799	410,5272	0,5725774	0,7072885	442,4273	2,849315	0	514,9957	404,3779	0,3996195	0,7099143	449,7418	2,749456	0	9	493	407						Untertest1.avi	0	880	547	72	111	412	307	500	0	Content		421	296	2418384	1569487502
2435	08:59:11.362	00:00:02.435	146	477,2328	403,57	0,5720052	0,7071698	442,9797	2,808999	0	493,2971	426,1271	0,3991329	0,7098043	449,6835	2,835329	0	9	485	415						Untertest1.avi	0	880	547	72	111	412	307	500	0	Content		413	304	2435138	1569504256
2452	08:59:11.379	00:00:02.451	147	453,3247	409,7051	0,5716632	0,7067572	442,9798	2,94055	0	483,9211	447,6703	0,3987276	0,709675	449,7434	2,814895	0	9	469	429						Untertest1.avi	0	880	547	72	111	412	307	500	0	Content		397	318	2451757	1569520875
2468	08:59:11.395	00:00:02.468	148	463,3046	420,5402	0,5714578	0,7068202	442,9798	2,830486	0	509,478	433,3042	0,3982747	0,7096252	449,6456	2,743555	0	9	486	427						Untertest1.avi	0	880	547	72	111	412	307	500	0	Content		414	316	2468382	1569537500
2485	08:59:11.412	00:00:02.485	149	468,3235	419,3774	0,5710949	0,7071186	442,7962	2,745801	0	505,802	415,9313	0,3979041	0,7095981	449,5156	2,728184	0	9	487	418						Untertest1.avi	0	880	547	72	111	412	307	500	0	Content		415	307	2485006	1569554124
2502	08:59:11.429	00:00:02.501	150	467,032	405,1039	0,5708359	0,707287	442,6317	2,731551	0	494,924	413,552	0,3975556	0,7097629	449,5002	2,747765	0	9	481	409						Untertest1.avi	0	880	547	72	111	412	307	500	0	Content		409	298	2501756	1569570874
2518	08:59:11.445	00:00:02.518	151	457,6023	412,3934	0,5705264	0,707549	442,5917	2,798781	0	504,4169	425,6615	0,3972696	0,7100338	449,5095	2,720182	0	9	481	419						Untertest1.avi	0	880	547	72	111	412	307	500	0	Content		409	308	2518380	1569587498
2535	08:59:11.462	00:00:02.535	152	455,7336	413,5987	0,5703217	0,7080433	442,501	2,717379	0	515,4497	400,8378	0,3969738	0,7103885	449,4477	2,639732	0	9	486	407						Untertest1.avi	0	880	547	72	111	412	307	500	0	Content		414	296	2535005	1569604123
2552	08:59:11.479	00:00:02.551	153	475,7751	415,8402	0,5700908	0,7084142	442,6026	2,764781	0	506,8982	431,3402	0,3966247	0,7107783	449,2777	2,710129	0	9	491	424						Untertest1.avi	0	880	547	72	111	412	307	500	0	Content		419	313	2551631	1569620749
2568	08:59:11.495	00:00:02.568	154	472,5782	415,2586	0,569915	0,7087803	442,2062	2,636513	0	505,8137	410,7605	0,3963285	0,7110357	449,2043	2,655021	0	9	489	413						Untertest1.avi	0	880	547	72	111	412	307	500	0	Content		417	302	2568251	1569637369
2585	08:59:11.512	00:00:02.585	155	489,0369	394,7776	0,5697093	0,7089062	442,6989	2,63612	0	501,8835	425,6124	0,3960725	0,7111855	449,1713	2,663753	0	9	495	410						Untertest1.avi	0	880	547	72	111	412	307	500	0	Content		423	299	2585003	1569654121
2602	08:59:11.529	00:00:02.601	156	465,4142	420,1173	0,5694365	0,7090282	442,3883	2,726866	0	500,0816	413,9612	0,3957931	0,7114701	449,0489	2,628788	0	9	483	417						Untertest1.avi	0	880	547	72	111	412	307	500	0	Content		411	306	2601624	1569670742
2618	08:59:11.545	00:00:02.618	157	458,8258	407,2146	0,5691971	0,7091067	442,156	2,713991	0	516,0226	410,0274	0,3955468	0,7116617	449,0817	2,609319	0	9	487	409						Untertest1.avi	0	880	547	72	111	412	307	500	0	Content		415	298	2618250	1569687368
2635	08:59:11.562	00:00:02.634	158	460,1573	403,2183	0,5688408	0,7091286	442,1065	2,684916	0	500,916	435,298	0,3951755	0,7117992	449,006	2,681975	0	9	481	419						Untertest1.avi	0	880	547	72	111	412	307	500	0	Content		409	308	2634874	1569703992
2652	08:59:11.579	00:00:02.651	159	454,2316	449,2413	0,5686968	0,7090229	442,2658	2,797139	0	481,9563	463,8492	0,3949167	0,7117571	448,7536	2,833394	0	9	468	457						Untertest1.avi	0	880	547	72	111	412	307	500	0	Content		396	346	2651623	1569720741
2668	08:59:11.595	00:00:02.668	160	459,8235	406,825	0,5684279	0,7088567	442,2834	2,759148	0	507,3297	412,1061	0,3946106	0,711624	448,6301	2,635244	0	9	484	409						Untertest1.avi	0	880	547	72	111	412	307	500	0	Content		412	298	2668247	1569737365
2685	08:59:11.612	00:00:02.684	161	479,6258	402,1394	0,5681954	0,7084783	442,3845	2,649099	0	490,075	439,2698	0,3943515	0,7114784	448,608	2,746958	0	9	485	421						Untertest1.avi	0	880	547	72	111	412	307	500	0	Content		413	310	2684869	1569753987
2702	08:59:11.629	00:00:02.701	162	459,8516	410,8716	0,5680063	0,7082682	442,2165	2,756321	0	492,2987	428,0445	0,3941177	0,711163	448,5226	2,659071	0	9	476	419						Untertest1.avi	0	880	547	72	111	412	307	500	0	Content		404	308	2701620	1569770738
2718	08:59:11.645	00:00:02.718	163	467,2627	400,4159	0,5678704	0,7079923	442,1395	2,682025	0	497,7059	404,6607	0,393896	0,71097	448,2546	2,591023	0	9	482	403						Untertest1.avi	0	880	547	72	111	412	307	500	0	Content		410	292	2718244	1569787362
2735	08:59:11.662	00:00:02.734	164	433,2115	408,7587	0,5676436	0,7071494	442,1395	2,769354	0	505,6877	424,0268	0,3937987	0,7106502	448,3945	2,67022	0	9	469	416						Untertest1.avi	0	880	547	72	111	412	307	500	0	Content		397	305	2734870	1569803988
2752	08:59:11.679	00:00:02.751	165	469,4448	411,0669	0,5675943	0,7071451	442,1271	2,705212	0	497,9867	427,3864	0,3936785	0,710306	448,3835	2,691785	0	9	484	419						Untertest1.avi	0	880	547	72	111	412	307	500	0	Content		412	308	2751617	1569820735
2768	08:59:11.695	00:00:02.768	166	464,7477	421,9056	0,5676348	0,7068585	442,1012	2,709129	0	491,905	435,0897	0,3936869	0,7101107	448,3592	2,691178	0	9	478	428						Untertest1.avi	0	880	547	72	111	412	307	500	0	Content		406	317	2768240	1569837358
2785	08:59:11.712	00:00:02.784	167	474,1769	404,3155	0,5677635	0,7067885	441,8599	2,669254	0	497,174	418,5482	0,3937525	0,7100485	448,2074	2,659855	0	9	486	411						Untertest1.avi	0	880	547	72	111	412	307	500	0	Content		414	300	2784867	1569853985
2801	08:59:11.728	00:00:02.801	168	459,6226	427,3133	0,5679131	0,7067642	442,0019	2,752832	0	504,2311	421,3157	0,3938762	0,7100276	448,1458	2,650214	0	9	482	424						Untertest1.avi	0	880	547	72	111	412	307	500	0	Content		410	313	2801487	1569870605
2818	08:59:11.745	00:00:02.818	169	459,6253	436,1035	0,5680541	0,7067776	441,7653	2,72931	0	484,2308	430,1084	0,3939068	0,7101128	447,9742	2,699274	0	9	472	433						Untertest1.avi	0	880	547	72	111	412	307	500	0	Content		400	322	2818112	1569887230
2835	08:59:11.762	00:00:02.834	170	473,1984	408,0142	0,5680504	0,7066925	441,738	2,589071	0	488,1299	414,0466	0,393899	0,7100717	447,9494	2,5278	0	9	481	411						Untertest1.avi	0	880	547	72	111	412	307	500	0	Content		409	300	2834861	1569903979
2851	08:59:11.778	00:00:02.851	171	463,364	427,5248	0,5678694	0,7066719	441,9388	2,719865	0	496,0872	419,0198	0,3938087	0,7100854	448,0547	2,59008	0	9	480	423						Untertest1.avi	0	880	547	72	111	412	307	500	0	Content		408	312	2851485	1569920603
2868	08:59:11.795	00:00:02.868	172	607,9158	437,7455	0,5662884	0,7076804	441,9388	2,74882	0	638,453	461,2144	0,3923133	0,7110444	448,6146	2,579404	0	9	623	449						Untertest1.avi	0	880	547	72	111	412	307	500	0	Content		551	338	2868108	1569937226
2885	08:59:11.812	00:00:02.884	173	764,9635	493,7508	0,5629349	0,7093008	441,8905	2,540479	0	790,1555	531,5455	0,390511	0,7122083	448,7167	2,591069	0	10	778	513						Untertest1.avi	0	880	547	72	111	825	485	367	0	Content		706	402	2884735	1569953853
2901	08:59:11.828	00:00:02.901	174	841,1633	547,5734	0,5613679	0,7109341	441,6822	2,654448	0	886,6782	564,9611	0,3899136	0,7131758	448,7484	2,561735	0	10	864	556						Untertest1.avi	0	880	547	72	111	825	485	367	0	Content		792	445	2901482	1569970600
2918	08:59:11.845	00:00:02.918	175	886,5122	588,6345	0,5610175	0,712236	441,9836	2,61835	0	941,7946	612,8926	0,3899403	0,7140391	448,962	2,551786	0	10	914	601						Untertest1.avi	0	880	547	72	111	825	485	367	0	Content		842	490	2918106	1569987224
2935	08:59:11.862	00:00:02.934	176	893,7065	594,2758	0,5615295	0,7128064	441,9167	2,603491	0	917,0999	606,6587	0,390365	0,7144524	448,9127	2,555453	0	10	905	600						Untertest1.avi	0	880	547	72	111	825	485	367	0	Content		833	489	2934730	1570003848
2951	08:59:11.878	00:00:02.951	177	900,3873	578,5425	0,562054	0,7130934	441,8944	2,580117	0	922,3499	599,7158	0,3907887	0,7148175	448,8032	2,563136	0	10	911	589						Untertest1.avi	0	880	547	72	111	825	485	367	0	Content		839	478	2951481	1570020599
2968	08:59:11.895	00:00:02.968	178	885,8007	596,0608	0,5624048	0,713275	441,9027	2,609795	0	911,526	603,5257	0,3909913	0,7149484	448,7838	2,508289	0	10	899	600						Untertest1.avi	0	880	547	72	111	825	485	367	0	Content		827	489	2968104	1570037222
2985	08:59:11.912	00:00:02.984	179	881,0615	590,2835	0,5625998	0,7134219	441,9479	2,567554	0	899,9892	600,1001	0,3911185	0,7149705	448,7215	2,47207	0	10	891	595						Untertest1.avi	0	880	547	72	111	825	485	367	0	Content		819	484	2984852	1570053970
3001	08:59:11.928	00:00:03.001	180	891,4921	589,8764	0,562784	0,7136058	441,8627	2,567548	0	907,3943	603,4366	0,3911971	0,7149602	448,7673	2,581083	0	10	899	597						Untertest1.avi	0	880	547	72	111	825	485	367	0	Content		827	486	3001475	1570070593
3018	08:59:11.945	00:00:03.018	181	892,1508	585,0751	0,56291	0,7136009	442,0326	2,61867	0	897,4926	605,4996	0,3912413	0,7148996	448,8098	2,566943	0	10	895	595						Untertest1.avi	0	880	547	72	111	825	485	367	0	Content		823	484	3018100	1570087218
3035	08:59:11.962	00:00:03.034	182	892,1178	584,457	0,5630508	0,7137116	441,966	2,560041	0	886,8072	601,3879	0,3913437	0,7149845	448,8265	2,491006	0	10	889	593						Untertest1.avi	0	880	547	72	111	825	485	367	0	Content		817	482	3034723	1570103841
3051	08:59:11.978	00:00:03.051	183	888,0303	585,4781	0,5633894	0,7140124	441,868	2,58912	0	904,2979	606,3833	0,3916336	0,7152306	448,9377	2,558415	0	10	896	596						Untertest1.avi	0	880	547	72	111	825	485	367	0	Content		824	485	3051473	1570120591
3068	08:59:11.995	00:00:03.068	184	875,4846	586,2283	0,563704	0,7142214	442,0552	2,587506	0	895,8779	597,7806	0,3919532	0,7154464	448,9025	2,463106	0	10	886	592						Untertest1.avi	0	880	547	72	111	825	485	367	0	Content		814	481	3068097	1570137215
3085	08:59:12.012	00:00:03.084	185	876,0796	582,5579	0,5639504	0,7144858	441,9522	2,555425	0	917,1717	601,1575	0,3921948	0,7155885	448,9551	2,58264	0	10	897	592						Untertest1.avi	0	880	547	72	111	825	485	367	0	Content		825	481	3084721	1570153839
3101	08:59:12.028	00:00:03.101	186	884,9809	589,6891	0,5642331	0,7145963	441,9351	2,634654	0	916,7415	604,3099	0,3924226	0,7156373	448,9799	2,573381	0	10	901	597						Untertest1.avi	0	880	547	72	111	825	485	367	0	Content		829	486	3101346	1570170464
3118	08:59:12.045	00:00:03.117	187	872,5947	590,0916	0,5644258	0,7144762	441,9496	2,599565	0	916,5464	602,2106	0,392603	0,7155833	449,0167	2,543355	0	10	895	596						Untertest1.avi	0	880	547	72	111	825	485	367	0	Content		823	485	3117970	1570187088
3135	08:59:12.062	00:00:03.134	188	893,4046	592,0197	0,5646939	0,7142472	441,8694	2,555712	0	907,7999	599,1853	0,3928026	0,7154415	448,7791	2,55434	0	10	901	596						Untertest1.avi	0	880	547	72	111	825	485	367	0	Content		829	485	3134719	1570203837
3151	08:59:12.078	00:00:03.151	189	896,8314	590,7894	0,5647705	0,7140961	441,7541	2,603548	0	924,0109	616,4214	0,3929233	0,7155099	448,8778	2,562893	0	10	910	604						Untertest1.avi	0	880	547	72	111	825	485	367	0	Content		838	493	3151341	1570220459
3168	08:59:12.095	00:00:03.167	190	877,4772	600,4967	0,5648116	0,714225	441,6754	2,636736	0	908,0974	613,9895	0,3929486	0,7156972	449,0896	2,547947	0	10	893	607						Untertest1.avi	0	880	547	72	111	825	485	367	0	Content		821	496	3167890	1570237008
3185	08:59:12.112	00:00:03.184	191	875,5016	587,0007	0,5649503	0,7145435	441,8503	2,543033	0	916,7355	604,0559	0,3930375	0,7160373	448,9871	2,59158	0	10	896	596						Untertest1.avi	0	880	547	72	111	825	485	367	0	Content		824	485	3184637	1570253755
3201	08:59:12.128	00:00:03.201	192	912,379	550,7153	0,5653915	0,7147491	441,9731	2,54241	0	914,1675	623,4721	0,393246	0,7161704	448,9242	2,691973	0	10	913	587						Untertest1.avi	0	880	547	72	111	825	485	367	0	Content		841	476	3201261	1570270379
3218	08:59:12.145	00:00:03.217	193	920,3527	576,5983	0,565744	0,7147061	442,4426	2,714812	0	915,7585	583,2158	0,3934825	0,7160897	448,9693	2,58125	0	10	918	580						Untertest1.avi	0	880	547	72	111	825	485	367	0	Content		846	469	3217884	1570287002
3235	08:59:12.162	00:00:03.234	194	889,869	587,5128	0,5656381	0,714527	442,1664	2,761373	0	913,0077	629,5487	0,3936708	0,7158953	449,0708	2,500145	0	10	901	609						Untertest1.avi	0	880	547	72	111	825	485	367	0	Content		829	498	3234509	1570303627
3251	08:59:12.178	00:00:03.251	195	842,7593	586,0662	0,5664252	0,7140419	442,2178	2,642716	0	885,6605	599,394	0,3943927	0,7154872	448,9612	2,670364	0	11	864	593						Untertest1.avi	0	880	547	72	111	869	529	100	0	Content		792	482	3251258	1570320376
3268	08:59:12.195	00:00:03.267	196	835,0544	605,3274	0,5669622	0,7138658	442,0906	2,750316	0	911,7032	615,4583	0,394945	0,7153746	449,0592	2,705162	0	11	873	610						Untertest1.avi	0	880	547	72	111	869	529	100	0	Content		801	499	3267882	1570337000
3285	08:59:12.212	00:00:03.284	197	868,3271	613,1138	0,5659903	0,7143088	442,5247	2,718074	0	933,313	641,1107	0,3942578	0,715731	449,3865	2,748796	0	11	901	627						Untertest1.avi	0	880	547	72	111	869	529	100	0	Content		829	516	3284506	1570353624
3301	08:59:12.228	00:00:03.301	198	945,4206	637,645	0,5650408	0,7157407	442,2532	2,726233	0	1018,239	667,4684	0,3938863	0,7165127	449,432	2,698582	0	11	982	653						Untertest1.avi	0	880	547	72	111	869	529	100	0	Content		910	542	3301254	1570370372
3318	08:59:12.245	00:00:03.317	199	1079,906	728,2222	0,5636846	0,7172555	442,6145	2,720963	0	1143,585	719,7988	0,393234	0,7179689	449,8512	2,789286	0	11	1112	724						Untertest1.avi	0	880	547	72	111	869	529	100	0	Content		1040	613	3317878	1570386996
3334	08:59:12.261	00:00:03.334	200	1193,105	785,9767	0,5620383	0,7197394	442,4897	2,691462	0	1299,515	836,0023	0,3925953	0,7192658	449,8512	2,827273	0	11	1246	811						Untertest1.avi	0	880	547	72	111	869	529	100	0	Content		1174	700	3334499	1570403617
3351	08:59:12.278	00:00:03.351	201	-1024	-768	-1	-1	-1	-1	4	-1024	-768	-1	-1	-1	-1	4		0	0						Untertest1.avi	0	880	547	72	111				0	Content		-72	-111	3351249	1570420367
3368	08:59:12.295	00:00:03.367	202	-1024	-768	-1	-1	-1	-1	4	-1024	-768	-1	-1	-1	-1	4		0	0						Untertest1.avi	0	880	547	72	111				0	Content		-72	-111	3367871	1570436989
3384	08:59:12.311	00:00:03.384	203	-1024	-768	-1	-1	-1	-1	4	-1024	-768	-1	-1	-1	-1	4		0	0						Untertest1.avi	0	880	547	72	111				0	Content		-72	-111	3384497	1570453615
3401	08:59:12.328	00:00:03.401	204	-1024	-768	-1	-1	-1	-1	4	-1024	-768	-1	-1	-1	-1	4		0	0						Untertest1.avi	0	880	547	72	111				0	Content		-72	-111	3401244	1570470362
3418	08:59:12.345	00:00:03.417	205	-1024	-768	-1	-1	-1	-1	4	-1024	-768	-1	-1	-1	-1	4		0	0						Untertest1.avi	0	880	547	72	111				0	Content		-72	-111	3417869	1570486987
3434	08:59:12.361	00:00:03.434	206	-1024	-768	-1	-1	-1	-1	4	-1024	-768	-1	-1	-1	-1	4		0	0						Untertest1.avi	0	880	547	72	111				0	Content		-72	-111	3434492	1570503610
3451	08:59:12.378	00:00:03.451	207	-1024	-768	-1	-1	-1	-1	4	-1024	-768	-1	-1	-1	-1	4		0	0						Untertest1.avi	0	880	547	72	111				0	Content		-72	-111	3451254	1570520372
3468	08:59:12.395	00:00:03.467	208	-1024	-768	-1	-1	-1	-1	4	-1024	-768	-1	-1	-1	-1	4		0	0						Untertest1.avi	0	880	547	72	111				0	Content		-72	-111	3467872	1570536990
3484	08:59:12.411	00:00:03.484	209	-1024	-768	-1	-1	-1	-1	4	-1024	-768	-1	-1	-1	-1	4		0	0						Untertest1.avi	0	880	547	72	111				0	Content		-72	-111	3484485	1570553603
3501	08:59:12.428	00:00:03.501	210	-1024	-768	-1	-1	-1	-1	4	-1024	-768	-1	-1	-1	-1	4		0	0						Untertest1.avi	0	880	547	72	111				0	Content		-72	-111	3501112	1570570230
3518	08:59:12.445	00:00:03.517	211	-1024	-768	-1	-1	-1	-1	4	-1024	-768	-1	-1	-1	-1	4		0	0						Untertest1.avi	0	880	547	72	111				0	Content		-72	-111	3517734	1570586852
3534	08:59:12.461	00:00:03.534	212	-1024	-768	-1	-1	-1	-1	4	-1024	-768	-1	-1	-1	-1	4		0	0						Untertest1.avi	0	880	547	72	111				0	Content		-72	-111	3534484	1570603602
3551	08:59:12.478	00:00:03.551	213	-1024	-768	-1	-1	-1	-1	4	-1024	-768	-1	-1	-1	-1	4		0	0						Untertest1.avi	0	880	547	72	111				0	Content		-72	-111	3551106	1570620224
3568	08:59:12.495	00:00:03.567	214	-1024	-768	-1	-1	-1	-1	4	-1024	-768	-1	-1	-1	-1	4		0	0						Untertest1.avi	0	880	547	72	111				0	Content		-72	-111	3567730	1570636848
3584	08:59:12.511	00:00:03.584	215	-1024	-768	-1	-1	-1	-1	4	-1024	-768	-1	-1	-1	-1	4		0	0						Untertest1.avi	0	880	547	72	111				0	Content		-72	-111	3584355	1570653473
3602	08:59:12.529	00:00:03.601	216	-1024	-768	-1	-1	-1	-1	4	-1024	-768	-1	-1	-1	-1	4		0	0						Untertest1.avi	0	880	547	72	111				0	Content		-72	-111	3601673	1570670791
3618	08:59:12.545	00:00:03.618	217	-1024	-768	-1	-1	-1	-1	4	-1024	-768	-1	-1	-1	-1	4		0	0						Untertest1.avi	0	880	547	72	111				0	Content		-72	-111	3618351	1570687469
3635	08:59:12.562	00:00:03.634	218	-1024	-768	-1	-1	-1	-1	4	-1024	-768	-1	-1	-1	-1	4		0	0						Untertest1.avi	0	880	547	72	111				0	Content		-72	-111	3634975	1570704093
3650	08:59:12.577	00:00:03.650	219	-1024	-768	-1	-1	-1	-1	4	-1024	-768	-1	-1	-1	-1	4		0	0						Untertest1.avi	0	880	547	72	111				0	Content		-72	-111	3650477	1570719595
3667	08:59:12.594	00:00:03.667	220	-1024	-768	-1	-1	-1	-1	4	-1024	-768	-1	-1	-1	-1	4		0	0						Untertest1.avi	0	880	547	72	111				0	Content		-72	-111	3667096	1570736214
3684	08:59:12.611	00:00:03.683	221	-1024	-768	-1	-1	-1	-1	4	-1024	-768	-1	-1	-1	-1	4		0	0						Untertest1.avi	0	880	547	72	111				0	Content		-72	-111	3683720	1570752838
3700	08:59:12.627	00:00:03.700	222	-1024	-768	-1	-1	-1	-1	4	-1024	-768	-1	-1	-1	-1	4		0	0						Untertest1.avi	0	880	547	72	111				0	Content		-72	-111	3700341	1570769459
3717	08:59:12.644	00:00:03.717	223	-1024	-768	-1	-1	-1	-1	4	-1024	-768	-1	-1	-1	-1	4		0	0						Untertest1.avi	0	880	547	72	111				0	Content		-72	-111	3717411	1570786529
3735	08:59:12.662	00:00:03.734	224	-1024	-768	-1	-1	-1	-1	4	-1024	-768	-1	-1	-1	-1	4		0	0						Untertest1.avi	0	880	547	72	111				0	Content		-72	-111	3734786	1570803904
3752	08:59:12.679	00:00:03.752	225	-1024	-768	-1	-1	-1	-1	4	-1024	-768	-1	-1	-1	-1	4		0	0						Untertest1.avi	0	880	547	72	111				0	Content		-72	-111	3752032	1570821150
3767	08:59:12.694	00:00:03.766	226	-1024	-768	-1	-1	-1	-1	4	-1024	-768	-1	-1	-1	-1	4		0	0						Untertest1.avi	0	880	547	72	111				0	Content		-72	-111	3766963	1570836081
3784	08:59:12.711	00:00:03.783	227	-1024	-768	-1	-1	-1	-1	4	-1024	-768	-1	-1	-1	-1	4		0	0						Untertest1.avi	0	880	547	72	111				0	Content		-72	-111	3783587	1570852705
3800	08:59:12.727	00:00:03.800	228	-1024	-768	-1	-1	-1	-1	4	-1024	-768	-1	-1	-1	-1	4		0	0						Untertest1.avi	0	880	547	72	111				0	Content		-72	-111	3800335	1570869453
3817	08:59:12.744	00:00:03.816	229	-1024	-768	-1	-1	-1	-1	4	-1024	-768	-1	-1	-1	-1	4		0	0						Untertest1.avi	0	880	547	72	111				0	Content		-72	-111	3816959	1570886077
3834	08:59:12.761	00:00:03.833	230	-1024	-768	-1	-1	-1	-1	4	-1024	-768	-1	-1	-1	-1	4		0	0						Untertest1.avi	0	880	547	72	111				0	Content		-72	-111	3833581	1570902699
3850	08:59:12.777	00:00:03.850	231	-1024	-768	-1	-1	-1	-1	4	-1024	-768	-1	-1	-1	-1	4		0	0						Untertest1.avi	0	880	547	72	111				0	Content		-72	-111	3850203	1570919321
3867	08:59:12.794	00:00:03.867	232	-1024	-768	-1	-1	-1	-1	4	-1024	-768	-1	-1	-1	-1	4		0	0						Untertest1.avi	0	880	547	72	111				0	Content		-72	-111	3867397	1570936515
3885	08:59:12.812	00:00:03.884	233	-1024	-768	-1	-1	-1	-1	4	-1024	-768	-1	-1	-1	-1	4		0	0						Untertest1.avi	0	880	547	72	111				0	Content		-72	-111	3884769	1570953887
3902	08:59:12.829	00:00:03.902	234	-1024	-768	-1	-1	-1	-1	4	-1024	-768	-1	-1	-1	-1	4		0	0						Untertest1.avi	0	880	547	72	111				0	Content		-72	-111	3902018	1570971136
3917	08:59:12.844	00:00:03.916	235	-1024	-768	-1	-1	-1	-1	4	-1024	-768	-1	-1	-1	-1	4		0	0						Untertest1.avi	0	880	547	72	111				0	Content		-72	-111	3916835	1570985953
3934	08:59:12.861	00:00:03.933	236	-1024	-768	-1	-1	-1	-1	4	-1024	-768	-1	-1	-1	-1	4		0	0						Untertest1.avi	0	880	547	72	111				0	Content		-72	-111	3933571	1571002689
3950	08:59:12.877	00:00:03.950	237	-1024	-768	-1	-1	-1	-1	4	-1024	-768	-1	-1	-1	-1	4		0	0						Untertest1.avi	0	880	547	72	111				0	Content		-72	-111	3950192	1571019310
3967	08:59:12.894	00:00:03.966	238	-1024	-768	-1	-1	-1	-1	4	-1024	-768	-1	-1	-1	-1	4		0	0						Untertest1.avi	0	880	547	72	111				0	Content		-72	-111	3966832	1571035950
3983	08:59:12.910	00:00:03.983	239	-1024	-768	-1	-1	-1	-1	4	-1024	-768	-1	-1	-1	-1	4		0	0						Untertest1.avi	0	880	547	72	111				0	Content		-72	-111	3983437	1571052555
4000	08:59:12.927	00:00:04.000	240	-1024	-768	-1	-1	-1	-1	4	-1024	-768	-1	-1	-1	-1	4		0	0						Untertest1.avi	0	880	547	72	111				0	Content		-72	-111	4000058	1571069176
4017	08:59:12.944	00:00:04.017	241	-1024	-768	-1	-1	-1	-1	4	-1024	-768	-1	-1	-1	-1	4		0	0						Untertest1.avi	0	880	547	72	111				0	Content		-72	-111	4017254	1571086372
4035	08:59:12.962	00:00:04.034	242	-1024	-768	-1	-1	-1	-1	4	-1024	-768	-1	-1	-1	-1	4		0	0						Untertest1.avi	0	880	547	72	111				0	Content		-72	-111	4034627	1571103745
4052	08:59:12.979	00:00:04.051	243	-1024	-768	-1	-1	-1	-1	4	-1024	-768	-1	-1	-1	-1	4		0	0						Untertest1.avi	0	880	547	72	111				0	Content		-72	-111	4051875	1571120993
4067	08:59:12.994	00:00:04.066	244	-1024	-768	-1	-1	-1	-1	4	-1024	-768	-1	-1	-1	-1	4		0	0						Untertest1.avi	0	880	547	72	111				0	Content		-72	-111	4066811	1571135929
4083	08:59:13.010	00:00:04.083	245	-1024	-768	-1	-1	-1	-1	4	-1024	-768	-1	-1	-1	-1	4		0	0						Untertest1.avi	0	880	547	72	111				0	Content		-72	-111	4083422	1571152540
4100	08:59:13.027	00:00:04.100	246	-1024	-768	-1	-1	-1	-1	4	-1024	-768	-1	-1	-1	-1	4		0	0						Untertest1.avi	0	880	547	72	111				0	Content		-72	-111	4100169	1571169287
4117	08:59:13.044	00:00:04.116	247	-1024	-768	-1	-1	-1	-1	4	-1024	-768	-1	-1	-1	-1	4		0	0						Untertest1.avi	0	880	547	72	111				0	Content		-72	-111	4116667	1571185785
4133	08:59:13.060	00:00:04.133	248	-1024	-768	-1	-1	-1	-1	4	-1024	-768	-1	-1	-1	-1	4		0	0						Untertest1.avi	0	880	547	72	111				0	Content		-72	-111	4133419	1571202537
4150	08:59:13.077	00:00:04.150	249	-1024	-768	-1	-1	-1	-1	4	-1024	-768	-1	-1	-1	-1	4		0	0						Untertest1.avi	0	880	547	72	111				0	Content		-72	-111	4150041	1571219159
4167	08:59:13.094	00:00:04.167	250	-1024	-768	-1	-1	-1	-1	4	-1024	-768	-1	-1	-1	-1	4		0	0						Untertest1.avi	0	880	547	72	111				0	Content		-72	-111	4167109	1571236227
4184	08:59:13.111	00:00:04.184	251	-1024	-768	-1	-1	-1	-1	4	-1024	-768	-1	-1	-1	-1	4		0	0						Untertest1.avi	0	880	547	72	111				0	Content		-72	-111	4184482	1571253600
4202	08:59:13.129	00:00:04.201	252	-1024	-768	-1	-1	-1	-1	4	-1024	-768	-1	-1	-1	-1	4		0	0						Untertest1.avi	0	880	547	72	111				0	Content		-72	-111	4201729	1571270847
4217	08:59:13.144	00:00:04.217	253	1270,132	992,2047	0,5590063	0,7227939	451,744	3,325595	1	1247,966	984,6071	0,5591062	0,7227657	451,744	3,347772	3	12	1270	992						Untertest1.avi	0	880	547	72	111	1084	846	166	0	Content		1198	881	4217474	1571286592
4234	08:59:13.161	00:00:04.233	254	869,9715	984,8179	0,5578394	0,722801	451,744	3,265136	3	783,1021	962,5003	0,5570859	0,7227435	429,6371	3,124249	1	12	783	963						Untertest1.avi	0	880	547	72	111	1084	846	166	0	Content		711	852	4233788	1571302906
4251	08:59:13.178	00:00:04.250	255	1227,226	975,3836	0,563848	0,7220057	451,744	3,343234	3	1093,957	949,8393	0,5567995	0,7220344	429,6371	3,191871	1	12	1094	950						Untertest1.avi	0	880	547	72	111	1084	846	166	0	Content		1022	839	4250649	1571319767
4267	08:59:13.194	00:00:04.267	256	1195,948	957,5916	0,5638936	0,7216598	451,744	3,4348	3	1147,825	945,4931	0,5624986	0,7216491	446,7865	3,413081	1	12	1148	945						Untertest1.avi	0	880	547	72	111	1084	846	166	0	Content		1076	834	4267146	1571336264
4284	08:59:13.211	00:00:04.284	257	1221,328	987,3995	0,5640617	0,7214432	451,744	3,390132	3	1155,943	971,8519	0,561626	0,7214445	443,5626	3,343987	1	12	1156	972						Untertest1.avi	0	880	547	72	111	1084	846	166	0	Content		1084	861	4284088	1571353206
4300	08:59:13.227	00:00:04.300	258	857,1089	977,8846	0,5580432	0,7214824	451,744	3,418564	3	771,5116	953,5392	0,557275	0,721483	429,3195	3,268668	1	12	772	954						Untertest1.avi	0	880	547	72	111	1084	846	166	0	Content		700	843	4300388	1571369506
4317	08:59:13.244	00:00:04.317	259	1241,816	989,2758	0,5617859	0,7211339	451,744	3,440482	3	1165,864	965,2051	0,5614759	0,7212558	442,0525	3,381398	1	12	1166	965						Untertest1.avi	0	880	547	72	111	1084	846	166	0	Content		1094	854	4317255	1571386373
4334	08:59:13.261	00:00:04.333	260	1229,003	972,9708	0,5619026	0,7211145	451,744	3,486751	3	1160,128	951,2421	0,5616356	0,7212085	441,8246	3,427405	1	12	1160	951						Untertest1.avi	0	880	547	72	111	1084	846	166	0	Content		1088	840	4333885	1571403003
4351	08:59:13.278	00:00:04.350	261	1200,521	971,5619	0,5646368	0,7208323	451,744	3,462177	3	1155,633	959,9159	0,5634513	0,7208193	447,4454	3,445635	1	12	1156	960						Untertest1.avi	0	880	547	72	111	1084	846	166	0	Content		1084	849	4350771	1571419889
4367	08:59:13.294	00:00:04.367	262	862,2662	981,9392	0,5585042	0,721102	451,744	3,421812	3	776,6069	957,1591	0,557734	0,7211047	429,2367	3,271338	1	12	777	957						Untertest1.avi	0	880	547	72	111	1084	846	166	0	Content		705	846	4367008	1571436126
4384	08:59:13.311	00:00:04.383	263	1209,354	966,9857	0,5647111	0,7207209	451,744	3,477016	3	1162,132	954,9637	0,5633824	0,7207095	446,9997	3,456924	1	13	1162	955						Untertest1.avi	0	880	547	72	111	1133	775	500	0	Content		1090	844	4383632	1571452750
4400	08:59:13.327	00:00:04.400	264	1188,101	953,2107	0,5633497	0,7205358	447,5267	3,474973	3	1165,59	945,1317	0,5635362	0,7205067	447,5267	3,492475	1	13	1166	945						Untertest1.avi	0	880	547	72	111	1133	775	500	0	Content		1094	834	4400257	1571469375
4417	08:59:13.344	00:00:04.417	265	-1024	-768	-1	-1	-1	-1	4	-1024	-768	-1	-1	-1	-1	4	13	0	0						Untertest1.avi	0	880	547	72	111	1133	775	500	0	Content		-72	-111	4417323	1571486441
4434	08:59:13.361	00:00:04.434	266	1236,362	978,6938	0,5668559	0,7199972	458,7604	3,619594	3	1214,103	970,9537	0,5670349	0,7199693	458,7604	3,638514	1	13	1214	971						Untertest1.avi	0	880	547	72	111	1133	775	500	0	Content		1142	860	4434002	1571503120
4451	08:59:13.378	00:00:04.450	267	1181,157	961,7765	0,5634932	0,7197016	447,9152	3,490812	3	1158,44	953,8702	0,5636793	0,7196725	447,9152	3,508201	1	13	1158	954						Untertest1.avi	0	880	547	72	111	1133	775	500	0	Content		1086	843	4450624	1571519742
4467	08:59:13.394	00:00:04.467	268	1188,536	933,8358	0,5613834	0,7193876	441,3303	3,443832	3	1151,845	913,9661	0,5614369	0,7195594	441,3303	3,457806	1	13	1152	914						Untertest1.avi	0	880	547	72	111	1133	775	500	0	Content		1080	803	4467123	1571536241
4484	08:59:13.411	00:00:04.483	269	1272,081	897,4092	0,5610435	0,7184995	442,3837	3,505187	3	1226,326	887,7786	0,5609936	0,7184772	442,3837	3,51899	1	13	1226	888						Untertest1.avi	0	880	547	72	111	1133	775	500	0	Content		1154	777	4483761	1571552879
4500	08:59:13.427	00:00:04.500	270	1239,048	880,6357	0,5606894	0,7186105	441,6865	3,444899	3	1193,813	868,8411	0,5606432	0,718622	441,6864	3,458896	1	13	1194	869						Untertest1.avi	0	880	547	72	111	1133	775	500	0	Content		1122	758	4500497	1571569615
4517	08:59:13.444	00:00:04.517	271	1244,978	902,3857	0,5603926	0,7190111	441,8548	3,488971	3	1213,807	888,7751	0,5604621	0,7190624	441,8548	3,507077	1	13	1214	889						Untertest1.avi	0	880	547	72	111	1133	775	500	0	Content		1142	778	4517369	1571586487
4533	08:59:13.460	00:00:04.533	272	1243,29	905,2076	0,5602608	0,7193404	441,6328	3,506433	3	1206,353	891,2135	0,5602792	0,7194022	441,6328	3,523673	1	13	1206	891						Untertest1.avi	0	880	547	72	111	1133	775	500	0	Content		1134	780	4533493	1571602611
4550	08:59:13.477	00:00:04.550	273	1227,918	888,1625	0,5597972	0,7194242	437,8062	3,514217	3	1220,597	878,1772	0,560061	0,719427	442,0734	3,569092	1	13	1221	878						Untertest1.avi	0	880	547	72	111	1133	775	500	0	Content		1149	767	4550116	1571619234
4567	08:59:13.494	00:00:04.566	274	1261,454	907,5601	0,5597708	0,7190603	441,5907	3,516447	3	1221,986	891,792	0,5597756	0,7191513	441,5906	3,532667	1	13	1222	892						Untertest1.avi	0	880	547	72	111	1133	775	500	0	Content		1150	781	4566863	1571635981
4584	08:59:13.511	00:00:04.583	275	1212,747	898,8516	0,5594081	0,7183214	436,7963	3,552476	3	1193,182	883,1609	0,5595911	0,7184355	441,8204	3,609768	1	13	1193	883						Untertest1.avi	0	880	547	72	111	1133	775	500	0	Content		1121	772	4583808	1571652926
4601	08:59:13.528	00:00:04.600	276	1232,594	896,8448	0,5593489	0,7173795	441,7271	3,565855	3	1209,507	877,953	0,559494	0,7175261	441,7271	3,58594	1	13	1210	878						Untertest1.avi	0	880	547	72	111	1133	775	500	0	Content		1138	767	4600610	1571669728
4617	08:59:13.544	00:00:04.617	277	1205,314	892,4762	0,5588474	0,7169589	433,3994	3,507426	3	1218,255	877,1086	0,5593143	0,7170805	441,4194	3,59262	1	13	1218	877						Untertest1.avi	0	880	547	72	111	1133	775	500	0	Content		1146	766	4617233	1571686351
4633	08:59:13.560	00:00:04.633	278	1224,656	878,88	0,5589195	0,7163764	441,6367	3,571475	3	1203,442	862,78	0,5590726	0,7164678	441,6367	3,592114	1	13	1203	863						Untertest1.avi	0	880	547	72	111	1133	775	500	0	Content		1131	752	4633480	1571702598
4650	08:59:13.577	00:00:04.650	279	1233,068	897,2443	0,5587426	0,7155828	441,5989	3,56271	3	1211,974	870,579	0,5589134	0,7158682	441,5989	3,58379	1	13	1212	871						Untertest1.avi	0	880	547	72	111	1133	775	500	0	Content		1140	760	4650106	1571719224
4667	08:59:13.594	00:00:04.666	280	1210,341	893,9536	0,5585991	0,715389	441,3761	3,63536	3	1190,84	877,657	0,5587687	0,7154896	441,376	3,656418	1	13	1191	878						Untertest1.avi	0	880	547	72	111	1133	775	500	0	Content		1119	767	4666732	1571735850
4684	08:59:13.611	00:00:04.683	281	1253,646	892,3002	0,5586838	0,715163	441,7588	3,591331	3	1218,964	876,5449	0,5587311	0,7152501	441,7588	3,608116	1	13	1219	877						Untertest1.avi	0	880	547	72	111	1133	775	500	0	Content		1147	766	4683797	1571752915
4700	08:59:13.627	00:00:04.700	282	1191,123	893,718	0,5579818	0,7147024	435,0277	3,572791	3	1207,731	877,5562	0,5584682	0,7148329	441,343	3,648848	1	13	1208	878						Untertest1.avi	0	880	547	72	111	1133	775	500	0	Content		1136	767	4700475	1571769593
4717	08:59:13.644	00:00:04.717	283	1167,89	882,6962	0,5575684	0,714274	430,4565	3,514376	3	1200,643	873,7114	0,5582043	0,7142844	441,6203	3,628452	1	13	1201	874						Untertest1.avi	0	880	547	72	111	1133	775	500	0	Content		1129	763	4717223	1571786341
4733	08:59:13.660	00:00:04.733	284	1238,026	900,8292	0,5578268	0,7135876	441,3131	3,592353	3	1219,188	885,5707	0,5580003	0,7136719	441,313	3,613384	1	13	1219	886						Untertest1.avi	0	880	547	72	111	1133	775	500	0	Content		1147	775	4733349	1571802467
4750	08:59:13.677	00:00:04.749	285	1233,126	893,6956	0,5576584	0,7129367	441,344	3,616552	3	1198,475	875,8724	0,5577165	0,7130629	441,344	3,632287	1	13	1198	876						Untertest1.avi	0	880	547	72	111	1133	775	500	0	Content		1126	765	4749971	1571819089
4767	08:59:13.694	00:00:04.766	286	1215,791	910,2995	0,5574136	0,7122576	441,1582	3,578145	3	1197,64	897,1537	0,5575892	0,7123067	441,1582	3,599494	1	13	1198	897						Untertest1.avi	0	880	547	72	111	1133	775	500	0	Content		1126	786	4766595	1571835713
4784	08:59:13.711	00:00:04.783	287	1213,168	913,0589	0,5572762	0,7116888	439,789	3,626792	3	1202,55	900,7505	0,5575126	0,7117311	441,0264	3,659293	1	13	1203	901						Untertest1.avi	0	880	547	72	111	1133	775	500	0	Content		1131	790	4783674	1571852792
4800	08:59:13.727	00:00:04.800	288	1231,9	890,2597	0,5573899	0,711208	440,972	3,662434	3	1202,66	878,4568	0,5574638	0,7112252	440,972	3,681821	1	13	1203	878						Untertest1.avi	0	880	547	72	111	1133	775	500	0	Content		1131	767	4800464	1571869582
4817	08:59:13.744	00:00:04.817	289	1223,849	904,0791	0,5571551	0,7106086	440,7773	3,646827	3	1204,742	885,1051	0,5573263	0,7107596	440,7773	3,668719	1	13	1205	885						Untertest1.avi	0	880	547	72	111	1133	775	500	0	Content		1133	774	4817085	1571886203
4833	08:59:13.760	00:00:04.833	290	1227,962	906,2764	0,557025	0,7098763	440,7939	3,636721	3	1212,311	887,2146	0,5572253	0,7100263	440,7939	3,65925	1	13	1212	887						Untertest1.avi	0	880	547	72	111	1133	775	500	0	Content		1140	776	4833340	1571902458
4850	08:59:13.777	00:00:04.849	291	1221,919	910,5864	0,5569487	0,7090833	440,846	3,714157	3	1198,064	893,6119	0,5570827	0,7091994	440,846	3,734024	1	13	1198	894						Untertest1.avi	0	880	547	72	111	1133	775	500	0	Content		1126	783	4849960	1571919078
4867	08:59:13.794	00:00:04.866	292	1226,934	897,6074	0,5569386	0,7083322	434,5932	3,617004	3	1205,33	887,9489	0,5570836	0,7083468	440,7769	3,68319	1	13	1205	888						Untertest1.avi	0	880	547	72	111	1133	775	500	0	Content		1133	777	4866584	1571935702
4884	08:59:13.811	00:00:04.883	293	1255,047	882,3416	0,5572169	0,7077253	440,5545	3,69377	3	1205,015	866,6554	0,5571361	0,7078075	440,5545	3,706657	1	14	1205	867						Untertest1.avi	0	880	547	72	111	1096	742	449	0	Content		1133	756	4883664	1571952782
4900	08:59:13.827	00:00:04.900	294	1202,383	868,8846	0,5573254	0,7067544	441,3303	3,691103	3	1169,093	854,1956	0,5573701	0,7068154	440,5817	3,703754	1	14	1169	854						Untertest1.avi	0	880	547	72	111	1096	742	449	0	Content		1097	743	4900332	1571969450
4917	08:59:13.844	00:00:04.916	295	1222,322	869,2322	0,557519	0,7063438	439,3184	3,725402	3	1196,03	854,6584	0,5576188	0,7064073	440,0827	3,751771	1	14	1196	855						Untertest1.avi	0	880	547	72	111	1096	742	449	0	Content		1124	744	4916956	1571986074
4933	08:59:13.860	00:00:04.933	296	1203,477	855,3455	0,5576187	0,706241	440,1997	3,693238	3	1170,365	843,153	0,5576614	0,7062533	440,1997	3,711816	1	14	1170	843						Untertest1.avi	0	880	547	72	111	1096	742	449	0	Content		1098	732	4933205	1572002323
4950	08:59:13.877	00:00:04.949	297	1204,571	875,3464	0,5578019	0,7058231	440,2299	3,703285	3	1166,253	860,8943	0,5578068	0,7058852	440,2299	3,720229	1	14	1166	861						Untertest1.avi	0	880	547	72	111	1096	742	449	0	Content		1094	750	4949828	1572018946
4966	08:59:13.893	00:00:04.966	298	1201,983	860,4812	0,557822	0,7057048	439,8212	3,731716	3	1176,674	848,8413	0,5579269	0,7057108	439,8212	3,752503	1	14	1177	849						Untertest1.avi	0	880	547	72	111	1096	742	449	0	Content		1105	738	4966451	1572035569
4984	08:59:13.911	00:00:04.983	299	1190,599	863,9242	0,5578107	0,7054226	439,7976	3,666009	3	1168,416	851,382	0,5579486	0,705444	439,7976	3,686781	1	14	1168	851						Untertest1.avi	0	880	547	72	111	1096	742	449	0	Content		1096	740	4983518	1572052636
5000	08:59:13.927	00:00:05.000	300	1184,246	857,8973	0,5576778	0,7049876	439,9446	3,692105	3	1175,93	841,9041	0,5579374	0,7050698	439,9446	3,716494	1	14	1176	842						Untertest1.avi	0	880	547	72	111	1096	742	449	0	Content		1104	731	5000197	1572069315
5017	08:59:13.944	00:00:05.016	301	1175,548	861,3463	0,5576944	0,7046901	439,7989	3,652597	3	1163,843	843,0227	0,5579344	0,7048156	439,7989	3,675507	1	14	1164	843						Untertest1.avi	0	880	547	72	111	1096	742	449	0	Content		1092	732	5016945	1572086063
5033	08:59:13.960	00:00:05.033	302	1204,313	866,8873	0,5578699	0,7046236	439,8309	3,673067	3	1184,714	849,868	0,5580322	0,7047267	439,5324	3,692692	1	14	1185	850						Untertest1.avi	0	880	547	72	111	1096	742	449	0	Content		1113	739	5033068	1572102186
5050	08:59:13.977	00:00:05.049	303	1192,48	864,9352	0,5579205	0,7046642	439,4597	3,671094	3	1180,142	852,1143	0,5581402	0,7046897	439,4597	3,694427	1	14	1180	852						Untertest1.avi	0	880	547	72	111	1096	742	449	0	Content		1108	741	5049691	1572118809
5066	08:59:13.993	00:00:05.066	304	1204,488	862,328	0,5580478	0,704874	441,6306	3,639197	3	1177,086	849,4089	0,5581383	0,7048968	439,4074	3,642191	1	14	1177	849						Untertest1.avi	0	880	547	72	111	1096	742	449	0	Content		1105	738	5066440	1572135558
5083	08:59:14.010	00:00:05.083	305	1179,833	876,5714	0,5577801	0,7051314	439,4933	3,617134	3	1171,92	861,8763	0,5580476	0,705197	439,4933	3,640897	1	14	1172	862						Untertest1.avi	0	880	547	72	111	1096	742	449	0	Content		1100	751	5083383	1572152501
5100	08:59:14.027	00:00:05.100	306	1229,823	859,726	0,5581711	0,7056015	442,6772	3,644933	3	1176,121	846,6201	0,5580423	0,7056273	439,0844	3,63168	1	14	1176	847						Untertest1.avi	0	880	547	72	111	1096	742	449	0	Content		1104	736	5100188	1572169306
5117	08:59:14.044	00:00:05.116	307	1214,008	865,5117	0,5579526	0,7056088	440,8972	3,648865	3	1173,867	854,3105	0,5579348	0,7056015	438,9348	3,650704	1	14	1174	854						Untertest1.avi	0	880	547	72	111	1096	742	449	0	Content		1102	743	5116811	1572185929
5133	08:59:14.060	00:00:05.133	308	1202,131	864,9331	0,557799	0,7052499	439,187	3,617476	3	1167,114	846,8329	0,5578375	0,705376	439,187	3,635123	1	14	1167	847						Untertest1.avi	0	880	547	72	111	1096	742	449	0	Content		1095	736	5133060	1572202178
5150	08:59:14.077	00:00:05.149	309	1236,783	869,2743	0,5580863	0,7052485	446,5677	3,699697	3	1161,802	855,8084	0,5577815	0,7052688	439,0176	3,650323	1	14	1162	856						Untertest1.avi	0	880	547	72	111	1096	742	449	0	Content		1090	745	5149683	1572218801
5166	08:59:14.093	00:00:05.166	310	1175,388	850,4944	0,5577363	0,7048461	440,0861	3,582227	3	1151,366	837,7468	0,5578632	0,7048656	438,9811	3,593511	1	14	1151	838						Untertest1.avi	0	880	547	72	111	1096	742	449	0	Content		1079	727	5166306	1572235424
5183	08:59:14.110	00:00:05.183	311	1193,673	862,7577	0,5578804	0,7041015	439,176	3,580564	3	1158,943	848,7533	0,5579305	0,7041515	439,1759	3,595836	1	14	1159	849						Untertest1.avi	0	880	547	72	111	1096	742	449	0	Content		1087	738	5183249	1572252367
5200	08:59:14.127	00:00:05.200	312	1177,293	868,5077	0,5580314	0,7035153	439,4489	3,576679	3	1137,457	856,3387	0,5580254	0,7035345	439,4489	3,5924	1	14	1137	856						Untertest1.avi	0	880	547	72	111	1096	742	449	0	Content		1065	745	5200050	1572269168
5217	08:59:14.144	00:00:05.216	313	1192,128	868,425	0,5580615	0,7032503	439,4567	3,554938	3	1151,902	854,7542	0,5580527	0,7032955	439,4566	3,570631	1	14	1152	855						Untertest1.avi	0	880	547	72	111	1096	742	449	0	Content		1080	744	5216798	1572285916
5233	08:59:14.160	00:00:05.232	314	1175,688	871,6668	0,5579019	0,7031699	439,2956	3,561218	3	1149,941	860,8091	0,5580137	0,703165	439,2956	3,580176	1	14	1150	861						Untertest1.avi	0	880	547	72	111	1096	742	449	0	Content		1078	750	5232922	1572302040
5250	08:59:14.177	00:00:05.249	315	1187,252	872,2771	0,5577471	0,7031835	439,3166	3,581873	3	1158,679	860,809	0,5578297	0,7031915	439,3166	3,600978	1	14	1159	861						Untertest1.avi	0	880	547	72	111	1096	742	449	0	Content		1087	750	5249545	1572318663
5266	08:59:14.193	00:00:05.266	316	1203,029	879,3038	0,5579125	0,7032572	447,2249	3,674526	3	1145,647	865,0795	0,5577357	0,7032877	439,1713	3,627867	1	14	1146	865						Untertest1.avi	0	880	547	72	111	1096	742	449	0	Content		1074	754	5266292	1572335410
5283	08:59:14.210	00:00:05.283	317	1179,841	876,1577	0,5575663	0,7033694	439,1561	3,624586	3	1169,746	860,9172	0,5578161	0,7034451	439,1561	3,647803	1	14	1170	861						Untertest1.avi	0	880	547	72	111	1096	742	449	0	Content		1098	750	5283235	1572352353
5300	08:59:14.227	00:00:05.300	318	1180,573	870,3021	0,5576845	0,7034236	438,2849	3,593561	3	1159,807	854,627	0,5578453	0,7035101	439,2068	3,620984	1	14	1160	855						Untertest1.avi	0	880	547	72	111	1096	742	449	0	Content		1088	744	5300038	1572369156
5317	08:59:14.244	00:00:05.316	319	1220,84	857,6779	0,5580699	0,703147	438,9337	3,664134	3	1164,393	845,0352	0,55793	0,7031725	438,9337	3,674267	1	14	1164	845						Untertest1.avi	0	880	547	72	111	1096	742	449	0	Content		1092	734	5316662	1572385780
5333	08:59:14.260	00:00:05.332	320	1171,641	805,8688	0,556471	0,7016141	425,6534	3,493725	3	1221,516	788,3182	0,5572475	0,7016456	439,1572	3,630542	1	15	1222	788						Untertest1.avi	0	880	547	72	111	1169	672	233	0	Content		1150	677	5332910	1572402028
5350	08:59:14.277	00:00:05.349	321	1266,207	794,4458	0,5569093	0,7007334	438,9148	3,650742	3	1218,219	780,6635	0,5568575	0,7007656	438,9148	3,661306	1	15	1218	781						Untertest1.avi	0	880	547	72	111	1169	672	233	0	Content		1146	670	5349532	1572418650
5366	08:59:14.293	00:00:05.366	322	1267,749	802,735	0,5569405	0,7002254	439,1308	3,637128	3	1228,259	787,8674	0,556954	0,700275	439,1308	3,651124	1	15	1228	788						Untertest1.avi	0	880	547	72	111	1169	672	233	0	Content		1156	677	5366154	1572435272
5383	08:59:14.310	00:00:05.383	323	1248,902	796,4014	0,5566906	0,6998709	428,6342	3,546838	3	1243,547	782,6613	0,5569467	0,6998481	439,2012	3,649403	1	15	1244	783						Untertest1.avi	0	880	547	72	111	1169	672	233	0	Content		1172	672	5383097	1572452215
5400	08:59:14.327	00:00:05.399	324	1276,2	795,5018	0,5598572	0,6989912	449,8161	3,671261	3	1257,04	783,8755	0,5600421	0,6989625	449,8161	3,692194	1	15	1257	784						Untertest1.avi	0	880	547	72	111	1169	672	233	0	Content		1185	673	5399899	1572469017
5417	08:59:14.344	00:00:05.416	325	1302,738	789,7002	0,5584833	0,698916	444,9487	3,633272	3	1267,769	778,4591	0,5585425	0,6988873	444,9487	3,650138	1	15	1268	778						Untertest1.avi	0	880	547	72	111	1169	672	233	0	Content		1196	667	5416525	1572485643
5433	08:59:14.360	00:00:05.432	326	1297,236	790,9631	0,5567372	0,6989397	438,9836	3,632018	3	1258,513	780,0286	0,5567231	0,6989111	438,9835	3,649355	1	15	1259	780						Untertest1.avi	0	880	547	72	111	1169	672	233	0	Content		1187	669	5432773	1572501891
5450	08:59:14.377	00:00:05.449	327	1275,48	793,7225	0,5567344	0,6985428	439,1635	3,653731	3	1236,159	776,3206	0,5567254	0,698636	439,1634	3,671128	1	15	1236	776						Untertest1.avi	0	880	547	72	111	1169	672	233	0	Content		1164	665	5449716	1572518834
5466	08:59:14.393	00:00:05.466	328	1305,452	791,0787	0,5570226	0,6983337	439,0954	3,676102	3	1263,813	780,1496	0,5569891	0,6983067	439,0954	3,692206	1	15	1264	780						Untertest1.avi	0	880	547	72	111	1169	672	233	0	Content		1192	669	5466146	1572535264
5483	08:59:14.410	00:00:05.483	329	1284,344	801,2915	0,5594159	0,6976053	447,9715	3,687269	3	1265,916	789,7934	0,559602	0,6975764	447,9715	3,708856	1	15	1266	790						Untertest1.avi	0	880	547	72	111	1169	672	233	0	Content		1194	679	5483087	1572552205
5499	08:59:14.426	00:00:05.499	330	1272,676	803,0286	0,556639	0,6976525	439,0515	3,635157	3	1240,355	791,831	0,5566822	0,6976293	439,0515	3,653536	1	15	1240	792						Untertest1.avi	0	880	547	72	111	1169	672	233	0	Content		1168	681	5499393	1572568511
5516	08:59:14.443	00:00:05.516	331	1245,867	791,8162	0,5562915	0,6975752	429,2803	3,539184	3	1223,746	777,615	0,5564214	0,6975691	438,8167	3,62817	1	15	1224	778						Untertest1.avi	0	880	547	72	111	1169	672	233	0	Content		1152	667	5516017	1572585135
5533	08:59:14.460	00:00:05.532	332	1244,269	791,665	0,5560822	0,6974795	432,0225	3,532268	3	1229,987	780,0569	0,5562738	0,6974286	438,9931	3,604434	1	15	1230	780						Untertest1.avi	0	880	547	72	111	1169	672	233	0	Content		1158	669	5532762	1572601880
5550	08:59:14.477	00:00:05.549	333	1204,556	801,2288	0,5554405	0,6974957	415,7725	3,404499	3	1274,64	787,4811	0,5563106	0,6974061	439,2354	3,619287	1	15	1275	787						Untertest1.avi	0	880	547	72	111	1169	672	233	0	Content		1203	676	5549706	1572618824
5566	08:59:14.493	00:00:05.566	334	1276,809	799,4863	0,5558817	0,6973555	438,903	3,614776	3	1240,881	788,7988	0,555893	0,6973269	438,903	3,632279	1	16	1241	789						Untertest1.avi	0	880	547	72	111	952	554	100	0	Content		1169	678	5566008	1572635126
5583	08:59:14.510	00:00:05.582	335	1251,382	795,6257	0,5558498	0,6965539	438,9031	3,580175	3	1214,467	784,7185	0,5558951	0,6965246	438,903	3,595537	1	16	1214	785						Untertest1.avi	0	880	547	72	111	952	554	100	0	Content		1142	674	5582631	1572651749
5599	08:59:14.526	00:00:05.599	336	1136,884	721,8068	0,5604612	0,6941239	449,8866	3,623476	3	1114,11	708,9185	0,5606461	0,6940953	449,8865	3,640537	1	16	1114	709						Untertest1.avi	0	880	547	72	111	952	554	100	0	Content		1042	598	5599255	1572668373
5616	08:59:14.543	00:00:05.616	337	964,0522	641,2556	0,5589813	0,6912902	438,1947	3,606672	3	933,5179	621,433	0,5590951	0,6913884	438,1947	3,619874	1	16	934	621						Untertest1.avi	0	880	547	72	111	952	554	100	0	Content		862	510	5616378	1572685496
5633	08:59:14.560	00:00:05.632	338	854,363	535,1792	0,5617669	0,6879883	438,7611	3,639758	3	779,5276	518,1631	0,5613973	0,6880339	438,7611	3,644763	1	16	780	518						Untertest1.avi	0	880	547	72	111	952	554	100	0	Content		708	407	5632752	1572701870
5649	08:59:14.576	00:00:05.649	339	627,5456	583,2472	0,5638989	0,6854761	438,8049	3,469544	3	590,6187	567,039	0,5639914	0,6854521	438,8049	3,479168	1	16	591	567						Untertest1.avi	0	880	547	72	111	952	554	100	0	Content		519	456	5649493	1572718611
5666	08:59:14.593	00:00:05.665	340	-1024	-768	-1	-1	-1	-1	4	-1024	-768	-1	-1	-1	-1	4		0	0						Untertest1.avi	0	880	547	72	111				0	Content		-72	-111	5665874	1572734992
5683	08:59:14.610	00:00:05.682	341	-1024	-768	-1	-1	-1	-1	4	-1024	-768	-1	-1	-1	-1	4		0	0						Untertest1.avi	0	880	547	72	111				0	Content		-72	-111	5682813	1572751931
5699	08:59:14.626	00:00:05.699	342	-1024	-768	-1	-1	-1	-1	4	-1024	-768	-1	-1	-1	-1	4		0	0						Untertest1.avi	0	880	547	72	111				0	Content		-72	-111	5699117	1572768235
5716	08:59:14.643	00:00:05.716	343	-1024	-768	-1	-1	-1	-1	4	-1024	-768	-1	-1	-1	-1	4		0	0						Untertest1.avi	0	880	547	72	111				0	Content		-72	-111	5716101	1572785219
5733	08:59:14.660	00:00:05.732	344	-1024	-768	-1	-1	-1	-1	4	-1024	-768	-1	-1	-1	-1	4		0	0						Untertest1.avi	0	880	547	72	111				0	Content		-72	-111	5732611	1572801729
5749	08:59:14.676	00:00:05.749	345	-1024	-768	-1	-1	-1	-1	4	-1024	-768	-1	-1	-1	-1	4		0	0						Untertest1.avi	0	880	547	72	111				0	Content		-72	-111	5749355	1572818473
5766	08:59:14.693	00:00:05.765	346	-1024	-768	-1	-1	-1	-1	4	-1024	-768	-1	-1	-1	-1	4		0	0						Untertest1.avi	0	880	547	72	111				0	Content		-72	-111	5765983	1572835101
5783	08:59:14.710	00:00:05.782	347	494,5963	451,7542	0,5668658	0,6813032	438,8049	3,294231	1	458,6598	430,0987	0,566966	0,6812946	438,8049	3,304778	3	17	495	452						Untertest1.avi	0	880	547	72	111	442	167	167	0	Content		423	341	5782605	1572851723
5799	08:59:14.726	00:00:05.799	348	502,6479	347,1932	0,566985	0,6814471	438,8049	3,409803	1	466,8282	321,773	0,5670851	0,6814385	438,8049	3,422586	3	17	503	347						Untertest1.avi	0	880	547	72	111	442	167	167	0	Content		431	236	5799352	1572868470
5816	08:59:14.743	00:00:05.815	349	515,8683	321,5104	0,5670955	0,6814925	438,8049	3,438763	1	480,3906	294,9866	0,5671957	0,6814839	438,8049	3,45275	3	17	516	322						Untertest1.avi	0	880	547	72	111	442	167	167	0	Content		444	211	5815975	1572885093
5832	08:59:14.759	00:00:05.832	350	525,6429	295,8276	0,5597275	0,6819266	472,007	3,467723	1	490,357	268,2001	0,5597275	0,6819266	472,007	3,482915	3	17	526	296						Untertest1.avi	0	880	547	72	111	442	167	167	0	Content		454	185	5832348	1572901466
5849	08:59:14.776	00:00:05.849	351	-1024	-768	-1	-1	-1	-1	4	-1024	-768	-1	-1	-1	-1	4	17	0	0						Untertest1.avi	0	880	547	72	111	442	167	167	0	Content		-72	-111	5849350	1572918468
5866	08:59:14.793	00:00:05.866	352	507,2859	259,9783	0,5611511	0,6812882	466,6828	3,582808	1	468,8395	229,8029	0,5612416	0,6812805	466,6828	3,598358	3	17	507	260						Untertest1.avi	0	880	547	72	111	442	167	167	0	Content		435	149	5866099	1572935217
5883	08:59:14.810	00:00:05.882	353	513,8084	278,2729	0,5611829	0,6811109	466,6828	3,556959	1	475,5568	249,1387	0,5612733	0,6811032	466,6828	3,571851	3	17	514	278						Untertest1.avi	0	880	547	72	111	442	167	167	0	Content		442	167	5882538	1572951656
5899	08:59:14.826	00:00:05.898	354	-1024	-768	-1	-1	-1	-1	4	-1024	-768	-1	-1	-1	-1	4	17	0	0						Untertest1.avi	0	880	547	72	111	442	167	167	0	Content		-72	-111	5898967	1572968085
5916	08:59:14.843	00:00:05.915	355	518,3115	249,7374	0,5610849	0,6806392	466,6828	3,497524	1	480,0465	219,5137	0,5611753	0,6806315	466,6828	3,513018	3	17	518	250						Untertest1.avi	0	880	547	72	111	442	167	167	0	Content		446	139	5915591	1572984709
5932	08:59:14.859	00:00:05.932	356	505,0407	251,1195	0,5609787	0,6805382	466,6828	3,446925	1	466,3806	220,9667	0,5610691	0,6805305	466,6828	3,461914	3	17	505	251						Untertest1.avi	0	880	547	72	111	442	167	167	0	Content		433	140	5932210	1573001328
5949	08:59:14.876	00:00:05.949	357	505,5676	252,5016	0,5606005	0,6803165	468,2117	3,414887	1	466,8576	222,4196	0,5606005	0,6803165	468,2117	3,430087	3	18	506	253						Untertest1.avi	0	880	547	72	111	372	203	400	0	Content		434	142	5949154	1573018272
5966	08:59:14.893	00:00:05.965	358	505,544	273,7325	0,5687829	0,6795415	468,2117	3,467029	3	440,1199	321,0255	0,5674124	0,6795623	437,8842	3,261563	1	18	440	321						Untertest1.avi	0	880	547	72	111	372	203	400	0	Content		368	210	5965832	1573034950
5983	08:59:14.910	00:00:05.982	359	510,7982	240,4631	0,5687986	0,6795674	468,2117	3,392352	3	444,7234	291,2382	0,5674247	0,6795884	437,826	3,190331	1	18	445	291						Untertest1.avi	0	880	547	72	111	372	203	400	0	Content		373	180	5982524	1573051642
5999	08:59:14.926	00:00:05.998	360	538,5641	252,7364	0,5606005	0,6803165	468,2117	3,286015	3	452,8337	358,9499	0,5676152	0,6798939	438,0899	2,983407	1	18	453	359						Untertest1.avi	0	880	547	72	111	372	203	400	0	Content		381	248	5998830	1573067948
6015	08:59:14.942	00:00:06.015	361	506,6147	258,5347	0,5689803	0,6795406	468,2117	3,350306	3	440,962	307,879	0,5675926	0,6795619	437,6173	3,149207	1	18	441	308						Untertest1.avi	0	880	547	72	111	372	203	400	0	Content		369	197	6015452	1573084570
6032	08:59:14.959	00:00:06.032	362	502,7524	253,8101	0,5689878	0,6792234	468,2117	3,35702	3	437,367	303,9973	0,5675936	0,6792448	437,4954	3,154575	1	18	437	304						Untertest1.avi	0	880	547	72	111	372	203	400	0	Content		365	193	6032077	1573101195
6049	08:59:14.976	00:00:06.049	363	520,3276	255,3569	0,5690325	0,6786744	468,2117	3,228663	3	453,225	305,111	0,5676426	0,6786956	437,5907	3,034487	1	18	453	305						Untertest1.avi	0	880	547	72	111	372	203	400	0	Content		381	194	6049198	1573118316
6066	08:59:14.993	00:00:06.065	364	517,2395	265,9859	0,5691269	0,6779022	468,2117	3,217633	3	450,402	314,567	0,5677322	0,6779235	437,5265	3,024225	1	18	450	315						Untertest1.avi	0	880	547	72	111	372	203	400	0	Content		378	204	6065945	1573135063
6082	08:59:15.009	00:00:06.082	365	508,4486	269,7385	0,5692235	0,6770906	468,2117	3,274622	3	442,5208	317,9544	0,5678278	0,6771119	437,5377	3,077857	1	18	443	318						Untertest1.avi	0	880	547	72	111	372	203	400	0	Content		371	207	6082388	1573151506
6099	08:59:15.026	00:00:06.098	366	509,7032	260,3497	0,5694023	0,6764376	468,2117	3,163926	3	443,6799	309,5912	0,5679983	0,676459	437,4347	2,972934	1	18	444	310						Untertest1.avi	0	880	547	72	111	372	203	400	0	Content		372	199	6098692	1573167810
6115	08:59:15.042	00:00:06.115	367	513,5935	254,9834	0,5694317	0,6762304	468,2117	3,216462	3	447,0013	305,0593	0,5680271	0,6762518	437,4329	3,021905	1	18	447	305						Untertest1.avi	0	880	547	72	111	372	203	400	0	Content		375	194	6115314	1573184432
6132	08:59:15.059	00:00:06.132	368	464,7759	333,6471	0,5678871	0,6760696	437,4329	2,99259	3	429,5107	307,4464	0,5680763	0,6760606	437,4329	3,003606	1	18	430	307						Untertest1.avi	0	880	547	72	111	372	203	400	0	Content		358	196	6132063	1573201181
6149	08:59:15.076	00:00:06.149	369	494,5983	323,8743	0,5678886	0,6765816	437,2632	2,903704	3	458,76	297,7967	0,5680344	0,6765727	437,2632	2,915253	1	18	459	298						Untertest1.avi	0	880	547	72	111	372	203	400	0	Content		387	187	6149187	1573218305
6166	08:59:15.093	00:00:06.165	370	479,189	342,6571	0,5678748	0,6766141	437,2224	2,970655	3	443,1441	316,9592	0,5680206	0,6766052	437,2224	2,982275	1	18	443	317						Untertest1.avi	0	880	547	72	111	372	203	400	0	Content		371	206	6165810	1573234928
6182	08:59:15.109	00:00:06.182	371	472,9822	351,4834	0,5678228	0,6766756	437,0997	3,009352	3	436,8253	325,9555	0,5679688	0,6766667	437,0996	3,020911	1	18	437	326						Untertest1.avi	0	880	547	72	111	372	203	400	0	Content		365	215	6182380	1573251498
6199	08:59:15.126	00:00:06.198	372	478,7086	327,9064	0,5677422	0,6766348	437,0545	2,88814	3	442,5342	301,6266	0,5678881	0,676626	437,0545	2,899941	1	18	443	302						Untertest1.avi	0	880	547	72	111	372	203	400	0	Content		371	191	6198682	1573267800
6216	08:59:15.143	00:00:06.215	373	484,0716	327,1979	0,5676513	0,676595	436,9702	2,872216	3	448,0874	301,1442	0,5677971	0,6765862	436,9702	2,883634	1	18	448	301						Untertest1.avi	0	880	547	72	111	372	203	400	0	Content		376	190	6215627	1573284745
6232	08:59:15.159	00:00:06.232	374	483,5504	339,522	0,567477	0,6766475	436,9514	2,877568	3	447,4632	313,8486	0,5676231	0,6766386	436,9514	2,888913	1	18	447	314						Untertest1.avi	0	880	547	72	111	372	203	400	0	Content		375	203	6232441	1573301559
6249	08:59:15.176	00:00:06.249	375	478,7194	345,7883	0,5674376	0,6768234	436,8784	2,94361	3	442,6826	320,084	0,5675836	0,6768146	436,8784	2,955288	1	18	443	320						Untertest1.avi	0	880	547	72	111	372	203	400	0	Content		371	209	6249055	1573318173
6265	08:59:15.192	00:00:06.265	376	484,2471	336,0493	0,5674008	0,6771477	436,8377	2,915141	3	448,2971	310,2119	0,5675468	0,6771389	436,8377	2,926725	1	18	448	310						Untertest1.avi	0	880	547	72	111	372	203	400	0	Content		376	199	6265302	1573334420
6282	08:59:15.209	00:00:06.281	377	479,9453	343,9228	0,5673615	0,6772325	436,7946	2,895034	3	443,9283	318,4254	0,5675076	0,6772236	436,7946	2,906289	1	18	444	318						Untertest1.avi	0	880	547	72	111	372	203	400	0	Content		372	207	6281928	1573351046
6299	08:59:15.226	00:00:06.298	378	477,157	337,2197	0,5673912	0,6770849	436,9467	2,859735	0	507,7727	363,7485	0,3907647	0,686774	436,7946	2,802057	0	18	492	350						Untertest1.avi	0	880	547	72	111	372	203	400	0	Content		420	239	6298550	1573367668
6316	08:59:15.243	00:00:06.315	379	443,1045	363,4813	0,5679719	0,677614	436,7388	2,871597	0	465,3615	401,6417	0,3913412	0,6871381	436,7946	2,750901	0	18	454	383						Untertest1.avi	0	880	547	72	111	372	203	400	0	Content		382	272	6315619	1573384737
6332	08:59:15.259	00:00:06.332	380	378,9164	418,2866	0,5694957	0,6793352	437,003	2,855084	0	392,3336	461,6391	0,3931139	0,6886371	436,7946	2,645357	0	18	386	440						Untertest1.avi	0	880	547	72	111	372	203	400	0	Content		314	329	6332431	1573401549
6349	08:59:15.276	00:00:06.349	381	355,6835	447,6078	0,5707993	0,6809328	437,1417	2,821656	0	339,7168	506,9003	0,3982632	0,6900294	453,6253	2,576072	0	19	348	477						Untertest1.avi	0	880	547	72	111	150	591	283	0	Content		276	366	6349037	1573418155
6365	08:59:15.292	00:00:06.365	382	248,8207	595,3716	0,5709279	0,6825345	437,2581	2,964703	0	258,6487	617,9086	0,3989044	0,6914209	453,6254	2,931474	0	19	254	607						Untertest1.avi	0	880	547	72	111	150	591	283	0	Content		182	496	6365295	1573434413
6382	08:59:15.309	00:00:06.382	383	223,1777	663,7336	0,5710694	0,6839989	437,1572	2,960129	0	245,1177	672,9553	0,3992571	0,692513	453,6254	2,8512	0	19	234	668						Untertest1.avi	0	880	547	72	111	150	591	283	0	Content		162	557	6382420	1573451538
6399	08:59:15.326	00:00:06.398	384	203,0047	671,6287	0,562327	0,6852685	478,2334	3,131169	0	213,3084	702,5407	0,3995901	0,6931818	453,9731	2,914167	0	19	208	687						Untertest1.avi	0	880	547	72	111	150	591	283	0	Content		136	576	6398541	1573467659
6416	08:59:15.343	00:00:06.415	385	239,6756	688,7668	0,5714514	0,6850326	436,8452	2,928648	0	213,4913	734,9103	0,3997586	0,6931663	453,9731	2,944293	0	19	227	712						Untertest1.avi	0	880	547	72	111	150	591	283	0	Content		155	601	6415780	1573484898
6432	08:59:15.359	00:00:06.431	386	228,8342	683,8401	0,5716872	0,6851444	436,5521	2,932567	0	225,2312	718,5216	0,3997968	0,6931079	453,9731	2,963782	0	19	227	701						Untertest1.avi	0	880	547	72	111	150	591	283	0	Content		155	590	6431912	1573501030
6449	08:59:15.376	00:00:06.449	387	242,5297	667,1583	0,572073	0,6850193	437,1404	2,914517	0	213,7644	713,3237	0,4001919	0,692948	455,4236	2,93259	0	19	228	690						Untertest1.avi	0	880	547	72	111	150	591	283	0	Content		156	579	6449154	1573518272
6466	08:59:15.393	00:00:06.465	388	237,9144	715,3146	0,5720126	0,684452	437,1011	2,930128	0	212,113	719,2715	0,4002895	0,6926655	455,4236	2,84905	0	19	225	717						Untertest1.avi	0	880	547	72	111	150	591	283	0	Content		153	606	6465777	1573534895
6482	08:59:15.409	00:00:06.482	389	225,1514	701,7795	0,5721279	0,6842639	437,4534	2,966946	0	225,329	712,2582	0,4003357	0,6924977	455,4236	2,847111	0	19	225	707						Untertest1.avi	0	880	547	72	111	150	591	283	0	Content		153	596	6482412	1573551530
6499	08:59:15.426	00:00:06.498	390	231,2038	685,6158	0,5723727	0,6843868	437,558	2,892267	0	219,1836	708,3546	0,3997688	0,6924518	452,8683	2,888772	0	19	225	697						Untertest1.avi	0	880	547	72	111	150	591	283	0	Content		153	586	6498531	1573567649
6515	08:59:15.442	00:00:06.515	391	217,7427	710,3721	0,5721482	0,6842364	437,5967	2,966133	0	208,0004	710,8654	0,3996856	0,6924772	452,8683	2,92567	0	19	213	711						Untertest1.avi	0	880	547	72	111	150	591	283	0	Content		141	600	6515152	1573584270
6532	08:59:15.459	00:00:06.531	392	213,0927	699,7374	0,5721545	0,6842715	437,6233	2,989894	0	214,5954	719,836	0,3996468	0,6925077	452,8683	2,910216	0	19	214	710						Untertest1.avi	0	880	547	72	111	150	591	283	0	Content		142	599	6531778	1573600896
6549	08:59:15.476	00:00:06.549	393	209,6365	683,2598	0,572435	0,6844622	437,6028	2,920917	0	201,2905	709,0011	0,3997752	0,6925052	453,5676	2,830789	0	19	205	696						Untertest1.avi	0	880	547	72	111	150	591	283	0	Content		133	585	6549025	1573618143
6566	08:59:15.493	00:00:06.565	394	196,6011	708,5435	0,5722092	0,6838856	437,8488	2,937595	0	217,1511	719,337	0,3998364	0,6921603	453,5676	2,809865	0	19	207	714						Untertest1.avi	0	880	547	72	111	150	591	283	0	Content		135	603	6565644	1573634762
6582	08:59:15.509	00:00:06.582	395	212,7465	705,15	0,5723301	0,683389	437,6965	2,937068	0	217,0988	712,3542	0,3999157	0,6916381	453,5676	2,817555	0	19	215	709						Untertest1.avi	0	880	547	72	111	150	591	283	0	Content		143	598	6582274	1573651392
6598	08:59:15.525	00:00:06.598	396	161,0799	679,1505	0,580864	0,6824269	463,4173	3,138282	0	234,0574	717,9717	0,4003119	0,69122	454,6639	2,926179	0	19	198	699						Untertest1.avi	0	880	547	72	111	150	591	283	0	Content		126	588	6598411	1573667529
6615	08:59:15.542	00:00:06.615	397	202,6851	708,2669	0,5725824	0,6827698	437,8092	2,969076	0	236,3872	740,9899	0,4003255	0,6909729	454,6638	3,031662	0	19	220	725						Untertest1.avi	0	880	547	72	111	150	591	283	0	Content		148	614	6615019	1573684137
6632	08:59:15.559	00:00:06.631	398	193,9769	687,4015	0,5809748	0,682192	463,4173	3,195518	0	216,6937	720,9141	0,4003179	0,6908627	454,6638	2,993129	0	20	205	704						Untertest1.avi	0	880	547	72	111	178	620	100	0	Content		133	593	6631765	1573700883
6649	08:59:15.576	00:00:06.648	399	220,3935	672,9223	0,5729558	0,682815	437,6679	2,947804	0	218,8938	720,0584	0,3998016	0,6906971	452,4969	2,840792	0	20	220	696						Untertest1.avi	0	880	547	72	111	178	620	100	0	Content		148	585	6648888	1573718006
6665	08:59:15.592	00:00:06.665	400	203,0346	704,5284	0,5726157	0,6824545	437,5843	2,982964	0	197,3749	707,9345	0,3997661	0,6905629	452,4969	2,887134	0	20	200	706						Untertest1.avi	0	880	547	72	111	178	620	100	0	Content		128	595	6665136	1573734254
6682	08:59:15.609	00:00:06.682	401	292,0605	747,6311	0,5707433	0,6835749	433,1751	2,993068	0	267,8604	765,9045	0,3990765	0,6913232	452,4969	2,824542	0	20	280	757						Untertest1.avi	0	880	547	72	111	178	620	100	0	Content		208	646	6682134	1573751252
6699	08:59:15.626	00:00:06.698	402	452,4274	824,3657	0,569046	0,6856654	437,0823	2,971755	0	434,6666	862,3983	0,3980334	0,6921442	455,4445	2,894956	0	20	444	843						Untertest1.avi	0	880	547	72	111	178	620	100	0	Content		372	732	6698755	1573767873
6716	08:59:15.643	00:00:06.715	403	563,8593	884,5856	0,5671074	0,6867236	437,4149	2,924772	0	650,0026	929,2806	0,3959757	0,6920147	455,4445	2,652965	0	20	607	907						Untertest1.avi	0	880	547	72	111	178	620	100	0	Content		535	796	6715505	1573784623
6732	08:59:15.659	00:00:06.731	404	-1024	-768	-1	-1	-1	-1	4	-1024	-768	-1	-1	-1	-1	4		0	0						Untertest1.avi	0	880	547	72	111				0	Content		-72	-111	6731751	1573800869
6749	08:59:15.676	00:00:06.748	405	-1024	-768	-1	-1	-1	-1	4	-1024	-768	-1	-1	-1	-1	4		0	0						Untertest1.avi	0	880	547	72	111				0	Content		-72	-111	6748748	1573817866
6765	08:59:15.692	00:00:06.765	406	-1024	-768	-1	-1	-1	-1	4	-1024	-768	-1	-1	-1	-1	4		0	0						Untertest1.avi	0	880	547	72	111				0	Content		-72	-111	6765493	1573834611
6782	08:59:15.709	00:00:06.782	407	-1024	-768	-1	-1	-1	-1	4	-1024	-768	-1	-1	-1	-1	4		0	0						Untertest1.avi	0	880	547	72	111				0	Content		-72	-111	6782229	1573851347
6798	08:59:15.725	00:00:06.798	408	-1024	-768	-1	-1	-1	-1	4	-1024	-768	-1	-1	-1	-1	4		0	0						Untertest1.avi	0	880	547	72	111				0	Content		-72	-111	6798485	1573867603
6815	08:59:15.742	00:00:06.815	409	-1024	-768	-1	-1	-1	-1	4	-1024	-768	-1	-1	-1	-1	4		0	0						Untertest1.avi	0	880	547	72	111				0	Content		-72	-111	6815371	1573884489
6832	08:59:15.759	00:00:06.831	410	-1024	-768	-1	-1	-1	-1	4	-1024	-768	-1	-1	-1	-1	4		0	0						Untertest1.avi	0	880	547	72	111				0	Content		-72	-111	6831857	1573900975
6849	08:59:15.776	00:00:06.848	411	-1024	-768	-1	-1	-1	-1	4	-1024	-768	-1	-1	-1	-1	4		0	0						Untertest1.avi	0	880	547	72	111				0	Content		-72	-111	6848606	1573917724
6865	08:59:15.792	00:00:06.865	412	-1024	-768	-1	-1	-1	-1	4	-1024	-768	-1	-1	-1	-1	4		0	0						Untertest1.avi	0	880	547	72	111				0	Content		-72	-111	6865366	1573934484
6882	08:59:15.809	00:00:06.881	413	-1024	-768	-1	-1	-1	-1	4	-1024	-768	-1	-1	-1	-1	4		0	0						Untertest1.avi	0	880	547	72	111				0	Content		-72	-111	6881978	1573951096
6899	08:59:15.826	00:00:06.898	414	-1024	-768	-1	-1	-1	-1	4	-1024	-768	-1	-1	-1	-1	4		0	0						Untertest1.avi	0	880	547	72	111				0	Content		-72	-111	6898603	1573967721
6915	08:59:15.842	00:00:06.915	415	-1024	-768	-1	-1	-1	-1	4	-1024	-768	-1	-1	-1	-1	4		0	0						Untertest1.avi	0	880	547	72	111				0	Content		-72	-111	6915228	1573984346
6932	08:59:15.859	00:00:06.931	416	-1024	-768	-1	-1	-1	-1	4	-1024	-768	-1	-1	-1	-1	4		0	0						Untertest1.avi	0	880	547	72	111				0	Content		-72	-111	6931852	1574000970
6948	08:59:15.875	00:00:06.948	417	-1024	-768	-1	-1	-1	-1	4	-1024	-768	-1	-1	-1	-1	4		0	0						Untertest1.avi	0	880	547	72	111				0	Content		-72	-111	6948478	1574017596
6965	08:59:15.892	00:00:06.964	418	-1024	-768	-1	-1	-1	-1	4	-1024	-768	-1	-1	-1	-1	4		0	0						Untertest1.avi	0	880	547	72	111				0	Content		-72	-111	6964971	1574034089
6982	08:59:15.909	00:00:06.981	419	-1024	-768	-1	-1	-1	-1	4	-1024	-768	-1	-1	-1	-1	4		0	0						Untertest1.avi	0	880	547	72	111				0	Content		-72	-111	6981639	1574050757
6998	08:59:15.925	00:00:06.998	420	-1024	-768	-1	-1	-1	-1	4	-1024	-768	-1	-1	-1	-1	4		0	0						Untertest1.avi	0	880	547	72	111				0	Content		-72	-111	6998097	1574067215
7015	08:59:15.942	00:00:07.014	421	-1024	-768	-1	-1	-1	-1	4	634,4562	991,1233	0,3949471	0,6894701	444,2755	2,912146	0	21	634	991						Untertest1.avi	0	880	547	72	111	674	868	350	0	Content		562	880	7014969	1574084087
7032	08:59:15.959	00:00:07.031	422	899,5895	954,3911	0,5628526	0,6853263	444,1533	3,051965	0	603,0322	960,7886	0,39485	0,689557	444,1533	3,050058	0	21	751	958						Untertest1.avi	0	880	547	72	111	674	868	350	0	Content		679	847	7031785	1574100903
7048	08:59:15.975	00:00:07.048	423	894,1317	925,168	0,5629256	0,6848658	444,168	3,262315	0	612,674	952,0435	0,3948829	0,6892512	444,168	3,052454	0	21	753	939						Untertest1.avi	0	880	547	72	111	674	868	350	0	Content		681	828	7048463	1574117581
7065	08:59:15.992	00:00:07.065	424	873,2968	957,49	0,5648179	0,6839806	437,0785	3,09389	0	615,6099	964,4171	0,3950886	0,6887155	444,1455	3,095997	0	21	744	961						Untertest1.avi	0	880	547	72	111	674	868	350	0	Content		672	850	7065078	1574134196
7082	08:59:16.009	00:00:07.081	425	890,3616	948,5696	0,5653495	0,6836455	436,9715	3,108019	0	654,2097	956,7383	0,3954424	0,688161	444,0236	3,188085	0	21	772	953						Untertest1.avi	0	880	547	72	111	674	868	350	0	Content		700	842	7081835	1574150953
7098	08:59:16.025	00:00:07.098	426	851,0069	989,0022	0,5652466	0,6826679	436,9715	3,116914	0	655,5434	981,8643	0,3956411	0,6876436	444,0237	3,071727	0	21	753	985						Untertest1.avi	0	880	547	72	111	674	868	350	0	Content		681	874	7098403	1574167521
7115	08:59:16.042	00:00:07.115	427	863,5381	978,5795	0,5654952	0,682539	436,9715	3,127074	0	629,1505	971,4335	0,3956984	0,6873215	444,1239	3,072925	0	21	746	975						Untertest1.avi	0	880	547	72	111	674	868	350	0	Content		674	864	7115085	1574184203
7132	08:59:16.059	00:00:07.131	428	843,0778	942,0914	0,5655025	0,6832078	436,9715	2,9345	0	629,0679	968,0663	0,3956876	0,6873682	444,1216	2,990532	0	21	736	955						Untertest1.avi	0	880	547	72	111	674	868	350	0	Content		664	844	7131708	1574200826
7148	08:59:16.075	00:00:07.148	429	863,6578	969,2194	0,5654221	0,6832665	437,0036	3,048477	0	623,1564	978,3155	0,3955995	0,6876076	444,1887	3,043021	0	21	743	974						Untertest1.avi	0	880	547	72	111	674	868	350	0	Content		671	863	7148457	1574217575
7165	08:59:16.092	00:00:07.165	430	966,3959	1004,359	0,5628919	0,6838337	447,9687	2,942566	0	638,9219	981,5228	0,3954695	0,6879104	444,0399	2,96802	0	21	803	993						Untertest1.avi	0	880	547	72	111	674	868	350	0	Content		731	882	7165081	1574234199
7182	08:59:16.109	00:00:07.181	431	896,4452	992,332	0,5652868	0,6837253	437,0976	3,015024	0	597,3759	953,3105	0,3954231	0,6880724	444,0725	3,13087	0	21	747	973						Untertest1.avi	0	880	547	72	111	674	868	350	0	Content		675	862	7181747	1574250865
7198	08:59:16.125	00:00:07.198	432	-1024	-768	-1	-1	-1	-1	4	624,8079	966,579	0,3955139	0,6880589	444,1257	3,090063	0	21	625	967						Untertest1.avi	0	880	547	72	111	674	868	350	0	Content		553	856	7198379	1574267497
7215	08:59:16.142	00:00:07.215	433	855,921	977,5856	0,5656469	0,6833475	437,0976	3,145863	0	635,0406	983,1305	0,395733	0,6876153	444,1258	3,048246	0	21	745	980						Untertest1.avi	0	880	547	72	111	674	868	350	0	Content		673	869	7215119	1574284237
7232	08:59:16.159	00:00:07.231	434	872,2099	1002,6	0,5659518	0,6832367	437,0976	3,132329	0	620,1471	967,1117	0,3958536	0,6873972	444,0423	3,13304	0	21	746	985						Untertest1.avi	0	880	547	72	111	674	868	350	0	Content		674	874	7231745	1574300863
7248	08:59:16.175	00:00:07.248	435	864,0782	982,9814	0,566012	0,6831079	437,0976	3,117637	0	621,1614	975,9464	0,3959599	0,6870089	444,0307	2,960449	0	21	743	979						Untertest1.avi	0	880	547	72	111	674	868	350	0	Content		671	868	7248371	1574317489
7265	08:59:16.192	00:00:07.264	436	868,3424	985,3727	0,5659584	0,6831377	436,7868	2,996455	0	623,1336	983,965	0,3959728	0,6866859	444,0157	2,963582	0	21	746	985						Untertest1.avi	0	880	547	72	111	674	868	350	0	Content		674	874	7264993	1574334111
7282	08:59:16.209	00:00:07.281	437	776,5883	879,8313	0,5659225	0,6825185	436,7868	3,447949	0	617,957	970,5881	0,3959038	0,6864339	444,0349	3,056297	0	21	697	925						Untertest1.avi	0	880	547	72	111	674	868	350	0	Content		625	814	7281618	1574350736
7298	08:59:16.225	00:00:07.298	438	868,8646	977,9735	0,5656452	0,6825244	436,3319	2,942611	0	646,3388	982,9797	0,3957411	0,6864161	444,0349	2,921284	0	21	758	980						Untertest1.avi	0	880	547	72	111	674	868	350	0	Content		686	869	7298368	1574367486
7315	08:59:16.242	00:00:07.314	439	889,8054	992,7203	0,5656005	0,6821947	436,5688	2,930257	0	614,5293	977,7747	0,3957587	0,6857706	444,0349	2,969774	0	21	752	985						Untertest1.avi	0	880	547	72	111	674	868	350	0	Content		680	874	7314990	1574384108
7332	08:59:16.259	00:00:07.331	440	900,1558	981,1519	0,565572	0,6823508	436,5689	2,849975	0	622,9702	988,2302	0,3956924	0,6857944	443,8242	2,952079	0	21	762	985						Untertest1.avi	0	880	547	72	111	674	868	350	0	Content		690	874	7331617	1574400735
7348	08:59:16.275	00:00:07.348	441	-1024	-768	-1	-1	-1	-1	4	610,4747	995,8412	0,3957356	0,6856517	443,8242	2,976758	0	21	610	996						Untertest1.avi	0	880	547	72	111	674	868	350	0	Content		538	885	7348237	1574417355
7365	08:59:16.292	00:00:07.364	442	-1024	-768	-1	-1	-1	-1	4	-1024	-768	-1	-1	-1	-1	4		0	0						Untertest1.avi	0	880	547	72	111				0	Content		-72	-111	7364987	1574434105
7382	08:59:16.309	00:00:07.381	443	-1024	-768	-1	-1	-1	-1	4	-1024	-768	-1	-1	-1	-1	4		0	0						Untertest1.avi	0	880	547	72	111				0	Content		-72	-111	7381610	1574450728
7398	08:59:16.325	00:00:07.398	444	-1024	-768	-1	-1	-1	-1	4	-1024	-768	-1	-1	-1	-1	4		0	0						Untertest1.avi	0	880	547	72	111				0	Content		-72	-111	7398361	1574467479
7415	08:59:16.342	00:00:07.414	445	-1024	-768	-1	-1	-1	-1	4	-1024	-768	-1	-1	-1	-1	4		0	0						Untertest1.avi	0	880	547	72	111				0	Content		-72	-111	7414982	1574484100
7432	08:59:16.359	00:00:07.431	446	-1024	-768	-1	-1	-1	-1	4	-1024	-768	-1	-1	-1	-1	4		0	0						Untertest1.avi	0	880	547	72	111				0	Content		-72	-111	7431607	1574500725
7448	08:59:16.375	00:00:07.448	447	-1024	-768	-1	-1	-1	-1	4	-1024	-768	-1	-1	-1	-1	4		0	0						Untertest1.avi	0	880	547	72	111				0	Content		-72	-111	7448229	1574517347
7465	08:59:16.392	00:00:07.464	448	-1024	-768	-1	-1	-1	-1	4	-1024	-768	-1	-1	-1	-1	4		0	0						Untertest1.avi	0	880	547	72	111				0	Content		-72	-111	7464854	1574533972
7482	08:59:16.409	00:00:07.481	449	-1024	-768	-1	-1	-1	-1	4	-1024	-768	-1	-1	-1	-1	4		0	0						Untertest1.avi	0	880	547	72	111				0	Content		-72	-111	7481604	1574550722
7498	08:59:16.425	00:00:07.498	450	-1024	-768	-1	-1	-1	-1	4	-1024	-768	-1	-1	-1	-1	4		0	0						Untertest1.avi	0	880	547	72	111				0	Content		-72	-111	7498229	1574567347
7515	08:59:16.442	00:00:07.514	451	-1024	-768	-1	-1	-1	-1	4	-1024	-768	-1	-1	-1	-1	4		0	0						Untertest1.avi	0	880	547	72	111				0	Content		-72	-111	7514914	1574584032
7532	08:59:16.459	00:00:07.531	452	-1024	-768	-1	-1	-1	-1	4	-1024	-768	-1	-1	-1	-1	4		0	0						Untertest1.avi	0	880	547	72	111				0	Content		-72	-111	7531581	1574600699
7548	08:59:16.475	00:00:07.548	453	-1024	-768	-1	-1	-1	-1	4	-1024	-768	-1	-1	-1	-1	4		0	0						Untertest1.avi	0	880	547	72	111				0	Content		-72	-111	7548223	1574617341
7565	08:59:16.492	00:00:07.564	454	-1024	-768	-1	-1	-1	-1	4	-1024	-768	-1	-1	-1	-1	4		0	0						Untertest1.avi	0	880	547	72	111				0	Content		-72	-111	7564845	1574633963
7582	08:59:16.509	00:00:07.581	455	-1024	-768	-1	-1	-1	-1	4	-1024	-768	-1	-1	-1	-1	4		0	0						Untertest1.avi	0	880	547	72	111				0	Content		-72	-111	7581532	1574650650
7598	08:59:16.525	00:00:07.598	456	-1024	-768	-1	-1	-1	-1	4	-1024	-768	-1	-1	-1	-1	4		0	0						Untertest1.avi	0	880	547	72	111				0	Content		-72	-111	7598199	1574667317
7615	08:59:16.542	00:00:07.614	457	-1024	-768	-1	-1	-1	-1	4	-1024	-768	-1	-1	-1	-1	4		0	0						Untertest1.avi	0	880	547	72	111				0	Content		-72	-111	7614968	1574684086
7631	08:59:16.558	00:00:07.630	458	-1024	-768	-1	-1	-1	-1	4	-1024	-768	-1	-1	-1	-1	4		0	0						Untertest1.avi	0	880	547	72	111				0	Content		-72	-111	7630969	1574700087
7648	08:59:16.575	00:00:07.647	459	-1024	-768	-1	-1	-1	-1	4	-1024	-768	-1	-1	-1	-1	4		0	0						Untertest1.avi	0	880	547	72	111				0	Content		-72	-111	7647593	1574716711
7664	08:59:16.591	00:00:07.664	460	-1024	-768	-1	-1	-1	-1	4	-1024	-768	-1	-1	-1	-1	4		0	0						Untertest1.avi	0	880	547	72	111				0	Content		-72	-111	7664343	1574733461
7681	08:59:16.608	00:00:07.680	461	-1024	-768	-1	-1	-1	-1	4	-1024	-768	-1	-1	-1	-1	4		0	0						Untertest1.avi	0	880	547	72	111				0	Content		-72	-111	7680967	1574750085
7698	08:59:16.625	00:00:07.697	462	-1024	-768	-1	-1	-1	-1	4	-1024	-768	-1	-1	-1	-1	4		0	0						Untertest1.avi	0	880	547	72	111				0	Content		-72	-111	7697713	1574766831
7714	08:59:16.641	00:00:07.714	463	-1024	-768	-1	-1	-1	-1	4	-1024	-768	-1	-1	-1	-1	4		0	0						Untertest1.avi	0	880	547	72	111				0	Content		-72	-111	7714210	1574783328
7731	08:59:16.658	00:00:07.731	464	-1024	-768	-1	-1	-1	-1	4	-1024	-768	-1	-1	-1	-1	4		0	0						Untertest1.avi	0	880	547	72	111				0	Content		-72	-111	7731401	1574800519
7749	08:59:16.676	00:00:07.748	465	-1024	-768	-1	-1	-1	-1	4	-1024	-768	-1	-1	-1	-1	4		0	0						Untertest1.avi	0	880	547	72	111				0	Content		-72	-111	7748775	1574817893
7766	08:59:16.693	00:00:07.766	466	-1024	-768	-1	-1	-1	-1	4	-1024	-768	-1	-1	-1	-1	4		0	0						Untertest1.avi	0	880	547	72	111				0	Content		-72	-111	7766020	1574835138
7781	08:59:16.708	00:00:07.780	467	-1024	-768	-1	-1	-1	-1	4	-1024	-768	-1	-1	-1	-1	4		0	0						Untertest1.avi	0	880	547	72	111				0	Content		-72	-111	7780951	1574850069
7798	08:59:16.725	00:00:07.797	468	-1024	-768	-1	-1	-1	-1	4	-1024	-768	-1	-1	-1	-1	4		0	0						Untertest1.avi	0	880	547	72	111				0	Content		-72	-111	7797574	1574866692
7814	08:59:16.741	00:00:07.814	469	-1024	-768	-1	-1	-1	-1	4	-1024	-768	-1	-1	-1	-1	4		0	0						Untertest1.avi	0	880	547	72	111				0	Content		-72	-111	7814320	1574883438
7831	08:59:16.758	00:00:07.830	470	-1024	-768	-1	-1	-1	-1	4	-1024	-768	-1	-1	-1	-1	4		0	0						Untertest1.avi	0	880	547	72	111				0	Content		-72	-111	7830945	1574900063
7848	08:59:16.775	00:00:07.847	471	-1024	-768	-1	-1	-1	-1	4	-1024	-768	-1	-1	-1	-1	4		0	0						Untertest1.avi	0	880	547	72	111				0	Content		-72	-111	7847567	1574916685
7864	08:59:16.791	00:00:07.864	472	-1024	-768	-1	-1	-1	-1	4	-1024	-768	-1	-1	-1	-1	4		0	0						Untertest1.avi	0	880	547	72	111				0	Content		-72	-111	7864194	1574933312
7881	08:59:16.808	00:00:07.881	473	-1024	-768	-1	-1	-1	-1	4	-1024	-768	-1	-1	-1	-1	4		0	0						Untertest1.avi	0	880	547	72	111				0	Content		-72	-111	7881274	1574950392
7899	08:59:16.826	00:00:07.898	474	-1024	-768	-1	-1	-1	-1	4	-1024	-768	-1	-1	-1	-1	4		0	0						Untertest1.avi	0	880	547	72	111				0	Content		-72	-111	7898645	1574967763
7916	08:59:16.843	00:00:07.915	475	-1024	-768	-1	-1	-1	-1	4	-1024	-768	-1	-1	-1	-1	4		0	0						Untertest1.avi	0	880	547	72	111				0	Content		-72	-111	7915881	1574984999
7931	08:59:16.858	00:00:07.930	476	-1024	-768	-1	-1	-1	-1	4	-1024	-768	-1	-1	-1	-1	4		0	0						Untertest1.avi	0	880	547	72	111				0	Content		-72	-111	7930812	1574999930
7947	08:59:16.874	00:00:07.947	477	-1024	-768	-1	-1	-1	-1	4	-1024	-768	-1	-1	-1	-1	4		0	0						Untertest1.avi	0	880	547	72	111				0	Content		-72	-111	7947436	1575016554
7964	08:59:16.891	00:00:07.964	478	-1024	-768	-1	-1	-1	-1	4	-1024	-768	-1	-1	-1	-1	4		0	0						Untertest1.avi	0	880	547	72	111				0	Content		-72	-111	7964186	1575033304
7981	08:59:16.908	00:00:07.980	479	-1024	-768	-1	-1	-1	-1	4	-1024	-768	-1	-1	-1	-1	4		0	0						Untertest1.avi	0	880	547	72	111				0	Content		-72	-111	7980808	1575049926
7997	08:59:16.924	00:00:07.997	480	-1024	-768	-1	-1	-1	-1	4	-1024	-768	-1	-1	-1	-1	4		0	0						Untertest1.avi	0	880	547	72	111				0	Content		-72	-111	7997429	1575066547
8014	08:59:16.941	00:00:08.014	481	-1024	-768	-1	-1	-1	-1	4	-1024	-768	-1	-1	-1	-1	4		0	0						Untertest1.avi	0	880	547	72	111				0	Content		-72	-111	8014055	1575083173
8031	08:59:16.958	00:00:08.031	482	-1024	-768	-1	-1	-1	-1	4	-1024	-768	-1	-1	-1	-1	4		0	0						Untertest1.avi	0	880	547	72	111				0	Content		-72	-111	8031251	1575100369
8049	08:59:16.976	00:00:08.048	483	-1024	-768	-1	-1	-1	-1	4	-1024	-768	-1	-1	-1	-1	4		0	0						Untertest1.avi	0	880	547	72	111				0	Content		-72	-111	8048622	1575117740
8066	08:59:16.993	00:00:08.065	484	-1024	-768	-1	-1	-1	-1	4	-1024	-768	-1	-1	-1	-1	4		0	0						Untertest1.avi	0	880	547	72	111				0	Content		-72	-111	8065867	1575134985
8081	08:59:17.008	00:00:08.080	485	-1024	-768	-1	-1	-1	-1	4	-1024	-768	-1	-1	-1	-1	4		0	0						Untertest1.avi	0	880	547	72	111				0	Content		-72	-111	8080670	1575149788
8097	08:59:17.024	00:00:08.097	486	-1024	-768	-1	-1	-1	-1	4	-1024	-768	-1	-1	-1	-1	4		0	0						Untertest1.avi	0	880	547	72	111				0	Content		-72	-111	8097419	1575166537
8114	08:59:17.041	00:00:08.114	487	-1024	-768	-1	-1	-1	-1	4	-1024	-768	-1	-1	-1	-1	4		0	0						Untertest1.avi	0	880	547	72	111				0	Content		-72	-111	8114042	1575183160
8131	08:59:17.058	00:00:08.130	488	-1024	-768	-1	-1	-1	-1	4	-1024	-768	-1	-1	-1	-1	4		0	0						Untertest1.avi	0	880	547	72	111				0	Content		-72	-111	8130665	1575199783
8147	08:59:17.074	00:00:08.147	489	-1024	-768	-1	-1	-1	-1	4	-1024	-768	-1	-1	-1	-1	4		0	0						Untertest1.avi	0	880	547	72	111				0	Content		-72	-111	8147286	1575216404
8164	08:59:17.091	00:00:08.163	490	-1024	-768	-1	-1	-1	-1	4	-1024	-768	-1	-1	-1	-1	4		0	0						Untertest1.avi	0	880	547	72	111				0	Content		-72	-111	8163910	1575233028
8181	08:59:17.108	00:00:08.181	491	-1024	-768	-1	-1	-1	-1	4	-1024	-768	-1	-1	-1	-1	4		0	0						Untertest1.avi	0	880	547	72	111				0	Content		-72	-111	8181102	1575250220
8198	08:59:17.125	00:00:08.198	492	-1024	-768	-1	-1	-1	-1	4	-1024	-768	-1	-1	-1	-1	4		0	0						Untertest1.avi	0	880	547	72	111				0	Content		-72	-111	8198477	1575267595
8216	08:59:17.143	00:00:08.215	493	-1024	-768	-1	-1	-1	-1	4	-1024	-768	-1	-1	-1	-1	4		0	0						Untertest1.avi	0	880	547	72	111				0	Content		-72	-111	8215723	1575284841
8231	08:59:17.158	00:00:08.230	494	-1024	-768	-1	-1	-1	-1	4	-1024	-768	-1	-1	-1	-1	4		0	0						Untertest1.avi	0	880	547	72	111				0	Content		-72	-111	8230653	1575299771
8247	08:59:17.174	00:00:08.247	495	-1024	-768	-1	-1	-1	-1	4	-1024	-768	-1	-1	-1	-1	4		0	0						Untertest1.avi	0	880	547	72	111				0	Content		-72	-111	8247272	1575316390
8264	08:59:17.191	00:00:08.264	496	-1024	-768	-1	-1	-1	-1	4	-1024	-768	-1	-1	-1	-1	4		0	0						Untertest1.avi	0	880	547	72	111				0	Content		-72	-111	8264023	1575333141
8281	08:59:17.208	00:00:08.280	497	-1024	-768	-1	-1	-1	-1	4	-1024	-768	-1	-1	-1	-1	4		0	0						Untertest1.avi	0	880	547	72	111				0	Content		-72	-111	8280521	1575349639
8297	08:59:17.224	00:00:08.297	498	-1024	-768	-1	-1	-1	-1	4	-1024	-768	-1	-1	-1	-1	4		0	0						Untertest1.avi	0	880	547	72	111				0	Content		-72	-111	8297268	1575366386
8314	08:59:17.241	00:00:08.313	499	-1024	-768	-1	-1	-1	-1	4	-1024	-768	-1	-1	-1	-1	4		0	0						Untertest1.avi	0	880	547	72	111				0	Content		-72	-111	8313890	1575383008
8331	08:59:17.258	00:00:08.330	500	-1024	-768	-1	-1	-1	-1	4	-1024	-768	-1	-1	-1	-1	4		0	0						Untertest1.avi	0	880	547	72	111				0	Content		-72	-111	8330957	1575400075
8348	08:59:17.275	00:00:08.348	501	-1024	-768	-1	-1	-1	-1	4	-1024	-768	-1	-1	-1	-1	4		0	0						Untertest1.avi	0	880	547	72	111				0	Content		-72	-111	8348333	1575417451
8366	08:59:17.293	00:00:08.365	502	-1024	-768	-1	-1	-1	-1	4	-1024	-768	-1	-1	-1	-1	4		0	0						Untertest1.avi	0	880	547	72	111				0	Content		-72	-111	8365704	1575434822
8381	08:59:17.308	00:00:08.380	503	-1024	-768	-1	-1	-1	-1	4	-1024	-768	-1	-1	-1	-1	4		0	0						Untertest1.avi	0	880	547	72	111				0	Content		-72	-111	8380512	1575449630
8397	08:59:17.324	00:00:08.397	504	-1024	-768	-1	-1	-1	-1	4	-1024	-768	-1	-1	-1	-1	4		0	0						Untertest1.avi	0	880	547	72	111				0	Content		-72	-111	8397134	1575466252
8414	08:59:17.341	00:00:08.413	505	-1024	-768	-1	-1	-1	-1	4	-1024	-768	-1	-1	-1	-1	4		0	0						Untertest1.avi	0	880	547	72	111				0	Content		-72	-111	8413885	1575483003
8431	08:59:17.358	00:00:08.430	506	-1024	-768	-1	-1	-1	-1	4	-1024	-768	-1	-1	-1	-1	4		0	0						Untertest1.avi	0	880	547	72	111				0	Content		-72	-111	8430506	1575499624
8447	08:59:17.374	00:00:08.447	507	-1024	-768	-1	-1	-1	-1	4	-1024	-768	-1	-1	-1	-1	4		0	0						Untertest1.avi	0	880	547	72	111				0	Content		-72	-111	8447129	1575516247
8464	08:59:17.391	00:00:08.463	508	-1024	-768	-1	-1	-1	-1	4	-1024	-768	-1	-1	-1	-1	4		0	0						Untertest1.avi	0	880	547	72	111				0	Content		-72	-111	8463748	1575532866
8481	08:59:17.408	00:00:08.480	509	-1024	-768	-1	-1	-1	-1	4	-1024	-768	-1	-1	-1	-1	4		0	0						Untertest1.avi	0	880	547	72	111				0	Content		-72	-111	8480943	1575550061
8498	08:59:17.425	00:00:08.498	510	-1024	-768	-1	-1	-1	-1	4	-1024	-768	-1	-1	-1	-1	4		0	0						Untertest1.avi	0	880	547	72	111				0	Content		-72	-111	8498314	1575567432
8516	08:59:17.443	00:00:08.515	511	-1024	-768	-1	-1	-1	-1	4	-1024	-768	-1	-1	-1	-1	4		0	0						Untertest1.avi	0	880	547	72	111				0	Content		-72	-111	8515562	1575584680
8530	08:59:17.457	00:00:08.530	512	-1024	-768	-1	-1	-1	-1	4	-1024	-768	-1	-1	-1	-1	4		0	0						Untertest1.avi	0	880	547	72	111				0	Content		-72	-111	8530369	1575599487
8547	08:59:17.474	00:00:08.547	513	-1024	-768	-1	-1	-1	-1	4	-1024	-768	-1	-1	-1	-1	4		0	0						Untertest1.avi	0	880	547	72	111				0	Content		-72	-111	8547118	1575616236
8564	08:59:17.491	00:00:08.563	514	-1024	-768	-1	-1	-1	-1	4	-1024	-768	-1	-1	-1	-1	4		0	0						Untertest1.avi	0	880	547	72	111				0	Content		-72	-111	8563740	1575632858
8580	08:59:17.507	00:00:08.580	515	-1024	-768	-1	-1	-1	-1	4	-1024	-768	-1	-1	-1	-1	4		0	0						Untertest1.avi	0	880	547	72	111				0	Content		-72	-111	8580362	1575649480
8597	08:59:17.524	00:00:08.596	516	-1024	-768	-1	-1	-1	-1	4	-1024	-768	-1	-1	-1	-1	4		0	0						Untertest1.avi	0	880	547	72	111				0	Content		-72	-111	8596995	1575666113
8614	08:59:17.541	00:00:08.613	517	-1024	-768	-1	-1	-1	-1	4	-1024	-768	-1	-1	-1	-1	4		0	0						Untertest1.avi	0	880	547	72	111				0	Content		-72	-111	8613610	1575682728
8631	08:59:17.558	00:00:08.630	518	-1024	-768	-1	-1	-1	-1	4	-1024	-768	-1	-1	-1	-1	4		0	0						Untertest1.avi	0	880	547	72	111				0	Content		-72	-111	8630803	1575699921
8648	08:59:17.575	00:00:08.648	519	-1024	-768	-1	-1	-1	-1	4	-1024	-768	-1	-1	-1	-1	4		0	0						Untertest1.avi	0	880	547	72	111				0	Content		-72	-111	8648174	1575717292
8665	08:59:17.592	00:00:08.665	520	-1024	-768	-1	-1	-1	-1	4	-1024	-768	-1	-1	-1	-1	4		0	0						Untertest1.avi	0	880	547	72	111				0	Content		-72	-111	8665419	1575734537
8680	08:59:17.607	00:00:08.680	521	-1024	-768	-1	-1	-1	-1	4	-1024	-768	-1	-1	-1	-1	4		0	0						Untertest1.avi	0	880	547	72	111				0	Content		-72	-111	8680225	1575749343
8697	08:59:17.624	00:00:08.696	522	624,6726	503,5908	0,3944851	0,6762627	453,601	3,338891	3	592,2902	482,8185	0,3946609	0,6762545	453,601	3,348677	1	22	592	483						Untertest1.avi	0	880	547	72	111	523	379	433	0	Content		520	372	8696972	1575766090
8714	08:59:17.641	00:00:08.713	523	-1024	-768	-1	-1	-1	-1	4	-1024	-768	-1	-1	-1	-1	4	22	0	0						Untertest1.avi	0	880	547	72	111	523	379	433	0	Content		-72	-111	8713597	1575782715
8731	08:59:17.658	00:00:08.730	524	-1024	-768	-1	-1	-1	-1	4	-1024	-768	-1	-1	-1	-1	4	22	0	0						Untertest1.avi	0	880	547	72	111	523	379	433	0	Content		-72	-111	8730659	1575799777
8747	08:59:17.674	00:00:08.746	525	584,1297	485,8186	0,5711157	0,6734727	451,7617	3,433528	0	603,9482	482,8753	0,3936482	0,6785306	451,7618	3,385927	0	22	594	484						Untertest1.avi	0	880	547	72	111	523	379	433	0	Content		522	373	8746963	1575816081
8764	08:59:17.691	00:00:08.763	526	612,42	455,7345	0,5710625	0,6744055	451,7617	3,312567	0	614,5699	480,493	0,3934053	0,6790776	451,7618	3,376101	0	22	613	468						Untertest1.avi	0	880	547	72	111	523	379	433	0	Content		541	357	8763952	1575833070
8780	08:59:17.707	00:00:08.780	527	612,42	455,7345	0,5727013	0,6750616	457,1588	3,312567	0	614,5699	480,493	0,3927845	0,6794375	449,4789	3,376101	0	22	613	468						Untertest1.avi	0	880	547	72	111	523	379	433	0	Content		541	357	8780337	1575849455
8797	08:59:17.724	00:00:08.797	528	584,4277	482,8901	0,5661397	0,675432	436,7107	3,370582	0	611,2202	496,6169	0,3927972	0,679518	449,4789	3,281567	0	22	598	490						Untertest1.avi	0	880	547	72	111	523	379	433	0	Content		526	379	8797208	1575866326
8814	08:59:17.741	00:00:08.813	529	632,1506	445,3864	0,5730324	0,6749803	457,1588	3,429082	0	620,0099	488,201	0,3929121	0,6791996	449,4789	3,312875	0	22	626	467						Untertest1.avi	0	880	547	72	111	523	379	433	0	Content		554	356	8813833	1575882951
8830	08:59:17.757	00:00:08.830	530	627,9307	447,0189	0,5763566	0,6748959	467,93	3,429351	0	619,4977	494,4321	0,393343	0,6788558	450,4352	3,274338	0	22	624	471						Untertest1.avi	0	880	547	72	111	523	379	433	0	Content		552	360	8830455	1575899573
8847	08:59:17.774	00:00:08.846	531	615,5616	487,472	0,5670981	0,675613	438,3348	3,374086	0	-1024	-768	-1	-1	-1	-1	4	22	616	487						Untertest1.avi	0	880	547	72	111	523	379	433	0	Content		544	376	8846955	1575916073
8864	08:59:17.791	00:00:08.863	532	575,9656	495,6238	0,5667143	0,6765301	437,5591	3,413404	0	612,7018	491,9367	0,3934189	0,680083	450,4353	3,387611	0	22	594	494						Untertest1.avi	0	880	547	72	111	523	379	433	0	Content		522	383	8863952	1575933070
8880	08:59:17.807	00:00:08.880	533	585,0563	514,044	0,5672843	0,6775845	438,2856	3,502668	0	612,7018	491,9367	0,3933915	0,6809655	450,4417	3,387611	0	22	599	503						Untertest1.avi	0	880	547	72	111	523	379	433	0	Content		527	392	8880328	1575949446
8897	08:59:17.824	00:00:08.897	534	585,1664	488,503	0,5667052	0,6783466	437,8509	3,31738	0	621,2473	482,4358	0,3933446	0,6817677	450,4417	3,354939	0	22	603	485						Untertest1.avi	0	880	547	72	111	523	379	433	0	Content		531	374	8897318	1575966436
8914	08:59:17.841	00:00:08.913	535	560,7808	506,634	0,5667972	0,6786581	437,8509	3,351782	0	607,1838	476,1541	0,3933776	0,6826402	450,4417	3,303014	0	22	584	491						Untertest1.avi	0	880	547	72	111	523	379	433	0	Content		512	380	8913577	1575982695
8931	08:59:17.858	00:00:08.930	536	563,7266	507,6542	0,5672058	0,6795714	438,1476	3,330575	0	609,4193	471,2335	0,3935138	0,6829482	450,8438	3,282723	0	22	587	489						Untertest1.avi	0	880	547	72	111	523	379	433	0	Content		515	378	8930689	1575999807
8947	08:59:17.874	00:00:08.947	537	565,4805	508,0509	0,56702	0,6793071	438,1476	3,32093	0	603,5652	494,4397	0,3936228	0,6831676	450,8438	3,276879	0	22	585	501						Untertest1.avi	0	880	547	72	111	523	379	433	0	Content		513	390	8947442	1576016560
8964	08:59:17.891	00:00:08.963	538	577,7608	486,0644	0,5672374	0,67955	438,1476	3,230334	0	614,1492	485,8621	0,3937443	0,683325	450,8438	3,225061	0	22	596	486						Untertest1.avi	0	880	547	72	111	523	379	433	0	Content		524	375	8963946	1576033064
8980	08:59:17.907	00:00:08.980	539	581,2141	484,2512	0,5730801	0,6799398	456,2878	3,206556	0	613,7169	493,0359	0,3940323	0,683987	451,2796	3,207688	0	22	597	489						Untertest1.avi	0	880	547	72	111	523	379	433	0	Content		525	378	8980191	1576049309
8997	08:59:17.924	00:00:08.997	540	570,418	498,8059	0,5673209	0,6811519	438,5298	3,170272	0	-1024	-768	-1	-1	-1	-1	4	22	570	499						Untertest1.avi	0	880	547	72	111	523	379	433	0	Content		498	388	8997189	1576066307
9014	08:59:17.941	00:00:09.013	541	564,9463	497,4572	0,5672926	0,6825548	438,6064	3,115934	0	618,7504	491,9671	0,3940084	0,6860733	451,2796	3,147557	0	22	592	495						Untertest1.avi	0	880	547	72	111	523	379	433	0	Content		520	384	9013685	1576082803
9030	08:59:17.957	00:00:09.030	542	550,2827	514,2636	0,5675151	0,683914	439,2111	3,161552	0	618,7504	491,9671	0,3941403	0,6874439	452,1012	3,147557	0	22	585	503						Untertest1.avi	0	880	547	72	111	523	379	433	0	Content		513	392	9030433	1576099551
9047	08:59:17.974	00:00:09.046	543	564,5854	505,893	0,5672003	0,6842412	439,2111	3,196695	0	625,0894	486,7355	0,3940518	0,6882157	452,1013	3,298623	0	22	595	496						Untertest1.avi	0	880	547	72	111	523	379	433	0	Content		523	385	9046806	1576115924
9064	08:59:17.991	00:00:09.063	544	567,4234	518,3236	0,5673534	0,6851137	439,2111	3,248147	0	611,4999	482,1227	0,3941859	0,6889563	452,1013	3,128546	0	22	589	500						Untertest1.avi	0	880	547	72	111	523	379	433	0	Content		517	389	9063926	1576133044
9080	08:59:18.007	00:00:09.080	545	570,2614	530,7542	0,5677601	0,6861522	439,4194	3,2996	0	612,8073	479,2851	0,3947789	0,6895052	454,3601	3,176789	0	22	592	505						Untertest1.avi	0	880	547	72	111	523	379	433	0	Content		520	394	9080069	1576149187
9097	08:59:18.024	00:00:09.097	546	663,2436	508,2945	0,5660526	0,6875039	439,1284	3,005555	0	704,8495	517,2923	0,3939348	0,6908535	454,3602	3,201253	0	22	684	513						Untertest1.avi	0	880	547	72	111	523	379	433	0	Content		612	402	9097178	1576166296
9114	08:59:18.041	00:00:09.113	547	782,1263	570,5257	0,5595353	0,6893851	426,6442	2,950284	0	875,7036	566,4901	0,3923649	0,6922914	454,3602	2,995807	0	22	829	569						Untertest1.avi	0	880	547	72	111	523	379	433	0	Content		757	458	9113551	1576182669
9130	08:59:18.057	00:00:09.130	548	929,6375	623,1658	0,56181	0,6922972	440,1457	3,046689	0	984,8148	646,7004	0,3898867	0,6942495	448,5179	3,090605	0	23	957	635						Untertest1.avi	0	880	547	72	111	1268	826	400	0	Content		885	524	9130174	1576199292
9147	08:59:18.074	00:00:09.146	549	981,7488	707,5253	0,5599977	0,6953639	439,9184	2,743307	0	1162,378	706,4056	0,3883553	0,6970948	448,518	3,038855	0	23	1072	707						Untertest1.avi	0	880	547	72	111	1268	826	400	0	Content		1000	596	9146677	1576215795
9164	08:59:18.091	00:00:09.163	550	1118,704	777,1486	0,5588706	0,6981251	440,82	2,923225	0	1270,531	786,3477	0,3883011	0,699153	447,8376	3,034759	0	23	1195	782						Untertest1.avi	0	880	547	72	111	1268	826	400	0	Content		1123	671	9163922	1576233040
9180	08:59:18.107	00:00:09.180	551	1215,175	821,4135	0,5578597	0,7002294	441,0895	2,979146	0	1373,923	839,3011	0,3877122	0,7008765	448,3579	2,999365	0	23	1295	830						Untertest1.avi	0	880	547	72	111	1268	826	400	0	Content		1223	719	9180173	1576249291
9197	08:59:18.124	00:00:09.197	552	-1024	-768	-1	-1	-1	-1	4	-1024	-768	-1	-1	-1	-1	4	23	0	0						Untertest1.avi	0	880	547	72	111	1268	826	400	0	Content		-72	-111	9197062	1576266180
9214	08:59:18.141	00:00:09.213	553	1307,671	902,1371	0,5575445	0,7028165	441,3941	2,938689	0	1470,51	931,9968	0,3876318	0,7031557	448,1985	2,929905	0	23	1389	917						Untertest1.avi	0	880	547	72	111	1268	826	400	0	Content		1317	806	9213784	1576282902
9230	08:59:18.157	00:00:09.230	554	1315,448	918,9933	0,5576227	0,7039348	441,6496	2,928156	0	1370,582	954,3801	0,3857657	0,7039412	438,5406	2,770706	0	23	1343	937						Untertest1.avi	0	880	547	72	111	1268	826	400	0	Content		1271	826	9230422	1576299540
9247	08:59:18.174	00:00:09.247	555	1335,946	925,8999	0,5578932	0,7048713	441,925	2,9031	0	1382,681	963,7758	0,3858898	0,7048176	438,7614	2,696815	0	23	1359	945						Untertest1.avi	0	880	547	72	111	1268	826	400	0	Content		1287	834	9247168	1576316286
9264	08:59:18.191	00:00:09.263	556	1354,943	922,0941	0,5631755	0,705618	458,4646	3,098147	0	1386,656	948,9792	0,3857537	0,7058608	437,9514	2,641373	0	23	1371	936						Untertest1.avi	0	880	547	72	111	1268	826	400	0	Content		1299	825	9263792	1576332910
9280	08:59:18.207	00:00:09.280	557	1316,087	923,8464	0,5581607	0,7071751	441,8387	2,893979	0	1364,366	952,2413	0,3856231	0,7070513	437,2721	2,642777	0	23	1340	938						Untertest1.avi	0	880	547	72	111	1268	826	400	0	Content		1268	827	9280417	1576349535
9297	08:59:18.224	00:00:09.297	558	1378,013	957,2947	0,5582852	0,7080548	442,2642	2,892822	0	1427,477	960,1068	0,3857797	0,7080619	437,9291	2,633474	0	23	1403	959						Untertest1.avi	0	880	547	72	111	1268	826	400	0	Content		1331	848	9297051	1576366169
9314	08:59:18.241	00:00:09.313	559	1308,133	923,5761	0,55837	0,7090589	442,1578	2,909317	0	1364,441	957,006	0,3859264	0,7089633	438,4272	2,608336	0	23	1336	940						Untertest1.avi	0	880	547	72	111	1268	826	400	0	Content		1264	829	9313788	1576382906
9330	08:59:18.257	00:00:09.330	560	1307,466	902,6049	0,5585284	0,7101113	441,9953	2,877921	0	1379,281	942,5255	0,385596	0,7098375	436,7393	2,672705	0	23	1343	923						Untertest1.avi	0	880	547	72	111	1268	826	400	0	Content		1271	812	9330412	1576399530
9347	08:59:18.274	00:00:09.346	561	1298,442	920,0488	0,5585437	0,7109723	442,1356	2,87975	0	1424,217	970,8439	0,3859143	0,7107288	437,8881	2,643355	0	23	1361	945						Untertest1.avi	0	880	547	72	111	1268	826	400	0	Content		1289	834	9346912	1576416030
9364	08:59:18.291	00:00:09.363	562	1296,749	911,6558	0,5586359	0,7119356	442,3099	2,941927	0	1382,632	949,6427	0,3857554	0,7120896	436,8482	2,574296	0	23	1340	931						Untertest1.avi	0	880	547	72	111	1268	826	400	0	Content		1268	820	9363908	1576433026
9380	08:59:18.307	00:00:09.380	563	1408,208	974,9815	0,5639305	0,7127712	459,4072	2,960079	0	1361,185	971,4028	0,3857255	0,7129543	436,4982	2,491684	0	23	1385	973						Untertest1.avi	0	880	547	72	111	1268	826	400	0	Content		1313	862	9380154	1576449272
9397	08:59:18.324	00:00:09.397	564	1255,33	927,3177	0,558664	0,714314	442,3099	2,850271	0	1401,062	964,5105	0,3858757	0,7145632	436,5243	2,517155	0	23	1328	946						Untertest1.avi	0	880	547	72	111	1268	826	400	0	Content		1256	835	9397270	1576466388
9414	08:59:18.341	00:00:09.414	565	1299,164	913,9338	0,5590388	0,7162451	442,6234	2,839465	0	-1024	-768	-1	-1	-1	-1	4	23	1299	914						Untertest1.avi	0	880	547	72	111	1268	826	400	0	Content		1227	803	9414033	1576483151
9431	08:59:18.358	00:00:09.430	566	1323,233	930,2023	0,5592246	0,7174956	442,5768	2,878112	0	1343,693	947,3795	0,3860258	0,7171704	436,2637	2,625807	0	23	1333	939						Untertest1.avi	0	880	547	72	111	1268	826	400	0	Content		1261	828	9430642	1576499760
9447	08:59:18.374	00:00:09.446	567	1341,147	946,9294	0,5593841	0,7187003	443,075	2,818712	0	1438,306	969,8287	0,3864534	0,7184084	437,0995	2,649379	0	23	1390	958						Untertest1.avi	0	880	547	72	111	1268	826	400	0	Content		1318	847	9446898	1576516016
9464	08:59:18.391	00:00:09.464	568	1352,345	935,2815	0,5598803	0,7201666	443,2482	2,909967	0	1376,275	976,9411	0,3866276	0,7196597	437,0692	2,590627	0	23	1364	956						Untertest1.avi	0	880	547	72	111	1268	826	400	0	Content		1292	845	9464026	1576533144
9480	08:59:18.407	00:00:09.480	569	1370,764	945,1224	0,5593225	0,721649	445,5078	2,898618	0	1408,142	958,8148	0,3875804	0,7210677	440,3163	2,713925	0	23	1389	952						Untertest1.avi	0	880	547	72	111	1268	826	400	0	Content		1317	841	9480142	1576549260
9497	08:59:18.424	00:00:09.497	570	1300,336	921,8535	0,5601298	0,7231876	443,1596	2,922366	0	1332,043	944,2269	0,3869731	0,7225961	436,5843	2,742	0	23	1316	933						Untertest1.avi	0	880	547	72	111	1268	826	400	0	Content		1244	822	9497259	1576566377
9513	08:59:18.440	00:00:09.513	571	1312,835	939,105	0,5603235	0,7245892	443,2372	2,949431	0	1353,691	945,8531	0,3867493	0,7240591	434,5371	2,776405	0	23	1333	942						Untertest1.avi	0	880	547	72	111	1268	826	400	0	Content		1261	831	9513385	1576582503
9531	08:59:18.458	00:00:09.530	572	1391,226	903,9871	0,5614468	0,7250447	449,1848	2,916943	0	1359,013	894,5901	0,3822661	0,7249963	413,6378	2,618757	0	24	1375	899						Untertest1.avi	0	880	547	72	111	1310	768	267	0	Content		1303	788	9530628	1576599746
9547	08:59:18.474	00:00:09.547	573	1399,137	863,2375	0,5596045	0,7263389	444,1601	3,030751	0	1316,535	872,1571	0,3755842	0,7260667	385,0591	2,456816	0	24	1358	868						Untertest1.avi	0	880	547	72	111	1310	768	267	0	Content		1286	757	9547326	1576616444
9564	08:59:18.491	00:00:09.563	574	1417,611	872,7275	0,5600331	0,7283079	444,3043	2,992302	0	1329,912	889,1409	0,3770334	0,7278004	389,675	2,559327	0	24	1374	881						Untertest1.avi	0	880	547	72	111	1310	768	267	0	Content		1302	770	9563949	1576633067
9580	08:59:18.507	00:00:09.580	575	1373,563	868,3409	0,5602524	0,7297817	444,3043	3,049956	0	1340,801	872,6428	0,3786628	0,7297265	395,1789	2,625851	0	24	1357	870						Untertest1.avi	0	880	547	72	111	1310	768	267	0	Content		1285	759	9580125	1576649243
9597	08:59:18.524	00:00:09.597	576	1418,514	862,6216	0,5607513	0,7325962	444,4882	3,055286	0	1345,53	880,5165	0,3783671	0,73211	392,6657	2,571589	0	24	1382	872						Untertest1.avi	0	880	547	72	111	1310	768	267	0	Content		1310	761	9597239	1576666357
9613	08:59:18.540	00:00:09.613	577	1447,173	886,2695	0,5610093	0,7353328	444,8771	3,038713	0	1342,359	881,9562	0,37829	0,7350958	391,2865	2,502358	0	24	1395	884						Untertest1.avi	0	880	547	72	111	1310	768	267	0	Content		1323	773	9613374	1576682492
9631	08:59:18.558	00:00:09.630	578	1411,613	867,0649	0,5611359	0,7386356	444,9698	3,075157	0	1321,928	868,5665	0,3788652	0,7383759	392,9257	2,614006	0	24	1367	868						Untertest1.avi	0	880	547	72	111	1310	768	267	0	Content		1295	757	9630617	1576699735
9647	08:59:18.574	00:00:09.646	579	1397,156	862,5449	0,5612602	0,7422875	445,3139	3,157826	0	1333,131	879,6646	0,3785582	0,7422237	391,6558	2,626733	0	24	1365	871						Untertest1.avi	0	880	547	72	111	1310	768	267	0	Content		1293	760	9646748	1576715866
9664	08:59:18.591	00:00:09.663	580	1430,867	868,2819	0,5612485	0,7455305	445,3744	3,12514	0	1335,804	886,9226	0,3790421	0,7462716	393,5987	2,572853	0	24	1383	878						Untertest1.avi	0	880	547	72	111	1310	768	267	0	Content		1311	767	9663987	1576733105
9681	08:59:18.608	00:00:09.680	581	1426,075	875,6018	0,561228	0,7487332	445,6921	3,141431	0	1367,606	883,1394	0,3804086	0,7501557	398,6334	2,632236	0	24	1397	879						Untertest1.avi	0	880	547	72	111	1310	768	267	0	Content		1325	768	9680606	1576749724
9697	08:59:18.624	00:00:09.697	582	1433,583	878,7786	0,5616291	0,7515294	446,3297	3,214828	0	1369,313	862,9246	0,380641	0,7533751	399,1402	2,705388	0	24	1401	871						Untertest1.avi	0	880	547	72	111	1310	768	267	0	Content		1329	760	9697361	1576766479
9713	08:59:18.640	00:00:09.713	583	1425,866	887,8134	0,5619847	0,7536477	446,4489	3,161042	0	1340,392	902,3734	0,380985	0,7556702	398,6964	2,712192	0	24	1383	895						Untertest1.avi	0	880	547	72	111	1310	768	267	0	Content		1311	784	9713495	1576782613
9731	08:59:18.658	00:00:09.730	584	1409,453	874,6636	0,5627207	0,7553062	447,1176	3,165029	0	1353,979	883,047	0,3821284	0,7569551	400,1554	2,761723	0	24	1382	879						Untertest1.avi	0	880	547	72	111	1310	768	267	0	Content		1310	768	9730685	1576799803
9747	08:59:18.674	00:00:09.746	585	1419,149	886,9418	0,5636009	0,7569192	447,3808	3,2438	0	1358,101	891,0059	0,3824169	0,7578	398,5832	2,744071	0	24	1389	889						Untertest1.avi	0	880	547	72	111	1310	768	267	0	Content		1317	778	9746863	1576815981
9763	08:59:18.690	00:00:09.763	586	1406,408	877,8665	0,5642075	0,758462	447,8282	3,219309	0	1384,713	879,92	0,3841756	0,758796	403,2261	2,723351	0	24	1396	879						Untertest1.avi	0	880	547	72	111	1310	768	267	0	Content		1324	768	9763487	1576832605
9780	08:59:18.707	00:00:09.780	587	1420,564	878,3877	0,5644898	0,7595525	448,4975	3,243421	0	1364,829	884,3444	0,3844782	0,7599739	403,6123	2,696249	0	24	1393	881						Untertest1.avi	0	880	547	72	111	1310	768	267	0	Content		1321	770	9780112	1576849230
9797	08:59:18.724	00:00:09.797	588	1302,254	827,0945	0,5649595	0,7590585	448,784	3,30532	0	1364,105	835,3068	0,3928564	0,7603325	439,7261	3,016264	0	25	1333	831						Untertest1.avi	0	880	547	72	111	1259	695	200	0	Content		1261	720	9797356	1576866474
9813	08:59:18.740	00:00:09.813	589	1256,471	800,2545	0,5652648	0,7582523	449,345	3,361645	0	1353,138	825,7115	0,393828	0,7603605	442,7818	3,108163	0	25	1305	813						Untertest1.avi	0	880	547	72	111	1259	695	200	0	Content		1233	702	9813484	1576882602
9830	08:59:18.757	00:00:09.830	590	1254,846	787,3878	0,5651903	0,7584203	449,5745	3,347666	0	1408,878	821,3218	0,3962443	0,7610238	458,6763	3,316145	0	25	1332	804						Untertest1.avi	0	880	547	72	111	1259	695	200	0	Content		1260	693	9830106	1576899224
9847	08:59:18.774	00:00:09.846	591	1262,188	791,9236	0,5653577	0,7585016	450,0847	3,3744	0	1391,54	820,324	0,3964607	0,7611516	459,1193	3,240124	0	25	1327	806						Untertest1.avi	0	880	547	72	111	1259	695	200	0	Content		1255	695	9846731	1576915849
9864	08:59:18.791	00:00:09.863	592	1240,582	793,5099	0,5655657	0,7583534	450,5178	3,36776	0	1358,703	833,5974	0,3945325	0,7607312	445,5842	3,213781	0	25	1300	814						Untertest1.avi	0	880	547	72	111	1259	695	200	0	Content		1228	703	9863974	1576933092
9880	08:59:18.807	00:00:09.880	593	1255,38	802,7598	0,565832	0,7580982	451,0104	3,368909	0	1350,422	822,2565	0,3949076	0,7603802	445,907	3,18625	0	25	1303	813						Untertest1.avi	0	880	547	72	111	1259	695	200	0	Content		1231	702	9880356	1576949474
9897	08:59:18.824	00:00:09.896	594	1250,327	787,2841	0,5659738	0,757645	451,371	3,40018	0	1346,824	828,7548	0,395219	0,7599158	446,8024	3,244739	0	25	1299	808						Untertest1.avi	0	880	547	72	111	1259	695	200	0	Content		1227	697	9896980	1576966098
9914	08:59:18.841	00:00:09.913	595	1261,471	789,9246	0,5661209	0,7570429	451,9609	3,387676	0	1398,077	820,1976	0,3976786	0,7598045	461,1075	3,349124	0	25	1330	805						Untertest1.avi	0	880	547	72	111	1259	695	200	0	Content		1258	694	9913727	1576982845
9930	08:59:18.857	00:00:09.930	596	1252,649	796,4709	0,5662166	0,7566925	452,4739	3,42471	0	1412,457	812,7072	0,3978662	0,7598218	461,4692	3,323366	0	25	1333	805						Untertest1.avi	0	880	547	72	111	1259	695	200	0	Content		1261	694	9930349	1576999467
9947	08:59:18.874	00:00:09.947	597	1276,475	814,4683	0,5663298	0,7566164	452,8302	3,334299	0	1414,875	820,0178	0,398096	0,7599597	461,8803	3,317093	0	25	1346	817						Untertest1.avi	0	880	547	72	111	1259	695	200	0	Content		1274	706	9947003	1577016121
9964	08:59:18.891	00:00:09.963	598	1249,746	787,8722	0,5665596	0,7566683	453,2551	3,448583	0	1411,668	809,7693	0,3986308	0,7602224	462,2872	3,350774	0	25	1331	799						Untertest1.avi	0	880	547	72	111	1259	695	200	0	Content		1259	688	9963601	1577032719
9980	08:59:18.907	00:00:09.980	599	1243,856	794,2834	0,5668732	0,7568929	453,4342	3,435114	0	1433,088	808,2437	0,3989902	0,7603558	462,664	3,322001	0	25	1338	801						Untertest1.avi	0	880	547	72	111	1259	695	200	0	Content		1266	690	9980226	1577049344
9997	08:59:18.924	00:00:09.996	600	1250,544	777,2188	0,5672555	0,7571936	453,8199	3,467309	0	1431,027	817,8527	0,3993659	0,7606962	462,902	3,323539	0	26	1341	798						Untertest1.avi	0	880	547	72	111	1210	689	133	0	Content		1269	687	9996977	1577066095
10014	08:59:18.941	00:00:10.013	601	1242,532	804,9612	0,5677288	0,7576308	453,8199	3,321264	0	1274,756	810,882	0,4228469	0,7614215	397,9799	2,868354	0	26	1259	808						Untertest1.avi	0	880	547	72	111	1210	689	133	0	Content		1187	697	10013516	1577082634
10030	08:59:18.957	00:00:10.030	602	1289,159	784,4471	0,571947	0,75717	467,3476	3,535202	0	1331,26	812,5054	0,3975741	0,761014	447,959	3,270828	0	26	1310	798						Untertest1.avi	0	880	547	72	111	1210	689	133	0	Content		1238	687	10030265	1577099383
10047	08:59:18.974	00:00:10.046	603	1278,355	810,5425	0,5670434	0,7574698	461,4035	3,477017	0	1255,922	807,15	0,4246534	0,7614994	396,0653	2,908114	0	26	1267	809						Untertest1.avi	0	880	547	72	111	1210	689	133	0	Content		1195	698	10046887	1577116005
10064	08:59:18.991	00:00:10.063	604	-1024	-768	-1	-1	-1	-1	4	1338,363	811,3123	0,3992772	0,7608088	452,3402	3,336391	0	26	1338	811						Untertest1.avi	0	880	547	72	111	1210	689	133	0	Content		1266	700	10063511	1577132629
10080	08:59:19.007	00:00:10.080	605	1318,715	798,6313	0,567562	0,7564636	462,1181	3,440243	0	1245,392	800,4525	0,4262113	0,7610137	394,1069	2,88941	0	26	1282	800						Untertest1.avi	0	880	547	72	111	1210	689	133	0	Content		1210	689	10080135	1577149253
10097	08:59:19.024	00:00:10.096	606	-1024	-768	-1	-1	-1	-1	4	-1024	-768	-1	-1	-1	-1	4	26	0	0						Untertest1.avi	0	880	547	72	111	1210	689	133	0	Content		-72	-111	10096759	1577165877
10114	08:59:19.041	00:00:10.113	607	-1024	-768	-1	-1	-1	-1	4	1231,229	798,6954	0,427186	0,7595848	393,1844	2,825012	0	26	1231	799						Untertest1.avi	0	880	547	72	111	1210	689	133	0	Content		1159	688	10113512	1577182630
10130	08:59:19.057	00:00:10.130	608	-1024	-768	-1	-1	-1	-1	4	1361,081	807,6505	0,4003721	0,7580813	453,416	3,380523	0	27	1361	808						Untertest1.avi	0	880	547	72	111	1276	693	117	0	Content		1289	697	10130130	1577199248
10147	08:59:19.074	00:00:10.146	609	-1024	-768	-1	-1	-1	-1	4	-1024	-768	-1	-1	-1	-1	4	27	0	0						Untertest1.avi	0	880	547	72	111	1276	693	117	0	Content		-72	-111	10146787	1577215905
10163	08:59:19.090	00:00:10.163	610	-1024	-768	-1	-1	-1	-1	4	-1024	-768	-1	-1	-1	-1	4	27	0	0						Untertest1.avi	0	880	547	72	111	1276	693	117	0	Content		-72	-111	10163454	1577232572
10180	08:59:19.107	00:00:10.180	611	1275,22	793,1674	0,5730284	0,7497949	467,9878	3,546265	0	1421,137	809,0881	0,4025685	0,7556297	465,9547	3,381377	0	27	1348	801						Untertest1.avi	0	880	547	72	111	1276	693	117	0	Content		1276	690	10180204	1577249322
10197	08:59:19.124	00:00:10.196	612	1285,045	790,5842	0,5748734	0,7484139	475,1581	3,64728	0	1410,638	816,9647	0,4025182	0,754564	466,1543	3,396117	0	27	1348	804						Untertest1.avi	0	880	547	72	111	1276	693	117	0	Content		1276	693	10196827	1577265945
10213	08:59:19.140	00:00:10.213	613	1297,312	770,8011	0,5736712	0,7472048	470,9902	3,596877	0	1405,725	808,8776	0,4025084	0,7534262	466,4028	3,353007	0	27	1352	790						Untertest1.avi	0	880	547	72	111	1276	693	117	0	Content		1280	679	10213452	1577282570
10230	08:59:19.157	00:00:10.229	614	1254,579	795,8458	0,569537	0,7462142	457,206	3,419177	0	1412,412	816,5674	0,402582	0,7523137	466,7116	3,381102	0	27	1333	806						Untertest1.avi	0	880	547	72	111	1276	693	117	0	Content		1261	695	10229825	1577298943
10247	08:59:19.174	00:00:10.246	615	1254,287	769,0275	0,569687	0,7444646	457,4284	3,433519	0	1380,267	786,9513	0,4027707	0,7508985	466,283	3,432647	0	28	1317	778						Untertest1.avi	0	880	547	72	111	1201	611	150	0	Content		1245	667	10246943	1577316061
10264	08:59:19.191	00:00:10.263	616	1238,411	711,7821	0,5742519	0,7416096	471,942	3,609006	0	1373,26	733,9123	0,4036603	0,7488965	466,0321	3,401749	0	28	1306	723						Untertest1.avi	0	880	547	72	111	1201	611	150	0	Content		1234	612	10263643	1577332761
10280	08:59:19.207	00:00:10.279	617	1205,557	709,3835	0,5701815	0,7400171	457,988	3,446297	0	1289,515	752,6908	0,4101644	0,747333	445,6522	3,285083	0	28	1248	731						Untertest1.avi	0	880	547	72	111	1201	611	150	0	Content		1176	620	10279949	1577349067
10297	08:59:19.224	00:00:10.296	618	1202,776	716,8063	0,5702906	0,7384673	457,8986	3,448115	0	1349,436	727,3005	0,4038165	0,7458706	466,1668	3,469434	0	28	1276	722						Untertest1.avi	0	880	547	72	111	1201	611	150	0	Content		1204	611	10296697	1577365815
10313	08:59:19.240	00:00:10.313	619	1192,29	715,9087	0,5703862	0,736856	457,8692	3,477224	0	1353,166	728,2113	0,4039456	0,744488	466,2194	3,456378	0	28	1273	722						Untertest1.avi	0	880	547	72	111	1201	611	150	0	Content		1201	611	10313321	1577382439
10330	08:59:19.257	00:00:10.329	620	1201,009	705,7842	0,5704941	0,7351746	457,9908	3,446792	0	1289,181	739,4716	0,4115845	0,7431642	442,6253	3,276347	0	28	1245	723						Untertest1.avi	0	880	547	72	111	1201	611	150	0	Content		1173	612	10329944	1577399062
10347	08:59:19.274	00:00:10.346	621	1195,023	717,0334	0,5706524	0,7335014	458,2151	3,468904	0	1360,74	728,6774	0,404227	0,7417495	466,5851	3,493956	0	28	1278	723						Untertest1.avi	0	880	547	72	111	1201	611	150	0	Content		1206	612	10346570	1577415688
10363	08:59:19.290	00:00:10.363	622	1201,181	702,1322	0,5708332	0,7322822	458,0177	3,483285	0	1347,793	728,7602	0,4043748	0,7406151	466,6062	3,466643	0	28	1274	715						Untertest1.avi	0	880	547	72	111	1201	611	150	0	Content		1202	604	10363317	1577432435
10380	08:59:19.307	00:00:10.379	623	1124,857	654,0706	0,578104	0,7289546	479,2329	3,680544	0	1188,356	672,3429	0,4077247	0,7385723	459,3159	3,359758	0	28	1157	663						Untertest1.avi	0	880	547	72	111	1201	611	150	0	Content		1085	552	10379944	1577449062
10397	08:59:19.324	00:00:10.396	624	859,9088	568,9985	0,5745587	0,7252753	458,5087	3,518825	0	974,5211	586,444	0,4090562	0,735121	470,4982	3,580914	0	29	917	578						Untertest1.avi	0	880	547	72	111	481	266	499	0	Content		845	467	10396567	1577465685
10413	08:59:19.340	00:00:10.413	625	715,755	477,4628	0,576907	0,7218534	458,405	3,535373	0	780,4273	486,5666	0,4102642	0,7331066	466,1445	3,552838	0	29	748	482						Untertest1.avi	0	880	547	72	111	481	266	499	0	Content		676	371	10413193	1577482311
10430	08:59:19.357	00:00:10.429	626	719,1282	494,6269	0,5785525	0,7194136	458,7445	3,509324	0	642,9946	389,3248	0,4118112	0,7314001	466,2939	3,448876	0	29	681	442						Untertest1.avi	0	880	547	72	111	481	266	499	0	Content		609	331	10429817	1577498935
10446	08:59:19.373	00:00:10.446	627	-1024	-768	-1	-1	-1	-1	4	505,7144	301,8351	0,412269	0,730714	465,8338	3,396385	0	29	506	302						Untertest1.avi	0	880	547	72	111	481	266	499	0	Content		434	191	10446440	1577515558
10463	08:59:19.390	00:00:10.463	628	534,5317	385,5313	0,5788603	0,7178224	458,1437	3,487651	0	575,0277	375,2557	0,4116545	0,7307357	465,9948	3,466949	0	29	555	380						Untertest1.avi	0	880	547	72	111	481	266	499	0	Content		483	269	10463065	1577532183
10480	08:59:19.407	00:00:10.479	629	533,1747	376,5862	0,5787318	0,7175137	457,97	3,485974	0	578,4675	380,3484	0,4113937	0,7306544	465,7243	3,463861	0	29	556	378						Untertest1.avi	0	880	547	72	111	481	266	499	0	Content		484	267	10479689	1577548807
10496	08:59:19.423	00:00:10.496	630	545,4236	369,4285	0,5787427	0,7171372	457,8073	3,45304	0	559,592	371,4227	0,4111473	0,7303576	465,2442	3,452385	0	29	553	370						Untertest1.avi	0	880	547	72	111	481	266	499	0	Content		481	259	10496311	1577565429
10513	08:59:19.440	00:00:10.513	631	540,9305	365,5332	0,5787935	0,7167411	457,2649	3,448173	0	551,4987	370,9745	0,4109233	0,7299604	465,0559	3,461404	0	29	546	368						Untertest1.avi	0	880	547	72	111	481	266	499	0	Content		474	257	10513059	1577582177
10530	08:59:19.457	00:00:10.529	632	541,8684	367,8696	0,5788336	0,7161288	457,2353	3,473495	0	557,776	379,0305	0,4107931	0,7294687	464,6583	3,469077	0	29	550	373						Untertest1.avi	0	880	547	72	111	481	266	499	0	Content		478	262	10529683	1577598801
10546	08:59:19.473	00:00:10.546	633	538,7713	370,7944	0,5789128	0,7153792	457,2641	3,47148	0	573,4117	361,1054	0,4107814	0,7290444	464,8831	3,446976	0	29	556	366						Untertest1.avi	0	880	547	72	111	481	266	499	0	Content		484	255	10546309	1577615427
10563	08:59:19.490	00:00:10.562	634	536,6016	388,7744	0,5789315	0,7148747	457,1223	3,501471	0	569,317	374,8831	0,4107217	0,7284604	464,7711	3,46723	0	29	553	382						Untertest1.avi	0	880	547	72	111	481	266	499	0	Content		481	271	10562931	1577632049
10580	08:59:19.507	00:00:10.579	635	537,5971	380,0991	0,5789083	0,7141527	456,876	3,433698	0	569,1197	370,8149	0,410603	0,7279158	464,4393	3,435022	0	29	553	375						Untertest1.avi	0	880	547	72	111	481	266	499	0	Content		481	264	10579682	1577648800
10596	08:59:19.523	00:00:10.596	636	532,3221	380,2833	0,5788776	0,7132711	456,7704	3,431631	0	572,313	368,0518	0,4105577	0,7271093	464,3674	3,414358	0	29	552	374						Untertest1.avi	0	880	547	72	111	481	266	499	0	Content		480	263	10596307	1577665425
10613	08:59:19.540	00:00:10.612	637	544,6077	377,6581	0,5787975	0,7121259	456,7361	3,402999	0	566,9728	379,4348	0,410401	0,7263827	464,151	3,459685	0	29	556	379						Untertest1.avi	0	880	547	72	111	481	266	499	0	Content		484	268	10612931	1577682049
10630	08:59:19.557	00:00:10.629	638	539,1495	383,2974	0,5787414	0,7111812	456,6837	3,339614	0	581,8315	386,2686	0,4102529	0,7254148	464,0049	3,396117	0	29	560	385						Untertest1.avi	0	880	547	72	111	481	266	499	0	Content		488	274	10629554	1577698672
10646	08:59:19.573	00:00:10.646	639	528,0572	380,0607	0,5786636	0,7103596	456,5187	3,359303	0	573,3879	370,7971	0,4101182	0,7247581	463,7536	3,3321	0	29	551	375						Untertest1.avi	0	880	547	72	111	481	266	499	0	Content		479	264	10646306	1577715424
10663	08:59:19.590	00:00:10.662	640	528,4684	379,2013	0,5785883	0,709635	456,2596	3,280561	0	565,0089	376,022	0,409957	0,7241669	463,8	3,327927	0	29	547	378						Untertest1.avi	0	880	547	72	111	481	266	499	0	Content		475	267	10662928	1577732046
10680	08:59:19.607	00:00:10.679	641	533,2134	373,3223	0,5785042	0,7090611	456,2676	3,223888	0	569,938	380,4203	0,4098005	0,7235326	463,4566	3,28666	0	29	552	377						Untertest1.avi	0	880	547	72	111	481	266	499	0	Content		480	266	10679551	1577748669
10696	08:59:19.623	00:00:10.696	642	538,9312	373,7213	0,5785175	0,7084218	455,8838	3,200109	0	569,9923	377,8933	0,4096797	0,7229261	463,2771	3,20307	0	29	554	376						Untertest1.avi	0	880	547	72	111	481	266	499	0	Content		482	265	10696176	1577765294
10713	08:59:19.640	00:00:10.712	643	522,0281	367,9489	0,5785014	0,7078341	455,6525	3,198565	0	562,1112	377,9178	0,4094972	0,7223393	463,0346	3,15536	0	29	542	373						Untertest1.avi	0	880	547	72	111	481	266	499	0	Content		470	262	10712800	1577781918
10730	08:59:19.657	00:00:10.729	644	535,8914	380,8871	0,5784892	0,7073048	455,4897	3,105758	0	573,5826	373,9274	0,409471	0,7218826	462,7809	3,098547	0	29	555	377						Untertest1.avi	0	880	547	72	111	481	266	499	0	Content		483	266	10729550	1577798668
10746	08:59:19.673	00:00:10.746	645	539,2864	384,5817	0,5785298	0,7068357	455,3091	3,089075	0	562,8723	381,8486	0,4094125	0,7213883	462,7182	3,08764	0	29	551	383						Untertest1.avi	0	880	547	72	111	481	266	499	0	Content		479	272	10746173	1577815291
10763	08:59:19.690	00:00:10.762	646	531,8448	379,0566	0,5786008	0,7061964	455,1728	3,025541	0	569,5572	381,6569	0,4094587	0,7208856	462,2712	3,043946	0	29	551	380						Untertest1.avi	0	880	547	72	111	481	266	499	0	Content		479	269	10762797	1577831915
10779	08:59:19.706	00:00:10.779	647	522,4657	373,7595	0,5786485	0,7055262	455,0165	3,007248	0	565,3269	379,6312	0,4094215	0,7202907	462,0641	3,015116	0	29	544	377						Untertest1.avi	0	880	547	72	111	481	266	499	0	Content		472	266	10779421	1577848539
10796	08:59:19.723	00:00:10.796	648	525,0641	377,1668	0,5787393	0,7049735	454,7049	2,976161	0	571,0378	384,3714	0,409418	0,7198657	461,9663	2,994201	0	29	548	381						Untertest1.avi	0	880	547	72	111	481	266	499	0	Content		476	270	10796045	1577865163
10813	08:59:19.740	00:00:10.812	649	540,0916	366,8816	0,5788252	0,7046217	454,2563	2,93842	0	569,2667	376,9178	0,4093516	0,7194027	461,6725	2,925256	0	29	555	372						Untertest1.avi	0	880	547	72	111	481	266	499	0	Content		483	261	10812795	1577881913
10829	08:59:19.756	00:00:10.829	650	534,2513	377,4896	0,5788402	0,7042985	454,1089	2,889507	0	578,1663	377,7075	0,4093129	0,7188993	461,52	2,905617	0	29	556	378						Untertest1.avi	0	880	547	72	111	481	266	499	0	Content		484	267	10829417	1577898535
10846	08:59:19.773	00:00:10.846	651	539,3969	367,0452	0,5788183	0,70401	454,1368	2,867518	0	574,4902	359,4955	0,4092371	0,7185532	461,2065	2,824716	0	29	557	363						Untertest1.avi	0	880	547	72	111	481	266	499	0	Content		485	252	10846041	1577915159
10863	08:59:19.790	00:00:10.862	652	522,251	374,7125	0,5788075	0,7038047	453,9272	2,897338	0	575,0359	373,297	0,4091308	0,7180471	460,9338	2,823019	0	29	549	374						Untertest1.avi	0	880	547	72	111	481	266	499	0	Content		477	263	10862663	1577931781
10879	08:59:19.806	00:00:10.879	653	583,903	419,7175	0,5775538	0,7040805	453,6	2,918379	0	658,6168	403,8066	0,4080839	0,7183688	461,4006	2,820507	0	29	621	412						Untertest1.avi	0	880	547	72	111	481	266	499	0	Content		549	301	10879411	1577948529
10896	08:59:19.823	00:00:10.896	654	813,3479	412,1797	0,573749	0,7053584	453,0468	2,820934	0	675,6695	416,3687	0,405513	0,7192935	461,2567	2,777517	0	30	745	414						Untertest1.avi	0	880	547	72	111	1150	427	982	0	Content		673	303	10896034	1577965152
10913	08:59:19.840	00:00:10.912	655	988,4046	491,6891	0,5703686	0,7070405	453,5089	2,811925	0	1146,322	483,5094	0,4033312	0,7200648	461,9449	2,78512	0	30	1067	488						Untertest1.avi	0	880	547	72	111	1150	427	982	0	Content		995	377	10912659	1577981777
10929	08:59:19.856	00:00:10.929	656	1103,075	546,6578	0,5685775	0,7079057	453,8349	2,805981	0	1305,072	529,1816	0,402246	0,7205144	462,3286	2,898816	0	30	1204	538						Untertest1.avi	0	880	547	72	111	1150	427	982	0	Content		1132	427	10929283	1577998401
10946	08:59:19.873	00:00:10.946	657	1111,474	550,1046	0,5680839	0,7075326	453,6205	2,79104	0	1291,762	532,2816	0,4016504	0,7201627	462,3286	2,820949	0	30	1202	541						Untertest1.avi	0	880	547	72	111	1150	427	982	0	Content		1130	430	10946031	1578015149
10963	08:59:19.890	00:00:10.962	658	1100,07	549,2947	0,5678664	0,7070617	453,3737	2,778931	0	1330,534	524,8423	0,4011954	0,7198291	462,3286	2,911701	0	30	1215	537						Untertest1.avi	0	880	547	72	111	1150	427	982	0	Content		1143	426	10962657	1578031775
10979	08:59:19.906	00:00:10.979	659	1136,641	546,7948	0,5676982	0,7067953	453,3802	2,730736	0	1324,548	546,2793	0,4007623	0,7195207	462,3286	2,890318	0	30	1231	547						Untertest1.avi	0	880	547	72	111	1150	427	982	0	Content		1159	436	10979281	1578048399
10996	08:59:19.923	00:00:10.996	660	1106,191	548,3676	0,5673772	0,7064378	453,328	2,758319	0	1291,878	550,404	0,4003372	0,7191227	462,3286	2,773042	0	30	1199	549						Untertest1.avi	0	880	547	72	111	1150	427	982	0	Content		1127	438	10996029	1578065147
11013	08:59:19.940	00:00:11.012	661	1112,518	548,5446	0,5670693	0,7063066	452,786	2,747965	0	-1024	-768	-1	-1	-1	-1	4	30	1113	549						Untertest1.avi	0	880	547	72	111	1150	427	982	0	Content		1041	438	11012658	1578081776
11029	08:59:19.956	00:00:11.029	662	1133,781	549,8435	0,566958	0,7061976	452,3918	2,750488	0	1236,426	580,3839	0,397344	0,7185458	452,1079	2,713837	0	30	1185	565						Untertest1.avi	0	880	547	72	111	1150	427	982	0	Content		1113	454	11029277	1578098395
11046	08:59:19.973	00:00:11.046	663	1148,639	517,979	0,5665197	0,7060597	452,0662	2,662804	0	1212,619	585,1229	0,396405	0,7184676	449,6375	2,745856	0	30	1181	552						Untertest1.avi	0	880	547	72	111	1150	427	982	0	Content		1109	441	11046024	1578115142
11062	08:59:19.989	00:00:11.062	664	1141,664	542,2031	0,5661164	0,7058198	451,9729	2,771653	0	1255,661	584,6036	0,3962174	0,7185121	451,5538	2,678157	0	30	1199	563						Untertest1.avi	0	880	547	72	111	1150	427	982	0	Content		1127	452	11062273	1578131391
11079	08:59:20.006	00:00:11.079	665	1151,661	528,9671	0,5655711	0,7058343	451,7179	2,718872	0	1261,952	569,6559	0,3953493	0,7188225	450,2267	2,55037	0	30	1207	549						Untertest1.avi	0	880	547	72	111	1150	427	982	0	Content		1135	438	11079397	1578148515
11096	08:59:20.023	00:00:11.095	666	1128,072	548,6512	0,5649612	0,7061301	451,4158	2,849108	0	1315,208	539,0297	0,3968715	0,7193397	459,9426	2,702312	0	30	1222	544						Untertest1.avi	0	880	547	72	111	1150	427	982	0	Content		1150	433	11095644	1578164762
11112	08:59:20.039	00:00:11.112	667	1141,051	538,5876	0,5642776	0,7063637	451,215	2,738241	0	1300,502	556,5018	0,3961057	0,7196587	459,7232	2,728948	0	30	1221	548						Untertest1.avi	0	880	547	72	111	1150	427	982	0	Content		1149	437	11112268	1578181386
11129	08:59:20.056	00:00:11.128	668	1147,27	535,4291	0,5637329	0,7066639	450,7892	2,751456	0	1322,874	541,8817	0,3953382	0,7198791	459,6095	2,728429	0	30	1235	539						Untertest1.avi	0	880	547	72	111	1150	427	982	0	Content		1163	428	11128893	1578198011
11146	08:59:20.073	00:00:11.145	669	1142,162	531,0016	0,56299	0,7070332	450,903	2,801479	0	1323,001	536,8837	0,394552	0,7201067	459,3223	2,722605	0	30	1233	534						Untertest1.avi	0	880	547	72	111	1150	427	982	0	Content		1161	423	11145890	1578215008
11163	08:59:20.090	00:00:11.162	670	1135,318	527,6027	0,5621852	0,707315	450,5265	2,774217	0	1311,459	541,413	0,3937944	0,7202677	459,3553	2,732491	0	30	1223	535						Untertest1.avi	0	880	547	72	111	1150	427	982	0	Content		1151	424	11162514	1578231632
11179	08:59:20.106	00:00:11.179	671	1144,238	520,9829	0,561479	0,7077024	450,891	2,760248	0	1304,292	547,1992	0,3929507	0,7206498	459,131	2,758472	0	30	1224	534						Untertest1.avi	0	880	547	72	111	1150	427	982	0	Content		1152	423	11179141	1578248259
11196	08:59:20.123	00:00:11.195	672	1135,877	524,8285	0,5604843	0,7081941	449,8968	2,780303	0	1308,365	554,9139	0,3919449	0,7210163	458,8631	2,769901	0	30	1222	540						Untertest1.avi	0	880	547	72	111	1150	427	982	0	Content		1150	429	11195887	1578265005
11213	08:59:20.140	00:00:11.212	673	1129,326	527,0516	0,5596104	0,7081376	449,8073	2,827041	0	1327,779	545,0369	0,3910005	0,721175	458,674	2,749543	0	30	1229	536						Untertest1.avi	0	880	547	72	111	1150	427	982	0	Content		1157	425	11212513	1578281631
11229	08:59:20.156	00:00:11.229	674	1123,901	569,2368	0,5585822	0,7079747	449,8066	2,840921	0	1304,083	556,3785	0,3900409	0,7212294	458,4566	2,839485	0	30	1214	563						Untertest1.avi	0	880	547	72	111	1150	427	982	0	Content		1142	452	11229135	1578298253
11246	08:59:20.173	00:00:11.245	675	1132,666	539,702	0,5577462	0,7080264	449,5609	2,813918	0	1292,017	558,2725	0,389165	0,7214912	458,1895	2,832578	0	30	1212	549						Untertest1.avi	0	880	547	72	111	1150	427	982	0	Content		1140	438	11245883	1578315001
11263	08:59:20.190	00:00:11.262	676	1123,729	539,8669	0,5569473	0,7081755	449,5621	2,936946	0	1303,035	553,6946	0,3883135	0,7217898	458,2828	2,860774	0	30	1213	547						Untertest1.avi	0	880	547	72	111	1150	427	982	0	Content		1141	436	11262505	1578331623
11279	08:59:20.206	00:00:11.279	677	1141,266	538,8693	0,5562093	0,7076501	449,4298	2,919476	0	1287,242	543,6884	0,3874218	0,7218435	457,3992	2,787187	0	30	1214	541						Untertest1.avi	0	880	547	72	111	1150	427	982	0	Content		1142	430	11279129	1578348247
11296	08:59:20.223	00:00:11.295	678	1121,594	546,8884	0,5554647	0,7072046	449,1715	3,011387	0	1341,587	545,889	0,3866939	0,7215059	458,636	2,867741	0	30	1232	546						Untertest1.avi	0	880	547	72	111	1150	427	982	0	Content		1160	435	11295765	1578364883
11313	08:59:20.240	00:00:11.312	679	1133,583	539,1202	0,554553	0,7069429	449,0992	2,937488	0	1342,243	546,8449	0,3859144	0,7219807	457,6216	2,828062	0	30	1238	543						Untertest1.avi	0	880	547	72	111	1150	427	982	0	Content		1166	432	11312505	1578381623
11329	08:59:20.256	00:00:11.329	680	1126,061	536,5978	0,5535085	0,7067304	449,0047	2,952496	0	1344,275	551,2583	0,3848296	0,7221245	457,8057	2,929366	0	30	1235	544						Untertest1.avi	0	880	547	72	111	1150	427	982	0	Content		1163	433	11329128	1578398246
11346	08:59:20.273	00:00:11.345	681	1114,858	560,5461	0,5525306	0,705988	448,8522	3,045848	0	1362,844	535,5877	0,3838148	0,7221882	457,6998	2,828581	0	30	1239	548						Untertest1.avi	0	880	547	72	111	1150	427	982	0	Content		1167	437	11345763	1578414881
11362	08:59:20.289	00:00:11.362	682	1119,488	545,0657	0,5516528	0,7050614	448,7143	3,051042	0	1298,849	546,3176	0,3812375	0,7213298	449,3386	2,82104	0	30	1209	546						Untertest1.avi	0	880	547	72	111	1150	427	982	0	Content		1137	435	11362376	1578431494
11379	08:59:20.306	00:00:11.379	683	1130,475	555,4026	0,5507028	0,7040879	448,7577	3,053474	0	1312,649	557,3015	0,3820125	0,7208257	457,6483	3,125242	0	30	1222	556						Untertest1.avi	0	880	547	72	111	1150	427	982	0	Content		1150	445	11379127	1578448245
11396	08:59:20.323	00:00:11.395	684	1135,795	538,1852	0,5497211	0,7031212	448,5013	3,078163	0	1358,542	540,5009	0,3810902	0,7201449	457,6073	3,019295	0	30	1247	539						Untertest1.avi	0	880	547	72	111	1150	427	982	0	Content		1175	428	11395760	1578464878
11412	08:59:20.339	00:00:11.412	685	1120,24	564,3456	0,5487266	0,7021663	448,6046	3,136602	0	1266,117	574,3042	0,3894719	0,7197374	429,9403	2,926568	0	30	1193	569						Untertest1.avi	0	880	547	72	111	1150	427	982	0	Content		1121	458	11412374	1578481492
11429	08:59:20.356	00:00:11.428	686	1130,675	558,9602	0,5476744	0,7014463	448,6415	3,135979	0	1327,27	548,2079	0,3790361	0,7191962	457,303	3,094354	0	30	1229	554						Untertest1.avi	0	880	547	72	111	1150	427	982	0	Content		1157	443	11428997	1578498115
11446	08:59:20.373	00:00:11.445	687	1136,696	531,1189	0,546617	0,7009385	448,2733	3,14494	0	1321,674	539,9096	0,3778495	0,7190745	457,226	3,071504	0	30	1229	536						Untertest1.avi	0	880	547	72	111	1150	427	982	0	Content		1157	425	11445623	1578514741
11462	08:59:20.389	00:00:11.462	688	1150,386	549,7571	0,5455729	0,7000811	447,8578	3,167498	0	1310,151	565,4524	0,3767478	0,718613	456,2747	3,119267	0	30	1230	558						Untertest1.avi	0	880	547	72	111	1150	427	982	0	Content		1158	447	11462370	1578531488
11479	08:59:20.406	00:00:11.478	689	1121,264	551,5156	0,5443279	0,6992826	448,1414	3,235121	0	1306,483	553,1096	0,3754809	0,718361	456,8318	3,074073	0	30	1214	552						Untertest1.avi	0	880	547	72	111	1150	427	982	0	Content		1142	441	11478997	1578548115
11496	08:59:20.423	00:00:11.495	690	1146,786	527,033	0,5432388	0,6982017	448,0822	3,152325	0	1255,111	600,0616	0,3906869	0,7179555	412,8234	2,932003	0	30	1201	564						Untertest1.avi	0	880	547	72	111	1150	427	982	0	Content		1129	453	11495620	1578564738
11512	08:59:20.439	00:00:11.512	691	1172,533	496,7451	0,541904	0,6969146	448,1805	3,18083	0	1329,418	513,0093	0,3735051	0,7173882	456,237	3,185523	0	30	1251	505						Untertest1.avi	0	880	547	72	111	1150	427	982	0	Content		1179	394	11512245	1578581363
11529	08:59:20.456	00:00:11.528	692	1174,89	477,2847	0,5409505	0,6962238	448,0269	3,188439	0	1278,655	540,9063	0,3696671	0,7170179	441,4124	3,112376	0	30	1227	509						Untertest1.avi	0	880	547	72	111	1150	427	982	0	Content		1155	398	11528866	1578597984
11546	08:59:20.473	00:00:11.545	693	1191,252	503,29	0,5400593	0,6953217	448,3293	3,247893	0	1290,706	541,1509	0,3690859	0,7167764	443,5175	3,056315	0	30	1241	522						Untertest1.avi	0	880	547	72	111	1150	427	982	0	Content		1169	411	11545617	1578614735
11562	08:59:20.489	00:00:11.562	694	1166,916	491,5872	0,5391411	0,6948937	448,2647	3,291639	0	1296,652	531,2174	0,3700234	0,7166539	453,5436	3,198379	0	30	1232	511						Untertest1.avi	0	880	547	72	111	1150	427	982	0	Content		1160	400	11562239	1578631357
11579	08:59:20.506	00:00:11.578	695	1157,173	497,1282	0,5381484	0,6945563	447,916	3,298027	0	-1024	-768	-1	-1	-1	-1	4	30	1157	497						Untertest1.avi	0	880	547	72	111	1150	427	982	0	Content		1085	386	11578864	1578647982
11595	08:59:20.522	00:00:11.595	696	1172,462	504,3356	0,5371773	0,6937721	447,9102	3,305398	0	1293,383	556,2171	0,3694381	0,7164931	460,9035	3,380579	0	30	1233	530						Untertest1.avi	0	880	547	72	111	1150	427	982	0	Content		1161	419	11595486	1578664604
11612	08:59:20.539	00:00:11.612	697	1158,579	510,0114	0,5362573	0,693328	447,8484	3,333247	0	1254,391	550,0256	0,3632902	0,7165232	432,3911	3,11851	0	30	1206	530						Untertest1.avi	0	880	547	72	111	1150	427	982	0	Content		1134	419	11612236	1578681354
11629	08:59:20.556	00:00:11.628	698	1172,595	511,5982	0,5354713	0,6926273	447,9372	3,298057	0	1275,468	544,2988	0,3641881	0,716329	441,2563	3,158554	0	30	1224	528						Untertest1.avi	0	880	547	72	111	1150	427	982	0	Content		1152	417	11628859	1578697977
11646	08:59:20.573	00:00:11.645	699	1155,703	517,5762	0,5347353	0,6923494	447,5178	3,419896	0	1272,401	536,4146	0,3634178	0,7159334	441,0027	3,128628	0	30	1214	527						Untertest1.avi	0	880	547	72	111	1150	427	982	0	Content		1142	416	11645741	1578714859
11662	08:59:20.589	00:00:11.661	700	1184,268	497,0619	0,5340343	0,6917434	447,1757	3,294272	0	1255,103	550,9257	0,3625552	0,715386	440,2961	3,225936	0	30	1220	524						Untertest1.avi	0	880	547	72	111	1150	427	982	0	Content		1148	413	11661982	1578731100
11679	08:59:20.606	00:00:11.678	701	1185,422	491,3865	0,5334326	0,6910844	447,7928	3,380178	0	1281,847	530,3456	0,3620151	0,7147546	441,0485	3,197238	0	30	1234	511						Untertest1.avi	0	880	547	72	111	1150	427	982	0	Content		1162	400	11678604	1578747722
11695	08:59:20.622	00:00:11.695	702	1164,208	493,086	0,5325209	0,6903495	447,2667	3,389604	0	1274,973	547,119	0,3615145	0,7141548	442,3849	3,273541	0	30	1220	520						Untertest1.avi	0	880	547	72	111	1150	427	982	0	Content		1148	409	11695105	1578764223
11712	08:59:20.639	00:00:11.712	703	1167,131	492,0792	0,5316241	0,6897544	447,3271	3,408296	0	1272,818	519,8146	0,3604957	0,7138772	441,8681	3,203062	0	30	1220	506						Untertest1.avi	0	880	547	72	111	1150	427	982	0	Content		1148	395	11712233	1578781351
11729	08:59:20.656	00:00:11.728	704	1163,571	497,7119	0,5306652	0,6889335	447,4146	3,423033	0	1282,108	520,345	0,3597518	0,7135147	442,778	3,284682	0	30	1223	509						Untertest1.avi	0	880	547	72	111	1150	427	982	0	Content		1151	398	11728971	1578798089
11746	08:59:20.673	00:00:11.745	705	1170,052	517,0267	0,529727	0,6879714	447,3198	3,447301	0	1262,745	535,6793	0,3581475	0,7130377	439,4829	3,252206	0	30	1216	526						Untertest1.avi	0	880	547	72	111	1150	427	982	0	Content		1144	415	11745602	1578814720
11762	08:59:20.689	00:00:11.761	706	1167,203	502,2354	0,5288216	0,6872998	447,3026	3,415791	0	1268,684	537,6392	0,3573863	0,7127563	439,7876	3,209691	0	30	1218	520						Untertest1.avi	0	880	547	72	111	1150	427	982	0	Content		1146	409	11761748	1578830866
11778	08:59:20.705	00:00:11.778	707	1169,375	506,9691	0,5281129	0,686347	447,2944	3,428737	0	1278,253	534,5405	0,3570755	0,7121959	441,8747	3,241811	0	30	1224	521						Untertest1.avi	0	880	547	72	111	1150	427	982	0	Content		1152	410	11778348	1578847466
11795	08:59:20.722	00:00:11.794	708	1181,76	496,5823	0,5275244	0,685783	447,3043	3,410323	0	1291,5	539,0229	0,3563581	0,7117077	441,1999	3,345605	0	30	1237	518						Untertest1.avi	0	880	547	72	111	1150	427	982	0	Content		1165	407	11794972	1578864090
11812	08:59:20.739	00:00:11.812	709	1195,119	497,3173	0,5271446	0,6851575	447,2431	3,428199	0	1283,439	535,9163	0,3563165	0,7115271	443,0173	3,345352	0	30	1239	517						Untertest1.avi	0	880	547	72	111	1150	427	982	0	Content		1167	406	11812219	1578881337
11829	08:59:20.756	00:00:11.828	710	1184,885	511,2258	0,5267298	0,684705	447,0119	3,446272	0	1290,971	551,3281	0,3556891	0,711399	442,2003	3,27252	0	30	1238	531						Untertest1.avi	0	880	547	72	111	1150	427	982	0	Content		1166	420	11828843	1578897961
11846	08:59:20.773	00:00:11.845	711	1179,928	510,9443	0,5262496	0,684128	447,0371	3,477146	0	1266,437	531,8658	0,3546205	0,7113541	439,2771	3,307893	0	30	1223	521						Untertest1.avi	0	880	547	72	111	1150	427	982	0	Content		1151	410	11845584	1578914702
11862	08:59:20.789	00:00:11.861	712	1193,817	531,7786	0,5256892	0,6847585	446,58	3,460143	0	1270,508	575,6736	0,3540578	0,7119172	438,9315	3,269498	0	30	1232	554						Untertest1.avi	0	880	547	72	111	1150	427	982	0	Content		1160	443	11861592	1578930710
11878	08:59:20.805	00:00:11.878	713	1186,396	615,1248	0,5248853	0,6863679	446,713	3,462072	0	1281,936	663,3634	0,3541543	0,7135042	441,2298	3,316167	0	31	1234	639						Untertest1.avi	0	880	547	72	111	1201	573	317	0	Content		1162	528	11878215	1578947333
11895	08:59:20.822	00:00:11.894	714	1181,035	672,8091	0,5240921	0,6872347	446,6556	3,509528	0	1271,222	712,5142	0,3535303	0,7143695	440,4194	3,316069	0	31	1226	693						Untertest1.avi	0	880	547	72	111	1201	573	317	0	Content		1154	582	11894840	1578963958
11912	08:59:20.839	00:00:11.912	715	1194,755	663,2664	0,5234056	0,6870654	446,4151	3,485951	0	1343,523	704,9429	0,355337	0,7141641	455,9105	3,452643	0	31	1269	684						Untertest1.avi	0	880	547	72	111	1201	573	317	0	Content		1197	573	11912090	1578981208
11928	08:59:20.855	00:00:11.928	716	1189,395	662,4744	0,5226358	0,6860593	446,3605	3,451814	0	1299,01	706,2319	0,3523606	0,7134781	442,1003	3,400101	0	31	1244	684						Untertest1.avi	0	880	547	72	111	1201	573	317	0	Content		1172	573	11928260	1578997378
11945	08:59:20.872	00:00:11.945	717	1188,311	658,432	0,5218921	0,6850677	446,5802	3,521656	0	1412,93	686,0974	0,3541459	0,7128161	456,0416	3,517433	0	31	1301	672						Untertest1.avi	0	880	547	72	111	1201	573	317	0	Content		1229	561	11945462	1579014580
11962	08:59:20.889	00:00:11.961	718	1213,958	669,1305	0,5209668	0,6835992	446,779	3,531805	0	1339,675	687,9373	0,352685	0,7118997	456,0058	3,476838	0	31	1277	679						Untertest1.avi	0	880	547	72	111	1201	573	317	0	Content		1205	568	11961960	1579031078
11979	08:59:20.906	00:00:11.978	719	1199,748	681,641	0,5199674	0,6823923	446,7507	3,486761	0	1327,779	688,5206	0,3519679	0,7109613	455,8817	3,404625	0	31	1264	685						Untertest1.avi	0	880	547	72	111	1201	573	317	0	Content		1192	574	11978718	1579047836
11995	08:59:20.922	00:00:11.995	720	1202,702	667,2444	0,5189047	0,6815012	446,5463	3,565579	0	1312,824	695,6735	0,3504221	0,7102562	455,6971	3,432385	0	31	1258	681						Untertest1.avi	0	880	547	72	111	1201	573	317	0	Content		1186	570	11995207	1579064325
12012	08:59:20.939	00:00:12.011	721	1201,493	659,8159	0,5178065	0,680383	446,8005	3,545405	0	1369,727	698,973	0,3495982	0,7092116	456,4958	3,481723	0	31	1286	679						Untertest1.avi	0	880	547	72	111	1201	573	317	0	Content		1214	568	12011831	1579080949
12028	08:59:20.955	00:00:12.028	722	1210,172	666,8787	0,5168284	0,6798365	446,6876	3,519111	0	1352,441	693,3415	0,3485141	0,7084752	456,4659	3,446318	0	31	1281	680						Untertest1.avi	0	880	547	72	111	1201	573	317	0	Content		1209	569	12028457	1579097575
12045	08:59:20.972	00:00:12.045	723	1194,756	666,4551	0,5158173	0,6794149	446,749	3,547273	0	1449,29	665,5739	0,3479412	0,7084115	456,772	3,426067	0	31	1322	666						Untertest1.avi	0	880	547	72	111	1201	573	317	0	Content		1250	555	12045210	1579114328
12062	08:59:20.989	00:00:12.061	724	1200,382	680,3898	0,5148812	0,6795399	446,7105	3,593698	0	1370,69	689,4836	0,34661	0,7085129	456,6056	3,417744	0	31	1286	685						Untertest1.avi	0	880	547	72	111	1201	573	317	0	Content		1214	574	12061830	1579130948
12078	08:59:21.005	00:00:12.078	725	1178,528	671,6674	0,5139945	0,6797421	446,663	3,524952	0	1392,446	690,2068	0,3461091	0,7087291	454,9828	3,431119	0	31	1285	681						Untertest1.avi	0	880	547	72	111	1201	573	317	0	Content		1213	570	12078458	1579147576
12095	08:59:21.022	00:00:12.095	726	1187,065	665,3257	0,5132321	0,6798691	446,6251	3,572822	0	1348,644	708,6436	0,3449844	0,7089773	456,3084	3,48169	0	31	1268	687						Untertest1.avi	0	880	547	72	111	1201	573	317	0	Content		1196	576	12095078	1579164196
12112	08:59:21.039	00:00:12.111	727	1193,667	670,8895	0,5124519	0,680051	446,8832	3,55878	0	1389,458	704,9218	0,3445337	0,7092675	454,8474	3,454584	0	31	1292	688						Untertest1.avi	0	880	547	72	111	1201	573	317	0	Content		1220	577	12111829	1579180947
12128	08:59:21.055	00:00:12.128	728	1214,023	675,4687	0,5118246	0,6802815	446,8846	3,569618	0	1368,741	705,5419	0,3436398	0,7096401	456,5528	3,48936	0	31	1291	691						Untertest1.avi	0	880	547	72	111	1201	573	317	0	Content		1219	580	12128453	1579197571
12145	08:59:21.072	00:00:12.145	729	1208,258	669,5998	0,5111761	0,6808066	446,798	3,586135	0	1289,886	712,5065	0,3407965	0,7101946	441,9771	3,332766	0	31	1249	691						Untertest1.avi	0	880	547	72	111	1201	573	317	0	Content		1177	580	12145199	1579214317
12162	08:59:21.089	00:00:12.161	730	1191,468	675,837	0,510531	0,6808413	447,0596	3,560644	0	1295,562	697,1575	0,3397652	0,7107457	439,7576	3,292642	0	31	1244	686						Untertest1.avi	0	880	547	72	111	1201	573	317	0	Content		1172	575	12161827	1579230945
12178	08:59:21.105	00:00:12.178	731	1197,098	677,3571	0,5099646	0,6817181	446,8859	3,56291	0	1314,683	712,0888	0,3398903	0,7113987	442,8847	3,373811	0	31	1256	695						Untertest1.avi	0	880	547	72	111	1201	573	317	0	Content		1184	584	12178449	1579247567
12195	08:59:21.122	00:00:12.195	732	1193,659	723,5807	0,5094672	0,6833137	446,7522	3,603481	0	1480,536	772,0296	0,3423476	0,7128781	456,0907	3,540096	0	32	1337	748						Untertest1.avi	0	880	547	72	111	1215	675	267	0	Content		1265	637	12195075	1579264193
12212	08:59:21.139	00:00:12.211	733	1190,508	761,8913	0,5087923	0,6839028	447,0059	3,596286	0	1377,653	798,5627	0,3415055	0,7135119	455,8098	3,493917	0	32	1284	780						Untertest1.avi	0	880	547	72	111	1215	675	267	0	Content		1212	669	12211823	1579280941
12228	08:59:21.155	00:00:12.228	734	1204,756	770,3135	0,5082722	0,6838819	447,1612	3,585126	0	1353,85	800,7501	0,3408687	0,7137321	455,6233	3,543559	0	32	1279	786						Untertest1.avi	0	880	547	72	111	1215	675	267	0	Content		1207	675	12228448	1579297566
12245	08:59:21.172	00:00:12.245	735	1193,464	774,7546	0,5076038	0,684172	447,1665	3,577323	0	1366,094	800,6618	0,3402428	0,7140109	456,2008	3,524981	0	32	1280	788						Untertest1.avi	0	880	547	72	111	1215	675	267	0	Content		1208	677	12245069	1579314187
12262	08:59:21.189	00:00:12.261	736	1194,503	756,6904	0,506951	0,6848733	447,3084	3,602501	0	1389,509	786,0591	0,3396873	0,7144011	456,6502	3,569347	0	32	1292	771						Untertest1.avi	0	880	547	72	111	1215	675	267	0	Content		1220	660	12261694	1579330812
12278	08:59:21.205	00:00:12.278	737	1185,112	760,9382	0,5065053	0,6848738	447,5014	3,586431	0	1408,745	794,8079	0,3391644	0,7146772	456,7179	3,552115	0	32	1297	778						Untertest1.avi	0	880	547	72	111	1215	675	267	0	Content		1225	667	12278443	1579347561
12295	08:59:21.222	00:00:12.295	738	1194,507	769,4683	0,5060261	0,6845215	447,5225	3,607882	0	1407,015	797,4279	0,3387497	0,7147663	456,7653	3,542092	0	32	1301	783						Untertest1.avi	0	880	547	72	111	1215	675	267	0	Content		1229	672	12295067	1579364185
12312	08:59:21.239	00:00:12.311	739	1195,733	777,197	0,5056432	0,6840675	447,7632	3,632998	0	1354,774	810,041	0,3382075	0,7147399	455,7975	3,50672	0	32	1275	794						Untertest1.avi	0	880	547	72	111	1215	675	267	0	Content		1203	683	12311695	1579380813
12328	08:59:21.255	00:00:12.328	740	1203,693	764,7479	0,5053294	0,6839765	447,8232	3,64334	0	1427,193	808,0087	0,338129	0,7148194	457,1645	3,566498	0	32	1315	786						Untertest1.avi	0	880	547	72	111	1215	675	267	0	Content		1243	675	12328440	1579397558
12345	08:59:21.272	00:00:12.345	741	1195,46	770,6827	0,5050588	0,6836042	447,8351	3,630106	0	1324,816	802,4666	0,337408	0,7147216	457,33	3,562219	0	32	1260	787						Untertest1.avi	0	880	547	72	111	1215	675	267	0	Content		1188	676	12345063	1579414181
12362	08:59:21.289	00:00:12.361	742	1196,662	782,9371	0,5048097	0,6833817	448,236	3,652904	0	1348,501	798,4807	0,3373479	0,7147471	456,0672	3,538155	0	32	1273	791						Untertest1.avi	0	880	547	72	111	1215	675	267	0	Content		1201	680	12361693	1579430811
12378	08:59:21.305	00:00:12.378	743	1200,747	776,5433	0,5046998	0,683751	448,3893	3,612623	0	1395,382	796,5743	0,3374788	0,7152369	457,3918	3,545304	0	32	1298	787						Untertest1.avi	0	880	547	72	111	1215	675	267	0	Content		1226	676	12378316	1579447434
12395	08:59:21.322	00:00:12.395	744	1187,353	781,9254	0,5045118	0,6841367	448,4886	3,647621	0	1425,714	794,8767	0,3373064	0,7159236	457,5351	3,556272	0	32	1307	788						Untertest1.avi	0	880	547	72	111	1215	675	267	0	Content		1235	677	12395064	1579464182
12412	08:59:21.339	00:00:12.411	745	1193,92	755,4214	0,5043368	0,6850533	448,6813	3,661382	0	1387,608	792,0211	0,3371029	0,716678	457,3483	3,578295	0	32	1291	774						Untertest1.avi	0	880	547	72	111	1215	675	267	0	Content		1219	663	12411692	1579480810
12428	08:59:21.355	00:00:12.428	746	1184,824	825,7817	0,5045323	0,686267	448,7887	3,669581	0	1312,833	864,1633	0,3373204	0,7181846	456,7821	3,53664	0	32	1249	845						Untertest1.avi	0	880	547	72	111	1215	675	267	0	Content		1177	734	12428314	1579497432
12445	08:59:21.372	00:00:12.444	747	1119,157	914,4709	0,5048949	0,6888202	448,8497	3,629042	0	878,2129	968,9288	0,3359455	0,7202266	444,3031	3,340601	0	32	999	942						Untertest1.avi	0	880	547	72	111	1215	675	267	0	Content		927	831	12444938	1579514056
12462	08:59:21.389	00:00:12.461	748	-1024	-768	-1	-1	-1	-1	4	-1024	-768	-1	-1	-1	-1	4		0	0						Untertest1.avi	0	880	547	72	111				0	Content		-72	-111	12461690	1579530808
12478	08:59:21.405	00:00:12.478	749	-1024	-768	-1	-1	-1	-1	4	-1024	-768	-1	-1	-1	-1	4		0	0						Untertest1.avi	0	880	547	72	111				0	Content		-72	-111	12478310	1579547428
12495	08:59:21.422	00:00:12.495	750	-1024	-768	-1	-1	-1	-1	4	-1024	-768	-1	-1	-1	-1	4		0	0						Untertest1.avi	0	880	547	72	111				0	Content		-72	-111	12495061	1579564179
12512	08:59:21.439	00:00:12.511	751	-1024	-768	-1	-1	-1	-1	4	-1024	-768	-1	-1	-1	-1	4		0	0						Untertest1.avi	0	880	547	72	111				0	Content		-72	-111	12511683	1579580801
12528	08:59:21.455	00:00:12.528	752	-1024	-768	-1	-1	-1	-1	4	-1024	-768	-1	-1	-1	-1	4		0	0						Untertest1.avi	0	880	547	72	111				0	Content		-72	-111	12528307	1579597425
12545	08:59:21.472	00:00:12.544	753	-1024	-768	-1	-1	-1	-1	4	-1024	-768	-1	-1	-1	-1	4		0	0						Untertest1.avi	0	880	547	72	111				0	Content		-72	-111	12544929	1579614047
12562	08:59:21.489	00:00:12.561	754	-1024	-768	-1	-1	-1	-1	4	-1024	-768	-1	-1	-1	-1	4		0	0						Untertest1.avi	0	880	547	72	111				0	Content		-72	-111	12561556	1579630674
12578	08:59:21.505	00:00:12.578	755	-1024	-768	-1	-1	-1	-1	4	-1024	-768	-1	-1	-1	-1	4		0	0						Untertest1.avi	0	880	547	72	111				0	Content		-72	-111	12578303	1579647421
12595	08:59:21.522	00:00:12.594	756	-1024	-768	-1	-1	-1	-1	4	-1024	-768	-1	-1	-1	-1	4		0	0						Untertest1.avi	0	880	547	72	111				0	Content		-72	-111	12594925	1579664043
12612	08:59:21.539	00:00:12.611	757	-1024	-768	-1	-1	-1	-1	4	-1024	-768	-1	-1	-1	-1	4		0	0						Untertest1.avi	0	880	547	72	111				0	Content		-72	-111	12611552	1579680670
12628	08:59:21.555	00:00:12.628	758	-1024	-768	-1	-1	-1	-1	4	-1024	-768	-1	-1	-1	-1	4		0	0						Untertest1.avi	0	880	547	72	111				0	Content		-72	-111	12628300	1579697418
12645	08:59:21.572	00:00:12.644	759	-1024	-768	-1	-1	-1	-1	4	-1024	-768	-1	-1	-1	-1	4		0	0						Untertest1.avi	0	880	547	72	111				0	Content		-72	-111	12644989	1579714107
12662	08:59:21.589	00:00:12.661	760	-1024	-768	-1	-1	-1	-1	4	-1024	-768	-1	-1	-1	-1	4		0	0						Untertest1.avi	0	880	547	72	111				0	Content		-72	-111	12661581	1579730699
12678	08:59:21.605	00:00:12.678	761	-1024	-768	-1	-1	-1	-1	4	-1024	-768	-1	-1	-1	-1	4		0	0						Untertest1.avi	0	880	547	72	111				0	Content		-72	-111	12678171	1579747289
12695	08:59:21.622	00:00:12.694	762	-1024	-768	-1	-1	-1	-1	4	-1024	-768	-1	-1	-1	-1	4		0	0						Untertest1.avi	0	880	547	72	111				0	Content		-72	-111	12694920	1579764038
12712	08:59:21.639	00:00:12.712	763	-1024	-768	-1	-1	-1	-1	4	-1024	-768	-1	-1	-1	-1	4		0	0						Untertest1.avi	0	880	547	72	111				0	Content		-72	-111	12712168	1579781286
12728	08:59:21.655	00:00:12.727	764	-1024	-768	-1	-1	-1	-1	4	-1024	-768	-1	-1	-1	-1	4		0	0						Untertest1.avi	0	880	547	72	111				0	Content		-72	-111	12727667	1579796785
12745	08:59:21.672	00:00:12.744	765	-1024	-768	-1	-1	-1	-1	4	-1024	-768	-1	-1	-1	-1	4		0	0						Untertest1.avi	0	880	547	72	111				0	Content		-72	-111	12744788	1579813906
12761	08:59:21.688	00:00:12.761	766	-1024	-768	-1	-1	-1	-1	4	-1024	-768	-1	-1	-1	-1	4		0	0						Untertest1.avi	0	880	547	72	111				0	Content		-72	-111	12761039	1579830157
12778	08:59:21.705	00:00:12.777	767	-1024	-768	-1	-1	-1	-1	4	-1024	-768	-1	-1	-1	-1	4		0	0						Untertest1.avi	0	880	547	72	111				0	Content		-72	-111	12777661	1579846779
12794	08:59:21.721	00:00:12.794	768	-1024	-768	-1	-1	-1	-1	4	-1024	-768	-1	-1	-1	-1	4		0	0						Untertest1.avi	0	880	547	72	111				0	Content		-72	-111	12794283	1579863401
12811	08:59:21.738	00:00:12.810	769	-1024	-768	-1	-1	-1	-1	4	-1024	-768	-1	-1	-1	-1	4		0	0						Untertest1.avi	0	880	547	72	111				0	Content		-72	-111	12810905	1579880023
12828	08:59:21.755	00:00:12.827	770	-1024	-768	-1	-1	-1	-1	4	-1024	-768	-1	-1	-1	-1	4		0	0						Untertest1.avi	0	880	547	72	111				0	Content		-72	-111	12827974	1579897092
12845	08:59:21.772	00:00:12.845	771	-1024	-768	-1	-1	-1	-1	4	-1024	-768	-1	-1	-1	-1	4		0	0						Untertest1.avi	0	880	547	72	111				0	Content		-72	-111	12845347	1579914465
12863	08:59:21.790	00:00:12.862	772	-1024	-768	-1	-1	-1	-1	4	-1024	-768	-1	-1	-1	-1	4		0	0						Untertest1.avi	0	880	547	72	111				0	Content		-72	-111	12862606	1579931724
12878	08:59:21.805	00:00:12.877	773	-1024	-768	-1	-1	-1	-1	4	-1024	-768	-1	-1	-1	-1	4		0	0						Untertest1.avi	0	880	547	72	111				0	Content		-72	-111	12877525	1579946643
12894	08:59:21.821	00:00:12.894	774	-1024	-768	-1	-1	-1	-1	4	-1024	-768	-1	-1	-1	-1	4		0	0						Untertest1.avi	0	880	547	72	111				0	Content		-72	-111	12894148	1579963266
12911	08:59:21.838	00:00:12.910	775	-1024	-768	-1	-1	-1	-1	4	-1024	-768	-1	-1	-1	-1	4		0	0						Untertest1.avi	0	880	547	72	111				0	Content		-72	-111	12910898	1579980016
12928	08:59:21.855	00:00:12.927	776	-1024	-768	-1	-1	-1	-1	4	-1024	-768	-1	-1	-1	-1	4		0	0						Untertest1.avi	0	880	547	72	111				0	Content		-72	-111	12927522	1579996640
12944	08:59:21.871	00:00:12.944	777	-1024	-768	-1	-1	-1	-1	4	-1024	-768	-1	-1	-1	-1	4		0	0						Untertest1.avi	0	880	547	72	111				0	Content		-72	-111	12944145	1580013263
12961	08:59:21.888	00:00:12.960	778	-1024	-768	-1	-1	-1	-1	4	-1024	-768	-1	-1	-1	-1	4		0	0						Untertest1.avi	0	880	547	72	111				0	Content		-72	-111	12960768	1580029886
12978	08:59:21.905	00:00:12.977	779	-1024	-768	-1	-1	-1	-1	4	-1024	-768	-1	-1	-1	-1	4		0	0						Untertest1.avi	0	880	547	72	111				0	Content		-72	-111	12977962	1580047080
12995	08:59:21.922	00:00:12.995	780	-1024	-768	-1	-1	-1	-1	4	-1024	-768	-1	-1	-1	-1	4		0	0						Untertest1.avi	0	880	547	72	111				0	Content		-72	-111	12995335	1580064453
13013	08:59:21.940	00:00:13.012	781	-1024	-768	-1	-1	-1	-1	4	-1024	-768	-1	-1	-1	-1	4		0	0						Untertest1.avi	0	880	547	72	111				0	Content		-72	-111	13012588	1580081706
13027	08:59:21.954	00:00:13.027	782	-1024	-768	-1	-1	-1	-1	4	-1024	-768	-1	-1	-1	-1	4		0	0						Untertest1.avi	0	880	547	72	111				0	Content		-72	-111	13027386	1580096504
13044	08:59:21.971	00:00:13.044	783	-1024	-768	-1	-1	-1	-1	4	-1024	-768	-1	-1	-1	-1	4		0	0						Untertest1.avi	0	880	547	72	111				0	Content		-72	-111	13044135	1580113253
13061	08:59:21.988	00:00:13.060	784	-1024	-768	-1	-1	-1	-1	4	-1024	-768	-1	-1	-1	-1	4		0	0						Untertest1.avi	0	880	547	72	111				0	Content		-72	-111	13060755	1580129873
13077	08:59:22.004	00:00:13.077	785	-1024	-768	-1	-1	-1	-1	4	-1024	-768	-1	-1	-1	-1	4		0	0						Untertest1.avi	0	880	547	72	111				0	Content		-72	-111	13077378	1580146496
13094	08:59:22.021	00:00:13.094	786	-1024	-768	-1	-1	-1	-1	4	-1024	-768	-1	-1	-1	-1	4		0	0						Untertest1.avi	0	880	547	72	111				0	Content		-72	-111	13094002	1580163120
13111	08:59:22.038	00:00:13.110	787	-1024	-768	-1	-1	-1	-1	4	-1024	-768	-1	-1	-1	-1	4		0	0						Untertest1.avi	0	880	547	72	111				0	Content		-72	-111	13110626	1580179744
13128	08:59:22.055	00:00:13.127	788	-1024	-768	-1	-1	-1	-1	4	-1024	-768	-1	-1	-1	-1	4		0	0						Untertest1.avi	0	880	547	72	111				0	Content		-72	-111	13127819	1580196937
13145	08:59:22.072	00:00:13.145	789	-1024	-768	-1	-1	-1	-1	4	-1024	-768	-1	-1	-1	-1	4		0	0						Untertest1.avi	0	880	547	72	111				0	Content		-72	-111	13145193	1580214311
13162	08:59:22.089	00:00:13.162	790	-1024	-768	-1	-1	-1	-1	4	-1024	-768	-1	-1	-1	-1	4		0	0						Untertest1.avi	0	880	547	72	111				0	Content		-72	-111	13162440	1580231558
13177	08:59:22.104	00:00:13.177	791	-1024	-768	-1	-1	-1	-1	4	-1024	-768	-1	-1	-1	-1	4		0	0						Untertest1.avi	0	880	547	72	111				0	Content		-72	-111	13177368	1580246486
13194	08:59:22.121	00:00:13.193	792	-1024	-768	-1	-1	-1	-1	4	-1024	-768	-1	-1	-1	-1	4		0	0						Untertest1.avi	0	880	547	72	111				0	Content		-72	-111	13193993	1580263111
13211	08:59:22.138	00:00:13.210	793	-1024	-768	-1	-1	-1	-1	4	-1024	-768	-1	-1	-1	-1	4		0	0						Untertest1.avi	0	880	547	72	111				0	Content		-72	-111	13210740	1580279858
13227	08:59:22.154	00:00:13.227	794	-1024	-768	-1	-1	-1	-1	4	-1024	-768	-1	-1	-1	-1	4		0	0						Untertest1.avi	0	880	547	72	111				0	Content		-72	-111	13227239	1580296357
13244	08:59:22.171	00:00:13.243	795	-1024	-768	-1	-1	-1	-1	4	-1024	-768	-1	-1	-1	-1	4		0	0						Untertest1.avi	0	880	547	72	111				0	Content		-72	-111	13243987	1580313105
13261	08:59:22.188	00:00:13.260	796	-1024	-768	-1	-1	-1	-1	4	-1024	-768	-1	-1	-1	-1	4		0	0						Untertest1.avi	0	880	547	72	111				0	Content		-72	-111	13260609	1580329727
13278	08:59:22.205	00:00:13.277	797	-1024	-768	-1	-1	-1	-1	4	-1024	-768	-1	-1	-1	-1	4		0	0						Untertest1.avi	0	880	547	72	111				0	Content		-72	-111	13277677	1580346795
13295	08:59:22.222	00:00:13.295	798	-1024	-768	-1	-1	-1	-1	4	-1024	-768	-1	-1	-1	-1	4		0	0						Untertest1.avi	0	880	547	72	111				0	Content		-72	-111	13295051	1580364169
13312	08:59:22.239	00:00:13.312	799	-1024	-768	-1	-1	-1	-1	4	-1024	-768	-1	-1	-1	-1	4		0	0						Untertest1.avi	0	880	547	72	111				0	Content		-72	-111	13312300	1580381418
13327	08:59:22.254	00:00:13.327	800	-1024	-768	-1	-1	-1	-1	4	-1024	-768	-1	-1	-1	-1	4		0	0						Untertest1.avi	0	880	547	72	111				0	Content		-72	-111	13327227	1580396345
13344	08:59:22.271	00:00:13.343	801	-1024	-768	-1	-1	-1	-1	4	-1024	-768	-1	-1	-1	-1	4		0	0						Untertest1.avi	0	880	547	72	111				0	Content		-72	-111	13343851	1580412969
13361	08:59:22.288	00:00:13.360	802	-1024	-768	-1	-1	-1	-1	4	-1024	-768	-1	-1	-1	-1	4		0	0						Untertest1.avi	0	880	547	72	111				0	Content		-72	-111	13360601	1580429719
13377	08:59:22.304	00:00:13.377	803	-1024	-768	-1	-1	-1	-1	4	-1024	-768	-1	-1	-1	-1	4		0	0						Untertest1.avi	0	880	547	72	111				0	Content		-72	-111	13377223	1580446341
13394	08:59:22.321	00:00:13.393	804	-1024	-768	-1	-1	-1	-1	4	-1024	-768	-1	-1	-1	-1	4		0	0						Untertest1.avi	0	880	547	72	111				0	Content		-72	-111	13393845	1580462963
13410	08:59:22.337	00:00:13.410	805	-1024	-768	-1	-1	-1	-1	4	-1024	-768	-1	-1	-1	-1	4		0	0						Untertest1.avi	0	880	547	72	111				0	Content		-72	-111	13410469	1580479587
13428	08:59:22.355	00:00:13.427	806	-1024	-768	-1	-1	-1	-1	4	-1024	-768	-1	-1	-1	-1	4		0	0						Untertest1.avi	0	880	547	72	111				0	Content		-72	-111	13427661	1580496779
13445	08:59:22.372	00:00:13.445	807	-1024	-768	-1	-1	-1	-1	4	-1024	-768	-1	-1	-1	-1	4		0	0						Untertest1.avi	0	880	547	72	111				0	Content		-72	-111	13445035	1580514153
13462	08:59:22.389	00:00:13.462	808	-1024	-768	-1	-1	-1	-1	4	-1024	-768	-1	-1	-1	-1	4		0	0						Untertest1.avi	0	880	547	72	111				0	Content		-72	-111	13462279	1580531397
13477	08:59:22.404	00:00:13.477	809	-1024	-768	-1	-1	-1	-1	4	-1024	-768	-1	-1	-1	-1	4		0	0						Untertest1.avi	0	880	547	72	111				0	Content		-72	-111	13477087	1580546205
13494	08:59:22.421	00:00:13.493	810	-1024	-768	-1	-1	-1	-1	4	-1024	-768	-1	-1	-1	-1	4		0	0						Untertest1.avi	0	880	547	72	111				0	Content		-72	-111	13493835	1580562953
13510	08:59:22.437	00:00:13.510	811	-1024	-768	-1	-1	-1	-1	4	-1024	-768	-1	-1	-1	-1	4		0	0						Untertest1.avi	0	880	547	72	111				0	Content		-72	-111	13510460	1580579578
13527	08:59:22.454	00:00:13.527	812	-1024	-768	-1	-1	-1	-1	4	-1024	-768	-1	-1	-1	-1	4		0	0						Untertest1.avi	0	880	547	72	111				0	Content		-72	-111	13527080	1580596198
13544	08:59:22.471	00:00:13.543	813	-1024	-768	-1	-1	-1	-1	4	-1024	-768	-1	-1	-1	-1	4		0	0						Untertest1.avi	0	880	547	72	111				0	Content		-72	-111	13543706	1580612824
13560	08:59:22.487	00:00:13.560	814	-1024	-768	-1	-1	-1	-1	4	-1024	-768	-1	-1	-1	-1	4		0	0						Untertest1.avi	0	880	547	72	111				0	Content		-72	-111	13560331	1580629449
13578	08:59:22.505	00:00:13.577	815	-1024	-768	-1	-1	-1	-1	4	-1024	-768	-1	-1	-1	-1	4		0	0						Untertest1.avi	0	880	547	72	111				0	Content		-72	-111	13577521	1580646639
13595	08:59:22.522	00:00:13.594	816	-1024	-768	-1	-1	-1	-1	4	-1024	-768	-1	-1	-1	-1	4		0	0						Untertest1.avi	0	880	547	72	111				0	Content		-72	-111	13594892	1580664010
13612	08:59:22.539	00:00:13.612	817	-1024	-768	-1	-1	-1	-1	4	-1024	-768	-1	-1	-1	-1	4		0	0						Untertest1.avi	0	880	547	72	111				0	Content		-72	-111	13612140	1580681258
13627	08:59:22.554	00:00:13.626	818	-1024	-768	-1	-1	-1	-1	4	-1024	-768	-1	-1	-1	-1	4		0	0						Untertest1.avi	0	880	547	72	111				0	Content		-72	-111	13626943	1580696061
13644	08:59:22.571	00:00:13.643	819	-1024	-768	-1	-1	-1	-1	4	-1024	-768	-1	-1	-1	-1	4		0	0						Untertest1.avi	0	880	547	72	111				0	Content		-72	-111	13643691	1580712809
13660	08:59:22.587	00:00:13.660	820	-1024	-768	-1	-1	-1	-1	4	-1024	-768	-1	-1	-1	-1	4		0	0						Untertest1.avi	0	880	547	72	111				0	Content		-72	-111	13660311	1580729429
13677	08:59:22.604	00:00:13.676	821	-1024	-768	-1	-1	-1	-1	4	-1024	-768	-1	-1	-1	-1	4		0	0						Untertest1.avi	0	880	547	72	111				0	Content		-72	-111	13676937	1580746055
13694	08:59:22.621	00:00:13.693	822	-1024	-768	-1	-1	-1	-1	4	-1024	-768	-1	-1	-1	-1	4		0	0						Untertest1.avi	0	880	547	72	111				0	Content		-72	-111	13693559	1580762677
13710	08:59:22.637	00:00:13.710	823	-1024	-768	-1	-1	-1	-1	4	-1024	-768	-1	-1	-1	-1	4		0	0						Untertest1.avi	0	880	547	72	111				0	Content		-72	-111	13710309	1580779427
13727	08:59:22.654	00:00:13.727	824	-1024	-768	-1	-1	-1	-1	4	-1024	-768	-1	-1	-1	-1	4		0	0						Untertest1.avi	0	880	547	72	111				0	Content		-72	-111	13727374	1580796492
13745	08:59:22.672	00:00:13.744	825	-1024	-768	-1	-1	-1	-1	4	-1024	-768	-1	-1	-1	-1	4		0	0						Untertest1.avi	0	880	547	72	111				0	Content		-72	-111	13744748	1580813866
13762	08:59:22.689	00:00:13.761	826	-1024	-768	-1	-1	-1	-1	4	-1024	-768	-1	-1	-1	-1	4		0	0						Untertest1.avi	0	880	547	72	111				0	Content		-72	-111	13761994	1580831112
13777	08:59:22.704	00:00:13.776	827	-1024	-768	-1	-1	-1	-1	4	-1024	-768	-1	-1	-1	-1	4		0	0						Untertest1.avi	0	880	547	72	111				0	Content		-72	-111	13776924	1580846042
13794	08:59:22.721	00:00:13.793	828	-1024	-768	-1	-1	-1	-1	4	-1024	-768	-1	-1	-1	-1	4		0	0						Untertest1.avi	0	880	547	72	111				0	Content		-72	-111	13793546	1580862664
13810	08:59:22.737	00:00:13.810	829	-1024	-768	-1	-1	-1	-1	4	-1024	-768	-1	-1	-1	-1	4		0	0						Untertest1.avi	0	880	547	72	111				0	Content		-72	-111	13810292	1580879410
13827	08:59:22.754	00:00:13.826	830	-1024	-768	-1	-1	-1	-1	4	-1024	-768	-1	-1	-1	-1	4		0	0						Untertest1.avi	0	880	547	72	111				0	Content		-72	-111	13826917	1580896035
13844	08:59:22.771	00:00:13.843	831	-1024	-768	-1	-1	-1	-1	4	-1024	-768	-1	-1	-1	-1	4		0	0						Untertest1.avi	0	880	547	72	111				0	Content		-72	-111	13843536	1580912654
13860	08:59:22.787	00:00:13.860	832	-1024	-768	-1	-1	-1	-1	4	-1024	-768	-1	-1	-1	-1	4		0	0						Untertest1.avi	0	880	547	72	111				0	Content		-72	-111	13860161	1580929279
13877	08:59:22.804	00:00:13.877	833	-1024	-768	-1	-1	-1	-1	4	-1024	-768	-1	-1	-1	-1	4		0	0						Untertest1.avi	0	880	547	72	111				0	Content		-72	-111	13877356	1580946474
13895	08:59:22.822	00:00:13.894	834	-1024	-768	-1	-1	-1	-1	4	-1024	-768	-1	-1	-1	-1	4		0	0						Untertest1.avi	0	880	547	72	111				0	Content		-72	-111	13894601	1580963719
13912	08:59:22.839	00:00:13.911	835	-1024	-768	-1	-1	-1	-1	4	-1024	-768	-1	-1	-1	-1	4		0	0						Untertest1.avi	0	880	547	72	111				0	Content		-72	-111	13911975	1580981093
13927	08:59:22.854	00:00:13.926	836	-1024	-768	-1	-1	-1	-1	4	-1024	-768	-1	-1	-1	-1	4		0	0						Untertest1.avi	0	880	547	72	111				0	Content		-72	-111	13926777	1580995895
13944	08:59:22.871	00:00:13.943	837	-1024	-768	-1	-1	-1	-1	4	-1024	-768	-1	-1	-1	-1	4		0	0						Untertest1.avi	0	880	547	72	111				0	Content		-72	-111	13943526	1581012644
13960	08:59:22.887	00:00:13.960	838	-1024	-768	-1	-1	-1	-1	4	-1024	-768	-1	-1	-1	-1	4		0	0						Untertest1.avi	0	880	547	72	111				0	Content		-72	-111	13960148	1581029266
13977	08:59:22.904	00:00:13.976	839	-1024	-768	-1	-1	-1	-1	4	-1024	-768	-1	-1	-1	-1	4		0	0						Untertest1.avi	0	880	547	72	111				0	Content		-72	-111	13976770	1581045888
13993	08:59:22.920	00:00:13.993	840	-1024	-768	-1	-1	-1	-1	4	-1024	-768	-1	-1	-1	-1	4		0	0						Untertest1.avi	0	880	547	72	111				0	Content		-72	-111	13993401	1581062519
14010	08:59:22.937	00:00:14.010	841	-1024	-768	-1	-1	-1	-1	4	-1024	-768	-1	-1	-1	-1	4		0	0						Untertest1.avi	0	880	547	72	111				0	Content		-72	-111	14010015	1581079133
14027	08:59:22.954	00:00:14.027	842	-1024	-768	-1	-1	-1	-1	4	-1024	-768	-1	-1	-1	-1	4		0	0						Untertest1.avi	0	880	547	72	111				0	Content		-72	-111	14027207	1581096325
14045	08:59:22.972	00:00:14.044	843	-1024	-768	-1	-1	-1	-1	4	-1024	-768	-1	-1	-1	-1	4		0	0						Untertest1.avi	0	880	547	72	111				0	Content		-72	-111	14044579	1581113697
14062	08:59:22.989	00:00:14.061	844	-1024	-768	-1	-1	-1	-1	4	-1024	-768	-1	-1	-1	-1	4		0	0						Untertest1.avi	0	880	547	72	111				0	Content		-72	-111	14061829	1581130947
14077	08:59:23.004	00:00:14.076	845	-1024	-768	-1	-1	-1	-1	4	-1024	-768	-1	-1	-1	-1	4		0	0						Untertest1.avi	0	880	547	72	111				0	Content		-72	-111	14076636	1581145754
14093	08:59:23.020	00:00:14.093	846	-1024	-768	-1	-1	-1	-1	4	-1024	-768	-1	-1	-1	-1	4		0	0						Untertest1.avi	0	880	547	72	111				0	Content		-72	-111	14093395	1581162513
14110	08:59:23.037	00:00:14.110	847	-1024	-768	-1	-1	-1	-1	4	-1024	-768	-1	-1	-1	-1	4		0	0						Untertest1.avi	0	880	547	72	111				0	Content		-72	-111	14110007	1581179125
14127	08:59:23.054	00:00:14.126	848	-1024	-768	-1	-1	-1	-1	4	-1024	-768	-1	-1	-1	-1	4		0	0						Untertest1.avi	0	880	547	72	111				0	Content		-72	-111	14126629	1581195747
14143	08:59:23.070	00:00:14.143	849	-1024	-768	-1	-1	-1	-1	4	-1024	-768	-1	-1	-1	-1	4		0	0						Untertest1.avi	0	880	547	72	111				0	Content		-72	-111	14143254	1581212372
14160	08:59:23.087	00:00:14.159	850	-1024	-768	-1	-1	-1	-1	4	-1024	-768	-1	-1	-1	-1	4		0	0						Untertest1.avi	0	880	547	72	111				0	Content		-72	-111	14159877	1581228995
14177	08:59:23.104	00:00:14.177	851	-1024	-768	-1	-1	-1	-1	4	-1024	-768	-1	-1	-1	-1	4		0	0						Untertest1.avi	0	880	547	72	111				0	Content		-72	-111	14177070	1581246188
14194	08:59:23.121	00:00:14.194	852	-1024	-768	-1	-1	-1	-1	4	-1024	-768	-1	-1	-1	-1	4		0	0						Untertest1.avi	0	880	547	72	111				0	Content		-72	-111	14194443	1581263561
14212	08:59:23.139	00:00:14.211	853	-1024	-768	-1	-1	-1	-1	4	-1024	-768	-1	-1	-1	-1	4		0	0						Untertest1.avi	0	880	547	72	111				0	Content		-72	-111	14211690	1581280808
14227	08:59:23.154	00:00:14.226	854	-1024	-768	-1	-1	-1	-1	4	-1024	-768	-1	-1	-1	-1	4		0	0						Untertest1.avi	0	880	547	72	111				0	Content		-72	-111	14226618	1581295736
14243	08:59:23.170	00:00:14.243	855	-1024	-768	-1	-1	-1	-1	4	-1024	-768	-1	-1	-1	-1	4		0	0						Untertest1.avi	0	880	547	72	111				0	Content		-72	-111	14243240	1581312358
14260	08:59:23.187	00:00:14.259	856	-1024	-768	-1	-1	-1	-1	4	-1024	-768	-1	-1	-1	-1	4		0	0						Untertest1.avi	0	880	547	72	111				0	Content		-72	-111	14259987	1581329105
14277	08:59:23.204	00:00:14.276	857	-1024	-768	-1	-1	-1	-1	4	-1024	-768	-1	-1	-1	-1	4		0	0						Untertest1.avi	0	880	547	72	111				0	Content		-72	-111	14276611	1581345729
14293	08:59:23.220	00:00:14.293	858	-1024	-768	-1	-1	-1	-1	4	-1024	-768	-1	-1	-1	-1	4		0	0						Untertest1.avi	0	880	547	72	111				0	Content		-72	-111	14293235	1581362353
14310	08:59:23.237	00:00:14.309	859	-1024	-768	-1	-1	-1	-1	4	-1024	-768	-1	-1	-1	-1	4		0	0						Untertest1.avi	0	880	547	72	111				0	Content		-72	-111	14309857	1581378975
14327	08:59:23.254	00:00:14.327	860	-1024	-768	-1	-1	-1	-1	4	-1024	-768	-1	-1	-1	-1	4		0	0						Untertest1.avi	0	880	547	72	111				0	Content		-72	-111	14327051	1581396169
14344	08:59:23.271	00:00:14.344	861	-1024	-768	-1	-1	-1	-1	4	-1024	-768	-1	-1	-1	-1	4		0	0						Untertest1.avi	0	880	547	72	111				0	Content		-72	-111	14344296	1581413414
14362	08:59:23.289	00:00:14.361	862	-1024	-768	-1	-1	-1	-1	4	-1024	-768	-1	-1	-1	-1	4		0	0						Untertest1.avi	0	880	547	72	111				0	Content		-72	-111	14361542	1581430660
14376	08:59:23.303	00:00:14.376	863	-1024	-768	-1	-1	-1	-1	4	-1024	-768	-1	-1	-1	-1	4		0	0						Untertest1.avi	0	880	547	72	111				0	Content		-72	-111	14376470	1581445588
14393	08:59:23.320	00:00:14.393	864	-1024	-768	-1	-1	-1	-1	4	-1024	-768	-1	-1	-1	-1	4		0	0						Untertest1.avi	0	880	547	72	111				0	Content		-72	-111	14393093	1581462211
14410	08:59:23.337	00:00:14.409	865	-1024	-768	-1	-1	-1	-1	4	-1024	-768	-1	-1	-1	-1	4		0	0						Untertest1.avi	0	880	547	72	111				0	Content		-72	-111	14409841	1581478959
14426	08:59:23.353	00:00:14.426	866	-1024	-768	-1	-1	-1	-1	4	-1024	-768	-1	-1	-1	-1	4		0	0						Untertest1.avi	0	880	547	72	111				0	Content		-72	-111	14426465	1581495583
14443	08:59:23.370	00:00:14.443	867	-1024	-768	-1	-1	-1	-1	4	-1024	-768	-1	-1	-1	-1	4		0	0						Untertest1.avi	0	880	547	72	111				0	Content		-72	-111	14443087	1581512205
14460	08:59:23.387	00:00:14.459	868	-1024	-768	-1	-1	-1	-1	4	-1024	-768	-1	-1	-1	-1	4		0	0						Untertest1.avi	0	880	547	72	111				0	Content		-72	-111	14459710	1581528828
14477	08:59:23.404	00:00:14.476	869	-1024	-768	-1	-1	-1	-1	4	-1024	-768	-1	-1	-1	-1	4		0	0						Untertest1.avi	0	880	547	72	111				0	Content		-72	-111	14476879	1581545997
14494	08:59:23.421	00:00:14.494	870	-1024	-768	-1	-1	-1	-1	4	-1024	-768	-1	-1	-1	-1	4		0	0						Untertest1.avi	0	880	547	72	111				0	Content		-72	-111	14494003	1581563121
14511	08:59:23.438	00:00:14.510	871	-1024	-768	-1	-1	-1	-1	4	-1024	-768	-1	-1	-1	-1	4		0	0						Untertest1.avi	0	880	547	72	111				0	Content		-72	-111	14510670	1581579788
14527	08:59:23.454	00:00:14.527	872	-1024	-768	-1	-1	-1	-1	4	-1024	-768	-1	-1	-1	-1	4		0	0						Untertest1.avi	0	880	547	72	111				0	Content		-72	-111	14527338	1581596456
14544	08:59:23.471	00:00:14.543	873	-1024	-768	-1	-1	-1	-1	4	-1024	-768	-1	-1	-1	-1	4		0	0						Untertest1.avi	0	880	547	72	111				0	Content		-72	-111	14543723	1581612841
14560	08:59:23.487	00:00:14.560	874	-1024	-768	-1	-1	-1	-1	4	-1024	-768	-1	-1	-1	-1	4		0	0						Untertest1.avi	0	880	547	72	111				0	Content		-72	-111	14560390	1581629508
14577	08:59:23.504	00:00:14.577	875	-1024	-768	-1	-1	-1	-1	4	-1024	-768	-1	-1	-1	-1	4		0	0						Untertest1.avi	0	880	547	72	111				0	Content		-72	-111	14577057	1581646175
14594	08:59:23.521	00:00:14.593	876	-1024	-768	-1	-1	-1	-1	4	-1024	-768	-1	-1	-1	-1	4		0	0						Untertest1.avi	0	880	547	72	111				0	Content		-72	-111	14593725	1581662843
14610	08:59:23.537	00:00:14.609	877	-1024	-768	-1	-1	-1	-1	4	-1024	-768	-1	-1	-1	-1	4		0	0						Untertest1.avi	0	880	547	72	111				0	Content		-72	-111	14609617	1581678735
14626	08:59:23.553	00:00:14.626	878	-1024	-768	-1	-1	-1	-1	4	-1024	-768	-1	-1	-1	-1	4		0	0						Untertest1.avi	0	880	547	72	111				0	Content		-72	-111	14626238	1581695356
14643	08:59:23.570	00:00:14.642	879	-1024	-768	-1	-1	-1	-1	4	-1024	-768	-1	-1	-1	-1	4		0	0						Untertest1.avi	0	880	547	72	111				0	Content		-72	-111	14642984	1581712102
14660	08:59:23.587	00:00:14.659	880	-1024	-768	-1	-1	-1	-1	4	-1024	-768	-1	-1	-1	-1	4		0	0						Untertest1.avi	0	880	547	72	111				0	Content		-72	-111	14659607	1581728725
14676	08:59:23.603	00:00:14.676	881	-1024	-768	-1	-1	-1	-1	4	-1024	-768	-1	-1	-1	-1	4		0	0						Untertest1.avi	0	880	547	72	111				0	Content		-72	-111	14676275	1581745393
14693	08:59:23.620	00:00:14.692	882	-1024	-768	-1	-1	-1	-1	4	-1024	-768	-1	-1	-1	-1	4		0	0						Untertest1.avi	0	880	547	72	111				0	Content		-72	-111	14692925	1581762043
14710	08:59:23.637	00:00:14.709	883	-1024	-768	-1	-1	-1	-1	4	-1024	-768	-1	-1	-1	-1	4		0	0						Untertest1.avi	0	880	547	72	111				0	Content		-72	-111	14709592	1581778710
14726	08:59:23.653	00:00:14.726	884	-1024	-768	-1	-1	-1	-1	4	-1024	-768	-1	-1	-1	-1	4		0	0						Untertest1.avi	0	880	547	72	111				0	Content		-72	-111	14726260	1581795378
14743	08:59:23.670	00:00:14.743	885	-1024	-768	-1	-1	-1	-1	4	-1024	-768	-1	-1	-1	-1	4		0	0						Untertest1.avi	0	880	547	72	111				0	Content		-72	-111	14743087	1581812205
14760	08:59:23.687	00:00:14.759	886	-1024	-768	-1	-1	-1	-1	4	-1024	-768	-1	-1	-1	-1	4		0	0						Untertest1.avi	0	880	547	72	111				0	Content		-72	-111	14759754	1581828872
14776	08:59:23.703	00:00:14.776	887	-1024	-768	-1	-1	-1	-1	4	-1024	-768	-1	-1	-1	-1	4		0	0						Untertest1.avi	0	880	547	72	111				0	Content		-72	-111	14776421	1581845539
14794	08:59:23.721	00:00:14.793	888	-1024	-768	-1	-1	-1	-1	4	-1024	-768	-1	-1	-1	-1	4		0	0						Untertest1.avi	0	880	547	72	111				0	Content		-72	-111	14793574	1581862692
14810	08:59:23.737	00:00:14.810	889	-1024	-768	-1	-1	-1	-1	4	-1024	-768	-1	-1	-1	-1	4		0	0						Untertest1.avi	0	880	547	72	111				0	Content		-72	-111	14810241	1581879359
14827	08:59:23.754	00:00:14.827	890	-1024	-768	-1	-1	-1	-1	4	-1024	-768	-1	-1	-1	-1	4		0	0						Untertest1.avi	0	880	547	72	111				0	Content		-72	-111	14827277	1581896395
14844	08:59:23.771	00:00:14.843	891	-1024	-768	-1	-1	-1	-1	4	-1024	-768	-1	-1	-1	-1	4		0	0						Untertest1.avi	0	880	547	72	111				0	Content		-72	-111	14843944	1581913062
14861	08:59:23.788	00:00:14.860	892	-1024	-768	-1	-1	-1	-1	4	-1024	-768	-1	-1	-1	-1	4		0	0						Untertest1.avi	0	880	547	72	111				0	Content		-72	-111	14860612	1581929730
14877	08:59:23.804	00:00:14.876	893	-1024	-768	-1	-1	-1	-1	4	-1024	-768	-1	-1	-1	-1	4		0	0						Untertest1.avi	0	880	547	72	111				0	Content		-72	-111	14876664	1581945782
14893	08:59:23.820	00:00:14.893	894	-1024	-768	-1	-1	-1	-1	4	-1024	-768	-1	-1	-1	-1	4		0	0						Untertest1.avi	0	880	547	72	111				0	Content		-72	-111	14893331	1581962449
14910	08:59:23.837	00:00:14.909	895	-1024	-768	-1	-1	-1	-1	4	-1024	-768	-1	-1	-1	-1	4		0	0						Untertest1.avi	0	880	547	72	111				0	Content		-72	-111	14909791	1581978909
14926	08:59:23.853	00:00:14.926	896	-1024	-768	-1	-1	-1	-1	4	-1024	-768	-1	-1	-1	-1	4		0	0						Untertest1.avi	0	880	547	72	111				0	Content		-72	-111	14926459	1581995577
14943	08:59:23.870	00:00:14.943	897	-1024	-768	-1	-1	-1	-1	4	-1024	-768	-1	-1	-1	-1	4		0	0						Untertest1.avi	0	880	547	72	111				0	Content		-72	-111	14943126	1582012244
14960	08:59:23.887	00:00:14.959	898	-1024	-768	-1	-1	-1	-1	4	-1024	-768	-1	-1	-1	-1	4		0	0						Untertest1.avi	0	880	547	72	111				0	Content		-72	-111	14959540	1582028658
14976	08:59:23.903	00:00:14.976	899	-1024	-768	-1	-1	-1	-1	4	-1024	-768	-1	-1	-1	-1	4		0	0						Untertest1.avi	0	880	547	72	111				0	Content		-72	-111	14976207	1582045325
14993	08:59:23.920	00:00:14.992	900	-1024	-768	-1	-1	-1	-1	4	-1024	-768	-1	-1	-1	-1	4		0	0						Untertest1.avi	0	880	547	72	111				0	Content		-72	-111	14992703	1582061821
15009	08:59:23.936	00:00:15.009	901	-1024	-768	-1	-1	-1	-1	4	-1024	-768	-1	-1	-1	-1	4		0	0						Untertest1.avi	0	880	547	72	111				0	Content		-72	-111	15009383	1582078501
15026	08:59:23.953	00:00:15.026	902	-1024	-768	-1	-1	-1	-1	4	-1024	-768	-1	-1	-1	-1	4		0	0						Untertest1.avi	0	880	547	72	111				0	Content		-72	-111	15026034	1582095152
15043	08:59:23.970	00:00:15.042	903	-1024	-768	-1	-1	-1	-1	4	-1024	-768	-1	-1	-1	-1	4		0	0						Untertest1.avi	0	880	547	72	111				0	Content		-72	-111	15042701	1582111819
15059	08:59:23.986	00:00:15.059	904	-1024	-768	-1	-1	-1	-1	4	-1024	-768	-1	-1	-1	-1	4		0	0						Untertest1.avi	0	880	547	72	111				0	Content		-72	-111	15059369	1582128487
15076	08:59:24.003	00:00:15.075	905	-1024	-768	-1	-1	-1	-1	4	-1024	-768	-1	-1	-1	-1	4		0	0						Untertest1.avi	0	880	547	72	111				0	Content		-72	-111	15075945	1582145063
15094	08:59:24.021	00:00:15.094	906	-1024	-768	-1	-1	-1	-1	4	-1024	-768	-1	-1	-1	-1	4		0	0						Untertest1.avi	0	880	547	72	111				0	Content		-72	-111	15094441	1582163559
15111	08:59:24.038	00:00:15.111	907	-1024	-768	-1	-1	-1	-1	4	-1024	-768	-1	-1	-1	-1	4		0	0						Untertest1.avi	0	880	547	72	111				0	Content		-72	-111	15111010	1582180128
15128	08:59:24.055	00:00:15.127	908	-1024	-768	-1	-1	-1	-1	4	-1024	-768	-1	-1	-1	-1	4		0	0						Untertest1.avi	0	880	547	72	111				0	Content		-72	-111	15127678	1582196796
15144	08:59:24.071	00:00:15.144	909	-1024	-768	-1	-1	-1	-1	4	-1024	-768	-1	-1	-1	-1	4		0	0						Untertest1.avi	0	880	547	72	111				0	Content		-72	-111	15144328	1582213446
15161	08:59:24.088	00:00:15.160	910	484,2605	791,5803	0,265221	0,8915621	459,7318	3,067653	3	445,4874	777,5898	0,2653932	0,8915345	459,7318	3,074624	1	33	445	778						Untertest1.avi	0	880	547	72	111	373	667	133	0	Content		373	667	15160687	1582229805
15178	08:59:24.105	00:00:15.177	911	-1024	-768	-1	-1	-1	-1	4	-1024	-768	-1	-1	-1	-1	4	33	0	0						Untertest1.avi	0	880	547	72	111	373	667	133	0	Content		-72	-111	15177812	1582246930
15194	08:59:24.121	00:00:15.194	912	510,9492	783,013	0,2651308	0,8940431	460,0683	3,109411	3	454,1018	768,7947	0,2651058	0,8940142	460,0683	3,118135	1	33	454	769						Untertest1.avi	0	880	547	72	111	373	667	133	0	Content		382	658	15194150	1582263268
15211	08:59:24.138	00:00:15.210	913	498,8975	807,3284	0,2645835	0,8955576	459,2357	3,18626	3	444,9004	793,8326	0,264594	0,8955288	459,2357	3,194858	1	33	445	794						Untertest1.avi	0	880	547	72	111	373	667	133	0	Content		373	683	15210772	1582279890
15228	08:59:24.155	00:00:15.227	914	-1024	-768	-1	-1	-1	-1	4	-1024	-768	-1	-1	-1	-1	4	33	0	0						Untertest1.avi	0	880	547	72	111	373	667	133	0	Content		-72	-111	15227519	1582296637
15245	08:59:24.172	00:00:15.244	915	503,6627	796,0604	0,2634378	0,9000852	458,533	3,18236	3	455,859	782,2745	0,2635092	0,9000567	458,533	3,190398	1	33	456	782						Untertest1.avi	0	880	547	72	111	373	667	133	0	Content		384	671	15244517	1582313635
15261	08:59:24.188	00:00:15.261	916	475,3586	786,9811	0,262412	0,90281	454,325	3,108288	3	436,8596	772,8746	0,2625873	0,9027817	454,325	3,115266	1	33	437	773						Untertest1.avi	0	880	547	72	111	373	667	133	0	Content		365	662	15261138	1582330256
15278	08:59:24.205	00:00:15.277	917	526,4044	811,6892	0,2507179	0,9056204	477,8138	3,293528	1	477,7412	798,5631	0,2595672	0,9056609	454,3249	3,151863	3	33	526	812						Untertest1.avi	0	880	547	72	111	373	667	133	0	Content		454	701	15277764	1582346882
15294	08:59:24.221	00:00:15.294	918	662,438	776,7838	0,2641864	0,9086677	477,8138	3,287664	3	616,7455	766,7531	0,2613503	0,9086998	455,9348	3,156461	1	34	617	767						Untertest1.avi	0	880	547	72	111	960	699	100	0	Content		545	656	15294137	1582363255
15311	08:59:24.238	00:00:15.310	919	981,2624	835,2308	0,2618021	0,9100715	477,8139	3,223068	3	877,2899	822,6154	0,2579987	0,9101138	450,904	3,05869	1	34	877	823						Untertest1.avi	0	880	547	72	111	960	699	100	0	Content		805	712	15310761	1582379879
15327	08:59:24.254	00:00:15.327	920	-1024	-768	-1	-1	-1	-1	4	-1024	-768	-1	-1	-1	-1	4	34	0	0						Untertest1.avi	0	880	547	72	111	960	699	100	0	Content		-72	-111	15327395	1582396513
15344	08:59:24.271	00:00:15.344	921	1286,256	809,4885	0,2578632	0,9149293	477,8138	3,270455	3	1187,361	799,6306	0,2543147	0,9149829	449,0873	3,095291	1	34	1187	800						Untertest1.avi	0	880	547	72	111	960	699	100	0	Content		1115	689	15344397	1582413515
15361	08:59:24.288	00:00:15.360	922	-1024	-768	-1	-1	-1	-1	4	-1024	-768	-1	-1	-1	-1	4	34	0	0						Untertest1.avi	0	880	547	72	111	960	699	100	0	Content		-72	-111	15360885	1582430003
15378	08:59:24.305	00:00:15.377	923	1354,815	832,4346	0,2576785	0,9193631	477,8138	3,344173	3	1190,058	820,9556	0,2533588	0,9194168	446,8178	3,134937	1	34	1190	821						Untertest1.avi	0	880	547	72	111	960	699	100	0	Content		1118	710	15377634	1582446752
15394	08:59:24.321	00:00:15.394	924	-1024	-768	-1	-1	-1	-1	4	-1024	-768	-1	-1	-1	-1	4		0	0						Untertest1.avi	0	880	547	72	111				0	Content		-72	-111	15394262	1582463380
15411	08:59:24.338	00:00:15.410	925	-1024	-768	-1	-1	-1	-1	4	-1024	-768	-1	-1	-1	-1	4		0	0						Untertest1.avi	0	880	547	72	111				0	Content		-72	-111	15410882	1582480000
15428	08:59:24.355	00:00:15.427	926	-1024	-768	-1	-1	-1	-1	4	-1024	-768	-1	-1	-1	-1	4		0	0						Untertest1.avi	0	880	547	72	111				0	Content		-72	-111	15427568	1582496686
15444	08:59:24.371	00:00:15.444	927	-1024	-768	-1	-1	-1	-1	4	-1024	-768	-1	-1	-1	-1	4		0	0						Untertest1.avi	0	880	547	72	111				0	Content		-72	-111	15444235	1582513353
15461	08:59:24.388	00:00:15.460	928	-1024	-768	-1	-1	-1	-1	4	-1024	-768	-1	-1	-1	-1	4		0	0						Untertest1.avi	0	880	547	72	111				0	Content		-72	-111	15460878	1582529996
15478	08:59:24.405	00:00:15.477	929	-1024	-768	-1	-1	-1	-1	4	-1024	-768	-1	-1	-1	-1	4		0	0						Untertest1.avi	0	880	547	72	111				0	Content		-72	-111	15477627	1582546745
15494	08:59:24.421	00:00:15.494	930	-1024	-768	-1	-1	-1	-1	4	-1024	-768	-1	-1	-1	-1	4		0	0						Untertest1.avi	0	880	547	72	111				0	Content		-72	-111	15494125	1582563243
15511	08:59:24.438	00:00:15.511	931	-1024	-768	-1	-1	-1	-1	4	-1024	-768	-1	-1	-1	-1	4		0	0						Untertest1.avi	0	880	547	72	111				0	Content		-72	-111	15511000	1582580118
15527	08:59:24.454	00:00:15.527	932	-1024	-768	-1	-1	-1	-1	4	-1024	-768	-1	-1	-1	-1	4		0	0						Untertest1.avi	0	880	547	72	111				0	Content		-72	-111	15527374	1582596492
15544	08:59:24.471	00:00:15.544	933	-1024	-768	-1	-1	-1	-1	4	-1024	-768	-1	-1	-1	-1	4		0	0						Untertest1.avi	0	880	547	72	111				0	Content		-72	-111	15544042	1582613160
15561	08:59:24.488	00:00:15.560	934	-1024	-768	-1	-1	-1	-1	4	-1024	-768	-1	-1	-1	-1	4		0	0						Untertest1.avi	0	880	547	72	111				0	Content		-72	-111	15560995	1582630113
15578	08:59:24.505	00:00:15.577	935	-1024	-768	-1	-1	-1	-1	4	-1024	-768	-1	-1	-1	-1	4		0	0						Untertest1.avi	0	880	547	72	111				0	Content		-72	-111	15577616	1582646734
15594	08:59:24.521	00:00:15.594	936	-1024	-768	-1	-1	-1	-1	4	-1024	-768	-1	-1	-1	-1	4		0	0						Untertest1.avi	0	880	547	72	111				0	Content		-72	-111	15594239	1582663357
15611	08:59:24.538	00:00:15.610	937	-1024	-768	-1	-1	-1	-1	4	-1024	-768	-1	-1	-1	-1	4		0	0						Untertest1.avi	0	880	547	72	111				0	Content		-72	-111	15610907	1582680025
15628	08:59:24.555	00:00:15.627	938	-1024	-768	-1	-1	-1	-1	4	-1024	-768	-1	-1	-1	-1	4		0	0						Untertest1.avi	0	880	547	72	111				0	Content		-72	-111	15627570	1582696688
15644	08:59:24.571	00:00:15.644	939	-1024	-768	-1	-1	-1	-1	4	-1024	-768	-1	-1	-1	-1	4		0	0						Untertest1.avi	0	880	547	72	111				0	Content		-72	-111	15644238	1582713356
15661	08:59:24.588	00:00:15.660	940	-1024	-768	-1	-1	-1	-1	4	-1024	-768	-1	-1	-1	-1	4		0	0						Untertest1.avi	0	880	547	72	111				0	Content		-72	-111	15660862	1582729980
15678	08:59:24.605	00:00:15.677	941	-1024	-768	-1	-1	-1	-1	4	-1024	-768	-1	-1	-1	-1	4		0	0						Untertest1.avi	0	880	547	72	111				0	Content		-72	-111	15677529	1582746647
15694	08:59:24.621	00:00:15.693	942	-1024	-768	-1	-1	-1	-1	4	-1024	-768	-1	-1	-1	-1	4		0	0						Untertest1.avi	0	880	547	72	111				0	Content		-72	-111	15693882	1582763000
15711	08:59:24.638	00:00:15.710	943	-1024	-768	-1	-1	-1	-1	4	-1024	-768	-1	-1	-1	-1	4		0	0						Untertest1.avi	0	880	547	72	111				0	Content		-72	-111	15710549	1582779667
15726	08:59:24.653	00:00:15.726	944	-1024	-768	-1	-1	-1	-1	4	-1024	-768	-1	-1	-1	-1	4		0	0						Untertest1.avi	0	880	547	72	111				0	Content		-72	-111	15726480	1582795598
15743	08:59:24.670	00:00:15.743	945	-1024	-768	-1	-1	-1	-1	4	-1024	-768	-1	-1	-1	-1	4		0	0						Untertest1.avi	0	880	547	72	111				0	Content		-72	-111	15743147	1582812265
15759	08:59:24.686	00:00:15.759	946	-1024	-768	-1	-1	-1	-1	4	-1024	-768	-1	-1	-1	-1	4		0	0						Untertest1.avi	0	880	547	72	111				0	Content		-72	-111	15759376	1582828494
15776	08:59:24.703	00:00:15.776	947	-1024	-768	-1	-1	-1	-1	4	-1024	-768	-1	-1	-1	-1	4		0	0						Untertest1.avi	0	880	547	72	111				0	Content		-72	-111	15776043	1582845161
15792	08:59:24.719	00:00:15.792	948	-1024	-768	-1	-1	-1	-1	4	-1024	-768	-1	-1	-1	-1	4		0	0						Untertest1.avi	0	880	547	72	111				0	Content		-72	-111	15792454	1582861572
15809	08:59:24.736	00:00:15.809	949	-1024	-768	-1	-1	-1	-1	4	-1024	-768	-1	-1	-1	-1	4		0	0						Untertest1.avi	0	880	547	72	111				0	Content		-72	-111	15809122	1582878240
15826	08:59:24.753	00:00:15.825	950	-1024	-768	-1	-1	-1	-1	4	-1024	-768	-1	-1	-1	-1	4		0	0						Untertest1.avi	0	880	547	72	111				0	Content		-72	-111	15825912	1582895030
15843	08:59:24.770	00:00:15.842	951	-1024	-768	-1	-1	-1	-1	4	-1024	-768	-1	-1	-1	-1	4		0	0						Untertest1.avi	0	880	547	72	111				0	Content		-72	-111	15842580	1582911698
15859	08:59:24.786	00:00:15.859	952	-1024	-768	-1	-1	-1	-1	4	-1024	-768	-1	-1	-1	-1	4		0	0						Untertest1.avi	0	880	547	72	111				0	Content		-72	-111	15859247	1582928365
15876	08:59:24.803	00:00:15.876	953	-1024	-768	-1	-1	-1	-1	4	-1024	-768	-1	-1	-1	-1	4		0	0						Untertest1.avi	0	880	547	72	111				0	Content		-72	-111	15876300	1582945418
15893	08:59:24.820	00:00:15.892	954	-1024	-768	-1	-1	-1	-1	4	-1024	-768	-1	-1	-1	-1	4		0	0						Untertest1.avi	0	880	547	72	111				0	Content		-72	-111	15892967	1582962085
15910	08:59:24.837	00:00:15.909	955	-1024	-768	-1	-1	-1	-1	4	-1024	-768	-1	-1	-1	-1	4		0	0						Untertest1.avi	0	880	547	72	111				0	Content		-72	-111	15909970	1582979088
15927	08:59:24.854	00:00:15.926	956	-1024	-768	-1	-1	-1	-1	4	-1024	-768	-1	-1	-1	-1	4		0	0						Untertest1.avi	0	880	547	72	111				0	Content		-72	-111	15926637	1582995755
15943	08:59:24.870	00:00:15.943	957	-1024	-768	-1	-1	-1	-1	4	-1024	-768	-1	-1	-1	-1	4		0	0						Untertest1.avi	0	880	547	72	111				0	Content		-72	-111	15943304	1583012422
15959	08:59:24.886	00:00:15.959	958	-1024	-768	-1	-1	-1	-1	4	-1024	-768	-1	-1	-1	-1	4		0	0						Untertest1.avi	0	880	547	72	111				0	Content		-72	-111	15959389	1583028507
15976	08:59:24.903	00:00:15.976	959	-1024	-768	-1	-1	-1	-1	4	-1024	-768	-1	-1	-1	-1	4		0	0						Untertest1.avi	0	880	547	72	111				0	Content		-72	-111	15976056	1583045174
15993	08:59:24.920	00:00:15.992	960	-1024	-768	-1	-1	-1	-1	4	-1024	-768	-1	-1	-1	-1	4		0	0						Untertest1.avi	0	880	547	72	111				0	Content		-72	-111	15992529	1583061647
16009	08:59:24.936	00:00:16.009	961	-1024	-768	-1	-1	-1	-1	4	-1024	-768	-1	-1	-1	-1	4		0	0						Untertest1.avi	0	880	547	72	111				0	Content		-72	-111	16009196	1583078314
16026	08:59:24.953	00:00:16.025	962	-1024	-768	-1	-1	-1	-1	4	-1024	-768	-1	-1	-1	-1	4		0	0						Untertest1.avi	0	880	547	72	111				0	Content		-72	-111	16025864	1583094982
16042	08:59:24.969	00:00:16.042	963	-1024	-768	-1	-1	-1	-1	4	-1024	-768	-1	-1	-1	-1	4		0	0						Untertest1.avi	0	880	547	72	111				0	Content		-72	-111	16042093	1583111211
16059	08:59:24.986	00:00:16.058	964	-1024	-768	-1	-1	-1	-1	4	-1024	-768	-1	-1	-1	-1	4		0	0						Untertest1.avi	0	880	547	72	111				0	Content		-72	-111	16058719	1583127837
16075	08:59:25.002	00:00:16.075	965	-1024	-768	-1	-1	-1	-1	4	-1024	-768	-1	-1	-1	-1	4		0	0						Untertest1.avi	0	880	547	72	111				0	Content		-72	-111	16075397	1583144515
16093	08:59:25.020	00:00:16.093	966	-1024	-768	-1	-1	-1	-1	4	-1024	-768	-1	-1	-1	-1	4		0	0						Untertest1.avi	0	880	547	72	111				0	Content		-72	-111	16093090	1583162208
16109	08:59:25.036	00:00:16.109	967	-1024	-768	-1	-1	-1	-1	4	-1024	-768	-1	-1	-1	-1	4		0	0						Untertest1.avi	0	880	547	72	111				0	Content		-72	-111	16109340	1583178458
16126	08:59:25.053	00:00:16.126	968	-1024	-768	-1	-1	-1	-1	4	-1024	-768	-1	-1	-1	-1	4		0	0						Untertest1.avi	0	880	547	72	111				0	Content		-72	-111	16126338	1583195456
16143	08:59:25.070	00:00:16.142	969	-1024	-768	-1	-1	-1	-1	4	-1024	-768	-1	-1	-1	-1	4		0	0						Untertest1.avi	0	880	547	72	111				0	Content		-72	-111	16142854	1583211972
16160	08:59:25.087	00:00:16.159	970	-1024	-768	-1	-1	-1	-1	4	-1024	-768	-1	-1	-1	-1	4		0	0						Untertest1.avi	0	880	547	72	111				0	Content		-72	-111	16159540	1583228658
16176	08:59:25.103	00:00:16.176	971	-1024	-768	-1	-1	-1	-1	4	-1024	-768	-1	-1	-1	-1	4		0	0						Untertest1.avi	0	880	547	72	111				0	Content		-72	-111	16176208	1583245326
16193	08:59:25.120	00:00:16.192	972	-1024	-768	-1	-1	-1	-1	4	-1024	-768	-1	-1	-1	-1	4		0	0						Untertest1.avi	0	880	547	72	111				0	Content		-72	-111	16192833	1583261951
16210	08:59:25.137	00:00:16.209	973	-1024	-768	-1	-1	-1	-1	4	-1024	-768	-1	-1	-1	-1	4		0	0						Untertest1.avi	0	880	547	72	111				0	Content		-72	-111	16209500	1583278618
16226	08:59:25.153	00:00:16.226	974	-1024	-768	-1	-1	-1	-1	4	-1024	-768	-1	-1	-1	-1	4		0	0						Untertest1.avi	0	880	547	72	111				0	Content		-72	-111	16226082	1583295200
16243	08:59:25.170	00:00:16.242	975	-1024	-768	-1	-1	-1	-1	4	-1024	-768	-1	-1	-1	-1	4		0	0						Untertest1.avi	0	880	547	72	111				0	Content		-72	-111	16242581	1583311699
16259	08:59:25.186	00:00:16.259	976	-1024	-768	-1	-1	-1	-1	4	-1024	-768	-1	-1	-1	-1	4		0	0						Untertest1.avi	0	880	547	72	111				0	Content		-72	-111	16259331	1583328449
16276	08:59:25.203	00:00:16.275	977	-1024	-768	-1	-1	-1	-1	4	-1024	-768	-1	-1	-1	-1	4		0	0						Untertest1.avi	0	880	547	72	111				0	Content		-72	-111	16275998	1583345116
16293	08:59:25.220	00:00:16.292	978	-1024	-768	-1	-1	-1	-1	4	-1024	-768	-1	-1	-1	-1	4		0	0						Untertest1.avi	0	880	547	72	111				0	Content		-72	-111	16292726	1583361844
16309	08:59:25.236	00:00:16.309	979	-1024	-768	-1	-1	-1	-1	4	-1024	-768	-1	-1	-1	-1	4		0	0						Untertest1.avi	0	880	547	72	111				0	Content		-72	-111	16309393	1583378511
16326	08:59:25.253	00:00:16.326	980	-1024	-768	-1	-1	-1	-1	4	-1024	-768	-1	-1	-1	-1	4		0	0						Untertest1.avi	0	880	547	72	111				0	Content		-72	-111	16326078	1583395196
16343	08:59:25.270	00:00:16.342	981	-1024	-768	-1	-1	-1	-1	4	-1024	-768	-1	-1	-1	-1	4		0	0						Untertest1.avi	0	880	547	72	111				0	Content		-72	-111	16342575	1583411693
16360	08:59:25.287	00:00:16.359	982	-1024	-768	-1	-1	-1	-1	4	-1024	-768	-1	-1	-1	-1	4		0	0						Untertest1.avi	0	880	547	72	111				0	Content		-72	-111	16359573	1583428691
16376	08:59:25.303	00:00:16.375	983	-1024	-768	-1	-1	-1	-1	4	-1024	-768	-1	-1	-1	-1	4		0	0						Untertest1.avi	0	880	547	72	111				0	Content		-72	-111	16375959	1583445077
16393	08:59:25.320	00:00:16.392	984	-1024	-768	-1	-1	-1	-1	4	-1024	-768	-1	-1	-1	-1	4		0	0						Untertest1.avi	0	880	547	72	111				0	Content		-72	-111	16392639	1583461757
16409	08:59:25.336	00:00:16.409	985	-1024	-768	-1	-1	-1	-1	4	-1024	-768	-1	-1	-1	-1	4		0	0						Untertest1.avi	0	880	547	72	111				0	Content		-72	-111	16409307	1583478425
16426	08:59:25.353	00:00:16.426	986	1163,432	696,8422	0,3756078	0,76142	430,6006	3,343526	3	1144,664	683,1464	0,3757983	0,7614101	430,6006	3,361614	1	35	1145	683						Untertest1.avi	0	880	547	72	111	1216	704	216	0	Content		1073	572	16426064	1583495182
16443	08:59:25.370	00:00:16.442	987	-1024	-768	-1	-1	-1	-1	4	-1024	-768	-1	-1	-1	-1	4	35	0	0						Untertest1.avi	0	880	547	72	111	1216	704	216	0	Content		-72	-111	16442940	1583512058
16459	08:59:25.386	00:00:16.459	988	-1024	-768	-1	-1	-1	-1	4	-1024	-768	-1	-1	-1	-1	4	35	0	0						Untertest1.avi	0	880	547	72	111	1216	704	216	0	Content		-72	-111	16459314	1583528432
16476	08:59:25.403	00:00:16.475	989	-1024	-768	-1	-1	-1	-1	4	-1024	-768	-1	-1	-1	-1	4	35	0	0						Untertest1.avi	0	880	547	72	111	1216	704	216	0	Content		-72	-111	16475909	1583545027
16493	08:59:25.420	00:00:16.492	990	-1024	-768	-1	-1	-1	-1	4	-1024	-768	-1	-1	-1	-1	4	35	0	0						Untertest1.avi	0	880	547	72	111	1216	704	216	0	Content		-72	-111	16492576	1583561694
16509	08:59:25.436	00:00:16.509	991	-1024	-768	-1	-1	-1	-1	4	-1024	-768	-1	-1	-1	-1	4	35	0	0						Untertest1.avi	0	880	547	72	111	1216	704	216	0	Content		-72	-111	16509152	1583578270
16526	08:59:25.453	00:00:16.526	992	1181,76	814,0563	0,3791198	0,7636091	430,6006	3,713145	3	1163,479	802,8007	0,3792665	0,7635993	430,6006	3,73393	3	35	0	0						Untertest1.avi	0	880	547	72	111	1216	704	216	0	Content		-72	-111	16526140	1583595258
16543	08:59:25.470	00:00:16.542	993	1207,865	800,2155	0,3819817	0,764946	430,6006	3,660084	1	1190,29	788,6573	0,3820844	0,7649363	430,6006	3,684011	3	35	1208	800						Untertest1.avi	0	880	547	72	111	1216	704	216	0	Content		1136	689	16542635	1583611753
16559	08:59:25.486	00:00:16.559	994	1306,097	820,9491	0,3777292	0,7654183	445,1032	3,890383	1	1223,939	810,3112	0,3828199	0,7654256	430,6005	3,784989	3	35	1306	821						Untertest1.avi	0	880	547	72	111	1216	704	216	0	Content		1234	710	16559383	1583628501
16576	08:59:25.503	00:00:16.575	995	1347,709	823,5914	0,3767165	0,7656986	449,8841	3,98101	1	1330,985	813,1395	0,3767779	0,7656705	449,8841	4,010907	3	35	1348	824						Untertest1.avi	0	880	547	72	111	1216	704	216	0	Content		1276	713	16575880	1583644998
16593	08:59:25.520	00:00:16.592	996	1312,219	799,8715	0,3779973	0,7660656	447,865	3,88433	1	1259,744	789,7637	0,3778106	0,7660365	447,865	3,895957	3	35	1312	800						Untertest1.avi	0	880	547	72	111	1216	704	216	0	Content		1240	689	16592823	1583661941
16610	08:59:25.537	00:00:16.609	997	1313,306	816,2776	0,3763883	0,7662137	453,9247	3,924684	1	1260,382	806,2272	0,3762058	0,7661853	453,9247	3,936325	3	35	1313	816						Untertest1.avi	0	880	547	72	111	1216	704	216	0	Content		1241	705	16609616	1583678734
16626	08:59:25.553	00:00:16.626	998	1274,771	815,1471	0,3808617	0,766299	442,5899	3,861904	1	1247,745	804,8657	0,3808679	0,7662699	442,5899	3,884466	3	35	1275	815						Untertest1.avi	0	880	547	72	111	1216	704	216	0	Content		1203	704	16626139	1583695257
16642	08:59:25.569	00:00:16.642	999	1287,501	818,8163	0,3844768	0,7664754	434,2922	3,811059	1	1274,223	808,5368	0,3845826	0,7664455	434,2922	3,840127	3	36	1288	819						Untertest1.avi	0	880	547	72	111	1141	687	183	0	Content		1216	708	16642496	1583711614
16659	08:59:25.586	00:00:16.659	1000	1217,85	800,1301	0,3833632	0,7667877	434,2921	3,775105	3	1214,107	787,1043	0,3832126	0,7667875	438,6189	3,833791	1	36	1214	787						Untertest1.avi	0	880	547	72	111	1141	687	183	0	Content		1142	676	16659130	1583728248
16676	08:59:25.603	00:00:16.675	1001	1223,256	825,8901	0,3838441	0,7668636	434,2921	3,780969	3	1202,754	803,1163	0,3835662	0,7670788	438,7268	3,832729	1	36	1203	803						Untertest1.avi	0	880	547	72	111	1141	687	183	0	Content		1131	692	16675743	1583744861
16693	08:59:25.620	00:00:16.692	1002	1233,663	815,0781	0,3843663	0,767413	434,2921	3,787985	3	1214,777	803,6024	0,3840607	0,7673985	438,7635	3,843491	1	36	1215	804						Untertest1.avi	0	880	547	72	111	1141	687	183	0	Content		1143	693	16692742	1583761860
16709	08:59:25.636	00:00:16.709	1003	1217,526	796,7841	0,3849105	0,7681843	434,2921	3,775539	3	1210,706	780,4678	0,3846397	0,7682413	439,7961	3,840696	1	36	1211	780						Untertest1.avi	0	880	547	72	111	1141	687	183	0	Content		1139	669	16709487	1583778605
16726	08:59:25.653	00:00:16.726	1004	1258,393	826,8601	0,3859188	0,7685955	434,2921	3,824569	3	1220,898	806,66	0,3853407	0,7687624	439,9541	3,885002	1	36	1221	807						Untertest1.avi	0	880	547	72	111	1141	687	183	0	Content		1149	696	16726054	1583795172
16742	08:59:25.669	00:00:16.742	1005	1231,657	820,0909	0,3863191	0,769071	434,2921	3,836216	3	1199,612	802,5176	0,3858949	0,7691814	439,2188	3,887793	1	36	1200	803						Untertest1.avi	0	880	547	72	111	1141	687	183	0	Content		1128	692	16742361	1583811479
16759	08:59:25.686	00:00:16.758	1006	1270,69	807,4969	0,388908	0,7697099	434,2921	3,806045	3	1197,677	797,9222	0,3927639	0,7697089	423,3607	3,729099	1	36	1198	798						Untertest1.avi	0	880	547	72	111	1141	687	183	0	Content		1126	687	16758983	1583828101
16776	08:59:25.703	00:00:16.775	1007	-1024	-768	-1	-1	-1	-1	4	-1024	-768	-1	-1	-1	-1	4	36	0	0						Untertest1.avi	0	880	547	72	111	1141	687	183	0	Content		-72	-111	16775732	1583844850
16793	08:59:25.720	00:00:16.792	1008	1229,405	800,4424	0,386971	0,7703061	434,2921	3,799394	3	1261,617	788,5644	0,3908591	0,7702162	452,1197	3,970556	1	36	1262	789						Untertest1.avi	0	880	547	72	111	1141	687	183	0	Content		1190	678	16792852	1583861970
16809	08:59:25.736	00:00:16.809	1009	1244,835	783,9237	0,3878653	0,7701353	434,2921	3,837669	3	1213,339	772,5757	0,3897492	0,7700708	444,0511	3,928915	1	36	1213	773						Untertest1.avi	0	880	547	72	111	1141	687	183	0	Content		1141	662	16809477	1583878595
16826	08:59:25.753	00:00:16.825	1010	1294,447	738,0685	0,3894778	0,7692116	439,9001	3,895951	3	1245,255	727,3115	0,3893735	0,7691816	439,9001	3,907954	1	37	1245	727						Untertest1.avi	0	880	547	72	111	1185	587	267	0	Content		1173	616	16825969	1583895087
16842	08:59:25.769	00:00:16.842	1011	1373,804	691,6786	0,3929656	0,7685371	453,9799	4,019264	3	1324,166	679,9663	0,3928666	0,7685089	453,9799	4,032727	1	37	1324	680						Untertest1.avi	0	880	547	72	111	1185	587	267	0	Content		1252	569	16842474	1583911592
16859	08:59:25.786	00:00:16.859	1012	-1024	-768	-1	-1	-1	-1	4	-1024	-768	-1	-1	-1	-1	4	37	0	0						Untertest1.avi	0	880	547	72	111	1185	587	267	0	Content		-72	-111	16859212	1583928330
16876	08:59:25.803	00:00:16.875	1013	-1024	-768	-1	-1	-1	-1	4	-1024	-768	-1	-1	-1	-1	4	37	0	0						Untertest1.avi	0	880	547	72	111	1185	587	267	0	Content		-72	-111	16875718	1583944836
16892	08:59:25.819	00:00:16.892	1014	-1024	-768	-1	-1	-1	-1	4	-1024	-768	-1	-1	-1	-1	4	37	0	0						Untertest1.avi	0	880	547	72	111	1185	587	267	0	Content		-72	-111	16892463	1583961581
16909	08:59:25.836	00:00:16.909	1015	1250,022	731,2432	0,3904315	0,7673604	434,2405	3,853194	3	1201,018	720,5071	0,390325	0,7673297	434,2405	3,864505	1	37	1201	721						Untertest1.avi	0	880	547	72	111	1185	587	267	0	Content		1129	610	16909213	1583978331
16926	08:59:25.853	00:00:16.925	1016	1250,57	691,5289	0,3949606	0,7678677	434,2406	3,691202	3	1234,113	677,4931	0,3950619	0,7678582	434,2406	3,717075	1	37	1234	677						Untertest1.avi	0	880	547	72	111	1185	587	267	0	Content		1162	566	16925712	1583994830
16942	08:59:25.869	00:00:16.942	1017	1272,12	708,0673	0,3928779	0,7675825	442,1769	3,817134	3	1256,091	694,1151	0,3930193	0,7675731	442,1768	3,842019	1	37	1256	694						Untertest1.avi	0	880	547	72	111	1185	587	267	0	Content		1184	583	16942464	1584011582
16959	08:59:25.886	00:00:16.959	1018	1336,455	719,8638	0,3941338	0,7673708	442,4746	3,941717	3	1273,817	701,4575	0,3939058	0,7674928	442,4746	3,949384	1	37	1274	701						Untertest1.avi	0	880	547	72	111	1185	587	267	0	Content		1202	590	16959091	1584028209
16976	08:59:25.903	00:00:16.975	1019	1315,566	728,129	0,3948207	0,7676775	442,3431	3,915037	3	1265,036	705,2811	0,3946802	0,7678746	442,3431	3,929483	1	37	1265	705						Untertest1.avi	0	880	547	72	111	1185	587	267	0	Content		1193	594	16975586	1584044704
16993	08:59:25.920	00:00:16.992	1020	1301,148	717,4352	0,3956641	0,7682306	442,1471	3,866586	3	1255,167	697,6686	0,3955614	0,7683644	442,1471	3,881612	1	37	1255	698						Untertest1.avi	0	880	547	72	111	1185	587	267	0	Content		1183	587	16992582	1584061700
17009	08:59:25.936	00:00:17.009	1021	1326,504	724,373	0,3964019	0,7685758	442,0062	3,912289	3	1275,045	706,6696	0,3962552	0,7686751	442,0062	3,924891	1	37	1275	707						Untertest1.avi	0	880	547	72	111	1185	587	267	0	Content		1203	596	17009331	1584078449
17026	08:59:25.953	00:00:17.025	1022	1329,185	718,4395	0,3969631	0,7688038	441,5516	3,866047	3	1276,514	697,4772	0,3967377	0,7689608	442,3087	3,884754	1	37	1277	697						Untertest1.avi	0	880	547	72	111	1185	587	267	0	Content		1205	586	17025900	1584095018
17042	08:59:25.969	00:00:17.042	1023	1303,074	720,4115	0,3973501	0,7689293	442,4778	3,894817	3	1261,465	706,5107	0,3972751	0,7689475	442,5941	3,91088	1	37	1261	707						Untertest1.avi	0	880	547	72	111	1185	587	267	0	Content		1189	596	17042088	1584111206
17059	08:59:25.986	00:00:17.058	1024	1314,792	719,5504	0,3981156	0,7687728	442,5845	3,911926	3	1257,373	704,9028	0,3979157	0,7688211	442,5845	3,922433	1	37	1257	705						Untertest1.avi	0	880	547	72	111	1185	587	267	0	Content		1185	594	17058830	1584127948
17076	08:59:26.003	00:00:17.075	1025	1311,881	712,3463	0,3987423	0,7688166	442,3092	3,932565	3	1253,195	691,0579	0,3985396	0,7689893	442,3092	3,942796	1	37	1253	691						Untertest1.avi	0	880	547	72	111	1185	587	267	0	Content		1181	580	17075577	1584144695
17093	08:59:26.020	00:00:17.092	1026	1303,823	700,2979	0,3993099	0,7693538	442,4378	3,910944	3	1251,397	681,9879	0,3991531	0,7694611	442,4378	3,923403	1	38	1251	682						Untertest1.avi	0	880	547	72	111	1222	564	100	0	Content		1179	571	17092578	1584161696
17109	08:59:26.036	00:00:17.109	1027	1355,329	717,5964	0,3994721	0,7694979	450,667	3,98351	3	1268,783	701,9543	0,399785	0,7696633	442,3181	3,921397	1	38	1269	702						Untertest1.avi	0	880	547	72	111	1222	564	100	0	Content		1197	591	17109199	1584178317
17126	08:59:26.053	00:00:17.125	1028	1302,331	706,4189	0,4006582	0,7700396	442,2957	3,907939	3	1250,624	690,2844	0,4005053	0,7701066	442,2957	3,920706	1	38	1251	690						Untertest1.avi	0	880	547	72	111	1222	564	100	0	Content		1179	579	17125768	1584194886
17142	08:59:26.069	00:00:17.142	1029	1355,875	685,6642	0,4010952	0,7704983	438,274	3,871694	3	1319,796	667,5552	0,4006884	0,7705319	442,45	3,922192	1	38	1320	668						Untertest1.avi	0	880	547	72	111	1222	564	100	0	Content		1248	557	17142081	1584211199
17159	08:59:26.086	00:00:17.158	1030	1413,674	677,0477	0,3986088	0,7703592	436,2778	3,871967	3	1397,037	663,5491	0,398746	0,770329	436,2778	3,898205	1	38	1397	664						Untertest1.avi	0	880	547	72	111	1222	564	100	0	Content		1325	553	17158821	1584227939
17175	08:59:26.102	00:00:17.175	1031	1397,639	659,2103	0,3895674	0,7699762	395,3334	3,481478	3	1351,364	649,0479	0,3894432	0,7699395	395,3334	3,495381	1	38	1351	649						Untertest1.avi	0	880	547	72	111	1222	564	100	0	Content		1279	538	17175444	1584244562
17193	08:59:26.120	00:00:17.192	1032	-1024	-768	-1	-1	-1	-1	4	-1024	-768	-1	-1	-1	-1	4		0	0						Untertest1.avi	0	880	547	72	111				0	Content		-72	-111	17192572	1584261690
17209	08:59:26.136	00:00:17.208	1033	-1024	-768	-1	-1	-1	-1	4	-1024	-768	-1	-1	-1	-1	4		0	0						Untertest1.avi	0	880	547	72	111				0	Content		-72	-111	17208819	1584277937
17226	08:59:26.153	00:00:17.225	1034	-1024	-768	-1	-1	-1	-1	4	-1024	-768	-1	-1	-1	-1	4		0	0						Untertest1.avi	0	880	547	72	111				0	Content		-72	-111	17225631	1584294749
17242	08:59:26.169	00:00:17.242	1035	-1024	-768	-1	-1	-1	-1	4	-1024	-768	-1	-1	-1	-1	4		0	0						Untertest1.avi	0	880	547	72	111				0	Content		-72	-111	17242312	1584311430
17259	08:59:26.186	00:00:17.258	1036	-1024	-768	-1	-1	-1	-1	4	-1024	-768	-1	-1	-1	-1	4		0	0						Untertest1.avi	0	880	547	72	111				0	Content		-72	-111	17258934	1584328052
17276	08:59:26.203	00:00:17.275	1037	-1024	-768	-1	-1	-1	-1	4	-1024	-768	-1	-1	-1	-1	4		0	0						Untertest1.avi	0	880	547	72	111				0	Content		-72	-111	17275556	1584344674
17292	08:59:26.219	00:00:17.292	1038	-1024	-768	-1	-1	-1	-1	4	-1024	-768	-1	-1	-1	-1	4		0	0						Untertest1.avi	0	880	547	72	111				0	Content		-72	-111	17292301	1584361419
17309	08:59:26.236	00:00:17.308	1039	-1024	-768	-1	-1	-1	-1	4	-1024	-768	-1	-1	-1	-1	4		0	0						Untertest1.avi	0	880	547	72	111				0	Content		-72	-111	17308924	1584378042
17326	08:59:26.253	00:00:17.325	1040	-1024	-768	-1	-1	-1	-1	4	-1024	-768	-1	-1	-1	-1	4		0	0						Untertest1.avi	0	880	547	72	111				0	Content		-72	-111	17325545	1584394663
17342	08:59:26.269	00:00:17.342	1041	-1024	-768	-1	-1	-1	-1	4	-1024	-768	-1	-1	-1	-1	4		0	0						Untertest1.avi	0	880	547	72	111				0	Content		-72	-111	17342167	1584411285
17359	08:59:26.286	00:00:17.358	1042	-1024	-768	-1	-1	-1	-1	4	-1024	-768	-1	-1	-1	-1	4		0	0						Untertest1.avi	0	880	547	72	111				0	Content		-72	-111	17358794	1584427912
17375	08:59:26.302	00:00:17.375	1043	-1024	-768	-1	-1	-1	-1	4	-1024	-768	-1	-1	-1	-1	4		0	0						Untertest1.avi	0	880	547	72	111				0	Content		-72	-111	17375166	1584444284
17392	08:59:26.319	00:00:17.392	1044	-1024	-768	-1	-1	-1	-1	4	-1024	-768	-1	-1	-1	-1	4		0	0						Untertest1.avi	0	880	547	72	111				0	Content		-72	-111	17392409	1584461527
17409	08:59:26.336	00:00:17.408	1045	-1024	-768	-1	-1	-1	-1	4	-1024	-768	-1	-1	-1	-1	4		0	0						Untertest1.avi	0	880	547	72	111				0	Content		-72	-111	17408985	1584478103
17426	08:59:26.353	00:00:17.425	1046	-1024	-768	-1	-1	-1	-1	4	-1024	-768	-1	-1	-1	-1	4		0	0						Untertest1.avi	0	880	547	72	111				0	Content		-72	-111	17425789	1584494907
17442	08:59:26.369	00:00:17.441	1047	1158,995	694,8619	0,4134294	0,7709111	447,5133	4,057266	3	1108,649	683,0314	0,413328	0,7708821	447,5133	4,067914	1	39	1109	683						Untertest1.avi	0	880	547	72	111	881	715	33	0	Content		1037	572	17441787	1584510905
17458	08:59:26.385	00:00:17.458	1048	827,223	978,6901	0,4161943	0,7696791	447,5133	3,204017	3	796,9437	970,1943	0,416374	0,7696698	447,5133	3,213614	1	39	797	970						Untertest1.avi	0	880	547	72	111	881	715	33	0	Content		725	859	17458409	1584527527
17475	08:59:26.402	00:00:17.475	1049	-1024	-768	-1	-1	-1	-1	4	-1024	-768	-1	-1	-1	-1	4		0	0						Untertest1.avi	0	880	547	72	111				0	Content		-72	-111	17475156	1584544274
17492	08:59:26.419	00:00:17.492	1050	-1024	-768	-1	-1	-1	-1	4	-1024	-768	-1	-1	-1	-1	4		0	0						Untertest1.avi	0	880	547	72	111				0	Content		-72	-111	17492224	1584561342
17509	08:59:26.436	00:00:17.508	1051	-1024	-768	-1	-1	-1	-1	4	-1024	-768	-1	-1	-1	-1	4		0	0						Untertest1.avi	0	880	547	72	111				0	Content		-72	-111	17508523	1584577641
17526	08:59:26.453	00:00:17.525	1052	-1024	-768	-1	-1	-1	-1	4	-1024	-768	-1	-1	-1	-1	4		0	0						Untertest1.avi	0	880	547	72	111				0	Content		-72	-111	17525510	1584594628
17542	08:59:26.469	00:00:17.542	1053	-1024	-768	-1	-1	-1	-1	4	-1024	-768	-1	-1	-1	-1	4		0	0						Untertest1.avi	0	880	547	72	111				0	Content		-72	-111	17542023	1584611141
17559	08:59:26.486	00:00:17.558	1054	-1024	-768	-1	-1	-1	-1	4	-1024	-768	-1	-1	-1	-1	4		0	0						Untertest1.avi	0	880	547	72	111				0	Content		-72	-111	17558766	1584627884
17575	08:59:26.502	00:00:17.575	1055	-1024	-768	-1	-1	-1	-1	4	-1024	-768	-1	-1	-1	-1	4		0	0						Untertest1.avi	0	880	547	72	111				0	Content		-72	-111	17575391	1584644509
17592	08:59:26.519	00:00:17.592	1056	-1024	-768	-1	-1	-1	-1	4	-1024	-768	-1	-1	-1	-1	4		0	0						Untertest1.avi	0	880	547	72	111				0	Content		-72	-111	17592017	1584661135
17609	08:59:26.536	00:00:17.608	1057	-1024	-768	-1	-1	-1	-1	4	-1024	-768	-1	-1	-1	-1	4		0	0						Untertest1.avi	0	880	547	72	111				0	Content		-72	-111	17608764	1584677882
17625	08:59:26.552	00:00:17.625	1058	-1024	-768	-1	-1	-1	-1	4	-1024	-768	-1	-1	-1	-1	4		0	0						Untertest1.avi	0	880	547	72	111				0	Content		-72	-111	17625389	1584694507
17642	08:59:26.569	00:00:17.642	1059	-1024	-768	-1	-1	-1	-1	4	-1024	-768	-1	-1	-1	-1	4		0	0						Untertest1.avi	0	880	547	72	111				0	Content		-72	-111	17642013	1584711131
17659	08:59:26.586	00:00:17.658	1060	813,8388	841,1392	0,4186883	0,7715603	468,1643	3,874508	3	760,619	828,1122	0,4196144	0,7715849	449,0148	3,739241	3		0	0						Untertest1.avi	0	880	547	72	111				0	Content		-72	-111	17658830	1584727948
17675	08:59:26.602	00:00:17.675	1061	842,903	824,5413	0,4189298	0,7715577	468,1643	4,018897	3	774,1882	805,0113	0,4200679	0,7717516	442,6601	3,827275	1	40	774	805						Untertest1.avi	0	880	547	72	111	722	693	350	0	Content		702	694	17675258	1584744376
17692	08:59:26.619	00:00:17.691	1062	807,9573	809,8201	0,4258152	0,7714172	468,1643	3,945324	3	756,7715	798,7399	0,4222224	0,7714425	451,3382	3,824817	1	40	757	799						Untertest1.avi	0	880	547	72	111	722	693	350	0	Content		685	688	17691882	1584761000
17708	08:59:26.635	00:00:17.708	1063	844,6201	790,686	0,4258908	0,771628	468,1643	3,949723	3	791,8497	780,9397	0,4218371	0,7716603	449,1852	3,812597	1	40	792	781						Untertest1.avi	0	880	547	72	111	722	693	350	0	Content		720	670	17708378	1584777496
17726	08:59:26.653	00:00:17.725	1064	866,2319	795,4681	0,4258537	0,7709331	468,1643	3,861083	3	811,7517	785,2888	0,4223115	0,7709576	451,5768	3,745003	1	40	812	785						Untertest1.avi	0	880	547	72	111	722	693	350	0	Content		740	674	17725504	1584794622
17742	08:59:26.669	00:00:17.741	1065	858,7017	780,2927	0,4259808	0,7707284	468,1644	3,960542	3	794,4477	771,3118	0,4219395	0,7707584	449,7682	3,826515	1	40	794	771						Untertest1.avi	0	880	547	72	111	722	693	350	0	Content		722	660	17741752	1584810870
17759	08:59:26.686	00:00:17.758	1066	850,0627	793,9918	0,4261648	0,7698399	468,1643	3,824764	3	796,4669	783,8241	0,4226907	0,7698634	451,9091	3,712213	1	40	796	784						Untertest1.avi	0	880	547	72	111	722	693	350	0	Content		724	673	17758618	1584827736
17775	08:59:26.702	00:00:17.775	1067	846,7988	811,6284	0,4263913	0,7692819	468,1643	3,768124	3	792,9832	800,5263	0,4232498	0,7693004	453,4828	3,668785	1	40	793	801						Untertest1.avi	0	880	547	72	111	722	693	350	0	Content		721	690	17775122	1584844240
17792	08:59:26.719	00:00:17.791	1068	890,6159	814,8147	0,4266054	0,7690319	468,1643	3,690439	3	834,5627	803,671	0,423617	0,7690481	454,2123	3,598427	1	40	835	804						Untertest1.avi	0	880	547	72	111	722	693	350	0	Content		763	693	17791871	1584860989
17808	08:59:26.735	00:00:17.808	1069	850,6094	811,4738	0,4266606	0,7692415	468,1644	3,806632	3	794,7465	800,3937	0,424179	0,7692497	456,6838	3,729935	1	40	795	800						Untertest1.avi	0	880	547	72	111	722	693	350	0	Content		723	689	17808494	1584877612
17825	08:59:26.752	00:00:17.825	1070	854,7268	810,5154	0,426767	0,7693457	468,1643	3,768311	3	800,344	799,4687	0,4239087	0,7693599	454,8329	3,678911	1	40	800	799						Untertest1.avi	0	880	547	72	111	722	693	350	0	Content		728	688	17825239	1584894357
17842	08:59:26.769	00:00:17.841	1071	861,5114	798,2661	0,4238293	0,769402	452,7268	3,598529	3	807,095	787,2881	0,4237299	0,7693737	452,7268	3,606913	1	40	807	787						Untertest1.avi	0	880	547	72	111	722	693	350	0	Content		735	676	17841861	1584910979
17858	08:59:26.785	00:00:17.858	1072	859,0544	804,6603	0,4246342	0,769774	454,0434	3,621297	3	804,4003	793,7676	0,4245352	0,7697458	454,0434	3,629707	1	40	804	794						Untertest1.avi	0	880	547	72	111	722	693	350	0	Content		732	683	17858472	1584927590
17875	08:59:26.802	00:00:17.875	1073	713,6589	839,345	0,4257404	0,7706936	454,1264	3,583974	3	682,3416	828,6725	0,4259202	0,7706654	454,1264	3,593202	1	40	682	829						Untertest1.avi	0	880	547	72	111	722	693	350	0	Content		610	718	17875105	1584944223
17892	08:59:26.819	00:00:17.891	1074	633,8235	919,3359	0,4264273	0,7724212	449,9637	3,661376	3	573,8774	910,6544	0,4263268	0,7723926	449,9637	3,670902	1	40	574	911						Untertest1.avi	0	880	547	72	111	722	693	350	0	Content		502	800	17891844	1584960962
17908	08:59:26.835	00:00:17.908	1075	606,5355	977,4105	0,4287062	0,7730358	455,8423	3,653569	3	544,2723	970,1019	0,4286079	0,7730078	455,8423	3,663572	1	40	544	970						Untertest1.avi	0	880	547	72	111	722	693	350	0	Content		472	859	17908109	1584977227
17925	08:59:26.852	00:00:17.925	1076	621,8726	967,8938	0,4286366	0,7735066	453,3487	3,60278	3	560,4995	960,3599	0,4285373	0,7734783	453,3487	3,612548	1	40	560	960						Untertest1.avi	0	880	547	72	111	722	693	350	0	Content		488	849	17925353	1584994471
17942	08:59:26.869	00:00:17.942	1077	626,8383	975,7598	0,4283693	0,7734985	450,8079	3,624571	3	565,7311	968,499	0,4282692	0,7734699	450,8079	3,634388	1	40	566	968						Untertest1.avi	0	880	547	72	111	722	693	350	0	Content		494	857	17942103	1585011221
17959	08:59:26.886	00:00:17.958	1078	1283,951	977,6503	0,4355105	0,7737462	450,8079	3,574938	3	1230,093	969,6484	0,4354103	0,7737176	450,8079	3,586159	1	40	1230	970						Untertest1.avi	0	880	547	72	111	722	693	350	0	Content		1158	859	17958675	1585027793
17975	08:59:26.902	00:00:17.974	1079	1308,525	993,3928	0,4356519	0,7739675	450,8079	3,590832	3	1254,593	985,5718	0,4355517	0,773939	450,8079	3,602442	1	40	1255	986						Untertest1.avi	0	880	547	72	111	722	693	350	0	Content		1183	875	17974730	1585043848
17992	08:59:26.919	00:00:17.991	1080	1355,285	984,7905	0,4340937	0,7740099	443,2223	3,622897	3	1301,402	977,2132	0,4339481	0,7739803	443,2223	3,635544	1	40	1301	977						Untertest1.avi	0	880	547	72	111	722	693	350	0	Content		1229	866	17991932	1585061050
18008	08:59:26.935	00:00:18.008	1081	1020,41	993,1741	0,4301386	0,7737806	455,5883	3,642017	3	965,2922	991,558	0,4300013	0,7736784	455,5883	3,654728	1	40	965	992						Untertest1.avi	0	880	547	72	111	722	693	350	0	Content		893	881	18008225	1585077343
18025	08:59:26.952	00:00:18.024	1082	572,3544	995,316	0,427139	0,7735786	443,2703	3,439367	3	536,2375	987,5213	0,4272805	0,7735692	443,2703	3,4485	1	41	536	988						Untertest1.avi	0	880	547	72	111	468	875	134	0	Content		464	877	18024849	1585093967
18042	08:59:26.969	00:00:18.041	1083	592,719	995,1893	0,4275725	0,7735695	443,2906	3,400506	3	557,1183	987,3888	0,4277138	0,77356	443,2906	3,409764	1	41	557	987						Untertest1.avi	0	880	547	72	111	468	875	134	0	Content		485	876	18041595	1585110713
18059	08:59:26.986	00:00:18.058	1084	577,8073	994,4119	0,4280553	0,7734588	443,254	3,394911	3	541,8198	986,6172	0,4281968	0,7734493	443,254	3,40404	1	41	542	987						Untertest1.avi	0	880	547	72	111	468	875	134	0	Content		470	876	18058539	1585127657
18075	08:59:27.002	00:00:18.075	1085	598,5776	993,8538	0,4285164	0,7736611	443,254	3,379414	3	562,0298	985,9877	0,4286146	0,7736517	443,254	3,389322	1	41	562	986						Untertest1.avi	0	880	547	72	111	468	875	134	0	Content		490	875	18075160	1585144278
18092	08:59:27.019	00:00:18.091	1086	554,4291	975,3026	0,4289724	0,7731155	443,254	3,412988	3	518,6953	966,895	0,4291552	0,7731059	443,254	3,42118	1	41	519	967						Untertest1.avi	0	880	547	72	111	468	875	134	0	Content		447	856	18091916	1585161034
18108	08:59:27.035	00:00:18.108	1087	589,4036	985,2618	0,4292287	0,7736622	442,9817	3,333453	3	553,7349	977,225	0,42937	0,7736527	442,9816	3,342537	1	41	554	977						Untertest1.avi	0	880	547	72	111	468	875	134	0	Content		482	866	18108219	1585177337
18125	08:59:27.052	00:00:18.124	1088	573,8996	979,6919	0,4292982	0,7736972	442,9817	3,370266	3	538,7003	971,4542	0,4294811	0,7736877	442,9817	3,37852	1	41	539	971						Untertest1.avi	0	880	547	72	111	468	875	134	0	Content		467	860	18124840	1585193958
18141	08:59:27.068	00:00:18.141	1089	562,0763	994,55	0,4293032	0,7739372	442,9817	3,428415	3	526,4191	986,701	0,4294862	0,7739276	442,9817	3,436764	1	41	526	987						Untertest1.avi	0	880	547	72	111	468	875	134	0	Content		454	876	18141463	1585210581
18159	08:59:27.086	00:00:18.158	1090	-1024	-768	-1	-1	-1	-1	4	-1024	-768	-1	-1	-1	-1	4		0	0						Untertest1.avi	0	880	547	72	111				0	Content		-72	-111	18158531	1585227649
18175	08:59:27.102	00:00:18.175	1091	-1024	-768	-1	-1	-1	-1	4	-1024	-768	-1	-1	-1	-1	4		0	0						Untertest1.avi	0	880	547	72	111				0	Content		-72	-111	18175211	1585244329
18192	08:59:27.119	00:00:18.191	1092	-1024	-768	-1	-1	-1	-1	4	-1024	-768	-1	-1	-1	-1	4		0	0						Untertest1.avi	0	880	547	72	111				0	Content		-72	-111	18191833	1585260951
18208	08:59:27.135	00:00:18.208	1093	-1024	-768	-1	-1	-1	-1	4	-1024	-768	-1	-1	-1	-1	4		0	0						Untertest1.avi	0	880	547	72	111				0	Content		-72	-111	18208330	1585277448
18225	08:59:27.152	00:00:18.224	1094	-1024	-768	-1	-1	-1	-1	4	-1024	-768	-1	-1	-1	-1	4		0	0						Untertest1.avi	0	880	547	72	111				0	Content		-72	-111	18224957	1585294075
18242	08:59:27.169	00:00:18.241	1095	-1024	-768	-1	-1	-1	-1	4	-1024	-768	-1	-1	-1	-1	4		0	0						Untertest1.avi	0	880	547	72	111				0	Content		-72	-111	18241580	1585310698
18258	08:59:27.185	00:00:18.258	1096	-1024	-768	-1	-1	-1	-1	4	-1024	-768	-1	-1	-1	-1	4		0	0						Untertest1.avi	0	880	547	72	111				0	Content		-72	-111	18258329	1585327447
18275	08:59:27.202	00:00:18.274	1097	593,713	1000,803	0,4336457	0,7732702	454,0139	3,439038	3	557,6789	992,8876	0,4338215	0,7732611	454,0139	3,447614	1	42	558	993						Untertest1.avi	0	880	547	72	111	488	879	250	0	Content		486	882	18274951	1585344069
18292	08:59:27.219	00:00:18.291	1098	597,1692	1009,791	0,4335876	0,7730728	454,0139	3,342422	3	561,0479	1002,029	0,4337634	0,7730637	454,0139	3,350919	1	42	561	1002						Untertest1.avi	0	880	547	72	111	488	879	250	0	Content		489	891	18291578	1585360696
18308	08:59:27.235	00:00:18.308	1099	-1024	-768	-1	-1	-1	-1	4	-1024	-768	-1	-1	-1	-1	4	42	0	0						Untertest1.avi	0	880	547	72	111	488	879	250	0	Content		-72	-111	18308200	1585377318
18325	08:59:27.252	00:00:18.324	1100	600,6332	989,1339	0,4337694	0,7727112	454,0139	3,359874	3	564,8538	980,8853	0,4339453	0,772702	454,0139	3,368316	1	42	565	981						Untertest1.avi	0	880	547	72	111	488	879	250	0	Content		493	870	18324945	1585394063
18341	08:59:27.268	00:00:18.341	1101	574,564	992,1898	0,4338217	0,772478	454,0139	3,450369	3	538,0862	984,0092	0,4339976	0,7724688	454,0139	3,458797	1	42	538	984						Untertest1.avi	0	880	547	72	111	488	879	250	0	Content		466	873	18341199	1585410317
18358	08:59:27.285	00:00:18.358	1102	-1024	-768	-1	-1	-1	-1	4	-1024	-768	-1	-1	-1	-1	4	42	0	0						Untertest1.avi	0	880	547	72	111	488	879	250	0	Content		-72	-111	18358388	1585427506
18375	08:59:27.302	00:00:18.374	1103	-1024	-768	-1	-1	-1	-1	4	-1024	-768	-1	-1	-1	-1	4	42	0	0						Untertest1.avi	0	880	547	72	111	488	879	250	0	Content		-72	-111	18374691	1585443809
18392	08:59:27.319	00:00:18.391	1104	595,7494	998,246	0,4342762	0,7723113	454,0139	3,411919	3	559,7814	990,2529	0,4344521	0,7723022	454,0139	3,420455	1	42	560	990						Untertest1.avi	0	880	547	72	111	488	879	250	0	Content		488	879	18391554	1585460672
18408	08:59:27.335	00:00:18.408	1105	595,7494	998,246	0,4345333	0,7725013	453,2332	3,411919	3	559,7814	990,2529	0,4345333	0,7725013	453,2332	3,420455	1	42	560	990						Untertest1.avi	0	880	547	72	111	488	879	250	0	Content		488	879	18408184	1585477302
18425	08:59:27.352	00:00:18.424	1106	587,7382	1007,053	0,43455	0,7719045	453,2332	3,310103	3	551,4915	999,2429	0,4347264	0,7718953	453,2332	3,318486	1	42	551	999						Untertest1.avi	0	880	547	72	111	488	879	250	0	Content		479	888	18424808	1585493926
18442	08:59:27.369	00:00:18.441	1107	589,0741	1002,005	0,4346782	0,7717763	453,2332	3,257334	3	552,8756	994,0293	0,4348546	0,7717671	453,2332	3,265611	1	42	553	994						Untertest1.avi	0	880	547	72	111	488	879	250	0	Content		481	883	18441553	1585510671
18458	08:59:27.385	00:00:18.458	1108	590,41	1005,359	0,4351069	0,7717116	453,7585	3,206219	3	554,2598	997,4456	0,4351069	0,7717116	453,7585	3,214417	1	42	554	997						Untertest1.avi	0	880	547	72	111	488	879	250	0	Content		482	886	18458052	1585527170
18475	08:59:27.402	00:00:18.474	1109	596,1877	989,4021	0,4324403	0,77171	442,9624	3,186768	3	560,4407	981,3163	0,4325811	0,7717006	442,9624	3,195565	1	42	560	981						Untertest1.avi	0	880	547	72	111	488	879	250	0	Content		488	870	18474790	1585543908
18491	08:59:27.418	00:00:18.491	1110	-1024	-768	-1	-1	-1	-1	4	-1024	-768	-1	-1	-1	-1	4	42	0	0						Untertest1.avi	0	880	547	72	111	488	879	250	0	Content		-72	-111	18491412	1585560530
18508	08:59:27.435	00:00:18.508	1111	-1024	-768	-1	-1	-1	-1	4	-1024	-768	-1	-1	-1	-1	4	42	0	0						Untertest1.avi	0	880	547	72	111	488	879	250	0	Content		-72	-111	18508170	1585577288
18525	08:59:27.452	00:00:18.524	1112	622,9515	939,7249	0,4319146	0,769114	443,3245	3,183093	3	588,3708	930,5293	0,4320556	0,7691046	443,3245	3,191959	1	43	588	931						Untertest1.avi	0	880	547	72	111	587	736	299	0	Content		516	820	18524918	1585594036
18541	08:59:27.468	00:00:18.541	1113	656,4507	881,8395	0,4316477	0,7671984	443,111	3,144436	3	623,0865	871,2594	0,4317894	0,767189	443,111	3,153263	1	43	623	871						Untertest1.avi	0	880	547	72	111	587	736	299	0	Content		551	760	18541166	1585610284
18558	08:59:27.485	00:00:18.558	1114	702,6849	847,0491	0,4317648	0,7661994	443,5366	3,190505	3	670,5768	835,7828	0,4319057	0,76619	443,5365	3,199675	1	43	671	836						Untertest1.avi	0	880	547	72	111	587	736	299	0	Content		599	725	18558159	1585627277
18575	08:59:27.502	00:00:18.574	1115	692,6259	851,0253	0,432255	0,7659141	443,5618	3,186026	3	660,3105	839,8988	0,4323958	0,7659048	443,5618	3,195203	1	43	660	840						Untertest1.avi	0	880	547	72	111	587	736	299	0	Content		588	729	18574538	1585643656
18591	08:59:27.518	00:00:18.591	1116	688,9523	856,4698	0,4327055	0,7658762	443,6332	3,146808	3	656,4477	845,4333	0,4328464	0,7658669	443,6332	3,155822	1	43	656	845						Untertest1.avi	0	880	547	72	111	587	736	299	0	Content		584	734	18591479	1585660597
18608	08:59:27.535	00:00:18.607	1117	678,3766	861,4649	0,4329987	0,7659804	443,4617	3,176197	3	645,6356	850,5018	0,4331397	0,765971	443,4616	3,185217	1	43	646	851						Untertest1.avi	0	880	547	72	111	587	736	299	0	Content		574	740	18607660	1585676778
18624	08:59:27.551	00:00:18.624	1118	690,9956	855,3361	0,4334479	0,7660238	443,2192	3,149961	3	658,5925	844,2686	0,4335886	0,7660144	443,2191	3,159055	1	43	659	844						Untertest1.avi	0	880	547	72	111	587	736	299	0	Content		587	733	18624409	1585693527
18641	08:59:27.568	00:00:18.641	1119	683,215	857,3922	0,4338715	0,7655594	443,4519	3,151101	3	650,6097	846,3853	0,434013	0,7655501	443,4519	3,160145	1	43	651	846						Untertest1.avi	0	880	547	72	111	587	736	299	0	Content		579	735	18641157	1585710275
18658	08:59:27.585	00:00:18.658	1120	695,5095	858,0988	0,4344149	0,7651552	443,4173	3,154958	3	663,1825	847,1501	0,434556	0,7651458	443,4173	3,164081	1	43	663	847						Untertest1.avi	0	880	547	72	111	587	736	299	0	Content		591	736	18658101	1585727219
18675	08:59:27.602	00:00:18.674	1121	702,4776	864,0807	0,434995	0,7645588	443,7246	3,120138	3	670,2137	853,1931	0,4351362	0,7645494	443,7246	3,12928	1	43	670	853						Untertest1.avi	0	880	547	72	111	587	736	299	0	Content		598	742	18674727	1585743845
18691	08:59:27.618	00:00:18.691	1122	700,9948	852,4147	0,4354334	0,7640159	444,1133	3,125989	3	668,7415	841,2979	0,435574	0,7640066	444,1133	3,135085	1	43	669	841						Untertest1.avi	0	880	547	72	111	587	736	299	0	Content		597	730	18691350	1585760468
18708	08:59:27.635	00:00:18.707	1123	693,3303	852,5442	0,435735	0,7635981	444,2945	3,187257	3	660,8582	841,3206	0,4358751	0,7635888	444,2945	3,196498	1	43	661	841						Untertest1.avi	0	880	547	72	111	587	736	299	0	Content		589	730	18707654	1585776772
18724	08:59:27.651	00:00:18.724	1124	673,0833	853,3883	0,4360556	0,7630004	444,0015	3,150809	3	640,2703	842,2612	0,4361969	0,7629911	444,0015	3,159857	1	43	640	842						Untertest1.avi	0	880	547	72	111	587	736	299	0	Content		568	731	18724280	1585793398
18741	08:59:27.668	00:00:18.741	1125	689,7287	858,0742	0,4367585	0,7623454	443,8801	3,178037	3	657,2645	847,0658	0,4368992	0,7623361	443,8801	3,187253	1	43	657	847						Untertest1.avi	0	880	547	72	111	587	736	299	0	Content		585	736	18741025	1585810143
18758	08:59:27.685	00:00:18.757	1126	700,9407	859,4154	0,4372719	0,7618488	443,9513	3,108601	3	668,6395	848,4377	0,4374122	0,7618395	443,9513	3,117746	1	43	669	848						Untertest1.avi	0	880	547	72	111	587	736	299	0	Content		597	737	18757968	1585827086
18775	08:59:27.702	00:00:18.774	1127	684,1004	856,0781	0,4378749	0,7611579	444,1816	3,173032	3	651,4451	845,0205	0,4380158	0,7611486	444,1816	3,182073	1	43	651	845						Untertest1.avi	0	880	547	72	111	587	736	299	0	Content		579	734	18774714	1585843832
18791	08:59:27.718	00:00:18.791	1128	692,5165	883,6224	0,4385701	0,7606441	444,1601	3,184917	3	659,9379	873,1119	0,4387112	0,7606348	444,1601	3,194111	1	43	660	873						Untertest1.avi	0	880	547	72	111	587	736	299	0	Content		588	762	18791338	1585860456
18808	08:59:27.735	00:00:18.807	1129	693,5123	880,1029	0,439206	0,7609577	444,2602	3,137538	3	660,8801	869,5952	0,4393466	0,7609484	444,2602	3,14669	1	43	661	870						Untertest1.avi	0	880	547	72	111	587	736	299	0	Content		589	759	18807642	1585876760
18824	08:59:27.751	00:00:18.824	1130	692,2804	927,3262	0,4398797	0,7622254	444,2808	3,165236	3	659,3594	917,8687	0,4400206	0,7622162	444,2808	3,17459	1	44	659	918						Untertest1.avi	0	880	547	72	111	574	855	500	0	Content		587	807	18824267	1585893385
18841	08:59:27.768	00:00:18.840	1131	704,7344	959,9683	0,4406271	0,7628868	444,3605	3,084425	3	671,8314	951,3182	0,4407679	0,7628774	444,3605	3,093925	1	44	672	951						Untertest1.avi	0	880	547	72	111	574	855	500	0	Content		600	840	18840888	1585910006
18858	08:59:27.785	00:00:18.857	1132	687,4506	957,8065	0,4415185	0,7624771	444,3398	3,104666	3	637,351	922,4296	0,4416589	0,7624678	444,3397	3,115597	1	44	637	922						Untertest1.avi	0	880	547	72	111	574	855	500	0	Content		565	811	18857956	1585927074
18875	08:59:27.802	00:00:18.874	1133	683,9083	963,5553	0,4419193	0,7620484	444,1019	3,147439	3	650,3961	954,9087	0,4420597	0,7620391	444,1018	3,156769	1	44	650	955						Untertest1.avi	0	880	547	72	111	574	855	500	0	Content		578	844	18874579	1585943697
18891	08:59:27.818	00:00:18.891	1134	671,4679	959,3359	0,4422401	0,7617306	444,2884	3,096618	3	637,6933	950,4977	0,4423809	0,7617213	444,2884	3,105675	1	44	638	950						Untertest1.avi	0	880	547	72	111	574	855	500	0	Content		566	839	18891203	1585960321
18908	08:59:27.835	00:00:18.907	1135	661,5044	953,0327	0,4424949	0,7612696	444,4958	3,097239	3	627,6098	944,1512	0,4426357	0,7612603	444,4957	3,106308	1	44	628	944						Untertest1.avi	0	880	547	72	111	574	855	500	0	Content		556	833	18907507	1585976625
18924	08:59:27.851	00:00:18.924	1136	666,489	955,9937	0,4425298	0,760834	444,4958	3,151904	3	633,4506	947,1275	0,442712	0,7608246	444,4958	3,160311	1	44	633	947						Untertest1.avi	0	880	547	72	111	574	855	500	0	Content		561	836	18924258	1585993376
18941	08:59:27.868	00:00:18.940	1137	692,1376	975,2334	0,442742	0,7608325	444,4774	3,091752	3	658,7048	966,8188	0,4428824	0,7608232	444,4774	3,101111	1	44	659	967						Untertest1.avi	0	880	547	72	111	574	855	500	0	Content		587	856	18940878	1586009996
18958	08:59:27.885	00:00:18.957	1138	683,3687	981,6523	0,4430245	0,7605133	444,7279	3,021002	3	649,5172	973,2141	0,4431651	0,7605041	444,7278	3,030003	1	44	650	973						Untertest1.avi	0	880	547	72	111	574	855	500	0	Content		578	862	18957817	1586026935
18974	08:59:27.901	00:00:18.974	1139	678,7823	968,8912	0,443323	0,7601032	444,7248	3,04008	3	645,0558	960,3113	0,4434633	0,760094	444,7247	3,049183	1	44	645	960						Untertest1.avi	0	880	547	72	111	574	855	500	0	Content		573	849	18974121	1586043239
18991	08:59:27.918	00:00:18.990	1140	670,666	954,3609	0,4435688	0,7598004	444,3957	3,061673	3	636,8751	945,5029	0,4437092	0,7597911	444,3957	3,07073	1	44	637	946						Untertest1.avi	0	880	547	72	111	574	855	500	0	Content		565	835	18990870	1586059988
19007	08:59:27.934	00:00:19.007	1141	667,8991	973,706	0,4437353	0,7596602	444,5149	3,075278	3	633,8333	965,2242	0,4438754	0,7596509	444,5148	3,084367	1	44	634	965						Untertest1.avi	0	880	547	72	111	574	855	500	0	Content		562	854	19007491	1586076609
19024	08:59:27.951	00:00:19.024	1142	682,5486	970,7494	0,4436865	0,7597266	444,2898	3,058895	3	648,9539	962,2617	0,4438269	0,7597173	444,2897	3,068137	1	44	649	962						Untertest1.avi	0	880	547	72	111	574	855	500	0	Content		577	851	19024489	1586093607
19041	08:59:27.968	00:00:19.041	1143	683,4985	976,7567	0,4435852	0,7597753	444,3426	3,069583	3	649,811	968,3602	0,4437256	0,759766	444,3425	3,078811	1	44	650	968						Untertest1.avi	0	880	547	72	111	574	855	500	0	Content		578	857	19041236	1586110354
19058	08:59:27.985	00:00:19.057	1144	688,4417	986,2443	0,44343	0,7598509	444,7318	3,067451	3	654,841	978,0873	0,4435703	0,7598416	444,7318	3,076817	1	44	655	978						Untertest1.avi	0	880	547	72	111	574	855	500	0	Content		583	867	19057805	1586126923
19074	08:59:28.001	00:00:19.074	1145	682,1564	974,1559	0,443364	0,7598227	444,7318	3,112876	3	649,2128	965,6678	0,4435461	0,7598133	444,7318	3,12135	1	44	649	966						Untertest1.avi	0	880	547	72	111	574	855	500	0	Content		577	855	19074112	1586143230
19091	08:59:28.018	00:00:19.090	1146	682,8794	969,8661	0,4431395	0,7600906	444,656	3,047092	3	649,2811	961,3059	0,4432799	0,7600814	444,656	3,056282	1	44	649	961						Untertest1.avi	0	880	547	72	111	574	855	500	0	Content		577	850	19090750	1586159868
19107	08:59:28.034	00:00:19.107	1147	684,6492	995,5413	0,4430517	0,7601027	444,6009	3,065025	3	650,822	987,5865	0,443192	0,7600934	444,6008	3,074357	1	44	651	988						Untertest1.avi	0	880	547	72	111	574	855	500	0	Content		579	877	19107359	1586176477
19124	08:59:28.051	00:00:19.124	1148	693,2559	984,8395	0,4429307	0,7601725	444,4513	3,031485	3	659,7934	976,6177	0,4430711	0,7601632	444,4512	3,040785	1	44	660	977						Untertest1.avi	0	880	547	72	111	574	855	500	0	Content		588	866	19124481	1586193599
19141	08:59:28.068	00:00:19.141	1149	665,1289	982,3708	0,442815	0,7601803	444,4513	3,161167	3	631,8539	974,1304	0,4429973	0,7601709	444,4513	3,169709	1	44	632	974						Untertest1.avi	0	880	547	72	111	574	855	500	0	Content		560	863	19141104	1586210222
19158	08:59:28.085	00:00:19.157	1150	668,2868	979,3262	0,4425973	0,760534	444,2661	3,086648	3	634,368	971,0143	0,4427382	0,7605247	444,2661	3,095835	1	44	634	971						Untertest1.avi	0	880	547	72	111	574	855	500	0	Content		562	860	19157795	1586226913
19174	08:59:28.101	00:00:19.173	1151	673,3769	970,1999	0,4423262	0,7608263	443,9997	3,122466	3	639,7487	961,7712	0,4424674	0,7608171	443,9996	3,131787	1	44	640	962						Untertest1.avi	0	880	547	72	111	574	855	500	0	Content		568	851	19173977	1586243095
19191	08:59:28.118	00:00:19.190	1152	685,2432	986,6113	0,4420326	0,7610062	444,2539	3,087609	3	651,5931	978,4173	0,4421732	0,7609969	444,2539	3,096911	1	44	652	978						Untertest1.avi	0	880	547	72	111	574	855	500	0	Content		580	867	19190920	1586260038
19208	08:59:28.135	00:00:19.207	1153	661,8037	992,6307	0,4417037	0,7610897	444,4012	3,161101	3	627,6685	984,5797	0,4418446	0,7610804	444,4012	3,17037	1	44	628	985						Untertest1.avi	0	880	547	72	111	574	855	500	0	Content		556	874	19207773	1586276891
19224	08:59:28.151	00:00:19.224	1154	662,0048	972,1265	0,4413885	0,761251	444,098	3,100656	3	628,0341	963,7044	0,4415296	0,7612417	444,0979	3,109806	1	44	628	964						Untertest1.avi	0	880	547	72	111	574	855	500	0	Content		556	853	19224473	1586293591
19241	08:59:28.168	00:00:19.240	1155	709,9559	986,2152	0,441231	0,7615629	444,098	3,059711	3	675,8947	978,005	0,4413289	0,7615538	444,098	3,06989	1	44	676	978						Untertest1.avi	0	880	547	72	111	574	855	500	0	Content		604	867	19240597	1586309715
19257	08:59:28.184	00:00:19.257	1156	662,7763	980,7648	0,440917	0,7615792	443,8683	3,140347	3	628,707	972,5105	0,441058	0,7615698	443,8683	3,149557	1	44	629	973						Untertest1.avi	0	880	547	72	111	574	855	500	0	Content		557	862	19257348	1586326466
19274	08:59:28.201	00:00:19.273	1157	680,376	984,8388	0,4404944	0,7618253	443,9597	3,053529	3	646,5936	976,5387	0,4406354	0,7618159	443,9596	3,062652	1	44	647	977						Untertest1.avi	0	880	547	72	111	574	855	500	0	Content		575	866	19273972	1586343090
19291	08:59:28.218	00:00:19.290	1158	644,7492	988,7289	0,4400047	0,7619126	443,9596	3,167413	3	610,9492	980,6094	0,4401872	0,7619032	443,9596	3,175813	1	44	611	981						Untertest1.avi	0	880	547	72	111	574	855	500	0	Content		539	870	19290915	1586360033
19308	08:59:28.235	00:00:19.307	1159	633,9672	999,4971	0,4395663	0,7625041	443,9596	3,101383	3	599,829	991,6469	0,4397489	0,7624947	443,9596	3,109684	1	44	600	992						Untertest1.avi	0	880	547	72	111	574	855	500	0	Content		528	881	19307730	1586376848
19324	08:59:28.251	00:00:19.324	1160	-1024	-768	-1	-1	-1	-1	4	-1024	-768	-1	-1	-1	-1	4		0	0						Untertest1.avi	0	880	547	72	111				0	Content		-72	-111	19324287	1586393405
19341	08:59:28.268	00:00:19.340	1161	-1024	-768	-1	-1	-1	-1	4	-1024	-768	-1	-1	-1	-1	4		0	0						Untertest1.avi	0	880	547	72	111				0	Content		-72	-111	19340589	1586409707
19358	08:59:28.285	00:00:19.357	1162	-1024	-768	-1	-1	-1	-1	4	-1024	-768	-1	-1	-1	-1	4		0	0						Untertest1.avi	0	880	547	72	111				0	Content		-72	-111	19357532	1586426650
19374	08:59:28.301	00:00:19.374	1163	-1024	-768	-1	-1	-1	-1	4	-1024	-768	-1	-1	-1	-1	4		0	0						Untertest1.avi	0	880	547	72	111				0	Content		-72	-111	19374085	1586443203
19391	08:59:28.318	00:00:19.390	1164	-1024	-768	-1	-1	-1	-1	4	-1024	-768	-1	-1	-1	-1	4		0	0						Untertest1.avi	0	880	547	72	111				0	Content		-72	-111	19390719	1586459837
19407	08:59:28.334	00:00:19.407	1165	-1024	-768	-1	-1	-1	-1	4	-1024	-768	-1	-1	-1	-1	4		0	0						Untertest1.avi	0	880	547	72	111				0	Content		-72	-111	19407458	1586476576
19424	08:59:28.351	00:00:19.424	1166	-1024	-768	-1	-1	-1	-1	4	-1024	-768	-1	-1	-1	-1	4		0	0						Untertest1.avi	0	880	547	72	111				0	Content		-72	-111	19424083	1586493201
19441	08:59:28.368	00:00:19.440	1167	-1024	-768	-1	-1	-1	-1	4	-1024	-768	-1	-1	-1	-1	4		0	0						Untertest1.avi	0	880	547	72	111				0	Content		-72	-111	19440721	1586509839
19457	08:59:28.384	00:00:19.457	1168	-1024	-768	-1	-1	-1	-1	4	-1024	-768	-1	-1	-1	-1	4		0	0						Untertest1.avi	0	880	547	72	111				0	Content		-72	-111	19457455	1586526573
19474	08:59:28.401	00:00:19.474	1169	-1024	-768	-1	-1	-1	-1	4	-1024	-768	-1	-1	-1	-1	4		0	0						Untertest1.avi	0	880	547	72	111				0	Content		-72	-111	19474078	1586543196
19491	08:59:28.418	00:00:19.490	1170	-1024	-768	-1	-1	-1	-1	4	-1024	-768	-1	-1	-1	-1	4		0	0						Untertest1.avi	0	880	547	72	111				0	Content		-72	-111	19490713	1586559831
19507	08:59:28.434	00:00:19.507	1171	-1024	-768	-1	-1	-1	-1	4	-1024	-768	-1	-1	-1	-1	4		0	0						Untertest1.avi	0	880	547	72	111				0	Content		-72	-111	19507075	1586576193
19524	08:59:28.451	00:00:19.524	1172	-1024	-768	-1	-1	-1	-1	4	-1024	-768	-1	-1	-1	-1	4		0	0						Untertest1.avi	0	880	547	72	111				0	Content		-72	-111	19524315	1586593433
19541	08:59:28.468	00:00:19.540	1173	-1024	-768	-1	-1	-1	-1	4	-1024	-768	-1	-1	-1	-1	4		0	0						Untertest1.avi	0	880	547	72	111				0	Content		-72	-111	19540893	1586610011
19558	08:59:28.485	00:00:19.557	1174	-1024	-768	-1	-1	-1	-1	4	-1024	-768	-1	-1	-1	-1	4		0	0						Untertest1.avi	0	880	547	72	111				0	Content		-72	-111	19557707	1586626825
19574	08:59:28.501	00:00:19.573	1175	-1024	-768	-1	-1	-1	-1	4	-1024	-768	-1	-1	-1	-1	4		0	0						Untertest1.avi	0	880	547	72	111				0	Content		-72	-111	19573700	1586642818
19590	08:59:28.517	00:00:19.590	1176	-1024	-768	-1	-1	-1	-1	4	-1024	-768	-1	-1	-1	-1	4		0	0						Untertest1.avi	0	880	547	72	111				0	Content		-72	-111	19590314	1586659432
19607	08:59:28.534	00:00:19.606	1177	-1024	-768	-1	-1	-1	-1	4	-1024	-768	-1	-1	-1	-1	4		0	0						Untertest1.avi	0	880	547	72	111				0	Content		-72	-111	19606934	1586676052
19623	08:59:28.550	00:00:19.623	1178	-1024	-768	-1	-1	-1	-1	4	-1024	-768	-1	-1	-1	-1	4		0	0						Untertest1.avi	0	880	547	72	111				0	Content		-72	-111	19623063	1586692181
19640	08:59:28.567	00:00:19.639	1179	-1024	-768	-1	-1	-1	-1	4	-1024	-768	-1	-1	-1	-1	4		0	0						Untertest1.avi	0	880	547	72	111				0	Content		-72	-111	19639691	1586708809
19656	08:59:28.583	00:00:19.656	1180	-1024	-768	-1	-1	-1	-1	4	-1024	-768	-1	-1	-1	-1	4		0	0						Untertest1.avi	0	880	547	72	111				0	Content		-72	-111	19656303	1586725421
19673	08:59:28.600	00:00:19.672	1181	-1024	-768	-1	-1	-1	-1	4	-1024	-768	-1	-1	-1	-1	4		0	0						Untertest1.avi	0	880	547	72	111				0	Content		-72	-111	19672927	1586742045
19690	08:59:28.617	00:00:19.690	1182	-1024	-768	-1	-1	-1	-1	4	-1024	-768	-1	-1	-1	-1	4		0	0						Untertest1.avi	0	880	547	72	111				0	Content		-72	-111	19690120	1586759238
19707	08:59:28.634	00:00:19.707	1183	-1024	-768	-1	-1	-1	-1	4	-1024	-768	-1	-1	-1	-1	4		0	0						Untertest1.avi	0	880	547	72	111				0	Content		-72	-111	19707490	1586776608
19725	08:59:28.652	00:00:19.724	1184	-1024	-768	-1	-1	-1	-1	4	-1024	-768	-1	-1	-1	-1	4		0	0						Untertest1.avi	0	880	547	72	111				0	Content		-72	-111	19724737	1586793855
19740	08:59:28.667	00:00:19.739	1185	-1024	-768	-1	-1	-1	-1	4	-1024	-768	-1	-1	-1	-1	4		0	0						Untertest1.avi	0	880	547	72	111				0	Content		-72	-111	19739540	1586808658
19756	08:59:28.683	00:00:19.756	1186	743,5427	877,1697	0,4605673	0,7176364	457,968	3,179127	3	691,5574	867,2119	0,4605315	0,7176093	457,968	3,187386	1	45	692	867						Untertest1.avi	0	880	547	72	111	621	737	201	0	Content		620	756	19756287	1586825405
19773	08:59:28.700	00:00:19.772	1187	-1024	-768	-1	-1	-1	-1	4	-1024	-768	-1	-1	-1	-1	4	45	0	0						Untertest1.avi	0	880	547	72	111	621	737	201	0	Content		-72	-111	19772910	1586842028
19790	08:59:28.717	00:00:19.789	1188	-1024	-768	-1	-1	-1	-1	4	-1024	-768	-1	-1	-1	-1	4	45	0	0						Untertest1.avi	0	880	547	72	111	621	737	201	0	Content		-72	-111	19789523	1586858641
19807	08:59:28.734	00:00:19.806	1189	-1024	-768	-1	-1	-1	-1	4	-1024	-768	-1	-1	-1	-1	4	45	0	0						Untertest1.avi	0	880	547	72	111	621	737	201	0	Content		-72	-111	19806520	1586875638
19824	08:59:28.751	00:00:19.823	1190	756,5229	850,7308	0,4670711	0,711754	455,8596	3,17347	3	709,8275	840,3077	0,4670841	0,7117267	455,8596	3,181849	1	45	710	840						Untertest1.avi	0	880	547	72	111	621	737	201	0	Content		638	729	19823595	1586892713
19840	08:59:28.767	00:00:19.840	1191	732,1744	877,7998	0,4665734	0,7101073	455,8596	3,366337	3	700,9896	886,9898	0,4667449	0,7101063	446,7717	3,344423	1	45	701	887						Untertest1.avi	0	880	547	72	111	621	737	201	0	Content		629	776	19840149	1586909267
19857	08:59:28.784	00:00:19.856	1192	760,946	874,3782	0,4688907	0,7084442	455,8596	3,271917	3	709,4477	862,0403	0,4690505	0,7084431	446,9819	3,221804	1	45	709	862						Untertest1.avi	0	880	547	72	111	621	737	201	0	Content		637	751	19856770	1586925888
19873	08:59:28.800	00:00:19.873	1193	754,4642	864,0449	0,4714739	0,7067497	447,0454	3,193717	3	720,9534	851,6475	0,4715907	0,7067702	447,0454	3,204009	1	45	721	852						Untertest1.avi	0	880	547	72	111	621	737	201	0	Content		649	741	19873144	1586942262
19890	08:59:28.817	00:00:19.890	1194	729,7828	869,1438	0,4738482	0,7051839	447,1089	3,261935	3	685,3252	845,736	0,4739878	0,7051752	447,1088	3,229818	1	45	685	846						Untertest1.avi	0	880	547	72	111	621	737	201	0	Content		613	735	19890210	1586959328
19907	08:59:28.834	00:00:19.906	1195	720,9367	855,1754	0,4763724	0,7040206	447,2192	3,278044	3	688,9459	844,0947	0,4765121	0,7040119	447,2192	3,287893	1	45	689	844						Untertest1.avi	0	880	547	72	111	621	737	201	0	Content		617	733	19906831	1586975949
19924	08:59:28.851	00:00:19.923	1196	736,9951	858,6509	0,4788941	0,7033803	447,1689	3,198007	3	705,1522	847,6107	0,4790336	0,7033716	447,1689	3,207815	1	45	705	848						Untertest1.avi	0	880	547	72	111	621	737	201	0	Content		633	737	19923580	1586992698
19940	08:59:28.867	00:00:19.939	1197	705,2801	815,0136	0,4811412	0,7014883	447,48	3,20703	3	672,9482	802,9152	0,4812807	0,7014797	447,48	3,216424	1	45	673	803						Untertest1.avi	0	880	547	72	111	621	737	201	0	Content		601	692	19939759	1587008877
19957	08:59:28.884	00:00:19.956	1198	724,4308	672,5987	0,4833028	0,6982841	447,7809	3,222322	3	693,0724	657,5073	0,4834421	0,6982755	447,7809	3,232346	1	46	693	658						Untertest1.avi	0	880	547	72	111	612	445	383	0	Content		621	547	19956828	1587025946
19974	08:59:28.901	00:00:19.973	1199	715,7633	607,6856	0,4852547	0,6962203	447,6344	3,246447	3	684,5652	590,9749	0,4853941	0,6962117	447,6344	3,256896	1	46	685	591						Untertest1.avi	0	880	547	72	111	612	445	383	0	Content		613	480	19973508	1587042626
19990	08:59:28.917	00:00:19.990	1200	714,5565	569,1102	0,487374	0,696023	447,8935	3,246205	3	683,3383	551,4834	0,4875132	0,6960144	447,8935	3,256927	1	46	683	551						Untertest1.avi	0	880	547	72	111	612	445	383	0	Content		611	440	19990132	1587059250
20006	08:59:28.933	00:00:20.006	1201	720,6129	572,5094	0,4897119	0,6962688	447,8397	3,159622	3	689,3953	555,0724	0,4898512	0,6962602	447,8397	3,170105	1	46	689	555						Untertest1.avi	0	880	547	72	111	612	445	383	0	Content		617	444	20006380	1587075498
20023	08:59:28.950	00:00:20.023	1202	719,5711	568,3882	0,4920597	0,6968342	447,6491	3,258048	3	688,5182	550,798	0,4921989	0,6968256	447,6491	3,268875	1	46	689	551						Untertest1.avi	0	880	547	72	111	612	445	383	0	Content		617	440	20023323	1587092441
20040	08:59:28.967	00:00:20.039	1203	711,3137	570,6825	0,4940607	0,6969509	447,6949	3,23959	3	680,0331	553,0931	0,4942001	0,6969423	447,6949	3,250265	1	46	680	553						Untertest1.avi	0	880	547	72	111	612	445	383	0	Content		608	442	20039628	1587108746
20056	08:59:28.983	00:00:20.056	1204	697,1066	584,3906	0,4958228	0,6969945	447,7741	3,267003	3	665,5901	567,0781	0,4959619	0,6969859	447,774	3,277445	1	46	666	567						Untertest1.avi	0	880	547	72	111	612	445	383	0	Content		594	456	20056248	1587125366
20073	08:59:29.000	00:00:20.072	1205	706,4199	568,2471	0,4974025	0,6968362	447,9319	3,206051	3	675,0073	550,6259	0,4975416	0,6968276	447,9319	3,216595	1	46	675	551						Untertest1.avi	0	880	547	72	111	612	445	383	0	Content		603	440	20072998	1587142116
20090	08:59:29.017	00:00:20.089	1206	691,606	583,9008	0,4988366	0,6963893	448,2039	3,280229	3	659,8426	566,5522	0,4989758	0,6963808	448,2038	3,290569	1	46	660	567						Untertest1.avi	0	880	547	72	111	612	445	383	0	Content		588	456	20089940	1587159058
20107	08:59:29.034	00:00:20.106	1207	715,1954	572,5703	0,500204	0,6960287	448,3646	3,186456	3	683,7726	555,1799	0,5003431	0,6960201	448,3645	3,197022	1	46	684	555						Untertest1.avi	0	880	547	72	111	612	445	383	0	Content		612	444	20106582	1587175700
20123	08:59:29.050	00:00:20.123	1208	704,5566	570,8674	0,5015876	0,69563	448,8225	3,220524	3	672,9407	553,2985	0,5017265	0,6956215	448,8225	3,231015	1	46	673	553						Untertest1.avi	0	880	547	72	111	612	445	383	0	Content		601	442	20123313	1587192431
20139	08:59:29.066	00:00:20.139	1209	698,6184	573,5328	0,5030255	0,695421	449,1314	3,209741	3	666,8976	555,9886	0,5031641	0,6954125	449,1313	3,220191	1	46	667	556						Untertest1.avi	0	880	547	72	111	612	445	383	0	Content		595	445	20139493	1587208611
20156	08:59:29.083	00:00:20.156	1210	717,0894	573,3859	0,5044078	0,6953172	448,9803	3,142464	3	685,719	555,9824	0,5045463	0,6953087	448,9803	3,152909	1	46	686	556						Untertest1.avi	0	880	547	72	111	612	445	383	0	Content		614	445	20156116	1587225234
20173	08:59:29.100	00:00:20.172	1211	708,3895	573,3766	0,5053362	0,6948093	449,4741	3,159781	3	676,7797	555,9457	0,5054745	0,6948008	449,474	3,170178	1	46	677	556						Untertest1.avi	0	880	547	72	111	612	445	383	0	Content		605	445	20172864	1587241982
20190	08:59:29.117	00:00:20.189	1212	715,5118	575,3386	0,5062285	0,6943309	449,7839	3,138117	3	683,9314	557,9831	0,5063669	0,6943223	449,7839	3,148515	1	46	684	558						Untertest1.avi	0	880	547	72	111	612	445	383	0	Content		612	447	20189807	1587258925
20207	08:59:29.134	00:00:20.206	1213	723,2147	574,2474	0,507219	0,6939328	449,4532	3,101923	3	691,8471	556,9061	0,5073574	0,6939243	449,4532	3,112355	1	46	692	557						Untertest1.avi	0	880	547	72	111	612	445	383	0	Content		620	446	20206616	1587275734
20223	08:59:29.150	00:00:20.223	1214	700,7261	582,5336	0,5081296	0,6938483	449,9921	3,171349	3	668,8594	565,2606	0,5082678	0,6938397	449,9921	3,181611	1	46	669	565						Untertest1.avi	0	880	547	72	111	612	445	383	0	Content		597	454	20223181	1587292299
20239	08:59:29.166	00:00:20.239	1215	699,9144	584,8476	0,5090783	0,6939061	450,1033	3,103037	3	667,9363	567,6731	0,5092165	0,6938976	450,1033	3,113098	1	46	668	568						Untertest1.avi	0	880	547	72	111	612	445	383	0	Content		596	457	20239494	1587308612
20256	08:59:29.183	00:00:20.256	1216	708,4097	564,522	0,5100428	0,6941602	449,8966	3,102052	3	676,7064	546,8766	0,5101811	0,6941517	449,8966	3,112434	1	46	677	547						Untertest1.avi	0	880	547	72	111	612	445	383	0	Content		605	436	20256107	1587325225
20273	08:59:29.200	00:00:20.272	1217	717,5383	569,4911	0,5108693	0,6942993	449,9369	3,072874	3	685,919	552,0627	0,5110075	0,6942908	449,9369	3,083129	1	46	686	552						Untertest1.avi	0	880	547	72	111	612	445	383	0	Content		614	441	20272734	1587341852
20290	08:59:29.217	00:00:20.289	1218	715,3851	566,613	0,5115492	0,6944486	450,5659	3,036636	3	683,61	549,1396	0,5116871	0,6944401	450,5659	3,04678	1	46	684	549						Untertest1.avi	0	880	547	72	111	612	445	383	0	Content		612	438	20289857	1587358975
20307	08:59:29.234	00:00:20.306	1219	715,7611	568,2877	0,5123344	0,6945893	450,8975	2,98463	3	683,8664	550,8595	0,5124723	0,6945808	450,8975	2,994602	1	46	684	551						Untertest1.avi	0	880	547	72	111	612	445	383	0	Content		612	440	20306605	1587375723
20323	08:59:29.250	00:00:20.323	1220	803,7657	581,567	0,5117667	0,6957246	450,8955	2,977435	3	773,4067	564,8311	0,5119047	0,6957161	450,8955	2,98837	1	46	773	565						Untertest1.avi	0	880	547	72	111	612	445	383	0	Content		701	454	20323049	1587392167
20339	08:59:29.266	00:00:20.339	1221	932,3198	613,3268	0,5102842	0,6968428	450,8222	2,957683	3	904,1167	597,624	0,5104223	0,6968343	450,8222	2,970184	1	47	904	598						Untertest1.avi	0	880	547	72	111	1082	493	583	0	Content		832	487	20339352	1587408470
20356	08:59:29.283	00:00:20.356	1222	1043,129	621,3276	0,5096969	0,6975337	451,333	2,969163	3	1027,174	617,8552	0,5098346	0,6975253	451,333	3,060964	1	47	1027	618						Untertest1.avi	0	880	547	72	111	1082	493	583	0	Content		955	507	20356101	1587425219
20373	08:59:29.300	00:00:20.372	1223	1127,651	611,5285	0,5097177	0,6979687	451,5925	2,94021	3	1102,83	595,8551	0,5098556	0,6979602	451,5925	2,956412	1	47	1103	596						Untertest1.avi	0	880	547	72	111	1082	493	583	0	Content		1031	485	20372727	1587441845
20390	08:59:29.317	00:00:20.389	1224	1174,973	627,041	0,510063	0,6983176	451,5731	2,905084	3	1151,019	611,688	0,5102007	0,6983092	451,5731	2,921984	1	47	1151	612						Untertest1.avi	0	880	547	72	111	1082	493	583	0	Content		1079	501	20389852	1587458970
20407	08:59:29.334	00:00:20.406	1225	1201,284	615,2455	0,5105942	0,6983702	451,7882	2,922627	3	1178,001	599,5588	0,5107318	0,6983618	451,7882	2,940504	1	47	1178	600						Untertest1.avi	0	880	547	72	111	1082	493	583	0	Content		1106	489	20406598	1587475716
20423	08:59:29.350	00:00:20.423	1226	1210,594	611,3812	0,5115381	0,6982223	451,6132	2,895751	3	1172,942	591,9673	0,511563	0,6983066	451,6561	2,909391	1	47	1173	592						Untertest1.avi	0	880	547	72	111	1082	493	583	0	Content		1101	481	20423168	1587492286
20439	08:59:29.366	00:00:20.439	1227	1186,311	620,6212	0,5120938	0,6980051	449,8748	2,882073	3	1168,044	597,9722	0,5122439	0,698095	451,6943	2,91174	1	47	1168	598						Untertest1.avi	0	880	547	72	111	1082	493	583	0	Content		1096	487	20439344	1587508462
20456	08:59:29.383	00:00:20.455	1228	1218,464	608,5612	0,5127343	0,6978689	454,7273	2,859498	3	1187,095	594,6993	0,5128683	0,6978877	451,7818	2,85881	1	47	1187	595						Untertest1.avi	0	880	547	72	111	1082	493	583	0	Content		1115	484	20455969	1587525087
20473	08:59:29.400	00:00:20.472	1229	1209,723	629,3975	0,513375	0,6980895	450,9757	2,858256	3	1183,518	613,5007	0,5134733	0,6980849	451,6071	2,87876	1	47	1184	614						Untertest1.avi	0	880	547	72	111	1082	493	583	0	Content		1112	503	20472717	1587541835
20490	08:59:29.417	00:00:20.489	1230	1175,01	625,7744	0,5139089	0,6985249	451,5709	2,893075	3	1155,219	606,7542	0,514089	0,6985806	451,5709	2,911126	1	47	1155	607						Untertest1.avi	0	880	547	72	111	1082	493	583	0	Content		1083	496	20489716	1587558834
20506	08:59:29.433	00:00:20.506	1231	1183,147	607,41	0,5143924	0,6995068	449,5689	2,862786	3	1168,188	588,9201	0,5145767	0,6995074	451,4714	2,892398	1	47	1168	589						Untertest1.avi	0	880	547	72	111	1082	493	583	0	Content		1096	478	20506465	1587575583
20523	08:59:29.450	00:00:20.523	1232	1196,117	622,7776	0,5148859	0,6997478	451,421	2,889703	3	1171,896	606,7042	0,5150227	0,6997516	451,421	2,906726	1	47	1172	607						Untertest1.avi	0	880	547	72	111	1082	493	583	0	Content		1100	496	20523035	1587592153
20539	08:59:29.466	00:00:20.539	1233	1233,983	609,1993	0,515304	0,7001352	455,1628	2,860039	3	1180,281	593,967	0,5152754	0,7002332	451,1384	2,847672	1	47	1180	594						Untertest1.avi	0	880	547	72	111	1082	493	583	0	Content		1108	483	20539341	1587608459
20556	08:59:29.483	00:00:20.555	1234	1180,499	628,5612	0,515422	0,7000121	453,1388	2,881759	3	1148,03	614,3709	0,515529	0,7000282	451,0297	2,884511	1	47	1148	614						Untertest1.avi	0	880	547	72	111	1082	493	583	0	Content		1076	503	20555964	1587625082
20573	08:59:29.500	00:00:20.572	1235	1178,247	617,1232	0,5155102	0,6998813	451,1531	2,886743	3	1155,265	600,9139	0,5156662	0,6998895	450,7938	2,901933	1	47	1155	601						Untertest1.avi	0	880	547	72	111	1082	493	583	0	Content		1083	490	20572587	1587641705
20590	08:59:29.517	00:00:20.589	1236	1197,385	617,7191	0,515537	0,6994845	450,643	2,794876	3	1178,491	597,2164	0,5157226	0,6995665	450,643	2,813436	1	47	1178	597						Untertest1.avi	0	880	547	72	111	1082	493	583	0	Content		1106	486	20589707	1587658825
20606	08:59:29.533	00:00:20.606	1237	1164,576	628,1681	0,5154772	0,6993219	446,6088	2,793559	3	1159,802	599,2461	0,5157288	0,6994916	450,3505	2,835849	1	47	1160	599						Untertest1.avi	0	880	547	72	111	1082	493	583	0	Content		1088	488	20606456	1587675574
20623	08:59:29.550	00:00:20.623	1238	1180,553	626,6383	0,515632	0,6992521	450,0693	2,79739	3	1156,658	602,3787	0,5157795	0,6994183	450,0693	2,815064	1	47	1157	602						Untertest1.avi	0	880	547	72	111	1082	493	583	0	Content		1085	491	20623025	1587692143
20639	08:59:29.566	00:00:20.639	1239	1181,991	632,5538	0,5156341	0,6991382	449,7552	2,782568	3	1162,205	607,2633	0,5158202	0,6993219	449,7552	2,801059	1	47	1162	607						Untertest1.avi	0	880	547	72	111	1082	493	583	0	Content		1090	496	20639205	1587708323
20656	08:59:29.583	00:00:20.655	1240	1179,018	624,734	0,5156753	0,6991306	449,5372	2,824353	3	1159,585	598,5308	0,5158647	0,6993292	449,5371	2,843224	1	47	1160	599						Untertest1.avi	0	880	547	72	111	1082	493	583	0	Content		1088	488	20655829	1587724947
20672	08:59:29.599	00:00:20.672	1241	1189,13	614,5696	0,5158659	0,6994491	449,4268	2,799947	3	1166,731	597,4326	0,5160211	0,6994694	449,4268	2,8169	1	47	1167	597						Untertest1.avi	0	880	547	72	111	1082	493	583	0	Content		1095	486	20672454	1587741572
20690	08:59:29.617	00:00:20.689	1242	1192,047	626,282	0,5158857	0,6999395	448,7522	2,807183	3	1176,971	597,968	0,5161062	0,700169	449,1166	2,829285	1	47	1177	598						Untertest1.avi	0	880	547	72	111	1082	493	583	0	Content		1105	487	20689701	1587758819
20706	08:59:29.633	00:00:20.706	1243	1174,088	632,4696	0,5159231	0,700229	449,6964	2,866181	3	1143,684	615,7281	0,5160295	0,7002755	448,9256	2,876475	1	47	1144	616						Untertest1.avi	0	880	547	72	111	1082	493	583	0	Content		1072	505	20706324	1587775442
20723	08:59:29.650	00:00:20.722	1244	1209,348	630,0953	0,5157335	0,7001395	448,5066	2,810029	3	1175,803	610,5994	0,5157961	0,7002289	448,5066	2,824359	1	47	1176	611						Untertest1.avi	0	880	547	72	111	1082	493	583	0	Content		1104	500	20722893	1587792011
20739	08:59:29.666	00:00:20.739	1245	1167,28	622,4266	0,5155264	0,6999912	448,355	2,919358	3	1132,615	601,5154	0,5155831	0,7001082	448,355	2,933194	1	47	1133	602						Untertest1.avi	0	880	547	72	111	1082	493	583	0	Content		1061	491	20739196	1587808314
20756	08:59:29.683	00:00:20.755	1246	1163,903	627,6664	0,5151571	0,6997753	445,5926	2,861761	3	1150,373	607,3333	0,5153477	0,6998105	448,0187	2,894701	1	47	1150	607						Untertest1.avi	0	880	547	72	111	1082	493	583	0	Content		1078	496	20755818	1587824936
20772	08:59:29.699	00:00:20.772	1247	1175,375	630,251	0,5151528	0,6998394	447,6255	2,879246	3	1146,252	612,9441	0,5152476	0,6998768	447,8496	2,895703	1	47	1146	613						Untertest1.avi	0	880	547	72	111	1082	493	583	0	Content		1074	502	20772443	1587841561
20790	08:59:29.717	00:00:20.789	1248	1174,279	627,8718	0,5150719	0,700157	447,4191	2,911141	3	1139,464	607,783	0,5151258	0,7002623	447,4191	2,924938	1	47	1139	608						Untertest1.avi	0	880	547	72	111	1082	493	583	0	Content		1067	497	20789567	1587858685
20806	08:59:29.733	00:00:20.806	1249	1181,238	631,3741	0,5149446	0,7001222	447,2883	2,927431	3	1154,131	615,4417	0,5150581	0,7001343	447,2883	2,943376	1	47	1154	615						Untertest1.avi	0	880	547	72	111	1082	493	583	0	Content		1082	504	20806315	1587875433
20823	08:59:29.750	00:00:20.822	1250	1152,772	638,7778	0,5147734	0,700177	447,0111	2,98503	3	1130,911	621,1823	0,5149336	0,7002152	447,0111	3,00279	1	47	1131	621						Untertest1.avi	0	880	547	72	111	1082	493	583	0	Content		1059	510	20822885	1587892003
20839	08:59:29.766	00:00:20.839	1251	1163,839	627,3277	0,5146764	0,7003577	446,6201	2,985816	3	1135,994	610,6768	0,514784	0,7003832	446,62	3,001689	1	47	1136	611						Untertest1.avi	0	880	547	72	111	1082	493	583	0	Content		1064	500	20839063	1587908181
20856	08:59:29.783	00:00:20.855	1252	1156,766	629,335	0,5145175	0,7005867	446,3813	3,001872	3	1126,785	609,4515	0,5146124	0,7006809	446,3813	3,017091	1	47	1127	609						Untertest1.avi	0	880	547	72	111	1082	493	583	0	Content		1055	498	20855688	1587924806
20872	08:59:29.799	00:00:20.872	1253	1173,839	629,4561	0,5143761	0,7007394	447,9536	3,034114	3	1141,063	614,4638	0,5144755	0,7007703	446,2308	3,03824	1	47	1141	614						Untertest1.avi	0	880	547	72	111	1082	493	583	0	Content		1069	503	20872439	1587941557
20890	08:59:29.817	00:00:20.889	1254	1179,089	639,2886	0,5142879	0,7008907	448,6625	3,079927	3	1142,794	626,1697	0,5143676	0,7009026	446,0688	3,078438	1	47	1143	626						Untertest1.avi	0	880	547	72	111	1082	493	583	0	Content		1071	515	20889560	1587958678
20906	08:59:29.833	00:00:20.906	1255	1026,137	590,9329	0,5154656	0,69978	445,5832	3,066458	3	996,8478	572,5316	0,5155799	0,6998273	445,5832	3,080166	1	47	997	573						Untertest1.avi	0	880	547	72	111	1082	493	583	0	Content		925	462	20906183	1587975301
20923	08:59:29.850	00:00:20.922	1256	902,0258	528,4853	0,51779	0,6978245	455,644	3,149203	3	857,7566	521,5013	0,5178366	0,6978987	445,5767	3,09643	1	48	858	522						Untertest1.avi	0	880	547	72	111	583	368	450	0	Content		786	411	20922751	1587991869
20939	08:59:29.866	00:00:20.939	1257	814,4703	503,0541	0,5197672	0,6967977	445,2073	3,147735	3	747,3745	485,5953	0,5194799	0,6968131	445,2072	3,155292	1	48	747	486						Untertest1.avi	0	880	547	72	111	583	368	450	0	Content		675	375	20939057	1588008175
20956	08:59:29.883	00:00:20.955	1258	762,6194	424,7578	0,5184921	0,6967108	452,7509	3,123914	3	679,3439	419,6945	0,5205335	0,6964661	444,9367	3,119116	1	48	679	420						Untertest1.avi	0	880	547	72	111	583	368	450	0	Content		607	309	20955679	1588024797
20972	08:59:29.899	00:00:20.972	1259	756,5674	414,5952	0,5161357	0,6971081	463,9618	3,206806	3	683,0146	437,269	0,520927	0,6969506	444,59	3,086025	1	48	683	437						Untertest1.avi	0	880	547	72	111	583	368	450	0	Content		611	326	20972315	1588041433
20989	08:59:29.916	00:00:20.989	1260	724,1816	460,3492	0,521098	0,6972697	463,9618	3,246093	3	654,2356	473,6205	0,5207431	0,6972789	444,0891	3,123304	1	48	654	474						Untertest1.avi	0	880	547	72	111	583	368	450	0	Content		582	363	20989374	1588058492
21006	08:59:29.933	00:00:21.005	1261	691,8148	495,2798	0,5205812	0,6978611	443,5217	3,192047	3	660,3527	475,949	0,5207231	0,6978523	443,5217	3,203174	1	48	660	476						Untertest1.avi	0	880	547	72	111	583	368	450	0	Content		588	365	21005998	1588075116
21023	08:59:29.950	00:00:21.022	1262	705,2143	474,0229	0,5203413	0,6982125	443,5217	3,090149	3	674,8332	454,2485	0,5205256	0,6982036	443,5217	3,100665	1	48	675	454						Untertest1.avi	0	880	547	72	111	583	368	450	0	Content		603	343	21022622	1588091740
21039	08:59:29.966	00:00:21.038	1263	692,9325	506,3219	0,5200987	0,6988332	442,9935	3,244437	3	661,5873	487,2601	0,5202411	0,6988244	442,9934	3,255677	1	48	662	487						Untertest1.avi	0	880	547	72	111	583	368	450	0	Content		590	376	21038925	1588108043
21056	08:59:29.983	00:00:21.055	1264	687,885	503,8232	0,5199098	0,6991414	442,3052	3,223819	3	656,7191	484,6344	0,5200518	0,6991326	442,3052	3,235041	1	48	657	485						Untertest1.avi	0	880	547	72	111	583	368	450	0	Content		585	374	21055550	1588124668
21072	08:59:29.999	00:00:21.072	1265	661,6146	519,3193	0,5194417	0,6990736	442,3052	3,188094	3	630,6406	500,3942	0,5196269	0,6990646	442,3052	3,197942	1	48	631	500						Untertest1.avi	0	880	547	72	111	583	368	450	0	Content		559	389	21072297	1588141415
21089	08:59:30.016	00:00:21.089	1266	698,5043	490,8506	0,519329	0,699489	442,2149	3,236081	3	667,3176	471,4597	0,5194717	0,6994801	442,2148	3,247455	1	48	667	471						Untertest1.avi	0	880	547	72	111	583	368	450	0	Content		595	360	21089241	1588158359
21106	08:59:30.033	00:00:21.105	1267	682,7393	508,3158	0,5190619	0,699632	441,9878	3,295827	3	651,4258	489,2013	0,5192044	0,6996232	441,9878	3,307109	1	48	651	489						Untertest1.avi	0	880	547	72	111	583	368	450	0	Content		579	378	21105543	1588174661
21122	08:59:30.049	00:00:21.122	1268	711,3455	464,9093	0,5189493	0,6998738	441,9878	3,150089	3	681,1765	445,0059	0,5191346	0,6998648	441,9878	3,160807	1	48	681	445						Untertest1.avi	0	880	547	72	111	583	368	450	0	Content		609	334	21122486	1588191604
21139	08:59:30.066	00:00:21.139	1269	675,7825	518,5763	0,51873	0,7004152	441,239	3,330291	3	644,4244	499,6781	0,5188732	0,7004063	441,2389	3,341399	1	48	644	500						Untertest1.avi	0	880	547	72	111	583	368	450	0	Content		572	389	21139288	1588208406
21156	08:59:30.083	00:00:21.156	1270	683,0834	507,1655	0,5187484	0,7009824	441,1292	3,336628	3	651,8604	487,9716	0,5188916	0,7009735	441,1292	3,348076	1	48	652	488						Untertest1.avi	0	880	547	72	111	583	368	450	0	Content		580	377	21156036	1588225154
21172	08:59:30.099	00:00:21.172	1271	691,401	487,4636	0,5187457	0,7015432	440,5553	3,296206	3	660,2065	467,9019	0,5188895	0,7015343	440,5553	3,307727	1	48	660	468						Untertest1.avi	0	880	547	72	111	583	368	450	0	Content		588	357	21172285	1588241403
21189	08:59:30.116	00:00:21.188	1272	695,4028	504,045	0,5186703	0,7013438	440,5857	3,305533	3	664,4422	484,9335	0,5188137	0,7013348	440,5857	3,317021	1	48	664	485						Untertest1.avi	0	880	547	72	111	583	368	450	0	Content		592	374	21188911	1588258029
21206	08:59:30.133	00:00:21.205	1273	684,635	502,3921	0,5185099	0,7012988	440,3085	3,30778	3	653,5287	483,1463	0,5186533	0,7012899	440,3085	3,319228	1	48	654	483						Untertest1.avi	0	880	547	72	111	583	368	450	0	Content		582	372	21205533	1588274651
21222	08:59:30.149	00:00:21.222	1274	681,1343	508,4098	0,5182754	0,7010966	440,0131	3,305416	3	649,9469	489,3344	0,5184191	0,7010877	440,0131	3,316677	1	48	650	489						Untertest1.avi	0	880	547	72	111	583	368	450	0	Content		578	378	21222478	1588291596
21239	08:59:30.166	00:00:21.239	1275	700,0328	499,5042	0,5180523	0,7005724	440,0737	3,251788	3	669,1099	480,4182	0,5181959	0,7005634	440,0737	3,263097	1	48	669	480						Untertest1.avi	0	880	547	72	111	583	368	450	0	Content		597	369	21239282	1588308400
21256	08:59:30.183	00:00:21.256	1276	680,8301	489,3544	0,5178681	0,6998416	440,0737	3,195065	3	650,4426	469,7927	0,5180547	0,6998325	440,0737	3,205484	1	48	650	470						Untertest1.avi	0	880	547	72	111	583	368	450	0	Content		578	359	21256032	1588325150
21272	08:59:30.199	00:00:21.272	1277	673,4794	508,4089	0,5178086	0,6991935	440,0737	3,227214	3	643,0425	489,2262	0,5179952	0,6991845	440,0737	3,237465	1	48	643	489						Untertest1.avi	0	880	547	72	111	583	368	450	0	Content		571	378	21272155	1588341273
21289	08:59:30.216	00:00:21.288	1278	689,0453	498,1788	0,5178038	0,6986228	440,0737	3,1147	3	658,7762	478,9656	0,5179905	0,6986137	440,0737	3,124906	1	48	659	479						Untertest1.avi	0	880	547	72	111	583	368	450	0	Content		587	368	21288778	1588357896
21305	08:59:30.232	00:00:21.305	1279	680,04	495,1731	0,5177791	0,6983442	440,0737	3,121165	3	649,6075	475,8113	0,5179657	0,6983352	440,0737	3,131336	1	48	650	476						Untertest1.avi	0	880	547	72	111	583	368	450	0	Content		578	365	21305401	1588374519
21322	08:59:30.249	00:00:21.322	1280	668,8048	510,7133	0,5177631	0,698158	440,0737	3,171259	3	638,2053	491,6483	0,5179497	0,698149	440,0737	3,181269	1	48	638	492						Untertest1.avi	0	880	547	72	111	583	368	450	0	Content		566	381	21322387	1588391505
21339	08:59:30.266	00:00:21.339	1281	627,4709	496,4775	0,5184727	0,6978973	440,0737	3,124382	3	596,041	476,7384	0,5186593	0,6978882	440,0737	3,134102	1	48	596	477						Untertest1.avi	0	880	547	72	111	583	368	450	0	Content		524	366	21339022	1588408140
21356	08:59:30.283	00:00:21.355	1282	611,131	450,4522	0,5199718	0,6972563	440,0737	2,993541	3	579,1972	429,445	0,5201585	0,6972473	440,0737	3,003299	1	48	579	429						Untertest1.avi	0	880	547	72	111	583	368	450	0	Content		507	318	21355646	1588424764
21372	08:59:30.299	00:00:21.372	1283	594,791	450,9366	0,5227878	0,6966395	446,6564	2,996233	3	562,3534	429,7722	0,5227878	0,6966395	446,6564	3,005804	1	49	562	430						Untertest1.avi	0	880	547	72	111	343	336	450	0	Content		490	319	21372267	1588441385
21389	08:59:30.316	00:00:21.388	1284	474,5189	456,9368	0,5230842	0,6963931	446,6564	2,98727	3	438,9472	434,6005	0,5232664	0,6963843	446,6564	2,996212	1	49	439	435						Untertest1.avi	0	880	547	72	111	343	336	450	0	Content		367	324	21388884	1588458002
21406	08:59:30.333	00:00:21.405	1285	444,1775	485,3752	0,5232503	0,6959063	446,6564	3,039633	3	407,8963	463,6105	0,5234325	0,6958975	446,6564	3,048252	1	49	408	464						Untertest1.avi	0	880	547	72	111	343	336	450	0	Content		336	353	21405625	1588474743
21422	08:59:30.349	00:00:21.422	1286	413,836	491,417	0,5224012	0,6959003	443,6308	3,042664	3	376,8454	469,1252	0,5224012	0,6959003	443,6308	3,050885	1	49	377	469						Untertest1.avi	0	880	547	72	111	343	336	450	0	Content		305	358	21422249	1588491367
21439	08:59:30.366	00:00:21.438	1287	428,9165	463,9847	0,522158	0,695576	443,6308	3,092728	3	392,5298	441,2925	0,5223423	0,695567	443,6308	3,101753	1	49	393	441						Untertest1.avi	0	880	547	72	111	343	336	450	0	Content		321	330	21438885	1588508003
21456	08:59:30.383	00:00:21.455	1288	478,2014	445,1607	0,5224417	0,6956859	443,6308	2,921717	3	442,9796	422,6295	0,522626	0,695677	443,6308	2,930648	1	49	443	423						Untertest1.avi	0	880	547	72	111	343	336	450	0	Content		371	312	21455507	1588524625
21472	08:59:30.399	00:00:21.472	1289	476,8949	433,5623	0,5201907	0,6954599	436,4139	2,926314	3	441,7556	410,6367	0,5201907	0,6954599	436,4139	2,935415	1	49	442	411						Untertest1.avi	0	880	547	72	111	343	336	450	0	Content		370	300	21472395	1588541513
21489	08:59:30.416	00:00:21.488	1290	447,7491	468,5738	0,5198717	0,6950907	436,4139	2,881736	3	412,5491	446,5625	0,5200609	0,6950815	436,4139	2,890298	1	49	413	447						Untertest1.avi	0	880	547	72	111	343	336	450	0	Content		341	336	21488503	1588557621
21505	08:59:30.432	00:00:21.505	1291	441,646	478,4164	0,5198668	0,6949693	436,4139	2,952658	3	406,3237	456,5615	0,5200561	0,6949601	436,4139	2,96128	1	49	406	457						Untertest1.avi	0	880	547	72	111	343	336	450	0	Content		334	346	21505126	1588574244
21522	08:59:30.449	00:00:21.521	1292	435,543	488,2592	0,5197858	0,6950088	435,2369	2,942769	3	400,0983	466,5605	0,5197858	0,6950088	435,2369	2,951233	1	49	400	467						Untertest1.avi	0	880	547	72	111	343	336	450	0	Content		328	356	21521750	1588590868
21539	08:59:30.466	00:00:21.538	1293	449,8781	477,5489	0,5195839	0,6947007	435,2369	2,998938	3	414,8849	455,7702	0,519774	0,6946915	435,2369	3,007687	1	49	415	456						Untertest1.avi	0	880	547	72	111	343	336	450	0	Content		343	345	21538997	1588608115
21556	08:59:30.483	00:00:21.555	1294	435,3513	467,7704	0,5192733	0,6942601	435,2369	2,850806	3	399,957	445,5988	0,5194634	0,6942508	435,2369	2,85931	1	49	400	446						Untertest1.avi	0	880	547	72	111	343	336	450	0	Content		328	335	21555622	1588624740
21572	08:59:30.499	00:00:21.571	1295	437,3959	466,2983	0,5212385	0,6941291	440,812	2,854916	3	402,1033	444,1169	0,5212385	0,6941291	440,812	2,863449	1	49	402	444						Untertest1.avi	0	880	547	72	111	343	336	450	0	Content		330	333	21571870	1588640988
21588	08:59:30.515	00:00:21.588	1296	454,0622	477,9204	0,5202878	0,6939499	440,8121	2,927002	3	415,5913	460,5621	0,5203628	0,6939436	438,1748	2,919638	1	49	416	461						Untertest1.avi	0	880	547	72	111	343	336	450	0	Content		344	350	21588494	1588657612
21605	08:59:30.532	00:00:21.605	1297	445,0727	468,3428	0,5203921	0,6940449	437,7132	2,866274	3	408,6613	446,2703	0,520537	0,694036	437,7132	2,8753	1	49	409	446						Untertest1.avi	0	880	547	72	111	343	336	450	0	Content		337	335	21605243	1588674361
21622	08:59:30.549	00:00:21.622	1298	458,1806	454,7451	0,5175924	0,6948817	449,5315	2,799633	3	421,185	439,452	0,5206335	0,6945857	438,0923	2,807527	1	49	421	439						Untertest1.avi	0	880	547	72	111	343	336	450	0	Content		349	328	21622188	1588691306
21639	08:59:30.566	00:00:21.638	1299	468,321	420,9514	0,5207583	0,6949233	449,5315	2,880229	3	422,0582	419,4149	0,5205956	0,6949257	437,7286	2,818118	1	49	422	419						Untertest1.avi	0	880	547	72	111	343	336	450	0	Content		350	308	21638617	1588707735
21655	08:59:30.582	00:00:21.655	1300	455,5793	450,1973	0,5239448	0,6946828	449,5315	2,938415	3	419,255	427,3602	0,5241252	0,6946741	449,5315	2,947299	1	49	419	427						Untertest1.avi	0	880	547	72	111	343	336	450	0	Content		347	316	21655117	1588724235
21672	08:59:30.599	00:00:21.671	1301	440,3901	466,3	0,5236111	0,6947302	449,5315	2,875612	3	403,692	443,9227	0,5237914	0,6947215	449,5315	2,884075	1	49	404	444						Untertest1.avi	0	880	547	72	111	343	336	450	0	Content		332	333	21671865	1588740983
21689	08:59:30.616	00:00:21.688	1302	467,9714	437,8373	0,5237393	0,6949651	449,5315	2,774699	3	431,8908	414,9165	0,5239196	0,6949564	449,5315	2,783316	1	49	432	415						Untertest1.avi	0	880	547	72	111	343	336	450	0	Content		360	304	21688806	1588757924
21705	08:59:30.632	00:00:21.705	1303	422,7885	470,347	0,5236152	0,6947818	449,5315	2,960732	3	385,6537	447,8109	0,5237955	0,6947731	449,5315	2,969329	1	49	386	448						Untertest1.avi	0	880	547	72	111	343	336	450	0	Content		314	337	21705239	1588774357
21722	08:59:30.649	00:00:21.722	1304	439,9565	480,4866	0,5203534	0,6949068	438,1087	2,82103	3	403,3235	458,7291	0,5204982	0,6948979	438,1087	2,829865	1	49	403	459						Untertest1.avi	0	880	547	72	111	343	336	450	0	Content		331	348	21722054	1588791172
21739	08:59:30.666	00:00:21.738	1305	442,8143	489,6033	0,5203545	0,6948875	438,1087	2,813368	3	407,3385	468,2557	0,5205426	0,6948785	438,1087	2,821492	1	49	407	468						Untertest1.avi	0	880	547	72	111	343	336	450	0	Content		335	357	21738734	1588807852
21755	08:59:30.682	00:00:21.755	1306	457,9124	510,7673	0,5200263	0,6957363	438,1353	2,889822	3	421,8288	490,1698	0,5201709	0,6957274	438,1353	2,898493	1	49	422	490						Untertest1.avi	0	880	547	72	111	343	336	450	0	Content		350	379	21755364	1588824482
21772	08:59:30.699	00:00:21.771	1307	540,7657	561,0376	0,5182814	0,69746	437,9753	2,858405	3	506,6765	542,6871	0,5184258	0,697451	437,9753	2,866867	1	49	507	543						Untertest1.avi	0	880	547	72	111	343	336	450	0	Content		435	432	21771729	1588840847
21789	08:59:30.716	00:00:21.788	1308	655,313	600,4611	0,5163473	0,6997139	438,0963	2,738667	3	623,1818	584,0118	0,5164927	0,6997049	438,0963	2,747296	1	49	623	584						Untertest1.avi	0	880	547	72	111	343	336	450	0	Content		551	473	21788668	1588857786
21805	08:59:30.732	00:00:21.805	1309	704,1606	692,6851	0,515032	0,701261	438,3003	2,835208	3	672,8677	678,3744	0,5151767	0,701252	438,3003	2,84409	1	49	673	678						Untertest1.avi	0	880	547	72	111	343	336	450	0	Content		601	567	21805418	1588874536
21822	08:59:30.749	00:00:21.822	1310	774,9467	748,5982	0,5138142	0,702477	438,6766	2,805796	3	744,661	735,6227	0,5139588	0,7024679	438,6766	2,815229	1	50	745	736						Untertest1.avi	0	880	547	72	111	824	775	100	0	Content		673	625	21822167	1588891285
21838	08:59:30.765	00:00:21.838	1311	813,2495	822,4602	0,512831	0,7034025	438,5292	2,775997	3	783,3311	810,9829	0,5129755	0,7033935	438,5292	2,785747	1	50	783	811						Untertest1.avi	0	880	547	72	111	824	775	100	0	Content		711	700	21838471	1588907589
21855	08:59:30.782	00:00:21.855	1312	892,0681	876,2539	0,5121385	0,7037597	438,7697	2,70558	3	863,173	865,7774	0,5122828	0,7037507	438,7697	2,716132	1	50	863	866						Untertest1.avi	0	880	547	72	111	824	775	100	0	Content		791	755	21855415	1588924533
21872	08:59:30.799	00:00:21.871	1313	957,3675	917,1634	0,511558	0,7044941	438,9357	2,736837	3	929,4898	907,4912	0,5117022	0,7044851	438,9357	2,748606	1	50	929	907						Untertest1.avi	0	880	547	72	111	824	775	100	0	Content		857	796	21871842	1588940960
21889	08:59:30.816	00:00:21.888	1314	1030,912	967,583	0,5106743	0,705293	439,1409	2,699241	3	1012,973	990,9461	0,5108184	0,705284	439,1409	2,771124	1	50	1013	991						Untertest1.avi	0	880	547	72	111	824	775	100	0	Content		941	880	21888783	1588957901
21906	08:59:30.833	00:00:21.905	1315	1112,333	990,7301	0,5099978	0,7062971	439,3422	2,696788	3	1100,975	997,9271	0,5101416	0,7062881	439,3422	2,646044	1	50	1101	998						Untertest1.avi	0	880	547	72	111	824	775	100	0	Content		1029	887	21905529	1588974647
21922	08:59:30.849	00:00:21.922	1316	-1024	-768	-1	-1	-1	-1	4	-1024	-768	-1	-1	-1	-1	4		0	0						Untertest1.avi	0	880	547	72	111				0	Content		-72	-111	21922153	1588991271
21938	08:59:30.865	00:00:21.938	1317	-1024	-768	-1	-1	-1	-1	4	-1024	-768	-1	-1	-1	-1	4		0	0						Untertest1.avi	0	880	547	72	111				0	Content		-72	-111	21938455	1589007573
21956	08:59:30.883	00:00:21.955	1318	-1024	-768	-1	-1	-1	-1	4	-1024	-768	-1	-1	-1	-1	4		0	0						Untertest1.avi	0	880	547	72	111				0	Content		-72	-111	21955525	1589024643
21972	08:59:30.899	00:00:21.971	1319	-1024	-768	-1	-1	-1	-1	4	-1024	-768	-1	-1	-1	-1	4		0	0						Untertest1.avi	0	880	547	72	111				0	Content		-72	-111	21971830	1589040948
21989	08:59:30.916	00:00:21.988	1320	-1024	-768	-1	-1	-1	-1	4	-1024	-768	-1	-1	-1	-1	4		0	0						Untertest1.avi	0	880	547	72	111				0	Content		-72	-111	21988704	1589057822
22005	08:59:30.932	00:00:22.005	1321	-1024	-768	-1	-1	-1	-1	4	-1024	-768	-1	-1	-1	-1	4		0	0						Untertest1.avi	0	880	547	72	111				0	Content		-72	-111	22005374	1589074492
22022	08:59:30.949	00:00:22.021	1322	-1024	-768	-1	-1	-1	-1	4	-1024	-768	-1	-1	-1	-1	4		0	0						Untertest1.avi	0	880	547	72	111				0	Content		-72	-111	22021953	1589091071
22039	08:59:30.966	00:00:22.038	1323	-1024	-768	-1	-1	-1	-1	4	-1024	-768	-1	-1	-1	-1	4		0	0						Untertest1.avi	0	880	547	72	111				0	Content		-72	-111	22038577	1589107695
22055	08:59:30.982	00:00:22.055	1324	-1024	-768	-1	-1	-1	-1	4	-1024	-768	-1	-1	-1	-1	4		0	0						Untertest1.avi	0	880	547	72	111				0	Content		-72	-111	22055199	1589124317
22072	08:59:30.999	00:00:22.071	1325	-1024	-768	-1	-1	-1	-1	4	-1024	-768	-1	-1	-1	-1	4		0	0						Untertest1.avi	0	880	547	72	111				0	Content		-72	-111	22071949	1589141067
22089	08:59:31.016	00:00:22.088	1326	-1024	-768	-1	-1	-1	-1	4	-1024	-768	-1	-1	-1	-1	4		0	0						Untertest1.avi	0	880	547	72	111				0	Content		-72	-111	22088571	1589157689
22105	08:59:31.032	00:00:22.105	1327	-1024	-768	-1	-1	-1	-1	4	-1024	-768	-1	-1	-1	-1	4		0	0						Untertest1.avi	0	880	547	72	111				0	Content		-72	-111	22105329	1589174447
22122	08:59:31.049	00:00:22.121	1328	-1024	-768	-1	-1	-1	-1	4	-1024	-768	-1	-1	-1	-1	4		0	0						Untertest1.avi	0	880	547	72	111				0	Content		-72	-111	22121945	1589191063
22139	08:59:31.066	00:00:22.138	1329	-1024	-768	-1	-1	-1	-1	4	-1024	-768	-1	-1	-1	-1	4		0	0						Untertest1.avi	0	880	547	72	111				0	Content		-72	-111	22138568	1589207686
22155	08:59:31.082	00:00:22.155	1330	-1024	-768	-1	-1	-1	-1	4	-1024	-768	-1	-1	-1	-1	4		0	0						Untertest1.avi	0	880	547	72	111				0	Content		-72	-111	22155193	1589224311
22172	08:59:31.099	00:00:22.171	1331	-1024	-768	-1	-1	-1	-1	4	-1024	-768	-1	-1	-1	-1	4		0	0						Untertest1.avi	0	880	547	72	111				0	Content		-72	-111	22171814	1589240932
22189	08:59:31.116	00:00:22.189	1332	-1024	-768	-1	-1	-1	-1	4	-1024	-768	-1	-1	-1	-1	4		0	0						Untertest1.avi	0	880	547	72	111				0	Content		-72	-111	22189192	1589258310
22205	08:59:31.132	00:00:22.204	1333	-1024	-768	-1	-1	-1	-1	4	-1024	-768	-1	-1	-1	-1	4		0	0						Untertest1.avi	0	880	547	72	111				0	Content		-72	-111	22204563	1589273681
22221	08:59:31.148	00:00:22.221	1334	-1024	-768	-1	-1	-1	-1	4	-1024	-768	-1	-1	-1	-1	4		0	0						Untertest1.avi	0	880	547	72	111				0	Content		-72	-111	22221319	1589290437
22238	08:59:31.165	00:00:22.237	1335	-1024	-768	-1	-1	-1	-1	4	-1024	-768	-1	-1	-1	-1	4		0	0						Untertest1.avi	0	880	547	72	111				0	Content		-72	-111	22237934	1589307052
22255	08:59:31.182	00:00:22.254	1336	-1024	-768	-1	-1	-1	-1	4	-1024	-768	-1	-1	-1	-1	4		0	0						Untertest1.avi	0	880	547	72	111				0	Content		-72	-111	22254558	1589323676
22271	08:59:31.198	00:00:22.271	1337	-1024	-768	-1	-1	-1	-1	4	-1024	-768	-1	-1	-1	-1	4		0	0						Untertest1.avi	0	880	547	72	111				0	Content		-72	-111	22271195	1589340313
22288	08:59:31.215	00:00:22.287	1338	-1024	-768	-1	-1	-1	-1	4	-1024	-768	-1	-1	-1	-1	4		0	0						Untertest1.avi	0	880	547	72	111				0	Content		-72	-111	22287808	1589356926
22305	08:59:31.232	00:00:22.305	1339	-1024	-768	-1	-1	-1	-1	4	-1024	-768	-1	-1	-1	-1	4		0	0						Untertest1.avi	0	880	547	72	111				0	Content		-72	-111	22305002	1589374120
22322	08:59:31.249	00:00:22.322	1340	-1024	-768	-1	-1	-1	-1	4	-1024	-768	-1	-1	-1	-1	4		0	0						Untertest1.avi	0	880	547	72	111				0	Content		-72	-111	22322376	1589391494
22340	08:59:31.267	00:00:22.339	1341	-1024	-768	-1	-1	-1	-1	4	-1024	-768	-1	-1	-1	-1	4		0	0						Untertest1.avi	0	880	547	72	111				0	Content		-72	-111	22339625	1589408743
22355	08:59:31.282	00:00:22.354	1342	-1024	-768	-1	-1	-1	-1	4	-1024	-768	-1	-1	-1	-1	4		0	0						Untertest1.avi	0	880	547	72	111				0	Content		-72	-111	22354555	1589423673
22371	08:59:31.298	00:00:22.371	1343	-1024	-768	-1	-1	-1	-1	4	-1024	-768	-1	-1	-1	-1	4		0	0						Untertest1.avi	0	880	547	72	111				0	Content		-72	-111	22371178	1589440296
22388	08:59:31.315	00:00:22.387	1344	-1024	-768	-1	-1	-1	-1	4	-1024	-768	-1	-1	-1	-1	4		0	0						Untertest1.avi	0	880	547	72	111				0	Content		-72	-111	22387925	1589457043
22404	08:59:31.331	00:00:22.404	1345	-1024	-768	-1	-1	-1	-1	4	-1024	-768	-1	-1	-1	-1	4		0	0						Untertest1.avi	0	880	547	72	111				0	Content		-72	-111	22404421	1589473539
22421	08:59:31.348	00:00:22.421	1346	-1024	-768	-1	-1	-1	-1	4	-1024	-768	-1	-1	-1	-1	4		0	0						Untertest1.avi	0	880	547	72	111				0	Content		-72	-111	22421170	1589490288
22438	08:59:31.365	00:00:22.437	1347	-1024	-768	-1	-1	-1	-1	4	-1024	-768	-1	-1	-1	-1	4		0	0						Untertest1.avi	0	880	547	72	111				0	Content		-72	-111	22437791	1589506909
22455	08:59:31.382	00:00:22.454	1348	-1024	-768	-1	-1	-1	-1	4	-1024	-768	-1	-1	-1	-1	4		0	0						Untertest1.avi	0	880	547	72	111				0	Content		-72	-111	22454860	1589523978
22472	08:59:31.399	00:00:22.472	1349	-1024	-768	-1	-1	-1	-1	4	-1024	-768	-1	-1	-1	-1	4		0	0						Untertest1.avi	0	880	547	72	111				0	Content		-72	-111	22472234	1589541352
22490	08:59:31.417	00:00:22.489	1350	-1024	-768	-1	-1	-1	-1	4	-1024	-768	-1	-1	-1	-1	4		0	0						Untertest1.avi	0	880	547	72	111				0	Content		-72	-111	22489607	1589558725
22504	08:59:31.431	00:00:22.504	1351	-1024	-768	-1	-1	-1	-1	4	-1024	-768	-1	-1	-1	-1	4		0	0						Untertest1.avi	0	880	547	72	111				0	Content		-72	-111	22504408	1589573526
22521	08:59:31.448	00:00:22.521	1352	-1024	-768	-1	-1	-1	-1	4	-1024	-768	-1	-1	-1	-1	4		0	0						Untertest1.avi	0	880	547	72	111				0	Content		-72	-111	22521034	1589590152
22538	08:59:31.465	00:00:22.537	1353	-1024	-768	-1	-1	-1	-1	4	-1024	-768	-1	-1	-1	-1	4		0	0						Untertest1.avi	0	880	547	72	111				0	Content		-72	-111	22537783	1589606901
22554	08:59:31.481	00:00:22.554	1354	-1024	-768	-1	-1	-1	-1	4	-1024	-768	-1	-1	-1	-1	4		0	0						Untertest1.avi	0	880	547	72	111				0	Content		-72	-111	22554406	1589623524
22571	08:59:31.498	00:00:22.571	1355	-1024	-768	-1	-1	-1	-1	4	-1024	-768	-1	-1	-1	-1	4		0	0						Untertest1.avi	0	880	547	72	111				0	Content		-72	-111	22571028	1589640146
22588	08:59:31.515	00:00:22.587	1356	-1024	-768	-1	-1	-1	-1	4	-1024	-768	-1	-1	-1	-1	4		0	0						Untertest1.avi	0	880	547	72	111				0	Content		-72	-111	22587653	1589656771
22605	08:59:31.532	00:00:22.604	1357	-1024	-768	-1	-1	-1	-1	4	-1024	-768	-1	-1	-1	-1	4		0	0						Untertest1.avi	0	880	547	72	111				0	Content		-72	-111	22604844	1589673962
22622	08:59:31.549	00:00:22.622	1358	-1024	-768	-1	-1	-1	-1	4	-1024	-768	-1	-1	-1	-1	4		0	0						Untertest1.avi	0	880	547	72	111				0	Content		-72	-111	22622227	1589691345
22639	08:59:31.566	00:00:22.639	1359	-1024	-768	-1	-1	-1	-1	4	-1024	-768	-1	-1	-1	-1	4		0	0						Untertest1.avi	0	880	547	72	111				0	Content		-72	-111	22639464	1589708582
22654	08:59:31.581	00:00:22.654	1360	-1024	-768	-1	-1	-1	-1	4	-1024	-768	-1	-1	-1	-1	4		0	0						Untertest1.avi	0	880	547	72	111				0	Content		-72	-111	22654265	1589723383
22671	08:59:31.598	00:00:22.671	1361	-1024	-768	-1	-1	-1	-1	4	-1024	-768	-1	-1	-1	-1	4		0	0						Untertest1.avi	0	880	547	72	111				0	Content		-72	-111	22671016	1589740134
22688	08:59:31.615	00:00:22.687	1362	-1024	-768	-1	-1	-1	-1	4	-1024	-768	-1	-1	-1	-1	4		0	0						Untertest1.avi	0	880	547	72	111				0	Content		-72	-111	22687638	1589756756
22704	08:59:31.631	00:00:22.704	1363	-1024	-768	-1	-1	-1	-1	4	-1024	-768	-1	-1	-1	-1	4		0	0						Untertest1.avi	0	880	547	72	111				0	Content		-72	-111	22704262	1589773380
22721	08:59:31.648	00:00:22.720	1364	-1024	-768	-1	-1	-1	-1	4	-1024	-768	-1	-1	-1	-1	4		0	0						Untertest1.avi	0	880	547	72	111				0	Content		-72	-111	22720884	1589790002
22738	08:59:31.665	00:00:22.737	1365	-1024	-768	-1	-1	-1	-1	4	-1024	-768	-1	-1	-1	-1	4		0	0						Untertest1.avi	0	880	547	72	111				0	Content		-72	-111	22737509	1589806627
22755	08:59:31.682	00:00:22.754	1366	-1024	-768	-1	-1	-1	-1	4	-1024	-768	-1	-1	-1	-1	4		0	0						Untertest1.avi	0	880	547	72	111				0	Content		-72	-111	22754701	1589823819
22772	08:59:31.699	00:00:22.772	1367	-1024	-768	-1	-1	-1	-1	4	-1024	-768	-1	-1	-1	-1	4		0	0						Untertest1.avi	0	880	547	72	111				0	Content		-72	-111	22772076	1589841194
22789	08:59:31.716	00:00:22.789	1368	-1024	-768	-1	-1	-1	-1	4	-1024	-768	-1	-1	-1	-1	4		0	0						Untertest1.avi	0	880	547	72	111				0	Content		-72	-111	22789323	1589858441
22804	08:59:31.731	00:00:22.804	1369	-1024	-768	-1	-1	-1	-1	4	-1024	-768	-1	-1	-1	-1	4		0	0						Untertest1.avi	0	880	547	72	111				0	Content		-72	-111	22804127	1589873245
22821	08:59:31.748	00:00:22.820	1370	-1024	-768	-1	-1	-1	-1	4	-1024	-768	-1	-1	-1	-1	4		0	0						Untertest1.avi	0	880	547	72	111				0	Content		-72	-111	22820878	1589889996
22838	08:59:31.765	00:00:22.837	1371	-1024	-768	-1	-1	-1	-1	4	-1024	-768	-1	-1	-1	-1	4		0	0						Untertest1.avi	0	880	547	72	111				0	Content		-72	-111	22837501	1589906619
22854	08:59:31.781	00:00:22.854	1372	-1024	-768	-1	-1	-1	-1	4	-1024	-768	-1	-1	-1	-1	4		0	0						Untertest1.avi	0	880	547	72	111				0	Content		-72	-111	22854247	1589923365
22871	08:59:31.798	00:00:22.870	1373	-1024	-768	-1	-1	-1	-1	4	-1024	-768	-1	-1	-1	-1	4		0	0						Untertest1.avi	0	880	547	72	111				0	Content		-72	-111	22870870	1589939988
22887	08:59:31.814	00:00:22.887	1374	-1024	-768	-1	-1	-1	-1	4	-1024	-768	-1	-1	-1	-1	4		0	0						Untertest1.avi	0	880	547	72	111				0	Content		-72	-111	22887491	1589956609
22905	08:59:31.832	00:00:22.904	1375	-1024	-768	-1	-1	-1	-1	4	-1024	-768	-1	-1	-1	-1	4		0	0						Untertest1.avi	0	880	547	72	111				0	Content		-72	-111	22904556	1589973674
22922	08:59:31.849	00:00:22.921	1376	-1024	-768	-1	-1	-1	-1	4	-1024	-768	-1	-1	-1	-1	4		0	0						Untertest1.avi	0	880	547	72	111				0	Content		-72	-111	22921932	1589991050
22939	08:59:31.866	00:00:22.939	1377	-1024	-768	-1	-1	-1	-1	4	-1024	-768	-1	-1	-1	-1	4		0	0						Untertest1.avi	0	880	547	72	111				0	Content		-72	-111	22939191	1590008309
22954	08:59:31.881	00:00:22.954	1378	-1024	-768	-1	-1	-1	-1	4	-1024	-768	-1	-1	-1	-1	4		0	0						Untertest1.avi	0	880	547	72	111				0	Content		-72	-111	22954107	1590023225
22971	08:59:31.898	00:00:22.970	1379	-1024	-768	-1	-1	-1	-1	4	-1024	-768	-1	-1	-1	-1	4		0	0						Untertest1.avi	0	880	547	72	111				0	Content		-72	-111	22970729	1590039847
22987	08:59:31.914	00:00:22.987	1380	-1024	-768	-1	-1	-1	-1	4	-1024	-768	-1	-1	-1	-1	4		0	0						Untertest1.avi	0	880	547	72	111				0	Content		-72	-111	22987477	1590056595
23004	08:59:31.931	00:00:23.004	1381	-1024	-768	-1	-1	-1	-1	4	-1024	-768	-1	-1	-1	-1	4		0	0						Untertest1.avi	0	880	547	72	111				0	Content		-72	-111	23004099	1590073217
23021	08:59:31.948	00:00:23.020	1382	-1024	-768	-1	-1	-1	-1	4	-1024	-768	-1	-1	-1	-1	4		0	0						Untertest1.avi	0	880	547	72	111				0	Content		-72	-111	23020723	1590089841
23037	08:59:31.964	00:00:23.037	1383	-1024	-768	-1	-1	-1	-1	4	-1024	-768	-1	-1	-1	-1	4		0	0						Untertest1.avi	0	880	547	72	111				0	Content		-72	-111	23037346	1590106464
23055	08:59:31.982	00:00:23.054	1384	-1024	-768	-1	-1	-1	-1	4	-1024	-768	-1	-1	-1	-1	4		0	0						Untertest1.avi	0	880	547	72	111				0	Content		-72	-111	23054539	1590123657
23072	08:59:31.999	00:00:23.071	1385	-1024	-768	-1	-1	-1	-1	4	-1024	-768	-1	-1	-1	-1	4		0	0						Untertest1.avi	0	880	547	72	111				0	Content		-72	-111	23071786	1590140904
23089	08:59:32.016	00:00:23.089	1386	-1024	-768	-1	-1	-1	-1	4	-1024	-768	-1	-1	-1	-1	4		0	0						Untertest1.avi	0	880	547	72	111				0	Content		-72	-111	23089165	1590158283
23104	08:59:32.031	00:00:23.103	1387	-1024	-768	-1	-1	-1	-1	4	-1024	-768	-1	-1	-1	-1	4		0	0						Untertest1.avi	0	880	547	72	111				0	Content		-72	-111	23103959	1590173077
23121	08:59:32.048	00:00:23.120	1388	2189,883	764,9542	0,3501962	0,7326415	487,8958	2,610426	3	2202,583	749,2478	0,350355	0,7326175	487,8958	2,647851	1	51	2203	749						Untertest1.avi	0	880	547	72	111	1685	908	134	0	Content		2131	638	23120707	1590189825
23137	08:59:32.064	00:00:23.137	1389	-1024	-768	-1	-1	-1	-1	4	-1024	-768	-1	-1	-1	-1	4	51	0	0						Untertest1.avi	0	880	547	72	111	1685	908	134	0	Content		-72	-111	23137330	1590206448
23154	08:59:32.081	00:00:23.153	1390	-1024	-768	-1	-1	-1	-1	4	-1024	-768	-1	-1	-1	-1	4	51	0	0						Untertest1.avi	0	880	547	72	111	1685	908	134	0	Content		-72	-111	23153948	1590223066
23171	08:59:32.098	00:00:23.171	1391	-1024	-768	-1	-1	-1	-1	4	-1024	-768	-1	-1	-1	-1	4	51	0	0						Untertest1.avi	0	880	547	72	111	1685	908	134	0	Content		-72	-111	23171068	1590240186
23188	08:59:32.115	00:00:23.188	1392	1757,394	1023,1	0,5187214	0,6998178	487,8957	3,542773	1	1747,257	1014,713	0,5188827	0,6997934	487,8957	3,571793	3	51	1757	1023						Untertest1.avi	0	880	547	72	111	1685	908	134	0	Content		1685	912	23188069	1590257187
23205	08:59:32.132	00:00:23.204	1393	-1024	-768	-1	-1	-1	-1	4	-1024	-768	-1	-1	-1	-1	4	51	0	0						Untertest1.avi	0	880	547	72	111	1685	908	134	0	Content		-72	-111	23204573	1590273691
23221	08:59:32.148	00:00:23.221	1394	-1024	-768	-1	-1	-1	-1	4	-1024	-768	-1	-1	-1	-1	4	51	0	0						Untertest1.avi	0	880	547	72	111	1685	908	134	0	Content		-72	-111	23221314	1590290432
23238	08:59:32.165	00:00:23.237	1395	1728,731	1019,235	0,5187537	0,6995142	487,8957	3,480764	1	1717,017	1010,705	0,5189149	0,6994897	487,8957	3,508623	3	51	1729	1019						Untertest1.avi	0	880	547	72	111	1685	908	134	0	Content		1657	908	23237937	1590307055
23255	08:59:32.182	00:00:23.254	1396	-1024	-768	-1	-1	-1	-1	4	-1024	-768	-1	-1	-1	-1	4		0	0						Untertest1.avi	0	880	547	72	111				0	Content		-72	-111	23254565	1590323683
23271	08:59:32.198	00:00:23.271	1397	-1024	-768	-1	-1	-1	-1	4	-1024	-768	-1	-1	-1	-1	4		0	0						Untertest1.avi	0	880	547	72	111				0	Content		-72	-111	23271190	1590340308
23288	08:59:32.215	00:00:23.287	1398	-1024	-768	-1	-1	-1	-1	4	-1024	-768	-1	-1	-1	-1	4		0	0						Untertest1.avi	0	880	547	72	111				0	Content		-72	-111	23287889	1590357007
23304	08:59:32.231	00:00:23.304	1399	-1024	-768	-1	-1	-1	-1	4	-1024	-768	-1	-1	-1	-1	4		0	0						Untertest1.avi	0	880	547	72	111				0	Content		-72	-111	23304191	1590373309
23321	08:59:32.248	00:00:23.321	1400	-1024	-768	-1	-1	-1	-1	4	-1024	-768	-1	-1	-1	-1	4		0	0						Untertest1.avi	0	880	547	72	111				0	Content		-72	-111	23321063	1590390181
23338	08:59:32.265	00:00:23.337	1401	-1024	-768	-1	-1	-1	-1	4	-1024	-768	-1	-1	-1	-1	4		0	0						Untertest1.avi	0	880	547	72	111				0	Content		-72	-111	23337688	1590406806
23354	08:59:32.281	00:00:23.354	1402	-1024	-768	-1	-1	-1	-1	4	-1024	-768	-1	-1	-1	-1	4		0	0						Untertest1.avi	0	880	547	72	111				0	Content		-72	-111	23354309	1590423427
23371	08:59:32.298	00:00:23.371	1403	-1024	-768	-1	-1	-1	-1	4	-1024	-768	-1	-1	-1	-1	4		0	0						Untertest1.avi	0	880	547	72	111				0	Content		-72	-111	23371060	1590440178
23388	08:59:32.315	00:00:23.387	1404	-1024	-768	-1	-1	-1	-1	4	-1024	-768	-1	-1	-1	-1	4		0	0						Untertest1.avi	0	880	547	72	111				0	Content		-72	-111	23387685	1590456803
23404	08:59:32.331	00:00:23.404	1405	-1024	-768	-1	-1	-1	-1	4	-1024	-768	-1	-1	-1	-1	4		0	0						Untertest1.avi	0	880	547	72	111				0	Content		-72	-111	23404308	1590473426
23421	08:59:32.348	00:00:23.420	1406	-1024	-768	-1	-1	-1	-1	4	-1024	-768	-1	-1	-1	-1	4		0	0						Untertest1.avi	0	880	547	72	111				0	Content		-72	-111	23420935	1590490053
23438	08:59:32.365	00:00:23.437	1407	-1024	-768	-1	-1	-1	-1	4	-1024	-768	-1	-1	-1	-1	4		0	0						Untertest1.avi	0	880	547	72	111				0	Content		-72	-111	23437557	1590506675
23454	08:59:32.381	00:00:23.454	1408	-1024	-768	-1	-1	-1	-1	4	-1024	-768	-1	-1	-1	-1	4		0	0						Untertest1.avi	0	880	547	72	111				0	Content		-72	-111	23454306	1590523424
23471	08:59:32.398	00:00:23.471	1409	-1024	-768	-1	-1	-1	-1	4	-1024	-768	-1	-1	-1	-1	4		0	0						Untertest1.avi	0	880	547	72	111				0	Content		-72	-111	23471057	1590540175
23488	08:59:32.415	00:00:23.487	1410	-1024	-768	-1	-1	-1	-1	4	-1024	-768	-1	-1	-1	-1	4		0	0						Untertest1.avi	0	880	547	72	111				0	Content		-72	-111	23487679	1590556797
23504	08:59:32.431	00:00:23.504	1411	716,8297	841,9381	0,3559757	0,7279476	451,3417	3,467811	3	685,987	831,1986	0,3561561	0,7279199	451,3417	3,476893	1	52	686	831						Untertest1.avi	0	880	547	72	111	708	749	333	0	Content		614	720	23504178	1590573296
23521	08:59:32.448	00:00:23.521	1412	879,6567	892,8088	0,5253496	0,692595	444,9452	3,326321	0	662,5352	836,8515	0,354796	0,728132	444,9452	3,429903	0	52	771	865						Untertest1.avi	0	880	547	72	111	708	749	333	0	Content		699	754	23521244	1590590362
23538	08:59:32.465	00:00:23.537	1413	904,1097	853,7961	0,5253466	0,6929219	444,8574	3,401051	0	662,0654	851,6325	0,3547807	0,7283717	444,8574	3,362335	0	52	783	853						Untertest1.avi	0	880	547	72	111	708	749	333	0	Content		711	742	23537868	1590606986
23554	08:59:32.481	00:00:23.554	1414	935,8202	842,6263	0,5287254	0,6932521	455,98	3,526437	0	679,8123	868,2183	0,3549177	0,7285427	444,8065	3,315924	0	52	808	855						Untertest1.avi	0	880	547	72	111	708	749	333	0	Content		736	744	23554493	1590623611
23571	08:59:32.498	00:00:23.570	1415	897,0365	842,868	0,5239641	0,6937718	440,1264	3,274798	0	652,5405	848,8092	0,3548286	0,7287974	444,7838	3,337595	0	52	775	846						Untertest1.avi	0	880	547	72	111	708	749	333	0	Content		703	735	23570796	1590639914
23588	08:59:32.515	00:00:23.587	1416	926,9651	838,9719	0,5287379	0,693535	455,98	3,472645	0	666,0131	854,9705	0,3548318	0,7287257	444,7838	3,387204	0	52	796	847						Untertest1.avi	0	880	547	72	111	708	749	333	0	Content		724	736	23587865	1590656983
23604	08:59:32.531	00:00:23.604	1417	920,3122	851,0839	0,5241746	0,6940517	440,1881	3,344681	0	663,2558	844,436	0,3548669	0,7289212	444,7439	3,300154	0	52	792	848						Untertest1.avi	0	880	547	72	111	708	749	333	0	Content		720	737	23604045	1590673163
23621	08:59:32.548	00:00:23.620	1418	892,5196	859,63	0,5238402	0,6937504	439,9372	3,312732	0	655,3615	859,4661	0,3546207	0,7288068	444,6042	3,32203	0	52	774	860						Untertest1.avi	0	880	547	72	111	708	749	333	0	Content		702	749	23620920	1590690038
23638	08:59:32.565	00:00:23.637	1419	900,9019	860,9014	0,5237857	0,6936491	439,9865	3,306487	0	652,1426	848,8931	0,3545628	0,7288364	444,6043	3,25785	0	52	777	855						Untertest1.avi	0	880	547	72	111	708	749	333	0	Content		705	744	23637542	1590706660
23654	08:59:32.581	00:00:23.654	1420	917,0882	860,5181	0,5238082	0,6935997	439,9406	3,29967	0	638,2994	847,3049	0,3545678	0,7286837	444,6068	3,329815	0	52	778	854						Untertest1.avi	0	880	547	72	111	708	749	333	0	Content		706	743	23654168	1590723286
23671	08:59:32.598	00:00:23.670	1421	918,7591	869,1985	0,523874	0,6936762	439,971	3,288245	0	644,5424	848,1631	0,3546366	0,7286407	444,6068	3,337108	0	52	782	859						Untertest1.avi	0	880	547	72	111	708	749	333	0	Content		710	748	23670914	1590740032
23688	08:59:32.615	00:00:23.687	1422	902,4871	863,8221	0,524071	0,693813	439,9585	3,315969	0	-1024	-768	-1	-1	-1	-1	4	52	902	864						Untertest1.avi	0	880	547	72	111	708	749	333	0	Content		830	753	23687538	1590756656
23704	08:59:32.631	00:00:23.704	1423	900,2485	867,5224	0,5241892	0,6938061	440,0309	3,310134	0	669,4805	856,2528	0,3549643	0,7285649	444,8899	3,356684	0	52	785	862						Untertest1.avi	0	880	547	72	111	708	749	333	0	Content		713	751	23704162	1590773280
23721	08:59:32.648	00:00:23.720	1424	913,4009	867,3104	0,5243095	0,6937203	440,0381	3,273951	0	646,6726	859,8514	0,3550803	0,728246	444,8899	3,374126	0	52	780	864						Untertest1.avi	0	880	547	72	111	708	749	333	0	Content		708	753	23720786	1590789904
23738	08:59:32.665	00:00:23.737	1425	913,6991	870,3001	0,5244529	0,6937219	440,2216	3,270907	0	-1024	-768	-1	-1	-1	-1	4	52	914	870						Untertest1.avi	0	880	547	72	111	708	749	333	0	Content		842	759	23737536	1590806654
23754	08:59:32.681	00:00:23.754	1426	898,825	877,1091	0,5245345	0,6939017	440,1852	3,327916	0	637,4363	852,1536	0,355287	0,7282153	444,8899	3,36752	0	52	768	865						Untertest1.avi	0	880	547	72	111	708	749	333	0	Content		696	754	23754160	1590823278
23771	08:59:32.698	00:00:23.770	1427	920,6293	868,3107	0,5246578	0,6941532	439,9955	3,276683	0	639,6586	850,9515	0,3554153	0,7282674	444,8899	3,326216	0	52	780	860						Untertest1.avi	0	880	547	72	111	708	749	333	0	Content		708	749	23770908	1590840026
23788	08:59:32.715	00:00:23.787	1428	904,8557	877,677	0,524969	0,6947383	439,988	3,261834	0	-1024	-768	-1	-1	-1	-1	4	52	905	878						Untertest1.avi	0	880	547	72	111	708	749	333	0	Content		833	767	23787533	1590856651
23804	08:59:32.731	00:00:23.804	1429	791,8871	947,9191	0,5262861	0,6963772	440,1532	3,278151	0	496,771	930,1871	0,357538	0,730033	444,8899	3,360157	0	52	644	939						Untertest1.avi	0	880	547	72	111	708	749	333	0	Content		572	828	23804158	1590873276
23821	08:59:32.748	00:00:23.820	1430	-1024	-768	-1	-1	-1	-1	4	470,7482	979,6674	0,35829	0,7310461	444,8899	3,358394	0	52	471	980						Untertest1.avi	0	880	547	72	111	708	749	333	0	Content		399	869	23820780	1590889898
23837	08:59:32.764	00:00:23.837	1431	-1024	-768	-1	-1	-1	-1	4	-1024	-768	-1	-1	-1	-1	4		0	0						Untertest1.avi	0	880	547	72	111				0	Content		-72	-111	23837030	1590906148
23854	08:59:32.781	00:00:23.854	1432	-1024	-768	-1	-1	-1	-1	4	-1024	-768	-1	-1	-1	-1	4		0	0						Untertest1.avi	0	880	547	72	111				0	Content		-72	-111	23854280	1590923398
23871	08:59:32.798	00:00:23.870	1433	-1024	-768	-1	-1	-1	-1	4	-1024	-768	-1	-1	-1	-1	4		0	0						Untertest1.avi	0	880	547	72	111				0	Content		-72	-111	23870528	1590939646
23887	08:59:32.814	00:00:23.887	1434	-1024	-768	-1	-1	-1	-1	4	-1024	-768	-1	-1	-1	-1	4		0	0						Untertest1.avi	0	880	547	72	111				0	Content		-72	-111	23887401	1590956519
23904	08:59:32.831	00:00:23.903	1435	-1024	-768	-1	-1	-1	-1	4	-1024	-768	-1	-1	-1	-1	4		0	0						Untertest1.avi	0	880	547	72	111				0	Content		-72	-111	23903897	1590973015
23921	08:59:32.848	00:00:23.920	1436	-1024	-768	-1	-1	-1	-1	4	-1024	-768	-1	-1	-1	-1	4		0	0						Untertest1.avi	0	880	547	72	111				0	Content		-72	-111	23920648	1590989766
23937	08:59:32.864	00:00:23.937	1437	-1024	-768	-1	-1	-1	-1	4	-1024	-768	-1	-1	-1	-1	4		0	0						Untertest1.avi	0	880	547	72	111				0	Content		-72	-111	23937273	1591006391
23954	08:59:32.881	00:00:23.953	1438	-1024	-768	-1	-1	-1	-1	4	-1024	-768	-1	-1	-1	-1	4		0	0						Untertest1.avi	0	880	547	72	111				0	Content		-72	-111	23953958	1591023076
23971	08:59:32.898	00:00:23.970	1439	-1024	-768	-1	-1	-1	-1	4	-1024	-768	-1	-1	-1	-1	4		0	0						Untertest1.avi	0	880	547	72	111				0	Content		-72	-111	23970626	1591039744
23987	08:59:32.914	00:00:23.987	1440	-1024	-768	-1	-1	-1	-1	4	-1024	-768	-1	-1	-1	-1	4		0	0						Untertest1.avi	0	880	547	72	111				0	Content		-72	-111	23987268	1591056386
24004	08:59:32.931	00:00:24.003	1441	-1024	-768	-1	-1	-1	-1	4	-1024	-768	-1	-1	-1	-1	4		0	0						Untertest1.avi	0	880	547	72	111				0	Content		-72	-111	24003891	1591073009
24021	08:59:32.948	00:00:24.020	1442	-1024	-768	-1	-1	-1	-1	4	-1024	-768	-1	-1	-1	-1	4		0	0						Untertest1.avi	0	880	547	72	111				0	Content		-72	-111	24020578	1591089696
24037	08:59:32.964	00:00:24.037	1443	-1024	-768	-1	-1	-1	-1	4	-1024	-768	-1	-1	-1	-1	4		0	0						Untertest1.avi	0	880	547	72	111				0	Content		-72	-111	24037246	1591106364
24054	08:59:32.981	00:00:24.053	1444	-1024	-768	-1	-1	-1	-1	4	-1024	-768	-1	-1	-1	-1	4		0	0						Untertest1.avi	0	880	547	72	111				0	Content		-72	-111	24053895	1591123013
24071	08:59:32.998	00:00:24.070	1445	-1024	-768	-1	-1	-1	-1	4	-1024	-768	-1	-1	-1	-1	4		0	0						Untertest1.avi	0	880	547	72	111				0	Content		-72	-111	24070639	1591139757
24087	08:59:33.014	00:00:24.086	1446	-1024	-768	-1	-1	-1	-1	4	-1024	-768	-1	-1	-1	-1	4		0	0						Untertest1.avi	0	880	547	72	111				0	Content		-72	-111	24086761	1591155879
24103	08:59:33.030	00:00:24.103	1447	-1024	-768	-1	-1	-1	-1	4	-1024	-768	-1	-1	-1	-1	4		0	0						Untertest1.avi	0	880	547	72	111				0	Content		-72	-111	24103258	1591172376
24121	08:59:33.048	00:00:24.120	1448	-1024	-768	-1	-1	-1	-1	4	-1024	-768	-1	-1	-1	-1	4		0	0						Untertest1.avi	0	880	547	72	111				0	Content		-72	-111	24120746	1591189864
24137	08:59:33.064	00:00:24.137	1449	-1024	-768	-1	-1	-1	-1	4	-1024	-768	-1	-1	-1	-1	4		0	0						Untertest1.avi	0	880	547	72	111				0	Content		-72	-111	24137130	1591206248
24154	08:59:33.081	00:00:24.154	1450	-1024	-768	-1	-1	-1	-1	4	-1024	-768	-1	-1	-1	-1	4		0	0						Untertest1.avi	0	880	547	72	111				0	Content		-72	-111	24154012	1591223130
24171	08:59:33.098	00:00:24.170	1451	-1024	-768	-1	-1	-1	-1	4	-1024	-768	-1	-1	-1	-1	4		0	0						Untertest1.avi	0	880	547	72	111				0	Content		-72	-111	24170503	1591239621
24187	08:59:33.114	00:00:24.187	1452	-1024	-768	-1	-1	-1	-1	4	-1024	-768	-1	-1	-1	-1	4		0	0						Untertest1.avi	0	880	547	72	111				0	Content		-72	-111	24187190	1591256308
24204	08:59:33.131	00:00:24.203	1453	-1024	-768	-1	-1	-1	-1	4	-1024	-768	-1	-1	-1	-1	4		0	0						Untertest1.avi	0	880	547	72	111				0	Content		-72	-111	24203858	1591272976
24221	08:59:33.148	00:00:24.220	1454	-1024	-768	-1	-1	-1	-1	4	-1024	-768	-1	-1	-1	-1	4		0	0						Untertest1.avi	0	880	547	72	111				0	Content		-72	-111	24220501	1591289619
24237	08:59:33.164	00:00:24.237	1455	1047,148	947,6713	0,5270407	0,6984898	461,1345	3,235127	0	785,8344	915,4946	0,3557049	0,7249144	455,4456	3,210784	0	53	916	932						Untertest1.avi	0	880	547	72	111	943	801	300	0	Content		844	821	24237126	1591306244
24254	08:59:33.181	00:00:24.253	1456	1097,53	909,2415	0,5218809	0,696709	443,6138	3,121472	0	896,2679	921,4748	0,3553078	0,7224844	455,4313	3,094819	0	53	997	915						Untertest1.avi	0	880	547	72	111	943	801	300	0	Content		925	804	24253875	1591322993
24271	08:59:33.198	00:00:24.270	1457	1164,743	879,5276	0,5277212	0,6943278	463,556	3,312401	0	918,5709	909,2184	0,3547871	0,7206414	451,9336	3,10227	0	53	1042	894						Untertest1.avi	0	880	547	72	111	943	801	300	0	Content		970	783	24270744	1591339862
24287	08:59:33.214	00:00:24.287	1458	1150,037	888,8121	0,5231138	0,6930983	443,5639	3,187377	0	908,9304	907,4976	0,3552299	0,7192533	450,9354	3,098851	0	53	1029	898						Untertest1.avi	0	880	547	72	111	943	801	300	0	Content		957	787	24287123	1591356241
24304	08:59:33.231	00:00:24.303	1459	1130,122	897,0116	0,5236853	0,6919253	443,7629	3,195496	0	937,276	926,1689	0,3562463	0,7179555	453,6401	3,058964	0	53	1034	912						Untertest1.avi	0	880	547	72	111	943	801	300	0	Content		962	801	24303883	1591373001
24320	08:59:33.247	00:00:24.320	1460	1124,949	885,3236	0,5241336	0,6909963	443,7546	3,155434	0	894,5074	905,5524	0,356348	0,7168996	452,2305	3,142114	0	53	1010	895						Untertest1.avi	0	880	547	72	111	943	801	300	0	Content		938	784	24320500	1591389618
24337	08:59:33.264	00:00:24.337	1461	1132,023	913,5869	0,5246142	0,6897338	443,6995	3,196322	0	900,6936	945,2271	0,3568763	0,715656	453,1867	3,240243	0	53	1016	929						Untertest1.avi	0	880	547	72	111	943	801	300	0	Content		944	818	24337120	1591406238
24353	08:59:33.280	00:00:24.353	1462	1118,535	895,498	0,5249133	0,6888573	443,8308	3,205269	0	912,2391	925,6731	0,3574681	0,7145252	454,7592	3,153218	0	53	1015	911						Untertest1.avi	0	880	547	72	111	943	801	300	0	Content		943	800	24353371	1591422489
24370	08:59:33.297	00:00:24.370	1463	1129,282	896,7191	0,5252205	0,6876203	443,6796	3,174487	0	910,8525	915,7301	0,3575728	0,7131485	454,3086	3,13126	0	53	1020	906						Untertest1.avi	0	880	547	72	111	943	801	300	0	Content		948	795	24370495	1591439613
24387	08:59:33.314	00:00:24.387	1464	1123,046	896,1744	0,5254913	0,6864417	443,7712	3,211685	0	902,6575	905,2797	0,3578116	0,7116996	454,262	3,225553	0	53	1013	901						Untertest1.avi	0	880	547	72	111	943	801	300	0	Content		941	790	24387240	1591456358
24404	08:59:33.331	00:00:24.403	1465	1128,417	901,1276	0,5258332	0,6854228	443,7863	3,263728	0	900,5698	894,5002	0,35783	0,7104807	452,9238	3,150515	0	53	1014	898						Untertest1.avi	0	880	547	72	111	943	801	300	0	Content		942	787	24403862	1591472980
24420	08:59:33.347	00:00:24.420	1466	1123,901	899,7612	0,526078	0,6842438	443,8281	3,200161	0	894,0076	923,4963	0,3583775	0,7092818	454,5812	3,25646	0	53	1009	912						Untertest1.avi	0	880	547	72	111	943	801	300	0	Content		937	801	24420008	1591489126
24437	08:59:33.364	00:00:24.437	1467	1116,531	909,9734	0,5263878	0,6832074	444,0171	3,261663	0	881,0136	911,2421	0,3580728	0,7083371	451,6912	3,179227	0	53	999	911						Untertest1.avi	0	880	547	72	111	943	801	300	0	Content		927	800	24437109	1591506227
24454	08:59:33.381	00:00:24.453	1468	1130,34	912,1477	0,5266487	0,6824207	443,987	3,246475	0	884,1035	903,7219	0,3589352	0,7074084	454,7741	3,270859	0	53	1007	908						Untertest1.avi	0	880	547	72	111	943	801	300	0	Content		935	797	24453859	1591522977
24470	08:59:33.397	00:00:24.470	1469	1122,06	904,1956	0,5270396	0,6815844	443,9811	3,245999	0	895,9493	923,6033	0,3590272	0,7063763	453,413	3,160132	0	53	1009	914						Untertest1.avi	0	880	547	72	111	943	801	300	0	Content		937	803	24470480	1591539598
24486	08:59:33.413	00:00:24.486	1470	1141,615	910,7401	0,5275094	0,6807711	444,1087	3,25455	0	891,053	919,8848	0,3593619	0,7053235	452,9583	3,207037	0	53	1016	915						Untertest1.avi	0	880	547	72	111	943	801	300	0	Content		944	804	24486487	1591555605
24503	08:59:33.430	00:00:24.503	1471	1120,846	910,8225	0,528053	0,680134	444,0629	3,248885	0	908,3456	928,8687	0,3600131	0,704383	453,8053	3,130468	0	53	1015	920						Untertest1.avi	0	880	547	72	111	943	801	300	0	Content		943	809	24503235	1591572353
24520	08:59:33.447	00:00:24.519	1472	1206,926	906,3551	0,5275461	0,6796858	444,3877	3,295911	0	987,989	919,8064	0,3593571	0,7033501	451,6434	3,255185	0	53	1097	913						Untertest1.avi	0	880	547	72	111	943	801	300	0	Content		1025	802	24519860	1591588978
24537	08:59:33.464	00:00:24.536	1473	1407,871	917,4543	0,5258252	0,6789617	444,688	3,304251	0	1186,442	928,0804	0,3573472	0,701943	447,45	3,2086	0	54	1297	923						Untertest1.avi	0	880	547	72	111	1367	827	416	0	Content		1225	812	24536998	1591606116
24554	08:59:33.481	00:00:24.553	1474	1556,45	927,297	0,5262754	0,6780303	448,7575	3,288666	0	1259,833	939,3538	0,3558354	0,7010594	442,3828	3,106545	0	54	1408	933						Untertest1.avi	0	880	547	72	111	1367	827	416	0	Content		1336	822	24553725	1591622843
24570	08:59:33.497	00:00:24.570	1475	1613,272	957,585	0,5278792	0,677285	453,2837	3,379308	0	1338,68	941,0195	0,3576007	0,7002827	450,2257	3,206306	0	54	1476	949						Untertest1.avi	0	880	547	72	111	1367	827	416	0	Content		1404	838	24570348	1591639466
24586	08:59:33.513	00:00:24.586	1476	1582,875	949,3105	0,5267448	0,676683	448,0702	3,336714	0	1259,519	938,3914	0,3569464	0,699523	445,7944	3,211815	0	54	1421	944						Untertest1.avi	0	880	547	72	111	1367	827	416	0	Content		1349	833	24586480	1591655598
24604	08:59:33.531	00:00:24.603	1477	1540,582	941,0986	0,525886	0,6759565	444,0326	3,292198	0	1338,357	932,5641	0,3579729	0,6987908	449,7638	3,169175	0	54	1439	937						Untertest1.avi	0	880	547	72	111	1367	827	416	0	Content		1367	826	24603601	1591672719
24620	08:59:33.547	00:00:24.620	1478	1566,506	946,0753	0,5262988	0,6753461	444,6191	3,289986	0	1321,638	931,6914	0,3581997	0,6980206	449,8141	3,245222	0	54	1444	939						Untertest1.avi	0	880	547	72	111	1367	827	416	0	Content		1372	828	24620099	1591689217
24637	08:59:33.564	00:00:24.636	1479	1552,663	942,8556	0,5262719	0,6748071	443,3262	3,332374	0	1318,307	939,3062	0,3584497	0,6974055	449,7186	3,197381	0	54	1435	941						Untertest1.avi	0	880	547	72	111	1367	827	416	0	Content		1363	830	24636725	1591705843
24653	08:59:33.580	00:00:24.653	1480	1539,727	931,4101	0,5268956	0,6743903	444,4264	3,31765	0	1338,017	939,6663	0,3586361	0,6967565	449,719	3,21381	0	54	1439	936						Untertest1.avi	0	880	547	72	111	1367	827	416	0	Content		1367	825	24653348	1591722466
24670	08:59:33.597	00:00:24.670	1481	1539,948	953,4838	0,5262684	0,6740713	441,4713	3,307695	0	1363,46	953,6688	0,358818	0,6961716	449,8821	3,157337	0	54	1452	954						Untertest1.avi	0	880	547	72	111	1367	827	416	0	Content		1380	843	24670343	1591739461
24686	08:59:33.613	00:00:24.686	1482	-1024	-768	-1	-1	-1	-1	4	1332,481	942,4023	0,3590394	0,6956323	449,829	3,21656	0	54	1332	942						Untertest1.avi	0	880	547	72	111	1367	827	416	0	Content		1260	831	24686471	1591755589
24703	08:59:33.630	00:00:24.703	1483	1560,58	942,8912	0,5282062	0,6732971	445,5639	3,281327	0	1356,825	953,5903	0,3593281	0,6951086	449,8633	3,251408	0	54	1459	948						Untertest1.avi	0	880	547	72	111	1367	827	416	0	Content		1387	837	24703094	1591772212
24720	08:59:33.647	00:00:24.719	1484	1524,991	951,1453	0,529036	0,6730543	446,9105	3,382504	0	1364,553	946,8893	0,3596331	0,6946601	449,8249	3,215734	0	54	1445	949						Untertest1.avi	0	880	547	72	111	1367	827	416	0	Content		1373	838	24719719	1591788837
24737	08:59:33.664	00:00:24.736	1485	1483,006	933,5204	0,530207	0,6729593	449,6805	3,312762	0	1381,414	942,7455	0,3598903	0,6943893	449,9286	3,277008	0	54	1432	938						Untertest1.avi	0	880	547	72	111	1367	827	416	0	Content		1360	827	24736914	1591806032
24754	08:59:33.681	00:00:24.753	1486	1541,104	947,4319	0,5308401	0,6729712	450,5243	3,31603	0	1368,557	946,951	0,3600626	0,6942462	449,9656	3,304411	0	54	1455	947						Untertest1.avi	0	880	547	72	111	1367	827	416	0	Content		1383	836	24753661	1591822779
24770	08:59:33.697	00:00:24.770	1487	1523,099	962,0967	0,531576	0,6729614	451,9209	3,396792	0	1371,227	942,3983	0,3601486	0,6939935	450,0492	3,317747	0	54	1447	952						Untertest1.avi	0	880	547	72	111	1367	827	416	0	Content		1375	841	24770284	1591839402
24786	08:59:33.713	00:00:24.786	1488	1517,599	931,9608	0,5298207	0,6731488	445,1005	3,332412	0	1369,425	940,4874	0,3601767	0,6937308	450,2206	3,264267	0	54	1444	936						Untertest1.avi	0	880	547	72	111	1367	827	416	0	Content		1372	825	24786337	1591855455
24803	08:59:33.730	00:00:24.803	1489	1484,822	936,9553	0,5298743	0,673086	444,887	3,364688	0	1394,706	931,8132	0,3601409	0,6934223	450,2187	3,283763	0	54	1440	934						Untertest1.avi	0	880	547	72	111	1367	827	416	0	Content		1368	823	24803085	1591872203
24820	08:59:33.747	00:00:24.819	1490	1456,11	924,4077	0,5299713	0,673052	445,0484	3,370692	0	1409,696	937,5463	0,3601878	0,6932604	450,6357	3,305147	0	54	1433	931						Untertest1.avi	0	880	547	72	111	1367	827	416	0	Content		1361	820	24819710	1591888828
24837	08:59:33.764	00:00:24.836	1491	1433,075	925,5074	0,5299596	0,6731097	445,1344	3,342619	0	1509,541	958,1237	0,3606064	0,693068	450,856	3,361344	0	54	1471	942						Untertest1.avi	0	880	547	72	111	1367	827	416	0	Content		1399	831	24836584	1591905702
24853	08:59:33.780	00:00:24.853	1492	1439,75	921,009	0,5299608	0,6735247	445,3488	3,313999	0	1510,229	954,4807	0,3605245	0,6932014	450,9615	3,383914	0	54	1475	938						Untertest1.avi	0	880	547	72	111	1367	827	416	0	Content		1403	827	24853209	1591922327
24870	08:59:33.797	00:00:24.869	1493	1421,926	933,6191	0,5299772	0,6738707	445,3369	3,377437	0	1427,339	963,5658	0,3597886	0,6936256	449,9431	3,309256	0	54	1425	949						Untertest1.avi	0	880	547	72	111	1367	827	416	0	Content		1353	838	24869963	1591939081
24887	08:59:33.814	00:00:24.886	1494	1423,847	926,8036	0,5298788	0,6749083	445,3529	3,353002	0	1400,618	945,0284	0,3596963	0,694347	450,0634	3,311106	0	54	1412	936						Untertest1.avi	0	880	547	72	111	1367	827	416	0	Content		1340	825	24886584	1591955702
24903	08:59:33.830	00:00:24.903	1495	1380,283	909,3517	0,5297254	0,6760188	445,27	3,367289	0	1636,772	960,0006	0,3605881	0,6950143	452,1026	3,437794	0	54	1509	935						Untertest1.avi	0	880	547	72	111	1367	827	416	0	Content		1437	824	24903209	1591972327
24920	08:59:33.847	00:00:24.919	1496	1392,063	929,9426	0,5294921	0,6767427	445,514	3,404123	0	1681,252	976,2925	0,3602642	0,6958461	452,2483	3,454131	0	54	1537	953						Untertest1.avi	0	880	547	72	111	1367	827	416	0	Content		1465	842	24919833	1591988951
24937	08:59:33.864	00:00:24.936	1497	1376,628	924,777	0,5291348	0,677376	445,5242	3,388275	0	1413,535	949,277	0,3593445	0,6965664	452,2483	3,364903	0	54	1395	937						Untertest1.avi	0	880	547	72	111	1367	827	416	0	Content		1323	826	24936584	1592005702
24953	08:59:33.880	00:00:24.953	1498	1352,253	869,1564	0,5287694	0,6762744	445,5922	3,369705	0	1339,454	891,5568	0,3556802	0,6957051	435,4645	3,214901	0	55	1346	880						Untertest1.avi	0	880	547	72	111	1260	633	350	0	Content		1274	769	24953208	1592022326
24970	08:59:33.897	00:00:24.969	1499	1333,498	773,567	0,5283426	0,6745502	445,7668	3,367958	0	1331,173	800,572	0,3553776	0,6939927	434,7375	3,223771	0	55	1332	787						Untertest1.avi	0	880	547	72	111	1260	633	350	0	Content		1260	676	24969831	1592038949
24987	08:59:33.914	00:00:24.986	1500	1356,473	746,9277	0,5281735	0,67363	446,0229	3,316685	0	1368,537	745,2634	0,3551985	0,6933886	434,6959	3,163838	0	55	1363	746						Untertest1.avi	0	880	547	72	111	1260	633	350	0	Content		1291	635	24986579	1592055697
25003	08:59:33.930	00:00:25.003	1501	1320,527	713,4644	0,5282366	0,6742684	445,8022	3,340306	0	1346,235	752,0872	0,3550422	0,6935545	434,5542	3,174648	0	55	1333	733						Untertest1.avi	0	880	547	72	111	1260	633	350	0	Content		1261	622	25003204	1592072322
25020	08:59:33.947	00:00:25.019	1502	1338,725	722,1875	0,5283868	0,6746703	445,6191	3,337597	0	1356,917	763,4489	0,3547819	0,6942101	433,6035	3,161284	0	55	1348	743						Untertest1.avi	0	880	547	72	111	1260	633	350	0	Content		1276	632	25019828	1592088946
25037	08:59:33.964	00:00:25.036	1503	1301,979	707,2429	0,5283654	0,6753846	445,747	3,3001	0	1383,791	742,165	0,3547876	0,6951038	434,2586	3,159536	0	55	1343	725						Untertest1.avi	0	880	547	72	111	1260	633	350	0	Content		1271	614	25036578	1592105696
25053	08:59:33.980	00:00:25.053	1504	1326,644	727,5374	0,5282815	0,6761013	445,7383	3,292082	0	1353,553	750,5481	0,3542237	0,6961399	432,1977	3,139748	0	55	1340	739						Untertest1.avi	0	880	547	72	111	1260	633	350	0	Content		1268	628	25053075	1592122193
25070	08:59:33.997	00:00:25.069	1505	1323,28	728,7342	0,5281939	0,6768782	445,6254	3,310755	0	1366,078	758,5031	0,3539366	0,6969653	431,6408	3,128114	0	55	1345	744						Untertest1.avi	0	880	547	72	111	1260	633	350	0	Content		1273	633	25069949	1592139067
25086	08:59:34.013	00:00:25.086	1506	1310,07	732,2544	0,5280981	0,677707	445,46	3,323485	0	1337,605	771,5021	0,353463	0,6978318	429,9374	3,108819	0	55	1324	752						Untertest1.avi	0	880	547	72	111	1260	633	350	0	Content		1252	641	25086074	1592155192
25103	08:59:34.030	00:00:25.102	1507	1320,184	724,9635	0,5279977	0,6787815	445,4408	3,325592	0	1321,319	756,3536	0,3527333	0,6988223	427,0463	3,15528	0	55	1321	741						Untertest1.avi	0	880	547	72	111	1260	633	350	0	Content		1249	630	25102828	1592171946
25119	08:59:34.046	00:00:25.119	1508	1324,317	727,5035	0,5279317	0,6798844	445,3742	3,321427	0	1340,464	755,8219	0,3528909	0,6999341	428,6453	3,114168	0	55	1332	742						Untertest1.avi	0	880	547	72	111	1260	633	350	0	Content		1260	631	25119323	1592188441
25137	08:59:34.064	00:00:25.136	1509	1315,198	738,3629	0,5278026	0,6806663	445,2871	3,308582	0	1365,977	762,5753	0,3526362	0,7009572	428,1008	3,121995	0	55	1341	750						Untertest1.avi	0	880	547	72	111	1260	633	350	0	Content		1269	639	25136570	1592205688
25153	08:59:34.080	00:00:25.153	1510	1306,283	739,9565	0,5275883	0,6815308	445,2499	3,292926	0	1359,701	771,3175	0,3520558	0,7018739	426,4588	3,096299	0	55	1333	756						Untertest1.avi	0	880	547	72	111	1260	633	350	0	Content		1261	645	25153315	1592222433
25170	08:59:34.097	00:00:25.169	1511	1301,242	733,0139	0,5274175	0,6823979	445,0374	3,297318	0	1347,352	762,9941	0,3520043	0,702799	427,0972	3,048339	0	55	1324	748						Untertest1.avi	0	880	547	72	111	1260	633	350	0	Content		1252	637	25169934	1592239052
25186	08:59:34.113	00:00:25.186	1512	1314,047	729,834	0,527335	0,6832153	444,8784	3,243832	0	1344,247	750,3859	0,3518238	0,703919	426,9206	3,104412	0	55	1329	740						Untertest1.avi	0	880	547	72	111	1260	633	350	0	Content		1257	629	25186064	1592255182
25203	08:59:34.130	00:00:25.203	1513	1300,867	732,6861	0,5272383	0,6843494	444,6281	3,264933	0	1363,685	755,5231	0,3519164	0,7049984	427,9646	3,075957	0	55	1332	744						Untertest1.avi	0	880	547	72	111	1260	633	350	0	Content		1260	633	25203306	1592272424
25220	08:59:34.147	00:00:25.219	1514	1306,327	726,6768	0,5270602	0,6855616	444,4474	3,28182	0	1356,287	767,1011	0,3517579	0,7060395	428,0154	3,132895	0	55	1331	747						Untertest1.avi	0	880	547	72	111	1260	633	350	0	Content		1259	636	25219931	1592289049
25237	08:59:34.164	00:00:25.236	1515	1298,356	725,5118	0,5268332	0,6864839	444,4716	3,309334	0	1334,881	752,2808	0,3510089	0,7068233	425,422	3,133306	0	55	1317	739						Untertest1.avi	0	880	547	72	111	1260	633	350	0	Content		1245	628	25236553	1592305671
25253	08:59:34.180	00:00:25.252	1516	1298,629	742,4412	0,526633	0,6868198	444,2498	3,302079	0	1346,421	755,9512	0,3511376	0,7073414	427,2249	3,132199	0	55	1323	749						Untertest1.avi	0	880	547	72	111	1260	633	350	0	Content		1251	638	25252688	1592321806
25270	08:59:34.197	00:00:25.269	1517	1300,246	719,9242	0,5264687	0,6871661	444,4281	3,382434	0	1328,351	765,0426	0,3503375	0,707684	424,3112	3,150031	0	55	1314	742						Untertest1.avi	0	880	547	72	111	1260	633	350	0	Content		1242	631	25269927	1592339045
25287	08:59:34.214	00:00:25.286	1518	1311,146	716,364	0,5264067	0,6872876	444,4033	3,278969	0	1350,166	761,9383	0,3507895	0,7079209	426,8413	3,110763	0	55	1331	739						Untertest1.avi	0	880	547	72	111	1260	633	350	0	Content		1259	628	25286550	1592355668
25303	08:59:34.230	00:00:25.303	1519	1300,975	740,9413	0,5264854	0,6873065	444,2674	3,35833	0	1349,293	751,9091	0,3507291	0,7079931	426,4916	3,105026	0	56	1325	746						Untertest1.avi	0	880	547	72	111	918	778	100	0	Content		1253	635	25303182	1592372300
25319	08:59:34.246	00:00:25.319	1520	-1024	-768	-1	-1	-1	-1	4	1341,519	799,87	0,3564899	0,7086987	449,7627	3,454993	0	56	1342	800						Untertest1.avi	0	880	547	72	111	918	778	100	0	Content		1270	689	25319304	1592388422
25336	08:59:34.263	00:00:25.336	1521	1035,082	835,3112	0,5299653	0,6891607	443,8258	3,370602	0	1090,616	860,4721	0,3593	0,7095496	451,0636	3,305186	0	56	1063	848						Untertest1.avi	0	880	547	72	111	918	778	100	0	Content		991	737	25336056	1592405174
25353	08:59:34.280	00:00:25.352	1522	907,2839	908,734	0,5320361	0,6902236	443,8056	3,364566	0	925,911	952,6553	0,3622871	0,7102254	453,4783	3,346442	0	56	917	931						Untertest1.avi	0	880	547	72	111	918	778	100	0	Content		845	820	25352679	1592421797
25370	08:59:34.297	00:00:25.369	1523	893,0292	995,1777	0,5287514	0,6912792	462,4362	3,498585	0	-1024	-768	-1	-1	-1	-1	4	56	893	995						Untertest1.avi	0	880	547	72	111	918	778	100	0	Content		821	884	25369680	1592438798
25386	08:59:34.313	00:00:25.386	1524	798,397	968,0858	0,5345239	0,692214	443,8057	3,580075	0	-1024	-768	-1	-1	-1	-1	4	56	798	968						Untertest1.avi	0	880	547	72	111	918	778	100	0	Content		726	857	25386298	1592455416
25403	08:59:34.330	00:00:25.403	1525	-1024	-768	-1	-1	-1	-1	4	-1024	-768	-1	-1	-1	-1	4		0	0						Untertest1.avi	0	880	547	72	111				0	Content		-72	-111	25403047	1592472165
25420	08:59:34.347	00:00:25.419	1526	-1024	-768	-1	-1	-1	-1	4	-1024	-768	-1	-1	-1	-1	4		0	0						Untertest1.avi	0	880	547	72	111				0	Content		-72	-111	25419671	1592488789
25436	08:59:34.363	00:00:25.436	1527	-1024	-768	-1	-1	-1	-1	4	-1024	-768	-1	-1	-1	-1	4		0	0						Untertest1.avi	0	880	547	72	111				0	Content		-72	-111	25436357	1592505475
25453	08:59:34.380	00:00:25.453	1528	-1024	-768	-1	-1	-1	-1	4	-1024	-768	-1	-1	-1	-1	4		0	0						Untertest1.avi	0	880	547	72	111				0	Content		-72	-111	25453024	1592522142
25470	08:59:34.397	00:00:25.469	1529	-1024	-768	-1	-1	-1	-1	4	-1024	-768	-1	-1	-1	-1	4		0	0						Untertest1.avi	0	880	547	72	111				0	Content		-72	-111	25469667	1592538785
25486	08:59:34.413	00:00:25.486	1530	-1024	-768	-1	-1	-1	-1	4	-1024	-768	-1	-1	-1	-1	4		0	0						Untertest1.avi	0	880	547	72	111				0	Content		-72	-111	25486294	1592555412
25503	08:59:34.430	00:00:25.503	1531	-1024	-768	-1	-1	-1	-1	4	-1024	-768	-1	-1	-1	-1	4		0	0						Untertest1.avi	0	880	547	72	111				0	Content		-72	-111	25503042	1592572160
25520	08:59:34.447	00:00:25.519	1532	-1024	-768	-1	-1	-1	-1	4	-1024	-768	-1	-1	-1	-1	4		0	0						Untertest1.avi	0	880	547	72	111				0	Content		-72	-111	25519668	1592588786
25536	08:59:34.463	00:00:25.536	1533	-1024	-768	-1	-1	-1	-1	4	-1024	-768	-1	-1	-1	-1	4		0	0						Untertest1.avi	0	880	547	72	111				0	Content		-72	-111	25536290	1592605408
25553	08:59:34.480	00:00:25.552	1534	-1024	-768	-1	-1	-1	-1	4	-1024	-768	-1	-1	-1	-1	4		0	0						Untertest1.avi	0	880	547	72	111				0	Content		-72	-111	25552915	1592622033
25570	08:59:34.497	00:00:25.569	1535	-1024	-768	-1	-1	-1	-1	4	-1024	-768	-1	-1	-1	-1	4		0	0						Untertest1.avi	0	880	547	72	111				0	Content		-72	-111	25569664	1592638782
25586	08:59:34.513	00:00:25.585	1536	-1024	-768	-1	-1	-1	-1	4	-1024	-768	-1	-1	-1	-1	4		0	0						Untertest1.avi	0	880	547	72	111				0	Content		-72	-111	25585792	1592654910
25602	08:59:34.529	00:00:25.602	1537	-1024	-768	-1	-1	-1	-1	4	-1024	-768	-1	-1	-1	-1	4		0	0						Untertest1.avi	0	880	547	72	111				0	Content		-72	-111	25602412	1592671530
25620	08:59:34.547	00:00:25.620	1538	-1024	-768	-1	-1	-1	-1	4	-1024	-768	-1	-1	-1	-1	4		0	0						Untertest1.avi	0	880	547	72	111				0	Content		-72	-111	25620229	1592689347
25636	08:59:34.563	00:00:25.636	1539	-1024	-768	-1	-1	-1	-1	4	-1024	-768	-1	-1	-1	-1	4		0	0						Untertest1.avi	0	880	547	72	111				0	Content		-72	-111	25636101	1592705219
25652	08:59:34.579	00:00:25.652	1540	-1024	-768	-1	-1	-1	-1	4	-1024	-768	-1	-1	-1	-1	4		0	0						Untertest1.avi	0	880	547	72	111				0	Content		-72	-111	25652407	1592721525
25669	08:59:34.596	00:00:25.669	1541	-1024	-768	-1	-1	-1	-1	4	-1024	-768	-1	-1	-1	-1	4		0	0						Untertest1.avi	0	880	547	72	111				0	Content		-72	-111	25669030	1592738148
25686	08:59:34.613	00:00:25.685	1542	-1024	-768	-1	-1	-1	-1	4	-1024	-768	-1	-1	-1	-1	4		0	0						Untertest1.avi	0	880	547	72	111				0	Content		-72	-111	25685653	1592754771
25702	08:59:34.629	00:00:25.702	1543	-1024	-768	-1	-1	-1	-1	4	-1024	-768	-1	-1	-1	-1	4		0	0						Untertest1.avi	0	880	547	72	111				0	Content		-72	-111	25702277	1592771395
25719	08:59:34.646	00:00:25.718	1544	-1024	-768	-1	-1	-1	-1	4	-1024	-768	-1	-1	-1	-1	4		0	0						Untertest1.avi	0	880	547	72	111				0	Content		-72	-111	25718899	1592788017
25736	08:59:34.663	00:00:25.735	1545	-1024	-768	-1	-1	-1	-1	4	-1024	-768	-1	-1	-1	-1	4		0	0						Untertest1.avi	0	880	547	72	111				0	Content		-72	-111	25735521	1592804639
25752	08:59:34.679	00:00:25.752	1546	-1024	-768	-1	-1	-1	-1	4	-1024	-768	-1	-1	-1	-1	4		0	0						Untertest1.avi	0	880	547	72	111				0	Content		-72	-111	25752273	1592821391
25769	08:59:34.696	00:00:25.769	1547	-1024	-768	-1	-1	-1	-1	4	-1024	-768	-1	-1	-1	-1	4		0	0						Untertest1.avi	0	880	547	72	111				0	Content		-72	-111	25769340	1592838458
25787	08:59:34.714	00:00:25.786	1548	-1024	-768	-1	-1	-1	-1	4	-1024	-768	-1	-1	-1	-1	4		0	0						Untertest1.avi	0	880	547	72	111				0	Content		-72	-111	25786713	1592855831
25804	08:59:34.731	00:00:25.804	1549	-1024	-768	-1	-1	-1	-1	4	-1024	-768	-1	-1	-1	-1	4		0	0						Untertest1.avi	0	880	547	72	111				0	Content		-72	-111	25804086	1592873204
25819	08:59:34.746	00:00:25.818	1550	-1024	-768	-1	-1	-1	-1	4	-1024	-768	-1	-1	-1	-1	4		0	0						Untertest1.avi	0	880	547	72	111				0	Content		-72	-111	25818888	1592888006
25836	08:59:34.763	00:00:25.835	1551	-1024	-768	-1	-1	-1	-1	4	-1024	-768	-1	-1	-1	-1	4		0	0						Untertest1.avi	0	880	547	72	111				0	Content		-72	-111	25835511	1592904629
25852	08:59:34.779	00:00:25.852	1552	-1024	-768	-1	-1	-1	-1	4	-1024	-768	-1	-1	-1	-1	4		0	0						Untertest1.avi	0	880	547	72	111				0	Content		-72	-111	25852258	1592921376
25869	08:59:34.796	00:00:25.868	1553	-1024	-768	-1	-1	-1	-1	4	-1024	-768	-1	-1	-1	-1	4		0	0						Untertest1.avi	0	880	547	72	111				0	Content		-72	-111	25868880	1592937998
25886	08:59:34.813	00:00:25.885	1554	-1024	-768	-1	-1	-1	-1	4	-1024	-768	-1	-1	-1	-1	4		0	0						Untertest1.avi	0	880	547	72	111				0	Content		-72	-111	25885502	1592954620
25902	08:59:34.829	00:00:25.902	1555	-1024	-768	-1	-1	-1	-1	4	-1024	-768	-1	-1	-1	-1	4		0	0						Untertest1.avi	0	880	547	72	111				0	Content		-72	-111	25902125	1592971243
25919	08:59:34.846	00:00:25.919	1556	805,5831	838,0658	0,5329787	0,6941351	457,5375	3,048875	1	773,0762	827,3287	0,5330766	0,694108	457,5375	3,059731	3	57	806	838						Untertest1.avi	0	880	547	72	111	684	647	100	0	Content		734	727	25919318	1592988436
25937	08:59:34.864	00:00:25.936	1557	-1024	-768	-1	-1	-1	-1	4	-1024	-768	-1	-1	-1	-1	4	57	0	0						Untertest1.avi	0	880	547	72	111	684	647	100	0	Content		-72	-111	25936569	1593005687
25954	08:59:34.881	00:00:25.953	1558	-1024	-768	-1	-1	-1	-1	4	-1024	-768	-1	-1	-1	-1	4	57	0	0						Untertest1.avi	0	880	547	72	111	684	647	100	0	Content		-72	-111	25953940	1593023058
25969	08:59:34.896	00:00:25.968	1559	789,9291	759,7887	0,5327613	0,6929389	459,194	3,218382	1	731,1059	747,8413	0,5325832	0,6929126	459,194	3,225335	3	57	790	760						Untertest1.avi	0	880	547	72	111	684	647	100	0	Content		718	649	25968983	1593038101
25986	08:59:34.913	00:00:25.985	1560	792,3633	767,4777	0,5383136	0,6925642	459,194	3,265747	3	723,441	756,5045	0,5378836	0,692651	441,2661	3,155119	1	57	723	757						Untertest1.avi	0	880	547	72	111	684	647	100	0	Content		651	646	25985980	1593055098
26002	08:59:34.929	00:00:26.002	1561	770,7334	752,3654	0,5381626	0,692854	459,194	3,21226	3	697,1744	746,4246	0,5376472	0,6928634	440,1092	3,095755	1	57	697	746						Untertest1.avi	0	880	547	72	111	684	647	100	0	Content		625	635	26002491	1593071609
26019	08:59:34.946	00:00:26.019	1562	784,0865	759,405	0,5327584	0,6931581	459,194	3,220224	3	696,2397	756,9861	0,5378371	0,6928058	440,446	3,021508	1	58	696	757						Untertest1.avi	0	880	547	72	111	626	640	116	0	Content		624	646	26019311	1593088429
26036	08:59:34.963	00:00:26.035	1563	773,8793	751,8847	0,5381473	0,6929135	459,194	3,211216	3	700,0418	746,0147	0,5376298	0,6929229	440,0495	3,094275	1	58	700	746						Untertest1.avi	0	880	547	72	111	626	640	116	0	Content		628	635	26035616	1593104734
26052	08:59:34.979	00:00:26.052	1564	762,8121	754,7567	0,538022	0,6928886	459,194	3,214587	3	690,1639	748,5721	0,5375134	0,6928978	440,2644	3,098908	1	58	690	749						Untertest1.avi	0	880	547	72	111	626	640	116	0	Content		618	638	26052241	1593121359
26069	08:59:34.996	00:00:26.068	1565	784,3317	759,2802	0,5379535	0,6928541	459,194	3,231112	3	710,1105	752,8831	0,5374458	0,6928633	440,2719	3,114885	1	58	710	753						Untertest1.avi	0	880	547	72	111	626	640	116	0	Content		638	642	26068864	1593137982
26086	08:59:35.013	00:00:26.085	1566	761,3311	748,5402	0,537881	0,6929764	459,194	3,265655	3	688,8126	742,7028	0,5373747	0,6929855	440,2835	3,148309	1	58	689	743						Untertest1.avi	0	880	547	72	111	626	640	116	0	Content		617	632	26085932	1593155050
26103	08:59:35.030	00:00:26.102	1567	769,1947	754,1797	0,5377918	0,6931422	459,194	3,286386	3	696,0814	748,0688	0,537286	0,6931514	440,2811	3,168334	1	58	696	748						Untertest1.avi	0	880	547	72	111	626	640	116	0	Content		624	637	26102678	1593171796
26119	08:59:35.046	00:00:26.119	1568	802,4121	816,3136	0,5369394	0,6953537	459,194	3,314673	3	725,7056	806,1414	0,536436	0,695363	440,11	3,194216	1	58	726	806						Untertest1.avi	0	880	547	72	111	626	640	116	0	Content		654	695	26119303	1593188421
26136	08:59:35.063	00:00:26.135	1569	876,6377	899,4487	0,5359862	0,698248	459,194	3,231593	3	793,3452	883,3561	0,5354967	0,6982572	440,2154	3,114039	1	59	793	883						Untertest1.avi	0	880	547	72	111	706	871	550	0	Content		721	772	26135608	1593204726
26152	08:59:35.079	00:00:26.152	1570	815,2859	971,1935	0,5355535	0,6991158	440,4044	3,099451	3	784,4956	962,5411	0,5356973	0,6991069	440,4044	3,110318	1	59	784	963						Untertest1.avi	0	880	547	72	111	706	871	550	0	Content		712	852	26152232	1593221350
26169	08:59:35.096	00:00:26.168	1571	794,5091	1000,741	0,5358586	0,6992143	440,2536	3,16447	3	763,1174	992,8086	0,5360024	0,6992053	440,2536	3,175416	1	59	763	993						Untertest1.avi	0	880	547	72	111	706	871	550	0	Content		691	882	26168853	1593237971
26186	08:59:35.113	00:00:26.185	1572	794,2875	979,736	0,5358154	0,6991407	440,3228	3,192956	3	763,137	971,3795	0,5359591	0,6991318	440,3228	3,203867	1	59	763	971						Untertest1.avi	0	880	547	72	111	706	871	550	0	Content		691	860	26185922	1593255040
26202	08:59:35.129	00:00:26.202	1573	793,2878	986,7621	0,535898	0,6988542	440,4017	3,108841	3	761,827	978,4102	0,5360415	0,6988453	440,4016	3,11942	1	59	762	978						Untertest1.avi	0	880	547	72	111	706	871	550	0	Content		690	867	26202225	1593271343
26219	08:59:35.146	00:00:26.218	1574	783,7434	980,5677	0,5359957	0,6987106	440,4014	3,181374	3	752,313	972,2207	0,5361392	0,6987017	440,4014	3,192111	1	59	752	972						Untertest1.avi	0	880	547	72	111	706	871	550	0	Content		680	861	26218847	1593287965
26235	08:59:35.162	00:00:26.235	1575	813,2844	980,1133	0,5360754	0,69889	440,4014	3,090443	3	781,4377	971,6218	0,536175	0,6988813	440,4014	3,102212	1	59	781	972						Untertest1.avi	0	880	547	72	111	706	871	550	0	Content		709	861	26235470	1593304588
26253	08:59:35.180	00:00:26.252	1576	818,7297	991,6631	0,5362149	0,6988383	440,4014	3,036475	3	788,3782	983,3904	0,5364016	0,6988292	440,4014	3,046352	1	59	788	983						Untertest1.avi	0	880	547	72	111	706	871	550	0	Content		716	872	26252537	1593321655
26269	08:59:35.196	00:00:26.269	1577	811,0366	992,4212	0,536306	0,6995676	440,4014	3,227041	3	779,1972	984,2393	0,5364055	0,6995588	440,4014	3,239192	1	59	779	984						Untertest1.avi	0	880	547	72	111	706	871	550	0	Content		707	873	26269282	1593338400
26286	08:59:35.213	00:00:26.285	1578	802,2648	991,2933	0,5363743	0,7000073	440,2484	3,197962	3	771,2061	983,2177	0,5365182	0,6999984	440,2484	3,209038	1	59	771	983						Untertest1.avi	0	880	547	72	111	706	871	550	0	Content		699	872	26285907	1593355025
26302	08:59:35.229	00:00:26.302	1579	810,2398	1004,85	0,5363449	0,7002811	440,2484	3,121206	3	779,6832	996,8871	0,5365317	0,700272	440,2484	3,131212	1	59	780	997						Untertest1.avi	0	880	547	72	111	706	871	550	0	Content		708	886	26302212	1593371330
26319	08:59:35.246	00:00:26.318	1580	808,3996	972,6292	0,5363717	0,7008043	440,1909	3,108708	3	777,4969	964,0281	0,5365157	0,7007954	440,1909	3,119525	1	59	777	964						Untertest1.avi	0	880	547	72	111	706	871	550	0	Content		705	853	26318831	1593387949
26335	08:59:35.262	00:00:26.335	1581	788,1478	987,4218	0,5363397	0,7005827	440,1909	3,179301	3	757,4091	979,1667	0,5365265	0,7005737	440,1909	3,189137	1	59	757	979						Untertest1.avi	0	880	547	72	111	706	871	550	0	Content		685	868	26335455	1593404573
26352	08:59:35.279	00:00:26.352	1582	796,1674	976,936	0,5364274	0,7008296	440,1195	3,181059	3	765,1932	968,6467	0,5365714	0,7008206	440,1195	3,192071	1	59	765	969						Untertest1.avi	0	880	547	72	111	706	871	550	0	Content		693	858	26352396	1593421514
26369	08:59:35.296	00:00:26.369	1583	815,9257	985,5297	0,5365366	0,7009173	439,9111	3,058665	3	785,0143	977,2241	0,5366805	0,7009084	439,911	3,069507	1	59	785	977						Untertest1.avi	0	880	547	72	111	706	871	550	0	Content		713	866	26369144	1593438262
26386	08:59:35.313	00:00:26.385	1584	792,2078	993,7325	0,5365298	0,7008468	439,9111	3,119479	3	761,5201	985,6108	0,5367168	0,7008377	439,9111	3,129295	1	59	762	986						Untertest1.avi	0	880	547	72	111	706	871	550	0	Content		690	875	26385767	1593454885
26402	08:59:35.329	00:00:26.402	1585	-1024	-768	-1	-1	-1	-1	4	-1024	-768	-1	-1	-1	-1	4	59	0	0						Untertest1.avi	0	880	547	72	111	706	871	550	0	Content		-72	-111	26402198	1593471316
26419	08:59:35.346	00:00:26.419	1586	809,9772	997,1262	0,5366423	0,7018547	439,9111	3,081431	3	779,5327	989,029	0,5368293	0,7018456	439,9111	3,091358	1	59	780	989						Untertest1.avi	0	880	547	72	111	706	871	550	0	Content		708	878	26419197	1593488315
26436	08:59:35.363	00:00:26.435	1587	812,7033	990,3828	0,5366579	0,7024239	439,9111	3,017533	3	782,2211	982,0858	0,5368448	0,7024147	439,9111	3,027248	1	59	782	982						Untertest1.avi	0	880	547	72	111	706	871	550	0	Content		710	871	26435572	1593504690
26452	08:59:35.379	00:00:26.452	1588	-1024	-768	-1	-1	-1	-1	4	-1024	-768	-1	-1	-1	-1	4	59	0	0						Untertest1.avi	0	880	547	72	111	706	871	550	0	Content		-72	-111	26452433	1593521551
26469	08:59:35.396	00:00:26.468	1589	826,394	991,9188	0,5365993	0,7034183	439,9111	3,049489	3	796,2331	983,6766	0,5367863	0,7034092	439,9111	3,059485	1	59	796	984						Untertest1.avi	0	880	547	72	111	706	871	550	0	Content		724	873	26468938	1593538056
26486	08:59:35.413	00:00:26.485	1590	-1024	-768	-1	-1	-1	-1	4	-1024	-768	-1	-1	-1	-1	4	59	0	0						Untertest1.avi	0	880	547	72	111	706	871	550	0	Content		-72	-111	26485564	1593554682
26502	08:59:35.429	00:00:26.502	1591	868,3112	985,3158	0,5337915	0,7042716	450,6148	3,25086	1	828,8616	975,4637	0,5345418	0,7042496	447,8828	3,24447	3	59	868	985						Untertest1.avi	0	880	547	72	111	706	871	550	0	Content		796	874	26502310	1593571428
26519	08:59:35.446	00:00:26.518	1592	842,5684	996,637	0,5365722	0,7041444	450,6148	3,127617	3	780,7711	979,6666	0,5363308	0,7041464	439,4289	3,063922	1	59	781	980						Untertest1.avi	0	880	547	72	111	706	871	550	0	Content		709	869	26518932	1593588050
26536	08:59:35.463	00:00:26.535	1593	799,3718	1002,594	0,539571	0,7039833	450,6148	3,244588	3	760,9392	992,1614	0,5389169	0,7039791	447,8827	3,235994	1	59	761	992						Untertest1.avi	0	880	547	72	111	706	871	550	0	Content		689	881	26535553	1593604671
26552	08:59:35.479	00:00:26.552	1594	799,3718	1002,594	0,5337921	0,7043867	450,6148	3,244588	3	760,9392	992,1614	0,5387432	0,7044379	447,294	3,235994	1	59	761	992						Untertest1.avi	0	880	547	72	111	706	871	550	0	Content		689	881	26552373	1593621491
26569	08:59:35.496	00:00:26.568	1595	838,2013	978,703	0,5396426	0,70492	450,6148	3,219004	3	798,6255	967,6573	0,5388077	0,7049167	447,294	3,206775	1	59	799	968						Untertest1.avi	0	880	547	72	111	706	871	550	0	Content		727	857	26568687	1593637805
26586	08:59:35.513	00:00:26.585	1596	833,9097	1010,093	0,5399155	0,7054018	450,6148	3,25798	3	794,071	999,1837	0,5390801	0,7053985	447,294	3,245652	1	59	794	999						Untertest1.avi	0	880	547	72	111	706	871	550	0	Content		722	888	26585688	1593654806
26602	08:59:35.529	00:00:26.602	1597	827,2816	994,6018	0,5370827	0,7059677	450,6148	3,249235	3	765,9359	977,3672	0,5368376	0,7059698	439,4104	3,182667	1	59	766	977						Untertest1.avi	0	880	547	72	111	706	871	550	0	Content		694	866	26602170	1593671288
26619	08:59:35.546	00:00:26.618	1598	823,0084	988,9259	0,5372607	0,7060119	450,6148	3,293735	3	761,7117	972,0824	0,5370107	0,7060141	439,3056	3,225683	1	59	762	972						Untertest1.avi	0	880	547	72	111	706	871	550	0	Content		690	861	26618794	1593687912
26636	08:59:35.563	00:00:26.635	1599	804,8307	997,7007	0,5403798	0,7056924	450,6148	3,312665	3	745,7119	980,5223	0,5370549	0,7057027	439,3056	3,244224	1	59	746	981						Untertest1.avi	0	880	547	72	111	706	871	550	0	Content		674	870	26635531	1593704649
26652	08:59:35.579	00:00:26.652	1600	825,2467	997,6211	0,5403128	0,7054178	450,6148	3,288699	3	765,286	980,3845	0,5369884	0,7054281	439,3056	3,220729	1	59	765	980						Untertest1.avi	0	880	547	72	111	706	871	550	0	Content		693	869	26652355	1593721473
26669	08:59:35.596	00:00:26.668	1601	839,9001	1015,072	0,5402598	0,7049733	450,6148	3,170881	3	779,0609	997,1266	0,5369357	0,7049837	439,3056	3,105332	1	59	779	997						Untertest1.avi	0	880	547	72	111	706	871	550	0	Content		707	886	26668674	1593737792
26686	08:59:35.613	00:00:26.685	1602	806,3961	995,2955	0,536764	0,704768	439,3056	3,094671	3	775,9334	987,1796	0,5369514	0,7047588	439,3056	3,104553	1	60	776	987						Untertest1.avi	0	880	547	72	111	553	875	100	0	Content		704	876	26685671	1593754789
26702	08:59:35.629	00:00:26.702	1603	538,0327	994,7526	0,368768	0,7227699	439,3057	3,239151	1	499,9324	986,8322	0,3688675	0,722761	439,3056	3,248365	3	60	538	995						Untertest1.avi	0	880	547	72	111	553	875	100	0	Content		466	884	26702027	1593771145
26719	08:59:35.646	00:00:26.718	1604	665,0408	995,6659	0,4530131	0,7129812	439,3056	3,221698	3	630,7526	987,6967	0,4531565	0,7129722	439,3056	3,231311	3	60	0	0						Untertest1.avi	0	880	547	72	111	553	875	100	0	Content		-72	-111	26718767	1593787885
26735	08:59:35.662	00:00:26.735	1605	822,6561	990,3283	0,5374485	0,7037545	438,9482	3,176367	0	485,4433	982,3219	0,3692535	0,7216572	439,3056	3,15672	0	60	654	986						Untertest1.avi	0	880	547	72	111	553	875	100	0	Content		582	875	26735399	1593804517
26752	08:59:35.679	00:00:26.752	1606	499,2148	964,3163	0,5337658	0,7035505	426,8938	3,1472	0	-1024	-768	-1	-1	-1	-1	4	60	499	964						Untertest1.avi	0	880	547	72	111	553	875	100	0	Content		427	853	26752342	1593821460
26769	08:59:35.696	00:00:26.768	1607	758,3994	976,4421	0,5333989	0,7027952	426,8938	3,261113	0	491,4454	978,6083	0,3635912	0,721054	457,4271	3,338321	0	60	625	978						Untertest1.avi	0	880	547	72	111	553	875	100	0	Content		553	867	26768666	1593837784
26785	08:59:35.712	00:00:26.785	1608	753,3232	973,4451	0,5335165	0,7027066	426,8938	3,224294	0	517,7057	991,6067	0,3678029	0,7207887	445,0414	3,272181	0	61	636	983						Untertest1.avi	0	880	547	72	111	590	877	783	0	Content		564	872	26785386	1593854504
26802	08:59:35.729	00:00:26.802	1609	774,2547	980,8284	0,5336938	0,7028962	426,8938	3,137987	0	513,9293	997,6295	0,3679035	0,7209401	445,0415	3,276596	0	61	644	989						Untertest1.avi	0	880	547	72	111	590	877	783	0	Content		572	878	26802146	1593871264
26819	08:59:35.746	00:00:26.818	1610	746,3653	964,1498	0,5337448	0,7029766	426,8938	3,288634	0	521,4077	992,1649	0,3679647	0,7211283	445,0415	3,341129	0	61	634	978						Untertest1.avi	0	880	547	72	111	590	877	783	0	Content		562	867	26818767	1593887885
26835	08:59:35.762	00:00:26.835	1611	749,7653	974,1604	0,5338101	0,7028078	426,8938	3,269414	0	531,008	995,1749	0,368119	0,721022	445,0415	3,302854	0	61	640	985						Untertest1.avi	0	880	547	72	111	590	877	783	0	Content		568	874	26835391	1593904509
26852	08:59:35.779	00:00:26.852	1612	785,9561	999,0972	0,5380486	0,7029058	439,5264	3,295264	0	526,2274	982,535	0,3682617	0,7209827	445,0415	3,316713	0	61	656	991						Untertest1.avi	0	880	547	72	111	590	877	783	0	Content		584	880	26852016	1593921134
26869	08:59:35.796	00:00:26.868	1613	875,0782	997,2262	0,532021	0,7035136	466,2785	3,462365	0	531,0341	980,3285	0,3684775	0,7211671	445,3524	3,295817	0	61	703	989						Untertest1.avi	0	880	547	72	111	590	877	783	0	Content		631	878	26868763	1593937881
26886	08:59:35.813	00:00:26.885	1614	845,2349	1018,441	0,5464535	0,7029201	466,2785	3,505412	0	555,1735	961,1244	0,3685364	0,7209782	445,1664	3,103504	0	61	700	990						Untertest1.avi	0	880	547	72	111	590	877	783	0	Content		628	879	26885512	1593954630
26902	08:59:35.829	00:00:26.902	1615	863,7256	1028,449	0,5465161	0,7029958	466,2785	3,548056	0	506,347	976,4739	0,368558	0,7211786	445,1665	3,362771	0	61	685	1002						Untertest1.avi	0	880	547	72	111	590	877	783	0	Content		613	891	26902261	1593971379
26919	08:59:35.846	00:00:26.918	1616	-1024	-768	-1	-1	-1	-1	4	-1024	-768	-1	-1	-1	-1	4	61	0	0						Untertest1.avi	0	880	547	72	111	590	877	783	0	Content		-72	-111	26918761	1593987879
26935	08:59:35.862	00:00:26.935	1617	851,3563	1023,968	0,5465953	0,7032301	466,2785	3,572196	0	512,0771	989,9388	0,3686176	0,7212119	445,0818	3,292376	0	61	682	1007						Untertest1.avi	0	880	547	72	111	590	877	783	0	Content		610	896	26935383	1594004501
26952	08:59:35.879	00:00:26.951	1618	854,5475	1016,533	0,5466323	0,7032528	466,2785	3,513441	0	492,5009	991,0698	0,3686796	0,7212918	444,932	3,359587	0	61	674	1004						Untertest1.avi	0	880	547	72	111	590	877	783	0	Content		602	893	26951886	1594021004
26969	08:59:35.896	00:00:26.968	1619	877,7467	1026,966	0,5469165	0,7034166	466,2785	3,557065	0	515,1014	981,9246	0,368674	0,7214484	444,9933	3,274192	0	61	696	1004						Untertest1.avi	0	880	547	72	111	590	877	783	0	Content		624	893	26968647	1594037765
26985	08:59:35.912	00:00:26.985	1620	844,6387	1022,538	0,5466953	0,703115	466,2785	3,632001	0	528,886	992,6683	0,368706	0,7215271	444,9934	3,315917	0	61	687	1008						Untertest1.avi	0	880	547	72	111	590	877	783	0	Content		615	897	26985385	1594054503
27002	08:59:35.929	00:00:27.001	1621	1034,288	1014,366	0,5396378	0,703793	466,2785	3,563799	0	514,9754	993,0293	0,3756598	0,7219413	445,1182	3,319665	0	61	775	1004						Untertest1.avi	0	880	547	72	111	590	877	783	0	Content		703	893	27001757	1594070875
27019	08:59:35.946	00:00:27.018	1622	856,1756	1019,329	0,546899	0,7034178	466,2785	3,657288	0	525,7077	977,7358	0,3688456	0,7216128	445,1183	3,410374	0	61	691	999						Untertest1.avi	0	880	547	72	111	590	877	783	0	Content		619	888	27018872	1594087990
27036	08:59:35.963	00:00:27.035	1623	-1024	-768	-1	-1	-1	-1	4	543,256	990,8401	0,3689477	0,7217575	445,1183	3,243313	0	61	543	991						Untertest1.avi	0	880	547	72	111	590	877	783	0	Content		471	880	27035505	1594104623
27052	08:59:35.979	00:00:27.051	1624	-1024	-768	-1	-1	-1	-1	4	-1024	-768	-1	-1	-1	-1	4	61	0	0						Untertest1.avi	0	880	547	72	111	590	877	783	0	Content		-72	-111	27051878	1594120996
27069	08:59:35.996	00:00:27.068	1625	840,3833	968,649	0,5410034	0,704668	445,1183	3,572841	0	514,5955	977,0275	0,369025	0,7222563	445,1183	3,394338	0	61	677	973						Untertest1.avi	0	880	547	72	111	590	877	783	0	Content		605	862	27068639	1594137757
27085	08:59:36.012	00:00:27.085	1626	804,6625	997,7624	0,5390485	0,7049734	439,1959	3,371897	0	519,9553	987,1937	0,3693552	0,7223381	444,277	3,447308	0	61	662	992						Untertest1.avi	0	880	547	72	111	590	877	783	0	Content		590	881	27085255	1594154373
27102	08:59:36.029	00:00:27.101	1627	810,0276	991,5525	0,5391747	0,7051509	439,196	3,524623	0	522,839	984,3503	0,3693193	0,7225883	444,538	3,43944	0	61	666	988						Untertest1.avi	0	880	547	72	111	590	877	783	0	Content		594	877	27101877	1594170995
27119	08:59:36.046	00:00:27.118	1628	-1024	-768	-1	-1	-1	-1	4	517,5153	961,1388	0,3692	0,7226955	444,5381	3,421439	0	61	518	961						Untertest1.avi	0	880	547	72	111	590	877	783	0	Content		446	850	27118640	1594187758
27135	08:59:36.062	00:00:27.135	1629	732,2853	945,3398	0,5388057	0,705	439,196	3,646159	0	526,6853	973,1208	0,3692137	0,7224934	444,4102	3,346321	0	61	629	959						Untertest1.avi	0	880	547	72	111	590	877	783	0	Content		557	848	27135257	1594204375
27152	08:59:36.079	00:00:27.151	1630	788,3296	966,6235	0,5390901	0,7050887	439,196	3,597258	0	535,8827	992,1962	0,3692842	0,7223544	444,4103	3,370847	0	61	662	979						Untertest1.avi	0	880	547	72	111	590	877	783	0	Content		590	868	27151875	1594220993
27169	08:59:36.096	00:00:27.168	1631	796,373	962,0374	0,539207	0,7054349	439,196	3,540569	0	523,8923	986,2983	0,3694946	0,7224829	444,4103	3,436315	0	61	660	974						Untertest1.avi	0	880	547	72	111	590	877	783	0	Content		588	863	27168639	1594237757
27185	08:59:36.112	00:00:27.185	1632	803,0452	987,3989	0,5393286	0,7058802	439,4207	3,4284	0	510,7581	999,5532	0,3697217	0,722916	444,4103	3,408291	0	61	657	993						Untertest1.avi	0	880	547	72	111	590	877	783	0	Content		585	882	27185125	1594254243
27202	08:59:36.129	00:00:27.201	1633	750,3636	948,2086	0,5396084	0,7061563	439,4207	3,706351	0	494,1516	989,6038	0,3698339	0,7233726	444,4103	3,485357	0	61	622	969						Untertest1.avi	0	880	547	72	111	590	877	783	0	Content		550	858	27201874	1594270992
27219	08:59:36.146	00:00:27.218	1634	191,3656	969,3927	0,5328337	0,7078187	439,4207	3,322038	0	552,1118	975,3391	0,3659985	0,7235803	457,0685	3,655486	0	61	372	972						Untertest1.avi	0	880	547	72	111	590	877	783	0	Content		300	861	27218636	1594287754
27235	08:59:36.162	00:00:27.235	1635	-1024	-768	-1	-1	-1	-1	4	536,4837	1005,631	0,3660123	0,7239447	457,0686	3,527517	0	61	536	1006						Untertest1.avi	0	880	547	72	111	590	877	783	0	Content		464	895	27235245	1594304363
27252	08:59:36.179	00:00:27.251	1636	781,6825	987,8773	0,5398109	0,7070385	439,4207	3,621923	0	537,6192	982,9468	0,3660786	0,7238542	457,0686	3,502055	0	61	660	985						Untertest1.avi	0	880	547	72	111	590	877	783	0	Content		588	874	27251871	1594320989
27268	08:59:36.195	00:00:27.268	1637	-1024	-768	-1	-1	-1	-1	4	-1024	-768	-1	-1	-1	-1	4	61	0	0						Untertest1.avi	0	880	547	72	111	590	877	783	0	Content		-72	-111	27268495	1594337613
27285	08:59:36.212	00:00:27.285	1638	-1024	-768	-1	-1	-1	-1	4	-1024	-768	-1	-1	-1	-1	4	61	0	0						Untertest1.avi	0	880	547	72	111	590	877	783	0	Content		-72	-111	27285119	1594354237
27302	08:59:36.229	00:00:27.301	1639	-1024	-768	-1	-1	-1	-1	4	-1024	-768	-1	-1	-1	-1	4	61	0	0						Untertest1.avi	0	880	547	72	111	590	877	783	0	Content		-72	-111	27301743	1594370861
27318	08:59:36.245	00:00:27.318	1640	-1024	-768	-1	-1	-1	-1	4	-1024	-768	-1	-1	-1	-1	4	61	0	0						Untertest1.avi	0	880	547	72	111	590	877	783	0	Content		-72	-111	27318410	1594387528
27335	08:59:36.262	00:00:27.335	1641	-1024	-768	-1	-1	-1	-1	4	-1024	-768	-1	-1	-1	-1	4	61	0	0						Untertest1.avi	0	880	547	72	111	590	877	783	0	Content		-72	-111	27335110	1594404228
27352	08:59:36.279	00:00:27.351	1642	846,2086	985,3472	0,5373913	0,7093424	453,088	3,557792	0	-1024	-768	-1	-1	-1	-1	4	61	846	985						Untertest1.avi	0	880	547	72	111	590	877	783	0	Content		774	874	27351739	1594420857
27369	08:59:36.296	00:00:27.368	1643	-1024	-768	-1	-1	-1	-1	4	-1024	-768	-1	-1	-1	-1	4	61	0	0						Untertest1.avi	0	880	547	72	111	590	877	783	0	Content		-72	-111	27368682	1594437800
27385	08:59:36.312	00:00:27.385	1644	-1024	-768	-1	-1	-1	-1	4	-1024	-768	-1	-1	-1	-1	4	61	0	0						Untertest1.avi	0	880	547	72	111	590	877	783	0	Content		-72	-111	27385209	1594454327
27402	08:59:36.329	00:00:27.401	1645	-1024	-768	-1	-1	-1	-1	4	-1024	-768	-1	-1	-1	-1	4	61	0	0						Untertest1.avi	0	880	547	72	111	590	877	783	0	Content		-72	-111	27401877	1594470995
27418	08:59:36.345	00:00:27.418	1646	859,541	958,8268	0,54705	0,710924	458,7222	3,813798	0	555,3267	974,9656	0,3732787	0,7255646	453,459	3,617503	0	61	707	967						Untertest1.avi	0	880	547	72	111	590	877	783	0	Content		635	856	27418373	1594487491
27435	08:59:36.362	00:00:27.435	1647	872,5746	984,1389	0,5470224	0,7111543	458,7222	3,817985	0	509,5129	992,5819	0,3714879	0,725838	445,5287	3,584219	0	61	691	988						Untertest1.avi	0	880	547	72	111	590	877	783	0	Content		619	877	27435107	1594504225
27452	08:59:36.379	00:00:27.451	1648	857,8346	980,564	0,5470014	0,7114771	458,7222	3,770315	0	503,0053	991,6008	0,3714984	0,7260894	445,7587	3,593757	0	61	680	986						Untertest1.avi	0	880	547	72	111	590	877	783	0	Content		608	875	27451732	1594520850
27468	08:59:36.395	00:00:27.468	1649	799,6594	967,4781	0,5411032	0,7122908	439,5469	3,575184	0	525,96	986,4718	0,371609	0,7266561	445,7588	3,611551	0	61	663	977						Untertest1.avi	0	880	547	72	111	590	877	783	0	Content		591	866	27468355	1594537473
27485	08:59:36.412	00:00:27.485	1650	799,8689	984,5193	0,5412739	0,7127206	440,2548	3,612161	0	504,6941	1002,975	0,3717659	0,7269393	446,0526	3,587467	0	61	652	994						Untertest1.avi	0	880	547	72	111	590	877	783	0	Content		580	883	27485106	1594554224
27502	08:59:36.429	00:00:27.501	1651	-1024	-768	-1	-1	-1	-1	4	-1024	-768	-1	-1	-1	-1	4	61	0	0						Untertest1.avi	0	880	547	72	111	590	877	783	0	Content		-72	-111	27501731	1594570849
27518	08:59:36.445	00:00:27.518	1652	832,098	988,8887	0,5472854	0,7135063	458,3846	3,759367	0	1273,049	978,986	0,3791845	0,7279964	446,0526	3,797154	0	61	1053	984						Untertest1.avi	0	880	547	72	111	590	877	783	0	Content		981	873	27518356	1594587474
27535	08:59:36.462	00:00:27.535	1653	848,7371	976,074	0,537953	0,7147088	456,3747	3,783951	0	557,5189	984,1902	0,3680503	0,7279513	459,624	3,684221	0	61	703	980						Untertest1.avi	0	880	547	72	111	590	877	783	0	Content		631	869	27535103	1594604221
27552	08:59:36.479	00:00:27.551	1654	1892,238	1046,494	0,5540129	0,7142937	456,3748	3,985124	0	-1024	-768	-1	-1	-1	-1	4	61	1892	1046						Untertest1.avi	0	880	547	72	111	590	877	783	0	Content		1820	935	27551727	1594620845
27568	08:59:36.495	00:00:27.568	1655	813,9253	986,9751	0,5460711	0,7145747	453,7502	3,724833	0	138,2552	990,9333	0,3685071	0,7282924	458,5829	3,854043	0	62	476	989						Untertest1.avi	0	880	547	72	111	437	870	100	0	Content		404	878	27568352	1594637470
27585	08:59:36.512	00:00:27.584	1656	-1024	-768	-1	-1	-1	-1	4	141,1879	999,8698	0,3686467	0,7284324	458,7166	3,835983	0	62	141	1000						Untertest1.avi	0	880	547	72	111	437	870	100	0	Content		69	889	27584974	1594654092
27602	08:59:36.529	00:00:27.601	1657	496,1805	955,4952	0,5392897	0,7161611	453,407	3,832668	0	522,028	960,646	0,372938	0,7284577	446,6854	3,716334	0	62	509	958						Untertest1.avi	0	880	547	72	111	437	870	100	0	Content		437	847	27601601	1594670719
27618	08:59:36.545	00:00:27.618	1658	-1024	-768	-1	-1	-1	-1	4	538,4601	978,7327	0,3676766	0,7288042	463,447	3,782163	0	62	538	979						Untertest1.avi	0	880	547	72	111	437	870	100	0	Content		466	868	27618349	1594687467
27635	08:59:36.562	00:00:27.634	1659	-1024	-768	-1	-1	-1	-1	4	527,08	981,4871	0,3750548	0,7290648	453,3827	3,718372	0	62	527	981						Untertest1.avi	0	880	547	72	111	437	870	100	0	Content		455	870	27634975	1594704093
27652	08:59:36.579	00:00:27.651	1660	875,5731	990,8644	0,5376934	0,7179163	463,7819	3,857281	0	514,7336	950,8711	0,3769679	0,7298168	461,7338	3,828795	0	62	695	971						Untertest1.avi	0	880	547	72	111	437	870	100	0	Content		623	860	27651598	1594720716
27668	08:59:36.595	00:00:27.668	1661	172,9622	1000,556	0,5312808	0,7189364	463,7819	3,717764	0	530,8276	985,5565	0,3772462	0,7304813	461,3772	3,795449	0	63	352	993						Untertest1.avi	0	880	547	72	111	650	862	117	0	Content		280	882	27668223	1594737341
27685	08:59:36.612	00:00:27.684	1662	808,4672	963,2747	0,5441876	0,7194315	441,0001	3,703608	0	1234,972	990,4374	0,3842404	0,7310609	461,3772	3,756075	0	63	1022	977						Untertest1.avi	0	880	547	72	111	650	862	117	0	Content		950	866	27684974	1594754092
27702	08:59:36.629	00:00:27.701	1663	845,1263	983,0646	0,5448579	0,71985	441,0001	3,656655	0	541,3464	958,0544	0,3763507	0,7315291	453,0576	3,705572	0	63	693	971						Untertest1.avi	0	880	547	72	111	650	862	117	0	Content		621	860	27701598	1594770716
27718	08:59:36.645	00:00:27.718	1664	826,0749	965,4526	0,5446888	0,7206293	440,6323	3,673818	0	521,6083	985,5962	0,3801224	0,7319142	470,855	3,867688	0	63	674	976						Untertest1.avi	0	880	547	72	111	650	862	117	0	Content		602	865	27718222	1594787340
27735	08:59:36.662	00:00:27.734	1665	874,055	980,6465	0,5406201	0,7209199	458,194	3,798482	0	551,695	991,2101	0,3805445	0,7323311	470,9684	3,944966	0	63	713	986						Untertest1.avi	0	880	547	72	111	650	862	117	0	Content		641	875	27734969	1594804087
27752	08:59:36.679	00:00:27.751	1666	868,606	914,7952	0,5442308	0,7195706	441,1169	3,673502	0	594,4546	919,1477	0,3780645	0,7316656	461,1097	3,832554	0	63	732	917						Untertest1.avi	0	880	547	72	111	650	862	117	0	Content		660	806	27751592	1594820710
27768	08:59:36.695	00:00:27.767	1667	935,1314	904,4691	0,5431676	0,7185425	441,1476	3,560973	0	699,1156	897,5906	0,376434	0,7309348	457,8481	3,659864	0	63	817	901						Untertest1.avi	0	880	547	72	111	650	862	117	0	Content		745	790	27767968	1594837086
27785	08:59:36.712	00:00:27.785	1668	957,8668	865,8728	0,5426308	0,71931	441,0762	3,576339	0	776,3987	914,161	0,3747241	0,7316294	452,5091	3,605562	0	64	867	890						Untertest1.avi	0	880	547	72	111	951	785	100	0	Content		795	779	27785084	1594854202
27801	08:59:36.728	00:00:27.801	1669	1038,001	886,0464	0,5418357	0,7203581	441,2081	3,531918	0	814,4601	869,9014	0,3747026	0,7332367	456,4277	3,761649	0	64	926	878						Untertest1.avi	0	880	547	72	111	951	785	100	0	Content		854	767	27801216	1594870334
27818	08:59:36.745	00:00:27.818	1670	1141,224	865,1429	0,5408605	0,721804	441,4057	3,526455	0	906,9001	874,3401	0,3725131	0,7348241	449,7554	3,642965	0	64	1024	870						Untertest1.avi	0	880	547	72	111	951	785	100	0	Content		952	759	27818341	1594887459
27835	08:59:36.762	00:00:27.835	1671	1219,824	895,4284	0,5395132	0,723639	441,9092	3,605356	0	1074,697	909,8474	0,3718359	0,7364951	452,1885	3,543321	0	64	1147	903						Untertest1.avi	0	880	547	72	111	951	785	100	0	Content		1075	792	27835089	1594904207
27852	08:59:36.779	00:00:27.851	1672	1378,804	915,7875	0,5386921	0,7251176	441,8138	3,648427	0	1187,833	952,7819	0,3708274	0,7378877	452,1885	3,649641	0	64	1283	934						Untertest1.avi	0	880	547	72	111	951	785	100	0	Content		1211	823	27851835	1594920953
27868	08:59:36.795	00:00:27.867	1673	1021,714	944,1263	0,5336561	0,7264583	428,919	3,44882	0	-1024	-768	-1	-1	-1	-1	4	64	1022	944						Untertest1.avi	0	880	547	72	111	951	785	100	0	Content		950	833	27867965	1594937083
27885	08:59:36.812	00:00:27.885	1674	-1024	-768	-1	-1	-1	-1	4	-1024	-768	-1	-1	-1	-1	4		0	0						Untertest1.avi	0	880	547	72	111				0	Content		-72	-111	27885082	1594954200
27902	08:59:36.829	00:00:27.901	1675	-1024	-768	-1	-1	-1	-1	4	-1024	-768	-1	-1	-1	-1	4		0	0						Untertest1.avi	0	880	547	72	111				0	Content		-72	-111	27901831	1594970949
27918	08:59:36.845	00:00:27.918	1676	-1024	-768	-1	-1	-1	-1	4	-1024	-768	-1	-1	-1	-1	4		0	0						Untertest1.avi	0	880	547	72	111				0	Content		-72	-111	27918453	1594987571
27935	08:59:36.862	00:00:27.934	1677	-1024	-768	-1	-1	-1	-1	4	-1024	-768	-1	-1	-1	-1	4		0	0						Untertest1.avi	0	880	547	72	111				0	Content		-72	-111	27934582	1595003700
27952	08:59:36.879	00:00:27.951	1678	-1024	-768	-1	-1	-1	-1	4	-1024	-768	-1	-1	-1	-1	4		0	0						Untertest1.avi	0	880	547	72	111				0	Content		-72	-111	27951580	1595020698
27968	08:59:36.895	00:00:27.968	1679	-1024	-768	-1	-1	-1	-1	4	-1024	-768	-1	-1	-1	-1	4		0	0						Untertest1.avi	0	880	547	72	111				0	Content		-72	-111	27968079	1595037197
27985	08:59:36.912	00:00:27.984	1680	-1024	-768	-1	-1	-1	-1	4	-1024	-768	-1	-1	-1	-1	4		0	0						Untertest1.avi	0	880	547	72	111				0	Content		-72	-111	27984827	1595053945
28002	08:59:36.929	00:00:28.001	1681	-1024	-768	-1	-1	-1	-1	4	-1024	-768	-1	-1	-1	-1	4		0	0						Untertest1.avi	0	880	547	72	111				0	Content		-72	-111	28001512	1595070630
28018	08:59:36.945	00:00:28.018	1682	-1024	-768	-1	-1	-1	-1	4	-1024	-768	-1	-1	-1	-1	4		0	0						Untertest1.avi	0	880	547	72	111				0	Content		-72	-111	28018180	1595087298
28035	08:59:36.962	00:00:28.034	1683	-1024	-768	-1	-1	-1	-1	4	-1024	-768	-1	-1	-1	-1	4		0	0						Untertest1.avi	0	880	547	72	111				0	Content		-72	-111	28034697	1595103815
28051	08:59:36.978	00:00:28.051	1684	-1024	-768	-1	-1	-1	-1	4	-1024	-768	-1	-1	-1	-1	4		0	0						Untertest1.avi	0	880	547	72	111				0	Content		-72	-111	28051450	1595120568
28068	08:59:36.995	00:00:28.068	1685	-1024	-768	-1	-1	-1	-1	4	-1024	-768	-1	-1	-1	-1	4		0	0						Untertest1.avi	0	880	547	72	111				0	Content		-72	-111	28068072	1595137190
28085	08:59:37.012	00:00:28.084	1686	-1024	-768	-1	-1	-1	-1	4	-1024	-768	-1	-1	-1	-1	4		0	0						Untertest1.avi	0	880	547	72	111				0	Content		-72	-111	28084697	1595153815
28101	08:59:37.028	00:00:28.101	1687	-1024	-768	-1	-1	-1	-1	4	-1024	-768	-1	-1	-1	-1	4		0	0						Untertest1.avi	0	880	547	72	111				0	Content		-72	-111	28101381	1595170499
28118	08:59:37.045	00:00:28.118	1688	-1024	-768	-1	-1	-1	-1	4	-1024	-768	-1	-1	-1	-1	4		0	0						Untertest1.avi	0	880	547	72	111				0	Content		-72	-111	28118048	1595187166
28135	08:59:37.062	00:00:28.134	1689	-1024	-768	-1	-1	-1	-1	4	-1024	-768	-1	-1	-1	-1	4		0	0						Untertest1.avi	0	880	547	72	111				0	Content		-72	-111	28134692	1595203810
28151	08:59:37.078	00:00:28.151	1690	-1024	-768	-1	-1	-1	-1	4	-1024	-768	-1	-1	-1	-1	4		0	0						Untertest1.avi	0	880	547	72	111				0	Content		-72	-111	28151434	1595220552
28168	08:59:37.095	00:00:28.168	1691	-1024	-768	-1	-1	-1	-1	4	-1024	-768	-1	-1	-1	-1	4		0	0						Untertest1.avi	0	880	547	72	111				0	Content		-72	-111	28168069	1595237187
28185	08:59:37.112	00:00:28.184	1692	-1024	-768	-1	-1	-1	-1	4	-1024	-768	-1	-1	-1	-1	4		0	0						Untertest1.avi	0	880	547	72	111				0	Content		-72	-111	28184753	1595253871
28201	08:59:37.128	00:00:28.201	1693	-1024	-768	-1	-1	-1	-1	4	-1024	-768	-1	-1	-1	-1	4		0	0						Untertest1.avi	0	880	547	72	111				0	Content		-72	-111	28201421	1595270539
28218	08:59:37.145	00:00:28.218	1694	-1024	-768	-1	-1	-1	-1	4	-1024	-768	-1	-1	-1	-1	4		0	0						Untertest1.avi	0	880	547	72	111				0	Content		-72	-111	28218062	1595287180
28235	08:59:37.162	00:00:28.234	1695	-1024	-768	-1	-1	-1	-1	4	-1024	-768	-1	-1	-1	-1	4		0	0						Untertest1.avi	0	880	547	72	111				0	Content		-72	-111	28234744	1595303862
28251	08:59:37.178	00:00:28.251	1696	-1024	-768	-1	-1	-1	-1	4	-1024	-768	-1	-1	-1	-1	4		0	0						Untertest1.avi	0	880	547	72	111				0	Content		-72	-111	28251411	1595320529
28268	08:59:37.195	00:00:28.268	1697	-1024	-768	-1	-1	-1	-1	4	-1024	-768	-1	-1	-1	-1	4		0	0						Untertest1.avi	0	880	547	72	111				0	Content		-72	-111	28268061	1595337179
28285	08:59:37.212	00:00:28.284	1698	-1024	-768	-1	-1	-1	-1	4	-1024	-768	-1	-1	-1	-1	4		0	0						Untertest1.avi	0	880	547	72	111				0	Content		-72	-111	28284879	1595353997
28301	08:59:37.228	00:00:28.301	1699	-1024	-768	-1	-1	-1	-1	4	-1024	-768	-1	-1	-1	-1	4		0	0						Untertest1.avi	0	880	547	72	111				0	Content		-72	-111	28301430	1595370548
28318	08:59:37.245	00:00:28.318	1700	-1024	-768	-1	-1	-1	-1	4	-1024	-768	-1	-1	-1	-1	4		0	0						Untertest1.avi	0	880	547	72	111				0	Content		-72	-111	28318056	1595387174
28335	08:59:37.262	00:00:28.334	1701	-1024	-768	-1	-1	-1	-1	4	-1024	-768	-1	-1	-1	-1	4		0	0						Untertest1.avi	0	880	547	72	111				0	Content		-72	-111	28334806	1595403924
28351	08:59:37.278	00:00:28.351	1702	-1024	-768	-1	-1	-1	-1	4	-1024	-768	-1	-1	-1	-1	4		0	0						Untertest1.avi	0	880	547	72	111				0	Content		-72	-111	28351429	1595420547
28368	08:59:37.295	00:00:28.368	1703	-1024	-768	-1	-1	-1	-1	4	-1024	-768	-1	-1	-1	-1	4		0	0						Untertest1.avi	0	880	547	72	111				0	Content		-72	-111	28368116	1595437234
28385	08:59:37.312	00:00:28.384	1704	-1024	-768	-1	-1	-1	-1	4	-1024	-768	-1	-1	-1	-1	4		0	0						Untertest1.avi	0	880	547	72	111				0	Content		-72	-111	28384784	1595453902
28401	08:59:37.328	00:00:28.401	1705	-1024	-768	-1	-1	-1	-1	4	-1024	-768	-1	-1	-1	-1	4		0	0						Untertest1.avi	0	880	547	72	111				0	Content		-72	-111	28401301	1595470419
28418	08:59:37.345	00:00:28.418	1706	-1024	-768	-1	-1	-1	-1	4	-1024	-768	-1	-1	-1	-1	4		0	0						Untertest1.avi	0	880	547	72	111				0	Content		-72	-111	28418051	1595487169
28435	08:59:37.362	00:00:28.434	1707	-1024	-768	-1	-1	-1	-1	4	-1024	-768	-1	-1	-1	-1	4		0	0						Untertest1.avi	0	880	547	72	111				0	Content		-72	-111	28434552	1595503670
28451	08:59:37.378	00:00:28.451	1708	-1024	-768	-1	-1	-1	-1	4	-1024	-768	-1	-1	-1	-1	4		0	0						Untertest1.avi	0	880	547	72	111				0	Content		-72	-111	28451219	1595520337
28468	08:59:37.395	00:00:28.467	1709	-1024	-768	-1	-1	-1	-1	4	-1024	-768	-1	-1	-1	-1	4		0	0						Untertest1.avi	0	880	547	72	111				0	Content		-72	-111	28467673	1595536791
28485	08:59:37.412	00:00:28.485	1710	-1024	-768	-1	-1	-1	-1	4	-1024	-768	-1	-1	-1	-1	4		0	0						Untertest1.avi	0	880	547	72	111				0	Content		-72	-111	28485047	1595554165
28502	08:59:37.429	00:00:28.501	1711	-1024	-768	-1	-1	-1	-1	4	-1024	-768	-1	-1	-1	-1	4		0	0						Untertest1.avi	0	880	547	72	111				0	Content		-72	-111	28501671	1595570789
28518	08:59:37.445	00:00:28.518	1712	-1024	-768	-1	-1	-1	-1	4	-1024	-768	-1	-1	-1	-1	4		0	0						Untertest1.avi	0	880	547	72	111				0	Content		-72	-111	28518294	1595587412
28534	08:59:37.461	00:00:28.533	1713	-1024	-768	-1	-1	-1	-1	4	-1024	-768	-1	-1	-1	-1	4		0	0						Untertest1.avi	0	880	547	72	111				0	Content		-72	-111	28533792	1595602910
28550	08:59:37.477	00:00:28.550	1714	-1024	-768	-1	-1	-1	-1	4	-1024	-768	-1	-1	-1	-1	4		0	0						Untertest1.avi	0	880	547	72	111				0	Content		-72	-111	28550412	1595619530
28567	08:59:37.494	00:00:28.567	1715	-1024	-768	-1	-1	-1	-1	4	-1024	-768	-1	-1	-1	-1	4		0	0						Untertest1.avi	0	880	547	72	111				0	Content		-72	-111	28567036	1595636154
28584	08:59:37.511	00:00:28.584	1716	-1024	-768	-1	-1	-1	-1	4	-1024	-768	-1	-1	-1	-1	4		0	0						Untertest1.avi	0	880	547	72	111				0	Content		-72	-111	28584232	1595653350
28601	08:59:37.528	00:00:28.601	1717	-1024	-768	-1	-1	-1	-1	4	-1024	-768	-1	-1	-1	-1	4		0	0						Untertest1.avi	0	880	547	72	111				0	Content		-72	-111	28601479	1595670597
28619	08:59:37.546	00:00:28.618	1718	-1024	-768	-1	-1	-1	-1	4	-1024	-768	-1	-1	-1	-1	4		0	0						Untertest1.avi	0	880	547	72	111				0	Content		-72	-111	28618849	1595687967
28634	08:59:37.561	00:00:28.633	1719	-1024	-768	-1	-1	-1	-1	4	-1024	-768	-1	-1	-1	-1	4		0	0						Untertest1.avi	0	880	547	72	111				0	Content		-72	-111	28633653	1595702771
28650	08:59:37.577	00:00:28.650	1720	-1024	-768	-1	-1	-1	-1	4	-1024	-768	-1	-1	-1	-1	4		0	0						Untertest1.avi	0	880	547	72	111				0	Content		-72	-111	28650276	1595719394
28667	08:59:37.594	00:00:28.667	1721	-1024	-768	-1	-1	-1	-1	4	-1024	-768	-1	-1	-1	-1	4		0	0						Untertest1.avi	0	880	547	72	111				0	Content		-72	-111	28667025	1595736143
28684	08:59:37.611	00:00:28.683	1722	-1024	-768	-1	-1	-1	-1	4	-1024	-768	-1	-1	-1	-1	4		0	0						Untertest1.avi	0	880	547	72	111				0	Content		-72	-111	28683651	1595752769
28700	08:59:37.627	00:00:28.700	1723	-1024	-768	-1	-1	-1	-1	4	-1024	-768	-1	-1	-1	-1	4		0	0						Untertest1.avi	0	880	547	72	111				0	Content		-72	-111	28700274	1595769392
28717	08:59:37.644	00:00:28.716	1724	-1024	-768	-1	-1	-1	-1	4	-1024	-768	-1	-1	-1	-1	4		0	0						Untertest1.avi	0	880	547	72	111				0	Content		-72	-111	28716898	1595786016
28734	08:59:37.661	00:00:28.734	1725	-1024	-768	-1	-1	-1	-1	4	-1024	-768	-1	-1	-1	-1	4		0	0						Untertest1.avi	0	880	547	72	111				0	Content		-72	-111	28734092	1595803210
28751	08:59:37.678	00:00:28.751	1726	-1024	-768	-1	-1	-1	-1	4	-1024	-768	-1	-1	-1	-1	4		0	0						Untertest1.avi	0	880	547	72	111				0	Content		-72	-111	28751464	1595820582
28769	08:59:37.696	00:00:28.768	1727	-1024	-768	-1	-1	-1	-1	4	-1024	-768	-1	-1	-1	-1	4		0	0						Untertest1.avi	0	880	547	72	111				0	Content		-72	-111	28768713	1595837831
28784	08:59:37.711	00:00:28.783	1728	-1024	-768	-1	-1	-1	-1	4	-1024	-768	-1	-1	-1	-1	4		0	0						Untertest1.avi	0	880	547	72	111				0	Content		-72	-111	28783519	1595852637
28800	08:59:37.727	00:00:28.800	1729	-1024	-768	-1	-1	-1	-1	4	-1024	-768	-1	-1	-1	-1	4		0	0						Untertest1.avi	0	880	547	72	111				0	Content		-72	-111	28800266	1595869384
28817	08:59:37.744	00:00:28.816	1730	-1024	-768	-1	-1	-1	-1	4	-1024	-768	-1	-1	-1	-1	4		0	0						Untertest1.avi	0	880	547	72	111				0	Content		-72	-111	28816892	1595886010
28834	08:59:37.761	00:00:28.833	1731	-1024	-768	-1	-1	-1	-1	4	-1024	-768	-1	-1	-1	-1	4		0	0						Untertest1.avi	0	880	547	72	111				0	Content		-72	-111	28833511	1595902629
28850	08:59:37.777	00:00:28.850	1732	-1024	-768	-1	-1	-1	-1	4	-1024	-768	-1	-1	-1	-1	4		0	0						Untertest1.avi	0	880	547	72	111				0	Content		-72	-111	28850135	1595919253
28867	08:59:37.794	00:00:28.866	1733	-1024	-768	-1	-1	-1	-1	4	-1024	-768	-1	-1	-1	-1	4		0	0						Untertest1.avi	0	880	547	72	111				0	Content		-72	-111	28866763	1595935881
28884	08:59:37.811	00:00:28.883	1734	-1024	-768	-1	-1	-1	-1	4	-1024	-768	-1	-1	-1	-1	4		0	0						Untertest1.avi	0	880	547	72	111				0	Content		-72	-111	28883956	1595953074
28901	08:59:37.828	00:00:28.901	1735	-1024	-768	-1	-1	-1	-1	4	-1024	-768	-1	-1	-1	-1	4		0	0						Untertest1.avi	0	880	547	72	111				0	Content		-72	-111	28901328	1595970446
28919	08:59:37.846	00:00:28.918	1736	-1024	-768	-1	-1	-1	-1	4	-1024	-768	-1	-1	-1	-1	4		0	0						Untertest1.avi	0	880	547	72	111				0	Content		-72	-111	28918701	1595987819
28934	08:59:37.861	00:00:28.933	1737	-1024	-768	-1	-1	-1	-1	4	-1024	-768	-1	-1	-1	-1	4		0	0						Untertest1.avi	0	880	547	72	111				0	Content		-72	-111	28933506	1596002624
28950	08:59:37.877	00:00:28.950	1738	-1024	-768	-1	-1	-1	-1	4	-1024	-768	-1	-1	-1	-1	4		0	0						Untertest1.avi	0	880	547	72	111				0	Content		-72	-111	28950127	1596019245
28967	08:59:37.894	00:00:28.966	1739	-1024	-768	-1	-1	-1	-1	4	-1024	-768	-1	-1	-1	-1	4		0	0						Untertest1.avi	0	880	547	72	111				0	Content		-72	-111	28966875	1596035993
28983	08:59:37.910	00:00:28.983	1740	-1024	-768	-1	-1	-1	-1	4	-1024	-768	-1	-1	-1	-1	4		0	0						Untertest1.avi	0	880	547	72	111				0	Content		-72	-111	28983495	1596052613
29000	08:59:37.927	00:00:29.000	1741	-1024	-768	-1	-1	-1	-1	4	-1024	-768	-1	-1	-1	-1	4		0	0						Untertest1.avi	0	880	547	72	111				0	Content		-72	-111	29000119	1596069237
29017	08:59:37.944	00:00:29.016	1742	-1024	-768	-1	-1	-1	-1	4	-1024	-768	-1	-1	-1	-1	4		0	0						Untertest1.avi	0	880	547	72	111				0	Content		-72	-111	29016740	1596085858
29034	08:59:37.961	00:00:29.033	1743	-1024	-768	-1	-1	-1	-1	4	-1024	-768	-1	-1	-1	-1	4		0	0						Untertest1.avi	0	880	547	72	111				0	Content		-72	-111	29033807	1596102925
29051	08:59:37.978	00:00:29.051	1744	-1024	-768	-1	-1	-1	-1	4	-1024	-768	-1	-1	-1	-1	4		0	0						Untertest1.avi	0	880	547	72	111				0	Content		-72	-111	29051182	1596120300
29069	08:59:37.996	00:00:29.068	1745	-1024	-768	-1	-1	-1	-1	4	-1024	-768	-1	-1	-1	-1	4		0	0						Untertest1.avi	0	880	547	72	111				0	Content		-72	-111	29068555	1596137673
29083	08:59:38.010	00:00:29.083	1746	-1024	-768	-1	-1	-1	-1	4	-1024	-768	-1	-1	-1	-1	4		0	0						Untertest1.avi	0	880	547	72	111				0	Content		-72	-111	29083371	1596152489
29100	08:59:38.027	00:00:29.099	1747	-1024	-768	-1	-1	-1	-1	4	-1024	-768	-1	-1	-1	-1	4		0	0						Untertest1.avi	0	880	547	72	111				0	Content		-72	-111	29099982	1596169100
29117	08:59:38.044	00:00:29.116	1748	-1024	-768	-1	-1	-1	-1	4	-1024	-768	-1	-1	-1	-1	4		0	0						Untertest1.avi	0	880	547	72	111				0	Content		-72	-111	29116730	1596185848
29133	08:59:38.060	00:00:29.133	1749	-1024	-768	-1	-1	-1	-1	4	-1024	-768	-1	-1	-1	-1	4		0	0						Untertest1.avi	0	880	547	72	111				0	Content		-72	-111	29133362	1596202480
29150	08:59:38.077	00:00:29.149	1750	-1024	-768	-1	-1	-1	-1	4	-1024	-768	-1	-1	-1	-1	4		0	0						Untertest1.avi	0	880	547	72	111				0	Content		-72	-111	29149976	1596219094
29167	08:59:38.094	00:00:29.166	1751	-1024	-768	-1	-1	-1	-1	4	-1024	-768	-1	-1	-1	-1	4		0	0						Untertest1.avi	0	880	547	72	111				0	Content		-72	-111	29166599	1596235717
29184	08:59:38.111	00:00:29.183	1752	-1024	-768	-1	-1	-1	-1	4	-1024	-768	-1	-1	-1	-1	4		0	0						Untertest1.avi	0	880	547	72	111				0	Content		-72	-111	29183791	1596252909
29201	08:59:38.128	00:00:29.201	1753	-1024	-768	-1	-1	-1	-1	4	-1024	-768	-1	-1	-1	-1	4		0	0						Untertest1.avi	0	880	547	72	111				0	Content		-72	-111	29201180	1596270298
29218	08:59:38.145	00:00:29.218	1754	-1024	-768	-1	-1	-1	-1	4	-1024	-768	-1	-1	-1	-1	4		0	0						Untertest1.avi	0	880	547	72	111				0	Content		-72	-111	29218413	1596287531
29233	08:59:38.160	00:00:29.233	1755	-1024	-768	-1	-1	-1	-1	4	-1024	-768	-1	-1	-1	-1	4		0	0						Untertest1.avi	0	880	547	72	111				0	Content		-72	-111	29233220	1596302338
29250	08:59:38.177	00:00:29.249	1756	-1024	-768	-1	-1	-1	-1	4	-1024	-768	-1	-1	-1	-1	4		0	0						Untertest1.avi	0	880	547	72	111				0	Content		-72	-111	29249967	1596319085
29267	08:59:38.194	00:00:29.266	1757	-1024	-768	-1	-1	-1	-1	4	-1024	-768	-1	-1	-1	-1	4		0	0						Untertest1.avi	0	880	547	72	111				0	Content		-72	-111	29266590	1596335708
29283	08:59:38.210	00:00:29.283	1758	-1024	-768	-1	-1	-1	-1	4	-1024	-768	-1	-1	-1	-1	4		0	0						Untertest1.avi	0	880	547	72	111				0	Content		-72	-111	29283351	1596352469
29300	08:59:38.227	00:00:29.299	1759	-1024	-768	-1	-1	-1	-1	4	-1024	-768	-1	-1	-1	-1	4		0	0						Untertest1.avi	0	880	547	72	111				0	Content		-72	-111	29299832	1596368950
29316	08:59:38.243	00:00:29.316	1760	-1024	-768	-1	-1	-1	-1	4	-1024	-768	-1	-1	-1	-1	4		0	0						Untertest1.avi	0	880	547	72	111				0	Content		-72	-111	29316457	1596385575
29334	08:59:38.261	00:00:29.333	1761	-1024	-768	-1	-1	-1	-1	4	-1024	-768	-1	-1	-1	-1	4		0	0						Untertest1.avi	0	880	547	72	111				0	Content		-72	-111	29333650	1596402768
29351	08:59:38.278	00:00:29.351	1762	-1024	-768	-1	-1	-1	-1	4	-1024	-768	-1	-1	-1	-1	4		0	0						Untertest1.avi	0	880	547	72	111				0	Content		-72	-111	29351025	1596420143
29368	08:59:38.295	00:00:29.368	1763	-1024	-768	-1	-1	-1	-1	4	-1024	-768	-1	-1	-1	-1	4		0	0						Untertest1.avi	0	880	547	72	111				0	Content		-72	-111	29368274	1596437392
29383	08:59:38.310	00:00:29.383	1764	-1024	-768	-1	-1	-1	-1	4	-1024	-768	-1	-1	-1	-1	4		0	0						Untertest1.avi	0	880	547	72	111				0	Content		-72	-111	29383202	1596452320
29400	08:59:38.327	00:00:29.399	1765	-1024	-768	-1	-1	-1	-1	4	-1024	-768	-1	-1	-1	-1	4		0	0						Untertest1.avi	0	880	547	72	111				0	Content		-72	-111	29399824	1596468942
29417	08:59:38.344	00:00:29.416	1766	-1024	-768	-1	-1	-1	-1	4	-1024	-768	-1	-1	-1	-1	4		0	0						Untertest1.avi	0	880	547	72	111				0	Content		-72	-111	29416576	1596485694
29433	08:59:38.360	00:00:29.433	1767	-1024	-768	-1	-1	-1	-1	4	-1024	-768	-1	-1	-1	-1	4		0	0						Untertest1.avi	0	880	547	72	111				0	Content		-72	-111	29433196	1596502314
29450	08:59:38.377	00:00:29.449	1768	-1024	-768	-1	-1	-1	-1	4	-1024	-768	-1	-1	-1	-1	4		0	0						Untertest1.avi	0	880	547	72	111				0	Content		-72	-111	29449820	1596518938
29466	08:59:38.393	00:00:29.466	1769	-1024	-768	-1	-1	-1	-1	4	-1024	-768	-1	-1	-1	-1	4		0	0						Untertest1.avi	0	880	547	72	111				0	Content		-72	-111	29466442	1596535560
29484	08:59:38.411	00:00:29.483	1770	-1024	-768	-1	-1	-1	-1	4	-1024	-768	-1	-1	-1	-1	4		0	0						Untertest1.avi	0	880	547	72	111				0	Content		-72	-111	29483512	1596552630
29501	08:59:38.428	00:00:29.500	1771	-1024	-768	-1	-1	-1	-1	4	-1024	-768	-1	-1	-1	-1	4		0	0						Untertest1.avi	0	880	547	72	111				0	Content		-72	-111	29500890	1596570008
29518	08:59:38.445	00:00:29.518	1772	-1024	-768	-1	-1	-1	-1	4	-1024	-768	-1	-1	-1	-1	4		0	0						Untertest1.avi	0	880	547	72	111				0	Content		-72	-111	29518136	1596587254
29533	08:59:38.460	00:00:29.533	1773	-1024	-768	-1	-1	-1	-1	4	-1024	-768	-1	-1	-1	-1	4		0	0						Untertest1.avi	0	880	547	72	111				0	Content		-72	-111	29533064	1596602182
29550	08:59:38.477	00:00:29.549	1774	-1024	-768	-1	-1	-1	-1	4	-1024	-768	-1	-1	-1	-1	4		0	0						Untertest1.avi	0	880	547	72	111				0	Content		-72	-111	29549687	1596618805
29566	08:59:38.493	00:00:29.566	1775	-1024	-768	-1	-1	-1	-1	4	-1024	-768	-1	-1	-1	-1	4		0	0						Untertest1.avi	0	880	547	72	111				0	Content		-72	-111	29566435	1596635553
29583	08:59:38.510	00:00:29.583	1776	-1024	-768	-1	-1	-1	-1	4	-1024	-768	-1	-1	-1	-1	4		0	0						Untertest1.avi	0	880	547	72	111				0	Content		-72	-111	29583057	1596652175
29600	08:59:38.527	00:00:29.599	1777	-1024	-768	-1	-1	-1	-1	4	-1024	-768	-1	-1	-1	-1	4		0	0						Untertest1.avi	0	880	547	72	111				0	Content		-72	-111	29599679	1596668797
29616	08:59:38.543	00:00:29.616	1778	-1024	-768	-1	-1	-1	-1	4	-1024	-768	-1	-1	-1	-1	4		0	0						Untertest1.avi	0	880	547	72	111				0	Content		-72	-111	29616317	1596685435
29633	08:59:38.560	00:00:29.633	1779	-1024	-768	-1	-1	-1	-1	4	-1024	-768	-1	-1	-1	-1	4		0	0						Untertest1.avi	0	880	547	72	111				0	Content		-72	-111	29633495	1596702613
29651	08:59:38.578	00:00:29.650	1780	-1024	-768	-1	-1	-1	-1	4	-1024	-768	-1	-1	-1	-1	4		0	0						Untertest1.avi	0	880	547	72	111				0	Content		-72	-111	29650805	1596719923
29667	08:59:38.594	00:00:29.667	1781	-1024	-768	-1	-1	-1	-1	4	-1024	-768	-1	-1	-1	-1	4		0	0						Untertest1.avi	0	880	547	72	111				0	Content		-72	-111	29667473	1596736591
29685	08:59:38.612	00:00:29.684	1782	-1024	-768	-1	-1	-1	-1	4	-1024	-768	-1	-1	-1	-1	4		0	0						Untertest1.avi	0	880	547	72	111				0	Content		-72	-111	29684737	1596753855
29700	08:59:38.627	00:00:29.699	1783	-1024	-768	-1	-1	-1	-1	4	-1024	-768	-1	-1	-1	-1	4		0	0						Untertest1.avi	0	880	547	72	111				0	Content		-72	-111	29699667	1596768785
29716	08:59:38.643	00:00:29.716	1784	-1024	-768	-1	-1	-1	-1	4	-1024	-768	-1	-1	-1	-1	4		0	0						Untertest1.avi	0	880	547	72	111				0	Content		-72	-111	29716296	1596785414
29733	08:59:38.660	00:00:29.732	1785	-1024	-768	-1	-1	-1	-1	4	-1024	-768	-1	-1	-1	-1	4		0	0						Untertest1.avi	0	880	547	72	111				0	Content		-72	-111	29732910	1596802028
29750	08:59:38.677	00:00:29.749	1786	-1024	-768	-1	-1	-1	-1	4	-1024	-768	-1	-1	-1	-1	4		0	0						Untertest1.avi	0	880	547	72	111				0	Content		-72	-111	29749531	1596818649
29766	08:59:38.693	00:00:29.766	1787	-1024	-768	-1	-1	-1	-1	4	-1024	-768	-1	-1	-1	-1	4		0	0						Untertest1.avi	0	880	547	72	111				0	Content		-72	-111	29766150	1596835268
29783	08:59:38.710	00:00:29.782	1788	-1024	-768	-1	-1	-1	-1	4	-1024	-768	-1	-1	-1	-1	4		0	0						Untertest1.avi	0	880	547	72	111				0	Content		-72	-111	29782899	1596852017
29800	08:59:38.727	00:00:29.799	1789	-1024	-768	-1	-1	-1	-1	4	-1024	-768	-1	-1	-1	-1	4		0	0						Untertest1.avi	0	880	547	72	111				0	Content		-72	-111	29799968	1596869086
29817	08:59:38.744	00:00:29.817	1790	-1024	-768	-1	-1	-1	-1	4	-1024	-768	-1	-1	-1	-1	4		0	0						Untertest1.avi	0	880	547	72	111				0	Content		-72	-111	29817341	1596886459
29835	08:59:38.762	00:00:29.834	1791	-1024	-768	-1	-1	-1	-1	4	-1024	-768	-1	-1	-1	-1	4		0	0						Untertest1.avi	0	880	547	72	111				0	Content		-72	-111	29834715	1596903833
29850	08:59:38.777	00:00:29.849	1792	-1024	-768	-1	-1	-1	-1	4	-1024	-768	-1	-1	-1	-1	4		0	0						Untertest1.avi	0	880	547	72	111				0	Content		-72	-111	29849520	1596918638
29866	08:59:38.793	00:00:29.866	1793	-1024	-768	-1	-1	-1	-1	4	-1024	-768	-1	-1	-1	-1	4		0	0						Untertest1.avi	0	880	547	72	111				0	Content		-72	-111	29866140	1596935258
29883	08:59:38.810	00:00:29.882	1794	-1024	-768	-1	-1	-1	-1	4	-1024	-768	-1	-1	-1	-1	4		0	0						Untertest1.avi	0	880	547	72	111				0	Content		-72	-111	29882891	1596952009
29900	08:59:38.827	00:00:29.899	1795	-1024	-768	-1	-1	-1	-1	4	-1024	-768	-1	-1	-1	-1	4		0	0						Untertest1.avi	0	880	547	72	111				0	Content		-72	-111	29899513	1596968631
29916	08:59:38.843	00:00:29.916	1796	-1024	-768	-1	-1	-1	-1	4	-1024	-768	-1	-1	-1	-1	4		0	0						Untertest1.avi	0	880	547	72	111				0	Content		-72	-111	29916134	1596985252
29933	08:59:38.860	00:00:29.932	1797	-1024	-768	-1	-1	-1	-1	4	-1024	-768	-1	-1	-1	-1	4		0	0						Untertest1.avi	0	880	547	72	111				0	Content		-72	-111	29932754	1597001872
29950	08:59:38.877	00:00:29.949	1798	-1024	-768	-1	-1	-1	-1	4	-1024	-768	-1	-1	-1	-1	4		0	0						Untertest1.avi	0	880	547	72	111				0	Content		-72	-111	29949948	1597019066
29967	08:59:38.894	00:00:29.967	1799	-1024	-768	-1	-1	-1	-1	4	-1024	-768	-1	-1	-1	-1	4		0	0						Untertest1.avi	0	880	547	72	111				0	Content		-72	-111	29967196	1597036314
29984	08:59:38.911	00:00:29.984	1800	-1024	-768	-1	-1	-1	-1	4	-1024	-768	-1	-1	-1	-1	4		0	0						Untertest1.avi	0	880	547	72	111				0	Content		-72	-111	29984444	1597053562
29999	08:59:38.926	00:00:29.999	1801	-1024	-768	-1	-1	-1	-1	4	-1024	-768	-1	-1	-1	-1	4		0	0						Untertest1.avi	0	880	547	72	111				0	Content		-72	-111	29999373	1597068491
30016	08:59:38.943	00:00:30.015	1802	-1024	-768	-1	-1	-1	-1	4	-1024	-768	-1	-1	-1	-1	4		0	0						Untertest1.avi	0	880	547	72	111				0	Content		-72	-111	30015996	1597085114
30033	08:59:38.960	00:00:30.032	1803	-1024	-768	-1	-1	-1	-1	4	-1024	-768	-1	-1	-1	-1	4		0	0						Untertest1.avi	0	880	547	72	111				0	Content		-72	-111	30032746	1597101864
30049	08:59:38.976	00:00:30.049	1804	-1024	-768	-1	-1	-1	-1	4	-1024	-768	-1	-1	-1	-1	4		0	0						Untertest1.avi	0	880	547	72	111				0	Content		-72	-111	30049367	1597118485
30066	08:59:38.993	00:00:30.065	1805	-1024	-768	-1	-1	-1	-1	4	-1024	-768	-1	-1	-1	-1	4		0	0						Untertest1.avi	0	880	547	72	111				0	Content		-72	-111	30065991	1597135109
30083	08:59:39.010	00:00:30.082	1806	-1024	-768	-1	-1	-1	-1	4	-1024	-768	-1	-1	-1	-1	4		0	0						Untertest1.avi	0	880	547	72	111				0	Content		-72	-111	30082614	1597151732
30100	08:59:39.027	00:00:30.099	1807	-1024	-768	-1	-1	-1	-1	4	-1024	-768	-1	-1	-1	-1	4		0	0						Untertest1.avi	0	880	547	72	111				0	Content		-72	-111	30099810	1597168928
30117	08:59:39.044	00:00:30.117	1808	-1024	-768	-1	-1	-1	-1	4	-1024	-768	-1	-1	-1	-1	4		0	0						Untertest1.avi	0	880	547	72	111				0	Content		-72	-111	30117194	1597186312
30134	08:59:39.061	00:00:30.134	1809	-1024	-768	-1	-1	-1	-1	4	-1024	-768	-1	-1	-1	-1	4		0	0						Untertest1.avi	0	880	547	72	111				0	Content		-72	-111	30134427	1597203545
30149	08:59:39.076	00:00:30.149	1810	-1024	-768	-1	-1	-1	-1	4	-1024	-768	-1	-1	-1	-1	4		0	0						Untertest1.avi	0	880	547	72	111				0	Content		-72	-111	30149233	1597218351
30166	08:59:39.093	00:00:30.165	1811	-1024	-768	-1	-1	-1	-1	4	-1024	-768	-1	-1	-1	-1	4		0	0						Untertest1.avi	0	880	547	72	111				0	Content		-72	-111	30165981	1597235099
30183	08:59:39.110	00:00:30.182	1812	-1024	-768	-1	-1	-1	-1	4	-1024	-768	-1	-1	-1	-1	4		0	0						Untertest1.avi	0	880	547	72	111				0	Content		-72	-111	30182603	1597251721
30199	08:59:39.126	00:00:30.199	1813	-1024	-768	-1	-1	-1	-1	4	-1024	-768	-1	-1	-1	-1	4		0	0						Untertest1.avi	0	880	547	72	111				0	Content		-72	-111	30199227	1597268345
30216	08:59:39.143	00:00:30.215	1814	-1024	-768	-1	-1	-1	-1	4	-1024	-768	-1	-1	-1	-1	4		0	0						Untertest1.avi	0	880	547	72	111				0	Content		-72	-111	30215856	1597284974
30232	08:59:39.159	00:00:30.232	1815	-1024	-768	-1	-1	-1	-1	4	-1024	-768	-1	-1	-1	-1	4		0	0						Untertest1.avi	0	880	547	72	111				0	Content		-72	-111	30232473	1597301591
30250	08:59:39.177	00:00:30.249	1816	-1024	-768	-1	-1	-1	-1	4	-1024	-768	-1	-1	-1	-1	4		0	0						Untertest1.avi	0	880	547	72	111				0	Content		-72	-111	30249641	1597318759
30267	08:59:39.194	00:00:30.266	1817	-1024	-768	-1	-1	-1	-1	4	-1024	-768	-1	-1	-1	-1	4		0	0						Untertest1.avi	0	880	547	72	111				0	Content		-72	-111	30266765	1597335883
30283	08:59:39.210	00:00:30.283	1818	-1024	-768	-1	-1	-1	-1	4	-1024	-768	-1	-1	-1	-1	4		0	0						Untertest1.avi	0	880	547	72	111				0	Content		-72	-111	30283433	1597352551
30300	08:59:39.227	00:00:30.300	1819	-1024	-768	-1	-1	-1	-1	4	-1024	-768	-1	-1	-1	-1	4		0	0						Untertest1.avi	0	880	547	72	111				0	Content		-72	-111	30300100	1597369218
30318	08:59:39.245	00:00:30.317	1820	-1024	-768	-1	-1	-1	-1	4	-1024	-768	-1	-1	-1	-1	4		0	0						Untertest1.avi	0	880	547	72	111				0	Content		-72	-111	30317634	1597386752
30333	08:59:39.260	00:00:30.333	1821	-1024	-768	-1	-1	-1	-1	4	-1024	-768	-1	-1	-1	-1	4		0	0						Untertest1.avi	0	880	547	72	111				0	Content		-72	-111	30333129	1597402247
30350	08:59:39.277	00:00:30.349	1822	-1024	-768	-1	-1	-1	-1	4	-1024	-768	-1	-1	-1	-1	4		0	0						Untertest1.avi	0	880	547	72	111				0	Content		-72	-111	30349753	1597418871
30366	08:59:39.293	00:00:30.366	1823	-1024	-768	-1	-1	-1	-1	4	-1024	-768	-1	-1	-1	-1	4		0	0						Untertest1.avi	0	880	547	72	111				0	Content		-72	-111	30366420	1597435538
30383	08:59:39.310	00:00:30.383	1824	-1024	-768	-1	-1	-1	-1	4	-1024	-768	-1	-1	-1	-1	4		0	0						Untertest1.avi	0	880	547	72	111				0	Content		-72	-111	30383022	1597452140
30400	08:59:39.327	00:00:30.399	1825	-1024	-768	-1	-1	-1	-1	4	-1024	-768	-1	-1	-1	-1	4		0	0						Untertest1.avi	0	880	547	72	111				0	Content		-72	-111	30399690	1597468808
30416	08:59:39.343	00:00:30.416	1826	-1024	-768	-1	-1	-1	-1	4	-1024	-768	-1	-1	-1	-1	4		0	0						Untertest1.avi	0	880	547	72	111				0	Content		-72	-111	30416282	1597485400
30433	08:59:39.360	00:00:30.432	1827	-1024	-768	-1	-1	-1	-1	4	-1024	-768	-1	-1	-1	-1	4		0	0						Untertest1.avi	0	880	547	72	111				0	Content		-72	-111	30432950	1597502068
30450	08:59:39.377	00:00:30.449	1828	-1024	-768	-1	-1	-1	-1	4	-1024	-768	-1	-1	-1	-1	4		0	0						Untertest1.avi	0	880	547	72	111				0	Content		-72	-111	30449622	1597518740
30466	08:59:39.393	00:00:30.466	1829	-1024	-768	-1	-1	-1	-1	4	-1024	-768	-1	-1	-1	-1	4		0	0						Untertest1.avi	0	880	547	72	111				0	Content		-72	-111	30466132	1597535250
30483	08:59:39.410	00:00:30.483	1830	-1024	-768	-1	-1	-1	-1	4	-1024	-768	-1	-1	-1	-1	4		0	0						Untertest1.avi	0	880	547	72	111				0	Content		-72	-111	30483012	1597552130
30500	08:59:39.427	00:00:30.499	1831	-1024	-768	-1	-1	-1	-1	4	-1024	-768	-1	-1	-1	-1	4		0	0						Untertest1.avi	0	880	547	72	111				0	Content		-72	-111	30499635	1597568753
30516	08:59:39.443	00:00:30.516	1832	-1024	-768	-1	-1	-1	-1	4	-1024	-768	-1	-1	-1	-1	4		0	0						Untertest1.avi	0	880	547	72	111				0	Content		-72	-111	30516303	1597585421
30533	08:59:39.460	00:00:30.532	1833	-1024	-768	-1	-1	-1	-1	4	-1024	-768	-1	-1	-1	-1	4		0	0						Untertest1.avi	0	880	547	72	111				0	Content		-72	-111	30532897	1597602015
30550	08:59:39.477	00:00:30.549	1834	-1024	-768	-1	-1	-1	-1	4	-1024	-768	-1	-1	-1	-1	4		0	0						Untertest1.avi	0	880	547	72	111				0	Content		-72	-111	30549565	1597618683
30566	08:59:39.493	00:00:30.566	1835	-1024	-768	-1	-1	-1	-1	4	-1024	-768	-1	-1	-1	-1	4		0	0						Untertest1.avi	0	880	547	72	111				0	Content		-72	-111	30566215	1597635333
30583	08:59:39.510	00:00:30.582	1836	-1024	-768	-1	-1	-1	-1	4	-1024	-768	-1	-1	-1	-1	4		0	0						Untertest1.avi	0	880	547	72	111				0	Content		-72	-111	30582883	1597652001
30599	08:59:39.526	00:00:30.599	1837	-1024	-768	-1	-1	-1	-1	4	-1024	-768	-1	-1	-1	-1	4		0	0						Untertest1.avi	0	880	547	72	111				0	Content		-72	-111	30599497	1597668615
30616	08:59:39.543	00:00:30.616	1838	-1024	-768	-1	-1	-1	-1	4	-1024	-768	-1	-1	-1	-1	4		0	0						Untertest1.avi	0	880	547	72	111				0	Content		-72	-111	30616165	1597685283
30633	08:59:39.560	00:00:30.632	1839	-1024	-768	-1	-1	-1	-1	4	-1024	-768	-1	-1	-1	-1	4		0	0						Untertest1.avi	0	880	547	72	111				0	Content		-72	-111	30632858	1597701976
[truncated: 1,795 more rows]
