# Supplementary material for: Gaze Duration Biases for Colours in Combination with Dissonant and Consonant Sounds: A Comparative Eye-Tracking Study with Orangutans
Source: PLoS One. 2015 Oct 14;10(10):e0139894. doi: 10.1371/journal.pone.0139894 (PMC4605782; doi:10.1371/journal.pone.0139894)
Supplement: S1 Data — (ZIP) [file pone.0139894.s004.zip › Plos ColourSound Data/Apes/Farben_Musik_U1/Rec 34-All-Data.tsv]

System Properties:
Operating System:	Microsoft Windows NT 6.1.7601 Service Pack 1
System User Name:	tobiiadmin
Machine Name:	LOE7690LAP
Data properties:
Recording name:	Rec 34
Recording date:	07.03.2014
Recording time:	09:14:25
Recording resolution:	1024 x 768
Export date:	09.03.2014
Export time:	12:19:28
Participant:	Pini
Filter settings:
Eye: Average
Validity: Normal
Fixation filter: Tobii fixation filter
Velocity threshold: 35
Distance threshold: 35
Timestamp	DateTimeStamp	DateTimeStampStartOffset	Number	GazePointXLeft	GazePointYLeft	CamXLeft	CamYLeft	DistanceLeft	PupilLeft	ValidityLeft	GazePointXRight	GazePointYRight	CamXRight	CamYRight	DistanceRight	PupilRight	ValidityRight	FixationIndex	GazePointX	GazePointY	Event	EventKey	Data1	Data2	Descriptor	StimuliName	StimuliID	MediaWidth	MediaHeight	MediaPosX	MediaPosY	MappedFixationPointX	MappedFixationPointY	FixationDuration	AoiIds	AoiNames	WebGroupImage	MappedGazeDataPointX	MappedGazeDataPointY	MicroSecondTimestamp	AbsoluteMicroSecondTimestamp
3	09:14:25.922	00:00:00.002	0	-1024	-768	-1	-1	-1	-1	4	-1024	-768	-1	-1	-1	-1	4		0	0						No media	0	1024	768	0	0				0	Content		0	0	2725	2484038966
19	09:14:25.938	00:00:00.019	1	-1024	-768	-1	-1	-1	-1	4	-1024	-768	-1	-1	-1	-1	4		0	0						No media	0	1024	768	0	0				0	Content		0	0	19348	2484055589
36	09:14:25.955	00:00:00.035	2	-1024	-768	-1	-1	-1	-1	4	-1024	-768	-1	-1	-1	-1	4		0	0						No media	0	1024	768	0	0				0	Content		0	0	35972	2484072213
53	09:14:25.972	00:00:00.052	3	-1024	-768	-1	-1	-1	-1	4	-1024	-768	-1	-1	-1	-1	4		0	0						No media	0	1024	768	0	0				0	Content		0	0	52594	2484088835
70	09:14:25.989	00:00:00.069	4	-1024	-768	-1	-1	-1	-1	4	-1024	-768	-1	-1	-1	-1	4		0	0						No media	0	1024	768	0	0				0	Content		0	0	69790	2484106031
87	09:14:26.006	00:00:00.087	5	-1024	-768	-1	-1	-1	-1	4	-1024	-768	-1	-1	-1	-1	4		0	0						No media	0	1024	768	0	0				0	Content		0	0	87161	2484123402
104	09:14:26.023	00:00:00.104	6	-1024	-768	-1	-1	-1	-1	4	-1024	-768	-1	-1	-1	-1	4		0	0						No media	0	1024	768	0	0				0	Content		0	0	104416	2484140657
119	09:14:26.038	00:00:00.119	7	-1024	-768	-1	-1	-1	-1	4	-1024	-768	-1	-1	-1	-1	4		0	0						No media	0	1024	768	0	0				0	Content		0	0	119213	2484155454
136	09:14:26.055	00:00:00.135	8	-1024	-768	-1	-1	-1	-1	4	-1024	-768	-1	-1	-1	-1	4		0	0						No media	0	1024	768	0	0				0	Content		0	0	135959	2484172200
153	09:14:26.072	00:00:00.152	9	-1024	-768	-1	-1	-1	-1	4	-1024	-768	-1	-1	-1	-1	4		0	0						No media	0	1024	768	0	0				0	Content		0	0	152584	2484188825
169	09:14:26.088	00:00:00.169	10	-1024	-768	-1	-1	-1	-1	4	-1024	-768	-1	-1	-1	-1	4		0	0						No media	0	1024	768	0	0				0	Content		0	0	169204	2484205445
186	09:14:26.105	00:00:00.185	11	-1024	-768	-1	-1	-1	-1	4	-1024	-768	-1	-1	-1	-1	4		0	0						No media	0	1024	768	0	0				0	Content		0	0	185829	2484222070
203	09:14:26.122	00:00:00.202	12	-1024	-768	-1	-1	-1	-1	4	-1024	-768	-1	-1	-1	-1	4		0	0						No media	0	1024	768	0	0				0	Content		0	0	202580	2484238821
220	09:14:26.139	00:00:00.219	13	-1024	-768	-1	-1	-1	-1	4	-1024	-768	-1	-1	-1	-1	4		0	0						No media	0	1024	768	0	0				0	Content		0	0	219643	2484255884
237	09:14:26.156	00:00:00.237	14	-1024	-768	-1	-1	-1	-1	4	-1024	-768	-1	-1	-1	-1	4		0	0						No media	0	1024	768	0	0				0	Content		0	0	237017	2484273258
254	09:14:26.173	00:00:00.254	15	-1024	-768	-1	-1	-1	-1	4	-1024	-768	-1	-1	-1	-1	4		0	0						No media	0	1024	768	0	0				0	Content		0	0	254222	2484290463
269	09:14:26.188	00:00:00.269	16	-1024	-768	-1	-1	-1	-1	4	-1024	-768	-1	-1	-1	-1	4		0	0						No media	0	1024	768	0	0				0	Content		0	0	269148	2484305389
286	09:14:26.205	00:00:00.285	17	-1024	-768	-1	-1	-1	-1	4	-1024	-768	-1	-1	-1	-1	4		0	0						No media	0	1024	768	0	0				0	Content		0	0	285769	2484322010
303	09:14:26.222	00:00:00.302	18	-1024	-768	-1	-1	-1	-1	4	-1024	-768	-1	-1	-1	-1	4		0	0						No media	0	1024	768	0	0				0	Content		0	0	302516	2484338757
319	09:14:26.238	00:00:00.319	19	-1024	-768	-1	-1	-1	-1	4	-1024	-768	-1	-1	-1	-1	4		0	0						No media	0	1024	768	0	0				0	Content		0	0	319133	2484355374
336	09:14:26.255	00:00:00.336	20	-1024	-768	-1	-1	-1	-1	4	-1024	-768	-1	-1	-1	-1	4		0	0						No media	0	1024	768	0	0				0	Content		0	0	336464	2484372705
353	09:14:26.272	00:00:00.352	21	-1024	-768	-1	-1	-1	-1	4	-1024	-768	-1	-1	-1	-1	4		0	0						No media	0	1024	768	0	0				0	Content		0	0	352750	2484388991
370	09:14:26.289	00:00:00.369	22	-1024	-768	-1	-1	-1	-1	4	-1024	-768	-1	-1	-1	-1	4		0	0						No media	0	1024	768	0	0				0	Content		0	0	369609	2484405850
386	09:14:26.305	00:00:00.386	23	-1024	-768	-1	-1	-1	-1	4	-1024	-768	-1	-1	-1	-1	4		0	0						No media	0	1024	768	0	0				0	Content		0	0	386246	2484422487
403	09:14:26.322	00:00:00.402	24	-1024	-768	-1	-1	-1	-1	4	-1024	-768	-1	-1	-1	-1	4		0	0						No media	0	1024	768	0	0				0	Content		0	0	402869	2484439110
419	09:14:26.338	00:00:00.419	25	-1024	-768	-1	-1	-1	-1	4	-1024	-768	-1	-1	-1	-1	4		0	0						No media	0	1024	768	0	0				0	Content		0	0	419240	2484455481
436	09:14:26.355	00:00:00.436	26	-1024	-768	-1	-1	-1	-1	4	-1024	-768	-1	-1	-1	-1	4		0	0						No media	0	1024	768	0	0				0	Content		0	0	436309	2484472550
451	09:14:26.370																				MovieStart	128	0	0	Untertest1.avi
453	09:14:26.372	00:00:00.452	27	-1024	-768	-1	-1	-1	-1	4	-1024	-768	-1	-1	-1	-1	4		0	0						Untertest1.avi	0	880	547	72	111				0	Content		-72	-111	452610	2484488851
469	09:14:26.388	00:00:00.469	28	-1024	-768	-1	-1	-1	-1	4	-1024	-768	-1	-1	-1	-1	4		0	0						Untertest1.avi	0	880	547	72	111				0	Content		-72	-111	469480	2484505721
486	09:14:26.405	00:00:00.486	29	-1024	-768	-1	-1	-1	-1	4	-1024	-768	-1	-1	-1	-1	4		0	0						Untertest1.avi	0	880	547	72	111				0	Content		-72	-111	486101	2484522342
503	09:14:26.422	00:00:00.502	30	-1024	-768	-1	-1	-1	-1	4	-1024	-768	-1	-1	-1	-1	4		0	0						Untertest1.avi	0	880	547	72	111				0	Content		-72	-111	502849	2484539090
519	09:14:26.438	00:00:00.519	31	-1024	-768	-1	-1	-1	-1	4	-1024	-768	-1	-1	-1	-1	4		0	0						Untertest1.avi	0	880	547	72	111				0	Content		-72	-111	519470	2484555711
536	09:14:26.455	00:00:00.536	32	-1024	-768	-1	-1	-1	-1	4	-1024	-768	-1	-1	-1	-1	4		0	0						Untertest1.avi	0	880	547	72	111				0	Content		-72	-111	536092	2484572333
553	09:14:26.472	00:00:00.552	33	-1024	-768	-1	-1	-1	-1	4	-1024	-768	-1	-1	-1	-1	4		0	0						Untertest1.avi	0	880	547	72	111				0	Content		-72	-111	552716	2484588957
569	09:14:26.488	00:00:00.569	34	-1024	-768	-1	-1	-1	-1	4	-1024	-768	-1	-1	-1	-1	4		0	0						Untertest1.avi	0	880	547	72	111				0	Content		-72	-111	569463	2484605704
586	09:14:26.505	00:00:00.586	35	-1024	-768	-1	-1	-1	-1	4	-1024	-768	-1	-1	-1	-1	4		0	0						Untertest1.avi	0	880	547	72	111				0	Content		-72	-111	586086	2484622327
603	09:14:26.522	00:00:00.602	36	-1024	-768	-1	-1	-1	-1	4	-1024	-768	-1	-1	-1	-1	4		0	0						Untertest1.avi	0	880	547	72	111				0	Content		-72	-111	602708	2484638949
619	09:14:26.538	00:00:00.619	37	-1024	-768	-1	-1	-1	-1	4	-1024	-768	-1	-1	-1	-1	4		0	0						Untertest1.avi	0	880	547	72	111				0	Content		-72	-111	619456	2484655697
636	09:14:26.555	00:00:00.636	38	-1024	-768	-1	-1	-1	-1	4	-1024	-768	-1	-1	-1	-1	4		0	0						Untertest1.avi	0	880	547	72	111				0	Content		-72	-111	636079	2484672320
652	09:14:26.571	00:00:00.652	39	-1024	-768	-1	-1	-1	-1	4	-1024	-768	-1	-1	-1	-1	4		0	0						Untertest1.avi	0	880	547	72	111				0	Content		-72	-111	652198	2484688439
669	09:14:26.588	00:00:00.668	40	-1024	-768	-1	-1	-1	-1	4	-1024	-768	-1	-1	-1	-1	4		0	0						Untertest1.avi	0	880	547	72	111				0	Content		-72	-111	668822	2484705063
687	09:14:26.606	00:00:00.686	41	-1024	-768	-1	-1	-1	-1	4	-1024	-768	-1	-1	-1	-1	4		0	0						Untertest1.avi	0	880	547	72	111				0	Content		-72	-111	686635	2484722876
702	09:14:26.621	00:00:00.702	42	-1024	-768	-1	-1	-1	-1	4	-1024	-768	-1	-1	-1	-1	4		0	0						Untertest1.avi	0	880	547	72	111				0	Content		-72	-111	702189	2484738430
719	09:14:26.638	00:00:00.718	43	-1024	-768	-1	-1	-1	-1	4	-1024	-768	-1	-1	-1	-1	4		0	0						Untertest1.avi	0	880	547	72	111				0	Content		-72	-111	718811	2484755052
735	09:14:26.654	00:00:00.735	44	-1024	-768	-1	-1	-1	-1	4	-1024	-768	-1	-1	-1	-1	4		0	0						Untertest1.avi	0	880	547	72	111				0	Content		-72	-111	735431	2484771672
752	09:14:26.671	00:00:00.752	45	-1024	-768	-1	-1	-1	-1	4	-1024	-768	-1	-1	-1	-1	4		0	0						Untertest1.avi	0	880	547	72	111				0	Content		-72	-111	752052	2484788293
769	09:14:26.688	00:00:00.769	46	-1024	-768	-1	-1	-1	-1	4	-1024	-768	-1	-1	-1	-1	4		0	0						Untertest1.avi	0	880	547	72	111				0	Content		-72	-111	769245	2484805486
787	09:14:26.706	00:00:00.786	47	-1024	-768	-1	-1	-1	-1	4	-1024	-768	-1	-1	-1	-1	4		0	0						Untertest1.avi	0	880	547	72	111				0	Content		-72	-111	786614	2484822855
804	09:14:26.723	00:00:00.803	48	-1024	-768	-1	-1	-1	-1	4	-1024	-768	-1	-1	-1	-1	4		0	0						Untertest1.avi	0	880	547	72	111				0	Content		-72	-111	803862	2484840103
819	09:14:26.738	00:00:00.818	49	-1024	-768	-1	-1	-1	-1	4	-1024	-768	-1	-1	-1	-1	4		0	0						Untertest1.avi	0	880	547	72	111				0	Content		-72	-111	818664	2484854905
835	09:14:26.754	00:00:00.835	50	-1024	-768	-1	-1	-1	-1	4	-1024	-768	-1	-1	-1	-1	4		0	0						Untertest1.avi	0	880	547	72	111				0	Content		-72	-111	835412	2484871653
852	09:14:26.771	00:00:00.852	51	-1024	-768	-1	-1	-1	-1	4	-1024	-768	-1	-1	-1	-1	4		0	0						Untertest1.avi	0	880	547	72	111				0	Content		-72	-111	852032	2484888273
869	09:14:26.788	00:00:00.868	52	-1024	-768	-1	-1	-1	-1	4	-1024	-768	-1	-1	-1	-1	4		0	0						Untertest1.avi	0	880	547	72	111				0	Content		-72	-111	868651	2484904892
885	09:14:26.804	00:00:00.885	53	-1024	-768	-1	-1	-1	-1	4	-1024	-768	-1	-1	-1	-1	4		0	0						Untertest1.avi	0	880	547	72	111				0	Content		-72	-111	885273	2484921514
902	09:14:26.821	00:00:00.901	54	-1024	-768	-1	-1	-1	-1	4	-1024	-768	-1	-1	-1	-1	4		0	0						Untertest1.avi	0	880	547	72	111				0	Content		-72	-111	901893	2484938134
919	09:14:26.838	00:00:00.919	55	-1024	-768	-1	-1	-1	-1	4	-1024	-768	-1	-1	-1	-1	4		0	0						Untertest1.avi	0	880	547	72	111				0	Content		-72	-111	919087	2484955328
936	09:14:26.855	00:00:00.936	56	-1024	-768	-1	-1	-1	-1	4	-1024	-768	-1	-1	-1	-1	4		0	0						Untertest1.avi	0	880	547	72	111				0	Content		-72	-111	936458	2484972699
954	09:14:26.873	00:00:00.953	57	-1024	-768	-1	-1	-1	-1	4	-1024	-768	-1	-1	-1	-1	4		0	0						Untertest1.avi	0	880	547	72	111				0	Content		-72	-111	953702	2484989943
969	09:14:26.888	00:00:00.968	58	-1024	-768	-1	-1	-1	-1	4	-1024	-768	-1	-1	-1	-1	4		0	0						Untertest1.avi	0	880	547	72	111				0	Content		-72	-111	968508	2485004749
985	09:14:26.904	00:00:00.985	59	-1024	-768	-1	-1	-1	-1	4	-1024	-768	-1	-1	-1	-1	4		0	0						Untertest1.avi	0	880	547	72	111				0	Content		-72	-111	985256	2485021497
1002	09:14:26.921	00:00:01.002	60	-1024	-768	-1	-1	-1	-1	4	-1024	-768	-1	-1	-1	-1	4		0	0						Untertest1.avi	0	880	547	72	111				0	Content		-72	-111	1002002	2485038243
1018	09:14:26.937	00:00:01.018	61	-1024	-768	-1	-1	-1	-1	4	-1024	-768	-1	-1	-1	-1	4		0	0						Untertest1.avi	0	880	547	72	111				0	Content		-72	-111	1018496	2485054737
1035	09:14:26.954	00:00:01.035	62	-1024	-768	-1	-1	-1	-1	4	-1024	-768	-1	-1	-1	-1	4		0	0						Untertest1.avi	0	880	547	72	111				0	Content		-72	-111	1035116	2485071357
1052	09:14:26.971	00:00:01.051	63	-1024	-768	-1	-1	-1	-1	4	-1024	-768	-1	-1	-1	-1	4		0	0						Untertest1.avi	0	880	547	72	111				0	Content		-72	-111	1051864	2485088105
1069	09:14:26.988	00:00:01.068	64	-1024	-768	-1	-1	-1	-1	4	-1024	-768	-1	-1	-1	-1	4		0	0						Untertest1.avi	0	880	547	72	111				0	Content		-72	-111	1068932	2485105173
1086	09:14:27.005	00:00:01.086	65	-1024	-768	-1	-1	-1	-1	4	-1024	-768	-1	-1	-1	-1	4		0	0						Untertest1.avi	0	880	547	72	111				0	Content		-72	-111	1086304	2485122545
1104	09:14:27.023	00:00:01.103	66	-1024	-768	-1	-1	-1	-1	4	-1024	-768	-1	-1	-1	-1	4		0	0						Untertest1.avi	0	880	547	72	111				0	Content		-72	-111	1103550	2485139791
1118	09:14:27.037	00:00:01.118	67	-1024	-768	-1	-1	-1	-1	4	-1024	-768	-1	-1	-1	-1	4		0	0						Untertest1.avi	0	880	547	72	111				0	Content		-72	-111	1118477	2485154718
1135	09:14:27.054	00:00:01.135	68	-1024	-768	-1	-1	-1	-1	4	-1024	-768	-1	-1	-1	-1	4		0	0						Untertest1.avi	0	880	547	72	111				0	Content		-72	-111	1135099	2485171340
1152	09:14:27.071	00:00:01.151	69	-1024	-768	-1	-1	-1	-1	4	-1024	-768	-1	-1	-1	-1	4		0	0						Untertest1.avi	0	880	547	72	111				0	Content		-72	-111	1151847	2485188088
1168	09:14:27.087	00:00:01.168	70	-1024	-768	-1	-1	-1	-1	4	-1024	-768	-1	-1	-1	-1	4		0	0						Untertest1.avi	0	880	547	72	111				0	Content		-72	-111	1168469	2485204710
1185	09:14:27.104	00:00:01.185	71	-1024	-768	-1	-1	-1	-1	4	-1024	-768	-1	-1	-1	-1	4		0	0						Untertest1.avi	0	880	547	72	111				0	Content		-72	-111	1185090	2485221331
1202	09:14:27.121	00:00:01.201	72	-1024	-768	-1	-1	-1	-1	4	-1024	-768	-1	-1	-1	-1	4		0	0						Untertest1.avi	0	880	547	72	111				0	Content		-72	-111	1201711	2485237952
1219	09:14:27.138	00:00:01.218	73	-1024	-768	-1	-1	-1	-1	4	-1024	-768	-1	-1	-1	-1	4		0	0						Untertest1.avi	0	880	547	72	111				0	Content		-72	-111	1218903	2485255144
1236	09:14:27.155	00:00:01.236	74	-1024	-768	-1	-1	-1	-1	4	-1024	-768	-1	-1	-1	-1	4		0	0						Untertest1.avi	0	880	547	72	111				0	Content		-72	-111	1236273	2485272514
1254	09:14:27.173	00:00:01.253	75	-1024	-768	-1	-1	-1	-1	4	-1024	-768	-1	-1	-1	-1	4		0	0						Untertest1.avi	0	880	547	72	111				0	Content		-72	-111	1253519	2485289760
1269	09:14:27.188	00:00:01.268	76	-1024	-768	-1	-1	-1	-1	4	-1024	-768	-1	-1	-1	-1	4		0	0						Untertest1.avi	0	880	547	72	111				0	Content		-72	-111	1268504	2485304745
1285	09:14:27.204	00:00:01.285	77	-1024	-768	-1	-1	-1	-1	4	-1024	-768	-1	-1	-1	-1	4		0	0						Untertest1.avi	0	880	547	72	111				0	Content		-72	-111	1285254	2485321495
1302	09:14:27.221	00:00:01.301	78	-1024	-768	-1	-1	-1	-1	4	-1024	-768	-1	-1	-1	-1	4		0	0						Untertest1.avi	0	880	547	72	111				0	Content		-72	-111	1301879	2485338120
1319	09:14:27.238	00:00:01.318	79	-1024	-768	-1	-1	-1	-1	4	-1024	-768	-1	-1	-1	-1	4		0	0						Untertest1.avi	0	880	547	72	111				0	Content		-72	-111	1318506	2485354747
1335	09:14:27.254	00:00:01.335	80	-1024	-768	-1	-1	-1	-1	4	-1024	-768	-1	-1	-1	-1	4		0	0						Untertest1.avi	0	880	547	72	111				0	Content		-72	-111	1335127	2485371368
1352	09:14:27.271	00:00:01.351	81	-1024	-768	-1	-1	-1	-1	4	-1024	-768	-1	-1	-1	-1	4		0	0						Untertest1.avi	0	880	547	72	111				0	Content		-72	-111	1351752	2485387993
1369	09:14:27.288	00:00:01.368	82	-1024	-768	-1	-1	-1	-1	4	-1024	-768	-1	-1	-1	-1	4		0	0						Untertest1.avi	0	880	547	72	111				0	Content		-72	-111	1368947	2485405188
1386	09:14:27.305	00:00:01.386	83	-1024	-768	-1	-1	-1	-1	4	-1024	-768	-1	-1	-1	-1	4		0	0						Untertest1.avi	0	880	547	72	111				0	Content		-72	-111	1386325	2485422566
1404	09:14:27.323	00:00:01.403	84	-1024	-768	-1	-1	-1	-1	4	-1024	-768	-1	-1	-1	-1	4		0	0						Untertest1.avi	0	880	547	72	111				0	Content		-72	-111	1403570	2485439811
1418	09:14:27.337	00:00:01.418	85	-1024	-768	-1	-1	-1	-1	4	-1024	-768	-1	-1	-1	-1	4		0	0						Untertest1.avi	0	880	547	72	111				0	Content		-72	-111	1418376	2485454617
1435	09:14:27.354	00:00:01.435	86	-1024	-768	-1	-1	-1	-1	4	-1024	-768	-1	-1	-1	-1	4		0	0						Untertest1.avi	0	880	547	72	111				0	Content		-72	-111	1435126	2485471367
1452	09:14:27.371	00:00:01.451	87	-1024	-768	-1	-1	-1	-1	4	-1024	-768	-1	-1	-1	-1	4		0	0						Untertest1.avi	0	880	547	72	111				0	Content		-72	-111	1451756	2485487997
1468	09:14:27.387	00:00:01.468	88	-1024	-768	-1	-1	-1	-1	4	-1024	-768	-1	-1	-1	-1	4		0	0						Untertest1.avi	0	880	547	72	111				0	Content		-72	-111	1468377	2485504618
1485	09:14:27.404	00:00:01.485	89	-1024	-768	-1	-1	-1	-1	4	-1024	-768	-1	-1	-1	-1	4		0	0						Untertest1.avi	0	880	547	72	111				0	Content		-72	-111	1485004	2485521245
1502	09:14:27.421	00:00:01.501	90	-1024	-768	-1	-1	-1	-1	4	-1024	-768	-1	-1	-1	-1	4		0	0						Untertest1.avi	0	880	547	72	111				0	Content		-72	-111	1501752	2485537993
1519	09:14:27.438	00:00:01.518	91	-1024	-768	-1	-1	-1	-1	4	-1024	-768	-1	-1	-1	-1	4		0	0						Untertest1.avi	0	880	547	72	111				0	Content		-72	-111	1518820	2485555061
1536	09:14:27.455	00:00:01.536	92	-1024	-768	-1	-1	-1	-1	4	-1024	-768	-1	-1	-1	-1	4		0	0						Untertest1.avi	0	880	547	72	111				0	Content		-72	-111	1536196	2485572437
1554	09:14:27.473	00:00:01.553	93	-1024	-768	-1	-1	-1	-1	4	-1024	-768	-1	-1	-1	-1	4		0	0						Untertest1.avi	0	880	547	72	111				0	Content		-72	-111	1553573	2485589814
1568	09:14:27.487	00:00:01.568	94	-1024	-768	-1	-1	-1	-1	4	-1024	-768	-1	-1	-1	-1	4		0	0						Untertest1.avi	0	880	547	72	111				0	Content		-72	-111	1568389	2485604630
1585	09:14:27.504	00:00:01.585	95	-1024	-768	-1	-1	-1	-1	4	-1024	-768	-1	-1	-1	-1	4		0	0						Untertest1.avi	0	880	547	72	111				0	Content		-72	-111	1585001	2485621242
1602	09:14:27.521	00:00:01.601	96	-1024	-768	-1	-1	-1	-1	4	-1024	-768	-1	-1	-1	-1	4		0	0						Untertest1.avi	0	880	547	72	111				0	Content		-72	-111	1601750	2485637991
1618	09:14:27.537	00:00:01.618	97	-1024	-768	-1	-1	-1	-1	4	-1024	-768	-1	-1	-1	-1	4		0	0						Untertest1.avi	0	880	547	72	111				0	Content		-72	-111	1618388	2485654629
1635	09:14:27.554	00:00:01.635	98	-1024	-768	-1	-1	-1	-1	4	-1024	-768	-1	-1	-1	-1	4		0	0						Untertest1.avi	0	880	547	72	111				0	Content		-72	-111	1635002	2485671243
1652	09:14:27.571	00:00:01.651	99	-1024	-768	-1	-1	-1	-1	4	-1024	-768	-1	-1	-1	-1	4		0	0						Untertest1.avi	0	880	547	72	111				0	Content		-72	-111	1651627	2485687868
1669	09:14:27.588	00:00:01.668	100	-1024	-768	-1	-1	-1	-1	4	-1024	-768	-1	-1	-1	-1	4		0	0						Untertest1.avi	0	880	547	72	111				0	Content		-72	-111	1668698	2485704939
1686	09:14:27.605	00:00:01.686	101	-1024	-768	-1	-1	-1	-1	4	-1024	-768	-1	-1	-1	-1	4		0	0						Untertest1.avi	0	880	547	72	111				0	Content		-72	-111	1686073	2485722314
1703	09:14:27.622	00:00:01.703	102	-1024	-768	-1	-1	-1	-1	4	-1024	-768	-1	-1	-1	-1	4		0	0						Untertest1.avi	0	880	547	72	111				0	Content		-72	-111	1703446	2485739687
1718	09:14:27.637	00:00:01.718	103	-1024	-768	-1	-1	-1	-1	4	-1024	-768	-1	-1	-1	-1	4		0	0						Untertest1.avi	0	880	547	72	111				0	Content		-72	-111	1718251	2485754492
1735	09:14:27.654	00:00:01.734	104	-1024	-768	-1	-1	-1	-1	4	-1024	-768	-1	-1	-1	-1	4		0	0						Untertest1.avi	0	880	547	72	111				0	Content		-72	-111	1734876	2485771117
1752	09:14:27.671	00:00:01.751	105	-1024	-768	-1	-1	-1	-1	4	-1024	-768	-1	-1	-1	-1	4		0	0						Untertest1.avi	0	880	547	72	111				0	Content		-72	-111	1751627	2485787868
1768	09:14:27.687	00:00:01.768	106	-1024	-768	-1	-1	-1	-1	4	-1024	-768	-1	-1	-1	-1	4		0	0						Untertest1.avi	0	880	547	72	111				0	Content		-72	-111	1768249	2485804490
1785	09:14:27.704	00:00:01.784	107	-1024	-768	-1	-1	-1	-1	4	-1024	-768	-1	-1	-1	-1	4		0	0						Untertest1.avi	0	880	547	72	111				0	Content		-72	-111	1784874	2485821115
1801	09:14:27.720	00:00:01.801	108	-1024	-768	-1	-1	-1	-1	4	-1024	-768	-1	-1	-1	-1	4		0	0						Untertest1.avi	0	880	547	72	111				0	Content		-72	-111	1801499	2485837740
1819	09:14:27.738	00:00:01.818	109	-1024	-768	-1	-1	-1	-1	4	-1024	-768	-1	-1	-1	-1	4		0	0						Untertest1.avi	0	880	547	72	111				0	Content		-72	-111	1818695	2485854936
1836	09:14:27.755	00:00:01.836	110	-1024	-768	-1	-1	-1	-1	4	-1024	-768	-1	-1	-1	-1	4		0	0						Untertest1.avi	0	880	547	72	111				0	Content		-72	-111	1836068	2485872309
1853	09:14:27.772	00:00:01.853	111	-1024	-768	-1	-1	-1	-1	4	-1024	-768	-1	-1	-1	-1	4		0	0						Untertest1.avi	0	880	547	72	111				0	Content		-72	-111	1853318	2485889559
1868	09:14:27.787	00:00:01.868	112	-1024	-768	-1	-1	-1	-1	4	-1024	-768	-1	-1	-1	-1	4		0	0						Untertest1.avi	0	880	547	72	111				0	Content		-72	-111	1868120	2485904361
1885	09:14:27.804	00:00:01.884	113	-1024	-768	-1	-1	-1	-1	4	-1024	-768	-1	-1	-1	-1	4		0	0						Untertest1.avi	0	880	547	72	111				0	Content		-72	-111	1884871	2485921112
1901	09:14:27.820	00:00:01.901	114	-1024	-768	-1	-1	-1	-1	4	-1024	-768	-1	-1	-1	-1	4		0	0						Untertest1.avi	0	880	547	72	111				0	Content		-72	-111	1901496	2485937737
1918	09:14:27.837	00:00:01.918	115	-1024	-768	-1	-1	-1	-1	4	-1024	-768	-1	-1	-1	-1	4		0	0						Untertest1.avi	0	880	547	72	111				0	Content		-72	-111	1918247	2485954488
1935	09:14:27.854	00:00:01.934	116	-1024	-768	-1	-1	-1	-1	4	-1024	-768	-1	-1	-1	-1	4		0	0						Untertest1.avi	0	880	547	72	111				0	Content		-72	-111	1934750	2485970991
1951	09:14:27.870	00:00:01.951	117	-1024	-768	-1	-1	-1	-1	4	-1024	-768	-1	-1	-1	-1	4		0	0						Untertest1.avi	0	880	547	72	111				0	Content		-72	-111	1951387	2485987628
1969	09:14:27.888	00:00:01.968	118	-1024	-768	-1	-1	-1	-1	4	-1024	-768	-1	-1	-1	-1	4		0	0						Untertest1.avi	0	880	547	72	111				0	Content		-72	-111	1968571	2486004812
1986	09:14:27.905	00:00:01.985	119	-1024	-768	-1	-1	-1	-1	4	-1024	-768	-1	-1	-1	-1	4		0	0						Untertest1.avi	0	880	547	72	111				0	Content		-72	-111	1985947	2486022188
2003	09:14:27.922	00:00:02.003	120	-1024	-768	-1	-1	-1	-1	4	-1024	-768	-1	-1	-1	-1	4		0	0						Untertest1.avi	0	880	547	72	111				0	Content		-72	-111	2003196	2486039437
2018	09:14:27.937	00:00:02.018	121	-1024	-768	-1	-1	-1	-1	4	-1024	-768	-1	-1	-1	-1	4		0	0						Untertest1.avi	0	880	547	72	111				0	Content		-72	-111	2018125	2486054366
2035	09:14:27.954	00:00:02.034	122	-1024	-768	-1	-1	-1	-1	4	-1024	-768	-1	-1	-1	-1	4		0	0						Untertest1.avi	0	880	547	72	111				0	Content		-72	-111	2034750	2486070991
2051	09:14:27.970	00:00:02.051	123	-1024	-768	-1	-1	-1	-1	4	-1024	-768	-1	-1	-1	-1	4		0	0						Untertest1.avi	0	880	547	72	111				0	Content		-72	-111	2051499	2486087740
2068	09:14:27.987	00:00:02.068	124	-1024	-768	-1	-1	-1	-1	4	-1024	-768	-1	-1	-1	-1	4		0	0						Untertest1.avi	0	880	547	72	111				0	Content		-72	-111	2068125	2486104366
2085	09:14:28.004	00:00:02.084	125	-1024	-768	-1	-1	-1	-1	4	-1024	-768	-1	-1	-1	-1	4		0	0						Untertest1.avi	0	880	547	72	111				0	Content		-72	-111	2084747	2486120988
2101	09:14:28.020	00:00:02.101	126	-1024	-768	-1	-1	-1	-1	4	-1024	-768	-1	-1	-1	-1	4		0	0						Untertest1.avi	0	880	547	72	111				0	Content		-72	-111	2101384	2486137625
2118	09:14:28.037	00:00:02.118	127	-1024	-768	-1	-1	-1	-1	4	-1024	-768	-1	-1	-1	-1	4		0	0						Untertest1.avi	0	880	547	72	111				0	Content		-72	-111	2118443	2486154684
2136	09:14:28.055	00:00:02.135	128	-1024	-768	-1	-1	-1	-1	4	-1024	-768	-1	-1	-1	-1	4		0	0						Untertest1.avi	0	880	547	72	111				0	Content		-72	-111	2135819	2486172060
2153	09:14:28.072	00:00:02.153	129	-1024	-768	-1	-1	-1	-1	4	-1024	-768	-1	-1	-1	-1	4		0	0						Untertest1.avi	0	880	547	72	111				0	Content		-72	-111	2153067	2486189308
2168	09:14:28.087	00:00:02.168	130	-1024	-768	-1	-1	-1	-1	4	-1024	-768	-1	-1	-1	-1	4		0	0						Untertest1.avi	0	880	547	72	111				0	Content		-72	-111	2168000	2486204241
2185	09:14:28.104	00:00:02.184	131	-1024	-768	-1	-1	-1	-1	4	-1024	-768	-1	-1	-1	-1	4		0	0						Untertest1.avi	0	880	547	72	111				0	Content		-72	-111	2184623	2486220864
2201	09:14:28.120	00:00:02.201	132	-1024	-768	-1	-1	-1	-1	4	-1024	-768	-1	-1	-1	-1	4		0	0						Untertest1.avi	0	880	547	72	111				0	Content		-72	-111	2201381	2486237622
2218	09:14:28.137	00:00:02.217	133	-1024	-768	-1	-1	-1	-1	4	-1024	-768	-1	-1	-1	-1	4		0	0						Untertest1.avi	0	880	547	72	111				0	Content		-72	-111	2217994	2486254235
2235	09:14:28.154	00:00:02.234	134	-1024	-768	-1	-1	-1	-1	4	-1024	-768	-1	-1	-1	-1	4		0	0						Untertest1.avi	0	880	547	72	111				0	Content		-72	-111	2234618	2486270859
2251	09:14:28.170	00:00:02.251	135	-1024	-768	-1	-1	-1	-1	4	-1024	-768	-1	-1	-1	-1	4		0	0						Untertest1.avi	0	880	547	72	111				0	Content		-72	-111	2251243	2486287484
2268	09:14:28.187	00:00:02.268	136	-1024	-768	-1	-1	-1	-1	4	-1024	-768	-1	-1	-1	-1	4		0	0						Untertest1.avi	0	880	547	72	111				0	Content		-72	-111	2268438	2486304679
2286	09:14:28.205	00:00:02.285	137	-1024	-768	-1	-1	-1	-1	4	-1024	-768	-1	-1	-1	-1	4		0	0						Untertest1.avi	0	880	547	72	111				0	Content		-72	-111	2285810	2486322051
2303	09:14:28.222	00:00:02.303	138	-1024	-768	-1	-1	-1	-1	4	-1024	-768	-1	-1	-1	-1	4		0	0						Untertest1.avi	0	880	547	72	111				0	Content		-72	-111	2303060	2486339301
2318	09:14:28.237	00:00:02.317	139	-1024	-768	-1	-1	-1	-1	4	-1024	-768	-1	-1	-1	-1	4		0	0						Untertest1.avi	0	880	547	72	111				0	Content		-72	-111	2317863	2486354104
2335	09:14:28.254	00:00:02.334	140	-1024	-768	-1	-1	-1	-1	4	-1024	-768	-1	-1	-1	-1	4		0	0						Untertest1.avi	0	880	547	72	111				0	Content		-72	-111	2334614	2486370855
2351	09:14:28.270	00:00:02.351	141	-1024	-768	-1	-1	-1	-1	4	-1024	-768	-1	-1	-1	-1	4		0	0						Untertest1.avi	0	880	547	72	111				0	Content		-72	-111	2351238	2486387479
2368	09:14:28.287	00:00:02.367	142	-1024	-768	-1	-1	-1	-1	4	-1024	-768	-1	-1	-1	-1	4		0	0						Untertest1.avi	0	880	547	72	111				0	Content		-72	-111	2367864	2486404105
2384	09:14:28.303	00:00:02.384	143	-1024	-768	-1	-1	-1	-1	4	-1024	-768	-1	-1	-1	-1	4		0	0						Untertest1.avi	0	880	547	72	111				0	Content		-72	-111	2384486	2486420727
2401	09:14:28.320	00:00:02.401	144	-1024	-768	-1	-1	-1	-1	4	-1024	-768	-1	-1	-1	-1	4		0	0						Untertest1.avi	0	880	547	72	111				0	Content		-72	-111	2401112	2486437353
2418	09:14:28.337	00:00:02.418	145	-1024	-768	-1	-1	-1	-1	4	-1024	-768	-1	-1	-1	-1	4		0	0						Untertest1.avi	0	880	547	72	111				0	Content		-72	-111	2418281	2486454522
2435	09:14:28.354	00:00:02.435	146	-1024	-768	-1	-1	-1	-1	4	-1024	-768	-1	-1	-1	-1	4		0	0						Untertest1.avi	0	880	547	72	111				0	Content		-72	-111	2435411	2486471652
2452	09:14:28.371	00:00:02.452	147	-1024	-768	-1	-1	-1	-1	4	-1024	-768	-1	-1	-1	-1	4		0	0						Untertest1.avi	0	880	547	72	111				0	Content		-72	-111	2452080	2486488321
2469	09:14:28.388	00:00:02.468	148	-1024	-768	-1	-1	-1	-1	4	-1024	-768	-1	-1	-1	-1	4		0	0						Untertest1.avi	0	880	547	72	111				0	Content		-72	-111	2468749	2486504990
2485	09:14:28.404	00:00:02.485	149	-1024	-768	-1	-1	-1	-1	4	-1024	-768	-1	-1	-1	-1	4		0	0						Untertest1.avi	0	880	547	72	111				0	Content		-72	-111	2485058	2486521299
2502	09:14:28.421	00:00:02.501	150	-1024	-768	-1	-1	-1	-1	4	-1024	-768	-1	-1	-1	-1	4		0	0						Untertest1.avi	0	880	547	72	111				0	Content		-72	-111	2501727	2486537968
2518	09:14:28.437	00:00:02.518	151	-1024	-768	-1	-1	-1	-1	4	-1024	-768	-1	-1	-1	-1	4		0	0						Untertest1.avi	0	880	547	72	111				0	Content		-72	-111	2518396	2486554637
2534	09:14:28.453	00:00:02.534	152	-1024	-768	-1	-1	-1	-1	4	-1024	-768	-1	-1	-1	-1	4		0	0						Untertest1.avi	0	880	547	72	111				0	Content		-72	-111	2534411	2486570652
2551	09:14:28.470	00:00:02.551	153	-1024	-768	-1	-1	-1	-1	4	-1024	-768	-1	-1	-1	-1	4		0	0						Untertest1.avi	0	880	547	72	111				0	Content		-72	-111	2551034	2486587275
2568	09:14:28.487	00:00:02.567	154	-1024	-768	-1	-1	-1	-1	4	-1024	-768	-1	-1	-1	-1	4		0	0						Untertest1.avi	0	880	547	72	111				0	Content		-72	-111	2567783	2486604024
2584	09:14:28.503	00:00:02.584	155	-1024	-768	-1	-1	-1	-1	4	-1024	-768	-1	-1	-1	-1	4		0	0						Untertest1.avi	0	880	547	72	111				0	Content		-72	-111	2584408	2486620649
2601	09:14:28.520	00:00:02.601	156	-1024	-768	-1	-1	-1	-1	4	-1024	-768	-1	-1	-1	-1	4		0	0						Untertest1.avi	0	880	547	72	111				0	Content		-72	-111	2601077	2486637318
2618	09:14:28.537	00:00:02.617	157	-1024	-768	-1	-1	-1	-1	4	-1024	-768	-1	-1	-1	-1	4		0	0						Untertest1.avi	0	880	547	72	111				0	Content		-72	-111	2617729	2486653970
2634	09:14:28.553	00:00:02.634	158	-1024	-768	-1	-1	-1	-1	4	-1024	-768	-1	-1	-1	-1	4		0	0						Untertest1.avi	0	880	547	72	111				0	Content		-72	-111	2634397	2486670638
2651	09:14:28.570	00:00:02.651	159	-1024	-768	-1	-1	-1	-1	4	-1024	-768	-1	-1	-1	-1	4		0	0						Untertest1.avi	0	880	547	72	111				0	Content		-72	-111	2651066	2486687307
2668	09:14:28.587	00:00:02.667	160	-1024	-768	-1	-1	-1	-1	4	-1024	-768	-1	-1	-1	-1	4		0	0						Untertest1.avi	0	880	547	72	111				0	Content		-72	-111	2667888	2486704129
2685	09:14:28.604	00:00:02.684	161	-1024	-768	-1	-1	-1	-1	4	-1024	-768	-1	-1	-1	-1	4		0	0						Untertest1.avi	0	880	547	72	111				0	Content		-72	-111	2684557	2486720798
2701	09:14:28.620	00:00:02.701	162	-1024	-768	-1	-1	-1	-1	4	-1024	-768	-1	-1	-1	-1	4		0	0						Untertest1.avi	0	880	547	72	111				0	Content		-72	-111	2701226	2486737467
2718	09:14:28.637	00:00:02.718	163	-1024	-768	-1	-1	-1	-1	4	-1024	-768	-1	-1	-1	-1	4		0	0						Untertest1.avi	0	880	547	72	111				0	Content		-72	-111	2718381	2486754622
2735	09:14:28.654	00:00:02.735	164	-1024	-768	-1	-1	-1	-1	4	-1024	-768	-1	-1	-1	-1	4		0	0						Untertest1.avi	0	880	547	72	111				0	Content		-72	-111	2735050	2486771291
2752	09:14:28.671	00:00:02.752	165	-1024	-768	-1	-1	-1	-1	4	-1024	-768	-1	-1	-1	-1	4		0	0						Untertest1.avi	0	880	547	72	111				0	Content		-72	-111	2752089	2486788330
2769	09:14:28.688	00:00:02.768	166	-1024	-768	-1	-1	-1	-1	4	-1024	-768	-1	-1	-1	-1	4		0	0						Untertest1.avi	0	880	547	72	111				0	Content		-72	-111	2768758	2486804999
2785	09:14:28.704	00:00:02.785	167	-1024	-768	-1	-1	-1	-1	4	-1024	-768	-1	-1	-1	-1	4		0	0						Untertest1.avi	0	880	547	72	111				0	Content		-72	-111	2785427	2486821668
2803	09:14:28.722	00:00:02.802	168	-1024	-768	-1	-1	-1	-1	4	-1024	-768	-1	-1	-1	-1	4		0	0						Untertest1.avi	0	880	547	72	111				0	Content		-72	-111	2802786	2486839027
2818	09:14:28.737	00:00:02.817	169	-1024	-768	-1	-1	-1	-1	4	-1024	-768	-1	-1	-1	-1	4		0	0						Untertest1.avi	0	880	547	72	111				0	Content		-72	-111	2817535	2486853776
2834	09:14:28.753	00:00:02.834	170	-1024	-768	-1	-1	-1	-1	4	-1024	-768	-1	-1	-1	-1	4		0	0						Untertest1.avi	0	880	547	72	111				0	Content		-72	-111	2834203	2486870444
2851	09:14:28.770	00:00:02.850	171	-1024	-768	-1	-1	-1	-1	4	-1024	-768	-1	-1	-1	-1	4		0	0						Untertest1.avi	0	880	547	72	111				0	Content		-72	-111	2850872	2486887113
2868	09:14:28.787	00:00:02.867	172	-1024	-768	-1	-1	-1	-1	4	-1024	-768	-1	-1	-1	-1	4		0	0						Untertest1.avi	0	880	547	72	111				0	Content		-72	-111	2867541	2486903782
2884	09:14:28.803	00:00:02.884	173	-1024	-768	-1	-1	-1	-1	4	-1024	-768	-1	-1	-1	-1	4		0	0						Untertest1.avi	0	880	547	72	111				0	Content		-72	-111	2884163	2486920404
2901	09:14:28.820	00:00:02.900	174	-1024	-768	-1	-1	-1	-1	4	-1024	-768	-1	-1	-1	-1	4		0	0						Untertest1.avi	0	880	547	72	111				0	Content		-72	-111	2900968	2486937209
2918	09:14:28.837	00:00:02.917	175	-1024	-768	-1	-1	-1	-1	4	-1024	-768	-1	-1	-1	-1	4		0	0						Untertest1.avi	0	880	547	72	111				0	Content		-72	-111	2917610	2486953851
2934	09:14:28.853	00:00:02.934	176	-1024	-768	-1	-1	-1	-1	4	-1024	-768	-1	-1	-1	-1	4		0	0						Untertest1.avi	0	880	547	72	111				0	Content		-72	-111	2934279	2486970520
2951	09:14:28.870	00:00:02.951	177	-1024	-768	-1	-1	-1	-1	4	-1024	-768	-1	-1	-1	-1	4		0	0						Untertest1.avi	0	880	547	72	111				0	Content		-72	-111	2951075	2486987316
2968	09:14:28.887	00:00:02.967	178	-1024	-768	-1	-1	-1	-1	4	-1024	-768	-1	-1	-1	-1	4		0	0						Untertest1.avi	0	880	547	72	111				0	Content		-72	-111	2967744	2487003985
2984	09:14:28.903	00:00:02.984	179	-1024	-768	-1	-1	-1	-1	4	-1024	-768	-1	-1	-1	-1	4		0	0						Untertest1.avi	0	880	547	72	111				0	Content		-72	-111	2984413	2487020654
3001	09:14:28.920	00:00:03.001	180	-1024	-768	-1	-1	-1	-1	4	-1024	-768	-1	-1	-1	-1	4		0	0						Untertest1.avi	0	880	547	72	111				0	Content		-72	-111	3001375	2487037616
3018	09:14:28.937	00:00:03.018	181	-1024	-768	-1	-1	-1	-1	4	-1024	-768	-1	-1	-1	-1	4		0	0						Untertest1.avi	0	880	547	72	111				0	Content		-72	-111	3018044	2487054285
3035	09:14:28.954	00:00:03.034	182	-1024	-768	-1	-1	-1	-1	4	-1024	-768	-1	-1	-1	-1	4		0	0						Untertest1.avi	0	880	547	72	111				0	Content		-72	-111	3034713	2487070954
3052	09:14:28.971	00:00:03.052	183	-1024	-768	-1	-1	-1	-1	4	-1024	-768	-1	-1	-1	-1	4		0	0						Untertest1.avi	0	880	547	72	111				0	Content		-72	-111	3052004	2487088245
3069	09:14:28.988	00:00:03.068	184	-1024	-768	-1	-1	-1	-1	4	-1024	-768	-1	-1	-1	-1	4		0	0						Untertest1.avi	0	880	547	72	111				0	Content		-72	-111	3068673	2487104914
3085	09:14:29.004	00:00:03.084	185	-1024	-768	-1	-1	-1	-1	4	-1024	-768	-1	-1	-1	-1	4		0	0						Untertest1.avi	0	880	547	72	111				0	Content		-72	-111	3084927	2487121168
3102	09:14:29.021	00:00:03.101	186	-1024	-768	-1	-1	-1	-1	4	-1024	-768	-1	-1	-1	-1	4		0	0						Untertest1.avi	0	880	547	72	111				0	Content		-72	-111	3101596	2487137837
3118	09:14:29.037	00:00:03.118	187	-1024	-768	-1	-1	-1	-1	4	-1024	-768	-1	-1	-1	-1	4		0	0						Untertest1.avi	0	880	547	72	111				0	Content		-72	-111	3118265	2487154506
3134	09:14:29.053	00:00:03.134	188	-1024	-768	-1	-1	-1	-1	4	-1024	-768	-1	-1	-1	-1	4		0	0						Untertest1.avi	0	880	547	72	111				0	Content		-72	-111	3134049	2487170290
3151	09:14:29.070	00:00:03.150	189	-1024	-768	-1	-1	-1	-1	4	-1024	-768	-1	-1	-1	-1	4		0	0						Untertest1.avi	0	880	547	72	111				0	Content		-72	-111	3150676	2487186917
3167	09:14:29.086	00:00:03.167	190	-1024	-768	-1	-1	-1	-1	4	-1024	-768	-1	-1	-1	-1	4		0	0						Untertest1.avi	0	880	547	72	111				0	Content		-72	-111	3167433	2487203674
3184	09:14:29.103	00:00:03.184	191	-1024	-768	-1	-1	-1	-1	4	-1024	-768	-1	-1	-1	-1	4		0	0						Untertest1.avi	0	880	547	72	111				0	Content		-72	-111	3184055	2487220296
3201	09:14:29.120	00:00:03.200	192	-1024	-768	-1	-1	-1	-1	4	-1024	-768	-1	-1	-1	-1	4		0	0						Untertest1.avi	0	880	547	72	111				0	Content		-72	-111	3200724	2487236965
3217	09:14:29.136	00:00:03.217	193	-1024	-768	-1	-1	-1	-1	4	-1024	-768	-1	-1	-1	-1	4		0	0						Untertest1.avi	0	880	547	72	111				0	Content		-72	-111	3217156	2487253397
3234	09:14:29.153	00:00:03.233	194	-1024	-768	-1	-1	-1	-1	4	-1024	-768	-1	-1	-1	-1	4		0	0						Untertest1.avi	0	880	547	72	111				0	Content		-72	-111	3233824	2487270065
3250	09:14:29.169	00:00:03.250	195	-1024	-768	-1	-1	-1	-1	4	-1024	-768	-1	-1	-1	-1	4		0	0						Untertest1.avi	0	880	547	72	111				0	Content		-72	-111	3250491	2487286732
3267	09:14:29.186	00:00:03.267	196	-1024	-768	-1	-1	-1	-1	4	-1024	-768	-1	-1	-1	-1	4		0	0						Untertest1.avi	0	880	547	72	111				0	Content		-72	-111	3267311	2487303552
3284	09:14:29.203	00:00:03.283	197	-1024	-768	-1	-1	-1	-1	4	-1024	-768	-1	-1	-1	-1	4		0	0						Untertest1.avi	0	880	547	72	111				0	Content		-72	-111	3283978	2487320219
3301	09:14:29.220	00:00:03.300	198	-1024	-768	-1	-1	-1	-1	4	-1024	-768	-1	-1	-1	-1	4		0	0						Untertest1.avi	0	880	547	72	111				0	Content		-72	-111	3300645	2487336886
3318	09:14:29.237	00:00:03.317	199	-1024	-768	-1	-1	-1	-1	4	-1024	-768	-1	-1	-1	-1	4		0	0						Untertest1.avi	0	880	547	72	111				0	Content		-72	-111	3317798	2487354039
3334	09:14:29.253	00:00:03.334	200	-1024	-768	-1	-1	-1	-1	4	-1024	-768	-1	-1	-1	-1	4		0	0						Untertest1.avi	0	880	547	72	111				0	Content		-72	-111	3334465	2487370706
3352	09:14:29.271	00:00:03.351	201	-1024	-768	-1	-1	-1	-1	4	-1024	-768	-1	-1	-1	-1	4		0	0						Untertest1.avi	0	880	547	72	111				0	Content		-72	-111	3351500	2487387741
3368	09:14:29.287	00:00:03.368	202	-1024	-768	-1	-1	-1	-1	4	-1024	-768	-1	-1	-1	-1	4		0	0						Untertest1.avi	0	880	547	72	111				0	Content		-72	-111	3368167	2487404408
3385	09:14:29.304	00:00:03.384	203	-1024	-768	-1	-1	-1	-1	4	-1024	-768	-1	-1	-1	-1	4		0	0						Untertest1.avi	0	880	547	72	111				0	Content		-72	-111	3384834	2487421075
3402	09:14:29.321	00:00:03.402	204	-1024	-768	-1	-1	-1	-1	4	-1024	-768	-1	-1	-1	-1	4		0	0						Untertest1.avi	0	880	547	72	111				0	Content		-72	-111	3402192	2487438433
3417	09:14:29.336	00:00:03.416	205	-1024	-768	-1	-1	-1	-1	4	-1024	-768	-1	-1	-1	-1	4		0	0						Untertest1.avi	0	880	547	72	111				0	Content		-72	-111	3416939	2487453180
3434	09:14:29.353	00:00:03.433	206	-1024	-768	-1	-1	-1	-1	4	-1024	-768	-1	-1	-1	-1	4		0	0						Untertest1.avi	0	880	547	72	111				0	Content		-72	-111	3433605	2487469846
3450	09:14:29.369	00:00:03.450	207	-1024	-768	-1	-1	-1	-1	4	-1024	-768	-1	-1	-1	-1	4		0	0						Untertest1.avi	0	880	547	72	111				0	Content		-72	-111	3450272	2487486513
3467	09:14:29.386	00:00:03.466	208	-1024	-768	-1	-1	-1	-1	4	-1024	-768	-1	-1	-1	-1	4		0	0						Untertest1.avi	0	880	547	72	111				0	Content		-72	-111	3466939	2487503180
3484	09:14:29.403	00:00:03.483	209	-1024	-768	-1	-1	-1	-1	4	-1024	-768	-1	-1	-1	-1	4		0	0						Untertest1.avi	0	880	547	72	111				0	Content		-72	-111	3483558	2487519799
3500	09:14:29.419	00:00:03.500	210	-1024	-768	-1	-1	-1	-1	4	-1024	-768	-1	-1	-1	-1	4		0	0						Untertest1.avi	0	880	547	72	111				0	Content		-72	-111	3500359	2487536600
3517	09:14:29.436	00:00:03.516	211	-1024	-768	-1	-1	-1	-1	4	-1024	-768	-1	-1	-1	-1	4		0	0						Untertest1.avi	0	880	547	72	111				0	Content		-72	-111	3516963	2487553204
3534	09:14:29.453	00:00:03.533	212	-1024	-768	-1	-1	-1	-1	4	-1024	-768	-1	-1	-1	-1	4		0	0						Untertest1.avi	0	880	547	72	111				0	Content		-72	-111	3533630	2487569871
3550	09:14:29.469	00:00:03.550	213	-1024	-768	-1	-1	-1	-1	4	-1024	-768	-1	-1	-1	-1	4		0	0						Untertest1.avi	0	880	547	72	111				0	Content		-72	-111	3550484	2487586725
3567	09:14:29.486	00:00:03.567	214	-1024	-768	-1	-1	-1	-1	4	-1024	-768	-1	-1	-1	-1	4		0	0						Untertest1.avi	0	880	547	72	111				0	Content		-72	-111	3567151	2487603392
3584	09:14:29.503	00:00:03.583	215	-1024	-768	-1	-1	-1	-1	4	-1024	-768	-1	-1	-1	-1	4		0	0						Untertest1.avi	0	880	547	72	111				0	Content		-72	-111	3583818	2487620059
3601	09:14:29.520	00:00:03.600	216	-1024	-768	-1	-1	-1	-1	4	-1024	-768	-1	-1	-1	-1	4		0	0						Untertest1.avi	0	880	547	72	111				0	Content		-72	-111	3600813	2487637054
3617	09:14:29.536	00:00:03.617	217	-1024	-768	-1	-1	-1	-1	4	-1024	-768	-1	-1	-1	-1	4		0	0						Untertest1.avi	0	880	547	72	111				0	Content		-72	-111	3617480	2487653721
3634	09:14:29.553	00:00:03.634	218	-1024	-768	-1	-1	-1	-1	4	-1024	-768	-1	-1	-1	-1	4		0	0						Untertest1.avi	0	880	547	72	111				0	Content		-72	-111	3634147	2487670388
3651	09:14:29.570	00:00:03.651	219	-1024	-768	-1	-1	-1	-1	4	-1024	-768	-1	-1	-1	-1	4		0	0						Untertest1.avi	0	880	547	72	111				0	Content		-72	-111	3651410	2487687651
3668	09:14:29.587	00:00:03.668	220	-1024	-768	-1	-1	-1	-1	4	-1024	-768	-1	-1	-1	-1	4		0	0						Untertest1.avi	0	880	547	72	111				0	Content		-72	-111	3668077	2487704318
3684	09:14:29.603	00:00:03.684	221	-1024	-768	-1	-1	-1	-1	4	-1024	-768	-1	-1	-1	-1	4		0	0						Untertest1.avi	0	880	547	72	111				0	Content		-72	-111	3684317	2487720558
3701	09:14:29.620	00:00:03.700	222	-1024	-768	-1	-1	-1	-1	4	-1024	-768	-1	-1	-1	-1	4		0	0						Untertest1.avi	0	880	547	72	111				0	Content		-72	-111	3700984	2487737225
3718	09:14:29.637	00:00:03.717	223	-1024	-768	-1	-1	-1	-1	4	-1024	-768	-1	-1	-1	-1	4		0	0						Untertest1.avi	0	880	547	72	111				0	Content		-72	-111	3717651	2487753892
3733	09:14:29.652	00:00:03.733	224	-1024	-768	-1	-1	-1	-1	4	-1024	-768	-1	-1	-1	-1	4		0	0						Untertest1.avi	0	880	547	72	111				0	Content		-72	-111	3733416	2487769657
3750	09:14:29.669	00:00:03.750	225	-1024	-768	-1	-1	-1	-1	4	-1024	-768	-1	-1	-1	-1	4		0	0						Untertest1.avi	0	880	547	72	111				0	Content		-72	-111	3750038	2487786279
3767	09:14:29.686	00:00:03.766	226	-1024	-768	-1	-1	-1	-1	4	-1024	-768	-1	-1	-1	-1	4		0	0						Untertest1.avi	0	880	547	72	111				0	Content		-72	-111	3766783	2487803024
3783	09:14:29.702	00:00:03.783	227	-1024	-768	-1	-1	-1	-1	4	-1024	-768	-1	-1	-1	-1	4		0	0						Untertest1.avi	0	880	547	72	111				0	Content		-72	-111	3783408	2487819649
3800	09:14:29.719	00:00:03.800	228	-1024	-768	-1	-1	-1	-1	4	-1024	-768	-1	-1	-1	-1	4		0	0						Untertest1.avi	0	880	547	72	111				0	Content		-72	-111	3800075	2487836316
3817	09:14:29.736	00:00:03.816	229	-1024	-768	-1	-1	-1	-1	4	-1024	-768	-1	-1	-1	-1	4		0	0						Untertest1.avi	0	880	547	72	111				0	Content		-72	-111	3816739	2487852980
3833	09:14:29.752	00:00:03.833	230	-1024	-768	-1	-1	-1	-1	4	-1024	-768	-1	-1	-1	-1	4		0	0						Untertest1.avi	0	880	547	72	111				0	Content		-72	-111	3833406	2487869647
3850	09:14:29.769	00:00:03.850	231	-1024	-768	-1	-1	-1	-1	4	-1024	-768	-1	-1	-1	-1	4		0	0						Untertest1.avi	0	880	547	72	111				0	Content		-72	-111	3850238	2487886479
3867	09:14:29.786	00:00:03.866	232	-1024	-768	-1	-1	-1	-1	4	-1024	-768	-1	-1	-1	-1	4		0	0						Untertest1.avi	0	880	547	72	111				0	Content		-72	-111	3866905	2487903146
3884	09:14:29.803	00:00:03.883	233	-1024	-768	-1	-1	-1	-1	4	-1024	-768	-1	-1	-1	-1	4		0	0						Untertest1.avi	0	880	547	72	111				0	Content		-72	-111	3883572	2487919813
3901	09:14:29.820	00:00:03.900	234	-1024	-768	-1	-1	-1	-1	4	-1024	-768	-1	-1	-1	-1	4		0	0						Untertest1.avi	0	880	547	72	111				0	Content		-72	-111	3900555	2487936796
3917	09:14:29.836	00:00:03.917	235	-1024	-768	-1	-1	-1	-1	4	-1024	-768	-1	-1	-1	-1	4		0	0						Untertest1.avi	0	880	547	72	111				0	Content		-72	-111	3917222	2487953463
3934	09:14:29.853	00:00:03.933	236	-1024	-768	-1	-1	-1	-1	4	-1024	-768	-1	-1	-1	-1	4		0	0						Untertest1.avi	0	880	547	72	111				0	Content		-72	-111	3933889	2487970130
3951	09:14:29.870	00:00:03.950	237	-1024	-768	-1	-1	-1	-1	4	-1024	-768	-1	-1	-1	-1	4		0	0						Untertest1.avi	0	880	547	72	111				0	Content		-72	-111	3950974	2487987215
3968	09:14:29.887	00:00:03.967	238	-1024	-768	-1	-1	-1	-1	4	-1024	-768	-1	-1	-1	-1	4		0	0						Untertest1.avi	0	880	547	72	111				0	Content		-72	-111	3967641	2488003882
3984	09:14:29.903	00:00:03.984	239	-1024	-768	-1	-1	-1	-1	4	-1024	-768	-1	-1	-1	-1	4		0	0						Untertest1.avi	0	880	547	72	111				0	Content		-72	-111	3984308	2488020549
4000	09:14:29.919	00:00:04.000	240	-1024	-768	-1	-1	-1	-1	4	-1024	-768	-1	-1	-1	-1	4		0	0						Untertest1.avi	0	880	547	72	111				0	Content		-72	-111	4000472	2488036713
4017	09:14:29.936	00:00:04.017	241	-1024	-768	-1	-1	-1	-1	4	-1024	-768	-1	-1	-1	-1	4		0	0						Untertest1.avi	0	880	547	72	111				0	Content		-72	-111	4017139	2488053380
4034	09:14:29.953	00:00:04.033	242	-1024	-768	-1	-1	-1	-1	4	-1024	-768	-1	-1	-1	-1	4		0	0						Untertest1.avi	0	880	547	72	111				0	Content		-72	-111	4033639	2488069880
4050	09:14:29.969	00:00:04.050	243	-1024	-768	-1	-1	-1	-1	4	-1024	-768	-1	-1	-1	-1	4		0	0						Untertest1.avi	0	880	547	72	111				0	Content		-72	-111	4050306	2488086547
4067	09:14:29.986	00:00:04.066	244	-1024	-768	-1	-1	-1	-1	4	-1024	-768	-1	-1	-1	-1	4		0	0						Untertest1.avi	0	880	547	72	111				0	Content		-72	-111	4066973	2488103214
4083	09:14:30.002	00:00:04.083	245	-1024	-768	-1	-1	-1	-1	4	-1024	-768	-1	-1	-1	-1	4		0	0						Untertest1.avi	0	880	547	72	111				0	Content		-72	-111	4083259	2488119500
4100	09:14:30.019	00:00:04.099	246	-1024	-768	-1	-1	-1	-1	4	-1024	-768	-1	-1	-1	-1	4		0	0						Untertest1.avi	0	880	547	72	111				0	Content		-72	-111	4099883	2488136124
4117	09:14:30.036	00:00:04.116	247	-1024	-768	-1	-1	-1	-1	4	-1024	-768	-1	-1	-1	-1	4		0	0						Untertest1.avi	0	880	547	72	111				0	Content		-72	-111	4116561	2488152802
4133	09:14:30.052	00:00:04.133	248	-1024	-768	-1	-1	-1	-1	4	-1024	-768	-1	-1	-1	-1	4		0	0						Untertest1.avi	0	880	547	72	111				0	Content		-72	-111	4133224	2488169465
4150	09:14:30.069	00:00:04.149	249	-1024	-768	-1	-1	-1	-1	4	-1024	-768	-1	-1	-1	-1	4		0	0						Untertest1.avi	0	880	547	72	111				0	Content		-72	-111	4149892	2488186133
4167	09:14:30.086	00:00:04.166	250	-1024	-768	-1	-1	-1	-1	4	-1024	-768	-1	-1	-1	-1	4		0	0						Untertest1.avi	0	880	547	72	111				0	Content		-72	-111	4166720	2488202961
4183	09:14:30.102	00:00:04.183	251	-1024	-768	-1	-1	-1	-1	4	-1024	-768	-1	-1	-1	-1	4		0	0						Untertest1.avi	0	880	547	72	111				0	Content		-72	-111	4183387	2488219628
4200	09:14:30.119	00:00:04.200	252	-1024	-768	-1	-1	-1	-1	4	-1024	-768	-1	-1	-1	-1	4		0	0						Untertest1.avi	0	880	547	72	111				0	Content		-72	-111	4200054	2488236295
4217	09:14:30.136	00:00:04.217	253	-1024	-768	-1	-1	-1	-1	4	-1024	-768	-1	-1	-1	-1	4		0	0						Untertest1.avi	0	880	547	72	111				0	Content		-72	-111	4217041	2488253282
4234	09:14:30.153	00:00:04.233	254	-1024	-768	-1	-1	-1	-1	4	-1024	-768	-1	-1	-1	-1	4		0	0						Untertest1.avi	0	880	547	72	111				0	Content		-72	-111	4233708	2488269949
4250	09:14:30.169	00:00:04.250	255	-1024	-768	-1	-1	-1	-1	4	-1024	-768	-1	-1	-1	-1	4		0	0						Untertest1.avi	0	880	547	72	111				0	Content		-72	-111	4250375	2488286616
4268	09:14:30.187	00:00:04.267	256	-1024	-768	-1	-1	-1	-1	4	-1024	-768	-1	-1	-1	-1	4		0	0						Untertest1.avi	0	880	547	72	111				0	Content		-72	-111	4267628	2488303869
4284	09:14:30.203	00:00:04.284	257	-1024	-768	-1	-1	-1	-1	4	-1024	-768	-1	-1	-1	-1	4		0	0						Untertest1.avi	0	880	547	72	111				0	Content		-72	-111	4284295	2488320536
4301	09:14:30.220	00:00:04.300	258	-1024	-768	-1	-1	-1	-1	4	-1024	-768	-1	-1	-1	-1	4		0	0						Untertest1.avi	0	880	547	72	111				0	Content		-72	-111	4300528	2488336769
4317	09:14:30.236	00:00:04.317	259	-1024	-768	-1	-1	-1	-1	4	-1024	-768	-1	-1	-1	-1	4		0	0						Untertest1.avi	0	880	547	72	111				0	Content		-72	-111	4317196	2488353437
4334	09:14:30.253	00:00:04.333	260	-1024	-768	-1	-1	-1	-1	4	-1024	-768	-1	-1	-1	-1	4		0	0						Untertest1.avi	0	880	547	72	111				0	Content		-72	-111	4333863	2488370104
4350	09:14:30.269	00:00:04.349	261	-1024	-768	-1	-1	-1	-1	4	-1024	-768	-1	-1	-1	-1	4		0	0						Untertest1.avi	0	880	547	72	111				0	Content		-72	-111	4349741	2488385982
4366	09:14:30.285	00:00:04.366	262	-1024	-768	-1	-1	-1	-1	4	-1024	-768	-1	-1	-1	-1	4		0	0						Untertest1.avi	0	880	547	72	111				0	Content		-72	-111	4366362	2488402603
4383	09:14:30.302	00:00:04.382	263	-1024	-768	-1	-1	-1	-1	4	-1024	-768	-1	-1	-1	-1	4		0	0						Untertest1.avi	0	880	547	72	111				0	Content		-72	-111	4382987	2488419228
4400	09:14:30.319	00:00:04.399	264	-1024	-768	-1	-1	-1	-1	4	-1024	-768	-1	-1	-1	-1	4		0	0						Untertest1.avi	0	880	547	72	111				0	Content		-72	-111	4399675	2488435916
4416	09:14:30.335	00:00:04.416	265	-1024	-768	-1	-1	-1	-1	4	-1024	-768	-1	-1	-1	-1	4		0	0						Untertest1.avi	0	880	547	72	111				0	Content		-72	-111	4416342	2488452583
4433	09:14:30.352	00:00:04.432	266	-1024	-768	-1	-1	-1	-1	4	-1024	-768	-1	-1	-1	-1	4		0	0						Untertest1.avi	0	880	547	72	111				0	Content		-72	-111	4432981	2488469222
4450	09:14:30.369	00:00:04.450	267	-1024	-768	-1	-1	-1	-1	4	-1024	-768	-1	-1	-1	-1	4		0	0						Untertest1.avi	0	880	547	72	111				0	Content		-72	-111	4450353	2488486594
4467	09:14:30.386	00:00:04.467	268	-1024	-768	-1	-1	-1	-1	4	-1024	-768	-1	-1	-1	-1	4		0	0						Untertest1.avi	0	880	547	72	111				0	Content		-72	-111	4467163	2488503404
4484	09:14:30.403	00:00:04.483	269	-1024	-768	-1	-1	-1	-1	4	-1024	-768	-1	-1	-1	-1	4		0	0						Untertest1.avi	0	880	547	72	111				0	Content		-72	-111	4483830	2488520071
4501	09:14:30.420	00:00:04.500	270	139,2952	781,0215	0,6558519	0,7352058	427,2299	3,236193	0	-118,3186	744,2911	0,5005065	0,7649495	432,1818	3,378906	0	0	10	763						Untertest1.avi	0	880	547	72	111	-45	652	400	0	Content		-62	652	4500595	2488536836
4517	09:14:30.436	00:00:04.517	271	148,2145	776,5011	0,6555444	0,7350609	420,5234	3,219175	0	-116,6927	750,2007	0,5020989	0,7641604	429,9284	3,333855	0	0	16	763						Untertest1.avi	0	880	547	72	111	-45	652	400	0	Content		-56	652	4517091	2488553332
4534	09:14:30.453	00:00:04.533	272	-1024	-768	-1	-1	-1	-1	4	-1024	-768	-1	-1	-1	-1	4	0	0	0						Untertest1.avi	0	880	547	72	111	-45	652	400	0	Content		-72	-111	4533712	2488569953
4550	09:14:30.469	00:00:04.550	273	139,0404	774,8047	0,6641555	0,7346815	432,045	3,277897	0	-117,0121	743,9778	0,5063171	0,7629941	429,789	3,340606	0	0	11	759						Untertest1.avi	0	880	547	72	111	-45	652	400	0	Content		-61	648	4550459	2488586700
4567	09:14:30.486	00:00:04.567	274	-1024	-768	-1	-1	-1	-1	4	-1024	-768	-1	-1	-1	-1	4	0	0	0						Untertest1.avi	0	880	547	72	111	-45	652	400	0	Content		-72	-111	4567082	2488603323
4584	09:14:30.503	00:00:04.583	275	146,1534	778,1085	0,6647707	0,7344618	422,946	3,227124	0	-88,59729	747,1816	0,510617	0,7617484	429,683	3,300055	0	0	29	763						Untertest1.avi	0	880	547	72	111	-45	652	400	0	Content		-43	652	4583579	2488619820
4600	09:14:30.519	00:00:04.600	276	-1024	-768	-1	-1	-1	-1	4	-1024	-768	-1	-1	-1	-1	4	0	0	0						Untertest1.avi	0	880	547	72	111	-45	652	400	0	Content		-72	-111	4600342	2488636583
4617	09:14:30.536	00:00:04.616	277	153,7034	783,4059	0,6720622	0,73429	430,7596	3,248188	0	-99,59892	750,1555	0,5148932	0,7605643	429,5775	3,315769	0	0	27	767						Untertest1.avi	0	880	547	72	111	-45	652	400	0	Content		-45	656	4616950	2488653191
4634	09:14:30.553	00:00:04.633	278	-1024	-768	-1	-1	-1	-1	4	-1024	-768	-1	-1	-1	-1	4	0	0	0						Untertest1.avi	0	880	547	72	111	-45	652	400	0	Content		-72	-111	4633572	2488669813
4650	09:14:30.569	00:00:04.650	279	140,0289	782,8678	0,6790923	0,7345127	437,1247	3,275593	0	-114,8428	758,308	0,5201709	0,7596532	430,9446	3,350054	0	0	13	771						Untertest1.avi	0	880	547	72	111	-45	652	400	0	Content		-59	660	4650319	2488686560
4667	09:14:30.586	00:00:04.666	280	-1024	-768	-1	-1	-1	-1	4	-1024	-768	-1	-1	-1	-1	4	0	0	0						Untertest1.avi	0	880	547	72	111	-45	652	400	0	Content		-72	-111	4666942	2488703183
4684	09:14:30.603	00:00:04.683	281	150,02	779,8743	0,6798817	0,7352923	426,0904	3,192503	0	-82,84268	748,8647	0,5257459	0,758986	431,3355	3,319595	0	0	34	764						Untertest1.avi	0	880	547	72	111	-45	652	400	0	Content		-38	653	4683563	2488719804
4700	09:14:30.619	00:00:04.700	282	-1024	-768	-1	-1	-1	-1	4	-1024	-768	-1	-1	-1	-1	4	0	0	0						Untertest1.avi	0	880	547	72	111	-45	652	400	0	Content		-72	-111	4700185	2488736426
4717	09:14:30.636	00:00:04.716	283	158,0415	781,0739	0,6896966	0,7362149	436,4227	3,244182	0	-63,18262	763,7997	0,5302002	0,7583977	426,1315	3,27546	0	0	47	772						Untertest1.avi	0	880	547	72	111	-45	652	400	0	Content		-25	661	4716933	2488753174
4734	09:14:30.653	00:00:04.733	284	-1024	-768	-1	-1	-1	-1	4	-1024	-768	-1	-1	-1	-1	4	0	0	0						Untertest1.avi	0	880	547	72	111	-45	652	400	0	Content		-72	-111	4733556	2488769797
4750	09:14:30.669	00:00:04.750	285	-1024	-768	-1	-1	-1	-1	4	-1024	-768	-1	-1	-1	-1	4	0	0	0						Untertest1.avi	0	880	547	72	111	-45	652	400	0	Content		-72	-111	4750216	2488786457
4767	09:14:30.686	00:00:04.766	286	-1024	-768	-1	-1	-1	-1	4	-1024	-768	-1	-1	-1	-1	4	0	0	0						Untertest1.avi	0	880	547	72	111	-45	652	400	0	Content		-72	-111	4766883	2488803124
4784	09:14:30.703	00:00:04.783	287	167,5371	781,1823	0,6999831	0,7388501	431,3448	3,162483	0	-53,09038	753,721	0,5454844	0,7576328	433,3832	3,259198	0	0	57	767						Untertest1.avi	0	880	547	72	111	-45	652	400	0	Content		-15	656	4783623	2488819864
4800	09:14:30.719	00:00:04.800	288	158,4784	772,7458	0,7031122	0,7394998	431,8688	3,200915	0	-44,09212	752,5786	0,5476285	0,7574967	430,3555	3,22623	0	0	57	763						Untertest1.avi	0	880	547	72	111	-45	652	400	0	Content		-15	652	4800248	2488836489
4817	09:14:30.736	00:00:04.816	289	161,933	771,1576	0,7062467	0,7401645	432,5136	3,165723	0	-41,06676	752,4279	0,5500916	0,757551	428,0529	3,223167	0	0	60	762						Untertest1.avi	0	880	547	72	111	-45	652	400	0	Content		-12	651	4816998	2488853239
4833	09:14:30.752	00:00:04.833	290	174,3204	778,9325	0,7090136	0,7407944	432,5136	3,179457	0	-42,15516	767,7428	0,5529845	0,7574654	428,0529	3,1904	0	0	66	773						Untertest1.avi	0	880	547	72	111	-45	652	400	0	Content		-6	662	4833498	2488869739
4850	09:14:30.769	00:00:04.850	291	164,586	783,3025	0,7115199	0,7413617	432,5136	3,154037	0	-51,3995	759,191	0,5557632	0,7574288	428,0529	3,19117	0	0	57	771						Untertest1.avi	0	880	547	72	111	-45	652	400	0	Content		-15	660	4850247	2488886488
4867	09:14:30.786	00:00:04.866	292	-1024	-768	-1	-1	-1	-1	4	-38,1503	760,2512	0,5578853	0,7574525	425,853	3,210535	0	0	-38	760						Untertest1.avi	0	880	547	72	111	-45	652	400	0	Content		-110	649	4866878	2488903119
4884	09:14:30.803	00:00:04.883	293	62,69497	765,3892	0,7181144	0,7420337	432,5136	3,125339	0	-152,1056	751,9167	0,5619038	0,7568612	425,853	3,193367	0	0	-45	759						Untertest1.avi	0	880	547	72	111	-45	652	400	0	Content		-117	648	4883619	2488919860
4900	09:14:30.819	00:00:04.900	294	-92,12545	724,0727	0,7229218	0,7418844	432,5136	3,152897	0	-289,2159	701,4623	0,5670596	0,7562843	425,853	3,21346	0	1	-191	713						Untertest1.avi	0	880	547	72	111	-517	545	116	0	Content		-263	602	4900243	2488936484
4917	09:14:30.836	00:00:04.916	295	-269,0177	689,0853	0,7282088	0,741793	434,1901	3,20648	0	-449,2015	661,7292	0,5720558	0,7556015	425,9462	3,153336	0	1	-359	675						Untertest1.avi	0	880	547	72	111	-517	545	116	0	Content		-431	564	4916743	2488952984
4933	09:14:30.852	00:00:04.933	296	-431,1954	654,0978	0,7305775	0,7420408	429,0268	3,242713	0	-633,623	621,8578	0,5769749	0,7553698	425,9557	3,175422	0	1	-532	638						Untertest1.avi	0	880	547	72	111	-517	545	116	0	Content		-604	527	4933487	2488969728
4950	09:14:30.869	00:00:04.950	297	-1024	-768	-1	-1	-1	-1	4	-777,4429	605,4321	0,5783648	0,7552736	416,4024	3,075309	0	1	-777	605						Untertest1.avi	0	880	547	72	111	-517	545	116	0	Content		-849	494	4950113	2488986354
4967	09:14:30.886	00:00:04.966	298	-1024	-768	-1	-1	-1	-1	4	-818,8016	614,0128	0,5665191	0,7555467	374,6894	2,824099	0	1	-819	614						Untertest1.avi	0	880	547	72	111	-517	545	116	0	Content		-891	503	4966736	2489002977
4983	09:14:30.902	00:00:04.983	299	-1024	-768	-1	-1	-1	-1	4	-1024	-768	-1	-1	-1	-1	4	1	0	0						Untertest1.avi	0	880	547	72	111	-517	545	116	0	Content		-72	-111	4983482	2489019723
5000	09:14:30.919	00:00:05.000	300	-2,640762	842,8856	0,7255835	0,7588249	429,0268	2,59149	0	-1024	-768	-1	-1	-1	-1	4	1	-3	843						Untertest1.avi	0	880	547	72	111	-517	545	116	0	Content		-75	732	5000105	2489036346
5017	09:14:30.936	00:00:05.016	301	-1024	-768	-1	-1	-1	-1	4	-1024	-768	-1	-1	-1	-1	4	2	0	0						Untertest1.avi	0	880	547	72	111	-1095	473	233	0	Content		-72	-111	5016728	2489052969
5033	09:14:30.952	00:00:05.033	302	-1024	-768	-1	-1	-1	-1	4	-1024	-768	-1	-1	-1	-1	4	2	0	0						Untertest1.avi	0	880	547	72	111	-1095	473	233	0	Content		-72	-111	5033352	2489069593
5050	09:14:30.969	00:00:05.050	303	-1024	-768	-1	-1	-1	-1	4	-1024	-768	-1	-1	-1	-1	4	2	0	0						Untertest1.avi	0	880	547	72	111	-1095	473	233	0	Content		-72	-111	5050101	2489086342
5067	09:14:30.986	00:00:05.066	304	-1024	-768	-1	-1	-1	-1	4	-1024	-768	-1	-1	-1	-1	4	2	0	0						Untertest1.avi	0	880	547	72	111	-1095	473	233	0	Content		-72	-111	5066728	2489102969
5083	09:14:31.002	00:00:05.083	305	-1024	-768	-1	-1	-1	-1	4	-1919,481	405,2313	0,6298831	0,7567078	481,1696	3,453005	0	2	-1919	405						Untertest1.avi	0	880	547	72	111	-1095	473	233	0	Content		-1991	294	5083345	2489119586
5100	09:14:31.019	00:00:05.100	306	-1024	-768	-1	-1	-1	-1	4	-1878,49	408,1744	0,6327847	0,7566921	480,9022	3,465786	0	2	-1878	408						Untertest1.avi	0	880	547	72	111	-1095	473	233	0	Content		-1950	297	5100093	2489136334
5117	09:14:31.036	00:00:05.116	307	-1024	-768	-1	-1	-1	-1	4	-1944,774	425,8004	0,6354719	0,7568855	480,9022	3,42612	0	2	-1945	426						Untertest1.avi	0	880	547	72	111	-1095	473	233	0	Content		-2017	315	5116716	2489152957
5134	09:14:31.053	00:00:05.133	308	-1024	-768	-1	-1	-1	-1	4	-1975,655	386,6084	0,637899	0,7568418	480,9022	3,431792	0	2	-1976	387						Untertest1.avi	0	880	547	72	111	-1095	473	233	0	Content		-2048	276	5133532	2489169773
5150	09:14:31.069	00:00:05.149	309	-1024	-768	-1	-1	-1	-1	4	-1934,694	408,2424	0,6401643	0,7565672	480,9022	3,471194	0	2	-1935	408						Untertest1.avi	0	880	547	72	111	-1095	473	233	0	Content		-2007	297	5149710	2489185951
5167	09:14:31.086	00:00:05.166	310	-1024	-768	-1	-1	-1	-1	4	-966,4396	589,9272	0,6714097	0,7568822	338,6636	2,463155	0	2	-966	590						Untertest1.avi	0	880	547	72	111	-1095	473	233	0	Content		-1038	479	5166956	2489203197
5184	09:14:31.103	00:00:05.183	311	-1024	-768	-1	-1	-1	-1	4	-1024	-768	-1	-1	-1	-1	4	2	0	0						Untertest1.avi	0	880	547	72	111	-1095	473	233	0	Content		-72	-111	5183580	2489219821
5200	09:14:31.119	00:00:05.200	312	-1024	-768	-1	-1	-1	-1	4	-1001,455	594,3963	0,6740502	0,7562174	342,1639	2,462317	0	2	-1001	594						Untertest1.avi	0	880	547	72	111	-1095	473	233	0	Content		-1073	483	5200271	2489236512
5216	09:14:31.135	00:00:05.216	313	-1024	-768	-1	-1	-1	-1	4	-1024	-768	-1	-1	-1	-1	4	2	0	0						Untertest1.avi	0	880	547	72	111	-1095	473	233	0	Content		-72	-111	5216335	2489252576
5234	09:14:31.153	00:00:05.233	314	-1036,622	563,4913	0,817322	0,7505596	382,1188	2,72482	0	-1008,457	604,9604	0,6762471	0,7556283	346,7244	2,506303	0	2	-1023	584						Untertest1.avi	0	880	547	72	111	-1095	473	233	0	Content		-1095	473	5233574	2489269815
5250	09:14:31.169	00:00:05.249	315	-1024	-768	-1	-1	-1	-1	4	-1024	-768	-1	-1	-1	-1	4		0	0						Untertest1.avi	0	880	547	72	111				0	Content		-72	-111	5249629	2489285870
5267	09:14:31.186	00:00:05.266	316	-1024	-768	-1	-1	-1	-1	4	-1024	-768	-1	-1	-1	-1	4		0	0						Untertest1.avi	0	880	547	72	111				0	Content		-72	-111	5266620	2489302861
5283	09:14:31.202	00:00:05.283	317	-1024	-768	-1	-1	-1	-1	4	-1024	-768	-1	-1	-1	-1	4		0	0						Untertest1.avi	0	880	547	72	111				0	Content		-72	-111	5283242	2489319483
5300	09:14:31.219	00:00:05.299	318	-1024	-768	-1	-1	-1	-1	4	-1024	-768	-1	-1	-1	-1	4		0	0						Untertest1.avi	0	880	547	72	111				0	Content		-72	-111	5299866	2489336107
5317	09:14:31.236	00:00:05.316	319	-1024	-768	-1	-1	-1	-1	4	-1024	-768	-1	-1	-1	-1	4		0	0						Untertest1.avi	0	880	547	72	111				0	Content		-72	-111	5316533	2489352774
5333	09:14:31.252	00:00:05.333	320	-1024	-768	-1	-1	-1	-1	4	-1024	-768	-1	-1	-1	-1	4		0	0						Untertest1.avi	0	880	547	72	111				0	Content		-72	-111	5333185	2489369426
5350	09:14:31.269	00:00:05.349	321	-1024	-768	-1	-1	-1	-1	4	-1024	-768	-1	-1	-1	-1	4		0	0						Untertest1.avi	0	880	547	72	111				0	Content		-72	-111	5349852	2489386093
5367	09:14:31.286	00:00:05.366	322	-1024	-768	-1	-1	-1	-1	4	-1024	-768	-1	-1	-1	-1	4		0	0						Untertest1.avi	0	880	547	72	111				0	Content		-72	-111	5366519	2489402760
5383	09:14:31.302	00:00:05.383	323	-1024	-768	-1	-1	-1	-1	4	-1024	-768	-1	-1	-1	-1	4		0	0						Untertest1.avi	0	880	547	72	111				0	Content		-72	-111	5383194	2489419435
5400	09:14:31.319	00:00:05.399	324	-1024	-768	-1	-1	-1	-1	4	-1024	-768	-1	-1	-1	-1	4		0	0						Untertest1.avi	0	880	547	72	111				0	Content		-72	-111	5399861	2489436102
5416	09:14:31.335	00:00:05.416	325	-1024	-768	-1	-1	-1	-1	4	-1024	-768	-1	-1	-1	-1	4		0	0						Untertest1.avi	0	880	547	72	111				0	Content		-72	-111	5416358	2489452599
5433	09:14:31.352	00:00:05.433	326	-1024	-768	-1	-1	-1	-1	4	-1024	-768	-1	-1	-1	-1	4		0	0						Untertest1.avi	0	880	547	72	111				0	Content		-72	-111	5433105	2489469346
5450	09:14:31.369	00:00:05.449	327	-1024	-768	-1	-1	-1	-1	4	-1024	-768	-1	-1	-1	-1	4		0	0						Untertest1.avi	0	880	547	72	111				0	Content		-72	-111	5449790	2489486031
5466	09:14:31.385	00:00:05.466	328	-1024	-768	-1	-1	-1	-1	4	-1024	-768	-1	-1	-1	-1	4		0	0						Untertest1.avi	0	880	547	72	111				0	Content		-72	-111	5466457	2489502698
5483	09:14:31.402	00:00:05.482	329	-1024	-768	-1	-1	-1	-1	4	-1024	-768	-1	-1	-1	-1	4		0	0						Untertest1.avi	0	880	547	72	111				0	Content		-72	-111	5482965	2489519206
5500	09:14:31.419	00:00:05.499	330	-1024	-768	-1	-1	-1	-1	4	-1024	-768	-1	-1	-1	-1	4		0	0						Untertest1.avi	0	880	547	72	111				0	Content		-72	-111	5499632	2489535873
5516	09:14:31.435	00:00:05.516	331	-1024	-768	-1	-1	-1	-1	4	-1024	-768	-1	-1	-1	-1	4		0	0						Untertest1.avi	0	880	547	72	111				0	Content		-72	-111	5516221	2489552462
5533	09:14:31.452	00:00:05.532	332	-1024	-768	-1	-1	-1	-1	4	-1024	-768	-1	-1	-1	-1	4		0	0						Untertest1.avi	0	880	547	72	111				0	Content		-72	-111	5532971	2489569212
5550	09:14:31.469	00:00:05.549	333	-1024	-768	-1	-1	-1	-1	4	-1024	-768	-1	-1	-1	-1	4		0	0						Untertest1.avi	0	880	547	72	111				0	Content		-72	-111	5549638	2489585879
5566	09:14:31.485	00:00:05.566	334	-1024	-768	-1	-1	-1	-1	4	-1024	-768	-1	-1	-1	-1	4		0	0						Untertest1.avi	0	880	547	72	111				0	Content		-72	-111	5566342	2489602583
5583	09:14:31.502	00:00:05.582	335	-1024	-768	-1	-1	-1	-1	4	-1024	-768	-1	-1	-1	-1	4		0	0						Untertest1.avi	0	880	547	72	111				0	Content		-72	-111	5582965	2489619206
5600	09:14:31.519	00:00:05.599	336	-1024	-768	-1	-1	-1	-1	4	-1024	-768	-1	-1	-1	-1	4		0	0						Untertest1.avi	0	880	547	72	111				0	Content		-72	-111	5599633	2489635874
5616	09:14:31.535	00:00:05.616	337	-1024	-768	-1	-1	-1	-1	4	-1024	-768	-1	-1	-1	-1	4		0	0						Untertest1.avi	0	880	547	72	111				0	Content		-72	-111	5616352	2489652593
5633	09:14:31.552	00:00:05.632	338	-1024	-768	-1	-1	-1	-1	4	-1024	-768	-1	-1	-1	-1	4		0	0						Untertest1.avi	0	880	547	72	111				0	Content		-72	-111	5632969	2489669210
5650	09:14:31.569	00:00:05.649	339	-1024	-768	-1	-1	-1	-1	4	-1024	-768	-1	-1	-1	-1	4		0	0						Untertest1.avi	0	880	547	72	111				0	Content		-72	-111	5649636	2489685877
5666	09:14:31.585	00:00:05.666	340	-2095,566	287,6453	0,8474597	0,7555167	426,7976	3,212301	0	-2029,173	410,2713	0,6706311	0,7566575	626,2756	2,807379	0	3	-2062	349						Untertest1.avi	0	880	547	72	111	-2134	238	17	0	Content		-2134	238	5666334	2489702575
5683	09:14:31.602	00:00:05.682	341	-1024	-768	-1	-1	-1	-1	4	-1024	-768	-1	-1	-1	-1	4		0	0						Untertest1.avi	0	880	547	72	111				0	Content		-72	-111	5682958	2489719199
5700	09:14:31.619	00:00:05.699	342	-1024	-768	-1	-1	-1	-1	4	-1024	-768	-1	-1	-1	-1	4		0	0						Untertest1.avi	0	880	547	72	111				0	Content		-72	-111	5699580	2489735821
5716	09:14:31.635	00:00:05.716	343	-1024	-768	-1	-1	-1	-1	4	-1024	-768	-1	-1	-1	-1	4		0	0						Untertest1.avi	0	880	547	72	111				0	Content		-72	-111	5716267	2489752508
5733	09:14:31.652	00:00:05.732	344	-1024	-768	-1	-1	-1	-1	4	-1024	-768	-1	-1	-1	-1	4		0	0						Untertest1.avi	0	880	547	72	111				0	Content		-72	-111	5732934	2489769175
5750	09:14:31.669	00:00:05.749	345	-1024	-768	-1	-1	-1	-1	4	-1024	-768	-1	-1	-1	-1	4		0	0						Untertest1.avi	0	880	547	72	111				0	Content		-72	-111	5749577	2489785818
5766	09:14:31.685	00:00:05.766	346	-1024	-768	-1	-1	-1	-1	4	-1024	-768	-1	-1	-1	-1	4		0	0						Untertest1.avi	0	880	547	72	111				0	Content		-72	-111	5766204	2489802445
5783	09:14:31.702	00:00:05.782	347	-1024	-768	-1	-1	-1	-1	4	-1024	-768	-1	-1	-1	-1	4		0	0						Untertest1.avi	0	880	547	72	111				0	Content		-72	-111	5782872	2489819113
5800	09:14:31.719	00:00:05.799	348	-1024	-768	-1	-1	-1	-1	4	-1024	-768	-1	-1	-1	-1	4		0	0						Untertest1.avi	0	880	547	72	111				0	Content		-72	-111	5799533	2489835774
5816	09:14:31.735	00:00:05.816	349	-1024	-768	-1	-1	-1	-1	4	-1024	-768	-1	-1	-1	-1	4		0	0						Untertest1.avi	0	880	547	72	111				0	Content		-72	-111	5816200	2489852441
5833	09:14:31.752	00:00:05.832	350	-1024	-768	-1	-1	-1	-1	4	-1024	-768	-1	-1	-1	-1	4		0	0						Untertest1.avi	0	880	547	72	111				0	Content		-72	-111	5832759	2489869000
5849	09:14:31.768	00:00:05.849	351	-1024	-768	-1	-1	-1	-1	4	-1024	-768	-1	-1	-1	-1	4		0	0						Untertest1.avi	0	880	547	72	111				0	Content		-72	-111	5849426	2489885667
5866	09:14:31.785	00:00:05.866	352	-1024	-768	-1	-1	-1	-1	4	-1024	-768	-1	-1	-1	-1	4		0	0						Untertest1.avi	0	880	547	72	111				0	Content		-72	-111	5866182	2489902423
5883	09:14:31.802	00:00:05.882	353	-1024	-768	-1	-1	-1	-1	4	-1024	-768	-1	-1	-1	-1	4		0	0						Untertest1.avi	0	880	547	72	111				0	Content		-72	-111	5882849	2489919090
5900	09:14:31.819	00:00:05.899	354	-1024	-768	-1	-1	-1	-1	4	-1024	-768	-1	-1	-1	-1	4		0	0						Untertest1.avi	0	880	547	72	111				0	Content		-72	-111	5899518	2489935759
5916	09:14:31.835	00:00:05.916	355	-1024	-768	-1	-1	-1	-1	4	-1024	-768	-1	-1	-1	-1	4		0	0						Untertest1.avi	0	880	547	72	111				0	Content		-72	-111	5916185	2489952426
5933	09:14:31.852	00:00:05.932	356	-1024	-768	-1	-1	-1	-1	4	-1024	-768	-1	-1	-1	-1	4		0	0						Untertest1.avi	0	880	547	72	111				0	Content		-72	-111	5932934	2489969175
5950	09:14:31.869	00:00:05.949	357	-1024	-768	-1	-1	-1	-1	4	-1024	-768	-1	-1	-1	-1	4		0	0						Untertest1.avi	0	880	547	72	111				0	Content		-72	-111	5949601	2489985842
5966	09:14:31.885	00:00:05.966	358	-1024	-768	-1	-1	-1	-1	4	-1024	-768	-1	-1	-1	-1	4		0	0						Untertest1.avi	0	880	547	72	111				0	Content		-72	-111	5966207	2490002448
5983	09:14:31.902	00:00:05.982	359	-1024	-768	-1	-1	-1	-1	4	-1024	-768	-1	-1	-1	-1	4		0	0						Untertest1.avi	0	880	547	72	111				0	Content		-72	-111	5982874	2490019115
6000	09:14:31.919	00:00:05.999	360	-1024	-768	-1	-1	-1	-1	4	-1024	-768	-1	-1	-1	-1	4		0	0						Untertest1.avi	0	880	547	72	111				0	Content		-72	-111	5999589	2490035830
6016	09:14:31.935	00:00:06.016	361	-1024	-768	-1	-1	-1	-1	4	-1024	-768	-1	-1	-1	-1	4		0	0						Untertest1.avi	0	880	547	72	111				0	Content		-72	-111	6016256	2490052497
6033	09:14:31.952	00:00:06.032	362	-1024	-768	-1	-1	-1	-1	4	-1024	-768	-1	-1	-1	-1	4		0	0						Untertest1.avi	0	880	547	72	111				0	Content		-72	-111	6032927	2490069168
6050	09:14:31.969	00:00:06.049	363	-1024	-768	-1	-1	-1	-1	4	-1024	-768	-1	-1	-1	-1	4		0	0						Untertest1.avi	0	880	547	72	111				0	Content		-72	-111	6049614	2490085855
6066	09:14:31.985	00:00:06.066	364	-1024	-768	-1	-1	-1	-1	4	-1024	-768	-1	-1	-1	-1	4		0	0						Untertest1.avi	0	880	547	72	111				0	Content		-72	-111	6066281	2490102522
6083	09:14:32.002	00:00:06.082	365	-1024	-768	-1	-1	-1	-1	4	-1024	-768	-1	-1	-1	-1	4		0	0						Untertest1.avi	0	880	547	72	111				0	Content		-72	-111	6082851	2490119092
6100	09:14:32.019	00:00:06.099	366	-1024	-768	-1	-1	-1	-1	4	-1024	-768	-1	-1	-1	-1	4		0	0						Untertest1.avi	0	880	547	72	111				0	Content		-72	-111	6099518	2490135759
6116	09:14:32.035	00:00:06.116	367	-1024	-768	-1	-1	-1	-1	4	-1024	-768	-1	-1	-1	-1	4		0	0						Untertest1.avi	0	880	547	72	111				0	Content		-72	-111	6116218	2490152459
6133	09:14:32.052	00:00:06.132	368	-1024	-768	-1	-1	-1	-1	4	-1024	-768	-1	-1	-1	-1	4		0	0						Untertest1.avi	0	880	547	72	111				0	Content		-72	-111	6132885	2490169126
6149	09:14:32.068	00:00:06.149	369	-1024	-768	-1	-1	-1	-1	4	-1024	-768	-1	-1	-1	-1	4		0	0						Untertest1.avi	0	880	547	72	111				0	Content		-72	-111	6149401	2490185642
6166	09:14:32.085	00:00:06.166	370	-1024	-768	-1	-1	-1	-1	4	-1024	-768	-1	-1	-1	-1	4		0	0						Untertest1.avi	0	880	547	72	111				0	Content		-72	-111	6166068	2490202309
6183	09:14:32.102	00:00:06.182	371	-1024	-768	-1	-1	-1	-1	4	-1024	-768	-1	-1	-1	-1	4		0	0						Untertest1.avi	0	880	547	72	111				0	Content		-72	-111	6182802	2490219043
6199	09:14:32.118	00:00:06.199	372	-1024	-768	-1	-1	-1	-1	4	-1024	-768	-1	-1	-1	-1	4		0	0						Untertest1.avi	0	880	547	72	111				0	Content		-72	-111	6199469	2490235710
6216	09:14:32.135	00:00:06.216	373	-1024	-768	-1	-1	-1	-1	4	-1024	-768	-1	-1	-1	-1	4		0	0						Untertest1.avi	0	880	547	72	111				0	Content		-72	-111	6216160	2490252401
6233	09:14:32.152	00:00:06.232	374	-1024	-768	-1	-1	-1	-1	4	-1024	-768	-1	-1	-1	-1	4		0	0						Untertest1.avi	0	880	547	72	111				0	Content		-72	-111	6232782	2490269023
6249	09:14:32.168	00:00:06.249	375	-1024	-768	-1	-1	-1	-1	4	-1024	-768	-1	-1	-1	-1	4		0	0						Untertest1.avi	0	880	547	72	111				0	Content		-72	-111	6249449	2490285690
6266	09:14:32.185	00:00:06.265	376	-1024	-768	-1	-1	-1	-1	4	-1024	-768	-1	-1	-1	-1	4		0	0						Untertest1.avi	0	880	547	72	111				0	Content		-72	-111	6265990	2490302231
6283	09:14:32.202	00:00:06.282	377	-1024	-768	-1	-1	-1	-1	4	-1024	-768	-1	-1	-1	-1	4		0	0						Untertest1.avi	0	880	547	72	111				0	Content		-72	-111	6282657	2490318898
6299	09:14:32.218	00:00:06.299	378	-1838,613	304,3363	0,7791346	0,7691857	517,2546	3,734981	3	-1838,613	304,3363	0,7791346	0,7691857	517,2546	3,734981	3		0	0						Untertest1.avi	0	880	547	72	111				0	Content		-72	-111	6299152	2490335393
6316	09:14:32.235	00:00:06.315	379	-1024	-768	-1	-1	-1	-1	4	-1024	-768	-1	-1	-1	-1	4		0	0						Untertest1.avi	0	880	547	72	111				0	Content		-72	-111	6315903	2490352144
6332	09:14:32.251	00:00:06.332	380	-10853,25	-1478,004	0,6984012	0,7686055	517,2546	4,765987	3	-10853,25	-1478,004	0,6984012	0,7686055	517,2546	4,765987	1	4	-10853	-1478						Untertest1.avi	0	880	547	72	111	-10925	-1589	84	0	Content		-10925	-1589	6332401	2490368642
6349	09:14:32.268	00:00:06.349	381	-1024	-768	-1	-1	-1	-1	4	-1024	-768	-1	-1	-1	-1	4	4	0	0						Untertest1.avi	0	880	547	72	111	-10925	-1589	84	0	Content		-72	-111	6349184	2490385425
6366	09:14:32.285	00:00:06.365	382	-1024	-768	-1	-1	-1	-1	4	-1024	-768	-1	-1	-1	-1	4	4	0	0						Untertest1.avi	0	880	547	72	111	-10925	-1589	84	0	Content		-72	-111	6365851	2490402092
6383	09:14:32.302	00:00:06.382	383	-12437,02	-1849,306	0,6982694	0,7688541	517,2546	4,655956	3	-12437,02	-1849,306	0,6982694	0,7688541	517,2546	4,655956	1	4	-12437	-1849						Untertest1.avi	0	880	547	72	111	-10925	-1589	84	0	Content		-12509	-1960	6382602	2490418843
6399	09:14:32.318	00:00:06.399	384	-9610,406	-1252,644	0,6982736	0,7688844	517,2546	4,502704	3	-9610,406	-1252,644	0,6982736	0,7688844	517,2546	4,502704	1	4	-9610	-1253						Untertest1.avi	0	880	547	72	111	-10925	-1589	84	0	Content		-9682	-1364	6399223	2490435464
6416	09:14:32.335	00:00:06.415	385	-1024	-768	-1	-1	-1	-1	4	-1024	-768	-1	-1	-1	-1	4		0	0						Untertest1.avi	0	880	547	72	111				0	Content		-72	-111	6415971	2490452212
6433	09:14:32.352	00:00:06.432	386	-1024	-768	-1	-1	-1	-1	4	-1024	-768	-1	-1	-1	-1	4		0	0						Untertest1.avi	0	880	547	72	111				0	Content		-72	-111	6432595	2490468836
6449	09:14:32.368	00:00:06.449	387	-1024	-768	-1	-1	-1	-1	4	-1024	-768	-1	-1	-1	-1	4		0	0						Untertest1.avi	0	880	547	72	111				0	Content		-72	-111	6449093	2490485334
6466	09:14:32.385	00:00:06.465	388	-1024	-768	-1	-1	-1	-1	4	-1024	-768	-1	-1	-1	-1	4		0	0						Untertest1.avi	0	880	547	72	111				0	Content		-72	-111	6465775	2490502016
6482	09:14:32.401	00:00:06.482	389	-1024	-768	-1	-1	-1	-1	4	-1024	-768	-1	-1	-1	-1	4		0	0						Untertest1.avi	0	880	547	72	111				0	Content		-72	-111	6482442	2490518683
6499	09:14:32.418	00:00:06.499	390	-1024	-768	-1	-1	-1	-1	4	-1024	-768	-1	-1	-1	-1	4		0	0						Untertest1.avi	0	880	547	72	111				0	Content		-72	-111	6499140	2490535381
6516	09:14:32.435	00:00:06.515	391	-1024	-768	-1	-1	-1	-1	4	-1024	-768	-1	-1	-1	-1	4		0	0						Untertest1.avi	0	880	547	72	111				0	Content		-72	-111	6515808	2490552049
6533	09:14:32.452	00:00:06.532	392	-1024	-768	-1	-1	-1	-1	4	-1024	-768	-1	-1	-1	-1	4		0	0						Untertest1.avi	0	880	547	72	111				0	Content		-72	-111	6532598	2490568839
6549	09:14:32.468	00:00:06.549	393	-1024	-768	-1	-1	-1	-1	4	-1024	-768	-1	-1	-1	-1	4		0	0						Untertest1.avi	0	880	547	72	111				0	Content		-72	-111	6549080	2490585321
6566	09:14:32.485	00:00:06.565	394	-1024	-768	-1	-1	-1	-1	4	-1024	-768	-1	-1	-1	-1	4		0	0						Untertest1.avi	0	880	547	72	111				0	Content		-72	-111	6565830	2490602071
6582	09:14:32.501	00:00:06.582	395	-1024	-768	-1	-1	-1	-1	4	-1024	-768	-1	-1	-1	-1	4		0	0						Untertest1.avi	0	880	547	72	111				0	Content		-72	-111	6582453	2490618694
6599	09:14:32.518	00:00:06.599	396	-1024	-768	-1	-1	-1	-1	4	-1024	-768	-1	-1	-1	-1	4		0	0						Untertest1.avi	0	880	547	72	111				0	Content		-72	-111	6599078	2490635319
6616	09:14:32.535	00:00:06.615	397	-1024	-768	-1	-1	-1	-1	4	-1024	-768	-1	-1	-1	-1	4		0	0						Untertest1.avi	0	880	547	72	111				0	Content		-72	-111	6615823	2490652064
6632	09:14:32.551	00:00:06.632	398	-1024	-768	-1	-1	-1	-1	4	-1024	-768	-1	-1	-1	-1	4		0	0						Untertest1.avi	0	880	547	72	111				0	Content		-72	-111	6632448	2490668689
6649	09:14:32.568	00:00:06.649	399	-1024	-768	-1	-1	-1	-1	4	-1024	-768	-1	-1	-1	-1	4		0	0						Untertest1.avi	0	880	547	72	111				0	Content		-72	-111	6649078	2490685319
6666	09:14:32.585	00:00:06.665	400	-1024	-768	-1	-1	-1	-1	4	-1024	-768	-1	-1	-1	-1	4		0	0						Untertest1.avi	0	880	547	72	111				0	Content		-72	-111	6665636	2490701877
6682	09:14:32.601	00:00:06.682	401	-1024	-768	-1	-1	-1	-1	4	-1024	-768	-1	-1	-1	-1	4		0	0						Untertest1.avi	0	880	547	72	111				0	Content		-72	-111	6682303	2490718544
6699	09:14:32.618	00:00:06.698	402	-1024	-768	-1	-1	-1	-1	4	-1024	-768	-1	-1	-1	-1	4		0	0						Untertest1.avi	0	880	547	72	111				0	Content		-72	-111	6698817	2490735058
6716	09:14:32.635	00:00:06.715	403	-1024	-768	-1	-1	-1	-1	4	-1024	-768	-1	-1	-1	-1	4		0	0						Untertest1.avi	0	880	547	72	111				0	Content		-72	-111	6715885	2490752126
6732	09:14:32.651	00:00:06.732	404	-1024	-768	-1	-1	-1	-1	4	-1024	-768	-1	-1	-1	-1	4		0	0						Untertest1.avi	0	880	547	72	111				0	Content		-72	-111	6732065	2490768306
6749	09:14:32.668	00:00:06.749	405	-1024	-768	-1	-1	-1	-1	4	-1024	-768	-1	-1	-1	-1	4		0	0						Untertest1.avi	0	880	547	72	111				0	Content		-72	-111	6749258	2490785499
6765	09:14:32.684	00:00:06.765	406	-1024	-768	-1	-1	-1	-1	4	-1024	-768	-1	-1	-1	-1	4		0	0						Untertest1.avi	0	880	547	72	111				0	Content		-72	-111	6765436	2490801677
6783	09:14:32.702	00:00:06.782	407	-1024	-768	-1	-1	-1	-1	4	-1024	-768	-1	-1	-1	-1	4		0	0						Untertest1.avi	0	880	547	72	111				0	Content		-72	-111	6782503	2490818744
6799	09:14:32.718	00:00:06.799	408	-1024	-768	-1	-1	-1	-1	4	-1024	-768	-1	-1	-1	-1	4		0	0						Untertest1.avi	0	880	547	72	111				0	Content		-72	-111	6799307	2490835548
6816	09:14:32.735	00:00:06.815	409	-1024	-768	-1	-1	-1	-1	4	-1024	-768	-1	-1	-1	-1	4		0	0						Untertest1.avi	0	880	547	72	111				0	Content		-72	-111	6815932	2490852173
6832	09:14:32.751	00:00:06.832	410	-1024	-768	-1	-1	-1	-1	4	-1024	-768	-1	-1	-1	-1	4		0	0						Untertest1.avi	0	880	547	72	111				0	Content		-72	-111	6832054	2490868295
6849	09:14:32.768	00:00:06.848	411	-1024	-768	-1	-1	-1	-1	4	-1024	-768	-1	-1	-1	-1	4		0	0						Untertest1.avi	0	880	547	72	111				0	Content		-72	-111	6848679	2490884920
6866	09:14:32.785	00:00:06.865	412	-1024	-768	-1	-1	-1	-1	4	-1024	-768	-1	-1	-1	-1	4		0	0						Untertest1.avi	0	880	547	72	111				0	Content		-72	-111	6865587	2490901828
6882	09:14:32.801	00:00:06.882	413	-1024	-768	-1	-1	-1	-1	4	-1024	-768	-1	-1	-1	-1	4		0	0						Untertest1.avi	0	880	547	72	111				0	Content		-72	-111	6882255	2490918496
6899	09:14:32.818	00:00:06.899	414	-1024	-768	-1	-1	-1	-1	4	-1024	-768	-1	-1	-1	-1	4		0	0						Untertest1.avi	0	880	547	72	111				0	Content		-72	-111	6899118	2490935359
6915	09:14:32.834	00:00:06.915	415	-1024	-768	-1	-1	-1	-1	4	-1024	-768	-1	-1	-1	-1	4		0	0						Untertest1.avi	0	880	547	72	111				0	Content		-72	-111	6915422	2490951663
6932	09:14:32.851	00:00:06.932	416	-1024	-768	-1	-1	-1	-1	4	-1024	-768	-1	-1	-1	-1	4		0	0						Untertest1.avi	0	880	547	72	111				0	Content		-72	-111	6932489	2490968730
6949	09:14:32.868	00:00:06.948	417	-1024	-768	-1	-1	-1	-1	4	-1024	-768	-1	-1	-1	-1	4		0	0						Untertest1.avi	0	880	547	72	111				0	Content		-72	-111	6948667	2490984908
6965	09:14:32.884	00:00:06.965	418	-1024	-768	-1	-1	-1	-1	4	-1024	-768	-1	-1	-1	-1	4		0	0						Untertest1.avi	0	880	547	72	111				0	Content		-72	-111	6965354	2491001595
6982	09:14:32.901	00:00:06.982	419	-1024	-768	-1	-1	-1	-1	4	-1024	-768	-1	-1	-1	-1	4		0	0						Untertest1.avi	0	880	547	72	111				0	Content		-72	-111	6982021	2491018262
6999	09:14:32.918	00:00:06.998	420	-1024	-768	-1	-1	-1	-1	4	-1024	-768	-1	-1	-1	-1	4		0	0						Untertest1.avi	0	880	547	72	111				0	Content		-72	-111	6998678	2491034919
7015	09:14:32.934	00:00:07.015	421	-1024	-768	-1	-1	-1	-1	4	-1024	-768	-1	-1	-1	-1	4		0	0						Untertest1.avi	0	880	547	72	111				0	Content		-72	-111	7015413	2491051654
7032	09:14:32.951	00:00:07.032	422	-1024	-768	-1	-1	-1	-1	4	-1024	-768	-1	-1	-1	-1	4		0	0						Untertest1.avi	0	880	547	72	111				0	Content		-72	-111	7032080	2491068321
7049	09:14:32.968	00:00:07.048	423	-1024	-768	-1	-1	-1	-1	4	-1024	-768	-1	-1	-1	-1	4		0	0						Untertest1.avi	0	880	547	72	111				0	Content		-72	-111	7048781	2491085022
7066	09:14:32.985	00:00:07.065	424	-1024	-768	-1	-1	-1	-1	4	-1024	-768	-1	-1	-1	-1	4		0	0						Untertest1.avi	0	880	547	72	111				0	Content		-72	-111	7065725	2491101966
7082	09:14:33.001	00:00:07.081	425	-1024	-768	-1	-1	-1	-1	4	-1024	-768	-1	-1	-1	-1	4		0	0						Untertest1.avi	0	880	547	72	111				0	Content		-72	-111	7081902	2491118143
7099	09:14:33.018	00:00:07.098	426	-1024	-768	-1	-1	-1	-1	4	-1024	-768	-1	-1	-1	-1	4		0	0						Untertest1.avi	0	880	547	72	111				0	Content		-72	-111	7098581	2491134822
7115	09:14:33.034	00:00:07.115	427	-1024	-768	-1	-1	-1	-1	4	-1024	-768	-1	-1	-1	-1	4		0	0						Untertest1.avi	0	880	547	72	111				0	Content		-72	-111	7115248	2491151489
7132	09:14:33.051	00:00:07.132	428	-1024	-768	-1	-1	-1	-1	4	-1024	-768	-1	-1	-1	-1	4		0	0						Untertest1.avi	0	880	547	72	111				0	Content		-72	-111	7132106	2491168347
7149	09:14:33.068	00:00:07.148	429	-1024	-768	-1	-1	-1	-1	4	-1024	-768	-1	-1	-1	-1	4		0	0						Untertest1.avi	0	880	547	72	111				0	Content		-72	-111	7148773	2491185014
7165	09:14:33.084	00:00:07.165	430	-1024	-768	-1	-1	-1	-1	4	-1024	-768	-1	-1	-1	-1	4		0	0						Untertest1.avi	0	880	547	72	111				0	Content		-72	-111	7165389	2491201630
7182	09:14:33.101	00:00:07.182	431	-1024	-768	-1	-1	-1	-1	4	-1024	-768	-1	-1	-1	-1	4		0	0						Untertest1.avi	0	880	547	72	111				0	Content		-72	-111	7182056	2491218297
7199	09:14:33.118	00:00:07.198	432	-1024	-768	-1	-1	-1	-1	4	-1024	-768	-1	-1	-1	-1	4		0	0						Untertest1.avi	0	880	547	72	111				0	Content		-72	-111	7198773	2491235014
7215	09:14:33.134	00:00:07.215	433	-1024	-768	-1	-1	-1	-1	4	-1024	-768	-1	-1	-1	-1	4		0	0						Untertest1.avi	0	880	547	72	111				0	Content		-72	-111	7215489	2491251730
7232	09:14:33.151	00:00:07.232	434	-1024	-768	-1	-1	-1	-1	4	-1024	-768	-1	-1	-1	-1	4		0	0						Untertest1.avi	0	880	547	72	111				0	Content		-72	-111	7232157	2491268398
7249	09:14:33.168	00:00:07.248	435	-1024	-768	-1	-1	-1	-1	4	-2218,69	370,7908	0,7217255	0,778198	374,9621	3,117785	0	5	-2219	371						Untertest1.avi	0	880	547	72	111	-1658	270	150	0	Content		-2291	260	7248633	2491284874
7265	09:14:33.184	00:00:07.265	436	-1024	-768	-1	-1	-1	-1	4	-1024	-768	-1	-1	-1	-1	4	5	0	0						Untertest1.avi	0	880	547	72	111	-1658	270	150	0	Content		-72	-111	7265380	2491301621
7282	09:14:33.201	00:00:07.281	437	-1024	-768	-1	-1	-1	-1	4	-1024	-768	-1	-1	-1	-1	4	5	0	0						Untertest1.avi	0	880	547	72	111	-1658	270	150	0	Content		-72	-111	7281863	2491318104
7299	09:14:33.218	00:00:07.298	438	-1024	-768	-1	-1	-1	-1	4	-1024	-768	-1	-1	-1	-1	4	5	0	0						Untertest1.avi	0	880	547	72	111	-1658	270	150	0	Content		-72	-111	7298932	2491335173
7316	09:14:33.235	00:00:07.315	439	-1024	-768	-1	-1	-1	-1	4	-1024	-768	-1	-1	-1	-1	4	5	0	0						Untertest1.avi	0	880	547	72	111	-1658	270	150	0	Content		-72	-111	7315515	2491351756
7332	09:14:33.251	00:00:07.332	440	-1024	-768	-1	-1	-1	-1	4	-1024	-768	-1	-1	-1	-1	4	5	0	0						Untertest1.avi	0	880	547	72	111	-1658	270	150	0	Content		-72	-111	7332182	2491368423
7349	09:14:33.268	00:00:07.348	441	-1494,147	400,3457	0,8544289	0,7791253	476,8657	3,736201	0	-1678,58	361,2375	0,7008781	0,7815729	476,8657	3,839124	0	5	-1586	381						Untertest1.avi	0	880	547	72	111	-1658	270	150	0	Content		-1658	270	7348801	2491385042
7365	09:14:33.284	00:00:07.365	442	-1024	-768	-1	-1	-1	-1	4	-1024	-768	-1	-1	-1	-1	4	5	0	0						Untertest1.avi	0	880	547	72	111	-1658	270	150	0	Content		-72	-111	7365103	2491401344
7382	09:14:33.301	00:00:07.381	443	-697,4994	596,9504	0,8628348	0,7814513	338,5411	2,737707	0	-765,1206	573,3906	0,6424798	0,7839804	349,5121	2,893956	0	5	-731	585						Untertest1.avi	0	880	547	72	111	-1658	270	150	0	Content		-803	474	7381974	2491418215
7399	09:14:33.318	00:00:07.398	444	-695,5145	599,8461	0,8619657	0,7827942	338,469	2,723127	0	-1457,687	399,3234	0,6958857	0,7855532	474,8484	3,834203	0	6	-1077	500						Untertest1.avi	0	880	547	72	111	-816	469	117	0	Content		-1149	389	7398598	2491434839
7415	09:14:33.334	00:00:07.415	445	-728,2203	593,8523	0,8603847	0,7841533	344,8263	2,723605	0	-764,8674	575,9233	0,6397544	0,7870743	349,2842	2,896236	0	6	-747	585						Untertest1.avi	0	880	547	72	111	-816	469	117	0	Content		-819	474	7415348	2491451589
7432	09:14:33.351	00:00:07.431	446	-734,5453	595,94	0,8593675	0,7853168	344,1531	2,763699	0	-1024	-768	-1	-1	-1	-1	4	6	-735	596						Untertest1.avi	0	880	547	72	111	-816	469	117	0	Content		-807	485	7431970	2491468211
7449	09:14:33.368	00:00:07.448	447	-693,6157	604,5865	0,8591161	0,7864297	337,1858	2,678583	0	-747,9262	574,4069	0,6374017	0,7895937	349,458	2,913388	0	6	-721	589						Untertest1.avi	0	880	547	72	111	-816	469	117	0	Content		-793	478	7448582	2491484823
7465	09:14:33.384	00:00:07.465	448	-693,9142	597,4565	0,8579178	0,7872174	339,9274	2,688591	0	-768,577	564,0786	0,6359364	0,7903734	349,0182	2,878692	0	6	-731	581						Untertest1.avi	0	880	547	72	111	-816	469	117	0	Content		-803	470	7465214	2491501455
7482	09:14:33.401	00:00:07.481	449	-723,4283	590,4962	0,8567935	0,7878336	341,8696	2,709325	0	-760,4585	568,0308	0,6344378	0,7909657	348,3249	2,834894	0	6	-742	579						Untertest1.avi	0	880	547	72	111	-816	469	117	0	Content		-814	468	7481951	2491518192
7499	09:14:33.418	00:00:07.498	450	-724,1682	584,9152	0,8560714	0,7881272	341,0288	2,744245	0	-783,3917	572,7452	0,6348015	0,7912889	350,9583	2,898278	0	6	-754	579						Untertest1.avi	0	880	547	72	111	-816	469	117	0	Content		-826	468	7498581	2491534822
7515	09:14:33.434	00:00:07.515	451	-728,2172	588,0977	0,8549119	0,7882926	344,69	2,755474	0	-779,6956	565,6766	0,6342794	0,7916396	351,7169	2,916631	0	7	-754	577						Untertest1.avi	0	880	547	72	111	-1066	406	200	0	Content		-826	466	7515196	2491551437
7532	09:14:33.451	00:00:07.531	452	-730,5226	594,7405	0,8543159	0,7885317	343,5019	2,711203	0	-760,8566	566,1415	0,6323196	0,7920344	349,4242	2,967	0	7	-746	580						Untertest1.avi	0	880	547	72	111	-1066	406	200	0	Content		-818	469	7531829	2491568070
7549	09:14:33.468	00:00:07.548	453	-707,161	600,4559	0,8541148	0,7888286	339,9663	2,735652	0	-1425,331	394,4424	0,6855575	0,792366	475,0874	3,903525	0	7	-1066	497						Untertest1.avi	0	880	547	72	111	-1066	406	200	0	Content		-1138	386	7548827	2491585068
7565	09:14:33.484	00:00:07.565	454	-736,8361	593,4874	0,8531463	0,7890823	342,7216	2,740648	0	-1431,677	404,277	0,6848452	0,7929279	475,0913	3,927182	0	7	-1084	499						Untertest1.avi	0	880	547	72	111	-1066	406	200	0	Content		-1156	388	7565078	2491601319
7582	09:14:33.501	00:00:07.582	455	-701,2062	590,2271	0,852779	0,7895566	340,4929	2,811065	0	-1437,118	400,3452	0,6840248	0,7935006	475,391	3,911558	0	7	-1069	495						Untertest1.avi	0	880	547	72	111	-1066	406	200	0	Content		-1141	384	7582146	2491618387
7599	09:14:33.518	00:00:07.598	456	-720,4389	592,3094	0,851737	0,7900175	343,4778	2,782014	0	-1451,639	401,6562	0,6831093	0,7941716	475,2203	3,849548	0	7	-1086	497						Untertest1.avi	0	880	547	72	111	-1066	406	200	0	Content		-1158	386	7598568	2491634809
7615	09:14:33.534	00:00:07.615	457	-725,6089	589,9315	0,8512783	0,7906598	341,3733	2,741684	0	-1024	-768	-1	-1	-1	-1	4	7	-726	590						Untertest1.avi	0	880	547	72	111	-1066	406	200	0	Content		-798	479	7615323	2491651564
7632	09:14:33.551	00:00:07.631	458	-720,9125	591,4427	0,8504088	0,7913609	341,5165	2,755626	0	-1464,323	398,7999	0,6810648	0,7959932	475,2673	3,887591	0	7	-1093	495						Untertest1.avi	0	880	547	72	111	-1066	406	200	0	Content		-1165	384	7631944	2491668185
7649	09:14:33.568	00:00:07.648	459	-709,8683	590,3919	0,8491957	0,7920589	343,1448	2,785362	0	-1424,081	403,0203	0,6798396	0,7969636	475,3707	3,877235	0	7	-1067	497						Untertest1.avi	0	880	547	72	111	-1066	406	200	0	Content		-1139	386	7648567	2491684808
7665	09:14:33.584	00:00:07.665	460	-789,5351	574,2542	0,8444768	0,7929079	373,0654	2,996467	0	-895,8301	543,296	0,6940737	0,7987761	382,5717	3,159865	0	7	-843	559						Untertest1.avi	0	880	547	72	111	-1066	406	200	0	Content		-915	448	7665190	2491701431
7682	09:14:33.601	00:00:07.681	461	-836,4666	555,2515	0,8378233	0,7937554	417,9404	3,362602	0	-1150,656	478,3652	0,6753371	0,7990338	476,3474	3,91663	0	7	-994	517						Untertest1.avi	0	880	547	72	111	-1066	406	200	0	Content		-1066	406	7681806	2491718047
7699	09:14:33.618	00:00:07.698	462	-739,0134	577,272	0,8347552	0,7948052	424,4474	3,401697	0	-982,2118	499,3284	0,6726702	0,7998485	475,8457	3,896567	0	7	-861	538						Untertest1.avi	0	880	547	72	111	-1066	406	200	0	Content		-933	427	7698556	2491734797
7715	09:14:33.634	00:00:07.715	463	-671,2567	571,608	0,8318876	0,795328	429,4798	3,470318	0	-976,5992	489,5574	0,6694155	0,8004591	475,6337	3,973134	0	8	-824	531						Untertest1.avi	0	880	547	72	111	-830	420	150	0	Content		-896	420	7715177	2491751418
7732	09:14:33.651	00:00:07.731	464	-621,2014	576,7332	0,8302568	0,7958541	427,1165	3,416257	0	-966,7839	477,6124	0,6668388	0,8009614	475,7414	3,988816	0	8	-794	527						Untertest1.avi	0	880	547	72	111	-830	420	150	0	Content		-866	416	7731811	2491768052
7749	09:14:33.668	00:00:07.748	465	-604,8268	572,2571	0,8288487	0,7963938	428,1927	3,455237	0	-907,0857	486,1909	0,6655191	0,8016545	475,5994	3,921434	0	8	-756	529						Untertest1.avi	0	880	547	72	111	-830	420	150	0	Content		-828	418	7748503	2491784744
7765	09:14:33.684	00:00:07.765	466	-613,647	568,9452	0,8277578	0,7970561	427,059	3,423948	0	-909,4089	497,4687	0,6638851	0,8022713	475,5332	3,924767	0	8	-762	533						Untertest1.avi	0	880	547	72	111	-830	420	150	0	Content		-834	422	7765182	2491801423
7782	09:14:33.701	00:00:07.781	467	-604,0898	563,9631	0,8267175	0,7976837	426,175	3,454975	0	-904,7301	484,9729	0,6622986	0,8028545	475,4724	3,912458	0	8	-754	524						Untertest1.avi	0	880	547	72	111	-830	420	150	0	Content		-826	413	7781805	2491818046
7799	09:14:33.718	00:00:07.798	468	-605,6644	565,5022	0,8254988	0,7982217	425,9545	3,399221	0	-911,0162	496,9335	0,6607515	0,8033909	475,479	3,937805	0	8	-758	531						Untertest1.avi	0	880	547	72	111	-830	420	150	0	Content		-830	420	7798553	2491834794
7815	09:14:33.734	00:00:07.815	469	-611,9145	566,8357	0,824405	0,7986732	425,7567	3,398329	0	-909,8045	481,7341	0,6594185	0,8040407	475,4645	3,894926	0	8	-761	524						Untertest1.avi	0	880	547	72	111	-830	420	150	0	Content		-833	413	7815120	2491851361
7832	09:14:33.751	00:00:07.831	470	-1024	-768	-1	-1	-1	-1	4	-577,0566	565,4313	0,6360146	0,8043036	413,1108	3,35681	0	8	-577	565						Untertest1.avi	0	880	547	72	111	-830	420	150	0	Content		-649	454	7831717	2491867958
7848	09:14:33.767	00:00:07.848	471	-1024	-768	-1	-1	-1	-1	4	-592,3749	558,0474	0,6370683	0,8048545	419,125	3,466051	0	8	-592	558						Untertest1.avi	0	880	547	72	111	-830	420	150	0	Content		-664	447	7848476	2491884717
7865	09:14:33.784	00:00:07.864	472	-1024	-768	-1	-1	-1	-1	4	-1024	-768	-1	-1	-1	-1	4		0	0						Untertest1.avi	0	880	547	72	111				0	Content		-72	-111	7864962	2491901203
7882	09:14:33.801	00:00:07.881	473	-1024	-768	-1	-1	-1	-1	4	-1024	-768	-1	-1	-1	-1	4		0	0						Untertest1.avi	0	880	547	72	111				0	Content		-72	-111	7881709	2491917950
7898	09:14:33.817	00:00:07.898	474	-1024	-768	-1	-1	-1	-1	4	-1024	-768	-1	-1	-1	-1	4		0	0						Untertest1.avi	0	880	547	72	111				0	Content		-72	-111	7898331	2491934572
7915	09:14:33.834	00:00:07.914	475	-1024	-768	-1	-1	-1	-1	4	-1024	-768	-1	-1	-1	-1	4		0	0						Untertest1.avi	0	880	547	72	111				0	Content		-72	-111	7914998	2491951239
7932	09:14:33.851	00:00:07.931	476	-1024	-768	-1	-1	-1	-1	4	-1024	-768	-1	-1	-1	-1	4		0	0						Untertest1.avi	0	880	547	72	111				0	Content		-72	-111	7931578	2491967819
7948	09:14:33.867	00:00:07.948	477	-1024	-768	-1	-1	-1	-1	4	-1024	-768	-1	-1	-1	-1	4		0	0						Untertest1.avi	0	880	547	72	111				0	Content		-72	-111	7948451	2491984692
7965	09:14:33.884	00:00:07.965	478	-1024	-768	-1	-1	-1	-1	4	-1024	-768	-1	-1	-1	-1	4		0	0						Untertest1.avi	0	880	547	72	111				0	Content		-72	-111	7965118	2492001359
7982	09:14:33.901	00:00:07.981	479	-1024	-768	-1	-1	-1	-1	4	-1024	-768	-1	-1	-1	-1	4		0	0						Untertest1.avi	0	880	547	72	111				0	Content		-72	-111	7981947	2492018188
7998	09:14:33.917	00:00:07.998	480	-1024	-768	-1	-1	-1	-1	4	-1024	-768	-1	-1	-1	-1	4		0	0						Untertest1.avi	0	880	547	72	111				0	Content		-72	-111	7998070	2492034311
8015	09:14:33.934	00:00:08.015	481	-1024	-768	-1	-1	-1	-1	4	-1024	-768	-1	-1	-1	-1	4		0	0						Untertest1.avi	0	880	547	72	111				0	Content		-72	-111	8015456	2492051697
8032	09:14:33.951	00:00:08.031	482	-1024	-768	-1	-1	-1	-1	4	-1024	-768	-1	-1	-1	-1	4		0	0						Untertest1.avi	0	880	547	72	111				0	Content		-72	-111	8031566	2492067807
8048	09:14:33.967	00:00:08.048	483	-1024	-768	-1	-1	-1	-1	4	-1024	-768	-1	-1	-1	-1	4		0	0						Untertest1.avi	0	880	547	72	111				0	Content		-72	-111	8048254	2492084495
8065	09:14:33.984	00:00:08.064	484	-1024	-768	-1	-1	-1	-1	4	-1024	-768	-1	-1	-1	-1	4		0	0						Untertest1.avi	0	880	547	72	111				0	Content		-72	-111	8064921	2492101162
8082	09:14:34.001	00:00:08.081	485	-1024	-768	-1	-1	-1	-1	4	-1024	-768	-1	-1	-1	-1	4		0	0						Untertest1.avi	0	880	547	72	111				0	Content		-72	-111	8081562	2492117803
8098	09:14:34.017	00:00:08.098	486	-1024	-768	-1	-1	-1	-1	4	-1024	-768	-1	-1	-1	-1	4		0	0						Untertest1.avi	0	880	547	72	111				0	Content		-72	-111	8098311	2492134552
8115	09:14:34.034	00:00:08.114	487	-1024	-768	-1	-1	-1	-1	4	-1024	-768	-1	-1	-1	-1	4		0	0						Untertest1.avi	0	880	547	72	111				0	Content		-72	-111	8114978	2492151219
8132	09:14:34.051	00:00:08.131	488	-1024	-768	-1	-1	-1	-1	4	-1024	-768	-1	-1	-1	-1	4		0	0						Untertest1.avi	0	880	547	72	111				0	Content		-72	-111	8131682	2492167923
8148	09:14:34.067	00:00:08.148	489	-1024	-768	-1	-1	-1	-1	4	-1024	-768	-1	-1	-1	-1	4		0	0						Untertest1.avi	0	880	547	72	111				0	Content		-72	-111	8148306	2492184547
8165	09:14:34.084	00:00:08.164	490	-1024	-768	-1	-1	-1	-1	4	-1024	-768	-1	-1	-1	-1	4		0	0						Untertest1.avi	0	880	547	72	111				0	Content		-72	-111	8164973	2492201214
8182	09:14:34.101	00:00:08.181	491	-1024	-768	-1	-1	-1	-1	4	-1024	-768	-1	-1	-1	-1	4		0	0						Untertest1.avi	0	880	547	72	111				0	Content		-72	-111	8181679	2492217920
8198	09:14:34.117	00:00:08.198	492	-1024	-768	-1	-1	-1	-1	4	-1024	-768	-1	-1	-1	-1	4		0	0						Untertest1.avi	0	880	547	72	111				0	Content		-72	-111	8198306	2492234547
8215	09:14:34.134	00:00:08.214	493	-1024	-768	-1	-1	-1	-1	4	-1024	-768	-1	-1	-1	-1	4		0	0						Untertest1.avi	0	880	547	72	111				0	Content		-72	-111	8214973	2492251214
8232	09:14:34.151	00:00:08.231	494	-1024	-768	-1	-1	-1	-1	4	-1024	-768	-1	-1	-1	-1	4		0	0						Untertest1.avi	0	880	547	72	111				0	Content		-72	-111	8231949	2492268190
8249	09:14:34.168	00:00:08.248	495	-1024	-768	-1	-1	-1	-1	4	-1024	-768	-1	-1	-1	-1	4		0	0						Untertest1.avi	0	880	547	72	111				0	Content		-72	-111	8248616	2492284857
8266	09:14:34.185	00:00:08.265	496	-1024	-768	-1	-1	-1	-1	4	-1024	-768	-1	-1	-1	-1	4		0	0						Untertest1.avi	0	880	547	72	111				0	Content		-72	-111	8265548	2492301789
8280	09:14:34.199	00:00:08.280	497	-1024	-768	-1	-1	-1	-1	4	-1024	-768	-1	-1	-1	-1	4		0	0						Untertest1.avi	0	880	547	72	111				0	Content		-72	-111	8280427	2492316668
8297	09:14:34.216	00:00:08.297	498	-1024	-768	-1	-1	-1	-1	4	-1024	-768	-1	-1	-1	-1	4		0	0						Untertest1.avi	0	880	547	72	111				0	Content		-72	-111	8297299	2492333540
8314	09:14:34.233	00:00:08.313	499	-1024	-768	-1	-1	-1	-1	4	-1024	-768	-1	-1	-1	-1	4		0	0						Untertest1.avi	0	880	547	72	111				0	Content		-72	-111	8313966	2492350207
8331	09:14:34.250	00:00:08.330	500	-1024	-768	-1	-1	-1	-1	4	-1024	-768	-1	-1	-1	-1	4		0	0						Untertest1.avi	0	880	547	72	111				0	Content		-72	-111	8330909	2492367150
8348	09:14:34.267	00:00:08.347	501	-1024	-768	-1	-1	-1	-1	4	-1024	-768	-1	-1	-1	-1	4		0	0						Untertest1.avi	0	880	547	72	111				0	Content		-72	-111	8347576	2492383817
8364	09:14:34.283	00:00:08.364	502	-1024	-768	-1	-1	-1	-1	4	-1024	-768	-1	-1	-1	-1	4		0	0						Untertest1.avi	0	880	547	72	111				0	Content		-72	-111	8364243	2492400484
8381	09:14:34.300	00:00:08.381	503	-1024	-768	-1	-1	-1	-1	4	-1024	-768	-1	-1	-1	-1	4		0	0						Untertest1.avi	0	880	547	72	111				0	Content		-72	-111	8381302	2492417543
8398	09:14:34.317	00:00:08.397	504	-1024	-768	-1	-1	-1	-1	4	-1024	-768	-1	-1	-1	-1	4		0	0						Untertest1.avi	0	880	547	72	111				0	Content		-72	-111	8397969	2492434210
8415	09:14:34.334	00:00:08.414	505	-1024	-768	-1	-1	-1	-1	4	-1024	-768	-1	-1	-1	-1	4		0	0						Untertest1.avi	0	880	547	72	111				0	Content		-72	-111	8414636	2492450877
8431	09:14:34.350	00:00:08.430	506	-1024	-768	-1	-1	-1	-1	4	-1024	-768	-1	-1	-1	-1	4		0	0						Untertest1.avi	0	880	547	72	111				0	Content		-72	-111	8430773	2492467014
8447	09:14:34.366	00:00:08.447	507	-1024	-768	-1	-1	-1	-1	4	-1024	-768	-1	-1	-1	-1	4		0	0						Untertest1.avi	0	880	547	72	111				0	Content		-72	-111	8447440	2492483681
8464	09:14:34.383	00:00:08.463	508	-1024	-768	-1	-1	-1	-1	4	-1024	-768	-1	-1	-1	-1	4		0	0						Untertest1.avi	0	880	547	72	111				0	Content		-72	-111	8463532	2492499773
8480	09:14:34.399	00:00:08.480	509	-1024	-768	-1	-1	-1	-1	4	-1024	-768	-1	-1	-1	-1	4		0	0						Untertest1.avi	0	880	547	72	111				0	Content		-72	-111	8480156	2492516397
8497	09:14:34.416	00:00:08.496	510	-1024	-768	-1	-1	-1	-1	4	-1024	-768	-1	-1	-1	-1	4		0	0						Untertest1.avi	0	880	547	72	111				0	Content		-72	-111	8496906	2492533147
8514	09:14:34.433	00:00:08.513	511	-1024	-768	-1	-1	-1	-1	4	-1024	-768	-1	-1	-1	-1	4		0	0						Untertest1.avi	0	880	547	72	111				0	Content		-72	-111	8513530	2492549771
8530	09:14:34.449	00:00:08.530	512	-1024	-768	-1	-1	-1	-1	4	-1024	-768	-1	-1	-1	-1	4		0	0						Untertest1.avi	0	880	547	72	111				0	Content		-72	-111	8530197	2492566438
8547	09:14:34.466	00:00:08.546	513	-1024	-768	-1	-1	-1	-1	4	-1024	-768	-1	-1	-1	-1	4		0	0						Untertest1.avi	0	880	547	72	111				0	Content		-72	-111	8546864	2492583105
8564	09:14:34.483	00:00:08.563	514	-1024	-768	-1	-1	-1	-1	4	-1024	-768	-1	-1	-1	-1	4		0	0						Untertest1.avi	0	880	547	72	111				0	Content		-72	-111	8563501	2492599742
8580	09:14:34.499	00:00:08.580	515	-1024	-768	-1	-1	-1	-1	4	-1024	-768	-1	-1	-1	-1	4		0	0						Untertest1.avi	0	880	547	72	111				0	Content		-72	-111	8580168	2492616409
8597	09:14:34.516	00:00:08.596	516	-1024	-768	-1	-1	-1	-1	4	-1024	-768	-1	-1	-1	-1	4		0	0						Untertest1.avi	0	880	547	72	111				0	Content		-72	-111	8596835	2492633076
8614	09:14:34.533	00:00:08.613	517	-1024	-768	-1	-1	-1	-1	4	-1024	-768	-1	-1	-1	-1	4		0	0						Untertest1.avi	0	880	547	72	111				0	Content		-72	-111	8613741	2492649982
8630	09:14:34.549	00:00:08.630	518	-1024	-768	-1	-1	-1	-1	4	-1024	-768	-1	-1	-1	-1	4		0	0						Untertest1.avi	0	880	547	72	111				0	Content		-72	-111	8630408	2492666649
8647	09:14:34.566	00:00:08.647	519	-1024	-768	-1	-1	-1	-1	4	-1024	-768	-1	-1	-1	-1	4		0	0						Untertest1.avi	0	880	547	72	111				0	Content		-72	-111	8647362	2492683603
8664	09:14:34.583	00:00:08.664	520	-1024	-768	-1	-1	-1	-1	4	-1024	-768	-1	-1	-1	-1	4		0	0						Untertest1.avi	0	880	547	72	111				0	Content		-72	-111	8664029	2492700270
8681	09:14:34.600	00:00:08.680	521	-1024	-768	-1	-1	-1	-1	4	-1024	-768	-1	-1	-1	-1	4		0	0						Untertest1.avi	0	880	547	72	111				0	Content		-72	-111	8680696	2492716937
8698	09:14:34.617	00:00:08.697	522	-1024	-768	-1	-1	-1	-1	4	-1024	-768	-1	-1	-1	-1	4		0	0						Untertest1.avi	0	880	547	72	111				0	Content		-72	-111	8697762	2492734003
8714	09:14:34.633	00:00:08.714	523	-1024	-768	-1	-1	-1	-1	4	-1024	-768	-1	-1	-1	-1	4		0	0						Untertest1.avi	0	880	547	72	111				0	Content		-72	-111	8714429	2492750670
8731	09:14:34.650	00:00:08.731	524	-1024	-768	-1	-1	-1	-1	4	-1024	-768	-1	-1	-1	-1	4		0	0						Untertest1.avi	0	880	547	72	111				0	Content		-72	-111	8731096	2492767337
8747	09:14:34.666	00:00:08.747	525	-1024	-768	-1	-1	-1	-1	4	-1024	-768	-1	-1	-1	-1	4		0	0						Untertest1.avi	0	880	547	72	111				0	Content		-72	-111	8747401	2492783642
8764	09:14:34.683	00:00:08.764	526	-1024	-768	-1	-1	-1	-1	4	-1024	-768	-1	-1	-1	-1	4		0	0						Untertest1.avi	0	880	547	72	111				0	Content		-72	-111	8764068	2492800309
8781	09:14:34.700	00:00:08.780	527	-1024	-768	-1	-1	-1	-1	4	-1024	-768	-1	-1	-1	-1	4		0	0						Untertest1.avi	0	880	547	72	111				0	Content		-72	-111	8780735	2492816976
8797	09:14:34.716	00:00:08.796	528	-1024	-768	-1	-1	-1	-1	4	-1024	-768	-1	-1	-1	-1	4		0	0						Untertest1.avi	0	880	547	72	111				0	Content		-72	-111	8796633	2492832874
8813	09:14:34.732	00:00:08.813	529	-1024	-768	-1	-1	-1	-1	4	-1024	-768	-1	-1	-1	-1	4		0	0						Untertest1.avi	0	880	547	72	111				0	Content		-72	-111	8813253	2492849494
8830	09:14:34.749	00:00:08.830	530	-1024	-768	-1	-1	-1	-1	4	-1024	-768	-1	-1	-1	-1	4		0	0						Untertest1.avi	0	880	547	72	111				0	Content		-72	-111	8830002	2492866243
8847	09:14:34.766	00:00:08.846	531	-1024	-768	-1	-1	-1	-1	4	-1024	-768	-1	-1	-1	-1	4		0	0						Untertest1.avi	0	880	547	72	111				0	Content		-72	-111	8846627	2492882868
8863	09:14:34.782	00:00:08.863	532	-1024	-768	-1	-1	-1	-1	4	-1024	-768	-1	-1	-1	-1	4		0	0						Untertest1.avi	0	880	547	72	111				0	Content		-72	-111	8863294	2492899535
8880	09:14:34.799	00:00:08.879	533	-1024	-768	-1	-1	-1	-1	4	-1024	-768	-1	-1	-1	-1	4		0	0						Untertest1.avi	0	880	547	72	111				0	Content		-72	-111	8879945	2492916186
8897	09:14:34.816	00:00:08.896	534	-1024	-768	-1	-1	-1	-1	4	-1024	-768	-1	-1	-1	-1	4		0	0						Untertest1.avi	0	880	547	72	111				0	Content		-72	-111	8896612	2492932853
8913	09:14:34.832	00:00:08.913	535	-1024	-768	-1	-1	-1	-1	4	-1024	-768	-1	-1	-1	-1	4		0	0						Untertest1.avi	0	880	547	72	111				0	Content		-72	-111	8913279	2492949520
8930	09:14:34.849	00:00:08.930	536	-1024	-768	-1	-1	-1	-1	4	-1024	-768	-1	-1	-1	-1	4		0	0						Untertest1.avi	0	880	547	72	111				0	Content		-72	-111	8930102	2492966343
8947	09:14:34.866	00:00:08.946	537	-1024	-768	-1	-1	-1	-1	4	-1024	-768	-1	-1	-1	-1	4		0	0						Untertest1.avi	0	880	547	72	111				0	Content		-72	-111	8946769	2492983010
8963	09:14:34.882	00:00:08.963	538	-1024	-768	-1	-1	-1	-1	4	-1024	-768	-1	-1	-1	-1	4		0	0						Untertest1.avi	0	880	547	72	111				0	Content		-72	-111	8963436	2492999677
8980	09:14:34.899	00:00:08.980	539	-1024	-768	-1	-1	-1	-1	4	-1024	-768	-1	-1	-1	-1	4		0	0						Untertest1.avi	0	880	547	72	111				0	Content		-72	-111	8980414	2493016655
8997	09:14:34.916	00:00:08.997	540	-1024	-768	-1	-1	-1	-1	4	-1024	-768	-1	-1	-1	-1	4		0	0						Untertest1.avi	0	880	547	72	111				0	Content		-72	-111	8997081	2493033322
9014	09:14:34.933	00:00:09.013	541	-1024	-768	-1	-1	-1	-1	4	-1024	-768	-1	-1	-1	-1	4		0	0						Untertest1.avi	0	880	547	72	111				0	Content		-72	-111	9013748	2493049989
9031	09:14:34.950	00:00:09.031	542	-1024	-768	-1	-1	-1	-1	4	-1024	-768	-1	-1	-1	-1	4		0	0						Untertest1.avi	0	880	547	72	111				0	Content		-72	-111	9031114	2493067355
9048	09:14:34.967	00:00:09.048	543	-1024	-768	-1	-1	-1	-1	4	-1024	-768	-1	-1	-1	-1	4		0	0						Untertest1.avi	0	880	547	72	111				0	Content		-72	-111	9048363	2493084604
9064	09:14:34.983	00:00:09.064	544	-1024	-768	-1	-1	-1	-1	4	-1024	-768	-1	-1	-1	-1	4		0	0						Untertest1.avi	0	880	547	72	111				0	Content		-72	-111	9064050	2493100291
9081	09:14:35.000	00:00:09.080	545	-1024	-768	-1	-1	-1	-1	4	-1024	-768	-1	-1	-1	-1	4		0	0						Untertest1.avi	0	880	547	72	111				0	Content		-72	-111	9080717	2493116958
9097	09:14:35.016	00:00:09.096	546	-1024	-768	-1	-1	-1	-1	4	-1024	-768	-1	-1	-1	-1	4		0	0						Untertest1.avi	0	880	547	72	111				0	Content		-72	-111	9096913	2493133154
9114	09:14:35.033	00:00:09.113	547	-1024	-768	-1	-1	-1	-1	4	-1024	-768	-1	-1	-1	-1	4		0	0						Untertest1.avi	0	880	547	72	111				0	Content		-72	-111	9113580	2493149821
9130	09:14:35.049	00:00:09.130	548	-1024	-768	-1	-1	-1	-1	4	-1024	-768	-1	-1	-1	-1	4		0	0						Untertest1.avi	0	880	547	72	111				0	Content		-72	-111	9130109	2493166350
9147	09:14:35.066	00:00:09.146	549	-1024	-768	-1	-1	-1	-1	4	-1024	-768	-1	-1	-1	-1	4		0	0						Untertest1.avi	0	880	547	72	111				0	Content		-72	-111	9146776	2493183017
9163	09:14:35.082	00:00:09.163	550	-1024	-768	-1	-1	-1	-1	4	-1024	-768	-1	-1	-1	-1	4		0	0						Untertest1.avi	0	880	547	72	111				0	Content		-72	-111	9163443	2493199684
9180	09:14:35.099	00:00:09.179	551	-1024	-768	-1	-1	-1	-1	4	-1024	-768	-1	-1	-1	-1	4		0	0						Untertest1.avi	0	880	547	72	111				0	Content		-72	-111	9179898	2493216139
9197	09:14:35.116	00:00:09.196	552	-1024	-768	-1	-1	-1	-1	4	-1024	-768	-1	-1	-1	-1	4		0	0						Untertest1.avi	0	880	547	72	111				0	Content		-72	-111	9196565	2493232806
9213	09:14:35.132	00:00:09.213	553	-1024	-768	-1	-1	-1	-1	4	-1024	-768	-1	-1	-1	-1	4		0	0						Untertest1.avi	0	880	547	72	111				0	Content		-72	-111	9213160	2493249401
9230	09:14:35.149	00:00:09.229	554	-1024	-768	-1	-1	-1	-1	4	-1024	-768	-1	-1	-1	-1	4		0	0						Untertest1.avi	0	880	547	72	111				0	Content		-72	-111	9229827	2493266068
9246	09:14:35.165	00:00:09.246	555	-1024	-768	-1	-1	-1	-1	4	-1024	-768	-1	-1	-1	-1	4		0	0						Untertest1.avi	0	880	547	72	111				0	Content		-72	-111	9246494	2493282735
9263	09:14:35.182	00:00:09.263	556	-1024	-768	-1	-1	-1	-1	4	-1024	-768	-1	-1	-1	-1	4		0	0						Untertest1.avi	0	880	547	72	111				0	Content		-72	-111	9263368	2493299609
9280	09:14:35.199	00:00:09.280	557	-1024	-768	-1	-1	-1	-1	4	-1024	-768	-1	-1	-1	-1	4		0	0						Untertest1.avi	0	880	547	72	111				0	Content		-72	-111	9280035	2493316276
9297	09:14:35.216	00:00:09.296	558	-1024	-768	-1	-1	-1	-1	4	-1024	-768	-1	-1	-1	-1	4		0	0						Untertest1.avi	0	880	547	72	111				0	Content		-72	-111	9296973	2493333214
9314	09:14:35.233	00:00:09.313	559	-1024	-768	-1	-1	-1	-1	4	-1024	-768	-1	-1	-1	-1	4		0	0						Untertest1.avi	0	880	547	72	111				0	Content		-72	-111	9313640	2493349881
9330	09:14:35.249	00:00:09.330	560	-1024	-768	-1	-1	-1	-1	4	-1024	-768	-1	-1	-1	-1	4		0	0						Untertest1.avi	0	880	547	72	111				0	Content		-72	-111	9330307	2493366548
9348	09:14:35.267	00:00:09.347	561	-1024	-768	-1	-1	-1	-1	4	-1024	-768	-1	-1	-1	-1	4		0	0						Untertest1.avi	0	880	547	72	111				0	Content		-72	-111	9347592	2493383833
9363	09:14:35.282	00:00:09.363	562	-1024	-768	-1	-1	-1	-1	4	-1024	-768	-1	-1	-1	-1	4		0	0						Untertest1.avi	0	880	547	72	111				0	Content		-72	-111	9363476	2493399717
9380	09:14:35.299	00:00:09.380	563	-1024	-768	-1	-1	-1	-1	4	-1024	-768	-1	-1	-1	-1	4		0	0						Untertest1.avi	0	880	547	72	111				0	Content		-72	-111	9380093	2493416334
9397	09:14:35.316	00:00:09.396	564	-1024	-768	-1	-1	-1	-1	4	-1024	-768	-1	-1	-1	-1	4		0	0						Untertest1.avi	0	880	547	72	111				0	Content		-72	-111	9396760	2493433001
9413	09:14:35.332	00:00:09.413	565	-1024	-768	-1	-1	-1	-1	4	-1024	-768	-1	-1	-1	-1	4		0	0						Untertest1.avi	0	880	547	72	111				0	Content		-72	-111	9413358	2493449599
9430	09:14:35.349	00:00:09.430	566	-1024	-768	-1	-1	-1	-1	4	-1024	-768	-1	-1	-1	-1	4		0	0						Untertest1.avi	0	880	547	72	111				0	Content		-72	-111	9430025	2493466266
9447	09:14:35.366	00:00:09.446	567	-1024	-768	-1	-1	-1	-1	4	172,4568	587,65	0,463105	0,7532879	426,1674	3,404046	0	9	172	588						Untertest1.avi	0	880	547	72	111	166	482	100	0	Content		100	477	9446577	2493482818
9463	09:14:35.382	00:00:09.463	568	-1024	-768	-1	-1	-1	-1	4	-1024	-768	-1	-1	-1	-1	4	9	0	0						Untertest1.avi	0	880	547	72	111	166	482	100	0	Content		-72	-111	9463449	2493499690
9480	09:14:35.399	00:00:09.480	569	305,9642	620,621	0,6084	0,6745042	416,3058	3,305164	0	203,814	579,209	0,4557915	0,7555777	436,6161	3,48039	0	9	255	600						Untertest1.avi	0	880	547	72	111	166	482	100	0	Content		183	489	9480071	2493516312
9497	09:14:35.416	00:00:09.496	570	-1024	-768	-1	-1	-1	-1	4	-1024	-768	-1	-1	-1	-1	4	9	0	0						Untertest1.avi	0	880	547	72	111	166	482	100	0	Content		-72	-111	9496693	2493532934
9513	09:14:35.432	00:00:09.513	571	293,4272	609,304	0,6039778	0,6722952	417,7379	3,259131	0	183,4383	576,4545	0,4531786	0,7570834	433,2101	3,427045	0	9	238	593						Untertest1.avi	0	880	547	72	111	166	482	100	0	Content		166	482	9513315	2493549556
9530	09:14:35.449	00:00:09.529	572	-337,0382	696,122	0,6022689	0,670801	417,729	2,202983	0	-1024	-768	-1	-1	-1	-1	4	9	-337	696						Untertest1.avi	0	880	547	72	111	166	482	100	0	Content		-409	585	9529937	2493566178
9547	09:14:35.466	00:00:09.546	573	338,9236	597,7735	0,603159	0,6687266	407,2201	3,197595	0	224,6916	557,4901	0,4552189	0,756767	418,7643	3,212836	0	10	282	578						Untertest1.avi	0	880	547	72	111	218	408	183	0	Content		210	467	9546561	2493582802
9563	09:14:35.482	00:00:09.563	574	-1024	-768	-1	-1	-1	-1	4	-1024	-768	-1	-1	-1	-1	4	10	0	0						Untertest1.avi	0	880	547	72	111	218	408	183	0	Content		-72	-111	9563309	2493599550
9580	09:14:35.499	00:00:09.580	575	360,695	552,632	0,6029445	0,6634768	397,0261	2,998404	0	257,7118	507,1393	0,4566076	0,7546224	408,322	3,103525	0	10	309	530						Untertest1.avi	0	880	547	72	111	218	408	183	0	Content		237	419	9580056	2493616297
9597	09:14:35.516	00:00:09.596	576	-1024	-768	-1	-1	-1	-1	4	-1024	-768	-1	-1	-1	-1	4	10	0	0						Untertest1.avi	0	880	547	72	111	218	408	183	0	Content		-72	-111	9596680	2493632921
9613	09:14:35.532	00:00:09.613	577	355,8872	539,1267	0,6004004	0,6599063	397,655	3,026134	0	253,1072	498,1206	0,4529059	0,7543119	413,4734	3,153867	0	10	304	519						Untertest1.avi	0	880	547	72	111	218	408	183	0	Content		232	408	9613176	2493649417
9630	09:14:35.549	00:00:09.629	578	-1024	-768	-1	-1	-1	-1	4	-1024	-768	-1	-1	-1	-1	4	10	0	0						Untertest1.avi	0	880	547	72	111	218	408	183	0	Content		-72	-111	9629834	2493666075
9647	09:14:35.566	00:00:09.646	579	-1024	-768	-1	-1	-1	-1	4	-1024	-768	-1	-1	-1	-1	4	10	0	0						Untertest1.avi	0	880	547	72	111	218	408	183	0	Content		-72	-111	9646501	2493682742
9663	09:14:35.582	00:00:09.663	580	344,2239	510,8153	0,5974224	0,6560103	399,41	3,006069	0	237,5075	474,8368	0,451691	0,7539561	412,0214	3,119901	0	10	291	493						Untertest1.avi	0	880	547	72	111	218	408	183	0	Content		219	382	9663139	2493699380
9680	09:14:35.599	00:00:09.679	581	344,9303	516,8898	0,5970356	0,6548611	398,5341	3,036822	0	235,8758	477,5472	0,4513636	0,7539811	411,9292	3,1189	0	10	290	497						Untertest1.avi	0	880	547	72	111	218	408	183	0	Content		218	386	9679871	2493716112
9697	09:14:35.616	00:00:09.696	582	338,9229	504,0291	0,5968396	0,6538302	397,5566	3,033588	0	231,6484	462,0829	0,4509592	0,7541358	412,5735	3,120337	0	10	285	483						Untertest1.avi	0	880	547	72	111	218	408	183	0	Content		213	372	9696618	2493732859
9713	09:14:35.632	00:00:09.713	583	336,5139	508,5316	0,5969319	0,6529077	396,2691	2,987551	0	236,3029	455,2534	0,4509127	0,7545049	412,6909	3,066149	0	10	286	482						Untertest1.avi	0	880	547	72	111	218	408	183	0	Content		214	371	9713242	2493749483
9730	09:14:35.649	00:00:09.729	584	311,9966	479,6378	0,5995644	0,6515521	387,8789	2,911969	0	202,2067	406,8671	0,4526657	0,7541582	410,056	3,075751	0	11	257	443						Untertest1.avi	0	880	547	72	111	152	267	116	0	Content		185	332	9729864	2493766105
9746	09:14:35.665	00:00:09.746	585	276,7293	417,8463	0,5997519	0,6503496	389,8422	2,963516	0	170,5488	353,4744	0,4543247	0,7540271	408,419	3,02077	0	11	224	386						Untertest1.avi	0	880	547	72	111	152	267	116	0	Content		152	275	9746492	2493782733
9763	09:14:35.682	00:00:09.763	586	279,6723	418,1208	0,6020074	0,6503477	383,4683	2,913127	0	166,5933	351,4435	0,4561581	0,7555054	403,9391	3,008533	0	11	223	385						Untertest1.avi	0	880	547	72	111	152	267	116	0	Content		151	274	9763123	2493799364
9780	09:14:35.699	00:00:09.779	587	281,1358	411,0848	0,6040966	0,6510247	377,7288	2,8473	0	160,8471	343,8284	0,4587569	0,757233	397,8036	2,93588	0	11	221	377						Untertest1.avi	0	880	547	72	111	152	267	116	0	Content		149	266	9779860	2493816101
9796	09:14:35.715	00:00:09.796	588	-1024	-768	-1	-1	-1	-1	4	-1024	-768	-1	-1	-1	-1	4	11	0	0						Untertest1.avi	0	880	547	72	111	152	267	116	0	Content		-72	-111	9796485	2493832726
9813	09:14:35.732	00:00:09.813	589	270,0989	378,2336	0,6037017	0,6532761	381,9043	2,95133	0	-1024	-768	-1	-1	-1	-1	4	11	270	378						Untertest1.avi	0	880	547	72	111	152	267	116	0	Content		198	267	9813118	2493849359
9830	09:14:35.749	00:00:09.829	590	248,3317	368,7867	0,6030895	0,6546305	385,8759	2,946421	0	-1024	-768	-1	-1	-1	-1	4	11	248	369						Untertest1.avi	0	880	547	72	111	152	267	116	0	Content		176	258	9829731	2493865972
9846	09:14:35.765	00:00:09.846	591	-1024	-768	-1	-1	-1	-1	4	-1024	-768	-1	-1	-1	-1	4		0	0						Untertest1.avi	0	880	547	72	111				0	Content		-72	-111	9846355	2493882596
9863	09:14:35.782	00:00:09.862	592	-1024	-768	-1	-1	-1	-1	4	-1024	-768	-1	-1	-1	-1	4		0	0						Untertest1.avi	0	880	547	72	111				0	Content		-72	-111	9862977	2493899218
9880	09:14:35.799	00:00:09.879	593	-1024	-768	-1	-1	-1	-1	4	-1024	-768	-1	-1	-1	-1	4		0	0						Untertest1.avi	0	880	547	72	111				0	Content		-72	-111	9879717	2493915958
9896	09:14:35.815	00:00:09.896	594	-1024	-768	-1	-1	-1	-1	4	-1024	-768	-1	-1	-1	-1	4		0	0						Untertest1.avi	0	880	547	72	111				0	Content		-72	-111	9896467	2493932708
9913	09:14:35.832	00:00:09.913	595	-1024	-768	-1	-1	-1	-1	4	-1024	-768	-1	-1	-1	-1	4		0	0						Untertest1.avi	0	880	547	72	111				0	Content		-72	-111	9913218	2493949459
9930	09:14:35.849	00:00:09.929	596	-1024	-768	-1	-1	-1	-1	4	-1024	-768	-1	-1	-1	-1	4		0	0						Untertest1.avi	0	880	547	72	111				0	Content		-72	-111	9929839	2493966080
9946	09:14:35.865	00:00:09.946	597	-1024	-768	-1	-1	-1	-1	4	-1024	-768	-1	-1	-1	-1	4		0	0						Untertest1.avi	0	880	547	72	111				0	Content		-72	-111	9946463	2493982704
9963	09:14:35.882	00:00:09.963	598	-1024	-768	-1	-1	-1	-1	4	-1024	-768	-1	-1	-1	-1	4		0	0						Untertest1.avi	0	880	547	72	111				0	Content		-72	-111	9963088	2493999329
9980	09:14:35.899	00:00:09.979	599	-1024	-768	-1	-1	-1	-1	4	-1024	-768	-1	-1	-1	-1	4		0	0						Untertest1.avi	0	880	547	72	111				0	Content		-72	-111	9979836	2494016077
9996	09:14:35.915	00:00:09.996	600	-1024	-768	-1	-1	-1	-1	4	-1024	-768	-1	-1	-1	-1	4		0	0						Untertest1.avi	0	880	547	72	111				0	Content		-72	-111	9996377	2494032618
10013	09:14:35.932	00:00:10.012	601	-1024	-768	-1	-1	-1	-1	4	-1024	-768	-1	-1	-1	-1	4		0	0						Untertest1.avi	0	880	547	72	111				0	Content		-72	-111	10012502	2494048743
10029	09:14:35.948	00:00:10.029	602	-1024	-768	-1	-1	-1	-1	4	-1024	-768	-1	-1	-1	-1	4		0	0						Untertest1.avi	0	880	547	72	111				0	Content		-72	-111	10029124	2494065365
10046	09:14:35.965	00:00:10.046	603	-1024	-768	-1	-1	-1	-1	4	-1024	-768	-1	-1	-1	-1	4		0	0						Untertest1.avi	0	880	547	72	111				0	Content		-72	-111	10046371	2494082612
10063	09:14:35.982	00:00:10.063	604	-1024	-768	-1	-1	-1	-1	4	-1024	-768	-1	-1	-1	-1	4		0	0						Untertest1.avi	0	880	547	72	111				0	Content		-72	-111	10063038	2494099279
10079	09:14:35.998	00:00:10.079	605	-1024	-768	-1	-1	-1	-1	4	-1024	-768	-1	-1	-1	-1	4		0	0						Untertest1.avi	0	880	547	72	111				0	Content		-72	-111	10079116	2494115357
10096	09:14:36.015	00:00:10.096	606	-1024	-768	-1	-1	-1	-1	4	-1024	-768	-1	-1	-1	-1	4		0	0						Untertest1.avi	0	880	547	72	111				0	Content		-72	-111	10096364	2494132605
10113	09:14:36.032	00:00:10.112	607	-1024	-768	-1	-1	-1	-1	4	-1024	-768	-1	-1	-1	-1	4		0	0						Untertest1.avi	0	880	547	72	111				0	Content		-72	-111	10112988	2494149229
10130	09:14:36.049	00:00:10.129	608	-1024	-768	-1	-1	-1	-1	4	-1024	-768	-1	-1	-1	-1	4		0	0						Untertest1.avi	0	880	547	72	111				0	Content		-72	-111	10129610	2494165851
10146	09:14:36.065	00:00:10.146	609	-264,3411	-202,2009	0,4184027	0,7791364	410,7972	2,925946	3	-264,3411	-202,2009	0,4184027	0,7791364	410,7972	2,925946	1	12	-264	-202						Untertest1.avi	0	880	547	72	111	-332	-257	83	0	Content		-336	-313	10146481	2494182722
10163	09:14:36.082	00:00:10.163	610	-1024	-768	-1	-1	-1	-1	4	-1024	-768	-1	-1	-1	-1	4	12	0	0						Untertest1.avi	0	880	547	72	111	-332	-257	83	0	Content		-72	-111	10163355	2494199596
10180	09:14:36.099	00:00:10.179	611	-292,5738	-181,448	0,4179745	0,7797474	410,7972	2,939583	3	-292,5738	-181,448	0,4179745	0,7797474	410,7972	2,939583	1	12	-293	-181						Untertest1.avi	0	880	547	72	111	-332	-257	83	0	Content		-365	-292	10179852	2494216093
10197	09:14:36.116	00:00:10.196	612	-256,4073	-111,5835	0,4181087	0,7789787	411,8414	2,919975	3	-256,4073	-111,5835	0,4181087	0,7789787	411,8414	2,919975	1	12	-256	-112						Untertest1.avi	0	880	547	72	111	-332	-257	83	0	Content		-328	-223	10196723	2494232964
10213	09:14:36.132	00:00:10.213	613	-1024	-768	-1	-1	-1	-1	4	-1024	-768	-1	-1	-1	-1	4	12	0	0						Untertest1.avi	0	880	547	72	111	-332	-257	83	0	Content		-72	-111	10213107	2494249348
10230	09:14:36.149	00:00:10.229	614	-239,5807	20,75959	0,4082157	0,7793503	379,3253	2,637294	3	-239,5807	20,75959	0,4082157	0,7793503	379,3253	2,637294	1	13	-240	21						Untertest1.avi	0	880	547	72	111	-363	-184	466	0	Content		-312	-90	10229718	2494265959
10246	09:14:36.165	00:00:10.246	615	-268,6194	-74,4453	0,4172823	0,7792203	411,7306	2,890265	3	-268,6194	-74,4453	0,4172823	0,7792203	411,7306	2,890265	1	13	-269	-74						Untertest1.avi	0	880	547	72	111	-363	-184	466	0	Content		-341	-185	10246338	2494282579
10263	09:14:36.182	00:00:10.263	616	-1024	-768	-1	-1	-1	-1	4	-1024	-768	-1	-1	-1	-1	4	13	0	0						Untertest1.avi	0	880	547	72	111	-363	-184	466	0	Content		-72	-111	10263212	2494299453
10280	09:14:36.199	00:00:10.279	617	-307,8511	-102,9287	0,4188712	0,7794103	419,847	2,917255	3	-307,8511	-102,9287	0,4188712	0,7794103	419,847	2,917255	1	13	-308	-103						Untertest1.avi	0	880	547	72	111	-363	-184	466	0	Content		-380	-214	10279961	2494316202
10297	09:14:36.216	00:00:10.296	618	-322,269	-112,5149	0,4191537	0,7795719	422,2113	2,923932	3	-322,269	-112,5149	0,4191537	0,7795719	422,2113	2,923932	1	13	-322	-113						Untertest1.avi	0	880	547	72	111	-363	-184	466	0	Content		-394	-224	10296709	2494332950
10313	09:14:36.232	00:00:10.312	619	-1024	-768	-1	-1	-1	-1	4	-1024	-768	-1	-1	-1	-1	4	13	0	0						Untertest1.avi	0	880	547	72	111	-363	-184	466	0	Content		-72	-111	10312957	2494349198
10330	09:14:36.249	00:00:10.329	620	-288,5351	-73,45059	0,4178218	0,7792118	419,5262	2,953255	3	-288,5351	-73,45059	0,4178218	0,7792118	419,5262	2,953255	1	13	-289	-73						Untertest1.avi	0	880	547	72	111	-363	-184	466	0	Content		-361	-184	10329579	2494365820
10346	09:14:36.265	00:00:10.346	621	-320,2473	-78,17033	0,4166555	0,7785804	416,7038	2,838852	3	-320,2473	-78,17033	0,4166555	0,7785804	416,7038	2,838852	1	13	-320	-78						Untertest1.avi	0	880	547	72	111	-363	-184	466	0	Content		-392	-189	10346201	2494382442
10363	09:14:36.282	00:00:10.363	622	-1024	-768	-1	-1	-1	-1	4	-1024	-768	-1	-1	-1	-1	4	13	0	0						Untertest1.avi	0	880	547	72	111	-363	-184	466	0	Content		-72	-111	10363200	2494399441
10380	09:14:36.299	00:00:10.379	623	-315,3807	-100,4704	0,4178819	0,7770833	424,6236	2,985394	3	-315,3807	-100,4704	0,4178819	0,7770833	424,6236	2,985394	1	13	-315	-100						Untertest1.avi	0	880	547	72	111	-363	-184	466	0	Content		-387	-211	10379949	2494416190
10397	09:14:36.316	00:00:10.396	624	-296,6374	-89,60167	0,4183068	0,776497	427,3401	3,005685	3	-296,6374	-89,60167	0,4183068	0,776497	427,3401	3,005685	1	13	-297	-90						Untertest1.avi	0	880	547	72	111	-363	-184	466	0	Content		-369	-201	10396587	2494432828
10413	09:14:36.332	00:00:10.412	625	-1024	-768	-1	-1	-1	-1	4	-1024	-768	-1	-1	-1	-1	4	13	0	0						Untertest1.avi	0	880	547	72	111	-363	-184	466	0	Content		-72	-111	10412946	2494449187
10430	09:14:36.349	00:00:10.429	626	-281,3178	-58,3013	0,4152129	0,7762677	417,4891	2,974868	3	-281,3178	-58,3013	0,4152129	0,7762677	417,4891	2,974868	1	13	-281	-58						Untertest1.avi	0	880	547	72	111	-363	-184	466	0	Content		-353	-169	10429568	2494465809
10446	09:14:36.365	00:00:10.446	627	-271,1321	-42,10462	0,4151518	0,7763992	417,9605	2,968017	3	-271,1321	-42,10462	0,4151518	0,7763992	417,9605	2,968017	1	13	-271	-42						Untertest1.avi	0	880	547	72	111	-363	-184	466	0	Content		-343	-153	10446193	2494482434
10463	09:14:36.382	00:00:10.463	628	-1024	-768	-1	-1	-1	-1	4	-1024	-768	-1	-1	-1	-1	4	13	0	0						Untertest1.avi	0	880	547	72	111	-363	-184	466	0	Content		-72	-111	10463191	2494499432
10480	09:14:36.399	00:00:10.479	629	-368,3381	-83,77757	0,4150081	0,7769712	417,8785	2,694275	3	-368,3381	-83,77757	0,4150081	0,7769712	417,8785	2,694275	1	13	-368	-84						Untertest1.avi	0	880	547	72	111	-363	-184	466	0	Content		-440	-195	10479814	2494516055
10497	09:14:36.416	00:00:10.496	630	-384,2806	-84,04008	0,4149156	0,7776624	417,3076	2,629637	3	-384,2806	-84,04008	0,4149156	0,7776624	417,3076	2,629637	1	13	-384	-84						Untertest1.avi	0	880	547	72	111	-363	-184	466	0	Content		-456	-195	10496563	2494532804
10513	09:14:36.432	00:00:10.512	631	-1024	-768	-1	-1	-1	-1	4	-1024	-768	-1	-1	-1	-1	4	13	0	0						Untertest1.avi	0	880	547	72	111	-363	-184	466	0	Content		-72	-111	10512810	2494549051
10530	09:14:36.449	00:00:10.529	632	-290,7018	-46,78323	0,4155757	0,7772697	419,2939	2,902755	3	-290,7018	-46,78323	0,4155757	0,7772697	419,2939	2,902755	1	13	-291	-47						Untertest1.avi	0	880	547	72	111	-363	-184	466	0	Content		-363	-158	10529558	2494565799
10546	09:14:36.465	00:00:10.546	633	-294,9341	-58,50099	0,4155577	0,7772778	419,124	2,893589	3	-294,9341	-58,50099	0,4155577	0,7772778	419,124	2,893589	1	13	-295	-59						Untertest1.avi	0	880	547	72	111	-363	-184	466	0	Content		-367	-170	10546067	2494582308
10563	09:14:36.482	00:00:10.563	634	-1024	-768	-1	-1	-1	-1	4	-1024	-768	-1	-1	-1	-1	4	13	0	0						Untertest1.avi	0	880	547	72	111	-363	-184	466	0	Content		-72	-111	10563181	2494599422
10580	09:14:36.499	00:00:10.579	635	-289,3067	-66,99137	0,415728	0,7776935	419,92	2,927166	3	-289,3067	-66,99137	0,415728	0,7776935	419,92	2,927166	1	13	-289	-67						Untertest1.avi	0	880	547	72	111	-363	-184	466	0	Content		-361	-178	10579803	2494616044
10597	09:14:36.516	00:00:10.596	636	-271,4554	-38,11701	0,4154395	0,7781416	419,1779	3,017853	3	-271,4554	-38,11701	0,4154395	0,7781416	419,1779	3,017853	1	13	-271	-38						Untertest1.avi	0	880	547	72	111	-363	-184	466	0	Content		-343	-149	10596552	2494632793
10613	09:14:36.532	00:00:10.612	637	-1024	-768	-1	-1	-1	-1	4	-1024	-768	-1	-1	-1	-1	4	13	0	0						Untertest1.avi	0	880	547	72	111	-363	-184	466	0	Content		-72	-111	10612799	2494649040
10629	09:14:36.548	00:00:10.629	638	-248,6588	-19,94873	0,4173656	0,779323	427,9286	3,103279	3	-248,6588	-19,94873	0,4173656	0,779323	427,9286	3,103279	1	13	-249	-20						Untertest1.avi	0	880	547	72	111	-363	-184	466	0	Content		-321	-131	10629420	2494665661
10646	09:14:36.565	00:00:10.646	639	-1024	-768	-1	-1	-1	-1	4	-1024	-768	-1	-1	-1	-1	4	13	0	0						Untertest1.avi	0	880	547	72	111	-363	-184	466	0	Content		-72	-111	10646203	2494682444
10663	09:14:36.582	00:00:10.662	640	-1024	-768	-1	-1	-1	-1	4	-1024	-768	-1	-1	-1	-1	4	13	0	0						Untertest1.avi	0	880	547	72	111	-363	-184	466	0	Content		-72	-111	10662870	2494699111
10680	09:14:36.599	00:00:10.679	641	-1024	-768	-1	-1	-1	-1	4	-1024	-768	-1	-1	-1	-1	4	13	0	0						Untertest1.avi	0	880	547	72	111	-363	-184	466	0	Content		-72	-111	10679733	2494715974
10696	09:14:36.615	00:00:10.696	642	83,92597	369,1075	0,4135477	0,7847687	427,3066	3,082082	3	83,92597	369,1075	0,4135477	0,7847687	427,3066	3,082082	1	14	84	369						Untertest1.avi	0	880	547	72	111	116	463	400	0	Content		12	258	10696114	2494732355
10713	09:14:36.632	00:00:10.713	643	161,98	420,0317	0,4168496	0,7867007	443,8164	3,123889	3	161,98	420,0317	0,4168496	0,7867007	443,8164	3,123889	1	14	162	420						Untertest1.avi	0	880	547	72	111	116	463	400	0	Content		90	309	10713057	2494749298
10729	09:14:36.648	00:00:10.729	644	175,6224	516,3459	0,417125	0,7884838	447,8665	3,315232	3	175,6224	516,3459	0,417125	0,7884838	447,8665	3,315232	1	14	176	516						Untertest1.avi	0	880	547	72	111	116	463	400	0	Content		104	405	10729484	2494765725
10746	09:14:36.665	00:00:10.746	645	210,0056	573,9247	0,4135963	0,7892755	433,9521	3,11971	3	210,0056	573,9247	0,4135963	0,7892755	433,9521	3,11971	1	14	210	574						Untertest1.avi	0	880	547	72	111	116	463	400	0	Content		138	463	10746425	2494782666
10763	09:14:36.682	00:00:10.763	646	194,9217	582,3878	0,4122013	0,7895026	429,5158	3,147769	3	194,9217	582,3878	0,4122013	0,7895026	429,5158	3,147769	1	14	195	582						Untertest1.avi	0	880	547	72	111	116	463	400	0	Content		123	471	10763232	2494799473
10780	09:14:36.699	00:00:10.779	647	197,6709	577,2053	0,4117137	0,7900263	429,0966	3,080965	3	197,6709	577,2053	0,4117137	0,7900263	429,0966	3,080965	1	14	198	577						Untertest1.avi	0	880	547	72	111	116	463	400	0	Content		126	466	10779799	2494816040
10796	09:14:36.715	00:00:10.796	648	176,2687	568,9897	0,4124056	0,7904819	433,4143	3,164258	3	176,2687	568,9897	0,4124056	0,7904819	433,4143	3,164258	1	14	176	569						Untertest1.avi	0	880	547	72	111	116	463	400	0	Content		104	458	10796101	2494832342
10813	09:14:36.732	00:00:10.812	649	180,5095	578,0784	0,4124725	0,7909843	434,8031	3,133354	3	180,5095	578,0784	0,4124725	0,7909843	434,8031	3,133354	1	14	181	578						Untertest1.avi	0	880	547	72	111	116	463	400	0	Content		109	467	10812725	2494848966
10829	09:14:36.748	00:00:10.829	650	171,9754	570,6241	0,4123701	0,7918064	435,1155	3,180677	3	171,9754	570,6241	0,4123701	0,7918064	435,1155	3,180677	1	14	172	571						Untertest1.avi	0	880	547	72	111	116	463	400	0	Content		100	460	10829346	2494865587
10846	09:14:36.765	00:00:10.846	651	185,1535	581,7722	0,4114437	0,7928111	431,6755	3,136414	3	185,1535	581,7722	0,4114437	0,7928111	431,6755	3,136414	1	14	185	582						Untertest1.avi	0	880	547	72	111	116	463	400	0	Content		113	471	10846414	2494882655
10863	09:14:36.782	00:00:10.863	652	194,4888	583,7069	0,4111204	0,7940364	430,7134	3,066647	3	194,4888	583,7069	0,4111204	0,7940364	430,7134	3,066647	1	14	194	584						Untertest1.avi	0	880	547	72	111	116	463	400	0	Content		122	473	10863040	2494899281
10880	09:14:36.799	00:00:10.879	653	177,7352	581,3264	0,4104193	0,7955334	428,1912	3,165868	3	177,7352	581,3264	0,4104193	0,7955334	428,1912	3,165868	1	14	178	581						Untertest1.avi	0	880	547	72	111	116	463	400	0	Content		106	470	10879786	2494916027
10896	09:14:36.815	00:00:10.896	654	185,3869	576,3259	0,4101209	0,7971236	427,2076	3,134207	3	185,3869	576,3259	0,4101209	0,7971236	427,2076	3,134207	1	14	185	576						Untertest1.avi	0	880	547	72	111	116	463	400	0	Content		113	465	10896090	2494932331
10913	09:14:36.832	00:00:10.912	655	195,4943	576,24	0,4099137	0,7986735	426,903	3,028003	3	195,4943	576,24	0,4099137	0,7986735	426,903	3,028003	1	14	195	576						Untertest1.avi	0	880	547	72	111	116	463	400	0	Content		123	465	10912713	2494948954
10929	09:14:36.848	00:00:10.929	656	201,476	565,3001	0,4111647	0,7998593	432,8037	3,092137	3	201,476	565,3001	0,4111647	0,7998593	432,8037	3,092137	1	14	201	565						Untertest1.avi	0	880	547	72	111	116	463	400	0	Content		129	454	10929338	2494965579
10946	09:14:36.865	00:00:10.946	657	207,5498	571,6981	0,4111409	0,8008348	432,7848	3,071001	3	207,5498	571,6981	0,4111409	0,8008348	432,7848	3,071001	1	14	208	572						Untertest1.avi	0	880	547	72	111	116	463	400	0	Content		136	461	10946406	2494982647
10963	09:14:36.882	00:00:10.962	658	198,5564	569,337	0,4107897	0,8013268	431,4577	3,086927	3	198,5564	569,337	0,4107897	0,8013268	431,4577	3,086927	1	14	199	569						Untertest1.avi	0	880	547	72	111	116	463	400	0	Content		127	458	10962710	2494998951
10979	09:14:36.898	00:00:10.979	659	197,5329	574,7631	0,4106134	0,8012079	431,1863	3,056567	3	197,5329	574,7631	0,4106134	0,8012079	431,1863	3,056567	1	14	198	575						Untertest1.avi	0	880	547	72	111	116	463	400	0	Content		126	464	10979333	2495015574
10996	09:14:36.915	00:00:10.996	660	187,6596	570,3348	0,4106295	0,8003994	431,7756	3,098132	3	187,6596	570,3348	0,4106295	0,8003994	431,7756	3,098132	1	14	188	570						Untertest1.avi	0	880	547	72	111	116	463	400	0	Content		116	459	10996080	2495032321
11013	09:14:36.932	00:00:11.013	661	183,456	576,2986	0,4099358	0,7990368	429,2233	3,201188	3	183,456	576,2986	0,4099358	0,7990368	429,2233	3,201188	1	14	183	576						Untertest1.avi	0	880	547	72	111	116	463	400	0	Content		111	465	11013149	2495049390
11030	09:14:36.949	00:00:11.029	662	196,9658	579,3295	0,4097658	0,7974583	428,6836	3,058262	3	196,9658	579,3295	0,4097658	0,7974583	428,6836	3,058262	1	14	197	579						Untertest1.avi	0	880	547	72	111	116	463	400	0	Content		125	468	11029647	2495065888
11046	09:14:36.965	00:00:11.046	663	191,8434	566,5641	0,409697	0,7960103	428,6434	3,044047	3	191,8434	566,5641	0,409697	0,7960103	428,6434	3,044047	1	14	192	567						Untertest1.avi	0	880	547	72	111	116	463	400	0	Content		120	456	11046394	2495082635
11063	09:14:36.982	00:00:11.062	664	197,859	571,2124	0,40999	0,7950628	429,9666	3,083148	3	197,859	571,2124	0,40999	0,7950628	429,9666	3,083148	1	14	198	571						Untertest1.avi	0	880	547	72	111	116	463	400	0	Content		126	460	11062697	2495098938
11079	09:14:36.998	00:00:11.079	665	176,5819	567,158	0,4108003	0,7947724	432,757	3,122121	3	176,5819	567,158	0,4108003	0,7947724	432,757	3,122121	1	14	177	567						Untertest1.avi	0	880	547	72	111	116	463	400	0	Content		105	456	11079322	2495115563
11096	09:14:37.015	00:00:11.095	666	112,5919	575,037	0,4130379	0,7951556	435,4216	3,213865	3	112,5919	575,037	0,4130379	0,7951556	435,4216	3,213865	1	15	113	575						Untertest1.avi	0	880	547	72	111	-127	498	334	0	Content		41	464	11095943	2495132184
11113	09:14:37.032	00:00:11.113	667	-10,81697	601,0425	0,4148504	0,7959867	435,9912	3,242171	3	-10,81697	601,0425	0,4148504	0,7959867	435,9912	3,242171	1	15	-11	601						Untertest1.avi	0	880	547	72	111	-127	498	334	0	Content		-83	490	11113010	2495149251
11130	09:14:37.049	00:00:11.129	668	-31,64856	623,1113	0,4133623	0,7971347	427,1375	3,144495	3	-31,64856	623,1113	0,4133623	0,7971347	427,1375	3,144495	1	15	-32	623						Untertest1.avi	0	880	547	72	111	-127	498	334	0	Content		-104	512	11129690	2495165931
11146	09:14:37.065	00:00:11.146	669	-9,476742	580,8143	0,4135869	0,7983012	428,2281	2,990011	3	-9,476742	580,8143	0,4135869	0,7983012	428,2281	2,990011	1	15	-9	581						Untertest1.avi	0	880	547	72	111	-127	498	334	0	Content		-81	470	11146311	2495182552
11163	09:14:37.082	00:00:11.162	670	-1024	-768	-1	-1	-1	-1	4	-1024	-768	-1	-1	-1	-1	4	15	0	0						Untertest1.avi	0	880	547	72	111	-127	498	334	0	Content		-72	-111	11162560	2495198801
11179	09:14:37.098	00:00:11.179	671	-53,35868	610,012	0,4134665	0,7996165	428,2282	3,243664	3	-53,35868	610,012	0,4134665	0,7996165	428,2282	3,243664	1	15	-53	610						Untertest1.avi	0	880	547	72	111	-127	498	334	0	Content		-125	499	11179182	2495215423
11196	09:14:37.115	00:00:11.195	672	-57,34624	609,9142	0,4134608	0,7999588	428,2282	3,264778	3	-57,34624	609,9142	0,4134608	0,7999588	428,2282	3,264778	1	15	-57	610						Untertest1.avi	0	880	547	72	111	-127	498	334	0	Content		-129	499	11195806	2495232047
11213	09:14:37.132	00:00:11.212	673	-65,73622	622,9253	0,4141096	0,8000923	430,881	3,268924	3	-65,73622	622,9253	0,4141096	0,8000923	430,881	3,268924	1	15	-66	623						Untertest1.avi	0	880	547	72	111	-127	498	334	0	Content		-138	512	11212874	2495249115
11229	09:14:37.148	00:00:11.229	674	-55,20072	621,4686	0,4142061	0,8003377	430,881	3,215052	3	-55,20072	621,4686	0,4142061	0,8003377	430,881	3,215052	1	15	-55	621						Untertest1.avi	0	880	547	72	111	-127	498	334	0	Content		-127	510	11229176	2495265417
11246	09:14:37.165	00:00:11.246	675	-45,01999	608,1143	0,4142573	0,8001201	430,881	3,169044	3	-45,01999	608,1143	0,4142573	0,8001201	430,881	3,169044	1	15	-45	608						Untertest1.avi	0	880	547	72	111	-127	498	334	0	Content		-117	497	11246242	2495282483
11263	09:14:37.182	00:00:11.262	676	-45,29875	615,7585	0,41315	0,7996063	426,3353	3,215904	3	-45,29875	615,7585	0,41315	0,7996063	426,3353	3,215904	1	15	-45	616						Untertest1.avi	0	880	547	72	111	-127	498	334	0	Content		-117	505	11262987	2495299228
11280	09:14:37.199	00:00:11.279	677	-54,4838	620,4151	0,4130299	0,7987407	425,9079	3,220578	3	-54,4838	620,4151	0,4130299	0,7987407	425,9079	3,220578	1	15	-54	620						Untertest1.avi	0	880	547	72	111	-127	498	334	0	Content		-126	509	11279611	2495315852
11296	09:14:37.215	00:00:11.295	678	-51,47989	621,8399	0,4134749	0,7978546	427,935	3,197049	3	-51,47989	621,8399	0,4134749	0,7978546	427,935	3,197049	1	15	-51	622						Untertest1.avi	0	880	547	72	111	-127	498	334	0	Content		-123	511	11295789	2495332030
11313	09:14:37.232	00:00:11.312	679	-60,92379	621,2819	0,4144945	0,7971468	432,4951	3,276285	3	-60,92379	621,2819	0,4144945	0,7971468	432,4951	3,276285	1	15	-61	621						Untertest1.avi	0	880	547	72	111	-127	498	334	0	Content		-133	510	11312537	2495348778
11329	09:14:37.248	00:00:11.329	680	-75,4647	609,8062	0,4162109	0,796679	439,6392	3,249013	3	-75,4647	609,8062	0,4162109	0,796679	439,6392	3,249013	1	15	-75	610						Untertest1.avi	0	880	547	72	111	-127	498	334	0	Content		-147	499	11329162	2495365403
11346	09:14:37.265	00:00:11.346	681	-78,07213	609,495	0,4176925	0,79601	446,1389	3,259427	3	-78,07213	609,495	0,4176925	0,79601	446,1389	3,259427	1	15	-78	609						Untertest1.avi	0	880	547	72	111	-127	498	334	0	Content		-150	498	11346101	2495382342
11363	09:14:37.282	00:00:11.362	682	-1024	-768	-1	-1	-1	-1	4	-1024	-768	-1	-1	-1	-1	4	15	0	0						Untertest1.avi	0	880	547	72	111	-127	498	334	0	Content		-72	-111	11362847	2495399088
11379	09:14:37.298	00:00:11.379	683	-88,1726	597,8532	0,4179018	0,7948958	446,1389	3,327604	3	-88,1726	597,8532	0,4179018	0,7948958	446,1389	3,327604	1	15	-88	598						Untertest1.avi	0	880	547	72	111	-127	498	334	0	Content		-160	487	11379473	2495415714
11396	09:14:37.315	00:00:11.395	684	-88,1726	597,8532	0,4169055	0,7942784	441,7203	3,327604	3	-88,1726	597,8532	0,4169055	0,7942784	441,7203	3,327604	1	15	-88	598						Untertest1.avi	0	880	547	72	111	-127	498	334	0	Content		-160	487	11395777	2495432018
11413	09:14:37.332	00:00:11.412	685	-1024	-768	-1	-1	-1	-1	4	-1024	-768	-1	-1	-1	-1	4	15	0	0						Untertest1.avi	0	880	547	72	111	-127	498	334	0	Content		-72	-111	11412720	2495448961
11429	09:14:37.348	00:00:11.429	686	-209,9517	303,6134	0,4196828	0,7878041	441,7203	3,151989	3	-209,9517	303,6134	0,4196828	0,7878041	441,7203	3,151989	1	16	-210	304						Untertest1.avi	0	880	547	72	111	-364	-35	183	0	Content		-282	193	11429467	2495465708
11446	09:14:37.365	00:00:11.446	687	-294,6039	121,5454	0,4213615	0,7852294	445,5381	3,108533	3	-294,6039	121,5454	0,4213615	0,7852294	445,5381	3,108533	1	16	-295	122						Untertest1.avi	0	880	547	72	111	-364	-35	183	0	Content		-367	11	11446088	2495482329
11462	09:14:37.381	00:00:11.462	688	-287,1746	68,24809	0,4211233	0,7845774	445,5382	3,109101	3	-287,1746	68,24809	0,4211233	0,7845774	445,5382	3,109101	1	16	-287	68						Untertest1.avi	0	880	547	72	111	-364	-35	183	0	Content		-359	-43	11462393	2495498634
11479	09:14:37.398	00:00:11.479	689	-290,7224	57,44999	0,4206271	0,7848863	445,5382	3,194256	3	-290,7224	57,44999	0,4206271	0,7848863	445,5382	3,194256	1	16	-291	57						Untertest1.avi	0	880	547	72	111	-364	-35	183	0	Content		-363	-54	11479334	2495515575
11496	09:14:37.415	00:00:11.495	690	-283,8148	81,46304	0,4203137	0,7847935	445,5	3,156589	3	-283,8148	81,46304	0,4203137	0,7847935	445,5	3,156589	1	16	-284	81						Untertest1.avi	0	880	547	72	111	-364	-35	183	0	Content		-356	-30	11495515	2495531756
11513	09:14:37.432	00:00:11.512	691	-292,7483	62,23795	0,420047	0,7851225	445,5	3,208745	3	-292,7483	62,23795	0,420047	0,7851225	445,5	3,208745	1	16	-293	62						Untertest1.avi	0	880	547	72	111	-364	-35	183	0	Content		-365	-49	11512636	2495548877
11529	09:14:37.448	00:00:11.529	692	-298,8903	70,07282	0,419244	0,7848208	443,5243	3,151344	3	-298,8903	70,07282	0,419244	0,7848208	443,5243	3,151344	1	16	-299	70						Untertest1.avi	0	880	547	72	111	-364	-35	183	0	Content		-371	-41	11529260	2495565501
11546	09:14:37.465	00:00:11.545	693	-299,5526	72,33089	0,4189527	0,7846532	443,3348	3,110361	3	-299,5526	72,33089	0,4189527	0,7846532	443,3348	3,110361	1	16	-300	72						Untertest1.avi	0	880	547	72	111	-364	-35	183	0	Content		-372	-39	11545825	2495582066
11562	09:14:37.481	00:00:11.562	694	-287,4329	86,79247	0,4191624	0,7845806	445,0808	3,185986	3	-287,4329	86,79247	0,4191624	0,7845806	445,0808	3,185986	1	16	-287	87						Untertest1.avi	0	880	547	72	111	-364	-35	183	0	Content		-359	-24	11562131	2495598372
11579	09:14:37.498	00:00:11.578	695	-295,4282	89,39531	0,4192069	0,7847624	446,017	3,12798	3	-295,4282	89,39531	0,4192069	0,7847624	446,017	3,12798	1	16	-295	89						Untertest1.avi	0	880	547	72	111	-364	-35	183	0	Content		-367	-22	11578766	2495615007
11596	09:14:37.515	00:00:11.595	696	-278,765	91,94599	0,417989	0,7850538	440,8989	3,155583	3	-278,765	91,94599	0,417989	0,7850538	440,8989	3,155583	1	16	-279	92						Untertest1.avi	0	880	547	72	111	-364	-35	183	0	Content		-351	-19	11595504	2495631745
11613	09:14:37.532	00:00:11.612	697	-304,3974	10,68189	0,4183347	0,7847881	441,8605	3,158545	3	-304,3974	10,68189	0,4183347	0,7847881	441,8605	3,158545	1	17	-304	11						Untertest1.avi	0	880	547	72	111	-367	-111	200	0	Content		-376	-100	11612624	2495648865
11629	09:14:37.548	00:00:11.629	698	-296,5145	-8,941096	0,4166933	0,7848866	434,2899	3,02207	3	-296,5145	-8,941096	0,4166933	0,7848866	434,2899	3,02207	1	17	-297	-9						Untertest1.avi	0	880	547	72	111	-367	-111	200	0	Content		-369	-120	11629248	2495665489
11646	09:14:37.565	00:00:11.645	699	-300,6552	-11,8465	0,4163306	0,7857904	433,2664	3,067474	3	-300,6552	-11,8465	0,4163306	0,7857904	433,2664	3,067474	1	17	-301	-12						Untertest1.avi	0	880	547	72	111	-367	-111	200	0	Content		-373	-123	11645814	2495682055
11662	09:14:37.581	00:00:11.662	700	-292,4052	-6,800018	0,4158071	0,7867907	431,25	3,073888	3	-292,4052	-6,800018	0,4158071	0,7867907	431,25	3,073888	1	17	-292	-7						Untertest1.avi	0	880	547	72	111	-367	-111	200	0	Content		-364	-118	11662119	2495698360
11679	09:14:37.598	00:00:11.678	701	-306,011	-5,578631	0,4169022	0,7872172	436,5372	3,078197	3	-306,011	-5,578631	0,4169022	0,7872172	436,5372	3,078197	1	17	-306	-6						Untertest1.avi	0	880	547	72	111	-367	-111	200	0	Content		-378	-117	11678759	2495715000
11695	09:14:37.614	00:00:11.695	702	-307,3667	-31,6651	0,4170247	0,7874585	437,5794	3,094155	3	-307,3667	-31,6651	0,4170247	0,7874585	437,5794	3,094155	1	17	-307	-32						Untertest1.avi	0	880	547	72	111	-367	-111	200	0	Content		-379	-143	11695370	2495731611
11712	09:14:37.631	00:00:11.712	703	-293,1471	-5,731528	0,4168624	0,787389	437,7764	3,048547	3	-293,1471	-5,731528	0,4168624	0,787389	437,7764	3,048547	1	17	-293	-6						Untertest1.avi	0	880	547	72	111	-367	-111	200	0	Content		-365	-117	11712492	2495748733
11729	09:14:37.648	00:00:11.729	704	-280,5047	6,206994	0,4148336	0,7868658	429,613	3,04963	3	-280,5047	6,206994	0,4148336	0,7868658	429,613	3,04963	1	17	-281	6						Untertest1.avi	0	880	547	72	111	-367	-111	200	0	Content		-353	-105	11729115	2495765356
11746	09:14:37.665	00:00:11.745	705	-244,2979	51,11353	0,412858	0,7861866	422,9913	2,9451	3	-244,2979	51,11353	0,412858	0,7861866	422,9913	2,9451	1	17	-244	51						Untertest1.avi	0	880	547	72	111	-367	-111	200	0	Content		-316	-60	11745805	2495782046
11762	09:14:37.681	00:00:11.761	706	-254,4703	52,95113	0,4128425	0,7853968	424,8228	2,968664	3	-254,4703	52,95113	0,4128425	0,7853968	424,8228	2,968664	1	17	-254	53						Untertest1.avi	0	880	547	72	111	-367	-111	200	0	Content		-326	-58	11761987	2495798228
11779	09:14:37.698	00:00:11.778	707	-1024	-768	-1	-1	-1	-1	4	-1024	-768	-1	-1	-1	-1	4	17	0	0						Untertest1.avi	0	880	547	72	111	-367	-111	200	0	Content		-72	-111	11778775	2495815016
11795	09:14:37.714	00:00:11.795	708	-1024	-768	-1	-1	-1	-1	4	-1024	-768	-1	-1	-1	-1	4	17	0	0						Untertest1.avi	0	880	547	72	111	-367	-111	200	0	Content		-72	-111	11795361	2495831602
11812	09:14:37.731	00:00:11.812	709	-345,1989	11,10999	0,4442385	0,7841539	427,4029	2,987143	1	-342,0294	20,05325	0,4450506	0,7841596	424,8228	2,968249	3	18	-345	11						Untertest1.avi	0	880	547	72	111	-427	-118	200	0	Content		-417	-100	11812483	2495848724
11829	09:14:37.748	00:00:11.828	710	-351,4041	-6,468852	0,442687	0,7838955	430,9212	2,995173	1	-333,1448	19,08205	0,4447067	0,7839089	424,8227	2,950862	3	18	-351	-6						Untertest1.avi	0	880	547	72	111	-427	-118	200	0	Content		-423	-117	11828748	2495864989
11846	09:14:37.765	00:00:11.845	711	-368,4858	-20,22147	0,4422655	0,7838688	430,9213	3,015938	1	-361,285	1,824637	0,4441677	0,7838712	424,8228	2,970922	3	18	-368	-20						Untertest1.avi	0	880	547	72	111	-427	-118	200	0	Content		-440	-131	11845599	2495881840
11862	09:14:37.781	00:00:11.861	712	-291,5758	9,311376	0,426475	0,7834544	432,3569	2,948418	3	-281,2348	26,59959	0,4266659	0,783466	427,8303	2,916138	3	18	0	0						Untertest1.avi	0	880	547	72	111	-427	-118	200	0	Content		-72	-111	11861981	2495898222
11879	09:14:37.798	00:00:11.878	713	-355,17	-7,48309	0,4408714	0,7836068	431,9286	2,993803	1	-340,3914	10,67872	0,442248	0,7836157	427,8303	2,964144	3	18	-355	-7						Untertest1.avi	0	880	547	72	111	-427	-118	200	0	Content		-427	-118	11878977	2495915218
11896	09:14:37.815	00:00:11.895	714	-292,0632	-1,162588	0,4252695	0,7829792	432,8336	2,962997	3	-300,2739	-18,37623	0,4250986	0,7829679	437,4427	2,996362	3	18	0	0						Untertest1.avi	0	880	547	72	111	-427	-118	200	0	Content		-72	-111	11895602	2495931843
11912	09:14:37.831	00:00:11.912	715	-311,406	-0,748747	0,4246385	0,7825679	433,723	3,067539	3	-317,8919	-12,54167	0,4245157	0,7825603	436,8121	3,09045	3	18	0	0						Untertest1.avi	0	880	547	72	111	-427	-118	200	0	Content		-72	-111	11912295	2495948536
11929	09:14:37.848	00:00:11.928	716	-294,2714	5,887709	0,4243115	0,7824409	429,1197	3,009017	3	-286,2769	17,21285	0,4244489	0,7824481	426,3591	2,988651	3	18	0	0						Untertest1.avi	0	880	547	72	111	-427	-118	200	0	Content		-72	-111	11928597	2495964838
11945	09:14:37.864	00:00:11.945	717	-178,5591	71,21268	0,4224507	0,7825528	431,8367	3,102626	3	-171,1244	81,24487	0,4226031	0,7825597	429,1656	3,082787	3	18	0	0						Untertest1.avi	0	880	547	72	111	-427	-118	200	0	Content		-72	-111	11945221	2495981462
11962	09:14:37.881	00:00:11.961	718	8,451441	187,3119	0,4207787	0,7838055	415,1773	2,970043	3	-10,91626	155,0969	0,4201551	0,7837772	425,432	3,044608	3	18	0	0						Untertest1.avi	0	880	547	72	111	-427	-118	200	0	Content		-72	-111	11961843	2495998084
11979	09:14:37.898	00:00:11.978	719	211,4559	376,1628	0,4221064	0,7852611	361,3645	2,582563	3	164,5158	273,6557	0,4191096	0,7851109	402,8742	2,875324	3	18	0	0						Untertest1.avi	0	880	547	72	111	-427	-118	200	0	Content		-72	-111	11978911	2496015152
11996	09:14:37.915	00:00:11.995	720	353,4158	431,2103	0,3828	0,7858959	361,3645	2,562335	3	343,1241	395,6053	0,3875323	0,7858167	379,185	2,686297	1	18	343	396						Untertest1.avi	0	880	547	72	111	-427	-118	200	0	Content		271	285	11995534	2496031775
12012	09:14:37.931	00:00:12.012	721	-1024	-768	-1	-1	-1	-1	4	-1024	-768	-1	-1	-1	-1	4		0	0						Untertest1.avi	0	880	547	72	111				0	Content		-72	-111	12012157	2496048398
12028	09:14:37.947	00:00:12.028	722	-1024	-768	-1	-1	-1	-1	4	-1024	-768	-1	-1	-1	-1	4		0	0						Untertest1.avi	0	880	547	72	111				0	Content		-72	-111	12028458	2496064699
12045	09:14:37.964	00:00:12.045	723	-1024	-768	-1	-1	-1	-1	4	-1024	-768	-1	-1	-1	-1	4		0	0						Untertest1.avi	0	880	547	72	111				0	Content		-72	-111	12045451	2496081692
12062	09:14:37.981	00:00:12.061	724	-1024	-768	-1	-1	-1	-1	4	-1024	-768	-1	-1	-1	-1	4		0	0						Untertest1.avi	0	880	547	72	111				0	Content		-72	-111	12061955	2496098196
12079	09:14:37.998	00:00:12.078	725	-1024	-768	-1	-1	-1	-1	4	-1024	-768	-1	-1	-1	-1	4		0	0						Untertest1.avi	0	880	547	72	111				0	Content		-72	-111	12078710	2496114951
12095	09:14:38.014	00:00:12.095	726	-1024	-768	-1	-1	-1	-1	4	-1024	-768	-1	-1	-1	-1	4		0	0						Untertest1.avi	0	880	547	72	111				0	Content		-72	-111	12095445	2496131686
12112	09:14:38.031	00:00:12.111	727	-1024	-768	-1	-1	-1	-1	4	-1024	-768	-1	-1	-1	-1	4		0	0						Untertest1.avi	0	880	547	72	111				0	Content		-72	-111	12111942	2496148183
12129	09:14:38.048	00:00:12.128	728	-1024	-768	-1	-1	-1	-1	4	-1024	-768	-1	-1	-1	-1	4		0	0						Untertest1.avi	0	880	547	72	111				0	Content		-72	-111	12128701	2496164942
12145	09:14:38.064	00:00:12.145	729	-1024	-768	-1	-1	-1	-1	4	-1024	-768	-1	-1	-1	-1	4		0	0						Untertest1.avi	0	880	547	72	111				0	Content		-72	-111	12145312	2496181553
12162	09:14:38.081	00:00:12.161	730	-1024	-768	-1	-1	-1	-1	4	-1024	-768	-1	-1	-1	-1	4		0	0						Untertest1.avi	0	880	547	72	111				0	Content		-72	-111	12161936	2496198177
12179	09:14:38.098	00:00:12.178	731	-1024	-768	-1	-1	-1	-1	4	-1024	-768	-1	-1	-1	-1	4		0	0						Untertest1.avi	0	880	547	72	111				0	Content		-72	-111	12178560	2496214801
12195	09:14:38.114	00:00:12.195	732	-1024	-768	-1	-1	-1	-1	4	-1024	-768	-1	-1	-1	-1	4		0	0						Untertest1.avi	0	880	547	72	111				0	Content		-72	-111	12195179	2496231420
12212	09:14:38.131	00:00:12.211	733	-1024	-768	-1	-1	-1	-1	4	-1024	-768	-1	-1	-1	-1	4		0	0						Untertest1.avi	0	880	547	72	111				0	Content		-72	-111	12211553	2496247794
12229	09:14:38.148	00:00:12.228	734	-1024	-768	-1	-1	-1	-1	4	-1024	-768	-1	-1	-1	-1	4		0	0						Untertest1.avi	0	880	547	72	111				0	Content		-72	-111	12228744	2496264985
12246	09:14:38.165	00:00:12.245	735	-1024	-768	-1	-1	-1	-1	4	-1024	-768	-1	-1	-1	-1	4		0	0						Untertest1.avi	0	880	547	72	111				0	Content		-72	-111	12245546	2496281787
12262	09:14:38.181	00:00:12.262	736	-1024	-768	-1	-1	-1	-1	4	-1024	-768	-1	-1	-1	-1	4		0	0						Untertest1.avi	0	880	547	72	111				0	Content		-72	-111	12262167	2496298408
12278	09:14:38.197	00:00:12.278	737	-1024	-768	-1	-1	-1	-1	4	-1024	-768	-1	-1	-1	-1	4		0	0						Untertest1.avi	0	880	547	72	111				0	Content		-72	-111	12278163	2496314404
12295	09:14:38.214	00:00:12.294	738	-1024	-768	-1	-1	-1	-1	4	-1024	-768	-1	-1	-1	-1	4		0	0						Untertest1.avi	0	880	547	72	111				0	Content		-72	-111	12294785	2496331026
12311	09:14:38.230	00:00:12.310	739	-1024	-768	-1	-1	-1	-1	4	-1024	-768	-1	-1	-1	-1	4		0	0						Untertest1.avi	0	880	547	72	111				0	Content		-72	-111	12310910	2496347151
12328	09:14:38.247	00:00:12.327	740	-1024	-768	-1	-1	-1	-1	4	-1024	-768	-1	-1	-1	-1	4		0	0						Untertest1.avi	0	880	547	72	111				0	Content		-72	-111	12327532	2496363773
12344	09:14:38.263	00:00:12.344	741	-1024	-768	-1	-1	-1	-1	4	-1024	-768	-1	-1	-1	-1	4		0	0						Untertest1.avi	0	880	547	72	111				0	Content		-72	-111	12344156	2496380397
12361	09:14:38.280	00:00:12.360	742	-1024	-768	-1	-1	-1	-1	4	-1024	-768	-1	-1	-1	-1	4		0	0						Untertest1.avi	0	880	547	72	111				0	Content		-72	-111	12360777	2496397018
12378	09:14:38.297	00:00:12.377	743	-1024	-768	-1	-1	-1	-1	4	-1024	-768	-1	-1	-1	-1	4		0	0						Untertest1.avi	0	880	547	72	111				0	Content		-72	-111	12377971	2496414212
12395	09:14:38.314	00:00:12.395	744	-1024	-768	-1	-1	-1	-1	4	-1024	-768	-1	-1	-1	-1	4		0	0						Untertest1.avi	0	880	547	72	111				0	Content		-72	-111	12395344	2496431585
12413	09:14:38.332	00:00:12.412	745	-1024	-768	-1	-1	-1	-1	4	-1024	-768	-1	-1	-1	-1	4		0	0						Untertest1.avi	0	880	547	72	111				0	Content		-72	-111	12412594	2496448835
12428	09:14:38.347	00:00:12.427	746	-1024	-768	-1	-1	-1	-1	4	-1024	-768	-1	-1	-1	-1	4		0	0						Untertest1.avi	0	880	547	72	111				0	Content		-72	-111	12427527	2496463768
12444	09:14:38.363	00:00:12.444	747	-1024	-768	-1	-1	-1	-1	4	-1024	-768	-1	-1	-1	-1	4		0	0						Untertest1.avi	0	880	547	72	111				0	Content		-72	-111	12444146	2496480387
12461	09:14:38.380	00:00:12.460	748	-1024	-768	-1	-1	-1	-1	4	-1024	-768	-1	-1	-1	-1	4		0	0						Untertest1.avi	0	880	547	72	111				0	Content		-72	-111	12460889	2496497130
12477	09:14:38.396	00:00:12.477	749	-1024	-768	-1	-1	-1	-1	4	-1024	-768	-1	-1	-1	-1	4		0	0						Untertest1.avi	0	880	547	72	111				0	Content		-72	-111	12477385	2496513626
12494	09:14:38.413	00:00:12.494	750	-1024	-768	-1	-1	-1	-1	4	-1024	-768	-1	-1	-1	-1	4		0	0						Untertest1.avi	0	880	547	72	111				0	Content		-72	-111	12494132	2496530373
12511	09:14:38.430	00:00:12.510	751	-1024	-768	-1	-1	-1	-1	4	-1024	-768	-1	-1	-1	-1	4		0	0						Untertest1.avi	0	880	547	72	111				0	Content		-72	-111	12510754	2496546995
12528	09:14:38.447	00:00:12.527	752	-1024	-768	-1	-1	-1	-1	4	-1024	-768	-1	-1	-1	-1	4		0	0						Untertest1.avi	0	880	547	72	111				0	Content		-72	-111	12527823	2496564064
12545	09:14:38.464	00:00:12.545	753	-1024	-768	-1	-1	-1	-1	4	-1024	-768	-1	-1	-1	-1	4		0	0						Untertest1.avi	0	880	547	72	111				0	Content		-72	-111	12545196	2496581437
12562	09:14:38.481	00:00:12.562	754	-1024	-768	-1	-1	-1	-1	4	-1024	-768	-1	-1	-1	-1	4		0	0						Untertest1.avi	0	880	547	72	111				0	Content		-72	-111	12562445	2496598686
12577	09:14:38.496	00:00:12.577	755	-1024	-768	-1	-1	-1	-1	4	-1024	-768	-1	-1	-1	-1	4		0	0						Untertest1.avi	0	880	547	72	111				0	Content		-72	-111	12577371	2496613612
12594	09:14:38.513	00:00:12.593	756	-1024	-768	-1	-1	-1	-1	4	-1024	-768	-1	-1	-1	-1	4		0	0						Untertest1.avi	0	880	547	72	111				0	Content		-72	-111	12593995	2496630236
12611	09:14:38.530	00:00:12.610	757	-93,3016	99,83679	0,4142855	0,7721853	437,3521	3,152758	3	-93,3016	99,83679	0,4142855	0,7721853	437,3521	3,152758	1	19	-93	100						Untertest1.avi	0	880	547	72	111	-282	-18	317	0	Content		-165	-11	12610742	2496646983
12627	09:14:38.546	00:00:12.627	758	-1024	-768	-1	-1	-1	-1	4	-1024	-768	-1	-1	-1	-1	4	19	0	0						Untertest1.avi	0	880	547	72	111	-282	-18	317	0	Content		-72	-111	12627363	2496663604
12644	09:14:38.563	00:00:12.643	759	-1024	-768	-1	-1	-1	-1	4	-1024	-768	-1	-1	-1	-1	4	19	0	0						Untertest1.avi	0	880	547	72	111	-282	-18	317	0	Content		-72	-111	12643979	2496680220
12661	09:14:38.580	00:00:12.661	760	-207,9687	101,632	0,448045	0,7697955	418,8409	3,289895	1	-215,5811	45,00717	0,4423026	0,7697569	437,3521	3,443275	3	19	-208	102						Untertest1.avi	0	880	547	72	111	-282	-18	317	0	Content		-280	-9	12661220	2496697461
12678	09:14:38.597	00:00:12.678	761	-141,9673	105,6518	0,429089	0,7686872	426,5276	3,264784	3	-164,8729	74,00471	0,4286299	0,7686653	435,1302	3,332898	3	19	0	0						Untertest1.avi	0	880	547	72	111	-282	-18	317	0	Content		-72	-111	12678222	2496714463
12695	09:14:38.614	00:00:12.694	762	-217,419	75,25615	0,4456551	0,7689706	426,5276	3,404813	1	-221,5327	47,72884	0,4430064	0,7689681	435,1302	3,477737	3	19	-217	75						Untertest1.avi	0	880	547	72	111	-282	-18	317	0	Content		-289	-36	12694727	2496730968
12712	09:14:38.631	00:00:12.711	763	-194,5297	90,12799	0,4448773	0,7685822	428,5999	3,373229	1	-212,1057	65,36383	0,4427086	0,7685688	435,1302	3,426136	3	19	-195	90						Untertest1.avi	0	880	547	72	111	-282	-18	317	0	Content		-267	-21	12711606	2496747847
12728	09:14:38.647	00:00:12.727	764	-215,045	85,41876	0,4456937	0,7681631	426,0919	3,417295	1	-240,8542	50,14031	0,4426796	0,7681444	435,1302	3,492041	3	19	-215	85						Untertest1.avi	0	880	547	72	111	-282	-18	317	0	Content		-287	-26	12727848	2496764089
12744	09:14:38.663	00:00:12.744	765	-216,169	78,35793	0,4446239	0,7677182	429,6466	3,445851	1	-231,5791	57,10994	0,4428062	0,767707	435,1302	3,491155	3	19	-216	78						Untertest1.avi	0	880	547	72	111	-282	-18	317	0	Content		-288	-33	12744471	2496780712
12761	09:14:38.680	00:00:12.761	766	-223,02	69,86463	0,4433204	0,7673184	433,9086	3,500087	1	-226,4259	65,16565	0,4429183	0,767316	435,1302	3,510211	3	19	-223	70						Untertest1.avi	0	880	547	72	111	-282	-18	317	0	Content		-295	-41	12761093	2496797334
12778	09:14:38.697	00:00:12.778	767	-209,6219	92,94936	0,4451193	0,7670617	428,7658	3,468271	1	-227,2528	68,8866	0,4430074	0,7670487	435,1302	3,520915	3	19	-210	93						Untertest1.avi	0	880	547	72	111	-282	-18	317	0	Content		-282	-18	12778213	2496814454
12795	09:14:38.714	00:00:12.794	768	-214,3002	84,73158	0,4451064	0,7668073	429,3965	3,467183	1	-230,3326	62,76014	0,4432063	0,7667956	435,1302	3,514699	3	19	-214	85						Untertest1.avi	0	880	547	72	111	-282	-18	317	0	Content		-286	-26	12794846	2496831087
12812	09:14:38.731	00:00:12.811	769	-194,8335	106,1495	0,4456392	0,7667269	428,1366	3,431564	1	-213,6107	80,30202	0,4433173	0,7667125	435,1302	3,488839	3	19	-195	106						Untertest1.avi	0	880	547	72	111	-282	-18	317	0	Content		-267	-5	12811598	2496847839
12828	09:14:38.747	00:00:12.827	770	-190,8915	98,04326	0,4456466	0,7666946	428,184	3,417392	1	-209,4417	72,0104	0,4433407	0,7666804	435,1302	3,474298	3	19	-191	98						Untertest1.avi	0	880	547	72	111	-282	-18	317	0	Content		-263	-13	12827838	2496864079
12844	09:14:38.763	00:00:12.844	771	-194,0164	103,7267	0,4454649	0,7667313	428,6613	3,446099	1	-194,0164	103,7267	0,4454649	0,7667313	428,6613	3,446099	3	19	-194	104						Untertest1.avi	0	880	547	72	111	-282	-18	317	0	Content		-266	-7	12844459	2496880700
12861	09:14:38.780	00:00:12.861	772	-211,2579	95,27859	0,4455493	0,7669299	428,3083	3,443089	1	-211,2579	95,27859	0,4455493	0,7669299	428,3083	3,443089	3	19	-211	95						Untertest1.avi	0	880	547	72	111	-282	-18	317	0	Content		-283	-16	12861206	2496897447
12878	09:14:38.797	00:00:12.878	773	-206,636	95,71877	0,4456885	0,7675064	427,9585	3,414967	1	-206,636	95,71877	0,4456885	0,7675064	427,9585	3,414967	3	19	-207	96						Untertest1.avi	0	880	547	72	111	-282	-18	317	0	Content		-279	-15	12878202	2496914443
12895	09:14:38.814	00:00:12.894	774	-219,4748	92,6644	0,4465548	0,7683488	425,7485	3,422469	1	-219,4748	92,6644	0,4465548	0,7683488	425,7485	3,422469	3	19	-219	93						Untertest1.avi	0	880	547	72	111	-282	-18	317	0	Content		-291	-18	12894825	2496931066
12911	09:14:38.830	00:00:12.911	775	-220,7104	80,82648	0,4441997	0,7690803	433,9802	3,435621	1	-220,7104	80,82648	0,4441997	0,7690803	433,9802	3,435621	3	19	-221	81						Untertest1.avi	0	880	547	72	111	-282	-18	317	0	Content		-293	-30	12911400	2496947641
12928	09:14:38.847	00:00:12.927	776	-297,4775	38,97134	0,4463538	0,7697489	431,9015	3,424956	1	-297,4775	38,97134	0,4463538	0,7697489	431,9015	3,424956	3	20	-297	39						Untertest1.avi	0	880	547	72	111	-445	-111	217	0	Content		-369	-72	12927702	2496963943
12944	09:14:38.863	00:00:12.944	777	-371,0086	7,300637	0,4476078	0,7703689	432,8004	3,404462	1	-371,0086	7,300637	0,4476078	0,7703689	432,8004	3,404462	3	20	-371	7						Untertest1.avi	0	880	547	72	111	-445	-111	217	0	Content		-443	-104	12944450	2496980691
12961	09:14:38.880	00:00:12.961	778	-355,7842	26,15117	0,4490181	0,7712297	429,7555	3,338044	1	-355,7842	26,15117	0,4490181	0,7712297	429,7555	3,338044	3	20	-356	26						Untertest1.avi	0	880	547	72	111	-445	-111	217	0	Content		-428	-85	12961074	2496997315
12978	09:14:38.897	00:00:12.978	779	-378,2534	-7,905642	0,447669	0,7722149	436,2519	3,368959	1	-378,2534	-7,905642	0,447669	0,7722149	436,2519	3,368959	3	20	-378	-8						Untertest1.avi	0	880	547	72	111	-445	-111	217	0	Content		-450	-119	12978017	2497014258
12995	09:14:38.914	00:00:12.994	780	-343,7352	22,67467	0,4504666	0,7734046	430,8486	3,30889	1	-343,7352	22,67467	0,4504666	0,7734046	430,8486	3,30889	3	20	-344	23						Untertest1.avi	0	880	547	72	111	-445	-111	217	0	Content		-416	-88	12994819	2497031060
13011	09:14:38.930	00:00:13.011	781	-389,2709	-26,60947	0,4465525	0,7746508	446,6302	3,441494	1	-389,2709	-26,60947	0,4465525	0,7746508	446,6302	3,441494	3	20	-389	-27						Untertest1.avi	0	880	547	72	111	-445	-111	217	0	Content		-461	-138	13011388	2497047629
13028	09:14:38.947	00:00:13.027	782	-426,3228	-71,01775	0,4463101	0,7763698	451,1011	3,514862	1	-426,3228	-71,01775	0,4463101	0,7763698	451,1011	3,514862	3	20	-426	-71						Untertest1.avi	0	880	547	72	111	-445	-111	217	0	Content		-498	-182	13027691	2497063932
13044	09:14:38.963	00:00:13.044	783	-376,7145	-7,416437	0,4523295	0,7782964	436,2896	3,354285	1	-376,7145	-7,416437	0,4523295	0,7782964	436,2896	3,354285	3	20	-377	-7						Untertest1.avi	0	880	547	72	111	-445	-111	217	0	Content		-449	-118	13044316	2497080557
13061	09:14:38.980	00:00:13.061	784	-374,6005	-35,71367	0,4512465	0,7803465	445,5359	3,386435	1	-374,6005	-35,71367	0,4512465	0,7803465	445,5359	3,386435	3	20	-375	-36						Untertest1.avi	0	880	547	72	111	-445	-111	217	0	Content		-447	-147	13061065	2497097306
13078	09:14:38.997	00:00:13.078	785	-350,9229	44,96622	0,4597	0,7827131	422,3282	3,196678	1	-350,9229	44,96622	0,4597	0,7827131	422,3282	3,196678	3	20	-351	45						Untertest1.avi	0	880	547	72	111	-445	-111	217	0	Content		-423	-66	13078009	2497114250
13094	09:14:39.013	00:00:13.094	786	-333,7659	29,86837	0,4594278	0,7851409	428,7108	3,269321	1	-333,7659	29,86837	0,4594278	0,7851409	428,7108	3,269321	3	20	-334	30						Untertest1.avi	0	880	547	72	111	-445	-111	217	0	Content		-406	-81	13094310	2497130551
13111	09:14:39.030	00:00:13.111	787	-382,4307	-15,04349	0,4586148	0,787706	436,0837	3,321585	1	-382,4307	-15,04349	0,4586148	0,787706	436,0837	3,321585	3	20	-382	-15						Untertest1.avi	0	880	547	72	111	-445	-111	217	0	Content		-454	-126	13111060	2497147301
13128	09:14:39.047	00:00:13.127	788	-384,4767	-11,27563	0,4594395	0,790132	437,9045	3,367087	1	-384,4767	-11,27563	0,4594395	0,790132	437,9045	3,367087	3	20	-384	-11						Untertest1.avi	0	880	547	72	111	-445	-111	217	0	Content		-456	-122	13127682	2497163923
13145	09:14:39.064	00:00:13.144	789	-322,6555	27,8765	0,4622692	0,7925341	433,1663	3,296998	1	-322,6555	27,8765	0,4622692	0,7925341	433,1663	3,296998	3	21	-323	28						Untertest1.avi	0	880	547	72	111	-400	-68	167	0	Content		-395	-83	13144751	2497180992
13161	09:14:39.080	00:00:13.161	790	-329,8373	46,16203	0,4653498	0,7945964	425,648	3,234365	1	-329,8373	46,16203	0,4653498	0,7945964	425,648	3,234365	3	21	-330	46						Untertest1.avi	0	880	547	72	111	-400	-68	167	0	Content		-402	-65	13161054	2497197295
13178	09:14:39.097	00:00:13.177	791	-329,5181	38,74883	0,4649376	0,79651	428,8395	3,280231	1	-329,5181	38,74883	0,4649376	0,79651	428,8395	3,280231	3	21	-330	39						Untertest1.avi	0	880	547	72	111	-400	-68	167	0	Content		-402	-72	13177998	2497214239
13194	09:14:39.113	00:00:13.194	792	-326,5561	44,17065	0,4684407	0,7985277	417,9016	3,189981	1	-326,5561	44,17065	0,4684407	0,7985277	417,9016	3,189981	3	21	-327	44						Untertest1.avi	0	880	547	72	111	-400	-68	167	0	Content		-399	-67	13194423	2497230664
13211	09:14:39.130	00:00:13.211	793	-333,3151	57,91204	0,4689506	0,7998838	415,7363	3,142959	1	-333,3151	57,91204	0,4689506	0,7998838	415,7363	3,142959	3	21	-333	58						Untertest1.avi	0	880	547	72	111	-400	-68	167	0	Content		-405	-53	13211366	2497247607
13228	09:14:39.147	00:00:13.228	794	-323,8862	69,01002	0,4698176	0,8010318	411,6072	3,139309	1	-323,8862	69,01002	0,4698176	0,8010318	411,6072	3,139309	3	21	-324	69						Untertest1.avi	0	880	547	72	111	-400	-68	167	0	Content		-396	-42	13228169	2497264410
13245	09:14:39.164	00:00:13.244	795	-314,9546	76,92043	0,4695503	0,8020629	410,524	3,13343	1	-314,9546	76,92043	0,4695503	0,8020629	410,524	3,13343	3	21	-315	77						Untertest1.avi	0	880	547	72	111	-400	-68	167	0	Content		-387	-34	13244794	2497281035
13261	09:14:39.180	00:00:13.261	796	-340,735	33,22953	0,4634375	0,8028077	427,6747	3,281644	1	-340,735	33,22953	0,4634375	0,8028077	427,6747	3,281644	3	21	-341	33						Untertest1.avi	0	880	547	72	111	-400	-68	167	0	Content		-413	-78	13261042	2497297283
13278	09:14:39.197	00:00:13.277	797	-1024	-768	-1	-1	-1	-1	4	-1024	-768	-1	-1	-1	-1	4	21	0	0						Untertest1.avi	0	880	547	72	111	-400	-68	167	0	Content		-72	-111	13277987	2497314228
13295	09:14:39.214	00:00:13.294	798	-1024	-768	-1	-1	-1	-1	4	-1024	-768	-1	-1	-1	-1	4	21	0	0						Untertest1.avi	0	880	547	72	111	-400	-68	167	0	Content		-72	-111	13294733	2497330974
13311	09:14:39.230	00:00:13.311	799	-266,5226	42,54803	0,4295084	0,8048665	426,0297	3,213961	1	-266,5226	42,54803	0,4295084	0,8048665	426,0297	3,213961	3	22	-267	43						Untertest1.avi	0	880	547	72	111	-338	-79	233	0	Content		-339	-68	13311356	2497347597
13328	09:14:39.247	00:00:13.327	800	-273,4833	30,20599	0,4293922	0,8052137	427,8301	3,243436	1	-273,4833	30,20599	0,4293922	0,8052137	427,8301	3,243436	3	22	-273	30						Untertest1.avi	0	880	547	72	111	-338	-79	233	0	Content		-345	-81	13327784	2497364025
13345	09:14:39.264	00:00:13.344	801	-273,1511	16,5258	0,4288049	0,8051932	427,8301	3,268046	1	-273,1511	16,5258	0,4288049	0,8051932	427,8301	3,268046	3	22	-273	17						Untertest1.avi	0	880	547	72	111	-338	-79	233	0	Content		-345	-94	13344532	2497380773
13361	09:14:39.280	00:00:13.361	802	-265,687	35,47383	0,4278202	0,8046874	426,1886	3,26879	1	-265,687	35,47383	0,4278202	0,8046874	426,1886	3,26879	3	22	-266	35						Untertest1.avi	0	880	547	72	111	-338	-79	233	0	Content		-338	-76	13361153	2497397394
13378	09:14:39.297	00:00:13.377	803	-260,6605	31,01644	0,4275963	0,8040673	427,8335	3,247455	1	-260,6605	31,01644	0,4275963	0,8040673	427,8335	3,247455	3	22	-261	31						Untertest1.avi	0	880	547	72	111	-338	-79	233	0	Content		-333	-80	13377892	2497414133
13395	09:14:39.314	00:00:13.394	804	-269,7383	24,68194	0,4258278	0,8034736	424,0381	3,265657	1	-269,7383	24,68194	0,4258278	0,8034736	424,0381	3,265657	3	22	-270	25						Untertest1.avi	0	880	547	72	111	-338	-79	233	0	Content		-342	-86	13394525	2497430766
13411	09:14:39.330	00:00:13.411	805	-271,6811	21,22478	0,4256325	0,8024412	426,3805	3,232257	1	-271,6811	21,22478	0,4256325	0,8024412	426,3805	3,232257	3	22	-272	21						Untertest1.avi	0	880	547	72	111	-338	-79	233	0	Content		-344	-90	13411144	2497447385
13428	09:14:39.347	00:00:13.427	806	-268,8565	32,44142	0,424346	0,8013695	424,7343	3,221116	1	-268,8565	32,44142	0,424346	0,8013695	424,7343	3,221116	3	22	-269	32						Untertest1.avi	0	880	547	72	111	-338	-79	233	0	Content		-341	-79	13427891	2497464132
13445	09:14:39.364	00:00:13.444	807	-265,6679	40,20728	0,423178	0,8003225	423,6548	3,185083	1	-265,6679	40,20728	0,423178	0,8003225	423,6548	3,185083	3	22	-266	40						Untertest1.avi	0	880	547	72	111	-338	-79	233	0	Content		-338	-71	13444516	2497480757
13461	09:14:39.380	00:00:13.461	808	-277,5586	27,85695	0,4220408	0,7994454	422,6116	3,187174	1	-277,5586	27,85695	0,4220408	0,7994454	422,6116	3,187174	3	22	-278	28						Untertest1.avi	0	880	547	72	111	-338	-79	233	0	Content		-350	-83	13461137	2497497378
13478	09:14:39.397	00:00:13.477	809	-258,4054	43,94862	0,4205473	0,7986327	419,7871	3,186215	1	-258,4054	43,94862	0,4205473	0,7986327	419,7871	3,186215	3	22	-258	44						Untertest1.avi	0	880	547	72	111	-338	-79	233	0	Content		-330	-67	13477748	2497513989
13494	09:14:39.413	00:00:13.494	810	-260,6196	44,35608	0,4199972	0,7976973	420,2098	3,127534	1	-260,6196	44,35608	0,4199972	0,7976973	420,2098	3,127534	3	22	-261	44						Untertest1.avi	0	880	547	72	111	-338	-79	233	0	Content		-333	-67	13494003	2497530244
13511	09:14:39.430	00:00:13.511	811	-253,8151	25,95012	0,4203398	0,7974127	425,5609	3,195403	1	-253,8151	25,95012	0,4203398	0,7974127	425,5609	3,195403	3	22	-254	26						Untertest1.avi	0	880	547	72	111	-338	-79	233	0	Content		-326	-85	13511194	2497547435
13528	09:14:39.447	00:00:13.527	812	-40,74023	140,1608	0,4167215	0,7973802	420,4212	3,224349	1	-40,74023	140,1608	0,4167215	0,7973802	420,4212	3,224349	3	22	-41	140						Untertest1.avi	0	880	547	72	111	-338	-79	233	0	Content		-113	29	13527997	2497564238
13545	09:14:39.464	00:00:13.544	813	129,6266	218,3894	0,4142454	0,7980114	419,7864	3,178183	1	129,6266	218,3894	0,4142454	0,7980114	419,7864	3,178183	3	23	130	218						Untertest1.avi	0	880	547	72	111	363	403	283	0	Content		58	107	13544619	2497580860
13561	09:14:39.480	00:00:13.560	814	260,1085	365,3189	0,4041689	0,7984794	389,0084	2,933363	1	260,1085	365,3189	0,4041689	0,7984794	389,0084	2,933363	3	23	260	365						Untertest1.avi	0	880	547	72	111	363	403	283	0	Content		188	254	13560615	2497596856
13578	09:14:39.497	00:00:13.577	815	-1024	-768	-1	-1	-1	-1	4	-1024	-768	-1	-1	-1	-1	4	23	0	0						Untertest1.avi	0	880	547	72	111	363	403	283	0	Content		-72	-111	13577809	2497614050
13594	09:14:39.513	00:00:13.594	816	440,8902	491,1967	0,3948351	0,8000063	364,1259	2,770201	1	440,8902	491,1967	0,3948351	0,8000063	364,1259	2,770201	3	23	441	491						Untertest1.avi	0	880	547	72	111	363	403	283	0	Content		369	380	13594114	2497630355
13611	09:14:39.530	00:00:13.610	817	435,6293	518,0677	0,3925053	0,799571	359,8859	2,713003	1	435,6293	518,0677	0,3925053	0,799571	359,8859	2,713003	3	23	436	518						Untertest1.avi	0	880	547	72	111	363	403	283	0	Content		364	407	13610736	2497646977
13627	09:14:39.546	00:00:13.627	818	435,4879	502,8802	0,3921353	0,7991183	360,5432	2,694538	1	435,4879	502,8802	0,3921353	0,7991183	360,5432	2,694538	3	23	435	503						Untertest1.avi	0	880	547	72	111	363	403	283	0	Content		363	392	13627484	2497663725
13644	09:14:39.563	00:00:13.644	819	432,7175	513,6264	0,3910296	0,7986519	358,5058	2,687822	1	432,7175	513,6264	0,3910296	0,7986519	358,5058	2,687822	3	23	433	514						Untertest1.avi	0	880	547	72	111	363	403	283	0	Content		361	403	13644428	2497680669
13661	09:14:39.580	00:00:13.660	820	433,1564	515,0995	0,3896908	0,7983131	355,1995	2,686565	1	433,1564	515,0995	0,3896908	0,7983131	355,1995	2,686565	3	23	433	515						Untertest1.avi	0	880	547	72	111	363	403	283	0	Content		361	404	13660728	2497696969
13677	09:14:39.596	00:00:13.677	821	435,6622	513,6454	0,3896352	0,7977901	355,7563	2,68858	1	435,6622	513,6454	0,3896352	0,7977901	355,7563	2,68858	3	23	436	514						Untertest1.avi	0	880	547	72	111	363	403	283	0	Content		364	403	13677348	2497713589
13694	09:14:39.613	00:00:13.694	822	435,404	517,5514	0,3889904	0,7971688	354,0553	2,646917	1	435,404	517,5514	0,3889904	0,7971688	354,0553	2,646917	3	23	435	518						Untertest1.avi	0	880	547	72	111	363	403	283	0	Content		363	407	13694096	2497730337
13711	09:14:39.630	00:00:13.711	823	429,2471	523,0457	0,3890375	0,79653	354,528	2,682629	1	429,2471	523,0457	0,3890375	0,79653	354,528	2,682629	3	23	429	523						Untertest1.avi	0	880	547	72	111	363	403	283	0	Content		357	412	13711039	2497747280
13728	09:14:39.647	00:00:13.727	824	428,1821	518,4235	0,388611	0,7962795	353,9984	2,689971	1	428,1821	518,4235	0,388611	0,7962795	353,9984	2,689971	3	23	428	518						Untertest1.avi	0	880	547	72	111	363	403	283	0	Content		356	407	13727785	2497764026
13744	09:14:39.663	00:00:13.744	825	440,8992	515,5549	0,3881101	0,7962263	353,8151	2,672014	1	440,8992	515,5549	0,3881101	0,7962263	353,8151	2,672014	3	23	441	516						Untertest1.avi	0	880	547	72	111	363	403	283	0	Content		369	405	13744409	2497780650
13761	09:14:39.680	00:00:13.760	826	435,7013	512,4156	0,388723	0,7963522	358,1225	2,733064	1	435,7013	512,4156	0,388723	0,7963522	358,1225	2,733064	3	23	436	512						Untertest1.avi	0	880	547	72	111	363	403	283	0	Content		364	401	13760589	2497796830
13777	09:14:39.696	00:00:13.777	827	436,1053	510,4407	0,3881716	0,7967205	359,0811	2,705112	1	436,1053	510,4407	0,3881716	0,7967205	359,0811	2,705112	3	23	436	510						Untertest1.avi	0	880	547	72	111	363	403	283	0	Content		364	399	13777338	2497813579
13794	09:14:39.713	00:00:13.793	828	442,4666	538,2514	0,3838186	0,797141	346,9344	2,641963	1	442,4666	538,2514	0,3838186	0,797141	346,9344	2,641963	3	23	442	538						Untertest1.avi	0	880	547	72	111	363	403	283	0	Content		370	427	13793959	2497830200
13811	09:14:39.730	00:00:13.811	829	458,398	594,6987	0,3834397	0,7992485	347,8259	2,681127	1	458,398	594,6987	0,3834397	0,7992485	347,8259	2,681127	3	23	458	595						Untertest1.avi	0	880	547	72	111	363	403	283	0	Content		386	484	13811027	2497847268
13828	09:14:39.747	00:00:13.827	830	471,316	669,5267	0,3829991	0,801991	348,266	2,693427	1	471,316	669,5267	0,3829991	0,801991	348,266	2,693427	3	24	471	670						Untertest1.avi	0	880	547	72	111	356	728	433	0	Content		399	559	13827650	2497863891
13844	09:14:39.763	00:00:13.844	831	483,5222	726,0029	0,3846956	0,8041434	354,9268	2,708749	1	483,5222	726,0029	0,3846956	0,8041434	354,9268	2,708749	3	24	484	726						Untertest1.avi	0	880	547	72	111	356	728	433	0	Content		412	615	13844275	2497880516
13861	09:14:39.780	00:00:13.860	832	474,306	776,1693	0,3866968	0,8055553	363,0218	2,799272	1	474,306	776,1693	0,3866968	0,8055553	363,0218	2,799272	3	24	474	776						Untertest1.avi	0	880	547	72	111	356	728	433	0	Content		402	665	13860577	2497896818
13878	09:14:39.797	00:00:13.877	833	475,7376	810,8571	0,3907637	0,8066591	378,9242	2,884624	1	475,7376	810,8571	0,3907637	0,8066591	378,9242	2,884624	3	24	476	811						Untertest1.avi	0	880	547	72	111	356	728	433	0	Content		404	700	13877642	2497913883
13894	09:14:39.813	00:00:13.894	834	435,7913	828,4451	0,394465	0,8073544	393,9589	3,048388	1	435,7913	828,4451	0,394465	0,8073544	393,9589	3,048388	3	24	436	828						Untertest1.avi	0	880	547	72	111	356	728	433	0	Content		364	717	13894072	2497930313
13911	09:14:39.830	00:00:13.911	835	444,2344	839,2513	0,3951515	0,8074626	398,5565	3,061435	1	444,2344	839,2513	0,3951515	0,8074626	398,5565	3,061435	3	24	444	839						Untertest1.avi	0	880	547	72	111	356	728	433	0	Content		372	728	13911012	2497947253
13927	09:14:39.846	00:00:13.927	836	445,0297	833,5859	0,3948087	0,8077823	399,0714	3,078378	1	445,0297	833,5859	0,3948087	0,8077823	399,0714	3,078378	3	24	445	834						Untertest1.avi	0	880	547	72	111	356	728	433	0	Content		373	723	13927313	2497963554
13944	09:14:39.863	00:00:13.944	837	438,0656	831,9586	0,3938465	0,8079634	397,0716	3,060863	1	438,0656	831,9586	0,3938465	0,8079634	397,0716	3,060863	3	24	438	832						Untertest1.avi	0	880	547	72	111	356	728	433	0	Content		366	721	13944060	2497980301
13961	09:14:39.880	00:00:13.960	838	432,795	841,2917	0,3936113	0,8079653	397,3212	3,046599	1	432,795	841,2917	0,3936113	0,8079653	397,3212	3,046599	3	24	433	841						Untertest1.avi	0	880	547	72	111	356	728	433	0	Content		361	730	13960680	2497996921
13978	09:14:39.897	00:00:13.977	839	434,4354	838,9802	0,3937692	0,8078688	398,9243	3,086979	1	434,4354	838,9802	0,3937692	0,8078688	398,9243	3,086979	3	24	434	839						Untertest1.avi	0	880	547	72	111	356	728	433	0	Content		362	728	13977746	2498013987
13994	09:14:39.913	00:00:13.994	840	430,1874	828,4001	0,3934712	0,8078334	398,563	3,12295	1	430,1874	828,4001	0,3934712	0,8078334	398,563	3,12295	3	24	430	828						Untertest1.avi	0	880	547	72	111	356	728	433	0	Content		358	717	13994369	2498030610
14011	09:14:39.930	00:00:14.010	841	427,3442	837,5841	0,393418	0,8077988	399,028	3,110294	1	427,3442	837,5841	0,393418	0,8077988	399,028	3,110294	3	24	427	838						Untertest1.avi	0	880	547	72	111	356	728	433	0	Content		355	727	14010994	2498047235
14027	09:14:39.946	00:00:14.027	842	431,3496	838,7712	0,3932916	0,8077589	398,8989	3,159338	1	431,3496	838,7712	0,3932916	0,8077589	398,8989	3,159338	3	24	431	839						Untertest1.avi	0	880	547	72	111	356	728	433	0	Content		359	728	14027310	2498063551
14044	09:14:39.963	00:00:14.043	843	435,9042	846,0012	0,3935901	0,8077602	400,1761	3,145701	1	435,9042	846,0012	0,3935901	0,8077602	400,1761	3,145701	3	24	436	846						Untertest1.avi	0	880	547	72	111	356	728	433	0	Content		364	735	14043919	2498080160
14061	09:14:39.980	00:00:14.060	844	428,297	843,9128	0,3937589	0,8077303	400,7043	3,134398	1	428,297	843,9128	0,3937589	0,8077303	400,7043	3,134398	3	24	428	844						Untertest1.avi	0	880	547	72	111	356	728	433	0	Content		356	733	14060541	2498096782
14078	09:14:39.997	00:00:14.077	845	424,0858	844,6298	0,3937101	0,8077331	400,307	3,191922	1	424,0858	844,6298	0,3937101	0,8077331	400,307	3,191922	3	24	424	845						Untertest1.avi	0	880	547	72	111	356	728	433	0	Content		352	734	14077606	2498113847
14094	09:14:40.013	00:00:14.094	846	417,3247	839,7212	0,3934895	0,8077233	399,1829	3,150863	1	417,3247	839,7212	0,3934895	0,8077233	399,1829	3,150863	3	24	417	840						Untertest1.avi	0	880	547	72	111	356	728	433	0	Content		345	729	14094231	2498130472
14111	09:14:40.030	00:00:14.110	847	421,1283	841,8807	0,3929453	0,8077804	396,6508	3,114588	1	421,1283	841,8807	0,3929453	0,8077804	396,6508	3,114588	3	24	421	842						Untertest1.avi	0	880	547	72	111	356	728	433	0	Content		349	731	14110852	2498147093
14127	09:14:40.046	00:00:14.127	848	424,3634	841,4855	0,3938468	0,8077745	399,5922	3,251487	1	424,3634	841,4855	0,3938468	0,8077745	399,5922	3,251487	3	24	424	841						Untertest1.avi	0	880	547	72	111	356	728	433	0	Content		352	730	14127153	2498163394
14144	09:14:40.063	00:00:14.143	849	417,0875	840,9121	0,393809	0,8077807	398,9911	3,195175	1	417,0875	840,9121	0,393809	0,8077807	398,9911	3,195175	3	24	417	841						Untertest1.avi	0	880	547	72	111	356	728	433	0	Content		345	730	14143902	2498180143
14161	09:14:40.080	00:00:14.160	850	416,0834	839,6896	0,3939445	0,8078061	399,0614	3,162598	1	416,0834	839,6896	0,3939445	0,8078061	399,0614	3,162598	3	24	416	840						Untertest1.avi	0	880	547	72	111	356	728	433	0	Content		344	729	14160524	2498196765
14178	09:14:40.097	00:00:14.177	851	420,7151	839,2355	0,3947645	0,8077775	401,5691	3,187238	1	420,7151	839,2355	0,3947645	0,8077775	401,5691	3,187238	3	24	421	839						Untertest1.avi	0	880	547	72	111	356	728	433	0	Content		349	728	14177592	2498213833
14194	09:14:40.113	00:00:14.194	852	421,9114	844,6892	0,3954784	0,807604	404,2035	3,235318	1	421,9114	844,6892	0,3954784	0,807604	404,2035	3,235318	3	24	422	845						Untertest1.avi	0	880	547	72	111	356	728	433	0	Content		350	734	14194215	2498230456
14211	09:14:40.130	00:00:14.210	853	415,0229	838,37	0,395096	0,8077579	402,2945	3,275759	1	415,0229	838,37	0,395096	0,8077579	402,2945	3,275759	3	24	415	838						Untertest1.avi	0	880	547	72	111	356	728	433	0	Content		343	727	14210839	2498247080
14227	09:14:40.146	00:00:14.227	854	369,1523	807,6035	0,3979665	0,8065856	410,5932	3,296252	1	369,1523	807,6035	0,3979665	0,8065856	410,5932	3,296252	3	24	369	808						Untertest1.avi	0	880	547	72	111	356	728	433	0	Content		297	697	14227140	2498263381
14244	09:14:40.163	00:00:14.243	855	286,7679	734,515	0,4007547	0,804171	414,0249	3,392646	1	286,7679	734,515	0,4007547	0,804171	414,0249	3,392646	3	24	287	735						Untertest1.avi	0	880	547	72	111	356	728	433	0	Content		215	624	14243891	2498280132
14260	09:14:40.179	00:00:14.260	856	171,2694	665,5735	0,4041625	0,8018134	420,6155	3,417684	1	171,2694	665,5735	0,4041625	0,8018134	420,6155	3,417684	3	25	171	666						Untertest1.avi	0	880	547	72	111	-125	419	350	0	Content		99	555	14260388	2498296629
14277	09:14:40.196	00:00:14.277	857	64,18311	594,0656	0,406629	0,8003754	424,1366	3,492071	1	64,18311	594,0656	0,406629	0,8003754	424,1366	3,492071	3	25	64	594						Untertest1.avi	0	880	547	72	111	-125	419	350	0	Content		-8	483	14277454	2498313695
14294	09:14:40.213	00:00:14.293	858	-35,98024	543,7656	0,4079881	0,7996379	425,0337	3,502666	1	-35,98024	543,7656	0,4079881	0,7996379	425,0337	3,502666	3	25	-36	544						Untertest1.avi	0	880	547	72	111	-125	419	350	0	Content		-108	433	14293754	2498329995
14311	09:14:40.230	00:00:14.310	859	-49,31148	534,8795	0,4082699	0,7996032	426,9802	3,539239	1	-49,31148	534,8795	0,4082699	0,7996032	426,9802	3,539239	3	25	-49	535						Untertest1.avi	0	880	547	72	111	-125	419	350	0	Content		-121	424	14310694	2498346935
14327	09:14:40.246	00:00:14.326	860	-71,92524	515,5948	0,4088601	0,7997277	431,0422	3,540527	1	-71,92524	515,5948	0,4088601	0,7997277	431,0422	3,540527	3	25	-72	516						Untertest1.avi	0	880	547	72	111	-125	419	350	0	Content		-144	405	14326996	2498363237
14344	09:14:40.263	00:00:14.344	861	-57,47185	526,1121	0,4083313	0,7996556	429,697	3,537958	1	-57,47185	526,1121	0,4083313	0,7996556	429,697	3,537958	3	25	-57	526						Untertest1.avi	0	880	547	72	111	-125	419	350	0	Content		-129	415	14344063	2498380304
14361	09:14:40.280	00:00:14.360	862	-52,73219	524,6466	0,4082088	0,7993767	430,4196	3,461613	1	-52,73219	524,6466	0,4082088	0,7993767	430,4196	3,461613	3	25	-53	525						Untertest1.avi	0	880	547	72	111	-125	419	350	0	Content		-125	414	14360684	2498396925
14377	09:14:40.296	00:00:14.377	863	-36,15384	531,459	0,406282	0,7990578	423,147	3,43058	1	-36,15384	531,459	0,406282	0,7990578	423,147	3,43058	3	25	-36	531						Untertest1.avi	0	880	547	72	111	-125	419	350	0	Content		-108	420	14377307	2498413548
14394	09:14:40.313	00:00:14.393	864	-51,22952	539,5305	0,4061738	0,798212	423,5363	3,454526	1	-51,22952	539,5305	0,4061738	0,798212	423,5363	3,454526	3	25	-51	540						Untertest1.avi	0	880	547	72	111	-125	419	350	0	Content		-123	429	14393614	2498429855
14410	09:14:40.329	00:00:14.410	865	-29,25217	554,029	0,4047416	0,7977095	418,2059	3,399575	1	-29,25217	554,029	0,4047416	0,7977095	418,2059	3,399575	3	25	-29	554						Untertest1.avi	0	880	547	72	111	-125	419	350	0	Content		-101	443	14410247	2498446488
14427	09:14:40.346	00:00:14.426	866	-37,76133	538,0143	0,405283	0,7971399	421,0322	3,387805	1	-37,76133	538,0143	0,405283	0,7971399	421,0322	3,387805	3	25	-38	538						Untertest1.avi	0	880	547	72	111	-125	419	350	0	Content		-110	427	14426861	2498463102
14444	09:14:40.363	00:00:14.443	867	-39,28841	543,4005	0,4052237	0,7966596	421,1843	3,394012	1	-39,28841	543,4005	0,4052237	0,7966596	421,1843	3,394012	3	25	-39	543						Untertest1.avi	0	880	547	72	111	-125	419	350	0	Content		-111	432	14443925	2498480166
14461	09:14:40.380	00:00:14.460	868	-29,30115	541,098	0,4049354	0,7960732	420,3737	3,415049	1	-29,30115	541,098	0,4049354	0,7960732	420,3737	3,415049	3	25	-29	541						Untertest1.avi	0	880	547	72	111	-125	419	350	0	Content		-101	430	14460550	2498496791
14477	09:14:40.396	00:00:14.477	869	-60,50248	524,0747	0,4064531	0,7954866	426,9222	3,437701	1	-60,50248	524,0747	0,4064531	0,7954866	426,9222	3,437701	3	25	-61	524						Untertest1.avi	0	880	547	72	111	-125	419	350	0	Content		-133	413	14477172	2498513413
14494	09:14:40.413	00:00:14.493	870	-64,47101	526,1716	0,4068067	0,7948983	428,5406	3,470216	1	-64,47101	526,1716	0,4068067	0,7948983	428,5406	3,470216	3	25	-64	526						Untertest1.avi	0	880	547	72	111	-125	419	350	0	Content		-136	415	14493597	2498529838
14510	09:14:40.429	00:00:14.510	871	-68,35844	516,4605	0,4071508	0,7944468	430,2404	3,460244	1	-68,35844	516,4605	0,4071508	0,7944468	430,2404	3,460244	3	25	-68	516						Untertest1.avi	0	880	547	72	111	-125	419	350	0	Content		-140	405	14510093	2498546334
14527	09:14:40.446	00:00:14.526	872	-74,90886	527,382	0,4072083	0,7939565	430,6025	3,502093	1	-74,90886	527,382	0,4072083	0,7939565	430,6025	3,502093	3	25	-75	527						Untertest1.avi	0	880	547	72	111	-125	419	350	0	Content		-147	416	14526842	2498563083
14544	09:14:40.463	00:00:14.543	873	-59,34765	530,2958	0,4070916	0,793433	430,3892	3,409487	1	-59,34765	530,2958	0,4070916	0,793433	430,3892	3,409487	3	25	-59	530						Untertest1.avi	0	880	547	72	111	-125	419	350	0	Content		-131	419	14543784	2498580025
14560	09:14:40.479	00:00:14.560	874	-88,60988	527,6368	0,4064132	0,7921572	422,828	3,325837	1	-88,60988	527,6368	0,4064132	0,7921572	422,828	3,325837	3	25	-89	528						Untertest1.avi	0	880	547	72	111	-125	419	350	0	Content		-161	417	14560405	2498596646
14577	09:14:40.496	00:00:14.577	875	-1024	-768	-1	-1	-1	-1	4	-1024	-768	-1	-1	-1	-1	4	25	0	0						Untertest1.avi	0	880	547	72	111	-125	419	350	0	Content		-72	-111	14577153	2498613394
14593	09:14:40.512	00:00:14.593	876	-1024	-768	-1	-1	-1	-1	4	-1024	-768	-1	-1	-1	-1	4	25	0	0						Untertest1.avi	0	880	547	72	111	-125	419	350	0	Content		-72	-111	14593331	2498629572
14610	09:14:40.529	00:00:14.610	877	-233,9518	406,8907	0,4095104	0,789144	422,828	3,205348	1	-233,9518	406,8907	0,4095104	0,789144	422,828	3,205348	3	26	-234	407						Untertest1.avi	0	880	547	72	111	-350	318	200	0	Content		-306	296	14610082	2498646323
14627	09:14:40.546	00:00:14.626	878	-276,4992	429,1402	0,4095421	0,7889274	422,828	3,236882	1	-276,4992	429,1402	0,4095421	0,7889274	422,828	3,236882	3	26	-276	429						Untertest1.avi	0	880	547	72	111	-350	318	200	0	Content		-348	318	14626827	2498663068
14644	09:14:40.563	00:00:14.643	879	-276,4992	429,1402	0,4087632	0,7888495	419,6633	3,236882	1	-276,4992	429,1402	0,4087632	0,7888495	419,6633	3,236882	3	26	-276	429						Untertest1.avi	0	880	547	72	111	-350	318	200	0	Content		-348	318	14643696	2498679937
14660	09:14:40.579	00:00:14.659	880	-273,8935	411,1151	0,4087213	0,788797	419,6633	3,207728	1	-273,8935	411,1151	0,4087213	0,788797	419,6633	3,207728	3	26	-274	411						Untertest1.avi	0	880	547	72	111	-350	318	200	0	Content		-346	300	14659951	2498696192
14677	09:14:40.596	00:00:14.677	881	-281,3665	435,7627	0,4087081	0,7887303	419,6633	3,234902	1	-281,3665	435,7627	0,4087081	0,7887303	419,6633	3,234902	3	26	-281	436						Untertest1.avi	0	880	547	72	111	-350	318	200	0	Content		-353	325	14677015	2498713256
14694	09:14:40.613	00:00:14.693	882	-281,0387	430,4902	0,408282	0,7886553	418,1503	3,224964	1	-281,0387	430,4902	0,408282	0,7886553	418,1503	3,224964	3	26	-281	430						Untertest1.avi	0	880	547	72	111	-350	318	200	0	Content		-353	319	14693639	2498729880
14710	09:14:40.629	00:00:14.710	883	-1024	-768	-1	-1	-1	-1	4	-1024	-768	-1	-1	-1	-1	4	26	0	0						Untertest1.avi	0	880	547	72	111	-350	318	200	0	Content		-72	-111	14710386	2498746627
14727	09:14:40.646	00:00:14.726	884	-292,5822	434,7229	0,4080651	0,7886972	418,1503	3,224926	1	-292,5822	434,7229	0,4080651	0,7886972	418,1503	3,224926	3	26	-293	435						Untertest1.avi	0	880	547	72	111	-350	318	200	0	Content		-365	324	14726568	2498762809
14743	09:14:40.662	00:00:14.743	885	-292,5822	434,7229	0,4088668	0,7886623	421,6923	3,224926	1	-292,5822	434,7229	0,4088668	0,7886623	421,6923	3,224926	3	26	-293	435						Untertest1.avi	0	880	547	72	111	-350	318	200	0	Content		-365	324	14743313	2498779554
14760	09:14:40.679	00:00:14.759	886	-1024	-768	-1	-1	-1	-1	4	-1024	-768	-1	-1	-1	-1	4	26	0	0						Untertest1.avi	0	880	547	72	111	-350	318	200	0	Content		-72	-111	14759936	2498796177
14777	09:14:40.696	00:00:14.776	887	-276,2285	428,9553	0,4084837	0,7886224	421,6923	3,08862	1	-276,2285	428,9553	0,4084837	0,7886224	421,6923	3,08862	3	26	-276	429						Untertest1.avi	0	880	547	72	111	-350	318	200	0	Content		-348	318	14776876	2498813117
14793	09:14:40.712	00:00:14.793	888	-276,2285	428,9553	0,4098446	0,7883524	427,6106	3,08862	1	-276,2285	428,9553	0,4098446	0,7883524	427,6106	3,08862	3	26	-276	429						Untertest1.avi	0	880	547	72	111	-350	318	200	0	Content		-348	318	14793188	2498829429
14810	09:14:40.729	00:00:14.810	889	-1024	-768	-1	-1	-1	-1	4	-1024	-768	-1	-1	-1	-1	4		0	0						Untertest1.avi	0	880	547	72	111				0	Content		-72	-111	14810187	2498846428
14827	09:14:40.746	00:00:14.826	890	-1024	-768	-1	-1	-1	-1	4	-1024	-768	-1	-1	-1	-1	4		0	0						Untertest1.avi	0	880	547	72	111				0	Content		-72	-111	14826870	2498863111
14843	09:14:40.762	00:00:14.843	891	-1024	-768	-1	-1	-1	-1	4	-1024	-768	-1	-1	-1	-1	4		0	0						Untertest1.avi	0	880	547	72	111				0	Content		-72	-111	14843489	2498879730
14860	09:14:40.779	00:00:14.859	892	-1024	-768	-1	-1	-1	-1	4	-1024	-768	-1	-1	-1	-1	4		0	0						Untertest1.avi	0	880	547	72	111				0	Content		-72	-111	14859925	2498896166
14877	09:14:40.796	00:00:14.876	893	-1024	-768	-1	-1	-1	-1	4	-1024	-768	-1	-1	-1	-1	4		0	0						Untertest1.avi	0	880	547	72	111				0	Content		-72	-111	14876791	2498913032
14893	09:14:40.812	00:00:14.893	894	-1024	-768	-1	-1	-1	-1	4	-1024	-768	-1	-1	-1	-1	4		0	0						Untertest1.avi	0	880	547	72	111				0	Content		-72	-111	14893290	2498929531
14910	09:14:40.829	00:00:14.910	895	-1024	-768	-1	-1	-1	-1	4	-1024	-768	-1	-1	-1	-1	4		0	0						Untertest1.avi	0	880	547	72	111				0	Content		-72	-111	14910038	2498946279
14927	09:14:40.846	00:00:14.926	896	-195,4055	311,4917	0,409572	0,7824691	427,6107	3,002425	3	-193,4953	316,5125	0,4089106	0,7824723	424,9991	2,984715	1	27	-193	317						Untertest1.avi	0	880	547	72	111	-258	203	200	0	Content		-265	206	14926658	2498962899
14943	09:14:40.862	00:00:14.943	897	-1024	-768	-1	-1	-1	-1	4	-1024	-768	-1	-1	-1	-1	4	27	0	0						Untertest1.avi	0	880	547	72	111	-258	203	200	0	Content		-72	-111	14943481	2498979722
14960	09:14:40.879	00:00:14.959	898	-205,7047	312,8708	0,4092908	0,7817739	424,9991	2,939478	3	-205,7047	312,8708	0,4092908	0,7817739	424,9991	2,939478	1	27	-206	313						Untertest1.avi	0	880	547	72	111	-258	203	200	0	Content		-278	202	14959786	2498996027
14976	09:14:40.895	00:00:14.976	899	-209,2704	319,4596	0,409532	0,7815924	424,9991	2,914794	3	-209,2704	319,4596	0,409532	0,7815924	424,9991	2,914794	1	27	-209	319						Untertest1.avi	0	880	547	72	111	-258	203	200	0	Content		-281	208	14976408	2499012649
14993	09:14:40.912	00:00:14.993	900	-178,8863	303,3709	0,4089687	0,7811404	421,4748	2,742383	3	-178,8863	303,3709	0,4089687	0,7811404	421,4748	2,742383	1	27	-179	303						Untertest1.avi	0	880	547	72	111	-258	203	200	0	Content		-251	192	14993030	2499029271
15010	09:14:40.929	00:00:15.010	901	-160,7453	310,7932	0,409313	0,7807104	421,4748	2,740567	3	-160,7453	310,7932	0,409313	0,7807104	421,4748	2,740567	1	27	-161	311						Untertest1.avi	0	880	547	72	111	-258	203	200	0	Content		-233	200	15010097	2499046338
15026	09:14:40.945	00:00:15.026	902	-1024	-768	-1	-1	-1	-1	4	-1024	-768	-1	-1	-1	-1	4	27	0	0						Untertest1.avi	0	880	547	72	111	-258	203	200	0	Content		-72	-111	15026275	2499062516
15043	09:14:40.962	00:00:15.043	903	-55,94983	314,826	0,4095585	0,7796727	420,1269	2,274506	3	-55,94983	314,826	0,4095585	0,7796727	420,1269	2,274506	1	27	-56	315						Untertest1.avi	0	880	547	72	111	-258	203	200	0	Content		-128	204	15043023	2499079264
15060	09:14:40.979	00:00:15.059	904	-1024	-768	-1	-1	-1	-1	4	-1024	-768	-1	-1	-1	-1	4	27	0	0						Untertest1.avi	0	880	547	72	111	-258	203	200	0	Content		-72	-111	15059644	2499095885
15077	09:14:40.996	00:00:15.076	905	-1024	-768	-1	-1	-1	-1	4	-1024	-768	-1	-1	-1	-1	4	27	0	0						Untertest1.avi	0	880	547	72	111	-258	203	200	0	Content		-72	-111	15076587	2499112828
15093	09:14:41.012	00:00:15.093	906	-1024	-768	-1	-1	-1	-1	4	-1024	-768	-1	-1	-1	-1	4	27	0	0						Untertest1.avi	0	880	547	72	111	-258	203	200	0	Content		-72	-111	15093255	2499129496
15110	09:14:41.029	00:00:15.109	907	-333,0605	-14,38464	0,4410632	0,7736862	420,1269	2,699677	1	-333,0605	-14,38464	0,4410632	0,7736862	420,1269	2,699677	3	27	-333	-14						Untertest1.avi	0	880	547	72	111	-258	203	200	0	Content		-405	-125	15109879	2499146120
15126	09:14:41.045	00:00:15.126	908	-316,9839	-70,05896	0,426703	0,7731142	420,1269	2,782731	3	-316,9839	-70,05896	0,426703	0,7731142	420,1269	2,782731	3		0	0						Untertest1.avi	0	880	547	72	111				0	Content		-72	-111	15126388	2499162629
15143	09:14:41.062	00:00:15.143	909	-300,7494	4,560272	0,4274887	0,7723247	403,1565	2,664757	3	-314,4314	-35,40986	0,4271583	0,7722935	413,9035	2,740295	3		0	0						Untertest1.avi	0	880	547	72	111				0	Content		-72	-111	15143139	2499179380
15160	09:14:41.079	00:00:15.159	910	-295,5467	-9,213221	0,4278662	0,7721652	403,1565	2,657964	3	-309,7973	-51,28167	0,4275341	0,7721556	413,9035	2,734109	3		0	0						Untertest1.avi	0	880	547	72	111				0	Content		-72	-111	15159506	2499195747
15176	09:14:41.095	00:00:15.176	911	-307,1177	-34,58236	0,4278653	0,7706178	416,5622	2,712806	3	-329,8924	-72,70732	0,4274934	0,7705945	425,2048	2,773183	3		0	0						Untertest1.avi	0	880	547	72	111				0	Content		-72	-111	15176447	2499212688
15193	09:14:41.112	00:00:15.193	912	-315,0201	-19,38793	0,4281807	0,7697937	418,0283	2,670319	3	-309,9204	-11,12419	0,4282669	0,7697992	416,041	2,656987	3		0	0						Untertest1.avi	0	880	547	72	111				0	Content		-72	-111	15193250	2499229491
15210	09:14:41.129	00:00:15.209	913	-323,9188	-27,00648	0,4286867	0,7695042	416,4388	2,706047	3	-336,8341	-47,8558	0,4284797	0,7694911	421,2738	2,739326	3		0	0						Untertest1.avi	0	880	547	72	111				0	Content		-72	-111	15209873	2499246114
15226	09:14:41.145	00:00:15.226	914	-322,4218	-31,87996	0,4290954	0,7696083	417,2066	2,683763	3	-332,9192	-48,94828	0,428928	0,7695976	421,1451	2,710696	3		0	0						Untertest1.avi	0	880	547	72	111				0	Content		-72	-111	15226121	2499262362
15243	09:14:41.162	00:00:15.242	915	-322,382	-42,41287	0,4295584	0,76991	416,0518	2,685204	3	-329,3344	-53,795	0,4294486	0,7699029	418,6341	2,702945	3		0	0						Untertest1.avi	0	880	547	72	111				0	Content		-72	-111	15242743	2499278984
15259	09:14:41.178	00:00:15.259	916	-309,9057	-24,43424	0,4299469	0,770189	414,5874	2,693322	3	-315,7946	-34,10968	0,429851	0,7701828	416,8415	2,708877	3		0	0						Untertest1.avi	0	880	547	72	111				0	Content		-72	-111	15259365	2499295606
15276	09:14:41.195	00:00:15.276	917	-299,6697	-16,37881	0,4301573	0,7706224	413,5743	2,683106	3	-301,5081	-19,4186	0,4301267	0,7706203	414,2914	2,688038	3		0	0						Untertest1.avi	0	880	547	72	111				0	Content		-72	-111	15276436	2499312677
15293	09:14:41.212	00:00:15.293	918	-301,5896	-19,66685	0,4302513	0,7708668	414,4477	2,682855	3	-298,5366	-14,61454	0,4303022	0,7708701	413,2534	2,674676	3		0	0						Untertest1.avi	0	880	547	72	111				0	Content		-72	-111	15293274	2499329515
15310	09:14:41.229	00:00:15.309	919	-297,7627	-16,05218	0,4303515	0,7711096	413,7822	2,709687	3	-289,5147	0,4740855	0,4305059	0,7711216	409,6016	2,680808	3		0	0						Untertest1.avi	0	880	547	72	111				0	Content		-72	-111	15309900	2499346141
15326	09:14:41.245	00:00:15.326	920	-310,4988	-26,20895	0,4303167	0,7708024	415,9868	2,712427	3	-298,4554	-6,469536	0,4305156	0,7708156	411,317	2,680239	3		0	0						Untertest1.avi	0	880	547	72	111				0	Content		-72	-111	15326273	2499362514
15343	09:14:41.262	00:00:15.342	921	-309,5886	-30,58707	0,430407	0,7698741	415,0194	2,712968	3	-319,3404	-46,72828	0,4302508	0,7698638	418,73	2,738807	3		0	0						Untertest1.avi	0	880	547	72	111				0	Content		-72	-111	15342771	2499379012
15360	09:14:41.279	00:00:15.359	922	-305,1271	-24,07443	0,4304247	0,7679482	415,7639	2,703201	3	-311,2054	-42,53823	0,4302852	0,7679347	420,7351	2,737639	3		0	0						Untertest1.avi	0	880	547	72	111				0	Content		-72	-111	15359520	2499395761
15376	09:14:41.295	00:00:15.376	923	-317,1825	-24,02487	0,4303041	0,7656342	415,4591	2,702841	3	-337,7181	-57,46239	0,429982	0,7656134	423,1618	2,756096	3		0	0						Untertest1.avi	0	880	547	72	111				0	Content		-72	-111	15376464	2499412705
15393	09:14:41.312	00:00:15.393	924	-305,4497	-22,20629	0,4305044	0,7619498	416,7567	2,744012	3	-303,4857	-18,96142	0,4305365	0,7619519	415,993	2,73867	3		0	0						Untertest1.avi	0	880	547	72	111				0	Content		-72	-111	15393142	2499429383
15410	09:14:41.329	00:00:15.409	925	-316,4911	-33,58826	0,4304411	0,7572045	420,9734	2,783936	3	-321,0234	-41,08146	0,4303689	0,7571999	422,7215	2,79627	3		0	0						Untertest1.avi	0	880	547	72	111				0	Content		-72	-111	15409890	2499446131
15426	09:14:41.345	00:00:15.426	926	-343,8724	-35,59628	0,4465039	0,7522568	418,0359	2,797155	1	-361,9543	-58,77166	0,4448825	0,7522468	422,7215	2,830722	3	28	-344	-36						Untertest1.avi	0	880	547	72	111	-422	-150	183	0	Content		-416	-147	15426139	2499462380
15443	09:14:41.362	00:00:15.443	927	-360,0491	-38,96349	0,4470038	0,7469013	417,5715	2,696224	1	-380,489	-64,65385	0,4452213	0,7468905	422,7215	2,731801	3	28	-360	-39						Untertest1.avi	0	880	547	72	111	-422	-150	183	0	Content		-432	-150	15443083	2499479324
15459	09:14:41.378	00:00:15.459	928	-333,3427	-9,213583	0,4486612	0,7420164	413,5727	2,706984	1	-343,4977	-42,9094	0,4457281	0,7419975	422,7215	2,770626	3	28	-333	-9						Untertest1.avi	0	880	547	72	111	-422	-150	183	0	Content		-405	-120	15459387	2499495628
15476	09:14:41.395	00:00:15.476	929	-336,1992	-19,84381	0,4479319	0,7371571	417,3777	2,750228	1	-349,3896	-42,66131	0,4461564	0,7371463	422,7215	2,787911	3	28	-336	-20						Untertest1.avi	0	880	547	72	111	-422	-150	183	0	Content		-408	-131	15476330	2499512571
15493	09:14:41.412	00:00:15.492	930	-349,8567	-42,36713	0,4479714	0,7327933	419,53	2,786162	1	-357,4445	-56,1496	0,4469213	0,732787	422,7215	2,808919	3	28	-350	-42						Untertest1.avi	0	880	547	72	111	-422	-150	183	0	Content		-422	-153	15492512	2499528753
15510	09:14:41.429	00:00:15.509	931	-313,9021	-31,89272	0,4329734	0,7283794	419,9766	2,802174	3	-330,5109	-66,25509	0,4326944	0,7283577	428,4265	2,862561	3	28	0	0						Untertest1.avi	0	880	547	72	111	-422	-150	183	0	Content		-72	-111	15509634	2499545875
15526	09:14:41.445	00:00:15.525	932	-315,6498	-34,16023	0,434209	0,7242085	425,1177	2,847777	3	-319,4875	-40,8878	0,4341491	0,7242044	426,7455	2,859455	3	28	0	0						Untertest1.avi	0	880	547	72	111	-422	-150	183	0	Content		-72	-111	15525882	2499562123
15543	09:14:41.462	00:00:15.542	933	-375,9332	-69,1284	0,436115	0,7204205	427,6295	2,865362	3	-424,632	-145,8823	0,4355136	0,720381	444,2961	2,985466	3	28	0	0						Untertest1.avi	0	880	547	72	111	-422	-150	183	0	Content		-72	-111	15542881	2499579122
15559	09:14:41.478	00:00:15.559	934	-449,8753	-87,15993	0,4406967	0,7165107	427,6296	2,9224	3	-558,0616	-330,4684	0,4395917	0,7163951	482,2113	3,330467	1	28	-558	-330						Untertest1.avi	0	880	547	72	111	-422	-150	183	0	Content		-630	-441	15559128	2499595369
15576	09:14:41.495	00:00:15.576	935	-613,6736	-150,4507	0,4459163	0,7127527	427,6296	2,903601	3	-776,3725	-433,4546	0,4449464	0,7126351	483,2132	3,31752	1	28	-776	-433						Untertest1.avi	0	880	547	72	111	-422	-150	183	0	Content		-848	-544	15576073	2499612314
15592	09:14:41.511	00:00:15.592	936	-745,8596	-217,1956	0,4380281	0,7092761	427,6295	2,952179	3	-556,668	38,74953	0,4208512	0,7094992	369,8541	2,542101	1	28	-557	39						Untertest1.avi	0	880	547	72	111	-422	-150	183	0	Content		-629	-72	15592373	2499628614
15609	09:14:41.528	00:00:15.609	937	-1024	-768	-1	-1	-1	-1	4	-1024	-768	-1	-1	-1	-1	4		0	0						Untertest1.avi	0	880	547	72	111				0	Content		-72	-111	15609318	2499645559
15626	09:14:41.545	00:00:15.625	938	-1024	-768	-1	-1	-1	-1	4	-1024	-768	-1	-1	-1	-1	4		0	0						Untertest1.avi	0	880	547	72	111				0	Content		-72	-111	15625621	2499661862
15643	09:14:41.562	00:00:15.642	939	-1024	-768	-1	-1	-1	-1	4	-1024	-768	-1	-1	-1	-1	4		0	0						Untertest1.avi	0	880	547	72	111				0	Content		-72	-111	15642565	2499678806
15659	09:14:41.578	00:00:15.659	940	-1024	-768	-1	-1	-1	-1	4	-1024	-768	-1	-1	-1	-1	4		0	0						Untertest1.avi	0	880	547	72	111				0	Content		-72	-111	15659118	2499695359
15676	09:14:41.595	00:00:15.675	941	-1024	-768	-1	-1	-1	-1	4	-1024	-768	-1	-1	-1	-1	4		0	0						Untertest1.avi	0	880	547	72	111				0	Content		-72	-111	15675864	2499712105
15692	09:14:41.611	00:00:15.692	942	-1024	-768	-1	-1	-1	-1	4	-1024	-768	-1	-1	-1	-1	4		0	0						Untertest1.avi	0	880	547	72	111				0	Content		-72	-111	15692489	2499728730
15709	09:14:41.628	00:00:15.709	943	-1024	-768	-1	-1	-1	-1	4	-1024	-768	-1	-1	-1	-1	4		0	0						Untertest1.avi	0	880	547	72	111				0	Content		-72	-111	15709112	2499745353
15726	09:14:41.645	00:00:15.725	944	-1024	-768	-1	-1	-1	-1	4	-1024	-768	-1	-1	-1	-1	4		0	0						Untertest1.avi	0	880	547	72	111				0	Content		-72	-111	15725736	2499761977
15742	09:14:41.661	00:00:15.742	945	-1024	-768	-1	-1	-1	-1	4	-1024	-768	-1	-1	-1	-1	4		0	0						Untertest1.avi	0	880	547	72	111				0	Content		-72	-111	15742359	2499778600
15759	09:14:41.678	00:00:15.759	946	-1024	-768	-1	-1	-1	-1	4	-1024	-768	-1	-1	-1	-1	4		0	0						Untertest1.avi	0	880	547	72	111				0	Content		-72	-111	15759108	2499795349
15776	09:14:41.695	00:00:15.775	947	-1024	-768	-1	-1	-1	-1	4	-1024	-768	-1	-1	-1	-1	4		0	0						Untertest1.avi	0	880	547	72	111				0	Content		-72	-111	15775730	2499811971
15792	09:14:41.711	00:00:15.792	948	-1024	-768	-1	-1	-1	-1	4	-1024	-768	-1	-1	-1	-1	4		0	0						Untertest1.avi	0	880	547	72	111				0	Content		-72	-111	15792353	2499828594
15809	09:14:41.728	00:00:15.809	949	-1024	-768	-1	-1	-1	-1	4	-1024	-768	-1	-1	-1	-1	4		0	0						Untertest1.avi	0	880	547	72	111				0	Content		-72	-111	15809102	2499845343
15825	09:14:41.744	00:00:15.825	950	-1024	-768	-1	-1	-1	-1	4	-1024	-768	-1	-1	-1	-1	4		0	0						Untertest1.avi	0	880	547	72	111				0	Content		-72	-111	15825224	2499861465
15842	09:14:41.761	00:00:15.841	951	-1024	-768	-1	-1	-1	-1	4	-1024	-768	-1	-1	-1	-1	4		0	0						Untertest1.avi	0	880	547	72	111				0	Content		-72	-111	15841846	2499878087
15858	09:14:41.777	00:00:15.858	952	-1024	-768	-1	-1	-1	-1	4	-1024	-768	-1	-1	-1	-1	4		0	0						Untertest1.avi	0	880	547	72	111				0	Content		-72	-111	15858468	2499894709
15876	09:14:41.795	00:00:15.875	953	-1024	-768	-1	-1	-1	-1	4	-1024	-768	-1	-1	-1	-1	4		0	0						Untertest1.avi	0	880	547	72	111				0	Content		-72	-111	15875667	2499911908
15893	09:14:41.812	00:00:15.893	954	-1024	-768	-1	-1	-1	-1	4	-1024	-768	-1	-1	-1	-1	4		0	0						Untertest1.avi	0	880	547	72	111				0	Content		-72	-111	15893035	2499929276
15909	09:14:41.828	00:00:15.908	955	-1024	-768	-1	-1	-1	-1	4	-1024	-768	-1	-1	-1	-1	4		0	0						Untertest1.avi	0	880	547	72	111				0	Content		-72	-111	15908587	2499944828
15925	09:14:41.844	00:00:15.925	956	-1024	-768	-1	-1	-1	-1	4	-1024	-768	-1	-1	-1	-1	4		0	0						Untertest1.avi	0	880	547	72	111				0	Content		-72	-111	15925085	2499961326
15942	09:14:41.861	00:00:15.941	957	-1024	-768	-1	-1	-1	-1	4	-1024	-768	-1	-1	-1	-1	4		0	0						Untertest1.avi	0	880	547	72	111				0	Content		-72	-111	15941830	2499978071
15958	09:14:41.877	00:00:15.958	958	-1024	-768	-1	-1	-1	-1	4	-1024	-768	-1	-1	-1	-1	4		0	0						Untertest1.avi	0	880	547	72	111				0	Content		-72	-111	15958450	2499994691
15976	09:14:41.895	00:00:15.975	959	-1024	-768	-1	-1	-1	-1	4	-1024	-768	-1	-1	-1	-1	4		0	0						Untertest1.avi	0	880	547	72	111				0	Content		-72	-111	15975518	2500011759
15993	09:14:41.912	00:00:15.992	960	-1024	-768	-1	-1	-1	-1	4	-1024	-768	-1	-1	-1	-1	4		0	0						Untertest1.avi	0	880	547	72	111				0	Content		-72	-111	15992892	2500029133
16010	09:14:41.929	00:00:16.010	961	-1024	-768	-1	-1	-1	-1	4	-1024	-768	-1	-1	-1	-1	4		0	0						Untertest1.avi	0	880	547	72	111				0	Content		-72	-111	16010147	2500046388
16025	09:14:41.944	00:00:16.025	962	-1024	-768	-1	-1	-1	-1	4	-1024	-768	-1	-1	-1	-1	4		0	0						Untertest1.avi	0	880	547	72	111				0	Content		-72	-111	16025071	2500061312
16042	09:14:41.961	00:00:16.041	963	-1024	-768	-1	-1	-1	-1	4	-1024	-768	-1	-1	-1	-1	4		0	0						Untertest1.avi	0	880	547	72	111				0	Content		-72	-111	16041692	2500077933
16058	09:14:41.977	00:00:16.058	964	-1024	-768	-1	-1	-1	-1	4	-1024	-768	-1	-1	-1	-1	4		0	0						Untertest1.avi	0	880	547	72	111				0	Content		-72	-111	16058440	2500094681
16075	09:14:41.994	00:00:16.075	965	-1024	-768	-1	-1	-1	-1	4	-1024	-768	-1	-1	-1	-1	4		0	0						Untertest1.avi	0	880	547	72	111				0	Content		-72	-111	16075064	2500111305
16092	09:14:42.011	00:00:16.091	966	-1024	-768	-1	-1	-1	-1	4	-1024	-768	-1	-1	-1	-1	4		0	0						Untertest1.avi	0	880	547	72	111				0	Content		-72	-111	16091685	2500127926
16108	09:14:42.027	00:00:16.108	967	-1024	-768	-1	-1	-1	-1	4	-1024	-768	-1	-1	-1	-1	4		0	0						Untertest1.avi	0	880	547	72	111				0	Content		-72	-111	16108309	2500144550
16126	09:14:42.045	00:00:16.125	968	-1024	-768	-1	-1	-1	-1	4	-1024	-768	-1	-1	-1	-1	4		0	0						Untertest1.avi	0	880	547	72	111				0	Content		-72	-111	16125501	2500161742
16143	09:14:42.062	00:00:16.142	969	-1024	-768	-1	-1	-1	-1	4	-1024	-768	-1	-1	-1	-1	4		0	0						Untertest1.avi	0	880	547	72	111				0	Content		-72	-111	16142749	2500178990
16160	09:14:42.079	00:00:16.160	970	-1024	-768	-1	-1	-1	-1	4	-1024	-768	-1	-1	-1	-1	4		0	0						Untertest1.avi	0	880	547	72	111				0	Content		-72	-111	16160124	2500196365
16175	09:14:42.094	00:00:16.174	971	-1024	-768	-1	-1	-1	-1	4	-1024	-768	-1	-1	-1	-1	4		0	0						Untertest1.avi	0	880	547	72	111				0	Content		-72	-111	16174926	2500211167
16192	09:14:42.111	00:00:16.191	972	-1024	-768	-1	-1	-1	-1	4	-1024	-768	-1	-1	-1	-1	4		0	0						Untertest1.avi	0	880	547	72	111				0	Content		-72	-111	16191673	2500227914
16208	09:14:42.127	00:00:16.208	973	-1024	-768	-1	-1	-1	-1	4	-1024	-768	-1	-1	-1	-1	4		0	0						Untertest1.avi	0	880	547	72	111				0	Content		-72	-111	16208299	2500244540
16225	09:14:42.144	00:00:16.224	974	-1024	-768	-1	-1	-1	-1	4	-1024	-768	-1	-1	-1	-1	4		0	0						Untertest1.avi	0	880	547	72	111				0	Content		-72	-111	16224922	2500261163
16242	09:14:42.161	00:00:16.241	975	-1024	-768	-1	-1	-1	-1	4	-1024	-768	-1	-1	-1	-1	4		0	0						Untertest1.avi	0	880	547	72	111				0	Content		-72	-111	16241545	2500277786
16258	09:14:42.177	00:00:16.258	976	-1024	-768	-1	-1	-1	-1	4	-1024	-768	-1	-1	-1	-1	4		0	0						Untertest1.avi	0	880	547	72	111				0	Content		-72	-111	16258171	2500294412
16275	09:14:42.194	00:00:16.275	977	-1024	-768	-1	-1	-1	-1	4	-1024	-768	-1	-1	-1	-1	4		0	0						Untertest1.avi	0	880	547	72	111				0	Content		-72	-111	16275363	2500311604
16293	09:14:42.212	00:00:16.292	978	-1024	-768	-1	-1	-1	-1	4	-1024	-768	-1	-1	-1	-1	4		0	0						Untertest1.avi	0	880	547	72	111				0	Content		-72	-111	16292737	2500328978
16310	09:14:42.229	00:00:16.309	979	-1024	-768	-1	-1	-1	-1	4	-1024	-768	-1	-1	-1	-1	4		0	0						Untertest1.avi	0	880	547	72	111				0	Content		-72	-111	16309984	2500346225
16325	09:14:42.244	00:00:16.324	980	-1024	-768	-1	-1	-1	-1	4	-1024	-768	-1	-1	-1	-1	4		0	0						Untertest1.avi	0	880	547	72	111				0	Content		-72	-111	16324787	2500361028
16342	09:14:42.261	00:00:16.341	981	-1024	-768	-1	-1	-1	-1	4	-1024	-768	-1	-1	-1	-1	4		0	0						Untertest1.avi	0	880	547	72	111				0	Content		-72	-111	16341533	2500377774
16358	09:14:42.277	00:00:16.358	982	-1024	-768	-1	-1	-1	-1	4	-1024	-768	-1	-1	-1	-1	4		0	0						Untertest1.avi	0	880	547	72	111				0	Content		-72	-111	16358159	2500394400
16375	09:14:42.294	00:00:16.374	983	-1024	-768	-1	-1	-1	-1	4	-1024	-768	-1	-1	-1	-1	4		0	0						Untertest1.avi	0	880	547	72	111				0	Content		-72	-111	16374781	2500411022
16391	09:14:42.310	00:00:16.391	984	-1024	-768	-1	-1	-1	-1	4	-1024	-768	-1	-1	-1	-1	4		0	0						Untertest1.avi	0	880	547	72	111				0	Content		-72	-111	16391405	2500427646
16408	09:14:42.327	00:00:16.408	985	-1024	-768	-1	-1	-1	-1	4	-1024	-768	-1	-1	-1	-1	4		0	0						Untertest1.avi	0	880	547	72	111				0	Content		-72	-111	16408029	2500444270
16425	09:14:42.344	00:00:16.425	986	-1024	-768	-1	-1	-1	-1	4	-1024	-768	-1	-1	-1	-1	4		0	0						Untertest1.avi	0	880	547	72	111				0	Content		-72	-111	16425222	2500461463
16443	09:14:42.362	00:00:16.442	987	-1024	-768	-1	-1	-1	-1	4	-1024	-768	-1	-1	-1	-1	4		0	0						Untertest1.avi	0	880	547	72	111				0	Content		-72	-111	16442597	2500478838
16460	09:14:42.379	00:00:16.459	988	-1024	-768	-1	-1	-1	-1	4	-1024	-768	-1	-1	-1	-1	4		0	0						Untertest1.avi	0	880	547	72	111				0	Content		-72	-111	16459966	2500496207
16475	09:14:42.394	00:00:16.474	989	-1024	-768	-1	-1	-1	-1	4	-1024	-768	-1	-1	-1	-1	4		0	0						Untertest1.avi	0	880	547	72	111				0	Content		-72	-111	16474772	2500511013
16491	09:14:42.410	00:00:16.491	990	-1024	-768	-1	-1	-1	-1	4	-1024	-768	-1	-1	-1	-1	4		0	0						Untertest1.avi	0	880	547	72	111				0	Content		-72	-111	16491394	2500527635
16508	09:14:42.427	00:00:16.508	991	-1024	-768	-1	-1	-1	-1	4	-1024	-768	-1	-1	-1	-1	4		0	0						Untertest1.avi	0	880	547	72	111				0	Content		-72	-111	16508145	2500544386
16525	09:14:42.444	00:00:16.524	992	-1024	-768	-1	-1	-1	-1	4	-1024	-768	-1	-1	-1	-1	4		0	0						Untertest1.avi	0	880	547	72	111				0	Content		-72	-111	16524767	2500561008
16541	09:14:42.460	00:00:16.541	993	-1024	-768	-1	-1	-1	-1	4	-1024	-768	-1	-1	-1	-1	4		0	0						Untertest1.avi	0	880	547	72	111				0	Content		-72	-111	16541390	2500577631
16558	09:14:42.477	00:00:16.558	994	-1024	-768	-1	-1	-1	-1	4	-1024	-768	-1	-1	-1	-1	4		0	0						Untertest1.avi	0	880	547	72	111				0	Content		-72	-111	16558025	2500594266
16575	09:14:42.494	00:00:16.575	995	-1024	-768	-1	-1	-1	-1	4	-1024	-768	-1	-1	-1	-1	4		0	0						Untertest1.avi	0	880	547	72	111				0	Content		-72	-111	16575205	2500611446
16592	09:14:42.511	00:00:16.592	996	-1024	-768	-1	-1	-1	-1	4	-1024	-768	-1	-1	-1	-1	4		0	0						Untertest1.avi	0	880	547	72	111				0	Content		-72	-111	16592457	2500628698
16610	09:14:42.529	00:00:16.609	997	-1024	-768	-1	-1	-1	-1	4	-1024	-768	-1	-1	-1	-1	4		0	0						Untertest1.avi	0	880	547	72	111				0	Content		-72	-111	16609701	2500645942
16625	09:14:42.544	00:00:16.625	998	-1024	-768	-1	-1	-1	-1	4	-1024	-768	-1	-1	-1	-1	4		0	0						Untertest1.avi	0	880	547	72	111				0	Content		-72	-111	16625366	2500661607
16642	09:14:42.561	00:00:16.642	999	-1024	-768	-1	-1	-1	-1	4	-1024	-768	-1	-1	-1	-1	4		0	0						Untertest1.avi	0	880	547	72	111				0	Content		-72	-111	16642444	2500678685
16659	09:14:42.578	00:00:16.658	1000	-1024	-768	-1	-1	-1	-1	4	-1024	-768	-1	-1	-1	-1	4		0	0						Untertest1.avi	0	880	547	72	111				0	Content		-72	-111	16658861	2500695102
16676	09:14:42.595	00:00:16.675	1001	-1024	-768	-1	-1	-1	-1	4	-1024	-768	-1	-1	-1	-1	4		0	0						Untertest1.avi	0	880	547	72	111				0	Content		-72	-111	16675731	2500711972
16692	09:14:42.611	00:00:16.692	1002	-1024	-768	-1	-1	-1	-1	4	-1024	-768	-1	-1	-1	-1	4		0	0						Untertest1.avi	0	880	547	72	111				0	Content		-72	-111	16692229	2500728470
16709	09:14:42.628	00:00:16.708	1003	-1024	-768	-1	-1	-1	-1	4	-1024	-768	-1	-1	-1	-1	4		0	0						Untertest1.avi	0	880	547	72	111				0	Content		-72	-111	16708997	2500745238
16725	09:14:42.644	00:00:16.725	1004	-1024	-768	-1	-1	-1	-1	4	-1024	-768	-1	-1	-1	-1	4		0	0						Untertest1.avi	0	880	547	72	111				0	Content		-72	-111	16725483	2500761724
16742	09:14:42.661	00:00:16.742	1005	-1024	-768	-1	-1	-1	-1	4	-1024	-768	-1	-1	-1	-1	4		0	0						Untertest1.avi	0	880	547	72	111				0	Content		-72	-111	16742231	2500778472
16759	09:14:42.678	00:00:16.758	1006	-1024	-768	-1	-1	-1	-1	4	-1024	-768	-1	-1	-1	-1	4		0	0						Untertest1.avi	0	880	547	72	111				0	Content		-72	-111	16758855	2500795096
16775	09:14:42.694	00:00:16.775	1007	-1024	-768	-1	-1	-1	-1	4	-1024	-768	-1	-1	-1	-1	4		0	0						Untertest1.avi	0	880	547	72	111				0	Content		-72	-111	16775479	2500811720
16792	09:14:42.711	00:00:16.792	1008	-1024	-768	-1	-1	-1	-1	4	-1024	-768	-1	-1	-1	-1	4		0	0						Untertest1.avi	0	880	547	72	111				0	Content		-72	-111	16792225	2500828466
16809	09:14:42.728	00:00:16.808	1009	-1024	-768	-1	-1	-1	-1	4	-1024	-768	-1	-1	-1	-1	4		0	0						Untertest1.avi	0	880	547	72	111				0	Content		-72	-111	16808842	2500845083
16825	09:14:42.744	00:00:16.825	1010	-1024	-768	-1	-1	-1	-1	4	-1024	-768	-1	-1	-1	-1	4		0	0						Untertest1.avi	0	880	547	72	111				0	Content		-72	-111	16825092	2500861333
16842	09:14:42.761	00:00:16.842	1011	-1024	-768	-1	-1	-1	-1	4	-1024	-768	-1	-1	-1	-1	4		0	0						Untertest1.avi	0	880	547	72	111				0	Content		-72	-111	16842344	2500878585
16859	09:14:42.778	00:00:16.859	1012	-1024	-768	-1	-1	-1	-1	4	-1024	-768	-1	-1	-1	-1	4		0	0						Untertest1.avi	0	880	547	72	111				0	Content		-72	-111	16859090	2500895331
16876	09:14:42.795	00:00:16.875	1013	-1024	-768	-1	-1	-1	-1	4	-1024	-768	-1	-1	-1	-1	4		0	0						Untertest1.avi	0	880	547	72	111				0	Content		-72	-111	16875708	2500911949
16892	09:14:42.811	00:00:16.891	1014	-1024	-768	-1	-1	-1	-1	4	-1024	-768	-1	-1	-1	-1	4		0	0						Untertest1.avi	0	880	547	72	111				0	Content		-72	-111	16891724	2500927965
16908	09:14:42.827	00:00:16.907	1015	-1024	-768	-1	-1	-1	-1	4	-1024	-768	-1	-1	-1	-1	4		0	0						Untertest1.avi	0	880	547	72	111				0	Content		-72	-111	16907837	2500944078
16924	09:14:42.843	00:00:16.924	1016	-1024	-768	-1	-1	-1	-1	4	-1024	-768	-1	-1	-1	-1	4		0	0						Untertest1.avi	0	880	547	72	111				0	Content		-72	-111	16924462	2500960703
16941	09:14:42.860	00:00:16.941	1017	-1024	-768	-1	-1	-1	-1	4	-1024	-768	-1	-1	-1	-1	4		0	0						Untertest1.avi	0	880	547	72	111				0	Content		-72	-111	16941085	2500977326
16958	09:14:42.877	00:00:16.957	1018	-1024	-768	-1	-1	-1	-1	4	-1024	-768	-1	-1	-1	-1	4		0	0						Untertest1.avi	0	880	547	72	111				0	Content		-72	-111	16957706	2500993947
16975	09:14:42.894	00:00:16.974	1019	-1024	-768	-1	-1	-1	-1	4	-1024	-768	-1	-1	-1	-1	4		0	0						Untertest1.avi	0	880	547	72	111				0	Content		-72	-111	16974901	2501011142
16992	09:14:42.911	00:00:16.992	1020	-1024	-768	-1	-1	-1	-1	4	-1024	-768	-1	-1	-1	-1	4		0	0						Untertest1.avi	0	880	547	72	111				0	Content		-72	-111	16992272	2501028513
17010	09:14:42.929	00:00:17.009	1021	242,2026	717,3538	0,8032174	0,8674058	410,7153	3,209409	0	95,02264	691,8824	0,6394174	0,8810674	419,917	3,286417	0	29	169	705						Untertest1.avi	0	880	547	72	111	97	630	167	0	Content		97	594	17009521	2501045762
17024	09:14:42.943	00:00:17.024	1022	-1024	-768	-1	-1	-1	-1	4	-1024	-768	-1	-1	-1	-1	4	29	0	0						Untertest1.avi	0	880	547	72	111	97	630	167	0	Content		-72	-111	17024328	2501060569
17043	09:14:42.962	00:00:17.042	1023	240,0005	716,1121	0,7765577	0,8767582	406,2207	3,201563	0	100,5888	688,495	0,6142867	0,8908823	420,6677	3,206295	0	29	170	702						Untertest1.avi	0	880	547	72	111	97	630	167	0	Content		98	591	17042642	2501078883
17059	09:14:42.978	00:00:17.059	1024	255,3647	734,9946	0,7627853	0,8819616	406,9633	3,136712	0	100,5888	688,495	0,6013348	0,8963253	424,5865	3,206295	0	29	178	712						Untertest1.avi	0	880	547	72	111	97	630	167	0	Content		106	601	17059197	2501095438
17076	09:14:42.995	00:00:17.075	1025	283,1486	787,4292	0,749384	0,8877164	404,6849	2,974861	0	58,72205	755,155	0,589429	0,9021971	426,7874	3,138664	0	29	171	771						Untertest1.avi	0	880	547	72	111	97	630	167	0	Content		99	660	17075956	2501112197
17093	09:14:43.012	00:00:17.092	1026	254,57	833,063	0,7349583	0,8932427	413,478	3,109385	0	-1,572886	810,4473	0,5783115	0,908227	431,1424	3,173898	0	29	126	822						Untertest1.avi	0	880	547	72	111	97	630	167	0	Content		54	711	17092693	2501128934
17109	09:14:43.028	00:00:17.109	1027	-1024	-768	-1	-1	-1	-1	4	-1024	-768	-1	-1	-1	-1	4	29	0	0						Untertest1.avi	0	880	547	72	111	97	630	167	0	Content		-72	-111	17109321	2501145562
17126	09:14:43.045	00:00:17.126	1028	-1024	-768	-1	-1	-1	-1	4	-1024	-768	-1	-1	-1	-1	4	29	0	0						Untertest1.avi	0	880	547	72	111	97	630	167	0	Content		-72	-111	17126067	2501162308
17143	09:14:43.062	00:00:17.142	1029	-1024	-768	-1	-1	-1	-1	4	-1024	-768	-1	-1	-1	-1	4	29	0	0						Untertest1.avi	0	880	547	72	111	97	630	167	0	Content		-72	-111	17142817	2501179058
17159	09:14:43.078	00:00:17.159	1030	-1024	-768	-1	-1	-1	-1	4	-226,0384	809,4896	0,538388	0,9267323	438,2668	3,17353	0	29	-226	809						Untertest1.avi	0	880	547	72	111	97	630	167	0	Content		-298	698	17159441	2501195682
17176	09:14:43.095	00:00:17.176	1031	-1024	-768	-1	-1	-1	-1	4	-1024	-768	-1	-1	-1	-1	4		0	0						Untertest1.avi	0	880	547	72	111				0	Content		-72	-111	17176065	2501212306
17193	09:14:43.112	00:00:17.192	1032	-1024	-768	-1	-1	-1	-1	4	-1024	-768	-1	-1	-1	-1	4		0	0						Untertest1.avi	0	880	547	72	111				0	Content		-72	-111	17192812	2501229053
17209	09:14:43.128	00:00:17.209	1033	-1024	-768	-1	-1	-1	-1	4	-1024	-768	-1	-1	-1	-1	4		0	0						Untertest1.avi	0	880	547	72	111				0	Content		-72	-111	17209307	2501245548
17226	09:14:43.145	00:00:17.226	1034	-1024	-768	-1	-1	-1	-1	4	-1024	-768	-1	-1	-1	-1	4		0	0						Untertest1.avi	0	880	547	72	111				0	Content		-72	-111	17226060	2501262301
17243	09:14:43.162	00:00:17.242	1035	-1024	-768	-1	-1	-1	-1	4	-1024	-768	-1	-1	-1	-1	4		0	0						Untertest1.avi	0	880	547	72	111				0	Content		-72	-111	17242681	2501278922
17259	09:14:43.178	00:00:17.259	1036	-1024	-768	-1	-1	-1	-1	4	-1024	-768	-1	-1	-1	-1	4		0	0						Untertest1.avi	0	880	547	72	111				0	Content		-72	-111	17259307	2501295548
17276	09:14:43.195	00:00:17.275	1037	-1024	-768	-1	-1	-1	-1	4	-1024	-768	-1	-1	-1	-1	4		0	0						Untertest1.avi	0	880	547	72	111				0	Content		-72	-111	17275940	2501312181
17293	09:14:43.212	00:00:17.292	1038	-1024	-768	-1	-1	-1	-1	4	-1024	-768	-1	-1	-1	-1	4		0	0						Untertest1.avi	0	880	547	72	111				0	Content		-72	-111	17292554	2501328795
17309	09:14:43.228	00:00:17.309	1039	-1024	-768	-1	-1	-1	-1	4	-1024	-768	-1	-1	-1	-1	4		0	0						Untertest1.avi	0	880	547	72	111				0	Content		-72	-111	17309303	2501345544
17326	09:14:43.245	00:00:17.325	1040	-1024	-768	-1	-1	-1	-1	4	-1024	-768	-1	-1	-1	-1	4		0	0						Untertest1.avi	0	880	547	72	111				0	Content		-72	-111	17325936	2501362177
17343	09:14:43.262	00:00:17.342	1041	-1024	-768	-1	-1	-1	-1	4	-1024	-768	-1	-1	-1	-1	4		0	0						Untertest1.avi	0	880	547	72	111				0	Content		-72	-111	17342677	2501378918
17359	09:14:43.278	00:00:17.358	1042	-1024	-768	-1	-1	-1	-1	4	-1024	-768	-1	-1	-1	-1	4		0	0						Untertest1.avi	0	880	547	72	111				0	Content		-72	-111	17358800	2501395041
17375	09:14:43.294	00:00:17.375	1043	-1024	-768	-1	-1	-1	-1	4	-1024	-768	-1	-1	-1	-1	4		0	0						Untertest1.avi	0	880	547	72	111				0	Content		-72	-111	17375289	2501411530
17393	09:14:43.312	00:00:17.392	1044	-1024	-768	-1	-1	-1	-1	4	-1024	-768	-1	-1	-1	-1	4		0	0						Untertest1.avi	0	880	547	72	111				0	Content		-72	-111	17392665	2501428906
17409	09:14:43.328	00:00:17.409	1045	-1024	-768	-1	-1	-1	-1	4	-1024	-768	-1	-1	-1	-1	4		0	0						Untertest1.avi	0	880	547	72	111				0	Content		-72	-111	17409292	2501445533
17426	09:14:43.345	00:00:17.425	1046	-1024	-768	-1	-1	-1	-1	4	-1024	-768	-1	-1	-1	-1	4		0	0						Untertest1.avi	0	880	547	72	111				0	Content		-72	-111	17425920	2501462161
17443	09:14:43.362	00:00:17.442	1047	-1024	-768	-1	-1	-1	-1	4	-1024	-768	-1	-1	-1	-1	4		0	0						Untertest1.avi	0	880	547	72	111				0	Content		-72	-111	17442667	2501478908
17459	09:14:43.378	00:00:17.459	1048	-1024	-768	-1	-1	-1	-1	4	-1024	-768	-1	-1	-1	-1	4		0	0						Untertest1.avi	0	880	547	72	111				0	Content		-72	-111	17459289	2501495530
17476	09:14:43.395	00:00:17.475	1049	-1024	-768	-1	-1	-1	-1	4	-1024	-768	-1	-1	-1	-1	4		0	0						Untertest1.avi	0	880	547	72	111				0	Content		-72	-111	17475918	2501512159
17493	09:14:43.412	00:00:17.492	1050	-1024	-768	-1	-1	-1	-1	4	-1024	-768	-1	-1	-1	-1	4		0	0						Untertest1.avi	0	880	547	72	111				0	Content		-72	-111	17492662	2501528903
17509	09:14:43.428	00:00:17.509	1051	-1024	-768	-1	-1	-1	-1	4	-1024	-768	-1	-1	-1	-1	4		0	0						Untertest1.avi	0	880	547	72	111				0	Content		-72	-111	17509287	2501545528
17526	09:14:43.445	00:00:17.525	1052	-1024	-768	-1	-1	-1	-1	4	-1024	-768	-1	-1	-1	-1	4		0	0						Untertest1.avi	0	880	547	72	111				0	Content		-72	-111	17525943	2501562184
17543	09:14:43.462	00:00:17.542	1053	-1024	-768	-1	-1	-1	-1	4	-1024	-768	-1	-1	-1	-1	4		0	0						Untertest1.avi	0	880	547	72	111				0	Content		-72	-111	17542660	2501578901
17559	09:14:43.478	00:00:17.559	1054	-1024	-768	-1	-1	-1	-1	4	-1024	-768	-1	-1	-1	-1	4		0	0						Untertest1.avi	0	880	547	72	111				0	Content		-72	-111	17559280	2501595521
17576	09:14:43.495	00:00:17.575	1055	-1024	-768	-1	-1	-1	-1	4	-1024	-768	-1	-1	-1	-1	4		0	0						Untertest1.avi	0	880	547	72	111				0	Content		-72	-111	17575908	2501612149
17593	09:14:43.512	00:00:17.592	1056	-1024	-768	-1	-1	-1	-1	4	-1024	-768	-1	-1	-1	-1	4		0	0						Untertest1.avi	0	880	547	72	111				0	Content		-72	-111	17592526	2501628767
17609	09:14:43.528	00:00:17.609	1057	-1024	-768	-1	-1	-1	-1	4	-1024	-768	-1	-1	-1	-1	4		0	0						Untertest1.avi	0	880	547	72	111				0	Content		-72	-111	17609149	2501645390
17626	09:14:43.545	00:00:17.625	1058	-1024	-768	-1	-1	-1	-1	4	-1024	-768	-1	-1	-1	-1	4		0	0						Untertest1.avi	0	880	547	72	111				0	Content		-72	-111	17625772	2501662013
17642	09:14:43.561	00:00:17.641	1059	-1024	-768	-1	-1	-1	-1	4	-1024	-768	-1	-1	-1	-1	4		0	0						Untertest1.avi	0	880	547	72	111				0	Content		-72	-111	17641519	2501677760
17658	09:14:43.577	00:00:17.658	1060	-1024	-768	-1	-1	-1	-1	4	-1024	-768	-1	-1	-1	-1	4		0	0						Untertest1.avi	0	880	547	72	111				0	Content		-72	-111	17658186	2501694427
17674	09:14:43.593	00:00:17.673	1061	-1024	-768	-1	-1	-1	-1	4	-1024	-768	-1	-1	-1	-1	4		0	0						Untertest1.avi	0	880	547	72	111				0	Content		-72	-111	17673888	2501710129
17692	09:14:43.611	00:00:17.692	1062	-1024	-768	-1	-1	-1	-1	4	-1024	-768	-1	-1	-1	-1	4		0	0						Untertest1.avi	0	880	547	72	111				0	Content		-72	-111	17692381	2501728622
17709	09:14:43.628	00:00:17.709	1063	-1024	-768	-1	-1	-1	-1	4	-1024	-768	-1	-1	-1	-1	4		0	0						Untertest1.avi	0	880	547	72	111				0	Content		-72	-111	17709139	2501745380
17726	09:14:43.645	00:00:17.725	1064	-1024	-768	-1	-1	-1	-1	4	-1024	-768	-1	-1	-1	-1	4		0	0						Untertest1.avi	0	880	547	72	111				0	Content		-72	-111	17725767	2501762008
17742	09:14:43.661	00:00:17.742	1065	-472,193	770,7208	0,4119342	0,9440741	449,6084	3,280863	2	-472,193	770,7208	0,4119342	0,9440741	449,6084	3,280863	2		0	0						Untertest1.avi	0	880	547	72	111				0	Content		-72	-111	17742389	2501778630
17759	09:14:43.678	00:00:17.759	1066	-483,0783	770,9298	0,4126258	0,938674	449,6084	3,308678	2	-483,0783	770,9298	0,4126258	0,938674	449,6084	3,308678	2		0	0						Untertest1.avi	0	880	547	72	111				0	Content		-72	-111	17759138	2501795379
17776	09:14:43.695	00:00:17.775	1067	-482,4949	783,6057	0,4132393	0,9336389	448,9117	3,262489	2	-482,4949	783,6057	0,4132393	0,9336389	448,9117	3,262489	2		0	0						Untertest1.avi	0	880	547	72	111				0	Content		-72	-111	17775758	2501811999
17792	09:14:43.711	00:00:17.792	1068	-511,443	795,1998	0,4141264	0,9292784	448,9117	3,272518	2	-511,443	795,1998	0,4141264	0,9292784	448,9117	3,272518	2		0	0						Untertest1.avi	0	880	547	72	111				0	Content		-72	-111	17792383	2501828624
17809	09:14:43.728	00:00:17.809	1069	-472,4578	781,5443	0,415069	0,9257485	448,9117	3,369376	2	-472,4578	781,5443	0,415069	0,9257485	448,9117	3,369376	2		0	0						Untertest1.avi	0	880	547	72	111				0	Content		-72	-111	17809129	2501845370
17826	09:14:43.745	00:00:17.825	1070	-471,7414	796,5906	0,4153697	0,9229102	446,3261	3,326474	2	-471,7414	796,5906	0,4153697	0,9229102	446,3261	3,326474	2		0	0						Untertest1.avi	0	880	547	72	111				0	Content		-72	-111	17825742	2501861983
17842	09:14:43.761	00:00:17.842	1071	-491,5906	795,7339	0,4162647	0,9206632	446,3261	3,274804	2	-491,5906	795,7339	0,4162647	0,9206632	446,3261	3,274804	2		0	0						Untertest1.avi	0	880	547	72	111				0	Content		-72	-111	17842374	2501878615
17859	09:14:43.778	00:00:17.858	1072	-497,0247	816,9851	0,4171433	0,9186587	446,3261	3,393708	2	-497,0247	816,9851	0,4171433	0,9186587	446,3261	3,393708	2		0	0						Untertest1.avi	0	880	547	72	111				0	Content		-72	-111	17858999	2501895240
17876	09:14:43.795	00:00:17.875	1073	-475,1284	817,2867	0,4183702	0,917321	447,7284	3,394507	2	-475,1284	817,2867	0,4183702	0,917321	447,7284	3,394507	2		0	0						Untertest1.avi	0	880	547	72	111				0	Content		-72	-111	17875624	2501911865
17892	09:14:43.811	00:00:17.892	1074	-1024	-768	-1	-1	-1	-1	4	-1024	-768	-1	-1	-1	-1	4		0	0						Untertest1.avi	0	880	547	72	111				0	Content		-72	-111	17892364	2501928605
17909	09:14:43.828	00:00:17.908	1075	-1024	-768	-1	-1	-1	-1	4	-1024	-768	-1	-1	-1	-1	4		0	0						Untertest1.avi	0	880	547	72	111				0	Content		-72	-111	17908995	2501945236
17926	09:14:43.845	00:00:17.925	1076	-1024	-768	-1	-1	-1	-1	4	-1024	-768	-1	-1	-1	-1	4		0	0						Untertest1.avi	0	880	547	72	111				0	Content		-72	-111	17925623	2501961864
17942	09:14:43.861	00:00:17.942	1077	-1024	-768	-1	-1	-1	-1	4	-1024	-768	-1	-1	-1	-1	4		0	0						Untertest1.avi	0	880	547	72	111				0	Content		-72	-111	17942113	2501978354
17959	09:14:43.878	00:00:17.958	1078	-1024	-768	-1	-1	-1	-1	4	-1024	-768	-1	-1	-1	-1	4		0	0						Untertest1.avi	0	880	547	72	111				0	Content		-72	-111	17958986	2501995227
17976	09:14:43.895	00:00:17.975	1079	-1024	-768	-1	-1	-1	-1	4	-1024	-768	-1	-1	-1	-1	4		0	0						Untertest1.avi	0	880	547	72	111				0	Content		-72	-111	17975610	2502011851
17992	09:14:43.911	00:00:17.992	1080	-1024	-768	-1	-1	-1	-1	4	-1024	-768	-1	-1	-1	-1	4		0	0						Untertest1.avi	0	880	547	72	111				0	Content		-72	-111	17992234	2502028475
18009	09:14:43.928	00:00:18.008	1081	-1024	-768	-1	-1	-1	-1	4	-1024	-768	-1	-1	-1	-1	4		0	0						Untertest1.avi	0	880	547	72	111				0	Content		-72	-111	18008857	2502045098
18026	09:14:43.945	00:00:18.025	1082	-1024	-768	-1	-1	-1	-1	4	-1024	-768	-1	-1	-1	-1	4		0	0						Untertest1.avi	0	880	547	72	111				0	Content		-72	-111	18025606	2502061847
18042	09:14:43.961	00:00:18.042	1083	-1024	-768	-1	-1	-1	-1	4	-1024	-768	-1	-1	-1	-1	4		0	0						Untertest1.avi	0	880	547	72	111				0	Content		-72	-111	18042229	2502078470
18059	09:14:43.978	00:00:18.058	1084	-1024	-768	-1	-1	-1	-1	4	-1024	-768	-1	-1	-1	-1	4		0	0						Untertest1.avi	0	880	547	72	111				0	Content		-72	-111	18058852	2502095093
18076	09:14:43.995	00:00:18.075	1085	-1024	-768	-1	-1	-1	-1	4	-1024	-768	-1	-1	-1	-1	4		0	0						Untertest1.avi	0	880	547	72	111				0	Content		-72	-111	18075602	2502111843
18092	09:14:44.011	00:00:18.092	1086	-1024	-768	-1	-1	-1	-1	4	-1024	-768	-1	-1	-1	-1	4		0	0						Untertest1.avi	0	880	547	72	111				0	Content		-72	-111	18092223	2502128464
18109	09:14:44.028	00:00:18.108	1087	-1024	-768	-1	-1	-1	-1	4	-1024	-768	-1	-1	-1	-1	4		0	0						Untertest1.avi	0	880	547	72	111				0	Content		-72	-111	18108849	2502145090
18125	09:14:44.044	00:00:18.125	1088	-1024	-768	-1	-1	-1	-1	4	-1024	-768	-1	-1	-1	-1	4		0	0						Untertest1.avi	0	880	547	72	111				0	Content		-72	-111	18125474	2502161715
18142	09:14:44.061	00:00:18.141	1089	-1024	-768	-1	-1	-1	-1	4	-1024	-768	-1	-1	-1	-1	4		0	0						Untertest1.avi	0	880	547	72	111				0	Content		-72	-111	18141594	2502177835
18158	09:14:44.077	00:00:18.158	1090	-1024	-768	-1	-1	-1	-1	4	-1024	-768	-1	-1	-1	-1	4		0	0						Untertest1.avi	0	880	547	72	111				0	Content		-72	-111	18158218	2502194459
18175	09:14:44.094	00:00:18.174	1091	-1024	-768	-1	-1	-1	-1	4	-1024	-768	-1	-1	-1	-1	4		0	0						Untertest1.avi	0	880	547	72	111				0	Content		-72	-111	18174842	2502211083
18190	09:14:44.109	00:00:18.190	1092	-1024	-768	-1	-1	-1	-1	4	-1024	-768	-1	-1	-1	-1	4		0	0						Untertest1.avi	0	880	547	72	111				0	Content		-72	-111	18190216	2502226457
18207	09:14:44.126	00:00:18.206	1093	-1024	-768	-1	-1	-1	-1	4	-1024	-768	-1	-1	-1	-1	4		0	0						Untertest1.avi	0	880	547	72	111				0	Content		-72	-111	18206838	2502243079
18224	09:14:44.143	00:00:18.224	1094	-1024	-768	-1	-1	-1	-1	4	-1024	-768	-1	-1	-1	-1	4		0	0						Untertest1.avi	0	880	547	72	111				0	Content		-72	-111	18224034	2502260275
18241	09:14:44.160	00:00:18.241	1095	-1024	-768	-1	-1	-1	-1	4	-1024	-768	-1	-1	-1	-1	4		0	0						Untertest1.avi	0	880	547	72	111				0	Content		-72	-111	18241404	2502277645
18259	09:14:44.178	00:00:18.258	1096	-1024	-768	-1	-1	-1	-1	4	-1024	-768	-1	-1	-1	-1	4		0	0						Untertest1.avi	0	880	547	72	111				0	Content		-72	-111	18258651	2502294892
18273	09:14:44.192	00:00:18.273	1097	-1024	-768	-1	-1	-1	-1	4	-1024	-768	-1	-1	-1	-1	4		0	0						Untertest1.avi	0	880	547	72	111				0	Content		-72	-111	18273452	2502309693
18290	09:14:44.209	00:00:18.290	1098	-1024	-768	-1	-1	-1	-1	4	-1024	-768	-1	-1	-1	-1	4		0	0						Untertest1.avi	0	880	547	72	111				0	Content		-72	-111	18290201	2502326442
18307	09:14:44.226	00:00:18.306	1099	-1024	-768	-1	-1	-1	-1	4	-1024	-768	-1	-1	-1	-1	4		0	0						Untertest1.avi	0	880	547	72	111				0	Content		-72	-111	18306826	2502343067
18323	09:14:44.242	00:00:18.323	1100	-1024	-768	-1	-1	-1	-1	4	-1024	-768	-1	-1	-1	-1	4		0	0						Untertest1.avi	0	880	547	72	111				0	Content		-72	-111	18323447	2502359688
18340	09:14:44.259	00:00:18.340	1101	-1024	-768	-1	-1	-1	-1	4	-1024	-768	-1	-1	-1	-1	4		0	0						Untertest1.avi	0	880	547	72	111				0	Content		-72	-111	18340069	2502376310
18357	09:14:44.276	00:00:18.356	1102	-1024	-768	-1	-1	-1	-1	4	-1024	-768	-1	-1	-1	-1	4		0	0						Untertest1.avi	0	880	547	72	111				0	Content		-72	-111	18356695	2502392936
18374	09:14:44.293	00:00:18.373	1103	-1024	-768	-1	-1	-1	-1	4	-1024	-768	-1	-1	-1	-1	4		0	0						Untertest1.avi	0	880	547	72	111				0	Content		-72	-111	18373887	2502410128
18391	09:14:44.310	00:00:18.391	1104	-1024	-768	-1	-1	-1	-1	4	-1024	-768	-1	-1	-1	-1	4		0	0						Untertest1.avi	0	880	547	72	111				0	Content		-72	-111	18391261	2502427502
18409	09:14:44.328	00:00:18.408	1105	-1024	-768	-1	-1	-1	-1	4	-1024	-768	-1	-1	-1	-1	4		0	0						Untertest1.avi	0	880	547	72	111				0	Content		-72	-111	18408506	2502444747
18423	09:14:44.342	00:00:18.423	1106	-1024	-768	-1	-1	-1	-1	4	-1024	-768	-1	-1	-1	-1	4		0	0						Untertest1.avi	0	880	547	72	111				0	Content		-72	-111	18423437	2502459678
18440	09:14:44.359	00:00:18.440	1107	-1024	-768	-1	-1	-1	-1	4	-1024	-768	-1	-1	-1	-1	4		0	0						Untertest1.avi	0	880	547	72	111				0	Content		-72	-111	18440060	2502476301
18457	09:14:44.376	00:00:18.456	1108	-1024	-768	-1	-1	-1	-1	4	-1024	-768	-1	-1	-1	-1	4		0	0						Untertest1.avi	0	880	547	72	111				0	Content		-72	-111	18456808	2502493049
18473	09:14:44.392	00:00:18.473	1109	-1024	-768	-1	-1	-1	-1	4	-1024	-768	-1	-1	-1	-1	4		0	0						Untertest1.avi	0	880	547	72	111				0	Content		-72	-111	18473430	2502509671
18490	09:14:44.409	00:00:18.490	1110	-1024	-768	-1	-1	-1	-1	4	-1024	-768	-1	-1	-1	-1	4		0	0						Untertest1.avi	0	880	547	72	111				0	Content		-72	-111	18490053	2502526294
18507	09:14:44.426	00:00:18.506	1111	-1024	-768	-1	-1	-1	-1	4	-1024	-768	-1	-1	-1	-1	4		0	0						Untertest1.avi	0	880	547	72	111				0	Content		-72	-111	18506674	2502542915
18524	09:14:44.443	00:00:18.523	1112	-1024	-768	-1	-1	-1	-1	4	-1024	-768	-1	-1	-1	-1	4		0	0						Untertest1.avi	0	880	547	72	111				0	Content		-72	-111	18523742	2502559983
18541	09:14:44.460	00:00:18.541	1113	-1024	-768	-1	-1	-1	-1	4	-1024	-768	-1	-1	-1	-1	4		0	0						Untertest1.avi	0	880	547	72	111				0	Content		-72	-111	18541119	2502577360
18558	09:14:44.477	00:00:18.558	1114	-1024	-768	-1	-1	-1	-1	4	-1024	-768	-1	-1	-1	-1	4		0	0						Untertest1.avi	0	880	547	72	111				0	Content		-72	-111	18558492	2502594733
18573	09:14:44.492	00:00:18.573	1115	-1024	-768	-1	-1	-1	-1	4	-1024	-768	-1	-1	-1	-1	4		0	0						Untertest1.avi	0	880	547	72	111				0	Content		-72	-111	18573294	2502609535
18590	09:14:44.509	00:00:18.589	1116	-1024	-768	-1	-1	-1	-1	4	-1024	-768	-1	-1	-1	-1	4		0	0						Untertest1.avi	0	880	547	72	111				0	Content		-72	-111	18589918	2502626159
18607	09:14:44.526	00:00:18.606	1117	-1024	-768	-1	-1	-1	-1	4	-1024	-768	-1	-1	-1	-1	4		0	0						Untertest1.avi	0	880	547	72	111				0	Content		-72	-111	18606667	2502642908
18623	09:14:44.542	00:00:18.623	1118	-1024	-768	-1	-1	-1	-1	4	-1024	-768	-1	-1	-1	-1	4		0	0						Untertest1.avi	0	880	547	72	111				0	Content		-72	-111	18623288	2502659529
18640	09:14:44.559	00:00:18.639	1119	-1024	-768	-1	-1	-1	-1	4	-1024	-768	-1	-1	-1	-1	4		0	0						Untertest1.avi	0	880	547	72	111				0	Content		-72	-111	18639912	2502676153
18657	09:14:44.576	00:00:18.656	1120	-1024	-768	-1	-1	-1	-1	4	-1024	-768	-1	-1	-1	-1	4		0	0						Untertest1.avi	0	880	547	72	111				0	Content		-72	-111	18656533	2502692774
18674	09:14:44.593	00:00:18.673	1121	-1024	-768	-1	-1	-1	-1	4	-1024	-768	-1	-1	-1	-1	4		0	0						Untertest1.avi	0	880	547	72	111				0	Content		-72	-111	18673729	2502709970
18691	09:14:44.610	00:00:18.691	1122	-1024	-768	-1	-1	-1	-1	4	-1024	-768	-1	-1	-1	-1	4		0	0						Untertest1.avi	0	880	547	72	111				0	Content		-72	-111	18691096	2502727337
18708	09:14:44.627	00:00:18.708	1123	-1024	-768	-1	-1	-1	-1	4	-1024	-768	-1	-1	-1	-1	4		0	0						Untertest1.avi	0	880	547	72	111				0	Content		-72	-111	18708342	2502744583
18723	09:14:44.642	00:00:18.723	1124	-1024	-768	-1	-1	-1	-1	4	-1024	-768	-1	-1	-1	-1	4		0	0						Untertest1.avi	0	880	547	72	111				0	Content		-72	-111	18723145	2502759386
18740	09:14:44.659	00:00:18.739	1125	-1024	-768	-1	-1	-1	-1	4	-1024	-768	-1	-1	-1	-1	4		0	0						Untertest1.avi	0	880	547	72	111				0	Content		-72	-111	18739895	2502776136
18757	09:14:44.676	00:00:18.756	1126	-1024	-768	-1	-1	-1	-1	4	-1024	-768	-1	-1	-1	-1	4		0	0						Untertest1.avi	0	880	547	72	111				0	Content		-72	-111	18756518	2502792759
18773	09:14:44.692	00:00:18.773	1127	-1024	-768	-1	-1	-1	-1	4	-1024	-768	-1	-1	-1	-1	4		0	0						Untertest1.avi	0	880	547	72	111				0	Content		-72	-111	18773142	2502809383
18790	09:14:44.709	00:00:18.789	1128	-1024	-768	-1	-1	-1	-1	4	-1024	-768	-1	-1	-1	-1	4		0	0						Untertest1.avi	0	880	547	72	111				0	Content		-72	-111	18789764	2502826005
18806	09:14:44.725	00:00:18.806	1129	-1024	-768	-1	-1	-1	-1	4	-1024	-768	-1	-1	-1	-1	4		0	0						Untertest1.avi	0	880	547	72	111				0	Content		-72	-111	18806388	2502842629
18824	09:14:44.743	00:00:18.823	1130	-1024	-768	-1	-1	-1	-1	4	-1024	-768	-1	-1	-1	-1	4		0	0						Untertest1.avi	0	880	547	72	111				0	Content		-72	-111	18823581	2502859822
18841	09:14:44.760	00:00:18.840	1131	-1024	-768	-1	-1	-1	-1	4	-1024	-768	-1	-1	-1	-1	4		0	0						Untertest1.avi	0	880	547	72	111				0	Content		-72	-111	18840955	2502877196
18858	09:14:44.777	00:00:18.858	1132	-1024	-768	-1	-1	-1	-1	4	-1024	-768	-1	-1	-1	-1	4		0	0						Untertest1.avi	0	880	547	72	111				0	Content		-72	-111	18858203	2502894444
18873	09:14:44.792	00:00:18.873	1133	-1024	-768	-1	-1	-1	-1	4	-1024	-768	-1	-1	-1	-1	4		0	0						Untertest1.avi	0	880	547	72	111				0	Content		-72	-111	18873129	2502909370
18890	09:14:44.809	00:00:18.889	1134	-1024	-768	-1	-1	-1	-1	4	-1024	-768	-1	-1	-1	-1	4		0	0						Untertest1.avi	0	880	547	72	111				0	Content		-72	-111	18889750	2502925991
18906	09:14:44.825	00:00:18.906	1135	-1024	-768	-1	-1	-1	-1	4	-1024	-768	-1	-1	-1	-1	4		0	0						Untertest1.avi	0	880	547	72	111				0	Content		-72	-111	18906498	2502942739
18923	09:14:44.842	00:00:18.923	1136	-1024	-768	-1	-1	-1	-1	4	-1024	-768	-1	-1	-1	-1	4		0	0						Untertest1.avi	0	880	547	72	111				0	Content		-72	-111	18923124	2502959365
18940	09:14:44.859	00:00:18.939	1137	-1024	-768	-1	-1	-1	-1	4	-1024	-768	-1	-1	-1	-1	4		0	0						Untertest1.avi	0	880	547	72	111				0	Content		-72	-111	18939748	2502975989
18956	09:14:44.875	00:00:18.956	1138	-1024	-768	-1	-1	-1	-1	4	-1024	-768	-1	-1	-1	-1	4		0	0						Untertest1.avi	0	880	547	72	111				0	Content		-72	-111	18956369	2502992610
18973	09:14:44.892	00:00:18.973	1139	-1024	-768	-1	-1	-1	-1	4	-1024	-768	-1	-1	-1	-1	4		0	0						Untertest1.avi	0	880	547	72	111				0	Content		-72	-111	18973438	2503009679
18991	09:14:44.910	00:00:18.990	1140	-1024	-768	-1	-1	-1	-1	4	-1024	-768	-1	-1	-1	-1	4		0	0						Untertest1.avi	0	880	547	72	111				0	Content		-72	-111	18990810	2503027051
19008	09:14:44.927	00:00:19.008	1141	-1024	-768	-1	-1	-1	-1	4	-1024	-768	-1	-1	-1	-1	4		0	0						Untertest1.avi	0	880	547	72	111				0	Content		-72	-111	19008060	2503044301
19023	09:14:44.942	00:00:19.022	1142	-1024	-768	-1	-1	-1	-1	4	-1024	-768	-1	-1	-1	-1	4		0	0						Untertest1.avi	0	880	547	72	111				0	Content		-72	-111	19022992	2503059233
19040	09:14:44.959	00:00:19.039	1143	-1024	-768	-1	-1	-1	-1	4	-1024	-768	-1	-1	-1	-1	4		0	0						Untertest1.avi	0	880	547	72	111				0	Content		-72	-111	19039630	2503075871
19056	09:14:44.975	00:00:19.056	1144	-1024	-768	-1	-1	-1	-1	4	-1024	-768	-1	-1	-1	-1	4		0	0						Untertest1.avi	0	880	547	72	111				0	Content		-72	-111	19056363	2503092604
19073	09:14:44.992	00:00:19.072	1145	-1024	-768	-1	-1	-1	-1	4	-1024	-768	-1	-1	-1	-1	4		0	0						Untertest1.avi	0	880	547	72	111				0	Content		-72	-111	19072983	2503109224
19090	09:14:45.009	00:00:19.089	1146	-1024	-768	-1	-1	-1	-1	4	-1024	-768	-1	-1	-1	-1	4		0	0						Untertest1.avi	0	880	547	72	111				0	Content		-72	-111	19089619	2503125860
19106	09:14:45.025	00:00:19.106	1147	-1024	-768	-1	-1	-1	-1	4	-1024	-768	-1	-1	-1	-1	4		0	0						Untertest1.avi	0	880	547	72	111				0	Content		-72	-111	19106227	2503142468
19123	09:14:45.042	00:00:19.123	1148	-1024	-768	-1	-1	-1	-1	4	-1024	-768	-1	-1	-1	-1	4		0	0						Untertest1.avi	0	880	547	72	111				0	Content		-72	-111	19123421	2503159662
19141	09:14:45.060	00:00:19.140	1149	-1024	-768	-1	-1	-1	-1	4	-1024	-768	-1	-1	-1	-1	4		0	0						Untertest1.avi	0	880	547	72	111				0	Content		-72	-111	19140794	2503177035
19158	09:14:45.077	00:00:19.158	1150	-1024	-768	-1	-1	-1	-1	4	-1024	-768	-1	-1	-1	-1	4		0	0						Untertest1.avi	0	880	547	72	111				0	Content		-72	-111	19158042	2503194283
19173	09:14:45.092	00:00:19.172	1151	-1024	-768	-1	-1	-1	-1	4	-1024	-768	-1	-1	-1	-1	4		0	0						Untertest1.avi	0	880	547	72	111				0	Content		-72	-111	19172850	2503209091
19190	09:14:45.109	00:00:19.189	1152	-1024	-768	-1	-1	-1	-1	4	-1024	-768	-1	-1	-1	-1	4		0	0						Untertest1.avi	0	880	547	72	111				0	Content		-72	-111	19189612	2503225853
19206	09:14:45.125	00:00:19.206	1153	-1024	-768	-1	-1	-1	-1	4	-1024	-768	-1	-1	-1	-1	4		0	0						Untertest1.avi	0	880	547	72	111				0	Content		-72	-111	19206222	2503242463
19223	09:14:45.142	00:00:19.222	1154	-1024	-768	-1	-1	-1	-1	4	-1024	-768	-1	-1	-1	-1	4		0	0						Untertest1.avi	0	880	547	72	111				0	Content		-72	-111	19222843	2503259084
19239	09:14:45.158	00:00:19.239	1155	-1024	-768	-1	-1	-1	-1	4	-1024	-768	-1	-1	-1	-1	4		0	0						Untertest1.avi	0	880	547	72	111				0	Content		-72	-111	19239465	2503275706
19256	09:14:45.175	00:00:19.256	1156	-1024	-768	-1	-1	-1	-1	4	-1024	-768	-1	-1	-1	-1	4		0	0						Untertest1.avi	0	880	547	72	111				0	Content		-72	-111	19256088	2503292329
19273	09:14:45.192	00:00:19.273	1157	-1024	-768	-1	-1	-1	-1	4	-1024	-768	-1	-1	-1	-1	4		0	0						Untertest1.avi	0	880	547	72	111				0	Content		-72	-111	19273283	2503309524
19291	09:14:45.210	00:00:19.290	1158	-1024	-768	-1	-1	-1	-1	4	-1024	-768	-1	-1	-1	-1	4		0	0						Untertest1.avi	0	880	547	72	111				0	Content		-72	-111	19290653	2503326894
19308	09:14:45.227	00:00:19.307	1159	-1024	-768	-1	-1	-1	-1	4	-1024	-768	-1	-1	-1	-1	4		0	0						Untertest1.avi	0	880	547	72	111				0	Content		-72	-111	19307899	2503344140
19323	09:14:45.242	00:00:19.322	1160	-1024	-768	-1	-1	-1	-1	4	-1024	-768	-1	-1	-1	-1	4		0	0						Untertest1.avi	0	880	547	72	111				0	Content		-72	-111	19322703	2503358944
19339	09:14:45.258	00:00:19.339	1161	-1024	-768	-1	-1	-1	-1	4	-1024	-768	-1	-1	-1	-1	4		0	0						Untertest1.avi	0	880	547	72	111				0	Content		-72	-111	19339451	2503375692
19356	09:14:45.275	00:00:19.356	1162	-1024	-768	-1	-1	-1	-1	4	-1024	-768	-1	-1	-1	-1	4		0	0						Untertest1.avi	0	880	547	72	111				0	Content		-72	-111	19356076	2503392317
19373	09:14:45.292	00:00:19.372	1163	-1024	-768	-1	-1	-1	-1	4	-1024	-768	-1	-1	-1	-1	4		0	0						Untertest1.avi	0	880	547	72	111				0	Content		-72	-111	19372699	2503408940
19389	09:14:45.308	00:00:19.389	1164	-1024	-768	-1	-1	-1	-1	4	-1024	-768	-1	-1	-1	-1	4		0	0						Untertest1.avi	0	880	547	72	111				0	Content		-72	-111	19389322	2503425563
19406	09:14:45.325	00:00:19.406	1165	-1024	-768	-1	-1	-1	-1	4	-1024	-768	-1	-1	-1	-1	4		0	0						Untertest1.avi	0	880	547	72	111				0	Content		-72	-111	19406073	2503442314
19423	09:14:45.342	00:00:19.423	1166	-1024	-768	-1	-1	-1	-1	4	-1024	-768	-1	-1	-1	-1	4		0	0						Untertest1.avi	0	880	547	72	111				0	Content		-72	-111	19423138	2503459379
19441	09:14:45.360	00:00:19.440	1167	-1024	-768	-1	-1	-1	-1	4	-1024	-768	-1	-1	-1	-1	4		0	0						Untertest1.avi	0	880	547	72	111				0	Content		-72	-111	19440510	2503476751
19458	09:14:45.377	00:00:19.457	1168	-1024	-768	-1	-1	-1	-1	4	-1024	-768	-1	-1	-1	-1	4		0	0						Untertest1.avi	0	880	547	72	111				0	Content		-72	-111	19457756	2503493997
19473	09:14:45.392	00:00:19.472	1169	-1024	-768	-1	-1	-1	-1	4	-1024	-768	-1	-1	-1	-1	4		0	0						Untertest1.avi	0	880	547	72	111				0	Content		-72	-111	19472688	2503508929
19489	09:14:45.408	00:00:19.489	1170	-1024	-768	-1	-1	-1	-1	4	-1024	-768	-1	-1	-1	-1	4		0	0						Untertest1.avi	0	880	547	72	111				0	Content		-72	-111	19489311	2503525552
19506	09:14:45.425	00:00:19.506	1171	-1024	-768	-1	-1	-1	-1	4	-1024	-768	-1	-1	-1	-1	4		0	0						Untertest1.avi	0	880	547	72	111				0	Content		-72	-111	19506061	2503542302
19523	09:14:45.442	00:00:19.522	1172	-1024	-768	-1	-1	-1	-1	4	-1024	-768	-1	-1	-1	-1	4		0	0						Untertest1.avi	0	880	547	72	111				0	Content		-72	-111	19522682	2503558923
19539	09:14:45.458	00:00:19.539	1173	-1024	-768	-1	-1	-1	-1	4	-1024	-768	-1	-1	-1	-1	4		0	0						Untertest1.avi	0	880	547	72	111				0	Content		-72	-111	19539308	2503575549
19556	09:14:45.475	00:00:19.555	1174	-1024	-768	-1	-1	-1	-1	4	-1024	-768	-1	-1	-1	-1	4		0	0						Untertest1.avi	0	880	547	72	111				0	Content		-72	-111	19555930	2503592171
19573	09:14:45.492	00:00:19.573	1175	-1024	-768	-1	-1	-1	-1	4	-1024	-768	-1	-1	-1	-1	4		0	0						Untertest1.avi	0	880	547	72	111				0	Content		-72	-111	19573123	2503609364
19590	09:14:45.509	00:00:19.590	1176	-1024	-768	-1	-1	-1	-1	4	-1024	-768	-1	-1	-1	-1	4		0	0						Untertest1.avi	0	880	547	72	111				0	Content		-72	-111	19590373	2503626614
19608	09:14:45.527	00:00:19.607	1177	-1024	-768	-1	-1	-1	-1	4	-1024	-768	-1	-1	-1	-1	4		0	0						Untertest1.avi	0	880	547	72	111				0	Content		-72	-111	19607744	2503643985
19623	09:14:45.542	00:00:19.622	1178	-1024	-768	-1	-1	-1	-1	4	-1024	-768	-1	-1	-1	-1	4		0	0						Untertest1.avi	0	880	547	72	111				0	Content		-72	-111	19622558	2503658799
19639	09:14:45.558	00:00:19.639	1179	-1024	-768	-1	-1	-1	-1	4	-1024	-768	-1	-1	-1	-1	4		0	0						Untertest1.avi	0	880	547	72	111				0	Content		-72	-111	19639172	2503675413
19656	09:14:45.575	00:00:19.655	1180	-1024	-768	-1	-1	-1	-1	4	-1024	-768	-1	-1	-1	-1	4		0	0						Untertest1.avi	0	880	547	72	111				0	Content		-72	-111	19655919	2503692160
19673	09:14:45.592	00:00:19.672	1181	-1024	-768	-1	-1	-1	-1	4	-1024	-768	-1	-1	-1	-1	4		0	0						Untertest1.avi	0	880	547	72	111				0	Content		-72	-111	19672554	2503708795
19689	09:14:45.608	00:00:19.689	1182	-1024	-768	-1	-1	-1	-1	4	-1024	-768	-1	-1	-1	-1	4		0	0						Untertest1.avi	0	880	547	72	111				0	Content		-72	-111	19689162	2503725403
19706	09:14:45.625	00:00:19.705	1183	-1024	-768	-1	-1	-1	-1	4	-1024	-768	-1	-1	-1	-1	4		0	0						Untertest1.avi	0	880	547	72	111				0	Content		-72	-111	19705785	2503742026
19723	09:14:45.642	00:00:19.722	1184	-1024	-768	-1	-1	-1	-1	4	-1024	-768	-1	-1	-1	-1	4		0	0						Untertest1.avi	0	880	547	72	111				0	Content		-72	-111	19722978	2503759219
19740	09:14:45.659	00:00:19.740	1185	-1024	-768	-1	-1	-1	-1	4	-1024	-768	-1	-1	-1	-1	4		0	0						Untertest1.avi	0	880	547	72	111				0	Content		-72	-111	19740354	2503776595
19758	09:14:45.677	00:00:19.757	1186	-1024	-768	-1	-1	-1	-1	4	-1024	-768	-1	-1	-1	-1	4		0	0						Untertest1.avi	0	880	547	72	111				0	Content		-72	-111	19757598	2503793839
19772	09:14:45.691	00:00:19.772	1187	-1024	-768	-1	-1	-1	-1	4	-1024	-768	-1	-1	-1	-1	4		0	0						Untertest1.avi	0	880	547	72	111				0	Content		-72	-111	19772402	2503808643
19789	09:14:45.708	00:00:19.789	1188	-1024	-768	-1	-1	-1	-1	4	-1024	-768	-1	-1	-1	-1	4		0	0						Untertest1.avi	0	880	547	72	111				0	Content		-72	-111	19789150	2503825391
19806	09:14:45.725	00:00:19.805	1189	-1024	-768	-1	-1	-1	-1	4	-1024	-768	-1	-1	-1	-1	4		0	0						Untertest1.avi	0	880	547	72	111				0	Content		-72	-111	19805771	2503842012
19822	09:14:45.741	00:00:19.822	1190	-1024	-768	-1	-1	-1	-1	4	-1024	-768	-1	-1	-1	-1	4		0	0						Untertest1.avi	0	880	547	72	111				0	Content		-72	-111	19822395	2503858636
19839	09:14:45.758	00:00:19.839	1191	-1024	-768	-1	-1	-1	-1	4	-1024	-768	-1	-1	-1	-1	4		0	0						Untertest1.avi	0	880	547	72	111				0	Content		-72	-111	19839014	2503875255
19856	09:14:45.775	00:00:19.855	1192	-1024	-768	-1	-1	-1	-1	4	-1024	-768	-1	-1	-1	-1	4		0	0						Untertest1.avi	0	880	547	72	111				0	Content		-72	-111	19855639	2503891880
19873	09:14:45.792	00:00:19.872	1193	-1024	-768	-1	-1	-1	-1	4	-1024	-768	-1	-1	-1	-1	4		0	0						Untertest1.avi	0	880	547	72	111				0	Content		-72	-111	19872832	2503909073
19890	09:14:45.809	00:00:19.890	1194	-1024	-768	-1	-1	-1	-1	4	-1024	-768	-1	-1	-1	-1	4		0	0						Untertest1.avi	0	880	547	72	111				0	Content		-72	-111	19890206	2503926447
19907	09:14:45.826	00:00:19.907	1195	-1024	-768	-1	-1	-1	-1	4	-1024	-768	-1	-1	-1	-1	4		0	0						Untertest1.avi	0	880	547	72	111				0	Content		-72	-111	19907427	2503943668
19924	09:14:45.843	00:00:19.923	1196	-1024	-768	-1	-1	-1	-1	4	-1024	-768	-1	-1	-1	-1	4		0	0						Untertest1.avi	0	880	547	72	111				0	Content		-72	-111	19923516	2503959757
19940	09:14:45.859	00:00:19.940	1197	-1024	-768	-1	-1	-1	-1	4	-1024	-768	-1	-1	-1	-1	4		0	0						Untertest1.avi	0	880	547	72	111				0	Content		-72	-111	19940183	2503976424
19957	09:14:45.876	00:00:19.956	1198	-1024	-768	-1	-1	-1	-1	4	-1024	-768	-1	-1	-1	-1	4		0	0						Untertest1.avi	0	880	547	72	111				0	Content		-72	-111	19956850	2503993091
19972	09:14:45.891	00:00:19.972	1199	-1024	-768	-1	-1	-1	-1	4	-1024	-768	-1	-1	-1	-1	4		0	0						Untertest1.avi	0	880	547	72	111				0	Content		-72	-111	19972299	2504008540
19989	09:14:45.908	00:00:19.988	1200	-1024	-768	-1	-1	-1	-1	4	-1024	-768	-1	-1	-1	-1	4		0	0						Untertest1.avi	0	880	547	72	111				0	Content		-72	-111	19988922	2504025163
20006	09:14:45.925	00:00:20.005	1201	-1024	-768	-1	-1	-1	-1	4	-1024	-768	-1	-1	-1	-1	4		0	0						Untertest1.avi	0	880	547	72	111				0	Content		-72	-111	20005604	2504041845
20022	09:14:45.941	00:00:20.022	1202	-1024	-768	-1	-1	-1	-1	4	-1024	-768	-1	-1	-1	-1	4		0	0						Untertest1.avi	0	880	547	72	111				0	Content		-72	-111	20022252	2504058493
20039	09:14:45.958	00:00:20.038	1203	-1024	-768	-1	-1	-1	-1	4	-1024	-768	-1	-1	-1	-1	4		0	0						Untertest1.avi	0	880	547	72	111				0	Content		-72	-111	20038919	2504075160
20056	09:14:45.975	00:00:20.055	1204	-1024	-768	-1	-1	-1	-1	4	-1024	-768	-1	-1	-1	-1	4		0	0						Untertest1.avi	0	880	547	72	111				0	Content		-72	-111	20055586	2504091827
20072	09:14:45.991	00:00:20.072	1205	-1024	-768	-1	-1	-1	-1	4	-1024	-768	-1	-1	-1	-1	4		0	0						Untertest1.avi	0	880	547	72	111				0	Content		-72	-111	20072405	2504108646
20089	09:14:46.008	00:00:20.089	1206	-1024	-768	-1	-1	-1	-1	4	-1024	-768	-1	-1	-1	-1	4		0	0						Untertest1.avi	0	880	547	72	111				0	Content		-72	-111	20089072	2504125313
20106	09:14:46.025	00:00:20.105	1207	-1024	-768	-1	-1	-1	-1	4	-1024	-768	-1	-1	-1	-1	4		0	0						Untertest1.avi	0	880	547	72	111				0	Content		-72	-111	20105739	2504141980
20123	09:14:46.042	00:00:20.122	1208	-1024	-768	-1	-1	-1	-1	4	-1024	-768	-1	-1	-1	-1	4		0	0						Untertest1.avi	0	880	547	72	111				0	Content		-72	-111	20122714	2504158955
20139	09:14:46.058	00:00:20.139	1209	-1024	-768	-1	-1	-1	-1	4	-1024	-768	-1	-1	-1	-1	4		0	0						Untertest1.avi	0	880	547	72	111				0	Content		-72	-111	20139381	2504175622
20156	09:14:46.075	00:00:20.156	1210	-1024	-768	-1	-1	-1	-1	4	-1024	-768	-1	-1	-1	-1	4		0	0						Untertest1.avi	0	880	547	72	111				0	Content		-72	-111	20156049	2504192290
20173	09:14:46.092	00:00:20.173	1211	-1024	-768	-1	-1	-1	-1	4	-1024	-768	-1	-1	-1	-1	4		0	0						Untertest1.avi	0	880	547	72	111				0	Content		-72	-111	20173129	2504209370
20190	09:14:46.109	00:00:20.189	1212	-1024	-768	-1	-1	-1	-1	4	-1024	-768	-1	-1	-1	-1	4		0	0						Untertest1.avi	0	880	547	72	111				0	Content		-72	-111	20189796	2504226037
20206	09:14:46.125	00:00:20.206	1213	-1024	-768	-1	-1	-1	-1	4	-1024	-768	-1	-1	-1	-1	4		0	0						Untertest1.avi	0	880	547	72	111				0	Content		-72	-111	20206464	2504242705
20223	09:14:46.142	00:00:20.222	1214	-1024	-768	-1	-1	-1	-1	4	-1024	-768	-1	-1	-1	-1	4		0	0						Untertest1.avi	0	880	547	72	111				0	Content		-72	-111	20222624	2504258865
20239	09:14:46.158	00:00:20.239	1215	-1024	-768	-1	-1	-1	-1	4	-1024	-768	-1	-1	-1	-1	4		0	0						Untertest1.avi	0	880	547	72	111				0	Content		-72	-111	20239291	2504275532
20255	09:14:46.174	00:00:20.255	1216	-1024	-768	-1	-1	-1	-1	4	-1024	-768	-1	-1	-1	-1	4		0	0						Untertest1.avi	0	880	547	72	111				0	Content		-72	-111	20255406	2504291647
20272	09:14:46.191	00:00:20.272	1217	-1024	-768	-1	-1	-1	-1	4	-1024	-768	-1	-1	-1	-1	4		0	0						Untertest1.avi	0	880	547	72	111				0	Content		-72	-111	20272026	2504308267
20289	09:14:46.208	00:00:20.288	1218	-1024	-768	-1	-1	-1	-1	4	-1024	-768	-1	-1	-1	-1	4		0	0						Untertest1.avi	0	880	547	72	111				0	Content		-72	-111	20288776	2504325017
20305	09:14:46.224	00:00:20.305	1219	-1024	-768	-1	-1	-1	-1	4	-1024	-768	-1	-1	-1	-1	4		0	0						Untertest1.avi	0	880	547	72	111				0	Content		-72	-111	20305401	2504341642
20322	09:14:46.241	00:00:20.322	1220	-1024	-768	-1	-1	-1	-1	4	-1024	-768	-1	-1	-1	-1	4		0	0						Untertest1.avi	0	880	547	72	111				0	Content		-72	-111	20322068	2504358309
20339	09:14:46.258	00:00:20.338	1221	-1024	-768	-1	-1	-1	-1	4	-1024	-768	-1	-1	-1	-1	4		0	0						Untertest1.avi	0	880	547	72	111				0	Content		-72	-111	20338735	2504374976
20355	09:14:46.274	00:00:20.355	1222	-1024	-768	-1	-1	-1	-1	4	-1024	-768	-1	-1	-1	-1	4		0	0						Untertest1.avi	0	880	547	72	111				0	Content		-72	-111	20355373	2504391614
20372	09:14:46.291	00:00:20.372	1223	-1024	-768	-1	-1	-1	-1	4	-1024	-768	-1	-1	-1	-1	4		0	0						Untertest1.avi	0	880	547	72	111				0	Content		-72	-111	20372040	2504408281
20389	09:14:46.308	00:00:20.388	1224	-1024	-768	-1	-1	-1	-1	4	-1024	-768	-1	-1	-1	-1	4		0	0						Untertest1.avi	0	880	547	72	111				0	Content		-72	-111	20388707	2504424948
20406	09:14:46.325	00:00:20.405	1225	-1024	-768	-1	-1	-1	-1	4	-1024	-768	-1	-1	-1	-1	4		0	0						Untertest1.avi	0	880	547	72	111				0	Content		-72	-111	20405561	2504441802
20422	09:14:46.341	00:00:20.422	1226	-1024	-768	-1	-1	-1	-1	4	-1024	-768	-1	-1	-1	-1	4		0	0						Untertest1.avi	0	880	547	72	111				0	Content		-72	-111	20422228	2504458469
20439	09:14:46.358	00:00:20.438	1227	-1024	-768	-1	-1	-1	-1	4	-1024	-768	-1	-1	-1	-1	4		0	0						Untertest1.avi	0	880	547	72	111				0	Content		-72	-111	20438895	2504475136
20456	09:14:46.375	00:00:20.455	1228	-1024	-768	-1	-1	-1	-1	4	-1024	-768	-1	-1	-1	-1	4		0	0						Untertest1.avi	0	880	547	72	111				0	Content		-72	-111	20455852	2504492093
20473	09:14:46.392	00:00:20.472	1229	-1024	-768	-1	-1	-1	-1	4	-1024	-768	-1	-1	-1	-1	4		0	0						Untertest1.avi	0	880	547	72	111				0	Content		-72	-111	20472519	2504508760
20489	09:14:46.408	00:00:20.489	1230	-1024	-768	-1	-1	-1	-1	4	-1024	-768	-1	-1	-1	-1	4		0	0						Untertest1.avi	0	880	547	72	111				0	Content		-72	-111	20489187	2504525428
20507	09:14:46.426	00:00:20.506	1231	-1024	-768	-1	-1	-1	-1	4	-1024	-768	-1	-1	-1	-1	4		0	0						Untertest1.avi	0	880	547	72	111				0	Content		-72	-111	20506526	2504542767
20524	09:14:46.443	00:00:20.523	1232	-1024	-768	-1	-1	-1	-1	4	-1024	-768	-1	-1	-1	-1	4		0	0						Untertest1.avi	0	880	547	72	111				0	Content		-72	-111	20523758	2504559999
20540	09:14:46.459	00:00:20.539	1233	-1024	-768	-1	-1	-1	-1	4	-1024	-768	-1	-1	-1	-1	4		0	0						Untertest1.avi	0	880	547	72	111				0	Content		-72	-111	20539805	2504576046
20556	09:14:46.475	00:00:20.556	1234	-1024	-768	-1	-1	-1	-1	4	-1024	-768	-1	-1	-1	-1	4		0	0						Untertest1.avi	0	880	547	72	111				0	Content		-72	-111	20556472	2504592713
20573	09:14:46.492	00:00:20.573	1235	-1024	-768	-1	-1	-1	-1	4	-1024	-768	-1	-1	-1	-1	4		0	0						Untertest1.avi	0	880	547	72	111				0	Content		-72	-111	20573139	2504609380
20589	09:14:46.508	00:00:20.588	1236	-1024	-768	-1	-1	-1	-1	4	-1024	-768	-1	-1	-1	-1	4		0	0						Untertest1.avi	0	880	547	72	111				0	Content		-72	-111	20588553	2504624794
20605	09:14:46.524	00:00:20.605	1237	-1024	-768	-1	-1	-1	-1	4	-1024	-768	-1	-1	-1	-1	4		0	0						Untertest1.avi	0	880	547	72	111				0	Content		-72	-111	20605133	2504641374
20622	09:14:46.541	00:00:20.621	1238	-1024	-768	-1	-1	-1	-1	4	-1024	-768	-1	-1	-1	-1	4		0	0						Untertest1.avi	0	880	547	72	111				0	Content		-72	-111	20621825	2504658066
20638	09:14:46.557	00:00:20.638	1239	-1024	-768	-1	-1	-1	-1	4	-1024	-768	-1	-1	-1	-1	4		0	0						Untertest1.avi	0	880	547	72	111				0	Content		-72	-111	20638493	2504674734
20655	09:14:46.574	00:00:20.655	1240	-1024	-768	-1	-1	-1	-1	4	-1024	-768	-1	-1	-1	-1	4		0	0						Untertest1.avi	0	880	547	72	111				0	Content		-72	-111	20655123	2504691364
20672	09:14:46.591	00:00:20.671	1241	-1024	-768	-1	-1	-1	-1	4	-1024	-768	-1	-1	-1	-1	4		0	0						Untertest1.avi	0	880	547	72	111				0	Content		-72	-111	20671790	2504708031
20689	09:14:46.608	00:00:20.688	1242	-1024	-768	-1	-1	-1	-1	4	-1024	-768	-1	-1	-1	-1	4		0	0						Untertest1.avi	0	880	547	72	111				0	Content		-72	-111	20688654	2504724895
20705	09:14:46.624	00:00:20.705	1243	-1024	-768	-1	-1	-1	-1	4	-1024	-768	-1	-1	-1	-1	4		0	0						Untertest1.avi	0	880	547	72	111				0	Content		-72	-111	20705321	2504741562
20722	09:14:46.641	00:00:20.721	1244	-1024	-768	-1	-1	-1	-1	4	-1024	-768	-1	-1	-1	-1	4		0	0						Untertest1.avi	0	880	547	72	111				0	Content		-72	-111	20721988	2504758229
20739	09:14:46.658	00:00:20.739	1245	-1024	-768	-1	-1	-1	-1	4	-1024	-768	-1	-1	-1	-1	4		0	0						Untertest1.avi	0	880	547	72	111				0	Content		-72	-111	20739143	2504775384
20756	09:14:46.675	00:00:20.755	1246	-1024	-768	-1	-1	-1	-1	4	-1024	-768	-1	-1	-1	-1	4		0	0						Untertest1.avi	0	880	547	72	111				0	Content		-72	-111	20755810	2504792051
20773	09:14:46.692	00:00:20.772	1247	-1024	-768	-1	-1	-1	-1	4	-1024	-768	-1	-1	-1	-1	4		0	0						Untertest1.avi	0	880	547	72	111				0	Content		-72	-111	20772833	2504809074
20790	09:14:46.709	00:00:20.789	1248	-1024	-768	-1	-1	-1	-1	4	-1024	-768	-1	-1	-1	-1	4		0	0						Untertest1.avi	0	880	547	72	111				0	Content		-72	-111	20789500	2504825741
20806	09:14:46.725	00:00:20.806	1249	-1024	-768	-1	-1	-1	-1	4	-1024	-768	-1	-1	-1	-1	4		0	0						Untertest1.avi	0	880	547	72	111				0	Content		-72	-111	20806167	2504842408
20824	09:14:46.743	00:00:20.823	1250	-1024	-768	-1	-1	-1	-1	4	-1024	-768	-1	-1	-1	-1	4		0	0						Untertest1.avi	0	880	547	72	111				0	Content		-72	-111	20823620	2504859861
20838	09:14:46.757	00:00:20.838	1251	-1024	-768	-1	-1	-1	-1	4	-1024	-768	-1	-1	-1	-1	4		0	0						Untertest1.avi	0	880	547	72	111				0	Content		-72	-111	20838372	2504874613
20855	09:14:46.774	00:00:20.854	1252	-1024	-768	-1	-1	-1	-1	4	-1024	-768	-1	-1	-1	-1	4		0	0						Untertest1.avi	0	880	547	72	111				0	Content		-72	-111	20854994	2504891235
20872	09:14:46.791	00:00:20.871	1253	-1024	-768	-1	-1	-1	-1	4	-1024	-768	-1	-1	-1	-1	4		0	0						Untertest1.avi	0	880	547	72	111				0	Content		-72	-111	20871708	2504907949
20888	09:14:46.807	00:00:20.888	1254	-1024	-768	-1	-1	-1	-1	4	-1024	-768	-1	-1	-1	-1	4		0	0						Untertest1.avi	0	880	547	72	111				0	Content		-72	-111	20888375	2504924616
20905	09:14:46.824	00:00:20.905	1255	-1024	-768	-1	-1	-1	-1	4	-1024	-768	-1	-1	-1	-1	4		0	0						Untertest1.avi	0	880	547	72	111				0	Content		-72	-111	20905044	2504941285
20922	09:14:46.841	00:00:20.922	1256	-1024	-768	-1	-1	-1	-1	4	-1024	-768	-1	-1	-1	-1	4		0	0						Untertest1.avi	0	880	547	72	111				0	Content		-72	-111	20922111	2504958352
20939	09:14:46.858	00:00:20.939	1257	-1024	-768	-1	-1	-1	-1	4	-1024	-768	-1	-1	-1	-1	4		0	0						Untertest1.avi	0	880	547	72	111				0	Content		-72	-111	20939185	2504975426
20956	09:14:46.875	00:00:20.955	1258	-1024	-768	-1	-1	-1	-1	4	-1024	-768	-1	-1	-1	-1	4		0	0						Untertest1.avi	0	880	547	72	111				0	Content		-72	-111	20955610	2504991851
20973	09:14:46.892	00:00:20.972	1259	-1024	-768	-1	-1	-1	-1	4	-1024	-768	-1	-1	-1	-1	4		0	0						Untertest1.avi	0	880	547	72	111				0	Content		-72	-111	20972512	2505008753
20989	09:14:46.908	00:00:20.988	1260	-377,3294	709,1317	0,4344271	0,7194318	428,6625	2,426709	1	-377,3294	709,1317	0,4344271	0,7194318	428,6625	2,426709	3	30	-377	709						Untertest1.avi	0	880	547	72	111	-266	473	100	0	Content		-449	598	20988733	2505024974
21006	09:14:46.925	00:00:21.005	1261	-1024	-768	-1	-1	-1	-1	4	-1024	-768	-1	-1	-1	-1	4	30	0	0						Untertest1.avi	0	880	547	72	111	-266	473	100	0	Content		-72	-111	21005731	2505041972
21022	09:14:46.941	00:00:21.021	1262	-1024	-768	-1	-1	-1	-1	4	-1024	-768	-1	-1	-1	-1	4	30	0	0						Untertest1.avi	0	880	547	72	111	-266	473	100	0	Content		-72	-111	21021856	2505058097
21039	09:14:46.958	00:00:21.039	1263	17,54092	458,5812	0,4079011	0,7174922	439,1208	2,256453	3	17,54092	458,5812	0,4079011	0,7174922	439,1208	2,256453	1	30	18	459						Untertest1.avi	0	880	547	72	111	-266	473	100	0	Content		-54	348	21039102	2505075343
21055	09:14:46.974	00:00:21.055	1264	-113,5875	728,9003	0,4082496	0,7177593	439,1208	2,247792	3	-113,5875	728,9003	0,4082496	0,7177593	439,1208	2,247792	1	30	-114	729						Untertest1.avi	0	880	547	72	111	-266	473	100	0	Content		-186	618	21055352	2505091593
21072	09:14:46.991	00:00:21.072	1265	-194,4764	211,2667	0,4362302	0,717202	428,8288	3,259423	1	-194,4764	211,2667	0,4362302	0,717202	428,8288	3,259423	3	30	-194	211						Untertest1.avi	0	880	547	72	111	-266	473	100	0	Content		-266	100	21072349	2505108590
21089	09:14:47.008	00:00:21.088	1266	-214,5422	428,3828	0,4214491	0,7161254	428,8288	2,816717	3	-221,5534	422,3334	0,4212804	0,7161208	432,255	2,838787	3	31	0	0						Untertest1.avi	0	880	547	72	111	-269	288	150	0	Content		-72	-111	21088597	2505124838
21105	09:14:47.024	00:00:21.105	1267	-1024	-768	-1	-1	-1	-1	4	-1024	-768	-1	-1	-1	-1	4	31	0	0						Untertest1.avi	0	880	547	72	111	-269	288	150	0	Content		-72	-111	21105473	2505141714
21122	09:14:47.041	00:00:21.121	1268	-220,2397	414,9645	0,4215693	0,7183499	428,8288	2,91977	3	-216,865	417,9662	0,4216492	0,7183521	427,2168	2,908875	1	31	-217	418						Untertest1.avi	0	880	547	72	111	-269	288	150	0	Content		-289	307	21121842	2505158083
21139	09:14:47.058	00:00:21.138	1269	-1024	-768	-1	-1	-1	-1	4	-1024	-768	-1	-1	-1	-1	4	31	0	0						Untertest1.avi	0	880	547	72	111	-269	288	150	0	Content		-72	-111	21138968	2505175209
21155	09:14:47.074	00:00:21.155	1270	-199,0229	395,8825	0,4218709	0,7213301	428,8288	2,898677	3	-197,4852	398,5975	0,4219301	0,7213309	427,2168	2,887643	1	31	-197	399						Untertest1.avi	0	880	547	72	111	-269	288	150	0	Content		-269	288	21155215	2505191456
21172	09:14:47.091	00:00:21.171	1271	-1024	-768	-1	-1	-1	-1	4	-1024	-768	-1	-1	-1	-1	4	31	0	0						Untertest1.avi	0	880	547	72	111	-269	288	150	0	Content		-72	-111	21171839	2505208080
21189	09:14:47.108	00:00:21.188	1272	-218,9107	414,4851	0,4219879	0,7237046	428,8288	2,868463	3	-218,8451	414,5436	0,4219894	0,7237047	428,7973	2,868254	1	31	-219	415						Untertest1.avi	0	880	547	72	111	-269	288	150	0	Content		-291	304	21188585	2505224826
21206	09:14:47.125	00:00:21.205	1273	-1024	-768	-1	-1	-1	-1	4	-1024	-768	-1	-1	-1	-1	4	31	0	0						Untertest1.avi	0	880	547	72	111	-269	288	150	0	Content		-72	-111	21205711	2505241952
21222	09:14:47.141	00:00:21.222	1274	95,4241	211,5056	0,5502989	0,624718	408,308	3,074479	0	-197,5056	419,6724	0,421859	0,7270187	428,5282	2,981118	0	31	-51	316						Untertest1.avi	0	880	547	72	111	-269	288	150	0	Content		-123	205	21222332	2505258573
21239	09:14:47.158	00:00:21.238	1275	-1024	-768	-1	-1	-1	-1	4	-1024	-768	-1	-1	-1	-1	4	32	0	0						Untertest1.avi	0	880	547	72	111	-117	-34	133	0	Content		-72	-111	21238959	2505275200
21255	09:14:47.174	00:00:21.255	1276	-1024	-768	-1	-1	-1	-1	4	-69,93517	77,47881	0,4062994	0,7305228	428,5282	3,165855	0	32	-70	77						Untertest1.avi	0	880	547	72	111	-117	-34	133	0	Content		-142	-34	21255204	2505291445
21272	09:14:47.191	00:00:21.271	1277	-1024	-768	-1	-1	-1	-1	4	-1024	-768	-1	-1	-1	-1	4	32	0	0						Untertest1.avi	0	880	547	72	111	-117	-34	133	0	Content		-72	-111	21271923	2505308164
21289	09:14:47.208	00:00:21.288	1278	-1024	-768	-1	-1	-1	-1	4	-1024	-768	-1	-1	-1	-1	4	32	0	0						Untertest1.avi	0	880	547	72	111	-117	-34	133	0	Content		-72	-111	21288590	2505324831
21305	09:14:47.224	00:00:21.305	1279	-1024	-768	-1	-1	-1	-1	4	-105,5421	-143,2493	0,419599	0,7373416	488,0432	3,618612	0	32	-106	-143						Untertest1.avi	0	880	547	72	111	-117	-34	133	0	Content		-178	-254	21305279	2505341520
21322	09:14:47.241	00:00:21.322	1280	81,71361	176,8744	0,5483887	0,633488	408,308	3,014849	0	-100,418	-138,7053	0,4195549	0,7393898	488,0347	3,610511	0	32	-9	19						Untertest1.avi	0	880	547	72	111	-117	-34	133	0	Content		-81	-92	21322096	2505358337
21339	09:14:47.258	00:00:21.338	1281	97,559	197,3435	0,5500921	0,6330303	414,4283	3,003577	0	-177,9486	-134,3174	0,4186698	0,740379	487,5633	3,562395	0	32	-40	32						Untertest1.avi	0	880	547	72	111	-117	-34	133	0	Content		-112	-79	21338524	2505374765
21356	09:14:47.275	00:00:21.355	1282	106,8436	219,0528	0,5496163	0,6342809	416,487	3,006238	0	-185,6044	-54,92113	0,4172516	0,7420216	487,8945	3,518878	0	32	-39	82						Untertest1.avi	0	880	547	72	111	-117	-34	133	0	Content		-111	-29	21355593	2505391834
21372	09:14:47.291	00:00:21.371	1283	215,6616	320,0488	0,5470322	0,6365591	415,6645	3,022312	0	-25,19852	83,91977	0,4156255	0,7449966	487,802	3,475482	0	33	95	202						Untertest1.avi	0	880	547	72	111	247	371	417	0	Content		23	91	21371772	2505408013
21389	09:14:47.308	00:00:21.388	1284	338,831	418,6815	0,5445558	0,6394657	415,3599	3,04096	0	126,5295	215,1792	0,4141493	0,7480885	488,257	3,426777	0	33	233	317						Untertest1.avi	0	880	547	72	111	247	371	417	0	Content		161	206	21388965	2505425206
21406	09:14:47.325	00:00:21.405	1285	406,4787	508,7516	0,5396999	0,6423023	406,7736	2,994669	0	218,4386	325,4511	0,413224	0,7509708	488,6754	3,461736	0	33	312	417						Untertest1.avi	0	880	547	72	111	247	371	417	0	Content		240	306	21405591	2505441832
21422	09:14:47.341	00:00:21.422	1286	452,462	558,6024	0,5400686	0,644515	411,2888	2,952091	0	223,2429	387,5	0,412792	0,7534651	488,7383	3,44018	0	33	338	473						Untertest1.avi	0	880	547	72	111	247	371	417	0	Content		266	362	21422213	2505458454
21439	09:14:47.358	00:00:21.438	1287	446,4714	564,7206	0,5383663	0,6451889	407,3863	2,958008	0	214,0105	400,7007	0,4126602	0,7548512	488,8413	3,476298	0	33	330	483						Untertest1.avi	0	880	547	72	111	247	371	417	0	Content		258	372	21438518	2505474759
21456	09:14:47.375	00:00:21.455	1288	448,701	574,187	0,5375859	0,6455956	406,1104	2,97189	0	196,4331	388,548	0,4124951	0,7563334	488,8226	3,434185	0	33	323	481						Untertest1.avi	0	880	547	72	111	247	371	417	0	Content		251	370	21455709	2505491950
21472	09:14:47.391	00:00:21.471	1289	447,0629	572,6024	0,5380591	0,6463233	408,365	2,998981	0	187,8862	389,559	0,4124171	0,7579022	488,8543	3,491871	0	33	317	481						Untertest1.avi	0	880	547	72	111	247	371	417	0	Content		245	370	21471890	2505508131
21489	09:14:47.408	00:00:21.488	1290	452,5992	571,7774	0,5378744	0,6471691	408,1236	3,004622	0	182,0932	376,759	0,4124661	0,7594662	488,8002	3,435067	0	33	317	474						Untertest1.avi	0	880	547	72	111	247	371	417	0	Content		245	363	21488513	2505524754
21505	09:14:47.424	00:00:21.505	1291	454,9872	575,4365	0,5372597	0,6478599	406,5774	2,980588	0	191,8735	382,1518	0,4125616	0,7607563	488,9796	3,432254	0	33	323	479						Untertest1.avi	0	880	547	72	111	247	371	417	0	Content		251	368	21505139	2505541380
21522	09:14:47.441	00:00:21.522	1292	451,5097	575,8262	0,5373791	0,648465	406,9935	2,967145	0	178,1448	394,7747	0,4126084	0,7618811	488,8399	3,541616	0	33	315	485						Untertest1.avi	0	880	547	72	111	247	371	417	0	Content		243	374	21522331	2505558572
21539	09:14:47.458	00:00:21.538	1293	456,4429	577,6315	0,5363604	0,6490391	404,0231	2,974818	0	178,1897	384,3967	0,4128747	0,7628638	489,0945	3,532924	0	33	317	481						Untertest1.avi	0	880	547	72	111	247	371	417	0	Content		245	370	21538955	2505575196
21556	09:14:47.475	00:00:21.555	1294	454,7352	580,2774	0,5375764	0,6496049	407,1644	2,995421	0	167,6877	389,6484	0,4131315	0,7637464	489,101	3,549234	0	33	311	485						Untertest1.avi	0	880	547	72	111	247	371	417	0	Content		239	374	21555704	2505591945
21572	09:14:47.491	00:00:21.571	1295	452,7571	582,0936	0,5371578	0,6502628	405,2487	2,990873	0	171,2604	388,8937	0,4134871	0,7646326	489,0431	3,52598	0	33	312	485						Untertest1.avi	0	880	547	72	111	247	371	417	0	Content		240	374	21571760	2505608001
21589	09:14:47.508	00:00:21.588	1296	451,4445	578,7888	0,5368301	0,6509062	403,2421	2,964749	0	184,1894	377,3606	0,4139366	0,7655804	489,1395	3,518409	0	33	318	478						Untertest1.avi	0	880	547	72	111	247	371	417	0	Content		246	367	21588508	2505624749
21605	09:14:47.524	00:00:21.605	1297	459,004	570,3656	0,5385212	0,6515893	407,0622	3,073969	0	173,6729	391,8327	0,4143918	0,7662875	489,1837	3,550516	0	33	316	481						Untertest1.avi	0	880	547	72	111	247	371	417	0	Content		244	370	21605142	2505641383
21622	09:14:47.541	00:00:21.622	1298	473,4943	578,8284	0,5391371	0,6520338	407,459	3,054734	0	168,443	382,0384	0,414949	0,7670027	489,0874	3,545475	0	33	321	480						Untertest1.avi	0	880	547	72	111	247	371	417	0	Content		249	369	21622327	2505658568
21639	09:14:47.558	00:00:21.638	1299	463,597	582,1836	0,5378056	0,6523836	402,062	3,008556	0	169,911	380,7215	0,4155321	0,767421	489,1763	3,542315	0	33	317	481						Untertest1.avi	0	880	547	72	111	247	371	417	0	Content		245	370	21638949	2505675190
21656	09:14:47.575	00:00:21.655	1300	471,7398	591,9498	0,5378479	0,6523792	400,9933	3,006867	0	172,5031	383,2277	0,4160854	0,767469	489,1844	3,568636	0	33	322	488						Untertest1.avi	0	880	547	72	111	247	371	417	0	Content		250	377	21655696	2505691937
21672	09:14:47.591	00:00:21.671	1301	475,0652	584,201	0,5399731	0,6522613	405,8999	3,078555	0	165,421	389,7232	0,416613	0,7675148	489,1105	3,579383	0	33	320	487						Untertest1.avi	0	880	547	72	111	247	371	417	0	Content		248	376	21671750	2505707991
21688	09:14:47.607	00:00:21.688	1302	462,8493	587,0787	0,5411438	0,6520928	407,731	3,058122	0	175,1226	383,8661	0,41718	0,7674969	489,061	3,581501	0	33	319	485						Untertest1.avi	0	880	547	72	111	247	371	417	0	Content		247	374	21688374	2505724615
21705	09:14:47.624	00:00:21.705	1303	473,2669	582,3322	0,5409935	0,6520557	405,7013	3,04887	0	175,5315	387,1729	0,4177372	0,7674084	489,1625	3,592277	0	33	324	485						Untertest1.avi	0	880	547	72	111	247	371	417	0	Content		252	374	21705123	2505741364
21722	09:14:47.641	00:00:21.722	1304	470,925	586,8112	0,5413466	0,6519458	405,525	3,10251	0	173,87	385,5485	0,4182277	0,7673075	489,1863	3,596632	0	33	322	486						Untertest1.avi	0	880	547	72	111	247	371	417	0	Content		250	375	21722191	2505758432
21739	09:14:47.658	00:00:21.738	1305	481,1247	581,9578	0,5418343	0,6518442	405,9135	3,052678	0	172,7038	385,5747	0,4186591	0,7672933	489,1677	3,642005	0	33	327	484						Untertest1.avi	0	880	547	72	111	247	371	417	0	Content		255	373	21738939	2505775180
21756	09:14:47.675	00:00:21.755	1306	470,6746	590,1431	0,5412683	0,6518207	403,7352	3,0508	0	171,1426	377,6217	0,4189709	0,76731	489,164	3,600807	0	33	321	484						Untertest1.avi	0	880	547	72	111	247	371	417	0	Content		249	373	21755565	2505791806
21772	09:14:47.691	00:00:21.771	1307	481,7698	599,1799	0,5427472	0,6520166	407,6605	3,063316	0	172,7231	389,0327	0,4192182	0,7676912	489,0873	3,620638	0	33	327	494						Untertest1.avi	0	880	547	72	111	247	371	417	0	Content		255	383	21771744	2505807985
21788	09:14:47.707	00:00:21.788	1308	476,2162	623,0306	0,5441505	0,6536173	412,1276	3,182984	0	177,902	466,924	0,4196995	0,7688341	489,0802	3,632874	0	34	327	545						Untertest1.avi	0	880	547	72	111	249	466	283	0	Content		255	434	21788370	2505824611
21805	09:14:47.724	00:00:21.804	1309	468,2947	659,6352	0,5456268	0,654369	416,1231	3,185858	0	166,2509	490,8632	0,4203433	0,7695814	489,0644	3,711962	0	34	317	575						Untertest1.avi	0	880	547	72	111	249	466	283	0	Content		245	464	21804991	2505841232
21822	09:14:47.741	00:00:21.822	1310	447,515	658,3632	0,5441468	0,654348	410,9933	3,15109	0	210,8154	501,2693	0,4210545	0,7696639	488,9713	3,678641	0	34	329	580						Untertest1.avi	0	880	547	72	111	249	466	283	0	Content		257	469	21822186	2505858427
21838	09:14:47.757	00:00:21.838	1311	439,9033	657,0912	0,5451518	0,6544735	413,7231	3,141417	0	184,0919	499,1559	0,4207869	0,7698179	489,0359	3,657725	0	34	312	578						Untertest1.avi	0	880	547	72	111	249	466	283	0	Content		240	467	21838364	2505874605
21856	09:14:47.775	00:00:21.855	1312	-1024	-768	-1	-1	-1	-1	4	209,6687	500,1392	0,4210247	0,7701426	488,929	3,70154	0	34	210	500						Untertest1.avi	0	880	547	72	111	249	466	283	0	Content		138	389	21855556	2505891797
21872	09:14:47.791	00:00:21.872	1313	450,8957	653,6182	0,5449603	0,6548684	413,1497	3,259959	0	207,8048	498,1722	0,4209549	0,7704847	488,8579	3,68492	0	34	329	576						Untertest1.avi	0	880	547	72	111	249	466	283	0	Content		257	465	21872180	2505908421
21889	09:14:47.808	00:00:21.888	1314	461,3344	654,9259	0,5458556	0,6551145	416,0316	3,196648	0	190,1989	501,8126	0,4207608	0,770825	488,7892	3,711599	0	34	326	578						Untertest1.avi	0	880	547	72	111	249	466	283	0	Content		254	467	21888927	2505925168
21905	09:14:47.824	00:00:21.904	1315	448,4558	659,1949	0,5435948	0,6554623	409,4557	3,217846	0	217,3562	493,8961	0,4209054	0,7712421	488,7384	3,721208	0	34	333	577						Untertest1.avi	0	880	547	72	111	249	466	283	0	Content		261	466	21904981	2505941222
21922	09:14:47.841	00:00:21.921	1316	440,487	655,0073	0,5440064	0,6556656	410,985	3,221963	0	180,5987	484,8484	0,4205362	0,7715395	488,6938	3,659022	0	34	311	570						Untertest1.avi	0	880	547	72	111	249	466	283	0	Content		239	459	21921605	2505957846
21938	09:14:47.857	00:00:21.938	1317	443,4938	659,2206	0,5437065	0,6558804	410,2935	3,181858	0	171,7778	495,0977	0,4203978	0,7718419	488,5677	3,651276	0	34	308	577						Untertest1.avi	0	880	547	72	111	249	466	283	0	Content		236	466	21938244	2505974485
21956	09:14:47.875	00:00:21.955	1318	451,1929	659,9226	0,5452082	0,656076	414,8406	3,253509	0	198,2239	558,7838	0,4079869	0,7718463	431,7299	3,280227	0	34	325	609						Untertest1.avi	0	880	547	72	111	249	466	283	0	Content		253	498	21955548	2505991789
21972	09:14:47.891	00:00:21.972	1319	446,6325	652,2145	0,5451363	0,6564123	414,8406	3,178098	0	207,2483	552,5221	0,4078132	0,7721888	431,73	3,173785	0	34	327	602						Untertest1.avi	0	880	547	72	111	249	466	283	0	Content		255	491	21972173	2506008414
21989	09:14:47.908	00:00:21.988	1320	435,0461	652,3687	0,5449268	0,6565796	414,8406	3,157624	0	201,5033	430,6068	0,4205201	0,77273	488,6432	3,336659	0	34	318	541						Untertest1.avi	0	880	547	72	111	249	466	283	0	Content		246	430	21988795	2506025036
22005	09:14:47.924	00:00:22.004	1321	437,2452	648,1843	0,5446717	0,6567627	414,5504	3,187685	0	118,2969	415,3148	0,4196872	0,7729187	487,6998	3,225676	0	34	278	532						Untertest1.avi	0	880	547	72	111	249	466	283	0	Content		206	421	22004979	2506041220
22022	09:14:47.941	00:00:22.022	1322	439,8163	643,859	0,5445541	0,6568959	414,5504	3,160079	0	268,5147	500,9129	0,41995	0,772796	487,6998	3,713162	0	34	354	572						Untertest1.avi	0	880	547	72	111	249	466	283	0	Content		282	461	22022045	2506058286
22038	09:14:47.957	00:00:22.038	1323	446,886	653,3937	0,5441763	0,6572001	414,082	3,160467	0	215,875	551,6171	0,407038	0,773119	431,2303	3,19363	0	34	331	603						Untertest1.avi	0	880	547	72	111	249	466	283	0	Content		259	492	22038236	2506074477
22055	09:14:47.974	00:00:22.055	1324	367,8374	669,0787	0,5472394	0,6581063	421,5024	3,294019	0	123,5592	581,6136	0,4082554	0,773885	430,5462	3,264676	0	34	246	625						Untertest1.avi	0	880	547	72	111	249	466	283	0	Content		174	514	22055416	2506091657
22072	09:14:47.991	00:00:22.071	1325	256,1745	696,9138	0,5476285	0,6592833	419,8161	3,26177	0	5,232103	614,4967	0,4115902	0,774544	436,9502	3,275357	0	35	131	656						Untertest1.avi	0	880	547	72	111	-77	612	266	0	Content		59	545	22071597	2506107838
22089	09:14:48.008	00:00:22.088	1326	179,286	735,6575	0,5484128	0,6605511	419,8402	3,221753	0	-61,20979	637,4386	0,4115337	0,7756024	432,102	3,162923	0	35	59	687						Untertest1.avi	0	880	547	72	111	-77	612	266	0	Content		-13	576	22088540	2506124781
22105	09:14:48.024	00:00:22.105	1327	135,1927	769,9265	0,5501486	0,6615977	424,7086	3,26682	0	-219,3443	652,4768	0,4238867	0,7763221	487,6998	3,731945	0	35	-42	711						Untertest1.avi	0	880	547	72	111	-77	612	266	0	Content		-114	600	22105088	2506141329
22122	09:14:48.041	00:00:22.121	1328	126,2098	770,3359	0,5476852	0,6618329	417,3849	3,283395	0	-141,744	683,0624	0,4129884	0,7765923	439,083	3,323694	0	35	-8	727						Untertest1.avi	0	880	547	72	111	-77	612	266	0	Content		-80	616	22121832	2506158073
22138	09:14:48.057	00:00:22.138	1329	143,3512	774,6537	0,5505443	0,6616646	426,4531	3,251782	0	-155,8336	677,8231	0,4118922	0,7767527	435,817	3,364591	0	35	-6	726						Untertest1.avi	0	880	547	72	111	-77	612	266	0	Content		-78	615	22138452	2506174693
22155	09:14:48.074	00:00:22.155	1330	143,0764	776,366	0,5496341	0,6617413	424,4129	3,252294	0	-92,05073	677,934	0,4112999	0,7770911	434,2811	3,131991	0	35	26	727						Untertest1.avi	0	880	547	72	111	-77	612	266	0	Content		-46	616	22155086	2506191327
22172	09:14:48.091	00:00:22.171	1331	-1024	-768	-1	-1	-1	-1	4	-95,28487	674,2978	0,4082562	0,7774552	422,1151	3,204106	0	35	-95	674						Untertest1.avi	0	880	547	72	111	-77	612	266	0	Content		-167	563	22171708	2506207949
22188	09:14:48.107	00:00:22.188	1332	144,6045	782,9573	0,5480121	0,6617073	421,0509	3,209355	0	-66,8399	668,4197	0,4073894	0,7777737	419,758	3,101914	0	35	39	726						Untertest1.avi	0	880	547	72	111	-77	612	266	0	Content		-33	615	22188444	2506224685
22205	09:14:48.124	00:00:22.205	1333	135,3079	772,1537	0,5460951	0,6617576	416,1565	3,179873	0	-101,5972	673,5604	0,4075749	0,7779239	422,4413	3,178004	0	35	17	723						Untertest1.avi	0	880	547	72	111	-77	612	266	0	Content		-55	612	22205068	2506241309
22222	09:14:48.141	00:00:22.221	1334	145,864	784,0416	0,5467415	0,661802	419,2378	3,197116	0	-114,856	677,8627	0,4078714	0,7781012	425,8366	3,190548	0	35	16	731						Untertest1.avi	0	880	547	72	111	-77	612	266	0	Content		-56	620	22221700	2506257941
22238	09:14:48.157	00:00:22.238	1335	140,3689	776,8066	0,5478432	0,6618645	424,1626	3,170486	0	-137,1815	678,7755	0,4088618	0,7782547	432,5005	3,314428	0	35	2	728						Untertest1.avi	0	880	547	72	111	-77	612	266	0	Content		-70	617	22238322	2506274563
22255	09:14:48.174	00:00:22.254	1336	126,5016	772,9597	0,5459442	0,6621243	419,8056	3,270196	0	-135,7376	672,291	0,4083052	0,7786145	432,4916	3,287323	0	35	-5	723						Untertest1.avi	0	880	547	72	111	-77	612	266	0	Content		-77	612	22254821	2506291062
22272	09:14:48.191	00:00:22.272	1337	130,201	770,7695	0,5464361	0,6622112	423,2445	3,304495	0	-136,5165	669,4768	0,4078564	0,7790782	433,3582	3,274541	0	35	-3	720						Untertest1.avi	0	880	547	72	111	-77	612	266	0	Content		-75	609	22272017	2506308258
22289	09:14:48.208	00:00:22.288	1338	135,1827	775,515	0,5462265	0,6622934	425,1159	3,202703	0	-158,6084	669,9863	0,4075593	0,7796143	435,3831	3,332181	0	35	-12	723						Untertest1.avi	0	880	547	72	111	-77	612	266	0	Content		-84	612	22288640	2506324881
22305	09:14:48.224	00:00:22.305	1339	131,7719	772,9601	0,5432215	0,6623468	418,603	3,179587	0	-161,0125	665,1632	0,4067537	0,7801579	435,6638	3,325634	0	35	-15	719						Untertest1.avi	0	880	547	72	111	-77	612	266	0	Content		-87	608	22305261	2506341502
22321	09:14:48.240	00:00:22.321	1340	131,5514	779,2123	0,544238	0,6623856	424,9025	3,250642	0	-156,5628	668,4243	0,40549	0,7806782	434,1643	3,348035	0	35	-13	724						Untertest1.avi	0	880	547	72	111	-77	612	266	0	Content		-85	613	22321314	2506357555
22338	09:14:48.257	00:00:22.338	1341	95,61303	792,9197	0,5429479	0,6631795	423,4395	3,219254	0	-207,7505	679,0107	0,4052476	0,7817283	434,1852	3,35643	0	36	-56	736						Untertest1.avi	0	880	547	72	111	-271	651	200	0	Content		-128	625	22338065	2506374306
22355	09:14:48.274	00:00:22.354	1342	3,469561	819,4773	0,5430469	0,6642626	424,9135	3,223971	0	-325,2069	705,417	0,4061878	0,7828782	435,8273	3,332983	0	36	-161	762						Untertest1.avi	0	880	547	72	111	-271	651	200	0	Content		-233	651	22354686	2506390927
22371	09:14:48.290	00:00:22.371	1343	-24,25668	829,4807	0,541213	0,6657807	421,8774	3,212542	0	-366,4832	720,8616	0,4051335	0,7845164	433,9991	3,277857	0	36	-195	775						Untertest1.avi	0	880	547	72	111	-271	651	200	0	Content		-267	664	22371309	2506407550
22388	09:14:48.307	00:00:22.387	1344	-18,4737	828,0135	0,5418068	0,6676754	427,2934	3,261114	0	-362,062	704,937	0,4042346	0,7868836	435,5042	3,229089	0	36	-190	766						Untertest1.avi	0	880	547	72	111	-271	651	200	0	Content		-262	655	22387932	2506424173
22405	09:14:48.324	00:00:22.404	1345	-53,70213	823,2253	0,5423407	0,6708716	432,2032	3,373227	0	-380,0454	706,1506	0,403124	0,7905889	435,0099	3,327034	0	36	-217	765						Untertest1.avi	0	880	547	72	111	-271	651	200	0	Content		-289	654	22404679	2506440920
22421	09:14:48.340	00:00:22.421	1346	-38,09299	823,0795	0,5397689	0,6751804	426,1269	3,2719	0	-373,6539	702,1244	0,4020148	0,7951941	433,7861	3,242903	0	36	-206	763						Untertest1.avi	0	880	547	72	111	-271	651	200	0	Content		-278	652	22421303	2506457544
22438	09:14:48.357	00:00:22.438	1347	-10,14232	829,3138	0,537176	0,680107	419,27	3,219092	0	-363,4812	693,8865	0,4014227	0,8005694	433,6903	3,300337	0	36	-187	762						Untertest1.avi	0	880	547	72	111	-271	651	200	0	Content		-259	651	22438053	2506474294
22455	09:14:48.374	00:00:22.454	1348	-23,93012	825,2013	0,5382398	0,6850964	424,5531	3,230557	0	-386,2332	686,57	0,4003122	0,806151	431,9902	3,231774	0	36	-205	756						Untertest1.avi	0	880	547	72	111	-271	651	200	0	Content		-277	645	22454674	2506490915
22471	09:14:48.390	00:00:22.471	1349	-16,21135	824,8817	0,5374763	0,6898847	425,1112	3,261265	0	-387,364	689,2596	0,3998295	0,811441	433,4843	3,285276	0	36	-202	757						Untertest1.avi	0	880	547	72	111	-271	651	200	0	Content		-274	646	22471419	2506507660
22488	09:14:48.407	00:00:22.488	1350	2,955409	825,5887	0,534674	0,6948668	420,0292	3,168434	0	-397,1694	685,4084	0,398694	0,816738	433,6282	3,306595	0	36	-197	755						Untertest1.avi	0	880	547	72	111	-271	651	200	0	Content		-269	644	22488173	2506524414
22505	09:14:48.424	00:00:22.504	1351	-21,84279	812,4871	0,5324813	0,7013187	419,4604	3,304749	0	-383,1348	703,1487	0,3968288	0,8231948	432,4014	3,280721	0	36	-202	758						Untertest1.avi	0	880	547	72	111	-271	651	200	0	Content		-274	647	22504794	2506541035
22521	09:14:48.440	00:00:22.521	1352	-1024	-768	-1	-1	-1	-1	4	-261,4205	813,1733	0,3935899	0,8321126	430,5452	3,313904	0	36	-261	813						Untertest1.avi	0	880	547	72	111	-271	651	200	0	Content		-333	702	22521418	2506557659
22538	09:14:48.457	00:00:22.538	1353	-1024	-768	-1	-1	-1	-1	4	-1024	-768	-1	-1	-1	-1	4		0	0						Untertest1.avi	0	880	547	72	111				0	Content		-72	-111	22538168	2506574409
22555	09:14:48.474	00:00:22.554	1354	-1024	-768	-1	-1	-1	-1	4	-1024	-768	-1	-1	-1	-1	4		0	0						Untertest1.avi	0	880	547	72	111				0	Content		-72	-111	22554788	2506591029
22572	09:14:48.491	00:00:22.571	1355	-1024	-768	-1	-1	-1	-1	4	-1024	-768	-1	-1	-1	-1	4		0	0						Untertest1.avi	0	880	547	72	111				0	Content		-72	-111	22571534	2506607775
22588	09:14:48.507	00:00:22.588	1356	-1024	-768	-1	-1	-1	-1	4	-1024	-768	-1	-1	-1	-1	4		0	0						Untertest1.avi	0	880	547	72	111				0	Content		-72	-111	22588033	2506624274
22605	09:14:48.524	00:00:22.604	1357	-1024	-768	-1	-1	-1	-1	4	-1024	-768	-1	-1	-1	-1	4		0	0						Untertest1.avi	0	880	547	72	111				0	Content		-72	-111	22604654	2506640895
22621	09:14:48.540	00:00:22.621	1358	-1024	-768	-1	-1	-1	-1	4	-1024	-768	-1	-1	-1	-1	4		0	0						Untertest1.avi	0	880	547	72	111				0	Content		-72	-111	22621277	2506657518
22638	09:14:48.557	00:00:22.638	1359	-1024	-768	-1	-1	-1	-1	4	-1024	-768	-1	-1	-1	-1	4		0	0						Untertest1.avi	0	880	547	72	111				0	Content		-72	-111	22638187	2506674428
22655	09:14:48.574	00:00:22.654	1360	-1024	-768	-1	-1	-1	-1	4	-1024	-768	-1	-1	-1	-1	4		0	0						Untertest1.avi	0	880	547	72	111				0	Content		-72	-111	22654776	2506691017
22671	09:14:48.590	00:00:22.671	1361	-1024	-768	-1	-1	-1	-1	4	-1024	-768	-1	-1	-1	-1	4		0	0						Untertest1.avi	0	880	547	72	111				0	Content		-72	-111	22671023	2506707264
22688	09:14:48.607	00:00:22.688	1362	-1024	-768	-1	-1	-1	-1	4	-1024	-768	-1	-1	-1	-1	4		0	0						Untertest1.avi	0	880	547	72	111				0	Content		-72	-111	22688397	2506724638
22705	09:14:48.624	00:00:22.705	1363	-1024	-768	-1	-1	-1	-1	4	-1024	-768	-1	-1	-1	-1	4		0	0						Untertest1.avi	0	880	547	72	111				0	Content		-72	-111	22705019	2506741260
22722	09:14:48.641	00:00:22.721	1364	-1024	-768	-1	-1	-1	-1	4	-1024	-768	-1	-1	-1	-1	4		0	0						Untertest1.avi	0	880	547	72	111				0	Content		-72	-111	22721637	2506757878
22738	09:14:48.657	00:00:22.737	1365	-1024	-768	-1	-1	-1	-1	4	-1024	-768	-1	-1	-1	-1	4		0	0						Untertest1.avi	0	880	547	72	111				0	Content		-72	-111	22737762	2506774003
22754	09:14:48.673	00:00:22.754	1366	-1024	-768	-1	-1	-1	-1	4	-1024	-768	-1	-1	-1	-1	4		0	0						Untertest1.avi	0	880	547	72	111				0	Content		-72	-111	22754382	2506790623
22772	09:14:48.691	00:00:22.772	1367	-1024	-768	-1	-1	-1	-1	4	-1024	-768	-1	-1	-1	-1	4		0	0						Untertest1.avi	0	880	547	72	111				0	Content		-72	-111	22772258	2506808499
22789	09:14:48.708	00:00:22.789	1368	-1024	-768	-1	-1	-1	-1	4	-1024	-768	-1	-1	-1	-1	4		0	0						Untertest1.avi	0	880	547	72	111				0	Content		-72	-111	22789006	2506825247
22805	09:14:48.724	00:00:22.805	1369	-1024	-768	-1	-1	-1	-1	4	-1024	-768	-1	-1	-1	-1	4		0	0						Untertest1.avi	0	880	547	72	111				0	Content		-72	-111	22805003	2506841244
22822	09:14:48.741	00:00:22.821	1370	-1024	-768	-1	-1	-1	-1	4	-1024	-768	-1	-1	-1	-1	4		0	0						Untertest1.avi	0	880	547	72	111				0	Content		-72	-111	22821628	2506857869
22837	09:14:48.756	00:00:22.837	1371	-1024	-768	-1	-1	-1	-1	4	-1024	-768	-1	-1	-1	-1	4		0	0						Untertest1.avi	0	880	547	72	111				0	Content		-72	-111	22837002	2506873243
22854	09:14:48.773	00:00:22.853	1372	-1024	-768	-1	-1	-1	-1	4	-1024	-768	-1	-1	-1	-1	4		0	0						Untertest1.avi	0	880	547	72	111				0	Content		-72	-111	22853625	2506889866
22871	09:14:48.790	00:00:22.870	1373	-1024	-768	-1	-1	-1	-1	4	-1024	-768	-1	-1	-1	-1	4		0	0						Untertest1.avi	0	880	547	72	111				0	Content		-72	-111	22870821	2506907062
22888	09:14:48.807	00:00:22.888	1374	-1024	-768	-1	-1	-1	-1	4	-1024	-768	-1	-1	-1	-1	4		0	0						Untertest1.avi	0	880	547	72	111				0	Content		-72	-111	22888192	2506924433
22906	09:14:48.825	00:00:22.905	1375	-1024	-768	-1	-1	-1	-1	4	-1024	-768	-1	-1	-1	-1	4		0	0						Untertest1.avi	0	880	547	72	111				0	Content		-72	-111	22905566	2506941807
22920	09:14:48.839	00:00:22.920	1376	-1024	-768	-1	-1	-1	-1	4	-1024	-768	-1	-1	-1	-1	4		0	0						Untertest1.avi	0	880	547	72	111				0	Content		-72	-111	22920372	2506956613
22937	09:14:48.856	00:00:22.936	1377	-1024	-768	-1	-1	-1	-1	4	-1024	-768	-1	-1	-1	-1	4		0	0						Untertest1.avi	0	880	547	72	111				0	Content		-72	-111	22936992	2506973233
22954	09:14:48.873	00:00:22.953	1378	-1024	-768	-1	-1	-1	-1	4	-1024	-768	-1	-1	-1	-1	4		0	0						Untertest1.avi	0	880	547	72	111				0	Content		-72	-111	22953741	2506989982
22970	09:14:48.889	00:00:22.970	1379	-1024	-768	-1	-1	-1	-1	4	-1024	-768	-1	-1	-1	-1	4		0	0						Untertest1.avi	0	880	547	72	111				0	Content		-72	-111	22970365	2507006606
22987	09:14:48.906	00:00:22.986	1380	-1024	-768	-1	-1	-1	-1	4	-1024	-768	-1	-1	-1	-1	4		0	0						Untertest1.avi	0	880	547	72	111				0	Content		-72	-111	22986986	2507023227
23004	09:14:48.923	00:00:23.003	1381	-1024	-768	-1	-1	-1	-1	4	-1024	-768	-1	-1	-1	-1	4		0	0						Untertest1.avi	0	880	547	72	111				0	Content		-72	-111	23003609	2507039850
23021	09:14:48.940	00:00:23.020	1382	-1024	-768	-1	-1	-1	-1	4	-1024	-768	-1	-1	-1	-1	4		0	0						Untertest1.avi	0	880	547	72	111				0	Content		-72	-111	23020803	2507057044
23038	09:14:48.957	00:00:23.038	1383	-1024	-768	-1	-1	-1	-1	4	-1024	-768	-1	-1	-1	-1	4		0	0						Untertest1.avi	0	880	547	72	111				0	Content		-72	-111	23038063	2507074304
23055	09:14:48.974	00:00:23.055	1384	-1024	-768	-1	-1	-1	-1	4	-1024	-768	-1	-1	-1	-1	4		0	0						Untertest1.avi	0	880	547	72	111				0	Content		-72	-111	23055300	2507091541
23070	09:14:48.989	00:00:23.070	1385	-1024	-768	-1	-1	-1	-1	4	-1024	-768	-1	-1	-1	-1	4		0	0						Untertest1.avi	0	880	547	72	111				0	Content		-72	-111	23070226	2507106467
23087	09:14:49.006	00:00:23.086	1386	-1024	-768	-1	-1	-1	-1	4	-1024	-768	-1	-1	-1	-1	4		0	0						Untertest1.avi	0	880	547	72	111				0	Content		-72	-111	23086850	2507123091
23104	09:14:49.023	00:00:23.103	1387	-1024	-768	-1	-1	-1	-1	4	-1024	-768	-1	-1	-1	-1	4		0	0						Untertest1.avi	0	880	547	72	111				0	Content		-72	-111	23103598	2507139839
23120	09:14:49.039	00:00:23.120	1388	-1024	-768	-1	-1	-1	-1	4	-1024	-768	-1	-1	-1	-1	4		0	0						Untertest1.avi	0	880	547	72	111				0	Content		-72	-111	23120221	2507156462
23137	09:14:49.056	00:00:23.136	1389	-1024	-768	-1	-1	-1	-1	4	-1024	-768	-1	-1	-1	-1	4		0	0						Untertest1.avi	0	880	547	72	111				0	Content		-72	-111	23136845	2507173086
23153	09:14:49.072	00:00:23.153	1390	-1024	-768	-1	-1	-1	-1	4	-1024	-768	-1	-1	-1	-1	4		0	0						Untertest1.avi	0	880	547	72	111				0	Content		-72	-111	23153470	2507189711
23171	09:14:49.090	00:00:23.170	1391	-1024	-768	-1	-1	-1	-1	4	-1024	-768	-1	-1	-1	-1	4		0	0						Untertest1.avi	0	880	547	72	111				0	Content		-72	-111	23170665	2507206906
23188	09:14:49.107	00:00:23.188	1392	-1024	-768	-1	-1	-1	-1	4	-1024	-768	-1	-1	-1	-1	4		0	0						Untertest1.avi	0	880	547	72	111				0	Content		-72	-111	23188048	2507224289
23205	09:14:49.124	00:00:23.205	1393	-1024	-768	-1	-1	-1	-1	4	-1024	-768	-1	-1	-1	-1	4		0	0						Untertest1.avi	0	880	547	72	111				0	Content		-72	-111	23205288	2507241529
23220	09:14:49.139	00:00:23.220	1394	-1024	-768	-1	-1	-1	-1	4	-1024	-768	-1	-1	-1	-1	4		0	0						Untertest1.avi	0	880	547	72	111				0	Content		-72	-111	23220090	2507256331
23237	09:14:49.156	00:00:23.236	1395	-1024	-768	-1	-1	-1	-1	4	-1024	-768	-1	-1	-1	-1	4		0	0						Untertest1.avi	0	880	547	72	111				0	Content		-72	-111	23236841	2507273082
23253	09:14:49.172	00:00:23.253	1396	-1024	-768	-1	-1	-1	-1	4	-1024	-768	-1	-1	-1	-1	4		0	0						Untertest1.avi	0	880	547	72	111				0	Content		-72	-111	23253465	2507289706
23270	09:14:49.189	00:00:23.270	1397	-1024	-768	-1	-1	-1	-1	4	-1024	-768	-1	-1	-1	-1	4		0	0						Untertest1.avi	0	880	547	72	111				0	Content		-72	-111	23270086	2507306327
23287	09:14:49.206	00:00:23.286	1398	-1024	-768	-1	-1	-1	-1	4	-1024	-768	-1	-1	-1	-1	4		0	0						Untertest1.avi	0	880	547	72	111				0	Content		-72	-111	23286706	2507322947
23303	09:14:49.222	00:00:23.303	1399	-1024	-768	-1	-1	-1	-1	4	-1024	-768	-1	-1	-1	-1	4		0	0						Untertest1.avi	0	880	547	72	111				0	Content		-72	-111	23303330	2507339571
23321	09:14:49.240	00:00:23.320	1400	-1024	-768	-1	-1	-1	-1	4	-1024	-768	-1	-1	-1	-1	4		0	0						Untertest1.avi	0	880	547	72	111				0	Content		-72	-111	23320526	2507356767
23338	09:14:49.257	00:00:23.337	1401	-1024	-768	-1	-1	-1	-1	4	-1024	-768	-1	-1	-1	-1	4		0	0						Untertest1.avi	0	880	547	72	111				0	Content		-72	-111	23337899	2507374140
23355	09:14:49.274	00:00:23.355	1402	-1024	-768	-1	-1	-1	-1	4	-1024	-768	-1	-1	-1	-1	4		0	0						Untertest1.avi	0	880	547	72	111				0	Content		-72	-111	23355270	2507391511
23370	09:14:49.289	00:00:23.370	1403	-1024	-768	-1	-1	-1	-1	4	-1024	-768	-1	-1	-1	-1	4		0	0						Untertest1.avi	0	880	547	72	111				0	Content		-72	-111	23370073	2507406314
23387	09:14:49.306	00:00:23.386	1404	-1024	-768	-1	-1	-1	-1	4	-1024	-768	-1	-1	-1	-1	4		0	0						Untertest1.avi	0	880	547	72	111				0	Content		-72	-111	23386694	2507422935
23403	09:14:49.322	00:00:23.403	1405	-1024	-768	-1	-1	-1	-1	4	-1024	-768	-1	-1	-1	-1	4		0	0						Untertest1.avi	0	880	547	72	111				0	Content		-72	-111	23403443	2507439684
23420	09:14:49.339	00:00:23.420	1406	-1024	-768	-1	-1	-1	-1	4	-1024	-768	-1	-1	-1	-1	4		0	0						Untertest1.avi	0	880	547	72	111				0	Content		-72	-111	23420065	2507456306
23437	09:14:49.356	00:00:23.436	1407	-1024	-768	-1	-1	-1	-1	4	-1024	-768	-1	-1	-1	-1	4		0	0						Untertest1.avi	0	880	547	72	111				0	Content		-72	-111	23436686	2507472927
23453	09:14:49.372	00:00:23.453	1408	-1024	-768	-1	-1	-1	-1	4	-1024	-768	-1	-1	-1	-1	4		0	0						Untertest1.avi	0	880	547	72	111				0	Content		-72	-111	23453311	2507489552
23470	09:14:49.389	00:00:23.470	1409	-1024	-768	-1	-1	-1	-1	4	-1024	-768	-1	-1	-1	-1	4		0	0						Untertest1.avi	0	880	547	72	111				0	Content		-72	-111	23470377	2507506618
23488	09:14:49.407	00:00:23.487	1410	-1024	-768	-1	-1	-1	-1	4	-1024	-768	-1	-1	-1	-1	4		0	0						Untertest1.avi	0	880	547	72	111				0	Content		-72	-111	23487751	2507523992
23505	09:14:49.424	00:00:23.505	1411	-1024	-768	-1	-1	-1	-1	4	-1024	-768	-1	-1	-1	-1	4		0	0						Untertest1.avi	0	880	547	72	111				0	Content		-72	-111	23505125	2507541366
23520	09:14:49.439	00:00:23.519	1412	-1024	-768	-1	-1	-1	-1	4	-1024	-768	-1	-1	-1	-1	4		0	0						Untertest1.avi	0	880	547	72	111				0	Content		-72	-111	23519930	2507556171
23537	09:14:49.456	00:00:23.536	1413	-1024	-768	-1	-1	-1	-1	4	-1024	-768	-1	-1	-1	-1	4		0	0						Untertest1.avi	0	880	547	72	111				0	Content		-72	-111	23536554	2507572795
23553	09:14:49.472	00:00:23.553	1414	-1024	-768	-1	-1	-1	-1	4	-1024	-768	-1	-1	-1	-1	4		0	0						Untertest1.avi	0	880	547	72	111				0	Content		-72	-111	23553300	2507589541
23570	09:14:49.489	00:00:23.569	1415	-1024	-768	-1	-1	-1	-1	4	-1024	-768	-1	-1	-1	-1	4		0	0						Untertest1.avi	0	880	547	72	111				0	Content		-72	-111	23569922	2507606163
23587	09:14:49.506	00:00:23.586	1416	-1024	-768	-1	-1	-1	-1	4	-1024	-768	-1	-1	-1	-1	4		0	0						Untertest1.avi	0	880	547	72	111				0	Content		-72	-111	23586545	2507622786
23603	09:14:49.522	00:00:23.603	1417	-1024	-768	-1	-1	-1	-1	4	-1024	-768	-1	-1	-1	-1	4		0	0						Untertest1.avi	0	880	547	72	111				0	Content		-72	-111	23603169	2507639410
23620	09:14:49.539	00:00:23.620	1418	-1024	-768	-1	-1	-1	-1	4	-1024	-768	-1	-1	-1	-1	4		0	0						Untertest1.avi	0	880	547	72	111				0	Content		-72	-111	23620362	2507656603
23638	09:14:49.557	00:00:23.637	1419	-1024	-768	-1	-1	-1	-1	4	-1024	-768	-1	-1	-1	-1	4		0	0						Untertest1.avi	0	880	547	72	111				0	Content		-72	-111	23637733	2507673974
23655	09:14:49.574	00:00:23.655	1420	-1024	-768	-1	-1	-1	-1	4	-1024	-768	-1	-1	-1	-1	4		0	0						Untertest1.avi	0	880	547	72	111				0	Content		-72	-111	23655009	2507691250
23670	09:14:49.589	00:00:23.669	1421	-1024	-768	-1	-1	-1	-1	4	-1024	-768	-1	-1	-1	-1	4		0	0						Untertest1.avi	0	880	547	72	111				0	Content		-72	-111	23669785	2507706026
23687	09:14:49.606	00:00:23.686	1422	-1024	-768	-1	-1	-1	-1	4	-1024	-768	-1	-1	-1	-1	4		0	0						Untertest1.avi	0	880	547	72	111				0	Content		-72	-111	23686534	2507722775
23703	09:14:49.622	00:00:23.703	1423	-1024	-768	-1	-1	-1	-1	4	-1024	-768	-1	-1	-1	-1	4		0	0						Untertest1.avi	0	880	547	72	111				0	Content		-72	-111	23703157	2507739398
23720	09:14:49.639	00:00:23.719	1424	-1024	-768	-1	-1	-1	-1	4	-1024	-768	-1	-1	-1	-1	4		0	0						Untertest1.avi	0	880	547	72	111				0	Content		-72	-111	23719906	2507756147
23736	09:14:49.655	00:00:23.736	1425	-1024	-768	-1	-1	-1	-1	4	-1024	-768	-1	-1	-1	-1	4		0	0						Untertest1.avi	0	880	547	72	111				0	Content		-72	-111	23736404	2507772645
23753	09:14:49.672	00:00:23.753	1426	-1024	-768	-1	-1	-1	-1	4	-1024	-768	-1	-1	-1	-1	4		0	0						Untertest1.avi	0	880	547	72	111				0	Content		-72	-111	23753018	2507789259
23772	09:14:49.691	00:00:23.771	1427	-1024	-768	-1	-1	-1	-1	4	-1024	-768	-1	-1	-1	-1	4		0	0						Untertest1.avi	0	880	547	72	111				0	Content		-72	-111	23771640	2507807881
23788	09:14:49.707	00:00:23.788	1428	360,0042	844,3265	0,4214174	0,9614852	432,1021	3,823675	2	360,0042	844,3265	0,4214174	0,9614852	432,1021	3,823675	2		0	0						Untertest1.avi	0	880	547	72	111				0	Content		-72	-111	23788276	2507824517
23805	09:14:49.724	00:00:23.805	1429	368,3694	843,2705	0,4223693	0,9587126	432,1021	3,777732	2	368,3694	843,2705	0,4223693	0,9587126	432,1021	3,777732	2		0	0						Untertest1.avi	0	880	547	72	111				0	Content		-72	-111	23805023	2507841264
23822	09:14:49.741	00:00:23.821	1430	381,8345	842,7269	0,4228923	0,9562635	432,1021	3,828827	2	381,8345	842,7269	0,4228923	0,9562635	432,1021	3,828827	2		0	0						Untertest1.avi	0	880	547	72	111				0	Content		-72	-111	23821648	2507857889
23838	09:14:49.757	00:00:23.838	1431	386,0163	847,7808	0,4220472	0,954466	428,2408	3,768809	2	386,0163	847,7808	0,4220472	0,954466	428,2408	3,768809	2		0	0						Untertest1.avi	0	880	547	72	111				0	Content		-72	-111	23838271	2507874512
23855	09:14:49.774	00:00:23.854	1432	398,5126	852,8065	0,4218881	0,9534134	428,2408	3,787968	2	398,5126	852,8065	0,4218881	0,9534134	428,2408	3,787968	2		0	0						Untertest1.avi	0	880	547	72	111				0	Content		-72	-111	23854896	2507891137
23872	09:14:49.791	00:00:23.871	1433	412,4941	859,7466	0,4215101	0,9531588	428,2408	3,721613	2	412,4941	859,7466	0,4215101	0,9531588	428,2408	3,721613	2		0	0						Untertest1.avi	0	880	547	72	111				0	Content		-72	-111	23871519	2507907760
23888	09:14:49.807	00:00:23.888	1434	417,0715	859,8289	0,4200612	0,9532346	424,4376	3,708689	2	417,0715	859,8289	0,4200612	0,9532346	424,4376	3,708689	2		0	0						Untertest1.avi	0	880	547	72	111				0	Content		-72	-111	23888143	2507924384
23905	09:14:49.824	00:00:23.904	1435	422,4053	860,5021	0,41969	0,9539539	424,4375	3,69841	2	422,4053	860,5021	0,41969	0,9539539	424,4375	3,69841	2		0	0						Untertest1.avi	0	880	547	72	111				0	Content		-72	-111	23904891	2507941132
23922	09:14:49.841	00:00:23.921	1436	425,3614	875,8795	0,4195681	0,9548653	424,4375	3,702226	2	425,3614	875,8795	0,4195681	0,9548653	424,4375	3,702226	2		0	0						Untertest1.avi	0	880	547	72	111				0	Content		-72	-111	23921516	2507957757
23938	09:14:49.857	00:00:23.938	1437	436,2425	875,1506	0,4196524	0,9558088	423,4214	3,617116	2	436,2425	875,1506	0,4196524	0,9558088	423,4214	3,617116	2		0	0						Untertest1.avi	0	880	547	72	111				0	Content		-72	-111	23938141	2507974382
23955	09:14:49.874	00:00:23.954	1438	459,8194	865,9528	0,4207862	0,9570261	423,4214	3,554121	2	459,8194	865,9528	0,4207862	0,9570261	423,4214	3,554121	2		0	0						Untertest1.avi	0	880	547	72	111				0	Content		-72	-111	23954888	2507991129
23972	09:14:49.891	00:00:23.971	1439	451,8946	870,8336	0,4225208	0,957769	423,4214	3,58326	2	451,8946	870,8336	0,4225208	0,957769	423,4214	3,58326	2		0	0						Untertest1.avi	0	880	547	72	111				0	Content		-72	-111	23971511	2508007752
23988	09:14:49.907	00:00:23.988	1440	-1024	-768	-1	-1	-1	-1	4	-1024	-768	-1	-1	-1	-1	4		0	0						Untertest1.avi	0	880	547	72	111				0	Content		-72	-111	23988134	2508024375
24005	09:14:49.924	00:00:24.004	1441	-1024	-768	-1	-1	-1	-1	4	-1024	-768	-1	-1	-1	-1	4		0	0						Untertest1.avi	0	880	547	72	111				0	Content		-72	-111	24004882	2508041123
24022	09:14:49.941	00:00:24.021	1442	-1024	-768	-1	-1	-1	-1	4	-1024	-768	-1	-1	-1	-1	4		0	0						Untertest1.avi	0	880	547	72	111				0	Content		-72	-111	24021506	2508057747
24038	09:14:49.957	00:00:24.038	1443	-1024	-768	-1	-1	-1	-1	4	-1024	-768	-1	-1	-1	-1	4		0	0						Untertest1.avi	0	880	547	72	111				0	Content		-72	-111	24038130	2508074371
24055	09:14:49.974	00:00:24.054	1444	-1024	-768	-1	-1	-1	-1	4	-1024	-768	-1	-1	-1	-1	4		0	0						Untertest1.avi	0	880	547	72	111				0	Content		-72	-111	24054754	2508090995
24072	09:14:49.991	00:00:24.071	1445	-1024	-768	-1	-1	-1	-1	4	-1024	-768	-1	-1	-1	-1	4		0	0						Untertest1.avi	0	880	547	72	111				0	Content		-72	-111	24071500	2508107741
24088	09:14:50.007	00:00:24.088	1446	-1024	-768	-1	-1	-1	-1	4	-1024	-768	-1	-1	-1	-1	4		0	0						Untertest1.avi	0	880	547	72	111				0	Content		-72	-111	24088123	2508124364
24105	09:14:50.024	00:00:24.104	1447	-1024	-768	-1	-1	-1	-1	4	-1024	-768	-1	-1	-1	-1	4		0	0						Untertest1.avi	0	880	547	72	111				0	Content		-72	-111	24104750	2508140991
24121	09:14:50.040	00:00:24.121	1448	-1024	-768	-1	-1	-1	-1	4	-1024	-768	-1	-1	-1	-1	4		0	0						Untertest1.avi	0	880	547	72	111				0	Content		-72	-111	24121377	2508157618
24138	09:14:50.057	00:00:24.138	1449	-1024	-768	-1	-1	-1	-1	4	-1024	-768	-1	-1	-1	-1	4		0	0						Untertest1.avi	0	880	547	72	111				0	Content		-72	-111	24138124	2508174365
24155	09:14:50.074	00:00:24.154	1450	-1024	-768	-1	-1	-1	-1	4	-1024	-768	-1	-1	-1	-1	4		0	0						Untertest1.avi	0	880	547	72	111				0	Content		-72	-111	24154742	2508190983
24171	09:14:50.090	00:00:24.171	1451	-1024	-768	-1	-1	-1	-1	4	-1024	-768	-1	-1	-1	-1	4		0	0						Untertest1.avi	0	880	547	72	111				0	Content		-72	-111	24171409	2508207650
24188	09:14:50.107	00:00:24.187	1452	-1024	-768	-1	-1	-1	-1	4	-1024	-768	-1	-1	-1	-1	4		0	0						Untertest1.avi	0	880	547	72	111				0	Content		-72	-111	24187991	2508224232
24205	09:14:50.124	00:00:24.204	1453	-1024	-768	-1	-1	-1	-1	4	-1024	-768	-1	-1	-1	-1	4		0	0						Untertest1.avi	0	880	547	72	111				0	Content		-72	-111	24204741	2508240982
24221	09:14:50.140	00:00:24.221	1454	-1024	-768	-1	-1	-1	-1	4	-1024	-768	-1	-1	-1	-1	4		0	0						Untertest1.avi	0	880	547	72	111				0	Content		-72	-111	24221363	2508257604
24238	09:14:50.157	00:00:24.238	1455	-1024	-768	-1	-1	-1	-1	4	-1024	-768	-1	-1	-1	-1	4		0	0						Untertest1.avi	0	880	547	72	111				0	Content		-72	-111	24238030	2508274271
24255	09:14:50.174	00:00:24.254	1456	-1024	-768	-1	-1	-1	-1	4	-1024	-768	-1	-1	-1	-1	4		0	0						Untertest1.avi	0	880	547	72	111				0	Content		-72	-111	24254737	2508290978
24271	09:14:50.190	00:00:24.271	1457	-1024	-768	-1	-1	-1	-1	4	-1024	-768	-1	-1	-1	-1	4		0	0						Untertest1.avi	0	880	547	72	111				0	Content		-72	-111	24271359	2508307600
24287	09:14:50.206	00:00:24.287	1458	-1024	-768	-1	-1	-1	-1	4	-1024	-768	-1	-1	-1	-1	4		0	0						Untertest1.avi	0	880	547	72	111				0	Content		-72	-111	24287037	2508323278
24304	09:14:50.223	00:00:24.303	1459	-1024	-768	-1	-1	-1	-1	4	-1024	-768	-1	-1	-1	-1	4		0	0						Untertest1.avi	0	880	547	72	111				0	Content		-72	-111	24303705	2508339946
24319	09:14:50.238	00:00:24.319	1460	-1024	-768	-1	-1	-1	-1	4	-1024	-768	-1	-1	-1	-1	4		0	0						Untertest1.avi	0	880	547	72	111				0	Content		-72	-111	24319351	2508355592
24337	09:14:50.256	00:00:24.336	1461	-1024	-768	-1	-1	-1	-1	4	-1024	-768	-1	-1	-1	-1	4		0	0						Untertest1.avi	0	880	547	72	111				0	Content		-72	-111	24336545	2508372786
24354	09:14:50.273	00:00:24.353	1462	-1024	-768	-1	-1	-1	-1	4	-1024	-768	-1	-1	-1	-1	4		0	0						Untertest1.avi	0	880	547	72	111				0	Content		-72	-111	24353917	2508390158
24371	09:14:50.290	00:00:24.371	1463	-1024	-768	-1	-1	-1	-1	4	-1024	-768	-1	-1	-1	-1	4		0	0						Untertest1.avi	0	880	547	72	111				0	Content		-72	-111	24371163	2508407404
24386	09:14:50.305	00:00:24.385	1464	-1024	-768	-1	-1	-1	-1	4	-1024	-768	-1	-1	-1	-1	4		0	0						Untertest1.avi	0	880	547	72	111				0	Content		-72	-111	24385965	2508422206
24403	09:14:50.322	00:00:24.402	1465	-1024	-768	-1	-1	-1	-1	4	-1024	-768	-1	-1	-1	-1	4		0	0						Untertest1.avi	0	880	547	72	111				0	Content		-72	-111	24402712	2508438953
24419	09:14:50.338	00:00:24.419	1466	-1024	-768	-1	-1	-1	-1	4	-1024	-768	-1	-1	-1	-1	4		0	0						Untertest1.avi	0	880	547	72	111				0	Content		-72	-111	24419337	2508455578
24436	09:14:50.355	00:00:24.435	1467	-1024	-768	-1	-1	-1	-1	4	-1024	-768	-1	-1	-1	-1	4		0	0						Untertest1.avi	0	880	547	72	111				0	Content		-72	-111	24435958	2508472199
24453	09:14:50.372	00:00:24.452	1468	-1024	-768	-1	-1	-1	-1	4	-1024	-768	-1	-1	-1	-1	4		0	0						Untertest1.avi	0	880	547	72	111				0	Content		-72	-111	24452583	2508488824
24469	09:14:50.388	00:00:24.469	1469	-1024	-768	-1	-1	-1	-1	4	-1024	-768	-1	-1	-1	-1	4		0	0						Untertest1.avi	0	880	547	72	111				0	Content		-72	-111	24469206	2508505447
24486	09:14:50.405	00:00:24.486	1470	-1024	-768	-1	-1	-1	-1	4	-1024	-768	-1	-1	-1	-1	4		0	0						Untertest1.avi	0	880	547	72	111				0	Content		-72	-111	24486400	2508522641
24504	09:14:50.423	00:00:24.503	1471	-1024	-768	-1	-1	-1	-1	4	-1024	-768	-1	-1	-1	-1	4		0	0						Untertest1.avi	0	880	547	72	111				0	Content		-72	-111	24503775	2508540016
24521	09:14:50.440	00:00:24.521	1472	-1024	-768	-1	-1	-1	-1	4	-1024	-768	-1	-1	-1	-1	4		0	0						Untertest1.avi	0	880	547	72	111				0	Content		-72	-111	24521021	2508557262
24536	09:14:50.455	00:00:24.535	1473	-1024	-768	-1	-1	-1	-1	4	-1024	-768	-1	-1	-1	-1	4		0	0						Untertest1.avi	0	880	547	72	111				0	Content		-72	-111	24535951	2508572192
24553	09:14:50.472	00:00:24.552	1474	-1024	-768	-1	-1	-1	-1	4	-1024	-768	-1	-1	-1	-1	4		0	0						Untertest1.avi	0	880	547	72	111				0	Content		-72	-111	24552575	2508588816
24569	09:14:50.488	00:00:24.569	1475	-1024	-768	-1	-1	-1	-1	4	-1024	-768	-1	-1	-1	-1	4		0	0						Untertest1.avi	0	880	547	72	111				0	Content		-72	-111	24569322	2508605563
24586	09:14:50.505	00:00:24.585	1476	-1024	-768	-1	-1	-1	-1	4	-1024	-768	-1	-1	-1	-1	4		0	0						Untertest1.avi	0	880	547	72	111				0	Content		-72	-111	24585830	2508622071
24603	09:14:50.522	00:00:24.602	1477	-1024	-768	-1	-1	-1	-1	4	-1024	-768	-1	-1	-1	-1	4		0	0						Untertest1.avi	0	880	547	72	111				0	Content		-72	-111	24602567	2508638808
24619	09:14:50.538	00:00:24.619	1478	-1024	-768	-1	-1	-1	-1	4	-1024	-768	-1	-1	-1	-1	4		0	0						Untertest1.avi	0	880	547	72	111				0	Content		-72	-111	24619188	2508655429
24636	09:14:50.555	00:00:24.636	1479	-1024	-768	-1	-1	-1	-1	4	-1024	-768	-1	-1	-1	-1	4		0	0						Untertest1.avi	0	880	547	72	111				0	Content		-72	-111	24636257	2508672498
24654	09:14:50.573	00:00:24.653	1480	-1024	-768	-1	-1	-1	-1	4	-1024	-768	-1	-1	-1	-1	4		0	0						Untertest1.avi	0	880	547	72	111				0	Content		-72	-111	24653629	2508689870
24671	09:14:50.590	00:00:24.670	1481	-1024	-768	-1	-1	-1	-1	4	-1024	-768	-1	-1	-1	-1	4		0	0						Untertest1.avi	0	880	547	72	111				0	Content		-72	-111	24670892	2508707133
24686	09:14:50.605	00:00:24.685	1482	-1024	-768	-1	-1	-1	-1	4	-1024	-768	-1	-1	-1	-1	4		0	0						Untertest1.avi	0	880	547	72	111				0	Content		-72	-111	24685826	2508722067
24702	09:14:50.621	00:00:24.702	1483	-1024	-768	-1	-1	-1	-1	4	-1024	-768	-1	-1	-1	-1	4		0	0						Untertest1.avi	0	880	547	72	111				0	Content		-72	-111	24702435	2508738676
24719	09:14:50.638	00:00:24.719	1484	-1024	-768	-1	-1	-1	-1	4	-1024	-768	-1	-1	-1	-1	4		0	0						Untertest1.avi	0	880	547	72	111				0	Content		-72	-111	24719181	2508755422
24736	09:14:50.655	00:00:24.735	1485	-1024	-768	-1	-1	-1	-1	4	-1024	-768	-1	-1	-1	-1	4		0	0						Untertest1.avi	0	880	547	72	111				0	Content		-72	-111	24735815	2508772056
24752	09:14:50.671	00:00:24.752	1486	-1024	-768	-1	-1	-1	-1	4	-1024	-768	-1	-1	-1	-1	4		0	0						Untertest1.avi	0	880	547	72	111				0	Content		-72	-111	24752426	2508788667
24769	09:14:50.688	00:00:24.769	1487	-1024	-768	-1	-1	-1	-1	4	-1024	-768	-1	-1	-1	-1	4		0	0						Untertest1.avi	0	880	547	72	111				0	Content		-72	-111	24769050	2508805291
24786	09:14:50.705	00:00:24.786	1488	-1024	-768	-1	-1	-1	-1	4	-1024	-768	-1	-1	-1	-1	4		0	0						Untertest1.avi	0	880	547	72	111				0	Content		-72	-111	24786245	2508822486
24804	09:14:50.723	00:00:24.803	1489	-1024	-768	-1	-1	-1	-1	4	-1024	-768	-1	-1	-1	-1	4		0	0						Untertest1.avi	0	880	547	72	111				0	Content		-72	-111	24803615	2508839856
24821	09:14:50.740	00:00:24.820	1490	-1024	-768	-1	-1	-1	-1	4	-1024	-768	-1	-1	-1	-1	4		0	0						Untertest1.avi	0	880	547	72	111				0	Content		-72	-111	24820862	2508857103
24836	09:14:50.755	00:00:24.835	1491	-1024	-768	-1	-1	-1	-1	4	-1024	-768	-1	-1	-1	-1	4		0	0						Untertest1.avi	0	880	547	72	111				0	Content		-72	-111	24835667	2508871908
24852	09:14:50.771	00:00:24.852	1492	-1024	-768	-1	-1	-1	-1	4	-1024	-768	-1	-1	-1	-1	4		0	0						Untertest1.avi	0	880	547	72	111				0	Content		-72	-111	24852411	2508888652
24869	09:14:50.788	00:00:24.869	1493	-1024	-768	-1	-1	-1	-1	4	-1024	-768	-1	-1	-1	-1	4		0	0						Untertest1.avi	0	880	547	72	111				0	Content		-72	-111	24869034	2508905275
24886	09:14:50.805	00:00:24.885	1494	-1024	-768	-1	-1	-1	-1	4	-1024	-768	-1	-1	-1	-1	4		0	0						Untertest1.avi	0	880	547	72	111				0	Content		-72	-111	24885658	2508921899
24902	09:14:50.821	00:00:24.902	1495	-1024	-768	-1	-1	-1	-1	4	-1024	-768	-1	-1	-1	-1	4		0	0						Untertest1.avi	0	880	547	72	111				0	Content		-72	-111	24902280	2508938521
24919	09:14:50.838	00:00:24.918	1496	-1024	-768	-1	-1	-1	-1	4	-1024	-768	-1	-1	-1	-1	4		0	0						Untertest1.avi	0	880	547	72	111				0	Content		-72	-111	24918904	2508955145
24936	09:14:50.855	00:00:24.936	1497	-1024	-768	-1	-1	-1	-1	4	-1024	-768	-1	-1	-1	-1	4		0	0						Untertest1.avi	0	880	547	72	111				0	Content		-72	-111	24936096	2508972337
24953	09:14:50.872	00:00:24.953	1498	-1024	-768	-1	-1	-1	-1	4	-1024	-768	-1	-1	-1	-1	4		0	0						Untertest1.avi	0	880	547	72	111				0	Content		-72	-111	24953466	2508989707
24971	09:14:50.890	00:00:24.970	1499	-1024	-768	-1	-1	-1	-1	4	-1024	-768	-1	-1	-1	-1	4		0	0						Untertest1.avi	0	880	547	72	111				0	Content		-72	-111	24970716	2509006957
24986	09:14:50.905	00:00:24.985	1500	-1024	-768	-1	-1	-1	-1	4	-1024	-768	-1	-1	-1	-1	4		0	0						Untertest1.avi	0	880	547	72	111				0	Content		-72	-111	24985520	2509021761
25002	09:14:50.921	00:00:25.002	1501	-1024	-768	-1	-1	-1	-1	4	-1024	-768	-1	-1	-1	-1	4		0	0						Untertest1.avi	0	880	547	72	111				0	Content		-72	-111	25002269	2509038510
25019	09:14:50.938	00:00:25.018	1502	-1024	-768	-1	-1	-1	-1	4	-1024	-768	-1	-1	-1	-1	4		0	0						Untertest1.avi	0	880	547	72	111				0	Content		-72	-111	25018895	2509055136
25036	09:14:50.955	00:00:25.035	1503	454,3231	682,0856	0,2787015	0,9109608	416,431	3,197811	3	454,3231	682,0856	0,2787015	0,9109608	416,431	3,197811	1	37	454	682						Untertest1.avi	0	880	547	72	111	373	531	102	0	Content		382	571	25035518	2509071759
25052	09:14:50.971	00:00:25.052	1504	-1024	-768	-1	-1	-1	-1	4	-1024	-768	-1	-1	-1	-1	4	37	0	0						Untertest1.avi	0	880	547	72	111	373	531	102	0	Content		-72	-111	25052145	2509088386
25069	09:14:50.988	00:00:25.068	1505	-1024	-768	-1	-1	-1	-1	4	-1024	-768	-1	-1	-1	-1	4	37	0	0						Untertest1.avi	0	880	547	72	111	373	531	102	0	Content		-72	-111	25068890	2509105131
25087	09:14:51.006	00:00:25.087	1506	444,106	646,0327	0,2804636	0,9080617	416,0425	3,21023	3	444,106	646,0327	0,2804636	0,9080617	416,0425	3,21023	1	37	444	646						Untertest1.avi	0	880	547	72	111	373	531	102	0	Content		372	535	25087003	2509123244
25104	09:14:51.023	00:00:25.104	1507	442,4105	638,6409	0,2811476	0,9073998	415,3196	3,234532	3	442,4105	638,6409	0,2811476	0,9073998	415,3196	3,234532	1	37	442	639						Untertest1.avi	0	880	547	72	111	373	531	102	0	Content		370	528	25104005	2509140246
25121	09:14:51.040	00:00:25.120	1508	445,7891	632,3008	0,282017	0,9068899	415,3197	3,213954	3	445,7891	632,3008	0,282017	0,9068899	415,3197	3,213954	1	37	446	632						Untertest1.avi	0	880	547	72	111	373	531	102	0	Content		374	521	25120510	2509156751
25137	09:14:51.056	00:00:25.137	1509	442,4289	627,1526	0,2828943	0,9068637	415,6455	3,228597	3	442,4289	627,1526	0,2828943	0,9068637	415,6455	3,228597	1	38	442	627						Untertest1.avi	0	880	547	72	111	356	488	233	0	Content		370	516	25137249	2509173490
25154	09:14:51.073	00:00:25.153	1510	440,2503	621,1512	0,2838532	0,9069034	416,4077	3,251995	3	440,2503	621,1512	0,2838532	0,9069034	416,4077	3,251995	1	38	440	621						Untertest1.avi	0	880	547	72	111	356	488	233	0	Content		368	510	25153757	2509189998
25171	09:14:51.090	00:00:25.170	1511	432,9359	614,2094	0,2844895	0,9071953	415,6629	3,255922	3	432,9359	614,2094	0,2844895	0,9071953	415,6629	3,255922	1	38	433	614						Untertest1.avi	0	880	547	72	111	356	488	233	0	Content		361	503	25170755	2509206996
25187	09:14:51.106	00:00:25.187	1512	432,0716	607,1526	0,2851363	0,9076632	415,4139	3,239567	3	432,0716	607,1526	0,2851363	0,9076632	415,4139	3,239567	1	38	432	607						Untertest1.avi	0	880	547	72	111	356	488	233	0	Content		360	496	25187371	2509223612
25204	09:14:51.123	00:00:25.203	1513	422,757	601,8008	0,285822	0,908147	415,7784	3,271	3	422,757	601,8008	0,285822	0,908147	415,7784	3,271	1	38	423	602						Untertest1.avi	0	880	547	72	111	356	488	233	0	Content		351	491	25203939	2509240180
25220	09:14:51.139	00:00:25.220	1514	422,9336	589,5422	0,2865567	0,9087018	417,1947	3,286086	3	422,9336	589,5422	0,2865567	0,9087018	417,1947	3,286086	1	38	423	590						Untertest1.avi	0	880	547	72	111	356	488	233	0	Content		351	479	25220366	2509256607
25237	09:14:51.156	00:00:25.236	1515	424,1476	593,7573	0,2868242	0,9092867	416,7058	3,287157	3	424,1476	593,7573	0,2868242	0,9092867	416,7058	3,287157	1	38	424	594						Untertest1.avi	0	880	547	72	111	356	488	233	0	Content		352	483	25236864	2509273105
25254	09:14:51.173	00:00:25.253	1516	418,3373	584,207	0,2874539	0,9097929	418,8575	3,353169	3	418,3373	584,207	0,2874539	0,9097929	418,8575	3,353169	1	38	418	584						Untertest1.avi	0	880	547	72	111	356	488	233	0	Content		346	473	25253612	2509289853
25271	09:14:51.190	00:00:25.270	1517	418,5739	587,1522	0,2873664	0,9104153	417,8721	3,32822	3	418,5739	587,1522	0,2873664	0,9104153	417,8721	3,32822	1	38	419	587						Untertest1.avi	0	880	547	72	111	356	488	233	0	Content		347	476	25270610	2509306851
25287	09:14:51.206	00:00:25.287	1518	419,8246	586,5378	0,2875383	0,9110069	419,1692	3,337296	3	419,8246	586,5378	0,2875383	0,9110069	419,1692	3,337296	1	38	420	587						Untertest1.avi	0	880	547	72	111	356	488	233	0	Content		348	476	25287235	2509323476
25304	09:14:51.223	00:00:25.303	1519	413,8924	590,5995	0,2872538	0,9115242	418,7274	3,376616	3	413,8924	590,5995	0,2872538	0,9115242	418,7274	3,376616	1	38	414	591						Untertest1.avi	0	880	547	72	111	356	488	233	0	Content		342	480	25303927	2509340168
25320	09:14:51.239	00:00:25.320	1520	457,5784	638,7202	0,2781457	0,9127097	370,5543	3,03971	3	457,5784	638,7202	0,2781457	0,9127097	370,5543	3,03971	1	38	458	639						Untertest1.avi	0	880	547	72	111	356	488	233	0	Content		386	528	25320229	2509356470
25337	09:14:51.256	00:00:25.336	1521	-1024	-768	-1	-1	-1	-1	4	-1024	-768	-1	-1	-1	-1	4	38	0	0						Untertest1.avi	0	880	547	72	111	356	488	233	0	Content		-72	-111	25336853	2509373094
25353	09:14:51.272	00:00:25.353	1522	1254,266	596,9083	0,2970468	0,9151413	493,0495	4,317616	3	1254,266	596,9083	0,2970468	0,9151413	493,0495	4,317616	1	38	1254	597						Untertest1.avi	0	880	547	72	111	356	488	233	0	Content		1182	486	25353480	2509389721
25371	09:14:51.290	00:00:25.370	1523	-1024	-768	-1	-1	-1	-1	4	-1024	-768	-1	-1	-1	-1	4		0	0						Untertest1.avi	0	880	547	72	111				0	Content		-72	-111	25370602	2509406843
25387	09:14:51.306	00:00:25.386	1524	-1024	-768	-1	-1	-1	-1	4	-1024	-768	-1	-1	-1	-1	4		0	0						Untertest1.avi	0	880	547	72	111				0	Content		-72	-111	25386974	2509423215
25404	09:14:51.323	00:00:25.403	1525	-1024	-768	-1	-1	-1	-1	4	-1024	-768	-1	-1	-1	-1	4		0	0						Untertest1.avi	0	880	547	72	111				0	Content		-72	-111	25403594	2509439835
25420	09:14:51.339	00:00:25.420	1526	-1024	-768	-1	-1	-1	-1	4	-1024	-768	-1	-1	-1	-1	4		0	0						Untertest1.avi	0	880	547	72	111				0	Content		-72	-111	25420217	2509456458
25437	09:14:51.356	00:00:25.437	1527	-1024	-768	-1	-1	-1	-1	4	-1024	-768	-1	-1	-1	-1	4		0	0						Untertest1.avi	0	880	547	72	111				0	Content		-72	-111	25437204	2509473445
25454	09:14:51.373	00:00:25.453	1528	-1024	-768	-1	-1	-1	-1	4	-1024	-768	-1	-1	-1	-1	4		0	0						Untertest1.avi	0	880	547	72	111				0	Content		-72	-111	25453709	2509489950
25470	09:14:51.389	00:00:25.470	1529	-1024	-768	-1	-1	-1	-1	4	-1024	-768	-1	-1	-1	-1	4		0	0						Untertest1.avi	0	880	547	72	111				0	Content		-72	-111	25470334	2509506575
25487	09:14:51.406	00:00:25.487	1530	-1024	-768	-1	-1	-1	-1	4	-1024	-768	-1	-1	-1	-1	4		0	0						Untertest1.avi	0	880	547	72	111				0	Content		-72	-111	25487082	2509523323
25504	09:14:51.423	00:00:25.503	1531	-1024	-768	-1	-1	-1	-1	4	-1024	-768	-1	-1	-1	-1	4		0	0						Untertest1.avi	0	880	547	72	111				0	Content		-72	-111	25503703	2509539944
25520	09:14:51.439	00:00:25.520	1532	-1024	-768	-1	-1	-1	-1	4	-1024	-768	-1	-1	-1	-1	4		0	0						Untertest1.avi	0	880	547	72	111				0	Content		-72	-111	25520326	2509556567
25537	09:14:51.456	00:00:25.536	1533	-1024	-768	-1	-1	-1	-1	4	-1024	-768	-1	-1	-1	-1	4		0	0						Untertest1.avi	0	880	547	72	111				0	Content		-72	-111	25536950	2509573191
25554	09:14:51.473	00:00:25.553	1534	-1024	-768	-1	-1	-1	-1	4	-1024	-768	-1	-1	-1	-1	4		0	0						Untertest1.avi	0	880	547	72	111				0	Content		-72	-111	25553699	2509589940
25570	09:14:51.489	00:00:25.570	1535	-1024	-768	-1	-1	-1	-1	4	-1024	-768	-1	-1	-1	-1	4		0	0						Untertest1.avi	0	880	547	72	111				0	Content		-72	-111	25570323	2509606564
25587	09:14:51.506	00:00:25.587	1536	-1024	-768	-1	-1	-1	-1	4	-1024	-768	-1	-1	-1	-1	4		0	0						Untertest1.avi	0	880	547	72	111				0	Content		-72	-111	25587070	2509623311
25603	09:14:51.522	00:00:25.603	1537	-1024	-768	-1	-1	-1	-1	4	-1024	-768	-1	-1	-1	-1	4		0	0						Untertest1.avi	0	880	547	72	111				0	Content		-72	-111	25603070	2509639311
25620	09:14:51.539	00:00:25.619	1538	-1024	-768	-1	-1	-1	-1	4	-1024	-768	-1	-1	-1	-1	4		0	0						Untertest1.avi	0	880	547	72	111				0	Content		-72	-111	25619694	2509655935
25636	09:14:51.555	00:00:25.636	1539	-1024	-768	-1	-1	-1	-1	4	-1024	-768	-1	-1	-1	-1	4		0	0						Untertest1.avi	0	880	547	72	111				0	Content		-72	-111	25636317	2509672558
25654	09:14:51.573	00:00:25.653	1540	-1024	-768	-1	-1	-1	-1	4	-1024	-768	-1	-1	-1	-1	4		0	0						Untertest1.avi	0	880	547	72	111				0	Content		-72	-111	25653647	2509689888
25668	09:14:51.587	00:00:25.668	1541	-1024	-768	-1	-1	-1	-1	4	-1024	-768	-1	-1	-1	-1	4		0	0						Untertest1.avi	0	880	547	72	111				0	Content		-72	-111	25668437	2509704678
25685	09:14:51.604	00:00:25.685	1542	-1024	-768	-1	-1	-1	-1	4	-1024	-768	-1	-1	-1	-1	4		0	0						Untertest1.avi	0	880	547	72	111				0	Content		-72	-111	25685062	2509721303
25702	09:14:51.621	00:00:25.701	1543	-1024	-768	-1	-1	-1	-1	4	-1024	-768	-1	-1	-1	-1	4		0	0						Untertest1.avi	0	880	547	72	111				0	Content		-72	-111	25701686	2509737927
25719	09:14:51.638	00:00:25.718	1544	-1024	-768	-1	-1	-1	-1	4	-1024	-768	-1	-1	-1	-1	4		0	0						Untertest1.avi	0	880	547	72	111				0	Content		-72	-111	25718877	2509755118
25736	09:14:51.655	00:00:25.736	1545	-1024	-768	-1	-1	-1	-1	4	-1024	-768	-1	-1	-1	-1	4		0	0						Untertest1.avi	0	880	547	72	111				0	Content		-72	-111	25736249	2509772490
25753	09:14:51.672	00:00:25.753	1546	-1024	-768	-1	-1	-1	-1	4	-1024	-768	-1	-1	-1	-1	4		0	0						Untertest1.avi	0	880	547	72	111				0	Content		-72	-111	25753494	2509789735
25768	09:14:51.687	00:00:25.768	1547	-1024	-768	-1	-1	-1	-1	4	-1024	-768	-1	-1	-1	-1	4		0	0						Untertest1.avi	0	880	547	72	111				0	Content		-72	-111	25768297	2509804538
25785	09:14:51.704	00:00:25.785	1548	-1024	-768	-1	-1	-1	-1	4	-1024	-768	-1	-1	-1	-1	4		0	0						Untertest1.avi	0	880	547	72	111				0	Content		-72	-111	25785045	2509821286
25802	09:14:51.721	00:00:25.801	1549	-1024	-768	-1	-1	-1	-1	4	-1024	-768	-1	-1	-1	-1	4		0	0						Untertest1.avi	0	880	547	72	111				0	Content		-72	-111	25801671	2509837912
25818	09:14:51.737	00:00:25.818	1550	-1024	-768	-1	-1	-1	-1	4	-1024	-768	-1	-1	-1	-1	4		0	0						Untertest1.avi	0	880	547	72	111				0	Content		-72	-111	25818293	2509854534
25835	09:14:51.754	00:00:25.835	1551	-1024	-768	-1	-1	-1	-1	4	-1024	-768	-1	-1	-1	-1	4		0	0						Untertest1.avi	0	880	547	72	111				0	Content		-72	-111	25835039	2509871280
25852	09:14:51.771	00:00:25.851	1552	-1024	-768	-1	-1	-1	-1	4	-1024	-768	-1	-1	-1	-1	4		0	0						Untertest1.avi	0	880	547	72	111				0	Content		-72	-111	25851661	2509887902
25869	09:14:51.788	00:00:25.868	1553	-1024	-768	-1	-1	-1	-1	4	-1024	-768	-1	-1	-1	-1	4		0	0						Untertest1.avi	0	880	547	72	111				0	Content		-72	-111	25868727	2509904968
25886	09:14:51.805	00:00:25.886	1554	-1024	-768	-1	-1	-1	-1	4	-1024	-768	-1	-1	-1	-1	4		0	0						Untertest1.avi	0	880	547	72	111				0	Content		-72	-111	25886100	2509922341
25903	09:14:51.822	00:00:25.903	1555	-1024	-768	-1	-1	-1	-1	4	-1024	-768	-1	-1	-1	-1	4		0	0						Untertest1.avi	0	880	547	72	111				0	Content		-72	-111	25903347	2509939588
25918	09:14:51.837	00:00:25.918	1556	-1024	-768	-1	-1	-1	-1	4	-1024	-768	-1	-1	-1	-1	4		0	0						Untertest1.avi	0	880	547	72	111				0	Content		-72	-111	25918280	2509954521
25935	09:14:51.854	00:00:25.934	1557	-1024	-768	-1	-1	-1	-1	4	-1024	-768	-1	-1	-1	-1	4		0	0						Untertest1.avi	0	880	547	72	111				0	Content		-72	-111	25934903	2509971144
25952	09:14:51.871	00:00:25.951	1558	-1024	-768	-1	-1	-1	-1	4	-1024	-768	-1	-1	-1	-1	4		0	0						Untertest1.avi	0	880	547	72	111				0	Content		-72	-111	25951650	2509987891
25968	09:14:51.887	00:00:25.968	1559	-1024	-768	-1	-1	-1	-1	4	-1024	-768	-1	-1	-1	-1	4		0	0						Untertest1.avi	0	880	547	72	111				0	Content		-72	-111	25968272	2510004513
25985	09:14:51.904	00:00:25.984	1560	-1024	-768	-1	-1	-1	-1	4	-1024	-768	-1	-1	-1	-1	4		0	0						Untertest1.avi	0	880	547	72	111				0	Content		-72	-111	25984895	2510021136
26002	09:14:51.921	00:00:26.001	1561	-1024	-768	-1	-1	-1	-1	4	-1024	-768	-1	-1	-1	-1	4		0	0						Untertest1.avi	0	880	547	72	111				0	Content		-72	-111	26001517	2510037758
26019	09:14:51.938	00:00:26.018	1562	-1024	-768	-1	-1	-1	-1	4	-1024	-768	-1	-1	-1	-1	4		0	0						Untertest1.avi	0	880	547	72	111				0	Content		-72	-111	26018711	2510054952
26036	09:14:51.955	00:00:26.035	1563	-1024	-768	-1	-1	-1	-1	4	-1024	-768	-1	-1	-1	-1	4		0	0						Untertest1.avi	0	880	547	72	111				0	Content		-72	-111	26035960	2510072201
26053	09:14:51.972	00:00:26.053	1564	-1024	-768	-1	-1	-1	-1	4	-1024	-768	-1	-1	-1	-1	4		0	0						Untertest1.avi	0	880	547	72	111				0	Content		-72	-111	26053330	2510089571
26068	09:14:51.987	00:00:26.068	1565	-1024	-768	-1	-1	-1	-1	4	-1024	-768	-1	-1	-1	-1	4		0	0						Untertest1.avi	0	880	547	72	111				0	Content		-72	-111	26068141	2510104382
26085	09:14:52.004	00:00:26.084	1566	-1024	-768	-1	-1	-1	-1	4	-1024	-768	-1	-1	-1	-1	4		0	0						Untertest1.avi	0	880	547	72	111				0	Content		-72	-111	26084762	2510121003
26102	09:14:52.021	00:00:26.101	1567	-1024	-768	-1	-1	-1	-1	4	-1024	-768	-1	-1	-1	-1	4		0	0						Untertest1.avi	0	880	547	72	111				0	Content		-72	-111	26101510	2510137751
26118	09:14:52.037	00:00:26.118	1568	-1024	-768	-1	-1	-1	-1	4	-1024	-768	-1	-1	-1	-1	4		0	0						Untertest1.avi	0	880	547	72	111				0	Content		-72	-111	26118131	2510154372
26135	09:14:52.054	00:00:26.134	1569	-1024	-768	-1	-1	-1	-1	4	-1024	-768	-1	-1	-1	-1	4		0	0						Untertest1.avi	0	880	547	72	111				0	Content		-72	-111	26134754	2510170995
26151	09:14:52.070	00:00:26.151	1570	-1024	-768	-1	-1	-1	-1	4	-1024	-768	-1	-1	-1	-1	4		0	0						Untertest1.avi	0	880	547	72	111				0	Content		-72	-111	26151376	2510187617
26169	09:14:52.088	00:00:26.168	1571	-1024	-768	-1	-1	-1	-1	4	-1024	-768	-1	-1	-1	-1	4		0	0						Untertest1.avi	0	880	547	72	111				0	Content		-72	-111	26168573	2510204814
26186	09:14:52.105	00:00:26.185	1572	-1024	-768	-1	-1	-1	-1	4	-1024	-768	-1	-1	-1	-1	4		0	0						Untertest1.avi	0	880	547	72	111				0	Content		-72	-111	26185944	2510222185
26203	09:14:52.122	00:00:26.203	1573	-1024	-768	-1	-1	-1	-1	4	-1024	-768	-1	-1	-1	-1	4		0	0						Untertest1.avi	0	880	547	72	111				0	Content		-72	-111	26203192	2510239433
26218	09:14:52.137	00:00:26.217	1574	-1024	-768	-1	-1	-1	-1	4	-1024	-768	-1	-1	-1	-1	4		0	0						Untertest1.avi	0	880	547	72	111				0	Content		-72	-111	26217994	2510254235
26235	09:14:52.154	00:00:26.234	1575	-1024	-768	-1	-1	-1	-1	4	-1024	-768	-1	-1	-1	-1	4		0	0						Untertest1.avi	0	880	547	72	111				0	Content		-72	-111	26234745	2510270986
26251	09:14:52.170	00:00:26.251	1576	-1024	-768	-1	-1	-1	-1	4	-1024	-768	-1	-1	-1	-1	4		0	0						Untertest1.avi	0	880	547	72	111				0	Content		-72	-111	26251369	2510287610
26268	09:14:52.187	00:00:26.267	1577	-1024	-768	-1	-1	-1	-1	4	-1024	-768	-1	-1	-1	-1	4		0	0						Untertest1.avi	0	880	547	72	111				0	Content		-72	-111	26267993	2510304234
26285	09:14:52.204	00:00:26.284	1578	-1024	-768	-1	-1	-1	-1	4	-1024	-768	-1	-1	-1	-1	4		0	0						Untertest1.avi	0	880	547	72	111				0	Content		-72	-111	26284614	2510320855
26301	09:14:52.220	00:00:26.301	1579	-1024	-768	-1	-1	-1	-1	4	-1024	-768	-1	-1	-1	-1	4		0	0						Untertest1.avi	0	880	547	72	111				0	Content		-72	-111	26301239	2510337480
26318	09:14:52.237	00:00:26.318	1580	-1024	-768	-1	-1	-1	-1	4	-1024	-768	-1	-1	-1	-1	4		0	0						Untertest1.avi	0	880	547	72	111				0	Content		-72	-111	26318433	2510354674
26336	09:14:52.255	00:00:26.335	1581	-1024	-768	-1	-1	-1	-1	4	-1024	-768	-1	-1	-1	-1	4		0	0						Untertest1.avi	0	880	547	72	111				0	Content		-72	-111	26335806	2510372047
26353	09:14:52.272	00:00:26.353	1582	-1024	-768	-1	-1	-1	-1	4	-1024	-768	-1	-1	-1	-1	4		0	0						Untertest1.avi	0	880	547	72	111				0	Content		-72	-111	26353179	2510389420
26368	09:14:52.287	00:00:26.367	1583	-1024	-768	-1	-1	-1	-1	4	-1024	-768	-1	-1	-1	-1	4		0	0						Untertest1.avi	0	880	547	72	111				0	Content		-72	-111	26367982	2510404223
26385	09:14:52.304	00:00:26.384	1584	-1024	-768	-1	-1	-1	-1	4	-1024	-768	-1	-1	-1	-1	4		0	0						Untertest1.avi	0	880	547	72	111				0	Content		-72	-111	26384607	2510420848
26401	09:14:52.320	00:00:26.401	1585	-1024	-768	-1	-1	-1	-1	4	-1024	-768	-1	-1	-1	-1	4		0	0						Untertest1.avi	0	880	547	72	111				0	Content		-72	-111	26401353	2510437594
26418	09:14:52.337	00:00:26.417	1586	-1024	-768	-1	-1	-1	-1	4	-1024	-768	-1	-1	-1	-1	4		0	0						Untertest1.avi	0	880	547	72	111				0	Content		-72	-111	26417974	2510454215
26435	09:14:52.354	00:00:26.434	1587	-1024	-768	-1	-1	-1	-1	4	-1024	-768	-1	-1	-1	-1	4		0	0						Untertest1.avi	0	880	547	72	111				0	Content		-72	-111	26434597	2510470838
26451	09:14:52.370	00:00:26.451	1588	-1024	-768	-1	-1	-1	-1	4	-1024	-768	-1	-1	-1	-1	4		0	0						Untertest1.avi	0	880	547	72	111				0	Content		-72	-111	26451221	2510487462
26468	09:14:52.387	00:00:26.468	1589	-1024	-768	-1	-1	-1	-1	4	-1024	-768	-1	-1	-1	-1	4		0	0						Untertest1.avi	0	880	547	72	111				0	Content		-72	-111	26468293	2510504534
26486	09:14:52.405	00:00:26.485	1590	-1024	-768	-1	-1	-1	-1	4	-1024	-768	-1	-1	-1	-1	4		0	0						Untertest1.avi	0	880	547	72	111				0	Content		-72	-111	26485667	2510521908
26503	09:14:52.422	00:00:26.502	1591	-1024	-768	-1	-1	-1	-1	4	-1024	-768	-1	-1	-1	-1	4		0	0						Untertest1.avi	0	880	547	72	111				0	Content		-72	-111	26502914	2510539155
26518	09:14:52.437	00:00:26.517	1592	-1024	-768	-1	-1	-1	-1	4	-1024	-768	-1	-1	-1	-1	4		0	0						Untertest1.avi	0	880	547	72	111				0	Content		-72	-111	26517842	2510554083
26534	09:14:52.453	00:00:26.534	1593	-1024	-768	-1	-1	-1	-1	4	-1024	-768	-1	-1	-1	-1	4		0	0						Untertest1.avi	0	880	547	72	111				0	Content		-72	-111	26534470	2510570711
26551	09:14:52.470	00:00:26.551	1594	-1024	-768	-1	-1	-1	-1	4	-1024	-768	-1	-1	-1	-1	4		0	0						Untertest1.avi	0	880	547	72	111				0	Content		-72	-111	26551217	2510587458
26568	09:14:52.487	00:00:26.567	1595	-1024	-768	-1	-1	-1	-1	4	-1024	-768	-1	-1	-1	-1	4		0	0						Untertest1.avi	0	880	547	72	111				0	Content		-72	-111	26567839	2510604080
26584	09:14:52.503	00:00:26.584	1596	-1024	-768	-1	-1	-1	-1	4	-1024	-768	-1	-1	-1	-1	4		0	0						Untertest1.avi	0	880	547	72	111				0	Content		-72	-111	26584463	2510620704
26601	09:14:52.520	00:00:26.601	1597	-1024	-768	-1	-1	-1	-1	4	-1024	-768	-1	-1	-1	-1	4		0	0						Untertest1.avi	0	880	547	72	111				0	Content		-72	-111	26601087	2510637328
26618	09:14:52.537	00:00:26.618	1598	-1024	-768	-1	-1	-1	-1	4	-1024	-768	-1	-1	-1	-1	4		0	0						Untertest1.avi	0	880	547	72	111				0	Content		-72	-111	26618280	2510654521
26636	09:14:52.555	00:00:26.635	1599	-1024	-768	-1	-1	-1	-1	4	-1024	-768	-1	-1	-1	-1	4		0	0						Untertest1.avi	0	880	547	72	111				0	Content		-72	-111	26635651	2510671892
26653	09:14:52.572	00:00:26.652	1600	-1024	-768	-1	-1	-1	-1	4	-1024	-768	-1	-1	-1	-1	4		0	0						Untertest1.avi	0	880	547	72	111				0	Content		-72	-111	26652900	2510689141
26668	09:14:52.587	00:00:26.667	1601	-1024	-768	-1	-1	-1	-1	4	-1024	-768	-1	-1	-1	-1	4		0	0						Untertest1.avi	0	880	547	72	111				0	Content		-72	-111	26667706	2510703947
26684	09:14:52.603	00:00:26.684	1602	-1024	-768	-1	-1	-1	-1	4	-1024	-768	-1	-1	-1	-1	4		0	0						Untertest1.avi	0	880	547	72	111				0	Content		-72	-111	26684466	2510720707
26701	09:14:52.620	00:00:26.701	1603	-1024	-768	-1	-1	-1	-1	4	-1024	-768	-1	-1	-1	-1	4		0	0						Untertest1.avi	0	880	547	72	111				0	Content		-72	-111	26701076	2510737317
26718	09:14:52.637	00:00:26.717	1604	-1024	-768	-1	-1	-1	-1	4	-1024	-768	-1	-1	-1	-1	4		0	0						Untertest1.avi	0	880	547	72	111				0	Content		-72	-111	26717704	2510753945
26734	09:14:52.653	00:00:26.734	1605	-1024	-768	-1	-1	-1	-1	4	-1024	-768	-1	-1	-1	-1	4		0	0						Untertest1.avi	0	880	547	72	111				0	Content		-72	-111	26734328	2510770569
26751	09:14:52.670	00:00:26.750	1606	-1024	-768	-1	-1	-1	-1	4	-1024	-768	-1	-1	-1	-1	4		0	0						Untertest1.avi	0	880	547	72	111				0	Content		-72	-111	26750950	2510787191
26768	09:14:52.687	00:00:26.768	1607	-1024	-768	-1	-1	-1	-1	4	-1024	-768	-1	-1	-1	-1	4		0	0						Untertest1.avi	0	880	547	72	111				0	Content		-72	-111	26768143	2510804384
26786	09:14:52.705	00:00:26.785	1608	-1024	-768	-1	-1	-1	-1	4	-1024	-768	-1	-1	-1	-1	4		0	0						Untertest1.avi	0	880	547	72	111				0	Content		-72	-111	26785517	2510821758
26803	09:14:52.722	00:00:26.802	1609	-1024	-768	-1	-1	-1	-1	4	-1024	-768	-1	-1	-1	-1	4		0	0						Untertest1.avi	0	880	547	72	111				0	Content		-72	-111	26802763	2510839004
26818	09:14:52.737	00:00:26.817	1610	-1024	-768	-1	-1	-1	-1	4	-1024	-768	-1	-1	-1	-1	4		0	0						Untertest1.avi	0	880	547	72	111				0	Content		-72	-111	26817690	2510853931
26834	09:14:52.753	00:00:26.834	1611	-1024	-768	-1	-1	-1	-1	4	-1024	-768	-1	-1	-1	-1	4		0	0						Untertest1.avi	0	880	547	72	111				0	Content		-72	-111	26834314	2510870555
26851	09:14:52.770	00:00:26.851	1612	-1024	-768	-1	-1	-1	-1	4	-1024	-768	-1	-1	-1	-1	4		0	0						Untertest1.avi	0	880	547	72	111				0	Content		-72	-111	26851063	2510887304
26868	09:14:52.787	00:00:26.867	1613	-1024	-768	-1	-1	-1	-1	4	-1024	-768	-1	-1	-1	-1	4		0	0						Untertest1.avi	0	880	547	72	111				0	Content		-72	-111	26867561	2510903802
26884	09:14:52.803	00:00:26.884	1614	-1024	-768	-1	-1	-1	-1	4	-1024	-768	-1	-1	-1	-1	4		0	0						Untertest1.avi	0	880	547	72	111				0	Content		-72	-111	26884309	2510920550
26901	09:14:52.820	00:00:26.900	1615	-1024	-768	-1	-1	-1	-1	4	-1024	-768	-1	-1	-1	-1	4		0	0						Untertest1.avi	0	880	547	72	111				0	Content		-72	-111	26900932	2510937173
26918	09:14:52.837	00:00:26.918	1616	-1024	-768	-1	-1	-1	-1	4	-1024	-768	-1	-1	-1	-1	4		0	0						Untertest1.avi	0	880	547	72	111				0	Content		-72	-111	26918000	2510954241
26935	09:14:52.854	00:00:26.935	1617	-1024	-768	-1	-1	-1	-1	4	-1024	-768	-1	-1	-1	-1	4		0	0						Untertest1.avi	0	880	547	72	111				0	Content		-72	-111	26935374	2510971615
26953	09:14:52.872	00:00:26.952	1618	-1024	-768	-1	-1	-1	-1	4	-1024	-768	-1	-1	-1	-1	4		0	0						Untertest1.avi	0	880	547	72	111				0	Content		-72	-111	26952746	2510988987
26968	09:14:52.887	00:00:26.967	1619	-1024	-768	-1	-1	-1	-1	4	-1024	-768	-1	-1	-1	-1	4		0	0						Untertest1.avi	0	880	547	72	111				0	Content		-72	-111	26967551	2511003792
26984	09:14:52.903	00:00:26.984	1620	-1024	-768	-1	-1	-1	-1	4	-1024	-768	-1	-1	-1	-1	4		0	0						Untertest1.avi	0	880	547	72	111				0	Content		-72	-111	26984174	2511020415
27001	09:14:52.920	00:00:27.000	1621	-1024	-768	-1	-1	-1	-1	4	-1024	-768	-1	-1	-1	-1	4		0	0						Untertest1.avi	0	880	547	72	111				0	Content		-72	-111	27000924	2511037165
27018	09:14:52.937	00:00:27.017	1622	-1024	-768	-1	-1	-1	-1	4	-1024	-768	-1	-1	-1	-1	4		0	0						Untertest1.avi	0	880	547	72	111				0	Content		-72	-111	27017546	2511053787
27034	09:14:52.953	00:00:27.034	1623	-1024	-768	-1	-1	-1	-1	4	-1024	-768	-1	-1	-1	-1	4		0	0						Untertest1.avi	0	880	547	72	111				0	Content		-72	-111	27034171	2511070412
27051	09:14:52.970	00:00:27.050	1624	-1024	-768	-1	-1	-1	-1	4	-1024	-768	-1	-1	-1	-1	4		0	0						Untertest1.avi	0	880	547	72	111				0	Content		-72	-111	27050794	2511087035
27068	09:14:52.987	00:00:27.067	1625	-1024	-768	-1	-1	-1	-1	4	-1024	-768	-1	-1	-1	-1	4		0	0						Untertest1.avi	0	880	547	72	111				0	Content		-72	-111	27067987	2511104228
27085	09:14:53.004	00:00:27.085	1626	-1024	-768	-1	-1	-1	-1	4	-1024	-768	-1	-1	-1	-1	4		0	0						Untertest1.avi	0	880	547	72	111				0	Content		-72	-111	27085374	2511121615
27103	09:14:53.022	00:00:27.102	1627	-1024	-768	-1	-1	-1	-1	4	-1024	-768	-1	-1	-1	-1	4		0	0						Untertest1.avi	0	880	547	72	111				0	Content		-72	-111	27102611	2511138852
27117	09:14:53.036	00:00:27.117	1628	-1024	-768	-1	-1	-1	-1	4	-1024	-768	-1	-1	-1	-1	4		0	0						Untertest1.avi	0	880	547	72	111				0	Content		-72	-111	27117425	2511153666
27134	09:14:53.053	00:00:27.134	1629	-1024	-768	-1	-1	-1	-1	4	-1024	-768	-1	-1	-1	-1	4		0	0						Untertest1.avi	0	880	547	72	111				0	Content		-72	-111	27134160	2511170401
27151	09:14:53.070	00:00:27.150	1630	-1024	-768	-1	-1	-1	-1	4	-1024	-768	-1	-1	-1	-1	4		0	0						Untertest1.avi	0	880	547	72	111				0	Content		-72	-111	27150783	2511187024
27167	09:14:53.086	00:00:27.167	1631	-1024	-768	-1	-1	-1	-1	4	-1024	-768	-1	-1	-1	-1	4		0	0						Untertest1.avi	0	880	547	72	111				0	Content		-72	-111	27167418	2511203659
27184	09:14:53.103	00:00:27.184	1632	-1024	-768	-1	-1	-1	-1	4	-1024	-768	-1	-1	-1	-1	4		0	0						Untertest1.avi	0	880	547	72	111				0	Content		-72	-111	27184032	2511220273
27201	09:14:53.120	00:00:27.200	1633	-1024	-768	-1	-1	-1	-1	4	-1024	-768	-1	-1	-1	-1	4		0	0						Untertest1.avi	0	880	547	72	111				0	Content		-72	-111	27200655	2511236896
27218	09:14:53.137	00:00:27.217	1634	-344,4391	593,9564	0,5543604	0,6648085	430,7099	3,45457	1	-344,4391	593,9564	0,5543604	0,6648085	430,7099	3,45457	3	39	-344	594						Untertest1.avi	0	880	547	72	111	-433	469	83	0	Content		-416	483	27217851	2511254092
27235	09:14:53.154	00:00:27.235	1635	-1024	-768	-1	-1	-1	-1	4	-1024	-768	-1	-1	-1	-1	4	39	0	0						Untertest1.avi	0	880	547	72	111	-433	469	83	0	Content		-72	-111	27235225	2511271466
27251	09:14:53.170	00:00:27.250	1636	-353,9222	583,1538	0,5579297	0,6617	424,7834	3,397972	1	-353,9222	583,1538	0,5579297	0,6617	424,7834	3,397972	3	39	-354	583						Untertest1.avi	0	880	547	72	111	-433	469	83	0	Content		-426	472	27250765	2511287006
27268	09:14:53.187	00:00:27.267	1637	-351,6699	593,17	0,5587491	0,6607295	425,7253	3,461036	0	-591,9838	516,5865	0,4003572	0,7431339	457,8653	3,618907	0	39	-472	555						Untertest1.avi	0	880	547	72	111	-433	469	83	0	Content		-544	444	27267717	2511303958
27284	09:14:53.203	00:00:27.284	1638	-368,0765	577,8063	0,5592136	0,660456	428,1641	3,423814	0	-1024	-768	-1	-1	-1	-1	4	39	-368	578						Untertest1.avi	0	880	547	72	111	-433	469	83	0	Content		-440	467	27284020	2511320261
27301	09:14:53.220	00:00:27.300	1639	-372,5439	577,8185	0,5608199	0,6604034	426,0753	3,396882	0	-1024	-768	-1	-1	-1	-1	4	40	-373	578						Untertest1.avi	0	880	547	72	111	-510	453	150	0	Content		-445	467	27300765	2511337006
27318	09:14:53.237	00:00:27.317	1640	-362,3902	579,6176	0,561682	0,660396	426,5181	3,419439	0	-525,0397	553,5137	0,4102506	0,7420724	433,2734	3,510151	0	40	-444	567						Untertest1.avi	0	880	547	72	111	-510	453	150	0	Content		-516	456	27317760	2511354001
27335	09:14:53.254	00:00:27.334	1641	-352,9653	580,785	0,5632173	0,6604534	423,813	3,431326	0	-544,0734	550,449	0,4078966	0,7416915	442,912	3,53986	0	40	-449	566						Untertest1.avi	0	880	547	72	111	-510	453	150	0	Content		-521	455	27334510	2511370751
27351	09:14:53.270	00:00:27.351	1642	-361,5976	578,7935	0,5634595	0,6604022	425,652	3,485072	0	-519,9075	543,9948	0,4089106	0,7412758	441,7841	3,599724	0	40	-441	561						Untertest1.avi	0	880	547	72	111	-510	453	150	0	Content		-513	450	27351134	2511387375
27368	09:14:53.287	00:00:27.367	1643	-364,7237	571,2855	0,5636137	0,6603194	427,9397	3,473992	0	-507,3221	555,2009	0,4115816	0,7407942	435,7148	3,531407	0	40	-436	563						Untertest1.avi	0	880	547	72	111	-510	453	150	0	Content		-508	452	27367759	2511404000
27384	09:14:53.303	00:00:27.384	1644	-351,1634	575,3442	0,5645287	0,6600816	427,3365	3,548516	0	-505,3404	551,7547	0,4112239	0,740058	438,6314	3,619147	0	40	-428	564						Untertest1.avi	0	880	547	72	111	-510	453	150	0	Content		-500	453	27384390	2511420631
27401	09:14:53.320	00:00:27.401	1645	-337,5996	581,6255	0,5656387	0,6596144	425,7674	3,607459	0	-498,7674	545,8414	0,4133335	0,7393215	434,1262	3,561813	0	40	-418	564						Untertest1.avi	0	880	547	72	111	-510	453	150	0	Content		-490	453	27401129	2511437370
27418	09:14:53.337	00:00:27.417	1646	-360,722	585,9436	0,5667539	0,6589481	424,171	3,557472	0	-511,2397	553,0945	0,4128531	0,7383648	437,3907	3,634162	0	40	-436	570						Untertest1.avi	0	880	547	72	111	-510	453	150	0	Content		-508	459	27417753	2511453994
27434	09:14:53.353	00:00:27.434	1647	-376,618	571,6423	0,5667853	0,6580354	427,8226	3,574474	0	-531,7736	538,1344	0,4133378	0,7369277	438,9784	3,681895	0	40	-454	555						Untertest1.avi	0	880	547	72	111	-510	453	150	0	Content		-526	444	27434384	2511470625
27451	09:14:53.370	00:00:27.451	1648	-493,5497	475,0409	0,5696893	0,6557372	424,248	3,553484	0	-656,1388	431,881	0,4159645	0,7340581	438,7586	3,638757	0	41	-575	453						Untertest1.avi	0	880	547	72	111	-903	145	116	0	Content		-647	342	27451001	2511487242
27468	09:14:53.387	00:00:27.467	1649	-617,8436	367,404	0,572941	0,6534927	421,0609	3,494929	0	-804,5551	292,3761	0,4199216	0,731168	435,2752	3,566445	0	41	-711	330						Untertest1.avi	0	880	547	72	111	-903	145	116	0	Content		-783	219	27467749	2511503990
27484	09:14:53.403	00:00:27.484	1650	-738,0978	273,7216	0,5769896	0,6515768	413,9772	3,449765	0	-968,6984	193,5087	0,4225237	0,7290192	433,8318	3,514213	0	41	-853	234						Untertest1.avi	0	880	547	72	111	-903	145	116	0	Content		-925	123	27484248	2511520489
27501	09:14:53.420	00:00:27.500	1651	-771,3847	257,0294	0,5858042	0,6506844	387,9184	3,199999	0	-1111,958	124,2334	0,4264776	0,7275863	426,7583	3,458787	0	41	-942	191						Untertest1.avi	0	880	547	72	111	-903	145	116	0	Content		-1014	80	27500997	2511537238
27518	09:14:53.437	00:00:27.517	1652	-1024	-768	-1	-1	-1	-1	4	-993,6446	203,7294	0,4418477	0,7262221	387,3581	3,131738	0	41	-994	204						Untertest1.avi	0	880	547	72	111	-903	145	116	0	Content		-1066	93	27517619	2511553860
27534	09:14:53.453	00:00:27.534	1653	-1024	-768	-1	-1	-1	-1	4	-1024	-768	-1	-1	-1	-1	4	41	0	0						Untertest1.avi	0	880	547	72	111	-903	145	116	0	Content		-72	-111	27534119	2511570360
27551	09:14:53.470	00:00:27.550	1654	-808,8326	278,462	0,602317	0,6495773	346,1444	2,785977	0	-1024	-768	-1	-1	-1	-1	4	41	-809	278						Untertest1.avi	0	880	547	72	111	-903	145	116	0	Content		-881	167	27550872	2511587113
27567	09:14:53.486	00:00:27.567	1655	-1024	-768	-1	-1	-1	-1	4	-1024	-768	-1	-1	-1	-1	4	42	0	0						Untertest1.avi	0	880	547	72	111	-871	181	333	0	Content		-72	-111	27567495	2511603736
27584	09:14:53.503	00:00:27.584	1656	-832,6315	267,0077	0,6033487	0,6491184	349,1143	2,794141	0	-1024	-768	-1	-1	-1	-1	4	42	-833	267						Untertest1.avi	0	880	547	72	111	-871	181	333	0	Content		-905	156	27584119	2511620360
27601	09:14:53.520	00:00:27.600	1657	-1024	-768	-1	-1	-1	-1	4	-1024	-768	-1	-1	-1	-1	4	42	0	0						Untertest1.avi	0	880	547	72	111	-871	181	333	0	Content		-72	-111	27600741	2511636982
27617	09:14:53.536	00:00:27.617	1658	-1024	-768	-1	-1	-1	-1	4	-1024	-768	-1	-1	-1	-1	4	42	0	0						Untertest1.avi	0	880	547	72	111	-871	181	333	0	Content		-72	-111	27617427	2511653668
27634	09:14:53.553	00:00:27.634	1659	-1024	-768	-1	-1	-1	-1	4	-1024	-768	-1	-1	-1	-1	4	42	0	0						Untertest1.avi	0	880	547	72	111	-871	181	333	0	Content		-72	-111	27634095	2511670336
27651	09:14:53.570	00:00:27.650	1660	-1024	-768	-1	-1	-1	-1	4	-1024	-768	-1	-1	-1	-1	4	42	0	0						Untertest1.avi	0	880	547	72	111	-871	181	333	0	Content		-72	-111	27650737	2511686978
27667	09:14:53.586	00:00:27.667	1661	-824,4039	274,8655	0,6077491	0,6492959	346,2724	2,702404	0	-1024	-768	-1	-1	-1	-1	4	42	-824	275						Untertest1.avi	0	880	547	72	111	-871	181	333	0	Content		-896	164	27667109	2511703350
27684	09:14:53.603	00:00:27.684	1662	-1024	-768	-1	-1	-1	-1	4	-1024	-768	-1	-1	-1	-1	4	42	0	0						Untertest1.avi	0	880	547	72	111	-871	181	333	0	Content		-72	-111	27684049	2511720290
27700	09:14:53.619	00:00:27.700	1663	-772,3641	296,9672	0,6099065	0,6494132	343,0378	2,724036	0	-1024	-768	-1	-1	-1	-1	4	42	-772	297						Untertest1.avi	0	880	547	72	111	-871	181	333	0	Content		-844	186	27700481	2511736722
27717	09:14:53.636	00:00:27.717	1664	-796,9455	291,5806	0,6103882	0,6495593	343,2191	2,669081	0	-1024	-768	-1	-1	-1	-1	4	42	-797	292						Untertest1.avi	0	880	547	72	111	-871	181	333	0	Content		-869	181	27717345	2511753586
27734	09:14:53.653	00:00:27.733	1665	-1024	-768	-1	-1	-1	-1	4	-1024	-768	-1	-1	-1	-1	4	42	0	0						Untertest1.avi	0	880	547	72	111	-871	181	333	0	Content		-72	-111	27733731	2511769972
27751	09:14:53.670	00:00:27.750	1666	-1024	-768	-1	-1	-1	-1	4	-1024	-768	-1	-1	-1	-1	4	42	0	0						Untertest1.avi	0	880	547	72	111	-871	181	333	0	Content		-72	-111	27750601	2511786842
27767	09:14:53.686	00:00:27.767	1667	-793,9592	298,2218	0,6132541	0,6496183	339,2169	2,612067	0	-1024	-768	-1	-1	-1	-1	4	42	-794	298						Untertest1.avi	0	880	547	72	111	-871	181	333	0	Content		-866	187	27767100	2511803341
27784	09:14:53.703	00:00:27.783	1668	-801,8612	284,39	0,6126828	0,6495315	342,7164	2,654633	0	-1024	-768	-1	-1	-1	-1	4	42	-802	284						Untertest1.avi	0	880	547	72	111	-871	181	333	0	Content		-874	173	27783723	2511819964
27800	09:14:53.719	00:00:27.800	1669	-798,7592	295,1669	0,6132984	0,6491349	342,7164	2,669138	0	-1024	-768	-1	-1	-1	-1	4	42	-799	295						Untertest1.avi	0	880	547	72	111	-871	181	333	0	Content		-871	184	27800346	2511836587
27817	09:14:53.736	00:00:27.817	1670	-815,9302	288,4242	0,6129806	0,6491223	345,7869	2,701152	0	-1024	-768	-1	-1	-1	-1	4	42	-816	288						Untertest1.avi	0	880	547	72	111	-871	181	333	0	Content		-888	177	27817341	2511853582
27834	09:14:53.753	00:00:27.833	1671	-1024	-768	-1	-1	-1	-1	4	-1024	-768	-1	-1	-1	-1	4	42	0	0						Untertest1.avi	0	880	547	72	111	-871	181	333	0	Content		-72	-111	27833715	2511869956
27851	09:14:53.770	00:00:27.850	1672	-793,2107	294,8211	0,6152135	0,6487978	342,6067	2,6557	0	-1024	-768	-1	-1	-1	-1	4	42	-793	295						Untertest1.avi	0	880	547	72	111	-871	181	333	0	Content		-865	184	27850658	2511886899
27867	09:14:53.786	00:00:27.867	1673	-1024	-768	-1	-1	-1	-1	4	-1024	-768	-1	-1	-1	-1	4	42	0	0						Untertest1.avi	0	880	547	72	111	-871	181	333	0	Content		-72	-111	27867291	2511903532
27884	09:14:53.803	00:00:27.883	1674	-789,3469	295,9695	0,6162446	0,6481727	343,4221	2,673072	0	-1024	-768	-1	-1	-1	-1	4	42	-789	296						Untertest1.avi	0	880	547	72	111	-871	181	333	0	Content		-861	185	27883829	2511920070
27900	09:14:53.819	00:00:27.900	1675	-1024	-768	-1	-1	-1	-1	4	-1024	-768	-1	-1	-1	-1	4	43	0	0						Untertest1.avi	0	880	547	72	111	-1692	-395	333	0	Content		-72	-111	27900208	2511936449
27917	09:14:53.836	00:00:27.917	1676	-1024	-768	-1	-1	-1	-1	4	-1024	-768	-1	-1	-1	-1	4	43	0	0						Untertest1.avi	0	880	547	72	111	-1692	-395	333	0	Content		-72	-111	27917191	2511953432
27934	09:14:53.853	00:00:27.933	1677	-1024	-768	-1	-1	-1	-1	4	-1024	-768	-1	-1	-1	-1	4	43	0	0						Untertest1.avi	0	880	547	72	111	-1692	-395	333	0	Content		-72	-111	27933696	2511969937
27950	09:14:53.869	00:00:27.950	1678	-1024	-768	-1	-1	-1	-1	4	-1024	-768	-1	-1	-1	-1	4	43	0	0						Untertest1.avi	0	880	547	72	111	-1692	-395	333	0	Content		-72	-111	27950445	2511986686
27967	09:14:53.886	00:00:27.967	1679	-1024	-768	-1	-1	-1	-1	4	-1024	-768	-1	-1	-1	-1	4	43	0	0						Untertest1.avi	0	880	547	72	111	-1692	-395	333	0	Content		-72	-111	27967003	2512003244
27984	09:14:53.903	00:00:27.983	1680	-1024	-768	-1	-1	-1	-1	4	-1024	-768	-1	-1	-1	-1	4	43	0	0						Untertest1.avi	0	880	547	72	111	-1692	-395	333	0	Content		-72	-111	27983670	2512019911
28000	09:14:53.919	00:00:28.000	1681	-1564,664	-288,493	0,5853012	0,6463411	484,2218	3,901554	0	-1674,455	-279,0538	0,4256684	0,7113575	484,2218	3,812057	0	43	-1620	-284						Untertest1.avi	0	880	547	72	111	-1692	-395	333	0	Content		-1692	-395	28000196	2512036437
28017	09:14:53.936	00:00:28.016	1682	-1024	-768	-1	-1	-1	-1	4	-1024	-768	-1	-1	-1	-1	4	43	0	0						Untertest1.avi	0	880	547	72	111	-1692	-395	333	0	Content		-72	-111	28016946	2512053187
28034	09:14:53.953	00:00:28.033	1683	-1024	-768	-1	-1	-1	-1	4	-1024	-768	-1	-1	-1	-1	4	43	0	0						Untertest1.avi	0	880	547	72	111	-1692	-395	333	0	Content		-72	-111	28033687	2512069928
28050	09:14:53.969	00:00:28.050	1684	-808,6917	292,3227	0,6185769	0,6458699	343,7253	2,747493	0	-1024	-768	-1	-1	-1	-1	4	43	-809	292						Untertest1.avi	0	880	547	72	111	-1692	-395	333	0	Content		-881	181	28050443	2512086684
28067	09:14:53.986	00:00:28.067	1685	-781,1219	317,4113	0,6200812	0,6456918	338,878	2,704531	0	-1024	-768	-1	-1	-1	-1	4	43	-781	317						Untertest1.avi	0	880	547	72	111	-1692	-395	333	0	Content		-853	206	28067066	2512103307
28084	09:14:54.003	00:00:28.083	1686	-1599,606	-302,7874	0,585544	0,6453236	484,2203	3,885855	0	-1710,863	-285,8941	0,4258634	0,7097409	484,2203	3,796402	0	43	-1655	-294						Untertest1.avi	0	880	547	72	111	-1692	-395	333	0	Content		-1727	-405	28083691	2512119932
28100	09:14:54.019	00:00:28.100	1687	-1513,458	-248,3389	0,5856882	0,6451755	484,2203	3,771031	0	-1024	-768	-1	-1	-1	-1	4	43	-1513	-248						Untertest1.avi	0	880	547	72	111	-1692	-395	333	0	Content		-1585	-359	28100436	2512136677
28117	09:14:54.036	00:00:28.117	1688	-1024	-768	-1	-1	-1	-1	4	-1024	-768	-1	-1	-1	-1	4	43	0	0						Untertest1.avi	0	880	547	72	111	-1692	-395	333	0	Content		-72	-111	28117066	2512153307
28134	09:14:54.053	00:00:28.133	1689	-1024	-768	-1	-1	-1	-1	4	-1024	-768	-1	-1	-1	-1	4	43	0	0						Untertest1.avi	0	880	547	72	111	-1692	-395	333	0	Content		-72	-111	28133681	2512169922
28150	09:14:54.069	00:00:28.150	1690	-1024	-768	-1	-1	-1	-1	4	-1024	-768	-1	-1	-1	-1	4	43	0	0						Untertest1.avi	0	880	547	72	111	-1692	-395	333	0	Content		-72	-111	28150439	2512186680
28167	09:14:54.086	00:00:28.167	1691	-1024	-768	-1	-1	-1	-1	4	-1024	-768	-1	-1	-1	-1	4	43	0	0						Untertest1.avi	0	880	547	72	111	-1692	-395	333	0	Content		-72	-111	28167001	2512203242
28184	09:14:54.103	00:00:28.183	1692	-1024	-768	-1	-1	-1	-1	4	-1024	-768	-1	-1	-1	-1	4	43	0	0						Untertest1.avi	0	880	547	72	111	-1692	-395	333	0	Content		-72	-111	28183668	2512219909
28200	09:14:54.119	00:00:28.200	1693	-1560,373	-292,6049	0,5867803	0,6447231	483,9944	3,892702	0	-1719,736	-289,7384	0,4266836	0,708878	483,9944	3,787515	0	43	-1640	-291						Untertest1.avi	0	880	547	72	111	-1692	-395	333	0	Content		-1712	-402	28200185	2512236426
28217	09:14:54.136	00:00:28.216	1694	-1573,71	-301,443	0,5870263	0,6447231	483,7721	3,905591	0	-1707,382	-271,8112	0,4269697	0,7088716	483,7721	3,827825	0	43	-1641	-287						Untertest1.avi	0	880	547	72	111	-1692	-395	333	0	Content		-1713	-398	28216936	2512253177
28234	09:14:54.153	00:00:28.233	1695	-1024	-768	-1	-1	-1	-1	4	-1024	-768	-1	-1	-1	-1	4	44	0	0						Untertest1.avi	0	880	547	72	111	-863	190	316	0	Content		-72	-111	28233558	2512269799
28250	09:14:54.169	00:00:28.250	1696	-768,9159	318,4265	0,6216191	0,6449264	339,1976	2,738717	0	-1024	-768	-1	-1	-1	-1	4	44	-769	318						Untertest1.avi	0	880	547	72	111	-863	190	316	0	Content		-841	207	28250299	2512286540
28267	09:14:54.186	00:00:28.266	1697	-1024	-768	-1	-1	-1	-1	4	-1024	-768	-1	-1	-1	-1	4	44	0	0						Untertest1.avi	0	880	547	72	111	-863	190	316	0	Content		-72	-111	28266931	2512303172
28284	09:14:54.203	00:00:28.283	1698	-1024	-768	-1	-1	-1	-1	4	-1024	-768	-1	-1	-1	-1	4	44	0	0						Untertest1.avi	0	880	547	72	111	-863	190	316	0	Content		-72	-111	28283554	2512319795
28300	09:14:54.219	00:00:28.300	1699	-1024	-768	-1	-1	-1	-1	4	-1024	-768	-1	-1	-1	-1	4	44	0	0						Untertest1.avi	0	880	547	72	111	-863	190	316	0	Content		-72	-111	28300222	2512336463
28317	09:14:54.236	00:00:28.316	1700	-1024	-768	-1	-1	-1	-1	4	-1024	-768	-1	-1	-1	-1	4	44	0	0						Untertest1.avi	0	880	547	72	111	-863	190	316	0	Content		-72	-111	28316926	2512353167
28334	09:14:54.253	00:00:28.333	1701	-1024	-768	-1	-1	-1	-1	4	-1024	-768	-1	-1	-1	-1	4	44	0	0						Untertest1.avi	0	880	547	72	111	-863	190	316	0	Content		-72	-111	28333610	2512369851
28350	09:14:54.269	00:00:28.350	1702	-1024	-768	-1	-1	-1	-1	4	-1024	-768	-1	-1	-1	-1	4	44	0	0						Untertest1.avi	0	880	547	72	111	-863	190	316	0	Content		-72	-111	28350278	2512386519
28367	09:14:54.286	00:00:28.366	1703	-769,8282	317,4583	0,6227968	0,6449337	340,0784	2,763477	0	-1024	-768	-1	-1	-1	-1	4	44	-770	317						Untertest1.avi	0	880	547	72	111	-863	190	316	0	Content		-842	206	28366915	2512403156
28384	09:14:54.303	00:00:28.383	1704	-790,9836	304,9514	0,6231886	0,6450255	339,3382	2,654445	0	-1024	-768	-1	-1	-1	-1	4	44	-791	305						Untertest1.avi	0	880	547	72	111	-863	190	316	0	Content		-863	194	28383542	2512419783
28400	09:14:54.319	00:00:28.399	1705	-802,5732	292,9694	0,6230007	0,6453899	340,3511	2,743452	0	-1024	-768	-1	-1	-1	-1	4	44	-803	293						Untertest1.avi	0	880	547	72	111	-863	190	316	0	Content		-875	182	28399921	2512436162
28417	09:14:54.336	00:00:28.416	1706	-786,3571	299,9643	0,622594	0,6455638	342,3917	2,773447	0	-1024	-768	-1	-1	-1	-1	4	44	-786	300						Untertest1.avi	0	880	547	72	111	-863	190	316	0	Content		-858	189	28416913	2512453154
28434	09:14:54.353	00:00:28.433	1707	-1024	-768	-1	-1	-1	-1	4	-1024	-768	-1	-1	-1	-1	4	44	0	0						Untertest1.avi	0	880	547	72	111	-863	190	316	0	Content		-72	-111	28433538	2512469779
28450	09:14:54.369	00:00:28.450	1708	-775,2945	301,365	0,6231317	0,6461841	341,3864	2,776241	0	-1024	-768	-1	-1	-1	-1	4	44	-775	301						Untertest1.avi	0	880	547	72	111	-863	190	316	0	Content		-847	190	28450162	2512486403
28467	09:14:54.386	00:00:28.466	1709	-805,8157	290,3523	0,6226143	0,6463425	343,6887	2,751729	0	-1024	-768	-1	-1	-1	-1	4	44	-806	290						Untertest1.avi	0	880	547	72	111	-863	190	316	0	Content		-878	179	28466539	2512502780
28484	09:14:54.403	00:00:28.483	1710	-798,979	288,1454	0,6235287	0,6464775	341,0406	2,734821	0	-1024	-768	-1	-1	-1	-1	4	44	-799	288						Untertest1.avi	0	880	547	72	111	-863	190	316	0	Content		-871	177	28483536	2512519777
28500	09:14:54.419	00:00:28.499	1711	-795,8964	294,6052	0,6232822	0,6465611	342,2246	2,771234	0	-1024	-768	-1	-1	-1	-1	4	44	-796	295						Untertest1.avi	0	880	547	72	111	-863	190	316	0	Content		-868	184	28499911	2512536152
28517	09:14:54.436	00:00:28.516	1712	-782,2534	306,3912	0,6243013	0,6467262	339,1738	2,715633	0	-1024	-768	-1	-1	-1	-1	4	44	-782	306						Untertest1.avi	0	880	547	72	111	-863	190	316	0	Content		-854	195	28516909	2512553150
28533	09:14:54.452	00:00:28.533	1713	-791,9368	301,1201	0,6242579	0,6468009	339,5676	2,725846	0	-1024	-768	-1	-1	-1	-1	4	44	-792	301						Untertest1.avi	0	880	547	72	111	-863	190	316	0	Content		-864	190	28533154	2512569395
28550	09:14:54.469	00:00:28.549	1714	-1024	-768	-1	-1	-1	-1	4	-1024	-768	-1	-1	-1	-1	4	45	0	0						Untertest1.avi	0	880	547	72	111	-1418	-56	317	0	Content		-72	-111	28549777	2512586018
28566	09:14:54.485	00:00:28.566	1715	-1024	-768	-1	-1	-1	-1	4	-1024	-768	-1	-1	-1	-1	4	45	0	0						Untertest1.avi	0	880	547	72	111	-1418	-56	317	0	Content		-72	-111	28566401	2512602642
28583	09:14:54.502	00:00:28.583	1716	-1024	-768	-1	-1	-1	-1	4	-1024	-768	-1	-1	-1	-1	4	45	0	0						Untertest1.avi	0	880	547	72	111	-1418	-56	317	0	Content		-72	-111	28583344	2512619585
28600	09:14:54.519	00:00:28.599	1717	-1024	-768	-1	-1	-1	-1	4	-1024	-768	-1	-1	-1	-1	4	45	0	0						Untertest1.avi	0	880	547	72	111	-1418	-56	317	0	Content		-72	-111	28599773	2512636014
28617	09:14:54.536	00:00:28.616	1718	-1602,01	-315,1572	0,5903547	0,6466817	483,5267	3,871926	0	-1634,401	-238,5369	0,4296986	0,7093272	483,5268	3,838914	0	45	-1618	-277						Untertest1.avi	0	880	547	72	111	-1418	-56	317	0	Content		-1690	-388	28616636	2512652877
28633	09:14:54.552	00:00:28.633	1719	-1612,772	-318,2986	0,5903584	0,6465916	483,5081	3,88015	0	-1024	-768	-1	-1	-1	-1	4	45	-1613	-318						Untertest1.avi	0	880	547	72	111	-1418	-56	317	0	Content		-1685	-429	28633144	2512669385
28650	09:14:54.569	00:00:28.649	1720	-1024	-768	-1	-1	-1	-1	4	-1024	-768	-1	-1	-1	-1	4	45	0	0						Untertest1.avi	0	880	547	72	111	-1418	-56	317	0	Content		-72	-111	28649767	2512686008
28667	09:14:54.586	00:00:28.666	1721	-970,89	183,9871	0,6138976	0,6464294	377,5838	3,043817	0	-1024	-768	-1	-1	-1	-1	4	45	-971	184						Untertest1.avi	0	880	547	72	111	-1418	-56	317	0	Content		-1043	73	28666640	2512702881
28683	09:14:54.602	00:00:28.683	1722	-1024	-768	-1	-1	-1	-1	4	-1024	-768	-1	-1	-1	-1	4	45	0	0						Untertest1.avi	0	880	547	72	111	-1418	-56	317	0	Content		-72	-111	28683334	2512719575
28700	09:14:54.619	00:00:28.700	1723	-1024	-768	-1	-1	-1	-1	4	-1024	-768	-1	-1	-1	-1	4	45	0	0						Untertest1.avi	0	880	547	72	111	-1418	-56	317	0	Content		-72	-111	28700016	2512736257
28717	09:14:54.636	00:00:28.716	1724	-1024	-768	-1	-1	-1	-1	4	-1024	-768	-1	-1	-1	-1	4	45	0	0						Untertest1.avi	0	880	547	72	111	-1418	-56	317	0	Content		-72	-111	28716632	2512752873
28733	09:14:54.652	00:00:28.733	1725	-1024	-768	-1	-1	-1	-1	4	-1024	-768	-1	-1	-1	-1	4	45	0	0						Untertest1.avi	0	880	547	72	111	-1418	-56	317	0	Content		-72	-111	28733384	2512769625
28750	09:14:54.669	00:00:28.750	1726	-1024	-768	-1	-1	-1	-1	4	-1345,512	54,94231	0,4639547	0,708929	377,5838	2,978263	0	45	-1346	55						Untertest1.avi	0	880	547	72	111	-1418	-56	317	0	Content		-1418	-56	28750021	2512786262
28767	09:14:54.686	00:00:28.766	1727	-1024	-768	-1	-1	-1	-1	4	-1024	-768	-1	-1	-1	-1	4	45	0	0						Untertest1.avi	0	880	547	72	111	-1418	-56	317	0	Content		-72	-111	28766676	2512802917
28783	09:14:54.702	00:00:28.783	1728	-1024	-768	-1	-1	-1	-1	4	-1024	-768	-1	-1	-1	-1	4	45	0	0						Untertest1.avi	0	880	547	72	111	-1418	-56	317	0	Content		-72	-111	28783344	2512819585
28800	09:14:54.719	00:00:28.800	1729	-1024	-768	-1	-1	-1	-1	4	-1024	-768	-1	-1	-1	-1	4	45	0	0						Untertest1.avi	0	880	547	72	111	-1418	-56	317	0	Content		-72	-111	28800001	2512836242
28817	09:14:54.736	00:00:28.816	1730	-1024	-768	-1	-1	-1	-1	4	-1024	-768	-1	-1	-1	-1	4	45	0	0						Untertest1.avi	0	880	547	72	111	-1418	-56	317	0	Content		-72	-111	28816507	2512852748
28833	09:14:54.752	00:00:28.833	1731	-1024	-768	-1	-1	-1	-1	4	-1024	-768	-1	-1	-1	-1	4	45	0	0						Untertest1.avi	0	880	547	72	111	-1418	-56	317	0	Content		-72	-111	28833448	2512869689
28850	09:14:54.769	00:00:28.849	1732	-1421,404	-19,92757	0,6138994	0,6487188	377,5838	3,043402	0	-1337,333	61,93109	0,4637175	0,708338	377,5838	2,959573	0	45	-1379	21						Untertest1.avi	0	880	547	72	111	-1418	-56	317	0	Content		-1451	-90	28849946	2512886187
28867	09:14:54.786	00:00:28.866	1733	-1024	-768	-1	-1	-1	-1	4	-1024	-768	-1	-1	-1	-1	4		0	0						Untertest1.avi	0	880	547	72	111				0	Content		-72	-111	28866696	2512902937
28883	09:14:54.802	00:00:28.883	1734	-1024	-768	-1	-1	-1	-1	4	-1024	-768	-1	-1	-1	-1	4		0	0						Untertest1.avi	0	880	547	72	111				0	Content		-72	-111	28883321	2512919562
28900	09:14:54.819	00:00:28.899	1735	-1024	-768	-1	-1	-1	-1	4	-1024	-768	-1	-1	-1	-1	4		0	0						Untertest1.avi	0	880	547	72	111				0	Content		-72	-111	28899877	2512936118
28917	09:14:54.836	00:00:28.916	1736	-1024	-768	-1	-1	-1	-1	4	-1024	-768	-1	-1	-1	-1	4		0	0						Untertest1.avi	0	880	547	72	111				0	Content		-72	-111	28916501	2512952742
28933	09:14:54.852	00:00:28.933	1737	-1024	-768	-1	-1	-1	-1	4	-1024	-768	-1	-1	-1	-1	4		0	0						Untertest1.avi	0	880	547	72	111				0	Content		-72	-111	28933124	2512969365
28950	09:14:54.869	00:00:28.949	1738	-1024	-768	-1	-1	-1	-1	4	-1024	-768	-1	-1	-1	-1	4		0	0						Untertest1.avi	0	880	547	72	111				0	Content		-72	-111	28949624	2512985865
28966	09:14:54.885	00:00:28.966	1739	-1024	-768	-1	-1	-1	-1	4	-1024	-768	-1	-1	-1	-1	4		0	0						Untertest1.avi	0	880	547	72	111				0	Content		-72	-111	28966497	2513002738
28983	09:14:54.902	00:00:28.983	1740	-1024	-768	-1	-1	-1	-1	4	-1024	-768	-1	-1	-1	-1	4		0	0						Untertest1.avi	0	880	547	72	111				0	Content		-72	-111	28983119	2513019360
29000	09:14:54.919	00:00:28.999	1741	-1024	-768	-1	-1	-1	-1	4	-1024	-768	-1	-1	-1	-1	4		0	0						Untertest1.avi	0	880	547	72	111				0	Content		-72	-111	28999869	2513036110
29016	09:14:54.935	00:00:29.016	1742	-1024	-768	-1	-1	-1	-1	4	-1024	-768	-1	-1	-1	-1	4		0	0						Untertest1.avi	0	880	547	72	111				0	Content		-72	-111	29016366	2513052607
29033	09:14:54.952	00:00:29.032	1743	-1024	-768	-1	-1	-1	-1	4	-1024	-768	-1	-1	-1	-1	4		0	0						Untertest1.avi	0	880	547	72	111				0	Content		-72	-111	29032992	2513069233
29050	09:14:54.969	00:00:29.049	1744	-1024	-768	-1	-1	-1	-1	4	-1024	-768	-1	-1	-1	-1	4		0	0						Untertest1.avi	0	880	547	72	111				0	Content		-72	-111	29049615	2513085856
29066	09:14:54.985	00:00:29.066	1745	-1024	-768	-1	-1	-1	-1	4	-1024	-768	-1	-1	-1	-1	4		0	0						Untertest1.avi	0	880	547	72	111				0	Content		-72	-111	29066490	2513102731
29083	09:14:55.002	00:00:29.083	1746	-1024	-768	-1	-1	-1	-1	4	-1024	-768	-1	-1	-1	-1	4		0	0						Untertest1.avi	0	880	547	72	111				0	Content		-72	-111	29083112	2513119353
29100	09:14:55.019	00:00:29.099	1747	-1024	-768	-1	-1	-1	-1	4	-1024	-768	-1	-1	-1	-1	4		0	0						Untertest1.avi	0	880	547	72	111				0	Content		-72	-111	29099739	2513135980
29116	09:14:55.035	00:00:29.116	1748	-1024	-768	-1	-1	-1	-1	4	-1024	-768	-1	-1	-1	-1	4		0	0						Untertest1.avi	0	880	547	72	111				0	Content		-72	-111	29116361	2513152602
29133	09:14:55.052	00:00:29.132	1749	-1024	-768	-1	-1	-1	-1	4	-1024	-768	-1	-1	-1	-1	4		0	0						Untertest1.avi	0	880	547	72	111				0	Content		-72	-111	29132984	2513169225
29150	09:14:55.069	00:00:29.149	1750	-1024	-768	-1	-1	-1	-1	4	-1024	-768	-1	-1	-1	-1	4		0	0						Untertest1.avi	0	880	547	72	111				0	Content		-72	-111	29149651	2513185892
29166	09:14:55.085	00:00:29.166	1751	-1024	-768	-1	-1	-1	-1	4	-1024	-768	-1	-1	-1	-1	4		0	0						Untertest1.avi	0	880	547	72	111				0	Content		-72	-111	29166230	2513202471
29183	09:14:55.102	00:00:29.182	1752	-1024	-768	-1	-1	-1	-1	4	-1024	-768	-1	-1	-1	-1	4		0	0						Untertest1.avi	0	880	547	72	111				0	Content		-72	-111	29182979	2513219220
29200	09:14:55.119	00:00:29.199	1753	-1024	-768	-1	-1	-1	-1	4	-1024	-768	-1	-1	-1	-1	4		0	0						Untertest1.avi	0	880	547	72	111				0	Content		-72	-111	29199646	2513235887
29216	09:14:55.135	00:00:29.216	1754	-1024	-768	-1	-1	-1	-1	4	-1024	-768	-1	-1	-1	-1	4		0	0						Untertest1.avi	0	880	547	72	111				0	Content		-72	-111	29216353	2513252594
29233	09:14:55.152	00:00:29.233	1755	-1024	-768	-1	-1	-1	-1	4	-1024	-768	-1	-1	-1	-1	4		0	0						Untertest1.avi	0	880	547	72	111				0	Content		-72	-111	29233040	2513269281
29250	09:14:55.169	00:00:29.249	1756	-1024	-768	-1	-1	-1	-1	4	-1024	-768	-1	-1	-1	-1	4		0	0						Untertest1.avi	0	880	547	72	111				0	Content		-72	-111	29249708	2513285949
29266	09:14:55.185	00:00:29.266	1757	-1024	-768	-1	-1	-1	-1	4	-1024	-768	-1	-1	-1	-1	4		0	0						Untertest1.avi	0	880	547	72	111				0	Content		-72	-111	29266350	2513302591
29283	09:14:55.202	00:00:29.282	1758	-1024	-768	-1	-1	-1	-1	4	-1024	-768	-1	-1	-1	-1	4		0	0						Untertest1.avi	0	880	547	72	111				0	Content		-72	-111	29282970	2513319211
29300	09:14:55.219	00:00:29.299	1759	-1024	-768	-1	-1	-1	-1	4	-1024	-768	-1	-1	-1	-1	4		0	0						Untertest1.avi	0	880	547	72	111				0	Content		-72	-111	29299638	2513335879
29316	09:14:55.235	00:00:29.316	1760	-1024	-768	-1	-1	-1	-1	4	-1024	-768	-1	-1	-1	-1	4		0	0						Untertest1.avi	0	880	547	72	111				0	Content		-72	-111	29316275	2513352516
29333	09:14:55.252	00:00:29.332	1761	-1024	-768	-1	-1	-1	-1	4	-1024	-768	-1	-1	-1	-1	4		0	0						Untertest1.avi	0	880	547	72	111				0	Content		-72	-111	29332942	2513369183
29350	09:14:55.269	00:00:29.349	1762	-1024	-768	-1	-1	-1	-1	4	-1024	-768	-1	-1	-1	-1	4		0	0						Untertest1.avi	0	880	547	72	111				0	Content		-72	-111	29349640	2513385881
29366	09:14:55.285	00:00:29.366	1763	-1024	-768	-1	-1	-1	-1	4	-1024	-768	-1	-1	-1	-1	4		0	0						Untertest1.avi	0	880	547	72	111				0	Content		-72	-111	29366307	2513402548
29383	09:14:55.302	00:00:29.382	1764	-3394,472	-104,5297	0,6055084	0,6625013	431,764	3,544461	0	-2710,488	127,7145	0,4505885	0,7171561	431,764	3,473118	0	46	-3052	12						Untertest1.avi	0	880	547	72	111	-2911	-50	83	0	Content		-3124	-99	29382961	2513419202
29400	09:14:55.319	00:00:29.399	1765	-1024	-768	-1	-1	-1	-1	4	-2803,548	117,1883	0,4507014	0,7174699	431,764	3,494772	0	46	-2804	117						Untertest1.avi	0	880	547	72	111	-2911	-50	83	0	Content		-2876	6	29399587	2513435828
29416	09:14:55.335	00:00:29.416	1766	-1024	-768	-1	-1	-1	-1	4	-2836,954	76,93463	0,4507034	0,7178516	431,764	3,447024	0	46	-2837	77						Untertest1.avi	0	880	547	72	111	-2911	-50	83	0	Content		-2909	-34	29416208	2513452449
29433	09:14:55.352	00:00:29.432	1767	-1024	-768	-1	-1	-1	-1	4	-2839,219	60,93625	0,5151049	0,6906016	423,2931	3,485762	1	46	-2839	61						Untertest1.avi	0	880	547	72	111	-2911	-50	83	0	Content		-2911	-50	29432957	2513469198
29450	09:14:55.369	00:00:29.449	1768	-1024	-768	-1	-1	-1	-1	4	-2879,446	51,4878	0,515164	0,6909074	424,4391	3,535042	1	46	-2879	51						Untertest1.avi	0	880	547	72	111	-2911	-50	83	0	Content		-2951	-60	29449699	2513485940
29466	09:14:55.385	00:00:29.466	1769	-1024	-768	-1	-1	-1	-1	4	-1024	-768	-1	-1	-1	-1	4		0	0						Untertest1.avi	0	880	547	72	111				0	Content		-72	-111	29466204	2513502445
29483	09:14:55.402	00:00:29.482	1770	-1024	-768	-1	-1	-1	-1	4	-1024	-768	-1	-1	-1	-1	4		0	0						Untertest1.avi	0	880	547	72	111				0	Content		-72	-111	29482954	2513519195
29500	09:14:55.419	00:00:29.499	1771	-1024	-768	-1	-1	-1	-1	4	-1024	-768	-1	-1	-1	-1	4		0	0						Untertest1.avi	0	880	547	72	111				0	Content		-72	-111	29499572	2513535813
29516	09:14:55.435	00:00:29.516	1772	-1024	-768	-1	-1	-1	-1	4	-1024	-768	-1	-1	-1	-1	4		0	0						Untertest1.avi	0	880	547	72	111				0	Content		-72	-111	29516239	2513552480
29533	09:14:55.452	00:00:29.532	1773	-1024	-768	-1	-1	-1	-1	4	-1024	-768	-1	-1	-1	-1	4		0	0						Untertest1.avi	0	880	547	72	111				0	Content		-72	-111	29532948	2513569189
29550	09:14:55.469	00:00:29.549	1774	-1024	-768	-1	-1	-1	-1	4	-1024	-768	-1	-1	-1	-1	4		0	0						Untertest1.avi	0	880	547	72	111				0	Content		-72	-111	29549564	2513585805
29566	09:14:55.485	00:00:29.566	1775	-1024	-768	-1	-1	-1	-1	4	-1024	-768	-1	-1	-1	-1	4		0	0						Untertest1.avi	0	880	547	72	111				0	Content		-72	-111	29566358	2513602599
29583	09:14:55.502	00:00:29.582	1776	-1024	-768	-1	-1	-1	-1	4	-1024	-768	-1	-1	-1	-1	4		0	0						Untertest1.avi	0	880	547	72	111				0	Content		-72	-111	29582935	2513619176
29599	09:14:55.518	00:00:29.599	1777	-1024	-768	-1	-1	-1	-1	4	-1024	-768	-1	-1	-1	-1	4		0	0						Untertest1.avi	0	880	547	72	111				0	Content		-72	-111	29599194	2513635435
29616	09:14:55.535	00:00:29.616	1778	-1024	-768	-1	-1	-1	-1	4	-1024	-768	-1	-1	-1	-1	4		0	0						Untertest1.avi	0	880	547	72	111				0	Content		-72	-111	29616192	2513652433
29632	09:14:55.551	00:00:29.632	1779	-1024	-768	-1	-1	-1	-1	4	-1024	-768	-1	-1	-1	-1	4		0	0						Untertest1.avi	0	880	547	72	111				0	Content		-72	-111	29632441	2513668682
29649	09:14:55.568	00:00:29.649	1780	-1024	-768	-1	-1	-1	-1	4	-1024	-768	-1	-1	-1	-1	4		0	0						Untertest1.avi	0	880	547	72	111				0	Content		-72	-111	29649440	2513685681
29666	09:14:55.585	00:00:29.665	1781	-2899,776	8,048328	0,5971701	0,6679584	482,8265	3,868453	0	-1024	-768	-1	-1	-1	-1	4	47	-2900	8						Untertest1.avi	0	880	547	72	111	-1113	391	84	0	Content		-2972	-103	29665939	2513702180
29683	09:14:55.602	00:00:29.682	1782	-1004,017	524,9721	0,626389	0,6679243	350,8165	2,843072	0	-1024	-768	-1	-1	-1	-1	4	47	-1004	525						Untertest1.avi	0	880	547	72	111	-1113	391	84	0	Content		-1076	414	29682756	2513718997
29699	09:14:55.618	00:00:29.699	1783	-1288,222	409,8445	0,5950237	0,66738	481,8688	4,027555	0	-1024	-768	-1	-1	-1	-1	4	47	-1288	410						Untertest1.avi	0	880	547	72	111	-1113	391	84	0	Content		-1360	299	29699185	2513735426
29716	09:14:55.635	00:00:29.715	1784	-1077,514	478,747	0,5919647	0,6678447	479,5596	4,033039	0	-1024	-768	-1	-1	-1	-1	4	47	-1078	479						Untertest1.avi	0	880	547	72	111	-1113	391	84	0	Content		-1150	368	29715810	2513752051
29732	09:14:55.651	00:00:29.732	1785	-777,945	548,649	0,5895637	0,6688355	479,1371	3,964357	0	-1024	-768	-1	-1	-1	-1	4	47	-778	549						Untertest1.avi	0	880	547	72	111	-1113	391	84	0	Content		-850	438	29732434	2513768675
29750	09:14:55.669	00:00:29.749	1786	-526,5477	625,608	0,5871646	0,669893	478,884	4,013342	0	-1024	-768	-1	-1	-1	-1	4	48	-527	626						Untertest1.avi	0	880	547	72	111	-246	641	200	0	Content		-599	515	29749504	2513785745
29766	09:14:55.685	00:00:29.766	1787	-320,8922	680,568	0,5850021	0,6710559	478,8478	4,032252	0	-1024	-768	-1	-1	-1	-1	4	48	-321	681						Untertest1.avi	0	880	547	72	111	-246	641	200	0	Content		-393	570	29766185	2513802426
29783	09:14:55.702	00:00:29.782	1788	-211,2125	748,8566	0,5834054	0,6720362	478,7478	4,03328	0	-1024	-768	-1	-1	-1	-1	4	48	-211	749						Untertest1.avi	0	880	547	72	111	-246	641	200	0	Content		-283	638	29782880	2513819121
29799	09:14:55.718	00:00:29.799	1789	-184,3571	749,3322	0,5832861	0,6720527	478,5673	4,063203	0	-1024	-768	-1	-1	-1	-1	4	48	-184	749						Untertest1.avi	0	880	547	72	111	-246	641	200	0	Content		-256	638	29799089	2513835330
29816	09:14:55.735	00:00:29.816	1790	-178,7859	745,9866	0,5834712	0,6719739	478,5491	3,989869	0	-424,7175	724,9131	0,4398097	0,7254088	428,0912	3,612807	0	48	-302	735						Untertest1.avi	0	880	547	72	111	-246	641	200	0	Content		-374	624	29816250	2513852491
29832	09:14:55.751	00:00:29.832	1791	-160,9313	755,5574	0,5951447	0,6721873	426,0696	3,634194	0	-1024	-768	-1	-1	-1	-1	4	48	-161	756						Untertest1.avi	0	880	547	72	111	-246	641	200	0	Content		-233	645	29832308	2513868549
29849	09:14:55.768	00:00:29.848	1792	-165,0367	746,4411	0,5837831	0,6715549	478,5074	3,992537	0	-1024	-768	-1	-1	-1	-1	4	48	-165	746						Untertest1.avi	0	880	547	72	111	-246	641	200	0	Content		-237	635	29848931	2513885172
29866	09:14:55.785	00:00:29.865	1793	-186,2531	756,6279	0,5835969	0,6709171	478,5075	3,987589	0	-1024	-768	-1	-1	-1	-1	4	48	-186	757						Untertest1.avi	0	880	547	72	111	-246	641	200	0	Content		-258	646	29865972	2513902213
29883	09:14:55.802	00:00:29.882	1794	-78,55931	754,7365	0,5662592	0,6707327	421,073	3,572015	0	-1024	-768	-1	-1	-1	-1	4	48	-79	755						Untertest1.avi	0	880	547	72	111	-246	641	200	0	Content		-151	644	29882721	2513918962
29899	09:14:55.818	00:00:29.899	1795	-144,3443	754,7211	0,5956152	0,6709484	426,3637	3,591007	0	-1024	-768	-1	-1	-1	-1	4	48	-144	755						Untertest1.avi	0	880	547	72	111	-246	641	200	0	Content		-216	644	29899469	2513935710
29916	09:14:55.835	00:00:29.916	1796	-58,81926	764,8248	0,5667673	0,6700225	422,1445	3,454633	0	-1024	-768	-1	-1	-1	-1	4	48	-59	765						Untertest1.avi	0	880	547	72	111	-246	641	200	0	Content		-131	654	29916093	2513952334
29933	09:14:55.852	00:00:29.932	1797	-85,09212	765,0219	0,5659006	0,6696075	419,699	3,521702	0	-1024	-768	-1	-1	-1	-1	4	48	-85	765						Untertest1.avi	0	880	547	72	111	-246	641	200	0	Content		-157	654	29932716	2513968957
29949	09:14:55.868	00:00:29.949	1798	-1024	-768	-1	-1	-1	-1	4	-1024	-768	-1	-1	-1	-1	4		0	0						Untertest1.avi	0	880	547	72	111				0	Content		-72	-111	29949339	2513985580
29966	09:14:55.885	00:00:29.965	1799	-1024	-768	-1	-1	-1	-1	4	-1024	-768	-1	-1	-1	-1	4		0	0						Untertest1.avi	0	880	547	72	111				0	Content		-72	-111	29965714	2514001955
29983	09:14:55.902	00:00:29.982	1800	-1024	-768	-1	-1	-1	-1	4	-1024	-768	-1	-1	-1	-1	4		0	0						Untertest1.avi	0	880	547	72	111				0	Content		-72	-111	29982597	2514018838
29999	09:14:55.918	00:00:29.999	1801	-1024	-768	-1	-1	-1	-1	4	-1024	-768	-1	-1	-1	-1	4		0	0						Untertest1.avi	0	880	547	72	111				0	Content		-72	-111	29999085	2514035326
30016	09:14:55.935	00:00:30.015	1802	-1024	-768	-1	-1	-1	-1	4	-1024	-768	-1	-1	-1	-1	4		0	0						Untertest1.avi	0	880	547	72	111				0	Content		-72	-111	30015709	2514051950
30032	09:14:55.951	00:00:30.032	1803	-1024	-768	-1	-1	-1	-1	4	-1024	-768	-1	-1	-1	-1	4		0	0						Untertest1.avi	0	880	547	72	111				0	Content		-72	-111	30032376	2514068617
30049	09:14:55.968	00:00:30.049	1804	-1024	-768	-1	-1	-1	-1	4	-1024	-768	-1	-1	-1	-1	4		0	0						Untertest1.avi	0	880	547	72	111				0	Content		-72	-111	30049078	2514085319
30066	09:14:55.985	00:00:30.065	1805	-1024	-768	-1	-1	-1	-1	4	-1024	-768	-1	-1	-1	-1	4		0	0						Untertest1.avi	0	880	547	72	111				0	Content		-72	-111	30065702	2514101943
30082	09:14:56.001	00:00:30.082	1806	-1024	-768	-1	-1	-1	-1	4	-1024	-768	-1	-1	-1	-1	4		0	0						Untertest1.avi	0	880	547	72	111				0	Content		-72	-111	30082369	2514118610
30099	09:14:56.018	00:00:30.098	1807	-1024	-768	-1	-1	-1	-1	4	-1024	-768	-1	-1	-1	-1	4		0	0						Untertest1.avi	0	880	547	72	111				0	Content		-72	-111	30098948	2514135189
30116	09:14:56.035	00:00:30.115	1808	-31,76317	782,3854	0,5642377	0,6694653	418,7584	3,183237	0	-1024	-768	-1	-1	-1	-1	4	49	-32	782						Untertest1.avi	0	880	547	72	111	-104	669	67	0	Content		-104	671	30115723	2514151964
30132	09:14:56.051	00:00:30.132	1809	-121,9689	777,7396	0,5947963	0,6698585	423,5619	3,139382	0	-1024	-768	-1	-1	-1	-1	4	49	-122	778						Untertest1.avi	0	880	547	72	111	-104	669	67	0	Content		-194	667	30132070	2514168311
30149	09:14:56.068	00:00:30.149	1810	-17,62914	778,6484	0,5630488	0,6693102	415,9216	3,099344	0	-1024	-768	-1	-1	-1	-1	4	49	-18	779						Untertest1.avi	0	880	547	72	111	-104	669	67	0	Content		-90	668	30149209	2514185450
30166	09:14:56.085	00:00:30.165	1811	-32,1469	785,4527	0,5637035	0,669374	418,5708	3,116675	0	-1024	-768	-1	-1	-1	-1	4	49	-32	785						Untertest1.avi	0	880	547	72	111	-104	669	67	0	Content		-104	674	30165946	2514202187
30183	09:14:56.102	00:00:30.182	1812	-1024	-768	-1	-1	-1	-1	4	-1024	-768	-1	-1	-1	-1	4		0	0						Untertest1.avi	0	880	547	72	111				0	Content		-72	-111	30182568	2514218809
30199	09:14:56.118	00:00:30.198	1813	-1024	-768	-1	-1	-1	-1	4	-1024	-768	-1	-1	-1	-1	4		0	0						Untertest1.avi	0	880	547	72	111				0	Content		-72	-111	30198819	2514235060
30216	09:14:56.135	00:00:30.215	1814	-1024	-768	-1	-1	-1	-1	4	-1024	-768	-1	-1	-1	-1	4		0	0						Untertest1.avi	0	880	547	72	111				0	Content		-72	-111	30215691	2514251932
30232	09:14:56.151	00:00:30.232	1815	-1024	-768	-1	-1	-1	-1	4	-1024	-768	-1	-1	-1	-1	4		0	0						Untertest1.avi	0	880	547	72	111				0	Content		-72	-111	30232315	2514268556
30249	09:14:56.168	00:00:30.248	1816	-1024	-768	-1	-1	-1	-1	4	-1024	-768	-1	-1	-1	-1	4		0	0						Untertest1.avi	0	880	547	72	111				0	Content		-72	-111	30248938	2514285179
30266	09:14:56.185	00:00:30.265	1817	-1024	-768	-1	-1	-1	-1	4	-1024	-768	-1	-1	-1	-1	4		0	0						Untertest1.avi	0	880	547	72	111				0	Content		-72	-111	30265606	2514301847
30282	09:14:56.201	00:00:30.282	1818	-1024	-768	-1	-1	-1	-1	4	-1024	-768	-1	-1	-1	-1	4		0	0						Untertest1.avi	0	880	547	72	111				0	Content		-72	-111	30282318	2514318559
30299	09:14:56.218	00:00:30.298	1819	-1024	-768	-1	-1	-1	-1	4	-1024	-768	-1	-1	-1	-1	4		0	0						Untertest1.avi	0	880	547	72	111				0	Content		-72	-111	30298938	2514335179
30316	09:14:56.235	00:00:30.315	1820	-1024	-768	-1	-1	-1	-1	4	-1024	-768	-1	-1	-1	-1	4		0	0						Untertest1.avi	0	880	547	72	111				0	Content		-72	-111	30315605	2514351846
30332	09:14:56.251	00:00:30.332	1821	-1024	-768	-1	-1	-1	-1	4	-1024	-768	-1	-1	-1	-1	4		0	0						Untertest1.avi	0	880	547	72	111				0	Content		-72	-111	30332265	2514368506
30349	09:14:56.268	00:00:30.348	1822	-1024	-768	-1	-1	-1	-1	4	-1024	-768	-1	-1	-1	-1	4		0	0						Untertest1.avi	0	880	547	72	111				0	Content		-72	-111	30348933	2514385174
30365	09:14:56.284	00:00:30.365	1823	-1024	-768	-1	-1	-1	-1	4	-1024	-768	-1	-1	-1	-1	4		0	0						Untertest1.avi	0	880	547	72	111				0	Content		-72	-111	30365429	2514401670
30382	09:14:56.301	00:00:30.382	1824	-1024	-768	-1	-1	-1	-1	4	-1024	-768	-1	-1	-1	-1	4		0	0						Untertest1.avi	0	880	547	72	111				0	Content		-72	-111	30382096	2514418337
30399	09:14:56.318	00:00:30.398	1825	-1024	-768	-1	-1	-1	-1	4	-1024	-768	-1	-1	-1	-1	4		0	0						Untertest1.avi	0	880	547	72	111				0	Content		-72	-111	30398547	2514434788
30416	09:14:56.335	00:00:30.416	1826	-1024	-768	-1	-1	-1	-1	4	-1024	-768	-1	-1	-1	-1	4		0	0						Untertest1.avi	0	880	547	72	111				0	Content		-72	-111	30416068	2514452309
30432	09:14:56.351	00:00:30.432	1827	-1024	-768	-1	-1	-1	-1	4	-1024	-768	-1	-1	-1	-1	4		0	0						Untertest1.avi	0	880	547	72	111				0	Content		-72	-111	30432418	2514468659
30449	09:14:56.368	00:00:30.449	1828	-1024	-768	-1	-1	-1	-1	4	-1024	-768	-1	-1	-1	-1	4		0	0						Untertest1.avi	0	880	547	72	111				0	Content		-72	-111	30449169	2514485410
30466	09:14:56.385	00:00:30.465	1829	-1024	-768	-1	-1	-1	-1	4	-1024	-768	-1	-1	-1	-1	4		0	0						Untertest1.avi	0	880	547	72	111				0	Content		-72	-111	30465836	2514502077
30483	09:14:56.402	00:00:30.482	1830	-1024	-768	-1	-1	-1	-1	4	-1024	-768	-1	-1	-1	-1	4		0	0						Untertest1.avi	0	880	547	72	111				0	Content		-72	-111	30482543	2514518784
30499	09:14:56.418	00:00:30.499	1831	-1000,683	757,2299	0,43302	0,7262265	428,766	2,573965	3	-1000,683	757,2299	0,43302	0,7262265	428,766	2,573965	1	50	-1001	757						Untertest1.avi	0	880	547	72	111	-842	677	117	0	Content		-1073	646	30499164	2514535405
30516	09:14:56.435	00:00:30.515	1832	-1024	-768	-1	-1	-1	-1	4	-1024	-768	-1	-1	-1	-1	4	50	0	0						Untertest1.avi	0	880	547	72	111	-842	677	117	0	Content		-72	-111	30515924	2514552165
30533	09:14:56.452	00:00:30.532	1833	-1024	-768	-1	-1	-1	-1	4	-1024	-768	-1	-1	-1	-1	4	50	0	0						Untertest1.avi	0	880	547	72	111	-842	677	117	0	Content		-72	-111	30532591	2514568832
30549	09:14:56.468	00:00:30.549	1834	-1024	-768	-1	-1	-1	-1	4	-1024	-768	-1	-1	-1	-1	4	50	0	0						Untertest1.avi	0	880	547	72	111	-842	677	117	0	Content		-72	-111	30549307	2514585548
30566	09:14:56.485	00:00:30.565	1835	-392,004	810,9113	0,4393756	0,7268181	423,9097	2,951947	3	-392,004	810,9113	0,4393756	0,7268181	423,9097	2,951947	1	50	-392	811						Untertest1.avi	0	880	547	72	111	-842	677	117	0	Content		-464	700	30565737	2514601978
30582	09:14:56.501	00:00:30.582	1836	-789,0302	800,7313	0,4358692	0,7264171	423,9097	2,396168	3	-820,3983	799,5214	0,435572	0,7264082	436,176	2,461819	1	50	-820	800						Untertest1.avi	0	880	547	72	111	-842	677	117	0	Content		-892	689	30582488	2514618729
30599	09:14:56.518	00:00:30.598	1837	-692,2328	777,2822	0,435986	0,726588	423,9097	2,610965	3	-719,5137	775,9276	0,4356939	0,7265792	435,9942	2,681027	1	50	-720	776						Untertest1.avi	0	880	547	72	111	-842	677	117	0	Content		-792	665	30598859	2514635100
30616	09:14:56.535	00:00:30.615	1838	-555,242	803,9213	0,4372896	0,7263351	423,9097	2,583736	3	-566,7494	803,8077	0,4371142	0,7263293	431,4974	2,627863	1	51	-567	804						Untertest1.avi	0	880	547	72	111	-637	693	200	0	Content		-639	693	30615975	2514652216
30633	09:14:56.552	00:00:30.632	1839	-553,3477	802,9957	0,4374227	0,7265625	423,9097	2,490121	3	-564,6698	802,6731	0,4372488	0,7265567	431,4669	2,532769	1	51	-565	803						Untertest1.avi	0	880	547	72	111	-637	693	200	0	Content		-637	692	30632730	2514668971
30649	09:14:56.568	00:00:30.649	1840	-553,7284	769,0794	0,4374551	0,7268219	423,9097	2,662176	3	-566,2086	768,219	0,4372833	0,7268162	431,3766	2,707072	1	51	-566	768						Untertest1.avi	0	880	547	72	111	-637	693	200	0	Content		-638	657	30649297	2514685538
30665	09:14:56.584	00:00:30.665	1841	-389,5885	816,4022	0,4397626	0,7282655	423,9097	2,849196	3	-389,5885	816,4022	0,4397626	0,7282655	423,9097	2,849196	1	51	-390	816						Untertest1.avi	0	880	547	72	111	-637	693	200	0	Content		-462	705	30665478	2514701719
30682	09:14:56.601	00:00:30.682	1842	-397,3039	805,8329	0,439729	0,7287568	423,9097	2,920951	3	-397,3039	805,8329	0,439729	0,7287568	423,9097	2,920951	1	51	-397	806						Untertest1.avi	0	880	547	72	111	-637	693	200	0	Content		-469	695	30682103	2514718344
30699	09:14:56.618	00:00:30.698	1843	-655,7476	758,1643	0,4365057	0,7295039	423,9097	2,696701	3	-684,9372	759,6243	0,4362203	0,7294953	435,7376	2,766714	1	51	-685	760						Untertest1.avi	0	880	547	72	111	-637	693	200	0	Content		-757	649	30698852	2514735093
30716	09:14:56.635	00:00:30.715	1844	-611,7885	744,5875	0,4364675	0,7303715	423,9097	2,747277	3	-638,8663	745,3546	0,4361747	0,7303628	436,0212	2,819865	1	51	-639	745						Untertest1.avi	0	880	547	72	111	-637	693	200	0	Content		-711	634	30715929	2514752170
30733	09:14:56.652	00:00:30.732	1845	-405,9434	807,4788	0,4363004	0,7304727	436,0212	2,947394	3	-405,9434	807,4788	0,4363004	0,7304727	436,0212	2,947394	1	51	-406	807						Untertest1.avi	0	880	547	72	111	-637	693	200	0	Content		-478	696	30732599	2514768840
30749	09:14:56.668	00:00:30.749	1846	-845,3791	728,1785	0,4363934	0,7315865	436,3966	2,61559	3	-847,9896	730,6484	0,4363924	0,7315864	436,3965	2,615327	1	51	-848	731						Untertest1.avi	0	880	547	72	111	-637	693	200	0	Content		-920	620	30749163	2514785404
30765	09:14:56.684	00:00:30.765	1847	-412,2337	811,5288	0,4366663	0,7318177	436,3966	2,900886	3	-412,2337	811,5288	0,4366663	0,7318177	436,3966	2,900886	1	51	-412	812						Untertest1.avi	0	880	547	72	111	-637	693	200	0	Content		-484	701	30765471	2514801712
30782	09:14:56.701	00:00:30.782	1848	-368,5481	818,0989	0,4369011	0,7327666	436,3966	2,892031	3	-368,5481	818,0989	0,4369011	0,7327666	436,3966	2,892031	1	51	-369	818						Untertest1.avi	0	880	547	72	111	-637	693	200	0	Content		-441	707	30782220	2514818461
30799	09:14:56.718	00:00:30.798	1849	-390,0218	819,3707	0,4371411	0,7336858	436,3966	2,896333	3	-390,0218	819,3707	0,4371411	0,7336858	436,3966	2,896333	1	51	-390	819						Untertest1.avi	0	880	547	72	111	-637	693	200	0	Content		-462	708	30798842	2514835083
30816	09:14:56.735	00:00:30.815	1850	-984,5496	527,5938	0,4364035	0,7392499	439,4758	2,442933	3	-984,5496	527,5938	0,4364035	0,7392499	439,4758	2,442933	1	52	-985	528						Untertest1.avi	0	880	547	72	111	-953	672	116	0	Content		-1057	417	30815934	2514852175
30833	09:14:56.752	00:00:30.832	1851	-936,3882	797,198	0,4376404	0,7358218	436,6386	2,375603	3	-933,0141	794,8087	0,4376413	0,7358218	436,6386	2,375756	1	52	-933	795						Untertest1.avi	0	880	547	72	111	-953	672	116	0	Content		-1005	684	30832591	2514868832
30849	09:14:56.768	00:00:30.849	1852	-837,9791	806,0865	0,4379234	0,7374294	436,7289	2,482882	3	-834,3928	803,5234	0,4379246	0,7374294	436,7289	2,483046	1	52	-834	804						Untertest1.avi	0	880	547	72	111	-953	672	116	0	Content		-906	693	30849208	2514885449
30865	09:14:56.784	00:00:30.865	1853	-896,5368	807,4148	0,4381146	0,7387823	436,925	2,361363	3	-893,3862	805,2701	0,4381155	0,7387823	436,925	2,361433	1	52	-893	805						Untertest1.avi	0	880	547	72	111	-953	672	116	0	Content		-965	694	30865460	2514901701
30883	09:14:56.802	00:00:30.882	1854	-837,392	814,5427	0,4382964	0,7403718	436,9493	2,371361	3	-835,9779	813,5466	0,4382969	0,7403718	436,9493	2,371408	1	52	-836	814						Untertest1.avi	0	880	547	72	111	-953	672	116	0	Content		-908	703	30882528	2514918769
30899	09:14:56.818	00:00:30.899	1855	-869,0612	752,2623	0,4383993	0,742089	437,1653	2,490444	3	-869,1566	752,3396	0,4383992	0,742089	437,1653	2,490441	1	52	-869	752						Untertest1.avi	0	880	547	72	111	-953	672	116	0	Content		-941	641	30899151	2514935392
30916	09:14:56.835	00:00:30.915	1856	-860,3894	753,218	0,4384627	0,7437291	437,3015	2,339465	3	-860,9657	753,7413	0,4384625	0,7437291	437,3015	2,339393	1	52	-861	754						Untertest1.avi	0	880	547	72	111	-953	672	116	0	Content		-933	643	30915778	2514952019
30932	09:14:56.851	00:00:30.932	1857	-922,6926	769,2427	0,4385543	0,7454054	437,4924	2,230659	3	-925,2958	771,2623	0,4385537	0,7454054	437,4924	2,230529	1	53	-925	771						Untertest1.avi	0	880	547	72	111	-551	669	250	0	Content		-997	660	30932080	2514968321
30949	09:14:56.868	00:00:30.949	1858	-372,0253	830,2795	0,4386801	0,7465708	437,4924	2,872929	3	-372,0253	830,2795	0,4386801	0,7465708	437,4924	2,872929	1	53	-372	830						Untertest1.avi	0	880	547	72	111	-551	669	250	0	Content		-444	719	30949149	2514985390
30966	09:14:56.885	00:00:30.965	1859	-355,1935	817,8148	0,4389305	0,7481718	437,4924	2,727244	3	-355,1935	817,8148	0,4389305	0,7481718	437,4924	2,727244	1	53	-355	818						Untertest1.avi	0	880	547	72	111	-551	669	250	0	Content		-427	707	30965774	2515002015
30983	09:14:56.902	00:00:30.982	1860	-420,4718	797,7642	0,4397514	0,7497041	437,4924	2,850761	3	-420,4718	797,7642	0,4397514	0,7497041	437,4924	2,850761	1	53	-420	798						Untertest1.avi	0	880	547	72	111	-551	669	250	0	Content		-492	687	30982521	2515018762
30999	09:14:56.918	00:00:30.998	1861	-485,189	796,5321	0,4405651	0,7507919	437,4924	2,863731	3	-485,189	796,5321	0,4405651	0,7507919	437,4924	2,863731	1	53	-485	797						Untertest1.avi	0	880	547	72	111	-551	669	250	0	Content		-557	686	30998825	2515035066
31016	09:14:56.935	00:00:31.015	1862	-484,2664	772,0511	0,4406871	0,7525632	437,4924	2,921147	3	-484,2664	772,0511	0,4406871	0,7525632	437,4924	2,921147	1	53	-484	772						Untertest1.avi	0	880	547	72	111	-551	669	250	0	Content		-556	661	31015815	2515052056
31033	09:14:56.952	00:00:31.032	1863	-498,3862	781,1799	0,4410503	0,7542809	437,4924	2,964562	3	-498,3862	781,1799	0,4410503	0,7542809	437,4924	2,964562	1	53	-498	781						Untertest1.avi	0	880	547	72	111	-551	669	250	0	Content		-570	670	31032559	2515068800
31049	09:14:56.968	00:00:31.049	1864	-480,6989	774,9781	0,4414021	0,7564334	437,4924	2,913174	3	-480,6989	774,9781	0,4414021	0,7564334	437,4924	2,913174	1	53	-481	775						Untertest1.avi	0	880	547	72	111	-551	669	250	0	Content		-553	664	31049183	2515085424
31065	09:14:56.984	00:00:31.065	1865	-224,7518	797,4879	0,5069231	0,7284823	421,3029	2,917412	3	-257,1004	799,5807	0,5069879	0,728437	437,6028	3,023628	3	53	0	0						Untertest1.avi	0	880	547	72	111	-551	669	250	0	Content		-72	-111	31065440	2515101681
31083	09:14:57.002	00:00:31.082	1866	-228,3716	814,0935	0,5069339	0,7309549	421,3029	2,795143	3	-238,2279	817,6218	0,5072041	0,730939	437,6028	2,896682	3	53	0	0						Untertest1.avi	0	880	547	72	111	-551	669	250	0	Content		-72	-111	31082553	2515118794
31099	09:14:57.018	00:00:31.099	1867	-433,6608	777,3944	0,4469959	0,763184	421,3029	2,74253	3	-453,2532	778,8212	0,4419524	0,7631797	437,6028	2,841242	1	53	-453	779						Untertest1.avi	0	880	547	72	111	-551	669	250	0	Content		-525	668	31099180	2515135421
31116	09:14:57.035	00:00:31.115	1868	-524,3729	813,0034	0,5612389	0,7068202	421,3029	2,872365	1	-539,3207	815,2443	0,5637261	0,7067944	428,5178	2,917671	3	53	-524	813						Untertest1.avi	0	880	547	72	111	-551	669	250	0	Content		-596	702	31115754	2515151995
31132	09:14:57.051	00:00:31.132	1869	-467,0459	751,9319	0,4475224	0,7683618	421,3029	2,766287	3	-476,7599	751,7479	0,4452607	0,7683596	428,5178	2,810255	1	53	-477	752						Untertest1.avi	0	880	547	72	111	-551	669	250	0	Content		-549	641	31132181	2515168422
31149	09:14:57.068	00:00:31.149	1870	-465,3011	758,6248	0,4477145	0,7710599	421,3029	2,824799	3	-474,959	758,6595	0,4454535	0,7710575	428,5178	2,869703	1	53	-475	759						Untertest1.avi	0	880	547	72	111	-551	669	250	0	Content		-547	648	31149122	2515185363
31165	09:14:57.084	00:00:31.165	1871	-9,362423	842,9	0,5690148	0,7150497	425,215	2,768987	1	-9,174602	844,0957	0,5701584	0,7150381	428,5178	2,789341	3	53	-9	843						Untertest1.avi	0	880	547	72	111	-551	669	250	0	Content		-81	732	31165428	2515201669
31183	09:14:57.102	00:00:31.182	1872	-223,3359	796,2735	0,5080311	0,7474788	425,215	2,766604	3	-225,2603	796,7051	0,5080885	0,7474755	428,5178	2,786774	3		0	0						Untertest1.avi	0	880	547	72	111				0	Content		-72	-111	31182502	2515218743
31199	09:14:57.118	00:00:31.198	1873	-221,542	795,8373	0,5081659	0,7506236	425,215	2,760374	3	-223,4446	796,2604	0,5082235	0,7506202	428,5178	2,780498	3		0	0						Untertest1.avi	0	880	547	72	111				0	Content		-72	-111	31198674	2515234915
31216	09:14:57.135	00:00:31.215	1874	-1024	-768	-1	-1	-1	-1	4	-1024	-768	-1	-1	-1	-1	4		0	0						Untertest1.avi	0	880	547	72	111				0	Content		-72	-111	31215743	2515251984
31232	09:14:57.151	00:00:31.232	1875	-235,7626	798,7435	0,5080366	0,7563878	425,215	2,8189	3	-237,8486	799,2201	0,5080939	0,7563844	428,5178	2,839428	3		0	0						Untertest1.avi	0	880	547	72	111				0	Content		-72	-111	31232044	2515268285
31249	09:14:57.168	00:00:31.249	1876	-230,4783	798,3345	0,5079968	0,7590309	425,215	2,770557	3	-232,4986	798,8014	0,5080541	0,7590275	428,5178	2,790754	3		0	0						Untertest1.avi	0	880	547	72	111				0	Content		-72	-111	31249114	2515285355
31266	09:14:57.185	00:00:31.265	1877	-1024	-768	-1	-1	-1	-1	4	-1024	-768	-1	-1	-1	-1	4		0	0						Untertest1.avi	0	880	547	72	111				0	Content		-72	-111	31265542	2515301783
31282	09:14:57.201	00:00:31.282	1878	-1024	-768	-1	-1	-1	-1	4	-1024	-768	-1	-1	-1	-1	4		0	0						Untertest1.avi	0	880	547	72	111				0	Content		-72	-111	31282486	2515318727
31299	09:14:57.218	00:00:31.299	1879	-1024	-768	-1	-1	-1	-1	4	-1024	-768	-1	-1	-1	-1	4		0	0						Untertest1.avi	0	880	547	72	111				0	Content		-72	-111	31299233	2515335474
31316	09:14:57.235	00:00:31.315	1880	-1024	-768	-1	-1	-1	-1	4	-1024	-768	-1	-1	-1	-1	4		0	0						Untertest1.avi	0	880	547	72	111				0	Content		-72	-111	31315923	2515352164
31332	09:14:57.251	00:00:31.332	1881	-1024	-768	-1	-1	-1	-1	4	-1024	-768	-1	-1	-1	-1	4		0	0						Untertest1.avi	0	880	547	72	111				0	Content		-72	-111	31332351	2515368592
31349	09:14:57.268	00:00:31.349	1882	-1024	-768	-1	-1	-1	-1	4	-1024	-768	-1	-1	-1	-1	4		0	0						Untertest1.avi	0	880	547	72	111				0	Content		-72	-111	31349043	2515385284
31366	09:14:57.285	00:00:31.365	1883	-1024	-768	-1	-1	-1	-1	4	-1024	-768	-1	-1	-1	-1	4		0	0						Untertest1.avi	0	880	547	72	111				0	Content		-72	-111	31365668	2515401909
31382	09:14:57.301	00:00:31.382	1884	-1024	-768	-1	-1	-1	-1	4	-1024	-768	-1	-1	-1	-1	4		0	0						Untertest1.avi	0	880	547	72	111				0	Content		-72	-111	31382338	2515418579
31399	09:14:57.318	00:00:31.398	1885	-1024	-768	-1	-1	-1	-1	4	-1024	-768	-1	-1	-1	-1	4		0	0						Untertest1.avi	0	880	547	72	111				0	Content		-72	-111	31398962	2515435203
31416	09:14:57.335	00:00:31.415	1886	-1024	-768	-1	-1	-1	-1	4	-1024	-768	-1	-1	-1	-1	4		0	0						Untertest1.avi	0	880	547	72	111				0	Content		-72	-111	31415660	2515451901
31432	09:14:57.351	00:00:31.432	1887	-1024	-768	-1	-1	-1	-1	4	-1024	-768	-1	-1	-1	-1	4		0	0						Untertest1.avi	0	880	547	72	111				0	Content		-72	-111	31432284	2515468525
31449	09:14:57.368	00:00:31.448	1888	-1024	-768	-1	-1	-1	-1	4	-1024	-768	-1	-1	-1	-1	4		0	0						Untertest1.avi	0	880	547	72	111				0	Content		-72	-111	31448956	2515485197
31466	09:14:57.385	00:00:31.465	1889	-1024	-768	-1	-1	-1	-1	4	-1024	-768	-1	-1	-1	-1	4		0	0						Untertest1.avi	0	880	547	72	111				0	Content		-72	-111	31465655	2515501896
31482	09:14:57.401	00:00:31.481	1890	-1024	-768	-1	-1	-1	-1	4	-1024	-768	-1	-1	-1	-1	4		0	0						Untertest1.avi	0	880	547	72	111				0	Content		-72	-111	31481835	2515518076
31499	09:14:57.418	00:00:31.499	1891	-1024	-768	-1	-1	-1	-1	4	-1024	-768	-1	-1	-1	-1	4		0	0						Untertest1.avi	0	880	547	72	111				0	Content		-72	-111	31499149	2515535390
31516	09:14:57.435	00:00:31.515	1892	-1024	-768	-1	-1	-1	-1	4	-1024	-768	-1	-1	-1	-1	4		0	0						Untertest1.avi	0	880	547	72	111				0	Content		-72	-111	31515830	2515552071
31532	09:14:57.451	00:00:31.532	1893	-1024	-768	-1	-1	-1	-1	4	-1024	-768	-1	-1	-1	-1	4		0	0						Untertest1.avi	0	880	547	72	111				0	Content		-72	-111	31532452	2515568693
31548	09:14:57.467	00:00:31.548	1894	-1024	-768	-1	-1	-1	-1	4	-1024	-768	-1	-1	-1	-1	4		0	0						Untertest1.avi	0	880	547	72	111				0	Content		-72	-111	31548450	2515584691
31565	09:14:57.484	00:00:31.564	1895	-1024	-768	-1	-1	-1	-1	4	-1024	-768	-1	-1	-1	-1	4		0	0						Untertest1.avi	0	880	547	72	111				0	Content		-72	-111	31564575	2515600816
31581	09:14:57.500	00:00:31.581	1896	-1024	-768	-1	-1	-1	-1	4	-1024	-768	-1	-1	-1	-1	4		0	0						Untertest1.avi	0	880	547	72	111				0	Content		-72	-111	31581198	2515617439
31598	09:14:57.517	00:00:31.597	1897	-1024	-768	-1	-1	-1	-1	4	-1024	-768	-1	-1	-1	-1	4		0	0						Untertest1.avi	0	880	547	72	111				0	Content		-72	-111	31597820	2515634061
31615	09:14:57.534	00:00:31.615	1898	-1024	-768	-1	-1	-1	-1	4	-1024	-768	-1	-1	-1	-1	4		0	0						Untertest1.avi	0	880	547	72	111				0	Content		-72	-111	31615013	2515651254
31632	09:14:57.551	00:00:31.632	1899	-1024	-768	-1	-1	-1	-1	4	-1024	-768	-1	-1	-1	-1	4		0	0						Untertest1.avi	0	880	547	72	111				0	Content		-72	-111	31632264	2515668505
31650	09:14:57.569	00:00:31.649	1900	-1024	-768	-1	-1	-1	-1	4	-1024	-768	-1	-1	-1	-1	4		0	0						Untertest1.avi	0	880	547	72	111				0	Content		-72	-111	31649510	2515685751
31664	09:14:57.583	00:00:31.664	1901	-1024	-768	-1	-1	-1	-1	4	-1024	-768	-1	-1	-1	-1	4		0	0						Untertest1.avi	0	880	547	72	111				0	Content		-72	-111	31664439	2515700680
31681	09:14:57.600	00:00:31.681	1902	-1024	-768	-1	-1	-1	-1	4	-1024	-768	-1	-1	-1	-1	4		0	0						Untertest1.avi	0	880	547	72	111				0	Content		-72	-111	31681066	2515717307
31698	09:14:57.617	00:00:31.697	1903	-1024	-768	-1	-1	-1	-1	4	-1024	-768	-1	-1	-1	-1	4		0	0						Untertest1.avi	0	880	547	72	111				0	Content		-72	-111	31697827	2515734068
31714	09:14:57.633	00:00:31.714	1904	-1024	-768	-1	-1	-1	-1	4	-1024	-768	-1	-1	-1	-1	4		0	0						Untertest1.avi	0	880	547	72	111				0	Content		-72	-111	31714435	2515750676
31731	09:14:57.650	00:00:31.731	1905	-1024	-768	-1	-1	-1	-1	4	-1024	-768	-1	-1	-1	-1	4		0	0						Untertest1.avi	0	880	547	72	111				0	Content		-72	-111	31731058	2515767299
31748	09:14:57.667	00:00:31.747	1906	-1024	-768	-1	-1	-1	-1	4	-1024	-768	-1	-1	-1	-1	4		0	0						Untertest1.avi	0	880	547	72	111				0	Content		-72	-111	31747681	2515783922
31765	09:14:57.684	00:00:31.764	1907	-1024	-768	-1	-1	-1	-1	4	-1024	-768	-1	-1	-1	-1	4		0	0						Untertest1.avi	0	880	547	72	111				0	Content		-72	-111	31764875	2515801116
31782	09:14:57.701	00:00:31.782	1908	-1024	-768	-1	-1	-1	-1	4	-1024	-768	-1	-1	-1	-1	4		0	0						Untertest1.avi	0	880	547	72	111				0	Content		-72	-111	31782247	2515818488
31799	09:14:57.718	00:00:31.799	1909	-1024	-768	-1	-1	-1	-1	4	-1024	-768	-1	-1	-1	-1	4		0	0						Untertest1.avi	0	880	547	72	111				0	Content		-72	-111	31799494	2515835735
31814	09:14:57.733	00:00:31.814	1910	-1024	-768	-1	-1	-1	-1	4	-1024	-768	-1	-1	-1	-1	4		0	0						Untertest1.avi	0	880	547	72	111				0	Content		-72	-111	31814296	2515850537
31831	09:14:57.750	00:00:31.831	1911	-1024	-768	-1	-1	-1	-1	4	-1024	-768	-1	-1	-1	-1	4		0	0						Untertest1.avi	0	880	547	72	111				0	Content		-72	-111	31831045	2515867286
31848	09:14:57.767	00:00:31.847	1912	-1024	-768	-1	-1	-1	-1	4	-1024	-768	-1	-1	-1	-1	4		0	0						Untertest1.avi	0	880	547	72	111				0	Content		-72	-111	31847676	2515883917
31864	09:14:57.783	00:00:31.864	1913	-1024	-768	-1	-1	-1	-1	4	-1024	-768	-1	-1	-1	-1	4		0	0						Untertest1.avi	0	880	547	72	111				0	Content		-72	-111	31864290	2515900531
31881	09:14:57.800	00:00:31.880	1914	-1024	-768	-1	-1	-1	-1	4	-1024	-768	-1	-1	-1	-1	4		0	0						Untertest1.avi	0	880	547	72	111				0	Content		-72	-111	31880915	2515917156
31898	09:14:57.817	00:00:31.897	1915	-1024	-768	-1	-1	-1	-1	4	-1024	-768	-1	-1	-1	-1	4		0	0						Untertest1.avi	0	880	547	72	111				0	Content		-72	-111	31897538	2515933779
31915	09:14:57.834	00:00:31.914	1916	-1024	-768	-1	-1	-1	-1	4	-1024	-768	-1	-1	-1	-1	4		0	0						Untertest1.avi	0	880	547	72	111				0	Content		-72	-111	31914734	2515950975
31932	09:14:57.851	00:00:31.932	1917	-1024	-768	-1	-1	-1	-1	4	-1024	-768	-1	-1	-1	-1	4		0	0						Untertest1.avi	0	880	547	72	111				0	Content		-72	-111	31932104	2515968345
31949	09:14:57.868	00:00:31.949	1918	-1024	-768	-1	-1	-1	-1	4	-1024	-768	-1	-1	-1	-1	4		0	0						Untertest1.avi	0	880	547	72	111				0	Content		-72	-111	31949351	2515985592
31964	09:14:57.883	00:00:31.964	1919	-1024	-768	-1	-1	-1	-1	4	-1024	-768	-1	-1	-1	-1	4		0	0						Untertest1.avi	0	880	547	72	111				0	Content		-72	-111	31964277	2516000518
31981	09:14:57.900	00:00:31.980	1920	-1024	-768	-1	-1	-1	-1	4	-1024	-768	-1	-1	-1	-1	4		0	0						Untertest1.avi	0	880	547	72	111				0	Content		-72	-111	31980897	2516017138
31998	09:14:57.917	00:00:31.997	1921	-1024	-768	-1	-1	-1	-1	4	-1024	-768	-1	-1	-1	-1	4		0	0						Untertest1.avi	0	880	547	72	111				0	Content		-72	-111	31997648	2516033889
32014	09:14:57.933	00:00:32.014	1922	-1024	-768	-1	-1	-1	-1	4	-1024	-768	-1	-1	-1	-1	4		0	0						Untertest1.avi	0	880	547	72	111				0	Content		-72	-111	32014275	2516050516
32031	09:14:57.950	00:00:32.030	1923	-1024	-768	-1	-1	-1	-1	4	-1024	-768	-1	-1	-1	-1	4		0	0						Untertest1.avi	0	880	547	72	111				0	Content		-72	-111	32030898	2516067139
32048	09:14:57.967	00:00:32.047	1924	-1024	-768	-1	-1	-1	-1	4	-1024	-768	-1	-1	-1	-1	4		0	0						Untertest1.avi	0	880	547	72	111				0	Content		-72	-111	32047524	2516083765
32065	09:14:57.984	00:00:32.064	1925	-1024	-768	-1	-1	-1	-1	4	-1024	-768	-1	-1	-1	-1	4		0	0						Untertest1.avi	0	880	547	72	111				0	Content		-72	-111	32064591	2516100832
32082	09:14:58.001	00:00:32.081	1926	-1024	-768	-1	-1	-1	-1	4	-1024	-768	-1	-1	-1	-1	4		0	0						Untertest1.avi	0	880	547	72	111				0	Content		-72	-111	32081965	2516118206
32099	09:14:58.018	00:00:32.099	1927	-1024	-768	-1	-1	-1	-1	4	-1024	-768	-1	-1	-1	-1	4		0	0						Untertest1.avi	0	880	547	72	111				0	Content		-72	-111	32099337	2516135578
32114	09:14:58.033	00:00:32.114	1928	-1024	-768	-1	-1	-1	-1	4	-1024	-768	-1	-1	-1	-1	4		0	0						Untertest1.avi	0	880	547	72	111				0	Content		-72	-111	32114144	2516150385
32131	09:14:58.050	00:00:32.130	1929	-1024	-768	-1	-1	-1	-1	4	-1024	-768	-1	-1	-1	-1	4		0	0						Untertest1.avi	0	880	547	72	111				0	Content		-72	-111	32130778	2516167019
32148	09:14:58.067	00:00:32.147	1930	-1024	-768	-1	-1	-1	-1	4	-1024	-768	-1	-1	-1	-1	4		0	0						Untertest1.avi	0	880	547	72	111				0	Content		-72	-111	32147515	2516183756
32164	09:14:58.083	00:00:32.164	1931	-1024	-768	-1	-1	-1	-1	4	-1024	-768	-1	-1	-1	-1	4		0	0						Untertest1.avi	0	880	547	72	111				0	Content		-72	-111	32164137	2516200378
32182	09:14:58.101	00:00:32.181	1932	-1629,449	176,2852	0,5196417	0,7197154	393,7976	2,825004	3	-1386,485	271,2252	0,5187355	0,7198282	364,5752	2,613889	3		0	0						Untertest1.avi	0	880	547	72	111				0	Content		-72	-111	32181701	2516217942
32198	09:14:58.117	00:00:32.198	1933	-1024	-768	-1	-1	-1	-1	4	-1024	-768	-1	-1	-1	-1	4		0	0						Untertest1.avi	0	880	547	72	111				0	Content		-72	-111	32198292	2516234533
32215	09:14:58.134	00:00:32.214	1934	-1024	-768	-1	-1	-1	-1	4	-1024	-768	-1	-1	-1	-1	4		0	0						Untertest1.avi	0	880	547	72	111				0	Content		-72	-111	32214959	2516251200
32232	09:14:58.151	00:00:32.231	1935	-1607,739	172,4326	0,5723159	0,690735	393,7976	2,850943	0	-2357,173	-51,10655	0,4434685	0,7420186	491,1868	3,465729	0	54	-1982	61						Untertest1.avi	0	880	547	72	111	-3259	-639	116	0	Content		-2054	-50	32231625	2516267866
32248	09:14:58.167	00:00:32.248	1936	-4506,107	-1110,419	0,623274	0,6906005	555,5177	4,245699	0	-1024	-768	-1	-1	-1	-1	4	54	-4506	-1110						Untertest1.avi	0	880	547	72	111	-3259	-639	116	0	Content		-4578	-1221	32248004	2516284245
32265	09:14:58.184	00:00:32.264	1937	-3659,284	-763,7789	0,6203758	0,6904701	540,0214	4,104463	0	-1315,814	342,5642	0,4810532	0,7404089	370,2524	2,638974	0	54	-2488	-211						Untertest1.avi	0	880	547	72	111	-3259	-639	116	0	Content		-2560	-322	32264946	2516301187
32281	09:14:58.200	00:00:32.281	1938	-2899,709	-396,8779	0,6095077	0,690142	497,0237	3,655961	0	-1024	-768	-1	-1	-1	-1	4	54	-2900	-397						Untertest1.avi	0	880	547	72	111	-3259	-639	116	0	Content		-2972	-508	32281248	2516317489
32298	09:14:58.217	00:00:32.298	1939	-4034,348	-942,5739	0,6240766	0,689499	548,8604	4,239589	0	-1024	-768	-1	-1	-1	-1	4	54	-4034	-943						Untertest1.avi	0	880	547	72	111	-3259	-639	116	0	Content		-4106	-1054	32298243	2516334484
32314	09:14:58.233	00:00:32.314	1940	-4842,097	-1266,767	0,6276352	0,6887344	560,2435	4,380716	0	-1187,249	385,3064	0,4902979	0,7368738	350,5157	2,538392	0	54	-3015	-441						Untertest1.avi	0	880	547	72	111	-3259	-639	116	0	Content		-3087	-552	32314498	2516350739
32331	09:14:58.250	00:00:32.331	1941	-5413,428	-1546,216	0,6316738	0,6878058	573,3421	4,594326	0	-1306,111	314,7465	0,4838333	0,735273	369,8037	2,578147	0	54	-3360	-616						Untertest1.avi	0	880	547	72	111	-3259	-639	116	0	Content		-3432	-727	32331491	2516367732
32348	09:14:58.267	00:00:32.347	1942	-4968,48	-1322,612	0,6317233	0,6865793	569,0191	4,462317	0	-1024	-768	-1	-1	-1	-1	4	55	-4968	-1323						Untertest1.avi	0	880	547	72	111	-4569	-1221	167	0	Content		-5040	-1434	32347871	2516384112
32365	09:14:58.284	00:00:32.364	1943	-4173,016	-951,9326	0,6286353	0,6853045	552,1692	4,308132	0	-1024	-768	-1	-1	-1	-1	4	55	-4173	-952						Untertest1.avi	0	880	547	72	111	-4569	-1221	167	0	Content		-4245	-1063	32364815	2516401056
32381	09:14:58.300	00:00:32.380	1944	-3613,47	-730,1404	0,6263134	0,6840082	538,8455	4,096183	0	-1024	-768	-1	-1	-1	-1	4	55	-3613	-730						Untertest1.avi	0	880	547	72	111	-4569	-1221	167	0	Content		-3685	-841	32380985	2516417226
32398	09:14:58.317	00:00:32.398	1945	-4496,812	-1110,514	0,6313484	0,6824942	555,1059	4,41226	0	-1024	-768	-1	-1	-1	-1	4	55	-4497	-1111						Untertest1.avi	0	880	547	72	111	-4569	-1221	167	0	Content		-4569	-1222	32398060	2516434301
32414	09:14:58.333	00:00:32.414	1946	-4381,139	-1080,952	0,6319967	0,6809638	553,7452	4,373409	0	-1024	-768	-1	-1	-1	-1	4	55	-4381	-1081						Untertest1.avi	0	880	547	72	111	-4569	-1221	167	0	Content		-4453	-1192	32414488	2516450729
32431	09:14:58.350	00:00:32.431	1947	-4952,383	-1319,717	0,634708	0,6794764	561,0641	4,510769	0	-1024	-768	-1	-1	-1	-1	4	55	-4952	-1320						Untertest1.avi	0	880	547	72	111	-4569	-1221	167	0	Content		-5024	-1431	32431306	2516467547
32448	09:14:58.367	00:00:32.447	1948	-4543,357	-1109,526	0,6347709	0,6781417	558,0493	4,429346	0	-1024	-768	-1	-1	-1	-1	4	55	-4543	-1110						Untertest1.avi	0	880	547	72	111	-4569	-1221	167	0	Content		-4615	-1221	32447805	2516484046
32464	09:14:58.383	00:00:32.464	1949	-4788,276	-1228,756	0,6361703	0,6765991	560,8281	4,597394	0	-1024	-768	-1	-1	-1	-1	4	55	-4788	-1229						Untertest1.avi	0	880	547	72	111	-4569	-1221	167	0	Content		-4860	-1340	32464425	2516500666
32481	09:14:58.400	00:00:32.481	1950	-4108,539	-960,9827	0,6348688	0,675148	552,9694	4,432316	0	-1024	-768	-1	-1	-1	-1	4	55	-4109	-961						Untertest1.avi	0	880	547	72	111	-4569	-1221	167	0	Content		-4181	-1072	32481230	2516517471
32498	09:14:58.417	00:00:32.497	1951	-4296,78	-1011,029	0,6356348	0,6739885	554,1976	4,398685	0	-1024	-768	-1	-1	-1	-1	4	55	-4297	-1011						Untertest1.avi	0	880	547	72	111	-4569	-1221	167	0	Content		-4369	-1122	32497799	2516534040
32514	09:14:58.433	00:00:32.514	1952	-4766,413	-1176,385	0,6363525	0,6726867	555,6345	4,563827	0	-1024	-768	-1	-1	-1	-1	4	56	-4766	-1176						Untertest1.avi	0	880	547	72	111	-4225	-1063	166	0	Content		-4838	-1287	32514421	2516550662
32531	09:14:58.450	00:00:32.531	1953	-4263,257	-974,8452	0,6360316	0,6716384	553,4337	4,382752	0	-1024	-768	-1	-1	-1	-1	4	56	-4263	-975						Untertest1.avi	0	880	547	72	111	-4225	-1063	166	0	Content		-4335	-1086	32531169	2516567410
32548	09:14:58.467	00:00:32.547	1954	-4446,762	-1088,511	0,6364241	0,6706578	554,8208	4,48819	0	-1024	-768	-1	-1	-1	-1	4	56	-4447	-1089						Untertest1.avi	0	880	547	72	111	-4225	-1063	166	0	Content		-4519	-1200	32547731	2516583972
32564	09:14:58.483	00:00:32.564	1955	-4040,241	-892,9445	0,6359107	0,6695735	553,2661	4,335065	0	-1024	-768	-1	-1	-1	-1	4	56	-4040	-893						Untertest1.avi	0	880	547	72	111	-4225	-1063	166	0	Content		-4112	-1004	32564417	2516600658
32581	09:14:58.500	00:00:32.581	1956	-4389,454	-1006,781	0,6354889	0,6685906	553,4308	4,441726	0	-1024	-768	-1	-1	-1	-1	4	56	-4389	-1007						Untertest1.avi	0	880	547	72	111	-4225	-1063	166	0	Content		-4461	-1118	32581042	2516617283
32598	09:14:58.517	00:00:32.597	1957	-4165,876	-980,9128	0,6344007	0,6677085	551,7797	4,476169	0	-1024	-768	-1	-1	-1	-1	4	56	-4166	-981						Untertest1.avi	0	880	547	72	111	-4225	-1063	166	0	Content		-4238	-1092	32597665	2516633906
32615	09:14:58.534	00:00:32.615	1958	-4111,199	-930,3	0,6321823	0,6667201	547,5114	4,348014	0	-1024	-768	-1	-1	-1	-1	4	56	-4111	-930						Untertest1.avi	0	880	547	72	111	-4225	-1063	166	0	Content		-4183	-1041	32615038	2516651279
32632	09:14:58.551	00:00:32.631	1959	-4140,138	-908,5587	0,631664	0,6653945	550,3907	4,410261	0	-1024	-768	-1	-1	-1	-1	4	56	-4140	-909						Untertest1.avi	0	880	547	72	111	-4225	-1063	166	0	Content		-4212	-1020	32631661	2516667902
32647	09:14:58.566	00:00:32.647	1960	-1024	-768	-1	-1	-1	-1	4	-1024	-768	-1	-1	-1	-1	4	56	0	0						Untertest1.avi	0	880	547	72	111	-4225	-1063	166	0	Content		-72	-111	32647212	2516683453
32664	09:14:58.583	00:00:32.664	1961	-1024	-768	-1	-1	-1	-1	4	-1024	-768	-1	-1	-1	-1	4	56	0	0						Untertest1.avi	0	880	547	72	111	-4225	-1063	166	0	Content		-72	-111	32664154	2516700395
32681	09:14:58.600	00:00:32.680	1962	-664,2315	459,2739	0,5697811	0,6591001	380,7457	2,914368	0	-1024	-768	-1	-1	-1	-1	4	57	-664	459						Untertest1.avi	0	880	547	72	111	-19	618	399	0	Content		-736	348	32680903	2516717144
32697	09:14:58.616	00:00:32.697	1963	-578,7845	439,235	0,5799389	0,65749	418,5068	3,188387	0	-1024	-768	-1	-1	-1	-1	4	57	-579	439						Untertest1.avi	0	880	547	72	111	-19	618	399	0	Content		-651	328	32697401	2516733642
32714	09:14:58.633	00:00:32.713	1964	-394,5965	520,531	0,5748715	0,6565664	418,5068	3,242512	0	-1024	-768	-1	-1	-1	-1	4	57	-395	521						Untertest1.avi	0	880	547	72	111	-19	618	399	0	Content		-467	410	32713828	2516750069
32731	09:14:58.650	00:00:32.730	1965	-268,2506	555,0259	0,5736035	0,656383	429,6746	3,402239	0	-1024	-768	-1	-1	-1	-1	4	57	-268	555						Untertest1.avi	0	880	547	72	111	-19	618	399	0	Content		-340	444	32730830	2516767071
32747	09:14:58.666	00:00:32.747	1966	-121,0217	605,9625	0,5687891	0,6567844	430,6985	3,391168	0	-1024	-768	-1	-1	-1	-1	4	57	-121	606						Untertest1.avi	0	880	547	72	111	-19	618	399	0	Content		-193	495	32747076	2516783317
32764	09:14:58.683	00:00:32.764	1967	-21,33065	655,4341	0,5636082	0,6575844	430,1155	3,366544	0	-1024	-768	-1	-1	-1	-1	4	57	-21	655						Untertest1.avi	0	880	547	72	111	-19	618	399	0	Content		-93	544	32764020	2516800261
32780	09:14:58.699	00:00:32.780	1968	62,6501	707,5402	0,5587968	0,6584492	429,2988	3,318828	0	-1024	-768	-1	-1	-1	-1	4	57	63	708						Untertest1.avi	0	880	547	72	111	-19	618	399	0	Content		-9	597	32780322	2516816563
32797	09:14:58.716	00:00:32.797	1969	106,6295	723,4133	0,5530256	0,6587871	423,3033	3,257472	0	-1024	-768	-1	-1	-1	-1	4	57	107	723						Untertest1.avi	0	880	547	72	111	-19	618	399	0	Content		35	612	32797391	2516833632
32814	09:14:58.733	00:00:32.813	1970	108,5518	739,016	0,5498335	0,6584111	423,4974	3,324443	0	-1024	-768	-1	-1	-1	-1	4	57	109	739						Untertest1.avi	0	880	547	72	111	-19	618	399	0	Content		37	628	32813696	2516849937
32831	09:14:58.750	00:00:32.830	1971	101,4797	729,1284	0,5480603	0,6582997	428,3399	3,356549	0	-1024	-768	-1	-1	-1	-1	4	57	101	729						Untertest1.avi	0	880	547	72	111	-19	618	399	0	Content		29	618	32830759	2516867000
32847	09:14:58.766	00:00:32.846	1972	103,8237	727,6317	0,5431516	0,6581151	423,479	3,337718	0	-1024	-768	-1	-1	-1	-1	4	57	104	728						Untertest1.avi	0	880	547	72	111	-19	618	399	0	Content		32	617	32846939	2516883180
32864	09:14:58.783	00:00:32.863	1973	93,11083	741,3641	0,5402252	0,6576099	424,7101	3,294839	0	-1024	-768	-1	-1	-1	-1	4	57	93	741						Untertest1.avi	0	880	547	72	111	-19	618	399	0	Content		21	630	32863568	2516899809
32880	09:14:58.799	00:00:32.880	1974	92,41977	729,4886	0,5376989	0,6573261	426,7375	3,311847	0	-1024	-768	-1	-1	-1	-1	4	57	92	729						Untertest1.avi	0	880	547	72	111	-19	618	399	0	Content		20	618	32880313	2516916554
32897	09:14:58.816	00:00:32.897	1975	-1024	-768	-1	-1	-1	-1	4	-1024	-768	-1	-1	-1	-1	4	57	0	0						Untertest1.avi	0	880	547	72	111	-19	618	399	0	Content		-72	-111	32897433	2516933674
32914	09:14:58.833	00:00:32.913	1976	56,71227	718,46	0,530649	0,6564878	422,9079	3,107244	0	-1024	-768	-1	-1	-1	-1	4	57	57	718						Untertest1.avi	0	880	547	72	111	-19	618	399	0	Content		-15	607	32913685	2516949926
32930	09:14:58.849	00:00:32.930	1977	-1024	-768	-1	-1	-1	-1	4	-1024	-768	-1	-1	-1	-1	4	57	0	0						Untertest1.avi	0	880	547	72	111	-19	618	399	0	Content		-72	-111	32930182	2516966423
32947	09:14:58.866	00:00:32.946	1978	-1024	-768	-1	-1	-1	-1	4	-1024	-768	-1	-1	-1	-1	4	57	0	0						Untertest1.avi	0	880	547	72	111	-19	618	399	0	Content		-72	-111	32946933	2516983174
32964	09:14:58.883	00:00:32.963	1979	27,05255	729,7058	0,5531369	0,6569808	422,9079	3,224584	3	27,05255	729,7058	0,5531369	0,6569808	422,9079	3,224584	1	57	27	730						Untertest1.avi	0	880	547	72	111	-19	618	399	0	Content		-45	619	32963875	2517000116
[truncated: 1,653 more rows]
