# Supplementary material for: Gaze Duration Biases for Colours in Combination with Dissonant and Consonant Sounds: A Comparative Eye-Tracking Study with Orangutans
Source: PLoS One. 2015 Oct 14;10(10):e0139894. doi: 10.1371/journal.pone.0139894 (PMC4605782; doi:10.1371/journal.pone.0139894)
Supplement: S1 Data — (ZIP) [file pone.0139894.s004.zip › Plos ColourSound Data/Apes/Farben_Musik_U1/Rec 35-All-Data.tsv]

System Properties:
Operating System:	Microsoft Windows NT 6.1.7601 Service Pack 1
System User Name:	tobiiadmin
Machine Name:	LOE7690LAP
Data properties:
Recording name:	Rec 35
Recording date:	07.03.2014
Recording time:	09:37:37
Recording resolution:	1024 x 768
Export date:	09.03.2014
Export time:	12:19:29
Participant:	Suak_S2
Filter settings:
Eye: Average
Validity: Normal
Fixation filter: Tobii fixation filter
Velocity threshold: 35
Distance threshold: 35
Timestamp	DateTimeStamp	DateTimeStampStartOffset	Number	GazePointXLeft	GazePointYLeft	CamXLeft	CamYLeft	DistanceLeft	PupilLeft	ValidityLeft	GazePointXRight	GazePointYRight	CamXRight	CamYRight	DistanceRight	PupilRight	ValidityRight	FixationIndex	GazePointX	GazePointY	Event	EventKey	Data1	Data2	Descriptor	StimuliName	StimuliID	MediaWidth	MediaHeight	MediaPosX	MediaPosY	MappedFixationPointX	MappedFixationPointY	FixationDuration	AoiIds	AoiNames	WebGroupImage	MappedGazeDataPointX	MappedGazeDataPointY	MicroSecondTimestamp	AbsoluteMicroSecondTimestamp
10	09:37:37.872	00:00:00.009	0	-1024	-768	-1	-1	-1	-1	4	-1024	-768	-1	-1	-1	-1	4		0	0						No media	0	1024	768	0	0				0	Content		0	0	9642	3875953513
26	09:37:37.888	00:00:00.026	1	-1024	-768	-1	-1	-1	-1	4	-1024	-768	-1	-1	-1	-1	4		0	0						No media	0	1024	768	0	0				0	Content		0	0	26308	3875970179
43	09:37:37.905	00:00:00.042	2	-1024	-768	-1	-1	-1	-1	4	-1024	-768	-1	-1	-1	-1	4		0	0						No media	0	1024	768	0	0				0	Content		0	0	42974	3875986845
60	09:37:37.922	00:00:00.060	3	-1024	-768	-1	-1	-1	-1	4	-1024	-768	-1	-1	-1	-1	4		0	0						No media	0	1024	768	0	0				0	Content		0	0	60233	3876004104
77	09:37:37.939	00:00:00.076	4	-1024	-768	-1	-1	-1	-1	4	-1024	-768	-1	-1	-1	-1	4		0	0						No media	0	1024	768	0	0				0	Content		0	0	76898	3876020769
94	09:37:37.956	00:00:00.094	5	-1024	-768	-1	-1	-1	-1	4	-1024	-768	-1	-1	-1	-1	4		0	0						No media	0	1024	768	0	0				0	Content		0	0	94249	3876038120
109	09:37:37.971	00:00:00.108	6	-1024	-768	-1	-1	-1	-1	4	-1024	-768	-1	-1	-1	-1	4		0	0						No media	0	1024	768	0	0				0	Content		0	0	108983	3876052854
126	09:37:37.988	00:00:00.125	7	-1024	-768	-1	-1	-1	-1	4	-1024	-768	-1	-1	-1	-1	4		0	0						No media	0	1024	768	0	0				0	Content		0	0	125606	3876069477
142	09:37:38.004	00:00:00.142	8	-1024	-768	-1	-1	-1	-1	4	-1024	-768	-1	-1	-1	-1	4		0	0						No media	0	1024	768	0	0				0	Content		0	0	142289	3876086160
159	09:37:38.021	00:00:00.158	9	-1024	-768	-1	-1	-1	-1	4	-1024	-768	-1	-1	-1	-1	4		0	0						No media	0	1024	768	0	0				0	Content		0	0	158955	3876102826
176	09:37:38.038	00:00:00.175	10	-1024	-768	-1	-1	-1	-1	4	-1024	-768	-1	-1	-1	-1	4		0	0						No media	0	1024	768	0	0				0	Content		0	0	175621	3876119492
192	09:37:38.054	00:00:00.192	11	-1024	-768	-1	-1	-1	-1	4	-1024	-768	-1	-1	-1	-1	4		0	0						No media	0	1024	768	0	0				0	Content		0	0	192276	3876136147
209	09:37:38.071	00:00:00.209	12	-1024	-768	-1	-1	-1	-1	4	-1024	-768	-1	-1	-1	-1	4		0	0						No media	0	1024	768	0	0				0	Content		0	0	209021	3876152892
226	09:37:38.088	00:00:00.225	13	-1024	-768	-1	-1	-1	-1	4	-1024	-768	-1	-1	-1	-1	4		0	0						No media	0	1024	768	0	0				0	Content		0	0	225962	3876169833
243	09:37:38.105	00:00:00.242	14	-1024	-768	-1	-1	-1	-1	4	-1024	-768	-1	-1	-1	-1	4		0	0						No media	0	1024	768	0	0				0	Content		0	0	242634	3876186505
260	09:37:38.122	00:00:00.259	15	-1024	-768	-1	-1	-1	-1	4	-1024	-768	-1	-1	-1	-1	4		0	0						No media	0	1024	768	0	0				0	Content		0	0	259644	3876203515
276	09:37:38.138	00:00:00.276	16	-1024	-768	-1	-1	-1	-1	4	-1024	-768	-1	-1	-1	-1	4		0	0						No media	0	1024	768	0	0				0	Content		0	0	276316	3876220187
293	09:37:38.155	00:00:00.292	17	-1024	-768	-1	-1	-1	-1	4	-1024	-768	-1	-1	-1	-1	4		0	0						No media	0	1024	768	0	0				0	Content		0	0	292988	3876236859
310	09:37:38.172	00:00:00.310	18	-1024	-768	-1	-1	-1	-1	4	-1024	-768	-1	-1	-1	-1	4		0	0						No media	0	1024	768	0	0				0	Content		0	0	310093	3876253964
327	09:37:38.189	00:00:00.326	19	-1024	-768	-1	-1	-1	-1	4	-1024	-768	-1	-1	-1	-1	4		0	0						No media	0	1024	768	0	0				0	Content		0	0	326765	3876270636
343	09:37:38.205	00:00:00.343	20	-1024	-768	-1	-1	-1	-1	4	-1024	-768	-1	-1	-1	-1	4		0	0						No media	0	1024	768	0	0				0	Content		0	0	343436	3876287307
361	09:37:38.223	00:00:00.360	21	-1024	-768	-1	-1	-1	-1	4	-1024	-768	-1	-1	-1	-1	4		0	0						No media	0	1024	768	0	0				0	Content		0	0	360937	3876304808
376	09:37:38.238	00:00:00.375	22	-1024	-768	-1	-1	-1	-1	4	-1024	-768	-1	-1	-1	-1	4		0	0						No media	0	1024	768	0	0				0	Content		0	0	375680	3876319551
392	09:37:38.254	00:00:00.392	23	-1024	-768	-1	-1	-1	-1	4	-1024	-768	-1	-1	-1	-1	4		0	0						No media	0	1024	768	0	0				0	Content		0	0	392310	3876336181
409	09:37:38.271	00:00:00.409	24	-1024	-768	-1	-1	-1	-1	4	-1024	-768	-1	-1	-1	-1	4		0	0						No media	0	1024	768	0	0				0	Content		0	0	409061	3876352932
426	09:37:38.288	00:00:00.425	25	-1024	-768	-1	-1	-1	-1	4	-1024	-768	-1	-1	-1	-1	4		0	0						No media	0	1024	768	0	0				0	Content		0	0	425743	3876369614
442	09:37:38.304	00:00:00.442	26	-1024	-768	-1	-1	-1	-1	4	-1024	-768	-1	-1	-1	-1	4		0	0						No media	0	1024	768	0	0				0	Content		0	0	442315	3876386186
459	09:37:38.321	00:00:00.459	27	-1024	-768	-1	-1	-1	-1	4	-1024	-768	-1	-1	-1	-1	4		0	0						No media	0	1024	768	0	0				0	Content		0	0	459152	3876403023
461	09:37:38.323																				MovieStart	128	0	0	Untertest1.avi
476	09:37:38.338	00:00:00.475	28	-1024	-768	-1	-1	-1	-1	4	-1024	-768	-1	-1	-1	-1	4		0	0						Untertest1.avi	0	880	547	72	111				0	Content		-72	-111	475824	3876419695
492	09:37:38.354	00:00:00.492	29	-1024	-768	-1	-1	-1	-1	4	-1024	-768	-1	-1	-1	-1	4		0	0						Untertest1.avi	0	880	547	72	111				0	Content		-72	-111	492496	3876436367
509	09:37:38.371	00:00:00.509	30	-1024	-768	-1	-1	-1	-1	4	-1024	-768	-1	-1	-1	-1	4		0	0						Untertest1.avi	0	880	547	72	111				0	Content		-72	-111	509487	3876453358
526	09:37:38.388	00:00:00.526	31	-1024	-768	-1	-1	-1	-1	4	-1024	-768	-1	-1	-1	-1	4		0	0						Untertest1.avi	0	880	547	72	111				0	Content		-72	-111	526159	3876470030
543	09:37:38.405	00:00:00.542	32	-1024	-768	-1	-1	-1	-1	4	-1024	-768	-1	-1	-1	-1	4		0	0						Untertest1.avi	0	880	547	72	111				0	Content		-72	-111	542831	3876486702
560	09:37:38.422	00:00:00.560	33	-1024	-768	-1	-1	-1	-1	4	-1024	-768	-1	-1	-1	-1	4		0	0						Untertest1.avi	0	880	547	72	111				0	Content		-72	-111	560153	3876504024
577	09:37:38.439	00:00:00.576	34	-1024	-768	-1	-1	-1	-1	4	-1024	-768	-1	-1	-1	-1	4		0	0						Untertest1.avi	0	880	547	72	111				0	Content		-72	-111	576825	3876520696
594	09:37:38.456	00:00:00.594	35	-1024	-768	-1	-1	-1	-1	4	-1024	-768	-1	-1	-1	-1	4		0	0						Untertest1.avi	0	880	547	72	111				0	Content		-72	-111	594099	3876537970
609	09:37:38.471	00:00:00.608	36	-1024	-768	-1	-1	-1	-1	4	-1024	-768	-1	-1	-1	-1	4		0	0						Untertest1.avi	0	880	547	72	111				0	Content		-72	-111	608978	3876552849
626	09:37:38.488	00:00:00.625	37	-1024	-768	-1	-1	-1	-1	4	-1024	-768	-1	-1	-1	-1	4		0	0						Untertest1.avi	0	880	547	72	111				0	Content		-72	-111	625605	3876569476
642	09:37:38.504	00:00:00.642	38	-1024	-768	-1	-1	-1	-1	4	-1024	-768	-1	-1	-1	-1	4		0	0						Untertest1.avi	0	880	547	72	111				0	Content		-72	-111	642295	3876586166
659	09:37:38.521	00:00:00.658	39	-1024	-768	-1	-1	-1	-1	4	-1024	-768	-1	-1	-1	-1	4		0	0						Untertest1.avi	0	880	547	72	111				0	Content		-72	-111	658966	3876602837
676	09:37:38.538	00:00:00.675	40	-1024	-768	-1	-1	-1	-1	4	-1024	-768	-1	-1	-1	-1	4		0	0						Untertest1.avi	0	880	547	72	111				0	Content		-72	-111	675638	3876619509
692	09:37:38.554	00:00:00.692	41	-1024	-768	-1	-1	-1	-1	4	-1024	-768	-1	-1	-1	-1	4		0	0						Untertest1.avi	0	880	547	72	111				0	Content		-72	-111	692298	3876636169
709	09:37:38.571	00:00:00.708	42	-1024	-768	-1	-1	-1	-1	4	-1024	-768	-1	-1	-1	-1	4		0	0						Untertest1.avi	0	880	547	72	111				0	Content		-72	-111	708871	3876652742
726	09:37:38.588	00:00:00.725	43	-1024	-768	-1	-1	-1	-1	4	-1024	-768	-1	-1	-1	-1	4		0	0						Untertest1.avi	0	880	547	72	111				0	Content		-72	-111	725813	3876669684
742	09:37:38.604	00:00:00.742	44	-1024	-768	-1	-1	-1	-1	4	-1024	-768	-1	-1	-1	-1	4		0	0						Untertest1.avi	0	880	547	72	111				0	Content		-72	-111	742485	3876686356
759	09:37:38.621	00:00:00.759	45	-1024	-768	-1	-1	-1	-1	4	-1024	-768	-1	-1	-1	-1	4		0	0						Untertest1.avi	0	880	547	72	111				0	Content		-72	-111	759452	3876703323
776	09:37:38.638	00:00:00.776	46	-1024	-768	-1	-1	-1	-1	4	-1024	-768	-1	-1	-1	-1	4		0	0						Untertest1.avi	0	880	547	72	111				0	Content		-72	-111	776124	3876719995
793	09:37:38.655	00:00:00.792	47	-1024	-768	-1	-1	-1	-1	4	-1024	-768	-1	-1	-1	-1	4		0	0						Untertest1.avi	0	880	547	72	111				0	Content		-72	-111	792796	3876736667
810	09:37:38.672	00:00:00.809	48	-1024	-768	-1	-1	-1	-1	4	-1024	-768	-1	-1	-1	-1	4		0	0						Untertest1.avi	0	880	547	72	111				0	Content		-72	-111	809872	3876753743
827	09:37:38.689	00:00:00.826	49	-1024	-768	-1	-1	-1	-1	4	-1024	-768	-1	-1	-1	-1	4		0	0						Untertest1.avi	0	880	547	72	111				0	Content		-72	-111	826543	3876770414
843	09:37:38.705	00:00:00.843	50	-1024	-768	-1	-1	-1	-1	4	-1024	-768	-1	-1	-1	-1	4		0	0						Untertest1.avi	0	880	547	72	111				0	Content		-72	-111	843215	3876787086
861	09:37:38.723	00:00:00.860	51	-1024	-768	-1	-1	-1	-1	4	-1024	-768	-1	-1	-1	-1	4		0	0						Untertest1.avi	0	880	547	72	111				0	Content		-72	-111	860648	3876804519
876	09:37:38.738	00:00:00.876	52	-1024	-768	-1	-1	-1	-1	4	-1024	-768	-1	-1	-1	-1	4		0	0						Untertest1.avi	0	880	547	72	111				0	Content		-72	-111	876402	3876820273
893	09:37:38.755	00:00:00.893	53	-1024	-768	-1	-1	-1	-1	4	-1024	-768	-1	-1	-1	-1	4		0	0						Untertest1.avi	0	880	547	72	111				0	Content		-72	-111	893074	3876836945
909	09:37:38.771	00:00:00.908	54	-1024	-768	-1	-1	-1	-1	4	-1024	-768	-1	-1	-1	-1	4		0	0						Untertest1.avi	0	880	547	72	111				0	Content		-72	-111	908781	3876852652
925	09:37:38.787	00:00:00.925	55	-1024	-768	-1	-1	-1	-1	4	-1024	-768	-1	-1	-1	-1	4		0	0						Untertest1.avi	0	880	547	72	111				0	Content		-72	-111	925410	3876869281
942	09:37:38.804	00:00:00.942	56	-1024	-768	-1	-1	-1	-1	4	-1024	-768	-1	-1	-1	-1	4		0	0						Untertest1.avi	0	880	547	72	111				0	Content		-72	-111	942082	3876885953
959	09:37:38.821	00:00:00.958	57	-1024	-768	-1	-1	-1	-1	4	-1024	-768	-1	-1	-1	-1	4		0	0						Untertest1.avi	0	880	547	72	111				0	Content		-72	-111	958754	3876902625
975	09:37:38.837	00:00:00.975	58	-1024	-768	-1	-1	-1	-1	4	-1024	-768	-1	-1	-1	-1	4		0	0						Untertest1.avi	0	880	547	72	111				0	Content		-72	-111	975426	3876919297
992	09:37:38.854	00:00:00.992	59	-1024	-768	-1	-1	-1	-1	4	-1024	-768	-1	-1	-1	-1	4		0	0						Untertest1.avi	0	880	547	72	111				0	Content		-72	-111	992095	3876935966
1009	09:37:38.871	00:00:01.008	60	-1024	-768	-1	-1	-1	-1	4	-1024	-768	-1	-1	-1	-1	4		0	0						Untertest1.avi	0	880	547	72	111				0	Content		-72	-111	1008767	3876952638
1025	09:37:38.887	00:00:01.025	61	-1024	-768	-1	-1	-1	-1	4	-1024	-768	-1	-1	-1	-1	4		0	0						Untertest1.avi	0	880	547	72	111				0	Content		-72	-111	1025438	3876969309
1042	09:37:38.904	00:00:01.042	62	-1024	-768	-1	-1	-1	-1	4	-1024	-768	-1	-1	-1	-1	4		0	0						Untertest1.avi	0	880	547	72	111				0	Content		-72	-111	1042274	3876986145
1059	09:37:38.921	00:00:01.058	63	-1024	-768	-1	-1	-1	-1	4	-1024	-768	-1	-1	-1	-1	4		0	0						Untertest1.avi	0	880	547	72	111				0	Content		-72	-111	1058946	3877002817
1076	09:37:38.938	00:00:01.075	64	-1024	-768	-1	-1	-1	-1	4	-1024	-768	-1	-1	-1	-1	4		0	0						Untertest1.avi	0	880	547	72	111				0	Content		-72	-111	1075618	3877019489
1093	09:37:38.955	00:00:01.092	65	-1024	-768	-1	-1	-1	-1	4	-1024	-768	-1	-1	-1	-1	4		0	0						Untertest1.avi	0	880	547	72	111				0	Content		-72	-111	1092607	3877036478
1109	09:37:38.971	00:00:01.109	66	-1024	-768	-1	-1	-1	-1	4	-1024	-768	-1	-1	-1	-1	4		0	0						Untertest1.avi	0	880	547	72	111				0	Content		-72	-111	1109279	3877053150
1126	09:37:38.988	00:00:01.125	67	-1024	-768	-1	-1	-1	-1	4	-1024	-768	-1	-1	-1	-1	4		0	0						Untertest1.avi	0	880	547	72	111				0	Content		-72	-111	1125951	3877069822
1143	09:37:39.005	00:00:01.143	68	-1024	-768	-1	-1	-1	-1	4	-1024	-768	-1	-1	-1	-1	4		0	0						Untertest1.avi	0	880	547	72	111				0	Content		-72	-111	1143270	3877087141
1160	09:37:39.022	00:00:01.159	69	-1024	-768	-1	-1	-1	-1	4	-1024	-768	-1	-1	-1	-1	4		0	0						Untertest1.avi	0	880	547	72	111				0	Content		-72	-111	1159942	3877103813
1177	09:37:39.039	00:00:01.177	70	-1024	-768	-1	-1	-1	-1	4	-1024	-768	-1	-1	-1	-1	4		0	0						Untertest1.avi	0	880	547	72	111				0	Content		-72	-111	1177214	3877121085
1192	09:37:39.054	00:00:01.192	71	-1024	-768	-1	-1	-1	-1	4	-1024	-768	-1	-1	-1	-1	4		0	0						Untertest1.avi	0	880	547	72	111				0	Content		-72	-111	1192090	3877135961
1209	09:37:39.071	00:00:01.208	72	-1024	-768	-1	-1	-1	-1	4	-1024	-768	-1	-1	-1	-1	4		0	0						Untertest1.avi	0	880	547	72	111				0	Content		-72	-111	1208727	3877152598
1225	09:37:39.087	00:00:01.225	73	-1024	-768	-1	-1	-1	-1	4	-1024	-768	-1	-1	-1	-1	4		0	0						Untertest1.avi	0	880	547	72	111				0	Content		-72	-111	1225106	3877168977
1242	09:37:39.104	00:00:01.241	74	-1024	-768	-1	-1	-1	-1	4	-1024	-768	-1	-1	-1	-1	4		0	0						Untertest1.avi	0	880	547	72	111				0	Content		-72	-111	1241793	3877185664
1258	09:37:39.120	00:00:01.258	75	-1024	-768	-1	-1	-1	-1	4	-1024	-768	-1	-1	-1	-1	4		0	0						Untertest1.avi	0	880	547	72	111				0	Content		-72	-111	1258461	3877202332
1275	09:37:39.137	00:00:01.275	76	-1024	-768	-1	-1	-1	-1	4	-1024	-768	-1	-1	-1	-1	4		0	0						Untertest1.avi	0	880	547	72	111				0	Content		-72	-111	1275096	3877218967
1292	09:37:39.154	00:00:01.291	77	-1024	-768	-1	-1	-1	-1	4	-1024	-768	-1	-1	-1	-1	4		0	0						Untertest1.avi	0	880	547	72	111				0	Content		-72	-111	1291763	3877235634
1309	09:37:39.171	00:00:01.308	78	-1024	-768	-1	-1	-1	-1	4	-1024	-768	-1	-1	-1	-1	4		0	0						Untertest1.avi	0	880	547	72	111				0	Content		-72	-111	1308585	3877252456
1325	09:37:39.187	00:00:01.325	79	-1024	-768	-1	-1	-1	-1	4	-1024	-768	-1	-1	-1	-1	4		0	0						Untertest1.avi	0	880	547	72	111				0	Content		-72	-111	1325253	3877269124
1342	09:37:39.204	00:00:01.341	80	-1024	-768	-1	-1	-1	-1	4	-1024	-768	-1	-1	-1	-1	4		0	0						Untertest1.avi	0	880	547	72	111				0	Content		-72	-111	1341921	3877285792
1359	09:37:39.221	00:00:01.359	81	-1024	-768	-1	-1	-1	-1	4	-1024	-768	-1	-1	-1	-1	4		0	0						Untertest1.avi	0	880	547	72	111				0	Content		-72	-111	1359082	3877302953
1376	09:37:39.238	00:00:01.375	82	-1024	-768	-1	-1	-1	-1	4	-1024	-768	-1	-1	-1	-1	4		0	0						Untertest1.avi	0	880	547	72	111				0	Content		-72	-111	1375749	3877319620
1393	09:37:39.255	00:00:01.392	83	-1024	-768	-1	-1	-1	-1	4	-1024	-768	-1	-1	-1	-1	4		0	0						Untertest1.avi	0	880	547	72	111				0	Content		-72	-111	1392784	3877336655
1409	09:37:39.271	00:00:01.409	84	-1024	-768	-1	-1	-1	-1	4	-1024	-768	-1	-1	-1	-1	4		0	0						Untertest1.avi	0	880	547	72	111				0	Content		-72	-111	1409452	3877353323
1426	09:37:39.288	00:00:01.426	85	-1024	-768	-1	-1	-1	-1	4	-1024	-768	-1	-1	-1	-1	4		0	0						Untertest1.avi	0	880	547	72	111				0	Content		-72	-111	1426120	3877369991
1442	09:37:39.304	00:00:01.442	86	-1024	-768	-1	-1	-1	-1	4	-1024	-768	-1	-1	-1	-1	4		0	0						Untertest1.avi	0	880	547	72	111				0	Content		-72	-111	1442405	3877386276
1459	09:37:39.321	00:00:01.459	87	-1024	-768	-1	-1	-1	-1	4	-1024	-768	-1	-1	-1	-1	4		0	0						Untertest1.avi	0	880	547	72	111				0	Content		-72	-111	1459072	3877402943
1476	09:37:39.338	00:00:01.475	88	-1024	-768	-1	-1	-1	-1	4	-1024	-768	-1	-1	-1	-1	4		0	0						Untertest1.avi	0	880	547	72	111				0	Content		-72	-111	1475740	3877419611
1492	09:37:39.354	00:00:01.491	89	-1024	-768	-1	-1	-1	-1	4	-1024	-768	-1	-1	-1	-1	4		0	0						Untertest1.avi	0	880	547	72	111				0	Content		-72	-111	1491597	3877435468
1508	09:37:39.370	00:00:01.508	90	-1024	-768	-1	-1	-1	-1	4	-1024	-768	-1	-1	-1	-1	4		0	0						Untertest1.avi	0	880	547	72	111				0	Content		-72	-111	1508219	3877452090
1525	09:37:39.387	00:00:01.524	91	-1024	-768	-1	-1	-1	-1	4	-1024	-768	-1	-1	-1	-1	4		0	0						Untertest1.avi	0	880	547	72	111				0	Content		-72	-111	1524968	3877468839
1542	09:37:39.404	00:00:01.541	92	-1024	-768	-1	-1	-1	-1	4	-1024	-768	-1	-1	-1	-1	4		0	0						Untertest1.avi	0	880	547	72	111				0	Content		-72	-111	1541646	3877485517
1558	09:37:39.420	00:00:01.558	93	-1024	-768	-1	-1	-1	-1	4	-1024	-768	-1	-1	-1	-1	4		0	0						Untertest1.avi	0	880	547	72	111				0	Content		-72	-111	1558242	3877502113
1575	09:37:39.437	00:00:01.574	94	-1024	-768	-1	-1	-1	-1	4	-1024	-768	-1	-1	-1	-1	4		0	0						Untertest1.avi	0	880	547	72	111				0	Content		-72	-111	1574910	3877518781
1592	09:37:39.454	00:00:01.591	95	-1024	-768	-1	-1	-1	-1	4	-1024	-768	-1	-1	-1	-1	4		0	0						Untertest1.avi	0	880	547	72	111				0	Content		-72	-111	1591811	3877535682
1608	09:37:39.470	00:00:01.608	96	-1024	-768	-1	-1	-1	-1	4	-1024	-768	-1	-1	-1	-1	4		0	0						Untertest1.avi	0	880	547	72	111				0	Content		-72	-111	1608479	3877552350
1625	09:37:39.487	00:00:01.625	97	-1024	-768	-1	-1	-1	-1	4	-1024	-768	-1	-1	-1	-1	4		0	0						Untertest1.avi	0	880	547	72	111				0	Content		-72	-111	1625473	3877569344
1642	09:37:39.504	00:00:01.642	98	-1024	-768	-1	-1	-1	-1	4	-1024	-768	-1	-1	-1	-1	4		0	0						Untertest1.avi	0	880	547	72	111				0	Content		-72	-111	1642140	3877586011
1659	09:37:39.521	00:00:01.658	99	-1024	-768	-1	-1	-1	-1	4	-1024	-768	-1	-1	-1	-1	4		0	0						Untertest1.avi	0	880	547	72	111				0	Content		-72	-111	1658808	3877602679
1676	09:37:39.538	00:00:01.676	100	-1024	-768	-1	-1	-1	-1	4	-1024	-768	-1	-1	-1	-1	4		0	0						Untertest1.avi	0	880	547	72	111				0	Content		-72	-111	1676072	3877619943
1693	09:37:39.555	00:00:01.692	101	-1024	-768	-1	-1	-1	-1	4	-1024	-768	-1	-1	-1	-1	4		0	0						Untertest1.avi	0	880	547	72	111				0	Content		-72	-111	1692740	3877636611
1710	09:37:39.572	00:00:01.710	102	-1024	-768	-1	-1	-1	-1	4	-1024	-768	-1	-1	-1	-1	4		0	0						Untertest1.avi	0	880	547	72	111				0	Content		-72	-111	1710085	3877653956
1725	09:37:39.587	00:00:01.724	103	-1024	-768	-1	-1	-1	-1	4	-1024	-768	-1	-1	-1	-1	4		0	0						Untertest1.avi	0	880	547	72	111				0	Content		-72	-111	1724829	3877668700
1741	09:37:39.603	00:00:01.741	104	-1024	-768	-1	-1	-1	-1	4	-1024	-768	-1	-1	-1	-1	4		0	0						Untertest1.avi	0	880	547	72	111				0	Content		-72	-111	1741455	3877685326
1758	09:37:39.620	00:00:01.758	105	-1024	-768	-1	-1	-1	-1	4	-1024	-768	-1	-1	-1	-1	4		0	0						Untertest1.avi	0	880	547	72	111				0	Content		-72	-111	1758079	3877701950
1775	09:37:39.637	00:00:01.774	106	-1024	-768	-1	-1	-1	-1	4	-1024	-768	-1	-1	-1	-1	4		0	0						Untertest1.avi	0	880	547	72	111				0	Content		-72	-111	1774758	3877718629
1791	09:37:39.653	00:00:01.791	107	-1024	-768	-1	-1	-1	-1	4	-1024	-768	-1	-1	-1	-1	4		0	0						Untertest1.avi	0	880	547	72	111				0	Content		-72	-111	1791452	3877735323
1808	09:37:39.670	00:00:01.808	108	-1024	-768	-1	-1	-1	-1	4	-1024	-768	-1	-1	-1	-1	4		0	0						Untertest1.avi	0	880	547	72	111				0	Content		-72	-111	1808385	3877752256
1825	09:37:39.687	00:00:01.825	109	-1024	-768	-1	-1	-1	-1	4	-1024	-768	-1	-1	-1	-1	4		0	0						Untertest1.avi	0	880	547	72	111				0	Content		-72	-111	1825053	3877768924
1842	09:37:39.704	00:00:01.842	110	-1024	-768	-1	-1	-1	-1	4	-1024	-768	-1	-1	-1	-1	4		0	0						Untertest1.avi	0	880	547	72	111				0	Content		-72	-111	1842187	3877786058
1859	09:37:39.721	00:00:01.858	111	-1024	-768	-1	-1	-1	-1	4	-1024	-768	-1	-1	-1	-1	4		0	0						Untertest1.avi	0	880	547	72	111				0	Content		-72	-111	1858855	3877802726
1876	09:37:39.738	00:00:01.875	112	-1024	-768	-1	-1	-1	-1	4	-1024	-768	-1	-1	-1	-1	4		0	0						Untertest1.avi	0	880	547	72	111				0	Content		-72	-111	1875843	3877819714
1893	09:37:39.755	00:00:01.892	113	-1024	-768	-1	-1	-1	-1	4	-1024	-768	-1	-1	-1	-1	4		0	0						Untertest1.avi	0	880	547	72	111				0	Content		-72	-111	1892510	3877836381
1909	09:37:39.771	00:00:01.909	114	-1024	-768	-1	-1	-1	-1	4	-1024	-768	-1	-1	-1	-1	4		0	0						Untertest1.avi	0	880	547	72	111				0	Content		-72	-111	1909178	3877853049
1925	09:37:39.787	00:00:01.925	115	-1024	-768	-1	-1	-1	-1	4	-1024	-768	-1	-1	-1	-1	4		0	0						Untertest1.avi	0	880	547	72	111				0	Content		-72	-111	1925433	3877869304
1942	09:37:39.804	00:00:01.942	116	-1024	-768	-1	-1	-1	-1	4	-1024	-768	-1	-1	-1	-1	4		0	0						Untertest1.avi	0	880	547	72	111				0	Content		-72	-111	1942101	3877885972
1959	09:37:39.821	00:00:01.958	117	-1024	-768	-1	-1	-1	-1	4	-1024	-768	-1	-1	-1	-1	4		0	0						Untertest1.avi	0	880	547	72	111				0	Content		-72	-111	1958769	3877902640
1975	09:37:39.837	00:00:01.974	118	-1024	-768	-1	-1	-1	-1	4	-1024	-768	-1	-1	-1	-1	4		0	0						Untertest1.avi	0	880	547	72	111				0	Content		-72	-111	1974564	3877918435
1991	09:37:39.853	00:00:01.991	119	-1024	-768	-1	-1	-1	-1	4	-1024	-768	-1	-1	-1	-1	4		0	0						Untertest1.avi	0	880	547	72	111				0	Content		-72	-111	1991313	3877935184
2008	09:37:39.870	00:00:02.007	120	-1024	-768	-1	-1	-1	-1	4	-1024	-768	-1	-1	-1	-1	4		0	0						Untertest1.avi	0	880	547	72	111				0	Content		-72	-111	2007939	3877951810
2025	09:37:39.887	00:00:02.024	121	-1024	-768	-1	-1	-1	-1	4	-1024	-768	-1	-1	-1	-1	4		0	0						Untertest1.avi	0	880	547	72	111				0	Content		-72	-111	2024617	3877968488
2041	09:37:39.903	00:00:02.041	122	-1024	-768	-1	-1	-1	-1	4	-1024	-768	-1	-1	-1	-1	4		0	0						Untertest1.avi	0	880	547	72	111				0	Content		-72	-111	2041278	3877985149
2058	09:37:39.920	00:00:02.057	123	-1024	-768	-1	-1	-1	-1	4	-1024	-768	-1	-1	-1	-1	4		0	0						Untertest1.avi	0	880	547	72	111				0	Content		-72	-111	2057945	3878001816
2075	09:37:39.937	00:00:02.074	124	-1024	-768	-1	-1	-1	-1	4	-1024	-768	-1	-1	-1	-1	4		0	0						Untertest1.avi	0	880	547	72	111				0	Content		-72	-111	2074878	3878018749
2092	09:37:39.954	00:00:02.091	125	-1024	-768	-1	-1	-1	-1	4	-1024	-768	-1	-1	-1	-1	4		0	0						Untertest1.avi	0	880	547	72	111				0	Content		-72	-111	2091546	3878035417
2109	09:37:39.971	00:00:02.108	126	-1024	-768	-1	-1	-1	-1	4	-1024	-768	-1	-1	-1	-1	4		0	0						Untertest1.avi	0	880	547	72	111				0	Content		-72	-111	2108509	3878052380
2125	09:37:39.987	00:00:02.125	127	-1024	-768	-1	-1	-1	-1	4	-1024	-768	-1	-1	-1	-1	4		0	0						Untertest1.avi	0	880	547	72	111				0	Content		-72	-111	2125177	3878069048
2142	09:37:40.004	00:00:02.141	128	-1024	-768	-1	-1	-1	-1	4	-1024	-768	-1	-1	-1	-1	4		0	0						Untertest1.avi	0	880	547	72	111				0	Content		-72	-111	2141845	3878085716
2159	09:37:40.021	00:00:02.159	129	-1024	-768	-1	-1	-1	-1	4	-1024	-768	-1	-1	-1	-1	4		0	0						Untertest1.avi	0	880	547	72	111				0	Content		-72	-111	2159055	3878102926
2176	09:37:40.038	00:00:02.176	130	-1024	-768	-1	-1	-1	-1	4	-1024	-768	-1	-1	-1	-1	4		0	0						Untertest1.avi	0	880	547	72	111				0	Content		-72	-111	2176304	3878120175
2191	09:37:40.053	00:00:02.191	131	-1024	-768	-1	-1	-1	-1	4	-1024	-768	-1	-1	-1	-1	4		0	0						Untertest1.avi	0	880	547	72	111				0	Content		-72	-111	2191191	3878135062
2208	09:37:40.070	00:00:02.207	132	-1024	-768	-1	-1	-1	-1	4	-1024	-768	-1	-1	-1	-1	4		0	0						Untertest1.avi	0	880	547	72	111				0	Content		-72	-111	2207803	3878151674
2225	09:37:40.087	00:00:02.224	133	-1024	-768	-1	-1	-1	-1	4	-1024	-768	-1	-1	-1	-1	4		0	0						Untertest1.avi	0	880	547	72	111				0	Content		-72	-111	2224551	3878168422
2241	09:37:40.103	00:00:02.241	134	-1024	-768	-1	-1	-1	-1	4	-1024	-768	-1	-1	-1	-1	4		0	0						Untertest1.avi	0	880	547	72	111				0	Content		-72	-111	2241230	3878185101
2258	09:37:40.120	00:00:02.257	135	-1024	-768	-1	-1	-1	-1	4	-1024	-768	-1	-1	-1	-1	4		0	0						Untertest1.avi	0	880	547	72	111				0	Content		-72	-111	2257799	3878201670
2275	09:37:40.137	00:00:02.274	136	-1024	-768	-1	-1	-1	-1	4	-1024	-768	-1	-1	-1	-1	4		0	0						Untertest1.avi	0	880	547	72	111				0	Content		-72	-111	2274736	3878218607
2291	09:37:40.153	00:00:02.291	137	-1024	-768	-1	-1	-1	-1	4	-1024	-768	-1	-1	-1	-1	4		0	0						Untertest1.avi	0	880	547	72	111				0	Content		-72	-111	2291404	3878235275
2309	09:37:40.171	00:00:02.308	138	-1024	-768	-1	-1	-1	-1	4	-1024	-768	-1	-1	-1	-1	4		0	0						Untertest1.avi	0	880	547	72	111				0	Content		-72	-111	2308538	3878252409
2325	09:37:40.187	00:00:02.325	139	-1024	-768	-1	-1	-1	-1	4	-1024	-768	-1	-1	-1	-1	4		0	0						Untertest1.avi	0	880	547	72	111				0	Content		-72	-111	2325205	3878269076
2342	09:37:40.204	00:00:02.342	140	-1024	-768	-1	-1	-1	-1	4	-1024	-768	-1	-1	-1	-1	4		0	0						Untertest1.avi	0	880	547	72	111				0	Content		-72	-111	2342236	3878286107
2359	09:37:40.221	00:00:02.358	141	-1024	-768	-1	-1	-1	-1	4	-1024	-768	-1	-1	-1	-1	4		0	0						Untertest1.avi	0	880	547	72	111				0	Content		-72	-111	2358904	3878302775
2376	09:37:40.238	00:00:02.375	142	-1024	-768	-1	-1	-1	-1	4	-1024	-768	-1	-1	-1	-1	4		0	0						Untertest1.avi	0	880	547	72	111				0	Content		-72	-111	2375572	3878319443
2393	09:37:40.255	00:00:02.392	143	-1024	-768	-1	-1	-1	-1	4	-1024	-768	-1	-1	-1	-1	4		0	0						Untertest1.avi	0	880	547	72	111				0	Content		-72	-111	2392918	3878336789
2408	09:37:40.270	00:00:02.407	144	-1024	-768	-1	-1	-1	-1	4	-1024	-768	-1	-1	-1	-1	4		0	0						Untertest1.avi	0	880	547	72	111				0	Content		-72	-111	2407666	3878351537
2424	09:37:40.286	00:00:02.424	145	-1024	-768	-1	-1	-1	-1	4	-1024	-768	-1	-1	-1	-1	4		0	0						Untertest1.avi	0	880	547	72	111				0	Content		-72	-111	2424301	3878368172
2441	09:37:40.303	00:00:02.441	146	-1024	-768	-1	-1	-1	-1	4	-1024	-768	-1	-1	-1	-1	4		0	0						Untertest1.avi	0	880	547	72	111				0	Content		-72	-111	2441040	3878384911
2458	09:37:40.320	00:00:02.457	147	-1024	-768	-1	-1	-1	-1	4	-1024	-768	-1	-1	-1	-1	4		0	0						Untertest1.avi	0	880	547	72	111				0	Content		-72	-111	2457717	3878401588
2474	09:37:40.336	00:00:02.474	148	-1024	-768	-1	-1	-1	-1	4	-1024	-768	-1	-1	-1	-1	4		0	0						Untertest1.avi	0	880	547	72	111				0	Content		-72	-111	2474314	3878418185
2491	09:37:40.353	00:00:02.490	149	-1024	-768	-1	-1	-1	-1	4	-1024	-768	-1	-1	-1	-1	4		0	0						Untertest1.avi	0	880	547	72	111				0	Content		-72	-111	2490981	3878434852
2508	09:37:40.370	00:00:02.507	150	-1024	-768	-1	-1	-1	-1	4	-1024	-768	-1	-1	-1	-1	4		0	0						Untertest1.avi	0	880	547	72	111				0	Content		-72	-111	2507883	3878451754
2525	09:37:40.387	00:00:02.524	151	-1024	-768	-1	-1	-1	-1	4	-1024	-768	-1	-1	-1	-1	4		0	0						Untertest1.avi	0	880	547	72	111				0	Content		-72	-111	2524551	3878468422
2542	09:37:40.404	00:00:02.541	152	-1024	-768	-1	-1	-1	-1	4	-1024	-768	-1	-1	-1	-1	4		0	0						Untertest1.avi	0	880	547	72	111				0	Content		-72	-111	2541547	3878485418
2558	09:37:40.420	00:00:02.558	153	-1024	-768	-1	-1	-1	-1	4	-1024	-768	-1	-1	-1	-1	4		0	0						Untertest1.avi	0	880	547	72	111				0	Content		-72	-111	2558215	3878502086
2575	09:37:40.437	00:00:02.574	154	-1024	-768	-1	-1	-1	-1	4	-1024	-768	-1	-1	-1	-1	4		0	0						Untertest1.avi	0	880	547	72	111				0	Content		-72	-111	2574882	3878518753
2592	09:37:40.454	00:00:02.591	155	-1024	-768	-1	-1	-1	-1	4	-1024	-768	-1	-1	-1	-1	4		0	0						Untertest1.avi	0	880	547	72	111				0	Content		-72	-111	2591977	3878535848
2609	09:37:40.471	00:00:02.608	156	-1024	-768	-1	-1	-1	-1	4	-1024	-768	-1	-1	-1	-1	4		0	0						Untertest1.avi	0	880	547	72	111				0	Content		-72	-111	2608645	3878552516
2625	09:37:40.487	00:00:02.625	157	-1024	-768	-1	-1	-1	-1	4	-1024	-768	-1	-1	-1	-1	4		0	0						Untertest1.avi	0	880	547	72	111				0	Content		-72	-111	2625313	3878569184
2642	09:37:40.504	00:00:02.641	158	-1024	-768	-1	-1	-1	-1	4	-1024	-768	-1	-1	-1	-1	4		0	0						Untertest1.avi	0	880	547	72	111				0	Content		-72	-111	2641596	3878585467
2658	09:37:40.520	00:00:02.658	159	-1024	-768	-1	-1	-1	-1	4	-1024	-768	-1	-1	-1	-1	4		0	0						Untertest1.avi	0	880	547	72	111				0	Content		-72	-111	2658263	3878602134
2675	09:37:40.537	00:00:02.674	160	-1024	-768	-1	-1	-1	-1	4	-1024	-768	-1	-1	-1	-1	4		0	0						Untertest1.avi	0	880	547	72	111				0	Content		-72	-111	2674931	3878618802
2691	09:37:40.553	00:00:02.690	161	-1024	-768	-1	-1	-1	-1	4	-1024	-768	-1	-1	-1	-1	4		0	0						Untertest1.avi	0	880	547	72	111				0	Content		-72	-111	2690775	3878634646
2708	09:37:40.570	00:00:02.707	162	-1024	-768	-1	-1	-1	-1	4	-1024	-768	-1	-1	-1	-1	4		0	0						Untertest1.avi	0	880	547	72	111				0	Content		-72	-111	2707523	3878651394
2724	09:37:40.586	00:00:02.724	163	-1024	-768	-1	-1	-1	-1	4	-1024	-768	-1	-1	-1	-1	4		0	0						Untertest1.avi	0	880	547	72	111				0	Content		-72	-111	2724153	3878668024
2741	09:37:40.603	00:00:02.740	164	-1024	-768	-1	-1	-1	-1	4	-1024	-768	-1	-1	-1	-1	4		0	0						Untertest1.avi	0	880	547	72	111				0	Content		-72	-111	2740826	3878684697
2758	09:37:40.620	00:00:02.757	165	-1024	-768	-1	-1	-1	-1	4	-1024	-768	-1	-1	-1	-1	4		0	0						Untertest1.avi	0	880	547	72	111				0	Content		-72	-111	2757519	3878701390
2774	09:37:40.636	00:00:02.774	166	-1024	-768	-1	-1	-1	-1	4	-1024	-768	-1	-1	-1	-1	4		0	0						Untertest1.avi	0	880	547	72	111				0	Content		-72	-111	2774393	3878718264
2791	09:37:40.653	00:00:02.791	167	-1024	-768	-1	-1	-1	-1	4	-1024	-768	-1	-1	-1	-1	4		0	0						Untertest1.avi	0	880	547	72	111				0	Content		-72	-111	2791061	3878734932
2808	09:37:40.670	00:00:02.808	168	-1024	-768	-1	-1	-1	-1	4	-1024	-768	-1	-1	-1	-1	4		0	0						Untertest1.avi	0	880	547	72	111				0	Content		-72	-111	2808163	3878752034
2825	09:37:40.687	00:00:02.824	169	-1024	-768	-1	-1	-1	-1	4	-1024	-768	-1	-1	-1	-1	4		0	0						Untertest1.avi	0	880	547	72	111				0	Content		-72	-111	2824831	3878768702
2842	09:37:40.704	00:00:02.841	170	-1024	-768	-1	-1	-1	-1	4	-1024	-768	-1	-1	-1	-1	4		0	0						Untertest1.avi	0	880	547	72	111				0	Content		-72	-111	2841850	3878785721
2859	09:37:40.721	00:00:02.858	171	-1024	-768	-1	-1	-1	-1	4	-1024	-768	-1	-1	-1	-1	4		0	0						Untertest1.avi	0	880	547	72	111				0	Content		-72	-111	2858518	3878802389
2875	09:37:40.737	00:00:02.875	172	-1024	-768	-1	-1	-1	-1	4	-1024	-768	-1	-1	-1	-1	4		0	0						Untertest1.avi	0	880	547	72	111				0	Content		-72	-111	2875186	3878819057
2893	09:37:40.755	00:00:02.892	173	-1024	-768	-1	-1	-1	-1	4	-1024	-768	-1	-1	-1	-1	4		0	0						Untertest1.avi	0	880	547	72	111				0	Content		-72	-111	2892639	3878836510
2907	09:37:40.769	00:00:02.907	174	-1024	-768	-1	-1	-1	-1	4	-1024	-768	-1	-1	-1	-1	4		0	0						Untertest1.avi	0	880	547	72	111				0	Content		-72	-111	2907386	3878851257
2924	09:37:40.786	00:00:02.924	175	-1024	-768	-1	-1	-1	-1	4	-1024	-768	-1	-1	-1	-1	4		0	0						Untertest1.avi	0	880	547	72	111				0	Content		-72	-111	2924006	3878867877
2941	09:37:40.803	00:00:02.940	176	-1024	-768	-1	-1	-1	-1	4	-1024	-768	-1	-1	-1	-1	4		0	0						Untertest1.avi	0	880	547	72	111				0	Content		-72	-111	2940755	3878884626
2957	09:37:40.819	00:00:02.957	177	-1024	-768	-1	-1	-1	-1	4	-1024	-768	-1	-1	-1	-1	4		0	0						Untertest1.avi	0	880	547	72	111				0	Content		-72	-111	2957310	3878901181
2974	09:37:40.836	00:00:02.974	178	-1024	-768	-1	-1	-1	-1	4	-1024	-768	-1	-1	-1	-1	4		0	0						Untertest1.avi	0	880	547	72	111				0	Content		-72	-111	2974005	3878917876
2991	09:37:40.853	00:00:02.990	179	-1024	-768	-1	-1	-1	-1	4	-1024	-768	-1	-1	-1	-1	4		0	0						Untertest1.avi	0	880	547	72	111				0	Content		-72	-111	2990839	3878934710
3008	09:37:40.870	00:00:03.007	180	-1024	-768	-1	-1	-1	-1	4	-1024	-768	-1	-1	-1	-1	4		0	0						Untertest1.avi	0	880	547	72	111				0	Content		-72	-111	3007506	3878951377
3024	09:37:40.886	00:00:03.024	181	-1024	-768	-1	-1	-1	-1	4	-1024	-768	-1	-1	-1	-1	4		0	0						Untertest1.avi	0	880	547	72	111				0	Content		-72	-111	3024174	3878968045
3041	09:37:40.903	00:00:03.041	182	-1024	-768	-1	-1	-1	-1	4	-1024	-768	-1	-1	-1	-1	4		0	0						Untertest1.avi	0	880	547	72	111				0	Content		-72	-111	3041160	3878985031
3058	09:37:40.920	00:00:03.057	183	-1024	-768	-1	-1	-1	-1	4	-1024	-768	-1	-1	-1	-1	4		0	0						Untertest1.avi	0	880	547	72	111				0	Content		-72	-111	3057828	3879001699
3074	09:37:40.936	00:00:03.074	184	-1024	-768	-1	-1	-1	-1	4	-1024	-768	-1	-1	-1	-1	4		0	0						Untertest1.avi	0	880	547	72	111				0	Content		-72	-111	3074496	3879018367
3092	09:37:40.954	00:00:03.091	185	-1024	-768	-1	-1	-1	-1	4	-1024	-768	-1	-1	-1	-1	4		0	0						Untertest1.avi	0	880	547	72	111				0	Content		-72	-111	3091815	3879035686
3108	09:37:40.970	00:00:03.108	186	-1024	-768	-1	-1	-1	-1	4	-1024	-768	-1	-1	-1	-1	4		0	0						Untertest1.avi	0	880	547	72	111				0	Content		-72	-111	3108482	3879052353
3125	09:37:40.987	00:00:03.124	187	-1024	-768	-1	-1	-1	-1	4	-1024	-768	-1	-1	-1	-1	4		0	0						Untertest1.avi	0	880	547	72	111				0	Content		-72	-111	3124739	3879068610
3141	09:37:41.003	00:00:03.141	188	-1024	-768	-1	-1	-1	-1	4	-1024	-768	-1	-1	-1	-1	4		0	0						Untertest1.avi	0	880	547	72	111				0	Content		-72	-111	3141407	3879085278
3158	09:37:41.020	00:00:03.158	189	-1024	-768	-1	-1	-1	-1	4	-1024	-768	-1	-1	-1	-1	4		0	0						Untertest1.avi	0	880	547	72	111				0	Content		-72	-111	3158075	3879101946
3174	09:37:41.036	00:00:03.173	190	-1024	-768	-1	-1	-1	-1	4	-1024	-768	-1	-1	-1	-1	4		0	0						Untertest1.avi	0	880	547	72	111				0	Content		-72	-111	3173875	3879117746
3190	09:37:41.052	00:00:03.190	191	-1024	-768	-1	-1	-1	-1	4	-1024	-768	-1	-1	-1	-1	4		0	0						Untertest1.avi	0	880	547	72	111				0	Content		-72	-111	3190498	3879134369
3207	09:37:41.069	00:00:03.207	192	-1024	-768	-1	-1	-1	-1	4	-1024	-768	-1	-1	-1	-1	4		0	0						Untertest1.avi	0	880	547	72	111				0	Content		-72	-111	3207212	3879151083
3224	09:37:41.086	00:00:03.223	193	-1024	-768	-1	-1	-1	-1	4	-1024	-768	-1	-1	-1	-1	4		0	0						Untertest1.avi	0	880	547	72	111				0	Content		-72	-111	3223880	3879167751
3240	09:37:41.102	00:00:03.240	194	-1024	-768	-1	-1	-1	-1	4	-1024	-768	-1	-1	-1	-1	4		0	0						Untertest1.avi	0	880	547	72	111				0	Content		-72	-111	3240116	3879183987
3257	09:37:41.119	00:00:03.256	195	-1024	-768	-1	-1	-1	-1	4	-1024	-768	-1	-1	-1	-1	4		0	0						Untertest1.avi	0	880	547	72	111				0	Content		-72	-111	3256805	3879200676
3273	09:37:41.135	00:00:03.273	196	-1024	-768	-1	-1	-1	-1	4	-1024	-768	-1	-1	-1	-1	4		0	0						Untertest1.avi	0	880	547	72	111				0	Content		-72	-111	3273339	3879217210
3290	09:37:41.152	00:00:03.290	197	-1024	-768	-1	-1	-1	-1	4	-1024	-768	-1	-1	-1	-1	4		0	0						Untertest1.avi	0	880	547	72	111				0	Content		-72	-111	3290406	3879234277
3307	09:37:41.169	00:00:03.307	198	-1024	-768	-1	-1	-1	-1	4	-1024	-768	-1	-1	-1	-1	4		0	0						Untertest1.avi	0	880	547	72	111				0	Content		-72	-111	3307070	3879250941
3324	09:37:41.186	00:00:03.323	199	-1024	-768	-1	-1	-1	-1	4	-1024	-768	-1	-1	-1	-1	4		0	0						Untertest1.avi	0	880	547	72	111				0	Content		-72	-111	3323734	3879267605
3341	09:37:41.203	00:00:03.341	200	-1024	-768	-1	-1	-1	-1	4	-1024	-768	-1	-1	-1	-1	4		0	0						Untertest1.avi	0	880	547	72	111				0	Content		-72	-111	3341151	3879285022
3358	09:37:41.220	00:00:03.357	201	-1024	-768	-1	-1	-1	-1	4	-1024	-768	-1	-1	-1	-1	4		0	0						Untertest1.avi	0	880	547	72	111				0	Content		-72	-111	3357815	3879301686
3374	09:37:41.236	00:00:03.373	202	-1024	-768	-1	-1	-1	-1	4	-1024	-768	-1	-1	-1	-1	4		0	0						Untertest1.avi	0	880	547	72	111				0	Content		-72	-111	3373862	3879317733
3391	09:37:41.253	00:00:03.390	203	-1024	-768	-1	-1	-1	-1	4	-1024	-768	-1	-1	-1	-1	4		0	0						Untertest1.avi	0	880	547	72	111				0	Content		-72	-111	3390526	3879334397
3407	09:37:41.269	00:00:03.406	204	-1024	-768	-1	-1	-1	-1	4	-1024	-768	-1	-1	-1	-1	4		0	0						Untertest1.avi	0	880	547	72	111				0	Content		-72	-111	3406519	3879350390
3423	09:37:41.285	00:00:03.423	205	-1024	-768	-1	-1	-1	-1	4	-1024	-768	-1	-1	-1	-1	4		0	0						Untertest1.avi	0	880	547	72	111				0	Content		-72	-111	3423265	3879367136
3440	09:37:41.302	00:00:03.439	206	-1024	-768	-1	-1	-1	-1	4	-1024	-768	-1	-1	-1	-1	4		0	0						Untertest1.avi	0	880	547	72	111				0	Content		-72	-111	3439890	3879383761
3457	09:37:41.319	00:00:03.456	207	-1024	-768	-1	-1	-1	-1	4	-1024	-768	-1	-1	-1	-1	4		0	0						Untertest1.avi	0	880	547	72	111				0	Content		-72	-111	3456580	3879400451
3473	09:37:41.335	00:00:03.473	208	-1024	-768	-1	-1	-1	-1	4	-1024	-768	-1	-1	-1	-1	4		0	0						Untertest1.avi	0	880	547	72	111				0	Content		-72	-111	3473244	3879417115
3490	09:37:41.352	00:00:03.489	209	-1024	-768	-1	-1	-1	-1	4	-1024	-768	-1	-1	-1	-1	4		0	0						Untertest1.avi	0	880	547	72	111				0	Content		-72	-111	3489869	3879433740
3507	09:37:41.369	00:00:03.506	210	-1024	-768	-1	-1	-1	-1	4	-1024	-768	-1	-1	-1	-1	4		0	0						Untertest1.avi	0	880	547	72	111				0	Content		-72	-111	3506533	3879450404
3523	09:37:41.385	00:00:03.523	211	-1024	-768	-1	-1	-1	-1	4	-1024	-768	-1	-1	-1	-1	4		0	0						Untertest1.avi	0	880	547	72	111				0	Content		-72	-111	3523197	3879467068
3540	09:37:41.402	00:00:03.540	212	-1024	-768	-1	-1	-1	-1	4	-1024	-768	-1	-1	-1	-1	4		0	0						Untertest1.avi	0	880	547	72	111				0	Content		-72	-111	3540089	3879483960
3557	09:37:41.419	00:00:03.556	213	-1024	-768	-1	-1	-1	-1	4	-1024	-768	-1	-1	-1	-1	4		0	0						Untertest1.avi	0	880	547	72	111				0	Content		-72	-111	3556754	3879500625
3574	09:37:41.436	00:00:03.573	214	-1024	-768	-1	-1	-1	-1	4	-1024	-768	-1	-1	-1	-1	4		0	0						Untertest1.avi	0	880	547	72	111				0	Content		-72	-111	3573742	3879517613
3590	09:37:41.452	00:00:03.590	215	-1024	-768	-1	-1	-1	-1	4	-1024	-768	-1	-1	-1	-1	4		0	0						Untertest1.avi	0	880	547	72	111				0	Content		-72	-111	3590406	3879534277
3607	09:37:41.469	00:00:03.607	216	-1024	-768	-1	-1	-1	-1	4	-1024	-768	-1	-1	-1	-1	4		0	0						Untertest1.avi	0	880	547	72	111				0	Content		-72	-111	3607070	3879550941
3624	09:37:41.486	00:00:03.624	217	-1024	-768	-1	-1	-1	-1	4	-1024	-768	-1	-1	-1	-1	4		0	0						Untertest1.avi	0	880	547	72	111				0	Content		-72	-111	3624328	3879568199
3641	09:37:41.503	00:00:03.640	218	-1024	-768	-1	-1	-1	-1	4	-1024	-768	-1	-1	-1	-1	4		0	0						Untertest1.avi	0	880	547	72	111				0	Content		-72	-111	3640992	3879584863
3657	09:37:41.519	00:00:03.657	219	-1024	-768	-1	-1	-1	-1	4	-1024	-768	-1	-1	-1	-1	4		0	0						Untertest1.avi	0	880	547	72	111				0	Content		-72	-111	3657226	3879601097
3674	09:37:41.536	00:00:03.673	220	-1024	-768	-1	-1	-1	-1	4	-1024	-768	-1	-1	-1	-1	4		0	0						Untertest1.avi	0	880	547	72	111				0	Content		-72	-111	3673891	3879617762
3691	09:37:41.553	00:00:03.690	221	-1024	-768	-1	-1	-1	-1	4	-1024	-768	-1	-1	-1	-1	4		0	0						Untertest1.avi	0	880	547	72	111				0	Content		-72	-111	3690555	3879634426
3706	09:37:41.568	00:00:03.706	222	-1024	-768	-1	-1	-1	-1	4	-1024	-768	-1	-1	-1	-1	4		0	0						Untertest1.avi	0	880	547	72	111				0	Content		-72	-111	3706317	3879650188
3723	09:37:41.585	00:00:03.722	223	-1024	-768	-1	-1	-1	-1	4	-1024	-768	-1	-1	-1	-1	4		0	0						Untertest1.avi	0	880	547	72	111				0	Content		-72	-111	3722937	3879666808
3740	09:37:41.602	00:00:03.739	224	-1024	-768	-1	-1	-1	-1	4	-1024	-768	-1	-1	-1	-1	4		0	0						Untertest1.avi	0	880	547	72	111				0	Content		-72	-111	3739677	3879683548
3756	09:37:41.618	00:00:03.756	225	-1024	-768	-1	-1	-1	-1	4	-1024	-768	-1	-1	-1	-1	4		0	0						Untertest1.avi	0	880	547	72	111				0	Content		-72	-111	3756353	3879700224
3773	09:37:41.635	00:00:03.772	226	-1024	-768	-1	-1	-1	-1	4	-1024	-768	-1	-1	-1	-1	4		0	0						Untertest1.avi	0	880	547	72	111				0	Content		-72	-111	3772917	3879716788
3790	09:37:41.652	00:00:03.789	227	-1024	-768	-1	-1	-1	-1	4	-1024	-768	-1	-1	-1	-1	4		0	0						Untertest1.avi	0	880	547	72	111				0	Content		-72	-111	3789850	3879733721
3807	09:37:41.669	00:00:03.806	228	-1024	-768	-1	-1	-1	-1	4	-1024	-768	-1	-1	-1	-1	4		0	0						Untertest1.avi	0	880	547	72	111				0	Content		-72	-111	3806514	3879750385
3824	09:37:41.686	00:00:03.823	229	-1024	-768	-1	-1	-1	-1	4	-1024	-768	-1	-1	-1	-1	4		0	0						Untertest1.avi	0	880	547	72	111				0	Content		-72	-111	3823645	3879767516
3840	09:37:41.702	00:00:03.840	230	-1024	-768	-1	-1	-1	-1	4	-1024	-768	-1	-1	-1	-1	4		0	0						Untertest1.avi	0	880	547	72	111				0	Content		-72	-111	3840309	3879784180
3857	09:37:41.719	00:00:03.857	231	-1024	-768	-1	-1	-1	-1	4	-1024	-768	-1	-1	-1	-1	4		0	0						Untertest1.avi	0	880	547	72	111				0	Content		-72	-111	3857336	3879801207
3874	09:37:41.736	00:00:03.874	232	-1024	-768	-1	-1	-1	-1	4	-1024	-768	-1	-1	-1	-1	4		0	0						Untertest1.avi	0	880	547	72	111				0	Content		-72	-111	3874001	3879817872
3891	09:37:41.753	00:00:03.890	233	-1024	-768	-1	-1	-1	-1	4	-1024	-768	-1	-1	-1	-1	4		0	0						Untertest1.avi	0	880	547	72	111				0	Content		-72	-111	3890665	3879834536
3908	09:37:41.770	00:00:03.908	234	-1024	-768	-1	-1	-1	-1	4	-1024	-768	-1	-1	-1	-1	4		0	0						Untertest1.avi	0	880	547	72	111				0	Content		-72	-111	3908007	3879851878
3923	09:37:41.785	00:00:03.922	235	-1024	-768	-1	-1	-1	-1	4	-1024	-768	-1	-1	-1	-1	4		0	0						Untertest1.avi	0	880	547	72	111				0	Content		-72	-111	3922749	3879866620
3939	09:37:41.801	00:00:03.939	236	-1024	-768	-1	-1	-1	-1	4	-1024	-768	-1	-1	-1	-1	4		0	0						Untertest1.avi	0	880	547	72	111				0	Content		-72	-111	3939433	3879883304
3956	09:37:41.818	00:00:03.956	237	-1024	-768	-1	-1	-1	-1	4	-1024	-768	-1	-1	-1	-1	4		0	0						Untertest1.avi	0	880	547	72	111				0	Content		-72	-111	3956097	3879899968
3973	09:37:41.835	00:00:03.972	238	-1024	-768	-1	-1	-1	-1	4	-1024	-768	-1	-1	-1	-1	4		0	0						Untertest1.avi	0	880	547	72	111				0	Content		-72	-111	3972860	3879916731
3989	09:37:41.851	00:00:03.989	239	-1024	-768	-1	-1	-1	-1	4	-1024	-768	-1	-1	-1	-1	4		0	0						Untertest1.avi	0	880	547	72	111				0	Content		-72	-111	3989420	3879933291
4006	09:37:41.868	00:00:04.006	240	-1024	-768	-1	-1	-1	-1	4	-1024	-768	-1	-1	-1	-1	4		0	0						Untertest1.avi	0	880	547	72	111				0	Content		-72	-111	4006100	3879949971
4023	09:37:41.885	00:00:04.022	241	-1024	-768	-1	-1	-1	-1	4	-1024	-768	-1	-1	-1	-1	4		0	0						Untertest1.avi	0	880	547	72	111				0	Content		-72	-111	4022931	3879966802
4040	09:37:41.902	00:00:04.039	242	-1024	-768	-1	-1	-1	-1	4	-1024	-768	-1	-1	-1	-1	4		0	0						Untertest1.avi	0	880	547	72	111				0	Content		-72	-111	4039595	3879983466
4056	09:37:41.918	00:00:04.056	243	-1024	-768	-1	-1	-1	-1	4	-1024	-768	-1	-1	-1	-1	4		0	0						Untertest1.avi	0	880	547	72	111				0	Content		-72	-111	4056259	3880000130
4073	09:37:41.935	00:00:04.073	244	-1024	-768	-1	-1	-1	-1	4	-1024	-768	-1	-1	-1	-1	4		0	0						Untertest1.avi	0	880	547	72	111				0	Content		-72	-111	4073241	3880017112
4090	09:37:41.952	00:00:04.089	245	-1024	-768	-1	-1	-1	-1	4	-1024	-768	-1	-1	-1	-1	4		0	0						Untertest1.avi	0	880	547	72	111				0	Content		-72	-111	4089905	3880033776
4107	09:37:41.969	00:00:04.106	246	-1024	-768	-1	-1	-1	-1	4	-1024	-768	-1	-1	-1	-1	4		0	0						Untertest1.avi	0	880	547	72	111				0	Content		-72	-111	4106569	3880050440
4124	09:37:41.986	00:00:04.123	247	-1024	-768	-1	-1	-1	-1	4	-1024	-768	-1	-1	-1	-1	4		0	0						Untertest1.avi	0	880	547	72	111				0	Content		-72	-111	4123649	3880067520
4140	09:37:42.002	00:00:04.140	248	-1024	-768	-1	-1	-1	-1	4	-1024	-768	-1	-1	-1	-1	4		0	0						Untertest1.avi	0	880	547	72	111				0	Content		-72	-111	4140313	3880084184
4157	09:37:42.019	00:00:04.156	249	-1024	-768	-1	-1	-1	-1	4	-1024	-768	-1	-1	-1	-1	4		0	0						Untertest1.avi	0	880	547	72	111				0	Content		-72	-111	4156977	3880100848
4174	09:37:42.036	00:00:04.174	250	-1024	-768	-1	-1	-1	-1	4	-1024	-768	-1	-1	-1	-1	4		0	0						Untertest1.avi	0	880	547	72	111				0	Content		-72	-111	4174430	3880118301
4189	09:37:42.051	00:00:04.189	251	-1024	-768	-1	-1	-1	-1	4	-1024	-768	-1	-1	-1	-1	4		0	0						Untertest1.avi	0	880	547	72	111				0	Content		-72	-111	4189302	3880133173
4206	09:37:42.068	00:00:04.205	252	-1024	-768	-1	-1	-1	-1	4	-1024	-768	-1	-1	-1	-1	4		0	0						Untertest1.avi	0	880	547	72	111				0	Content		-72	-111	4205922	3880149793
4223	09:37:42.085	00:00:04.222	253	-1024	-768	-1	-1	-1	-1	4	-1024	-768	-1	-1	-1	-1	4		0	0						Untertest1.avi	0	880	547	72	111				0	Content		-72	-111	4222542	3880166413
4239	09:37:42.101	00:00:04.239	254	-1024	-768	-1	-1	-1	-1	4	-1024	-768	-1	-1	-1	-1	4		0	0						Untertest1.avi	0	880	547	72	111				0	Content		-72	-111	4239217	3880183088
4256	09:37:42.118	00:00:04.255	255	-1024	-768	-1	-1	-1	-1	4	-1024	-768	-1	-1	-1	-1	4		0	0						Untertest1.avi	0	880	547	72	111				0	Content		-72	-111	4255919	3880199790
4273	09:37:42.135	00:00:04.272	256	-1024	-768	-1	-1	-1	-1	4	-1024	-768	-1	-1	-1	-1	4		0	0						Untertest1.avi	0	880	547	72	111				0	Content		-72	-111	4272782	3880216653
4289	09:37:42.151	00:00:04.289	257	-1024	-768	-1	-1	-1	-1	4	-1024	-768	-1	-1	-1	-1	4		0	0						Untertest1.avi	0	880	547	72	111				0	Content		-72	-111	4289447	3880233318
4307	09:37:42.169	00:00:04.306	258	-1024	-768	-1	-1	-1	-1	4	-1024	-768	-1	-1	-1	-1	4		0	0						Untertest1.avi	0	880	547	72	111				0	Content		-72	-111	4306541	3880250412
4323	09:37:42.185	00:00:04.323	259	-1024	-768	-1	-1	-1	-1	4	-1024	-768	-1	-1	-1	-1	4		0	0						Untertest1.avi	0	880	547	72	111				0	Content		-72	-111	4323205	3880267076
4340	09:37:42.202	00:00:04.340	260	-1024	-768	-1	-1	-1	-1	4	-1024	-768	-1	-1	-1	-1	4		0	0						Untertest1.avi	0	880	547	72	111				0	Content		-72	-111	4340219	3880284090
4357	09:37:42.219	00:00:04.356	261	-1024	-768	-1	-1	-1	-1	4	-1024	-768	-1	-1	-1	-1	4		0	0						Untertest1.avi	0	880	547	72	111				0	Content		-72	-111	4356883	3880300754
4374	09:37:42.236	00:00:04.373	262	-1024	-768	-1	-1	-1	-1	4	-1024	-768	-1	-1	-1	-1	4		0	0						Untertest1.avi	0	880	547	72	111				0	Content		-72	-111	4373547	3880317418
4391	09:37:42.253	00:00:04.390	263	-1024	-768	-1	-1	-1	-1	4	-1024	-768	-1	-1	-1	-1	4		0	0						Untertest1.avi	0	880	547	72	111				0	Content		-72	-111	4390989	3880334860
4406	09:37:42.268	00:00:04.405	264	-1024	-768	-1	-1	-1	-1	4	-1024	-768	-1	-1	-1	-1	4		0	0						Untertest1.avi	0	880	547	72	111				0	Content		-72	-111	4405733	3880349604
4422	09:37:42.284	00:00:04.422	265	-1024	-768	-1	-1	-1	-1	4	-1024	-768	-1	-1	-1	-1	4		0	0						Untertest1.avi	0	880	547	72	111				0	Content		-72	-111	4422353	3880366224
4439	09:37:42.301	00:00:04.439	266	-1024	-768	-1	-1	-1	-1	4	-1024	-768	-1	-1	-1	-1	4		0	0						Untertest1.avi	0	880	547	72	111				0	Content		-72	-111	4439098	3880382969
4456	09:37:42.318	00:00:04.455	267	-1024	-768	-1	-1	-1	-1	4	-1024	-768	-1	-1	-1	-1	4		0	0						Untertest1.avi	0	880	547	72	111				0	Content		-72	-111	4455649	3880399520
4472	09:37:42.334	00:00:04.472	268	-1024	-768	-1	-1	-1	-1	4	-1024	-768	-1	-1	-1	-1	4		0	0						Untertest1.avi	0	880	547	72	111				0	Content		-72	-111	4472338	3880416209
4489	09:37:42.351	00:00:04.489	269	-1024	-768	-1	-1	-1	-1	4	-1024	-768	-1	-1	-1	-1	4		0	0						Untertest1.avi	0	880	547	72	111				0	Content		-72	-111	4489173	3880433044
4506	09:37:42.368	00:00:04.505	270	-1024	-768	-1	-1	-1	-1	4	-1024	-768	-1	-1	-1	-1	4		0	0						Untertest1.avi	0	880	547	72	111				0	Content		-72	-111	4505837	3880449708
4523	09:37:42.385	00:00:04.522	271	-1024	-768	-1	-1	-1	-1	4	-1024	-768	-1	-1	-1	-1	4		0	0						Untertest1.avi	0	880	547	72	111				0	Content		-72	-111	4522501	3880466372
4539	09:37:42.401	00:00:04.539	272	-1024	-768	-1	-1	-1	-1	4	-1024	-768	-1	-1	-1	-1	4		0	0						Untertest1.avi	0	880	547	72	111				0	Content		-72	-111	4539486	3880483357
4556	09:37:42.418	00:00:04.556	273	-1024	-768	-1	-1	-1	-1	4	-1024	-768	-1	-1	-1	-1	4		0	0						Untertest1.avi	0	880	547	72	111				0	Content		-72	-111	4556150	3880500021
4573	09:37:42.435	00:00:04.572	274	-1024	-768	-1	-1	-1	-1	4	-1024	-768	-1	-1	-1	-1	4		0	0						Untertest1.avi	0	880	547	72	111				0	Content		-72	-111	4572814	3880516685
4590	09:37:42.452	00:00:04.590	275	-1024	-768	-1	-1	-1	-1	4	-1024	-768	-1	-1	-1	-1	4		0	0						Untertest1.avi	0	880	547	72	111				0	Content		-72	-111	4590198	3880534069
4607	09:37:42.469	00:00:04.607	276	-1024	-768	-1	-1	-1	-1	4	-1024	-768	-1	-1	-1	-1	4		0	0						Untertest1.avi	0	880	547	72	111				0	Content		-72	-111	4607431	3880551302
4622	09:37:42.484	00:00:04.622	277	-1024	-768	-1	-1	-1	-1	4	-1024	-768	-1	-1	-1	-1	4		0	0						Untertest1.avi	0	880	547	72	111				0	Content		-72	-111	4622187	3880566058
4639	09:37:42.501	00:00:04.638	278	-1024	-768	-1	-1	-1	-1	4	-1024	-768	-1	-1	-1	-1	4		0	0						Untertest1.avi	0	880	547	72	111				0	Content		-72	-111	4638794	3880582665
4656	09:37:42.518	00:00:04.655	279	-1024	-768	-1	-1	-1	-1	4	-1024	-768	-1	-1	-1	-1	4		0	0						Untertest1.avi	0	880	547	72	111				0	Content		-72	-111	4655505	3880599376
4672	09:37:42.534	00:00:04.672	280	-1024	-768	-1	-1	-1	-1	4	-1024	-768	-1	-1	-1	-1	4		0	0						Untertest1.avi	0	880	547	72	111				0	Content		-72	-111	4672169	3880616040
4689	09:37:42.551	00:00:04.688	281	-1024	-768	-1	-1	-1	-1	4	-1024	-768	-1	-1	-1	-1	4		0	0						Untertest1.avi	0	880	547	72	111				0	Content		-72	-111	4688836	3880632707
4706	09:37:42.568	00:00:04.705	282	-1024	-768	-1	-1	-1	-1	4	-1024	-768	-1	-1	-1	-1	4		0	0						Untertest1.avi	0	880	547	72	111				0	Content		-72	-111	4705526	3880649397
4722	09:37:42.584	00:00:04.722	283	-1024	-768	-1	-1	-1	-1	4	-1024	-768	-1	-1	-1	-1	4		0	0						Untertest1.avi	0	880	547	72	111				0	Content		-72	-111	4722396	3880666267
4739	09:37:42.601	00:00:04.739	284	-1024	-768	-1	-1	-1	-1	4	-1024	-768	-1	-1	-1	-1	4		0	0						Untertest1.avi	0	880	547	72	111				0	Content		-72	-111	4739060	3880682931
4756	09:37:42.618	00:00:04.756	285	-1024	-768	-1	-1	-1	-1	4	-1024	-768	-1	-1	-1	-1	4		0	0						Untertest1.avi	0	880	547	72	111				0	Content		-72	-111	4756159	3880700030
4773	09:37:42.635	00:00:04.772	286	-1024	-768	-1	-1	-1	-1	4	-1024	-768	-1	-1	-1	-1	4		0	0						Untertest1.avi	0	880	547	72	111				0	Content		-72	-111	4772823	3880716694
4790	09:37:42.652	00:00:04.789	287	-1024	-768	-1	-1	-1	-1	4	-1024	-768	-1	-1	-1	-1	4		0	0						Untertest1.avi	0	880	547	72	111				0	Content		-72	-111	4789840	3880733711
4807	09:37:42.669	00:00:04.806	288	-1024	-768	-1	-1	-1	-1	4	-1024	-768	-1	-1	-1	-1	4		0	0						Untertest1.avi	0	880	547	72	111				0	Content		-72	-111	4806505	3880750376
4823	09:37:42.685	00:00:04.823	289	-1024	-768	-1	-1	-1	-1	4	-1024	-768	-1	-1	-1	-1	4		0	0						Untertest1.avi	0	880	547	72	111				0	Content		-72	-111	4823169	3880767040
4841	09:37:42.703	00:00:04.840	290	-1024	-768	-1	-1	-1	-1	4	-1024	-768	-1	-1	-1	-1	4		0	0						Untertest1.avi	0	880	547	72	111				0	Content		-72	-111	4840616	3880784487
4855	09:37:42.717	00:00:04.855	291	-1024	-768	-1	-1	-1	-1	4	-1024	-768	-1	-1	-1	-1	4		0	0						Untertest1.avi	0	880	547	72	111				0	Content		-72	-111	4855360	3880799231
4872	09:37:42.734	00:00:04.871	292	-1024	-768	-1	-1	-1	-1	4	-1024	-768	-1	-1	-1	-1	4		0	0						Untertest1.avi	0	880	547	72	111				0	Content		-72	-111	4871978	3880815849
4889	09:37:42.751	00:00:04.888	293	-1024	-768	-1	-1	-1	-1	4	-1024	-768	-1	-1	-1	-1	4		0	0						Untertest1.avi	0	880	547	72	111				0	Content		-72	-111	4888724	3880832595
4905	09:37:42.767	00:00:04.905	294	-1024	-768	-1	-1	-1	-1	4	-1024	-768	-1	-1	-1	-1	4		0	0						Untertest1.avi	0	880	547	72	111				0	Content		-72	-111	4905278	3880849149
4922	09:37:42.784	00:00:04.921	295	-1024	-768	-1	-1	-1	-1	4	-1024	-768	-1	-1	-1	-1	4		0	0						Untertest1.avi	0	880	547	72	111				0	Content		-72	-111	4921933	3880865804
4939	09:37:42.801	00:00:04.938	296	-1024	-768	-1	-1	-1	-1	4	-1024	-768	-1	-1	-1	-1	4		0	0						Untertest1.avi	0	880	547	72	111				0	Content		-72	-111	4938597	3880882468
4956	09:37:42.818	00:00:04.955	297	-1024	-768	-1	-1	-1	-1	4	-1024	-768	-1	-1	-1	-1	4		0	0						Untertest1.avi	0	880	547	72	111				0	Content		-72	-111	4955526	3880899397
4972	09:37:42.834	00:00:04.972	298	-1024	-768	-1	-1	-1	-1	4	-1024	-768	-1	-1	-1	-1	4		0	0						Untertest1.avi	0	880	547	72	111				0	Content		-72	-111	4972190	3880916061
4989	09:37:42.851	00:00:04.989	299	-1024	-768	-1	-1	-1	-1	4	-1024	-768	-1	-1	-1	-1	4		0	0						Untertest1.avi	0	880	547	72	111				0	Content		-72	-111	4989152	3880933023
5006	09:37:42.868	00:00:05.005	300	-1024	-768	-1	-1	-1	-1	4	-1024	-768	-1	-1	-1	-1	4		0	0						Untertest1.avi	0	880	547	72	111				0	Content		-72	-111	5005817	3880949688
5022	09:37:42.884	00:00:05.022	301	-1024	-768	-1	-1	-1	-1	4	-1024	-768	-1	-1	-1	-1	4		0	0						Untertest1.avi	0	880	547	72	111				0	Content		-72	-111	5022481	3880966352
5040	09:37:42.902	00:00:05.039	302	-1024	-768	-1	-1	-1	-1	4	-1024	-768	-1	-1	-1	-1	4		0	0						Untertest1.avi	0	880	547	72	111				0	Content		-72	-111	5039687	3880983558
5057	09:37:42.919	00:00:05.057	303	-1024	-768	-1	-1	-1	-1	4	-1024	-768	-1	-1	-1	-1	4		0	0						Untertest1.avi	0	880	547	72	111				0	Content		-72	-111	5057071	3881000942
5072	09:37:42.934	00:00:05.071	304	-1024	-768	-1	-1	-1	-1	4	-1024	-768	-1	-1	-1	-1	4		0	0						Untertest1.avi	0	880	547	72	111				0	Content		-72	-111	5071801	3881015672
5088	09:37:42.950	00:00:05.088	305	-1024	-768	-1	-1	-1	-1	4	-1024	-768	-1	-1	-1	-1	4		0	0						Untertest1.avi	0	880	547	72	111				0	Content		-72	-111	5088423	3881032294
5105	09:37:42.967	00:00:05.105	306	-1024	-768	-1	-1	-1	-1	4	-1024	-768	-1	-1	-1	-1	4		0	0						Untertest1.avi	0	880	547	72	111				0	Content		-72	-111	5105169	3881049040
5122	09:37:42.984	00:00:05.121	307	-1024	-768	-1	-1	-1	-1	4	-1024	-768	-1	-1	-1	-1	4		0	0						Untertest1.avi	0	880	547	72	111				0	Content		-72	-111	5121846	3881065717
5138	09:37:43.000	00:00:05.138	308	-1024	-768	-1	-1	-1	-1	4	-1024	-768	-1	-1	-1	-1	4		0	0						Untertest1.avi	0	880	547	72	111				0	Content		-72	-111	5138407	3881082278
5155	09:37:43.017	00:00:05.155	309	-1024	-768	-1	-1	-1	-1	4	-1024	-768	-1	-1	-1	-1	4		0	0						Untertest1.avi	0	880	547	72	111				0	Content		-72	-111	5155342	3881099213
5172	09:37:43.034	00:00:05.172	310	-1024	-768	-1	-1	-1	-1	4	-1024	-768	-1	-1	-1	-1	4		0	0						Untertest1.avi	0	880	547	72	111				0	Content		-72	-111	5172006	3881115877
5189	09:37:43.051	00:00:05.189	311	-1024	-768	-1	-1	-1	-1	4	-1024	-768	-1	-1	-1	-1	4		0	0						Untertest1.avi	0	880	547	72	111				0	Content		-72	-111	5189136	3881133007
5206	09:37:43.068	00:00:05.205	312	-1024	-768	-1	-1	-1	-1	4	-1024	-768	-1	-1	-1	-1	4		0	0						Untertest1.avi	0	880	547	72	111				0	Content		-72	-111	5205800	3881149671
5223	09:37:43.085	00:00:05.222	313	-1024	-768	-1	-1	-1	-1	4	-1024	-768	-1	-1	-1	-1	4		0	0						Untertest1.avi	0	880	547	72	111				0	Content		-72	-111	5222827	3881166698
5239	09:37:43.101	00:00:05.239	314	-1024	-768	-1	-1	-1	-1	4	-1024	-768	-1	-1	-1	-1	4		0	0						Untertest1.avi	0	880	547	72	111				0	Content		-72	-111	5239491	3881183362
5256	09:37:43.118	00:00:05.256	315	-1024	-768	-1	-1	-1	-1	4	-1024	-768	-1	-1	-1	-1	4		0	0						Untertest1.avi	0	880	547	72	111				0	Content		-72	-111	5256155	3881200026
5274	09:37:43.136	00:00:05.273	316	-1024	-768	-1	-1	-1	-1	4	-1024	-768	-1	-1	-1	-1	4		0	0						Untertest1.avi	0	880	547	72	111				0	Content		-72	-111	5273500	3881217371
5288	09:37:43.150	00:00:05.288	317	-1024	-768	-1	-1	-1	-1	4	-1024	-768	-1	-1	-1	-1	4		0	0						Untertest1.avi	0	880	547	72	111				0	Content		-72	-111	5288257	3881232128
5305	09:37:43.167	00:00:05.304	318	-1024	-768	-1	-1	-1	-1	4	-1024	-768	-1	-1	-1	-1	4		0	0						Untertest1.avi	0	880	547	72	111				0	Content		-72	-111	5304995	3881248866
5322	09:37:43.184	00:00:05.321	319	-1024	-768	-1	-1	-1	-1	4	-1024	-768	-1	-1	-1	-1	4		0	0						Untertest1.avi	0	880	547	72	111				0	Content		-72	-111	5321612	3881265483
5338	09:37:43.200	00:00:05.338	320	-1024	-768	-1	-1	-1	-1	4	-1024	-768	-1	-1	-1	-1	4		0	0						Untertest1.avi	0	880	547	72	111				0	Content		-72	-111	5338287	3881282158
5355	09:37:43.217	00:00:05.354	321	-1024	-768	-1	-1	-1	-1	4	-1024	-768	-1	-1	-1	-1	4		0	0						Untertest1.avi	0	880	547	72	111				0	Content		-72	-111	5354943	3881298814
5372	09:37:43.234	00:00:05.371	322	-1024	-768	-1	-1	-1	-1	4	-1024	-768	-1	-1	-1	-1	4		0	0						Untertest1.avi	0	880	547	72	111				0	Content		-72	-111	5371607	3881315478
5389	09:37:43.251	00:00:05.388	323	-1024	-768	-1	-1	-1	-1	4	-1024	-768	-1	-1	-1	-1	4		0	0						Untertest1.avi	0	880	547	72	111				0	Content		-72	-111	5388535	3881332406
5405	09:37:43.267	00:00:05.405	324	-1024	-768	-1	-1	-1	-1	4	-1024	-768	-1	-1	-1	-1	4		0	0						Untertest1.avi	0	880	547	72	111				0	Content		-72	-111	5405199	3881349070
5422	09:37:43.284	00:00:05.422	325	-1024	-768	-1	-1	-1	-1	4	-1024	-768	-1	-1	-1	-1	4		0	0						Untertest1.avi	0	880	547	72	111				0	Content		-72	-111	5422074	3881365945
5439	09:37:43.301	00:00:05.438	326	-1024	-768	-1	-1	-1	-1	4	-1024	-768	-1	-1	-1	-1	4		0	0						Untertest1.avi	0	880	547	72	111				0	Content		-72	-111	5438738	3881382609
5455	09:37:43.317	00:00:05.455	327	-1024	-768	-1	-1	-1	-1	4	-1024	-768	-1	-1	-1	-1	4		0	0						Untertest1.avi	0	880	547	72	111				0	Content		-72	-111	5455402	3881399273
5472	09:37:43.334	00:00:05.472	328	-1024	-768	-1	-1	-1	-1	4	-1024	-768	-1	-1	-1	-1	4		0	0						Untertest1.avi	0	880	547	72	111				0	Content		-72	-111	5472066	3881415937
5489	09:37:43.351	00:00:05.489	329	-1024	-768	-1	-1	-1	-1	4	-1024	-768	-1	-1	-1	-1	4		0	0						Untertest1.avi	0	880	547	72	111				0	Content		-72	-111	5489314	3881433185
5507	09:37:43.369	00:00:05.506	330	-1024	-768	-1	-1	-1	-1	4	-1024	-768	-1	-1	-1	-1	4		0	0						Untertest1.avi	0	880	547	72	111				0	Content		-72	-111	5506681	3881450552
5521	09:37:43.383	00:00:05.521	331	-1024	-768	-1	-1	-1	-1	4	-1024	-768	-1	-1	-1	-1	4		0	0						Untertest1.avi	0	880	547	72	111				0	Content		-72	-111	5521429	3881465300
5538	09:37:43.400	00:00:05.538	332	-1024	-768	-1	-1	-1	-1	4	-1024	-768	-1	-1	-1	-1	4		0	0						Untertest1.avi	0	880	547	72	111				0	Content		-72	-111	5538050	3881481921
5555	09:37:43.417	00:00:05.554	333	-1024	-768	-1	-1	-1	-1	4	-1024	-768	-1	-1	-1	-1	4		0	0						Untertest1.avi	0	880	547	72	111				0	Content		-72	-111	5554797	3881498668
5571	09:37:43.433	00:00:05.571	334	-1024	-768	-1	-1	-1	-1	4	-1024	-768	-1	-1	-1	-1	4		0	0						Untertest1.avi	0	880	547	72	111				0	Content		-72	-111	5571476	3881515347
5588	09:37:43.450	00:00:05.588	335	-1024	-768	-1	-1	-1	-1	4	-1024	-768	-1	-1	-1	-1	4		0	0						Untertest1.avi	0	880	547	72	111				0	Content		-72	-111	5588050	3881531921
5605	09:37:43.467	00:00:05.604	336	-1024	-768	-1	-1	-1	-1	4	-1024	-768	-1	-1	-1	-1	4		0	0						Untertest1.avi	0	880	547	72	111				0	Content		-72	-111	5604977	3881548848
5622	09:37:43.484	00:00:05.621	337	-1024	-768	-1	-1	-1	-1	4	-1024	-768	-1	-1	-1	-1	4		0	0						Untertest1.avi	0	880	547	72	111				0	Content		-72	-111	5621642	3881565513
5639	09:37:43.501	00:00:05.638	338	-1024	-768	-1	-1	-1	-1	4	-1024	-768	-1	-1	-1	-1	4		0	0						Untertest1.avi	0	880	547	72	111				0	Content		-72	-111	5638770	3881582641
5655	09:37:43.517	00:00:05.655	339	-1024	-768	-1	-1	-1	-1	4	-1024	-768	-1	-1	-1	-1	4		0	0						Untertest1.avi	0	880	547	72	111				0	Content		-72	-111	5655434	3881599305
5672	09:37:43.534	00:00:05.672	340	-1024	-768	-1	-1	-1	-1	4	-1024	-768	-1	-1	-1	-1	4		0	0						Untertest1.avi	0	880	547	72	111				0	Content		-72	-111	5672462	3881616333
5689	09:37:43.551	00:00:05.689	341	-1024	-768	-1	-1	-1	-1	4	-1024	-768	-1	-1	-1	-1	4		0	0						Untertest1.avi	0	880	547	72	111				0	Content		-72	-111	5689126	3881632997
5706	09:37:43.568	00:00:05.705	342	-1024	-768	-1	-1	-1	-1	4	-1024	-768	-1	-1	-1	-1	4		0	0						Untertest1.avi	0	880	547	72	111				0	Content		-72	-111	5705790	3881649661
5723	09:37:43.585	00:00:05.723	343	-1024	-768	-1	-1	-1	-1	4	-1024	-768	-1	-1	-1	-1	4		0	0						Untertest1.avi	0	880	547	72	111				0	Content		-72	-111	5723131	3881667002
5738	09:37:43.600	00:00:05.737	344	-1024	-768	-1	-1	-1	-1	4	-1024	-768	-1	-1	-1	-1	4		0	0						Untertest1.avi	0	880	547	72	111				0	Content		-72	-111	5737878	3881681749
5754	09:37:43.616	00:00:05.754	345	-1024	-768	-1	-1	-1	-1	4	-1024	-768	-1	-1	-1	-1	4		0	0						Untertest1.avi	0	880	547	72	111				0	Content		-72	-111	5754496	3881698367
5771	09:37:43.633	00:00:05.771	346	-1024	-768	-1	-1	-1	-1	4	-1024	-768	-1	-1	-1	-1	4		0	0						Untertest1.avi	0	880	547	72	111				0	Content		-72	-111	5771240	3881715111
5788	09:37:43.650	00:00:05.787	347	-1024	-768	-1	-1	-1	-1	4	-1024	-768	-1	-1	-1	-1	4		0	0						Untertest1.avi	0	880	547	72	111				0	Content		-72	-111	5787914	3881731785
5805	09:37:43.667	00:00:05.804	348	-1024	-768	-1	-1	-1	-1	4	-1024	-768	-1	-1	-1	-1	4		0	0						Untertest1.avi	0	880	547	72	111				0	Content		-72	-111	5804509	3881748380
5821	09:37:43.683	00:00:05.821	349	-1024	-768	-1	-1	-1	-1	4	-1024	-768	-1	-1	-1	-1	4		0	0						Untertest1.avi	0	880	547	72	111				0	Content		-72	-111	5821174	3881765045
5838	09:37:43.700	00:00:05.838	350	-1024	-768	-1	-1	-1	-1	4	-1024	-768	-1	-1	-1	-1	4		0	0						Untertest1.avi	0	880	547	72	111				0	Content		-72	-111	5838072	3881781943
5855	09:37:43.717	00:00:05.854	351	-1024	-768	-1	-1	-1	-1	4	-1024	-768	-1	-1	-1	-1	4		0	0						Untertest1.avi	0	880	547	72	111				0	Content		-72	-111	5854736	3881798607
5872	09:37:43.734	00:00:05.871	352	-1024	-768	-1	-1	-1	-1	4	-1024	-768	-1	-1	-1	-1	4		0	0						Untertest1.avi	0	880	547	72	111				0	Content		-72	-111	5871635	3881815506
5888	09:37:43.750	00:00:05.888	353	-1024	-768	-1	-1	-1	-1	4	-1024	-768	-1	-1	-1	-1	4		0	0						Untertest1.avi	0	880	547	72	111				0	Content		-72	-111	5888299	3881832170
5905	09:37:43.767	00:00:05.904	354	-1024	-768	-1	-1	-1	-1	4	-1024	-768	-1	-1	-1	-1	4		0	0						Untertest1.avi	0	880	547	72	111				0	Content		-72	-111	5904963	3881848834
5922	09:37:43.784	00:00:05.921	355	-1024	-768	-1	-1	-1	-1	4	-1024	-768	-1	-1	-1	-1	4		0	0						Untertest1.avi	0	880	547	72	111				0	Content		-72	-111	5921627	3881865498
5939	09:37:43.801	00:00:05.938	356	-1024	-768	-1	-1	-1	-1	4	-1024	-768	-1	-1	-1	-1	4		0	0						Untertest1.avi	0	880	547	72	111				0	Content		-72	-111	5938945	3881882816
5956	09:37:43.818	00:00:05.956	357	-1024	-768	-1	-1	-1	-1	4	-1024	-768	-1	-1	-1	-1	4		0	0						Untertest1.avi	0	880	547	72	111				0	Content		-72	-111	5956317	3881900188
5971	09:37:43.833	00:00:05.971	358	-1024	-768	-1	-1	-1	-1	4	-1024	-768	-1	-1	-1	-1	4		0	0						Untertest1.avi	0	880	547	72	111				0	Content		-72	-111	5971061	3881914932
5988	09:37:43.850	00:00:05.987	359	-1024	-768	-1	-1	-1	-1	4	-1024	-768	-1	-1	-1	-1	4		0	0						Untertest1.avi	0	880	547	72	111				0	Content		-72	-111	5987683	3881931554
6004	09:37:43.866	00:00:06.004	360	-1024	-768	-1	-1	-1	-1	4	-1024	-768	-1	-1	-1	-1	4		0	0						Untertest1.avi	0	880	547	72	111				0	Content		-72	-111	6004428	3881948299
6021	09:37:43.883	00:00:06.021	361	-1024	-768	-1	-1	-1	-1	4	-1024	-768	-1	-1	-1	-1	4		0	0						Untertest1.avi	0	880	547	72	111				0	Content		-72	-111	6021107	3881964978
6038	09:37:43.900	00:00:06.037	362	-1024	-768	-1	-1	-1	-1	4	-1024	-768	-1	-1	-1	-1	4		0	0						Untertest1.avi	0	880	547	72	111				0	Content		-72	-111	6037669	3881981540
6055	09:37:43.917	00:00:06.054	363	-1024	-768	-1	-1	-1	-1	4	-1024	-768	-1	-1	-1	-1	4		0	0						Untertest1.avi	0	880	547	72	111				0	Content		-72	-111	6054602	3881998473
6071	09:37:43.933	00:00:06.071	364	-1024	-768	-1	-1	-1	-1	4	-1024	-768	-1	-1	-1	-1	4		0	0						Untertest1.avi	0	880	547	72	111				0	Content		-72	-111	6071266	3882015137
6088	09:37:43.950	00:00:06.088	365	-1024	-768	-1	-1	-1	-1	4	-1024	-768	-1	-1	-1	-1	4		0	0						Untertest1.avi	0	880	547	72	111				0	Content		-72	-111	6088396	3882032267
6105	09:37:43.967	00:00:06.105	366	-1024	-768	-1	-1	-1	-1	4	-1024	-768	-1	-1	-1	-1	4		0	0						Untertest1.avi	0	880	547	72	111				0	Content		-72	-111	6105060	3882048931
6122	09:37:43.984	00:00:06.122	367	-1024	-768	-1	-1	-1	-1	4	-1024	-768	-1	-1	-1	-1	4		0	0						Untertest1.avi	0	880	547	72	111				0	Content		-72	-111	6122087	3882065958
6139	09:37:44.001	00:00:06.138	368	-1024	-768	-1	-1	-1	-1	4	-1024	-768	-1	-1	-1	-1	4		0	0						Untertest1.avi	0	880	547	72	111				0	Content		-72	-111	6138751	3882082622
6155	09:37:44.017	00:00:06.155	369	-1024	-768	-1	-1	-1	-1	4	-1024	-768	-1	-1	-1	-1	4		0	0						Untertest1.avi	0	880	547	72	111				0	Content		-72	-111	6155416	3882099287
6173	09:37:44.035	00:00:06.172	370	-1024	-768	-1	-1	-1	-1	4	-1024	-768	-1	-1	-1	-1	4		0	0						Untertest1.avi	0	880	547	72	111				0	Content		-72	-111	6172761	3882116632
6188	09:37:44.050	00:00:06.187	371	-1024	-768	-1	-1	-1	-1	4	-1024	-768	-1	-1	-1	-1	4		0	0						Untertest1.avi	0	880	547	72	111				0	Content		-72	-111	6187503	3882131374
6204	09:37:44.066	00:00:06.204	372	-1024	-768	-1	-1	-1	-1	4	-1024	-768	-1	-1	-1	-1	4		0	0						Untertest1.avi	0	880	547	72	111				0	Content		-72	-111	6204124	3882147995
6221	09:37:44.083	00:00:06.220	373	-1024	-768	-1	-1	-1	-1	4	-1024	-768	-1	-1	-1	-1	4		0	0						Untertest1.avi	0	880	547	72	111				0	Content		-72	-111	6220869	3882164740
6238	09:37:44.100	00:00:06.237	374	-1024	-768	-1	-1	-1	-1	4	-1024	-768	-1	-1	-1	-1	4		0	0						Untertest1.avi	0	880	547	72	111				0	Content		-72	-111	6237546	3882181417
6254	09:37:44.116	00:00:06.254	375	-1024	-768	-1	-1	-1	-1	4	-1024	-768	-1	-1	-1	-1	4		0	0						Untertest1.avi	0	880	547	72	111				0	Content		-72	-111	6254140	3882198011
6271	09:37:44.133	00:00:06.270	376	-1024	-768	-1	-1	-1	-1	4	-1024	-768	-1	-1	-1	-1	4		0	0						Untertest1.avi	0	880	547	72	111				0	Content		-72	-111	6270804	3882214675
6288	09:37:44.150	00:00:06.287	377	-1024	-768	-1	-1	-1	-1	4	-1024	-768	-1	-1	-1	-1	4		0	0						Untertest1.avi	0	880	547	72	111				0	Content		-72	-111	6287705	3882231576
6304	09:37:44.166	00:00:06.304	378	-1024	-768	-1	-1	-1	-1	4	-1024	-768	-1	-1	-1	-1	4		0	0						Untertest1.avi	0	880	547	72	111				0	Content		-72	-111	6304369	3882248240
6321	09:37:44.183	00:00:06.321	379	-1024	-768	-1	-1	-1	-1	4	-1024	-768	-1	-1	-1	-1	4		0	0						Untertest1.avi	0	880	547	72	111				0	Content		-72	-111	6321366	3882265237
6338	09:37:44.200	00:00:06.338	380	-1024	-768	-1	-1	-1	-1	4	-1024	-768	-1	-1	-1	-1	4		0	0						Untertest1.avi	0	880	547	72	111				0	Content		-72	-111	6338030	3882281901
6355	09:37:44.217	00:00:06.354	381	-1024	-768	-1	-1	-1	-1	4	-1024	-768	-1	-1	-1	-1	4		0	0						Untertest1.avi	0	880	547	72	111				0	Content		-72	-111	6354695	3882298566
6372	09:37:44.234	00:00:06.371	382	-1024	-768	-1	-1	-1	-1	4	-1024	-768	-1	-1	-1	-1	4		0	0						Untertest1.avi	0	880	547	72	111				0	Content		-72	-111	6371960	3882315831
6389	09:37:44.251	00:00:06.389	383	-1024	-768	-1	-1	-1	-1	4	-1024	-768	-1	-1	-1	-1	4		0	0						Untertest1.avi	0	880	547	72	111				0	Content		-72	-111	6389202	3882333073
6404	09:37:44.266	00:00:06.404	384	-1024	-768	-1	-1	-1	-1	4	-1024	-768	-1	-1	-1	-1	4		0	0						Untertest1.avi	0	880	547	72	111				0	Content		-72	-111	6404072	3882347943
6421	09:37:44.283	00:00:06.420	385	-1024	-768	-1	-1	-1	-1	4	-1024	-768	-1	-1	-1	-1	4		0	0						Untertest1.avi	0	880	547	72	111				0	Content		-72	-111	6420692	3882364563
6437	09:37:44.299	00:00:06.437	386	-1024	-768	-1	-1	-1	-1	4	-1024	-768	-1	-1	-1	-1	4		0	0						Untertest1.avi	0	880	547	72	111				0	Content		-72	-111	6437313	3882381184
6454	09:37:44.316	00:00:06.453	387	-1024	-768	-1	-1	-1	-1	4	-1024	-768	-1	-1	-1	-1	4		0	0						Untertest1.avi	0	880	547	72	111				0	Content		-72	-111	6453995	3882397866
6471	09:37:44.333	00:00:06.470	388	-1024	-768	-1	-1	-1	-1	4	-1024	-768	-1	-1	-1	-1	4		0	0						Untertest1.avi	0	880	547	72	111				0	Content		-72	-111	6470659	3882414530
6487	09:37:44.349	00:00:06.487	389	-1024	-768	-1	-1	-1	-1	4	-1024	-768	-1	-1	-1	-1	4		0	0						Untertest1.avi	0	880	547	72	111				0	Content		-72	-111	6487289	3882431160
6504	09:37:44.366	00:00:06.503	390	-1024	-768	-1	-1	-1	-1	4	-1024	-768	-1	-1	-1	-1	4		0	0						Untertest1.avi	0	880	547	72	111				0	Content		-72	-111	6503953	3882447824
6521	09:37:44.383	00:00:06.520	391	-1024	-768	-1	-1	-1	-1	4	-1024	-768	-1	-1	-1	-1	4		0	0						Untertest1.avi	0	880	547	72	111				0	Content		-72	-111	6520814	3882464685
6537	09:37:44.399	00:00:06.537	392	-1024	-768	-1	-1	-1	-1	4	-1024	-768	-1	-1	-1	-1	4		0	0						Untertest1.avi	0	880	547	72	111				0	Content		-72	-111	6537478	3882481349
6554	09:37:44.416	00:00:06.554	393	-1024	-768	-1	-1	-1	-1	4	-1024	-768	-1	-1	-1	-1	4		0	0						Untertest1.avi	0	880	547	72	111				0	Content		-72	-111	6554143	3882498014
6571	09:37:44.433	00:00:06.571	394	-1024	-768	-1	-1	-1	-1	4	-1024	-768	-1	-1	-1	-1	4		0	0						Untertest1.avi	0	880	547	72	111				0	Content		-72	-111	6571271	3882515142
6588	09:37:44.450	00:00:06.587	395	-1024	-768	-1	-1	-1	-1	4	-1024	-768	-1	-1	-1	-1	4		0	0						Untertest1.avi	0	880	547	72	111				0	Content		-72	-111	6587935	3882531806
6605	09:37:44.467	00:00:06.604	396	-1024	-768	-1	-1	-1	-1	4	-1024	-768	-1	-1	-1	-1	4		0	0						Untertest1.avi	0	880	547	72	111				0	Content		-72	-111	6604967	3882548838
6622	09:37:44.484	00:00:06.621	397	-1024	-768	-1	-1	-1	-1	4	-1024	-768	-1	-1	-1	-1	4		0	0						Untertest1.avi	0	880	547	72	111				0	Content		-72	-111	6621631	3882565502
6638	09:37:44.500	00:00:06.638	398	-1024	-768	-1	-1	-1	-1	4	-1024	-768	-1	-1	-1	-1	4		0	0						Untertest1.avi	0	880	547	72	111				0	Content		-72	-111	6638295	3882582166
6656	09:37:44.518	00:00:06.655	399	-1024	-768	-1	-1	-1	-1	4	-1024	-768	-1	-1	-1	-1	4		0	0						Untertest1.avi	0	880	547	72	111				0	Content		-72	-111	6655630	3882599501
6670	09:37:44.532	00:00:06.670	400	-1024	-768	-1	-1	-1	-1	4	-1024	-768	-1	-1	-1	-1	4		0	0						Untertest1.avi	0	880	547	72	111				0	Content		-72	-111	6670500	3882614371
6687	09:37:44.549	00:00:06.687	401	-1024	-768	-1	-1	-1	-1	4	-1024	-768	-1	-1	-1	-1	4		0	0						Untertest1.avi	0	880	547	72	111				0	Content		-72	-111	6687120	3882630991
6704	09:37:44.566	00:00:06.703	402	-1024	-768	-1	-1	-1	-1	4	-1024	-768	-1	-1	-1	-1	4		0	0						Untertest1.avi	0	880	547	72	111				0	Content		-72	-111	6703765	3882647636
6720	09:37:44.582	00:00:06.720	403	-1024	-768	-1	-1	-1	-1	4	-1024	-768	-1	-1	-1	-1	4		0	0						Untertest1.avi	0	880	547	72	111				0	Content		-72	-111	6720429	3882664300
6737	09:37:44.599	00:00:06.737	404	-1024	-768	-1	-1	-1	-1	4	-1024	-768	-1	-1	-1	-1	4		0	0						Untertest1.avi	0	880	547	72	111				0	Content		-72	-111	6737078	3882680949
6754	09:37:44.616	00:00:06.753	405	-1024	-768	-1	-1	-1	-1	4	-1024	-768	-1	-1	-1	-1	4		0	0						Untertest1.avi	0	880	547	72	111				0	Content		-72	-111	6753743	3882697614
6770	09:37:44.632	00:00:06.770	406	-1024	-768	-1	-1	-1	-1	4	-1024	-768	-1	-1	-1	-1	4		0	0						Untertest1.avi	0	880	547	72	111				0	Content		-72	-111	6770400	3882714271
6787	09:37:44.649	00:00:06.787	407	-1024	-768	-1	-1	-1	-1	4	-1024	-768	-1	-1	-1	-1	4		0	0						Untertest1.avi	0	880	547	72	111				0	Content		-72	-111	6787064	3882730935
6804	09:37:44.666	00:00:06.803	408	-1024	-768	-1	-1	-1	-1	4	-1024	-768	-1	-1	-1	-1	4		0	0						Untertest1.avi	0	880	547	72	111				0	Content		-72	-111	6803728	3882747599
6820	09:37:44.682	00:00:06.820	409	-1024	-768	-1	-1	-1	-1	4	-1024	-768	-1	-1	-1	-1	4		0	0						Untertest1.avi	0	880	547	72	111				0	Content		-72	-111	6820336	3882764207
6838	09:37:44.700	00:00:06.837	410	-1024	-768	-1	-1	-1	-1	4	-1024	-768	-1	-1	-1	-1	4		0	0						Untertest1.avi	0	880	547	72	111				0	Content		-72	-111	6837579	3882781450
6855	09:37:44.717	00:00:06.854	411	-1024	-768	-1	-1	-1	-1	4	-1024	-768	-1	-1	-1	-1	4		0	0						Untertest1.avi	0	880	547	72	111				0	Content		-72	-111	6854658	3882798529
6871	09:37:44.733	00:00:06.871	412	-1024	-768	-1	-1	-1	-1	4	-1024	-768	-1	-1	-1	-1	4		0	0						Untertest1.avi	0	880	547	72	111				0	Content		-72	-111	6871323	3882815194
6888	09:37:44.750	00:00:06.887	413	-1024	-768	-1	-1	-1	-1	4	-1024	-768	-1	-1	-1	-1	4		0	0						Untertest1.avi	0	880	547	72	111				0	Content		-72	-111	6887987	3882831858
6905	09:37:44.767	00:00:06.905	414	-1024	-768	-1	-1	-1	-1	4	-1024	-768	-1	-1	-1	-1	4		0	0						Untertest1.avi	0	880	547	72	111				0	Content		-72	-111	6905433	3882849304
6920	09:37:44.782	00:00:06.920	415	-1024	-768	-1	-1	-1	-1	4	-1024	-768	-1	-1	-1	-1	4		0	0						Untertest1.avi	0	880	547	72	111				0	Content		-72	-111	6920302	3882864173
6937	09:37:44.799	00:00:06.936	416	-1024	-768	-1	-1	-1	-1	4	-1024	-768	-1	-1	-1	-1	4		0	0						Untertest1.avi	0	880	547	72	111				0	Content		-72	-111	6936932	3882880803
6954	09:37:44.816	00:00:06.953	417	-1024	-768	-1	-1	-1	-1	4	-1024	-768	-1	-1	-1	-1	4		0	0						Untertest1.avi	0	880	547	72	111				0	Content		-72	-111	6953546	3882897417
6970	09:37:44.832	00:00:06.970	418	-1024	-768	-1	-1	-1	-1	4	-1024	-768	-1	-1	-1	-1	4		0	0						Untertest1.avi	0	880	547	72	111				0	Content		-72	-111	6970229	3882914100
6987	09:37:44.849	00:00:06.986	419	-1024	-768	-1	-1	-1	-1	4	-1024	-768	-1	-1	-1	-1	4		0	0						Untertest1.avi	0	880	547	72	111				0	Content		-72	-111	6986893	3882930764
7004	09:37:44.866	00:00:07.003	420	-1024	-768	-1	-1	-1	-1	4	-1024	-768	-1	-1	-1	-1	4		0	0						Untertest1.avi	0	880	547	72	111				0	Content		-72	-111	7003529	3882947400
7020	09:37:44.882	00:00:07.020	421	-1024	-768	-1	-1	-1	-1	4	-1024	-768	-1	-1	-1	-1	4		0	0						Untertest1.avi	0	880	547	72	111				0	Content		-72	-111	7020462	3882964333
7037	09:37:44.899	00:00:07.037	422	-1024	-768	-1	-1	-1	-1	4	-1024	-768	-1	-1	-1	-1	4		0	0						Untertest1.avi	0	880	547	72	111				0	Content		-72	-111	7037126	3882980997
7054	09:37:44.916	00:00:07.054	423	-1024	-768	-1	-1	-1	-1	4	-1024	-768	-1	-1	-1	-1	4		0	0						Untertest1.avi	0	880	547	72	111				0	Content		-72	-111	7054256	3882998127
7071	09:37:44.933	00:00:07.070	424	-1024	-768	-1	-1	-1	-1	4	-1024	-768	-1	-1	-1	-1	4		0	0						Untertest1.avi	0	880	547	72	111				0	Content		-72	-111	7070921	3883014792
7088	09:37:44.950	00:00:07.088	425	-1024	-768	-1	-1	-1	-1	4	-1024	-768	-1	-1	-1	-1	4		0	0						Untertest1.avi	0	880	547	72	111				0	Content		-72	-111	7088006	3883031877
7105	09:37:44.967	00:00:07.105	426	-1024	-768	-1	-1	-1	-1	4	-1024	-768	-1	-1	-1	-1	4		0	0						Untertest1.avi	0	880	547	72	111				0	Content		-72	-111	7105249	3883049120
7120	09:37:44.982	00:00:07.120	427	-1024	-768	-1	-1	-1	-1	4	-1024	-768	-1	-1	-1	-1	4		0	0						Untertest1.avi	0	880	547	72	111				0	Content		-72	-111	7120119	3883063990
7137	09:37:44.999	00:00:07.136	428	-1024	-768	-1	-1	-1	-1	4	-1024	-768	-1	-1	-1	-1	4		0	0						Untertest1.avi	0	880	547	72	111				0	Content		-72	-111	7136737	3883080608
7153	09:37:45.015	00:00:07.153	429	-1024	-768	-1	-1	-1	-1	4	-1024	-768	-1	-1	-1	-1	4		0	0						Untertest1.avi	0	880	547	72	111				0	Content		-72	-111	7153382	3883097253
7170	09:37:45.032	00:00:07.170	430	-1024	-768	-1	-1	-1	-1	4	-1024	-768	-1	-1	-1	-1	4		0	0						Untertest1.avi	0	880	547	72	111				0	Content		-72	-111	7170036	3883113907
7187	09:37:45.049	00:00:07.186	431	-1024	-768	-1	-1	-1	-1	4	-1024	-768	-1	-1	-1	-1	4		0	0						Untertest1.avi	0	880	547	72	111				0	Content		-72	-111	7186697	3883130568
7203	09:37:45.065	00:00:07.203	432	-1024	-768	-1	-1	-1	-1	4	-1024	-768	-1	-1	-1	-1	4		0	0						Untertest1.avi	0	880	547	72	111				0	Content		-72	-111	7203361	3883147232
7221	09:37:45.083	00:00:07.221	433	-1024	-768	-1	-1	-1	-1	4	-1024	-768	-1	-1	-1	-1	4		0	0						Untertest1.avi	0	880	547	72	111				0	Content		-72	-111	7221354	3883165225
7238	09:37:45.100	00:00:07.238	434	-1024	-768	-1	-1	-1	-1	4	-1024	-768	-1	-1	-1	-1	4		0	0						Untertest1.avi	0	880	547	72	111				0	Content		-72	-111	7238023	3883181894
7255	09:37:45.117	00:00:07.254	435	-1024	-768	-1	-1	-1	-1	4	-1024	-768	-1	-1	-1	-1	4		0	0						Untertest1.avi	0	880	547	72	111				0	Content		-72	-111	7254987	3883198858
7272	09:37:45.134	00:00:07.271	436	-1024	-768	-1	-1	-1	-1	4	-1024	-768	-1	-1	-1	-1	4		0	0						Untertest1.avi	0	880	547	72	111				0	Content		-72	-111	7271655	3883215526
7288	09:37:45.150	00:00:07.288	437	-1024	-768	-1	-1	-1	-1	4	-1024	-768	-1	-1	-1	-1	4		0	0						Untertest1.avi	0	880	547	72	111				0	Content		-72	-111	7288324	3883232195
7306	09:37:45.168	00:00:07.305	438	-1024	-768	-1	-1	-1	-1	4	-1024	-768	-1	-1	-1	-1	4		0	0						Untertest1.avi	0	880	547	72	111				0	Content		-72	-111	7305533	3883249404
7323	09:37:45.185	00:00:07.322	439	-1024	-768	-1	-1	-1	-1	4	-1024	-768	-1	-1	-1	-1	4		0	0						Untertest1.avi	0	880	547	72	111				0	Content		-72	-111	7322783	3883266654
7338	09:37:45.200	00:00:07.337	440	-1024	-768	-1	-1	-1	-1	4	-1024	-768	-1	-1	-1	-1	4		0	0						Untertest1.avi	0	880	547	72	111				0	Content		-72	-111	7337656	3883281527
7354	09:37:45.216	00:00:07.354	441	-1024	-768	-1	-1	-1	-1	4	-1024	-768	-1	-1	-1	-1	4		0	0						Untertest1.avi	0	880	547	72	111				0	Content		-72	-111	7354279	3883298150
7371	09:37:45.233	00:00:07.371	442	-1024	-768	-1	-1	-1	-1	4	-1024	-768	-1	-1	-1	-1	4		0	0						Untertest1.avi	0	880	547	72	111				0	Content		-72	-111	7371033	3883314904
7388	09:37:45.250	00:00:07.387	443	-1024	-768	-1	-1	-1	-1	4	-1024	-768	-1	-1	-1	-1	4		0	0						Untertest1.avi	0	880	547	72	111				0	Content		-72	-111	7387714	3883331585
7404	09:37:45.266	00:00:07.404	444	-1024	-768	-1	-1	-1	-1	4	-1024	-768	-1	-1	-1	-1	4		0	0						Untertest1.avi	0	880	547	72	111				0	Content		-72	-111	7404280	3883348151
7421	09:37:45.283	00:00:07.421	445	-1024	-768	-1	-1	-1	-1	4	-1024	-768	-1	-1	-1	-1	4		0	0						Untertest1.avi	0	880	547	72	111				0	Content		-72	-111	7421216	3883365087
7438	09:37:45.300	00:00:07.437	446	-1024	-768	-1	-1	-1	-1	4	-1024	-768	-1	-1	-1	-1	4		0	0						Untertest1.avi	0	880	547	72	111				0	Content		-72	-111	7437885	3883381756
7455	09:37:45.317	00:00:07.455	447	-1024	-768	-1	-1	-1	-1	4	-1024	-768	-1	-1	-1	-1	4		0	0						Untertest1.avi	0	880	547	72	111				0	Content		-72	-111	7455021	3883398892
7472	09:37:45.334	00:00:07.471	448	-1024	-768	-1	-1	-1	-1	4	-1024	-768	-1	-1	-1	-1	4		0	0						Untertest1.avi	0	880	547	72	111				0	Content		-72	-111	7471690	3883415561
7489	09:37:45.351	00:00:07.488	449	-1024	-768	-1	-1	-1	-1	4	-1024	-768	-1	-1	-1	-1	4		0	0						Untertest1.avi	0	880	547	72	111				0	Content		-72	-111	7488721	3883432592
7505	09:37:45.367	00:00:07.505	450	-1024	-768	-1	-1	-1	-1	4	-1024	-768	-1	-1	-1	-1	4		0	0						Untertest1.avi	0	880	547	72	111				0	Content		-72	-111	7505389	3883449260
7522	09:37:45.384	00:00:07.522	451	-1024	-768	-1	-1	-1	-1	4	-1024	-768	-1	-1	-1	-1	4		0	0						Untertest1.avi	0	880	547	72	111				0	Content		-72	-111	7522058	3883465929
7539	09:37:45.401	00:00:07.539	452	-1024	-768	-1	-1	-1	-1	4	-1024	-768	-1	-1	-1	-1	4		0	0						Untertest1.avi	0	880	547	72	111				0	Content		-72	-111	7539416	3883483287
7554	09:37:45.416	00:00:07.554	453	-1024	-768	-1	-1	-1	-1	4	-1024	-768	-1	-1	-1	-1	4		0	0						Untertest1.avi	0	880	547	72	111				0	Content		-72	-111	7554154	3883498025
7571	09:37:45.433	00:00:07.570	454	-1024	-768	-1	-1	-1	-1	4	-1024	-768	-1	-1	-1	-1	4		0	0						Untertest1.avi	0	880	547	72	111				0	Content		-72	-111	7570780	3883514651
7588	09:37:45.450	00:00:07.587	455	-1024	-768	-1	-1	-1	-1	4	-1024	-768	-1	-1	-1	-1	4		0	0						Untertest1.avi	0	880	547	72	111				0	Content		-72	-111	7587526	3883531397
7604	09:37:45.466	00:00:07.604	456	-1024	-768	-1	-1	-1	-1	4	-1024	-768	-1	-1	-1	-1	4		0	0						Untertest1.avi	0	880	547	72	111				0	Content		-72	-111	7604208	3883548079
7621	09:37:45.483	00:00:07.620	457	-1024	-768	-1	-1	-1	-1	4	-1024	-768	-1	-1	-1	-1	4		0	0						Untertest1.avi	0	880	547	72	111				0	Content		-72	-111	7620777	3883564648
7638	09:37:45.500	00:00:07.637	458	-1024	-768	-1	-1	-1	-1	4	-1024	-768	-1	-1	-1	-1	4		0	0						Untertest1.avi	0	880	547	72	111				0	Content		-72	-111	7637668	3883581539
7654	09:37:45.516	00:00:07.654	459	-1024	-768	-1	-1	-1	-1	4	-1024	-768	-1	-1	-1	-1	4		0	0						Untertest1.avi	0	880	547	72	111				0	Content		-72	-111	7654337	3883598208
7671	09:37:45.533	00:00:07.671	460	-1024	-768	-1	-1	-1	-1	4	-1024	-768	-1	-1	-1	-1	4		0	0						Untertest1.avi	0	880	547	72	111				0	Content		-72	-111	7671006	3883614877
7688	09:37:45.550	00:00:07.688	461	-1024	-768	-1	-1	-1	-1	4	-1024	-768	-1	-1	-1	-1	4		0	0						Untertest1.avi	0	880	547	72	111				0	Content		-72	-111	7688016	3883631887
7705	09:37:45.567	00:00:07.704	462	-1024	-768	-1	-1	-1	-1	4	-1024	-768	-1	-1	-1	-1	4		0	0						Untertest1.avi	0	880	547	72	111				0	Content		-72	-111	7704685	3883648556
7721	09:37:45.583	00:00:07.721	463	-1024	-768	-1	-1	-1	-1	4	-1024	-768	-1	-1	-1	-1	4		0	0						Untertest1.avi	0	880	547	72	111				0	Content		-72	-111	7721354	3883665225
7739	09:37:45.601	00:00:07.738	464	-1024	-768	-1	-1	-1	-1	4	-1024	-768	-1	-1	-1	-1	4		0	0						Untertest1.avi	0	880	547	72	111				0	Content		-72	-111	7738655	3883682526
7756	09:37:45.618	00:00:07.755	465	-1024	-768	-1	-1	-1	-1	4	-1024	-768	-1	-1	-1	-1	4		0	0						Untertest1.avi	0	880	547	72	111				0	Content		-72	-111	7755904	3883699775
7772	09:37:45.634	00:00:07.771	466	-1024	-768	-1	-1	-1	-1	4	-1024	-768	-1	-1	-1	-1	4		0	0						Untertest1.avi	0	880	547	72	111				0	Content		-72	-111	7771946	3883715817
7789	09:37:45.651	00:00:07.788	467	-1024	-768	-1	-1	-1	-1	4	-1024	-768	-1	-1	-1	-1	4		0	0						Untertest1.avi	0	880	547	72	111				0	Content		-72	-111	7788614	3883732485
7805	09:37:45.667	00:00:07.805	468	-1024	-768	-1	-1	-1	-1	4	-1024	-768	-1	-1	-1	-1	4		0	0						Untertest1.avi	0	880	547	72	111				0	Content		-72	-111	7805283	3883749154
7822	09:37:45.684	00:00:07.821	469	-1024	-768	-1	-1	-1	-1	4	-1024	-768	-1	-1	-1	-1	4		0	0						Untertest1.avi	0	880	547	72	111				0	Content		-72	-111	7821532	3883765403
7838	09:37:45.700	00:00:07.838	470	-1024	-768	-1	-1	-1	-1	4	-1024	-768	-1	-1	-1	-1	4		0	0						Untertest1.avi	0	880	547	72	111				0	Content		-72	-111	7838201	3883782072
7855	09:37:45.717	00:00:07.854	471	-1024	-768	-1	-1	-1	-1	4	-1024	-768	-1	-1	-1	-1	4		0	0						Untertest1.avi	0	880	547	72	111				0	Content		-72	-111	7854870	3883798741
7871	09:37:45.733	00:00:07.870	472	-1024	-768	-1	-1	-1	-1	4	-1024	-768	-1	-1	-1	-1	4		0	0						Untertest1.avi	0	880	547	72	111				0	Content		-72	-111	7870654	3883814525
7887	09:37:45.749	00:00:07.887	473	-1024	-768	-1	-1	-1	-1	4	-1024	-768	-1	-1	-1	-1	4		0	0						Untertest1.avi	0	880	547	72	111				0	Content		-72	-111	7887457	3883831328
7904	09:37:45.766	00:00:07.904	474	-1024	-768	-1	-1	-1	-1	4	-1024	-768	-1	-1	-1	-1	4		0	0						Untertest1.avi	0	880	547	72	111				0	Content		-72	-111	7904025	3883847896
7921	09:37:45.783	00:00:07.920	475	-1024	-768	-1	-1	-1	-1	4	-1024	-768	-1	-1	-1	-1	4		0	0						Untertest1.avi	0	880	547	72	111				0	Content		-72	-111	7920680	3883864551
7938	09:37:45.800	00:00:07.937	476	-1024	-768	-1	-1	-1	-1	4	-1024	-768	-1	-1	-1	-1	4		0	0						Untertest1.avi	0	880	547	72	111				0	Content		-72	-111	7937754	3883881625
7954	09:37:45.816	00:00:07.954	477	-1024	-768	-1	-1	-1	-1	4	-1024	-768	-1	-1	-1	-1	4		0	0						Untertest1.avi	0	880	547	72	111				0	Content		-72	-111	7954423	3883898294
7971	09:37:45.833	00:00:07.971	478	-1024	-768	-1	-1	-1	-1	4	-1024	-768	-1	-1	-1	-1	4		0	0						Untertest1.avi	0	880	547	72	111				0	Content		-72	-111	7971091	3883914962
7988	09:37:45.850	00:00:07.988	479	-1024	-768	-1	-1	-1	-1	4	-1024	-768	-1	-1	-1	-1	4		0	0						Untertest1.avi	0	880	547	72	111				0	Content		-72	-111	7988236	3883932107
8005	09:37:45.867	00:00:08.004	480	-1024	-768	-1	-1	-1	-1	4	-1024	-768	-1	-1	-1	-1	4		0	0						Untertest1.avi	0	880	547	72	111				0	Content		-72	-111	8004905	3883948776
8022	09:37:45.884	00:00:08.021	481	-1024	-768	-1	-1	-1	-1	4	-1024	-768	-1	-1	-1	-1	4		0	0						Untertest1.avi	0	880	547	72	111				0	Content		-72	-111	8021573	3883965444
8039	09:37:45.901	00:00:08.039	482	-1024	-768	-1	-1	-1	-1	4	-1024	-768	-1	-1	-1	-1	4		0	0						Untertest1.avi	0	880	547	72	111				0	Content		-72	-111	8039150	3883983021
8054	09:37:45.916	00:00:08.053	483	-1024	-768	-1	-1	-1	-1	4	-1024	-768	-1	-1	-1	-1	4		0	0						Untertest1.avi	0	880	547	72	111				0	Content		-72	-111	8053899	3883997770
8071	09:37:45.933	00:00:08.070	484	-1024	-768	-1	-1	-1	-1	4	-1024	-768	-1	-1	-1	-1	4		0	0						Untertest1.avi	0	880	547	72	111				0	Content		-72	-111	8070525	3884014396
8087	09:37:45.949	00:00:08.087	485	-1024	-768	-1	-1	-1	-1	4	-1024	-768	-1	-1	-1	-1	4		0	0						Untertest1.avi	0	880	547	72	111				0	Content		-72	-111	8087278	3884031149
8104	09:37:45.966	00:00:08.103	486	-1024	-768	-1	-1	-1	-1	4	-1024	-768	-1	-1	-1	-1	4		0	0						Untertest1.avi	0	880	547	72	111				0	Content		-72	-111	8103954	3884047825
8121	09:37:45.983	00:00:08.120	487	-1024	-768	-1	-1	-1	-1	4	-1024	-768	-1	-1	-1	-1	4		0	0						Untertest1.avi	0	880	547	72	111				0	Content		-72	-111	8120524	3884064395
8137	09:37:45.999	00:00:08.137	488	-1024	-768	-1	-1	-1	-1	4	-1024	-768	-1	-1	-1	-1	4		0	0						Untertest1.avi	0	880	547	72	111				0	Content		-72	-111	8137359	3884081230
8154	09:37:46.016	00:00:08.154	489	-1024	-768	-1	-1	-1	-1	4	-1024	-768	-1	-1	-1	-1	4		0	0						Untertest1.avi	0	880	547	72	111				0	Content		-72	-111	8154027	3884097898
8171	09:37:46.033	00:00:08.170	490	-1024	-768	-1	-1	-1	-1	4	-1024	-768	-1	-1	-1	-1	4		0	0						Untertest1.avi	0	880	547	72	111				0	Content		-72	-111	8170696	3884114567
8188	09:37:46.050	00:00:08.187	491	-1024	-768	-1	-1	-1	-1	4	-1024	-768	-1	-1	-1	-1	4		0	0						Untertest1.avi	0	880	547	72	111				0	Content		-72	-111	8187682	3884131553
8204	09:37:46.066	00:00:08.204	492	-1024	-768	-1	-1	-1	-1	4	-1024	-768	-1	-1	-1	-1	4		0	0						Untertest1.avi	0	880	547	72	111				0	Content		-72	-111	8204350	3884148221
8221	09:37:46.083	00:00:08.221	493	-1024	-768	-1	-1	-1	-1	4	-1024	-768	-1	-1	-1	-1	4		0	0						Untertest1.avi	0	880	547	72	111				0	Content		-72	-111	8221019	3884164890
8238	09:37:46.100	00:00:08.238	494	-1024	-768	-1	-1	-1	-1	4	-1024	-768	-1	-1	-1	-1	4		0	0						Untertest1.avi	0	880	547	72	111				0	Content		-72	-111	8238400	3884182271
8256	09:37:46.118	00:00:08.255	495	-1024	-768	-1	-1	-1	-1	4	-1024	-768	-1	-1	-1	-1	4		0	0						Untertest1.avi	0	880	547	72	111				0	Content		-72	-111	8255650	3884199521
8272	09:37:46.134	00:00:08.271	496	-1024	-768	-1	-1	-1	-1	4	-1024	-768	-1	-1	-1	-1	4		0	0						Untertest1.avi	0	880	547	72	111				0	Content		-72	-111	8271693	3884215564
8288	09:37:46.150	00:00:08.288	497	-1024	-768	-1	-1	-1	-1	4	-1024	-768	-1	-1	-1	-1	4		0	0						Untertest1.avi	0	880	547	72	111				0	Content		-72	-111	8288361	3884232232
8305	09:37:46.167	00:00:08.305	498	-1024	-768	-1	-1	-1	-1	4	-1024	-768	-1	-1	-1	-1	4		0	0						Untertest1.avi	0	880	547	72	111				0	Content		-72	-111	8305030	3884248901
8321	09:37:46.183	00:00:08.321	499	-1024	-768	-1	-1	-1	-1	4	-1024	-768	-1	-1	-1	-1	4		0	0						Untertest1.avi	0	880	547	72	111				0	Content		-72	-111	8321280	3884265151
8338	09:37:46.200	00:00:08.337	500	-1024	-768	-1	-1	-1	-1	4	-1024	-768	-1	-1	-1	-1	4		0	0						Untertest1.avi	0	880	547	72	111				0	Content		-72	-111	8337948	3884281819
8355	09:37:46.217	00:00:08.354	501	-1024	-768	-1	-1	-1	-1	4	-1024	-768	-1	-1	-1	-1	4		0	0						Untertest1.avi	0	880	547	72	111				0	Content		-72	-111	8354617	3884298488
8370	09:37:46.232	00:00:08.370	502	-1024	-768	-1	-1	-1	-1	4	-1024	-768	-1	-1	-1	-1	4		0	0						Untertest1.avi	0	880	547	72	111				0	Content		-72	-111	8370400	3884314271
8387	09:37:46.249	00:00:08.387	503	-1024	-768	-1	-1	-1	-1	4	-1024	-768	-1	-1	-1	-1	4		0	0						Untertest1.avi	0	880	547	72	111				0	Content		-72	-111	8387079	3884330950
8404	09:37:46.266	00:00:08.403	504	-1024	-768	-1	-1	-1	-1	4	-1024	-768	-1	-1	-1	-1	4		0	0						Untertest1.avi	0	880	547	72	111				0	Content		-72	-111	8403658	3884347529
8421	09:37:46.283	00:00:08.420	505	-1024	-768	-1	-1	-1	-1	4	-1024	-768	-1	-1	-1	-1	4		0	0						Untertest1.avi	0	880	547	72	111				0	Content		-72	-111	8420591	3884364462
8437	09:37:46.299	00:00:08.437	506	-1024	-768	-1	-1	-1	-1	4	-1024	-768	-1	-1	-1	-1	4		0	0						Untertest1.avi	0	880	547	72	111				0	Content		-72	-111	8437260	3884381131
8454	09:37:46.316	00:00:08.454	507	-1024	-768	-1	-1	-1	-1	4	-1024	-768	-1	-1	-1	-1	4		0	0						Untertest1.avi	0	880	547	72	111				0	Content		-72	-111	8454393	3884398264
8471	09:37:46.333	00:00:08.471	508	-1024	-768	-1	-1	-1	-1	4	-1024	-768	-1	-1	-1	-1	4		0	0						Untertest1.avi	0	880	547	72	111				0	Content		-72	-111	8471061	3884414932
8488	09:37:46.350	00:00:08.488	509	-1024	-768	-1	-1	-1	-1	4	-1024	-768	-1	-1	-1	-1	4		0	0						Untertest1.avi	0	880	547	72	111				0	Content		-72	-111	8488093	3884431964
8505	09:37:46.367	00:00:08.504	510	-1024	-768	-1	-1	-1	-1	4	-1024	-768	-1	-1	-1	-1	4		0	0						Untertest1.avi	0	880	547	72	111				0	Content		-72	-111	8504762	3884448633
8521	09:37:46.383	00:00:08.521	511	-1024	-768	-1	-1	-1	-1	4	-1024	-768	-1	-1	-1	-1	4		0	0						Untertest1.avi	0	880	547	72	111				0	Content		-72	-111	8521430	3884465301
8539	09:37:46.401	00:00:08.538	512	-1024	-768	-1	-1	-1	-1	4	-1024	-768	-1	-1	-1	-1	4		0	0						Untertest1.avi	0	880	547	72	111				0	Content		-72	-111	8538776	3884482647
8554	09:37:46.416	00:00:08.553	513	-1024	-768	-1	-1	-1	-1	4	-1024	-768	-1	-1	-1	-1	4		0	0						Untertest1.avi	0	880	547	72	111				0	Content		-72	-111	8553651	3884497522
8570	09:37:46.432	00:00:08.570	514	-1024	-768	-1	-1	-1	-1	4	-1024	-768	-1	-1	-1	-1	4		0	0						Untertest1.avi	0	880	547	72	111				0	Content		-72	-111	8570272	3884514143
8587	09:37:46.449	00:00:08.586	515	-1024	-768	-1	-1	-1	-1	4	-1024	-768	-1	-1	-1	-1	4		0	0						Untertest1.avi	0	880	547	72	111				0	Content		-72	-111	8586899	3884530770
8604	09:37:46.466	00:00:08.603	516	-1024	-768	-1	-1	-1	-1	4	-1024	-768	-1	-1	-1	-1	4		0	0						Untertest1.avi	0	880	547	72	111				0	Content		-72	-111	8603580	3884547451
8620	09:37:46.482	00:00:08.620	517	-1024	-768	-1	-1	-1	-1	4	-1024	-768	-1	-1	-1	-1	4		0	0						Untertest1.avi	0	880	547	72	111				0	Content		-72	-111	8620275	3884564146
8637	09:37:46.499	00:00:08.637	518	-1024	-768	-1	-1	-1	-1	4	-1024	-768	-1	-1	-1	-1	4		0	0						Untertest1.avi	0	880	547	72	111				0	Content		-72	-111	8637110	3884580981
8654	09:37:46.516	00:00:08.653	519	-1024	-768	-1	-1	-1	-1	4	-1024	-768	-1	-1	-1	-1	4		0	0						Untertest1.avi	0	880	547	72	111				0	Content		-72	-111	8653778	3884597649
8670	09:37:46.532	00:00:08.670	520	-1024	-768	-1	-1	-1	-1	4	-1024	-768	-1	-1	-1	-1	4		0	0						Untertest1.avi	0	880	547	72	111				0	Content		-72	-111	8670447	3884614318
8687	09:37:46.549	00:00:08.687	521	-1024	-768	-1	-1	-1	-1	4	-1024	-768	-1	-1	-1	-1	4		0	0						Untertest1.avi	0	880	547	72	111				0	Content		-72	-111	8687438	3884631309
8704	09:37:46.566	00:00:08.704	522	-1024	-768	-1	-1	-1	-1	4	-1024	-768	-1	-1	-1	-1	4		0	0						Untertest1.avi	0	880	547	72	111				0	Content		-72	-111	8704106	3884647977
8721	09:37:46.583	00:00:08.720	523	-1024	-768	-1	-1	-1	-1	4	-1024	-768	-1	-1	-1	-1	4		0	0						Untertest1.avi	0	880	547	72	111				0	Content		-72	-111	8720775	3884664646
8738	09:37:46.600	00:00:08.738	524	-1024	-768	-1	-1	-1	-1	4	-1024	-768	-1	-1	-1	-1	4		0	0						Untertest1.avi	0	880	547	72	111				0	Content		-72	-111	8738030	3884681901
8755	09:37:46.617	00:00:08.755	525	-1024	-768	-1	-1	-1	-1	4	-1024	-768	-1	-1	-1	-1	4		0	0						Untertest1.avi	0	880	547	72	111				0	Content		-72	-111	8755403	3884699274
8771	09:37:46.633	00:00:08.771	526	-1024	-768	-1	-1	-1	-1	4	-1024	-768	-1	-1	-1	-1	4		0	0						Untertest1.avi	0	880	547	72	111				0	Content		-72	-111	8771445	3884715316
8788	09:37:46.650	00:00:08.788	527	-1024	-768	-1	-1	-1	-1	4	-1024	-768	-1	-1	-1	-1	4		0	0						Untertest1.avi	0	880	547	72	111				0	Content		-72	-111	8788114	3884731985
8805	09:37:46.667	00:00:08.804	528	-1024	-768	-1	-1	-1	-1	4	-1024	-768	-1	-1	-1	-1	4		0	0						Untertest1.avi	0	880	547	72	111				0	Content		-72	-111	8804782	3884748653
8820	09:37:46.682	00:00:08.820	529	-1024	-768	-1	-1	-1	-1	4	-1024	-768	-1	-1	-1	-1	4		0	0						Untertest1.avi	0	880	547	72	111				0	Content		-72	-111	8820155	3884764026
8837	09:37:46.699	00:00:08.836	530	-1024	-768	-1	-1	-1	-1	4	-1024	-768	-1	-1	-1	-1	4		0	0						Untertest1.avi	0	880	547	72	111				0	Content		-72	-111	8836779	3884780650
8853	09:37:46.715	00:00:08.853	531	-1024	-768	-1	-1	-1	-1	4	-1024	-768	-1	-1	-1	-1	4		0	0						Untertest1.avi	0	880	547	72	111				0	Content		-72	-111	8853458	3884797329
8870	09:37:46.732	00:00:08.870	532	-1024	-768	-1	-1	-1	-1	4	-1024	-768	-1	-1	-1	-1	4		0	0						Untertest1.avi	0	880	547	72	111				0	Content		-72	-111	8870152	3884814023
8887	09:37:46.749	00:00:08.887	533	-1024	-768	-1	-1	-1	-1	4	-1024	-768	-1	-1	-1	-1	4		0	0						Untertest1.avi	0	880	547	72	111				0	Content		-72	-111	8887027	3884830898
8904	09:37:46.766	00:00:08.903	534	-1024	-768	-1	-1	-1	-1	4	-1024	-768	-1	-1	-1	-1	4		0	0						Untertest1.avi	0	880	547	72	111				0	Content		-72	-111	8903696	3884847567
8921	09:37:46.783	00:00:08.920	535	-1024	-768	-1	-1	-1	-1	4	-1024	-768	-1	-1	-1	-1	4		0	0						Untertest1.avi	0	880	547	72	111				0	Content		-72	-111	8920801	3884864672
8937	09:37:46.799	00:00:08.937	536	-1024	-768	-1	-1	-1	-1	4	-1024	-768	-1	-1	-1	-1	4		0	0						Untertest1.avi	0	880	547	72	111				0	Content		-72	-111	8937469	3884881340
8954	09:37:46.816	00:00:08.954	537	-1024	-768	-1	-1	-1	-1	4	-1024	-768	-1	-1	-1	-1	4		0	0						Untertest1.avi	0	880	547	72	111				0	Content		-72	-111	8954491	3884898362
8971	09:37:46.833	00:00:08.971	538	-1024	-768	-1	-1	-1	-1	4	-1024	-768	-1	-1	-1	-1	4		0	0						Untertest1.avi	0	880	547	72	111				0	Content		-72	-111	8971160	3884915031
8988	09:37:46.850	00:00:08.987	539	-1024	-768	-1	-1	-1	-1	4	-1024	-768	-1	-1	-1	-1	4		0	0						Untertest1.avi	0	880	547	72	111				0	Content		-72	-111	8987828	3884931699
9005	09:37:46.867	00:00:09.005	540	-1024	-768	-1	-1	-1	-1	4	-1024	-768	-1	-1	-1	-1	4		0	0						Untertest1.avi	0	880	547	72	111				0	Content		-72	-111	9005282	3884949153
9020	09:37:46.882	00:00:09.020	541	-1024	-768	-1	-1	-1	-1	4	-1024	-768	-1	-1	-1	-1	4		0	0						Untertest1.avi	0	880	547	72	111				0	Content		-72	-111	9020031	3884963902
9037	09:37:46.899	00:00:09.036	542	-1024	-768	-1	-1	-1	-1	4	-1024	-768	-1	-1	-1	-1	4		0	0						Untertest1.avi	0	880	547	72	111				0	Content		-72	-111	9036654	3884980525
9053	09:37:46.915	00:00:09.053	543	-1024	-768	-1	-1	-1	-1	4	-1024	-768	-1	-1	-1	-1	4		0	0						Untertest1.avi	0	880	547	72	111				0	Content		-72	-111	9053279	3884997150
9070	09:37:46.932	00:00:09.070	544	-1024	-768	-1	-1	-1	-1	4	-1024	-768	-1	-1	-1	-1	4		0	0						Untertest1.avi	0	880	547	72	111				0	Content		-72	-111	9070081	3885013952
9087	09:37:46.949	00:00:09.086	545	-1024	-768	-1	-1	-1	-1	4	-1024	-768	-1	-1	-1	-1	4		0	0						Untertest1.avi	0	880	547	72	111				0	Content		-72	-111	9086679	3885030550
9103	09:37:46.965	00:00:09.103	546	-1024	-768	-1	-1	-1	-1	4	-1024	-768	-1	-1	-1	-1	4		0	0						Untertest1.avi	0	880	547	72	111				0	Content		-72	-111	9103348	3885047219
9120	09:37:46.982	00:00:09.120	547	-1024	-768	-1	-1	-1	-1	4	-1024	-768	-1	-1	-1	-1	4		0	0						Untertest1.avi	0	880	547	72	111				0	Content		-72	-111	9120250	3885064121
9137	09:37:46.999	00:00:09.136	548	-1024	-768	-1	-1	-1	-1	4	-1024	-768	-1	-1	-1	-1	4		0	0						Untertest1.avi	0	880	547	72	111				0	Content		-72	-111	9136919	3885080790
9154	09:37:47.016	00:00:09.153	549	-1024	-768	-1	-1	-1	-1	4	-1024	-768	-1	-1	-1	-1	4		0	0						Untertest1.avi	0	880	547	72	111				0	Content		-72	-111	9153877	3885097748
9171	09:37:47.033	00:00:09.170	550	-1024	-768	-1	-1	-1	-1	4	-1024	-768	-1	-1	-1	-1	4		0	0						Untertest1.avi	0	880	547	72	111				0	Content		-72	-111	9170545	3885114416
9187	09:37:47.049	00:00:09.187	551	-1024	-768	-1	-1	-1	-1	4	-1024	-768	-1	-1	-1	-1	4		0	0						Untertest1.avi	0	880	547	72	111				0	Content		-72	-111	9187214	3885131085
9205	09:37:47.067	00:00:09.204	552	-1024	-768	-1	-1	-1	-1	4	-1024	-768	-1	-1	-1	-1	4		0	0						Untertest1.avi	0	880	547	72	111				0	Content		-72	-111	9204530	3885148401
9222	09:37:47.084	00:00:09.221	553	-1024	-768	-1	-1	-1	-1	4	-1024	-768	-1	-1	-1	-1	4		0	0						Untertest1.avi	0	880	547	72	111				0	Content		-72	-111	9221776	3885165647
9237	09:37:47.099	00:00:09.236	554	-1024	-768	-1	-1	-1	-1	4	-1024	-768	-1	-1	-1	-1	4		0	0						Untertest1.avi	0	880	547	72	111				0	Content		-72	-111	9236524	3885180395
9253	09:37:47.115	00:00:09.253	555	-1024	-768	-1	-1	-1	-1	4	-1024	-768	-1	-1	-1	-1	4		0	0						Untertest1.avi	0	880	547	72	111				0	Content		-72	-111	9253147	3885197018
9270	09:37:47.132	00:00:09.269	556	-1024	-768	-1	-1	-1	-1	4	-1024	-768	-1	-1	-1	-1	4		0	0						Untertest1.avi	0	880	547	72	111				0	Content		-72	-111	9269835	3885213706
9287	09:37:47.149	00:00:09.286	557	-1024	-768	-1	-1	-1	-1	4	-1024	-768	-1	-1	-1	-1	4		0	0						Untertest1.avi	0	880	547	72	111				0	Content		-72	-111	9286504	3885230375
9303	09:37:47.165	00:00:09.303	558	-1024	-768	-1	-1	-1	-1	4	-1024	-768	-1	-1	-1	-1	4		0	0						Untertest1.avi	0	880	547	72	111				0	Content		-72	-111	9303172	3885247043
9320	09:37:47.182	00:00:09.319	559	-1024	-768	-1	-1	-1	-1	4	-1024	-768	-1	-1	-1	-1	4		0	0						Untertest1.avi	0	880	547	72	111				0	Content		-72	-111	9319952	3885263823
9337	09:37:47.199	00:00:09.336	560	-1024	-768	-1	-1	-1	-1	4	-1024	-768	-1	-1	-1	-1	4		0	0						Untertest1.avi	0	880	547	72	111				0	Content		-72	-111	9336519	3885280390
9353	09:37:47.215	00:00:09.353	561	-1024	-768	-1	-1	-1	-1	4	-1024	-768	-1	-1	-1	-1	4		0	0						Untertest1.avi	0	880	547	72	111				0	Content		-72	-111	9353394	3885297265
9370	09:37:47.232	00:00:09.370	562	-1024	-768	-1	-1	-1	-1	4	-1024	-768	-1	-1	-1	-1	4		0	0						Untertest1.avi	0	880	547	72	111				0	Content		-72	-111	9370063	3885313934
9387	09:37:47.249	00:00:09.387	563	-1024	-768	-1	-1	-1	-1	4	-1024	-768	-1	-1	-1	-1	4		0	0						Untertest1.avi	0	880	547	72	111				0	Content		-72	-111	9387167	3885331038
9404	09:37:47.266	00:00:09.403	564	-1024	-768	-1	-1	-1	-1	4	-1024	-768	-1	-1	-1	-1	4		0	0						Untertest1.avi	0	880	547	72	111				0	Content		-72	-111	9403835	3885347706
9421	09:37:47.283	00:00:09.420	565	-1024	-768	-1	-1	-1	-1	4	-1024	-768	-1	-1	-1	-1	4		0	0						Untertest1.avi	0	880	547	72	111				0	Content		-72	-111	9420861	3885364732
9438	09:37:47.300	00:00:09.437	566	-1024	-768	-1	-1	-1	-1	4	-1024	-768	-1	-1	-1	-1	4		0	0						Untertest1.avi	0	880	547	72	111				0	Content		-72	-111	9437530	3885381401
9454	09:37:47.316	00:00:09.454	567	-1024	-768	-1	-1	-1	-1	4	-1024	-768	-1	-1	-1	-1	4		0	0						Untertest1.avi	0	880	547	72	111				0	Content		-72	-111	9454198	3885398069
9472	09:37:47.334	00:00:09.471	568	-1024	-768	-1	-1	-1	-1	4	-1024	-768	-1	-1	-1	-1	4		0	0						Untertest1.avi	0	880	547	72	111				0	Content		-72	-111	9471660	3885415531
9486	09:37:47.348	00:00:09.486	569	-1024	-768	-1	-1	-1	-1	4	-1024	-768	-1	-1	-1	-1	4		0	0						Untertest1.avi	0	880	547	72	111				0	Content		-72	-111	9486395	3885430266
9503	09:37:47.365	00:00:09.503	570	-1024	-768	-1	-1	-1	-1	4	-1024	-768	-1	-1	-1	-1	4		0	0						Untertest1.avi	0	880	547	72	111				0	Content		-72	-111	9503020	3885446891
9520	09:37:47.382	00:00:09.519	571	-1024	-768	-1	-1	-1	-1	4	-1024	-768	-1	-1	-1	-1	4		0	0						Untertest1.avi	0	880	547	72	111				0	Content		-72	-111	9519769	3885463640
9536	09:37:47.398	00:00:09.536	572	-1024	-768	-1	-1	-1	-1	4	-1024	-768	-1	-1	-1	-1	4		0	0						Untertest1.avi	0	880	547	72	111				0	Content		-72	-111	9536448	3885480319
9553	09:37:47.415	00:00:09.553	573	-1024	-768	-1	-1	-1	-1	4	-1024	-768	-1	-1	-1	-1	4		0	0						Untertest1.avi	0	880	547	72	111				0	Content		-72	-111	9553053	3885496924
9570	09:37:47.432	00:00:09.569	574	-1024	-768	-1	-1	-1	-1	4	-1024	-768	-1	-1	-1	-1	4		0	0						Untertest1.avi	0	880	547	72	111				0	Content		-72	-111	9569722	3885513593
9587	09:37:47.449	00:00:09.586	575	-1024	-768	-1	-1	-1	-1	4	-1024	-768	-1	-1	-1	-1	4		0	0						Untertest1.avi	0	880	547	72	111				0	Content		-72	-111	9586621	3885530492
9603	09:37:47.465	00:00:09.603	576	-1024	-768	-1	-1	-1	-1	4	-1024	-768	-1	-1	-1	-1	4		0	0						Untertest1.avi	0	880	547	72	111				0	Content		-72	-111	9603290	3885547161
9620	09:37:47.482	00:00:09.620	577	-1024	-768	-1	-1	-1	-1	4	-1024	-768	-1	-1	-1	-1	4		0	0						Untertest1.avi	0	880	547	72	111				0	Content		-72	-111	9620248	3885564119
9637	09:37:47.499	00:00:09.636	578	-1024	-768	-1	-1	-1	-1	4	-1024	-768	-1	-1	-1	-1	4		0	0						Untertest1.avi	0	880	547	72	111				0	Content		-72	-111	9636916	3885580787
9654	09:37:47.516	00:00:09.653	579	-1024	-768	-1	-1	-1	-1	4	-1024	-768	-1	-1	-1	-1	4		0	0						Untertest1.avi	0	880	547	72	111				0	Content		-72	-111	9653585	3885597456
9671	09:37:47.533	00:00:09.670	580	-1024	-768	-1	-1	-1	-1	4	-1024	-768	-1	-1	-1	-1	4		0	0						Untertest1.avi	0	880	547	72	111				0	Content		-72	-111	9670869	3885614740
9688	09:37:47.550	00:00:09.687	581	-1024	-768	-1	-1	-1	-1	4	-1024	-768	-1	-1	-1	-1	4		0	0						Untertest1.avi	0	880	547	72	111				0	Content		-72	-111	9687537	3885631408
9705	09:37:47.567	00:00:09.704	582	-1024	-768	-1	-1	-1	-1	4	-1024	-768	-1	-1	-1	-1	4		0	0						Untertest1.avi	0	880	547	72	111				0	Content		-72	-111	9704773	3885648644
9720	09:37:47.582	00:00:09.719	583	-1024	-768	-1	-1	-1	-1	4	-1024	-768	-1	-1	-1	-1	4		0	0						Untertest1.avi	0	880	547	72	111				0	Content		-72	-111	9719522	3885663393
9736	09:37:47.598	00:00:09.736	584	-1024	-768	-1	-1	-1	-1	4	-1024	-768	-1	-1	-1	-1	4		0	0						Untertest1.avi	0	880	547	72	111				0	Content		-72	-111	9736290	3885680161
9753	09:37:47.615	00:00:09.752	585	-1024	-768	-1	-1	-1	-1	4	-1024	-768	-1	-1	-1	-1	4		0	0						Untertest1.avi	0	880	547	72	111				0	Content		-72	-111	9752903	3885696774
9770	09:37:47.632	00:00:09.769	586	-1024	-768	-1	-1	-1	-1	4	-1024	-768	-1	-1	-1	-1	4		0	0						Untertest1.avi	0	880	547	72	111				0	Content		-72	-111	9769594	3885713465
9786	09:37:47.648	00:00:09.786	587	-1024	-768	-1	-1	-1	-1	4	-1024	-768	-1	-1	-1	-1	4		0	0						Untertest1.avi	0	880	547	72	111				0	Content		-72	-111	9786263	3885730134
9803	09:37:47.665	00:00:09.802	588	-1024	-768	-1	-1	-1	-1	4	-1024	-768	-1	-1	-1	-1	4		0	0						Untertest1.avi	0	880	547	72	111				0	Content		-72	-111	9802895	3885746766
9820	09:37:47.682	00:00:09.819	589	-1024	-768	-1	-1	-1	-1	4	-1024	-768	-1	-1	-1	-1	4		0	0						Untertest1.avi	0	880	547	72	111				0	Content		-72	-111	9819563	3885763434
9836	09:37:47.698	00:00:09.836	590	-1024	-768	-1	-1	-1	-1	4	-1024	-768	-1	-1	-1	-1	4		0	0						Untertest1.avi	0	880	547	72	111				0	Content		-72	-111	9836385	3885780256
9853	09:37:47.715	00:00:09.853	591	-1024	-768	-1	-1	-1	-1	4	-1024	-768	-1	-1	-1	-1	4		0	0						Untertest1.avi	0	880	547	72	111				0	Content		-72	-111	9853054	3885796925
9870	09:37:47.732	00:00:09.869	592	-1024	-768	-1	-1	-1	-1	4	-1024	-768	-1	-1	-1	-1	4		0	0						Untertest1.avi	0	880	547	72	111				0	Content		-72	-111	9869722	3885813593
9887	09:37:47.749	00:00:09.886	593	-1024	-768	-1	-1	-1	-1	4	-1024	-768	-1	-1	-1	-1	4		0	0						Untertest1.avi	0	880	547	72	111				0	Content		-72	-111	9886875	3885830746
9904	09:37:47.766	00:00:09.903	594	-1024	-768	-1	-1	-1	-1	4	-1024	-768	-1	-1	-1	-1	4		0	0						Untertest1.avi	0	880	547	72	111				0	Content		-72	-111	9903544	3885847415
9921	09:37:47.783	00:00:09.920	595	-1024	-768	-1	-1	-1	-1	4	-1024	-768	-1	-1	-1	-1	4		0	0						Untertest1.avi	0	880	547	72	111				0	Content		-72	-111	9920580	3885864451
9937	09:37:47.799	00:00:09.937	596	-1024	-768	-1	-1	-1	-1	4	-1024	-768	-1	-1	-1	-1	4		0	0						Untertest1.avi	0	880	547	72	111				0	Content		-72	-111	9937249	3885881120
9954	09:37:47.816	00:00:09.953	597	-1024	-768	-1	-1	-1	-1	4	-1024	-768	-1	-1	-1	-1	4		0	0						Untertest1.avi	0	880	547	72	111				0	Content		-72	-111	9953918	3885897789
9971	09:37:47.833	00:00:09.971	598	-1024	-768	-1	-1	-1	-1	4	-1024	-768	-1	-1	-1	-1	4		0	0						Untertest1.avi	0	880	547	72	111				0	Content		-72	-111	9971289	3885915160
9986	09:37:47.848	00:00:09.986	599	-1024	-768	-1	-1	-1	-1	4	-1024	-768	-1	-1	-1	-1	4		0	0						Untertest1.avi	0	880	547	72	111				0	Content		-72	-111	9986151	3885930022
10003	09:37:47.865	00:00:10.002	600	-1024	-768	-1	-1	-1	-1	4	-1024	-768	-1	-1	-1	-1	4		0	0						Untertest1.avi	0	880	547	72	111				0	Content		-72	-111	10002778	3885946649
10019	09:37:47.881	00:00:10.019	601	-1024	-768	-1	-1	-1	-1	4	-1024	-768	-1	-1	-1	-1	4		0	0						Untertest1.avi	0	880	547	72	111				0	Content		-72	-111	10019401	3885963272
10036	09:37:47.898	00:00:10.036	602	-1024	-768	-1	-1	-1	-1	4	-1024	-768	-1	-1	-1	-1	4		0	0						Untertest1.avi	0	880	547	72	111				0	Content		-72	-111	10036084	3885979955
10053	09:37:47.915	00:00:10.052	603	-1024	-768	-1	-1	-1	-1	4	-1024	-768	-1	-1	-1	-1	4		0	0						Untertest1.avi	0	880	547	72	111				0	Content		-72	-111	10052750	3885996621
10069	09:37:47.931	00:00:10.069	604	-1024	-768	-1	-1	-1	-1	4	-1024	-768	-1	-1	-1	-1	4		0	0						Untertest1.avi	0	880	547	72	111				0	Content		-72	-111	10069419	3886013290
10086	09:37:47.948	00:00:10.086	605	-1024	-768	-1	-1	-1	-1	4	-1024	-768	-1	-1	-1	-1	4		0	0						Untertest1.avi	0	880	547	72	111				0	Content		-72	-111	10086355	3886030226
10103	09:37:47.965	00:00:10.103	606	-1024	-768	-1	-1	-1	-1	4	-1024	-768	-1	-1	-1	-1	4		0	0						Untertest1.avi	0	880	547	72	111				0	Content		-72	-111	10103023	3886046894
10120	09:37:47.982	00:00:10.119	607	-1024	-768	-1	-1	-1	-1	4	-1024	-768	-1	-1	-1	-1	4		0	0						Untertest1.avi	0	880	547	72	111				0	Content		-72	-111	10119988	3886063859
10137	09:37:47.999	00:00:10.136	608	-1024	-768	-1	-1	-1	-1	4	-1024	-768	-1	-1	-1	-1	4		0	0						Untertest1.avi	0	880	547	72	111				0	Content		-72	-111	10136657	3886080528
10153	09:37:48.015	00:00:10.153	609	-1024	-768	-1	-1	-1	-1	4	-1024	-768	-1	-1	-1	-1	4		0	0						Untertest1.avi	0	880	547	72	111				0	Content		-72	-111	10153325	3886097196
10171	09:37:48.033	00:00:10.170	610	-1024	-768	-1	-1	-1	-1	4	-1024	-768	-1	-1	-1	-1	4		0	0						Untertest1.avi	0	880	547	72	111				0	Content		-72	-111	10170549	3886114420
10186	09:37:48.048	00:00:10.186	611	-1024	-768	-1	-1	-1	-1	4	-1024	-768	-1	-1	-1	-1	4		0	0						Untertest1.avi	0	880	547	72	111				0	Content		-72	-111	10186157	3886130028
10203	09:37:48.065	00:00:10.202	612	-1024	-768	-1	-1	-1	-1	4	-1024	-768	-1	-1	-1	-1	4		0	0						Untertest1.avi	0	880	547	72	111				0	Content		-72	-111	10202906	3886146777
10220	09:37:48.082	00:00:10.219	613	-1024	-768	-1	-1	-1	-1	4	-1024	-768	-1	-1	-1	-1	4		0	0						Untertest1.avi	0	880	547	72	111				0	Content		-72	-111	10219575	3886163446
10236	09:37:48.098	00:00:10.236	614	-1024	-768	-1	-1	-1	-1	4	-1024	-768	-1	-1	-1	-1	4		0	0						Untertest1.avi	0	880	547	72	111				0	Content		-72	-111	10236241	3886180112
10253	09:37:48.115	00:00:10.252	615	-1024	-768	-1	-1	-1	-1	4	-1024	-768	-1	-1	-1	-1	4		0	0						Untertest1.avi	0	880	547	72	111				0	Content		-72	-111	10252910	3886196781
10270	09:37:48.132	00:00:10.269	616	-1024	-768	-1	-1	-1	-1	4	-1024	-768	-1	-1	-1	-1	4		0	0						Untertest1.avi	0	880	547	72	111				0	Content		-72	-111	10269535	3886213406
10286	09:37:48.148	00:00:10.286	617	-1024	-768	-1	-1	-1	-1	4	-1024	-768	-1	-1	-1	-1	4		0	0						Untertest1.avi	0	880	547	72	111				0	Content		-72	-111	10286203	3886230074
10303	09:37:48.165	00:00:10.302	618	-1024	-768	-1	-1	-1	-1	4	-1024	-768	-1	-1	-1	-1	4		0	0						Untertest1.avi	0	880	547	72	111				0	Content		-72	-111	10302910	3886246781
10320	09:37:48.182	00:00:10.319	619	-1024	-768	-1	-1	-1	-1	4	-1024	-768	-1	-1	-1	-1	4		0	0						Untertest1.avi	0	880	547	72	111				0	Content		-72	-111	10319533	3886263404
10336	09:37:48.198	00:00:10.335	620	694,6765	842,4604	0,4445045	0,6738217	420,909	2,47172	3	576,3293	833,3529	0,4445027	0,6738175	420,909	2,48663	1	0	576	833						Untertest1.avi	0	880	547	72	111	869	674	184	0	Content		504	722	10335908	3886279779
10353	09:37:48.215	00:00:10.353	621	-1024	-768	-1	-1	-1	-1	4	-1024	-768	-1	-1	-1	-1	4	0	0	0						Untertest1.avi	0	880	547	72	111	869	674	184	0	Content		-72	-111	10353159	3886297030
10370	09:37:48.232	00:00:10.369	622	-1024	-768	-1	-1	-1	-1	4	-1024	-768	-1	-1	-1	-1	4	0	0	0						Untertest1.avi	0	880	547	72	111	869	674	184	0	Content		-72	-111	10369783	3886313654
10386	09:37:48.248	00:00:10.386	623	-1024	-768	-1	-1	-1	-1	4	-1024	-768	-1	-1	-1	-1	4	0	0	0						Untertest1.avi	0	880	547	72	111	869	674	184	0	Content		-72	-111	10386158	3886330029
10403	09:37:48.265	00:00:10.402	624	-1024	-768	-1	-1	-1	-1	4	-1024	-768	-1	-1	-1	-1	4	0	0	0						Untertest1.avi	0	880	547	72	111	869	674	184	0	Content		-72	-111	10402827	3886346698
10419	09:37:48.281	00:00:10.419	625	-1024	-768	-1	-1	-1	-1	4	904,6506	827,7765	0,445759	0,6729749	443,9489	2,924572	0	0	905	828						Untertest1.avi	0	880	547	72	111	869	674	184	0	Content		833	717	10419159	3886363030
10436	09:37:48.298	00:00:10.436	626	1048,756	689,1047	0,5889665	0,6797	453,8035	3,333037	0	906,3046	797,5667	0,4457777	0,6736817	443,3293	2,959555	0	0	978	743						Untertest1.avi	0	880	547	72	111	869	674	184	0	Content		906	632	10436161	3886380032
10453	09:37:48.315	00:00:10.452	627	-1024	-768	-1	-1	-1	-1	4	-1024	-768	-1	-1	-1	-1	4	0	0	0						Untertest1.avi	0	880	547	72	111	869	674	184	0	Content		-72	-111	10452785	3886396656
10470	09:37:48.332	00:00:10.469	628	-1024	-768	-1	-1	-1	-1	4	-1024	-768	-1	-1	-1	-1	4	0	0	0						Untertest1.avi	0	880	547	72	111	869	674	184	0	Content		-72	-111	10469533	3886413404
10486	09:37:48.348	00:00:10.486	629	-1024	-768	-1	-1	-1	-1	4	-1024	-768	-1	-1	-1	-1	4	0	0	0						Untertest1.avi	0	880	547	72	111	869	674	184	0	Content		-72	-111	10486159	3886430030
10503	09:37:48.365	00:00:10.502	630	-1024	-768	-1	-1	-1	-1	4	-1024	-768	-1	-1	-1	-1	4	0	0	0						Untertest1.avi	0	880	547	72	111	869	674	184	0	Content		-72	-111	10502828	3886446699
10519	09:37:48.381	00:00:10.519	631	1097,344	715,6957	0,5942299	0,6815693	460,1313	3,35644	0	878,2535	698,5728	0,4519674	0,6756394	455,5098	3,292437	0	1	988	707						Untertest1.avi	0	880	547	72	111	916	563	116	0	Content		916	596	10519408	3886463279
10536	09:37:48.398	00:00:10.536	632	1165,113	683,7623	0,586982	0,6833403	460,1314	3,101654	3	1013,416	684,3629	0,5888134	0,6833192	451,8476	3,070867	1	1	1013	684						Untertest1.avi	0	880	547	72	111	916	563	116	0	Content		941	573	10536157	3886480028
10553	09:37:48.415	00:00:10.552	633	-1024	-768	-1	-1	-1	-1	4	-1024	-768	-1	-1	-1	-1	4	1	0	0						Untertest1.avi	0	880	547	72	111	916	563	116	0	Content		-72	-111	10552783	3886496654
10569	09:37:48.431	00:00:10.569	634	1136,581	672,5539	0,5884793	0,6848469	458,8489	3,013316	3	970,8555	674,1522	0,590098	0,6848256	450,7799	2,979689	1	1	971	674						Untertest1.avi	0	880	547	72	111	916	563	116	0	Content		899	563	10569418	3886513289
10586	09:37:48.448	00:00:10.586	635	1112,656	668,5245	0,5886488	0,6853452	458,8489	2,998168	3	973,6617	667,9941	0,5900392	0,6853193	452,7108	2,982749	1	1	974	668						Untertest1.avi	0	880	547	72	111	916	563	116	0	Content		902	557	10586409	3886530280
10603	09:37:48.465	00:00:10.602	636	-1024	-768	-1	-1	-1	-1	4	-1024	-768	-1	-1	-1	-1	4	1	0	0						Untertest1.avi	0	880	547	72	111	916	563	116	0	Content		-72	-111	10602658	3886546529
10619	09:37:48.481	00:00:10.619	637	1155,819	645,3868	0,5894639	0,6857635	458,8489	2,984134	3	1006,07	647,813	0,5912577	0,685742	450,7353	2,955569	1	1	1006	648						Untertest1.avi	0	880	547	72	111	916	563	116	0	Content		934	537	10619295	3886563166
10636	09:37:48.498	00:00:10.635	638	-1024	-768	-1	-1	-1	-1	4	-1024	-768	-1	-1	-1	-1	4		0	0						Untertest1.avi	0	880	547	72	111				0	Content		-72	-111	10635908	3886579779
10653	09:37:48.515	00:00:10.652	639	-1024	-768	-1	-1	-1	-1	4	-1024	-768	-1	-1	-1	-1	4		0	0						Untertest1.avi	0	880	547	72	111				0	Content		-72	-111	10652909	3886596780
10670	09:37:48.532	00:00:10.669	640	-1024	-768	-1	-1	-1	-1	4	-1024	-768	-1	-1	-1	-1	4		0	0						Untertest1.avi	0	880	547	72	111				0	Content		-72	-111	10669597	3886613468
10686	09:37:48.548	00:00:10.686	641	-1024	-768	-1	-1	-1	-1	4	-1024	-768	-1	-1	-1	-1	4		0	0						Untertest1.avi	0	880	547	72	111				0	Content		-72	-111	10686266	3886630137
10703	09:37:48.565	00:00:10.702	642	-1024	-768	-1	-1	-1	-1	4	-1024	-768	-1	-1	-1	-1	4		0	0						Untertest1.avi	0	880	547	72	111				0	Content		-72	-111	10702776	3886646647
10719	09:37:48.581	00:00:10.719	643	-1024	-768	-1	-1	-1	-1	4	-1024	-768	-1	-1	-1	-1	4		0	0						Untertest1.avi	0	880	547	72	111				0	Content		-72	-111	10719445	3886663316
10736	09:37:48.598	00:00:10.736	644	-1024	-768	-1	-1	-1	-1	4	-1024	-768	-1	-1	-1	-1	4		0	0						Untertest1.avi	0	880	547	72	111				0	Content		-72	-111	10736053	3886679924
10753	09:37:48.615	00:00:10.752	645	-1024	-768	-1	-1	-1	-1	4	-1024	-768	-1	-1	-1	-1	4		0	0						Untertest1.avi	0	880	547	72	111				0	Content		-72	-111	10752721	3886696592
10769	09:37:48.631	00:00:10.769	646	1141,795	712,0936	0,5947868	0,6849039	441,0118	2,712187	0	823,0002	709,4662	0,4532404	0,6793867	449,4462	2,792042	0	2	982	711						Untertest1.avi	0	880	547	72	111	876	588	833	0	Content		910	600	10769412	3886713283
10786	09:37:48.648	00:00:10.786	647	1141,795	712,0936	0,5897208	0,6853431	464,4542	2,712187	0	846,1724	733,194	0,4550558	0,6791402	444,6914	2,850582	0	2	994	723						Untertest1.avi	0	880	547	72	111	876	588	833	0	Content		922	612	10786059	3886729930
10803	09:37:48.665	00:00:10.802	648	-1024	-768	-1	-1	-1	-1	4	-1024	-768	-1	-1	-1	-1	4	2	0	0						Untertest1.avi	0	880	547	72	111	876	588	833	0	Content		-72	-111	10802707	3886746578
10819	09:37:48.681	00:00:10.819	649	-1024	-768	-1	-1	-1	-1	4	-1024	-768	-1	-1	-1	-1	4	2	0	0						Untertest1.avi	0	880	547	72	111	876	588	833	0	Content		-72	-111	10819376	3886763247
10836	09:37:48.698	00:00:10.836	650	1098,083	690,3928	0,5953565	0,6856828	444,1798	2,707247	0	828,5625	695,2576	0,4557681	0,6800404	446,3283	2,718994	0	2	963	693						Untertest1.avi	0	880	547	72	111	876	588	833	0	Content		891	582	10836116	3886779987
10853	09:37:48.715	00:00:10.852	651	1085,147	683,6671	0,5955716	0,6860037	444,1686	2,713459	0	818,1589	693,1288	0,4560462	0,6804347	446,3177	2,687307	0	2	952	688						Untertest1.avi	0	880	547	72	111	876	588	833	0	Content		880	577	10852740	3886796611
10869	09:37:48.731	00:00:10.869	652	1103,913	680,3193	0,5958359	0,6860987	444,0962	2,70314	0	840,5377	704,3682	0,4562964	0,6808797	446,2838	2,816818	0	2	972	692						Untertest1.avi	0	880	547	72	111	876	588	833	0	Content		900	581	10869368	3886813239
10886	09:37:48.748	00:00:10.885	653	1100,227	696,3917	0,595754	0,6858363	444,2248	2,678772	0	849,9066	709,5505	0,4564451	0,6813516	446,1652	2,889391	0	2	975	703						Untertest1.avi	0	880	547	72	111	876	588	833	0	Content		903	592	10885988	3886829859
10903	09:37:48.765	00:00:10.902	654	1084,167	686,7702	0,5957946	0,6858518	443,9509	2,595986	0	843,9263	697,9203	0,4564266	0,681573	446,2421	2,685828	0	2	964	692						Untertest1.avi	0	880	547	72	111	876	588	833	0	Content		892	581	10902614	3886846485
10919	09:37:48.781	00:00:10.919	655	1086,286	700,8157	0,5955277	0,6855637	443,8266	2,637805	0	854,6758	700,5951	0,456129	0,6820932	446,4937	2,687824	0	2	970	701						Untertest1.avi	0	880	547	72	111	876	588	833	0	Content		898	590	10919364	3886863235
10936	09:37:48.798	00:00:10.935	656	1079,673	696,1589	0,5948401	0,6849167	444,2103	2,579796	0	849,5665	699,4777	0,4555424	0,6827223	446,5439	2,670364	0	2	965	698						Untertest1.avi	0	880	547	72	111	876	588	833	0	Content		893	587	10935989	3886879860
10953	09:37:48.815	00:00:10.952	657	1109,58	699,9829	0,5988398	0,6835176	459,6386	2,701898	0	821,3028	699,227	0,4544724	0,6830779	446,4928	2,807198	0	2	965	700						Untertest1.avi	0	880	547	72	111	876	588	833	0	Content		893	589	10952740	3886896611
10969	09:37:48.831	00:00:10.969	658	1051,81	693,021	0,592582	0,6828015	444,2314	2,616859	0	825,0378	700,9539	0,4532339	0,6832446	446,0468	2,667349	0	2	938	697						Untertest1.avi	0	880	547	72	111	876	588	833	0	Content		866	586	10969239	3886913110
10986	09:37:48.848	00:00:10.985	659	1124,181	685,1381	0,5965269	0,6809143	459,6386	2,7727	0	817,1438	690,2087	0,4520032	0,6834625	445,7897	2,787241	0	2	971	688						Untertest1.avi	0	880	547	72	111	876	588	833	0	Content		899	577	10985990	3886929861
11003	09:37:48.865	00:00:11.002	660	1105,323	691,0403	0,5949515	0,6791198	459,6386	2,801072	0	798,4235	696,4768	0,4503814	0,6831884	446,1376	2,781836	0	2	952	694						Untertest1.avi	0	880	547	72	111	876	588	833	0	Content		880	583	11002617	3886946488
11019	09:37:48.881	00:00:11.019	661	1060,535	692,8046	0,5882531	0,677931	443,7989	2,62193	0	820,8875	689,338	0,4489939	0,6826857	445,8372	2,799349	0	2	941	691						Untertest1.avi	0	880	547	72	111	876	588	833	0	Content		869	580	11019366	3886963237
11036	09:37:48.898	00:00:11.035	662	1102,474	692,8831	0,5917814	0,6754181	459,6386	2,750768	0	825,7775	703,8036	0,4472562	0,6817251	445,7859	2,800643	0	2	964	698						Untertest1.avi	0	880	547	72	111	876	588	833	0	Content		892	587	11035995	3886979866
11053	09:37:48.915	00:00:11.052	663	1076,181	689,4406	0,5852942	0,6738869	443,7989	2,699239	0	832,6948	684,9971	0,4456602	0,6806801	445,6952	2,752667	0	2	954	687						Untertest1.avi	0	880	547	72	111	876	588	833	0	Content		882	576	11052621	3886996492
11069	09:37:48.931	00:00:11.069	664	1026,056	701,7677	0,5834996	0,6717652	443,7989	2,705253	0	821,3114	665,5416	0,4442231	0,6795107	445,1282	2,670045	0	2	924	684						Untertest1.avi	0	880	547	72	111	876	588	833	0	Content		852	573	11069244	3887013115
11086	09:37:48.948	00:00:11.085	665	1041,858	711,6623	0,5823505	0,6700251	443,7989	2,688559	0	815,1294	695,2582	0,4427229	0,6776695	445,1108	2,653719	0	2	928	703						Untertest1.avi	0	880	547	72	111	876	588	833	0	Content		856	592	11085869	3887029740
11103	09:37:48.965	00:00:11.102	666	1048,719	704,572	0,5813486	0,6685176	443,7989	2,733515	0	803,2602	703,0402	0,4416901	0,6764169	444,4641	2,647649	0	2	926	704						Untertest1.avi	0	880	547	72	111	876	588	833	0	Content		854	593	11102619	3887046490
11119	09:37:48.981	00:00:11.119	667	1052,57	720,9088	0,580219	0,66947	443,4952	2,766607	0	808,5035	729,9512	0,4404362	0,6761038	444,4471	2,788044	0	2	931	725						Untertest1.avi	0	880	547	72	111	876	588	833	0	Content		859	614	11119129	3887063000
11136	09:37:48.998	00:00:11.135	668	1038,569	706,1804	0,5799413	0,6741868	443,4952	2,803995	0	784,0626	683,2847	0,4390656	0,6801971	444,4472	2,823258	0	2	911	695						Untertest1.avi	0	880	547	72	111	876	588	833	0	Content		839	584	11135869	3887079740
11152	09:37:49.014	00:00:11.152	669	1077,765	696,1051	0,579778	0,6787464	441,7351	2,792423	0	806,9151	690,4706	0,4393713	0,683048	442,493	2,793402	0	2	942	693						Untertest1.avi	0	880	547	72	111	876	588	833	0	Content		870	582	11152494	3887096365
11169	09:37:49.031	00:00:11.169	670	1062,303	699,082	0,5799026	0,6794776	441,7329	2,786896	0	793,1713	698,3911	0,439363	0,6828492	442,1975	2,885071	0	2	928	699						Untertest1.avi	0	880	547	72	111	876	588	833	0	Content		856	588	11169135	3887113006
11186	09:37:49.048	00:00:11.185	671	1073,646	700,0048	0,5799031	0,677126	441,4733	2,821216	0	780,5018	688,3518	0,4393939	0,6803731	442,2719	2,894577	0	2	927	694						Untertest1.avi	0	880	547	72	111	876	588	833	0	Content		855	583	11185744	3887129615
11202	09:37:49.064	00:00:11.202	672	1082,271	692,6074	0,5798432	0,673282	442,1808	2,790007	0	809,9045	686,8551	0,4394524	0,6758383	442,2719	3,05254	0	2	946	690						Untertest1.avi	0	880	547	72	111	876	588	833	0	Content		874	579	11202496	3887146367
11219	09:37:49.081	00:00:11.219	673	1075,205	704,2223	0,5797564	0,6683267	442,3466	2,790888	0	826,4166	694,7338	0,4398175	0,6703816	442,2719	3,080404	0	2	951	699						Untertest1.avi	0	880	547	72	111	876	588	833	0	Content		879	588	11219133	3887163004
11236	09:37:49.098	00:00:11.235	674	1065,201	685,2382	0,5794963	0,6636385	442,9959	2,728347	0	833,021	712,3111	0,4399849	0,6643558	442,272	3,017045	0	2	949	699						Untertest1.avi	0	880	547	72	111	876	588	833	0	Content		877	588	11235747	3887179618
11252	09:37:49.114	00:00:11.252	675	1110,841	690,5569	0,5834801	0,6594389	457,1013	2,869847	0	808,3651	688,2637	0,4391689	0,6590576	444,0665	2,857017	0	2	960	689						Untertest1.avi	0	880	547	72	111	876	588	833	0	Content		888	578	11252374	3887196245
11269	09:37:49.131	00:00:11.268	676	1109,395	705,179	0,582953	0,6565884	457,1013	2,757024	0	809,2177	703,7828	0,4387601	0,6552721	444,5796	2,902143	0	2	959	704						Untertest1.avi	0	880	547	72	111	876	588	833	0	Content		887	593	11268998	3887212869
11286	09:37:49.148	00:00:11.285	677	1087,438	704,3621	0,5821396	0,654786	457,1013	2,842068	0	830,1578	683,8001	0,4382652	0,6531214	445,2185	2,884301	0	2	959	694						Untertest1.avi	0	880	547	72	111	876	588	833	0	Content		887	583	11285621	3887229492
11302	09:37:49.164	00:00:11.302	678	1067,623	705,2865	0,5810653	0,6534939	457,1013	2,842449	0	815,1541	694,2672	0,4373004	0,6520264	445,0272	2,921081	0	2	941	700						Untertest1.avi	0	880	547	72	111	876	588	833	0	Content		869	589	11302246	3887246117
11319	09:37:49.181	00:00:11.318	679	1057,513	710,1824	0,5757943	0,6535427	444,2771	2,818065	0	807,9205	696,4846	0,435947	0,6521342	444,6277	2,90523	0	2	933	703						Untertest1.avi	0	880	547	72	111	876	588	833	0	Content		861	592	11318871	3887262742
11336	09:37:49.198	00:00:11.335	680	1097,531	716,8517	0,5786313	0,6536369	457,1013	2,88687	0	809,5353	705,6003	0,434579	0,6527531	444,7259	2,953899	0	2	954	711						Untertest1.avi	0	880	547	72	111	876	588	833	0	Content		882	600	11335622	3887279493
11352	09:37:49.214	00:00:11.352	681	1049,991	710,1138	0,5729395	0,6550547	443,0899	2,794255	0	805,3437	708,6572	0,4329122	0,6545071	443,4786	2,983533	0	2	928	709						Untertest1.avi	0	880	547	72	111	876	588	833	0	Content		856	598	11352247	3887296118
11369	09:37:49.231	00:00:11.368	682	1066,527	708,521	0,5719997	0,6564021	442,4511	2,953154	0	808,4792	688,976	0,4317884	0,6565058	442,5904	3,062172	0	2	938	699						Untertest1.avi	0	880	547	72	111	876	588	833	0	Content		866	588	11368872	3887312743
11386	09:37:49.248	00:00:11.385	683	1057,288	688,9655	0,5709019	0,6569004	441,8047	2,882787	0	805,6859	698,5062	0,4305671	0,6576651	442,6583	3,044739	0	2	931	694						Untertest1.avi	0	880	547	72	111	876	588	833	0	Content		859	583	11385624	3887329495
11402	09:37:49.264	00:00:11.402	684	1057,312	697,5889	0,5702426	0,6561263	441,243	2,956186	0	815,0849	692,6119	0,4298359	0,6577573	442,1902	3,084371	0	2	936	695						Untertest1.avi	0	880	547	72	111	876	588	833	0	Content		864	584	11402250	3887346121
11419	09:37:49.281	00:00:11.418	685	1070,401	706,4105	0,5700046	0,6540641	441,1241	2,869218	0	820,2773	692,6534	0,4295755	0,6568378	442,3024	3,041047	0	2	945	700						Untertest1.avi	0	880	547	72	111	876	588	833	0	Content		873	589	11418876	3887362747
11436	09:37:49.298	00:00:11.435	686	1056,556	705,0111	0,5702125	0,6519708	440,9773	2,92887	0	809,8412	696,1859	0,4298788	0,6552907	442,1677	3,095739	0	2	933	701						Untertest1.avi	0	880	547	72	111	876	588	833	0	Content		861	590	11435626	3887379497
11452	09:37:49.314	00:00:11.452	687	1085,494	713,577	0,571094	0,6497179	441,6673	2,945038	0	807,301	702,1356	0,4304183	0,6537046	441,9714	3,082276	0	2	946	708						Untertest1.avi	0	880	547	72	111	876	588	833	0	Content		874	597	11452252	3887396123
11469	09:37:49.331	00:00:11.468	688	1093,675	705,4604	0,5718027	0,6478112	441,9453	2,957089	0	794,9177	699,1733	0,4312268	0,6520537	442,3878	3,129948	0	2	944	702						Untertest1.avi	0	880	547	72	111	876	588	833	0	Content		872	591	11468877	3887412748
11486	09:37:49.348	00:00:11.485	689	1076,52	702,8141	0,5723006	0,6456341	441,7977	2,977373	0	795,2634	709,7509	0,4319105	0,64975	442,9107	3,08674	0	2	936	706						Untertest1.avi	0	880	547	72	111	876	588	833	0	Content		864	595	11485503	3887429374
11502	09:37:49.364	00:00:11.502	690	1067,655	698,4694	0,5726423	0,6434619	441,3499	2,975589	0	814,3169	694,2858	0,4323435	0,6475293	442,7675	3,09289	0	2	941	696						Untertest1.avi	0	880	547	72	111	876	588	833	0	Content		869	585	11502176	3887446047
11519	09:37:49.381	00:00:11.518	691	1059,365	696,6667	0,5731496	0,6412272	441,9529	2,968344	0	835,8228	712,5778	0,4329454	0,6448792	443,4472	3,018669	0	2	948	705						Untertest1.avi	0	880	547	72	111	876	588	833	0	Content		876	594	11518761	3887462632
11535	09:37:49.397	00:00:11.535	692	1084,574	722,3544	0,5740154	0,6389037	442,4577	2,987507	0	824,5251	697,4973	0,4337522	0,6425039	444,1451	3,056214	0	2	955	710						Untertest1.avi	0	880	547	72	111	876	588	833	0	Content		883	599	11535382	3887479253
11552	09:37:49.414	00:00:11.552	693	1086,554	720,5419	0,5747562	0,6369353	442,2698	3,007545	0	828,8868	715,2032	0,4346486	0,6405801	443,89	3,108538	0	2	958	718						Untertest1.avi	0	880	547	72	111	876	588	833	0	Content		886	607	11552012	3887495883
11569	09:37:49.431	00:00:11.568	694	1067,695	720,8809	0,5757554	0,6358765	442,247	3,064316	0	870,817	747,0189	0,4358239	0,6393068	444,2948	2,981805	0	2	969	734						Untertest1.avi	0	880	547	72	111	876	588	833	0	Content		897	623	11568633	3887512504
11585	09:37:49.447	00:00:11.585	695	1020,988	817,2032	0,5773454	0,6374163	442,1972	2,958971	0	712,1034	839,3674	0,4383189	0,641387	444,0184	3,31348	0	2	867	828						Untertest1.avi	0	880	547	72	111	876	588	833	0	Content		795	717	11585387	3887529258
11602	09:37:49.464	00:00:11.602	696	-1024	-768	-1	-1	-1	-1	4	-1024	-768	-1	-1	-1	-1	4		0	0						Untertest1.avi	0	880	547	72	111				0	Content		-72	-111	11602008	3887545879
11619	09:37:49.481	00:00:11.618	697	-1024	-768	-1	-1	-1	-1	4	-1024	-768	-1	-1	-1	-1	4		0	0						Untertest1.avi	0	880	547	72	111				0	Content		-72	-111	11618635	3887562506
11635	09:37:49.497	00:00:11.635	698	-1024	-768	-1	-1	-1	-1	4	-1024	-768	-1	-1	-1	-1	4		0	0						Untertest1.avi	0	880	547	72	111				0	Content		-72	-111	11635321	3887579192
11652	09:37:49.514	00:00:11.651	699	-1024	-768	-1	-1	-1	-1	4	-1024	-768	-1	-1	-1	-1	4		0	0						Untertest1.avi	0	880	547	72	111				0	Content		-72	-111	11651990	3887595861
11669	09:37:49.531	00:00:11.668	700	-1024	-768	-1	-1	-1	-1	4	-1024	-768	-1	-1	-1	-1	4		0	0						Untertest1.avi	0	880	547	72	111				0	Content		-72	-111	11668634	3887612505
11685	09:37:49.547	00:00:11.685	701	-1024	-768	-1	-1	-1	-1	4	-1024	-768	-1	-1	-1	-1	4		0	0						Untertest1.avi	0	880	547	72	111				0	Content		-72	-111	11685321	3887629192
11702	09:37:49.564	00:00:11.701	702	-1024	-768	-1	-1	-1	-1	4	-1024	-768	-1	-1	-1	-1	4		0	0						Untertest1.avi	0	880	547	72	111				0	Content		-72	-111	11701990	3887645861
11719	09:37:49.581	00:00:11.718	703	-1024	-768	-1	-1	-1	-1	4	-1024	-768	-1	-1	-1	-1	4		0	0						Untertest1.avi	0	880	547	72	111				0	Content		-72	-111	11718623	3887662494
11735	09:37:49.597	00:00:11.735	704	-1024	-768	-1	-1	-1	-1	4	-1024	-768	-1	-1	-1	-1	4		0	0						Untertest1.avi	0	880	547	72	111				0	Content		-72	-111	11735292	3887679163
11752	09:37:49.614	00:00:11.752	705	-1024	-768	-1	-1	-1	-1	4	-1024	-768	-1	-1	-1	-1	4		0	0						Untertest1.avi	0	880	547	72	111				0	Content		-72	-111	11752009	3887695880
11769	09:37:49.631	00:00:11.768	706	-1024	-768	-1	-1	-1	-1	4	-1024	-768	-1	-1	-1	-1	4		0	0						Untertest1.avi	0	880	547	72	111				0	Content		-72	-111	11768633	3887712504
11785	09:37:49.647	00:00:11.785	707	-1024	-768	-1	-1	-1	-1	4	-1024	-768	-1	-1	-1	-1	4		0	0						Untertest1.avi	0	880	547	72	111				0	Content		-72	-111	11785302	3887729173
11802	09:37:49.664	00:00:11.801	708	-1024	-768	-1	-1	-1	-1	4	-1024	-768	-1	-1	-1	-1	4		0	0						Untertest1.avi	0	880	547	72	111				0	Content		-72	-111	11801967	3887745838
11819	09:37:49.681	00:00:11.818	709	-1024	-768	-1	-1	-1	-1	4	-1024	-768	-1	-1	-1	-1	4		0	0						Untertest1.avi	0	880	547	72	111				0	Content		-72	-111	11818635	3887762506
11835	09:37:49.697	00:00:11.835	710	-1024	-768	-1	-1	-1	-1	4	-1024	-768	-1	-1	-1	-1	4		0	0						Untertest1.avi	0	880	547	72	111				0	Content		-72	-111	11835257	3887779128
11852	09:37:49.714	00:00:11.852	711	-1024	-768	-1	-1	-1	-1	4	-1024	-768	-1	-1	-1	-1	4		0	0						Untertest1.avi	0	880	547	72	111				0	Content		-72	-111	11852132	3887796003
11869	09:37:49.731	00:00:11.868	712	-1024	-768	-1	-1	-1	-1	4	-1024	-768	-1	-1	-1	-1	4		0	0						Untertest1.avi	0	880	547	72	111				0	Content		-72	-111	11868800	3887812671
11886	09:37:49.748	00:00:11.885	713	-1024	-768	-1	-1	-1	-1	4	-1024	-768	-1	-1	-1	-1	4		0	0						Untertest1.avi	0	880	547	72	111				0	Content		-72	-111	11885633	3887829504
11902	09:37:49.764	00:00:11.901	714	-1024	-768	-1	-1	-1	-1	4	-1024	-768	-1	-1	-1	-1	4		0	0						Untertest1.avi	0	880	547	72	111				0	Content		-72	-111	11901757	3887845628
11918	09:37:49.780	00:00:11.918	715	-1024	-768	-1	-1	-1	-1	4	-1024	-768	-1	-1	-1	-1	4		0	0						Untertest1.avi	0	880	547	72	111				0	Content		-72	-111	11918384	3887862255
11935	09:37:49.797	00:00:11.935	716	-1024	-768	-1	-1	-1	-1	4	-1024	-768	-1	-1	-1	-1	4		0	0						Untertest1.avi	0	880	547	72	111				0	Content		-72	-111	11935008	3887878879
11952	09:37:49.814	00:00:11.951	717	-1024	-768	-1	-1	-1	-1	4	-1024	-768	-1	-1	-1	-1	4		0	0						Untertest1.avi	0	880	547	72	111				0	Content		-72	-111	11951758	3887895629
11968	09:37:49.830	00:00:11.968	718	-1024	-768	-1	-1	-1	-1	4	-1024	-768	-1	-1	-1	-1	4		0	0						Untertest1.avi	0	880	547	72	111				0	Content		-72	-111	11968381	3887912252
11985	09:37:49.847	00:00:11.985	719	-1024	-768	-1	-1	-1	-1	4	-1024	-768	-1	-1	-1	-1	4		0	0						Untertest1.avi	0	880	547	72	111				0	Content		-72	-111	11985007	3887928878
12002	09:37:49.864	00:00:12.002	720	-1024	-768	-1	-1	-1	-1	4	-1024	-768	-1	-1	-1	-1	4		0	0						Untertest1.avi	0	880	547	72	111				0	Content		-72	-111	12002073	3887945944
12019	09:37:49.881	00:00:12.019	721	-1024	-768	-1	-1	-1	-1	4	-1024	-768	-1	-1	-1	-1	4		0	0						Untertest1.avi	0	880	547	72	111				0	Content		-72	-111	12019447	3887963318
12037	09:37:49.899	00:00:12.036	722	-1024	-768	-1	-1	-1	-1	4	-1024	-768	-1	-1	-1	-1	4		0	0						Untertest1.avi	0	880	547	72	111				0	Content		-72	-111	12036821	3887980692
12052	09:37:49.914	00:00:12.051	723	-1024	-768	-1	-1	-1	-1	4	-1024	-768	-1	-1	-1	-1	4		0	0						Untertest1.avi	0	880	547	72	111				0	Content		-72	-111	12051625	3887995496
12068	09:37:49.930	00:00:12.068	724	-1024	-768	-1	-1	-1	-1	4	-1024	-768	-1	-1	-1	-1	4		0	0						Untertest1.avi	0	880	547	72	111				0	Content		-72	-111	12068251	3888012122
12085	09:37:49.947	00:00:12.085	725	-1024	-768	-1	-1	-1	-1	4	-1024	-768	-1	-1	-1	-1	4		0	0						Untertest1.avi	0	880	547	72	111				0	Content		-72	-111	12085000	3888028871
12102	09:37:49.964	00:00:12.101	726	-1024	-768	-1	-1	-1	-1	4	-1024	-768	-1	-1	-1	-1	4		0	0						Untertest1.avi	0	880	547	72	111				0	Content		-72	-111	12101624	3888045495
12118	09:37:49.980	00:00:12.118	727	-1024	-768	-1	-1	-1	-1	4	-1024	-768	-1	-1	-1	-1	4		0	0						Untertest1.avi	0	880	547	72	111				0	Content		-72	-111	12118247	3888062118
12135	09:37:49.997	00:00:12.134	728	-1024	-768	-1	-1	-1	-1	4	-1024	-768	-1	-1	-1	-1	4		0	0						Untertest1.avi	0	880	547	72	111				0	Content		-72	-111	12134872	3888078743
12152	09:37:50.014	00:00:12.152	729	-1024	-768	-1	-1	-1	-1	4	-1024	-768	-1	-1	-1	-1	4		0	0						Untertest1.avi	0	880	547	72	111				0	Content		-72	-111	12152079	3888095950
12169	09:37:50.031	00:00:12.169	730	-1024	-768	-1	-1	-1	-1	4	-1024	-768	-1	-1	-1	-1	4		0	0						Untertest1.avi	0	880	547	72	111				0	Content		-72	-111	12169440	3888113311
12187	09:37:50.049	00:00:12.186	731	-1024	-768	-1	-1	-1	-1	4	-1024	-768	-1	-1	-1	-1	4		0	0						Untertest1.avi	0	880	547	72	111				0	Content		-72	-111	12186687	3888130558
12201	09:37:50.063	00:00:12.201	732	-1024	-768	-1	-1	-1	-1	4	-1024	-768	-1	-1	-1	-1	4		0	0						Untertest1.avi	0	880	547	72	111				0	Content		-72	-111	12201491	3888145362
12218	09:37:50.080	00:00:12.218	733	-1024	-768	-1	-1	-1	-1	4	-1024	-768	-1	-1	-1	-1	4		0	0						Untertest1.avi	0	880	547	72	111				0	Content		-72	-111	12218243	3888162114
12235	09:37:50.097	00:00:12.234	734	-1024	-768	-1	-1	-1	-1	4	-1024	-768	-1	-1	-1	-1	4		0	0						Untertest1.avi	0	880	547	72	111				0	Content		-72	-111	12234867	3888178738
12252	09:37:50.114	00:00:12.251	735	-1024	-768	-1	-1	-1	-1	4	-1024	-768	-1	-1	-1	-1	4		0	0						Untertest1.avi	0	880	547	72	111				0	Content		-72	-111	12251810	3888195681
12268	09:37:50.130	00:00:12.268	736	-1024	-768	-1	-1	-1	-1	4	-1024	-768	-1	-1	-1	-1	4		0	0						Untertest1.avi	0	880	547	72	111				0	Content		-72	-111	12268460	3888212331
12285	09:37:50.147	00:00:12.285	737	-1024	-768	-1	-1	-1	-1	4	-1024	-768	-1	-1	-1	-1	4		0	0						Untertest1.avi	0	880	547	72	111				0	Content		-72	-111	12285128	3888228999
12302	09:37:50.164	00:00:12.301	738	853,0168	835,4717	0,5539645	0,6360117	450,6223	3,126021	0	597,4316	809,3726	0,4110439	0,6552474	437,0417	3,211423	0	3	725	822						Untertest1.avi	0	880	547	72	111	778	678	100	0	Content		653	711	12301736	3888245607
12318	09:37:50.180	00:00:12.318	739	934,848	863,1803	0,548049	0,6369333	450,6223	3,055391	0	594,8464	830,2987	0,4101737	0,6566089	437,642	3,276777	0	3	765	847						Untertest1.avi	0	880	547	72	111	778	678	100	0	Content		693	736	12318240	3888262111
12335	09:37:50.197	00:00:12.334	740	894,3996	844,1993	0,5528213	0,6381828	450,6223	3,306785	0	571,5453	817,4577	0,4066504	0,6580669	446,8469	3,385244	0	3	733	831						Untertest1.avi	0	880	547	72	111	778	678	100	0	Content		661	720	12334864	3888278735
12351	09:37:50.213	00:00:12.351	741	1075,021	768,6888	0,5502903	0,6391208	450,6223	3,229608	0	797,3877	743,4823	0,4073125	0,658775	439,0101	3,262779	0	3	936	756						Untertest1.avi	0	880	547	72	111	778	678	100	0	Content		864	645	12351489	3888295360
12368	09:37:50.230	00:00:12.368	742	1281,043	680,2424	0,5464671	0,6404575	442,742	3,147836	0	1025,667	604,7359	0,4062068	0,6597239	440,1978	3,203408	0	3	1153	642						Untertest1.avi	0	880	547	72	111	778	678	100	0	Content		1081	531	12368237	3888312108
12385	09:37:50.247	00:00:12.384	743	-1024	-768	-1	-1	-1	-1	4	1276,04	595,4966	0,4077382	0,6603852	446,8469	3,373655	0	3	1276	595						Untertest1.avi	0	880	547	72	111	778	678	100	0	Content		1204	484	12384863	3888328734
12401	09:37:50.263	00:00:12.401	744	-1024	-768	-1	-1	-1	-1	4	-1024	-768	-1	-1	-1	-1	4		0	0						Untertest1.avi	0	880	547	72	111				0	Content		-72	-111	12401490	3888345361
12418	09:37:50.280	00:00:12.418	745	-1024	-768	-1	-1	-1	-1	4	-1024	-768	-1	-1	-1	-1	4		0	0						Untertest1.avi	0	880	547	72	111				0	Content		-72	-111	12418108	3888361979
12435	09:37:50.297	00:00:12.434	746	-1024	-768	-1	-1	-1	-1	4	-1024	-768	-1	-1	-1	-1	4		0	0						Untertest1.avi	0	880	547	72	111				0	Content		-72	-111	12434858	3888378729
12451	09:37:50.313	00:00:12.451	747	-1024	-768	-1	-1	-1	-1	4	-1024	-768	-1	-1	-1	-1	4		0	0						Untertest1.avi	0	880	547	72	111				0	Content		-72	-111	12451482	3888395353
12468	09:37:50.330	00:00:12.468	748	-1024	-768	-1	-1	-1	-1	4	-1024	-768	-1	-1	-1	-1	4		0	0						Untertest1.avi	0	880	547	72	111				0	Content		-72	-111	12468107	3888411978
12485	09:37:50.347	00:00:12.484	749	-1024	-768	-1	-1	-1	-1	4	-1024	-768	-1	-1	-1	-1	4		0	0						Untertest1.avi	0	880	547	72	111				0	Content		-72	-111	12484857	3888428728
12501	09:37:50.363	00:00:12.501	750	-1024	-768	-1	-1	-1	-1	4	-1024	-768	-1	-1	-1	-1	4		0	0						Untertest1.avi	0	880	547	72	111				0	Content		-72	-111	12501482	3888445353
12518	09:37:50.380	00:00:12.518	751	-1024	-768	-1	-1	-1	-1	4	-1024	-768	-1	-1	-1	-1	4		0	0						Untertest1.avi	0	880	547	72	111				0	Content		-72	-111	12518108	3888461979
12535	09:37:50.397	00:00:12.534	752	-1024	-768	-1	-1	-1	-1	4	-1024	-768	-1	-1	-1	-1	4		0	0						Untertest1.avi	0	880	547	72	111				0	Content		-72	-111	12534777	3888478648
12551	09:37:50.413	00:00:12.551	753	-1024	-768	-1	-1	-1	-1	4	-1024	-768	-1	-1	-1	-1	4		0	0						Untertest1.avi	0	880	547	72	111				0	Content		-72	-111	12551481	3888495352
12568	09:37:50.430	00:00:12.568	754	-1024	-768	-1	-1	-1	-1	4	-1024	-768	-1	-1	-1	-1	4		0	0						Untertest1.avi	0	880	547	72	111				0	Content		-72	-111	12568105	3888511976
12585	09:37:50.447	00:00:12.584	755	-1024	-768	-1	-1	-1	-1	4	-1024	-768	-1	-1	-1	-1	4		0	0						Untertest1.avi	0	880	547	72	111				0	Content		-72	-111	12584733	3888528604
12601	09:37:50.463	00:00:12.601	756	-1024	-768	-1	-1	-1	-1	4	-1024	-768	-1	-1	-1	-1	4		0	0						Untertest1.avi	0	880	547	72	111				0	Content		-72	-111	12601356	3888545227
12618	09:37:50.480	00:00:12.618	757	-1024	-768	-1	-1	-1	-1	4	-1024	-768	-1	-1	-1	-1	4		0	0						Untertest1.avi	0	880	547	72	111				0	Content		-72	-111	12618426	3888562297
12635	09:37:50.497	00:00:12.635	758	-1024	-768	-1	-1	-1	-1	4	-1024	-768	-1	-1	-1	-1	4		0	0						Untertest1.avi	0	880	547	72	111				0	Content		-72	-111	12635109	3888578980
12652	09:37:50.514	00:00:12.651	759	-1024	-768	-1	-1	-1	-1	4	-1024	-768	-1	-1	-1	-1	4		0	0						Untertest1.avi	0	880	547	72	111				0	Content		-72	-111	12651857	3888595728
12668	09:37:50.530	00:00:12.667	760	-1024	-768	-1	-1	-1	-1	4	-1024	-768	-1	-1	-1	-1	4		0	0						Untertest1.avi	0	880	547	72	111				0	Content		-72	-111	12667984	3888611855
12685	09:37:50.547	00:00:12.684	761	-1024	-768	-1	-1	-1	-1	4	-1024	-768	-1	-1	-1	-1	4		0	0						Untertest1.avi	0	880	547	72	111				0	Content		-72	-111	12684609	3888628480
12701	09:37:50.563	00:00:12.701	762	-1024	-768	-1	-1	-1	-1	4	-1024	-768	-1	-1	-1	-1	4		0	0						Untertest1.avi	0	880	547	72	111				0	Content		-72	-111	12701231	3888645102
12718	09:37:50.580	00:00:12.717	763	-1024	-768	-1	-1	-1	-1	4	-1024	-768	-1	-1	-1	-1	4		0	0						Untertest1.avi	0	880	547	72	111				0	Content		-72	-111	12717858	3888661729
12735	09:37:50.597	00:00:12.734	764	-1024	-768	-1	-1	-1	-1	4	-1024	-768	-1	-1	-1	-1	4		0	0						Untertest1.avi	0	880	547	72	111				0	Content		-72	-111	12734606	3888678477
12751	09:37:50.613	00:00:12.751	765	-1024	-768	-1	-1	-1	-1	4	-1024	-768	-1	-1	-1	-1	4		0	0						Untertest1.avi	0	880	547	72	111				0	Content		-72	-111	12751230	3888695101
12768	09:37:50.630	00:00:12.767	766	-1024	-768	-1	-1	-1	-1	4	-1024	-768	-1	-1	-1	-1	4		0	0						Untertest1.avi	0	880	547	72	111				0	Content		-72	-111	12767855	3888711726
12785	09:37:50.647	00:00:12.785	767	-1024	-768	-1	-1	-1	-1	4	-1024	-768	-1	-1	-1	-1	4		0	0						Untertest1.avi	0	880	547	72	111				0	Content		-72	-111	12785053	3888728924
12802	09:37:50.664	00:00:12.802	768	-1024	-768	-1	-1	-1	-1	4	-1024	-768	-1	-1	-1	-1	4		0	0						Untertest1.avi	0	880	547	72	111				0	Content		-72	-111	12802298	3888746169
12820	09:37:50.682	00:00:12.819	769	-1024	-768	-1	-1	-1	-1	4	-1024	-768	-1	-1	-1	-1	4		0	0						Untertest1.avi	0	880	547	72	111				0	Content		-72	-111	12819563	3888763434
12834	09:37:50.696	00:00:12.834	770	-1024	-768	-1	-1	-1	-1	4	-1024	-768	-1	-1	-1	-1	4		0	0						Untertest1.avi	0	880	547	72	111				0	Content		-72	-111	12834478	3888778349
12851	09:37:50.713	00:00:12.851	771	-1024	-768	-1	-1	-1	-1	4	-1024	-768	-1	-1	-1	-1	4		0	0						Untertest1.avi	0	880	547	72	111				0	Content		-72	-111	12851103	3888794974
12868	09:37:50.730	00:00:12.867	772	-1024	-768	-1	-1	-1	-1	4	-1024	-768	-1	-1	-1	-1	4		0	0						Untertest1.avi	0	880	547	72	111				0	Content		-72	-111	12867855	3888811726
12884	09:37:50.746	00:00:12.884	773	-1024	-768	-1	-1	-1	-1	4	-1024	-768	-1	-1	-1	-1	4		0	0						Untertest1.avi	0	880	547	72	111				0	Content		-72	-111	12884481	3888828352
12901	09:37:50.763	00:00:12.901	774	-1024	-768	-1	-1	-1	-1	4	-1024	-768	-1	-1	-1	-1	4		0	0						Untertest1.avi	0	880	547	72	111				0	Content		-72	-111	12901101	3888844972
12918	09:37:50.780	00:00:12.917	775	-1024	-768	-1	-1	-1	-1	4	-1024	-768	-1	-1	-1	-1	4		0	0						Untertest1.avi	0	880	547	72	111				0	Content		-72	-111	12917727	3888861598
12935	09:37:50.797	00:00:12.934	776	-1024	-768	-1	-1	-1	-1	4	-1024	-768	-1	-1	-1	-1	4		0	0						Untertest1.avi	0	880	547	72	111				0	Content		-72	-111	12934920	3888878791
12952	09:37:50.814	00:00:12.952	777	-1024	-768	-1	-1	-1	-1	4	-1024	-768	-1	-1	-1	-1	4		0	0						Untertest1.avi	0	880	547	72	111				0	Content		-72	-111	12952293	3888896164
12970	09:37:50.832	00:00:12.969	778	-1024	-768	-1	-1	-1	-1	4	-1024	-768	-1	-1	-1	-1	4		0	0						Untertest1.avi	0	880	547	72	111				0	Content		-72	-111	12969541	3888913412
12984	09:37:50.846	00:00:12.984	779	-1024	-768	-1	-1	-1	-1	4	-1024	-768	-1	-1	-1	-1	4		0	0						Untertest1.avi	0	880	547	72	111				0	Content		-72	-111	12984346	3888928217
13001	09:37:50.863	00:00:13.001	780	-1024	-768	-1	-1	-1	-1	4	-1024	-768	-1	-1	-1	-1	4		0	0						Untertest1.avi	0	880	547	72	111				0	Content		-72	-111	13001096	3888944967
13018	09:37:50.880	00:00:13.017	781	-1024	-768	-1	-1	-1	-1	4	-1024	-768	-1	-1	-1	-1	4		0	0						Untertest1.avi	0	880	547	72	111				0	Content		-72	-111	13017719	3888961590
13034	09:37:50.896	00:00:13.034	782	-1024	-768	-1	-1	-1	-1	4	-1024	-768	-1	-1	-1	-1	4		0	0						Untertest1.avi	0	880	547	72	111				0	Content		-72	-111	13034345	3888978216
13051	09:37:50.913	00:00:13.050	783	-1024	-768	-1	-1	-1	-1	4	-1024	-768	-1	-1	-1	-1	4		0	0						Untertest1.avi	0	880	547	72	111				0	Content		-72	-111	13050971	3888994842
13068	09:37:50.930	00:00:13.067	784	-1024	-768	-1	-1	-1	-1	4	-1024	-768	-1	-1	-1	-1	4		0	0						Untertest1.avi	0	880	547	72	111				0	Content		-72	-111	13067593	3889011464
13085	09:37:50.947	00:00:13.084	785	-1024	-768	-1	-1	-1	-1	4	-1024	-768	-1	-1	-1	-1	4		0	0						Untertest1.avi	0	880	547	72	111				0	Content		-72	-111	13084791	3889028662
13102	09:37:50.964	00:00:13.102	786	-1024	-768	-1	-1	-1	-1	4	-1024	-768	-1	-1	-1	-1	4		0	0						Untertest1.avi	0	880	547	72	111				0	Content		-72	-111	13102167	3889046038
13120	09:37:50.982	00:00:13.119	787	-1024	-768	-1	-1	-1	-1	4	-1024	-768	-1	-1	-1	-1	4		0	0						Untertest1.avi	0	880	547	72	111				0	Content		-72	-111	13119539	3889063410
13134	09:37:50.996	00:00:13.134	788	-1024	-768	-1	-1	-1	-1	4	-1024	-768	-1	-1	-1	-1	4		0	0						Untertest1.avi	0	880	547	72	111				0	Content		-72	-111	13134347	3889078218
13151	09:37:51.013	00:00:13.150	789	-1024	-768	-1	-1	-1	-1	4	-1024	-768	-1	-1	-1	-1	4		0	0						Untertest1.avi	0	880	547	72	111				0	Content		-72	-111	13150969	3889094840
13168	09:37:51.030	00:00:13.167	790	-1024	-768	-1	-1	-1	-1	4	-1024	-768	-1	-1	-1	-1	4		0	0						Untertest1.avi	0	880	547	72	111				0	Content		-72	-111	13167719	3889111590
13184	09:37:51.046	00:00:13.184	791	-1024	-768	-1	-1	-1	-1	4	-1024	-768	-1	-1	-1	-1	4		0	0						Untertest1.avi	0	880	547	72	111				0	Content		-72	-111	13184342	3889128213
13201	09:37:51.063	00:00:13.200	792	-1024	-768	-1	-1	-1	-1	4	-1024	-768	-1	-1	-1	-1	4		0	0						Untertest1.avi	0	880	547	72	111				0	Content		-72	-111	13200964	3889144835
13218	09:37:51.080	00:00:13.217	793	-1024	-768	-1	-1	-1	-1	4	-1024	-768	-1	-1	-1	-1	4		0	0						Untertest1.avi	0	880	547	72	111				0	Content		-72	-111	13217589	3889161460
13235	09:37:51.097	00:00:13.234	794	-1024	-768	-1	-1	-1	-1	4	-1024	-768	-1	-1	-1	-1	4		0	0						Untertest1.avi	0	880	547	72	111				0	Content		-72	-111	13234661	3889178532
13252	09:37:51.114	00:00:13.252	795	-1024	-768	-1	-1	-1	-1	4	-1024	-768	-1	-1	-1	-1	4		0	0						Untertest1.avi	0	880	547	72	111				0	Content		-72	-111	13252036	3889195907
13269	09:37:51.131	00:00:13.269	796	-1024	-768	-1	-1	-1	-1	4	-1024	-768	-1	-1	-1	-1	4		0	0						Untertest1.avi	0	880	547	72	111				0	Content		-72	-111	13269283	3889213154
13284	09:37:51.146	00:00:13.284	797	-1024	-768	-1	-1	-1	-1	4	-1024	-768	-1	-1	-1	-1	4		0	0						Untertest1.avi	0	880	547	72	111				0	Content		-72	-111	13284211	3889228082
13301	09:37:51.163	00:00:13.300	798	-1024	-768	-1	-1	-1	-1	4	-1024	-768	-1	-1	-1	-1	4		0	0						Untertest1.avi	0	880	547	72	111				0	Content		-72	-111	13300835	3889244706
13318	09:37:51.180	00:00:13.317	799	-1024	-768	-1	-1	-1	-1	4	-1024	-768	-1	-1	-1	-1	4		0	0						Untertest1.avi	0	880	547	72	111				0	Content		-72	-111	13317586	3889261457
13334	09:37:51.196	00:00:13.334	800	-1024	-768	-1	-1	-1	-1	4	-1024	-768	-1	-1	-1	-1	4		0	0						Untertest1.avi	0	880	547	72	111				0	Content		-72	-111	13334210	3889278081
13351	09:37:51.213	00:00:13.350	801	-1024	-768	-1	-1	-1	-1	4	-1024	-768	-1	-1	-1	-1	4		0	0						Untertest1.avi	0	880	547	72	111				0	Content		-72	-111	13350835	3889294706
13367	09:37:51.229	00:00:13.367	802	-1024	-768	-1	-1	-1	-1	4	-1024	-768	-1	-1	-1	-1	4		0	0						Untertest1.avi	0	880	547	72	111				0	Content		-72	-111	13367460	3889311331
13385	09:37:51.247	00:00:13.384	803	-1024	-768	-1	-1	-1	-1	4	-1024	-768	-1	-1	-1	-1	4		0	0						Untertest1.avi	0	880	547	72	111				0	Content		-72	-111	13384655	3889328526
13402	09:37:51.264	00:00:13.402	804	-1024	-768	-1	-1	-1	-1	4	-1024	-768	-1	-1	-1	-1	4		0	0						Untertest1.avi	0	880	547	72	111				0	Content		-72	-111	13402026	3889345897
13419	09:37:51.281	00:00:13.419	805	-1024	-768	-1	-1	-1	-1	4	-1024	-768	-1	-1	-1	-1	4		0	0						Untertest1.avi	0	880	547	72	111				0	Content		-72	-111	13419277	3889363148
13434	09:37:51.296	00:00:13.434	806	-1024	-768	-1	-1	-1	-1	4	-1024	-768	-1	-1	-1	-1	4		0	0						Untertest1.avi	0	880	547	72	111				0	Content		-72	-111	13434079	3889377950
13451	09:37:51.313	00:00:13.450	807	-1024	-768	-1	-1	-1	-1	4	-1024	-768	-1	-1	-1	-1	4		0	0						Untertest1.avi	0	880	547	72	111				0	Content		-72	-111	13450830	3889394701
13467	09:37:51.329	00:00:13.467	808	-1024	-768	-1	-1	-1	-1	4	-1024	-768	-1	-1	-1	-1	4		0	0						Untertest1.avi	0	880	547	72	111				0	Content		-72	-111	13467454	3889411325
13484	09:37:51.346	00:00:13.484	809	-1024	-768	-1	-1	-1	-1	4	-1024	-768	-1	-1	-1	-1	4		0	0						Untertest1.avi	0	880	547	72	111				0	Content		-72	-111	13484202	3889428073
13501	09:37:51.363	00:00:13.500	810	-1024	-768	-1	-1	-1	-1	4	-1024	-768	-1	-1	-1	-1	4		0	0						Untertest1.avi	0	880	547	72	111				0	Content		-72	-111	13500702	3889444573
13517	09:37:51.379	00:00:13.517	811	-1024	-768	-1	-1	-1	-1	4	-1024	-768	-1	-1	-1	-1	4		0	0						Untertest1.avi	0	880	547	72	111				0	Content		-72	-111	13517329	3889461200
13535	09:37:51.397	00:00:13.534	812	-1024	-768	-1	-1	-1	-1	4	-1024	-768	-1	-1	-1	-1	4		0	0						Untertest1.avi	0	880	547	72	111				0	Content		-72	-111	13534522	3889478393
13552	09:37:51.414	00:00:13.551	813	-1024	-768	-1	-1	-1	-1	4	-1024	-768	-1	-1	-1	-1	4		0	0						Untertest1.avi	0	880	547	72	111				0	Content		-72	-111	13551899	3889495770
13569	09:37:51.431	00:00:13.569	814	-1024	-768	-1	-1	-1	-1	4	-1024	-768	-1	-1	-1	-1	4		0	0						Untertest1.avi	0	880	547	72	111				0	Content		-72	-111	13569145	3889513016
13584	09:37:51.446	00:00:13.584	815	-1024	-768	-1	-1	-1	-1	4	-1024	-768	-1	-1	-1	-1	4		0	0						Untertest1.avi	0	880	547	72	111				0	Content		-72	-111	13584073	3889527944
13601	09:37:51.463	00:00:13.600	816	-1024	-768	-1	-1	-1	-1	4	-1024	-768	-1	-1	-1	-1	4		0	0						Untertest1.avi	0	880	547	72	111				0	Content		-72	-111	13600699	3889544570
13617	09:37:51.479	00:00:13.617	817	-1024	-768	-1	-1	-1	-1	4	-1024	-768	-1	-1	-1	-1	4		0	0						Untertest1.avi	0	880	547	72	111				0	Content		-72	-111	13617449	3889561320
13634	09:37:51.496	00:00:13.634	818	-1024	-768	-1	-1	-1	-1	4	-1024	-768	-1	-1	-1	-1	4		0	0						Untertest1.avi	0	880	547	72	111				0	Content		-72	-111	13634071	3889577942
13651	09:37:51.513	00:00:13.650	819	-1024	-768	-1	-1	-1	-1	4	-1024	-768	-1	-1	-1	-1	4		0	0						Untertest1.avi	0	880	547	72	111				0	Content		-72	-111	13650695	3889594566
13667	09:37:51.529	00:00:13.667	820	-1024	-768	-1	-1	-1	-1	4	-1024	-768	-1	-1	-1	-1	4		0	0						Untertest1.avi	0	880	547	72	111				0	Content		-72	-111	13667320	3889611191
13684	09:37:51.546	00:00:13.684	821	-1024	-768	-1	-1	-1	-1	4	-1024	-768	-1	-1	-1	-1	4		0	0						Untertest1.avi	0	880	547	72	111				0	Content		-72	-111	13684392	3889628263
13702	09:37:51.564	00:00:13.701	822	-1024	-768	-1	-1	-1	-1	4	-1024	-768	-1	-1	-1	-1	4		0	0						Untertest1.avi	0	880	547	72	111				0	Content		-72	-111	13701768	3889645639
13719	09:37:51.581	00:00:13.719	823	-1024	-768	-1	-1	-1	-1	4	-1024	-768	-1	-1	-1	-1	4		0	0						Untertest1.avi	0	880	547	72	111				0	Content		-72	-111	13719019	3889662890
13734	09:37:51.596	00:00:13.733	824	-1024	-768	-1	-1	-1	-1	4	-1024	-768	-1	-1	-1	-1	4		0	0						Untertest1.avi	0	880	547	72	111				0	Content		-72	-111	13733960	3889677831
13751	09:37:51.613	00:00:13.750	825	-1024	-768	-1	-1	-1	-1	4	-1024	-768	-1	-1	-1	-1	4		0	0						Untertest1.avi	0	880	547	72	111				0	Content		-72	-111	13750574	3889694445
13767	09:37:51.629	00:00:13.767	826	-1024	-768	-1	-1	-1	-1	4	-1024	-768	-1	-1	-1	-1	4		0	0						Untertest1.avi	0	880	547	72	111				0	Content		-72	-111	13767320	3889711191
13784	09:37:51.646	00:00:13.783	827	-1024	-768	-1	-1	-1	-1	4	-1024	-768	-1	-1	-1	-1	4		0	0						Untertest1.avi	0	880	547	72	111				0	Content		-72	-111	13783964	3889727835
13801	09:37:51.663	00:00:13.800	828	-1024	-768	-1	-1	-1	-1	4	-1024	-768	-1	-1	-1	-1	4		0	0						Untertest1.avi	0	880	547	72	111				0	Content		-72	-111	13800573	3889744444
13817	09:37:51.679	00:00:13.817	829	-1024	-768	-1	-1	-1	-1	4	-1024	-768	-1	-1	-1	-1	4		0	0						Untertest1.avi	0	880	547	72	111				0	Content		-72	-111	13817198	3889761069
13834	09:37:51.696	00:00:13.834	830	-1024	-768	-1	-1	-1	-1	4	-1024	-768	-1	-1	-1	-1	4		0	0						Untertest1.avi	0	880	547	72	111				0	Content		-72	-111	13834396	3889778267
13852	09:37:51.714	00:00:13.851	831	-1024	-768	-1	-1	-1	-1	4	-1024	-768	-1	-1	-1	-1	4		0	0						Untertest1.avi	0	880	547	72	111				0	Content		-72	-111	13851767	3889795638
13869	09:37:51.731	00:00:13.869	832	-1024	-768	-1	-1	-1	-1	4	-1024	-768	-1	-1	-1	-1	4		0	0						Untertest1.avi	0	880	547	72	111				0	Content		-72	-111	13869015	3889812886
13884	09:37:51.746	00:00:13.883	833	-1024	-768	-1	-1	-1	-1	4	-1024	-768	-1	-1	-1	-1	4		0	0						Untertest1.avi	0	880	547	72	111				0	Content		-72	-111	13883821	3889827692
13901	09:37:51.763	00:00:13.900	834	-1024	-768	-1	-1	-1	-1	4	-1024	-768	-1	-1	-1	-1	4		0	0						Untertest1.avi	0	880	547	72	111				0	Content		-72	-111	13900571	3889844442
13917	09:37:51.779	00:00:13.917	835	-1024	-768	-1	-1	-1	-1	4	-1024	-768	-1	-1	-1	-1	4		0	0						Untertest1.avi	0	880	547	72	111				0	Content		-72	-111	13917197	3889861068
13934	09:37:51.796	00:00:13.933	836	-1024	-768	-1	-1	-1	-1	4	-1024	-768	-1	-1	-1	-1	4		0	0						Untertest1.avi	0	880	547	72	111				0	Content		-72	-111	13933820	3889877691
13950	09:37:51.812	00:00:13.950	837	-1024	-768	-1	-1	-1	-1	4	-1024	-768	-1	-1	-1	-1	4		0	0						Untertest1.avi	0	880	547	72	111				0	Content		-72	-111	13950445	3889894316
13967	09:37:51.829	00:00:13.967	838	-1024	-768	-1	-1	-1	-1	4	-1024	-768	-1	-1	-1	-1	4		0	0						Untertest1.avi	0	880	547	72	111				0	Content		-72	-111	13967071	3889910942
13984	09:37:51.846	00:00:13.984	839	-1024	-768	-1	-1	-1	-1	4	-1024	-768	-1	-1	-1	-1	4		0	0						Untertest1.avi	0	880	547	72	111				0	Content		-72	-111	13984266	3889928137
14002	09:37:51.864	00:00:14.001	840	-1024	-768	-1	-1	-1	-1	4	-1024	-768	-1	-1	-1	-1	4		0	0						Untertest1.avi	0	880	547	72	111				0	Content		-72	-111	14001637	3889945508
14019	09:37:51.881	00:00:14.018	841	-1024	-768	-1	-1	-1	-1	4	-1024	-768	-1	-1	-1	-1	4		0	0						Untertest1.avi	0	880	547	72	111				0	Content		-72	-111	14018887	3889962758
14034	09:37:51.896	00:00:14.033	842	-1024	-768	-1	-1	-1	-1	4	-1024	-768	-1	-1	-1	-1	4		0	0						Untertest1.avi	0	880	547	72	111				0	Content		-72	-111	14033692	3889977563
14050	09:37:51.912	00:00:14.050	843	-1024	-768	-1	-1	-1	-1	4	-1024	-768	-1	-1	-1	-1	4		0	0						Untertest1.avi	0	880	547	72	111				0	Content		-72	-111	14050441	3889994312
14067	09:37:51.929	00:00:14.067	844	-1024	-768	-1	-1	-1	-1	4	-1024	-768	-1	-1	-1	-1	4		0	0						Untertest1.avi	0	880	547	72	111				0	Content		-72	-111	14067065	3890010936
14084	09:37:51.946	00:00:14.083	845	-1024	-768	-1	-1	-1	-1	4	-1024	-768	-1	-1	-1	-1	4		0	0						Untertest1.avi	0	880	547	72	111				0	Content		-72	-111	14083691	3890027562
14100	09:37:51.962	00:00:14.100	846	-1024	-768	-1	-1	-1	-1	4	-1024	-768	-1	-1	-1	-1	4		0	0						Untertest1.avi	0	880	547	72	111				0	Content		-72	-111	14100314	3890044185
14117	09:37:51.979	00:00:14.117	847	-1024	-768	-1	-1	-1	-1	4	-1024	-768	-1	-1	-1	-1	4		0	0						Untertest1.avi	0	880	547	72	111				0	Content		-72	-111	14117065	3890060936
14134	09:37:51.996	00:00:14.134	848	-1024	-768	-1	-1	-1	-1	4	-1024	-768	-1	-1	-1	-1	4		0	0						Untertest1.avi	0	880	547	72	111				0	Content		-72	-111	14134134	3890078005
14152	09:37:52.014	00:00:14.151	849	-1024	-768	-1	-1	-1	-1	4	-1024	-768	-1	-1	-1	-1	4		0	0						Untertest1.avi	0	880	547	72	111				0	Content		-72	-111	14151510	3890095381
14169	09:37:52.031	00:00:14.168	850	-1024	-768	-1	-1	-1	-1	4	-1024	-768	-1	-1	-1	-1	4		0	0						Untertest1.avi	0	880	547	72	111				0	Content		-72	-111	14168883	3890112754
14184	09:37:52.046	00:00:14.183	851	-1024	-768	-1	-1	-1	-1	4	-1024	-768	-1	-1	-1	-1	4		0	0						Untertest1.avi	0	880	547	72	111				0	Content		-72	-111	14183687	3890127558
14200	09:37:52.062	00:00:14.200	852	-1024	-768	-1	-1	-1	-1	4	-1024	-768	-1	-1	-1	-1	4		0	0						Untertest1.avi	0	880	547	72	111				0	Content		-72	-111	14200311	3890144182
14217	09:37:52.079	00:00:14.217	853	-1024	-768	-1	-1	-1	-1	4	-1024	-768	-1	-1	-1	-1	4		0	0						Untertest1.avi	0	880	547	72	111				0	Content		-72	-111	14217059	3890160930
14234	09:37:52.096	00:00:14.233	854	-1024	-768	-1	-1	-1	-1	4	-1024	-768	-1	-1	-1	-1	4		0	0						Untertest1.avi	0	880	547	72	111				0	Content		-72	-111	14233685	3890177556
14250	09:37:52.112	00:00:14.250	855	-1024	-768	-1	-1	-1	-1	4	-1024	-768	-1	-1	-1	-1	4		0	0						Untertest1.avi	0	880	547	72	111				0	Content		-72	-111	14250308	3890194179
14267	09:37:52.129	00:00:14.266	856	-1024	-768	-1	-1	-1	-1	4	-1024	-768	-1	-1	-1	-1	4		0	0						Untertest1.avi	0	880	547	72	111				0	Content		-72	-111	14266940	3890210811
14284	09:37:52.146	00:00:14.284	857	-1024	-768	-1	-1	-1	-1	4	-1024	-768	-1	-1	-1	-1	4		0	0						Untertest1.avi	0	880	547	72	111				0	Content		-72	-111	14284127	3890227998
14301	09:37:52.163	00:00:14.301	858	-1024	-768	-1	-1	-1	-1	4	-1024	-768	-1	-1	-1	-1	4		0	0						Untertest1.avi	0	880	547	72	111				0	Content		-72	-111	14301375	3890245246
14319	09:37:52.181	00:00:14.318	859	-1024	-768	-1	-1	-1	-1	4	-1024	-768	-1	-1	-1	-1	4		0	0						Untertest1.avi	0	880	547	72	111				0	Content		-72	-111	14318747	3890262618
14334	09:37:52.196	00:00:14.333	860	-1024	-768	-1	-1	-1	-1	4	-1024	-768	-1	-1	-1	-1	4		0	0						Untertest1.avi	0	880	547	72	111				0	Content		-72	-111	14333552	3890277423
14350	09:37:52.212	00:00:14.350	861	-1024	-768	-1	-1	-1	-1	4	-1024	-768	-1	-1	-1	-1	4		0	0						Untertest1.avi	0	880	547	72	111				0	Content		-72	-111	14350177	3890294048
14367	09:37:52.229	00:00:14.366	862	-1024	-768	-1	-1	-1	-1	4	-1024	-768	-1	-1	-1	-1	4		0	0						Untertest1.avi	0	880	547	72	111				0	Content		-72	-111	14366929	3890310800
14384	09:37:52.246	00:00:14.383	863	-1024	-768	-1	-1	-1	-1	4	-1024	-768	-1	-1	-1	-1	4		0	0						Untertest1.avi	0	880	547	72	111				0	Content		-72	-111	14383547	3890327418
14400	09:37:52.262	00:00:14.400	864	-1024	-768	-1	-1	-1	-1	4	-1024	-768	-1	-1	-1	-1	4		0	0						Untertest1.avi	0	880	547	72	111				0	Content		-72	-111	14400173	3890344044
14417	09:37:52.279	00:00:14.416	865	-1024	-768	-1	-1	-1	-1	4	-1024	-768	-1	-1	-1	-1	4		0	0						Untertest1.avi	0	880	547	72	111				0	Content		-72	-111	14416717	3890360588
14434	09:37:52.296	00:00:14.433	866	-1024	-768	-1	-1	-1	-1	4	-1024	-768	-1	-1	-1	-1	4		0	0						Untertest1.avi	0	880	547	72	111				0	Content		-72	-111	14433802	3890377673
14450	09:37:52.312	00:00:14.450	867	-1024	-768	-1	-1	-1	-1	4	-1024	-768	-1	-1	-1	-1	4		0	0						Untertest1.avi	0	880	547	72	111				0	Content		-72	-111	14450471	3890394342
14467	09:37:52.329	00:00:14.467	868	-1024	-768	-1	-1	-1	-1	4	-1024	-768	-1	-1	-1	-1	4		0	0						Untertest1.avi	0	880	547	72	111				0	Content		-72	-111	14467139	3890411010
14485	09:37:52.347	00:00:14.484	869	-1024	-768	-1	-1	-1	-1	4	-1024	-768	-1	-1	-1	-1	4		0	0						Untertest1.avi	0	880	547	72	111				0	Content		-72	-111	14484592	3890428463
14500	09:37:52.362	00:00:14.500	870	-1024	-768	-1	-1	-1	-1	4	-1024	-768	-1	-1	-1	-1	4		0	0						Untertest1.avi	0	880	547	72	111				0	Content		-72	-111	14500213	3890444084
14517	09:37:52.379	00:00:14.516	871	-1024	-768	-1	-1	-1	-1	4	-1024	-768	-1	-1	-1	-1	4		0	0						Untertest1.avi	0	880	547	72	111				0	Content		-72	-111	14516964	3890460835
14534	09:37:52.396	00:00:14.533	872	-1024	-768	-1	-1	-1	-1	4	-1024	-768	-1	-1	-1	-1	4		0	0						Untertest1.avi	0	880	547	72	111				0	Content		-72	-111	14533633	3890477504
14550	09:37:52.412	00:00:14.550	873	-1024	-768	-1	-1	-1	-1	4	-1024	-768	-1	-1	-1	-1	4		0	0						Untertest1.avi	0	880	547	72	111				0	Content		-72	-111	14550354	3890494225
14567	09:37:52.429	00:00:14.567	874	-1024	-768	-1	-1	-1	-1	4	-1024	-768	-1	-1	-1	-1	4		0	0						Untertest1.avi	0	880	547	72	111				0	Content		-72	-111	14567091	3890510962
14584	09:37:52.446	00:00:14.583	875	-1024	-768	-1	-1	-1	-1	4	-1024	-768	-1	-1	-1	-1	4		0	0						Untertest1.avi	0	880	547	72	111				0	Content		-72	-111	14583717	3890527588
14600	09:37:52.462	00:00:14.600	876	-1024	-768	-1	-1	-1	-1	4	-1024	-768	-1	-1	-1	-1	4		0	0						Untertest1.avi	0	880	547	72	111				0	Content		-72	-111	14600385	3890544256
14617	09:37:52.479	00:00:14.617	877	-1024	-768	-1	-1	-1	-1	4	-1024	-768	-1	-1	-1	-1	4		0	0						Untertest1.avi	0	880	547	72	111				0	Content		-72	-111	14617020	3890560891
14634	09:37:52.496	00:00:14.633	878	-1024	-768	-1	-1	-1	-1	4	-1024	-768	-1	-1	-1	-1	4		0	0						Untertest1.avi	0	880	547	72	111				0	Content		-72	-111	14633500	3890577371
14650	09:37:52.512	00:00:14.650	879	-1024	-768	-1	-1	-1	-1	4	-1024	-768	-1	-1	-1	-1	4		0	0						Untertest1.avi	0	880	547	72	111				0	Content		-72	-111	14650168	3890594039
14667	09:37:52.529	00:00:14.666	880	-1024	-768	-1	-1	-1	-1	4	-1024	-768	-1	-1	-1	-1	4		0	0						Untertest1.avi	0	880	547	72	111				0	Content		-72	-111	14666716	3890610587
14684	09:37:52.546	00:00:14.683	881	-1024	-768	-1	-1	-1	-1	4	-1024	-768	-1	-1	-1	-1	4		0	0						Untertest1.avi	0	880	547	72	111				0	Content		-72	-111	14683841	3890627712
14701	09:37:52.563	00:00:14.700	882	-1024	-768	-1	-1	-1	-1	4	-1024	-768	-1	-1	-1	-1	4		0	0						Untertest1.avi	0	880	547	72	111				0	Content		-72	-111	14700527	3890644398
14717	09:37:52.579	00:00:14.717	883	-1024	-768	-1	-1	-1	-1	4	-1024	-768	-1	-1	-1	-1	4		0	0						Untertest1.avi	0	880	547	72	111				0	Content		-72	-111	14717196	3890661067
14734	09:37:52.596	00:00:14.733	884	-1024	-768	-1	-1	-1	-1	4	-1024	-768	-1	-1	-1	-1	4		0	0						Untertest1.avi	0	880	547	72	111				0	Content		-72	-111	14733837	3890677708
14750	09:37:52.612	00:00:14.750	885	-1024	-768	-1	-1	-1	-1	4	-1024	-768	-1	-1	-1	-1	4		0	0						Untertest1.avi	0	880	547	72	111				0	Content		-72	-111	14750464	3890694335
14767	09:37:52.629	00:00:14.767	886	-1024	-768	-1	-1	-1	-1	4	-1024	-768	-1	-1	-1	-1	4		0	0						Untertest1.avi	0	880	547	72	111				0	Content		-72	-111	14767150	3890711021
14784	09:37:52.646	00:00:14.783	887	-1024	-768	-1	-1	-1	-1	4	-1024	-768	-1	-1	-1	-1	4		0	0						Untertest1.avi	0	880	547	72	111				0	Content		-72	-111	14783818	3890727689
14800	09:37:52.662	00:00:14.800	888	-1024	-768	-1	-1	-1	-1	4	-1024	-768	-1	-1	-1	-1	4		0	0						Untertest1.avi	0	880	547	72	111				0	Content		-72	-111	14800460	3890744331
14817	09:37:52.679	00:00:14.816	889	-1024	-768	-1	-1	-1	-1	4	-1024	-768	-1	-1	-1	-1	4		0	0						Untertest1.avi	0	880	547	72	111				0	Content		-72	-111	14816974	3890760845
14834	09:37:52.696	00:00:14.833	890	-1024	-768	-1	-1	-1	-1	4	-1024	-768	-1	-1	-1	-1	4		0	0						Untertest1.avi	0	880	547	72	111				0	Content		-72	-111	14833663	3890777534
14850	09:37:52.712	00:00:14.850	891	-1024	-768	-1	-1	-1	-1	4	-1024	-768	-1	-1	-1	-1	4		0	0						Untertest1.avi	0	880	547	72	111				0	Content		-72	-111	14850332	3890794203
14867	09:37:52.729	00:00:14.867	892	-1024	-768	-1	-1	-1	-1	4	-1024	-768	-1	-1	-1	-1	4		0	0						Untertest1.avi	0	880	547	72	111				0	Content		-72	-111	14867005	3890810876
14884	09:37:52.746	00:00:14.883	893	-1024	-768	-1	-1	-1	-1	4	-1024	-768	-1	-1	-1	-1	4		0	0						Untertest1.avi	0	880	547	72	111				0	Content		-72	-111	14883603	3890827474
14900	09:37:52.762	00:00:14.900	894	-1024	-768	-1	-1	-1	-1	4	-1024	-768	-1	-1	-1	-1	4		0	0						Untertest1.avi	0	880	547	72	111				0	Content		-72	-111	14900290	3890844161
14917	09:37:52.779	00:00:14.916	895	-1024	-768	-1	-1	-1	-1	4	-1024	-768	-1	-1	-1	-1	4		0	0						Untertest1.avi	0	880	547	72	111				0	Content		-72	-111	14916958	3890860829
14934	09:37:52.796	00:00:14.933	896	-1024	-768	-1	-1	-1	-1	4	-1024	-768	-1	-1	-1	-1	4		0	0						Untertest1.avi	0	880	547	72	111				0	Content		-72	-111	14933588	3890877459
14950	09:37:52.812	00:00:14.950	897	-1024	-768	-1	-1	-1	-1	4	-1024	-768	-1	-1	-1	-1	4		0	0						Untertest1.avi	0	880	547	72	111				0	Content		-72	-111	14950214	3890894085
14966	09:37:52.828	00:00:14.966	898	-1024	-768	-1	-1	-1	-1	4	-1024	-768	-1	-1	-1	-1	4		0	0						Untertest1.avi	0	880	547	72	111				0	Content		-72	-111	14966463	3890910334
14984	09:37:52.846	00:00:14.983	899	-1024	-768	-1	-1	-1	-1	4	-1024	-768	-1	-1	-1	-1	4		0	0						Untertest1.avi	0	880	547	72	111				0	Content		-72	-111	14983713	3890927584
15000	09:37:52.862	00:00:15.000	900	-1024	-768	-1	-1	-1	-1	4	-1024	-768	-1	-1	-1	-1	4		0	0						Untertest1.avi	0	880	547	72	111				0	Content		-72	-111	15000333	3890944204
15017	09:37:52.879	00:00:15.016	901	-1024	-768	-1	-1	-1	-1	4	-1024	-768	-1	-1	-1	-1	4		0	0						Untertest1.avi	0	880	547	72	111				0	Content		-72	-111	15016974	3890960845
15033	09:37:52.895	00:00:15.033	902	-1024	-768	-1	-1	-1	-1	4	-1024	-768	-1	-1	-1	-1	4		0	0						Untertest1.avi	0	880	547	72	111				0	Content		-72	-111	15033084	3890976955
15050	09:37:52.912	00:00:15.049	903	-1024	-768	-1	-1	-1	-1	4	-1024	-768	-1	-1	-1	-1	4		0	0						Untertest1.avi	0	880	547	72	111				0	Content		-72	-111	15049767	3890993638
15066	09:37:52.928	00:00:15.066	904	-1024	-768	-1	-1	-1	-1	4	-1024	-768	-1	-1	-1	-1	4		0	0						Untertest1.avi	0	880	547	72	111				0	Content		-72	-111	15066460	3891010331
15083	09:37:52.945	00:00:15.083	905	-1024	-768	-1	-1	-1	-1	4	-1024	-768	-1	-1	-1	-1	4		0	0						Untertest1.avi	0	880	547	72	111				0	Content		-72	-111	15083336	3891027207
15100	09:37:52.962	00:00:15.100	906	-1024	-768	-1	-1	-1	-1	4	-1024	-768	-1	-1	-1	-1	4		0	0						Untertest1.avi	0	880	547	72	111				0	Content		-72	-111	15100004	3891043875
15117	09:37:52.979	00:00:15.117	907	-1024	-768	-1	-1	-1	-1	4	-1024	-768	-1	-1	-1	-1	4		0	0						Untertest1.avi	0	880	547	72	111				0	Content		-72	-111	15117108	3891060979
15134	09:37:52.996	00:00:15.133	908	-1024	-768	-1	-1	-1	-1	4	-1024	-768	-1	-1	-1	-1	4		0	0						Untertest1.avi	0	880	547	72	111				0	Content		-72	-111	15133777	3891077648
15151	09:37:53.013	00:00:15.150	909	-1024	-768	-1	-1	-1	-1	4	-1024	-768	-1	-1	-1	-1	4		0	0						Untertest1.avi	0	880	547	72	111				0	Content		-72	-111	15150799	3891094670
15167	09:37:53.029	00:00:15.167	910	-1024	-768	-1	-1	-1	-1	4	-1024	-768	-1	-1	-1	-1	4		0	0						Untertest1.avi	0	880	547	72	111				0	Content		-72	-111	15167467	3891111338
15184	09:37:53.046	00:00:15.184	911	-1024	-768	-1	-1	-1	-1	4	-1024	-768	-1	-1	-1	-1	4		0	0						Untertest1.avi	0	880	547	72	111				0	Content		-72	-111	15184136	3891128007
15202	09:37:53.064	00:00:15.201	912	-1024	-768	-1	-1	-1	-1	4	-1024	-768	-1	-1	-1	-1	4		0	0						Untertest1.avi	0	880	547	72	111				0	Content		-72	-111	15201589	3891145460
15216	09:37:53.078	00:00:15.216	913	-1024	-768	-1	-1	-1	-1	4	-1024	-768	-1	-1	-1	-1	4		0	0						Untertest1.avi	0	880	547	72	111				0	Content		-72	-111	15216340	3891160211
15233	09:37:53.095	00:00:15.232	914	-1024	-768	-1	-1	-1	-1	4	-1024	-768	-1	-1	-1	-1	4		0	0						Untertest1.avi	0	880	547	72	111				0	Content		-72	-111	15232968	3891176839
15250	09:37:53.112	00:00:15.249	915	-1024	-768	-1	-1	-1	-1	4	-1024	-768	-1	-1	-1	-1	4		0	0						Untertest1.avi	0	880	547	72	111				0	Content		-72	-111	15249713	3891193584
15266	09:37:53.128	00:00:15.265	916	-1024	-768	-1	-1	-1	-1	4	-1024	-768	-1	-1	-1	-1	4		0	0						Untertest1.avi	0	880	547	72	111				0	Content		-72	-111	15265736	3891209607
15282	09:37:53.144	00:00:15.282	917	-1024	-768	-1	-1	-1	-1	4	-1024	-768	-1	-1	-1	-1	4		0	0						Untertest1.avi	0	880	547	72	111				0	Content		-72	-111	15282309	3891226180
15299	09:37:53.161	00:00:15.299	918	-1024	-768	-1	-1	-1	-1	4	-1024	-768	-1	-1	-1	-1	4		0	0						Untertest1.avi	0	880	547	72	111				0	Content		-72	-111	15299139	3891243010
15316	09:37:53.178	00:00:15.315	919	-1024	-768	-1	-1	-1	-1	4	-1024	-768	-1	-1	-1	-1	4		0	0						Untertest1.avi	0	880	547	72	111				0	Content		-72	-111	15315806	3891259677
15332	09:37:53.194	00:00:15.332	920	-1024	-768	-1	-1	-1	-1	4	-1024	-768	-1	-1	-1	-1	4		0	0						Untertest1.avi	0	880	547	72	111				0	Content		-72	-111	15332474	3891276345
15349	09:37:53.211	00:00:15.349	921	-1024	-768	-1	-1	-1	-1	4	-1024	-768	-1	-1	-1	-1	4		0	0						Untertest1.avi	0	880	547	72	111				0	Content		-72	-111	15349457	3891293328
15366	09:37:53.228	00:00:15.366	922	-1024	-768	-1	-1	-1	-1	4	-1024	-768	-1	-1	-1	-1	4		0	0						Untertest1.avi	0	880	547	72	111				0	Content		-72	-111	15366124	3891309995
15383	09:37:53.245	00:00:15.382	923	-1024	-768	-1	-1	-1	-1	4	-1024	-768	-1	-1	-1	-1	4		0	0						Untertest1.avi	0	880	547	72	111				0	Content		-72	-111	15382792	3891326663
15400	09:37:53.262	00:00:15.400	924	-1024	-768	-1	-1	-1	-1	4	-1024	-768	-1	-1	-1	-1	4		0	0						Untertest1.avi	0	880	547	72	111				0	Content		-72	-111	15400107	3891343978
15417	09:37:53.279	00:00:15.416	925	-1024	-768	-1	-1	-1	-1	4	-1024	-768	-1	-1	-1	-1	4		0	0						Untertest1.avi	0	880	547	72	111				0	Content		-72	-111	15416774	3891360645
15433	09:37:53.295	00:00:15.433	926	-1024	-768	-1	-1	-1	-1	4	-1024	-768	-1	-1	-1	-1	4		0	0						Untertest1.avi	0	880	547	72	111				0	Content		-72	-111	15433031	3891376902
15450	09:37:53.312	00:00:15.449	927	-1024	-768	-1	-1	-1	-1	4	-1024	-768	-1	-1	-1	-1	4		0	0						Untertest1.avi	0	880	547	72	111				0	Content		-72	-111	15449699	3891393570
15466	09:37:53.328	00:00:15.466	928	-1024	-768	-1	-1	-1	-1	4	-1024	-768	-1	-1	-1	-1	4		0	0						Untertest1.avi	0	880	547	72	111				0	Content		-72	-111	15466366	3891410237
15482	09:37:53.344	00:00:15.482	929	-1024	-768	-1	-1	-1	-1	4	-1024	-768	-1	-1	-1	-1	4		0	0						Untertest1.avi	0	880	547	72	111				0	Content		-72	-111	15482166	3891426037
15499	09:37:53.361	00:00:15.498	930	-1024	-768	-1	-1	-1	-1	4	-1024	-768	-1	-1	-1	-1	4		0	0						Untertest1.avi	0	880	547	72	111				0	Content		-72	-111	15498790	3891442661
15515	09:37:53.377	00:00:15.515	931	-1024	-768	-1	-1	-1	-1	4	-1024	-768	-1	-1	-1	-1	4		0	0						Untertest1.avi	0	880	547	72	111				0	Content		-72	-111	15515476	3891459347
15532	09:37:53.394	00:00:15.532	932	-1024	-768	-1	-1	-1	-1	4	-1024	-768	-1	-1	-1	-1	4		0	0						Untertest1.avi	0	880	547	72	111				0	Content		-72	-111	15532143	3891476014
15549	09:37:53.411	00:00:15.548	933	-1024	-768	-1	-1	-1	-1	4	-1024	-768	-1	-1	-1	-1	4		0	0						Untertest1.avi	0	880	547	72	111				0	Content		-72	-111	15548810	3891492681
15566	09:37:53.428	00:00:15.565	934	-1024	-768	-1	-1	-1	-1	4	-1024	-768	-1	-1	-1	-1	4		0	0						Untertest1.avi	0	880	547	72	111				0	Content		-72	-111	15565590	3891509461
15582	09:37:53.444	00:00:15.582	935	-1024	-768	-1	-1	-1	-1	4	-1024	-768	-1	-1	-1	-1	4		0	0						Untertest1.avi	0	880	547	72	111				0	Content		-72	-111	15582034	3891525905
15599	09:37:53.461	00:00:15.598	936	-1024	-768	-1	-1	-1	-1	4	-1024	-768	-1	-1	-1	-1	4		0	0						Untertest1.avi	0	880	547	72	111				0	Content		-72	-111	15598866	3891542737
15616	09:37:53.478	00:00:15.615	937	-1024	-768	-1	-1	-1	-1	4	-1024	-768	-1	-1	-1	-1	4		0	0						Untertest1.avi	0	880	547	72	111				0	Content		-72	-111	15615884	3891559755
15633	09:37:53.495	00:00:15.632	938	-1024	-768	-1	-1	-1	-1	4	-1024	-768	-1	-1	-1	-1	4		0	0						Untertest1.avi	0	880	547	72	111				0	Content		-72	-111	15632552	3891576423
15649	09:37:53.511	00:00:15.649	939	-1024	-768	-1	-1	-1	-1	4	-1024	-768	-1	-1	-1	-1	4		0	0						Untertest1.avi	0	880	547	72	111				0	Content		-72	-111	15649219	3891593090
15666	09:37:53.528	00:00:15.666	940	-1024	-768	-1	-1	-1	-1	4	-1024	-768	-1	-1	-1	-1	4		0	0						Untertest1.avi	0	880	547	72	111				0	Content		-72	-111	15666369	3891610240
15683	09:37:53.545	00:00:15.683	941	-1024	-768	-1	-1	-1	-1	4	-1024	-768	-1	-1	-1	-1	4		0	0						Untertest1.avi	0	880	547	72	111				0	Content		-72	-111	15683037	3891626908
15700	09:37:53.562	00:00:15.699	942	-1024	-768	-1	-1	-1	-1	4	-1024	-768	-1	-1	-1	-1	4		0	0						Untertest1.avi	0	880	547	72	111				0	Content		-72	-111	15699704	3891643575
15717	09:37:53.579	00:00:15.717	943	-1024	-768	-1	-1	-1	-1	4	-1024	-768	-1	-1	-1	-1	4		0	0						Untertest1.avi	0	880	547	72	111				0	Content		-72	-111	15717273	3891661144
15732	09:37:53.594	00:00:15.732	944	-1024	-768	-1	-1	-1	-1	4	-1024	-768	-1	-1	-1	-1	4		0	0						Untertest1.avi	0	880	547	72	111				0	Content		-72	-111	15732020	3891675891
15749	09:37:53.611	00:00:15.748	945	-1024	-768	-1	-1	-1	-1	4	-1024	-768	-1	-1	-1	-1	4		0	0						Untertest1.avi	0	880	547	72	111				0	Content		-72	-111	15748688	3891692559
15765	09:37:53.627	00:00:15.765	946	-1024	-768	-1	-1	-1	-1	4	-1024	-768	-1	-1	-1	-1	4		0	0						Untertest1.avi	0	880	547	72	111				0	Content		-72	-111	15765355	3891709226
15782	09:37:53.644	00:00:15.782	947	-1024	-768	-1	-1	-1	-1	4	-1024	-768	-1	-1	-1	-1	4		0	0						Untertest1.avi	0	880	547	72	111				0	Content		-72	-111	15782022	3891725893
15799	09:37:53.661	00:00:15.798	948	-1024	-768	-1	-1	-1	-1	4	-1024	-768	-1	-1	-1	-1	4		0	0						Untertest1.avi	0	880	547	72	111				0	Content		-72	-111	15798639	3891742510
15815	09:37:53.677	00:00:15.815	949	-1024	-768	-1	-1	-1	-1	4	-1024	-768	-1	-1	-1	-1	4		0	0						Untertest1.avi	0	880	547	72	111				0	Content		-72	-111	15815319	3891759190
15832	09:37:53.694	00:00:15.832	950	-1024	-768	-1	-1	-1	-1	4	-1024	-768	-1	-1	-1	-1	4		0	0						Untertest1.avi	0	880	547	72	111				0	Content		-72	-111	15832011	3891775882
15849	09:37:53.711	00:00:15.848	951	-1024	-768	-1	-1	-1	-1	4	-1024	-768	-1	-1	-1	-1	4		0	0						Untertest1.avi	0	880	547	72	111				0	Content		-72	-111	15848844	3891792715
15866	09:37:53.728	00:00:15.865	952	-1024	-768	-1	-1	-1	-1	4	-1024	-768	-1	-1	-1	-1	4		0	0						Untertest1.avi	0	880	547	72	111				0	Content		-72	-111	15865512	3891809383
15882	09:37:53.744	00:00:15.882	953	-1024	-768	-1	-1	-1	-1	4	-1024	-768	-1	-1	-1	-1	4		0	0						Untertest1.avi	0	880	547	72	111				0	Content		-72	-111	15882179	3891826050
15899	09:37:53.761	00:00:15.899	954	-1024	-768	-1	-1	-1	-1	4	-1024	-768	-1	-1	-1	-1	4		0	0						Untertest1.avi	0	880	547	72	111				0	Content		-72	-111	15899169	3891843040
15916	09:37:53.778	00:00:15.915	955	-1024	-768	-1	-1	-1	-1	4	-1024	-768	-1	-1	-1	-1	4		0	0						Untertest1.avi	0	880	547	72	111				0	Content		-72	-111	15915836	3891859707
15933	09:37:53.795	00:00:15.932	956	-1024	-768	-1	-1	-1	-1	4	-1024	-768	-1	-1	-1	-1	4		0	0						Untertest1.avi	0	880	547	72	111				0	Content		-72	-111	15932504	3891876375
15950	09:37:53.812	00:00:15.949	957	-1024	-768	-1	-1	-1	-1	4	-1024	-768	-1	-1	-1	-1	4		0	0						Untertest1.avi	0	880	547	72	111				0	Content		-72	-111	15949821	3891893692
15966	09:37:53.828	00:00:15.966	958	-1024	-768	-1	-1	-1	-1	4	-1024	-768	-1	-1	-1	-1	4		0	0						Untertest1.avi	0	880	547	72	111				0	Content		-72	-111	15966488	3891910359
15983	09:37:53.845	00:00:15.982	959	-1024	-768	-1	-1	-1	-1	4	-1024	-768	-1	-1	-1	-1	4		0	0						Untertest1.avi	0	880	547	72	111				0	Content		-72	-111	15982703	3891926574
15999	09:37:53.861	00:00:15.999	960	-1024	-768	-1	-1	-1	-1	4	-1024	-768	-1	-1	-1	-1	4		0	0						Untertest1.avi	0	880	547	72	111				0	Content		-72	-111	15999370	3891943241
16016	09:37:53.878	00:00:16.016	961	-1024	-768	-1	-1	-1	-1	4	-1024	-768	-1	-1	-1	-1	4		0	0						Untertest1.avi	0	880	547	72	111				0	Content		-72	-111	16016037	3891959908
16032	09:37:53.894	00:00:16.031	962	-1024	-768	-1	-1	-1	-1	4	-1024	-768	-1	-1	-1	-1	4		0	0						Untertest1.avi	0	880	547	72	111				0	Content		-72	-111	16031749	3891975620
16048	09:37:53.910	00:00:16.048	963	-1024	-768	-1	-1	-1	-1	4	-1024	-768	-1	-1	-1	-1	4		0	0						Untertest1.avi	0	880	547	72	111				0	Content		-72	-111	16048495	3891992366
16065	09:37:53.927	00:00:16.065	964	-1024	-768	-1	-1	-1	-1	4	-1024	-768	-1	-1	-1	-1	4		0	0						Untertest1.avi	0	880	547	72	111				0	Content		-72	-111	16065182	3892009053
16082	09:37:53.944	00:00:16.081	965	-1024	-768	-1	-1	-1	-1	4	-1024	-768	-1	-1	-1	-1	4		0	0						Untertest1.avi	0	880	547	72	111				0	Content		-72	-111	16081849	3892025720
16099	09:37:53.961	00:00:16.098	966	-1024	-768	-1	-1	-1	-1	4	-1024	-768	-1	-1	-1	-1	4		0	0						Untertest1.avi	0	880	547	72	111				0	Content		-72	-111	16098516	3892042387
16115	09:37:53.977	00:00:16.115	967	-1024	-768	-1	-1	-1	-1	4	-1024	-768	-1	-1	-1	-1	4		0	0						Untertest1.avi	0	880	547	72	111				0	Content		-72	-111	16115184	3892059055
16132	09:37:53.994	00:00:16.131	968	-1024	-768	-1	-1	-1	-1	4	-1024	-768	-1	-1	-1	-1	4		0	0						Untertest1.avi	0	880	547	72	111				0	Content		-72	-111	16131741	3892075612
16148	09:37:54.010	00:00:16.148	969	-1024	-768	-1	-1	-1	-1	4	-1024	-768	-1	-1	-1	-1	4		0	0						Untertest1.avi	0	880	547	72	111				0	Content		-72	-111	16148372	3892092243
16165	09:37:54.027	00:00:16.165	970	-1024	-768	-1	-1	-1	-1	4	-1024	-768	-1	-1	-1	-1	4		0	0						Untertest1.avi	0	880	547	72	111				0	Content		-72	-111	16165453	3892109324
16182	09:37:54.044	00:00:16.182	971	-1024	-768	-1	-1	-1	-1	4	-1024	-768	-1	-1	-1	-1	4		0	0						Untertest1.avi	0	880	547	72	111				0	Content		-72	-111	16182120	3892125991
16199	09:37:54.061	00:00:16.198	972	-1024	-768	-1	-1	-1	-1	4	-1024	-768	-1	-1	-1	-1	4		0	0						Untertest1.avi	0	880	547	72	111				0	Content		-72	-111	16198787	3892142658
16216	09:37:54.078	00:00:16.215	973	-1024	-768	-1	-1	-1	-1	4	-1024	-768	-1	-1	-1	-1	4		0	0						Untertest1.avi	0	880	547	72	111				0	Content		-72	-111	16215937	3892159808
16233	09:37:54.095	00:00:16.232	974	-1024	-768	-1	-1	-1	-1	4	-1024	-768	-1	-1	-1	-1	4		0	0						Untertest1.avi	0	880	547	72	111				0	Content		-72	-111	16232605	3892176476
16249	09:37:54.111	00:00:16.249	975	-1024	-768	-1	-1	-1	-1	4	-1024	-768	-1	-1	-1	-1	4		0	0						Untertest1.avi	0	880	547	72	111				0	Content		-72	-111	16249272	3892193143
16267	09:37:54.129	00:00:16.266	976	-1024	-768	-1	-1	-1	-1	4	-1024	-768	-1	-1	-1	-1	4		0	0						Untertest1.avi	0	880	547	72	111				0	Content		-72	-111	16266857	3892210728
16282	09:37:54.144	00:00:16.281	977	-1024	-768	-1	-1	-1	-1	4	-1024	-768	-1	-1	-1	-1	4		0	0						Untertest1.avi	0	880	547	72	111				0	Content		-72	-111	16281728	3892225599
16298	09:37:54.160	00:00:16.298	978	-1024	-768	-1	-1	-1	-1	4	-1024	-768	-1	-1	-1	-1	4		0	0						Untertest1.avi	0	880	547	72	111				0	Content		-72	-111	16298229	3892242100
16315	09:37:54.177	00:00:16.314	979	-1024	-768	-1	-1	-1	-1	4	-1024	-768	-1	-1	-1	-1	4		0	0						Untertest1.avi	0	880	547	72	111				0	Content		-72	-111	16314975	3892258846
16332	09:37:54.194	00:00:16.331	980	-1024	-768	-1	-1	-1	-1	4	-1024	-768	-1	-1	-1	-1	4		0	0						Untertest1.avi	0	880	547	72	111				0	Content		-72	-111	16331651	3892275522
16348	09:37:54.210	00:00:16.348	981	-1024	-768	-1	-1	-1	-1	4	-1024	-768	-1	-1	-1	-1	4		0	0						Untertest1.avi	0	880	547	72	111				0	Content		-72	-111	16348220	3892292091
16365	09:37:54.227	00:00:16.365	982	-1024	-768	-1	-1	-1	-1	4	-1024	-768	-1	-1	-1	-1	4		0	0						Untertest1.avi	0	880	547	72	111				0	Content		-72	-111	16365095	3892308966
16382	09:37:54.244	00:00:16.381	983	-1024	-768	-1	-1	-1	-1	4	-1024	-768	-1	-1	-1	-1	4		0	0						Untertest1.avi	0	880	547	72	111				0	Content		-72	-111	16381762	3892325633
16398	09:37:54.260	00:00:16.398	984	-1024	-768	-1	-1	-1	-1	4	-1024	-768	-1	-1	-1	-1	4		0	0						Untertest1.avi	0	880	547	72	111				0	Content		-72	-111	16398429	3892342300
16415	09:37:54.277	00:00:16.415	985	-1024	-768	-1	-1	-1	-1	4	-1024	-768	-1	-1	-1	-1	4		0	0						Untertest1.avi	0	880	547	72	111				0	Content		-72	-111	16415442	3892359313
16432	09:37:54.294	00:00:16.432	986	-1024	-768	-1	-1	-1	-1	4	-1024	-768	-1	-1	-1	-1	4		0	0						Untertest1.avi	0	880	547	72	111				0	Content		-72	-111	16432109	3892375980
16449	09:37:54.311	00:00:16.448	987	-1024	-768	-1	-1	-1	-1	4	-1024	-768	-1	-1	-1	-1	4		0	0						Untertest1.avi	0	880	547	72	111				0	Content		-72	-111	16448776	3892392647
16466	09:37:54.328	00:00:16.466	988	-1024	-768	-1	-1	-1	-1	4	-1024	-768	-1	-1	-1	-1	4		0	0						Untertest1.avi	0	880	547	72	111				0	Content		-72	-111	16466126	3892409997
16483	09:37:54.345	00:00:16.482	989	-1024	-768	-1	-1	-1	-1	4	-1024	-768	-1	-1	-1	-1	4		0	0						Untertest1.avi	0	880	547	72	111				0	Content		-72	-111	16482793	3892426664
16499	09:37:54.361	00:00:16.499	990	-1024	-768	-1	-1	-1	-1	4	-1024	-768	-1	-1	-1	-1	4		0	0						Untertest1.avi	0	880	547	72	111				0	Content		-72	-111	16499015	3892442886
16516	09:37:54.378	00:00:16.515	991	-1024	-768	-1	-1	-1	-1	4	-1024	-768	-1	-1	-1	-1	4		0	0						Untertest1.avi	0	880	547	72	111				0	Content		-72	-111	16515682	3892459553
16532	09:37:54.394	00:00:16.532	992	-1024	-768	-1	-1	-1	-1	4	-1024	-768	-1	-1	-1	-1	4		0	0						Untertest1.avi	0	880	547	72	111				0	Content		-72	-111	16532350	3892476221
16548	09:37:54.410	00:00:16.548	993	-1024	-768	-1	-1	-1	-1	4	-1024	-768	-1	-1	-1	-1	4		0	0						Untertest1.avi	0	880	547	72	111				0	Content		-72	-111	16548084	3892491955
16565	09:37:54.427	00:00:16.564	994	-1024	-768	-1	-1	-1	-1	4	-1024	-768	-1	-1	-1	-1	4		0	0						Untertest1.avi	0	880	547	72	111				0	Content		-72	-111	16564830	3892508701
16581	09:37:54.443	00:00:16.581	995	-1024	-768	-1	-1	-1	-1	4	-1024	-768	-1	-1	-1	-1	4		0	0						Untertest1.avi	0	880	547	72	111				0	Content		-72	-111	16581473	3892525344
16598	09:37:54.460	00:00:16.598	996	-1024	-768	-1	-1	-1	-1	4	-1024	-768	-1	-1	-1	-1	4		0	0						Untertest1.avi	0	880	547	72	111				0	Content		-72	-111	16598141	3892542012
16615	09:37:54.477	00:00:16.614	997	-1024	-768	-1	-1	-1	-1	4	-1024	-768	-1	-1	-1	-1	4		0	0						Untertest1.avi	0	880	547	72	111				0	Content		-72	-111	16614808	3892558679
16632	09:37:54.494	00:00:16.631	998	-1024	-768	-1	-1	-1	-1	4	-1024	-768	-1	-1	-1	-1	4		0	0						Untertest1.avi	0	880	547	72	111				0	Content		-72	-111	16631503	3892575374
16648	09:37:54.510	00:00:16.648	999	-1024	-768	-1	-1	-1	-1	4	-1024	-768	-1	-1	-1	-1	4		0	0						Untertest1.avi	0	880	547	72	111				0	Content		-72	-111	16648074	3892591945
16665	09:37:54.527	00:00:16.664	1000	-1024	-768	-1	-1	-1	-1	4	-1024	-768	-1	-1	-1	-1	4		0	0						Untertest1.avi	0	880	547	72	111				0	Content		-72	-111	16664756	3892608627
16682	09:37:54.544	00:00:16.681	1001	-1024	-768	-1	-1	-1	-1	4	-1024	-768	-1	-1	-1	-1	4		0	0						Untertest1.avi	0	880	547	72	111				0	Content		-72	-111	16681825	3892625696
16698	09:37:54.560	00:00:16.698	1002	-1024	-768	-1	-1	-1	-1	4	-1024	-768	-1	-1	-1	-1	4		0	0						Untertest1.avi	0	880	547	72	111				0	Content		-72	-111	16698492	3892642363
16715	09:37:54.577	00:00:16.715	1003	-1024	-768	-1	-1	-1	-1	4	-1024	-768	-1	-1	-1	-1	4		0	0						Untertest1.avi	0	880	547	72	111				0	Content		-72	-111	16715160	3892659031
16732	09:37:54.594	00:00:16.732	1004	-1024	-768	-1	-1	-1	-1	4	-1024	-768	-1	-1	-1	-1	4		0	0						Untertest1.avi	0	880	547	72	111				0	Content		-72	-111	16732296	3892676167
16749	09:37:54.611	00:00:16.748	1005	-1024	-768	-1	-1	-1	-1	4	-1024	-768	-1	-1	-1	-1	4		0	0						Untertest1.avi	0	880	547	72	111				0	Content		-72	-111	16748963	3892692834
16766	09:37:54.628	00:00:16.765	1006	-1024	-768	-1	-1	-1	-1	4	-1024	-768	-1	-1	-1	-1	4		0	0						Untertest1.avi	0	880	547	72	111				0	Content		-72	-111	16765631	3892709502
16783	09:37:54.645	00:00:16.783	1007	-1024	-768	-1	-1	-1	-1	4	-1024	-768	-1	-1	-1	-1	4		0	0						Untertest1.avi	0	880	547	72	111				0	Content		-72	-111	16783188	3892727059
16798	09:37:54.660	00:00:16.797	1008	-1024	-768	-1	-1	-1	-1	4	-1024	-768	-1	-1	-1	-1	4		0	0						Untertest1.avi	0	880	547	72	111				0	Content		-72	-111	16797936	3892741807
16815	09:37:54.677	00:00:16.814	1009	-1024	-768	-1	-1	-1	-1	4	-1024	-768	-1	-1	-1	-1	4		0	0						Untertest1.avi	0	880	547	72	111				0	Content		-72	-111	16814557	3892758428
16831	09:37:54.693	00:00:16.831	1010	-1024	-768	-1	-1	-1	-1	4	-1024	-768	-1	-1	-1	-1	4		0	0						Untertest1.avi	0	880	547	72	111				0	Content		-72	-111	16831306	3892775177
16848	09:37:54.710	00:00:16.847	1011	-1024	-768	-1	-1	-1	-1	4	-1024	-768	-1	-1	-1	-1	4		0	0						Untertest1.avi	0	880	547	72	111				0	Content		-72	-111	16847983	3892791854
16865	09:37:54.727	00:00:16.864	1012	-1024	-768	-1	-1	-1	-1	4	-1024	-768	-1	-1	-1	-1	4		0	0						Untertest1.avi	0	880	547	72	111				0	Content		-72	-111	16864550	3892808421
16881	09:37:54.743	00:00:16.881	1013	-1024	-768	-1	-1	-1	-1	4	-1024	-768	-1	-1	-1	-1	4		0	0						Untertest1.avi	0	880	547	72	111				0	Content		-72	-111	16881425	3892825296
16898	09:37:54.760	00:00:16.898	1014	-1024	-768	-1	-1	-1	-1	4	-1024	-768	-1	-1	-1	-1	4		0	0						Untertest1.avi	0	880	547	72	111				0	Content		-72	-111	16898093	3892841964
16915	09:37:54.777	00:00:16.914	1015	-1024	-768	-1	-1	-1	-1	4	-1024	-768	-1	-1	-1	-1	4		0	0						Untertest1.avi	0	880	547	72	111				0	Content		-72	-111	16914760	3892858631
16932	09:37:54.794	00:00:16.931	1016	-1024	-768	-1	-1	-1	-1	4	-1024	-768	-1	-1	-1	-1	4		0	0						Untertest1.avi	0	880	547	72	111				0	Content		-72	-111	16931777	3892875648
16948	09:37:54.810	00:00:16.948	1017	-1024	-768	-1	-1	-1	-1	4	-1024	-768	-1	-1	-1	-1	4		0	0						Untertest1.avi	0	880	547	72	111				0	Content		-72	-111	16948445	3892892316
16965	09:37:54.827	00:00:16.965	1018	-1024	-768	-1	-1	-1	-1	4	-1024	-768	-1	-1	-1	-1	4		0	0						Untertest1.avi	0	880	547	72	111				0	Content		-72	-111	16965112	3892908983
16982	09:37:54.844	00:00:16.982	1019	-1024	-768	-1	-1	-1	-1	4	-1024	-768	-1	-1	-1	-1	4		0	0						Untertest1.avi	0	880	547	72	111				0	Content		-72	-111	16982172	3892926043
16999	09:37:54.861	00:00:16.998	1020	-1024	-768	-1	-1	-1	-1	4	-1024	-768	-1	-1	-1	-1	4		0	0						Untertest1.avi	0	880	547	72	111				0	Content		-72	-111	16998839	3892942710
17016	09:37:54.878	00:00:17.015	1021	-1024	-768	-1	-1	-1	-1	4	-1024	-768	-1	-1	-1	-1	4		0	0						Untertest1.avi	0	880	547	72	111				0	Content		-72	-111	17015507	3892959378
17032	09:37:54.894	00:00:17.031	1022	-1024	-768	-1	-1	-1	-1	4	-1024	-768	-1	-1	-1	-1	4		0	0						Untertest1.avi	0	880	547	72	111				0	Content		-72	-111	17031810	3892975681
17048	09:37:54.910	00:00:17.048	1023	-1024	-768	-1	-1	-1	-1	4	-1024	-768	-1	-1	-1	-1	4		0	0						Untertest1.avi	0	880	547	72	111				0	Content		-72	-111	17048477	3892992348
17065	09:37:54.927	00:00:17.065	1024	-1024	-768	-1	-1	-1	-1	4	-1024	-768	-1	-1	-1	-1	4		0	0						Untertest1.avi	0	880	547	72	111				0	Content		-72	-111	17065145	3893009016
17081	09:37:54.943	00:00:17.081	1025	-1024	-768	-1	-1	-1	-1	4	-1024	-768	-1	-1	-1	-1	4		0	0						Untertest1.avi	0	880	547	72	111				0	Content		-72	-111	17081050	3893024921
17098	09:37:54.960	00:00:17.097	1026	-1024	-768	-1	-1	-1	-1	4	-1024	-768	-1	-1	-1	-1	4		0	0						Untertest1.avi	0	880	547	72	111				0	Content		-72	-111	17097786	3893041657
17114	09:37:54.976	00:00:17.114	1027	-1024	-768	-1	-1	-1	-1	4	-1024	-768	-1	-1	-1	-1	4		0	0						Untertest1.avi	0	880	547	72	111				0	Content		-72	-111	17114472	3893058343
17131	09:37:54.993	00:00:17.131	1028	-1024	-768	-1	-1	-1	-1	4	-1024	-768	-1	-1	-1	-1	4		0	0						Untertest1.avi	0	880	547	72	111				0	Content		-72	-111	17131140	3893075011
17148	09:37:55.010	00:00:17.147	1029	-1024	-768	-1	-1	-1	-1	4	-1024	-768	-1	-1	-1	-1	4		0	0						Untertest1.avi	0	880	547	72	111				0	Content		-72	-111	17147807	3893091678
17164	09:37:55.026	00:00:17.164	1030	-1024	-768	-1	-1	-1	-1	4	-1024	-768	-1	-1	-1	-1	4		0	0						Untertest1.avi	0	880	547	72	111				0	Content		-72	-111	17164461	3893108332
17181	09:37:55.043	00:00:17.181	1031	-1024	-768	-1	-1	-1	-1	4	-1024	-768	-1	-1	-1	-1	4		0	0						Untertest1.avi	0	880	547	72	111				0	Content		-72	-111	17181040	3893124911
17198	09:37:55.060	00:00:17.197	1032	-1024	-768	-1	-1	-1	-1	4	-1024	-768	-1	-1	-1	-1	4		0	0						Untertest1.avi	0	880	547	72	111				0	Content		-72	-111	17197666	3893141537
17215	09:37:55.077	00:00:17.214	1033	-1024	-768	-1	-1	-1	-1	4	-1024	-768	-1	-1	-1	-1	4		0	0						Untertest1.avi	0	880	547	72	111				0	Content		-72	-111	17214744	3893158615
17231	09:37:55.093	00:00:17.231	1034	-1024	-768	-1	-1	-1	-1	4	-1024	-768	-1	-1	-1	-1	4		0	0						Untertest1.avi	0	880	547	72	111				0	Content		-72	-111	17231411	3893175282
17248	09:37:55.110	00:00:17.248	1035	-1024	-768	-1	-1	-1	-1	4	-1024	-768	-1	-1	-1	-1	4		0	0						Untertest1.avi	0	880	547	72	111				0	Content		-72	-111	17248079	3893191950
17265	09:37:55.127	00:00:17.265	1036	-1024	-768	-1	-1	-1	-1	4	-1024	-768	-1	-1	-1	-1	4		0	0						Untertest1.avi	0	880	547	72	111				0	Content		-72	-111	17265227	3893209098
17282	09:37:55.144	00:00:17.281	1037	-1024	-768	-1	-1	-1	-1	4	-1024	-768	-1	-1	-1	-1	4		0	0						Untertest1.avi	0	880	547	72	111				0	Content		-72	-111	17281894	3893225765
17299	09:37:55.161	00:00:17.298	1038	-1024	-768	-1	-1	-1	-1	4	-1024	-768	-1	-1	-1	-1	4		0	0						Untertest1.avi	0	880	547	72	111				0	Content		-72	-111	17298561	3893242432
17316	09:37:55.178	00:00:17.316	1039	-1024	-768	-1	-1	-1	-1	4	-1024	-768	-1	-1	-1	-1	4		0	0						Untertest1.avi	0	880	547	72	111				0	Content		-72	-111	17316142	3893260013
17331	09:37:55.193	00:00:17.331	1040	-1024	-768	-1	-1	-1	-1	4	-1024	-768	-1	-1	-1	-1	4		0	0						Untertest1.avi	0	880	547	72	111				0	Content		-72	-111	17331029	3893274900
17348	09:37:55.210	00:00:17.347	1041	-1024	-768	-1	-1	-1	-1	4	-1024	-768	-1	-1	-1	-1	4		0	0						Untertest1.avi	0	880	547	72	111				0	Content		-72	-111	17347650	3893291521
17364	09:37:55.226	00:00:17.364	1042	-1024	-768	-1	-1	-1	-1	4	-1024	-768	-1	-1	-1	-1	4		0	0						Untertest1.avi	0	880	547	72	111				0	Content		-72	-111	17364317	3893308188
17381	09:37:55.243	00:00:17.380	1043	-1024	-768	-1	-1	-1	-1	4	-1024	-768	-1	-1	-1	-1	4		0	0						Untertest1.avi	0	880	547	72	111				0	Content		-72	-111	17380985	3893324856
17398	09:37:55.260	00:00:17.397	1044	-1024	-768	-1	-1	-1	-1	4	-1024	-768	-1	-1	-1	-1	4		0	0						Untertest1.avi	0	880	547	72	111				0	Content		-72	-111	17397508	3893341379
17414	09:37:55.276	00:00:17.414	1045	-1024	-768	-1	-1	-1	-1	4	-1024	-768	-1	-1	-1	-1	4		0	0						Untertest1.avi	0	880	547	72	111				0	Content		-72	-111	17414314	3893358185
17431	09:37:55.293	00:00:17.430	1046	-1024	-768	-1	-1	-1	-1	4	-1024	-768	-1	-1	-1	-1	4		0	0						Untertest1.avi	0	880	547	72	111				0	Content		-72	-111	17430881	3893374752
17448	09:37:55.310	00:00:17.447	1047	-1024	-768	-1	-1	-1	-1	4	-1024	-768	-1	-1	-1	-1	4		0	0						Untertest1.avi	0	880	547	72	111				0	Content		-72	-111	17447715	3893391586
17464	09:37:55.326	00:00:17.464	1048	-1024	-768	-1	-1	-1	-1	4	-1024	-768	-1	-1	-1	-1	4		0	0						Untertest1.avi	0	880	547	72	111				0	Content		-72	-111	17464382	3893408253
17481	09:37:55.343	00:00:17.481	1049	-1024	-768	-1	-1	-1	-1	4	-1024	-768	-1	-1	-1	-1	4		0	0						Untertest1.avi	0	880	547	72	111				0	Content		-72	-111	17481049	3893424920
17498	09:37:55.360	00:00:17.498	1050	-1024	-768	-1	-1	-1	-1	4	-1024	-768	-1	-1	-1	-1	4		0	0						Untertest1.avi	0	880	547	72	111				0	Content		-72	-111	17498038	3893441909
17515	09:37:55.377	00:00:17.514	1051	-1024	-768	-1	-1	-1	-1	4	-1024	-768	-1	-1	-1	-1	4		0	0						Untertest1.avi	0	880	547	72	111				0	Content		-72	-111	17514705	3893458576
17531	09:37:55.393	00:00:17.531	1052	-1024	-768	-1	-1	-1	-1	4	-1024	-768	-1	-1	-1	-1	4		0	0						Untertest1.avi	0	880	547	72	111				0	Content		-72	-111	17531372	3893475243
17549	09:37:55.411	00:00:17.548	1053	-1024	-768	-1	-1	-1	-1	4	-1024	-768	-1	-1	-1	-1	4		0	0						Untertest1.avi	0	880	547	72	111				0	Content		-72	-111	17548707	3893492578
17565	09:37:55.427	00:00:17.565	1054	-1024	-768	-1	-1	-1	-1	4	-1024	-768	-1	-1	-1	-1	4		0	0						Untertest1.avi	0	880	547	72	111				0	Content		-72	-111	17565374	3893509245
17582	09:37:55.444	00:00:17.581	1055	-1024	-768	-1	-1	-1	-1	4	-1024	-768	-1	-1	-1	-1	4		0	0						Untertest1.avi	0	880	547	72	111				0	Content		-72	-111	17581625	3893525496
17598	09:37:55.460	00:00:17.598	1056	-1024	-768	-1	-1	-1	-1	4	-1024	-768	-1	-1	-1	-1	4		0	0						Untertest1.avi	0	880	547	72	111				0	Content		-72	-111	17598292	3893542163
17615	09:37:55.477	00:00:17.614	1057	-1024	-768	-1	-1	-1	-1	4	-1024	-768	-1	-1	-1	-1	4		0	0						Untertest1.avi	0	880	547	72	111				0	Content		-72	-111	17614960	3893558831
17631	09:37:55.493	00:00:17.630	1058	-1024	-768	-1	-1	-1	-1	4	-1024	-768	-1	-1	-1	-1	4		0	0						Untertest1.avi	0	880	547	72	111				0	Content		-72	-111	17630750	3893574621
17647	09:37:55.509	00:00:17.647	1059	-1024	-768	-1	-1	-1	-1	4	-1024	-768	-1	-1	-1	-1	4		0	0						Untertest1.avi	0	880	547	72	111				0	Content		-72	-111	17647370	3893591241
17664	09:37:55.526	00:00:17.664	1060	-1024	-768	-1	-1	-1	-1	4	-1024	-768	-1	-1	-1	-1	4		0	0						Untertest1.avi	0	880	547	72	111				0	Content		-72	-111	17664054	3893607925
17681	09:37:55.543	00:00:17.680	1061	-1024	-768	-1	-1	-1	-1	4	-1024	-768	-1	-1	-1	-1	4		0	0						Untertest1.avi	0	880	547	72	111				0	Content		-72	-111	17680722	3893624593
17697	09:37:55.559	00:00:17.697	1062	-1024	-768	-1	-1	-1	-1	4	-1024	-768	-1	-1	-1	-1	4		0	0						Untertest1.avi	0	880	547	72	111				0	Content		-72	-111	17697389	3893641260
17714	09:37:55.576	00:00:17.714	1063	-1024	-768	-1	-1	-1	-1	4	-1024	-768	-1	-1	-1	-1	4		0	0						Untertest1.avi	0	880	547	72	111				0	Content		-72	-111	17714169	3893658040
17731	09:37:55.593	00:00:17.730	1064	-1024	-768	-1	-1	-1	-1	4	-1024	-768	-1	-1	-1	-1	4		0	0						Untertest1.avi	0	880	547	72	111				0	Content		-72	-111	17730738	3893674609
17747	09:37:55.609	00:00:17.747	1065	-1024	-768	-1	-1	-1	-1	4	-1024	-768	-1	-1	-1	-1	4		0	0						Untertest1.avi	0	880	547	72	111				0	Content		-72	-111	17747373	3893691244
17764	09:37:55.626	00:00:17.764	1066	-1024	-768	-1	-1	-1	-1	4	-1024	-768	-1	-1	-1	-1	4		0	0						Untertest1.avi	0	880	547	72	111				0	Content		-72	-111	17764452	3893708323
17781	09:37:55.643	00:00:17.781	1067	-1024	-768	-1	-1	-1	-1	4	-1024	-768	-1	-1	-1	-1	4		0	0						Untertest1.avi	0	880	547	72	111				0	Content		-72	-111	17781119	3893724990
17798	09:37:55.660	00:00:17.797	1068	-1024	-768	-1	-1	-1	-1	4	-1024	-768	-1	-1	-1	-1	4		0	0						Untertest1.avi	0	880	547	72	111				0	Content		-72	-111	17797787	3893741658
17815	09:37:55.677	00:00:17.814	1069	-1024	-768	-1	-1	-1	-1	4	-1024	-768	-1	-1	-1	-1	4		0	0						Untertest1.avi	0	880	547	72	111				0	Content		-72	-111	17814936	3893758807
17832	09:37:55.694	00:00:17.831	1070	-1024	-768	-1	-1	-1	-1	4	-1024	-768	-1	-1	-1	-1	4		0	0						Untertest1.avi	0	880	547	72	111				0	Content		-72	-111	17831603	3893775474
17848	09:37:55.710	00:00:17.848	1071	-1024	-768	-1	-1	-1	-1	4	-1024	-768	-1	-1	-1	-1	4		0	0						Untertest1.avi	0	880	547	72	111				0	Content		-72	-111	17848271	3893792142
17866	09:37:55.728	00:00:17.865	1072	-1024	-768	-1	-1	-1	-1	4	-1024	-768	-1	-1	-1	-1	4		0	0						Untertest1.avi	0	880	547	72	111				0	Content		-72	-111	17865853	3893809724
17881	09:37:55.743	00:00:17.880	1073	-1024	-768	-1	-1	-1	-1	4	-1024	-768	-1	-1	-1	-1	4		0	0						Untertest1.avi	0	880	547	72	111				0	Content		-72	-111	17880600	3893824471
17897	09:37:55.759	00:00:17.897	1074	-1024	-768	-1	-1	-1	-1	4	-1024	-768	-1	-1	-1	-1	4		0	0						Untertest1.avi	0	880	547	72	111				0	Content		-72	-111	17897221	3893841092
17914	09:37:55.776	00:00:17.913	1075	-1024	-768	-1	-1	-1	-1	4	-1024	-768	-1	-1	-1	-1	4		0	0						Untertest1.avi	0	880	547	72	111				0	Content		-72	-111	17913977	3893857848
17931	09:37:55.793	00:00:17.930	1076	-1024	-768	-1	-1	-1	-1	4	-1024	-768	-1	-1	-1	-1	4		0	0						Untertest1.avi	0	880	547	72	111				0	Content		-72	-111	17930523	3893874394
17947	09:37:55.809	00:00:17.947	1077	-1024	-768	-1	-1	-1	-1	4	-1024	-768	-1	-1	-1	-1	4		0	0						Untertest1.avi	0	880	547	72	111				0	Content		-72	-111	17947215	3893891086
17964	09:37:55.826	00:00:17.964	1078	-1024	-768	-1	-1	-1	-1	4	-1024	-768	-1	-1	-1	-1	4		0	0						Untertest1.avi	0	880	547	72	111				0	Content		-72	-111	17964048	3893907919
17981	09:37:55.843	00:00:17.980	1079	-1024	-768	-1	-1	-1	-1	4	-1024	-768	-1	-1	-1	-1	4		0	0						Untertest1.avi	0	880	547	72	111				0	Content		-72	-111	17980716	3893924587
17997	09:37:55.859	00:00:17.997	1080	-1024	-768	-1	-1	-1	-1	4	-1024	-768	-1	-1	-1	-1	4		0	0						Untertest1.avi	0	880	547	72	111				0	Content		-72	-111	17997383	3893941254
18014	09:37:55.876	00:00:18.014	1081	-1024	-768	-1	-1	-1	-1	4	-1024	-768	-1	-1	-1	-1	4		0	0						Untertest1.avi	0	880	547	72	111				0	Content		-72	-111	18014374	3893958245
18031	09:37:55.893	00:00:18.031	1082	-1024	-768	-1	-1	-1	-1	4	-1024	-768	-1	-1	-1	-1	4		0	0						Untertest1.avi	0	880	547	72	111				0	Content		-72	-111	18031042	3893974913
18048	09:37:55.910	00:00:18.047	1083	-1024	-768	-1	-1	-1	-1	4	-1024	-768	-1	-1	-1	-1	4		0	0						Untertest1.avi	0	880	547	72	111				0	Content		-72	-111	18047709	3893991580
18065	09:37:55.927	00:00:18.065	1084	-1024	-768	-1	-1	-1	-1	4	-1024	-768	-1	-1	-1	-1	4		0	0						Untertest1.avi	0	880	547	72	111				0	Content		-72	-111	18065029	3894008900
18082	09:37:55.944	00:00:18.081	1085	-1024	-768	-1	-1	-1	-1	4	-1024	-768	-1	-1	-1	-1	4		0	0						Untertest1.avi	0	880	547	72	111				0	Content		-72	-111	18081696	3894025567
18098	09:37:55.960	00:00:18.097	1086	-1024	-768	-1	-1	-1	-1	4	-1024	-768	-1	-1	-1	-1	4		0	0						Untertest1.avi	0	880	547	72	111				0	Content		-72	-111	18097952	3894041823
18115	09:37:55.977	00:00:18.114	1087	-1024	-768	-1	-1	-1	-1	4	-1024	-768	-1	-1	-1	-1	4		0	0						Untertest1.avi	0	880	547	72	111				0	Content		-72	-111	18114619	3894058490
18131	09:37:55.993	00:00:18.131	1088	-1024	-768	-1	-1	-1	-1	4	-1024	-768	-1	-1	-1	-1	4		0	0						Untertest1.avi	0	880	547	72	111				0	Content		-72	-111	18131286	3894075157
18147	09:37:56.009	00:00:18.147	1089	-1024	-768	-1	-1	-1	-1	4	-1024	-768	-1	-1	-1	-1	4		0	0						Untertest1.avi	0	880	547	72	111				0	Content		-72	-111	18147084	3894090955
18164	09:37:56.026	00:00:18.163	1090	-1024	-768	-1	-1	-1	-1	4	-1024	-768	-1	-1	-1	-1	4		0	0						Untertest1.avi	0	880	547	72	111				0	Content		-72	-111	18163709	3894107580
18180	09:37:56.042	00:00:18.180	1091	-1024	-768	-1	-1	-1	-1	4	-1024	-768	-1	-1	-1	-1	4		0	0						Untertest1.avi	0	880	547	72	111				0	Content		-72	-111	18180394	3894124265
18197	09:37:56.059	00:00:18.197	1092	-1024	-768	-1	-1	-1	-1	4	-1024	-768	-1	-1	-1	-1	4		0	0						Untertest1.avi	0	880	547	72	111				0	Content		-72	-111	18197061	3894140932
18214	09:37:56.076	00:00:18.213	1093	-1024	-768	-1	-1	-1	-1	4	-1024	-768	-1	-1	-1	-1	4		0	0						Untertest1.avi	0	880	547	72	111				0	Content		-72	-111	18213729	3894157600
18230	09:37:56.092	00:00:18.230	1094	-1024	-768	-1	-1	-1	-1	4	-1024	-768	-1	-1	-1	-1	4		0	0						Untertest1.avi	0	880	547	72	111				0	Content		-72	-111	18230384	3894174255
18247	09:37:56.109	00:00:18.246	1095	-1024	-768	-1	-1	-1	-1	4	-1024	-768	-1	-1	-1	-1	4		0	0						Untertest1.avi	0	880	547	72	111				0	Content		-72	-111	18246952	3894190823
18264	09:37:56.126	00:00:18.263	1096	-1024	-768	-1	-1	-1	-1	4	-1024	-768	-1	-1	-1	-1	4		0	0						Untertest1.avi	0	880	547	72	111				0	Content		-72	-111	18263713	3894207584
18281	09:37:56.143	00:00:18.280	1097	-1024	-768	-1	-1	-1	-1	4	-1024	-768	-1	-1	-1	-1	4		0	0						Untertest1.avi	0	880	547	72	111				0	Content		-72	-111	18280792	3894224663
18297	09:37:56.159	00:00:18.297	1098	-1024	-768	-1	-1	-1	-1	4	-1024	-768	-1	-1	-1	-1	4		0	0						Untertest1.avi	0	880	547	72	111				0	Content		-72	-111	18297459	3894241330
18314	09:37:56.176	00:00:18.314	1099	-1024	-768	-1	-1	-1	-1	4	-1024	-768	-1	-1	-1	-1	4		0	0						Untertest1.avi	0	880	547	72	111				0	Content		-72	-111	18314126	3894257997
18331	09:37:56.193	00:00:18.331	1100	-1024	-768	-1	-1	-1	-1	4	-1024	-768	-1	-1	-1	-1	4		0	0						Untertest1.avi	0	880	547	72	111				0	Content		-72	-111	18331233	3894275104
18348	09:37:56.210	00:00:18.347	1101	-1024	-768	-1	-1	-1	-1	4	-1024	-768	-1	-1	-1	-1	4		0	0						Untertest1.avi	0	880	547	72	111				0	Content		-72	-111	18347900	3894291771
18365	09:37:56.227	00:00:18.364	1102	-1024	-768	-1	-1	-1	-1	4	-1024	-768	-1	-1	-1	-1	4		0	0						Untertest1.avi	0	880	547	72	111				0	Content		-72	-111	18364567	3894308438
18382	09:37:56.244	00:00:18.382	1103	-1024	-768	-1	-1	-1	-1	4	-1024	-768	-1	-1	-1	-1	4		0	0						Untertest1.avi	0	880	547	72	111				0	Content		-72	-111	18382066	3894325937
18397	09:37:56.259	00:00:18.396	1104	-1024	-768	-1	-1	-1	-1	4	-1024	-768	-1	-1	-1	-1	4		0	0						Untertest1.avi	0	880	547	72	111				0	Content		-72	-111	18396941	3894340812
18414	09:37:56.276	00:00:18.413	1105	-1024	-768	-1	-1	-1	-1	4	-1024	-768	-1	-1	-1	-1	4		0	0						Untertest1.avi	0	880	547	72	111				0	Content		-72	-111	18413566	3894357437
18430	09:37:56.292	00:00:18.430	1106	-1024	-768	-1	-1	-1	-1	4	-1024	-768	-1	-1	-1	-1	4		0	0						Untertest1.avi	0	880	547	72	111				0	Content		-72	-111	18430233	3894374104
18447	09:37:56.309	00:00:18.446	1107	-1024	-768	-1	-1	-1	-1	4	-1024	-768	-1	-1	-1	-1	4		0	0						Untertest1.avi	0	880	547	72	111				0	Content		-72	-111	18446900	3894390771
18464	09:37:56.326	00:00:18.463	1108	-1024	-768	-1	-1	-1	-1	4	-1024	-768	-1	-1	-1	-1	4		0	0						Untertest1.avi	0	880	547	72	111				0	Content		-72	-111	18463561	3894407432
18480	09:37:56.342	00:00:18.480	1109	-1024	-768	-1	-1	-1	-1	4	-1024	-768	-1	-1	-1	-1	4		0	0						Untertest1.avi	0	880	547	72	111				0	Content		-72	-111	18480240	3894424111
18497	09:37:56.359	00:00:18.496	1110	-1024	-768	-1	-1	-1	-1	4	-1024	-768	-1	-1	-1	-1	4		0	0						Untertest1.avi	0	880	547	72	111				0	Content		-72	-111	18496934	3894440805
18514	09:37:56.376	00:00:18.513	1111	-1024	-768	-1	-1	-1	-1	4	-1024	-768	-1	-1	-1	-1	4		0	0						Untertest1.avi	0	880	547	72	111				0	Content		-72	-111	18513769	3894457640
18530	09:37:56.392	00:00:18.530	1112	-1024	-768	-1	-1	-1	-1	4	-1024	-768	-1	-1	-1	-1	4		0	0						Untertest1.avi	0	880	547	72	111				0	Content		-72	-111	18530436	3894474307
18547	09:37:56.409	00:00:18.547	1113	-1024	-768	-1	-1	-1	-1	4	-1024	-768	-1	-1	-1	-1	4		0	0						Untertest1.avi	0	880	547	72	111				0	Content		-72	-111	18547103	3894490974
18564	09:37:56.426	00:00:18.564	1114	-1024	-768	-1	-1	-1	-1	4	-1024	-768	-1	-1	-1	-1	4		0	0						Untertest1.avi	0	880	547	72	111				0	Content		-72	-111	18564086	3894507957
18581	09:37:56.443	00:00:18.580	1115	-1024	-768	-1	-1	-1	-1	4	-1024	-768	-1	-1	-1	-1	4		0	0						Untertest1.avi	0	880	547	72	111				0	Content		-72	-111	18580754	3894524625
18597	09:37:56.459	00:00:18.597	1116	-1024	-768	-1	-1	-1	-1	4	-1024	-768	-1	-1	-1	-1	4		0	0						Untertest1.avi	0	880	547	72	111				0	Content		-72	-111	18597421	3894541292
18615	09:37:56.477	00:00:18.614	1117	-1024	-768	-1	-1	-1	-1	4	-1024	-768	-1	-1	-1	-1	4		0	0						Untertest1.avi	0	880	547	72	111				0	Content		-72	-111	18614737	3894558608
18631	09:37:56.493	00:00:18.631	1118	-1024	-768	-1	-1	-1	-1	4	-1024	-768	-1	-1	-1	-1	4		0	0						Untertest1.avi	0	880	547	72	111				0	Content		-72	-111	18631405	3894575276
18648	09:37:56.510	00:00:18.647	1119	-1024	-768	-1	-1	-1	-1	4	-1024	-768	-1	-1	-1	-1	4		0	0						Untertest1.avi	0	880	547	72	111				0	Content		-72	-111	18647620	3894591491
18664	09:37:56.526	00:00:18.664	1120	-1024	-768	-1	-1	-1	-1	4	-1024	-768	-1	-1	-1	-1	4		0	0						Untertest1.avi	0	880	547	72	111				0	Content		-72	-111	18664287	3894608158
18681	09:37:56.543	00:00:18.680	1121	-1024	-768	-1	-1	-1	-1	4	-1024	-768	-1	-1	-1	-1	4		0	0						Untertest1.avi	0	880	547	72	111				0	Content		-72	-111	18680954	3894624825
18697	09:37:56.559	00:00:18.696	1122	-1024	-768	-1	-1	-1	-1	4	-1024	-768	-1	-1	-1	-1	4		0	0						Untertest1.avi	0	880	547	72	111				0	Content		-72	-111	18696675	3894640546
18713	09:37:56.575	00:00:18.713	1123	-1024	-768	-1	-1	-1	-1	4	-1024	-768	-1	-1	-1	-1	4		0	0						Untertest1.avi	0	880	547	72	111				0	Content		-72	-111	18713298	3894657169
18730	09:37:56.592	00:00:18.729	1124	-1024	-768	-1	-1	-1	-1	4	-1024	-768	-1	-1	-1	-1	4		0	0						Untertest1.avi	0	880	547	72	111				0	Content		-72	-111	18729983	3894673854
18747	09:37:56.609	00:00:18.746	1125	-1024	-768	-1	-1	-1	-1	4	-1024	-768	-1	-1	-1	-1	4		0	0						Untertest1.avi	0	880	547	72	111				0	Content		-72	-111	18746650	3894690521
18763	09:37:56.625	00:00:18.763	1126	-1024	-768	-1	-1	-1	-1	4	-1024	-768	-1	-1	-1	-1	4		0	0						Untertest1.avi	0	880	547	72	111				0	Content		-72	-111	18763318	3894707189
18780	09:37:56.642	00:00:18.780	1127	-1024	-768	-1	-1	-1	-1	4	-1024	-768	-1	-1	-1	-1	4		0	0						Untertest1.avi	0	880	547	72	111				0	Content		-72	-111	18780098	3894723969
18797	09:37:56.659	00:00:18.796	1128	-1024	-768	-1	-1	-1	-1	4	-1024	-768	-1	-1	-1	-1	4		0	0						Untertest1.avi	0	880	547	72	111				0	Content		-72	-111	18796684	3894740555
18814	09:37:56.676	00:00:18.813	1129	-1024	-768	-1	-1	-1	-1	4	-1024	-768	-1	-1	-1	-1	4		0	0						Untertest1.avi	0	880	547	72	111				0	Content		-72	-111	18813612	3894757483
18830	09:37:56.692	00:00:18.830	1130	-1024	-768	-1	-1	-1	-1	4	-1024	-768	-1	-1	-1	-1	4		0	0						Untertest1.avi	0	880	547	72	111				0	Content		-72	-111	18830279	3894774150
18847	09:37:56.709	00:00:18.847	1131	-1024	-768	-1	-1	-1	-1	4	-1024	-768	-1	-1	-1	-1	4		0	0						Untertest1.avi	0	880	547	72	111				0	Content		-72	-111	18847408	3894791279
18864	09:37:56.726	00:00:18.864	1132	-1024	-768	-1	-1	-1	-1	4	-1024	-768	-1	-1	-1	-1	4		0	0						Untertest1.avi	0	880	547	72	111				0	Content		-72	-111	18864075	3894807946
18881	09:37:56.743	00:00:18.881	1133	-1024	-768	-1	-1	-1	-1	4	-1024	-768	-1	-1	-1	-1	4		0	0						Untertest1.avi	0	880	547	72	111				0	Content		-72	-111	18881104	3894824975
18898	09:37:56.760	00:00:18.897	1134	-1024	-768	-1	-1	-1	-1	4	-1024	-768	-1	-1	-1	-1	4		0	0						Untertest1.avi	0	880	547	72	111				0	Content		-72	-111	18897771	3894841642
18914	09:37:56.776	00:00:18.914	1135	-1024	-768	-1	-1	-1	-1	4	-1024	-768	-1	-1	-1	-1	4		0	0						Untertest1.avi	0	880	547	72	111				0	Content		-72	-111	18914438	3894858309
18932	09:37:56.794	00:00:18.931	1136	-1024	-768	-1	-1	-1	-1	4	-1024	-768	-1	-1	-1	-1	4		0	0						Untertest1.avi	0	880	547	72	111				0	Content		-72	-111	18931785	3894875656
18947	09:37:56.809	00:00:18.946	1137	-1024	-768	-1	-1	-1	-1	4	-1024	-768	-1	-1	-1	-1	4		0	0						Untertest1.avi	0	880	547	72	111				0	Content		-72	-111	18946531	3894890402
18963	09:37:56.825	00:00:18.963	1138	-1024	-768	-1	-1	-1	-1	4	-1024	-768	-1	-1	-1	-1	4		0	0						Untertest1.avi	0	880	547	72	111				0	Content		-72	-111	18963151	3894907022
18980	09:37:56.842	00:00:18.979	1139	-1024	-768	-1	-1	-1	-1	4	-1024	-768	-1	-1	-1	-1	4		0	0						Untertest1.avi	0	880	547	72	111				0	Content		-72	-111	18979900	3894923771
18997	09:37:56.859	00:00:18.996	1140	-1024	-768	-1	-1	-1	-1	4	-1024	-768	-1	-1	-1	-1	4		0	0						Untertest1.avi	0	880	547	72	111				0	Content		-72	-111	18996577	3894940448
19013	09:37:56.875	00:00:19.013	1141	-1024	-768	-1	-1	-1	-1	4	-1024	-768	-1	-1	-1	-1	4		0	0						Untertest1.avi	0	880	547	72	111				0	Content		-72	-111	19013145	3894957016
19030	09:37:56.892	00:00:19.030	1142	-1024	-768	-1	-1	-1	-1	4	-1024	-768	-1	-1	-1	-1	4		0	0						Untertest1.avi	0	880	547	72	111				0	Content		-72	-111	19030020	3894973891
19047	09:37:56.909	00:00:19.046	1143	-1024	-768	-1	-1	-1	-1	4	-1024	-768	-1	-1	-1	-1	4		0	0						Untertest1.avi	0	880	547	72	111				0	Content		-72	-111	19046687	3894990558
19063	09:37:56.925	00:00:19.063	1144	-1024	-768	-1	-1	-1	-1	4	-1024	-768	-1	-1	-1	-1	4		0	0						Untertest1.avi	0	880	547	72	111				0	Content		-72	-111	19063355	3895007226
19080	09:37:56.942	00:00:19.080	1145	-1024	-768	-1	-1	-1	-1	4	-1024	-768	-1	-1	-1	-1	4		0	0						Untertest1.avi	0	880	547	72	111				0	Content		-72	-111	19080374	3895024245
19097	09:37:56.959	00:00:19.097	1146	-1024	-768	-1	-1	-1	-1	4	-1024	-768	-1	-1	-1	-1	4		0	0						Untertest1.avi	0	880	547	72	111				0	Content		-72	-111	19097041	3895040912
19114	09:37:56.976	00:00:19.113	1147	-1024	-768	-1	-1	-1	-1	4	-1024	-768	-1	-1	-1	-1	4		0	0						Untertest1.avi	0	880	547	72	111				0	Content		-72	-111	19113709	3895057580
19131	09:37:56.993	00:00:19.131	1148	-1024	-768	-1	-1	-1	-1	4	-1024	-768	-1	-1	-1	-1	4		0	0						Untertest1.avi	0	880	547	72	111				0	Content		-72	-111	19131015	3895074886
19148	09:37:57.010	00:00:19.148	1149	-1024	-768	-1	-1	-1	-1	4	-1024	-768	-1	-1	-1	-1	4		0	0						Untertest1.avi	0	880	547	72	111				0	Content		-72	-111	19148261	3895092132
19164	09:37:57.026	00:00:19.164	1150	-1024	-768	-1	-1	-1	-1	4	-1024	-768	-1	-1	-1	-1	4		0	0						Untertest1.avi	0	880	547	72	111				0	Content		-72	-111	19164303	3895108174
19181	09:37:57.043	00:00:19.180	1151	-1024	-768	-1	-1	-1	-1	4	-1024	-768	-1	-1	-1	-1	4		0	0						Untertest1.avi	0	880	547	72	111				0	Content		-72	-111	19180971	3895124842
19198	09:37:57.060	00:00:19.197	1152	-1024	-768	-1	-1	-1	-1	4	-1024	-768	-1	-1	-1	-1	4		0	0						Untertest1.avi	0	880	547	72	111				0	Content		-72	-111	19197638	3895141509
19214	09:37:57.076	00:00:19.213	1153	-1024	-768	-1	-1	-1	-1	4	-1024	-768	-1	-1	-1	-1	4		0	0						Untertest1.avi	0	880	547	72	111				0	Content		-72	-111	19213887	3895157758
19231	09:37:57.093	00:00:19.230	1154	-1024	-768	-1	-1	-1	-1	4	-1024	-768	-1	-1	-1	-1	4		0	0						Untertest1.avi	0	880	547	72	111				0	Content		-72	-111	19230554	3895174425
19247	09:37:57.109	00:00:19.247	1155	-1024	-768	-1	-1	-1	-1	4	-1024	-768	-1	-1	-1	-1	4		0	0						Untertest1.avi	0	880	547	72	111				0	Content		-72	-111	19247222	3895191093
19263	09:37:57.125	00:00:19.263	1156	-1024	-768	-1	-1	-1	-1	4	-1024	-768	-1	-1	-1	-1	4		0	0						Untertest1.avi	0	880	547	72	111				0	Content		-72	-111	19263006	3895206877
19280	09:37:57.142	00:00:19.279	1157	-1024	-768	-1	-1	-1	-1	4	-1024	-768	-1	-1	-1	-1	4		0	0						Untertest1.avi	0	880	547	72	111				0	Content		-72	-111	19279819	3895223690
19296	09:37:57.158	00:00:19.296	1158	-1024	-768	-1	-1	-1	-1	4	-1024	-768	-1	-1	-1	-1	4		0	0						Untertest1.avi	0	880	547	72	111				0	Content		-72	-111	19296376	3895240247
19313	09:37:57.175	00:00:19.313	1159	-1024	-768	-1	-1	-1	-1	4	-1024	-768	-1	-1	-1	-1	4		0	0						Untertest1.avi	0	880	547	72	111				0	Content		-72	-111	19313013	3895256884
19330	09:37:57.192	00:00:19.330	1160	-1024	-768	-1	-1	-1	-1	4	-1024	-768	-1	-1	-1	-1	4		0	0						Untertest1.avi	0	880	547	72	111				0	Content		-72	-111	19330091	3895273962
19347	09:37:57.209	00:00:19.346	1161	-1024	-768	-1	-1	-1	-1	4	-1024	-768	-1	-1	-1	-1	4		0	0						Untertest1.avi	0	880	547	72	111				0	Content		-72	-111	19346758	3895290629
19363	09:37:57.225	00:00:19.363	1162	-1024	-768	-1	-1	-1	-1	4	-1024	-768	-1	-1	-1	-1	4		0	0						Untertest1.avi	0	880	547	72	111				0	Content		-72	-111	19363426	3895307297
19381	09:37:57.243	00:00:19.380	1163	-1024	-768	-1	-1	-1	-1	4	-1024	-768	-1	-1	-1	-1	4		0	0						Untertest1.avi	0	880	547	72	111				0	Content		-72	-111	19380572	3895324443
19397	09:37:57.259	00:00:19.397	1164	-1024	-768	-1	-1	-1	-1	4	-1024	-768	-1	-1	-1	-1	4		0	0						Untertest1.avi	0	880	547	72	111				0	Content		-72	-111	19397239	3895341110
19414	09:37:57.276	00:00:19.413	1165	-1024	-768	-1	-1	-1	-1	4	-1024	-768	-1	-1	-1	-1	4		0	0						Untertest1.avi	0	880	547	72	111				0	Content		-72	-111	19413907	3895357778
19431	09:37:57.293	00:00:19.431	1166	-1024	-768	-1	-1	-1	-1	4	-1024	-768	-1	-1	-1	-1	4		0	0						Untertest1.avi	0	880	547	72	111				0	Content		-72	-111	19431490	3895375361
19446	09:37:57.308	00:00:19.446	1167	-1024	-768	-1	-1	-1	-1	4	-1024	-768	-1	-1	-1	-1	4		0	0						Untertest1.avi	0	880	547	72	111				0	Content		-72	-111	19446237	3895390108
19463	09:37:57.325	00:00:19.462	1168	-1024	-768	-1	-1	-1	-1	4	-1024	-768	-1	-1	-1	-1	4		0	0						Untertest1.avi	0	880	547	72	111				0	Content		-72	-111	19462862	3895406733
19480	09:37:57.342	00:00:19.479	1169	-1024	-768	-1	-1	-1	-1	4	-1024	-768	-1	-1	-1	-1	4		0	0						Untertest1.avi	0	880	547	72	111				0	Content		-72	-111	19479609	3895423480
19496	09:37:57.358	00:00:19.496	1170	-1024	-768	-1	-1	-1	-1	4	-1024	-768	-1	-1	-1	-1	4		0	0						Untertest1.avi	0	880	547	72	111				0	Content		-72	-111	19496286	3895440157
19513	09:37:57.375	00:00:19.512	1171	-1024	-768	-1	-1	-1	-1	4	-1024	-768	-1	-1	-1	-1	4		0	0						Untertest1.avi	0	880	547	72	111				0	Content		-72	-111	19512851	3895456722
19530	09:37:57.392	00:00:19.529	1172	-1024	-768	-1	-1	-1	-1	4	-1024	-768	-1	-1	-1	-1	4		0	0						Untertest1.avi	0	880	547	72	111				0	Content		-72	-111	19529685	3895473556
19546	09:37:57.408	00:00:19.546	1173	-1024	-768	-1	-1	-1	-1	4	-1024	-768	-1	-1	-1	-1	4		0	0						Untertest1.avi	0	880	547	72	111				0	Content		-72	-111	19546353	3895490224
19563	09:37:57.425	00:00:19.563	1174	-1024	-768	-1	-1	-1	-1	4	-1024	-768	-1	-1	-1	-1	4		0	0						Untertest1.avi	0	880	547	72	111				0	Content		-72	-111	19563020	3895506891
19580	09:37:57.442	00:00:19.580	1175	-1024	-768	-1	-1	-1	-1	4	-1024	-768	-1	-1	-1	-1	4		0	0						Untertest1.avi	0	880	547	72	111				0	Content		-72	-111	19580004	3895523875
19597	09:37:57.459	00:00:19.596	1176	-1024	-768	-1	-1	-1	-1	4	-1024	-768	-1	-1	-1	-1	4		0	0						Untertest1.avi	0	880	547	72	111				0	Content		-72	-111	19596672	3895540543
19613	09:37:57.475	00:00:19.613	1177	-1024	-768	-1	-1	-1	-1	4	-1024	-768	-1	-1	-1	-1	4		0	0						Untertest1.avi	0	880	547	72	111				0	Content		-72	-111	19613339	3895557210
19630	09:37:57.492	00:00:19.630	1178	-1024	-768	-1	-1	-1	-1	4	-1024	-768	-1	-1	-1	-1	4		0	0						Untertest1.avi	0	880	547	72	111				0	Content		-72	-111	19630424	3895574295
19647	09:37:57.509	00:00:19.647	1179	-1024	-768	-1	-1	-1	-1	4	-1024	-768	-1	-1	-1	-1	4		0	0						Untertest1.avi	0	880	547	72	111				0	Content		-72	-111	19647091	3895590962
19664	09:37:57.526	00:00:19.663	1180	-1024	-768	-1	-1	-1	-1	4	-1024	-768	-1	-1	-1	-1	4		0	0						Untertest1.avi	0	880	547	72	111				0	Content		-72	-111	19663759	3895607630
19680	09:37:57.542	00:00:19.680	1181	-1024	-768	-1	-1	-1	-1	4	-1024	-768	-1	-1	-1	-1	4		0	0						Untertest1.avi	0	880	547	72	111				0	Content		-72	-111	19680083	3895623954
19697	09:37:57.559	00:00:19.696	1182	-1024	-768	-1	-1	-1	-1	4	-1024	-768	-1	-1	-1	-1	4		0	0						Untertest1.avi	0	880	547	72	111				0	Content		-72	-111	19696750	3895640621
19713	09:37:57.575	00:00:19.713	1183	-1024	-768	-1	-1	-1	-1	4	-1024	-768	-1	-1	-1	-1	4		0	0						Untertest1.avi	0	880	547	72	111				0	Content		-72	-111	19713417	3895657288
19729	09:37:57.591	00:00:19.729	1184	-1024	-768	-1	-1	-1	-1	4	-1024	-768	-1	-1	-1	-1	4		0	0						Untertest1.avi	0	880	547	72	111				0	Content		-72	-111	19729339	3895673210
19746	09:37:57.608	00:00:19.745	1185	-1024	-768	-1	-1	-1	-1	4	-1024	-768	-1	-1	-1	-1	4		0	0						Untertest1.avi	0	880	547	72	111				0	Content		-72	-111	19745963	3895689834
19763	09:37:57.625	00:00:19.762	1186	-1024	-768	-1	-1	-1	-1	4	-1024	-768	-1	-1	-1	-1	4		0	0						Untertest1.avi	0	880	547	72	111				0	Content		-72	-111	19762648	3895706519
19779	09:37:57.641	00:00:19.779	1187	-1024	-768	-1	-1	-1	-1	4	-1024	-768	-1	-1	-1	-1	4		0	0						Untertest1.avi	0	880	547	72	111				0	Content		-72	-111	19779316	3895723187
19796	09:37:57.658	00:00:19.795	1188	-1024	-768	-1	-1	-1	-1	4	-1024	-768	-1	-1	-1	-1	4		0	0						Untertest1.avi	0	880	547	72	111				0	Content		-72	-111	19795983	3895739854
19813	09:37:57.675	00:00:19.812	1189	-1024	-768	-1	-1	-1	-1	4	-1024	-768	-1	-1	-1	-1	4		0	0						Untertest1.avi	0	880	547	72	111				0	Content		-72	-111	19812765	3895756636
19829	09:37:57.691	00:00:19.829	1190	-1024	-768	-1	-1	-1	-1	4	-1024	-768	-1	-1	-1	-1	4		0	0						Untertest1.avi	0	880	547	72	111				0	Content		-72	-111	19829345	3895773216
19846	09:37:57.708	00:00:19.846	1191	-1024	-768	-1	-1	-1	-1	4	-1024	-768	-1	-1	-1	-1	4		0	0						Untertest1.avi	0	880	547	72	111				0	Content		-72	-111	19846274	3895790145
19863	09:37:57.725	00:00:19.862	1192	-1024	-768	-1	-1	-1	-1	4	-1024	-768	-1	-1	-1	-1	4		0	0						Untertest1.avi	0	880	547	72	111				0	Content		-72	-111	19862941	3895806812
19880	09:37:57.742	00:00:19.880	1193	-1024	-768	-1	-1	-1	-1	4	-1024	-768	-1	-1	-1	-1	4		0	0						Untertest1.avi	0	880	547	72	111				0	Content		-72	-111	19880069	3895823940
19897	09:37:57.759	00:00:19.896	1194	-1024	-768	-1	-1	-1	-1	4	-1024	-768	-1	-1	-1	-1	4		0	0						Untertest1.avi	0	880	547	72	111				0	Content		-72	-111	19896737	3895840608
19914	09:37:57.776	00:00:19.913	1195	-1024	-768	-1	-1	-1	-1	4	-1024	-768	-1	-1	-1	-1	4		0	0						Untertest1.avi	0	880	547	72	111				0	Content		-72	-111	19913767	3895857638
19930	09:37:57.792	00:00:19.930	1196	-1024	-768	-1	-1	-1	-1	4	-1024	-768	-1	-1	-1	-1	4		0	0						Untertest1.avi	0	880	547	72	111				0	Content		-72	-111	19930434	3895874305
19947	09:37:57.809	00:00:19.947	1197	-1024	-768	-1	-1	-1	-1	4	-1024	-768	-1	-1	-1	-1	4		0	0						Untertest1.avi	0	880	547	72	111				0	Content		-72	-111	19947101	3895890972
19964	09:37:57.826	00:00:19.964	1198	-1024	-768	-1	-1	-1	-1	4	-1024	-768	-1	-1	-1	-1	4		0	0						Untertest1.avi	0	880	547	72	111				0	Content		-72	-111	19964448	3895908319
19979	09:37:57.841	00:00:19.979	1199	-1024	-768	-1	-1	-1	-1	4	-1024	-768	-1	-1	-1	-1	4		0	0						Untertest1.avi	0	880	547	72	111				0	Content		-72	-111	19979195	3895923066
19996	09:37:57.858	00:00:19.995	1200	-1024	-768	-1	-1	-1	-1	4	-1024	-768	-1	-1	-1	-1	4		0	0						Untertest1.avi	0	880	547	72	111				0	Content		-72	-111	19995818	3895939689
20013	09:37:57.875	00:00:20.012	1201	-1024	-768	-1	-1	-1	-1	4	-1024	-768	-1	-1	-1	-1	4		0	0						Untertest1.avi	0	880	547	72	111				0	Content		-72	-111	20012569	3895956440
20029	09:37:57.891	00:00:20.029	1202	-1024	-768	-1	-1	-1	-1	4	-1024	-768	-1	-1	-1	-1	4		0	0						Untertest1.avi	0	880	547	72	111				0	Content		-72	-111	20029245	3895973116
20046	09:37:57.908	00:00:20.045	1203	-1024	-768	-1	-1	-1	-1	4	-1024	-768	-1	-1	-1	-1	4		0	0						Untertest1.avi	0	880	547	72	111				0	Content		-72	-111	20045812	3895989683
20063	09:37:57.925	00:00:20.062	1204	-1024	-768	-1	-1	-1	-1	4	-1024	-768	-1	-1	-1	-1	4		0	0						Untertest1.avi	0	880	547	72	111				0	Content		-72	-111	20062687	3896006558
20079	09:37:57.941	00:00:20.079	1205	-1024	-768	-1	-1	-1	-1	4	-1024	-768	-1	-1	-1	-1	4		0	0						Untertest1.avi	0	880	547	72	111				0	Content		-72	-111	20079355	3896023226
20096	09:37:57.958	00:00:20.096	1206	-1024	-768	-1	-1	-1	-1	4	-1024	-768	-1	-1	-1	-1	4		0	0						Untertest1.avi	0	880	547	72	111				0	Content		-72	-111	20096022	3896039893
20113	09:37:57.975	00:00:20.112	1207	-1024	-768	-1	-1	-1	-1	4	-1024	-768	-1	-1	-1	-1	4		0	0						Untertest1.avi	0	880	547	72	111				0	Content		-72	-111	20112998	3896056869
20130	09:37:57.992	00:00:20.129	1208	-1024	-768	-1	-1	-1	-1	4	-1024	-768	-1	-1	-1	-1	4		0	0						Untertest1.avi	0	880	547	72	111				0	Content		-72	-111	20129665	3896073536
20146	09:37:58.008	00:00:20.146	1209	-1024	-768	-1	-1	-1	-1	4	-1024	-768	-1	-1	-1	-1	4		0	0						Untertest1.avi	0	880	547	72	111				0	Content		-72	-111	20146333	3896090204
20164	09:37:58.026	00:00:20.163	1210	-1024	-768	-1	-1	-1	-1	4	-1024	-768	-1	-1	-1	-1	4		0	0						Untertest1.avi	0	880	547	72	111				0	Content		-72	-111	20163689	3896107560
20180	09:37:58.042	00:00:20.179	1211	-1024	-768	-1	-1	-1	-1	4	-1024	-768	-1	-1	-1	-1	4		0	0						Untertest1.avi	0	880	547	72	111				0	Content		-72	-111	20179688	3896123559
20196	09:37:58.058	00:00:20.196	1212	-1024	-768	-1	-1	-1	-1	4	-1024	-768	-1	-1	-1	-1	4		0	0						Untertest1.avi	0	880	547	72	111				0	Content		-72	-111	20196355	3896140226
20212	09:37:58.074	00:00:20.212	1213	-1024	-768	-1	-1	-1	-1	4	-1024	-768	-1	-1	-1	-1	4		0	0						Untertest1.avi	0	880	547	72	111				0	Content		-72	-111	20212431	3896156302
20229	09:37:58.091	00:00:20.229	1214	-1024	-768	-1	-1	-1	-1	4	-1024	-768	-1	-1	-1	-1	4		0	0						Untertest1.avi	0	880	547	72	111				0	Content		-72	-111	20229051	3896172922
20246	09:37:58.108	00:00:20.245	1215	-1024	-768	-1	-1	-1	-1	4	-1024	-768	-1	-1	-1	-1	4		0	0						Untertest1.avi	0	880	547	72	111				0	Content		-72	-111	20245677	3896189548
20262	09:37:58.124	00:00:20.262	1216	-1024	-768	-1	-1	-1	-1	4	-1024	-768	-1	-1	-1	-1	4		0	0						Untertest1.avi	0	880	547	72	111				0	Content		-72	-111	20262351	3896206222
20279	09:37:58.141	00:00:20.279	1217	-1024	-768	-1	-1	-1	-1	4	-1024	-768	-1	-1	-1	-1	4		0	0						Untertest1.avi	0	880	547	72	111				0	Content		-72	-111	20279043	3896222914
20296	09:37:58.158	00:00:20.295	1218	-1024	-768	-1	-1	-1	-1	4	-1024	-768	-1	-1	-1	-1	4		0	0						Untertest1.avi	0	880	547	72	111				0	Content		-72	-111	20295915	3896239786
20313	09:37:58.175	00:00:20.312	1219	-1024	-768	-1	-1	-1	-1	4	-1024	-768	-1	-1	-1	-1	4		0	0						Untertest1.avi	0	880	547	72	111				0	Content		-72	-111	20312582	3896256453
20330	09:37:58.192	00:00:20.329	1220	-1024	-768	-1	-1	-1	-1	4	-1024	-768	-1	-1	-1	-1	4		0	0						Untertest1.avi	0	880	547	72	111				0	Content		-72	-111	20329748	3896273619
20346	09:37:58.208	00:00:20.346	1221	-1024	-768	-1	-1	-1	-1	4	-1024	-768	-1	-1	-1	-1	4		0	0						Untertest1.avi	0	880	547	72	111				0	Content		-72	-111	20346415	3896290286
20363	09:37:58.225	00:00:20.363	1222	-1024	-768	-1	-1	-1	-1	4	-1024	-768	-1	-1	-1	-1	4		0	0						Untertest1.avi	0	880	547	72	111				0	Content		-72	-111	20363413	3896307284
20380	09:37:58.242	00:00:20.380	1223	-1024	-768	-1	-1	-1	-1	4	-1024	-768	-1	-1	-1	-1	4		0	0						Untertest1.avi	0	880	547	72	111				0	Content		-72	-111	20380081	3896323952
20397	09:37:58.259	00:00:20.396	1224	-1024	-768	-1	-1	-1	-1	4	-1024	-768	-1	-1	-1	-1	4		0	0						Untertest1.avi	0	880	547	72	111				0	Content		-72	-111	20396748	3896340619
20414	09:37:58.276	00:00:20.414	1225	-1024	-768	-1	-1	-1	-1	4	-1024	-768	-1	-1	-1	-1	4		0	0						Untertest1.avi	0	880	547	72	111				0	Content		-72	-111	20414155	3896358026
20429	09:37:58.291	00:00:20.428	1226	-1024	-768	-1	-1	-1	-1	4	-1024	-768	-1	-1	-1	-1	4		0	0						Untertest1.avi	0	880	547	72	111				0	Content		-72	-111	20428901	3896372772
20446	09:37:58.308	00:00:20.445	1227	-1024	-768	-1	-1	-1	-1	4	-1024	-768	-1	-1	-1	-1	4		0	0						Untertest1.avi	0	880	547	72	111				0	Content		-72	-111	20445567	3896389438
20462	09:37:58.324	00:00:20.462	1228	-1024	-768	-1	-1	-1	-1	4	-1024	-768	-1	-1	-1	-1	4		0	0						Untertest1.avi	0	880	547	72	111				0	Content		-72	-111	20462234	3896406105
20479	09:37:58.341	00:00:20.478	1229	-1024	-768	-1	-1	-1	-1	4	-1024	-768	-1	-1	-1	-1	4		0	0						Untertest1.avi	0	880	547	72	111				0	Content		-72	-111	20478901	3896422772
20496	09:37:58.358	00:00:20.495	1230	-1024	-768	-1	-1	-1	-1	4	-1024	-768	-1	-1	-1	-1	4		0	0						Untertest1.avi	0	880	547	72	111				0	Content		-72	-111	20495519	3896439390
20512	09:37:58.374	00:00:20.512	1231	-1024	-768	-1	-1	-1	-1	4	-1024	-768	-1	-1	-1	-1	4		0	0						Untertest1.avi	0	880	547	72	111				0	Content		-72	-111	20512196	3896456067
20529	09:37:58.391	00:00:20.528	1232	-1024	-768	-1	-1	-1	-1	4	-1024	-768	-1	-1	-1	-1	4		0	0						Untertest1.avi	0	880	547	72	111				0	Content		-72	-111	20528889	3896472760
20546	09:37:58.408	00:00:20.545	1233	-1024	-768	-1	-1	-1	-1	4	-1024	-768	-1	-1	-1	-1	4		0	0						Untertest1.avi	0	880	547	72	111				0	Content		-72	-111	20545723	3896489594
20562	09:37:58.424	00:00:20.562	1234	-1024	-768	-1	-1	-1	-1	4	-1024	-768	-1	-1	-1	-1	4		0	0						Untertest1.avi	0	880	547	72	111				0	Content		-72	-111	20562391	3896506262
20579	09:37:58.441	00:00:20.579	1235	-1024	-768	-1	-1	-1	-1	4	-1024	-768	-1	-1	-1	-1	4		0	0						Untertest1.avi	0	880	547	72	111				0	Content		-72	-111	20579058	3896522929
20596	09:37:58.458	00:00:20.596	1236	-1024	-768	-1	-1	-1	-1	4	-1024	-768	-1	-1	-1	-1	4		0	0						Untertest1.avi	0	880	547	72	111				0	Content		-72	-111	20596041	3896539912
20613	09:37:58.475	00:00:20.612	1237	-1024	-768	-1	-1	-1	-1	4	-1024	-768	-1	-1	-1	-1	4		0	0						Untertest1.avi	0	880	547	72	111				0	Content		-72	-111	20612708	3896556579
20629	09:37:58.491	00:00:20.629	1238	-1024	-768	-1	-1	-1	-1	4	-1024	-768	-1	-1	-1	-1	4		0	0						Untertest1.avi	0	880	547	72	111				0	Content		-72	-111	20629376	3896573247
20647	09:37:58.509	00:00:20.646	1239	-1024	-768	-1	-1	-1	-1	4	-1024	-768	-1	-1	-1	-1	4		0	0						Untertest1.avi	0	880	547	72	111				0	Content		-72	-111	20646628	3896590499
20663	09:37:58.525	00:00:20.663	1240	-1024	-768	-1	-1	-1	-1	4	-1024	-768	-1	-1	-1	-1	4		0	0						Untertest1.avi	0	880	547	72	111				0	Content		-72	-111	20663295	3896607166
20680	09:37:58.542	00:00:20.679	1241	-1024	-768	-1	-1	-1	-1	4	-1024	-768	-1	-1	-1	-1	4		0	0						Untertest1.avi	0	880	547	72	111				0	Content		-72	-111	20679532	3896623403
20696	09:37:58.558	00:00:20.696	1242	-1024	-768	-1	-1	-1	-1	4	-1024	-768	-1	-1	-1	-1	4		0	0						Untertest1.avi	0	880	547	72	111				0	Content		-72	-111	20696199	3896640070
20713	09:37:58.575	00:00:20.712	1243	-1024	-768	-1	-1	-1	-1	4	-1024	-768	-1	-1	-1	-1	4		0	0						Untertest1.avi	0	880	547	72	111				0	Content		-72	-111	20712866	3896656737
20729	09:37:58.591	00:00:20.728	1244	-1024	-768	-1	-1	-1	-1	4	-1024	-768	-1	-1	-1	-1	4		0	0						Untertest1.avi	0	880	547	72	111				0	Content		-72	-111	20728626	3896672497
20745	09:37:58.607	00:00:20.745	1245	-1024	-768	-1	-1	-1	-1	4	-1024	-768	-1	-1	-1	-1	4		0	0						Untertest1.avi	0	880	547	72	111				0	Content		-72	-111	20745375	3896689246
20762	09:37:58.624	00:00:20.762	1246	-1024	-768	-1	-1	-1	-1	4	-1024	-768	-1	-1	-1	-1	4		0	0						Untertest1.avi	0	880	547	72	111				0	Content		-72	-111	20762060	3896705931
20779	09:37:58.641	00:00:20.778	1247	-1024	-768	-1	-1	-1	-1	4	-1024	-768	-1	-1	-1	-1	4		0	0						Untertest1.avi	0	880	547	72	111				0	Content		-72	-111	20778727	3896722598
20795	09:37:58.657	00:00:20.795	1248	-1024	-768	-1	-1	-1	-1	4	-1024	-768	-1	-1	-1	-1	4		0	0						Untertest1.avi	0	880	547	72	111				0	Content		-72	-111	20795394	3896739265
20812	09:37:58.674	00:00:20.812	1249	-1024	-768	-1	-1	-1	-1	4	-1024	-768	-1	-1	-1	-1	4		0	0						Untertest1.avi	0	880	547	72	111				0	Content		-72	-111	20812046	3896755917
20829	09:37:58.691	00:00:20.828	1250	-1024	-768	-1	-1	-1	-1	4	-1024	-768	-1	-1	-1	-1	4		0	0						Untertest1.avi	0	880	547	72	111				0	Content		-72	-111	20828614	3896772485
20845	09:37:58.707	00:00:20.845	1251	-1024	-768	-1	-1	-1	-1	4	-1024	-768	-1	-1	-1	-1	4		0	0						Untertest1.avi	0	880	547	72	111				0	Content		-72	-111	20845252	3896789123
20862	09:37:58.724	00:00:20.862	1252	-1024	-768	-1	-1	-1	-1	4	-1024	-768	-1	-1	-1	-1	4		0	0						Untertest1.avi	0	880	547	72	111				0	Content		-72	-111	20862332	3896806203
20879	09:37:58.741	00:00:20.878	1253	-1024	-768	-1	-1	-1	-1	4	-1024	-768	-1	-1	-1	-1	4		0	0						Untertest1.avi	0	880	547	72	111				0	Content		-72	-111	20878999	3896822870
20896	09:37:58.758	00:00:20.895	1254	-1024	-768	-1	-1	-1	-1	4	-1024	-768	-1	-1	-1	-1	4		0	0						Untertest1.avi	0	880	547	72	111				0	Content		-72	-111	20895666	3896839537
20913	09:37:58.775	00:00:20.912	1255	-1024	-768	-1	-1	-1	-1	4	-1024	-768	-1	-1	-1	-1	4		0	0						Untertest1.avi	0	880	547	72	111				0	Content		-72	-111	20912814	3896856685
20929	09:37:58.791	00:00:20.929	1256	-1024	-768	-1	-1	-1	-1	4	-1024	-768	-1	-1	-1	-1	4		0	0						Untertest1.avi	0	880	547	72	111				0	Content		-72	-111	20929482	3896873353
20946	09:37:58.808	00:00:20.946	1257	-1024	-768	-1	-1	-1	-1	4	-1024	-768	-1	-1	-1	-1	4		0	0						Untertest1.avi	0	880	547	72	111				0	Content		-72	-111	20946149	3896890020
20964	09:37:58.826	00:00:20.963	1258	-1024	-768	-1	-1	-1	-1	4	-1024	-768	-1	-1	-1	-1	4		0	0						Untertest1.avi	0	880	547	72	111				0	Content		-72	-111	20963733	3896907604
20979	09:37:58.841	00:00:20.978	1259	-1024	-768	-1	-1	-1	-1	4	-1024	-768	-1	-1	-1	-1	4		0	0						Untertest1.avi	0	880	547	72	111				0	Content		-72	-111	20978606	3896922477
20995	09:37:58.857	00:00:20.995	1260	-1024	-768	-1	-1	-1	-1	4	-1024	-768	-1	-1	-1	-1	4		0	0						Untertest1.avi	0	880	547	72	111				0	Content		-72	-111	20995228	3896939099
21012	09:37:58.874	00:00:21.011	1261	-1024	-768	-1	-1	-1	-1	4	-1024	-768	-1	-1	-1	-1	4		0	0						Untertest1.avi	0	880	547	72	111				0	Content		-72	-111	21011851	3896955722
21029	09:37:58.891	00:00:21.028	1262	-1024	-768	-1	-1	-1	-1	4	-1024	-768	-1	-1	-1	-1	4		0	0						Untertest1.avi	0	880	547	72	111				0	Content		-72	-111	21028539	3896972410
21045	09:37:58.907	00:00:21.045	1263	-1024	-768	-1	-1	-1	-1	4	-1024	-768	-1	-1	-1	-1	4		0	0						Untertest1.avi	0	880	547	72	111				0	Content		-72	-111	21045097	3896988968
21062	09:37:58.924	00:00:21.061	1264	-1024	-768	-1	-1	-1	-1	4	-1024	-768	-1	-1	-1	-1	4		0	0						Untertest1.avi	0	880	547	72	111				0	Content		-72	-111	21061972	3897005843
21079	09:37:58.941	00:00:21.078	1265	-1024	-768	-1	-1	-1	-1	4	-1024	-768	-1	-1	-1	-1	4		0	0						Untertest1.avi	0	880	547	72	111				0	Content		-72	-111	21078639	3897022510
21095	09:37:58.957	00:00:21.095	1266	-1024	-768	-1	-1	-1	-1	4	-1024	-768	-1	-1	-1	-1	4		0	0						Untertest1.avi	0	880	547	72	111				0	Content		-72	-111	21095306	3897039177
21112	09:37:58.974	00:00:21.112	1267	-1024	-768	-1	-1	-1	-1	4	-1024	-768	-1	-1	-1	-1	4		0	0						Untertest1.avi	0	880	547	72	111				0	Content		-72	-111	21112319	3897056190
21129	09:37:58.991	00:00:21.128	1268	-1024	-768	-1	-1	-1	-1	4	-1024	-768	-1	-1	-1	-1	4		0	0						Untertest1.avi	0	880	547	72	111				0	Content		-72	-111	21128986	3897072857
21146	09:37:59.008	00:00:21.145	1269	-1024	-768	-1	-1	-1	-1	4	-1024	-768	-1	-1	-1	-1	4		0	0						Untertest1.avi	0	880	547	72	111				0	Content		-72	-111	21145653	3897089524
21163	09:37:59.025	00:00:21.163	1270	-1024	-768	-1	-1	-1	-1	4	-1024	-768	-1	-1	-1	-1	4		0	0						Untertest1.avi	0	880	547	72	111				0	Content		-72	-111	21163008	3897106879
21180	09:37:59.042	00:00:21.179	1271	-1024	-768	-1	-1	-1	-1	4	-1024	-768	-1	-1	-1	-1	4		0	0						Untertest1.avi	0	880	547	72	111				0	Content		-72	-111	21179675	3897123546
21196	09:37:59.058	00:00:21.195	1272	-1024	-768	-1	-1	-1	-1	4	-1024	-768	-1	-1	-1	-1	4		0	0						Untertest1.avi	0	880	547	72	111				0	Content		-72	-111	21195902	3897139773
21213	09:37:59.075	00:00:21.212	1273	-1024	-768	-1	-1	-1	-1	4	-1024	-768	-1	-1	-1	-1	4		0	0						Untertest1.avi	0	880	547	72	111				0	Content		-72	-111	21212569	3897156440
21229	09:37:59.091	00:00:21.229	1274	-1024	-768	-1	-1	-1	-1	4	-1024	-768	-1	-1	-1	-1	4		0	0						Untertest1.avi	0	880	547	72	111				0	Content		-72	-111	21229237	3897173108
21245	09:37:59.107	00:00:21.244	1275	-1024	-768	-1	-1	-1	-1	4	-1024	-768	-1	-1	-1	-1	4		0	0						Untertest1.avi	0	880	547	72	111				0	Content		-72	-111	21244961	3897188832
21262	09:37:59.124	00:00:21.261	1276	-1024	-768	-1	-1	-1	-1	4	-1024	-768	-1	-1	-1	-1	4		0	0						Untertest1.avi	0	880	547	72	111				0	Content		-72	-111	21261712	3897205583
21278	09:37:59.140	00:00:21.278	1277	-1024	-768	-1	-1	-1	-1	4	-1024	-768	-1	-1	-1	-1	4		0	0						Untertest1.avi	0	880	547	72	111				0	Content		-72	-111	21278398	3897222269
21295	09:37:59.157	00:00:21.295	1278	-1024	-768	-1	-1	-1	-1	4	-1024	-768	-1	-1	-1	-1	4		0	0						Untertest1.avi	0	880	547	72	111				0	Content		-72	-111	21295066	3897238937
21312	09:37:59.174	00:00:21.311	1279	-1024	-768	-1	-1	-1	-1	4	-1024	-768	-1	-1	-1	-1	4		0	0						Untertest1.avi	0	880	547	72	111				0	Content		-72	-111	21311733	3897255604
21328	09:37:59.190	00:00:21.328	1280	-1024	-768	-1	-1	-1	-1	4	-1024	-768	-1	-1	-1	-1	4		0	0						Untertest1.avi	0	880	547	72	111				0	Content		-72	-111	21328386	3897272257
21345	09:37:59.207	00:00:21.344	1281	-1024	-768	-1	-1	-1	-1	4	-1024	-768	-1	-1	-1	-1	4		0	0						Untertest1.avi	0	880	547	72	111				0	Content		-72	-111	21344953	3897288824
21362	09:37:59.224	00:00:21.361	1282	-1024	-768	-1	-1	-1	-1	4	-1024	-768	-1	-1	-1	-1	4		0	0						Untertest1.avi	0	880	547	72	111				0	Content		-72	-111	21361889	3897305760
21379	09:37:59.241	00:00:21.378	1283	-1024	-768	-1	-1	-1	-1	4	-1024	-768	-1	-1	-1	-1	4		0	0						Untertest1.avi	0	880	547	72	111				0	Content		-72	-111	21378556	3897322427
21396	09:37:59.258	00:00:21.395	1284	-1024	-768	-1	-1	-1	-1	4	-1024	-768	-1	-1	-1	-1	4		0	0						Untertest1.avi	0	880	547	72	111				0	Content		-72	-111	21395689	3897339560
21412	09:37:59.274	00:00:21.412	1285	-1024	-768	-1	-1	-1	-1	4	-1024	-768	-1	-1	-1	-1	4		0	0						Untertest1.avi	0	880	547	72	111				0	Content		-72	-111	21412357	3897356228
21429	09:37:59.291	00:00:21.429	1286	-1024	-768	-1	-1	-1	-1	4	-1024	-768	-1	-1	-1	-1	4		0	0						Untertest1.avi	0	880	547	72	111				0	Content		-72	-111	21429387	3897373258
21446	09:37:59.308	00:00:21.446	1287	-1024	-768	-1	-1	-1	-1	4	-1024	-768	-1	-1	-1	-1	4		0	0						Untertest1.avi	0	880	547	72	111				0	Content		-72	-111	21446054	3897389925
21463	09:37:59.325	00:00:21.462	1288	-1024	-768	-1	-1	-1	-1	4	-1024	-768	-1	-1	-1	-1	4		0	0						Untertest1.avi	0	880	547	72	111				0	Content		-72	-111	21462722	3897406593
21480	09:37:59.342	00:00:21.480	1289	-1024	-768	-1	-1	-1	-1	4	-1024	-768	-1	-1	-1	-1	4		0	0						Untertest1.avi	0	880	547	72	111				0	Content		-72	-111	21480067	3897423938
21495	09:37:59.357	00:00:21.494	1290	-1024	-768	-1	-1	-1	-1	4	-1024	-768	-1	-1	-1	-1	4		0	0						Untertest1.avi	0	880	547	72	111				0	Content		-72	-111	21494812	3897438683
21511	09:37:59.373	00:00:21.511	1291	-1024	-768	-1	-1	-1	-1	4	-1024	-768	-1	-1	-1	-1	4		0	0						Untertest1.avi	0	880	547	72	111				0	Content		-72	-111	21511433	3897455304
21528	09:37:59.390	00:00:21.528	1292	-1024	-768	-1	-1	-1	-1	4	-1024	-768	-1	-1	-1	-1	4		0	0						Untertest1.avi	0	880	547	72	111				0	Content		-72	-111	21528181	3897472052
21545	09:37:59.407	00:00:21.544	1293	-1024	-768	-1	-1	-1	-1	4	-1024	-768	-1	-1	-1	-1	4		0	0						Untertest1.avi	0	880	547	72	111				0	Content		-72	-111	21544857	3897488728
21561	09:37:59.423	00:00:21.561	1294	-1024	-768	-1	-1	-1	-1	4	-1024	-768	-1	-1	-1	-1	4		0	0						Untertest1.avi	0	880	547	72	111				0	Content		-72	-111	21561426	3897505297
21578	09:37:59.440	00:00:21.578	1295	-1024	-768	-1	-1	-1	-1	4	-1024	-768	-1	-1	-1	-1	4		0	0						Untertest1.avi	0	880	547	72	111				0	Content		-72	-111	21578300	3897522171
21595	09:37:59.457	00:00:21.594	1296	-1024	-768	-1	-1	-1	-1	4	-1024	-768	-1	-1	-1	-1	4		0	0						Untertest1.avi	0	880	547	72	111				0	Content		-72	-111	21594968	3897538839
21612	09:37:59.474	00:00:21.611	1297	-1024	-768	-1	-1	-1	-1	4	-1024	-768	-1	-1	-1	-1	4		0	0						Untertest1.avi	0	880	547	72	111				0	Content		-72	-111	21611635	3897555506
21629	09:37:59.491	00:00:21.628	1298	-1024	-768	-1	-1	-1	-1	4	-1024	-768	-1	-1	-1	-1	4		0	0						Untertest1.avi	0	880	547	72	111				0	Content		-72	-111	21628648	3897572519
21645	09:37:59.507	00:00:21.645	1299	-1024	-768	-1	-1	-1	-1	4	-1024	-768	-1	-1	-1	-1	4		0	0						Untertest1.avi	0	880	547	72	111				0	Content		-72	-111	21645316	3897589187
21662	09:37:59.524	00:00:21.661	1300	-1024	-768	-1	-1	-1	-1	4	-1024	-768	-1	-1	-1	-1	4		0	0						Untertest1.avi	0	880	547	72	111				0	Content		-72	-111	21661983	3897605854
21679	09:37:59.541	00:00:21.679	1301	-1024	-768	-1	-1	-1	-1	4	-1024	-768	-1	-1	-1	-1	4		0	0						Untertest1.avi	0	880	547	72	111				0	Content		-72	-111	21679085	3897622956
21696	09:37:59.558	00:00:21.695	1302	-1024	-768	-1	-1	-1	-1	4	-1024	-768	-1	-1	-1	-1	4		0	0						Untertest1.avi	0	880	547	72	111				0	Content		-72	-111	21695752	3897639623
21712	09:37:59.574	00:00:21.712	1303	-1024	-768	-1	-1	-1	-1	4	-1024	-768	-1	-1	-1	-1	4		0	0						Untertest1.avi	0	880	547	72	111				0	Content		-72	-111	21712420	3897656291
21729	09:37:59.591	00:00:21.728	1304	-1024	-768	-1	-1	-1	-1	4	-1024	-768	-1	-1	-1	-1	4		0	0						Untertest1.avi	0	880	547	72	111				0	Content		-72	-111	21728710	3897672581
21745	09:37:59.607	00:00:21.745	1305	-1024	-768	-1	-1	-1	-1	4	-1024	-768	-1	-1	-1	-1	4		0	0						Untertest1.avi	0	880	547	72	111				0	Content		-72	-111	21745377	3897689248
21762	09:37:59.624	00:00:21.762	1306	-1024	-768	-1	-1	-1	-1	4	-1024	-768	-1	-1	-1	-1	4		0	0						Untertest1.avi	0	880	547	72	111				0	Content		-72	-111	21762044	3897705915
21778	09:37:59.640	00:00:21.778	1307	-1024	-768	-1	-1	-1	-1	4	-1024	-768	-1	-1	-1	-1	4		0	0						Untertest1.avi	0	880	547	72	111				0	Content		-72	-111	21778036	3897721907
21795	09:37:59.657	00:00:21.794	1308	-1024	-768	-1	-1	-1	-1	4	-1024	-768	-1	-1	-1	-1	4		0	0						Untertest1.avi	0	880	547	72	111				0	Content		-72	-111	21794658	3897738529
21811	09:37:59.673	00:00:21.811	1309	-1024	-768	-1	-1	-1	-1	4	-1024	-768	-1	-1	-1	-1	4		0	0						Untertest1.avi	0	880	547	72	111				0	Content		-72	-111	21811278	3897755149
21828	09:37:59.690	00:00:21.827	1310	-1024	-768	-1	-1	-1	-1	4	-1024	-768	-1	-1	-1	-1	4		0	0						Untertest1.avi	0	880	547	72	111				0	Content		-72	-111	21827957	3897771828
21845	09:37:59.707	00:00:21.844	1311	-1024	-768	-1	-1	-1	-1	4	-1024	-768	-1	-1	-1	-1	4		0	0						Untertest1.avi	0	880	547	72	111				0	Content		-72	-111	21844649	3897788520
21862	09:37:59.724	00:00:21.861	1312	-1024	-768	-1	-1	-1	-1	4	-1024	-768	-1	-1	-1	-1	4		0	0						Untertest1.avi	0	880	547	72	111				0	Content		-72	-111	21861585	3897805456
21878	09:37:59.740	00:00:21.878	1313	-1024	-768	-1	-1	-1	-1	4	-1024	-768	-1	-1	-1	-1	4		0	0						Untertest1.avi	0	880	547	72	111				0	Content		-72	-111	21878252	3897822123
21895	09:37:59.757	00:00:21.895	1314	-1024	-768	-1	-1	-1	-1	4	-1024	-768	-1	-1	-1	-1	4		0	0						Untertest1.avi	0	880	547	72	111				0	Content		-72	-111	21895392	3897839263
21912	09:37:59.774	00:00:21.912	1315	-1024	-768	-1	-1	-1	-1	4	-1024	-768	-1	-1	-1	-1	4		0	0						Untertest1.avi	0	880	547	72	111				0	Content		-72	-111	21912059	3897855930
21929	09:37:59.791	00:00:21.929	1316	-1024	-768	-1	-1	-1	-1	4	-1024	-768	-1	-1	-1	-1	4		0	0						Untertest1.avi	0	880	547	72	111				0	Content		-72	-111	21929046	3897872917
21946	09:37:59.808	00:00:21.945	1317	-1024	-768	-1	-1	-1	-1	4	-1024	-768	-1	-1	-1	-1	4		0	0						Untertest1.avi	0	880	547	72	111				0	Content		-72	-111	21945714	3897889585
21962	09:37:59.824	00:00:21.962	1318	-1024	-768	-1	-1	-1	-1	4	-1024	-768	-1	-1	-1	-1	4		0	0						Untertest1.avi	0	880	547	72	111				0	Content		-72	-111	21962381	3897906252
21980	09:37:59.842	00:00:21.979	1319	-1024	-768	-1	-1	-1	-1	4	-1024	-768	-1	-1	-1	-1	4		0	0						Untertest1.avi	0	880	547	72	111				0	Content		-72	-111	21979767	3897923638
21995	09:37:59.857	00:00:21.994	1320	-1024	-768	-1	-1	-1	-1	4	-1024	-768	-1	-1	-1	-1	4		0	0						Untertest1.avi	0	880	547	72	111				0	Content		-72	-111	21994513	3897938384
22011	09:37:59.873	00:00:22.011	1321	-1024	-768	-1	-1	-1	-1	4	-1024	-768	-1	-1	-1	-1	4		0	0						Untertest1.avi	0	880	547	72	111				0	Content		-72	-111	22011181	3897955052
22028	09:37:59.890	00:00:22.027	1322	-1024	-768	-1	-1	-1	-1	4	-1024	-768	-1	-1	-1	-1	4		0	0						Untertest1.avi	0	880	547	72	111				0	Content		-72	-111	22027848	3897971719
22045	09:37:59.907	00:00:22.044	1323	-1024	-768	-1	-1	-1	-1	4	-1024	-768	-1	-1	-1	-1	4		0	0						Untertest1.avi	0	880	547	72	111				0	Content		-72	-111	22044515	3897988386
22061	09:37:59.923	00:00:22.061	1324	-1024	-768	-1	-1	-1	-1	4	-1024	-768	-1	-1	-1	-1	4		0	0						Untertest1.avi	0	880	547	72	111				0	Content		-72	-111	22061136	3898005007
22078	09:37:59.940	00:00:22.077	1325	-1024	-768	-1	-1	-1	-1	4	-1024	-768	-1	-1	-1	-1	4		0	0						Untertest1.avi	0	880	547	72	111				0	Content		-72	-111	22077810	3898021681
22095	09:37:59.957	00:00:22.094	1326	-1024	-768	-1	-1	-1	-1	4	-1024	-768	-1	-1	-1	-1	4		0	0						Untertest1.avi	0	880	547	72	111				0	Content		-72	-111	22094507	3898038378
22111	09:37:59.973	00:00:22.111	1327	-1024	-768	-1	-1	-1	-1	4	-1024	-768	-1	-1	-1	-1	4		0	0						Untertest1.avi	0	880	547	72	111				0	Content		-72	-111	22111340	3898055211
22128	09:37:59.990	00:00:22.128	1328	-1024	-768	-1	-1	-1	-1	4	-1024	-768	-1	-1	-1	-1	4		0	0						Untertest1.avi	0	880	547	72	111				0	Content		-72	-111	22128008	3898071879
22145	09:38:00.007	00:00:22.144	1329	-1024	-768	-1	-1	-1	-1	4	-1024	-768	-1	-1	-1	-1	4		0	0						Untertest1.avi	0	880	547	72	111				0	Content		-72	-111	22144675	3898088546
22162	09:38:00.024	00:00:22.161	1330	-1024	-768	-1	-1	-1	-1	4	-1024	-768	-1	-1	-1	-1	4		0	0						Untertest1.avi	0	880	547	72	111				0	Content		-72	-111	22161660	3898105531
22178	09:38:00.040	00:00:22.178	1331	-1024	-768	-1	-1	-1	-1	4	-1024	-768	-1	-1	-1	-1	4		0	0						Untertest1.avi	0	880	547	72	111				0	Content		-72	-111	22178327	3898122198
22195	09:38:00.057	00:00:22.194	1332	-1024	-768	-1	-1	-1	-1	4	-1024	-768	-1	-1	-1	-1	4		0	0						Untertest1.avi	0	880	547	72	111				0	Content		-72	-111	22194995	3898138866
22212	09:38:00.074	00:00:22.212	1333	-1024	-768	-1	-1	-1	-1	4	-1024	-768	-1	-1	-1	-1	4		0	0						Untertest1.avi	0	880	547	72	111				0	Content		-72	-111	22212250	3898156121
22229	09:38:00.091	00:00:22.229	1334	-1024	-768	-1	-1	-1	-1	4	-1024	-768	-1	-1	-1	-1	4		0	0						Untertest1.avi	0	880	547	72	111				0	Content		-72	-111	22229497	3898173368
22246	09:38:00.108	00:00:22.245	1335	-1024	-768	-1	-1	-1	-1	4	-1024	-768	-1	-1	-1	-1	4		0	0						Untertest1.avi	0	880	547	72	111				0	Content		-72	-111	22245586	3898189457
22262	09:38:00.124	00:00:22.262	1336	-1024	-768	-1	-1	-1	-1	4	-1024	-768	-1	-1	-1	-1	4		0	0						Untertest1.avi	0	880	547	72	111				0	Content		-72	-111	22262253	3898206124
22279	09:38:00.141	00:00:22.278	1337	-1024	-768	-1	-1	-1	-1	4	-1024	-768	-1	-1	-1	-1	4		0	0						Untertest1.avi	0	880	547	72	111				0	Content		-72	-111	22278920	3898222791
22294	09:38:00.156	00:00:22.294	1338	-1024	-768	-1	-1	-1	-1	4	-1024	-768	-1	-1	-1	-1	4		0	0						Untertest1.avi	0	880	547	72	111				0	Content		-72	-111	22294382	3898238253
22311	09:38:00.173	00:00:22.310	1339	-1024	-768	-1	-1	-1	-1	4	-1024	-768	-1	-1	-1	-1	4		0	0						Untertest1.avi	0	880	547	72	111				0	Content		-72	-111	22310992	3898254863
22328	09:38:00.190	00:00:22.327	1340	-1024	-768	-1	-1	-1	-1	4	-1024	-768	-1	-1	-1	-1	4		0	0						Untertest1.avi	0	880	547	72	111				0	Content		-72	-111	22327672	3898271543
22344	09:38:00.206	00:00:22.344	1341	-1024	-768	-1	-1	-1	-1	4	-1024	-768	-1	-1	-1	-1	4		0	0						Untertest1.avi	0	880	547	72	111				0	Content		-72	-111	22344379	3898288250
22361	09:38:00.223	00:00:22.361	1342	-1024	-768	-1	-1	-1	-1	4	-1024	-768	-1	-1	-1	-1	4		0	0						Untertest1.avi	0	880	547	72	111				0	Content		-72	-111	22361245	3898305116
22378	09:38:00.240	00:00:22.377	1343	-1024	-768	-1	-1	-1	-1	4	-1024	-768	-1	-1	-1	-1	4		0	0						Untertest1.avi	0	880	547	72	111				0	Content		-72	-111	22377913	3898321784
22395	09:38:00.257	00:00:22.395	1344	-1024	-768	-1	-1	-1	-1	4	-1024	-768	-1	-1	-1	-1	4		0	0						Untertest1.avi	0	880	547	72	111				0	Content		-72	-111	22395011	3898338882
22412	09:38:00.274	00:00:22.411	1345	-1024	-768	-1	-1	-1	-1	4	-1024	-768	-1	-1	-1	-1	4		0	0						Untertest1.avi	0	880	547	72	111				0	Content		-72	-111	22411678	3898355549
22429	09:38:00.291	00:00:22.428	1346	-1024	-768	-1	-1	-1	-1	4	-1024	-768	-1	-1	-1	-1	4		0	0						Untertest1.avi	0	880	547	72	111				0	Content		-72	-111	22428696	3898372567
22445	09:38:00.307	00:00:22.445	1347	-1024	-768	-1	-1	-1	-1	4	-1024	-768	-1	-1	-1	-1	4		0	0						Untertest1.avi	0	880	547	72	111				0	Content		-72	-111	22445363	3898389234
22462	09:38:00.324	00:00:22.462	1348	-1024	-768	-1	-1	-1	-1	4	-1024	-768	-1	-1	-1	-1	4		0	0						Untertest1.avi	0	880	547	72	111				0	Content		-72	-111	22462030	3898405901
22479	09:38:00.341	00:00:22.479	1349	-1024	-768	-1	-1	-1	-1	4	-1024	-768	-1	-1	-1	-1	4		0	0						Untertest1.avi	0	880	547	72	111				0	Content		-72	-111	22479475	3898423346
22494	09:38:00.356	00:00:22.494	1350	-1024	-768	-1	-1	-1	-1	4	-1024	-768	-1	-1	-1	-1	4		0	0						Untertest1.avi	0	880	547	72	111				0	Content		-72	-111	22494226	3898438097
22511	09:38:00.373	00:00:22.510	1351	-1024	-768	-1	-1	-1	-1	4	-1024	-768	-1	-1	-1	-1	4		0	0						Untertest1.avi	0	880	547	72	111				0	Content		-72	-111	22510847	3898454718
22527	09:38:00.389	00:00:22.527	1352	-1024	-768	-1	-1	-1	-1	4	-1024	-768	-1	-1	-1	-1	4		0	0						Untertest1.avi	0	880	547	72	111				0	Content		-72	-111	22527468	3898471339
22544	09:38:00.406	00:00:22.544	1353	-1024	-768	-1	-1	-1	-1	4	-1024	-768	-1	-1	-1	-1	4		0	0						Untertest1.avi	0	880	547	72	111				0	Content		-72	-111	22544147	3898488018
22561	09:38:00.423	00:00:22.560	1354	-1024	-768	-1	-1	-1	-1	4	-1024	-768	-1	-1	-1	-1	4		0	0						Untertest1.avi	0	880	547	72	111				0	Content		-72	-111	22560843	3898504714
22578	09:38:00.440	00:00:22.577	1355	-1024	-768	-1	-1	-1	-1	4	-1024	-768	-1	-1	-1	-1	4		0	0						Untertest1.avi	0	880	547	72	111				0	Content		-72	-111	22577679	3898521550
22594	09:38:00.456	00:00:22.594	1356	-1024	-768	-1	-1	-1	-1	4	-1024	-768	-1	-1	-1	-1	4		0	0						Untertest1.avi	0	880	547	72	111				0	Content		-72	-111	22594346	3898538217
22611	09:38:00.473	00:00:22.611	1357	-1024	-768	-1	-1	-1	-1	4	-1024	-768	-1	-1	-1	-1	4		0	0						Untertest1.avi	0	880	547	72	111				0	Content		-72	-111	22611014	3898554885
22628	09:38:00.490	00:00:22.627	1358	-1024	-768	-1	-1	-1	-1	4	-1024	-768	-1	-1	-1	-1	4		0	0						Untertest1.avi	0	880	547	72	111				0	Content		-72	-111	22627998	3898571869
22645	09:38:00.507	00:00:22.644	1359	-1024	-768	-1	-1	-1	-1	4	-1024	-768	-1	-1	-1	-1	4		0	0						Untertest1.avi	0	880	547	72	111				0	Content		-72	-111	22644665	3898588536
22661	09:38:00.523	00:00:22.661	1360	-1024	-768	-1	-1	-1	-1	4	-1024	-768	-1	-1	-1	-1	4		0	0						Untertest1.avi	0	880	547	72	111				0	Content		-72	-111	22661332	3898605203
22679	09:38:00.541	00:00:22.678	1361	-1024	-768	-1	-1	-1	-1	4	-1024	-768	-1	-1	-1	-1	4		0	0						Untertest1.avi	0	880	547	72	111				0	Content		-72	-111	22678587	3898622458
22696	09:38:00.558	00:00:22.695	1362	-1024	-768	-1	-1	-1	-1	4	-1024	-768	-1	-1	-1	-1	4		0	0						Untertest1.avi	0	880	547	72	111				0	Content		-72	-111	22695958	3898639829
22712	09:38:00.574	00:00:22.711	1363	-1024	-768	-1	-1	-1	-1	4	-1024	-768	-1	-1	-1	-1	4		0	0						Untertest1.avi	0	880	547	72	111				0	Content		-72	-111	22711999	3898655870
22729	09:38:00.591	00:00:22.728	1364	-1024	-768	-1	-1	-1	-1	4	-1024	-768	-1	-1	-1	-1	4		0	0						Untertest1.avi	0	880	547	72	111				0	Content		-72	-111	22728667	3898672538
22745	09:38:00.607	00:00:22.745	1365	-1024	-768	-1	-1	-1	-1	4	-1024	-768	-1	-1	-1	-1	4		0	0						Untertest1.avi	0	880	547	72	111				0	Content		-72	-111	22745334	3898689205
22761	09:38:00.623	00:00:22.760	1366	-1024	-768	-1	-1	-1	-1	4	-1024	-768	-1	-1	-1	-1	4		0	0						Untertest1.avi	0	880	547	72	111				0	Content		-72	-111	22760705	3898704576
22777	09:38:00.639	00:00:22.777	1367	-1024	-768	-1	-1	-1	-1	4	-1024	-768	-1	-1	-1	-1	4		0	0						Untertest1.avi	0	880	547	72	111				0	Content		-72	-111	22777331	3898721202
22794	09:38:00.656	00:00:22.794	1368	-1024	-768	-1	-1	-1	-1	4	-1024	-768	-1	-1	-1	-1	4		0	0						Untertest1.avi	0	880	547	72	111				0	Content		-72	-111	22794005	3898737876
22811	09:38:00.673	00:00:22.810	1369	-1024	-768	-1	-1	-1	-1	4	-1024	-768	-1	-1	-1	-1	4		0	0						Untertest1.avi	0	880	547	72	111				0	Content		-72	-111	22810695	3898754566
22828	09:38:00.690	00:00:22.827	1370	-1024	-768	-1	-1	-1	-1	4	-1024	-768	-1	-1	-1	-1	4		0	0						Untertest1.avi	0	880	547	72	111				0	Content		-72	-111	22827566	3898771437
22844	09:38:00.706	00:00:22.844	1371	-1024	-768	-1	-1	-1	-1	4	-1024	-768	-1	-1	-1	-1	4		0	0						Untertest1.avi	0	880	547	72	111				0	Content		-72	-111	22844233	3898788104
22861	09:38:00.723	00:00:22.861	1372	-1024	-768	-1	-1	-1	-1	4	-1024	-768	-1	-1	-1	-1	4		0	0						Untertest1.avi	0	880	547	72	111				0	Content		-72	-111	22861336	3898805207
22878	09:38:00.740	00:00:22.878	1373	-1024	-768	-1	-1	-1	-1	4	-1024	-768	-1	-1	-1	-1	4		0	0						Untertest1.avi	0	880	547	72	111				0	Content		-72	-111	22878003	3898821874
22895	09:38:00.757	00:00:22.895	1374	-1024	-768	-1	-1	-1	-1	4	-1024	-768	-1	-1	-1	-1	4		0	0						Untertest1.avi	0	880	547	72	111				0	Content		-72	-111	22895022	3898838893
22912	09:38:00.774	00:00:22.911	1375	-1024	-768	-1	-1	-1	-1	4	-1024	-768	-1	-1	-1	-1	4		0	0						Untertest1.avi	0	880	547	72	111				0	Content		-72	-111	22911690	3898855561
22928	09:38:00.790	00:00:22.928	1376	-1024	-768	-1	-1	-1	-1	4	-1024	-768	-1	-1	-1	-1	4		0	0						Untertest1.avi	0	880	547	72	111				0	Content		-72	-111	22928357	3898872228
22946	09:38:00.808	00:00:22.945	1377	-1024	-768	-1	-1	-1	-1	4	-1024	-768	-1	-1	-1	-1	4		0	0						Untertest1.avi	0	880	547	72	111				0	Content		-72	-111	22945809	3898889680
22961	09:38:00.823	00:00:22.960	1378	-1024	-768	-1	-1	-1	-1	4	-1024	-768	-1	-1	-1	-1	4		0	0						Untertest1.avi	0	880	547	72	111				0	Content		-72	-111	22960556	3898904427
22977	09:38:00.839	00:00:22.977	1379	-1024	-768	-1	-1	-1	-1	4	-1024	-768	-1	-1	-1	-1	4		0	0						Untertest1.avi	0	880	547	72	111				0	Content		-72	-111	22977183	3898921054
22994	09:38:00.856	00:00:22.993	1380	-1024	-768	-1	-1	-1	-1	4	-1024	-768	-1	-1	-1	-1	4		0	0						Untertest1.avi	0	880	547	72	111				0	Content		-72	-111	22993925	3898937796
23010	09:38:00.872	00:00:23.010	1381	-1024	-768	-1	-1	-1	-1	4	-1024	-768	-1	-1	-1	-1	4		0	0						Untertest1.avi	0	880	547	72	111				0	Content		-72	-111	23010480	3898954351
23027	09:38:00.889	00:00:23.027	1382	-1024	-768	-1	-1	-1	-1	4	-1024	-768	-1	-1	-1	-1	4		0	0						Untertest1.avi	0	880	547	72	111				0	Content		-72	-111	23027173	3898971044
23044	09:38:00.906	00:00:23.044	1383	-1024	-768	-1	-1	-1	-1	4	-1024	-768	-1	-1	-1	-1	4		0	0						Untertest1.avi	0	880	547	72	111				0	Content		-72	-111	23044006	3898987877
23061	09:38:00.923	00:00:23.060	1384	-1024	-768	-1	-1	-1	-1	4	-1024	-768	-1	-1	-1	-1	4		0	0						Untertest1.avi	0	880	547	72	111				0	Content		-72	-111	23060673	3899004544
23077	09:38:00.939	00:00:23.077	1385	-1024	-768	-1	-1	-1	-1	4	-1024	-768	-1	-1	-1	-1	4		0	0						Untertest1.avi	0	880	547	72	111				0	Content		-72	-111	23077340	3899021211
23094	09:38:00.956	00:00:23.094	1386	-1024	-768	-1	-1	-1	-1	4	-1024	-768	-1	-1	-1	-1	4		0	0						Untertest1.avi	0	880	547	72	111				0	Content		-72	-111	23094327	3899038198
23111	09:38:00.973	00:00:23.110	1387	-1024	-768	-1	-1	-1	-1	4	-1024	-768	-1	-1	-1	-1	4		0	0						Untertest1.avi	0	880	547	72	111				0	Content		-72	-111	23110994	3899054865
23128	09:38:00.990	00:00:23.127	1388	-1024	-768	-1	-1	-1	-1	4	-1024	-768	-1	-1	-1	-1	4		0	0						Untertest1.avi	0	880	547	72	111				0	Content		-72	-111	23127661	3899071532
23145	09:38:01.007	00:00:23.144	1389	-1024	-768	-1	-1	-1	-1	4	-1024	-768	-1	-1	-1	-1	4		0	0						Untertest1.avi	0	880	547	72	111				0	Content		-72	-111	23144983	3899088854
23162	09:38:01.024	00:00:23.161	1390	-1024	-768	-1	-1	-1	-1	4	-1024	-768	-1	-1	-1	-1	4		0	0						Untertest1.avi	0	880	547	72	111				0	Content		-72	-111	23161651	3899105522
23178	09:38:01.040	00:00:23.177	1391	-1024	-768	-1	-1	-1	-1	4	-1024	-768	-1	-1	-1	-1	4		0	0						Untertest1.avi	0	880	547	72	111				0	Content		-72	-111	23177906	3899121777
23195	09:38:01.057	00:00:23.194	1392	-1024	-768	-1	-1	-1	-1	4	-1024	-768	-1	-1	-1	-1	4		0	0						Untertest1.avi	0	880	547	72	111				0	Content		-72	-111	23194573	3899138444
23211	09:38:01.073	00:00:23.211	1393	-1024	-768	-1	-1	-1	-1	4	-1024	-768	-1	-1	-1	-1	4		0	0						Untertest1.avi	0	880	547	72	111				0	Content		-72	-111	23211241	3899155112
23227	09:38:01.089	00:00:23.227	1394	-1024	-768	-1	-1	-1	-1	4	-1024	-768	-1	-1	-1	-1	4		0	0						Untertest1.avi	0	880	547	72	111				0	Content		-72	-111	23227040	3899170911
23244	09:38:01.106	00:00:23.243	1395	-1024	-768	-1	-1	-1	-1	4	-1024	-768	-1	-1	-1	-1	4		0	0						Untertest1.avi	0	880	547	72	111				0	Content		-72	-111	23243662	3899187533
23260	09:38:01.122	00:00:23.260	1396	-1024	-768	-1	-1	-1	-1	4	-1024	-768	-1	-1	-1	-1	4		0	0						Untertest1.avi	0	880	547	72	111				0	Content		-72	-111	23260376	3899204247
23277	09:38:01.139	00:00:23.277	1397	-1024	-768	-1	-1	-1	-1	4	-1024	-768	-1	-1	-1	-1	4		0	0						Untertest1.avi	0	880	547	72	111				0	Content		-72	-111	23277044	3899220915
23294	09:38:01.156	00:00:23.293	1398	-1024	-768	-1	-1	-1	-1	4	-1024	-768	-1	-1	-1	-1	4		0	0						Untertest1.avi	0	880	547	72	111				0	Content		-72	-111	23293718	3899237589
23310	09:38:01.172	00:00:23.310	1399	-1024	-768	-1	-1	-1	-1	4	-1024	-768	-1	-1	-1	-1	4		0	0						Untertest1.avi	0	880	547	72	111				0	Content		-72	-111	23310281	3899254152
23327	09:38:01.189	00:00:23.326	1400	-1024	-768	-1	-1	-1	-1	4	-1024	-768	-1	-1	-1	-1	4		0	0						Untertest1.avi	0	880	547	72	111				0	Content		-72	-111	23326918	3899270789
23344	09:38:01.206	00:00:23.343	1401	-1024	-768	-1	-1	-1	-1	4	-1024	-768	-1	-1	-1	-1	4		0	0						Untertest1.avi	0	880	547	72	111				0	Content		-72	-111	23343998	3899287869
23361	09:38:01.223	00:00:23.360	1402	-1024	-768	-1	-1	-1	-1	4	-1024	-768	-1	-1	-1	-1	4		0	0						Untertest1.avi	0	880	547	72	111				0	Content		-72	-111	23360665	3899304536
23377	09:38:01.239	00:00:23.377	1403	-1024	-768	-1	-1	-1	-1	4	-1024	-768	-1	-1	-1	-1	4		0	0						Untertest1.avi	0	880	547	72	111				0	Content		-72	-111	23377332	3899321203
23394	09:38:01.256	00:00:23.394	1404	-1024	-768	-1	-1	-1	-1	4	-1024	-768	-1	-1	-1	-1	4		0	0						Untertest1.avi	0	880	547	72	111				0	Content		-72	-111	23394480	3899338351
23411	09:38:01.273	00:00:23.411	1405	-1024	-768	-1	-1	-1	-1	4	-1024	-768	-1	-1	-1	-1	4		0	0						Untertest1.avi	0	880	547	72	111				0	Content		-72	-111	23411147	3899355018
23428	09:38:01.290	00:00:23.427	1406	-1024	-768	-1	-1	-1	-1	4	-1024	-768	-1	-1	-1	-1	4		0	0						Untertest1.avi	0	880	547	72	111				0	Content		-72	-111	23427814	3899371685
23445	09:38:01.307	00:00:23.445	1407	-1024	-768	-1	-1	-1	-1	4	-1024	-768	-1	-1	-1	-1	4		0	0						Untertest1.avi	0	880	547	72	111				0	Content		-72	-111	23445397	3899389268
23460	09:38:01.322	00:00:23.460	1408	-1024	-768	-1	-1	-1	-1	4	-1024	-768	-1	-1	-1	-1	4		0	0						Untertest1.avi	0	880	547	72	111				0	Content		-72	-111	23460272	3899404143
23477	09:38:01.339	00:00:23.476	1409	-1024	-768	-1	-1	-1	-1	4	-1024	-768	-1	-1	-1	-1	4		0	0						Untertest1.avi	0	880	547	72	111				0	Content		-72	-111	23476894	3899420765
23494	09:38:01.356	00:00:23.493	1410	-1024	-768	-1	-1	-1	-1	4	-1024	-768	-1	-1	-1	-1	4		0	0						Untertest1.avi	0	880	547	72	111				0	Content		-72	-111	23493518	3899437389
23510	09:38:01.372	00:00:23.510	1411	-1024	-768	-1	-1	-1	-1	4	-1024	-768	-1	-1	-1	-1	4		0	0						Untertest1.avi	0	880	547	72	111				0	Content		-72	-111	23510203	3899454074
23527	09:38:01.389	00:00:23.526	1412	-1024	-768	-1	-1	-1	-1	4	-1024	-768	-1	-1	-1	-1	4		0	0						Untertest1.avi	0	880	547	72	111				0	Content		-72	-111	23526886	3899470757
23544	09:38:01.406	00:00:23.543	1413	-1024	-768	-1	-1	-1	-1	4	-1024	-768	-1	-1	-1	-1	4		0	0						Untertest1.avi	0	880	547	72	111				0	Content		-72	-111	23543718	3899487589
23560	09:38:01.422	00:00:23.560	1414	-1024	-768	-1	-1	-1	-1	4	-1024	-768	-1	-1	-1	-1	4		0	0						Untertest1.avi	0	880	547	72	111				0	Content		-72	-111	23560385	3899504256
23577	09:38:01.439	00:00:23.577	1415	-1024	-768	-1	-1	-1	-1	4	-1024	-768	-1	-1	-1	-1	4		0	0						Untertest1.avi	0	880	547	72	111				0	Content		-72	-111	23577053	3899520924
23594	09:38:01.456	00:00:23.594	1416	-1024	-768	-1	-1	-1	-1	4	-1024	-768	-1	-1	-1	-1	4		0	0						Untertest1.avi	0	880	547	72	111				0	Content		-72	-111	23594037	3899537908
23611	09:38:01.473	00:00:23.610	1417	-1024	-768	-1	-1	-1	-1	4	-1024	-768	-1	-1	-1	-1	4		0	0						Untertest1.avi	0	880	547	72	111				0	Content		-72	-111	23610704	3899554575
23627	09:38:01.489	00:00:23.627	1418	-1024	-768	-1	-1	-1	-1	4	-1024	-768	-1	-1	-1	-1	4		0	0						Untertest1.avi	0	880	547	72	111				0	Content		-72	-111	23627371	3899571242
23645	09:38:01.507	00:00:23.644	1419	-1024	-768	-1	-1	-1	-1	4	-1024	-768	-1	-1	-1	-1	4		0	0						Untertest1.avi	0	880	547	72	111				0	Content		-72	-111	23644627	3899588498
23662	09:38:01.524	00:00:23.661	1420	-1024	-768	-1	-1	-1	-1	4	-1024	-768	-1	-1	-1	-1	4		0	0						Untertest1.avi	0	880	547	72	111				0	Content		-72	-111	23661873	3899605744
23678	09:38:01.540	00:00:23.677	1421	-1024	-768	-1	-1	-1	-1	4	-1024	-768	-1	-1	-1	-1	4		0	0						Untertest1.avi	0	880	547	72	111				0	Content		-72	-111	23677955	3899621826
23695	09:38:01.557	00:00:23.694	1422	-1024	-768	-1	-1	-1	-1	4	-1024	-768	-1	-1	-1	-1	4		0	0						Untertest1.avi	0	880	547	72	111				0	Content		-72	-111	23694623	3899638494
23711	09:38:01.573	00:00:23.711	1423	-1024	-768	-1	-1	-1	-1	4	-1024	-768	-1	-1	-1	-1	4		0	0						Untertest1.avi	0	880	547	72	111				0	Content		-72	-111	23711290	3899655161
23727	09:38:01.589	00:00:23.727	1424	-1024	-768	-1	-1	-1	-1	4	-1024	-768	-1	-1	-1	-1	4		0	0						Untertest1.avi	0	880	547	72	111				0	Content		-72	-111	23727329	3899671200
23744	09:38:01.606	00:00:23.743	1425	-1024	-768	-1	-1	-1	-1	4	-1024	-768	-1	-1	-1	-1	4		0	0						Untertest1.avi	0	880	547	72	111				0	Content		-72	-111	23743996	3899687867
23760	09:38:01.622	00:00:23.759	1426	-1024	-768	-1	-1	-1	-1	4	-1024	-768	-1	-1	-1	-1	4		0	0						Untertest1.avi	0	880	547	72	111				0	Content		-72	-111	23759993	3899703864
23777	09:38:01.639	00:00:23.776	1427	-1024	-768	-1	-1	-1	-1	4	-1024	-768	-1	-1	-1	-1	4		0	0						Untertest1.avi	0	880	547	72	111				0	Content		-72	-111	23776795	3899720666
23793	09:38:01.655	00:00:23.793	1428	-1024	-768	-1	-1	-1	-1	4	-1024	-768	-1	-1	-1	-1	4		0	0						Untertest1.avi	0	880	547	72	111				0	Content		-72	-111	23793361	3899737232
23810	09:38:01.672	00:00:23.809	1429	-1024	-768	-1	-1	-1	-1	4	-1024	-768	-1	-1	-1	-1	4		0	0						Untertest1.avi	0	880	547	72	111				0	Content		-72	-111	23809997	3899753868
23827	09:38:01.689	00:00:23.827	1430	-1024	-768	-1	-1	-1	-1	4	-1024	-768	-1	-1	-1	-1	4		0	0						Untertest1.avi	0	880	547	72	111				0	Content		-72	-111	23827077	3899770948
23844	09:38:01.706	00:00:23.843	1431	-1024	-768	-1	-1	-1	-1	4	-1024	-768	-1	-1	-1	-1	4		0	0						Untertest1.avi	0	880	547	72	111				0	Content		-72	-111	23843744	3899787615
23860	09:38:01.722	00:00:23.860	1432	-1024	-768	-1	-1	-1	-1	4	-1024	-768	-1	-1	-1	-1	4		0	0						Untertest1.avi	0	880	547	72	111				0	Content		-72	-111	23860411	3899804282
23878	09:38:01.740	00:00:23.877	1433	-1024	-768	-1	-1	-1	-1	4	-1024	-768	-1	-1	-1	-1	4		0	0						Untertest1.avi	0	880	547	72	111				0	Content		-72	-111	23877559	3899821430
23894	09:38:01.756	00:00:23.894	1434	-1024	-768	-1	-1	-1	-1	4	-1024	-768	-1	-1	-1	-1	4		0	0						Untertest1.avi	0	880	547	72	111				0	Content		-72	-111	23894226	3899838097
23911	09:38:01.773	00:00:23.910	1435	-1024	-768	-1	-1	-1	-1	4	-1024	-768	-1	-1	-1	-1	4		0	0						Untertest1.avi	0	880	547	72	111				0	Content		-72	-111	23910893	3899854764
23928	09:38:01.790	00:00:23.928	1436	-1024	-768	-1	-1	-1	-1	4	-1024	-768	-1	-1	-1	-1	4		0	0						Untertest1.avi	0	880	547	72	111				0	Content		-72	-111	23928477	3899872348
23943	09:38:01.805	00:00:23.943	1437	-1024	-768	-1	-1	-1	-1	4	-1024	-768	-1	-1	-1	-1	4		0	0						Untertest1.avi	0	880	547	72	111				0	Content		-72	-111	23943224	3899887095
23960	09:38:01.822	00:00:23.959	1438	-1024	-768	-1	-1	-1	-1	4	-1024	-768	-1	-1	-1	-1	4		0	0						Untertest1.avi	0	880	547	72	111				0	Content		-72	-111	23959848	3899903719
23977	09:38:01.839	00:00:23.976	1439	-1024	-768	-1	-1	-1	-1	4	-1024	-768	-1	-1	-1	-1	4		0	0						Untertest1.avi	0	880	547	72	111				0	Content		-72	-111	23976595	3899920466
23993	09:38:01.855	00:00:23.993	1440	-1024	-768	-1	-1	-1	-1	4	-1024	-768	-1	-1	-1	-1	4		0	0						Untertest1.avi	0	880	547	72	111				0	Content		-72	-111	23993276	3899937147
24010	09:38:01.872	00:00:24.009	1441	-1024	-768	-1	-1	-1	-1	4	-1024	-768	-1	-1	-1	-1	4		0	0						Untertest1.avi	0	880	547	72	111				0	Content		-72	-111	24009843	3899953714
24027	09:38:01.889	00:00:24.026	1442	-1024	-768	-1	-1	-1	-1	4	-1024	-768	-1	-1	-1	-1	4		0	0						Untertest1.avi	0	880	547	72	111				0	Content		-72	-111	24026676	3899970547
24043	09:38:01.905	00:00:24.043	1443	-1024	-768	-1	-1	-1	-1	4	-1024	-768	-1	-1	-1	-1	4		0	0						Untertest1.avi	0	880	547	72	111				0	Content		-72	-111	24043343	3899987214
24060	09:38:01.922	00:00:24.060	1444	-1024	-768	-1	-1	-1	-1	4	-1024	-768	-1	-1	-1	-1	4		0	0						Untertest1.avi	0	880	547	72	111				0	Content		-72	-111	24060011	3900003882
24077	09:38:01.939	00:00:24.076	1445	-1024	-768	-1	-1	-1	-1	4	-1024	-768	-1	-1	-1	-1	4		0	0						Untertest1.avi	0	880	547	72	111				0	Content		-72	-111	24076995	3900020866
24094	09:38:01.956	00:00:24.093	1446	-1024	-768	-1	-1	-1	-1	4	-1024	-768	-1	-1	-1	-1	4		0	0						Untertest1.avi	0	880	547	72	111				0	Content		-72	-111	24093662	3900037533
24110	09:38:01.972	00:00:24.110	1447	-1024	-768	-1	-1	-1	-1	4	-1024	-768	-1	-1	-1	-1	4		0	0						Untertest1.avi	0	880	547	72	111				0	Content		-72	-111	24110329	3900054200
24128	09:38:01.990	00:00:24.127	1448	-1024	-768	-1	-1	-1	-1	4	-1024	-768	-1	-1	-1	-1	4		0	0						Untertest1.avi	0	880	547	72	111				0	Content		-72	-111	24127710	3900071581
24145	09:38:02.007	00:00:24.144	1449	-1024	-768	-1	-1	-1	-1	4	-1024	-768	-1	-1	-1	-1	4		0	0						Untertest1.avi	0	880	547	72	111				0	Content		-72	-111	24144955	3900088826
24161	09:38:02.023	00:00:24.160	1450	-1024	-768	-1	-1	-1	-1	4	-1024	-768	-1	-1	-1	-1	4		0	0						Untertest1.avi	0	880	547	72	111				0	Content		-72	-111	24160996	3900104867
24178	09:38:02.040	00:00:24.177	1451	-1024	-768	-1	-1	-1	-1	4	-1024	-768	-1	-1	-1	-1	4		0	0						Untertest1.avi	0	880	547	72	111				0	Content		-72	-111	24177664	3900121535
24194	09:38:02.056	00:00:24.194	1452	-1024	-768	-1	-1	-1	-1	4	-1024	-768	-1	-1	-1	-1	4		0	0						Untertest1.avi	0	880	547	72	111				0	Content		-72	-111	24194331	3900138202
24210	09:38:02.072	00:00:24.210	1453	-1024	-768	-1	-1	-1	-1	4	-1024	-768	-1	-1	-1	-1	4		0	0						Untertest1.avi	0	880	547	72	111				0	Content		-72	-111	24210329	3900154200
24227	09:38:02.089	00:00:24.226	1454	-1024	-768	-1	-1	-1	-1	4	-1024	-768	-1	-1	-1	-1	4		0	0						Untertest1.avi	0	880	547	72	111				0	Content		-72	-111	24226996	3900170867
24243	09:38:02.105	00:00:24.243	1455	-1024	-768	-1	-1	-1	-1	4	-1024	-768	-1	-1	-1	-1	4		0	0						Untertest1.avi	0	880	547	72	111				0	Content		-72	-111	24243075	3900186946
24260	09:38:02.122	00:00:24.259	1456	-1024	-768	-1	-1	-1	-1	4	-1024	-768	-1	-1	-1	-1	4		0	0						Untertest1.avi	0	880	547	72	111				0	Content		-72	-111	24259753	3900203624
24276	09:38:02.138	00:00:24.276	1457	-1024	-768	-1	-1	-1	-1	4	-1024	-768	-1	-1	-1	-1	4		0	0						Untertest1.avi	0	880	547	72	111				0	Content		-72	-111	24276319	3900220190
24293	09:38:02.155	00:00:24.293	1458	-1024	-768	-1	-1	-1	-1	4	-1024	-768	-1	-1	-1	-1	4		0	0						Untertest1.avi	0	880	547	72	111				0	Content		-72	-111	24293261	3900237132
24310	09:38:02.172	00:00:24.309	1459	-1024	-768	-1	-1	-1	-1	4	-1024	-768	-1	-1	-1	-1	4		0	0						Untertest1.avi	0	880	547	72	111				0	Content		-72	-111	24309928	3900253799
24327	09:38:02.189	00:00:24.327	1460	-1024	-768	-1	-1	-1	-1	4	-1024	-768	-1	-1	-1	-1	4		0	0						Untertest1.avi	0	880	547	72	111				0	Content		-72	-111	24327064	3900270935
24344	09:38:02.206	00:00:24.343	1461	-1024	-768	-1	-1	-1	-1	4	-1024	-768	-1	-1	-1	-1	4		0	0						Untertest1.avi	0	880	547	72	111				0	Content		-72	-111	24343731	3900287602
24361	09:38:02.223	00:00:24.360	1462	-1024	-768	-1	-1	-1	-1	4	-1024	-768	-1	-1	-1	-1	4		0	0						Untertest1.avi	0	880	547	72	111				0	Content		-72	-111	24360761	3900304632
24377	09:38:02.239	00:00:24.377	1463	-1024	-768	-1	-1	-1	-1	4	-1024	-768	-1	-1	-1	-1	4		0	0						Untertest1.avi	0	880	547	72	111				0	Content		-72	-111	24377428	3900321299
24394	09:38:02.256	00:00:24.394	1464	-1024	-768	-1	-1	-1	-1	4	-1024	-768	-1	-1	-1	-1	4		0	0						Untertest1.avi	0	880	547	72	111				0	Content		-72	-111	24394095	3900337966
24411	09:38:02.273	00:00:24.411	1465	-1024	-768	-1	-1	-1	-1	4	-1024	-768	-1	-1	-1	-1	4		0	0						Untertest1.avi	0	880	547	72	111				0	Content		-72	-111	24411435	3900355306
24426	09:38:02.288	00:00:24.426	1466	-1024	-768	-1	-1	-1	-1	4	-1024	-768	-1	-1	-1	-1	4		0	0						Untertest1.avi	0	880	547	72	111				0	Content		-72	-111	24426182	3900370053
24443	09:38:02.305	00:00:24.442	1467	-1024	-768	-1	-1	-1	-1	4	-1024	-768	-1	-1	-1	-1	4		0	0						Untertest1.avi	0	880	547	72	111				0	Content		-72	-111	24442867	3900386738
24460	09:38:02.322	00:00:24.459	1468	-1024	-768	-1	-1	-1	-1	4	-1024	-768	-1	-1	-1	-1	4		0	0						Untertest1.avi	0	880	547	72	111				0	Content		-72	-111	24459534	3900403405
24476	09:38:02.338	00:00:24.476	1469	-1024	-768	-1	-1	-1	-1	4	-1024	-768	-1	-1	-1	-1	4		0	0						Untertest1.avi	0	880	547	72	111				0	Content		-72	-111	24476174	3900420045
24493	09:38:02.355	00:00:24.492	1470	-1024	-768	-1	-1	-1	-1	4	-1024	-768	-1	-1	-1	-1	4		0	0						Untertest1.avi	0	880	547	72	111				0	Content		-72	-111	24492853	3900436724
24510	09:38:02.372	00:00:24.509	1471	-1024	-768	-1	-1	-1	-1	4	-1024	-768	-1	-1	-1	-1	4		0	0						Untertest1.avi	0	880	547	72	111				0	Content		-72	-111	24509545	3900453416
24526	09:38:02.388	00:00:24.526	1472	-1024	-768	-1	-1	-1	-1	4	-1024	-768	-1	-1	-1	-1	4		0	0						Untertest1.avi	0	880	547	72	111				0	Content		-72	-111	24526379	3900470250
24543	09:38:02.405	00:00:24.543	1473	-1024	-768	-1	-1	-1	-1	4	-1024	-768	-1	-1	-1	-1	4		0	0						Untertest1.avi	0	880	547	72	111				0	Content		-72	-111	24543047	3900486918
24560	09:38:02.422	00:00:24.559	1474	-1024	-768	-1	-1	-1	-1	4	-1024	-768	-1	-1	-1	-1	4		0	0						Untertest1.avi	0	880	547	72	111				0	Content		-72	-111	24559714	3900503585
24577	09:38:02.439	00:00:24.576	1475	-1024	-768	-1	-1	-1	-1	4	-1024	-768	-1	-1	-1	-1	4		0	0						Untertest1.avi	0	880	547	72	111				0	Content		-72	-111	24576698	3900520569
24593	09:38:02.455	00:00:24.593	1476	-1024	-768	-1	-1	-1	-1	4	-1024	-768	-1	-1	-1	-1	4		0	0						Untertest1.avi	0	880	547	72	111				0	Content		-72	-111	24593366	3900537237
24610	09:38:02.472	00:00:24.610	1477	-1024	-768	-1	-1	-1	-1	4	-1024	-768	-1	-1	-1	-1	4		0	0						Untertest1.avi	0	880	547	72	111				0	Content		-72	-111	24610033	3900553904
24627	09:38:02.489	00:00:24.627	1478	-1024	-768	-1	-1	-1	-1	4	-1024	-768	-1	-1	-1	-1	4		0	0						Untertest1.avi	0	880	547	72	111				0	Content		-72	-111	24627285	3900571156
24645	09:38:02.507	00:00:24.644	1479	-1024	-768	-1	-1	-1	-1	4	-1024	-768	-1	-1	-1	-1	4		0	0						Untertest1.avi	0	880	547	72	111				0	Content		-72	-111	24644656	3900588527
24661	09:38:02.523	00:00:24.660	1480	-1024	-768	-1	-1	-1	-1	4	-1024	-768	-1	-1	-1	-1	4		0	0						Untertest1.avi	0	880	547	72	111				0	Content		-72	-111	24660697	3900604568
24677	09:38:02.539	00:00:24.677	1481	-1024	-768	-1	-1	-1	-1	4	-1024	-768	-1	-1	-1	-1	4		0	0						Untertest1.avi	0	880	547	72	111				0	Content		-72	-111	24677364	3900621235
24694	09:38:02.556	00:00:24.694	1482	-1024	-768	-1	-1	-1	-1	4	-1024	-768	-1	-1	-1	-1	4		0	0						Untertest1.avi	0	880	547	72	111				0	Content		-72	-111	24694031	3900637902
24710	09:38:02.572	00:00:24.710	1483	-1024	-768	-1	-1	-1	-1	4	-1024	-768	-1	-1	-1	-1	4		0	0						Untertest1.avi	0	880	547	72	111				0	Content		-72	-111	24710034	3900653905
24727	09:38:02.589	00:00:24.726	1484	-1024	-768	-1	-1	-1	-1	4	-1024	-768	-1	-1	-1	-1	4		0	0						Untertest1.avi	0	880	547	72	111				0	Content		-72	-111	24726702	3900670573
24743	09:38:02.605	00:00:24.742	1485	-1024	-768	-1	-1	-1	-1	4	-1024	-768	-1	-1	-1	-1	4		0	0						Untertest1.avi	0	880	547	72	111				0	Content		-72	-111	24742647	3900686518
24759	09:38:02.621	00:00:24.759	1486	-1024	-768	-1	-1	-1	-1	4	-1024	-768	-1	-1	-1	-1	4		0	0						Untertest1.avi	0	880	547	72	111				0	Content		-72	-111	24759448	3900703319
24776	09:38:02.638	00:00:24.776	1487	-1024	-768	-1	-1	-1	-1	4	-1024	-768	-1	-1	-1	-1	4		0	0						Untertest1.avi	0	880	547	72	111				0	Content		-72	-111	24776027	3900719898
24793	09:38:02.655	00:00:24.792	1488	-1024	-768	-1	-1	-1	-1	4	-1024	-768	-1	-1	-1	-1	4		0	0						Untertest1.avi	0	880	547	72	111				0	Content		-72	-111	24792956	3900736827
24810	09:38:02.672	00:00:24.809	1489	-1024	-768	-1	-1	-1	-1	4	-1024	-768	-1	-1	-1	-1	4		0	0						Untertest1.avi	0	880	547	72	111				0	Content		-72	-111	24809623	3900753494
24827	09:38:02.689	00:00:24.826	1490	-1024	-768	-1	-1	-1	-1	4	-1024	-768	-1	-1	-1	-1	4		0	0						Untertest1.avi	0	880	547	72	111				0	Content		-72	-111	24826752	3900770623
24843	09:38:02.705	00:00:24.843	1491	-1024	-768	-1	-1	-1	-1	4	-1024	-768	-1	-1	-1	-1	4		0	0						Untertest1.avi	0	880	547	72	111				0	Content		-72	-111	24843420	3900787291
24860	09:38:02.722	00:00:24.860	1492	-1024	-768	-1	-1	-1	-1	4	-1024	-768	-1	-1	-1	-1	4		0	0						Untertest1.avi	0	880	547	72	111				0	Content		-72	-111	24860449	3900804320
24877	09:38:02.739	00:00:24.877	1493	-1024	-768	-1	-1	-1	-1	4	-1024	-768	-1	-1	-1	-1	4		0	0						Untertest1.avi	0	880	547	72	111				0	Content		-72	-111	24877116	3900820987
24894	09:38:02.756	00:00:24.893	1494	-1024	-768	-1	-1	-1	-1	4	-1024	-768	-1	-1	-1	-1	4		0	0						Untertest1.avi	0	880	547	72	111				0	Content		-72	-111	24893784	3900837655
24911	09:38:02.773	00:00:24.911	1495	-1024	-768	-1	-1	-1	-1	4	-1024	-768	-1	-1	-1	-1	4		0	0						Untertest1.avi	0	880	547	72	111				0	Content		-72	-111	24911125	3900854996
24926	09:38:02.788	00:00:24.925	1496	-1024	-768	-1	-1	-1	-1	4	-1024	-768	-1	-1	-1	-1	4		0	0						Untertest1.avi	0	880	547	72	111				0	Content		-72	-111	24925873	3900869744
24942	09:38:02.804	00:00:24.942	1497	-1024	-768	-1	-1	-1	-1	4	-1024	-768	-1	-1	-1	-1	4		0	0						Untertest1.avi	0	880	547	72	111				0	Content		-72	-111	24942497	3900886368
24959	09:38:02.821	00:00:24.959	1498	-1024	-768	-1	-1	-1	-1	4	-1024	-768	-1	-1	-1	-1	4		0	0						Untertest1.avi	0	880	547	72	111				0	Content		-72	-111	24959247	3900903118
24976	09:38:02.838	00:00:24.975	1499	-1024	-768	-1	-1	-1	-1	4	-1024	-768	-1	-1	-1	-1	4		0	0						Untertest1.avi	0	880	547	72	111				0	Content		-72	-111	24975926	3900919797
24992	09:38:02.854	00:00:24.992	1500	-1024	-768	-1	-1	-1	-1	4	-1024	-768	-1	-1	-1	-1	4		0	0						Untertest1.avi	0	880	547	72	111				0	Content		-72	-111	24992494	3900936365
25009	09:38:02.871	00:00:25.009	1501	-1024	-768	-1	-1	-1	-1	4	-1024	-768	-1	-1	-1	-1	4		0	0						Untertest1.avi	0	880	547	72	111				0	Content		-72	-111	25009343	3900953214
25026	09:38:02.888	00:00:25.026	1502	-1024	-768	-1	-1	-1	-1	4	-1024	-768	-1	-1	-1	-1	4		0	0						Untertest1.avi	0	880	547	72	111				0	Content		-72	-111	25026011	3900969882
25043	09:38:02.905	00:00:25.042	1503	-1024	-768	-1	-1	-1	-1	4	-1024	-768	-1	-1	-1	-1	4		0	0						Untertest1.avi	0	880	547	72	111				0	Content		-72	-111	25042678	3900986549
25060	09:38:02.922	00:00:25.059	1504	-1024	-768	-1	-1	-1	-1	4	-1024	-768	-1	-1	-1	-1	4		0	0						Untertest1.avi	0	880	547	72	111				0	Content		-72	-111	25059657	3901003528
25076	09:38:02.938	00:00:25.076	1505	-1024	-768	-1	-1	-1	-1	4	-1024	-768	-1	-1	-1	-1	4		0	0						Untertest1.avi	0	880	547	72	111				0	Content		-72	-111	25076325	3901020196
25093	09:38:02.955	00:00:25.092	1506	-1024	-768	-1	-1	-1	-1	4	-1024	-768	-1	-1	-1	-1	4		0	0						Untertest1.avi	0	880	547	72	111				0	Content		-72	-111	25092992	3901036863
25110	09:38:02.972	00:00:25.110	1507	-1024	-768	-1	-1	-1	-1	4	-1024	-768	-1	-1	-1	-1	4		0	0						Untertest1.avi	0	880	547	72	111				0	Content		-72	-111	25110362	3901054233
25128	09:38:02.990	00:00:25.127	1508	-1024	-768	-1	-1	-1	-1	4	-1024	-768	-1	-1	-1	-1	4		0	0						Untertest1.avi	0	880	547	72	111				0	Content		-72	-111	25127610	3901071481
25144	09:38:03.006	00:00:25.143	1509	-1024	-768	-1	-1	-1	-1	4	-1024	-768	-1	-1	-1	-1	4		0	0						Untertest1.avi	0	880	547	72	111				0	Content		-72	-111	25143652	3901087523
25160	09:38:03.022	00:00:25.160	1510	-1024	-768	-1	-1	-1	-1	4	-1024	-768	-1	-1	-1	-1	4		0	0						Untertest1.avi	0	880	547	72	111				0	Content		-72	-111	25160319	3901104190
25177	09:38:03.039	00:00:25.176	1511	-1024	-768	-1	-1	-1	-1	4	-1024	-768	-1	-1	-1	-1	4		0	0						Untertest1.avi	0	880	547	72	111				0	Content		-72	-111	25176986	3901120857
25193	09:38:03.055	00:00:25.192	1512	-1024	-768	-1	-1	-1	-1	4	-1024	-768	-1	-1	-1	-1	4		0	0						Untertest1.avi	0	880	547	72	111				0	Content		-72	-111	25192984	3901136855
25210	09:38:03.072	00:00:25.209	1513	-1024	-768	-1	-1	-1	-1	4	-1024	-768	-1	-1	-1	-1	4		0	0						Untertest1.avi	0	880	547	72	111				0	Content		-72	-111	25209652	3901153523
25226	09:38:03.088	00:00:25.225	1514	-1024	-768	-1	-1	-1	-1	4	-1024	-768	-1	-1	-1	-1	4		0	0						Untertest1.avi	0	880	547	72	111				0	Content		-72	-111	25225723	3901169594
25242	09:38:03.104	00:00:25.242	1515	-1024	-768	-1	-1	-1	-1	4	-1024	-768	-1	-1	-1	-1	4		0	0						Untertest1.avi	0	880	547	72	111				0	Content		-72	-111	25242403	3901186274
25259	09:38:03.121	00:00:25.258	1516	-1024	-768	-1	-1	-1	-1	4	-1024	-768	-1	-1	-1	-1	4		0	0						Untertest1.avi	0	880	547	72	111				0	Content		-72	-111	25258976	3901202847
25276	09:38:03.138	00:00:25.275	1517	-1024	-768	-1	-1	-1	-1	4	-1024	-768	-1	-1	-1	-1	4		0	0						Untertest1.avi	0	880	547	72	111				0	Content		-72	-111	25275610	3901219481
25293	09:38:03.155	00:00:25.292	1518	-1024	-768	-1	-1	-1	-1	4	-1024	-768	-1	-1	-1	-1	4		0	0						Untertest1.avi	0	880	547	72	111				0	Content		-72	-111	25292688	3901236559
25309	09:38:03.171	00:00:25.309	1519	-1024	-768	-1	-1	-1	-1	4	-1024	-768	-1	-1	-1	-1	4		0	0						Untertest1.avi	0	880	547	72	111				0	Content		-72	-111	25309355	3901253226
25326	09:38:03.188	00:00:25.326	1520	-1024	-768	-1	-1	-1	-1	4	-1024	-768	-1	-1	-1	-1	4		0	0						Untertest1.avi	0	880	547	72	111				0	Content		-72	-111	25326023	3901269894
25343	09:38:03.205	00:00:25.343	1521	-1024	-768	-1	-1	-1	-1	4	-1024	-768	-1	-1	-1	-1	4		0	0						Untertest1.avi	0	880	547	72	111				0	Content		-72	-111	25343170	3901287041
25360	09:38:03.222	00:00:25.359	1522	-1024	-768	-1	-1	-1	-1	4	-1024	-768	-1	-1	-1	-1	4		0	0						Untertest1.avi	0	880	547	72	111				0	Content		-72	-111	25359837	3901303708
25377	09:38:03.239	00:00:25.376	1523	-1024	-768	-1	-1	-1	-1	4	-1024	-768	-1	-1	-1	-1	4		0	0						Untertest1.avi	0	880	547	72	111				0	Content		-72	-111	25376505	3901320376
25394	09:38:03.256	00:00:25.394	1524	-1024	-768	-1	-1	-1	-1	4	-1024	-768	-1	-1	-1	-1	4		0	0						Untertest1.avi	0	880	547	72	111				0	Content		-72	-111	25394085	3901337956
25409	09:38:03.271	00:00:25.408	1525	-1024	-768	-1	-1	-1	-1	4	-1024	-768	-1	-1	-1	-1	4		0	0						Untertest1.avi	0	880	547	72	111				0	Content		-72	-111	25408983	3901352854
25426	09:38:03.288	00:00:25.425	1526	-1024	-768	-1	-1	-1	-1	4	-1024	-768	-1	-1	-1	-1	4		0	0						Untertest1.avi	0	880	547	72	111				0	Content		-72	-111	25425582	3901369453
25442	09:38:03.304	00:00:25.442	1527	-1024	-768	-1	-1	-1	-1	4	-1024	-768	-1	-1	-1	-1	4		0	0						Untertest1.avi	0	880	547	72	111				0	Content		-72	-111	25442206	3901386077
25459	09:38:03.321	00:00:25.458	1528	-1024	-768	-1	-1	-1	-1	4	-1024	-768	-1	-1	-1	-1	4		0	0						Untertest1.avi	0	880	547	72	111				0	Content		-72	-111	25458886	3901402757
25476	09:38:03.338	00:00:25.475	1529	-1024	-768	-1	-1	-1	-1	4	-1024	-768	-1	-1	-1	-1	4		0	0						Untertest1.avi	0	880	547	72	111				0	Content		-72	-111	25475578	3901419449
25492	09:38:03.354	00:00:25.492	1530	-1024	-768	-1	-1	-1	-1	4	-1024	-768	-1	-1	-1	-1	4		0	0						Untertest1.avi	0	880	547	72	111				0	Content		-72	-111	25492411	3901436282
25509	09:38:03.371	00:00:25.509	1531	-1024	-768	-1	-1	-1	-1	4	-1024	-768	-1	-1	-1	-1	4		0	0						Untertest1.avi	0	880	547	72	111				0	Content		-72	-111	25509079	3901452950
25526	09:38:03.388	00:00:25.525	1532	-1024	-768	-1	-1	-1	-1	4	-1024	-768	-1	-1	-1	-1	4		0	0						Untertest1.avi	0	880	547	72	111				0	Content		-72	-111	25525746	3901469617
25543	09:38:03.405	00:00:25.542	1533	-1024	-768	-1	-1	-1	-1	4	-1024	-768	-1	-1	-1	-1	4		0	0						Untertest1.avi	0	880	547	72	111				0	Content		-72	-111	25542731	3901486602
25559	09:38:03.421	00:00:25.559	1534	-1024	-768	-1	-1	-1	-1	4	-1024	-768	-1	-1	-1	-1	4		0	0						Untertest1.avi	0	880	547	72	111				0	Content		-72	-111	25559399	3901503270
25576	09:38:03.438	00:00:25.576	1535	-1024	-768	-1	-1	-1	-1	4	-1024	-768	-1	-1	-1	-1	4		0	0						Untertest1.avi	0	880	547	72	111				0	Content		-72	-111	25576066	3901519937
25593	09:38:03.455	00:00:25.593	1536	-1024	-768	-1	-1	-1	-1	4	-1024	-768	-1	-1	-1	-1	4		0	0						Untertest1.avi	0	880	547	72	111				0	Content		-72	-111	25593321	3901537192
25611	09:38:03.473	00:00:25.610	1537	-1024	-768	-1	-1	-1	-1	4	-1024	-768	-1	-1	-1	-1	4		0	0						Untertest1.avi	0	880	547	72	111				0	Content		-72	-111	25610694	3901554565
25627	09:38:03.489	00:00:25.626	1538	-1024	-768	-1	-1	-1	-1	4	-1024	-768	-1	-1	-1	-1	4		0	0						Untertest1.avi	0	880	547	72	111				0	Content		-72	-111	25626694	3901570565
25643	09:38:03.505	00:00:25.643	1539	-1024	-768	-1	-1	-1	-1	4	-1024	-768	-1	-1	-1	-1	4		0	0						Untertest1.avi	0	880	547	72	111				0	Content		-72	-111	25643361	3901587232
25660	09:38:03.522	00:00:25.660	1540	-1024	-768	-1	-1	-1	-1	4	-1024	-768	-1	-1	-1	-1	4		0	0						Untertest1.avi	0	880	547	72	111				0	Content		-72	-111	25660028	3901603899
25676	09:38:03.538	00:00:25.676	1541	-1024	-768	-1	-1	-1	-1	4	-1024	-768	-1	-1	-1	-1	4		0	0						Untertest1.avi	0	880	547	72	111				0	Content		-72	-111	25676047	3901619918
25693	09:38:03.555	00:00:25.692	1542	-1024	-768	-1	-1	-1	-1	4	-1024	-768	-1	-1	-1	-1	4		0	0						Untertest1.avi	0	880	547	72	111				0	Content		-72	-111	25692715	3901636586
25709	09:38:03.571	00:00:25.708	1543	-1024	-768	-1	-1	-1	-1	4	-1024	-768	-1	-1	-1	-1	4		0	0						Untertest1.avi	0	880	547	72	111				0	Content		-72	-111	25708690	3901652561
25725	09:38:03.587	00:00:25.725	1544	-1024	-768	-1	-1	-1	-1	4	-1024	-768	-1	-1	-1	-1	4		0	0						Untertest1.avi	0	880	547	72	111				0	Content		-72	-111	25725371	3901669242
25742	09:38:03.604	00:00:25.742	1545	-1024	-768	-1	-1	-1	-1	4	-1024	-768	-1	-1	-1	-1	4		0	0						Untertest1.avi	0	880	547	72	111				0	Content		-72	-111	25742062	3901685933
25759	09:38:03.621	00:00:25.758	1546	-1024	-768	-1	-1	-1	-1	4	-1024	-768	-1	-1	-1	-1	4		0	0						Untertest1.avi	0	880	547	72	111				0	Content		-72	-111	25758935	3901702806
25776	09:38:03.638	00:00:25.775	1547	-1024	-768	-1	-1	-1	-1	4	-1024	-768	-1	-1	-1	-1	4		0	0						Untertest1.avi	0	880	547	72	111				0	Content		-72	-111	25775602	3901719473
25793	09:38:03.655	00:00:25.792	1548	-1024	-768	-1	-1	-1	-1	4	-1024	-768	-1	-1	-1	-1	4		0	0						Untertest1.avi	0	880	547	72	111				0	Content		-72	-111	25792705	3901736576
25809	09:38:03.671	00:00:25.809	1549	-1024	-768	-1	-1	-1	-1	4	-1024	-768	-1	-1	-1	-1	4		0	0						Untertest1.avi	0	880	547	72	111				0	Content		-72	-111	25809373	3901753244
25826	09:38:03.688	00:00:25.826	1550	-1024	-768	-1	-1	-1	-1	4	-1024	-768	-1	-1	-1	-1	4		0	0						Untertest1.avi	0	880	547	72	111				0	Content		-72	-111	25826393	3901770264
25843	09:38:03.705	00:00:25.843	1551	-1024	-768	-1	-1	-1	-1	4	-1024	-768	-1	-1	-1	-1	4		0	0						Untertest1.avi	0	880	547	72	111				0	Content		-72	-111	25843060	3901786931
25860	09:38:03.722	00:00:25.859	1552	-1024	-768	-1	-1	-1	-1	4	-1024	-768	-1	-1	-1	-1	4		0	0						Untertest1.avi	0	880	547	72	111				0	Content		-72	-111	25859728	3901803599
25877	09:38:03.739	00:00:25.877	1553	-1024	-768	-1	-1	-1	-1	4	-1024	-768	-1	-1	-1	-1	4		0	0						Untertest1.avi	0	880	547	72	111				0	Content		-72	-111	25877177	3901821048
25892	09:38:03.754	00:00:25.891	1554	-1024	-768	-1	-1	-1	-1	4	-1024	-768	-1	-1	-1	-1	4		0	0						Untertest1.avi	0	880	547	72	111				0	Content		-72	-111	25891923	3901835794
25909	09:38:03.771	00:00:25.908	1555	-1024	-768	-1	-1	-1	-1	4	-1024	-768	-1	-1	-1	-1	4		0	0						Untertest1.avi	0	880	547	72	111				0	Content		-72	-111	25908546	3901852417
25925	09:38:03.787	00:00:25.925	1556	-1024	-768	-1	-1	-1	-1	4	-1024	-768	-1	-1	-1	-1	4		0	0						Untertest1.avi	0	880	547	72	111				0	Content		-72	-111	25925294	3901869165
25942	09:38:03.804	00:00:25.941	1557	-1024	-768	-1	-1	-1	-1	4	-1024	-768	-1	-1	-1	-1	4		0	0						Untertest1.avi	0	880	547	72	111				0	Content		-72	-111	25941972	3901885843
25959	09:38:03.821	00:00:25.958	1558	-1024	-768	-1	-1	-1	-1	4	-1024	-768	-1	-1	-1	-1	4		0	0						Untertest1.avi	0	880	547	72	111				0	Content		-72	-111	25958539	3901902410
25975	09:38:03.837	00:00:25.975	1559	-1024	-768	-1	-1	-1	-1	4	-1024	-768	-1	-1	-1	-1	4		0	0						Untertest1.avi	0	880	547	72	111				0	Content		-72	-111	25975372	3901919243
25992	09:38:03.854	00:00:25.992	1560	-1024	-768	-1	-1	-1	-1	4	-1024	-768	-1	-1	-1	-1	4		0	0						Untertest1.avi	0	880	547	72	111				0	Content		-72	-111	25992040	3901935911
26009	09:38:03.871	00:00:26.008	1561	-1024	-768	-1	-1	-1	-1	4	-1024	-768	-1	-1	-1	-1	4		0	0						Untertest1.avi	0	880	547	72	111				0	Content		-72	-111	26008707	3901952578
26026	09:38:03.888	00:00:26.025	1562	-1024	-768	-1	-1	-1	-1	4	-1024	-768	-1	-1	-1	-1	4		0	0						Untertest1.avi	0	880	547	72	111				0	Content		-72	-111	26025692	3901969563
26042	09:38:03.904	00:00:26.042	1563	-1024	-768	-1	-1	-1	-1	4	-1024	-768	-1	-1	-1	-1	4		0	0						Untertest1.avi	0	880	547	72	111				0	Content		-72	-111	26042360	3901986231
26059	09:38:03.921	00:00:26.059	1564	-1024	-768	-1	-1	-1	-1	4	-1024	-768	-1	-1	-1	-1	4		0	0						Untertest1.avi	0	880	547	72	111				0	Content		-72	-111	26059027	3902002898
26076	09:38:03.938	00:00:26.076	1565	-1024	-768	-1	-1	-1	-1	4	-1024	-768	-1	-1	-1	-1	4		0	0						Untertest1.avi	0	880	547	72	111				0	Content		-72	-111	26076352	3902020223
26093	09:38:03.955	00:00:26.093	1566	-1024	-768	-1	-1	-1	-1	4	-1024	-768	-1	-1	-1	-1	4		0	0						Untertest1.avi	0	880	547	72	111				0	Content		-72	-111	26093019	3902036890
26109	09:38:03.971	00:00:26.109	1567	-1024	-768	-1	-1	-1	-1	4	-1024	-768	-1	-1	-1	-1	4		0	0						Untertest1.avi	0	880	547	72	111				0	Content		-72	-111	26109280	3902053151
26126	09:38:03.988	00:00:26.125	1568	-1024	-768	-1	-1	-1	-1	4	-1024	-768	-1	-1	-1	-1	4		0	0						Untertest1.avi	0	880	547	72	111				0	Content		-72	-111	26125947	3902069818
26143	09:38:04.005	00:00:26.142	1569	-1024	-768	-1	-1	-1	-1	4	-1024	-768	-1	-1	-1	-1	4		0	0						Untertest1.avi	0	880	547	72	111				0	Content		-72	-111	26142614	3902086485
26158	09:38:04.020	00:00:26.158	1570	-1024	-768	-1	-1	-1	-1	4	-1024	-768	-1	-1	-1	-1	4		0	0						Untertest1.avi	0	880	547	72	111				0	Content		-72	-111	26158401	3902102272
26175	09:38:04.037	00:00:26.175	1571	-1024	-768	-1	-1	-1	-1	4	-1024	-768	-1	-1	-1	-1	4		0	0						Untertest1.avi	0	880	547	72	111				0	Content		-72	-111	26175027	3902118898
26192	09:38:04.054	00:00:26.191	1572	-1024	-768	-1	-1	-1	-1	4	-1024	-768	-1	-1	-1	-1	4		0	0						Untertest1.avi	0	880	547	72	111				0	Content		-72	-111	26191774	3902135645
26208	09:38:04.070	00:00:26.208	1573	-1024	-768	-1	-1	-1	-1	4	-1024	-768	-1	-1	-1	-1	4		0	0						Untertest1.avi	0	880	547	72	111				0	Content		-72	-111	26208455	3902152326
26225	09:38:04.087	00:00:26.225	1574	-1024	-768	-1	-1	-1	-1	4	-1024	-768	-1	-1	-1	-1	4		0	0						Untertest1.avi	0	880	547	72	111				0	Content		-72	-111	26225024	3902168895
26242	09:38:04.104	00:00:26.241	1575	-1024	-768	-1	-1	-1	-1	4	-1024	-768	-1	-1	-1	-1	4		0	0						Untertest1.avi	0	880	547	72	111				0	Content		-72	-111	26241960	3902185831
26259	09:38:04.121	00:00:26.258	1576	-1024	-768	-1	-1	-1	-1	4	-1024	-768	-1	-1	-1	-1	4		0	0						Untertest1.avi	0	880	547	72	111				0	Content		-72	-111	26258627	3902202498
26276	09:38:04.138	00:00:26.275	1577	-1024	-768	-1	-1	-1	-1	4	-1024	-768	-1	-1	-1	-1	4		0	0						Untertest1.avi	0	880	547	72	111				0	Content		-72	-111	26275760	3902219631
26292	09:38:04.154	00:00:26.292	1578	-1024	-768	-1	-1	-1	-1	4	-1024	-768	-1	-1	-1	-1	4		0	0						Untertest1.avi	0	880	547	72	111				0	Content		-72	-111	26292428	3902236299
26309	09:38:04.171	00:00:26.309	1579	-1024	-768	-1	-1	-1	-1	4	-1024	-768	-1	-1	-1	-1	4		0	0						Untertest1.avi	0	880	547	72	111				0	Content		-72	-111	26309457	3902253328
26326	09:38:04.188	00:00:26.326	1580	-1024	-768	-1	-1	-1	-1	4	-1024	-768	-1	-1	-1	-1	4		0	0						Untertest1.avi	0	880	547	72	111				0	Content		-72	-111	26326124	3902269995
26343	09:38:04.205	00:00:26.342	1581	-1024	-768	-1	-1	-1	-1	4	-1024	-768	-1	-1	-1	-1	4		0	0						Untertest1.avi	0	880	547	72	111				0	Content		-72	-111	26342792	3902286663
26360	09:38:04.222	00:00:26.360	1582	-1024	-768	-1	-1	-1	-1	4	-1024	-768	-1	-1	-1	-1	4		0	0						Untertest1.avi	0	880	547	72	111				0	Content		-72	-111	26360136	3902304007
26375	09:38:04.237	00:00:26.374	1583	-1024	-768	-1	-1	-1	-1	4	-1024	-768	-1	-1	-1	-1	4		0	0						Untertest1.avi	0	880	547	72	111				0	Content		-72	-111	26374886	3902318757
26392	09:38:04.254	00:00:26.391	1584	-1024	-768	-1	-1	-1	-1	4	-1024	-768	-1	-1	-1	-1	4		0	0						Untertest1.avi	0	880	547	72	111				0	Content		-72	-111	26391507	3902335378
26408	09:38:04.270	00:00:26.408	1585	-1024	-768	-1	-1	-1	-1	4	-1024	-768	-1	-1	-1	-1	4		0	0						Untertest1.avi	0	880	547	72	111				0	Content		-72	-111	26408256	3902352127
26425	09:38:04.287	00:00:26.424	1586	-1024	-768	-1	-1	-1	-1	4	-1024	-768	-1	-1	-1	-1	4		0	0						Untertest1.avi	0	880	547	72	111				0	Content		-72	-111	26424938	3902368809
26442	09:38:04.304	00:00:26.441	1587	-1024	-768	-1	-1	-1	-1	4	-1024	-768	-1	-1	-1	-1	4		0	0						Untertest1.avi	0	880	547	72	111				0	Content		-72	-111	26441518	3902385389
26458	09:38:04.320	00:00:26.458	1588	-1024	-768	-1	-1	-1	-1	4	-1024	-768	-1	-1	-1	-1	4		0	0						Untertest1.avi	0	880	547	72	111				0	Content		-72	-111	26458387	3902402258
26475	09:38:04.337	00:00:26.475	1589	-1024	-768	-1	-1	-1	-1	4	-1024	-768	-1	-1	-1	-1	4		0	0						Untertest1.avi	0	880	547	72	111				0	Content		-72	-111	26475055	3902418926
26492	09:38:04.354	00:00:26.491	1590	-1024	-768	-1	-1	-1	-1	4	-1024	-768	-1	-1	-1	-1	4		0	0						Untertest1.avi	0	880	547	72	111				0	Content		-72	-111	26491722	3902435593
26509	09:38:04.371	00:00:26.508	1591	-1024	-768	-1	-1	-1	-1	4	-1024	-768	-1	-1	-1	-1	4		0	0						Untertest1.avi	0	880	547	72	111				0	Content		-72	-111	26508732	3902452603
26525	09:38:04.387	00:00:26.525	1592	-1024	-768	-1	-1	-1	-1	4	-1024	-768	-1	-1	-1	-1	4		0	0						Untertest1.avi	0	880	547	72	111				0	Content		-72	-111	26525400	3902469271
26542	09:38:04.404	00:00:26.542	1593	-1024	-768	-1	-1	-1	-1	4	-1024	-768	-1	-1	-1	-1	4		0	0						Untertest1.avi	0	880	547	72	111				0	Content		-72	-111	26542067	3902485938
26559	09:38:04.421	00:00:26.559	1594	-1024	-768	-1	-1	-1	-1	4	-1024	-768	-1	-1	-1	-1	4		0	0						Untertest1.avi	0	880	547	72	111				0	Content		-72	-111	26559370	3902503241
26577	09:38:04.439	00:00:26.576	1595	-1024	-768	-1	-1	-1	-1	4	-1024	-768	-1	-1	-1	-1	4		0	0						Untertest1.avi	0	880	547	72	111				0	Content		-72	-111	26576742	3902520613
26593	09:38:04.455	00:00:26.592	1596	-1024	-768	-1	-1	-1	-1	4	-1024	-768	-1	-1	-1	-1	4		0	0						Untertest1.avi	0	880	547	72	111				0	Content		-72	-111	26592742	3902536613
26609	09:38:04.471	00:00:26.609	1597	-1024	-768	-1	-1	-1	-1	4	-1024	-768	-1	-1	-1	-1	4		0	0						Untertest1.avi	0	880	547	72	111				0	Content		-72	-111	26609409	3902553280
26626	09:38:04.488	00:00:26.626	1598	-1024	-768	-1	-1	-1	-1	4	-1024	-768	-1	-1	-1	-1	4		0	0						Untertest1.avi	0	880	547	72	111				0	Content		-72	-111	26626076	3902569947
26642	09:38:04.504	00:00:26.642	1599	-1024	-768	-1	-1	-1	-1	4	-1024	-768	-1	-1	-1	-1	4		0	0						Untertest1.avi	0	880	547	72	111				0	Content		-72	-111	26642093	3902585964
26659	09:38:04.521	00:00:26.658	1600	-1024	-768	-1	-1	-1	-1	4	-1024	-768	-1	-1	-1	-1	4		0	0						Untertest1.avi	0	880	547	72	111				0	Content		-72	-111	26658760	3902602631
26675	09:38:04.537	00:00:26.674	1601	-1024	-768	-1	-1	-1	-1	4	-1024	-768	-1	-1	-1	-1	4		0	0						Untertest1.avi	0	880	547	72	111				0	Content		-72	-111	26674733	3902618604
26691	09:38:04.553	00:00:26.691	1602	-1024	-768	-1	-1	-1	-1	4	-1024	-768	-1	-1	-1	-1	4		0	0						Untertest1.avi	0	880	547	72	111				0	Content		-72	-111	26691413	3902635284
26708	09:38:04.570	00:00:26.707	1603	-1024	-768	-1	-1	-1	-1	4	-1024	-768	-1	-1	-1	-1	4		0	0						Untertest1.avi	0	880	547	72	111				0	Content		-72	-111	26707982	3902651853
26725	09:38:04.587	00:00:26.724	1604	-1024	-768	-1	-1	-1	-1	4	-1024	-768	-1	-1	-1	-1	4		0	0						Untertest1.avi	0	880	547	72	111				0	Content		-72	-111	26724916	3902668787
26742	09:38:04.604	00:00:26.741	1605	-1024	-768	-1	-1	-1	-1	4	-1024	-768	-1	-1	-1	-1	4		0	0						Untertest1.avi	0	880	547	72	111				0	Content		-72	-111	26741583	3902685454
26759	09:38:04.621	00:00:26.758	1606	-1024	-768	-1	-1	-1	-1	4	-1024	-768	-1	-1	-1	-1	4		0	0						Untertest1.avi	0	880	547	72	111				0	Content		-72	-111	26758716	3902702587
26775	09:38:04.637	00:00:26.775	1607	-1024	-768	-1	-1	-1	-1	4	-1024	-768	-1	-1	-1	-1	4		0	0						Untertest1.avi	0	880	547	72	111				0	Content		-72	-111	26775384	3902719255
26792	09:38:04.654	00:00:26.792	1608	-1024	-768	-1	-1	-1	-1	4	-1024	-768	-1	-1	-1	-1	4		0	0						Untertest1.avi	0	880	547	72	111				0	Content		-72	-111	26792414	3902736285
26809	09:38:04.671	00:00:26.809	1609	-1024	-768	-1	-1	-1	-1	4	-1024	-768	-1	-1	-1	-1	4		0	0						Untertest1.avi	0	880	547	72	111				0	Content		-72	-111	26809081	3902752952
26826	09:38:04.688	00:00:26.825	1610	-1024	-768	-1	-1	-1	-1	4	-1024	-768	-1	-1	-1	-1	4		0	0						Untertest1.avi	0	880	547	72	111				0	Content		-72	-111	26825749	3902769620
26843	09:38:04.705	00:00:26.843	1611	-1024	-768	-1	-1	-1	-1	4	-1024	-768	-1	-1	-1	-1	4		0	0						Untertest1.avi	0	880	547	72	111				0	Content		-72	-111	26843215	3902787086
26858	09:38:04.720	00:00:26.857	1612	-1024	-768	-1	-1	-1	-1	4	-1024	-768	-1	-1	-1	-1	4		0	0						Untertest1.avi	0	880	547	72	111				0	Content		-72	-111	26857963	3902801834
26875	09:38:04.737	00:00:26.874	1613	-1024	-768	-1	-1	-1	-1	4	-1024	-768	-1	-1	-1	-1	4		0	0						Untertest1.avi	0	880	547	72	111				0	Content		-72	-111	26874583	3902818454
26891	09:38:04.753	00:00:26.891	1614	-1024	-768	-1	-1	-1	-1	4	-1024	-768	-1	-1	-1	-1	4		0	0						Untertest1.avi	0	880	547	72	111				0	Content		-72	-111	26891208	3902835079
26908	09:38:04.770	00:00:26.908	1615	-1024	-768	-1	-1	-1	-1	4	-1024	-768	-1	-1	-1	-1	4		0	0						Untertest1.avi	0	880	547	72	111				0	Content		-72	-111	26908013	3902851884
26925	09:38:04.787	00:00:26.924	1616	-1024	-768	-1	-1	-1	-1	4	-1024	-768	-1	-1	-1	-1	4		0	0						Untertest1.avi	0	880	547	72	111				0	Content		-72	-111	26924581	3902868452
26941	09:38:04.803	00:00:26.941	1617	-1024	-768	-1	-1	-1	-1	4	-1024	-768	-1	-1	-1	-1	4		0	0						Untertest1.avi	0	880	547	72	111				0	Content		-72	-111	26941414	3902885285
26958	09:38:04.820	00:00:26.958	1618	-1024	-768	-1	-1	-1	-1	4	-1024	-768	-1	-1	-1	-1	4		0	0						Untertest1.avi	0	880	547	72	111				0	Content		-72	-111	26958082	3902901953
26975	09:38:04.837	00:00:26.974	1619	-1024	-768	-1	-1	-1	-1	4	-1024	-768	-1	-1	-1	-1	4		0	0						Untertest1.avi	0	880	547	72	111				0	Content		-72	-111	26974749	3902918620
26992	09:38:04.854	00:00:26.991	1620	-1024	-768	-1	-1	-1	-1	4	-1024	-768	-1	-1	-1	-1	4		0	0						Untertest1.avi	0	880	547	72	111				0	Content		-72	-111	26991732	3902935603
27008	09:38:04.870	00:00:27.008	1621	-1024	-768	-1	-1	-1	-1	4	-1024	-768	-1	-1	-1	-1	4		0	0						Untertest1.avi	0	880	547	72	111				0	Content		-72	-111	27008400	3902952271
27025	09:38:04.887	00:00:27.025	1622	-1024	-768	-1	-1	-1	-1	4	-1024	-768	-1	-1	-1	-1	4		0	0						Untertest1.avi	0	880	547	72	111				0	Content		-72	-111	27025067	3902968938
27042	09:38:04.904	00:00:27.042	1623	-1024	-768	-1	-1	-1	-1	4	-1024	-768	-1	-1	-1	-1	4		0	0						Untertest1.avi	0	880	547	72	111				0	Content		-72	-111	27042320	3902986191
27060	09:38:04.922	00:00:27.059	1624	-1024	-768	-1	-1	-1	-1	4	-1024	-768	-1	-1	-1	-1	4		0	0						Untertest1.avi	0	880	547	72	111				0	Content		-72	-111	27059693	3903003564
27074	09:38:04.936	00:00:27.074	1625	-1024	-768	-1	-1	-1	-1	4	-1024	-768	-1	-1	-1	-1	4		0	0						Untertest1.avi	0	880	547	72	111				0	Content		-72	-111	27074440	3903018311
27091	09:38:04.953	00:00:27.091	1626	-1024	-768	-1	-1	-1	-1	4	-1024	-768	-1	-1	-1	-1	4		0	0						Untertest1.avi	0	880	547	72	111				0	Content		-72	-111	27091062	3903034933
27108	09:38:04.970	00:00:27.107	1627	-1024	-768	-1	-1	-1	-1	4	-1024	-768	-1	-1	-1	-1	4		0	0						Untertest1.avi	0	880	547	72	111				0	Content		-72	-111	27107777	3903051648
27124	09:38:04.986	00:00:27.124	1628	-1024	-768	-1	-1	-1	-1	4	-1024	-768	-1	-1	-1	-1	4		0	0						Untertest1.avi	0	880	547	72	111				0	Content		-72	-111	27124444	3903068315
27141	09:38:05.003	00:00:27.141	1629	-1024	-768	-1	-1	-1	-1	4	-1024	-768	-1	-1	-1	-1	4		0	0						Untertest1.avi	0	880	547	72	111				0	Content		-72	-111	27141115	3903084986
27158	09:38:05.020	00:00:27.157	1630	-1024	-768	-1	-1	-1	-1	4	-1024	-768	-1	-1	-1	-1	4		0	0						Untertest1.avi	0	880	547	72	111				0	Content		-72	-111	27157822	3903101693
27175	09:38:05.037	00:00:27.174	1631	-1024	-768	-1	-1	-1	-1	4	-1024	-768	-1	-1	-1	-1	4		0	0						Untertest1.avi	0	880	547	72	111				0	Content		-72	-111	27174690	3903118561
27191	09:38:05.053	00:00:27.191	1632	-1024	-768	-1	-1	-1	-1	4	-1024	-768	-1	-1	-1	-1	4		0	0						Untertest1.avi	0	880	547	72	111				0	Content		-72	-111	27191358	3903135229
27208	09:38:05.070	00:00:27.208	1633	-1024	-768	-1	-1	-1	-1	4	-1024	-768	-1	-1	-1	-1	4		0	0						Untertest1.avi	0	880	547	72	111				0	Content		-72	-111	27208457	3903152328
27225	09:38:05.087	00:00:27.225	1634	-1024	-768	-1	-1	-1	-1	4	-1024	-768	-1	-1	-1	-1	4		0	0						Untertest1.avi	0	880	547	72	111				0	Content		-72	-111	27225124	3903168995
27242	09:38:05.104	00:00:27.242	1635	-1024	-768	-1	-1	-1	-1	4	-1024	-768	-1	-1	-1	-1	4		0	0						Untertest1.avi	0	880	547	72	111				0	Content		-72	-111	27242142	3903186013
27259	09:38:05.121	00:00:27.258	1636	-1024	-768	-1	-1	-1	-1	4	-1024	-768	-1	-1	-1	-1	4		0	0						Untertest1.avi	0	880	547	72	111				0	Content		-72	-111	27258809	3903202680
27275	09:38:05.137	00:00:27.275	1637	-1024	-768	-1	-1	-1	-1	4	-1024	-768	-1	-1	-1	-1	4		0	0						Untertest1.avi	0	880	547	72	111				0	Content		-72	-111	27275476	3903219347
27293	09:38:05.155	00:00:27.292	1638	-1024	-768	-1	-1	-1	-1	4	-1024	-768	-1	-1	-1	-1	4		0	0						Untertest1.avi	0	880	547	72	111				0	Content		-72	-111	27292922	3903236793
27308	09:38:05.170	00:00:27.307	1639	-1024	-768	-1	-1	-1	-1	4	-1024	-768	-1	-1	-1	-1	4		0	0						Untertest1.avi	0	880	547	72	111				0	Content		-72	-111	27307682	3903251553
27324	09:38:05.186	00:00:27.324	1640	-1024	-768	-1	-1	-1	-1	4	-1024	-768	-1	-1	-1	-1	4		0	0						Untertest1.avi	0	880	547	72	111				0	Content		-72	-111	27324291	3903268162
27341	09:38:05.203	00:00:27.340	1641	-1024	-768	-1	-1	-1	-1	4	-1024	-768	-1	-1	-1	-1	4		0	0						Untertest1.avi	0	880	547	72	111				0	Content		-72	-111	27340914	3903284785
27358	09:38:05.220	00:00:27.357	1642	-1024	-768	-1	-1	-1	-1	4	-1024	-768	-1	-1	-1	-1	4		0	0						Untertest1.avi	0	880	547	72	111				0	Content		-72	-111	27357593	3903301464
27374	09:38:05.236	00:00:27.374	1643	-1024	-768	-1	-1	-1	-1	4	-1024	-768	-1	-1	-1	-1	4		0	0						Untertest1.avi	0	880	547	72	111				0	Content		-72	-111	27374286	3903318157
27392	09:38:05.254	00:00:27.392	1644	-1024	-768	-1	-1	-1	-1	4	-1024	-768	-1	-1	-1	-1	4		0	0						Untertest1.avi	0	880	547	72	111				0	Content		-72	-111	27392153	3903336024
27409	09:38:05.271	00:00:27.408	1645	-1024	-768	-1	-1	-1	-1	4	-1024	-768	-1	-1	-1	-1	4		0	0						Untertest1.avi	0	880	547	72	111				0	Content		-72	-111	27408525	3903352396
27425	09:38:05.287	00:00:27.425	1646	-1024	-768	-1	-1	-1	-1	4	-1024	-768	-1	-1	-1	-1	4		0	0						Untertest1.avi	0	880	547	72	111				0	Content		-72	-111	27425400	3903369271
27442	09:38:05.304	00:00:27.442	1647	-1024	-768	-1	-1	-1	-1	4	-1024	-768	-1	-1	-1	-1	4		0	0						Untertest1.avi	0	880	547	72	111				0	Content		-72	-111	27442019	3903385890
27459	09:38:05.321	00:00:27.458	1648	-1024	-768	-1	-1	-1	-1	4	-1024	-768	-1	-1	-1	-1	4		0	0						Untertest1.avi	0	880	547	72	111				0	Content		-72	-111	27458650	3903402521
27475	09:38:05.337	00:00:27.475	1649	-1024	-768	-1	-1	-1	-1	4	-1024	-768	-1	-1	-1	-1	4		0	0						Untertest1.avi	0	880	547	72	111				0	Content		-72	-111	27475260	3903419131
27492	09:38:05.354	00:00:27.492	1650	-1024	-768	-1	-1	-1	-1	4	-1024	-768	-1	-1	-1	-1	4		0	0						Untertest1.avi	0	880	547	72	111				0	Content		-72	-111	27492024	3903435895
27509	09:38:05.371	00:00:27.508	1651	-1024	-768	-1	-1	-1	-1	4	-1024	-768	-1	-1	-1	-1	4		0	0						Untertest1.avi	0	880	547	72	111				0	Content		-72	-111	27508643	3903452514
27525	09:38:05.387	00:00:27.525	1652	-1024	-768	-1	-1	-1	-1	4	-1024	-768	-1	-1	-1	-1	4		0	0						Untertest1.avi	0	880	547	72	111				0	Content		-72	-111	27525257	3903469128
27542	09:38:05.404	00:00:27.541	1653	-1024	-768	-1	-1	-1	-1	4	-1024	-768	-1	-1	-1	-1	4		0	0						Untertest1.avi	0	880	547	72	111				0	Content		-72	-111	27541877	3903485748
27559	09:38:05.421	00:00:27.558	1654	-1024	-768	-1	-1	-1	-1	4	-1024	-768	-1	-1	-1	-1	4		0	0						Untertest1.avi	0	880	547	72	111				0	Content		-72	-111	27558636	3903502507
27575	09:38:05.437	00:00:27.575	1655	-1024	-768	-1	-1	-1	-1	4	-1024	-768	-1	-1	-1	-1	4		0	0						Untertest1.avi	0	880	547	72	111				0	Content		-72	-111	27575375	3903519246
27591	09:38:05.453	00:00:27.591	1656	-1024	-768	-1	-1	-1	-1	4	-1024	-768	-1	-1	-1	-1	4		0	0						Untertest1.avi	0	880	547	72	111				0	Content		-72	-111	27591370	3903535241
27608	09:38:05.470	00:00:27.608	1657	-1024	-768	-1	-1	-1	-1	4	-1024	-768	-1	-1	-1	-1	4		0	0						Untertest1.avi	0	880	547	72	111				0	Content		-72	-111	27608005	3903551876
27625	09:38:05.487	00:00:27.624	1658	-1024	-768	-1	-1	-1	-1	4	-1024	-768	-1	-1	-1	-1	4		0	0						Untertest1.avi	0	880	547	72	111				0	Content		-72	-111	27624741	3903568612
27641	09:38:05.503	00:00:27.641	1659	-1024	-768	-1	-1	-1	-1	4	-1024	-768	-1	-1	-1	-1	4		0	0						Untertest1.avi	0	880	547	72	111				0	Content		-72	-111	27641143	3903585014
27658	09:38:05.520	00:00:27.657	1660	-1024	-768	-1	-1	-1	-1	4	-1024	-768	-1	-1	-1	-1	4		0	0						Untertest1.avi	0	880	547	72	111				0	Content		-72	-111	27657810	3903601681
27674	09:38:05.536	00:00:27.674	1661	-1024	-768	-1	-1	-1	-1	4	-1024	-768	-1	-1	-1	-1	4		0	0						Untertest1.avi	0	880	547	72	111				0	Content		-72	-111	27674044	3903617915
27691	09:38:05.553	00:00:27.690	1662	-1024	-768	-1	-1	-1	-1	4	-1024	-768	-1	-1	-1	-1	4		0	0						Untertest1.avi	0	880	547	72	111				0	Content		-72	-111	27690738	3903634609
27708	09:38:05.570	00:00:27.707	1663	-1024	-768	-1	-1	-1	-1	4	-1024	-768	-1	-1	-1	-1	4		0	0						Untertest1.avi	0	880	547	72	111				0	Content		-72	-111	27707612	3903651483
27724	09:38:05.586	00:00:27.724	1664	-1024	-768	-1	-1	-1	-1	4	-1024	-768	-1	-1	-1	-1	4		0	0						Untertest1.avi	0	880	547	72	111				0	Content		-72	-111	27724279	3903668150
27741	09:38:05.603	00:00:27.741	1665	-1024	-768	-1	-1	-1	-1	4	-1024	-768	-1	-1	-1	-1	4		0	0						Untertest1.avi	0	880	547	72	111				0	Content		-72	-111	27741382	3903685253
27758	09:38:05.620	00:00:27.758	1666	-1024	-768	-1	-1	-1	-1	4	-1024	-768	-1	-1	-1	-1	4		0	0						Untertest1.avi	0	880	547	72	111				0	Content		-72	-111	27758049	3903701920
27775	09:38:05.637	00:00:27.775	1667	-1024	-768	-1	-1	-1	-1	4	-1024	-768	-1	-1	-1	-1	4		0	0						Untertest1.avi	0	880	547	72	111				0	Content		-72	-111	27775073	3903718944
27792	09:38:05.654	00:00:27.791	1668	-1024	-768	-1	-1	-1	-1	4	-1024	-768	-1	-1	-1	-1	4		0	0						Untertest1.avi	0	880	547	72	111				0	Content		-72	-111	27791741	3903735612
27808	09:38:05.670	00:00:27.808	1669	-1024	-768	-1	-1	-1	-1	4	-1024	-768	-1	-1	-1	-1	4		0	0						Untertest1.avi	0	880	547	72	111				0	Content		-72	-111	27808408	3903752279
27826	09:38:05.688	00:00:27.825	1670	-1024	-768	-1	-1	-1	-1	4	-1024	-768	-1	-1	-1	-1	4		0	0						Untertest1.avi	0	880	547	72	111				0	Content		-72	-111	27825855	3903769726
27841	09:38:05.703	00:00:27.840	1671	-1024	-768	-1	-1	-1	-1	4	-1024	-768	-1	-1	-1	-1	4		0	0						Untertest1.avi	0	880	547	72	111				0	Content		-72	-111	27840607	3903784478
27857	09:38:05.719	00:00:27.857	1672	-1024	-768	-1	-1	-1	-1	4	-1024	-768	-1	-1	-1	-1	4		0	0						Untertest1.avi	0	880	547	72	111				0	Content		-72	-111	27857225	3903801096
27874	09:38:05.736	00:00:27.873	1673	-1024	-768	-1	-1	-1	-1	4	-1024	-768	-1	-1	-1	-1	4		0	0						Untertest1.avi	0	880	547	72	111				0	Content		-72	-111	27873972	3903817843
27891	09:38:05.753	00:00:27.890	1674	-1024	-768	-1	-1	-1	-1	4	-1024	-768	-1	-1	-1	-1	4		0	0						Untertest1.avi	0	880	547	72	111				0	Content		-72	-111	27890525	3903834396
27907	09:38:05.769	00:00:27.907	1675	-1024	-768	-1	-1	-1	-1	4	-1024	-768	-1	-1	-1	-1	4		0	0						Untertest1.avi	0	880	547	72	111				0	Content		-72	-111	27907183	3903851054
27924	09:38:05.786	00:00:27.923	1676	-1024	-768	-1	-1	-1	-1	4	-1024	-768	-1	-1	-1	-1	4		0	0						Untertest1.avi	0	880	547	72	111				0	Content		-72	-111	27923851	3903867722
27941	09:38:05.803	00:00:27.940	1677	-1024	-768	-1	-1	-1	-1	4	-1024	-768	-1	-1	-1	-1	4		0	0						Untertest1.avi	0	880	547	72	111				0	Content		-72	-111	27940783	3903884654
27957	09:38:05.819	00:00:27.957	1678	-1024	-768	-1	-1	-1	-1	4	-1024	-768	-1	-1	-1	-1	4		0	0						Untertest1.avi	0	880	547	72	111				0	Content		-72	-111	27957450	3903901321
27974	09:38:05.836	00:00:27.974	1679	-1024	-768	-1	-1	-1	-1	4	-1024	-768	-1	-1	-1	-1	4		0	0						Untertest1.avi	0	880	547	72	111				0	Content		-72	-111	27974416	3903918287
27991	09:38:05.853	00:00:27.991	1680	-1024	-768	-1	-1	-1	-1	4	-1024	-768	-1	-1	-1	-1	4		0	0						Untertest1.avi	0	880	547	72	111				0	Content		-72	-111	27991083	3903934954
28008	09:38:05.870	00:00:28.007	1681	-1024	-768	-1	-1	-1	-1	4	-1024	-768	-1	-1	-1	-1	4		0	0						Untertest1.avi	0	880	547	72	111				0	Content		-72	-111	28007750	3903951621
28025	09:38:05.887	00:00:28.024	1682	-1024	-768	-1	-1	-1	-1	4	-1024	-768	-1	-1	-1	-1	4		0	0						Untertest1.avi	0	880	547	72	111				0	Content		-72	-111	28024543	3903968414
28041	09:38:05.903	00:00:28.041	1683	-1024	-768	-1	-1	-1	-1	4	-1024	-768	-1	-1	-1	-1	4		0	0						Untertest1.avi	0	880	547	72	111				0	Content		-72	-111	28041211	3903985082
28058	09:38:05.920	00:00:28.057	1684	-1024	-768	-1	-1	-1	-1	4	-1024	-768	-1	-1	-1	-1	4		0	0						Untertest1.avi	0	880	547	72	111				0	Content		-72	-111	28057959	3904001830
28075	09:38:05.937	00:00:28.074	1685	-1024	-768	-1	-1	-1	-1	4	-1024	-768	-1	-1	-1	-1	4		0	0						Untertest1.avi	0	880	547	72	111				0	Content		-72	-111	28074626	3904018497
28091	09:38:05.953	00:00:28.091	1686	-1024	-768	-1	-1	-1	-1	4	-1024	-768	-1	-1	-1	-1	4		0	0						Untertest1.avi	0	880	547	72	111				0	Content		-72	-111	28091354	3904035225
28108	09:38:05.970	00:00:28.108	1687	-1024	-768	-1	-1	-1	-1	4	-1024	-768	-1	-1	-1	-1	4		0	0						Untertest1.avi	0	880	547	72	111				0	Content		-72	-111	28108021	3904051892
28125	09:38:05.987	00:00:28.124	1688	1168,462	547,0242	0,544637	0,7487524	472,3215	3,635693	1	1052,905	543,8036	0,5447716	0,7487144	472,3215	3,668701	3	4	1168	547						Untertest1.avi	0	880	547	72	111	1096	436	16	0	Content		1096	436	28124703	3904068574
28141	09:38:06.003	00:00:28.141	1689	-1024	-768	-1	-1	-1	-1	4	-1024	-768	-1	-1	-1	-1	4		0	0						Untertest1.avi	0	880	547	72	111				0	Content		-72	-111	28141200	3904085071
28158	09:38:06.020	00:00:28.157	1690	-1024	-768	-1	-1	-1	-1	4	-1024	-768	-1	-1	-1	-1	4		0	0						Untertest1.avi	0	880	547	72	111				0	Content		-72	-111	28157701	3904101572
28174	09:38:06.036	00:00:28.174	1691	-1024	-768	-1	-1	-1	-1	4	-1024	-768	-1	-1	-1	-1	4		0	0						Untertest1.avi	0	880	547	72	111				0	Content		-72	-111	28174368	3904118239
28191	09:38:06.053	00:00:28.190	1692	-1024	-768	-1	-1	-1	-1	4	-1024	-768	-1	-1	-1	-1	4		0	0						Untertest1.avi	0	880	547	72	111				0	Content		-72	-111	28190838	3904134709
28208	09:38:06.070	00:00:28.207	1693	-1024	-768	-1	-1	-1	-1	4	-1024	-768	-1	-1	-1	-1	4		0	0						Untertest1.avi	0	880	547	72	111				0	Content		-72	-111	28207584	3904151455
28224	09:38:06.086	00:00:28.224	1694	-1024	-768	-1	-1	-1	-1	4	-1024	-768	-1	-1	-1	-1	4		0	0						Untertest1.avi	0	880	547	72	111				0	Content		-72	-111	28224251	3904168122
28241	09:38:06.103	00:00:28.240	1695	-1024	-768	-1	-1	-1	-1	4	-1024	-768	-1	-1	-1	-1	4		0	0						Untertest1.avi	0	880	547	72	111				0	Content		-72	-111	28240918	3904184789
28258	09:38:06.120	00:00:28.257	1696	-1024	-768	-1	-1	-1	-1	4	-1024	-768	-1	-1	-1	-1	4		0	0						Untertest1.avi	0	880	547	72	111				0	Content		-72	-111	28257636	3904201507
28274	09:38:06.136	00:00:28.274	1697	-1024	-768	-1	-1	-1	-1	4	-1024	-768	-1	-1	-1	-1	4		0	0						Untertest1.avi	0	880	547	72	111				0	Content		-72	-111	28274304	3904218175
28291	09:38:06.153	00:00:28.290	1698	-1024	-768	-1	-1	-1	-1	4	-1024	-768	-1	-1	-1	-1	4		0	0						Untertest1.avi	0	880	547	72	111				0	Content		-72	-111	28290971	3904234842
28308	09:38:06.170	00:00:28.307	1699	-1024	-768	-1	-1	-1	-1	4	-1024	-768	-1	-1	-1	-1	4		0	0						Untertest1.avi	0	880	547	72	111				0	Content		-72	-111	28307696	3904251567
28324	09:38:06.186	00:00:28.324	1700	-1024	-768	-1	-1	-1	-1	4	-1024	-768	-1	-1	-1	-1	4		0	0						Untertest1.avi	0	880	547	72	111				0	Content		-72	-111	28324382	3904268253
28341	09:38:06.203	00:00:28.341	1701	-1024	-768	-1	-1	-1	-1	4	-1024	-768	-1	-1	-1	-1	4		0	0						Untertest1.avi	0	880	547	72	111				0	Content		-72	-111	28341050	3904284921
28358	09:38:06.220	00:00:28.357	1702	1300,088	563,6698	0,4280481	0,6868502	457,4456	3,673191	3	1076,143	604,6733	0,4422469	0,686905	414,5216	3,370019	1	5	1076	605						Untertest1.avi	0	880	547	72	111	1114	467	166	0	Content		1004	494	28357697	3904301568
28374	09:38:06.236	00:00:28.374	1703	-1024	-768	-1	-1	-1	-1	4	-1024	-768	-1	-1	-1	-1	4	5	0	0						Untertest1.avi	0	880	547	72	111	1114	467	166	0	Content		-72	-111	28374190	3904318061
28391	09:38:06.253	00:00:28.390	1704	-1024	-768	-1	-1	-1	-1	4	-1024	-768	-1	-1	-1	-1	4	5	0	0						Untertest1.avi	0	880	547	72	111	1114	467	166	0	Content		-72	-111	28390628	3904334499
28407	09:38:06.269	00:00:28.407	1705	-1024	-768	-1	-1	-1	-1	4	-1024	-768	-1	-1	-1	-1	4	5	0	0						Untertest1.avi	0	880	547	72	111	1114	467	166	0	Content		-72	-111	28407295	3904351166
28424	09:38:06.286	00:00:28.423	1706	-1024	-768	-1	-1	-1	-1	4	-1024	-768	-1	-1	-1	-1	4	5	0	0						Untertest1.avi	0	880	547	72	111	1114	467	166	0	Content		-72	-111	28423991	3904367862
28441	09:38:06.303	00:00:28.440	1707	-1024	-768	-1	-1	-1	-1	4	-1024	-768	-1	-1	-1	-1	4	5	0	0						Untertest1.avi	0	880	547	72	111	1114	467	166	0	Content		-72	-111	28440658	3904384529
28457	09:38:06.319	00:00:28.457	1708	-1024	-768	-1	-1	-1	-1	4	-1024	-768	-1	-1	-1	-1	4	5	0	0						Untertest1.avi	0	880	547	72	111	1114	467	166	0	Content		-72	-111	28457436	3904401307
28474	09:38:06.336	00:00:28.473	1709	1186,192	480,4868	0,5688653	0,7084791	481,3333	3,702262	1	963,7676	565,7911	0,5483149	0,7087039	411,1924	3,215374	3	5	1186	480						Untertest1.avi	0	880	547	72	111	1114	467	166	0	Content		1114	369	28473936	3904417807
28491	09:38:06.353	00:00:28.490	1710	-1024	-768	-1	-1	-1	-1	4	-1024	-768	-1	-1	-1	-1	4	5	0	0						Untertest1.avi	0	880	547	72	111	1114	467	166	0	Content		-72	-111	28490806	3904434677
28507	09:38:06.369	00:00:28.507	1711	1357,47	578,3872	0,5551068	0,7084633	438,8719	3,500497	1	1147,364	608,6436	0,5464081	0,7085365	411,1924	3,311545	3	5	1357	578						Untertest1.avi	0	880	547	72	111	1114	467	166	0	Content		1285	467	28507070	3904450941
28524	09:38:06.386	00:00:28.523	1712	-1024	-768	-1	-1	-1	-1	4	-1024	-768	-1	-1	-1	-1	4		0	0						Untertest1.avi	0	880	547	72	111				0	Content		-72	-111	28523944	3904467815
28541	09:38:06.403	00:00:28.540	1713	-1024	-768	-1	-1	-1	-1	4	-1024	-768	-1	-1	-1	-1	4		0	0						Untertest1.avi	0	880	547	72	111				0	Content		-72	-111	28540562	3904484433
28557	09:38:06.419	00:00:28.557	1714	-1024	-768	-1	-1	-1	-1	4	-1024	-768	-1	-1	-1	-1	4		0	0						Untertest1.avi	0	880	547	72	111				0	Content		-72	-111	28557229	3904501100
28574	09:38:06.436	00:00:28.573	1715	-1024	-768	-1	-1	-1	-1	4	-1024	-768	-1	-1	-1	-1	4		0	0						Untertest1.avi	0	880	547	72	111				0	Content		-72	-111	28573802	3904517673
28590	09:38:06.452	00:00:28.590	1716	-1024	-768	-1	-1	-1	-1	4	-1024	-768	-1	-1	-1	-1	4		0	0						Untertest1.avi	0	880	547	72	111				0	Content		-72	-111	28590489	3904534360
28607	09:38:06.469	00:00:28.607	1717	-1024	-768	-1	-1	-1	-1	4	-1024	-768	-1	-1	-1	-1	4		0	0						Untertest1.avi	0	880	547	72	111				0	Content		-72	-111	28607156	3904551027
28624	09:38:06.486	00:00:28.623	1718	-1024	-768	-1	-1	-1	-1	4	-1024	-768	-1	-1	-1	-1	4		0	0						Untertest1.avi	0	880	547	72	111				0	Content		-72	-111	28623798	3904567669
28640	09:38:06.502	00:00:28.640	1719	-1024	-768	-1	-1	-1	-1	4	-1024	-768	-1	-1	-1	-1	4		0	0						Untertest1.avi	0	880	547	72	111				0	Content		-72	-111	28640424	3904584295
28657	09:38:06.519	00:00:28.657	1720	-1024	-768	-1	-1	-1	-1	4	-1024	-768	-1	-1	-1	-1	4		0	0						Untertest1.avi	0	880	547	72	111				0	Content		-72	-111	28657091	3904600962
28674	09:38:06.536	00:00:28.673	1721	-1024	-768	-1	-1	-1	-1	4	-1024	-768	-1	-1	-1	-1	4		0	0						Untertest1.avi	0	880	547	72	111				0	Content		-72	-111	28673567	3904617438
28690	09:38:06.552	00:00:28.690	1722	-1024	-768	-1	-1	-1	-1	4	-1024	-768	-1	-1	-1	-1	4		0	0						Untertest1.avi	0	880	547	72	111				0	Content		-72	-111	28690235	3904634106
28707	09:38:06.569	00:00:28.706	1723	-1024	-768	-1	-1	-1	-1	4	-1024	-768	-1	-1	-1	-1	4		0	0						Untertest1.avi	0	880	547	72	111				0	Content		-72	-111	28706665	3904650536
28724	09:38:06.586	00:00:28.723	1724	-1024	-768	-1	-1	-1	-1	4	-1024	-768	-1	-1	-1	-1	4		0	0						Untertest1.avi	0	880	547	72	111				0	Content		-72	-111	28723914	3904667785
28741	09:38:06.603	00:00:28.740	1725	-1024	-768	-1	-1	-1	-1	4	-1024	-768	-1	-1	-1	-1	4		0	0						Untertest1.avi	0	880	547	72	111				0	Content		-72	-111	28740600	3904684471
28757	09:38:06.619	00:00:28.757	1726	-1024	-768	-1	-1	-1	-1	4	-1024	-768	-1	-1	-1	-1	4		0	0						Untertest1.avi	0	880	547	72	111				0	Content		-72	-111	28757268	3904701139
28774	09:38:06.636	00:00:28.773	1727	-1024	-768	-1	-1	-1	-1	4	-1024	-768	-1	-1	-1	-1	4		0	0						Untertest1.avi	0	880	547	72	111				0	Content		-72	-111	28773650	3904717521
28790	09:38:06.652	00:00:28.790	1728	-1024	-768	-1	-1	-1	-1	4	-1024	-768	-1	-1	-1	-1	4		0	0						Untertest1.avi	0	880	547	72	111				0	Content		-72	-111	28790317	3904734188
28807	09:38:06.669	00:00:28.806	1729	-1024	-768	-1	-1	-1	-1	4	-1024	-768	-1	-1	-1	-1	4		0	0						Untertest1.avi	0	880	547	72	111				0	Content		-72	-111	28806657	3904750528
28824	09:38:06.686	00:00:28.824	1730	-1024	-768	-1	-1	-1	-1	4	-1024	-768	-1	-1	-1	-1	4		0	0						Untertest1.avi	0	880	547	72	111				0	Content		-72	-111	28824030	3904767901
28840	09:38:06.702	00:00:28.840	1731	-1024	-768	-1	-1	-1	-1	4	-1024	-768	-1	-1	-1	-1	4		0	0						Untertest1.avi	0	880	547	72	111				0	Content		-72	-111	28840403	3904784274
28857	09:38:06.719	00:00:28.857	1732	-1024	-768	-1	-1	-1	-1	4	-1024	-768	-1	-1	-1	-1	4		0	0						Untertest1.avi	0	880	547	72	111				0	Content		-72	-111	28857089	3904800960
28874	09:38:06.736	00:00:28.873	1733	-1024	-768	-1	-1	-1	-1	4	-1024	-768	-1	-1	-1	-1	4		0	0						Untertest1.avi	0	880	547	72	111				0	Content		-72	-111	28873757	3904817628
28890	09:38:06.752	00:00:28.890	1734	-1024	-768	-1	-1	-1	-1	4	-1024	-768	-1	-1	-1	-1	4		0	0						Untertest1.avi	0	880	547	72	111				0	Content		-72	-111	28890390	3904834261
28907	09:38:06.769	00:00:28.907	1735	-1024	-768	-1	-1	-1	-1	4	-1024	-768	-1	-1	-1	-1	4		0	0						Untertest1.avi	0	880	547	72	111				0	Content		-72	-111	28907057	3904850928
28924	09:38:06.786	00:00:28.923	1736	-1024	-768	-1	-1	-1	-1	4	-1024	-768	-1	-1	-1	-1	4		0	0						Untertest1.avi	0	880	547	72	111				0	Content		-72	-111	28923725	3904867596
28940	09:38:06.802	00:00:28.940	1737	-1024	-768	-1	-1	-1	-1	4	-1024	-768	-1	-1	-1	-1	4		0	0						Untertest1.avi	0	880	547	72	111				0	Content		-72	-111	28940393	3904884264
28957	09:38:06.819	00:00:28.957	1738	-1024	-768	-1	-1	-1	-1	4	-1024	-768	-1	-1	-1	-1	4		0	0						Untertest1.avi	0	880	547	72	111				0	Content		-72	-111	28957149	3904901020
28974	09:38:06.836	00:00:28.973	1739	-1024	-768	-1	-1	-1	-1	4	-1024	-768	-1	-1	-1	-1	4		0	0						Untertest1.avi	0	880	547	72	111				0	Content		-72	-111	28973764	3904917635
28990	09:38:06.852	00:00:28.990	1740	-1024	-768	-1	-1	-1	-1	4	-1024	-768	-1	-1	-1	-1	4		0	0						Untertest1.avi	0	880	547	72	111				0	Content		-72	-111	28990390	3904934261
29007	09:38:06.869	00:00:29.007	1741	-1024	-768	-1	-1	-1	-1	4	-1024	-768	-1	-1	-1	-1	4		0	0						Untertest1.avi	0	880	547	72	111				0	Content		-72	-111	29007057	3904950928
29024	09:38:06.886	00:00:29.023	1742	-1024	-768	-1	-1	-1	-1	4	-1024	-768	-1	-1	-1	-1	4		0	0						Untertest1.avi	0	880	547	72	111				0	Content		-72	-111	29023636	3904967507
29040	09:38:06.902	00:00:29.039	1743	-1024	-768	-1	-1	-1	-1	4	-1024	-768	-1	-1	-1	-1	4		0	0						Untertest1.avi	0	880	547	72	111				0	Content		-72	-111	29039758	3904983629
29056	09:38:06.918	00:00:29.056	1744	-1024	-768	-1	-1	-1	-1	4	-1024	-768	-1	-1	-1	-1	4		0	0						Untertest1.avi	0	880	547	72	111				0	Content		-72	-111	29056380	3905000251
29073	09:38:06.935	00:00:29.073	1745	-1024	-768	-1	-1	-1	-1	4	-1024	-768	-1	-1	-1	-1	4		0	0						Untertest1.avi	0	880	547	72	111				0	Content		-72	-111	29073095	3905016966
29090	09:38:06.952	00:00:29.089	1746	-1024	-768	-1	-1	-1	-1	4	-1024	-768	-1	-1	-1	-1	4		0	0						Untertest1.avi	0	880	547	72	111				0	Content		-72	-111	29089762	3905033633
29106	09:38:06.968	00:00:29.106	1747	-1024	-768	-1	-1	-1	-1	4	-1024	-768	-1	-1	-1	-1	4		0	0						Untertest1.avi	0	880	547	72	111				0	Content		-72	-111	29106380	3905050251
29123	09:38:06.985	00:00:29.123	1748	-1024	-768	-1	-1	-1	-1	4	-1024	-768	-1	-1	-1	-1	4		0	0						Untertest1.avi	0	880	547	72	111				0	Content		-72	-111	29123048	3905066919
29140	09:38:07.002	00:00:29.139	1749	-1024	-768	-1	-1	-1	-1	4	-1024	-768	-1	-1	-1	-1	4		0	0						Untertest1.avi	0	880	547	72	111				0	Content		-72	-111	29139699	3905083570
29156	09:38:07.018	00:00:29.156	1750	-1024	-768	-1	-1	-1	-1	4	-1024	-768	-1	-1	-1	-1	4		0	0						Untertest1.avi	0	880	547	72	111				0	Content		-72	-111	29156366	3905100237
29173	09:38:07.035	00:00:29.173	1751	-1024	-768	-1	-1	-1	-1	4	-1024	-768	-1	-1	-1	-1	4		0	0						Untertest1.avi	0	880	547	72	111				0	Content		-72	-111	29173034	3905116905
29190	09:38:07.052	00:00:29.189	1752	-1024	-768	-1	-1	-1	-1	4	-1024	-768	-1	-1	-1	-1	4		0	0						Untertest1.avi	0	880	547	72	111				0	Content		-72	-111	29189953	3905133824
29207	09:38:07.069	00:00:29.206	1753	-1024	-768	-1	-1	-1	-1	4	-1024	-768	-1	-1	-1	-1	4		0	0						Untertest1.avi	0	880	547	72	111				0	Content		-72	-111	29206620	3905150491
29224	09:38:07.086	00:00:29.223	1754	-1024	-768	-1	-1	-1	-1	4	-1024	-768	-1	-1	-1	-1	4		0	0						Untertest1.avi	0	880	547	72	111				0	Content		-72	-111	29223625	3905167496
29240	09:38:07.102	00:00:29.240	1755	-1024	-768	-1	-1	-1	-1	4	-1024	-768	-1	-1	-1	-1	4		0	0						Untertest1.avi	0	880	547	72	111				0	Content		-72	-111	29240293	3905184164
29257	09:38:07.119	00:00:29.256	1756	-1024	-768	-1	-1	-1	-1	4	-1024	-768	-1	-1	-1	-1	4		0	0						Untertest1.avi	0	880	547	72	111				0	Content		-72	-111	29256960	3905200831
29274	09:38:07.136	00:00:29.274	1757	-1024	-768	-1	-1	-1	-1	4	-1024	-768	-1	-1	-1	-1	4		0	0						Untertest1.avi	0	880	547	72	111				0	Content		-72	-111	29274234	3905218105
29291	09:38:07.153	00:00:29.290	1758	-1024	-768	-1	-1	-1	-1	4	-1024	-768	-1	-1	-1	-1	4		0	0						Untertest1.avi	0	880	547	72	111				0	Content		-72	-111	29290902	3905234773
29308	09:38:07.170	00:00:29.308	1759	-1024	-768	-1	-1	-1	-1	4	-1024	-768	-1	-1	-1	-1	4		0	0						Untertest1.avi	0	880	547	72	111				0	Content		-72	-111	29308118	3905251989
29323	09:38:07.185	00:00:29.322	1760	-1024	-768	-1	-1	-1	-1	4	-1024	-768	-1	-1	-1	-1	4		0	0						Untertest1.avi	0	880	547	72	111				0	Content		-72	-111	29322992	3905266863
29340	09:38:07.202	00:00:29.339	1761	-1024	-768	-1	-1	-1	-1	4	-1024	-768	-1	-1	-1	-1	4		0	0						Untertest1.avi	0	880	547	72	111				0	Content		-72	-111	29339614	3905283485
29356	09:38:07.218	00:00:29.356	1762	-1024	-768	-1	-1	-1	-1	4	-1024	-768	-1	-1	-1	-1	4		0	0						Untertest1.avi	0	880	547	72	111				0	Content		-72	-111	29356237	3905300108
29373	09:38:07.235	00:00:29.373	1763	-1024	-768	-1	-1	-1	-1	4	-1024	-768	-1	-1	-1	-1	4		0	0						Untertest1.avi	0	880	547	72	111				0	Content		-72	-111	29373040	3905316911
29390	09:38:07.252	00:00:29.389	1764	-1024	-768	-1	-1	-1	-1	4	-1024	-768	-1	-1	-1	-1	4		0	0						Untertest1.avi	0	880	547	72	111				0	Content		-72	-111	29389607	3905333478
29406	09:38:07.268	00:00:29.406	1765	-1024	-768	-1	-1	-1	-1	4	-1024	-768	-1	-1	-1	-1	4		0	0						Untertest1.avi	0	880	547	72	111				0	Content		-72	-111	29406480	3905350351
29423	09:38:07.285	00:00:29.423	1766	-1024	-768	-1	-1	-1	-1	4	-1024	-768	-1	-1	-1	-1	4		0	0						Untertest1.avi	0	880	547	72	111				0	Content		-72	-111	29423148	3905367019
29440	09:38:07.302	00:00:29.440	1767	-1024	-768	-1	-1	-1	-1	4	-1024	-768	-1	-1	-1	-1	4		0	0						Untertest1.avi	0	880	547	72	111				0	Content		-72	-111	29440250	3905384121
29457	09:38:07.319	00:00:29.456	1768	-1024	-768	-1	-1	-1	-1	4	-1024	-768	-1	-1	-1	-1	4		0	0						Untertest1.avi	0	880	547	72	111				0	Content		-72	-111	29456917	3905400788
29474	09:38:07.336	00:00:29.473	1769	-1024	-768	-1	-1	-1	-1	4	-1024	-768	-1	-1	-1	-1	4		0	0						Untertest1.avi	0	880	547	72	111				0	Content		-72	-111	29473937	3905417808
29491	09:38:07.353	00:00:29.490	1770	-1024	-768	-1	-1	-1	-1	4	-1024	-768	-1	-1	-1	-1	4		0	0						Untertest1.avi	0	880	547	72	111				0	Content		-72	-111	29490604	3905434475
29507	09:38:07.369	00:00:29.507	1771	-1024	-768	-1	-1	-1	-1	4	-1024	-768	-1	-1	-1	-1	4		0	0						Untertest1.avi	0	880	547	72	111				0	Content		-72	-111	29507271	3905451142
29525	09:38:07.387	00:00:29.524	1772	-1024	-768	-1	-1	-1	-1	4	-1024	-768	-1	-1	-1	-1	4		0	0						Untertest1.avi	0	880	547	72	111				0	Content		-72	-111	29524720	3905468591
29539	09:38:07.401	00:00:29.539	1773	-1024	-768	-1	-1	-1	-1	4	-1024	-768	-1	-1	-1	-1	4		0	0						Untertest1.avi	0	880	547	72	111				0	Content		-72	-111	29539468	3905483339
29556	09:38:07.418	00:00:29.556	1774	-1024	-768	-1	-1	-1	-1	4	-1024	-768	-1	-1	-1	-1	4		0	0						Untertest1.avi	0	880	547	72	111				0	Content		-72	-111	29556108	3905499979
29573	09:38:07.435	00:00:29.572	1775	-1024	-768	-1	-1	-1	-1	4	-1024	-768	-1	-1	-1	-1	4		0	0						Untertest1.avi	0	880	547	72	111				0	Content		-72	-111	29572843	3905516714
29589	09:38:07.451	00:00:29.589	1776	-1024	-768	-1	-1	-1	-1	4	-1024	-768	-1	-1	-1	-1	4		0	0						Untertest1.avi	0	880	547	72	111				0	Content		-72	-111	29589466	3905533337
29606	09:38:07.468	00:00:29.606	1777	-1024	-768	-1	-1	-1	-1	4	-1024	-768	-1	-1	-1	-1	4		0	0						Untertest1.avi	0	880	547	72	111				0	Content		-72	-111	29606134	3905550005
29623	09:38:07.485	00:00:29.622	1778	-1024	-768	-1	-1	-1	-1	4	-1024	-768	-1	-1	-1	-1	4		0	0						Untertest1.avi	0	880	547	72	111				0	Content		-72	-111	29622801	3905566672
29639	09:38:07.501	00:00:29.639	1779	-1024	-768	-1	-1	-1	-1	4	-1024	-768	-1	-1	-1	-1	4		0	0						Untertest1.avi	0	880	547	72	111				0	Content		-72	-111	29639436	3905583307
29656	09:38:07.518	00:00:29.656	1780	-1024	-768	-1	-1	-1	-1	4	-1024	-768	-1	-1	-1	-1	4		0	0						Untertest1.avi	0	880	547	72	111				0	Content		-72	-111	29656104	3905599975
29673	09:38:07.535	00:00:29.672	1781	-1024	-768	-1	-1	-1	-1	4	-1024	-768	-1	-1	-1	-1	4		0	0						Untertest1.avi	0	880	547	72	111				0	Content		-72	-111	29672771	3905616642
29690	09:38:07.552	00:00:29.689	1782	-1024	-768	-1	-1	-1	-1	4	-1024	-768	-1	-1	-1	-1	4		0	0						Untertest1.avi	0	880	547	72	111				0	Content		-72	-111	29689674	3905633545
29706	09:38:07.568	00:00:29.706	1783	-1024	-768	-1	-1	-1	-1	4	-1024	-768	-1	-1	-1	-1	4		0	0						Untertest1.avi	0	880	547	72	111				0	Content		-72	-111	29706341	3905650212
29723	09:38:07.585	00:00:29.723	1784	-1024	-768	-1	-1	-1	-1	4	-1024	-768	-1	-1	-1	-1	4		0	0						Untertest1.avi	0	880	547	72	111				0	Content		-72	-111	29723297	3905667168
29740	09:38:07.602	00:00:29.739	1785	-1024	-768	-1	-1	-1	-1	4	-1024	-768	-1	-1	-1	-1	4		0	0						Untertest1.avi	0	880	547	72	111				0	Content		-72	-111	29739964	3905683835
29757	09:38:07.619	00:00:29.756	1786	-1024	-768	-1	-1	-1	-1	4	-1024	-768	-1	-1	-1	-1	4		0	0						Untertest1.avi	0	880	547	72	111				0	Content		-72	-111	29756631	3905700502
29774	09:38:07.636	00:00:29.773	1787	-1024	-768	-1	-1	-1	-1	4	-1024	-768	-1	-1	-1	-1	4		0	0						Untertest1.avi	0	880	547	72	111				0	Content		-72	-111	29773916	3905717787
29791	09:38:07.653	00:00:29.790	1788	-1024	-768	-1	-1	-1	-1	4	-1024	-768	-1	-1	-1	-1	4		0	0						Untertest1.avi	0	880	547	72	111				0	Content		-72	-111	29790583	3905734454
29807	09:38:07.669	00:00:29.806	1789	-1024	-768	-1	-1	-1	-1	4	-1024	-768	-1	-1	-1	-1	4		0	0						Untertest1.avi	0	880	547	72	111				0	Content		-72	-111	29806788	3905750659
29823	09:38:07.685	00:00:29.823	1790	-1024	-768	-1	-1	-1	-1	4	-1024	-768	-1	-1	-1	-1	4		0	0						Untertest1.avi	0	880	547	72	111				0	Content		-72	-111	29823455	3905767326
29840	09:38:07.702	00:00:29.840	1791	-1024	-768	-1	-1	-1	-1	4	-1024	-768	-1	-1	-1	-1	4		0	0						Untertest1.avi	0	880	547	72	111				0	Content		-72	-111	29840123	3905783994
29856	09:38:07.718	00:00:29.855	1792	-1024	-768	-1	-1	-1	-1	4	-1024	-768	-1	-1	-1	-1	4		0	0						Untertest1.avi	0	880	547	72	111				0	Content		-72	-111	29855944	3905799815
29873	09:38:07.735	00:00:29.872	1793	-1024	-768	-1	-1	-1	-1	4	-1024	-768	-1	-1	-1	-1	4		0	0						Untertest1.avi	0	880	547	72	111				0	Content		-72	-111	29872565	3905816436
29889	09:38:07.751	00:00:29.889	1794	-1024	-768	-1	-1	-1	-1	4	-1024	-768	-1	-1	-1	-1	4		0	0						Untertest1.avi	0	880	547	72	111				0	Content		-72	-111	29889327	3905833198
29906	09:38:07.768	00:00:29.905	1795	-1024	-768	-1	-1	-1	-1	4	-1024	-768	-1	-1	-1	-1	4		0	0						Untertest1.avi	0	880	547	72	111				0	Content		-72	-111	29905868	3905849739
29923	09:38:07.785	00:00:29.922	1796	-1024	-768	-1	-1	-1	-1	4	-1024	-768	-1	-1	-1	-1	4		0	0						Untertest1.avi	0	880	547	72	111				0	Content		-72	-111	29922561	3905866432
29939	09:38:07.801	00:00:29.939	1797	-1024	-768	-1	-1	-1	-1	4	-1024	-768	-1	-1	-1	-1	4		0	0						Untertest1.avi	0	880	547	72	111				0	Content		-72	-111	29939496	3905883367
29956	09:38:07.818	00:00:29.956	1798	-1024	-768	-1	-1	-1	-1	4	-1024	-768	-1	-1	-1	-1	4		0	0						Untertest1.avi	0	880	547	72	111				0	Content		-72	-111	29956164	3905900035
29973	09:38:07.835	00:00:29.973	1799	-1024	-768	-1	-1	-1	-1	4	-1024	-768	-1	-1	-1	-1	4		0	0						Untertest1.avi	0	880	547	72	111				0	Content		-72	-111	29973296	3905917167
29990	09:38:07.852	00:00:29.989	1800	-1024	-768	-1	-1	-1	-1	4	-1024	-768	-1	-1	-1	-1	4		0	0						Untertest1.avi	0	880	547	72	111				0	Content		-72	-111	29989963	3905933834
30007	09:38:07.869	00:00:30.006	1801	-1024	-768	-1	-1	-1	-1	4	-1024	-768	-1	-1	-1	-1	4		0	0						Untertest1.avi	0	880	547	72	111				0	Content		-72	-111	30006993	3905950864
30024	09:38:07.886	00:00:30.023	1802	-1024	-768	-1	-1	-1	-1	4	-1024	-768	-1	-1	-1	-1	4		0	0						Untertest1.avi	0	880	547	72	111				0	Content		-72	-111	30023661	3905967532
30040	09:38:07.902	00:00:30.040	1803	-1024	-768	-1	-1	-1	-1	4	-1024	-768	-1	-1	-1	-1	4		0	0						Untertest1.avi	0	880	547	72	111				0	Content		-72	-111	30040328	3905984199
30058	09:38:07.920	00:00:30.057	1804	-1024	-768	-1	-1	-1	-1	4	-1024	-768	-1	-1	-1	-1	4		0	0						Untertest1.avi	0	880	547	72	111				0	Content		-72	-111	30057676	3906001547
30072	09:38:07.934	00:00:30.072	1805	-1024	-768	-1	-1	-1	-1	4	-1024	-768	-1	-1	-1	-1	4		0	0						Untertest1.avi	0	880	547	72	111				0	Content		-72	-111	30072426	3906016297
30089	09:38:07.951	00:00:30.089	1806	-1024	-768	-1	-1	-1	-1	4	-1024	-768	-1	-1	-1	-1	4		0	0						Untertest1.avi	0	880	547	72	111				0	Content		-72	-111	30089050	3906032921
30106	09:38:07.968	00:00:30.105	1807	-1024	-768	-1	-1	-1	-1	4	-1024	-768	-1	-1	-1	-1	4		0	0						Untertest1.avi	0	880	547	72	111				0	Content		-72	-111	30105799	3906049670
30122	09:38:07.984	00:00:30.122	1808	-1024	-768	-1	-1	-1	-1	4	-1024	-768	-1	-1	-1	-1	4		0	0						Untertest1.avi	0	880	547	72	111				0	Content		-72	-111	30122477	3906066348
30139	09:38:08.001	00:00:30.139	1809	-1024	-768	-1	-1	-1	-1	4	-1024	-768	-1	-1	-1	-1	4		0	0						Untertest1.avi	0	880	547	72	111				0	Content		-72	-111	30139073	3906082944
30156	09:38:08.018	00:00:30.155	1810	-1024	-768	-1	-1	-1	-1	4	-1024	-768	-1	-1	-1	-1	4		0	0						Untertest1.avi	0	880	547	72	111				0	Content		-72	-111	30155740	3906099611
30173	09:38:08.035	00:00:30.172	1811	-1024	-768	-1	-1	-1	-1	4	-1024	-768	-1	-1	-1	-1	4		0	0						Untertest1.avi	0	880	547	72	111				0	Content		-72	-111	30172640	3906116511
30189	09:38:08.051	00:00:30.189	1812	-1024	-768	-1	-1	-1	-1	4	-1024	-768	-1	-1	-1	-1	4		0	0						Untertest1.avi	0	880	547	72	111				0	Content		-72	-111	30189307	3906133178
30206	09:38:08.068	00:00:30.206	1813	-1024	-768	-1	-1	-1	-1	4	-1024	-768	-1	-1	-1	-1	4		0	0						Untertest1.avi	0	880	547	72	111				0	Content		-72	-111	30206303	3906150174
30223	09:38:08.085	00:00:30.222	1814	-1024	-768	-1	-1	-1	-1	4	-1024	-768	-1	-1	-1	-1	4		0	0						Untertest1.avi	0	880	547	72	111				0	Content		-72	-111	30222970	3906166841
30240	09:38:08.102	00:00:30.239	1815	-1024	-768	-1	-1	-1	-1	4	-1024	-768	-1	-1	-1	-1	4		0	0						Untertest1.avi	0	880	547	72	111				0	Content		-72	-111	30239637	3906183508
30257	09:38:08.119	00:00:30.256	1816	-1024	-768	-1	-1	-1	-1	4	-1024	-768	-1	-1	-1	-1	4		0	0						Untertest1.avi	0	880	547	72	111				0	Content		-72	-111	30256903	3906200774
30274	09:38:08.136	00:00:30.273	1817	-1024	-768	-1	-1	-1	-1	4	-1024	-768	-1	-1	-1	-1	4		0	0						Untertest1.avi	0	880	547	72	111				0	Content		-72	-111	30273570	3906217441
30291	09:38:08.153	00:00:30.290	1818	-1024	-768	-1	-1	-1	-1	4	-1024	-768	-1	-1	-1	-1	4		0	0						Untertest1.avi	0	880	547	72	111				0	Content		-72	-111	30290910	3906234781
30306	09:38:08.168	00:00:30.305	1819	-1024	-768	-1	-1	-1	-1	4	-1024	-768	-1	-1	-1	-1	4		0	0						Untertest1.avi	0	880	547	72	111				0	Content		-72	-111	30305658	3906249529
30322	09:38:08.184	00:00:30.322	1820	-1024	-768	-1	-1	-1	-1	4	-1024	-768	-1	-1	-1	-1	4		0	0						Untertest1.avi	0	880	547	72	111				0	Content		-72	-111	30322300	3906266171
30339	09:38:08.201	00:00:30.338	1821	-1024	-768	-1	-1	-1	-1	4	-1024	-768	-1	-1	-1	-1	4		0	0						Untertest1.avi	0	880	547	72	111				0	Content		-72	-111	30338903	3906282774
30356	09:38:08.218	00:00:30.355	1822	-1024	-768	-1	-1	-1	-1	4	-1024	-768	-1	-1	-1	-1	4		0	0						Untertest1.avi	0	880	547	72	111				0	Content		-72	-111	30355703	3906299574
30372	09:38:08.234	00:00:30.372	1823	-1024	-768	-1	-1	-1	-1	4	-1024	-768	-1	-1	-1	-1	4		0	0						Untertest1.avi	0	880	547	72	111				0	Content		-72	-111	30372279	3906316150
30389	09:38:08.251	00:00:30.389	1824	-1024	-768	-1	-1	-1	-1	4	-1024	-768	-1	-1	-1	-1	4		0	0						Untertest1.avi	0	880	547	72	111				0	Content		-72	-111	30389212	3906333083
30406	09:38:08.268	00:00:30.405	1825	-1024	-768	-1	-1	-1	-1	4	-1024	-768	-1	-1	-1	-1	4		0	0						Untertest1.avi	0	880	547	72	111				0	Content		-72	-111	30405879	3906349750
30423	09:38:08.285	00:00:30.423	1826	-1024	-768	-1	-1	-1	-1	4	-1024	-768	-1	-1	-1	-1	4		0	0						Untertest1.avi	0	880	547	72	111				0	Content		-72	-111	30423011	3906366882
30440	09:38:08.302	00:00:30.439	1827	-1024	-768	-1	-1	-1	-1	4	-1024	-768	-1	-1	-1	-1	4		0	0						Untertest1.avi	0	880	547	72	111				0	Content		-72	-111	30439679	3906383550
30457	09:38:08.319	00:00:30.456	1828	-1024	-768	-1	-1	-1	-1	4	-1024	-768	-1	-1	-1	-1	4		0	0						Untertest1.avi	0	880	547	72	111				0	Content		-72	-111	30456666	3906400537
30473	09:38:08.335	00:00:30.473	1829	-1024	-768	-1	-1	-1	-1	4	-1024	-768	-1	-1	-1	-1	4		0	0						Untertest1.avi	0	880	547	72	111				0	Content		-72	-111	30473333	3906417204
30490	09:38:08.352	00:00:30.490	1830	-1024	-768	-1	-1	-1	-1	4	-1024	-768	-1	-1	-1	-1	4		0	0						Untertest1.avi	0	880	547	72	111				0	Content		-72	-111	30490000	3906433871
30507	09:38:08.369	00:00:30.507	1831	-1024	-768	-1	-1	-1	-1	4	-1024	-768	-1	-1	-1	-1	4		0	0						Untertest1.avi	0	880	547	72	111				0	Content		-72	-111	30507386	3906451257
30522	09:38:08.384	00:00:30.522	1832	-1024	-768	-1	-1	-1	-1	4	-1024	-768	-1	-1	-1	-1	4		0	0						Untertest1.avi	0	880	547	72	111				0	Content		-72	-111	30522136	3906466007
30539	09:38:08.401	00:00:30.538	1833	-1024	-768	-1	-1	-1	-1	4	-1024	-768	-1	-1	-1	-1	4		0	0						Untertest1.avi	0	880	547	72	111				0	Content		-72	-111	30538760	3906482631
30556	09:38:08.418	00:00:30.555	1834	-1024	-768	-1	-1	-1	-1	4	-1024	-768	-1	-1	-1	-1	4		0	0						Untertest1.avi	0	880	547	72	111				0	Content		-72	-111	30555507	3906499378
30572	09:38:08.434	00:00:30.572	1835	-1024	-768	-1	-1	-1	-1	4	-1024	-768	-1	-1	-1	-1	4		0	0						Untertest1.avi	0	880	547	72	111				0	Content		-72	-111	30572186	3906516057
30589	09:38:08.451	00:00:30.588	1836	-1024	-768	-1	-1	-1	-1	4	-1024	-768	-1	-1	-1	-1	4		0	0						Untertest1.avi	0	880	547	72	111				0	Content		-72	-111	30588783	3906532654
30605	09:38:08.467	00:00:30.605	1837	-1024	-768	-1	-1	-1	-1	4	-1024	-768	-1	-1	-1	-1	4		0	0						Untertest1.avi	0	880	547	72	111				0	Content		-72	-111	30605450	3906549321
30622	09:38:08.484	00:00:30.622	1838	-1024	-768	-1	-1	-1	-1	4	-1024	-768	-1	-1	-1	-1	4		0	0						Untertest1.avi	0	880	547	72	111				0	Content		-72	-111	30622353	3906566224
30639	09:38:08.501	00:00:30.639	1839	-1024	-768	-1	-1	-1	-1	4	-1024	-768	-1	-1	-1	-1	4		0	0						Untertest1.avi	0	880	547	72	111				0	Content		-72	-111	30639020	3906582891
30656	09:38:08.518	00:00:30.655	1840	-1024	-768	-1	-1	-1	-1	4	-1024	-768	-1	-1	-1	-1	4		0	0						Untertest1.avi	0	880	547	72	111				0	Content		-72	-111	30655972	3906599843
30673	09:38:08.535	00:00:30.672	1841	-1024	-768	-1	-1	-1	-1	4	-1024	-768	-1	-1	-1	-1	4		0	0						Untertest1.avi	0	880	547	72	111				0	Content		-72	-111	30672639	3906616510
30689	09:38:08.551	00:00:30.689	1842	-1024	-768	-1	-1	-1	-1	4	-1024	-768	-1	-1	-1	-1	4		0	0						Untertest1.avi	0	880	547	72	111				0	Content		-72	-111	30689307	3906633178
30707	09:38:08.569	00:00:30.706	1843	-1024	-768	-1	-1	-1	-1	4	-1024	-768	-1	-1	-1	-1	4		0	0						Untertest1.avi	0	880	547	72	111				0	Content		-72	-111	30706624	3906650495
30724	09:38:08.586	00:00:30.723	1844	-1024	-768	-1	-1	-1	-1	4	-1024	-768	-1	-1	-1	-1	4		0	0						Untertest1.avi	0	880	547	72	111				0	Content		-72	-111	30723870	3906667741
30739	09:38:08.601	00:00:30.738	1845	-1024	-768	-1	-1	-1	-1	4	-1024	-768	-1	-1	-1	-1	4		0	0						Untertest1.avi	0	880	547	72	111				0	Content		-72	-111	30738620	3906682491
30755	09:38:08.617	00:00:30.755	1846	-1024	-768	-1	-1	-1	-1	4	-1024	-768	-1	-1	-1	-1	4		0	0						Untertest1.avi	0	880	547	72	111				0	Content		-72	-111	30755370	3906699241
30772	09:38:08.634	00:00:30.771	1847	-1024	-768	-1	-1	-1	-1	4	-1024	-768	-1	-1	-1	-1	4		0	0						Untertest1.avi	0	880	547	72	111				0	Content		-72	-111	30771993	3906715864
30789	09:38:08.651	00:00:30.788	1848	-1024	-768	-1	-1	-1	-1	4	-1024	-768	-1	-1	-1	-1	4		0	0						Untertest1.avi	0	880	547	72	111				0	Content		-72	-111	30788676	3906732547
30805	09:38:08.667	00:00:30.805	1849	-1024	-768	-1	-1	-1	-1	4	-1024	-768	-1	-1	-1	-1	4		0	0						Untertest1.avi	0	880	547	72	111				0	Content		-72	-111	30805242	3906749113
30822	09:38:08.684	00:00:30.822	1850	-1024	-768	-1	-1	-1	-1	4	-1024	-768	-1	-1	-1	-1	4		0	0						Untertest1.avi	0	880	547	72	111				0	Content		-72	-111	30822178	3906766049
30839	09:38:08.701	00:00:30.838	1851	-1024	-768	-1	-1	-1	-1	4	-1024	-768	-1	-1	-1	-1	4		0	0						Untertest1.avi	0	880	547	72	111				0	Content		-72	-111	30838845	3906782716
30856	09:38:08.718	00:00:30.855	1852	-1024	-768	-1	-1	-1	-1	4	-1024	-768	-1	-1	-1	-1	4		0	0						Untertest1.avi	0	880	547	72	111				0	Content		-72	-111	30855978	3906799849
30873	09:38:08.735	00:00:30.872	1853	-1024	-768	-1	-1	-1	-1	4	-1024	-768	-1	-1	-1	-1	4		0	0						Untertest1.avi	0	880	547	72	111				0	Content		-72	-111	30872645	3906816516
30890	09:38:08.752	00:00:30.889	1854	-1024	-768	-1	-1	-1	-1	4	-1024	-768	-1	-1	-1	-1	4		0	0						Untertest1.avi	0	880	547	72	111				0	Content		-72	-111	30889674	3906833545
30906	09:38:08.768	00:00:30.906	1855	-1024	-768	-1	-1	-1	-1	4	-1024	-768	-1	-1	-1	-1	4		0	0						Untertest1.avi	0	880	547	72	111				0	Content		-72	-111	30906341	3906850212
30923	09:38:08.785	00:00:30.923	1856	-1024	-768	-1	-1	-1	-1	4	-1024	-768	-1	-1	-1	-1	4		0	0						Untertest1.avi	0	880	547	72	111				0	Content		-72	-111	30923009	3906866880
30940	09:38:08.802	00:00:30.940	1857	-1024	-768	-1	-1	-1	-1	4	-1024	-768	-1	-1	-1	-1	4		0	0						Untertest1.avi	0	880	547	72	111				0	Content		-72	-111	30940479	3906884350
30955	09:38:08.817	00:00:30.955	1858	-1024	-768	-1	-1	-1	-1	4	-1024	-768	-1	-1	-1	-1	4		0	0						Untertest1.avi	0	880	547	72	111				0	Content		-72	-111	30955227	3906899098
30972	09:38:08.834	00:00:30.971	1859	-1024	-768	-1	-1	-1	-1	4	-1024	-768	-1	-1	-1	-1	4		0	0						Untertest1.avi	0	880	547	72	111				0	Content		-72	-111	30971849	3906915720
30988	09:38:08.850	00:00:30.988	1860	-1024	-768	-1	-1	-1	-1	4	-1024	-768	-1	-1	-1	-1	4		0	0						Untertest1.avi	0	880	547	72	111				0	Content		-72	-111	30988475	3906932346
31005	09:38:08.867	00:00:31.005	1861	-1024	-768	-1	-1	-1	-1	4	-1024	-768	-1	-1	-1	-1	4		0	0						Untertest1.avi	0	880	547	72	111				0	Content		-72	-111	31005161	3906949032
31022	09:38:08.884	00:00:31.021	1862	-1024	-768	-1	-1	-1	-1	4	-1024	-768	-1	-1	-1	-1	4		0	0						Untertest1.avi	0	880	547	72	111				0	Content		-72	-111	31021815	3906965686
31038	09:38:08.900	00:00:31.038	1863	-1024	-768	-1	-1	-1	-1	4	-1024	-768	-1	-1	-1	-1	4		0	0						Untertest1.avi	0	880	547	72	111				0	Content		-72	-111	31038482	3906982353
31055	09:38:08.917	00:00:31.055	1864	-1024	-768	-1	-1	-1	-1	4	-1024	-768	-1	-1	-1	-1	4		0	0						Untertest1.avi	0	880	547	72	111				0	Content		-72	-111	31055413	3906999284
31072	09:38:08.934	00:00:31.072	1865	-1024	-768	-1	-1	-1	-1	4	-1024	-768	-1	-1	-1	-1	4		0	0						Untertest1.avi	0	880	547	72	111				0	Content		-72	-111	31072080	3907015951
31089	09:38:08.951	00:00:31.089	1866	-1024	-768	-1	-1	-1	-1	4	-1024	-768	-1	-1	-1	-1	4		0	0						Untertest1.avi	0	880	547	72	111				0	Content		-72	-111	31089223	3907033094
31106	09:38:08.968	00:00:31.105	1867	-1024	-768	-1	-1	-1	-1	4	-1024	-768	-1	-1	-1	-1	4		0	0						Untertest1.avi	0	880	547	72	111				0	Content		-72	-111	31105891	3907049762
31123	09:38:08.985	00:00:31.123	1868	-1024	-768	-1	-1	-1	-1	4	-1024	-768	-1	-1	-1	-1	4		0	0						Untertest1.avi	0	880	547	72	111				0	Content		-72	-111	31123053	3907066924
31140	09:38:09.002	00:00:31.139	1869	-1024	-768	-1	-1	-1	-1	4	-1024	-768	-1	-1	-1	-1	4		0	0						Untertest1.avi	0	880	547	72	111				0	Content		-72	-111	31139720	3907083591
31157	09:38:09.019	00:00:31.156	1870	-1024	-768	-1	-1	-1	-1	4	-1024	-768	-1	-1	-1	-1	4		0	0						Untertest1.avi	0	880	547	72	111				0	Content		-72	-111	31156963	3907100834
31172	09:38:09.034	00:00:31.171	1871	-1024	-768	-1	-1	-1	-1	4	-1024	-768	-1	-1	-1	-1	4		0	0						Untertest1.avi	0	880	547	72	111				0	Content		-72	-111	31171711	3907115582
31188	09:38:09.050	00:00:31.188	1872	-1024	-768	-1	-1	-1	-1	4	-1024	-768	-1	-1	-1	-1	4		0	0						Untertest1.avi	0	880	547	72	111				0	Content		-72	-111	31188339	3907132210
31205	09:38:09.067	00:00:31.205	1873	-1024	-768	-1	-1	-1	-1	4	-1024	-768	-1	-1	-1	-1	4		0	0						Untertest1.avi	0	880	547	72	111				0	Content		-72	-111	31205085	3907148956
31222	09:38:09.084	00:00:31.221	1874	-1024	-768	-1	-1	-1	-1	4	-1024	-768	-1	-1	-1	-1	4		0	0						Untertest1.avi	0	880	547	72	111				0	Content		-72	-111	31221709	3907165580
31238	09:38:09.100	00:00:31.238	1875	-1024	-768	-1	-1	-1	-1	4	-1024	-768	-1	-1	-1	-1	4		0	0						Untertest1.avi	0	880	547	72	111				0	Content		-72	-111	31238376	3907182247
31255	09:38:09.117	00:00:31.254	1876	-1024	-768	-1	-1	-1	-1	4	-1024	-768	-1	-1	-1	-1	4		0	0						Untertest1.avi	0	880	547	72	111				0	Content		-72	-111	31254873	3907198744
31272	09:38:09.134	00:00:31.271	1877	-1024	-768	-1	-1	-1	-1	4	-1024	-768	-1	-1	-1	-1	4		0	0						Untertest1.avi	0	880	547	72	111				0	Content		-72	-111	31271540	3907215411
31288	09:38:09.150	00:00:31.288	1878	-1024	-768	-1	-1	-1	-1	4	-1024	-768	-1	-1	-1	-1	4		0	0						Untertest1.avi	0	880	547	72	111				0	Content		-72	-111	31288392	3907232263
31305	09:38:09.167	00:00:31.305	1879	-1024	-768	-1	-1	-1	-1	4	-1024	-768	-1	-1	-1	-1	4		0	0						Untertest1.avi	0	880	547	72	111				0	Content		-72	-111	31305060	3907248931
31322	09:38:09.184	00:00:31.321	1880	-1024	-768	-1	-1	-1	-1	4	-1024	-768	-1	-1	-1	-1	4		0	0						Untertest1.avi	0	880	547	72	111				0	Content		-72	-111	31321727	3907265598
31339	09:38:09.201	00:00:31.338	1881	-1024	-768	-1	-1	-1	-1	4	-1024	-768	-1	-1	-1	-1	4		0	0						Untertest1.avi	0	880	547	72	111				0	Content		-72	-111	31338917	3907282788
31356	09:38:09.218	00:00:31.355	1882	-1024	-768	-1	-1	-1	-1	4	-1024	-768	-1	-1	-1	-1	4		0	0						Untertest1.avi	0	880	547	72	111				0	Content		-72	-111	31355584	3907299455
31373	09:38:09.235	00:00:31.372	1883	-1024	-768	-1	-1	-1	-1	4	-1024	-768	-1	-1	-1	-1	4		0	0						Untertest1.avi	0	880	547	72	111				0	Content		-72	-111	31372785	3907316656
31389	09:38:09.251	00:00:31.389	1884	-1024	-768	-1	-1	-1	-1	4	-1024	-768	-1	-1	-1	-1	4		0	0						Untertest1.avi	0	880	547	72	111				0	Content		-72	-111	31389453	3907333324
31407	09:38:09.269	00:00:31.406	1885	-1024	-768	-1	-1	-1	-1	4	-1024	-768	-1	-1	-1	-1	4		0	0						Untertest1.avi	0	880	547	72	111				0	Content		-72	-111	31406594	3907350465
31421	09:38:09.283	00:00:31.421	1886	-1024	-768	-1	-1	-1	-1	4	-1024	-768	-1	-1	-1	-1	4		0	0						Untertest1.avi	0	880	547	72	111				0	Content		-72	-111	31421464	3907365335
31438	09:38:09.300	00:00:31.438	1887	-1024	-768	-1	-1	-1	-1	4	-1024	-768	-1	-1	-1	-1	4		0	0						Untertest1.avi	0	880	547	72	111				0	Content		-72	-111	31438087	3907381958
31455	09:38:09.317	00:00:31.454	1888	-1024	-768	-1	-1	-1	-1	4	-1024	-768	-1	-1	-1	-1	4		0	0						Untertest1.avi	0	880	547	72	111				0	Content		-72	-111	31454835	3907398706
31471	09:38:09.333	00:00:31.471	1889	-1024	-768	-1	-1	-1	-1	4	-1024	-768	-1	-1	-1	-1	4		0	0						Untertest1.avi	0	880	547	72	111				0	Content		-72	-111	31471388	3907415259
31488	09:38:09.350	00:00:31.488	1890	-1024	-768	-1	-1	-1	-1	4	-1024	-768	-1	-1	-1	-1	4		0	0						Untertest1.avi	0	880	547	72	111				0	Content		-72	-111	31488048	3907431919
31505	09:38:09.367	00:00:31.504	1891	-1024	-768	-1	-1	-1	-1	4	-1024	-768	-1	-1	-1	-1	4		0	0						Untertest1.avi	0	880	547	72	111				0	Content		-72	-111	31504716	3907448587
31522	09:38:09.384	00:00:31.521	1892	-1024	-768	-1	-1	-1	-1	4	-1024	-768	-1	-1	-1	-1	4		0	0						Untertest1.avi	0	880	547	72	111				0	Content		-72	-111	31521648	3907465519
31538	09:38:09.400	00:00:31.538	1893	-1024	-768	-1	-1	-1	-1	4	-1024	-768	-1	-1	-1	-1	4		0	0						Untertest1.avi	0	880	547	72	111				0	Content		-72	-111	31538315	3907482186
31555	09:38:09.417	00:00:31.555	1894	-1024	-768	-1	-1	-1	-1	4	-1024	-768	-1	-1	-1	-1	4		0	0						Untertest1.avi	0	880	547	72	111				0	Content		-72	-111	31555453	3907499324
31572	09:38:09.434	00:00:31.572	1895	-1024	-768	-1	-1	-1	-1	4	-1024	-768	-1	-1	-1	-1	4		0	0						Untertest1.avi	0	880	547	72	111				0	Content		-72	-111	31572120	3907515991
31589	09:38:09.451	00:00:31.589	1896	-1024	-768	-1	-1	-1	-1	4	-1024	-768	-1	-1	-1	-1	4		0	0						Untertest1.avi	0	880	547	72	111				0	Content		-72	-111	31589294	3907533165
31606	09:38:09.468	00:00:31.605	1897	-1024	-768	-1	-1	-1	-1	4	-1024	-768	-1	-1	-1	-1	4		0	0						Untertest1.avi	0	880	547	72	111				0	Content		-72	-111	31605961	3907549832
31623	09:38:09.485	00:00:31.623	1898	-1024	-768	-1	-1	-1	-1	4	-1024	-768	-1	-1	-1	-1	4		0	0						Untertest1.avi	0	880	547	72	111				0	Content		-72	-111	31623214	3907567085
31638	09:38:09.500	00:00:31.637	1899	1410,841	733,0789	0,2118506	0,6614918	446,1579	3,509904	1	1271,934	728,7167	0,2117038	0,6614512	446,1579	3,531971	3	6	1411	733						Untertest1.avi	0	880	547	72	111	1339	622	17	0	Content		1339	622	31637948	3907581819
31655	09:38:09.517	00:00:31.654	1900	-1024	-768	-1	-1	-1	-1	4	-1024	-768	-1	-1	-1	-1	4		0	0						Untertest1.avi	0	880	547	72	111				0	Content		-72	-111	31654571	3907598442
31671	09:38:09.533	00:00:31.671	1901	-1024	-768	-1	-1	-1	-1	4	-1024	-768	-1	-1	-1	-1	4		0	0						Untertest1.avi	0	880	547	72	111				0	Content		-72	-111	31671319	3907615190
31688	09:38:09.550	00:00:31.687	1902	-1024	-768	-1	-1	-1	-1	4	-1024	-768	-1	-1	-1	-1	4		0	0						Untertest1.avi	0	880	547	72	111				0	Content		-72	-111	31687941	3907631812
31705	09:38:09.567	00:00:31.704	1903	-1024	-768	-1	-1	-1	-1	4	-1024	-768	-1	-1	-1	-1	4		0	0						Untertest1.avi	0	880	547	72	111				0	Content		-72	-111	31704940	3907648811
31721	09:38:09.583	00:00:31.721	1904	-1024	-768	-1	-1	-1	-1	4	-1024	-768	-1	-1	-1	-1	4		0	0						Untertest1.avi	0	880	547	72	111				0	Content		-72	-111	31721440	3907665311
31738	09:38:09.600	00:00:31.738	1905	-1024	-768	-1	-1	-1	-1	4	-1024	-768	-1	-1	-1	-1	4		0	0						Untertest1.avi	0	880	547	72	111				0	Content		-72	-111	31738185	3907682056
31755	09:38:09.617	00:00:31.754	1906	-1024	-768	-1	-1	-1	-1	4	-1024	-768	-1	-1	-1	-1	4		0	0						Untertest1.avi	0	880	547	72	111				0	Content		-72	-111	31754808	3907698679
31771	09:38:09.633	00:00:31.771	1907	-1024	-768	-1	-1	-1	-1	4	-1024	-768	-1	-1	-1	-1	4		0	0						Untertest1.avi	0	880	547	72	111				0	Content		-72	-111	31771430	3907715301
31788	09:38:09.650	00:00:31.788	1908	-1024	-768	-1	-1	-1	-1	4	-1024	-768	-1	-1	-1	-1	4		0	0						Untertest1.avi	0	880	547	72	111				0	Content		-72	-111	31788098	3907731969
31805	09:38:09.667	00:00:31.804	1909	-1024	-768	-1	-1	-1	-1	4	-1024	-768	-1	-1	-1	-1	4		0	0						Untertest1.avi	0	880	547	72	111				0	Content		-72	-111	31804802	3907748673
31822	09:38:09.684	00:00:31.821	1910	-1024	-768	-1	-1	-1	-1	4	-1024	-768	-1	-1	-1	-1	4		0	0						Untertest1.avi	0	880	547	72	111				0	Content		-72	-111	31821674	3907765545
31838	09:38:09.700	00:00:31.838	1911	-1024	-768	-1	-1	-1	-1	4	-1024	-768	-1	-1	-1	-1	4		0	0						Untertest1.avi	0	880	547	72	111				0	Content		-72	-111	31838046	3907781917
31855	09:38:09.717	00:00:31.854	1912	-1024	-768	-1	-1	-1	-1	4	-1024	-768	-1	-1	-1	-1	4		0	0						Untertest1.avi	0	880	547	72	111				0	Content		-72	-111	31854670	3907798541
31871	09:38:09.733	00:00:31.871	1913	-1024	-768	-1	-1	-1	-1	4	-1024	-768	-1	-1	-1	-1	4		0	0						Untertest1.avi	0	880	547	72	111				0	Content		-72	-111	31871415	3907815286
31888	09:38:09.750	00:00:31.888	1914	-1024	-768	-1	-1	-1	-1	4	-1024	-768	-1	-1	-1	-1	4		0	0						Untertest1.avi	0	880	547	72	111				0	Content		-72	-111	31888037	3907831908
31905	09:38:09.767	00:00:31.904	1915	-1024	-768	-1	-1	-1	-1	4	-1024	-768	-1	-1	-1	-1	4		0	0						Untertest1.avi	0	880	547	72	111				0	Content		-72	-111	31904660	3907848531
31921	09:38:09.783	00:00:31.921	1916	-1024	-768	-1	-1	-1	-1	4	-1024	-768	-1	-1	-1	-1	4		0	0						Untertest1.avi	0	880	547	72	111				0	Content		-72	-111	31921407	3907865278
31938	09:38:09.800	00:00:31.938	1917	-1024	-768	-1	-1	-1	-1	4	-1024	-768	-1	-1	-1	-1	4		0	0						Untertest1.avi	0	880	547	72	111				0	Content		-72	-111	31938027	3907881898
31955	09:38:09.817	00:00:31.954	1918	-1024	-768	-1	-1	-1	-1	4	-1024	-768	-1	-1	-1	-1	4		0	0						Untertest1.avi	0	880	547	72	111				0	Content		-72	-111	31954649	3907898520
31971	09:38:09.833	00:00:31.971	1919	-1024	-768	-1	-1	-1	-1	4	-1024	-768	-1	-1	-1	-1	4		0	0						Untertest1.avi	0	880	547	72	111				0	Content		-72	-111	31971396	3907915267
31988	09:38:09.850	00:00:31.987	1920	-1024	-768	-1	-1	-1	-1	4	-1024	-768	-1	-1	-1	-1	4		0	0						Untertest1.avi	0	880	547	72	111				0	Content		-72	-111	31987771	3907931642
32004	09:38:09.866	00:00:32.004	1921	-1024	-768	-1	-1	-1	-1	4	-1024	-768	-1	-1	-1	-1	4		0	0						Untertest1.avi	0	880	547	72	111				0	Content		-72	-111	32004396	3907948267
32021	09:38:09.883	00:00:32.021	1922	-1024	-768	-1	-1	-1	-1	4	-1024	-768	-1	-1	-1	-1	4		0	0						Untertest1.avi	0	880	547	72	111				0	Content		-72	-111	32021063	3907964934
32038	09:38:09.900	00:00:32.037	1923	-1024	-768	-1	-1	-1	-1	4	-1024	-768	-1	-1	-1	-1	4		0	0						Untertest1.avi	0	880	547	72	111				0	Content		-72	-111	32037730	3907981601
32055	09:38:09.917	00:00:32.054	1924	-1024	-768	-1	-1	-1	-1	4	-1024	-768	-1	-1	-1	-1	4		0	0						Untertest1.avi	0	880	547	72	111				0	Content		-72	-111	32054576	3907998447
32071	09:38:09.933	00:00:32.071	1925	-1024	-768	-1	-1	-1	-1	4	-1024	-768	-1	-1	-1	-1	4		0	0						Untertest1.avi	0	880	547	72	111				0	Content		-72	-111	32071243	3908015114
32088	09:38:09.950	00:00:32.087	1926	-1024	-768	-1	-1	-1	-1	4	-1024	-768	-1	-1	-1	-1	4		0	0						Untertest1.avi	0	880	547	72	111				0	Content		-72	-111	32087911	3908031782
32104	09:38:09.966	00:00:32.104	1927	-1024	-768	-1	-1	-1	-1	4	-1024	-768	-1	-1	-1	-1	4		0	0						Untertest1.avi	0	880	547	72	111				0	Content		-72	-111	32104462	3908048333
32121	09:38:09.983	00:00:32.121	1928	-1024	-768	-1	-1	-1	-1	4	-1024	-768	-1	-1	-1	-1	4		0	0						Untertest1.avi	0	880	547	72	111				0	Content		-72	-111	32121129	3908065000
32138	09:38:10.000	00:00:32.137	1929	-1024	-768	-1	-1	-1	-1	4	-1024	-768	-1	-1	-1	-1	4		0	0						Untertest1.avi	0	880	547	72	111				0	Content		-72	-111	32137635	3908081506
32154	09:38:10.016	00:00:32.154	1930	-1024	-768	-1	-1	-1	-1	4	-1024	-768	-1	-1	-1	-1	4		0	0						Untertest1.avi	0	880	547	72	111				0	Content		-72	-111	32154310	3908098181
32171	09:38:10.033	00:00:32.170	1931	-1024	-768	-1	-1	-1	-1	4	-1024	-768	-1	-1	-1	-1	4		0	0						Untertest1.avi	0	880	547	72	111				0	Content		-72	-111	32170890	3908114761
32188	09:38:10.050	00:00:32.187	1932	-1024	-768	-1	-1	-1	-1	4	-1024	-768	-1	-1	-1	-1	4		0	0						Untertest1.avi	0	880	547	72	111				0	Content		-72	-111	32187761	3908131632
32204	09:38:10.066	00:00:32.204	1933	-1024	-768	-1	-1	-1	-1	4	-1024	-768	-1	-1	-1	-1	4		0	0						Untertest1.avi	0	880	547	72	111				0	Content		-72	-111	32204428	3908148299
32221	09:38:10.083	00:00:32.221	1934	-1024	-768	-1	-1	-1	-1	4	-1024	-768	-1	-1	-1	-1	4		0	0						Untertest1.avi	0	880	547	72	111				0	Content		-72	-111	32221095	3908164966
32238	09:38:10.100	00:00:32.238	1935	-1024	-768	-1	-1	-1	-1	4	-1024	-768	-1	-1	-1	-1	4		0	0						Untertest1.avi	0	880	547	72	111				0	Content		-72	-111	32238105	3908181976
32255	09:38:10.117	00:00:32.254	1936	-1024	-768	-1	-1	-1	-1	4	-1024	-768	-1	-1	-1	-1	4		0	0						Untertest1.avi	0	880	547	72	111				0	Content		-72	-111	32254772	3908198643
32271	09:38:10.133	00:00:32.271	1937	-1024	-768	-1	-1	-1	-1	4	-1024	-768	-1	-1	-1	-1	4		0	0						Untertest1.avi	0	880	547	72	111				0	Content		-72	-111	32271439	3908215310
32289	09:38:10.151	00:00:32.288	1938	-1024	-768	-1	-1	-1	-1	4	-1024	-768	-1	-1	-1	-1	4		0	0						Untertest1.avi	0	880	547	72	111				0	Content		-72	-111	32288781	3908232652
32305	09:38:10.167	00:00:32.305	1939	-1024	-768	-1	-1	-1	-1	4	-1024	-768	-1	-1	-1	-1	4		0	0						Untertest1.avi	0	880	547	72	111				0	Content		-72	-111	32305448	3908249319
32322	09:38:10.184	00:00:32.321	1940	-1024	-768	-1	-1	-1	-1	4	-1024	-768	-1	-1	-1	-1	4		0	0						Untertest1.avi	0	880	547	72	111				0	Content		-72	-111	32321672	3908265543
32338	09:38:10.200	00:00:32.338	1941	-1024	-768	-1	-1	-1	-1	4	-1024	-768	-1	-1	-1	-1	4		0	0						Untertest1.avi	0	880	547	72	111				0	Content		-72	-111	32338339	3908282210
32355	09:38:10.217	00:00:32.355	1942	-1024	-768	-1	-1	-1	-1	4	-1024	-768	-1	-1	-1	-1	4		0	0						Untertest1.avi	0	880	547	72	111				0	Content		-72	-111	32355006	3908298877
32371	09:38:10.233	00:00:32.370	1943	-1024	-768	-1	-1	-1	-1	4	-1024	-768	-1	-1	-1	-1	4		0	0						Untertest1.avi	0	880	547	72	111				0	Content		-72	-111	32370739	3908314610
32387	09:38:10.249	00:00:32.387	1944	-1024	-768	-1	-1	-1	-1	4	-1024	-768	-1	-1	-1	-1	4		0	0						Untertest1.avi	0	880	547	72	111				0	Content		-72	-111	32387487	3908331358
32404	09:38:10.266	00:00:32.404	1945	-1024	-768	-1	-1	-1	-1	4	-1024	-768	-1	-1	-1	-1	4		0	0						Untertest1.avi	0	880	547	72	111				0	Content		-72	-111	32404111	3908347982
32421	09:38:10.283	00:00:32.420	1946	-1024	-768	-1	-1	-1	-1	4	-1024	-768	-1	-1	-1	-1	4		0	0						Untertest1.avi	0	880	547	72	111				0	Content		-72	-111	32420790	3908364661
32437	09:38:10.299	00:00:32.437	1947	-1024	-768	-1	-1	-1	-1	4	-1024	-768	-1	-1	-1	-1	4		0	0						Untertest1.avi	0	880	547	72	111				0	Content		-72	-111	32437357	3908381228
32454	09:38:10.316	00:00:32.454	1948	-1024	-768	-1	-1	-1	-1	4	-1024	-768	-1	-1	-1	-1	4		0	0						Untertest1.avi	0	880	547	72	111				0	Content		-72	-111	32454119	3908397990
32471	09:38:10.333	00:00:32.471	1949	-1024	-768	-1	-1	-1	-1	4	-1024	-768	-1	-1	-1	-1	4		0	0						Untertest1.avi	0	880	547	72	111				0	Content		-72	-111	32471155	3908415026
32488	09:38:10.350	00:00:32.487	1950	-1024	-768	-1	-1	-1	-1	4	-1024	-768	-1	-1	-1	-1	4		0	0						Untertest1.avi	0	880	547	72	111				0	Content		-72	-111	32487822	3908431693
32504	09:38:10.366	00:00:32.504	1951	-1024	-768	-1	-1	-1	-1	4	-1024	-768	-1	-1	-1	-1	4		0	0						Untertest1.avi	0	880	547	72	111				0	Content		-72	-111	32504489	3908448360
32522	09:38:10.384	00:00:32.521	1952	-1024	-768	-1	-1	-1	-1	4	-1024	-768	-1	-1	-1	-1	4		0	0						Untertest1.avi	0	880	547	72	111				0	Content		-72	-111	32521612	3908465483
32538	09:38:10.400	00:00:32.538	1953	-1024	-768	-1	-1	-1	-1	4	-1024	-768	-1	-1	-1	-1	4		0	0						Untertest1.avi	0	880	547	72	111				0	Content		-72	-111	32538279	3908482150
32555	09:38:10.417	00:00:32.554	1954	-1024	-768	-1	-1	-1	-1	4	-1024	-768	-1	-1	-1	-1	4		0	0						Untertest1.avi	0	880	547	72	111				0	Content		-72	-111	32554946	3908498817
32572	09:38:10.434	00:00:32.572	1955	-1024	-768	-1	-1	-1	-1	4	-1024	-768	-1	-1	-1	-1	4		0	0						Untertest1.avi	0	880	547	72	111				0	Content		-72	-111	32572468	3908516339
32587	09:38:10.449	00:00:32.587	1956	-1024	-768	-1	-1	-1	-1	4	-1024	-768	-1	-1	-1	-1	4		0	0						Untertest1.avi	0	880	547	72	111				0	Content		-72	-111	32587342	3908531213
32604	09:38:10.466	00:00:32.603	1957	-1024	-768	-1	-1	-1	-1	4	-1024	-768	-1	-1	-1	-1	4		0	0						Untertest1.avi	0	880	547	72	111				0	Content		-72	-111	32603967	3908547838
32621	09:38:10.483	00:00:32.620	1958	-1024	-768	-1	-1	-1	-1	4	-1024	-768	-1	-1	-1	-1	4		0	0						Untertest1.avi	0	880	547	72	111				0	Content		-72	-111	32620634	3908564505
32637	09:38:10.499	00:00:32.637	1959	-1024	-768	-1	-1	-1	-1	4	-1024	-768	-1	-1	-1	-1	4		0	0						Untertest1.avi	0	880	547	72	111				0	Content		-72	-111	32637301	3908581172
32654	09:38:10.516	00:00:32.653	1960	-1024	-768	-1	-1	-1	-1	4	-1024	-768	-1	-1	-1	-1	4		0	0						Untertest1.avi	0	880	547	72	111				0	Content		-72	-111	32653966	3908597837
32671	09:38:10.533	00:00:32.670	1961	-1024	-768	-1	-1	-1	-1	4	-1024	-768	-1	-1	-1	-1	4		0	0						Untertest1.avi	0	880	547	72	111				0	Content		-72	-111	32670647	3908614518
32687	09:38:10.549	00:00:32.687	1962	-1024	-768	-1	-1	-1	-1	4	-1024	-768	-1	-1	-1	-1	4		0	0						Untertest1.avi	0	880	547	72	111				0	Content		-72	-111	32687213	3908631084
32704	09:38:10.566	00:00:32.704	1963	-1024	-768	-1	-1	-1	-1	4	-1024	-768	-1	-1	-1	-1	4		0	0						Untertest1.avi	0	880	547	72	111				0	Content		-72	-111	32704088	3908647959
32721	09:38:10.583	00:00:32.720	1964	-1024	-768	-1	-1	-1	-1	4	-1024	-768	-1	-1	-1	-1	4		0	0						Untertest1.avi	0	880	547	72	111				0	Content		-72	-111	32720755	3908664626
32737	09:38:10.599	00:00:32.737	1965	-1024	-768	-1	-1	-1	-1	4	-1024	-768	-1	-1	-1	-1	4		0	0						Untertest1.avi	0	880	547	72	111				0	Content		-72	-111	32737422	3908681293
32754	09:38:10.616	00:00:32.754	1966	-1024	-768	-1	-1	-1	-1	4	-1024	-768	-1	-1	-1	-1	4		0	0						Untertest1.avi	0	880	547	72	111				0	Content		-72	-111	32754433	3908698304
32771	09:38:10.633	00:00:32.771	1967	-1024	-768	-1	-1	-1	-1	4	-1024	-768	-1	-1	-1	-1	4		0	0						Untertest1.avi	0	880	547	72	111				0	Content		-72	-111	32771101	3908714972
32788	09:38:10.650	00:00:32.787	1968	-1024	-768	-1	-1	-1	-1	4	-1024	-768	-1	-1	-1	-1	4		0	0						Untertest1.avi	0	880	547	72	111				0	Content		-72	-111	32787768	3908731639
32805	09:38:10.667	00:00:32.805	1969	-1024	-768	-1	-1	-1	-1	4	-1024	-768	-1	-1	-1	-1	4		0	0						Untertest1.avi	0	880	547	72	111				0	Content		-72	-111	32805048	3908748919
32822	09:38:10.684	00:00:32.821	1970	-1024	-768	-1	-1	-1	-1	4	-1024	-768	-1	-1	-1	-1	4		0	0						Untertest1.avi	0	880	547	72	111				0	Content		-72	-111	32821715	3908765586
32838	09:38:10.700	00:00:32.837	1971	-1024	-768	-1	-1	-1	-1	4	-1024	-768	-1	-1	-1	-1	4		0	0						Untertest1.avi	0	880	547	72	111				0	Content		-72	-111	32837963	3908781834
32855	09:38:10.717	00:00:32.854	1972	-1024	-768	-1	-1	-1	-1	4	-1024	-768	-1	-1	-1	-1	4		0	0						Untertest1.avi	0	880	547	72	111				0	Content		-72	-111	32854630	3908798501
32871	09:38:10.733	00:00:32.871	1973	-1024	-768	-1	-1	-1	-1	4	-1024	-768	-1	-1	-1	-1	4		0	0						Untertest1.avi	0	880	547	72	111				0	Content		-72	-111	32871298	3908815169
32887	09:38:10.749	00:00:32.887	1974	-1024	-768	-1	-1	-1	-1	4	-1024	-768	-1	-1	-1	-1	4		0	0						Untertest1.avi	0	880	547	72	111				0	Content		-72	-111	32887073	3908830944
32904	09:38:10.766	00:00:32.903	1975	-1024	-768	-1	-1	-1	-1	4	-1024	-768	-1	-1	-1	-1	4		0	0						Untertest1.avi	0	880	547	72	111				0	Content		-72	-111	32903694	3908847565
32920	09:38:10.782	00:00:32.920	1976	-1024	-768	-1	-1	-1	-1	4	-1024	-768	-1	-1	-1	-1	4		0	0						Untertest1.avi	0	880	547	72	111				0	Content		-72	-111	32920443	3908864314
32937	09:38:10.799	00:00:32.937	1977	-1024	-768	-1	-1	-1	-1	4	-1024	-768	-1	-1	-1	-1	4		0	0						Untertest1.avi	0	880	547	72	111				0	Content		-72	-111	32937119	3908880990
32954	09:38:10.816	00:00:32.953	1978	-1024	-768	-1	-1	-1	-1	4	-1024	-768	-1	-1	-1	-1	4		0	0						Untertest1.avi	0	880	547	72	111				0	Content		-72	-111	32953689	3908897560
32971	09:38:10.833	00:00:32.970	1979	-1024	-768	-1	-1	-1	-1	4	-1024	-768	-1	-1	-1	-1	4		0	0						Untertest1.avi	0	880	547	72	111				0	Content		-72	-111	32970625	3908914496
[truncated: 1,652 more rows]
