# Supplementary material for: Gaze Duration Biases for Colours in Combination with Dissonant and Consonant Sounds: A Comparative Eye-Tracking Study with Orangutans
Source: PLoS One. 2015 Oct 14;10(10):e0139894. doi: 10.1371/journal.pone.0139894 (PMC4605782; doi:10.1371/journal.pone.0139894)
Supplement: S1 Data — (ZIP) [file pone.0139894.s004.zip › Plos ColourSound Data/Apes/Farben_Musik_U1/Rec 36-All-Data.tsv]

System Properties:
Operating System:	Microsoft Windows NT 6.1.7601 Service Pack 1
System User Name:	tobiiadmin
Machine Name:	LOE7690LAP
Data properties:
Recording name:	Rec 36
Recording date:	08.03.2014
Recording time:	08:38:09
Recording resolution:	1024 x 768
Export date:	09.03.2014
Export time:	12:19:29
Participant:	Padana_S2
Filter settings:
Eye: Average
Validity: Normal
Fixation filter: Tobii fixation filter
Velocity threshold: 35
Distance threshold: 35
Timestamp	DateTimeStamp	DateTimeStampStartOffset	Number	GazePointXLeft	GazePointYLeft	CamXLeft	CamYLeft	DistanceLeft	PupilLeft	ValidityLeft	GazePointXRight	GazePointYRight	CamXRight	CamYRight	DistanceRight	PupilRight	ValidityRight	FixationIndex	GazePointX	GazePointY	Event	EventKey	Data1	Data2	Descriptor	StimuliName	StimuliID	MediaWidth	MediaHeight	MediaPosX	MediaPosY	MappedFixationPointX	MappedFixationPointY	FixationDuration	AoiIds	AoiNames	WebGroupImage	MappedGazeDataPointX	MappedGazeDataPointY	MicroSecondTimestamp	AbsoluteMicroSecondTimestamp
6	08:38:09.729	00:00:00.005	0	692,5485	979,3259	0,4214204	0,6691568	505,3865	3,352186	3	636,7643	964,2087	0,4236813	0,6691453	496,6639	3,307312	1	0	637	964						No media	0	1024	768	0	0	619	962	772	0	Content		637	964	5644	864849645
22	08:38:09.745	00:00:00.022	1	720,1072	1002,071	0,4266682	0,6683719	505,3865	3,272938	3	655,0749	966,8903	0,4273553	0,6685598	484,5714	3,154979	1	0	655	967						No media	0	1024	768	0	0	619	962	772	0	Content		655	967	22269	864866270
39	08:38:09.762	00:00:00.038	2	681,8911	981,3585	0,4304917	0,6678325	498,8924	3,256609	3	643,7919	972,6434	0,4306463	0,6678096	498,8924	3,265336	1	0	644	973						No media	0	1024	768	0	0	619	962	772	0	Content		644	973	38964	864882965
55	08:38:09.778	00:00:00.055	3	661,8629	976,2444	0,427996	0,667833	484,3676	3,157822	3	640,3914	961,4936	0,4282788	0,6679107	484,3676	3,167248	1	0	640	961						No media	0	1024	768	0	0	619	962	772	0	Content		640	961	55393	864899394
73	08:38:09.796	00:00:00.072	4	673,8044	997,922	0,4297518	0,6672309	489,8999	3,172579	3	636,2218	989,7724	0,429911	0,6672072	489,8999	3,181192	1	0	636	990						No media	0	1024	768	0	0	619	962	772	0	Content		636	990	72514	864916515
89	08:38:09.812	00:00:00.088	5	675,5069	976,7309	0,4290943	0,6673532	484,5843	3,142158	3	646,3611	958,3063	0,4293017	0,6674903	484,5843	3,151045	1	0	646	958						No media	0	1024	768	0	0	619	962	772	0	Content		646	958	88761	864932762
105	08:38:09.828	00:00:00.105	6	675,8125	984,9388	0,4263528	0,6676033	496,9845	3,198439	3	635,8507	976,253	0,4264381	0,6675807	496,9845	3,208182	1	0	636	976						No media	0	1024	768	0	0	619	962	772	0	Content		636	976	105380	864949381
122	08:38:09.845	00:00:00.122	7	368,0592	1011,095	0,4267839	0,6672783	497,0068	3,185661	3	318,2964	990,1865	0,4268921	0,6674423	497,0068	3,193765	1	0	318	990						No media	0	1024	768	0	0	619	962	772	0	Content		318	990	122001	864966002
139	08:38:09.862	00:00:00.138	8	679,7833	974,1168	0,4272528	0,6672865	497,0069	3,268856	3	640,1486	965,2396	0,427338	0,6672639	497,0069	3,278797	1	0	640	965						No media	0	1024	768	0	0	619	962	772	0	Content		640	965	138944	864982945
155	08:38:09.878	00:00:00.155	9	675	964,5303	0,4307026	0,6670358	484,3519	3,174451	3	645,3787	948,4376	0,4309045	0,6671339	484,3519	3,183434	1	0	645	948						No media	0	1024	768	0	0	619	962	772	0	Content		645	948	155256	864999257
172	08:38:09.895	00:00:00.172	10	665,1038	977,6376	0,4309739	0,6671109	484,5603	3,117507	3	633,0444	962,455	0,4311568	0,6671957	484,5602	3,126249	1	0	633	962						No media	0	1024	768	0	0	619	962	772	0	Content		633	962	172146	865016147
189	08:38:09.912	00:00:00.188	11	668,483	975,3422	0,4310911	0,6674947	484,5603	3,134819	3	629,7915	966,765	0,43118	0,6674709	484,5603	3,144508	1	0	630	967						No media	0	1024	768	0	0	619	962	772	0	Content		630	967	188772	865032773
206	08:38:09.929	00:00:00.205	12	681,0054	998,0464	0,4310253	0,6675511	492,7503	3,107446	3	635,9362	978,4415	0,4313924	0,6676202	484,4055	3,066923	1	0	636	978						No media	0	1024	768	0	0	619	962	772	0	Content		636	978	205846	865049847
223	08:38:09.946	00:00:00.222	13	703,126	964,6493	0,4287138	0,668098	494,8209	3,182197	3	664,2259	955,5198	0,4287997	0,6680751	494,8209	3,192044	1	0	664	956						No media	0	1024	768	0	0	619	962	772	0	Content		664	956	222531	865066532
239	08:38:09.962	00:00:00.239	14	652,5956	965,6251	0,4315094	0,6678427	484,5232	3,116048	3	621,8762	951,4876	0,4317055	0,667909	484,5232	3,125096	1	0	622	951						No media	0	1024	768	0	0	619	962	772	0	Content		622	951	239104	865083105
255	08:38:09.978	00:00:00.255	15	671,3895	978,1825	0,4315419	0,6676506	496,879	3,163945	3	620,6789	956,8182	0,431986	0,6677193	484,717	3,100336	1	0	621	957						No media	0	1024	768	0	0	619	962	772	0	Content		621	957	255410	865099411
272	08:38:09.995	00:00:00.272	16	671,9333	995,3936	0,4316617	0,6674558	501,8878	3,163475	3	618,7072	970,3732	0,4322512	0,6675257	484,9173	3,072175	1	0	619	970						No media	0	1024	768	0	0	619	962	772	0	Content		619	970	272036	865116037
289	08:38:10.012	00:00:00.288	17	663,5038	991,2698	0,4323707	0,6674172	485,0964	2,99483	3	631,5615	979,1227	0,4325563	0,6674554	485,0964	3,003997	1	0	632	979						No media	0	1024	768	0	0	619	962	772	0	Content		632	979	288661	865132662
306	08:38:10.029	00:00:00.305	18	653,7327	976,9797	0,4324427	0,6674869	495,4085	3,142381	3	611,718	954,3424	0,4329009	0,6675921	484,9684	3,08895	1	0	612	954						No media	0	1024	768	0	0	619	962	772	0	Content		612	954	305735	865149736
322	08:38:10.045	00:00:00.322	19	652,5739	980,5629	0,435208	0,667454	495,4085	3,059972	3	613,6038	970,7986	0,4353607	0,6674471	495,4085	3,068097	1	0	614	971						No media	0	1024	768	0	0	619	962	772	0	Content		614	971	322361	865166362
339	08:38:10.062	00:00:00.339	20	670,4706	997,7917	0,4331743	0,6678113	495,4085	3,046624	3	614,0845	981,0162	0,4334985	0,6678102	484,9664	2,994796	1	0	614	981						No media	0	1024	768	0	0	619	962	772	0	Content		614	981	339116	865183117
355	08:38:10.078	00:00:00.355	21	646,564	968,3317	0,4335894	0,6680046	485,1097	2,992188	3	607,7342	958,5457	0,4337111	0,6679975	485,1096	3,000708	1	0	608	959						No media	0	1024	768	0	0	619	962	772	0	Content		608	959	355298	865199299
372	08:38:10.095	00:00:00.372	22	661,0849	996,7044	0,4336425	0,6681692	485,0359	2,974032	3	622,2402	987,4704	0,4337642	0,6681621	485,0359	2,982661	1	0	622	987						No media	0	1024	768	0	0	619	962	772	0	Content		622	987	372422	865216423
389	08:38:10.112	00:00:00.389	23	680,4684	992,3374	0,4335028	0,6682311	485,0359	2,933684	3	643,0312	983,019	0,4336609	0,668224	485,0359	2,941786	1	0	643	983						No media	0	1024	768	0	0	619	962	772	0	Content		643	983	389051	865233052
406	08:38:10.129	00:00:00.405	24	641,2498	969,4481	0,4332397	0,6684306	485,0359	3,050732	3	603,1998	959,6702	0,4333978	0,6684234	485,0359	3,058746	1	0	603	960						No media	0	1024	768	0	0	619	962	772	0	Content		603	960	405746	865249747
422	08:38:10.145	00:00:00.421	25	629,4993	961,0712	0,4328246	0,6689028	485,0359	3,01037	3	591,2422	951,0923	0,4329827	0,6688956	485,0359	3,018219	1	0	591	951						No media	0	1024	768	0	0	619	962	772	0	Content		591	951	421927	865265928
439	08:38:10.162	00:00:00.438	26	625,92	973,3444	0,4324675	0,6691719	485,0359	2,984624	3	587,4343	963,64	0,4326256	0,6691647	485,0359	2,992447	1	0	587	964						No media	0	1024	768	0	0	619	962	772	0	Content		587	964	438998	865282999
455	08:38:10.178	00:00:00.455	27	629,7496	965,5201	0,4321648	0,6694388	485,0359	3,008662	3	591,474	955,6586	0,4323229	0,6694316	485,0359	3,016529	1	0	591	956						No media	0	1024	768	0	0	619	962	772	0	Content		591	956	455429	865299430
472	08:38:10.195	00:00:00.472	28	667,0962	974,6069	0,4322311	0,6696735	485,4247	3,084991	3	618,5433	965,7819	0,4322549	0,6696537	485,4247	3,093382	1	0	619	966						No media	0	1024	768	0	0	619	962	772	0	Content		619	966	472304	865316305
475	08:38:10.198																				MovieStart	128	0	0	Untertest1.avi
489	08:38:10.212	00:00:00.488	29	647,648	963,0679	0,4319217	0,6696358	485,309	3,116497	3	609,3581	952,2285	0,4320456	0,6696425	485,309	3,124659	1	0	609	952						Untertest1.avi	0	880	547	72	111	547	851	772	0	Content		537	841	488931	865332932
505	08:38:10.228	00:00:00.505	30	653,5955	966,9508	0,431688	0,6696298	485,3137	3,122832	3	623,0995	954,4874	0,4318853	0,6696654	485,3136	3,132151	1	0	623	954						Untertest1.avi	0	880	547	72	111	547	851	772	0	Content		551	843	505436	865349437
522	08:38:10.245	00:00:00.521	31	668,264	966,5792	0,4312882	0,6696687	497,5674	3,204862	3	616,5635	948,1019	0,4317287	0,6696934	485,1797	3,139251	1	0	617	948						Untertest1.avi	0	880	547	72	111	547	851	772	0	Content		545	837	521936	865365937
539	08:38:10.262	00:00:00.539	32	637,1819	974,6636	0,4313318	0,6696819	485,0988	3,089581	3	610,1252	961,7535	0,4315668	0,6697278	485,0987	3,09846	1	0	610	962						Untertest1.avi	0	880	547	72	111	547	851	772	0	Content		538	851	539009	865383010
556	08:38:10.279	00:00:00.555	33	652,5972	956,787	0,4312164	0,6696624	485,0752	3,189519	3	622,7346	944,54	0,4314192	0,6696904	485,0751	3,198692	1	0	623	945						Untertest1.avi	0	880	547	72	111	547	851	772	0	Content		551	834	555691	865399692
572	08:38:10.295	00:00:00.572	34	660,323	952,0999	0,4311549	0,6696463	485,0724	3,175441	3	631,3121	940,0732	0,4313652	0,6696711	485,0724	3,184739	1	0	631	940						Untertest1.avi	0	880	547	72	111	547	851	772	0	Content		559	829	572320	865416321
589	08:38:10.312	00:00:00.588	35	643,4014	961,431	0,4310547	0,6695629	484,9766	3,182721	3	617,4437	948,8175	0,4312975	0,6695991	484,9766	3,191987	1	0	617	949						Untertest1.avi	0	880	547	72	111	547	851	772	0	Content		545	838	588697	865432698
605	08:38:10.328	00:00:00.605	36	665,8674	940,1229	0,4310033	0,6695739	484,9359	3,202877	3	639,618	927,0022	0,4312372	0,6696153	484,9359	3,212412	1	0	640	927						Untertest1.avi	0	880	547	72	111	547	851	772	0	Content		568	816	605199	865449200
622	08:38:10.345	00:00:00.621	37	643,1248	972,1298	0,4309096	0,6695493	484,9478	3,149785	3	616,1948	960,2032	0,4311441	0,6695781	484,9478	3,15884	1	0	616	960						Untertest1.avi	0	880	547	72	111	547	851	772	0	Content		544	849	621827	865465828
639	08:38:10.362	00:00:00.638	38	651,1947	974,8973	0,4305107	0,6695271	496,8874	3,258285	3	605,4084	954,8055	0,4309919	0,6695782	485,0067	3,194329	1	0	605	955						Untertest1.avi	0	880	547	72	111	547	851	772	0	Content		533	844	638901	865482902
656	08:38:10.379	00:00:00.655	39	673,5134	970,8162	0,4302528	0,6694487	495,1891	3,267248	3	629,5195	950,8618	0,4306958	0,6695127	484,978	3,213272	1	0	630	951						Untertest1.avi	0	880	547	72	111	547	851	772	0	Content		558	840	655707	865499708
672	08:38:10.395	00:00:00.672	40	639,2953	973,5071	0,4302171	0,6690209	485,1843	3,182602	3	600,4075	963,8955	0,4303387	0,6690139	485,1843	3,191487	1	0	600	964						Untertest1.avi	0	880	547	72	111	547	851	772	0	Content		528	853	672336	865516337
689	08:38:10.412	00:00:00.688	41	633,461	981,5704	0,4299627	0,6686897	485,1843	3,154956	3	595,1725	972,1337	0,4301206	0,6686825	485,1843	3,163167	1	0	595	972						Untertest1.avi	0	880	547	72	111	547	851	772	0	Content		523	861	688592	865532593
705	08:38:10.428	00:00:00.705	42	663,2473	1000,988	0,4295636	0,6684035	495,1891	3,230855	3	607,4281	984,5012	0,4299009	0,6684022	484,9489	3,177198	1	0	607	985						Untertest1.avi	0	880	547	72	111	547	851	772	0	Content		535	874	705217	865549218
722	08:38:10.445	00:00:00.721	43	640,5564	991,3494	0,4296275	0,6679739	484,8452	3,144682	3	601,4561	982,1211	0,4297491	0,6679669	484,8451	3,153533	1	0	601	982						Untertest1.avi	0	880	547	72	111	547	851	772	0	Content		529	871	721843	865565844
739	08:38:10.462	00:00:00.738	44	633,847	983,2846	0,4294835	0,6674709	484,6894	3,177661	3	594,738	973,9195	0,4296052	0,6674638	484,6894	3,18652	1	0	595	974						Untertest1.avi	0	880	547	72	111	547	851	772	0	Content		523	863	738792	865582793
756	08:38:10.479	00:00:00.755	45	627,7141	983,4517	0,4295558	0,6667998	484,6394	3,176727	3	588,4769	974,0697	0,4296776	0,6667928	484,6394	3,185527	1	0	588	974						Untertest1.avi	0	880	547	72	111	547	851	772	0	Content		516	863	755598	865599599
772	08:38:10.495	00:00:00.772	46	686,406	984,5768	0,4289144	0,6662719	483,8935	3,140252	3	648,5576	975,2256	0,4290366	0,6662648	483,8935	3,149421	1	1	649	975						Untertest1.avi	0	880	547	72	111	638	877	233	0	Content		577	864	772351	865616352
788	08:38:10.511	00:00:00.788	47	763,2983	997,1995	0,4287181	0,6651337	484,2666	3,168494	3	727,1961	988,0375	0,4288402	0,6651266	484,2666	3,178451	1	1	727	988						Untertest1.avi	0	880	547	72	111	638	877	233	0	Content		655	877	788477	865632478
805	08:38:10.528	00:00:00.805	48	752,9427	994,246	0,4290281	0,6646065	484,2666	3,128044	3	715,7054	985,0084	0,4291131	0,6645996	484,2666	3,13849	1	1	716	985						Untertest1.avi	0	880	547	72	111	638	877	233	0	Content		644	874	805105	865649106
822	08:38:10.545	00:00:00.821	49	746,3761	996,9214	0,4291395	0,6639912	484,2317	3,16587	3	709,9781	987,9164	0,4292617	0,6639841	484,2317	3,175725	1	1	710	988						Untertest1.avi	0	880	547	72	111	638	877	233	0	Content		638	877	821733	865665734
839	08:38:10.562	00:00:00.838	50	747,0269	987,3152	0,4293502	0,6632373	484,2798	3,182309	3	710,6813	977,9957	0,4294724	0,6632302	484,2798	3,192137	1	1	711	978						Untertest1.avi	0	880	547	72	111	638	877	233	0	Content		639	867	838804	865682805
855	08:38:10.578	00:00:00.855	51	753,7762	1008,97	0,4296905	0,6625307	484,0866	3,121729	3	717,4253	1000,13	0,4298128	0,6625237	484,0865	3,131545	1	1	717	1000						Untertest1.avi	0	880	547	72	111	638	877	233	0	Content		645	889	855489	865699490
872	08:38:10.595	00:00:00.872	52	763,5037	1036,539	0,4301744	0,6622237	484,0866	3,085686	3	725,9862	1028,152	0,4302594	0,6622168	484,0866	3,096221	1	1	726	1028						Untertest1.avi	0	880	547	72	111	638	877	233	0	Content		654	917	872244	865716245
888	08:38:10.611	00:00:00.888	53	746,4968	1003,001	0,4305456	0,6613153	484,2883	3,110922	3	709,7623	993,8035	0,4306677	0,6613083	484,2883	3,120514	1	1	710	994						Untertest1.avi	0	880	547	72	111	638	877	233	0	Content		638	883	888496	865732497
905	08:38:10.628	00:00:00.905	54	767,8377	978,945	0,4311963	0,6609354	484,2883	3,184068	3	720,546	970,3303	0,4311832	0,6609117	484,2883	3,193462	1	1	721	970						Untertest1.avi	0	880	547	72	111	638	877	233	0	Content		649	859	905122	865749123
922	08:38:10.645	00:00:00.921	55	730,3551	999,1675	0,4314976	0,6599895	484,1791	3,101388	3	693,351	989,9912	0,4316199	0,6599826	484,179	3,110878	1	1	693	990						Untertest1.avi	0	880	547	72	111	638	877	233	0	Content		621	879	921748	865765749
939	08:38:10.662	00:00:00.938	56	747,6566	1002,37	0,4320017	0,6593768	484,0814	3,086256	3	711,074	993,3511	0,4321238	0,6593698	484,0813	3,095919	1	1	711	993						Untertest1.avi	0	880	547	72	111	638	877	233	0	Content		639	882	938752	865782753
956	08:38:10.679	00:00:00.955	57	742,126	998,1136	0,4324829	0,6588697	484,1479	3,08152	3	705,4709	988,9463	0,4326051	0,6588627	484,1479	3,091073	1	1	705	989						Untertest1.avi	0	880	547	72	111	638	877	233	0	Content		633	878	955505	865799506
972	08:38:10.695	00:00:00.972	58	747,037	997,4572	0,4331708	0,6588243	483,9842	3,062558	3	710,3357	988,2449	0,4332931	0,6588173	483,9841	3,072077	1	1	710	988						Untertest1.avi	0	880	547	72	111	638	877	233	0	Content		638	877	972078	865816079
988	08:38:10.711	00:00:00.988	59	614,9355	993,3411	0,4351945	0,6586818	483,9842	3,126886	3	576,1699	984,1972	0,4353532	0,6586746	483,9842	3,134995	1	1	576	984						Untertest1.avi	0	880	547	72	111	638	877	233	0	Content		504	873	988382	865832383
1005	08:38:10.728	00:00:01.005	60	-1024	-768	-1	-1	-1	-1	4	-1024	-768	-1	-1	-1	-1	4		0	0						Untertest1.avi	0	880	547	72	111				0	Content		-72	-111	1005011	865849012
1022	08:38:10.745	00:00:01.021	61	-1024	-768	-1	-1	-1	-1	4	-1024	-768	-1	-1	-1	-1	4		0	0						Untertest1.avi	0	880	547	72	111				0	Content		-72	-111	1021640	865865641
1039	08:38:10.762	00:00:01.038	62	-1024	-768	-1	-1	-1	-1	4	-1024	-768	-1	-1	-1	-1	4		0	0						Untertest1.avi	0	880	547	72	111				0	Content		-72	-111	1038709	865882710
1055	08:38:10.778	00:00:01.055	63	-1024	-768	-1	-1	-1	-1	4	-1024	-768	-1	-1	-1	-1	4		0	0						Untertest1.avi	0	880	547	72	111				0	Content		-72	-111	1055141	865899142
1072	08:38:10.795	00:00:01.071	64	-1024	-768	-1	-1	-1	-1	4	-1024	-768	-1	-1	-1	-1	4		0	0						Untertest1.avi	0	880	547	72	111				0	Content		-72	-111	1071889	865915890
1089	08:38:10.812	00:00:01.088	65	-1024	-768	-1	-1	-1	-1	4	-1024	-768	-1	-1	-1	-1	4		0	0						Untertest1.avi	0	880	547	72	111				0	Content		-72	-111	1088514	865932515
1105	08:38:10.828	00:00:01.105	66	-1024	-768	-1	-1	-1	-1	4	-1024	-768	-1	-1	-1	-1	4		0	0						Untertest1.avi	0	880	547	72	111				0	Content		-72	-111	1105143	865949144
1122	08:38:10.845	00:00:01.121	67	-1024	-768	-1	-1	-1	-1	4	-1024	-768	-1	-1	-1	-1	4		0	0						Untertest1.avi	0	880	547	72	111				0	Content		-72	-111	1121895	865965896
1139	08:38:10.862	00:00:01.138	68	-1024	-768	-1	-1	-1	-1	4	-1024	-768	-1	-1	-1	-1	4		0	0						Untertest1.avi	0	880	547	72	111				0	Content		-72	-111	1138521	865982522
1155	08:38:10.878	00:00:01.155	69	-1024	-768	-1	-1	-1	-1	4	-1024	-768	-1	-1	-1	-1	4		0	0						Untertest1.avi	0	880	547	72	111				0	Content		-72	-111	1155148	865999149
1172	08:38:10.895	00:00:01.171	70	-1024	-768	-1	-1	-1	-1	4	-1024	-768	-1	-1	-1	-1	4		0	0						Untertest1.avi	0	880	547	72	111				0	Content		-72	-111	1171774	866015775
1188	08:38:10.911	00:00:01.188	71	-1024	-768	-1	-1	-1	-1	4	-1024	-768	-1	-1	-1	-1	4		0	0						Untertest1.avi	0	880	547	72	111				0	Content		-72	-111	1188395	866032396
1205	08:38:10.928	00:00:01.204	72	-1024	-768	-1	-1	-1	-1	4	-1024	-768	-1	-1	-1	-1	4		0	0						Untertest1.avi	0	880	547	72	111				0	Content		-72	-111	1204767	866048768
1222	08:38:10.945	00:00:01.221	73	-1024	-768	-1	-1	-1	-1	4	-1024	-768	-1	-1	-1	-1	4		0	0						Untertest1.avi	0	880	547	72	111				0	Content		-72	-111	1221960	866065961
1239	08:38:10.962	00:00:01.238	74	-1024	-768	-1	-1	-1	-1	4	-1024	-768	-1	-1	-1	-1	4		0	0						Untertest1.avi	0	880	547	72	111				0	Content		-72	-111	1238643	866082644
1255	08:38:10.978	00:00:01.255	75	-1024	-768	-1	-1	-1	-1	4	-1024	-768	-1	-1	-1	-1	4		0	0						Untertest1.avi	0	880	547	72	111				0	Content		-72	-111	1255270	866099271
1271	08:38:10.994	00:00:01.271	76	-1024	-768	-1	-1	-1	-1	4	-1024	-768	-1	-1	-1	-1	4		0	0						Untertest1.avi	0	880	547	72	111				0	Content		-72	-111	1271395	866115396
1288	08:38:11.011	00:00:01.288	77	-1024	-768	-1	-1	-1	-1	4	-1024	-768	-1	-1	-1	-1	4		0	0						Untertest1.avi	0	880	547	72	111				0	Content		-72	-111	1288016	866132017
1305	08:38:11.028	00:00:01.304	78	-1024	-768	-1	-1	-1	-1	4	-1024	-768	-1	-1	-1	-1	4		0	0						Untertest1.avi	0	880	547	72	111				0	Content		-72	-111	1304642	866148643
1321	08:38:11.044	00:00:01.321	79	-1024	-768	-1	-1	-1	-1	4	-1024	-768	-1	-1	-1	-1	4		0	0						Untertest1.avi	0	880	547	72	111				0	Content		-72	-111	1321392	866165393
1338	08:38:11.061	00:00:01.338	80	-1024	-768	-1	-1	-1	-1	4	-1024	-768	-1	-1	-1	-1	4		0	0						Untertest1.avi	0	880	547	72	111				0	Content		-72	-111	1338015	866182016
1355	08:38:11.078	00:00:01.354	81	-1024	-768	-1	-1	-1	-1	4	-1024	-768	-1	-1	-1	-1	4		0	0						Untertest1.avi	0	880	547	72	111				0	Content		-72	-111	1354640	866198641
1371	08:38:11.094	00:00:01.371	82	-1024	-768	-1	-1	-1	-1	4	-1024	-768	-1	-1	-1	-1	4		0	0						Untertest1.avi	0	880	547	72	111				0	Content		-72	-111	1371265	866215266
1388	08:38:11.111	00:00:01.388	83	-1024	-768	-1	-1	-1	-1	4	-1024	-768	-1	-1	-1	-1	4		0	0						Untertest1.avi	0	880	547	72	111				0	Content		-72	-111	1388458	866232459
1406	08:38:11.129	00:00:01.405	84	-1024	-768	-1	-1	-1	-1	4	-1024	-768	-1	-1	-1	-1	4		0	0						Untertest1.avi	0	880	547	72	111				0	Content		-72	-111	1405832	866249833
1423	08:38:11.146	00:00:01.423	85	-1024	-768	-1	-1	-1	-1	4	-1024	-768	-1	-1	-1	-1	4		0	0						Untertest1.avi	0	880	547	72	111				0	Content		-72	-111	1423082	866267083
1438	08:38:11.161	00:00:01.437	86	-1024	-768	-1	-1	-1	-1	4	-1024	-768	-1	-1	-1	-1	4		0	0						Untertest1.avi	0	880	547	72	111				0	Content		-72	-111	1437886	866281887
1455	08:38:11.178	00:00:01.454	87	-1024	-768	-1	-1	-1	-1	4	-1024	-768	-1	-1	-1	-1	4		0	0						Untertest1.avi	0	880	547	72	111				0	Content		-72	-111	1454635	866298636
1471	08:38:11.194	00:00:01.471	88	-1024	-768	-1	-1	-1	-1	4	-1024	-768	-1	-1	-1	-1	4		0	0						Untertest1.avi	0	880	547	72	111				0	Content		-72	-111	1471257	866315258
1488	08:38:11.211	00:00:01.487	89	-1024	-768	-1	-1	-1	-1	4	-1024	-768	-1	-1	-1	-1	4		0	0						Untertest1.avi	0	880	547	72	111				0	Content		-72	-111	1487883	866331884
1505	08:38:11.228	00:00:01.504	90	-1024	-768	-1	-1	-1	-1	4	-1024	-768	-1	-1	-1	-1	4		0	0						Untertest1.avi	0	880	547	72	111				0	Content		-72	-111	1504506	866348507
1521	08:38:11.244	00:00:01.521	91	-1024	-768	-1	-1	-1	-1	4	-1024	-768	-1	-1	-1	-1	4		0	0						Untertest1.avi	0	880	547	72	111				0	Content		-72	-111	1521257	866365258
1538	08:38:11.261	00:00:01.538	92	-1024	-768	-1	-1	-1	-1	4	-1024	-768	-1	-1	-1	-1	4		0	0						Untertest1.avi	0	880	547	72	111				0	Content		-72	-111	1538326	866382327
1556	08:38:11.279	00:00:01.555	93	-1024	-768	-1	-1	-1	-1	4	-1024	-768	-1	-1	-1	-1	4		0	0						Untertest1.avi	0	880	547	72	111				0	Content		-72	-111	1555702	866399703
1573	08:38:11.296	00:00:01.573	94	-1024	-768	-1	-1	-1	-1	4	-1024	-768	-1	-1	-1	-1	4		0	0						Untertest1.avi	0	880	547	72	111				0	Content		-72	-111	1573076	866417077
1588	08:38:11.311	00:00:01.587	95	-1024	-768	-1	-1	-1	-1	4	-1024	-768	-1	-1	-1	-1	4		0	0						Untertest1.avi	0	880	547	72	111				0	Content		-72	-111	1587878	866431879
1605	08:38:11.328	00:00:01.604	96	-1024	-768	-1	-1	-1	-1	4	-1024	-768	-1	-1	-1	-1	4		0	0						Untertest1.avi	0	880	547	72	111				0	Content		-72	-111	1604504	866448505
1621	08:38:11.344	00:00:01.621	97	-1024	-768	-1	-1	-1	-1	4	-1024	-768	-1	-1	-1	-1	4		0	0						Untertest1.avi	0	880	547	72	111				0	Content		-72	-111	1621252	866465253
1638	08:38:11.361	00:00:01.637	98	-1024	-768	-1	-1	-1	-1	4	-1024	-768	-1	-1	-1	-1	4		0	0						Untertest1.avi	0	880	547	72	111				0	Content		-72	-111	1637877	866481878
1654	08:38:11.377	00:00:01.654	99	-1024	-768	-1	-1	-1	-1	4	-1024	-768	-1	-1	-1	-1	4		0	0						Untertest1.avi	0	880	547	72	111				0	Content		-72	-111	1654498	866498499
1671	08:38:11.394	00:00:01.671	100	-1024	-768	-1	-1	-1	-1	4	-1024	-768	-1	-1	-1	-1	4		0	0						Untertest1.avi	0	880	547	72	111				0	Content		-72	-111	1671124	866515125
1688	08:38:11.411	00:00:01.688	101	-1024	-768	-1	-1	-1	-1	4	-1024	-768	-1	-1	-1	-1	4		0	0						Untertest1.avi	0	880	547	72	111				0	Content		-72	-111	1688195	866532196
1706	08:38:11.429	00:00:01.705	102	-1024	-768	-1	-1	-1	-1	4	-1024	-768	-1	-1	-1	-1	4		0	0						Untertest1.avi	0	880	547	72	111				0	Content		-72	-111	1705569	866549570
1723	08:38:11.446	00:00:01.722	103	-1024	-768	-1	-1	-1	-1	4	-1024	-768	-1	-1	-1	-1	4		0	0						Untertest1.avi	0	880	547	72	111				0	Content		-72	-111	1722947	866566948
1738	08:38:11.461	00:00:01.737	104	-1024	-768	-1	-1	-1	-1	4	-1024	-768	-1	-1	-1	-1	4		0	0						Untertest1.avi	0	880	547	72	111				0	Content		-72	-111	1737749	866581750
1754	08:38:11.477	00:00:01.754	105	-1024	-768	-1	-1	-1	-1	4	-1024	-768	-1	-1	-1	-1	4		0	0						Untertest1.avi	0	880	547	72	111				0	Content		-72	-111	1754385	866598386
1771	08:38:11.494	00:00:01.771	106	-1024	-768	-1	-1	-1	-1	4	-1024	-768	-1	-1	-1	-1	4		0	0						Untertest1.avi	0	880	547	72	111				0	Content		-72	-111	1771125	866615126
1788	08:38:11.511	00:00:01.787	107	-1024	-768	-1	-1	-1	-1	4	-1024	-768	-1	-1	-1	-1	4		0	0						Untertest1.avi	0	880	547	72	111				0	Content		-72	-111	1787749	866631750
1804	08:38:11.527	00:00:01.804	108	-1024	-768	-1	-1	-1	-1	4	-1024	-768	-1	-1	-1	-1	4		0	0						Untertest1.avi	0	880	547	72	111				0	Content		-72	-111	1804382	866648383
1821	08:38:11.544	00:00:01.820	109	-1024	-768	-1	-1	-1	-1	4	-1024	-768	-1	-1	-1	-1	4		0	0						Untertest1.avi	0	880	547	72	111				0	Content		-72	-111	1820996	866664997
1838	08:38:11.561	00:00:01.838	110	-1024	-768	-1	-1	-1	-1	4	-1024	-768	-1	-1	-1	-1	4		0	0						Untertest1.avi	0	880	547	72	111				0	Content		-72	-111	1838192	866682193
1856	08:38:11.579	00:00:01.855	111	-1024	-768	-1	-1	-1	-1	4	-1024	-768	-1	-1	-1	-1	4		0	0						Untertest1.avi	0	880	547	72	111				0	Content		-72	-111	1855563	866699564
1873	08:38:11.596	00:00:01.872	112	-1024	-768	-1	-1	-1	-1	4	-1024	-768	-1	-1	-1	-1	4		0	0						Untertest1.avi	0	880	547	72	111				0	Content		-72	-111	1872814	866716815
1888	08:38:11.611	00:00:01.887	113	-1024	-768	-1	-1	-1	-1	4	-1024	-768	-1	-1	-1	-1	4		0	0						Untertest1.avi	0	880	547	72	111				0	Content		-72	-111	1887621	866731622
1904	08:38:11.627	00:00:01.904	114	-1024	-768	-1	-1	-1	-1	4	-1024	-768	-1	-1	-1	-1	4		0	0						Untertest1.avi	0	880	547	72	111				0	Content		-72	-111	1904384	866748385
1921	08:38:11.644	00:00:01.920	115	-1024	-768	-1	-1	-1	-1	4	-1024	-768	-1	-1	-1	-1	4		0	0						Untertest1.avi	0	880	547	72	111				0	Content		-72	-111	1920994	866764995
1938	08:38:11.661	00:00:01.937	116	-1024	-768	-1	-1	-1	-1	4	-1024	-768	-1	-1	-1	-1	4		0	0						Untertest1.avi	0	880	547	72	111				0	Content		-72	-111	1937742	866781743
1954	08:38:11.677	00:00:01.954	117	-1024	-768	-1	-1	-1	-1	4	-1024	-768	-1	-1	-1	-1	4		0	0						Untertest1.avi	0	880	547	72	111				0	Content		-72	-111	1954240	866798241
1971	08:38:11.694	00:00:01.970	118	-1024	-768	-1	-1	-1	-1	4	-1024	-768	-1	-1	-1	-1	4		0	0						Untertest1.avi	0	880	547	72	111				0	Content		-72	-111	1970866	866814867
1988	08:38:11.711	00:00:01.988	119	-1024	-768	-1	-1	-1	-1	4	-1024	-768	-1	-1	-1	-1	4		0	0						Untertest1.avi	0	880	547	72	111				0	Content		-72	-111	1988063	866832064
2005	08:38:11.728	00:00:02.005	120	-1024	-768	-1	-1	-1	-1	4	-1024	-768	-1	-1	-1	-1	4		0	0						Untertest1.avi	0	880	547	72	111				0	Content		-72	-111	2005437	866849438
2023	08:38:11.746	00:00:02.022	121	-1024	-768	-1	-1	-1	-1	4	-1024	-768	-1	-1	-1	-1	4		0	0						Untertest1.avi	0	880	547	72	111				0	Content		-72	-111	2022685	866866686
2038	08:38:11.761	00:00:02.037	122	-1024	-768	-1	-1	-1	-1	4	-1024	-768	-1	-1	-1	-1	4		0	0						Untertest1.avi	0	880	547	72	111				0	Content		-72	-111	2037614	866881615
2054	08:38:11.777	00:00:02.054	123	-1024	-768	-1	-1	-1	-1	4	-1024	-768	-1	-1	-1	-1	4		0	0						Untertest1.avi	0	880	547	72	111				0	Content		-72	-111	2054240	866898241
2071	08:38:11.794	00:00:02.070	124	-1024	-768	-1	-1	-1	-1	4	-1024	-768	-1	-1	-1	-1	4		0	0						Untertest1.avi	0	880	547	72	111				0	Content		-72	-111	2070989	866914990
2088	08:38:11.811	00:00:02.087	125	-1024	-768	-1	-1	-1	-1	4	-1024	-768	-1	-1	-1	-1	4		0	0						Untertest1.avi	0	880	547	72	111				0	Content		-72	-111	2087614	866931615
2104	08:38:11.827	00:00:02.104	126	-1024	-768	-1	-1	-1	-1	4	-1024	-768	-1	-1	-1	-1	4		0	0						Untertest1.avi	0	880	547	72	111				0	Content		-72	-111	2104239	866948240
2121	08:38:11.844	00:00:02.120	127	-1024	-768	-1	-1	-1	-1	4	-1024	-768	-1	-1	-1	-1	4		0	0						Untertest1.avi	0	880	547	72	111				0	Content		-72	-111	2120865	866964866
2138	08:38:11.861	00:00:02.137	128	-1024	-768	-1	-1	-1	-1	4	-1024	-768	-1	-1	-1	-1	4		0	0						Untertest1.avi	0	880	547	72	111				0	Content		-72	-111	2137936	866981937
2155	08:38:11.878	00:00:02.155	129	-1024	-768	-1	-1	-1	-1	4	-1024	-768	-1	-1	-1	-1	4		0	0						Untertest1.avi	0	880	547	72	111				0	Content		-72	-111	2155313	866999314
2173	08:38:11.896	00:00:02.172	130	-1024	-768	-1	-1	-1	-1	4	-1024	-768	-1	-1	-1	-1	4		0	0						Untertest1.avi	0	880	547	72	111				0	Content		-72	-111	2172687	867016688
2187	08:38:11.910	00:00:02.187	131	-1024	-768	-1	-1	-1	-1	4	-1024	-768	-1	-1	-1	-1	4		0	0						Untertest1.avi	0	880	547	72	111				0	Content		-72	-111	2187491	867031492
2204	08:38:11.927	00:00:02.204	132	-1024	-768	-1	-1	-1	-1	4	-1024	-768	-1	-1	-1	-1	4		0	0						Untertest1.avi	0	880	547	72	111				0	Content		-72	-111	2204114	867048115
2221	08:38:11.944	00:00:02.220	133	-1024	-768	-1	-1	-1	-1	4	-1024	-768	-1	-1	-1	-1	4		0	0						Untertest1.avi	0	880	547	72	111				0	Content		-72	-111	2220865	867064866
2237	08:38:11.960	00:00:02.237	134	-1024	-768	-1	-1	-1	-1	4	-1024	-768	-1	-1	-1	-1	4		0	0						Untertest1.avi	0	880	547	72	111				0	Content		-72	-111	2237490	867081491
2254	08:38:11.977	00:00:02.254	135	-1024	-768	-1	-1	-1	-1	4	-1024	-768	-1	-1	-1	-1	4		0	0						Untertest1.avi	0	880	547	72	111				0	Content		-72	-111	2254114	867098115
2271	08:38:11.994	00:00:02.270	136	-1024	-768	-1	-1	-1	-1	4	-1024	-768	-1	-1	-1	-1	4		0	0						Untertest1.avi	0	880	547	72	111				0	Content		-72	-111	2270740	867114741
2288	08:38:12.011	00:00:02.287	137	-1024	-768	-1	-1	-1	-1	4	-1024	-768	-1	-1	-1	-1	4		0	0						Untertest1.avi	0	880	547	72	111				0	Content		-72	-111	2287936	867131937
2305	08:38:12.028	00:00:02.305	138	-1024	-768	-1	-1	-1	-1	4	-1024	-768	-1	-1	-1	-1	4		0	0						Untertest1.avi	0	880	547	72	111				0	Content		-72	-111	2305310	867149311
2323	08:38:12.046	00:00:02.322	139	-1024	-768	-1	-1	-1	-1	4	-1024	-768	-1	-1	-1	-1	4		0	0						Untertest1.avi	0	880	547	72	111				0	Content		-72	-111	2322559	867166560
2337	08:38:12.060	00:00:02.337	140	-1024	-768	-1	-1	-1	-1	4	-1024	-768	-1	-1	-1	-1	4		0	0						Untertest1.avi	0	880	547	72	111				0	Content		-72	-111	2337376	867181377
2354	08:38:12.077	00:00:02.354	141	-1024	-768	-1	-1	-1	-1	4	-1024	-768	-1	-1	-1	-1	4		0	0						Untertest1.avi	0	880	547	72	111				0	Content		-72	-111	2354114	867198115
2371	08:38:12.094	00:00:02.370	142	-1024	-768	-1	-1	-1	-1	4	-1024	-768	-1	-1	-1	-1	4		0	0						Untertest1.avi	0	880	547	72	111				0	Content		-72	-111	2370739	867214740
2387	08:38:12.110	00:00:02.387	143	-1024	-768	-1	-1	-1	-1	4	-1024	-768	-1	-1	-1	-1	4		0	0						Untertest1.avi	0	880	547	72	111				0	Content		-72	-111	2387370	867231371
2404	08:38:12.127	00:00:02.403	144	-1024	-768	-1	-1	-1	-1	4	-1024	-768	-1	-1	-1	-1	4		0	0						Untertest1.avi	0	880	547	72	111				0	Content		-72	-111	2403986	867247987
2421	08:38:12.144	00:00:02.420	145	-1024	-768	-1	-1	-1	-1	4	-1024	-768	-1	-1	-1	-1	4		0	0						Untertest1.avi	0	880	547	72	111				0	Content		-72	-111	2420614	867264615
2438	08:38:12.161	00:00:02.437	146	-1024	-768	-1	-1	-1	-1	4	-1024	-768	-1	-1	-1	-1	4		0	0						Untertest1.avi	0	880	547	72	111				0	Content		-72	-111	2437808	867281809
2455	08:38:12.178	00:00:02.455	147	-1024	-768	-1	-1	-1	-1	4	-1024	-768	-1	-1	-1	-1	4		0	0						Untertest1.avi	0	880	547	72	111				0	Content		-72	-111	2455183	867299184
2472	08:38:12.195	00:00:02.472	148	-1024	-768	-1	-1	-1	-1	4	-1024	-768	-1	-1	-1	-1	4		0	0						Untertest1.avi	0	880	547	72	111				0	Content		-72	-111	2472430	867316431
2487	08:38:12.210	00:00:02.487	149	-1024	-768	-1	-1	-1	-1	4	-1024	-768	-1	-1	-1	-1	4		0	0						Untertest1.avi	0	880	547	72	111				0	Content		-72	-111	2487363	867331364
2504	08:38:12.227	00:00:02.503	150	-1024	-768	-1	-1	-1	-1	4	-1024	-768	-1	-1	-1	-1	4		0	0						Untertest1.avi	0	880	547	72	111				0	Content		-72	-111	2503981	867347982
2521	08:38:12.244	00:00:02.520	151	-1024	-768	-1	-1	-1	-1	4	-1024	-768	-1	-1	-1	-1	4		0	0						Untertest1.avi	0	880	547	72	111				0	Content		-72	-111	2520729	867364730
2537	08:38:12.260	00:00:02.537	152	-1024	-768	-1	-1	-1	-1	4	-1024	-768	-1	-1	-1	-1	4		0	0						Untertest1.avi	0	880	547	72	111				0	Content		-72	-111	2537356	867381357
2554	08:38:12.277	00:00:02.553	153	-1024	-768	-1	-1	-1	-1	4	-1024	-768	-1	-1	-1	-1	4		0	0						Untertest1.avi	0	880	547	72	111				0	Content		-72	-111	2553854	867397855
2571	08:38:12.294	00:00:02.570	154	-1024	-768	-1	-1	-1	-1	4	-1024	-768	-1	-1	-1	-1	4		0	0						Untertest1.avi	0	880	547	72	111				0	Content		-72	-111	2570605	867414606
2588	08:38:12.311	00:00:02.587	155	-1024	-768	-1	-1	-1	-1	4	-1024	-768	-1	-1	-1	-1	4		0	0						Untertest1.avi	0	880	547	72	111				0	Content		-72	-111	2587678	867431679
2605	08:38:12.328	00:00:02.605	156	-1024	-768	-1	-1	-1	-1	4	-1024	-768	-1	-1	-1	-1	4		0	0						Untertest1.avi	0	880	547	72	111				0	Content		-72	-111	2605052	867449053
2622	08:38:12.345	00:00:02.622	157	-1024	-768	-1	-1	-1	-1	4	-1024	-768	-1	-1	-1	-1	4		0	0						Untertest1.avi	0	880	547	72	111				0	Content		-72	-111	2622300	867466301
2637	08:38:12.360	00:00:02.637	158	-1024	-768	-1	-1	-1	-1	4	-1024	-768	-1	-1	-1	-1	4		0	0						Untertest1.avi	0	880	547	72	111				0	Content		-72	-111	2637229	867481230
2654	08:38:12.377	00:00:02.653	159	-1024	-768	-1	-1	-1	-1	4	-1024	-768	-1	-1	-1	-1	4		0	0						Untertest1.avi	0	880	547	72	111				0	Content		-72	-111	2653856	867497857
2671	08:38:12.394	00:00:02.670	160	-1024	-768	-1	-1	-1	-1	4	-1024	-768	-1	-1	-1	-1	4		0	0						Untertest1.avi	0	880	547	72	111				0	Content		-72	-111	2670607	867514608
2687	08:38:12.410	00:00:02.687	161	556,72	1010,601	0,4252455	0,6643638	494,2525	3,376893	3	508,1543	1002,913	0,4253356	0,6643407	494,2525	3,385649	1	2	508	1003						Untertest1.avi	0	880	547	72	111	436	866	84	0	Content		436	892	2687220	867531221
2704	08:38:12.427	00:00:02.704	162	564,9353	972,0137	0,423016	0,6648942	482,2926	3,377383	3	508,7974	963,2408	0,4229892	0,6648762	482,2926	3,385859	1	2	509	963						Untertest1.avi	0	880	547	72	111	436	866	84	0	Content		437	852	2704299	867548300
2721	08:38:12.444	00:00:02.720	163	568,9157	981,0568	0,4230995	0,6649455	482,3444	3,349653	3	503,1556	960,213	0,4230097	0,6651286	482,3444	3,358343	1	2	503	960						Untertest1.avi	0	880	547	72	111	436	866	84	0	Content		431	849	2720606	867564607
2737	08:38:12.460	00:00:02.737	164	563,8484	942,8798	0,4228057	0,6652238	482,3784	3,437136	3	530,7614	917,9663	0,423021	0,6654598	482,3784	3,444101	1	2	531	918						Untertest1.avi	0	880	547	72	111	436	866	84	0	Content		459	807	2737232	867581233
2754	08:38:12.477	00:00:02.753	165	552,4721	1001,084	0,423094	0,6656995	482,4327	3,318447	3	511,2262	992,272	0,4232164	0,6656924	482,4327	3,327161	1	2	511	992						Untertest1.avi	0	880	547	72	111	436	866	84	0	Content		439	881	2753854	867597855
2771	08:38:12.494	00:00:02.770	166	458,3945	1017,876	0,4239156	0,6663573	481,9954	3,324878	3	414,301	1009,647	0,4240385	0,6663502	481,9954	3,333315	1	3	414	1010						Untertest1.avi	0	880	547	72	111	342	904	116	0	Content		342	899	2770925	867614926
2788	08:38:12.511	00:00:02.787	167	-1024	-768	-1	-1	-1	-1	4	-1024	-768	-1	-1	-1	-1	4	3	0	0						Untertest1.avi	0	880	547	72	111	342	904	116	0	Content		-72	-111	2787548	867631549
2804	08:38:12.527	00:00:02.804	168	470,0907	1035,805	0,4240561	0,6670002	482,1529	3,367926	3	426,2113	1028,079	0,424179	0,666993	482,1528	3,376534	1	3	426	1028						Untertest1.avi	0	880	547	72	111	342	904	116	0	Content		354	917	2804171	867648172
2820	08:38:12.543	00:00:02.820	169	446,8195	1017,29	0,4239503	0,6674958	482,042	3,346117	3	395,0101	1021,762	0,4240734	0,6674887	482,042	3,338225	1	3	395	1022						Untertest1.avi	0	880	547	72	111	342	904	116	0	Content		323	911	2820476	867664477
2838	08:38:12.561	00:00:02.837	170	450,8528	1013,834	0,4237685	0,6681184	482,2807	3,369732	3	406,5818	1005,47	0,4238914	0,6681112	482,2807	3,378139	1	3	407	1005						Untertest1.avi	0	880	547	72	111	342	904	116	0	Content		335	894	2837545	867681546
2854	08:38:12.577	00:00:02.854	171	456,776	1019,457	0,4236583	0,6685369	482,4875	3,383182	3	412,6198	1011,217	0,4237811	0,6685297	482,4875	3,391638	1	3	413	1011						Untertest1.avi	0	880	547	72	111	342	904	116	0	Content		341	900	2854220	867698221
2871	08:38:12.594	00:00:02.870	172	492,5536	1026,292	0,4201518	0,6691564	496,0704	3,577661	3	439,8543	1019,249	0,4201714	0,6691337	496,0704	3,587183	1	3	440	1019						Untertest1.avi	0	880	547	72	111	342	904	116	0	Content		368	908	2870918	867714919
2887	08:38:12.610	00:00:02.887	173	-1024	-768	-1	-1	-1	-1	4	-1024	-768	-1	-1	-1	-1	4	4	0	0						Untertest1.avi	0	880	547	72	111	-57	911	167	0	Content		-72	-111	2887099	867731100
2904	08:38:12.627	00:00:02.903	174	529,4242	1015,103	0,4204863	0,6695902	495,7151	3,63842	3	458,0097	1007,924	0,4203285	0,6695676	495,7151	3,647629	1	4	458	1008						Untertest1.avi	0	880	547	72	111	-57	911	167	0	Content		386	897	2903847	867747848
2920	08:38:12.643	00:00:02.920	175	91,75129	1036,039	0,4205879	0,669441	495,3646	3,599699	3	15,23994	1021,808	0,4206028	0,6695089	494,8513	3,606804	1	4	15	1022						Untertest1.avi	0	880	547	72	111	-57	911	167	0	Content		-57	911	2920472	867764473
2937	08:38:12.660	00:00:02.937	176	-1024	-768	-1	-1	-1	-1	4	-1024	-768	-1	-1	-1	-1	4	4	0	0						Untertest1.avi	0	880	547	72	111	-57	911	167	0	Content		-72	-111	2937465	867781466
2954	08:38:12.677	00:00:02.954	177	-306,3317	1052,248	0,4206395	0,6692935	495,3646	3,704011	3	-393,5928	1047,204	0,4207958	0,6692703	495,3646	3,71806	1	4	-394	1047						Untertest1.avi	0	880	547	72	111	-57	911	167	0	Content		-466	936	2954222	867798223
2971	08:38:12.694	00:00:02.970	178	-1024	-768	-1	-1	-1	-1	4	-1024	-768	-1	-1	-1	-1	4	4	0	0						Untertest1.avi	0	880	547	72	111	-57	911	167	0	Content		-72	-111	2970788	867814789
2987	08:38:12.710	00:00:02.987	179	-1024	-768	-1	-1	-1	-1	4	-1024	-768	-1	-1	-1	-1	4	4	0	0						Untertest1.avi	0	880	547	72	111	-57	911	167	0	Content		-72	-111	2987218	867831219
3004	08:38:12.727	00:00:03.004	180	-1024	-768	-1	-1	-1	-1	4	-1024	-768	-1	-1	-1	-1	4	4	0	0						Untertest1.avi	0	880	547	72	111	-57	911	167	0	Content		-72	-111	3004092	867848093
3021	08:38:12.744	00:00:03.020	181	-1024	-768	-1	-1	-1	-1	4	-1024	-768	-1	-1	-1	-1	4	4	0	0						Untertest1.avi	0	880	547	72	111	-57	911	167	0	Content		-72	-111	3020590	867864591
3037	08:38:12.760	00:00:03.037	182	-1024	-768	-1	-1	-1	-1	4	-1024	-768	-1	-1	-1	-1	4	4	0	0						Untertest1.avi	0	880	547	72	111	-57	911	167	0	Content		-72	-111	3037213	867881214
3054	08:38:12.777	00:00:03.053	183	508,6891	1019,047	0,4176069	0,6708958	505,4717	3,721022	1	452,1107	1002,453	0,4202289	0,6708862	495,3646	3,661302	3	5	509	1019						Untertest1.avi	0	880	547	72	111	421	909	199	0	Content		437	908	3053960	867897961
3071	08:38:12.794	00:00:03.070	184	492,5411	1048,879	0,4176532	0,6707215	505,4717	3,621853	1	436,3235	1031,714	0,4202806	0,6707129	495,3647	3,563783	3	5	493	1049						Untertest1.avi	0	880	547	72	111	421	909	199	0	Content		421	938	3070587	867914588
3087	08:38:12.810	00:00:03.087	185	-1024	-768	-1	-1	-1	-1	4	-1024	-768	-1	-1	-1	-1	4	5	0	0						Untertest1.avi	0	880	547	72	111	421	909	199	0	Content		-72	-111	3087339	867931340
3104	08:38:12.827	00:00:03.104	186	-1024	-768	-1	-1	-1	-1	4	-1024	-768	-1	-1	-1	-1	4	5	0	0						Untertest1.avi	0	880	547	72	111	421	909	199	0	Content		-72	-111	3104088	867948089
3120	08:38:12.843	00:00:03.120	187	-1024	-768	-1	-1	-1	-1	4	-1024	-768	-1	-1	-1	-1	4	5	0	0						Untertest1.avi	0	880	547	72	111	421	909	199	0	Content		-72	-111	3120462	867964463
3137	08:38:12.860	00:00:03.137	188	1245,27	1040,077	0,4239235	0,670251	505,4717	3,69545	1	1183,959	1031,128	0,4237708	0,6702292	505,4717	3,706033	3	5	1245	1040						Untertest1.avi	0	880	547	72	111	421	909	199	0	Content		1173	929	3137337	867981338
3154	08:38:12.877	00:00:03.153	189	-1024	-768	-1	-1	-1	-1	4	-1024	-768	-1	-1	-1	-1	4	5	0	0						Untertest1.avi	0	880	547	72	111	421	909	199	0	Content		-72	-111	3153837	867997838
3171	08:38:12.894	00:00:03.170	190	494,5545	1048,9	0,4239481	0,6693475	505,4717	3,535438	3	429,329	1020,389	0,4246068	0,6693529	482,5278	3,395393	1	5	429	1020						Untertest1.avi	0	880	547	72	111	421	909	199	0	Content		357	909	3170587	868014588
3187	08:38:12.910	00:00:03.186	191	92,24598	1043,287	0,4212646	0,6690798	505,4717	3,697315	3	41,69645	1014,615	0,4216664	0,6692152	494,748	3,633169	1	5	42	1015						Untertest1.avi	0	880	547	72	111	421	909	199	0	Content		-30	904	3186707	868030708
3204	08:38:12.927	00:00:03.203	192	-1024	-768	-1	-1	-1	-1	4	-1024	-768	-1	-1	-1	-1	4	5	0	0						Untertest1.avi	0	880	547	72	111	421	909	199	0	Content		-72	-111	3203707	868047708
3220	08:38:12.943	00:00:03.220	193	-316,0669	1064,872	0,4243383	0,6682726	505,4717	3,793199	3	-373,9886	1047,018	0,4223118	0,6682788	494,7481	3,729676	1	5	-374	1047						Untertest1.avi	0	880	547	72	111	421	909	199	0	Content		-446	936	3220456	868064457
3237	08:38:12.960	00:00:03.237	194	538,4006	960,4695	0,4283471	0,6674963	494,7481	3,799262	3	497,4423	951,5195	0,4285037	0,6674731	494,7481	3,807755	1	5	497	952						Untertest1.avi	0	880	547	72	111	421	909	199	0	Content		425	841	3237033	868081034
3253	08:38:12.976	00:00:03.253	195	517,1224	1015,022	0,4231736	0,6677134	494,7481	3,594266	3	447,6841	1007,831	0,4230352	0,6676906	494,7481	3,603526	1	6	448	1008						Untertest1.avi	0	880	547	72	111	386	888	100	0	Content		376	897	3253450	868097451
3270	08:38:12.993	00:00:03.270	196	511,5227	1015,156	0,4281138	0,6668994	490,4998	3,563744	3	469,5123	1007,708	0,4282727	0,6668758	490,4998	3,572187	1	6	470	1008						Untertest1.avi	0	880	547	72	111	386	888	100	0	Content		398	897	3270323	868114324
3287	08:38:13.010	00:00:03.286	197	110,3108	1033,871	0,4234906	0,6671122	494,9912	3,590872	3	41,49627	1021,874	0,4235569	0,6671499	494,9912	3,601629	1	6	41	1022						Untertest1.avi	0	880	547	72	111	386	888	100	0	Content		-31	911	3286820	868130821
3304	08:38:13.027	00:00:03.303	198	536,3973	981,6099	0,4245476	0,6672747	492,4164	3,619472	3	475,1771	981,882	0,4271208	0,6670113	482,5964	3,562814	1	6	475	982						Untertest1.avi	0	880	547	72	111	386	888	100	0	Content		403	871	3303636	868147637
3320	08:38:13.043	00:00:03.319	199	523,684	995,489	0,4271834	0,6672969	493,2453	3,547594	3	456,9544	975,3452	0,4274203	0,6673581	482,5906	3,485711	1	6	457	975						Untertest1.avi	0	880	547	72	111	386	888	100	0	Content		385	864	3319940	868163941
3337	08:38:13.060	00:00:03.336	200	501,1372	998,9124	0,4273475	0,6676475	482,5906	3,560066	3	459,8548	991,2125	0,4275106	0,6676232	482,5906	3,568379	1	6	460	991						Untertest1.avi	0	880	547	72	111	386	888	100	0	Content		388	880	3336687	868180688
3353	08:38:13.076	00:00:03.353	201	-1024	-768	-1	-1	-1	-1	4	-1024	-768	-1	-1	-1	-1	4		0	0						Untertest1.avi	0	880	547	72	111				0	Content		-72	-111	3353185	868197186
3370	08:38:13.093	00:00:03.370	202	-1024	-768	-1	-1	-1	-1	4	-1024	-768	-1	-1	-1	-1	4		0	0						Untertest1.avi	0	880	547	72	111				0	Content		-72	-111	3370308	868214309
3387	08:38:13.110	00:00:03.386	203	-1024	-768	-1	-1	-1	-1	4	-1024	-768	-1	-1	-1	-1	4		0	0						Untertest1.avi	0	880	547	72	111				0	Content		-72	-111	3386683	868230684
3404	08:38:13.127	00:00:03.403	204	-1024	-768	-1	-1	-1	-1	4	-1024	-768	-1	-1	-1	-1	4		0	0						Untertest1.avi	0	880	547	72	111				0	Content		-72	-111	3403550	868247551
3420	08:38:13.143	00:00:03.420	205	-1024	-768	-1	-1	-1	-1	4	-1024	-768	-1	-1	-1	-1	4		0	0						Untertest1.avi	0	880	547	72	111				0	Content		-72	-111	3420054	868264055
3437	08:38:13.160	00:00:03.436	206	-1024	-768	-1	-1	-1	-1	4	-1024	-768	-1	-1	-1	-1	4		0	0						Untertest1.avi	0	880	547	72	111				0	Content		-72	-111	3436796	868280797
3453	08:38:13.176	00:00:03.453	207	-1024	-768	-1	-1	-1	-1	4	-1024	-768	-1	-1	-1	-1	4		0	0						Untertest1.avi	0	880	547	72	111				0	Content		-72	-111	3453419	868297420
3470	08:38:13.193	00:00:03.470	208	-1024	-768	-1	-1	-1	-1	4	-1024	-768	-1	-1	-1	-1	4		0	0						Untertest1.avi	0	880	547	72	111				0	Content		-72	-111	3470044	868314045
3487	08:38:13.210	00:00:03.486	209	-1024	-768	-1	-1	-1	-1	4	-1024	-768	-1	-1	-1	-1	4		0	0						Untertest1.avi	0	880	547	72	111				0	Content		-72	-111	3486665	868330666
3503	08:38:13.226	00:00:03.503	210	-1024	-768	-1	-1	-1	-1	4	-1024	-768	-1	-1	-1	-1	4		0	0						Untertest1.avi	0	880	547	72	111				0	Content		-72	-111	3503413	868347414
3520	08:38:13.243	00:00:03.520	211	-1024	-768	-1	-1	-1	-1	4	-1024	-768	-1	-1	-1	-1	4		0	0						Untertest1.avi	0	880	547	72	111				0	Content		-72	-111	3520036	868364037
3537	08:38:13.260	00:00:03.536	212	-1024	-768	-1	-1	-1	-1	4	-1024	-768	-1	-1	-1	-1	4		0	0						Untertest1.avi	0	880	547	72	111				0	Content		-72	-111	3536659	868380660
3553	08:38:13.276	00:00:03.553	213	-1024	-768	-1	-1	-1	-1	4	-1024	-768	-1	-1	-1	-1	4		0	0						Untertest1.avi	0	880	547	72	111				0	Content		-72	-111	3553030	868397031
3570	08:38:13.293	00:00:03.570	214	-1024	-768	-1	-1	-1	-1	4	-1024	-768	-1	-1	-1	-1	4		0	0						Untertest1.avi	0	880	547	72	111				0	Content		-72	-111	3570097	868414098
3587	08:38:13.310	00:00:03.586	215	-1024	-768	-1	-1	-1	-1	4	-1024	-768	-1	-1	-1	-1	4		0	0						Untertest1.avi	0	880	547	72	111				0	Content		-72	-111	3586900	868430901
3604	08:38:13.327	00:00:03.603	216	-1024	-768	-1	-1	-1	-1	4	-1024	-768	-1	-1	-1	-1	4		0	0						Untertest1.avi	0	880	547	72	111				0	Content		-72	-111	3603647	868447648
3620	08:38:13.343	00:00:03.619	217	-1024	-768	-1	-1	-1	-1	4	-1024	-768	-1	-1	-1	-1	4		0	0						Untertest1.avi	0	880	547	72	111				0	Content		-72	-111	3619769	868463770
3636	08:38:13.359	00:00:03.636	218	-1024	-768	-1	-1	-1	-1	4	-1024	-768	-1	-1	-1	-1	4		0	0						Untertest1.avi	0	880	547	72	111				0	Content		-72	-111	3636266	868480267
3653	08:38:13.376	00:00:03.652	219	-1024	-768	-1	-1	-1	-1	4	-1024	-768	-1	-1	-1	-1	4		0	0						Untertest1.avi	0	880	547	72	111				0	Content		-72	-111	3652887	868496888
3670	08:38:13.393	00:00:03.669	220	-1024	-768	-1	-1	-1	-1	4	-1024	-768	-1	-1	-1	-1	4		0	0						Untertest1.avi	0	880	547	72	111				0	Content		-72	-111	3669636	868513637
3686	08:38:13.409	00:00:03.686	221	-1024	-768	-1	-1	-1	-1	4	-1024	-768	-1	-1	-1	-1	4		0	0						Untertest1.avi	0	880	547	72	111				0	Content		-72	-111	3686258	868530259
3703	08:38:13.426	00:00:03.702	222	-1024	-768	-1	-1	-1	-1	4	-1024	-768	-1	-1	-1	-1	4		0	0						Untertest1.avi	0	880	547	72	111				0	Content		-72	-111	3702880	868546881
3720	08:38:13.443	00:00:03.719	223	-1024	-768	-1	-1	-1	-1	4	-1024	-768	-1	-1	-1	-1	4		0	0						Untertest1.avi	0	880	547	72	111				0	Content		-72	-111	3719504	868563505
3737	08:38:13.460	00:00:03.736	224	-1024	-768	-1	-1	-1	-1	4	-1024	-768	-1	-1	-1	-1	4		0	0						Untertest1.avi	0	880	547	72	111				0	Content		-72	-111	3736695	868580696
3754	08:38:13.477	00:00:03.754	225	-1024	-768	-1	-1	-1	-1	4	-1024	-768	-1	-1	-1	-1	4		0	0						Untertest1.avi	0	880	547	72	111				0	Content		-72	-111	3754067	868598068
3771	08:38:13.494	00:00:03.771	226	-1024	-768	-1	-1	-1	-1	4	-1024	-768	-1	-1	-1	-1	4		0	0						Untertest1.avi	0	880	547	72	111				0	Content		-72	-111	3771314	868615315
3786	08:38:13.509	00:00:03.786	227	-1024	-768	-1	-1	-1	-1	4	-1024	-768	-1	-1	-1	-1	4		0	0						Untertest1.avi	0	880	547	72	111				0	Content		-72	-111	3786246	868630247
3803	08:38:13.526	00:00:03.802	228	-1024	-768	-1	-1	-1	-1	4	-1024	-768	-1	-1	-1	-1	4		0	0						Untertest1.avi	0	880	547	72	111				0	Content		-72	-111	3802867	868646868
3820	08:38:13.543	00:00:03.819	229	-1024	-768	-1	-1	-1	-1	4	-1024	-768	-1	-1	-1	-1	4		0	0						Untertest1.avi	0	880	547	72	111				0	Content		-72	-111	3819614	868663615
3836	08:38:13.559	00:00:03.836	230	-1024	-768	-1	-1	-1	-1	4	-1024	-768	-1	-1	-1	-1	4		0	0						Untertest1.avi	0	880	547	72	111				0	Content		-72	-111	3836109	868680110
3853	08:38:13.576	00:00:03.852	231	-1024	-768	-1	-1	-1	-1	4	-1024	-768	-1	-1	-1	-1	4		0	0						Untertest1.avi	0	880	547	72	111				0	Content		-72	-111	3852857	868696858
3869	08:38:13.592	00:00:03.869	232	-1024	-768	-1	-1	-1	-1	4	-1024	-768	-1	-1	-1	-1	4		0	0						Untertest1.avi	0	880	547	72	111				0	Content		-72	-111	3869481	868713482
3887	08:38:13.610	00:00:03.886	233	-1024	-768	-1	-1	-1	-1	4	-1024	-768	-1	-1	-1	-1	4		0	0						Untertest1.avi	0	880	547	72	111				0	Content		-72	-111	3886548	868730549
3904	08:38:13.627	00:00:03.903	234	-1024	-768	-1	-1	-1	-1	4	-1024	-768	-1	-1	-1	-1	4		0	0						Untertest1.avi	0	880	547	72	111				0	Content		-72	-111	3903920	868747921
3921	08:38:13.644	00:00:03.921	235	-1024	-768	-1	-1	-1	-1	4	-1024	-768	-1	-1	-1	-1	4		0	0						Untertest1.avi	0	880	547	72	111				0	Content		-72	-111	3921167	868765168
3936	08:38:13.659	00:00:03.936	236	-1024	-768	-1	-1	-1	-1	4	-1024	-768	-1	-1	-1	-1	4		0	0						Untertest1.avi	0	880	547	72	111				0	Content		-72	-111	3936094	868780095
3953	08:38:13.676	00:00:03.952	237	-1024	-768	-1	-1	-1	-1	4	-1024	-768	-1	-1	-1	-1	4		0	0						Untertest1.avi	0	880	547	72	111				0	Content		-72	-111	3952717	868796718
3969	08:38:13.692	00:00:03.969	238	-1024	-768	-1	-1	-1	-1	4	-1024	-768	-1	-1	-1	-1	4		0	0						Untertest1.avi	0	880	547	72	111				0	Content		-72	-111	3969465	868813466
3986	08:38:13.709	00:00:03.986	239	-1024	-768	-1	-1	-1	-1	4	-1024	-768	-1	-1	-1	-1	4		0	0						Untertest1.avi	0	880	547	72	111				0	Content		-72	-111	3986085	868830086
4003	08:38:13.726	00:00:04.002	240	-1024	-768	-1	-1	-1	-1	4	-1024	-768	-1	-1	-1	-1	4		0	0						Untertest1.avi	0	880	547	72	111				0	Content		-72	-111	4002716	868846717
4019	08:38:13.742	00:00:04.019	241	-1024	-768	-1	-1	-1	-1	4	-1024	-768	-1	-1	-1	-1	4		0	0						Untertest1.avi	0	880	547	72	111				0	Content		-72	-111	4019337	868863338
4037	08:38:13.760	00:00:04.036	242	-1024	-768	-1	-1	-1	-1	4	-1024	-768	-1	-1	-1	-1	4		0	0						Untertest1.avi	0	880	547	72	111				0	Content		-72	-111	4036526	868880527
4054	08:38:13.777	00:00:04.053	243	-1024	-768	-1	-1	-1	-1	4	-1024	-768	-1	-1	-1	-1	4		0	0						Untertest1.avi	0	880	547	72	111				0	Content		-72	-111	4053771	868897772
4071	08:38:13.794	00:00:04.071	244	-1024	-768	-1	-1	-1	-1	4	-1024	-768	-1	-1	-1	-1	4		0	0						Untertest1.avi	0	880	547	72	111				0	Content		-72	-111	4071144	868915145
4086	08:38:13.809	00:00:04.085	245	-1024	-768	-1	-1	-1	-1	4	-1024	-768	-1	-1	-1	-1	4		0	0						Untertest1.avi	0	880	547	72	111				0	Content		-72	-111	4085946	868929947
4103	08:38:13.826	00:00:04.102	246	-1024	-768	-1	-1	-1	-1	4	-1024	-768	-1	-1	-1	-1	4		0	0						Untertest1.avi	0	880	547	72	111				0	Content		-72	-111	4102695	868946696
4119	08:38:13.842	00:00:04.119	247	-1024	-768	-1	-1	-1	-1	4	-1024	-768	-1	-1	-1	-1	4		0	0						Untertest1.avi	0	880	547	72	111				0	Content		-72	-111	4119319	868963320
4136	08:38:13.859	00:00:04.135	248	-1024	-768	-1	-1	-1	-1	4	-1024	-768	-1	-1	-1	-1	4		0	0						Untertest1.avi	0	880	547	72	111				0	Content		-72	-111	4135940	868979941
4153	08:38:13.876	00:00:04.152	249	-1024	-768	-1	-1	-1	-1	4	-1024	-768	-1	-1	-1	-1	4		0	0						Untertest1.avi	0	880	547	72	111				0	Content		-72	-111	4152562	868996563
4169	08:38:13.892	00:00:04.169	250	-1024	-768	-1	-1	-1	-1	4	-1024	-768	-1	-1	-1	-1	4		0	0						Untertest1.avi	0	880	547	72	111				0	Content		-72	-111	4169186	869013187
4186	08:38:13.909	00:00:04.186	251	-1024	-768	-1	-1	-1	-1	4	-1024	-768	-1	-1	-1	-1	4		0	0						Untertest1.avi	0	880	547	72	111				0	Content		-72	-111	4186376	869030377
4204	08:38:13.927	00:00:04.203	252	-1024	-768	-1	-1	-1	-1	4	-1024	-768	-1	-1	-1	-1	4		0	0						Untertest1.avi	0	880	547	72	111				0	Content		-72	-111	4203750	869047751
4221	08:38:13.944	00:00:04.220	253	-1024	-768	-1	-1	-1	-1	4	-1024	-768	-1	-1	-1	-1	4		0	0						Untertest1.avi	0	880	547	72	111				0	Content		-72	-111	4220996	869064997
4236	08:38:13.959	00:00:04.235	254	-1024	-768	-1	-1	-1	-1	4	-1024	-768	-1	-1	-1	-1	4		0	0						Untertest1.avi	0	880	547	72	111				0	Content		-72	-111	4235835	869079836
4253	08:38:13.976	00:00:04.252	255	549,4576	942,2004	0,4289968	0,6668823	495,8339	3,526343	3	502,2369	932,6931	0,4290937	0,6668593	495,8339	3,534924	1	7	502	933						Untertest1.avi	0	880	547	72	111	430	822	50	0	Content		430	822	4252549	869096550
4269	08:38:13.992	00:00:04.269	256	-1024	-768	-1	-1	-1	-1	4	-1024	-768	-1	-1	-1	-1	4	7	0	0						Untertest1.avi	0	880	547	72	111	430	822	50	0	Content		-72	-111	4269173	869113174
4286	08:38:14.009	00:00:04.285	257	510,5401	1008,703	0,430338	0,667515	499,2369	3,401446	3	467,6379	1000,83	0,4304923	0,6674922	499,2369	3,409649	1	7	468	1001						Untertest1.avi	0	880	547	72	111	430	822	50	0	Content		396	890	4285908	869129909
4303	08:38:14.026	00:00:04.302	258	-1024	-768	-1	-1	-1	-1	4	-1024	-768	-1	-1	-1	-1	4		0	0						Untertest1.avi	0	880	547	72	111				0	Content		-72	-111	4302860	869146861
4319	08:38:14.042	00:00:04.319	259	-1024	-768	-1	-1	-1	-1	4	-1024	-768	-1	-1	-1	-1	4		0	0						Untertest1.avi	0	880	547	72	111				0	Content		-72	-111	4319288	869163289
4336	08:38:14.059	00:00:04.335	260	-1024	-768	-1	-1	-1	-1	4	-1024	-768	-1	-1	-1	-1	4		0	0						Untertest1.avi	0	880	547	72	111				0	Content		-72	-111	4335907	869179908
4353	08:38:14.076	00:00:04.352	261	-1024	-768	-1	-1	-1	-1	4	-1024	-768	-1	-1	-1	-1	4		0	0						Untertest1.avi	0	880	547	72	111				0	Content		-72	-111	4352530	869196531
4369	08:38:14.092	00:00:04.369	262	-1024	-768	-1	-1	-1	-1	4	-1024	-768	-1	-1	-1	-1	4		0	0						Untertest1.avi	0	880	547	72	111				0	Content		-72	-111	4369403	869213404
4386	08:38:14.109	00:00:04.386	263	-1024	-768	-1	-1	-1	-1	4	-1024	-768	-1	-1	-1	-1	4		0	0						Untertest1.avi	0	880	547	72	111				0	Content		-72	-111	4386022	869230023
4403	08:38:14.126	00:00:04.402	264	-1024	-768	-1	-1	-1	-1	4	-1024	-768	-1	-1	-1	-1	4		0	0						Untertest1.avi	0	880	547	72	111				0	Content		-72	-111	4402644	869246645
4419	08:38:14.142	00:00:04.419	265	-1024	-768	-1	-1	-1	-1	4	-1024	-768	-1	-1	-1	-1	4		0	0						Untertest1.avi	0	880	547	72	111				0	Content		-72	-111	4419392	869263393
4436	08:38:14.159	00:00:04.436	266	-1024	-768	-1	-1	-1	-1	4	-1024	-768	-1	-1	-1	-1	4		0	0						Untertest1.avi	0	880	547	72	111				0	Content		-72	-111	4436016	869280017
4453	08:38:14.176	00:00:04.452	267	-1024	-768	-1	-1	-1	-1	4	-1024	-768	-1	-1	-1	-1	4		0	0						Untertest1.avi	0	880	547	72	111				0	Content		-72	-111	4452637	869296638
4469	08:38:14.192	00:00:04.469	268	-1024	-768	-1	-1	-1	-1	4	-1024	-768	-1	-1	-1	-1	4		0	0						Untertest1.avi	0	880	547	72	111				0	Content		-72	-111	4469387	869313388
4486	08:38:14.209	00:00:04.486	269	-1024	-768	-1	-1	-1	-1	4	-1024	-768	-1	-1	-1	-1	4		0	0						Untertest1.avi	0	880	547	72	111				0	Content		-72	-111	4486007	869330008
4503	08:38:14.226	00:00:04.502	270	-1024	-768	-1	-1	-1	-1	4	-1024	-768	-1	-1	-1	-1	4		0	0						Untertest1.avi	0	880	547	72	111				0	Content		-72	-111	4502631	869346632
4519	08:38:14.242	00:00:04.519	271	-1024	-768	-1	-1	-1	-1	4	-1024	-768	-1	-1	-1	-1	4		0	0						Untertest1.avi	0	880	547	72	111				0	Content		-72	-111	4519005	869363006
4536	08:38:14.259	00:00:04.536	272	-1024	-768	-1	-1	-1	-1	4	-1024	-768	-1	-1	-1	-1	4		0	0						Untertest1.avi	0	880	547	72	111				0	Content		-72	-111	4536127	869380128
4553	08:38:14.276	00:00:04.552	273	-1024	-768	-1	-1	-1	-1	4	-1024	-768	-1	-1	-1	-1	4		0	0						Untertest1.avi	0	880	547	72	111				0	Content		-72	-111	4552874	869396875
4569	08:38:14.292	00:00:04.569	274	-1024	-768	-1	-1	-1	-1	4	-1024	-768	-1	-1	-1	-1	4		0	0						Untertest1.avi	0	880	547	72	111				0	Content		-72	-111	4569498	869413499
4586	08:38:14.309	00:00:04.585	275	-1024	-768	-1	-1	-1	-1	4	-1024	-768	-1	-1	-1	-1	4		0	0						Untertest1.avi	0	880	547	72	111				0	Content		-72	-111	4585619	869429620
4602	08:38:14.325	00:00:04.602	276	-1024	-768	-1	-1	-1	-1	4	-1024	-768	-1	-1	-1	-1	4		0	0						Untertest1.avi	0	880	547	72	111				0	Content		-72	-111	4602241	869446242
4619	08:38:14.342	00:00:04.618	277	-1024	-768	-1	-1	-1	-1	4	-1024	-768	-1	-1	-1	-1	4		0	0						Untertest1.avi	0	880	547	72	111				0	Content		-72	-111	4618990	869462991
4636	08:38:14.359	00:00:04.635	278	-1024	-768	-1	-1	-1	-1	4	-1024	-768	-1	-1	-1	-1	4		0	0						Untertest1.avi	0	880	547	72	111				0	Content		-72	-111	4635611	869479612
4652	08:38:14.375	00:00:04.652	279	-1024	-768	-1	-1	-1	-1	4	-1024	-768	-1	-1	-1	-1	4		0	0						Untertest1.avi	0	880	547	72	111				0	Content		-72	-111	4652237	869496238
4669	08:38:14.392	00:00:04.668	280	-1024	-768	-1	-1	-1	-1	4	-1024	-768	-1	-1	-1	-1	4		0	0						Untertest1.avi	0	880	547	72	111				0	Content		-72	-111	4668861	869512862
4686	08:38:14.409	00:00:04.686	281	-1024	-768	-1	-1	-1	-1	4	-1024	-768	-1	-1	-1	-1	4		0	0						Untertest1.avi	0	880	547	72	111				0	Content		-72	-111	4686054	869530055
4703	08:38:14.426	00:00:04.703	282	-1024	-768	-1	-1	-1	-1	4	-1024	-768	-1	-1	-1	-1	4		0	0						Untertest1.avi	0	880	547	72	111				0	Content		-72	-111	4703427	869547428
4721	08:38:14.444	00:00:04.720	283	-1024	-768	-1	-1	-1	-1	4	-1024	-768	-1	-1	-1	-1	4		0	0						Untertest1.avi	0	880	547	72	111				0	Content		-72	-111	4720673	869564674
4735	08:38:14.458	00:00:04.735	284	-1024	-768	-1	-1	-1	-1	4	-1024	-768	-1	-1	-1	-1	4		0	0						Untertest1.avi	0	880	547	72	111				0	Content		-72	-111	4735475	869579476
4752	08:38:14.475	00:00:04.752	285	-1024	-768	-1	-1	-1	-1	4	-1024	-768	-1	-1	-1	-1	4		0	0						Untertest1.avi	0	880	547	72	111				0	Content		-72	-111	4752222	869596223
4769	08:38:14.492	00:00:04.768	286	-1024	-768	-1	-1	-1	-1	4	-1024	-768	-1	-1	-1	-1	4		0	0						Untertest1.avi	0	880	547	72	111				0	Content		-72	-111	4768843	869612844
4785	08:38:14.508	00:00:04.785	287	-1024	-768	-1	-1	-1	-1	4	-1024	-768	-1	-1	-1	-1	4		0	0						Untertest1.avi	0	880	547	72	111				0	Content		-72	-111	4785465	869629466
4802	08:38:14.525	00:00:04.802	288	-1024	-768	-1	-1	-1	-1	4	-1024	-768	-1	-1	-1	-1	4		0	0						Untertest1.avi	0	880	547	72	111				0	Content		-72	-111	4802088	869646089
4819	08:38:14.542	00:00:04.818	289	-1024	-768	-1	-1	-1	-1	4	-1024	-768	-1	-1	-1	-1	4		0	0						Untertest1.avi	0	880	547	72	111				0	Content		-72	-111	4818724	869662725
4836	08:38:14.559	00:00:04.835	290	-1024	-768	-1	-1	-1	-1	4	-1024	-768	-1	-1	-1	-1	4		0	0						Untertest1.avi	0	880	547	72	111				0	Content		-72	-111	4835905	869679906
4853	08:38:14.576	00:00:04.853	291	-1024	-768	-1	-1	-1	-1	4	-1024	-768	-1	-1	-1	-1	4		0	0						Untertest1.avi	0	880	547	72	111				0	Content		-72	-111	4853278	869697279
4871	08:38:14.594	00:00:04.870	292	-1024	-768	-1	-1	-1	-1	4	-1024	-768	-1	-1	-1	-1	4		0	0						Untertest1.avi	0	880	547	72	111				0	Content		-72	-111	4870525	869714526
4885	08:38:14.608	00:00:04.885	293	-1024	-768	-1	-1	-1	-1	4	-1024	-768	-1	-1	-1	-1	4		0	0						Untertest1.avi	0	880	547	72	111				0	Content		-72	-111	4885326	869729327
4902	08:38:14.625	00:00:04.902	294	-1024	-768	-1	-1	-1	-1	4	-1024	-768	-1	-1	-1	-1	4		0	0						Untertest1.avi	0	880	547	72	111				0	Content		-72	-111	4902076	869746077
4919	08:38:14.642	00:00:04.918	295	-1024	-768	-1	-1	-1	-1	4	-1024	-768	-1	-1	-1	-1	4		0	0						Untertest1.avi	0	880	547	72	111				0	Content		-72	-111	4918708	869762709
4935	08:38:14.658	00:00:04.935	296	-1024	-768	-1	-1	-1	-1	4	-1024	-768	-1	-1	-1	-1	4		0	0						Untertest1.avi	0	880	547	72	111				0	Content		-72	-111	4935320	869779321
4952	08:38:14.675	00:00:04.951	297	-1024	-768	-1	-1	-1	-1	4	-1024	-768	-1	-1	-1	-1	4		0	0						Untertest1.avi	0	880	547	72	111				0	Content		-72	-111	4951939	869795940
4969	08:38:14.692	00:00:04.968	298	-1024	-768	-1	-1	-1	-1	4	-1024	-768	-1	-1	-1	-1	4		0	0						Untertest1.avi	0	880	547	72	111				0	Content		-72	-111	4968699	869812700
4986	08:38:14.709	00:00:04.985	299	-1024	-768	-1	-1	-1	-1	4	-1024	-768	-1	-1	-1	-1	4		0	0						Untertest1.avi	0	880	547	72	111				0	Content		-72	-111	4985756	869829757
5003	08:38:14.726	00:00:05.003	300	-1024	-768	-1	-1	-1	-1	4	-1024	-768	-1	-1	-1	-1	4		0	0						Untertest1.avi	0	880	547	72	111				0	Content		-72	-111	5003128	869847129
5015	08:38:14.738																				KeyPress	4	175	0	VolumeUp
5020	08:38:14.743	00:00:05.020	301	-1024	-768	-1	-1	-1	-1	4	-1024	-768	-1	-1	-1	-1	4		0	0						Untertest1.avi	0	880	547	72	111				0	Content		-72	-111	5020376	869864377
5035	08:38:14.758	00:00:05.035	302	-1024	-768	-1	-1	-1	-1	4	-1024	-768	-1	-1	-1	-1	4		0	0						Untertest1.avi	0	880	547	72	111				0	Content		-72	-111	5035311	869879312
5052	08:38:14.775	00:00:05.051	303	-1024	-768	-1	-1	-1	-1	4	-1024	-768	-1	-1	-1	-1	4		0	0						Untertest1.avi	0	880	547	72	111				0	Content		-72	-111	5051929	869895930
5069	08:38:14.792	00:00:05.068	304	-1024	-768	-1	-1	-1	-1	4	-1024	-768	-1	-1	-1	-1	4		0	0						Untertest1.avi	0	880	547	72	111				0	Content		-72	-111	5068680	869912681
5085	08:38:14.808	00:00:05.085	305	-1024	-768	-1	-1	-1	-1	4	-1024	-768	-1	-1	-1	-1	4		0	0						Untertest1.avi	0	880	547	72	111				0	Content		-72	-111	5085296	869929297
5102	08:38:14.825	00:00:05.101	306	-1024	-768	-1	-1	-1	-1	4	-1024	-768	-1	-1	-1	-1	4		0	0						Untertest1.avi	0	880	547	72	111				0	Content		-72	-111	5101917	869945918
5119	08:38:14.842	00:00:05.118	307	-1024	-768	-1	-1	-1	-1	4	-1024	-768	-1	-1	-1	-1	4		0	0						Untertest1.avi	0	880	547	72	111				0	Content		-72	-111	5118541	869962542
5136	08:38:14.859	00:00:05.135	308	-1024	-768	-1	-1	-1	-1	4	-1024	-768	-1	-1	-1	-1	4		0	0						Untertest1.avi	0	880	547	72	111				0	Content		-72	-111	5135732	869979733
5153	08:38:14.876	00:00:05.152	309	-1024	-768	-1	-1	-1	-1	4	-1024	-768	-1	-1	-1	-1	4		0	0						Untertest1.avi	0	880	547	72	111				0	Content		-72	-111	5152976	869996977
5170	08:38:14.893	00:00:05.170	310	-1024	-768	-1	-1	-1	-1	4	-1024	-768	-1	-1	-1	-1	4		0	0						Untertest1.avi	0	880	547	72	111				0	Content		-72	-111	5170347	870014348
5185	08:38:14.908	00:00:05.185	311	-1024	-768	-1	-1	-1	-1	4	-1024	-768	-1	-1	-1	-1	4		0	0						Untertest1.avi	0	880	547	72	111				0	Content		-72	-111	5185150	870029151
5202	08:38:14.925	00:00:05.201	312	-1024	-768	-1	-1	-1	-1	4	-1024	-768	-1	-1	-1	-1	4		0	0						Untertest1.avi	0	880	547	72	111				0	Content		-72	-111	5201771	870045772
5219	08:38:14.942	00:00:05.218	313	-1024	-768	-1	-1	-1	-1	4	-1024	-768	-1	-1	-1	-1	4		0	0						Untertest1.avi	0	880	547	72	111				0	Content		-72	-111	5218520	870062521
5235	08:38:14.958	00:00:05.235	314	-1024	-768	-1	-1	-1	-1	4	-1024	-768	-1	-1	-1	-1	4		0	0						Untertest1.avi	0	880	547	72	111				0	Content		-72	-111	5235140	870079141
5252	08:38:14.975	00:00:05.251	315	-1024	-768	-1	-1	-1	-1	4	-1024	-768	-1	-1	-1	-1	4		0	0						Untertest1.avi	0	880	547	72	111				0	Content		-72	-111	5251762	870095763
5268	08:38:14.991	00:00:05.268	316	-1024	-768	-1	-1	-1	-1	4	-1024	-768	-1	-1	-1	-1	4		0	0						Untertest1.avi	0	880	547	72	111				0	Content		-72	-111	5268390	870112391
5286	08:38:15.009	00:00:05.285	317	-1024	-768	-1	-1	-1	-1	4	-1024	-768	-1	-1	-1	-1	4		0	0						Untertest1.avi	0	880	547	72	111				0	Content		-72	-111	5285581	870129582
5303	08:38:15.026	00:00:05.302	318	-1024	-768	-1	-1	-1	-1	4	-1024	-768	-1	-1	-1	-1	4		0	0						Untertest1.avi	0	880	547	72	111				0	Content		-72	-111	5302951	870146952
5320	08:38:15.043	00:00:05.320	319	-1024	-768	-1	-1	-1	-1	4	-1024	-768	-1	-1	-1	-1	4		0	0						Untertest1.avi	0	880	547	72	111				0	Content		-72	-111	5320197	870164198
5335	08:38:15.058	00:00:05.334	320	-1024	-768	-1	-1	-1	-1	4	-1024	-768	-1	-1	-1	-1	4		0	0						Untertest1.avi	0	880	547	72	111				0	Content		-72	-111	5334999	870179000
5352	08:38:15.075	00:00:05.351	321	-1024	-768	-1	-1	-1	-1	4	-1024	-768	-1	-1	-1	-1	4		0	0						Untertest1.avi	0	880	547	72	111				0	Content		-72	-111	5351748	870195749
5368	08:38:15.091	00:00:05.368	322	-1024	-768	-1	-1	-1	-1	4	-1024	-768	-1	-1	-1	-1	4		0	0						Untertest1.avi	0	880	547	72	111				0	Content		-72	-111	5368372	870212373
5385	08:38:15.108	00:00:05.384	323	-1024	-768	-1	-1	-1	-1	4	-1024	-768	-1	-1	-1	-1	4		0	0						Untertest1.avi	0	880	547	72	111				0	Content		-72	-111	5384996	870228997
5402	08:38:15.125	00:00:05.401	324	-1024	-768	-1	-1	-1	-1	4	-1024	-768	-1	-1	-1	-1	4		0	0						Untertest1.avi	0	880	547	72	111				0	Content		-72	-111	5401616	870245617
5418	08:38:15.141	00:00:05.418	325	-1024	-768	-1	-1	-1	-1	4	-1024	-768	-1	-1	-1	-1	4		0	0						Untertest1.avi	0	880	547	72	111				0	Content		-72	-111	5418238	870262239
5435	08:38:15.158	00:00:05.435	326	-1024	-768	-1	-1	-1	-1	4	-1024	-768	-1	-1	-1	-1	4		0	0						Untertest1.avi	0	880	547	72	111				0	Content		-72	-111	5435429	870279430
5453	08:38:15.176	00:00:05.452	327	-1024	-768	-1	-1	-1	-1	4	-1024	-768	-1	-1	-1	-1	4		0	0						Untertest1.avi	0	880	547	72	111				0	Content		-72	-111	5452802	870296803
5470	08:38:15.193	00:00:05.470	328	-1024	-768	-1	-1	-1	-1	4	-1024	-768	-1	-1	-1	-1	4		0	0						Untertest1.avi	0	880	547	72	111				0	Content		-72	-111	5470048	870314049
5485	08:38:15.208	00:00:05.484	329	-1024	-768	-1	-1	-1	-1	4	-1024	-768	-1	-1	-1	-1	4		0	0						Untertest1.avi	0	880	547	72	111				0	Content		-72	-111	5484977	870328978
5502	08:38:15.225	00:00:05.501	330	-1024	-768	-1	-1	-1	-1	4	-1024	-768	-1	-1	-1	-1	4		0	0						Untertest1.avi	0	880	547	72	111				0	Content		-72	-111	5501595	870345596
5518	08:38:15.241	00:00:05.518	331	-1024	-768	-1	-1	-1	-1	4	-1024	-768	-1	-1	-1	-1	4		0	0						Untertest1.avi	0	880	547	72	111				0	Content		-72	-111	5518341	870362342
5526	08:38:15.249																				KeyPress	4	175	0	VolumeUp
5535	08:38:15.258	00:00:05.534	332	-1024	-768	-1	-1	-1	-1	4	-1024	-768	-1	-1	-1	-1	4		0	0						Untertest1.avi	0	880	547	72	111				0	Content		-72	-111	5534964	870378965
5552	08:38:15.275	00:00:05.551	333	-1024	-768	-1	-1	-1	-1	4	-1024	-768	-1	-1	-1	-1	4		0	0						Untertest1.avi	0	880	547	72	111				0	Content		-72	-111	5551585	870395586
5568	08:38:15.291	00:00:05.568	334	-1024	-768	-1	-1	-1	-1	4	-1024	-768	-1	-1	-1	-1	4		0	0						Untertest1.avi	0	880	547	72	111				0	Content		-72	-111	5568209	870412210
5585	08:38:15.308	00:00:05.585	335	-1024	-768	-1	-1	-1	-1	4	-1024	-768	-1	-1	-1	-1	4		0	0						Untertest1.avi	0	880	547	72	111				0	Content		-72	-111	5585277	870429278
5603	08:38:15.326	00:00:05.602	336	-1024	-768	-1	-1	-1	-1	4	-1024	-768	-1	-1	-1	-1	4		0	0						Untertest1.avi	0	880	547	72	111				0	Content		-72	-111	5602649	870446650
5620	08:38:15.343	00:00:05.619	337	-1024	-768	-1	-1	-1	-1	4	-1024	-768	-1	-1	-1	-1	4		0	0						Untertest1.avi	0	880	547	72	111				0	Content		-72	-111	5619896	870463897
5635	08:38:15.358	00:00:05.634	338	-1024	-768	-1	-1	-1	-1	4	-1024	-768	-1	-1	-1	-1	4		0	0						Untertest1.avi	0	880	547	72	111				0	Content		-72	-111	5634828	870478829
5651	08:38:15.374	00:00:05.651	339	-1024	-768	-1	-1	-1	-1	4	-1024	-768	-1	-1	-1	-1	4		0	0						Untertest1.avi	0	880	547	72	111				0	Content		-72	-111	5651450	870495451
5668	08:38:15.391	00:00:05.668	340	-1024	-768	-1	-1	-1	-1	4	-1024	-768	-1	-1	-1	-1	4		0	0						Untertest1.avi	0	880	547	72	111				0	Content		-72	-111	5668198	870512199
5685	08:38:15.408	00:00:05.684	341	-1024	-768	-1	-1	-1	-1	4	-1024	-768	-1	-1	-1	-1	4		0	0						Untertest1.avi	0	880	547	72	111				0	Content		-72	-111	5684818	870528819
5701	08:38:15.424	00:00:05.701	342	-1024	-768	-1	-1	-1	-1	4	-1024	-768	-1	-1	-1	-1	4		0	0						Untertest1.avi	0	880	547	72	111				0	Content		-72	-111	5701439	870545440
5718	08:38:15.441	00:00:05.718	343	-1024	-768	-1	-1	-1	-1	4	-1024	-768	-1	-1	-1	-1	4		0	0						Untertest1.avi	0	880	547	72	111				0	Content		-72	-111	5718063	870562064
5735	08:38:15.458	00:00:05.735	344	-1024	-768	-1	-1	-1	-1	4	-1024	-768	-1	-1	-1	-1	4		0	0						Untertest1.avi	0	880	547	72	111				0	Content		-72	-111	5735253	870579254
5753	08:38:15.476	00:00:05.752	345	-1024	-768	-1	-1	-1	-1	4	-1024	-768	-1	-1	-1	-1	4		0	0						Untertest1.avi	0	880	547	72	111				0	Content		-72	-111	5752625	870596626
5770	08:38:15.493	00:00:05.769	346	-1024	-768	-1	-1	-1	-1	4	-1024	-768	-1	-1	-1	-1	4		0	0						Untertest1.avi	0	880	547	72	111				0	Content		-72	-111	5769874	870613875
5785	08:38:15.508	00:00:05.784	347	-1024	-768	-1	-1	-1	-1	4	-1024	-768	-1	-1	-1	-1	4		0	0						Untertest1.avi	0	880	547	72	111				0	Content		-72	-111	5784679	870628680
5801	08:38:15.524	00:00:05.801	348	-1024	-768	-1	-1	-1	-1	4	-1024	-768	-1	-1	-1	-1	4		0	0						Untertest1.avi	0	880	547	72	111				0	Content		-72	-111	5801426	870645427
5818	08:38:15.541	00:00:05.818	349	-1024	-768	-1	-1	-1	-1	4	-1024	-768	-1	-1	-1	-1	4		0	0						Untertest1.avi	0	880	547	72	111				0	Content		-72	-111	5818050	870662051
5835	08:38:15.558	00:00:05.834	350	-1024	-768	-1	-1	-1	-1	4	-1024	-768	-1	-1	-1	-1	4		0	0						Untertest1.avi	0	880	547	72	111				0	Content		-72	-111	5834676	870678677
5851	08:38:15.574	00:00:05.851	351	-1024	-768	-1	-1	-1	-1	4	-1024	-768	-1	-1	-1	-1	4		0	0						Untertest1.avi	0	880	547	72	111				0	Content		-72	-111	5851299	870695300
5868	08:38:15.591	00:00:05.867	352	-1024	-768	-1	-1	-1	-1	4	-1024	-768	-1	-1	-1	-1	4		0	0						Untertest1.avi	0	880	547	72	111				0	Content		-72	-111	5867921	870711922
5885	08:38:15.608	00:00:05.885	353	-1024	-768	-1	-1	-1	-1	4	-1024	-768	-1	-1	-1	-1	4		0	0						Untertest1.avi	0	880	547	72	111				0	Content		-72	-111	5885112	870729113
5902	08:38:15.625	00:00:05.902	354	-1024	-768	-1	-1	-1	-1	4	-1024	-768	-1	-1	-1	-1	4		0	0						Untertest1.avi	0	880	547	72	111				0	Content		-72	-111	5902495	870746496
5920	08:38:15.643	00:00:05.919	355	-1024	-768	-1	-1	-1	-1	4	-1024	-768	-1	-1	-1	-1	4		0	0						Untertest1.avi	0	880	547	72	111				0	Content		-72	-111	5919734	870763735
5935	08:38:15.658	00:00:05.934	356	-1024	-768	-1	-1	-1	-1	4	-1024	-768	-1	-1	-1	-1	4		0	0						Untertest1.avi	0	880	547	72	111				0	Content		-72	-111	5934662	870778663
5951	08:38:15.674	00:00:05.951	357	-1024	-768	-1	-1	-1	-1	4	-1024	-768	-1	-1	-1	-1	4		0	0						Untertest1.avi	0	880	547	72	111				0	Content		-72	-111	5951284	870795285
5968	08:38:15.691	00:00:05.968	358	-1024	-768	-1	-1	-1	-1	4	-1024	-768	-1	-1	-1	-1	4		0	0						Untertest1.avi	0	880	547	72	111				0	Content		-72	-111	5968033	870812034
5985	08:38:15.708	00:00:05.984	359	-1024	-768	-1	-1	-1	-1	4	-1024	-768	-1	-1	-1	-1	4		0	0						Untertest1.avi	0	880	547	72	111				0	Content		-72	-111	5984655	870828656
6001	08:38:15.724	00:00:06.001	360	-1024	-768	-1	-1	-1	-1	4	-1024	-768	-1	-1	-1	-1	4		0	0						Untertest1.avi	0	880	547	72	111				0	Content		-72	-111	6001282	870845283
6018	08:38:15.741	00:00:06.017	361	-1024	-768	-1	-1	-1	-1	4	-1024	-768	-1	-1	-1	-1	4		0	0						Untertest1.avi	0	880	547	72	111				0	Content		-72	-111	6017904	870861905
6035	08:38:15.758	00:00:06.034	362	-1024	-768	-1	-1	-1	-1	4	-1024	-768	-1	-1	-1	-1	4		0	0						Untertest1.avi	0	880	547	72	111				0	Content		-72	-111	6034970	870878971
6052	08:38:15.775	00:00:06.052	363	-1024	-768	-1	-1	-1	-1	4	-1024	-768	-1	-1	-1	-1	4		0	0						Untertest1.avi	0	880	547	72	111				0	Content		-72	-111	6052362	870896363
6070	08:38:15.793	00:00:06.069	364	-1024	-768	-1	-1	-1	-1	4	-1024	-768	-1	-1	-1	-1	4		0	0						Untertest1.avi	0	880	547	72	111				0	Content		-72	-111	6069593	870913594
6085	08:38:15.808	00:00:06.084	365	-1024	-768	-1	-1	-1	-1	4	-1024	-768	-1	-1	-1	-1	4		0	0						Untertest1.avi	0	880	547	72	111				0	Content		-72	-111	6084521	870928522
6101	08:38:15.824	00:00:06.101	366	-1024	-768	-1	-1	-1	-1	4	-1024	-768	-1	-1	-1	-1	4		0	0						Untertest1.avi	0	880	547	72	111				0	Content		-72	-111	6101145	870945146
6118	08:38:15.841	00:00:06.117	367	-1024	-768	-1	-1	-1	-1	4	-1024	-768	-1	-1	-1	-1	4		0	0						Untertest1.avi	0	880	547	72	111				0	Content		-72	-111	6117890	870961891
6135	08:38:15.858	00:00:06.134	368	-1024	-768	-1	-1	-1	-1	4	-1024	-768	-1	-1	-1	-1	4		0	0						Untertest1.avi	0	880	547	72	111				0	Content		-72	-111	6134512	870978513
6151	08:38:15.874	00:00:06.151	369	-1024	-768	-1	-1	-1	-1	4	-1024	-768	-1	-1	-1	-1	4		0	0						Untertest1.avi	0	880	547	72	111				0	Content		-72	-111	6151133	870995134
6168	08:38:15.891	00:00:06.167	370	-1024	-768	-1	-1	-1	-1	4	-1024	-768	-1	-1	-1	-1	4		0	0						Untertest1.avi	0	880	547	72	111				0	Content		-72	-111	6167758	871011759
6185	08:38:15.908	00:00:06.184	371	-1024	-768	-1	-1	-1	-1	4	-1024	-768	-1	-1	-1	-1	4		0	0						Untertest1.avi	0	880	547	72	111				0	Content		-72	-111	6184950	871028951
6202	08:38:15.925	00:00:06.202	372	-1024	-768	-1	-1	-1	-1	4	-1024	-768	-1	-1	-1	-1	4		0	0						Untertest1.avi	0	880	547	72	111				0	Content		-72	-111	6202322	871046323
6220	08:38:15.943	00:00:06.219	373	-1024	-768	-1	-1	-1	-1	4	-1024	-768	-1	-1	-1	-1	4		0	0						Untertest1.avi	0	880	547	72	111				0	Content		-72	-111	6219572	871063573
6234	08:38:15.957	00:00:06.234	374	-1024	-768	-1	-1	-1	-1	4	-1024	-768	-1	-1	-1	-1	4		0	0						Untertest1.avi	0	880	547	72	111				0	Content		-72	-111	6234374	871078375
6251	08:38:15.974	00:00:06.251	375	-1024	-768	-1	-1	-1	-1	4	-1024	-768	-1	-1	-1	-1	4		0	0						Untertest1.avi	0	880	547	72	111				0	Content		-72	-111	6251122	871095123
6268	08:38:15.991	00:00:06.267	376	-1024	-768	-1	-1	-1	-1	4	-1024	-768	-1	-1	-1	-1	4		0	0						Untertest1.avi	0	880	547	72	111				0	Content		-72	-111	6267744	871111745
6284	08:38:16.007	00:00:06.284	377	-1024	-768	-1	-1	-1	-1	4	-1024	-768	-1	-1	-1	-1	4		0	0						Untertest1.avi	0	880	547	72	111				0	Content		-72	-111	6284373	871128374
6301	08:38:16.024	00:00:06.300	378	-1024	-768	-1	-1	-1	-1	4	-1024	-768	-1	-1	-1	-1	4		0	0						Untertest1.avi	0	880	547	72	111				0	Content		-72	-111	6300991	871144992
6318	08:38:16.041	00:00:06.317	379	-1024	-768	-1	-1	-1	-1	4	-1024	-768	-1	-1	-1	-1	4		0	0						Untertest1.avi	0	880	547	72	111				0	Content		-72	-111	6317659	871161660
6335	08:38:16.058	00:00:06.334	380	-1024	-768	-1	-1	-1	-1	4	-1024	-768	-1	-1	-1	-1	4		0	0						Untertest1.avi	0	880	547	72	111				0	Content		-72	-111	6334701	871178702
6351	08:38:16.074	00:00:06.351	381	-1024	-768	-1	-1	-1	-1	4	-1024	-768	-1	-1	-1	-1	4		0	0						Untertest1.avi	0	880	547	72	111				0	Content		-72	-111	6351368	871195369
6368	08:38:16.091	00:00:06.368	382	-1024	-768	-1	-1	-1	-1	4	-1024	-768	-1	-1	-1	-1	4		0	0						Untertest1.avi	0	880	547	72	111				0	Content		-72	-111	6368035	871212036
6385	08:38:16.108	00:00:06.385	383	-1024	-768	-1	-1	-1	-1	4	-1024	-768	-1	-1	-1	-1	4		0	0						Untertest1.avi	0	880	547	72	111				0	Content		-72	-111	6385157	871229158
6402	08:38:16.125	00:00:06.401	384	-1024	-768	-1	-1	-1	-1	4	-1024	-768	-1	-1	-1	-1	4		0	0						Untertest1.avi	0	880	547	72	111				0	Content		-72	-111	6401823	871245824
6418	08:38:16.141	00:00:06.418	385	-1024	-768	-1	-1	-1	-1	4	-1024	-768	-1	-1	-1	-1	4		0	0						Untertest1.avi	0	880	547	72	111				0	Content		-72	-111	6418490	871262491
6435	08:38:16.158	00:00:06.434	386	-1024	-768	-1	-1	-1	-1	4	-1024	-768	-1	-1	-1	-1	4		0	0						Untertest1.avi	0	880	547	72	111				0	Content		-72	-111	6434692	871278693
6451	08:38:16.174	00:00:06.451	387	-1024	-768	-1	-1	-1	-1	4	-1024	-768	-1	-1	-1	-1	4		0	0						Untertest1.avi	0	880	547	72	111				0	Content		-72	-111	6451359	871295360
6468	08:38:16.191	00:00:06.467	388	-1024	-768	-1	-1	-1	-1	4	-1024	-768	-1	-1	-1	-1	4		0	0						Untertest1.avi	0	880	547	72	111				0	Content		-72	-111	6467870	871311871
6485	08:38:16.208	00:00:06.484	389	-1024	-768	-1	-1	-1	-1	4	-1024	-768	-1	-1	-1	-1	4		0	0						Untertest1.avi	0	880	547	72	111				0	Content		-72	-111	6484537	871328538
6501	08:38:16.224	00:00:06.501	390	-1024	-768	-1	-1	-1	-1	4	-1024	-768	-1	-1	-1	-1	4		0	0						Untertest1.avi	0	880	547	72	111				0	Content		-72	-111	6501204	871345205
6518	08:38:16.241	00:00:06.517	391	-1024	-768	-1	-1	-1	-1	4	-1024	-768	-1	-1	-1	-1	4		0	0						Untertest1.avi	0	880	547	72	111				0	Content		-72	-111	6517672	871361673
6534	08:38:16.257	00:00:06.534	392	-1024	-768	-1	-1	-1	-1	4	-1024	-768	-1	-1	-1	-1	4		0	0						Untertest1.avi	0	880	547	72	111				0	Content		-72	-111	6534338	871378339
6551	08:38:16.274	00:00:06.550	393	-1024	-768	-1	-1	-1	-1	4	-1024	-768	-1	-1	-1	-1	4		0	0						Untertest1.avi	0	880	547	72	111				0	Content		-72	-111	6550957	871394958
6568	08:38:16.291	00:00:06.567	394	-1024	-768	-1	-1	-1	-1	4	-1024	-768	-1	-1	-1	-1	4		0	0						Untertest1.avi	0	880	547	72	111				0	Content		-72	-111	6567624	871411625
6584	08:38:16.307	00:00:06.584	395	-1024	-768	-1	-1	-1	-1	4	-1024	-768	-1	-1	-1	-1	4		0	0						Untertest1.avi	0	880	547	72	111				0	Content		-72	-111	6584291	871428292
6601	08:38:16.324	00:00:06.600	396	-1024	-768	-1	-1	-1	-1	4	-1024	-768	-1	-1	-1	-1	4		0	0						Untertest1.avi	0	880	547	72	111				0	Content		-72	-111	6600900	871444901
6618	08:38:16.341	00:00:06.617	397	-1024	-768	-1	-1	-1	-1	4	-1024	-768	-1	-1	-1	-1	4		0	0						Untertest1.avi	0	880	547	72	111				0	Content		-72	-111	6617567	871461568
6634	08:38:16.357	00:00:06.634	398	-1024	-768	-1	-1	-1	-1	4	-1024	-768	-1	-1	-1	-1	4		0	0						Untertest1.avi	0	880	547	72	111				0	Content		-72	-111	6634171	871478172
6651	08:38:16.374	00:00:06.650	399	-1024	-768	-1	-1	-1	-1	4	-1024	-768	-1	-1	-1	-1	4		0	0						Untertest1.avi	0	880	547	72	111				0	Content		-72	-111	6650838	871494839
6668	08:38:16.391	00:00:06.667	400	-1024	-768	-1	-1	-1	-1	4	-1024	-768	-1	-1	-1	-1	4		0	0						Untertest1.avi	0	880	547	72	111				0	Content		-72	-111	6667504	871511505
6684	08:38:16.407	00:00:06.684	401	-1024	-768	-1	-1	-1	-1	4	-1024	-768	-1	-1	-1	-1	4		0	0						Untertest1.avi	0	880	547	72	111				0	Content		-72	-111	6684376	871528377
6701	08:38:16.424	00:00:06.701	402	-1024	-768	-1	-1	-1	-1	4	-1024	-768	-1	-1	-1	-1	4		0	0						Untertest1.avi	0	880	547	72	111				0	Content		-72	-111	6701043	871545044
6718	08:38:16.441	00:00:06.717	403	-1024	-768	-1	-1	-1	-1	4	-1024	-768	-1	-1	-1	-1	4		0	0						Untertest1.avi	0	880	547	72	111				0	Content		-72	-111	6717986	871561987
6735	08:38:16.458	00:00:06.734	404	-1024	-768	-1	-1	-1	-1	4	-1024	-768	-1	-1	-1	-1	4		0	0						Untertest1.avi	0	880	547	72	111				0	Content		-72	-111	6734653	871578654
6751	08:38:16.474	00:00:06.751	405	-1024	-768	-1	-1	-1	-1	4	-1024	-768	-1	-1	-1	-1	4		0	0						Untertest1.avi	0	880	547	72	111				0	Content		-72	-111	6751320	871595321
6769	08:38:16.492	00:00:06.768	406	-1024	-768	-1	-1	-1	-1	4	-1024	-768	-1	-1	-1	-1	4		0	0						Untertest1.avi	0	880	547	72	111				0	Content		-72	-111	6768591	871612592
6785	08:38:16.508	00:00:06.785	407	-1024	-768	-1	-1	-1	-1	4	-1024	-768	-1	-1	-1	-1	4		0	0						Untertest1.avi	0	880	547	72	111				0	Content		-72	-111	6785258	871629259
6802	08:38:16.525	00:00:06.802	408	-1024	-768	-1	-1	-1	-1	4	-1024	-768	-1	-1	-1	-1	4		0	0						Untertest1.avi	0	880	547	72	111				0	Content		-72	-111	6802487	871646488
6817	08:38:16.540	00:00:06.817	409	-1024	-768	-1	-1	-1	-1	4	-1024	-768	-1	-1	-1	-1	4		0	0						Untertest1.avi	0	880	547	72	111				0	Content		-72	-111	6817233	871661234
6834	08:38:16.557	00:00:06.833	410	-1024	-768	-1	-1	-1	-1	4	-1024	-768	-1	-1	-1	-1	4		0	0						Untertest1.avi	0	880	547	72	111				0	Content		-72	-111	6833983	871677984
6851	08:38:16.574	00:00:06.850	411	-1024	-768	-1	-1	-1	-1	4	-1024	-768	-1	-1	-1	-1	4		0	0						Untertest1.avi	0	880	547	72	111				0	Content		-72	-111	6850668	871694669
6867	08:38:16.590	00:00:06.867	412	-1024	-768	-1	-1	-1	-1	4	-1024	-768	-1	-1	-1	-1	4		0	0						Untertest1.avi	0	880	547	72	111				0	Content		-72	-111	6867335	871711336
6884	08:38:16.607	00:00:06.884	413	-1024	-768	-1	-1	-1	-1	4	-1024	-768	-1	-1	-1	-1	4		0	0						Untertest1.avi	0	880	547	72	111				0	Content		-72	-111	6884002	871728003
6901	08:38:16.624	00:00:06.900	414	-1024	-768	-1	-1	-1	-1	4	-1024	-768	-1	-1	-1	-1	4		0	0						Untertest1.avi	0	880	547	72	111				0	Content		-72	-111	6900619	871744620
6917	08:38:16.640	00:00:06.917	415	-1024	-768	-1	-1	-1	-1	4	-1024	-768	-1	-1	-1	-1	4		0	0						Untertest1.avi	0	880	547	72	111				0	Content		-72	-111	6917286	871761287
6934	08:38:16.657	00:00:06.933	416	-1024	-768	-1	-1	-1	-1	4	-1024	-768	-1	-1	-1	-1	4		0	0						Untertest1.avi	0	880	547	72	111				0	Content		-72	-111	6933953	871777954
6951	08:38:16.674	00:00:06.950	417	-1024	-768	-1	-1	-1	-1	4	-1024	-768	-1	-1	-1	-1	4		0	0						Untertest1.avi	0	880	547	72	111				0	Content		-72	-111	6950585	871794586
6967	08:38:16.690	00:00:06.967	418	-1024	-768	-1	-1	-1	-1	4	-1024	-768	-1	-1	-1	-1	4		0	0						Untertest1.avi	0	880	547	72	111				0	Content		-72	-111	6967252	871811253
6984	08:38:16.707	00:00:06.983	419	-1024	-768	-1	-1	-1	-1	4	-1024	-768	-1	-1	-1	-1	4		0	0						Untertest1.avi	0	880	547	72	111				0	Content		-72	-111	6983919	871827920
7001	08:38:16.724	00:00:07.000	420	-1024	-768	-1	-1	-1	-1	4	-1024	-768	-1	-1	-1	-1	4		0	0						Untertest1.avi	0	880	547	72	111				0	Content		-72	-111	7000727	871844728
7017	08:38:16.740	00:00:07.017	421	-1024	-768	-1	-1	-1	-1	4	-1024	-768	-1	-1	-1	-1	4		0	0						Untertest1.avi	0	880	547	72	111				0	Content		-72	-111	7017394	871861395
7034	08:38:16.757	00:00:07.034	422	-1024	-768	-1	-1	-1	-1	4	-1024	-768	-1	-1	-1	-1	4		0	0						Untertest1.avi	0	880	547	72	111				0	Content		-72	-111	7034061	871878062
7051	08:38:16.774	00:00:07.051	423	-1024	-768	-1	-1	-1	-1	4	-1024	-768	-1	-1	-1	-1	4		0	0						Untertest1.avi	0	880	547	72	111				0	Content		-72	-111	7051209	871895210
7068	08:38:16.791	00:00:07.067	424	-1024	-768	-1	-1	-1	-1	4	-1024	-768	-1	-1	-1	-1	4		0	0						Untertest1.avi	0	880	547	72	111				0	Content		-72	-111	7067876	871911877
7085	08:38:16.808	00:00:07.084	425	-1024	-768	-1	-1	-1	-1	4	-1024	-768	-1	-1	-1	-1	4		0	0						Untertest1.avi	0	880	547	72	111				0	Content		-72	-111	7084908	871928909
7102	08:38:16.825	00:00:07.101	426	-1024	-768	-1	-1	-1	-1	4	-1024	-768	-1	-1	-1	-1	4		0	0						Untertest1.avi	0	880	547	72	111				0	Content		-72	-111	7101575	871945576
7118	08:38:16.841	00:00:07.118	427	-1024	-768	-1	-1	-1	-1	4	-1024	-768	-1	-1	-1	-1	4		0	0						Untertest1.avi	0	880	547	72	111				0	Content		-72	-111	7118242	871962243
7134	08:38:16.857	00:00:07.134	428	-1024	-768	-1	-1	-1	-1	4	-1024	-768	-1	-1	-1	-1	4		0	0						Untertest1.avi	0	880	547	72	111				0	Content		-72	-111	7134288	871978289
7151	08:38:16.874	00:00:07.150	429	-1024	-768	-1	-1	-1	-1	4	-1024	-768	-1	-1	-1	-1	4		0	0						Untertest1.avi	0	880	547	72	111				0	Content		-72	-111	7150955	871994956
7167	08:38:16.890	00:00:07.167	430	-1024	-768	-1	-1	-1	-1	4	-1024	-768	-1	-1	-1	-1	4		0	0						Untertest1.avi	0	880	547	72	111				0	Content		-72	-111	7167476	872011477
7184	08:38:16.907	00:00:07.184	431	-1024	-768	-1	-1	-1	-1	4	-1024	-768	-1	-1	-1	-1	4		0	0						Untertest1.avi	0	880	547	72	111				0	Content		-72	-111	7184143	872028144
7201	08:38:16.924	00:00:07.200	432	-1024	-768	-1	-1	-1	-1	4	-1024	-768	-1	-1	-1	-1	4		0	0						Untertest1.avi	0	880	547	72	111				0	Content		-72	-111	7200810	872044811
7217	08:38:16.940	00:00:07.217	433	-1024	-768	-1	-1	-1	-1	4	-1024	-768	-1	-1	-1	-1	4		0	0						Untertest1.avi	0	880	547	72	111				0	Content		-72	-111	7217266	872061267
7234	08:38:16.957	00:00:07.233	434	-1024	-768	-1	-1	-1	-1	4	-1024	-768	-1	-1	-1	-1	4		0	0						Untertest1.avi	0	880	547	72	111				0	Content		-72	-111	7233933	872077934
7250	08:38:16.973	00:00:07.250	435	-1024	-768	-1	-1	-1	-1	4	-1024	-768	-1	-1	-1	-1	4		0	0						Untertest1.avi	0	880	547	72	111				0	Content		-72	-111	7250345	872094346
7267	08:38:16.990	00:00:07.267	436	-1024	-768	-1	-1	-1	-1	4	-1024	-768	-1	-1	-1	-1	4		0	0						Untertest1.avi	0	880	547	72	111				0	Content		-72	-111	7267146	872111147
7284	08:38:17.007	00:00:07.283	437	-1024	-768	-1	-1	-1	-1	4	-1024	-768	-1	-1	-1	-1	4		0	0						Untertest1.avi	0	880	547	72	111				0	Content		-72	-111	7283750	872127751
7300	08:38:17.023	00:00:07.300	438	-1024	-768	-1	-1	-1	-1	4	-1024	-768	-1	-1	-1	-1	4		0	0						Untertest1.avi	0	880	547	72	111				0	Content		-72	-111	7300416	872144417
7317	08:38:17.040	00:00:07.317	439	-1024	-768	-1	-1	-1	-1	4	-1024	-768	-1	-1	-1	-1	4		0	0						Untertest1.avi	0	880	547	72	111				0	Content		-72	-111	7317326	872161327
7334	08:38:17.057	00:00:07.333	440	-1024	-768	-1	-1	-1	-1	4	-1024	-768	-1	-1	-1	-1	4		0	0						Untertest1.avi	0	880	547	72	111				0	Content		-72	-111	7333993	872177994
7351	08:38:17.074	00:00:07.350	441	-1024	-768	-1	-1	-1	-1	4	-1024	-768	-1	-1	-1	-1	4		0	0						Untertest1.avi	0	880	547	72	111				0	Content		-72	-111	7350945	872194946
7368	08:38:17.091	00:00:07.367	442	-1024	-768	-1	-1	-1	-1	4	-1024	-768	-1	-1	-1	-1	4		0	0						Untertest1.avi	0	880	547	72	111				0	Content		-72	-111	7367612	872211613
7384	08:38:17.107	00:00:07.384	443	-1024	-768	-1	-1	-1	-1	4	-1024	-768	-1	-1	-1	-1	4		0	0						Untertest1.avi	0	880	547	72	111				0	Content		-72	-111	7384279	872228280
7402	08:38:17.125	00:00:07.401	444	-1024	-768	-1	-1	-1	-1	4	-1024	-768	-1	-1	-1	-1	4		0	0						Untertest1.avi	0	880	547	72	111				0	Content		-72	-111	7401555	872245556
7418	08:38:17.141	00:00:07.418	445	-1024	-768	-1	-1	-1	-1	4	-1024	-768	-1	-1	-1	-1	4		0	0						Untertest1.avi	0	880	547	72	111				0	Content		-72	-111	7418222	872262223
7435	08:38:17.158	00:00:07.435	446	-1024	-768	-1	-1	-1	-1	4	-1024	-768	-1	-1	-1	-1	4		0	0						Untertest1.avi	0	880	547	72	111				0	Content		-72	-111	7435459	872279460
7450	08:38:17.173	00:00:07.450	447	-1024	-768	-1	-1	-1	-1	4	-1024	-768	-1	-1	-1	-1	4		0	0						Untertest1.avi	0	880	547	72	111				0	Content		-72	-111	7450203	872294204
7467	08:38:17.190	00:00:07.466	448	-1024	-768	-1	-1	-1	-1	4	-1024	-768	-1	-1	-1	-1	4		0	0						Untertest1.avi	0	880	547	72	111				0	Content		-72	-111	7466829	872310830
7484	08:38:17.207	00:00:07.483	449	-1024	-768	-1	-1	-1	-1	4	-1024	-768	-1	-1	-1	-1	4		0	0						Untertest1.avi	0	880	547	72	111				0	Content		-72	-111	7483515	872327516
7500	08:38:17.223	00:00:07.500	450	-1024	-768	-1	-1	-1	-1	4	-1024	-768	-1	-1	-1	-1	4		0	0						Untertest1.avi	0	880	547	72	111				0	Content		-72	-111	7500182	872344183
7517	08:38:17.240	00:00:07.516	451	-1024	-768	-1	-1	-1	-1	4	-1024	-768	-1	-1	-1	-1	4		0	0						Untertest1.avi	0	880	547	72	111				0	Content		-72	-111	7516849	872360850
7534	08:38:17.257	00:00:07.533	452	-1024	-768	-1	-1	-1	-1	4	-1024	-768	-1	-1	-1	-1	4		0	0						Untertest1.avi	0	880	547	72	111				0	Content		-72	-111	7533508	872377509
7550	08:38:17.273	00:00:07.550	453	-1024	-768	-1	-1	-1	-1	4	-1024	-768	-1	-1	-1	-1	4		0	0						Untertest1.avi	0	880	547	72	111				0	Content		-72	-111	7550175	872394176
7567	08:38:17.290	00:00:07.566	454	-1024	-768	-1	-1	-1	-1	4	-1024	-768	-1	-1	-1	-1	4		0	0						Untertest1.avi	0	880	547	72	111				0	Content		-72	-111	7566842	872410843
7583	08:38:17.306	00:00:07.583	455	-1024	-768	-1	-1	-1	-1	4	-1024	-768	-1	-1	-1	-1	4		0	0						Untertest1.avi	0	880	547	72	111				0	Content		-72	-111	7583463	872427464
7600	08:38:17.323	00:00:07.600	456	-1024	-768	-1	-1	-1	-1	4	-1024	-768	-1	-1	-1	-1	4		0	0						Untertest1.avi	0	880	547	72	111				0	Content		-72	-111	7600130	872444131
7617	08:38:17.340	00:00:07.616	457	-1024	-768	-1	-1	-1	-1	4	-1024	-768	-1	-1	-1	-1	4		0	0						Untertest1.avi	0	880	547	72	111				0	Content		-72	-111	7616985	872460986
7634	08:38:17.357	00:00:07.633	458	-1024	-768	-1	-1	-1	-1	4	-1024	-768	-1	-1	-1	-1	4		0	0						Untertest1.avi	0	880	547	72	111				0	Content		-72	-111	7633652	872477653
7650	08:38:17.373	00:00:07.650	459	-1024	-768	-1	-1	-1	-1	4	-1024	-768	-1	-1	-1	-1	4		0	0						Untertest1.avi	0	880	547	72	111				0	Content		-72	-111	7650319	872494320
7667	08:38:17.390	00:00:07.667	460	-1024	-768	-1	-1	-1	-1	4	-1024	-768	-1	-1	-1	-1	4		0	0						Untertest1.avi	0	880	547	72	111				0	Content		-72	-111	7667443	872511444
7684	08:38:17.407	00:00:07.684	461	-1024	-768	-1	-1	-1	-1	4	-1024	-768	-1	-1	-1	-1	4		0	0						Untertest1.avi	0	880	547	72	111				0	Content		-72	-111	7684110	872528111
7701	08:38:17.424	00:00:07.701	462	-1024	-768	-1	-1	-1	-1	4	-1024	-768	-1	-1	-1	-1	4		0	0						Untertest1.avi	0	880	547	72	111				0	Content		-72	-111	7701136	872545137
7718	08:38:17.441	00:00:07.717	463	-1024	-768	-1	-1	-1	-1	4	-1024	-768	-1	-1	-1	-1	4		0	0						Untertest1.avi	0	880	547	72	111				0	Content		-72	-111	7717803	872561804
7734	08:38:17.457	00:00:07.734	464	-1024	-768	-1	-1	-1	-1	4	-1024	-768	-1	-1	-1	-1	4		0	0						Untertest1.avi	0	880	547	72	111				0	Content		-72	-111	7734470	872578471
7751	08:38:17.474	00:00:07.750	465	-1024	-768	-1	-1	-1	-1	4	-1024	-768	-1	-1	-1	-1	4		0	0						Untertest1.avi	0	880	547	72	111				0	Content		-72	-111	7750576	872594577
7767	08:38:17.490	00:00:07.767	466	-1024	-768	-1	-1	-1	-1	4	-1024	-768	-1	-1	-1	-1	4		0	0						Untertest1.avi	0	880	547	72	111				0	Content		-72	-111	7767242	872611243
7784	08:38:17.507	00:00:07.783	467	-1024	-768	-1	-1	-1	-1	4	-1024	-768	-1	-1	-1	-1	4		0	0						Untertest1.avi	0	880	547	72	111				0	Content		-72	-111	7783721	872627722
7800	08:38:17.523	00:00:07.800	468	-1024	-768	-1	-1	-1	-1	4	-1024	-768	-1	-1	-1	-1	4		0	0						Untertest1.avi	0	880	547	72	111				0	Content		-72	-111	7800388	872644389
7817	08:38:17.540	00:00:07.817	469	-1024	-768	-1	-1	-1	-1	4	-1024	-768	-1	-1	-1	-1	4		0	0						Untertest1.avi	0	880	547	72	111				0	Content		-72	-111	7817055	872661056
7833	08:38:17.556	00:00:07.833	470	-1024	-768	-1	-1	-1	-1	4	-1024	-768	-1	-1	-1	-1	4		0	0						Untertest1.avi	0	880	547	72	111				0	Content		-72	-111	7833490	872677491
7850	08:38:17.573	00:00:07.850	471	-1024	-768	-1	-1	-1	-1	4	-1024	-768	-1	-1	-1	-1	4		0	0						Untertest1.avi	0	880	547	72	111				0	Content		-72	-111	7850157	872694158
7867	08:38:17.590	00:00:07.866	472	-1024	-768	-1	-1	-1	-1	4	-1024	-768	-1	-1	-1	-1	4		0	0						Untertest1.avi	0	880	547	72	111				0	Content		-72	-111	7866669	872710670
7883	08:38:17.606	00:00:07.883	473	-1024	-768	-1	-1	-1	-1	4	-1024	-768	-1	-1	-1	-1	4		0	0						Untertest1.avi	0	880	547	72	111				0	Content		-72	-111	7883350	872727351
7900	08:38:17.623	00:00:07.899	474	-1024	-768	-1	-1	-1	-1	4	-1024	-768	-1	-1	-1	-1	4		0	0						Untertest1.avi	0	880	547	72	111				0	Content		-72	-111	7899944	872743945
7917	08:38:17.640	00:00:07.916	475	-1024	-768	-1	-1	-1	-1	4	-1024	-768	-1	-1	-1	-1	4		0	0						Untertest1.avi	0	880	547	72	111				0	Content		-72	-111	7916611	872760612
7934	08:38:17.657	00:00:07.933	476	-1024	-768	-1	-1	-1	-1	4	-1024	-768	-1	-1	-1	-1	4		0	0						Untertest1.avi	0	880	547	72	111				0	Content		-72	-111	7933512	872777513
7950	08:38:17.673	00:00:07.950	477	-1024	-768	-1	-1	-1	-1	4	-1024	-768	-1	-1	-1	-1	4		0	0						Untertest1.avi	0	880	547	72	111				0	Content		-72	-111	7950179	872794180
7967	08:38:17.690	00:00:07.967	478	-1024	-768	-1	-1	-1	-1	4	-1024	-768	-1	-1	-1	-1	4		0	0						Untertest1.avi	0	880	547	72	111				0	Content		-72	-111	7967173	872811174
7984	08:38:17.707	00:00:07.983	479	-1024	-768	-1	-1	-1	-1	4	-1024	-768	-1	-1	-1	-1	4		0	0						Untertest1.avi	0	880	547	72	111				0	Content		-72	-111	7983840	872827841
8001	08:38:17.724	00:00:08.000	480	-1024	-768	-1	-1	-1	-1	4	-1024	-768	-1	-1	-1	-1	4		0	0						Untertest1.avi	0	880	547	72	111				0	Content		-72	-111	8000507	872844508
8018	08:38:17.741	00:00:08.017	481	-1024	-768	-1	-1	-1	-1	4	-1024	-768	-1	-1	-1	-1	4		0	0						Untertest1.avi	0	880	547	72	111				0	Content		-72	-111	8017768	872861769
8034	08:38:17.757	00:00:08.034	482	-1024	-768	-1	-1	-1	-1	4	-1024	-768	-1	-1	-1	-1	4		0	0						Untertest1.avi	0	880	547	72	111				0	Content		-72	-111	8034435	872878436
8052	08:38:17.775	00:00:08.051	483	-1024	-768	-1	-1	-1	-1	4	-1024	-768	-1	-1	-1	-1	4		0	0						Untertest1.avi	0	880	547	72	111				0	Content		-72	-111	8051650	872895651
8067	08:38:17.790	00:00:08.066	484	-1024	-768	-1	-1	-1	-1	4	-1024	-768	-1	-1	-1	-1	4		0	0						Untertest1.avi	0	880	547	72	111				0	Content		-72	-111	8066521	872910522
8083	08:38:17.806	00:00:08.083	485	-1024	-768	-1	-1	-1	-1	4	-1024	-768	-1	-1	-1	-1	4		0	0						Untertest1.avi	0	880	547	72	111				0	Content		-72	-111	8083144	872927145
8100	08:38:17.823	00:00:08.099	486	-1024	-768	-1	-1	-1	-1	4	-1024	-768	-1	-1	-1	-1	4		0	0						Untertest1.avi	0	880	547	72	111				0	Content		-72	-111	8099828	872943829
8116	08:38:17.839	00:00:08.116	487	-1024	-768	-1	-1	-1	-1	4	-1024	-768	-1	-1	-1	-1	4		0	0						Untertest1.avi	0	880	547	72	111				0	Content		-72	-111	8116495	872960496
8133	08:38:17.856	00:00:08.133	488	-1024	-768	-1	-1	-1	-1	4	-1024	-768	-1	-1	-1	-1	4		0	0						Untertest1.avi	0	880	547	72	111				0	Content		-72	-111	8133162	872977163
8150	08:38:17.873	00:00:08.149	489	-1024	-768	-1	-1	-1	-1	4	-1024	-768	-1	-1	-1	-1	4		0	0						Untertest1.avi	0	880	547	72	111				0	Content		-72	-111	8149780	872993781
8166	08:38:17.889	00:00:08.166	490	-1024	-768	-1	-1	-1	-1	4	-1024	-768	-1	-1	-1	-1	4		0	0						Untertest1.avi	0	880	547	72	111				0	Content		-72	-111	8166447	873010448
8183	08:38:17.906	00:00:08.183	491	-1024	-768	-1	-1	-1	-1	4	-1024	-768	-1	-1	-1	-1	4		0	0						Untertest1.avi	0	880	547	72	111				0	Content		-72	-111	8183114	873027115
8200	08:38:17.923	00:00:08.199	492	-1024	-768	-1	-1	-1	-1	4	-1024	-768	-1	-1	-1	-1	4		0	0						Untertest1.avi	0	880	547	72	111				0	Content		-72	-111	8199745	873043746
8216	08:38:17.939	00:00:08.216	493	-1024	-768	-1	-1	-1	-1	4	-1024	-768	-1	-1	-1	-1	4		0	0						Untertest1.avi	0	880	547	72	111				0	Content		-72	-111	8216411	873060412
8233	08:38:17.956	00:00:08.233	494	-1024	-768	-1	-1	-1	-1	4	-1024	-768	-1	-1	-1	-1	4		0	0						Untertest1.avi	0	880	547	72	111				0	Content		-72	-111	8233078	873077079
8250	08:38:17.973	00:00:08.249	495	-1024	-768	-1	-1	-1	-1	4	-1024	-768	-1	-1	-1	-1	4		0	0						Untertest1.avi	0	880	547	72	111				0	Content		-72	-111	8249934	873093935
8267	08:38:17.990	00:00:08.266	496	-1024	-768	-1	-1	-1	-1	4	-1024	-768	-1	-1	-1	-1	4		0	0						Untertest1.avi	0	880	547	72	111				0	Content		-72	-111	8266601	873110602
8283	08:38:18.006	00:00:08.283	497	-1024	-768	-1	-1	-1	-1	4	-1024	-768	-1	-1	-1	-1	4		0	0						Untertest1.avi	0	880	547	72	111				0	Content		-72	-111	8283268	873127269
8300	08:38:18.023	00:00:08.300	498	-1024	-768	-1	-1	-1	-1	4	-1024	-768	-1	-1	-1	-1	4		0	0						Untertest1.avi	0	880	547	72	111				0	Content		-72	-111	8300386	873144387
8317	08:38:18.040	00:00:08.317	499	-1024	-768	-1	-1	-1	-1	4	-1024	-768	-1	-1	-1	-1	4		0	0						Untertest1.avi	0	880	547	72	111				0	Content		-72	-111	8317053	873161054
8334	08:38:18.057	00:00:08.334	500	-1024	-768	-1	-1	-1	-1	4	-1024	-768	-1	-1	-1	-1	4		0	0						Untertest1.avi	0	880	547	72	111				0	Content		-72	-111	8334078	873178079
8351	08:38:18.074	00:00:08.350	501	-1024	-768	-1	-1	-1	-1	4	-1024	-768	-1	-1	-1	-1	4		0	0						Untertest1.avi	0	880	547	72	111				0	Content		-72	-111	8350745	873194746
8367	08:38:18.090	00:00:08.367	502	-1024	-768	-1	-1	-1	-1	4	-1024	-768	-1	-1	-1	-1	4		0	0						Untertest1.avi	0	880	547	72	111				0	Content		-72	-111	8367412	873211413
8384	08:38:18.107	00:00:08.383	503	-1024	-768	-1	-1	-1	-1	4	-1024	-768	-1	-1	-1	-1	4		0	0						Untertest1.avi	0	880	547	72	111				0	Content		-72	-111	8383516	873227517
8400	08:38:18.123	00:00:08.400	504	-1024	-768	-1	-1	-1	-1	4	-1024	-768	-1	-1	-1	-1	4		0	0						Untertest1.avi	0	880	547	72	111				0	Content		-72	-111	8400183	873244184
8417	08:38:18.140	00:00:08.416	505	-1024	-768	-1	-1	-1	-1	4	-1024	-768	-1	-1	-1	-1	4		0	0						Untertest1.avi	0	880	547	72	111				0	Content		-72	-111	8416667	873260668
8433	08:38:18.156	00:00:08.433	506	-1024	-768	-1	-1	-1	-1	4	-1024	-768	-1	-1	-1	-1	4		0	0						Untertest1.avi	0	880	547	72	111				0	Content		-72	-111	8433334	873277335
8450	08:38:18.173	00:00:08.450	507	-1024	-768	-1	-1	-1	-1	4	-1024	-768	-1	-1	-1	-1	4		0	0						Untertest1.avi	0	880	547	72	111				0	Content		-72	-111	8450001	873294002
8466	08:38:18.189	00:00:08.466	508	-1024	-768	-1	-1	-1	-1	4	-1024	-768	-1	-1	-1	-1	4		0	0						Untertest1.avi	0	880	547	72	111				0	Content		-72	-111	8466434	873310435
8483	08:38:18.206	00:00:08.483	509	-1024	-768	-1	-1	-1	-1	4	-1024	-768	-1	-1	-1	-1	4		0	0						Untertest1.avi	0	880	547	72	111				0	Content		-72	-111	8483101	873327102
8499	08:38:18.222	00:00:08.499	510	-1024	-768	-1	-1	-1	-1	4	-1024	-768	-1	-1	-1	-1	4		0	0						Untertest1.avi	0	880	547	72	111				0	Content		-72	-111	8499488	873343489
8516	08:38:18.239	00:00:08.516	511	-1024	-768	-1	-1	-1	-1	4	-1024	-768	-1	-1	-1	-1	4		0	0						Untertest1.avi	0	880	547	72	111				0	Content		-72	-111	8516287	873360288
8533	08:38:18.256	00:00:08.532	512	-1024	-768	-1	-1	-1	-1	4	-1024	-768	-1	-1	-1	-1	4		0	0						Untertest1.avi	0	880	547	72	111				0	Content		-72	-111	8532888	873376889
8550	08:38:18.273	00:00:08.549	513	-1024	-768	-1	-1	-1	-1	4	-1024	-768	-1	-1	-1	-1	4		0	0						Untertest1.avi	0	880	547	72	111				0	Content		-72	-111	8549555	873393556
8566	08:38:18.289	00:00:08.566	514	-1024	-768	-1	-1	-1	-1	4	-1024	-768	-1	-1	-1	-1	4		0	0						Untertest1.avi	0	880	547	72	111				0	Content		-72	-111	8566455	873410456
8583	08:38:18.306	00:00:08.583	515	-1024	-768	-1	-1	-1	-1	4	-1024	-768	-1	-1	-1	-1	4		0	0						Untertest1.avi	0	880	547	72	111				0	Content		-72	-111	8583122	873427123
8600	08:38:18.323	00:00:08.600	516	-1024	-768	-1	-1	-1	-1	4	-1024	-768	-1	-1	-1	-1	4		0	0						Untertest1.avi	0	880	547	72	111				0	Content		-72	-111	8600074	873444075
8617	08:38:18.340	00:00:08.616	517	-1024	-768	-1	-1	-1	-1	4	-1024	-768	-1	-1	-1	-1	4		0	0						Untertest1.avi	0	880	547	72	111				0	Content		-72	-111	8616741	873460742
8633	08:38:18.356	00:00:08.633	518	-1024	-768	-1	-1	-1	-1	4	-1024	-768	-1	-1	-1	-1	4		0	0						Untertest1.avi	0	880	547	72	111				0	Content		-72	-111	8633408	873477409
8651	08:38:18.374	00:00:08.650	519	-1024	-768	-1	-1	-1	-1	4	-1024	-768	-1	-1	-1	-1	4		0	0						Untertest1.avi	0	880	547	72	111				0	Content		-72	-111	8650689	873494690
8667	08:38:18.390	00:00:08.667	520	-1024	-768	-1	-1	-1	-1	4	-1024	-768	-1	-1	-1	-1	4		0	0						Untertest1.avi	0	880	547	72	111				0	Content		-72	-111	8667356	873511357
8685	08:38:18.408	00:00:08.684	521	-1024	-768	-1	-1	-1	-1	4	-1024	-768	-1	-1	-1	-1	4		0	0						Untertest1.avi	0	880	547	72	111				0	Content		-72	-111	8684596	873528597
8699	08:38:18.422	00:00:08.699	522	-1024	-768	-1	-1	-1	-1	4	-1024	-768	-1	-1	-1	-1	4		0	0						Untertest1.avi	0	880	547	72	111				0	Content		-72	-111	8699341	873543342
8716	08:38:18.439	00:00:08.716	523	-1024	-768	-1	-1	-1	-1	4	-1024	-768	-1	-1	-1	-1	4		0	0						Untertest1.avi	0	880	547	72	111				0	Content		-72	-111	8716091	873560092
8733	08:38:18.456	00:00:08.732	524	-1024	-768	-1	-1	-1	-1	4	-1024	-768	-1	-1	-1	-1	4		0	0						Untertest1.avi	0	880	547	72	111				0	Content		-72	-111	8732712	873576713
8749	08:38:18.472	00:00:08.749	525	-1024	-768	-1	-1	-1	-1	4	-1024	-768	-1	-1	-1	-1	4		0	0						Untertest1.avi	0	880	547	72	111				0	Content		-72	-111	8749399	873593400
8766	08:38:18.489	00:00:08.766	526	-1024	-768	-1	-1	-1	-1	4	-1024	-768	-1	-1	-1	-1	4		0	0						Untertest1.avi	0	880	547	72	111				0	Content		-72	-111	8766066	873610067
8783	08:38:18.506	00:00:08.782	527	-1024	-768	-1	-1	-1	-1	4	-1024	-768	-1	-1	-1	-1	4		0	0						Untertest1.avi	0	880	547	72	111				0	Content		-72	-111	8782697	873626698
8799	08:38:18.522	00:00:08.799	528	-1024	-768	-1	-1	-1	-1	4	-1024	-768	-1	-1	-1	-1	4		0	0						Untertest1.avi	0	880	547	72	111				0	Content		-72	-111	8799364	873643365
8816	08:38:18.539	00:00:08.816	529	-1024	-768	-1	-1	-1	-1	4	-1024	-768	-1	-1	-1	-1	4		0	0						Untertest1.avi	0	880	547	72	111				0	Content		-72	-111	8816031	873660032
8833	08:38:18.556	00:00:08.832	530	-1024	-768	-1	-1	-1	-1	4	-1024	-768	-1	-1	-1	-1	4		0	0						Untertest1.avi	0	880	547	72	111				0	Content		-72	-111	8832824	873676825
8849	08:38:18.572	00:00:08.849	531	-1024	-768	-1	-1	-1	-1	4	-1024	-768	-1	-1	-1	-1	4		0	0						Untertest1.avi	0	880	547	72	111				0	Content		-72	-111	8849491	873693492
8866	08:38:18.589	00:00:08.866	532	-1024	-768	-1	-1	-1	-1	4	-1024	-768	-1	-1	-1	-1	4		0	0						Untertest1.avi	0	880	547	72	111				0	Content		-72	-111	8866158	873710159
8883	08:38:18.606	00:00:08.882	533	-1024	-768	-1	-1	-1	-1	4	-1024	-768	-1	-1	-1	-1	4		0	0						Untertest1.avi	0	880	547	72	111				0	Content		-72	-111	8882825	873726826
8900	08:38:18.623	00:00:08.900	534	-1024	-768	-1	-1	-1	-1	4	-1024	-768	-1	-1	-1	-1	4		0	0						Untertest1.avi	0	880	547	72	111				0	Content		-72	-111	8900013	873744014
8917	08:38:18.640	00:00:08.916	535	-1024	-768	-1	-1	-1	-1	4	-1024	-768	-1	-1	-1	-1	4		0	0						Untertest1.avi	0	880	547	72	111				0	Content		-72	-111	8916680	873760681
8934	08:38:18.657	00:00:08.933	536	-1024	-768	-1	-1	-1	-1	4	-1024	-768	-1	-1	-1	-1	4		0	0						Untertest1.avi	0	880	547	72	111				0	Content		-72	-111	8933728	873777729
8950	08:38:18.673	00:00:08.950	537	-1024	-768	-1	-1	-1	-1	4	-1024	-768	-1	-1	-1	-1	4		0	0						Untertest1.avi	0	880	547	72	111				0	Content		-72	-111	8950395	873794396
8967	08:38:18.690	00:00:08.967	538	-1024	-768	-1	-1	-1	-1	4	-1024	-768	-1	-1	-1	-1	4		0	0						Untertest1.avi	0	880	547	72	111				0	Content		-72	-111	8967062	873811063
8983	08:38:18.706	00:00:08.983	539	-1024	-768	-1	-1	-1	-1	4	-1024	-768	-1	-1	-1	-1	4		0	0						Untertest1.avi	0	880	547	72	111				0	Content		-72	-111	8983127	873827128
9000	08:38:18.723	00:00:08.999	540	-1024	-768	-1	-1	-1	-1	4	-1024	-768	-1	-1	-1	-1	4		0	0						Untertest1.avi	0	880	547	72	111				0	Content		-72	-111	8999794	873843795
9016	08:38:18.739	00:00:09.016	541	-1024	-768	-1	-1	-1	-1	4	-1024	-768	-1	-1	-1	-1	4		0	0						Untertest1.avi	0	880	547	72	111				0	Content		-72	-111	9016259	873860260
9033	08:38:18.756	00:00:09.032	542	-1024	-768	-1	-1	-1	-1	4	-1024	-768	-1	-1	-1	-1	4		0	0						Untertest1.avi	0	880	547	72	111				0	Content		-72	-111	9032926	873876927
9050	08:38:18.773	00:00:09.049	543	-1024	-768	-1	-1	-1	-1	4	-1024	-768	-1	-1	-1	-1	4		0	0						Untertest1.avi	0	880	547	72	111				0	Content		-72	-111	9049593	873893594
9066	08:38:18.789	00:00:09.066	544	-1024	-768	-1	-1	-1	-1	4	-1024	-768	-1	-1	-1	-1	4		0	0						Untertest1.avi	0	880	547	72	111				0	Content		-72	-111	9066015	873910016
9083	08:38:18.806	00:00:09.082	545	-1024	-768	-1	-1	-1	-1	4	-1024	-768	-1	-1	-1	-1	4		0	0						Untertest1.avi	0	880	547	72	111				0	Content		-72	-111	9082682	873926683
9099	08:38:18.822	00:00:09.099	546	-1024	-768	-1	-1	-1	-1	4	-1024	-768	-1	-1	-1	-1	4		0	0						Untertest1.avi	0	880	547	72	111				0	Content		-72	-111	9099182	873943183
9116	08:38:18.839	00:00:09.115	547	-1024	-768	-1	-1	-1	-1	4	-1024	-768	-1	-1	-1	-1	4		0	0						Untertest1.avi	0	880	547	72	111				0	Content		-72	-111	9115863	873959864
9132	08:38:18.855	00:00:09.132	548	-1024	-768	-1	-1	-1	-1	4	-1024	-768	-1	-1	-1	-1	4		0	0						Untertest1.avi	0	880	547	72	111				0	Content		-72	-111	9132465	873976466
9149	08:38:18.872	00:00:09.149	549	-1024	-768	-1	-1	-1	-1	4	-1024	-768	-1	-1	-1	-1	4		0	0						Untertest1.avi	0	880	547	72	111				0	Content		-72	-111	9149132	873993133
9166	08:38:18.889	00:00:09.166	550	-1024	-768	-1	-1	-1	-1	4	-1024	-768	-1	-1	-1	-1	4		0	0						Untertest1.avi	0	880	547	72	111				0	Content		-72	-111	9166041	874010042
9183	08:38:18.906	00:00:09.182	551	-1024	-768	-1	-1	-1	-1	4	-1024	-768	-1	-1	-1	-1	4		0	0						Untertest1.avi	0	880	547	72	111				0	Content		-72	-111	9182708	874026709
9200	08:38:18.923	00:00:09.199	552	-1024	-768	-1	-1	-1	-1	4	-1024	-768	-1	-1	-1	-1	4		0	0						Untertest1.avi	0	880	547	72	111				0	Content		-72	-111	9199700	874043701
9216	08:38:18.939	00:00:09.216	553	-1024	-768	-1	-1	-1	-1	4	-1024	-768	-1	-1	-1	-1	4		0	0						Untertest1.avi	0	880	547	72	111				0	Content		-72	-111	9216367	874060368
9233	08:38:18.956	00:00:09.233	554	-1024	-768	-1	-1	-1	-1	4	-1024	-768	-1	-1	-1	-1	4		0	0						Untertest1.avi	0	880	547	72	111				0	Content		-72	-111	9233034	874077035
9250	08:38:18.973	00:00:09.250	555	-1024	-768	-1	-1	-1	-1	4	-1024	-768	-1	-1	-1	-1	4		0	0						Untertest1.avi	0	880	547	72	111				0	Content		-72	-111	9250291	874094292
9267	08:38:18.990	00:00:09.266	556	-1024	-768	-1	-1	-1	-1	4	-1024	-768	-1	-1	-1	-1	4		0	0						Untertest1.avi	0	880	547	72	111				0	Content		-72	-111	9266958	874110959
9284	08:38:19.007	00:00:09.284	557	-1024	-768	-1	-1	-1	-1	4	-1024	-768	-1	-1	-1	-1	4		0	0						Untertest1.avi	0	880	547	72	111				0	Content		-72	-111	9284167	874128168
9299	08:38:19.022	00:00:09.298	558	-1024	-768	-1	-1	-1	-1	4	-1024	-768	-1	-1	-1	-1	4		0	0						Untertest1.avi	0	880	547	72	111				0	Content		-72	-111	9298915	874142916
9316	08:38:19.039	00:00:09.315	559	-1024	-768	-1	-1	-1	-1	4	-1024	-768	-1	-1	-1	-1	4		0	0						Untertest1.avi	0	880	547	72	111				0	Content		-72	-111	9315600	874159601
9332	08:38:19.055	00:00:09.332	560	-1024	-768	-1	-1	-1	-1	4	-1024	-768	-1	-1	-1	-1	4		0	0						Untertest1.avi	0	880	547	72	111				0	Content		-72	-111	9332267	874176268
9349	08:38:19.072	00:00:09.348	561	-1024	-768	-1	-1	-1	-1	4	-1024	-768	-1	-1	-1	-1	4		0	0						Untertest1.avi	0	880	547	72	111				0	Content		-72	-111	9348991	874192992
9366	08:38:19.089	00:00:09.365	562	-1024	-768	-1	-1	-1	-1	4	-1024	-768	-1	-1	-1	-1	4		0	0						Untertest1.avi	0	880	547	72	111				0	Content		-72	-111	9365658	874209659
9382	08:38:19.105	00:00:09.382	563	-1024	-768	-1	-1	-1	-1	4	-1024	-768	-1	-1	-1	-1	4		0	0						Untertest1.avi	0	880	547	72	111				0	Content		-72	-111	9382283	874226284
9399	08:38:19.122	00:00:09.398	564	-1024	-768	-1	-1	-1	-1	4	-1024	-768	-1	-1	-1	-1	4		0	0						Untertest1.avi	0	880	547	72	111				0	Content		-72	-111	9398950	874242951
9416	08:38:19.139	00:00:09.415	565	-1024	-768	-1	-1	-1	-1	4	-1024	-768	-1	-1	-1	-1	4		0	0						Untertest1.avi	0	880	547	72	111				0	Content		-72	-111	9415617	874259618
9432	08:38:19.155	00:00:09.432	566	-1024	-768	-1	-1	-1	-1	4	-1024	-768	-1	-1	-1	-1	4		0	0						Untertest1.avi	0	880	547	72	111				0	Content		-72	-111	9432253	874276254
9449	08:38:19.172	00:00:09.448	567	-1024	-768	-1	-1	-1	-1	4	-1024	-768	-1	-1	-1	-1	4		0	0						Untertest1.avi	0	880	547	72	111				0	Content		-72	-111	9448920	874292921
9466	08:38:19.189	00:00:09.465	568	-1024	-768	-1	-1	-1	-1	4	-1024	-768	-1	-1	-1	-1	4		0	0						Untertest1.avi	0	880	547	72	111				0	Content		-72	-111	9465587	874309588
9482	08:38:19.205	00:00:09.482	569	-1024	-768	-1	-1	-1	-1	4	-1024	-768	-1	-1	-1	-1	4		0	0						Untertest1.avi	0	880	547	72	111				0	Content		-72	-111	9482445	874326446
9499	08:38:19.222	00:00:09.499	570	-1024	-768	-1	-1	-1	-1	4	-1024	-768	-1	-1	-1	-1	4		0	0						Untertest1.avi	0	880	547	72	111				0	Content		-72	-111	9499112	874343113
9516	08:38:19.239	00:00:09.515	571	-1024	-768	-1	-1	-1	-1	4	-1024	-768	-1	-1	-1	-1	4		0	0						Untertest1.avi	0	880	547	72	111				0	Content		-72	-111	9515779	874359780
9533	08:38:19.256	00:00:09.532	572	-1024	-768	-1	-1	-1	-1	4	-1024	-768	-1	-1	-1	-1	4		0	0						Untertest1.avi	0	880	547	72	111				0	Content		-72	-111	9532901	874376902
9550	08:38:19.273	00:00:09.549	573	-1024	-768	-1	-1	-1	-1	4	-1024	-768	-1	-1	-1	-1	4		0	0						Untertest1.avi	0	880	547	72	111				0	Content		-72	-111	9549568	874393569
9567	08:38:19.290	00:00:09.566	574	-1024	-768	-1	-1	-1	-1	4	-1024	-768	-1	-1	-1	-1	4		0	0						Untertest1.avi	0	880	547	72	111				0	Content		-72	-111	9566595	874410596
9583	08:38:19.306	00:00:09.583	575	-1024	-768	-1	-1	-1	-1	4	-1024	-768	-1	-1	-1	-1	4		0	0						Untertest1.avi	0	880	547	72	111				0	Content		-72	-111	9583262	874427263
9600	08:38:19.323	00:00:09.599	576	-1024	-768	-1	-1	-1	-1	4	-1024	-768	-1	-1	-1	-1	4		0	0						Untertest1.avi	0	880	547	72	111				0	Content		-72	-111	9599929	874443930
9616	08:38:19.339	00:00:09.616	577	-1024	-768	-1	-1	-1	-1	4	-1024	-768	-1	-1	-1	-1	4		0	0						Untertest1.avi	0	880	547	72	111				0	Content		-72	-111	9616033	874460034
9633	08:38:19.356	00:00:09.632	578	-1024	-768	-1	-1	-1	-1	4	-1024	-768	-1	-1	-1	-1	4		0	0						Untertest1.avi	0	880	547	72	111				0	Content		-72	-111	9632700	874476701
9649	08:38:19.372	00:00:09.649	579	-1024	-768	-1	-1	-1	-1	4	-1024	-768	-1	-1	-1	-1	4		0	0						Untertest1.avi	0	880	547	72	111				0	Content		-72	-111	9649179	874493180
9666	08:38:19.389	00:00:09.665	580	-1024	-768	-1	-1	-1	-1	4	-1024	-768	-1	-1	-1	-1	4		0	0						Untertest1.avi	0	880	547	72	111				0	Content		-72	-111	9665846	874509847
9683	08:38:19.406	00:00:09.682	581	-1024	-768	-1	-1	-1	-1	4	-1024	-768	-1	-1	-1	-1	4		0	0						Untertest1.avi	0	880	547	72	111				0	Content		-72	-111	9682513	874526514
9699	08:38:19.422	00:00:09.698	582	-1024	-768	-1	-1	-1	-1	4	-1024	-768	-1	-1	-1	-1	4		0	0						Untertest1.avi	0	880	547	72	111				0	Content		-72	-111	9698947	874542948
9716	08:38:19.439	00:00:09.715	583	-1024	-768	-1	-1	-1	-1	4	-1024	-768	-1	-1	-1	-1	4		0	0						Untertest1.avi	0	880	547	72	111				0	Content		-72	-111	9715614	874559615
9732	08:38:19.455	00:00:09.732	584	-1024	-768	-1	-1	-1	-1	4	-1024	-768	-1	-1	-1	-1	4		0	0						Untertest1.avi	0	880	547	72	111				0	Content		-72	-111	9732003	874576004
9749	08:38:19.472	00:00:09.748	585	-1024	-768	-1	-1	-1	-1	4	-1024	-768	-1	-1	-1	-1	4		0	0						Untertest1.avi	0	880	547	72	111				0	Content		-72	-111	9748808	874592809
9765	08:38:19.488	00:00:09.765	586	-1024	-768	-1	-1	-1	-1	4	-1024	-768	-1	-1	-1	-1	4		0	0						Untertest1.avi	0	880	547	72	111				0	Content		-72	-111	9765408	874609409
9782	08:38:19.505	00:00:09.782	587	-1024	-768	-1	-1	-1	-1	4	-1024	-768	-1	-1	-1	-1	4		0	0						Untertest1.avi	0	880	547	72	111				0	Content		-72	-111	9782075	874626076
9799	08:38:19.522	00:00:09.798	588	-1024	-768	-1	-1	-1	-1	4	-1024	-768	-1	-1	-1	-1	4		0	0						Untertest1.avi	0	880	547	72	111				0	Content		-72	-111	9798882	874642883
9816	08:38:19.539	00:00:09.815	589	-1024	-768	-1	-1	-1	-1	4	-1024	-768	-1	-1	-1	-1	4		0	0						Untertest1.avi	0	880	547	72	111				0	Content		-72	-111	9815549	874659550
9832	08:38:19.555	00:00:09.832	590	-1024	-768	-1	-1	-1	-1	4	-1024	-768	-1	-1	-1	-1	4		0	0						Untertest1.avi	0	880	547	72	111				0	Content		-72	-111	9832216	874676217
9849	08:38:19.572	00:00:09.849	591	-1024	-768	-1	-1	-1	-1	4	-1024	-768	-1	-1	-1	-1	4		0	0						Untertest1.avi	0	880	547	72	111				0	Content		-72	-111	9849183	874693184
9866	08:38:19.589	00:00:09.865	592	-1024	-768	-1	-1	-1	-1	4	-1024	-768	-1	-1	-1	-1	4		0	0						Untertest1.avi	0	880	547	72	111				0	Content		-72	-111	9865850	874709851
9883	08:38:19.606	00:00:09.882	593	-1024	-768	-1	-1	-1	-1	4	-1024	-768	-1	-1	-1	-1	4		0	0						Untertest1.avi	0	880	547	72	111				0	Content		-72	-111	9882517	874726518
9900	08:38:19.623	00:00:09.899	594	-1024	-768	-1	-1	-1	-1	4	-1024	-768	-1	-1	-1	-1	4		0	0						Untertest1.avi	0	880	547	72	111				0	Content		-72	-111	9899814	874743815
9916	08:38:19.639	00:00:09.916	595	-1024	-768	-1	-1	-1	-1	4	-1024	-768	-1	-1	-1	-1	4		0	0						Untertest1.avi	0	880	547	72	111				0	Content		-72	-111	9916481	874760482
9933	08:38:19.656	00:00:09.932	596	-1024	-768	-1	-1	-1	-1	4	-1024	-768	-1	-1	-1	-1	4		0	0						Untertest1.avi	0	880	547	72	111				0	Content		-72	-111	9932733	874776734
9949	08:38:19.672	00:00:09.949	597	-1024	-768	-1	-1	-1	-1	4	-1024	-768	-1	-1	-1	-1	4		0	0						Untertest1.avi	0	880	547	72	111				0	Content		-72	-111	9949400	874793401
9966	08:38:19.689	00:00:09.966	598	-1024	-768	-1	-1	-1	-1	4	-1024	-768	-1	-1	-1	-1	4		0	0						Untertest1.avi	0	880	547	72	111				0	Content		-72	-111	9966067	874810068
9982	08:38:19.705	00:00:09.981	599	-1024	-768	-1	-1	-1	-1	4	-1024	-768	-1	-1	-1	-1	4		0	0						Untertest1.avi	0	880	547	72	111				0	Content		-72	-111	9981858	874825859
9998	08:38:19.721	00:00:09.998	600	-1024	-768	-1	-1	-1	-1	4	-1024	-768	-1	-1	-1	-1	4		0	0						Untertest1.avi	0	880	547	72	111				0	Content		-72	-111	9998479	874842480
10015	08:38:19.738	00:00:10.015	601	-1024	-768	-1	-1	-1	-1	4	-1024	-768	-1	-1	-1	-1	4		0	0						Untertest1.avi	0	880	547	72	111				0	Content		-72	-111	10015226	874859227
10032	08:38:19.755	00:00:10.031	602	-1024	-768	-1	-1	-1	-1	4	-1024	-768	-1	-1	-1	-1	4		0	0						Untertest1.avi	0	880	547	72	111				0	Content		-72	-111	10031849	874875850
10049	08:38:19.772	00:00:10.048	603	-1024	-768	-1	-1	-1	-1	4	-1024	-768	-1	-1	-1	-1	4		0	0						Untertest1.avi	0	880	547	72	111				0	Content		-72	-111	10048516	874892517
10065	08:38:19.788	00:00:10.065	604	-1024	-768	-1	-1	-1	-1	4	-1024	-768	-1	-1	-1	-1	4		0	0						Untertest1.avi	0	880	547	72	111				0	Content		-72	-111	10065116	874909117
10082	08:38:19.805	00:00:10.081	605	-1024	-768	-1	-1	-1	-1	4	-1024	-768	-1	-1	-1	-1	4		0	0						Untertest1.avi	0	880	547	72	111				0	Content		-72	-111	10081783	874925784
10098	08:38:19.821	00:00:10.098	606	-1024	-768	-1	-1	-1	-1	4	-1024	-768	-1	-1	-1	-1	4		0	0						Untertest1.avi	0	880	547	72	111				0	Content		-72	-111	10098436	874942437
10115	08:38:19.838	00:00:10.115	607	-1024	-768	-1	-1	-1	-1	4	-1024	-768	-1	-1	-1	-1	4		0	0						Untertest1.avi	0	880	547	72	111				0	Content		-72	-111	10115103	874959104
10132	08:38:19.855	00:00:10.131	608	-1024	-768	-1	-1	-1	-1	4	-1024	-768	-1	-1	-1	-1	4		0	0						Untertest1.avi	0	880	547	72	111				0	Content		-72	-111	10131783	874975784
10148	08:38:19.871	00:00:10.148	609	-1024	-768	-1	-1	-1	-1	4	-1024	-768	-1	-1	-1	-1	4		0	0						Untertest1.avi	0	880	547	72	111				0	Content		-72	-111	10148450	874992451
10165	08:38:19.888	00:00:10.165	610	-1024	-768	-1	-1	-1	-1	4	-1024	-768	-1	-1	-1	-1	4		0	0						Untertest1.avi	0	880	547	72	111				0	Content		-72	-111	10165081	875009082
10182	08:38:19.905	00:00:10.181	611	-1024	-768	-1	-1	-1	-1	4	-1024	-768	-1	-1	-1	-1	4		0	0						Untertest1.avi	0	880	547	72	111				0	Content		-72	-111	10181748	875025749
10198	08:38:19.921	00:00:10.198	612	-1024	-768	-1	-1	-1	-1	4	-1024	-768	-1	-1	-1	-1	4		0	0						Untertest1.avi	0	880	547	72	111				0	Content		-72	-111	10198333	875042334
10215	08:38:19.938	00:00:10.215	613	-1024	-768	-1	-1	-1	-1	4	-1024	-768	-1	-1	-1	-1	4		0	0						Untertest1.avi	0	880	547	72	111				0	Content		-72	-111	10215083	875059084
10232	08:38:19.955	00:00:10.231	614	-1024	-768	-1	-1	-1	-1	4	-1024	-768	-1	-1	-1	-1	4		0	0						Untertest1.avi	0	880	547	72	111				0	Content		-72	-111	10231713	875075714
10248	08:38:19.971	00:00:10.248	615	-1024	-768	-1	-1	-1	-1	4	-1024	-768	-1	-1	-1	-1	4		0	0						Untertest1.avi	0	880	547	72	111				0	Content		-72	-111	10248380	875092381
10265	08:38:19.988	00:00:10.265	616	-1024	-768	-1	-1	-1	-1	4	-1024	-768	-1	-1	-1	-1	4		0	0						Untertest1.avi	0	880	547	72	111				0	Content		-72	-111	10265041	875109042
10282	08:38:20.005	00:00:10.281	617	-1024	-768	-1	-1	-1	-1	4	-1024	-768	-1	-1	-1	-1	4		0	0						Untertest1.avi	0	880	547	72	111				0	Content		-72	-111	10281708	875125709
10298	08:38:20.021	00:00:10.298	618	-1024	-768	-1	-1	-1	-1	4	-1024	-768	-1	-1	-1	-1	4		0	0						Untertest1.avi	0	880	547	72	111				0	Content		-72	-111	10298324	875142325
10315	08:38:20.038	00:00:10.314	619	-1024	-768	-1	-1	-1	-1	4	-1024	-768	-1	-1	-1	-1	4		0	0						Untertest1.avi	0	880	547	72	111				0	Content		-72	-111	10314948	875158949
10332	08:38:20.055	00:00:10.331	620	-1024	-768	-1	-1	-1	-1	4	-1024	-768	-1	-1	-1	-1	4		0	0						Untertest1.avi	0	880	547	72	111				0	Content		-72	-111	10331615	875175616
10348	08:38:20.071	00:00:10.348	621	-1024	-768	-1	-1	-1	-1	4	-1024	-768	-1	-1	-1	-1	4		0	0						Untertest1.avi	0	880	547	72	111				0	Content		-72	-111	10348278	875192279
10365	08:38:20.088	00:00:10.364	622	-1024	-768	-1	-1	-1	-1	4	-1024	-768	-1	-1	-1	-1	4		0	0						Untertest1.avi	0	880	547	72	111				0	Content		-72	-111	10364945	875208946
10382	08:38:20.105	00:00:10.381	623	-1024	-768	-1	-1	-1	-1	4	-1024	-768	-1	-1	-1	-1	4		0	0						Untertest1.avi	0	880	547	72	111				0	Content		-72	-111	10381566	875225567
10398	08:38:20.121	00:00:10.398	624	-1024	-768	-1	-1	-1	-1	4	-1024	-768	-1	-1	-1	-1	4		0	0						Untertest1.avi	0	880	547	72	111				0	Content		-72	-111	10398233	875242234
10415	08:38:20.138	00:00:10.414	625	-1024	-768	-1	-1	-1	-1	4	-1024	-768	-1	-1	-1	-1	4		0	0						Untertest1.avi	0	880	547	72	111				0	Content		-72	-111	10414896	875258897
10432	08:38:20.155	00:00:10.431	626	-1024	-768	-1	-1	-1	-1	4	-1024	-768	-1	-1	-1	-1	4		0	0						Untertest1.avi	0	880	547	72	111				0	Content		-72	-111	10431563	875275564
10448	08:38:20.171	00:00:10.448	627	-1024	-768	-1	-1	-1	-1	4	-1024	-768	-1	-1	-1	-1	4		0	0						Untertest1.avi	0	880	547	72	111				0	Content		-72	-111	10448185	875292186
10465	08:38:20.188	00:00:10.464	628	-1024	-768	-1	-1	-1	-1	4	-1024	-768	-1	-1	-1	-1	4		0	0						Untertest1.avi	0	880	547	72	111				0	Content		-72	-111	10464852	875308853
10482	08:38:20.205	00:00:10.481	629	-1024	-768	-1	-1	-1	-1	4	-1024	-768	-1	-1	-1	-1	4		0	0						Untertest1.avi	0	880	547	72	111				0	Content		-72	-111	10481515	875325516
10498	08:38:20.221	00:00:10.498	630	-1024	-768	-1	-1	-1	-1	4	-1024	-768	-1	-1	-1	-1	4		0	0						Untertest1.avi	0	880	547	72	111				0	Content		-72	-111	10498182	875342183
10515	08:38:20.238	00:00:10.514	631	-1024	-768	-1	-1	-1	-1	4	-1024	-768	-1	-1	-1	-1	4		0	0						Untertest1.avi	0	880	547	72	111				0	Content		-72	-111	10514805	875358806
10531	08:38:20.254	00:00:10.531	632	-1024	-768	-1	-1	-1	-1	4	-1024	-768	-1	-1	-1	-1	4		0	0						Untertest1.avi	0	880	547	72	111				0	Content		-72	-111	10531434	875375435
10548	08:38:20.271	00:00:10.548	633	-1024	-768	-1	-1	-1	-1	4	-1024	-768	-1	-1	-1	-1	4		0	0						Untertest1.avi	0	880	547	72	111				0	Content		-72	-111	10548121	875392122
10565	08:38:20.288	00:00:10.564	634	-1024	-768	-1	-1	-1	-1	4	-1024	-768	-1	-1	-1	-1	4		0	0						Untertest1.avi	0	880	547	72	111				0	Content		-72	-111	10564788	875408789
10581	08:38:20.304	00:00:10.581	635	-1024	-768	-1	-1	-1	-1	4	-1024	-768	-1	-1	-1	-1	4		0	0						Untertest1.avi	0	880	547	72	111				0	Content		-72	-111	10581457	875425458
10598	08:38:20.321	00:00:10.598	636	-1024	-768	-1	-1	-1	-1	4	-1024	-768	-1	-1	-1	-1	4		0	0						Untertest1.avi	0	880	547	72	111				0	Content		-72	-111	10598124	875442125
10615	08:38:20.338	00:00:10.614	637	-1024	-768	-1	-1	-1	-1	4	-1024	-768	-1	-1	-1	-1	4		0	0						Untertest1.avi	0	880	547	72	111				0	Content		-72	-111	10614791	875458792
10631	08:38:20.354	00:00:10.631	638	-1024	-768	-1	-1	-1	-1	4	-1024	-768	-1	-1	-1	-1	4		0	0						Untertest1.avi	0	880	547	72	111				0	Content		-72	-111	10631417	875475418
10648	08:38:20.371	00:00:10.648	639	-1024	-768	-1	-1	-1	-1	4	-1024	-768	-1	-1	-1	-1	4		0	0						Untertest1.avi	0	880	547	72	111				0	Content		-72	-111	10648084	875492085
10665	08:38:20.388	00:00:10.664	640	-1024	-768	-1	-1	-1	-1	4	-1024	-768	-1	-1	-1	-1	4		0	0						Untertest1.avi	0	880	547	72	111				0	Content		-72	-111	10664757	875508758
10681	08:38:20.404	00:00:10.681	641	-1024	-768	-1	-1	-1	-1	4	-1024	-768	-1	-1	-1	-1	4		0	0						Untertest1.avi	0	880	547	72	111				0	Content		-72	-111	10681424	875525425
10698	08:38:20.421	00:00:10.698	642	-1024	-768	-1	-1	-1	-1	4	-1024	-768	-1	-1	-1	-1	4		0	0						Untertest1.avi	0	880	547	72	111				0	Content		-72	-111	10698091	875542092
10715	08:38:20.438	00:00:10.714	643	-1024	-768	-1	-1	-1	-1	4	-1024	-768	-1	-1	-1	-1	4		0	0						Untertest1.avi	0	880	547	72	111				0	Content		-72	-111	10714753	875558754
10731	08:38:20.454	00:00:10.731	644	-1024	-768	-1	-1	-1	-1	4	-1024	-768	-1	-1	-1	-1	4		0	0						Untertest1.avi	0	880	547	72	111				0	Content		-72	-111	10731420	875575421
10748	08:38:20.471	00:00:10.748	645	-1024	-768	-1	-1	-1	-1	4	-1024	-768	-1	-1	-1	-1	4		0	0						Untertest1.avi	0	880	547	72	111				0	Content		-72	-111	10748043	875592044
10765	08:38:20.488	00:00:10.764	646	-1024	-768	-1	-1	-1	-1	4	-1024	-768	-1	-1	-1	-1	4		0	0						Untertest1.avi	0	880	547	72	111				0	Content		-72	-111	10764710	875608711
10781	08:38:20.504	00:00:10.781	647	-1024	-768	-1	-1	-1	-1	4	-1024	-768	-1	-1	-1	-1	4		0	0						Untertest1.avi	0	880	547	72	111				0	Content		-72	-111	10781377	875625378
10798	08:38:20.521	00:00:10.798	648	-1024	-768	-1	-1	-1	-1	4	-1024	-768	-1	-1	-1	-1	4		0	0						Untertest1.avi	0	880	547	72	111				0	Content		-72	-111	10798268	875642269
10815	08:38:20.538	00:00:10.814	649	-1024	-768	-1	-1	-1	-1	4	-1024	-768	-1	-1	-1	-1	4		0	0						Untertest1.avi	0	880	547	72	111				0	Content		-72	-111	10814935	875658936
10832	08:38:20.555	00:00:10.831	650	-1024	-768	-1	-1	-1	-1	4	-1024	-768	-1	-1	-1	-1	4		0	0						Untertest1.avi	0	880	547	72	111				0	Content		-72	-111	10831930	875675931
10849	08:38:20.572	00:00:10.848	651	-1024	-768	-1	-1	-1	-1	4	-1024	-768	-1	-1	-1	-1	4		0	0						Untertest1.avi	0	880	547	72	111				0	Content		-72	-111	10848597	875692598
10865	08:38:20.588	00:00:10.865	652	-1024	-768	-1	-1	-1	-1	4	-1024	-768	-1	-1	-1	-1	4		0	0						Untertest1.avi	0	880	547	72	111				0	Content		-72	-111	10865264	875709265
10883	08:38:20.606	00:00:10.882	653	-1024	-768	-1	-1	-1	-1	4	-1024	-768	-1	-1	-1	-1	4		0	0						Untertest1.avi	0	880	547	72	111				0	Content		-72	-111	10882522	875726523
10899	08:38:20.622	00:00:10.899	654	-1024	-768	-1	-1	-1	-1	4	-1024	-768	-1	-1	-1	-1	4		0	0						Untertest1.avi	0	880	547	72	111				0	Content		-72	-111	10899189	875743190
10917	08:38:20.640	00:00:10.916	655	-1024	-768	-1	-1	-1	-1	4	-1024	-768	-1	-1	-1	-1	4		0	0						Untertest1.avi	0	880	547	72	111				0	Content		-72	-111	10916524	875760525
10931	08:38:20.654	00:00:10.931	656	-1024	-768	-1	-1	-1	-1	4	-1024	-768	-1	-1	-1	-1	4		0	0						Untertest1.avi	0	880	547	72	111				0	Content		-72	-111	10931270	875775271
10948	08:38:20.671	00:00:10.947	657	-1024	-768	-1	-1	-1	-1	4	-1024	-768	-1	-1	-1	-1	4		0	0						Untertest1.avi	0	880	547	72	111				0	Content		-72	-111	10947893	875791894
10965	08:38:20.688	00:00:10.964	658	-1024	-768	-1	-1	-1	-1	4	-1024	-768	-1	-1	-1	-1	4		0	0						Untertest1.avi	0	880	547	72	111				0	Content		-72	-111	10964560	875808561
10981	08:38:20.704	00:00:10.981	659	-1024	-768	-1	-1	-1	-1	4	-1024	-768	-1	-1	-1	-1	4		0	0						Untertest1.avi	0	880	547	72	111				0	Content		-72	-111	10981252	875825253
10998	08:38:20.721	00:00:10.997	660	-1024	-768	-1	-1	-1	-1	4	-1024	-768	-1	-1	-1	-1	4		0	0						Untertest1.avi	0	880	547	72	111				0	Content		-72	-111	10997919	875841920
11015	08:38:20.738	00:00:11.014	661	-1024	-768	-1	-1	-1	-1	4	-1024	-768	-1	-1	-1	-1	4		0	0						Untertest1.avi	0	880	547	72	111				0	Content		-72	-111	11014533	875858534
11031	08:38:20.754	00:00:11.031	662	-1024	-768	-1	-1	-1	-1	4	-1024	-768	-1	-1	-1	-1	4		0	0						Untertest1.avi	0	880	547	72	111				0	Content		-72	-111	11031200	875875201
11048	08:38:20.771	00:00:11.047	663	-1024	-768	-1	-1	-1	-1	4	-1024	-768	-1	-1	-1	-1	4		0	0						Untertest1.avi	0	880	547	72	111				0	Content		-72	-111	11047867	875891868
11064	08:38:20.787	00:00:11.064	664	-1024	-768	-1	-1	-1	-1	4	-1024	-768	-1	-1	-1	-1	4		0	0						Untertest1.avi	0	880	547	72	111				0	Content		-72	-111	11064497	875908498
11081	08:38:20.804	00:00:11.081	665	-1024	-768	-1	-1	-1	-1	4	-1024	-768	-1	-1	-1	-1	4		0	0						Untertest1.avi	0	880	547	72	111				0	Content		-72	-111	11081164	875925165
11098	08:38:20.821	00:00:11.097	666	-1024	-768	-1	-1	-1	-1	4	-1024	-768	-1	-1	-1	-1	4		0	0						Untertest1.avi	0	880	547	72	111				0	Content		-72	-111	11097831	875941832
11115	08:38:20.838	00:00:11.114	667	-1024	-768	-1	-1	-1	-1	4	-1024	-768	-1	-1	-1	-1	4		0	0						Untertest1.avi	0	880	547	72	111				0	Content		-72	-111	11114679	875958680
11131	08:38:20.854	00:00:11.131	668	-1024	-768	-1	-1	-1	-1	4	-1024	-768	-1	-1	-1	-1	4		0	0						Untertest1.avi	0	880	547	72	111				0	Content		-72	-111	11131346	875975347
11148	08:38:20.871	00:00:11.148	669	-1024	-768	-1	-1	-1	-1	4	-1024	-768	-1	-1	-1	-1	4		0	0						Untertest1.avi	0	880	547	72	111				0	Content		-72	-111	11148013	875992014
11165	08:38:20.888	00:00:11.165	670	-1024	-768	-1	-1	-1	-1	4	-1024	-768	-1	-1	-1	-1	4		0	0						Untertest1.avi	0	880	547	72	111				0	Content		-72	-111	11165131	876009132
11182	08:38:20.905	00:00:11.181	671	-1024	-768	-1	-1	-1	-1	4	-1024	-768	-1	-1	-1	-1	4		0	0						Untertest1.avi	0	880	547	72	111				0	Content		-72	-111	11181798	876025799
11199	08:38:20.922	00:00:11.198	672	-1024	-768	-1	-1	-1	-1	4	-1024	-768	-1	-1	-1	-1	4		0	0						Untertest1.avi	0	880	547	72	111				0	Content		-72	-111	11198824	876042825
11215	08:38:20.938	00:00:11.215	673	-1024	-768	-1	-1	-1	-1	4	-1024	-768	-1	-1	-1	-1	4		0	0						Untertest1.avi	0	880	547	72	111				0	Content		-72	-111	11215491	876059492
11232	08:38:20.955	00:00:11.232	674	-1024	-768	-1	-1	-1	-1	4	-1024	-768	-1	-1	-1	-1	4		0	0						Untertest1.avi	0	880	547	72	111				0	Content		-72	-111	11232158	876076159
11248	08:38:20.971	00:00:11.248	675	-1024	-768	-1	-1	-1	-1	4	-1024	-768	-1	-1	-1	-1	4		0	0						Untertest1.avi	0	880	547	72	111				0	Content		-72	-111	11248262	876092263
11265	08:38:20.988	00:00:11.264	676	-1024	-768	-1	-1	-1	-1	4	-1024	-768	-1	-1	-1	-1	4		0	0						Untertest1.avi	0	880	547	72	111				0	Content		-72	-111	11264929	876108930
11281	08:38:21.004	00:00:11.281	677	-1024	-768	-1	-1	-1	-1	4	-1024	-768	-1	-1	-1	-1	4		0	0						Untertest1.avi	0	880	547	72	111				0	Content		-72	-111	11281003	876125004
11298	08:38:21.021	00:00:11.297	678	-1024	-768	-1	-1	-1	-1	4	-1024	-768	-1	-1	-1	-1	4		0	0						Untertest1.avi	0	880	547	72	111				0	Content		-72	-111	11297615	876141616
11314	08:38:21.037	00:00:11.314	679	-1024	-768	-1	-1	-1	-1	4	-1024	-768	-1	-1	-1	-1	4		0	0						Untertest1.avi	0	880	547	72	111				0	Content		-72	-111	11314332	876158333
11331	08:38:21.054	00:00:11.330	680	-1024	-768	-1	-1	-1	-1	4	-1024	-768	-1	-1	-1	-1	4		0	0						Untertest1.avi	0	880	547	72	111				0	Content		-72	-111	11330999	876175000
11348	08:38:21.071	00:00:11.347	681	-1024	-768	-1	-1	-1	-1	4	-1024	-768	-1	-1	-1	-1	4		0	0						Untertest1.avi	0	880	547	72	111				0	Content		-72	-111	11347661	876191662
11364	08:38:21.087	00:00:11.364	682	-1024	-768	-1	-1	-1	-1	4	-1024	-768	-1	-1	-1	-1	4		0	0						Untertest1.avi	0	880	547	72	111				0	Content		-72	-111	11364328	876208329
11381	08:38:21.104	00:00:11.380	683	-1024	-768	-1	-1	-1	-1	4	-1024	-768	-1	-1	-1	-1	4		0	0						Untertest1.avi	0	880	547	72	111				0	Content		-72	-111	11380995	876224996
11398	08:38:21.121	00:00:11.397	684	-1024	-768	-1	-1	-1	-1	4	-1024	-768	-1	-1	-1	-1	4		0	0						Untertest1.avi	0	880	547	72	111				0	Content		-72	-111	11397617	876241618
11414	08:38:21.137	00:00:11.414	685	-1024	-768	-1	-1	-1	-1	4	-1024	-768	-1	-1	-1	-1	4		0	0						Untertest1.avi	0	880	547	72	111				0	Content		-72	-111	11414284	876258285
11431	08:38:21.154	00:00:11.430	686	-1024	-768	-1	-1	-1	-1	4	-1024	-768	-1	-1	-1	-1	4		0	0						Untertest1.avi	0	880	547	72	111				0	Content		-72	-111	11430951	876274952
11448	08:38:21.171	00:00:11.447	687	-1024	-768	-1	-1	-1	-1	4	-1024	-768	-1	-1	-1	-1	4		0	0						Untertest1.avi	0	880	547	72	111				0	Content		-72	-111	11447839	876291840
11465	08:38:21.188	00:00:11.464	688	-1024	-768	-1	-1	-1	-1	4	-1024	-768	-1	-1	-1	-1	4		0	0						Untertest1.avi	0	880	547	72	111				0	Content		-72	-111	11464506	876308507
11481	08:38:21.204	00:00:11.481	689	-1024	-768	-1	-1	-1	-1	4	-1024	-768	-1	-1	-1	-1	4		0	0						Untertest1.avi	0	880	547	72	111				0	Content		-72	-111	11481495	876325496
11498	08:38:21.221	00:00:11.498	690	-1024	-768	-1	-1	-1	-1	4	-1024	-768	-1	-1	-1	-1	4		0	0						Untertest1.avi	0	880	547	72	111				0	Content		-72	-111	11498162	876342163
11515	08:38:21.238	00:00:11.514	691	-1024	-768	-1	-1	-1	-1	4	-1024	-768	-1	-1	-1	-1	4		0	0						Untertest1.avi	0	880	547	72	111				0	Content		-72	-111	11514829	876358830
11532	08:38:21.255	00:00:11.532	692	-1024	-768	-1	-1	-1	-1	4	-1024	-768	-1	-1	-1	-1	4		0	0						Untertest1.avi	0	880	547	72	111				0	Content		-72	-111	11532085	876376086
11549	08:38:21.272	00:00:11.548	693	-1024	-768	-1	-1	-1	-1	4	-1024	-768	-1	-1	-1	-1	4		0	0						Untertest1.avi	0	880	547	72	111				0	Content		-72	-111	11548752	876392753
11566	08:38:21.289	00:00:11.566	694	-1024	-768	-1	-1	-1	-1	4	-1024	-768	-1	-1	-1	-1	4		0	0						Untertest1.avi	0	880	547	72	111				0	Content		-72	-111	11566100	876410101
11581	08:38:21.304	00:00:11.580	695	-1024	-768	-1	-1	-1	-1	4	-1024	-768	-1	-1	-1	-1	4		0	0						Untertest1.avi	0	880	547	72	111				0	Content		-72	-111	11580857	876424858
11597	08:38:21.320	00:00:11.597	696	-1024	-768	-1	-1	-1	-1	4	-1024	-768	-1	-1	-1	-1	4		0	0						Untertest1.avi	0	880	547	72	111				0	Content		-72	-111	11597462	876441463
11614	08:38:21.337	00:00:11.614	697	-1024	-768	-1	-1	-1	-1	4	-1024	-768	-1	-1	-1	-1	4		0	0						Untertest1.avi	0	880	547	72	111				0	Content		-72	-111	11614149	876458150
11631	08:38:21.354	00:00:11.630	698	-1024	-768	-1	-1	-1	-1	4	-1024	-768	-1	-1	-1	-1	4		0	0						Untertest1.avi	0	880	547	72	111				0	Content		-72	-111	11630816	876474817
11647	08:38:21.370	00:00:11.647	699	-1024	-768	-1	-1	-1	-1	4	-1024	-768	-1	-1	-1	-1	4		0	0						Untertest1.avi	0	880	547	72	111				0	Content		-72	-111	11647483	876491484
11664	08:38:21.387	00:00:11.664	700	-1024	-768	-1	-1	-1	-1	4	-1024	-768	-1	-1	-1	-1	4		0	0						Untertest1.avi	0	880	547	72	111				0	Content		-72	-111	11664100	876508101
11681	08:38:21.404	00:00:11.680	701	-1024	-768	-1	-1	-1	-1	4	-1024	-768	-1	-1	-1	-1	4		0	0						Untertest1.avi	0	880	547	72	111				0	Content		-72	-111	11680767	876524768
11697	08:38:21.420	00:00:11.697	702	-1024	-768	-1	-1	-1	-1	4	-1024	-768	-1	-1	-1	-1	4		0	0						Untertest1.avi	0	880	547	72	111				0	Content		-72	-111	11697434	876541435
11714	08:38:21.437	00:00:11.714	703	-1024	-768	-1	-1	-1	-1	4	-1024	-768	-1	-1	-1	-1	4		0	0						Untertest1.avi	0	880	547	72	111				0	Content		-72	-111	11714075	876558076
11731	08:38:21.454	00:00:11.730	704	-1024	-768	-1	-1	-1	-1	4	-1024	-768	-1	-1	-1	-1	4		0	0						Untertest1.avi	0	880	547	72	111				0	Content		-72	-111	11730742	876574743
11748	08:38:21.471	00:00:11.747	705	-1024	-768	-1	-1	-1	-1	4	-1024	-768	-1	-1	-1	-1	4		0	0						Untertest1.avi	0	880	547	72	111				0	Content		-72	-111	11747544	876591545
11764	08:38:21.487	00:00:11.764	706	-1024	-768	-1	-1	-1	-1	4	-1024	-768	-1	-1	-1	-1	4		0	0						Untertest1.avi	0	880	547	72	111				0	Content		-72	-111	11764211	876608212
11781	08:38:21.504	00:00:11.780	707	-1024	-768	-1	-1	-1	-1	4	-1024	-768	-1	-1	-1	-1	4		0	0						Untertest1.avi	0	880	547	72	111				0	Content		-72	-111	11780878	876624879
11798	08:38:21.521	00:00:11.797	708	-1024	-768	-1	-1	-1	-1	4	-1024	-768	-1	-1	-1	-1	4		0	0						Untertest1.avi	0	880	547	72	111				0	Content		-72	-111	11797545	876641546
11815	08:38:21.538	00:00:11.814	709	-1024	-768	-1	-1	-1	-1	4	-1024	-768	-1	-1	-1	-1	4		0	0						Untertest1.avi	0	880	547	72	111				0	Content		-72	-111	11814745	876658746
11831	08:38:21.554	00:00:11.831	710	-1024	-768	-1	-1	-1	-1	4	-1024	-768	-1	-1	-1	-1	4		0	0						Untertest1.avi	0	880	547	72	111				0	Content		-72	-111	11831412	876675413
11848	08:38:21.571	00:00:11.848	711	-1024	-768	-1	-1	-1	-1	4	-1024	-768	-1	-1	-1	-1	4		0	0						Untertest1.avi	0	880	547	72	111				0	Content		-72	-111	11848422	876692423
11865	08:38:21.588	00:00:11.865	712	-1024	-768	-1	-1	-1	-1	4	-1024	-768	-1	-1	-1	-1	4		0	0						Untertest1.avi	0	880	547	72	111				0	Content		-72	-111	11865089	876709090
11882	08:38:21.605	00:00:11.881	713	-1024	-768	-1	-1	-1	-1	4	-1024	-768	-1	-1	-1	-1	4		0	0						Untertest1.avi	0	880	547	72	111				0	Content		-72	-111	11881755	876725756
11898	08:38:21.621	00:00:11.897	714	-1024	-768	-1	-1	-1	-1	4	-1024	-768	-1	-1	-1	-1	4		0	0						Untertest1.avi	0	880	547	72	111				0	Content		-72	-111	11897847	876741848
11915	08:38:21.638	00:00:11.914	715	-1024	-768	-1	-1	-1	-1	4	-1024	-768	-1	-1	-1	-1	4		0	0						Untertest1.avi	0	880	547	72	111				0	Content		-72	-111	11914514	876758515
11931	08:38:21.654	00:00:11.930	716	-1024	-768	-1	-1	-1	-1	4	-1024	-768	-1	-1	-1	-1	4		0	0						Untertest1.avi	0	880	547	72	111				0	Content		-72	-111	11930562	876774563
11947	08:38:21.670	00:00:11.947	717	-1024	-768	-1	-1	-1	-1	4	-1024	-768	-1	-1	-1	-1	4		0	0						Untertest1.avi	0	880	547	72	111				0	Content		-72	-111	11947186	876791187
11964	08:38:21.687	00:00:11.963	718	-1024	-768	-1	-1	-1	-1	4	-1024	-768	-1	-1	-1	-1	4		0	0						Untertest1.avi	0	880	547	72	111				0	Content		-72	-111	11963930	876807931
11981	08:38:21.704	00:00:11.980	719	-1024	-768	-1	-1	-1	-1	4	-1024	-768	-1	-1	-1	-1	4		0	0						Untertest1.avi	0	880	547	72	111				0	Content		-72	-111	11980553	876824554
11997	08:38:21.720	00:00:11.997	720	-1024	-768	-1	-1	-1	-1	4	-1024	-768	-1	-1	-1	-1	4		0	0						Untertest1.avi	0	880	547	72	111				0	Content		-72	-111	11997175	876841176
12014	08:38:21.737	00:00:12.013	721	-1024	-768	-1	-1	-1	-1	4	-1024	-768	-1	-1	-1	-1	4		0	0						Untertest1.avi	0	880	547	72	111				0	Content		-72	-111	12013842	876857843
12031	08:38:21.754	00:00:12.030	722	-1024	-768	-1	-1	-1	-1	4	-1024	-768	-1	-1	-1	-1	4		0	0						Untertest1.avi	0	880	547	72	111				0	Content		-72	-111	12030569	876874570
12047	08:38:21.770	00:00:12.047	723	-1024	-768	-1	-1	-1	-1	4	-1024	-768	-1	-1	-1	-1	4		0	0						Untertest1.avi	0	880	547	72	111				0	Content		-72	-111	12047236	876891237
12064	08:38:21.787	00:00:12.063	724	-1024	-768	-1	-1	-1	-1	4	-1024	-768	-1	-1	-1	-1	4		0	0						Untertest1.avi	0	880	547	72	111				0	Content		-72	-111	12063920	876907921
12080	08:38:21.803	00:00:12.080	725	-1024	-768	-1	-1	-1	-1	4	-1024	-768	-1	-1	-1	-1	4		0	0						Untertest1.avi	0	880	547	72	111				0	Content		-72	-111	12080425	876924426
12097	08:38:21.820	00:00:12.097	726	-1024	-768	-1	-1	-1	-1	4	-1024	-768	-1	-1	-1	-1	4		0	0						Untertest1.avi	0	880	547	72	111				0	Content		-72	-111	12097170	876941171
12114	08:38:21.837	00:00:12.113	727	-1024	-768	-1	-1	-1	-1	4	-1024	-768	-1	-1	-1	-1	4		0	0						Untertest1.avi	0	880	547	72	111				0	Content		-72	-111	12113837	876957838
12131	08:38:21.854	00:00:12.130	728	850,9408	942,4962	0,552061	0,621711	493,4452	3,516859	0	589,2582	926,3169	0,378832	0,6605429	482,875	3,402872	0	8	720	934						Untertest1.avi	0	880	547	72	111	648	823	17	0	Content		648	823	12130537	876974538
12148	08:38:21.871	00:00:12.147	729	-1024	-768	-1	-1	-1	-1	4	-1024	-768	-1	-1	-1	-1	4		0	0						Untertest1.avi	0	880	547	72	111				0	Content		-72	-111	12147538	876991539
12164	08:38:21.887	00:00:12.163	730	-1024	-768	-1	-1	-1	-1	4	-1024	-768	-1	-1	-1	-1	4		0	0						Untertest1.avi	0	880	547	72	111				0	Content		-72	-111	12163908	877007909
12181	08:38:21.904	00:00:12.180	731	-1024	-768	-1	-1	-1	-1	4	-1024	-768	-1	-1	-1	-1	4		0	0						Untertest1.avi	0	880	547	72	111				0	Content		-72	-111	12180594	877024595
12197	08:38:21.920	00:00:12.197	732	-1024	-768	-1	-1	-1	-1	4	-1024	-768	-1	-1	-1	-1	4		0	0						Untertest1.avi	0	880	547	72	111				0	Content		-72	-111	12197261	877041262
12214	08:38:21.937	00:00:12.213	733	-1024	-768	-1	-1	-1	-1	4	-1024	-768	-1	-1	-1	-1	4		0	0						Untertest1.avi	0	880	547	72	111				0	Content		-72	-111	12213906	877057907
12231	08:38:21.954	00:00:12.230	734	-1024	-768	-1	-1	-1	-1	4	-1024	-768	-1	-1	-1	-1	4		0	0						Untertest1.avi	0	880	547	72	111				0	Content		-72	-111	12230531	877074532
12247	08:38:21.970	00:00:12.247	735	-1024	-768	-1	-1	-1	-1	4	-1024	-768	-1	-1	-1	-1	4		0	0						Untertest1.avi	0	880	547	72	111				0	Content		-72	-111	12247217	877091218
12264	08:38:21.987	00:00:12.263	736	-1024	-768	-1	-1	-1	-1	4	-1024	-768	-1	-1	-1	-1	4		0	0						Untertest1.avi	0	880	547	72	111				0	Content		-72	-111	12263884	877107885
12281	08:38:22.004	00:00:12.280	737	-1024	-768	-1	-1	-1	-1	4	-1024	-768	-1	-1	-1	-1	4		0	0						Untertest1.avi	0	880	547	72	111				0	Content		-72	-111	12280524	877124525
12297	08:38:22.020	00:00:12.297	738	-1024	-768	-1	-1	-1	-1	4	-1024	-768	-1	-1	-1	-1	4		0	0						Untertest1.avi	0	880	547	72	111				0	Content		-72	-111	12297191	877141192
12314	08:38:22.037	00:00:12.313	739	-1024	-768	-1	-1	-1	-1	4	-1024	-768	-1	-1	-1	-1	4		0	0						Untertest1.avi	0	880	547	72	111				0	Content		-72	-111	12313895	877157896
12330	08:38:22.053	00:00:12.330	740	-1024	-768	-1	-1	-1	-1	4	422,2748	992,4143	0,3757834	0,6654207	482,4384	3,410827	0	9	422	992						Untertest1.avi	0	880	547	72	111	350	881	51	0	Content		350	881	12330270	877174271
12348	08:38:22.071	00:00:12.347	741	-1024	-768	-1	-1	-1	-1	4	-1024	-768	-1	-1	-1	-1	4	9	0	0						Untertest1.avi	0	880	547	72	111	350	881	51	0	Content		-72	-111	12347519	877191520
12364	08:38:22.087	00:00:12.364	742	-1024	-768	-1	-1	-1	-1	4	372,4674	1025,76	0,3754675	0,6659921	482,4384	3,319431	0	9	372	1026						Untertest1.avi	0	880	547	72	111	350	881	51	0	Content		300	915	12364141	877208142
12381	08:38:22.104	00:00:12.380	743	-1024	-768	-1	-1	-1	-1	4	-1024	-768	-1	-1	-1	-1	4		0	0						Untertest1.avi	0	880	547	72	111				0	Content		-72	-111	12380887	877224888
12397	08:38:22.120	00:00:12.397	744	-1024	-768	-1	-1	-1	-1	4	-1024	-768	-1	-1	-1	-1	4		0	0						Untertest1.avi	0	880	547	72	111				0	Content		-72	-111	12397385	877241386
12414	08:38:22.137	00:00:12.413	745	-1024	-768	-1	-1	-1	-1	4	-1024	-768	-1	-1	-1	-1	4		0	0						Untertest1.avi	0	880	547	72	111				0	Content		-72	-111	12413822	877257823
12430	08:38:22.153	00:00:12.430	746	-1024	-768	-1	-1	-1	-1	4	-1024	-768	-1	-1	-1	-1	4		0	0						Untertest1.avi	0	880	547	72	111				0	Content		-72	-111	12430489	877274490
12447	08:38:22.170	00:00:12.447	747	-1024	-768	-1	-1	-1	-1	4	-1024	-768	-1	-1	-1	-1	4		0	0						Untertest1.avi	0	880	547	72	111				0	Content		-72	-111	12447184	877291185
12464	08:38:22.187	00:00:12.463	748	-1024	-768	-1	-1	-1	-1	4	-1024	-768	-1	-1	-1	-1	4		0	0						Untertest1.avi	0	880	547	72	111				0	Content		-72	-111	12463851	877307852
12480	08:38:22.203	00:00:12.480	749	-1024	-768	-1	-1	-1	-1	4	-1024	-768	-1	-1	-1	-1	4		0	0						Untertest1.avi	0	880	547	72	111				0	Content		-72	-111	12480376	877324377
12497	08:38:22.220	00:00:12.497	750	-1024	-768	-1	-1	-1	-1	4	-1024	-768	-1	-1	-1	-1	4		0	0						Untertest1.avi	0	880	547	72	111				0	Content		-72	-111	12497061	877341062
12514	08:38:22.237	00:00:12.513	751	-1024	-768	-1	-1	-1	-1	4	-1024	-768	-1	-1	-1	-1	4		0	0						Untertest1.avi	0	880	547	72	111				0	Content		-72	-111	12513728	877357729
12530	08:38:22.253	00:00:12.530	752	-1024	-768	-1	-1	-1	-1	4	-1024	-768	-1	-1	-1	-1	4		0	0						Untertest1.avi	0	880	547	72	111				0	Content		-72	-111	12530422	877374423
12547	08:38:22.270	00:00:12.547	753	-1024	-768	-1	-1	-1	-1	4	-1024	-768	-1	-1	-1	-1	4		0	0						Untertest1.avi	0	880	547	72	111				0	Content		-72	-111	12547089	877391090
12564	08:38:22.287	00:00:12.563	754	-1024	-768	-1	-1	-1	-1	4	-1024	-768	-1	-1	-1	-1	4		0	0						Untertest1.avi	0	880	547	72	111				0	Content		-72	-111	12563738	877407739
12580	08:38:22.303	00:00:12.580	755	-1024	-768	-1	-1	-1	-1	4	-1024	-768	-1	-1	-1	-1	4		0	0						Untertest1.avi	0	880	547	72	111				0	Content		-72	-111	12580236	877424237
12597	08:38:22.320	00:00:12.596	756	-1024	-768	-1	-1	-1	-1	4	-1024	-768	-1	-1	-1	-1	4		0	0						Untertest1.avi	0	880	547	72	111				0	Content		-72	-111	12596986	877440987
12614	08:38:22.337	00:00:12.613	757	-1024	-768	-1	-1	-1	-1	4	-1024	-768	-1	-1	-1	-1	4		0	0						Untertest1.avi	0	880	547	72	111				0	Content		-72	-111	12613653	877457654
12630	08:38:22.353	00:00:12.630	758	-1024	-768	-1	-1	-1	-1	4	-1024	-768	-1	-1	-1	-1	4		0	0						Untertest1.avi	0	880	547	72	111				0	Content		-72	-111	12630359	877474360
12647	08:38:22.370	00:00:12.646	759	-1024	-768	-1	-1	-1	-1	4	-1024	-768	-1	-1	-1	-1	4		0	0						Untertest1.avi	0	880	547	72	111				0	Content		-72	-111	12646982	877490983
12664	08:38:22.387	00:00:12.663	760	-1024	-768	-1	-1	-1	-1	4	-1024	-768	-1	-1	-1	-1	4		0	0						Untertest1.avi	0	880	547	72	111				0	Content		-72	-111	12663649	877507650
12680	08:38:22.403	00:00:12.680	761	-1024	-768	-1	-1	-1	-1	4	-1024	-768	-1	-1	-1	-1	4		0	0						Untertest1.avi	0	880	547	72	111				0	Content		-72	-111	12680312	877524313
12697	08:38:22.420	00:00:12.696	762	-1024	-768	-1	-1	-1	-1	4	-1024	-768	-1	-1	-1	-1	4		0	0						Untertest1.avi	0	880	547	72	111				0	Content		-72	-111	12696979	877540980
12714	08:38:22.437	00:00:12.713	763	-1024	-768	-1	-1	-1	-1	4	-1024	-768	-1	-1	-1	-1	4		0	0						Untertest1.avi	0	880	547	72	111				0	Content		-72	-111	12713601	877557602
12730	08:38:22.453	00:00:12.730	764	-1024	-768	-1	-1	-1	-1	4	-1024	-768	-1	-1	-1	-1	4		0	0						Untertest1.avi	0	880	547	72	111				0	Content		-72	-111	12730224	877574225
12747	08:38:22.470	00:00:12.746	765	-1024	-768	-1	-1	-1	-1	4	-1024	-768	-1	-1	-1	-1	4		0	0						Untertest1.avi	0	880	547	72	111				0	Content		-72	-111	12746889	877590890
12764	08:38:22.487	00:00:12.763	766	-1024	-768	-1	-1	-1	-1	4	-1024	-768	-1	-1	-1	-1	4		0	0						Untertest1.avi	0	880	547	72	111				0	Content		-72	-111	12763556	877607557
12780	08:38:22.503	00:00:12.780	767	-1024	-768	-1	-1	-1	-1	4	-1024	-768	-1	-1	-1	-1	4		0	0						Untertest1.avi	0	880	547	72	111				0	Content		-72	-111	12780222	877624223
12797	08:38:22.520	00:00:12.796	768	-1024	-768	-1	-1	-1	-1	4	-1024	-768	-1	-1	-1	-1	4		0	0						Untertest1.avi	0	880	547	72	111				0	Content		-72	-111	12796968	877640969
12814	08:38:22.537	00:00:12.813	769	-1024	-768	-1	-1	-1	-1	4	-1024	-768	-1	-1	-1	-1	4		0	0						Untertest1.avi	0	880	547	72	111				0	Content		-72	-111	12813714	877657715
12830	08:38:22.553	00:00:12.830	770	-1024	-768	-1	-1	-1	-1	4	-1024	-768	-1	-1	-1	-1	4		0	0						Untertest1.avi	0	880	547	72	111				0	Content		-72	-111	12830276	877674277
12847	08:38:22.570	00:00:12.846	771	-1024	-768	-1	-1	-1	-1	4	-1024	-768	-1	-1	-1	-1	4		0	0						Untertest1.avi	0	880	547	72	111				0	Content		-72	-111	12846943	877690944
12863	08:38:22.586	00:00:12.863	772	-1024	-768	-1	-1	-1	-1	4	-1024	-768	-1	-1	-1	-1	4		0	0						Untertest1.avi	0	880	547	72	111				0	Content		-72	-111	12863459	877707460
12880	08:38:22.603	00:00:12.880	773	-1024	-768	-1	-1	-1	-1	4	-1024	-768	-1	-1	-1	-1	4		0	0						Untertest1.avi	0	880	547	72	111				0	Content		-72	-111	12880208	877724209
12897	08:38:22.620	00:00:12.896	774	-1024	-768	-1	-1	-1	-1	4	-1024	-768	-1	-1	-1	-1	4		0	0						Untertest1.avi	0	880	547	72	111				0	Content		-72	-111	12896836	877740837
12914	08:38:22.637	00:00:12.913	775	-1024	-768	-1	-1	-1	-1	4	-1024	-768	-1	-1	-1	-1	4		0	0						Untertest1.avi	0	880	547	72	111				0	Content		-72	-111	12913503	877757504
12930	08:38:22.653	00:00:12.930	776	-1024	-768	-1	-1	-1	-1	4	-1024	-768	-1	-1	-1	-1	4		0	0						Untertest1.avi	0	880	547	72	111				0	Content		-72	-111	12930080	877774081
12947	08:38:22.670	00:00:12.946	777	-1024	-768	-1	-1	-1	-1	4	-1024	-768	-1	-1	-1	-1	4		0	0						Untertest1.avi	0	880	547	72	111				0	Content		-72	-111	12946704	877790705
12963	08:38:22.686	00:00:12.963	778	-1024	-768	-1	-1	-1	-1	4	-1024	-768	-1	-1	-1	-1	4		0	0						Untertest1.avi	0	880	547	72	111				0	Content		-72	-111	12963371	877807372
12980	08:38:22.703	00:00:12.980	779	-1024	-768	-1	-1	-1	-1	4	-1024	-768	-1	-1	-1	-1	4		0	0						Untertest1.avi	0	880	547	72	111				0	Content		-72	-111	12980038	877824039
12997	08:38:22.720	00:00:12.996	780	-1024	-768	-1	-1	-1	-1	4	-1024	-768	-1	-1	-1	-1	4		0	0						Untertest1.avi	0	880	547	72	111				0	Content		-72	-111	12996743	877840744
13013	08:38:22.736	00:00:13.013	781	-1024	-768	-1	-1	-1	-1	4	-1024	-768	-1	-1	-1	-1	4		0	0						Untertest1.avi	0	880	547	72	111				0	Content		-72	-111	13013410	877857411
13030	08:38:22.753	00:00:13.030	782	-1024	-768	-1	-1	-1	-1	4	-1024	-768	-1	-1	-1	-1	4		0	0						Untertest1.avi	0	880	547	72	111				0	Content		-72	-111	13030071	877874072
13047	08:38:22.770	00:00:13.046	783	-1024	-768	-1	-1	-1	-1	4	-1024	-768	-1	-1	-1	-1	4		0	0						Untertest1.avi	0	880	547	72	111				0	Content		-72	-111	13046694	877890695
13063	08:38:22.786	00:00:13.063	784	-1024	-768	-1	-1	-1	-1	4	-1024	-768	-1	-1	-1	-1	4		0	0						Untertest1.avi	0	880	547	72	111				0	Content		-72	-111	13063361	877907362
13080	08:38:22.803	00:00:13.080	785	-1024	-768	-1	-1	-1	-1	4	-1024	-768	-1	-1	-1	-1	4		0	0						Untertest1.avi	0	880	547	72	111				0	Content		-72	-111	13080065	877924066
13096	08:38:22.819	00:00:13.096	786	-1024	-768	-1	-1	-1	-1	4	-1024	-768	-1	-1	-1	-1	4		0	0						Untertest1.avi	0	880	547	72	111				0	Content		-72	-111	13096438	877940439
13113	08:38:22.836	00:00:13.113	787	-1024	-768	-1	-1	-1	-1	4	-1024	-768	-1	-1	-1	-1	4		0	0						Untertest1.avi	0	880	547	72	111				0	Content		-72	-111	13113436	877957437
13130	08:38:22.853	00:00:13.129	788	-1024	-768	-1	-1	-1	-1	4	-1024	-768	-1	-1	-1	-1	4		0	0						Untertest1.avi	0	880	547	72	111				0	Content		-72	-111	13129934	877973935
13147	08:38:22.870	00:00:13.146	789	-1024	-768	-1	-1	-1	-1	4	-1024	-768	-1	-1	-1	-1	4		0	0						Untertest1.avi	0	880	547	72	111				0	Content		-72	-111	13146819	877990820
13163	08:38:22.886	00:00:13.163	790	610,7007	984,1831	0,3713512	0,6414418	493,0699	3,378659	1	569,2237	974,667	0,3714336	0,6414354	493,0699	3,388242	3	10	611	984						Untertest1.avi	0	880	547	72	111	539	873	133	0	Content		539	873	13163058	878007059
13180	08:38:22.903	00:00:13.180	791	-1024	-768	-1	-1	-1	-1	4	-1024	-768	-1	-1	-1	-1	4	10	0	0						Untertest1.avi	0	880	547	72	111	539	873	133	0	Content		-72	-111	13180057	878024058
13196	08:38:22.919	00:00:13.196	792	-1024	-768	-1	-1	-1	-1	4	-1024	-768	-1	-1	-1	-1	4	10	0	0						Untertest1.avi	0	880	547	72	111	539	873	133	0	Content		-72	-111	13196302	878040303
13213	08:38:22.936	00:00:13.213	793	-1024	-768	-1	-1	-1	-1	4	-1024	-768	-1	-1	-1	-1	4	10	0	0						Untertest1.avi	0	880	547	72	111	539	873	133	0	Content		-72	-111	13213020	878057021
13230	08:38:22.953	00:00:13.229	794	-1024	-768	-1	-1	-1	-1	4	-1024	-768	-1	-1	-1	-1	4	10	0	0						Untertest1.avi	0	880	547	72	111	539	873	133	0	Content		-72	-111	13229686	878073687
13246	08:38:22.969	00:00:13.246	795	611,8845	957,7819	0,3829096	0,6377673	493,0699	3,423879	3	572,6181	947,6277	0,3830629	0,6377606	493,0699	3,432271	1	10	573	948						Untertest1.avi	0	880	547	72	111	539	873	133	0	Content		501	837	13246371	878090372
13263	08:38:22.986	00:00:13.263	796	621,9445	983,0859	0,374019	0,6372378	497,1679	3,426734	1	580,8813	974,5402	0,3741041	0,6372156	497,1679	3,436591	3	10	622	983						Untertest1.avi	0	880	547	72	111	539	873	133	0	Content		550	872	13263237	878107238
13280	08:38:23.003	00:00:13.279	797	638,7195	1026,937	0,3798109	0,6370365	497,1679	3,294589	3	566,5955	1000,633	0,3809061	0,6370392	475,3394	3,167954	1	10	567	1001						Untertest1.avi	0	880	547	72	111	539	873	133	0	Content		495	890	13279868	878123869
13296	08:38:23.019	00:00:13.296	798	-1024	-768	-1	-1	-1	-1	4	-1024	-768	-1	-1	-1	-1	4		0	0						Untertest1.avi	0	880	547	72	111				0	Content		-72	-111	13296490	878140491
13313	08:38:23.036	00:00:13.312	799	-1024	-768	-1	-1	-1	-1	4	-1024	-768	-1	-1	-1	-1	4		0	0						Untertest1.avi	0	880	547	72	111				0	Content		-72	-111	13312994	878156995
13330	08:38:23.053	00:00:13.329	800	-1024	-768	-1	-1	-1	-1	4	-1024	-768	-1	-1	-1	-1	4		0	0						Untertest1.avi	0	880	547	72	111				0	Content		-72	-111	13329617	878173618
13346	08:38:23.069	00:00:13.346	801	-1024	-768	-1	-1	-1	-1	4	-1024	-768	-1	-1	-1	-1	4		0	0						Untertest1.avi	0	880	547	72	111				0	Content		-72	-111	13346284	878190285
13363	08:38:23.086	00:00:13.362	802	-1024	-768	-1	-1	-1	-1	4	-1024	-768	-1	-1	-1	-1	4		0	0						Untertest1.avi	0	880	547	72	111				0	Content		-72	-111	13362989	878206990
13380	08:38:23.103	00:00:13.379	803	-1024	-768	-1	-1	-1	-1	4	-1024	-768	-1	-1	-1	-1	4		0	0						Untertest1.avi	0	880	547	72	111				0	Content		-72	-111	13379856	878223857
13396	08:38:23.119	00:00:13.396	804	-1024	-768	-1	-1	-1	-1	4	-1024	-768	-1	-1	-1	-1	4		0	0						Untertest1.avi	0	880	547	72	111				0	Content		-72	-111	13396229	878240230
13413	08:38:23.136	00:00:13.412	805	-1024	-768	-1	-1	-1	-1	4	-1024	-768	-1	-1	-1	-1	4		0	0						Untertest1.avi	0	880	547	72	111				0	Content		-72	-111	13412976	878256977
13430	08:38:23.153	00:00:13.429	806	-1024	-768	-1	-1	-1	-1	4	-1024	-768	-1	-1	-1	-1	4		0	0						Untertest1.avi	0	880	547	72	111				0	Content		-72	-111	13429660	878273661
13446	08:38:23.169	00:00:13.446	807	-1024	-768	-1	-1	-1	-1	4	-1024	-768	-1	-1	-1	-1	4		0	0						Untertest1.avi	0	880	547	72	111				0	Content		-72	-111	13446327	878290328
13463	08:38:23.186	00:00:13.462	808	-1024	-768	-1	-1	-1	-1	4	-1024	-768	-1	-1	-1	-1	4		0	0						Untertest1.avi	0	880	547	72	111				0	Content		-72	-111	13462973	878306974
13480	08:38:23.203	00:00:13.479	809	-1024	-768	-1	-1	-1	-1	4	-1024	-768	-1	-1	-1	-1	4		0	0						Untertest1.avi	0	880	547	72	111				0	Content		-72	-111	13479722	878323723
13496	08:38:23.219	00:00:13.496	810	-1024	-768	-1	-1	-1	-1	4	-1024	-768	-1	-1	-1	-1	4		0	0						Untertest1.avi	0	880	547	72	111				0	Content		-72	-111	13496349	878340350
13513	08:38:23.236	00:00:13.512	811	-1024	-768	-1	-1	-1	-1	4	-1024	-768	-1	-1	-1	-1	4		0	0						Untertest1.avi	0	880	547	72	111				0	Content		-72	-111	13512970	878356971
13530	08:38:23.253	00:00:13.529	812	-1024	-768	-1	-1	-1	-1	4	-1024	-768	-1	-1	-1	-1	4		0	0						Untertest1.avi	0	880	547	72	111				0	Content		-72	-111	13529596	878373597
13546	08:38:23.269	00:00:13.546	813	-1024	-768	-1	-1	-1	-1	4	-1024	-768	-1	-1	-1	-1	4		0	0						Untertest1.avi	0	880	547	72	111				0	Content		-72	-111	13546465	878390466
13563	08:38:23.286	00:00:13.563	814	-1024	-768	-1	-1	-1	-1	4	-1024	-768	-1	-1	-1	-1	4		0	0						Untertest1.avi	0	880	547	72	111				0	Content		-72	-111	13563132	878407133
13580	08:38:23.303	00:00:13.580	815	-1024	-768	-1	-1	-1	-1	4	-1024	-768	-1	-1	-1	-1	4		0	0						Untertest1.avi	0	880	547	72	111				0	Content		-72	-111	13580084	878424085
13596	08:38:23.319	00:00:13.596	816	-1024	-768	-1	-1	-1	-1	4	-1024	-768	-1	-1	-1	-1	4		0	0						Untertest1.avi	0	880	547	72	111				0	Content		-72	-111	13596087	878440088
13613	08:38:23.336	00:00:13.612	817	-1024	-768	-1	-1	-1	-1	4	-1024	-768	-1	-1	-1	-1	4		0	0						Untertest1.avi	0	880	547	72	111				0	Content		-72	-111	13612718	878456719
13629	08:38:23.352	00:00:13.629	818	-1024	-768	-1	-1	-1	-1	4	-1024	-768	-1	-1	-1	-1	4		0	0						Untertest1.avi	0	880	547	72	111				0	Content		-72	-111	13629462	878473463
13646	08:38:23.369	00:00:13.646	819	-1024	-768	-1	-1	-1	-1	4	-1024	-768	-1	-1	-1	-1	4		0	0						Untertest1.avi	0	880	547	72	111				0	Content		-72	-111	13646088	878490089
13663	08:38:23.386	00:00:13.662	820	-1024	-768	-1	-1	-1	-1	4	-1024	-768	-1	-1	-1	-1	4		0	0						Untertest1.avi	0	880	547	72	111				0	Content		-72	-111	13662832	878506833
13679	08:38:23.402	00:00:13.679	821	-1024	-768	-1	-1	-1	-1	4	-1024	-768	-1	-1	-1	-1	4		0	0						Untertest1.avi	0	880	547	72	111				0	Content		-72	-111	13679326	878523327
13697	08:38:23.420	00:00:13.696	822	-1024	-768	-1	-1	-1	-1	4	-1024	-768	-1	-1	-1	-1	4		0	0						Untertest1.avi	0	880	547	72	111				0	Content		-72	-111	13696518	878540519
13714	08:38:23.437	00:00:13.713	823	-1024	-768	-1	-1	-1	-1	4	-1024	-768	-1	-1	-1	-1	4		0	0						Untertest1.avi	0	880	547	72	111				0	Content		-72	-111	13713893	878557894
13731	08:38:23.454	00:00:13.731	824	-1024	-768	-1	-1	-1	-1	4	-1024	-768	-1	-1	-1	-1	4		0	0						Untertest1.avi	0	880	547	72	111				0	Content		-72	-111	13731141	878575142
13746	08:38:23.469	00:00:13.746	825	-1024	-768	-1	-1	-1	-1	4	-1024	-768	-1	-1	-1	-1	4		0	0						Untertest1.avi	0	880	547	72	111				0	Content		-72	-111	13746070	878590071
13763	08:38:23.486	00:00:13.762	826	-1024	-768	-1	-1	-1	-1	4	-1024	-768	-1	-1	-1	-1	4		0	0						Untertest1.avi	0	880	547	72	111				0	Content		-72	-111	13762689	878606690
13779	08:38:23.502	00:00:13.779	827	-1024	-768	-1	-1	-1	-1	4	-1024	-768	-1	-1	-1	-1	4		0	0						Untertest1.avi	0	880	547	72	111				0	Content		-72	-111	13779435	878623436
13796	08:38:23.519	00:00:13.796	828	-1024	-768	-1	-1	-1	-1	4	-1024	-768	-1	-1	-1	-1	4		0	0						Untertest1.avi	0	880	547	72	111				0	Content		-72	-111	13796057	878640058
13813	08:38:23.536	00:00:13.812	829	-1024	-768	-1	-1	-1	-1	4	-1024	-768	-1	-1	-1	-1	4		0	0						Untertest1.avi	0	880	547	72	111				0	Content		-72	-111	13812678	878656679
13829	08:38:23.552	00:00:13.829	830	-1024	-768	-1	-1	-1	-1	4	-1024	-768	-1	-1	-1	-1	4		0	0						Untertest1.avi	0	880	547	72	111				0	Content		-72	-111	13829302	878673303
13846	08:38:23.569	00:00:13.846	831	-1024	-768	-1	-1	-1	-1	4	-1024	-768	-1	-1	-1	-1	4		0	0						Untertest1.avi	0	880	547	72	111				0	Content		-72	-111	13846496	878690497
13864	08:38:23.587	00:00:13.863	832	-1024	-768	-1	-1	-1	-1	4	-1024	-768	-1	-1	-1	-1	4		0	0						Untertest1.avi	0	880	547	72	111				0	Content		-72	-111	13863744	878707745
13881	08:38:23.604	00:00:13.880	833	-1024	-768	-1	-1	-1	-1	4	-1024	-768	-1	-1	-1	-1	4		0	0						Untertest1.avi	0	880	547	72	111				0	Content		-72	-111	13880989	878724990
13896	08:38:23.619	00:00:13.895	834	-1024	-768	-1	-1	-1	-1	4	-1024	-768	-1	-1	-1	-1	4		0	0						Untertest1.avi	0	880	547	72	111				0	Content		-72	-111	13895921	878739922
13913	08:38:23.636	00:00:13.912	835	-1024	-768	-1	-1	-1	-1	4	-1024	-768	-1	-1	-1	-1	4		0	0						Untertest1.avi	0	880	547	72	111				0	Content		-72	-111	13912542	878756543
13929	08:38:23.652	00:00:13.929	836	-1024	-768	-1	-1	-1	-1	4	-1024	-768	-1	-1	-1	-1	4		0	0						Untertest1.avi	0	880	547	72	111				0	Content		-72	-111	13929292	878773293
13946	08:38:23.669	00:00:13.945	837	-1024	-768	-1	-1	-1	-1	4	-1024	-768	-1	-1	-1	-1	4		0	0						Untertest1.avi	0	880	547	72	111				0	Content		-72	-111	13945914	878789915
13963	08:38:23.686	00:00:13.962	838	-1024	-768	-1	-1	-1	-1	4	-1024	-768	-1	-1	-1	-1	4		0	0						Untertest1.avi	0	880	547	72	111				0	Content		-72	-111	13962535	878806536
13979	08:38:23.702	00:00:13.979	839	-1024	-768	-1	-1	-1	-1	4	-1024	-768	-1	-1	-1	-1	4		0	0						Untertest1.avi	0	880	547	72	111				0	Content		-72	-111	13979157	878823158
13996	08:38:23.719	00:00:13.996	840	-1024	-768	-1	-1	-1	-1	4	-1024	-768	-1	-1	-1	-1	4		0	0						Untertest1.avi	0	880	547	72	111				0	Content		-72	-111	13996350	878840351
14014	08:38:23.737	00:00:14.013	841	-1024	-768	-1	-1	-1	-1	4	-1024	-768	-1	-1	-1	-1	4		0	0						Untertest1.avi	0	880	547	72	111				0	Content		-72	-111	14013723	878857724
14031	08:38:23.754	00:00:14.030	842	-1024	-768	-1	-1	-1	-1	4	-1024	-768	-1	-1	-1	-1	4		0	0						Untertest1.avi	0	880	547	72	111				0	Content		-72	-111	14030968	878874969
14046	08:38:23.769	00:00:14.045	843	-1024	-768	-1	-1	-1	-1	4	-1024	-768	-1	-1	-1	-1	4		0	0						Untertest1.avi	0	880	547	72	111				0	Content		-72	-111	14045772	878889773
14063	08:38:23.786	00:00:14.062	844	-1024	-768	-1	-1	-1	-1	4	-1024	-768	-1	-1	-1	-1	4		0	0						Untertest1.avi	0	880	547	72	111				0	Content		-72	-111	14062521	878906522
14079	08:38:23.802	00:00:14.079	845	-1024	-768	-1	-1	-1	-1	4	-1024	-768	-1	-1	-1	-1	4		0	0						Untertest1.avi	0	880	547	72	111				0	Content		-72	-111	14079145	878923146
14096	08:38:23.819	00:00:14.095	846	-1024	-768	-1	-1	-1	-1	4	-1024	-768	-1	-1	-1	-1	4		0	0						Untertest1.avi	0	880	547	72	111				0	Content		-72	-111	14095767	878939768
14112	08:38:23.835	00:00:14.112	847	-1024	-768	-1	-1	-1	-1	4	-1024	-768	-1	-1	-1	-1	4		0	0						Untertest1.avi	0	880	547	72	111				0	Content		-72	-111	14112388	878956389
14129	08:38:23.852	00:00:14.129	848	-1024	-768	-1	-1	-1	-1	4	-1024	-768	-1	-1	-1	-1	4		0	0						Untertest1.avi	0	880	547	72	111				0	Content		-72	-111	14129009	878973010
14146	08:38:23.869	00:00:14.146	849	-1024	-768	-1	-1	-1	-1	4	-1024	-768	-1	-1	-1	-1	4		0	0						Untertest1.avi	0	880	547	72	111				0	Content		-72	-111	14146203	878990204
14164	08:38:23.887	00:00:14.163	850	-1024	-768	-1	-1	-1	-1	4	-1024	-768	-1	-1	-1	-1	4		0	0						Untertest1.avi	0	880	547	72	111				0	Content		-72	-111	14163575	879007576
14181	08:38:23.904	00:00:14.180	851	-1024	-768	-1	-1	-1	-1	4	-1024	-768	-1	-1	-1	-1	4		0	0						Untertest1.avi	0	880	547	72	111				0	Content		-72	-111	14180947	879024948
14196	08:38:23.919	00:00:14.195	852	-1024	-768	-1	-1	-1	-1	4	-1024	-768	-1	-1	-1	-1	4		0	0						Untertest1.avi	0	880	547	72	111				0	Content		-72	-111	14195749	879039750
14212	08:38:23.935	00:00:14.212	853	-1024	-768	-1	-1	-1	-1	4	-1024	-768	-1	-1	-1	-1	4		0	0						Untertest1.avi	0	880	547	72	111				0	Content		-72	-111	14212372	879056373
14229	08:38:23.952	00:00:14.229	854	-1024	-768	-1	-1	-1	-1	4	-1024	-768	-1	-1	-1	-1	4		0	0						Untertest1.avi	0	880	547	72	111				0	Content		-72	-111	14229120	879073121
14246	08:38:23.969	00:00:14.245	855	-1024	-768	-1	-1	-1	-1	4	-1024	-768	-1	-1	-1	-1	4		0	0						Untertest1.avi	0	880	547	72	111				0	Content		-72	-111	14245743	879089744
14262	08:38:23.985	00:00:14.262	856	-1024	-768	-1	-1	-1	-1	4	-1024	-768	-1	-1	-1	-1	4		0	0						Untertest1.avi	0	880	547	72	111				0	Content		-72	-111	14262364	879106365
14279	08:38:24.002	00:00:14.278	857	-1024	-768	-1	-1	-1	-1	4	-1024	-768	-1	-1	-1	-1	4		0	0						Untertest1.avi	0	880	547	72	111				0	Content		-72	-111	14278989	879122990
14296	08:38:24.019	00:00:14.296	858	-1024	-768	-1	-1	-1	-1	4	-1024	-768	-1	-1	-1	-1	4		0	0						Untertest1.avi	0	880	547	72	111				0	Content		-72	-111	14296056	879140057
14313	08:38:24.036	00:00:14.313	859	-1024	-768	-1	-1	-1	-1	4	-1024	-768	-1	-1	-1	-1	4		0	0						Untertest1.avi	0	880	547	72	111				0	Content		-72	-111	14313427	879157428
14331	08:38:24.054	00:00:14.330	860	-1024	-768	-1	-1	-1	-1	4	-1024	-768	-1	-1	-1	-1	4		0	0						Untertest1.avi	0	880	547	72	111				0	Content		-72	-111	14330676	879174677
14346	08:38:24.069	00:00:14.345	861	-1024	-768	-1	-1	-1	-1	4	-1024	-768	-1	-1	-1	-1	4		0	0						Untertest1.avi	0	880	547	72	111				0	Content		-72	-111	14345608	879189609
14362	08:38:24.085	00:00:14.362	862	-1024	-768	-1	-1	-1	-1	4	-1024	-768	-1	-1	-1	-1	4		0	0						Untertest1.avi	0	880	547	72	111				0	Content		-72	-111	14362274	879206275
14379	08:38:24.102	00:00:14.378	863	-1024	-768	-1	-1	-1	-1	4	-1024	-768	-1	-1	-1	-1	4		0	0						Untertest1.avi	0	880	547	72	111				0	Content		-72	-111	14378977	879222978
14396	08:38:24.119	00:00:14.395	864	-1024	-768	-1	-1	-1	-1	4	-1024	-768	-1	-1	-1	-1	4		0	0						Untertest1.avi	0	880	547	72	111				0	Content		-72	-111	14395598	879239599
14412	08:38:24.135	00:00:14.412	865	-1024	-768	-1	-1	-1	-1	4	-1024	-768	-1	-1	-1	-1	4		0	0						Untertest1.avi	0	880	547	72	111				0	Content		-72	-111	14412219	879256220
14429	08:38:24.152	00:00:14.428	866	-1024	-768	-1	-1	-1	-1	4	-1024	-768	-1	-1	-1	-1	4		0	0						Untertest1.avi	0	880	547	72	111				0	Content		-72	-111	14428844	879272845
14446	08:38:24.169	00:00:14.446	867	-1024	-768	-1	-1	-1	-1	4	-1024	-768	-1	-1	-1	-1	4		0	0						Untertest1.avi	0	880	547	72	111				0	Content		-72	-111	14446038	879290039
14463	08:38:24.186	00:00:14.463	868	-1024	-768	-1	-1	-1	-1	4	-1024	-768	-1	-1	-1	-1	4		0	0						Untertest1.avi	0	880	547	72	111				0	Content		-72	-111	14463409	879307410
14481	08:38:24.204	00:00:14.480	869	-1024	-768	-1	-1	-1	-1	4	-1024	-768	-1	-1	-1	-1	4		0	0						Untertest1.avi	0	880	547	72	111				0	Content		-72	-111	14480656	879324657
14495	08:38:24.218	00:00:14.495	870	-1024	-768	-1	-1	-1	-1	4	-1024	-768	-1	-1	-1	-1	4		0	0						Untertest1.avi	0	880	547	72	111				0	Content		-72	-111	14495459	879339460
14512	08:38:24.235	00:00:14.512	871	-1024	-768	-1	-1	-1	-1	4	-1024	-768	-1	-1	-1	-1	4		0	0						Untertest1.avi	0	880	547	72	111				0	Content		-72	-111	14512219	879356220
14529	08:38:24.252	00:00:14.528	872	-1024	-768	-1	-1	-1	-1	4	-1024	-768	-1	-1	-1	-1	4		0	0						Untertest1.avi	0	880	547	72	111				0	Content		-72	-111	14528833	879372834
14545	08:38:24.268	00:00:14.545	873	-1024	-768	-1	-1	-1	-1	4	-1024	-768	-1	-1	-1	-1	4		0	0						Untertest1.avi	0	880	547	72	111				0	Content		-72	-111	14545453	879389454
14562	08:38:24.285	00:00:14.562	874	-1024	-768	-1	-1	-1	-1	4	-1024	-768	-1	-1	-1	-1	4		0	0						Untertest1.avi	0	880	547	72	111				0	Content		-72	-111	14562076	879406077
14579	08:38:24.302	00:00:14.578	875	-1024	-768	-1	-1	-1	-1	4	-1024	-768	-1	-1	-1	-1	4		0	0						Untertest1.avi	0	880	547	72	111				0	Content		-72	-111	14578700	879422701
14596	08:38:24.319	00:00:14.595	876	-1024	-768	-1	-1	-1	-1	4	-1024	-768	-1	-1	-1	-1	4		0	0						Untertest1.avi	0	880	547	72	111				0	Content		-72	-111	14595893	879439894
14613	08:38:24.336	00:00:14.613	877	-1024	-768	-1	-1	-1	-1	4	-1024	-768	-1	-1	-1	-1	4		0	0						Untertest1.avi	0	880	547	72	111				0	Content		-72	-111	14613266	879457267
14631	08:38:24.354	00:00:14.630	878	-1024	-768	-1	-1	-1	-1	4	-1024	-768	-1	-1	-1	-1	4		0	0						Untertest1.avi	0	880	547	72	111				0	Content		-72	-111	14630513	879474514
14645	08:38:24.368	00:00:14.645	879	-1024	-768	-1	-1	-1	-1	4	-1024	-768	-1	-1	-1	-1	4		0	0						Untertest1.avi	0	880	547	72	111				0	Content		-72	-111	14645441	879489442
14662	08:38:24.385	00:00:14.662	880	-1024	-768	-1	-1	-1	-1	4	-1024	-768	-1	-1	-1	-1	4		0	0						Untertest1.avi	0	880	547	72	111				0	Content		-72	-111	14662063	879506064
14679	08:38:24.402	00:00:14.678	881	-1024	-768	-1	-1	-1	-1	4	-1024	-768	-1	-1	-1	-1	4		0	0						Untertest1.avi	0	880	547	72	111				0	Content		-72	-111	14678811	879522812
14695	08:38:24.418	00:00:14.695	882	-1024	-768	-1	-1	-1	-1	4	-1024	-768	-1	-1	-1	-1	4		0	0						Untertest1.avi	0	880	547	72	111				0	Content		-72	-111	14695306	879539307
14712	08:38:24.435	00:00:14.712	883	-1024	-768	-1	-1	-1	-1	4	-1024	-768	-1	-1	-1	-1	4		0	0						Untertest1.avi	0	880	547	72	111				0	Content		-72	-111	14712054	879556055
14729	08:38:24.452	00:00:14.728	884	-1024	-768	-1	-1	-1	-1	4	-1024	-768	-1	-1	-1	-1	4		0	0						Untertest1.avi	0	880	547	72	111				0	Content		-72	-111	14728676	879572677
14746	08:38:24.469	00:00:14.745	885	-1024	-768	-1	-1	-1	-1	4	-1024	-768	-1	-1	-1	-1	4		0	0						Untertest1.avi	0	880	547	72	111				0	Content		-72	-111	14745745	879589746
14763	08:38:24.486	00:00:14.763	886	-1024	-768	-1	-1	-1	-1	4	-1024	-768	-1	-1	-1	-1	4		0	0						Untertest1.avi	0	880	547	72	111				0	Content		-72	-111	14763117	879607118
14780	08:38:24.503	00:00:14.780	887	-1024	-768	-1	-1	-1	-1	4	-1024	-768	-1	-1	-1	-1	4		0	0						Untertest1.avi	0	880	547	72	111				0	Content		-72	-111	14780490	879624491
14795	08:38:24.518	00:00:14.795	888	-1024	-768	-1	-1	-1	-1	4	-1024	-768	-1	-1	-1	-1	4		0	0						Untertest1.avi	0	880	547	72	111				0	Content		-72	-111	14795294	879639295
14812	08:38:24.535	00:00:14.811	889	-1024	-768	-1	-1	-1	-1	4	-1024	-768	-1	-1	-1	-1	4		0	0						Untertest1.avi	0	880	547	72	111				0	Content		-72	-111	14811918	879655919
14829	08:38:24.552	00:00:14.828	890	-1024	-768	-1	-1	-1	-1	4	-1024	-768	-1	-1	-1	-1	4		0	0						Untertest1.avi	0	880	547	72	111				0	Content		-72	-111	14828665	879672666
14845	08:38:24.568	00:00:14.845	891	-1024	-768	-1	-1	-1	-1	4	-1024	-768	-1	-1	-1	-1	4		0	0						Untertest1.avi	0	880	547	72	111				0	Content		-72	-111	14845289	879689290
14862	08:38:24.585	00:00:14.861	892	-1024	-768	-1	-1	-1	-1	4	-1024	-768	-1	-1	-1	-1	4		0	0						Untertest1.avi	0	880	547	72	111				0	Content		-72	-111	14861913	879705914
14879	08:38:24.602	00:00:14.878	893	-1024	-768	-1	-1	-1	-1	4	-1024	-768	-1	-1	-1	-1	4		0	0						Untertest1.avi	0	880	547	72	111				0	Content		-72	-111	14878536	879722537
14896	08:38:24.619	00:00:14.895	894	-1024	-768	-1	-1	-1	-1	4	-1024	-768	-1	-1	-1	-1	4		0	0						Untertest1.avi	0	880	547	72	111				0	Content		-72	-111	14895729	879739730
14913	08:38:24.636	00:00:14.913	895	-1024	-768	-1	-1	-1	-1	4	-1024	-768	-1	-1	-1	-1	4		0	0						Untertest1.avi	0	880	547	72	111				0	Content		-72	-111	14913100	879757101
14930	08:38:24.653	00:00:14.930	896	-1024	-768	-1	-1	-1	-1	4	-1024	-768	-1	-1	-1	-1	4		0	0						Untertest1.avi	0	880	547	72	111				0	Content		-72	-111	14930350	879774351
14945	08:38:24.668	00:00:14.945	897	-1024	-768	-1	-1	-1	-1	4	-1024	-768	-1	-1	-1	-1	4		0	0						Untertest1.avi	0	880	547	72	111				0	Content		-72	-111	14945164	879789165
14962	08:38:24.685	00:00:14.961	898	-1024	-768	-1	-1	-1	-1	4	-1024	-768	-1	-1	-1	-1	4		0	0						Untertest1.avi	0	880	547	72	111				0	Content		-72	-111	14961902	879805903
14979	08:38:24.702	00:00:14.978	899	-1024	-768	-1	-1	-1	-1	4	-1024	-768	-1	-1	-1	-1	4		0	0						Untertest1.avi	0	880	547	72	111				0	Content		-72	-111	14978522	879822523
14995	08:38:24.718	00:00:14.995	900	-1024	-768	-1	-1	-1	-1	4	-1024	-768	-1	-1	-1	-1	4		0	0						Untertest1.avi	0	880	547	72	111				0	Content		-72	-111	14995159	879839160
15012	08:38:24.735	00:00:15.011	901	-1024	-768	-1	-1	-1	-1	4	-1024	-768	-1	-1	-1	-1	4		0	0						Untertest1.avi	0	880	547	72	111				0	Content		-72	-111	15011765	879855766
15028	08:38:24.751	00:00:15.028	902	-1024	-768	-1	-1	-1	-1	4	-1024	-768	-1	-1	-1	-1	4		0	0						Untertest1.avi	0	880	547	72	111				0	Content		-72	-111	15028389	879872390
15046	08:38:24.769	00:00:15.045	903	-1024	-768	-1	-1	-1	-1	4	-1024	-768	-1	-1	-1	-1	4		0	0						Untertest1.avi	0	880	547	72	111				0	Content		-72	-111	15045671	879889672
15062	08:38:24.785	00:00:15.062	904	-1024	-768	-1	-1	-1	-1	4	-1024	-768	-1	-1	-1	-1	4		0	0						Untertest1.avi	0	880	547	72	111				0	Content		-72	-111	15062337	879906338
15080	08:38:24.803	00:00:15.079	905	-1024	-768	-1	-1	-1	-1	4	-1024	-768	-1	-1	-1	-1	4		0	0						Untertest1.avi	0	880	547	72	111				0	Content		-72	-111	15079575	879923576
15097	08:38:24.820	00:00:15.096	906	-1024	-768	-1	-1	-1	-1	4	-1024	-768	-1	-1	-1	-1	4		0	0						Untertest1.avi	0	880	547	72	111				0	Content		-72	-111	15096821	879940822
15112	08:38:24.835	00:00:15.111	907	-1024	-768	-1	-1	-1	-1	4	-1024	-768	-1	-1	-1	-1	4		0	0						Untertest1.avi	0	880	547	72	111				0	Content		-72	-111	15111747	879955748
15128	08:38:24.851	00:00:15.128	908	-1024	-768	-1	-1	-1	-1	4	-1024	-768	-1	-1	-1	-1	4		0	0						Untertest1.avi	0	880	547	72	111				0	Content		-72	-111	15128371	879972372
15145	08:38:24.868	00:00:15.145	909	-1024	-768	-1	-1	-1	-1	4	-1024	-768	-1	-1	-1	-1	4		0	0						Untertest1.avi	0	880	547	72	111				0	Content		-72	-111	15145128	879989129
15162	08:38:24.885	00:00:15.161	910	-1024	-768	-1	-1	-1	-1	4	-1024	-768	-1	-1	-1	-1	4		0	0						Untertest1.avi	0	880	547	72	111				0	Content		-72	-111	15161739	880005740
15178	08:38:24.901	00:00:15.178	911	-1024	-768	-1	-1	-1	-1	4	-1024	-768	-1	-1	-1	-1	4		0	0						Untertest1.avi	0	880	547	72	111				0	Content		-72	-111	15178360	880022361
15195	08:38:24.918	00:00:15.194	912	-1024	-768	-1	-1	-1	-1	4	-1024	-768	-1	-1	-1	-1	4		0	0						Untertest1.avi	0	880	547	72	111				0	Content		-72	-111	15194982	880038983
15212	08:38:24.935	00:00:15.212	913	-1024	-768	-1	-1	-1	-1	4	-1024	-768	-1	-1	-1	-1	4		0	0						Untertest1.avi	0	880	547	72	111				0	Content		-72	-111	15212201	880056202
15229	08:38:24.952	00:00:15.228	914	-1024	-768	-1	-1	-1	-1	4	-1024	-768	-1	-1	-1	-1	4		0	0						Untertest1.avi	0	880	547	72	111				0	Content		-72	-111	15228868	880072869
15246	08:38:24.969	00:00:15.246	915	-1024	-768	-1	-1	-1	-1	4	-1024	-768	-1	-1	-1	-1	4		0	0						Untertest1.avi	0	880	547	72	111				0	Content		-72	-111	15246043	880090044
15263	08:38:24.986	00:00:15.263	916	-1024	-768	-1	-1	-1	-1	4	-1024	-768	-1	-1	-1	-1	4		0	0						Untertest1.avi	0	880	547	72	111				0	Content		-72	-111	15263415	880107416
15278	08:38:25.001	00:00:15.278	917	-1024	-768	-1	-1	-1	-1	4	-1024	-768	-1	-1	-1	-1	4		0	0						Untertest1.avi	0	880	547	72	111				0	Content		-72	-111	15278218	880122219
15295	08:38:25.018	00:00:15.294	918	-1024	-768	-1	-1	-1	-1	4	-1024	-768	-1	-1	-1	-1	4		0	0						Untertest1.avi	0	880	547	72	111				0	Content		-72	-111	15294967	880138968
15312	08:38:25.035	00:00:15.311	919	-1024	-768	-1	-1	-1	-1	4	-1024	-768	-1	-1	-1	-1	4		0	0						Untertest1.avi	0	880	547	72	111				0	Content		-72	-111	15311591	880155592
15328	08:38:25.051	00:00:15.328	920	-1024	-768	-1	-1	-1	-1	4	-1024	-768	-1	-1	-1	-1	4		0	0						Untertest1.avi	0	880	547	72	111				0	Content		-72	-111	15328213	880172214
15345	08:38:25.068	00:00:15.344	921	-1024	-768	-1	-1	-1	-1	4	-1024	-768	-1	-1	-1	-1	4		0	0						Untertest1.avi	0	880	547	72	111				0	Content		-72	-111	15344880	880188881
15362	08:38:25.085	00:00:15.361	922	-1024	-768	-1	-1	-1	-1	4	-1024	-768	-1	-1	-1	-1	4		0	0						Untertest1.avi	0	880	547	72	111				0	Content		-72	-111	15361716	880205717
15378	08:38:25.101	00:00:15.378	923	-1024	-768	-1	-1	-1	-1	4	-1024	-768	-1	-1	-1	-1	4		0	0						Untertest1.avi	0	880	547	72	111				0	Content		-72	-111	15378383	880222384
15395	08:38:25.118	00:00:15.395	924	-1024	-768	-1	-1	-1	-1	4	-1024	-768	-1	-1	-1	-1	4		0	0						Untertest1.avi	0	880	547	72	111				0	Content		-72	-111	15395050	880239051
15412	08:38:25.135	00:00:15.412	925	-1024	-768	-1	-1	-1	-1	4	-1024	-768	-1	-1	-1	-1	4		0	0						Untertest1.avi	0	880	547	72	111				0	Content		-72	-111	15412034	880256035
15429	08:38:25.152	00:00:15.428	926	-1024	-768	-1	-1	-1	-1	4	-1024	-768	-1	-1	-1	-1	4		0	0						Untertest1.avi	0	880	547	72	111				0	Content		-72	-111	15428701	880272702
15445	08:38:25.168	00:00:15.445	927	-1024	-768	-1	-1	-1	-1	4	-1024	-768	-1	-1	-1	-1	4		0	0						Untertest1.avi	0	880	547	72	111				0	Content		-72	-111	15445368	880289369
15463	08:38:25.186	00:00:15.462	928	-1024	-768	-1	-1	-1	-1	4	-1024	-768	-1	-1	-1	-1	4		0	0						Untertest1.avi	0	880	547	72	111				0	Content		-72	-111	15462684	880306685
15479	08:38:25.202	00:00:15.479	929	-1024	-768	-1	-1	-1	-1	4	-1024	-768	-1	-1	-1	-1	4		0	0						Untertest1.avi	0	880	547	72	111				0	Content		-72	-111	15479351	880323352
15496	08:38:25.219	00:00:15.495	930	-1024	-768	-1	-1	-1	-1	4	-1024	-768	-1	-1	-1	-1	4		0	0						Untertest1.avi	0	880	547	72	111				0	Content		-72	-111	15495570	880339571
15512	08:38:25.235	00:00:15.512	931	-1024	-768	-1	-1	-1	-1	4	-1024	-768	-1	-1	-1	-1	4		0	0						Untertest1.avi	0	880	547	72	111				0	Content		-72	-111	15512236	880356237
15529	08:38:25.252	00:00:15.528	932	-1024	-768	-1	-1	-1	-1	4	-1024	-768	-1	-1	-1	-1	4		0	0						Untertest1.avi	0	880	547	72	111				0	Content		-72	-111	15528903	880372904
15545	08:38:25.268	00:00:15.544	933	-1024	-768	-1	-1	-1	-1	4	-1024	-768	-1	-1	-1	-1	4		0	0						Untertest1.avi	0	880	547	72	111				0	Content		-72	-111	15544745	880388746
15561	08:38:25.284	00:00:15.561	934	-1024	-768	-1	-1	-1	-1	4	-1024	-768	-1	-1	-1	-1	4		0	0						Untertest1.avi	0	880	547	72	111				0	Content		-72	-111	15561366	880405367
15578	08:38:25.301	00:00:15.578	935	-1024	-768	-1	-1	-1	-1	4	-1024	-768	-1	-1	-1	-1	4		0	0						Untertest1.avi	0	880	547	72	111				0	Content		-72	-111	15578052	880422053
15595	08:38:25.318	00:00:15.594	936	-1024	-768	-1	-1	-1	-1	4	-1024	-768	-1	-1	-1	-1	4		0	0						Untertest1.avi	0	880	547	72	111				0	Content		-72	-111	15594719	880438720
15611	08:38:25.334	00:00:15.611	937	-1024	-768	-1	-1	-1	-1	4	-1024	-768	-1	-1	-1	-1	4		0	0						Untertest1.avi	0	880	547	72	111				0	Content		-72	-111	15611386	880455387
15628	08:38:25.351	00:00:15.628	938	-1024	-768	-1	-1	-1	-1	4	-1024	-768	-1	-1	-1	-1	4		0	0						Untertest1.avi	0	880	547	72	111				0	Content		-72	-111	15628008	880472009
15645	08:38:25.368	00:00:15.644	939	-1024	-768	-1	-1	-1	-1	4	-1024	-768	-1	-1	-1	-1	4		0	0						Untertest1.avi	0	880	547	72	111				0	Content		-72	-111	15644675	880488676
15661	08:38:25.384	00:00:15.661	940	-1024	-768	-1	-1	-1	-1	4	-1024	-768	-1	-1	-1	-1	4		0	0						Untertest1.avi	0	880	547	72	111				0	Content		-72	-111	15661342	880505343
15678	08:38:25.401	00:00:15.677	941	-1024	-768	-1	-1	-1	-1	4	-1024	-768	-1	-1	-1	-1	4		0	0						Untertest1.avi	0	880	547	72	111				0	Content		-72	-111	15677981	880521982
15695	08:38:25.418	00:00:15.694	942	-1024	-768	-1	-1	-1	-1	4	-1024	-768	-1	-1	-1	-1	4		0	0						Untertest1.avi	0	880	547	72	111				0	Content		-72	-111	15694648	880538649
15711	08:38:25.434	00:00:15.711	943	-1024	-768	-1	-1	-1	-1	4	-1024	-768	-1	-1	-1	-1	4		0	0						Untertest1.avi	0	880	547	72	111				0	Content		-72	-111	15711473	880555474
15728	08:38:25.451	00:00:15.728	944	-1024	-768	-1	-1	-1	-1	4	-1024	-768	-1	-1	-1	-1	4		0	0						Untertest1.avi	0	880	547	72	111				0	Content		-72	-111	15728140	880572141
15745	08:38:25.468	00:00:15.744	945	-1024	-768	-1	-1	-1	-1	4	-1024	-768	-1	-1	-1	-1	4		0	0						Untertest1.avi	0	880	547	72	111				0	Content		-72	-111	15744807	880588808
15762	08:38:25.485	00:00:15.761	946	-1024	-768	-1	-1	-1	-1	4	-1024	-768	-1	-1	-1	-1	4		0	0						Untertest1.avi	0	880	547	72	111				0	Content		-72	-111	15761855	880605856
15778	08:38:25.501	00:00:15.777	947	-1024	-768	-1	-1	-1	-1	4	-1024	-768	-1	-1	-1	-1	4		0	0						Untertest1.avi	0	880	547	72	111				0	Content		-72	-111	15777973	880621974
15795	08:38:25.518	00:00:15.794	948	-1024	-768	-1	-1	-1	-1	4	-1024	-768	-1	-1	-1	-1	4		0	0						Untertest1.avi	0	880	547	72	111				0	Content		-72	-111	15794598	880638599
15811	08:38:25.534	00:00:15.811	949	-1024	-768	-1	-1	-1	-1	4	-1024	-768	-1	-1	-1	-1	4		0	0						Untertest1.avi	0	880	547	72	111				0	Content		-72	-111	15811265	880655266
15828	08:38:25.551	00:00:15.827	950	576,9293	911,9272	0,5480201	0,6193397	492,871	3,512242	0	-1024	-768	-1	-1	-1	-1	4	11	577	912						Untertest1.avi	0	880	547	72	111	523	797	150	0	Content		505	801	15827847	880671848
15845	08:38:25.568	00:00:15.844	951	-1024	-768	-1	-1	-1	-1	4	615,1234	904,2556	0,3764476	0,6537426	485,5469	3,393839	0	11	615	904						Untertest1.avi	0	880	547	72	111	523	797	150	0	Content		543	793	15844595	880688596
15861	08:38:25.584	00:00:15.861	952	-1024	-768	-1	-1	-1	-1	4	-1024	-768	-1	-1	-1	-1	4	11	0	0						Untertest1.avi	0	880	547	72	111	523	797	150	0	Content		-72	-111	15861218	880705219
15878	08:38:25.601	00:00:15.877	953	-1024	-768	-1	-1	-1	-1	4	-1024	-768	-1	-1	-1	-1	4	11	0	0						Untertest1.avi	0	880	547	72	111	523	797	150	0	Content		-72	-111	15877967	880721968
15895	08:38:25.618	00:00:15.894	954	-1024	-768	-1	-1	-1	-1	4	-1024	-768	-1	-1	-1	-1	4	11	0	0						Untertest1.avi	0	880	547	72	111	523	797	150	0	Content		-72	-111	15894590	880738591
15911	08:38:25.634	00:00:15.911	955	-1024	-768	-1	-1	-1	-1	4	-1024	-768	-1	-1	-1	-1	4	11	0	0						Untertest1.avi	0	880	547	72	111	523	797	150	0	Content		-72	-111	15911257	880755258
15928	08:38:25.651	00:00:15.927	956	-1024	-768	-1	-1	-1	-1	4	595,1898	948,0782	0,375809	0,652541	489,7915	3,234938	0	11	595	948						Untertest1.avi	0	880	547	72	111	523	797	150	0	Content		523	837	15927836	880771837
15944	08:38:25.667	00:00:15.944	957	-1024	-768	-1	-1	-1	-1	4	-1024	-768	-1	-1	-1	-1	4	11	0	0						Untertest1.avi	0	880	547	72	111	523	797	150	0	Content		-72	-111	15944458	880788459
15961	08:38:25.684	00:00:15.961	958	607,0715	885,2325	0,5480714	0,617016	498,0192	3,424903	0	557,506	891,2331	0,3764957	0,6517223	489,7915	3,430286	0	11	582	888						Untertest1.avi	0	880	547	72	111	523	797	150	0	Content		510	777	15961206	880805207
15978	08:38:25.701	00:00:15.977	959	-1024	-768	-1	-1	-1	-1	4	-1024	-768	-1	-1	-1	-1	4		0	0						Untertest1.avi	0	880	547	72	111				0	Content		-72	-111	15977705	880821706
15994	08:38:25.717	00:00:15.994	960	-1024	-768	-1	-1	-1	-1	4	-1024	-768	-1	-1	-1	-1	4		0	0						Untertest1.avi	0	880	547	72	111				0	Content		-72	-111	15994452	880838453
16011	08:38:25.734	00:00:16.011	961	-1024	-768	-1	-1	-1	-1	4	-1024	-768	-1	-1	-1	-1	4		0	0						Untertest1.avi	0	880	547	72	111				0	Content		-72	-111	16011090	880855091
16028	08:38:25.751	00:00:16.027	962	-1024	-768	-1	-1	-1	-1	4	-1024	-768	-1	-1	-1	-1	4		0	0						Untertest1.avi	0	880	547	72	111				0	Content		-72	-111	16027769	880871770
16044	08:38:25.767	00:00:16.044	963	-1024	-768	-1	-1	-1	-1	4	-1024	-768	-1	-1	-1	-1	4		0	0						Untertest1.avi	0	880	547	72	111				0	Content		-72	-111	16044436	880888437
16061	08:38:25.784	00:00:16.061	964	-1024	-768	-1	-1	-1	-1	4	-1024	-768	-1	-1	-1	-1	4		0	0						Untertest1.avi	0	880	547	72	111				0	Content		-72	-111	16061080	880905081
16078	08:38:25.801	00:00:16.077	965	-1024	-768	-1	-1	-1	-1	4	-1024	-768	-1	-1	-1	-1	4		0	0						Untertest1.avi	0	880	547	72	111				0	Content		-72	-111	16077762	880921763
16094	08:38:25.817	00:00:16.094	966	-1024	-768	-1	-1	-1	-1	4	-1024	-768	-1	-1	-1	-1	4		0	0						Untertest1.avi	0	880	547	72	111				0	Content		-72	-111	16094429	880938430
16111	08:38:25.834	00:00:16.111	967	-1024	-768	-1	-1	-1	-1	4	559,4989	588,0837	0,3817839	0,6443169	477,7083	3,187129	0	12	559	588						Untertest1.avi	0	880	547	72	111	503	470	150	0	Content		487	477	16111077	880955078
16128	08:38:25.851	00:00:16.127	968	-1024	-768	-1	-1	-1	-1	4	-1024	-768	-1	-1	-1	-1	4	12	0	0						Untertest1.avi	0	880	547	72	111	503	470	150	0	Content		-72	-111	16127565	880971566
16144	08:38:25.867	00:00:16.144	969	570,5021	570,9069	0,5531839	0,6108666	485,119	3,283703	0	-1024	-768	-1	-1	-1	-1	4	12	571	571						Untertest1.avi	0	880	547	72	111	503	470	150	0	Content		499	460	16144311	880988312
16161	08:38:25.884	00:00:16.160	970	561,6913	606,8657	0,5591862	0,6100187	485,119	3,295524	0	586,4061	586,8926	0,3847075	0,6446685	485,119	3,263738	0	12	574	597						Untertest1.avi	0	880	547	72	111	503	470	150	0	Content		502	486	16160937	881004938
16178	08:38:25.901	00:00:16.177	971	575,0831	571,2839	0,553702	0,6112406	485,119	3,309919	0	-1024	-768	-1	-1	-1	-1	4	12	575	571						Untertest1.avi	0	880	547	72	111	503	470	150	0	Content		503	460	16177686	881021687
16194	08:38:25.917	00:00:16.194	972	-1024	-768	-1	-1	-1	-1	4	-1024	-768	-1	-1	-1	-1	4	12	0	0						Untertest1.avi	0	880	547	72	111	503	470	150	0	Content		-72	-111	16194308	881038309
16211	08:38:25.934	00:00:16.210	973	594,6946	575,3678	0,5525343	0,6116564	492,5819	3,295569	0	-1024	-768	-1	-1	-1	-1	4	12	595	575						Untertest1.avi	0	880	547	72	111	503	470	150	0	Content		523	464	16210932	881054933
16228	08:38:25.951	00:00:16.227	974	583,5505	572,7405	0,5526687	0,6122826	492,5819	3,335304	0	-1024	-768	-1	-1	-1	-1	4	12	584	573						Untertest1.avi	0	880	547	72	111	503	470	150	0	Content		512	462	16227678	881071679
16244	08:38:25.967	00:00:16.244	975	-1024	-768	-1	-1	-1	-1	4	578,4933	586,9416	0,3855012	0,6476861	485,9771	3,356293	0	12	578	587						Untertest1.avi	0	880	547	72	111	503	470	150	0	Content		506	476	16244299	881088300
16261	08:38:25.984	00:00:16.261	976	-1024	-768	-1	-1	-1	-1	4	-1024	-768	-1	-1	-1	-1	4	13	0	0						Untertest1.avi	0	880	547	72	111	576	713	350	0	Content		-72	-111	16261018	881105019
16278	08:38:26.001	00:00:16.277	977	-1024	-768	-1	-1	-1	-1	4	-1024	-768	-1	-1	-1	-1	4	13	0	0						Untertest1.avi	0	880	547	72	111	576	713	350	0	Content		-72	-111	16277685	881121686
16294	08:38:26.017	00:00:16.294	978	626,6912	834,8344	0,5527284	0,6148166	470,4284	3,35684	0	643,0368	825,8018	0,3844692	0,6502646	485,9771	3,36785	0	13	635	830						Untertest1.avi	0	880	547	72	111	576	713	350	0	Content		563	719	16294369	881138370
16311	08:38:26.034	00:00:16.310	979	660,2711	812,5256	0,5538698	0,6128684	474,1431	3,361312	0	650,6152	828,2115	0,3846633	0,6485579	489,2978	3,376539	0	13	655	820						Untertest1.avi	0	880	547	72	111	576	713	350	0	Content		583	709	16310866	881154867
16328	08:38:26.051	00:00:16.327	980	625,4956	815,6161	0,5534402	0,6103282	474,5071	3,286769	0	633,6829	824,7782	0,3843436	0,6462319	489,2978	3,381003	0	13	630	820						Untertest1.avi	0	880	547	72	111	576	713	350	0	Content		558	709	16327738	881171739
16344	08:38:26.067	00:00:16.344	981	619,0358	813,4191	0,5534467	0,6080647	474,6497	3,328435	0	640,4215	818,423	0,3842517	0,6440513	489,2978	3,373613	0	13	630	816						Untertest1.avi	0	880	547	72	111	576	713	350	0	Content		558	705	16344239	881188240
16361	08:38:26.084	00:00:16.360	982	672,212	820,1584	0,5539966	0,60616	474,7004	3,287018	0	637,096	828,7631	0,3822585	0,6423894	477,6394	3,247164	0	13	655	824						Untertest1.avi	0	880	547	72	111	576	713	350	0	Content		583	713	16360861	881204862
16377	08:38:26.100	00:00:16.377	983	652,6702	818,7171	0,5545427	0,6048791	474,7245	3,240033	0	643,7884	826,0675	0,3853617	0,6407768	491,8554	3,315168	0	13	648	822						Untertest1.avi	0	880	547	72	111	576	713	350	0	Content		576	711	16377487	881221488
16394	08:38:26.117	00:00:16.394	984	664,4084	818,6965	0,5552634	0,6039072	474,8243	3,210286	0	634,1956	822,7322	0,3834305	0,6397095	477,6574	3,221821	0	13	649	821						Untertest1.avi	0	880	547	72	111	576	713	350	0	Content		577	710	16394355	881238356
16411	08:38:26.134	00:00:16.410	985	649,8672	814,6544	0,5560516	0,6030381	474,5945	3,238268	0	633,8457	821,4623	0,3841152	0,6384553	477,6024	3,192657	0	13	642	818						Untertest1.avi	0	880	547	72	111	576	713	350	0	Content		570	707	16410868	881254869
16427	08:38:26.150	00:00:16.427	986	666,8537	822,1229	0,5568027	0,602124	474,682	3,151669	0	619,6584	828,688	0,3848525	0,6371526	477,6801	3,155087	0	13	643	825						Untertest1.avi	0	880	547	72	111	576	713	350	0	Content		571	714	16427486	881271487
16444	08:38:26.167	00:00:16.444	987	655,5752	815,4728	0,5575173	0,601262	474,4302	3,143223	0	639,8333	827,1118	0,3855144	0,6360192	477,6895	3,123628	0	13	648	821						Untertest1.avi	0	880	547	72	111	576	713	350	0	Content		576	710	16444109	881288110
16461	08:38:26.184	00:00:16.460	988	670,5803	825,5896	0,5580763	0,6003365	474,0681	3,084179	0	644,7003	821,7865	0,3860274	0,6350747	477,7455	3,102328	0	13	658	824						Untertest1.avi	0	880	547	72	111	576	713	350	0	Content		586	713	16460733	881304734
16477	08:38:26.200	00:00:16.477	989	659,5073	816,2019	0,558297	0,599304	474,287	3,09549	0	635,0345	820,001	0,3863227	0,6342671	477,7529	3,091877	0	13	647	818						Untertest1.avi	0	880	547	72	111	576	713	350	0	Content		575	707	16477480	881321481
16494	08:38:26.217	00:00:16.494	990	652,0843	819,7621	0,5584736	0,5981784	474,2376	3,070459	0	649,8014	829,3033	0,386589	0,6334392	477,9815	3,074757	0	13	651	825						Untertest1.avi	0	880	547	72	111	576	713	350	0	Content		579	714	16494105	881338106
16511	08:38:26.234	00:00:16.510	991	679,3397	824,2572	0,558696	0,5969025	474,2866	3,05109	0	629,4404	827,2639	0,3868936	0,6324516	478,2544	3,069747	0	13	654	826						Untertest1.avi	0	880	547	72	111	576	713	350	0	Content		582	715	16510727	881354728
16527	08:38:26.250	00:00:16.527	992	654,9194	821,1365	0,5589781	0,5955447	474,2089	3,073526	0	632,4433	828,129	0,3872617	0,6315881	478,3806	3,069905	0	13	644	825						Untertest1.avi	0	880	547	72	111	576	713	350	0	Content		572	714	16527350	881371351
16544	08:38:26.267	00:00:16.544	993	649,7794	819,8909	0,5591688	0,5941679	474,4184	3,066901	0	647,6652	830,5629	0,3876652	0,6308792	478,626	3,040987	0	13	649	825						Untertest1.avi	0	880	547	72	111	576	713	350	0	Content		577	714	16544100	881388101
16561	08:38:26.284	00:00:16.560	994	670,3481	821,9628	0,5593573	0,5928016	474,2705	3,015274	0	634,7822	834,9353	0,3879471	0,6304445	478,9716	3,038895	0	13	653	828						Untertest1.avi	0	880	547	72	111	576	713	350	0	Content		581	717	16560725	881404726
16577	08:38:26.300	00:00:16.577	995	644,2503	843,9598	0,5592864	0,5913341	474,3462	3,0783	0	623,8126	829,7206	0,3881625	0,6304315	479,2059	3,066024	0	13	634	837						Untertest1.avi	0	880	547	72	111	576	713	350	0	Content		562	726	16577348	881421349
16594	08:38:26.317	00:00:16.593	996	708,3612	840,5479	0,5550286	0,5900674	491,1573	3,08541	0	667,5712	832,8322	0,387944	0,6303792	479,1299	3,005421	0	13	688	837						Untertest1.avi	0	880	547	72	111	576	713	350	0	Content		616	726	16593972	881437973
16611	08:38:26.334	00:00:16.610	997	795,8444	807,5878	0,5566877	0,5882516	474,2256	3,047511	0	787,0614	834,5803	0,3867794	0,6301777	479,7235	2,965698	0	14	791	821						Untertest1.avi	0	880	547	72	111	772	702	250	0	Content		719	710	16610721	881454722
16627	08:38:26.350	00:00:16.627	998	840,8597	822,915	0,5562117	0,5859517	474,1243	2,948391	0	871,0934	819,6563	0,3862985	0,6301055	479,9243	2,941634	0	14	856	821						Untertest1.avi	0	880	547	72	111	772	702	250	0	Content		784	710	16627347	881471348
16644	08:38:26.367	00:00:16.643	999	827,5963	794,4641	0,5565676	0,5834307	473,882	2,985392	0	861,0349	813,994	0,3867096	0,630118	479,9914	2,9914	0	14	844	804						Untertest1.avi	0	880	547	72	111	772	702	250	0	Content		772	693	16643969	881487970
16661	08:38:26.384	00:00:16.660	1000	833,8279	804,8058	0,5566488	0,5813041	473,3944	2,975917	0	861,5681	814,8177	0,3871075	0,6301736	480,1288	2,997904	0	14	848	810						Untertest1.avi	0	880	547	72	111	772	702	250	0	Content		776	699	16660594	881504595
16677	08:38:26.400	00:00:16.677	1001	811,097	800,6307	0,5569022	0,5792947	473,1546	3,028858	0	860,0009	817,3581	0,3877275	0,6302166	479,9879	3,016473	0	14	836	809						Untertest1.avi	0	880	547	72	111	772	702	250	0	Content		764	698	16677342	881521343
16694	08:38:26.417	00:00:16.693	1002	845,1244	812,0225	0,5577744	0,5773856	472,5758	2,965551	0	857,1501	818,4078	0,3887393	0,6296169	479,9664	3,028295	0	14	851	815						Untertest1.avi	0	880	547	72	111	772	702	250	0	Content		779	704	16693963	881537964
16711	08:38:26.434	00:00:16.710	1003	830,6177	811,6204	0,5589119	0,575458	472,3287	2,976495	0	853,1545	816,7751	0,390176	0,6285371	479,7766	3,046967	0	14	842	814						Untertest1.avi	0	880	547	72	111	772	702	250	0	Content		770	703	16710584	881554585
16727	08:38:26.450	00:00:16.727	1004	831,0342	816,6008	0,5604644	0,5732164	471,7162	3,034003	0	855,9733	814,9303	0,3919215	0,6268315	479,9565	3,039313	0	14	844	816						Untertest1.avi	0	880	547	72	111	772	702	250	0	Content		772	705	16727208	881571209
16744	08:38:26.467	00:00:16.743	1005	822,7917	806,1229	0,5621794	0,5706236	471,3239	3,056828	0	860,512	816,6641	0,3938107	0,624615	479,91	3,014986	0	14	842	811						Untertest1.avi	0	880	547	72	111	772	702	250	0	Content		770	700	16743958	881587959
16761	08:38:26.484	00:00:16.760	1006	832,1058	812,989	0,5637172	0,5676685	471,2113	3,036703	0	852,0495	815,7277	0,3956599	0,622171	479,9358	3,031252	0	14	842	814						Untertest1.avi	0	880	547	72	111	772	702	250	0	Content		770	703	16760583	881604584
16777	08:38:26.500	00:00:16.777	1007	838,6995	807,8639	0,5651813	0,5647427	470,5694	3,039456	0	856,2986	811,3999	0,3973946	0,6197079	479,8213	3,063351	0	14	847	810						Untertest1.avi	0	880	547	72	111	772	702	250	0	Content		775	699	16777205	881621206
16794	08:38:26.517	00:00:16.793	1008	836,1341	808,4688	0,5664749	0,5616921	470,2372	3,095087	0	854,7647	812,3677	0,3990093	0,6173527	479,9126	3,101135	0	14	845	810						Untertest1.avi	0	880	547	72	111	772	702	250	0	Content		773	699	16793829	881637830
16811	08:38:26.534	00:00:16.810	1009	822,1835	808,9792	0,5677375	0,5587686	470,0893	3,102876	0	848,3658	816,1251	0,4007414	0,6150957	480,1471	3,140191	0	14	835	813						Untertest1.avi	0	880	547	72	111	772	702	250	0	Content		763	702	16810577	881654578
16827	08:38:26.550	00:00:16.827	1010	812,3356	806,0905	0,5692033	0,5561482	469,7105	3,160102	0	870,0679	813,2382	0,4025576	0,6131421	480,3404	3,115035	0	14	841	810						Untertest1.avi	0	880	547	72	111	772	702	250	0	Content		769	699	16827201	881671202
16844	08:38:26.567	00:00:16.843	1011	860,0591	826,2638	0,5702515	0,5539297	469,7424	3,22242	0	887,5108	821,1003	0,4040728	0,6114939	480,6431	3,195946	0	14	874	824						Untertest1.avi	0	880	547	72	111	772	702	250	0	Content		802	713	16843824	881687825
16860	08:38:26.583	00:00:16.860	1012	1094,594	866,6186	0,5698992	0,5532743	470,194	3,195105	0	883,9293	825,4352	0,4047865	0,6101514	481,2202	3,227963	0	15	989	846						Untertest1.avi	0	880	547	72	111	1345	727	250	0	Content		917	735	16860449	881704450
16877	08:38:26.600	00:00:16.877	1013	1287,257	843,6649	0,5705422	0,5524945	470,6032	3,249063	0	1421,837	863,5519	0,4064631	0,6087149	482,9012	3,248877	0	15	1355	854						Untertest1.avi	0	880	547	72	111	1345	727	250	0	Content		1283	743	16877197	881721198
16894	08:38:26.617	00:00:16.893	1014	1341,54	828,9948	0,5728719	0,5511851	470,6033	3,23651	0	1737,454	869,7629	0,4098547	0,6070934	482,9012	3,323481	0	15	1539	849						Untertest1.avi	0	880	547	72	111	1345	727	250	0	Content		1467	738	16893819	881737820
16910	08:38:26.633	00:00:16.910	1015	1301,84	827,9338	0,5757084	0,5496778	469,6008	3,311429	0	1444,643	818,0654	0,4115067	0,6062965	482,9012	3,323217	0	15	1373	823						Untertest1.avi	0	880	547	72	111	1345	727	250	0	Content		1301	712	16910445	881754446
16927	08:38:26.650	00:00:16.927	1016	1321,638	832,7372	0,5784401	0,5492085	469,5573	3,311321	0	1651,978	854,0217	0,4148762	0,6053467	485,787	3,465483	0	15	1487	843						Untertest1.avi	0	880	547	72	111	1345	727	250	0	Content		1415	732	16927065	881771066
16944	08:38:26.667	00:00:16.943	1017	1307,181	830,4527	0,5810813	0,5488609	469,0118	3,363341	0	1457,058	835,3385	0,4177331	0,6047557	485,7871	3,337582	0	15	1382	833						Untertest1.avi	0	880	547	72	111	1345	727	250	0	Content		1310	722	16943815	881787816
16960	08:38:26.683	00:00:16.960	1018	1310,336	831,9248	0,5838251	0,5486081	468,6068	3,409284	0	1618,74	859,4687	0,420709	0,604183	484,0272	3,411797	0	15	1465	846						Untertest1.avi	0	880	547	72	111	1345	727	250	0	Content		1393	735	16960439	881804440
16977	08:38:26.700	00:00:16.977	1019	1296,333	830,7678	0,5864647	0,5479609	468,4662	3,409207	0	1228,967	833,9874	0,4451596	0,6035716	412,8884	2,932647	0	15	1263	832						Untertest1.avi	0	880	547	72	111	1345	727	250	0	Content		1191	721	16977063	881821064
16994	08:38:26.717	00:00:16.993	1020	1309,669	828,2814	0,5891358	0,5471607	468,5625	3,435216	0	1576,446	850,6464	0,4263766	0,6028231	484,6618	3,528016	0	15	1443	839						Untertest1.avi	0	880	547	72	111	1345	727	250	0	Content		1371	728	16993686	881837687
17010	08:38:26.733	00:00:17.010	1021	1291,55	814,1949	0,5915434	0,5464764	468,6437	3,470675	0	1567,373	841,3153	0,429175	0,6023067	484,9874	3,461909	0	15	1429	828						Untertest1.avi	0	880	547	72	111	1345	727	250	0	Content		1357	717	17010435	881854436
17027	08:38:26.750	00:00:17.027	1022	1294,802	828,2828	0,5936658	0,5465344	468,9648	3,522641	0	1536,942	852,1947	0,4316952	0,602676	485,185	3,520578	0	15	1416	840						Untertest1.avi	0	880	547	72	111	1345	727	250	0	Content		1344	729	17027059	881871060
17044	08:38:26.767	00:00:17.043	1023	1294,349	827,4465	0,595582	0,5472837	468,9637	3,519554	0	1540,76	848,1257	0,433928	0,6038051	485,5436	3,515993	0	15	1418	838						Untertest1.avi	0	880	547	72	111	1345	727	250	0	Content		1346	727	17043686	881887687
17060	08:38:26.783	00:00:17.060	1024	1289,945	832,9169	0,5972363	0,5483192	469,0833	3,506575	0	1529,368	849,8589	0,4359242	0,6051449	485,8611	3,495771	0	15	1410	841						Untertest1.avi	0	880	547	72	111	1345	727	250	0	Content		1338	730	17060305	881904306
17077	08:38:26.800	00:00:17.077	1025	1288,982	829,8658	0,5988476	0,5495888	469,0255	3,577257	0	1260,884	843,686	0,4525987	0,6066529	433,9844	3,098856	0	15	1275	837						Untertest1.avi	0	880	547	72	111	1345	727	250	0	Content		1203	726	17077054	881921055
17094	08:38:26.817	00:00:17.093	1026	1392,368	817,3004	0,5996029	0,5507994	470,0385	3,616065	0	1468,464	832,4169	0,4388089	0,6073706	485,2428	3,567209	0	15	1430	825						Untertest1.avi	0	880	547	72	111	1345	727	250	0	Content		1358	714	17093680	881937681
17110	08:38:26.833	00:00:17.110	1027	1470,937	740,8005	0,591877	0,5512519	444,4359	3,382574	0	2383,721	735,3306	0,442622	0,6068165	485,6733	3,76327	0	16	1927	738						Untertest1.avi	0	880	547	72	111	1897	598	217	0	Content		1855	627	17110304	881954305
17127	08:38:26.850	00:00:17.127	1028	-1024	-768	-1	-1	-1	-1	4	1453,508	761,7313	0,4621942	0,6080437	419,8094	3,100631	0	16	1454	762						Untertest1.avi	0	880	547	72	111	1897	598	217	0	Content		1382	651	17127050	881971051
17144	08:38:26.867	00:00:17.143	1029	1495,553	700,8208	0,5957308	0,5534883	447,9056	3,468356	0	2455,812	696,5621	0,4452119	0,6093189	486,9776	3,877719	0	16	1976	699						Untertest1.avi	0	880	547	72	111	1897	598	217	0	Content		1904	588	17143676	881987677
17160	08:38:26.883	00:00:17.160	1030	1483,164	701,6892	0,59649	0,5544928	447,3837	3,490953	0	2478,171	716,4319	0,4465741	0,6104807	487,6442	3,90106	0	16	1981	709						Untertest1.avi	0	880	547	72	111	1897	598	217	0	Content		1909	598	17160297	882004298
17177	08:38:26.900	00:00:17.176	1031	1525,057	696,9391	0,5995627	0,555638	454,2405	3,539334	0	2423,917	723,3341	0,4479303	0,6115938	488,1242	3,891433	0	16	1974	710						Untertest1.avi	0	880	547	72	111	1897	598	217	0	Content		1902	599	17176922	882020923
17194	08:38:26.917	00:00:17.193	1032	1518,767	705,1158	0,5988438	0,5569931	448,9332	3,49961	0	2410,905	720,6116	0,449232	0,6130978	488,8479	3,868223	0	16	1965	713						Untertest1.avi	0	880	547	72	111	1897	598	217	0	Content		1893	602	17193669	882037670
17210	08:38:26.933	00:00:17.210	1033	1485,794	701,9908	0,5980705	0,5585068	444,128	3,457159	0	2430,964	715,7167	0,450511	0,6147288	489,3257	3,912589	0	16	1958	709						Untertest1.avi	0	880	547	72	111	1897	598	217	0	Content		1886	598	17210297	882054298
17227	08:38:26.950	00:00:17.226	1034	1480,513	702,0248	0,5998417	0,5599943	447,431	3,520416	0	2438,793	705,8656	0,4516633	0,6161904	489,7888	3,908959	0	16	1960	704						Untertest1.avi	0	880	547	72	111	1897	598	217	0	Content		1888	593	17226921	882070922
17244	08:38:26.967	00:00:17.243	1035	1523,243	704,2226	0,6013032	0,5615603	449,3524	3,552771	0	2464,364	692,5826	0,4527224	0,6177436	490,3582	3,989761	0	16	1994	698						Untertest1.avi	0	880	547	72	111	1897	598	217	0	Content		1922	587	17243543	882087544
17260	08:38:26.983	00:00:17.260	1036	1508,138	701,5279	0,6027133	0,5636266	451,5751	3,516313	0	2446,008	710,426	0,4538083	0,6196938	490,6667	3,960059	0	16	1977	706						Untertest1.avi	0	880	547	72	111	1897	598	217	0	Content		1905	595	17260293	882104294
17277	08:38:27.000	00:00:17.276	1037	1487,474	697,1283	0,6029838	0,56665	449,1429	3,606639	0	2408,243	716,9034	0,454964	0,6223704	490,7466	3,943575	0	16	1948	707						Untertest1.avi	0	880	547	72	111	1897	598	217	0	Content		1876	596	17276918	882120919
17294	08:38:27.017	00:00:17.293	1038	1549,646	711,2756	0,6071292	0,5694767	459,5878	3,657188	0	2478,972	720,5292	0,4560649	0,6250535	491,0451	3,990337	0	16	2014	716						Untertest1.avi	0	880	547	72	111	1897	598	217	0	Content		1942	605	17293665	882137666
17310	08:38:27.033	00:00:17.310	1039	1499,642	708,7678	0,6063772	0,5718533	454,0932	3,610474	0	2478,139	709,302	0,4570257	0,6272662	491,2197	4,034434	0	16	1989	709						Untertest1.avi	0	880	547	72	111	1897	598	217	0	Content		1917	598	17310164	882154165
17327	08:38:27.050	00:00:17.327	1040	1491,242	708,1125	0,6057395	0,5735424	449,8519	3,57261	0	2413,367	704,9304	0,4577985	0,628795	491,3038	3,979747	0	17	1952	707						Untertest1.avi	0	880	547	72	111	1818	604	166	0	Content		1880	596	17327173	882171174
17344	08:38:27.067	00:00:17.343	1041	1513,938	717,393	0,6000577	0,5746354	432,0407	3,454411	0	-1024	-768	-1	-1	-1	-1	4	17	1514	717						Untertest1.avi	0	880	547	72	111	1818	604	166	0	Content		1442	606	17343537	882187538
17360	08:38:27.083	00:00:17.360	1042	1523,616	707,676	0,5983458	0,5750539	426,7242	3,391124	0	1445,792	772,9866	0,4370394	0,6300256	409,3409	3,067539	0	17	1485	740						Untertest1.avi	0	880	547	72	111	1818	604	166	0	Content		1413	629	17360159	882204160
17377	08:38:27.100	00:00:17.376	1043	1531,76	702,8251	0,6002125	0,5748511	431,4601	3,425161	0	1468,362	782,1005	0,4380001	0,6301179	412,0052	3,120536	0	17	1500	742						Untertest1.avi	0	880	547	72	111	1818	604	166	0	Content		1428	631	17376832	882220833
17394	08:38:27.117	00:00:17.393	1044	1522,833	714,3115	0,6005526	0,5746046	432,6071	3,417937	0	2302,497	713,1074	0,4579835	0,630425	494,9321	3,859957	0	17	1913	714						Untertest1.avi	0	880	547	72	111	1818	604	166	0	Content		1841	603	17393790	882237791
17410	08:38:27.133	00:00:17.410	1045	1522,055	700,9432	0,6005575	0,5743366	432,6897	3,409388	0	2297,333	719,4449	0,4581428	0,6302288	495,2556	3,816923	0	17	1910	710						Untertest1.avi	0	880	547	72	111	1818	604	166	0	Content		1838	599	17410159	882254160
17427	08:38:27.150	00:00:17.426	1046	1533,1	709,1498	0,600247	0,573953	431,8679	3,349353	0	2301,468	737,5142	0,4582633	0,62982	495,3688	3,809451	0	17	1917	723						Untertest1.avi	0	880	547	72	111	1818	604	166	0	Content		1845	612	17426911	882270912
17443	08:38:27.166	00:00:17.443	1047	1525,494	700,8355	0,6006215	0,5737778	432,8527	3,35733	0	2252,916	725,5945	0,4584831	0,6295369	495,5149	3,789704	0	17	1889	713						Untertest1.avi	0	880	547	72	111	1818	604	166	0	Content		1817	602	17443407	882287408
17460	08:38:27.183	00:00:17.460	1048	1520,155	696,8292	0,6010006	0,5734649	433,8386	3,409845	0	2259,271	728,1497	0,4586746	0,6290864	495,5104	3,756304	0	17	1890	712						Untertest1.avi	0	880	547	72	111	1818	604	166	0	Content		1818	601	17460412	882304413
17477	08:38:27.200	00:00:17.476	1049	1536,793	709,7598	0,6011274	0,572927	434,171	3,298201	0	2236,815	720,8504	0,4588079	0,6286463	495,6076	3,717295	0	17	1887	715						Untertest1.avi	0	880	547	72	111	1818	604	166	0	Content		1815	604	17476813	882320814
17493	08:38:27.216	00:00:17.493	1050	1516,943	715,0057	0,5999541	0,5724192	430,5494	3,295854	0	2287,126	727,6708	0,4590126	0,6281406	495,7113	3,748717	0	18	1902	721						Untertest1.avi	0	880	547	72	111	1602	623	133	0	Content		1830	610	17493404	882337405
17510	08:38:27.233	00:00:17.510	1051	-1024	-768	-1	-1	-1	-1	4	-1024	-768	-1	-1	-1	-1	4	18	0	0						Untertest1.avi	0	880	547	72	111	1602	623	133	0	Content		-72	-111	17510030	882354031
17527	08:38:27.250	00:00:17.526	1052	-1024	-768	-1	-1	-1	-1	4	-1024	-768	-1	-1	-1	-1	4	18	0	0						Untertest1.avi	0	880	547	72	111	1602	623	133	0	Content		-72	-111	17526834	882370835
17544	08:38:27.267	00:00:17.543	1053	-1024	-768	-1	-1	-1	-1	4	-1024	-768	-1	-1	-1	-1	4	18	0	0						Untertest1.avi	0	880	547	72	111	1602	623	133	0	Content		-72	-111	17543500	882387501
17560	08:38:27.283	00:00:17.560	1054	1510,57	721,1926	0,6005325	0,5720646	430,7708	3,299158	0	2196,185	728,2732	0,4597465	0,6289834	495,5001	3,67816	0	18	1853	725						Untertest1.avi	0	880	547	72	111	1602	623	133	0	Content		1781	614	17560021	882404022
17577	08:38:27.300	00:00:17.576	1055	1539,733	711,3544	0,6011509	0,5732315	431,8282	3,275819	0	1451,287	780,6581	0,4393199	0,6300054	409,3909	2,927066	0	18	1496	746						Untertest1.avi	0	880	547	72	111	1602	623	133	0	Content		1424	635	17576646	882420647
17593	08:38:27.316	00:00:17.593	1056	1511,62	716,5659	0,6006722	0,5746161	429,9131	3,283356	0	1459,966	769,1185	0,4397577	0,6319219	410,1934	2,906479	0	18	1486	743						Untertest1.avi	0	880	547	72	111	1602	623	133	0	Content		1414	632	17593396	882437397
17610	08:38:27.333	00:00:17.610	1057	-1024	-768	-1	-1	-1	-1	4	1491,821	772,1324	0,4414147	0,6340364	415,6991	2,994609	0	18	1492	772						Untertest1.avi	0	880	547	72	111	1602	623	133	0	Content		1420	661	17610339	882454340
17627	08:38:27.350	00:00:17.626	1058	-1024	-768	-1	-1	-1	-1	4	-1024	-768	-1	-1	-1	-1	4		0	0						Untertest1.avi	0	880	547	72	111				0	Content		-72	-111	17626643	882470644
17643	08:38:27.366	00:00:17.643	1059	-1024	-768	-1	-1	-1	-1	4	-1024	-768	-1	-1	-1	-1	4		0	0						Untertest1.avi	0	880	547	72	111				0	Content		-72	-111	17643324	882487325
17660	08:38:27.383	00:00:17.659	1060	-1024	-768	-1	-1	-1	-1	4	-1024	-768	-1	-1	-1	-1	4		0	0						Untertest1.avi	0	880	547	72	111				0	Content		-72	-111	17659991	882503992
17677	08:38:27.400	00:00:17.676	1061	-1024	-768	-1	-1	-1	-1	4	-1024	-768	-1	-1	-1	-1	4		0	0						Untertest1.avi	0	880	547	72	111				0	Content		-72	-111	17676638	882520639
17693	08:38:27.416	00:00:17.693	1062	-1024	-768	-1	-1	-1	-1	4	-1024	-768	-1	-1	-1	-1	4		0	0						Untertest1.avi	0	880	547	72	111				0	Content		-72	-111	17693324	882537325
17710	08:38:27.433	00:00:17.709	1063	-1024	-768	-1	-1	-1	-1	4	-1024	-768	-1	-1	-1	-1	4		0	0						Untertest1.avi	0	880	547	72	111				0	Content		-72	-111	17709991	882553992
17727	08:38:27.450	00:00:17.726	1064	-1024	-768	-1	-1	-1	-1	4	-1024	-768	-1	-1	-1	-1	4		0	0						Untertest1.avi	0	880	547	72	111				0	Content		-72	-111	17726635	882570636
17743	08:38:27.466	00:00:17.743	1065	-1024	-768	-1	-1	-1	-1	4	-1024	-768	-1	-1	-1	-1	4		0	0						Untertest1.avi	0	880	547	72	111				0	Content		-72	-111	17743382	882587383
17760	08:38:27.483	00:00:17.760	1066	-1024	-768	-1	-1	-1	-1	4	-1024	-768	-1	-1	-1	-1	4		0	0						Untertest1.avi	0	880	547	72	111				0	Content		-72	-111	17760007	882604008
17777	08:38:27.500	00:00:17.776	1067	-1024	-768	-1	-1	-1	-1	4	-1024	-768	-1	-1	-1	-1	4		0	0						Untertest1.avi	0	880	547	72	111				0	Content		-72	-111	17776627	882620628
17793	08:38:27.516	00:00:17.793	1068	-1024	-768	-1	-1	-1	-1	4	-1024	-768	-1	-1	-1	-1	4		0	0						Untertest1.avi	0	880	547	72	111				0	Content		-72	-111	17793313	882637314
17810	08:38:27.533	00:00:17.809	1069	-1024	-768	-1	-1	-1	-1	4	-1024	-768	-1	-1	-1	-1	4		0	0						Untertest1.avi	0	880	547	72	111				0	Content		-72	-111	17809980	882653981
17827	08:38:27.550	00:00:17.826	1070	-1024	-768	-1	-1	-1	-1	4	-1024	-768	-1	-1	-1	-1	4		0	0						Untertest1.avi	0	880	547	72	111				0	Content		-72	-111	17826617	882670618
17843	08:38:27.566	00:00:17.843	1071	-1024	-768	-1	-1	-1	-1	4	-1024	-768	-1	-1	-1	-1	4		0	0						Untertest1.avi	0	880	547	72	111				0	Content		-72	-111	17843240	882687241
17860	08:38:27.583	00:00:17.860	1072	-1024	-768	-1	-1	-1	-1	4	-1024	-768	-1	-1	-1	-1	4		0	0						Untertest1.avi	0	880	547	72	111				0	Content		-72	-111	17860148	882704149
17877	08:38:27.600	00:00:17.876	1073	-1024	-768	-1	-1	-1	-1	4	-1024	-768	-1	-1	-1	-1	4		0	0						Untertest1.avi	0	880	547	72	111				0	Content		-72	-111	17876815	882720816
17894	08:38:27.617	00:00:17.893	1074	-1024	-768	-1	-1	-1	-1	4	-1024	-768	-1	-1	-1	-1	4		0	0						Untertest1.avi	0	880	547	72	111				0	Content		-72	-111	17893680	882737681
17910	08:38:27.633	00:00:17.909	1075	-1024	-768	-1	-1	-1	-1	4	-1024	-768	-1	-1	-1	-1	4		0	0						Untertest1.avi	0	880	547	72	111				0	Content		-72	-111	17909856	882753857
17926	08:38:27.649	00:00:17.926	1076	-1024	-768	-1	-1	-1	-1	4	-1024	-768	-1	-1	-1	-1	4		0	0						Untertest1.avi	0	880	547	72	111				0	Content		-72	-111	17926480	882770481
17943	08:38:27.666	00:00:17.943	1077	-1024	-768	-1	-1	-1	-1	4	-1024	-768	-1	-1	-1	-1	4		0	0						Untertest1.avi	0	880	547	72	111				0	Content		-72	-111	17943228	882787229
17960	08:38:27.683	00:00:17.959	1078	-1024	-768	-1	-1	-1	-1	4	-1024	-768	-1	-1	-1	-1	4		0	0						Untertest1.avi	0	880	547	72	111				0	Content		-72	-111	17959852	882803853
17976	08:38:27.699	00:00:17.976	1079	-1024	-768	-1	-1	-1	-1	4	-1024	-768	-1	-1	-1	-1	4		0	0						Untertest1.avi	0	880	547	72	111				0	Content		-72	-111	17976475	882820476
17993	08:38:27.716	00:00:17.993	1080	-1024	-768	-1	-1	-1	-1	4	-1024	-768	-1	-1	-1	-1	4		0	0						Untertest1.avi	0	880	547	72	111				0	Content		-72	-111	17993098	882837099
18010	08:38:27.733	00:00:18.010	1081	-1024	-768	-1	-1	-1	-1	4	-1024	-768	-1	-1	-1	-1	4		0	0						Untertest1.avi	0	880	547	72	111				0	Content		-72	-111	18010291	882854292
18028	08:38:27.751	00:00:18.027	1082	-1024	-768	-1	-1	-1	-1	4	-1024	-768	-1	-1	-1	-1	4		0	0						Untertest1.avi	0	880	547	72	111				0	Content		-72	-111	18027538	882871539
18045	08:38:27.768	00:00:18.044	1083	-1024	-768	-1	-1	-1	-1	4	-1024	-768	-1	-1	-1	-1	4		0	0						Untertest1.avi	0	880	547	72	111				0	Content		-72	-111	18044908	882888909
18060	08:38:27.783	00:00:18.059	1084	-1024	-768	-1	-1	-1	-1	4	-1024	-768	-1	-1	-1	-1	4		0	0						Untertest1.avi	0	880	547	72	111				0	Content		-72	-111	18059717	882903718
18076	08:38:27.799	00:00:18.076	1085	-1024	-768	-1	-1	-1	-1	4	-1024	-768	-1	-1	-1	-1	4		0	0						Untertest1.avi	0	880	547	72	111				0	Content		-72	-111	18076333	882920334
18093	08:38:27.816	00:00:18.093	1086	-1024	-768	-1	-1	-1	-1	4	-1024	-768	-1	-1	-1	-1	4		0	0						Untertest1.avi	0	880	547	72	111				0	Content		-72	-111	18093081	882937082
18110	08:38:27.833	00:00:18.109	1087	-1024	-768	-1	-1	-1	-1	4	-1024	-768	-1	-1	-1	-1	4		0	0						Untertest1.avi	0	880	547	72	111				0	Content		-72	-111	18109711	882953712
18126	08:38:27.849	00:00:18.126	1088	-1024	-768	-1	-1	-1	-1	4	-1024	-768	-1	-1	-1	-1	4		0	0						Untertest1.avi	0	880	547	72	111				0	Content		-72	-111	18126330	882970331
18143	08:38:27.866	00:00:18.142	1089	-1024	-768	-1	-1	-1	-1	4	-1024	-768	-1	-1	-1	-1	4		0	0						Untertest1.avi	0	880	547	72	111				0	Content		-72	-111	18142953	882986954
18160	08:38:27.883	00:00:18.160	1090	-1024	-768	-1	-1	-1	-1	4	-1024	-768	-1	-1	-1	-1	4		0	0						Untertest1.avi	0	880	547	72	111				0	Content		-72	-111	18160148	883004149
18178	08:38:27.901	00:00:18.177	1091	-1024	-768	-1	-1	-1	-1	4	-1024	-768	-1	-1	-1	-1	4		0	0						Untertest1.avi	0	880	547	72	111				0	Content		-72	-111	18177519	883021520
18195	08:38:27.918	00:00:18.194	1092	-1024	-768	-1	-1	-1	-1	4	-1024	-768	-1	-1	-1	-1	4		0	0						Untertest1.avi	0	880	547	72	111				0	Content		-72	-111	18194765	883038766
18210	08:38:27.933	00:00:18.209	1093	-1024	-768	-1	-1	-1	-1	4	-1024	-768	-1	-1	-1	-1	4		0	0						Untertest1.avi	0	880	547	72	111				0	Content		-72	-111	18209567	883053568
18226	08:38:27.949	00:00:18.226	1094	-1024	-768	-1	-1	-1	-1	4	-1024	-768	-1	-1	-1	-1	4		0	0						Untertest1.avi	0	880	547	72	111				0	Content		-72	-111	18226316	883070317
18243	08:38:27.966	00:00:18.242	1095	-1024	-768	-1	-1	-1	-1	4	-1024	-768	-1	-1	-1	-1	4		0	0						Untertest1.avi	0	880	547	72	111				0	Content		-72	-111	18242936	883086937
18260	08:38:27.983	00:00:18.259	1096	-1024	-768	-1	-1	-1	-1	4	-1024	-768	-1	-1	-1	-1	4		0	0						Untertest1.avi	0	880	547	72	111				0	Content		-72	-111	18259558	883103559
18276	08:38:27.999	00:00:18.276	1097	-1024	-768	-1	-1	-1	-1	4	-1024	-768	-1	-1	-1	-1	4		0	0						Untertest1.avi	0	880	547	72	111				0	Content		-72	-111	18276180	883120181
18293	08:38:28.016	00:00:18.292	1098	-1024	-768	-1	-1	-1	-1	4	-1024	-768	-1	-1	-1	-1	4		0	0						Untertest1.avi	0	880	547	72	111				0	Content		-72	-111	18292804	883136805
18310	08:38:28.033	00:00:18.309	1099	-1024	-768	-1	-1	-1	-1	4	-1024	-768	-1	-1	-1	-1	4		0	0						Untertest1.avi	0	880	547	72	111				0	Content		-72	-111	18309999	883154000
18327	08:38:28.050	00:00:18.327	1100	-1024	-768	-1	-1	-1	-1	4	-1024	-768	-1	-1	-1	-1	4		0	0						Untertest1.avi	0	880	547	72	111				0	Content		-72	-111	18327372	883171373
18345	08:38:28.068	00:00:18.344	1101	-1024	-768	-1	-1	-1	-1	4	-1024	-768	-1	-1	-1	-1	4		0	0						Untertest1.avi	0	880	547	72	111				0	Content		-72	-111	18344628	883188629
18360	08:38:28.083	00:00:18.359	1102	-1024	-768	-1	-1	-1	-1	4	-1024	-768	-1	-1	-1	-1	4		0	0						Untertest1.avi	0	880	547	72	111				0	Content		-72	-111	18359542	883203543
18376	08:38:28.099	00:00:18.376	1103	-1024	-768	-1	-1	-1	-1	4	-1024	-768	-1	-1	-1	-1	4		0	0						Untertest1.avi	0	880	547	72	111				0	Content		-72	-111	18376165	883220166
18393	08:38:28.116	00:00:18.392	1104	-1024	-768	-1	-1	-1	-1	4	-1024	-768	-1	-1	-1	-1	4		0	0						Untertest1.avi	0	880	547	72	111				0	Content		-72	-111	18392911	883236912
18410	08:38:28.133	00:00:18.409	1105	-1024	-768	-1	-1	-1	-1	4	-1024	-768	-1	-1	-1	-1	4		0	0						Untertest1.avi	0	880	547	72	111				0	Content		-72	-111	18409534	883253535
18426	08:38:28.149	00:00:18.426	1106	-1024	-768	-1	-1	-1	-1	4	-1024	-768	-1	-1	-1	-1	4		0	0						Untertest1.avi	0	880	547	72	111				0	Content		-72	-111	18426157	883270158
18443	08:38:28.166	00:00:18.442	1107	-1024	-768	-1	-1	-1	-1	4	-1024	-768	-1	-1	-1	-1	4		0	0						Untertest1.avi	0	880	547	72	111				0	Content		-72	-111	18442779	883286780
18460	08:38:28.183	00:00:18.459	1108	-1024	-768	-1	-1	-1	-1	4	-1024	-768	-1	-1	-1	-1	4		0	0						Untertest1.avi	0	880	547	72	111				0	Content		-72	-111	18459849	883303850
18477	08:38:28.200	00:00:18.477	1109	-1024	-768	-1	-1	-1	-1	4	-1024	-768	-1	-1	-1	-1	4		0	0						Untertest1.avi	0	880	547	72	111				0	Content		-72	-111	18477222	883321223
18494	08:38:28.217	00:00:18.494	1110	-1024	-768	-1	-1	-1	-1	4	-1024	-768	-1	-1	-1	-1	4		0	0						Untertest1.avi	0	880	547	72	111				0	Content		-72	-111	18494468	883338469
18509	08:38:28.232	00:00:18.509	1111	-1024	-768	-1	-1	-1	-1	4	-1024	-768	-1	-1	-1	-1	4		0	0						Untertest1.avi	0	880	547	72	111				0	Content		-72	-111	18509395	883353396
18526	08:38:28.249	00:00:18.526	1112	-1024	-768	-1	-1	-1	-1	4	-1024	-768	-1	-1	-1	-1	4		0	0						Untertest1.avi	0	880	547	72	111				0	Content		-72	-111	18526018	883370019
18543	08:38:28.266	00:00:18.542	1113	-1024	-768	-1	-1	-1	-1	4	-1024	-768	-1	-1	-1	-1	4		0	0						Untertest1.avi	0	880	547	72	111				0	Content		-72	-111	18542764	883386765
18559	08:38:28.282	00:00:18.559	1114	-1024	-768	-1	-1	-1	-1	4	-1024	-768	-1	-1	-1	-1	4		0	0						Untertest1.avi	0	880	547	72	111				0	Content		-72	-111	18559389	883403390
18576	08:38:28.299	00:00:18.576	1115	-1024	-768	-1	-1	-1	-1	4	-1024	-768	-1	-1	-1	-1	4		0	0						Untertest1.avi	0	880	547	72	111				0	Content		-72	-111	18576012	883420013
18593	08:38:28.316	00:00:18.592	1116	-1024	-768	-1	-1	-1	-1	4	-1024	-768	-1	-1	-1	-1	4		0	0						Untertest1.avi	0	880	547	72	111				0	Content		-72	-111	18592636	883436637
18610	08:38:28.333	00:00:18.609	1117	-1024	-768	-1	-1	-1	-1	4	-1024	-768	-1	-1	-1	-1	4		0	0						Untertest1.avi	0	880	547	72	111				0	Content		-72	-111	18609829	883453830
18627	08:38:28.350	00:00:18.627	1118	-1024	-768	-1	-1	-1	-1	4	-1024	-768	-1	-1	-1	-1	4		0	0						Untertest1.avi	0	880	547	72	111				0	Content		-72	-111	18627201	883471202
18644	08:38:28.367	00:00:18.644	1119	-1024	-768	-1	-1	-1	-1	4	-1024	-768	-1	-1	-1	-1	4		0	0						Untertest1.avi	0	880	547	72	111				0	Content		-72	-111	18644447	883488448
18659	08:38:28.382	00:00:18.659	1120	-1024	-768	-1	-1	-1	-1	4	-1024	-768	-1	-1	-1	-1	4		0	0						Untertest1.avi	0	880	547	72	111				0	Content		-72	-111	18659250	883503251
18676	08:38:28.399	00:00:18.675	1121	-1024	-768	-1	-1	-1	-1	4	-1024	-768	-1	-1	-1	-1	4		0	0						Untertest1.avi	0	880	547	72	111				0	Content		-72	-111	18675998	883519999
18693	08:38:28.416	00:00:18.692	1122	-1024	-768	-1	-1	-1	-1	4	-1024	-768	-1	-1	-1	-1	4		0	0						Untertest1.avi	0	880	547	72	111				0	Content		-72	-111	18692621	883536622
18709	08:38:28.432	00:00:18.709	1123	-1024	-768	-1	-1	-1	-1	4	-1024	-768	-1	-1	-1	-1	4		0	0						Untertest1.avi	0	880	547	72	111				0	Content		-72	-111	18709242	883553243
18726	08:38:28.449	00:00:18.725	1124	-1024	-768	-1	-1	-1	-1	4	-1024	-768	-1	-1	-1	-1	4		0	0						Untertest1.avi	0	880	547	72	111				0	Content		-72	-111	18725863	883569864
18742	08:38:28.465	00:00:18.742	1125	-1024	-768	-1	-1	-1	-1	4	-1024	-768	-1	-1	-1	-1	4		0	0						Untertest1.avi	0	880	547	72	111				0	Content		-72	-111	18742487	883586488
18760	08:38:28.483	00:00:18.759	1126	-1024	-768	-1	-1	-1	-1	4	-1024	-768	-1	-1	-1	-1	4		0	0						Untertest1.avi	0	880	547	72	111				0	Content		-72	-111	18759680	883603681
18777	08:38:28.500	00:00:18.777	1127	-1024	-768	-1	-1	-1	-1	4	-1024	-768	-1	-1	-1	-1	4		0	0						Untertest1.avi	0	880	547	72	111				0	Content		-72	-111	18777054	883621055
18794	08:38:28.517	00:00:18.794	1128	-1024	-768	-1	-1	-1	-1	4	-1024	-768	-1	-1	-1	-1	4		0	0						Untertest1.avi	0	880	547	72	111				0	Content		-72	-111	18794299	883638300
18809	08:38:28.532	00:00:18.809	1129	-1024	-768	-1	-1	-1	-1	4	-1024	-768	-1	-1	-1	-1	4		0	0						Untertest1.avi	0	880	547	72	111				0	Content		-72	-111	18809238	883653239
18826	08:38:28.549	00:00:18.825	1130	-1024	-768	-1	-1	-1	-1	4	-1024	-768	-1	-1	-1	-1	4		0	0						Untertest1.avi	0	880	547	72	111				0	Content		-72	-111	18825854	883669855
18843	08:38:28.566	00:00:18.842	1131	-1024	-768	-1	-1	-1	-1	4	-1024	-768	-1	-1	-1	-1	4		0	0						Untertest1.avi	0	880	547	72	111				0	Content		-72	-111	18842601	883686602
18859	08:38:28.582	00:00:18.859	1132	-1024	-768	-1	-1	-1	-1	4	-1024	-768	-1	-1	-1	-1	4		0	0						Untertest1.avi	0	880	547	72	111				0	Content		-72	-111	18859223	883703224
18876	08:38:28.599	00:00:18.875	1133	-1024	-768	-1	-1	-1	-1	4	-1024	-768	-1	-1	-1	-1	4		0	0						Untertest1.avi	0	880	547	72	111				0	Content		-72	-111	18875840	883719841
18892	08:38:28.615	00:00:18.892	1134	-1024	-768	-1	-1	-1	-1	4	-1024	-768	-1	-1	-1	-1	4		0	0						Untertest1.avi	0	880	547	72	111				0	Content		-72	-111	18892464	883736465
18910	08:38:28.633	00:00:18.909	1135	-1024	-768	-1	-1	-1	-1	4	-1024	-768	-1	-1	-1	-1	4		0	0						Untertest1.avi	0	880	547	72	111				0	Content		-72	-111	18909533	883753534
18927	08:38:28.650	00:00:18.926	1136	-1024	-768	-1	-1	-1	-1	4	-1024	-768	-1	-1	-1	-1	4		0	0						Untertest1.avi	0	880	547	72	111				0	Content		-72	-111	18926907	883770908
18944	08:38:28.667	00:00:18.944	1137	-1024	-768	-1	-1	-1	-1	4	-1024	-768	-1	-1	-1	-1	4		0	0						Untertest1.avi	0	880	547	72	111				0	Content		-72	-111	18944278	883788279
18959	08:38:28.682	00:00:18.959	1138	-1024	-768	-1	-1	-1	-1	4	-1024	-768	-1	-1	-1	-1	4		0	0						Untertest1.avi	0	880	547	72	111				0	Content		-72	-111	18959077	883803078
18976	08:38:28.699	00:00:18.975	1139	-1024	-768	-1	-1	-1	-1	4	-1024	-768	-1	-1	-1	-1	4		0	0						Untertest1.avi	0	880	547	72	111				0	Content		-72	-111	18975701	883819702
18992	08:38:28.715	00:00:18.992	1140	-1024	-768	-1	-1	-1	-1	4	-1024	-768	-1	-1	-1	-1	4		0	0						Untertest1.avi	0	880	547	72	111				0	Content		-72	-111	18992450	883836451
19009	08:38:28.732	00:00:19.009	1141	-1024	-768	-1	-1	-1	-1	4	-1024	-768	-1	-1	-1	-1	4		0	0						Untertest1.avi	0	880	547	72	111				0	Content		-72	-111	19009074	883853075
19026	08:38:28.749	00:00:19.025	1142	-1024	-768	-1	-1	-1	-1	4	-1024	-768	-1	-1	-1	-1	4		0	0						Untertest1.avi	0	880	547	72	111				0	Content		-72	-111	19025695	883869696
19042	08:38:28.765	00:00:19.042	1143	-1024	-768	-1	-1	-1	-1	4	-1024	-768	-1	-1	-1	-1	4		0	0						Untertest1.avi	0	880	547	72	111				0	Content		-72	-111	19042319	883886320
19060	08:38:28.783	00:00:19.059	1144	-1024	-768	-1	-1	-1	-1	4	-1024	-768	-1	-1	-1	-1	4		0	0						Untertest1.avi	0	880	547	72	111				0	Content		-72	-111	19059513	883903514
19077	08:38:28.800	00:00:19.076	1145	-1024	-768	-1	-1	-1	-1	4	-1024	-768	-1	-1	-1	-1	4		0	0						Untertest1.avi	0	880	547	72	111				0	Content		-72	-111	19076882	883920883
19094	08:38:28.817	00:00:19.094	1146	-1024	-768	-1	-1	-1	-1	4	-1024	-768	-1	-1	-1	-1	4		0	0						Untertest1.avi	0	880	547	72	111				0	Content		-72	-111	19094129	883938130
19109	08:38:28.832	00:00:19.108	1147	-1024	-768	-1	-1	-1	-1	4	-1024	-768	-1	-1	-1	-1	4		0	0						Untertest1.avi	0	880	547	72	111				0	Content		-72	-111	19108932	883952933
19126	08:38:28.849	00:00:19.125	1148	-1024	-768	-1	-1	-1	-1	4	-1024	-768	-1	-1	-1	-1	4		0	0						Untertest1.avi	0	880	547	72	111				0	Content		-72	-111	19125680	883969681
19142	08:38:28.865	00:00:19.142	1149	-1024	-768	-1	-1	-1	-1	4	-1024	-768	-1	-1	-1	-1	4		0	0						Untertest1.avi	0	880	547	72	111				0	Content		-72	-111	19142302	883986303
19159	08:38:28.882	00:00:19.158	1150	-1024	-768	-1	-1	-1	-1	4	-1024	-768	-1	-1	-1	-1	4		0	0						Untertest1.avi	0	880	547	72	111				0	Content		-72	-111	19158927	884002928
19176	08:38:28.899	00:00:19.175	1151	-1024	-768	-1	-1	-1	-1	4	-1024	-768	-1	-1	-1	-1	4		0	0						Untertest1.avi	0	880	547	72	111				0	Content		-72	-111	19175547	884019548
19192	08:38:28.915	00:00:19.192	1152	-1024	-768	-1	-1	-1	-1	4	-1024	-768	-1	-1	-1	-1	4		0	0						Untertest1.avi	0	880	547	72	111				0	Content		-72	-111	19192169	884036170
19209	08:38:28.932	00:00:19.209	1153	-1024	-768	-1	-1	-1	-1	4	-1024	-768	-1	-1	-1	-1	4		0	0						Untertest1.avi	0	880	547	72	111				0	Content		-72	-111	19209363	884053364
19227	08:38:28.950	00:00:19.226	1154	-1024	-768	-1	-1	-1	-1	4	-1024	-768	-1	-1	-1	-1	4		0	0						Untertest1.avi	0	880	547	72	111				0	Content		-72	-111	19226737	884070738
19244	08:38:28.967	00:00:19.243	1155	-1024	-768	-1	-1	-1	-1	4	-1024	-768	-1	-1	-1	-1	4		0	0						Untertest1.avi	0	880	547	72	111				0	Content		-72	-111	19243984	884087985
19259	08:38:28.982	00:00:19.258	1156	-1024	-768	-1	-1	-1	-1	4	-1024	-768	-1	-1	-1	-1	4		0	0						Untertest1.avi	0	880	547	72	111				0	Content		-72	-111	19258911	884102912
19276	08:38:28.999	00:00:19.275	1157	-1024	-768	-1	-1	-1	-1	4	-1024	-768	-1	-1	-1	-1	4		0	0						Untertest1.avi	0	880	547	72	111				0	Content		-72	-111	19275534	884119535
19292	08:38:29.015	00:00:19.292	1158	-1024	-768	-1	-1	-1	-1	4	-1024	-768	-1	-1	-1	-1	4		0	0						Untertest1.avi	0	880	547	72	111				0	Content		-72	-111	19292281	884136282
19309	08:38:29.032	00:00:19.308	1159	-1024	-768	-1	-1	-1	-1	4	-1024	-768	-1	-1	-1	-1	4		0	0						Untertest1.avi	0	880	547	72	111				0	Content		-72	-111	19308905	884152906
19326	08:38:29.049	00:00:19.325	1160	-1024	-768	-1	-1	-1	-1	4	-1024	-768	-1	-1	-1	-1	4		0	0						Untertest1.avi	0	880	547	72	111				0	Content		-72	-111	19325526	884169527
19342	08:38:29.065	00:00:19.342	1161	-1024	-768	-1	-1	-1	-1	4	-1024	-768	-1	-1	-1	-1	4		0	0						Untertest1.avi	0	880	547	72	111				0	Content		-72	-111	19342147	884186148
19359	08:38:29.082	00:00:19.359	1162	-1024	-768	-1	-1	-1	-1	4	-1024	-768	-1	-1	-1	-1	4		0	0						Untertest1.avi	0	880	547	72	111				0	Content		-72	-111	19359216	884203217
19377	08:38:29.100	00:00:19.376	1163	-1024	-768	-1	-1	-1	-1	4	-1024	-768	-1	-1	-1	-1	4		0	0						Untertest1.avi	0	880	547	72	111				0	Content		-72	-111	19376587	884220588
19394	08:38:29.117	00:00:19.393	1164	-1024	-768	-1	-1	-1	-1	4	-1024	-768	-1	-1	-1	-1	4		0	0						Untertest1.avi	0	880	547	72	111				0	Content		-72	-111	19393836	884237837
19409	08:38:29.132	00:00:19.408	1165	-1024	-768	-1	-1	-1	-1	4	-1024	-768	-1	-1	-1	-1	4		0	0						Untertest1.avi	0	880	547	72	111				0	Content		-72	-111	19408767	884252768
19425	08:38:29.148	00:00:19.425	1166	-1024	-768	-1	-1	-1	-1	4	-1024	-768	-1	-1	-1	-1	4		0	0						Untertest1.avi	0	880	547	72	111				0	Content		-72	-111	19425389	884269390
19442	08:38:29.165	00:00:19.442	1167	-1024	-768	-1	-1	-1	-1	4	-1024	-768	-1	-1	-1	-1	4		0	0						Untertest1.avi	0	880	547	72	111				0	Content		-72	-111	19442138	884286139
19459	08:38:29.182	00:00:19.458	1168	-1024	-768	-1	-1	-1	-1	4	-1024	-768	-1	-1	-1	-1	4		0	0						Untertest1.avi	0	880	547	72	111				0	Content		-72	-111	19458758	884302759
19475	08:38:29.198	00:00:19.475	1169	-1024	-768	-1	-1	-1	-1	4	-1024	-768	-1	-1	-1	-1	4		0	0						Untertest1.avi	0	880	547	72	111				0	Content		-72	-111	19475379	884319380
19492	08:38:29.215	00:00:19.492	1170	-1024	-768	-1	-1	-1	-1	4	-1024	-768	-1	-1	-1	-1	4		0	0						Untertest1.avi	0	880	547	72	111				0	Content		-72	-111	19492002	884336003
19509	08:38:29.232	00:00:19.509	1171	-1024	-768	-1	-1	-1	-1	4	-1024	-768	-1	-1	-1	-1	4		0	0						Untertest1.avi	0	880	547	72	111				0	Content		-72	-111	19509196	884353197
19527	08:38:29.250	00:00:19.526	1172	-1024	-768	-1	-1	-1	-1	4	-1024	-768	-1	-1	-1	-1	4		0	0						Untertest1.avi	0	880	547	72	111				0	Content		-72	-111	19526567	884370568
19544	08:38:29.267	00:00:19.543	1173	-1024	-768	-1	-1	-1	-1	4	-1024	-768	-1	-1	-1	-1	4		0	0						Untertest1.avi	0	880	547	72	111				0	Content		-72	-111	19543818	884387819
19559	08:38:29.282	00:00:19.558	1174	-1024	-768	-1	-1	-1	-1	4	-1024	-768	-1	-1	-1	-1	4		0	0						Untertest1.avi	0	880	547	72	111				0	Content		-72	-111	19558623	884402624
19575	08:38:29.298	00:00:19.575	1175	-1024	-768	-1	-1	-1	-1	4	-1024	-768	-1	-1	-1	-1	4		0	0						Untertest1.avi	0	880	547	72	111				0	Content		-72	-111	19575381	884419382
19592	08:38:29.315	00:00:19.591	1176	-1024	-768	-1	-1	-1	-1	4	-1024	-768	-1	-1	-1	-1	4		0	0						Untertest1.avi	0	880	547	72	111				0	Content		-72	-111	19591990	884435991
19609	08:38:29.332	00:00:19.608	1177	-1024	-768	-1	-1	-1	-1	4	-1024	-768	-1	-1	-1	-1	4		0	0						Untertest1.avi	0	880	547	72	111				0	Content		-72	-111	19608610	884452611
19625	08:38:29.348	00:00:19.625	1178	-1024	-768	-1	-1	-1	-1	4	-1024	-768	-1	-1	-1	-1	4		0	0						Untertest1.avi	0	880	547	72	111				0	Content		-72	-111	19625234	884469235
19642	08:38:29.365	00:00:19.641	1179	-1024	-768	-1	-1	-1	-1	4	-1024	-768	-1	-1	-1	-1	4		0	0						Untertest1.avi	0	880	547	72	111				0	Content		-72	-111	19641858	884485859
19659	08:38:29.382	00:00:19.659	1180	-1024	-768	-1	-1	-1	-1	4	-1024	-768	-1	-1	-1	-1	4		0	0						Untertest1.avi	0	880	547	72	111				0	Content		-72	-111	19659025	884503026
19676	08:38:29.399	00:00:19.676	1181	-1024	-768	-1	-1	-1	-1	4	-1024	-768	-1	-1	-1	-1	4		0	0						Untertest1.avi	0	880	547	72	111				0	Content		-72	-111	19676149	884520150
19693	08:38:29.416	00:00:19.692	1182	-1024	-768	-1	-1	-1	-1	4	-1024	-768	-1	-1	-1	-1	4		0	0						Untertest1.avi	0	880	547	72	111				0	Content		-72	-111	19692816	884536817
19709	08:38:29.432	00:00:19.709	1183	-1024	-768	-1	-1	-1	-1	4	-1024	-768	-1	-1	-1	-1	4		0	0						Untertest1.avi	0	880	547	72	111				0	Content		-72	-111	19709483	884553484
19726	08:38:29.449	00:00:19.725	1184	-1024	-768	-1	-1	-1	-1	4	-1024	-768	-1	-1	-1	-1	4		0	0						Untertest1.avi	0	880	547	72	111				0	Content		-72	-111	19725787	884569788
19742	08:38:29.465	00:00:19.742	1185	-1024	-768	-1	-1	-1	-1	4	-1024	-768	-1	-1	-1	-1	4		0	0						Untertest1.avi	0	880	547	72	111				0	Content		-72	-111	19742454	884586455
19759	08:38:29.482	00:00:19.759	1186	-1024	-768	-1	-1	-1	-1	4	-1024	-768	-1	-1	-1	-1	4		0	0						Untertest1.avi	0	880	547	72	111				0	Content		-72	-111	19759121	884603122
19775	08:38:29.498	00:00:19.775	1187	-1024	-768	-1	-1	-1	-1	4	-1024	-768	-1	-1	-1	-1	4		0	0						Untertest1.avi	0	880	547	72	111				0	Content		-72	-111	19775145	884619146
19792	08:38:29.515	00:00:19.791	1188	-1024	-768	-1	-1	-1	-1	4	-1024	-768	-1	-1	-1	-1	4		0	0						Untertest1.avi	0	880	547	72	111				0	Content		-72	-111	19791764	884635765
19808	08:38:29.531	00:00:19.808	1189	-1024	-768	-1	-1	-1	-1	4	-1024	-768	-1	-1	-1	-1	4		0	0						Untertest1.avi	0	880	547	72	111				0	Content		-72	-111	19808449	884652450
19825	08:38:29.548	00:00:19.825	1190	-1024	-768	-1	-1	-1	-1	4	-1024	-768	-1	-1	-1	-1	4		0	0						Untertest1.avi	0	880	547	72	111				0	Content		-72	-111	19825116	884669117
19842	08:38:29.565	00:00:19.841	1191	-1024	-768	-1	-1	-1	-1	4	-1024	-768	-1	-1	-1	-1	4		0	0						Untertest1.avi	0	880	547	72	111				0	Content		-72	-111	19841783	884685784
19858	08:38:29.581	00:00:19.858	1192	-1024	-768	-1	-1	-1	-1	4	-1024	-768	-1	-1	-1	-1	4		0	0						Untertest1.avi	0	880	547	72	111				0	Content		-72	-111	19858454	884702455
19875	08:38:29.598	00:00:19.875	1193	-1024	-768	-1	-1	-1	-1	4	-1024	-768	-1	-1	-1	-1	4		0	0						Untertest1.avi	0	880	547	72	111				0	Content		-72	-111	19875009	884719010
19892	08:38:29.615	00:00:19.891	1194	-1024	-768	-1	-1	-1	-1	4	-1024	-768	-1	-1	-1	-1	4		0	0						Untertest1.avi	0	880	547	72	111				0	Content		-72	-111	19891946	884735947
19909	08:38:29.632	00:00:19.908	1195	-1024	-768	-1	-1	-1	-1	4	-1024	-768	-1	-1	-1	-1	4		0	0						Untertest1.avi	0	880	547	72	111				0	Content		-72	-111	19908613	884752614
19926	08:38:29.649	00:00:19.925	1196	-1024	-768	-1	-1	-1	-1	4	-1024	-768	-1	-1	-1	-1	4		0	0						Untertest1.avi	0	880	547	72	111				0	Content		-72	-111	19925576	884769577
19942	08:38:29.665	00:00:19.942	1197	-1024	-768	-1	-1	-1	-1	4	-1024	-768	-1	-1	-1	-1	4		0	0						Untertest1.avi	0	880	547	72	111				0	Content		-72	-111	19942243	884786244
19959	08:38:29.682	00:00:19.958	1198	-1024	-768	-1	-1	-1	-1	4	-1024	-768	-1	-1	-1	-1	4		0	0						Untertest1.avi	0	880	547	72	111				0	Content		-72	-111	19958910	884802911
19976	08:38:29.699	00:00:19.975	1199	-1024	-768	-1	-1	-1	-1	4	-1024	-768	-1	-1	-1	-1	4		0	0						Untertest1.avi	0	880	547	72	111				0	Content		-72	-111	19975981	884819982
19993	08:38:29.716	00:00:19.992	1200	-1024	-768	-1	-1	-1	-1	4	-1024	-768	-1	-1	-1	-1	4		0	0						Untertest1.avi	0	880	547	72	111				0	Content		-72	-111	19992648	884836649
20009	08:38:29.732	00:00:20.009	1201	-1024	-768	-1	-1	-1	-1	4	-1024	-768	-1	-1	-1	-1	4		0	0						Untertest1.avi	0	880	547	72	111				0	Content		-72	-111	20009315	884853316
20025	08:38:29.748	00:00:20.025	1202	-1024	-768	-1	-1	-1	-1	4	-1024	-768	-1	-1	-1	-1	4		0	0						Untertest1.avi	0	880	547	72	111				0	Content		-72	-111	20025468	884869469
20042	08:38:29.765	00:00:20.042	1203	-1024	-768	-1	-1	-1	-1	4	-1024	-768	-1	-1	-1	-1	4		0	0						Untertest1.avi	0	880	547	72	111				0	Content		-72	-111	20042135	884886136
20059	08:38:29.782	00:00:20.058	1204	-1024	-768	-1	-1	-1	-1	4	-1024	-768	-1	-1	-1	-1	4		0	0						Untertest1.avi	0	880	547	72	111				0	Content		-72	-111	20058629	884902630
20075	08:38:29.798	00:00:20.075	1205	-1024	-768	-1	-1	-1	-1	4	-1024	-768	-1	-1	-1	-1	4		0	0						Untertest1.avi	0	880	547	72	111				0	Content		-72	-111	20075296	884919297
20092	08:38:29.815	00:00:20.091	1206	-1024	-768	-1	-1	-1	-1	4	-1024	-768	-1	-1	-1	-1	4		0	0						Untertest1.avi	0	880	547	72	111				0	Content		-72	-111	20091963	884935964
20108	08:38:29.831	00:00:20.108	1207	-1024	-768	-1	-1	-1	-1	4	-1024	-768	-1	-1	-1	-1	4		0	0						Untertest1.avi	0	880	547	72	111				0	Content		-72	-111	20108240	884952241
20125	08:38:29.848	00:00:20.124	1208	-1024	-768	-1	-1	-1	-1	4	-1024	-768	-1	-1	-1	-1	4		0	0						Untertest1.avi	0	880	547	72	111				0	Content		-72	-111	20124861	884968862
20142	08:38:29.865	00:00:20.141	1209	-1024	-768	-1	-1	-1	-1	4	-1024	-768	-1	-1	-1	-1	4		0	0						Untertest1.avi	0	880	547	72	111				0	Content		-72	-111	20141542	884985543
20158	08:38:29.881	00:00:20.158	1210	-1024	-768	-1	-1	-1	-1	4	-1024	-768	-1	-1	-1	-1	4		0	0						Untertest1.avi	0	880	547	72	111				0	Content		-72	-111	20158200	885002201
20175	08:38:29.898	00:00:20.174	1211	-1024	-768	-1	-1	-1	-1	4	-1024	-768	-1	-1	-1	-1	4		0	0						Untertest1.avi	0	880	547	72	111				0	Content		-72	-111	20174867	885018868
20192	08:38:29.915	00:00:20.191	1212	-1024	-768	-1	-1	-1	-1	4	-1024	-768	-1	-1	-1	-1	4		0	0						Untertest1.avi	0	880	547	72	111				0	Content		-72	-111	20191696	885035697
20208	08:38:29.931	00:00:20.208	1213	-1024	-768	-1	-1	-1	-1	4	-1024	-768	-1	-1	-1	-1	4		0	0						Untertest1.avi	0	880	547	72	111				0	Content		-72	-111	20208363	885052364
20225	08:38:29.948	00:00:20.225	1214	-1024	-768	-1	-1	-1	-1	4	-1024	-768	-1	-1	-1	-1	4		0	0						Untertest1.avi	0	880	547	72	111				0	Content		-72	-111	20225030	885069031
20242	08:38:29.965	00:00:20.242	1215	-1024	-768	-1	-1	-1	-1	4	-1024	-768	-1	-1	-1	-1	4		0	0						Untertest1.avi	0	880	547	72	111				0	Content		-72	-111	20242012	885086013
20259	08:38:29.982	00:00:20.258	1216	-1024	-768	-1	-1	-1	-1	4	-1024	-768	-1	-1	-1	-1	4		0	0						Untertest1.avi	0	880	547	72	111				0	Content		-72	-111	20258679	885102680
20275	08:38:29.998	00:00:20.275	1217	-1024	-768	-1	-1	-1	-1	4	-1024	-768	-1	-1	-1	-1	4		0	0						Untertest1.avi	0	880	547	72	111				0	Content		-72	-111	20275346	885119347
20293	08:38:30.016	00:00:20.292	1218	-1024	-768	-1	-1	-1	-1	4	-1024	-768	-1	-1	-1	-1	4		0	0						Untertest1.avi	0	880	547	72	111				0	Content		-72	-111	20292658	885136659
20309	08:38:30.032	00:00:20.309	1219	-1024	-768	-1	-1	-1	-1	4	-1024	-768	-1	-1	-1	-1	4		0	0						Untertest1.avi	0	880	547	72	111				0	Content		-72	-111	20309325	885153326
20326	08:38:30.049	00:00:20.325	1220	-1024	-768	-1	-1	-1	-1	4	-1024	-768	-1	-1	-1	-1	4		0	0						Untertest1.avi	0	880	547	72	111				0	Content		-72	-111	20325582	885169583
20342	08:38:30.065	00:00:20.342	1221	-1024	-768	-1	-1	-1	-1	4	-1024	-768	-1	-1	-1	-1	4		0	0						Untertest1.avi	0	880	547	72	111				0	Content		-72	-111	20342249	885186250
20359	08:38:30.082	00:00:20.358	1222	-1024	-768	-1	-1	-1	-1	4	-1024	-768	-1	-1	-1	-1	4		0	0						Untertest1.avi	0	880	547	72	111				0	Content		-72	-111	20358916	885202917
20375	08:38:30.098	00:00:20.374	1223	-1024	-768	-1	-1	-1	-1	4	-1024	-768	-1	-1	-1	-1	4		0	0						Untertest1.avi	0	880	547	72	111				0	Content		-72	-111	20374713	885218714
20391	08:38:30.114	00:00:20.391	1224	-1024	-768	-1	-1	-1	-1	4	-1024	-768	-1	-1	-1	-1	4		0	0						Untertest1.avi	0	880	547	72	111				0	Content		-72	-111	20391336	885235337
20408	08:38:30.131	00:00:20.408	1225	-1024	-768	-1	-1	-1	-1	4	-1024	-768	-1	-1	-1	-1	4		0	0						Untertest1.avi	0	880	547	72	111				0	Content		-72	-111	20408080	885252081
20425	08:38:30.148	00:00:20.424	1226	-1024	-768	-1	-1	-1	-1	4	-1024	-768	-1	-1	-1	-1	4		0	0						Untertest1.avi	0	880	547	72	111				0	Content		-72	-111	20424763	885268764
20441	08:38:30.164	00:00:20.441	1227	-1024	-768	-1	-1	-1	-1	4	-1024	-768	-1	-1	-1	-1	4		0	0						Untertest1.avi	0	880	547	72	111				0	Content		-72	-111	20441366	885285367
20458	08:38:30.181	00:00:20.458	1228	-1024	-768	-1	-1	-1	-1	4	-1024	-768	-1	-1	-1	-1	4		0	0						Untertest1.avi	0	880	547	72	111				0	Content		-72	-111	20458033	885302034
20475	08:38:30.198	00:00:20.474	1229	-1024	-768	-1	-1	-1	-1	4	-1024	-768	-1	-1	-1	-1	4		0	0						Untertest1.avi	0	880	547	72	111				0	Content		-72	-111	20474700	885318701
20492	08:38:30.215	00:00:20.491	1230	-1024	-768	-1	-1	-1	-1	4	-1024	-768	-1	-1	-1	-1	4		0	0						Untertest1.avi	0	880	547	72	111				0	Content		-72	-111	20491532	885335533
20508	08:38:30.231	00:00:20.508	1231	-1024	-768	-1	-1	-1	-1	4	-1024	-768	-1	-1	-1	-1	4		0	0						Untertest1.avi	0	880	547	72	111				0	Content		-72	-111	20508199	885352200
20525	08:38:30.248	00:00:20.524	1232	-1024	-768	-1	-1	-1	-1	4	-1024	-768	-1	-1	-1	-1	4		0	0						Untertest1.avi	0	880	547	72	111				0	Content		-72	-111	20524866	885368867
20542	08:38:30.265	00:00:20.541	1233	-1024	-768	-1	-1	-1	-1	4	-1024	-768	-1	-1	-1	-1	4		0	0						Untertest1.avi	0	880	547	72	111				0	Content		-72	-111	20541965	885385966
20559	08:38:30.282	00:00:20.558	1234	-1024	-768	-1	-1	-1	-1	4	-1024	-768	-1	-1	-1	-1	4		0	0						Untertest1.avi	0	880	547	72	111				0	Content		-72	-111	20558632	885402633
20576	08:38:30.299	00:00:20.575	1235	-1024	-768	-1	-1	-1	-1	4	-1024	-768	-1	-1	-1	-1	4		0	0						Untertest1.avi	0	880	547	72	111				0	Content		-72	-111	20575655	885419656
20592	08:38:30.315	00:00:20.592	1236	-1024	-768	-1	-1	-1	-1	4	-1024	-768	-1	-1	-1	-1	4		0	0						Untertest1.avi	0	880	547	72	111				0	Content		-72	-111	20592322	885436323
20609	08:38:30.332	00:00:20.608	1237	-1024	-768	-1	-1	-1	-1	4	-1024	-768	-1	-1	-1	-1	4		0	0						Untertest1.avi	0	880	547	72	111				0	Content		-72	-111	20608989	885452990
20625	08:38:30.348	00:00:20.625	1238	-1024	-768	-1	-1	-1	-1	4	-1024	-768	-1	-1	-1	-1	4		0	0						Untertest1.avi	0	880	547	72	111				0	Content		-72	-111	20625261	885469262
20642	08:38:30.365	00:00:20.641	1239	-1024	-768	-1	-1	-1	-1	4	-1024	-768	-1	-1	-1	-1	4		0	0						Untertest1.avi	0	880	547	72	111				0	Content		-72	-111	20641928	885485929
20659	08:38:30.382	00:00:20.658	1240	-1024	-768	-1	-1	-1	-1	4	-1024	-768	-1	-1	-1	-1	4		0	0						Untertest1.avi	0	880	547	72	111				0	Content		-72	-111	20658595	885502596
20675	08:38:30.398	00:00:20.674	1241	-1024	-768	-1	-1	-1	-1	4	-1024	-768	-1	-1	-1	-1	4		0	0						Untertest1.avi	0	880	547	72	111				0	Content		-72	-111	20674999	885519000
20692	08:38:30.415	00:00:20.691	1242	-1024	-768	-1	-1	-1	-1	4	-1024	-768	-1	-1	-1	-1	4		0	0						Untertest1.avi	0	880	547	72	111				0	Content		-72	-111	20691666	885535667
20708	08:38:30.431	00:00:20.708	1243	-1024	-768	-1	-1	-1	-1	4	-1024	-768	-1	-1	-1	-1	4		0	0						Untertest1.avi	0	880	547	72	111				0	Content		-72	-111	20708333	885552334
20724	08:38:30.447	00:00:20.724	1244	-1024	-768	-1	-1	-1	-1	4	-1024	-768	-1	-1	-1	-1	4		0	0						Untertest1.avi	0	880	547	72	111				0	Content		-72	-111	20724427	885568428
20741	08:38:30.464	00:00:20.741	1245	-1024	-768	-1	-1	-1	-1	4	-1024	-768	-1	-1	-1	-1	4		0	0						Untertest1.avi	0	880	547	72	111				0	Content		-72	-111	20741173	885585174
20758	08:38:30.481	00:00:20.757	1246	-1024	-768	-1	-1	-1	-1	4	-1024	-768	-1	-1	-1	-1	4		0	0						Untertest1.avi	0	880	547	72	111				0	Content		-72	-111	20757850	885601851
20774	08:38:30.497	00:00:20.774	1247	-1024	-768	-1	-1	-1	-1	4	-1024	-768	-1	-1	-1	-1	4		0	0						Untertest1.avi	0	880	547	72	111				0	Content		-72	-111	20774447	885618448
20791	08:38:30.514	00:00:20.791	1248	-1024	-768	-1	-1	-1	-1	4	-1024	-768	-1	-1	-1	-1	4		0	0						Untertest1.avi	0	880	547	72	111				0	Content		-72	-111	20791114	885635115
20808	08:38:30.531	00:00:20.808	1249	-1024	-768	-1	-1	-1	-1	4	-1024	-768	-1	-1	-1	-1	4		0	0						Untertest1.avi	0	880	547	72	111				0	Content		-72	-111	20808022	885652023
20825	08:38:30.548	00:00:20.824	1250	-1024	-768	-1	-1	-1	-1	4	-1024	-768	-1	-1	-1	-1	4		0	0						Untertest1.avi	0	880	547	72	111				0	Content		-72	-111	20824688	885668689
20842	08:38:30.565	00:00:20.841	1251	-1024	-768	-1	-1	-1	-1	4	-1024	-768	-1	-1	-1	-1	4		0	0						Untertest1.avi	0	880	547	72	111				0	Content		-72	-111	20841685	885685686
20858	08:38:30.581	00:00:20.858	1252	-1024	-768	-1	-1	-1	-1	4	-1024	-768	-1	-1	-1	-1	4		0	0						Untertest1.avi	0	880	547	72	111				0	Content		-72	-111	20858352	885702353
20875	08:38:30.598	00:00:20.875	1253	-1024	-768	-1	-1	-1	-1	4	-1024	-768	-1	-1	-1	-1	4		0	0						Untertest1.avi	0	880	547	72	111				0	Content		-72	-111	20875019	885719020
20892	08:38:30.615	00:00:20.892	1254	-1024	-768	-1	-1	-1	-1	4	-1024	-768	-1	-1	-1	-1	4		0	0						Untertest1.avi	0	880	547	72	111				0	Content		-72	-111	20892278	885736279
20909	08:38:30.632	00:00:20.908	1255	-1024	-768	-1	-1	-1	-1	4	-1024	-768	-1	-1	-1	-1	4		0	0						Untertest1.avi	0	880	547	72	111				0	Content		-72	-111	20908945	885752946
20925	08:38:30.648	00:00:20.925	1256	-1024	-768	-1	-1	-1	-1	4	-1024	-768	-1	-1	-1	-1	4		0	0						Untertest1.avi	0	880	547	72	111				0	Content		-72	-111	20925185	885769186
20942	08:38:30.665	00:00:20.941	1257	-1024	-768	-1	-1	-1	-1	4	-1024	-768	-1	-1	-1	-1	4		0	0						Untertest1.avi	0	880	547	72	111				0	Content		-72	-111	20941852	885785853
20959	08:38:30.682	00:00:20.958	1258	-1024	-768	-1	-1	-1	-1	4	-1024	-768	-1	-1	-1	-1	4		0	0						Untertest1.avi	0	880	547	72	111				0	Content		-72	-111	20958519	885802520
20974	08:38:30.697	00:00:20.974	1259	-1024	-768	-1	-1	-1	-1	4	-1024	-768	-1	-1	-1	-1	4		0	0						Untertest1.avi	0	880	547	72	111				0	Content		-72	-111	20974295	885818296
20991	08:38:30.714	00:00:20.990	1260	-1024	-768	-1	-1	-1	-1	4	-1024	-768	-1	-1	-1	-1	4		0	0						Untertest1.avi	0	880	547	72	111				0	Content		-72	-111	20990904	885834905
21008	08:38:30.731	00:00:21.007	1261	-1024	-768	-1	-1	-1	-1	4	-1024	-768	-1	-1	-1	-1	4		0	0						Untertest1.avi	0	880	547	72	111				0	Content		-72	-111	21007588	885851589
21024	08:38:30.747	00:00:21.024	1262	-1024	-768	-1	-1	-1	-1	4	-1024	-768	-1	-1	-1	-1	4		0	0						Untertest1.avi	0	880	547	72	111				0	Content		-72	-111	21024255	885868256
21041	08:38:30.764	00:00:21.040	1263	-1024	-768	-1	-1	-1	-1	4	-1024	-768	-1	-1	-1	-1	4		0	0						Untertest1.avi	0	880	547	72	111				0	Content		-72	-111	21040922	885884923
21058	08:38:30.781	00:00:21.057	1264	-1024	-768	-1	-1	-1	-1	4	-1024	-768	-1	-1	-1	-1	4		0	0						Untertest1.avi	0	880	547	72	111				0	Content		-72	-111	21057580	885901581
21074	08:38:30.797	00:00:21.074	1265	-1024	-768	-1	-1	-1	-1	4	-1024	-768	-1	-1	-1	-1	4		0	0						Untertest1.avi	0	880	547	72	111				0	Content		-72	-111	21074247	885918248
21091	08:38:30.814	00:00:21.090	1266	-1024	-768	-1	-1	-1	-1	4	-1024	-768	-1	-1	-1	-1	4		0	0						Untertest1.avi	0	880	547	72	111				0	Content		-72	-111	21090914	885934915
21108	08:38:30.831	00:00:21.107	1267	-1024	-768	-1	-1	-1	-1	4	-1024	-768	-1	-1	-1	-1	4		0	0						Untertest1.avi	0	880	547	72	111				0	Content		-72	-111	21107529	885951530
21124	08:38:30.847	00:00:21.124	1268	-1024	-768	-1	-1	-1	-1	4	-1024	-768	-1	-1	-1	-1	4		0	0						Untertest1.avi	0	880	547	72	111				0	Content		-72	-111	21124196	885968197
21141	08:38:30.864	00:00:21.141	1269	-1024	-768	-1	-1	-1	-1	4	-1024	-768	-1	-1	-1	-1	4		0	0						Untertest1.avi	0	880	547	72	111				0	Content		-72	-111	21141053	885985054
21158	08:38:30.881	00:00:21.157	1270	-1024	-768	-1	-1	-1	-1	4	-1024	-768	-1	-1	-1	-1	4		0	0						Untertest1.avi	0	880	547	72	111				0	Content		-72	-111	21157720	886001721
21174	08:38:30.897	00:00:21.174	1271	-1024	-768	-1	-1	-1	-1	4	-1024	-768	-1	-1	-1	-1	4		0	0						Untertest1.avi	0	880	547	72	111				0	Content		-72	-111	21174387	886018388
21192	08:38:30.915	00:00:21.191	1272	-1024	-768	-1	-1	-1	-1	4	-1024	-768	-1	-1	-1	-1	4		0	0						Untertest1.avi	0	880	547	72	111				0	Content		-72	-111	21191536	886035537
21208	08:38:30.931	00:00:21.208	1273	-1024	-768	-1	-1	-1	-1	4	-1024	-768	-1	-1	-1	-1	4		0	0						Untertest1.avi	0	880	547	72	111				0	Content		-72	-111	21208203	886052204
21225	08:38:30.948	00:00:21.225	1274	-1024	-768	-1	-1	-1	-1	4	-1024	-768	-1	-1	-1	-1	4		0	0						Untertest1.avi	0	880	547	72	111				0	Content		-72	-111	21225225	886069226
21242	08:38:30.965	00:00:21.241	1275	-1024	-768	-1	-1	-1	-1	4	-1024	-768	-1	-1	-1	-1	4		0	0						Untertest1.avi	0	880	547	72	111				0	Content		-72	-111	21241892	886085893
21259	08:38:30.982	00:00:21.258	1276	-1024	-768	-1	-1	-1	-1	4	-1024	-768	-1	-1	-1	-1	4		0	0						Untertest1.avi	0	880	547	72	111				0	Content		-72	-111	21258558	886102559
21275	08:38:30.998	00:00:21.274	1277	-1024	-768	-1	-1	-1	-1	4	-1024	-768	-1	-1	-1	-1	4		0	0						Untertest1.avi	0	880	547	72	111				0	Content		-72	-111	21274832	886118833
21291	08:38:31.014	00:00:21.291	1278	-1024	-768	-1	-1	-1	-1	4	-1024	-768	-1	-1	-1	-1	4		0	0						Untertest1.avi	0	880	547	72	111				0	Content		-72	-111	21291499	886135500
21308	08:38:31.031	00:00:21.308	1279	-1024	-768	-1	-1	-1	-1	4	-1024	-768	-1	-1	-1	-1	4		0	0						Untertest1.avi	0	880	547	72	111				0	Content		-72	-111	21308166	886152167
21325	08:38:31.048	00:00:21.324	1280	-1024	-768	-1	-1	-1	-1	4	-1024	-768	-1	-1	-1	-1	4		0	0						Untertest1.avi	0	880	547	72	111				0	Content		-72	-111	21324570	886168571
21341	08:38:31.064	00:00:21.341	1281	-1024	-768	-1	-1	-1	-1	4	-1024	-768	-1	-1	-1	-1	4		0	0						Untertest1.avi	0	880	547	72	111				0	Content		-72	-111	21341237	886185238
21358	08:38:31.081	00:00:21.357	1282	-1024	-768	-1	-1	-1	-1	4	-1024	-768	-1	-1	-1	-1	4		0	0						Untertest1.avi	0	880	547	72	111				0	Content		-72	-111	21357904	886201905
21374	08:38:31.097	00:00:21.374	1283	-1024	-768	-1	-1	-1	-1	4	-1024	-768	-1	-1	-1	-1	4		0	0						Untertest1.avi	0	880	547	72	111				0	Content		-72	-111	21374001	886218002
21391	08:38:31.114	00:00:21.390	1284	-1024	-768	-1	-1	-1	-1	4	-1024	-768	-1	-1	-1	-1	4		0	0						Untertest1.avi	0	880	547	72	111				0	Content		-72	-111	21390747	886234748
21407	08:38:31.130	00:00:21.407	1285	-1024	-768	-1	-1	-1	-1	4	-1024	-768	-1	-1	-1	-1	4		0	0						Untertest1.avi	0	880	547	72	111				0	Content		-72	-111	21407428	886251429
21424	08:38:31.147	00:00:21.423	1286	-1024	-768	-1	-1	-1	-1	4	-1024	-768	-1	-1	-1	-1	4		0	0						Untertest1.avi	0	880	547	72	111				0	Content		-72	-111	21423996	886267997
21441	08:38:31.164	00:00:21.440	1287	-1024	-768	-1	-1	-1	-1	4	-1024	-768	-1	-1	-1	-1	4		0	0						Untertest1.avi	0	880	547	72	111				0	Content		-72	-111	21440870	886284871
21458	08:38:31.181	00:00:21.457	1288	-1024	-768	-1	-1	-1	-1	4	-1024	-768	-1	-1	-1	-1	4		0	0						Untertest1.avi	0	880	547	72	111				0	Content		-72	-111	21457537	886301538
21474	08:38:31.197	00:00:21.474	1289	-1024	-768	-1	-1	-1	-1	4	-1024	-768	-1	-1	-1	-1	4		0	0						Untertest1.avi	0	880	547	72	111				0	Content		-72	-111	21474204	886318205
21491	08:38:31.214	00:00:21.491	1290	-1024	-768	-1	-1	-1	-1	4	-1024	-768	-1	-1	-1	-1	4		0	0						Untertest1.avi	0	880	547	72	111				0	Content		-72	-111	21491174	886335175
21508	08:38:31.231	00:00:21.507	1291	-1024	-768	-1	-1	-1	-1	4	-1024	-768	-1	-1	-1	-1	4		0	0						Untertest1.avi	0	880	547	72	111				0	Content		-72	-111	21507841	886351842
21525	08:38:31.248	00:00:21.524	1292	-1024	-768	-1	-1	-1	-1	4	-1024	-768	-1	-1	-1	-1	4		0	0						Untertest1.avi	0	880	547	72	111				0	Content		-72	-111	21524508	886368509
21542	08:38:31.265	00:00:21.541	1293	-1024	-768	-1	-1	-1	-1	4	-1024	-768	-1	-1	-1	-1	4		0	0						Untertest1.avi	0	880	547	72	111				0	Content		-72	-111	21541809	886385810
21558	08:38:31.281	00:00:21.558	1294	-1024	-768	-1	-1	-1	-1	4	-1024	-768	-1	-1	-1	-1	4		0	0						Untertest1.avi	0	880	547	72	111				0	Content		-72	-111	21558476	886402477
21575	08:38:31.298	00:00:21.574	1295	-1024	-768	-1	-1	-1	-1	4	-1024	-768	-1	-1	-1	-1	4		0	0						Untertest1.avi	0	880	547	72	111				0	Content		-72	-111	21574730	886418731
21591	08:38:31.314	00:00:21.591	1296	-1024	-768	-1	-1	-1	-1	4	-1024	-768	-1	-1	-1	-1	4		0	0						Untertest1.avi	0	880	547	72	111				0	Content		-72	-111	21591397	886435398
21608	08:38:31.331	00:00:21.608	1297	-1024	-768	-1	-1	-1	-1	4	-1024	-768	-1	-1	-1	-1	4		0	0						Untertest1.avi	0	880	547	72	111				0	Content		-72	-111	21608064	886452065
21624	08:38:31.347	00:00:21.623	1298	-1024	-768	-1	-1	-1	-1	4	-1024	-768	-1	-1	-1	-1	4		0	0						Untertest1.avi	0	880	547	72	111				0	Content		-72	-111	21623856	886467857
21642	08:38:31.365	00:00:21.642	1299	-1024	-768	-1	-1	-1	-1	4	-1024	-768	-1	-1	-1	-1	4		0	0						Untertest1.avi	0	880	547	72	111				0	Content		-72	-111	21642352	886486353
21659	08:38:31.382	00:00:21.659	1300	-1024	-768	-1	-1	-1	-1	4	-1024	-768	-1	-1	-1	-1	4		0	0						Untertest1.avi	0	880	547	72	111				0	Content		-72	-111	21659098	886503099
21676	08:38:31.399	00:00:21.675	1301	-1024	-768	-1	-1	-1	-1	4	-1024	-768	-1	-1	-1	-1	4		0	0						Untertest1.avi	0	880	547	72	111				0	Content		-72	-111	21675721	886519722
21692	08:38:31.415	00:00:21.692	1302	-1024	-768	-1	-1	-1	-1	4	-1024	-768	-1	-1	-1	-1	4		0	0						Untertest1.avi	0	880	547	72	111				0	Content		-72	-111	21692388	886536389
21709	08:38:31.432	00:00:21.709	1303	1214,822	941,4091	0,7195292	0,974845	510,0718	3,545959	2	1170,515	939,9725	0,7179678	0,9747959	521,2629	3,629612	2		0	0						Untertest1.avi	0	880	547	72	111				0	Content		-72	-111	21709093	886553094
21726	08:38:31.449	00:00:21.725	1304	1254,003	988,3506	0,725061	0,9746819	524,7516	3,688337	2	1275,974	991,9634	0,7286811	0,9746404	536,0803	3,785973	2		0	0						Untertest1.avi	0	880	547	72	111				0	Content		-72	-111	21725716	886569717
21742	08:38:31.465	00:00:21.742	1305	1262,987	970,0388	0,7196078	0,9765719	524,7516	3,686406	2	1286,043	969,8291	0,71846	0,9765529	536,0803	3,78965	2		0	0						Untertest1.avi	0	880	547	72	111				0	Content		-72	-111	21742340	886586341
21759	08:38:31.482	00:00:21.758	1306	1197,826	966,2287	0,7223536	0,9765403	508,5277	3,537833	2	1181,223	967,0618	0,7258383	0,9764972	519,5346	3,624905	2		0	0						Untertest1.avi	0	880	547	72	111				0	Content		-72	-111	21758964	886602965
21776	08:38:31.499	00:00:21.775	1307	1202,266	962,2136	0,7237312	0,9782578	508,5277	3,534271	2	1220,037	961,2354	0,7225804	0,9782377	519,5346	3,631577	2		0	0						Untertest1.avi	0	880	547	72	111				0	Content		-72	-111	21775712	886619713
21792	08:38:31.515	00:00:21.792	1308	1218,313	944,3014	0,7252042	0,9780899	508,5277	3,487814	2	1236,354	941,9944	0,7289122	0,9780767	519,5346	3,579737	2		0	0						Untertest1.avi	0	880	547	72	111				0	Content		-72	-111	21792336	886636337
21809	08:38:31.532	00:00:21.808	1309	1225,048	954,3165	0,7270283	0,9797397	507,6493	3,498091	2	1226,4	954,8355	0,7257621	0,9796888	518,7949	3,591908	2		0	0						Untertest1.avi	0	880	547	72	111				0	Content		-72	-111	21808960	886652961
21826	08:38:31.549	00:00:21.825	1310	1221,785	962,4133	0,7286624	0,9792655	507,6493	3,510844	2	1241,273	961,7086	0,732442	0,9792522	518,7948	3,604693	2		0	0						Untertest1.avi	0	880	547	72	111				0	Content		-72	-111	21825706	886669707
21842	08:38:31.565	00:00:21.842	1311	1236,477	947,4296	0,7308686	0,9803724	507,6493	3,488829	2	1258,278	945,5856	0,7297336	0,980352	518,7948	3,587737	2		0	0						Untertest1.avi	0	880	547	72	111				0	Content		-72	-111	21842204	886686205
21859	08:38:31.582	00:00:21.858	1312	1203,945	960,4971	0,733324	0,9790934	508,0029	3,544991	2	1222,882	961,9828	0,7370787	0,9790491	518,9948	3,638425	2		0	0						Untertest1.avi	0	880	547	72	111				0	Content		-72	-111	21858950	886702951
21876	08:38:31.599	00:00:21.875	1313	1243,459	957,9539	0,7353804	0,9791123	508,0029	3,537078	2	1264,687	956,7872	0,7342843	0,9790922	518,9948	3,635553	2		0	0						Untertest1.avi	0	880	547	72	111				0	Content		-72	-111	21875703	886719704
21892	08:38:31.615	00:00:21.892	1314	1249,22	971,686	0,7382509	0,9775256	508,0029	3,514373	2	1270,418	971,7126	0,7420222	0,9775124	518,9948	3,608079	2		0	0						Untertest1.avi	0	880	547	72	111				0	Content		-72	-111	21892213	886736214
21909	08:38:31.632	00:00:21.908	1315	1260,098	974,3005	0,7400621	0,977257	507,6157	3,565883	2	1286,4	977,2086	0,7389778	0,9772056	518,7645	3,668011	2		0	0						Untertest1.avi	0	880	547	72	111				0	Content		-72	-111	21908947	886752948
21926	08:38:31.649	00:00:21.925	1316	1250,719	968,0323	0,7428916	0,9759403	507,6157	3,523596	2	1272,907	967,9037	0,7467409	0,9759271	518,7645	3,618694	2		0	0						Untertest1.avi	0	880	547	72	111				0	Content		-72	-111	21925568	886769569
21942	08:38:31.665	00:00:21.942	1317	1285,823	971,5306	0,7443588	0,9761636	507,6157	3,550054	2	1312,611	971,7878	0,7432879	0,9761435	518,7645	3,652166	2		0	0						Untertest1.avi	0	880	547	72	111				0	Content		-72	-111	21942189	886786190
21959	08:38:31.682	00:00:21.958	1318	1267,529	983,7713	0,7483538	0,9755332	510,8915	3,626194	2	1292,375	987,4465	0,75216	0,9754893	521,9343	3,72342	2		0	0						Untertest1.avi	0	880	547	72	111				0	Content		-72	-111	21958936	886802937
21976	08:38:31.699	00:00:21.975	1319	1331,778	974,0392	0,7477417	0,9765899	510,8915	3,580999	2	1362,289	974,5752	0,7467079	0,9765701	521,9343	3,684552	2		0	0						Untertest1.avi	0	880	547	72	111				0	Content		-72	-111	21975559	886819560
21992	08:38:31.715	00:00:21.992	1320	1322,843	967,3671	0,7519174	0,9763418	510,8915	3,528127	2	1350,212	967,2389	0,7557335	0,9763289	521,9343	3,624019	2		0	0						Untertest1.avi	0	880	547	72	111				0	Content		-72	-111	21992181	886836182
22009	08:38:31.732	00:00:22.008	1321	1306,778	980,3695	0,7513269	0,9775743	505,1295	3,517523	2	1337,457	983,9583	0,7502931	0,9775225	516,2322	3,619953	2		0	0						Untertest1.avi	0	880	547	72	111				0	Content		-72	-111	22008802	886852803
22025	08:38:31.748	00:00:22.025	1322	1298,316	956,6055	0,7530748	0,9776539	505,1295	3,517647	2	1324,678	955,7286	0,7569898	0,9776406	516,2321	3,613652	2		0	0						Untertest1.avi	0	880	547	72	111				0	Content		-72	-111	22025422	886869423
22042	08:38:31.765	00:00:22.042	1323	-1024	-768	-1	-1	-1	-1	4	-1024	-768	-1	-1	-1	-1	4		0	0						Untertest1.avi	0	880	547	72	111				0	Content		-72	-111	22042141	886886142
22059	08:38:31.782	00:00:22.058	1324	-1024	-768	-1	-1	-1	-1	4	-1024	-768	-1	-1	-1	-1	4		0	0						Untertest1.avi	0	880	547	72	111				0	Content		-72	-111	22058808	886902809
22075	08:38:31.798	00:00:22.075	1325	1301,082	963,099	0,756882	0,9786528	503,2913	3,593213	2	1261,275	956,2425	0,7569711	0,978627	503,4708	3,610945	2		0	0						Untertest1.avi	0	880	547	72	111				0	Content		-72	-111	22075495	886919496
22092	08:38:31.815	00:00:22.092	1326	1312,292	965,7607	0,7584377	0,9786291	503,2405	3,592961	2	1280,574	957,9172	0,7585705	0,9786195	503,3972	3,612764	2		0	0						Untertest1.avi	0	880	547	72	111				0	Content		-72	-111	22092117	886936118
22109	08:38:31.832	00:00:22.108	1327	1321,185	974,054	0,7598942	0,9785215	503,1877	3,599556	2	1289,647	966,3936	0,7600271	0,9785119	503,3445	3,619614	2		0	0						Untertest1.avi	0	880	547	72	111				0	Content		-72	-111	22108741	886952742
22125	08:38:31.848	00:00:22.125	1328	1318,911	968,2736	0,7618446	0,9788244	498,0366	3,598723	2	1334,654	970,7188	0,7607574	0,9787717	509,0013	3,699741	2		0	0						Untertest1.avi	0	880	547	72	111				0	Content		-72	-111	22125491	886969492
22142	08:38:31.865	00:00:22.142	1329	1348,337	948,7634	0,7626501	0,9787512	502,2095	3,581141	2	1317,166	940,6203	0,7627836	0,9787416	502,3663	3,601376	2		0	0						Untertest1.avi	0	880	547	72	111				0	Content		-72	-111	22142114	886986115
22159	08:38:31.882	00:00:22.158	1330	1342,34	959,8189	0,7638339	0,978792	502,3859	3,599545	2	1310,923	951,8655	0,7639675	0,9787824	502,5426	3,619668	2		0	0						Untertest1.avi	0	880	547	72	111				0	Content		-72	-111	22158737	887002738
22175	08:38:31.898	00:00:22.175	1331	1337,444	964,0914	0,7649185	0,9790351	502,0429	3,630651	2	1294,772	957,2693	0,7649902	0,9790093	502,2225	3,648259	2		0	0						Untertest1.avi	0	880	547	72	111				0	Content		-72	-111	22175362	887019363
22192	08:38:31.915	00:00:22.192	1332	1299,576	953,3318	0,7668552	0,9795392	492,9666	3,542568	2	1330,295	952,6649	0,7658743	0,9795179	503,8319	3,646495	2		0	0						Untertest1.avi	0	880	547	72	111				0	Content		-72	-111	22192111	887036112
22209	08:38:31.932	00:00:22.208	1333	1299,79	948,809	0,7678425	0,9799637	492,9666	3,565417	2	1330,443	947,775	0,7668664	0,9799424	503,8319	3,669683	2		0	0						Untertest1.avi	0	880	547	72	111				0	Content		-72	-111	22208734	887052735
22225	08:38:31.948	00:00:22.225	1334	1335,626	943,2034	0,7690738	0,9802696	492,1279	3,533901	2	1325,564	943,1948	0,7678645	0,9802167	502,9774	3,626998	2		0	0						Untertest1.avi	0	880	547	72	111				0	Content		-72	-111	22225357	887069358
22242	08:38:31.965	00:00:22.242	1335	1309,165	962,6563	0,7699446	0,9801119	492,1279	3,545993	2	1341,079	962,8234	0,7689777	0,9800906	502,9774	3,650476	2		0	0						Untertest1.avi	0	880	547	72	111				0	Content		-72	-111	22242105	887086106
22259	08:38:31.982	00:00:22.258	1336	1318,329	933,0826	0,7710441	0,9799712	492,1279	3,478517	2	1350,216	930,7643	0,7700826	0,9799498	502,9774	3,581198	2		0	0						Untertest1.avi	0	880	547	72	111				0	Content		-72	-111	22258729	887102730
22275	08:38:31.998	00:00:22.275	1337	1342,893	947,6672	0,7719058	0,9797237	494,1566	3,574976	2	1365,095	948,9289	0,7708779	0,9796701	505,0472	3,678211	2		0	0						Untertest1.avi	0	880	547	72	111				0	Content		-72	-111	22275352	887119353
22292	08:38:32.015	00:00:22.291	1338	1337,864	950,2617	0,7729133	0,9792796	494,1566	3,538483	2	1371,858	949,3929	0,7719631	0,9792585	505,0472	3,643226	2		0	0						Untertest1.avi	0	880	547	72	111				0	Content		-72	-111	22291991	887135992
22309	08:38:32.032	00:00:22.308	1339	1350,178	949,7625	0,773964	0,9789025	494,1566	3,545194	2	1386,506	949,0266	0,7730189	0,9788814	505,0472	3,65166	2		0	0						Untertest1.avi	0	880	547	72	111				0	Content		-72	-111	22308724	887152725
22325	08:38:32.048	00:00:22.325	1340	1328,411	949,4844	0,7752305	0,9785015	490,6703	3,543117	2	1364,799	951,2709	0,7742953	0,9784467	501,4928	3,649202	2		0	0						Untertest1.avi	0	880	547	72	111				0	Content		-72	-111	22325349	887169350
22342	08:38:32.065	00:00:22.341	1341	1340,961	948,4722	0,7762943	0,9781811	490,6703	3,509499	2	1375,96	947,5531	0,7753567	0,9781597	501,4928	3,61422	2		0	0						Untertest1.avi	0	880	547	72	111				0	Content		-72	-111	22341983	887185984
22359	08:38:32.082	00:00:22.358	1342	1328,061	939,3801	0,7772781	0,977604	490,6703	3,507951	2	1361,173	937,6171	0,7763453	0,9775827	501,4928	3,611611	2		0	0						Untertest1.avi	0	880	547	72	111				0	Content		-72	-111	22358597	887202598
22375	08:38:32.098	00:00:22.375	1343	1343,379	946,3832	0,7784624	0,9770653	489,2645	3,519597	2	1341,885	946,9184	0,777334	0,9770117	500,0597	3,61514	2		0	0						Untertest1.avi	0	880	547	72	111				0	Content		-72	-111	22375346	887219347
22392	08:38:32.115	00:00:22.391	1344	1330,207	946,4877	0,7794458	0,9765554	489,2644	3,512859	2	1363,886	945,3433	0,7785221	0,976534	500,0597	3,616883	2		0	0						Untertest1.avi	0	880	547	72	111				0	Content		-72	-111	22391980	887235981
22409	08:38:32.132	00:00:22.408	1345	1332,594	957,7191	0,7804732	0,9758523	489,2644	3,487006	2	1366,443	957,476	0,7795545	0,975831	500,0597	3,590541	2		0	0						Untertest1.avi	0	880	547	72	111				0	Content		-72	-111	22408588	887252589
22425	08:38:32.148	00:00:22.425	1346	1346,615	958,4734	0,7818617	0,9750464	487,1915	3,514794	2	1300,58	958,5939	0,7805012	0,9749942	497,9463	3,598677	2		0	0						Untertest1.avi	0	880	547	72	111				0	Content		-72	-111	22425213	887269214
22442	08:38:32.165	00:00:22.441	1347	1312,847	951,3994	0,7825428	0,9743041	487,1913	3,491189	2	1344,997	950,621	0,7816321	0,9742826	497,9462	3,594252	2		0	0						Untertest1.avi	0	880	547	72	111				0	Content		-72	-111	22441974	887285975
22459	08:38:32.182	00:00:22.458	1348	1337,844	950,9974	0,7833837	0,9734017	487,1913	3,491967	2	1373,279	950,3438	0,7824772	0,9733803	497,9462	3,596732	2		0	0						Untertest1.avi	0	880	547	72	111				0	Content		-72	-111	22458583	887302584
22475	08:38:32.198	00:00:22.475	1349	1345,975	977,6624	0,7851901	0,9721327	478,4005	3,465939	2	1295,851	978,7177	0,7837999	0,9720791	488,9817	3,547751	2		0	0						Untertest1.avi	0	880	547	72	111				0	Content		-72	-111	22475206	887319207
22492	08:38:32.215	00:00:22.491	1350	1296,566	952,9176	0,7854808	0,9713069	478,4003	3,446683	2	1328,38	952,3592	0,7845753	0,9712847	488,9816	3,548779	2		0	0						Untertest1.avi	0	880	547	72	111				0	Content		-72	-111	22491966	887335967
22509	08:38:32.232	00:00:22.508	1351	1303,105	951,8428	0,7858297	0,9704054	478,4003	3,43371	2	1335,325	951,1708	0,7849259	0,9703833	488,9816	3,535509	2		0	0						Untertest1.avi	0	880	547	72	111				0	Content		-72	-111	22508578	887352579
22525	08:38:32.248	00:00:22.525	1352	-1024	-768	-1	-1	-1	-1	4	-1024	-768	-1	-1	-1	-1	4		0	0						Untertest1.avi	0	880	547	72	111				0	Content		-72	-111	22525202	887369203
22542	08:38:32.265	00:00:22.541	1353	1306,29	965,6869	0,7859604	0,9688507	478,4003	3,471863	2	1339,488	966,2203	0,7850574	0,9688287	488,9816	3,575143	2		0	0						Untertest1.avi	0	880	547	72	111				0	Content		-72	-111	22541824	887385825
22559	08:38:32.282	00:00:22.558	1354	1301,399	965,6123	0,7857387	0,9684229	478,4003	3,417804	2	1333,547	966,0347	0,7848346	0,968401	488,9816	3,519315	2		0	0						Untertest1.avi	0	880	547	72	111				0	Content		-72	-111	22558572	887402573
22575	08:38:32.298	00:00:22.575	1355	-1024	-768	-1	-1	-1	-1	4	-1024	-768	-1	-1	-1	-1	4		0	0						Untertest1.avi	0	880	547	72	111				0	Content		-72	-111	22575192	887419193
22592	08:38:32.315	00:00:22.591	1356	1278,41	968,7383	0,7845472	0,9680858	478,4003	3,428534	2	1307,984	969,2915	0,783637	0,9680639	488,9816	3,529112	2		0	0						Untertest1.avi	0	880	547	72	111				0	Content		-72	-111	22591816	887435817
22608	08:38:32.331	00:00:22.608	1357	1264,871	950,6644	0,7836475	0,9686317	478,4003	3,433804	0	812,894	905,7717	0,628475	0,9926746	488,9816	3,336694	0	19	1039	928						Untertest1.avi	0	880	547	72	111	1289	826	216	0	Content		967	817	22608439	887452440
22625	08:38:32.348	00:00:22.625	1358	1372,238	950,3366	0,7806364	0,9695243	498,3259	3,571145	0	-1024	-768	-1	-1	-1	-1	4	19	1372	950						Untertest1.avi	0	880	547	72	111	1289	826	216	0	Content		1300	839	22625188	887469189
22642	08:38:32.365	00:00:22.641	1359	1373,821	952,6461	0,779308	0,9707178	498,3259	3,515256	0	-1024	-768	-1	-1	-1	-1	4	19	1374	953						Untertest1.avi	0	880	547	72	111	1289	826	216	0	Content		1302	842	22641810	887485811
22658	08:38:32.381	00:00:22.658	1360	1367,796	936,3247	0,7775306	0,9723666	501,5883	3,629654	0	-1024	-768	-1	-1	-1	-1	4	19	1368	936						Untertest1.avi	0	880	547	72	111	1289	826	216	0	Content		1296	825	22658436	887502437
22675	08:38:32.398	00:00:22.675	1361	1384,039	968,2654	0,7753925	0,973914	506,5673	3,61521	0	-1024	-768	-1	-1	-1	-1	4	19	1384	968						Untertest1.avi	0	880	547	72	111	1289	826	216	0	Content		1312	857	22675058	887519059
22692	08:38:32.415	00:00:22.691	1362	1368,695	946,5992	0,7738593	0,9756868	504,5183	3,570851	0	-1024	-768	-1	-1	-1	-1	4	19	1369	947						Untertest1.avi	0	880	547	72	111	1289	826	216	0	Content		1297	836	22691806	887535807
22708	08:38:32.431	00:00:22.708	1363	1359,776	936,5282	0,7718188	0,9773175	506,9135	3,593826	0	-1024	-768	-1	-1	-1	-1	4	19	1360	937						Untertest1.avi	0	880	547	72	111	1289	826	216	0	Content		1288	826	22708430	887552431
22725	08:38:32.448	00:00:22.725	1364	1354,982	944,8145	0,7698165	0,9790127	509,1718	3,597151	0	-1024	-768	-1	-1	-1	-1	4	19	1355	945						Untertest1.avi	0	880	547	72	111	1289	826	216	0	Content		1283	834	22725056	887569057
22742	08:38:32.465	00:00:22.741	1365	1354,532	934,626	0,7680667	0,9809915	510,0982	3,587521	0	-1024	-768	-1	-1	-1	-1	4	19	1355	935						Untertest1.avi	0	880	547	72	111	1289	826	216	0	Content		1283	824	22741678	887585679
22758	08:38:32.481	00:00:22.758	1366	1360,624	936,0701	0,7662275	0,9830078	513,2325	3,660481	0	-1024	-768	-1	-1	-1	-1	4	19	1361	936						Untertest1.avi	0	880	547	72	111	1289	826	216	0	Content		1289	825	22758426	887602427
22775	08:38:32.498	00:00:22.775	1367	1293,659	921,299	0,7659027	0,9852782	503,3507	3,539161	0	-1024	-768	-1	-1	-1	-1	4	19	1294	921						Untertest1.avi	0	880	547	72	111	1289	826	216	0	Content		1222	810	22775046	887619047
22792	08:38:32.515	00:00:22.791	1368	1328,058	905,1166	0,7635735	0,9883257	513,7618	3,5987	0	-1024	-768	-1	-1	-1	-1	4	19	1328	905						Untertest1.avi	0	880	547	72	111	1289	826	216	0	Content		1256	794	22791671	887635672
22808	08:38:32.531	00:00:22.808	1369	1363,265	958,6196	0,7621785	0,9913412	513,8656	3,55748	0	-1024	-768	-1	-1	-1	-1	4	19	1363	959						Untertest1.avi	0	880	547	72	111	1289	826	216	0	Content		1291	848	22808419	887652420
22825	08:38:32.548	00:00:22.824	1370	-1024	-768	-1	-1	-1	-1	4	-1024	-768	-1	-1	-1	-1	4		0	0						Untertest1.avi	0	880	547	72	111				0	Content		-72	-111	22824927	887668928
22842	08:38:32.565	00:00:22.841	1371	-1024	-768	-1	-1	-1	-1	4	-1024	-768	-1	-1	-1	-1	4		0	0						Untertest1.avi	0	880	547	72	111				0	Content		-72	-111	22841667	887685668
22858	08:38:32.581	00:00:22.858	1372	-1024	-768	-1	-1	-1	-1	4	-1024	-768	-1	-1	-1	-1	4		0	0						Untertest1.avi	0	880	547	72	111				0	Content		-72	-111	22858290	887702291
22875	08:38:32.598	00:00:22.874	1373	-1024	-768	-1	-1	-1	-1	4	-1024	-768	-1	-1	-1	-1	4		0	0						Untertest1.avi	0	880	547	72	111				0	Content		-72	-111	22874921	887718922
22892	08:38:32.615	00:00:22.891	1374	-1024	-768	-1	-1	-1	-1	4	-1024	-768	-1	-1	-1	-1	4		0	0						Untertest1.avi	0	880	547	72	111				0	Content		-72	-111	22891662	887735663
22908	08:38:32.631	00:00:22.908	1375	-1024	-768	-1	-1	-1	-1	4	-1024	-768	-1	-1	-1	-1	4		0	0						Untertest1.avi	0	880	547	72	111				0	Content		-72	-111	22908286	887752287
22925	08:38:32.648	00:00:22.924	1376	-1024	-768	-1	-1	-1	-1	4	-1024	-768	-1	-1	-1	-1	4		0	0						Untertest1.avi	0	880	547	72	111				0	Content		-72	-111	22924916	887768917
22942	08:38:32.665	00:00:22.941	1377	-1024	-768	-1	-1	-1	-1	4	-1024	-768	-1	-1	-1	-1	4		0	0						Untertest1.avi	0	880	547	72	111				0	Content		-72	-111	22941654	887785655
22958	08:38:32.681	00:00:22.958	1378	-1024	-768	-1	-1	-1	-1	4	-1024	-768	-1	-1	-1	-1	4		0	0						Untertest1.avi	0	880	547	72	111				0	Content		-72	-111	22958147	887802148
22975	08:38:32.698	00:00:22.974	1379	-1024	-768	-1	-1	-1	-1	4	-1024	-768	-1	-1	-1	-1	4		0	0						Untertest1.avi	0	880	547	72	111				0	Content		-72	-111	22974900	887818901
22992	08:38:32.715	00:00:22.991	1380	-1024	-768	-1	-1	-1	-1	4	-1024	-768	-1	-1	-1	-1	4		0	0						Untertest1.avi	0	880	547	72	111				0	Content		-72	-111	22991518	887835519
23008	08:38:32.731	00:00:23.008	1381	-1024	-768	-1	-1	-1	-1	4	-1024	-768	-1	-1	-1	-1	4		0	0						Untertest1.avi	0	880	547	72	111				0	Content		-72	-111	23008142	887852143
23025	08:38:32.748	00:00:23.024	1382	-1024	-768	-1	-1	-1	-1	4	-1024	-768	-1	-1	-1	-1	4		0	0						Untertest1.avi	0	880	547	72	111				0	Content		-72	-111	23024893	887868894
23042	08:38:32.765	00:00:23.041	1383	-1024	-768	-1	-1	-1	-1	4	-1024	-768	-1	-1	-1	-1	4		0	0						Untertest1.avi	0	880	547	72	111				0	Content		-72	-111	23041513	887885514
23058	08:38:32.781	00:00:23.058	1384	-1024	-768	-1	-1	-1	-1	4	-1024	-768	-1	-1	-1	-1	4		0	0						Untertest1.avi	0	880	547	72	111				0	Content		-72	-111	23058134	887902135
23075	08:38:32.798	00:00:23.074	1385	-1024	-768	-1	-1	-1	-1	4	-1024	-768	-1	-1	-1	-1	4		0	0						Untertest1.avi	0	880	547	72	111				0	Content		-72	-111	23074759	887918760
23091	08:38:32.814	00:00:23.091	1386	-1024	-768	-1	-1	-1	-1	4	-1024	-768	-1	-1	-1	-1	4		0	0						Untertest1.avi	0	880	547	72	111				0	Content		-72	-111	23091382	887935383
23108	08:38:32.831	00:00:23.108	1387	-1024	-768	-1	-1	-1	-1	4	-1024	-768	-1	-1	-1	-1	4		0	0						Untertest1.avi	0	880	547	72	111				0	Content		-72	-111	23108127	887952128
23123	08:38:32.846	00:00:23.122	1388	-1024	-768	-1	-1	-1	-1	4	-1024	-768	-1	-1	-1	-1	4		0	0						Untertest1.avi	0	880	547	72	111				0	Content		-72	-111	23122885	887966886
23140	08:38:32.863	00:00:23.139	1389	-1024	-768	-1	-1	-1	-1	4	-1024	-768	-1	-1	-1	-1	4		0	0						Untertest1.avi	0	880	547	72	111				0	Content		-72	-111	23139502	887983503
23157	08:38:32.880	00:00:23.156	1390	-1024	-768	-1	-1	-1	-1	4	-1024	-768	-1	-1	-1	-1	4		0	0						Untertest1.avi	0	880	547	72	111				0	Content		-72	-111	23156696	888000697
23174	08:38:32.897	00:00:23.174	1391	-1024	-768	-1	-1	-1	-1	4	-1024	-768	-1	-1	-1	-1	4		0	0						Untertest1.avi	0	880	547	72	111				0	Content		-72	-111	23174065	888018066
23191	08:38:32.914	00:00:23.191	1392	-1024	-768	-1	-1	-1	-1	4	-1024	-768	-1	-1	-1	-1	4		0	0						Untertest1.avi	0	880	547	72	111				0	Content		-72	-111	23191312	888035313
23206	08:38:32.929	00:00:23.206	1393	-1024	-768	-1	-1	-1	-1	4	-1024	-768	-1	-1	-1	-1	4		0	0						Untertest1.avi	0	880	547	72	111				0	Content		-72	-111	23206115	888050116
23223	08:38:32.946	00:00:23.222	1394	-1024	-768	-1	-1	-1	-1	4	-1024	-768	-1	-1	-1	-1	4		0	0						Untertest1.avi	0	880	547	72	111				0	Content		-72	-111	23222869	888066870
23239	08:38:32.962	00:00:23.239	1395	-1024	-768	-1	-1	-1	-1	4	-1024	-768	-1	-1	-1	-1	4		0	0						Untertest1.avi	0	880	547	72	111				0	Content		-72	-111	23239484	888083485
23256	08:38:32.979	00:00:23.256	1396	-1024	-768	-1	-1	-1	-1	4	-1024	-768	-1	-1	-1	-1	4		0	0						Untertest1.avi	0	880	547	72	111				0	Content		-72	-111	23256107	888100108
23273	08:38:32.996	00:00:23.272	1397	-1024	-768	-1	-1	-1	-1	4	-1024	-768	-1	-1	-1	-1	4		0	0						Untertest1.avi	0	880	547	72	111				0	Content		-72	-111	23272728	888116729
23289	08:38:33.012	00:00:23.289	1398	-1024	-768	-1	-1	-1	-1	4	-1024	-768	-1	-1	-1	-1	4		0	0						Untertest1.avi	0	880	547	72	111				0	Content		-72	-111	23289350	888133351
23307	08:38:33.030	00:00:23.306	1399	-1024	-768	-1	-1	-1	-1	4	-1024	-768	-1	-1	-1	-1	4		0	0						Untertest1.avi	0	880	547	72	111				0	Content		-72	-111	23306545	888150546
23324	08:38:33.047	00:00:23.323	1400	-1024	-768	-1	-1	-1	-1	4	-1024	-768	-1	-1	-1	-1	4		0	0						Untertest1.avi	0	880	547	72	111				0	Content		-72	-111	23323914	888167915
23341	08:38:33.064	00:00:23.341	1401	-1024	-768	-1	-1	-1	-1	4	-1024	-768	-1	-1	-1	-1	4		0	0						Untertest1.avi	0	880	547	72	111				0	Content		-72	-111	23341162	888185163
23356	08:38:33.079	00:00:23.356	1402	-1024	-768	-1	-1	-1	-1	4	-1024	-768	-1	-1	-1	-1	4		0	0						Untertest1.avi	0	880	547	72	111				0	Content		-72	-111	23356091	888200092
23373	08:38:33.096	00:00:23.372	1403	-1024	-768	-1	-1	-1	-1	4	-1024	-768	-1	-1	-1	-1	4		0	0						Untertest1.avi	0	880	547	72	111				0	Content		-72	-111	23372711	888216712
23389	08:38:33.112	00:00:23.389	1404	-1024	-768	-1	-1	-1	-1	4	-1024	-768	-1	-1	-1	-1	4		0	0						Untertest1.avi	0	880	547	72	111				0	Content		-72	-111	23389333	888233334
23406	08:38:33.129	00:00:23.405	1405	-1024	-768	-1	-1	-1	-1	4	-1024	-768	-1	-1	-1	-1	4		0	0						Untertest1.avi	0	880	547	72	111				0	Content		-72	-111	23405957	888249958
23423	08:38:33.146	00:00:23.422	1406	-1024	-768	-1	-1	-1	-1	4	-1024	-768	-1	-1	-1	-1	4		0	0						Untertest1.avi	0	880	547	72	111				0	Content		-72	-111	23422706	888266707
23439	08:38:33.162	00:00:23.439	1407	-1024	-768	-1	-1	-1	-1	4	-1024	-768	-1	-1	-1	-1	4		0	0						Untertest1.avi	0	880	547	72	111				0	Content		-72	-111	23439326	888283327
23456	08:38:33.179	00:00:23.456	1408	-1024	-768	-1	-1	-1	-1	4	-1024	-768	-1	-1	-1	-1	4		0	0						Untertest1.avi	0	880	547	72	111				0	Content		-72	-111	23456396	888300397
23474	08:38:33.197	00:00:23.473	1409	-1024	-768	-1	-1	-1	-1	4	-1024	-768	-1	-1	-1	-1	4		0	0						Untertest1.avi	0	880	547	72	111				0	Content		-72	-111	23473781	888317782
23491	08:38:33.214	00:00:23.491	1410	-1024	-768	-1	-1	-1	-1	4	-1024	-768	-1	-1	-1	-1	4		0	0						Untertest1.avi	0	880	547	72	111				0	Content		-72	-111	23491014	888335015
23506	08:38:33.229	00:00:23.505	1411	-1024	-768	-1	-1	-1	-1	4	-1024	-768	-1	-1	-1	-1	4		0	0						Untertest1.avi	0	880	547	72	111				0	Content		-72	-111	23505939	888349940
23523	08:38:33.246	00:00:23.522	1412	-1024	-768	-1	-1	-1	-1	4	-1024	-768	-1	-1	-1	-1	4		0	0						Untertest1.avi	0	880	547	72	111				0	Content		-72	-111	23522563	888366564
23539	08:38:33.262	00:00:23.539	1413	-1024	-768	-1	-1	-1	-1	4	-1024	-768	-1	-1	-1	-1	4		0	0						Untertest1.avi	0	880	547	72	111				0	Content		-72	-111	23539311	888383312
23556	08:38:33.279	00:00:23.555	1414	-1024	-768	-1	-1	-1	-1	4	-1024	-768	-1	-1	-1	-1	4		0	0						Untertest1.avi	0	880	547	72	111				0	Content		-72	-111	23555932	888399933
23573	08:38:33.296	00:00:23.572	1415	-1024	-768	-1	-1	-1	-1	4	-1024	-768	-1	-1	-1	-1	4		0	0						Untertest1.avi	0	880	547	72	111				0	Content		-72	-111	23572557	888416558
23589	08:38:33.312	00:00:23.589	1416	-1024	-768	-1	-1	-1	-1	4	-1024	-768	-1	-1	-1	-1	4		0	0						Untertest1.avi	0	880	547	72	111				0	Content		-72	-111	23589180	888433181
23606	08:38:33.329	00:00:23.606	1417	-1024	-768	-1	-1	-1	-1	4	-1024	-768	-1	-1	-1	-1	4		0	0						Untertest1.avi	0	880	547	72	111				0	Content		-72	-111	23606374	888450375
23624	08:38:33.347	00:00:23.623	1418	-1024	-768	-1	-1	-1	-1	4	-1024	-768	-1	-1	-1	-1	4		0	0						Untertest1.avi	0	880	547	72	111				0	Content		-72	-111	23623757	888467758
23641	08:38:33.364	00:00:23.640	1419	-1024	-768	-1	-1	-1	-1	4	-1024	-768	-1	-1	-1	-1	4		0	0						Untertest1.avi	0	880	547	72	111				0	Content		-72	-111	23640993	888484994
23656	08:38:33.379	00:00:23.655	1420	-1024	-768	-1	-1	-1	-1	4	-1024	-768	-1	-1	-1	-1	4		0	0						Untertest1.avi	0	880	547	72	111				0	Content		-72	-111	23655798	888499799
23673	08:38:33.396	00:00:23.672	1421	-1024	-768	-1	-1	-1	-1	4	-1024	-768	-1	-1	-1	-1	4		0	0						Untertest1.avi	0	880	547	72	111				0	Content		-72	-111	23672544	888516545
23689	08:38:33.412	00:00:23.689	1422	-1024	-768	-1	-1	-1	-1	4	-1024	-768	-1	-1	-1	-1	4		0	0						Untertest1.avi	0	880	547	72	111				0	Content		-72	-111	23689166	888533167
23706	08:38:33.429	00:00:23.705	1423	-1024	-768	-1	-1	-1	-1	4	-1024	-768	-1	-1	-1	-1	4		0	0						Untertest1.avi	0	880	547	72	111				0	Content		-72	-111	23705789	888549790
23722	08:38:33.445	00:00:23.722	1424	-1024	-768	-1	-1	-1	-1	4	-1024	-768	-1	-1	-1	-1	4		0	0						Untertest1.avi	0	880	547	72	111				0	Content		-72	-111	23722412	888566413
23739	08:38:33.462	00:00:23.739	1425	-1024	-768	-1	-1	-1	-1	4	-1024	-768	-1	-1	-1	-1	4		0	0						Untertest1.avi	0	880	547	72	111				0	Content		-72	-111	23739035	888583036
23756	08:38:33.479	00:00:23.756	1426	-1024	-768	-1	-1	-1	-1	4	-1024	-768	-1	-1	-1	-1	4		0	0						Untertest1.avi	0	880	547	72	111				0	Content		-72	-111	23756229	888600230
23774	08:38:33.497	00:00:23.773	1427	-1024	-768	-1	-1	-1	-1	4	-1024	-768	-1	-1	-1	-1	4		0	0						Untertest1.avi	0	880	547	72	111				0	Content		-72	-111	23773603	888617604
23791	08:38:33.514	00:00:23.790	1428	-1024	-768	-1	-1	-1	-1	4	-1024	-768	-1	-1	-1	-1	4		0	0						Untertest1.avi	0	880	547	72	111				0	Content		-72	-111	23790848	888634849
23806	08:38:33.529	00:00:23.805	1429	-1024	-768	-1	-1	-1	-1	4	-1024	-768	-1	-1	-1	-1	4		0	0						Untertest1.avi	0	880	547	72	111				0	Content		-72	-111	23805651	888649652
23822	08:38:33.545	00:00:23.822	1430	-1024	-768	-1	-1	-1	-1	4	-1024	-768	-1	-1	-1	-1	4		0	0						Untertest1.avi	0	880	547	72	111				0	Content		-72	-111	23822402	888666403
23839	08:38:33.562	00:00:23.839	1431	-1024	-768	-1	-1	-1	-1	4	-1024	-768	-1	-1	-1	-1	4		0	0						Untertest1.avi	0	880	547	72	111				0	Content		-72	-111	23839022	888683023
23856	08:38:33.579	00:00:23.855	1432	-1024	-768	-1	-1	-1	-1	4	-1024	-768	-1	-1	-1	-1	4		0	0						Untertest1.avi	0	880	547	72	111				0	Content		-72	-111	23855644	888699645
23872	08:38:33.595	00:00:23.872	1433	-1024	-768	-1	-1	-1	-1	4	-1024	-768	-1	-1	-1	-1	4		0	0						Untertest1.avi	0	880	547	72	111				0	Content		-72	-111	23872266	888716267
23889	08:38:33.612	00:00:23.889	1434	-1024	-768	-1	-1	-1	-1	4	-1024	-768	-1	-1	-1	-1	4		0	0						Untertest1.avi	0	880	547	72	111				0	Content		-72	-111	23889012	888733013
23906	08:38:33.629	00:00:23.906	1435	-1024	-768	-1	-1	-1	-1	4	-1024	-768	-1	-1	-1	-1	4		0	0						Untertest1.avi	0	880	547	72	111				0	Content		-72	-111	23906081	888750082
23923	08:38:33.646	00:00:23.923	1436	-1024	-768	-1	-1	-1	-1	4	-1024	-768	-1	-1	-1	-1	4		0	0						Untertest1.avi	0	880	547	72	111				0	Content		-72	-111	23923467	888767468
23941	08:38:33.664	00:00:23.940	1437	-1024	-768	-1	-1	-1	-1	4	-1024	-768	-1	-1	-1	-1	4		0	0						Untertest1.avi	0	880	547	72	111				0	Content		-72	-111	23940709	888784710
23956	08:38:33.679	00:00:23.955	1438	-1024	-768	-1	-1	-1	-1	4	-1024	-768	-1	-1	-1	-1	4		0	0						Untertest1.avi	0	880	547	72	111				0	Content		-72	-111	23955631	888799632
23972	08:38:33.695	00:00:23.972	1439	-1024	-768	-1	-1	-1	-1	4	-1024	-768	-1	-1	-1	-1	4		0	0						Untertest1.avi	0	880	547	72	111				0	Content		-72	-111	23972254	888816255
23989	08:38:33.712	00:00:23.989	1440	-1024	-768	-1	-1	-1	-1	4	-1024	-768	-1	-1	-1	-1	4		0	0						Untertest1.avi	0	880	547	72	111				0	Content		-72	-111	23989000	888833001
24006	08:38:33.729	00:00:24.005	1441	-1024	-768	-1	-1	-1	-1	4	-1024	-768	-1	-1	-1	-1	4		0	0						Untertest1.avi	0	880	547	72	111				0	Content		-72	-111	24005623	888849624
24022	08:38:33.745	00:00:24.022	1442	-1024	-768	-1	-1	-1	-1	4	-1024	-768	-1	-1	-1	-1	4		0	0						Untertest1.avi	0	880	547	72	111				0	Content		-72	-111	24022244	888866245
24039	08:38:33.762	00:00:24.038	1443	-1024	-768	-1	-1	-1	-1	4	-1024	-768	-1	-1	-1	-1	4		0	0						Untertest1.avi	0	880	547	72	111				0	Content		-72	-111	24038867	888882868
24056	08:38:33.779	00:00:24.056	1444	-1024	-768	-1	-1	-1	-1	4	-1024	-768	-1	-1	-1	-1	4		0	0						Untertest1.avi	0	880	547	72	111				0	Content		-72	-111	24056060	888900061
24073	08:38:33.796	00:00:24.073	1445	-1024	-768	-1	-1	-1	-1	4	-1024	-768	-1	-1	-1	-1	4		0	0						Untertest1.avi	0	880	547	72	111				0	Content		-72	-111	24073305	888917306
24091	08:38:33.814	00:00:24.090	1446	-1024	-768	-1	-1	-1	-1	4	-1024	-768	-1	-1	-1	-1	4		0	0						Untertest1.avi	0	880	547	72	111				0	Content		-72	-111	24090685	888934686
24105	08:38:33.828	00:00:24.105	1447	-1024	-768	-1	-1	-1	-1	4	-1024	-768	-1	-1	-1	-1	4		0	0						Untertest1.avi	0	880	547	72	111				0	Content		-72	-111	24105480	888949481
24122	08:38:33.845	00:00:24.122	1448	-1024	-768	-1	-1	-1	-1	4	-1024	-768	-1	-1	-1	-1	4		0	0						Untertest1.avi	0	880	547	72	111				0	Content		-72	-111	24122102	888966103
24139	08:38:33.862	00:00:24.138	1449	-1024	-768	-1	-1	-1	-1	4	-1024	-768	-1	-1	-1	-1	4		0	0						Untertest1.avi	0	880	547	72	111				0	Content		-72	-111	24138851	888982852
24155	08:38:33.878	00:00:24.155	1450	-1024	-768	-1	-1	-1	-1	4	-1024	-768	-1	-1	-1	-1	4		0	0						Untertest1.avi	0	880	547	72	111				0	Content		-72	-111	24155474	888999475
24172	08:38:33.895	00:00:24.172	1451	-1024	-768	-1	-1	-1	-1	4	-1024	-768	-1	-1	-1	-1	4		0	0						Untertest1.avi	0	880	547	72	111				0	Content		-72	-111	24172098	889016099
24189	08:38:33.912	00:00:24.188	1452	-1024	-768	-1	-1	-1	-1	4	-1024	-768	-1	-1	-1	-1	4		0	0						Untertest1.avi	0	880	547	72	111				0	Content		-72	-111	24188722	889032723
24206	08:38:33.929	00:00:24.205	1453	-1024	-768	-1	-1	-1	-1	4	-1024	-768	-1	-1	-1	-1	4		0	0						Untertest1.avi	0	880	547	72	111				0	Content		-72	-111	24205915	889049916
24223	08:38:33.946	00:00:24.223	1454	-1024	-768	-1	-1	-1	-1	4	-1024	-768	-1	-1	-1	-1	4		0	0						Untertest1.avi	0	880	547	72	111				0	Content		-72	-111	24223286	889067287
24241	08:38:33.964	00:00:24.240	1455	-1024	-768	-1	-1	-1	-1	4	-1024	-768	-1	-1	-1	-1	4		0	0						Untertest1.avi	0	880	547	72	111				0	Content		-72	-111	24240531	889084532
24255	08:38:33.978	00:00:24.255	1456	-1024	-768	-1	-1	-1	-1	4	-1024	-768	-1	-1	-1	-1	4		0	0						Untertest1.avi	0	880	547	72	111				0	Content		-72	-111	24255335	889099336
24272	08:38:33.995	00:00:24.272	1457	-1024	-768	-1	-1	-1	-1	4	-1024	-768	-1	-1	-1	-1	4		0	0						Untertest1.avi	0	880	547	72	111				0	Content		-72	-111	24272072	889116073
24291	08:38:34.014	00:00:24.290	1458	-1024	-768	-1	-1	-1	-1	4	-1024	-768	-1	-1	-1	-1	4		0	0						Untertest1.avi	0	880	547	72	111				0	Content		-72	-111	24290569	889134570
24307	08:38:34.030	00:00:24.307	1459	-1024	-768	-1	-1	-1	-1	4	-1024	-768	-1	-1	-1	-1	4		0	0						Untertest1.avi	0	880	547	72	111				0	Content		-72	-111	24307203	889151204
24324	08:38:34.047	00:00:24.323	1460	-1024	-768	-1	-1	-1	-1	4	-1024	-768	-1	-1	-1	-1	4		0	0						Untertest1.avi	0	880	547	72	111				0	Content		-72	-111	24323950	889167951
24341	08:38:34.064	00:00:24.340	1461	-1024	-768	-1	-1	-1	-1	4	-1024	-768	-1	-1	-1	-1	4		0	0						Untertest1.avi	0	880	547	72	111				0	Content		-72	-111	24340569	889184570
24357	08:38:34.080	00:00:24.357	1462	-1024	-768	-1	-1	-1	-1	4	-1024	-768	-1	-1	-1	-1	4		0	0						Untertest1.avi	0	880	547	72	111				0	Content		-72	-111	24357193	889201194
24374	08:38:34.097	00:00:24.373	1463	-1024	-768	-1	-1	-1	-1	4	-1024	-768	-1	-1	-1	-1	4		0	0						Untertest1.avi	0	880	547	72	111				0	Content		-72	-111	24373942	889217943
24390	08:38:34.113	00:00:24.390	1464	-1024	-768	-1	-1	-1	-1	4	-1024	-768	-1	-1	-1	-1	4		0	0						Untertest1.avi	0	880	547	72	111				0	Content		-72	-111	24390442	889234443
24407	08:38:34.130	00:00:24.407	1465	-1024	-768	-1	-1	-1	-1	4	-1024	-768	-1	-1	-1	-1	4		0	0						Untertest1.avi	0	880	547	72	111				0	Content		-72	-111	24407187	889251188
24424	08:38:34.147	00:00:24.423	1466	1470,111	788,504	0,8140999	0,9705074	507,1818	3,581668	0	-1024	-768	-1	-1	-1	-1	4	20	1470	789						Untertest1.avi	0	880	547	72	111	1233	833	100	0	Content		1398	678	24423808	889267809
24440	08:38:34.163	00:00:24.440	1467	1246,767	871,9627	0,8121023	0,9721246	507,1818	3,550547	0	-1024	-768	-1	-1	-1	-1	4	20	1247	872						Untertest1.avi	0	880	547	72	111	1233	833	100	0	Content		1175	761	24440435	889284436
24457	08:38:34.180	00:00:24.457	1468	1266,97	960,0694	0,8085253	0,9749463	521,3383	3,694295	0	-1024	-768	-1	-1	-1	-1	4	20	1267	960						Untertest1.avi	0	880	547	72	111	1233	833	100	0	Content		1195	849	24457182	889301183
24474	08:38:34.197	00:00:24.473	1469	1296,414	967,278	0,8059156	0,9776043	524,2949	3,715575	0	-1024	-768	-1	-1	-1	-1	4	20	1296	967						Untertest1.avi	0	880	547	72	111	1233	833	100	0	Content		1224	856	24473806	889317807
24490	08:38:34.213	00:00:24.490	1470	1314,284	952,4176	0,8042843	0,980452	524,7739	3,665902	0	-1024	-768	-1	-1	-1	-1	4	20	1314	952						Untertest1.avi	0	880	547	72	111	1233	833	100	0	Content		1242	841	24490429	889334430
24507	08:38:34.230	00:00:24.507	1471	1325,372	944,263	0,8035309	0,9831815	523,0026	3,655987	0	-1024	-768	-1	-1	-1	-1	4	20	1325	944						Untertest1.avi	0	880	547	72	111	1233	833	100	0	Content		1253	833	24507053	889351054
24524	08:38:34.247	00:00:24.523	1472	1305,302	938,1736	0,8030777	0,985499	524,0072	3,662865	0	-1024	-768	-1	-1	-1	-1	4	21	1305	938						Untertest1.avi	0	880	547	72	111	1220	788	100	0	Content		1233	827	24523799	889367800
24540	08:38:34.263	00:00:24.540	1473	1288,285	934,1323	0,8031432	0,9875166	522,4297	3,690338	0	-1024	-768	-1	-1	-1	-1	4	21	1288	934						Untertest1.avi	0	880	547	72	111	1220	788	100	0	Content		1216	823	24540423	889384424
24557	08:38:34.280	00:00:24.557	1474	1259,054	910,5519	0,8032187	0,9891965	521,9839	3,626487	0	-1024	-768	-1	-1	-1	-1	4	21	1259	911						Untertest1.avi	0	880	547	72	111	1220	788	100	0	Content		1187	800	24557047	889401048
24574	08:38:34.297	00:00:24.573	1475	1295,576	887,6573	0,802882	0,9904177	523,1456	3,609865	0	-1024	-768	-1	-1	-1	-1	4	21	1296	888						Untertest1.avi	0	880	547	72	111	1220	788	100	0	Content		1224	777	24573669	889417670
24590	08:38:34.313	00:00:24.590	1476	1288,203	871,1887	0,8021166	0,9917051	524,3665	3,589798	0	-1024	-768	-1	-1	-1	-1	4	21	1288	871						Untertest1.avi	0	880	547	72	111	1220	788	100	0	Content		1216	760	24590418	889434419
24607	08:38:34.330	00:00:24.607	1477	1348,362	769,6782	0,8005721	0,9931353	528,5403	3,257571	0	-1024	-768	-1	-1	-1	-1	4	21	1348	770						Untertest1.avi	0	880	547	72	111	1220	788	100	0	Content		1276	659	24607036	889451037
24624	08:38:34.347	00:00:24.623	1478	-1024	-768	-1	-1	-1	-1	4	-1024	-768	-1	-1	-1	-1	4		0	0						Untertest1.avi	0	880	547	72	111				0	Content		-72	-111	24623658	889467659
24640	08:38:34.363	00:00:24.640	1479	-1024	-768	-1	-1	-1	-1	4	-1024	-768	-1	-1	-1	-1	4		0	0						Untertest1.avi	0	880	547	72	111				0	Content		-72	-111	24640281	889484282
24657	08:38:34.380	00:00:24.657	1480	-1024	-768	-1	-1	-1	-1	4	-1024	-768	-1	-1	-1	-1	4		0	0						Untertest1.avi	0	880	547	72	111				0	Content		-72	-111	24657029	889501030
24674	08:38:34.397	00:00:24.673	1481	-1024	-768	-1	-1	-1	-1	4	-1024	-768	-1	-1	-1	-1	4		0	0						Untertest1.avi	0	880	547	72	111				0	Content		-72	-111	24673653	889517654
24690	08:38:34.413	00:00:24.690	1482	-1024	-768	-1	-1	-1	-1	4	-1024	-768	-1	-1	-1	-1	4		0	0						Untertest1.avi	0	880	547	72	111				0	Content		-72	-111	24690274	889534275
24707	08:38:34.430	00:00:24.707	1483	-1024	-768	-1	-1	-1	-1	4	-1024	-768	-1	-1	-1	-1	4		0	0						Untertest1.avi	0	880	547	72	111				0	Content		-72	-111	24707023	889551024
24724	08:38:34.447	00:00:24.723	1484	-1024	-768	-1	-1	-1	-1	4	-1024	-768	-1	-1	-1	-1	4		0	0						Untertest1.avi	0	880	547	72	111				0	Content		-72	-111	24723645	889567646
24740	08:38:34.463	00:00:24.740	1485	1237,303	726,5709	0,780265	0,9946387	528,5403	3,041562	0	-1024	-768	-1	-1	-1	-1	4	22	1237	727						Untertest1.avi	0	880	547	72	111	1131	806	83	0	Content		1165	616	24740268	889584269
24757	08:38:34.480	00:00:24.756	1486	1175,13	871,2645	0,7792653	0,9919856	528,5403	3,501472	0	-1024	-768	-1	-1	-1	-1	4	22	1175	871						Untertest1.avi	0	880	547	72	111	1131	806	83	0	Content		1103	760	24756896	889600897
24774	08:38:34.497	00:00:24.773	1487	1196,579	921,7354	0,7785573	0,9892355	537,6458	3,65259	0	-1024	-768	-1	-1	-1	-1	4	22	1197	922						Untertest1.avi	0	880	547	72	111	1131	806	83	0	Content		1125	811	24773530	889617531
24790	08:38:34.513	00:00:24.790	1488	1200,26	921,887	0,7799521	0,9865047	535,5054	3,649212	0	-1024	-768	-1	-1	-1	-1	4	22	1200	922						Untertest1.avi	0	880	547	72	111	1131	806	83	0	Content		1128	811	24790266	889634267
24807	08:38:34.530	00:00:24.806	1489	1206,384	913,32	0,782249	0,9840777	535,666	3,644359	0	-1024	-768	-1	-1	-1	-1	4	22	1206	913						Untertest1.avi	0	880	547	72	111	1131	806	83	0	Content		1134	802	24806890	889650891
24824	08:38:34.547	00:00:24.823	1490	1218,591	930,1719	0,7854705	0,981883	536,9537	3,660583	0	-1024	-768	-1	-1	-1	-1	4	23	1219	930						Untertest1.avi	0	880	547	72	111	1164	821	117	0	Content		1147	819	24823524	889667525
24840	08:38:34.563	00:00:24.840	1491	1225,768	941,7241	0,7894714	0,9797304	538,7836	3,634021	0	-1024	-768	-1	-1	-1	-1	4	23	1226	942						Untertest1.avi	0	880	547	72	111	1164	821	117	0	Content		1154	831	24840261	889684262
24857	08:38:34.580	00:00:24.856	1492	1208,068	928,9103	0,794634	0,9779299	536,726	3,632088	0	-1024	-768	-1	-1	-1	-1	4	23	1208	929						Untertest1.avi	0	880	547	72	111	1164	821	117	0	Content		1136	818	24856883	889700884
24874	08:38:34.597	00:00:24.873	1493	1237,714	927,4132	0,8003832	0,9763321	535,9097	3,586991	0	-1024	-768	-1	-1	-1	-1	4	23	1238	927						Untertest1.avi	0	880	547	72	111	1164	821	117	0	Content		1166	816	24873522	889717523
24890	08:38:34.613	00:00:24.890	1494	1234,856	933,7879	0,8066176	0,9748666	534,7741	3,60577	0	-1024	-768	-1	-1	-1	-1	4	23	1235	934						Untertest1.avi	0	880	547	72	111	1164	821	117	0	Content		1163	823	24890130	889734131
24907	08:38:34.630	00:00:24.906	1495	1239,236	940,451	0,8131168	0,9738589	535,8715	3,557031	0	-1024	-768	-1	-1	-1	-1	4	23	1239	940						Untertest1.avi	0	880	547	72	111	1164	821	117	0	Content		1167	829	24906878	889750879
24924	08:38:34.647	00:00:24.923	1496	1261,535	923,9984	0,8200755	0,9733079	532,7518	3,638186	0	-1024	-768	-1	-1	-1	-1	4	23	1262	924						Untertest1.avi	0	880	547	72	111	1164	821	117	0	Content		1190	813	24923516	889767517
24940	08:38:34.663	00:00:24.940	1497	1249,834	948,9062	0,8268139	0,9728471	534,3924	3,608919	0	-1024	-768	-1	-1	-1	-1	4	24	1250	949						Untertest1.avi	0	880	547	72	111	1221	814	100	0	Content		1178	838	24940130	889784131
24957	08:38:34.680	00:00:24.956	1498	1314,174	914,4658	0,8336601	0,9725062	533,2737	3,573117	0	-1024	-768	-1	-1	-1	-1	4	24	1314	914						Untertest1.avi	0	880	547	72	111	1221	814	100	0	Content		1242	803	24956749	889800750
24974	08:38:34.697	00:00:24.973	1499	1305,993	920,5176	0,8404996	0,9722349	529,6564	3,54044	0	-1024	-768	-1	-1	-1	-1	4	24	1306	921						Untertest1.avi	0	880	547	72	111	1221	814	100	0	Content		1234	810	24973507	889817508
24990	08:38:34.713	00:00:24.990	1500	1303,916	943,9014	0,8465499	0,9719959	530,311	3,535442	0	-1024	-768	-1	-1	-1	-1	4	24	1304	944						Untertest1.avi	0	880	547	72	111	1221	814	100	0	Content		1232	833	24990117	889834118
25007	08:38:34.730	00:00:25.006	1501	1283,791	925,1406	0,8520135	0,9723467	527,2821	3,556396	0	-1024	-768	-1	-1	-1	-1	4	24	1284	925						Untertest1.avi	0	880	547	72	111	1221	814	100	0	Content		1212	814	25006741	889850742
25023	08:38:34.746	00:00:25.023	1502	1293,413	920,8778	0,8564492	0,9730484	525,9332	3,559824	0	-1024	-768	-1	-1	-1	-1	4	24	1293	921						Untertest1.avi	0	880	547	72	111	1221	814	100	0	Content		1221	810	25023366	889867367
25040	08:38:34.763	00:00:25.040	1503	1281,307	927,0341	0,8598858	0,9739007	524,2639	3,501705	0	-1024	-768	-1	-1	-1	-1	4	25	1281	927						Untertest1.avi	0	880	547	72	111	1072	803	100	0	Content		1209	816	25040113	889884114
25057	08:38:34.780	00:00:25.056	1504	1299,408	927,6817	0,8626245	0,9746774	520,7469	3,47591	0	966,1334	934,8975	0,7026057	0,9868459	539,9597	3,480168	0	25	1133	931						Untertest1.avi	0	880	547	72	111	1072	803	100	0	Content		1061	820	25056735	889900736
25073	08:38:34.796	00:00:25.073	1505	1294,366	909,4857	0,8642036	0,9748951	523,3096	3,44704	0	986,3349	904,9896	0,7039962	0,9874632	542,2917	3,453478	0	25	1140	907						Untertest1.avi	0	880	547	72	111	1072	803	100	0	Content		1068	796	25073358	889917359
25090	08:38:34.813	00:00:25.090	1506	1286,981	919,251	0,8653125	0,9747378	522,3315	3,468799	0	996,9738	909,2712	0,7049795	0,9875246	542,5148	3,457144	0	25	1142	914						Untertest1.avi	0	880	547	72	111	1072	803	100	0	Content		1070	803	25090108	889934109
25107	08:38:34.830	00:00:25.106	1507	1300,385	926,2996	0,8657467	0,9742483	522,9368	3,448924	0	-1024	-768	-1	-1	-1	-1	4	25	1300	926						Untertest1.avi	0	880	547	72	111	1072	803	100	0	Content		1228	815	25106730	889950731
25123	08:38:34.846	00:00:25.123	1508	1299,749	910,8295	0,8659239	0,9739384	521,2479	3,420931	0	988,1847	910,8598	0,7050508	0,9870865	546,4805	3,467944	0	25	1144	911						Untertest1.avi	0	880	547	72	111	1072	803	100	0	Content		1072	800	25123355	889967356
25140	08:38:34.863	00:00:25.139	1509	1309,943	900,0847	0,8654929	0,9739486	523,5654	3,417629	0	-1024	-768	-1	-1	-1	-1	4	26	1310	900						Untertest1.avi	0	880	547	72	111	1214	794	183	0	Content		1238	789	25139977	889983978
25157	08:38:34.880	00:00:25.156	1510	1299,331	912,7529	0,8649136	0,9742913	519,7656	3,361391	0	-1024	-768	-1	-1	-1	-1	4	26	1299	913						Untertest1.avi	0	880	547	72	111	1214	794	183	0	Content		1227	802	25156724	890000725
25173	08:38:34.896	00:00:25.173	1511	1292,97	903,938	0,8635798	0,9752031	518,2384	3,357734	0	-1024	-768	-1	-1	-1	-1	4	26	1293	904						Untertest1.avi	0	880	547	72	111	1214	794	183	0	Content		1221	793	25173348	890017349
25190	08:38:34.913	00:00:25.189	1512	1290,04	914,3309	0,8611112	0,9765658	525,4566	3,387175	0	-1024	-768	-1	-1	-1	-1	4	26	1290	914						Untertest1.avi	0	880	547	72	111	1214	794	183	0	Content		1218	803	25189973	890033974
25207	08:38:34.930	00:00:25.206	1513	1286,965	899,8042	0,858859	0,978139	521,1295	3,34209	0	-1024	-768	-1	-1	-1	-1	4	26	1287	900						Untertest1.avi	0	880	547	72	111	1214	794	183	0	Content		1215	789	25206595	890050596
25223	08:38:34.946	00:00:25.223	1514	1261,087	925,907	0,855582	0,9795859	525,1423	3,372566	0	-1024	-768	-1	-1	-1	-1	4	26	1261	926						Untertest1.avi	0	880	547	72	111	1214	794	183	0	Content		1189	815	25223344	890067345
25240	08:38:34.963	00:00:25.239	1515	1284,899	904,8598	0,8521597	0,9811944	524,7174	3,34522	0	-1024	-768	-1	-1	-1	-1	4	26	1285	905						Untertest1.avi	0	880	547	72	111	1214	794	183	0	Content		1213	794	25239965	890083966
25257	08:38:34.980	00:00:25.256	1516	1296,116	889,3104	0,8482152	0,9827104	525,7228	3,318442	0	-1024	-768	-1	-1	-1	-1	4	26	1296	889						Untertest1.avi	0	880	547	72	111	1214	794	183	0	Content		1224	778	25256589	890100590
25273	08:38:34.996	00:00:25.273	1517	1263,885	918,5001	0,8441291	0,9839115	523,0079	3,349331	0	-1024	-768	-1	-1	-1	-1	4	26	1264	919						Untertest1.avi	0	880	547	72	111	1214	794	183	0	Content		1192	808	25273211	890117212
25290	08:38:35.013	00:00:25.289	1518	1243,676	919,8426	0,8396741	0,9854909	524,6931	3,330847	0	-1024	-768	-1	-1	-1	-1	4	26	1244	920						Untertest1.avi	0	880	547	72	111	1214	794	183	0	Content		1172	809	25289836	890133837
25307	08:38:35.030	00:00:25.306	1519	1282,049	906,0833	0,8346575	0,9869317	530,3895	3,307918	0	-1024	-768	-1	-1	-1	-1	4	26	1282	906						Untertest1.avi	0	880	547	72	111	1214	794	183	0	Content		1210	795	25306585	890150586
25323	08:38:35.046	00:00:25.323	1520	1260,736	881,2494	0,8298976	0,9883769	530,3862	3,293844	0	-1024	-768	-1	-1	-1	-1	4	27	1261	881						Untertest1.avi	0	880	547	72	111	1174	761	100	0	Content		1189	770	25323207	890167208
25340	08:38:35.063	00:00:25.339	1521	1231,356	883,4485	0,8248785	0,9895188	531,1724	3,349293	0	-1024	-768	-1	-1	-1	-1	4	27	1231	883						Untertest1.avi	0	880	547	72	111	1174	761	100	0	Content		1159	772	25339829	890183830
25357	08:38:35.080	00:00:25.356	1522	1148,65	844,748	0,8198519	0,9906361	530,6592	3,459108	0	-1024	-768	-1	-1	-1	-1	4	27	1149	845						Untertest1.avi	0	880	547	72	111	1174	761	100	0	Content		1077	734	25356578	890200579
25373	08:38:35.096	00:00:25.373	1523	1260,8	888,4985	0,8146682	0,9915775	531,5217	3,235373	0	-1024	-768	-1	-1	-1	-1	4	27	1261	888						Untertest1.avi	0	880	547	72	111	1174	761	100	0	Content		1189	777	25373200	890217201
25390	08:38:35.113	00:00:25.389	1524	1218,435	862,6166	0,809303	0,9925692	532,6509	3,295942	0	-1024	-768	-1	-1	-1	-1	4	27	1218	863						Untertest1.avi	0	880	547	72	111	1174	761	100	0	Content		1146	752	25389824	890233825
25406	08:38:35.129	00:00:25.406	1525	1349,305	698,6572	0,8037817	0,9935522	534,7797	2,819386	0	-1024	-768	-1	-1	-1	-1	4	27	1349	699						Untertest1.avi	0	880	547	72	111	1174	761	100	0	Content		1277	588	25406455	890250456
25423	08:38:35.146	00:00:25.423	1526	-1024	-768	-1	-1	-1	-1	4	-1024	-768	-1	-1	-1	-1	4		0	0						Untertest1.avi	0	880	547	72	111				0	Content		-72	-111	25423196	890267197
25440	08:38:35.163	00:00:25.439	1527	-1024	-768	-1	-1	-1	-1	4	-1024	-768	-1	-1	-1	-1	4		0	0						Untertest1.avi	0	880	547	72	111				0	Content		-72	-111	25439816	890283817
25456	08:38:35.179	00:00:25.456	1528	-1024	-768	-1	-1	-1	-1	4	-1024	-768	-1	-1	-1	-1	4		0	0						Untertest1.avi	0	880	547	72	111				0	Content		-72	-111	25456447	890300448
25473	08:38:35.196	00:00:25.473	1529	-1024	-768	-1	-1	-1	-1	4	-1024	-768	-1	-1	-1	-1	4		0	0						Untertest1.avi	0	880	547	72	111				0	Content		-72	-111	25473188	890317189
25490	08:38:35.213	00:00:25.489	1530	-1024	-768	-1	-1	-1	-1	4	-1024	-768	-1	-1	-1	-1	4		0	0						Untertest1.avi	0	880	547	72	111				0	Content		-72	-111	25489686	890333687
25506	08:38:35.229	00:00:25.506	1531	-1024	-768	-1	-1	-1	-1	4	-1024	-768	-1	-1	-1	-1	4		0	0						Untertest1.avi	0	880	547	72	111				0	Content		-72	-111	25506438	890350439
25523	08:38:35.246	00:00:25.523	1532	-1024	-768	-1	-1	-1	-1	4	-1024	-768	-1	-1	-1	-1	4		0	0						Untertest1.avi	0	880	547	72	111				0	Content		-72	-111	25523053	890367054
25540	08:38:35.263	00:00:25.539	1533	-1024	-768	-1	-1	-1	-1	4	-1024	-768	-1	-1	-1	-1	4		0	0						Untertest1.avi	0	880	547	72	111				0	Content		-72	-111	25539676	890383677
25556	08:38:35.279	00:00:25.556	1534	-1024	-768	-1	-1	-1	-1	4	-1024	-768	-1	-1	-1	-1	4		0	0						Untertest1.avi	0	880	547	72	111				0	Content		-72	-111	25556431	890400432
25573	08:38:35.296	00:00:25.573	1535	-1024	-768	-1	-1	-1	-1	4	-1024	-768	-1	-1	-1	-1	4		0	0						Untertest1.avi	0	880	547	72	111				0	Content		-72	-111	25573048	890417049
25590	08:38:35.313	00:00:25.589	1536	-1024	-768	-1	-1	-1	-1	4	-1024	-768	-1	-1	-1	-1	4		0	0						Untertest1.avi	0	880	547	72	111				0	Content		-72	-111	25589669	890433670
25606	08:38:35.329	00:00:25.606	1537	-1024	-768	-1	-1	-1	-1	4	-1024	-768	-1	-1	-1	-1	4		0	0						Untertest1.avi	0	880	547	72	111				0	Content		-72	-111	25606424	890450425
25623	08:38:35.346	00:00:25.622	1538	-1024	-768	-1	-1	-1	-1	4	-1024	-768	-1	-1	-1	-1	4		0	0						Untertest1.avi	0	880	547	72	111				0	Content		-72	-111	25622916	890466917
25640	08:38:35.363	00:00:25.639	1539	-1024	-768	-1	-1	-1	-1	4	-1024	-768	-1	-1	-1	-1	4		0	0						Untertest1.avi	0	880	547	72	111				0	Content		-72	-111	25639662	890483663
25656	08:38:35.379	00:00:25.656	1540	-1024	-768	-1	-1	-1	-1	4	-1024	-768	-1	-1	-1	-1	4		0	0						Untertest1.avi	0	880	547	72	111				0	Content		-72	-111	25656288	890500289
25673	08:38:35.396	00:00:25.672	1541	-1024	-768	-1	-1	-1	-1	4	-1024	-768	-1	-1	-1	-1	4		0	0						Untertest1.avi	0	880	547	72	111				0	Content		-72	-111	25672908	890516909
25690	08:38:35.413	00:00:25.689	1542	-1024	-768	-1	-1	-1	-1	4	-1024	-768	-1	-1	-1	-1	4		0	0						Untertest1.avi	0	880	547	72	111				0	Content		-72	-111	25689656	890533657
25706	08:38:35.429	00:00:25.706	1543	-1024	-768	-1	-1	-1	-1	4	-1024	-768	-1	-1	-1	-1	4		0	0						Untertest1.avi	0	880	547	72	111				0	Content		-72	-111	25706277	890550278
25721	08:38:35.444	00:00:25.721	1544	-1024	-768	-1	-1	-1	-1	4	-1024	-768	-1	-1	-1	-1	4		0	0						Untertest1.avi	0	880	547	72	111				0	Content		-72	-111	25721024	890565025
25738	08:38:35.461	00:00:25.737	1545	-1024	-768	-1	-1	-1	-1	4	-1024	-768	-1	-1	-1	-1	4		0	0						Untertest1.avi	0	880	547	72	111				0	Content		-72	-111	25737647	890581648
25755	08:38:35.478	00:00:25.754	1546	-1024	-768	-1	-1	-1	-1	4	-1024	-768	-1	-1	-1	-1	4		0	0						Untertest1.avi	0	880	547	72	111				0	Content		-72	-111	25754840	890598841
25772	08:38:35.495	00:00:25.772	1547	-1024	-768	-1	-1	-1	-1	4	-1024	-768	-1	-1	-1	-1	4		0	0						Untertest1.avi	0	880	547	72	111				0	Content		-72	-111	25772210	890616211
25789	08:38:35.512	00:00:25.789	1548	-1024	-768	-1	-1	-1	-1	4	-1024	-768	-1	-1	-1	-1	4		0	0						Untertest1.avi	0	880	547	72	111				0	Content		-72	-111	25789456	890633457
25804	08:38:35.527	00:00:25.804	1549	-1024	-768	-1	-1	-1	-1	4	-1024	-768	-1	-1	-1	-1	4		0	0						Untertest1.avi	0	880	547	72	111				0	Content		-72	-111	25804257	890648258
25821	08:38:35.544	00:00:25.821	1550	-1024	-768	-1	-1	-1	-1	4	-1024	-768	-1	-1	-1	-1	4		0	0						Untertest1.avi	0	880	547	72	111				0	Content		-72	-111	25821003	890665004
25838	08:38:35.561	00:00:25.837	1551	-1024	-768	-1	-1	-1	-1	4	-1024	-768	-1	-1	-1	-1	4		0	0						Untertest1.avi	0	880	547	72	111				0	Content		-72	-111	25837625	890681626
25854	08:38:35.577	00:00:25.854	1552	-1024	-768	-1	-1	-1	-1	4	-1024	-768	-1	-1	-1	-1	4		0	0						Untertest1.avi	0	880	547	72	111				0	Content		-72	-111	25854246	890698247
25871	08:38:35.594	00:00:25.870	1553	-1024	-768	-1	-1	-1	-1	4	-1024	-768	-1	-1	-1	-1	4		0	0						Untertest1.avi	0	880	547	72	111				0	Content		-72	-111	25870870	890714871
25887	08:38:35.610	00:00:25.887	1554	-1024	-768	-1	-1	-1	-1	4	-1024	-768	-1	-1	-1	-1	4		0	0						Untertest1.avi	0	880	547	72	111				0	Content		-72	-111	25887492	890731493
25905	08:38:35.628	00:00:25.904	1555	-1024	-768	-1	-1	-1	-1	4	-1024	-768	-1	-1	-1	-1	4		0	0						Untertest1.avi	0	880	547	72	111				0	Content		-72	-111	25904687	890748688
25922	08:38:35.645	00:00:25.922	1556	-1024	-768	-1	-1	-1	-1	4	-1024	-768	-1	-1	-1	-1	4		0	0						Untertest1.avi	0	880	547	72	111				0	Content		-72	-111	25922056	890766057
25939	08:38:35.662	00:00:25.939	1557	-1024	-768	-1	-1	-1	-1	4	-1024	-768	-1	-1	-1	-1	4		0	0						Untertest1.avi	0	880	547	72	111				0	Content		-72	-111	25939314	890783315
25954	08:38:35.677	00:00:25.954	1558	-1024	-768	-1	-1	-1	-1	4	-1024	-768	-1	-1	-1	-1	4		0	0						Untertest1.avi	0	880	547	72	111				0	Content		-72	-111	25954115	890798116
25971	08:38:35.694	00:00:25.970	1559	-1024	-768	-1	-1	-1	-1	4	-1024	-768	-1	-1	-1	-1	4		0	0						Untertest1.avi	0	880	547	72	111				0	Content		-72	-111	25970856	890814857
25987	08:38:35.710	00:00:25.987	1560	-1024	-768	-1	-1	-1	-1	4	-1024	-768	-1	-1	-1	-1	4		0	0						Untertest1.avi	0	880	547	72	111				0	Content		-72	-111	25987476	890831477
26004	08:38:35.727	00:00:26.004	1561	-1024	-768	-1	-1	-1	-1	4	-1024	-768	-1	-1	-1	-1	4		0	0						Untertest1.avi	0	880	547	72	111				0	Content		-72	-111	26004100	890848101
26021	08:38:35.744	00:00:26.020	1562	-1024	-768	-1	-1	-1	-1	4	-1024	-768	-1	-1	-1	-1	4		0	0						Untertest1.avi	0	880	547	72	111				0	Content		-72	-111	26020725	890864726
26037	08:38:35.760	00:00:26.037	1563	-1024	-768	-1	-1	-1	-1	4	-1024	-768	-1	-1	-1	-1	4		0	0						Untertest1.avi	0	880	547	72	111				0	Content		-72	-111	26037472	890881473
26055	08:38:35.778	00:00:26.054	1564	-1024	-768	-1	-1	-1	-1	4	-1024	-768	-1	-1	-1	-1	4		0	0						Untertest1.avi	0	880	547	72	111				0	Content		-72	-111	26054541	890898542
26072	08:38:35.795	00:00:26.071	1565	-1024	-768	-1	-1	-1	-1	4	-1024	-768	-1	-1	-1	-1	4		0	0						Untertest1.avi	0	880	547	72	111				0	Content		-72	-111	26071913	890915914
26089	08:38:35.812	00:00:26.089	1566	-1024	-768	-1	-1	-1	-1	4	-1024	-768	-1	-1	-1	-1	4		0	0						Untertest1.avi	0	880	547	72	111				0	Content		-72	-111	26089159	890933160
26104	08:38:35.827	00:00:26.104	1567	-1024	-768	-1	-1	-1	-1	4	-1024	-768	-1	-1	-1	-1	4		0	0						Untertest1.avi	0	880	547	72	111				0	Content		-72	-111	26104087	890948088
26121	08:38:35.844	00:00:26.120	1568	-1024	-768	-1	-1	-1	-1	4	-1024	-768	-1	-1	-1	-1	4		0	0						Untertest1.avi	0	880	547	72	111				0	Content		-72	-111	26120712	890964713
26137	08:38:35.860	00:00:26.137	1569	-1024	-768	-1	-1	-1	-1	4	-1024	-768	-1	-1	-1	-1	4		0	0						Untertest1.avi	0	880	547	72	111				0	Content		-72	-111	26137458	890981459
26154	08:38:35.877	00:00:26.154	1570	-1024	-768	-1	-1	-1	-1	4	-1024	-768	-1	-1	-1	-1	4		0	0						Untertest1.avi	0	880	547	72	111				0	Content		-72	-111	26154083	890998084
26171	08:38:35.894	00:00:26.170	1571	-1024	-768	-1	-1	-1	-1	4	-1024	-768	-1	-1	-1	-1	4		0	0						Untertest1.avi	0	880	547	72	111				0	Content		-72	-111	26170709	891014710
26187	08:38:35.910	00:00:26.187	1572	-1024	-768	-1	-1	-1	-1	4	-1024	-768	-1	-1	-1	-1	4		0	0						Untertest1.avi	0	880	547	72	111				0	Content		-72	-111	26187331	891031332
26205	08:38:35.928	00:00:26.204	1573	-1024	-768	-1	-1	-1	-1	4	-1024	-768	-1	-1	-1	-1	4		0	0						Untertest1.avi	0	880	547	72	111				0	Content		-72	-111	26204524	891048525
26222	08:38:35.945	00:00:26.221	1574	-1024	-768	-1	-1	-1	-1	4	-1024	-768	-1	-1	-1	-1	4		0	0						Untertest1.avi	0	880	547	72	111				0	Content		-72	-111	26221772	891065773
26239	08:38:35.962	00:00:26.239	1575	-1024	-768	-1	-1	-1	-1	4	-1024	-768	-1	-1	-1	-1	4		0	0						Untertest1.avi	0	880	547	72	111				0	Content		-72	-111	26239143	891083144
26254	08:38:35.977	00:00:26.253	1576	-1024	-768	-1	-1	-1	-1	4	-1024	-768	-1	-1	-1	-1	4		0	0						Untertest1.avi	0	880	547	72	111				0	Content		-72	-111	26253945	891097946
26271	08:38:35.994	00:00:26.270	1577	-1024	-768	-1	-1	-1	-1	4	-1024	-768	-1	-1	-1	-1	4		0	0						Untertest1.avi	0	880	547	72	111				0	Content		-72	-111	26270693	891114694
26287	08:38:36.010	00:00:26.287	1578	-1024	-768	-1	-1	-1	-1	4	-1024	-768	-1	-1	-1	-1	4		0	0						Untertest1.avi	0	880	547	72	111				0	Content		-72	-111	26287312	891131313
26304	08:38:36.027	00:00:26.303	1579	-1024	-768	-1	-1	-1	-1	4	-1024	-768	-1	-1	-1	-1	4		0	0						Untertest1.avi	0	880	547	72	111				0	Content		-72	-111	26303935	891147936
26321	08:38:36.044	00:00:26.320	1580	-1024	-768	-1	-1	-1	-1	4	-1024	-768	-1	-1	-1	-1	4		0	0						Untertest1.avi	0	880	547	72	111				0	Content		-72	-111	26320555	891164556
26337	08:38:36.060	00:00:26.337	1581	-1024	-768	-1	-1	-1	-1	4	-1024	-768	-1	-1	-1	-1	4		0	0						Untertest1.avi	0	880	547	72	111				0	Content		-72	-111	26337179	891181180
26354	08:38:36.077	00:00:26.354	1582	-1024	-768	-1	-1	-1	-1	4	-1024	-768	-1	-1	-1	-1	4		0	0						Untertest1.avi	0	880	547	72	111				0	Content		-72	-111	26354371	891198372
26372	08:38:36.095	00:00:26.371	1583	-1024	-768	-1	-1	-1	-1	4	-1024	-768	-1	-1	-1	-1	4		0	0						Untertest1.avi	0	880	547	72	111				0	Content		-72	-111	26371745	891215746
26389	08:38:36.112	00:00:26.388	1584	-1024	-768	-1	-1	-1	-1	4	-1024	-768	-1	-1	-1	-1	4		0	0						Untertest1.avi	0	880	547	72	111				0	Content		-72	-111	26388992	891232993
26404	08:38:36.127	00:00:26.403	1585	-1024	-768	-1	-1	-1	-1	4	-1024	-768	-1	-1	-1	-1	4		0	0						Untertest1.avi	0	880	547	72	111				0	Content		-72	-111	26403797	891247798
26421	08:38:36.144	00:00:26.420	1586	-1024	-768	-1	-1	-1	-1	4	-1024	-768	-1	-1	-1	-1	4		0	0						Untertest1.avi	0	880	547	72	111				0	Content		-72	-111	26420545	891264546
26437	08:38:36.160	00:00:26.437	1587	-1024	-768	-1	-1	-1	-1	4	-1024	-768	-1	-1	-1	-1	4		0	0						Untertest1.avi	0	880	547	72	111				0	Content		-72	-111	26437164	891281165
26454	08:38:36.177	00:00:26.453	1588	-1024	-768	-1	-1	-1	-1	4	-1024	-768	-1	-1	-1	-1	4		0	0						Untertest1.avi	0	880	547	72	111				0	Content		-72	-111	26453785	891297786
26470	08:38:36.193	00:00:26.470	1589	-1024	-768	-1	-1	-1	-1	4	-1024	-768	-1	-1	-1	-1	4		0	0						Untertest1.avi	0	880	547	72	111				0	Content		-72	-111	26470407	891314408
26487	08:38:36.210	00:00:26.487	1590	-1024	-768	-1	-1	-1	-1	4	-1024	-768	-1	-1	-1	-1	4		0	0						Untertest1.avi	0	880	547	72	111				0	Content		-72	-111	26487030	891331031
26504	08:38:36.227	00:00:26.504	1591	-1024	-768	-1	-1	-1	-1	4	-1024	-768	-1	-1	-1	-1	4		0	0						Untertest1.avi	0	880	547	72	111				0	Content		-72	-111	26504230	891348231
26522	08:38:36.245	00:00:26.521	1592	-1024	-768	-1	-1	-1	-1	4	-1024	-768	-1	-1	-1	-1	4		0	0						Untertest1.avi	0	880	547	72	111				0	Content		-72	-111	26521597	891365598
26539	08:38:36.262	00:00:26.538	1593	-1024	-768	-1	-1	-1	-1	4	-1024	-768	-1	-1	-1	-1	4		0	0						Untertest1.avi	0	880	547	72	111				0	Content		-72	-111	26538845	891382846
26554	08:38:36.277	00:00:26.553	1594	-1024	-768	-1	-1	-1	-1	4	-1024	-768	-1	-1	-1	-1	4		0	0						Untertest1.avi	0	880	547	72	111				0	Content		-72	-111	26553770	891397771
26570	08:38:36.293	00:00:26.570	1595	-1024	-768	-1	-1	-1	-1	4	-1024	-768	-1	-1	-1	-1	4		0	0						Untertest1.avi	0	880	547	72	111				0	Content		-72	-111	26570392	891414393
26587	08:38:36.310	00:00:26.587	1596	-1024	-768	-1	-1	-1	-1	4	-1024	-768	-1	-1	-1	-1	4		0	0						Untertest1.avi	0	880	547	72	111				0	Content		-72	-111	26587140	891431141
26604	08:38:36.327	00:00:26.603	1597	-1024	-768	-1	-1	-1	-1	4	-1024	-768	-1	-1	-1	-1	4		0	0						Untertest1.avi	0	880	547	72	111				0	Content		-72	-111	26603762	891447763
26620	08:38:36.343	00:00:26.620	1598	-1024	-768	-1	-1	-1	-1	4	-1024	-768	-1	-1	-1	-1	4		0	0						Untertest1.avi	0	880	547	72	111				0	Content		-72	-111	26620382	891464383
26637	08:38:36.360	00:00:26.637	1599	-1024	-768	-1	-1	-1	-1	4	-1024	-768	-1	-1	-1	-1	4		0	0						Untertest1.avi	0	880	547	72	111				0	Content		-72	-111	26637006	891481007
26654	08:38:36.377	00:00:26.654	1600	-1024	-768	-1	-1	-1	-1	4	-1024	-768	-1	-1	-1	-1	4		0	0						Untertest1.avi	0	880	547	72	111				0	Content		-72	-111	26654206	891498207
26671	08:38:36.394	00:00:26.671	1601	-1024	-768	-1	-1	-1	-1	4	-1024	-768	-1	-1	-1	-1	4		0	0						Untertest1.avi	0	880	547	72	111				0	Content		-72	-111	26671448	891515449
26689	08:38:36.412	00:00:26.688	1602	-1024	-768	-1	-1	-1	-1	4	-1024	-768	-1	-1	-1	-1	4		0	0						Untertest1.avi	0	880	547	72	111				0	Content		-72	-111	26688710	891532711
26704	08:38:36.427	00:00:26.703	1603	-1024	-768	-1	-1	-1	-1	4	-1024	-768	-1	-1	-1	-1	4		0	0						Untertest1.avi	0	880	547	72	111				0	Content		-72	-111	26703626	891547627
26720	08:38:36.443	00:00:26.720	1604	-1024	-768	-1	-1	-1	-1	4	-1024	-768	-1	-1	-1	-1	4		0	0						Untertest1.avi	0	880	547	72	111				0	Content		-72	-111	26720247	891564248
26737	08:38:36.460	00:00:26.736	1605	-1024	-768	-1	-1	-1	-1	4	-1024	-768	-1	-1	-1	-1	4		0	0						Untertest1.avi	0	880	547	72	111				0	Content		-72	-111	26736993	891580994
26754	08:38:36.477	00:00:26.753	1606	-1024	-768	-1	-1	-1	-1	4	-1024	-768	-1	-1	-1	-1	4		0	0						Untertest1.avi	0	880	547	72	111				0	Content		-72	-111	26753620	891597621
26770	08:38:36.493	00:00:26.770	1607	-1024	-768	-1	-1	-1	-1	4	-1024	-768	-1	-1	-1	-1	4		0	0						Untertest1.avi	0	880	547	72	111				0	Content		-72	-111	26770242	891614243
26787	08:38:36.510	00:00:26.786	1608	-1024	-768	-1	-1	-1	-1	4	-1024	-768	-1	-1	-1	-1	4		0	0						Untertest1.avi	0	880	547	72	111				0	Content		-72	-111	26786866	891630867
26804	08:38:36.527	00:00:26.804	1609	-1024	-768	-1	-1	-1	-1	4	-1024	-768	-1	-1	-1	-1	4		0	0						Untertest1.avi	0	880	547	72	111				0	Content		-72	-111	26804058	891648059
26821	08:38:36.544	00:00:26.821	1610	-1024	-768	-1	-1	-1	-1	4	-1024	-768	-1	-1	-1	-1	4		0	0						Untertest1.avi	0	880	547	72	111				0	Content		-72	-111	26821429	891665430
26839	08:38:36.562	00:00:26.838	1611	-1024	-768	-1	-1	-1	-1	4	-1024	-768	-1	-1	-1	-1	4		0	0						Untertest1.avi	0	880	547	72	111				0	Content		-72	-111	26838674	891682675
26853	08:38:36.576	00:00:26.853	1612	-1024	-768	-1	-1	-1	-1	4	-1024	-768	-1	-1	-1	-1	4		0	0						Untertest1.avi	0	880	547	72	111				0	Content		-72	-111	26853477	891697478
26870	08:38:36.593	00:00:26.870	1613	-1024	-768	-1	-1	-1	-1	4	-1024	-768	-1	-1	-1	-1	4		0	0						Untertest1.avi	0	880	547	72	111				0	Content		-72	-111	26870226	891714227
26887	08:38:36.610	00:00:26.886	1614	-1024	-768	-1	-1	-1	-1	4	-1024	-768	-1	-1	-1	-1	4		0	0						Untertest1.avi	0	880	547	72	111				0	Content		-72	-111	26886846	891730847
26903	08:38:36.626	00:00:26.903	1615	-1024	-768	-1	-1	-1	-1	4	-1024	-768	-1	-1	-1	-1	4		0	0						Untertest1.avi	0	880	547	72	111				0	Content		-72	-111	26903470	891747471
26920	08:38:36.643	00:00:26.920	1616	-1024	-768	-1	-1	-1	-1	4	-1024	-768	-1	-1	-1	-1	4		0	0						Untertest1.avi	0	880	547	72	111				0	Content		-72	-111	26920091	891764092
26937	08:38:36.660	00:00:26.936	1617	-1024	-768	-1	-1	-1	-1	4	-1024	-768	-1	-1	-1	-1	4		0	0						Untertest1.avi	0	880	547	72	111				0	Content		-72	-111	26936717	891780718
26954	08:38:36.677	00:00:26.953	1618	-1024	-768	-1	-1	-1	-1	4	-1024	-768	-1	-1	-1	-1	4		0	0						Untertest1.avi	0	880	547	72	111				0	Content		-72	-111	26953909	891797910
26971	08:38:36.694	00:00:26.971	1619	-1024	-768	-1	-1	-1	-1	4	-1024	-768	-1	-1	-1	-1	4		0	0						Untertest1.avi	0	880	547	72	111				0	Content		-72	-111	26971292	891815293
26989	08:38:36.712	00:00:26.988	1620	-1024	-768	-1	-1	-1	-1	4	-1024	-768	-1	-1	-1	-1	4		0	0						Untertest1.avi	0	880	547	72	111				0	Content		-72	-111	26988653	891832654
27003	08:38:36.726	00:00:27.003	1621	-1024	-768	-1	-1	-1	-1	4	-1024	-768	-1	-1	-1	-1	4		0	0						Untertest1.avi	0	880	547	72	111				0	Content		-72	-111	27003458	891847459
27020	08:38:36.743	00:00:27.020	1622	-1024	-768	-1	-1	-1	-1	4	-1024	-768	-1	-1	-1	-1	4		0	0						Untertest1.avi	0	880	547	72	111				0	Content		-72	-111	27020079	891864080
27037	08:38:36.760	00:00:27.036	1623	-1024	-768	-1	-1	-1	-1	4	-1024	-768	-1	-1	-1	-1	4		0	0						Untertest1.avi	0	880	547	72	111				0	Content		-72	-111	27036824	891880825
27053	08:38:36.776	00:00:27.053	1624	-1024	-768	-1	-1	-1	-1	4	-1024	-768	-1	-1	-1	-1	4		0	0						Untertest1.avi	0	880	547	72	111				0	Content		-72	-111	27053446	891897447
27070	08:38:36.793	00:00:27.070	1625	-1024	-768	-1	-1	-1	-1	4	-1024	-768	-1	-1	-1	-1	4		0	0						Untertest1.avi	0	880	547	72	111				0	Content		-72	-111	27070064	891914065
27087	08:38:36.810	00:00:27.086	1626	-1024	-768	-1	-1	-1	-1	4	-1024	-768	-1	-1	-1	-1	4		0	0						Untertest1.avi	0	880	547	72	111				0	Content		-72	-111	27086687	891930688
27104	08:38:36.827	00:00:27.103	1627	-1024	-768	-1	-1	-1	-1	4	-1024	-768	-1	-1	-1	-1	4		0	0						Untertest1.avi	0	880	547	72	111				0	Content		-72	-111	27103758	891947759
27121	08:38:36.844	00:00:27.121	1628	-1024	-768	-1	-1	-1	-1	4	-1024	-768	-1	-1	-1	-1	4		0	0						Untertest1.avi	0	880	547	72	111				0	Content		-72	-111	27121129	891965130
27139	08:38:36.862	00:00:27.138	1629	-1024	-768	-1	-1	-1	-1	4	-1024	-768	-1	-1	-1	-1	4		0	0						Untertest1.avi	0	880	547	72	111				0	Content		-72	-111	27138501	891982502
27153	08:38:36.876	00:00:27.153	1630	-1024	-768	-1	-1	-1	-1	4	-1024	-768	-1	-1	-1	-1	4		0	0						Untertest1.avi	0	880	547	72	111				0	Content		-72	-111	27153300	891997301
27170	08:38:36.893	00:00:27.169	1631	-1024	-768	-1	-1	-1	-1	4	-1024	-768	-1	-1	-1	-1	4		0	0						Untertest1.avi	0	880	547	72	111				0	Content		-72	-111	27169924	892013925
27187	08:38:36.910	00:00:27.186	1632	-1024	-768	-1	-1	-1	-1	4	-1024	-768	-1	-1	-1	-1	4		0	0						Untertest1.avi	0	880	547	72	111				0	Content		-72	-111	27186675	892030676
27203	08:38:36.926	00:00:27.203	1633	-1024	-768	-1	-1	-1	-1	4	-1024	-768	-1	-1	-1	-1	4		0	0						Untertest1.avi	0	880	547	72	111				0	Content		-72	-111	27203297	892047298
27220	08:38:36.943	00:00:27.219	1634	-1024	-768	-1	-1	-1	-1	4	-1024	-768	-1	-1	-1	-1	4		0	0						Untertest1.avi	0	880	547	72	111				0	Content		-72	-111	27219920	892063921
27237	08:38:36.960	00:00:27.236	1635	-1024	-768	-1	-1	-1	-1	4	-1024	-768	-1	-1	-1	-1	4		0	0						Untertest1.avi	0	880	547	72	111				0	Content		-72	-111	27236542	892080543
27254	08:38:36.977	00:00:27.253	1636	-1024	-768	-1	-1	-1	-1	4	-1024	-768	-1	-1	-1	-1	4		0	0						Untertest1.avi	0	880	547	72	111				0	Content		-72	-111	27253735	892097736
27271	08:38:36.994	00:00:27.271	1637	-1024	-768	-1	-1	-1	-1	4	-1024	-768	-1	-1	-1	-1	4		0	0						Untertest1.avi	0	880	547	72	111				0	Content		-72	-111	27271105	892115106
27288	08:38:37.011	00:00:27.288	1638	-1024	-768	-1	-1	-1	-1	4	-1024	-768	-1	-1	-1	-1	4		0	0						Untertest1.avi	0	880	547	72	111				0	Content		-72	-111	27288351	892132352
27303	08:38:37.026	00:00:27.303	1639	-1024	-768	-1	-1	-1	-1	4	-1024	-768	-1	-1	-1	-1	4		0	0						Untertest1.avi	0	880	547	72	111				0	Content		-72	-111	27303152	892147153
27320	08:38:37.043	00:00:27.319	1640	-1024	-768	-1	-1	-1	-1	4	-1024	-768	-1	-1	-1	-1	4		0	0						Untertest1.avi	0	880	547	72	111				0	Content		-72	-111	27319900	892163901
27337	08:38:37.060	00:00:27.336	1641	-1024	-768	-1	-1	-1	-1	4	-1024	-768	-1	-1	-1	-1	4		0	0						Untertest1.avi	0	880	547	72	111				0	Content		-72	-111	27336524	892180525
27353	08:38:37.076	00:00:27.353	1642	-1024	-768	-1	-1	-1	-1	4	-1024	-768	-1	-1	-1	-1	4		0	0						Untertest1.avi	0	880	547	72	111				0	Content		-72	-111	27353269	892197270
27370	08:38:37.093	00:00:27.369	1643	-1024	-768	-1	-1	-1	-1	4	-1024	-768	-1	-1	-1	-1	4		0	0						Untertest1.avi	0	880	547	72	111				0	Content		-72	-111	27369767	892213768
27386	08:38:37.109	00:00:27.386	1644	-1024	-768	-1	-1	-1	-1	4	-1024	-768	-1	-1	-1	-1	4		0	0						Untertest1.avi	0	880	547	72	111				0	Content		-72	-111	27386391	892230392
27404	08:38:37.127	00:00:27.403	1645	-1024	-768	-1	-1	-1	-1	4	-1024	-768	-1	-1	-1	-1	4		0	0						Untertest1.avi	0	880	547	72	111				0	Content		-72	-111	27403585	892247586
27421	08:38:37.144	00:00:27.420	1646	-1024	-768	-1	-1	-1	-1	4	-1024	-768	-1	-1	-1	-1	4		0	0						Untertest1.avi	0	880	547	72	111				0	Content		-72	-111	27420959	892264960
27438	08:38:37.161	00:00:27.438	1647	-1024	-768	-1	-1	-1	-1	4	-1024	-768	-1	-1	-1	-1	4		0	0						Untertest1.avi	0	880	547	72	111				0	Content		-72	-111	27438178	892282179
27454	08:38:37.177	00:00:27.454	1648	-1024	-768	-1	-1	-1	-1	4	-1024	-768	-1	-1	-1	-1	4		0	0						Untertest1.avi	0	880	547	72	111				0	Content		-72	-111	27454396	892298397
27471	08:38:37.194	00:00:27.471	1649	-1024	-768	-1	-1	-1	-1	4	-1024	-768	-1	-1	-1	-1	4		0	0						Untertest1.avi	0	880	547	72	111				0	Content		-72	-111	27471063	892315064
27488	08:38:37.211	00:00:27.487	1650	-1024	-768	-1	-1	-1	-1	4	-1024	-768	-1	-1	-1	-1	4		0	0						Untertest1.avi	0	880	547	72	111				0	Content		-72	-111	27487730	892331731
27504	08:38:37.227	00:00:27.504	1651	-1024	-768	-1	-1	-1	-1	4	-1024	-768	-1	-1	-1	-1	4		0	0						Untertest1.avi	0	880	547	72	111				0	Content		-72	-111	27504397	892348398
27520	08:38:37.243	00:00:27.519	1652	-1024	-768	-1	-1	-1	-1	4	-1024	-768	-1	-1	-1	-1	4		0	0						Untertest1.avi	0	880	547	72	111				0	Content		-72	-111	27519672	892363673
27538	08:38:37.261	00:00:27.538	1653	-1024	-768	-1	-1	-1	-1	4	-1024	-768	-1	-1	-1	-1	4		0	0						Untertest1.avi	0	880	547	72	111				0	Content		-72	-111	27538168	892382169
27555	08:38:37.278	00:00:27.554	1654	-1024	-768	-1	-1	-1	-1	4	-1024	-768	-1	-1	-1	-1	4		0	0						Untertest1.avi	0	880	547	72	111				0	Content		-72	-111	27554916	892398917
27572	08:38:37.295	00:00:27.571	1655	-1024	-768	-1	-1	-1	-1	4	-1024	-768	-1	-1	-1	-1	4		0	0						Untertest1.avi	0	880	547	72	111				0	Content		-72	-111	27571540	892415541
27588	08:38:37.311	00:00:27.588	1656	-1024	-768	-1	-1	-1	-1	4	-1024	-768	-1	-1	-1	-1	4		0	0						Untertest1.avi	0	880	547	72	111				0	Content		-72	-111	27588207	892432208
27605	08:38:37.328	00:00:27.604	1657	-1024	-768	-1	-1	-1	-1	4	-1024	-768	-1	-1	-1	-1	4		0	0						Untertest1.avi	0	880	547	72	111				0	Content		-72	-111	27604786	892448787
27622	08:38:37.345	00:00:27.621	1658	-1024	-768	-1	-1	-1	-1	4	-1024	-768	-1	-1	-1	-1	4		0	0						Untertest1.avi	0	880	547	72	111				0	Content		-72	-111	27621534	892465535
27638	08:38:37.361	00:00:27.638	1659	-1024	-768	-1	-1	-1	-1	4	-1024	-768	-1	-1	-1	-1	4		0	0						Untertest1.avi	0	880	547	72	111				0	Content		-72	-111	27638157	892482158
27655	08:38:37.378	00:00:27.654	1660	-1024	-768	-1	-1	-1	-1	4	-1024	-768	-1	-1	-1	-1	4		0	0						Untertest1.avi	0	880	547	72	111				0	Content		-72	-111	27654778	892498779
27671	08:38:37.394	00:00:27.671	1661	-1024	-768	-1	-1	-1	-1	4	-1024	-768	-1	-1	-1	-1	4		0	0						Untertest1.avi	0	880	547	72	111				0	Content		-72	-111	27671399	892515400
27688	08:38:37.411	00:00:27.688	1662	-1024	-768	-1	-1	-1	-1	4	-1024	-768	-1	-1	-1	-1	4		0	0						Untertest1.avi	0	880	547	72	111				0	Content		-72	-111	27688145	892532146
27705	08:38:37.428	00:00:27.704	1663	-1024	-768	-1	-1	-1	-1	4	-1024	-768	-1	-1	-1	-1	4		0	0						Untertest1.avi	0	880	547	72	111				0	Content		-72	-111	27704783	892548784
27721	08:38:37.444	00:00:27.721	1664	-1024	-768	-1	-1	-1	-1	4	-1024	-768	-1	-1	-1	-1	4		0	0						Untertest1.avi	0	880	547	72	111				0	Content		-72	-111	27721388	892565389
27738	08:38:37.461	00:00:27.738	1665	-1024	-768	-1	-1	-1	-1	4	-1024	-768	-1	-1	-1	-1	4		0	0						Untertest1.avi	0	880	547	72	111				0	Content		-72	-111	27738009	892582010
27753	08:38:37.476	00:00:27.752	1666	-1024	-768	-1	-1	-1	-1	4	-1024	-768	-1	-1	-1	-1	4		0	0						Untertest1.avi	0	880	547	72	111				0	Content		-72	-111	27752882	892596883
27770	08:38:37.493	00:00:27.769	1667	-1024	-768	-1	-1	-1	-1	4	-1024	-768	-1	-1	-1	-1	4		0	0						Untertest1.avi	0	880	547	72	111				0	Content		-72	-111	27769763	892613764
27786	08:38:37.509	00:00:27.786	1668	-1024	-768	-1	-1	-1	-1	4	-1024	-768	-1	-1	-1	-1	4		0	0						Untertest1.avi	0	880	547	72	111				0	Content		-72	-111	27786429	892630430
27803	08:38:37.526	00:00:27.803	1669	-1024	-768	-1	-1	-1	-1	4	-1024	-768	-1	-1	-1	-1	4		0	0						Untertest1.avi	0	880	547	72	111				0	Content		-72	-111	27803412	892647413
27820	08:38:37.543	00:00:27.820	1670	-1024	-768	-1	-1	-1	-1	4	-1024	-768	-1	-1	-1	-1	4		0	0						Untertest1.avi	0	880	547	72	111				0	Content		-72	-111	27820079	892664080
27837	08:38:37.560	00:00:27.836	1671	-1024	-768	-1	-1	-1	-1	4	-1024	-768	-1	-1	-1	-1	4		0	0						Untertest1.avi	0	880	547	72	111				0	Content		-72	-111	27836746	892680747
27854	08:38:37.577	00:00:27.853	1672	-1024	-768	-1	-1	-1	-1	4	-1024	-768	-1	-1	-1	-1	4		0	0						Untertest1.avi	0	880	547	72	111				0	Content		-72	-111	27853830	892697831
27870	08:38:37.593	00:00:27.870	1673	-1024	-768	-1	-1	-1	-1	4	-1024	-768	-1	-1	-1	-1	4		0	0						Untertest1.avi	0	880	547	72	111				0	Content		-72	-111	27870497	892714498
27887	08:38:37.610	00:00:27.887	1674	-1024	-768	-1	-1	-1	-1	4	-1024	-768	-1	-1	-1	-1	4		0	0						Untertest1.avi	0	880	547	72	111				0	Content		-72	-111	27887164	892731165
27903	08:38:37.626	00:00:27.903	1675	-1024	-768	-1	-1	-1	-1	4	-1024	-768	-1	-1	-1	-1	4		0	0						Untertest1.avi	0	880	547	72	111				0	Content		-72	-111	27903272	892747273
27920	08:38:37.643	00:00:27.919	1676	-1024	-768	-1	-1	-1	-1	4	-1024	-768	-1	-1	-1	-1	4		0	0						Untertest1.avi	0	880	547	72	111				0	Content		-72	-111	27919939	892763940
27936	08:38:37.659	00:00:27.935	1677	-1024	-768	-1	-1	-1	-1	4	-1024	-768	-1	-1	-1	-1	4		0	0						Untertest1.avi	0	880	547	72	111				0	Content		-72	-111	27935994	892779995
27953	08:38:37.676	00:00:27.952	1678	-1024	-768	-1	-1	-1	-1	4	-1024	-768	-1	-1	-1	-1	4		0	0						Untertest1.avi	0	880	547	72	111				0	Content		-72	-111	27952615	892796616
27969	08:38:37.692	00:00:27.969	1679	-1024	-768	-1	-1	-1	-1	4	-1024	-768	-1	-1	-1	-1	4		0	0						Untertest1.avi	0	880	547	72	111				0	Content		-72	-111	27969363	892813364
27986	08:38:37.709	00:00:27.986	1680	-1024	-768	-1	-1	-1	-1	4	-1024	-768	-1	-1	-1	-1	4		0	0						Untertest1.avi	0	880	547	72	111				0	Content		-72	-111	27986072	892830073
28003	08:38:37.726	00:00:28.002	1681	-1024	-768	-1	-1	-1	-1	4	-1024	-768	-1	-1	-1	-1	4		0	0						Untertest1.avi	0	880	547	72	111				0	Content		-72	-111	28002652	892846653
28019	08:38:37.742	00:00:28.019	1682	-1024	-768	-1	-1	-1	-1	4	-1024	-768	-1	-1	-1	-1	4		0	0						Untertest1.avi	0	880	547	72	111				0	Content		-72	-111	28019319	892863320
28036	08:38:37.759	00:00:28.036	1683	-1024	-768	-1	-1	-1	-1	4	-1024	-768	-1	-1	-1	-1	4		0	0						Untertest1.avi	0	880	547	72	111				0	Content		-72	-111	28036214	892880215
28053	08:38:37.776	00:00:28.052	1684	-1024	-768	-1	-1	-1	-1	4	-1024	-768	-1	-1	-1	-1	4		0	0						Untertest1.avi	0	880	547	72	111				0	Content		-72	-111	28052881	892896882
28070	08:38:37.793	00:00:28.069	1685	-1024	-768	-1	-1	-1	-1	4	-1024	-768	-1	-1	-1	-1	4		0	0						Untertest1.avi	0	880	547	72	111				0	Content		-72	-111	28069873	892913874
28087	08:38:37.810	00:00:28.086	1686	-1024	-768	-1	-1	-1	-1	4	-1024	-768	-1	-1	-1	-1	4		0	0						Untertest1.avi	0	880	547	72	111				0	Content		-72	-111	28086540	892930541
28103	08:38:37.826	00:00:28.103	1687	-1024	-768	-1	-1	-1	-1	4	-1024	-768	-1	-1	-1	-1	4		0	0						Untertest1.avi	0	880	547	72	111				0	Content		-72	-111	28103207	892947208
28120	08:38:37.843	00:00:28.120	1688	-1024	-768	-1	-1	-1	-1	4	-1024	-768	-1	-1	-1	-1	4		0	0						Untertest1.avi	0	880	547	72	111				0	Content		-72	-111	28120295	892964296
28137	08:38:37.860	00:00:28.136	1689	-1024	-768	-1	-1	-1	-1	4	-1024	-768	-1	-1	-1	-1	4		0	0						Untertest1.avi	0	880	547	72	111				0	Content		-72	-111	28136962	892980963
28154	08:38:37.877	00:00:28.153	1690	-1024	-768	-1	-1	-1	-1	4	-1024	-768	-1	-1	-1	-1	4		0	0						Untertest1.avi	0	880	547	72	111				0	Content		-72	-111	28153629	892997630
28170	08:38:37.893	00:00:28.169	1691	-1024	-768	-1	-1	-1	-1	4	-1024	-768	-1	-1	-1	-1	4		0	0						Untertest1.avi	0	880	547	72	111				0	Content		-72	-111	28169909	893013910
28187	08:38:37.910	00:00:28.186	1692	-1024	-768	-1	-1	-1	-1	4	-1024	-768	-1	-1	-1	-1	4		0	0						Untertest1.avi	0	880	547	72	111				0	Content		-72	-111	28186576	893030577
28203	08:38:37.926	00:00:28.203	1693	-1024	-768	-1	-1	-1	-1	4	-1024	-768	-1	-1	-1	-1	4		0	0						Untertest1.avi	0	880	547	72	111				0	Content		-72	-111	28203242	893047243
28219	08:38:37.942	00:00:28.219	1694	-1024	-768	-1	-1	-1	-1	4	-1024	-768	-1	-1	-1	-1	4		0	0						Untertest1.avi	0	880	547	72	111				0	Content		-72	-111	28219095	893063096
28236	08:38:37.959	00:00:28.235	1695	-1024	-768	-1	-1	-1	-1	4	-1024	-768	-1	-1	-1	-1	4		0	0						Untertest1.avi	0	880	547	72	111				0	Content		-72	-111	28235841	893079842
28252	08:38:37.975	00:00:28.252	1696	-1024	-768	-1	-1	-1	-1	4	-1024	-768	-1	-1	-1	-1	4		0	0						Untertest1.avi	0	880	547	72	111				0	Content		-72	-111	28252461	893096462
28269	08:38:37.992	00:00:28.269	1697	-1024	-768	-1	-1	-1	-1	4	-1024	-768	-1	-1	-1	-1	4		0	0						Untertest1.avi	0	880	547	72	111				0	Content		-72	-111	28269137	893113138
28286	08:38:38.009	00:00:28.285	1698	-1024	-768	-1	-1	-1	-1	4	-1024	-768	-1	-1	-1	-1	4		0	0						Untertest1.avi	0	880	547	72	111				0	Content		-72	-111	28285833	893129834
28303	08:38:38.026	00:00:28.302	1699	-1024	-768	-1	-1	-1	-1	4	-1024	-768	-1	-1	-1	-1	4		0	0						Untertest1.avi	0	880	547	72	111				0	Content		-72	-111	28302707	893146708
28319	08:38:38.042	00:00:28.319	1700	-1024	-768	-1	-1	-1	-1	4	-1024	-768	-1	-1	-1	-1	4		0	0						Untertest1.avi	0	880	547	72	111				0	Content		-72	-111	28319374	893163375
28336	08:38:38.059	00:00:28.336	1701	-1024	-768	-1	-1	-1	-1	4	-1024	-768	-1	-1	-1	-1	4		0	0						Untertest1.avi	0	880	547	72	111				0	Content		-72	-111	28336359	893180360
28353	08:38:38.076	00:00:28.353	1702	-1024	-768	-1	-1	-1	-1	4	-1024	-768	-1	-1	-1	-1	4		0	0						Untertest1.avi	0	880	547	72	111				0	Content		-72	-111	28353026	893197027
28370	08:38:38.093	00:00:28.369	1703	-1024	-768	-1	-1	-1	-1	4	-1024	-768	-1	-1	-1	-1	4		0	0						Untertest1.avi	0	880	547	72	111				0	Content		-72	-111	28369693	893213694
28387	08:38:38.110	00:00:28.386	1704	-1024	-768	-1	-1	-1	-1	4	-1024	-768	-1	-1	-1	-1	4		0	0						Untertest1.avi	0	880	547	72	111				0	Content		-72	-111	28386783	893230784
28403	08:38:38.126	00:00:28.403	1705	-1024	-768	-1	-1	-1	-1	4	-1024	-768	-1	-1	-1	-1	4		0	0						Untertest1.avi	0	880	547	72	111				0	Content		-72	-111	28403450	893247451
28420	08:38:38.143	00:00:28.420	1706	-1024	-768	-1	-1	-1	-1	4	-1024	-768	-1	-1	-1	-1	4		0	0						Untertest1.avi	0	880	547	72	111				0	Content		-72	-111	28420117	893264118
28438	08:38:38.161	00:00:28.437	1707	-1024	-768	-1	-1	-1	-1	4	-1024	-768	-1	-1	-1	-1	4		0	0						Untertest1.avi	0	880	547	72	111				0	Content		-72	-111	28437569	893281570
28452	08:38:38.175	00:00:28.452	1708	-1024	-768	-1	-1	-1	-1	4	-1024	-768	-1	-1	-1	-1	4		0	0						Untertest1.avi	0	880	547	72	111				0	Content		-72	-111	28452314	893296315
28469	08:38:38.192	00:00:28.468	1709	-1024	-768	-1	-1	-1	-1	4	-1024	-768	-1	-1	-1	-1	4		0	0						Untertest1.avi	0	880	547	72	111				0	Content		-72	-111	28468948	893312949
28486	08:38:38.209	00:00:28.485	1710	-1024	-768	-1	-1	-1	-1	4	-1024	-768	-1	-1	-1	-1	4		0	0						Untertest1.avi	0	880	547	72	111				0	Content		-72	-111	28485685	893329686
28502	08:38:38.225	00:00:28.502	1711	-1024	-768	-1	-1	-1	-1	4	-1024	-768	-1	-1	-1	-1	4		0	0						Untertest1.avi	0	880	547	72	111				0	Content		-72	-111	28502363	893346364
28519	08:38:38.242	00:00:28.518	1712	-1024	-768	-1	-1	-1	-1	4	-1024	-768	-1	-1	-1	-1	4		0	0						Untertest1.avi	0	880	547	72	111				0	Content		-72	-111	28518959	893362960
28536	08:38:38.259	00:00:28.535	1713	-1024	-768	-1	-1	-1	-1	4	-1024	-768	-1	-1	-1	-1	4		0	0						Untertest1.avi	0	880	547	72	111				0	Content		-72	-111	28535626	893379627
28553	08:38:38.276	00:00:28.552	1714	-1024	-768	-1	-1	-1	-1	4	-1024	-768	-1	-1	-1	-1	4		0	0						Untertest1.avi	0	880	547	72	111				0	Content		-72	-111	28552529	893396530
28569	08:38:38.292	00:00:28.569	1715	-1024	-768	-1	-1	-1	-1	4	-1024	-768	-1	-1	-1	-1	4		0	0						Untertest1.avi	0	880	547	72	111				0	Content		-72	-111	28569196	893413197
28586	08:38:38.309	00:00:28.586	1716	-1024	-768	-1	-1	-1	-1	4	-1024	-768	-1	-1	-1	-1	4		0	0						Untertest1.avi	0	880	547	72	111				0	Content		-72	-111	28586190	893430191
28603	08:38:38.326	00:00:28.602	1717	-1024	-768	-1	-1	-1	-1	4	-1024	-768	-1	-1	-1	-1	4		0	0						Untertest1.avi	0	880	547	72	111				0	Content		-72	-111	28602857	893446858
28620	08:38:38.343	00:00:28.619	1718	-1024	-768	-1	-1	-1	-1	4	-1024	-768	-1	-1	-1	-1	4		0	0						Untertest1.avi	0	880	547	72	111				0	Content		-72	-111	28619523	893463524
28637	08:38:38.360	00:00:28.636	1719	-1024	-768	-1	-1	-1	-1	4	-1024	-768	-1	-1	-1	-1	4		0	0						Untertest1.avi	0	880	547	72	111				0	Content		-72	-111	28636784	893480785
28653	08:38:38.376	00:00:28.653	1720	-1024	-768	-1	-1	-1	-1	4	-1024	-768	-1	-1	-1	-1	4		0	0						Untertest1.avi	0	880	547	72	111				0	Content		-72	-111	28653451	893497452
28670	08:38:38.393	00:00:28.669	1721	-1024	-768	-1	-1	-1	-1	4	-1024	-768	-1	-1	-1	-1	4		0	0						Untertest1.avi	0	880	547	72	111				0	Content		-72	-111	28669692	893513693
28686	08:38:38.409	00:00:28.686	1722	-1024	-768	-1	-1	-1	-1	4	-1024	-768	-1	-1	-1	-1	4		0	0						Untertest1.avi	0	880	547	72	111				0	Content		-72	-111	28686359	893530360
28703	08:38:38.426	00:00:28.703	1723	-1024	-768	-1	-1	-1	-1	4	-1024	-768	-1	-1	-1	-1	4		0	0						Untertest1.avi	0	880	547	72	111				0	Content		-72	-111	28703026	893547027
28719	08:38:38.442	00:00:28.718	1724	-1024	-768	-1	-1	-1	-1	4	-1024	-768	-1	-1	-1	-1	4		0	0						Untertest1.avi	0	880	547	72	111				0	Content		-72	-111	28718814	893562815
28735	08:38:38.458	00:00:28.735	1725	-1024	-768	-1	-1	-1	-1	4	-1024	-768	-1	-1	-1	-1	4		0	0						Untertest1.avi	0	880	547	72	111				0	Content		-72	-111	28735417	893579418
28752	08:38:38.475	00:00:28.752	1726	-1024	-768	-1	-1	-1	-1	4	-1024	-768	-1	-1	-1	-1	4		0	0						Untertest1.avi	0	880	547	72	111				0	Content		-72	-111	28752102	893596103
28769	08:38:38.492	00:00:28.768	1727	-1024	-768	-1	-1	-1	-1	4	-1024	-768	-1	-1	-1	-1	4		0	0						Untertest1.avi	0	880	547	72	111				0	Content		-72	-111	28768769	893612770
28785	08:38:38.508	00:00:28.785	1728	-1024	-768	-1	-1	-1	-1	4	-1024	-768	-1	-1	-1	-1	4		0	0						Untertest1.avi	0	880	547	72	111				0	Content		-72	-111	28785436	893629437
28802	08:38:38.525	00:00:28.802	1729	-1024	-768	-1	-1	-1	-1	4	-1024	-768	-1	-1	-1	-1	4		0	0						Untertest1.avi	0	880	547	72	111				0	Content		-72	-111	28802215	893646216
28819	08:38:38.542	00:00:28.818	1730	-1024	-768	-1	-1	-1	-1	4	-1024	-768	-1	-1	-1	-1	4		0	0						Untertest1.avi	0	880	547	72	111				0	Content		-72	-111	28818783	893662784
28836	08:38:38.559	00:00:28.835	1731	-1024	-768	-1	-1	-1	-1	4	-1024	-768	-1	-1	-1	-1	4		0	0						Untertest1.avi	0	880	547	72	111				0	Content		-72	-111	28835723	893679724
28852	08:38:38.575	00:00:28.852	1732	-1024	-768	-1	-1	-1	-1	4	-1024	-768	-1	-1	-1	-1	4		0	0						Untertest1.avi	0	880	547	72	111				0	Content		-72	-111	28852390	893696391
28870	08:38:38.593	00:00:28.869	1733	-1024	-768	-1	-1	-1	-1	4	-1024	-768	-1	-1	-1	-1	4		0	0						Untertest1.avi	0	880	547	72	111				0	Content		-72	-111	28869521	893713522
28886	08:38:38.609	00:00:28.886	1734	-1024	-768	-1	-1	-1	-1	4	-1024	-768	-1	-1	-1	-1	4		0	0						Untertest1.avi	0	880	547	72	111				0	Content		-72	-111	28886188	893730189
28903	08:38:38.626	00:00:28.903	1735	-1024	-768	-1	-1	-1	-1	4	-1024	-768	-1	-1	-1	-1	4		0	0						Untertest1.avi	0	880	547	72	111				0	Content		-72	-111	28903218	893747219
28920	08:38:38.643	00:00:28.919	1736	-1024	-768	-1	-1	-1	-1	4	-1024	-768	-1	-1	-1	-1	4		0	0						Untertest1.avi	0	880	547	72	111				0	Content		-72	-111	28919885	893763886
28937	08:38:38.660	00:00:28.936	1737	-1024	-768	-1	-1	-1	-1	4	-1024	-768	-1	-1	-1	-1	4		0	0						Untertest1.avi	0	880	547	72	111				0	Content		-72	-111	28936552	893780553
28953	08:38:38.676	00:00:28.952	1738	-1024	-768	-1	-1	-1	-1	4	-1024	-768	-1	-1	-1	-1	4		0	0						Untertest1.avi	0	880	547	72	111				0	Content		-72	-111	28952601	893796602
28969	08:38:38.692	00:00:28.969	1739	-1024	-768	-1	-1	-1	-1	4	-1024	-768	-1	-1	-1	-1	4		0	0						Untertest1.avi	0	880	547	72	111				0	Content		-72	-111	28969268	893813269
28986	08:38:38.709	00:00:28.985	1740	-1024	-768	-1	-1	-1	-1	4	-1024	-768	-1	-1	-1	-1	4		0	0						Untertest1.avi	0	880	547	72	111				0	Content		-72	-111	28985734	893829735
29002	08:38:38.725	00:00:29.002	1741	-1024	-768	-1	-1	-1	-1	4	-1024	-768	-1	-1	-1	-1	4		0	0						Untertest1.avi	0	880	547	72	111				0	Content		-72	-111	29002401	893846402
29019	08:38:38.742	00:00:29.019	1742	-1024	-768	-1	-1	-1	-1	4	-1024	-768	-1	-1	-1	-1	4		0	0						Untertest1.avi	0	880	547	72	111				0	Content		-72	-111	29019067	893863068
29036	08:38:38.759	00:00:29.035	1743	-1024	-768	-1	-1	-1	-1	4	-1024	-768	-1	-1	-1	-1	4		0	0						Untertest1.avi	0	880	547	72	111				0	Content		-72	-111	29035592	893879593
29052	08:38:38.775	00:00:29.052	1744	-1024	-768	-1	-1	-1	-1	4	-1024	-768	-1	-1	-1	-1	4		0	0						Untertest1.avi	0	880	547	72	111				0	Content		-72	-111	29052259	893896260
29069	08:38:38.792	00:00:29.068	1745	-1024	-768	-1	-1	-1	-1	4	-1024	-768	-1	-1	-1	-1	4		0	0						Untertest1.avi	0	880	547	72	111				0	Content		-72	-111	29068926	893912927
29085	08:38:38.808	00:00:29.085	1746	-1024	-768	-1	-1	-1	-1	4	-1024	-768	-1	-1	-1	-1	4		0	0						Untertest1.avi	0	880	547	72	111				0	Content		-72	-111	29085262	893929263
29102	08:38:38.825	00:00:29.101	1747	-1024	-768	-1	-1	-1	-1	4	-1024	-768	-1	-1	-1	-1	4		0	0						Untertest1.avi	0	880	547	72	111				0	Content		-72	-111	29101941	893945942
29119	08:38:38.842	00:00:29.118	1748	-1024	-768	-1	-1	-1	-1	4	-1024	-768	-1	-1	-1	-1	4		0	0						Untertest1.avi	0	880	547	72	111				0	Content		-72	-111	29118601	893962602
29135	08:38:38.858	00:00:29.135	1749	-1024	-768	-1	-1	-1	-1	4	-1024	-768	-1	-1	-1	-1	4		0	0						Untertest1.avi	0	880	547	72	111				0	Content		-72	-111	29135268	893979269
29152	08:38:38.875	00:00:29.152	1750	-1024	-768	-1	-1	-1	-1	4	-1024	-768	-1	-1	-1	-1	4		0	0						Untertest1.avi	0	880	547	72	111				0	Content		-72	-111	29152200	893996201
29169	08:38:38.892	00:00:29.168	1751	-1024	-768	-1	-1	-1	-1	4	-1024	-768	-1	-1	-1	-1	4		0	0						Untertest1.avi	0	880	547	72	111				0	Content		-72	-111	29168867	894012868
29186	08:38:38.909	00:00:29.185	1752	-1024	-768	-1	-1	-1	-1	4	-1024	-768	-1	-1	-1	-1	4		0	0						Untertest1.avi	0	880	547	72	111				0	Content		-72	-111	29185829	894029830
29202	08:38:38.925	00:00:29.202	1753	-1024	-768	-1	-1	-1	-1	4	-1024	-768	-1	-1	-1	-1	4		0	0						Untertest1.avi	0	880	547	72	111				0	Content		-72	-111	29202496	894046497
29219	08:38:38.942	00:00:29.219	1754	-1024	-768	-1	-1	-1	-1	4	-1024	-768	-1	-1	-1	-1	4		0	0						Untertest1.avi	0	880	547	72	111				0	Content		-72	-111	29219163	894063164
29236	08:38:38.959	00:00:29.236	1755	-1024	-768	-1	-1	-1	-1	4	-1024	-768	-1	-1	-1	-1	4		0	0						Untertest1.avi	0	880	547	72	111				0	Content		-72	-111	29236393	894080394
29253	08:38:38.976	00:00:29.253	1756	-1024	-768	-1	-1	-1	-1	4	-1024	-768	-1	-1	-1	-1	4		0	0						Untertest1.avi	0	880	547	72	111				0	Content		-72	-111	29253060	894097061
29269	08:38:38.992	00:00:29.269	1757	-1024	-768	-1	-1	-1	-1	4	-1024	-768	-1	-1	-1	-1	4		0	0						Untertest1.avi	0	880	547	72	111				0	Content		-72	-111	29269289	894113290
29286	08:38:39.009	00:00:29.285	1758	-1024	-768	-1	-1	-1	-1	4	-1024	-768	-1	-1	-1	-1	4		0	0						Untertest1.avi	0	880	547	72	111				0	Content		-72	-111	29285956	894129957
29303	08:38:39.026	00:00:29.302	1759	-1024	-768	-1	-1	-1	-1	4	-1024	-768	-1	-1	-1	-1	4		0	0						Untertest1.avi	0	880	547	72	111				0	Content		-72	-111	29302623	894146624
29319	08:38:39.042	00:00:29.318	1760	-1024	-768	-1	-1	-1	-1	4	-1024	-768	-1	-1	-1	-1	4		0	0						Untertest1.avi	0	880	547	72	111				0	Content		-72	-111	29318871	894162872
29336	08:38:39.059	00:00:29.335	1761	-1024	-768	-1	-1	-1	-1	4	-1024	-768	-1	-1	-1	-1	4		0	0						Untertest1.avi	0	880	547	72	111				0	Content		-72	-111	29335538	894179539
29352	08:38:39.075	00:00:29.352	1762	-1024	-768	-1	-1	-1	-1	4	-1024	-768	-1	-1	-1	-1	4		0	0						Untertest1.avi	0	880	547	72	111				0	Content		-72	-111	29352064	894196065
29369	08:38:39.092	00:00:29.368	1763	-1024	-768	-1	-1	-1	-1	4	-1024	-768	-1	-1	-1	-1	4		0	0						Untertest1.avi	0	880	547	72	111				0	Content		-72	-111	29368731	894212732
29385	08:38:39.108	00:00:29.385	1764	-1024	-768	-1	-1	-1	-1	4	-1024	-768	-1	-1	-1	-1	4		0	0						Untertest1.avi	0	880	547	72	111				0	Content		-72	-111	29385398	894229399
29402	08:38:39.125	00:00:29.401	1765	-1024	-768	-1	-1	-1	-1	4	-1024	-768	-1	-1	-1	-1	4		0	0						Untertest1.avi	0	880	547	72	111				0	Content		-72	-111	29401910	894245911
29419	08:38:39.142	00:00:29.418	1766	-1024	-768	-1	-1	-1	-1	4	-1024	-768	-1	-1	-1	-1	4		0	0						Untertest1.avi	0	880	547	72	111				0	Content		-72	-111	29418576	894262577
29435	08:38:39.158	00:00:29.435	1767	-1024	-768	-1	-1	-1	-1	4	-1024	-768	-1	-1	-1	-1	4		0	0						Untertest1.avi	0	880	547	72	111				0	Content		-72	-111	29435040	894279041
29452	08:38:39.175	00:00:29.451	1768	-1024	-768	-1	-1	-1	-1	4	-1024	-768	-1	-1	-1	-1	4		0	0						Untertest1.avi	0	880	547	72	111				0	Content		-72	-111	29451607	894295608
29469	08:38:39.192	00:00:29.468	1769	-1024	-768	-1	-1	-1	-1	4	-1024	-768	-1	-1	-1	-1	4		0	0						Untertest1.avi	0	880	547	72	111				0	Content		-72	-111	29468545	894312546
29485	08:38:39.208	00:00:29.485	1770	-1024	-768	-1	-1	-1	-1	4	-1024	-768	-1	-1	-1	-1	4		0	0						Untertest1.avi	0	880	547	72	111				0	Content		-72	-111	29485212	894329213
29502	08:38:39.225	00:00:29.502	1771	-1024	-768	-1	-1	-1	-1	4	-1024	-768	-1	-1	-1	-1	4		0	0						Untertest1.avi	0	880	547	72	111				0	Content		-72	-111	29502345	894346346
29519	08:38:39.242	00:00:29.519	1772	-1024	-768	-1	-1	-1	-1	4	-1024	-768	-1	-1	-1	-1	4		0	0						Untertest1.avi	0	880	547	72	111				0	Content		-72	-111	29519012	894363013
29536	08:38:39.259	00:00:29.536	1773	-1024	-768	-1	-1	-1	-1	4	-1024	-768	-1	-1	-1	-1	4		0	0						Untertest1.avi	0	880	547	72	111				0	Content		-72	-111	29536041	894380042
29553	08:38:39.276	00:00:29.552	1774	-1024	-768	-1	-1	-1	-1	4	-1024	-768	-1	-1	-1	-1	4		0	0						Untertest1.avi	0	880	547	72	111				0	Content		-72	-111	29552708	894396709
29569	08:38:39.292	00:00:29.569	1775	-1024	-768	-1	-1	-1	-1	4	-1024	-768	-1	-1	-1	-1	4		0	0						Untertest1.avi	0	880	547	72	111				0	Content		-72	-111	29569375	894413376
29585	08:38:39.308	00:00:29.585	1776	-1024	-768	-1	-1	-1	-1	4	-1024	-768	-1	-1	-1	-1	4		0	0						Untertest1.avi	0	880	547	72	111				0	Content		-72	-111	29585487	894429488
29602	08:38:39.325	00:00:29.602	1777	-1024	-768	-1	-1	-1	-1	4	-1024	-768	-1	-1	-1	-1	4		0	0						Untertest1.avi	0	880	547	72	111				0	Content		-72	-111	29602154	894446155
29619	08:38:39.342	00:00:29.618	1778	-1024	-768	-1	-1	-1	-1	4	-1024	-768	-1	-1	-1	-1	4		0	0						Untertest1.avi	0	880	547	72	111				0	Content		-72	-111	29618635	894462636
29635	08:38:39.358	00:00:29.635	1779	-1024	-768	-1	-1	-1	-1	4	-1024	-768	-1	-1	-1	-1	4		0	0						Untertest1.avi	0	880	547	72	111				0	Content		-72	-111	29635302	894479303
29652	08:38:39.375	00:00:29.651	1780	-1024	-768	-1	-1	-1	-1	4	-1024	-768	-1	-1	-1	-1	4		0	0						Untertest1.avi	0	880	547	72	111				0	Content		-72	-111	29651969	894495970
29669	08:38:39.392	00:00:29.668	1781	-1024	-768	-1	-1	-1	-1	4	-1024	-768	-1	-1	-1	-1	4		0	0						Untertest1.avi	0	880	547	72	111				0	Content		-72	-111	29668510	894512511
29685	08:38:39.408	00:00:29.685	1782	-1024	-768	-1	-1	-1	-1	4	-1024	-768	-1	-1	-1	-1	4		0	0						Untertest1.avi	0	880	547	72	111				0	Content		-72	-111	29685177	894529178
29702	08:38:39.425	00:00:29.701	1783	-1024	-768	-1	-1	-1	-1	4	-1024	-768	-1	-1	-1	-1	4		0	0						Untertest1.avi	0	880	547	72	111				0	Content		-72	-111	29701844	894545845
29718	08:38:39.441	00:00:29.718	1784	-1024	-768	-1	-1	-1	-1	4	-1024	-768	-1	-1	-1	-1	4		0	0						Untertest1.avi	0	880	547	72	111				0	Content		-72	-111	29718213	894562214
29735	08:38:39.458	00:00:29.734	1785	-1024	-768	-1	-1	-1	-1	4	-1024	-768	-1	-1	-1	-1	4		0	0						Untertest1.avi	0	880	547	72	111				0	Content		-72	-111	29734892	894578893
29751	08:38:39.474	00:00:29.751	1786	-1024	-768	-1	-1	-1	-1	4	-1024	-768	-1	-1	-1	-1	4		0	0						Untertest1.avi	0	880	547	72	111				0	Content		-72	-111	29751499	894595500
29768	08:38:39.491	00:00:29.768	1787	-1024	-768	-1	-1	-1	-1	4	-1024	-768	-1	-1	-1	-1	4		0	0						Untertest1.avi	0	880	547	72	111				0	Content		-72	-111	29768166	894612167
29785	08:38:39.508	00:00:29.785	1788	-1024	-768	-1	-1	-1	-1	4	-1024	-768	-1	-1	-1	-1	4		0	0						Untertest1.avi	0	880	547	72	111				0	Content		-72	-111	29785062	894629063
29802	08:38:39.525	00:00:29.801	1789	-1024	-768	-1	-1	-1	-1	4	-1024	-768	-1	-1	-1	-1	4		0	0						Untertest1.avi	0	880	547	72	111				0	Content		-72	-111	29801729	894645730
29819	08:38:39.542	00:00:29.818	1790	-1024	-768	-1	-1	-1	-1	4	-1024	-768	-1	-1	-1	-1	4		0	0						Untertest1.avi	0	880	547	72	111				0	Content		-72	-111	29818721	894662722
29835	08:38:39.558	00:00:29.835	1791	-1024	-768	-1	-1	-1	-1	4	-1024	-768	-1	-1	-1	-1	4		0	0						Untertest1.avi	0	880	547	72	111				0	Content		-72	-111	29835388	894679389
29852	08:38:39.575	00:00:29.852	1792	-1024	-768	-1	-1	-1	-1	4	-1024	-768	-1	-1	-1	-1	4		0	0						Untertest1.avi	0	880	547	72	111				0	Content		-72	-111	29852054	894696055
29869	08:38:39.592	00:00:29.869	1793	-1024	-768	-1	-1	-1	-1	4	-1024	-768	-1	-1	-1	-1	4		0	0						Untertest1.avi	0	880	547	72	111				0	Content		-72	-111	29869314	894713315
29886	08:38:39.609	00:00:29.885	1794	-1024	-768	-1	-1	-1	-1	4	-1024	-768	-1	-1	-1	-1	4		0	0						Untertest1.avi	0	880	547	72	111				0	Content		-72	-111	29885981	894729982
29903	08:38:39.626	00:00:29.903	1795	-1024	-768	-1	-1	-1	-1	4	-1024	-768	-1	-1	-1	-1	4		0	0						Untertest1.avi	0	880	547	72	111				0	Content		-72	-111	29903320	894747321
29918	08:38:39.641	00:00:29.918	1796	-1024	-768	-1	-1	-1	-1	4	-1024	-768	-1	-1	-1	-1	4		0	0						Untertest1.avi	0	880	547	72	111				0	Content		-72	-111	29918070	894762071
29935	08:38:39.658	00:00:29.934	1797	-1024	-768	-1	-1	-1	-1	4	-1024	-768	-1	-1	-1	-1	4		0	0						Untertest1.avi	0	880	547	72	111				0	Content		-72	-111	29934693	894778694
29951	08:38:39.674	00:00:29.951	1798	-1024	-768	-1	-1	-1	-1	4	-1024	-768	-1	-1	-1	-1	4		0	0						Untertest1.avi	0	880	547	72	111				0	Content		-72	-111	29951360	894795361
29968	08:38:39.691	00:00:29.968	1799	-1024	-768	-1	-1	-1	-1	4	-1024	-768	-1	-1	-1	-1	4		0	0						Untertest1.avi	0	880	547	72	111				0	Content		-72	-111	29968061	894812062
29985	08:38:39.708	00:00:29.984	1800	-1024	-768	-1	-1	-1	-1	4	-1024	-768	-1	-1	-1	-1	4		0	0						Untertest1.avi	0	880	547	72	111				0	Content		-72	-111	29984728	894828729
30001	08:38:39.724	00:00:30.001	1801	-1024	-768	-1	-1	-1	-1	4	-1024	-768	-1	-1	-1	-1	4		0	0						Untertest1.avi	0	880	547	72	111				0	Content		-72	-111	30001369	894845370
30018	08:38:39.741	00:00:30.017	1802	-1024	-768	-1	-1	-1	-1	4	-1024	-768	-1	-1	-1	-1	4		0	0						Untertest1.avi	0	880	547	72	111				0	Content		-72	-111	30017937	894861938
30035	08:38:39.758	00:00:30.034	1803	-1024	-768	-1	-1	-1	-1	4	-1024	-768	-1	-1	-1	-1	4		0	0						Untertest1.avi	0	880	547	72	111				0	Content		-72	-111	30034879	894878880
30052	08:38:39.775	00:00:30.051	1804	-1024	-768	-1	-1	-1	-1	4	-1024	-768	-1	-1	-1	-1	4		0	0						Untertest1.avi	0	880	547	72	111				0	Content		-72	-111	30051546	894895547
30069	08:38:39.792	00:00:30.068	1805	-1024	-768	-1	-1	-1	-1	4	-1024	-768	-1	-1	-1	-1	4		0	0						Untertest1.avi	0	880	547	72	111				0	Content		-72	-111	30068680	894912681
30085	08:38:39.808	00:00:30.085	1806	-1024	-768	-1	-1	-1	-1	4	-1024	-768	-1	-1	-1	-1	4		0	0						Untertest1.avi	0	880	547	72	111				0	Content		-72	-111	30085347	894929348
30102	08:38:39.825	00:00:30.102	1807	-1024	-768	-1	-1	-1	-1	4	-1024	-768	-1	-1	-1	-1	4		0	0						Untertest1.avi	0	880	547	72	111				0	Content		-72	-111	30102375	894946376
30119	08:38:39.842	00:00:30.119	1808	-1024	-768	-1	-1	-1	-1	4	-1024	-768	-1	-1	-1	-1	4		0	0						Untertest1.avi	0	880	547	72	111				0	Content		-72	-111	30119042	894963043
30136	08:38:39.859	00:00:30.135	1809	-1024	-768	-1	-1	-1	-1	4	-1024	-768	-1	-1	-1	-1	4		0	0						Untertest1.avi	0	880	547	72	111				0	Content		-72	-111	30135709	894979710
30152	08:38:39.875	00:00:30.151	1810	-1024	-768	-1	-1	-1	-1	4	-1024	-768	-1	-1	-1	-1	4		0	0						Untertest1.avi	0	880	547	72	111				0	Content		-72	-111	30151819	894995820
30168	08:38:39.891	00:00:30.168	1811	-1024	-768	-1	-1	-1	-1	4	-1024	-768	-1	-1	-1	-1	4		0	0						Untertest1.avi	0	880	547	72	111				0	Content		-72	-111	30168486	895012487
30185	08:38:39.908	00:00:30.184	1812	-1024	-768	-1	-1	-1	-1	4	-1024	-768	-1	-1	-1	-1	4		0	0						Untertest1.avi	0	880	547	72	111				0	Content		-72	-111	30184967	895028968
30202	08:38:39.925	00:00:30.201	1813	-1024	-768	-1	-1	-1	-1	4	-1024	-768	-1	-1	-1	-1	4		0	0						Untertest1.avi	0	880	547	72	111				0	Content		-72	-111	30201634	895045635
30218	08:38:39.941	00:00:30.218	1814	-1024	-768	-1	-1	-1	-1	4	-1024	-768	-1	-1	-1	-1	4		0	0						Untertest1.avi	0	880	547	72	111				0	Content		-72	-111	30218301	895062302
30235	08:38:39.958	00:00:30.234	1815	-1024	-768	-1	-1	-1	-1	4	-1024	-768	-1	-1	-1	-1	4		0	0						Untertest1.avi	0	880	547	72	111				0	Content		-72	-111	30234738	895078739
30251	08:38:39.974	00:00:30.251	1816	-1024	-768	-1	-1	-1	-1	4	-1024	-768	-1	-1	-1	-1	4		0	0						Untertest1.avi	0	880	547	72	111				0	Content		-72	-111	30251404	895095405
30268	08:38:39.991	00:00:30.268	1817	-1024	-768	-1	-1	-1	-1	4	-1024	-768	-1	-1	-1	-1	4		0	0						Untertest1.avi	0	880	547	72	111				0	Content		-72	-111	30268003	895112004
30285	08:38:40.008	00:00:30.284	1818	-1024	-768	-1	-1	-1	-1	4	-1024	-768	-1	-1	-1	-1	4		0	0						Untertest1.avi	0	880	547	72	111				0	Content		-72	-111	30284670	895128671
30301	08:38:40.024	00:00:30.301	1819	-1024	-768	-1	-1	-1	-1	4	-1024	-768	-1	-1	-1	-1	4		0	0						Untertest1.avi	0	880	547	72	111				0	Content		-72	-111	30301233	895145234
30318	08:38:40.041	00:00:30.317	1820	-1024	-768	-1	-1	-1	-1	4	-1024	-768	-1	-1	-1	-1	4		0	0						Untertest1.avi	0	880	547	72	111				0	Content		-72	-111	30317900	895161901
30335	08:38:40.058	00:00:30.334	1821	-1024	-768	-1	-1	-1	-1	4	-1024	-768	-1	-1	-1	-1	4		0	0						Untertest1.avi	0	880	547	72	111				0	Content		-72	-111	30334531	895178532
30351	08:38:40.074	00:00:30.351	1822	-1024	-768	-1	-1	-1	-1	4	-1024	-768	-1	-1	-1	-1	4		0	0						Untertest1.avi	0	880	547	72	111				0	Content		-72	-111	30351198	895195199
30368	08:38:40.091	00:00:30.367	1823	-1024	-768	-1	-1	-1	-1	4	-1024	-768	-1	-1	-1	-1	4		0	0						Untertest1.avi	0	880	547	72	111				0	Content		-72	-111	30367865	895211866
30385	08:38:40.108	00:00:30.384	1824	-1024	-768	-1	-1	-1	-1	4	-1024	-768	-1	-1	-1	-1	4		0	0						Untertest1.avi	0	880	547	72	111				0	Content		-72	-111	30384702	895228703
30401	08:38:40.124	00:00:30.401	1825	-1024	-768	-1	-1	-1	-1	4	-1024	-768	-1	-1	-1	-1	4		0	0						Untertest1.avi	0	880	547	72	111				0	Content		-72	-111	30401369	895245370
30418	08:38:40.141	00:00:30.418	1826	-1024	-768	-1	-1	-1	-1	4	-1024	-768	-1	-1	-1	-1	4		0	0						Untertest1.avi	0	880	547	72	111				0	Content		-72	-111	30418341	895262342
30435	08:38:40.158	00:00:30.435	1827	-1024	-768	-1	-1	-1	-1	4	-1024	-768	-1	-1	-1	-1	4		0	0						Untertest1.avi	0	880	547	72	111				0	Content		-72	-111	30435008	895279009
30452	08:38:40.175	00:00:30.451	1828	-1024	-768	-1	-1	-1	-1	4	-1024	-768	-1	-1	-1	-1	4		0	0						Untertest1.avi	0	880	547	72	111				0	Content		-72	-111	30451675	895295676
30469	08:38:40.192	00:00:30.468	1829	-1024	-768	-1	-1	-1	-1	4	-1024	-768	-1	-1	-1	-1	4		0	0						Untertest1.avi	0	880	547	72	111				0	Content		-72	-111	30468914	895312915
30486	08:38:40.209	00:00:30.485	1830	-1024	-768	-1	-1	-1	-1	4	-1024	-768	-1	-1	-1	-1	4		0	0						Untertest1.avi	0	880	547	72	111				0	Content		-72	-111	30485581	895329582
30503	08:38:40.226	00:00:30.502	1831	-1024	-768	-1	-1	-1	-1	4	-1024	-768	-1	-1	-1	-1	4		0	0						Untertest1.avi	0	880	547	72	111				0	Content		-72	-111	30502898	895346899
30518	08:38:40.241	00:00:30.517	1832	-1024	-768	-1	-1	-1	-1	4	-1024	-768	-1	-1	-1	-1	4		0	0						Untertest1.avi	0	880	547	72	111				0	Content		-72	-111	30517646	895361647
30534	08:38:40.257	00:00:30.534	1833	-1024	-768	-1	-1	-1	-1	4	-1024	-768	-1	-1	-1	-1	4		0	0						Untertest1.avi	0	880	547	72	111				0	Content		-72	-111	30534333	895378334
30551	08:38:40.274	00:00:30.551	1834	-1024	-768	-1	-1	-1	-1	4	-1024	-768	-1	-1	-1	-1	4		0	0						Untertest1.avi	0	880	547	72	111				0	Content		-72	-111	30551000	895395001
30568	08:38:40.291	00:00:30.567	1835	-1024	-768	-1	-1	-1	-1	4	-1024	-768	-1	-1	-1	-1	4		0	0						Untertest1.avi	0	880	547	72	111				0	Content		-72	-111	30567664	895411665
30584	08:38:40.307	00:00:30.584	1836	-1024	-768	-1	-1	-1	-1	4	-1024	-768	-1	-1	-1	-1	4		0	0						Untertest1.avi	0	880	547	72	111				0	Content		-72	-111	30584331	895428332
30601	08:38:40.324	00:00:30.600	1837	-1024	-768	-1	-1	-1	-1	4	-1024	-768	-1	-1	-1	-1	4		0	0						Untertest1.avi	0	880	547	72	111				0	Content		-72	-111	30600945	895444946
30618	08:38:40.341	00:00:30.617	1838	-1024	-768	-1	-1	-1	-1	4	-1024	-768	-1	-1	-1	-1	4		0	0						Untertest1.avi	0	880	547	72	111				0	Content		-72	-111	30617515	895461516
30634	08:38:40.357	00:00:30.634	1839	-1024	-768	-1	-1	-1	-1	4	-1024	-768	-1	-1	-1	-1	4		0	0						Untertest1.avi	0	880	547	72	111				0	Content		-72	-111	30634452	895478453
30651	08:38:40.374	00:00:30.651	1840	-1024	-768	-1	-1	-1	-1	4	-1024	-768	-1	-1	-1	-1	4		0	0						Untertest1.avi	0	880	547	72	111				0	Content		-72	-111	30651118	895495119
30668	08:38:40.391	00:00:30.668	1841	-1024	-768	-1	-1	-1	-1	4	-1024	-768	-1	-1	-1	-1	4		0	0						Untertest1.avi	0	880	547	72	111				0	Content		-72	-111	30668250	895512251
30685	08:38:40.408	00:00:30.684	1842	-1024	-768	-1	-1	-1	-1	4	-1024	-768	-1	-1	-1	-1	4		0	0						Untertest1.avi	0	880	547	72	111				0	Content		-72	-111	30684917	895528918
30702	08:38:40.425	00:00:30.701	1843	-1024	-768	-1	-1	-1	-1	4	-1024	-768	-1	-1	-1	-1	4		0	0						Untertest1.avi	0	880	547	72	111				0	Content		-72	-111	30701946	895545947
30719	08:38:40.442	00:00:30.718	1844	-1024	-768	-1	-1	-1	-1	4	-1024	-768	-1	-1	-1	-1	4		0	0						Untertest1.avi	0	880	547	72	111				0	Content		-72	-111	30718613	895562614
30735	08:38:40.458	00:00:30.735	1845	-1024	-768	-1	-1	-1	-1	4	-1024	-768	-1	-1	-1	-1	4		0	0						Untertest1.avi	0	880	547	72	111				0	Content		-72	-111	30735280	895579281
30753	08:38:40.476	00:00:30.752	1846	-1024	-768	-1	-1	-1	-1	4	-1024	-768	-1	-1	-1	-1	4		0	0						Untertest1.avi	0	880	547	72	111				0	Content		-72	-111	30752750	895596751
30768	08:38:40.491	00:00:30.768	1847	-1024	-768	-1	-1	-1	-1	4	-1024	-768	-1	-1	-1	-1	4		0	0						Untertest1.avi	0	880	547	72	111				0	Content		-72	-111	30768436	895612437
30785	08:38:40.508	00:00:30.785	1848	-1024	-768	-1	-1	-1	-1	4	-1024	-768	-1	-1	-1	-1	4		0	0						Untertest1.avi	0	880	547	72	111				0	Content		-72	-111	30785103	895629104
30801	08:38:40.524	00:00:30.801	1849	-1024	-768	-1	-1	-1	-1	4	-1024	-768	-1	-1	-1	-1	4		0	0						Untertest1.avi	0	880	547	72	111				0	Content		-72	-111	30801302	895645303
30818	08:38:40.541	00:00:30.817	1850	-1024	-768	-1	-1	-1	-1	4	-1024	-768	-1	-1	-1	-1	4		0	0						Untertest1.avi	0	880	547	72	111				0	Content		-72	-111	30817969	895661970
30834	08:38:40.557	00:00:30.834	1851	-1024	-768	-1	-1	-1	-1	4	-1024	-768	-1	-1	-1	-1	4		0	0						Untertest1.avi	0	880	547	72	111				0	Content		-72	-111	30834453	895678454
30851	08:38:40.574	00:00:30.851	1852	-1024	-768	-1	-1	-1	-1	4	-1024	-768	-1	-1	-1	-1	4		0	0						Untertest1.avi	0	880	547	72	111				0	Content		-72	-111	30851120	895695121
30868	08:38:40.591	00:00:30.867	1853	-1024	-768	-1	-1	-1	-1	4	-1024	-768	-1	-1	-1	-1	4		0	0						Untertest1.avi	0	880	547	72	111				0	Content		-72	-111	30867787	895711788
30884	08:38:40.607	00:00:30.884	1854	-1024	-768	-1	-1	-1	-1	4	-1024	-768	-1	-1	-1	-1	4		0	0						Untertest1.avi	0	880	547	72	111				0	Content		-72	-111	30884263	895728264
30901	08:38:40.624	00:00:30.900	1855	-1024	-768	-1	-1	-1	-1	4	-1024	-768	-1	-1	-1	-1	4		0	0						Untertest1.avi	0	880	547	72	111				0	Content		-72	-111	30900930	895744931
30917	08:38:40.640	00:00:30.917	1856	-1024	-768	-1	-1	-1	-1	4	-1024	-768	-1	-1	-1	-1	4		0	0						Untertest1.avi	0	880	547	72	111				0	Content		-72	-111	30917494	895761495
30934	08:38:40.657	00:00:30.934	1857	-1024	-768	-1	-1	-1	-1	4	-1024	-768	-1	-1	-1	-1	4		0	0						Untertest1.avi	0	880	547	72	111				0	Content		-72	-111	30934161	895778162
30951	08:38:40.674	00:00:30.950	1858	-1024	-768	-1	-1	-1	-1	4	-1024	-768	-1	-1	-1	-1	4		0	0						Untertest1.avi	0	880	547	72	111				0	Content		-72	-111	30950828	895794829
30968	08:38:40.691	00:00:30.967	1859	-1024	-768	-1	-1	-1	-1	4	-1024	-768	-1	-1	-1	-1	4		0	0						Untertest1.avi	0	880	547	72	111				0	Content		-72	-111	30967655	895811656
30984	08:38:40.707	00:00:30.984	1860	-1024	-768	-1	-1	-1	-1	4	-1024	-768	-1	-1	-1	-1	4		0	0						Untertest1.avi	0	880	547	72	111				0	Content		-72	-111	30984322	895828323
31001	08:38:40.724	00:00:31.001	1861	-1024	-768	-1	-1	-1	-1	4	-1024	-768	-1	-1	-1	-1	4		0	0						Untertest1.avi	0	880	547	72	111				0	Content		-72	-111	31001291	895845292
31018	08:38:40.741	00:00:31.017	1862	-1024	-768	-1	-1	-1	-1	4	-1024	-768	-1	-1	-1	-1	4		0	0						Untertest1.avi	0	880	547	72	111				0	Content		-72	-111	31017958	895861959
31035	08:38:40.758	00:00:31.034	1863	-1024	-768	-1	-1	-1	-1	4	-1024	-768	-1	-1	-1	-1	4		0	0						Untertest1.avi	0	880	547	72	111				0	Content		-72	-111	31034625	895878626
31052	08:38:40.775	00:00:31.051	1864	-1024	-768	-1	-1	-1	-1	4	-1024	-768	-1	-1	-1	-1	4		0	0						Untertest1.avi	0	880	547	72	111				0	Content		-72	-111	31051861	895895862
31069	08:38:40.792	00:00:31.068	1865	-1024	-768	-1	-1	-1	-1	4	-1024	-768	-1	-1	-1	-1	4		0	0						Untertest1.avi	0	880	547	72	111				0	Content		-72	-111	31068528	895912529
31085	08:38:40.808	00:00:31.084	1866	-1024	-768	-1	-1	-1	-1	4	-1024	-768	-1	-1	-1	-1	4		0	0						Untertest1.avi	0	880	547	72	111				0	Content		-72	-111	31084763	895928764
31101	08:38:40.824	00:00:31.101	1867	-1024	-768	-1	-1	-1	-1	4	-1024	-768	-1	-1	-1	-1	4		0	0						Untertest1.avi	0	880	547	72	111				0	Content		-72	-111	31101430	895945431
31118	08:38:40.841	00:00:31.118	1868	-1024	-768	-1	-1	-1	-1	4	-1024	-768	-1	-1	-1	-1	4		0	0						Untertest1.avi	0	880	547	72	111				0	Content		-72	-111	31118097	895962098
31134	08:38:40.857	00:00:31.134	1869	-1024	-768	-1	-1	-1	-1	4	-1024	-768	-1	-1	-1	-1	4		0	0						Untertest1.avi	0	880	547	72	111				0	Content		-72	-111	31134352	895978353
31151	08:38:40.874	00:00:31.151	1870	-1024	-768	-1	-1	-1	-1	4	-1024	-768	-1	-1	-1	-1	4		0	0						Untertest1.avi	0	880	547	72	111				0	Content		-72	-111	31151019	895995020
31168	08:38:40.891	00:00:31.168	1871	-1024	-768	-1	-1	-1	-1	4	-1024	-768	-1	-1	-1	-1	4		0	0						Untertest1.avi	0	880	547	72	111				0	Content		-72	-111	31168118	896012119
31185	08:38:40.908	00:00:31.184	1872	-1024	-768	-1	-1	-1	-1	4	-1024	-768	-1	-1	-1	-1	4		0	0						Untertest1.avi	0	880	547	72	111				0	Content		-72	-111	31184786	896028787
31201	08:38:40.924	00:00:31.201	1873	-1024	-768	-1	-1	-1	-1	4	-1024	-768	-1	-1	-1	-1	4		0	0						Untertest1.avi	0	880	547	72	111				0	Content		-72	-111	31201453	896045454
31218	08:38:40.941	00:00:31.217	1874	-1024	-768	-1	-1	-1	-1	4	-1024	-768	-1	-1	-1	-1	4		0	0						Untertest1.avi	0	880	547	72	111				0	Content		-72	-111	31217960	896061961
31235	08:38:40.958	00:00:31.234	1875	-1024	-768	-1	-1	-1	-1	4	-1024	-768	-1	-1	-1	-1	4		0	0						Untertest1.avi	0	880	547	72	111				0	Content		-72	-111	31234628	896078629
31251	08:38:40.974	00:00:31.251	1876	-1024	-768	-1	-1	-1	-1	4	-1024	-768	-1	-1	-1	-1	4		0	0						Untertest1.avi	0	880	547	72	111				0	Content		-72	-111	31251088	896095089
31268	08:38:40.991	00:00:31.267	1877	-1024	-768	-1	-1	-1	-1	4	-1024	-768	-1	-1	-1	-1	4		0	0						Untertest1.avi	0	880	547	72	111				0	Content		-72	-111	31267658	896111659
31285	08:38:41.008	00:00:31.284	1878	-1024	-768	-1	-1	-1	-1	4	-1024	-768	-1	-1	-1	-1	4		0	0						Untertest1.avi	0	880	547	72	111				0	Content		-72	-111	31284593	896128594
31301	08:38:41.024	00:00:31.301	1879	-1024	-768	-1	-1	-1	-1	4	-1024	-768	-1	-1	-1	-1	4		0	0						Untertest1.avi	0	880	547	72	111				0	Content		-72	-111	31301261	896145262
31318	08:38:41.041	00:00:31.318	1880	-1024	-768	-1	-1	-1	-1	4	-1024	-768	-1	-1	-1	-1	4		0	0						Untertest1.avi	0	880	547	72	111				0	Content		-72	-111	31318395	896162396
31335	08:38:41.058	00:00:31.335	1881	-1024	-768	-1	-1	-1	-1	4	-1024	-768	-1	-1	-1	-1	4		0	0						Untertest1.avi	0	880	547	72	111				0	Content		-72	-111	31335063	896179064
31352	08:38:41.075	00:00:31.352	1882	-1024	-768	-1	-1	-1	-1	4	-1024	-768	-1	-1	-1	-1	4		0	0						Untertest1.avi	0	880	547	72	111				0	Content		-72	-111	31352096	896196097
31369	08:38:41.092	00:00:31.368	1883	-1024	-768	-1	-1	-1	-1	4	-1024	-768	-1	-1	-1	-1	4		0	0						Untertest1.avi	0	880	547	72	111				0	Content		-72	-111	31368764	896212765
31385	08:38:41.108	00:00:31.385	1884	-1024	-768	-1	-1	-1	-1	4	-1024	-768	-1	-1	-1	-1	4		0	0						Untertest1.avi	0	880	547	72	111				0	Content		-72	-111	31385432	896229433
31402	08:38:41.125	00:00:31.401	1885	-1024	-768	-1	-1	-1	-1	4	-1024	-768	-1	-1	-1	-1	4		0	0						Untertest1.avi	0	880	547	72	111				0	Content		-72	-111	31401538	896245539
31418	08:38:41.141	00:00:31.418	1886	-1024	-768	-1	-1	-1	-1	4	-1024	-768	-1	-1	-1	-1	4		0	0						Untertest1.avi	0	880	547	72	111				0	Content		-72	-111	31418206	896262207
31435	08:38:41.158	00:00:31.434	1887	-1024	-768	-1	-1	-1	-1	4	-1024	-768	-1	-1	-1	-1	4		0	0						Untertest1.avi	0	880	547	72	111				0	Content		-72	-111	31434686	896278687
31451	08:38:41.174	00:00:31.451	1888	-1024	-768	-1	-1	-1	-1	4	-1024	-768	-1	-1	-1	-1	4		0	0						Untertest1.avi	0	880	547	72	111				0	Content		-72	-111	31451354	896295355
31468	08:38:41.191	00:00:31.468	1889	-1024	-768	-1	-1	-1	-1	4	-1024	-768	-1	-1	-1	-1	4		0	0						Untertest1.avi	0	880	547	72	111				0	Content		-72	-111	31468021	896312022
31485	08:38:41.208	00:00:31.484	1890	-1024	-768	-1	-1	-1	-1	4	-1024	-768	-1	-1	-1	-1	4		0	0						Untertest1.avi	0	880	547	72	111				0	Content		-72	-111	31484522	896328523
31501	08:38:41.224	00:00:31.501	1891	-1024	-768	-1	-1	-1	-1	4	-1024	-768	-1	-1	-1	-1	4		0	0						Untertest1.avi	0	880	547	72	111				0	Content		-72	-111	31501189	896345190
31518	08:38:41.241	00:00:31.517	1892	-1024	-768	-1	-1	-1	-1	4	-1024	-768	-1	-1	-1	-1	4		0	0						Untertest1.avi	0	880	547	72	111				0	Content		-72	-111	31517857	896361858
31534	08:38:41.257	00:00:31.534	1893	-1024	-768	-1	-1	-1	-1	4	-1024	-768	-1	-1	-1	-1	4		0	0						Untertest1.avi	0	880	547	72	111				0	Content		-72	-111	31534263	896378264
31551	08:38:41.274	00:00:31.550	1894	-1024	-768	-1	-1	-1	-1	4	-1024	-768	-1	-1	-1	-1	4		0	0						Untertest1.avi	0	880	547	72	111				0	Content		-72	-111	31550942	896394943
31568	08:38:41.291	00:00:31.567	1895	-1024	-768	-1	-1	-1	-1	4	-1024	-768	-1	-1	-1	-1	4		0	0						Untertest1.avi	0	880	547	72	111				0	Content		-72	-111	31567542	896411543
31584	08:38:41.307	00:00:31.584	1896	-1024	-768	-1	-1	-1	-1	4	-1024	-768	-1	-1	-1	-1	4		0	0						Untertest1.avi	0	880	547	72	111				0	Content		-72	-111	31584209	896428210
31601	08:38:41.324	00:00:31.601	1897	-1024	-768	-1	-1	-1	-1	4	-1024	-768	-1	-1	-1	-1	4		0	0						Untertest1.avi	0	880	547	72	111				0	Content		-72	-111	31601110	896445111
31618	08:38:41.341	00:00:31.617	1898	-1024	-768	-1	-1	-1	-1	4	-1024	-768	-1	-1	-1	-1	4		0	0						Untertest1.avi	0	880	547	72	111				0	Content		-72	-111	31617777	896461778
31635	08:38:41.358	00:00:31.634	1899	-1024	-768	-1	-1	-1	-1	4	-1024	-768	-1	-1	-1	-1	4		0	0						Untertest1.avi	0	880	547	72	111				0	Content		-72	-111	31634772	896478773
31651	08:38:41.374	00:00:31.651	1900	-1024	-768	-1	-1	-1	-1	4	-1024	-768	-1	-1	-1	-1	4		0	0						Untertest1.avi	0	880	547	72	111				0	Content		-72	-111	31651439	896495440
31668	08:38:41.391	00:00:31.668	1901	-1024	-768	-1	-1	-1	-1	4	-1024	-768	-1	-1	-1	-1	4		0	0						Untertest1.avi	0	880	547	72	111				0	Content		-72	-111	31668107	896512108
31685	08:38:41.408	00:00:31.685	1902	-1024	-768	-1	-1	-1	-1	4	-1024	-768	-1	-1	-1	-1	4		0	0						Untertest1.avi	0	880	547	72	111				0	Content		-72	-111	31685369	896529370
31702	08:38:41.425	00:00:31.702	1903	-1024	-768	-1	-1	-1	-1	4	-1024	-768	-1	-1	-1	-1	4		0	0						Untertest1.avi	0	880	547	72	111				0	Content		-72	-111	31702036	896546037
31718	08:38:41.441	00:00:31.718	1904	-1024	-768	-1	-1	-1	-1	4	-1024	-768	-1	-1	-1	-1	4		0	0						Untertest1.avi	0	880	547	72	111				0	Content		-72	-111	31718275	896562276
31735	08:38:41.458	00:00:31.734	1905	-1024	-768	-1	-1	-1	-1	4	-1024	-768	-1	-1	-1	-1	4		0	0						Untertest1.avi	0	880	547	72	111				0	Content		-72	-111	31734942	896578943
31752	08:38:41.475	00:00:31.751	1906	-1024	-768	-1	-1	-1	-1	4	-1024	-768	-1	-1	-1	-1	4		0	0						Untertest1.avi	0	880	547	72	111				0	Content		-72	-111	31751610	896595611
31768	08:38:41.491	00:00:31.767	1907	-1024	-768	-1	-1	-1	-1	4	-1024	-768	-1	-1	-1	-1	4		0	0						Untertest1.avi	0	880	547	72	111				0	Content		-72	-111	31767805	896611806
31784	08:38:41.507	00:00:31.784	1908	-1024	-768	-1	-1	-1	-1	4	-1024	-768	-1	-1	-1	-1	4		0	0						Untertest1.avi	0	880	547	72	111				0	Content		-72	-111	31784473	896628474
31801	08:38:41.524	00:00:31.801	1909	-1024	-768	-1	-1	-1	-1	4	-1024	-768	-1	-1	-1	-1	4		0	0						Untertest1.avi	0	880	547	72	111				0	Content		-72	-111	31801010	896645011
31818	08:38:41.541	00:00:31.817	1910	-1024	-768	-1	-1	-1	-1	4	-1024	-768	-1	-1	-1	-1	4		0	0						Untertest1.avi	0	880	547	72	111				0	Content		-72	-111	31817678	896661679
31834	08:38:41.557	00:00:31.834	1911	-1024	-768	-1	-1	-1	-1	4	-1024	-768	-1	-1	-1	-1	4		0	0						Untertest1.avi	0	880	547	72	111				0	Content		-72	-111	31834346	896678347
31851	08:38:41.574	00:00:31.851	1912	-1024	-768	-1	-1	-1	-1	4	-1024	-768	-1	-1	-1	-1	4		0	0						Untertest1.avi	0	880	547	72	111				0	Content		-72	-111	31851013	896695014
31868	08:38:41.591	00:00:31.867	1913	-1024	-768	-1	-1	-1	-1	4	-1024	-768	-1	-1	-1	-1	4		0	0						Untertest1.avi	0	880	547	72	111				0	Content		-72	-111	31867539	896711540
31884	08:38:41.607	00:00:31.884	1914	-1024	-768	-1	-1	-1	-1	4	-1024	-768	-1	-1	-1	-1	4		0	0						Untertest1.avi	0	880	547	72	111				0	Content		-72	-111	31884206	896728207
31901	08:38:41.624	00:00:31.900	1915	-1024	-768	-1	-1	-1	-1	4	-1024	-768	-1	-1	-1	-1	4		0	0						Untertest1.avi	0	880	547	72	111				0	Content		-72	-111	31900799	896744800
31917	08:38:41.640	00:00:31.917	1916	-1024	-768	-1	-1	-1	-1	4	-1024	-768	-1	-1	-1	-1	4		0	0						Untertest1.avi	0	880	547	72	111				0	Content		-72	-111	31917405	896761406
31934	08:38:41.657	00:00:31.934	1917	-1024	-768	-1	-1	-1	-1	4	-1024	-768	-1	-1	-1	-1	4		0	0						Untertest1.avi	0	880	547	72	111				0	Content		-72	-111	31934073	896778074
31951	08:38:41.674	00:00:31.950	1918	-1024	-768	-1	-1	-1	-1	4	-1024	-768	-1	-1	-1	-1	4		0	0						Untertest1.avi	0	880	547	72	111				0	Content		-72	-111	31950740	896794741
31968	08:38:41.691	00:00:31.967	1919	-1024	-768	-1	-1	-1	-1	4	-1024	-768	-1	-1	-1	-1	4		0	0						Untertest1.avi	0	880	547	72	111				0	Content		-72	-111	31967534	896811535
31984	08:38:41.707	00:00:31.984	1920	-1024	-768	-1	-1	-1	-1	4	-1024	-768	-1	-1	-1	-1	4		0	0						Untertest1.avi	0	880	547	72	111				0	Content		-72	-111	31984202	896828203
32001	08:38:41.724	00:00:32.000	1921	-1024	-768	-1	-1	-1	-1	4	-1024	-768	-1	-1	-1	-1	4		0	0						Untertest1.avi	0	880	547	72	111				0	Content		-72	-111	32000869	896844870
32018	08:38:41.741	00:00:32.017	1922	-1024	-768	-1	-1	-1	-1	4	-1024	-768	-1	-1	-1	-1	4		0	0						Untertest1.avi	0	880	547	72	111				0	Content		-72	-111	32017993	896861994
32035	08:38:41.758	00:00:32.034	1923	-1024	-768	-1	-1	-1	-1	4	-1024	-768	-1	-1	-1	-1	4		0	0						Untertest1.avi	0	880	547	72	111				0	Content		-72	-111	32034660	896878661
32052	08:38:41.775	00:00:32.051	1924	-1024	-768	-1	-1	-1	-1	4	-1024	-768	-1	-1	-1	-1	4		0	0						Untertest1.avi	0	880	547	72	111				0	Content		-72	-111	32051687	896895688
32068	08:38:41.791	00:00:32.068	1925	-1024	-768	-1	-1	-1	-1	4	-1024	-768	-1	-1	-1	-1	4		0	0						Untertest1.avi	0	880	547	72	111				0	Content		-72	-111	32068354	896912355
32085	08:38:41.808	00:00:32.085	1926	-1024	-768	-1	-1	-1	-1	4	-1024	-768	-1	-1	-1	-1	4		0	0						Untertest1.avi	0	880	547	72	111				0	Content		-72	-111	32085022	896929023
32101	08:38:41.824	00:00:32.101	1927	-1024	-768	-1	-1	-1	-1	4	-1024	-768	-1	-1	-1	-1	4		0	0						Untertest1.avi	0	880	547	72	111				0	Content		-72	-111	32101066	896945067
32118	08:38:41.841	00:00:32.117	1928	-1024	-768	-1	-1	-1	-1	4	-1024	-768	-1	-1	-1	-1	4		0	0						Untertest1.avi	0	880	547	72	111				0	Content		-72	-111	32117734	896961735
32134	08:38:41.857	00:00:32.134	1929	-1024	-768	-1	-1	-1	-1	4	-1024	-768	-1	-1	-1	-1	4		0	0						Untertest1.avi	0	880	547	72	111				0	Content		-72	-111	32134236	896978237
32151	08:38:41.874	00:00:32.150	1930	-1024	-768	-1	-1	-1	-1	4	-1024	-768	-1	-1	-1	-1	4		0	0						Untertest1.avi	0	880	547	72	111				0	Content		-72	-111	32150903	896994904
32168	08:38:41.891	00:00:32.167	1931	-1024	-768	-1	-1	-1	-1	4	-1024	-768	-1	-1	-1	-1	4		0	0						Untertest1.avi	0	880	547	72	111				0	Content		-72	-111	32167571	897011572
32184	08:38:41.907	00:00:32.184	1932	-1024	-768	-1	-1	-1	-1	4	-1024	-768	-1	-1	-1	-1	4		0	0						Untertest1.avi	0	880	547	72	111				0	Content		-72	-111	32184085	897028086
32201	08:38:41.924	00:00:32.200	1933	-1024	-768	-1	-1	-1	-1	4	-1024	-768	-1	-1	-1	-1	4		0	0						Untertest1.avi	0	880	547	72	111				0	Content		-72	-111	32200753	897044754
32217	08:38:41.940	00:00:32.217	1934	-1024	-768	-1	-1	-1	-1	4	-1024	-768	-1	-1	-1	-1	4		0	0						Untertest1.avi	0	880	547	72	111				0	Content		-72	-111	32217420	897061421
32234	08:38:41.957	00:00:32.233	1935	-1024	-768	-1	-1	-1	-1	4	-1024	-768	-1	-1	-1	-1	4		0	0						Untertest1.avi	0	880	547	72	111				0	Content		-72	-111	32233858	897077859
32251	08:38:41.974	00:00:32.250	1936	-1024	-768	-1	-1	-1	-1	4	-1024	-768	-1	-1	-1	-1	4		0	0						Untertest1.avi	0	880	547	72	111				0	Content		-72	-111	32250534	897094535
32267	08:38:41.990	00:00:32.267	1937	-1024	-768	-1	-1	-1	-1	4	-1024	-768	-1	-1	-1	-1	4		0	0						Untertest1.avi	0	880	547	72	111				0	Content		-72	-111	32267132	897111133
32284	08:38:42.007	00:00:32.283	1938	-1024	-768	-1	-1	-1	-1	4	-1024	-768	-1	-1	-1	-1	4		0	0						Untertest1.avi	0	880	547	72	111				0	Content		-72	-111	32283800	897127801
32301	08:38:42.024	00:00:32.300	1939	-1024	-768	-1	-1	-1	-1	4	-1024	-768	-1	-1	-1	-1	4		0	0						Untertest1.avi	0	880	547	72	111				0	Content		-72	-111	32300701	897144702
32317	08:38:42.040	00:00:32.317	1940	-1024	-768	-1	-1	-1	-1	4	-1024	-768	-1	-1	-1	-1	4		0	0						Untertest1.avi	0	880	547	72	111				0	Content		-72	-111	32317369	897161370
32334	08:38:42.057	00:00:32.334	1941	-1024	-768	-1	-1	-1	-1	4	-1024	-768	-1	-1	-1	-1	4		0	0						Untertest1.avi	0	880	547	72	111				0	Content		-72	-111	32334321	897178322
32351	08:38:42.074	00:00:32.350	1942	-1024	-768	-1	-1	-1	-1	4	-1024	-768	-1	-1	-1	-1	4		0	0						Untertest1.avi	0	880	547	72	111				0	Content		-72	-111	32350989	897194990
32368	08:38:42.091	00:00:32.367	1943	-1024	-768	-1	-1	-1	-1	4	-1024	-768	-1	-1	-1	-1	4		0	0						Untertest1.avi	0	880	547	72	111				0	Content		-72	-111	32367656	897211657
32385	08:38:42.108	00:00:32.384	1944	-1024	-768	-1	-1	-1	-1	4	-1024	-768	-1	-1	-1	-1	4		0	0						Untertest1.avi	0	880	547	72	111				0	Content		-72	-111	32384938	897228939
32402	08:38:42.125	00:00:32.401	1945	-1024	-768	-1	-1	-1	-1	4	-1024	-768	-1	-1	-1	-1	4		0	0						Untertest1.avi	0	880	547	72	111				0	Content		-72	-111	32401606	897245607
32418	08:38:42.141	00:00:32.417	1946	-1024	-768	-1	-1	-1	-1	4	-1024	-768	-1	-1	-1	-1	4		0	0						Untertest1.avi	0	880	547	72	111				0	Content		-72	-111	32417852	897261853
32435	08:38:42.158	00:00:32.434	1947	-1024	-768	-1	-1	-1	-1	4	-1024	-768	-1	-1	-1	-1	4		0	0						Untertest1.avi	0	880	547	72	111				0	Content		-72	-111	32434520	897278521
32451	08:38:42.174	00:00:32.451	1948	-1024	-768	-1	-1	-1	-1	4	-1024	-768	-1	-1	-1	-1	4		0	0						Untertest1.avi	0	880	547	72	111				0	Content		-72	-111	32451187	897295188
32467	08:38:42.190	00:00:32.467	1949	-1024	-768	-1	-1	-1	-1	4	-1024	-768	-1	-1	-1	-1	4		0	0						Untertest1.avi	0	880	547	72	111				0	Content		-72	-111	32467391	897311392
32484	08:38:42.207	00:00:32.484	1950	-1024	-768	-1	-1	-1	-1	4	-1024	-768	-1	-1	-1	-1	4		0	0						Untertest1.avi	0	880	547	72	111				0	Content		-72	-111	32484058	897328059
32501	08:38:42.224	00:00:32.500	1951	-1024	-768	-1	-1	-1	-1	4	-1024	-768	-1	-1	-1	-1	4		0	0						Untertest1.avi	0	880	547	72	111				0	Content		-72	-111	32500570	897344571
32517	08:38:42.240	00:00:32.517	1952	-1024	-768	-1	-1	-1	-1	4	-1024	-768	-1	-1	-1	-1	4		0	0						Untertest1.avi	0	880	547	72	111				0	Content		-72	-111	32517237	897361238
32534	08:38:42.257	00:00:32.533	1953	-1024	-768	-1	-1	-1	-1	4	-1024	-768	-1	-1	-1	-1	4		0	0						Untertest1.avi	0	880	547	72	111				0	Content		-72	-111	32533905	897377906
32550	08:38:42.273	00:00:32.550	1954	-1024	-768	-1	-1	-1	-1	4	-1024	-768	-1	-1	-1	-1	4		0	0						Untertest1.avi	0	880	547	72	111				0	Content		-72	-111	32550402	897394403
32567	08:38:42.290	00:00:32.567	1955	-1024	-768	-1	-1	-1	-1	4	-1024	-768	-1	-1	-1	-1	4		0	0						Untertest1.avi	0	880	547	72	111				0	Content		-72	-111	32567070	897411071
32584	08:38:42.307	00:00:32.583	1956	-1024	-768	-1	-1	-1	-1	4	-1024	-768	-1	-1	-1	-1	4		0	0						Untertest1.avi	0	880	547	72	111				0	Content		-72	-111	32583661	897427662
32600	08:38:42.323	00:00:32.600	1957	-1024	-768	-1	-1	-1	-1	4	-1024	-768	-1	-1	-1	-1	4		0	0						Untertest1.avi	0	880	547	72	111				0	Content		-72	-111	32600328	897444329
32617	08:38:42.340	00:00:32.616	1958	-1024	-768	-1	-1	-1	-1	4	-1024	-768	-1	-1	-1	-1	4		0	0						Untertest1.avi	0	880	547	72	111				0	Content		-72	-111	32616996	897460997
32634	08:38:42.357	00:00:32.633	1959	-1024	-768	-1	-1	-1	-1	4	-1024	-768	-1	-1	-1	-1	4		0	0						Untertest1.avi	0	880	547	72	111				0	Content		-72	-111	32633606	897477607
32650	08:38:42.373	00:00:32.650	1960	-1024	-768	-1	-1	-1	-1	4	-1024	-768	-1	-1	-1	-1	4		0	0						Untertest1.avi	0	880	547	72	111				0	Content		-72	-111	32650274	897494275
32667	08:38:42.390	00:00:32.667	1961	-1024	-768	-1	-1	-1	-1	4	-1024	-768	-1	-1	-1	-1	4		0	0						Untertest1.avi	0	880	547	72	111				0	Content		-72	-111	32667087	897511088
32684	08:38:42.407	00:00:32.683	1962	-1024	-768	-1	-1	-1	-1	4	-1024	-768	-1	-1	-1	-1	4		0	0						Untertest1.avi	0	880	547	72	111				0	Content		-72	-111	32683755	897527756
32700	08:38:42.423	00:00:32.700	1963	-1024	-768	-1	-1	-1	-1	4	-1024	-768	-1	-1	-1	-1	4		0	0						Untertest1.avi	0	880	547	72	111				0	Content		-72	-111	32700422	897544423
32718	08:38:42.441	00:00:32.717	1964	-1024	-768	-1	-1	-1	-1	4	-1024	-768	-1	-1	-1	-1	4		0	0						Untertest1.avi	0	880	547	72	111				0	Content		-72	-111	32717566	897561567
32734	08:38:42.457	00:00:32.734	1965	-1024	-768	-1	-1	-1	-1	4	-1024	-768	-1	-1	-1	-1	4		0	0						Untertest1.avi	0	880	547	72	111				0	Content		-72	-111	32734234	897578235
32751	08:38:42.474	00:00:32.751	1966	-1024	-768	-1	-1	-1	-1	4	-1024	-768	-1	-1	-1	-1	4		0	0						Untertest1.avi	0	880	547	72	111				0	Content		-72	-111	32751266	897595267
32768	08:38:42.491	00:00:32.767	1967	-1024	-768	-1	-1	-1	-1	4	-1024	-768	-1	-1	-1	-1	4		0	0						Untertest1.avi	0	880	547	72	111				0	Content		-72	-111	32767934	897611935
32785	08:38:42.508	00:00:32.784	1968	-1024	-768	-1	-1	-1	-1	4	-1024	-768	-1	-1	-1	-1	4		0	0						Untertest1.avi	0	880	547	72	111				0	Content		-72	-111	32784601	897628602
32801	08:38:42.524	00:00:32.800	1969	-1024	-768	-1	-1	-1	-1	4	-1024	-768	-1	-1	-1	-1	4		0	0						Untertest1.avi	0	880	547	72	111				0	Content		-72	-111	32800653	897644654
32817	08:38:42.540	00:00:32.817	1970	-1024	-768	-1	-1	-1	-1	4	-1024	-768	-1	-1	-1	-1	4		0	0						Untertest1.avi	0	880	547	72	111				0	Content		-72	-111	32817320	897661321
32834	08:38:42.557	00:00:32.833	1971	-1024	-768	-1	-1	-1	-1	4	-1024	-768	-1	-1	-1	-1	4		0	0						Untertest1.avi	0	880	547	72	111				0	Content		-72	-111	32833781	897677782
32850	08:38:42.573	00:00:32.850	1972	-1024	-768	-1	-1	-1	-1	4	-1024	-768	-1	-1	-1	-1	4		0	0						Untertest1.avi	0	880	547	72	111				0	Content		-72	-111	32850448	897694449
32867	08:38:42.590	00:00:32.867	1973	-1024	-768	-1	-1	-1	-1	4	-1024	-768	-1	-1	-1	-1	4		0	0						Untertest1.avi	0	880	547	72	111				0	Content		-72	-111	32867116	897711117
32884	08:38:42.607	00:00:32.883	1974	-1024	-768	-1	-1	-1	-1	4	-1024	-768	-1	-1	-1	-1	4		0	0						Untertest1.avi	0	880	547	72	111				0	Content		-72	-111	32883644	897727645
32900	08:38:42.623	00:00:32.900	1975	-1024	-768	-1	-1	-1	-1	4	-1024	-768	-1	-1	-1	-1	4		0	0						Untertest1.avi	0	880	547	72	111				0	Content		-72	-111	32900311	897744312
32917	08:38:42.640	00:00:32.916	1976	-1024	-768	-1	-1	-1	-1	4	-1024	-768	-1	-1	-1	-1	4		0	0						Untertest1.avi	0	880	547	72	111				0	Content		-72	-111	32916979	897760980
32933	08:38:42.656	00:00:32.933	1977	-1024	-768	-1	-1	-1	-1	4	-1024	-768	-1	-1	-1	-1	4		0	0						Untertest1.avi	0	880	547	72	111				0	Content		-72	-111	32933321	897777322
[truncated: 1,664 more rows]
