# Supplementary material for: Gaze Duration Biases for Colours in Combination with Dissonant and Consonant Sounds: A Comparative Eye-Tracking Study with Orangutans
Source: PLoS One. 2015 Oct 14;10(10):e0139894. doi: 10.1371/journal.pone.0139894 (PMC4605782; doi:10.1371/journal.pone.0139894)
Supplement: S1 Data — (ZIP) [file pone.0139894.s004.zip › Plos ColourSound Data/Apes/Farben_Musik_U1/Rec 38-All-Data.tsv]

System Properties:
Operating System:	Microsoft Windows NT 6.1.7601 Service Pack 1
System User Name:	tobiiadmin
Machine Name:	LOE7690LAP
Data properties:
Recording name:	Rec 38
Recording date:	08.03.2014
Recording time:	08:51:21
Recording resolution:	1024 x 768
Export date:	09.03.2014
Export time:	12:19:30
Participant:	Suak_S2
Filter settings:
Eye: Average
Validity: Normal
Fixation filter: Tobii fixation filter
Velocity threshold: 35
Distance threshold: 35
Timestamp	DateTimeStamp	DateTimeStampStartOffset	Number	GazePointXLeft	GazePointYLeft	CamXLeft	CamYLeft	DistanceLeft	PupilLeft	ValidityLeft	GazePointXRight	GazePointYRight	CamXRight	CamYRight	DistanceRight	PupilRight	ValidityRight	FixationIndex	GazePointX	GazePointY	Event	EventKey	Data1	Data2	Descriptor	StimuliName	StimuliID	MediaWidth	MediaHeight	MediaPosX	MediaPosY	MappedFixationPointX	MappedFixationPointY	FixationDuration	AoiIds	AoiNames	WebGroupImage	MappedGazeDataPointX	MappedGazeDataPointY	MicroSecondTimestamp	AbsoluteMicroSecondTimestamp
2	08:51:21.210	00:00:00.002	0	1167,749	657,8113	0,4942185	0,6587827	452,1252	3,300044	3	1035,47	653,7318	0,4942037	0,6587435	452,1252	3,322131	1	0	1035	654						No media	0	1024	768	0	0	923	630	86	0	Content		1035	654	2037	1656298240
19	08:51:21.227	00:00:00.018	1	1040,842	635,9273	0,4922939	0,6594393	443,6295	3,241677	3	923,241	630,2881	0,4923678	0,6593984	443,6295	3,263945	1	0	923	630						No media	0	1024	768	0	0	923	630	86	0	Content		923	630	18658	1656314861
35	08:51:21.243	00:00:00.035	2	-1024	-768	-1	-1	-1	-1	4	-1024	-768	-1	-1	-1	-1	4	0	0	0						No media	0	1024	768	0	0	923	630	86	0	Content		0	0	35282	1656331485
52	08:51:21.260	00:00:00.052	3	653,0132	362,8595	0,4981002	0,6586344	449,6012	2,865156	3	552,2836	345,408	0,4983679	0,6585937	449,6012	2,884032	1	0	552	345						No media	0	1024	768	0	0	923	630	86	0	Content		552	345	52408	1656348611
69	08:51:21.277	00:00:00.068	4	496,3252	290,02	0,4975747	0,6596586	444,8703	2,749059	3	407,499	269,077	0,4975747	0,6596586	444,8703	2,767281	1	0	407	269						No media	0	1024	768	0	0	923	630	86	0	Content		407	269	68530	1656364733
86	08:51:21.294	00:00:00.085	5	-1024	-768	-1	-1	-1	-1	4	-1024	-768	-1	-1	-1	-1	4		0	0						No media	0	1024	768	0	0				0	Content		0	0	85655	1656381858
102	08:51:21.310	00:00:00.102	6	-1024	-768	-1	-1	-1	-1	4	-1024	-768	-1	-1	-1	-1	4		0	0						No media	0	1024	768	0	0				0	Content		0	0	102279	1656398482
119	08:51:21.327	00:00:00.118	7	-1024	-768	-1	-1	-1	-1	4	-1024	-768	-1	-1	-1	-1	4		0	0						No media	0	1024	768	0	0				0	Content		0	0	118947	1656415150
135	08:51:21.343	00:00:00.135	8	-1024	-768	-1	-1	-1	-1	4	-1024	-768	-1	-1	-1	-1	4		0	0						No media	0	1024	768	0	0				0	Content		0	0	135432	1656431635
152	08:51:21.360	00:00:00.152	9	-1024	-768	-1	-1	-1	-1	4	-1024	-768	-1	-1	-1	-1	4		0	0						No media	0	1024	768	0	0				0	Content		0	0	152100	1656448303
169	08:51:21.377	00:00:00.168	10	-1024	-768	-1	-1	-1	-1	4	-1024	-768	-1	-1	-1	-1	4		0	0						No media	0	1024	768	0	0				0	Content		0	0	168813	1656465016
185	08:51:21.393	00:00:00.185	11	-1024	-768	-1	-1	-1	-1	4	-1024	-768	-1	-1	-1	-1	4		0	0						No media	0	1024	768	0	0				0	Content		0	0	185480	1656481683
202	08:51:21.410	00:00:00.202	12	-1024	-768	-1	-1	-1	-1	4	-1024	-768	-1	-1	-1	-1	4		0	0						No media	0	1024	768	0	0				0	Content		0	0	202003	1656498206
219	08:51:21.427	00:00:00.218	13	-1024	-768	-1	-1	-1	-1	4	-1024	-768	-1	-1	-1	-1	4		0	0						No media	0	1024	768	0	0				0	Content		0	0	218671	1656514874
235	08:51:21.443	00:00:00.235	14	-1024	-768	-1	-1	-1	-1	4	-1024	-768	-1	-1	-1	-1	4		0	0						No media	0	1024	768	0	0				0	Content		0	0	235345	1656531548
252	08:51:21.460	00:00:00.252	15	-1024	-768	-1	-1	-1	-1	4	-1024	-768	-1	-1	-1	-1	4		0	0						No media	0	1024	768	0	0				0	Content		0	0	252013	1656548216
269	08:51:21.477	00:00:00.268	16	-1024	-768	-1	-1	-1	-1	4	-1024	-768	-1	-1	-1	-1	4		0	0						No media	0	1024	768	0	0				0	Content		0	0	268562	1656564765
285	08:51:21.493	00:00:00.285	17	-1024	-768	-1	-1	-1	-1	4	-1024	-768	-1	-1	-1	-1	4		0	0						No media	0	1024	768	0	0				0	Content		0	0	285229	1656581432
302	08:51:21.510	00:00:00.301	18	-1024	-768	-1	-1	-1	-1	4	-1024	-768	-1	-1	-1	-1	4		0	0						No media	0	1024	768	0	0				0	Content		0	0	301927	1656598130
319	08:51:21.527	00:00:00.318	19	-1024	-768	-1	-1	-1	-1	4	-1024	-768	-1	-1	-1	-1	4		0	0						No media	0	1024	768	0	0				0	Content		0	0	318594	1656614797
335	08:51:21.543	00:00:00.335	20	-1024	-768	-1	-1	-1	-1	4	-1024	-768	-1	-1	-1	-1	4		0	0						No media	0	1024	768	0	0				0	Content		0	0	335170	1656631373
352	08:51:21.560	00:00:00.351	21	-1024	-768	-1	-1	-1	-1	4	-1024	-768	-1	-1	-1	-1	4		0	0						No media	0	1024	768	0	0				0	Content		0	0	351837	1656648040
369	08:51:21.577	00:00:00.368	22	-1024	-768	-1	-1	-1	-1	4	-1024	-768	-1	-1	-1	-1	4		0	0						No media	0	1024	768	0	0				0	Content		0	0	368537	1656664740
385	08:51:21.593	00:00:00.385	23	-1024	-768	-1	-1	-1	-1	4	-1024	-768	-1	-1	-1	-1	4		0	0						No media	0	1024	768	0	0				0	Content		0	0	385204	1656681407
402	08:51:21.610	00:00:00.401	24	-1024	-768	-1	-1	-1	-1	4	-1024	-768	-1	-1	-1	-1	4		0	0						No media	0	1024	768	0	0				0	Content		0	0	401783	1656697986
418	08:51:21.626	00:00:00.418	25	-1024	-768	-1	-1	-1	-1	4	-1024	-768	-1	-1	-1	-1	4		0	0						No media	0	1024	768	0	0				0	Content		0	0	418450	1656714653
435	08:51:21.643	00:00:00.434	26	711,2596	265,9461	0,5049091	0,6577745	453,893	2,423401	0	-1024	-768	-1	-1	-1	-1	4	1	711	266						No media	0	1024	768	0	0	691	303	333	0	Content		711	266	434985	1656731188
435	08:51:21.643																				MovieStart	128	0	0	Untertest1.avi
452	08:51:21.660	00:00:00.451	27	-1024	-768	-1	-1	-1	-1	4	-1024	-768	-1	-1	-1	-1	4	1	0	0						Untertest1.avi	0	880	547	72	111	619	192	333	0	Content		-72	-111	451710	1656747913
468	08:51:21.676	00:00:00.468	28	-1024	-768	-1	-1	-1	-1	4	-1024	-768	-1	-1	-1	-1	4	1	0	0						Untertest1.avi	0	880	547	72	111	619	192	333	0	Content		-72	-111	468377	1656764580
485	08:51:21.693	00:00:00.485	29	686,931	313,6895	0,5084445	0,6577203	440,3378	2,628884	0	676,7382	318,707	0,365043	0,6857325	437,0239	2,773397	0	1	682	316						Untertest1.avi	0	880	547	72	111	619	192	333	0	Content		610	205	485075	1656781278
502	08:51:21.710	00:00:00.501	30	683,9985	331,7441	0,5082986	0,657783	440,0063	2,563355	0	688,9113	295,5554	0,3654518	0,6868211	438,8633	2,748181	0	1	686	314						Untertest1.avi	0	880	547	72	111	619	192	333	0	Content		614	203	501934	1656798137
519	08:51:21.727	00:00:00.518	31	716,8527	302,244	0,5082011	0,6578047	440,4051	2,553506	0	698,3548	262,4803	0,3648444	0,6868748	439,606	2,500109	0	1	708	282						Untertest1.avi	0	880	547	72	111	619	192	333	0	Content		636	171	518681	1656814884
535	08:51:21.743	00:00:00.535	32	682,4691	315,2108	0,5073542	0,6574658	440,3078	2,521756	0	692,868	292,6652	0,3643842	0,6869673	439,3534	2,636152	0	1	688	304						Untertest1.avi	0	880	547	72	111	619	192	333	0	Content		616	193	535307	1656831510
552	08:51:21.760	00:00:00.551	33	693,0336	304,2474	0,5069804	0,6573665	440,6516	2,6238	0	684,918	290,7029	0,3637404	0,6870317	438,9537	2,674656	0	1	689	297						Untertest1.avi	0	880	547	72	111	619	192	333	0	Content		617	186	551930	1656848133
569	08:51:21.777	00:00:00.568	34	697,0721	313,1703	0,5063866	0,6573877	440,1757	2,602739	0	689,3045	296,2474	0,3633079	0,687206	438,8676	2,653517	0	1	693	305						Untertest1.avi	0	880	547	72	111	619	192	333	0	Content		621	194	568553	1656864756
585	08:51:21.793	00:00:00.585	35	706,3663	307,5035	0,5059282	0,6573536	440,4254	2,63645	0	692,3204	302,1656	0,3628249	0,6872957	438,8861	2,676381	0	1	699	305						Untertest1.avi	0	880	547	72	111	619	192	333	0	Content		627	194	585176	1656881379
602	08:51:21.810	00:00:00.601	36	696,0308	337,5952	0,5054013	0,6575717	440,2747	2,693674	0	688,5025	296,787	0,3622999	0,6875176	438,9096	2,640525	0	1	692	317						Untertest1.avi	0	880	547	72	111	619	192	333	0	Content		620	206	601800	1656898003
619	08:51:21.827	00:00:00.618	37	695,0835	309,9435	0,50494	0,6581073	440,3974	2,623831	0	684,5062	301,9925	0,3617322	0,6879388	439,2038	2,642723	0	1	690	306						Untertest1.avi	0	880	547	72	111	619	192	333	0	Content		618	195	618547	1656914750
635	08:51:21.843	00:00:00.635	38	691,6625	308,7709	0,5044394	0,6585726	440,3226	2,653093	0	705,6343	292,0702	0,361425	0,6883063	439,2028	2,69837	0	1	699	300						Untertest1.avi	0	880	547	72	111	619	192	333	0	Content		627	189	635171	1656931374
652	08:51:21.860	00:00:00.651	39	700,7372	309,416	0,5038565	0,6591589	440,4745	2,659461	0	683,9903	294,0512	0,360661	0,6887859	438,9337	2,66596	0	1	692	302						Untertest1.avi	0	880	547	72	111	619	192	333	0	Content		620	191	651794	1656947997
668	08:51:21.876	00:00:00.668	40	703,5241	316,5025	0,5031794	0,6599243	440,8616	2,603845	0	700,0769	296,2124	0,3601009	0,6896224	439,2087	2,653569	0	1	702	306						Untertest1.avi	0	880	547	72	111	619	192	333	0	Content		630	195	668419	1656964622
685	08:51:21.893	00:00:00.685	41	698,6885	304,2668	0,5025187	0,660782	440,6914	2,593542	0	675,6793	300,4217	0,3594503	0,6902465	438,7608	2,684226	0	1	687	302						Untertest1.avi	0	880	547	72	111	619	192	333	0	Content		615	191	685168	1656981371
702	08:51:21.910	00:00:00.701	42	692,11	317,7526	0,5019351	0,6615931	440,8586	2,572868	0	679,5828	294,964	0,3587686	0,6911401	439,3665	2,661942	0	1	686	306						Untertest1.avi	0	880	547	72	111	619	192	333	0	Content		614	195	701793	1656997996
719	08:51:21.927	00:00:00.718	43	676,6594	309,0934	0,5013865	0,6624619	441,0864	2,634464	0	682,176	298,5802	0,3582514	0,691496	438,8586	2,689604	0	1	679	304						Untertest1.avi	0	880	547	72	111	619	192	333	0	Content		607	193	718542	1657014745
735	08:51:21.943	00:00:00.735	44	697,0433	303,6741	0,5007824	0,6631814	441,4604	2,558053	0	674,7617	297,2077	0,3576406	0,6921281	438,8094	2,653853	0	1	686	300						Untertest1.avi	0	880	547	72	111	619	192	333	0	Content		614	189	735166	1657031369
752	08:51:21.960	00:00:00.751	45	711,658	306,0811	0,5004166	0,6639475	441,0804	2,598402	0	697,8769	292,6724	0,3571977	0,6924851	439,0164	2,66264	0	1	705	299						Untertest1.avi	0	880	547	72	111	619	192	333	0	Content		633	188	751788	1657047991
768	08:51:21.976	00:00:00.768	46	690,1607	314,3228	0,4995494	0,6643178	441,5238	2,602834	0	683,5188	281,4739	0,3563567	0,6930858	439,0258	2,679361	0	2	687	298						Untertest1.avi	0	880	547	72	111	664	216	100	0	Content		615	187	768410	1657064613
785	08:51:21.993	00:00:00.785	47	692,7755	320,5938	0,4987803	0,6648639	441,5223	2,605073	0	692,9255	294,3933	0,3555659	0,6932106	439,2751	2,61574	0	2	693	307						Untertest1.avi	0	880	547	72	111	664	216	100	0	Content		621	196	785051	1657081254
802	08:51:22.010	00:00:00.801	48	695,8254	308,0443	0,4978894	0,6649073	441,7542	2,587242	0	678,4435	302,2335	0,3546293	0,6931784	438,7656	2,594511	0	2	687	305						Untertest1.avi	0	880	547	72	111	664	216	100	0	Content		615	194	801783	1657097986
818	08:51:22.026	00:00:00.818	49	776,0924	362,0981	0,4958221	0,665763	441,5436	2,56116	0	782,2588	334,2318	0,3531962	0,6947982	438,7656	2,6487	0	2	779	348						Untertest1.avi	0	880	547	72	111	664	216	100	0	Content		707	237	818407	1657114610
835	08:51:22.043	00:00:00.835	50	935,0524	447,2606	0,4922515	0,6676769	441,4175	2,63845	0	936,9788	444,2926	0,3501586	0,6959382	439,7764	2,648078	0	2	936	446						Untertest1.avi	0	880	547	72	111	664	216	100	0	Content		864	335	835040	1657131243
852	08:51:22.060	00:00:00.851	51	1074,608	556,3359	0,4895389	0,6687504	441,4175	2,723899	0	-1024	-768	-1	-1	-1	-1	4	2	1075	556						Untertest1.avi	0	880	547	72	111	664	216	100	0	Content		1003	445	851779	1657147982
868	08:51:22.076	00:00:00.868	52	-1024	-768	-1	-1	-1	-1	4	-1024	-768	-1	-1	-1	-1	4		0	0						Untertest1.avi	0	880	547	72	111				0	Content		-72	-111	868403	1657164606
885	08:51:22.093	00:00:00.885	53	-1024	-768	-1	-1	-1	-1	4	-1024	-768	-1	-1	-1	-1	4		0	0						Untertest1.avi	0	880	547	72	111				0	Content		-72	-111	885153	1657181356
902	08:51:22.110	00:00:00.901	54	-1024	-768	-1	-1	-1	-1	4	-1024	-768	-1	-1	-1	-1	4		0	0						Untertest1.avi	0	880	547	72	111				0	Content		-72	-111	901777	1657197980
918	08:51:22.126	00:00:00.918	55	-1024	-768	-1	-1	-1	-1	4	-1024	-768	-1	-1	-1	-1	4		0	0						Untertest1.avi	0	880	547	72	111				0	Content		-72	-111	918401	1657214604
935	08:51:22.143	00:00:00.935	56	-1024	-768	-1	-1	-1	-1	4	-1024	-768	-1	-1	-1	-1	4		0	0						Untertest1.avi	0	880	547	72	111				0	Content		-72	-111	935149	1657231352
952	08:51:22.160	00:00:00.951	57	-1024	-768	-1	-1	-1	-1	4	-1024	-768	-1	-1	-1	-1	4		0	0						Untertest1.avi	0	880	547	72	111				0	Content		-72	-111	951772	1657247975
968	08:51:22.176	00:00:00.968	58	-1024	-768	-1	-1	-1	-1	4	-1024	-768	-1	-1	-1	-1	4		0	0						Untertest1.avi	0	880	547	72	111				0	Content		-72	-111	968397	1657264600
985	08:51:22.193	00:00:00.985	59	-1024	-768	-1	-1	-1	-1	4	-1024	-768	-1	-1	-1	-1	4		0	0						Untertest1.avi	0	880	547	72	111				0	Content		-72	-111	985019	1657281222
1002	08:51:22.210	00:00:01.001	60	-1024	-768	-1	-1	-1	-1	4	-1024	-768	-1	-1	-1	-1	4		0	0						Untertest1.avi	0	880	547	72	111				0	Content		-72	-111	1001686	1657297889
1018	08:51:22.226	00:00:01.018	61	-1024	-768	-1	-1	-1	-1	4	-1024	-768	-1	-1	-1	-1	4		0	0						Untertest1.avi	0	880	547	72	111				0	Content		-72	-111	1018390	1657314593
1035	08:51:22.243	00:00:01.035	62	-1024	-768	-1	-1	-1	-1	4	-1024	-768	-1	-1	-1	-1	4		0	0						Untertest1.avi	0	880	547	72	111				0	Content		-72	-111	1035023	1657331226
1052	08:51:22.260	00:00:01.051	63	-1024	-768	-1	-1	-1	-1	4	-1024	-768	-1	-1	-1	-1	4		0	0						Untertest1.avi	0	880	547	72	111				0	Content		-72	-111	1051518	1657347721
1068	08:51:22.276	00:00:01.068	64	-1024	-768	-1	-1	-1	-1	4	-1024	-768	-1	-1	-1	-1	4		0	0						Untertest1.avi	0	880	547	72	111				0	Content		-72	-111	1068186	1657364389
1085	08:51:22.293	00:00:01.084	65	-1024	-768	-1	-1	-1	-1	4	-1024	-768	-1	-1	-1	-1	4		0	0						Untertest1.avi	0	880	547	72	111				0	Content		-72	-111	1084632	1657380835
1102	08:51:22.310	00:00:01.101	66	-1024	-768	-1	-1	-1	-1	4	-1024	-768	-1	-1	-1	-1	4		0	0						Untertest1.avi	0	880	547	72	111				0	Content		-72	-111	1101754	1657397957
1118	08:51:22.326	00:00:01.118	67	-1024	-768	-1	-1	-1	-1	4	-1024	-768	-1	-1	-1	-1	4		0	0						Untertest1.avi	0	880	547	72	111				0	Content		-72	-111	1118127	1657414330
1135	08:51:22.343	00:00:01.134	68	-1024	-768	-1	-1	-1	-1	4	-1024	-768	-1	-1	-1	-1	4		0	0						Untertest1.avi	0	880	547	72	111				0	Content		-72	-111	1134873	1657431076
1152	08:51:22.360	00:00:01.151	69	-1024	-768	-1	-1	-1	-1	4	-1024	-768	-1	-1	-1	-1	4		0	0						Untertest1.avi	0	880	547	72	111				0	Content		-72	-111	1151540	1657447743
1168	08:51:22.376	00:00:01.168	70	-1024	-768	-1	-1	-1	-1	4	-1024	-768	-1	-1	-1	-1	4		0	0						Untertest1.avi	0	880	547	72	111				0	Content		-72	-111	1168247	1657464450
1185	08:51:22.393	00:00:01.184	71	-1024	-768	-1	-1	-1	-1	4	-1024	-768	-1	-1	-1	-1	4		0	0						Untertest1.avi	0	880	547	72	111				0	Content		-72	-111	1184872	1657481075
1202	08:51:22.410	00:00:01.201	72	-1024	-768	-1	-1	-1	-1	4	-1024	-768	-1	-1	-1	-1	4		0	0						Untertest1.avi	0	880	547	72	111				0	Content		-72	-111	1201559	1657497762
1218	08:51:22.426	00:00:01.218	73	-1024	-768	-1	-1	-1	-1	4	-1024	-768	-1	-1	-1	-1	4		0	0						Untertest1.avi	0	880	547	72	111				0	Content		-72	-111	1218226	1657514429
1235	08:51:22.443	00:00:01.234	74	-1024	-768	-1	-1	-1	-1	4	-1024	-768	-1	-1	-1	-1	4		0	0						Untertest1.avi	0	880	547	72	111				0	Content		-72	-111	1234852	1657531055
1252	08:51:22.460	00:00:01.251	75	-1024	-768	-1	-1	-1	-1	4	-1024	-768	-1	-1	-1	-1	4		0	0						Untertest1.avi	0	880	547	72	111				0	Content		-72	-111	1251519	1657547722
1268	08:51:22.476	00:00:01.268	76	-1024	-768	-1	-1	-1	-1	4	-1024	-768	-1	-1	-1	-1	4		0	0						Untertest1.avi	0	880	547	72	111				0	Content		-72	-111	1268005	1657564208
1285	08:51:22.493	00:00:01.284	77	-1024	-768	-1	-1	-1	-1	4	-1024	-768	-1	-1	-1	-1	4		0	0						Untertest1.avi	0	880	547	72	111				0	Content		-72	-111	1284672	1657580875
1301	08:51:22.509	00:00:01.301	78	-1024	-768	-1	-1	-1	-1	4	-1024	-768	-1	-1	-1	-1	4		0	0						Untertest1.avi	0	880	547	72	111				0	Content		-72	-111	1301025	1657597228
1318	08:51:22.526	00:00:01.318	79	-1024	-768	-1	-1	-1	-1	4	563,6791	960,1979	0,3596933	0,7045646	446,1206	2,593389	0	3	564	960						Untertest1.avi	0	880	547	72	111	492	849	17	0	Content		492	849	1318269	1657614472
1335	08:51:22.543	00:00:01.334	80	-1024	-768	-1	-1	-1	-1	4	-1024	-768	-1	-1	-1	-1	4		0	0						Untertest1.avi	0	880	547	72	111				0	Content		-72	-111	1334895	1657631098
1352	08:51:22.560	00:00:01.351	81	-1024	-768	-1	-1	-1	-1	4	-1024	-768	-1	-1	-1	-1	4		0	0						Untertest1.avi	0	880	547	72	111				0	Content		-72	-111	1351633	1657647836
1368	08:51:22.576	00:00:01.368	82	-1024	-768	-1	-1	-1	-1	4	-1024	-768	-1	-1	-1	-1	4		0	0						Untertest1.avi	0	880	547	72	111				0	Content		-72	-111	1368328	1657664531
1385	08:51:22.593	00:00:01.384	83	-1024	-768	-1	-1	-1	-1	4	-1024	-768	-1	-1	-1	-1	4		0	0						Untertest1.avi	0	880	547	72	111				0	Content		-72	-111	1384755	1657680958
1401	08:51:22.609	00:00:01.401	84	-1024	-768	-1	-1	-1	-1	4	-1024	-768	-1	-1	-1	-1	4		0	0						Untertest1.avi	0	880	547	72	111				0	Content		-72	-111	1401399	1657697602
1418	08:51:22.626	00:00:01.418	85	-1024	-768	-1	-1	-1	-1	4	-1024	-768	-1	-1	-1	-1	4		0	0						Untertest1.avi	0	880	547	72	111				0	Content		-72	-111	1418065	1657714268
1435	08:51:22.643	00:00:01.434	86	-1024	-768	-1	-1	-1	-1	4	-1024	-768	-1	-1	-1	-1	4		0	0						Untertest1.avi	0	880	547	72	111				0	Content		-72	-111	1434739	1657730942
1451	08:51:22.659	00:00:01.451	87	-1024	-768	-1	-1	-1	-1	4	-1024	-768	-1	-1	-1	-1	4		0	0						Untertest1.avi	0	880	547	72	111				0	Content		-72	-111	1451404	1657747607
1468	08:51:22.676	00:00:01.468	88	-1024	-768	-1	-1	-1	-1	4	-1024	-768	-1	-1	-1	-1	4		0	0						Untertest1.avi	0	880	547	72	111				0	Content		-72	-111	1468041	1657764244
1485	08:51:22.693	00:00:01.484	89	-1024	-768	-1	-1	-1	-1	4	-1024	-768	-1	-1	-1	-1	4		0	0						Untertest1.avi	0	880	547	72	111				0	Content		-72	-111	1484707	1657780910
1501	08:51:22.709	00:00:01.501	90	-1024	-768	-1	-1	-1	-1	4	-1024	-768	-1	-1	-1	-1	4		0	0						Untertest1.avi	0	880	547	72	111				0	Content		-72	-111	1501404	1657797607
1518	08:51:22.726	00:00:01.518	91	-1024	-768	-1	-1	-1	-1	4	-1024	-768	-1	-1	-1	-1	4		0	0						Untertest1.avi	0	880	547	72	111				0	Content		-72	-111	1518027	1657814230
1535	08:51:22.743	00:00:01.534	92	-1024	-768	-1	-1	-1	-1	4	-1024	-768	-1	-1	-1	-1	4		0	0						Untertest1.avi	0	880	547	72	111				0	Content		-72	-111	1534693	1657830896
1551	08:51:22.759	00:00:01.551	93	-1024	-768	-1	-1	-1	-1	4	-1024	-768	-1	-1	-1	-1	4		0	0						Untertest1.avi	0	880	547	72	111				0	Content		-72	-111	1551145	1657847348
1568	08:51:22.776	00:00:01.568	94	-1024	-768	-1	-1	-1	-1	4	-1024	-768	-1	-1	-1	-1	4		0	0						Untertest1.avi	0	880	547	72	111				0	Content		-72	-111	1568265	1657864468
1585	08:51:22.793	00:00:01.584	95	-1024	-768	-1	-1	-1	-1	4	-1024	-768	-1	-1	-1	-1	4		0	0						Untertest1.avi	0	880	547	72	111				0	Content		-72	-111	1584900	1657881103
1601	08:51:22.809	00:00:01.601	96	-1024	-768	-1	-1	-1	-1	4	-1024	-768	-1	-1	-1	-1	4		0	0						Untertest1.avi	0	880	547	72	111				0	Content		-72	-111	1601386	1657897589
1618	08:51:22.826	00:00:01.618	97	-1024	-768	-1	-1	-1	-1	4	-1024	-768	-1	-1	-1	-1	4		0	0						Untertest1.avi	0	880	547	72	111				0	Content		-72	-111	1618006	1657914209
1635	08:51:22.843	00:00:01.634	98	-1024	-768	-1	-1	-1	-1	4	-1024	-768	-1	-1	-1	-1	4		0	0						Untertest1.avi	0	880	547	72	111				0	Content		-72	-111	1634628	1657930831
1651	08:51:22.859	00:00:01.651	99	-1024	-768	-1	-1	-1	-1	4	-1024	-768	-1	-1	-1	-1	4		0	0						Untertest1.avi	0	880	547	72	111				0	Content		-72	-111	1651294	1657947497
1668	08:51:22.876	00:00:01.667	100	-1024	-768	-1	-1	-1	-1	4	-1024	-768	-1	-1	-1	-1	4		0	0						Untertest1.avi	0	880	547	72	111				0	Content		-72	-111	1667884	1657964087
1685	08:51:22.893	00:00:01.684	101	-1024	-768	-1	-1	-1	-1	4	-1024	-768	-1	-1	-1	-1	4		0	0						Untertest1.avi	0	880	547	72	111				0	Content		-72	-111	1684618	1657980821
1701	08:51:22.909	00:00:01.701	102	-1024	-768	-1	-1	-1	-1	4	-1024	-768	-1	-1	-1	-1	4		0	0						Untertest1.avi	0	880	547	72	111				0	Content		-72	-111	1701244	1657997447
1718	08:51:22.926	00:00:01.717	103	-1024	-768	-1	-1	-1	-1	4	-1024	-768	-1	-1	-1	-1	4		0	0						Untertest1.avi	0	880	547	72	111				0	Content		-72	-111	1717910	1658014113
1735	08:51:22.943	00:00:01.734	104	-1024	-768	-1	-1	-1	-1	4	-1024	-768	-1	-1	-1	-1	4		0	0						Untertest1.avi	0	880	547	72	111				0	Content		-72	-111	1734568	1658030771
1751	08:51:22.959	00:00:01.751	105	-1024	-768	-1	-1	-1	-1	4	-1024	-768	-1	-1	-1	-1	4		0	0						Untertest1.avi	0	880	547	72	111				0	Content		-72	-111	1751233	1658047436
1768	08:51:22.976	00:00:01.767	106	-1024	-768	-1	-1	-1	-1	4	-1024	-768	-1	-1	-1	-1	4		0	0						Untertest1.avi	0	880	547	72	111				0	Content		-72	-111	1767972	1658064175
1784	08:51:22.992	00:00:01.783	107	-1024	-768	-1	-1	-1	-1	4	-1024	-768	-1	-1	-1	-1	4		0	0						Untertest1.avi	0	880	547	72	111				0	Content		-72	-111	1783970	1658080173
1801	08:51:23.009	00:00:01.800	108	861,6749	963,1925	0,4942565	0,6823332	444,4555	2,642193	0	593,9914	931,6519	0,3554755	0,7135336	444,4556	2,864947	0	4	728	947						Untertest1.avi	0	880	547	72	111	685	826	184	0	Content		656	836	1800590	1658096793
1818	08:51:23.026	00:00:01.817	109	915,6602	952,0942	0,4988965	0,6818273	462,8586	2,827221	0	593,9914	931,6519	0,3551804	0,7138961	446,1133	2,864947	0	4	755	942						Untertest1.avi	0	880	547	72	111	685	826	184	0	Content		683	831	1817712	1658113915
1834	08:51:23.042	00:00:01.834	110	766,6129	927,2671	0,3455067	0,7143532	462,8586	2,944094	1	621,0803	911,6138	0,3511817	0,7143414	446,1133	2,861386	3	4	767	927						Untertest1.avi	0	880	547	72	111	685	826	184	0	Content		695	816	1834333	1658130536
1851	08:51:23.059	00:00:01.851	111	934,1038	966,8029	0,4984729	0,6814115	462,8586	2,835805	0	589,7233	909,3267	0,3545848	0,7140636	446,1133	2,892154	0	4	762	938						Untertest1.avi	0	880	547	72	111	685	826	184	0	Content		690	827	1851079	1658147282
1868	08:51:23.076	00:00:01.867	112	-1024	-768	-1	-1	-1	-1	4	589,7233	909,3267	0,3551194	0,7141421	448,8331	2,892154	0	4	590	909						Untertest1.avi	0	880	547	72	111	685	826	184	0	Content		518	798	1867701	1658163904
1885	08:51:23.093	00:00:01.884	113	758,8405	945,0928	0,3451603	0,7143685	462,8586	3,04031	1	618,211	929,8584	0,3499186	0,7143567	448,8332	2,972123	3	4	759	945						Untertest1.avi	0	880	547	72	111	685	826	184	0	Content		687	834	1884696	1658180899
1901	08:51:23.109	00:00:01.900	114	730,8547	897,4374	0,3453551	0,7143378	462,8586	3,106292	1	592,9249	884,1802	0,3501119	0,714326	448,8332	3,036736	3	4	731	897						Untertest1.avi	0	880	547	72	111	685	826	184	0	Content		659	786	1900942	1658197145
1918	08:51:23.126	00:00:01.917	115	899,1177	926,6172	0,5005333	0,6813815	470,0784	3,144928	0	607,3989	839,8582	0,3556077	0,713926	449,4355	3,056174	0	4	753	883						Untertest1.avi	0	880	547	72	111	685	826	184	0	Content		681	772	1917939	1658214142
1934	08:51:23.142	00:00:01.934	116	768,8912	947,471	0,3432979	0,7141578	470,0785	3,148597	1	613,8165	928,5341	0,3501531	0,714146	449,4355	3,036619	3	4	769	947						Untertest1.avi	0	880	547	72	111	685	826	184	0	Content		697	836	1934187	1658230390
1951	08:51:23.159	00:00:01.951	117	776,0787	932,4443	0,3433625	0,7141419	470,0785	3,039156	1	621,2175	914,6798	0,350217	0,71413	449,4355	2,931233	3	4	776	932						Untertest1.avi	0	880	547	72	111	685	826	184	0	Content		704	821	1951309	1658247512
1968	08:51:23.176	00:00:01.967	118	900,6701	956,5961	0,4988421	0,6814411	462,1696	3,15154	0	-1024	-768	-1	-1	-1	-1	4	4	901	957						Untertest1.avi	0	880	547	72	111	685	826	184	0	Content		829	846	1967557	1658263760
1984	08:51:23.192	00:00:01.984	119	737,7054	936,4139	0,3459472	0,7142093	462,1696	3,064604	1	588,1699	918,7316	0,3526786	0,7141976	442,3601	2,959029	3	5	738	936						Untertest1.avi	0	880	547	72	111	648	809	300	0	Content		666	825	1984305	1658280508
2001	08:51:23.209	00:00:02.000	120	685,3727	893,3231	0,3458266	0,7146052	462,1696	3,157344	1	540,6207	878,3667	0,3525592	0,7145935	442,3601	3,049125	3	5	685	893						Untertest1.avi	0	880	547	72	111	648	809	300	0	Content		613	782	2000807	1658297010
2018	08:51:23.226	00:00:02.017	121	899,4813	943,9611	0,498237	0,6818708	459,2175	3,080429	0	597,9485	879,3252	0,3543484	0,7141246	440,9079	3,031836	0	5	749	912						Untertest1.avi	0	880	547	72	111	648	809	300	0	Content		677	801	2017921	1658314124
2035	08:51:23.243	00:00:02.034	122	-1024	-768	-1	-1	-1	-1	4	-1024	-768	-1	-1	-1	-1	4	5	0	0						Untertest1.avi	0	880	547	72	111	648	809	300	0	Content		-72	-111	2034576	1658330779
2051	08:51:23.259	00:00:02.051	123	-1024	-768	-1	-1	-1	-1	4	-1024	-768	-1	-1	-1	-1	4	5	0	0						Untertest1.avi	0	880	547	72	111	648	809	300	0	Content		-72	-111	2051242	1658347445
2068	08:51:23.276	00:00:02.067	124	885,0759	908,3234	0,4984012	0,6824784	459,2175	3,086482	0	599,0029	910,4937	0,3541813	0,7148333	438,9866	2,841696	0	5	742	909						Untertest1.avi	0	880	547	72	111	648	809	300	0	Content		670	798	2067853	1658364056
2084	08:51:23.292	00:00:02.084	125	880,0873	907,1827	0,4934915	0,6826686	441,4142	2,896903	0	568,1033	822,2029	0,3542315	0,7148785	439,6978	3,121074	0	5	724	865						Untertest1.avi	0	880	547	72	111	648	809	300	0	Content		652	754	2084234	1658380437
2101	08:51:23.309	00:00:02.100	126	854,8518	931,926	0,4932442	0,6824501	441,4142	2,825913	0	579,2944	892,4752	0,3509679	0,7152193	448,6293	3,219874	0	5	717	912						Untertest1.avi	0	880	547	72	111	648	809	300	0	Content		645	801	2100859	1658397062
2117	08:51:23.325	00:00:02.117	127	861,1201	933,6523	0,4932733	0,6826499	441,1578	2,827268	0	574,1993	890,8018	0,3540633	0,7155376	439,5423	3,001249	0	5	718	912						Untertest1.avi	0	880	547	72	111	648	809	300	0	Content		646	801	2117354	1658413557
2134	08:51:23.342	00:00:02.134	128	843,5814	937,5752	0,4931596	0,6820639	440,9156	2,843621	0	578,9736	894,8516	0,3540495	0,7153037	439,3428	3,009769	0	5	711	916						Untertest1.avi	0	880	547	72	111	648	809	300	0	Content		639	805	2134226	1658430429
2151	08:51:23.359	00:00:02.150	129	857,3288	947,1974	0,4930391	0,6817797	441,1983	2,814225	0	580,2672	909,1169	0,3540334	0,7151813	439,3428	3,079227	0	5	719	928						Untertest1.avi	0	880	547	72	111	648	809	300	0	Content		647	817	2150850	1658447053
2167	08:51:23.375	00:00:02.167	130	860,6719	943,287	0,4930724	0,6814409	441,1057	2,841164	0	598,7169	916,817	0,3541058	0,715259	439,3428	3,095621	0	5	730	930						Untertest1.avi	0	880	547	72	111	648	809	300	0	Content		658	819	2167473	1658463676
2184	08:51:23.392	00:00:02.184	131	848,3394	949,6443	0,4931335	0,6808553	441,0887	2,779155	0	601,7626	900,8304	0,3542446	0,7154037	439,8091	2,945122	0	5	725	925						Untertest1.avi	0	880	547	72	111	648	809	300	0	Content		653	814	2184219	1658480422
2201	08:51:23.409	00:00:02.200	132	838,284	938,0663	0,4932945	0,6803318	440,7894	2,856667	0	579,315	890,9711	0,3543879	0,7152672	439,8092	3,093335	0	5	709	915						Untertest1.avi	0	880	547	72	111	648	809	300	0	Content		637	804	2200841	1658497044
2218	08:51:23.426	00:00:02.217	133	850,6367	947,1959	0,4933405	0,6796452	440,7894	2,783058	0	591,781	941,4695	0,3545206	0,7153825	439,8092	3,114094	0	5	721	944						Untertest1.avi	0	880	547	72	111	648	809	300	0	Content		649	833	2217592	1658513795
2234	08:51:23.442	00:00:02.234	134	838,5737	950,9258	0,4931512	0,6796817	440,8481	2,850449	0	598,6018	918,5563	0,3544558	0,7158094	439,8092	3,113237	0	5	719	935						Untertest1.avi	0	880	547	72	111	648	809	300	0	Content		647	824	2234215	1658530418
2251	08:51:23.459	00:00:02.250	135	867,928	949,398	0,492975	0,6794095	440,8481	2,725906	0	578,5157	920,308	0,3537963	0,7170371	439,8092	3,157744	0	5	723	935						Untertest1.avi	0	880	547	72	111	648	809	300	0	Content		651	824	2250835	1658547038
2267	08:51:23.475	00:00:02.267	136	825,3055	930,0483	0,4925946	0,679105	440,8481	2,892387	0	597,6254	921,3765	0,3537706	0,7176147	439,8092	3,059217	0	5	711	926						Untertest1.avi	0	880	547	72	111	648	809	300	0	Content		639	815	2267456	1658563659
2284	08:51:23.492	00:00:02.284	137	843,2251	936,5367	0,4919668	0,6795276	440,8481	2,823562	0	590,0688	920,772	0,3533769	0,7185311	439,8092	3,020389	0	6	717	929						Untertest1.avi	0	880	547	72	111	851	816	100	0	Content		645	818	2284078	1658580281
2301	08:51:23.509	00:00:02.300	138	853,6489	948,6956	0,4917143	0,6794194	440,8481	2,805537	0	553,0095	905,3789	0,3532639	0,7192304	439,8092	3,112784	0	6	703	927						Untertest1.avi	0	880	547	72	111	851	816	100	0	Content		631	816	2300825	1658597028
2317	08:51:23.525	00:00:02.317	139	870,6201	916,7496	0,4917766	0,6793143	440,3141	2,995536	0	-1024	-768	-1	-1	-1	-1	4	6	871	917						Untertest1.avi	0	880	547	72	111	851	816	100	0	Content		799	806	2317324	1658613527
2334	08:51:23.542	00:00:02.333	140	1060,519	953,494	0,4891184	0,6793042	440,3141	2,827013	0	888,8177	940,7829	0,3465509	0,720104	452,9626	3,110767	0	6	975	947						Untertest1.avi	0	880	547	72	111	851	816	100	0	Content		903	836	2333939	1658630142
2351	08:51:23.559	00:00:02.350	141	1263,739	935,7469	0,4874024	0,6798702	440,3141	2,799533	0	1059,59	920,6279	0,3446368	0,7202701	452,9626	3,039328	0	6	1162	928						Untertest1.avi	0	880	547	72	111	851	816	100	0	Content		1090	817	2350818	1658647021
2367	08:51:23.575	00:00:02.367	142	-1024	-768	-1	-1	-1	-1	4	1005,11	725,8014	0,3511925	0,7192028	452,9625	2,650508	0	6	1005	726						Untertest1.avi	0	880	547	72	111	851	816	100	0	Content		933	615	2367440	1658663643
2384	08:51:23.592	00:00:02.384	143	-1024	-768	-1	-1	-1	-1	4	-1024	-768	-1	-1	-1	-1	4		0	0						Untertest1.avi	0	880	547	72	111				0	Content		-72	-111	2384062	1658680265
2401	08:51:23.609	00:00:02.400	144	-1024	-768	-1	-1	-1	-1	4	-1024	-768	-1	-1	-1	-1	4		0	0						Untertest1.avi	0	880	547	72	111				0	Content		-72	-111	2400685	1658696888
2417	08:51:23.625	00:00:02.417	145	-1024	-768	-1	-1	-1	-1	4	-1024	-768	-1	-1	-1	-1	4		0	0						Untertest1.avi	0	880	547	72	111				0	Content		-72	-111	2417264	1658713467
2434	08:51:23.642	00:00:02.433	146	-1024	-768	-1	-1	-1	-1	4	-1024	-768	-1	-1	-1	-1	4		0	0						Untertest1.avi	0	880	547	72	111				0	Content		-72	-111	2433930	1658730133
2450	08:51:23.658	00:00:02.450	147	-1024	-768	-1	-1	-1	-1	4	-1024	-768	-1	-1	-1	-1	4		0	0						Untertest1.avi	0	880	547	72	111				0	Content		-72	-111	2450466	1658746669
2467	08:51:23.675	00:00:02.467	148	-1024	-768	-1	-1	-1	-1	4	-1024	-768	-1	-1	-1	-1	4		0	0						Untertest1.avi	0	880	547	72	111				0	Content		-72	-111	2467339	1658763542
2484	08:51:23.692	00:00:02.484	149	-1024	-768	-1	-1	-1	-1	4	-1024	-768	-1	-1	-1	-1	4		0	0						Untertest1.avi	0	880	547	72	111				0	Content		-72	-111	2484005	1658780208
2501	08:51:23.709	00:00:02.500	150	-1024	-768	-1	-1	-1	-1	4	-1024	-768	-1	-1	-1	-1	4		0	0						Untertest1.avi	0	880	547	72	111				0	Content		-72	-111	2500835	1658797038
2517	08:51:23.725	00:00:02.517	151	1395,398	941,2707	0,4922003	0,6783597	448,8407	3,114351	0	-1024	-768	-1	-1	-1	-1	4	7	1395	941						Untertest1.avi	0	880	547	72	111	1232	808	66	0	Content		1323	830	2517344	1658813547
2534	08:51:23.742	00:00:02.533	152	1400,282	927,3641	0,4926807	0,6784657	432,338	2,832086	0	1057,257	888,6761	0,3553468	0,7196319	428,3523	3,138451	0	7	1229	908						Untertest1.avi	0	880	547	72	111	1232	808	66	0	Content		1157	797	2533839	1658830042
2551	08:51:23.759	00:00:02.550	153	1380,16	930,0503	0,4919284	0,6777139	447,0988	3,06271	0	-1024	-768	-1	-1	-1	-1	4	7	1380	930						Untertest1.avi	0	880	547	72	111	1232	808	66	0	Content		1308	819	2550593	1658846796
2567	08:51:23.775	00:00:02.567	154	1374,131	918,9109	0,4928399	0,6778854	431,5636	2,946942	0	1053,989	892,7462	0,3536668	0,7199208	432,7936	3,145959	0	7	1214	906						Untertest1.avi	0	880	547	72	111	1232	808	66	0	Content		1142	795	2567212	1658863415
2584	08:51:23.792	00:00:02.583	155	-1024	-768	-1	-1	-1	-1	4	-1024	-768	-1	-1	-1	-1	4		0	0						Untertest1.avi	0	880	547	72	111				0	Content		-72	-111	2583822	1658880025
2601	08:51:23.809	00:00:02.600	156	-1024	-768	-1	-1	-1	-1	4	-1024	-768	-1	-1	-1	-1	4		0	0						Untertest1.avi	0	880	547	72	111				0	Content		-72	-111	2600570	1658896773
2617	08:51:23.825	00:00:02.617	157	-1024	-768	-1	-1	-1	-1	4	-1024	-768	-1	-1	-1	-1	4		0	0						Untertest1.avi	0	880	547	72	111				0	Content		-72	-111	2617192	1658913395
2634	08:51:23.842	00:00:02.633	158	-1024	-768	-1	-1	-1	-1	4	-1024	-768	-1	-1	-1	-1	4		0	0						Untertest1.avi	0	880	547	72	111				0	Content		-72	-111	2633857	1658930060
2650	08:51:23.858	00:00:02.650	159	-1024	-768	-1	-1	-1	-1	4	-1024	-768	-1	-1	-1	-1	4		0	0						Untertest1.avi	0	880	547	72	111				0	Content		-72	-111	2650457	1658946660
2667	08:51:23.875	00:00:02.667	160	-1024	-768	-1	-1	-1	-1	4	-1024	-768	-1	-1	-1	-1	4		0	0						Untertest1.avi	0	880	547	72	111				0	Content		-72	-111	2667123	1658963326
2684	08:51:23.892	00:00:02.683	161	-1024	-768	-1	-1	-1	-1	4	-1024	-768	-1	-1	-1	-1	4		0	0						Untertest1.avi	0	880	547	72	111				0	Content		-72	-111	2683775	1658979978
2700	08:51:23.908	00:00:02.700	162	-1024	-768	-1	-1	-1	-1	4	-1024	-768	-1	-1	-1	-1	4		0	0						Untertest1.avi	0	880	547	72	111				0	Content		-72	-111	2700440	1658996643
2717	08:51:23.925	00:00:02.717	163	-1024	-768	-1	-1	-1	-1	4	1100,927	917,8116	0,3499728	0,7102779	433,8557	3,010579	0	8	1101	918						Untertest1.avi	0	880	547	72	111	956	805	83	0	Content		1029	807	2717047	1659013250
2734	08:51:23.942	00:00:02.733	164	-1024	-768	-1	-1	-1	-1	4	1027,976	846,7685	0,3469273	0,7084884	442,3257	3,117633	0	8	1028	847						Untertest1.avi	0	880	547	72	111	956	805	83	0	Content		956	736	2733794	1659029997
2750	08:51:23.958	00:00:02.750	165	630,5283	931,0464	0,4791989	0,6584372	429,1715	2,692085	0	1085,285	916,8931	0,3496286	0,704983	430,4831	2,935144	0	8	858	924						Untertest1.avi	0	880	547	72	111	956	805	83	0	Content		786	813	2750292	1659046495
2767	08:51:23.975	00:00:02.766	166	618,1799	928,5876	0,4727067	0,6554714	429,1714	2,888022	0	1052,535	903,1682	0,3451445	0,7023244	442,0961	3,034144	0	8	835	916						Untertest1.avi	0	880	547	72	111	956	805	83	0	Content		763	805	2766913	1659063116
2784	08:51:23.992	00:00:02.783	167	-1024	-768	-1	-1	-1	-1	4	1155,594	901,2793	0,3546365	0,6996113	412,0422	2,948184	0	8	1156	901						Untertest1.avi	0	880	547	72	111	956	805	83	0	Content		1084	790	2783536	1659079739
2800	08:51:24.008	00:00:02.800	168	-1024	-768	-1	-1	-1	-1	4	-1024	-768	-1	-1	-1	-1	4		0	0						Untertest1.avi	0	880	547	72	111				0	Content		-72	-111	2800283	1659096486
2817	08:51:24.025	00:00:02.816	169	-1024	-768	-1	-1	-1	-1	4	-1024	-768	-1	-1	-1	-1	4		0	0						Untertest1.avi	0	880	547	72	111				0	Content		-72	-111	2816875	1659113078
2834	08:51:24.042	00:00:02.833	170	-1024	-768	-1	-1	-1	-1	4	-1024	-768	-1	-1	-1	-1	4		0	0						Untertest1.avi	0	880	547	72	111				0	Content		-72	-111	2833540	1659129743
2850	08:51:24.058	00:00:02.850	171	-1024	-768	-1	-1	-1	-1	4	-1024	-768	-1	-1	-1	-1	4		0	0						Untertest1.avi	0	880	547	72	111				0	Content		-72	-111	2850194	1659146397
2867	08:51:24.075	00:00:02.866	172	-1024	-768	-1	-1	-1	-1	4	-1024	-768	-1	-1	-1	-1	4		0	0						Untertest1.avi	0	880	547	72	111				0	Content		-72	-111	2866860	1659163063
2884	08:51:24.092	00:00:02.883	173	-1024	-768	-1	-1	-1	-1	4	-1024	-768	-1	-1	-1	-1	4		0	0						Untertest1.avi	0	880	547	72	111				0	Content		-72	-111	2883539	1659179742
2900	08:51:24.108	00:00:02.900	174	-1024	-768	-1	-1	-1	-1	4	-1024	-768	-1	-1	-1	-1	4		0	0						Untertest1.avi	0	880	547	72	111				0	Content		-72	-111	2900204	1659196407
2917	08:51:24.125	00:00:02.916	175	-1024	-768	-1	-1	-1	-1	4	-1024	-768	-1	-1	-1	-1	4		0	0						Untertest1.avi	0	880	547	72	111				0	Content		-72	-111	2916840	1659213043
2933	08:51:24.141	00:00:02.933	176	-1024	-768	-1	-1	-1	-1	4	-1024	-768	-1	-1	-1	-1	4		0	0						Untertest1.avi	0	880	547	72	111				0	Content		-72	-111	2933480	1659229683
2950	08:51:24.158	00:00:02.950	177	-1024	-768	-1	-1	-1	-1	4	-1024	-768	-1	-1	-1	-1	4		0	0						Untertest1.avi	0	880	547	72	111				0	Content		-72	-111	2950088	1659246291
2967	08:51:24.175	00:00:02.966	178	-1024	-768	-1	-1	-1	-1	4	-1024	-768	-1	-1	-1	-1	4		0	0						Untertest1.avi	0	880	547	72	111				0	Content		-72	-111	2966582	1659262785
2983	08:51:24.191	00:00:02.983	179	-1024	-768	-1	-1	-1	-1	4	-1024	-768	-1	-1	-1	-1	4		0	0						Untertest1.avi	0	880	547	72	111				0	Content		-72	-111	2983248	1659279451
3000	08:51:24.208	00:00:02.999	180	-1024	-768	-1	-1	-1	-1	4	-1024	-768	-1	-1	-1	-1	4		0	0						Untertest1.avi	0	880	547	72	111				0	Content		-72	-111	2999823	1659296026
3017	08:51:24.225	00:00:03.016	181	-1024	-768	-1	-1	-1	-1	4	-1024	-768	-1	-1	-1	-1	4		0	0						Untertest1.avi	0	880	547	72	111				0	Content		-72	-111	3016889	1659313092
3034	08:51:24.242	00:00:03.033	182	-1024	-768	-1	-1	-1	-1	4	-1024	-768	-1	-1	-1	-1	4		0	0						Untertest1.avi	0	880	547	72	111				0	Content		-72	-111	3033512	1659329715
3050	08:51:24.258	00:00:03.050	183	-1024	-768	-1	-1	-1	-1	4	-1024	-768	-1	-1	-1	-1	4		0	0						Untertest1.avi	0	880	547	72	111				0	Content		-72	-111	3050178	1659346381
3067	08:51:24.275	00:00:03.066	184	-1024	-768	-1	-1	-1	-1	4	-1024	-768	-1	-1	-1	-1	4		0	0						Untertest1.avi	0	880	547	72	111				0	Content		-72	-111	3066881	1659363084
3083	08:51:24.291	00:00:03.083	185	-1024	-768	-1	-1	-1	-1	4	-1024	-768	-1	-1	-1	-1	4		0	0						Untertest1.avi	0	880	547	72	111				0	Content		-72	-111	3083050	1659379253
3100	08:51:24.308	00:00:03.099	186	-1024	-768	-1	-1	-1	-1	4	-1024	-768	-1	-1	-1	-1	4		0	0						Untertest1.avi	0	880	547	72	111				0	Content		-72	-111	3099672	1659395875
3116	08:51:24.324	00:00:03.116	187	-1024	-768	-1	-1	-1	-1	4	-1024	-768	-1	-1	-1	-1	4		0	0						Untertest1.avi	0	880	547	72	111				0	Content		-72	-111	3116291	1659412494
3133	08:51:24.341	00:00:03.132	188	-1024	-768	-1	-1	-1	-1	4	-1024	-768	-1	-1	-1	-1	4		0	0						Untertest1.avi	0	880	547	72	111				0	Content		-72	-111	3132915	1659429118
3150	08:51:24.358	00:00:03.149	189	-1024	-768	-1	-1	-1	-1	4	-1024	-768	-1	-1	-1	-1	4		0	0						Untertest1.avi	0	880	547	72	111				0	Content		-72	-111	3149539	1659445742
3167	08:51:24.375	00:00:03.166	190	-1024	-768	-1	-1	-1	-1	4	-1024	-768	-1	-1	-1	-1	4		0	0						Untertest1.avi	0	880	547	72	111				0	Content		-72	-111	3166730	1659462933
3184	08:51:24.392	00:00:03.184	191	-1024	-768	-1	-1	-1	-1	4	-1024	-768	-1	-1	-1	-1	4		0	0						Untertest1.avi	0	880	547	72	111				0	Content		-72	-111	3184103	1659480306
3201	08:51:24.409	00:00:03.201	192	-1024	-768	-1	-1	-1	-1	4	-1024	-768	-1	-1	-1	-1	4		0	0						Untertest1.avi	0	880	547	72	111				0	Content		-72	-111	3201346	1659497549
3216	08:51:24.424	00:00:03.216	193	-1024	-768	-1	-1	-1	-1	4	-1024	-768	-1	-1	-1	-1	4		0	0						Untertest1.avi	0	880	547	72	111				0	Content		-72	-111	3216273	1659512476
3233	08:51:24.441	00:00:03.232	194	-1024	-768	-1	-1	-1	-1	4	-1024	-768	-1	-1	-1	-1	4		0	0						Untertest1.avi	0	880	547	72	111				0	Content		-72	-111	3232896	1659529099
3250	08:51:24.458	00:00:03.249	195	-1024	-768	-1	-1	-1	-1	4	-1024	-768	-1	-1	-1	-1	4		0	0						Untertest1.avi	0	880	547	72	111				0	Content		-72	-111	3249643	1659545846
3266	08:51:24.474	00:00:03.266	196	-1024	-768	-1	-1	-1	-1	4	-1024	-768	-1	-1	-1	-1	4		0	0						Untertest1.avi	0	880	547	72	111				0	Content		-72	-111	3266268	1659562471
3283	08:51:24.491	00:00:03.282	197	-1024	-768	-1	-1	-1	-1	4	-1024	-768	-1	-1	-1	-1	4		0	0						Untertest1.avi	0	880	547	72	111				0	Content		-72	-111	3282887	1659579090
3300	08:51:24.508	00:00:03.299	198	-1024	-768	-1	-1	-1	-1	4	-1024	-768	-1	-1	-1	-1	4		0	0						Untertest1.avi	0	880	547	72	111				0	Content		-72	-111	3299507	1659595710
3317	08:51:24.525	00:00:03.316	199	-1024	-768	-1	-1	-1	-1	4	-1024	-768	-1	-1	-1	-1	4		0	0						Untertest1.avi	0	880	547	72	111				0	Content		-72	-111	3316574	1659612777
3334	08:51:24.542	00:00:03.333	200	-1024	-768	-1	-1	-1	-1	4	-1024	-768	-1	-1	-1	-1	4		0	0						Untertest1.avi	0	880	547	72	111				0	Content		-72	-111	3333944	1659630147
3351	08:51:24.559	00:00:03.351	201	-1024	-768	-1	-1	-1	-1	4	-1024	-768	-1	-1	-1	-1	4		0	0						Untertest1.avi	0	880	547	72	111				0	Content		-72	-111	3351314	1659647517
3366	08:51:24.574	00:00:03.366	202	-1024	-768	-1	-1	-1	-1	4	-1024	-768	-1	-1	-1	-1	4		0	0						Untertest1.avi	0	880	547	72	111				0	Content		-72	-111	3366114	1659662317
3383	08:51:24.591	00:00:03.382	203	-1024	-768	-1	-1	-1	-1	4	-1024	-768	-1	-1	-1	-1	4		0	0						Untertest1.avi	0	880	547	72	111				0	Content		-72	-111	3382735	1659678938
3399	08:51:24.607	00:00:03.399	204	-1024	-768	-1	-1	-1	-1	4	-1024	-768	-1	-1	-1	-1	4		0	0						Untertest1.avi	0	880	547	72	111				0	Content		-72	-111	3399483	1659695686
3416	08:51:24.624	00:00:03.416	205	-1024	-768	-1	-1	-1	-1	4	-1024	-768	-1	-1	-1	-1	4		0	0						Untertest1.avi	0	880	547	72	111				0	Content		-72	-111	3416105	1659712308
3433	08:51:24.641	00:00:03.432	206	-1024	-768	-1	-1	-1	-1	4	-1024	-768	-1	-1	-1	-1	4		0	0						Untertest1.avi	0	880	547	72	111				0	Content		-72	-111	3432728	1659728931
3449	08:51:24.657	00:00:03.449	207	-1024	-768	-1	-1	-1	-1	4	-1024	-768	-1	-1	-1	-1	4		0	0						Untertest1.avi	0	880	547	72	111				0	Content		-72	-111	3449360	1659745563
3467	08:51:24.675	00:00:03.466	208	-1024	-768	-1	-1	-1	-1	4	-1024	-768	-1	-1	-1	-1	4		0	0						Untertest1.avi	0	880	547	72	111				0	Content		-72	-111	3466540	1659762743
3484	08:51:24.692	00:00:03.483	209	-1024	-768	-1	-1	-1	-1	4	-1024	-768	-1	-1	-1	-1	4		0	0						Untertest1.avi	0	880	547	72	111				0	Content		-72	-111	3483911	1659780114
3501	08:51:24.709	00:00:03.501	210	-1024	-768	-1	-1	-1	-1	4	-1024	-768	-1	-1	-1	-1	4		0	0						Untertest1.avi	0	880	547	72	111				0	Content		-72	-111	3501156	1659797359
3516	08:51:24.724	00:00:03.515	211	-1024	-768	-1	-1	-1	-1	4	-1024	-768	-1	-1	-1	-1	4		0	0						Untertest1.avi	0	880	547	72	111				0	Content		-72	-111	3515957	1659812160
3533	08:51:24.741	00:00:03.532	212	-1024	-768	-1	-1	-1	-1	4	-1024	-768	-1	-1	-1	-1	4		0	0						Untertest1.avi	0	880	547	72	111				0	Content		-72	-111	3532706	1659828909
3549	08:51:24.757	00:00:03.549	213	-1024	-768	-1	-1	-1	-1	4	-1024	-768	-1	-1	-1	-1	4		0	0						Untertest1.avi	0	880	547	72	111				0	Content		-72	-111	3549334	1659845537
3566	08:51:24.774	00:00:03.565	214	-1024	-768	-1	-1	-1	-1	4	-1024	-768	-1	-1	-1	-1	4		0	0						Untertest1.avi	0	880	547	72	111				0	Content		-72	-111	3565947	1659862150
3583	08:51:24.791	00:00:03.582	215	-1024	-768	-1	-1	-1	-1	4	-1024	-768	-1	-1	-1	-1	4		0	0						Untertest1.avi	0	880	547	72	111				0	Content		-72	-111	3582573	1659878776
3599	08:51:24.807	00:00:03.599	216	-1024	-768	-1	-1	-1	-1	4	-1024	-768	-1	-1	-1	-1	4		0	0						Untertest1.avi	0	880	547	72	111				0	Content		-72	-111	3599192	1659895395
3616	08:51:24.824	00:00:03.616	217	-1024	-768	-1	-1	-1	-1	4	-1024	-768	-1	-1	-1	-1	4		0	0						Untertest1.avi	0	880	547	72	111				0	Content		-72	-111	3616381	1659912584
3634	08:51:24.842	00:00:03.633	218	-1024	-768	-1	-1	-1	-1	4	-1024	-768	-1	-1	-1	-1	4		0	0						Untertest1.avi	0	880	547	72	111				0	Content		-72	-111	3633750	1659929953
3651	08:51:24.859	00:00:03.650	219	-1024	-768	-1	-1	-1	-1	4	-1024	-768	-1	-1	-1	-1	4		0	0						Untertest1.avi	0	880	547	72	111				0	Content		-72	-111	3650998	1659947201
3666	08:51:24.874	00:00:03.665	220	-1024	-768	-1	-1	-1	-1	4	-1024	-768	-1	-1	-1	-1	4		0	0						Untertest1.avi	0	880	547	72	111				0	Content		-72	-111	3665925	1659962128
3683	08:51:24.891	00:00:03.682	221	-1024	-768	-1	-1	-1	-1	4	-1024	-768	-1	-1	-1	-1	4		0	0						Untertest1.avi	0	880	547	72	111				0	Content		-72	-111	3682548	1659978751
3699	08:51:24.907	00:00:03.699	222	-1024	-768	-1	-1	-1	-1	4	-1024	-768	-1	-1	-1	-1	4		0	0						Untertest1.avi	0	880	547	72	111				0	Content		-72	-111	3699296	1659995499
3716	08:51:24.924	00:00:03.715	223	-1024	-768	-1	-1	-1	-1	4	-1024	-768	-1	-1	-1	-1	4		0	0						Untertest1.avi	0	880	547	72	111				0	Content		-72	-111	3715916	1660012119
3733	08:51:24.941	00:00:03.732	224	-1024	-768	-1	-1	-1	-1	4	-1024	-768	-1	-1	-1	-1	4		0	0						Untertest1.avi	0	880	547	72	111				0	Content		-72	-111	3732536	1660028739
3749	08:51:24.957	00:00:03.749	225	-1024	-768	-1	-1	-1	-1	4	-1024	-768	-1	-1	-1	-1	4		0	0						Untertest1.avi	0	880	547	72	111				0	Content		-72	-111	3749158	1660045361
3766	08:51:24.974	00:00:03.766	226	-1024	-768	-1	-1	-1	-1	4	-1024	-768	-1	-1	-1	-1	4		0	0						Untertest1.avi	0	880	547	72	111				0	Content		-72	-111	3766225	1660062428
3784	08:51:24.992	00:00:03.783	227	-1024	-768	-1	-1	-1	-1	4	-1024	-768	-1	-1	-1	-1	4		0	0						Untertest1.avi	0	880	547	72	111				0	Content		-72	-111	3783598	1660079801
3801	08:51:25.009	00:00:03.800	228	-1024	-768	-1	-1	-1	-1	4	-1024	-768	-1	-1	-1	-1	4		0	0						Untertest1.avi	0	880	547	72	111				0	Content		-72	-111	3800844	1660097047
3816	08:51:25.024	00:00:03.815	229	-1024	-768	-1	-1	-1	-1	4	-1024	-768	-1	-1	-1	-1	4		0	0						Untertest1.avi	0	880	547	72	111				0	Content		-72	-111	3815771	1660111974
3832	08:51:25.040	00:00:03.832	230	-1024	-768	-1	-1	-1	-1	4	-1024	-768	-1	-1	-1	-1	4		0	0						Untertest1.avi	0	880	547	72	111				0	Content		-72	-111	3832393	1660128596
3849	08:51:25.057	00:00:03.849	231	-1024	-768	-1	-1	-1	-1	4	-1024	-768	-1	-1	-1	-1	4		0	0						Untertest1.avi	0	880	547	72	111				0	Content		-72	-111	3849140	1660145343
3866	08:51:25.074	00:00:03.865	232	-1024	-768	-1	-1	-1	-1	4	-1024	-768	-1	-1	-1	-1	4		0	0						Untertest1.avi	0	880	547	72	111				0	Content		-72	-111	3865761	1660161964
3882	08:51:25.090	00:00:03.882	233	-1024	-768	-1	-1	-1	-1	4	-1024	-768	-1	-1	-1	-1	4		0	0						Untertest1.avi	0	880	547	72	111				0	Content		-72	-111	3882381	1660178584
3899	08:51:25.107	00:00:03.899	234	-1024	-768	-1	-1	-1	-1	4	-1024	-768	-1	-1	-1	-1	4		0	0						Untertest1.avi	0	880	547	72	111				0	Content		-72	-111	3899003	1660195206
3916	08:51:25.124	00:00:03.916	235	-1024	-768	-1	-1	-1	-1	4	-1024	-768	-1	-1	-1	-1	4		0	0						Untertest1.avi	0	880	547	72	111				0	Content		-72	-111	3916205	1660212408
3934	08:51:25.142	00:00:03.933	236	-1024	-768	-1	-1	-1	-1	4	-1024	-768	-1	-1	-1	-1	4		0	0						Untertest1.avi	0	880	547	72	111				0	Content		-72	-111	3933563	1660229766
3951	08:51:25.159	00:00:03.950	237	-1024	-768	-1	-1	-1	-1	4	-1024	-768	-1	-1	-1	-1	4		0	0						Untertest1.avi	0	880	547	72	111				0	Content		-72	-111	3950809	1660247012
3966	08:51:25.174	00:00:03.965	238	-1024	-768	-1	-1	-1	-1	4	-1024	-768	-1	-1	-1	-1	4		0	0						Untertest1.avi	0	880	547	72	111				0	Content		-72	-111	3965610	1660261813
3982	08:51:25.190	00:00:03.982	239	-1024	-768	-1	-1	-1	-1	4	-1024	-768	-1	-1	-1	-1	4		0	0						Untertest1.avi	0	880	547	72	111				0	Content		-72	-111	3982357	1660278560
3999	08:51:25.207	00:00:03.998	240	-1024	-768	-1	-1	-1	-1	4	-1024	-768	-1	-1	-1	-1	4		0	0						Untertest1.avi	0	880	547	72	111				0	Content		-72	-111	3998979	1660295182
4016	08:51:25.224	00:00:04.015	241	-1024	-768	-1	-1	-1	-1	4	-1024	-768	-1	-1	-1	-1	4		0	0						Untertest1.avi	0	880	547	72	111				0	Content		-72	-111	4015601	1660311804
4032	08:51:25.240	00:00:04.032	242	-1024	-768	-1	-1	-1	-1	4	-1024	-768	-1	-1	-1	-1	4		0	0						Untertest1.avi	0	880	547	72	111				0	Content		-72	-111	4032219	1660328422
4049	08:51:25.257	00:00:04.048	243	-1024	-768	-1	-1	-1	-1	4	-1024	-768	-1	-1	-1	-1	4		0	0						Untertest1.avi	0	880	547	72	111				0	Content		-72	-111	4048841	1660345044
4066	08:51:25.274	00:00:04.066	244	-1024	-768	-1	-1	-1	-1	4	-1024	-768	-1	-1	-1	-1	4		0	0						Untertest1.avi	0	880	547	72	111				0	Content		-72	-111	4066035	1660362238
4083	08:51:25.291	00:00:04.083	245	-1024	-768	-1	-1	-1	-1	4	-1024	-768	-1	-1	-1	-1	4		0	0						Untertest1.avi	0	880	547	72	111				0	Content		-72	-111	4083406	1660379609
4101	08:51:25.309	00:00:04.100	246	-1024	-768	-1	-1	-1	-1	4	-1024	-768	-1	-1	-1	-1	4		0	0						Untertest1.avi	0	880	547	72	111				0	Content		-72	-111	4100649	1660396852
4115	08:51:25.323	00:00:04.115	247	-1024	-768	-1	-1	-1	-1	4	-1024	-768	-1	-1	-1	-1	4		0	0						Untertest1.avi	0	880	547	72	111				0	Content		-72	-111	4115453	1660411656
4132	08:51:25.340	00:00:04.132	248	-1024	-768	-1	-1	-1	-1	4	-1024	-768	-1	-1	-1	-1	4		0	0						Untertest1.avi	0	880	547	72	111				0	Content		-72	-111	4132201	1660428404
4149	08:51:25.357	00:00:04.148	249	-1024	-768	-1	-1	-1	-1	4	-1024	-768	-1	-1	-1	-1	4		0	0						Untertest1.avi	0	880	547	72	111				0	Content		-72	-111	4148820	1660445023
4165	08:51:25.373	00:00:04.165	250	-1024	-768	-1	-1	-1	-1	4	-1024	-768	-1	-1	-1	-1	4		0	0						Untertest1.avi	0	880	547	72	111				0	Content		-72	-111	4165443	1660461646
4182	08:51:25.390	00:00:04.182	251	-1024	-768	-1	-1	-1	-1	4	-1024	-768	-1	-1	-1	-1	4		0	0						Untertest1.avi	0	880	547	72	111				0	Content		-72	-111	4182063	1660478266
4199	08:51:25.407	00:00:04.198	252	-1024	-768	-1	-1	-1	-1	4	-1024	-768	-1	-1	-1	-1	4		0	0						Untertest1.avi	0	880	547	72	111				0	Content		-72	-111	4198809	1660495012
4216	08:51:25.424	00:00:04.215	253	-1024	-768	-1	-1	-1	-1	4	-1024	-768	-1	-1	-1	-1	4		0	0						Untertest1.avi	0	880	547	72	111				0	Content		-72	-111	4215875	1660512078
4233	08:51:25.441	00:00:04.233	254	-1024	-768	-1	-1	-1	-1	4	-1024	-768	-1	-1	-1	-1	4		0	0						Untertest1.avi	0	880	547	72	111				0	Content		-72	-111	4233247	1660529450
4251	08:51:25.459	00:00:04.250	255	-1024	-768	-1	-1	-1	-1	4	-1024	-768	-1	-1	-1	-1	4		0	0						Untertest1.avi	0	880	547	72	111				0	Content		-72	-111	4250620	1660546823
4265	08:51:25.473	00:00:04.265	256	-1024	-768	-1	-1	-1	-1	4	-1024	-768	-1	-1	-1	-1	4		0	0						Untertest1.avi	0	880	547	72	111				0	Content		-72	-111	4265424	1660561627
4282	08:51:25.490	00:00:04.282	257	-1024	-768	-1	-1	-1	-1	4	-1024	-768	-1	-1	-1	-1	4		0	0						Untertest1.avi	0	880	547	72	111				0	Content		-72	-111	4282049	1660578252
4299	08:51:25.507	00:00:04.298	258	-1024	-768	-1	-1	-1	-1	4	-1024	-768	-1	-1	-1	-1	4		0	0						Untertest1.avi	0	880	547	72	111				0	Content		-72	-111	4298791	1660594994
4315	08:51:25.523	00:00:04.315	259	-1024	-768	-1	-1	-1	-1	4	-1024	-768	-1	-1	-1	-1	4		0	0						Untertest1.avi	0	880	547	72	111				0	Content		-72	-111	4315412	1660611615
4332	08:51:25.540	00:00:04.332	260	-1024	-768	-1	-1	-1	-1	4	-1024	-768	-1	-1	-1	-1	4		0	0						Untertest1.avi	0	880	547	72	111				0	Content		-72	-111	4332031	1660628234
4349	08:51:25.557	00:00:04.348	261	-1024	-768	-1	-1	-1	-1	4	-1024	-768	-1	-1	-1	-1	4		0	0						Untertest1.avi	0	880	547	72	111				0	Content		-72	-111	4348653	1660644856
4366	08:51:25.574	00:00:04.365	262	-1024	-768	-1	-1	-1	-1	4	-1024	-768	-1	-1	-1	-1	4		0	0						Untertest1.avi	0	880	547	72	111				0	Content		-72	-111	4365846	1660662049
4383	08:51:25.591	00:00:04.383	263	-1024	-768	-1	-1	-1	-1	4	-1024	-768	-1	-1	-1	-1	4		0	0						Untertest1.avi	0	880	547	72	111				0	Content		-72	-111	4383100	1660679303
4400	08:51:25.608	00:00:04.400	264	-1024	-768	-1	-1	-1	-1	4	-1024	-768	-1	-1	-1	-1	4		0	0						Untertest1.avi	0	880	547	72	111				0	Content		-72	-111	4400459	1660696662
4415	08:51:25.623	00:00:04.415	265	-1024	-768	-1	-1	-1	-1	4	-1024	-768	-1	-1	-1	-1	4		0	0						Untertest1.avi	0	880	547	72	111				0	Content		-72	-111	4415265	1660711468
4432	08:51:25.640	00:00:04.431	266	-1024	-768	-1	-1	-1	-1	4	-1024	-768	-1	-1	-1	-1	4		0	0						Untertest1.avi	0	880	547	72	111				0	Content		-72	-111	4431886	1660728089
4449	08:51:25.657	00:00:04.448	267	-1024	-768	-1	-1	-1	-1	4	-1024	-768	-1	-1	-1	-1	4		0	0						Untertest1.avi	0	880	547	72	111				0	Content		-72	-111	4448633	1660744836
4465	08:51:25.673	00:00:04.465	268	-1024	-768	-1	-1	-1	-1	4	-1024	-768	-1	-1	-1	-1	4		0	0						Untertest1.avi	0	880	547	72	111				0	Content		-72	-111	4465255	1660761458
4482	08:51:25.690	00:00:04.481	269	-1024	-768	-1	-1	-1	-1	4	-1024	-768	-1	-1	-1	-1	4		0	0						Untertest1.avi	0	880	547	72	111				0	Content		-72	-111	4481878	1660778081
4498	08:51:25.706	00:00:04.498	270	-1024	-768	-1	-1	-1	-1	4	-1024	-768	-1	-1	-1	-1	4		0	0						Untertest1.avi	0	880	547	72	111				0	Content		-72	-111	4498499	1660794702
4516	08:51:25.724	00:00:04.515	271	-1024	-768	-1	-1	-1	-1	4	-1024	-768	-1	-1	-1	-1	4		0	0						Untertest1.avi	0	880	547	72	111				0	Content		-72	-111	4515692	1660811895
4533	08:51:25.741	00:00:04.533	272	-1024	-768	-1	-1	-1	-1	4	-1024	-768	-1	-1	-1	-1	4		0	0						Untertest1.avi	0	880	547	72	111				0	Content		-72	-111	4533068	1660829271
4550	08:51:25.758	00:00:04.550	273	-1024	-768	-1	-1	-1	-1	4	-1024	-768	-1	-1	-1	-1	4		0	0						Untertest1.avi	0	880	547	72	111				0	Content		-72	-111	4550307	1660846510
4565	08:51:25.773	00:00:04.565	274	-1024	-768	-1	-1	-1	-1	4	-1024	-768	-1	-1	-1	-1	4		0	0						Untertest1.avi	0	880	547	72	111				0	Content		-72	-111	4565107	1660861310
4582	08:51:25.790	00:00:04.581	275	-1024	-768	-1	-1	-1	-1	4	-1024	-768	-1	-1	-1	-1	4		0	0						Untertest1.avi	0	880	547	72	111				0	Content		-72	-111	4581854	1660878057
4598	08:51:25.806	00:00:04.598	276	-1024	-768	-1	-1	-1	-1	4	-1024	-768	-1	-1	-1	-1	4		0	0						Untertest1.avi	0	880	547	72	111				0	Content		-72	-111	4598486	1660894689
4615	08:51:25.823	00:00:04.615	277	-1024	-768	-1	-1	-1	-1	4	-1024	-768	-1	-1	-1	-1	4		0	0						Untertest1.avi	0	880	547	72	111				0	Content		-72	-111	4615104	1660911307
4632	08:51:25.840	00:00:04.631	278	-1024	-768	-1	-1	-1	-1	4	-1024	-768	-1	-1	-1	-1	4		0	0						Untertest1.avi	0	880	547	72	111				0	Content		-72	-111	4631722	1660927925
4648	08:51:25.856	00:00:04.648	279	-1024	-768	-1	-1	-1	-1	4	-1024	-768	-1	-1	-1	-1	4		0	0						Untertest1.avi	0	880	547	72	111				0	Content		-72	-111	4648343	1660944546
4666	08:51:25.874	00:00:04.665	280	-1024	-768	-1	-1	-1	-1	4	-1024	-768	-1	-1	-1	-1	4		0	0						Untertest1.avi	0	880	547	72	111				0	Content		-72	-111	4665535	1660961738
4683	08:51:25.891	00:00:04.682	281	-1024	-768	-1	-1	-1	-1	4	-1024	-768	-1	-1	-1	-1	4		0	0						Untertest1.avi	0	880	547	72	111				0	Content		-72	-111	4682906	1660979109
4700	08:51:25.908	00:00:04.700	282	-1024	-768	-1	-1	-1	-1	4	-1024	-768	-1	-1	-1	-1	4		0	0						Untertest1.avi	0	880	547	72	111				0	Content		-72	-111	4700152	1660996355
4715	08:51:25.923	00:00:04.715	283	-1024	-768	-1	-1	-1	-1	4	-1024	-768	-1	-1	-1	-1	4		0	0						Untertest1.avi	0	880	547	72	111				0	Content		-72	-111	4715079	1661011282
4732	08:51:25.940	00:00:04.731	284	-1024	-768	-1	-1	-1	-1	4	-1024	-768	-1	-1	-1	-1	4		0	0						Untertest1.avi	0	880	547	72	111				0	Content		-72	-111	4731703	1661027906
4748	08:51:25.956	00:00:04.748	285	-1024	-768	-1	-1	-1	-1	4	-1024	-768	-1	-1	-1	-1	4		0	0						Untertest1.avi	0	880	547	72	111				0	Content		-72	-111	4748447	1661044650
4765	08:51:25.973	00:00:04.765	286	-1024	-768	-1	-1	-1	-1	4	-1024	-768	-1	-1	-1	-1	4		0	0						Untertest1.avi	0	880	547	72	111				0	Content		-72	-111	4765065	1661061268
4782	08:51:25.990	00:00:04.781	287	-1024	-768	-1	-1	-1	-1	4	-1024	-768	-1	-1	-1	-1	4		0	0						Untertest1.avi	0	880	547	72	111				0	Content		-72	-111	4781689	1661077892
4798	08:51:26.006	00:00:04.798	288	-1024	-768	-1	-1	-1	-1	4	-1024	-768	-1	-1	-1	-1	4		0	0						Untertest1.avi	0	880	547	72	111				0	Content		-72	-111	4798310	1661094513
4815	08:51:26.023	00:00:04.815	289	-1024	-768	-1	-1	-1	-1	4	-1024	-768	-1	-1	-1	-1	4		0	0						Untertest1.avi	0	880	547	72	111				0	Content		-72	-111	4815475	1661111678
4833	08:51:26.041	00:00:04.832	290	-1024	-768	-1	-1	-1	-1	4	-1024	-768	-1	-1	-1	-1	4		0	0						Untertest1.avi	0	880	547	72	111				0	Content		-72	-111	4832786	1661128989
4849	08:51:26.057	00:00:04.849	291	-1024	-768	-1	-1	-1	-1	4	-1024	-768	-1	-1	-1	-1	4		0	0						Untertest1.avi	0	880	547	72	111				0	Content		-72	-111	4849452	1661145655
4867	08:51:26.075	00:00:04.866	292	-1024	-768	-1	-1	-1	-1	4	-1024	-768	-1	-1	-1	-1	4		0	0						Untertest1.avi	0	880	547	72	111				0	Content		-72	-111	4866716	1661162919
4882	08:51:26.090	00:00:04.881	293	-1024	-768	-1	-1	-1	-1	4	-1024	-768	-1	-1	-1	-1	4		0	0						Untertest1.avi	0	880	547	72	111				0	Content		-72	-111	4881589	1661177792
4898	08:51:26.106	00:00:04.898	294	-1024	-768	-1	-1	-1	-1	4	-1024	-768	-1	-1	-1	-1	4		0	0						Untertest1.avi	0	880	547	72	111				0	Content		-72	-111	4898214	1661194417
4915	08:51:26.123	00:00:04.914	295	-1024	-768	-1	-1	-1	-1	4	-1024	-768	-1	-1	-1	-1	4		0	0						Untertest1.avi	0	880	547	72	111				0	Content		-72	-111	4914834	1661211037
4932	08:51:26.140	00:00:04.931	296	-1024	-768	-1	-1	-1	-1	4	-1024	-768	-1	-1	-1	-1	4		0	0						Untertest1.avi	0	880	547	72	111				0	Content		-72	-111	4931520	1661227723
4948	08:51:26.156	00:00:04.948	297	-1024	-768	-1	-1	-1	-1	4	-1024	-768	-1	-1	-1	-1	4		0	0						Untertest1.avi	0	880	547	72	111				0	Content		-72	-111	4948186	1661244389
4965	08:51:26.173	00:00:04.964	298	-1024	-768	-1	-1	-1	-1	4	-1024	-768	-1	-1	-1	-1	4		0	0						Untertest1.avi	0	880	547	72	111				0	Content		-72	-111	4964829	1661261032
4981	08:51:26.189	00:00:04.981	299	-1024	-768	-1	-1	-1	-1	4	-1024	-768	-1	-1	-1	-1	4		0	0						Untertest1.avi	0	880	547	72	111				0	Content		-72	-111	4981447	1661277650
4999	08:51:26.207	00:00:04.998	300	-1024	-768	-1	-1	-1	-1	4	-1024	-768	-1	-1	-1	-1	4		0	0						Untertest1.avi	0	880	547	72	111				0	Content		-72	-111	4998529	1661294732
5015	08:51:26.223	00:00:05.015	301	-1024	-768	-1	-1	-1	-1	4	-1024	-768	-1	-1	-1	-1	4		0	0						Untertest1.avi	0	880	547	72	111				0	Content		-72	-111	5015195	1661311398
5032	08:51:26.240	00:00:05.031	302	-1024	-768	-1	-1	-1	-1	4	-1024	-768	-1	-1	-1	-1	4		0	0						Untertest1.avi	0	880	547	72	111				0	Content		-72	-111	5031860	1661328063
5049	08:51:26.257	00:00:05.049	303	-1024	-768	-1	-1	-1	-1	4	-1024	-768	-1	-1	-1	-1	4		0	0						Untertest1.avi	0	880	547	72	111				0	Content		-72	-111	5049210	1661345413
5066	08:51:26.274	00:00:05.065	304	-1024	-768	-1	-1	-1	-1	4	-1024	-768	-1	-1	-1	-1	4		0	0						Untertest1.avi	0	880	547	72	111				0	Content		-72	-111	5065876	1661362079
5083	08:51:26.291	00:00:05.083	305	-1024	-768	-1	-1	-1	-1	4	-1024	-768	-1	-1	-1	-1	4		0	0						Untertest1.avi	0	880	547	72	111				0	Content		-72	-111	5083307	1661379510
5098	08:51:26.306	00:00:05.098	306	-1024	-768	-1	-1	-1	-1	4	-1024	-768	-1	-1	-1	-1	4		0	0						Untertest1.avi	0	880	547	72	111				0	Content		-72	-111	5098052	1661394255
5115	08:51:26.323	00:00:05.114	307	-1024	-768	-1	-1	-1	-1	4	-1024	-768	-1	-1	-1	-1	4		0	0						Untertest1.avi	0	880	547	72	111				0	Content		-72	-111	5114674	1661410877
5131	08:51:26.339	00:00:05.131	308	-1024	-768	-1	-1	-1	-1	4	-1024	-768	-1	-1	-1	-1	4		0	0						Untertest1.avi	0	880	547	72	111				0	Content		-72	-111	5131326	1661427529
5148	08:51:26.356	00:00:05.147	309	-1024	-768	-1	-1	-1	-1	4	-1024	-768	-1	-1	-1	-1	4		0	0						Untertest1.avi	0	880	547	72	111				0	Content		-72	-111	5147991	1661444194
5165	08:51:26.373	00:00:05.164	310	-1024	-768	-1	-1	-1	-1	4	-1024	-768	-1	-1	-1	-1	4		0	0						Untertest1.avi	0	880	547	72	111				0	Content		-72	-111	5164640	1661460843
5181	08:51:26.389	00:00:05.181	311	-1024	-768	-1	-1	-1	-1	4	-1024	-768	-1	-1	-1	-1	4		0	0						Untertest1.avi	0	880	547	72	111				0	Content		-72	-111	5181306	1661477509
5198	08:51:26.406	00:00:05.197	312	-1024	-768	-1	-1	-1	-1	4	-1024	-768	-1	-1	-1	-1	4		0	0						Untertest1.avi	0	880	547	72	111				0	Content		-72	-111	5197964	1661494167
5215	08:51:26.423	00:00:05.214	313	-1024	-768	-1	-1	-1	-1	4	-1024	-768	-1	-1	-1	-1	4		0	0						Untertest1.avi	0	880	547	72	111				0	Content		-72	-111	5214629	1661510832
5231	08:51:26.439	00:00:05.231	314	-1024	-768	-1	-1	-1	-1	4	-1024	-768	-1	-1	-1	-1	4		0	0						Untertest1.avi	0	880	547	72	111				0	Content		-72	-111	5231295	1661527498
5248	08:51:26.456	00:00:05.247	315	-1024	-768	-1	-1	-1	-1	4	-1024	-768	-1	-1	-1	-1	4		0	0						Untertest1.avi	0	880	547	72	111				0	Content		-72	-111	5247901	1661544104
5265	08:51:26.473	00:00:05.265	316	-1024	-768	-1	-1	-1	-1	4	-1024	-768	-1	-1	-1	-1	4		0	0						Untertest1.avi	0	880	547	72	111				0	Content		-72	-111	5265148	1661561351
5282	08:51:26.490	00:00:05.282	317	-1024	-768	-1	-1	-1	-1	4	-1024	-768	-1	-1	-1	-1	4		0	0						Untertest1.avi	0	880	547	72	111				0	Content		-72	-111	5282472	1661578675
5299	08:51:26.507	00:00:05.299	318	-1024	-768	-1	-1	-1	-1	4	-1024	-768	-1	-1	-1	-1	4		0	0						Untertest1.avi	0	880	547	72	111				0	Content		-72	-111	5299138	1661595341
5316	08:51:26.524	00:00:05.316	319	-1024	-768	-1	-1	-1	-1	4	-1024	-768	-1	-1	-1	-1	4		0	0						Untertest1.avi	0	880	547	72	111				0	Content		-72	-111	5316390	1661612593
5331	08:51:26.539	00:00:05.331	320	-1024	-768	-1	-1	-1	-1	4	-1024	-768	-1	-1	-1	-1	4		0	0						Untertest1.avi	0	880	547	72	111				0	Content		-72	-111	5331262	1661627465
5348	08:51:26.556	00:00:05.347	321	-1024	-768	-1	-1	-1	-1	4	-1024	-768	-1	-1	-1	-1	4		0	0						Untertest1.avi	0	880	547	72	111				0	Content		-72	-111	5347889	1661644092
5365	08:51:26.573	00:00:05.364	322	-1024	-768	-1	-1	-1	-1	4	-1024	-768	-1	-1	-1	-1	4		0	0						Untertest1.avi	0	880	547	72	111				0	Content		-72	-111	5364506	1661660709
5381	08:51:26.589	00:00:05.381	323	-1024	-768	-1	-1	-1	-1	4	-1024	-768	-1	-1	-1	-1	4		0	0						Untertest1.avi	0	880	547	72	111				0	Content		-72	-111	5381130	1661677333
5398	08:51:26.606	00:00:05.397	324	-1024	-768	-1	-1	-1	-1	4	-1024	-768	-1	-1	-1	-1	4		0	0						Untertest1.avi	0	880	547	72	111				0	Content		-72	-111	5397795	1661693998
5414	08:51:26.622	00:00:05.414	325	-1024	-768	-1	-1	-1	-1	4	-1024	-768	-1	-1	-1	-1	4		0	0						Untertest1.avi	0	880	547	72	111				0	Content		-72	-111	5414497	1661710700
5431	08:51:26.639	00:00:05.431	326	-1024	-768	-1	-1	-1	-1	4	-1024	-768	-1	-1	-1	-1	4		0	0						Untertest1.avi	0	880	547	72	111				0	Content		-72	-111	5431121	1661727324
5448	08:51:26.656	00:00:05.448	327	-1024	-768	-1	-1	-1	-1	4	-1024	-768	-1	-1	-1	-1	4		0	0						Untertest1.avi	0	880	547	72	111				0	Content		-72	-111	5448161	1661744364
5465	08:51:26.673	00:00:05.464	328	-1024	-768	-1	-1	-1	-1	4	-1024	-768	-1	-1	-1	-1	4		0	0						Untertest1.avi	0	880	547	72	111				0	Content		-72	-111	5464827	1661761030
5481	08:51:26.689	00:00:05.481	329	-1024	-768	-1	-1	-1	-1	4	-1024	-768	-1	-1	-1	-1	4		0	0						Untertest1.avi	0	880	547	72	111				0	Content		-72	-111	5481493	1661777696
5499	08:51:26.707	00:00:05.498	330	-1024	-768	-1	-1	-1	-1	4	-1024	-768	-1	-1	-1	-1	4		0	0						Untertest1.avi	0	880	547	72	111				0	Content		-72	-111	5498658	1661794861
5515	08:51:26.723	00:00:05.515	331	-1024	-768	-1	-1	-1	-1	4	-1024	-768	-1	-1	-1	-1	4		0	0						Untertest1.avi	0	880	547	72	111				0	Content		-72	-111	5515323	1661811526
5532	08:51:26.740	00:00:05.531	332	-1024	-768	-1	-1	-1	-1	4	-1024	-768	-1	-1	-1	-1	4		0	0						Untertest1.avi	0	880	547	72	111				0	Content		-72	-111	5531989	1661828192
5548	08:51:26.756	00:00:05.548	333	-1024	-768	-1	-1	-1	-1	4	-1024	-768	-1	-1	-1	-1	4		0	0						Untertest1.avi	0	880	547	72	111				0	Content		-72	-111	5548170	1661844373
5565	08:51:26.773	00:00:05.564	334	-1024	-768	-1	-1	-1	-1	4	-1024	-768	-1	-1	-1	-1	4		0	0						Untertest1.avi	0	880	547	72	111				0	Content		-72	-111	5564835	1661861038
5581	08:51:26.789	00:00:05.580	335	-1024	-768	-1	-1	-1	-1	4	-1024	-768	-1	-1	-1	-1	4		0	0						Untertest1.avi	0	880	547	72	111				0	Content		-72	-111	5580972	1661877175
5598	08:51:26.806	00:00:05.597	336	-1024	-768	-1	-1	-1	-1	4	-1024	-768	-1	-1	-1	-1	4		0	0						Untertest1.avi	0	880	547	72	111				0	Content		-72	-111	5597591	1661893794
5614	08:51:26.822	00:00:05.614	337	-1024	-768	-1	-1	-1	-1	4	-1024	-768	-1	-1	-1	-1	4		0	0						Untertest1.avi	0	880	547	72	111				0	Content		-72	-111	5614305	1661910508
5631	08:51:26.839	00:00:05.630	338	-1024	-768	-1	-1	-1	-1	4	-1024	-768	-1	-1	-1	-1	4		0	0						Untertest1.avi	0	880	547	72	111				0	Content		-72	-111	5630970	1661927173
5648	08:51:26.856	00:00:05.647	339	-1024	-768	-1	-1	-1	-1	4	-1024	-768	-1	-1	-1	-1	4		0	0						Untertest1.avi	0	880	547	72	111				0	Content		-72	-111	5647651	1661943854
5664	08:51:26.872	00:00:05.664	340	-1024	-768	-1	-1	-1	-1	4	-1024	-768	-1	-1	-1	-1	4		0	0						Untertest1.avi	0	880	547	72	111				0	Content		-72	-111	5664317	1661960520
5681	08:51:26.889	00:00:05.680	341	-1024	-768	-1	-1	-1	-1	4	-1024	-768	-1	-1	-1	-1	4		0	0						Untertest1.avi	0	880	547	72	111				0	Content		-72	-111	5680945	1661977148
5698	08:51:26.906	00:00:05.697	342	-1024	-768	-1	-1	-1	-1	4	-1024	-768	-1	-1	-1	-1	4		0	0						Untertest1.avi	0	880	547	72	111				0	Content		-72	-111	5697611	1661993814
5714	08:51:26.922	00:00:05.714	343	-1024	-768	-1	-1	-1	-1	4	-1024	-768	-1	-1	-1	-1	4		0	0						Untertest1.avi	0	880	547	72	111				0	Content		-72	-111	5714277	1662010480
5731	08:51:26.939	00:00:05.730	344	-1024	-768	-1	-1	-1	-1	4	-1024	-768	-1	-1	-1	-1	4		0	0						Untertest1.avi	0	880	547	72	111				0	Content		-72	-111	5730820	1662027023
5748	08:51:26.956	00:00:05.748	345	-1024	-768	-1	-1	-1	-1	4	-1024	-768	-1	-1	-1	-1	4		0	0						Untertest1.avi	0	880	547	72	111				0	Content		-72	-111	5748063	1662044266
5765	08:51:26.973	00:00:05.765	346	-1024	-768	-1	-1	-1	-1	4	-1024	-768	-1	-1	-1	-1	4		0	0						Untertest1.avi	0	880	547	72	111				0	Content		-72	-111	5765376	1662061579
5782	08:51:26.990	00:00:05.782	347	-1024	-768	-1	-1	-1	-1	4	-1024	-768	-1	-1	-1	-1	4		0	0						Untertest1.avi	0	880	547	72	111				0	Content		-72	-111	5782042	1662078245
5799	08:51:27.007	00:00:05.799	348	-1024	-768	-1	-1	-1	-1	4	-1024	-768	-1	-1	-1	-1	4		0	0						Untertest1.avi	0	880	547	72	111				0	Content		-72	-111	5799429	1662095632
5814	08:51:27.022	00:00:05.814	349	-1024	-768	-1	-1	-1	-1	4	-1024	-768	-1	-1	-1	-1	4		0	0						Untertest1.avi	0	880	547	72	111				0	Content		-72	-111	5814177	1662110380
5831	08:51:27.039	00:00:05.830	350	-1024	-768	-1	-1	-1	-1	4	-1024	-768	-1	-1	-1	-1	4		0	0						Untertest1.avi	0	880	547	72	111				0	Content		-72	-111	5830862	1662127065
5848	08:51:27.056	00:00:05.847	351	-1024	-768	-1	-1	-1	-1	4	-1024	-768	-1	-1	-1	-1	4		0	0						Untertest1.avi	0	880	547	72	111				0	Content		-72	-111	5847528	1662143731
5864	08:51:27.072	00:00:05.864	352	-1024	-768	-1	-1	-1	-1	4	-1024	-768	-1	-1	-1	-1	4		0	0						Untertest1.avi	0	880	547	72	111				0	Content		-72	-111	5864194	1662160397
5881	08:51:27.089	00:00:05.880	353	-1024	-768	-1	-1	-1	-1	4	-1024	-768	-1	-1	-1	-1	4		0	0						Untertest1.avi	0	880	547	72	111				0	Content		-72	-111	5880860	1662177063
5897	08:51:27.105	00:00:05.897	354	-1024	-768	-1	-1	-1	-1	4	-1024	-768	-1	-1	-1	-1	4		0	0						Untertest1.avi	0	880	547	72	111				0	Content		-72	-111	5897468	1662193671
5914	08:51:27.122	00:00:05.914	355	-1024	-768	-1	-1	-1	-1	4	-1024	-768	-1	-1	-1	-1	4		0	0						Untertest1.avi	0	880	547	72	111				0	Content		-72	-111	5914035	1662210238
5931	08:51:27.139	00:00:05.930	356	-1024	-768	-1	-1	-1	-1	4	-1024	-768	-1	-1	-1	-1	4		0	0						Untertest1.avi	0	880	547	72	111				0	Content		-72	-111	5930653	1662226856
5948	08:51:27.156	00:00:05.947	357	-1024	-768	-1	-1	-1	-1	4	-1024	-768	-1	-1	-1	-1	4		0	0						Untertest1.avi	0	880	547	72	111				0	Content		-72	-111	5947736	1662243939
5964	08:51:27.172	00:00:05.964	358	-1024	-768	-1	-1	-1	-1	4	-1024	-768	-1	-1	-1	-1	4		0	0						Untertest1.avi	0	880	547	72	111				0	Content		-72	-111	5964402	1662260605
5981	08:51:27.189	00:00:05.981	359	-1024	-768	-1	-1	-1	-1	4	-1024	-768	-1	-1	-1	-1	4		0	0						Untertest1.avi	0	880	547	72	111				0	Content		-72	-111	5981067	1662277270
5999	08:51:27.207	00:00:05.998	360	-1024	-768	-1	-1	-1	-1	4	-1024	-768	-1	-1	-1	-1	4		0	0						Untertest1.avi	0	880	547	72	111				0	Content		-72	-111	5998519	1662294722
6016	08:51:27.224	00:00:06.015	361	-1024	-768	-1	-1	-1	-1	4	-1024	-768	-1	-1	-1	-1	4		0	0						Untertest1.avi	0	880	547	72	111				0	Content		-72	-111	6015889	1662312092
6032	08:51:27.240	00:00:06.031	362	-1024	-768	-1	-1	-1	-1	4	-1024	-768	-1	-1	-1	-1	4		0	0						Untertest1.avi	0	880	547	72	111				0	Content		-72	-111	6031574	1662327777
6048	08:51:27.256	00:00:06.048	363	-1024	-768	-1	-1	-1	-1	4	-1024	-768	-1	-1	-1	-1	4		0	0						Untertest1.avi	0	880	547	72	111				0	Content		-72	-111	6048239	1662344442
6064	08:51:27.272	00:00:06.064	364	-1024	-768	-1	-1	-1	-1	4	-1024	-768	-1	-1	-1	-1	4		0	0						Untertest1.avi	0	880	547	72	111				0	Content		-72	-111	6064434	1662360637
6081	08:51:27.289	00:00:06.081	365	-1024	-768	-1	-1	-1	-1	4	-1024	-768	-1	-1	-1	-1	4		0	0						Untertest1.avi	0	880	547	72	111				0	Content		-72	-111	6081100	1662377303
6097	08:51:27.305	00:00:06.097	366	-1024	-768	-1	-1	-1	-1	4	-1024	-768	-1	-1	-1	-1	4		0	0						Untertest1.avi	0	880	547	72	111				0	Content		-72	-111	6097248	1662393451
6114	08:51:27.322	00:00:06.114	367	-1024	-768	-1	-1	-1	-1	4	-1024	-768	-1	-1	-1	-1	4		0	0						Untertest1.avi	0	880	547	72	111				0	Content		-72	-111	6114047	1662410250
6131	08:51:27.339	00:00:06.130	368	-1024	-768	-1	-1	-1	-1	4	-1024	-768	-1	-1	-1	-1	4		0	0						Untertest1.avi	0	880	547	72	111				0	Content		-72	-111	6130617	1662426820
6147	08:51:27.355	00:00:06.147	369	-1024	-768	-1	-1	-1	-1	4	-1024	-768	-1	-1	-1	-1	4		0	0						Untertest1.avi	0	880	547	72	111				0	Content		-72	-111	6147450	1662443653
6164	08:51:27.372	00:00:06.164	370	-1024	-768	-1	-1	-1	-1	4	-1024	-768	-1	-1	-1	-1	4		0	0						Untertest1.avi	0	880	547	72	111				0	Content		-72	-111	6164115	1662460318
6181	08:51:27.389	00:00:06.180	371	-1024	-768	-1	-1	-1	-1	4	-1024	-768	-1	-1	-1	-1	4		0	0						Untertest1.avi	0	880	547	72	111				0	Content		-72	-111	6180781	1662476984
6198	08:51:27.406	00:00:06.197	372	-1024	-768	-1	-1	-1	-1	4	-1024	-768	-1	-1	-1	-1	4		0	0						Untertest1.avi	0	880	547	72	111				0	Content		-72	-111	6197764	1662493967
6214	08:51:27.422	00:00:06.214	373	-1024	-768	-1	-1	-1	-1	4	-1024	-768	-1	-1	-1	-1	4		0	0						Untertest1.avi	0	880	547	72	111				0	Content		-72	-111	6214429	1662510632
6231	08:51:27.439	00:00:06.231	374	-1024	-768	-1	-1	-1	-1	4	-1024	-768	-1	-1	-1	-1	4		0	0						Untertest1.avi	0	880	547	72	111				0	Content		-72	-111	6231095	1662527298
6248	08:51:27.456	00:00:06.248	375	-1024	-768	-1	-1	-1	-1	4	-1024	-768	-1	-1	-1	-1	4		0	0						Untertest1.avi	0	880	547	72	111				0	Content		-72	-111	6248409	1662544612
6265	08:51:27.473	00:00:06.265	376	-1024	-768	-1	-1	-1	-1	4	-1024	-768	-1	-1	-1	-1	4		0	0						Untertest1.avi	0	880	547	72	111				0	Content		-72	-111	6265075	1662561278
6282	08:51:27.490	00:00:06.282	377	-1024	-768	-1	-1	-1	-1	4	-1024	-768	-1	-1	-1	-1	4		0	0						Untertest1.avi	0	880	547	72	111				0	Content		-72	-111	6282342	1662578545
6297	08:51:27.505	00:00:06.297	378	-1024	-768	-1	-1	-1	-1	4	-1024	-768	-1	-1	-1	-1	4		0	0						Untertest1.avi	0	880	547	72	111				0	Content		-72	-111	6297088	1662593291
6314	08:51:27.522	00:00:06.313	379	-1024	-768	-1	-1	-1	-1	4	-1024	-768	-1	-1	-1	-1	4		0	0						Untertest1.avi	0	880	547	72	111				0	Content		-72	-111	6313743	1662609946
6330	08:51:27.538	00:00:06.330	380	-1024	-768	-1	-1	-1	-1	4	-1024	-768	-1	-1	-1	-1	4		0	0						Untertest1.avi	0	880	547	72	111				0	Content		-72	-111	6330460	1662626663
6347	08:51:27.555	00:00:06.347	381	-1024	-768	-1	-1	-1	-1	4	-1024	-768	-1	-1	-1	-1	4		0	0						Untertest1.avi	0	880	547	72	111				0	Content		-72	-111	6347082	1662643285
6364	08:51:27.572	00:00:06.363	382	-1024	-768	-1	-1	-1	-1	4	-1024	-768	-1	-1	-1	-1	4		0	0						Untertest1.avi	0	880	547	72	111				0	Content		-72	-111	6363748	1662659951
6380	08:51:27.588	00:00:06.380	383	-1024	-768	-1	-1	-1	-1	4	-1024	-768	-1	-1	-1	-1	4		0	0						Untertest1.avi	0	880	547	72	111				0	Content		-72	-111	6380323	1662676526
6397	08:51:27.605	00:00:06.397	384	-1024	-768	-1	-1	-1	-1	4	-1024	-768	-1	-1	-1	-1	4		0	0						Untertest1.avi	0	880	547	72	111				0	Content		-72	-111	6397067	1662693270
6414	08:51:27.622	00:00:06.414	385	-1024	-768	-1	-1	-1	-1	4	-1024	-768	-1	-1	-1	-1	4		0	0						Untertest1.avi	0	880	547	72	111				0	Content		-72	-111	6414149	1662710352
6431	08:51:27.639	00:00:06.430	386	-1024	-768	-1	-1	-1	-1	4	-1024	-768	-1	-1	-1	-1	4		0	0						Untertest1.avi	0	880	547	72	111				0	Content		-72	-111	6430815	1662727018
6447	08:51:27.655	00:00:06.447	387	-1024	-768	-1	-1	-1	-1	4	-1024	-768	-1	-1	-1	-1	4		0	0						Untertest1.avi	0	880	547	72	111				0	Content		-72	-111	6447480	1662743683
6465	08:51:27.673	00:00:06.464	388	-1024	-768	-1	-1	-1	-1	4	-1024	-768	-1	-1	-1	-1	4		0	0						Untertest1.avi	0	880	547	72	111				0	Content		-72	-111	6464828	1662761031
6481	08:51:27.689	00:00:06.481	389	-1024	-768	-1	-1	-1	-1	4	-1024	-768	-1	-1	-1	-1	4		0	0						Untertest1.avi	0	880	547	72	111				0	Content		-72	-111	6481494	1662777697
6498	08:51:27.706	00:00:06.497	390	-1024	-768	-1	-1	-1	-1	4	-1024	-768	-1	-1	-1	-1	4		0	0						Untertest1.avi	0	880	547	72	111				0	Content		-72	-111	6497588	1662793791
6514	08:51:27.722	00:00:06.514	391	-1024	-768	-1	-1	-1	-1	4	-1024	-768	-1	-1	-1	-1	4		0	0						Untertest1.avi	0	880	547	72	111				0	Content		-72	-111	6514253	1662810456
6530	08:51:27.738	00:00:06.530	392	-1024	-768	-1	-1	-1	-1	4	-1024	-768	-1	-1	-1	-1	4		0	0						Untertest1.avi	0	880	547	72	111				0	Content		-72	-111	6530291	1662826494
6547	08:51:27.755	00:00:06.546	393	-1024	-768	-1	-1	-1	-1	4	-1024	-768	-1	-1	-1	-1	4		0	0						Untertest1.avi	0	880	547	72	111				0	Content		-72	-111	6546914	1662843117
6564	08:51:27.772	00:00:06.563	394	-1024	-768	-1	-1	-1	-1	4	-1024	-768	-1	-1	-1	-1	4		0	0						Untertest1.avi	0	880	547	72	111				0	Content		-72	-111	6563677	1662859880
6580	08:51:27.788	00:00:06.580	395	-1024	-768	-1	-1	-1	-1	4	-1024	-768	-1	-1	-1	-1	4		0	0						Untertest1.avi	0	880	547	72	111				0	Content		-72	-111	6580213	1662876416
6597	08:51:27.805	00:00:06.596	396	-1024	-768	-1	-1	-1	-1	4	-1024	-768	-1	-1	-1	-1	4		0	0						Untertest1.avi	0	880	547	72	111				0	Content		-72	-111	6596872	1662893075
6614	08:51:27.822	00:00:06.613	397	-1024	-768	-1	-1	-1	-1	4	-1024	-768	-1	-1	-1	-1	4		0	0						Untertest1.avi	0	880	547	72	111				0	Content		-72	-111	6613538	1662909741
6630	08:51:27.838	00:00:06.630	398	-1024	-768	-1	-1	-1	-1	4	-1024	-768	-1	-1	-1	-1	4		0	0						Untertest1.avi	0	880	547	72	111				0	Content		-72	-111	6630478	1662926681
6647	08:51:27.855	00:00:06.647	399	-1024	-768	-1	-1	-1	-1	4	-1024	-768	-1	-1	-1	-1	4		0	0						Untertest1.avi	0	880	547	72	111				0	Content		-72	-111	6647144	1662943347
6664	08:51:27.872	00:00:06.664	400	-1024	-768	-1	-1	-1	-1	4	-1024	-768	-1	-1	-1	-1	4		0	0						Untertest1.avi	0	880	547	72	111				0	Content		-72	-111	6664103	1662960306
6681	08:51:27.889	00:00:06.680	401	-1024	-768	-1	-1	-1	-1	4	-1024	-768	-1	-1	-1	-1	4		0	0						Untertest1.avi	0	880	547	72	111				0	Content		-72	-111	6680769	1662976972
6697	08:51:27.905	00:00:06.697	402	-1024	-768	-1	-1	-1	-1	4	-1024	-768	-1	-1	-1	-1	4		0	0						Untertest1.avi	0	880	547	72	111				0	Content		-72	-111	6697434	1662993637
6715	08:51:27.923	00:00:06.714	403	-1024	-768	-1	-1	-1	-1	4	-1024	-768	-1	-1	-1	-1	4		0	0						Untertest1.avi	0	880	547	72	111				0	Content		-72	-111	6714722	1663010925
6731	08:51:27.939	00:00:06.731	404	-1024	-768	-1	-1	-1	-1	4	-1024	-768	-1	-1	-1	-1	4		0	0						Untertest1.avi	0	880	547	72	111				0	Content		-72	-111	6731388	1663027591
6749	08:51:27.957	00:00:06.748	405	-1024	-768	-1	-1	-1	-1	4	-1024	-768	-1	-1	-1	-1	4		0	0						Untertest1.avi	0	880	547	72	111				0	Content		-72	-111	6748640	1663044843
6763	08:51:27.971	00:00:06.763	406	-1024	-768	-1	-1	-1	-1	4	-1024	-768	-1	-1	-1	-1	4		0	0						Untertest1.avi	0	880	547	72	111				0	Content		-72	-111	6763374	1663059577
6780	08:51:27.988	00:00:06.780	407	-1024	-768	-1	-1	-1	-1	4	-1024	-768	-1	-1	-1	-1	4		0	0						Untertest1.avi	0	880	547	72	111				0	Content		-72	-111	6780122	1663076325
6797	08:51:28.005	00:00:06.796	408	-1024	-768	-1	-1	-1	-1	4	-1024	-768	-1	-1	-1	-1	4		0	0						Untertest1.avi	0	880	547	72	111				0	Content		-72	-111	6796744	1663092947
6813	08:51:28.021	00:00:06.813	409	-1024	-768	-1	-1	-1	-1	4	-1024	-768	-1	-1	-1	-1	4		0	0						Untertest1.avi	0	880	547	72	111				0	Content		-72	-111	6813429	1663109632
6830	08:51:28.038	00:00:06.830	410	-1024	-768	-1	-1	-1	-1	4	-1024	-768	-1	-1	-1	-1	4		0	0						Untertest1.avi	0	880	547	72	111				0	Content		-72	-111	6830095	1663126298
6847	08:51:28.055	00:00:06.846	411	-1024	-768	-1	-1	-1	-1	4	-1024	-768	-1	-1	-1	-1	4		0	0						Untertest1.avi	0	880	547	72	111				0	Content		-72	-111	6846736	1663142939
6863	08:51:28.071	00:00:06.863	412	-1024	-768	-1	-1	-1	-1	4	-1024	-768	-1	-1	-1	-1	4		0	0						Untertest1.avi	0	880	547	72	111				0	Content		-72	-111	6863357	1663159560
6880	08:51:28.088	00:00:06.880	413	-1024	-768	-1	-1	-1	-1	4	-1024	-768	-1	-1	-1	-1	4		0	0						Untertest1.avi	0	880	547	72	111				0	Content		-72	-111	6880444	1663176647
6897	08:51:28.105	00:00:06.897	414	-1024	-768	-1	-1	-1	-1	4	-1024	-768	-1	-1	-1	-1	4		0	0						Untertest1.avi	0	880	547	72	111				0	Content		-72	-111	6897110	1663193313
6914	08:51:28.122	00:00:06.913	415	-1024	-768	-1	-1	-1	-1	4	-1024	-768	-1	-1	-1	-1	4		0	0						Untertest1.avi	0	880	547	72	111				0	Content		-72	-111	6913776	1663209979
6931	08:51:28.139	00:00:06.931	416	-1024	-768	-1	-1	-1	-1	4	-1024	-768	-1	-1	-1	-1	4		0	0						Untertest1.avi	0	880	547	72	111				0	Content		-72	-111	6931125	1663227328
6948	08:51:28.156	00:00:06.947	417	-1024	-768	-1	-1	-1	-1	4	-1024	-768	-1	-1	-1	-1	4		0	0						Untertest1.avi	0	880	547	72	111				0	Content		-72	-111	6947791	1663243994
6964	08:51:28.172	00:00:06.963	418	-1024	-768	-1	-1	-1	-1	4	-1024	-768	-1	-1	-1	-1	4		0	0						Untertest1.avi	0	880	547	72	111				0	Content		-72	-111	6963878	1663260081
6981	08:51:28.189	00:00:06.980	419	-1024	-768	-1	-1	-1	-1	4	-1024	-768	-1	-1	-1	-1	4		0	0						Untertest1.avi	0	880	547	72	111				0	Content		-72	-111	6980543	1663276746
6997	08:51:28.205	00:00:06.996	420	-1024	-768	-1	-1	-1	-1	4	-1024	-768	-1	-1	-1	-1	4		0	0						Untertest1.avi	0	880	547	72	111				0	Content		-72	-111	6996589	1663292792
7013	08:51:28.221	00:00:07.013	421	-1024	-768	-1	-1	-1	-1	4	-1024	-768	-1	-1	-1	-1	4		0	0						Untertest1.avi	0	880	547	72	111				0	Content		-72	-111	7013206	1663309409
7030	08:51:28.238	00:00:07.029	422	-1024	-768	-1	-1	-1	-1	4	-1024	-768	-1	-1	-1	-1	4		0	0						Untertest1.avi	0	880	547	72	111				0	Content		-72	-111	7029919	1663326122
7047	08:51:28.255	00:00:07.046	423	-1024	-768	-1	-1	-1	-1	4	-1024	-768	-1	-1	-1	-1	4		0	0						Untertest1.avi	0	880	547	72	111				0	Content		-72	-111	7046584	1663342787
7063	08:51:28.271	00:00:07.063	424	-1024	-768	-1	-1	-1	-1	4	-1024	-768	-1	-1	-1	-1	4		0	0						Untertest1.avi	0	880	547	72	111				0	Content		-72	-111	7063249	1663359452
7080	08:51:28.288	00:00:07.079	425	-1024	-768	-1	-1	-1	-1	4	-1024	-768	-1	-1	-1	-1	4		0	0						Untertest1.avi	0	880	547	72	111				0	Content		-72	-111	7079816	1663376019
7097	08:51:28.305	00:00:07.096	426	-1024	-768	-1	-1	-1	-1	4	-1024	-768	-1	-1	-1	-1	4		0	0						Untertest1.avi	0	880	547	72	111				0	Content		-72	-111	7096688	1663392891
7113	08:51:28.321	00:00:07.113	427	-1024	-768	-1	-1	-1	-1	4	-1024	-768	-1	-1	-1	-1	4		0	0						Untertest1.avi	0	880	547	72	111				0	Content		-72	-111	7113354	1663409557
7130	08:51:28.338	00:00:07.130	428	-1024	-768	-1	-1	-1	-1	4	-1024	-768	-1	-1	-1	-1	4		0	0						Untertest1.avi	0	880	547	72	111				0	Content		-72	-111	7130020	1663426223
7147	08:51:28.355	00:00:07.147	429	-1024	-768	-1	-1	-1	-1	4	-1024	-768	-1	-1	-1	-1	4		0	0						Untertest1.avi	0	880	547	72	111				0	Content		-72	-111	7147162	1663443365
7164	08:51:28.372	00:00:07.163	430	-1024	-768	-1	-1	-1	-1	4	-1024	-768	-1	-1	-1	-1	4		0	0						Untertest1.avi	0	880	547	72	111				0	Content		-72	-111	7163827	1663460030
7181	08:51:28.389	00:00:07.181	431	-1024	-768	-1	-1	-1	-1	4	-1024	-768	-1	-1	-1	-1	4		0	0						Untertest1.avi	0	880	547	72	111				0	Content		-72	-111	7181062	1663477265
7198	08:51:28.406	00:00:07.197	432	-1024	-768	-1	-1	-1	-1	4	-1024	-768	-1	-1	-1	-1	4		0	0						Untertest1.avi	0	880	547	72	111				0	Content		-72	-111	7197728	1663493931
7215	08:51:28.423	00:00:07.214	433	-1024	-768	-1	-1	-1	-1	4	-1024	-768	-1	-1	-1	-1	4		0	0						Untertest1.avi	0	880	547	72	111				0	Content		-72	-111	7214915	1663511118
7230	08:51:28.438	00:00:07.229	434	-1024	-768	-1	-1	-1	-1	4	-1024	-768	-1	-1	-1	-1	4		0	0						Untertest1.avi	0	880	547	72	111				0	Content		-72	-111	7229786	1663525989
7246	08:51:28.454	00:00:07.246	435	-1024	-768	-1	-1	-1	-1	4	-1024	-768	-1	-1	-1	-1	4		0	0						Untertest1.avi	0	880	547	72	111				0	Content		-72	-111	7246407	1663542610
7263	08:51:28.471	00:00:07.263	436	-1024	-768	-1	-1	-1	-1	4	-1024	-768	-1	-1	-1	-1	4		0	0						Untertest1.avi	0	880	547	72	111				0	Content		-72	-111	7263073	1663559276
7280	08:51:28.488	00:00:07.280	437	-1024	-768	-1	-1	-1	-1	4	-1024	-768	-1	-1	-1	-1	4		0	0						Untertest1.avi	0	880	547	72	111				0	Content		-72	-111	7280164	1663576367
7297	08:51:28.505	00:00:07.296	438	-1024	-768	-1	-1	-1	-1	4	-1024	-768	-1	-1	-1	-1	4		0	0						Untertest1.avi	0	880	547	72	111				0	Content		-72	-111	7296832	1663593035
7313	08:51:28.521	00:00:07.313	439	-1024	-768	-1	-1	-1	-1	4	-1024	-768	-1	-1	-1	-1	4		0	0						Untertest1.avi	0	880	547	72	111				0	Content		-72	-111	7313499	1663609702
7330	08:51:28.538	00:00:07.330	440	-1024	-768	-1	-1	-1	-1	4	-1024	-768	-1	-1	-1	-1	4		0	0						Untertest1.avi	0	880	547	72	111				0	Content		-72	-111	7330125	1663626328
7347	08:51:28.555	00:00:07.346	441	-1024	-768	-1	-1	-1	-1	4	-1024	-768	-1	-1	-1	-1	4		0	0						Untertest1.avi	0	880	547	72	111				0	Content		-72	-111	7346693	1663642896
7363	08:51:28.571	00:00:07.363	442	-1024	-768	-1	-1	-1	-1	4	-1024	-768	-1	-1	-1	-1	4		0	0						Untertest1.avi	0	880	547	72	111				0	Content		-72	-111	7363330	1663659533
7381	08:51:28.589	00:00:07.380	443	-1024	-768	-1	-1	-1	-1	4	-1024	-768	-1	-1	-1	-1	4		0	0						Untertest1.avi	0	880	547	72	111				0	Content		-72	-111	7380643	1663676846
7397	08:51:28.605	00:00:07.397	444	-1024	-768	-1	-1	-1	-1	4	-1024	-768	-1	-1	-1	-1	4		0	0						Untertest1.avi	0	880	547	72	111				0	Content		-72	-111	7397311	1663693514
7414	08:51:28.622	00:00:07.414	445	-1024	-768	-1	-1	-1	-1	4	-1024	-768	-1	-1	-1	-1	4		0	0						Untertest1.avi	0	880	547	72	111				0	Content		-72	-111	7414396	1663710599
7431	08:51:28.639	00:00:07.431	446	-1024	-768	-1	-1	-1	-1	4	-1024	-768	-1	-1	-1	-1	4		0	0						Untertest1.avi	0	880	547	72	111				0	Content		-72	-111	7431064	1663727267
7448	08:51:28.656	00:00:07.447	447	-1024	-768	-1	-1	-1	-1	4	-1024	-768	-1	-1	-1	-1	4		0	0						Untertest1.avi	0	880	547	72	111				0	Content		-72	-111	7447731	1663743934
7465	08:51:28.673	00:00:07.465	448	-1024	-768	-1	-1	-1	-1	4	-1024	-768	-1	-1	-1	-1	4		0	0						Untertest1.avi	0	880	547	72	111				0	Content		-72	-111	7465186	1663761389
7480	08:51:28.688	00:00:07.480	449	-1024	-768	-1	-1	-1	-1	4	-1024	-768	-1	-1	-1	-1	4		0	0						Untertest1.avi	0	880	547	72	111				0	Content		-72	-111	7480060	1663776263
7497	08:51:28.705	00:00:07.496	450	-1024	-768	-1	-1	-1	-1	4	-1024	-768	-1	-1	-1	-1	4		0	0						Untertest1.avi	0	880	547	72	111				0	Content		-72	-111	7496685	1663792888
7513	08:51:28.721	00:00:07.513	451	-1024	-768	-1	-1	-1	-1	4	-1024	-768	-1	-1	-1	-1	4		0	0						Untertest1.avi	0	880	547	72	111				0	Content		-72	-111	7513338	1663809541
7530	08:51:28.738	00:00:07.530	452	-1024	-768	-1	-1	-1	-1	4	-1024	-768	-1	-1	-1	-1	4		0	0						Untertest1.avi	0	880	547	72	111				0	Content		-72	-111	7530006	1663826209
7547	08:51:28.755	00:00:07.546	453	-1024	-768	-1	-1	-1	-1	4	-1024	-768	-1	-1	-1	-1	4		0	0						Untertest1.avi	0	880	547	72	111				0	Content		-72	-111	7546613	1663842816
7563	08:51:28.771	00:00:07.563	454	-1024	-768	-1	-1	-1	-1	4	-1024	-768	-1	-1	-1	-1	4		0	0						Untertest1.avi	0	880	547	72	111				0	Content		-72	-111	7563307	1663859510
7580	08:51:28.788	00:00:07.580	455	-1024	-768	-1	-1	-1	-1	4	-1024	-768	-1	-1	-1	-1	4		0	0						Untertest1.avi	0	880	547	72	111				0	Content		-72	-111	7580139	1663876342
7597	08:51:28.805	00:00:07.596	456	-1024	-768	-1	-1	-1	-1	4	-1024	-768	-1	-1	-1	-1	4		0	0						Untertest1.avi	0	880	547	72	111				0	Content		-72	-111	7596807	1663893010
7613	08:51:28.821	00:00:07.613	457	-1024	-768	-1	-1	-1	-1	4	-1024	-768	-1	-1	-1	-1	4		0	0						Untertest1.avi	0	880	547	72	111				0	Content		-72	-111	7613474	1663909677
7631	08:51:28.839	00:00:07.630	458	-1024	-768	-1	-1	-1	-1	4	-1024	-768	-1	-1	-1	-1	4		0	0						Untertest1.avi	0	880	547	72	111				0	Content		-72	-111	7630639	1663926842
7647	08:51:28.855	00:00:07.647	459	-1024	-768	-1	-1	-1	-1	4	-1024	-768	-1	-1	-1	-1	4		0	0						Untertest1.avi	0	880	547	72	111				0	Content		-72	-111	7647306	1663943509
7664	08:51:28.872	00:00:07.664	460	-1024	-768	-1	-1	-1	-1	4	-1024	-768	-1	-1	-1	-1	4		0	0						Untertest1.avi	0	880	547	72	111				0	Content		-72	-111	7664425	1663960628
7682	08:51:28.890	00:00:07.681	461	-1024	-768	-1	-1	-1	-1	4	-1024	-768	-1	-1	-1	-1	4		0	0						Untertest1.avi	0	880	547	72	111				0	Content		-72	-111	7681796	1663977999
7697	08:51:28.905	00:00:07.696	462	-1024	-768	-1	-1	-1	-1	4	-1024	-768	-1	-1	-1	-1	4		0	0						Untertest1.avi	0	880	547	72	111				0	Content		-72	-111	7696564	1663992767
7713	08:51:28.921	00:00:07.713	463	-1024	-768	-1	-1	-1	-1	4	-1024	-768	-1	-1	-1	-1	4		0	0						Untertest1.avi	0	880	547	72	111				0	Content		-72	-111	7713224	1664009427
7730	08:51:28.938	00:00:07.729	464	-1024	-768	-1	-1	-1	-1	4	-1024	-768	-1	-1	-1	-1	4		0	0						Untertest1.avi	0	880	547	72	111				0	Content		-72	-111	7729892	1664026095
7747	08:51:28.955	00:00:07.746	465	-1024	-768	-1	-1	-1	-1	4	-1024	-768	-1	-1	-1	-1	4		0	0						Untertest1.avi	0	880	547	72	111				0	Content		-72	-111	7746559	1664042762
7763	08:51:28.971	00:00:07.763	466	-1024	-768	-1	-1	-1	-1	4	-1024	-768	-1	-1	-1	-1	4		0	0						Untertest1.avi	0	880	547	72	111				0	Content		-72	-111	7763168	1664059371
7780	08:51:28.988	00:00:07.779	467	-1024	-768	-1	-1	-1	-1	4	-1024	-768	-1	-1	-1	-1	4		0	0						Untertest1.avi	0	880	547	72	111				0	Content		-72	-111	7779843	1664076046
7796	08:51:29.004	00:00:07.796	468	-1024	-768	-1	-1	-1	-1	4	-1024	-768	-1	-1	-1	-1	4		0	0						Untertest1.avi	0	880	547	72	111				0	Content		-72	-111	7796414	1664092617
7813	08:51:29.021	00:00:07.813	469	-1024	-768	-1	-1	-1	-1	4	-1024	-768	-1	-1	-1	-1	4		0	0						Untertest1.avi	0	880	547	72	111				0	Content		-72	-111	7813035	1664109238
7830	08:51:29.038	00:00:07.830	470	-1024	-768	-1	-1	-1	-1	4	-1024	-768	-1	-1	-1	-1	4		0	0						Untertest1.avi	0	880	547	72	111				0	Content		-72	-111	7830353	1664126556
7847	08:51:29.055	00:00:07.847	471	-1024	-768	-1	-1	-1	-1	4	-1024	-768	-1	-1	-1	-1	4		0	0						Untertest1.avi	0	880	547	72	111				0	Content		-72	-111	7847020	1664143223
7864	08:51:29.072	00:00:07.864	472	-1024	-768	-1	-1	-1	-1	4	-1024	-768	-1	-1	-1	-1	4		0	0						Untertest1.avi	0	880	547	72	111				0	Content		-72	-111	7864278	1664160481
7881	08:51:29.089	00:00:07.880	473	-1024	-768	-1	-1	-1	-1	4	-1024	-768	-1	-1	-1	-1	4		0	0						Untertest1.avi	0	880	547	72	111				0	Content		-72	-111	7880945	1664177148
7898	08:51:29.106	00:00:07.898	474	-1024	-768	-1	-1	-1	-1	4	-1024	-768	-1	-1	-1	-1	4		0	0						Untertest1.avi	0	880	547	72	111				0	Content		-72	-111	7898282	1664194485
7913	08:51:29.121	00:00:07.913	475	-1024	-768	-1	-1	-1	-1	4	-1024	-768	-1	-1	-1	-1	4		0	0						Untertest1.avi	0	880	547	72	111				0	Content		-72	-111	7913032	1664209235
7930	08:51:29.138	00:00:07.929	476	-1024	-768	-1	-1	-1	-1	4	-1024	-768	-1	-1	-1	-1	4		0	0						Untertest1.avi	0	880	547	72	111				0	Content		-72	-111	7929655	1664225858
7946	08:51:29.154	00:00:07.946	477	-1024	-768	-1	-1	-1	-1	4	-1024	-768	-1	-1	-1	-1	4		0	0						Untertest1.avi	0	880	547	72	111				0	Content		-72	-111	7946371	1664242574
7963	08:51:29.171	00:00:07.963	478	-1024	-768	-1	-1	-1	-1	4	-1024	-768	-1	-1	-1	-1	4		0	0						Untertest1.avi	0	880	547	72	111				0	Content		-72	-111	7963038	1664259241
7980	08:51:29.188	00:00:07.979	479	-1024	-768	-1	-1	-1	-1	4	-1024	-768	-1	-1	-1	-1	4		0	0						Untertest1.avi	0	880	547	72	111				0	Content		-72	-111	7979707	1664275910
7996	08:51:29.204	00:00:07.996	480	-1024	-768	-1	-1	-1	-1	4	-1024	-768	-1	-1	-1	-1	4		0	0						Untertest1.avi	0	880	547	72	111				0	Content		-72	-111	7996400	1664292603
8013	08:51:29.221	00:00:08.013	481	-1024	-768	-1	-1	-1	-1	4	-1024	-768	-1	-1	-1	-1	4		0	0						Untertest1.avi	0	880	547	72	111				0	Content		-72	-111	8013233	1664309436
8030	08:51:29.238	00:00:08.029	482	-1024	-768	-1	-1	-1	-1	4	-1024	-768	-1	-1	-1	-1	4		0	0						Untertest1.avi	0	880	547	72	111				0	Content		-72	-111	8029900	1664326103
8047	08:51:29.255	00:00:08.046	483	-1024	-768	-1	-1	-1	-1	4	-1024	-768	-1	-1	-1	-1	4		0	0						Untertest1.avi	0	880	547	72	111				0	Content		-72	-111	8046568	1664342771
8064	08:51:29.272	00:00:08.063	484	-1024	-768	-1	-1	-1	-1	4	-1024	-768	-1	-1	-1	-1	4		0	0						Untertest1.avi	0	880	547	72	111				0	Content		-72	-111	8063672	1664359875
8080	08:51:29.288	00:00:08.080	485	-1024	-768	-1	-1	-1	-1	4	-1024	-768	-1	-1	-1	-1	4		0	0						Untertest1.avi	0	880	547	72	111				0	Content		-72	-111	8080339	1664376542
8098	08:51:29.306	00:00:08.097	486	-1024	-768	-1	-1	-1	-1	4	-1024	-768	-1	-1	-1	-1	4		0	0						Untertest1.avi	0	880	547	72	111				0	Content		-72	-111	8097522	1664393725
8115	08:51:29.323	00:00:08.114	487	-1024	-768	-1	-1	-1	-1	4	-1024	-768	-1	-1	-1	-1	4		0	0						Untertest1.avi	0	880	547	72	111				0	Content		-72	-111	8114768	1664410971
8130	08:51:29.338	00:00:08.129	488	-1024	-768	-1	-1	-1	-1	4	-1024	-768	-1	-1	-1	-1	4		0	0						Untertest1.avi	0	880	547	72	111				0	Content		-72	-111	8129515	1664425718
8146	08:51:29.354	00:00:08.146	489	-1024	-768	-1	-1	-1	-1	4	-1024	-768	-1	-1	-1	-1	4		0	0						Untertest1.avi	0	880	547	72	111				0	Content		-72	-111	8146203	1664442406
8163	08:51:29.371	00:00:08.162	490	-1024	-768	-1	-1	-1	-1	4	-1024	-768	-1	-1	-1	-1	4		0	0						Untertest1.avi	0	880	547	72	111				0	Content		-72	-111	8162870	1664459073
8180	08:51:29.388	00:00:08.179	491	-1024	-768	-1	-1	-1	-1	4	-1024	-768	-1	-1	-1	-1	4		0	0						Untertest1.avi	0	880	547	72	111				0	Content		-72	-111	8179558	1664475761
8196	08:51:29.404	00:00:08.196	492	-1024	-768	-1	-1	-1	-1	4	-1024	-768	-1	-1	-1	-1	4		0	0						Untertest1.avi	0	880	547	72	111				0	Content		-72	-111	8196225	1664492428
8213	08:51:29.421	00:00:08.212	493	-1024	-768	-1	-1	-1	-1	4	-1024	-768	-1	-1	-1	-1	4		0	0						Untertest1.avi	0	880	547	72	111				0	Content		-72	-111	8212893	1664509096
8230	08:51:29.438	00:00:08.229	494	-1024	-768	-1	-1	-1	-1	4	-1024	-768	-1	-1	-1	-1	4		0	0						Untertest1.avi	0	880	547	72	111				0	Content		-72	-111	8229562	1664525765
8246	08:51:29.454	00:00:08.246	495	-1024	-768	-1	-1	-1	-1	4	-1024	-768	-1	-1	-1	-1	4		0	0						Untertest1.avi	0	880	547	72	111				0	Content		-72	-111	8246133	1664542336
8263	08:51:29.471	00:00:08.262	496	-1024	-768	-1	-1	-1	-1	4	-1024	-768	-1	-1	-1	-1	4		0	0						Untertest1.avi	0	880	547	72	111				0	Content		-72	-111	8262756	1664558959
8280	08:51:29.488	00:00:08.280	497	-1024	-768	-1	-1	-1	-1	4	-1024	-768	-1	-1	-1	-1	4		0	0						Untertest1.avi	0	880	547	72	111				0	Content		-72	-111	8280070	1664576273
8297	08:51:29.505	00:00:08.296	498	-1024	-768	-1	-1	-1	-1	4	-1024	-768	-1	-1	-1	-1	4		0	0						Untertest1.avi	0	880	547	72	111				0	Content		-72	-111	8296737	1664592940
8314	08:51:29.522	00:00:08.313	499	-1024	-768	-1	-1	-1	-1	4	-1024	-768	-1	-1	-1	-1	4		0	0						Untertest1.avi	0	880	547	72	111				0	Content		-72	-111	8313827	1664610030
8330	08:51:29.538	00:00:08.330	500	-1024	-768	-1	-1	-1	-1	4	-1024	-768	-1	-1	-1	-1	4		0	0						Untertest1.avi	0	880	547	72	111				0	Content		-72	-111	8330494	1664626697
8347	08:51:29.555	00:00:08.347	501	-1024	-768	-1	-1	-1	-1	4	-1024	-768	-1	-1	-1	-1	4		0	0						Untertest1.avi	0	880	547	72	111				0	Content		-72	-111	8347162	1664643365
8363	08:51:29.571	00:00:08.363	502	-1024	-768	-1	-1	-1	-1	4	-1024	-768	-1	-1	-1	-1	4		0	0						Untertest1.avi	0	880	547	72	111				0	Content		-72	-111	8363268	1664659471
8380	08:51:29.588	00:00:08.379	503	-1024	-768	-1	-1	-1	-1	4	-1024	-768	-1	-1	-1	-1	4		0	0						Untertest1.avi	0	880	547	72	111				0	Content		-72	-111	8379936	1664676139
8396	08:51:29.604	00:00:08.395	504	-1024	-768	-1	-1	-1	-1	4	-1024	-768	-1	-1	-1	-1	4		0	0						Untertest1.avi	0	880	547	72	111				0	Content		-72	-111	8395995	1664692198
8413	08:51:29.621	00:00:08.412	505	-1024	-768	-1	-1	-1	-1	4	-1024	-768	-1	-1	-1	-1	4		0	0						Untertest1.avi	0	880	547	72	111				0	Content		-72	-111	8412741	1664708944
8429	08:51:29.637	00:00:08.429	506	-1024	-768	-1	-1	-1	-1	4	-1024	-768	-1	-1	-1	-1	4		0	0						Untertest1.avi	0	880	547	72	111				0	Content		-72	-111	8429397	1664725600
8446	08:51:29.654	00:00:08.446	507	-1024	-768	-1	-1	-1	-1	4	-1024	-768	-1	-1	-1	-1	4		0	0						Untertest1.avi	0	880	547	72	111				0	Content		-72	-111	8446065	1664742268
8463	08:51:29.671	00:00:08.462	508	-1024	-768	-1	-1	-1	-1	4	-1024	-768	-1	-1	-1	-1	4		0	0						Untertest1.avi	0	880	547	72	111				0	Content		-72	-111	8462836	1664759039
8479	08:51:29.687	00:00:08.479	509	-1024	-768	-1	-1	-1	-1	4	-1024	-768	-1	-1	-1	-1	4		0	0						Untertest1.avi	0	880	547	72	111				0	Content		-72	-111	8479367	1664775570
8496	08:51:29.704	00:00:08.496	510	-1024	-768	-1	-1	-1	-1	4	-1024	-768	-1	-1	-1	-1	4		0	0						Untertest1.avi	0	880	547	72	111				0	Content		-72	-111	8496198	1664792401
8513	08:51:29.721	00:00:08.512	511	-1024	-768	-1	-1	-1	-1	4	-1024	-768	-1	-1	-1	-1	4		0	0						Untertest1.avi	0	880	547	72	111				0	Content		-72	-111	8512866	1664809069
8530	08:51:29.738	00:00:08.529	512	-1024	-768	-1	-1	-1	-1	4	-1024	-768	-1	-1	-1	-1	4		0	0						Untertest1.avi	0	880	547	72	111				0	Content		-72	-111	8529533	1664825736
8547	08:51:29.755	00:00:08.546	513	-1024	-768	-1	-1	-1	-1	4	-1024	-768	-1	-1	-1	-1	4		0	0						Untertest1.avi	0	880	547	72	111				0	Content		-72	-111	8546518	1664842721
8563	08:51:29.771	00:00:08.563	514	-1024	-768	-1	-1	-1	-1	4	-1024	-768	-1	-1	-1	-1	4		0	0						Untertest1.avi	0	880	547	72	111				0	Content		-72	-111	8563185	1664859388
8580	08:51:29.788	00:00:08.579	515	-1024	-768	-1	-1	-1	-1	4	-1024	-768	-1	-1	-1	-1	4		0	0						Untertest1.avi	0	880	547	72	111				0	Content		-72	-111	8579853	1664876056
8597	08:51:29.805	00:00:08.597	516	-1024	-768	-1	-1	-1	-1	4	-1024	-768	-1	-1	-1	-1	4		0	0						Untertest1.avi	0	880	547	72	111				0	Content		-72	-111	8597104	1664893307
8614	08:51:29.822	00:00:08.614	517	-1024	-768	-1	-1	-1	-1	4	-1024	-768	-1	-1	-1	-1	4		0	0						Untertest1.avi	0	880	547	72	111				0	Content		-72	-111	8614476	1664910679
8629	08:51:29.837	00:00:08.629	518	-1024	-768	-1	-1	-1	-1	4	-1024	-768	-1	-1	-1	-1	4		0	0						Untertest1.avi	0	880	547	72	111				0	Content		-72	-111	8629223	1664925426
8646	08:51:29.854	00:00:08.645	519	-1024	-768	-1	-1	-1	-1	4	-1024	-768	-1	-1	-1	-1	4		0	0						Untertest1.avi	0	880	547	72	111				0	Content		-72	-111	8645912	1664942115
8663	08:51:29.871	00:00:08.662	520	-1024	-768	-1	-1	-1	-1	4	-1024	-768	-1	-1	-1	-1	4		0	0						Untertest1.avi	0	880	547	72	111				0	Content		-72	-111	8662579	1664958782
8679	08:51:29.887	00:00:08.679	521	-1024	-768	-1	-1	-1	-1	4	-1024	-768	-1	-1	-1	-1	4		0	0						Untertest1.avi	0	880	547	72	111				0	Content		-72	-111	8679227	1664975430
8696	08:51:29.904	00:00:08.695	522	-1024	-768	-1	-1	-1	-1	4	-1024	-768	-1	-1	-1	-1	4		0	0						Untertest1.avi	0	880	547	72	111				0	Content		-72	-111	8695894	1664992097
8713	08:51:29.921	00:00:08.712	523	-1024	-768	-1	-1	-1	-1	4	-1024	-768	-1	-1	-1	-1	4		0	0						Untertest1.avi	0	880	547	72	111				0	Content		-72	-111	8712562	1665008765
8729	08:51:29.937	00:00:08.729	524	-1024	-768	-1	-1	-1	-1	4	-1024	-768	-1	-1	-1	-1	4		0	0						Untertest1.avi	0	880	547	72	111				0	Content		-72	-111	8729147	1665025350
8746	08:51:29.954	00:00:08.745	525	-1024	-768	-1	-1	-1	-1	4	-1024	-768	-1	-1	-1	-1	4		0	0						Untertest1.avi	0	880	547	72	111				0	Content		-72	-111	8745854	1665042057
8762	08:51:29.970	00:00:08.762	526	-1024	-768	-1	-1	-1	-1	4	-1024	-768	-1	-1	-1	-1	4		0	0						Untertest1.avi	0	880	547	72	111				0	Content		-72	-111	8762467	1665058670
8780	08:51:29.988	00:00:08.779	527	-1024	-768	-1	-1	-1	-1	4	-1024	-768	-1	-1	-1	-1	4		0	0						Untertest1.avi	0	880	547	72	111				0	Content		-72	-111	8779780	1665075983
8796	08:51:30.004	00:00:08.796	528	-1024	-768	-1	-1	-1	-1	4	-1024	-768	-1	-1	-1	-1	4		0	0						Untertest1.avi	0	880	547	72	111				0	Content		-72	-111	8796447	1665092650
8813	08:51:30.021	00:00:08.813	529	-1024	-768	-1	-1	-1	-1	4	-1024	-768	-1	-1	-1	-1	4		0	0						Untertest1.avi	0	880	547	72	111				0	Content		-72	-111	8813495	1665109698
8830	08:51:30.038	00:00:08.830	530	-1024	-768	-1	-1	-1	-1	4	-1024	-768	-1	-1	-1	-1	4		0	0						Untertest1.avi	0	880	547	72	111				0	Content		-72	-111	8830162	1665126365
8847	08:51:30.055	00:00:08.846	531	-1024	-768	-1	-1	-1	-1	4	-1024	-768	-1	-1	-1	-1	4		0	0						Untertest1.avi	0	880	547	72	111				0	Content		-72	-111	8846830	1665143033
8864	08:51:30.072	00:00:08.864	532	-1024	-768	-1	-1	-1	-1	4	-1024	-768	-1	-1	-1	-1	4		0	0						Untertest1.avi	0	880	547	72	111				0	Content		-72	-111	8864209	1665160412
8879	08:51:30.087	00:00:08.879	533	-1024	-768	-1	-1	-1	-1	4	-1024	-768	-1	-1	-1	-1	4		0	0						Untertest1.avi	0	880	547	72	111				0	Content		-72	-111	8879083	1665175286
8896	08:51:30.104	00:00:08.895	534	-1024	-768	-1	-1	-1	-1	4	-1024	-768	-1	-1	-1	-1	4		0	0						Untertest1.avi	0	880	547	72	111				0	Content		-72	-111	8895708	1665191911
8912	08:51:30.120	00:00:08.912	535	-1024	-768	-1	-1	-1	-1	4	-1024	-768	-1	-1	-1	-1	4		0	0						Untertest1.avi	0	880	547	72	111				0	Content		-72	-111	8912424	1665208627
8929	08:51:30.137	00:00:08.929	536	-1024	-768	-1	-1	-1	-1	4	-1024	-768	-1	-1	-1	-1	4		0	0						Untertest1.avi	0	880	547	72	111				0	Content		-72	-111	8929091	1665225294
8946	08:51:30.154	00:00:08.945	537	-1024	-768	-1	-1	-1	-1	4	-1024	-768	-1	-1	-1	-1	4		0	0						Untertest1.avi	0	880	547	72	111				0	Content		-72	-111	8945761	1665241964
8962	08:51:30.170	00:00:08.962	538	-1024	-768	-1	-1	-1	-1	4	-1024	-768	-1	-1	-1	-1	4		0	0						Untertest1.avi	0	880	547	72	111				0	Content		-72	-111	8962329	1665258532
8979	08:51:30.187	00:00:08.979	539	-1024	-768	-1	-1	-1	-1	4	-1024	-768	-1	-1	-1	-1	4		0	0						Untertest1.avi	0	880	547	72	111				0	Content		-72	-111	8979204	1665275407
8996	08:51:30.204	00:00:08.995	540	-1024	-768	-1	-1	-1	-1	4	-1024	-768	-1	-1	-1	-1	4		0	0						Untertest1.avi	0	880	547	72	111				0	Content		-72	-111	8995872	1665292075
9013	08:51:30.221	00:00:09.012	541	-1024	-768	-1	-1	-1	-1	4	-1024	-768	-1	-1	-1	-1	4		0	0						Untertest1.avi	0	880	547	72	111				0	Content		-72	-111	9012539	1665308742
9030	08:51:30.238	00:00:09.029	542	-1024	-768	-1	-1	-1	-1	4	-1024	-768	-1	-1	-1	-1	4		0	0						Untertest1.avi	0	880	547	72	111				0	Content		-72	-111	9029551	1665325754
9046	08:51:30.254	00:00:09.046	543	-1024	-768	-1	-1	-1	-1	4	-1024	-768	-1	-1	-1	-1	4		0	0						Untertest1.avi	0	880	547	72	111				0	Content		-72	-111	9046218	1665342421
9063	08:51:30.271	00:00:09.062	544	-1024	-768	-1	-1	-1	-1	4	-1024	-768	-1	-1	-1	-1	4		0	0						Untertest1.avi	0	880	547	72	111				0	Content		-72	-111	9062886	1665359089
9080	08:51:30.288	00:00:09.080	545	-1024	-768	-1	-1	-1	-1	4	-1024	-768	-1	-1	-1	-1	4		0	0						Untertest1.avi	0	880	547	72	111				0	Content		-72	-111	9080194	1665376397
9097	08:51:30.305	00:00:09.097	546	-1024	-768	-1	-1	-1	-1	4	-1024	-768	-1	-1	-1	-1	4		0	0						Untertest1.avi	0	880	547	72	111				0	Content		-72	-111	9097442	1665393645
9112	08:51:30.320	00:00:09.112	547	-1024	-768	-1	-1	-1	-1	4	-1024	-768	-1	-1	-1	-1	4		0	0						Untertest1.avi	0	880	547	72	111				0	Content		-72	-111	9112314	1665408517
9129	08:51:30.337	00:00:09.128	548	-1024	-768	-1	-1	-1	-1	4	-1024	-768	-1	-1	-1	-1	4		0	0						Untertest1.avi	0	880	547	72	111				0	Content		-72	-111	9128938	1665425141
9146	08:51:30.354	00:00:09.145	549	-1024	-768	-1	-1	-1	-1	4	-1024	-768	-1	-1	-1	-1	4		0	0						Untertest1.avi	0	880	547	72	111				0	Content		-72	-111	9145605	1665441808
9162	08:51:30.370	00:00:09.162	550	-1024	-768	-1	-1	-1	-1	4	-1024	-768	-1	-1	-1	-1	4		0	0						Untertest1.avi	0	880	547	72	111				0	Content		-72	-111	9162300	1665458503
9179	08:51:30.387	00:00:09.178	551	-1024	-768	-1	-1	-1	-1	4	-1024	-768	-1	-1	-1	-1	4		0	0						Untertest1.avi	0	880	547	72	111				0	Content		-72	-111	9178967	1665475170
9196	08:51:30.404	00:00:09.195	552	-1024	-768	-1	-1	-1	-1	4	-1024	-768	-1	-1	-1	-1	4		0	0						Untertest1.avi	0	880	547	72	111				0	Content		-72	-111	9195615	1665491818
9212	08:51:30.420	00:00:09.212	553	-1024	-768	-1	-1	-1	-1	4	-1024	-768	-1	-1	-1	-1	4		0	0						Untertest1.avi	0	880	547	72	111				0	Content		-72	-111	9212182	1665508385
9229	08:51:30.437	00:00:09.228	554	-1024	-768	-1	-1	-1	-1	4	-1024	-768	-1	-1	-1	-1	4		0	0						Untertest1.avi	0	880	547	72	111				0	Content		-72	-111	9228803	1665525006
9246	08:51:30.454	00:00:09.246	555	-1024	-768	-1	-1	-1	-1	4	-1024	-768	-1	-1	-1	-1	4		0	0						Untertest1.avi	0	880	547	72	111				0	Content		-72	-111	9246119	1665542322
9263	08:51:30.471	00:00:09.262	556	-1024	-768	-1	-1	-1	-1	4	-1024	-768	-1	-1	-1	-1	4		0	0						Untertest1.avi	0	880	547	72	111				0	Content		-72	-111	9262787	1665558990
9280	08:51:30.488	00:00:09.279	557	-1024	-768	-1	-1	-1	-1	4	-1024	-768	-1	-1	-1	-1	4		0	0						Untertest1.avi	0	880	547	72	111				0	Content		-72	-111	9279875	1665576078
9297	08:51:30.505	00:00:09.296	558	-1024	-768	-1	-1	-1	-1	4	-1024	-768	-1	-1	-1	-1	4		0	0						Untertest1.avi	0	880	547	72	111				0	Content		-72	-111	9296543	1665592746
9313	08:51:30.521	00:00:09.313	559	-1024	-768	-1	-1	-1	-1	4	-1024	-768	-1	-1	-1	-1	4		0	0						Untertest1.avi	0	880	547	72	111				0	Content		-72	-111	9313210	1665609413
9331	08:51:30.539	00:00:09.330	560	-1024	-768	-1	-1	-1	-1	4	-1024	-768	-1	-1	-1	-1	4		0	0						Untertest1.avi	0	880	547	72	111				0	Content		-72	-111	9330686	1665626889
9345	08:51:30.553	00:00:09.345	561	-1024	-768	-1	-1	-1	-1	4	-1024	-768	-1	-1	-1	-1	4		0	0						Untertest1.avi	0	880	547	72	111				0	Content		-72	-111	9345422	1665641625
9362	08:51:30.570	00:00:09.362	562	-1024	-768	-1	-1	-1	-1	4	-1024	-768	-1	-1	-1	-1	4		0	0						Untertest1.avi	0	880	547	72	111				0	Content		-72	-111	9362047	1665658250
9379	08:51:30.587	00:00:09.378	563	-1024	-768	-1	-1	-1	-1	4	-1024	-768	-1	-1	-1	-1	4		0	0						Untertest1.avi	0	880	547	72	111				0	Content		-72	-111	9378763	1665674966
9395	08:51:30.603	00:00:09.395	564	-1024	-768	-1	-1	-1	-1	4	-1024	-768	-1	-1	-1	-1	4		0	0						Untertest1.avi	0	880	547	72	111				0	Content		-72	-111	9395431	1665691634
9412	08:51:30.620	00:00:09.412	565	-1024	-768	-1	-1	-1	-1	4	-1024	-768	-1	-1	-1	-1	4		0	0						Untertest1.avi	0	880	547	72	111				0	Content		-72	-111	9412095	1665708298
9429	08:51:30.637	00:00:09.428	566	-1024	-768	-1	-1	-1	-1	4	-1024	-768	-1	-1	-1	-1	4		0	0						Untertest1.avi	0	880	547	72	111				0	Content		-72	-111	9428790	1665724993
9446	08:51:30.654	00:00:09.445	567	-1024	-768	-1	-1	-1	-1	4	-1024	-768	-1	-1	-1	-1	4		0	0						Untertest1.avi	0	880	547	72	111				0	Content		-72	-111	9445630	1665741833
9462	08:51:30.670	00:00:09.462	568	-1024	-768	-1	-1	-1	-1	4	-1024	-768	-1	-1	-1	-1	4		0	0						Untertest1.avi	0	880	547	72	111				0	Content		-72	-111	9462298	1665758501
9479	08:51:30.687	00:00:09.478	569	-1024	-768	-1	-1	-1	-1	4	-1024	-768	-1	-1	-1	-1	4		0	0						Untertest1.avi	0	880	547	72	111				0	Content		-72	-111	9478965	1665775168
9496	08:51:30.704	00:00:09.495	570	-1024	-768	-1	-1	-1	-1	4	-1024	-768	-1	-1	-1	-1	4		0	0						Untertest1.avi	0	880	547	72	111				0	Content		-72	-111	9495948	1665792151
9513	08:51:30.721	00:00:09.512	571	-1024	-768	-1	-1	-1	-1	4	-1024	-768	-1	-1	-1	-1	4		0	0						Untertest1.avi	0	880	547	72	111				0	Content		-72	-111	9512615	1665808818
9529	08:51:30.737	00:00:09.529	572	-1024	-768	-1	-1	-1	-1	4	-1024	-768	-1	-1	-1	-1	4		0	0						Untertest1.avi	0	880	547	72	111				0	Content		-72	-111	9529283	1665825486
9547	08:51:30.755	00:00:09.546	573	-1024	-768	-1	-1	-1	-1	4	-1024	-768	-1	-1	-1	-1	4		0	0						Untertest1.avi	0	880	547	72	111				0	Content		-72	-111	9546535	1665842738
9564	08:51:30.772	00:00:09.563	574	-1024	-768	-1	-1	-1	-1	4	-1024	-768	-1	-1	-1	-1	4		0	0						Untertest1.avi	0	880	547	72	111				0	Content		-72	-111	9563781	1665859984
9579	08:51:30.787	00:00:09.578	575	-1024	-768	-1	-1	-1	-1	4	-1024	-768	-1	-1	-1	-1	4		0	0						Untertest1.avi	0	880	547	72	111				0	Content		-72	-111	9578657	1665874860
9595	08:51:30.803	00:00:09.595	576	-1024	-768	-1	-1	-1	-1	4	-1024	-768	-1	-1	-1	-1	4		0	0						Untertest1.avi	0	880	547	72	111				0	Content		-72	-111	9595280	1665891483
9612	08:51:30.820	00:00:09.611	577	-1024	-768	-1	-1	-1	-1	4	-1024	-768	-1	-1	-1	-1	4		0	0						Untertest1.avi	0	880	547	72	111				0	Content		-72	-111	9611947	1665908150
9629	08:51:30.837	00:00:09.628	578	-1024	-768	-1	-1	-1	-1	4	-1024	-768	-1	-1	-1	-1	4		0	0						Untertest1.avi	0	880	547	72	111				0	Content		-72	-111	9628617	1665924820
9645	08:51:30.853	00:00:09.645	579	-1024	-768	-1	-1	-1	-1	4	-1024	-768	-1	-1	-1	-1	4		0	0						Untertest1.avi	0	880	547	72	111				0	Content		-72	-111	9645284	1665941487
9662	08:51:30.870	00:00:09.661	580	-1024	-768	-1	-1	-1	-1	4	-1024	-768	-1	-1	-1	-1	4		0	0						Untertest1.avi	0	880	547	72	111				0	Content		-72	-111	9661952	1665958155
9679	08:51:30.887	00:00:09.679	581	-1024	-768	-1	-1	-1	-1	4	-1024	-768	-1	-1	-1	-1	4		0	0						Untertest1.avi	0	880	547	72	111				0	Content		-72	-111	9679237	1665975440
9696	08:51:30.904	00:00:09.695	582	-1024	-768	-1	-1	-1	-1	4	-1024	-768	-1	-1	-1	-1	4		0	0						Untertest1.avi	0	880	547	72	111				0	Content		-72	-111	9695905	1665992108
9713	08:51:30.921	00:00:09.712	583	-1024	-768	-1	-1	-1	-1	4	-1024	-768	-1	-1	-1	-1	4		0	0						Untertest1.avi	0	880	547	72	111				0	Content		-72	-111	9712838	1666009041
9730	08:51:30.938	00:00:09.729	584	-1024	-768	-1	-1	-1	-1	4	-1024	-768	-1	-1	-1	-1	4		0	0						Untertest1.avi	0	880	547	72	111				0	Content		-72	-111	9729506	1666025709
9746	08:51:30.954	00:00:09.746	585	-1024	-768	-1	-1	-1	-1	4	-1024	-768	-1	-1	-1	-1	4		0	0						Untertest1.avi	0	880	547	72	111				0	Content		-72	-111	9746395	1666042598
9763	08:51:30.971	00:00:09.763	586	-1024	-768	-1	-1	-1	-1	4	-1024	-768	-1	-1	-1	-1	4		0	0						Untertest1.avi	0	880	547	72	111				0	Content		-72	-111	9763163	1666059366
9780	08:51:30.988	00:00:09.779	587	-1024	-768	-1	-1	-1	-1	4	-1024	-768	-1	-1	-1	-1	4		0	0						Untertest1.avi	0	880	547	72	111				0	Content		-72	-111	9779782	1666075985
9796	08:51:31.004	00:00:09.796	588	-1024	-768	-1	-1	-1	-1	4	-1024	-768	-1	-1	-1	-1	4		0	0						Untertest1.avi	0	880	547	72	111				0	Content		-72	-111	9796450	1666092653
9813	08:51:31.021	00:00:09.813	589	-1024	-768	-1	-1	-1	-1	4	-1024	-768	-1	-1	-1	-1	4		0	0						Untertest1.avi	0	880	547	72	111				0	Content		-72	-111	9813016	1666109219
9830	08:51:31.038	00:00:09.829	590	-1024	-768	-1	-1	-1	-1	4	-1024	-768	-1	-1	-1	-1	4		0	0						Untertest1.avi	0	880	547	72	111				0	Content		-72	-111	9829517	1666125720
9846	08:51:31.054	00:00:09.846	591	-1024	-768	-1	-1	-1	-1	4	-1024	-768	-1	-1	-1	-1	4		0	0						Untertest1.avi	0	880	547	72	111				0	Content		-72	-111	9846393	1666142596
9863	08:51:31.071	00:00:09.862	592	-1024	-768	-1	-1	-1	-1	4	-1024	-768	-1	-1	-1	-1	4		0	0						Untertest1.avi	0	880	547	72	111				0	Content		-72	-111	9862764	1666158967
9880	08:51:31.088	00:00:09.879	593	-1024	-768	-1	-1	-1	-1	4	-1024	-768	-1	-1	-1	-1	4		0	0						Untertest1.avi	0	880	547	72	111				0	Content		-72	-111	9879887	1666176090
9896	08:51:31.104	00:00:09.896	594	-1024	-768	-1	-1	-1	-1	4	-1024	-768	-1	-1	-1	-1	4		0	0						Untertest1.avi	0	880	547	72	111				0	Content		-72	-111	9896450	1666192653
9913	08:51:31.121	00:00:09.913	595	-1024	-768	-1	-1	-1	-1	4	-1024	-768	-1	-1	-1	-1	4		0	0						Untertest1.avi	0	880	547	72	111				0	Content		-72	-111	9913117	1666209320
9930	08:51:31.138	00:00:09.929	596	-1024	-768	-1	-1	-1	-1	4	-1024	-768	-1	-1	-1	-1	4		0	0						Untertest1.avi	0	880	547	72	111				0	Content		-72	-111	9929688	1666225891
9946	08:51:31.154	00:00:09.946	597	-1024	-768	-1	-1	-1	-1	4	-1024	-768	-1	-1	-1	-1	4		0	0						Untertest1.avi	0	880	547	72	111				0	Content		-72	-111	9946355	1666242558
9963	08:51:31.171	00:00:09.962	598	-1024	-768	-1	-1	-1	-1	4	-1024	-768	-1	-1	-1	-1	4		0	0						Untertest1.avi	0	880	547	72	111				0	Content		-72	-111	9962880	1666259083
9980	08:51:31.188	00:00:09.979	599	-1024	-768	-1	-1	-1	-1	4	-1024	-768	-1	-1	-1	-1	4		0	0						Untertest1.avi	0	880	547	72	111				0	Content		-72	-111	9979631	1666275834
9996	08:51:31.204	00:00:09.996	600	-1024	-768	-1	-1	-1	-1	4	-1024	-768	-1	-1	-1	-1	4		0	0						Untertest1.avi	0	880	547	72	111				0	Content		-72	-111	9996254	1666292457
10013	08:51:31.221	00:00:10.012	601	-1024	-768	-1	-1	-1	-1	4	-1024	-768	-1	-1	-1	-1	4		0	0						Untertest1.avi	0	880	547	72	111				0	Content		-72	-111	10012921	1666309124
10030	08:51:31.238	00:00:10.029	602	-1024	-768	-1	-1	-1	-1	4	-1024	-768	-1	-1	-1	-1	4		0	0						Untertest1.avi	0	880	547	72	111				0	Content		-72	-111	10029626	1666325829
10046	08:51:31.254	00:00:10.046	603	-1024	-768	-1	-1	-1	-1	4	-1024	-768	-1	-1	-1	-1	4		0	0						Untertest1.avi	0	880	547	72	111				0	Content		-72	-111	10046249	1666342452
10063	08:51:31.271	00:00:10.063	604	-1024	-768	-1	-1	-1	-1	4	-1024	-768	-1	-1	-1	-1	4		0	0						Untertest1.avi	0	880	547	72	111				0	Content		-72	-111	10063247	1666359450
10080	08:51:31.288	00:00:10.079	605	-1024	-768	-1	-1	-1	-1	4	-1024	-768	-1	-1	-1	-1	4		0	0						Untertest1.avi	0	880	547	72	111				0	Content		-72	-111	10079914	1666376117
10097	08:51:31.305	00:00:10.096	606	-1024	-768	-1	-1	-1	-1	4	-1024	-768	-1	-1	-1	-1	4		0	0						Untertest1.avi	0	880	547	72	111				0	Content		-72	-111	10096866	1666393069
10112	08:51:31.320	00:00:10.112	607	-1024	-768	-1	-1	-1	-1	4	-1024	-768	-1	-1	-1	-1	4		0	0						Untertest1.avi	0	880	547	72	111				0	Content		-72	-111	10112236	1666408439
10129	08:51:31.337	00:00:10.129	608	-1024	-768	-1	-1	-1	-1	4	-1024	-768	-1	-1	-1	-1	4		0	0						Untertest1.avi	0	880	547	72	111				0	Content		-72	-111	10129483	1666425686
10147	08:51:31.355	00:00:10.146	609	-1024	-768	-1	-1	-1	-1	4	-1024	-768	-1	-1	-1	-1	4		0	0						Untertest1.avi	0	880	547	72	111				0	Content		-72	-111	10146855	1666443058
10162	08:51:31.370	00:00:10.161	610	-1024	-768	-1	-1	-1	-1	4	-1024	-768	-1	-1	-1	-1	4		0	0						Untertest1.avi	0	880	547	72	111				0	Content		-72	-111	10161602	1666457805
10178	08:51:31.386	00:00:10.178	611	-1024	-768	-1	-1	-1	-1	4	-1024	-768	-1	-1	-1	-1	4		0	0						Untertest1.avi	0	880	547	72	111				0	Content		-72	-111	10178279	1666474482
10195	08:51:31.403	00:00:10.194	612	-1024	-768	-1	-1	-1	-1	4	-1024	-768	-1	-1	-1	-1	4		0	0						Untertest1.avi	0	880	547	72	111				0	Content		-72	-111	10194847	1666491050
10211	08:51:31.419	00:00:10.211	613	-1024	-768	-1	-1	-1	-1	4	-1024	-768	-1	-1	-1	-1	4		0	0						Untertest1.avi	0	880	547	72	111				0	Content		-72	-111	10211470	1666507673
10229	08:51:31.437	00:00:10.228	614	-1024	-768	-1	-1	-1	-1	4	-1024	-768	-1	-1	-1	-1	4		0	0						Untertest1.avi	0	880	547	72	111				0	Content		-72	-111	10228787	1666524990
10245	08:51:31.453	00:00:10.245	615	-1024	-768	-1	-1	-1	-1	4	-1024	-768	-1	-1	-1	-1	4		0	0						Untertest1.avi	0	880	547	72	111				0	Content		-72	-111	10245455	1666541658
10263	08:51:31.471	00:00:10.262	616	-1024	-768	-1	-1	-1	-1	4	-1024	-768	-1	-1	-1	-1	4		0	0						Untertest1.avi	0	880	547	72	111				0	Content		-72	-111	10262544	1666558747
10279	08:51:31.487	00:00:10.279	617	-1024	-768	-1	-1	-1	-1	4	-1024	-768	-1	-1	-1	-1	4		0	0						Untertest1.avi	0	880	547	72	111				0	Content		-72	-111	10279212	1666575415
10296	08:51:31.504	00:00:10.295	618	-1024	-768	-1	-1	-1	-1	4	-1024	-768	-1	-1	-1	-1	4		0	0						Untertest1.avi	0	880	547	72	111				0	Content		-72	-111	10295879	1666592082
10313	08:51:31.521	00:00:10.313	619	-1024	-768	-1	-1	-1	-1	4	-1024	-768	-1	-1	-1	-1	4		0	0						Untertest1.avi	0	880	547	72	111				0	Content		-72	-111	10313340	1666609543
10328	08:51:31.536	00:00:10.328	620	-1024	-768	-1	-1	-1	-1	4	-1024	-768	-1	-1	-1	-1	4		0	0						Untertest1.avi	0	880	547	72	111				0	Content		-72	-111	10328088	1666624291
10345	08:51:31.553	00:00:10.344	621	-1024	-768	-1	-1	-1	-1	4	-1024	-768	-1	-1	-1	-1	4		0	0						Untertest1.avi	0	880	547	72	111				0	Content		-72	-111	10344711	1666640914
10361	08:51:31.569	00:00:10.361	622	-1024	-768	-1	-1	-1	-1	4	-1024	-768	-1	-1	-1	-1	4		0	0						Untertest1.avi	0	880	547	72	111				0	Content		-72	-111	10361427	1666657630
10378	08:51:31.586	00:00:10.378	623	-1024	-768	-1	-1	-1	-1	4	-1024	-768	-1	-1	-1	-1	4		0	0						Untertest1.avi	0	880	547	72	111				0	Content		-72	-111	10378095	1666674298
10395	08:51:31.603	00:00:10.394	624	-1024	-768	-1	-1	-1	-1	4	-1024	-768	-1	-1	-1	-1	4		0	0						Untertest1.avi	0	880	547	72	111				0	Content		-72	-111	10394766	1666690969
10411	08:51:31.619	00:00:10.411	625	-1024	-768	-1	-1	-1	-1	4	-1024	-768	-1	-1	-1	-1	4		0	0						Untertest1.avi	0	880	547	72	111				0	Content		-72	-111	10411460	1666707663
10428	08:51:31.636	00:00:10.428	626	-1024	-768	-1	-1	-1	-1	4	-1024	-768	-1	-1	-1	-1	4		0	0						Untertest1.avi	0	880	547	72	111				0	Content		-72	-111	10428292	1666724495
10445	08:51:31.653	00:00:10.444	627	-1024	-768	-1	-1	-1	-1	4	-1024	-768	-1	-1	-1	-1	4		0	0						Untertest1.avi	0	880	547	72	111				0	Content		-72	-111	10444960	1666741163
10462	08:51:31.670	00:00:10.461	628	-1024	-768	-1	-1	-1	-1	4	-1024	-768	-1	-1	-1	-1	4		0	0						Untertest1.avi	0	880	547	72	111				0	Content		-72	-111	10461627	1666757830
10479	08:51:31.687	00:00:10.478	629	-1024	-768	-1	-1	-1	-1	4	-1024	-768	-1	-1	-1	-1	4		0	0						Untertest1.avi	0	880	547	72	111				0	Content		-72	-111	10478613	1666774816
10495	08:51:31.703	00:00:10.495	630	-1024	-768	-1	-1	-1	-1	4	-1024	-768	-1	-1	-1	-1	4		0	0						Untertest1.avi	0	880	547	72	111				0	Content		-72	-111	10495280	1666791483
10512	08:51:31.720	00:00:10.511	631	-1024	-768	-1	-1	-1	-1	4	-1024	-768	-1	-1	-1	-1	4		0	0						Untertest1.avi	0	880	547	72	111				0	Content		-72	-111	10511948	1666808151
10529	08:51:31.737	00:00:10.529	632	-1024	-768	-1	-1	-1	-1	4	-1024	-768	-1	-1	-1	-1	4		0	0						Untertest1.avi	0	880	547	72	111				0	Content		-72	-111	10529220	1666825423
10547	08:51:31.755	00:00:10.546	633	-1024	-768	-1	-1	-1	-1	4	-1024	-768	-1	-1	-1	-1	4		0	0						Untertest1.avi	0	880	547	72	111				0	Content		-72	-111	10546575	1666842778
10561	08:51:31.769	00:00:10.561	634	-1024	-768	-1	-1	-1	-1	4	-1024	-768	-1	-1	-1	-1	4		0	0						Untertest1.avi	0	880	547	72	111				0	Content		-72	-111	10561322	1666857525
10578	08:51:31.786	00:00:10.577	635	-1024	-768	-1	-1	-1	-1	4	-1024	-768	-1	-1	-1	-1	4		0	0						Untertest1.avi	0	880	547	72	111				0	Content		-72	-111	10577947	1666874150
10595	08:51:31.803	00:00:10.594	636	-1024	-768	-1	-1	-1	-1	4	-1024	-768	-1	-1	-1	-1	4		0	0						Untertest1.avi	0	880	547	72	111				0	Content		-72	-111	10594614	1666890817
10611	08:51:31.819	00:00:10.611	637	-1024	-768	-1	-1	-1	-1	4	-1024	-768	-1	-1	-1	-1	4		0	0						Untertest1.avi	0	880	547	72	111				0	Content		-72	-111	10611284	1666907487
10628	08:51:31.836	00:00:10.627	638	-1024	-768	-1	-1	-1	-1	4	-1024	-768	-1	-1	-1	-1	4		0	0						Untertest1.avi	0	880	547	72	111				0	Content		-72	-111	10627951	1666924154
10645	08:51:31.853	00:00:10.644	639	-1024	-768	-1	-1	-1	-1	4	-1024	-768	-1	-1	-1	-1	4		0	0						Untertest1.avi	0	880	547	72	111				0	Content		-72	-111	10644619	1666940822
10661	08:51:31.869	00:00:10.661	640	-1024	-768	-1	-1	-1	-1	4	-1024	-768	-1	-1	-1	-1	4		0	0						Untertest1.avi	0	880	547	72	111				0	Content		-72	-111	10661248	1666957451
10679	08:51:31.887	00:00:10.678	641	-1024	-768	-1	-1	-1	-1	4	-1024	-768	-1	-1	-1	-1	4		0	0						Untertest1.avi	0	880	547	72	111				0	Content		-72	-111	10678814	1666975017
10696	08:51:31.904	00:00:10.695	642	-1024	-768	-1	-1	-1	-1	4	-1024	-768	-1	-1	-1	-1	4		0	0						Untertest1.avi	0	880	547	72	111				0	Content		-72	-111	10695561	1666991764
10712	08:51:31.920	00:00:10.712	643	-1024	-768	-1	-1	-1	-1	4	-1024	-768	-1	-1	-1	-1	4		0	0						Untertest1.avi	0	880	547	72	111				0	Content		-72	-111	10712229	1667008432
10729	08:51:31.937	00:00:10.728	644	-1024	-768	-1	-1	-1	-1	4	-1024	-768	-1	-1	-1	-1	4		0	0						Untertest1.avi	0	880	547	72	111				0	Content		-72	-111	10728892	1667025095
10746	08:51:31.954	00:00:10.745	645	-1024	-768	-1	-1	-1	-1	4	-1024	-768	-1	-1	-1	-1	4		0	0						Untertest1.avi	0	880	547	72	111				0	Content		-72	-111	10745560	1667041763
10762	08:51:31.970	00:00:10.762	646	-1024	-768	-1	-1	-1	-1	4	-1024	-768	-1	-1	-1	-1	4		0	0						Untertest1.avi	0	880	547	72	111				0	Content		-72	-111	10762243	1667058446
10779	08:51:31.987	00:00:10.778	647	-1024	-768	-1	-1	-1	-1	4	-1024	-768	-1	-1	-1	-1	4		0	0						Untertest1.avi	0	880	547	72	111				0	Content		-72	-111	10778911	1667075114
10796	08:51:32.004	00:00:10.795	648	-1024	-768	-1	-1	-1	-1	4	-1024	-768	-1	-1	-1	-1	4		0	0						Untertest1.avi	0	880	547	72	111				0	Content		-72	-111	10795551	1667091754
10812	08:51:32.020	00:00:10.812	649	-1024	-768	-1	-1	-1	-1	4	-1024	-768	-1	-1	-1	-1	4		0	0						Untertest1.avi	0	880	547	72	111				0	Content		-72	-111	10812195	1667108398
10829	08:51:32.037	00:00:10.828	650	-1024	-768	-1	-1	-1	-1	4	-1024	-768	-1	-1	-1	-1	4		0	0						Untertest1.avi	0	880	547	72	111				0	Content		-72	-111	10828936	1667125139
10846	08:51:32.054	00:00:10.845	651	-1024	-768	-1	-1	-1	-1	4	-1024	-768	-1	-1	-1	-1	4		0	0						Untertest1.avi	0	880	547	72	111				0	Content		-72	-111	10845604	1667141807
10862	08:51:32.070	00:00:10.862	652	-1024	-768	-1	-1	-1	-1	4	-1024	-768	-1	-1	-1	-1	4		0	0						Untertest1.avi	0	880	547	72	111				0	Content		-72	-111	10862424	1667158627
10878	08:51:32.086	00:00:10.878	653	-1024	-768	-1	-1	-1	-1	4	-1024	-768	-1	-1	-1	-1	4		0	0						Untertest1.avi	0	880	547	72	111				0	Content		-72	-111	10878295	1667174498
10895	08:51:32.103	00:00:10.895	654	-1024	-768	-1	-1	-1	-1	4	-1024	-768	-1	-1	-1	-1	4		0	0						Untertest1.avi	0	880	547	72	111				0	Content		-72	-111	10895042	1667191245
10911	08:51:32.119	00:00:10.911	655	-1024	-768	-1	-1	-1	-1	4	-1024	-768	-1	-1	-1	-1	4		0	0						Untertest1.avi	0	880	547	72	111				0	Content		-72	-111	10911380	1667207583
10928	08:51:32.136	00:00:10.928	656	-1024	-768	-1	-1	-1	-1	4	-1024	-768	-1	-1	-1	-1	4		0	0						Untertest1.avi	0	880	547	72	111				0	Content		-72	-111	10928048	1667224251
10944	08:51:32.152	00:00:10.944	657	-1024	-768	-1	-1	-1	-1	4	-1024	-768	-1	-1	-1	-1	4		0	0						Untertest1.avi	0	880	547	72	111				0	Content		-72	-111	10944479	1667240682
10961	08:51:32.169	00:00:10.961	658	-1024	-768	-1	-1	-1	-1	4	-1024	-768	-1	-1	-1	-1	4		0	0						Untertest1.avi	0	880	547	72	111				0	Content		-72	-111	10961035	1667257238
10978	08:51:32.186	00:00:10.977	659	-1024	-768	-1	-1	-1	-1	4	-1024	-768	-1	-1	-1	-1	4		0	0						Untertest1.avi	0	880	547	72	111				0	Content		-72	-111	10977869	1667274072
10995	08:51:32.203	00:00:10.994	660	-1024	-768	-1	-1	-1	-1	4	-1024	-768	-1	-1	-1	-1	4		0	0						Untertest1.avi	0	880	547	72	111				0	Content		-72	-111	10994537	1667290740
11011	08:51:32.219	00:00:11.011	661	-1024	-768	-1	-1	-1	-1	4	-1024	-768	-1	-1	-1	-1	4		0	0						Untertest1.avi	0	880	547	72	111				0	Content		-72	-111	11011204	1667307407
11028	08:51:32.236	00:00:11.028	662	-1024	-768	-1	-1	-1	-1	4	-1024	-768	-1	-1	-1	-1	4		0	0						Untertest1.avi	0	880	547	72	111				0	Content		-72	-111	11028188	1667324391
11045	08:51:32.253	00:00:11.044	663	-1024	-768	-1	-1	-1	-1	4	-1024	-768	-1	-1	-1	-1	4		0	0						Untertest1.avi	0	880	547	72	111				0	Content		-72	-111	11044855	1667341058
11062	08:51:32.270	00:00:11.061	664	-1024	-768	-1	-1	-1	-1	4	-1024	-768	-1	-1	-1	-1	4		0	0						Untertest1.avi	0	880	547	72	111				0	Content		-72	-111	11061523	1667357726
11079	08:51:32.287	00:00:11.078	665	-1024	-768	-1	-1	-1	-1	4	-1024	-768	-1	-1	-1	-1	4		0	0						Untertest1.avi	0	880	547	72	111				0	Content		-72	-111	11078899	1667375102
11096	08:51:32.304	00:00:11.096	666	-1024	-768	-1	-1	-1	-1	4	-1024	-768	-1	-1	-1	-1	4		0	0						Untertest1.avi	0	880	547	72	111				0	Content		-72	-111	11096146	1667392349
11111	08:51:32.319	00:00:11.110	667	-1024	-768	-1	-1	-1	-1	4	-1024	-768	-1	-1	-1	-1	4		0	0						Untertest1.avi	0	880	547	72	111				0	Content		-72	-111	11110893	1667407096
11128	08:51:32.336	00:00:11.127	668	-1024	-768	-1	-1	-1	-1	4	-1024	-768	-1	-1	-1	-1	4		0	0						Untertest1.avi	0	880	547	72	111				0	Content		-72	-111	11127581	1667423784
11144	08:51:32.352	00:00:11.144	669	-1024	-768	-1	-1	-1	-1	4	-1024	-768	-1	-1	-1	-1	4		0	0						Untertest1.avi	0	880	547	72	111				0	Content		-72	-111	11144248	1667440451
11161	08:51:32.369	00:00:11.160	670	-1024	-768	-1	-1	-1	-1	4	-1024	-768	-1	-1	-1	-1	4		0	0						Untertest1.avi	0	880	547	72	111				0	Content		-72	-111	11160889	1667457092
11178	08:51:32.386	00:00:11.177	671	-1024	-768	-1	-1	-1	-1	4	-1024	-768	-1	-1	-1	-1	4		0	0						Untertest1.avi	0	880	547	72	111				0	Content		-72	-111	11177567	1667473770
11194	08:51:32.402	00:00:11.194	672	-1024	-768	-1	-1	-1	-1	4	-1024	-768	-1	-1	-1	-1	4		0	0						Untertest1.avi	0	880	547	72	111				0	Content		-72	-111	11194263	1667490466
11211	08:51:32.419	00:00:11.210	673	-1024	-768	-1	-1	-1	-1	4	-1024	-768	-1	-1	-1	-1	4		0	0						Untertest1.avi	0	880	547	72	111				0	Content		-72	-111	11210887	1667507090
11228	08:51:32.436	00:00:11.228	674	-1024	-768	-1	-1	-1	-1	4	-1024	-768	-1	-1	-1	-1	4		0	0						Untertest1.avi	0	880	547	72	111				0	Content		-72	-111	11228138	1667524341
11245	08:51:32.453	00:00:11.244	675	-1024	-768	-1	-1	-1	-1	4	-1024	-768	-1	-1	-1	-1	4		0	0						Untertest1.avi	0	880	547	72	111				0	Content		-72	-111	11244805	1667541008
11262	08:51:32.470	00:00:11.261	676	-1024	-768	-1	-1	-1	-1	4	-1024	-768	-1	-1	-1	-1	4		0	0						Untertest1.avi	0	880	547	72	111				0	Content		-72	-111	11261874	1667558077
11279	08:51:32.487	00:00:11.278	677	-1024	-768	-1	-1	-1	-1	4	-1024	-768	-1	-1	-1	-1	4		0	0						Untertest1.avi	0	880	547	72	111				0	Content		-72	-111	11278541	1667574744
11295	08:51:32.503	00:00:11.295	678	-1024	-768	-1	-1	-1	-1	4	-1024	-768	-1	-1	-1	-1	4		0	0						Untertest1.avi	0	880	547	72	111				0	Content		-72	-111	11295209	1667591412
11313	08:51:32.521	00:00:11.312	679	-1024	-768	-1	-1	-1	-1	4	-1024	-768	-1	-1	-1	-1	4		0	0						Untertest1.avi	0	880	547	72	111				0	Content		-72	-111	11312633	1667608836
11328	08:51:32.536	00:00:11.327	680	-1024	-768	-1	-1	-1	-1	4	-1024	-768	-1	-1	-1	-1	4		0	0						Untertest1.avi	0	880	547	72	111				0	Content		-72	-111	11327506	1667623709
11344	08:51:32.552	00:00:11.344	681	-1024	-768	-1	-1	-1	-1	4	-1024	-768	-1	-1	-1	-1	4		0	0						Untertest1.avi	0	880	547	72	111				0	Content		-72	-111	11344131	1667640334
11361	08:51:32.569	00:00:11.360	682	-1024	-768	-1	-1	-1	-1	4	-1024	-768	-1	-1	-1	-1	4		0	0						Untertest1.avi	0	880	547	72	111				0	Content		-72	-111	11360786	1667656989
11377	08:51:32.585	00:00:11.377	683	-1024	-768	-1	-1	-1	-1	4	-1024	-768	-1	-1	-1	-1	4		0	0						Untertest1.avi	0	880	547	72	111				0	Content		-72	-111	11377453	1667673656
11394	08:51:32.602	00:00:11.394	684	-1024	-768	-1	-1	-1	-1	4	-1024	-768	-1	-1	-1	-1	4		0	0						Untertest1.avi	0	880	547	72	111				0	Content		-72	-111	11394184	1667690387
11411	08:51:32.619	00:00:11.410	685	-1024	-768	-1	-1	-1	-1	4	-1024	-768	-1	-1	-1	-1	4		0	0						Untertest1.avi	0	880	547	72	111				0	Content		-72	-111	11410751	1667706954
11428	08:51:32.636	00:00:11.427	686	-1024	-768	-1	-1	-1	-1	4	-1024	-768	-1	-1	-1	-1	4		0	0						Untertest1.avi	0	880	547	72	111				0	Content		-72	-111	11427585	1667723788
11444	08:51:32.652	00:00:11.444	687	-1024	-768	-1	-1	-1	-1	4	-1024	-768	-1	-1	-1	-1	4		0	0						Untertest1.avi	0	880	547	72	111				0	Content		-72	-111	11444252	1667740455
11461	08:51:32.669	00:00:11.460	688	-1024	-768	-1	-1	-1	-1	4	-1024	-768	-1	-1	-1	-1	4		0	0						Untertest1.avi	0	880	547	72	111				0	Content		-72	-111	11460920	1667757123
11478	08:51:32.686	00:00:11.477	689	-1024	-768	-1	-1	-1	-1	4	-1024	-768	-1	-1	-1	-1	4		0	0						Untertest1.avi	0	880	547	72	111				0	Content		-72	-111	11477905	1667774108
11495	08:51:32.703	00:00:11.494	690	-1024	-768	-1	-1	-1	-1	4	-1024	-768	-1	-1	-1	-1	4		0	0						Untertest1.avi	0	880	547	72	111				0	Content		-72	-111	11494573	1667790776
11511	08:51:32.719	00:00:11.511	691	-1024	-768	-1	-1	-1	-1	4	-1024	-768	-1	-1	-1	-1	4		0	0						Untertest1.avi	0	880	547	72	111				0	Content		-72	-111	11511240	1667807443
11528	08:51:32.736	00:00:11.528	692	-1024	-768	-1	-1	-1	-1	4	-1024	-768	-1	-1	-1	-1	4		0	0						Untertest1.avi	0	880	547	72	111				0	Content		-72	-111	11528494	1667824697
11546	08:51:32.754	00:00:11.545	693	-1024	-768	-1	-1	-1	-1	4	-1024	-768	-1	-1	-1	-1	4		0	0						Untertest1.avi	0	880	547	72	111				0	Content		-72	-111	11545883	1667842086
11561	08:51:32.769	00:00:11.560	694	-1024	-768	-1	-1	-1	-1	4	-1024	-768	-1	-1	-1	-1	4		0	0						Untertest1.avi	0	880	547	72	111				0	Content		-72	-111	11560618	1667856821
11577	08:51:32.785	00:00:11.577	695	-1024	-768	-1	-1	-1	-1	4	-1024	-768	-1	-1	-1	-1	4		0	0						Untertest1.avi	0	880	547	72	111				0	Content		-72	-111	11577304	1667873507
11594	08:51:32.802	00:00:11.593	696	-1024	-768	-1	-1	-1	-1	4	-1024	-768	-1	-1	-1	-1	4		0	0						Untertest1.avi	0	880	547	72	111				0	Content		-72	-111	11593972	1667890175
11611	08:51:32.819	00:00:11.610	697	-1024	-768	-1	-1	-1	-1	4	-1024	-768	-1	-1	-1	-1	4		0	0						Untertest1.avi	0	880	547	72	111				0	Content		-72	-111	11610609	1667906812
11627	08:51:32.835	00:00:11.627	698	-1024	-768	-1	-1	-1	-1	4	-1024	-768	-1	-1	-1	-1	4		0	0						Untertest1.avi	0	880	547	72	111				0	Content		-72	-111	11627287	1667923490
11644	08:51:32.852	00:00:11.643	699	-1024	-768	-1	-1	-1	-1	4	-1024	-768	-1	-1	-1	-1	4		0	0						Untertest1.avi	0	880	547	72	111				0	Content		-72	-111	11643984	1667940187
11660	08:51:32.868	00:00:11.660	700	-1024	-768	-1	-1	-1	-1	4	-1024	-768	-1	-1	-1	-1	4		0	0						Untertest1.avi	0	880	547	72	111				0	Content		-72	-111	11660480	1667956683
11678	08:51:32.886	00:00:11.677	701	-1024	-768	-1	-1	-1	-1	4	-1024	-768	-1	-1	-1	-1	4		0	0						Untertest1.avi	0	880	547	72	111				0	Content		-72	-111	11677792	1667973995
11694	08:51:32.902	00:00:11.694	702	-1024	-768	-1	-1	-1	-1	4	-1024	-768	-1	-1	-1	-1	4		0	0						Untertest1.avi	0	880	547	72	111				0	Content		-72	-111	11694460	1667990663
11712	08:51:32.920	00:00:11.711	703	-1024	-768	-1	-1	-1	-1	4	-1024	-768	-1	-1	-1	-1	4		0	0						Untertest1.avi	0	880	547	72	111				0	Content		-72	-111	11711550	1668007753
11728	08:51:32.936	00:00:11.728	704	-1024	-768	-1	-1	-1	-1	4	-1024	-768	-1	-1	-1	-1	4		0	0						Untertest1.avi	0	880	547	72	111				0	Content		-72	-111	11728218	1668024421
11745	08:51:32.953	00:00:11.744	705	-1024	-768	-1	-1	-1	-1	4	-1024	-768	-1	-1	-1	-1	4		0	0						Untertest1.avi	0	880	547	72	111				0	Content		-72	-111	11744885	1668041088
11762	08:51:32.970	00:00:11.762	706	-1024	-768	-1	-1	-1	-1	4	-1024	-768	-1	-1	-1	-1	4		0	0						Untertest1.avi	0	880	547	72	111				0	Content		-72	-111	11762363	1668058566
11777	08:51:32.985	00:00:11.777	707	-1024	-768	-1	-1	-1	-1	4	-1024	-768	-1	-1	-1	-1	4		0	0						Untertest1.avi	0	880	547	72	111				0	Content		-72	-111	11777222	1668073425
11794	08:51:33.002	00:00:11.793	708	-1024	-768	-1	-1	-1	-1	4	-1024	-768	-1	-1	-1	-1	4		0	0						Untertest1.avi	0	880	547	72	111				0	Content		-72	-111	11793846	1668090049
11811	08:51:33.019	00:00:11.810	709	-1024	-768	-1	-1	-1	-1	4	-1024	-768	-1	-1	-1	-1	4		0	0						Untertest1.avi	0	880	547	72	111				0	Content		-72	-111	11810501	1668106704
11827	08:51:33.035	00:00:11.827	710	-1024	-768	-1	-1	-1	-1	4	-1024	-768	-1	-1	-1	-1	4		0	0						Untertest1.avi	0	880	547	72	111				0	Content		-72	-111	11827168	1668123371
11844	08:51:33.052	00:00:11.843	711	-1024	-768	-1	-1	-1	-1	4	-1024	-768	-1	-1	-1	-1	4		0	0						Untertest1.avi	0	880	547	72	111				0	Content		-72	-111	11843777	1668139980
11860	08:51:33.068	00:00:11.860	712	-1024	-768	-1	-1	-1	-1	4	-1024	-768	-1	-1	-1	-1	4		0	0						Untertest1.avi	0	880	547	72	111				0	Content		-72	-111	11860479	1668156682
11877	08:51:33.085	00:00:11.877	713	-1024	-768	-1	-1	-1	-1	4	-1024	-768	-1	-1	-1	-1	4		0	0						Untertest1.avi	0	880	547	72	111				0	Content		-72	-111	11877310	1668173513
11894	08:51:33.102	00:00:11.893	714	-1024	-768	-1	-1	-1	-1	4	-1024	-768	-1	-1	-1	-1	4		0	0						Untertest1.avi	0	880	547	72	111				0	Content		-72	-111	11893977	1668190180
11911	08:51:33.119	00:00:11.910	715	-1024	-768	-1	-1	-1	-1	4	-1024	-768	-1	-1	-1	-1	4		0	0						Untertest1.avi	0	880	547	72	111				0	Content		-72	-111	11910645	1668206848
11928	08:51:33.136	00:00:11.927	716	-1024	-768	-1	-1	-1	-1	4	-1024	-768	-1	-1	-1	-1	4		0	0						Untertest1.avi	0	880	547	72	111				0	Content		-72	-111	11927627	1668223830
11944	08:51:33.152	00:00:11.944	717	-1024	-768	-1	-1	-1	-1	4	-1024	-768	-1	-1	-1	-1	4		0	0						Untertest1.avi	0	880	547	72	111				0	Content		-72	-111	11944295	1668240498
11961	08:51:33.169	00:00:11.960	718	-1024	-768	-1	-1	-1	-1	4	-1024	-768	-1	-1	-1	-1	4		0	0						Untertest1.avi	0	880	547	72	111				0	Content		-72	-111	11960962	1668257165
11978	08:51:33.186	00:00:11.978	719	-1024	-768	-1	-1	-1	-1	4	-1024	-768	-1	-1	-1	-1	4		0	0						Untertest1.avi	0	880	547	72	111				0	Content		-72	-111	11978211	1668274414
11996	08:51:33.204	00:00:11.995	720	-1024	-768	-1	-1	-1	-1	4	-1024	-768	-1	-1	-1	-1	4		0	0						Untertest1.avi	0	880	547	72	111				0	Content		-72	-111	11995586	1668291789
12010	08:51:33.218	00:00:12.010	721	-1024	-768	-1	-1	-1	-1	4	-1024	-768	-1	-1	-1	-1	4		0	0						Untertest1.avi	0	880	547	72	111				0	Content		-72	-111	12010341	1668306544
12027	08:51:33.235	00:00:12.027	722	-1024	-768	-1	-1	-1	-1	4	-1024	-768	-1	-1	-1	-1	4		0	0						Untertest1.avi	0	880	547	72	111				0	Content		-72	-111	12027023	1668323226
12044	08:51:33.252	00:00:12.043	723	-1024	-768	-1	-1	-1	-1	4	-1024	-768	-1	-1	-1	-1	4		0	0						Untertest1.avi	0	880	547	72	111				0	Content		-72	-111	12043691	1668339894
12060	08:51:33.268	00:00:12.060	724	-1024	-768	-1	-1	-1	-1	4	-1024	-768	-1	-1	-1	-1	4		0	0						Untertest1.avi	0	880	547	72	111				0	Content		-72	-111	12060338	1668356541
12077	08:51:33.285	00:00:12.077	725	-1024	-768	-1	-1	-1	-1	4	-1024	-768	-1	-1	-1	-1	4		0	0						Untertest1.avi	0	880	547	72	111				0	Content		-72	-111	12077006	1668373209
12094	08:51:33.302	00:00:12.093	726	-1024	-768	-1	-1	-1	-1	4	-1024	-768	-1	-1	-1	-1	4		0	0						Untertest1.avi	0	880	547	72	111				0	Content		-72	-111	12093673	1668389876
12110	08:51:33.318	00:00:12.110	727	-1024	-768	-1	-1	-1	-1	4	-1024	-768	-1	-1	-1	-1	4		0	0						Untertest1.avi	0	880	547	72	111				0	Content		-72	-111	12110257	1668406460
12127	08:51:33.335	00:00:12.126	728	-1024	-768	-1	-1	-1	-1	4	-1024	-768	-1	-1	-1	-1	4		0	0						Untertest1.avi	0	880	547	72	111				0	Content		-72	-111	12126949	1668423152
12144	08:51:33.352	00:00:12.143	729	-1024	-768	-1	-1	-1	-1	4	-1024	-768	-1	-1	-1	-1	4		0	0						Untertest1.avi	0	880	547	72	111				0	Content		-72	-111	12143572	1668439775
12161	08:51:33.369	00:00:12.160	730	-1024	-768	-1	-1	-1	-1	4	-1024	-768	-1	-1	-1	-1	4		0	0						Untertest1.avi	0	880	547	72	111				0	Content		-72	-111	12160883	1668457086
12178	08:51:33.386	00:00:12.177	731	-1024	-768	-1	-1	-1	-1	4	-1024	-768	-1	-1	-1	-1	4		0	0						Untertest1.avi	0	880	547	72	111				0	Content		-72	-111	12177551	1668473754
12195	08:51:33.403	00:00:12.194	732	-1024	-768	-1	-1	-1	-1	4	-1024	-768	-1	-1	-1	-1	4		0	0						Untertest1.avi	0	880	547	72	111				0	Content		-72	-111	12194599	1668490802
12211	08:51:33.419	00:00:12.211	733	-1024	-768	-1	-1	-1	-1	4	-1024	-768	-1	-1	-1	-1	4		0	0						Untertest1.avi	0	880	547	72	111				0	Content		-72	-111	12211267	1668507470
12228	08:51:33.436	00:00:12.227	734	-1024	-768	-1	-1	-1	-1	4	-1024	-768	-1	-1	-1	-1	4		0	0						Untertest1.avi	0	880	547	72	111				0	Content		-72	-111	12227934	1668524137
12245	08:51:33.453	00:00:12.245	735	-1024	-768	-1	-1	-1	-1	4	-1024	-768	-1	-1	-1	-1	4		0	0						Untertest1.avi	0	880	547	72	111				0	Content		-72	-111	12245320	1668541523
12260	08:51:33.468	00:00:12.260	736	-1024	-768	-1	-1	-1	-1	4	-1024	-768	-1	-1	-1	-1	4		0	0						Untertest1.avi	0	880	547	72	111				0	Content		-72	-111	12260191	1668556394
12277	08:51:33.485	00:00:12.276	737	-1024	-768	-1	-1	-1	-1	4	-1024	-768	-1	-1	-1	-1	4		0	0						Untertest1.avi	0	880	547	72	111				0	Content		-72	-111	12276813	1668573016
12293	08:51:33.501	00:00:12.293	738	-1024	-768	-1	-1	-1	-1	4	-1024	-768	-1	-1	-1	-1	4		0	0						Untertest1.avi	0	880	547	72	111				0	Content		-72	-111	12293468	1668589671
12310	08:51:33.518	00:00:12.310	739	-1024	-768	-1	-1	-1	-1	4	-1024	-768	-1	-1	-1	-1	4		0	0						Untertest1.avi	0	880	547	72	111				0	Content		-72	-111	12310136	1668606339
12327	08:51:33.535	00:00:12.326	740	-1024	-768	-1	-1	-1	-1	4	-1024	-768	-1	-1	-1	-1	4		0	0						Untertest1.avi	0	880	547	72	111				0	Content		-72	-111	12326865	1668623068
12343	08:51:33.551	00:00:12.343	741	-1024	-768	-1	-1	-1	-1	4	-1024	-768	-1	-1	-1	-1	4		0	0						Untertest1.avi	0	880	547	72	111				0	Content		-72	-111	12343435	1668639638
12360	08:51:33.568	00:00:12.360	742	-1024	-768	-1	-1	-1	-1	4	-1024	-768	-1	-1	-1	-1	4		0	0						Untertest1.avi	0	880	547	72	111				0	Content		-72	-111	12360310	1668656513
12377	08:51:33.585	00:00:12.376	743	-1024	-768	-1	-1	-1	-1	4	-1024	-768	-1	-1	-1	-1	4		0	0						Untertest1.avi	0	880	547	72	111				0	Content		-72	-111	12376978	1668673181
12394	08:51:33.602	00:00:12.393	744	-1024	-768	-1	-1	-1	-1	4	-1024	-768	-1	-1	-1	-1	4		0	0						Untertest1.avi	0	880	547	72	111				0	Content		-72	-111	12393645	1668689848
12411	08:51:33.619	00:00:12.410	745	-1024	-768	-1	-1	-1	-1	4	-1024	-768	-1	-1	-1	-1	4		0	0						Untertest1.avi	0	880	547	72	111				0	Content		-72	-111	12410616	1668706819
12427	08:51:33.635	00:00:12.427	746	-1024	-768	-1	-1	-1	-1	4	-1024	-768	-1	-1	-1	-1	4		0	0						Untertest1.avi	0	880	547	72	111				0	Content		-72	-111	12427283	1668723486
12444	08:51:33.652	00:00:12.443	747	-1024	-768	-1	-1	-1	-1	4	-1024	-768	-1	-1	-1	-1	4		0	0						Untertest1.avi	0	880	547	72	111				0	Content		-72	-111	12443951	1668740154
12461	08:51:33.669	00:00:12.461	748	-1024	-768	-1	-1	-1	-1	4	-1024	-768	-1	-1	-1	-1	4		0	0						Untertest1.avi	0	880	547	72	111				0	Content		-72	-111	12461301	1668757504
12479	08:51:33.687	00:00:12.478	749	-1024	-768	-1	-1	-1	-1	4	-1024	-768	-1	-1	-1	-1	4		0	0						Untertest1.avi	0	880	547	72	111				0	Content		-72	-111	12478548	1668774751
12493	08:51:33.701	00:00:12.493	750	-1024	-768	-1	-1	-1	-1	4	-1024	-768	-1	-1	-1	-1	4		0	0						Untertest1.avi	0	880	547	72	111				0	Content		-72	-111	12493297	1668789500
12510	08:51:33.718	00:00:12.509	751	-1024	-768	-1	-1	-1	-1	4	-1024	-768	-1	-1	-1	-1	4		0	0						Untertest1.avi	0	880	547	72	111				0	Content		-72	-111	12509982	1668806185
12527	08:51:33.735	00:00:12.526	752	-1024	-768	-1	-1	-1	-1	4	-1024	-768	-1	-1	-1	-1	4		0	0						Untertest1.avi	0	880	547	72	111				0	Content		-72	-111	12526649	1668822852
12543	08:51:33.751	00:00:12.543	753	-1024	-768	-1	-1	-1	-1	4	-1024	-768	-1	-1	-1	-1	4		0	0						Untertest1.avi	0	880	547	72	111				0	Content		-72	-111	12543341	1668839544
12560	08:51:33.768	00:00:12.560	754	-1024	-768	-1	-1	-1	-1	4	-1024	-768	-1	-1	-1	-1	4		0	0						Untertest1.avi	0	880	547	72	111				0	Content		-72	-111	12560008	1668856211
12577	08:51:33.785	00:00:12.576	755	-1024	-768	-1	-1	-1	-1	4	-1024	-768	-1	-1	-1	-1	4		0	0						Untertest1.avi	0	880	547	72	111				0	Content		-72	-111	12576676	1668872879
12593	08:51:33.801	00:00:12.593	756	-1024	-768	-1	-1	-1	-1	4	-1024	-768	-1	-1	-1	-1	4		0	0						Untertest1.avi	0	880	547	72	111				0	Content		-72	-111	12593345	1668889548
12610	08:51:33.818	00:00:12.609	757	-1024	-768	-1	-1	-1	-1	4	-1024	-768	-1	-1	-1	-1	4		0	0						Untertest1.avi	0	880	547	72	111				0	Content		-72	-111	12609914	1668906117
12627	08:51:33.835	00:00:12.626	758	-1024	-768	-1	-1	-1	-1	4	-1024	-768	-1	-1	-1	-1	4		0	0						Untertest1.avi	0	880	547	72	111				0	Content		-72	-111	12626536	1668922739
12644	08:51:33.852	00:00:12.643	759	-1024	-768	-1	-1	-1	-1	4	-1024	-768	-1	-1	-1	-1	4		0	0						Untertest1.avi	0	880	547	72	111				0	Content		-72	-111	12643854	1668940057
12661	08:51:33.869	00:00:12.660	760	-1024	-768	-1	-1	-1	-1	4	-1024	-768	-1	-1	-1	-1	4		0	0						Untertest1.avi	0	880	547	72	111				0	Content		-72	-111	12660521	1668956724
12678	08:51:33.886	00:00:12.677	761	-1024	-768	-1	-1	-1	-1	4	-1024	-768	-1	-1	-1	-1	4		0	0						Untertest1.avi	0	880	547	72	111				0	Content		-72	-111	12677608	1668973811
12694	08:51:33.902	00:00:12.694	762	-1024	-768	-1	-1	-1	-1	4	-1024	-768	-1	-1	-1	-1	4		0	0						Untertest1.avi	0	880	547	72	111				0	Content		-72	-111	12694275	1668990478
12711	08:51:33.919	00:00:12.710	763	-1024	-768	-1	-1	-1	-1	4	-1024	-768	-1	-1	-1	-1	4		0	0						Untertest1.avi	0	880	547	72	111				0	Content		-72	-111	12710943	1669007146
12728	08:51:33.936	00:00:12.728	764	-1024	-768	-1	-1	-1	-1	4	-1024	-768	-1	-1	-1	-1	4		0	0						Untertest1.avi	0	880	547	72	111				0	Content		-72	-111	12728401	1669024604
12743	08:51:33.951	00:00:12.743	765	-1024	-768	-1	-1	-1	-1	4	-1024	-768	-1	-1	-1	-1	4		0	0						Untertest1.avi	0	880	547	72	111				0	Content		-72	-111	12743151	1669039354
12760	08:51:33.968	00:00:12.759	766	-1024	-768	-1	-1	-1	-1	4	-1024	-768	-1	-1	-1	-1	4		0	0						Untertest1.avi	0	880	547	72	111				0	Content		-72	-111	12759772	1669055975
12776	08:51:33.984	00:00:12.776	767	-1024	-768	-1	-1	-1	-1	4	-1024	-768	-1	-1	-1	-1	4		0	0						Untertest1.avi	0	880	547	72	111				0	Content		-72	-111	12776496	1669072699
12793	08:51:34.001	00:00:12.793	768	-1024	-768	-1	-1	-1	-1	4	-1024	-768	-1	-1	-1	-1	4		0	0						Untertest1.avi	0	880	547	72	111				0	Content		-72	-111	12793163	1669089366
12810	08:51:34.018	00:00:12.809	769	-1024	-768	-1	-1	-1	-1	4	-1024	-768	-1	-1	-1	-1	4		0	0						Untertest1.avi	0	880	547	72	111				0	Content		-72	-111	12809822	1669106025
12827	08:51:34.035	00:00:12.826	770	-1024	-768	-1	-1	-1	-1	4	-1024	-768	-1	-1	-1	-1	4		0	0						Untertest1.avi	0	880	547	72	111				0	Content		-72	-111	12826516	1669122719
12843	08:51:34.051	00:00:12.843	771	-1024	-768	-1	-1	-1	-1	4	-1024	-768	-1	-1	-1	-1	4		0	0						Untertest1.avi	0	880	547	72	111				0	Content		-72	-111	12843354	1669139557
12860	08:51:34.068	00:00:12.860	772	-1024	-768	-1	-1	-1	-1	4	-1024	-768	-1	-1	-1	-1	4		0	0						Untertest1.avi	0	880	547	72	111				0	Content		-72	-111	12860022	1669156225
12877	08:51:34.085	00:00:12.876	773	-1024	-768	-1	-1	-1	-1	4	-1024	-768	-1	-1	-1	-1	4		0	0						Untertest1.avi	0	880	547	72	111				0	Content		-72	-111	12876689	1669172892
12894	08:51:34.102	00:00:12.893	774	-1024	-768	-1	-1	-1	-1	4	-1024	-768	-1	-1	-1	-1	4		0	0						Untertest1.avi	0	880	547	72	111				0	Content		-72	-111	12893672	1669189875
12910	08:51:34.118	00:00:12.910	775	-1024	-768	-1	-1	-1	-1	4	-1024	-768	-1	-1	-1	-1	4		0	0						Untertest1.avi	0	880	547	72	111				0	Content		-72	-111	12910339	1669206542
12927	08:51:34.135	00:00:12.927	776	-1024	-768	-1	-1	-1	-1	4	-1024	-768	-1	-1	-1	-1	4		0	0						Untertest1.avi	0	880	547	72	111				0	Content		-72	-111	12927007	1669223210
12944	08:51:34.152	00:00:12.944	777	-1024	-768	-1	-1	-1	-1	4	-1024	-768	-1	-1	-1	-1	4		0	0						Untertest1.avi	0	880	547	72	111				0	Content		-72	-111	12944258	1669240461
12962	08:51:34.170	00:00:12.961	778	-1024	-768	-1	-1	-1	-1	4	-1024	-768	-1	-1	-1	-1	4		0	0						Untertest1.avi	0	880	547	72	111				0	Content		-72	-111	12961631	1669257834
12976	08:51:34.184	00:00:12.976	779	-1024	-768	-1	-1	-1	-1	4	-1024	-768	-1	-1	-1	-1	4		0	0						Untertest1.avi	0	880	547	72	111				0	Content		-72	-111	12976380	1669272583
12993	08:51:34.201	00:00:12.993	780	-1024	-768	-1	-1	-1	-1	4	-1024	-768	-1	-1	-1	-1	4		0	0						Untertest1.avi	0	880	547	72	111				0	Content		-72	-111	12993068	1669289271
13010	08:51:34.218	00:00:13.009	781	-1024	-768	-1	-1	-1	-1	4	-1024	-768	-1	-1	-1	-1	4		0	0						Untertest1.avi	0	880	547	72	111				0	Content		-72	-111	13009735	1669305938
13026	08:51:34.234	00:00:13.026	782	-1024	-768	-1	-1	-1	-1	4	-1024	-768	-1	-1	-1	-1	4		0	0						Untertest1.avi	0	880	547	72	111				0	Content		-72	-111	13026384	1669322587
13043	08:51:34.251	00:00:13.043	783	-1024	-768	-1	-1	-1	-1	4	-1024	-768	-1	-1	-1	-1	4		0	0						Untertest1.avi	0	880	547	72	111				0	Content		-72	-111	13043051	1669339254
13060	08:51:34.268	00:00:13.059	784	-1024	-768	-1	-1	-1	-1	4	-1024	-768	-1	-1	-1	-1	4		0	0						Untertest1.avi	0	880	547	72	111				0	Content		-72	-111	13059719	1669355922
13076	08:51:34.284	00:00:13.076	785	-1024	-768	-1	-1	-1	-1	4	-1024	-768	-1	-1	-1	-1	4		0	0						Untertest1.avi	0	880	547	72	111				0	Content		-72	-111	13076302	1669372505
13093	08:51:34.301	00:00:13.092	786	-1024	-768	-1	-1	-1	-1	4	-1024	-768	-1	-1	-1	-1	4		0	0						Untertest1.avi	0	880	547	72	111				0	Content		-72	-111	13092998	1669389201
13110	08:51:34.318	00:00:13.109	787	-1024	-768	-1	-1	-1	-1	4	-1024	-768	-1	-1	-1	-1	4		0	0						Untertest1.avi	0	880	547	72	111				0	Content		-72	-111	13109618	1669405821
13127	08:51:34.335	00:00:13.126	788	-1024	-768	-1	-1	-1	-1	4	-1024	-768	-1	-1	-1	-1	4		0	0						Untertest1.avi	0	880	547	72	111				0	Content		-72	-111	13126873	1669423076
13144	08:51:34.352	00:00:13.143	789	-1024	-768	-1	-1	-1	-1	4	-1024	-768	-1	-1	-1	-1	4		0	0						Untertest1.avi	0	880	547	72	111				0	Content		-72	-111	13143540	1669439743
13161	08:51:34.369	00:00:13.160	790	-1024	-768	-1	-1	-1	-1	4	-1024	-768	-1	-1	-1	-1	4		0	0						Untertest1.avi	0	880	547	72	111				0	Content		-72	-111	13160608	1669456811
13177	08:51:34.385	00:00:13.177	791	-1024	-768	-1	-1	-1	-1	4	-1024	-768	-1	-1	-1	-1	4		0	0						Untertest1.avi	0	880	547	72	111				0	Content		-72	-111	13177275	1669473478
13194	08:51:34.402	00:00:13.193	792	-1024	-768	-1	-1	-1	-1	4	-1024	-768	-1	-1	-1	-1	4		0	0						Untertest1.avi	0	880	547	72	111				0	Content		-72	-111	13193943	1669490146
13211	08:51:34.419	00:00:13.211	793	-1024	-768	-1	-1	-1	-1	4	-1024	-768	-1	-1	-1	-1	4		0	0						Untertest1.avi	0	880	547	72	111				0	Content		-72	-111	13211363	1669507566
13226	08:51:34.434	00:00:13.226	794	-1024	-768	-1	-1	-1	-1	4	-1024	-768	-1	-1	-1	-1	4		0	0						Untertest1.avi	0	880	547	72	111				0	Content		-72	-111	13226237	1669522440
13243	08:51:34.451	00:00:13.242	795	-1024	-768	-1	-1	-1	-1	4	-1024	-768	-1	-1	-1	-1	4		0	0						Untertest1.avi	0	880	547	72	111				0	Content		-72	-111	13242860	1669539063
13260	08:51:34.468	00:00:13.259	796	-1024	-768	-1	-1	-1	-1	4	-1024	-768	-1	-1	-1	-1	4		0	0						Untertest1.avi	0	880	547	72	111				0	Content		-72	-111	13259576	1669555779
13276	08:51:34.484	00:00:13.276	797	-1024	-768	-1	-1	-1	-1	4	-1024	-768	-1	-1	-1	-1	4		0	0						Untertest1.avi	0	880	547	72	111				0	Content		-72	-111	13276243	1669572446
13293	08:51:34.501	00:00:13.292	798	-1024	-768	-1	-1	-1	-1	4	-1024	-768	-1	-1	-1	-1	4		0	0						Untertest1.avi	0	880	547	72	111				0	Content		-72	-111	13292914	1669589117
13309	08:51:34.517	00:00:13.309	799	-1024	-768	-1	-1	-1	-1	4	-1024	-768	-1	-1	-1	-1	4		0	0						Untertest1.avi	0	880	547	72	111				0	Content		-72	-111	13309480	1669605683
13326	08:51:34.534	00:00:13.326	800	-1024	-768	-1	-1	-1	-1	4	-1024	-768	-1	-1	-1	-1	4		0	0						Untertest1.avi	0	880	547	72	111				0	Content		-72	-111	13326314	1669622517
13343	08:51:34.551	00:00:13.342	801	-1024	-768	-1	-1	-1	-1	4	-1024	-768	-1	-1	-1	-1	4		0	0						Untertest1.avi	0	880	547	72	111				0	Content		-72	-111	13342981	1669639184
13360	08:51:34.568	00:00:13.359	802	-1024	-768	-1	-1	-1	-1	4	-1024	-768	-1	-1	-1	-1	4		0	0						Untertest1.avi	0	880	547	72	111				0	Content		-72	-111	13359649	1669655852
13377	08:51:34.585	00:00:13.376	803	-1024	-768	-1	-1	-1	-1	4	-1024	-768	-1	-1	-1	-1	4		0	0						Untertest1.avi	0	880	547	72	111				0	Content		-72	-111	13376633	1669672836
13393	08:51:34.601	00:00:13.393	804	-1024	-768	-1	-1	-1	-1	4	-1024	-768	-1	-1	-1	-1	4		0	0						Untertest1.avi	0	880	547	72	111				0	Content		-72	-111	13393301	1669689504
13410	08:51:34.618	00:00:13.409	805	-1024	-768	-1	-1	-1	-1	4	-1024	-768	-1	-1	-1	-1	4		0	0						Untertest1.avi	0	880	547	72	111				0	Content		-72	-111	13409968	1669706171
13427	08:51:34.635	00:00:13.427	806	-1024	-768	-1	-1	-1	-1	4	-1024	-768	-1	-1	-1	-1	4		0	0						Untertest1.avi	0	880	547	72	111				0	Content		-72	-111	13427344	1669723547
13445	08:51:34.653	00:00:13.444	807	-1024	-768	-1	-1	-1	-1	4	-1024	-768	-1	-1	-1	-1	4		0	0						Untertest1.avi	0	880	547	72	111				0	Content		-72	-111	13444589	1669740792
13459	08:51:34.667	00:00:13.459	808	-1024	-768	-1	-1	-1	-1	4	-1024	-768	-1	-1	-1	-1	4		0	0						Untertest1.avi	0	880	547	72	111				0	Content		-72	-111	13459337	1669755540
13476	08:51:34.684	00:00:13.476	809	-1024	-768	-1	-1	-1	-1	4	-1024	-768	-1	-1	-1	-1	4		0	0						Untertest1.avi	0	880	547	72	111				0	Content		-72	-111	13476022	1669772225
13493	08:51:34.701	00:00:13.492	810	-1024	-768	-1	-1	-1	-1	4	-1024	-768	-1	-1	-1	-1	4		0	0						Untertest1.avi	0	880	547	72	111				0	Content		-72	-111	13492690	1669788893
13509	08:51:34.717	00:00:13.509	811	-1024	-768	-1	-1	-1	-1	4	-1024	-768	-1	-1	-1	-1	4		0	0						Untertest1.avi	0	880	547	72	111				0	Content		-72	-111	13509332	1669805535
13526	08:51:34.734	00:00:13.526	812	-1024	-768	-1	-1	-1	-1	4	-1024	-768	-1	-1	-1	-1	4		0	0						Untertest1.avi	0	880	547	72	111				0	Content		-72	-111	13526019	1669822222
13543	08:51:34.751	00:00:13.542	813	-1024	-768	-1	-1	-1	-1	4	-1024	-768	-1	-1	-1	-1	4		0	0						Untertest1.avi	0	880	547	72	111				0	Content		-72	-111	13542686	1669838889
13559	08:51:34.767	00:00:13.559	814	-1024	-768	-1	-1	-1	-1	4	-1024	-768	-1	-1	-1	-1	4		0	0						Untertest1.avi	0	880	547	72	111				0	Content		-72	-111	13559327	1669855530
13576	08:51:34.784	00:00:13.575	815	-1024	-768	-1	-1	-1	-1	4	-1024	-768	-1	-1	-1	-1	4		0	0						Untertest1.avi	0	880	547	72	111				0	Content		-72	-111	13575973	1669872176
13593	08:51:34.801	00:00:13.593	816	-1024	-768	-1	-1	-1	-1	4	-1024	-768	-1	-1	-1	-1	4		0	0						Untertest1.avi	0	880	547	72	111				0	Content		-72	-111	13593282	1669889485
13610	08:51:34.818	00:00:13.609	817	-1024	-768	-1	-1	-1	-1	4	-1024	-768	-1	-1	-1	-1	4		0	0						Untertest1.avi	0	880	547	72	111				0	Content		-72	-111	13609949	1669906152
13627	08:51:34.835	00:00:13.626	818	-1024	-768	-1	-1	-1	-1	4	-1024	-768	-1	-1	-1	-1	4		0	0						Untertest1.avi	0	880	547	72	111				0	Content		-72	-111	13626991	1669923194
13644	08:51:34.852	00:00:13.643	819	-1024	-768	-1	-1	-1	-1	4	-1024	-768	-1	-1	-1	-1	4		0	0						Untertest1.avi	0	880	547	72	111				0	Content		-72	-111	13643658	1669939861
13660	08:51:34.868	00:00:13.660	820	-1024	-768	-1	-1	-1	-1	4	-1024	-768	-1	-1	-1	-1	4		0	0						Untertest1.avi	0	880	547	72	111				0	Content		-72	-111	13660326	1669956529
13676	08:51:34.884	00:00:13.676	821	-1024	-768	-1	-1	-1	-1	4	-1024	-768	-1	-1	-1	-1	4		0	0						Untertest1.avi	0	880	547	72	111				0	Content		-72	-111	13676448	1669972651
13693	08:51:34.901	00:00:13.693	822	-1024	-768	-1	-1	-1	-1	4	-1024	-768	-1	-1	-1	-1	4		0	0						Untertest1.avi	0	880	547	72	111				0	Content		-72	-111	13693116	1669989319
13709	08:51:34.917	00:00:13.709	823	-1024	-768	-1	-1	-1	-1	4	-1024	-768	-1	-1	-1	-1	4		0	0						Untertest1.avi	0	880	547	72	111				0	Content		-72	-111	13709192	1670005395
13726	08:51:34.934	00:00:13.725	824	-1024	-768	-1	-1	-1	-1	4	-1024	-768	-1	-1	-1	-1	4		0	0						Untertest1.avi	0	880	547	72	111				0	Content		-72	-111	13725816	1670022019
13743	08:51:34.951	00:00:13.742	825	-1024	-768	-1	-1	-1	-1	4	-1024	-768	-1	-1	-1	-1	4		0	0						Untertest1.avi	0	880	547	72	111				0	Content		-72	-111	13742532	1670038735
13759	08:51:34.967	00:00:13.759	826	-1024	-768	-1	-1	-1	-1	4	-1024	-768	-1	-1	-1	-1	4		0	0						Untertest1.avi	0	880	547	72	111				0	Content		-72	-111	13759199	1670055402
13776	08:51:34.984	00:00:13.775	827	-1024	-768	-1	-1	-1	-1	4	-1024	-768	-1	-1	-1	-1	4		0	0						Untertest1.avi	0	880	547	72	111				0	Content		-72	-111	13775868	1670072071
13793	08:51:35.001	00:00:13.792	828	-1024	-768	-1	-1	-1	-1	4	-1024	-768	-1	-1	-1	-1	4		0	0						Untertest1.avi	0	880	547	72	111				0	Content		-72	-111	13792560	1670088763
13809	08:51:35.017	00:00:13.809	829	-1024	-768	-1	-1	-1	-1	4	-1024	-768	-1	-1	-1	-1	4		0	0						Untertest1.avi	0	880	547	72	111				0	Content		-72	-111	13809393	1670105596
13826	08:51:35.034	00:00:13.826	830	-1024	-768	-1	-1	-1	-1	4	-1024	-768	-1	-1	-1	-1	4		0	0						Untertest1.avi	0	880	547	72	111				0	Content		-72	-111	13826060	1670122263
13843	08:51:35.051	00:00:13.842	831	-1024	-768	-1	-1	-1	-1	4	-1024	-768	-1	-1	-1	-1	4		0	0						Untertest1.avi	0	880	547	72	111				0	Content		-72	-111	13842728	1670138931
13860	08:51:35.068	00:00:13.859	832	-1024	-768	-1	-1	-1	-1	4	-1024	-768	-1	-1	-1	-1	4		0	0						Untertest1.avi	0	880	547	72	111				0	Content		-72	-111	13859677	1670155880
13877	08:51:35.085	00:00:13.876	833	-1024	-768	-1	-1	-1	-1	4	-1024	-768	-1	-1	-1	-1	4		0	0						Untertest1.avi	0	880	547	72	111				0	Content		-72	-111	13876925	1670173128
13893	08:51:35.101	00:00:13.893	834	-1024	-768	-1	-1	-1	-1	4	-1024	-768	-1	-1	-1	-1	4		0	0						Untertest1.avi	0	880	547	72	111				0	Content		-72	-111	13893002	1670189205
13910	08:51:35.118	00:00:13.909	835	-1024	-768	-1	-1	-1	-1	4	-1024	-768	-1	-1	-1	-1	4		0	0						Untertest1.avi	0	880	547	72	111				0	Content		-72	-111	13909670	1670205873
13926	08:51:35.134	00:00:13.926	836	-1024	-768	-1	-1	-1	-1	4	-1024	-768	-1	-1	-1	-1	4		0	0						Untertest1.avi	0	880	547	72	111				0	Content		-72	-111	13926048	1670222251
13943	08:51:35.151	00:00:13.942	837	-1024	-768	-1	-1	-1	-1	4	-1024	-768	-1	-1	-1	-1	4		0	0						Untertest1.avi	0	880	547	72	111				0	Content		-72	-111	13942716	1670238919
13959	08:51:35.167	00:00:13.959	838	-1024	-768	-1	-1	-1	-1	4	-1024	-768	-1	-1	-1	-1	4		0	0						Untertest1.avi	0	880	547	72	111				0	Content		-72	-111	13959058	1670255261
13976	08:51:35.184	00:00:13.975	839	-1024	-768	-1	-1	-1	-1	4	-1024	-768	-1	-1	-1	-1	4		0	0						Untertest1.avi	0	880	547	72	111				0	Content		-72	-111	13975668	1670271871
13992	08:51:35.200	00:00:13.992	840	-1024	-768	-1	-1	-1	-1	4	-1024	-768	-1	-1	-1	-1	4		0	0						Untertest1.avi	0	880	547	72	111				0	Content		-72	-111	13992377	1670288580
14009	08:51:35.217	00:00:14.009	841	-1024	-768	-1	-1	-1	-1	4	-1024	-768	-1	-1	-1	-1	4		0	0						Untertest1.avi	0	880	547	72	111				0	Content		-72	-111	14009045	1670305248
14026	08:51:35.234	00:00:14.025	842	-1024	-768	-1	-1	-1	-1	4	-1024	-768	-1	-1	-1	-1	4		0	0						Untertest1.avi	0	880	547	72	111				0	Content		-72	-111	14025667	1670321870
14042	08:51:35.250	00:00:14.042	843	-1024	-768	-1	-1	-1	-1	4	-1024	-768	-1	-1	-1	-1	4		0	0						Untertest1.avi	0	880	547	72	111				0	Content		-72	-111	14042335	1670338538
14059	08:51:35.267	00:00:14.058	844	-1024	-768	-1	-1	-1	-1	4	-1024	-768	-1	-1	-1	-1	4		0	0						Untertest1.avi	0	880	547	72	111				0	Content		-72	-111	14058911	1670355114
14076	08:51:35.284	00:00:14.076	845	-1024	-768	-1	-1	-1	-1	4	-1024	-768	-1	-1	-1	-1	4		0	0						Untertest1.avi	0	880	547	72	111				0	Content		-72	-111	14076158	1670372361
14093	08:51:35.301	00:00:14.093	846	-1024	-768	-1	-1	-1	-1	4	-1024	-768	-1	-1	-1	-1	4		0	0						Untertest1.avi	0	880	547	72	111				0	Content		-72	-111	14093469	1670389672
14110	08:51:35.318	00:00:14.110	847	-1024	-768	-1	-1	-1	-1	4	-1024	-768	-1	-1	-1	-1	4		0	0						Untertest1.avi	0	880	547	72	111				0	Content		-72	-111	14110137	1670406340
14126	08:51:35.334	00:00:14.126	848	-1024	-768	-1	-1	-1	-1	4	-1024	-768	-1	-1	-1	-1	4		0	0						Untertest1.avi	0	880	547	72	111				0	Content		-72	-111	14126208	1670422411
14143	08:51:35.351	00:00:14.142	849	-1024	-768	-1	-1	-1	-1	4	-1024	-768	-1	-1	-1	-1	4		0	0						Untertest1.avi	0	880	547	72	111				0	Content		-72	-111	14142876	1670439079
14159	08:51:35.367	00:00:14.158	850	-1024	-768	-1	-1	-1	-1	4	-1024	-768	-1	-1	-1	-1	4		0	0						Untertest1.avi	0	880	547	72	111				0	Content		-72	-111	14158904	1670455107
14176	08:51:35.384	00:00:14.175	851	-1024	-768	-1	-1	-1	-1	4	-1024	-768	-1	-1	-1	-1	4		0	0						Untertest1.avi	0	880	547	72	111				0	Content		-72	-111	14175524	1670471727
14192	08:51:35.400	00:00:14.192	852	-1024	-768	-1	-1	-1	-1	4	-1024	-768	-1	-1	-1	-1	4		0	0						Untertest1.avi	0	880	547	72	111				0	Content		-72	-111	14192240	1670488443
14209	08:51:35.417	00:00:14.208	853	-1024	-768	-1	-1	-1	-1	4	-1024	-768	-1	-1	-1	-1	4		0	0						Untertest1.avi	0	880	547	72	111				0	Content		-72	-111	14208908	1670505111
14226	08:51:35.434	00:00:14.225	854	-1024	-768	-1	-1	-1	-1	4	-1024	-768	-1	-1	-1	-1	4		0	0						Untertest1.avi	0	880	547	72	111				0	Content		-72	-111	14225589	1670521792
14242	08:51:35.450	00:00:14.242	855	-1024	-768	-1	-1	-1	-1	4	-1024	-768	-1	-1	-1	-1	4		0	0						Untertest1.avi	0	880	547	72	111				0	Content		-72	-111	14242257	1670538460
14259	08:51:35.467	00:00:14.258	856	-1024	-768	-1	-1	-1	-1	4	-1024	-768	-1	-1	-1	-1	4		0	0						Untertest1.avi	0	880	547	72	111				0	Content		-72	-111	14258887	1670555090
14276	08:51:35.484	00:00:14.275	857	-1024	-768	-1	-1	-1	-1	4	-1024	-768	-1	-1	-1	-1	4		0	0						Untertest1.avi	0	880	547	72	111				0	Content		-72	-111	14275555	1670571758
14292	08:51:35.500	00:00:14.292	858	-1024	-768	-1	-1	-1	-1	4	-1024	-768	-1	-1	-1	-1	4		0	0						Untertest1.avi	0	880	547	72	111				0	Content		-72	-111	14292473	1670588676
14309	08:51:35.517	00:00:14.309	859	-1024	-768	-1	-1	-1	-1	4	-1024	-768	-1	-1	-1	-1	4		0	0						Untertest1.avi	0	880	547	72	111				0	Content		-72	-111	14309141	1670605344
14326	08:51:35.534	00:00:14.326	860	-1024	-768	-1	-1	-1	-1	4	-1024	-768	-1	-1	-1	-1	4		0	0						Untertest1.avi	0	880	547	72	111				0	Content		-72	-111	14326265	1670622468
14343	08:51:35.551	00:00:14.342	861	-1024	-768	-1	-1	-1	-1	4	-1024	-768	-1	-1	-1	-1	4		0	0						Untertest1.avi	0	880	547	72	111				0	Content		-72	-111	14342933	1670639136
14360	08:51:35.568	00:00:14.360	862	-1024	-768	-1	-1	-1	-1	4	-1024	-768	-1	-1	-1	-1	4		0	0						Untertest1.avi	0	880	547	72	111				0	Content		-72	-111	14360159	1670656362
14377	08:51:35.585	00:00:14.376	863	-1024	-768	-1	-1	-1	-1	4	-1024	-768	-1	-1	-1	-1	4		0	0						Untertest1.avi	0	880	547	72	111				0	Content		-72	-111	14376827	1670673030
14393	08:51:35.601	00:00:14.392	864	-1024	-768	-1	-1	-1	-1	4	-1024	-768	-1	-1	-1	-1	4		0	0						Untertest1.avi	0	880	547	72	111				0	Content		-72	-111	14392793	1670688996
14409	08:51:35.617	00:00:14.409	865	-1024	-768	-1	-1	-1	-1	4	-1024	-768	-1	-1	-1	-1	4		0	0						Untertest1.avi	0	880	547	72	111				0	Content		-72	-111	14409461	1670705664
14426	08:51:35.634	00:00:14.425	866	-1024	-768	-1	-1	-1	-1	4	-1024	-768	-1	-1	-1	-1	4		0	0						Untertest1.avi	0	880	547	72	111				0	Content		-72	-111	14425738	1670721941
14442	08:51:35.650	00:00:14.442	867	-1024	-768	-1	-1	-1	-1	4	-1024	-768	-1	-1	-1	-1	4		0	0						Untertest1.avi	0	880	547	72	111				0	Content		-72	-111	14442406	1670738609
14459	08:51:35.667	00:00:14.458	868	-1024	-768	-1	-1	-1	-1	4	-1024	-768	-1	-1	-1	-1	4		0	0						Untertest1.avi	0	880	547	72	111				0	Content		-72	-111	14458892	1670755095
14476	08:51:35.684	00:00:14.475	869	-1024	-768	-1	-1	-1	-1	4	-1024	-768	-1	-1	-1	-1	4		0	0						Untertest1.avi	0	880	547	72	111				0	Content		-72	-111	14475560	1670771763
14492	08:51:35.700	00:00:14.492	870	-1024	-768	-1	-1	-1	-1	4	-1024	-768	-1	-1	-1	-1	4		0	0						Untertest1.avi	0	880	547	72	111				0	Content		-72	-111	14492185	1670788388
14509	08:51:35.717	00:00:14.508	871	-1024	-768	-1	-1	-1	-1	4	-1024	-768	-1	-1	-1	-1	4		0	0						Untertest1.avi	0	880	547	72	111				0	Content		-72	-111	14508853	1670805056
14525	08:51:35.733	00:00:14.525	872	-1024	-768	-1	-1	-1	-1	4	-1024	-768	-1	-1	-1	-1	4		0	0						Untertest1.avi	0	880	547	72	111				0	Content		-72	-111	14525433	1670821636
14542	08:51:35.750	00:00:14.542	873	-1024	-768	-1	-1	-1	-1	4	-1024	-768	-1	-1	-1	-1	4		0	0						Untertest1.avi	0	880	547	72	111				0	Content		-72	-111	14542010	1670838213
14559	08:51:35.767	00:00:14.558	874	-1024	-768	-1	-1	-1	-1	4	-1024	-768	-1	-1	-1	-1	4		0	0						Untertest1.avi	0	880	547	72	111				0	Content		-72	-111	14558942	1670855145
14576	08:51:35.784	00:00:14.575	875	-1024	-768	-1	-1	-1	-1	4	-1024	-768	-1	-1	-1	-1	4		0	0						Untertest1.avi	0	880	547	72	111				0	Content		-72	-111	14575610	1670871813
14593	08:51:35.801	00:00:14.592	876	-1024	-768	-1	-1	-1	-1	4	-1024	-768	-1	-1	-1	-1	4		0	0						Untertest1.avi	0	880	547	72	111				0	Content		-72	-111	14592742	1670888945
14609	08:51:35.817	00:00:14.609	877	-1024	-768	-1	-1	-1	-1	4	-1024	-768	-1	-1	-1	-1	4		0	0						Untertest1.avi	0	880	547	72	111				0	Content		-72	-111	14609410	1670905613
14627	08:51:35.835	00:00:14.626	878	-1024	-768	-1	-1	-1	-1	4	-1024	-768	-1	-1	-1	-1	4		0	0						Untertest1.avi	0	880	547	72	111				0	Content		-72	-111	14626640	1670922843
14643	08:51:35.851	00:00:14.643	879	-1024	-768	-1	-1	-1	-1	4	-1024	-768	-1	-1	-1	-1	4		0	0						Untertest1.avi	0	880	547	72	111				0	Content		-72	-111	14643308	1670939511
14659	08:51:35.867	00:00:14.659	880	-1024	-768	-1	-1	-1	-1	4	-1024	-768	-1	-1	-1	-1	4		0	0						Untertest1.avi	0	880	547	72	111				0	Content		-72	-111	14659280	1670955483
14676	08:51:35.884	00:00:14.675	881	-1024	-768	-1	-1	-1	-1	4	-1024	-768	-1	-1	-1	-1	4		0	0						Untertest1.avi	0	880	547	72	111				0	Content		-72	-111	14675948	1670972151
14692	08:51:35.900	00:00:14.692	882	-1024	-768	-1	-1	-1	-1	4	-1024	-768	-1	-1	-1	-1	4		0	0						Untertest1.avi	0	880	547	72	111				0	Content		-72	-111	14692220	1670988423
14709	08:51:35.917	00:00:14.708	883	-1024	-768	-1	-1	-1	-1	4	-1024	-768	-1	-1	-1	-1	4		0	0						Untertest1.avi	0	880	547	72	111				0	Content		-72	-111	14708888	1671005091
14725	08:51:35.933	00:00:14.725	884	-1024	-768	-1	-1	-1	-1	4	-1024	-768	-1	-1	-1	-1	4		0	0						Untertest1.avi	0	880	547	72	111				0	Content		-72	-111	14725377	1671021580
14742	08:51:35.950	00:00:14.742	885	-1024	-768	-1	-1	-1	-1	4	-1024	-768	-1	-1	-1	-1	4		0	0						Untertest1.avi	0	880	547	72	111				0	Content		-72	-111	14742045	1671038248
14759	08:51:35.967	00:00:14.758	886	-1024	-768	-1	-1	-1	-1	4	-1024	-768	-1	-1	-1	-1	4		0	0						Untertest1.avi	0	880	547	72	111				0	Content		-72	-111	14758671	1671054874
14775	08:51:35.983	00:00:14.775	887	-1024	-768	-1	-1	-1	-1	4	-1024	-768	-1	-1	-1	-1	4		0	0						Untertest1.avi	0	880	547	72	111				0	Content		-72	-111	14775338	1671071541
14792	08:51:36.000	00:00:14.791	888	-1024	-768	-1	-1	-1	-1	4	-1024	-768	-1	-1	-1	-1	4		0	0						Untertest1.avi	0	880	547	72	111				0	Content		-72	-111	14791913	1671088116
14809	08:51:36.017	00:00:14.808	889	-1024	-768	-1	-1	-1	-1	4	-1024	-768	-1	-1	-1	-1	4		0	0						Untertest1.avi	0	880	547	72	111				0	Content		-72	-111	14808580	1671104783
14825	08:51:36.033	00:00:14.825	890	-1024	-768	-1	-1	-1	-1	4	-1024	-768	-1	-1	-1	-1	4		0	0						Untertest1.avi	0	880	547	72	111				0	Content		-72	-111	14825156	1671121359
14842	08:51:36.050	00:00:14.841	891	-1024	-768	-1	-1	-1	-1	4	-1024	-768	-1	-1	-1	-1	4		0	0						Untertest1.avi	0	880	547	72	111				0	Content		-72	-111	14841823	1671138026
14859	08:51:36.067	00:00:14.858	892	-1024	-768	-1	-1	-1	-1	4	-1024	-768	-1	-1	-1	-1	4		0	0						Untertest1.avi	0	880	547	72	111				0	Content		-72	-111	14858716	1671154919
14875	08:51:36.083	00:00:14.875	893	-1024	-768	-1	-1	-1	-1	4	-1024	-768	-1	-1	-1	-1	4		0	0						Untertest1.avi	0	880	547	72	111				0	Content		-72	-111	14875383	1671171586
14892	08:51:36.100	00:00:14.892	894	-1024	-768	-1	-1	-1	-1	4	-1024	-768	-1	-1	-1	-1	4		0	0						Untertest1.avi	0	880	547	72	111				0	Content		-72	-111	14892498	1671188701
14909	08:51:36.117	00:00:14.909	895	-1024	-768	-1	-1	-1	-1	4	-1024	-768	-1	-1	-1	-1	4		0	0						Untertest1.avi	0	880	547	72	111				0	Content		-72	-111	14909165	1671205368
14926	08:51:36.134	00:00:14.926	896	-1024	-768	-1	-1	-1	-1	4	-1024	-768	-1	-1	-1	-1	4		0	0						Untertest1.avi	0	880	547	72	111				0	Content		-72	-111	14926393	1671222596
14943	08:51:36.151	00:00:14.943	897	-1024	-768	-1	-1	-1	-1	4	-1024	-768	-1	-1	-1	-1	4		0	0						Untertest1.avi	0	880	547	72	111				0	Content		-72	-111	14943060	1671239263
14959	08:51:36.167	00:00:14.959	898	-1024	-768	-1	-1	-1	-1	4	-1024	-768	-1	-1	-1	-1	4		0	0						Untertest1.avi	0	880	547	72	111				0	Content		-72	-111	14959082	1671255285
14976	08:51:36.184	00:00:14.975	899	-1024	-768	-1	-1	-1	-1	4	-1024	-768	-1	-1	-1	-1	4		0	0						Untertest1.avi	0	880	547	72	111				0	Content		-72	-111	14975749	1671271952
14992	08:51:36.200	00:00:14.992	900	-1024	-768	-1	-1	-1	-1	4	-1024	-768	-1	-1	-1	-1	4		0	0						Untertest1.avi	0	880	547	72	111				0	Content		-72	-111	14992050	1671288253
15009	08:51:36.217	00:00:15.008	901	-1024	-768	-1	-1	-1	-1	4	-1024	-768	-1	-1	-1	-1	4		0	0						Untertest1.avi	0	880	547	72	111				0	Content		-72	-111	15008717	1671304920
15025	08:51:36.233	00:00:15.025	902	-1024	-768	-1	-1	-1	-1	4	-1024	-768	-1	-1	-1	-1	4		0	0						Untertest1.avi	0	880	547	72	111				0	Content		-72	-111	15025223	1671321426
15042	08:51:36.250	00:00:15.041	903	-1024	-768	-1	-1	-1	-1	4	-1024	-768	-1	-1	-1	-1	4		0	0						Untertest1.avi	0	880	547	72	111				0	Content		-72	-111	15041890	1671338093
15058	08:51:36.266	00:00:15.058	904	-1024	-768	-1	-1	-1	-1	4	-1024	-768	-1	-1	-1	-1	4		0	0						Untertest1.avi	0	880	547	72	111				0	Content		-72	-111	15058460	1671354663
15075	08:51:36.283	00:00:15.075	905	-1024	-768	-1	-1	-1	-1	4	-1024	-768	-1	-1	-1	-1	4		0	0						Untertest1.avi	0	880	547	72	111				0	Content		-72	-111	15075127	1671371330
15092	08:51:36.300	00:00:15.091	906	-1024	-768	-1	-1	-1	-1	4	-1024	-768	-1	-1	-1	-1	4		0	0						Untertest1.avi	0	880	547	72	111				0	Content		-72	-111	15091650	1671387853
15108	08:51:36.316	00:00:15.108	907	-1024	-768	-1	-1	-1	-1	4	-1024	-768	-1	-1	-1	-1	4		0	0						Untertest1.avi	0	880	547	72	111				0	Content		-72	-111	15108343	1671404546
15125	08:51:36.333	00:00:15.125	908	-1024	-768	-1	-1	-1	-1	4	-1024	-768	-1	-1	-1	-1	4		0	0						Untertest1.avi	0	880	547	72	111				0	Content		-72	-111	15125219	1671421422
15142	08:51:36.350	00:00:15.141	909	-1024	-768	-1	-1	-1	-1	4	-1024	-768	-1	-1	-1	-1	4		0	0						Untertest1.avi	0	880	547	72	111				0	Content		-72	-111	15141886	1671438089
15159	08:51:36.367	00:00:15.158	910	-1024	-768	-1	-1	-1	-1	4	-1024	-768	-1	-1	-1	-1	4		0	0						Untertest1.avi	0	880	547	72	111				0	Content		-72	-111	15158990	1671455193
15176	08:51:36.384	00:00:15.175	911	-1024	-768	-1	-1	-1	-1	4	-1024	-768	-1	-1	-1	-1	4		0	0						Untertest1.avi	0	880	547	72	111				0	Content		-72	-111	15175657	1671471860
15193	08:51:36.401	00:00:15.192	912	-1024	-768	-1	-1	-1	-1	4	-1024	-768	-1	-1	-1	-1	4		0	0						Untertest1.avi	0	880	547	72	111				0	Content		-72	-111	15192873	1671489076
15210	08:51:36.418	00:00:15.209	913	-1024	-768	-1	-1	-1	-1	4	-1024	-768	-1	-1	-1	-1	4		0	0						Untertest1.avi	0	880	547	72	111				0	Content		-72	-111	15209540	1671505743
15226	08:51:36.434	00:00:15.225	914	-1024	-768	-1	-1	-1	-1	4	-1024	-768	-1	-1	-1	-1	4		0	0						Untertest1.avi	0	880	547	72	111				0	Content		-72	-111	15225564	1671521767
15242	08:51:36.450	00:00:15.242	915	-1024	-768	-1	-1	-1	-1	4	-1024	-768	-1	-1	-1	-1	4		0	0						Untertest1.avi	0	880	547	72	111				0	Content		-72	-111	15242231	1671538434
15259	08:51:36.467	00:00:15.258	916	-1024	-768	-1	-1	-1	-1	4	-1024	-768	-1	-1	-1	-1	4		0	0						Untertest1.avi	0	880	547	72	111				0	Content		-72	-111	15258533	1671554736
15275	08:51:36.483	00:00:15.275	917	-1024	-768	-1	-1	-1	-1	4	-1024	-768	-1	-1	-1	-1	4		0	0						Untertest1.avi	0	880	547	72	111				0	Content		-72	-111	15275200	1671571403
15292	08:51:36.500	00:00:15.291	918	-1024	-768	-1	-1	-1	-1	4	-1024	-768	-1	-1	-1	-1	4		0	0						Untertest1.avi	0	880	547	72	111				0	Content		-72	-111	15291718	1671587921
15308	08:51:36.516	00:00:15.308	919	-1024	-768	-1	-1	-1	-1	4	-1024	-768	-1	-1	-1	-1	4		0	0						Untertest1.avi	0	880	547	72	111				0	Content		-72	-111	15308386	1671604589
15325	08:51:36.533	00:00:15.324	920	-1024	-768	-1	-1	-1	-1	4	-1024	-768	-1	-1	-1	-1	4		0	0						Untertest1.avi	0	880	547	72	111				0	Content		-72	-111	15324957	1671621160
15342	08:51:36.550	00:00:15.341	921	-1024	-768	-1	-1	-1	-1	4	-1024	-768	-1	-1	-1	-1	4		0	0						Untertest1.avi	0	880	547	72	111				0	Content		-72	-111	15341625	1671637828
15358	08:51:36.566	00:00:15.358	922	-1024	-768	-1	-1	-1	-1	4	-1024	-768	-1	-1	-1	-1	4		0	0						Untertest1.avi	0	880	547	72	111				0	Content		-72	-111	15358235	1671654438
15375	08:51:36.583	00:00:15.374	923	-1024	-768	-1	-1	-1	-1	4	-1024	-768	-1	-1	-1	-1	4		0	0						Untertest1.avi	0	880	547	72	111				0	Content		-72	-111	15374903	1671671106
15391	08:51:36.599	00:00:15.391	924	-1024	-768	-1	-1	-1	-1	4	-1024	-768	-1	-1	-1	-1	4		0	0						Untertest1.avi	0	880	547	72	111				0	Content		-72	-111	15391499	1671687702
15408	08:51:36.616	00:00:15.408	925	-1024	-768	-1	-1	-1	-1	4	-1024	-768	-1	-1	-1	-1	4		0	0						Untertest1.avi	0	880	547	72	111				0	Content		-72	-111	15408167	1671704370
15425	08:51:36.633	00:00:15.425	926	-1024	-768	-1	-1	-1	-1	4	-1024	-768	-1	-1	-1	-1	4		0	0						Untertest1.avi	0	880	547	72	111				0	Content		-72	-111	15425067	1671721270
15442	08:51:36.650	00:00:15.441	927	-1024	-768	-1	-1	-1	-1	4	-1024	-768	-1	-1	-1	-1	4		0	0						Untertest1.avi	0	880	547	72	111				0	Content		-72	-111	15441735	1671737938
15459	08:51:36.667	00:00:15.458	928	-1024	-768	-1	-1	-1	-1	4	-1024	-768	-1	-1	-1	-1	4		0	0						Untertest1.avi	0	880	547	72	111				0	Content		-72	-111	15458849	1671755052
15476	08:51:36.684	00:00:15.475	929	-1024	-768	-1	-1	-1	-1	4	-1024	-768	-1	-1	-1	-1	4		0	0						Untertest1.avi	0	880	547	72	111				0	Content		-72	-111	15475517	1671771720
15493	08:51:36.701	00:00:15.492	930	-1024	-768	-1	-1	-1	-1	4	-1024	-768	-1	-1	-1	-1	4		0	0						Untertest1.avi	0	880	547	72	111				0	Content		-72	-111	15492740	1671788943
15509	08:51:36.717	00:00:15.509	931	-1024	-768	-1	-1	-1	-1	4	-1024	-768	-1	-1	-1	-1	4		0	0						Untertest1.avi	0	880	547	72	111				0	Content		-72	-111	15509407	1671805610
15525	08:51:36.733	00:00:15.525	932	-1024	-768	-1	-1	-1	-1	4	-1024	-768	-1	-1	-1	-1	4		0	0						Untertest1.avi	0	880	547	72	111				0	Content		-72	-111	15525434	1671821637
15542	08:51:36.750	00:00:15.542	933	-1024	-768	-1	-1	-1	-1	4	-1024	-768	-1	-1	-1	-1	4		0	0						Untertest1.avi	0	880	547	72	111				0	Content		-72	-111	15542101	1671838304
15558	08:51:36.766	00:00:15.558	934	-1024	-768	-1	-1	-1	-1	4	-1024	-768	-1	-1	-1	-1	4		0	0						Untertest1.avi	0	880	547	72	111				0	Content		-72	-111	15558406	1671854609
15575	08:51:36.783	00:00:15.575	935	-1024	-768	-1	-1	-1	-1	4	-1024	-768	-1	-1	-1	-1	4		0	0						Untertest1.avi	0	880	547	72	111				0	Content		-72	-111	15575073	1671871276
15592	08:51:36.800	00:00:15.591	936	-1024	-768	-1	-1	-1	-1	4	-1024	-768	-1	-1	-1	-1	4		0	0						Untertest1.avi	0	880	547	72	111				0	Content		-72	-111	15591516	1671887719
15608	08:51:36.816	00:00:15.608	937	-1024	-768	-1	-1	-1	-1	4	-1024	-768	-1	-1	-1	-1	4		0	0						Untertest1.avi	0	880	547	72	111				0	Content		-72	-111	15608183	1671904386
15625	08:51:36.833	00:00:15.624	938	-1024	-768	-1	-1	-1	-1	4	-1024	-768	-1	-1	-1	-1	4		0	0						Untertest1.avi	0	880	547	72	111				0	Content		-72	-111	15624786	1671920989
15641	08:51:36.849	00:00:15.641	939	-1024	-768	-1	-1	-1	-1	4	-1024	-768	-1	-1	-1	-1	4		0	0						Untertest1.avi	0	880	547	72	111				0	Content		-72	-111	15641453	1671937656
15658	08:51:36.866	00:00:15.658	940	-1024	-768	-1	-1	-1	-1	4	-1024	-768	-1	-1	-1	-1	4		0	0						Untertest1.avi	0	880	547	72	111				0	Content		-72	-111	15658008	1671954211
15675	08:51:36.883	00:00:15.674	941	-1024	-768	-1	-1	-1	-1	4	-1024	-768	-1	-1	-1	-1	4		0	0						Untertest1.avi	0	880	547	72	111				0	Content		-72	-111	15674703	1671970906
15692	08:51:36.900	00:00:15.691	942	-1024	-768	-1	-1	-1	-1	4	-1024	-768	-1	-1	-1	-1	4		0	0						Untertest1.avi	0	880	547	72	111				0	Content		-72	-111	15691586	1671987789
15708	08:51:36.916	00:00:15.708	943	-1024	-768	-1	-1	-1	-1	4	-1024	-768	-1	-1	-1	-1	4		0	0						Untertest1.avi	0	880	547	72	111				0	Content		-72	-111	15708253	1672004456
15725	08:51:36.933	00:00:15.725	944	-1024	-768	-1	-1	-1	-1	4	-1024	-768	-1	-1	-1	-1	4		0	0						Untertest1.avi	0	880	547	72	111				0	Content		-72	-111	15725353	1672021556
15742	08:51:36.950	00:00:15.742	945	-1024	-768	-1	-1	-1	-1	4	-1024	-768	-1	-1	-1	-1	4		0	0						Untertest1.avi	0	880	547	72	111				0	Content		-72	-111	15742020	1672038223
15759	08:51:36.967	00:00:15.759	946	-1024	-768	-1	-1	-1	-1	4	-1024	-768	-1	-1	-1	-1	4		0	0						Untertest1.avi	0	880	547	72	111				0	Content		-72	-111	15759235	1672055438
15776	08:51:36.984	00:00:15.775	947	-1024	-768	-1	-1	-1	-1	4	-1024	-768	-1	-1	-1	-1	4		0	0						Untertest1.avi	0	880	547	72	111				0	Content		-72	-111	15775902	1672072105
15792	08:51:37.000	00:00:15.791	948	-1024	-768	-1	-1	-1	-1	4	-1024	-768	-1	-1	-1	-1	4		0	0						Untertest1.avi	0	880	547	72	111				0	Content		-72	-111	15791924	1672088127
15809	08:51:37.017	00:00:15.808	949	-1024	-768	-1	-1	-1	-1	4	-1024	-768	-1	-1	-1	-1	4		0	0						Untertest1.avi	0	880	547	72	111				0	Content		-72	-111	15808591	1672104794
15825	08:51:37.033	00:00:15.824	950	-1024	-768	-1	-1	-1	-1	4	-1024	-768	-1	-1	-1	-1	4		0	0						Untertest1.avi	0	880	547	72	111				0	Content		-72	-111	15824891	1672121094
15842	08:51:37.050	00:00:15.841	951	-1024	-768	-1	-1	-1	-1	4	-1024	-768	-1	-1	-1	-1	4		0	0						Untertest1.avi	0	880	547	72	111				0	Content		-72	-111	15841558	1672137761
15858	08:51:37.066	00:00:15.858	952	-1024	-768	-1	-1	-1	-1	4	-1024	-768	-1	-1	-1	-1	4		0	0						Untertest1.avi	0	880	547	72	111				0	Content		-72	-111	15858061	1672154264
15875	08:51:37.083	00:00:15.874	953	-1024	-768	-1	-1	-1	-1	4	-1024	-768	-1	-1	-1	-1	4		0	0						Untertest1.avi	0	880	547	72	111				0	Content		-72	-111	15874728	1672170931
15891	08:51:37.099	00:00:15.891	954	-1024	-768	-1	-1	-1	-1	4	-1024	-768	-1	-1	-1	-1	4		0	0						Untertest1.avi	0	880	547	72	111				0	Content		-72	-111	15891305	1672187508
15908	08:51:37.116	00:00:15.907	955	-1024	-768	-1	-1	-1	-1	4	-1024	-768	-1	-1	-1	-1	4		0	0						Untertest1.avi	0	880	547	72	111				0	Content		-72	-111	15907972	1672204175
15925	08:51:37.133	00:00:15.924	956	-1024	-768	-1	-1	-1	-1	4	-1024	-768	-1	-1	-1	-1	4		0	0						Untertest1.avi	0	880	547	72	111				0	Content		-72	-111	15924577	1672220780
15941	08:51:37.149	00:00:15.941	957	-1024	-768	-1	-1	-1	-1	4	-1024	-768	-1	-1	-1	-1	4		0	0						Untertest1.avi	0	880	547	72	111				0	Content		-72	-111	15941244	1672237447
15958	08:51:37.166	00:00:15.957	958	-1024	-768	-1	-1	-1	-1	4	-1024	-768	-1	-1	-1	-1	4		0	0						Untertest1.avi	0	880	547	72	111				0	Content		-72	-111	15957840	1672254043
15975	08:51:37.183	00:00:15.974	959	-1024	-768	-1	-1	-1	-1	4	-1024	-768	-1	-1	-1	-1	4		0	0						Untertest1.avi	0	880	547	72	111				0	Content		-72	-111	15974508	1672270711
15991	08:51:37.199	00:00:15.991	960	-1024	-768	-1	-1	-1	-1	4	-1024	-768	-1	-1	-1	-1	4		0	0						Untertest1.avi	0	880	547	72	111				0	Content		-72	-111	15991405	1672287608
16008	08:51:37.216	00:00:16.008	961	-1024	-768	-1	-1	-1	-1	4	-1024	-768	-1	-1	-1	-1	4		0	0						Untertest1.avi	0	880	547	72	111				0	Content		-72	-111	16008073	1672304276
16025	08:51:37.233	00:00:16.025	962	-1024	-768	-1	-1	-1	-1	4	-1024	-768	-1	-1	-1	-1	4		0	0						Untertest1.avi	0	880	547	72	111				0	Content		-72	-111	16025186	1672321389
16042	08:51:37.250	00:00:16.041	963	-1024	-768	-1	-1	-1	-1	4	-1024	-768	-1	-1	-1	-1	4		0	0						Untertest1.avi	0	880	547	72	111				0	Content		-72	-111	16041854	1672338057
16059	08:51:37.267	00:00:16.059	964	-1024	-768	-1	-1	-1	-1	4	-1024	-768	-1	-1	-1	-1	4		0	0						Untertest1.avi	0	880	547	72	111				0	Content		-72	-111	16059075	1672355278
16076	08:51:37.284	00:00:16.075	965	-1024	-768	-1	-1	-1	-1	4	-1024	-768	-1	-1	-1	-1	4		0	0						Untertest1.avi	0	880	547	72	111				0	Content		-72	-111	16075743	1672371946
16092	08:51:37.300	00:00:16.091	966	-1024	-768	-1	-1	-1	-1	4	-1024	-768	-1	-1	-1	-1	4		0	0						Untertest1.avi	0	880	547	72	111				0	Content		-72	-111	16091707	1672387910
16108	08:51:37.316	00:00:16.108	967	-1024	-768	-1	-1	-1	-1	4	-1024	-768	-1	-1	-1	-1	4		0	0						Untertest1.avi	0	880	547	72	111				0	Content		-72	-111	16108375	1672404578
16125	08:51:37.333	00:00:16.124	968	-1024	-768	-1	-1	-1	-1	4	-1024	-768	-1	-1	-1	-1	4		0	0						Untertest1.avi	0	880	547	72	111				0	Content		-72	-111	16124648	1672420851
16141	08:51:37.349	00:00:16.141	969	-1024	-768	-1	-1	-1	-1	4	-1024	-768	-1	-1	-1	-1	4		0	0						Untertest1.avi	0	880	547	72	111				0	Content		-72	-111	16141316	1672437519
16158	08:51:37.366	00:00:16.157	970	-1024	-768	-1	-1	-1	-1	4	-1024	-768	-1	-1	-1	-1	4		0	0						Untertest1.avi	0	880	547	72	111				0	Content		-72	-111	16157803	1672454006
16174	08:51:37.382	00:00:16.174	971	-1024	-768	-1	-1	-1	-1	4	-1024	-768	-1	-1	-1	-1	4		0	0						Untertest1.avi	0	880	547	72	111				0	Content		-72	-111	16174471	1672470674
16191	08:51:37.399	00:00:16.191	972	-1024	-768	-1	-1	-1	-1	4	-1024	-768	-1	-1	-1	-1	4		0	0						Untertest1.avi	0	880	547	72	111				0	Content		-72	-111	16191096	1672487299
16208	08:51:37.416	00:00:16.207	973	-1024	-768	-1	-1	-1	-1	4	-1024	-768	-1	-1	-1	-1	4		0	0						Untertest1.avi	0	880	547	72	111				0	Content		-72	-111	16207764	1672503967
16224	08:51:37.432	00:00:16.224	974	-1024	-768	-1	-1	-1	-1	4	-1024	-768	-1	-1	-1	-1	4		0	0						Untertest1.avi	0	880	547	72	111				0	Content		-72	-111	16224340	1672520543
16241	08:51:37.449	00:00:16.240	975	-1024	-768	-1	-1	-1	-1	4	-1024	-768	-1	-1	-1	-1	4		0	0						Untertest1.avi	0	880	547	72	111				0	Content		-72	-111	16240908	1672537111
16258	08:51:37.466	00:00:16.257	976	-1024	-768	-1	-1	-1	-1	4	-1024	-768	-1	-1	-1	-1	4		0	0						Untertest1.avi	0	880	547	72	111				0	Content		-72	-111	16257843	1672554046
16275	08:51:37.483	00:00:16.274	977	-1024	-768	-1	-1	-1	-1	4	-1024	-768	-1	-1	-1	-1	4		0	0						Untertest1.avi	0	880	547	72	111				0	Content		-72	-111	16274511	1672570714
16292	08:51:37.500	00:00:16.291	978	-1024	-768	-1	-1	-1	-1	4	-1024	-768	-1	-1	-1	-1	4		0	0						Untertest1.avi	0	880	547	72	111				0	Content		-72	-111	16291644	1672587847
16308	08:51:37.516	00:00:16.308	979	-1024	-768	-1	-1	-1	-1	4	-1024	-768	-1	-1	-1	-1	4		0	0						Untertest1.avi	0	880	547	72	111				0	Content		-72	-111	16308312	1672604515
16325	08:51:37.533	00:00:16.325	980	-1024	-768	-1	-1	-1	-1	4	-1024	-768	-1	-1	-1	-1	4		0	0						Untertest1.avi	0	880	547	72	111				0	Content		-72	-111	16325480	1672621683
16342	08:51:37.550	00:00:16.342	981	-1024	-768	-1	-1	-1	-1	4	-1024	-768	-1	-1	-1	-1	4		0	0						Untertest1.avi	0	880	547	72	111				0	Content		-72	-111	16342147	1672638350
16358	08:51:37.566	00:00:16.358	982	-1024	-768	-1	-1	-1	-1	4	-1024	-768	-1	-1	-1	-1	4		0	0						Untertest1.avi	0	880	547	72	111				0	Content		-72	-111	16358147	1672654350
16375	08:51:37.583	00:00:16.374	983	-1024	-768	-1	-1	-1	-1	4	-1024	-768	-1	-1	-1	-1	4		0	0						Untertest1.avi	0	880	547	72	111				0	Content		-72	-111	16374814	1672671017
16391	08:51:37.599	00:00:16.391	984	-1024	-768	-1	-1	-1	-1	4	-1024	-768	-1	-1	-1	-1	4		0	0						Untertest1.avi	0	880	547	72	111				0	Content		-72	-111	16391104	1672687307
16408	08:51:37.616	00:00:16.407	985	-1024	-768	-1	-1	-1	-1	4	-1024	-768	-1	-1	-1	-1	4		0	0						Untertest1.avi	0	880	547	72	111				0	Content		-72	-111	16407771	1672703974
16424	08:51:37.632	00:00:16.424	986	-1024	-768	-1	-1	-1	-1	4	-1024	-768	-1	-1	-1	-1	4		0	0						Untertest1.avi	0	880	547	72	111				0	Content		-72	-111	16424269	1672720472
16441	08:51:37.649	00:00:16.440	987	-1024	-768	-1	-1	-1	-1	4	-1024	-768	-1	-1	-1	-1	4		0	0						Untertest1.avi	0	880	547	72	111				0	Content		-72	-111	16440936	1672737139
16458	08:51:37.666	00:00:16.457	988	-1024	-768	-1	-1	-1	-1	4	-1024	-768	-1	-1	-1	-1	4		0	0						Untertest1.avi	0	880	547	72	111				0	Content		-72	-111	16457515	1672753718
16474	08:51:37.682	00:00:16.474	989	-1024	-768	-1	-1	-1	-1	4	-1024	-768	-1	-1	-1	-1	4		0	0						Untertest1.avi	0	880	547	72	111				0	Content		-72	-111	16474193	1672770396
16491	08:51:37.699	00:00:16.490	990	-1024	-768	-1	-1	-1	-1	4	-1024	-768	-1	-1	-1	-1	4		0	0						Untertest1.avi	0	880	547	72	111				0	Content		-72	-111	16490791	1672786994
16507	08:51:37.715	00:00:16.507	991	-1024	-768	-1	-1	-1	-1	4	-1024	-768	-1	-1	-1	-1	4		0	0						Untertest1.avi	0	880	547	72	111				0	Content		-72	-111	16507458	1672803661
16524	08:51:37.732	00:00:16.524	992	-1024	-768	-1	-1	-1	-1	4	-1024	-768	-1	-1	-1	-1	4		0	0						Untertest1.avi	0	880	547	72	111				0	Content		-72	-111	16524359	1672820562
16541	08:51:37.749	00:00:16.541	993	-1024	-768	-1	-1	-1	-1	4	-1024	-768	-1	-1	-1	-1	4		0	0						Untertest1.avi	0	880	547	72	111				0	Content		-72	-111	16541026	1672837229
16558	08:51:37.766	00:00:16.558	994	-1024	-768	-1	-1	-1	-1	4	-1024	-768	-1	-1	-1	-1	4		0	0						Untertest1.avi	0	880	547	72	111				0	Content		-72	-111	16558142	1672854345
16575	08:51:37.783	00:00:16.574	995	-1024	-768	-1	-1	-1	-1	4	-1024	-768	-1	-1	-1	-1	4		0	0						Untertest1.avi	0	880	547	72	111				0	Content		-72	-111	16574809	1672871012
16592	08:51:37.800	00:00:16.591	996	-1024	-768	-1	-1	-1	-1	4	-1024	-768	-1	-1	-1	-1	4		0	0						Untertest1.avi	0	880	547	72	111				0	Content		-72	-111	16591969	1672888172
16609	08:51:37.817	00:00:16.608	997	-1024	-768	-1	-1	-1	-1	4	-1024	-768	-1	-1	-1	-1	4		0	0						Untertest1.avi	0	880	547	72	111				0	Content		-72	-111	16608636	1672904839
16625	08:51:37.833	00:00:16.624	998	-1024	-768	-1	-1	-1	-1	4	-1024	-768	-1	-1	-1	-1	4		0	0						Untertest1.avi	0	880	547	72	111				0	Content		-72	-111	16624632	1672920835
16641	08:51:37.849	00:00:16.641	999	-1024	-768	-1	-1	-1	-1	4	-1024	-768	-1	-1	-1	-1	4		0	0						Untertest1.avi	0	880	547	72	111				0	Content		-72	-111	16641299	1672937502
16658	08:51:37.866	00:00:16.657	1000	-1024	-768	-1	-1	-1	-1	4	-1024	-768	-1	-1	-1	-1	4		0	0						Untertest1.avi	0	880	547	72	111				0	Content		-72	-111	16657650	1672953853
16674	08:51:37.882	00:00:16.674	1001	-1024	-768	-1	-1	-1	-1	4	-1024	-768	-1	-1	-1	-1	4		0	0						Untertest1.avi	0	880	547	72	111				0	Content		-72	-111	16674317	1672970520
16691	08:51:37.899	00:00:16.690	1002	-1024	-768	-1	-1	-1	-1	4	-1024	-768	-1	-1	-1	-1	4		0	0						Untertest1.avi	0	880	547	72	111				0	Content		-72	-111	16690784	1672986987
16707	08:51:37.915	00:00:16.707	1003	-1024	-768	-1	-1	-1	-1	4	-1024	-768	-1	-1	-1	-1	4		0	0						Untertest1.avi	0	880	547	72	111				0	Content		-72	-111	16707451	1673003654
16724	08:51:37.932	00:00:16.724	1004	-1024	-768	-1	-1	-1	-1	4	-1024	-768	-1	-1	-1	-1	4		0	0						Untertest1.avi	0	880	547	72	111				0	Content		-72	-111	16724070	1673020273
16741	08:51:37.949	00:00:16.740	1005	-1024	-768	-1	-1	-1	-1	4	-1024	-768	-1	-1	-1	-1	4		0	0						Untertest1.avi	0	880	547	72	111				0	Content		-72	-111	16740737	1673036940
16757	08:51:37.965	00:00:16.757	1006	-1024	-768	-1	-1	-1	-1	4	-1024	-768	-1	-1	-1	-1	4		0	0						Untertest1.avi	0	880	547	72	111				0	Content		-72	-111	16757303	1673053506
16774	08:51:37.982	00:00:16.773	1007	-1024	-768	-1	-1	-1	-1	4	-1024	-768	-1	-1	-1	-1	4		0	0						Untertest1.avi	0	880	547	72	111				0	Content		-72	-111	16773870	1673070073
16791	08:51:37.999	00:00:16.790	1008	-1024	-768	-1	-1	-1	-1	4	-1024	-768	-1	-1	-1	-1	4		0	0						Untertest1.avi	0	880	547	72	111				0	Content		-72	-111	16790813	1673087016
16807	08:51:38.015	00:00:16.807	1009	-1024	-768	-1	-1	-1	-1	4	-1024	-768	-1	-1	-1	-1	4		0	0						Untertest1.avi	0	880	547	72	111				0	Content		-72	-111	16807481	1673103684
16825	08:51:38.033	00:00:16.824	1010	-1024	-768	-1	-1	-1	-1	4	-1024	-768	-1	-1	-1	-1	4		0	0						Untertest1.avi	0	880	547	72	111				0	Content		-72	-111	16824617	1673120820
16841	08:51:38.049	00:00:16.841	1011	-1024	-768	-1	-1	-1	-1	4	-1024	-768	-1	-1	-1	-1	4		0	0						Untertest1.avi	0	880	547	72	111				0	Content		-72	-111	16841285	1673137488
16858	08:51:38.066	00:00:16.858	1012	-1024	-768	-1	-1	-1	-1	4	-1024	-768	-1	-1	-1	-1	4		0	0						Untertest1.avi	0	880	547	72	111				0	Content		-72	-111	16858313	1673154516
16875	08:51:38.083	00:00:16.874	1013	-1024	-768	-1	-1	-1	-1	4	-1024	-768	-1	-1	-1	-1	4		0	0						Untertest1.avi	0	880	547	72	111				0	Content		-72	-111	16874981	1673171184
16892	08:51:38.100	00:00:16.891	1014	-1024	-768	-1	-1	-1	-1	4	-1024	-768	-1	-1	-1	-1	4		0	0						Untertest1.avi	0	880	547	72	111				0	Content		-72	-111	16891648	1673187851
16908	08:51:38.116	00:00:16.907	1015	-1024	-768	-1	-1	-1	-1	4	-1024	-768	-1	-1	-1	-1	4		0	0						Untertest1.avi	0	880	547	72	111				0	Content		-72	-111	16907929	1673204132
16925	08:51:38.133	00:00:16.924	1016	-1024	-768	-1	-1	-1	-1	4	-1024	-768	-1	-1	-1	-1	4		0	0						Untertest1.avi	0	880	547	72	111				0	Content		-72	-111	16924596	1673220799
16941	08:51:38.149	00:00:16.941	1017	-1024	-768	-1	-1	-1	-1	4	-1024	-768	-1	-1	-1	-1	4		0	0						Untertest1.avi	0	880	547	72	111				0	Content		-72	-111	16941264	1673237467
16958	08:51:38.166	00:00:16.957	1018	-1024	-768	-1	-1	-1	-1	4	-1024	-768	-1	-1	-1	-1	4		0	0						Untertest1.avi	0	880	547	72	111				0	Content		-72	-111	16957727	1673253930
16974	08:51:38.182	00:00:16.974	1019	-1024	-768	-1	-1	-1	-1	4	-1024	-768	-1	-1	-1	-1	4		0	0						Untertest1.avi	0	880	547	72	111				0	Content		-72	-111	16974395	1673270598
16991	08:51:38.199	00:00:16.991	1020	-1024	-768	-1	-1	-1	-1	4	-1024	-768	-1	-1	-1	-1	4		0	0						Untertest1.avi	0	880	547	72	111				0	Content		-72	-111	16991062	1673287265
17008	08:51:38.216	00:00:17.007	1021	-1024	-768	-1	-1	-1	-1	4	-1024	-768	-1	-1	-1	-1	4		0	0						Untertest1.avi	0	880	547	72	111				0	Content		-72	-111	17007730	1673303933
17024	08:51:38.232	00:00:17.024	1022	-1024	-768	-1	-1	-1	-1	4	-1024	-768	-1	-1	-1	-1	4		0	0						Untertest1.avi	0	880	547	72	111				0	Content		-72	-111	17024104	1673320307
17041	08:51:38.249	00:00:17.040	1023	-1024	-768	-1	-1	-1	-1	4	-1024	-768	-1	-1	-1	-1	4		0	0						Untertest1.avi	0	880	547	72	111				0	Content		-72	-111	17040772	1673336975
17057	08:51:38.265	00:00:17.057	1024	-1024	-768	-1	-1	-1	-1	4	-1024	-768	-1	-1	-1	-1	4		0	0						Untertest1.avi	0	880	547	72	111				0	Content		-72	-111	17057318	1673353521
17074	08:51:38.282	00:00:17.073	1025	-1024	-768	-1	-1	-1	-1	4	-1024	-768	-1	-1	-1	-1	4		0	0						Untertest1.avi	0	880	547	72	111				0	Content		-72	-111	17073986	1673370189
17091	08:51:38.299	00:00:17.090	1026	-1024	-768	-1	-1	-1	-1	4	-1024	-768	-1	-1	-1	-1	4		0	0						Untertest1.avi	0	880	547	72	111				0	Content		-72	-111	17090653	1673386856
17107	08:51:38.315	00:00:17.107	1027	-1024	-768	-1	-1	-1	-1	4	-1024	-768	-1	-1	-1	-1	4		0	0						Untertest1.avi	0	880	547	72	111				0	Content		-72	-111	17107194	1673403397
17124	08:51:38.332	00:00:17.123	1028	-1024	-768	-1	-1	-1	-1	4	-1024	-768	-1	-1	-1	-1	4		0	0						Untertest1.avi	0	880	547	72	111				0	Content		-72	-111	17123861	1673420064
17140	08:51:38.348	00:00:17.140	1029	-1024	-768	-1	-1	-1	-1	4	-1024	-768	-1	-1	-1	-1	4		0	0						Untertest1.avi	0	880	547	72	111				0	Content		-72	-111	17140441	1673436644
17157	08:51:38.365	00:00:17.157	1030	-1024	-768	-1	-1	-1	-1	4	-1024	-768	-1	-1	-1	-1	4		0	0						Untertest1.avi	0	880	547	72	111				0	Content		-72	-111	17157108	1673453311
17174	08:51:38.382	00:00:17.173	1031	-1024	-768	-1	-1	-1	-1	4	-1024	-768	-1	-1	-1	-1	4		0	0						Untertest1.avi	0	880	547	72	111				0	Content		-72	-111	17173776	1673469979
17191	08:51:38.399	00:00:17.190	1032	-1024	-768	-1	-1	-1	-1	4	-1024	-768	-1	-1	-1	-1	4		0	0						Untertest1.avi	0	880	547	72	111				0	Content		-72	-111	17190623	1673486826
17207	08:51:38.415	00:00:17.207	1033	-1024	-768	-1	-1	-1	-1	4	-1024	-768	-1	-1	-1	-1	4		0	0						Untertest1.avi	0	880	547	72	111				0	Content		-72	-111	17207291	1673503494
17224	08:51:38.432	00:00:17.224	1034	-1024	-768	-1	-1	-1	-1	4	-1024	-768	-1	-1	-1	-1	4		0	0						Untertest1.avi	0	880	547	72	111				0	Content		-72	-111	17224268	1673520471
17241	08:51:38.449	00:00:17.240	1035	-1024	-768	-1	-1	-1	-1	4	-1024	-768	-1	-1	-1	-1	4		0	0						Untertest1.avi	0	880	547	72	111				0	Content		-72	-111	17240935	1673537138
17258	08:51:38.466	00:00:17.257	1036	-1024	-768	-1	-1	-1	-1	4	-1024	-768	-1	-1	-1	-1	4		0	0						Untertest1.avi	0	880	547	72	111				0	Content		-72	-111	17257603	1673553806
17275	08:51:38.483	00:00:17.274	1037	-1024	-768	-1	-1	-1	-1	4	-1024	-768	-1	-1	-1	-1	4		0	0						Untertest1.avi	0	880	547	72	111				0	Content		-72	-111	17274643	1673570846
17291	08:51:38.499	00:00:17.291	1038	-1024	-768	-1	-1	-1	-1	4	-1024	-768	-1	-1	-1	-1	4		0	0						Untertest1.avi	0	880	547	72	111				0	Content		-72	-111	17291311	1673587514
17308	08:51:38.516	00:00:17.307	1039	-1024	-768	-1	-1	-1	-1	4	-1024	-768	-1	-1	-1	-1	4		0	0						Untertest1.avi	0	880	547	72	111				0	Content		-72	-111	17307978	1673604181
17324	08:51:38.532	00:00:17.324	1040	-1024	-768	-1	-1	-1	-1	4	-1024	-768	-1	-1	-1	-1	4		0	0						Untertest1.avi	0	880	547	72	111				0	Content		-72	-111	17324353	1673620556
17341	08:51:38.549	00:00:17.341	1041	-1024	-768	-1	-1	-1	-1	4	-1024	-768	-1	-1	-1	-1	4		0	0						Untertest1.avi	0	880	547	72	111				0	Content		-72	-111	17341020	1673637223
17358	08:51:38.566	00:00:17.357	1042	-1024	-768	-1	-1	-1	-1	4	-1024	-768	-1	-1	-1	-1	4		0	0						Untertest1.avi	0	880	547	72	111				0	Content		-72	-111	17357688	1673653891
17374	08:51:38.582	00:00:17.374	1043	-1024	-768	-1	-1	-1	-1	4	-1024	-768	-1	-1	-1	-1	4		0	0						Untertest1.avi	0	880	547	72	111				0	Content		-72	-111	17374355	1673670558
17391	08:51:38.599	00:00:17.390	1044	-1024	-768	-1	-1	-1	-1	4	-1024	-768	-1	-1	-1	-1	4		0	0						Untertest1.avi	0	880	547	72	111				0	Content		-72	-111	17390598	1673686801
17407	08:51:38.615	00:00:17.407	1045	-1024	-768	-1	-1	-1	-1	4	-1024	-768	-1	-1	-1	-1	4		0	0						Untertest1.avi	0	880	547	72	111				0	Content		-72	-111	17407265	1673703468
17424	08:51:38.632	00:00:17.423	1046	-1024	-768	-1	-1	-1	-1	4	-1024	-768	-1	-1	-1	-1	4		0	0						Untertest1.avi	0	880	547	72	111				0	Content		-72	-111	17423791	1673719994
17440	08:51:38.648	00:00:17.440	1047	-1024	-768	-1	-1	-1	-1	4	-1024	-768	-1	-1	-1	-1	4		0	0						Untertest1.avi	0	880	547	72	111				0	Content		-72	-111	17440458	1673736661
17457	08:51:38.665	00:00:17.457	1048	-1024	-768	-1	-1	-1	-1	4	-1024	-768	-1	-1	-1	-1	4		0	0						Untertest1.avi	0	880	547	72	111				0	Content		-72	-111	17457126	1673753329
17474	08:51:38.682	00:00:17.473	1049	-1024	-768	-1	-1	-1	-1	4	-1024	-768	-1	-1	-1	-1	4		0	0						Untertest1.avi	0	880	547	72	111				0	Content		-72	-111	17473632	1673769835
17490	08:51:38.698	00:00:17.490	1050	-1024	-768	-1	-1	-1	-1	4	-1024	-768	-1	-1	-1	-1	4		0	0						Untertest1.avi	0	880	547	72	111				0	Content		-72	-111	17490300	1673786503
17507	08:51:38.715	00:00:17.506	1051	-1024	-768	-1	-1	-1	-1	4	-1024	-768	-1	-1	-1	-1	4		0	0						Untertest1.avi	0	880	547	72	111				0	Content		-72	-111	17506890	1673803093
17523	08:51:38.731	00:00:17.523	1052	-1024	-768	-1	-1	-1	-1	4	-1024	-768	-1	-1	-1	-1	4		0	0						Untertest1.avi	0	880	547	72	111				0	Content		-72	-111	17523460	1673819663
17540	08:51:38.748	00:00:17.540	1053	-1024	-768	-1	-1	-1	-1	4	-1024	-768	-1	-1	-1	-1	4		0	0						Untertest1.avi	0	880	547	72	111				0	Content		-72	-111	17540396	1673836599
17557	08:51:38.765	00:00:17.557	1054	-1024	-768	-1	-1	-1	-1	4	-1024	-768	-1	-1	-1	-1	4		0	0						Untertest1.avi	0	880	547	72	111				0	Content		-72	-111	17557064	1673853267
17574	08:51:38.782	00:00:17.573	1055	-1024	-768	-1	-1	-1	-1	4	-1024	-768	-1	-1	-1	-1	4		0	0						Untertest1.avi	0	880	547	72	111				0	Content		-72	-111	17573954	1673870157
17591	08:51:38.799	00:00:17.591	1056	-1024	-768	-1	-1	-1	-1	4	-1024	-768	-1	-1	-1	-1	4		0	0						Untertest1.avi	0	880	547	72	111				0	Content		-72	-111	17591328	1673887531
17609	08:51:38.817	00:00:17.608	1057	-1024	-768	-1	-1	-1	-1	4	-1024	-768	-1	-1	-1	-1	4		0	0						Untertest1.avi	0	880	547	72	111				0	Content		-72	-111	17608576	1673904779
17624	08:51:38.832	00:00:17.624	1058	-1024	-768	-1	-1	-1	-1	4	-1024	-768	-1	-1	-1	-1	4		0	0						Untertest1.avi	0	880	547	72	111				0	Content		-72	-111	17624262	1673920465
17641	08:51:38.849	00:00:17.640	1059	-1024	-768	-1	-1	-1	-1	4	-1024	-768	-1	-1	-1	-1	4		0	0						Untertest1.avi	0	880	547	72	111				0	Content		-72	-111	17640930	1673937133
17657	08:51:38.865	00:00:17.657	1060	-1024	-768	-1	-1	-1	-1	4	-1024	-768	-1	-1	-1	-1	4		0	0						Untertest1.avi	0	880	547	72	111				0	Content		-72	-111	17657125	1673953328
17674	08:51:38.882	00:00:17.673	1061	-1024	-768	-1	-1	-1	-1	4	-1024	-768	-1	-1	-1	-1	4		0	0						Untertest1.avi	0	880	547	72	111				0	Content		-72	-111	17673793	1673969996
17690	08:51:38.898	00:00:17.690	1062	-1024	-768	-1	-1	-1	-1	4	-1024	-768	-1	-1	-1	-1	4		0	0						Untertest1.avi	0	880	547	72	111				0	Content		-72	-111	17690272	1673986475
17707	08:51:38.915	00:00:17.706	1063	-1024	-768	-1	-1	-1	-1	4	-1024	-768	-1	-1	-1	-1	4		0	0						Untertest1.avi	0	880	547	72	111				0	Content		-72	-111	17706940	1674003143
17723	08:51:38.931	00:00:17.723	1064	-1024	-768	-1	-1	-1	-1	4	-1024	-768	-1	-1	-1	-1	4		0	0						Untertest1.avi	0	880	547	72	111				0	Content		-72	-111	17723441	1674019644
17740	08:51:38.948	00:00:17.740	1065	-1024	-768	-1	-1	-1	-1	4	-1024	-768	-1	-1	-1	-1	4		0	0						Untertest1.avi	0	880	547	72	111				0	Content		-72	-111	17740109	1674036312
17757	08:51:38.965	00:00:17.756	1066	-1024	-768	-1	-1	-1	-1	4	-1024	-768	-1	-1	-1	-1	4		0	0						Untertest1.avi	0	880	547	72	111				0	Content		-72	-111	17756726	1674052929
17773	08:51:38.981	00:00:17.773	1067	-1024	-768	-1	-1	-1	-1	4	-1024	-768	-1	-1	-1	-1	4		0	0						Untertest1.avi	0	880	547	72	111				0	Content		-72	-111	17773394	1674069597
17790	08:51:38.998	00:00:17.790	1068	-1024	-768	-1	-1	-1	-1	4	-1024	-768	-1	-1	-1	-1	4		0	0						Untertest1.avi	0	880	547	72	111				0	Content		-72	-111	17790061	1674086264
17807	08:51:39.015	00:00:17.806	1069	-1024	-768	-1	-1	-1	-1	4	-1024	-768	-1	-1	-1	-1	4		0	0						Untertest1.avi	0	880	547	72	111				0	Content		-72	-111	17806938	1674103141
17824	08:51:39.032	00:00:17.823	1070	-1024	-768	-1	-1	-1	-1	4	-1024	-768	-1	-1	-1	-1	4		0	0						Untertest1.avi	0	880	547	72	111				0	Content		-72	-111	17823605	1674119808
17841	08:51:39.049	00:00:17.840	1071	-1024	-768	-1	-1	-1	-1	4	-1024	-768	-1	-1	-1	-1	4		0	0						Untertest1.avi	0	880	547	72	111				0	Content		-72	-111	17840551	1674136754
17857	08:51:39.065	00:00:17.857	1072	-1024	-768	-1	-1	-1	-1	4	-1024	-768	-1	-1	-1	-1	4		0	0						Untertest1.avi	0	880	547	72	111				0	Content		-72	-111	17857218	1674153421
17874	08:51:39.082	00:00:17.873	1073	-1024	-768	-1	-1	-1	-1	4	-1024	-768	-1	-1	-1	-1	4		0	0						Untertest1.avi	0	880	547	72	111				0	Content		-72	-111	17873886	1674170089
17891	08:51:39.099	00:00:17.891	1074	-1024	-768	-1	-1	-1	-1	4	-1024	-768	-1	-1	-1	-1	4		0	0						Untertest1.avi	0	880	547	72	111				0	Content		-72	-111	17891059	1674187262
17908	08:51:39.116	00:00:17.908	1075	-1024	-768	-1	-1	-1	-1	4	-1024	-768	-1	-1	-1	-1	4		0	0						Untertest1.avi	0	880	547	72	111				0	Content		-72	-111	17908306	1674204509
17923	08:51:39.131	00:00:17.923	1076	-1024	-768	-1	-1	-1	-1	4	-1024	-768	-1	-1	-1	-1	4		0	0						Untertest1.avi	0	880	547	72	111				0	Content		-72	-111	17923180	1674219383
17940	08:51:39.148	00:00:17.939	1077	-1024	-768	-1	-1	-1	-1	4	-1024	-768	-1	-1	-1	-1	4		0	0						Untertest1.avi	0	880	547	72	111				0	Content		-72	-111	17939847	1674236050
17957	08:51:39.165	00:00:17.956	1078	-1024	-768	-1	-1	-1	-1	4	-1024	-768	-1	-1	-1	-1	4		0	0						Untertest1.avi	0	880	547	72	111				0	Content		-72	-111	17956514	1674252717
17973	08:51:39.181	00:00:17.973	1079	-1024	-768	-1	-1	-1	-1	4	-1024	-768	-1	-1	-1	-1	4		0	0						Untertest1.avi	0	880	547	72	111				0	Content		-72	-111	17973182	1674269385
17990	08:51:39.198	00:00:17.989	1080	-1024	-768	-1	-1	-1	-1	4	-1024	-768	-1	-1	-1	-1	4		0	0						Untertest1.avi	0	880	547	72	111				0	Content		-72	-111	17989824	1674286027
18006	08:51:39.214	00:00:18.006	1081	-1024	-768	-1	-1	-1	-1	4	-1024	-768	-1	-1	-1	-1	4		0	0						Untertest1.avi	0	880	547	72	111				0	Content		-72	-111	18006492	1674302695
18023	08:51:39.231	00:00:18.023	1082	-1024	-768	-1	-1	-1	-1	4	-1024	-768	-1	-1	-1	-1	4		0	0						Untertest1.avi	0	880	547	72	111				0	Content		-72	-111	18023159	1674319362
18040	08:51:39.248	00:00:18.039	1083	-1024	-768	-1	-1	-1	-1	4	-1024	-768	-1	-1	-1	-1	4		0	0						Untertest1.avi	0	880	547	72	111				0	Content		-72	-111	18039857	1674336060
18056	08:51:39.264	00:00:18.056	1084	-1024	-768	-1	-1	-1	-1	4	-1024	-768	-1	-1	-1	-1	4		0	0						Untertest1.avi	0	880	547	72	111				0	Content		-72	-111	18056421	1674352624
18073	08:51:39.281	00:00:18.073	1085	-1024	-768	-1	-1	-1	-1	4	-1024	-768	-1	-1	-1	-1	4		0	0						Untertest1.avi	0	880	547	72	111				0	Content		-72	-111	18073359	1674369562
18090	08:51:39.298	00:00:18.090	1086	-1024	-768	-1	-1	-1	-1	4	-1024	-768	-1	-1	-1	-1	4		0	0						Untertest1.avi	0	880	547	72	111				0	Content		-72	-111	18090027	1674386230
18107	08:51:39.315	00:00:18.107	1087	-1024	-768	-1	-1	-1	-1	4	-1024	-768	-1	-1	-1	-1	4		0	0						Untertest1.avi	0	880	547	72	111				0	Content		-72	-111	18107159	1674403362
18124	08:51:39.332	00:00:18.123	1088	-1024	-768	-1	-1	-1	-1	4	-1024	-768	-1	-1	-1	-1	4		0	0						Untertest1.avi	0	880	547	72	111				0	Content		-72	-111	18123827	1674420030
18141	08:51:39.349	00:00:18.140	1089	-1024	-768	-1	-1	-1	-1	4	-1024	-768	-1	-1	-1	-1	4		0	0						Untertest1.avi	0	880	547	72	111				0	Content		-72	-111	18140856	1674437059
18158	08:51:39.366	00:00:18.157	1090	-1024	-768	-1	-1	-1	-1	4	-1024	-768	-1	-1	-1	-1	4		0	0						Untertest1.avi	0	880	547	72	111				0	Content		-72	-111	18157524	1674453727
18174	08:51:39.382	00:00:18.174	1091	-1024	-768	-1	-1	-1	-1	4	-1024	-768	-1	-1	-1	-1	4		0	0						Untertest1.avi	0	880	547	72	111				0	Content		-72	-111	18174191	1674470394
18190	08:51:39.398	00:00:18.190	1092	-1024	-768	-1	-1	-1	-1	4	-1024	-768	-1	-1	-1	-1	4		0	0						Untertest1.avi	0	880	547	72	111				0	Content		-72	-111	18190238	1674486441
18207	08:51:39.415	00:00:18.206	1093	-1024	-768	-1	-1	-1	-1	4	-1024	-768	-1	-1	-1	-1	4		0	0						Untertest1.avi	0	880	547	72	111				0	Content		-72	-111	18206905	1674503108
18223	08:51:39.431	00:00:18.222	1094	-1024	-768	-1	-1	-1	-1	4	-1024	-768	-1	-1	-1	-1	4		0	0						Untertest1.avi	0	880	547	72	111				0	Content		-72	-111	18222906	1674519109
18240	08:51:39.448	00:00:18.239	1095	-1024	-768	-1	-1	-1	-1	4	-1024	-768	-1	-1	-1	-1	4		0	0						Untertest1.avi	0	880	547	72	111				0	Content		-72	-111	18239653	1674535856
18256	08:51:39.464	00:00:18.256	1096	-1024	-768	-1	-1	-1	-1	4	-1024	-768	-1	-1	-1	-1	4		0	0						Untertest1.avi	0	880	547	72	111				0	Content		-72	-111	18256302	1674552505
18273	08:51:39.481	00:00:18.272	1097	-1024	-768	-1	-1	-1	-1	4	-1024	-768	-1	-1	-1	-1	4		0	0						Untertest1.avi	0	880	547	72	111				0	Content		-72	-111	18272969	1674569172
18290	08:51:39.498	00:00:18.289	1098	-1024	-768	-1	-1	-1	-1	4	-1024	-768	-1	-1	-1	-1	4		0	0						Untertest1.avi	0	880	547	72	111				0	Content		-72	-111	18289613	1674585816
18306	08:51:39.514	00:00:18.306	1099	-1024	-768	-1	-1	-1	-1	4	-1024	-768	-1	-1	-1	-1	4		0	0						Untertest1.avi	0	880	547	72	111				0	Content		-72	-111	18306280	1674602483
18323	08:51:39.531	00:00:18.322	1100	-1024	-768	-1	-1	-1	-1	4	-1024	-768	-1	-1	-1	-1	4		0	0						Untertest1.avi	0	880	547	72	111				0	Content		-72	-111	18322948	1674619151
18340	08:51:39.548	00:00:18.339	1101	-1024	-768	-1	-1	-1	-1	4	-1024	-768	-1	-1	-1	-1	4		0	0						Untertest1.avi	0	880	547	72	111				0	Content		-72	-111	18339597	1674635800
18356	08:51:39.564	00:00:18.356	1102	-1024	-768	-1	-1	-1	-1	4	-1024	-768	-1	-1	-1	-1	4		0	0						Untertest1.avi	0	880	547	72	111				0	Content		-72	-111	18356265	1674652468
18373	08:51:39.581	00:00:18.372	1103	-1024	-768	-1	-1	-1	-1	4	-1024	-768	-1	-1	-1	-1	4		0	0						Untertest1.avi	0	880	547	72	111				0	Content		-72	-111	18372932	1674669135
18390	08:51:39.598	00:00:18.389	1104	-1024	-768	-1	-1	-1	-1	4	-1024	-768	-1	-1	-1	-1	4		0	0						Untertest1.avi	0	880	547	72	111				0	Content		-72	-111	18389849	1674686052
18407	08:51:39.615	00:00:18.406	1105	-1024	-768	-1	-1	-1	-1	4	-1024	-768	-1	-1	-1	-1	4		0	0						Untertest1.avi	0	880	547	72	111				0	Content		-72	-111	18406516	1674702719
18423	08:51:39.631	00:00:18.423	1106	-1024	-768	-1	-1	-1	-1	4	-1024	-768	-1	-1	-1	-1	4		0	0						Untertest1.avi	0	880	547	72	111				0	Content		-72	-111	18423474	1674719677
18440	08:51:39.648	00:00:18.440	1107	-1024	-768	-1	-1	-1	-1	4	-1024	-768	-1	-1	-1	-1	4		0	0						Untertest1.avi	0	880	547	72	111				0	Content		-72	-111	18440141	1674736344
18457	08:51:39.665	00:00:18.456	1108	-1024	-768	-1	-1	-1	-1	4	-1024	-768	-1	-1	-1	-1	4		0	0						Untertest1.avi	0	880	547	72	111				0	Content		-72	-111	18456809	1674753012
18474	08:51:39.682	00:00:18.474	1109	-1024	-768	-1	-1	-1	-1	4	-1024	-768	-1	-1	-1	-1	4		0	0						Untertest1.avi	0	880	547	72	111				0	Content		-72	-111	18474036	1674770239
18491	08:51:39.699	00:00:18.490	1110	-1024	-768	-1	-1	-1	-1	4	-1024	-768	-1	-1	-1	-1	4		0	0						Untertest1.avi	0	880	547	72	111				0	Content		-72	-111	18490703	1674786906
18508	08:51:39.716	00:00:18.508	1111	-1024	-768	-1	-1	-1	-1	4	-1024	-768	-1	-1	-1	-1	4		0	0						Untertest1.avi	0	880	547	72	111				0	Content		-72	-111	18508009	1674804212
18523	08:51:39.731	00:00:18.522	1112	-1024	-768	-1	-1	-1	-1	4	-1024	-768	-1	-1	-1	-1	4		0	0						Untertest1.avi	0	880	547	72	111				0	Content		-72	-111	18522757	1674818960
18539	08:51:39.747	00:00:18.539	1113	-1024	-768	-1	-1	-1	-1	4	-1024	-768	-1	-1	-1	-1	4		0	0						Untertest1.avi	0	880	547	72	111				0	Content		-72	-111	18539382	1674835585
18556	08:51:39.764	00:00:18.556	1114	-1024	-768	-1	-1	-1	-1	4	-1024	-768	-1	-1	-1	-1	4		0	0						Untertest1.avi	0	880	547	72	111				0	Content		-72	-111	18556131	1674852334
18573	08:51:39.781	00:00:18.572	1115	-1024	-768	-1	-1	-1	-1	4	-1024	-768	-1	-1	-1	-1	4		0	0						Untertest1.avi	0	880	547	72	111				0	Content		-72	-111	18572755	1674868958
18589	08:51:39.797	00:00:18.589	1116	-1024	-768	-1	-1	-1	-1	4	-1024	-768	-1	-1	-1	-1	4		0	0						Untertest1.avi	0	880	547	72	111				0	Content		-72	-111	18589422	1674885625
18606	08:51:39.814	00:00:18.606	1117	-1024	-768	-1	-1	-1	-1	4	-1024	-768	-1	-1	-1	-1	4		0	0						Untertest1.avi	0	880	547	72	111				0	Content		-72	-111	18606024	1674902227
18623	08:51:39.831	00:00:18.622	1118	-1024	-768	-1	-1	-1	-1	4	-1024	-768	-1	-1	-1	-1	4		0	0						Untertest1.avi	0	880	547	72	111				0	Content		-72	-111	18622691	1674918894
18640	08:51:39.848	00:00:18.639	1119	-1024	-768	-1	-1	-1	-1	4	-1024	-768	-1	-1	-1	-1	4		0	0						Untertest1.avi	0	880	547	72	111				0	Content		-72	-111	18639544	1674935747
18656	08:51:39.864	00:00:18.656	1120	-1024	-768	-1	-1	-1	-1	4	-1024	-768	-1	-1	-1	-1	4		0	0						Untertest1.avi	0	880	547	72	111				0	Content		-72	-111	18656211	1674952414
18673	08:51:39.881	00:00:18.672	1121	-1024	-768	-1	-1	-1	-1	4	-1024	-768	-1	-1	-1	-1	4		0	0						Untertest1.avi	0	880	547	72	111				0	Content		-72	-111	18672879	1674969082
18690	08:51:39.898	00:00:18.690	1122	-1024	-768	-1	-1	-1	-1	4	-1024	-768	-1	-1	-1	-1	4		0	0						Untertest1.avi	0	880	547	72	111				0	Content		-72	-111	18690061	1674986264
18707	08:51:39.915	00:00:18.706	1123	-1024	-768	-1	-1	-1	-1	4	-1024	-768	-1	-1	-1	-1	4		0	0						Untertest1.avi	0	880	547	72	111				0	Content		-72	-111	18706729	1675002932
18724	08:51:39.932	00:00:18.723	1124	-1024	-768	-1	-1	-1	-1	4	-1024	-768	-1	-1	-1	-1	4		0	0						Untertest1.avi	0	880	547	72	111				0	Content		-72	-111	18723732	1675019935
18740	08:51:39.948	00:00:18.740	1125	-1024	-768	-1	-1	-1	-1	4	-1024	-768	-1	-1	-1	-1	4		0	0						Untertest1.avi	0	880	547	72	111				0	Content		-72	-111	18740400	1675036603
18757	08:51:39.965	00:00:18.757	1126	-1024	-768	-1	-1	-1	-1	4	-1024	-768	-1	-1	-1	-1	4		0	0						Untertest1.avi	0	880	547	72	111				0	Content		-72	-111	18757067	1675053270
18773	08:51:39.981	00:00:18.773	1127	-1024	-768	-1	-1	-1	-1	4	-1024	-768	-1	-1	-1	-1	4		0	0						Untertest1.avi	0	880	547	72	111				0	Content		-72	-111	18773152	1675069355
18790	08:51:39.998	00:00:18.789	1128	-1024	-768	-1	-1	-1	-1	4	-1024	-768	-1	-1	-1	-1	4		0	0						Untertest1.avi	0	880	547	72	111				0	Content		-72	-111	18789819	1675086022
18806	08:51:40.014	00:00:18.805	1129	-1024	-768	-1	-1	-1	-1	4	-1024	-768	-1	-1	-1	-1	4		0	0						Untertest1.avi	0	880	547	72	111				0	Content		-72	-111	18805859	1675102062
18823	08:51:40.031	00:00:18.822	1130	-1024	-768	-1	-1	-1	-1	4	-1024	-768	-1	-1	-1	-1	4		0	0						Untertest1.avi	0	880	547	72	111				0	Content		-72	-111	18822615	1675118818
18839	08:51:40.047	00:00:18.839	1131	-1024	-768	-1	-1	-1	-1	4	-1024	-768	-1	-1	-1	-1	4		0	0						Untertest1.avi	0	880	547	72	111				0	Content		-72	-111	18839264	1675135467
18856	08:51:40.064	00:00:18.855	1132	-1024	-768	-1	-1	-1	-1	4	-1024	-768	-1	-1	-1	-1	4		0	0						Untertest1.avi	0	880	547	72	111				0	Content		-72	-111	18855931	1675152134
18873	08:51:40.081	00:00:18.872	1133	-1024	-768	-1	-1	-1	-1	4	-1024	-768	-1	-1	-1	-1	4		0	0						Untertest1.avi	0	880	547	72	111				0	Content		-72	-111	18872574	1675168777
18889	08:51:40.097	00:00:18.889	1134	-1024	-768	-1	-1	-1	-1	4	-1024	-768	-1	-1	-1	-1	4		0	0						Untertest1.avi	0	880	547	72	111				0	Content		-72	-111	18889241	1675185444
18906	08:51:40.114	00:00:18.905	1135	-1024	-768	-1	-1	-1	-1	4	-1024	-768	-1	-1	-1	-1	4		0	0						Untertest1.avi	0	880	547	72	111				0	Content		-72	-111	18905909	1675202112
18923	08:51:40.131	00:00:18.922	1136	-1024	-768	-1	-1	-1	-1	4	-1024	-768	-1	-1	-1	-1	4		0	0						Untertest1.avi	0	880	547	72	111				0	Content		-72	-111	18922556	1675218759
18939	08:51:40.147	00:00:18.939	1137	-1024	-768	-1	-1	-1	-1	4	-1024	-768	-1	-1	-1	-1	4		0	0						Untertest1.avi	0	880	547	72	111				0	Content		-72	-111	18939224	1675235427
18956	08:51:40.164	00:00:18.955	1138	-1024	-768	-1	-1	-1	-1	4	-1024	-768	-1	-1	-1	-1	4		0	0						Untertest1.avi	0	880	547	72	111				0	Content		-72	-111	18955892	1675252095
18973	08:51:40.181	00:00:18.972	1139	-1024	-768	-1	-1	-1	-1	4	-1024	-768	-1	-1	-1	-1	4		0	0						Untertest1.avi	0	880	547	72	111				0	Content		-72	-111	18972807	1675269010
18989	08:51:40.197	00:00:18.989	1140	-1024	-768	-1	-1	-1	-1	4	-1024	-768	-1	-1	-1	-1	4		0	0						Untertest1.avi	0	880	547	72	111				0	Content		-72	-111	18989475	1675285678
19006	08:51:40.214	00:00:19.006	1141	-1024	-768	-1	-1	-1	-1	4	-1024	-768	-1	-1	-1	-1	4		0	0						Untertest1.avi	0	880	547	72	111				0	Content		-72	-111	19006437	1675302640
19023	08:51:40.231	00:00:19.023	1142	-1024	-768	-1	-1	-1	-1	4	-1024	-768	-1	-1	-1	-1	4		0	0						Untertest1.avi	0	880	547	72	111				0	Content		-72	-111	19023105	1675319308
19040	08:51:40.248	00:00:19.039	1143	-1024	-768	-1	-1	-1	-1	4	-1024	-768	-1	-1	-1	-1	4		0	0						Untertest1.avi	0	880	547	72	111				0	Content		-72	-111	19039772	1675335975
19057	08:51:40.265	00:00:19.056	1144	-1024	-768	-1	-1	-1	-1	4	-1024	-768	-1	-1	-1	-1	4		0	0						Untertest1.avi	0	880	547	72	111				0	Content		-72	-111	19056996	1675353199
19074	08:51:40.282	00:00:19.073	1145	-1024	-768	-1	-1	-1	-1	4	-1024	-768	-1	-1	-1	-1	4		0	0						Untertest1.avi	0	880	547	72	111				0	Content		-72	-111	19073663	1675369866
19091	08:51:40.299	00:00:19.090	1146	-1024	-768	-1	-1	-1	-1	4	-1024	-768	-1	-1	-1	-1	4		0	0						Untertest1.avi	0	880	547	72	111				0	Content		-72	-111	19090968	1675387171
19106	08:51:40.314	00:00:19.105	1147	-1024	-768	-1	-1	-1	-1	4	-1024	-768	-1	-1	-1	-1	4		0	0						Untertest1.avi	0	880	547	72	111				0	Content		-72	-111	19105716	1675401919
19122	08:51:40.330	00:00:19.122	1148	-1024	-768	-1	-1	-1	-1	4	-1024	-768	-1	-1	-1	-1	4		0	0						Untertest1.avi	0	880	547	72	111				0	Content		-72	-111	19122338	1675418541
19139	08:51:40.347	00:00:19.139	1149	-1024	-768	-1	-1	-1	-1	4	-1024	-768	-1	-1	-1	-1	4		0	0						Untertest1.avi	0	880	547	72	111				0	Content		-72	-111	19139085	1675435288
19156	08:51:40.364	00:00:19.155	1150	-1024	-768	-1	-1	-1	-1	4	-1024	-768	-1	-1	-1	-1	4		0	0						Untertest1.avi	0	880	547	72	111				0	Content		-72	-111	19155710	1675451913
19172	08:51:40.380	00:00:19.172	1151	-1024	-768	-1	-1	-1	-1	4	-1024	-768	-1	-1	-1	-1	4		0	0						Untertest1.avi	0	880	547	72	111				0	Content		-72	-111	19172377	1675468580
19189	08:51:40.397	00:00:19.188	1152	-1024	-768	-1	-1	-1	-1	4	-1024	-768	-1	-1	-1	-1	4		0	0						Untertest1.avi	0	880	547	72	111				0	Content		-72	-111	19188956	1675485159
19207	08:51:40.415	00:00:19.206	1153	-1024	-768	-1	-1	-1	-1	4	-1024	-768	-1	-1	-1	-1	4		0	0						Untertest1.avi	0	880	547	72	111				0	Content		-72	-111	19206827	1675503030
19224	08:51:40.432	00:00:19.223	1154	-1024	-768	-1	-1	-1	-1	4	-1024	-768	-1	-1	-1	-1	4		0	0						Untertest1.avi	0	880	547	72	111				0	Content		-72	-111	19223828	1675520031
19240	08:51:40.448	00:00:19.240	1155	-1024	-768	-1	-1	-1	-1	4	-1024	-768	-1	-1	-1	-1	4		0	0						Untertest1.avi	0	880	547	72	111				0	Content		-72	-111	19240325	1675536528
19257	08:51:40.465	00:00:19.257	1156	1079,017	775,4772	0,2678211	0,8477933	465,058	2,817556	3	976,005	769,1008	0,2680669	0,8477546	465,058	2,838835	1	9	976	769						Untertest1.avi	0	880	547	72	111	846	643	83	0	Content		904	658	19257072	1675553275
19274	08:51:40.482	00:00:19.273	1157	-1024	-768	-1	-1	-1	-1	4	-1024	-768	-1	-1	-1	-1	4	9	0	0						Untertest1.avi	0	880	547	72	111	846	643	83	0	Content		-72	-111	19273571	1675569774
19291	08:51:40.499	00:00:19.290	1158	1023,841	785,4659	0,2634275	0,8523359	452,1646	3,082755	3	909,9266	779,0129	0,2635184	0,852294	452,1646	3,103298	1	9	910	779						Untertest1.avi	0	880	547	72	111	846	643	83	0	Content		838	668	19290569	1675586772
19307	08:51:40.515	00:00:19.306	1159	1035,267	745,6428	0,2625221	0,8548416	453,7831	3,030483	3	901,1472	739,2028	0,2623797	0,8547987	453,7831	3,047767	1	9	901	739						Untertest1.avi	0	880	547	72	111	846	643	83	0	Content		829	628	19306691	1675602894
19324	08:51:40.532	00:00:19.323	1160	-1024	-768	-1	-1	-1	-1	4	-1024	-768	-1	-1	-1	-1	4	9	0	0						Untertest1.avi	0	880	547	72	111	846	643	83	0	Content		-72	-111	19323816	1675620019
19340	08:51:40.548	00:00:19.340	1161	1024,107	702,5469	0,2589852	0,8581566	443,7169	2,622322	3	927,3054	695,3971	0,2592498	0,8581142	443,7169	2,642134	1	10	927	695						Untertest1.avi	0	880	547	72	111	856	466	117	0	Content		855	584	19340063	1675636266
19357	08:51:40.565	00:00:19.357	1162	1027,975	680,9989	0,261404	0,860029	464,3636	2,502579	3	928,2408	673,4943	0,261404	0,860029	464,3636	2,521143	1	10	928	673						Untertest1.avi	0	880	547	72	111	856	466	117	0	Content		856	562	19357310	1675653513
19373	08:51:40.581	00:00:19.373	1163	-1024	-768	-1	-1	-1	-1	4	-1024	-768	-1	-1	-1	-1	4	10	0	0						Untertest1.avi	0	880	547	72	111	856	466	117	0	Content		-72	-111	19373447	1675669650
19390	08:51:40.598	00:00:19.390	1164	-1024	-768	-1	-1	-1	-1	4	-1024	-768	-1	-1	-1	-1	4	10	0	0						Untertest1.avi	0	880	547	72	111	856	466	117	0	Content		-72	-111	19390183	1675686386
19407	08:51:40.615	00:00:19.406	1165	1125,533	486,2737	0,2587654	0,8675418	455,3873	1,760116	3	991,2941	481,2624	0,258624	0,8674989	455,3873	1,771129	1	10	991	481						Untertest1.avi	0	880	547	72	111	856	466	117	0	Content		919	370	19406805	1675703008
19424	08:51:40.632	00:00:19.423	1166	-1024	-768	-1	-1	-1	-1	4	-1024	-768	-1	-1	-1	-1	4	10	0	0						Untertest1.avi	0	880	547	72	111	856	466	117	0	Content		-72	-111	19423805	1675720008
19440	08:51:40.648	00:00:19.440	1167	982,7496	457,4977	0,2584047	0,8714908	455,3874	2,113085	3	882,36	445,145	0,258653	0,8714768	455,3874	2,129831	1	10	882	445						Untertest1.avi	0	880	547	72	111	856	466	117	0	Content		810	334	19440180	1675736383
19457	08:51:40.665	00:00:19.457	1168	-1024	-768	-1	-1	-1	-1	4	-1024	-768	-1	-1	-1	-1	4		0	0						Untertest1.avi	0	880	547	72	111				0	Content		-72	-111	19457175	1675753378
19473	08:51:40.681	00:00:19.473	1169	-1024	-768	-1	-1	-1	-1	4	-1024	-768	-1	-1	-1	-1	4		0	0						Untertest1.avi	0	880	547	72	111				0	Content		-72	-111	19473432	1675769635
19490	08:51:40.698	00:00:19.490	1170	-1024	-768	-1	-1	-1	-1	4	-1024	-768	-1	-1	-1	-1	4		0	0						Untertest1.avi	0	880	547	72	111				0	Content		-72	-111	19490170	1675786373
19507	08:51:40.715	00:00:19.506	1171	-1024	-768	-1	-1	-1	-1	4	-1024	-768	-1	-1	-1	-1	4		0	0						Untertest1.avi	0	880	547	72	111				0	Content		-72	-111	19506795	1675802998
19524	08:51:40.732	00:00:19.523	1172	-1024	-768	-1	-1	-1	-1	4	-1024	-768	-1	-1	-1	-1	4		0	0						Untertest1.avi	0	880	547	72	111				0	Content		-72	-111	19523669	1675819872
19540	08:51:40.748	00:00:19.540	1173	-1024	-768	-1	-1	-1	-1	4	-1024	-768	-1	-1	-1	-1	4		0	0						Untertest1.avi	0	880	547	72	111				0	Content		-72	-111	19540165	1675836368
19557	08:51:40.765	00:00:19.556	1174	-1024	-768	-1	-1	-1	-1	4	-1024	-768	-1	-1	-1	-1	4		0	0						Untertest1.avi	0	880	547	72	111				0	Content		-72	-111	19556914	1675853117
19574	08:51:40.782	00:00:19.573	1175	-1024	-768	-1	-1	-1	-1	4	-1024	-768	-1	-1	-1	-1	4		0	0						Untertest1.avi	0	880	547	72	111				0	Content		-72	-111	19573535	1675869738
19590	08:51:40.798	00:00:19.590	1176	-1024	-768	-1	-1	-1	-1	4	-1024	-768	-1	-1	-1	-1	4		0	0						Untertest1.avi	0	880	547	72	111				0	Content		-72	-111	19590159	1675886362
19607	08:51:40.815	00:00:19.606	1177	-1024	-768	-1	-1	-1	-1	4	-1024	-768	-1	-1	-1	-1	4		0	0						Untertest1.avi	0	880	547	72	111				0	Content		-72	-111	19606906	1675903109
19624	08:51:40.832	00:00:19.623	1178	-1024	-768	-1	-1	-1	-1	4	-1024	-768	-1	-1	-1	-1	4		0	0						Untertest1.avi	0	880	547	72	111				0	Content		-72	-111	19623527	1675919730
19640	08:51:40.848	00:00:19.640	1179	-1024	-768	-1	-1	-1	-1	4	-1024	-768	-1	-1	-1	-1	4		0	0						Untertest1.avi	0	880	547	72	111				0	Content		-72	-111	19640150	1675936353
19657	08:51:40.865	00:00:19.656	1180	-1024	-768	-1	-1	-1	-1	4	-1024	-768	-1	-1	-1	-1	4		0	0						Untertest1.avi	0	880	547	72	111				0	Content		-72	-111	19656899	1675953102
19673	08:51:40.881	00:00:19.673	1181	-1024	-768	-1	-1	-1	-1	4	-1024	-768	-1	-1	-1	-1	4		0	0						Untertest1.avi	0	880	547	72	111				0	Content		-72	-111	19673273	1675969476
19691	08:51:40.899	00:00:19.690	1182	-1024	-768	-1	-1	-1	-1	4	-1024	-768	-1	-1	-1	-1	4		0	0						Untertest1.avi	0	880	547	72	111				0	Content		-72	-111	19690521	1675986724
19707	08:51:40.915	00:00:19.707	1183	-1024	-768	-1	-1	-1	-1	4	-1024	-768	-1	-1	-1	-1	4		0	0						Untertest1.avi	0	880	547	72	111				0	Content		-72	-111	19707145	1676003348
19724	08:51:40.932	00:00:19.723	1184	-1024	-768	-1	-1	-1	-1	4	-1024	-768	-1	-1	-1	-1	4		0	0						Untertest1.avi	0	880	547	72	111				0	Content		-72	-111	19723892	1676020095
19740	08:51:40.948	00:00:19.739	1185	-1024	-768	-1	-1	-1	-1	4	-1024	-768	-1	-1	-1	-1	4		0	0						Untertest1.avi	0	880	547	72	111				0	Content		-72	-111	19739891	1676036094
19755	08:51:40.963	00:00:19.755	1186	-1024	-768	-1	-1	-1	-1	4	-1024	-768	-1	-1	-1	-1	4		0	0						Untertest1.avi	0	880	547	72	111				0	Content		-72	-111	19755262	1676051465
19772	08:51:40.980	00:00:19.772	1187	-1024	-768	-1	-1	-1	-1	4	-1024	-768	-1	-1	-1	-1	4		0	0						Untertest1.avi	0	880	547	72	111				0	Content		-72	-111	19772199	1676068402
19789	08:51:40.997	00:00:19.788	1188	-1024	-768	-1	-1	-1	-1	4	-1024	-768	-1	-1	-1	-1	4		0	0						Untertest1.avi	0	880	547	72	111				0	Content		-72	-111	19788867	1676085070
19806	08:51:41.014	00:00:19.805	1189	-1024	-768	-1	-1	-1	-1	4	-1024	-768	-1	-1	-1	-1	4		0	0						Untertest1.avi	0	880	547	72	111				0	Content		-72	-111	19805999	1676102202
19823	08:51:41.031	00:00:19.822	1190	-1024	-768	-1	-1	-1	-1	4	-1024	-768	-1	-1	-1	-1	4		0	0						Untertest1.avi	0	880	547	72	111				0	Content		-72	-111	19822667	1676118870
19840	08:51:41.048	00:00:19.839	1191	-1024	-768	-1	-1	-1	-1	4	-1024	-768	-1	-1	-1	-1	4		0	0						Untertest1.avi	0	880	547	72	111				0	Content		-72	-111	19839907	1676136110
19857	08:51:41.065	00:00:19.856	1192	-1024	-768	-1	-1	-1	-1	4	-1024	-768	-1	-1	-1	-1	4		0	0						Untertest1.avi	0	880	547	72	111				0	Content		-72	-111	19856575	1676152778
19873	08:51:41.081	00:00:19.872	1193	-1024	-768	-1	-1	-1	-1	4	-1024	-768	-1	-1	-1	-1	4		0	0						Untertest1.avi	0	880	547	72	111				0	Content		-72	-111	19872540	1676168743
19889	08:51:41.097	00:00:19.889	1194	-1024	-768	-1	-1	-1	-1	4	-1024	-768	-1	-1	-1	-1	4		0	0						Untertest1.avi	0	880	547	72	111				0	Content		-72	-111	19889208	1676185411
19905	08:51:41.113	00:00:19.905	1195	-1024	-768	-1	-1	-1	-1	4	-1024	-768	-1	-1	-1	-1	4		0	0						Untertest1.avi	0	880	547	72	111				0	Content		-72	-111	19905128	1676201331
19922	08:51:41.130	00:00:19.921	1196	-1024	-768	-1	-1	-1	-1	4	-1024	-768	-1	-1	-1	-1	4		0	0						Untertest1.avi	0	880	547	72	111				0	Content		-72	-111	19921753	1676217956
19938	08:51:41.146	00:00:19.938	1197	-1024	-768	-1	-1	-1	-1	4	-1024	-768	-1	-1	-1	-1	4		0	0						Untertest1.avi	0	880	547	72	111				0	Content		-72	-111	19938434	1676234637
19955	08:51:41.163	00:00:19.955	1198	-1024	-768	-1	-1	-1	-1	4	-1024	-768	-1	-1	-1	-1	4		0	0						Untertest1.avi	0	880	547	72	111				0	Content		-72	-111	19955102	1676251305
19972	08:51:41.180	00:00:19.971	1199	-1024	-768	-1	-1	-1	-1	4	-1024	-768	-1	-1	-1	-1	4		0	0						Untertest1.avi	0	880	547	72	111				0	Content		-72	-111	19971769	1676267972
19989	08:51:41.197	00:00:19.988	1200	-1024	-768	-1	-1	-1	-1	4	-1024	-768	-1	-1	-1	-1	4		0	0						Untertest1.avi	0	880	547	72	111				0	Content		-72	-111	19988551	1676284754
20005	08:51:41.213	00:00:20.005	1201	-1024	-768	-1	-1	-1	-1	4	-1024	-768	-1	-1	-1	-1	4		0	0						Untertest1.avi	0	880	547	72	111				0	Content		-72	-111	20005119	1676301322
20023	08:51:41.231	00:00:20.023	1202	-1024	-768	-1	-1	-1	-1	4	-1024	-768	-1	-1	-1	-1	4		0	0						Untertest1.avi	0	880	547	72	111				0	Content		-72	-111	20023364	1676319567
20040	08:51:41.248	00:00:20.039	1203	899,9323	929,2278	0,2703729	0,8592412	455,2877	3,364977	1	755,4207	923,5896	0,2701099	0,8591982	455,2877	3,382371	3	11	900	929						Untertest1.avi	0	880	547	72	111	828	818	17	0	Content		828	818	20039736	1676335939
20057	08:51:41.265	00:00:20.056	1204	-1024	-768	-1	-1	-1	-1	4	-1024	-768	-1	-1	-1	-1	4		0	0						Untertest1.avi	0	880	547	72	111				0	Content		-72	-111	20056612	1676352815
20073	08:51:41.281	00:00:20.073	1205	-1024	-768	-1	-1	-1	-1	4	-1024	-768	-1	-1	-1	-1	4		0	0						Untertest1.avi	0	880	547	72	111				0	Content		-72	-111	20073123	1676369326
20090	08:51:41.298	00:00:20.090	1206	-1024	-768	-1	-1	-1	-1	4	-1024	-768	-1	-1	-1	-1	4		0	0						Untertest1.avi	0	880	547	72	111				0	Content		-72	-111	20090114	1676386317
20106	08:51:41.314	00:00:20.106	1207	-1024	-768	-1	-1	-1	-1	4	-1024	-768	-1	-1	-1	-1	4		0	0						Untertest1.avi	0	880	547	72	111				0	Content		-72	-111	20106355	1676402558
20123	08:51:41.331	00:00:20.123	1208	-1024	-768	-1	-1	-1	-1	4	-1024	-768	-1	-1	-1	-1	4		0	0						Untertest1.avi	0	880	547	72	111				0	Content		-72	-111	20123354	1676419557
20140	08:51:41.348	00:00:20.139	1209	-1024	-768	-1	-1	-1	-1	4	-1024	-768	-1	-1	-1	-1	4		0	0						Untertest1.avi	0	880	547	72	111				0	Content		-72	-111	20139856	1676436059
20156	08:51:41.364	00:00:20.156	1210	-1024	-768	-1	-1	-1	-1	4	-1024	-768	-1	-1	-1	-1	4		0	0						Untertest1.avi	0	880	547	72	111				0	Content		-72	-111	20156479	1676452682
20173	08:51:41.381	00:00:20.173	1211	-1024	-768	-1	-1	-1	-1	4	-1024	-768	-1	-1	-1	-1	4		0	0						Untertest1.avi	0	880	547	72	111				0	Content		-72	-111	20173237	1676469440
20190	08:51:41.398	00:00:20.189	1212	-1024	-768	-1	-1	-1	-1	4	-1024	-768	-1	-1	-1	-1	4		0	0						Untertest1.avi	0	880	547	72	111				0	Content		-72	-111	20189852	1676486055
20206	08:51:41.414	00:00:20.206	1213	-1024	-768	-1	-1	-1	-1	4	-1024	-768	-1	-1	-1	-1	4		0	0						Untertest1.avi	0	880	547	72	111				0	Content		-72	-111	20206487	1676502690
20223	08:51:41.431	00:00:20.223	1214	-1024	-768	-1	-1	-1	-1	4	-1024	-768	-1	-1	-1	-1	4		0	0						Untertest1.avi	0	880	547	72	111				0	Content		-72	-111	20223101	1676519304
20240	08:51:41.448	00:00:20.239	1215	-1024	-768	-1	-1	-1	-1	4	-1024	-768	-1	-1	-1	-1	4		0	0						Untertest1.avi	0	880	547	72	111				0	Content		-72	-111	20239725	1676535928
20256	08:51:41.464	00:00:20.256	1216	-1024	-768	-1	-1	-1	-1	4	-1024	-768	-1	-1	-1	-1	4		0	0						Untertest1.avi	0	880	547	72	111				0	Content		-72	-111	20256474	1676552677
20273	08:51:41.481	00:00:20.272	1217	-1024	-768	-1	-1	-1	-1	4	-1024	-768	-1	-1	-1	-1	4		0	0						Untertest1.avi	0	880	547	72	111				0	Content		-72	-111	20272850	1676569053
20290	08:51:41.498	00:00:20.290	1218	-1024	-768	-1	-1	-1	-1	4	-1024	-768	-1	-1	-1	-1	4		0	0						Untertest1.avi	0	880	547	72	111				0	Content		-72	-111	20290096	1676586299
20307	08:51:41.515	00:00:20.306	1219	-1024	-768	-1	-1	-1	-1	4	-1024	-768	-1	-1	-1	-1	4		0	0						Untertest1.avi	0	880	547	72	111				0	Content		-72	-111	20306843	1676603046
20323	08:51:41.531	00:00:20.323	1220	-1024	-768	-1	-1	-1	-1	4	-1024	-768	-1	-1	-1	-1	4		0	0						Untertest1.avi	0	880	547	72	111				0	Content		-72	-111	20323468	1676619671
20339	08:51:41.547	00:00:20.339	1221	-1024	-768	-1	-1	-1	-1	4	-1024	-768	-1	-1	-1	-1	4		0	0						Untertest1.avi	0	880	547	72	111				0	Content		-72	-111	20339467	1676635670
20356	08:51:41.564	00:00:20.356	1222	1235,753	525,0867	0,2944452	0,8682005	469,71	1,71134	3	1106,771	521,0945	0,2944476	0,8681926	469,71	1,723919	1	12	1107	521						Untertest1.avi	0	880	547	72	111	1035	410	17	0	Content		1035	410	20356467	1676652670
20373	08:51:41.581	00:00:20.373	1223	-1024	-768	-1	-1	-1	-1	4	-1024	-768	-1	-1	-1	-1	4		0	0						Untertest1.avi	0	880	547	72	111				0	Content		-72	-111	20373089	1676669292
20390	08:51:41.598	00:00:20.389	1224	-1024	-768	-1	-1	-1	-1	4	-1024	-768	-1	-1	-1	-1	4		0	0						Untertest1.avi	0	880	547	72	111				0	Content		-72	-111	20389964	1676686167
20406	08:51:41.614	00:00:20.406	1225	-1024	-768	-1	-1	-1	-1	4	-1024	-768	-1	-1	-1	-1	4		0	0						Untertest1.avi	0	880	547	72	111				0	Content		-72	-111	20406086	1676702289
20423	08:51:41.631	00:00:20.423	1226	-1024	-768	-1	-1	-1	-1	4	-1024	-768	-1	-1	-1	-1	4		0	0						Untertest1.avi	0	880	547	72	111				0	Content		-72	-111	20423209	1676719412
20440	08:51:41.648	00:00:20.439	1227	-1024	-768	-1	-1	-1	-1	4	-1024	-768	-1	-1	-1	-1	4		0	0						Untertest1.avi	0	880	547	72	111				0	Content		-72	-111	20439585	1676735788
20456	08:51:41.664	00:00:20.456	1228	-1024	-768	-1	-1	-1	-1	4	-1024	-768	-1	-1	-1	-1	4		0	0						Untertest1.avi	0	880	547	72	111				0	Content		-72	-111	20456332	1676752535
20473	08:51:41.681	00:00:20.472	1229	-1024	-768	-1	-1	-1	-1	4	-1024	-768	-1	-1	-1	-1	4		0	0						Untertest1.avi	0	880	547	72	111				0	Content		-72	-111	20472957	1676769160
20490	08:51:41.698	00:00:20.489	1230	-1024	-768	-1	-1	-1	-1	4	-1024	-768	-1	-1	-1	-1	4		0	0						Untertest1.avi	0	880	547	72	111				0	Content		-72	-111	20489580	1676785783
20506	08:51:41.714	00:00:20.506	1231	-1024	-768	-1	-1	-1	-1	4	-1024	-768	-1	-1	-1	-1	4		0	0						Untertest1.avi	0	880	547	72	111				0	Content		-72	-111	20506328	1676802531
20523	08:51:41.731	00:00:20.522	1232	-1024	-768	-1	-1	-1	-1	4	-1024	-768	-1	-1	-1	-1	4		0	0						Untertest1.avi	0	880	547	72	111				0	Content		-72	-111	20522953	1676819156
20539	08:51:41.747	00:00:20.539	1233	-1024	-768	-1	-1	-1	-1	4	-1024	-768	-1	-1	-1	-1	4		0	0						Untertest1.avi	0	880	547	72	111				0	Content		-72	-111	20539453	1676835656
20556	08:51:41.764	00:00:20.556	1234	-1024	-768	-1	-1	-1	-1	4	-1024	-768	-1	-1	-1	-1	4		0	0						Untertest1.avi	0	880	547	72	111				0	Content		-72	-111	20556452	1676852655
20573	08:51:41.781	00:00:20.572	1235	-1024	-768	-1	-1	-1	-1	4	-1024	-768	-1	-1	-1	-1	4		0	0						Untertest1.avi	0	880	547	72	111				0	Content		-72	-111	20572950	1676869153
20590	08:51:41.798	00:00:20.589	1236	-1024	-768	-1	-1	-1	-1	4	-1024	-768	-1	-1	-1	-1	4		0	0						Untertest1.avi	0	880	547	72	111				0	Content		-72	-111	20589820	1676886023
20606	08:51:41.814	00:00:20.606	1237	-1024	-768	-1	-1	-1	-1	4	-1024	-768	-1	-1	-1	-1	4		0	0						Untertest1.avi	0	880	547	72	111				0	Content		-72	-111	20606193	1676902396
20623	08:51:41.831	00:00:20.623	1238	799,1921	497,4814	0,2981412	0,8681759	462,5715	3,632257	3	675,3823	479,9209	0,2981435	0,8681676	462,5715	3,654852	1	13	675	480						Untertest1.avi	0	880	547	72	111	603	369	16	0	Content		603	369	20623066	1676919269
20639	08:51:41.847	00:00:20.639	1239	-1024	-768	-1	-1	-1	-1	4	-1024	-768	-1	-1	-1	-1	4		0	0						Untertest1.avi	0	880	547	72	111				0	Content		-72	-111	20639312	1676935515
20656	08:51:41.864	00:00:20.656	1240	-1024	-768	-1	-1	-1	-1	4	-1024	-768	-1	-1	-1	-1	4		0	0						Untertest1.avi	0	880	547	72	111				0	Content		-72	-111	20656436	1676952639
20673	08:51:41.881	00:00:20.672	1241	-1024	-768	-1	-1	-1	-1	4	-1024	-768	-1	-1	-1	-1	4		0	0						Untertest1.avi	0	880	547	72	111				0	Content		-72	-111	20672807	1676969010
20689	08:51:41.897	00:00:20.689	1242	-1024	-768	-1	-1	-1	-1	4	-1024	-768	-1	-1	-1	-1	4		0	0						Untertest1.avi	0	880	547	72	111				0	Content		-72	-111	20689433	1676985636
20706	08:51:41.914	00:00:20.706	1243	-1024	-768	-1	-1	-1	-1	4	-1024	-768	-1	-1	-1	-1	4		0	0						Untertest1.avi	0	880	547	72	111				0	Content		-72	-111	20706056	1677002259
20723	08:51:41.931	00:00:20.722	1244	-1024	-768	-1	-1	-1	-1	4	-1024	-768	-1	-1	-1	-1	4		0	0						Untertest1.avi	0	880	547	72	111				0	Content		-72	-111	20722900	1677019103
20740	08:51:41.948	00:00:20.739	1245	-1024	-768	-1	-1	-1	-1	4	-1024	-768	-1	-1	-1	-1	4		0	0						Untertest1.avi	0	880	547	72	111				0	Content		-72	-111	20739567	1677035770
20756	08:51:41.964	00:00:20.756	1246	-1024	-768	-1	-1	-1	-1	4	-1024	-768	-1	-1	-1	-1	4		0	0						Untertest1.avi	0	880	547	72	111				0	Content		-72	-111	20756371	1677052574
20773	08:51:41.981	00:00:20.773	1247	-1024	-768	-1	-1	-1	-1	4	-1024	-768	-1	-1	-1	-1	4		0	0						Untertest1.avi	0	880	547	72	111				0	Content		-72	-111	20773003	1677069206
20789	08:51:41.997	00:00:20.789	1248	-1024	-768	-1	-1	-1	-1	4	-1024	-768	-1	-1	-1	-1	4		0	0						Untertest1.avi	0	880	547	72	111				0	Content		-72	-111	20789499	1677085702
20806	08:51:42.014	00:00:20.806	1249	-1024	-768	-1	-1	-1	-1	4	-1024	-768	-1	-1	-1	-1	4		0	0						Untertest1.avi	0	880	547	72	111				0	Content		-72	-111	20806134	1677102337
20823	08:51:42.031	00:00:20.822	1250	-1024	-768	-1	-1	-1	-1	4	-1024	-768	-1	-1	-1	-1	4		0	0						Untertest1.avi	0	880	547	72	111				0	Content		-72	-111	20822747	1677118950
20840	08:51:42.048	00:00:20.839	1251	-1024	-768	-1	-1	-1	-1	4	-1024	-768	-1	-1	-1	-1	4		0	0						Untertest1.avi	0	880	547	72	111				0	Content		-72	-111	20839615	1677135818
20856	08:51:42.064	00:00:20.855	1252	-1024	-768	-1	-1	-1	-1	4	-1024	-768	-1	-1	-1	-1	4		0	0						Untertest1.avi	0	880	547	72	111				0	Content		-72	-111	20855870	1677152073
20873	08:51:42.081	00:00:20.872	1253	-1024	-768	-1	-1	-1	-1	4	-1024	-768	-1	-1	-1	-1	4		0	0						Untertest1.avi	0	880	547	72	111				0	Content		-72	-111	20872870	1677169073
20889	08:51:42.097	00:00:20.889	1254	-1024	-768	-1	-1	-1	-1	4	-1024	-768	-1	-1	-1	-1	4		0	0						Untertest1.avi	0	880	547	72	111				0	Content		-72	-111	20889172	1677185375
20906	08:51:42.114	00:00:20.906	1255	-1024	-768	-1	-1	-1	-1	4	-1024	-768	-1	-1	-1	-1	4		0	0						Untertest1.avi	0	880	547	72	111				0	Content		-72	-111	20906152	1677202355
20923	08:51:42.131	00:00:20.922	1256	-1024	-768	-1	-1	-1	-1	4	-1024	-768	-1	-1	-1	-1	4		0	0						Untertest1.avi	0	880	547	72	111				0	Content		-72	-111	20922619	1677218822
20939	08:51:42.147	00:00:20.939	1257	-1024	-768	-1	-1	-1	-1	4	-1024	-768	-1	-1	-1	-1	4		0	0						Untertest1.avi	0	880	547	72	111				0	Content		-72	-111	20939233	1677235436
20956	08:51:42.164	00:00:20.955	1258	-1024	-768	-1	-1	-1	-1	4	-1024	-768	-1	-1	-1	-1	4		0	0						Untertest1.avi	0	880	547	72	111				0	Content		-72	-111	20955738	1677251941
20973	08:51:42.181	00:00:20.972	1259	-1024	-768	-1	-1	-1	-1	4	-1024	-768	-1	-1	-1	-1	4		0	0						Untertest1.avi	0	880	547	72	111				0	Content		-72	-111	20972610	1677268813
20989	08:51:42.197	00:00:20.989	1260	-1024	-768	-1	-1	-1	-1	4	-1024	-768	-1	-1	-1	-1	4		0	0						Untertest1.avi	0	880	547	72	111				0	Content		-72	-111	20989233	1677285436
21006	08:51:42.214	00:00:21.005	1261	-1024	-768	-1	-1	-1	-1	4	-1024	-768	-1	-1	-1	-1	4		0	0						Untertest1.avi	0	880	547	72	111				0	Content		-72	-111	21005850	1677302053
21023	08:51:42.231	00:00:21.022	1262	569,1818	976,6472	0,2997759	0,8169149	460,6884	3,020328	3	444,6808	962,2663	0,2982333	0,8169129	450,3478	2,974715	1	14	445	962						Untertest1.avi	0	880	547	72	111	373	851	67	0	Content		373	851	21022606	1677318809
21039	08:51:42.247	00:00:21.039	1263	-1024	-768	-1	-1	-1	-1	4	-1024	-768	-1	-1	-1	-1	4	14	0	0						Untertest1.avi	0	880	547	72	111	373	851	67	0	Content		-72	-111	21039174	1677335377
21056	08:51:42.264	00:00:21.055	1264	-1024	-768	-1	-1	-1	-1	4	-1024	-768	-1	-1	-1	-1	4	14	0	0						Untertest1.avi	0	880	547	72	111	373	851	67	0	Content		-72	-111	21055854	1677352057
21073	08:51:42.281	00:00:21.072	1265	-295,2634	-191,6892	0,2985282	0,8130119	450,3478	2,298993	1	-514,9777	-356,6069	0,2986659	0,8129985	450,3478	2,324448	3	14	-295	-192						Untertest1.avi	0	880	547	72	111	373	851	67	0	Content		-367	-303	21072603	1677368806
21089	08:51:42.297	00:00:21.089	1266	-1024	-768	-1	-1	-1	-1	4	-1024	-768	-1	-1	-1	-1	4		0	0						Untertest1.avi	0	880	547	72	111				0	Content		-72	-111	21089224	1677385427
21106	08:51:42.314	00:00:21.105	1267	-1024	-768	-1	-1	-1	-1	4	-1024	-768	-1	-1	-1	-1	4		0	0						Untertest1.avi	0	880	547	72	111				0	Content		-72	-111	21105724	1677401927
21122	08:51:42.330	00:00:21.121	1268	-1024	-768	-1	-1	-1	-1	4	-1024	-768	-1	-1	-1	-1	4		0	0						Untertest1.avi	0	880	547	72	111				0	Content		-72	-111	21121978	1677418181
21139	08:51:42.347	00:00:21.138	1269	-1024	-768	-1	-1	-1	-1	4	-1024	-768	-1	-1	-1	-1	4		0	0						Untertest1.avi	0	880	547	72	111				0	Content		-72	-111	21138975	1677435178
21155	08:51:42.363	00:00:21.155	1270	-1024	-768	-1	-1	-1	-1	4	-1024	-768	-1	-1	-1	-1	4		0	0						Untertest1.avi	0	880	547	72	111				0	Content		-72	-111	21155472	1677451675
21172	08:51:42.380	00:00:21.172	1271	-1024	-768	-1	-1	-1	-1	4	-1024	-768	-1	-1	-1	-1	4		0	0						Untertest1.avi	0	880	547	72	111				0	Content		-72	-111	21172218	1677468421
21189	08:51:42.397	00:00:21.188	1272	-1024	-768	-1	-1	-1	-1	4	-1024	-768	-1	-1	-1	-1	4		0	0						Untertest1.avi	0	880	547	72	111				0	Content		-72	-111	21188841	1677485044
21205	08:51:42.413	00:00:21.205	1273	-1024	-768	-1	-1	-1	-1	4	-1024	-768	-1	-1	-1	-1	4		0	0						Untertest1.avi	0	880	547	72	111				0	Content		-72	-111	21205466	1677501669
21222	08:51:42.430	00:00:21.222	1274	-1024	-768	-1	-1	-1	-1	4	-1024	-768	-1	-1	-1	-1	4		0	0						Untertest1.avi	0	880	547	72	111				0	Content		-72	-111	21222100	1677518303
21239	08:51:42.447	00:00:21.238	1275	-1024	-768	-1	-1	-1	-1	4	-1024	-768	-1	-1	-1	-1	4		0	0						Untertest1.avi	0	880	547	72	111				0	Content		-72	-111	21238838	1677535041
21255	08:51:42.463	00:00:21.255	1276	-1024	-768	-1	-1	-1	-1	4	-1024	-768	-1	-1	-1	-1	4		0	0						Untertest1.avi	0	880	547	72	111				0	Content		-72	-111	21255463	1677551666
21272	08:51:42.480	00:00:21.272	1277	-1024	-768	-1	-1	-1	-1	4	-1024	-768	-1	-1	-1	-1	4		0	0						Untertest1.avi	0	880	547	72	111				0	Content		-72	-111	21272091	1677568294
21289	08:51:42.497	00:00:21.288	1278	-1024	-768	-1	-1	-1	-1	4	-1024	-768	-1	-1	-1	-1	4		0	0						Untertest1.avi	0	880	547	72	111				0	Content		-72	-111	21288709	1677584912
21306	08:51:42.514	00:00:21.305	1279	-1024	-768	-1	-1	-1	-1	4	-1024	-768	-1	-1	-1	-1	4		0	0						Untertest1.avi	0	880	547	72	111				0	Content		-72	-111	21305529	1677601732
21322	08:51:42.530	00:00:21.321	1280	-1024	-768	-1	-1	-1	-1	4	-1024	-768	-1	-1	-1	-1	4		0	0						Untertest1.avi	0	880	547	72	111				0	Content		-72	-111	21321581	1677617784
21338	08:51:42.546	00:00:21.338	1281	-1024	-768	-1	-1	-1	-1	4	-1024	-768	-1	-1	-1	-1	4		0	0						Untertest1.avi	0	880	547	72	111				0	Content		-72	-111	21338201	1677634404
21355	08:51:42.563	00:00:21.354	1282	-1024	-768	-1	-1	-1	-1	4	-1024	-768	-1	-1	-1	-1	4		0	0						Untertest1.avi	0	880	547	72	111				0	Content		-72	-111	21354826	1677651029
21372	08:51:42.580	00:00:21.372	1283	-1024	-768	-1	-1	-1	-1	4	-1024	-768	-1	-1	-1	-1	4		0	0						Untertest1.avi	0	880	547	72	111				0	Content		-72	-111	21372198	1677668401
21388	08:51:42.596	00:00:21.387	1284	-1024	-768	-1	-1	-1	-1	4	-1024	-768	-1	-1	-1	-1	4		0	0						Untertest1.avi	0	880	547	72	111				0	Content		-72	-111	21387569	1677683772
21404	08:51:42.612	00:00:21.404	1285	-1024	-768	-1	-1	-1	-1	4	-1024	-768	-1	-1	-1	-1	4		0	0						Untertest1.avi	0	880	547	72	111				0	Content		-72	-111	21404194	1677700397
21421	08:51:42.629	00:00:21.421	1286	-1024	-768	-1	-1	-1	-1	4	-1024	-768	-1	-1	-1	-1	4		0	0						Untertest1.avi	0	880	547	72	111				0	Content		-72	-111	21421390	1677717593
21439	08:51:42.647	00:00:21.438	1287	-1024	-768	-1	-1	-1	-1	4	-1024	-768	-1	-1	-1	-1	4		0	0						Untertest1.avi	0	880	547	72	111				0	Content		-72	-111	21438637	1677734840
21456	08:51:42.664	00:00:21.456	1288	-1024	-768	-1	-1	-1	-1	4	-1024	-768	-1	-1	-1	-1	4		0	0						Untertest1.avi	0	880	547	72	111				0	Content		-72	-111	21456011	1677752214
21471	08:51:42.679	00:00:21.470	1289	-1024	-768	-1	-1	-1	-1	4	-1024	-768	-1	-1	-1	-1	4		0	0						Untertest1.avi	0	880	547	72	111				0	Content		-72	-111	21470816	1677767019
21487	08:51:42.695	00:00:21.487	1290	-1024	-768	-1	-1	-1	-1	4	-1024	-768	-1	-1	-1	-1	4		0	0						Untertest1.avi	0	880	547	72	111				0	Content		-72	-111	21487438	1677783641
21504	08:51:42.712	00:00:21.504	1291	-1024	-768	-1	-1	-1	-1	4	-1024	-768	-1	-1	-1	-1	4		0	0						Untertest1.avi	0	880	547	72	111				0	Content		-72	-111	21504188	1677800391
21521	08:51:42.729	00:00:21.520	1292	-1024	-768	-1	-1	-1	-1	4	-1024	-768	-1	-1	-1	-1	4		0	0						Untertest1.avi	0	880	547	72	111				0	Content		-72	-111	21520812	1677817015
21537	08:51:42.745	00:00:21.537	1293	-1024	-768	-1	-1	-1	-1	4	-1024	-768	-1	-1	-1	-1	4		0	0						Untertest1.avi	0	880	547	72	111				0	Content		-72	-111	21537432	1677833635
21554	08:51:42.762	00:00:21.554	1294	-1024	-768	-1	-1	-1	-1	4	-1024	-768	-1	-1	-1	-1	4		0	0						Untertest1.avi	0	880	547	72	111				0	Content		-72	-111	21554060	1677850263
21571	08:51:42.779	00:00:21.571	1295	-1024	-768	-1	-1	-1	-1	4	-1024	-768	-1	-1	-1	-1	4		0	0						Untertest1.avi	0	880	547	72	111				0	Content		-72	-111	21571251	1677867454
21589	08:51:42.797	00:00:21.588	1296	-1024	-768	-1	-1	-1	-1	4	-1024	-768	-1	-1	-1	-1	4		0	0						Untertest1.avi	0	880	547	72	111				0	Content		-72	-111	21588625	1677884828
21606	08:51:42.814	00:00:21.605	1297	-1024	-768	-1	-1	-1	-1	4	-1024	-768	-1	-1	-1	-1	4		0	0						Untertest1.avi	0	880	547	72	111				0	Content		-72	-111	21605872	1677902075
21621	08:51:42.829	00:00:21.620	1298	-1024	-768	-1	-1	-1	-1	4	-1024	-768	-1	-1	-1	-1	4		0	0						Untertest1.avi	0	880	547	72	111				0	Content		-72	-111	21620676	1677916879
21637	08:51:42.845	00:00:21.637	1299	1312,392	919,2714	0,2915942	0,7299811	416,9841	2,710409	3	1216,855	914,4224	0,2918889	0,7299351	416,9841	2,738575	1	15	1217	914						Untertest1.avi	0	880	547	72	111	1145	803	67	0	Content		1145	803	21637424	1677933627
21654	08:51:42.862	00:00:21.654	1300	-1024	-768	-1	-1	-1	-1	4	-1024	-768	-1	-1	-1	-1	4	15	0	0						Untertest1.avi	0	880	547	72	111	1145	803	67	0	Content		-72	-111	21654051	1677950254
21671	08:51:42.879	00:00:21.670	1301	-1024	-768	-1	-1	-1	-1	4	-1024	-768	-1	-1	-1	-1	4	15	0	0						Untertest1.avi	0	880	547	72	111	1145	803	67	0	Content		-72	-111	21670670	1677966873
21688	08:51:42.896	00:00:21.687	1302	1294,405	889,7003	0,2903469	0,7378004	419,2516	2,727928	3	1199,396	885,0149	0,2906389	0,7377548	419,2516	2,756083	1	15	1199	885						Untertest1.avi	0	880	547	72	111	1145	803	67	0	Content		1127	774	21687785	1677983988
21705	08:51:42.913	00:00:21.704	1303	-1024	-768	-1	-1	-1	-1	4	-1024	-768	-1	-1	-1	-1	4		0	0						Untertest1.avi	0	880	547	72	111				0	Content		-72	-111	21704530	1678000733
21721	08:51:42.929	00:00:21.721	1304	-1024	-768	-1	-1	-1	-1	4	-1024	-768	-1	-1	-1	-1	4		0	0						Untertest1.avi	0	880	547	72	111				0	Content		-72	-111	21721198	1678017401
21738	08:51:42.946	00:00:21.737	1305	-1024	-768	-1	-1	-1	-1	4	-1024	-768	-1	-1	-1	-1	4		0	0						Untertest1.avi	0	880	547	72	111				0	Content		-72	-111	21737908	1678034111
21755	08:51:42.963	00:00:21.754	1306	-1024	-768	-1	-1	-1	-1	4	-1024	-768	-1	-1	-1	-1	4		0	0						Untertest1.avi	0	880	547	72	111				0	Content		-72	-111	21754853	1678051056
21771	08:51:42.979	00:00:21.771	1307	-1024	-768	-1	-1	-1	-1	4	-1024	-768	-1	-1	-1	-1	4		0	0						Untertest1.avi	0	880	547	72	111				0	Content		-72	-111	21771281	1678067484
21788	08:51:42.996	00:00:21.787	1308	-1024	-768	-1	-1	-1	-1	4	-1024	-768	-1	-1	-1	-1	4		0	0						Untertest1.avi	0	880	547	72	111				0	Content		-72	-111	21787962	1678084165
21805	08:51:43.013	00:00:21.804	1309	-1024	-768	-1	-1	-1	-1	4	-1024	-768	-1	-1	-1	-1	4		0	0						Untertest1.avi	0	880	547	72	111				0	Content		-72	-111	21804629	1678100832
21821	08:51:43.029	00:00:21.821	1310	-1024	-768	-1	-1	-1	-1	4	-1024	-768	-1	-1	-1	-1	4		0	0						Untertest1.avi	0	880	547	72	111				0	Content		-72	-111	21821402	1678117605
21838	08:51:43.046	00:00:21.838	1311	-1024	-768	-1	-1	-1	-1	4	-1024	-768	-1	-1	-1	-1	4		0	0						Untertest1.avi	0	880	547	72	111				0	Content		-72	-111	21838025	1678134228
21855	08:51:43.063	00:00:21.854	1312	-1024	-768	-1	-1	-1	-1	4	-1024	-768	-1	-1	-1	-1	4		0	0						Untertest1.avi	0	880	547	72	111				0	Content		-72	-111	21854650	1678150853
21871	08:51:43.079	00:00:21.871	1313	-1024	-768	-1	-1	-1	-1	4	-1024	-768	-1	-1	-1	-1	4		0	0						Untertest1.avi	0	880	547	72	111				0	Content		-72	-111	21871273	1678167476
21888	08:51:43.096	00:00:21.888	1314	-1024	-768	-1	-1	-1	-1	4	-1024	-768	-1	-1	-1	-1	4		0	0						Untertest1.avi	0	880	547	72	111				0	Content		-72	-111	21888020	1678184223
21905	08:51:43.113	00:00:21.904	1315	-1024	-768	-1	-1	-1	-1	4	-1024	-768	-1	-1	-1	-1	4		0	0						Untertest1.avi	0	880	547	72	111				0	Content		-72	-111	21904647	1678200850
21921	08:51:43.129	00:00:21.921	1316	-1024	-768	-1	-1	-1	-1	4	-1024	-768	-1	-1	-1	-1	4		0	0						Untertest1.avi	0	880	547	72	111				0	Content		-72	-111	21921146	1678217349
21938	08:51:43.146	00:00:21.938	1317	-1024	-768	-1	-1	-1	-1	4	-1024	-768	-1	-1	-1	-1	4		0	0						Untertest1.avi	0	880	547	72	111				0	Content		-72	-111	21938393	1678234596
21955	08:51:43.163	00:00:21.955	1318	-1024	-768	-1	-1	-1	-1	4	-1024	-768	-1	-1	-1	-1	4		0	0						Untertest1.avi	0	880	547	72	111				0	Content		-72	-111	21955019	1678251222
21972	08:51:43.180	00:00:21.971	1319	-1024	-768	-1	-1	-1	-1	4	-1024	-768	-1	-1	-1	-1	4		0	0						Untertest1.avi	0	880	547	72	111				0	Content		-72	-111	21971769	1678267972
21988	08:51:43.196	00:00:21.987	1320	-1024	-768	-1	-1	-1	-1	4	-1024	-768	-1	-1	-1	-1	4		0	0						Untertest1.avi	0	880	547	72	111				0	Content		-72	-111	21987767	1678283970
22004	08:51:43.212	00:00:22.003	1321	-1024	-768	-1	-1	-1	-1	4	-1024	-768	-1	-1	-1	-1	4		0	0						Untertest1.avi	0	880	547	72	111				0	Content		-72	-111	22003889	1678300092
22021	08:51:43.229	00:00:22.020	1322	-1024	-768	-1	-1	-1	-1	4	-1024	-768	-1	-1	-1	-1	4		0	0						Untertest1.avi	0	880	547	72	111				0	Content		-72	-111	22020514	1678316717
22037	08:51:43.245	00:00:22.037	1323	-1024	-768	-1	-1	-1	-1	4	-1024	-768	-1	-1	-1	-1	4		0	0						Untertest1.avi	0	880	547	72	111				0	Content		-72	-111	22037136	1678333339
22054	08:51:43.262	00:00:22.053	1324	-1024	-768	-1	-1	-1	-1	4	-1024	-768	-1	-1	-1	-1	4		0	0						Untertest1.avi	0	880	547	72	111				0	Content		-72	-111	22053759	1678349962
22071	08:51:43.279	00:00:22.070	1325	-1024	-768	-1	-1	-1	-1	4	-1024	-768	-1	-1	-1	-1	4		0	0						Untertest1.avi	0	880	547	72	111				0	Content		-72	-111	22070963	1678367166
22088	08:51:43.296	00:00:22.088	1326	-1024	-768	-1	-1	-1	-1	4	-1024	-768	-1	-1	-1	-1	4		0	0						Untertest1.avi	0	880	547	72	111				0	Content		-72	-111	22088202	1678384405
22106	08:51:43.314	00:00:22.105	1327	-1024	-768	-1	-1	-1	-1	4	-1024	-768	-1	-1	-1	-1	4		0	0						Untertest1.avi	0	880	547	72	111				0	Content		-72	-111	22105573	1678401776
22120	08:51:43.328	00:00:22.120	1328	-1024	-768	-1	-1	-1	-1	4	-1024	-768	-1	-1	-1	-1	4		0	0						Untertest1.avi	0	880	547	72	111				0	Content		-72	-111	22120384	1678416587
22137	08:51:43.345	00:00:22.136	1329	-1024	-768	-1	-1	-1	-1	4	-1024	-768	-1	-1	-1	-1	4		0	0						Untertest1.avi	0	880	547	72	111				0	Content		-72	-111	22136999	1678433202
22154	08:51:43.362	00:00:22.153	1330	-1024	-768	-1	-1	-1	-1	4	-1024	-768	-1	-1	-1	-1	4		0	0						Untertest1.avi	0	880	547	72	111				0	Content		-72	-111	22153746	1678449949
22170	08:51:43.378	00:00:22.170	1331	-1024	-768	-1	-1	-1	-1	4	-1024	-768	-1	-1	-1	-1	4		0	0						Untertest1.avi	0	880	547	72	111				0	Content		-72	-111	22170371	1678466574
22187	08:51:43.395	00:00:22.186	1332	-1024	-768	-1	-1	-1	-1	4	-1024	-768	-1	-1	-1	-1	4		0	0						Untertest1.avi	0	880	547	72	111				0	Content		-72	-111	22186992	1678483195
22204	08:51:43.412	00:00:22.203	1333	-1024	-768	-1	-1	-1	-1	4	-1024	-768	-1	-1	-1	-1	4		0	0						Untertest1.avi	0	880	547	72	111				0	Content		-72	-111	22203616	1678499819
22221	08:51:43.429	00:00:22.220	1334	-1024	-768	-1	-1	-1	-1	4	-1024	-768	-1	-1	-1	-1	4		0	0						Untertest1.avi	0	880	547	72	111				0	Content		-72	-111	22220813	1678517016
22238	08:51:43.446	00:00:22.238	1335	-1024	-768	-1	-1	-1	-1	4	-1024	-768	-1	-1	-1	-1	4		0	0						Untertest1.avi	0	880	547	72	111				0	Content		-72	-111	22238185	1678534388
22255	08:51:43.463	00:00:22.255	1336	-1024	-768	-1	-1	-1	-1	4	-1024	-768	-1	-1	-1	-1	4		0	0						Untertest1.avi	0	880	547	72	111				0	Content		-72	-111	22255430	1678551633
22270	08:51:43.478	00:00:22.270	1337	-1024	-768	-1	-1	-1	-1	4	-1024	-768	-1	-1	-1	-1	4		0	0						Untertest1.avi	0	880	547	72	111				0	Content		-72	-111	22270233	1678566436
22287	08:51:43.495	00:00:22.286	1338	-1024	-768	-1	-1	-1	-1	4	-1024	-768	-1	-1	-1	-1	4		0	0						Untertest1.avi	0	880	547	72	111				0	Content		-72	-111	22286982	1678583185
22304	08:51:43.512	00:00:22.303	1339	-1024	-768	-1	-1	-1	-1	4	-1024	-768	-1	-1	-1	-1	4		0	0						Untertest1.avi	0	880	547	72	111				0	Content		-72	-111	22303605	1678599808
22320	08:51:43.528	00:00:22.320	1340	-1024	-768	-1	-1	-1	-1	4	-1024	-768	-1	-1	-1	-1	4		0	0						Untertest1.avi	0	880	547	72	111				0	Content		-72	-111	22320229	1678616432
22337	08:51:43.545	00:00:22.336	1341	-1024	-768	-1	-1	-1	-1	4	-1024	-768	-1	-1	-1	-1	4		0	0						Untertest1.avi	0	880	547	72	111				0	Content		-72	-111	22336852	1678633055
22353	08:51:43.561	00:00:22.353	1342	-1024	-768	-1	-1	-1	-1	4	-1024	-768	-1	-1	-1	-1	4		0	0						Untertest1.avi	0	880	547	72	111				0	Content		-72	-111	22353476	1678649679
22371	08:51:43.579	00:00:22.370	1343	-1024	-768	-1	-1	-1	-1	4	-1024	-768	-1	-1	-1	-1	4		0	0						Untertest1.avi	0	880	547	72	111				0	Content		-72	-111	22370669	1678666872
22388	08:51:43.596	00:00:22.388	1344	-1024	-768	-1	-1	-1	-1	4	-1024	-768	-1	-1	-1	-1	4		0	0						Untertest1.avi	0	880	547	72	111				0	Content		-72	-111	22388042	1678684245
22405	08:51:43.613	00:00:22.405	1345	-1024	-768	-1	-1	-1	-1	4	-1024	-768	-1	-1	-1	-1	4		0	0						Untertest1.avi	0	880	547	72	111				0	Content		-72	-111	22405291	1678701494
22420	08:51:43.628	00:00:22.420	1346	-1024	-768	-1	-1	-1	-1	4	-1024	-768	-1	-1	-1	-1	4		0	0						Untertest1.avi	0	880	547	72	111				0	Content		-72	-111	22420222	1678716425
22437	08:51:43.645	00:00:22.436	1347	-1024	-768	-1	-1	-1	-1	4	-1024	-768	-1	-1	-1	-1	4		0	0						Untertest1.avi	0	880	547	72	111				0	Content		-72	-111	22436843	1678733046
22454	08:51:43.662	00:00:22.453	1348	-1024	-768	-1	-1	-1	-1	4	-1024	-768	-1	-1	-1	-1	4		0	0						Untertest1.avi	0	880	547	72	111				0	Content		-72	-111	22453590	1678749793
22470	08:51:43.678	00:00:22.470	1349	-1024	-768	-1	-1	-1	-1	4	-1024	-768	-1	-1	-1	-1	4		0	0						Untertest1.avi	0	880	547	72	111				0	Content		-72	-111	22470214	1678766417
22487	08:51:43.695	00:00:22.486	1350	-1024	-768	-1	-1	-1	-1	4	-1024	-768	-1	-1	-1	-1	4		0	0						Untertest1.avi	0	880	547	72	111				0	Content		-72	-111	22486839	1678783042
22503	08:51:43.711	00:00:22.503	1351	-1024	-768	-1	-1	-1	-1	4	-1024	-768	-1	-1	-1	-1	4		0	0						Untertest1.avi	0	880	547	72	111				0	Content		-72	-111	22503462	1678799665
22521	08:51:43.729	00:00:22.520	1352	-1024	-768	-1	-1	-1	-1	4	-1024	-768	-1	-1	-1	-1	4		0	0						Untertest1.avi	0	880	547	72	111				0	Content		-72	-111	22520531	1678816734
22538	08:51:43.746	00:00:22.537	1353	-1024	-768	-1	-1	-1	-1	4	-1024	-768	-1	-1	-1	-1	4		0	0						Untertest1.avi	0	880	547	72	111				0	Content		-72	-111	22537905	1678834108
22555	08:51:43.763	00:00:22.555	1354	-1024	-768	-1	-1	-1	-1	4	-1024	-768	-1	-1	-1	-1	4		0	0						Untertest1.avi	0	880	547	72	111				0	Content		-72	-111	22555153	1678851356
22570	08:51:43.778	00:00:22.570	1355	-1024	-768	-1	-1	-1	-1	4	-1024	-768	-1	-1	-1	-1	4		0	0						Untertest1.avi	0	880	547	72	111				0	Content		-72	-111	22570082	1678866285
22587	08:51:43.795	00:00:22.586	1356	-1024	-768	-1	-1	-1	-1	4	-1024	-768	-1	-1	-1	-1	4		0	0						Untertest1.avi	0	880	547	72	111				0	Content		-72	-111	22586704	1678882907
22603	08:51:43.811	00:00:22.603	1357	-1024	-768	-1	-1	-1	-1	4	-1024	-768	-1	-1	-1	-1	4		0	0						Untertest1.avi	0	880	547	72	111				0	Content		-72	-111	22603454	1678899657
22620	08:51:43.828	00:00:22.620	1358	-1024	-768	-1	-1	-1	-1	4	-1024	-768	-1	-1	-1	-1	4		0	0						Untertest1.avi	0	880	547	72	111				0	Content		-72	-111	22620077	1678916280
22637	08:51:43.845	00:00:22.636	1359	-1024	-768	-1	-1	-1	-1	4	-1024	-768	-1	-1	-1	-1	4		0	0						Untertest1.avi	0	880	547	72	111				0	Content		-72	-111	22636699	1678932902
22653	08:51:43.861	00:00:22.653	1360	-1024	-768	-1	-1	-1	-1	4	-1024	-768	-1	-1	-1	-1	4		0	0						Untertest1.avi	0	880	547	72	111				0	Content		-72	-111	22653324	1678949527
22671	08:51:43.879	00:00:22.670	1361	-1024	-768	-1	-1	-1	-1	4	-1024	-768	-1	-1	-1	-1	4		0	0						Untertest1.avi	0	880	547	72	111				0	Content		-72	-111	22670517	1678966720
22688	08:51:43.896	00:00:22.687	1362	-1024	-768	-1	-1	-1	-1	4	-1024	-768	-1	-1	-1	-1	4		0	0						Untertest1.avi	0	880	547	72	111				0	Content		-72	-111	22687893	1678984096
22705	08:51:43.913	00:00:22.705	1363	-1024	-768	-1	-1	-1	-1	4	-1024	-768	-1	-1	-1	-1	4		0	0						Untertest1.avi	0	880	547	72	111				0	Content		-72	-111	22705142	1679001345
22720	08:51:43.928	00:00:22.719	1364	-1024	-768	-1	-1	-1	-1	4	-1024	-768	-1	-1	-1	-1	4		0	0						Untertest1.avi	0	880	547	72	111				0	Content		-72	-111	22719944	1679016147
22737	08:51:43.945	00:00:22.736	1365	-1024	-768	-1	-1	-1	-1	4	-1024	-768	-1	-1	-1	-1	4		0	0						Untertest1.avi	0	880	547	72	111				0	Content		-72	-111	22736692	1679032895
22753	08:51:43.961	00:00:22.753	1366	-1024	-768	-1	-1	-1	-1	4	-1024	-768	-1	-1	-1	-1	4		0	0						Untertest1.avi	0	880	547	72	111				0	Content		-72	-111	22753318	1679049521
22770	08:51:43.978	00:00:22.769	1367	-1024	-768	-1	-1	-1	-1	4	-1024	-768	-1	-1	-1	-1	4		0	0						Untertest1.avi	0	880	547	72	111				0	Content		-72	-111	22769941	1679066144
22787	08:51:43.995	00:00:22.786	1368	-1024	-768	-1	-1	-1	-1	4	-1024	-768	-1	-1	-1	-1	4		0	0						Untertest1.avi	0	880	547	72	111				0	Content		-72	-111	22786564	1679082767
22803	08:51:44.011	00:00:22.803	1369	-1024	-768	-1	-1	-1	-1	4	-1024	-768	-1	-1	-1	-1	4		0	0						Untertest1.avi	0	880	547	72	111				0	Content		-72	-111	22803187	1679099390
22820	08:51:44.028	00:00:22.820	1370	-1024	-768	-1	-1	-1	-1	4	-1024	-768	-1	-1	-1	-1	4		0	0						Untertest1.avi	0	880	547	72	111				0	Content		-72	-111	22820380	1679116583
22838	08:51:44.046	00:00:22.837	1371	-1024	-768	-1	-1	-1	-1	4	-1024	-768	-1	-1	-1	-1	4		0	0						Untertest1.avi	0	880	547	72	111				0	Content		-72	-111	22837755	1679133958
22855	08:51:44.063	00:00:22.855	1372	-1024	-768	-1	-1	-1	-1	4	-1024	-768	-1	-1	-1	-1	4		0	0						Untertest1.avi	0	880	547	72	111				0	Content		-72	-111	22855001	1679151204
22870	08:51:44.078	00:00:22.869	1373	-1024	-768	-1	-1	-1	-1	4	-1024	-768	-1	-1	-1	-1	4		0	0						Untertest1.avi	0	880	547	72	111				0	Content		-72	-111	22869931	1679166134
22887	08:51:44.095	00:00:22.886	1374	-1024	-768	-1	-1	-1	-1	4	-1024	-768	-1	-1	-1	-1	4		0	0						Untertest1.avi	0	880	547	72	111				0	Content		-72	-111	22886555	1679182758
22903	08:51:44.111	00:00:22.903	1375	-1024	-768	-1	-1	-1	-1	4	-1024	-768	-1	-1	-1	-1	4		0	0						Untertest1.avi	0	880	547	72	111				0	Content		-72	-111	22903304	1679199507
22920	08:51:44.128	00:00:22.919	1376	-1024	-768	-1	-1	-1	-1	4	-1024	-768	-1	-1	-1	-1	4		0	0						Untertest1.avi	0	880	547	72	111				0	Content		-72	-111	22919803	1679216006
22937	08:51:44.145	00:00:22.936	1377	-1024	-768	-1	-1	-1	-1	4	-1024	-768	-1	-1	-1	-1	4		0	0						Untertest1.avi	0	880	547	72	111				0	Content		-72	-111	22936560	1679232763
22953	08:51:44.161	00:00:22.953	1378	-1024	-768	-1	-1	-1	-1	4	-1024	-768	-1	-1	-1	-1	4		0	0						Untertest1.avi	0	880	547	72	111				0	Content		-72	-111	22953177	1679249380
22970	08:51:44.178	00:00:22.970	1379	-1024	-768	-1	-1	-1	-1	4	-1024	-768	-1	-1	-1	-1	4		0	0						Untertest1.avi	0	880	547	72	111				0	Content		-72	-111	22970245	1679266448
22988	08:51:44.196	00:00:22.987	1380	-1024	-768	-1	-1	-1	-1	4	-1024	-768	-1	-1	-1	-1	4		0	0						Untertest1.avi	0	880	547	72	111				0	Content		-72	-111	22987616	1679283819
23005	08:51:44.213	00:00:23.004	1381	-1024	-768	-1	-1	-1	-1	4	-1024	-768	-1	-1	-1	-1	4		0	0						Untertest1.avi	0	880	547	72	111				0	Content		-72	-111	23004993	1679301196
23020	08:51:44.228	00:00:23.019	1382	-1024	-768	-1	-1	-1	-1	4	-1024	-768	-1	-1	-1	-1	4		0	0						Untertest1.avi	0	880	547	72	111				0	Content		-72	-111	23019807	1679316010
23036	08:51:44.244	00:00:23.036	1383	-1024	-768	-1	-1	-1	-1	4	-1024	-768	-1	-1	-1	-1	4		0	0						Untertest1.avi	0	880	547	72	111				0	Content		-72	-111	23036421	1679332624
23053	08:51:44.261	00:00:23.053	1384	-1024	-768	-1	-1	-1	-1	4	-1024	-768	-1	-1	-1	-1	4		0	0						Untertest1.avi	0	880	547	72	111				0	Content		-72	-111	23053167	1679349370
23070	08:51:44.278	00:00:23.069	1385	-1024	-768	-1	-1	-1	-1	4	-1024	-768	-1	-1	-1	-1	4		0	0						Untertest1.avi	0	880	547	72	111				0	Content		-72	-111	23069800	1679366003
23086	08:51:44.294	00:00:23.086	1386	-1024	-768	-1	-1	-1	-1	4	-1024	-768	-1	-1	-1	-1	4		0	0						Untertest1.avi	0	880	547	72	111				0	Content		-72	-111	23086412	1679382615
23103	08:51:44.311	00:00:23.103	1387	-1024	-768	-1	-1	-1	-1	4	-1024	-768	-1	-1	-1	-1	4		0	0						Untertest1.avi	0	880	547	72	111				0	Content		-72	-111	23103034	1679399237
23120	08:51:44.328	00:00:23.120	1388	-1024	-768	-1	-1	-1	-1	4	-1024	-768	-1	-1	-1	-1	4		0	0						Untertest1.avi	0	880	547	72	111				0	Content		-72	-111	23120230	1679416433
23138	08:51:44.346	00:00:23.137	1389	-1024	-768	-1	-1	-1	-1	4	-1024	-768	-1	-1	-1	-1	4		0	0						Untertest1.avi	0	880	547	72	111				0	Content		-72	-111	23137621	1679433824
23155	08:51:44.363	00:00:23.154	1390	-1024	-768	-1	-1	-1	-1	4	-1024	-768	-1	-1	-1	-1	4		0	0						Untertest1.avi	0	880	547	72	111				0	Content		-72	-111	23154854	1679451057
23170	08:51:44.378	00:00:23.169	1391	-1024	-768	-1	-1	-1	-1	4	-1024	-768	-1	-1	-1	-1	4		0	0						Untertest1.avi	0	880	547	72	111				0	Content		-72	-111	23169656	1679465859
23186	08:51:44.394	00:00:23.186	1392	-1024	-768	-1	-1	-1	-1	4	-1024	-768	-1	-1	-1	-1	4		0	0						Untertest1.avi	0	880	547	72	111				0	Content		-72	-111	23186405	1679482608
23203	08:51:44.411	00:00:23.203	1393	-1024	-768	-1	-1	-1	-1	4	-1024	-768	-1	-1	-1	-1	4		0	0						Untertest1.avi	0	880	547	72	111				0	Content		-72	-111	23203027	1679499230
23220	08:51:44.428	00:00:23.219	1394	-1024	-768	-1	-1	-1	-1	4	-1024	-768	-1	-1	-1	-1	4		0	0						Untertest1.avi	0	880	547	72	111				0	Content		-72	-111	23219786	1679515989
23236	08:51:44.444	00:00:23.236	1395	-1024	-768	-1	-1	-1	-1	4	-1024	-768	-1	-1	-1	-1	4		0	0						Untertest1.avi	0	880	547	72	111				0	Content		-72	-111	23236271	1679532474
23253	08:51:44.461	00:00:23.252	1396	-1024	-768	-1	-1	-1	-1	4	-1024	-768	-1	-1	-1	-1	4		0	0						Untertest1.avi	0	880	547	72	111				0	Content		-72	-111	23252895	1679549098
23270	08:51:44.478	00:00:23.270	1397	-1024	-768	-1	-1	-1	-1	4	-1024	-768	-1	-1	-1	-1	4		0	0						Untertest1.avi	0	880	547	72	111				0	Content		-72	-111	23270089	1679566292
23287	08:51:44.495	00:00:23.287	1398	-1024	-768	-1	-1	-1	-1	4	-1024	-768	-1	-1	-1	-1	4		0	0						Untertest1.avi	0	880	547	72	111				0	Content		-72	-111	23287462	1679583665
23305	08:51:44.513	00:00:23.304	1399	-1024	-768	-1	-1	-1	-1	4	-1024	-768	-1	-1	-1	-1	4		0	0						Untertest1.avi	0	880	547	72	111				0	Content		-72	-111	23304710	1679600913
23320	08:51:44.528	00:00:23.319	1400	-1024	-768	-1	-1	-1	-1	4	-1024	-768	-1	-1	-1	-1	4		0	0						Untertest1.avi	0	880	547	72	111				0	Content		-72	-111	23319638	1679615841
23336	08:51:44.544	00:00:23.336	1401	-1024	-768	-1	-1	-1	-1	4	-1024	-768	-1	-1	-1	-1	4		0	0						Untertest1.avi	0	880	547	72	111				0	Content		-72	-111	23336259	1679632462
23353	08:51:44.561	00:00:23.353	1402	-1024	-768	-1	-1	-1	-1	4	-1024	-768	-1	-1	-1	-1	4		0	0						Untertest1.avi	0	880	547	72	111				0	Content		-72	-111	23353009	1679649212
23370	08:51:44.578	00:00:23.369	1403	-1024	-768	-1	-1	-1	-1	4	-1024	-768	-1	-1	-1	-1	4		0	0						Untertest1.avi	0	880	547	72	111				0	Content		-72	-111	23369505	1679665708
23386	08:51:44.594	00:00:23.386	1404	-1024	-768	-1	-1	-1	-1	4	-1024	-768	-1	-1	-1	-1	4		0	0						Untertest1.avi	0	880	547	72	111				0	Content		-72	-111	23386253	1679682456
23403	08:51:44.611	00:00:23.402	1405	-1024	-768	-1	-1	-1	-1	4	-1024	-768	-1	-1	-1	-1	4		0	0						Untertest1.avi	0	880	547	72	111				0	Content		-72	-111	23402874	1679699077
23420	08:51:44.628	00:00:23.419	1406	-1024	-768	-1	-1	-1	-1	4	-1024	-768	-1	-1	-1	-1	4		0	0						Untertest1.avi	0	880	547	72	111				0	Content		-72	-111	23419943	1679716146
23437	08:51:44.645	00:00:23.437	1407	-1024	-768	-1	-1	-1	-1	4	-1024	-768	-1	-1	-1	-1	4		0	0						Untertest1.avi	0	880	547	72	111				0	Content		-72	-111	23437316	1679733519
23455	08:51:44.663	00:00:23.454	1408	-1024	-768	-1	-1	-1	-1	4	-1024	-768	-1	-1	-1	-1	4		0	0						Untertest1.avi	0	880	547	72	111				0	Content		-72	-111	23454563	1679750766
23469	08:51:44.677	00:00:23.469	1409	-1024	-768	-1	-1	-1	-1	4	-1024	-768	-1	-1	-1	-1	4		0	0						Untertest1.avi	0	880	547	72	111				0	Content		-72	-111	23469490	1679765693
23486	08:51:44.694	00:00:23.486	1410	-1024	-768	-1	-1	-1	-1	4	-1024	-768	-1	-1	-1	-1	4		0	0						Untertest1.avi	0	880	547	72	111				0	Content		-72	-111	23486115	1679782318
23503	08:51:44.711	00:00:23.502	1411	-1024	-768	-1	-1	-1	-1	4	-1024	-768	-1	-1	-1	-1	4		0	0						Untertest1.avi	0	880	547	72	111				0	Content		-72	-111	23502863	1679799066
23519	08:51:44.727	00:00:23.519	1412	-1024	-768	-1	-1	-1	-1	4	-1024	-768	-1	-1	-1	-1	4		0	0						Untertest1.avi	0	880	547	72	111				0	Content		-72	-111	23519487	1679815690
23536	08:51:44.744	00:00:23.536	1413	-1024	-768	-1	-1	-1	-1	4	-1024	-768	-1	-1	-1	-1	4		0	0						Untertest1.avi	0	880	547	72	111				0	Content		-72	-111	23536108	1679832311
23553	08:51:44.761	00:00:23.552	1414	-1024	-768	-1	-1	-1	-1	4	-1024	-768	-1	-1	-1	-1	4		0	0						Untertest1.avi	0	880	547	72	111				0	Content		-72	-111	23552744	1679848947
23570	08:51:44.778	00:00:23.569	1415	-1024	-768	-1	-1	-1	-1	4	-1024	-768	-1	-1	-1	-1	4		0	0						Untertest1.avi	0	880	547	72	111				0	Content		-72	-111	23569925	1679866128
23587	08:51:44.795	00:00:23.587	1416	-1024	-768	-1	-1	-1	-1	4	-1024	-768	-1	-1	-1	-1	4		0	0						Untertest1.avi	0	880	547	72	111				0	Content		-72	-111	23587175	1679883378
23605	08:51:44.813	00:00:23.604	1417	-1024	-768	-1	-1	-1	-1	4	-1024	-768	-1	-1	-1	-1	4		0	0						Untertest1.avi	0	880	547	72	111				0	Content		-72	-111	23604548	1679900751
23619	08:51:44.827	00:00:23.619	1418	-1024	-768	-1	-1	-1	-1	4	-1024	-768	-1	-1	-1	-1	4		0	0						Untertest1.avi	0	880	547	72	111				0	Content		-72	-111	23619350	1679915553
23636	08:51:44.844	00:00:23.635	1419	-1024	-768	-1	-1	-1	-1	4	-1024	-768	-1	-1	-1	-1	4		0	0						Untertest1.avi	0	880	547	72	111				0	Content		-72	-111	23635974	1679932177
23653	08:51:44.861	00:00:23.652	1420	-1024	-768	-1	-1	-1	-1	4	-1024	-768	-1	-1	-1	-1	4		0	0						Untertest1.avi	0	880	547	72	111				0	Content		-72	-111	23652731	1679948934
23669	08:51:44.877	00:00:23.669	1421	-1024	-768	-1	-1	-1	-1	4	-1024	-768	-1	-1	-1	-1	4		0	0						Untertest1.avi	0	880	547	72	111				0	Content		-72	-111	23669344	1679965547
23686	08:51:44.894	00:00:23.685	1422	-1024	-768	-1	-1	-1	-1	4	-1024	-768	-1	-1	-1	-1	4		0	0						Untertest1.avi	0	880	547	72	111				0	Content		-72	-111	23685967	1679982170
23703	08:51:44.911	00:00:23.702	1423	-1024	-768	-1	-1	-1	-1	4	-1024	-768	-1	-1	-1	-1	4		0	0						Untertest1.avi	0	880	547	72	111				0	Content		-72	-111	23702590	1679998793
23720	08:51:44.928	00:00:23.719	1424	-1024	-768	-1	-1	-1	-1	4	-1024	-768	-1	-1	-1	-1	4		0	0						Untertest1.avi	0	880	547	72	111				0	Content		-72	-111	23719753	1680015956
23737	08:51:44.945	00:00:23.737	1425	-1024	-768	-1	-1	-1	-1	4	-1024	-768	-1	-1	-1	-1	4		0	0						Untertest1.avi	0	880	547	72	111				0	Content		-72	-111	23737073	1680033276
23754	08:51:44.962	00:00:23.753	1426	-1024	-768	-1	-1	-1	-1	4	-1024	-768	-1	-1	-1	-1	4		0	0						Untertest1.avi	0	880	547	72	111				0	Content		-72	-111	23753740	1680049943
23771	08:51:44.979	00:00:23.771	1427	-1024	-768	-1	-1	-1	-1	4	-1024	-768	-1	-1	-1	-1	4		0	0						Untertest1.avi	0	880	547	72	111				0	Content		-72	-111	23771127	1680067330
23786	08:51:44.994	00:00:23.785	1428	-1024	-768	-1	-1	-1	-1	4	-1024	-768	-1	-1	-1	-1	4		0	0						Untertest1.avi	0	880	547	72	111				0	Content		-72	-111	23785875	1680082078
23803	08:51:45.011	00:00:23.802	1429	-1024	-768	-1	-1	-1	-1	4	-1024	-768	-1	-1	-1	-1	4		0	0						Untertest1.avi	0	880	547	72	111				0	Content		-72	-111	23802562	1680098765
23819	08:51:45.027	00:00:23.819	1430	-1024	-768	-1	-1	-1	-1	4	-1024	-768	-1	-1	-1	-1	4		0	0						Untertest1.avi	0	880	547	72	111				0	Content		-72	-111	23819229	1680115432
23836	08:51:45.044	00:00:23.835	1431	-1024	-768	-1	-1	-1	-1	4	-1024	-768	-1	-1	-1	-1	4		0	0						Untertest1.avi	0	880	547	72	111				0	Content		-72	-111	23835879	1680132082
23853	08:51:45.061	00:00:23.852	1432	-1024	-768	-1	-1	-1	-1	4	-1024	-768	-1	-1	-1	-1	4		0	0						Untertest1.avi	0	880	547	72	111				0	Content		-72	-111	23852546	1680148749
23869	08:51:45.077	00:00:23.869	1433	-1024	-768	-1	-1	-1	-1	4	-1024	-768	-1	-1	-1	-1	4		0	0						Untertest1.avi	0	880	547	72	111				0	Content		-72	-111	23869214	1680165417
23886	08:51:45.094	00:00:23.885	1434	-1024	-768	-1	-1	-1	-1	4	-1024	-768	-1	-1	-1	-1	4		0	0						Untertest1.avi	0	880	547	72	111				0	Content		-72	-111	23885802	1680182005
23902	08:51:45.110	00:00:23.902	1435	-1024	-768	-1	-1	-1	-1	4	-1024	-768	-1	-1	-1	-1	4		0	0						Untertest1.avi	0	880	547	72	111				0	Content		-72	-111	23902494	1680198697
23919	08:51:45.127	00:00:23.919	1436	-1024	-768	-1	-1	-1	-1	4	-1024	-768	-1	-1	-1	-1	4		0	0						Untertest1.avi	0	880	547	72	111				0	Content		-72	-111	23919429	1680215632
23936	08:51:45.144	00:00:23.936	1437	-1024	-768	-1	-1	-1	-1	4	-1024	-768	-1	-1	-1	-1	4		0	0						Untertest1.avi	0	880	547	72	111				0	Content		-72	-111	23936097	1680232300
23953	08:51:45.161	00:00:23.953	1438	-1024	-768	-1	-1	-1	-1	4	-1024	-768	-1	-1	-1	-1	4		0	0						Untertest1.avi	0	880	547	72	111				0	Content		-72	-111	23953230	1680249433
23970	08:51:45.178	00:00:23.969	1439	-1024	-768	-1	-1	-1	-1	4	-1024	-768	-1	-1	-1	-1	4		0	0						Untertest1.avi	0	880	547	72	111				0	Content		-72	-111	23969898	1680266101
23987	08:51:45.195	00:00:23.987	1440	-1024	-768	-1	-1	-1	-1	4	-1024	-768	-1	-1	-1	-1	4		0	0						Untertest1.avi	0	880	547	72	111				0	Content		-72	-111	23987068	1680283271
24004	08:51:45.212	00:00:24.003	1441	-1024	-768	-1	-1	-1	-1	4	-1024	-768	-1	-1	-1	-1	4		0	0						Untertest1.avi	0	880	547	72	111				0	Content		-72	-111	24003735	1680299938
24021	08:51:45.229	00:00:24.020	1442	-1024	-768	-1	-1	-1	-1	4	-1024	-768	-1	-1	-1	-1	4		0	0						Untertest1.avi	0	880	547	72	111				0	Content		-72	-111	24020858	1680317061
24036	08:51:45.244	00:00:24.035	1443	-1024	-768	-1	-1	-1	-1	4	-1024	-768	-1	-1	-1	-1	4		0	0						Untertest1.avi	0	880	547	72	111				0	Content		-72	-111	24035742	1680331945
24052	08:51:45.260	00:00:24.052	1444	-1024	-768	-1	-1	-1	-1	4	-1024	-768	-1	-1	-1	-1	4		0	0						Untertest1.avi	0	880	547	72	111				0	Content		-72	-111	24052352	1680348555
24069	08:51:45.277	00:00:24.069	1445	-1024	-768	-1	-1	-1	-1	4	-1024	-768	-1	-1	-1	-1	4		0	0						Untertest1.avi	0	880	547	72	111				0	Content		-72	-111	24069006	1680365209
24086	08:51:45.294	00:00:24.085	1446	-1024	-768	-1	-1	-1	-1	4	-1024	-768	-1	-1	-1	-1	4		0	0						Untertest1.avi	0	880	547	72	111				0	Content		-72	-111	24085674	1680381877
24102	08:51:45.310	00:00:24.102	1447	-1024	-768	-1	-1	-1	-1	4	-1024	-768	-1	-1	-1	-1	4		0	0						Untertest1.avi	0	880	547	72	111				0	Content		-72	-111	24102324	1680398527
24119	08:51:45.327	00:00:24.118	1448	-1024	-768	-1	-1	-1	-1	4	-1024	-768	-1	-1	-1	-1	4		0	0						Untertest1.avi	0	880	547	72	111				0	Content		-72	-111	24118992	1680415195
24136	08:51:45.344	00:00:24.135	1449	-1024	-768	-1	-1	-1	-1	4	-1024	-768	-1	-1	-1	-1	4		0	0						Untertest1.avi	0	880	547	72	111				0	Content		-72	-111	24135657	1680431860
24152	08:51:45.360	00:00:24.152	1450	-1024	-768	-1	-1	-1	-1	4	-1024	-768	-1	-1	-1	-1	4		0	0						Untertest1.avi	0	880	547	72	111				0	Content		-72	-111	24152325	1680448528
24169	08:51:45.377	00:00:24.168	1451	-1024	-768	-1	-1	-1	-1	4	-1024	-768	-1	-1	-1	-1	4		0	0						Untertest1.avi	0	880	547	72	111				0	Content		-72	-111	24168992	1680465195
24186	08:51:45.394	00:00:24.185	1452	-1024	-768	-1	-1	-1	-1	4	-1024	-768	-1	-1	-1	-1	4		0	0						Untertest1.avi	0	880	547	72	111				0	Content		-72	-111	24185920	1680482123
24203	08:51:45.411	00:00:24.202	1453	-1024	-768	-1	-1	-1	-1	4	-1024	-768	-1	-1	-1	-1	4		0	0						Untertest1.avi	0	880	547	72	111				0	Content		-72	-111	24202587	1680498790
24220	08:51:45.428	00:00:24.219	1454	-1024	-768	-1	-1	-1	-1	4	-1024	-768	-1	-1	-1	-1	4		0	0						Untertest1.avi	0	880	547	72	111				0	Content		-72	-111	24219548	1680515751
24236	08:51:45.444	00:00:24.236	1455	-1024	-768	-1	-1	-1	-1	4	-1024	-768	-1	-1	-1	-1	4		0	0						Untertest1.avi	0	880	547	72	111				0	Content		-72	-111	24236215	1680532418
24253	08:51:45.461	00:00:24.252	1456	-1024	-768	-1	-1	-1	-1	4	-1024	-768	-1	-1	-1	-1	4		0	0						Untertest1.avi	0	880	547	72	111				0	Content		-72	-111	24252883	1680549086
24270	08:51:45.478	00:00:24.270	1457	-1024	-768	-1	-1	-1	-1	4	-1024	-768	-1	-1	-1	-1	4		0	0						Untertest1.avi	0	880	547	72	111				0	Content		-72	-111	24270091	1680566294
24287	08:51:45.495	00:00:24.287	1458	-1024	-768	-1	-1	-1	-1	4	-1024	-768	-1	-1	-1	-1	4		0	0						Untertest1.avi	0	880	547	72	111				0	Content		-72	-111	24287338	1680583541
24302	08:51:45.510	00:00:24.302	1459	-1024	-768	-1	-1	-1	-1	4	-1024	-768	-1	-1	-1	-1	4		0	0						Untertest1.avi	0	880	547	72	111				0	Content		-72	-111	24302212	1680598415
24319	08:51:45.527	00:00:24.318	1460	-1024	-768	-1	-1	-1	-1	4	-1024	-768	-1	-1	-1	-1	4		0	0						Untertest1.avi	0	880	547	72	111				0	Content		-72	-111	24318900	1680615103
24336	08:51:45.544	00:00:24.335	1461	-1024	-768	-1	-1	-1	-1	4	-1024	-768	-1	-1	-1	-1	4		0	0						Untertest1.avi	0	880	547	72	111				0	Content		-72	-111	24335567	1680631770
24352	08:51:45.560	00:00:24.352	1462	-1024	-768	-1	-1	-1	-1	4	-1024	-768	-1	-1	-1	-1	4		0	0						Untertest1.avi	0	880	547	72	111				0	Content		-72	-111	24352218	1680648421
24369	08:51:45.577	00:00:24.368	1463	-1024	-768	-1	-1	-1	-1	4	-1024	-768	-1	-1	-1	-1	4		0	0						Untertest1.avi	0	880	547	72	111				0	Content		-72	-111	24368885	1680665088
24386	08:51:45.594	00:00:24.385	1464	-1024	-768	-1	-1	-1	-1	4	-1024	-768	-1	-1	-1	-1	4		0	0						Untertest1.avi	0	880	547	72	111				0	Content		-72	-111	24385553	1680681756
24402	08:51:45.610	00:00:24.402	1465	-1024	-768	-1	-1	-1	-1	4	-1024	-768	-1	-1	-1	-1	4		0	0						Untertest1.avi	0	880	547	72	111				0	Content		-72	-111	24402138	1680698341
24419	08:51:45.627	00:00:24.418	1466	-1024	-768	-1	-1	-1	-1	4	-1024	-768	-1	-1	-1	-1	4		0	0						Untertest1.avi	0	880	547	72	111				0	Content		-72	-111	24418833	1680715036
24436	08:51:45.644	00:00:24.435	1467	-1024	-768	-1	-1	-1	-1	4	-1024	-768	-1	-1	-1	-1	4		0	0						Untertest1.avi	0	880	547	72	111				0	Content		-72	-111	24435707	1680731910
24452	08:51:45.660	00:00:24.452	1468	-1024	-768	-1	-1	-1	-1	4	-1024	-768	-1	-1	-1	-1	4		0	0						Untertest1.avi	0	880	547	72	111				0	Content		-72	-111	24452375	1680748578
24470	08:51:45.678	00:00:24.469	1469	-1024	-768	-1	-1	-1	-1	4	-1024	-768	-1	-1	-1	-1	4		0	0						Untertest1.avi	0	880	547	72	111				0	Content		-72	-111	24469545	1680765748
24486	08:51:45.694	00:00:24.486	1470	-1024	-768	-1	-1	-1	-1	4	-1024	-768	-1	-1	-1	-1	4		0	0						Untertest1.avi	0	880	547	72	111				0	Content		-72	-111	24486212	1680782415
24503	08:51:45.711	00:00:24.503	1471	-1024	-768	-1	-1	-1	-1	4	-1024	-768	-1	-1	-1	-1	4		0	0						Untertest1.avi	0	880	547	72	111				0	Content		-72	-111	24503395	1680799598
24520	08:51:45.728	00:00:24.520	1472	-1024	-768	-1	-1	-1	-1	4	-1024	-768	-1	-1	-1	-1	4		0	0						Untertest1.avi	0	880	547	72	111				0	Content		-72	-111	24520062	1680816265
24537	08:51:45.745	00:00:24.537	1473	-1024	-768	-1	-1	-1	-1	4	-1024	-768	-1	-1	-1	-1	4		0	0						Untertest1.avi	0	880	547	72	111				0	Content		-72	-111	24537199	1680833402
24552	08:51:45.760	00:00:24.552	1474	-1024	-768	-1	-1	-1	-1	4	-1024	-768	-1	-1	-1	-1	4		0	0						Untertest1.avi	0	880	547	72	111				0	Content		-72	-111	24552070	1680848273
24569	08:51:45.777	00:00:24.568	1475	-1024	-768	-1	-1	-1	-1	4	-1024	-768	-1	-1	-1	-1	4		0	0						Untertest1.avi	0	880	547	72	111				0	Content		-72	-111	24568701	1680864904
24585	08:51:45.793	00:00:24.585	1476	-1024	-768	-1	-1	-1	-1	4	-1024	-768	-1	-1	-1	-1	4		0	0						Untertest1.avi	0	880	547	72	111				0	Content		-72	-111	24585413	1680881616
24602	08:51:45.810	00:00:24.602	1477	-1024	-768	-1	-1	-1	-1	4	-1024	-768	-1	-1	-1	-1	4		0	0						Untertest1.avi	0	880	547	72	111				0	Content		-72	-111	24602081	1680898284
24619	08:51:45.827	00:00:24.618	1478	-1024	-768	-1	-1	-1	-1	4	-1024	-768	-1	-1	-1	-1	4		0	0						Untertest1.avi	0	880	547	72	111				0	Content		-72	-111	24618696	1680914899
24635	08:51:45.843	00:00:24.635	1479	-1024	-768	-1	-1	-1	-1	4	-1024	-768	-1	-1	-1	-1	4		0	0						Untertest1.avi	0	880	547	72	111				0	Content		-72	-111	24635364	1680931567
24652	08:51:45.860	00:00:24.652	1480	-1024	-768	-1	-1	-1	-1	4	-1024	-768	-1	-1	-1	-1	4		0	0						Untertest1.avi	0	880	547	72	111				0	Content		-72	-111	24652014	1680948217
24669	08:51:45.877	00:00:24.668	1481	-1024	-768	-1	-1	-1	-1	4	-1024	-768	-1	-1	-1	-1	4		0	0						Untertest1.avi	0	880	547	72	111				0	Content		-72	-111	24668682	1680964885
24685	08:51:45.893	00:00:24.685	1482	-1024	-768	-1	-1	-1	-1	4	-1024	-768	-1	-1	-1	-1	4		0	0						Untertest1.avi	0	880	547	72	111				0	Content		-72	-111	24685349	1680981552
24702	08:51:45.910	00:00:24.702	1483	-1024	-768	-1	-1	-1	-1	4	-1024	-768	-1	-1	-1	-1	4		0	0						Untertest1.avi	0	880	547	72	111				0	Content		-72	-111	24702265	1680998468
24719	08:51:45.927	00:00:24.718	1484	-1024	-768	-1	-1	-1	-1	4	-1024	-768	-1	-1	-1	-1	4		0	0						Untertest1.avi	0	880	547	72	111				0	Content		-72	-111	24718932	1681015135
24736	08:51:45.944	00:00:24.736	1485	-1024	-768	-1	-1	-1	-1	4	-1024	-768	-1	-1	-1	-1	4		0	0						Untertest1.avi	0	880	547	72	111				0	Content		-72	-111	24736061	1681032264
24753	08:51:45.961	00:00:24.752	1486	-1024	-768	-1	-1	-1	-1	4	-1024	-768	-1	-1	-1	-1	4		0	0						Untertest1.avi	0	880	547	72	111				0	Content		-72	-111	24752728	1681048931
24770	08:51:45.978	00:00:24.769	1487	-1024	-768	-1	-1	-1	-1	4	-1024	-768	-1	-1	-1	-1	4		0	0						Untertest1.avi	0	880	547	72	111				0	Content		-72	-111	24769801	1681066004
24787	08:51:45.995	00:00:24.787	1488	-1024	-768	-1	-1	-1	-1	4	-1024	-768	-1	-1	-1	-1	4		0	0						Untertest1.avi	0	880	547	72	111				0	Content		-72	-111	24787051	1681083254
24802	08:51:46.010	00:00:24.801	1489	-1024	-768	-1	-1	-1	-1	4	-1024	-768	-1	-1	-1	-1	4		0	0						Untertest1.avi	0	880	547	72	111				0	Content		-72	-111	24801922	1681098125
24819	08:51:46.027	00:00:24.818	1490	-1024	-768	-1	-1	-1	-1	4	-1024	-768	-1	-1	-1	-1	4		0	0						Untertest1.avi	0	880	547	72	111				0	Content		-72	-111	24818545	1681114748
24835	08:51:46.043	00:00:24.835	1491	-1024	-768	-1	-1	-1	-1	4	-1024	-768	-1	-1	-1	-1	4		0	0						Untertest1.avi	0	880	547	72	111				0	Content		-72	-111	24835213	1681131416
24852	08:51:46.060	00:00:24.851	1492	-1024	-768	-1	-1	-1	-1	4	-1024	-768	-1	-1	-1	-1	4		0	0						Untertest1.avi	0	880	547	72	111				0	Content		-72	-111	24851884	1681148087
24869	08:51:46.077	00:00:24.868	1493	-1024	-768	-1	-1	-1	-1	4	-1024	-768	-1	-1	-1	-1	4		0	0						Untertest1.avi	0	880	547	72	111				0	Content		-72	-111	24868552	1681164755
24885	08:51:46.093	00:00:24.885	1494	-1024	-768	-1	-1	-1	-1	4	-1024	-768	-1	-1	-1	-1	4		0	0						Untertest1.avi	0	880	547	72	111				0	Content		-72	-111	24885220	1681181423
24902	08:51:46.110	00:00:24.901	1495	-1024	-768	-1	-1	-1	-1	4	-1024	-768	-1	-1	-1	-1	4		0	0						Untertest1.avi	0	880	547	72	111				0	Content		-72	-111	24901846	1681198049
24918	08:51:46.126	00:00:24.918	1496	-1024	-768	-1	-1	-1	-1	4	-1024	-768	-1	-1	-1	-1	4		0	0						Untertest1.avi	0	880	547	72	111				0	Content		-72	-111	24918416	1681214619
24935	08:51:46.143	00:00:24.935	1497	-1024	-768	-1	-1	-1	-1	4	-1024	-768	-1	-1	-1	-1	4		0	0						Untertest1.avi	0	880	547	72	111				0	Content		-72	-111	24935039	1681231242
24952	08:51:46.160	00:00:24.952	1498	-1024	-768	-1	-1	-1	-1	4	-1024	-768	-1	-1	-1	-1	4		0	0						Untertest1.avi	0	880	547	72	111				0	Content		-72	-111	24952129	1681248332
24969	08:51:46.177	00:00:24.968	1499	-1024	-768	-1	-1	-1	-1	4	-1024	-768	-1	-1	-1	-1	4		0	0						Untertest1.avi	0	880	547	72	111				0	Content		-72	-111	24968796	1681264999
24985	08:51:46.193	00:00:24.985	1500	-1024	-768	-1	-1	-1	-1	4	-1024	-768	-1	-1	-1	-1	4		0	0						Untertest1.avi	0	880	547	72	111				0	Content		-72	-111	24985464	1681281667
25003	08:51:46.211	00:00:25.002	1501	-1024	-768	-1	-1	-1	-1	4	-1024	-768	-1	-1	-1	-1	4		0	0						Untertest1.avi	0	880	547	72	111				0	Content		-72	-111	25002897	1681299100
25020	08:51:46.228	00:00:25.019	1502	-1024	-768	-1	-1	-1	-1	4	-1024	-768	-1	-1	-1	-1	4		0	0						Untertest1.avi	0	880	547	72	111				0	Content		-72	-111	25019565	1681315768
25037	08:51:46.245	00:00:25.036	1503	-1024	-768	-1	-1	-1	-1	4	-1024	-768	-1	-1	-1	-1	4		0	0						Untertest1.avi	0	880	547	72	111				0	Content		-72	-111	25036914	1681333117
25052	08:51:46.260	00:00:25.051	1504	-1024	-768	-1	-1	-1	-1	4	-1024	-768	-1	-1	-1	-1	4		0	0						Untertest1.avi	0	880	547	72	111				0	Content		-72	-111	25051664	1681347867
25068	08:51:46.276	00:00:25.068	1505	-1024	-768	-1	-1	-1	-1	4	-1024	-768	-1	-1	-1	-1	4		0	0						Untertest1.avi	0	880	547	72	111				0	Content		-72	-111	25068285	1681364488
25085	08:51:46.293	00:00:25.085	1506	-1024	-768	-1	-1	-1	-1	4	-1024	-768	-1	-1	-1	-1	4		0	0						Untertest1.avi	0	880	547	72	111				0	Content		-72	-111	25085002	1681381205
25102	08:51:46.310	00:00:25.101	1507	-1024	-768	-1	-1	-1	-1	4	-1024	-768	-1	-1	-1	-1	4		0	0						Untertest1.avi	0	880	547	72	111				0	Content		-72	-111	25101669	1681397872
25118	08:51:46.326	00:00:25.118	1508	-1024	-768	-1	-1	-1	-1	4	-1024	-768	-1	-1	-1	-1	4		0	0						Untertest1.avi	0	880	547	72	111				0	Content		-72	-111	25118337	1681414540
25135	08:51:46.343	00:00:25.135	1509	-1024	-768	-1	-1	-1	-1	4	-1024	-768	-1	-1	-1	-1	4		0	0						Untertest1.avi	0	880	547	72	111				0	Content		-72	-111	25135030	1681431233
25152	08:51:46.360	00:00:25.151	1510	-1024	-768	-1	-1	-1	-1	4	-1024	-768	-1	-1	-1	-1	4		0	0						Untertest1.avi	0	880	547	72	111				0	Content		-72	-111	25151864	1681448067
25169	08:51:46.377	00:00:25.168	1511	-1024	-768	-1	-1	-1	-1	4	-1024	-768	-1	-1	-1	-1	4		0	0						Untertest1.avi	0	880	547	72	111				0	Content		-72	-111	25168531	1681464734
25185	08:51:46.393	00:00:25.185	1512	-1024	-768	-1	-1	-1	-1	4	-1024	-768	-1	-1	-1	-1	4		0	0						Untertest1.avi	0	880	547	72	111				0	Content		-72	-111	25185199	1681481402
25202	08:51:46.410	00:00:25.202	1513	-1024	-768	-1	-1	-1	-1	4	-1024	-768	-1	-1	-1	-1	4		0	0						Untertest1.avi	0	880	547	72	111				0	Content		-72	-111	25202370	1681498573
25219	08:51:46.427	00:00:25.219	1514	-1024	-768	-1	-1	-1	-1	4	-1024	-768	-1	-1	-1	-1	4		0	0						Untertest1.avi	0	880	547	72	111				0	Content		-72	-111	25219038	1681515241
25236	08:51:46.444	00:00:25.236	1515	-1024	-768	-1	-1	-1	-1	4	-1024	-768	-1	-1	-1	-1	4		0	0						Untertest1.avi	0	880	547	72	111				0	Content		-72	-111	25236165	1681532368
25254	08:51:46.462	00:00:25.253	1516	-1024	-768	-1	-1	-1	-1	4	-1024	-768	-1	-1	-1	-1	4		0	0						Untertest1.avi	0	880	547	72	111				0	Content		-72	-111	25253526	1681549729
25268	08:51:46.476	00:00:25.268	1517	-1024	-768	-1	-1	-1	-1	4	-1024	-768	-1	-1	-1	-1	4		0	0						Untertest1.avi	0	880	547	72	111				0	Content		-72	-111	25268274	1681564477
25285	08:51:46.493	00:00:25.284	1518	-1024	-768	-1	-1	-1	-1	4	-1024	-768	-1	-1	-1	-1	4		0	0						Untertest1.avi	0	880	547	72	111				0	Content		-72	-111	25284899	1681581102
25302	08:51:46.510	00:00:25.301	1519	-1024	-768	-1	-1	-1	-1	4	-1024	-768	-1	-1	-1	-1	4		0	0						Untertest1.avi	0	880	547	72	111				0	Content		-72	-111	25301566	1681597769
25318	08:51:46.526	00:00:25.318	1520	-1024	-768	-1	-1	-1	-1	4	-1024	-768	-1	-1	-1	-1	4		0	0						Untertest1.avi	0	880	547	72	111				0	Content		-72	-111	25318271	1681614474
25335	08:51:46.543	00:00:25.334	1521	-1024	-768	-1	-1	-1	-1	4	-1024	-768	-1	-1	-1	-1	4		0	0						Untertest1.avi	0	880	547	72	111				0	Content		-72	-111	25334949	1681631152
25352	08:51:46.560	00:00:25.351	1522	-1024	-768	-1	-1	-1	-1	4	-1024	-768	-1	-1	-1	-1	4		0	0						Untertest1.avi	0	880	547	72	111				0	Content		-72	-111	25351516	1681647719
25368	08:51:46.576	00:00:25.368	1523	-1024	-768	-1	-1	-1	-1	4	-1024	-768	-1	-1	-1	-1	4		0	0						Untertest1.avi	0	880	547	72	111				0	Content		-72	-111	25368138	1681664341
25385	08:51:46.593	00:00:25.385	1524	-1024	-768	-1	-1	-1	-1	4	-1024	-768	-1	-1	-1	-1	4		0	0						Untertest1.avi	0	880	547	72	111				0	Content		-72	-111	25385220	1681681423
25402	08:51:46.610	00:00:25.401	1525	-1024	-768	-1	-1	-1	-1	4	-1024	-768	-1	-1	-1	-1	4		0	0						Untertest1.avi	0	880	547	72	111				0	Content		-72	-111	25401888	1681698091
25419	08:51:46.627	00:00:25.418	1526	-1024	-768	-1	-1	-1	-1	4	-1024	-768	-1	-1	-1	-1	4		0	0						Untertest1.avi	0	880	547	72	111				0	Content		-72	-111	25418555	1681714758
25436	08:51:46.644	00:00:25.435	1527	-1024	-768	-1	-1	-1	-1	4	-1024	-768	-1	-1	-1	-1	4		0	0						Untertest1.avi	0	880	547	72	111				0	Content		-72	-111	25435908	1681732111
25453	08:51:46.661	00:00:25.452	1528	-1024	-768	-1	-1	-1	-1	4	-1024	-768	-1	-1	-1	-1	4		0	0						Untertest1.avi	0	880	547	72	111				0	Content		-72	-111	25452575	1681748778
25470	08:51:46.678	00:00:25.470	1529	-1024	-768	-1	-1	-1	-1	4	-1024	-768	-1	-1	-1	-1	4		0	0						Untertest1.avi	0	880	547	72	111				0	Content		-72	-111	25470006	1681766209
25485	08:51:46.693	00:00:25.484	1530	-1024	-768	-1	-1	-1	-1	4	-1024	-768	-1	-1	-1	-1	4		0	0						Untertest1.avi	0	880	547	72	111				0	Content		-72	-111	25484756	1681780959
25501	08:51:46.709	00:00:25.501	1531	-1024	-768	-1	-1	-1	-1	4	-1024	-768	-1	-1	-1	-1	4		0	0						Untertest1.avi	0	880	547	72	111				0	Content		-72	-111	25501381	1681797584
25518	08:51:46.726	00:00:25.518	1532	-1024	-768	-1	-1	-1	-1	4	-1024	-768	-1	-1	-1	-1	4		0	0						Untertest1.avi	0	880	547	72	111				0	Content		-72	-111	25518096	1681814299
25535	08:51:46.743	00:00:25.534	1533	-1024	-768	-1	-1	-1	-1	4	-1024	-768	-1	-1	-1	-1	4		0	0						Untertest1.avi	0	880	547	72	111				0	Content		-72	-111	25534764	1681830967
25551	08:51:46.759	00:00:25.551	1534	-1024	-768	-1	-1	-1	-1	4	-1024	-768	-1	-1	-1	-1	4		0	0						Untertest1.avi	0	880	547	72	111				0	Content		-72	-111	25551433	1681847636
25568	08:51:46.776	00:00:25.568	1535	-1024	-768	-1	-1	-1	-1	4	-1024	-768	-1	-1	-1	-1	4		0	0						Untertest1.avi	0	880	547	72	111				0	Content		-72	-111	25568126	1681864329
25585	08:51:46.793	00:00:25.584	1536	-1024	-768	-1	-1	-1	-1	4	-1024	-768	-1	-1	-1	-1	4		0	0						Untertest1.avi	0	880	547	72	111				0	Content		-72	-111	25584960	1681881163
25602	08:51:46.810	00:00:25.601	1537	-1024	-768	-1	-1	-1	-1	4	-1024	-768	-1	-1	-1	-1	4		0	0						Untertest1.avi	0	880	547	72	111				0	Content		-72	-111	25601628	1681897831
25618	08:51:46.826	00:00:25.618	1538	-1024	-768	-1	-1	-1	-1	4	-1024	-768	-1	-1	-1	-1	4		0	0						Untertest1.avi	0	880	547	72	111				0	Content		-72	-111	25618295	1681914498
25635	08:51:46.843	00:00:25.635	1539	-1024	-768	-1	-1	-1	-1	4	-1024	-768	-1	-1	-1	-1	4		0	0						Untertest1.avi	0	880	547	72	111				0	Content		-72	-111	25635281	1681931484
25652	08:51:46.860	00:00:25.651	1540	-1024	-768	-1	-1	-1	-1	4	-1024	-768	-1	-1	-1	-1	4		0	0						Untertest1.avi	0	880	547	72	111				0	Content		-72	-111	25651948	1681948151
25669	08:51:46.877	00:00:25.668	1541	-1024	-768	-1	-1	-1	-1	4	-1024	-768	-1	-1	-1	-1	4		0	0						Untertest1.avi	0	880	547	72	111				0	Content		-72	-111	25668616	1681964819
25686	08:51:46.894	00:00:25.685	1542	-1024	-768	-1	-1	-1	-1	4	-1024	-768	-1	-1	-1	-1	4		0	0						Untertest1.avi	0	880	547	72	111				0	Content		-72	-111	25685871	1681982074
25703	08:51:46.911	00:00:25.703	1543	-1024	-768	-1	-1	-1	-1	4	-1024	-768	-1	-1	-1	-1	4		0	0						Untertest1.avi	0	880	547	72	111				0	Content		-72	-111	25703242	1681999445
25718	08:51:46.926	00:00:25.717	1544	-1024	-768	-1	-1	-1	-1	4	-1024	-768	-1	-1	-1	-1	4		0	0						Untertest1.avi	0	880	547	72	111				0	Content		-72	-111	25717989	1682014192
25735	08:51:46.943	00:00:25.734	1545	-1024	-768	-1	-1	-1	-1	4	-1024	-768	-1	-1	-1	-1	4		0	0						Untertest1.avi	0	880	547	72	111				0	Content		-72	-111	25734614	1682030817
25751	08:51:46.959	00:00:25.751	1546	-1024	-768	-1	-1	-1	-1	4	-1024	-768	-1	-1	-1	-1	4		0	0						Untertest1.avi	0	880	547	72	111				0	Content		-72	-111	25751282	1682047485
25768	08:51:46.976	00:00:25.767	1547	-1024	-768	-1	-1	-1	-1	4	-1024	-768	-1	-1	-1	-1	4		0	0						Untertest1.avi	0	880	547	72	111				0	Content		-72	-111	25767861	1682064064
25785	08:51:46.993	00:00:25.784	1548	-1024	-768	-1	-1	-1	-1	4	-1024	-768	-1	-1	-1	-1	4		0	0						Untertest1.avi	0	880	547	72	111				0	Content		-72	-111	25784665	1682080868
25801	08:51:47.009	00:00:25.801	1549	-1024	-768	-1	-1	-1	-1	4	-1024	-768	-1	-1	-1	-1	4		0	0						Untertest1.avi	0	880	547	72	111				0	Content		-72	-111	25801233	1682097436
25818	08:51:47.026	00:00:25.817	1550	-1024	-768	-1	-1	-1	-1	4	-1024	-768	-1	-1	-1	-1	4		0	0						Untertest1.avi	0	880	547	72	111				0	Content		-72	-111	25817854	1682114057
25835	08:51:47.043	00:00:25.834	1551	-1024	-768	-1	-1	-1	-1	4	-1024	-768	-1	-1	-1	-1	4		0	0						Untertest1.avi	0	880	547	72	111				0	Content		-72	-111	25834938	1682131141
25852	08:51:47.060	00:00:25.851	1552	-1024	-768	-1	-1	-1	-1	4	-1024	-768	-1	-1	-1	-1	4		0	0						Untertest1.avi	0	880	547	72	111				0	Content		-72	-111	25851606	1682147809
25868	08:51:47.076	00:00:25.868	1553	-1024	-768	-1	-1	-1	-1	4	-1024	-768	-1	-1	-1	-1	4		0	0						Untertest1.avi	0	880	547	72	111				0	Content		-72	-111	25868273	1682164476
25886	08:51:47.094	00:00:25.885	1554	-1024	-768	-1	-1	-1	-1	4	-1024	-768	-1	-1	-1	-1	4		0	0						Untertest1.avi	0	880	547	72	111				0	Content		-72	-111	25885625	1682181828
25902	08:51:47.110	00:00:25.902	1555	-1024	-768	-1	-1	-1	-1	4	-1024	-768	-1	-1	-1	-1	4		0	0						Untertest1.avi	0	880	547	72	111				0	Content		-72	-111	25902292	1682198495
25920	08:51:47.128	00:00:25.919	1556	-1024	-768	-1	-1	-1	-1	4	-1024	-768	-1	-1	-1	-1	4		0	0						Untertest1.avi	0	880	547	72	111				0	Content		-72	-111	25919723	1682215926
25934	08:51:47.142	00:00:25.934	1557	-1024	-768	-1	-1	-1	-1	4	-1024	-768	-1	-1	-1	-1	4		0	0						Untertest1.avi	0	880	547	72	111				0	Content		-72	-111	25934472	1682230675
25951	08:51:47.159	00:00:25.951	1558	-1024	-768	-1	-1	-1	-1	4	-1024	-768	-1	-1	-1	-1	4		0	0						Untertest1.avi	0	880	547	72	111				0	Content		-72	-111	25951094	1682247297
25968	08:51:47.176	00:00:25.967	1559	-1024	-768	-1	-1	-1	-1	4	-1024	-768	-1	-1	-1	-1	4		0	0						Untertest1.avi	0	880	547	72	111				0	Content		-72	-111	25967816	1682264019
25984	08:51:47.192	00:00:25.984	1560	-1024	-768	-1	-1	-1	-1	4	-1024	-768	-1	-1	-1	-1	4		0	0						Untertest1.avi	0	880	547	72	111				0	Content		-72	-111	25984484	1682280687
26001	08:51:47.209	00:00:26.001	1561	-1024	-768	-1	-1	-1	-1	4	-1024	-768	-1	-1	-1	-1	4		0	0						Untertest1.avi	0	880	547	72	111				0	Content		-72	-111	26001144	1682297347
26018	08:51:47.226	00:00:26.017	1562	-1024	-768	-1	-1	-1	-1	4	-1024	-768	-1	-1	-1	-1	4		0	0						Untertest1.avi	0	880	547	72	111				0	Content		-72	-111	26017713	1682313916
26035	08:51:47.243	00:00:26.034	1563	-1024	-768	-1	-1	-1	-1	4	-1024	-768	-1	-1	-1	-1	4		0	0						Untertest1.avi	0	880	547	72	111				0	Content		-72	-111	26034593	1682330796
26051	08:51:47.259	00:00:26.051	1564	-1024	-768	-1	-1	-1	-1	4	-1024	-768	-1	-1	-1	-1	4		0	0						Untertest1.avi	0	880	547	72	111				0	Content		-72	-111	26051261	1682347464
26068	08:51:47.276	00:00:26.067	1565	-1024	-768	-1	-1	-1	-1	4	-1024	-768	-1	-1	-1	-1	4		0	0						Untertest1.avi	0	880	547	72	111				0	Content		-72	-111	26067928	1682364131
26085	08:51:47.293	00:00:26.085	1566	-1024	-768	-1	-1	-1	-1	4	-1024	-768	-1	-1	-1	-1	4		0	0						Untertest1.avi	0	880	547	72	111				0	Content		-72	-111	26085080	1682381283
26102	08:51:47.310	00:00:26.101	1567	-1024	-768	-1	-1	-1	-1	4	-1024	-768	-1	-1	-1	-1	4		0	0						Untertest1.avi	0	880	547	72	111				0	Content		-72	-111	26101747	1682397950
26119	08:51:47.327	00:00:26.118	1568	-1024	-768	-1	-1	-1	-1	4	-1024	-768	-1	-1	-1	-1	4		0	0						Untertest1.avi	0	880	547	72	111				0	Content		-72	-111	26118959	1682415162
26136	08:51:47.344	00:00:26.136	1569	-1024	-768	-1	-1	-1	-1	4	-1024	-768	-1	-1	-1	-1	4		0	0						Untertest1.avi	0	880	547	72	111				0	Content		-72	-111	26136206	1682432409
26151	08:51:47.359	00:00:26.150	1570	-1024	-768	-1	-1	-1	-1	4	-1024	-768	-1	-1	-1	-1	4		0	0						Untertest1.avi	0	880	547	72	111				0	Content		-72	-111	26150954	1682447157
26168	08:51:47.376	00:00:26.167	1571	-1024	-768	-1	-1	-1	-1	4	-1024	-768	-1	-1	-1	-1	4		0	0						Untertest1.avi	0	880	547	72	111				0	Content		-72	-111	26167643	1682463846
26184	08:51:47.392	00:00:26.184	1572	-1024	-768	-1	-1	-1	-1	4	-1024	-768	-1	-1	-1	-1	4		0	0						Untertest1.avi	0	880	547	72	111				0	Content		-72	-111	26184310	1682480513
26201	08:51:47.409	00:00:26.200	1573	-1024	-768	-1	-1	-1	-1	4	-1024	-768	-1	-1	-1	-1	4		0	0						Untertest1.avi	0	880	547	72	111				0	Content		-72	-111	26200953	1682497156
26218	08:51:47.426	00:00:26.217	1574	-1024	-768	-1	-1	-1	-1	4	-1024	-768	-1	-1	-1	-1	4		0	0						Untertest1.avi	0	880	547	72	111				0	Content		-72	-111	26217629	1682513832
26234	08:51:47.442	00:00:26.234	1575	-1024	-768	-1	-1	-1	-1	4	-1024	-768	-1	-1	-1	-1	4		0	0						Untertest1.avi	0	880	547	72	111				0	Content		-72	-111	26234324	1682530527
26251	08:51:47.459	00:00:26.250	1576	-1024	-768	-1	-1	-1	-1	4	-1024	-768	-1	-1	-1	-1	4		0	0						Untertest1.avi	0	880	547	72	111				0	Content		-72	-111	26250950	1682547153
26268	08:51:47.476	00:00:26.267	1577	-1024	-768	-1	-1	-1	-1	4	-1024	-768	-1	-1	-1	-1	4		0	0						Untertest1.avi	0	880	547	72	111				0	Content		-72	-111	26267991	1682564194
26285	08:51:47.493	00:00:26.284	1578	-1024	-768	-1	-1	-1	-1	4	-1024	-768	-1	-1	-1	-1	4		0	0						Untertest1.avi	0	880	547	72	111				0	Content		-72	-111	26284658	1682580861
26301	08:51:47.509	00:00:26.301	1579	-1024	-768	-1	-1	-1	-1	4	-1024	-768	-1	-1	-1	-1	4		0	0						Untertest1.avi	0	880	547	72	111				0	Content		-72	-111	26301326	1682597529
26319	08:51:47.527	00:00:26.318	1580	-1024	-768	-1	-1	-1	-1	4	-1024	-768	-1	-1	-1	-1	4		0	0						Untertest1.avi	0	880	547	72	111				0	Content		-72	-111	26318696	1682614899
26335	08:51:47.543	00:00:26.335	1581	-1024	-768	-1	-1	-1	-1	4	-1024	-768	-1	-1	-1	-1	4		0	0						Untertest1.avi	0	880	547	72	111				0	Content		-72	-111	26335364	1682631567
26353	08:51:47.561	00:00:26.352	1582	-1024	-768	-1	-1	-1	-1	4	-1024	-768	-1	-1	-1	-1	4		0	0						Untertest1.avi	0	880	547	72	111				0	Content		-72	-111	26352816	1682649019
26368	08:51:47.576	00:00:26.367	1583	-1024	-768	-1	-1	-1	-1	4	-1024	-768	-1	-1	-1	-1	4		0	0						Untertest1.avi	0	880	547	72	111				0	Content		-72	-111	26367563	1682663766
26384	08:51:47.592	00:00:26.384	1584	-1024	-768	-1	-1	-1	-1	4	-1024	-768	-1	-1	-1	-1	4		0	0						Untertest1.avi	0	880	547	72	111				0	Content		-72	-111	26384184	1682680387
26401	08:51:47.609	00:00:26.400	1585	-1024	-768	-1	-1	-1	-1	4	-1024	-768	-1	-1	-1	-1	4		0	0						Untertest1.avi	0	880	547	72	111				0	Content		-72	-111	26400840	1682697043
26418	08:51:47.626	00:00:26.417	1586	-1024	-768	-1	-1	-1	-1	4	-1024	-768	-1	-1	-1	-1	4		0	0						Untertest1.avi	0	880	547	72	111				0	Content		-72	-111	26417507	1682713710
26434	08:51:47.642	00:00:26.434	1587	-1024	-768	-1	-1	-1	-1	4	-1024	-768	-1	-1	-1	-1	4		0	0						Untertest1.avi	0	880	547	72	111				0	Content		-72	-111	26434238	1682730441
26451	08:51:47.659	00:00:26.450	1588	-1024	-768	-1	-1	-1	-1	4	-1024	-768	-1	-1	-1	-1	4		0	0						Untertest1.avi	0	880	547	72	111				0	Content		-72	-111	26450806	1682747009
26468	08:51:47.676	00:00:26.467	1589	-1024	-768	-1	-1	-1	-1	4	-1024	-768	-1	-1	-1	-1	4		0	0						Untertest1.avi	0	880	547	72	111				0	Content		-72	-111	26467640	1682763843
26484	08:51:47.692	00:00:26.484	1590	-1024	-768	-1	-1	-1	-1	4	-1024	-768	-1	-1	-1	-1	4		0	0						Untertest1.avi	0	880	547	72	111				0	Content		-72	-111	26484307	1682780510
26501	08:51:47.709	00:00:26.500	1591	-1024	-768	-1	-1	-1	-1	4	-1024	-768	-1	-1	-1	-1	4		0	0						Untertest1.avi	0	880	547	72	111				0	Content		-72	-111	26500975	1682797178
26518	08:51:47.726	00:00:26.518	1592	-1024	-768	-1	-1	-1	-1	4	-1024	-768	-1	-1	-1	-1	4		0	0						Untertest1.avi	0	880	547	72	111				0	Content		-72	-111	26518139	1682814342
26535	08:51:47.743	00:00:26.534	1593	-1024	-768	-1	-1	-1	-1	4	-1024	-768	-1	-1	-1	-1	4		0	0						Untertest1.avi	0	880	547	72	111				0	Content		-72	-111	26534807	1682831010
26552	08:51:47.760	00:00:26.551	1594	-1024	-768	-1	-1	-1	-1	4	-1024	-768	-1	-1	-1	-1	4		0	0						Untertest1.avi	0	880	547	72	111				0	Content		-72	-111	26551927	1682848130
26569	08:51:47.777	00:00:26.569	1595	-1024	-768	-1	-1	-1	-1	4	-1024	-768	-1	-1	-1	-1	4		0	0						Untertest1.avi	0	880	547	72	111				0	Content		-72	-111	26569298	1682865501
26584	08:51:47.792	00:00:26.584	1596	-1024	-768	-1	-1	-1	-1	4	-1024	-768	-1	-1	-1	-1	4		0	0						Untertest1.avi	0	880	547	72	111				0	Content		-72	-111	26584046	1682880249
26601	08:51:47.809	00:00:26.600	1597	-1024	-768	-1	-1	-1	-1	4	-1024	-768	-1	-1	-1	-1	4		0	0						Untertest1.avi	0	880	547	72	111				0	Content		-72	-111	26600740	1682896943
26617	08:51:47.825	00:00:26.617	1598	-1024	-768	-1	-1	-1	-1	4	-1024	-768	-1	-1	-1	-1	4		0	0						Untertest1.avi	0	880	547	72	111				0	Content		-72	-111	26617408	1682913611
26634	08:51:47.842	00:00:26.634	1599	-1024	-768	-1	-1	-1	-1	4	-1024	-768	-1	-1	-1	-1	4		0	0						Untertest1.avi	0	880	547	72	111				0	Content		-72	-111	26634044	1682930247
26651	08:51:47.859	00:00:26.650	1600	-1024	-768	-1	-1	-1	-1	4	-1024	-768	-1	-1	-1	-1	4		0	0						Untertest1.avi	0	880	547	72	111				0	Content		-72	-111	26650722	1682946925
26667	08:51:47.875	00:00:26.667	1601	-1024	-768	-1	-1	-1	-1	4	-1024	-768	-1	-1	-1	-1	4		0	0						Untertest1.avi	0	880	547	72	111				0	Content		-72	-111	26667292	1682963495
26684	08:51:47.892	00:00:26.683	1602	-1024	-768	-1	-1	-1	-1	4	-1024	-768	-1	-1	-1	-1	4		0	0						Untertest1.avi	0	880	547	72	111				0	Content		-72	-111	26683916	1682980119
26701	08:51:47.909	00:00:26.700	1603	-1024	-768	-1	-1	-1	-1	4	-1024	-768	-1	-1	-1	-1	4		0	0						Untertest1.avi	0	880	547	72	111				0	Content		-72	-111	26700999	1682997202
26718	08:51:47.926	00:00:26.717	1604	-1024	-768	-1	-1	-1	-1	4	-1024	-768	-1	-1	-1	-1	4		0	0						Untertest1.avi	0	880	547	72	111				0	Content		-72	-111	26717667	1683013870
26734	08:51:47.942	00:00:26.734	1605	-1024	-768	-1	-1	-1	-1	4	-1024	-768	-1	-1	-1	-1	4		0	0						Untertest1.avi	0	880	547	72	111				0	Content		-72	-111	26734334	1683030537
26752	08:51:47.960	00:00:26.751	1606	-1024	-768	-1	-1	-1	-1	4	-1024	-768	-1	-1	-1	-1	4		0	0						Untertest1.avi	0	880	547	72	111				0	Content		-72	-111	26751749	1683047952
26768	08:51:47.976	00:00:26.768	1607	-1024	-768	-1	-1	-1	-1	4	-1024	-768	-1	-1	-1	-1	4		0	0						Untertest1.avi	0	880	547	72	111				0	Content		-72	-111	26768416	1683064619
26786	08:51:47.994	00:00:26.785	1608	-1024	-768	-1	-1	-1	-1	4	-1024	-768	-1	-1	-1	-1	4		0	0						Untertest1.avi	0	880	547	72	111				0	Content		-72	-111	26785784	1683081987
26801	08:51:48.009	00:00:26.800	1609	-1024	-768	-1	-1	-1	-1	4	-1024	-768	-1	-1	-1	-1	4		0	0						Untertest1.avi	0	880	547	72	111				0	Content		-72	-111	26800533	1683096736
26817	08:51:48.025	00:00:26.817	1610	-1024	-768	-1	-1	-1	-1	4	-1024	-768	-1	-1	-1	-1	4		0	0						Untertest1.avi	0	880	547	72	111				0	Content		-72	-111	26817156	1683113359
26834	08:51:48.042	00:00:26.833	1611	-1024	-768	-1	-1	-1	-1	4	-1024	-768	-1	-1	-1	-1	4		0	0						Untertest1.avi	0	880	547	72	111				0	Content		-72	-111	26833873	1683130076
26851	08:51:48.059	00:00:26.850	1612	-1024	-768	-1	-1	-1	-1	4	-1024	-768	-1	-1	-1	-1	4		0	0						Untertest1.avi	0	880	547	72	111				0	Content		-72	-111	26850541	1683146744
26867	08:51:48.075	00:00:26.867	1613	-1024	-768	-1	-1	-1	-1	4	-1024	-768	-1	-1	-1	-1	4		0	0						Untertest1.avi	0	880	547	72	111				0	Content		-72	-111	26867210	1683163413
26884	08:51:48.092	00:00:26.883	1614	-1024	-768	-1	-1	-1	-1	4	-1024	-768	-1	-1	-1	-1	4		0	0						Untertest1.avi	0	880	547	72	111				0	Content		-72	-111	26883904	1683180107
26901	08:51:48.109	00:00:26.900	1615	-1024	-768	-1	-1	-1	-1	4	-1024	-768	-1	-1	-1	-1	4		0	0						Untertest1.avi	0	880	547	72	111				0	Content		-72	-111	26900742	1683196945
26917	08:51:48.125	00:00:26.917	1616	-1024	-768	-1	-1	-1	-1	4	-1024	-768	-1	-1	-1	-1	4		0	0						Untertest1.avi	0	880	547	72	111				0	Content		-72	-111	26917410	1683213613
26934	08:51:48.142	00:00:26.934	1617	-1024	-768	-1	-1	-1	-1	4	-1024	-768	-1	-1	-1	-1	4		0	0						Untertest1.avi	0	880	547	72	111				0	Content		-72	-111	26934077	1683230280
26951	08:51:48.159	00:00:26.951	1618	-1024	-768	-1	-1	-1	-1	4	-1024	-768	-1	-1	-1	-1	4		0	0						Untertest1.avi	0	880	547	72	111				0	Content		-72	-111	26951185	1683247388
26968	08:51:48.176	00:00:26.967	1619	-1024	-768	-1	-1	-1	-1	4	-1024	-768	-1	-1	-1	-1	4		0	0						Untertest1.avi	0	880	547	72	111				0	Content		-72	-111	26967853	1683264056
26985	08:51:48.193	00:00:26.985	1620	-1024	-768	-1	-1	-1	-1	4	-1024	-768	-1	-1	-1	-1	4		0	0						Untertest1.avi	0	880	547	72	111				0	Content		-72	-111	26985027	1683281230
27002	08:51:48.210	00:00:27.002	1621	-1024	-768	-1	-1	-1	-1	4	-1024	-768	-1	-1	-1	-1	4		0	0						Untertest1.avi	0	880	547	72	111				0	Content		-72	-111	27002277	1683298480
27017	08:51:48.225	00:00:27.017	1622	-1024	-768	-1	-1	-1	-1	4	-1024	-768	-1	-1	-1	-1	4		0	0						Untertest1.avi	0	880	547	72	111				0	Content		-72	-111	27017024	1683313227
27034	08:51:48.242	00:00:27.033	1623	-1024	-768	-1	-1	-1	-1	4	-1024	-768	-1	-1	-1	-1	4		0	0						Untertest1.avi	0	880	547	72	111				0	Content		-72	-111	27033718	1683329921
27050	08:51:48.258	00:00:27.050	1624	-1024	-768	-1	-1	-1	-1	4	-1024	-768	-1	-1	-1	-1	4		0	0						Untertest1.avi	0	880	547	72	111				0	Content		-72	-111	27050385	1683346588
27067	08:51:48.275	00:00:27.067	1625	-1024	-768	-1	-1	-1	-1	4	-1024	-768	-1	-1	-1	-1	4		0	0						Untertest1.avi	0	880	547	72	111				0	Content		-72	-111	27067149	1683363352
27084	08:51:48.292	00:00:27.083	1626	-1024	-768	-1	-1	-1	-1	4	-1024	-768	-1	-1	-1	-1	4		0	0						Untertest1.avi	0	880	547	72	111				0	Content		-72	-111	27083825	1683380028
27100	08:51:48.308	00:00:27.100	1627	-1024	-768	-1	-1	-1	-1	4	-1024	-768	-1	-1	-1	-1	4		0	0						Untertest1.avi	0	880	547	72	111				0	Content		-72	-111	27100401	1683396604
27117	08:51:48.325	00:00:27.117	1628	-1024	-768	-1	-1	-1	-1	4	-1024	-768	-1	-1	-1	-1	4		0	0						Untertest1.avi	0	880	547	72	111				0	Content		-72	-111	27117029	1683413232
27134	08:51:48.342	00:00:27.134	1629	-1024	-768	-1	-1	-1	-1	4	-1024	-768	-1	-1	-1	-1	4		0	0						Untertest1.avi	0	880	547	72	111				0	Content		-72	-111	27134072	1683430275
27151	08:51:48.359	00:00:27.150	1630	-1024	-768	-1	-1	-1	-1	4	-1024	-768	-1	-1	-1	-1	4		0	0						Untertest1.avi	0	880	547	72	111				0	Content		-72	-111	27150739	1683446942
27167	08:51:48.375	00:00:27.167	1631	-1024	-768	-1	-1	-1	-1	4	-1024	-768	-1	-1	-1	-1	4		0	0						Untertest1.avi	0	880	547	72	111				0	Content		-72	-111	27167407	1683463610
27185	08:51:48.393	00:00:27.184	1632	-1024	-768	-1	-1	-1	-1	4	-1024	-768	-1	-1	-1	-1	4		0	0						Untertest1.avi	0	880	547	72	111				0	Content		-72	-111	27184773	1683480976
27201	08:51:48.409	00:00:27.201	1633	-1024	-768	-1	-1	-1	-1	4	-1024	-768	-1	-1	-1	-1	4		0	0						Untertest1.avi	0	880	547	72	111				0	Content		-72	-111	27201441	1683497644
27219	08:51:48.427	00:00:27.218	1634	-1024	-768	-1	-1	-1	-1	4	-1024	-768	-1	-1	-1	-1	4		0	0						Untertest1.avi	0	880	547	72	111				0	Content		-72	-111	27218887	1683515090
27234	08:51:48.442	00:00:27.233	1635	-1024	-768	-1	-1	-1	-1	4	-1024	-768	-1	-1	-1	-1	4		0	0						Untertest1.avi	0	880	547	72	111				0	Content		-72	-111	27233634	1683529837
27250	08:51:48.458	00:00:27.250	1636	-1024	-768	-1	-1	-1	-1	4	-1024	-768	-1	-1	-1	-1	4		0	0						Untertest1.avi	0	880	547	72	111				0	Content		-72	-111	27250257	1683546460
27267	08:51:48.475	00:00:27.266	1637	-1024	-768	-1	-1	-1	-1	4	-1024	-768	-1	-1	-1	-1	4		0	0						Untertest1.avi	0	880	547	72	111				0	Content		-72	-111	27266912	1683563115
27284	08:51:48.492	00:00:27.283	1638	-1024	-768	-1	-1	-1	-1	4	-1024	-768	-1	-1	-1	-1	4		0	0						Untertest1.avi	0	880	547	72	111				0	Content		-72	-111	27283579	1683579782
27300	08:51:48.508	00:00:27.300	1639	-1024	-768	-1	-1	-1	-1	4	-1024	-768	-1	-1	-1	-1	4		0	0						Untertest1.avi	0	880	547	72	111				0	Content		-72	-111	27300323	1683596526
27317	08:51:48.525	00:00:27.316	1640	-1024	-768	-1	-1	-1	-1	4	-1024	-768	-1	-1	-1	-1	4		0	0						Untertest1.avi	0	880	547	72	111				0	Content		-72	-111	27316878	1683613081
27334	08:51:48.542	00:00:27.333	1641	-1024	-768	-1	-1	-1	-1	4	-1024	-768	-1	-1	-1	-1	4		0	0						Untertest1.avi	0	880	547	72	111				0	Content		-72	-111	27333755	1683629958
27350	08:51:48.558	00:00:27.350	1642	-1024	-768	-1	-1	-1	-1	4	-1024	-768	-1	-1	-1	-1	4		0	0						Untertest1.avi	0	880	547	72	111				0	Content		-72	-111	27350422	1683646625
27367	08:51:48.575	00:00:27.367	1643	-1024	-768	-1	-1	-1	-1	4	-1024	-768	-1	-1	-1	-1	4		0	0						Untertest1.avi	0	880	547	72	111				0	Content		-72	-111	27367090	1683663293
27384	08:51:48.592	00:00:27.384	1644	-1024	-768	-1	-1	-1	-1	4	-1024	-768	-1	-1	-1	-1	4		0	0						Untertest1.avi	0	880	547	72	111				0	Content		-72	-111	27384236	1683680439
27401	08:51:48.609	00:00:27.400	1645	-1024	-768	-1	-1	-1	-1	4	-1024	-768	-1	-1	-1	-1	4		0	0						Untertest1.avi	0	880	547	72	111				0	Content		-72	-111	27400903	1683697106
27418	08:51:48.626	00:00:27.418	1646	-1024	-768	-1	-1	-1	-1	4	-1024	-768	-1	-1	-1	-1	4		0	0						Untertest1.avi	0	880	547	72	111				0	Content		-72	-111	27418126	1683714329
27435	08:51:48.643	00:00:27.435	1647	-1024	-768	-1	-1	-1	-1	4	-1024	-768	-1	-1	-1	-1	4		0	0						Untertest1.avi	0	880	547	72	111				0	Content		-72	-111	27435381	1683731584
27450	08:51:48.658	00:00:27.450	1648	-1024	-768	-1	-1	-1	-1	4	-1024	-768	-1	-1	-1	-1	4		0	0						Untertest1.avi	0	880	547	72	111				0	Content		-72	-111	27450123	1683746326
27467	08:51:48.675	00:00:27.466	1649	-1024	-768	-1	-1	-1	-1	4	-1024	-768	-1	-1	-1	-1	4		0	0						Untertest1.avi	0	880	547	72	111				0	Content		-72	-111	27466811	1683763014
27483	08:51:48.691	00:00:27.483	1650	-1024	-768	-1	-1	-1	-1	4	-1024	-768	-1	-1	-1	-1	4		0	0						Untertest1.avi	0	880	547	72	111				0	Content		-72	-111	27483479	1683779682
27500	08:51:48.708	00:00:27.500	1651	-1024	-768	-1	-1	-1	-1	4	-1024	-768	-1	-1	-1	-1	4		0	0						Untertest1.avi	0	880	547	72	111				0	Content		-72	-111	27500121	1683796324
27517	08:51:48.725	00:00:27.516	1652	-1024	-768	-1	-1	-1	-1	4	-1024	-768	-1	-1	-1	-1	4		0	0						Untertest1.avi	0	880	547	72	111				0	Content		-72	-111	27516802	1683813005
27533	08:51:48.741	00:00:27.533	1653	-1024	-768	-1	-1	-1	-1	4	-1024	-768	-1	-1	-1	-1	4		0	0						Untertest1.avi	0	880	547	72	111				0	Content		-72	-111	27533494	1683829697
27550	08:51:48.758	00:00:27.550	1654	-1024	-768	-1	-1	-1	-1	4	-1024	-768	-1	-1	-1	-1	4		0	0						Untertest1.avi	0	880	547	72	111				0	Content		-72	-111	27550119	1683846322
27567	08:51:48.775	00:00:27.567	1655	-1024	-768	-1	-1	-1	-1	4	-1024	-768	-1	-1	-1	-1	4		0	0						Untertest1.avi	0	880	547	72	111				0	Content		-72	-111	27567160	1683863363
27584	08:51:48.792	00:00:27.583	1656	-1024	-768	-1	-1	-1	-1	4	-1024	-768	-1	-1	-1	-1	4		0	0						Untertest1.avi	0	880	547	72	111				0	Content		-72	-111	27583828	1683880031
27600	08:51:48.808	00:00:27.600	1657	-1024	-768	-1	-1	-1	-1	4	-1024	-768	-1	-1	-1	-1	4		0	0						Untertest1.avi	0	880	547	72	111				0	Content		-72	-111	27600495	1683896698
27618	08:51:48.826	00:00:27.617	1658	-1024	-768	-1	-1	-1	-1	4	-1024	-768	-1	-1	-1	-1	4		0	0						Untertest1.avi	0	880	547	72	111				0	Content		-72	-111	27617868	1683914071
27635	08:51:48.843	00:00:27.634	1659	-1024	-768	-1	-1	-1	-1	4	-1024	-768	-1	-1	-1	-1	4		0	0						Untertest1.avi	0	880	547	72	111				0	Content		-72	-111	27634535	1683930738
27652	08:51:48.860	00:00:27.651	1660	-1024	-768	-1	-1	-1	-1	4	-1024	-768	-1	-1	-1	-1	4		0	0						Untertest1.avi	0	880	547	72	111				0	Content		-72	-111	27651863	1683948066
27667	08:51:48.875	00:00:27.666	1661	-1024	-768	-1	-1	-1	-1	4	-1024	-768	-1	-1	-1	-1	4		0	0						Untertest1.avi	0	880	547	72	111				0	Content		-72	-111	27666733	1683962936
27683	08:51:48.891	00:00:27.683	1662	-1024	-768	-1	-1	-1	-1	4	-1024	-768	-1	-1	-1	-1	4		0	0						Untertest1.avi	0	880	547	72	111				0	Content		-72	-111	27683355	1683979558
27700	08:51:48.908	00:00:27.700	1663	-1024	-768	-1	-1	-1	-1	4	-1024	-768	-1	-1	-1	-1	4		0	0						Untertest1.avi	0	880	547	72	111				0	Content		-72	-111	27700009	1683996212
27717	08:51:48.925	00:00:27.716	1664	-1024	-768	-1	-1	-1	-1	4	-1024	-768	-1	-1	-1	-1	4		0	0						Untertest1.avi	0	880	547	72	111				0	Content		-72	-111	27716677	1684012880
27733	08:51:48.941	00:00:27.733	1665	-1024	-768	-1	-1	-1	-1	4	-1024	-768	-1	-1	-1	-1	4		0	0						Untertest1.avi	0	880	547	72	111				0	Content		-72	-111	27733407	1684029610
27750	08:51:48.958	00:00:27.749	1666	-1024	-768	-1	-1	-1	-1	4	-1024	-768	-1	-1	-1	-1	4		0	0						Untertest1.avi	0	880	547	72	111				0	Content		-72	-111	27749975	1684046178
27767	08:51:48.975	00:00:27.766	1667	-1024	-768	-1	-1	-1	-1	4	-1024	-768	-1	-1	-1	-1	4		0	0						Untertest1.avi	0	880	547	72	111				0	Content		-72	-111	27766807	1684063010
27783	08:51:48.991	00:00:27.783	1668	-1024	-768	-1	-1	-1	-1	4	-1024	-768	-1	-1	-1	-1	4		0	0						Untertest1.avi	0	880	547	72	111				0	Content		-72	-111	27783475	1684079678
27800	08:51:49.008	00:00:27.800	1669	-1024	-768	-1	-1	-1	-1	4	-1024	-768	-1	-1	-1	-1	4		0	0						Untertest1.avi	0	880	547	72	111				0	Content		-72	-111	27800142	1684096345
27817	08:51:49.025	00:00:27.817	1670	-1024	-768	-1	-1	-1	-1	4	-1024	-768	-1	-1	-1	-1	4		0	0						Untertest1.avi	0	880	547	72	111				0	Content		-72	-111	27817311	1684113514
27834	08:51:49.042	00:00:27.833	1671	-1024	-768	-1	-1	-1	-1	4	-1024	-768	-1	-1	-1	-1	4		0	0						Untertest1.avi	0	880	547	72	111				0	Content		-72	-111	27833979	1684130182
27851	08:51:49.059	00:00:27.851	1672	-1024	-768	-1	-1	-1	-1	4	-1024	-768	-1	-1	-1	-1	4		0	0						Untertest1.avi	0	880	547	72	111				0	Content		-72	-111	27851095	1684147298
27868	08:51:49.076	00:00:27.868	1673	-1024	-768	-1	-1	-1	-1	4	-1024	-768	-1	-1	-1	-1	4		0	0						Untertest1.avi	0	880	547	72	111				0	Content		-72	-111	27868467	1684164670
27883	08:51:49.091	00:00:27.883	1674	-1024	-768	-1	-1	-1	-1	4	-1024	-768	-1	-1	-1	-1	4		0	0						Untertest1.avi	0	880	547	72	111				0	Content		-72	-111	27883215	1684179418
27900	08:51:49.108	00:00:27.899	1675	-1024	-768	-1	-1	-1	-1	4	-1024	-768	-1	-1	-1	-1	4		0	0						Untertest1.avi	0	880	547	72	111				0	Content		-72	-111	27899902	1684196105
27917	08:51:49.125	00:00:27.916	1676	-1024	-768	-1	-1	-1	-1	4	-1024	-768	-1	-1	-1	-1	4		0	0						Untertest1.avi	0	880	547	72	111				0	Content		-72	-111	27916569	1684212772
27933	08:51:49.141	00:00:27.933	1677	-1024	-768	-1	-1	-1	-1	4	-1024	-768	-1	-1	-1	-1	4		0	0						Untertest1.avi	0	880	547	72	111				0	Content		-72	-111	27933089	1684229292
27950	08:51:49.158	00:00:27.949	1678	-1024	-768	-1	-1	-1	-1	4	-1024	-768	-1	-1	-1	-1	4		0	0						Untertest1.avi	0	880	547	72	111				0	Content		-72	-111	27949889	1684246092
27966	08:51:49.174	00:00:27.966	1679	-1024	-768	-1	-1	-1	-1	4	-1024	-768	-1	-1	-1	-1	4		0	0						Untertest1.avi	0	880	547	72	111				0	Content		-72	-111	27966462	1684262665
27983	08:51:49.191	00:00:27.983	1680	-1024	-768	-1	-1	-1	-1	4	-1024	-768	-1	-1	-1	-1	4		0	0						Untertest1.avi	0	880	547	72	111				0	Content		-72	-111	27983084	1684279287
28000	08:51:49.208	00:00:28.000	1681	-1024	-768	-1	-1	-1	-1	4	-1024	-768	-1	-1	-1	-1	4		0	0						Untertest1.avi	0	880	547	72	111				0	Content		-72	-111	28000170	1684296373
28017	08:51:49.225	00:00:28.016	1682	-1024	-768	-1	-1	-1	-1	4	-1024	-768	-1	-1	-1	-1	4		0	0						Untertest1.avi	0	880	547	72	111				0	Content		-72	-111	28016837	1684313040
28034	08:51:49.242	00:00:28.033	1683	-1024	-768	-1	-1	-1	-1	4	-1024	-768	-1	-1	-1	-1	4		0	0						Untertest1.avi	0	880	547	72	111				0	Content		-72	-111	28033505	1684329708
28051	08:51:49.259	00:00:28.050	1684	-1024	-768	-1	-1	-1	-1	4	-1024	-768	-1	-1	-1	-1	4		0	0						Untertest1.avi	0	880	547	72	111				0	Content		-72	-111	28050920	1684347123
28068	08:51:49.276	00:00:28.067	1685	-1024	-768	-1	-1	-1	-1	4	-1024	-768	-1	-1	-1	-1	4		0	0						Untertest1.avi	0	880	547	72	111				0	Content		-72	-111	28067588	1684363791
28085	08:51:49.293	00:00:28.084	1686	-1024	-768	-1	-1	-1	-1	4	-1024	-768	-1	-1	-1	-1	4		0	0						Untertest1.avi	0	880	547	72	111				0	Content		-72	-111	28084959	1684381162
28100	08:51:49.308	00:00:28.099	1687	-1024	-768	-1	-1	-1	-1	4	-1024	-768	-1	-1	-1	-1	4		0	0						Untertest1.avi	0	880	547	72	111				0	Content		-72	-111	28099706	1684395909
28116	08:51:49.324	00:00:28.116	1688	-1024	-768	-1	-1	-1	-1	4	-1024	-768	-1	-1	-1	-1	4		0	0						Untertest1.avi	0	880	547	72	111				0	Content		-72	-111	28116331	1684412534
28133	08:51:49.341	00:00:28.133	1689	-1024	-768	-1	-1	-1	-1	4	-1024	-768	-1	-1	-1	-1	4		0	0						Untertest1.avi	0	880	547	72	111				0	Content		-72	-111	28133012	1684429215
28150	08:51:49.358	00:00:28.149	1690	-1024	-768	-1	-1	-1	-1	4	-1024	-768	-1	-1	-1	-1	4		0	0						Untertest1.avi	0	880	547	72	111				0	Content		-72	-111	28149679	1684445882
28166	08:51:49.374	00:00:28.166	1691	-1024	-768	-1	-1	-1	-1	4	-1024	-768	-1	-1	-1	-1	4		0	0						Untertest1.avi	0	880	547	72	111				0	Content		-72	-111	28166347	1684462550
28183	08:51:49.391	00:00:28.183	1692	-1024	-768	-1	-1	-1	-1	4	-1024	-768	-1	-1	-1	-1	4		0	0						Untertest1.avi	0	880	547	72	111				0	Content		-72	-111	28183129	1684479332
28200	08:51:49.408	00:00:28.199	1693	-1024	-768	-1	-1	-1	-1	4	-1024	-768	-1	-1	-1	-1	4		0	0						Untertest1.avi	0	880	547	72	111				0	Content		-72	-111	28199715	1684495918
28217	08:51:49.425	00:00:28.216	1694	-1024	-768	-1	-1	-1	-1	4	-1024	-768	-1	-1	-1	-1	4		0	0						Untertest1.avi	0	880	547	72	111				0	Content		-72	-111	28216549	1684512752
28233	08:51:49.441	00:00:28.233	1695	-1024	-768	-1	-1	-1	-1	4	-1024	-768	-1	-1	-1	-1	4		0	0						Untertest1.avi	0	880	547	72	111				0	Content		-72	-111	28233217	1684529420
28250	08:51:49.458	00:00:28.249	1696	-1024	-768	-1	-1	-1	-1	4	-1024	-768	-1	-1	-1	-1	4		0	0						Untertest1.avi	0	880	547	72	111				0	Content		-72	-111	28249884	1684546087
28267	08:51:49.475	00:00:28.267	1697	-1024	-768	-1	-1	-1	-1	4	-1024	-768	-1	-1	-1	-1	4		0	0						Untertest1.avi	0	880	547	72	111				0	Content		-72	-111	28267048	1684563251
28284	08:51:49.492	00:00:28.283	1698	-1024	-768	-1	-1	-1	-1	4	-1024	-768	-1	-1	-1	-1	4		0	0						Untertest1.avi	0	880	547	72	111				0	Content		-72	-111	28283716	1684579919
28301	08:51:49.509	00:00:28.300	1699	-1024	-768	-1	-1	-1	-1	4	-1024	-768	-1	-1	-1	-1	4		0	0						Untertest1.avi	0	880	547	72	111				0	Content		-72	-111	28300823	1684597026
28318	08:51:49.526	00:00:28.318	1700	-1024	-768	-1	-1	-1	-1	4	-1024	-768	-1	-1	-1	-1	4		0	0						Untertest1.avi	0	880	547	72	111				0	Content		-72	-111	28318210	1684614413
28333	08:51:49.541	00:00:28.332	1701	-1024	-768	-1	-1	-1	-1	4	-1024	-768	-1	-1	-1	-1	4		0	0						Untertest1.avi	0	880	547	72	111				0	Content		-72	-111	28332945	1684629148
28350	08:51:49.558	00:00:28.349	1702	-1024	-768	-1	-1	-1	-1	4	-1024	-768	-1	-1	-1	-1	4		0	0						Untertest1.avi	0	880	547	72	111				0	Content		-72	-111	28349569	1684645772
28366	08:51:49.574	00:00:28.366	1703	-1024	-768	-1	-1	-1	-1	4	-1024	-768	-1	-1	-1	-1	4		0	0						Untertest1.avi	0	880	547	72	111				0	Content		-72	-111	28366236	1684662439
28383	08:51:49.591	00:00:28.382	1704	-1024	-768	-1	-1	-1	-1	4	-1024	-768	-1	-1	-1	-1	4		0	0						Untertest1.avi	0	880	547	72	111				0	Content		-72	-111	28382904	1684679107
28400	08:51:49.608	00:00:28.399	1705	-1024	-768	-1	-1	-1	-1	4	-1024	-768	-1	-1	-1	-1	4		0	0						Untertest1.avi	0	880	547	72	111				0	Content		-72	-111	28399566	1684695769
28416	08:51:49.624	00:00:28.416	1706	-1024	-768	-1	-1	-1	-1	4	-1024	-768	-1	-1	-1	-1	4		0	0						Untertest1.avi	0	880	547	72	111				0	Content		-72	-111	28416259	1684712462
28433	08:51:49.641	00:00:28.432	1707	-1024	-768	-1	-1	-1	-1	4	-1024	-768	-1	-1	-1	-1	4		0	0						Untertest1.avi	0	880	547	72	111				0	Content		-72	-111	28432941	1684729144
28449	08:51:49.657	00:00:28.449	1708	-1024	-768	-1	-1	-1	-1	4	-1024	-768	-1	-1	-1	-1	4		0	0						Untertest1.avi	0	880	547	72	111				0	Content		-72	-111	28449441	1684745644
28467	08:51:49.675	00:00:28.466	1709	-1024	-768	-1	-1	-1	-1	4	-1024	-768	-1	-1	-1	-1	4		0	0						Untertest1.avi	0	880	547	72	111				0	Content		-72	-111	28466522	1684762725
28483	08:51:49.691	00:00:28.483	1710	-1024	-768	-1	-1	-1	-1	4	-1024	-768	-1	-1	-1	-1	4		0	0						Untertest1.avi	0	880	547	72	111				0	Content		-72	-111	28483190	1684779393
28500	08:51:49.708	00:00:28.499	1711	-1024	-768	-1	-1	-1	-1	4	-1024	-768	-1	-1	-1	-1	4		0	0						Untertest1.avi	0	880	547	72	111				0	Content		-72	-111	28499857	1684796060
28517	08:51:49.725	00:00:28.517	1712	-1024	-768	-1	-1	-1	-1	4	-1024	-768	-1	-1	-1	-1	4		0	0						Untertest1.avi	0	880	547	72	111				0	Content		-72	-111	28517272	1684813475
28534	08:51:49.742	00:00:28.533	1713	-1024	-768	-1	-1	-1	-1	4	-1024	-768	-1	-1	-1	-1	4		0	0						Untertest1.avi	0	880	547	72	111				0	Content		-72	-111	28533939	1684830142
28551	08:51:49.759	00:00:28.551	1714	-1024	-768	-1	-1	-1	-1	4	-1024	-768	-1	-1	-1	-1	4		0	0						Untertest1.avi	0	880	547	72	111				0	Content		-72	-111	28551306	1684847509
28566	08:51:49.774	00:00:28.566	1715	-1024	-768	-1	-1	-1	-1	4	-1024	-768	-1	-1	-1	-1	4		0	0						Untertest1.avi	0	880	547	72	111				0	Content		-72	-111	28566053	1684862256
28583	08:51:49.791	00:00:28.582	1716	-1024	-768	-1	-1	-1	-1	4	-1024	-768	-1	-1	-1	-1	4		0	0						Untertest1.avi	0	880	547	72	111				0	Content		-72	-111	28582678	1684878881
28599	08:51:49.807	00:00:28.599	1717	-1024	-768	-1	-1	-1	-1	4	-1024	-768	-1	-1	-1	-1	4		0	0						Untertest1.avi	0	880	547	72	111				0	Content		-72	-111	28599400	1684895603
28616	08:51:49.824	00:00:28.616	1718	-1024	-768	-1	-1	-1	-1	4	-1024	-768	-1	-1	-1	-1	4		0	0						Untertest1.avi	0	880	547	72	111				0	Content		-72	-111	28616068	1684912271
28633	08:51:49.841	00:00:28.632	1719	-1024	-768	-1	-1	-1	-1	4	-1024	-768	-1	-1	-1	-1	4		0	0						Untertest1.avi	0	880	547	72	111				0	Content		-72	-111	28632729	1684928932
28649	08:51:49.857	00:00:28.649	1720	-1024	-768	-1	-1	-1	-1	4	-1024	-768	-1	-1	-1	-1	4		0	0						Untertest1.avi	0	880	547	72	111				0	Content		-72	-111	28649423	1684945626
28666	08:51:49.874	00:00:28.666	1721	-1024	-768	-1	-1	-1	-1	4	-1024	-768	-1	-1	-1	-1	4		0	0						Untertest1.avi	0	880	547	72	111				0	Content		-72	-111	28666255	1684962458
28683	08:51:49.891	00:00:28.682	1722	-1024	-768	-1	-1	-1	-1	4	-1024	-768	-1	-1	-1	-1	4		0	0						Untertest1.avi	0	880	547	72	111				0	Content		-72	-111	28682923	1684979126
28700	08:51:49.908	00:00:28.699	1723	-1024	-768	-1	-1	-1	-1	4	-1024	-768	-1	-1	-1	-1	4		0	0						Untertest1.avi	0	880	547	72	111				0	Content		-72	-111	28699591	1684995794
28717	08:51:49.925	00:00:28.716	1724	-1024	-768	-1	-1	-1	-1	4	-1024	-768	-1	-1	-1	-1	4		0	0						Untertest1.avi	0	880	547	72	111				0	Content		-72	-111	28716760	1685012963
28733	08:51:49.941	00:00:28.733	1725	-1024	-768	-1	-1	-1	-1	4	-1024	-768	-1	-1	-1	-1	4		0	0						Untertest1.avi	0	880	547	72	111				0	Content		-72	-111	28733428	1685029631
28751	08:51:49.959	00:00:28.750	1726	-1024	-768	-1	-1	-1	-1	4	-1024	-768	-1	-1	-1	-1	4		0	0						Untertest1.avi	0	880	547	72	111				0	Content		-72	-111	28750541	1685046744
28768	08:51:49.976	00:00:28.767	1727	-1024	-768	-1	-1	-1	-1	4	-1024	-768	-1	-1	-1	-1	4		0	0						Untertest1.avi	0	880	547	72	111				0	Content		-72	-111	28767913	1685064116
28783	08:51:49.991	00:00:28.782	1728	-1024	-768	-1	-1	-1	-1	4	-1024	-768	-1	-1	-1	-1	4		0	0						Untertest1.avi	0	880	547	72	111				0	Content		-72	-111	28782660	1685078863
28799	08:51:50.007	00:00:28.799	1729	-1024	-768	-1	-1	-1	-1	4	-1024	-768	-1	-1	-1	-1	4		0	0						Untertest1.avi	0	880	547	72	111				0	Content		-72	-111	28799285	1685095488
28816	08:51:50.024	00:00:28.815	1730	-1024	-768	-1	-1	-1	-1	4	-1024	-768	-1	-1	-1	-1	4		0	0						Untertest1.avi	0	880	547	72	111				0	Content		-72	-111	28815952	1685112155
28833	08:51:50.041	00:00:28.832	1731	-1024	-768	-1	-1	-1	-1	4	-1024	-768	-1	-1	-1	-1	4		0	0						Untertest1.avi	0	880	547	72	111				0	Content		-72	-111	28832658	1685128861
28849	08:51:50.057	00:00:28.849	1732	-1024	-768	-1	-1	-1	-1	4	-1024	-768	-1	-1	-1	-1	4		0	0						Untertest1.avi	0	880	547	72	111				0	Content		-72	-111	28849333	1685145536
28866	08:51:50.074	00:00:28.865	1733	-1024	-768	-1	-1	-1	-1	4	-1024	-768	-1	-1	-1	-1	4		0	0						Untertest1.avi	0	880	547	72	111				0	Content		-72	-111	28865903	1685162106
28883	08:51:50.091	00:00:28.882	1734	-1024	-768	-1	-1	-1	-1	4	-1024	-768	-1	-1	-1	-1	4		0	0						Untertest1.avi	0	880	547	72	111				0	Content		-72	-111	28882524	1685178727
28900	08:51:50.108	00:00:28.899	1735	-1024	-768	-1	-1	-1	-1	4	-1024	-768	-1	-1	-1	-1	4		0	0						Untertest1.avi	0	880	547	72	111				0	Content		-72	-111	28899608	1685195811
28916	08:51:50.124	00:00:28.916	1736	-1024	-768	-1	-1	-1	-1	4	-1024	-768	-1	-1	-1	-1	4		0	0						Untertest1.avi	0	880	547	72	111				0	Content		-72	-111	28916275	1685212478
28933	08:51:50.141	00:00:28.932	1737	-1024	-768	-1	-1	-1	-1	4	-1024	-768	-1	-1	-1	-1	4		0	0						Untertest1.avi	0	880	547	72	111				0	Content		-72	-111	28932943	1685229146
28950	08:51:50.158	00:00:28.950	1738	-1024	-768	-1	-1	-1	-1	4	-1024	-768	-1	-1	-1	-1	4		0	0						Untertest1.avi	0	880	547	72	111				0	Content		-72	-111	28950295	1685246498
28967	08:51:50.175	00:00:28.966	1739	-1024	-768	-1	-1	-1	-1	4	-1024	-768	-1	-1	-1	-1	4		0	0						Untertest1.avi	0	880	547	72	111				0	Content		-72	-111	28966963	1685263166
28984	08:51:50.192	00:00:28.984	1740	-1024	-768	-1	-1	-1	-1	4	-1024	-768	-1	-1	-1	-1	4		0	0						Untertest1.avi	0	880	547	72	111				0	Content		-72	-111	28984396	1685280599
28999	08:51:50.207	00:00:28.999	1741	-1024	-768	-1	-1	-1	-1	4	-1024	-768	-1	-1	-1	-1	4		0	0						Untertest1.avi	0	880	547	72	111				0	Content		-72	-111	28999144	1685295347
29016	08:51:50.224	00:00:29.015	1742	-1024	-768	-1	-1	-1	-1	4	-1024	-768	-1	-1	-1	-1	4		0	0						Untertest1.avi	0	880	547	72	111				0	Content		-72	-111	29015765	1685311968
29032	08:51:50.240	00:00:29.032	1743	-1024	-768	-1	-1	-1	-1	4	-1024	-768	-1	-1	-1	-1	4		0	0						Untertest1.avi	0	880	547	72	111				0	Content		-72	-111	29032492	1685328695
29049	08:51:50.257	00:00:29.049	1744	-1024	-768	-1	-1	-1	-1	4	-1024	-768	-1	-1	-1	-1	4		0	0						Untertest1.avi	0	880	547	72	111				0	Content		-72	-111	29049159	1685345362
29066	08:51:50.274	00:00:29.065	1745	-1024	-768	-1	-1	-1	-1	4	-1024	-768	-1	-1	-1	-1	4		0	0						Untertest1.avi	0	880	547	72	111				0	Content		-72	-111	29065816	1685362019
29082	08:51:50.290	00:00:29.082	1746	-1024	-768	-1	-1	-1	-1	4	-1024	-768	-1	-1	-1	-1	4		0	0						Untertest1.avi	0	880	547	72	111				0	Content		-72	-111	29082385	1685378588
29099	08:51:50.307	00:00:29.099	1747	-1024	-768	-1	-1	-1	-1	4	-1024	-768	-1	-1	-1	-1	4		0	0						Untertest1.avi	0	880	547	72	111				0	Content		-72	-111	29099261	1685395464
29116	08:51:50.324	00:00:29.115	1748	-1024	-768	-1	-1	-1	-1	4	-1024	-768	-1	-1	-1	-1	4		0	0						Untertest1.avi	0	880	547	72	111				0	Content		-72	-111	29115929	1685412132
29133	08:51:50.341	00:00:29.132	1749	-1024	-768	-1	-1	-1	-1	4	-1024	-768	-1	-1	-1	-1	4		0	0						Untertest1.avi	0	880	547	72	111				0	Content		-72	-111	29132596	1685428799
29150	08:51:50.358	00:00:29.149	1750	-1024	-768	-1	-1	-1	-1	4	-1024	-768	-1	-1	-1	-1	4		0	0						Untertest1.avi	0	880	547	72	111				0	Content		-72	-111	29149747	1685445950
29166	08:51:50.374	00:00:29.166	1751	-1024	-768	-1	-1	-1	-1	4	-1024	-768	-1	-1	-1	-1	4		0	0						Untertest1.avi	0	880	547	72	111				0	Content		-72	-111	29166414	1685462617
29184	08:51:50.392	00:00:29.183	1752	-1024	-768	-1	-1	-1	-1	4	-1024	-768	-1	-1	-1	-1	4		0	0						Untertest1.avi	0	880	547	72	111				0	Content		-72	-111	29183635	1685479838
29201	08:51:50.409	00:00:29.200	1753	-1024	-768	-1	-1	-1	-1	4	-1024	-768	-1	-1	-1	-1	4		0	0						Untertest1.avi	0	880	547	72	111				0	Content		-72	-111	29200880	1685497083
29216	08:51:50.424	00:00:29.215	1754	-1024	-768	-1	-1	-1	-1	4	-1024	-768	-1	-1	-1	-1	4		0	0						Untertest1.avi	0	880	547	72	111				0	Content		-72	-111	29215628	1685511831
29232	08:51:50.440	00:00:29.232	1755	-1024	-768	-1	-1	-1	-1	4	-1024	-768	-1	-1	-1	-1	4		0	0						Untertest1.avi	0	880	547	72	111				0	Content		-72	-111	29232315	1685528518
29249	08:51:50.457	00:00:29.248	1756	-1024	-768	-1	-1	-1	-1	4	-1024	-768	-1	-1	-1	-1	4		0	0						Untertest1.avi	0	880	547	72	111				0	Content		-72	-111	29248983	1685545186
29266	08:51:50.474	00:00:29.265	1757	-1024	-768	-1	-1	-1	-1	4	-1024	-768	-1	-1	-1	-1	4		0	0						Untertest1.avi	0	880	547	72	111				0	Content		-72	-111	29265630	1685561833
29282	08:51:50.490	00:00:29.282	1758	-1024	-768	-1	-1	-1	-1	4	-1024	-768	-1	-1	-1	-1	4		0	0						Untertest1.avi	0	880	547	72	111				0	Content		-72	-111	29282308	1685578511
29300	08:51:50.508	00:00:29.300	1759	-1024	-768	-1	-1	-1	-1	4	-1024	-768	-1	-1	-1	-1	4		0	0						Untertest1.avi	0	880	547	72	111				0	Content		-72	-111	29300248	1685596451
29317	08:51:50.525	00:00:29.316	1760	-1024	-768	-1	-1	-1	-1	4	-1024	-768	-1	-1	-1	-1	4		0	0						Untertest1.avi	0	880	547	72	111				0	Content		-72	-111	29316624	1685612827
29333	08:51:50.541	00:00:29.333	1761	-1024	-768	-1	-1	-1	-1	4	-1024	-768	-1	-1	-1	-1	4		0	0						Untertest1.avi	0	880	547	72	111				0	Content		-72	-111	29333311	1685629514
29350	08:51:50.558	00:00:29.349	1762	-1024	-768	-1	-1	-1	-1	4	-1024	-768	-1	-1	-1	-1	4		0	0						Untertest1.avi	0	880	547	72	111				0	Content		-72	-111	29349979	1685646182
29367	08:51:50.575	00:00:29.366	1763	-1024	-768	-1	-1	-1	-1	4	-1024	-768	-1	-1	-1	-1	4		0	0						Untertest1.avi	0	880	547	72	111				0	Content		-72	-111	29366674	1685662877
29383	08:51:50.591	00:00:29.383	1764	-1024	-768	-1	-1	-1	-1	4	-1024	-768	-1	-1	-1	-1	4		0	0						Untertest1.avi	0	880	547	72	111				0	Content		-72	-111	29383342	1685679545
29400	08:51:50.608	00:00:29.399	1765	-1024	-768	-1	-1	-1	-1	4	-1024	-768	-1	-1	-1	-1	4		0	0						Untertest1.avi	0	880	547	72	111				0	Content		-72	-111	29399989	1685696192
29417	08:51:50.625	00:00:29.416	1766	-1024	-768	-1	-1	-1	-1	4	-1024	-768	-1	-1	-1	-1	4		0	0						Untertest1.avi	0	880	547	72	111				0	Content		-72	-111	29416737	1685712940
29433	08:51:50.641	00:00:29.433	1767	-1024	-768	-1	-1	-1	-1	4	-1024	-768	-1	-1	-1	-1	4		0	0						Untertest1.avi	0	880	547	72	111				0	Content		-72	-111	29433361	1685729564
29450	08:51:50.658	00:00:29.450	1768	-1024	-768	-1	-1	-1	-1	4	-1024	-768	-1	-1	-1	-1	4		0	0						Untertest1.avi	0	880	547	72	111				0	Content		-72	-111	29450029	1685746232
29467	08:51:50.675	00:00:29.466	1769	-1024	-768	-1	-1	-1	-1	4	-1024	-768	-1	-1	-1	-1	4		0	0						Untertest1.avi	0	880	547	72	111				0	Content		-72	-111	29466692	1685762895
29483	08:51:50.691	00:00:29.483	1770	-1024	-768	-1	-1	-1	-1	4	-1024	-768	-1	-1	-1	-1	4		0	0						Untertest1.avi	0	880	547	72	111				0	Content		-72	-111	29483359	1685779562
29500	08:51:50.708	00:00:29.500	1771	-1024	-768	-1	-1	-1	-1	4	-1024	-768	-1	-1	-1	-1	4		0	0						Untertest1.avi	0	880	547	72	111				0	Content		-72	-111	29500114	1685796317
29516	08:51:50.724	00:00:29.516	1772	1379,438	857,6812	0,3681305	0,6642947	408,201	2,850324	3	1283,031	852,4355	0,368439	0,664247	408,201	2,883122	1	16	1283	852						Untertest1.avi	0	880	547	72	111	1211	741	17	0	Content		1211	741	29516112	1685812315
29533	08:51:50.741	00:00:29.532	1773	-1024	-768	-1	-1	-1	-1	4	-1024	-768	-1	-1	-1	-1	4		0	0						Untertest1.avi	0	880	547	72	111				0	Content		-72	-111	29532724	1685828927
29551	08:51:50.759	00:00:29.550	1774	-1024	-768	-1	-1	-1	-1	4	-1024	-768	-1	-1	-1	-1	4		0	0						Untertest1.avi	0	880	547	72	111				0	Content		-72	-111	29550720	1685846923
29566	08:51:50.774	00:00:29.565	1775	-1024	-768	-1	-1	-1	-1	4	-1024	-768	-1	-1	-1	-1	4		0	0						Untertest1.avi	0	880	547	72	111				0	Content		-72	-111	29565965	1685862168
29582	08:51:50.790	00:00:29.582	1776	-1024	-768	-1	-1	-1	-1	4	-1024	-768	-1	-1	-1	-1	4		0	0						Untertest1.avi	0	880	547	72	111				0	Content		-72	-111	29582213	1685878416
29599	08:51:50.807	00:00:29.599	1777	-1024	-768	-1	-1	-1	-1	4	-1024	-768	-1	-1	-1	-1	4		0	0						Untertest1.avi	0	880	547	72	111				0	Content		-72	-111	29599098	1685895301
29615	08:51:50.823	00:00:29.615	1778	-1024	-768	-1	-1	-1	-1	4	-1024	-768	-1	-1	-1	-1	4		0	0						Untertest1.avi	0	880	547	72	111				0	Content		-72	-111	29615334	1685911537
29632	08:51:50.840	00:00:29.632	1779	-1024	-768	-1	-1	-1	-1	4	-1024	-768	-1	-1	-1	-1	4		0	0						Untertest1.avi	0	880	547	72	111				0	Content		-72	-111	29632462	1685928665
29649	08:51:50.857	00:00:29.648	1780	-1024	-768	-1	-1	-1	-1	4	-1024	-768	-1	-1	-1	-1	4		0	0						Untertest1.avi	0	880	547	72	111				0	Content		-72	-111	29648958	1685945161
29666	08:51:50.874	00:00:29.665	1781	1316,758	852,9672	0,3674904	0,6667791	401,804	2,855672	3	1214,564	847,9191	0,3677103	0,66673	401,804	2,884951	1	17	1215	848						Untertest1.avi	0	880	547	72	111	1170	737	316	0	Content		1143	737	29665830	1685962033
29682	08:51:50.890	00:00:29.682	1782	-1024	-768	-1	-1	-1	-1	4	-1024	-768	-1	-1	-1	-1	4	17	0	0						Untertest1.avi	0	880	547	72	111	1170	737	316	0	Content		-72	-111	29682086	1685978289
29699	08:51:50.907	00:00:29.699	1783	-1024	-768	-1	-1	-1	-1	4	-1024	-768	-1	-1	-1	-1	4	17	0	0						Untertest1.avi	0	880	547	72	111	1170	737	316	0	Content		-72	-111	29699084	1685995287
29715	08:51:50.923	00:00:29.715	1784	-1024	-768	-1	-1	-1	-1	4	-1024	-768	-1	-1	-1	-1	4	17	0	0						Untertest1.avi	0	880	547	72	111	1170	737	316	0	Content		-72	-111	29715325	1686011528
29732	08:51:50.940	00:00:29.732	1785	-1024	-768	-1	-1	-1	-1	4	-1024	-768	-1	-1	-1	-1	4	17	0	0						Untertest1.avi	0	880	547	72	111	1170	737	316	0	Content		-72	-111	29732452	1686028655
29749	08:51:50.957	00:00:29.748	1786	-1024	-768	-1	-1	-1	-1	4	-1024	-768	-1	-1	-1	-1	4	17	0	0						Untertest1.avi	0	880	547	72	111	1170	737	316	0	Content		-72	-111	29748823	1686045026
29766	08:51:50.974	00:00:29.765	1787	1345,864	855,6686	0,3685805	0,6635381	405,7016	2,82431	3	1250,783	850,4221	0,368892	0,66349	405,7016	2,85599	1	17	1251	850						Untertest1.avi	0	880	547	72	111	1170	737	316	0	Content		1179	739	29765821	1686062024
29782	08:51:50.990	00:00:29.782	1788	-1024	-768	-1	-1	-1	-1	4	-1024	-768	-1	-1	-1	-1	4	17	0	0						Untertest1.avi	0	880	547	72	111	1170	737	316	0	Content		-72	-111	29782084	1686078287
29799	08:51:51.007	00:00:29.798	1789	-1024	-768	-1	-1	-1	-1	4	-1024	-768	-1	-1	-1	-1	4	17	0	0						Untertest1.avi	0	880	547	72	111	1170	737	316	0	Content		-72	-111	29798940	1686095143
29815	08:51:51.023	00:00:29.815	1790	-1024	-768	-1	-1	-1	-1	4	-1024	-768	-1	-1	-1	-1	4	17	0	0						Untertest1.avi	0	880	547	72	111	1170	737	316	0	Content		-72	-111	29815317	1686111520
29832	08:51:51.040	00:00:29.832	1791	-1024	-768	-1	-1	-1	-1	4	-1024	-768	-1	-1	-1	-1	4	17	0	0						Untertest1.avi	0	880	547	72	111	1170	737	316	0	Content		-72	-111	29832320	1686128523
29849	08:51:51.057	00:00:29.848	1792	-1024	-768	-1	-1	-1	-1	4	-1024	-768	-1	-1	-1	-1	4	17	0	0						Untertest1.avi	0	880	547	72	111	1170	737	316	0	Content		-72	-111	29848811	1686145014
29866	08:51:51.074	00:00:29.865	1793	1337,394	848,4666	0,3691161	0,6649562	408,502	2,893085	3	1242,363	843,264	0,3694243	0,6649086	408,502	2,925635	1	17	1242	843						Untertest1.avi	0	880	547	72	111	1170	737	316	0	Content		1170	732	29865684	1686161887
29882	08:51:51.090	00:00:29.881	1794	-1024	-768	-1	-1	-1	-1	4	-1024	-768	-1	-1	-1	-1	4	17	0	0						Untertest1.avi	0	880	547	72	111	1170	737	316	0	Content		-72	-111	29881935	1686178138
29899	08:51:51.107	00:00:29.898	1795	-1024	-768	-1	-1	-1	-1	4	-1024	-768	-1	-1	-1	-1	4	17	0	0						Untertest1.avi	0	880	547	72	111	1170	737	316	0	Content		-72	-111	29898929	1686195132
29915	08:51:51.123	00:00:29.915	1796	-1024	-768	-1	-1	-1	-1	4	-1024	-768	-1	-1	-1	-1	4	17	0	0						Untertest1.avi	0	880	547	72	111	1170	737	316	0	Content		-72	-111	29915177	1686211380
29932	08:51:51.140	00:00:29.932	1797	-1024	-768	-1	-1	-1	-1	4	-1024	-768	-1	-1	-1	-1	4	17	0	0						Untertest1.avi	0	880	547	72	111	1170	737	316	0	Content		-72	-111	29932306	1686228509
29949	08:51:51.157	00:00:29.948	1798	-1024	-768	-1	-1	-1	-1	4	-1024	-768	-1	-1	-1	-1	4	17	0	0						Untertest1.avi	0	880	547	72	111	1170	737	316	0	Content		-72	-111	29948673	1686244876
29966	08:51:51.174	00:00:29.965	1799	1334,796	853,861	0,3696549	0,6684908	403,2007	2,807883	3	1240,439	848,751	0,3699695	0,668442	403,2007	2,83905	1	17	1240	849						Untertest1.avi	0	880	547	72	111	1170	737	316	0	Content		1168	738	29965674	1686261877
29982	08:51:51.190	00:00:29.981	1800	-1024	-768	-1	-1	-1	-1	4	-1024	-768	-1	-1	-1	-1	4		0	0						Untertest1.avi	0	880	547	72	111				0	Content		-72	-111	29981928	1686278131
29999	08:51:51.207	00:00:29.998	1801	-1024	-768	-1	-1	-1	-1	4	-1024	-768	-1	-1	-1	-1	4		0	0						Untertest1.avi	0	880	547	72	111				0	Content		-72	-111	29998796	1686294999
30015	08:51:51.223	00:00:30.015	1802	-1024	-768	-1	-1	-1	-1	4	-1024	-768	-1	-1	-1	-1	4		0	0						Untertest1.avi	0	880	547	72	111				0	Content		-72	-111	30015170	1686311373
30032	08:51:51.240	00:00:30.032	1803	-1024	-768	-1	-1	-1	-1	4	-1024	-768	-1	-1	-1	-1	4		0	0						Untertest1.avi	0	880	547	72	111				0	Content		-72	-111	30032293	1686328496
30049	08:51:51.257	00:00:30.048	1804	-1024	-768	-1	-1	-1	-1	4	-1024	-768	-1	-1	-1	-1	4		0	0						Untertest1.avi	0	880	547	72	111				0	Content		-72	-111	30048668	1686344871
30066	08:51:51.274	00:00:30.065	1805	-1024	-768	-1	-1	-1	-1	4	-1024	-768	-1	-1	-1	-1	4		0	0						Untertest1.avi	0	880	547	72	111				0	Content		-72	-111	30065543	1686361746
30082	08:51:51.290	00:00:30.081	1806	-1024	-768	-1	-1	-1	-1	4	-1024	-768	-1	-1	-1	-1	4		0	0						Untertest1.avi	0	880	547	72	111				0	Content		-72	-111	30081917	1686378120
30099	08:51:51.307	00:00:30.098	1807	-1024	-768	-1	-1	-1	-1	4	-1024	-768	-1	-1	-1	-1	4		0	0						Untertest1.avi	0	880	547	72	111				0	Content		-72	-111	30098792	1686394995
30115	08:51:51.323	00:00:30.115	1808	1347,057	854,2267	0,3706133	0,6664628	405,8104	2,701679	3	1251,408	849,022	0,3709248	0,6664147	405,8104	2,731789	1	18	1251	849						Untertest1.avi	0	880	547	72	111	1192	748	266	0	Content		1179	738	30115288	1686411491
30132	08:51:51.340	00:00:30.132	1809	-1024	-768	-1	-1	-1	-1	4	-1024	-768	-1	-1	-1	-1	4	18	0	0						Untertest1.avi	0	880	547	72	111	1192	748	266	0	Content		-72	-111	30132161	1686428364
30148	08:51:51.356	00:00:30.148	1810	-1024	-768	-1	-1	-1	-1	4	-1024	-768	-1	-1	-1	-1	4	18	0	0						Untertest1.avi	0	880	547	72	111	1192	748	266	0	Content		-72	-111	30148409	1686444612
30165	08:51:51.373	00:00:30.165	1811	1385,606	864,7377	0,3722013	0,664737	410,2206	2,680532	3	1287,729	859,3752	0,3725076	0,6646898	410,2206	2,711469	1	18	1288	859						Untertest1.avi	0	880	547	72	111	1192	748	266	0	Content		1216	748	30165034	1686461237
30182	08:51:51.390	00:00:30.181	1812	-1024	-768	-1	-1	-1	-1	4	-1024	-768	-1	-1	-1	-1	4	18	0	0						Untertest1.avi	0	880	547	72	111	1192	748	266	0	Content		-72	-111	30181784	1686477987
30199	08:51:51.407	00:00:30.198	1813	-1024	-768	-1	-1	-1	-1	4	-1024	-768	-1	-1	-1	-1	4	18	0	0						Untertest1.avi	0	880	547	72	111	1192	748	266	0	Content		-72	-111	30198656	1686494859
30215	08:51:51.423	00:00:30.215	1814	-1024	-768	-1	-1	-1	-1	4	-1024	-768	-1	-1	-1	-1	4	18	0	0						Untertest1.avi	0	880	547	72	111	1192	748	266	0	Content		-72	-111	30215029	1686511232
30232	08:51:51.440	00:00:30.232	1815	-1024	-768	-1	-1	-1	-1	4	-1024	-768	-1	-1	-1	-1	4	18	0	0						Untertest1.avi	0	880	547	72	111	1192	748	266	0	Content		-72	-111	30232115	1686528318
30249	08:51:51.457	00:00:30.248	1816	-1024	-768	-1	-1	-1	-1	4	-1024	-768	-1	-1	-1	-1	4	18	0	0						Untertest1.avi	0	880	547	72	111	1192	748	266	0	Content		-72	-111	30248528	1686544731
30265	08:51:51.473	00:00:30.265	1817	1367,118	879,4103	0,3705286	0,6655596	400,2029	2,468309	3	1271,099	874,0201	0,370847	0,6655102	400,2029	2,496207	1	18	1271	874						Untertest1.avi	0	880	547	72	111	1192	748	266	0	Content		1199	763	30265399	1686561602
30282	08:51:51.490	00:00:30.281	1818	-1024	-768	-1	-1	-1	-1	4	-1024	-768	-1	-1	-1	-1	4	18	0	0						Untertest1.avi	0	880	547	72	111	1192	748	266	0	Content		-72	-111	30281788	1686577991
30299	08:51:51.507	00:00:30.298	1819	-1024	-768	-1	-1	-1	-1	4	-1024	-768	-1	-1	-1	-1	4	18	0	0						Untertest1.avi	0	880	547	72	111	1192	748	266	0	Content		-72	-111	30298647	1686594850
30315	08:51:51.523	00:00:30.315	1820	1348,589	867,1415	0,3718406	0,6687696	403,2591	2,571185	3	1253,022	861,9084	0,3721553	0,6687208	403,2591	2,600417	1	18	1253	862						Untertest1.avi	0	880	547	72	111	1192	748	266	0	Content		1181	751	30315021	1686611224
30332	08:51:51.540	00:00:30.332	1821	-1024	-768	-1	-1	-1	-1	4	-1024	-768	-1	-1	-1	-1	4	18	0	0						Untertest1.avi	0	880	547	72	111	1192	748	266	0	Content		-72	-111	30332019	1686628222
30348	08:51:51.556	00:00:30.348	1822	-1024	-768	-1	-1	-1	-1	4	-1024	-768	-1	-1	-1	-1	4	18	0	0						Untertest1.avi	0	880	547	72	111	1192	748	266	0	Content		-72	-111	30348404	1686644607
30365	08:51:51.573	00:00:30.365	1823	1360,162	862,9502	0,3722247	0,6708889	401,9716	2,496188	3	1264,298	857,8081	0,3725409	0,6708398	401,9716	2,524462	1	18	1264	858						Untertest1.avi	0	880	547	72	111	1192	748	266	0	Content		1192	747	30365401	1686661604
30382	08:51:51.590	00:00:30.381	1824	-1024	-768	-1	-1	-1	-1	4	-1024	-768	-1	-1	-1	-1	4		0	0						Untertest1.avi	0	880	547	72	111				0	Content		-72	-111	30381640	1686677843
30399	08:51:51.607	00:00:30.398	1825	-1024	-768	-1	-1	-1	-1	4	-1024	-768	-1	-1	-1	-1	4		0	0						Untertest1.avi	0	880	547	72	111				0	Content		-72	-111	30398639	1686694842
30415	08:51:51.623	00:00:30.415	1826	-1024	-768	-1	-1	-1	-1	4	-1024	-768	-1	-1	-1	-1	4		0	0						Untertest1.avi	0	880	547	72	111				0	Content		-72	-111	30415011	1686711214
30432	08:51:51.640	00:00:30.432	1827	-1024	-768	-1	-1	-1	-1	4	-1024	-768	-1	-1	-1	-1	4		0	0						Untertest1.avi	0	880	547	72	111				0	Content		-72	-111	30432012	1686728215
30448	08:51:51.656	00:00:30.448	1828	-1024	-768	-1	-1	-1	-1	4	-1024	-768	-1	-1	-1	-1	4		0	0						Untertest1.avi	0	880	547	72	111				0	Content		-72	-111	30448384	1686744587
30465	08:51:51.673	00:00:30.465	1829	-1024	-768	-1	-1	-1	-1	4	-1024	-768	-1	-1	-1	-1	4		0	0						Untertest1.avi	0	880	547	72	111				0	Content		-72	-111	30465040	1686761243
30482	08:51:51.690	00:00:30.481	1830	-1024	-768	-1	-1	-1	-1	4	-1024	-768	-1	-1	-1	-1	4		0	0						Untertest1.avi	0	880	547	72	111				0	Content		-72	-111	30481707	1686777910
30498	08:51:51.706	00:00:30.498	1831	1426,935	860,3813	0,373265	0,6674853	403,8023	2,394794	3	1328,592	855,2251	0,373579	0,6674367	403,8023	2,423622	1	19	1329	855						Untertest1.avi	0	880	547	72	111	1343	759	84	0	Content		1257	744	30498331	1686794534
30515	08:51:51.723	00:00:30.515	1832	726,1001	891,627	0,3651522	0,6673039	403,8023	2,343658	3	633,5401	883,9655	0,3654588	0,6672894	403,8023	2,358385	1	19	634	884						Untertest1.avi	0	880	547	72	111	1343	759	84	0	Content		562	773	30515198	1686811401
30532	08:51:51.740	00:00:30.531	1833	1472,634	907,7037	0,3760459	0,6667084	413,4575	2,472298	1	1304,719	896,1323	0,3738786	0,6667039	403,8023	2,43563	3	19	1473	908						Untertest1.avi	0	880	547	72	111	1343	759	84	0	Content		1401	797	30531575	1686827778
30549	08:51:51.757	00:00:30.548	1834	1410,53	840,5332	0,3756304	0,6668364	411,8542	2,628655	1	1244,172	834,232	0,3736944	0,6668258	403,8022	2,596073	3	19	1411	841						Untertest1.avi	0	880	547	72	111	1343	759	84	0	Content		1339	730	30548640	1686844843
30565	08:51:51.773	00:00:30.565	1835	1418,961	856,7415	0,3758007	0,6669046	412,162	2,670044	1	1255,647	849,2807	0,3738504	0,666895	403,8022	2,636544	3	19	1419	857						Untertest1.avi	0	880	547	72	111	1343	759	84	0	Content		1347	746	30565264	1686861467
30582	08:51:51.790	00:00:30.581	1836	1484,396	890,5675	0,3757065	0,6667616	411,6342	2,545923	1	1308,76	881,0056	0,3738174	0,6667498	403,8022	2,51569	3	20	1484	891						Untertest1.avi	0	880	547	72	111	1381	771	200	0	Content		1412	780	30581887	1686878090
30598	08:51:51.806	00:00:30.598	1837	1416,89	875,8516	0,3755871	0,6666478	410,9314	2,647174	1	1251,111	867,6077	0,37385	0,6666328	403,8022	2,619962	3	20	1417	876						Untertest1.avi	0	880	547	72	111	1381	771	200	0	Content		1345	765	30598191	1686894394
30615	08:51:51.823	00:00:30.614	1838	1452,627	871,8588	0,375005	0,6666445	407,9323	2,570336	1	1292,958	865,0026	0,3739403	0,6666155	403,8022	2,562413	3	20	1453	872						Untertest1.avi	0	880	547	72	111	1381	771	200	0	Content		1381	761	30614825	1686911028
30632	08:51:51.840	00:00:30.631	1839	1495,752	920,5371	0,3750201	0,6661562	407,7897	2,394361	1	1364,148	911,7139	0,3742982	0,6661261	403,8023	2,396185	3	20	1496	921						Untertest1.avi	0	880	547	72	111	1381	771	200	0	Content		1424	810	30631560	1686927763
30649	08:51:51.857	00:00:30.648	1840	1464,177	874,3302	0,3759086	0,6663985	410,9909	2,623753	1	1314,511	866,1573	0,3743651	0,666383	403,8023	2,602667	3	20	1464	874						Untertest1.avi	0	880	547	72	111	1381	771	200	0	Content		1392	763	30648502	1686944705
30665	08:51:51.873	00:00:30.665	1841	1433,457	900,8846	0,3745705	0,6665522	405,2974	2,638655	1	1334,714	895,3057	0,3748827	0,6665039	405,2974	2,67106	3	20	1433	901						Untertest1.avi	0	880	547	72	111	1381	771	200	0	Content		1361	790	30665123	1686961326
30682	08:51:51.890	00:00:30.681	1842	1434,212	880,2424	0,3751371	0,6665847	407,4604	2,596514	1	1334,893	874,8177	0,3754467	0,6665368	407,4603	2,627628	3	20	1434	880						Untertest1.avi	0	880	547	72	111	1381	771	200	0	Content		1362	769	30681870	1686978073
30698	08:51:51.906	00:00:30.698	1843	1450,913	882,2458	0,375241	0,6667463	408,3131	2,659409	1	1351,358	876,8351	0,3755496	0,6666986	408,3131	2,692393	3	20	1451	882						Untertest1.avi	0	880	547	72	111	1381	771	200	0	Content		1379	771	30698052	1686994255
30715	08:51:51.923	00:00:30.714	1844	1476,817	886,0023	0,3760749	0,6672978	411,6484	2,641666	1	1375,21	880,4722	0,3763797	0,6672508	411,6484	2,673997	3	20	1477	886						Untertest1.avi	0	880	547	72	111	1381	771	200	0	Content		1405	775	30714809	1687011012
30731	08:51:51.939	00:00:30.731	1845	-1024	-768	-1	-1	-1	-1	4	-1024	-768	-1	-1	-1	-1	4	20	0	0						Untertest1.avi	0	880	547	72	111	1381	771	200	0	Content		-72	-111	30731421	1687027624
30748	08:51:51.956	00:00:30.748	1846	1457,335	883,5671	0,3758348	0,667486	411,442	2,728079	1	1356,923	878,1166	0,3761397	0,6674389	411,442	2,761577	3	20	1457	884						Untertest1.avi	0	880	547	72	111	1381	771	200	0	Content		1385	773	30748490	1687044693
30765	08:51:51.973	00:00:30.765	1847	1446,13	880,537	0,3758898	0,6671913	411,873	2,716411	1	1346,119	875,1141	0,3761943	0,6671444	411,8729	2,749881	3	20	1446	881						Untertest1.avi	0	880	547	72	111	1381	771	200	0	Content		1374	770	30765115	1687061318
30782	08:51:51.990	00:00:30.781	1848	-1024	-768	-1	-1	-1	-1	4	-1024	-768	-1	-1	-1	-1	4	21	0	0						Untertest1.avi	0	880	547	72	111	1246	794	117	0	Content		-72	-111	30781738	1687077941
30798	08:51:52.006	00:00:30.798	1849	1434,098	882,9164	0,3774031	0,6655761	418,423	2,771331	1	1332,648	877,305	0,3777	0,6655305	418,423	2,804034	3	21	1434	883						Untertest1.avi	0	880	547	72	111	1246	794	117	0	Content		1362	772	30798040	1687094243
30815	08:51:52.023	00:00:30.815	1850	1318,239	915,9441	0,3821516	0,6649878	436,9545	2,932889	1	1214,518	909,7593	0,3824288	0,6649457	436,9545	2,962599	3	21	1318	916						Untertest1.avi	0	880	547	72	111	1246	794	117	0	Content		1246	805	30815110	1687111313
30831	08:51:52.039	00:00:30.831	1851	1259,143	904,7394	0,3841785	0,663393	444,7867	2,966628	1	1155,039	898,4658	0,3844479	0,6633523	444,7867	2,995021	3	21	1259	905						Untertest1.avi	0	880	547	72	111	1246	794	117	0	Content		1187	794	30831414	1687127617
30848	08:51:52.056	00:00:30.848	1852	1165,771	897,2017	0,3808684	0,6630978	426,8351	2,921946	1	1052,806	897,2217	0,3809471	0,6629202	426,8351	2,946116	3	21	1166	897						Untertest1.avi	0	880	547	72	111	1246	794	117	0	Content		1094	786	30848037	1687144240
30865	08:51:52.073	00:00:30.864	1853	1027,958	923,8979	0,3819038	0,663343	426,8351	2,881996	1	906,9396	917,7295	0,3819135	0,6632992	426,8351	2,901043	3	21	1028	924						Untertest1.avi	0	880	547	72	111	1246	794	117	0	Content		956	813	30864658	1687160861
30882	08:51:52.090	00:00:30.881	1854	1915,844	947,0345	0,3907775	0,6644338	426,8351	3,58309	1	1705,957	938,073	0,3904835	0,6643901	426,8351	3,604472	3	21	1916	947						Untertest1.avi	0	880	547	72	111	1246	794	117	0	Content		1844	836	30881602	1687177805
30898	08:51:52.106	00:00:30.898	1855	-1024	-768	-1	-1	-1	-1	4	-1024	-768	-1	-1	-1	-1	4		0	0						Untertest1.avi	0	880	547	72	111				0	Content		-72	-111	30898350	1687194553
30915	08:51:52.123	00:00:30.914	1856	-1024	-768	-1	-1	-1	-1	4	-1024	-768	-1	-1	-1	-1	4		0	0						Untertest1.avi	0	880	547	72	111				0	Content		-72	-111	30914849	1687211052
30931	08:51:52.139	00:00:30.931	1857	-1024	-768	-1	-1	-1	-1	4	-1024	-768	-1	-1	-1	-1	4		0	0						Untertest1.avi	0	880	547	72	111				0	Content		-72	-111	30931278	1687227481
30948	08:51:52.156	00:00:30.947	1858	-1024	-768	-1	-1	-1	-1	4	-1024	-768	-1	-1	-1	-1	4		0	0						Untertest1.avi	0	880	547	72	111				0	Content		-72	-111	30947902	1687244105
30965	08:51:52.173	00:00:30.964	1859	-1024	-768	-1	-1	-1	-1	4	-1024	-768	-1	-1	-1	-1	4		0	0						Untertest1.avi	0	880	547	72	111				0	Content		-72	-111	30964791	1687260994
30982	08:51:52.190	00:00:30.981	1860	-1024	-768	-1	-1	-1	-1	4	-1024	-768	-1	-1	-1	-1	4		0	0						Untertest1.avi	0	880	547	72	111				0	Content		-72	-111	30981520	1687277723
30998	08:51:52.206	00:00:30.998	1861	-1024	-768	-1	-1	-1	-1	4	-1024	-768	-1	-1	-1	-1	4		0	0						Untertest1.avi	0	880	547	72	111				0	Content		-72	-111	30998147	1687294350
31015	08:51:52.223	00:00:31.014	1862	-1024	-768	-1	-1	-1	-1	4	-1024	-768	-1	-1	-1	-1	4		0	0						Untertest1.avi	0	880	547	72	111				0	Content		-72	-111	31014788	1687310991
31031	08:51:52.239	00:00:31.031	1863	-1024	-768	-1	-1	-1	-1	4	-1024	-768	-1	-1	-1	-1	4		0	0						Untertest1.avi	0	880	547	72	111				0	Content		-72	-111	31031398	1687327601
31048	08:51:52.256	00:00:31.048	1864	-1024	-768	-1	-1	-1	-1	4	-1024	-768	-1	-1	-1	-1	4		0	0						Untertest1.avi	0	880	547	72	111				0	Content		-72	-111	31048021	1687344224
31065	08:51:52.273	00:00:31.064	1865	-1024	-768	-1	-1	-1	-1	4	-1024	-768	-1	-1	-1	-1	4		0	0						Untertest1.avi	0	880	547	72	111				0	Content		-72	-111	31064785	1687360988
31081	08:51:52.289	00:00:31.081	1866	-1024	-768	-1	-1	-1	-1	4	-1024	-768	-1	-1	-1	-1	4		0	0						Untertest1.avi	0	880	547	72	111				0	Content		-72	-111	31081394	1687377597
31098	08:51:52.306	00:00:31.098	1867	-1024	-768	-1	-1	-1	-1	4	-1024	-768	-1	-1	-1	-1	4		0	0						Untertest1.avi	0	880	547	72	111				0	Content		-72	-111	31098010	1687394213
31114	08:51:52.322	00:00:31.114	1868	-1024	-768	-1	-1	-1	-1	4	-1024	-768	-1	-1	-1	-1	4		0	0						Untertest1.avi	0	880	547	72	111				0	Content		-72	-111	31114392	1687410595
31132	08:51:52.340	00:00:31.131	1869	-1024	-768	-1	-1	-1	-1	4	-1024	-768	-1	-1	-1	-1	4		0	0						Untertest1.avi	0	880	547	72	111				0	Content		-72	-111	31131642	1687427845
31148	08:51:52.356	00:00:31.148	1870	-1024	-768	-1	-1	-1	-1	4	-1024	-768	-1	-1	-1	-1	4		0	0						Untertest1.avi	0	880	547	72	111				0	Content		-72	-111	31148266	1687444469
31165	08:51:52.373	00:00:31.164	1871	-1024	-768	-1	-1	-1	-1	4	-1024	-768	-1	-1	-1	-1	4		0	0						Untertest1.avi	0	880	547	72	111				0	Content		-72	-111	31164834	1687461037
31181	08:51:52.389	00:00:31.181	1872	-1024	-768	-1	-1	-1	-1	4	-1024	-768	-1	-1	-1	-1	4		0	0						Untertest1.avi	0	880	547	72	111				0	Content		-72	-111	31181013	1687477216
31198	08:51:52.406	00:00:31.197	1873	-1024	-768	-1	-1	-1	-1	4	-1024	-768	-1	-1	-1	-1	4		0	0						Untertest1.avi	0	880	547	72	111				0	Content		-72	-111	31197772	1687493975
31214	08:51:52.422	00:00:31.214	1874	-1024	-768	-1	-1	-1	-1	4	-1024	-768	-1	-1	-1	-1	4		0	0						Untertest1.avi	0	880	547	72	111				0	Content		-72	-111	31214385	1687510588
31231	08:51:52.439	00:00:31.231	1875	-1024	-768	-1	-1	-1	-1	4	-1024	-768	-1	-1	-1	-1	4		0	0						Untertest1.avi	0	880	547	72	111				0	Content		-72	-111	31231009	1687527212
31248	08:51:52.456	00:00:31.247	1876	-1024	-768	-1	-1	-1	-1	4	-1024	-768	-1	-1	-1	-1	4		0	0						Untertest1.avi	0	880	547	72	111				0	Content		-72	-111	31247632	1687543835
31265	08:51:52.473	00:00:31.264	1877	-1024	-768	-1	-1	-1	-1	4	-1024	-768	-1	-1	-1	-1	4		0	0						Untertest1.avi	0	880	547	72	111				0	Content		-72	-111	31264826	1687561029
31282	08:51:52.490	00:00:31.282	1878	-1024	-768	-1	-1	-1	-1	4	-1024	-768	-1	-1	-1	-1	4		0	0						Untertest1.avi	0	880	547	72	111				0	Content		-72	-111	31282197	1687578400
31299	08:51:52.507	00:00:31.299	1879	-1024	-768	-1	-1	-1	-1	4	-1024	-768	-1	-1	-1	-1	4		0	0						Untertest1.avi	0	880	547	72	111				0	Content		-72	-111	31299462	1687595665
31314	08:51:52.522	00:00:31.314	1880	-1024	-768	-1	-1	-1	-1	4	-1024	-768	-1	-1	-1	-1	4		0	0						Untertest1.avi	0	880	547	72	111				0	Content		-72	-111	31314255	1687610458
31331	08:51:52.539	00:00:31.330	1881	-1024	-768	-1	-1	-1	-1	4	-1024	-768	-1	-1	-1	-1	4		0	0						Untertest1.avi	0	880	547	72	111				0	Content		-72	-111	31330932	1687627135
31348	08:51:52.556	00:00:31.347	1882	-1024	-768	-1	-1	-1	-1	4	-1024	-768	-1	-1	-1	-1	4		0	0						Untertest1.avi	0	880	547	72	111				0	Content		-72	-111	31347529	1687643732
31364	08:51:52.572	00:00:31.364	1883	-1024	-768	-1	-1	-1	-1	4	-1024	-768	-1	-1	-1	-1	4		0	0						Untertest1.avi	0	880	547	72	111				0	Content		-72	-111	31364277	1687660480
31381	08:51:52.589	00:00:31.380	1884	-1024	-768	-1	-1	-1	-1	4	-1024	-768	-1	-1	-1	-1	4		0	0						Untertest1.avi	0	880	547	72	111				0	Content		-72	-111	31380780	1687676983
31397	08:51:52.605	00:00:31.397	1885	-1024	-768	-1	-1	-1	-1	4	-1024	-768	-1	-1	-1	-1	4		0	0						Untertest1.avi	0	880	547	72	111				0	Content		-72	-111	31397402	1687693605
31415	08:51:52.623	00:00:31.414	1886	-1024	-768	-1	-1	-1	-1	4	-1024	-768	-1	-1	-1	-1	4		0	0						Untertest1.avi	0	880	547	72	111				0	Content		-72	-111	31414596	1687710799
31432	08:51:52.640	00:00:31.431	1887	-1024	-768	-1	-1	-1	-1	4	-1024	-768	-1	-1	-1	-1	4		0	0						Untertest1.avi	0	880	547	72	111				0	Content		-72	-111	31431968	1687728171
31449	08:51:52.657	00:00:31.449	1888	-1024	-768	-1	-1	-1	-1	4	-1024	-768	-1	-1	-1	-1	4		0	0						Untertest1.avi	0	880	547	72	111				0	Content		-72	-111	31449214	1687745417
31464	08:51:52.672	00:00:31.464	1889	-1024	-768	-1	-1	-1	-1	4	-1024	-768	-1	-1	-1	-1	4		0	0						Untertest1.avi	0	880	547	72	111				0	Content		-72	-111	31464142	1687760345
31481	08:51:52.689	00:00:31.480	1890	-1024	-768	-1	-1	-1	-1	4	-1024	-768	-1	-1	-1	-1	4		0	0						Untertest1.avi	0	880	547	72	111				0	Content		-72	-111	31480766	1687776969
31498	08:51:52.706	00:00:31.497	1891	-1024	-768	-1	-1	-1	-1	4	-1024	-768	-1	-1	-1	-1	4		0	0						Untertest1.avi	0	880	547	72	111				0	Content		-72	-111	31497513	1687793716
31514	08:51:52.722	00:00:31.514	1892	-1024	-768	-1	-1	-1	-1	4	-1024	-768	-1	-1	-1	-1	4		0	0						Untertest1.avi	0	880	547	72	111				0	Content		-72	-111	31514138	1687810341
31531	08:51:52.739	00:00:31.530	1893	-1024	-768	-1	-1	-1	-1	4	-1024	-768	-1	-1	-1	-1	4		0	0						Untertest1.avi	0	880	547	72	111				0	Content		-72	-111	31530762	1687826965
31547	08:51:52.755	00:00:31.547	1894	-1024	-768	-1	-1	-1	-1	4	-1024	-768	-1	-1	-1	-1	4		0	0						Untertest1.avi	0	880	547	72	111				0	Content		-72	-111	31547387	1687843590
31564	08:51:52.772	00:00:31.564	1895	-1024	-768	-1	-1	-1	-1	4	-1024	-768	-1	-1	-1	-1	4		0	0						Untertest1.avi	0	880	547	72	111				0	Content		-72	-111	31564458	1687860661
31582	08:51:52.790	00:00:31.581	1896	-1024	-768	-1	-1	-1	-1	4	-1024	-768	-1	-1	-1	-1	4		0	0						Untertest1.avi	0	880	547	72	111				0	Content		-72	-111	31581830	1687878033
31599	08:51:52.807	00:00:31.599	1897	-1024	-768	-1	-1	-1	-1	4	-1024	-768	-1	-1	-1	-1	4		0	0						Untertest1.avi	0	880	547	72	111				0	Content		-72	-111	31599080	1687895283
31614	08:51:52.822	00:00:31.614	1898	-1024	-768	-1	-1	-1	-1	4	-1024	-768	-1	-1	-1	-1	4		0	0						Untertest1.avi	0	880	547	72	111				0	Content		-72	-111	31614007	1687910210
31631	08:51:52.839	00:00:31.630	1899	-1024	-768	-1	-1	-1	-1	4	-1024	-768	-1	-1	-1	-1	4		0	0						Untertest1.avi	0	880	547	72	111				0	Content		-72	-111	31630636	1687926839
31647	08:51:52.855	00:00:31.647	1900	-1024	-768	-1	-1	-1	-1	4	-1024	-768	-1	-1	-1	-1	4		0	0						Untertest1.avi	0	880	547	72	111				0	Content		-72	-111	31647378	1687943581
31664	08:51:52.872	00:00:31.664	1901	-1024	-768	-1	-1	-1	-1	4	-1024	-768	-1	-1	-1	-1	4		0	0						Untertest1.avi	0	880	547	72	111				0	Content		-72	-111	31664000	1687960203
31681	08:51:52.889	00:00:31.680	1902	-1024	-768	-1	-1	-1	-1	4	-1024	-768	-1	-1	-1	-1	4		0	0						Untertest1.avi	0	880	547	72	111				0	Content		-72	-111	31680625	1687976828
31697	08:51:52.905	00:00:31.697	1903	-1024	-768	-1	-1	-1	-1	4	-1024	-768	-1	-1	-1	-1	4		0	0						Untertest1.avi	0	880	547	72	111				0	Content		-72	-111	31697246	1687993449
31714	08:51:52.922	00:00:31.714	1904	-1024	-768	-1	-1	-1	-1	4	-1024	-768	-1	-1	-1	-1	4		0	0						Untertest1.avi	0	880	547	72	111				0	Content		-72	-111	31714442	1688010645
31732	08:51:52.940	00:00:31.731	1905	-1024	-768	-1	-1	-1	-1	4	-1024	-768	-1	-1	-1	-1	4		0	0						Untertest1.avi	0	880	547	72	111				0	Content		-72	-111	31731812	1688028015
31749	08:51:52.957	00:00:31.749	1906	-1024	-768	-1	-1	-1	-1	4	-1024	-768	-1	-1	-1	-1	4		0	0						Untertest1.avi	0	880	547	72	111				0	Content		-72	-111	31749058	1688045261
31764	08:51:52.972	00:00:31.763	1907	-1024	-768	-1	-1	-1	-1	4	-1024	-768	-1	-1	-1	-1	4		0	0						Untertest1.avi	0	880	547	72	111				0	Content		-72	-111	31763861	1688060064
31781	08:51:52.989	00:00:31.780	1908	-1024	-768	-1	-1	-1	-1	4	-1024	-768	-1	-1	-1	-1	4		0	0						Untertest1.avi	0	880	547	72	111				0	Content		-72	-111	31780610	1688076813
31797	08:51:53.005	00:00:31.797	1909	-1024	-768	-1	-1	-1	-1	4	-1024	-768	-1	-1	-1	-1	4		0	0						Untertest1.avi	0	880	547	72	111				0	Content		-72	-111	31797231	1688093434
31814	08:51:53.022	00:00:31.813	1910	-1024	-768	-1	-1	-1	-1	4	-1024	-768	-1	-1	-1	-1	4		0	0						Untertest1.avi	0	880	547	72	111				0	Content		-72	-111	31813853	1688110056
31830	08:51:53.038	00:00:31.830	1911	-1024	-768	-1	-1	-1	-1	4	-1024	-768	-1	-1	-1	-1	4		0	0						Untertest1.avi	0	880	547	72	111				0	Content		-72	-111	31830476	1688126679
31847	08:51:53.055	00:00:31.847	1912	-1024	-768	-1	-1	-1	-1	4	-1024	-768	-1	-1	-1	-1	4		0	0						Untertest1.avi	0	880	547	72	111				0	Content		-72	-111	31847100	1688143303
31864	08:51:53.072	00:00:31.864	1913	-1024	-768	-1	-1	-1	-1	4	-1024	-768	-1	-1	-1	-1	4		0	0						Untertest1.avi	0	880	547	72	111				0	Content		-72	-111	31864295	1688160498
31882	08:51:53.090	00:00:31.881	1914	-1024	-768	-1	-1	-1	-1	4	-1024	-768	-1	-1	-1	-1	4		0	0						Untertest1.avi	0	880	547	72	111				0	Content		-72	-111	31881668	1688177871
31899	08:51:53.107	00:00:31.898	1915	-1024	-768	-1	-1	-1	-1	4	-1024	-768	-1	-1	-1	-1	4		0	0						Untertest1.avi	0	880	547	72	111				0	Content		-72	-111	31898915	1688195118
31914	08:51:53.122	00:00:31.913	1916	-1024	-768	-1	-1	-1	-1	4	-1024	-768	-1	-1	-1	-1	4		0	0						Untertest1.avi	0	880	547	72	111				0	Content		-72	-111	31913847	1688210050
31930	08:51:53.138	00:00:31.930	1917	-1024	-768	-1	-1	-1	-1	4	-1024	-768	-1	-1	-1	-1	4		0	0						Untertest1.avi	0	880	547	72	111				0	Content		-72	-111	31930470	1688226673
31947	08:51:53.155	00:00:31.947	1918	-1024	-768	-1	-1	-1	-1	4	-1024	-768	-1	-1	-1	-1	4		0	0						Untertest1.avi	0	880	547	72	111				0	Content		-72	-111	31947219	1688243422
31964	08:51:53.172	00:00:31.963	1919	-1024	-768	-1	-1	-1	-1	4	-1024	-768	-1	-1	-1	-1	4		0	0						Untertest1.avi	0	880	547	72	111				0	Content		-72	-111	31963718	1688259921
31980	08:51:53.188	00:00:31.980	1920	-1024	-768	-1	-1	-1	-1	4	-1024	-768	-1	-1	-1	-1	4		0	0						Untertest1.avi	0	880	547	72	111				0	Content		-72	-111	31980465	1688276668
31997	08:51:53.205	00:00:31.997	1921	-1024	-768	-1	-1	-1	-1	4	-1024	-768	-1	-1	-1	-1	4		0	0						Untertest1.avi	0	880	547	72	111				0	Content		-72	-111	31997090	1688293293
32014	08:51:53.222	00:00:32.014	1922	-1024	-768	-1	-1	-1	-1	4	-1024	-768	-1	-1	-1	-1	4		0	0						Untertest1.avi	0	880	547	72	111				0	Content		-72	-111	32014158	1688310361
32032	08:51:53.240	00:00:32.031	1923	-1024	-768	-1	-1	-1	-1	4	-1024	-768	-1	-1	-1	-1	4		0	0						Untertest1.avi	0	880	547	72	111				0	Content		-72	-111	32031545	1688327748
32049	08:51:53.257	00:00:32.048	1924	-1024	-768	-1	-1	-1	-1	4	-1024	-768	-1	-1	-1	-1	4		0	0						Untertest1.avi	0	880	547	72	111				0	Content		-72	-111	32048903	1688345106
32064	08:51:53.272	00:00:32.063	1925	-1024	-768	-1	-1	-1	-1	4	-1024	-768	-1	-1	-1	-1	4		0	0						Untertest1.avi	0	880	547	72	111				0	Content		-72	-111	32063705	1688359908
32080	08:51:53.288	00:00:32.080	1926	-1024	-768	-1	-1	-1	-1	4	-1024	-768	-1	-1	-1	-1	4		0	0						Untertest1.avi	0	880	547	72	111				0	Content		-72	-111	32080332	1688376535
32097	08:51:53.305	00:00:32.097	1927	1415,997	815,23	0,3146536	0,8076423	436,2118	3,119953	3	1269,268	813,2324	0,3145008	0,807597	436,2118	3,139671	1	22	1269	813						Untertest1.avi	0	880	547	72	111	1205	663	134	0	Content		1197	702	32097079	1688393282
32114	08:51:53.322	00:00:32.113	1928	-1024	-768	-1	-1	-1	-1	4	-1024	-768	-1	-1	-1	-1	4	22	0	0						Untertest1.avi	0	880	547	72	111	1205	663	134	0	Content		-72	-111	32113702	1688409905
32130	08:51:53.338	00:00:32.130	1929	-1024	-768	-1	-1	-1	-1	4	-1024	-768	-1	-1	-1	-1	4	22	0	0						Untertest1.avi	0	880	547	72	111	1205	663	134	0	Content		-72	-111	32130322	1688426525
32148	08:51:53.356	00:00:32.148	1930	1445,556	563,8382	0,3129092	0,8084629	429,7651	2,064836	3	1300,516	568,1935	0,3127525	0,8084163	429,7651	2,07866	1	22	1301	568						Untertest1.avi	0	880	547	72	111	1205	663	134	0	Content		1229	457	32148267	1688444470
32165	08:51:53.373	00:00:32.164	1931	1445,556	563,8382	0,3126191	0,8086304	429,6648	2,064836	3	1300,516	568,1935	0,3126191	0,8086304	429,6648	2,07866	1	22	1301	568						Untertest1.avi	0	880	547	72	111	1205	663	134	0	Content		1229	457	32164570	1688460773
32182	08:51:53.390	00:00:32.181	1932	-1024	-768	-1	-1	-1	-1	4	-1024	-768	-1	-1	-1	-1	4	22	0	0						Untertest1.avi	0	880	547	72	111	1205	663	134	0	Content		-72	-111	32181559	1688477762
32198	08:51:53.406	00:00:32.197	1933	1388,923	798,5164	0,3128063	0,8080738	431,4213	3,117634	3	1245,07	796,728	0,3126507	0,8080275	431,4213	3,137165	1	22	1245	797						Untertest1.avi	0	880	547	72	111	1205	663	134	0	Content		1173	686	32197939	1688494142
32215	08:51:53.423	00:00:32.214	1934	1341,273	801,722	0,3121288	0,8073698	431,6014	3,023749	3	1243,404	798,6312	0,3124079	0,8073254	431,6014	3,05514	1	22	1243	799						Untertest1.avi	0	880	547	72	111	1205	663	134	0	Content		1171	688	32214881	1688511084
32231	08:51:53.439	00:00:32.231	1935	1382,639	753,7032	0,310973	0,8066083	426,5509	2,747507	3	1284,939	751,3439	0,3112574	0,806563	426,5509	2,777134	1	23	1285	751						Untertest1.avi	0	880	547	72	111	1177	690	316	0	Content		1213	640	32231189	1688527392
32248	08:51:53.456	00:00:32.247	1936	-1024	-768	-1	-1	-1	-1	4	-1024	-768	-1	-1	-1	-1	4	23	0	0						Untertest1.avi	0	880	547	72	111	1177	690	316	0	Content		-72	-111	32247935	1688544138
32264	08:51:53.472	00:00:32.264	1937	-1024	-768	-1	-1	-1	-1	4	-1024	-768	-1	-1	-1	-1	4	23	0	0						Untertest1.avi	0	880	547	72	111	1177	690	316	0	Content		-72	-111	32264434	1688560637
32282	08:51:53.490	00:00:32.281	1938	-1024	-768	-1	-1	-1	-1	4	-1024	-768	-1	-1	-1	-1	4	23	0	0						Untertest1.avi	0	880	547	72	111	1177	690	316	0	Content		-72	-111	32281629	1688577832
32298	08:51:53.506	00:00:32.297	1939	-1024	-768	-1	-1	-1	-1	4	-1024	-768	-1	-1	-1	-1	4	23	0	0						Untertest1.avi	0	880	547	72	111	1177	690	316	0	Content		-72	-111	32297805	1688594008
32315	08:51:53.523	00:00:32.314	1940	-1024	-768	-1	-1	-1	-1	4	-1024	-768	-1	-1	-1	-1	4	23	0	0						Untertest1.avi	0	880	547	72	111	1177	690	316	0	Content		-72	-111	32314682	1688610885
32331	08:51:53.539	00:00:32.331	1941	-1024	-768	-1	-1	-1	-1	4	-1024	-768	-1	-1	-1	-1	4	23	0	0						Untertest1.avi	0	880	547	72	111	1177	690	316	0	Content		-72	-111	32331309	1688627512
32348	08:51:53.556	00:00:32.347	1942	1355,791	791,0298	0,3119699	0,8042704	428,3577	2,975303	3	1220,742	788,9426	0,3118759	0,804224	428,3577	2,995798	1	23	1221	789						Untertest1.avi	0	880	547	72	111	1177	690	316	0	Content		1149	678	32347933	1688644136
32365	08:51:53.573	00:00:32.364	1943	-1024	-768	-1	-1	-1	-1	4	-1024	-768	-1	-1	-1	-1	4	23	0	0						Untertest1.avi	0	880	547	72	111	1177	690	316	0	Content		-72	-111	32364679	1688660882
32381	08:51:53.589	00:00:32.381	1944	-1024	-768	-1	-1	-1	-1	4	-1024	-768	-1	-1	-1	-1	4	23	0	0						Untertest1.avi	0	880	547	72	111	1177	690	316	0	Content		-72	-111	32381305	1688677508
32398	08:51:53.606	00:00:32.397	1945	1367,731	796,6444	0,3119466	0,8008719	427,7617	2,919014	3	1243,231	794,2965	0,3119654	0,8008258	427,7617	2,942385	1	23	1243	794						Untertest1.avi	0	880	547	72	111	1177	690	316	0	Content		1171	683	32397679	1688693882
32415	08:51:53.623	00:00:32.414	1946	1323,142	800,9014	0,3116052	0,7994435	425,7985	2,859725	3	1226,92	797,6776	0,3118904	0,7993981	425,7985	2,890025	1	23	1227	798						Untertest1.avi	0	880	547	72	111	1177	690	316	0	Content		1155	687	32414667	1688710870
32431	08:51:53.639	00:00:32.431	1947	-1024	-768	-1	-1	-1	-1	4	-1024	-768	-1	-1	-1	-1	4	23	0	0						Untertest1.avi	0	880	547	72	111	1177	690	316	0	Content		-72	-111	32431178	1688727381
32448	08:51:53.656	00:00:32.447	1948	1409,137	815,5933	0,3134656	0,7970129	425,0347	2,848198	3	1264,538	813,5839	0,313306	0,7969656	425,0347	2,86624	1	23	1265	814						Untertest1.avi	0	880	547	72	111	1177	690	316	0	Content		1193	703	32447993	1688744196
32464	08:51:53.672	00:00:32.464	1949	1413,072	810,1079	0,3151776	0,7958656	428,8324	2,893911	3	1267,634	808,1343	0,3150203	0,7958191	428,8324	2,912262	1	23	1268	808						Untertest1.avi	0	880	547	72	111	1177	690	316	0	Content		1196	697	32464297	1688760500
32481	08:51:53.689	00:00:32.481	1950	1393,494	806,5437	0,3153919	0,794636	423,416	2,91919	3	1250,311	804,6241	0,3152313	0,7945883	423,416	2,937628	1	23	1250	805						Untertest1.avi	0	880	547	72	111	1177	690	316	0	Content		1178	694	32481364	1688777567
32498	08:51:53.706	00:00:32.497	1951	1336,994	820,5731	0,3157683	0,7931785	420,5649	2,829828	3	1232,946	817,4984	0,3159773	0,7931318	420,5649	2,857474	1	23	1233	817						Untertest1.avi	0	880	547	72	111	1177	690	316	0	Content		1161	706	32497986	1688794189
32515	08:51:53.723	00:00:32.514	1952	1352,865	840,3214	0,3171557	0,791463	421,8203	2,95533	3	1256,368	837,0929	0,3174455	0,7914168	421,8203	2,98711	1	23	1256	837						Untertest1.avi	0	880	547	72	111	1177	690	316	0	Content		1184	726	32514608	1688810811
32531	08:51:53.739	00:00:32.530	1953	1392,141	826,8335	0,3182495	0,7895796	418,6765	2,911493	3	1249,204	824,5476	0,3180858	0,7895311	418,6765	2,929852	1	23	1249	825						Untertest1.avi	0	880	547	72	111	1177	690	316	0	Content		1177	714	32530910	1688827113
32548	08:51:53.756	00:00:32.547	1954	1344,941	848,376	0,3187464	0,7868662	417,375	2,917723	3	1249,385	845,0778	0,3190412	0,7868192	417,375	2,949144	1	24	1249	845						Untertest1.avi	0	880	547	72	111	1179	750	183	0	Content		1177	734	32547533	1688843736
32564	08:51:53.772	00:00:32.564	1955	1299,05	854,3941	0,3186077	0,7842599	412,0826	2,949943	3	1205,733	850,9141	0,3189086	0,7842118	412,0826	2,981029	1	24	1206	851						Untertest1.avi	0	880	547	72	111	1179	750	183	0	Content		1134	740	32564280	1688860483
32581	08:51:53.789	00:00:32.581	1956	1350,944	839,9758	0,320094	0,7817488	415,3933	2,8548	3	1255,729	836,7068	0,3203912	0,7817015	415,3933	2,886036	1	24	1256	837						Untertest1.avi	0	880	547	72	111	1179	750	183	0	Content		1184	726	32581224	1688877427
32598	08:51:53.806	00:00:32.597	1957	1363,437	881,8151	0,3195154	0,7785887	409,7141	2,864	3	1268,742	878,4163	0,3198191	0,7785401	409,7141	2,89596	1	24	1269	878						Untertest1.avi	0	880	547	72	111	1179	750	183	0	Content		1197	767	32597526	1688893729
32615	08:51:53.823	00:00:32.614	1958	1347,317	861,3815	0,3202612	0,7755623	410,9508	2,89954	3	1253,258	857,9822	0,3205635	0,7755141	410,9508	2,931921	1	24	1253	858						Untertest1.avi	0	880	547	72	111	1179	750	183	0	Content		1181	747	32614595	1688910798
32631	08:51:53.839	00:00:32.630	1959	1359,105	879,4305	0,3206425	0,7723299	411,1507	2,895386	3	1264,529	875,9266	0,3209446	0,7722818	411,1506	2,928208	1	24	1265	876						Untertest1.avi	0	880	547	72	111	1179	750	183	0	Content		1193	765	32630777	1688926980
32648	08:51:53.856	00:00:32.647	1960	1335,664	852,132	0,3202351	0,7686356	408,4173	2,904634	3	1242,685	848,6626	0,3205404	0,768587	408,4173	2,937092	1	24	1243	849						Untertest1.avi	0	880	547	72	111	1179	750	183	0	Content		1171	738	32647717	1688943920
32664	08:51:53.872	00:00:32.664	1961	1352,375	868,8572	0,3197795	0,7636753	407,0636	2,856443	3	1259,134	865,3032	0,3200865	0,7636264	407,0636	2,889199	1	24	1259	865						Untertest1.avi	0	880	547	72	111	1179	750	183	0	Content		1187	754	32664023	1688960226
32681	08:51:53.889	00:00:32.681	1962	1341,648	885,9508	0,3184729	0,7590691	403,62	2,859757	3	1248,661	882,1885	0,318784	0,7590196	403,62	2,890962	1	24	1249	882						Untertest1.avi	0	880	547	72	111	1179	750	183	0	Content		1177	771	32681089	1688977292
32697	08:51:53.905	00:00:32.697	1963	1355,696	860,4485	0,3186845	0,7550553	407,7442	2,927469	3	1262,328	856,7709	0,3189907	0,7550067	407,7442	2,960315	1	24	1262	857						Untertest1.avi	0	880	547	72	111	1179	750	183	0	Content		1190	746	32697395	1688993598
32714	08:51:53.922	00:00:32.714	1964	1330,787	888,7223	0,3169209	0,7509778	404,1065	2,8932	3	1238,238	884,7875	0,3172314	0,7509284	404,1065	2,92504	1	24	1238	885						Untertest1.avi	0	880	547	72	111	1179	750	183	0	Content		1166	774	32714334	1689010537
32731	08:51:53.939	00:00:32.730	1965	1326,02	869,4278	0,3163275	0,7468221	406,0305	2,90891	3	1233,764	865,4875	0,3166357	0,7467733	406,0305	2,94135	1	25	1234	865						Untertest1.avi	0	880	547	72	111	1137	653	233	0	Content		1162	754	32730638	1689026841
32747	08:51:53.955	00:00:32.747	1966	1324,347	731,0884	0,3183346	0,743432	418,0303	2,75516	3	1187,169	729,2019	0,3181702	0,7433844	418,0303	2,772139	1	25	1187	729						Untertest1.avi	0	880	547	72	111	1137	653	233	0	Content		1115	618	32747456	1689043659
32764	08:51:53.972	00:00:32.763	1967	1354,431	580,5349	0,3179691	0,739054	421,6209	2,272799	3	1228,419	580,9382	0,3179354	0,7390076	421,6209	2,290347	1	25	1228	581						Untertest1.avi	0	880	547	72	111	1137	653	233	0	Content		1156	470	32763760	1689059963
32781	08:51:53.989	00:00:32.780	1968	1353,599	510,6205	0,3150569	0,7367762	414,7788	2,190516	3	1211,106	511,896	0,3150569	0,7367762	414,7788	2,203308	1	25	1211	512						Untertest1.avi	0	880	547	72	111	1137	653	233	0	Content		1139	401	32780826	1689077029
32797	08:51:54.005	00:00:32.797	1969	1305,913	771,423	0,3130979	0,7352371	414,7013	3,075998	3	1213,649	767,4149	0,313396	0,7351903	414,7013	3,108427	1	25	1214	767						Untertest1.avi	0	880	547	72	111	1137	653	233	0	Content		1142	656	32797131	1689093334
32814	08:51:54.022	00:00:32.814	1970	1255,572	774,5348	0,3099674	0,7349457	407,102	3,008045	3	1165,969	770,3391	0,3102742	0,7348974	407,102	3,039029	1	25	1166	770						Untertest1.avi	0	880	547	72	111	1137	653	233	0	Content		1094	659	32814075	1689110278
32831	08:51:54.039	00:00:32.830	1971	1329,518	758,2072	0,3105097	0,7349396	416,1181	3,019315	3	1236,745	754,3646	0,310806	0,7348932	416,1181	3,052136	1	25	1237	754						Untertest1.avi	0	880	547	72	111	1137	653	233	0	Content		1165	643	32830877	1689127080
32848	08:51:54.056	00:00:32.847	1972	1292,191	765,8	0,3090079	0,73558	415,6098	3,144175	3	1200,785	761,6636	0,3093048	0,7355334	415,6098	3,177827	1	25	1201	762						Untertest1.avi	0	880	547	72	111	1137	653	233	0	Content		1129	651	32847501	1689143704
32864	08:51:54.072	00:00:32.863	1973	1306,851	773,2888	0,307619	0,7369379	414,548	3,108836	3	1215,014	769,2731	0,307917	0,7368911	414,5479	3,14193	1	25	1215	769						Untertest1.avi	0	880	547	72	111	1137	653	233	0	Content		1143	658	32863627	1689159830
32880	08:51:54.088	00:00:32.880	1974	1288,379	770,6877	0,3069971	0,7386307	416,0547	3,08782	3	1196,303	766,5459	0,3072933	0,7385842	416,0547	3,119661	1	25	1196	767						Untertest1.avi	0	880	547	72	111	1137	653	233	0	Content		1124	656	32880251	1689176454
32897	08:51:54.105	00:00:32.896	1975	1290,883	771,9075	0,3056253	0,7406866	412,7959	3,052128	3	1199,476	767,8848	0,3059252	0,7406394	412,7959	3,083844	1	25	1199	768						Untertest1.avi	0	880	547	72	111	1137	653	233	0	Content		1127	657	32896999	1689193202
32914	08:51:54.122	00:00:32.914	1976	1318,647	762,1381	0,3062126	0,7430339	419,4892	3,131569	3	1225,457	758,2206	0,306505	0,742988	419,4892	3,164473	1	25	1225	758						Untertest1.avi	0	880	547	72	111	1137	653	233	0	Content		1153	647	32914121	1689210324
32931	08:51:54.139	00:00:32.930	1977	1298,361	755,1684	0,3051072	0,7450342	415,4111	3,102216	3	1206,653	751,2557	0,3054041	0,7449875	415,4111	3,134813	1	25	1207	751						Untertest1.avi	0	880	547	72	111	1137	653	233	0	Content		1135	640	32930745	1689226948
32947	08:51:54.155	00:00:32.947	1978	1284,417	797,54	0,3005373	0,7464994	393,5934	2,915082	3	1197,228	793,8989	0,3008601	0,7464479	393,5933	2,946267	1	25	1197	794						Untertest1.avi	0	880	547	72	111	1137	653	233	0	Content		1125	683	32947315	1689243518
32964	08:51:54.172	00:00:32.963	1979	-1024	-768	-1	-1	-1	-1	4	-1024	-768	-1	-1	-1	-1	4		0	0						Untertest1.avi	0	880	547	72	111				0	Content		-72	-111	32963618	1689259821
[truncated: 1,660 more rows]
