# Supplementary material for: Gaze Duration Biases for Colours in Combination with Dissonant and Consonant Sounds: A Comparative Eye-Tracking Study with Orangutans
Source: PLoS One. 2015 Oct 14;10(10):e0139894. doi: 10.1371/journal.pone.0139894 (PMC4605782; doi:10.1371/journal.pone.0139894)
Supplement: S1 Data — (ZIP) [file pone.0139894.s004.zip › Plos ColourSound Data/Apes/Farben_Musik_U1/Rec 42-All-Data.tsv]

System Properties:
Operating System:	Microsoft Windows NT 6.1.7601 Service Pack 1
System User Name:	tobiiadmin
Machine Name:	LOE7690LAP
Data properties:
Recording name:	Rec 42
Recording date:	08.03.2014
Recording time:	09:15:22
Recording resolution:	1024 x 768
Export date:	09.03.2014
Export time:	12:19:31
Participant:	Tana
Filter settings:
Eye: Average
Validity: Normal
Fixation filter: Tobii fixation filter
Velocity threshold: 35
Distance threshold: 35
Timestamp	DateTimeStamp	DateTimeStampStartOffset	Number	GazePointXLeft	GazePointYLeft	CamXLeft	CamYLeft	DistanceLeft	PupilLeft	ValidityLeft	GazePointXRight	GazePointYRight	CamXRight	CamYRight	DistanceRight	PupilRight	ValidityRight	FixationIndex	GazePointX	GazePointY	Event	EventKey	Data1	Data2	Descriptor	StimuliName	StimuliID	MediaWidth	MediaHeight	MediaPosX	MediaPosY	MappedFixationPointX	MappedFixationPointY	FixationDuration	AoiIds	AoiNames	WebGroupImage	MappedGazeDataPointX	MappedGazeDataPointY	MicroSecondTimestamp	AbsoluteMicroSecondTimestamp
7	09:15:22.779	00:00:00.006	0	-1024	-768	-1	-1	-1	-1	4	-1024	-768	-1	-1	-1	-1	4		0	0						No media	0	1024	768	0	0				0	Content		0	0	6549	3097823110
24	09:15:22.796	00:00:00.023	1	-1024	-768	-1	-1	-1	-1	4	-1024	-768	-1	-1	-1	-1	4		0	0						No media	0	1024	768	0	0				0	Content		0	0	23623	3097840184
40	09:15:22.812	00:00:00.040	2	-1024	-768	-1	-1	-1	-1	4	-1024	-768	-1	-1	-1	-1	4		0	0						No media	0	1024	768	0	0				0	Content		0	0	40286	3097856847
57	09:15:22.829	00:00:00.057	3	-1024	-768	-1	-1	-1	-1	4	-1024	-768	-1	-1	-1	-1	4		0	0						No media	0	1024	768	0	0				0	Content		0	0	57291	3097873852
74	09:15:22.846	00:00:00.073	4	-1024	-768	-1	-1	-1	-1	4	-1024	-768	-1	-1	-1	-1	4		0	0						No media	0	1024	768	0	0				0	Content		0	0	73954	3097890515
91	09:15:22.863	00:00:00.090	5	-1024	-768	-1	-1	-1	-1	4	-1024	-768	-1	-1	-1	-1	4		0	0						No media	0	1024	768	0	0				0	Content		0	0	90616	3097907177
107	09:15:22.879	00:00:00.106	6	-1024	-768	-1	-1	-1	-1	4	-1024	-768	-1	-1	-1	-1	4		0	0						No media	0	1024	768	0	0				0	Content		0	0	106706	3097923267
123	09:15:22.895	00:00:00.123	7	-1024	-768	-1	-1	-1	-1	4	-1024	-768	-1	-1	-1	-1	4		0	0						No media	0	1024	768	0	0				0	Content		0	0	123368	3097939929
140	09:15:22.912	00:00:00.139	8	-1024	-768	-1	-1	-1	-1	4	-1024	-768	-1	-1	-1	-1	4		0	0						No media	0	1024	768	0	0				0	Content		0	0	139838	3097956399
157	09:15:22.929	00:00:00.156	9	-1024	-768	-1	-1	-1	-1	4	-1024	-768	-1	-1	-1	-1	4		0	0						No media	0	1024	768	0	0				0	Content		0	0	156501	3097973062
173	09:15:22.945	00:00:00.173	10	-1024	-768	-1	-1	-1	-1	4	-1024	-768	-1	-1	-1	-1	4		0	0						No media	0	1024	768	0	0				0	Content		0	0	173163	3097989724
189	09:15:22.961	00:00:00.189	11	-1024	-768	-1	-1	-1	-1	4	-1024	-768	-1	-1	-1	-1	4		0	0						No media	0	1024	768	0	0				0	Content		0	0	189395	3098005956
206	09:15:22.978	00:00:00.206	12	-1024	-768	-1	-1	-1	-1	4	-1024	-768	-1	-1	-1	-1	4		0	0						No media	0	1024	768	0	0				0	Content		0	0	206015	3098022576
223	09:15:22.995	00:00:00.223	13	-1024	-768	-1	-1	-1	-1	4	-1024	-768	-1	-1	-1	-1	4		0	0						No media	0	1024	768	0	0				0	Content		0	0	223001	3098039562
240	09:15:23.012	00:00:00.239	14	-1024	-768	-1	-1	-1	-1	4	-1024	-768	-1	-1	-1	-1	4		0	0						No media	0	1024	768	0	0				0	Content		0	0	239676	3098056237
256	09:15:23.028	00:00:00.256	15	-1024	-768	-1	-1	-1	-1	4	-1024	-768	-1	-1	-1	-1	4		0	0						No media	0	1024	768	0	0				0	Content		0	0	256350	3098072911
273	09:15:23.045	00:00:00.272	16	-1024	-768	-1	-1	-1	-1	4	-1024	-768	-1	-1	-1	-1	4		0	0						No media	0	1024	768	0	0				0	Content		0	0	272982	3098089543
290	09:15:23.062	00:00:00.289	17	-1024	-768	-1	-1	-1	-1	4	-1024	-768	-1	-1	-1	-1	4		0	0						No media	0	1024	768	0	0				0	Content		0	0	289656	3098106217
306	09:15:23.078	00:00:00.306	18	-1024	-768	-1	-1	-1	-1	4	-1024	-768	-1	-1	-1	-1	4		0	0						No media	0	1024	768	0	0				0	Content		0	0	306331	3098122892
323	09:15:23.095	00:00:00.323	19	-1024	-768	-1	-1	-1	-1	4	-1024	-768	-1	-1	-1	-1	4		0	0						No media	0	1024	768	0	0				0	Content		0	0	323231	3098139792
340	09:15:23.112	00:00:00.339	20	-1024	-768	-1	-1	-1	-1	4	-1024	-768	-1	-1	-1	-1	4		0	0						No media	0	1024	768	0	0				0	Content		0	0	339906	3098156467
357	09:15:23.129	00:00:00.356	21	-1024	-768	-1	-1	-1	-1	4	-1024	-768	-1	-1	-1	-1	4		0	0						No media	0	1024	768	0	0				0	Content		0	0	356905	3098173466
374	09:15:23.146	00:00:00.373	22	-1024	-768	-1	-1	-1	-1	4	-1024	-768	-1	-1	-1	-1	4		0	0						No media	0	1024	768	0	0				0	Content		0	0	373580	3098190141
390	09:15:23.162	00:00:00.390	23	-1024	-768	-1	-1	-1	-1	4	-1024	-768	-1	-1	-1	-1	4		0	0						No media	0	1024	768	0	0				0	Content		0	0	390255	3098206816
408	09:15:23.180	00:00:00.407	24	-1024	-768	-1	-1	-1	-1	4	-1024	-768	-1	-1	-1	-1	4		0	0						No media	0	1024	768	0	0				0	Content		0	0	407523	3098224084
424	09:15:23.196	00:00:00.424	25	-1024	-768	-1	-1	-1	-1	4	-1024	-768	-1	-1	-1	-1	4		0	0						No media	0	1024	768	0	0				0	Content		0	0	424197	3098240758
440	09:15:23.212	00:00:00.440	26	-1024	-768	-1	-1	-1	-1	4	-1024	-768	-1	-1	-1	-1	4		0	0						No media	0	1024	768	0	0				0	Content		0	0	440444	3098257005
457	09:15:23.229	00:00:00.457	27	-1024	-768	-1	-1	-1	-1	4	-1024	-768	-1	-1	-1	-1	4		0	0						No media	0	1024	768	0	0				0	Content		0	0	457118	3098273679
474	09:15:23.246	00:00:00.473	28	-1024	-768	-1	-1	-1	-1	4	-1024	-768	-1	-1	-1	-1	4		0	0						No media	0	1024	768	0	0				0	Content		0	0	473793	3098290354
475	09:15:23.247																				MovieStart	128	0	0	Untertest1.avi
490	09:15:23.262	00:00:00.489	29	-1024	-768	-1	-1	-1	-1	4	-1024	-768	-1	-1	-1	-1	4		0	0						Untertest1.avi	0	880	547	72	111				0	Content		-72	-111	489561	3098306122
506	09:15:23.278	00:00:00.506	30	-1024	-768	-1	-1	-1	-1	4	-1024	-768	-1	-1	-1	-1	4		0	0						Untertest1.avi	0	880	547	72	111				0	Content		-72	-111	506319	3098322880
523	09:15:23.295	00:00:00.522	31	-1024	-768	-1	-1	-1	-1	4	-1024	-768	-1	-1	-1	-1	4		0	0						Untertest1.avi	0	880	547	72	111				0	Content		-72	-111	522970	3098339531
540	09:15:23.312	00:00:00.539	32	-1024	-768	-1	-1	-1	-1	4	-1024	-768	-1	-1	-1	-1	4		0	0						Untertest1.avi	0	880	547	72	111				0	Content		-72	-111	539645	3098356206
556	09:15:23.328	00:00:00.556	33	-1024	-768	-1	-1	-1	-1	4	-1024	-768	-1	-1	-1	-1	4		0	0						Untertest1.avi	0	880	547	72	111				0	Content		-72	-111	556320	3098372881
573	09:15:23.345	00:00:00.573	34	-1024	-768	-1	-1	-1	-1	4	-1024	-768	-1	-1	-1	-1	4		0	0						Untertest1.avi	0	880	547	72	111				0	Content		-72	-111	573024	3098389585
590	09:15:23.362	00:00:00.589	35	-1024	-768	-1	-1	-1	-1	4	-1024	-768	-1	-1	-1	-1	4		0	0						Untertest1.avi	0	880	547	72	111				0	Content		-72	-111	589599	3098406160
607	09:15:23.379	00:00:00.606	36	-1024	-768	-1	-1	-1	-1	4	-1024	-768	-1	-1	-1	-1	4		0	0						Untertest1.avi	0	880	547	72	111				0	Content		-72	-111	606543	3098423104
623	09:15:23.395	00:00:00.623	37	-1024	-768	-1	-1	-1	-1	4	-1024	-768	-1	-1	-1	-1	4		0	0						Untertest1.avi	0	880	547	72	111				0	Content		-72	-111	623217	3098439778
640	09:15:23.412	00:00:00.640	38	-1024	-768	-1	-1	-1	-1	4	-1024	-768	-1	-1	-1	-1	4		0	0						Untertest1.avi	0	880	547	72	111				0	Content		-72	-111	640358	3098456919
657	09:15:23.429	00:00:00.657	39	-1024	-768	-1	-1	-1	-1	4	-1024	-768	-1	-1	-1	-1	4		0	0						Untertest1.avi	0	880	547	72	111				0	Content		-72	-111	657033	3098473594
674	09:15:23.446	00:00:00.674	40	-1024	-768	-1	-1	-1	-1	4	-1024	-768	-1	-1	-1	-1	4		0	0						Untertest1.avi	0	880	547	72	111				0	Content		-72	-111	674077	3098490638
691	09:15:23.463	00:00:00.690	41	-1024	-768	-1	-1	-1	-1	4	-1024	-768	-1	-1	-1	-1	4		0	0						Untertest1.avi	0	880	547	72	111				0	Content		-72	-111	690751	3098507312
707	09:15:23.479	00:00:00.707	42	-1024	-768	-1	-1	-1	-1	4	-1024	-768	-1	-1	-1	-1	4		0	0						Untertest1.avi	0	880	547	72	111				0	Content		-72	-111	707426	3098523987
723	09:15:23.495	00:00:00.723	43	-1024	-768	-1	-1	-1	-1	4	-1024	-768	-1	-1	-1	-1	4		0	0						Untertest1.avi	0	880	547	72	111				0	Content		-72	-111	723479	3098540040
740	09:15:23.512	00:00:00.740	44	-1024	-768	-1	-1	-1	-1	4	-1024	-768	-1	-1	-1	-1	4		0	0						Untertest1.avi	0	880	547	72	111				0	Content		-72	-111	740154	3098556715
757	09:15:23.529	00:00:00.756	45	-1024	-768	-1	-1	-1	-1	4	-1024	-768	-1	-1	-1	-1	4		0	0						Untertest1.avi	0	880	547	72	111				0	Content		-72	-111	756620	3098573181
773	09:15:23.545	00:00:00.773	46	-1024	-768	-1	-1	-1	-1	4	-1024	-768	-1	-1	-1	-1	4		0	0						Untertest1.avi	0	880	547	72	111				0	Content		-72	-111	773294	3098589855
790	09:15:23.562	00:00:00.789	47	-1024	-768	-1	-1	-1	-1	4	-1024	-768	-1	-1	-1	-1	4		0	0						Untertest1.avi	0	880	547	72	111				0	Content		-72	-111	789969	3098606530
806	09:15:23.578	00:00:00.806	48	-1024	-768	-1	-1	-1	-1	4	-1024	-768	-1	-1	-1	-1	4		0	0						Untertest1.avi	0	880	547	72	111				0	Content		-72	-111	806180	3098622741
823	09:15:23.595	00:00:00.822	49	-1024	-768	-1	-1	-1	-1	4	-1024	-768	-1	-1	-1	-1	4		0	0						Untertest1.avi	0	880	547	72	111				0	Content		-72	-111	822813	3098639374
839	09:15:23.611	00:00:00.839	50	-1024	-768	-1	-1	-1	-1	4	-1024	-768	-1	-1	-1	-1	4		0	0						Untertest1.avi	0	880	547	72	111				0	Content		-72	-111	839486	3098656047
856	09:15:23.628	00:00:00.856	51	-1024	-768	-1	-1	-1	-1	4	-1024	-768	-1	-1	-1	-1	4		0	0						Untertest1.avi	0	880	547	72	111				0	Content		-72	-111	856160	3098672721
873	09:15:23.645	00:00:00.872	52	-1024	-768	-1	-1	-1	-1	4	-1024	-768	-1	-1	-1	-1	4		0	0						Untertest1.avi	0	880	547	72	111				0	Content		-72	-111	872835	3098689396
890	09:15:23.662	00:00:00.889	53	-1024	-768	-1	-1	-1	-1	4	-1024	-768	-1	-1	-1	-1	4		0	0						Untertest1.avi	0	880	547	72	111				0	Content		-72	-111	889507	3098706068
906	09:15:23.678	00:00:00.906	54	-1024	-768	-1	-1	-1	-1	4	-1024	-768	-1	-1	-1	-1	4		0	0						Untertest1.avi	0	880	547	72	111				0	Content		-72	-111	906182	3098722743
923	09:15:23.695	00:00:00.922	55	-1024	-768	-1	-1	-1	-1	4	-1024	-768	-1	-1	-1	-1	4		0	0						Untertest1.avi	0	880	547	72	111				0	Content		-72	-111	922857	3098739418
940	09:15:23.712	00:00:00.939	56	-1024	-768	-1	-1	-1	-1	4	-1024	-768	-1	-1	-1	-1	4		0	0						Untertest1.avi	0	880	547	72	111				0	Content		-72	-111	939798	3098756359
956	09:15:23.728	00:00:00.956	57	-1024	-768	-1	-1	-1	-1	4	-1024	-768	-1	-1	-1	-1	4		0	0						Untertest1.avi	0	880	547	72	111				0	Content		-72	-111	956472	3098773033
973	09:15:23.745	00:00:00.973	58	-1024	-768	-1	-1	-1	-1	4	-1024	-768	-1	-1	-1	-1	4		0	0						Untertest1.avi	0	880	547	72	111				0	Content		-72	-111	973443	3098790004
990	09:15:23.762	00:00:00.990	59	-1024	-768	-1	-1	-1	-1	4	-1024	-768	-1	-1	-1	-1	4		0	0						Untertest1.avi	0	880	547	72	111				0	Content		-72	-111	990118	3098806679
1007	09:15:23.779	00:00:01.006	60	-1024	-768	-1	-1	-1	-1	4	-1024	-768	-1	-1	-1	-1	4		0	0						Untertest1.avi	0	880	547	72	111				0	Content		-72	-111	1006792	3098823353
1024	09:15:23.796	00:00:01.024	61	-1024	-768	-1	-1	-1	-1	4	-1024	-768	-1	-1	-1	-1	4		0	0						Untertest1.avi	0	880	547	72	111				0	Content		-72	-111	1024092	3098840653
1041	09:15:23.813	00:00:01.040	62	-1024	-768	-1	-1	-1	-1	4	-1024	-768	-1	-1	-1	-1	4		0	0						Untertest1.avi	0	880	547	72	111				0	Content		-72	-111	1040767	3098857328
1057	09:15:23.829	00:00:01.056	63	-1024	-768	-1	-1	-1	-1	4	-1024	-768	-1	-1	-1	-1	4		0	0						Untertest1.avi	0	880	547	72	111				0	Content		-72	-111	1056983	3098873544
1074	09:15:23.846	00:00:01.073	64	-1024	-768	-1	-1	-1	-1	4	-1024	-768	-1	-1	-1	-1	4		0	0						Untertest1.avi	0	880	547	72	111				0	Content		-72	-111	1073658	3098890219
1090	09:15:23.862	00:00:01.090	65	-1024	-768	-1	-1	-1	-1	4	-1024	-768	-1	-1	-1	-1	4		0	0						Untertest1.avi	0	880	547	72	111				0	Content		-72	-111	1090333	3098906894
1106	09:15:23.878	00:00:01.106	66	-1024	-768	-1	-1	-1	-1	4	-1024	-768	-1	-1	-1	-1	4		0	0						Untertest1.avi	0	880	547	72	111				0	Content		-72	-111	1106165	3098922726
1123	09:15:23.895	00:00:01.122	67	-1024	-768	-1	-1	-1	-1	4	-1024	-768	-1	-1	-1	-1	4		0	0						Untertest1.avi	0	880	547	72	111				0	Content		-72	-111	1122797	3098939358
1139	09:15:23.911	00:00:01.139	68	-1024	-768	-1	-1	-1	-1	4	-1024	-768	-1	-1	-1	-1	4		0	0						Untertest1.avi	0	880	547	72	111				0	Content		-72	-111	1139489	3098956050
1156	09:15:23.928	00:00:01.156	69	-1024	-768	-1	-1	-1	-1	4	-1024	-768	-1	-1	-1	-1	4		0	0						Untertest1.avi	0	880	547	72	111				0	Content		-72	-111	1156164	3098972725
1173	09:15:23.945	00:00:01.172	70	-1024	-768	-1	-1	-1	-1	4	-1024	-768	-1	-1	-1	-1	4		0	0						Untertest1.avi	0	880	547	72	111				0	Content		-72	-111	1172838	3098989399
1189	09:15:23.961	00:00:01.189	71	-1024	-768	-1	-1	-1	-1	4	-1024	-768	-1	-1	-1	-1	4		0	0						Untertest1.avi	0	880	547	72	111				0	Content		-72	-111	1189468	3099006029
1206	09:15:23.978	00:00:01.206	72	-1024	-768	-1	-1	-1	-1	4	-1024	-768	-1	-1	-1	-1	4		0	0						Untertest1.avi	0	880	547	72	111				0	Content		-72	-111	1206143	3099022704
1223	09:15:23.995	00:00:01.222	73	-1024	-768	-1	-1	-1	-1	4	-1024	-768	-1	-1	-1	-1	4		0	0						Untertest1.avi	0	880	547	72	111				0	Content		-72	-111	1222817	3099039378
1239	09:15:24.011	00:00:01.239	74	-1024	-768	-1	-1	-1	-1	4	-1024	-768	-1	-1	-1	-1	4		0	0						Untertest1.avi	0	880	547	72	111				0	Content		-72	-111	1239075	3099055636
1256	09:15:24.028	00:00:01.255	75	-1024	-768	-1	-1	-1	-1	4	-1024	-768	-1	-1	-1	-1	4		0	0						Untertest1.avi	0	880	547	72	111				0	Content		-72	-111	1255743	3099072304
1273	09:15:24.045	00:00:01.272	76	-1024	-768	-1	-1	-1	-1	4	-1024	-768	-1	-1	-1	-1	4		0	0						Untertest1.avi	0	880	547	72	111				0	Content		-72	-111	1272612	3099089173
1289	09:15:24.061	00:00:01.289	77	-1024	-768	-1	-1	-1	-1	4	-1024	-768	-1	-1	-1	-1	4		0	0						Untertest1.avi	0	880	547	72	111				0	Content		-72	-111	1289280	3099105841
1306	09:15:24.078	00:00:01.305	78	-1024	-768	-1	-1	-1	-1	4	-1024	-768	-1	-1	-1	-1	4		0	0						Untertest1.avi	0	880	547	72	111				0	Content		-72	-111	1305948	3099122509
1323	09:15:24.095	00:00:01.323	79	-1024	-768	-1	-1	-1	-1	4	-1024	-768	-1	-1	-1	-1	4		0	0						Untertest1.avi	0	880	547	72	111				0	Content		-72	-111	1323078	3099139639
1340	09:15:24.112	00:00:01.339	80	-1024	-768	-1	-1	-1	-1	4	-1024	-768	-1	-1	-1	-1	4		0	0						Untertest1.avi	0	880	547	72	111				0	Content		-72	-111	1339746	3099156307
1357	09:15:24.129	00:00:01.356	81	-1024	-768	-1	-1	-1	-1	4	-1024	-768	-1	-1	-1	-1	4		0	0						Untertest1.avi	0	880	547	72	111				0	Content		-72	-111	1356775	3099173336
1373	09:15:24.145	00:00:01.373	82	-1024	-768	-1	-1	-1	-1	4	-1024	-768	-1	-1	-1	-1	4		0	0						Untertest1.avi	0	880	547	72	111				0	Content		-72	-111	1373443	3099190004
1390	09:15:24.162	00:00:01.390	83	-1024	-768	-1	-1	-1	-1	4	-1024	-768	-1	-1	-1	-1	4		0	0						Untertest1.avi	0	880	547	72	111				0	Content		-72	-111	1390111	3099206672
1406	09:15:24.178	00:00:01.406	84	-1024	-768	-1	-1	-1	-1	4	-1024	-768	-1	-1	-1	-1	4		0	0						Untertest1.avi	0	880	547	72	111				0	Content		-72	-111	1406228	3099222789
1423	09:15:24.195	00:00:01.422	85	-1024	-768	-1	-1	-1	-1	4	-1024	-768	-1	-1	-1	-1	4		0	0						Untertest1.avi	0	880	547	72	111				0	Content		-72	-111	1422896	3099239457
1439	09:15:24.211	00:00:01.439	86	-1024	-768	-1	-1	-1	-1	4	-1024	-768	-1	-1	-1	-1	4		0	0						Untertest1.avi	0	880	547	72	111				0	Content		-72	-111	1439379	3099255940
1456	09:15:24.228	00:00:01.456	87	-1024	-768	-1	-1	-1	-1	4	-1024	-768	-1	-1	-1	-1	4		0	0						Untertest1.avi	0	880	547	72	111				0	Content		-72	-111	1456047	3099272608
1473	09:15:24.245	00:00:01.472	88	-1024	-768	-1	-1	-1	-1	4	-1024	-768	-1	-1	-1	-1	4		0	0						Untertest1.avi	0	880	547	72	111				0	Content		-72	-111	1472715	3099289276
1489	09:15:24.261	00:00:01.488	89	-1024	-768	-1	-1	-1	-1	4	-1024	-768	-1	-1	-1	-1	4		0	0						Untertest1.avi	0	880	547	72	111				0	Content		-72	-111	1488960	3099305521
1506	09:15:24.278	00:00:01.505	90	-1024	-768	-1	-1	-1	-1	4	-1024	-768	-1	-1	-1	-1	4		0	0						Untertest1.avi	0	880	547	72	111				0	Content		-72	-111	1505581	3099322142
1522	09:15:24.294	00:00:01.522	91	-1024	-768	-1	-1	-1	-1	4	-1024	-768	-1	-1	-1	-1	4		0	0						Untertest1.avi	0	880	547	72	111				0	Content		-72	-111	1522248	3099338809
1539	09:15:24.311	00:00:01.538	92	-1024	-768	-1	-1	-1	-1	4	-1024	-768	-1	-1	-1	-1	4		0	0						Untertest1.avi	0	880	547	72	111				0	Content		-72	-111	1538916	3099355477
1556	09:15:24.328	00:00:01.555	93	-1024	-768	-1	-1	-1	-1	4	-1024	-768	-1	-1	-1	-1	4		0	0						Untertest1.avi	0	880	547	72	111				0	Content		-72	-111	1555584	3099372145
1572	09:15:24.344	00:00:01.572	94	-1024	-768	-1	-1	-1	-1	4	-1024	-768	-1	-1	-1	-1	4		0	0						Untertest1.avi	0	880	547	72	111				0	Content		-72	-111	1572214	3099388775
1589	09:15:24.361	00:00:01.588	95	-1024	-768	-1	-1	-1	-1	4	-1024	-768	-1	-1	-1	-1	4		0	0						Untertest1.avi	0	880	547	72	111				0	Content		-72	-111	1588882	3099405443
1606	09:15:24.378	00:00:01.605	96	-1024	-768	-1	-1	-1	-1	4	-1024	-768	-1	-1	-1	-1	4		0	0						Untertest1.avi	0	880	547	72	111				0	Content		-72	-111	1605800	3099422361
1622	09:15:24.394	00:00:01.622	97	-1024	-768	-1	-1	-1	-1	4	-1024	-768	-1	-1	-1	-1	4		0	0						Untertest1.avi	0	880	547	72	111				0	Content		-72	-111	1622468	3099439029
1639	09:15:24.411	00:00:01.639	98	-1024	-768	-1	-1	-1	-1	4	-1024	-768	-1	-1	-1	-1	4		0	0						Untertest1.avi	0	880	547	72	111				0	Content		-72	-111	1639424	3099455985
1656	09:15:24.428	00:00:01.656	99	-1024	-768	-1	-1	-1	-1	4	-1024	-768	-1	-1	-1	-1	4		0	0						Untertest1.avi	0	880	547	72	111				0	Content		-72	-111	1656092	3099472653
1673	09:15:24.445	00:00:01.672	100	-1024	-768	-1	-1	-1	-1	4	-1024	-768	-1	-1	-1	-1	4		0	0						Untertest1.avi	0	880	547	72	111				0	Content		-72	-111	1672760	3099489321
1690	09:15:24.462	00:00:01.690	101	-1024	-768	-1	-1	-1	-1	4	-1024	-768	-1	-1	-1	-1	4		0	0						Untertest1.avi	0	880	547	72	111				0	Content		-72	-111	1690046	3099506607
1707	09:15:24.479	00:00:01.706	102	-1024	-768	-1	-1	-1	-1	4	-1024	-768	-1	-1	-1	-1	4		0	0						Untertest1.avi	0	880	547	72	111				0	Content		-72	-111	1706714	3099523275
1723	09:15:24.495	00:00:01.722	103	-1024	-768	-1	-1	-1	-1	4	-1024	-768	-1	-1	-1	-1	4		0	0						Untertest1.avi	0	880	547	72	111				0	Content		-72	-111	1722967	3099539528
1740	09:15:24.512	00:00:01.739	104	-1024	-768	-1	-1	-1	-1	4	-1024	-768	-1	-1	-1	-1	4		0	0						Untertest1.avi	0	880	547	72	111				0	Content		-72	-111	1739635	3099556196
1756	09:15:24.528	00:00:01.756	105	-1024	-768	-1	-1	-1	-1	4	-1024	-768	-1	-1	-1	-1	4		0	0						Untertest1.avi	0	880	547	72	111				0	Content		-72	-111	1756302	3099572863
1772	09:15:24.544	00:00:01.772	106	-1024	-768	-1	-1	-1	-1	4	-1024	-768	-1	-1	-1	-1	4		0	0						Untertest1.avi	0	880	547	72	111				0	Content		-72	-111	1772079	3099588640
1789	09:15:24.561	00:00:01.788	107	-1024	-768	-1	-1	-1	-1	4	-1024	-768	-1	-1	-1	-1	4		0	0						Untertest1.avi	0	880	547	72	111				0	Content		-72	-111	1788706	3099605267
1805	09:15:24.577	00:00:01.805	108	-1024	-768	-1	-1	-1	-1	4	-1024	-768	-1	-1	-1	-1	4		0	0						Untertest1.avi	0	880	547	72	111				0	Content		-72	-111	1805392	3099621953
1822	09:15:24.594	00:00:01.822	109	-1024	-768	-1	-1	-1	-1	4	-1024	-768	-1	-1	-1	-1	4		0	0						Untertest1.avi	0	880	547	72	111				0	Content		-72	-111	1822060	3099638621
1839	09:15:24.611	00:00:01.838	110	-1024	-768	-1	-1	-1	-1	4	-1024	-768	-1	-1	-1	-1	4		0	0						Untertest1.avi	0	880	547	72	111				0	Content		-72	-111	1838728	3099655289
1855	09:15:24.627	00:00:01.855	111	-1024	-768	-1	-1	-1	-1	4	-1024	-768	-1	-1	-1	-1	4		0	0						Untertest1.avi	0	880	547	72	111				0	Content		-72	-111	1855387	3099671948
1872	09:15:24.644	00:00:01.872	112	-1024	-768	-1	-1	-1	-1	4	-1024	-768	-1	-1	-1	-1	4		0	0						Untertest1.avi	0	880	547	72	111				0	Content		-72	-111	1872055	3099688616
1889	09:15:24.661	00:00:01.888	113	-1024	-768	-1	-1	-1	-1	4	-1024	-768	-1	-1	-1	-1	4		0	0						Untertest1.avi	0	880	547	72	111				0	Content		-72	-111	1888723	3099705284
1905	09:15:24.677	00:00:01.905	114	-1024	-768	-1	-1	-1	-1	4	-1024	-768	-1	-1	-1	-1	4		0	0						Untertest1.avi	0	880	547	72	111				0	Content		-72	-111	1905339	3099721900
1922	09:15:24.694	00:00:01.922	115	-1024	-768	-1	-1	-1	-1	4	-1024	-768	-1	-1	-1	-1	4		0	0						Untertest1.avi	0	880	547	72	111				0	Content		-72	-111	1922007	3099738568
1939	09:15:24.711	00:00:01.938	116	-1024	-768	-1	-1	-1	-1	4	-1024	-768	-1	-1	-1	-1	4		0	0						Untertest1.avi	0	880	547	72	111				0	Content		-72	-111	1938864	3099755425
1956	09:15:24.728	00:00:01.955	117	-1024	-768	-1	-1	-1	-1	4	-1024	-768	-1	-1	-1	-1	4		0	0						Untertest1.avi	0	880	547	72	111				0	Content		-72	-111	1955532	3099772093
1972	09:15:24.744	00:00:01.972	118	-1024	-768	-1	-1	-1	-1	4	-1024	-768	-1	-1	-1	-1	4		0	0						Untertest1.avi	0	880	547	72	111				0	Content		-72	-111	1972200	3099788761
1989	09:15:24.761	00:00:01.989	119	-1024	-768	-1	-1	-1	-1	4	-1024	-768	-1	-1	-1	-1	4		0	0						Untertest1.avi	0	880	547	72	111				0	Content		-72	-111	1989326	3099805887
2006	09:15:24.778	00:00:02.005	120	-1024	-768	-1	-1	-1	-1	4	-1024	-768	-1	-1	-1	-1	4		0	0						Untertest1.avi	0	880	547	72	111				0	Content		-72	-111	2005994	3099822555
2023	09:15:24.795	00:00:02.023	121	-1024	-768	-1	-1	-1	-1	4	-1024	-768	-1	-1	-1	-1	4		0	0						Untertest1.avi	0	880	547	72	111				0	Content		-72	-111	2023027	3099839588
2040	09:15:24.812	00:00:02.039	122	-1024	-768	-1	-1	-1	-1	4	-1024	-768	-1	-1	-1	-1	4		0	0						Untertest1.avi	0	880	547	72	111				0	Content		-72	-111	2039695	3099856256
2056	09:15:24.828	00:00:02.056	123	-1024	-768	-1	-1	-1	-1	4	-1024	-768	-1	-1	-1	-1	4		0	0						Untertest1.avi	0	880	547	72	111				0	Content		-72	-111	2056363	3099872924
2072	09:15:24.844	00:00:02.072	124	-1024	-768	-1	-1	-1	-1	4	-1024	-768	-1	-1	-1	-1	4		0	0						Untertest1.avi	0	880	547	72	111				0	Content		-72	-111	2072470	3099889031
2089	09:15:24.861	00:00:02.089	125	-1024	-768	-1	-1	-1	-1	4	-1024	-768	-1	-1	-1	-1	4		0	0						Untertest1.avi	0	880	547	72	111				0	Content		-72	-111	2089138	3099905699
2106	09:15:24.878	00:00:02.105	126	-1024	-768	-1	-1	-1	-1	4	-1024	-768	-1	-1	-1	-1	4		0	0						Untertest1.avi	0	880	547	72	111				0	Content		-72	-111	2105618	3099922179
2122	09:15:24.894	00:00:02.122	127	-1024	-768	-1	-1	-1	-1	4	-1024	-768	-1	-1	-1	-1	4		0	0						Untertest1.avi	0	880	547	72	111				0	Content		-72	-111	2122286	3099938847
2139	09:15:24.911	00:00:02.138	128	-1024	-768	-1	-1	-1	-1	4	-1024	-768	-1	-1	-1	-1	4		0	0						Untertest1.avi	0	880	547	72	111				0	Content		-72	-111	2138954	3099955515
2155	09:15:24.927	00:00:02.155	129	-1024	-768	-1	-1	-1	-1	4	-1024	-768	-1	-1	-1	-1	4		0	0						Untertest1.avi	0	880	547	72	111				0	Content		-72	-111	2155390	3099971951
2172	09:15:24.944	00:00:02.172	130	-1024	-768	-1	-1	-1	-1	4	-1024	-768	-1	-1	-1	-1	4		0	0						Untertest1.avi	0	880	547	72	111				0	Content		-72	-111	2172058	3099988619
2189	09:15:24.961	00:00:02.188	131	-1024	-768	-1	-1	-1	-1	4	-1024	-768	-1	-1	-1	-1	4		0	0						Untertest1.avi	0	880	547	72	111				0	Content		-72	-111	2188825	3100005386
2205	09:15:24.977	00:00:02.205	132	-1024	-768	-1	-1	-1	-1	4	-1024	-768	-1	-1	-1	-1	4		0	0						Untertest1.avi	0	880	547	72	111				0	Content		-72	-111	2205493	3100022054
2222	09:15:24.994	00:00:02.222	133	-1024	-768	-1	-1	-1	-1	4	-1024	-768	-1	-1	-1	-1	4		0	0						Untertest1.avi	0	880	547	72	111				0	Content		-72	-111	2222348	3100038909
2239	09:15:25.011	00:00:02.239	134	-1024	-768	-1	-1	-1	-1	4	-1024	-768	-1	-1	-1	-1	4		0	0						Untertest1.avi	0	880	547	72	111				0	Content		-72	-111	2239016	3100055577
2256	09:15:25.028	00:00:02.255	135	-1024	-768	-1	-1	-1	-1	4	-1024	-768	-1	-1	-1	-1	4		0	0						Untertest1.avi	0	880	547	72	111				0	Content		-72	-111	2255826	3100072387
2272	09:15:25.044	00:00:02.272	136	-1024	-768	-1	-1	-1	-1	4	-1024	-768	-1	-1	-1	-1	4		0	0						Untertest1.avi	0	880	547	72	111				0	Content		-72	-111	2272325	3100088886
2289	09:15:25.061	00:00:02.288	137	-1024	-768	-1	-1	-1	-1	4	-1024	-768	-1	-1	-1	-1	4		0	0						Untertest1.avi	0	880	547	72	111				0	Content		-72	-111	2288950	3100105511
2306	09:15:25.078	00:00:02.305	138	-1024	-768	-1	-1	-1	-1	4	-1024	-768	-1	-1	-1	-1	4		0	0						Untertest1.avi	0	880	547	72	111				0	Content		-72	-111	2305618	3100122179
2322	09:15:25.094	00:00:02.322	139	-1024	-768	-1	-1	-1	-1	4	-1024	-768	-1	-1	-1	-1	4		0	0						Untertest1.avi	0	880	547	72	111				0	Content		-72	-111	2322200	3100138761
2339	09:15:25.111	00:00:02.338	140	-1024	-768	-1	-1	-1	-1	4	-1024	-768	-1	-1	-1	-1	4		0	0						Untertest1.avi	0	880	547	72	111				0	Content		-72	-111	2338887	3100155448
2356	09:15:25.128	00:00:02.355	141	-1024	-768	-1	-1	-1	-1	4	-1024	-768	-1	-1	-1	-1	4		0	0						Untertest1.avi	0	880	547	72	111				0	Content		-72	-111	2355555	3100172116
2372	09:15:25.144	00:00:02.372	142	-1024	-768	-1	-1	-1	-1	4	-1024	-768	-1	-1	-1	-1	4		0	0						Untertest1.avi	0	880	547	72	111				0	Content		-72	-111	2372252	3100188813
2389	09:15:25.161	00:00:02.388	143	-1024	-768	-1	-1	-1	-1	4	-1024	-768	-1	-1	-1	-1	4		0	0						Untertest1.avi	0	880	547	72	111				0	Content		-72	-111	2388920	3100205481
2406	09:15:25.178	00:00:02.405	144	-1024	-768	-1	-1	-1	-1	4	-1024	-768	-1	-1	-1	-1	4		0	0						Untertest1.avi	0	880	547	72	111				0	Content		-72	-111	2405571	3100222132
2422	09:15:25.194	00:00:02.422	145	-1024	-768	-1	-1	-1	-1	4	-1024	-768	-1	-1	-1	-1	4		0	0						Untertest1.avi	0	880	547	72	111				0	Content		-72	-111	2422260	3100238821
2439	09:15:25.211	00:00:02.438	146	-1024	-768	-1	-1	-1	-1	4	-1024	-768	-1	-1	-1	-1	4		0	0						Untertest1.avi	0	880	547	72	111				0	Content		-72	-111	2438928	3100255489
2456	09:15:25.228	00:00:02.455	147	-1024	-768	-1	-1	-1	-1	4	-1024	-768	-1	-1	-1	-1	4		0	0						Untertest1.avi	0	880	547	72	111				0	Content		-72	-111	2455562	3100272123
2472	09:15:25.244	00:00:02.472	148	-1024	-768	-1	-1	-1	-1	4	-1024	-768	-1	-1	-1	-1	4		0	0						Untertest1.avi	0	880	547	72	111				0	Content		-72	-111	2472230	3100288791
2489	09:15:25.261	00:00:02.488	149	-1024	-768	-1	-1	-1	-1	4	-1024	-768	-1	-1	-1	-1	4		0	0						Untertest1.avi	0	880	547	72	111				0	Content		-72	-111	2488955	3100305516
2506	09:15:25.278	00:00:02.505	150	-1024	-768	-1	-1	-1	-1	4	-1024	-768	-1	-1	-1	-1	4		0	0						Untertest1.avi	0	880	547	72	111				0	Content		-72	-111	2505574	3100322135
2522	09:15:25.294	00:00:02.522	151	-1024	-768	-1	-1	-1	-1	4	-1024	-768	-1	-1	-1	-1	4		0	0						Untertest1.avi	0	880	547	72	111				0	Content		-72	-111	2522242	3100338803
2539	09:15:25.311	00:00:02.538	152	1117,906	677,1018	0,5138268	0,6953297	450,6675	3,420151	0	1125,34	630,4972	0,4116227	0,7258886	486,6387	3,394994	0	0	1122	654						Untertest1.avi	0	880	547	72	111	1043	559	466	0	Content		1050	543	2538816	3100355377
2555	09:15:25.327	00:00:02.555	153	-1024	-768	-1	-1	-1	-1	4	-1024	-768	-1	-1	-1	-1	4	0	0	0						Untertest1.avi	0	880	547	72	111	1043	559	466	0	Content		-72	-111	2555066	3100371627
2572	09:15:25.344	00:00:02.571	154	1131,272	696,3315	0,5149586	0,6957731	450,5112	3,394067	0	1109,512	637,5243	0,4118119	0,7261888	481,6127	3,364811	0	0	1120	667						Untertest1.avi	0	880	547	72	111	1043	559	466	0	Content		1048	556	2571689	3100388250
2588	09:15:25.360	00:00:02.588	155	1145,684	694,9629	0,5150391	0,6956696	449,5069	3,295609	0	1095,425	634,6171	0,4117626	0,7260232	479,2456	3,39373	0	0	1121	665						Untertest1.avi	0	880	547	72	111	1043	559	466	0	Content		1049	554	2588313	3100404874
2606	09:15:25.378	00:00:02.605	156	1079,083	707,1773	0,5130001	0,695792	449,5069	3,046187	1	1170,533	702,8463	0,5059018	0,6957893	479,2456	3,245153	3	0	1079	707						Untertest1.avi	0	880	547	72	111	1043	559	466	0	Content		1007	596	2605561	3100422122
2623	09:15:25.395	00:00:02.622	157	1161,273	703,0233	0,5158454	0,6949356	449,5069	3,474435	0	1097,29	654,028	0,412323	0,7251303	479,2456	3,300546	0	0	1129	679						Untertest1.avi	0	880	547	72	111	1043	559	466	0	Content		1057	568	2622811	3100439372
2639	09:15:25.411	00:00:02.638	158	721,2148	718,2811	0,5092557	0,695028	449,5069	3,390582	0	1101,367	652,3613	0,4139364	0,7247763	485,474	3,570864	0	0	911	685						Untertest1.avi	0	880	547	72	111	1043	559	466	0	Content		839	574	2638809	3100455370
2655	09:15:25.427	00:00:02.655	159	-1024	-768	-1	-1	-1	-1	4	-1024	-768	-1	-1	-1	-1	4	0	0	0						Untertest1.avi	0	880	547	72	111	1043	559	466	0	Content		-72	-111	2655343	3100471904
2672	09:15:25.444	00:00:02.672	160	-1024	-768	-1	-1	-1	-1	4	-1024	-768	-1	-1	-1	-1	4	0	0	0						Untertest1.avi	0	880	547	72	111	1043	559	466	0	Content		-72	-111	2672011	3100488572
2689	09:15:25.461	00:00:02.688	161	1142,683	695,1312	0,5168229	0,6944093	449,9486	3,208316	0	1088,462	640,3978	0,412519	0,7241548	475,552	3,348488	0	0	1116	668						Untertest1.avi	0	880	547	72	111	1043	559	466	0	Content		1044	557	2688512	3100505073
2706	09:15:25.478	00:00:02.705	162	1085,675	687,0306	0,5160817	0,6949892	445,8342	3,260901	0	1102,827	642,6403	0,4128691	0,7239369	474,8044	3,289847	0	0	1094	665						Untertest1.avi	0	880	547	72	111	1043	559	466	0	Content		1022	554	2705513	3100522074
2722	09:15:25.494	00:00:02.721	163	1102,361	700,1626	0,5165266	0,6958333	445,143	3,201815	0	1096,854	644,8827	0,4148968	0,7246429	482,5315	3,231206	0	0	1100	673						Untertest1.avi	0	880	547	72	111	1043	559	466	0	Content		1028	562	2721761	3100538322
2739	09:15:25.511	00:00:02.738	164	1135,023	716,0541	0,5185254	0,6960108	451,4833	3,38138	0	1135,788	643,0192	0,4150606	0,7249727	482,5316	3,251392	0	0	1135	680						Untertest1.avi	0	880	547	72	111	1043	559	466	0	Content		1063	569	2738884	3100555445
2756	09:15:25.528	00:00:02.755	165	1151,757	703,3665	0,5186545	0,6963491	451,4833	3,229116	0	1124,321	646,2226	0,4152746	0,725157	482,5316	3,313285	0	0	1138	675						Untertest1.avi	0	880	547	72	111	1043	559	466	0	Content		1066	564	2755510	3100572071
2772	09:15:25.544	00:00:02.772	166	1081,567	678,3301	0,5171277	0,6968058	445,4051	3,331519	0	1131,634	628,2352	0,4179997	0,7251997	495,231	3,529917	0	0	1107	653						Untertest1.avi	0	880	547	72	111	1043	559	466	0	Content		1035	542	2772376	3100588937
2789	09:15:25.561	00:00:02.788	167	1162,191	709,7881	0,5190578	0,6953412	451,3898	3,217013	0	1162,86	626,6235	0,4181665	0,7248127	495,2311	3,320915	0	0	1163	668						Untertest1.avi	0	880	547	72	111	1043	559	466	0	Content		1091	557	2788511	3100605072
2806	09:15:25.578	00:00:02.805	168	1161,34	710,8806	0,5191763	0,6945812	451,3898	3,096808	0	1039,905	639,0298	0,4127303	0,724564	468,5563	3,283735	0	0	1101	675						Untertest1.avi	0	880	547	72	111	1043	559	466	0	Content		1029	564	2805507	3100622068
2822	09:15:25.594	00:00:02.822	169	1168,35	689,6162	0,5203004	0,694046	454,9904	3,238308	0	1144,253	632,7349	0,4192355	0,7236821	498,7726	3,490295	0	0	1156	661						Untertest1.avi	0	880	547	72	111	1043	559	466	0	Content		1084	550	2822148	3100638709
2839	09:15:25.611	00:00:02.838	170	1131,811	705,2321	0,5204055	0,6931186	454,9904	3,425161	0	985,7964	662,1414	0,4130731	0,7233493	468,872	3,30414	0	0	1059	684						Untertest1.avi	0	880	547	72	111	1043	559	466	0	Content		987	573	2838756	3100655317
2855	09:15:25.627	00:00:02.855	171	1167,161	705,6622	0,5206338	0,6922411	454,9904	3,382152	0	1151,713	626,9321	0,4193401	0,7224131	498,7726	3,46039	0	0	1159	666						Untertest1.avi	0	880	547	72	111	1043	559	466	0	Content		1087	555	2855382	3100671943
2872	09:15:25.644	00:00:02.872	172	1127,254	684,9733	0,5193416	0,6913946	450,4156	3,494979	0	1103,008	640,722	0,4167351	0,721464	485,7545	3,511816	0	0	1115	663						Untertest1.avi	0	880	547	72	111	1043	559	466	0	Content		1043	552	2872007	3100688568
2889	09:15:25.661	00:00:02.888	173	1142,724	717,6628	0,5193337	0,6900766	450,4156	3,301173	0	1109,728	651,5252	0,4166905	0,7203594	485,7545	3,436019	0	0	1126	685						Untertest1.avi	0	880	547	72	111	1043	559	466	0	Content		1054	574	2888631	3100705192
2905	09:15:25.677	00:00:02.905	174	-1024	-768	-1	-1	-1	-1	4	1123,235	636,61	0,4167753	0,7193235	485,7545	3,355329	0	0	1123	637						Untertest1.avi	0	880	547	72	111	1043	559	466	0	Content		1051	526	2905381	3100721942
2922	09:15:25.694	00:00:02.922	175	1128,175	693,3864	0,5205918	0,6868362	455,1075	3,434228	0	1046,073	653,0798	0,413475	0,7180203	469,6422	3,328695	0	0	1087	673						Untertest1.avi	0	880	547	72	111	1043	559	466	0	Content		1015	562	2922009	3100738570
2939	09:15:25.711	00:00:02.938	176	-1024	-768	-1	-1	-1	-1	4	1084,055	652,6812	0,4132301	0,7162054	470,0032	3,320097	0	0	1084	653						Untertest1.avi	0	880	547	72	111	1043	559	466	0	Content		1012	542	2938630	3100755191
2955	09:15:25.727	00:00:02.955	177	1180,043	715,3672	0,5209719	0,6823527	455,1075	3,242562	0	1032,036	651,3245	0,4133345	0,7143349	469,9236	3,364991	0	0	1106	683						Untertest1.avi	0	880	547	72	111	1043	559	466	0	Content		1034	572	2955256	3100771817
2972	09:15:25.744	00:00:02.972	178	1149,164	702,3873	0,5218444	0,6804137	457,7792	3,361861	0	1043,952	656,9067	0,4135889	0,7124903	470,239	3,411498	0	0	1097	680						Untertest1.avi	0	880	547	72	111	1043	559	466	0	Content		1025	569	2972200	3100788761
2988	09:15:25.760	00:00:02.988	179	1169,695	708,4951	0,5222007	0,6785834	457,7792	3,304732	0	1086,356	659,1064	0,4135663	0,7111193	470,2783	3,340038	0	0	1128	684						Untertest1.avi	0	880	547	72	111	1043	559	466	0	Content		1056	573	2988378	3100804939
3005	09:15:25.777	00:00:03.005	180	-1024	-768	-1	-1	-1	-1	4	1096,431	659,1607	0,4160146	0,7096235	481,0689	3,402515	0	1	1096	659						Untertest1.avi	0	880	547	72	111	1003	549	266	0	Content		1024	548	3005000	3100821561
3022	09:15:25.794	00:00:03.021	181	-1024	-768	-1	-1	-1	-1	4	1049,54	662,6692	0,413939	0,7087811	470,505	3,326137	0	1	1050	663						Untertest1.avi	0	880	547	72	111	1003	549	266	0	Content		978	552	3021627	3100838188
3039	09:15:25.811	00:00:03.038	182	-1024	-768	-1	-1	-1	-1	4	1027,271	672,0192	0,4139746	0,7075214	469,9619	3,248654	0	1	1027	672						Untertest1.avi	0	880	547	72	111	1003	549	266	0	Content		955	561	3038821	3100855382
3055	09:15:25.827	00:00:03.055	183	-1024	-768	-1	-1	-1	-1	4	1098,136	662,8633	0,4164177	0,7061378	480,2812	3,42026	0	1	1098	663						Untertest1.avi	0	880	547	72	111	1003	549	266	0	Content		1026	552	3055000	3100871561
3072	09:15:25.844	00:00:03.072	184	-1024	-768	-1	-1	-1	-1	4	1072,532	652,1807	0,4143647	0,7050737	469,8187	3,367779	0	1	1073	652						Untertest1.avi	0	880	547	72	111	1003	549	266	0	Content		1001	541	3072068	3100888629
3088	09:15:25.860	00:00:03.088	185	-1024	-768	-1	-1	-1	-1	4	1038,884	663,2975	0,4141262	0,7032306	469,6465	3,261939	0	1	1039	663						Untertest1.avi	0	880	547	72	111	1003	549	266	0	Content		967	552	3088246	3100904807
3105	09:15:25.877	00:00:03.104	186	-1024	-768	-1	-1	-1	-1	4	1074,94	658,4101	0,414391	0,7006506	469,479	3,264202	0	1	1075	658						Untertest1.avi	0	880	547	72	111	1003	549	266	0	Content		1003	547	3104871	3100921432
3122	09:15:25.894	00:00:03.121	187	-1024	-768	-1	-1	-1	-1	4	1083,083	651,7294	0,4146248	0,6980507	469,509	3,243644	0	1	1083	652						Untertest1.avi	0	880	547	72	111	1003	549	266	0	Content		1011	541	3121619	3100938180
3139	09:15:25.911	00:00:03.138	188	-1024	-768	-1	-1	-1	-1	4	1071,133	658,2645	0,414856	0,695981	469,2074	3,297938	0	1	1071	658						Untertest1.avi	0	880	547	72	111	1003	549	266	0	Content		999	547	3138688	3100955249
3155	09:15:25.927	00:00:03.154	189	-1024	-768	-1	-1	-1	-1	4	1068,554	656,3306	0,4149673	0,6945204	469,4584	3,293878	0	1	1069	656						Untertest1.avi	0	880	547	72	111	1003	549	266	0	Content		997	545	3154866	3100971427
3172	09:15:25.944	00:00:03.171	190	-1024	-768	-1	-1	-1	-1	4	1088,586	659,6844	0,4150767	0,6936684	469,2628	3,221518	0	1	1089	660						Untertest1.avi	0	880	547	72	111	1003	549	266	0	Content		1017	549	3171937	3100988498
3189	09:15:25.961	00:00:03.188	191	1291,354	662,691	0,5304646	0,6564662	468,888	2,994181	0	1079,524	664,6212	0,4149772	0,6931211	468,888	3,236621	0	1	1185	664						Untertest1.avi	0	880	547	72	111	1003	549	266	0	Content		1113	553	3188687	3101005248
3205	09:15:25.977	00:00:03.205	192	1264,27	708,8376	0,5304526	0,6557676	468,7359	3,322941	0	1077,219	666,6682	0,4148057	0,6928522	468,7359	3,315386	0	1	1171	688						Untertest1.avi	0	880	547	72	111	1003	549	266	0	Content		1099	577	3205311	3101021872
3221	09:15:25.993	00:00:03.221	193	1163,081	717,1702	0,5191281	0,6563475	468,2888	3,331771	0	1082,871	653,5227	0,4145164	0,6932945	468,2888	3,233708	0	1	1123	685						Untertest1.avi	0	880	547	72	111	1003	549	266	0	Content		1051	574	3221490	3101038051
3239	09:15:26.011	00:00:03.238	194	-1024	-768	-1	-1	-1	-1	4	1073,784	658,4129	0,4141326	0,6944581	467,9446	3,34751	0	1	1074	658						Untertest1.avi	0	880	547	72	111	1003	549	266	0	Content		1002	547	3238558	3101055119
3255	09:15:26.027	00:00:03.254	195	1147,235	705,5853	0,5267679	0,6594431	455,6612	3,320929	0	1056,967	647,1741	0,41422	0,6963261	467,3546	3,325263	0	1	1102	676						Untertest1.avi	0	880	547	72	111	1003	549	266	0	Content		1030	565	3254742	3101071303
3271	09:15:26.043	00:00:03.271	196	1024,053	679,5833	0,5251049	0,6628705	446,0294	3,265671	0	1007,926	638,9102	0,4144301	0,6986424	466,9051	3,282293	0	2	1016	659						Untertest1.avi	0	880	547	72	111	920	558	250	0	Content		944	548	3271489	3101088050
3288	09:15:26.060	00:00:03.287	197	996,3959	690,2652	0,5250503	0,6664571	445,2814	3,223213	0	999,5261	641,3177	0,4136758	0,7015973	466,4667	3,295047	0	2	998	666						Untertest1.avi	0	880	547	72	111	920	558	250	0	Content		926	555	3287936	3101104497
3305	09:15:26.077	00:00:03.304	198	951,9875	697,658	0,5244946	0,6696533	444,8195	3,330417	0	1010,533	640,41	0,4125833	0,7045531	465,7388	3,288129	0	2	981	669						Untertest1.avi	0	880	547	72	111	920	558	250	0	Content		909	558	3304681	3101121242
3321	09:15:26.093	00:00:03.321	199	969,9495	694,6683	0,5237148	0,6732091	444,433	3,187571	0	1016,578	648,5111	0,4113861	0,7075713	465,41	3,360971	0	2	993	672						Untertest1.avi	0	880	547	72	111	920	558	250	0	Content		921	561	3321427	3101137988
3338	09:15:26.110	00:00:03.338	200	955,5746	686,4731	0,5226126	0,6764374	443,8673	3,374391	0	991,6773	656,1599	0,4099461	0,7104288	465,1577	3,365186	0	2	974	671						Untertest1.avi	0	880	547	72	111	920	558	250	0	Content		902	560	3338178	3101154739
3355	09:15:26.127	00:00:03.354	201	965,5697	705,017	0,5214235	0,6794611	443,8572	3,36737	0	1050,808	641,0356	0,4087176	0,7129434	464,6338	3,171108	0	2	1008	673						Untertest1.avi	0	880	547	72	111	920	558	250	0	Content		936	562	3354799	3101171360
3371	09:15:26.143	00:00:03.371	202	949,5099	686,8311	0,520312	0,6822684	443,3495	3,414683	0	1037,879	646,8255	0,4076518	0,7148165	464,3647	3,27502	0	2	994	667						Untertest1.avi	0	880	547	72	111	920	558	250	0	Content		922	556	3371422	3101187983
3388	09:15:26.160	00:00:03.388	203	953,7966	687,4641	0,5193496	0,684476	443,2759	3,449769	0	1020,416	641,5634	0,4066356	0,7164652	464,719	3,397632	0	2	987	665						Untertest1.avi	0	880	547	72	111	920	558	250	0	Content		915	554	3388170	3101204731
3405	09:15:26.177	00:00:03.404	204	953,7511	691,1719	0,5185633	0,6865249	443,4959	3,394398	0	1037,992	648,6769	0,406125	0,7177961	463,7753	3,33991	0	2	996	670						Untertest1.avi	0	880	547	72	111	920	558	250	0	Content		924	559	3404796	3101221357
3421	09:15:26.193	00:00:03.421	205	935,8163	689,0791	0,5180288	0,6878957	443,1917	3,464646	0	1032,585	645,5767	0,4054023	0,7186581	464,1585	3,364648	0	2	984	667						Untertest1.avi	0	880	547	72	111	920	558	250	0	Content		912	556	3421418	3101237979
3438	09:15:26.210	00:00:03.438	206	952,6325	686,669	0,5178628	0,6891077	443,2018	3,447715	0	1031,548	648,3613	0,4049527	0,7196687	464,3902	3,473163	0	2	992	668						Untertest1.avi	0	880	547	72	111	920	558	250	0	Content		920	557	3438036	3101254597
3455	09:15:26.227	00:00:03.454	207	945,2521	689,8408	0,5178223	0,6899711	443,2822	3,474068	0	1028,238	652,4341	0,4048135	0,7203866	464,3631	3,489067	0	2	987	671						Untertest1.avi	0	880	547	72	111	920	558	250	0	Content		915	560	3454785	3101271346
3471	09:15:26.243	00:00:03.471	208	901,4046	697,5378	0,5178753	0,6904419	443,2822	3,619847	0	1029,294	641,8688	0,4046828	0,7208535	464,1562	3,449458	0	2	965	670						Untertest1.avi	0	880	547	72	111	920	558	250	0	Content		893	559	3471405	3101287966
3488	09:15:26.260	00:00:03.488	209	936,8489	686,8557	0,5179719	0,6909472	443,033	3,493321	0	1026,923	646,283	0,4046246	0,7214504	464,2968	3,422916	0	2	982	667						Untertest1.avi	0	880	547	72	111	920	558	250	0	Content		910	556	3488153	3101304714
3505	09:15:26.277	00:00:03.504	210	942,2999	691,6197	0,5179192	0,6919978	442,6245	3,436548	0	1046,008	654,9888	0,404514	0,7223677	464,19	3,434977	0	2	994	673						Untertest1.avi	0	880	547	72	111	920	558	250	0	Content		922	562	3504777	3101321338
3521	09:15:26.293	00:00:03.521	211	1036,391	722,5229	0,5165689	0,6931365	442,6245	3,4063	0	1057,407	674,1813	0,4035254	0,7237224	464,2003	3,544427	0	3	1047	698						Untertest1.avi	0	880	547	72	111	1022	589	300	0	Content		975	587	3521401	3101337962
3538	09:15:26.310	00:00:03.538	212	1056,869	713,0648	0,5151974	0,6951406	442,8853	3,248349	0	1151,685	691,1512	0,4023231	0,7251182	464,5167	3,537061	0	3	1104	702						Untertest1.avi	0	880	547	72	111	1022	589	300	0	Content		1032	591	3538022	3101354583
3555	09:15:26.327	00:00:03.554	213	1059,369	713,5438	0,5146766	0,6961391	442,7796	3,379991	0	1164,224	694,4088	0,4017526	0,7259366	464,2755	3,518335	0	3	1112	704						Untertest1.avi	0	880	547	72	111	1022	589	300	0	Content		1040	593	3554770	3101371331
3571	09:15:26.343	00:00:03.571	214	1039,701	714,941	0,5140948	0,6968307	442,8694	3,437873	0	1159,439	688,7385	0,4011912	0,7267871	464,2658	3,508668	0	3	1100	702						Untertest1.avi	0	880	547	72	111	1022	589	300	0	Content		1028	591	3571395	3101387956
3588	09:15:26.360	00:00:03.588	215	1003,827	724,183	0,5135088	0,6979638	442,8694	3,398143	0	1155,573	686,155	0,4007486	0,7277474	464,1284	3,509697	0	3	1080	705						Untertest1.avi	0	880	547	72	111	1022	589	300	0	Content		1008	594	3588017	3101404578
3605	09:15:26.377	00:00:03.604	216	1048,294	724,6069	0,5132	0,6987872	442,6226	3,457438	0	1144,265	679,2595	0,4002414	0,7288951	463,749	3,618644	0	3	1096	702						Untertest1.avi	0	880	547	72	111	1022	589	300	0	Content		1024	591	3604769	3101421330
3621	09:15:26.393	00:00:03.621	217	1042,203	720,3894	0,5131634	0,6992664	442,4644	3,495456	0	1168,045	698,0847	0,4002117	0,7293194	463,939	3,607232	0	3	1105	709						Untertest1.avi	0	880	547	72	111	1022	589	300	0	Content		1033	598	3621390	3101437951
3638	09:15:26.410	00:00:03.638	218	848,2496	711,7256	0,510215	0,7000752	455,0829	3,739751	0	1159,226	682,54	0,4003035	0,7299756	463,717	3,719677	0	3	1004	697						Untertest1.avi	0	880	547	72	111	1022	589	300	0	Content		932	586	3638013	3101454574
3655	09:15:26.427	00:00:03.654	219	1008,682	712,337	0,512383	0,7005565	446,9286	3,652096	0	1172,661	691,782	0,4002874	0,7304336	463,4781	3,733366	0	3	1091	702						Untertest1.avi	0	880	547	72	111	1022	589	300	0	Content		1019	591	3654763	3101471324
3671	09:15:26.443	00:00:03.671	220	1021,599	712,2969	0,512576	0,7017646	446,6584	3,60983	0	1167,268	687,8407	0,4004306	0,7309584	463,3935	3,823941	0	3	1094	700						Untertest1.avi	0	880	547	72	111	1022	589	300	0	Content		1022	589	3671385	3101487946
3688	09:15:26.460	00:00:03.688	221	603,7119	714,0895	0,5057108	0,7033793	446,6584	3,778874	0	1162,967	684,3186	0,4005423	0,731563	463,3207	3,695727	0	3	883	699						Untertest1.avi	0	880	547	72	111	1022	589	300	0	Content		811	588	3688007	3101504568
3705	09:15:26.477	00:00:03.704	222	1022,816	708,9742	0,5129255	0,7034407	446,805	3,666453	0	1160,294	690,2734	0,4006573	0,7320588	463,1899	3,757171	0	3	1092	700						Untertest1.avi	0	880	547	72	111	1022	589	300	0	Content		1020	589	3704631	3101521192
3721	09:15:26.493	00:00:03.721	223	620,2712	704,7215	0,5061284	0,7057242	446,805	3,564104	0	1163,495	686,2312	0,4007394	0,7329399	463,0199	3,758285	0	3	892	695						Untertest1.avi	0	880	547	72	111	1022	589	300	0	Content		820	584	3721379	3101537940
3738	09:15:26.510	00:00:03.738	224	-1024	-768	-1	-1	-1	-1	4	1158,719	680,8145	0,4008134	0,7338687	462,9457	3,687673	0	3	1159	681						Untertest1.avi	0	880	547	72	111	1022	589	300	0	Content		1087	570	3738002	3101554563
3755	09:15:26.527	00:00:03.754	225	-1024	-768	-1	-1	-1	-1	4	1169,162	690,5968	0,4008737	0,7347607	462,7941	3,738687	0	3	1169	691						Untertest1.avi	0	880	547	72	111	1022	589	300	0	Content		1097	580	3754623	3101571184
3771	09:15:26.543	00:00:03.771	226	1043,819	706,672	0,514992	0,708409	441,3641	3,726578	0	1160,057	675,7468	0,4009648	0,73588	462,6179	3,77159	0	3	1102	691						Untertest1.avi	0	880	547	72	111	1022	589	300	0	Content		1030	580	3771370	3101587931
3788	09:15:26.560	00:00:03.787	227	1010,778	726,3275	0,5147425	0,710039	441,3641	3,692536	0	1115,915	688,5562	0,4007439	0,7370707	462,4762	3,734028	0	3	1063	707						Untertest1.avi	0	880	547	72	111	1022	589	300	0	Content		991	596	3787993	3101604554
3805	09:15:26.577	00:00:03.804	228	-1024	-768	-1	-1	-1	-1	4	1162,613	691,0247	0,400471	0,7385258	462,1203	3,749425	0	3	1163	691						Untertest1.avi	0	880	547	72	111	1022	589	300	0	Content		1091	580	3804615	3101621176
3821	09:15:26.593	00:00:03.821	229	585,8077	718,8287	0,5067158	0,7140215	441,3641	3,752981	0	1169,571	685,2701	0,3998753	0,7403473	462,2226	3,85117	0	4	878	702						Untertest1.avi	0	880	547	72	111	918	591	300	0	Content		806	591	3821242	3101637803
3838	09:15:26.610	00:00:03.837	230	618,7169	725,3464	0,5058748	0,7159706	440,8672	3,924576	0	1166,739	687,9517	0,3990715	0,742771	462,3149	3,844853	0	4	893	707						Untertest1.avi	0	880	547	72	111	918	591	300	0	Content		821	596	3837989	3101654550
3855	09:15:26.627	00:00:03.854	231	664,3517	712,5001	0,5048087	0,7186635	440,8672	3,818401	0	1159,771	685,6741	0,3980365	0,7456356	462,3561	3,811888	0	4	912	699						Untertest1.avi	0	880	547	72	111	918	591	300	0	Content		840	588	3854612	3101671173
3871	09:15:26.643	00:00:03.871	232	621,0766	710,6883	0,5035613	0,7221177	440,4467	3,752357	0	1152,549	699,4136	0,3971838	0,7493951	462,2871	3,908009	0	4	887	705						Untertest1.avi	0	880	547	72	111	918	591	300	0	Content		815	594	3871236	3101687797
3888	09:15:26.660	00:00:03.887	233	-1024	-768	-1	-1	-1	-1	4	1095,733	695,8292	0,3973899	0,7537949	462,0281	3,919107	0	4	1096	696						Untertest1.avi	0	880	547	72	111	918	591	300	0	Content		1024	585	3887982	3101704543
3905	09:15:26.677	00:00:03.904	234	958,4247	718,332	0,5137274	0,7276974	457,0552	4,067417	0	1030,678	690,9395	0,3963152	0,7589876	461,8685	3,894078	0	4	995	705						Untertest1.avi	0	880	547	72	111	918	591	300	0	Content		923	594	3904729	3101721290
3921	09:15:26.693	00:00:03.921	235	954,0943	713,7628	0,5115025	0,7323133	457,0552	3,972342	0	1026,453	690,4454	0,3940139	0,7659871	461,6306	3,810735	0	4	990	702						Untertest1.avi	0	880	547	72	111	918	591	300	0	Content		918	591	3921354	3101737915
3938	09:15:26.710	00:00:03.937	236	983,6221	711,8646	0,5092404	0,7373288	457,0552	3,907933	0	1023,155	688,8962	0,391723	0,773628	461,1779	3,811543	0	4	1003	700						Untertest1.avi	0	880	547	72	111	918	591	300	0	Content		931	589	3937978	3101754539
3955	09:15:26.727	00:00:03.954	237	1053,474	667,7854	0,5063807	0,7428457	457,0552	3,422153	0	1023,399	682,7805	0,3890699	0,7820475	460,6604	3,823262	0	4	1038	675						Untertest1.avi	0	880	547	72	111	918	591	300	0	Content		966	564	3954600	3101771161
3971	09:15:26.743	00:00:03.971	238	983,023	720,1827	0,5032906	0,7477806	457,0552	4,007825	0	1026,642	691,1527	0,386425	0,7896646	460,5089	3,869431	0	4	1005	706						Untertest1.avi	0	880	547	72	111	918	591	300	0	Content		933	595	3971225	3101787786
3988	09:15:26.760	00:00:03.987	239	942,9781	715,8031	0,4998482	0,7517235	457,0552	4,097922	0	1065,156	694,925	0,383635	0,7962003	460,5089	3,909226	0	4	1004	705						Untertest1.avi	0	880	547	72	111	918	591	300	0	Content		932	594	3987847	3101804408
4005	09:15:26.777	00:00:04.004	240	943,6986	703,1382	0,4883745	0,7551982	426,419	3,821114	0	1063,962	686,439	0,3811664	0,8022692	460,2376	3,958529	0	4	1004	695						Untertest1.avi	0	880	547	72	111	918	591	300	0	Content		932	584	4004846	3101821407
4021	09:15:26.793	00:00:04.021	241	914,4459	724,0217	0,4852766	0,7568488	426,419	3,779054	0	1028,098	678,0601	0,3787773	0,8069536	460,1075	3,941499	0	4	971	701						Untertest1.avi	0	880	547	72	111	918	591	300	0	Content		899	590	4021468	3101838029
4038	09:15:26.810	00:00:04.038	242	913,5131	726,9468	0,482881	0,7585577	426,419	3,759189	0	1021,046	702,0134	0,3732144	0,8112867	471,3279	3,98186	0	4	967	714						Untertest1.avi	0	880	547	72	111	918	591	300	0	Content		895	603	4038218	3101854779
4055	09:15:26.827	00:00:04.054	243	906,5919	727,0653	0,4811061	0,7608649	426,419	3,909384	0	1001,248	697,3456	0,3713381	0,8154644	471,3279	4,094771	0	4	954	712						Untertest1.avi	0	880	547	72	111	918	591	300	0	Content		882	601	4054839	3101871400
4071	09:15:26.843	00:00:04.071	244	914,5	712,6252	0,4795007	0,7645482	426,419	3,796178	0	1006,309	694,2988	0,3699308	0,8198639	471,3279	4,02191	0	4	960	703						Untertest1.avi	0	880	547	72	111	918	591	300	0	Content		888	592	4071462	3101888023
4088	09:15:26.860	00:00:04.088	245	1026,573	685,7331	0,4819869	0,7693511	438,5015	3,261892	0	1005,721	685,7727	0,3686018	0,8251699	471,3279	4,027483	0	4	1016	686						Untertest1.avi	0	880	547	72	111	918	591	300	0	Content		944	575	4088210	3101904771
4105	09:15:26.877	00:00:04.104	246	-1024	-768	-1	-1	-1	-1	4	-1024	-768	-1	-1	-1	-1	4	4	0	0						Untertest1.avi	0	880	547	72	111	918	591	300	0	Content		-72	-111	4104710	3101921271
4121	09:15:26.893	00:00:04.121	247	894,3253	710,4875	0,481101	0,7823114	437,5071	4,025133	0	-1024	-768	-1	-1	-1	-1	4	5	894	710						Untertest1.avi	0	880	547	72	111	884	603	100	0	Content		822	599	4121458	3101938019
4138	09:15:26.910	00:00:04.138	248	905,09	726,179	0,4814633	0,7895728	436,8934	3,987958	0	1025,218	699,7305	0,3664115	0,8419793	471,3279	4,310942	0	5	965	713						Untertest1.avi	0	880	547	72	111	884	603	100	0	Content		893	602	4138206	3101954767
4155	09:15:26.927	00:00:04.154	249	918,4179	717,6187	0,4822842	0,7969008	436,296	4,023623	0	982,2531	711,028	0,3709042	0,8470203	456,8069	4,122593	0	5	950	714						Untertest1.avi	0	880	547	72	111	884	603	100	0	Content		878	603	4154951	3101971512
4172	09:15:26.944	00:00:04.171	250	941,1545	727,0603	0,4832215	0,8031242	436,296	3,948733	0	984,8359	702,4173	0,3708451	0,8517525	456,8069	4,030227	0	5	963	715						Untertest1.avi	0	880	547	72	111	884	603	100	0	Content		891	604	4171522	3101988083
4188	09:15:26.960	00:00:04.188	251	945,3218	716,942	0,4839067	0,8092155	435,0862	3,676397	0	992,2377	721,2709	0,3713228	0,8551711	456,8069	4,146987	0	5	969	719						Untertest1.avi	0	880	547	72	111	884	603	100	0	Content		897	608	4188447	3102005008
4205	09:15:26.977	00:00:04.204	252	475,7206	723,033	0,4776604	0,8155102	435,0862	4,169138	0	998,5938	712,295	0,367267	0,8587384	470,1288	4,288467	0	5	737	718						Untertest1.avi	0	880	547	72	111	884	603	100	0	Content		665	607	4204987	3102021548
4222	09:15:26.994	00:00:04.221	253	-1024	-768	-1	-1	-1	-1	4	-1024	-768	-1	-1	-1	-1	4		0	0						Untertest1.avi	0	880	547	72	111				0	Content		-72	-111	4221610	3102038171
4238	09:15:27.010	00:00:04.238	254	-1024	-768	-1	-1	-1	-1	4	-1024	-768	-1	-1	-1	-1	4		0	0						Untertest1.avi	0	880	547	72	111				0	Content		-72	-111	4238358	3102054919
4255	09:15:27.027	00:00:04.255	255	-1024	-768	-1	-1	-1	-1	4	-1024	-768	-1	-1	-1	-1	4		0	0						Untertest1.avi	0	880	547	72	111				0	Content		-72	-111	4255108	3102071669
4272	09:15:27.044	00:00:04.271	256	-1024	-768	-1	-1	-1	-1	4	-1024	-768	-1	-1	-1	-1	4		0	0						Untertest1.avi	0	880	547	72	111				0	Content		-72	-111	4271738	3102088299
4288	09:15:27.060	00:00:04.288	257	-1024	-768	-1	-1	-1	-1	4	-1024	-768	-1	-1	-1	-1	4		0	0						Untertest1.avi	0	880	547	72	111				0	Content		-72	-111	4288405	3102104966
4305	09:15:27.077	00:00:04.305	258	-1024	-768	-1	-1	-1	-1	4	-1024	-768	-1	-1	-1	-1	4		0	0						Untertest1.avi	0	880	547	72	111				0	Content		-72	-111	4305114	3102121675
4322	09:15:27.094	00:00:04.321	259	-1024	-768	-1	-1	-1	-1	4	-1024	-768	-1	-1	-1	-1	4		0	0						Untertest1.avi	0	880	547	72	111				0	Content		-72	-111	4321668	3102138229
4338	09:15:27.110	00:00:04.338	260	-1024	-768	-1	-1	-1	-1	4	-1024	-768	-1	-1	-1	-1	4		0	0						Untertest1.avi	0	880	547	72	111				0	Content		-72	-111	4338335	3102154896
4355	09:15:27.127	00:00:04.354	261	-1024	-768	-1	-1	-1	-1	4	-1024	-768	-1	-1	-1	-1	4		0	0						Untertest1.avi	0	880	547	72	111				0	Content		-72	-111	4354971	3102171532
4372	09:15:27.144	00:00:04.371	262	-1024	-768	-1	-1	-1	-1	4	-1024	-768	-1	-1	-1	-1	4		0	0						Untertest1.avi	0	880	547	72	111				0	Content		-72	-111	4371849	3102188410
4388	09:15:27.160	00:00:04.388	263	-1024	-768	-1	-1	-1	-1	4	-1024	-768	-1	-1	-1	-1	4		0	0						Untertest1.avi	0	880	547	72	111				0	Content		-72	-111	4388465	3102205026
4405	09:15:27.177	00:00:04.405	264	-1024	-768	-1	-1	-1	-1	4	991,9685	702,1393	0,3870066	0,7961648	460,6978	4,201458	0	6	992	702						Untertest1.avi	0	880	547	72	111	987	577	66	0	Content		920	591	4405090	3102221651
4422	09:15:27.194	00:00:04.421	265	1058,558	687,8263	0,3892292	0,7879276	460,6977	4,072351	3	1058,558	687,8263	0,3892292	0,7879276	460,6977	4,072351	1	6	1059	688						Untertest1.avi	0	880	547	72	111	987	577	66	0	Content		987	577	4421588	3102238149
4438	09:15:27.210	00:00:04.438	266	-1024	-768	-1	-1	-1	-1	4	-1024	-768	-1	-1	-1	-1	4	6	0	0						Untertest1.avi	0	880	547	72	111	987	577	66	0	Content		-72	-111	4438210	3102254771
4454	09:15:27.226	00:00:04.454	267	1503,473	686,215	0,5200678	0,7372658	460,6977	4,352419	0	-1024	-768	-1	-1	-1	-1	4	6	1503	686						Untertest1.avi	0	880	547	72	111	987	577	66	0	Content		1431	575	4454327	3102270888
4471	09:15:27.243	00:00:04.471	268	-1024	-768	-1	-1	-1	-1	4	-1024	-768	-1	-1	-1	-1	4		0	0						Untertest1.avi	0	880	547	72	111				0	Content		-72	-111	4471451	3102288012
4488	09:15:27.260	00:00:04.487	269	-1024	-768	-1	-1	-1	-1	4	-1024	-768	-1	-1	-1	-1	4		0	0						Untertest1.avi	0	880	547	72	111				0	Content		-72	-111	4487825	3102304386
4505	09:15:27.277	00:00:04.504	270	-1024	-768	-1	-1	-1	-1	4	-1024	-768	-1	-1	-1	-1	4		0	0						Untertest1.avi	0	880	547	72	111				0	Content		-72	-111	4504508	3102321069
4521	09:15:27.293	00:00:04.521	271	-1024	-768	-1	-1	-1	-1	4	-1024	-768	-1	-1	-1	-1	4		0	0						Untertest1.avi	0	880	547	72	111				0	Content		-72	-111	4521175	3102337736
4538	09:15:27.310	00:00:04.537	272	-1024	-768	-1	-1	-1	-1	4	-1024	-768	-1	-1	-1	-1	4		0	0						Untertest1.avi	0	880	547	72	111				0	Content		-72	-111	4537868	3102354429
4555	09:15:27.327	00:00:04.554	273	-1024	-768	-1	-1	-1	-1	4	-1024	-768	-1	-1	-1	-1	4		0	0						Untertest1.avi	0	880	547	72	111				0	Content		-72	-111	4554535	3102371096
4571	09:15:27.343	00:00:04.571	274	-1024	-768	-1	-1	-1	-1	4	-1024	-768	-1	-1	-1	-1	4		0	0						Untertest1.avi	0	880	547	72	111				0	Content		-72	-111	4571184	3102387745
4588	09:15:27.360	00:00:04.587	275	-1024	-768	-1	-1	-1	-1	4	-1024	-768	-1	-1	-1	-1	4		0	0						Untertest1.avi	0	880	547	72	111				0	Content		-72	-111	4587809	3102404370
4604	09:15:27.376	00:00:04.604	276	-1024	-768	-1	-1	-1	-1	4	-1024	-768	-1	-1	-1	-1	4		0	0						Untertest1.avi	0	880	547	72	111				0	Content		-72	-111	4604475	3102421036
4621	09:15:27.393	00:00:04.621	277	-1024	-768	-1	-1	-1	-1	4	-1024	-768	-1	-1	-1	-1	4		0	0						Untertest1.avi	0	880	547	72	111				0	Content		-72	-111	4621052	3102437613
4638	09:15:27.410	00:00:04.637	278	-1024	-768	-1	-1	-1	-1	4	-1024	-768	-1	-1	-1	-1	4		0	0						Untertest1.avi	0	880	547	72	111				0	Content		-72	-111	4637739	3102454300
4654	09:15:27.426	00:00:04.654	279	-1024	-768	-1	-1	-1	-1	4	-1024	-768	-1	-1	-1	-1	4		0	0						Untertest1.avi	0	880	547	72	111				0	Content		-72	-111	4654405	3102470966
4671	09:15:27.443	00:00:04.671	280	-1024	-768	-1	-1	-1	-1	4	-1024	-768	-1	-1	-1	-1	4		0	0						Untertest1.avi	0	880	547	72	111				0	Content		-72	-111	4671172	3102487733
4688	09:15:27.460	00:00:04.687	281	-1024	-768	-1	-1	-1	-1	4	-1024	-768	-1	-1	-1	-1	4		0	0						Untertest1.avi	0	880	547	72	111				0	Content		-72	-111	4687544	3102504105
4704	09:15:27.476	00:00:04.704	282	-1024	-768	-1	-1	-1	-1	4	-1024	-768	-1	-1	-1	-1	4		0	0						Untertest1.avi	0	880	547	72	111				0	Content		-72	-111	4704211	3102520772
4721	09:15:27.493	00:00:04.721	283	-1024	-768	-1	-1	-1	-1	4	1152,476	649,649	0,3920935	0,7600349	463,4694	4,264661	0	7	1152	650						Untertest1.avi	0	880	547	72	111	981	585	250	0	Content		1080	539	4721165	3102537726
4738	09:15:27.510	00:00:04.737	284	-1024	-768	-1	-1	-1	-1	4	-1024	-768	-1	-1	-1	-1	4	7	0	0						Untertest1.avi	0	880	547	72	111	981	585	250	0	Content		-72	-111	4737570	3102554131
4754	09:15:27.526	00:00:04.754	285	-1024	-768	-1	-1	-1	-1	4	-1024	-768	-1	-1	-1	-1	4	7	0	0						Untertest1.avi	0	880	547	72	111	981	585	250	0	Content		-72	-111	4754237	3102570798
4771	09:15:27.543	00:00:04.770	286	847,155	715,4139	0,5069135	0,7229034	454,1031	4,198221	0	1082,404	676,6396	0,395739	0,7623186	461,4879	4,125357	0	7	965	696						Untertest1.avi	0	880	547	72	111	981	585	250	0	Content		893	585	4770609	3102587170
4787	09:15:27.559	00:00:04.787	287	1076,475	708,3441	0,5133339	0,7230648	450,4474	4,172748	0	1079,706	671,4394	0,3959724	0,7626303	461,4959	4,110087	0	7	1078	690						Untertest1.avi	0	880	547	72	111	981	585	250	0	Content		1006	579	4787359	3102603920
4804	09:15:27.576	00:00:04.803	288	805,3759	718,3501	0,5075303	0,723581	428,6655	3,892929	0	1073,438	682,4823	0,3961051	0,7626101	461,4056	4,077083	0	7	939	700						Untertest1.avi	0	880	547	72	111	981	585	250	0	Content		867	589	4803983	3102620544
4821	09:15:27.593	00:00:04.820	289	1022,559	705,674	0,5117894	0,7235342	441,1331	4,010972	0	1083,933	684,3331	0,3962756	0,7622598	461,2633	4,059926	0	7	1053	695						Untertest1.avi	0	880	547	72	111	981	585	250	0	Content		981	584	4820731	3102637292
4837	09:15:27.609	00:00:04.837	290	1033,581	691,6411	0,5086502	0,7233863	428,545	3,840927	0	1102,55	688,5076	0,3965679	0,7616726	461,1405	3,987716	0	7	1068	690						Untertest1.avi	0	880	547	72	111	981	585	250	0	Content		996	579	4837355	3102653916
4854	09:15:27.626	00:00:04.853	291	-1024	-768	-1	-1	-1	-1	4	1059,399	696,4211	0,3975762	0,7619509	460,7618	3,962824	0	7	1059	696						Untertest1.avi	0	880	547	72	111	981	585	250	0	Content		987	585	4853980	3102670541
4871	09:15:27.643	00:00:04.870	292	-1024	-768	-1	-1	-1	-1	4	-1024	-768	-1	-1	-1	-1	4	7	0	0						Untertest1.avi	0	880	547	72	111	981	585	250	0	Content		-72	-111	4870729	3102687290
4887	09:15:27.659	00:00:04.887	293	-1024	-768	-1	-1	-1	-1	4	1038,605	709,1563	0,3989375	0,7603477	460,6069	3,789049	0	7	1039	709						Untertest1.avi	0	880	547	72	111	981	585	250	0	Content		967	598	4887349	3102703910
4904	09:15:27.676	00:00:04.903	294	-1024	-768	-1	-1	-1	-1	4	1031,83	713,5208	0,3992983	0,759488	460,3592	3,748474	0	7	1032	714						Untertest1.avi	0	880	547	72	111	981	585	250	0	Content		960	603	4903973	3102720534
4921	09:15:27.693	00:00:04.920	295	-1024	-768	-1	-1	-1	-1	4	1037,922	718,5504	0,3994763	0,7583808	460,4706	3,709055	0	7	1038	719						Untertest1.avi	0	880	547	72	111	981	585	250	0	Content		966	608	4920594	3102737155
4937	09:15:27.709	00:00:04.937	296	-1024	-768	-1	-1	-1	-1	4	1039,936	717,3225	0,399578	0,7570678	460,8899	3,654069	0	7	1040	717						Untertest1.avi	0	880	547	72	111	981	585	250	0	Content		968	606	4937217	3102753778
4954	09:15:27.726	00:00:04.953	297	-1024	-768	-1	-1	-1	-1	4	1051,754	714,6693	0,3996129	0,7557375	461,1438	3,531947	0	7	1052	715						Untertest1.avi	0	880	547	72	111	981	585	250	0	Content		980	604	4953841	3102770402
4971	09:15:27.743	00:00:04.970	298	-1024	-768	-1	-1	-1	-1	4	1110,184	704,0698	0,4019418	0,7539997	472,2758	3,735237	0	8	1110	704						Untertest1.avi	0	880	547	72	111	1522	571	116	0	Content		1038	593	4970912	3102787473
4987	09:15:27.759	00:00:04.987	299	-1024	-768	-1	-1	-1	-1	4	1102,878	714,2181	0,4025009	0,7531698	475,7204	3,640331	0	8	1103	714						Untertest1.avi	0	880	547	72	111	1522	571	116	0	Content		1031	603	4987091	3102803652
5004	09:15:27.776	00:00:05.003	300	-1024	-768	-1	-1	-1	-1	4	1620,2	681,5499	0,4084412	0,753009	475,7204	3,788864	0	8	1620	682						Untertest1.avi	0	880	547	72	111	1522	571	116	0	Content		1548	571	5003839	3102820400
5020	09:15:27.792	00:00:05.020	301	-1024	-768	-1	-1	-1	-1	4	1601,262	674,9858	0,408076	0,7528763	475,7204	3,720863	0	8	1601	675						Untertest1.avi	0	880	547	72	111	1522	571	116	0	Content		1529	564	5020458	3102837019
5037	09:15:27.809	00:00:05.037	302	-1024	-768	-1	-1	-1	-1	4	1593,522	679,5313	0,4076736	0,7529517	475,7204	3,706449	0	8	1594	680						Untertest1.avi	0	880	547	72	111	1522	571	116	0	Content		1522	569	5037400	3102853961
5054	09:15:27.826	00:00:05.053	303	-1024	-768	-1	-1	-1	-1	4	-1024	-768	-1	-1	-1	-1	4	8	0	0						Untertest1.avi	0	880	547	72	111	1522	571	116	0	Content		-72	-111	5053828	3102870389
5071	09:15:27.843	00:00:05.070	304	-1024	-768	-1	-1	-1	-1	4	-1024	-768	-1	-1	-1	-1	4	8	0	0						Untertest1.avi	0	880	547	72	111	1522	571	116	0	Content		-72	-111	5070580	3102887141
5087	09:15:27.859	00:00:05.087	305	-1024	-768	-1	-1	-1	-1	4	1043,045	710,7387	0,397426	0,7540168	461,0262	3,299375	0	9	1043	711						Untertest1.avi	0	880	547	72	111	977	601	117	0	Content		971	600	5087325	3102903886
5104	09:15:27.876	00:00:05.103	306	-1024	-768	-1	-1	-1	-1	4	987,0164	709,1981	0,3972091	0,7537979	461,0263	3,341433	0	9	987	709						Untertest1.avi	0	880	547	72	111	977	601	117	0	Content		915	598	5103866	3102920427
5120	09:15:27.892	00:00:05.120	307	-1024	-768	-1	-1	-1	-1	4	1055,345	715,6743	0,3972009	0,7525594	461,0262	3,299025	0	9	1055	716						Untertest1.avi	0	880	547	72	111	977	601	117	0	Content		983	605	5120240	3102936801
5137	09:15:27.909	00:00:05.137	308	-1024	-768	-1	-1	-1	-1	4	1001,317	712,5942	0,3970162	0,7524874	461,0263	3,292957	0	9	1001	713						Untertest1.avi	0	880	547	72	111	977	601	117	0	Content		929	602	5137487	3102954048
5153	09:15:27.925	00:00:05.153	309	-1024	-768	-1	-1	-1	-1	4	1080,14	730,9036	0,3971518	0,7512678	461,0262	3,198907	0	9	1080	731						Untertest1.avi	0	880	547	72	111	977	601	117	0	Content		1008	620	5153483	3102970044
5171	09:15:27.943	00:00:05.170	310	-1024	-768	-1	-1	-1	-1	4	981,4779	711,0903	0,3968388	0,7509669	461,0263	3,38101	0	9	981	711						Untertest1.avi	0	880	547	72	111	977	601	117	0	Content		909	600	5170732	3102987293
5187	09:15:27.959	00:00:05.186	311	-1024	-768	-1	-1	-1	-1	4	1079,431	722,6041	0,3968126	0,7499431	461,0262	3,224482	0	9	1079	723						Untertest1.avi	0	880	547	72	111	977	601	117	0	Content		1007	612	5186852	3103003413
5204	09:15:27.976	00:00:05.203	312	-1024	-768	-1	-1	-1	-1	4	1056,999	648,9396	0,3953523	0,7486097	461,0263	3,263688	0	10	1057	649						Untertest1.avi	0	880	547	72	111	1077	467	483	0	Content		985	538	5203974	3103020535
5221	09:15:27.993	00:00:05.220	313	-1024	-768	-1	-1	-1	-1	4	1173,967	584,2776	0,3944865	0,7466477	461,0262	3,210522	0	10	1174	584						Untertest1.avi	0	880	547	72	111	1077	467	483	0	Content		1102	473	5220598	3103037159
5237	09:15:28.009	00:00:05.237	314	-1024	-768	-1	-1	-1	-1	4	1105,526	533,2159	0,3938725	0,7464716	461,0263	3,169475	0	10	1106	533						Untertest1.avi	0	880	547	72	111	1077	467	483	0	Content		1034	422	5237345	3103053906
5253	09:15:28.025	00:00:05.253	315	-1024	-768	-1	-1	-1	-1	4	1169,961	539,5282	0,3937625	0,7461873	461,0262	3,144586	0	10	1170	540						Untertest1.avi	0	880	547	72	111	1077	467	483	0	Content		1098	429	5253466	3103070027
5271	09:15:28.043	00:00:05.270	316	-1024	-768	-1	-1	-1	-1	4	-1024	-768	-1	-1	-1	-1	4	10	0	0						Untertest1.avi	0	880	547	72	111	1077	467	483	0	Content		-72	-111	5270590	3103087151
5287	09:15:28.059	00:00:05.286	317	-1024	-768	-1	-1	-1	-1	4	-1024	-768	-1	-1	-1	-1	4	10	0	0						Untertest1.avi	0	880	547	72	111	1077	467	483	0	Content		-72	-111	5286712	3103103273
5304	09:15:28.076	00:00:05.303	318	1201,849	654,1705	0,5073785	0,7077117	440,4634	2,698376	0	1112,116	561,9672	0,3911154	0,7462546	468,4756	3,352896	0	10	1157	608						Untertest1.avi	0	880	547	72	111	1077	467	483	0	Content		1085	497	5303835	3103120396
5320	09:15:28.092	00:00:05.320	319	-1024	-768	-1	-1	-1	-1	4	-1024	-768	-1	-1	-1	-1	4	10	0	0						Untertest1.avi	0	880	547	72	111	1077	467	483	0	Content		-72	-111	5320496	3103137057
5337	09:15:28.109	00:00:05.337	320	-1024	-768	-1	-1	-1	-1	4	-1024	-768	-1	-1	-1	-1	4	10	0	0						Untertest1.avi	0	880	547	72	111	1077	467	483	0	Content		-72	-111	5337162	3103153723
5354	09:15:28.126	00:00:05.353	321	1234,81	626,1445	0,5059192	0,7072598	441,4866	2,859957	0	1098,367	563,368	0,3926075	0,7458804	460,5914	3,203762	0	10	1167	595						Untertest1.avi	0	880	547	72	111	1077	467	483	0	Content		1095	484	5353780	3103170341
5370	09:15:28.142	00:00:05.370	322	1195,812	588,4594	0,5054706	0,7064645	441,4781	3,045297	0	1108,171	563,1407	0,3923163	0,7454696	460,7689	3,206393	0	10	1152	576						Untertest1.avi	0	880	547	72	111	1077	467	483	0	Content		1080	465	5370284	3103186845
5387	09:15:28.159	00:00:05.386	323	1176,787	606,0128	0,5048819	0,7055555	441,8742	3,062052	0	1113,696	550,249	0,3917936	0,7449921	461,3624	3,053494	0	10	1145	578						Untertest1.avi	0	880	547	72	111	1077	467	483	0	Content		1073	467	5386908	3103203469
5404	09:15:28.176	00:00:05.403	324	1188,79	604,7094	0,5043277	0,7046283	442,07	3,039482	0	1119,079	554,4738	0,3912797	0,7443177	461,4191	3,001018	0	10	1154	580						Untertest1.avi	0	880	547	72	111	1077	467	483	0	Content		1082	469	5403545	3103220106
5420	09:15:28.192	00:00:05.420	325	1175,978	604,3817	0,5037014	0,7038056	441,9532	3,078617	0	1111,57	554,1541	0,3908042	0,7437009	461,5622	3,051839	0	10	1144	579						Untertest1.avi	0	880	547	72	111	1077	467	483	0	Content		1072	468	5420153	3103236714
5437	09:15:28.209	00:00:05.436	326	1179,745	602,3762	0,5030466	0,7033477	442,446	3,014378	0	1118,245	553,731	0,3902831	0,7432605	461,8398	3,023029	0	10	1149	578						Untertest1.avi	0	880	547	72	111	1077	467	483	0	Content		1077	467	5436900	3103253461
5454	09:15:28.226	00:00:05.453	327	1185,508	599,6644	0,5022711	0,703416	442,2698	3,001433	0	1109,766	554,6764	0,3897586	0,743044	462,0058	2,984905	0	10	1148	577						Untertest1.avi	0	880	547	72	111	1077	467	483	0	Content		1076	466	5453535	3103270096
5470	09:15:28.242	00:00:05.470	328	1191,856	605,9427	0,5015382	0,7039858	442,4482	3,013571	0	1115,498	553,7946	0,3891667	0,7430875	462,0284	2,995	0	10	1154	580						Untertest1.avi	0	880	547	72	111	1077	467	483	0	Content		1082	469	5470148	3103286709
5487	09:15:28.259	00:00:05.486	329	1190,318	594,5042	0,50107	0,7046731	442,5055	3,040778	0	1107,84	551,4617	0,3887715	0,7429668	462,3719	2,936589	0	10	1149	573						Untertest1.avi	0	880	547	72	111	1077	467	483	0	Content		1077	462	5486770	3103303331
5503	09:15:28.275	00:00:05.503	330	1187,096	598,0988	0,5010585	0,7047554	442,5252	3,004726	0	1114,818	555,0004	0,3887405	0,7427206	462,3696	2,933916	0	10	1151	577						Untertest1.avi	0	880	547	72	111	1077	467	483	0	Content		1079	466	5503392	3103319953
5520	09:15:28.292	00:00:05.520	331	1178,897	602,3915	0,5011364	0,7048536	442,5689	2,996116	0	1114,67	552,1403	0,3888352	0,7426937	462,3153	2,90621	0	10	1147	577						Untertest1.avi	0	880	547	72	111	1077	467	483	0	Content		1075	466	5520141	3103336702
5537	09:15:28.309	00:00:05.536	332	1202,34	591,7462	0,5012237	0,7049856	442,4111	2,997729	0	1107,977	550,9499	0,3889183	0,7426993	462,3846	2,908755	0	10	1155	571						Untertest1.avi	0	880	547	72	111	1077	467	483	0	Content		1083	460	5536764	3103353325
5553	09:15:28.325	00:00:05.553	333	1174,408	610,0934	0,5014966	0,7045552	442,447	2,986332	0	1113,471	551,4786	0,3890965	0,7424271	462,1667	2,925587	0	10	1144	581						Untertest1.avi	0	880	547	72	111	1077	467	483	0	Content		1072	470	5553387	3103369948
5570	09:15:28.342	00:00:05.570	334	1171,433	602,1715	0,5016475	0,7044371	442,3488	2,920238	0	1114,964	552,2021	0,3892915	0,7422629	462,2374	2,870382	0	10	1143	577						Untertest1.avi	0	880	547	72	111	1077	467	483	0	Content		1071	466	5570009	3103386570
5587	09:15:28.359	00:00:05.586	335	1166,315	609,728	0,5017652	0,704456	442,2091	2,955302	0	1112,401	548,092	0,3894261	0,7421845	462,299	2,872745	0	10	1139	579						Untertest1.avi	0	880	547	72	111	1077	467	483	0	Content		1067	468	5586754	3103403315
5603	09:15:28.375	00:00:05.603	336	1176,995	606,3101	0,5017167	0,7045145	442,3294	2,921746	0	1113,216	549,7968	0,3894622	0,7420624	462,2585	2,861525	0	10	1145	578						Untertest1.avi	0	880	547	72	111	1077	467	483	0	Content		1073	467	5603378	3103419939
5620	09:15:28.392	00:00:05.620	337	1178,381	600,0825	0,5015923	0,7051525	442,1975	2,922357	0	1119,15	551,9272	0,3894354	0,7422876	462,2267	2,871629	0	10	1149	576						Untertest1.avi	0	880	547	72	111	1077	467	483	0	Content		1077	465	5620002	3103436563
5637	09:15:28.409	00:00:05.636	338	1174,501	609,217	0,5015977	0,7053117	442,1618	2,882036	0	1110,923	547,7181	0,3894614	0,7424158	462,2053	2,84611	0	10	1143	578						Untertest1.avi	0	880	547	72	111	1077	467	483	0	Content		1071	467	5636748	3103453309
5653	09:15:28.425	00:00:05.653	339	1215,329	593,1227	0,5009028	0,7052619	442,6199	2,910423	0	1179,39	532,3879	0,3887046	0,7424937	462,1831	2,885696	0	10	1197	563						Untertest1.avi	0	880	547	72	111	1077	467	483	0	Content		1125	452	5653373	3103469934
5670	09:15:28.442	00:00:05.669	340	-1024	-768	-1	-1	-1	-1	4	1415,831	449,1156	0,3872455	0,7416602	462,1831	2,89396	0	10	1416	449						Untertest1.avi	0	880	547	72	111	1077	467	483	0	Content		1344	338	5669992	3103486553
5687	09:15:28.459	00:00:05.686	341	-1024	-768	-1	-1	-1	-1	4	-1024	-768	-1	-1	-1	-1	4		0	0						Untertest1.avi	0	880	547	72	111				0	Content		-72	-111	5686615	3103503176
5703	09:15:28.475	00:00:05.703	342	-1024	-768	-1	-1	-1	-1	4	-1024	-768	-1	-1	-1	-1	4		0	0						Untertest1.avi	0	880	547	72	111				0	Content		-72	-111	5703230	3103519791
5720	09:15:28.492	00:00:05.719	343	-1024	-768	-1	-1	-1	-1	4	-1024	-768	-1	-1	-1	-1	4		0	0						Untertest1.avi	0	880	547	72	111				0	Content		-72	-111	5719985	3103536546
5737	09:15:28.509	00:00:05.736	344	-1024	-768	-1	-1	-1	-1	4	-1024	-768	-1	-1	-1	-1	4		0	0						Untertest1.avi	0	880	547	72	111				0	Content		-72	-111	5736607	3103553168
5753	09:15:28.525	00:00:05.753	345	-1024	-768	-1	-1	-1	-1	4	-1024	-768	-1	-1	-1	-1	4		0	0						Untertest1.avi	0	880	547	72	111				0	Content		-72	-111	5753227	3103569788
5770	09:15:28.542	00:00:05.769	346	-1024	-768	-1	-1	-1	-1	4	-1024	-768	-1	-1	-1	-1	4		0	0						Untertest1.avi	0	880	547	72	111				0	Content		-72	-111	5769851	3103586412
5786	09:15:28.558	00:00:05.786	347	-1024	-768	-1	-1	-1	-1	4	-1024	-768	-1	-1	-1	-1	4		0	0						Untertest1.avi	0	880	547	72	111				0	Content		-72	-111	5786475	3103603036
5803	09:15:28.575	00:00:05.803	348	-1024	-768	-1	-1	-1	-1	4	-1024	-768	-1	-1	-1	-1	4		0	0						Untertest1.avi	0	880	547	72	111				0	Content		-72	-111	5803222	3103619783
5820	09:15:28.592	00:00:05.819	349	-1024	-768	-1	-1	-1	-1	4	-1024	-768	-1	-1	-1	-1	4		0	0						Untertest1.avi	0	880	547	72	111				0	Content		-72	-111	5819845	3103636406
5836	09:15:28.608	00:00:05.836	350	-1024	-768	-1	-1	-1	-1	4	-1024	-768	-1	-1	-1	-1	4		0	0						Untertest1.avi	0	880	547	72	111				0	Content		-72	-111	5836471	3103653032
5853	09:15:28.625	00:00:05.853	351	-1024	-768	-1	-1	-1	-1	4	-1024	-768	-1	-1	-1	-1	4		0	0						Untertest1.avi	0	880	547	72	111				0	Content		-72	-111	5853216	3103669777
5869	09:15:28.641	00:00:05.869	352	-1024	-768	-1	-1	-1	-1	4	-1024	-768	-1	-1	-1	-1	4		0	0						Untertest1.avi	0	880	547	72	111				0	Content		-72	-111	5869214	3103685775
5886	09:15:28.658	00:00:05.886	353	-1024	-768	-1	-1	-1	-1	4	-1024	-768	-1	-1	-1	-1	4		0	0						Untertest1.avi	0	880	547	72	111				0	Content		-72	-111	5886327	3103702888
5904	09:15:28.676	00:00:05.903	354	-1024	-768	-1	-1	-1	-1	4	-1024	-768	-1	-1	-1	-1	4		0	0						Untertest1.avi	0	880	547	72	111				0	Content		-72	-111	5903653	3103720214
5920	09:15:28.692	00:00:05.920	355	-1024	-768	-1	-1	-1	-1	4	-1024	-768	-1	-1	-1	-1	4		0	0						Untertest1.avi	0	880	547	72	111				0	Content		-72	-111	5920398	3103736959
5937	09:15:28.709	00:00:05.937	356	-1024	-768	-1	-1	-1	-1	4	-1024	-768	-1	-1	-1	-1	4		0	0						Untertest1.avi	0	880	547	72	111				0	Content		-72	-111	5937071	3103753632
5952	09:15:28.724	00:00:05.952	357	-1024	-768	-1	-1	-1	-1	4	-1024	-768	-1	-1	-1	-1	4		0	0						Untertest1.avi	0	880	547	72	111				0	Content		-72	-111	5952451	3103769012
5970	09:15:28.742	00:00:05.969	358	-1024	-768	-1	-1	-1	-1	4	-1024	-768	-1	-1	-1	-1	4		0	0						Untertest1.avi	0	880	547	72	111				0	Content		-72	-111	5969690	3103786251
5986	09:15:28.758	00:00:05.985	359	-1024	-768	-1	-1	-1	-1	4	-1024	-768	-1	-1	-1	-1	4		0	0						Untertest1.avi	0	880	547	72	111				0	Content		-72	-111	5985814	3103802375
6002	09:15:28.774	00:00:06.002	360	-1024	-768	-1	-1	-1	-1	4	-1024	-768	-1	-1	-1	-1	4		0	0						Untertest1.avi	0	880	547	72	111				0	Content		-72	-111	6002441	3103819002
6019	09:15:28.791	00:00:06.019	361	-1024	-768	-1	-1	-1	-1	4	-1024	-768	-1	-1	-1	-1	4		0	0						Untertest1.avi	0	880	547	72	111				0	Content		-72	-111	6019058	3103835619
6036	09:15:28.808	00:00:06.035	362	-1024	-768	-1	-1	-1	-1	4	-1024	-768	-1	-1	-1	-1	4		0	0						Untertest1.avi	0	880	547	72	111				0	Content		-72	-111	6035681	3103852242
6053	09:15:28.825	00:00:06.052	363	-1024	-768	-1	-1	-1	-1	4	-1024	-768	-1	-1	-1	-1	4		0	0						Untertest1.avi	0	880	547	72	111				0	Content		-72	-111	6052875	3103869436
6070	09:15:28.842	00:00:06.070	364	-1024	-768	-1	-1	-1	-1	4	-1024	-768	-1	-1	-1	-1	4		0	0						Untertest1.avi	0	880	547	72	111				0	Content		-72	-111	6070246	3103886807
6087	09:15:28.859	00:00:06.087	365	-1024	-768	-1	-1	-1	-1	4	-1024	-768	-1	-1	-1	-1	4		0	0						Untertest1.avi	0	880	547	72	111				0	Content		-72	-111	6087492	3103904053
6102	09:15:28.874	00:00:06.102	366	-1024	-768	-1	-1	-1	-1	4	-1024	-768	-1	-1	-1	-1	4		0	0						Untertest1.avi	0	880	547	72	111				0	Content		-72	-111	6102292	3103918853
6119	09:15:28.891	00:00:06.119	367	-1024	-768	-1	-1	-1	-1	4	-1024	-768	-1	-1	-1	-1	4		0	0						Untertest1.avi	0	880	547	72	111				0	Content		-72	-111	6119041	3103935602
6136	09:15:28.908	00:00:06.135	368	-1024	-768	-1	-1	-1	-1	4	-1024	-768	-1	-1	-1	-1	4		0	0						Untertest1.avi	0	880	547	72	111				0	Content		-72	-111	6135660	3103952221
6152	09:15:28.924	00:00:06.152	369	-1024	-768	-1	-1	-1	-1	4	-1024	-768	-1	-1	-1	-1	4		0	0						Untertest1.avi	0	880	547	72	111				0	Content		-72	-111	6152408	3103968969
6169	09:15:28.941	00:00:06.168	370	-1024	-768	-1	-1	-1	-1	4	-1024	-768	-1	-1	-1	-1	4		0	0						Untertest1.avi	0	880	547	72	111				0	Content		-72	-111	6168902	3103985463
6186	09:15:28.958	00:00:06.185	371	-1024	-768	-1	-1	-1	-1	4	-1024	-768	-1	-1	-1	-1	4		0	0						Untertest1.avi	0	880	547	72	111				0	Content		-72	-111	6185525	3104002086
6203	09:15:28.975	00:00:06.202	372	-1024	-768	-1	-1	-1	-1	4	-1024	-768	-1	-1	-1	-1	4		0	0						Untertest1.avi	0	880	547	72	111				0	Content		-72	-111	6202719	3104019280
6220	09:15:28.992	00:00:06.220	373	-1024	-768	-1	-1	-1	-1	4	-1024	-768	-1	-1	-1	-1	4		0	0						Untertest1.avi	0	880	547	72	111				0	Content		-72	-111	6220093	3104036654
6237	09:15:29.009	00:00:06.237	374	-1024	-768	-1	-1	-1	-1	4	-1024	-768	-1	-1	-1	-1	4		0	0						Untertest1.avi	0	880	547	72	111				0	Content		-72	-111	6237349	3104053910
6252	09:15:29.024	00:00:06.252	375	-1024	-768	-1	-1	-1	-1	4	-1024	-768	-1	-1	-1	-1	4		0	0						Untertest1.avi	0	880	547	72	111				0	Content		-72	-111	6252267	3104068828
6269	09:15:29.041	00:00:06.268	376	-1024	-768	-1	-1	-1	-1	4	-1024	-768	-1	-1	-1	-1	4		0	0						Untertest1.avi	0	880	547	72	111				0	Content		-72	-111	6268889	3104085450
6286	09:15:29.058	00:00:06.285	377	-1024	-768	-1	-1	-1	-1	4	-1024	-768	-1	-1	-1	-1	4		0	0						Untertest1.avi	0	880	547	72	111				0	Content		-72	-111	6285636	3104102197
6302	09:15:29.074	00:00:06.302	378	-1024	-768	-1	-1	-1	-1	4	-1024	-768	-1	-1	-1	-1	4		0	0						Untertest1.avi	0	880	547	72	111				0	Content		-72	-111	6302259	3104118820
6319	09:15:29.091	00:00:06.318	379	-1024	-768	-1	-1	-1	-1	4	-1024	-768	-1	-1	-1	-1	4		0	0						Untertest1.avi	0	880	547	72	111				0	Content		-72	-111	6318877	3104135438
6336	09:15:29.108	00:00:06.335	380	-1024	-768	-1	-1	-1	-1	4	-1024	-768	-1	-1	-1	-1	4		0	0						Untertest1.avi	0	880	547	72	111				0	Content		-72	-111	6335501	3104152062
6353	09:15:29.125	00:00:06.352	381	-1024	-768	-1	-1	-1	-1	4	-1024	-768	-1	-1	-1	-1	4		0	0						Untertest1.avi	0	880	547	72	111				0	Content		-72	-111	6352569	3104169130
6370	09:15:29.142	00:00:06.369	382	-1024	-768	-1	-1	-1	-1	4	-1024	-768	-1	-1	-1	-1	4		0	0						Untertest1.avi	0	880	547	72	111				0	Content		-72	-111	6369942	3104186503
6387	09:15:29.159	00:00:06.387	383	-1024	-768	-1	-1	-1	-1	4	-1024	-768	-1	-1	-1	-1	4		0	0						Untertest1.avi	0	880	547	72	111				0	Content		-72	-111	6387190	3104203751
6402	09:15:29.174	00:00:06.402	384	-1024	-768	-1	-1	-1	-1	4	-1024	-768	-1	-1	-1	-1	4		0	0						Untertest1.avi	0	880	547	72	111				0	Content		-72	-111	6402119	3104218680
6419	09:15:29.191	00:00:06.418	385	-1024	-768	-1	-1	-1	-1	4	-1024	-768	-1	-1	-1	-1	4		0	0						Untertest1.avi	0	880	547	72	111				0	Content		-72	-111	6418740	3104235301
6435	09:15:29.207	00:00:06.435	386	-1024	-768	-1	-1	-1	-1	4	-1024	-768	-1	-1	-1	-1	4		0	0						Untertest1.avi	0	880	547	72	111				0	Content		-72	-111	6435487	3104252048
6452	09:15:29.224	00:00:06.452	387	-1024	-768	-1	-1	-1	-1	4	-1024	-768	-1	-1	-1	-1	4		0	0						Untertest1.avi	0	880	547	72	111				0	Content		-72	-111	6452110	3104268671
6469	09:15:29.241	00:00:06.468	388	-1024	-768	-1	-1	-1	-1	4	-1024	-768	-1	-1	-1	-1	4		0	0						Untertest1.avi	0	880	547	72	111				0	Content		-72	-111	6468732	3104285293
6485	09:15:29.257	00:00:06.485	389	-1024	-768	-1	-1	-1	-1	4	-1024	-768	-1	-1	-1	-1	4		0	0						Untertest1.avi	0	880	547	72	111				0	Content		-72	-111	6485355	3104301916
6503	09:15:29.275	00:00:06.502	390	-1024	-768	-1	-1	-1	-1	4	-1024	-768	-1	-1	-1	-1	4		0	0						Untertest1.avi	0	880	547	72	111				0	Content		-72	-111	6502547	3104319108
6520	09:15:29.292	00:00:06.519	391	-1024	-768	-1	-1	-1	-1	4	-1024	-768	-1	-1	-1	-1	4		0	0						Untertest1.avi	0	880	547	72	111				0	Content		-72	-111	6519919	3104336480
6537	09:15:29.309	00:00:06.537	392	-1024	-768	-1	-1	-1	-1	4	-1024	-768	-1	-1	-1	-1	4		0	0						Untertest1.avi	0	880	547	72	111				0	Content		-72	-111	6537164	3104353725
6552	09:15:29.324	00:00:06.551	393	-1024	-768	-1	-1	-1	-1	4	-1024	-768	-1	-1	-1	-1	4		0	0						Untertest1.avi	0	880	547	72	111				0	Content		-72	-111	6551968	3104368529
6569	09:15:29.341	00:00:06.568	394	-1024	-768	-1	-1	-1	-1	4	-1024	-768	-1	-1	-1	-1	4		0	0						Untertest1.avi	0	880	547	72	111				0	Content		-72	-111	6568715	3104385276
6585	09:15:29.357	00:00:06.585	395	-1024	-768	-1	-1	-1	-1	4	-1024	-768	-1	-1	-1	-1	4		0	0						Untertest1.avi	0	880	547	72	111				0	Content		-72	-111	6585337	3104401898
6602	09:15:29.374	00:00:06.601	396	-1024	-768	-1	-1	-1	-1	4	-1024	-768	-1	-1	-1	-1	4		0	0						Untertest1.avi	0	880	547	72	111				0	Content		-72	-111	6601960	3104418521
6619	09:15:29.391	00:00:06.618	397	-1024	-768	-1	-1	-1	-1	4	-1024	-768	-1	-1	-1	-1	4		0	0						Untertest1.avi	0	880	547	72	111				0	Content		-72	-111	6618580	3104435141
6635	09:15:29.407	00:00:06.635	398	-1024	-768	-1	-1	-1	-1	4	-1024	-768	-1	-1	-1	-1	4		0	0						Untertest1.avi	0	880	547	72	111				0	Content		-72	-111	6635204	3104451765
6652	09:15:29.424	00:00:06.652	399	-1024	-768	-1	-1	-1	-1	4	-1024	-768	-1	-1	-1	-1	4		0	0						Untertest1.avi	0	880	547	72	111				0	Content		-72	-111	6652394	3104468955
6670	09:15:29.442	00:00:06.669	400	-1024	-768	-1	-1	-1	-1	4	-1024	-768	-1	-1	-1	-1	4		0	0						Untertest1.avi	0	880	547	72	111				0	Content		-72	-111	6669769	3104486330
6687	09:15:29.459	00:00:06.687	401	-1024	-768	-1	-1	-1	-1	4	-1024	-768	-1	-1	-1	-1	4		0	0						Untertest1.avi	0	880	547	72	111				0	Content		-72	-111	6687012	3104503573
6702	09:15:29.474	00:00:06.701	402	-1024	-768	-1	-1	-1	-1	4	-1024	-768	-1	-1	-1	-1	4		0	0						Untertest1.avi	0	880	547	72	111				0	Content		-72	-111	6701942	3104518503
6719	09:15:29.491	00:00:06.718	403	-1024	-768	-1	-1	-1	-1	4	-1024	-768	-1	-1	-1	-1	4		0	0						Untertest1.avi	0	880	547	72	111				0	Content		-72	-111	6718563	3104535124
6735	09:15:29.507	00:00:06.735	404	-1024	-768	-1	-1	-1	-1	4	-1024	-768	-1	-1	-1	-1	4		0	0						Untertest1.avi	0	880	547	72	111				0	Content		-72	-111	6735310	3104551871
6752	09:15:29.524	00:00:06.751	405	-1024	-768	-1	-1	-1	-1	4	-1024	-768	-1	-1	-1	-1	4		0	0						Untertest1.avi	0	880	547	72	111				0	Content		-72	-111	6751809	3104568370
6769	09:15:29.541	00:00:06.769	406	1047,356	600,1118	0,3882531	0,7426163	473,1734	3,384725	1	1047,356	600,1118	0,3882531	0,7426163	473,1734	3,384725	3	11	1047	600						Untertest1.avi	0	880	547	72	111	982	529	167	0	Content		975	489	6769044	3104585605
6786	09:15:29.558	00:00:06.786	407	1103,572	608,4695	0,3908115	0,737474	473,1734	3,448769	3	1079,33	610,5953	0,3915293	0,7376302	459,8525	3,356458	1	11	1079	611						Untertest1.avi	0	880	547	72	111	982	529	167	0	Content		1007	500	6786120	3104602681
6803	09:15:29.575	00:00:06.802	408	1052,362	617,1557	0,3864339	0,7337547	473,1734	3,484803	3	1031,237	630,222	0,3906221	0,7335435	459,7522	3,391246	1	11	1031	630						Untertest1.avi	0	880	547	72	111	982	529	167	0	Content		959	519	6802549	3104619110
6819	09:15:29.591	00:00:06.819	409	1087,348	614,5722	0,3892903	0,7326793	473,1734	3,477428	3	1070,095	617,6427	0,3901494	0,7327895	459,3787	3,382045	1	11	1070	618						Untertest1.avi	0	880	547	72	111	982	529	167	0	Content		998	507	6819414	3104635975
6836	09:15:29.608	00:00:06.835	410	1085,748	611,6179	0,3893698	0,7340361	473,1735	3,481837	3	1051,168	619,3378	0,3899733	0,7340456	459,1003	3,382138	1	11	1051	619						Untertest1.avi	0	880	547	72	111	982	529	167	0	Content		979	508	6835667	3104652228
6853	09:15:29.625	00:00:06.852	411	1134,278	721,6897	0,4941952	0,7038682	473,1734	3,143404	0	1075,39	614,4354	0,3903926	0,734697	458,7671	3,333812	0	11	1105	668						Untertest1.avi	0	880	547	72	111	982	529	167	0	Content		1033	557	6852610	3104669171
6869	09:15:29.641	00:00:06.869	412	1135,995	686,1479	0,4941196	0,704293	473,1734	3,279545	0	1063,084	619,4149	0,3901275	0,7351593	458,5762	3,350261	0	11	1100	653						Untertest1.avi	0	880	547	72	111	982	529	167	0	Content		1028	542	6869411	3104685972
6886	09:15:29.658	00:00:06.886	413	1033,608	701,072	0,5024557	0,704815	437,7957	3,100989	0	1059,454	610,5694	0,389477	0,7359846	458,9311	3,391591	0	11	1047	656						Untertest1.avi	0	880	547	72	111	982	529	167	0	Content		975	545	6886033	3104702594
6902	09:15:29.674	00:00:06.902	414	1032,962	665,0607	0,5020381	0,7062177	437,7519	3,328461	0	1074,996	615,1835	0,3889394	0,7372496	459,0496	3,446625	0	11	1054	640						Untertest1.avi	0	880	547	72	111	982	529	167	0	Content		982	529	6902409	3104718970
6919	09:15:29.691	00:00:06.919	415	1032,472	661,7484	0,5014812	0,7074054	437,7858	3,33086	0	1086,93	620,2186	0,3881966	0,73869	459,1269	3,42215	0	11	1060	641						Untertest1.avi	0	880	547	72	111	982	529	167	0	Content		988	530	6919036	3104735597
6936	09:15:29.708	00:00:06.935	416	1013,237	667,1583	0,5013323	0,7084234	438,08	3,362584	0	1069,049	619,5232	0,3879094	0,7398914	459,0394	3,462991	0	12	1041	643						Untertest1.avi	0	880	547	72	111	874	577	217	0	Content		969	532	6935657	3104752218
6952	09:15:29.724	00:00:06.952	417	914,8522	721,7297	0,5041593	0,7108015	438,1327	3,333686	0	992,4711	661,6931	0,3905255	0,7423453	459,2112	3,445016	0	12	954	692						Untertest1.avi	0	880	547	72	111	874	577	217	0	Content		882	581	6952403	3104768964
6969	09:15:29.741	00:00:06.969	418	902,6364	721,5835	0,5065979	0,7131969	438,1327	3,081537	0	974,6794	660,689	0,3927946	0,7449195	458,8345	3,033199	0	12	939	691						Untertest1.avi	0	880	547	72	111	874	577	217	0	Content		867	580	6969027	3104785588
6986	09:15:29.758	00:00:06.985	419	760,967	724,6343	0,5071766	0,7167328	438,1328	3,477356	0	1035,931	653,0961	0,3927743	0,7475089	458,8345	2,752801	0	12	898	689						Untertest1.avi	0	880	547	72	111	874	577	217	0	Content		826	578	6985649	3104802210
7002	09:15:29.774	00:00:07.002	420	-1024	-768	-1	-1	-1	-1	4	912,0472	676,1018	0,3930911	0,7512307	458,703	3,237121	0	12	912	676						Untertest1.avi	0	880	547	72	111	874	577	217	0	Content		840	565	7002396	3104818957
7019	09:15:29.791	00:00:07.019	421	-1024	-768	-1	-1	-1	-1	4	973,7039	659,3022	0,3936489	0,7527635	458,6166	3,014337	0	12	974	659						Untertest1.avi	0	880	547	72	111	874	577	217	0	Content		902	548	7019021	3104835582
7036	09:15:29.808	00:00:07.035	422	754,6877	730,5859	0,5079347	0,720675	438,1328	3,385	0	1045,299	637,7803	0,3934361	0,7517523	458,6167	2,826259	0	12	900	684						Untertest1.avi	0	880	547	72	111	874	577	217	0	Content		828	573	7035644	3104852205
7052	09:15:29.824	00:00:07.052	423	-1024	-768	-1	-1	-1	-1	4	950,3093	686,5286	0,3935505	0,7491921	458,9911	3,217793	0	12	950	687						Untertest1.avi	0	880	547	72	111	874	577	217	0	Content		878	576	7052390	3104868951
7069	09:15:29.841	00:00:07.069	424	-1024	-768	-1	-1	-1	-1	4	1044,567	678,0508	0,3939334	0,7470838	458,9798	2,974989	0	12	1045	678						Untertest1.avi	0	880	547	72	111	874	577	217	0	Content		973	567	7069014	3104885575
7086	09:15:29.858	00:00:07.085	425	-1024	-768	-1	-1	-1	-1	4	1138,788	694,6082	0,3979006	0,7462689	446,3873	3,486798	0	12	1139	695						Untertest1.avi	0	880	547	72	111	874	577	217	0	Content		1067	584	7085635	3104902196
7102	09:15:29.874	00:00:07.102	426	-1024	-768	-1	-1	-1	-1	4	968,1671	705,5688	0,3939469	0,746626	458,6719	3,179013	0	12	968	706						Untertest1.avi	0	880	547	72	111	874	577	217	0	Content		896	595	7102382	3104918943
7119	09:15:29.891	00:00:07.118	427	-1024	-768	-1	-1	-1	-1	4	878,736	704,0701	0,3944595	0,7467591	458,6719	3,520072	0	12	879	704						Untertest1.avi	0	880	547	72	111	874	577	217	0	Content		807	593	7118881	3104935442
7136	09:15:29.908	00:00:07.135	428	-1024	-768	-1	-1	-1	-1	4	909,889	702,2391	0,3953192	0,7459807	458,6719	3,623571	0	12	910	702						Untertest1.avi	0	880	547	72	111	874	577	217	0	Content		838	591	7135627	3104952188
7152	09:15:29.924	00:00:07.152	429	-1024	-768	-1	-1	-1	-1	4	943,452	672,6319	0,3950978	0,7457849	458,7551	3,274299	0	13	943	673						Untertest1.avi	0	880	547	72	111	808	584	183	0	Content		871	562	7152253	3104968814
7169	09:15:29.941	00:00:07.168	430	-1024	-768	-1	-1	-1	-1	4	890,6174	685,6415	0,3956092	0,7465931	458,7551	3,450265	0	13	891	686						Untertest1.avi	0	880	547	72	111	808	584	183	0	Content		819	575	7168751	3104985312
7186	09:15:29.958	00:00:07.185	431	-1024	-768	-1	-1	-1	-1	4	920,0248	699,0558	0,3956079	0,7477941	458,8181	3,679382	0	13	920	699						Untertest1.avi	0	880	547	72	111	808	584	183	0	Content		848	588	7185947	3105002508
7203	09:15:29.975	00:00:07.202	432	-1024	-768	-1	-1	-1	-1	4	872,2784	704,635	0,3954121	0,7498158	458,4588	3,611293	0	13	872	705						Untertest1.avi	0	880	547	72	111	808	584	183	0	Content		800	594	7202569	3105019130
7219	09:15:29.991	00:00:07.219	433	-1024	-768	-1	-1	-1	-1	4	910,4153	697,0754	0,3962053	0,7510427	458,7538	3,588556	0	13	910	697						Untertest1.avi	0	880	547	72	111	808	584	183	0	Content		838	586	7219188	3105035749
7235	09:15:30.007	00:00:07.235	434	716,7524	715,3618	0,5084369	0,7218344	458,7788	3,950243	0	927,0636	676,1083	0,3976913	0,7516983	458,7788	3,162424	0	13	822	696						Untertest1.avi	0	880	547	72	111	808	584	183	0	Content		750	585	7235369	3105051930
7253	09:15:30.025	00:00:07.252	435	-1024	-768	-1	-1	-1	-1	4	830,2605	693,6106	0,3990237	0,7524592	458,4925	3,543334	0	13	830	694						Untertest1.avi	0	880	547	72	111	808	584	183	0	Content		758	583	7252560	3105069121
7269	09:15:30.041	00:00:07.269	436	-1024	-768	-1	-1	-1	-1	4	879,8241	690,5551	0,3993528	0,7530997	458,5188	3,228485	0	13	880	691						Untertest1.avi	0	880	547	72	111	808	584	183	0	Content		808	580	7269239	3105085800
7286	09:15:30.058	00:00:07.285	437	-1024	-768	-1	-1	-1	-1	4	-1024	-768	-1	-1	-1	-1	4	13	0	0						Untertest1.avi	0	880	547	72	111	808	584	183	0	Content		-72	-111	7285685	3105102246
7302	09:15:30.074	00:00:07.302	438	-1024	-768	-1	-1	-1	-1	4	-1024	-768	-1	-1	-1	-1	4	13	0	0						Untertest1.avi	0	880	547	72	111	808	584	183	0	Content		-72	-111	7302304	3105118865
7319	09:15:30.091	00:00:07.318	439	-1024	-768	-1	-1	-1	-1	4	-1024	-768	-1	-1	-1	-1	4	13	0	0						Untertest1.avi	0	880	547	72	111	808	584	183	0	Content		-72	-111	7318972	3105135533
7336	09:15:30.108	00:00:07.335	440	679,8174	728,3895	0,5174173	0,7244784	437,7354	3,792989	0	949,8919	692,0956	0,4036412	0,7495329	471,6242	3,368937	0	14	815	710						Untertest1.avi	0	880	547	72	111	686	603	284	0	Content		743	599	7335555	3105152116
7352	09:15:30.124	00:00:07.352	441	646,9587	734,7528	0,5147045	0,726295	452,1025	3,809941	0	857,4528	705,7957	0,4039135	0,7494321	469,5894	3,934875	0	14	752	720						Untertest1.avi	0	880	547	72	111	686	603	284	0	Content		680	609	7352427	3105168988
7369	09:15:30.141	00:00:07.368	442	673,8353	725,6758	0,5195979	0,7285311	437,0597	3,766762	0	797,5648	690,5283	0,4020049	0,7517071	457,0155	3,808253	0	14	736	708						Untertest1.avi	0	880	547	72	111	686	603	284	0	Content		664	597	7368929	3105185490
7386	09:15:30.158	00:00:07.385	443	677,8824	727,2725	0,5206739	0,7315324	436,7171	3,798883	0	808,3275	689,5421	0,4026089	0,7533838	456,4713	3,790258	0	14	743	708						Untertest1.avi	0	880	547	72	111	686	603	284	0	Content		671	597	7385679	3105202240
7402	09:15:30.174	00:00:07.402	444	732,5722	723,9095	0,5267911	0,734254	452,1025	3,991054	0	820,5844	703,3245	0,4035689	0,7550556	456,1021	3,706977	0	14	777	714						Untertest1.avi	0	880	547	72	111	686	603	284	0	Content		705	603	7402427	3105218988
7419	09:15:30.191	00:00:07.419	445	727,1583	731,3585	0,5281868	0,7374638	452,1025	4,167687	0	798,1544	698,988	0,4044171	0,7570826	456,285	3,826966	0	14	763	715						Untertest1.avi	0	880	547	72	111	686	603	284	0	Content		691	604	7419047	3105235608
7436	09:15:30.208	00:00:07.435	446	-1024	-768	-1	-1	-1	-1	4	829,0451	697,4526	0,4048915	0,7603958	456,2851	3,357503	0	14	829	697						Untertest1.avi	0	880	547	72	111	686	603	284	0	Content		757	586	7435798	3105252359
7452	09:15:30.224	00:00:07.452	447	707,3076	735,0551	0,5309235	0,7467902	452,1025	3,969231	0	873,0688	733,5522	0,4062417	0,7636358	456,285	3,50939	0	14	790	734						Untertest1.avi	0	880	547	72	111	686	603	284	0	Content		718	623	7452422	3105268983
7469	09:15:30.241	00:00:07.469	448	677,153	727,4517	0,5269821	0,7525268	435,1243	3,908407	0	795,6053	701,2952	0,4067907	0,7682157	454,4797	3,8804	0	14	736	714						Untertest1.avi	0	880	547	72	111	686	603	284	0	Content		664	603	7469047	3105285608
7486	09:15:30.258	00:00:07.485	449	710,785	739,3239	0,5280561	0,7576321	435,1243	4,008932	0	789,9605	698,4834	0,4074991	0,7727721	453,9705	3,849066	0	14	750	719						Untertest1.avi	0	880	547	72	111	686	603	284	0	Content		678	608	7485669	3105302230
7502	09:15:30.274	00:00:07.502	450	705,8347	730,6883	0,5295594	0,7635286	435,1243	4,001475	0	807,4644	706,7864	0,4083008	0,7772	453,8764	3,850996	0	14	757	719						Untertest1.avi	0	880	547	72	111	686	603	284	0	Content		685	608	7502305	3105318866
7519	09:15:30.291	00:00:07.519	451	726,4684	740,4292	0,5311534	0,7695097	435,1243	4,023668	0	787,9517	702,2732	0,4091829	0,7823812	453,3709	3,941134	0	14	757	721						Untertest1.avi	0	880	547	72	111	686	603	284	0	Content		685	610	7519042	3105335603
7536	09:15:30.308	00:00:07.535	452	715,2917	731,7011	0,5326045	0,7766107	435,1243	4,0034	0	797,7892	708,5797	0,4099797	0,7884585	452,3118	3,955286	0	14	757	720						Untertest1.avi	0	880	547	72	111	686	603	284	0	Content		685	609	7535791	3105352352
7552	09:15:30.324	00:00:07.552	453	-1024	-768	-1	-1	-1	-1	4	796,8078	714,0609	0,4108565	0,7948217	452,1442	3,993659	0	14	797	714						Untertest1.avi	0	880	547	72	111	686	603	284	0	Content		725	603	7552414	3105368975
7569	09:15:30.341	00:00:07.569	454	725,7027	728,5698	0,5363592	0,7918745	435,1243	4,043919	0	790,5218	704,9624	0,4119452	0,8013165	450,8386	4,046838	0	14	758	717						Untertest1.avi	0	880	547	72	111	686	603	284	0	Content		686	606	7569039	3105385600
7586	09:15:30.358	00:00:07.585	455	-1024	-768	-1	-1	-1	-1	4	782,2133	706,8026	0,413236	0,8083482	450,446	4,087476	0	14	782	707						Untertest1.avi	0	880	547	72	111	686	603	284	0	Content		710	596	7585787	3105402348
7603	09:15:30.375	00:00:07.602	456	-1024	-768	-1	-1	-1	-1	4	836,0607	708,9613	0,4149757	0,8161904	450,4461	4,217811	0	14	836	709						Untertest1.avi	0	880	547	72	111	686	603	284	0	Content		764	598	7602702	3105419263
7619	09:15:30.391	00:00:07.619	457	-1024	-768	-1	-1	-1	-1	4	-1024	-768	-1	-1	-1	-1	4		0	0						Untertest1.avi	0	880	547	72	111				0	Content		-72	-111	7619075	3105435636
7636	09:15:30.408	00:00:07.636	458	-1024	-768	-1	-1	-1	-1	4	-1024	-768	-1	-1	-1	-1	4		0	0						Untertest1.avi	0	880	547	72	111				0	Content		-72	-111	7636206	3105452767
7653	09:15:30.425	00:00:07.652	459	-1024	-768	-1	-1	-1	-1	4	-1024	-768	-1	-1	-1	-1	4		0	0						Untertest1.avi	0	880	547	72	111				0	Content		-72	-111	7652826	3105469387
7669	09:15:30.441	00:00:07.669	460	-1024	-768	-1	-1	-1	-1	4	-1024	-768	-1	-1	-1	-1	4		0	0						Untertest1.avi	0	880	547	72	111				0	Content		-72	-111	7669494	3105486055
7686	09:15:30.458	00:00:07.685	461	-1024	-768	-1	-1	-1	-1	4	-1024	-768	-1	-1	-1	-1	4		0	0						Untertest1.avi	0	880	547	72	111				0	Content		-72	-111	7685969	3105502530
7703	09:15:30.475	00:00:07.702	462	-1024	-768	-1	-1	-1	-1	4	-1024	-768	-1	-1	-1	-1	4		0	0						Untertest1.avi	0	880	547	72	111				0	Content		-72	-111	7702636	3105519197
7719	09:15:30.491	00:00:07.719	463	-1024	-768	-1	-1	-1	-1	4	-1024	-768	-1	-1	-1	-1	4		0	0						Untertest1.avi	0	880	547	72	111				0	Content		-72	-111	7719194	3105535755
7737	09:15:30.509	00:00:07.736	464	-1024	-768	-1	-1	-1	-1	4	-1024	-768	-1	-1	-1	-1	4		0	0						Untertest1.avi	0	880	547	72	111				0	Content		-72	-111	7736566	3105553127
7753	09:15:30.525	00:00:07.753	465	-1024	-768	-1	-1	-1	-1	4	-1024	-768	-1	-1	-1	-1	4		0	0						Untertest1.avi	0	880	547	72	111				0	Content		-72	-111	7753252	3105569813
7770	09:15:30.542	00:00:07.769	466	-1024	-768	-1	-1	-1	-1	4	-1024	-768	-1	-1	-1	-1	4		0	0						Untertest1.avi	0	880	547	72	111				0	Content		-72	-111	7769919	3105586480
7786	09:15:30.558	00:00:07.786	467	-1024	-768	-1	-1	-1	-1	4	-1024	-768	-1	-1	-1	-1	4		0	0						Untertest1.avi	0	880	547	72	111				0	Content		-72	-111	7786363	3105602924
7803	09:15:30.575	00:00:07.803	468	-1024	-768	-1	-1	-1	-1	4	-1024	-768	-1	-1	-1	-1	4		0	0						Untertest1.avi	0	880	547	72	111				0	Content		-72	-111	7803031	3105619592
7819	09:15:30.591	00:00:07.819	469	-1024	-768	-1	-1	-1	-1	4	-1024	-768	-1	-1	-1	-1	4		0	0						Untertest1.avi	0	880	547	72	111				0	Content		-72	-111	7819430	3105635991
7836	09:15:30.608	00:00:07.836	470	-1024	-768	-1	-1	-1	-1	4	-1024	-768	-1	-1	-1	-1	4		0	0						Untertest1.avi	0	880	547	72	111				0	Content		-72	-111	7836309	3105652870
7853	09:15:30.625	00:00:07.852	471	-1024	-768	-1	-1	-1	-1	4	-1024	-768	-1	-1	-1	-1	4		0	0						Untertest1.avi	0	880	547	72	111				0	Content		-72	-111	7852927	3105669488
7870	09:15:30.642	00:00:07.869	472	-1024	-768	-1	-1	-1	-1	4	-1024	-768	-1	-1	-1	-1	4		0	0						Untertest1.avi	0	880	547	72	111				0	Content		-72	-111	7869675	3105686236
7886	09:15:30.658	00:00:07.886	473	-1024	-768	-1	-1	-1	-1	4	-1024	-768	-1	-1	-1	-1	4		0	0						Untertest1.avi	0	880	547	72	111				0	Content		-72	-111	7886174	3105702735
7903	09:15:30.675	00:00:07.902	474	-1024	-768	-1	-1	-1	-1	4	-1024	-768	-1	-1	-1	-1	4		0	0						Untertest1.avi	0	880	547	72	111				0	Content		-72	-111	7902923	3105719484
7920	09:15:30.692	00:00:07.919	475	-1024	-768	-1	-1	-1	-1	4	-1024	-768	-1	-1	-1	-1	4		0	0						Untertest1.avi	0	880	547	72	111				0	Content		-72	-111	7919548	3105736109
7936	09:15:30.708	00:00:07.936	476	-1024	-768	-1	-1	-1	-1	4	-1024	-768	-1	-1	-1	-1	4		0	0						Untertest1.avi	0	880	547	72	111				0	Content		-72	-111	7936215	3105752776
7953	09:15:30.725	00:00:07.952	477	-1024	-768	-1	-1	-1	-1	4	-1024	-768	-1	-1	-1	-1	4		0	0						Untertest1.avi	0	880	547	72	111				0	Content		-72	-111	7952700	3105769261
7969	09:15:30.741	00:00:07.969	478	-1024	-768	-1	-1	-1	-1	4	-1024	-768	-1	-1	-1	-1	4		0	0						Untertest1.avi	0	880	547	72	111				0	Content		-72	-111	7969367	3105785928
7986	09:15:30.758	00:00:07.986	479	-1024	-768	-1	-1	-1	-1	4	-1024	-768	-1	-1	-1	-1	4		0	0						Untertest1.avi	0	880	547	72	111				0	Content		-72	-111	7986205	3105802766
8003	09:15:30.775	00:00:08.002	480	-1024	-768	-1	-1	-1	-1	4	-1024	-768	-1	-1	-1	-1	4		0	0						Untertest1.avi	0	880	547	72	111				0	Content		-72	-111	8002872	3105819433
8019	09:15:30.791	00:00:08.018	481	-1024	-768	-1	-1	-1	-1	4	-1024	-768	-1	-1	-1	-1	4		0	0						Untertest1.avi	0	880	547	72	111				0	Content		-72	-111	8018706	3105835267
8035	09:15:30.807	00:00:08.035	482	-1024	-768	-1	-1	-1	-1	4	-1024	-768	-1	-1	-1	-1	4		0	0						Untertest1.avi	0	880	547	72	111				0	Content		-72	-111	8035373	3105851934
8052	09:15:30.824	00:00:08.051	483	-1024	-768	-1	-1	-1	-1	4	-1024	-768	-1	-1	-1	-1	4		0	0						Untertest1.avi	0	880	547	72	111				0	Content		-72	-111	8051721	3105868282
8068	09:15:30.840	00:00:08.068	484	-1024	-768	-1	-1	-1	-1	4	-1024	-768	-1	-1	-1	-1	4		0	0						Untertest1.avi	0	880	547	72	111				0	Content		-72	-111	8068388	3105884949
8085	09:15:30.857	00:00:08.085	485	-1024	-768	-1	-1	-1	-1	4	-1024	-768	-1	-1	-1	-1	4		0	0						Untertest1.avi	0	880	547	72	111				0	Content		-72	-111	8085055	3105901616
8102	09:15:30.874	00:00:08.101	486	-1024	-768	-1	-1	-1	-1	4	-1024	-768	-1	-1	-1	-1	4		0	0						Untertest1.avi	0	880	547	72	111				0	Content		-72	-111	8101678	3105918239
8118	09:15:30.890	00:00:08.118	487	-1024	-768	-1	-1	-1	-1	4	-1024	-768	-1	-1	-1	-1	4		0	0						Untertest1.avi	0	880	547	72	111				0	Content		-72	-111	8118345	3105934906
8135	09:15:30.907	00:00:08.135	488	-1024	-768	-1	-1	-1	-1	4	-1024	-768	-1	-1	-1	-1	4		0	0						Untertest1.avi	0	880	547	72	111				0	Content		-72	-111	8135199	3105951760
8152	09:15:30.924	00:00:08.151	489	-1024	-768	-1	-1	-1	-1	4	-1024	-768	-1	-1	-1	-1	4		0	0						Untertest1.avi	0	880	547	72	111				0	Content		-72	-111	8151866	3105968427
8169	09:15:30.941	00:00:08.168	490	-1024	-768	-1	-1	-1	-1	4	-1024	-768	-1	-1	-1	-1	4		0	0						Untertest1.avi	0	880	547	72	111				0	Content		-72	-111	8168534	3105985095
8186	09:15:30.958	00:00:08.185	491	-1024	-768	-1	-1	-1	-1	4	-1024	-768	-1	-1	-1	-1	4		0	0						Untertest1.avi	0	880	547	72	111				0	Content		-72	-111	8185723	3106002284
8202	09:15:30.974	00:00:08.202	492	-1024	-768	-1	-1	-1	-1	4	-1024	-768	-1	-1	-1	-1	4		0	0						Untertest1.avi	0	880	547	72	111				0	Content		-72	-111	8202390	3106018951
8219	09:15:30.991	00:00:08.218	493	-1024	-768	-1	-1	-1	-1	4	-1024	-768	-1	-1	-1	-1	4		0	0						Untertest1.avi	0	880	547	72	111				0	Content		-72	-111	8218563	3106035124
8235	09:15:31.007	00:00:08.235	494	-1024	-768	-1	-1	-1	-1	4	-1024	-768	-1	-1	-1	-1	4		0	0						Untertest1.avi	0	880	547	72	111				0	Content		-72	-111	8235231	3106051792
8252	09:15:31.024	00:00:08.251	495	-1024	-768	-1	-1	-1	-1	4	-1024	-768	-1	-1	-1	-1	4		0	0						Untertest1.avi	0	880	547	72	111				0	Content		-72	-111	8251898	3106068459
8268	09:15:31.040	00:00:08.267	496	-1024	-768	-1	-1	-1	-1	4	-1024	-768	-1	-1	-1	-1	4		0	0						Untertest1.avi	0	880	547	72	111				0	Content		-72	-111	8267654	3106084215
8284	09:15:31.056	00:00:08.284	497	-1024	-768	-1	-1	-1	-1	4	-1024	-768	-1	-1	-1	-1	4		0	0						Untertest1.avi	0	880	547	72	111				0	Content		-72	-111	8284277	3106100838
8301	09:15:31.073	00:00:08.300	498	-1024	-768	-1	-1	-1	-1	4	-1024	-768	-1	-1	-1	-1	4		0	0						Untertest1.avi	0	880	547	72	111				0	Content		-72	-111	8300962	3106117523
8318	09:15:31.090	00:00:08.317	499	-1024	-768	-1	-1	-1	-1	4	-1024	-768	-1	-1	-1	-1	4		0	0						Untertest1.avi	0	880	547	72	111				0	Content		-72	-111	8317629	3106134190
8334	09:15:31.106	00:00:08.334	500	-1024	-768	-1	-1	-1	-1	4	-1024	-768	-1	-1	-1	-1	4		0	0						Untertest1.avi	0	880	547	72	111				0	Content		-72	-111	8334296	3106150857
8351	09:15:31.123	00:00:08.350	501	-1024	-768	-1	-1	-1	-1	4	-1024	-768	-1	-1	-1	-1	4		0	0						Untertest1.avi	0	880	547	72	111				0	Content		-72	-111	8350956	3106167517
8368	09:15:31.140	00:00:08.367	502	-1024	-768	-1	-1	-1	-1	4	-1024	-768	-1	-1	-1	-1	4		0	0						Untertest1.avi	0	880	547	72	111				0	Content		-72	-111	8367623	3106184184
8384	09:15:31.156	00:00:08.384	503	-1024	-768	-1	-1	-1	-1	4	-1024	-768	-1	-1	-1	-1	4		0	0						Untertest1.avi	0	880	547	72	111				0	Content		-72	-111	8384290	3106200851
8401	09:15:31.173	00:00:08.400	504	-1024	-768	-1	-1	-1	-1	4	-1024	-768	-1	-1	-1	-1	4		0	0						Untertest1.avi	0	880	547	72	111				0	Content		-72	-111	8400910	3106217471
8418	09:15:31.190	00:00:08.417	505	-1024	-768	-1	-1	-1	-1	4	-1024	-768	-1	-1	-1	-1	4		0	0						Untertest1.avi	0	880	547	72	111				0	Content		-72	-111	8417578	3106234139
8434	09:15:31.206	00:00:08.434	506	-1024	-768	-1	-1	-1	-1	4	-1024	-768	-1	-1	-1	-1	4		0	0						Untertest1.avi	0	880	547	72	111				0	Content		-72	-111	8434440	3106251001
8451	09:15:31.223	00:00:08.451	507	-1024	-768	-1	-1	-1	-1	4	-1024	-768	-1	-1	-1	-1	4		0	0						Untertest1.avi	0	880	547	72	111				0	Content		-72	-111	8451107	3106267668
8468	09:15:31.240	00:00:08.467	508	-1024	-768	-1	-1	-1	-1	4	-1024	-768	-1	-1	-1	-1	4		0	0						Untertest1.avi	0	880	547	72	111				0	Content		-72	-111	8467775	3106284336
8485	09:15:31.257	00:00:08.484	509	-1024	-768	-1	-1	-1	-1	4	-1024	-768	-1	-1	-1	-1	4		0	0						Untertest1.avi	0	880	547	72	111				0	Content		-72	-111	8484903	3106301464
8502	09:15:31.274	00:00:08.501	510	-1024	-768	-1	-1	-1	-1	4	-1024	-768	-1	-1	-1	-1	4		0	0						Untertest1.avi	0	880	547	72	111				0	Content		-72	-111	8501570	3106318131
8519	09:15:31.291	00:00:08.518	511	-1024	-768	-1	-1	-1	-1	4	-1024	-768	-1	-1	-1	-1	4		0	0						Untertest1.avi	0	880	547	72	111				0	Content		-72	-111	8518592	3106335153
8535	09:15:31.307	00:00:08.535	512	-1024	-768	-1	-1	-1	-1	4	-1024	-768	-1	-1	-1	-1	4		0	0						Untertest1.avi	0	880	547	72	111				0	Content		-72	-111	8535260	3106351821
8552	09:15:31.324	00:00:08.551	513	-1024	-768	-1	-1	-1	-1	4	-1024	-768	-1	-1	-1	-1	4		0	0						Untertest1.avi	0	880	547	72	111				0	Content		-72	-111	8551927	3106368488
8568	09:15:31.340	00:00:08.568	514	-1024	-768	-1	-1	-1	-1	4	-1024	-768	-1	-1	-1	-1	4		0	0						Untertest1.avi	0	880	547	72	111				0	Content		-72	-111	8568030	3106384591
8585	09:15:31.357	00:00:08.584	515	-1024	-768	-1	-1	-1	-1	4	-1024	-768	-1	-1	-1	-1	4		0	0						Untertest1.avi	0	880	547	72	111				0	Content		-72	-111	8584697	3106401258
8601	09:15:31.373	00:00:08.601	516	-1024	-768	-1	-1	-1	-1	4	-1024	-768	-1	-1	-1	-1	4		0	0						Untertest1.avi	0	880	547	72	111				0	Content		-72	-111	8601176	3106417737
8618	09:15:31.390	00:00:08.617	517	-1024	-768	-1	-1	-1	-1	4	-1024	-768	-1	-1	-1	-1	4		0	0						Untertest1.avi	0	880	547	72	111				0	Content		-72	-111	8617843	3106434404
8635	09:15:31.407	00:00:08.634	518	-1024	-768	-1	-1	-1	-1	4	-1024	-768	-1	-1	-1	-1	4		0	0						Untertest1.avi	0	880	547	72	111				0	Content		-72	-111	8634510	3106451071
8651	09:15:31.423	00:00:08.650	519	-1024	-768	-1	-1	-1	-1	4	-1024	-768	-1	-1	-1	-1	4		0	0						Untertest1.avi	0	880	547	72	111				0	Content		-72	-111	8650753	3106467314
8667	09:15:31.439	00:00:08.667	520	-1024	-768	-1	-1	-1	-1	4	-1024	-768	-1	-1	-1	-1	4		0	0						Untertest1.avi	0	880	547	72	111				0	Content		-72	-111	8667375	3106483936
8684	09:15:31.456	00:00:08.684	521	-1024	-768	-1	-1	-1	-1	4	-1024	-768	-1	-1	-1	-1	4		0	0						Untertest1.avi	0	880	547	72	111				0	Content		-72	-111	8684041	3106500602
8701	09:15:31.473	00:00:08.700	522	-1024	-768	-1	-1	-1	-1	4	-1024	-768	-1	-1	-1	-1	4		0	0						Untertest1.avi	0	880	547	72	111				0	Content		-72	-111	8700708	3106517269
8717	09:15:31.489	00:00:08.717	523	-1024	-768	-1	-1	-1	-1	4	-1024	-768	-1	-1	-1	-1	4		0	0						Untertest1.avi	0	880	547	72	111				0	Content		-72	-111	8717376	3106533937
8734	09:15:31.506	00:00:08.734	524	-1024	-768	-1	-1	-1	-1	4	-1024	-768	-1	-1	-1	-1	4		0	0						Untertest1.avi	0	880	547	72	111				0	Content		-72	-111	8734000	3106550561
8751	09:15:31.523	00:00:08.750	525	-1024	-768	-1	-1	-1	-1	4	-1024	-768	-1	-1	-1	-1	4		0	0						Untertest1.avi	0	880	547	72	111				0	Content		-72	-111	8750667	3106567228
8768	09:15:31.540	00:00:08.767	526	-1024	-768	-1	-1	-1	-1	4	-1024	-768	-1	-1	-1	-1	4		0	0						Untertest1.avi	0	880	547	72	111				0	Content		-72	-111	8767584	3106584145
8784	09:15:31.556	00:00:08.784	527	-1024	-768	-1	-1	-1	-1	4	-1024	-768	-1	-1	-1	-1	4		0	0						Untertest1.avi	0	880	547	72	111				0	Content		-72	-111	8784252	3106600813
8801	09:15:31.573	00:00:08.801	528	-1024	-768	-1	-1	-1	-1	4	-1024	-768	-1	-1	-1	-1	4		0	0						Untertest1.avi	0	880	547	72	111				0	Content		-72	-111	8801208	3106617769
8818	09:15:31.590	00:00:08.817	529	-1024	-768	-1	-1	-1	-1	4	-1024	-768	-1	-1	-1	-1	4		0	0						Untertest1.avi	0	880	547	72	111				0	Content		-72	-111	8817875	3106634436
8835	09:15:31.607	00:00:08.834	530	-1024	-768	-1	-1	-1	-1	4	-1024	-768	-1	-1	-1	-1	4		0	0						Untertest1.avi	0	880	547	72	111				0	Content		-72	-111	8834543	3106651104
8852	09:15:31.624	00:00:08.851	531	-1024	-768	-1	-1	-1	-1	4	-1024	-768	-1	-1	-1	-1	4		0	0						Untertest1.avi	0	880	547	72	111				0	Content		-72	-111	8851830	3106668391
8868	09:15:31.640	00:00:08.868	532	-1024	-768	-1	-1	-1	-1	4	-1024	-768	-1	-1	-1	-1	4		0	0						Untertest1.avi	0	880	547	72	111				0	Content		-72	-111	8868497	3106685058
8885	09:15:31.657	00:00:08.884	533	-1024	-768	-1	-1	-1	-1	4	-1024	-768	-1	-1	-1	-1	4		0	0						Untertest1.avi	0	880	547	72	111				0	Content		-72	-111	8884749	3106701310
8901	09:15:31.673	00:00:08.901	534	-1024	-768	-1	-1	-1	-1	4	-1024	-768	-1	-1	-1	-1	4		0	0						Untertest1.avi	0	880	547	72	111				0	Content		-72	-111	8901417	3106717978
8918	09:15:31.690	00:00:08.918	535	-1024	-768	-1	-1	-1	-1	4	-1024	-768	-1	-1	-1	-1	4		0	0						Untertest1.avi	0	880	547	72	111				0	Content		-72	-111	8918084	3106734645
8934	09:15:31.706	00:00:08.933	536	-1024	-768	-1	-1	-1	-1	4	-1024	-768	-1	-1	-1	-1	4		0	0						Untertest1.avi	0	880	547	72	111				0	Content		-72	-111	8933862	3106750423
8950	09:15:31.722	00:00:08.950	537	-1024	-768	-1	-1	-1	-1	4	-1024	-768	-1	-1	-1	-1	4		0	0						Untertest1.avi	0	880	547	72	111				0	Content		-72	-111	8950483	3106767044
8967	09:15:31.739	00:00:08.967	538	-1024	-768	-1	-1	-1	-1	4	-1024	-768	-1	-1	-1	-1	4		0	0						Untertest1.avi	0	880	547	72	111				0	Content		-72	-111	8967170	3106783731
8984	09:15:31.756	00:00:08.983	539	-1024	-768	-1	-1	-1	-1	4	-1024	-768	-1	-1	-1	-1	4		0	0						Untertest1.avi	0	880	547	72	111				0	Content		-72	-111	8983837	3106800398
9001	09:15:31.773	00:00:09.000	540	-1024	-768	-1	-1	-1	-1	4	-1024	-768	-1	-1	-1	-1	4		0	0						Untertest1.avi	0	880	547	72	111				0	Content		-72	-111	9000504	3106817065
9017	09:15:31.789	00:00:09.017	541	-1024	-768	-1	-1	-1	-1	4	-1024	-768	-1	-1	-1	-1	4		0	0						Untertest1.avi	0	880	547	72	111				0	Content		-72	-111	9017164	3106833725
9034	09:15:31.806	00:00:09.033	542	-1024	-768	-1	-1	-1	-1	4	-1024	-768	-1	-1	-1	-1	4		0	0						Untertest1.avi	0	880	547	72	111				0	Content		-72	-111	9033831	3106850392
9050	09:15:31.822	00:00:09.050	543	-1024	-768	-1	-1	-1	-1	4	-1024	-768	-1	-1	-1	-1	4		0	0						Untertest1.avi	0	880	547	72	111				0	Content		-72	-111	9050498	3106867059
9067	09:15:31.839	00:00:09.067	544	-1024	-768	-1	-1	-1	-1	4	-1024	-768	-1	-1	-1	-1	4		0	0						Untertest1.avi	0	880	547	72	111				0	Content		-72	-111	9067114	3106883675
9084	09:15:31.856	00:00:09.083	545	-1024	-768	-1	-1	-1	-1	4	-1024	-768	-1	-1	-1	-1	4		0	0						Untertest1.avi	0	880	547	72	111				0	Content		-72	-111	9083782	3106900343
9101	09:15:31.873	00:00:09.100	546	-1024	-768	-1	-1	-1	-1	4	-1024	-768	-1	-1	-1	-1	4		0	0						Untertest1.avi	0	880	547	72	111				0	Content		-72	-111	9100638	3106917199
9117	09:15:31.889	00:00:09.117	547	-1024	-768	-1	-1	-1	-1	4	-1024	-768	-1	-1	-1	-1	4		0	0						Untertest1.avi	0	880	547	72	111				0	Content		-72	-111	9117305	3106933866
9134	09:15:31.906	00:00:09.133	548	-1024	-768	-1	-1	-1	-1	4	-1024	-768	-1	-1	-1	-1	4		0	0						Untertest1.avi	0	880	547	72	111				0	Content		-72	-111	9133973	3106950534
9151	09:15:31.923	00:00:09.151	549	-1024	-768	-1	-1	-1	-1	4	-1024	-768	-1	-1	-1	-1	4		0	0						Untertest1.avi	0	880	547	72	111				0	Content		-72	-111	9151100	3106967661
9168	09:15:31.940	00:00:09.167	550	-1024	-768	-1	-1	-1	-1	4	-1024	-768	-1	-1	-1	-1	4		0	0						Untertest1.avi	0	880	547	72	111				0	Content		-72	-111	9167767	3106984328
9185	09:15:31.957	00:00:09.184	551	-1024	-768	-1	-1	-1	-1	4	-1024	-768	-1	-1	-1	-1	4		0	0						Untertest1.avi	0	880	547	72	111				0	Content		-72	-111	9184794	3107001355
9201	09:15:31.973	00:00:09.201	552	-1024	-768	-1	-1	-1	-1	4	-1024	-768	-1	-1	-1	-1	4		0	0						Untertest1.avi	0	880	547	72	111				0	Content		-72	-111	9201462	3107018023
9218	09:15:31.990	00:00:09.218	553	-1024	-768	-1	-1	-1	-1	4	-1024	-768	-1	-1	-1	-1	4		0	0						Untertest1.avi	0	880	547	72	111				0	Content		-72	-111	9218129	3107034690
9234	09:15:32.006	00:00:09.234	554	-1024	-768	-1	-1	-1	-1	4	-1024	-768	-1	-1	-1	-1	4		0	0						Untertest1.avi	0	880	547	72	111				0	Content		-72	-111	9234236	3107050797
9251	09:15:32.023	00:00:09.250	555	-1024	-768	-1	-1	-1	-1	4	-1024	-768	-1	-1	-1	-1	4		0	0						Untertest1.avi	0	880	547	72	111				0	Content		-72	-111	9250903	3107067464
9267	09:15:32.039	00:00:09.267	556	-1024	-768	-1	-1	-1	-1	4	-1024	-768	-1	-1	-1	-1	4		0	0						Untertest1.avi	0	880	547	72	111				0	Content		-72	-111	9267385	3107083946
9284	09:15:32.056	00:00:09.284	557	-1024	-768	-1	-1	-1	-1	4	-1024	-768	-1	-1	-1	-1	4		0	0						Untertest1.avi	0	880	547	72	111				0	Content		-72	-111	9284052	3107100613
9301	09:15:32.073	00:00:09.300	558	-1024	-768	-1	-1	-1	-1	4	-1024	-768	-1	-1	-1	-1	4		0	0						Untertest1.avi	0	880	547	72	111				0	Content		-72	-111	9300719	3107117280
9317	09:15:32.089	00:00:09.316	559	-1024	-768	-1	-1	-1	-1	4	-1024	-768	-1	-1	-1	-1	4		0	0						Untertest1.avi	0	880	547	72	111				0	Content		-72	-111	9316966	3107133527
9334	09:15:32.106	00:00:09.333	560	-1024	-768	-1	-1	-1	-1	4	-1024	-768	-1	-1	-1	-1	4		0	0						Untertest1.avi	0	880	547	72	111				0	Content		-72	-111	9333590	3107150151
9350	09:15:32.122	00:00:09.350	561	-1024	-768	-1	-1	-1	-1	4	-1024	-768	-1	-1	-1	-1	4		0	0						Untertest1.avi	0	880	547	72	111				0	Content		-72	-111	9350255	3107166816
9367	09:15:32.139	00:00:09.366	562	-1024	-768	-1	-1	-1	-1	4	-1024	-768	-1	-1	-1	-1	4		0	0						Untertest1.avi	0	880	547	72	111				0	Content		-72	-111	9366922	3107183483
9384	09:15:32.156	00:00:09.383	563	-1024	-768	-1	-1	-1	-1	4	-1024	-768	-1	-1	-1	-1	4		0	0						Untertest1.avi	0	880	547	72	111				0	Content		-72	-111	9383590	3107200151
9400	09:15:32.172	00:00:09.400	564	-1024	-768	-1	-1	-1	-1	4	-1024	-768	-1	-1	-1	-1	4		0	0						Untertest1.avi	0	880	547	72	111				0	Content		-72	-111	9400219	3107216780
9417	09:15:32.189	00:00:09.416	565	-1024	-768	-1	-1	-1	-1	4	-1024	-768	-1	-1	-1	-1	4		0	0						Untertest1.avi	0	880	547	72	111				0	Content		-72	-111	9416886	3107233447
9434	09:15:32.206	00:00:09.433	566	-1024	-768	-1	-1	-1	-1	4	-1024	-768	-1	-1	-1	-1	4		0	0						Untertest1.avi	0	880	547	72	111				0	Content		-72	-111	9433796	3107250357
9450	09:15:32.222	00:00:09.450	567	-1024	-768	-1	-1	-1	-1	4	-1024	-768	-1	-1	-1	-1	4		0	0						Untertest1.avi	0	880	547	72	111				0	Content		-72	-111	9450464	3107267025
9467	09:15:32.239	00:00:09.467	568	-1024	-768	-1	-1	-1	-1	4	-1024	-768	-1	-1	-1	-1	4		0	0						Untertest1.avi	0	880	547	72	111				0	Content		-72	-111	9467461	3107284022
9484	09:15:32.256	00:00:09.484	569	-1024	-768	-1	-1	-1	-1	4	-1024	-768	-1	-1	-1	-1	4		0	0						Untertest1.avi	0	880	547	72	111				0	Content		-72	-111	9484128	3107300689
9501	09:15:32.273	00:00:09.500	570	-1024	-768	-1	-1	-1	-1	4	-1024	-768	-1	-1	-1	-1	4		0	0						Untertest1.avi	0	880	547	72	111				0	Content		-72	-111	9500796	3107317357
9518	09:15:32.290	00:00:09.518	571	-1024	-768	-1	-1	-1	-1	4	-1024	-768	-1	-1	-1	-1	4		0	0						Untertest1.avi	0	880	547	72	111				0	Content		-72	-111	9518067	3107334628
9535	09:15:32.307	00:00:09.534	572	-1024	-768	-1	-1	-1	-1	4	-1024	-768	-1	-1	-1	-1	4		0	0						Untertest1.avi	0	880	547	72	111				0	Content		-72	-111	9534734	3107351295
9551	09:15:32.323	00:00:09.550	573	-1024	-768	-1	-1	-1	-1	4	-1024	-768	-1	-1	-1	-1	4		0	0						Untertest1.avi	0	880	547	72	111				0	Content		-72	-111	9550978	3107367539
9568	09:15:32.340	00:00:09.567	574	-1024	-768	-1	-1	-1	-1	4	-1024	-768	-1	-1	-1	-1	4		0	0						Untertest1.avi	0	880	547	72	111				0	Content		-72	-111	9567646	3107384207
9584	09:15:32.356	00:00:09.584	575	-1024	-768	-1	-1	-1	-1	4	-1024	-768	-1	-1	-1	-1	4		0	0						Untertest1.avi	0	880	547	72	111				0	Content		-72	-111	9584313	3107400874
9600	09:15:32.372	00:00:09.600	576	-1024	-768	-1	-1	-1	-1	4	-1024	-768	-1	-1	-1	-1	4		0	0						Untertest1.avi	0	880	547	72	111				0	Content		-72	-111	9600074	3107416635
9617	09:15:32.389	00:00:09.616	577	-1024	-768	-1	-1	-1	-1	4	-1024	-768	-1	-1	-1	-1	4		0	0						Untertest1.avi	0	880	547	72	111				0	Content		-72	-111	9616695	3107433256
9633	09:15:32.405	00:00:09.633	578	-1024	-768	-1	-1	-1	-1	4	-1024	-768	-1	-1	-1	-1	4		0	0						Untertest1.avi	0	880	547	72	111				0	Content		-72	-111	9633381	3107449942
9650	09:15:32.422	00:00:09.650	579	-1024	-768	-1	-1	-1	-1	4	-1024	-768	-1	-1	-1	-1	4		0	0						Untertest1.avi	0	880	547	72	111				0	Content		-72	-111	9650048	3107466609
9667	09:15:32.439	00:00:09.666	580	-1024	-768	-1	-1	-1	-1	4	-1024	-768	-1	-1	-1	-1	4		0	0						Untertest1.avi	0	880	547	72	111				0	Content		-72	-111	9666715	3107483276
9683	09:15:32.455	00:00:09.683	581	-1024	-768	-1	-1	-1	-1	4	-1024	-768	-1	-1	-1	-1	4		0	0						Untertest1.avi	0	880	547	72	111				0	Content		-72	-111	9683375	3107499936
9700	09:15:32.472	00:00:09.700	582	-1024	-768	-1	-1	-1	-1	4	-1024	-768	-1	-1	-1	-1	4		0	0						Untertest1.avi	0	880	547	72	111				0	Content		-72	-111	9700042	3107516603
9717	09:15:32.489	00:00:09.716	583	-1024	-768	-1	-1	-1	-1	4	-1024	-768	-1	-1	-1	-1	4		0	0						Untertest1.avi	0	880	547	72	111				0	Content		-72	-111	9716709	3107533270
9733	09:15:32.505	00:00:09.733	584	-1024	-768	-1	-1	-1	-1	4	-1024	-768	-1	-1	-1	-1	4		0	0						Untertest1.avi	0	880	547	72	111				0	Content		-72	-111	9733323	3107549884
9750	09:15:32.522	00:00:09.749	585	-1024	-768	-1	-1	-1	-1	4	-1024	-768	-1	-1	-1	-1	4		0	0						Untertest1.avi	0	880	547	72	111				0	Content		-72	-111	9749991	3107566552
9767	09:15:32.539	00:00:09.766	586	-1024	-768	-1	-1	-1	-1	4	-1024	-768	-1	-1	-1	-1	4		0	0						Untertest1.avi	0	880	547	72	111				0	Content		-72	-111	9766848	3107583409
9784	09:15:32.556	00:00:09.783	587	-1024	-768	-1	-1	-1	-1	4	-1024	-768	-1	-1	-1	-1	4		0	0						Untertest1.avi	0	880	547	72	111				0	Content		-72	-111	9783515	3107600076
9800	09:15:32.572	00:00:09.800	588	-1024	-768	-1	-1	-1	-1	4	-1024	-768	-1	-1	-1	-1	4		0	0						Untertest1.avi	0	880	547	72	111				0	Content		-72	-111	9800182	3107616743
9817	09:15:32.589	00:00:09.817	589	-1024	-768	-1	-1	-1	-1	4	-1024	-768	-1	-1	-1	-1	4		0	0						Untertest1.avi	0	880	547	72	111				0	Content		-72	-111	9817371	3107633932
9834	09:15:32.606	00:00:09.834	590	-1024	-768	-1	-1	-1	-1	4	-1024	-768	-1	-1	-1	-1	4		0	0						Untertest1.avi	0	880	547	72	111				0	Content		-72	-111	9834038	3107650599
9851	09:15:32.623	00:00:09.851	591	-1024	-768	-1	-1	-1	-1	4	-1024	-768	-1	-1	-1	-1	4		0	0						Untertest1.avi	0	880	547	72	111				0	Content		-72	-111	9851045	3107667606
9868	09:15:32.640	00:00:09.867	592	-1024	-768	-1	-1	-1	-1	4	-1024	-768	-1	-1	-1	-1	4		0	0						Untertest1.avi	0	880	547	72	111				0	Content		-72	-111	9867713	3107684274
9884	09:15:32.656	00:00:09.884	593	-1024	-768	-1	-1	-1	-1	4	-1024	-768	-1	-1	-1	-1	4		0	0						Untertest1.avi	0	880	547	72	111				0	Content		-72	-111	9884380	3107700941
9900	09:15:32.672	00:00:09.900	594	-1024	-768	-1	-1	-1	-1	4	-1024	-768	-1	-1	-1	-1	4		0	0						Untertest1.avi	0	880	547	72	111				0	Content		-72	-111	9900467	3107717028
9917	09:15:32.689	00:00:09.917	595	-1024	-768	-1	-1	-1	-1	4	-1024	-768	-1	-1	-1	-1	4		0	0						Untertest1.avi	0	880	547	72	111				0	Content		-72	-111	9917134	3107733695
9934	09:15:32.706	00:00:09.933	596	-1024	-768	-1	-1	-1	-1	4	-1024	-768	-1	-1	-1	-1	4		0	0						Untertest1.avi	0	880	547	72	111				0	Content		-72	-111	9933609	3107750170
9950	09:15:32.722	00:00:09.950	597	-1024	-768	-1	-1	-1	-1	4	-1024	-768	-1	-1	-1	-1	4		0	0						Untertest1.avi	0	880	547	72	111				0	Content		-72	-111	9950276	3107766837
9967	09:15:32.739	00:00:09.966	598	-1024	-768	-1	-1	-1	-1	4	-1024	-768	-1	-1	-1	-1	4		0	0						Untertest1.avi	0	880	547	72	111				0	Content		-72	-111	9966943	3107783504
9983	09:15:32.755	00:00:09.983	599	-1024	-768	-1	-1	-1	-1	4	-1024	-768	-1	-1	-1	-1	4		0	0						Untertest1.avi	0	880	547	72	111				0	Content		-72	-111	9983175	3107799736
10000	09:15:32.772	00:00:09.999	600	-1024	-768	-1	-1	-1	-1	4	-1024	-768	-1	-1	-1	-1	4		0	0						Untertest1.avi	0	880	547	72	111				0	Content		-72	-111	9999798	3107816359
10016	09:15:32.788	00:00:10.016	601	-1024	-768	-1	-1	-1	-1	4	-1024	-768	-1	-1	-1	-1	4		0	0						Untertest1.avi	0	880	547	72	111				0	Content		-72	-111	10016469	3107833030
10033	09:15:32.805	00:00:10.033	602	-1024	-768	-1	-1	-1	-1	4	-1024	-768	-1	-1	-1	-1	4		0	0						Untertest1.avi	0	880	547	72	111				0	Content		-72	-111	10033136	3107849697
10050	09:15:32.822	00:00:10.049	603	-1024	-768	-1	-1	-1	-1	4	-1024	-768	-1	-1	-1	-1	4		0	0						Untertest1.avi	0	880	547	72	111				0	Content		-72	-111	10049804	3107866365
10066	09:15:32.838	00:00:10.066	604	-1024	-768	-1	-1	-1	-1	4	-1024	-768	-1	-1	-1	-1	4		0	0						Untertest1.avi	0	880	547	72	111				0	Content		-72	-111	10066466	3107883027
10083	09:15:32.855	00:00:10.083	605	-1024	-768	-1	-1	-1	-1	4	-1024	-768	-1	-1	-1	-1	4		0	0						Untertest1.avi	0	880	547	72	111				0	Content		-72	-111	10083133	3107899694
10100	09:15:32.872	00:00:10.099	606	-1024	-768	-1	-1	-1	-1	4	-1024	-768	-1	-1	-1	-1	4		0	0						Untertest1.avi	0	880	547	72	111				0	Content		-72	-111	10099800	3107916361
10117	09:15:32.889	00:00:10.116	607	-1024	-768	-1	-1	-1	-1	4	-1024	-768	-1	-1	-1	-1	4		0	0						Untertest1.avi	0	880	547	72	111				0	Content		-72	-111	10116733	3107933294
10133	09:15:32.905	00:00:10.133	608	-1024	-768	-1	-1	-1	-1	4	-1024	-768	-1	-1	-1	-1	4		0	0						Untertest1.avi	0	880	547	72	111				0	Content		-72	-111	10133400	3107949961
10150	09:15:32.922	00:00:10.150	609	-1024	-768	-1	-1	-1	-1	4	-1024	-768	-1	-1	-1	-1	4		0	0						Untertest1.avi	0	880	547	72	111				0	Content		-72	-111	10150362	3107966923
10167	09:15:32.939	00:00:10.167	610	-1024	-768	-1	-1	-1	-1	4	-1024	-768	-1	-1	-1	-1	4		0	0						Untertest1.avi	0	880	547	72	111				0	Content		-72	-111	10167030	3107983591
10184	09:15:32.956	00:00:10.183	611	-1024	-768	-1	-1	-1	-1	4	-1024	-768	-1	-1	-1	-1	4		0	0						Untertest1.avi	0	880	547	72	111				0	Content		-72	-111	10183697	3108000258
10201	09:15:32.973	00:00:10.200	612	-1024	-768	-1	-1	-1	-1	4	-1024	-768	-1	-1	-1	-1	4		0	0						Untertest1.avi	0	880	547	72	111				0	Content		-72	-111	10200767	3108017328
10217	09:15:32.989	00:00:10.217	613	-1024	-768	-1	-1	-1	-1	4	-1024	-768	-1	-1	-1	-1	4		0	0						Untertest1.avi	0	880	547	72	111				0	Content		-72	-111	10217434	3108033995
10234	09:15:33.006	00:00:10.234	614	-1024	-768	-1	-1	-1	-1	4	-1024	-768	-1	-1	-1	-1	4		0	0						Untertest1.avi	0	880	547	72	111				0	Content		-72	-111	10234102	3108050663
10250	09:15:33.022	00:00:10.250	615	-1024	-768	-1	-1	-1	-1	4	-1024	-768	-1	-1	-1	-1	4		0	0						Untertest1.avi	0	880	547	72	111				0	Content		-72	-111	10250411	3108066972
10267	09:15:33.039	00:00:10.267	616	-1024	-768	-1	-1	-1	-1	4	-1024	-768	-1	-1	-1	-1	4		0	0						Untertest1.avi	0	880	547	72	111				0	Content		-72	-111	10267078	3108083639
10284	09:15:33.056	00:00:10.283	617	-1024	-768	-1	-1	-1	-1	4	-1024	-768	-1	-1	-1	-1	4		0	0						Untertest1.avi	0	880	547	72	111				0	Content		-72	-111	10283745	3108100306
10300	09:15:33.072	00:00:10.299	618	-1024	-768	-1	-1	-1	-1	4	-1024	-768	-1	-1	-1	-1	4		0	0						Untertest1.avi	0	880	547	72	111				0	Content		-72	-111	10299656	3108116217
10316	09:15:33.088	00:00:10.316	619	-1024	-768	-1	-1	-1	-1	4	-1024	-768	-1	-1	-1	-1	4		0	0						Untertest1.avi	0	880	547	72	111				0	Content		-72	-111	10316278	3108132839
10333	09:15:33.105	00:00:10.332	620	-1024	-768	-1	-1	-1	-1	4	-1024	-768	-1	-1	-1	-1	4		0	0						Untertest1.avi	0	880	547	72	111				0	Content		-72	-111	10332963	3108149524
10350	09:15:33.122	00:00:10.349	621	-1024	-768	-1	-1	-1	-1	4	-1024	-768	-1	-1	-1	-1	4		0	0						Untertest1.avi	0	880	547	72	111				0	Content		-72	-111	10349630	3108166191
10366	09:15:33.138	00:00:10.366	622	-1024	-768	-1	-1	-1	-1	4	-1024	-768	-1	-1	-1	-1	4		0	0						Untertest1.avi	0	880	547	72	111				0	Content		-72	-111	10366298	3108182859
10383	09:15:33.155	00:00:10.382	623	-1024	-768	-1	-1	-1	-1	4	-1024	-768	-1	-1	-1	-1	4		0	0						Untertest1.avi	0	880	547	72	111				0	Content		-72	-111	10382957	3108199518
10400	09:15:33.172	00:00:10.399	624	-1024	-768	-1	-1	-1	-1	4	-1024	-768	-1	-1	-1	-1	4		0	0						Untertest1.avi	0	880	547	72	111				0	Content		-72	-111	10399624	3108216185
10416	09:15:33.188	00:00:10.416	625	-1024	-768	-1	-1	-1	-1	4	-1024	-768	-1	-1	-1	-1	4		0	0						Untertest1.avi	0	880	547	72	111				0	Content		-72	-111	10416292	3108232853
10433	09:15:33.205	00:00:10.432	626	-1024	-768	-1	-1	-1	-1	4	-1024	-768	-1	-1	-1	-1	4		0	0						Untertest1.avi	0	880	547	72	111				0	Content		-72	-111	10432904	3108249465
10450	09:15:33.222	00:00:10.449	627	-1024	-768	-1	-1	-1	-1	4	-1024	-768	-1	-1	-1	-1	4		0	0						Untertest1.avi	0	880	547	72	111				0	Content		-72	-111	10449571	3108266132
10466	09:15:33.238	00:00:10.466	628	-1024	-768	-1	-1	-1	-1	4	-1024	-768	-1	-1	-1	-1	4		0	0						Untertest1.avi	0	880	547	72	111				0	Content		-72	-111	10466428	3108282989
10483	09:15:33.255	00:00:10.483	629	-1024	-768	-1	-1	-1	-1	4	-1024	-768	-1	-1	-1	-1	4		0	0						Untertest1.avi	0	880	547	72	111				0	Content		-72	-111	10483096	3108299657
10500	09:15:33.272	00:00:10.499	630	-1024	-768	-1	-1	-1	-1	4	-1024	-768	-1	-1	-1	-1	4		0	0						Untertest1.avi	0	880	547	72	111				0	Content		-72	-111	10499763	3108316324
10517	09:15:33.289	00:00:10.516	631	-1024	-768	-1	-1	-1	-1	4	-1024	-768	-1	-1	-1	-1	4		0	0						Untertest1.avi	0	880	547	72	111				0	Content		-72	-111	10516887	3108333448
10534	09:15:33.306	00:00:10.533	632	-1024	-768	-1	-1	-1	-1	4	-1024	-768	-1	-1	-1	-1	4		0	0						Untertest1.avi	0	880	547	72	111				0	Content		-72	-111	10533555	3108350116
10551	09:15:33.323	00:00:10.550	633	-1024	-768	-1	-1	-1	-1	4	-1024	-768	-1	-1	-1	-1	4		0	0						Untertest1.avi	0	880	547	72	111				0	Content		-72	-111	10550581	3108367142
10567	09:15:33.339	00:00:10.567	634	-1024	-768	-1	-1	-1	-1	4	-1024	-768	-1	-1	-1	-1	4		0	0						Untertest1.avi	0	880	547	72	111				0	Content		-72	-111	10567248	3108383809
10584	09:15:33.356	00:00:10.583	635	-1024	-768	-1	-1	-1	-1	4	-1024	-768	-1	-1	-1	-1	4		0	0						Untertest1.avi	0	880	547	72	111				0	Content		-72	-111	10583915	3108400476
10600	09:15:33.372	00:00:10.600	636	-1024	-768	-1	-1	-1	-1	4	-1024	-768	-1	-1	-1	-1	4		0	0						Untertest1.avi	0	880	547	72	111				0	Content		-72	-111	10600198	3108416759
10617	09:15:33.389	00:00:10.616	637	-1024	-768	-1	-1	-1	-1	4	-1024	-768	-1	-1	-1	-1	4		0	0						Untertest1.avi	0	880	547	72	111				0	Content		-72	-111	10616865	3108433426
10634	09:15:33.406	00:00:10.633	638	-1024	-768	-1	-1	-1	-1	4	-1024	-768	-1	-1	-1	-1	4		0	0						Untertest1.avi	0	880	547	72	111				0	Content		-72	-111	10633532	3108450093
10650	09:15:33.422	00:00:10.649	639	-1024	-768	-1	-1	-1	-1	4	-1024	-768	-1	-1	-1	-1	4		0	0						Untertest1.avi	0	880	547	72	111				0	Content		-72	-111	10649939	3108466500
10667	09:15:33.439	00:00:10.666	640	-1024	-768	-1	-1	-1	-1	4	-1024	-768	-1	-1	-1	-1	4		0	0						Untertest1.avi	0	880	547	72	111				0	Content		-72	-111	10666607	3108483168
10683	09:15:33.455	00:00:10.683	641	-1024	-768	-1	-1	-1	-1	4	-1024	-768	-1	-1	-1	-1	4		0	0						Untertest1.avi	0	880	547	72	111				0	Content		-72	-111	10683274	3108499835
10699	09:15:33.471	00:00:10.699	642	-1024	-768	-1	-1	-1	-1	4	-1024	-768	-1	-1	-1	-1	4		0	0						Untertest1.avi	0	880	547	72	111				0	Content		-72	-111	10699378	3108515939
10716	09:15:33.488	00:00:10.716	643	-1024	-768	-1	-1	-1	-1	4	-1024	-768	-1	-1	-1	-1	4		0	0						Untertest1.avi	0	880	547	72	111				0	Content		-72	-111	10716001	3108532562
10733	09:15:33.505	00:00:10.732	644	-1024	-768	-1	-1	-1	-1	4	-1024	-768	-1	-1	-1	-1	4		0	0						Untertest1.avi	0	880	547	72	111				0	Content		-72	-111	10732667	3108549228
10749	09:15:33.521	00:00:10.749	645	-1024	-768	-1	-1	-1	-1	4	-1024	-768	-1	-1	-1	-1	4		0	0						Untertest1.avi	0	880	547	72	111				0	Content		-72	-111	10749334	3108565895
10766	09:15:33.538	00:00:10.766	646	-1024	-768	-1	-1	-1	-1	4	-1024	-768	-1	-1	-1	-1	4		0	0						Untertest1.avi	0	880	547	72	111				0	Content		-72	-111	10766001	3108582562
10783	09:15:33.555	00:00:10.782	647	-1024	-768	-1	-1	-1	-1	4	-1024	-768	-1	-1	-1	-1	4		0	0						Untertest1.avi	0	880	547	72	111				0	Content		-72	-111	10782666	3108599227
10799	09:15:33.571	00:00:10.799	648	-1024	-768	-1	-1	-1	-1	4	-1024	-768	-1	-1	-1	-1	4		0	0						Untertest1.avi	0	880	547	72	111				0	Content		-72	-111	10799333	3108615894
10816	09:15:33.588	00:00:10.816	649	-1024	-768	-1	-1	-1	-1	4	-1024	-768	-1	-1	-1	-1	4		0	0						Untertest1.avi	0	880	547	72	111				0	Content		-72	-111	10816000	3108632561
10833	09:15:33.605	00:00:10.832	650	-1024	-768	-1	-1	-1	-1	4	-1024	-768	-1	-1	-1	-1	4		0	0						Untertest1.avi	0	880	547	72	111				0	Content		-72	-111	10832933	3108649494
10850	09:15:33.622	00:00:10.849	651	-1024	-768	-1	-1	-1	-1	4	-1024	-768	-1	-1	-1	-1	4		0	0						Untertest1.avi	0	880	547	72	111				0	Content		-72	-111	10849601	3108666162
10867	09:15:33.639	00:00:10.866	652	-1024	-768	-1	-1	-1	-1	4	-1024	-768	-1	-1	-1	-1	4		0	0						Untertest1.avi	0	880	547	72	111				0	Content		-72	-111	10866564	3108683125
10883	09:15:33.655	00:00:10.883	653	-1024	-768	-1	-1	-1	-1	4	-1024	-768	-1	-1	-1	-1	4		0	0						Untertest1.avi	0	880	547	72	111				0	Content		-72	-111	10883231	3108699792
10900	09:15:33.672	00:00:10.899	654	-1024	-768	-1	-1	-1	-1	4	-1024	-768	-1	-1	-1	-1	4		0	0						Untertest1.avi	0	880	547	72	111				0	Content		-72	-111	10899899	3108716460
10917	09:15:33.689	00:00:10.917	655	-1024	-768	-1	-1	-1	-1	4	-1024	-768	-1	-1	-1	-1	4		0	0						Untertest1.avi	0	880	547	72	111				0	Content		-72	-111	10917190	3108733751
10934	09:15:33.706	00:00:10.933	656	-1024	-768	-1	-1	-1	-1	4	-1024	-768	-1	-1	-1	-1	4		0	0						Untertest1.avi	0	880	547	72	111				0	Content		-72	-111	10933857	3108750418
10950	09:15:33.722	00:00:10.950	657	-1024	-768	-1	-1	-1	-1	4	-1024	-768	-1	-1	-1	-1	4		0	0						Untertest1.avi	0	880	547	72	111				0	Content		-72	-111	10950065	3108766626
10967	09:15:33.739	00:00:10.966	658	-1024	-768	-1	-1	-1	-1	4	-1024	-768	-1	-1	-1	-1	4		0	0						Untertest1.avi	0	880	547	72	111				0	Content		-72	-111	10966733	3108783294
10983	09:15:33.755	00:00:10.983	659	-1024	-768	-1	-1	-1	-1	4	-1024	-768	-1	-1	-1	-1	4		0	0						Untertest1.avi	0	880	547	72	111				0	Content		-72	-111	10983400	3108799961
10999	09:15:33.771	00:00:10.999	660	-1024	-768	-1	-1	-1	-1	4	-1024	-768	-1	-1	-1	-1	4		0	0						Untertest1.avi	0	880	547	72	111				0	Content		-72	-111	10999226	3108815787
11016	09:15:33.788	00:00:11.015	661	-1024	-768	-1	-1	-1	-1	4	-1024	-768	-1	-1	-1	-1	4		0	0						Untertest1.avi	0	880	547	72	111				0	Content		-72	-111	11015848	3108832409
11033	09:15:33.805	00:00:11.032	662	-1024	-768	-1	-1	-1	-1	4	-1024	-768	-1	-1	-1	-1	4		0	0						Untertest1.avi	0	880	547	72	111				0	Content		-72	-111	11032533	3108849094
11049	09:15:33.821	00:00:11.049	663	-1024	-768	-1	-1	-1	-1	4	-1024	-768	-1	-1	-1	-1	4		0	0						Untertest1.avi	0	880	547	72	111				0	Content		-72	-111	11049200	3108865761
11066	09:15:33.838	00:00:11.065	664	-1024	-768	-1	-1	-1	-1	4	-1024	-768	-1	-1	-1	-1	4		0	0						Untertest1.avi	0	880	547	72	111				0	Content		-72	-111	11065867	3108882428
11082	09:15:33.854	00:00:11.082	665	-1024	-768	-1	-1	-1	-1	4	-1024	-768	-1	-1	-1	-1	4		0	0						Untertest1.avi	0	880	547	72	111				0	Content		-72	-111	11082489	3108899050
11099	09:15:33.871	00:00:11.099	666	-1024	-768	-1	-1	-1	-1	4	-1024	-768	-1	-1	-1	-1	4		0	0						Untertest1.avi	0	880	547	72	111				0	Content		-72	-111	11099156	3108915717
11116	09:15:33.888	00:00:11.115	667	-1024	-768	-1	-1	-1	-1	4	-1024	-768	-1	-1	-1	-1	4		0	0						Untertest1.avi	0	880	547	72	111				0	Content		-72	-111	11115823	3108932384
11132	09:15:33.904	00:00:11.132	668	-1024	-768	-1	-1	-1	-1	4	-1024	-768	-1	-1	-1	-1	4		0	0						Untertest1.avi	0	880	547	72	111				0	Content		-72	-111	11132480	3108949041
11149	09:15:33.921	00:00:11.149	669	-1024	-768	-1	-1	-1	-1	4	-1024	-768	-1	-1	-1	-1	4		0	0						Untertest1.avi	0	880	547	72	111				0	Content		-72	-111	11149408	3108965969
11166	09:15:33.938	00:00:11.166	670	-1024	-768	-1	-1	-1	-1	4	-1024	-768	-1	-1	-1	-1	4		0	0						Untertest1.avi	0	880	547	72	111				0	Content		-72	-111	11166075	3108982636
11183	09:15:33.955	00:00:11.183	671	-1024	-768	-1	-1	-1	-1	4	-1024	-768	-1	-1	-1	-1	4		0	0						Untertest1.avi	0	880	547	72	111				0	Content		-72	-111	11183203	3108999764
11200	09:15:33.972	00:00:11.199	672	-1024	-768	-1	-1	-1	-1	4	-1024	-768	-1	-1	-1	-1	4		0	0						Untertest1.avi	0	880	547	72	111				0	Content		-72	-111	11199871	3109016432
11217	09:15:33.989	00:00:11.216	673	-1024	-768	-1	-1	-1	-1	4	-1024	-768	-1	-1	-1	-1	4		0	0						Untertest1.avi	0	880	547	72	111				0	Content		-72	-111	11216903	3109033464
11234	09:15:34.006	00:00:11.233	674	-1024	-768	-1	-1	-1	-1	4	-1024	-768	-1	-1	-1	-1	4		0	0						Untertest1.avi	0	880	547	72	111				0	Content		-72	-111	11233570	3109050131
11250	09:15:34.022	00:00:11.250	675	-1024	-768	-1	-1	-1	-1	4	-1024	-768	-1	-1	-1	-1	4		0	0						Untertest1.avi	0	880	547	72	111				0	Content		-72	-111	11250237	3109066798
11266	09:15:34.038	00:00:11.266	676	-1024	-768	-1	-1	-1	-1	4	-1024	-768	-1	-1	-1	-1	4		0	0						Untertest1.avi	0	880	547	72	111				0	Content		-72	-111	11266284	3109082845
11283	09:15:34.055	00:00:11.282	677	-1024	-768	-1	-1	-1	-1	4	-1024	-768	-1	-1	-1	-1	4		0	0						Untertest1.avi	0	880	547	72	111				0	Content		-72	-111	11282951	3109099512
11299	09:15:34.071	00:00:11.299	678	-1024	-768	-1	-1	-1	-1	4	-1024	-768	-1	-1	-1	-1	4		0	0						Untertest1.avi	0	880	547	72	111				0	Content		-72	-111	11299410	3109115971
11316	09:15:34.088	00:00:11.316	679	-1024	-768	-1	-1	-1	-1	4	-1024	-768	-1	-1	-1	-1	4		0	0						Untertest1.avi	0	880	547	72	111				0	Content		-72	-111	11316077	3109132638
11333	09:15:34.105	00:00:11.332	680	-1024	-768	-1	-1	-1	-1	4	-1024	-768	-1	-1	-1	-1	4		0	0						Untertest1.avi	0	880	547	72	111				0	Content		-72	-111	11332745	3109149306
11349	09:15:34.121	00:00:11.348	681	-1024	-768	-1	-1	-1	-1	4	-1024	-768	-1	-1	-1	-1	4		0	0						Untertest1.avi	0	880	547	72	111				0	Content		-72	-111	11348962	3109165523
11366	09:15:34.138	00:00:11.365	682	-1024	-768	-1	-1	-1	-1	4	-1024	-768	-1	-1	-1	-1	4		0	0						Untertest1.avi	0	880	547	72	111				0	Content		-72	-111	11365573	3109182134
11382	09:15:34.154	00:00:11.382	683	-1024	-768	-1	-1	-1	-1	4	-1024	-768	-1	-1	-1	-1	4		0	0						Untertest1.avi	0	880	547	72	111				0	Content		-72	-111	11382239	3109198800
11399	09:15:34.171	00:00:11.398	684	-1024	-768	-1	-1	-1	-1	4	-1024	-768	-1	-1	-1	-1	4		0	0						Untertest1.avi	0	880	547	72	111				0	Content		-72	-111	11398907	3109215468
11416	09:15:34.188	00:00:11.415	685	-1024	-768	-1	-1	-1	-1	4	-1024	-768	-1	-1	-1	-1	4		0	0						Untertest1.avi	0	880	547	72	111				0	Content		-72	-111	11415574	3109232135
11432	09:15:34.204	00:00:11.432	686	-1024	-768	-1	-1	-1	-1	4	-1024	-768	-1	-1	-1	-1	4		0	0						Untertest1.avi	0	880	547	72	111				0	Content		-72	-111	11432265	3109248826
11449	09:15:34.221	00:00:11.448	687	-1024	-768	-1	-1	-1	-1	4	-1024	-768	-1	-1	-1	-1	4		0	0						Untertest1.avi	0	880	547	72	111				0	Content		-72	-111	11448933	3109265494
11466	09:15:34.238	00:00:11.465	688	-1024	-768	-1	-1	-1	-1	4	-1024	-768	-1	-1	-1	-1	4		0	0						Untertest1.avi	0	880	547	72	111				0	Content		-72	-111	11465874	3109282435
11483	09:15:34.255	00:00:11.482	689	-1024	-768	-1	-1	-1	-1	4	-1024	-768	-1	-1	-1	-1	4		0	0						Untertest1.avi	0	880	547	72	111				0	Content		-72	-111	11482541	3109299102
11500	09:15:34.272	00:00:11.499	690	-1024	-768	-1	-1	-1	-1	4	-1024	-768	-1	-1	-1	-1	4		0	0						Untertest1.avi	0	880	547	72	111				0	Content		-72	-111	11499507	3109316068
11516	09:15:34.288	00:00:11.516	691	-1024	-768	-1	-1	-1	-1	4	-1024	-768	-1	-1	-1	-1	4		0	0						Untertest1.avi	0	880	547	72	111				0	Content		-72	-111	11516175	3109332736
11533	09:15:34.305	00:00:11.532	692	-1024	-768	-1	-1	-1	-1	4	-1024	-768	-1	-1	-1	-1	4		0	0						Untertest1.avi	0	880	547	72	111				0	Content		-72	-111	11532842	3109349403
11550	09:15:34.322	00:00:11.550	693	-1024	-768	-1	-1	-1	-1	4	-1024	-768	-1	-1	-1	-1	4		0	0						Untertest1.avi	0	880	547	72	111				0	Content		-72	-111	11550076	3109366637
11567	09:15:34.339	00:00:11.566	694	-1024	-768	-1	-1	-1	-1	4	-1024	-768	-1	-1	-1	-1	4		0	0						Untertest1.avi	0	880	547	72	111				0	Content		-72	-111	11566744	3109383305
11583	09:15:34.355	00:00:11.582	695	-1024	-768	-1	-1	-1	-1	4	-1024	-768	-1	-1	-1	-1	4		0	0						Untertest1.avi	0	880	547	72	111				0	Content		-72	-111	11582975	3109399536
11600	09:15:34.372	00:00:11.599	696	-1024	-768	-1	-1	-1	-1	4	-1024	-768	-1	-1	-1	-1	4		0	0						Untertest1.avi	0	880	547	72	111				0	Content		-72	-111	11599642	3109416203
11616	09:15:34.388	00:00:11.616	697	-1024	-768	-1	-1	-1	-1	4	-1024	-768	-1	-1	-1	-1	4		0	0						Untertest1.avi	0	880	547	72	111				0	Content		-72	-111	11616309	3109432870
11632	09:15:34.404	00:00:11.632	698	-1024	-768	-1	-1	-1	-1	4	-1024	-768	-1	-1	-1	-1	4		0	0						Untertest1.avi	0	880	547	72	111				0	Content		-72	-111	11632072	3109448633
11649	09:15:34.421	00:00:11.648	699	-1024	-768	-1	-1	-1	-1	4	-1024	-768	-1	-1	-1	-1	4		0	0						Untertest1.avi	0	880	547	72	111				0	Content		-72	-111	11648808	3109465369
11665	09:15:34.437	00:00:11.665	700	-1024	-768	-1	-1	-1	-1	4	-1024	-768	-1	-1	-1	-1	4		0	0						Untertest1.avi	0	880	547	72	111				0	Content		-72	-111	11665493	3109482054
11682	09:15:34.454	00:00:11.682	701	-1024	-768	-1	-1	-1	-1	4	-1024	-768	-1	-1	-1	-1	4		0	0						Untertest1.avi	0	880	547	72	111				0	Content		-72	-111	11682160	3109498721
11699	09:15:34.471	00:00:11.698	702	-1024	-768	-1	-1	-1	-1	4	-1024	-768	-1	-1	-1	-1	4		0	0						Untertest1.avi	0	880	547	72	111				0	Content		-72	-111	11698828	3109515389
11715	09:15:34.487	00:00:11.715	703	-1024	-768	-1	-1	-1	-1	4	-1024	-768	-1	-1	-1	-1	4		0	0						Untertest1.avi	0	880	547	72	111				0	Content		-72	-111	11715444	3109532005
11732	09:15:34.504	00:00:11.732	704	-1024	-768	-1	-1	-1	-1	4	-1024	-768	-1	-1	-1	-1	4		0	0						Untertest1.avi	0	880	547	72	111				0	Content		-72	-111	11732111	3109548672
11749	09:15:34.521	00:00:11.748	705	-1024	-768	-1	-1	-1	-1	4	-1024	-768	-1	-1	-1	-1	4		0	0						Untertest1.avi	0	880	547	72	111				0	Content		-72	-111	11748778	3109565339
11765	09:15:34.537	00:00:11.765	706	-1024	-768	-1	-1	-1	-1	4	-1024	-768	-1	-1	-1	-1	4		0	0						Untertest1.avi	0	880	547	72	111				0	Content		-72	-111	11765310	3109581871
11782	09:15:34.554	00:00:11.782	707	-1024	-768	-1	-1	-1	-1	4	-1024	-768	-1	-1	-1	-1	4		0	0						Untertest1.avi	0	880	547	72	111				0	Content		-72	-111	11782241	3109598802
11799	09:15:34.571	00:00:11.798	708	-1024	-768	-1	-1	-1	-1	4	-1024	-768	-1	-1	-1	-1	4		0	0						Untertest1.avi	0	880	547	72	111				0	Content		-72	-111	11798908	3109615469
11816	09:15:34.588	00:00:11.816	709	-1024	-768	-1	-1	-1	-1	4	-1024	-768	-1	-1	-1	-1	4		0	0						Untertest1.avi	0	880	547	72	111				0	Content		-72	-111	11816039	3109632600
11833	09:15:34.605	00:00:11.832	710	-1024	-768	-1	-1	-1	-1	4	-1024	-768	-1	-1	-1	-1	4		0	0						Untertest1.avi	0	880	547	72	111				0	Content		-72	-111	11832706	3109649267
11850	09:15:34.622	00:00:11.849	711	-1024	-768	-1	-1	-1	-1	4	-1024	-768	-1	-1	-1	-1	4		0	0						Untertest1.avi	0	880	547	72	111				0	Content		-72	-111	11849734	3109666295
11866	09:15:34.638	00:00:11.866	712	-1024	-768	-1	-1	-1	-1	4	-1024	-768	-1	-1	-1	-1	4		0	0						Untertest1.avi	0	880	547	72	111				0	Content		-72	-111	11866401	3109682962
11883	09:15:34.655	00:00:11.883	713	-1024	-768	-1	-1	-1	-1	4	-1024	-768	-1	-1	-1	-1	4		0	0						Untertest1.avi	0	880	547	72	111				0	Content		-72	-111	11883069	3109699630
11899	09:15:34.671	00:00:11.899	714	-1024	-768	-1	-1	-1	-1	4	-1024	-768	-1	-1	-1	-1	4		0	0						Untertest1.avi	0	880	547	72	111				0	Content		-72	-111	11899350	3109715911
11916	09:15:34.688	00:00:11.916	715	-1024	-768	-1	-1	-1	-1	4	-1024	-768	-1	-1	-1	-1	4		0	0						Untertest1.avi	0	880	547	72	111				0	Content		-72	-111	11916017	3109732578
11933	09:15:34.705	00:00:11.932	716	-1024	-768	-1	-1	-1	-1	4	-1024	-768	-1	-1	-1	-1	4		0	0						Untertest1.avi	0	880	547	72	111				0	Content		-72	-111	11932685	3109749246
11949	09:15:34.721	00:00:11.949	717	-1024	-768	-1	-1	-1	-1	4	-1024	-768	-1	-1	-1	-1	4		0	0						Untertest1.avi	0	880	547	72	111				0	Content		-72	-111	11949094	3109765655
11966	09:15:34.738	00:00:11.965	718	-1024	-768	-1	-1	-1	-1	4	-1024	-768	-1	-1	-1	-1	4		0	0						Untertest1.avi	0	880	547	72	111				0	Content		-72	-111	11965761	3109782322
11982	09:15:34.754	00:00:11.982	719	-1024	-768	-1	-1	-1	-1	4	-1024	-768	-1	-1	-1	-1	4		0	0						Untertest1.avi	0	880	547	72	111				0	Content		-72	-111	11982428	3109798989
11999	09:15:34.771	00:00:11.998	720	-1024	-768	-1	-1	-1	-1	4	-1024	-768	-1	-1	-1	-1	4		0	0						Untertest1.avi	0	880	547	72	111				0	Content		-72	-111	11998530	3109815091
12015	09:15:34.787	00:00:12.015	721	-1024	-768	-1	-1	-1	-1	4	-1024	-768	-1	-1	-1	-1	4		0	0						Untertest1.avi	0	880	547	72	111				0	Content		-72	-111	12015154	3109831715
12032	09:15:34.804	00:00:12.031	722	-1024	-768	-1	-1	-1	-1	4	-1024	-768	-1	-1	-1	-1	4		0	0						Untertest1.avi	0	880	547	72	111				0	Content		-72	-111	12031819	3109848380
12048	09:15:34.820	00:00:12.048	723	-1024	-768	-1	-1	-1	-1	4	-1024	-768	-1	-1	-1	-1	4		0	0						Untertest1.avi	0	880	547	72	111				0	Content		-72	-111	12048486	3109865047
12065	09:15:34.837	00:00:12.065	724	-1024	-768	-1	-1	-1	-1	4	-1024	-768	-1	-1	-1	-1	4		0	0						Untertest1.avi	0	880	547	72	111				0	Content		-72	-111	12065154	3109881715
12082	09:15:34.854	00:00:12.081	725	-1024	-768	-1	-1	-1	-1	4	-1024	-768	-1	-1	-1	-1	4		0	0						Untertest1.avi	0	880	547	72	111				0	Content		-72	-111	12081819	3109898380
12098	09:15:34.870	00:00:12.098	726	-1024	-768	-1	-1	-1	-1	4	-1024	-768	-1	-1	-1	-1	4		0	0						Untertest1.avi	0	880	547	72	111				0	Content		-72	-111	12098486	3109915047
12115	09:15:34.887	00:00:12.115	727	-1024	-768	-1	-1	-1	-1	4	-1024	-768	-1	-1	-1	-1	4		0	0						Untertest1.avi	0	880	547	72	111				0	Content		-72	-111	12115154	3109931715
12132	09:15:34.904	00:00:12.132	728	-1024	-768	-1	-1	-1	-1	4	-1024	-768	-1	-1	-1	-1	4		0	0						Untertest1.avi	0	880	547	72	111				0	Content		-72	-111	12132087	3109948648
12149	09:15:34.921	00:00:12.148	729	-1024	-768	-1	-1	-1	-1	4	-1024	-768	-1	-1	-1	-1	4		0	0						Untertest1.avi	0	880	547	72	111				0	Content		-72	-111	12148754	3109965315
12166	09:15:34.938	00:00:12.165	730	-1024	-768	-1	-1	-1	-1	4	-1024	-768	-1	-1	-1	-1	4		0	0						Untertest1.avi	0	880	547	72	111				0	Content		-72	-111	12165717	3109982278
12182	09:15:34.954	00:00:12.182	731	-1024	-768	-1	-1	-1	-1	4	-1024	-768	-1	-1	-1	-1	4		0	0						Untertest1.avi	0	880	547	72	111				0	Content		-72	-111	12182385	3109998946
12199	09:15:34.971	00:00:12.199	732	-1024	-768	-1	-1	-1	-1	4	-1024	-768	-1	-1	-1	-1	4		0	0						Untertest1.avi	0	880	547	72	111				0	Content		-72	-111	12199052	3110015613
12216	09:15:34.988	00:00:12.216	733	-1024	-768	-1	-1	-1	-1	4	-1024	-768	-1	-1	-1	-1	4		0	0						Untertest1.avi	0	880	547	72	111				0	Content		-72	-111	12216346	3110032907
12233	09:15:35.005	00:00:12.233	734	-1024	-768	-1	-1	-1	-1	4	-1024	-768	-1	-1	-1	-1	4		0	0						Untertest1.avi	0	880	547	72	111				0	Content		-72	-111	12233014	3110049575
12249	09:15:35.021	00:00:12.249	735	-1024	-768	-1	-1	-1	-1	4	-1024	-768	-1	-1	-1	-1	4		0	0						Untertest1.avi	0	880	547	72	111				0	Content		-72	-111	12249222	3110065783
12266	09:15:35.038	00:00:12.265	736	-1024	-768	-1	-1	-1	-1	4	-1024	-768	-1	-1	-1	-1	4		0	0						Untertest1.avi	0	880	547	72	111				0	Content		-72	-111	12265889	3110082450
12283	09:15:35.055	00:00:12.282	737	-1024	-768	-1	-1	-1	-1	4	-1024	-768	-1	-1	-1	-1	4		0	0						Untertest1.avi	0	880	547	72	111				0	Content		-72	-111	12282556	3110099117
12298	09:15:35.070	00:00:12.298	738	-1024	-768	-1	-1	-1	-1	4	-1024	-768	-1	-1	-1	-1	4		0	0						Untertest1.avi	0	880	547	72	111				0	Content		-72	-111	12298388	3110114949
12315	09:15:35.087	00:00:12.315	739	-1024	-768	-1	-1	-1	-1	4	-1024	-768	-1	-1	-1	-1	4		0	0						Untertest1.avi	0	880	547	72	111				0	Content		-72	-111	12315013	3110131574
12332	09:15:35.104	00:00:12.331	740	-1024	-768	-1	-1	-1	-1	4	-1024	-768	-1	-1	-1	-1	4		0	0						Untertest1.avi	0	880	547	72	111				0	Content		-72	-111	12331699	3110148260
12348	09:15:35.120	00:00:12.348	741	-1024	-768	-1	-1	-1	-1	4	-1024	-768	-1	-1	-1	-1	4		0	0						Untertest1.avi	0	880	547	72	111				0	Content		-72	-111	12348366	3110164927
12365	09:15:35.137	00:00:12.365	742	-1024	-768	-1	-1	-1	-1	4	-1024	-768	-1	-1	-1	-1	4		0	0						Untertest1.avi	0	880	547	72	111				0	Content		-72	-111	12365034	3110181595
12382	09:15:35.154	00:00:12.381	743	-1024	-768	-1	-1	-1	-1	4	-1024	-768	-1	-1	-1	-1	4		0	0						Untertest1.avi	0	880	547	72	111				0	Content		-72	-111	12381649	3110198210
12398	09:15:35.170	00:00:12.398	744	-1024	-768	-1	-1	-1	-1	4	-1024	-768	-1	-1	-1	-1	4		0	0						Untertest1.avi	0	880	547	72	111				0	Content		-72	-111	12398316	3110214877
12415	09:15:35.187	00:00:12.414	745	-1024	-768	-1	-1	-1	-1	4	-1024	-768	-1	-1	-1	-1	4		0	0						Untertest1.avi	0	880	547	72	111				0	Content		-72	-111	12414983	3110231544
12432	09:15:35.204	00:00:12.431	746	-1024	-768	-1	-1	-1	-1	4	-1024	-768	-1	-1	-1	-1	4		0	0						Untertest1.avi	0	880	547	72	111				0	Content		-72	-111	12431617	3110248178
12448	09:15:35.220	00:00:12.448	747	-1024	-768	-1	-1	-1	-1	4	-1024	-768	-1	-1	-1	-1	4		0	0						Untertest1.avi	0	880	547	72	111				0	Content		-72	-111	12448284	3110264845
12465	09:15:35.237	00:00:12.465	748	-1024	-768	-1	-1	-1	-1	4	-1024	-768	-1	-1	-1	-1	4		0	0						Untertest1.avi	0	880	547	72	111				0	Content		-72	-111	12465107	3110281668
12482	09:15:35.254	00:00:12.481	749	-1024	-768	-1	-1	-1	-1	4	-1024	-768	-1	-1	-1	-1	4		0	0						Untertest1.avi	0	880	547	72	111				0	Content		-72	-111	12481775	3110298336
12498	09:15:35.270	00:00:12.498	750	-1024	-768	-1	-1	-1	-1	4	-1024	-768	-1	-1	-1	-1	4		0	0						Untertest1.avi	0	880	547	72	111				0	Content		-72	-111	12498442	3110315003
12516	09:15:35.288	00:00:12.515	751	-1024	-768	-1	-1	-1	-1	4	-1024	-768	-1	-1	-1	-1	4		0	0						Untertest1.avi	0	880	547	72	111				0	Content		-72	-111	12515594	3110332155
12532	09:15:35.304	00:00:12.532	752	-1024	-768	-1	-1	-1	-1	4	-1024	-768	-1	-1	-1	-1	4		0	0						Untertest1.avi	0	880	547	72	111				0	Content		-72	-111	12532261	3110348822
12549	09:15:35.321	00:00:12.549	753	-1024	-768	-1	-1	-1	-1	4	-1024	-768	-1	-1	-1	-1	4		0	0						Untertest1.avi	0	880	547	72	111				0	Content		-72	-111	12549298	3110365859
12566	09:15:35.338	00:00:12.565	754	-1024	-768	-1	-1	-1	-1	4	-1024	-768	-1	-1	-1	-1	4		0	0						Untertest1.avi	0	880	547	72	111				0	Content		-72	-111	12565965	3110382526
12583	09:15:35.355	00:00:12.582	755	-1024	-768	-1	-1	-1	-1	4	-1024	-768	-1	-1	-1	-1	4		0	0						Untertest1.avi	0	880	547	72	111				0	Content		-72	-111	12582632	3110399193
12599	09:15:35.371	00:00:12.598	756	-1024	-768	-1	-1	-1	-1	4	-1024	-768	-1	-1	-1	-1	4		0	0						Untertest1.avi	0	880	547	72	111				0	Content		-72	-111	12598920	3110415481
12616	09:15:35.388	00:00:12.615	757	-1024	-768	-1	-1	-1	-1	4	-1024	-768	-1	-1	-1	-1	4		0	0						Untertest1.avi	0	880	547	72	111				0	Content		-72	-111	12615587	3110432148
12632	09:15:35.404	00:00:12.632	758	-1024	-768	-1	-1	-1	-1	4	-1024	-768	-1	-1	-1	-1	4		0	0						Untertest1.avi	0	880	547	72	111				0	Content		-72	-111	12632254	3110448815
12649	09:15:35.421	00:00:12.648	759	-1024	-768	-1	-1	-1	-1	4	-1024	-768	-1	-1	-1	-1	4		0	0						Untertest1.avi	0	880	547	72	111				0	Content		-72	-111	12648666	3110465227
12665	09:15:35.437	00:00:12.665	760	-1024	-768	-1	-1	-1	-1	4	-1024	-768	-1	-1	-1	-1	4		0	0						Untertest1.avi	0	880	547	72	111				0	Content		-72	-111	12665334	3110481895
12682	09:15:35.454	00:00:12.682	761	-1024	-768	-1	-1	-1	-1	4	-1024	-768	-1	-1	-1	-1	4		0	0						Untertest1.avi	0	880	547	72	111				0	Content		-72	-111	12682001	3110498562
12698	09:15:35.470	00:00:12.698	762	-1024	-768	-1	-1	-1	-1	4	-1024	-768	-1	-1	-1	-1	4		0	0						Untertest1.avi	0	880	547	72	111				0	Content		-72	-111	12698113	3110514674
12715	09:15:35.487	00:00:12.714	763	-1024	-768	-1	-1	-1	-1	4	-1024	-768	-1	-1	-1	-1	4		0	0						Untertest1.avi	0	880	547	72	111				0	Content		-72	-111	12714735	3110531296
12731	09:15:35.503	00:00:12.731	764	-1024	-768	-1	-1	-1	-1	4	-1024	-768	-1	-1	-1	-1	4		0	0						Untertest1.avi	0	880	547	72	111				0	Content		-72	-111	12731403	3110547964
12748	09:15:35.520	00:00:12.748	765	-1024	-768	-1	-1	-1	-1	4	-1024	-768	-1	-1	-1	-1	4		0	0						Untertest1.avi	0	880	547	72	111				0	Content		-72	-111	12748070	3110564631
12765	09:15:35.537	00:00:12.764	766	-1024	-768	-1	-1	-1	-1	4	-1024	-768	-1	-1	-1	-1	4		0	0						Untertest1.avi	0	880	547	72	111				0	Content		-72	-111	12764737	3110581298
12781	09:15:35.553	00:00:12.781	767	-1024	-768	-1	-1	-1	-1	4	-1024	-768	-1	-1	-1	-1	4		0	0						Untertest1.avi	0	880	547	72	111				0	Content		-72	-111	12781359	3110597920
12798	09:15:35.570	00:00:12.798	768	-1024	-768	-1	-1	-1	-1	4	-1024	-768	-1	-1	-1	-1	4		0	0						Untertest1.avi	0	880	547	72	111				0	Content		-72	-111	12798027	3110614588
12815	09:15:35.587	00:00:12.814	769	-1024	-768	-1	-1	-1	-1	4	-1024	-768	-1	-1	-1	-1	4		0	0						Untertest1.avi	0	880	547	72	111				0	Content		-72	-111	12814940	3110631501
12832	09:15:35.604	00:00:12.831	770	-1024	-768	-1	-1	-1	-1	4	-1024	-768	-1	-1	-1	-1	4		0	0						Untertest1.avi	0	880	547	72	111				0	Content		-72	-111	12831607	3110648168
12849	09:15:35.621	00:00:12.848	771	-1024	-768	-1	-1	-1	-1	4	-1024	-768	-1	-1	-1	-1	4		0	0						Untertest1.avi	0	880	547	72	111				0	Content		-72	-111	12848607	3110665168
12865	09:15:35.637	00:00:12.865	772	-1024	-768	-1	-1	-1	-1	4	-1024	-768	-1	-1	-1	-1	4		0	0						Untertest1.avi	0	880	547	72	111				0	Content		-72	-111	12865274	3110681835
12882	09:15:35.654	00:00:12.881	773	-1024	-768	-1	-1	-1	-1	4	-1024	-768	-1	-1	-1	-1	4		0	0						Untertest1.avi	0	880	547	72	111				0	Content		-72	-111	12881941	3110698502
12899	09:15:35.671	00:00:12.899	774	-1024	-768	-1	-1	-1	-1	4	-1024	-768	-1	-1	-1	-1	4		0	0						Untertest1.avi	0	880	547	72	111				0	Content		-72	-111	12899207	3110715768
12916	09:15:35.688	00:00:12.915	775	-1024	-768	-1	-1	-1	-1	4	-1024	-768	-1	-1	-1	-1	4		0	0						Untertest1.avi	0	880	547	72	111				0	Content		-72	-111	12915875	3110732436
12932	09:15:35.704	00:00:12.932	776	-1024	-768	-1	-1	-1	-1	4	-1024	-768	-1	-1	-1	-1	4		0	0						Untertest1.avi	0	880	547	72	111				0	Content		-72	-111	12932116	3110748677
12949	09:15:35.721	00:00:12.948	777	-1024	-768	-1	-1	-1	-1	4	-1024	-768	-1	-1	-1	-1	4		0	0						Untertest1.avi	0	880	547	72	111				0	Content		-72	-111	12948783	3110765344
12965	09:15:35.737	00:00:12.965	778	-1024	-768	-1	-1	-1	-1	4	-1024	-768	-1	-1	-1	-1	4		0	0						Untertest1.avi	0	880	547	72	111				0	Content		-72	-111	12965451	3110782012
12981	09:15:35.753	00:00:12.981	779	-1024	-768	-1	-1	-1	-1	4	-1024	-768	-1	-1	-1	-1	4		0	0						Untertest1.avi	0	880	547	72	111				0	Content		-72	-111	12981216	3110797777
12998	09:15:35.770	00:00:12.997	780	-1024	-768	-1	-1	-1	-1	4	-1024	-768	-1	-1	-1	-1	4		0	0						Untertest1.avi	0	880	547	72	111				0	Content		-72	-111	12997837	3110814398
13015	09:15:35.787	00:00:13.014	781	-1024	-768	-1	-1	-1	-1	4	-1024	-768	-1	-1	-1	-1	4		0	0						Untertest1.avi	0	880	547	72	111				0	Content		-72	-111	13014523	3110831084
13031	09:15:35.803	00:00:13.031	782	-1024	-768	-1	-1	-1	-1	4	-1024	-768	-1	-1	-1	-1	4		0	0						Untertest1.avi	0	880	547	72	111				0	Content		-72	-111	13031191	3110847752
13048	09:15:35.820	00:00:13.047	783	-1024	-768	-1	-1	-1	-1	4	-1024	-768	-1	-1	-1	-1	4		0	0						Untertest1.avi	0	880	547	72	111				0	Content		-72	-111	13047858	3110864419
13065	09:15:35.837	00:00:13.064	784	-1024	-768	-1	-1	-1	-1	4	-1024	-768	-1	-1	-1	-1	4		0	0						Untertest1.avi	0	880	547	72	111				0	Content		-72	-111	13064517	3110881078
13081	09:15:35.853	00:00:13.081	785	-1024	-768	-1	-1	-1	-1	4	-1024	-768	-1	-1	-1	-1	4		0	0						Untertest1.avi	0	880	547	72	111				0	Content		-72	-111	13081184	3110897745
13098	09:15:35.870	00:00:13.097	786	-1024	-768	-1	-1	-1	-1	4	-1024	-768	-1	-1	-1	-1	4		0	0						Untertest1.avi	0	880	547	72	111				0	Content		-72	-111	13097852	3110914413
13114	09:15:35.886	00:00:13.114	787	-1024	-768	-1	-1	-1	-1	4	-1024	-768	-1	-1	-1	-1	4		0	0						Untertest1.avi	0	880	547	72	111				0	Content		-72	-111	13114463	3110931024
13131	09:15:35.903	00:00:13.131	788	-1024	-768	-1	-1	-1	-1	4	-1024	-768	-1	-1	-1	-1	4		0	0						Untertest1.avi	0	880	547	72	111				0	Content		-72	-111	13131130	3110947691
13148	09:15:35.920	00:00:13.148	789	-1024	-768	-1	-1	-1	-1	4	-1024	-768	-1	-1	-1	-1	4		0	0						Untertest1.avi	0	880	547	72	111				0	Content		-72	-111	13148003	3110964564
13165	09:15:35.937	00:00:13.164	790	-1024	-768	-1	-1	-1	-1	4	-1024	-768	-1	-1	-1	-1	4		0	0						Untertest1.avi	0	880	547	72	111				0	Content		-72	-111	13164670	3110981231
13181	09:15:35.953	00:00:13.181	791	-1024	-768	-1	-1	-1	-1	4	-1024	-768	-1	-1	-1	-1	4		0	0						Untertest1.avi	0	880	547	72	111				0	Content		-72	-111	13181337	3110997898
13199	09:15:35.971	00:00:13.198	792	-1024	-768	-1	-1	-1	-1	4	-1024	-768	-1	-1	-1	-1	4		0	0						Untertest1.avi	0	880	547	72	111				0	Content		-72	-111	13198516	3111015077
13215	09:15:35.987	00:00:13.215	793	-1024	-768	-1	-1	-1	-1	4	-1024	-768	-1	-1	-1	-1	4		0	0						Untertest1.avi	0	880	547	72	111				0	Content		-72	-111	13215184	3111031745
13232	09:15:36.004	00:00:13.232	794	-1024	-768	-1	-1	-1	-1	4	-1024	-768	-1	-1	-1	-1	4		0	0						Untertest1.avi	0	880	547	72	111				0	Content		-72	-111	13232187	3111048748
13249	09:15:36.021	00:00:13.248	795	-1024	-768	-1	-1	-1	-1	4	-1024	-768	-1	-1	-1	-1	4		0	0						Untertest1.avi	0	880	547	72	111				0	Content		-72	-111	13248854	3111065415
13266	09:15:36.038	00:00:13.265	796	-1024	-768	-1	-1	-1	-1	4	-1024	-768	-1	-1	-1	-1	4		0	0						Untertest1.avi	0	880	547	72	111				0	Content		-72	-111	13265521	3111082082
13282	09:15:36.054	00:00:13.281	797	-1024	-768	-1	-1	-1	-1	4	-1024	-768	-1	-1	-1	-1	4		0	0						Untertest1.avi	0	880	547	72	111				0	Content		-72	-111	13281785	3111098346
13298	09:15:36.070	00:00:13.298	798	-1024	-768	-1	-1	-1	-1	4	-1024	-768	-1	-1	-1	-1	4		0	0						Untertest1.avi	0	880	547	72	111				0	Content		-72	-111	13298452	3111115013
13315	09:15:36.087	00:00:13.315	799	-1024	-768	-1	-1	-1	-1	4	-1024	-768	-1	-1	-1	-1	4		0	0						Untertest1.avi	0	880	547	72	111				0	Content		-72	-111	13315119	3111131680
13332	09:15:36.104	00:00:13.331	800	-1024	-768	-1	-1	-1	-1	4	-1024	-768	-1	-1	-1	-1	4		0	0						Untertest1.avi	0	880	547	72	111				0	Content		-72	-111	13331516	3111148077
13348	09:15:36.120	00:00:13.348	801	-1024	-768	-1	-1	-1	-1	4	-1024	-768	-1	-1	-1	-1	4		0	0						Untertest1.avi	0	880	547	72	111				0	Content		-72	-111	13348183	3111164744
13365	09:15:36.137	00:00:13.364	802	-1024	-768	-1	-1	-1	-1	4	-1024	-768	-1	-1	-1	-1	4		0	0						Untertest1.avi	0	880	547	72	111				0	Content		-72	-111	13364850	3111181411
13381	09:15:36.153	00:00:13.380	803	-1024	-768	-1	-1	-1	-1	4	-1024	-768	-1	-1	-1	-1	4		0	0						Untertest1.avi	0	880	547	72	111				0	Content		-72	-111	13380929	3111197490
13398	09:15:36.170	00:00:13.397	804	-1024	-768	-1	-1	-1	-1	4	-1024	-768	-1	-1	-1	-1	4		0	0						Untertest1.avi	0	880	547	72	111				0	Content		-72	-111	13397677	3111214238
13414	09:15:36.186	00:00:13.414	805	-1024	-768	-1	-1	-1	-1	4	-1024	-768	-1	-1	-1	-1	4		0	0						Untertest1.avi	0	880	547	72	111				0	Content		-72	-111	13414301	3111230862
13431	09:15:36.203	00:00:13.430	806	-1024	-768	-1	-1	-1	-1	4	-1024	-768	-1	-1	-1	-1	4		0	0						Untertest1.avi	0	880	547	72	111				0	Content		-72	-111	13430968	3111247529
13448	09:15:36.220	00:00:13.447	807	-1024	-768	-1	-1	-1	-1	4	-1024	-768	-1	-1	-1	-1	4		0	0						Untertest1.avi	0	880	547	72	111				0	Content		-72	-111	13447635	3111264196
13464	09:15:36.236	00:00:13.464	808	-1024	-768	-1	-1	-1	-1	4	-1024	-768	-1	-1	-1	-1	4		0	0						Untertest1.avi	0	880	547	72	111				0	Content		-72	-111	13464282	3111280843
13481	09:15:36.253	00:00:13.480	809	-1024	-768	-1	-1	-1	-1	4	-1024	-768	-1	-1	-1	-1	4		0	0						Untertest1.avi	0	880	547	72	111				0	Content		-72	-111	13480949	3111297510
13498	09:15:36.270	00:00:13.497	810	-1024	-768	-1	-1	-1	-1	4	-1024	-768	-1	-1	-1	-1	4		0	0						Untertest1.avi	0	880	547	72	111				0	Content		-72	-111	13497871	3111314432
13515	09:15:36.287	00:00:13.514	811	-1024	-768	-1	-1	-1	-1	4	-1024	-768	-1	-1	-1	-1	4		0	0						Untertest1.avi	0	880	547	72	111				0	Content		-72	-111	13514539	3111331100
13531	09:15:36.303	00:00:13.531	812	-1024	-768	-1	-1	-1	-1	4	-1024	-768	-1	-1	-1	-1	4		0	0						Untertest1.avi	0	880	547	72	111				0	Content		-72	-111	13531499	3111348060
13548	09:15:36.320	00:00:13.548	813	-1024	-768	-1	-1	-1	-1	4	-1024	-768	-1	-1	-1	-1	4		0	0						Untertest1.avi	0	880	547	72	111				0	Content		-72	-111	13548166	3111364727
13565	09:15:36.337	00:00:13.564	814	-1024	-768	-1	-1	-1	-1	4	-1024	-768	-1	-1	-1	-1	4		0	0						Untertest1.avi	0	880	547	72	111				0	Content		-72	-111	13564833	3111381394
13582	09:15:36.354	00:00:13.582	815	-1024	-768	-1	-1	-1	-1	4	-1024	-768	-1	-1	-1	-1	4		0	0						Untertest1.avi	0	880	547	72	111				0	Content		-72	-111	13582125	3111398686
13599	09:15:36.371	00:00:13.598	816	-1024	-768	-1	-1	-1	-1	4	-1024	-768	-1	-1	-1	-1	4		0	0						Untertest1.avi	0	880	547	72	111				0	Content		-72	-111	13598792	3111415353
13615	09:15:36.387	00:00:13.614	817	-1024	-768	-1	-1	-1	-1	4	-1024	-768	-1	-1	-1	-1	4		0	0						Untertest1.avi	0	880	547	72	111				0	Content		-72	-111	13614998	3111431559
13632	09:15:36.404	00:00:13.631	818	-1024	-768	-1	-1	-1	-1	4	-1024	-768	-1	-1	-1	-1	4		0	0						Untertest1.avi	0	880	547	72	111				0	Content		-72	-111	13631665	3111448226
13648	09:15:36.420	00:00:13.648	819	-1024	-768	-1	-1	-1	-1	4	-1024	-768	-1	-1	-1	-1	4		0	0						Untertest1.avi	0	880	547	72	111				0	Content		-72	-111	13648333	3111464894
13664	09:15:36.436	00:00:13.664	820	-1024	-768	-1	-1	-1	-1	4	-1024	-768	-1	-1	-1	-1	4		0	0						Untertest1.avi	0	880	547	72	111				0	Content		-72	-111	13664159	3111480720
13681	09:15:36.453	00:00:13.680	821	-1024	-768	-1	-1	-1	-1	4	-1024	-768	-1	-1	-1	-1	4		0	0						Untertest1.avi	0	880	547	72	111				0	Content		-72	-111	13680783	3111497344
13697	09:15:36.469	00:00:13.697	822	-1024	-768	-1	-1	-1	-1	4	-1024	-768	-1	-1	-1	-1	4		0	0						Untertest1.avi	0	880	547	72	111				0	Content		-72	-111	13697470	3111514031
13714	09:15:36.486	00:00:13.714	823	-1024	-768	-1	-1	-1	-1	4	-1024	-768	-1	-1	-1	-1	4		0	0						Untertest1.avi	0	880	547	72	111				0	Content		-72	-111	13714137	3111530698
13731	09:15:36.503	00:00:13.730	824	-1024	-768	-1	-1	-1	-1	4	-1024	-768	-1	-1	-1	-1	4		0	0						Untertest1.avi	0	880	547	72	111				0	Content		-72	-111	13730804	3111547365
13747	09:15:36.519	00:00:13.747	825	-1024	-768	-1	-1	-1	-1	4	-1024	-768	-1	-1	-1	-1	4		0	0						Untertest1.avi	0	880	547	72	111				0	Content		-72	-111	13747426	3111563987
13764	09:15:36.536	00:00:13.764	826	-1024	-768	-1	-1	-1	-1	4	-1024	-768	-1	-1	-1	-1	4		0	0						Untertest1.avi	0	880	547	72	111				0	Content		-72	-111	13764094	3111580655
13781	09:15:36.553	00:00:13.780	827	-1024	-768	-1	-1	-1	-1	4	-1024	-768	-1	-1	-1	-1	4		0	0						Untertest1.avi	0	880	547	72	111				0	Content		-72	-111	13780761	3111597322
13797	09:15:36.569	00:00:13.797	828	-1024	-768	-1	-1	-1	-1	4	-1024	-768	-1	-1	-1	-1	4		0	0						Untertest1.avi	0	880	547	72	111				0	Content		-72	-111	13797415	3111613976
13814	09:15:36.586	00:00:13.814	829	-1024	-768	-1	-1	-1	-1	4	-1024	-768	-1	-1	-1	-1	4		0	0						Untertest1.avi	0	880	547	72	111				0	Content		-72	-111	13814038	3111630599
13831	09:15:36.603	00:00:13.831	830	-1024	-768	-1	-1	-1	-1	4	-1024	-768	-1	-1	-1	-1	4		0	0						Untertest1.avi	0	880	547	72	111				0	Content		-72	-111	13831076	3111647637
13848	09:15:36.620	00:00:13.847	831	-1024	-768	-1	-1	-1	-1	4	-1024	-768	-1	-1	-1	-1	4		0	0						Untertest1.avi	0	880	547	72	111				0	Content		-72	-111	13847743	3111664304
13864	09:15:36.636	00:00:13.864	832	-1024	-768	-1	-1	-1	-1	4	-1024	-768	-1	-1	-1	-1	4		0	0						Untertest1.avi	0	880	547	72	111				0	Content		-72	-111	13864410	3111680971
13882	09:15:36.654	00:00:13.881	833	-1024	-768	-1	-1	-1	-1	4	-1024	-768	-1	-1	-1	-1	4		0	0						Untertest1.avi	0	880	547	72	111				0	Content		-72	-111	13881573	3111698134
13898	09:15:36.670	00:00:13.898	834	-1024	-768	-1	-1	-1	-1	4	-1024	-768	-1	-1	-1	-1	4		0	0						Untertest1.avi	0	880	547	72	111				0	Content		-72	-111	13898240	3111714801
13915	09:15:36.687	00:00:13.914	835	-1024	-768	-1	-1	-1	-1	4	-1024	-768	-1	-1	-1	-1	4		0	0						Untertest1.avi	0	880	547	72	111				0	Content		-72	-111	13914907	3111731468
13931	09:15:36.703	00:00:13.931	836	-1024	-768	-1	-1	-1	-1	4	-1024	-768	-1	-1	-1	-1	4		0	0						Untertest1.avi	0	880	547	72	111				0	Content		-72	-111	13931235	3111747796
13948	09:15:36.720	00:00:13.947	837	-1024	-768	-1	-1	-1	-1	4	-1024	-768	-1	-1	-1	-1	4		0	0						Untertest1.avi	0	880	547	72	111				0	Content		-72	-111	13947903	3111764464
13965	09:15:36.737	00:00:13.964	838	-1024	-768	-1	-1	-1	-1	4	-1024	-768	-1	-1	-1	-1	4		0	0						Untertest1.avi	0	880	547	72	111				0	Content		-72	-111	13964570	3111781131
13981	09:15:36.753	00:00:13.981	839	-1024	-768	-1	-1	-1	-1	4	-1024	-768	-1	-1	-1	-1	4		0	0						Untertest1.avi	0	880	547	72	111				0	Content		-72	-111	13981009	3111797570
13998	09:15:36.770	00:00:13.997	840	-1024	-768	-1	-1	-1	-1	4	-1024	-768	-1	-1	-1	-1	4		0	0						Untertest1.avi	0	880	547	72	111				0	Content		-72	-111	13997676	3111814237
14014	09:15:36.786	00:00:14.014	841	-1024	-768	-1	-1	-1	-1	4	-1024	-768	-1	-1	-1	-1	4		0	0						Untertest1.avi	0	880	547	72	111				0	Content		-72	-111	14014344	3111830905
14031	09:15:36.803	00:00:14.030	842	-1024	-768	-1	-1	-1	-1	4	-1024	-768	-1	-1	-1	-1	4		0	0						Untertest1.avi	0	880	547	72	111				0	Content		-72	-111	14030508	3111847069
14047	09:15:36.819	00:00:14.047	843	-1024	-768	-1	-1	-1	-1	4	-1024	-768	-1	-1	-1	-1	4		0	0						Untertest1.avi	0	880	547	72	111				0	Content		-72	-111	14047254	3111863815
14064	09:15:36.836	00:00:14.063	844	-1024	-768	-1	-1	-1	-1	4	-1024	-768	-1	-1	-1	-1	4		0	0						Untertest1.avi	0	880	547	72	111				0	Content		-72	-111	14063934	3111880495
14081	09:15:36.853	00:00:14.080	845	-1024	-768	-1	-1	-1	-1	4	-1024	-768	-1	-1	-1	-1	4		0	0						Untertest1.avi	0	880	547	72	111				0	Content		-72	-111	14080505	3111897066
14097	09:15:36.869	00:00:14.097	846	-1024	-768	-1	-1	-1	-1	4	-1024	-768	-1	-1	-1	-1	4		0	0						Untertest1.avi	0	880	547	72	111				0	Content		-72	-111	14097378	3111913939
14114	09:15:36.886	00:00:14.114	847	-1024	-768	-1	-1	-1	-1	4	-1024	-768	-1	-1	-1	-1	4		0	0						Untertest1.avi	0	880	547	72	111				0	Content		-72	-111	14114045	3111930606
14131	09:15:36.903	00:00:14.130	848	-1024	-768	-1	-1	-1	-1	4	-1024	-768	-1	-1	-1	-1	4		0	0						Untertest1.avi	0	880	547	72	111				0	Content		-72	-111	14130713	3111947274
14148	09:15:36.920	00:00:14.147	849	-1024	-768	-1	-1	-1	-1	4	-1024	-768	-1	-1	-1	-1	4		0	0						Untertest1.avi	0	880	547	72	111				0	Content		-72	-111	14147684	3111964245
14164	09:15:36.936	00:00:14.164	850	-1024	-768	-1	-1	-1	-1	4	-1024	-768	-1	-1	-1	-1	4		0	0						Untertest1.avi	0	880	547	72	111				0	Content		-72	-111	14164351	3111980912
14181	09:15:36.953	00:00:14.181	851	-1024	-768	-1	-1	-1	-1	4	-1024	-768	-1	-1	-1	-1	4		0	0						Untertest1.avi	0	880	547	72	111				0	Content		-72	-111	14181019	3111997580
14198	09:15:36.970	00:00:14.198	852	-1024	-768	-1	-1	-1	-1	4	-1024	-768	-1	-1	-1	-1	4		0	0						Untertest1.avi	0	880	547	72	111				0	Content		-72	-111	14198341	3112014902
14215	09:15:36.987	00:00:14.215	853	-1024	-768	-1	-1	-1	-1	4	-1024	-768	-1	-1	-1	-1	4		0	0						Untertest1.avi	0	880	547	72	111				0	Content		-72	-111	14215008	3112031569
14231	09:15:37.003	00:00:14.231	854	-1024	-768	-1	-1	-1	-1	4	-1024	-768	-1	-1	-1	-1	4		0	0						Untertest1.avi	0	880	547	72	111				0	Content		-72	-111	14231258	3112047819
14248	09:15:37.020	00:00:14.247	855	-1024	-768	-1	-1	-1	-1	4	-1024	-768	-1	-1	-1	-1	4		0	0						Untertest1.avi	0	880	547	72	111				0	Content		-72	-111	14247926	3112064487
14265	09:15:37.037	00:00:14.264	856	-1024	-768	-1	-1	-1	-1	4	-1024	-768	-1	-1	-1	-1	4		0	0						Untertest1.avi	0	880	547	72	111				0	Content		-72	-111	14264593	3112081154
14280	09:15:37.052	00:00:14.280	857	-1024	-768	-1	-1	-1	-1	4	-1024	-768	-1	-1	-1	-1	4		0	0						Untertest1.avi	0	880	547	72	111				0	Content		-72	-111	14280370	3112096931
14297	09:15:37.069	00:00:14.296	858	-1024	-768	-1	-1	-1	-1	4	-1024	-768	-1	-1	-1	-1	4		0	0						Untertest1.avi	0	880	547	72	111				0	Content		-72	-111	14296993	3112113554
14314	09:15:37.086	00:00:14.313	859	-1024	-768	-1	-1	-1	-1	4	-1024	-768	-1	-1	-1	-1	4		0	0						Untertest1.avi	0	880	547	72	111				0	Content		-72	-111	14313741	3112130302
14330	09:15:37.102	00:00:14.330	860	-1024	-768	-1	-1	-1	-1	4	-1024	-768	-1	-1	-1	-1	4		0	0						Untertest1.avi	0	880	547	72	111				0	Content		-72	-111	14330420	3112146981
14347	09:15:37.119	00:00:14.346	861	-1024	-768	-1	-1	-1	-1	4	-1024	-768	-1	-1	-1	-1	4		0	0						Untertest1.avi	0	880	547	72	111				0	Content		-72	-111	14346985	3112163546
14364	09:15:37.136	00:00:14.363	862	-1024	-768	-1	-1	-1	-1	4	-1024	-768	-1	-1	-1	-1	4		0	0						Untertest1.avi	0	880	547	72	111				0	Content		-72	-111	14363921	3112180482
14381	09:15:37.153	00:00:14.380	863	-1024	-768	-1	-1	-1	-1	4	-1024	-768	-1	-1	-1	-1	4		0	0						Untertest1.avi	0	880	547	72	111				0	Content		-72	-111	14380588	3112197149
14398	09:15:37.170	00:00:14.397	864	-1024	-768	-1	-1	-1	-1	4	-1024	-768	-1	-1	-1	-1	4		0	0						Untertest1.avi	0	880	547	72	111				0	Content		-72	-111	14397722	3112214283
14414	09:15:37.186	00:00:14.414	865	-1024	-768	-1	-1	-1	-1	4	-1024	-768	-1	-1	-1	-1	4		0	0						Untertest1.avi	0	880	547	72	111				0	Content		-72	-111	14414389	3112230950
14431	09:15:37.203	00:00:14.431	866	-1024	-768	-1	-1	-1	-1	4	-1024	-768	-1	-1	-1	-1	4		0	0						Untertest1.avi	0	880	547	72	111				0	Content		-72	-111	14431419	3112247980
14448	09:15:37.220	00:00:14.448	867	-1024	-768	-1	-1	-1	-1	4	-1024	-768	-1	-1	-1	-1	4		0	0						Untertest1.avi	0	880	547	72	111				0	Content		-72	-111	14448086	3112264647
14465	09:15:37.237	00:00:14.464	868	-1024	-768	-1	-1	-1	-1	4	-1024	-768	-1	-1	-1	-1	4		0	0						Untertest1.avi	0	880	547	72	111				0	Content		-72	-111	14464753	3112281314
14481	09:15:37.253	00:00:14.480	869	-1024	-768	-1	-1	-1	-1	4	-1024	-768	-1	-1	-1	-1	4		0	0						Untertest1.avi	0	880	547	72	111				0	Content		-72	-111	14480868	3112297429
14498	09:15:37.270	00:00:14.497	870	-1024	-768	-1	-1	-1	-1	4	-1024	-768	-1	-1	-1	-1	4		0	0						Untertest1.avi	0	880	547	72	111				0	Content		-72	-111	14497536	3112314097
14514	09:15:37.286	00:00:14.514	871	-1024	-768	-1	-1	-1	-1	4	-1024	-768	-1	-1	-1	-1	4		0	0						Untertest1.avi	0	880	547	72	111				0	Content		-72	-111	14514016	3112330577
14531	09:15:37.303	00:00:14.530	872	-1024	-768	-1	-1	-1	-1	4	-1024	-768	-1	-1	-1	-1	4		0	0						Untertest1.avi	0	880	547	72	111				0	Content		-72	-111	14530683	3112347244
14547	09:15:37.319	00:00:14.547	873	-1024	-768	-1	-1	-1	-1	4	-1024	-768	-1	-1	-1	-1	4		0	0						Untertest1.avi	0	880	547	72	111				0	Content		-72	-111	14547351	3112363912
14564	09:15:37.336	00:00:14.563	874	-1024	-768	-1	-1	-1	-1	4	-1024	-768	-1	-1	-1	-1	4		0	0						Untertest1.avi	0	880	547	72	111				0	Content		-72	-111	14563595	3112380156
14580	09:15:37.352	00:00:14.580	875	-1024	-768	-1	-1	-1	-1	4	-1024	-768	-1	-1	-1	-1	4		0	0						Untertest1.avi	0	880	547	72	111				0	Content		-72	-111	14580217	3112396778
14597	09:15:37.369	00:00:14.596	876	-1024	-768	-1	-1	-1	-1	4	-1024	-768	-1	-1	-1	-1	4		0	0						Untertest1.avi	0	880	547	72	111				0	Content		-72	-111	14596892	3112413453
14614	09:15:37.386	00:00:14.613	877	-1024	-768	-1	-1	-1	-1	4	-1024	-768	-1	-1	-1	-1	4		0	0						Untertest1.avi	0	880	547	72	111				0	Content		-72	-111	14613589	3112430150
14630	09:15:37.402	00:00:14.630	878	-1024	-768	-1	-1	-1	-1	4	-1024	-768	-1	-1	-1	-1	4		0	0						Untertest1.avi	0	880	547	72	111				0	Content		-72	-111	14630422	3112446983
14647	09:15:37.419	00:00:14.647	879	-1024	-768	-1	-1	-1	-1	4	-1024	-768	-1	-1	-1	-1	4		0	0						Untertest1.avi	0	880	547	72	111				0	Content		-72	-111	14647089	3112463650
14664	09:15:37.436	00:00:14.663	880	-1024	-768	-1	-1	-1	-1	4	-1024	-768	-1	-1	-1	-1	4		0	0						Untertest1.avi	0	880	547	72	111				0	Content		-72	-111	14663756	3112480317
14681	09:15:37.453	00:00:14.680	881	-1024	-768	-1	-1	-1	-1	4	-1024	-768	-1	-1	-1	-1	4		0	0						Untertest1.avi	0	880	547	72	111				0	Content		-72	-111	14680741	3112497302
14697	09:15:37.469	00:00:14.697	882	-1024	-768	-1	-1	-1	-1	4	-1024	-768	-1	-1	-1	-1	4		0	0						Untertest1.avi	0	880	547	72	111				0	Content		-72	-111	14697408	3112513969
14714	09:15:37.486	00:00:14.714	883	-1024	-768	-1	-1	-1	-1	4	-1024	-768	-1	-1	-1	-1	4		0	0						Untertest1.avi	0	880	547	72	111				0	Content		-72	-111	14714075	3112530636
14731	09:15:37.503	00:00:14.731	884	-1024	-768	-1	-1	-1	-1	4	-1024	-768	-1	-1	-1	-1	4		0	0						Untertest1.avi	0	880	547	72	111				0	Content		-72	-111	14731391	3112547952
14748	09:15:37.520	00:00:14.748	885	-1024	-768	-1	-1	-1	-1	4	-1024	-768	-1	-1	-1	-1	4		0	0						Untertest1.avi	0	880	547	72	111				0	Content		-72	-111	14748058	3112564619
14764	09:15:37.536	00:00:14.764	886	-1024	-768	-1	-1	-1	-1	4	-1024	-768	-1	-1	-1	-1	4		0	0						Untertest1.avi	0	880	547	72	111				0	Content		-72	-111	14764280	3112580841
14781	09:15:37.553	00:00:14.780	887	-1024	-768	-1	-1	-1	-1	4	-1024	-768	-1	-1	-1	-1	4		0	0						Untertest1.avi	0	880	547	72	111				0	Content		-72	-111	14780947	3112597508
14798	09:15:37.570	00:00:14.797	888	-1024	-768	-1	-1	-1	-1	4	-1024	-768	-1	-1	-1	-1	4		0	0						Untertest1.avi	0	880	547	72	111				0	Content		-72	-111	14797615	3112614176
14813	09:15:37.585	00:00:14.813	889	-1024	-768	-1	-1	-1	-1	4	-1024	-768	-1	-1	-1	-1	4		0	0						Untertest1.avi	0	880	547	72	111				0	Content		-72	-111	14813329	3112629890
14830	09:15:37.602	00:00:14.830	890	-1024	-768	-1	-1	-1	-1	4	-1024	-768	-1	-1	-1	-1	4		0	0						Untertest1.avi	0	880	547	72	111				0	Content		-72	-111	14830077	3112646638
14847	09:15:37.619	00:00:14.846	891	-1024	-768	-1	-1	-1	-1	4	-1024	-768	-1	-1	-1	-1	4		0	0						Untertest1.avi	0	880	547	72	111				0	Content		-72	-111	14846720	3112663281
14863	09:15:37.635	00:00:14.863	892	-1024	-768	-1	-1	-1	-1	4	-1024	-768	-1	-1	-1	-1	4		0	0						Untertest1.avi	0	880	547	72	111				0	Content		-72	-111	14863388	3112679949
14880	09:15:37.652	00:00:14.880	893	-1024	-768	-1	-1	-1	-1	4	-1024	-768	-1	-1	-1	-1	4		0	0						Untertest1.avi	0	880	547	72	111				0	Content		-72	-111	14880055	3112696616
14897	09:15:37.669	00:00:14.896	894	-1024	-768	-1	-1	-1	-1	4	-1024	-768	-1	-1	-1	-1	4		0	0						Untertest1.avi	0	880	547	72	111				0	Content		-72	-111	14896685	3112713246
14913	09:15:37.685	00:00:14.913	895	-1024	-768	-1	-1	-1	-1	4	-1024	-768	-1	-1	-1	-1	4		0	0						Untertest1.avi	0	880	547	72	111				0	Content		-72	-111	14913353	3112729914
14930	09:15:37.702	00:00:14.930	896	-1024	-768	-1	-1	-1	-1	4	-1024	-768	-1	-1	-1	-1	4		0	0						Untertest1.avi	0	880	547	72	111				0	Content		-72	-111	14930020	3112746581
14947	09:15:37.719	00:00:14.946	897	-1024	-768	-1	-1	-1	-1	4	-1024	-768	-1	-1	-1	-1	4		0	0						Untertest1.avi	0	880	547	72	111				0	Content		-72	-111	14946669	3112763230
14963	09:15:37.735	00:00:14.963	898	-1024	-768	-1	-1	-1	-1	4	-1024	-768	-1	-1	-1	-1	4		0	0						Untertest1.avi	0	880	547	72	111				0	Content		-72	-111	14963336	3112779897
14980	09:15:37.752	00:00:14.980	899	-1024	-768	-1	-1	-1	-1	4	-1024	-768	-1	-1	-1	-1	4		0	0						Untertest1.avi	0	880	547	72	111				0	Content		-72	-111	14980162	3112796723
14997	09:15:37.769	00:00:14.996	900	-1024	-768	-1	-1	-1	-1	4	-1024	-768	-1	-1	-1	-1	4		0	0						Untertest1.avi	0	880	547	72	111				0	Content		-72	-111	14996829	3112813390
15013	09:15:37.785	00:00:15.013	901	-1024	-768	-1	-1	-1	-1	4	-1024	-768	-1	-1	-1	-1	4		0	0						Untertest1.avi	0	880	547	72	111				0	Content		-72	-111	15013496	3112830057
15031	09:15:37.803	00:00:15.030	902	-1024	-768	-1	-1	-1	-1	4	-1024	-768	-1	-1	-1	-1	4		0	0						Untertest1.avi	0	880	547	72	111				0	Content		-72	-111	15030653	3112847214
15047	09:15:37.819	00:00:15.047	903	-1024	-768	-1	-1	-1	-1	4	-1024	-768	-1	-1	-1	-1	4		0	0						Untertest1.avi	0	880	547	72	111				0	Content		-72	-111	15047321	3112863882
15064	09:15:37.836	00:00:15.064	904	-1024	-768	-1	-1	-1	-1	4	-1024	-768	-1	-1	-1	-1	4		0	0						Untertest1.avi	0	880	547	72	111				0	Content		-72	-111	15064358	3112880919
15081	09:15:37.853	00:00:15.081	905	-1024	-768	-1	-1	-1	-1	4	-1024	-768	-1	-1	-1	-1	4		0	0						Untertest1.avi	0	880	547	72	111				0	Content		-72	-111	15081025	3112897586
15098	09:15:37.870	00:00:15.097	906	-1024	-768	-1	-1	-1	-1	4	-1024	-768	-1	-1	-1	-1	4		0	0						Untertest1.avi	0	880	547	72	111				0	Content		-72	-111	15097693	3112914254
15114	09:15:37.886	00:00:15.113	907	-1024	-768	-1	-1	-1	-1	4	-1024	-768	-1	-1	-1	-1	4		0	0						Untertest1.avi	0	880	547	72	111				0	Content		-72	-111	15113939	3112930500
15131	09:15:37.903	00:00:15.130	908	-1024	-768	-1	-1	-1	-1	4	-1024	-768	-1	-1	-1	-1	4		0	0						Untertest1.avi	0	880	547	72	111				0	Content		-72	-111	15130606	3112947167
15147	09:15:37.919	00:00:15.147	909	-1024	-768	-1	-1	-1	-1	4	-1024	-768	-1	-1	-1	-1	4		0	0						Untertest1.avi	0	880	547	72	111				0	Content		-72	-111	15147273	3112963834
15164	09:15:37.936	00:00:15.163	910	-1024	-768	-1	-1	-1	-1	4	-1024	-768	-1	-1	-1	-1	4		0	0						Untertest1.avi	0	880	547	72	111				0	Content		-72	-111	15163700	3112980261
15180	09:15:37.952	00:00:15.180	911	-1024	-768	-1	-1	-1	-1	4	-1024	-768	-1	-1	-1	-1	4		0	0						Untertest1.avi	0	880	547	72	111				0	Content		-72	-111	15180367	3112996928
15197	09:15:37.969	00:00:15.197	912	-1024	-768	-1	-1	-1	-1	4	-1024	-768	-1	-1	-1	-1	4		0	0						Untertest1.avi	0	880	547	72	111				0	Content		-72	-111	15197034	3113013595
15213	09:15:37.985	00:00:15.213	913	-1024	-768	-1	-1	-1	-1	4	-1024	-768	-1	-1	-1	-1	4		0	0						Untertest1.avi	0	880	547	72	111				0	Content		-72	-111	15213173	3113029734
15230	09:15:38.002	00:00:15.229	914	-1024	-768	-1	-1	-1	-1	4	-1024	-768	-1	-1	-1	-1	4		0	0						Untertest1.avi	0	880	547	72	111				0	Content		-72	-111	15229795	3113046356
15246	09:15:38.018	00:00:15.246	915	-1024	-768	-1	-1	-1	-1	4	-1024	-768	-1	-1	-1	-1	4		0	0						Untertest1.avi	0	880	547	72	111				0	Content		-72	-111	15246038	3113062599
15263	09:15:38.035	00:00:15.262	916	-1024	-768	-1	-1	-1	-1	4	-1024	-768	-1	-1	-1	-1	4		0	0						Untertest1.avi	0	880	547	72	111				0	Content		-72	-111	15262705	3113079266
15279	09:15:38.051	00:00:15.279	917	-1024	-768	-1	-1	-1	-1	4	-1024	-768	-1	-1	-1	-1	4		0	0						Untertest1.avi	0	880	547	72	111				0	Content		-72	-111	15279371	3113095932
15296	09:15:38.068	00:00:15.296	918	-1024	-768	-1	-1	-1	-1	4	-1024	-768	-1	-1	-1	-1	4		0	0						Untertest1.avi	0	880	547	72	111				0	Content		-72	-111	15296008	3113112569
15313	09:15:38.085	00:00:15.312	919	-1024	-768	-1	-1	-1	-1	4	-1024	-768	-1	-1	-1	-1	4		0	0						Untertest1.avi	0	880	547	72	111				0	Content		-72	-111	15312674	3113129235
15329	09:15:38.101	00:00:15.329	920	-1024	-768	-1	-1	-1	-1	4	-1024	-768	-1	-1	-1	-1	4		0	0						Untertest1.avi	0	880	547	72	111				0	Content		-72	-111	15329341	3113145902
15346	09:15:38.118	00:00:15.346	921	-1024	-768	-1	-1	-1	-1	4	-1024	-768	-1	-1	-1	-1	4		0	0						Untertest1.avi	0	880	547	72	111				0	Content		-72	-111	15346243	3113162804
15363	09:15:38.135	00:00:15.362	922	-1024	-768	-1	-1	-1	-1	4	-1024	-768	-1	-1	-1	-1	4		0	0						Untertest1.avi	0	880	547	72	111				0	Content		-72	-111	15362909	3113179470
15380	09:15:38.152	00:00:15.379	923	-1024	-768	-1	-1	-1	-1	4	-1024	-768	-1	-1	-1	-1	4		0	0						Untertest1.avi	0	880	547	72	111				0	Content		-72	-111	15379905	3113196466
15397	09:15:38.169	00:00:15.396	924	-1024	-768	-1	-1	-1	-1	4	-1024	-768	-1	-1	-1	-1	4		0	0						Untertest1.avi	0	880	547	72	111				0	Content		-72	-111	15396571	3113213132
15413	09:15:38.185	00:00:15.413	925	-1024	-768	-1	-1	-1	-1	4	-1024	-768	-1	-1	-1	-1	4		0	0						Untertest1.avi	0	880	547	72	111				0	Content		-72	-111	15413238	3113229799
15431	09:15:38.203	00:00:15.430	926	-1024	-768	-1	-1	-1	-1	4	-1024	-768	-1	-1	-1	-1	4		0	0						Untertest1.avi	0	880	547	72	111				0	Content		-72	-111	15430501	3113247062
15447	09:15:38.219	00:00:15.447	927	-1024	-768	-1	-1	-1	-1	4	-1024	-768	-1	-1	-1	-1	4		0	0						Untertest1.avi	0	880	547	72	111				0	Content		-72	-111	15447168	3113263729
15463	09:15:38.235	00:00:15.463	928	-1024	-768	-1	-1	-1	-1	4	-1024	-768	-1	-1	-1	-1	4		0	0						Untertest1.avi	0	880	547	72	111				0	Content		-72	-111	15463407	3113279968
15480	09:15:38.252	00:00:15.480	929	-1024	-768	-1	-1	-1	-1	4	-1024	-768	-1	-1	-1	-1	4		0	0						Untertest1.avi	0	880	547	72	111				0	Content		-72	-111	15480074	3113296635
15497	09:15:38.269	00:00:15.496	930	-1024	-768	-1	-1	-1	-1	4	-1024	-768	-1	-1	-1	-1	4		0	0						Untertest1.avi	0	880	547	72	111				0	Content		-72	-111	15496740	3113313301
15513	09:15:38.285	00:00:15.512	931	-1024	-768	-1	-1	-1	-1	4	-1024	-768	-1	-1	-1	-1	4		0	0						Untertest1.avi	0	880	547	72	111				0	Content		-72	-111	15512505	3113329066
15529	09:15:38.301	00:00:15.529	932	-1024	-768	-1	-1	-1	-1	4	-1024	-768	-1	-1	-1	-1	4		0	0						Untertest1.avi	0	880	547	72	111				0	Content		-72	-111	15529126	3113345687
15546	09:15:38.318	00:00:15.545	933	-1024	-768	-1	-1	-1	-1	4	-1024	-768	-1	-1	-1	-1	4		0	0						Untertest1.avi	0	880	547	72	111				0	Content		-72	-111	15545811	3113362372
15562	09:15:38.334	00:00:15.562	934	-1024	-768	-1	-1	-1	-1	4	-1024	-768	-1	-1	-1	-1	4		0	0						Untertest1.avi	0	880	547	72	111				0	Content		-72	-111	15562477	3113379038
15579	09:15:38.351	00:00:15.579	935	-1024	-768	-1	-1	-1	-1	4	-1024	-768	-1	-1	-1	-1	4		0	0						Untertest1.avi	0	880	547	72	111				0	Content		-72	-111	15579143	3113395704
15596	09:15:38.368	00:00:15.595	936	-1024	-768	-1	-1	-1	-1	4	-1024	-768	-1	-1	-1	-1	4		0	0						Untertest1.avi	0	880	547	72	111				0	Content		-72	-111	15595802	3113412363
15612	09:15:38.384	00:00:15.612	937	-1024	-768	-1	-1	-1	-1	4	-1024	-768	-1	-1	-1	-1	4		0	0						Untertest1.avi	0	880	547	72	111				0	Content		-72	-111	15612468	3113429029
15629	09:15:38.401	00:00:15.629	938	-1024	-768	-1	-1	-1	-1	4	-1024	-768	-1	-1	-1	-1	4		0	0						Untertest1.avi	0	880	547	72	111				0	Content		-72	-111	15629135	3113445696
15646	09:15:38.418	00:00:15.645	939	-1024	-768	-1	-1	-1	-1	4	-1024	-768	-1	-1	-1	-1	4		0	0						Untertest1.avi	0	880	547	72	111				0	Content		-72	-111	15645748	3113462309
15663	09:15:38.435	00:00:15.662	940	-1024	-768	-1	-1	-1	-1	4	-1024	-768	-1	-1	-1	-1	4		0	0						Untertest1.avi	0	880	547	72	111				0	Content		-72	-111	15662678	3113479239
15679	09:15:38.451	00:00:15.679	941	-1024	-768	-1	-1	-1	-1	4	-1024	-768	-1	-1	-1	-1	4		0	0						Untertest1.avi	0	880	547	72	111				0	Content		-72	-111	15679344	3113495905
15696	09:15:38.468	00:00:15.696	942	-1024	-768	-1	-1	-1	-1	4	-1024	-768	-1	-1	-1	-1	4		0	0						Untertest1.avi	0	880	547	72	111				0	Content		-72	-111	15696473	3113513034
15713	09:15:38.485	00:00:15.713	943	-1024	-768	-1	-1	-1	-1	4	-1024	-768	-1	-1	-1	-1	4		0	0						Untertest1.avi	0	880	547	72	111				0	Content		-72	-111	15713139	3113529700
15730	09:15:38.502	00:00:15.730	944	-1024	-768	-1	-1	-1	-1	4	-1024	-768	-1	-1	-1	-1	4		0	0						Untertest1.avi	0	880	547	72	111				0	Content		-72	-111	15730168	3113546729
15747	09:15:38.519	00:00:15.746	945	-1024	-768	-1	-1	-1	-1	4	-1024	-768	-1	-1	-1	-1	4		0	0						Untertest1.avi	0	880	547	72	111				0	Content		-72	-111	15746834	3113563395
15764	09:15:38.536	00:00:15.763	946	-1024	-768	-1	-1	-1	-1	4	-1024	-768	-1	-1	-1	-1	4		0	0						Untertest1.avi	0	880	547	72	111				0	Content		-72	-111	15763501	3113580062
15780	09:15:38.552	00:00:15.779	947	-1024	-768	-1	-1	-1	-1	4	-1024	-768	-1	-1	-1	-1	4		0	0						Untertest1.avi	0	880	547	72	111				0	Content		-72	-111	15779787	3113596348
15796	09:15:38.568	00:00:15.796	948	-1024	-768	-1	-1	-1	-1	4	-1024	-768	-1	-1	-1	-1	4		0	0						Untertest1.avi	0	880	547	72	111				0	Content		-72	-111	15796454	3113613015
15813	09:15:38.585	00:00:15.813	949	-1024	-768	-1	-1	-1	-1	4	-1024	-768	-1	-1	-1	-1	4		0	0						Untertest1.avi	0	880	547	72	111				0	Content		-72	-111	15813120	3113629681
15830	09:15:38.602	00:00:15.829	950	-1024	-768	-1	-1	-1	-1	4	-1024	-768	-1	-1	-1	-1	4		0	0						Untertest1.avi	0	880	547	72	111				0	Content		-72	-111	15829528	3113646089
15846	09:15:38.618	00:00:15.846	951	-1024	-768	-1	-1	-1	-1	4	-1024	-768	-1	-1	-1	-1	4		0	0						Untertest1.avi	0	880	547	72	111				0	Content		-72	-111	15846195	3113662756
15863	09:15:38.635	00:00:15.862	952	-1024	-768	-1	-1	-1	-1	4	-1024	-768	-1	-1	-1	-1	4		0	0						Untertest1.avi	0	880	547	72	111				0	Content		-72	-111	15862861	3113679422
15879	09:15:38.651	00:00:15.878	953	-1024	-768	-1	-1	-1	-1	4	-1024	-768	-1	-1	-1	-1	4		0	0						Untertest1.avi	0	880	547	72	111				0	Content		-72	-111	15878960	3113695521
15896	09:15:38.668	00:00:15.895	954	-1024	-768	-1	-1	-1	-1	4	-1024	-768	-1	-1	-1	-1	4		0	0						Untertest1.avi	0	880	547	72	111				0	Content		-72	-111	15895582	3113712143
15912	09:15:38.684	00:00:15.912	955	-1024	-768	-1	-1	-1	-1	4	-1024	-768	-1	-1	-1	-1	4		0	0						Untertest1.avi	0	880	547	72	111				0	Content		-72	-111	15912248	3113728809
15929	09:15:38.701	00:00:15.928	956	-1024	-768	-1	-1	-1	-1	4	-1024	-768	-1	-1	-1	-1	4		0	0						Untertest1.avi	0	880	547	72	111				0	Content		-72	-111	15928914	3113745475
15946	09:15:38.718	00:00:15.945	957	-1024	-768	-1	-1	-1	-1	4	-1024	-768	-1	-1	-1	-1	4		0	0						Untertest1.avi	0	880	547	72	111				0	Content		-72	-111	15945581	3113762142
15962	09:15:38.734	00:00:15.962	958	-1024	-768	-1	-1	-1	-1	4	-1024	-768	-1	-1	-1	-1	4		0	0						Untertest1.avi	0	880	547	72	111				0	Content		-72	-111	15962201	3113778762
15979	09:15:38.751	00:00:15.978	959	-1024	-768	-1	-1	-1	-1	4	-1024	-768	-1	-1	-1	-1	4		0	0						Untertest1.avi	0	880	547	72	111				0	Content		-72	-111	15978868	3113795429
15996	09:15:38.768	00:00:15.995	960	-1024	-768	-1	-1	-1	-1	4	-1024	-768	-1	-1	-1	-1	4		0	0						Untertest1.avi	0	880	547	72	111				0	Content		-72	-111	15995534	3113812095
16012	09:15:38.784	00:00:16.012	961	-1024	-768	-1	-1	-1	-1	4	-1024	-768	-1	-1	-1	-1	4		0	0						Untertest1.avi	0	880	547	72	111				0	Content		-72	-111	16012424	3113828985
16029	09:15:38.801	00:00:16.029	962	-1024	-768	-1	-1	-1	-1	4	-1024	-768	-1	-1	-1	-1	4		0	0						Untertest1.avi	0	880	547	72	111				0	Content		-72	-111	16029090	3113845651
16046	09:15:38.818	00:00:16.046	963	-1024	-768	-1	-1	-1	-1	4	-1024	-768	-1	-1	-1	-1	4		0	0						Untertest1.avi	0	880	547	72	111				0	Content		-72	-111	16046079	3113862640
16063	09:15:38.835	00:00:16.062	964	-1024	-768	-1	-1	-1	-1	4	-1024	-768	-1	-1	-1	-1	4		0	0						Untertest1.avi	0	880	547	72	111				0	Content		-72	-111	16062746	3113879307
16079	09:15:38.851	00:00:16.079	965	-1024	-768	-1	-1	-1	-1	4	-1024	-768	-1	-1	-1	-1	4		0	0						Untertest1.avi	0	880	547	72	111				0	Content		-72	-111	16079412	3113895973
16097	09:15:38.869	00:00:16.096	966	-1024	-768	-1	-1	-1	-1	4	-1024	-768	-1	-1	-1	-1	4		0	0						Untertest1.avi	0	880	547	72	111				0	Content		-72	-111	16096678	3113913239
16113	09:15:38.885	00:00:16.113	967	-1024	-768	-1	-1	-1	-1	4	-1024	-768	-1	-1	-1	-1	4		0	0						Untertest1.avi	0	880	547	72	111				0	Content		-72	-111	16113344	3113929905
16130	09:15:38.902	00:00:16.129	968	-1024	-768	-1	-1	-1	-1	4	-1024	-768	-1	-1	-1	-1	4		0	0						Untertest1.avi	0	880	547	72	111				0	Content		-72	-111	16129582	3113946143
16146	09:15:38.918	00:00:16.146	969	-1024	-768	-1	-1	-1	-1	4	-1024	-768	-1	-1	-1	-1	4		0	0						Untertest1.avi	0	880	547	72	111				0	Content		-72	-111	16146248	3113962809
16163	09:15:38.935	00:00:16.162	970	-1024	-768	-1	-1	-1	-1	4	-1024	-768	-1	-1	-1	-1	4		0	0						Untertest1.avi	0	880	547	72	111				0	Content		-72	-111	16162915	3113979476
16179	09:15:38.951	00:00:16.178	971	-1024	-768	-1	-1	-1	-1	4	-1024	-768	-1	-1	-1	-1	4		0	0						Untertest1.avi	0	880	547	72	111				0	Content		-72	-111	16178675	3113995236
16195	09:15:38.967	00:00:16.195	972	-1024	-768	-1	-1	-1	-1	4	-1024	-768	-1	-1	-1	-1	4		0	0						Untertest1.avi	0	880	547	72	111				0	Content		-72	-111	16195296	3114011857
16212	09:15:38.984	00:00:16.211	973	-1024	-768	-1	-1	-1	-1	4	-1024	-768	-1	-1	-1	-1	4		0	0						Untertest1.avi	0	880	547	72	111				0	Content		-72	-111	16211981	3114028542
16229	09:15:39.001	00:00:16.228	974	-1024	-768	-1	-1	-1	-1	4	-1024	-768	-1	-1	-1	-1	4		0	0						Untertest1.avi	0	880	547	72	111				0	Content		-72	-111	16228648	3114045209
16245	09:15:39.017	00:00:16.245	975	-1024	-768	-1	-1	-1	-1	4	-1024	-768	-1	-1	-1	-1	4		0	0						Untertest1.avi	0	880	547	72	111				0	Content		-72	-111	16245314	3114061875
16262	09:15:39.034	00:00:16.261	976	-1024	-768	-1	-1	-1	-1	4	-1024	-768	-1	-1	-1	-1	4		0	0						Untertest1.avi	0	880	547	72	111				0	Content		-72	-111	16261971	3114078532
16279	09:15:39.051	00:00:16.278	977	-1024	-768	-1	-1	-1	-1	4	-1024	-768	-1	-1	-1	-1	4		0	0						Untertest1.avi	0	880	547	72	111				0	Content		-72	-111	16278638	3114095199
16295	09:15:39.067	00:00:16.295	978	-1024	-768	-1	-1	-1	-1	4	-1024	-768	-1	-1	-1	-1	4		0	0						Untertest1.avi	0	880	547	72	111				0	Content		-72	-111	16295304	3114111865
16312	09:15:39.084	00:00:16.311	979	-1024	-768	-1	-1	-1	-1	4	-1024	-768	-1	-1	-1	-1	4		0	0						Untertest1.avi	0	880	547	72	111				0	Content		-72	-111	16311981	3114128542
16329	09:15:39.101	00:00:16.328	980	-1024	-768	-1	-1	-1	-1	4	-1024	-768	-1	-1	-1	-1	4		0	0						Untertest1.avi	0	880	547	72	111				0	Content		-72	-111	16328647	3114145208
16345	09:15:39.117	00:00:16.345	981	-1024	-768	-1	-1	-1	-1	4	-1024	-768	-1	-1	-1	-1	4		0	0						Untertest1.avi	0	880	547	72	111				0	Content		-72	-111	16345483	3114162044
16362	09:15:39.134	00:00:16.362	982	-1024	-768	-1	-1	-1	-1	4	-1024	-768	-1	-1	-1	-1	4		0	0						Untertest1.avi	0	880	547	72	111				0	Content		-72	-111	16362149	3114178710
16379	09:15:39.151	00:00:16.378	983	-1024	-768	-1	-1	-1	-1	4	-1024	-768	-1	-1	-1	-1	4		0	0						Untertest1.avi	0	880	547	72	111				0	Content		-72	-111	16378816	3114195377
16396	09:15:39.168	00:00:16.395	984	-1024	-768	-1	-1	-1	-1	4	-1024	-768	-1	-1	-1	-1	4		0	0						Untertest1.avi	0	880	547	72	111				0	Content		-72	-111	16395980	3114212541
16413	09:15:39.185	00:00:16.412	985	-1024	-768	-1	-1	-1	-1	4	-1024	-768	-1	-1	-1	-1	4		0	0						Untertest1.avi	0	880	547	72	111				0	Content		-72	-111	16412647	3114229208
16430	09:15:39.202	00:00:16.429	986	-1024	-768	-1	-1	-1	-1	4	-1024	-768	-1	-1	-1	-1	4		0	0						Untertest1.avi	0	880	547	72	111				0	Content		-72	-111	16429685	3114246246
16446	09:15:39.218	00:00:16.446	987	-1024	-768	-1	-1	-1	-1	4	-1024	-768	-1	-1	-1	-1	4		0	0						Untertest1.avi	0	880	547	72	111				0	Content		-72	-111	16446352	3114262913
16463	09:15:39.235	00:00:16.463	988	-1024	-768	-1	-1	-1	-1	4	-1024	-768	-1	-1	-1	-1	4		0	0						Untertest1.avi	0	880	547	72	111				0	Content		-72	-111	16463018	3114279579
16479	09:15:39.251	00:00:16.479	989	-1024	-768	-1	-1	-1	-1	4	-1024	-768	-1	-1	-1	-1	4		0	0						Untertest1.avi	0	880	547	72	111				0	Content		-72	-111	16479077	3114295638
16496	09:15:39.268	00:00:16.495	990	-1024	-768	-1	-1	-1	-1	4	-1024	-768	-1	-1	-1	-1	4		0	0						Untertest1.avi	0	880	547	72	111				0	Content		-72	-111	16495743	3114312304
16512	09:15:39.284	00:00:16.512	991	-1024	-768	-1	-1	-1	-1	4	-1024	-768	-1	-1	-1	-1	4		0	0						Untertest1.avi	0	880	547	72	111				0	Content		-72	-111	16512204	3114328765
16529	09:15:39.301	00:00:16.528	992	-1024	-768	-1	-1	-1	-1	4	-1024	-768	-1	-1	-1	-1	4		0	0						Untertest1.avi	0	880	547	72	111				0	Content		-72	-111	16528871	3114345432
16546	09:15:39.318	00:00:16.545	993	-1024	-768	-1	-1	-1	-1	4	-1024	-768	-1	-1	-1	-1	4		0	0						Untertest1.avi	0	880	547	72	111				0	Content		-72	-111	16545537	3114362098
16562	09:15:39.334	00:00:16.561	994	-1024	-768	-1	-1	-1	-1	4	-1024	-768	-1	-1	-1	-1	4		0	0						Untertest1.avi	0	880	547	72	111				0	Content		-72	-111	16561752	3114378313
16578	09:15:39.350	00:00:16.578	995	-1024	-768	-1	-1	-1	-1	4	-1024	-768	-1	-1	-1	-1	4		0	0						Untertest1.avi	0	880	547	72	111				0	Content		-72	-111	16578497	3114395058
16595	09:15:39.367	00:00:16.595	996	-1024	-768	-1	-1	-1	-1	4	-1024	-768	-1	-1	-1	-1	4		0	0						Untertest1.avi	0	880	547	72	111				0	Content		-72	-111	16595122	3114411683
16612	09:15:39.384	00:00:16.611	997	-1024	-768	-1	-1	-1	-1	4	-1024	-768	-1	-1	-1	-1	4		0	0						Untertest1.avi	0	880	547	72	111				0	Content		-72	-111	16611788	3114428349
16628	09:15:39.400	00:00:16.628	998	-1024	-768	-1	-1	-1	-1	4	-1024	-768	-1	-1	-1	-1	4		0	0						Untertest1.avi	0	880	547	72	111				0	Content		-72	-111	16628455	3114445016
16645	09:15:39.417	00:00:16.645	999	-1024	-768	-1	-1	-1	-1	4	-1024	-768	-1	-1	-1	-1	4		0	0						Untertest1.avi	0	880	547	72	111				0	Content		-72	-111	16645104	3114461665
16662	09:15:39.434	00:00:16.661	1000	-1024	-768	-1	-1	-1	-1	4	-1024	-768	-1	-1	-1	-1	4		0	0						Untertest1.avi	0	880	547	72	111				0	Content		-72	-111	16661771	3114478332
16679	09:15:39.451	00:00:16.678	1001	-1024	-768	-1	-1	-1	-1	4	-1024	-768	-1	-1	-1	-1	4		0	0						Untertest1.avi	0	880	547	72	111				0	Content		-72	-111	16678690	3114495251
16695	09:15:39.467	00:00:16.695	1002	-1024	-768	-1	-1	-1	-1	4	-1024	-768	-1	-1	-1	-1	4		0	0						Untertest1.avi	0	880	547	72	111				0	Content		-72	-111	16695357	3114511918
16712	09:15:39.484	00:00:16.712	1003	-1024	-768	-1	-1	-1	-1	4	-1024	-768	-1	-1	-1	-1	4		0	0						Untertest1.avi	0	880	547	72	111				0	Content		-72	-111	16712315	3114528876
16729	09:15:39.501	00:00:16.728	1004	-1024	-768	-1	-1	-1	-1	4	-1024	-768	-1	-1	-1	-1	4		0	0						Untertest1.avi	0	880	547	72	111				0	Content		-72	-111	16728981	3114545542
16746	09:15:39.518	00:00:16.745	1005	-1024	-768	-1	-1	-1	-1	4	-1024	-768	-1	-1	-1	-1	4		0	0						Untertest1.avi	0	880	547	72	111				0	Content		-72	-111	16745648	3114562209
16763	09:15:39.535	00:00:16.762	1006	-1024	-768	-1	-1	-1	-1	4	-1024	-768	-1	-1	-1	-1	4		0	0						Untertest1.avi	0	880	547	72	111				0	Content		-72	-111	16762872	3114579433
16780	09:15:39.552	00:00:16.779	1007	-1024	-768	-1	-1	-1	-1	4	-1024	-768	-1	-1	-1	-1	4		0	0						Untertest1.avi	0	880	547	72	111				0	Content		-72	-111	16779539	3114596100
16796	09:15:39.568	00:00:16.795	1008	-1024	-768	-1	-1	-1	-1	4	-1024	-768	-1	-1	-1	-1	4		0	0						Untertest1.avi	0	880	547	72	111				0	Content		-72	-111	16795766	3114612327
16812	09:15:39.584	00:00:16.812	1009	-1024	-768	-1	-1	-1	-1	4	-1024	-768	-1	-1	-1	-1	4		0	0						Untertest1.avi	0	880	547	72	111				0	Content		-72	-111	16812433	3114628994
16829	09:15:39.601	00:00:16.829	1010	-1024	-768	-1	-1	-1	-1	4	-1024	-768	-1	-1	-1	-1	4		0	0						Untertest1.avi	0	880	547	72	111				0	Content		-72	-111	16829099	3114645660
16845	09:15:39.617	00:00:16.844	1011	-1024	-768	-1	-1	-1	-1	4	-1024	-768	-1	-1	-1	-1	4		0	0						Untertest1.avi	0	880	547	72	111				0	Content		-72	-111	16844848	3114661409
16862	09:15:39.634	00:00:16.861	1012	-1024	-768	-1	-1	-1	-1	4	-1024	-768	-1	-1	-1	-1	4		0	0						Untertest1.avi	0	880	547	72	111				0	Content		-72	-111	16861588	3114678149
16878	09:15:39.650	00:00:16.878	1013	-1024	-768	-1	-1	-1	-1	4	-1024	-768	-1	-1	-1	-1	4		0	0						Untertest1.avi	0	880	547	72	111				0	Content		-72	-111	16878276	3114694837
16895	09:15:39.667	00:00:16.894	1014	-1024	-768	-1	-1	-1	-1	4	-1024	-768	-1	-1	-1	-1	4		0	0						Untertest1.avi	0	880	547	72	111				0	Content		-72	-111	16894942	3114711503
16912	09:15:39.684	00:00:16.911	1015	-1024	-768	-1	-1	-1	-1	4	-1024	-768	-1	-1	-1	-1	4		0	0						Untertest1.avi	0	880	547	72	111				0	Content		-72	-111	16911609	3114728170
16928	09:15:39.700	00:00:16.928	1016	-1024	-768	-1	-1	-1	-1	4	-1024	-768	-1	-1	-1	-1	4		0	0						Untertest1.avi	0	880	547	72	111				0	Content		-72	-111	16928223	3114744784
16945	09:15:39.717	00:00:16.944	1017	-1024	-768	-1	-1	-1	-1	4	-1024	-768	-1	-1	-1	-1	4		0	0						Untertest1.avi	0	880	547	72	111				0	Content		-72	-111	16944889	3114761450
16962	09:15:39.734	00:00:16.961	1018	-1024	-768	-1	-1	-1	-1	4	-1024	-768	-1	-1	-1	-1	4		0	0						Untertest1.avi	0	880	547	72	111				0	Content		-72	-111	16961556	3114778117
16978	09:15:39.750	00:00:16.978	1019	-1024	-768	-1	-1	-1	-1	4	-1024	-768	-1	-1	-1	-1	4		0	0						Untertest1.avi	0	880	547	72	111				0	Content		-72	-111	16978189	3114794750
16995	09:15:39.767	00:00:16.994	1020	-1024	-768	-1	-1	-1	-1	4	-1024	-768	-1	-1	-1	-1	4		0	0						Untertest1.avi	0	880	547	72	111				0	Content		-72	-111	16994856	3114811417
17012	09:15:39.784	00:00:17.011	1021	-1024	-768	-1	-1	-1	-1	4	-1024	-768	-1	-1	-1	-1	4		0	0						Untertest1.avi	0	880	547	72	111				0	Content		-72	-111	17011674	3114828235
17028	09:15:39.800	00:00:17.028	1022	-1024	-768	-1	-1	-1	-1	4	-1024	-768	-1	-1	-1	-1	4		0	0						Untertest1.avi	0	880	547	72	111				0	Content		-72	-111	17028341	3114844902
17045	09:15:39.817	00:00:17.045	1023	-1024	-768	-1	-1	-1	-1	4	-1024	-768	-1	-1	-1	-1	4		0	0						Untertest1.avi	0	880	547	72	111				0	Content		-72	-111	17045007	3114861568
17062	09:15:39.834	00:00:17.062	1024	-1024	-768	-1	-1	-1	-1	4	-1024	-768	-1	-1	-1	-1	4		0	0						Untertest1.avi	0	880	547	72	111				0	Content		-72	-111	17062157	3114878718
17079	09:15:39.851	00:00:17.078	1025	-1024	-768	-1	-1	-1	-1	4	-1024	-768	-1	-1	-1	-1	4		0	0						Untertest1.avi	0	880	547	72	111				0	Content		-72	-111	17078823	3114895384
17096	09:15:39.868	00:00:17.095	1026	-1024	-768	-1	-1	-1	-1	4	-1024	-768	-1	-1	-1	-1	4		0	0						Untertest1.avi	0	880	547	72	111				0	Content		-72	-111	17095859	3114912420
17113	09:15:39.885	00:00:17.112	1027	-1024	-768	-1	-1	-1	-1	4	-1024	-768	-1	-1	-1	-1	4		0	0						Untertest1.avi	0	880	547	72	111				0	Content		-72	-111	17112525	3114929086
17129	09:15:39.901	00:00:17.129	1028	-1024	-768	-1	-1	-1	-1	4	-1024	-768	-1	-1	-1	-1	4		0	0						Untertest1.avi	0	880	547	72	111				0	Content		-72	-111	17129192	3114945753
17145	09:15:39.917	00:00:17.145	1029	-1024	-768	-1	-1	-1	-1	4	-1024	-768	-1	-1	-1	-1	4		0	0						Untertest1.avi	0	880	547	72	111				0	Content		-72	-111	17145245	3114961806
17162	09:15:39.934	00:00:17.161	1030	-1024	-768	-1	-1	-1	-1	4	-1024	-768	-1	-1	-1	-1	4		0	0						Untertest1.avi	0	880	547	72	111				0	Content		-72	-111	17161912	3114978473
17178	09:15:39.950	00:00:17.178	1031	-1024	-768	-1	-1	-1	-1	4	-1024	-768	-1	-1	-1	-1	4		0	0						Untertest1.avi	0	880	547	72	111				0	Content		-72	-111	17178372	3114994933
17195	09:15:39.967	00:00:17.195	1032	-1024	-768	-1	-1	-1	-1	4	-1024	-768	-1	-1	-1	-1	4		0	0						Untertest1.avi	0	880	547	72	111				0	Content		-72	-111	17195038	3115011599
17212	09:15:39.984	00:00:17.211	1033	-1024	-768	-1	-1	-1	-1	4	-1024	-768	-1	-1	-1	-1	4		0	0						Untertest1.avi	0	880	547	72	111				0	Content		-72	-111	17211705	3115028266
17228	09:15:40.000	00:00:17.228	1034	-1024	-768	-1	-1	-1	-1	4	-1024	-768	-1	-1	-1	-1	4		0	0						Untertest1.avi	0	880	547	72	111				0	Content		-72	-111	17228041	3115044602
17245	09:15:40.017	00:00:17.244	1035	-1024	-768	-1	-1	-1	-1	4	-1024	-768	-1	-1	-1	-1	4		0	0						Untertest1.avi	0	880	547	72	111				0	Content		-72	-111	17244667	3115061228
17261	09:15:40.033	00:00:17.261	1036	-1024	-768	-1	-1	-1	-1	4	-1024	-768	-1	-1	-1	-1	4		0	0						Untertest1.avi	0	880	547	72	111				0	Content		-72	-111	17261291	3115077852
17278	09:15:40.050	00:00:17.277	1037	-1024	-768	-1	-1	-1	-1	4	-1024	-768	-1	-1	-1	-1	4		0	0						Untertest1.avi	0	880	547	72	111				0	Content		-72	-111	17277958	3115094519
17295	09:15:40.067	00:00:17.294	1038	-1024	-768	-1	-1	-1	-1	4	-1024	-768	-1	-1	-1	-1	4		0	0						Untertest1.avi	0	880	547	72	111				0	Content		-72	-111	17294624	3115111185
17311	09:15:40.083	00:00:17.311	1039	-1024	-768	-1	-1	-1	-1	4	-1024	-768	-1	-1	-1	-1	4		0	0						Untertest1.avi	0	880	547	72	111				0	Content		-72	-111	17311271	3115127832
17328	09:15:40.100	00:00:17.327	1040	-1024	-768	-1	-1	-1	-1	4	-1024	-768	-1	-1	-1	-1	4		0	0						Untertest1.avi	0	880	547	72	111				0	Content		-72	-111	17327937	3115144498
17345	09:15:40.117	00:00:17.344	1041	-1024	-768	-1	-1	-1	-1	4	-1024	-768	-1	-1	-1	-1	4		0	0						Untertest1.avi	0	880	547	72	111				0	Content		-72	-111	17344859	3115161420
17362	09:15:40.134	00:00:17.361	1042	-1024	-768	-1	-1	-1	-1	4	-1024	-768	-1	-1	-1	-1	4		0	0						Untertest1.avi	0	880	547	72	111				0	Content		-72	-111	17361525	3115178086
17378	09:15:40.150	00:00:17.378	1043	-1024	-768	-1	-1	-1	-1	4	-1024	-768	-1	-1	-1	-1	4		0	0						Untertest1.avi	0	880	547	72	111				0	Content		-72	-111	17378484	3115195045
17395	09:15:40.167	00:00:17.395	1044	-1024	-768	-1	-1	-1	-1	4	-1024	-768	-1	-1	-1	-1	4		0	0						Untertest1.avi	0	880	547	72	111				0	Content		-72	-111	17395150	3115211711
17412	09:15:40.184	00:00:17.411	1045	-1024	-768	-1	-1	-1	-1	4	-1024	-768	-1	-1	-1	-1	4		0	0						Untertest1.avi	0	880	547	72	111				0	Content		-72	-111	17411816	3115228377
17429	09:15:40.201	00:00:17.429	1046	-1024	-768	-1	-1	-1	-1	4	-1024	-768	-1	-1	-1	-1	4		0	0						Untertest1.avi	0	880	547	72	111				0	Content		-72	-111	17429107	3115245668
17446	09:15:40.218	00:00:17.445	1047	-1024	-768	-1	-1	-1	-1	4	-1024	-768	-1	-1	-1	-1	4		0	0						Untertest1.avi	0	880	547	72	111				0	Content		-72	-111	17445773	3115262334
17462	09:15:40.234	00:00:17.461	1048	-1024	-768	-1	-1	-1	-1	4	-1024	-768	-1	-1	-1	-1	4		0	0						Untertest1.avi	0	880	547	72	111				0	Content		-72	-111	17461980	3115278541
17479	09:15:40.251	00:00:17.478	1049	-1024	-768	-1	-1	-1	-1	4	-1024	-768	-1	-1	-1	-1	4		0	0						Untertest1.avi	0	880	547	72	111				0	Content		-72	-111	17478646	3115295207
17495	09:15:40.267	00:00:17.495	1050	-1024	-768	-1	-1	-1	-1	4	-1024	-768	-1	-1	-1	-1	4		0	0						Untertest1.avi	0	880	547	72	111				0	Content		-72	-111	17495313	3115311874
17511	09:15:40.283	00:00:17.511	1051	-1024	-768	-1	-1	-1	-1	4	-1024	-768	-1	-1	-1	-1	4		0	0						Untertest1.avi	0	880	547	72	111				0	Content		-72	-111	17511137	3115327698
17528	09:15:40.300	00:00:17.527	1052	-1024	-768	-1	-1	-1	-1	4	-1024	-768	-1	-1	-1	-1	4		0	0						Untertest1.avi	0	880	547	72	111				0	Content		-72	-111	17527758	3115344319
17544	09:15:40.316	00:00:17.544	1053	-1024	-768	-1	-1	-1	-1	4	-1024	-768	-1	-1	-1	-1	4		0	0						Untertest1.avi	0	880	547	72	111				0	Content		-72	-111	17544441	3115361002
17561	09:15:40.333	00:00:17.561	1054	-1024	-768	-1	-1	-1	-1	4	-1024	-768	-1	-1	-1	-1	4		0	0						Untertest1.avi	0	880	547	72	111				0	Content		-72	-111	17561108	3115377669
17578	09:15:40.350	00:00:17.577	1055	-1024	-768	-1	-1	-1	-1	4	-1024	-768	-1	-1	-1	-1	4		0	0						Untertest1.avi	0	880	547	72	111				0	Content		-72	-111	17577774	3115394335
17594	09:15:40.366	00:00:17.594	1056	-1024	-768	-1	-1	-1	-1	4	-1024	-768	-1	-1	-1	-1	4		0	0						Untertest1.avi	0	880	547	72	111				0	Content		-72	-111	17594391	3115410952
17611	09:15:40.383	00:00:17.611	1057	-1024	-768	-1	-1	-1	-1	4	-1024	-768	-1	-1	-1	-1	4		0	0						Untertest1.avi	0	880	547	72	111				0	Content		-72	-111	17611057	3115427618
17628	09:15:40.400	00:00:17.627	1058	-1024	-768	-1	-1	-1	-1	4	-1024	-768	-1	-1	-1	-1	4		0	0						Untertest1.avi	0	880	547	72	111				0	Content		-72	-111	17627723	3115444284
17644	09:15:40.416	00:00:17.644	1059	-1024	-768	-1	-1	-1	-1	4	-1024	-768	-1	-1	-1	-1	4		0	0						Untertest1.avi	0	880	547	72	111				0	Content		-72	-111	17644384	3115460945
17661	09:15:40.433	00:00:17.661	1060	-1024	-768	-1	-1	-1	-1	4	-1024	-768	-1	-1	-1	-1	4		0	0						Untertest1.avi	0	880	547	72	111				0	Content		-72	-111	17661007	3115477568
17678	09:15:40.450	00:00:17.678	1061	-1024	-768	-1	-1	-1	-1	4	-1024	-768	-1	-1	-1	-1	4		0	0						Untertest1.avi	0	880	547	72	111				0	Content		-72	-111	17678085	3115494646
17695	09:15:40.467	00:00:17.694	1062	-1024	-768	-1	-1	-1	-1	4	-1024	-768	-1	-1	-1	-1	4		0	0						Untertest1.avi	0	880	547	72	111				0	Content		-72	-111	17694751	3115511312
17711	09:15:40.483	00:00:17.711	1063	-1024	-768	-1	-1	-1	-1	4	-1024	-768	-1	-1	-1	-1	4		0	0						Untertest1.avi	0	880	547	72	111				0	Content		-72	-111	17711418	3115527979
17729	09:15:40.501	00:00:17.728	1064	-1024	-768	-1	-1	-1	-1	4	-1024	-768	-1	-1	-1	-1	4		0	0						Untertest1.avi	0	880	547	72	111				0	Content		-72	-111	17728564	3115545125
17745	09:15:40.517	00:00:17.745	1065	-1024	-768	-1	-1	-1	-1	4	-1024	-768	-1	-1	-1	-1	4		0	0						Untertest1.avi	0	880	547	72	111				0	Content		-72	-111	17745231	3115561792
17762	09:15:40.534	00:00:17.761	1066	-1024	-768	-1	-1	-1	-1	4	-1024	-768	-1	-1	-1	-1	4		0	0						Untertest1.avi	0	880	547	72	111				0	Content		-72	-111	17761897	3115578458
17778	09:15:40.550	00:00:17.778	1067	-1024	-768	-1	-1	-1	-1	4	-1024	-768	-1	-1	-1	-1	4		0	0						Untertest1.avi	0	880	547	72	111				0	Content		-72	-111	17778064	3115594625
17795	09:15:40.567	00:00:17.794	1068	-1024	-768	-1	-1	-1	-1	4	-1024	-768	-1	-1	-1	-1	4		0	0						Untertest1.avi	0	880	547	72	111				0	Content		-72	-111	17794730	3115611291
17811	09:15:40.583	00:00:17.811	1069	-1024	-768	-1	-1	-1	-1	4	-1024	-768	-1	-1	-1	-1	4		0	0						Untertest1.avi	0	880	547	72	111				0	Content		-72	-111	17811229	3115627790
17828	09:15:40.600	00:00:17.827	1070	-1024	-768	-1	-1	-1	-1	4	-1024	-768	-1	-1	-1	-1	4		0	0						Untertest1.avi	0	880	547	72	111				0	Content		-72	-111	17827895	3115644456
17845	09:15:40.617	00:00:17.844	1071	-1024	-768	-1	-1	-1	-1	4	-1024	-768	-1	-1	-1	-1	4		0	0						Untertest1.avi	0	880	547	72	111				0	Content		-72	-111	17844562	3115661123
17861	09:15:40.633	00:00:17.860	1072	-1024	-768	-1	-1	-1	-1	4	-1024	-768	-1	-1	-1	-1	4		0	0						Untertest1.avi	0	880	547	72	111				0	Content		-72	-111	17860846	3115677407
17877	09:15:40.649	00:00:17.877	1073	-1024	-768	-1	-1	-1	-1	4	-1024	-768	-1	-1	-1	-1	4		0	0						Untertest1.avi	0	880	547	72	111				0	Content		-72	-111	17877469	3115694030
17894	09:15:40.666	00:00:17.894	1074	-1024	-768	-1	-1	-1	-1	4	-1024	-768	-1	-1	-1	-1	4		0	0						Untertest1.avi	0	880	547	72	111				0	Content		-72	-111	17894134	3115710695
17911	09:15:40.683	00:00:17.910	1075	-1024	-768	-1	-1	-1	-1	4	-1024	-768	-1	-1	-1	-1	4		0	0						Untertest1.avi	0	880	547	72	111				0	Content		-72	-111	17910800	3115727361
17927	09:15:40.699	00:00:17.927	1076	-1024	-768	-1	-1	-1	-1	4	-1024	-768	-1	-1	-1	-1	4		0	0						Untertest1.avi	0	880	547	72	111				0	Content		-72	-111	17927467	3115744028
17944	09:15:40.716	00:00:17.944	1077	-1024	-768	-1	-1	-1	-1	4	-1024	-768	-1	-1	-1	-1	4		0	0						Untertest1.avi	0	880	547	72	111				0	Content		-72	-111	17944155	3115760716
17961	09:15:40.733	00:00:17.960	1078	-1024	-768	-1	-1	-1	-1	4	-1024	-768	-1	-1	-1	-1	4		0	0						Untertest1.avi	0	880	547	72	111				0	Content		-72	-111	17960822	3115777383
17978	09:15:40.750	00:00:17.977	1079	-1024	-768	-1	-1	-1	-1	4	-1024	-768	-1	-1	-1	-1	4		0	0						Untertest1.avi	0	880	547	72	111				0	Content		-72	-111	17977764	3115794325
17994	09:15:40.766	00:00:17.994	1080	-1024	-768	-1	-1	-1	-1	4	-1024	-768	-1	-1	-1	-1	4		0	0						Untertest1.avi	0	880	547	72	111				0	Content		-72	-111	17994431	3115810992
18011	09:15:40.783	00:00:18.011	1081	-1024	-768	-1	-1	-1	-1	4	-1024	-768	-1	-1	-1	-1	4		0	0						Untertest1.avi	0	880	547	72	111				0	Content		-72	-111	18011396	3115827957
18028	09:15:40.800	00:00:18.028	1082	-1024	-768	-1	-1	-1	-1	4	-1024	-768	-1	-1	-1	-1	4		0	0						Untertest1.avi	0	880	547	72	111				0	Content		-72	-111	18028063	3115844624
18045	09:15:40.817	00:00:18.044	1083	-1024	-768	-1	-1	-1	-1	4	-1024	-768	-1	-1	-1	-1	4		0	0						Untertest1.avi	0	880	547	72	111				0	Content		-72	-111	18044729	3115861290
18062	09:15:40.834	00:00:18.061	1084	-1024	-768	-1	-1	-1	-1	4	-1024	-768	-1	-1	-1	-1	4		0	0						Untertest1.avi	0	880	547	72	111				0	Content		-72	-111	18061962	3115878523
18079	09:15:40.851	00:00:18.078	1085	-1024	-768	-1	-1	-1	-1	4	-1024	-768	-1	-1	-1	-1	4		0	0						Untertest1.avi	0	880	547	72	111				0	Content		-72	-111	18078628	3115895189
18095	09:15:40.867	00:00:18.094	1086	-1024	-768	-1	-1	-1	-1	4	-1024	-768	-1	-1	-1	-1	4		0	0						Untertest1.avi	0	880	547	72	111				0	Content		-72	-111	18094857	3115911418
18112	09:15:40.884	00:00:18.111	1087	-1024	-768	-1	-1	-1	-1	4	-1024	-768	-1	-1	-1	-1	4		0	0						Untertest1.avi	0	880	547	72	111				0	Content		-72	-111	18111524	3115928085
18128	09:15:40.900	00:00:18.128	1088	-1024	-768	-1	-1	-1	-1	4	-1024	-768	-1	-1	-1	-1	4		0	0						Untertest1.avi	0	880	547	72	111				0	Content		-72	-111	18128190	3115944751
18144	09:15:40.916	00:00:18.143	1089	-1024	-768	-1	-1	-1	-1	4	-1024	-768	-1	-1	-1	-1	4		0	0						Untertest1.avi	0	880	547	72	111				0	Content		-72	-111	18143935	3115960496
18161	09:15:40.933	00:00:18.160	1090	-1024	-768	-1	-1	-1	-1	4	-1024	-768	-1	-1	-1	-1	4		0	0						Untertest1.avi	0	880	547	72	111				0	Content		-72	-111	18160683	3115977244
18177	09:15:40.949	00:00:18.177	1091	-1024	-768	-1	-1	-1	-1	4	-1024	-768	-1	-1	-1	-1	4		0	0						Untertest1.avi	0	880	547	72	111				0	Content		-72	-111	18177367	3115993928
18194	09:15:40.966	00:00:18.194	1092	-1024	-768	-1	-1	-1	-1	4	-1024	-768	-1	-1	-1	-1	4		0	0						Untertest1.avi	0	880	547	72	111				0	Content		-72	-111	18194033	3116010594
18211	09:15:40.983	00:00:18.210	1093	-1024	-768	-1	-1	-1	-1	4	-1024	-768	-1	-1	-1	-1	4		0	0						Untertest1.avi	0	880	547	72	111				0	Content		-72	-111	18210700	3116027261
18227	09:15:40.999	00:00:18.227	1094	-1024	-768	-1	-1	-1	-1	4	-1024	-768	-1	-1	-1	-1	4		0	0						Untertest1.avi	0	880	547	72	111				0	Content		-72	-111	18227316	3116043877
18244	09:15:41.016	00:00:18.243	1095	-1024	-768	-1	-1	-1	-1	4	-1024	-768	-1	-1	-1	-1	4		0	0						Untertest1.avi	0	880	547	72	111				0	Content		-72	-111	18243983	3116060544
18261	09:15:41.033	00:00:18.260	1096	-1024	-768	-1	-1	-1	-1	4	-1024	-768	-1	-1	-1	-1	4		0	0						Untertest1.avi	0	880	547	72	111				0	Content		-72	-111	18260649	3116077210
18277	09:15:41.049	00:00:18.277	1097	-1024	-768	-1	-1	-1	-1	4	-1024	-768	-1	-1	-1	-1	4		0	0						Untertest1.avi	0	880	547	72	111				0	Content		-72	-111	18277183	3116093744
18294	09:15:41.066	00:00:18.293	1098	-1024	-768	-1	-1	-1	-1	4	-1024	-768	-1	-1	-1	-1	4		0	0						Untertest1.avi	0	880	547	72	111				0	Content		-72	-111	18293962	3116110523
18311	09:15:41.083	00:00:18.310	1099	-1024	-768	-1	-1	-1	-1	4	-1024	-768	-1	-1	-1	-1	4		0	0						Untertest1.avi	0	880	547	72	111				0	Content		-72	-111	18310988	3116127549
18328	09:15:41.100	00:00:18.327	1100	-1024	-768	-1	-1	-1	-1	4	-1024	-768	-1	-1	-1	-1	4		0	0						Untertest1.avi	0	880	547	72	111				0	Content		-72	-111	18327654	3116144215
18344	09:15:41.116	00:00:18.344	1101	-1024	-768	-1	-1	-1	-1	4	-1024	-768	-1	-1	-1	-1	4		0	0						Untertest1.avi	0	880	547	72	111				0	Content		-72	-111	18344320	3116160881
18361	09:15:41.133	00:00:18.361	1102	-1024	-768	-1	-1	-1	-1	4	-1024	-768	-1	-1	-1	-1	4		0	0						Untertest1.avi	0	880	547	72	111				0	Content		-72	-111	18361480	3116178041
18378	09:15:41.150	00:00:18.378	1103	-1024	-768	-1	-1	-1	-1	4	-1024	-768	-1	-1	-1	-1	4		0	0						Untertest1.avi	0	880	547	72	111				0	Content		-72	-111	18378146	3116194707
18395	09:15:41.167	00:00:18.394	1104	-1024	-768	-1	-1	-1	-1	4	-1024	-768	-1	-1	-1	-1	4		0	0						Untertest1.avi	0	880	547	72	111				0	Content		-72	-111	18394813	3116211374
18411	09:15:41.183	00:00:18.410	1105	-1024	-768	-1	-1	-1	-1	4	-1024	-768	-1	-1	-1	-1	4		0	0						Untertest1.avi	0	880	547	72	111				0	Content		-72	-111	18410991	3116227552
18428	09:15:41.200	00:00:18.427	1106	-1024	-768	-1	-1	-1	-1	4	-1024	-768	-1	-1	-1	-1	4		0	0						Untertest1.avi	0	880	547	72	111				0	Content		-72	-111	18427658	3116244219
18444	09:15:41.216	00:00:18.444	1107	-1024	-768	-1	-1	-1	-1	4	-1024	-768	-1	-1	-1	-1	4		0	0						Untertest1.avi	0	880	547	72	111				0	Content		-72	-111	18444156	3116260717
18461	09:15:41.233	00:00:18.460	1108	-1024	-768	-1	-1	-1	-1	4	-1024	-768	-1	-1	-1	-1	4		0	0						Untertest1.avi	0	880	547	72	111				0	Content		-72	-111	18460823	3116277384
18477	09:15:41.249	00:00:18.477	1109	-1024	-768	-1	-1	-1	-1	4	-1024	-768	-1	-1	-1	-1	4		0	0						Untertest1.avi	0	880	547	72	111				0	Content		-72	-111	18477489	3116294050
18494	09:15:41.266	00:00:18.493	1110	-1024	-768	-1	-1	-1	-1	4	-1024	-768	-1	-1	-1	-1	4		0	0						Untertest1.avi	0	880	547	72	111				0	Content		-72	-111	18493774	3116310335
18510	09:15:41.282	00:00:18.510	1111	-1024	-768	-1	-1	-1	-1	4	-1024	-768	-1	-1	-1	-1	4		0	0						Untertest1.avi	0	880	547	72	111				0	Content		-72	-111	18510397	3116326958
18527	09:15:41.299	00:00:18.527	1112	-1024	-768	-1	-1	-1	-1	4	-1024	-768	-1	-1	-1	-1	4		0	0						Untertest1.avi	0	880	547	72	111				0	Content		-72	-111	18527063	3116343624
18544	09:15:41.316	00:00:18.543	1113	-1024	-768	-1	-1	-1	-1	4	-1024	-768	-1	-1	-1	-1	4		0	0						Untertest1.avi	0	880	547	72	111				0	Content		-72	-111	18543729	3116360290
18560	09:15:41.332	00:00:18.560	1114	-1024	-768	-1	-1	-1	-1	4	-1024	-768	-1	-1	-1	-1	4		0	0						Untertest1.avi	0	880	547	72	111				0	Content		-72	-111	18560395	3116376956
18577	09:15:41.349	00:00:18.577	1115	-1024	-768	-1	-1	-1	-1	4	-1024	-768	-1	-1	-1	-1	4		0	0						Untertest1.avi	0	880	547	72	111				0	Content		-72	-111	18577058	3116393619
18594	09:15:41.366	00:00:18.593	1116	-1024	-768	-1	-1	-1	-1	4	-1024	-768	-1	-1	-1	-1	4		0	0						Untertest1.avi	0	880	547	72	111				0	Content		-72	-111	18593724	3116410285
18610	09:15:41.382	00:00:18.610	1117	-1024	-768	-1	-1	-1	-1	4	-1024	-768	-1	-1	-1	-1	4		0	0						Untertest1.avi	0	880	547	72	111				0	Content		-72	-111	18610391	3116426952
18627	09:15:41.399	00:00:18.627	1118	-1024	-768	-1	-1	-1	-1	4	-1024	-768	-1	-1	-1	-1	4		0	0						Untertest1.avi	0	880	547	72	111				0	Content		-72	-111	18627320	3116443881
18644	09:15:41.416	00:00:18.643	1119	-1024	-768	-1	-1	-1	-1	4	-1024	-768	-1	-1	-1	-1	4		0	0						Untertest1.avi	0	880	547	72	111				0	Content		-72	-111	18643987	3116460548
18661	09:15:41.433	00:00:18.660	1120	-1024	-768	-1	-1	-1	-1	4	-1024	-768	-1	-1	-1	-1	4		0	0						Untertest1.avi	0	880	547	72	111				0	Content		-72	-111	18660948	3116477509
18678	09:15:41.450	00:00:18.677	1121	-1024	-768	-1	-1	-1	-1	4	-1024	-768	-1	-1	-1	-1	4		0	0						Untertest1.avi	0	880	547	72	111				0	Content		-72	-111	18677615	3116494176
18694	09:15:41.466	00:00:18.694	1122	-1024	-768	-1	-1	-1	-1	4	-1024	-768	-1	-1	-1	-1	4		0	0						Untertest1.avi	0	880	547	72	111				0	Content		-72	-111	18694281	3116510842
18712	09:15:41.484	00:00:18.711	1123	-1024	-768	-1	-1	-1	-1	4	-1024	-768	-1	-1	-1	-1	4		0	0						Untertest1.avi	0	880	547	72	111				0	Content		-72	-111	18711512	3116528073
18728	09:15:41.500	00:00:18.728	1124	-1024	-768	-1	-1	-1	-1	4	-1024	-768	-1	-1	-1	-1	4		0	0						Untertest1.avi	0	880	547	72	111				0	Content		-72	-111	18728178	3116544739
18744	09:15:41.516	00:00:18.744	1125	-1024	-768	-1	-1	-1	-1	4	-1024	-768	-1	-1	-1	-1	4		0	0						Untertest1.avi	0	880	547	72	111				0	Content		-72	-111	18744406	3116560967
18761	09:15:41.533	00:00:18.761	1126	-1024	-768	-1	-1	-1	-1	4	-1024	-768	-1	-1	-1	-1	4		0	0						Untertest1.avi	0	880	547	72	111				0	Content		-72	-111	18761072	3116577633
18778	09:15:41.550	00:00:18.777	1127	-1024	-768	-1	-1	-1	-1	4	-1024	-768	-1	-1	-1	-1	4		0	0						Untertest1.avi	0	880	547	72	111				0	Content		-72	-111	18777738	3116594299
18793	09:15:41.565	00:00:18.793	1128	-1024	-768	-1	-1	-1	-1	4	-1024	-768	-1	-1	-1	-1	4		0	0						Untertest1.avi	0	880	547	72	111				0	Content		-72	-111	18793496	3116610057
18810	09:15:41.582	00:00:18.810	1129	-1024	-768	-1	-1	-1	-1	4	-1024	-768	-1	-1	-1	-1	4		0	0						Untertest1.avi	0	880	547	72	111				0	Content		-72	-111	18810231	3116626792
18827	09:15:41.599	00:00:18.826	1130	-1024	-768	-1	-1	-1	-1	4	-1024	-768	-1	-1	-1	-1	4		0	0						Untertest1.avi	0	880	547	72	111				0	Content		-72	-111	18826916	3116643477
18844	09:15:41.616	00:00:18.843	1131	-1024	-768	-1	-1	-1	-1	4	-1024	-768	-1	-1	-1	-1	4		0	0						Untertest1.avi	0	880	547	72	111				0	Content		-72	-111	18843582	3116660143
18860	09:15:41.632	00:00:18.860	1132	-1024	-768	-1	-1	-1	-1	4	-1024	-768	-1	-1	-1	-1	4		0	0						Untertest1.avi	0	880	547	72	111				0	Content		-72	-111	18860249	3116676810
18877	09:15:41.649	00:00:18.876	1133	-1024	-768	-1	-1	-1	-1	4	-1024	-768	-1	-1	-1	-1	4		0	0						Untertest1.avi	0	880	547	72	111				0	Content		-72	-111	18876864	3116693425
18894	09:15:41.666	00:00:18.893	1134	-1024	-768	-1	-1	-1	-1	4	-1024	-768	-1	-1	-1	-1	4		0	0						Untertest1.avi	0	880	547	72	111				0	Content		-72	-111	18893531	3116710092
18910	09:15:41.682	00:00:18.910	1135	-1024	-768	-1	-1	-1	-1	4	-1024	-768	-1	-1	-1	-1	4		0	0						Untertest1.avi	0	880	547	72	111				0	Content		-72	-111	18910197	3116726758
18927	09:15:41.699	00:00:18.926	1136	-1024	-768	-1	-1	-1	-1	4	-1024	-768	-1	-1	-1	-1	4		0	0						Untertest1.avi	0	880	547	72	111				0	Content		-72	-111	18926731	3116743292
18944	09:15:41.716	00:00:18.943	1137	-1024	-768	-1	-1	-1	-1	4	-1024	-768	-1	-1	-1	-1	4		0	0						Untertest1.avi	0	880	547	72	111				0	Content		-72	-111	18943517	3116760078
18961	09:15:41.733	00:00:18.960	1138	-1024	-768	-1	-1	-1	-1	4	-1024	-768	-1	-1	-1	-1	4		0	0						Untertest1.avi	0	880	547	72	111				0	Content		-72	-111	18960547	3116777108
18977	09:15:41.749	00:00:18.977	1139	-1024	-768	-1	-1	-1	-1	4	-1024	-768	-1	-1	-1	-1	4		0	0						Untertest1.avi	0	880	547	72	111				0	Content		-72	-111	18977213	3116793774
18994	09:15:41.766	00:00:18.993	1140	-1024	-768	-1	-1	-1	-1	4	-1024	-768	-1	-1	-1	-1	4		0	0						Untertest1.avi	0	880	547	72	111				0	Content		-72	-111	18993880	3116810441
19011	09:15:41.783	00:00:19.011	1141	-1024	-768	-1	-1	-1	-1	4	-1024	-768	-1	-1	-1	-1	4		0	0						Untertest1.avi	0	880	547	72	111				0	Content		-72	-111	19011030	3116827591
19028	09:15:41.800	00:00:19.027	1142	-1024	-768	-1	-1	-1	-1	4	-1024	-768	-1	-1	-1	-1	4		0	0						Untertest1.avi	0	880	547	72	111				0	Content		-72	-111	19027696	3116844257
19044	09:15:41.816	00:00:19.044	1143	-1024	-768	-1	-1	-1	-1	4	-1024	-768	-1	-1	-1	-1	4		0	0						Untertest1.avi	0	880	547	72	111				0	Content		-72	-111	19044363	3116860924
19061	09:15:41.833	00:00:19.060	1144	-1024	-768	-1	-1	-1	-1	4	-1024	-768	-1	-1	-1	-1	4		0	0						Untertest1.avi	0	880	547	72	111				0	Content		-72	-111	19060535	3116877096
19077	09:15:41.849	00:00:19.077	1145	-1024	-768	-1	-1	-1	-1	4	-1024	-768	-1	-1	-1	-1	4		0	0						Untertest1.avi	0	880	547	72	111				0	Content		-72	-111	19077202	3116893763
19094	09:15:41.866	00:00:19.093	1146	-1024	-768	-1	-1	-1	-1	4	-1024	-768	-1	-1	-1	-1	4		0	0						Untertest1.avi	0	880	547	72	111				0	Content		-72	-111	19093700	3116910261
19110	09:15:41.882	00:00:19.110	1147	-1024	-768	-1	-1	-1	-1	4	-1024	-768	-1	-1	-1	-1	4		0	0						Untertest1.avi	0	880	547	72	111				0	Content		-72	-111	19110367	3116926928
19127	09:15:41.899	00:00:19.127	1148	-1024	-768	-1	-1	-1	-1	4	-1024	-768	-1	-1	-1	-1	4		0	0						Untertest1.avi	0	880	547	72	111				0	Content		-72	-111	19127033	3116943594
19143	09:15:41.915	00:00:19.143	1149	-1024	-768	-1	-1	-1	-1	4	-1024	-768	-1	-1	-1	-1	4		0	0						Untertest1.avi	0	880	547	72	111				0	Content		-72	-111	19143321	3116959882
19160	09:15:41.932	00:00:19.159	1150	-1024	-768	-1	-1	-1	-1	4	-1024	-768	-1	-1	-1	-1	4		0	0						Untertest1.avi	0	880	547	72	111				0	Content		-72	-111	19159944	3116976505
19177	09:15:41.949	00:00:19.176	1151	-1024	-768	-1	-1	-1	-1	4	-1024	-768	-1	-1	-1	-1	4		0	0						Untertest1.avi	0	880	547	72	111				0	Content		-72	-111	19176610	3116993171
19193	09:15:41.965	00:00:19.193	1152	-1024	-768	-1	-1	-1	-1	4	-1024	-768	-1	-1	-1	-1	4		0	0						Untertest1.avi	0	880	547	72	111				0	Content		-72	-111	19193276	3117009837
19210	09:15:41.982	00:00:19.209	1153	-1024	-768	-1	-1	-1	-1	4	-1024	-768	-1	-1	-1	-1	4		0	0						Untertest1.avi	0	880	547	72	111				0	Content		-72	-111	19209943	3117026504
19227	09:15:41.999	00:00:19.226	1154	-1024	-768	-1	-1	-1	-1	4	-1024	-768	-1	-1	-1	-1	4		0	0						Untertest1.avi	0	880	547	72	111				0	Content		-72	-111	19226607	3117043168
19243	09:15:42.015	00:00:19.243	1155	-1024	-768	-1	-1	-1	-1	4	-1024	-768	-1	-1	-1	-1	4		0	0						Untertest1.avi	0	880	547	72	111				0	Content		-72	-111	19243273	3117059834
19260	09:15:42.032	00:00:19.259	1156	-1024	-768	-1	-1	-1	-1	4	-1024	-768	-1	-1	-1	-1	4		0	0						Untertest1.avi	0	880	547	72	111				0	Content		-72	-111	19259940	3117076501
19277	09:15:42.049	00:00:19.276	1157	-1024	-768	-1	-1	-1	-1	4	-1024	-768	-1	-1	-1	-1	4		0	0						Untertest1.avi	0	880	547	72	111				0	Content		-72	-111	19276872	3117093433
19294	09:15:42.066	00:00:19.293	1158	-1024	-768	-1	-1	-1	-1	4	-1024	-768	-1	-1	-1	-1	4		0	0						Untertest1.avi	0	880	547	72	111				0	Content		-72	-111	19293539	3117110100
19311	09:15:42.083	00:00:19.310	1159	-1024	-768	-1	-1	-1	-1	4	-1024	-768	-1	-1	-1	-1	4		0	0						Untertest1.avi	0	880	547	72	111				0	Content		-72	-111	19310502	3117127063
19327	09:15:42.099	00:00:19.327	1160	-1024	-768	-1	-1	-1	-1	4	-1024	-768	-1	-1	-1	-1	4		0	0						Untertest1.avi	0	880	547	72	111				0	Content		-72	-111	19327169	3117143730
19344	09:15:42.116	00:00:19.343	1161	-1024	-768	-1	-1	-1	-1	4	-1024	-768	-1	-1	-1	-1	4		0	0						Untertest1.avi	0	880	547	72	111				0	Content		-72	-111	19343835	3117160396
19361	09:15:42.133	00:00:19.361	1162	-1024	-768	-1	-1	-1	-1	4	-1024	-768	-1	-1	-1	-1	4		0	0						Untertest1.avi	0	880	547	72	111				0	Content		-72	-111	19361066	3117177627
19378	09:15:42.150	00:00:19.377	1163	-1024	-768	-1	-1	-1	-1	4	-1024	-768	-1	-1	-1	-1	4		0	0						Untertest1.avi	0	880	547	72	111				0	Content		-72	-111	19377732	3117194293
19394	09:15:42.166	00:00:19.393	1164	-1024	-768	-1	-1	-1	-1	4	-1024	-768	-1	-1	-1	-1	4		0	0						Untertest1.avi	0	880	547	72	111				0	Content		-72	-111	19393961	3117210522
19411	09:15:42.183	00:00:19.410	1165	-1024	-768	-1	-1	-1	-1	4	-1024	-768	-1	-1	-1	-1	4		0	0						Untertest1.avi	0	880	547	72	111				0	Content		-72	-111	19410627	3117227188
19427	09:15:42.199	00:00:19.427	1166	-1024	-768	-1	-1	-1	-1	4	-1024	-768	-1	-1	-1	-1	4		0	0						Untertest1.avi	0	880	547	72	111				0	Content		-72	-111	19427294	3117243855
19443	09:15:42.215	00:00:19.443	1167	-1024	-768	-1	-1	-1	-1	4	-1024	-768	-1	-1	-1	-1	4		0	0						Untertest1.avi	0	880	547	72	111				0	Content		-72	-111	19443050	3117259611
19460	09:15:42.232	00:00:19.459	1168	-1024	-768	-1	-1	-1	-1	4	-1024	-768	-1	-1	-1	-1	4		0	0						Untertest1.avi	0	880	547	72	111				0	Content		-72	-111	19459784	3117276345
19476	09:15:42.248	00:00:19.476	1169	-1024	-768	-1	-1	-1	-1	4	-1024	-768	-1	-1	-1	-1	4		0	0						Untertest1.avi	0	880	547	72	111				0	Content		-72	-111	19476468	3117293029
19493	09:15:42.265	00:00:19.493	1170	-1024	-768	-1	-1	-1	-1	4	-1024	-768	-1	-1	-1	-1	4		0	0						Untertest1.avi	0	880	547	72	111				0	Content		-72	-111	19493134	3117309695
19510	09:15:42.282	00:00:19.509	1171	-1024	-768	-1	-1	-1	-1	4	-1024	-768	-1	-1	-1	-1	4		0	0						Untertest1.avi	0	880	547	72	111				0	Content		-72	-111	19509801	3117326362
19526	09:15:42.298	00:00:19.526	1172	-1024	-768	-1	-1	-1	-1	4	-1024	-768	-1	-1	-1	-1	4		0	0						Untertest1.avi	0	880	547	72	111				0	Content		-72	-111	19526454	3117343015
19543	09:15:42.315	00:00:19.543	1173	-1024	-768	-1	-1	-1	-1	4	-1024	-768	-1	-1	-1	-1	4		0	0						Untertest1.avi	0	880	547	72	111				0	Content		-72	-111	19543022	3117359583
19560	09:15:42.332	00:00:19.559	1174	-1024	-768	-1	-1	-1	-1	4	-1024	-768	-1	-1	-1	-1	4		0	0						Untertest1.avi	0	880	547	72	111				0	Content		-72	-111	19559657	3117376218
19577	09:15:42.349	00:00:19.576	1175	-1024	-768	-1	-1	-1	-1	4	-1024	-768	-1	-1	-1	-1	4		0	0						Untertest1.avi	0	880	547	72	111				0	Content		-72	-111	19576735	3117393296
19593	09:15:42.365	00:00:19.593	1176	-1024	-768	-1	-1	-1	-1	4	-1024	-768	-1	-1	-1	-1	4		0	0						Untertest1.avi	0	880	547	72	111				0	Content		-72	-111	19593401	3117409962
19610	09:15:42.382	00:00:19.610	1177	-1024	-768	-1	-1	-1	-1	4	-1024	-768	-1	-1	-1	-1	4		0	0						Untertest1.avi	0	880	547	72	111				0	Content		-72	-111	19610068	3117426629
19627	09:15:42.399	00:00:19.627	1178	-1024	-768	-1	-1	-1	-1	4	-1024	-768	-1	-1	-1	-1	4		0	0						Untertest1.avi	0	880	547	72	111				0	Content		-72	-111	19627215	3117443776
19644	09:15:42.416	00:00:19.643	1179	-1024	-768	-1	-1	-1	-1	4	-1024	-768	-1	-1	-1	-1	4		0	0						Untertest1.avi	0	880	547	72	111				0	Content		-72	-111	19643882	3117460443
19661	09:15:42.433	00:00:19.660	1180	-1024	-768	-1	-1	-1	-1	4	-1024	-768	-1	-1	-1	-1	4		0	0						Untertest1.avi	0	880	547	72	111				0	Content		-72	-111	19660548	3117477109
19678	09:15:42.450	00:00:19.678	1181	-1024	-768	-1	-1	-1	-1	4	-1024	-768	-1	-1	-1	-1	4		0	0						Untertest1.avi	0	880	547	72	111				0	Content		-72	-111	19678132	3117494693
19693	09:15:42.465	00:00:19.693	1182	-1024	-768	-1	-1	-1	-1	4	-1024	-768	-1	-1	-1	-1	4		0	0						Untertest1.avi	0	880	547	72	111				0	Content		-72	-111	19693004	3117509565
19710	09:15:42.482	00:00:19.709	1183	-1024	-768	-1	-1	-1	-1	4	-1024	-768	-1	-1	-1	-1	4		0	0						Untertest1.avi	0	880	547	72	111				0	Content		-72	-111	19709626	3117526187
19726	09:15:42.498	00:00:19.726	1184	-1024	-768	-1	-1	-1	-1	4	-1024	-768	-1	-1	-1	-1	4		0	0						Untertest1.avi	0	880	547	72	111				0	Content		-72	-111	19726293	3117542854
19743	09:15:42.515	00:00:19.742	1185	-1024	-768	-1	-1	-1	-1	4	-1024	-768	-1	-1	-1	-1	4		0	0						Untertest1.avi	0	880	547	72	111				0	Content		-72	-111	19742959	3117559520
19759	09:15:42.531	00:00:19.759	1186	-1024	-768	-1	-1	-1	-1	4	-1024	-768	-1	-1	-1	-1	4		0	0						Untertest1.avi	0	880	547	72	111				0	Content		-72	-111	19759495	3117576056
19776	09:15:42.548	00:00:19.776	1187	-1024	-768	-1	-1	-1	-1	4	-1024	-768	-1	-1	-1	-1	4		0	0						Untertest1.avi	0	880	547	72	111				0	Content		-72	-111	19776298	3117592859
19793	09:15:42.565	00:00:19.792	1188	-1024	-768	-1	-1	-1	-1	4	-1024	-768	-1	-1	-1	-1	4		0	0						Untertest1.avi	0	880	547	72	111				0	Content		-72	-111	19792867	3117609428
19810	09:15:42.582	00:00:19.809	1189	-1024	-768	-1	-1	-1	-1	4	-1024	-768	-1	-1	-1	-1	4		0	0						Untertest1.avi	0	880	547	72	111				0	Content		-72	-111	19809699	3117626260
19826	09:15:42.598	00:00:19.826	1190	-1024	-768	-1	-1	-1	-1	4	-1024	-768	-1	-1	-1	-1	4		0	0						Untertest1.avi	0	880	547	72	111				0	Content		-72	-111	19826366	3117642927
19843	09:15:42.615	00:00:19.843	1191	-1024	-768	-1	-1	-1	-1	4	-1024	-768	-1	-1	-1	-1	4		0	0						Untertest1.avi	0	880	547	72	111				0	Content		-72	-111	19843032	3117659593
19860	09:15:42.632	00:00:19.860	1192	-1024	-768	-1	-1	-1	-1	4	-1024	-768	-1	-1	-1	-1	4		0	0						Untertest1.avi	0	880	547	72	111				0	Content		-72	-111	19860016	3117676577
19877	09:15:42.649	00:00:19.876	1193	-1024	-768	-1	-1	-1	-1	4	-1024	-768	-1	-1	-1	-1	4		0	0						Untertest1.avi	0	880	547	72	111				0	Content		-72	-111	19876682	3117693243
19893	09:15:42.665	00:00:19.893	1194	-1024	-768	-1	-1	-1	-1	4	-1024	-768	-1	-1	-1	-1	4		0	0						Untertest1.avi	0	880	547	72	111				0	Content		-72	-111	19893349	3117709910
19911	09:15:42.683	00:00:19.910	1195	-1024	-768	-1	-1	-1	-1	4	-1024	-768	-1	-1	-1	-1	4		0	0						Untertest1.avi	0	880	547	72	111				0	Content		-72	-111	19910664	3117727225
19927	09:15:42.699	00:00:19.927	1196	-1024	-768	-1	-1	-1	-1	4	-1024	-768	-1	-1	-1	-1	4		0	0						Untertest1.avi	0	880	547	72	111				0	Content		-72	-111	19927330	3117743891
19944	09:15:42.716	00:00:19.943	1197	-1024	-768	-1	-1	-1	-1	4	-1024	-768	-1	-1	-1	-1	4		0	0						Untertest1.avi	0	880	547	72	111				0	Content		-72	-111	19943588	3117760149
19960	09:15:42.732	00:00:19.960	1198	-1024	-768	-1	-1	-1	-1	4	-1024	-768	-1	-1	-1	-1	4		0	0						Untertest1.avi	0	880	547	72	111				0	Content		-72	-111	19960254	3117776815
19977	09:15:42.749	00:00:19.976	1199	-1024	-768	-1	-1	-1	-1	4	-1024	-768	-1	-1	-1	-1	4		0	0						Untertest1.avi	0	880	547	72	111				0	Content		-72	-111	19976921	3117793482
19993	09:15:42.765	00:00:19.992	1200	-1024	-768	-1	-1	-1	-1	4	-1024	-768	-1	-1	-1	-1	4		0	0						Untertest1.avi	0	880	547	72	111				0	Content		-72	-111	19992721	3117809282
20009	09:15:42.781	00:00:20.009	1201	-1024	-768	-1	-1	-1	-1	4	-1024	-768	-1	-1	-1	-1	4		0	0						Untertest1.avi	0	880	547	72	111				0	Content		-72	-111	20009345	3117825906
20026	09:15:42.798	00:00:20.026	1202	-1024	-768	-1	-1	-1	-1	4	-1024	-768	-1	-1	-1	-1	4		0	0						Untertest1.avi	0	880	547	72	111				0	Content		-72	-111	20026028	3117842589
20043	09:15:42.815	00:00:20.042	1203	-1024	-768	-1	-1	-1	-1	4	-1024	-768	-1	-1	-1	-1	4		0	0						Untertest1.avi	0	880	547	72	111				0	Content		-72	-111	20042695	3117859256
20059	09:15:42.831	00:00:20.059	1204	-1024	-768	-1	-1	-1	-1	4	-1024	-768	-1	-1	-1	-1	4		0	0						Untertest1.avi	0	880	547	72	111				0	Content		-72	-111	20059361	3117875922
20076	09:15:42.848	00:00:20.076	1205	-1024	-768	-1	-1	-1	-1	4	-1024	-768	-1	-1	-1	-1	4		0	0						Untertest1.avi	0	880	547	72	111				0	Content		-72	-111	20076014	3117892575
20093	09:15:42.865	00:00:20.092	1206	-1024	-768	-1	-1	-1	-1	4	-1024	-768	-1	-1	-1	-1	4		0	0						Untertest1.avi	0	880	547	72	111				0	Content		-72	-111	20092584	3117909145
20109	09:15:42.881	00:00:20.109	1207	-1024	-768	-1	-1	-1	-1	4	-1024	-768	-1	-1	-1	-1	4		0	0						Untertest1.avi	0	880	547	72	111				0	Content		-72	-111	20109334	3117925895
20126	09:15:42.898	00:00:20.126	1208	-1024	-768	-1	-1	-1	-1	4	-1024	-768	-1	-1	-1	-1	4		0	0						Untertest1.avi	0	880	547	72	111				0	Content		-72	-111	20126373	3117942934
20143	09:15:42.915	00:00:20.143	1209	-1024	-768	-1	-1	-1	-1	4	-1024	-768	-1	-1	-1	-1	4		0	0						Untertest1.avi	0	880	547	72	111				0	Content		-72	-111	20143039	3117959600
20160	09:15:42.932	00:00:20.159	1210	-1024	-768	-1	-1	-1	-1	4	-1024	-768	-1	-1	-1	-1	4		0	0						Untertest1.avi	0	880	547	72	111				0	Content		-72	-111	20159706	3117976267
20177	09:15:42.949	00:00:20.176	1211	-1024	-768	-1	-1	-1	-1	4	-1024	-768	-1	-1	-1	-1	4		0	0						Untertest1.avi	0	880	547	72	111				0	Content		-72	-111	20176828	3117993389
20193	09:15:42.965	00:00:20.193	1212	-1024	-768	-1	-1	-1	-1	4	-1024	-768	-1	-1	-1	-1	4		0	0						Untertest1.avi	0	880	547	72	111				0	Content		-72	-111	20193495	3118010056
20210	09:15:42.982	00:00:20.210	1213	-1024	-768	-1	-1	-1	-1	4	-1024	-768	-1	-1	-1	-1	4		0	0						Untertest1.avi	0	880	547	72	111				0	Content		-72	-111	20210161	3118026722
20226	09:15:42.998	00:00:20.226	1214	-1024	-768	-1	-1	-1	-1	4	-1024	-768	-1	-1	-1	-1	4		0	0						Untertest1.avi	0	880	547	72	111				0	Content		-72	-111	20226368	3118042929
20243	09:15:43.015	00:00:20.243	1215	-1024	-768	-1	-1	-1	-1	4	-1024	-768	-1	-1	-1	-1	4		0	0						Untertest1.avi	0	880	547	72	111				0	Content		-72	-111	20243034	3118059595
20260	09:15:43.032	00:00:20.259	1216	-1024	-768	-1	-1	-1	-1	4	-1024	-768	-1	-1	-1	-1	4		0	0						Untertest1.avi	0	880	547	72	111				0	Content		-72	-111	20259544	3118076105
20276	09:15:43.048	00:00:20.276	1217	-1024	-768	-1	-1	-1	-1	4	-1024	-768	-1	-1	-1	-1	4		0	0						Untertest1.avi	0	880	547	72	111				0	Content		-72	-111	20276210	3118092771
20293	09:15:43.065	00:00:20.292	1218	-1024	-768	-1	-1	-1	-1	4	-1024	-768	-1	-1	-1	-1	4		0	0						Untertest1.avi	0	880	547	72	111				0	Content		-72	-111	20292877	3118109438
20309	09:15:43.081	00:00:20.309	1219	-1024	-768	-1	-1	-1	-1	4	-1024	-768	-1	-1	-1	-1	4		0	0						Untertest1.avi	0	880	547	72	111				0	Content		-72	-111	20309185	3118125746
20326	09:15:43.098	00:00:20.325	1220	-1024	-768	-1	-1	-1	-1	4	-1024	-768	-1	-1	-1	-1	4		0	0						Untertest1.avi	0	880	547	72	111				0	Content		-72	-111	20325809	3118142370
20342	09:15:43.114	00:00:20.342	1221	-1024	-768	-1	-1	-1	-1	4	-1024	-768	-1	-1	-1	-1	4		0	0						Untertest1.avi	0	880	547	72	111				0	Content		-72	-111	20342488	3118159049
20359	09:15:43.131	00:00:20.359	1222	-1024	-768	-1	-1	-1	-1	4	-1024	-768	-1	-1	-1	-1	4		0	0						Untertest1.avi	0	880	547	72	111				0	Content		-72	-111	20359180	3118175741
20376	09:15:43.148	00:00:20.376	1223	-1024	-768	-1	-1	-1	-1	4	-1024	-768	-1	-1	-1	-1	4		0	0						Untertest1.avi	0	880	547	72	111				0	Content		-72	-111	20376014	3118192575
20393	09:15:43.165	00:00:20.392	1224	-1024	-768	-1	-1	-1	-1	4	-1024	-768	-1	-1	-1	-1	4		0	0						Untertest1.avi	0	880	547	72	111				0	Content		-72	-111	20392680	3118209241
20409	09:15:43.181	00:00:20.409	1225	-1024	-768	-1	-1	-1	-1	4	-1024	-768	-1	-1	-1	-1	4		0	0						Untertest1.avi	0	880	547	72	111				0	Content		-72	-111	20409347	3118225908
20426	09:15:43.198	00:00:20.426	1226	-1024	-768	-1	-1	-1	-1	4	-1024	-768	-1	-1	-1	-1	4		0	0						Untertest1.avi	0	880	547	72	111				0	Content		-72	-111	20426335	3118242896
20443	09:15:43.215	00:00:20.443	1227	-1024	-768	-1	-1	-1	-1	4	-1024	-768	-1	-1	-1	-1	4		0	0						Untertest1.avi	0	880	547	72	111				0	Content		-72	-111	20443002	3118259563
20460	09:15:43.232	00:00:20.459	1228	-1024	-768	-1	-1	-1	-1	4	-1024	-768	-1	-1	-1	-1	4		0	0						Untertest1.avi	0	880	547	72	111				0	Content		-72	-111	20459668	3118276229
20477	09:15:43.249	00:00:20.476	1229	-1024	-768	-1	-1	-1	-1	4	-1024	-768	-1	-1	-1	-1	4		0	0						Untertest1.avi	0	880	547	72	111				0	Content		-72	-111	20476982	3118293543
20494	09:15:43.266	00:00:20.493	1230	-1024	-768	-1	-1	-1	-1	4	-1024	-768	-1	-1	-1	-1	4		0	0						Untertest1.avi	0	880	547	72	111				0	Content		-72	-111	20493648	3118310209
20510	09:15:43.282	00:00:20.509	1231	-1024	-768	-1	-1	-1	-1	4	-1024	-768	-1	-1	-1	-1	4		0	0						Untertest1.avi	0	880	547	72	111				0	Content		-72	-111	20509864	3118326425
20527	09:15:43.299	00:00:20.526	1232	-1024	-768	-1	-1	-1	-1	4	-1024	-768	-1	-1	-1	-1	4		0	0						Untertest1.avi	0	880	547	72	111				0	Content		-72	-111	20526530	3118343091
20543	09:15:43.315	00:00:20.543	1233	-1024	-768	-1	-1	-1	-1	4	-1024	-768	-1	-1	-1	-1	4		0	0						Untertest1.avi	0	880	547	72	111				0	Content		-72	-111	20543197	3118359758
20559	09:15:43.331	00:00:20.559	1234	-1024	-768	-1	-1	-1	-1	4	-1024	-768	-1	-1	-1	-1	4		0	0						Untertest1.avi	0	880	547	72	111				0	Content		-72	-111	20559039	3118375600
20576	09:15:43.348	00:00:20.575	1235	-1024	-768	-1	-1	-1	-1	4	-1024	-768	-1	-1	-1	-1	4		0	0						Untertest1.avi	0	880	547	72	111				0	Content		-72	-111	20575661	3118392222
20592	09:15:43.364	00:00:20.592	1236	-1024	-768	-1	-1	-1	-1	4	-1024	-768	-1	-1	-1	-1	4		0	0						Untertest1.avi	0	880	547	72	111				0	Content		-72	-111	20592345	3118408906
20609	09:15:43.381	00:00:20.609	1237	-1024	-768	-1	-1	-1	-1	4	-1024	-768	-1	-1	-1	-1	4		0	0						Untertest1.avi	0	880	547	72	111				0	Content		-72	-111	20609011	3118425572
20626	09:15:43.398	00:00:20.625	1238	-1024	-768	-1	-1	-1	-1	4	-1024	-768	-1	-1	-1	-1	4		0	0						Untertest1.avi	0	880	547	72	111				0	Content		-72	-111	20625678	3118442239
20642	09:15:43.414	00:00:20.642	1239	-1024	-768	-1	-1	-1	-1	4	-1024	-768	-1	-1	-1	-1	4		0	0						Untertest1.avi	0	880	547	72	111				0	Content		-72	-111	20642293	3118458854
20659	09:15:43.431	00:00:20.658	1240	-1024	-768	-1	-1	-1	-1	4	-1024	-768	-1	-1	-1	-1	4		0	0						Untertest1.avi	0	880	547	72	111				0	Content		-72	-111	20658960	3118475521
20676	09:15:43.448	00:00:20.675	1241	-1024	-768	-1	-1	-1	-1	4	-1024	-768	-1	-1	-1	-1	4		0	0						Untertest1.avi	0	880	547	72	111				0	Content		-72	-111	20675626	3118492187
20692	09:15:43.464	00:00:20.692	1242	-1024	-768	-1	-1	-1	-1	4	-1024	-768	-1	-1	-1	-1	4		0	0						Untertest1.avi	0	880	547	72	111				0	Content		-72	-111	20692278	3118508839
20709	09:15:43.481	00:00:20.709	1243	-1024	-768	-1	-1	-1	-1	4	-1024	-768	-1	-1	-1	-1	4		0	0						Untertest1.avi	0	880	547	72	111				0	Content		-72	-111	20709209	3118525770
20726	09:15:43.498	00:00:20.725	1244	-1024	-768	-1	-1	-1	-1	4	-1024	-768	-1	-1	-1	-1	4		0	0						Untertest1.avi	0	880	547	72	111				0	Content		-72	-111	20725876	3118542437
20743	09:15:43.515	00:00:20.743	1245	-1024	-768	-1	-1	-1	-1	4	-1024	-768	-1	-1	-1	-1	4		0	0						Untertest1.avi	0	880	547	72	111				0	Content		-72	-111	20743006	3118559567
20760	09:15:43.532	00:00:20.759	1246	-1024	-768	-1	-1	-1	-1	4	-1024	-768	-1	-1	-1	-1	4		0	0						Untertest1.avi	0	880	547	72	111				0	Content		-72	-111	20759673	3118576234
20777	09:15:43.549	00:00:20.776	1247	-1024	-768	-1	-1	-1	-1	4	-1024	-768	-1	-1	-1	-1	4		0	0						Untertest1.avi	0	880	547	72	111				0	Content		-72	-111	20776658	3118593219
20793	09:15:43.565	00:00:20.793	1248	-1024	-768	-1	-1	-1	-1	4	-1024	-768	-1	-1	-1	-1	4		0	0						Untertest1.avi	0	880	547	72	111				0	Content		-72	-111	20793325	3118609886
20810	09:15:43.582	00:00:20.809	1249	-1024	-768	-1	-1	-1	-1	4	-1024	-768	-1	-1	-1	-1	4		0	0						Untertest1.avi	0	880	547	72	111				0	Content		-72	-111	20809991	3118626552
20826	09:15:43.598	00:00:20.826	1250	-1024	-768	-1	-1	-1	-1	4	-1024	-768	-1	-1	-1	-1	4		0	0						Untertest1.avi	0	880	547	72	111				0	Content		-72	-111	20826059	3118642620
20843	09:15:43.615	00:00:20.842	1251	-1024	-768	-1	-1	-1	-1	4	-1024	-768	-1	-1	-1	-1	4		0	0						Untertest1.avi	0	880	547	72	111				0	Content		-72	-111	20842725	3118659286
20859	09:15:43.631	00:00:20.859	1252	-1024	-768	-1	-1	-1	-1	4	-1024	-768	-1	-1	-1	-1	4		0	0						Untertest1.avi	0	880	547	72	111				0	Content		-72	-111	20859192	3118675753
20876	09:15:43.648	00:00:20.875	1253	-1024	-768	-1	-1	-1	-1	4	-1024	-768	-1	-1	-1	-1	4		0	0						Untertest1.avi	0	880	547	72	111				0	Content		-72	-111	20875859	3118692420
20893	09:15:43.665	00:00:20.892	1254	-1024	-768	-1	-1	-1	-1	4	-1024	-768	-1	-1	-1	-1	4		0	0						Untertest1.avi	0	880	547	72	111				0	Content		-72	-111	20892525	3118709086
20909	09:15:43.681	00:00:20.908	1255	-1024	-768	-1	-1	-1	-1	4	-1024	-768	-1	-1	-1	-1	4		0	0						Untertest1.avi	0	880	547	72	111				0	Content		-72	-111	20908744	3118725305
20925	09:15:43.697	00:00:20.925	1256	-1024	-768	-1	-1	-1	-1	4	-1024	-768	-1	-1	-1	-1	4		0	0						Untertest1.avi	0	880	547	72	111				0	Content		-72	-111	20925366	3118741927
20942	09:15:43.714	00:00:20.942	1257	-1024	-768	-1	-1	-1	-1	4	-1024	-768	-1	-1	-1	-1	4		0	0						Untertest1.avi	0	880	547	72	111				0	Content		-72	-111	20942030	3118758591
20959	09:15:43.731	00:00:20.958	1258	-1024	-768	-1	-1	-1	-1	4	-1024	-768	-1	-1	-1	-1	4		0	0						Untertest1.avi	0	880	547	72	111				0	Content		-72	-111	20958696	3118775257
20975	09:15:43.747	00:00:20.975	1259	-1024	-768	-1	-1	-1	-1	4	-1024	-768	-1	-1	-1	-1	4		0	0						Untertest1.avi	0	880	547	72	111				0	Content		-72	-111	20975363	3118791924
20992	09:15:43.764	00:00:20.991	1260	-1024	-768	-1	-1	-1	-1	4	-1024	-768	-1	-1	-1	-1	4		0	0						Untertest1.avi	0	880	547	72	111				0	Content		-72	-111	20991983	3118808544
21009	09:15:43.781	00:00:21.008	1261	-1024	-768	-1	-1	-1	-1	4	-1024	-768	-1	-1	-1	-1	4		0	0						Untertest1.avi	0	880	547	72	111				0	Content		-72	-111	21008650	3118825211
21026	09:15:43.798	00:00:21.025	1262	-1024	-768	-1	-1	-1	-1	4	-1024	-768	-1	-1	-1	-1	4		0	0						Untertest1.avi	0	880	547	72	111				0	Content		-72	-111	21025561	3118842122
21042	09:15:43.814	00:00:21.042	1263	-1024	-768	-1	-1	-1	-1	4	-1024	-768	-1	-1	-1	-1	4		0	0						Untertest1.avi	0	880	547	72	111				0	Content		-72	-111	21042228	3118858789
21059	09:15:43.831	00:00:21.059	1264	-1024	-768	-1	-1	-1	-1	4	-1024	-768	-1	-1	-1	-1	4		0	0						Untertest1.avi	0	880	547	72	111				0	Content		-72	-111	21059229	3118875790
21076	09:15:43.848	00:00:21.075	1265	-1024	-768	-1	-1	-1	-1	4	-1024	-768	-1	-1	-1	-1	4		0	0						Untertest1.avi	0	880	547	72	111				0	Content		-72	-111	21075895	3118892456
21093	09:15:43.865	00:00:21.092	1266	-1024	-768	-1	-1	-1	-1	4	-1024	-768	-1	-1	-1	-1	4		0	0						Untertest1.avi	0	880	547	72	111				0	Content		-72	-111	21092562	3118909123
21110	09:15:43.882	00:00:21.109	1267	-1024	-768	-1	-1	-1	-1	4	-1024	-768	-1	-1	-1	-1	4		0	0						Untertest1.avi	0	880	547	72	111				0	Content		-72	-111	21109832	3118926393
21126	09:15:43.898	00:00:21.126	1268	-1024	-768	-1	-1	-1	-1	4	-1024	-768	-1	-1	-1	-1	4		0	0						Untertest1.avi	0	880	547	72	111				0	Content		-72	-111	21126499	3118943060
21143	09:15:43.915	00:00:21.142	1269	-1024	-768	-1	-1	-1	-1	4	-1024	-768	-1	-1	-1	-1	4		0	0						Untertest1.avi	0	880	547	72	111				0	Content		-72	-111	21142736	3118959297
21159	09:15:43.931	00:00:21.159	1270	-1024	-768	-1	-1	-1	-1	4	-1024	-768	-1	-1	-1	-1	4		0	0						Untertest1.avi	0	880	547	72	111				0	Content		-72	-111	21159403	3118975964
21176	09:15:43.948	00:00:21.176	1271	-1024	-768	-1	-1	-1	-1	4	-1024	-768	-1	-1	-1	-1	4		0	0						Untertest1.avi	0	880	547	72	111				0	Content		-72	-111	21176069	3118992630
21192	09:15:43.964	00:00:21.191	1272	-1024	-768	-1	-1	-1	-1	4	-1024	-768	-1	-1	-1	-1	4		0	0						Untertest1.avi	0	880	547	72	111				0	Content		-72	-111	21191833	3119008394
21208	09:15:43.980	00:00:21.208	1273	-1024	-768	-1	-1	-1	-1	4	-1024	-768	-1	-1	-1	-1	4		0	0						Untertest1.avi	0	880	547	72	111				0	Content		-72	-111	21208453	3119025014
21225	09:15:43.997	00:00:21.225	1274	-1024	-768	-1	-1	-1	-1	4	-1024	-768	-1	-1	-1	-1	4		0	0						Untertest1.avi	0	880	547	72	111				0	Content		-72	-111	21225139	3119041700
21242	09:15:44.014	00:00:21.241	1275	-1024	-768	-1	-1	-1	-1	4	-1024	-768	-1	-1	-1	-1	4		0	0						Untertest1.avi	0	880	547	72	111				0	Content		-72	-111	21241805	3119058366
21258	09:15:44.030	00:00:21.258	1276	-1024	-768	-1	-1	-1	-1	4	-1024	-768	-1	-1	-1	-1	4		0	0						Untertest1.avi	0	880	547	72	111				0	Content		-72	-111	21258472	3119075033
21275	09:15:44.047	00:00:21.275	1277	-1024	-768	-1	-1	-1	-1	4	-1024	-768	-1	-1	-1	-1	4		0	0						Untertest1.avi	0	880	547	72	111				0	Content		-72	-111	21275252	3119091813
21292	09:15:44.064	00:00:21.291	1278	-1024	-768	-1	-1	-1	-1	4	-1024	-768	-1	-1	-1	-1	4		0	0						Untertest1.avi	0	880	547	72	111				0	Content		-72	-111	21291820	3119108381
21308	09:15:44.080	00:00:21.308	1279	-1024	-768	-1	-1	-1	-1	4	-1024	-768	-1	-1	-1	-1	4		0	0						Untertest1.avi	0	880	547	72	111				0	Content		-72	-111	21308447	3119125008
21326	09:15:44.098	00:00:21.325	1280	-1024	-768	-1	-1	-1	-1	4	-1024	-768	-1	-1	-1	-1	4		0	0						Untertest1.avi	0	880	547	72	111				0	Content		-72	-111	21325526	3119142087
21342	09:15:44.114	00:00:21.342	1281	-1024	-768	-1	-1	-1	-1	4	-1024	-768	-1	-1	-1	-1	4		0	0						Untertest1.avi	0	880	547	72	111				0	Content		-72	-111	21342193	3119158754
21359	09:15:44.131	00:00:21.358	1282	-1024	-768	-1	-1	-1	-1	4	-1024	-768	-1	-1	-1	-1	4		0	0						Untertest1.avi	0	880	547	72	111				0	Content		-72	-111	21358859	3119175420
21376	09:15:44.148	00:00:21.376	1283	-1024	-768	-1	-1	-1	-1	4	-1024	-768	-1	-1	-1	-1	4		0	0						Untertest1.avi	0	880	547	72	111				0	Content		-72	-111	21376009	3119192570
21393	09:15:44.165	00:00:21.392	1284	-1024	-768	-1	-1	-1	-1	4	-1024	-768	-1	-1	-1	-1	4		0	0						Untertest1.avi	0	880	547	72	111				0	Content		-72	-111	21392675	3119209236
21409	09:15:44.181	00:00:21.409	1285	-1024	-768	-1	-1	-1	-1	4	-1024	-768	-1	-1	-1	-1	4		0	0						Untertest1.avi	0	880	547	72	111				0	Content		-72	-111	21409342	3119225903
21426	09:15:44.198	00:00:21.425	1286	-1024	-768	-1	-1	-1	-1	4	-1024	-768	-1	-1	-1	-1	4		0	0						Untertest1.avi	0	880	547	72	111				0	Content		-72	-111	21425573	3119242134
21442	09:15:44.214	00:00:21.442	1287	-1024	-768	-1	-1	-1	-1	4	-1024	-768	-1	-1	-1	-1	4		0	0						Untertest1.avi	0	880	547	72	111				0	Content		-72	-111	21442240	3119258801
21459	09:15:44.231	00:00:21.458	1288	-1024	-768	-1	-1	-1	-1	4	-1024	-768	-1	-1	-1	-1	4		0	0						Untertest1.avi	0	880	547	72	111				0	Content		-72	-111	21458725	3119275286
21475	09:15:44.247	00:00:21.475	1289	-1024	-768	-1	-1	-1	-1	4	-1024	-768	-1	-1	-1	-1	4		0	0						Untertest1.avi	0	880	547	72	111				0	Content		-72	-111	21475392	3119291953
21492	09:15:44.264	00:00:21.492	1290	-1024	-768	-1	-1	-1	-1	4	-1024	-768	-1	-1	-1	-1	4		0	0						Untertest1.avi	0	880	547	72	111				0	Content		-72	-111	21492058	3119308619
21508	09:15:44.280	00:00:21.508	1291	-1024	-768	-1	-1	-1	-1	4	-1024	-768	-1	-1	-1	-1	4		0	0						Untertest1.avi	0	880	547	72	111				0	Content		-72	-111	21508304	3119324865
21525	09:15:44.297	00:00:21.524	1292	-1024	-768	-1	-1	-1	-1	4	-1024	-768	-1	-1	-1	-1	4		0	0						Untertest1.avi	0	880	547	72	111				0	Content		-72	-111	21524919	3119341480
21542	09:15:44.314	00:00:21.541	1293	-1024	-768	-1	-1	-1	-1	4	-1024	-768	-1	-1	-1	-1	4		0	0						Untertest1.avi	0	880	547	72	111				0	Content		-72	-111	21541585	3119358146
21558	09:15:44.330	00:00:21.558	1294	-1024	-768	-1	-1	-1	-1	4	-1024	-768	-1	-1	-1	-1	4		0	0						Untertest1.avi	0	880	547	72	111				0	Content		-72	-111	21558252	3119374813
21575	09:15:44.347	00:00:21.574	1295	-1024	-768	-1	-1	-1	-1	4	-1024	-768	-1	-1	-1	-1	4		0	0						Untertest1.avi	0	880	547	72	111				0	Content		-72	-111	21574918	3119391479
21592	09:15:44.364	00:00:21.591	1296	-1024	-768	-1	-1	-1	-1	4	-1024	-768	-1	-1	-1	-1	4		0	0						Untertest1.avi	0	880	547	72	111				0	Content		-72	-111	21591608	3119408169
21608	09:15:44.380	00:00:21.608	1297	-1024	-768	-1	-1	-1	-1	4	-1024	-768	-1	-1	-1	-1	4		0	0						Untertest1.avi	0	880	547	72	111				0	Content		-72	-111	21608274	3119424835
21625	09:15:44.397	00:00:21.625	1298	-1024	-768	-1	-1	-1	-1	4	-1024	-768	-1	-1	-1	-1	4		0	0						Untertest1.avi	0	880	547	72	111				0	Content		-72	-111	21625216	3119441777
21642	09:15:44.414	00:00:21.641	1299	-1024	-768	-1	-1	-1	-1	4	-1024	-768	-1	-1	-1	-1	4		0	0						Untertest1.avi	0	880	547	72	111				0	Content		-72	-111	21641882	3119458443
21659	09:15:44.431	00:00:21.658	1300	-1024	-768	-1	-1	-1	-1	4	-1024	-768	-1	-1	-1	-1	4		0	0						Untertest1.avi	0	880	547	72	111				0	Content		-72	-111	21658849	3119475410
21676	09:15:44.448	00:00:21.675	1301	-1024	-768	-1	-1	-1	-1	4	-1024	-768	-1	-1	-1	-1	4		0	0						Untertest1.avi	0	880	547	72	111				0	Content		-72	-111	21675515	3119492076
21692	09:15:44.464	00:00:21.692	1302	-1024	-768	-1	-1	-1	-1	4	-1024	-768	-1	-1	-1	-1	4		0	0						Untertest1.avi	0	880	547	72	111				0	Content		-72	-111	21692182	3119508743
21709	09:15:44.481	00:00:21.709	1303	-1024	-768	-1	-1	-1	-1	4	-1024	-768	-1	-1	-1	-1	4		0	0						Untertest1.avi	0	880	547	72	111				0	Content		-72	-111	21709415	3119525976
21726	09:15:44.498	00:00:21.726	1304	-1024	-768	-1	-1	-1	-1	4	-1024	-768	-1	-1	-1	-1	4		0	0						Untertest1.avi	0	880	547	72	111				0	Content		-72	-111	21726082	3119542643
21742	09:15:44.514	00:00:21.742	1305	-1024	-768	-1	-1	-1	-1	4	-1024	-768	-1	-1	-1	-1	4		0	0						Untertest1.avi	0	880	547	72	111				0	Content		-72	-111	21742312	3119558873
21759	09:15:44.531	00:00:21.758	1306	-1024	-768	-1	-1	-1	-1	4	-1024	-768	-1	-1	-1	-1	4		0	0						Untertest1.avi	0	880	547	72	111				0	Content		-72	-111	21758978	3119575539
21776	09:15:44.548	00:00:21.775	1307	-1024	-768	-1	-1	-1	-1	4	-1024	-768	-1	-1	-1	-1	4		0	0						Untertest1.avi	0	880	547	72	111				0	Content		-72	-111	21775645	3119592206
21791	09:15:44.563	00:00:21.791	1308	-1024	-768	-1	-1	-1	-1	4	-1024	-768	-1	-1	-1	-1	4		0	0						Untertest1.avi	0	880	547	72	111				0	Content		-72	-111	21791389	3119607950
21808	09:15:44.580	00:00:21.808	1309	-1024	-768	-1	-1	-1	-1	4	-1024	-768	-1	-1	-1	-1	4		0	0						Untertest1.avi	0	880	547	72	111				0	Content		-72	-111	21808138	3119624699
21825	09:15:44.597	00:00:21.824	1310	-1024	-768	-1	-1	-1	-1	4	-1024	-768	-1	-1	-1	-1	4		0	0						Untertest1.avi	0	880	547	72	111				0	Content		-72	-111	21824823	3119641384
21841	09:15:44.613	00:00:21.841	1311	-1024	-768	-1	-1	-1	-1	4	-1024	-768	-1	-1	-1	-1	4		0	0						Untertest1.avi	0	880	547	72	111				0	Content		-72	-111	21841490	3119658051
21858	09:15:44.630	00:00:21.858	1312	-1024	-768	-1	-1	-1	-1	4	-1024	-768	-1	-1	-1	-1	4		0	0						Untertest1.avi	0	880	547	72	111				0	Content		-72	-111	21858156	3119674717
21875	09:15:44.647	00:00:21.874	1313	-1024	-768	-1	-1	-1	-1	4	-1024	-768	-1	-1	-1	-1	4		0	0						Untertest1.avi	0	880	547	72	111				0	Content		-72	-111	21874812	3119691373
21891	09:15:44.663	00:00:21.891	1314	-1024	-768	-1	-1	-1	-1	4	-1024	-768	-1	-1	-1	-1	4		0	0						Untertest1.avi	0	880	547	72	111				0	Content		-72	-111	21891379	3119707940
21908	09:15:44.680	00:00:21.908	1315	-1024	-768	-1	-1	-1	-1	4	-1024	-768	-1	-1	-1	-1	4		0	0						Untertest1.avi	0	880	547	72	111				0	Content		-72	-111	21908314	3119724875
21925	09:15:44.697	00:00:21.924	1316	-1024	-768	-1	-1	-1	-1	4	-1024	-768	-1	-1	-1	-1	4		0	0						Untertest1.avi	0	880	547	72	111				0	Content		-72	-111	21924980	3119741541
21942	09:15:44.714	00:00:21.942	1317	-1024	-768	-1	-1	-1	-1	4	-1024	-768	-1	-1	-1	-1	4		0	0						Untertest1.avi	0	880	547	72	111				0	Content		-72	-111	21942113	3119758674
21959	09:15:44.731	00:00:21.958	1318	-1024	-768	-1	-1	-1	-1	4	-1024	-768	-1	-1	-1	-1	4		0	0						Untertest1.avi	0	880	547	72	111				0	Content		-72	-111	21958779	3119775340
21976	09:15:44.748	00:00:21.975	1319	-1024	-768	-1	-1	-1	-1	4	-1024	-768	-1	-1	-1	-1	4		0	0						Untertest1.avi	0	880	547	72	111				0	Content		-72	-111	21975808	3119792369
21992	09:15:44.764	00:00:21.992	1320	-1024	-768	-1	-1	-1	-1	4	-1024	-768	-1	-1	-1	-1	4		0	0						Untertest1.avi	0	880	547	72	111				0	Content		-72	-111	21992474	3119809035
22009	09:15:44.781	00:00:22.009	1321	-1024	-768	-1	-1	-1	-1	4	-1024	-768	-1	-1	-1	-1	4		0	0						Untertest1.avi	0	880	547	72	111				0	Content		-72	-111	22009140	3119825701
22025	09:15:44.797	00:00:22.025	1322	-1024	-768	-1	-1	-1	-1	4	-1024	-768	-1	-1	-1	-1	4		0	0						Untertest1.avi	0	880	547	72	111				0	Content		-72	-111	22025189	3119841750
22042	09:15:44.814	00:00:22.041	1323	-1024	-768	-1	-1	-1	-1	4	-1024	-768	-1	-1	-1	-1	4		0	0						Untertest1.avi	0	880	547	72	111				0	Content		-72	-111	22041855	3119858416
22058	09:15:44.830	00:00:22.058	1324	-1024	-768	-1	-1	-1	-1	4	-1024	-768	-1	-1	-1	-1	4		0	0						Untertest1.avi	0	880	547	72	111				0	Content		-72	-111	22058314	3119874875
22075	09:15:44.847	00:00:22.074	1325	-1024	-768	-1	-1	-1	-1	4	-1024	-768	-1	-1	-1	-1	4		0	0						Untertest1.avi	0	880	547	72	111				0	Content		-72	-111	22074980	3119891541
22092	09:15:44.864	00:00:22.091	1326	-1024	-768	-1	-1	-1	-1	4	-1024	-768	-1	-1	-1	-1	4		0	0						Untertest1.avi	0	880	547	72	111				0	Content		-72	-111	22091647	3119908208
22108	09:15:44.880	00:00:22.107	1327	-1024	-768	-1	-1	-1	-1	4	-1024	-768	-1	-1	-1	-1	4		0	0						Untertest1.avi	0	880	547	72	111				0	Content		-72	-111	22107976	3119924537
22125	09:15:44.897	00:00:22.124	1328	-1024	-768	-1	-1	-1	-1	4	-1024	-768	-1	-1	-1	-1	4		0	0						Untertest1.avi	0	880	547	72	111				0	Content		-72	-111	22124604	3119941165
22141	09:15:44.913	00:00:22.141	1329	-1024	-768	-1	-1	-1	-1	4	-1024	-768	-1	-1	-1	-1	4		0	0						Untertest1.avi	0	880	547	72	111				0	Content		-72	-111	22141226	3119957787
22158	09:15:44.930	00:00:22.157	1330	-1024	-768	-1	-1	-1	-1	4	-1024	-768	-1	-1	-1	-1	4		0	0						Untertest1.avi	0	880	547	72	111				0	Content		-72	-111	22157893	3119974454
22175	09:15:44.947	00:00:22.174	1331	-1024	-768	-1	-1	-1	-1	4	-1024	-768	-1	-1	-1	-1	4		0	0						Untertest1.avi	0	880	547	72	111				0	Content		-72	-111	22174559	3119991120
22191	09:15:44.963	00:00:22.191	1332	-1024	-768	-1	-1	-1	-1	4	-1024	-768	-1	-1	-1	-1	4		0	0						Untertest1.avi	0	880	547	72	111				0	Content		-72	-111	22191195	3120007756
22208	09:15:44.980	00:00:22.207	1333	-1024	-768	-1	-1	-1	-1	4	-1024	-768	-1	-1	-1	-1	4		0	0						Untertest1.avi	0	880	547	72	111				0	Content		-72	-111	22207861	3120024422
22225	09:15:44.997	00:00:22.224	1334	-1024	-768	-1	-1	-1	-1	4	-1024	-768	-1	-1	-1	-1	4		0	0						Untertest1.avi	0	880	547	72	111				0	Content		-72	-111	22224527	3120041088
22241	09:15:45.013	00:00:22.241	1335	-1024	-768	-1	-1	-1	-1	4	-1024	-768	-1	-1	-1	-1	4		0	0						Untertest1.avi	0	880	547	72	111				0	Content		-72	-111	22241429	3120057990
22258	09:15:45.030	00:00:22.258	1336	-1024	-768	-1	-1	-1	-1	4	-1024	-768	-1	-1	-1	-1	4		0	0						Untertest1.avi	0	880	547	72	111				0	Content		-72	-111	22258095	3120074656
22275	09:15:45.047	00:00:22.275	1337	-1024	-768	-1	-1	-1	-1	4	-1024	-768	-1	-1	-1	-1	4		0	0						Untertest1.avi	0	880	547	72	111				0	Content		-72	-111	22275048	3120091609
22292	09:15:45.064	00:00:22.291	1338	-1024	-768	-1	-1	-1	-1	4	-1024	-768	-1	-1	-1	-1	4		0	0						Untertest1.avi	0	880	547	72	111				0	Content		-72	-111	22291714	3120108275
22308	09:15:45.080	00:00:22.308	1339	-1024	-768	-1	-1	-1	-1	4	-1024	-768	-1	-1	-1	-1	4		0	0						Untertest1.avi	0	880	547	72	111				0	Content		-72	-111	22308381	3120124942
22326	09:15:45.098	00:00:22.325	1340	-1024	-768	-1	-1	-1	-1	4	-1024	-768	-1	-1	-1	-1	4		0	0						Untertest1.avi	0	880	547	72	111				0	Content		-72	-111	22325664	3120142225
22342	09:15:45.114	00:00:22.342	1341	-1024	-768	-1	-1	-1	-1	4	-1024	-768	-1	-1	-1	-1	4		0	0						Untertest1.avi	0	880	547	72	111				0	Content		-72	-111	22342331	3120158892
22359	09:15:45.131	00:00:22.358	1342	-1024	-768	-1	-1	-1	-1	4	-1024	-768	-1	-1	-1	-1	4		0	0						Untertest1.avi	0	880	547	72	111				0	Content		-72	-111	22358576	3120175137
22375	09:15:45.147	00:00:22.375	1343	-1024	-768	-1	-1	-1	-1	4	-1024	-768	-1	-1	-1	-1	4		0	0						Untertest1.avi	0	880	547	72	111				0	Content		-72	-111	22375243	3120191804
22392	09:15:45.164	00:00:22.391	1344	-1024	-768	-1	-1	-1	-1	4	-1024	-768	-1	-1	-1	-1	4		0	0						Untertest1.avi	0	880	547	72	111				0	Content		-72	-111	22391909	3120208470
22408	09:15:45.180	00:00:22.407	1345	-1024	-768	-1	-1	-1	-1	4	-1024	-768	-1	-1	-1	-1	4		0	0						Untertest1.avi	0	880	547	72	111				0	Content		-72	-111	22407692	3120224253
22424	09:15:45.196	00:00:22.424	1346	-1024	-768	-1	-1	-1	-1	4	-1024	-768	-1	-1	-1	-1	4		0	0						Untertest1.avi	0	880	547	72	111				0	Content		-72	-111	22424313	3120240874
22441	09:15:45.213	00:00:22.441	1347	-1024	-768	-1	-1	-1	-1	4	-1024	-768	-1	-1	-1	-1	4		0	0						Untertest1.avi	0	880	547	72	111				0	Content		-72	-111	22441057	3120257618
22458	09:15:45.230	00:00:22.457	1348	-1024	-768	-1	-1	-1	-1	4	-1024	-768	-1	-1	-1	-1	4		0	0						Untertest1.avi	0	880	547	72	111				0	Content		-72	-111	22457737	3120274298
22474	09:15:45.246	00:00:22.474	1349	-1024	-768	-1	-1	-1	-1	4	-1024	-768	-1	-1	-1	-1	4		0	0						Untertest1.avi	0	880	547	72	111				0	Content		-72	-111	22474302	3120290863
22491	09:15:45.263	00:00:22.490	1350	-1024	-768	-1	-1	-1	-1	4	-1024	-768	-1	-1	-1	-1	4		0	0						Untertest1.avi	0	880	547	72	111				0	Content		-72	-111	22490935	3120307496
22508	09:15:45.280	00:00:22.508	1351	-1024	-768	-1	-1	-1	-1	4	-1024	-768	-1	-1	-1	-1	4		0	0						Untertest1.avi	0	880	547	72	111				0	Content		-72	-111	22508018	3120324579
22525	09:15:45.297	00:00:22.524	1352	-1024	-768	-1	-1	-1	-1	4	-1024	-768	-1	-1	-1	-1	4		0	0						Untertest1.avi	0	880	547	72	111				0	Content		-72	-111	22524685	3120341246
22541	09:15:45.313	00:00:22.541	1353	-1024	-768	-1	-1	-1	-1	4	-1024	-768	-1	-1	-1	-1	4		0	0						Untertest1.avi	0	880	547	72	111				0	Content		-72	-111	22541351	3120357912
22559	09:15:45.331	00:00:22.558	1354	-1024	-768	-1	-1	-1	-1	4	-1024	-768	-1	-1	-1	-1	4		0	0						Untertest1.avi	0	880	547	72	111				0	Content		-72	-111	22558501	3120375062
22575	09:15:45.347	00:00:22.575	1355	-1024	-768	-1	-1	-1	-1	4	-1024	-768	-1	-1	-1	-1	4		0	0						Untertest1.avi	0	880	547	72	111				0	Content		-72	-111	22575167	3120391728
22592	09:15:45.364	00:00:22.591	1356	-1024	-768	-1	-1	-1	-1	4	-1024	-768	-1	-1	-1	-1	4		0	0						Untertest1.avi	0	880	547	72	111				0	Content		-72	-111	22591834	3120408395
22608	09:15:45.380	00:00:22.608	1357	-1024	-768	-1	-1	-1	-1	4	-1024	-768	-1	-1	-1	-1	4		0	0						Untertest1.avi	0	880	547	72	111				0	Content		-72	-111	22608062	3120424623
22625	09:15:45.397	00:00:22.624	1358	-1024	-768	-1	-1	-1	-1	4	-1024	-768	-1	-1	-1	-1	4		0	0						Untertest1.avi	0	880	547	72	111				0	Content		-72	-111	22624729	3120441290
22641	09:15:45.413	00:00:22.641	1359	-1024	-768	-1	-1	-1	-1	4	-1024	-768	-1	-1	-1	-1	4		0	0						Untertest1.avi	0	880	547	72	111				0	Content		-72	-111	22641208	3120457769
22658	09:15:45.430	00:00:22.657	1360	-1024	-768	-1	-1	-1	-1	4	-1024	-768	-1	-1	-1	-1	4		0	0						Untertest1.avi	0	880	547	72	111				0	Content		-72	-111	22657874	3120474435
22675	09:15:45.447	00:00:22.674	1361	-1024	-768	-1	-1	-1	-1	4	-1024	-768	-1	-1	-1	-1	4		0	0						Untertest1.avi	0	880	547	72	111				0	Content		-72	-111	22674541	3120491102
22691	09:15:45.463	00:00:22.690	1362	-1024	-768	-1	-1	-1	-1	4	-1024	-768	-1	-1	-1	-1	4		0	0						Untertest1.avi	0	880	547	72	111				0	Content		-72	-111	22690782	3120507343
22708	09:15:45.480	00:00:22.707	1363	-1024	-768	-1	-1	-1	-1	4	-1024	-768	-1	-1	-1	-1	4		0	0						Untertest1.avi	0	880	547	72	111				0	Content		-72	-111	22707530	3120524091
22724	09:15:45.496	00:00:22.724	1364	-1024	-768	-1	-1	-1	-1	4	-1024	-768	-1	-1	-1	-1	4		0	0						Untertest1.avi	0	880	547	72	111				0	Content		-72	-111	22724209	3120540770
22741	09:15:45.513	00:00:22.740	1365	-1024	-768	-1	-1	-1	-1	4	-1024	-768	-1	-1	-1	-1	4		0	0						Untertest1.avi	0	880	547	72	111				0	Content		-72	-111	22740776	3120557337
22758	09:15:45.530	00:00:22.757	1366	-1024	-768	-1	-1	-1	-1	4	-1024	-768	-1	-1	-1	-1	4		0	0						Untertest1.avi	0	880	547	72	111				0	Content		-72	-111	22757649	3120574210
22774	09:15:45.546	00:00:22.774	1367	-1024	-768	-1	-1	-1	-1	4	-1024	-768	-1	-1	-1	-1	4		0	0						Untertest1.avi	0	880	547	72	111				0	Content		-72	-111	22774316	3120590877
22791	09:15:45.563	00:00:22.790	1368	-1024	-768	-1	-1	-1	-1	4	-1024	-768	-1	-1	-1	-1	4		0	0						Untertest1.avi	0	880	547	72	111				0	Content		-72	-111	22790982	3120607543
22808	09:15:45.580	00:00:22.807	1369	-1024	-768	-1	-1	-1	-1	4	-1024	-768	-1	-1	-1	-1	4		0	0						Untertest1.avi	0	880	547	72	111				0	Content		-72	-111	22807952	3120624513
22825	09:15:45.597	00:00:22.824	1370	-1024	-768	-1	-1	-1	-1	4	-1024	-768	-1	-1	-1	-1	4		0	0						Untertest1.avi	0	880	547	72	111				0	Content		-72	-111	22824618	3120641179
22841	09:15:45.613	00:00:22.841	1371	-1024	-768	-1	-1	-1	-1	4	-1024	-768	-1	-1	-1	-1	4		0	0						Untertest1.avi	0	880	547	72	111				0	Content		-72	-111	22841285	3120657846
22859	09:15:45.631	00:00:22.858	1372	-1024	-768	-1	-1	-1	-1	4	-1024	-768	-1	-1	-1	-1	4		0	0						Untertest1.avi	0	880	547	72	111				0	Content		-72	-111	22858587	3120675148
22875	09:15:45.647	00:00:22.875	1373	-1024	-768	-1	-1	-1	-1	4	-1024	-768	-1	-1	-1	-1	4		0	0						Untertest1.avi	0	880	547	72	111				0	Content		-72	-111	22875254	3120691815
22892	09:15:45.664	00:00:22.891	1374	-1024	-768	-1	-1	-1	-1	4	-1024	-768	-1	-1	-1	-1	4		0	0						Untertest1.avi	0	880	547	72	111				0	Content		-72	-111	22891506	3120708067
22908	09:15:45.680	00:00:22.908	1375	-1024	-768	-1	-1	-1	-1	4	-1024	-768	-1	-1	-1	-1	4		0	0						Untertest1.avi	0	880	547	72	111				0	Content		-72	-111	22908172	3120724733
22925	09:15:45.697	00:00:22.924	1376	-1024	-768	-1	-1	-1	-1	4	-1024	-768	-1	-1	-1	-1	4		0	0						Untertest1.avi	0	880	547	72	111				0	Content		-72	-111	22924839	3120741400
22941	09:15:45.713	00:00:22.940	1377	-1024	-768	-1	-1	-1	-1	4	-1024	-768	-1	-1	-1	-1	4		0	0						Untertest1.avi	0	880	547	72	111				0	Content		-72	-111	22940632	3120757193
22957	09:15:45.729	00:00:22.957	1378	-1024	-768	-1	-1	-1	-1	4	-1024	-768	-1	-1	-1	-1	4		0	0						Untertest1.avi	0	880	547	72	111				0	Content		-72	-111	22957254	3120773815
22974	09:15:45.746	00:00:22.973	1379	-1024	-768	-1	-1	-1	-1	4	-1024	-768	-1	-1	-1	-1	4		0	0						Untertest1.avi	0	880	547	72	111				0	Content		-72	-111	22973937	3120790498
22991	09:15:45.763	00:00:22.990	1380	-1024	-768	-1	-1	-1	-1	4	-1024	-768	-1	-1	-1	-1	4		0	0						Untertest1.avi	0	880	547	72	111				0	Content		-72	-111	22990604	3120807165
23007	09:15:45.779	00:00:23.007	1381	-1024	-768	-1	-1	-1	-1	4	-1024	-768	-1	-1	-1	-1	4		0	0						Untertest1.avi	0	880	547	72	111				0	Content		-72	-111	23007270	3120823831
23024	09:15:45.796	00:00:23.024	1382	-1024	-768	-1	-1	-1	-1	4	-1024	-768	-1	-1	-1	-1	4		0	0						Untertest1.avi	0	880	547	72	111				0	Content		-72	-111	23024051	3120840612
23041	09:15:45.813	00:00:23.040	1383	-1024	-768	-1	-1	-1	-1	4	-1024	-768	-1	-1	-1	-1	4		0	0						Untertest1.avi	0	880	547	72	111				0	Content		-72	-111	23040619	3120857180
23058	09:15:45.830	00:00:23.057	1384	-1024	-768	-1	-1	-1	-1	4	-1024	-768	-1	-1	-1	-1	4		0	0						Untertest1.avi	0	880	547	72	111				0	Content		-72	-111	23057554	3120874115
23074	09:15:45.846	00:00:23.074	1385	-1024	-768	-1	-1	-1	-1	4	-1024	-768	-1	-1	-1	-1	4		0	0						Untertest1.avi	0	880	547	72	111				0	Content		-72	-111	23074220	3120890781
23091	09:15:45.863	00:00:23.091	1386	-1024	-768	-1	-1	-1	-1	4	-1024	-768	-1	-1	-1	-1	4		0	0						Untertest1.avi	0	880	547	72	111				0	Content		-72	-111	23091353	3120907914
23108	09:15:45.880	00:00:23.108	1387	-1024	-768	-1	-1	-1	-1	4	-1024	-768	-1	-1	-1	-1	4		0	0						Untertest1.avi	0	880	547	72	111				0	Content		-72	-111	23108019	3120924580
23125	09:15:45.897	00:00:23.125	1388	-1024	-768	-1	-1	-1	-1	4	-1024	-768	-1	-1	-1	-1	4		0	0						Untertest1.avi	0	880	547	72	111				0	Content		-72	-111	23125006	3120941567
23142	09:15:45.914	00:00:23.141	1389	-1024	-768	-1	-1	-1	-1	4	-1024	-768	-1	-1	-1	-1	4		0	0						Untertest1.avi	0	880	547	72	111				0	Content		-72	-111	23141673	3120958234
23158	09:15:45.930	00:00:23.158	1390	-1024	-768	-1	-1	-1	-1	4	-1024	-768	-1	-1	-1	-1	4		0	0						Untertest1.avi	0	880	547	72	111				0	Content		-72	-111	23158339	3120974900
23174	09:15:45.946	00:00:23.174	1391	-1024	-768	-1	-1	-1	-1	4	-1024	-768	-1	-1	-1	-1	4		0	0						Untertest1.avi	0	880	547	72	111				0	Content		-72	-111	23174418	3120990979
23191	09:15:45.963	00:00:23.191	1392	-1024	-768	-1	-1	-1	-1	4	-1024	-768	-1	-1	-1	-1	4		0	0						Untertest1.avi	0	880	547	72	111				0	Content		-72	-111	23191084	3121007645
23208	09:15:45.980	00:00:23.207	1393	-1024	-768	-1	-1	-1	-1	4	-1024	-768	-1	-1	-1	-1	4		0	0						Untertest1.avi	0	880	547	72	111				0	Content		-72	-111	23207547	3121024108
23224	09:15:45.996	00:00:23.224	1394	-1024	-768	-1	-1	-1	-1	4	-1024	-768	-1	-1	-1	-1	4		0	0						Untertest1.avi	0	880	547	72	111				0	Content		-72	-111	23224213	3121040774
23241	09:15:46.013	00:00:23.240	1395	-1024	-768	-1	-1	-1	-1	4	-1024	-768	-1	-1	-1	-1	4		0	0						Untertest1.avi	0	880	547	72	111				0	Content		-72	-111	23240880	3121057441
23257	09:15:46.029	00:00:23.257	1396	-1024	-768	-1	-1	-1	-1	4	-1024	-768	-1	-1	-1	-1	4		0	0						Untertest1.avi	0	880	547	72	111				0	Content		-72	-111	23257092	3121073653
23274	09:15:46.046	00:00:23.273	1397	-1024	-768	-1	-1	-1	-1	4	-1024	-768	-1	-1	-1	-1	4		0	0						Untertest1.avi	0	880	547	72	111				0	Content		-72	-111	23273716	3121090277
23290	09:15:46.062	00:00:23.290	1398	-1024	-768	-1	-1	-1	-1	4	-1024	-768	-1	-1	-1	-1	4		0	0						Untertest1.avi	0	880	547	72	111				0	Content		-72	-111	23290380	3121106941
23307	09:15:46.079	00:00:23.307	1399	-1024	-768	-1	-1	-1	-1	4	-1024	-768	-1	-1	-1	-1	4		0	0						Untertest1.avi	0	880	547	72	111				0	Content		-72	-111	23307047	3121123608
23324	09:15:46.096	00:00:23.323	1400	-1024	-768	-1	-1	-1	-1	4	-1024	-768	-1	-1	-1	-1	4		0	0						Untertest1.avi	0	880	547	72	111				0	Content		-72	-111	23323713	3121140274
23340	09:15:46.112	00:00:23.340	1401	-1024	-768	-1	-1	-1	-1	4	-1024	-768	-1	-1	-1	-1	4		0	0						Untertest1.avi	0	880	547	72	111				0	Content		-72	-111	23340338	3121156899
23357	09:15:46.129	00:00:23.357	1402	-1024	-768	-1	-1	-1	-1	4	-1024	-768	-1	-1	-1	-1	4		0	0						Untertest1.avi	0	880	547	72	111				0	Content		-72	-111	23357005	3121173566
23374	09:15:46.146	00:00:23.373	1403	-1024	-768	-1	-1	-1	-1	4	-1024	-768	-1	-1	-1	-1	4		0	0						Untertest1.avi	0	880	547	72	111				0	Content		-72	-111	23373914	3121190475
23391	09:15:46.163	00:00:23.390	1404	-1024	-768	-1	-1	-1	-1	4	-1024	-768	-1	-1	-1	-1	4		0	0						Untertest1.avi	0	880	547	72	111				0	Content		-72	-111	23390581	3121207142
23408	09:15:46.180	00:00:23.407	1405	-1024	-768	-1	-1	-1	-1	4	-1024	-768	-1	-1	-1	-1	4		0	0						Untertest1.avi	0	880	547	72	111				0	Content		-72	-111	23407576	3121224137
23424	09:15:46.196	00:00:23.424	1406	-1024	-768	-1	-1	-1	-1	4	-1024	-768	-1	-1	-1	-1	4		0	0						Untertest1.avi	0	880	547	72	111				0	Content		-72	-111	23424243	3121240804
23441	09:15:46.213	00:00:23.440	1407	-1024	-768	-1	-1	-1	-1	4	-1024	-768	-1	-1	-1	-1	4		0	0						Untertest1.avi	0	880	547	72	111				0	Content		-72	-111	23440909	3121257470
23458	09:15:46.230	00:00:23.458	1408	-1024	-768	-1	-1	-1	-1	4	-1024	-768	-1	-1	-1	-1	4		0	0						Untertest1.avi	0	880	547	72	111				0	Content		-72	-111	23458174	3121274735
23475	09:15:46.247	00:00:23.474	1409	-1024	-768	-1	-1	-1	-1	4	-1024	-768	-1	-1	-1	-1	4		0	0						Untertest1.avi	0	880	547	72	111				0	Content		-72	-111	23474840	3121291401
23491	09:15:46.263	00:00:23.491	1410	-1024	-768	-1	-1	-1	-1	4	-1024	-768	-1	-1	-1	-1	4		0	0						Untertest1.avi	0	880	547	72	111				0	Content		-72	-111	23491081	3121307642
23508	09:15:46.280	00:00:23.507	1411	-1024	-768	-1	-1	-1	-1	4	-1024	-768	-1	-1	-1	-1	4		0	0						Untertest1.avi	0	880	547	72	111				0	Content		-72	-111	23507747	3121324308
23524	09:15:46.296	00:00:23.524	1412	-1024	-768	-1	-1	-1	-1	4	-1024	-768	-1	-1	-1	-1	4		0	0						Untertest1.avi	0	880	547	72	111				0	Content		-72	-111	23524414	3121340975
23540	09:15:46.312	00:00:23.540	1413	-1024	-768	-1	-1	-1	-1	4	-1024	-768	-1	-1	-1	-1	4		0	0						Untertest1.avi	0	880	547	72	111				0	Content		-72	-111	23540181	3121356742
23557	09:15:46.329	00:00:23.556	1414	-1024	-768	-1	-1	-1	-1	4	-1024	-768	-1	-1	-1	-1	4		0	0						Untertest1.avi	0	880	547	72	111				0	Content		-72	-111	23556932	3121373493
23574	09:15:46.346	00:00:23.573	1415	-1024	-768	-1	-1	-1	-1	4	-1024	-768	-1	-1	-1	-1	4		0	0						Untertest1.avi	0	880	547	72	111				0	Content		-72	-111	23573616	3121390177
23590	09:15:46.362	00:00:23.590	1416	-1024	-768	-1	-1	-1	-1	4	-1024	-768	-1	-1	-1	-1	4		0	0						Untertest1.avi	0	880	547	72	111				0	Content		-72	-111	23590282	3121406843
23607	09:15:46.379	00:00:23.606	1417	-1024	-768	-1	-1	-1	-1	4	-1024	-768	-1	-1	-1	-1	4		0	0						Untertest1.avi	0	880	547	72	111				0	Content		-72	-111	23606949	3121423510
23624	09:15:46.396	00:00:23.623	1418	-1024	-768	-1	-1	-1	-1	4	-1024	-768	-1	-1	-1	-1	4		0	0						Untertest1.avi	0	880	547	72	111				0	Content		-72	-111	23623602	3121440163
23640	09:15:46.412	00:00:23.640	1419	-1024	-768	-1	-1	-1	-1	4	-1024	-768	-1	-1	-1	-1	4		0	0						Untertest1.avi	0	880	547	72	111				0	Content		-72	-111	23640170	3121456731
23657	09:15:46.429	00:00:23.656	1420	-1024	-768	-1	-1	-1	-1	4	-1024	-768	-1	-1	-1	-1	4		0	0						Untertest1.avi	0	880	547	72	111				0	Content		-72	-111	23656797	3121473358
23674	09:15:46.446	00:00:23.673	1421	-1024	-768	-1	-1	-1	-1	4	-1024	-768	-1	-1	-1	-1	4		0	0						Untertest1.avi	0	880	547	72	111				0	Content		-72	-111	23673877	3121490438
23691	09:15:46.463	00:00:23.690	1422	-1024	-768	-1	-1	-1	-1	4	-1024	-768	-1	-1	-1	-1	4		0	0						Untertest1.avi	0	880	547	72	111				0	Content		-72	-111	23690543	3121507104
23707	09:15:46.479	00:00:23.707	1423	-1024	-768	-1	-1	-1	-1	4	-1024	-768	-1	-1	-1	-1	4		0	0						Untertest1.avi	0	880	547	72	111				0	Content		-72	-111	23707210	3121523771
23724	09:15:46.496	00:00:23.724	1424	-1024	-768	-1	-1	-1	-1	4	-1024	-768	-1	-1	-1	-1	4		0	0						Untertest1.avi	0	880	547	72	111				0	Content		-72	-111	23724362	3121540923
23741	09:15:46.513	00:00:23.741	1425	-1024	-768	-1	-1	-1	-1	4	-1024	-768	-1	-1	-1	-1	4		0	0						Untertest1.avi	0	880	547	72	111				0	Content		-72	-111	23741029	3121557590
23758	09:15:46.530	00:00:23.757	1426	-1024	-768	-1	-1	-1	-1	4	-1024	-768	-1	-1	-1	-1	4		0	0						Untertest1.avi	0	880	547	72	111				0	Content		-72	-111	23757695	3121574256
23774	09:15:46.546	00:00:23.773	1427	-1024	-768	-1	-1	-1	-1	4	-1024	-768	-1	-1	-1	-1	4		0	0						Untertest1.avi	0	880	547	72	111				0	Content		-72	-111	23773924	3121590485
23791	09:15:46.563	00:00:23.790	1428	-1024	-768	-1	-1	-1	-1	4	-1024	-768	-1	-1	-1	-1	4		0	0						Untertest1.avi	0	880	547	72	111				0	Content		-72	-111	23790590	3121607151
23807	09:15:46.579	00:00:23.807	1429	-1024	-768	-1	-1	-1	-1	4	-1024	-768	-1	-1	-1	-1	4		0	0						Untertest1.avi	0	880	547	72	111				0	Content		-72	-111	23807067	3121623628
23824	09:15:46.596	00:00:23.823	1430	-1024	-768	-1	-1	-1	-1	4	-1024	-768	-1	-1	-1	-1	4		0	0						Untertest1.avi	0	880	547	72	111				0	Content		-72	-111	23823734	3121640295
23840	09:15:46.612	00:00:23.840	1431	-1024	-768	-1	-1	-1	-1	4	-1024	-768	-1	-1	-1	-1	4		0	0						Untertest1.avi	0	880	547	72	111				0	Content		-72	-111	23840400	3121656961
23857	09:15:46.629	00:00:23.856	1432	-1024	-768	-1	-1	-1	-1	4	-1024	-768	-1	-1	-1	-1	4		0	0						Untertest1.avi	0	880	547	72	111				0	Content		-72	-111	23856654	3121673215
23873	09:15:46.645	00:00:23.873	1433	-1024	-768	-1	-1	-1	-1	4	-1024	-768	-1	-1	-1	-1	4		0	0						Untertest1.avi	0	880	547	72	111				0	Content		-72	-111	23873263	3121689824
23890	09:15:46.662	00:00:23.890	1434	-1024	-768	-1	-1	-1	-1	4	-1024	-768	-1	-1	-1	-1	4		0	0						Untertest1.avi	0	880	547	72	111				0	Content		-72	-111	23890062	3121706623
23907	09:15:46.679	00:00:23.906	1435	-1024	-768	-1	-1	-1	-1	4	-1024	-768	-1	-1	-1	-1	4		0	0						Untertest1.avi	0	880	547	72	111				0	Content		-72	-111	23906641	3121723202
23923	09:15:46.695	00:00:23.923	1436	-1024	-768	-1	-1	-1	-1	4	-1024	-768	-1	-1	-1	-1	4		0	0						Untertest1.avi	0	880	547	72	111				0	Content		-72	-111	23923471	3121740032
23940	09:15:46.712	00:00:23.940	1437	-1024	-768	-1	-1	-1	-1	4	-1024	-768	-1	-1	-1	-1	4		0	0						Untertest1.avi	0	880	547	72	111				0	Content		-72	-111	23940137	3121756698
23957	09:15:46.729	00:00:23.956	1438	-1024	-768	-1	-1	-1	-1	4	-1024	-768	-1	-1	-1	-1	4		0	0						Untertest1.avi	0	880	547	72	111				0	Content		-72	-111	23956804	3121773365
23974	09:15:46.746	00:00:23.973	1439	-1024	-768	-1	-1	-1	-1	4	-1024	-768	-1	-1	-1	-1	4		0	0						Untertest1.avi	0	880	547	72	111				0	Content		-72	-111	23973784	3121790345
23990	09:15:46.762	00:00:23.990	1440	-1024	-768	-1	-1	-1	-1	4	-1024	-768	-1	-1	-1	-1	4		0	0						Untertest1.avi	0	880	547	72	111				0	Content		-72	-111	23990451	3121807012
24007	09:15:46.779	00:00:24.007	1441	-1024	-768	-1	-1	-1	-1	4	-1024	-768	-1	-1	-1	-1	4		0	0						Untertest1.avi	0	880	547	72	111				0	Content		-72	-111	24007117	3121823678
24024	09:15:46.796	00:00:24.024	1442	-1024	-768	-1	-1	-1	-1	4	-1024	-768	-1	-1	-1	-1	4		0	0						Untertest1.avi	0	880	547	72	111				0	Content		-72	-111	24024430	3121840991
24041	09:15:46.813	00:00:24.041	1443	-1024	-768	-1	-1	-1	-1	4	-1024	-768	-1	-1	-1	-1	4		0	0						Untertest1.avi	0	880	547	72	111				0	Content		-72	-111	24041096	3121857657
24057	09:15:46.829	00:00:24.057	1444	-1024	-768	-1	-1	-1	-1	4	-1024	-768	-1	-1	-1	-1	4		0	0						Untertest1.avi	0	880	547	72	111				0	Content		-72	-111	24057351	3121873912
24074	09:15:46.846	00:00:24.074	1445	-1024	-768	-1	-1	-1	-1	4	-1024	-768	-1	-1	-1	-1	4		0	0						Untertest1.avi	0	880	547	72	111				0	Content		-72	-111	24074018	3121890579
24091	09:15:46.863	00:00:24.090	1446	-1024	-768	-1	-1	-1	-1	4	-1024	-768	-1	-1	-1	-1	4		0	0						Untertest1.avi	0	880	547	72	111				0	Content		-72	-111	24090684	3121907245
24106	09:15:46.878	00:00:24.106	1447	-1024	-768	-1	-1	-1	-1	4	-1024	-768	-1	-1	-1	-1	4		0	0						Untertest1.avi	0	880	547	72	111				0	Content		-72	-111	24106485	3121923046
24123	09:15:46.895	00:00:24.123	1448	-1024	-768	-1	-1	-1	-1	4	-1024	-768	-1	-1	-1	-1	4		0	0						Untertest1.avi	0	880	547	72	111				0	Content		-72	-111	24123105	3121939666
24140	09:15:46.912	00:00:24.139	1449	-1024	-768	-1	-1	-1	-1	4	-1024	-768	-1	-1	-1	-1	4		0	0						Untertest1.avi	0	880	547	72	111				0	Content		-72	-111	24139789	3121956350
24156	09:15:46.928	00:00:24.156	1450	-1024	-768	-1	-1	-1	-1	4	-1024	-768	-1	-1	-1	-1	4		0	0						Untertest1.avi	0	880	547	72	111				0	Content		-72	-111	24156455	3121973016
24173	09:15:46.945	00:00:24.173	1451	-1024	-768	-1	-1	-1	-1	4	-1024	-768	-1	-1	-1	-1	4		0	0						Untertest1.avi	0	880	547	72	111				0	Content		-72	-111	24173122	3121989683
24190	09:15:46.962	00:00:24.189	1452	-1024	-768	-1	-1	-1	-1	4	-1024	-768	-1	-1	-1	-1	4		0	0						Untertest1.avi	0	880	547	72	111				0	Content		-72	-111	24189779	3122006340
24206	09:15:46.978	00:00:24.206	1453	-1024	-768	-1	-1	-1	-1	4	-1024	-768	-1	-1	-1	-1	4		0	0						Untertest1.avi	0	880	547	72	111				0	Content		-72	-111	24206446	3122023007
24223	09:15:46.995	00:00:24.223	1454	-1024	-768	-1	-1	-1	-1	4	-1024	-768	-1	-1	-1	-1	4		0	0						Untertest1.avi	0	880	547	72	111				0	Content		-72	-111	24223112	3122039673
24240	09:15:47.012	00:00:24.239	1455	-1024	-768	-1	-1	-1	-1	4	-1024	-768	-1	-1	-1	-1	4		0	0						Untertest1.avi	0	880	547	72	111				0	Content		-72	-111	24239728	3122056289
24256	09:15:47.028	00:00:24.256	1456	-1024	-768	-1	-1	-1	-1	4	-1024	-768	-1	-1	-1	-1	4		0	0						Untertest1.avi	0	880	547	72	111				0	Content		-72	-111	24256394	3122072955
24273	09:15:47.045	00:00:24.273	1457	-1024	-768	-1	-1	-1	-1	4	-1024	-768	-1	-1	-1	-1	4		0	0						Untertest1.avi	0	880	547	72	111				0	Content		-72	-111	24273249	3122089810
24290	09:15:47.062	00:00:24.289	1458	-1024	-768	-1	-1	-1	-1	4	-1024	-768	-1	-1	-1	-1	4		0	0						Untertest1.avi	0	880	547	72	111				0	Content		-72	-111	24289916	3122106477
24307	09:15:47.079	00:00:24.306	1459	-1024	-768	-1	-1	-1	-1	4	-1024	-768	-1	-1	-1	-1	4		0	0						Untertest1.avi	0	880	547	72	111				0	Content		-72	-111	24306582	3122123143
24324	09:15:47.096	00:00:24.323	1460	-1024	-768	-1	-1	-1	-1	4	-1024	-768	-1	-1	-1	-1	4		0	0						Untertest1.avi	0	880	547	72	111				0	Content		-72	-111	24323707	3122140268
24340	09:15:47.112	00:00:24.340	1461	-1024	-768	-1	-1	-1	-1	4	-1024	-768	-1	-1	-1	-1	4		0	0						Untertest1.avi	0	880	547	72	111				0	Content		-72	-111	24340373	3122156934
24357	09:15:47.129	00:00:24.357	1462	-1024	-768	-1	-1	-1	-1	4	-1024	-768	-1	-1	-1	-1	4		0	0						Untertest1.avi	0	880	547	72	111				0	Content		-72	-111	24357400	3122173961
24374	09:15:47.146	00:00:24.374	1463	-1024	-768	-1	-1	-1	-1	4	-1024	-768	-1	-1	-1	-1	4		0	0						Untertest1.avi	0	880	547	72	111				0	Content		-72	-111	24374066	3122190627
24391	09:15:47.163	00:00:24.390	1464	-1024	-768	-1	-1	-1	-1	4	-1024	-768	-1	-1	-1	-1	4		0	0						Untertest1.avi	0	880	547	72	111				0	Content		-72	-111	24390733	3122207294
24407	09:15:47.179	00:00:24.406	1465	-1024	-768	-1	-1	-1	-1	4	-1024	-768	-1	-1	-1	-1	4		0	0						Untertest1.avi	0	880	547	72	111				0	Content		-72	-111	24406841	3122223402
24424	09:15:47.196	00:00:24.423	1466	-1024	-768	-1	-1	-1	-1	4	-1024	-768	-1	-1	-1	-1	4		0	0						Untertest1.avi	0	880	547	72	111				0	Content		-72	-111	24423508	3122240069
24440	09:15:47.212	00:00:24.439	1467	-1024	-768	-1	-1	-1	-1	4	-1024	-768	-1	-1	-1	-1	4		0	0						Untertest1.avi	0	880	547	72	111				0	Content		-72	-111	24439987	3122256548
24457	09:15:47.229	00:00:24.456	1468	-1024	-768	-1	-1	-1	-1	4	-1024	-768	-1	-1	-1	-1	4		0	0						Untertest1.avi	0	880	547	72	111				0	Content		-72	-111	24456654	3122273215
24473	09:15:47.245	00:00:24.473	1469	-1024	-768	-1	-1	-1	-1	4	-1024	-768	-1	-1	-1	-1	4		0	0						Untertest1.avi	0	880	547	72	111				0	Content		-72	-111	24473320	3122289881
24490	09:15:47.262	00:00:24.489	1470	-1024	-768	-1	-1	-1	-1	4	-1024	-768	-1	-1	-1	-1	4		0	0						Untertest1.avi	0	880	547	72	111				0	Content		-72	-111	24489566	3122306127
24506	09:15:47.278	00:00:24.506	1471	-1024	-768	-1	-1	-1	-1	4	-1024	-768	-1	-1	-1	-1	4		0	0						Untertest1.avi	0	880	547	72	111				0	Content		-72	-111	24506187	3122322748
24523	09:15:47.295	00:00:24.522	1472	-1024	-768	-1	-1	-1	-1	4	-1024	-768	-1	-1	-1	-1	4		0	0						Untertest1.avi	0	880	547	72	111				0	Content		-72	-111	24522851	3122339412
24540	09:15:47.312	00:00:24.539	1473	-1024	-768	-1	-1	-1	-1	4	-1024	-768	-1	-1	-1	-1	4		0	0						Untertest1.avi	0	880	547	72	111				0	Content		-72	-111	24539518	3122356079
24556	09:15:47.328	00:00:24.556	1474	-1024	-768	-1	-1	-1	-1	4	-1024	-768	-1	-1	-1	-1	4		0	0						Untertest1.avi	0	880	547	72	111				0	Content		-72	-111	24556184	3122372745
24573	09:15:47.345	00:00:24.572	1475	-1024	-768	-1	-1	-1	-1	4	-1024	-768	-1	-1	-1	-1	4		0	0						Untertest1.avi	0	880	547	72	111				0	Content		-72	-111	24572849	3122389410
24590	09:15:47.362	00:00:24.589	1476	-1024	-768	-1	-1	-1	-1	4	-1024	-768	-1	-1	-1	-1	4		0	0						Untertest1.avi	0	880	547	72	111				0	Content		-72	-111	24589515	3122406076
24606	09:15:47.378	00:00:24.606	1477	-1024	-768	-1	-1	-1	-1	4	-1024	-768	-1	-1	-1	-1	4		0	0						Untertest1.avi	0	880	547	72	111				0	Content		-72	-111	24606182	3122422743
24623	09:15:47.395	00:00:24.623	1478	-1024	-768	-1	-1	-1	-1	4	-1024	-768	-1	-1	-1	-1	4		0	0						Untertest1.avi	0	880	547	72	111				0	Content		-72	-111	24623113	3122439674
24640	09:15:47.412	00:00:24.639	1479	-1024	-768	-1	-1	-1	-1	4	-1024	-768	-1	-1	-1	-1	4		0	0						Untertest1.avi	0	880	547	72	111				0	Content		-72	-111	24639780	3122456341
24657	09:15:47.429	00:00:24.656	1480	-1024	-768	-1	-1	-1	-1	4	-1024	-768	-1	-1	-1	-1	4		0	0						Untertest1.avi	0	880	547	72	111				0	Content		-72	-111	24656742	3122473303
24673	09:15:47.445	00:00:24.673	1481	-1024	-768	-1	-1	-1	-1	4	-1024	-768	-1	-1	-1	-1	4		0	0						Untertest1.avi	0	880	547	72	111				0	Content		-72	-111	24673409	3122489970
24690	09:15:47.462	00:00:24.690	1482	-1024	-768	-1	-1	-1	-1	4	-1024	-768	-1	-1	-1	-1	4		0	0						Untertest1.avi	0	880	547	72	111				0	Content		-72	-111	24690075	3122506636
24707	09:15:47.479	00:00:24.707	1483	-1024	-768	-1	-1	-1	-1	4	-1024	-768	-1	-1	-1	-1	4		0	0						Untertest1.avi	0	880	547	72	111				0	Content		-72	-111	24707306	3122523867
24724	09:15:47.496	00:00:24.723	1484	-1024	-768	-1	-1	-1	-1	4	-1024	-768	-1	-1	-1	-1	4		0	0						Untertest1.avi	0	880	547	72	111				0	Content		-72	-111	24723972	3122540533
24740	09:15:47.512	00:00:24.740	1485	-1024	-768	-1	-1	-1	-1	4	-1024	-768	-1	-1	-1	-1	4		0	0						Untertest1.avi	0	880	547	72	111				0	Content		-72	-111	24740200	3122556761
24757	09:15:47.529	00:00:24.756	1486	-1024	-768	-1	-1	-1	-1	4	-1024	-768	-1	-1	-1	-1	4		0	0						Untertest1.avi	0	880	547	72	111				0	Content		-72	-111	24756867	3122573428
24774	09:15:47.546	00:00:24.773	1487	-1024	-768	-1	-1	-1	-1	4	-1024	-768	-1	-1	-1	-1	4		0	0						Untertest1.avi	0	880	547	72	111				0	Content		-72	-111	24773533	3122590094
24789	09:15:47.561	00:00:24.789	1488	-1024	-768	-1	-1	-1	-1	4	-1024	-768	-1	-1	-1	-1	4		0	0						Untertest1.avi	0	880	547	72	111				0	Content		-72	-111	24789402	3122605963
24806	09:15:47.578	00:00:24.806	1489	-1024	-768	-1	-1	-1	-1	4	-1024	-768	-1	-1	-1	-1	4		0	0						Untertest1.avi	0	880	547	72	111				0	Content		-72	-111	24806026	3122622587
24823	09:15:47.595	00:00:24.822	1490	-1024	-768	-1	-1	-1	-1	4	-1024	-768	-1	-1	-1	-1	4		0	0						Untertest1.avi	0	880	547	72	111				0	Content		-72	-111	24822711	3122639272
24839	09:15:47.611	00:00:24.839	1491	-1024	-768	-1	-1	-1	-1	4	-1024	-768	-1	-1	-1	-1	4		0	0						Untertest1.avi	0	880	547	72	111				0	Content		-72	-111	24839377	3122655938
24856	09:15:47.628	00:00:24.856	1492	-1024	-768	-1	-1	-1	-1	4	-1024	-768	-1	-1	-1	-1	4		0	0						Untertest1.avi	0	880	547	72	111				0	Content		-72	-111	24856044	3122672605
24873	09:15:47.645	00:00:24.872	1493	-1024	-768	-1	-1	-1	-1	4	-1024	-768	-1	-1	-1	-1	4		0	0						Untertest1.avi	0	880	547	72	111				0	Content		-72	-111	24872659	3122689220
24889	09:15:47.661	00:00:24.889	1494	-1024	-768	-1	-1	-1	-1	4	-1024	-768	-1	-1	-1	-1	4		0	0						Untertest1.avi	0	880	547	72	111				0	Content		-72	-111	24889326	3122705887
24906	09:15:47.678	00:00:24.905	1495	-1024	-768	-1	-1	-1	-1	4	-1024	-768	-1	-1	-1	-1	4		0	0						Untertest1.avi	0	880	547	72	111				0	Content		-72	-111	24905992	3122722553
24923	09:15:47.695	00:00:24.922	1496	-1024	-768	-1	-1	-1	-1	4	-1024	-768	-1	-1	-1	-1	4		0	0						Untertest1.avi	0	880	547	72	111				0	Content		-72	-111	24922625	3122739186
24939	09:15:47.711	00:00:24.939	1497	-1024	-768	-1	-1	-1	-1	4	-1024	-768	-1	-1	-1	-1	4		0	0						Untertest1.avi	0	880	547	72	111				0	Content		-72	-111	24939291	3122755852
24956	09:15:47.728	00:00:24.956	1498	-1024	-768	-1	-1	-1	-1	4	-1024	-768	-1	-1	-1	-1	4		0	0						Untertest1.avi	0	880	547	72	111				0	Content		-72	-111	24956112	3122772673
24973	09:15:47.745	00:00:24.972	1499	-1024	-768	-1	-1	-1	-1	4	-1024	-768	-1	-1	-1	-1	4		0	0						Untertest1.avi	0	880	547	72	111				0	Content		-72	-111	24972779	3122789340
24989	09:15:47.761	00:00:24.989	1500	-1024	-768	-1	-1	-1	-1	4	-1024	-768	-1	-1	-1	-1	4		0	0						Untertest1.avi	0	880	547	72	111				0	Content		-72	-111	24989445	3122806006
25007	09:15:47.779	00:00:25.006	1501	-1024	-768	-1	-1	-1	-1	4	-1024	-768	-1	-1	-1	-1	4		0	0						Untertest1.avi	0	880	547	72	111				0	Content		-72	-111	25006595	3122823156
25023	09:15:47.795	00:00:25.023	1502	-1024	-768	-1	-1	-1	-1	4	-1024	-768	-1	-1	-1	-1	4		0	0						Untertest1.avi	0	880	547	72	111				0	Content		-72	-111	25023261	3122839822
25040	09:15:47.812	00:00:25.040	1503	-1024	-768	-1	-1	-1	-1	4	-1024	-768	-1	-1	-1	-1	4		0	0						Untertest1.avi	0	880	547	72	111				0	Content		-72	-111	25040297	3122856858
25057	09:15:47.829	00:00:25.056	1504	-1024	-768	-1	-1	-1	-1	4	-1024	-768	-1	-1	-1	-1	4		0	0						Untertest1.avi	0	880	547	72	111				0	Content		-72	-111	25056963	3122873524
25074	09:15:47.846	00:00:25.073	1505	-1024	-768	-1	-1	-1	-1	4	-1024	-768	-1	-1	-1	-1	4		0	0						Untertest1.avi	0	880	547	72	111				0	Content		-72	-111	25073630	3122890191
25090	09:15:47.862	00:00:25.089	1506	-1024	-768	-1	-1	-1	-1	4	-1024	-768	-1	-1	-1	-1	4		0	0						Untertest1.avi	0	880	547	72	111				0	Content		-72	-111	25089915	3122906476
25107	09:15:47.879	00:00:25.106	1507	-1024	-768	-1	-1	-1	-1	4	-1024	-768	-1	-1	-1	-1	4		0	0						Untertest1.avi	0	880	547	72	111				0	Content		-72	-111	25106582	3122923143
25123	09:15:47.895	00:00:25.123	1508	-1024	-768	-1	-1	-1	-1	4	-1024	-768	-1	-1	-1	-1	4		0	0						Untertest1.avi	0	880	547	72	111				0	Content		-72	-111	25123248	3122939809
25140	09:15:47.912	00:00:25.139	1509	-1024	-768	-1	-1	-1	-1	4	-1024	-768	-1	-1	-1	-1	4		0	0						Untertest1.avi	0	880	547	72	111				0	Content		-72	-111	25139659	3122956220
25156	09:15:47.928	00:00:25.156	1510	-1024	-768	-1	-1	-1	-1	4	-1024	-768	-1	-1	-1	-1	4		0	0						Untertest1.avi	0	880	547	72	111				0	Content		-72	-111	25156325	3122972886
25173	09:15:47.945	00:00:25.172	1511	-1024	-768	-1	-1	-1	-1	4	-1024	-768	-1	-1	-1	-1	4		0	0						Untertest1.avi	0	880	547	72	111				0	Content		-72	-111	25172991	3122989552
25189	09:15:47.961	00:00:25.189	1512	-1024	-768	-1	-1	-1	-1	4	-1024	-768	-1	-1	-1	-1	4		0	0						Untertest1.avi	0	880	547	72	111				0	Content		-72	-111	25189100	3123005661
25206	09:15:47.978	00:00:25.205	1513	-1024	-768	-1	-1	-1	-1	4	-1024	-768	-1	-1	-1	-1	4		0	0						Untertest1.avi	0	880	547	72	111				0	Content		-72	-111	25205720	3123022281
25222	09:15:47.994	00:00:25.222	1514	-1024	-768	-1	-1	-1	-1	4	-1024	-768	-1	-1	-1	-1	4		0	0						Untertest1.avi	0	880	547	72	111				0	Content		-72	-111	25222391	3123038952
25239	09:15:48.011	00:00:25.239	1515	-1024	-768	-1	-1	-1	-1	4	-1024	-768	-1	-1	-1	-1	4		0	0						Untertest1.avi	0	880	547	72	111				0	Content		-72	-111	25239057	3123055618
25256	09:15:48.028	00:00:25.255	1516	-1024	-768	-1	-1	-1	-1	4	-1024	-768	-1	-1	-1	-1	4		0	0						Untertest1.avi	0	880	547	72	111				0	Content		-72	-111	25255724	3123072285
25272	09:15:48.044	00:00:25.272	1517	-1024	-768	-1	-1	-1	-1	4	-1024	-768	-1	-1	-1	-1	4		0	0						Untertest1.avi	0	880	547	72	111				0	Content		-72	-111	25272345	3123088906
25289	09:15:48.061	00:00:25.289	1518	-1024	-768	-1	-1	-1	-1	4	-1024	-768	-1	-1	-1	-1	4		0	0						Untertest1.avi	0	880	547	72	111				0	Content		-72	-111	25289012	3123105573
25306	09:15:48.078	00:00:25.305	1519	-1024	-768	-1	-1	-1	-1	4	-1024	-768	-1	-1	-1	-1	4		0	0						Untertest1.avi	0	880	547	72	111				0	Content		-72	-111	25305678	3123122239
25323	09:15:48.095	00:00:25.322	1520	-1024	-768	-1	-1	-1	-1	4	-1024	-768	-1	-1	-1	-1	4		0	0						Untertest1.avi	0	880	547	72	111				0	Content		-72	-111	25322569	3123139130
25339	09:15:48.111	00:00:25.339	1521	-1024	-768	-1	-1	-1	-1	4	-1024	-768	-1	-1	-1	-1	4		0	0						Untertest1.avi	0	880	547	72	111				0	Content		-72	-111	25339235	3123155796
25356	09:15:48.128	00:00:25.356	1522	-1024	-768	-1	-1	-1	-1	4	-1024	-768	-1	-1	-1	-1	4		0	0						Untertest1.avi	0	880	547	72	111				0	Content		-72	-111	25356224	3123172785
25373	09:15:48.145	00:00:25.372	1523	-1024	-768	-1	-1	-1	-1	4	-1024	-768	-1	-1	-1	-1	4		0	0						Untertest1.avi	0	880	547	72	111				0	Content		-72	-111	25372890	3123189451
25390	09:15:48.162	00:00:25.389	1524	-1024	-768	-1	-1	-1	-1	4	-1024	-768	-1	-1	-1	-1	4		0	0						Untertest1.avi	0	880	547	72	111				0	Content		-72	-111	25389557	3123206118
25407	09:15:48.179	00:00:25.406	1525	-1024	-768	-1	-1	-1	-1	4	-1024	-768	-1	-1	-1	-1	4		0	0						Untertest1.avi	0	880	547	72	111				0	Content		-72	-111	25406815	3123223376
25423	09:15:48.195	00:00:25.423	1526	-1024	-768	-1	-1	-1	-1	4	-1024	-768	-1	-1	-1	-1	4		0	0						Untertest1.avi	0	880	547	72	111				0	Content		-72	-111	25423481	3123240042
25440	09:15:48.212	00:00:25.439	1527	-1024	-768	-1	-1	-1	-1	4	-1024	-768	-1	-1	-1	-1	4		0	0						Untertest1.avi	0	880	547	72	111				0	Content		-72	-111	25439718	3123256279
25456	09:15:48.228	00:00:25.456	1528	-1024	-768	-1	-1	-1	-1	4	-1024	-768	-1	-1	-1	-1	4		0	0						Untertest1.avi	0	880	547	72	111				0	Content		-72	-111	25456384	3123272945
25473	09:15:48.245	00:00:25.473	1529	-1024	-768	-1	-1	-1	-1	4	-1024	-768	-1	-1	-1	-1	4		0	0						Untertest1.avi	0	880	547	72	111				0	Content		-72	-111	25473051	3123289612
25489	09:15:48.261	00:00:25.488	1530	-1024	-768	-1	-1	-1	-1	4	-1024	-768	-1	-1	-1	-1	4		0	0						Untertest1.avi	0	880	547	72	111				0	Content		-72	-111	25488810	3123305371
25505	09:15:48.277	00:00:25.505	1531	-1024	-768	-1	-1	-1	-1	4	-1024	-768	-1	-1	-1	-1	4		0	0						Untertest1.avi	0	880	547	72	111				0	Content		-72	-111	25505435	3123321996
25522	09:15:48.294	00:00:25.522	1532	-1024	-768	-1	-1	-1	-1	4	-1024	-768	-1	-1	-1	-1	4		0	0						Untertest1.avi	0	880	547	72	111				0	Content		-72	-111	25522117	3123338678
25539	09:15:48.311	00:00:25.538	1533	-1024	-768	-1	-1	-1	-1	4	-1024	-768	-1	-1	-1	-1	4		0	0						Untertest1.avi	0	880	547	72	111				0	Content		-72	-111	25538784	3123355345
25555	09:15:48.327	00:00:25.555	1534	-1024	-768	-1	-1	-1	-1	4	-1024	-768	-1	-1	-1	-1	4		0	0						Untertest1.avi	0	880	547	72	111				0	Content		-72	-111	25555450	3123372011
25572	09:15:48.344	00:00:25.572	1535	-1024	-768	-1	-1	-1	-1	4	-1024	-768	-1	-1	-1	-1	4		0	0						Untertest1.avi	0	880	547	72	111				0	Content		-72	-111	25572112	3123388673
25589	09:15:48.361	00:00:25.588	1536	-1024	-768	-1	-1	-1	-1	4	-1024	-768	-1	-1	-1	-1	4		0	0						Untertest1.avi	0	880	547	72	111				0	Content		-72	-111	25588778	3123405339
25605	09:15:48.377	00:00:25.605	1537	-1024	-768	-1	-1	-1	-1	4	-1024	-768	-1	-1	-1	-1	4		0	0						Untertest1.avi	0	880	547	72	111				0	Content		-72	-111	25605445	3123422006
25622	09:15:48.394	00:00:25.622	1538	-1024	-768	-1	-1	-1	-1	4	-1024	-768	-1	-1	-1	-1	4		0	0						Untertest1.avi	0	880	547	72	111				0	Content		-72	-111	25622120	3123438681
25639	09:15:48.411	00:00:25.638	1539	-1024	-768	-1	-1	-1	-1	4	-1024	-768	-1	-1	-1	-1	4		0	0						Untertest1.avi	0	880	547	72	111				0	Content		-72	-111	25638786	3123455347
25656	09:15:48.428	00:00:25.655	1540	-1024	-768	-1	-1	-1	-1	4	-1024	-768	-1	-1	-1	-1	4		0	0						Untertest1.avi	0	880	547	72	111				0	Content		-72	-111	25655622	3123472183
25672	09:15:48.444	00:00:25.672	1541	-1024	-768	-1	-1	-1	-1	4	-1024	-768	-1	-1	-1	-1	4		0	0						Untertest1.avi	0	880	547	72	111				0	Content		-72	-111	25672288	3123488849
25689	09:15:48.461	00:00:25.688	1542	-1024	-768	-1	-1	-1	-1	4	-1024	-768	-1	-1	-1	-1	4		0	0						Untertest1.avi	0	880	547	72	111				0	Content		-72	-111	25688955	3123505516
25706	09:15:48.478	00:00:25.706	1543	-1024	-768	-1	-1	-1	-1	4	-1024	-768	-1	-1	-1	-1	4		0	0						Untertest1.avi	0	880	547	72	111				0	Content		-72	-111	25706119	3123522680
25723	09:15:48.495	00:00:25.722	1544	-1024	-768	-1	-1	-1	-1	4	-1024	-768	-1	-1	-1	-1	4		0	0						Untertest1.avi	0	880	547	72	111				0	Content		-72	-111	25722786	3123539347
25740	09:15:48.512	00:00:25.739	1545	-1024	-768	-1	-1	-1	-1	4	-1024	-768	-1	-1	-1	-1	4		0	0						Untertest1.avi	0	880	547	72	111				0	Content		-72	-111	25739825	3123556386
25756	09:15:48.528	00:00:25.756	1546	-1024	-768	-1	-1	-1	-1	4	-1024	-768	-1	-1	-1	-1	4		0	0						Untertest1.avi	0	880	547	72	111				0	Content		-72	-111	25756492	3123573053
25773	09:15:48.545	00:00:25.773	1547	-1024	-768	-1	-1	-1	-1	4	-1024	-768	-1	-1	-1	-1	4		0	0						Untertest1.avi	0	880	547	72	111				0	Content		-72	-111	25773158	3123589719
25789	09:15:48.561	00:00:25.789	1548	-1024	-768	-1	-1	-1	-1	4	-1024	-768	-1	-1	-1	-1	4		0	0						Untertest1.avi	0	880	547	72	111				0	Content		-72	-111	25789216	3123605777
25806	09:15:48.578	00:00:25.805	1549	-1024	-768	-1	-1	-1	-1	4	-1024	-768	-1	-1	-1	-1	4		0	0						Untertest1.avi	0	880	547	72	111				0	Content		-72	-111	25805882	3123622443
25822	09:15:48.594	00:00:25.822	1550	-1024	-768	-1	-1	-1	-1	4	-1024	-768	-1	-1	-1	-1	4		0	0						Untertest1.avi	0	880	547	72	111				0	Content		-72	-111	25822345	3123638906
25839	09:15:48.611	00:00:25.839	1551	-1024	-768	-1	-1	-1	-1	4	-1024	-768	-1	-1	-1	-1	4		0	0						Untertest1.avi	0	880	547	72	111				0	Content		-72	-111	25839011	3123655572
25856	09:15:48.628	00:00:25.855	1552	-1024	-768	-1	-1	-1	-1	4	-1024	-768	-1	-1	-1	-1	4		0	0						Untertest1.avi	0	880	547	72	111				0	Content		-72	-111	25855677	3123672238
25872	09:15:48.644	00:00:25.871	1553	-1024	-768	-1	-1	-1	-1	4	-1024	-768	-1	-1	-1	-1	4		0	0						Untertest1.avi	0	880	547	72	111				0	Content		-72	-111	25871889	3123688450
25889	09:15:48.661	00:00:25.888	1554	-1024	-768	-1	-1	-1	-1	4	-1024	-768	-1	-1	-1	-1	4		0	0						Untertest1.avi	0	880	547	72	111				0	Content		-72	-111	25888510	3123705071
25905	09:15:48.677	00:00:25.905	1555	-1024	-768	-1	-1	-1	-1	4	-1024	-768	-1	-1	-1	-1	4		0	0						Untertest1.avi	0	880	547	72	111				0	Content		-72	-111	25905316	3123721877
25922	09:15:48.694	00:00:25.921	1556	-1024	-768	-1	-1	-1	-1	4	-1024	-768	-1	-1	-1	-1	4		0	0						Untertest1.avi	0	880	547	72	111				0	Content		-72	-111	25921879	3123738440
25939	09:15:48.711	00:00:25.938	1557	-1024	-768	-1	-1	-1	-1	4	-1024	-768	-1	-1	-1	-1	4		0	0						Untertest1.avi	0	880	547	72	111				0	Content		-72	-111	25938711	3123755272
25955	09:15:48.727	00:00:25.955	1558	-1024	-768	-1	-1	-1	-1	4	-1024	-768	-1	-1	-1	-1	4		0	0						Untertest1.avi	0	880	547	72	111				0	Content		-72	-111	25955377	3123771938
25972	09:15:48.744	00:00:25.972	1559	-1024	-768	-1	-1	-1	-1	4	-1024	-768	-1	-1	-1	-1	4		0	0						Untertest1.avi	0	880	547	72	111				0	Content		-72	-111	25972044	3123788605
25989	09:15:48.761	00:00:25.989	1560	-1024	-768	-1	-1	-1	-1	4	-1024	-768	-1	-1	-1	-1	4		0	0						Untertest1.avi	0	880	547	72	111				0	Content		-72	-111	25989027	3123805588
26006	09:15:48.778	00:00:26.005	1561	-1024	-768	-1	-1	-1	-1	4	-1024	-768	-1	-1	-1	-1	4		0	0						Untertest1.avi	0	880	547	72	111				0	Content		-72	-111	26005694	3123822255
26022	09:15:48.794	00:00:26.022	1562	-1024	-768	-1	-1	-1	-1	4	-1024	-768	-1	-1	-1	-1	4		0	0						Untertest1.avi	0	880	547	72	111				0	Content		-72	-111	26022360	3123838921
26040	09:15:48.812	00:00:26.039	1563	-1024	-768	-1	-1	-1	-1	4	-1024	-768	-1	-1	-1	-1	4		0	0						Untertest1.avi	0	880	547	72	111				0	Content		-72	-111	26039675	3123856236
26056	09:15:48.828	00:00:26.056	1564	-1024	-768	-1	-1	-1	-1	4	-1024	-768	-1	-1	-1	-1	4		0	0						Untertest1.avi	0	880	547	72	111				0	Content		-72	-111	26056341	3123872902
26073	09:15:48.845	00:00:26.072	1565	-1024	-768	-1	-1	-1	-1	4	-1024	-768	-1	-1	-1	-1	4		0	0						Untertest1.avi	0	880	547	72	111				0	Content		-72	-111	26072598	3123889159
26089	09:15:48.861	00:00:26.089	1566	-1024	-768	-1	-1	-1	-1	4	-1024	-768	-1	-1	-1	-1	4		0	0						Untertest1.avi	0	880	547	72	111				0	Content		-72	-111	26089264	3123905825
26106	09:15:48.878	00:00:26.105	1567	-1024	-768	-1	-1	-1	-1	4	-1024	-768	-1	-1	-1	-1	4		0	0						Untertest1.avi	0	880	547	72	111				0	Content		-72	-111	26105930	3123922491
26122	09:15:48.894	00:00:26.121	1568	-1024	-768	-1	-1	-1	-1	4	-1024	-768	-1	-1	-1	-1	4		0	0						Untertest1.avi	0	880	547	72	111				0	Content		-72	-111	26121728	3123938289
26138	09:15:48.910	00:00:26.138	1569	-1024	-768	-1	-1	-1	-1	4	-1024	-768	-1	-1	-1	-1	4		0	0						Untertest1.avi	0	880	547	72	111				0	Content		-72	-111	26138351	3123954912
26155	09:15:48.927	00:00:26.155	1570	-1024	-768	-1	-1	-1	-1	4	-1024	-768	-1	-1	-1	-1	4		0	0						Untertest1.avi	0	880	547	72	111				0	Content		-72	-111	26155036	3123971597
26172	09:15:48.944	00:00:26.171	1571	-1024	-768	-1	-1	-1	-1	4	-1024	-768	-1	-1	-1	-1	4		0	0						Untertest1.avi	0	880	547	72	111				0	Content		-72	-111	26171702	3123988263
26188	09:15:48.960	00:00:26.188	1572	-1024	-768	-1	-1	-1	-1	4	-1024	-768	-1	-1	-1	-1	4		0	0						Untertest1.avi	0	880	547	72	111				0	Content		-72	-111	26188369	3124004930
26205	09:15:48.977	00:00:26.205	1573	-1024	-768	-1	-1	-1	-1	4	-1024	-768	-1	-1	-1	-1	4		0	0						Untertest1.avi	0	880	547	72	111				0	Content		-72	-111	26205148	3124021709
26222	09:15:48.994	00:00:26.221	1574	-1024	-768	-1	-1	-1	-1	4	-1024	-768	-1	-1	-1	-1	4		0	0						Untertest1.avi	0	880	547	72	111				0	Content		-72	-111	26221753	3124038314
26238	09:15:49.010	00:00:26.238	1575	-1024	-768	-1	-1	-1	-1	4	-1024	-768	-1	-1	-1	-1	4		0	0						Untertest1.avi	0	880	547	72	111				0	Content		-72	-111	26238419	3124054980
26255	09:15:49.027	00:00:26.255	1576	-1024	-768	-1	-1	-1	-1	4	-1024	-768	-1	-1	-1	-1	4		0	0						Untertest1.avi	0	880	547	72	111				0	Content		-72	-111	26255086	3124071647
26272	09:15:49.044	00:00:26.271	1577	-1024	-768	-1	-1	-1	-1	4	-1024	-768	-1	-1	-1	-1	4		0	0						Untertest1.avi	0	880	547	72	111				0	Content		-72	-111	26271924	3124088485
26289	09:15:49.061	00:00:26.288	1578	-1024	-768	-1	-1	-1	-1	4	-1024	-768	-1	-1	-1	-1	4		0	0						Untertest1.avi	0	880	547	72	111				0	Content		-72	-111	26288591	3124105152
26305	09:15:49.077	00:00:26.305	1579	-1024	-768	-1	-1	-1	-1	4	-1024	-768	-1	-1	-1	-1	4		0	0						Untertest1.avi	0	880	547	72	111				0	Content		-72	-111	26305257	3124121818
26322	09:15:49.094	00:00:26.322	1580	-1024	-768	-1	-1	-1	-1	4	-1024	-768	-1	-1	-1	-1	4		0	0						Untertest1.avi	0	880	547	72	111				0	Content		-72	-111	26322356	3124138917
26339	09:15:49.111	00:00:26.339	1581	-1024	-768	-1	-1	-1	-1	4	-1024	-768	-1	-1	-1	-1	4		0	0						Untertest1.avi	0	880	547	72	111				0	Content		-72	-111	26339023	3124155584
26356	09:15:49.128	00:00:26.356	1582	-1024	-768	-1	-1	-1	-1	4	-1024	-768	-1	-1	-1	-1	4		0	0						Untertest1.avi	0	880	547	72	111				0	Content		-72	-111	26356039	3124172600
26373	09:15:49.145	00:00:26.372	1583	-1024	-768	-1	-1	-1	-1	4	-1024	-768	-1	-1	-1	-1	4		0	0						Untertest1.avi	0	880	547	72	111				0	Content		-72	-111	26372706	3124189267
26389	09:15:49.161	00:00:26.389	1584	-1024	-768	-1	-1	-1	-1	4	-1024	-768	-1	-1	-1	-1	4		0	0						Untertest1.avi	0	880	547	72	111				0	Content		-72	-111	26389372	3124205933
26406	09:15:49.178	00:00:26.405	1585	-1024	-768	-1	-1	-1	-1	4	-1024	-768	-1	-1	-1	-1	4		0	0						Untertest1.avi	0	880	547	72	111				0	Content		-72	-111	26405651	3124222212
26422	09:15:49.194	00:00:26.422	1586	-1024	-768	-1	-1	-1	-1	4	-1024	-768	-1	-1	-1	-1	4		0	0						Untertest1.avi	0	880	547	72	111				0	Content		-72	-111	26422317	3124238878
26439	09:15:49.211	00:00:26.438	1587	-1024	-768	-1	-1	-1	-1	4	-1024	-768	-1	-1	-1	-1	4		0	0						Untertest1.avi	0	880	547	72	111				0	Content		-72	-111	26438984	3124255545
26455	09:15:49.227	00:00:26.455	1588	-1024	-768	-1	-1	-1	-1	4	-1024	-768	-1	-1	-1	-1	4		0	0						Untertest1.avi	0	880	547	72	111				0	Content		-72	-111	26455388	3124271949
26472	09:15:49.244	00:00:26.472	1589	-1024	-768	-1	-1	-1	-1	4	-1024	-768	-1	-1	-1	-1	4		0	0						Untertest1.avi	0	880	547	72	111				0	Content		-72	-111	26472055	3124288616
26489	09:15:49.261	00:00:26.488	1590	-1024	-768	-1	-1	-1	-1	4	-1024	-768	-1	-1	-1	-1	4		0	0						Untertest1.avi	0	880	547	72	111				0	Content		-72	-111	26488721	3124305282
26505	09:15:49.277	00:00:26.504	1591	-1024	-768	-1	-1	-1	-1	4	-1024	-768	-1	-1	-1	-1	4		0	0						Untertest1.avi	0	880	547	72	111				0	Content		-72	-111	26504806	3124321367
26521	09:15:49.293	00:00:26.521	1592	-1024	-768	-1	-1	-1	-1	4	-1024	-768	-1	-1	-1	-1	4		0	0						Untertest1.avi	0	880	547	72	111				0	Content		-72	-111	26521428	3124337989
26538	09:15:49.310	00:00:26.538	1593	-1024	-768	-1	-1	-1	-1	4	-1024	-768	-1	-1	-1	-1	4		0	0						Untertest1.avi	0	880	547	72	111				0	Content		-72	-111	26538093	3124354654
26555	09:15:49.327	00:00:26.554	1594	-1024	-768	-1	-1	-1	-1	4	-1024	-768	-1	-1	-1	-1	4		0	0						Untertest1.avi	0	880	547	72	111				0	Content		-72	-111	26554760	3124371321
26571	09:15:49.343	00:00:26.571	1595	-1024	-768	-1	-1	-1	-1	4	-1024	-768	-1	-1	-1	-1	4		0	0						Untertest1.avi	0	880	547	72	111				0	Content		-72	-111	26571426	3124387987
26588	09:15:49.360	00:00:26.588	1596	-1024	-768	-1	-1	-1	-1	4	-1024	-768	-1	-1	-1	-1	4		0	0						Untertest1.avi	0	880	547	72	111				0	Content		-72	-111	26588052	3124404613
26605	09:15:49.377	00:00:26.604	1597	-1024	-768	-1	-1	-1	-1	4	-1024	-768	-1	-1	-1	-1	4		0	0						Untertest1.avi	0	880	547	72	111				0	Content		-72	-111	26604718	3124421279
26622	09:15:49.394	00:00:26.621	1598	-1024	-768	-1	-1	-1	-1	4	-1024	-768	-1	-1	-1	-1	4		0	0						Untertest1.avi	0	880	547	72	111				0	Content		-72	-111	26621636	3124438197
26638	09:15:49.410	00:00:26.638	1599	-1024	-768	-1	-1	-1	-1	4	-1024	-768	-1	-1	-1	-1	4		0	0						Untertest1.avi	0	880	547	72	111				0	Content		-72	-111	26638302	3124454863
26655	09:15:49.427	00:00:26.655	1600	-1024	-768	-1	-1	-1	-1	4	-1024	-768	-1	-1	-1	-1	4		0	0						Untertest1.avi	0	880	547	72	111				0	Content		-72	-111	26655297	3124471858
26672	09:15:49.444	00:00:26.671	1601	-1024	-768	-1	-1	-1	-1	4	-1024	-768	-1	-1	-1	-1	4		0	0						Untertest1.avi	0	880	547	72	111				0	Content		-72	-111	26671963	3124488524
26689	09:15:49.461	00:00:26.688	1602	-1024	-768	-1	-1	-1	-1	4	-1024	-768	-1	-1	-1	-1	4		0	0						Untertest1.avi	0	880	547	72	111				0	Content		-72	-111	26688630	3124505191
26706	09:15:49.478	00:00:26.705	1603	-1024	-768	-1	-1	-1	-1	4	-1024	-768	-1	-1	-1	-1	4		0	0						Untertest1.avi	0	880	547	72	111				0	Content		-72	-111	26705895	3124522456
26723	09:15:49.495	00:00:26.722	1604	-1024	-768	-1	-1	-1	-1	4	-1024	-768	-1	-1	-1	-1	4		0	0						Untertest1.avi	0	880	547	72	111				0	Content		-72	-111	26722562	3124539123
26739	09:15:49.511	00:00:26.738	1605	-1024	-768	-1	-1	-1	-1	4	-1024	-768	-1	-1	-1	-1	4		0	0						Untertest1.avi	0	880	547	72	111				0	Content		-72	-111	26738800	3124555361
26755	09:15:49.527	00:00:26.755	1606	-1024	-768	-1	-1	-1	-1	4	-1024	-768	-1	-1	-1	-1	4		0	0						Untertest1.avi	0	880	547	72	111				0	Content		-72	-111	26755467	3124572028
26772	09:15:49.544	00:00:26.772	1607	-1024	-768	-1	-1	-1	-1	4	-1024	-768	-1	-1	-1	-1	4		0	0						Untertest1.avi	0	880	547	72	111				0	Content		-72	-111	26772133	3124588694
26788	09:15:49.560	00:00:26.787	1608	-1024	-768	-1	-1	-1	-1	4	-1024	-768	-1	-1	-1	-1	4		0	0						Untertest1.avi	0	880	547	72	111				0	Content		-72	-111	26787898	3124604459
26805	09:15:49.577	00:00:26.804	1609	-1024	-768	-1	-1	-1	-1	4	-1024	-768	-1	-1	-1	-1	4		0	0						Untertest1.avi	0	880	547	72	111				0	Content		-72	-111	26804524	3124621085
26821	09:15:49.593	00:00:26.821	1610	-1024	-768	-1	-1	-1	-1	4	-1024	-768	-1	-1	-1	-1	4		0	0						Untertest1.avi	0	880	547	72	111				0	Content		-72	-111	26821206	3124637767
26838	09:15:49.610	00:00:26.837	1611	-1024	-768	-1	-1	-1	-1	4	-1024	-768	-1	-1	-1	-1	4		0	0						Untertest1.avi	0	880	547	72	111				0	Content		-72	-111	26837873	3124654434
26855	09:15:49.627	00:00:26.854	1612	-1024	-768	-1	-1	-1	-1	4	-1024	-768	-1	-1	-1	-1	4		0	0						Untertest1.avi	0	880	547	72	111				0	Content		-72	-111	26854539	3124671100
26871	09:15:49.643	00:00:26.871	1613	-1024	-768	-1	-1	-1	-1	4	-1024	-768	-1	-1	-1	-1	4		0	0						Untertest1.avi	0	880	547	72	111				0	Content		-72	-111	26871317	3124687878
26888	09:15:49.660	00:00:26.887	1614	-1024	-768	-1	-1	-1	-1	4	-1024	-768	-1	-1	-1	-1	4		0	0						Untertest1.avi	0	880	547	72	111				0	Content		-72	-111	26887885	3124704446
26905	09:15:49.677	00:00:26.904	1615	-1024	-768	-1	-1	-1	-1	4	-1024	-768	-1	-1	-1	-1	4		0	0						Untertest1.avi	0	880	547	72	111				0	Content		-72	-111	26904821	3124721382
26921	09:15:49.693	00:00:26.921	1616	-1024	-768	-1	-1	-1	-1	4	-1024	-768	-1	-1	-1	-1	4		0	0						Untertest1.avi	0	880	547	72	111				0	Content		-72	-111	26921487	3124738048
26939	09:15:49.711	00:00:26.938	1617	-1024	-768	-1	-1	-1	-1	4	-1024	-768	-1	-1	-1	-1	4		0	0						Untertest1.avi	0	880	547	72	111				0	Content		-72	-111	26938619	3124755180
26955	09:15:49.727	00:00:26.955	1618	-1024	-768	-1	-1	-1	-1	4	-1024	-768	-1	-1	-1	-1	4		0	0						Untertest1.avi	0	880	547	72	111				0	Content		-72	-111	26955285	3124771846
26972	09:15:49.744	00:00:26.972	1619	-1024	-768	-1	-1	-1	-1	4	-1024	-768	-1	-1	-1	-1	4		0	0						Untertest1.avi	0	880	547	72	111				0	Content		-72	-111	26972314	3124788875
26989	09:15:49.761	00:00:26.988	1620	-1024	-768	-1	-1	-1	-1	4	-1024	-768	-1	-1	-1	-1	4		0	0						Untertest1.avi	0	880	547	72	111				0	Content		-72	-111	26988980	3124805541
27006	09:15:49.778	00:00:27.005	1621	-1024	-768	-1	-1	-1	-1	4	-1024	-768	-1	-1	-1	-1	4		0	0						Untertest1.avi	0	880	547	72	111				0	Content		-72	-111	27005647	3124822208
27022	09:15:49.794	00:00:27.021	1622	-1024	-768	-1	-1	-1	-1	4	-1024	-768	-1	-1	-1	-1	4		0	0						Untertest1.avi	0	880	547	72	111				0	Content		-72	-111	27021887	3124838448
27039	09:15:49.811	00:00:27.038	1623	-1024	-768	-1	-1	-1	-1	4	-1024	-768	-1	-1	-1	-1	4		0	0						Untertest1.avi	0	880	547	72	111				0	Content		-72	-111	27038553	3124855114
27055	09:15:49.827	00:00:27.055	1624	-1024	-768	-1	-1	-1	-1	4	-1024	-768	-1	-1	-1	-1	4		0	0						Untertest1.avi	0	880	547	72	111				0	Content		-72	-111	27055220	3124871781
27072	09:15:49.844	00:00:27.071	1625	-1024	-768	-1	-1	-1	-1	4	-1024	-768	-1	-1	-1	-1	4		0	0						Untertest1.avi	0	880	547	72	111				0	Content		-72	-111	27071600	3124888161
27088	09:15:49.860	00:00:27.088	1626	-1024	-768	-1	-1	-1	-1	4	-1024	-768	-1	-1	-1	-1	4		0	0						Untertest1.avi	0	880	547	72	111				0	Content		-72	-111	27088267	3124904828
27105	09:15:49.877	00:00:27.104	1627	-1024	-768	-1	-1	-1	-1	4	-1024	-768	-1	-1	-1	-1	4		0	0						Untertest1.avi	0	880	547	72	111				0	Content		-72	-111	27104933	3124921494
27121	09:15:49.893	00:00:27.121	1628	-1024	-768	-1	-1	-1	-1	4	-1024	-768	-1	-1	-1	-1	4		0	0						Untertest1.avi	0	880	547	72	111				0	Content		-72	-111	27121107	3124937668
27138	09:15:49.910	00:00:27.137	1629	-1024	-768	-1	-1	-1	-1	4	-1024	-768	-1	-1	-1	-1	4		0	0						Untertest1.avi	0	880	547	72	111				0	Content		-72	-111	27137729	3124954290
27154	09:15:49.926	00:00:27.154	1630	-1024	-768	-1	-1	-1	-1	4	-1024	-768	-1	-1	-1	-1	4		0	0						Untertest1.avi	0	880	547	72	111				0	Content		-72	-111	27154354	3124970915
27171	09:15:49.943	00:00:27.171	1631	-1024	-768	-1	-1	-1	-1	4	-1024	-768	-1	-1	-1	-1	4		0	0						Untertest1.avi	0	880	547	72	111				0	Content		-72	-111	27171020	3124987581
27188	09:15:49.960	00:00:27.187	1632	-1024	-768	-1	-1	-1	-1	4	-1024	-768	-1	-1	-1	-1	4		0	0						Untertest1.avi	0	880	547	72	111				0	Content		-72	-111	27187687	3125004248
27204	09:15:49.976	00:00:27.204	1633	-1024	-768	-1	-1	-1	-1	4	-1024	-768	-1	-1	-1	-1	4		0	0						Untertest1.avi	0	880	547	72	111				0	Content		-72	-111	27204334	3125020895
27221	09:15:49.993	00:00:27.221	1634	-1024	-768	-1	-1	-1	-1	4	-1024	-768	-1	-1	-1	-1	4		0	0						Untertest1.avi	0	880	547	72	111				0	Content		-72	-111	27221000	3125037561
27238	09:15:50.010	00:00:27.237	1635	-1024	-768	-1	-1	-1	-1	4	-1024	-768	-1	-1	-1	-1	4		0	0						Untertest1.avi	0	880	547	72	111				0	Content		-72	-111	27237921	3125054482
27255	09:15:50.027	00:00:27.254	1636	-1024	-768	-1	-1	-1	-1	4	-1024	-768	-1	-1	-1	-1	4		0	0						Untertest1.avi	0	880	547	72	111				0	Content		-72	-111	27254587	3125071148
27272	09:15:50.044	00:00:27.271	1637	-1024	-768	-1	-1	-1	-1	4	-1024	-768	-1	-1	-1	-1	4		0	0						Untertest1.avi	0	880	547	72	111				0	Content		-72	-111	27271545	3125088106
27288	09:15:50.060	00:00:27.288	1638	-1024	-768	-1	-1	-1	-1	4	-1024	-768	-1	-1	-1	-1	4		0	0						Untertest1.avi	0	880	547	72	111				0	Content		-72	-111	27288211	3125104772
27305	09:15:50.077	00:00:27.304	1639	-1024	-768	-1	-1	-1	-1	4	-1024	-768	-1	-1	-1	-1	4		0	0						Untertest1.avi	0	880	547	72	111				0	Content		-72	-111	27304878	3125121439
27322	09:15:50.094	00:00:27.322	1640	-1024	-768	-1	-1	-1	-1	4	-1024	-768	-1	-1	-1	-1	4		0	0						Untertest1.avi	0	880	547	72	111				0	Content		-72	-111	27322174	3125138735
27339	09:15:50.111	00:00:27.338	1641	-1024	-768	-1	-1	-1	-1	4	-1024	-768	-1	-1	-1	-1	4		0	0						Untertest1.avi	0	880	547	72	111				0	Content		-72	-111	27338841	3125155402
27355	09:15:50.127	00:00:27.355	1642	-1024	-768	-1	-1	-1	-1	4	-1024	-768	-1	-1	-1	-1	4		0	0						Untertest1.avi	0	880	547	72	111				0	Content		-72	-111	27355044	3125171605
27372	09:15:50.144	00:00:27.371	1643	-1024	-768	-1	-1	-1	-1	4	-1024	-768	-1	-1	-1	-1	4		0	0						Untertest1.avi	0	880	547	72	111				0	Content		-72	-111	27371711	3125188272
27388	09:15:50.160	00:00:27.388	1644	-1024	-768	-1	-1	-1	-1	4	-1024	-768	-1	-1	-1	-1	4		0	0						Untertest1.avi	0	880	547	72	111				0	Content		-72	-111	27388377	3125204938
27404	09:15:50.176	00:00:27.404	1645	-1024	-768	-1	-1	-1	-1	4	-1024	-768	-1	-1	-1	-1	4		0	0						Untertest1.avi	0	880	547	72	111				0	Content		-72	-111	27404200	3125220761
27421	09:15:50.193	00:00:27.420	1646	-1024	-768	-1	-1	-1	-1	4	-1024	-768	-1	-1	-1	-1	4		0	0						Untertest1.avi	0	880	547	72	111				0	Content		-72	-111	27420823	3125237384
27438	09:15:50.210	00:00:27.437	1647	-1024	-768	-1	-1	-1	-1	4	-1024	-768	-1	-1	-1	-1	4		0	0						Untertest1.avi	0	880	547	72	111				0	Content		-72	-111	27437509	3125254070
27454	09:15:50.226	00:00:27.454	1648	-1024	-768	-1	-1	-1	-1	4	-1024	-768	-1	-1	-1	-1	4		0	0						Untertest1.avi	0	880	547	72	111				0	Content		-72	-111	27454175	3125270736
27471	09:15:50.243	00:00:27.470	1649	-1024	-768	-1	-1	-1	-1	4	-1024	-768	-1	-1	-1	-1	4		0	0						Untertest1.avi	0	880	547	72	111				0	Content		-72	-111	27470841	3125287402
27487	09:15:50.259	00:00:27.487	1650	-1024	-768	-1	-1	-1	-1	4	-1024	-768	-1	-1	-1	-1	4		0	0						Untertest1.avi	0	880	547	72	111				0	Content		-72	-111	27487497	3125304058
27504	09:15:50.276	00:00:27.504	1651	-1024	-768	-1	-1	-1	-1	4	-1024	-768	-1	-1	-1	-1	4		0	0						Untertest1.avi	0	880	547	72	111				0	Content		-72	-111	27504063	3125320624
27521	09:15:50.293	00:00:27.520	1652	-1024	-768	-1	-1	-1	-1	4	-1024	-768	-1	-1	-1	-1	4		0	0						Untertest1.avi	0	880	547	72	111				0	Content		-72	-111	27520691	3125337252
27538	09:15:50.310	00:00:27.537	1653	-1024	-768	-1	-1	-1	-1	4	-1024	-768	-1	-1	-1	-1	4		0	0						Untertest1.avi	0	880	547	72	111				0	Content		-72	-111	27537771	3125354332
27554	09:15:50.326	00:00:27.554	1654	-1024	-768	-1	-1	-1	-1	4	-1024	-768	-1	-1	-1	-1	4		0	0						Untertest1.avi	0	880	547	72	111				0	Content		-72	-111	27554438	3125370999
27571	09:15:50.343	00:00:27.571	1655	-1024	-768	-1	-1	-1	-1	4	-1024	-768	-1	-1	-1	-1	4		0	0						Untertest1.avi	0	880	547	72	111				0	Content		-72	-111	27571104	3125387665
27588	09:15:50.360	00:00:27.588	1656	-1024	-768	-1	-1	-1	-1	4	-1024	-768	-1	-1	-1	-1	4		0	0						Untertest1.avi	0	880	547	72	111				0	Content		-72	-111	27588254	3125404815
27605	09:15:50.377	00:00:27.604	1657	-1024	-768	-1	-1	-1	-1	4	-1024	-768	-1	-1	-1	-1	4		0	0						Untertest1.avi	0	880	547	72	111				0	Content		-72	-111	27604920	3125421481
27622	09:15:50.394	00:00:27.621	1658	-1024	-768	-1	-1	-1	-1	4	-1024	-768	-1	-1	-1	-1	4		0	0						Untertest1.avi	0	880	547	72	111				0	Content		-72	-111	27621587	3125438148
27638	09:15:50.410	00:00:27.637	1659	-1024	-768	-1	-1	-1	-1	4	-1024	-768	-1	-1	-1	-1	4		0	0						Untertest1.avi	0	880	547	72	111				0	Content		-72	-111	27637948	3125454509
27655	09:15:50.427	00:00:27.654	1660	-1024	-768	-1	-1	-1	-1	4	-1024	-768	-1	-1	-1	-1	4		0	0						Untertest1.avi	0	880	547	72	111				0	Content		-72	-111	27654615	3125471176
27671	09:15:50.443	00:00:27.671	1661	-1024	-768	-1	-1	-1	-1	4	-1024	-768	-1	-1	-1	-1	4		0	0						Untertest1.avi	0	880	547	72	111				0	Content		-72	-111	27671281	3125487842
27688	09:15:50.460	00:00:27.687	1662	-1024	-768	-1	-1	-1	-1	4	-1024	-768	-1	-1	-1	-1	4		0	0						Untertest1.avi	0	880	547	72	111				0	Content		-72	-111	27687748	3125504309
27704	09:15:50.476	00:00:27.704	1663	-1024	-768	-1	-1	-1	-1	4	-1024	-768	-1	-1	-1	-1	4		0	0						Untertest1.avi	0	880	547	72	111				0	Content		-72	-111	27704415	3125520976
27721	09:15:50.493	00:00:27.721	1664	-1024	-768	-1	-1	-1	-1	4	-1024	-768	-1	-1	-1	-1	4		0	0						Untertest1.avi	0	880	547	72	111				0	Content		-72	-111	27721081	3125537642
27737	09:15:50.509	00:00:27.737	1665	-1024	-768	-1	-1	-1	-1	4	-1024	-768	-1	-1	-1	-1	4		0	0						Untertest1.avi	0	880	547	72	111				0	Content		-72	-111	27737289	3125553850
27754	09:15:50.526	00:00:27.753	1666	-1024	-768	-1	-1	-1	-1	4	-1024	-768	-1	-1	-1	-1	4		0	0						Untertest1.avi	0	880	547	72	111				0	Content		-72	-111	27753911	3125570472
27771	09:15:50.543	00:00:27.770	1667	-1024	-768	-1	-1	-1	-1	4	-1024	-768	-1	-1	-1	-1	4		0	0						Untertest1.avi	0	880	547	72	111				0	Content		-72	-111	27770589	3125587150
27787	09:15:50.559	00:00:27.787	1668	-1024	-768	-1	-1	-1	-1	4	-1024	-768	-1	-1	-1	-1	4		0	0						Untertest1.avi	0	880	547	72	111				0	Content		-72	-111	27787281	3125603842
27804	09:15:50.576	00:00:27.804	1669	-1024	-768	-1	-1	-1	-1	4	-1024	-768	-1	-1	-1	-1	4		0	0						Untertest1.avi	0	880	547	72	111				0	Content		-72	-111	27804114	3125620675
27821	09:15:50.593	00:00:27.820	1670	-1024	-768	-1	-1	-1	-1	4	-1024	-768	-1	-1	-1	-1	4		0	0						Untertest1.avi	0	880	547	72	111				0	Content		-72	-111	27820780	3125637341
27837	09:15:50.609	00:00:27.837	1671	-1024	-768	-1	-1	-1	-1	4	-1024	-768	-1	-1	-1	-1	4		0	0						Untertest1.avi	0	880	547	72	111				0	Content		-72	-111	27837447	3125654008
27854	09:15:50.626	00:00:27.854	1672	-1024	-768	-1	-1	-1	-1	4	-1024	-768	-1	-1	-1	-1	4		0	0						Untertest1.avi	0	880	547	72	111				0	Content		-72	-111	27854430	3125670991
27871	09:15:50.643	00:00:27.871	1673	-1024	-768	-1	-1	-1	-1	4	-1024	-768	-1	-1	-1	-1	4		0	0						Untertest1.avi	0	880	547	72	111				0	Content		-72	-111	27871097	3125687658
27888	09:15:50.660	00:00:27.887	1674	-1024	-768	-1	-1	-1	-1	4	-1024	-768	-1	-1	-1	-1	4		0	0						Untertest1.avi	0	880	547	72	111				0	Content		-72	-111	27887763	3125704324
27905	09:15:50.677	00:00:27.905	1675	-1024	-768	-1	-1	-1	-1	4	-1024	-768	-1	-1	-1	-1	4		0	0						Untertest1.avi	0	880	547	72	111				0	Content		-72	-111	27905079	3125721640
27922	09:15:50.694	00:00:27.921	1676	-1024	-768	-1	-1	-1	-1	4	-1024	-768	-1	-1	-1	-1	4		0	0						Untertest1.avi	0	880	547	72	111				0	Content		-72	-111	27921745	3125738306
27938	09:15:50.710	00:00:27.937	1677	-1024	-768	-1	-1	-1	-1	4	-1024	-768	-1	-1	-1	-1	4		0	0						Untertest1.avi	0	880	547	72	111				0	Content		-72	-111	27937958	3125754519
27955	09:15:50.727	00:00:27.954	1678	-1024	-768	-1	-1	-1	-1	4	-1024	-768	-1	-1	-1	-1	4		0	0						Untertest1.avi	0	880	547	72	111				0	Content		-72	-111	27954625	3125771186
27971	09:15:50.743	00:00:27.971	1679	-1024	-768	-1	-1	-1	-1	4	-1024	-768	-1	-1	-1	-1	4		0	0						Untertest1.avi	0	880	547	72	111				0	Content		-72	-111	27971291	3125787852
27987	09:15:50.759	00:00:27.987	1680	-1024	-768	-1	-1	-1	-1	4	-1024	-768	-1	-1	-1	-1	4		0	0						Untertest1.avi	0	880	547	72	111				0	Content		-72	-111	27987135	3125803696
28004	09:15:50.776	00:00:28.003	1681	-1024	-768	-1	-1	-1	-1	4	-1024	-768	-1	-1	-1	-1	4		0	0						Untertest1.avi	0	880	547	72	111				0	Content		-72	-111	28003756	3125820317
28020	09:15:50.792	00:00:28.020	1682	-1024	-768	-1	-1	-1	-1	4	-1024	-768	-1	-1	-1	-1	4		0	0						Untertest1.avi	0	880	547	72	111				0	Content		-72	-111	28020441	3125837002
28037	09:15:50.809	00:00:28.037	1683	-1024	-768	-1	-1	-1	-1	4	-1024	-768	-1	-1	-1	-1	4		0	0						Untertest1.avi	0	880	547	72	111				0	Content		-72	-111	28037107	3125853668
28054	09:15:50.826	00:00:28.053	1684	-1024	-768	-1	-1	-1	-1	4	-1024	-768	-1	-1	-1	-1	4		0	0						Untertest1.avi	0	880	547	72	111				0	Content		-72	-111	28053774	3125870335
28070	09:15:50.842	00:00:28.070	1685	-1024	-768	-1	-1	-1	-1	4	-1024	-768	-1	-1	-1	-1	4		0	0						Untertest1.avi	0	880	547	72	111				0	Content		-72	-111	28070390	3125886951
28087	09:15:50.859	00:00:28.087	1686	-1024	-768	-1	-1	-1	-1	4	-1024	-768	-1	-1	-1	-1	4		0	0						Untertest1.avi	0	880	547	72	111				0	Content		-72	-111	28087057	3125903618
28104	09:15:50.876	00:00:28.103	1687	-1024	-768	-1	-1	-1	-1	4	-1024	-768	-1	-1	-1	-1	4		0	0						Untertest1.avi	0	880	547	72	111				0	Content		-72	-111	28103723	3125920284
28120	09:15:50.892	00:00:28.120	1688	-1024	-768	-1	-1	-1	-1	4	-1024	-768	-1	-1	-1	-1	4		0	0						Untertest1.avi	0	880	547	72	111				0	Content		-72	-111	28120379	3125936940
28137	09:15:50.909	00:00:28.137	1689	-1024	-768	-1	-1	-1	-1	4	-1024	-768	-1	-1	-1	-1	4		0	0						Untertest1.avi	0	880	547	72	111				0	Content		-72	-111	28137003	3125953564
28154	09:15:50.926	00:00:28.154	1690	-1024	-768	-1	-1	-1	-1	4	-1024	-768	-1	-1	-1	-1	4		0	0						Untertest1.avi	0	880	547	72	111				0	Content		-72	-111	28154039	3125970600
28171	09:15:50.943	00:00:28.170	1691	-1024	-768	-1	-1	-1	-1	4	-1024	-768	-1	-1	-1	-1	4		0	0						Untertest1.avi	0	880	547	72	111				0	Content		-72	-111	28170706	3125987267
28187	09:15:50.959	00:00:28.187	1692	-1024	-768	-1	-1	-1	-1	4	-1024	-768	-1	-1	-1	-1	4		0	0						Untertest1.avi	0	880	547	72	111				0	Content		-72	-111	28187372	3126003933
28205	09:15:50.977	00:00:28.204	1693	-1024	-768	-1	-1	-1	-1	4	-1024	-768	-1	-1	-1	-1	4		0	0						Untertest1.avi	0	880	547	72	111				0	Content		-72	-111	28204534	3126021095
28221	09:15:50.993	00:00:28.221	1694	-1024	-768	-1	-1	-1	-1	4	-1024	-768	-1	-1	-1	-1	4		0	0						Untertest1.avi	0	880	547	72	111				0	Content		-72	-111	28221200	3126037761
28238	09:15:51.010	00:00:28.237	1695	-1024	-768	-1	-1	-1	-1	4	-1024	-768	-1	-1	-1	-1	4		0	0						Untertest1.avi	0	880	547	72	111				0	Content		-72	-111	28237867	3126054428
28254	09:15:51.026	00:00:28.254	1696	-1024	-768	-1	-1	-1	-1	4	-1024	-768	-1	-1	-1	-1	4		0	0						Untertest1.avi	0	880	547	72	111				0	Content		-72	-111	28254045	3126070606
28271	09:15:51.043	00:00:28.270	1697	-1024	-768	-1	-1	-1	-1	4	-1024	-768	-1	-1	-1	-1	4		0	0						Untertest1.avi	0	880	547	72	111				0	Content		-72	-111	28270712	3126087273
28287	09:15:51.059	00:00:28.287	1698	-1024	-768	-1	-1	-1	-1	4	-1024	-768	-1	-1	-1	-1	4		0	0						Untertest1.avi	0	880	547	72	111				0	Content		-72	-111	28287214	3126103775
28304	09:15:51.076	00:00:28.303	1699	-1024	-768	-1	-1	-1	-1	4	-1024	-768	-1	-1	-1	-1	4		0	0						Untertest1.avi	0	880	547	72	111				0	Content		-72	-111	28303881	3126120442
28321	09:15:51.093	00:00:28.320	1700	-1024	-768	-1	-1	-1	-1	4	-1024	-768	-1	-1	-1	-1	4		0	0						Untertest1.avi	0	880	547	72	111				0	Content		-72	-111	28320547	3126137108
28337	09:15:51.109	00:00:28.336	1701	-1024	-768	-1	-1	-1	-1	4	-1024	-768	-1	-1	-1	-1	4		0	0						Untertest1.avi	0	880	547	72	111				0	Content		-72	-111	28336843	3126153404
28353	09:15:51.125	00:00:28.353	1702	-1024	-768	-1	-1	-1	-1	4	-1024	-768	-1	-1	-1	-1	4		0	0						Untertest1.avi	0	880	547	72	111				0	Content		-72	-111	28353467	3126170028
28370	09:15:51.142	00:00:28.370	1703	-1024	-768	-1	-1	-1	-1	4	-1024	-768	-1	-1	-1	-1	4		0	0						Untertest1.avi	0	880	547	72	111				0	Content		-72	-111	28370133	3126186694
28387	09:15:51.159	00:00:28.386	1704	-1024	-768	-1	-1	-1	-1	4	-1024	-768	-1	-1	-1	-1	4		0	0						Untertest1.avi	0	880	547	72	111				0	Content		-72	-111	28386800	3126203361
28403	09:15:51.175	00:00:28.403	1705	-1024	-768	-1	-1	-1	-1	4	-1024	-768	-1	-1	-1	-1	4		0	0						Untertest1.avi	0	880	547	72	111				0	Content		-72	-111	28403466	3126220027
28420	09:15:51.192	00:00:28.420	1706	-1024	-768	-1	-1	-1	-1	4	-1024	-768	-1	-1	-1	-1	4		0	0						Untertest1.avi	0	880	547	72	111				0	Content		-72	-111	28420130	3126236691
28437	09:15:51.209	00:00:28.436	1707	-1024	-768	-1	-1	-1	-1	4	-1024	-768	-1	-1	-1	-1	4		0	0						Untertest1.avi	0	880	547	72	111				0	Content		-72	-111	28436796	3126253357
28453	09:15:51.225	00:00:28.453	1708	-1024	-768	-1	-1	-1	-1	4	-1024	-768	-1	-1	-1	-1	4		0	0						Untertest1.avi	0	880	547	72	111				0	Content		-72	-111	28453463	3126270024
28470	09:15:51.242	00:00:28.470	1709	-1024	-768	-1	-1	-1	-1	4	-1024	-768	-1	-1	-1	-1	4		0	0						Untertest1.avi	0	880	547	72	111				0	Content		-72	-111	28470392	3126286953
28487	09:15:51.259	00:00:28.487	1710	-1024	-768	-1	-1	-1	-1	4	-1024	-768	-1	-1	-1	-1	4		0	0						Untertest1.avi	0	880	547	72	111				0	Content		-72	-111	28487059	3126303620
28504	09:15:51.276	00:00:28.504	1711	-1024	-768	-1	-1	-1	-1	4	-1024	-768	-1	-1	-1	-1	4		0	0						Untertest1.avi	0	880	547	72	111				0	Content		-72	-111	28504019	3126320580
28521	09:15:51.293	00:00:28.520	1712	-1024	-768	-1	-1	-1	-1	4	-1024	-768	-1	-1	-1	-1	4		0	0						Untertest1.avi	0	880	547	72	111				0	Content		-72	-111	28520686	3126337247
28537	09:15:51.309	00:00:28.537	1713	-1024	-768	-1	-1	-1	-1	4	-1024	-768	-1	-1	-1	-1	4		0	0						Untertest1.avi	0	880	547	72	111				0	Content		-72	-111	28537352	3126353913
28555	09:15:51.327	00:00:28.554	1714	-1024	-768	-1	-1	-1	-1	4	-1024	-768	-1	-1	-1	-1	4		0	0						Untertest1.avi	0	880	547	72	111				0	Content		-72	-111	28554645	3126371206
28571	09:15:51.343	00:00:28.571	1715	-1024	-768	-1	-1	-1	-1	4	-1024	-768	-1	-1	-1	-1	4		0	0						Untertest1.avi	0	880	547	72	111				0	Content		-72	-111	28571311	3126387872
28588	09:15:51.360	00:00:28.587	1716	-1024	-768	-1	-1	-1	-1	4	-1024	-768	-1	-1	-1	-1	4		0	0						Untertest1.avi	0	880	547	72	111				0	Content		-72	-111	28587519	3126404080
28604	09:15:51.376	00:00:28.604	1717	-1024	-768	-1	-1	-1	-1	4	-1024	-768	-1	-1	-1	-1	4		0	0						Untertest1.avi	0	880	547	72	111				0	Content		-72	-111	28604185	3126420746
28621	09:15:51.393	00:00:28.620	1718	-1024	-768	-1	-1	-1	-1	4	-1024	-768	-1	-1	-1	-1	4		0	0						Untertest1.avi	0	880	547	72	111				0	Content		-72	-111	28620851	3126437412
28637	09:15:51.409	00:00:28.636	1719	-1024	-768	-1	-1	-1	-1	4	-1024	-768	-1	-1	-1	-1	4		0	0						Untertest1.avi	0	880	547	72	111				0	Content		-72	-111	28636679	3126453240
28653	09:15:51.425	00:00:28.653	1720	-1024	-768	-1	-1	-1	-1	4	-1024	-768	-1	-1	-1	-1	4		0	0						Untertest1.avi	0	880	547	72	111				0	Content		-72	-111	28653299	3126469860
28670	09:15:51.442	00:00:28.669	1721	-1024	-768	-1	-1	-1	-1	4	-1024	-768	-1	-1	-1	-1	4		0	0						Untertest1.avi	0	880	547	72	111				0	Content		-72	-111	28669985	3126486546
28687	09:15:51.459	00:00:28.686	1722	-1024	-768	-1	-1	-1	-1	4	-1024	-768	-1	-1	-1	-1	4		0	0						Untertest1.avi	0	880	547	72	111				0	Content		-72	-111	28686651	3126503212
28703	09:15:51.475	00:00:28.703	1723	-1024	-768	-1	-1	-1	-1	4	-1024	-768	-1	-1	-1	-1	4		0	0						Untertest1.avi	0	880	547	72	111				0	Content		-72	-111	28703318	3126519879
28720	09:15:51.492	00:00:28.719	1724	-1024	-768	-1	-1	-1	-1	4	-1024	-768	-1	-1	-1	-1	4		0	0						Untertest1.avi	0	880	547	72	111				0	Content		-72	-111	28719938	3126536499
28737	09:15:51.509	00:00:28.736	1725	-1024	-768	-1	-1	-1	-1	4	-1024	-768	-1	-1	-1	-1	4		0	0						Untertest1.avi	0	880	547	72	111				0	Content		-72	-111	28736605	3126553166
28753	09:15:51.525	00:00:28.753	1726	-1024	-768	-1	-1	-1	-1	4	-1024	-768	-1	-1	-1	-1	4		0	0						Untertest1.avi	0	880	547	72	111				0	Content		-72	-111	28753271	3126569832
28770	09:15:51.542	00:00:28.769	1727	-1024	-768	-1	-1	-1	-1	4	-1024	-768	-1	-1	-1	-1	4		0	0						Untertest1.avi	0	880	547	72	111				0	Content		-72	-111	28769904	3126586465
28787	09:15:51.559	00:00:28.786	1728	-1024	-768	-1	-1	-1	-1	4	-1024	-768	-1	-1	-1	-1	4		0	0						Untertest1.avi	0	880	547	72	111				0	Content		-72	-111	28786570	3126603131
28803	09:15:51.575	00:00:28.803	1729	-1024	-768	-1	-1	-1	-1	4	-1024	-768	-1	-1	-1	-1	4		0	0						Untertest1.avi	0	880	547	72	111				0	Content		-72	-111	28803390	3126619951
28820	09:15:51.592	00:00:28.820	1730	-1024	-768	-1	-1	-1	-1	4	-1024	-768	-1	-1	-1	-1	4		0	0						Untertest1.avi	0	880	547	72	111				0	Content		-72	-111	28820056	3126636617
28837	09:15:51.609	00:00:28.836	1731	-1024	-768	-1	-1	-1	-1	4	-1024	-768	-1	-1	-1	-1	4		0	0						Untertest1.avi	0	880	547	72	111				0	Content		-72	-111	28836722	3126653283
28854	09:15:51.626	00:00:28.853	1732	-1024	-768	-1	-1	-1	-1	4	-1024	-768	-1	-1	-1	-1	4		0	0						Untertest1.avi	0	880	547	72	111				0	Content		-72	-111	28853874	3126670435
28871	09:15:51.643	00:00:28.870	1733	-1024	-768	-1	-1	-1	-1	4	-1024	-768	-1	-1	-1	-1	4		0	0						Untertest1.avi	0	880	547	72	111				0	Content		-72	-111	28870540	3126687101
28888	09:15:51.660	00:00:28.887	1734	-1024	-768	-1	-1	-1	-1	4	-1024	-768	-1	-1	-1	-1	4		0	0						Untertest1.avi	0	880	547	72	111				0	Content		-72	-111	28887575	3126704136
28904	09:15:51.676	00:00:28.904	1735	-1024	-768	-1	-1	-1	-1	4	-1024	-768	-1	-1	-1	-1	4		0	0						Untertest1.avi	0	880	547	72	111				0	Content		-72	-111	28904241	3126720802
28921	09:15:51.693	00:00:28.920	1736	-1024	-768	-1	-1	-1	-1	4	-1024	-768	-1	-1	-1	-1	4		0	0						Untertest1.avi	0	880	547	72	111				0	Content		-72	-111	28920908	3126737469
28937	09:15:51.709	00:00:28.937	1737	-1024	-768	-1	-1	-1	-1	4	-1024	-768	-1	-1	-1	-1	4		0	0						Untertest1.avi	0	880	547	72	111				0	Content		-72	-111	28937026	3126753587
28954	09:15:51.726	00:00:28.953	1738	-1024	-768	-1	-1	-1	-1	4	-1024	-768	-1	-1	-1	-1	4		0	0						Untertest1.avi	0	880	547	72	111				0	Content		-72	-111	28953693	3126770254
28970	09:15:51.742	00:00:28.970	1739	-1024	-768	-1	-1	-1	-1	4	-1024	-768	-1	-1	-1	-1	4		0	0						Untertest1.avi	0	880	547	72	111				0	Content		-72	-111	28970174	3126786735
28987	09:15:51.759	00:00:28.986	1740	-1024	-768	-1	-1	-1	-1	4	-1024	-768	-1	-1	-1	-1	4		0	0						Untertest1.avi	0	880	547	72	111				0	Content		-72	-111	28986841	3126803402
29004	09:15:51.776	00:00:29.003	1741	-1024	-768	-1	-1	-1	-1	4	-1024	-768	-1	-1	-1	-1	4		0	0						Untertest1.avi	0	880	547	72	111				0	Content		-72	-111	29003507	3126820068
29020	09:15:51.792	00:00:29.019	1742	-1024	-768	-1	-1	-1	-1	4	-1024	-768	-1	-1	-1	-1	4		0	0						Untertest1.avi	0	880	547	72	111				0	Content		-72	-111	29019770	3126836331
29036	09:15:51.808	00:00:29.036	1743	-1024	-768	-1	-1	-1	-1	4	-1024	-768	-1	-1	-1	-1	4		0	0						Untertest1.avi	0	880	547	72	111				0	Content		-72	-111	29036378	3126852939
29053	09:15:51.825	00:00:29.053	1744	-1024	-768	-1	-1	-1	-1	4	-1024	-768	-1	-1	-1	-1	4		0	0						Untertest1.avi	0	880	547	72	111				0	Content		-72	-111	29053044	3126869605
29070	09:15:51.842	00:00:29.069	1745	-1024	-768	-1	-1	-1	-1	4	-1024	-768	-1	-1	-1	-1	4		0	0						Untertest1.avi	0	880	547	72	111				0	Content		-72	-111	29069711	3126886272
29086	09:15:51.858	00:00:29.086	1746	-1024	-768	-1	-1	-1	-1	4	-1024	-768	-1	-1	-1	-1	4		0	0						Untertest1.avi	0	880	547	72	111				0	Content		-72	-111	29086377	3126902938
29103	09:15:51.875	00:00:29.102	1747	-1024	-768	-1	-1	-1	-1	4	-1024	-768	-1	-1	-1	-1	4		0	0						Untertest1.avi	0	880	547	72	111				0	Content		-72	-111	29102999	3126919560
29120	09:15:51.892	00:00:29.119	1748	-1024	-768	-1	-1	-1	-1	4	-1024	-768	-1	-1	-1	-1	4		0	0						Untertest1.avi	0	880	547	72	111				0	Content		-72	-111	29119665	3126936226
29136	09:15:51.908	00:00:29.136	1749	-1024	-768	-1	-1	-1	-1	4	-1024	-768	-1	-1	-1	-1	4		0	0						Untertest1.avi	0	880	547	72	111				0	Content		-72	-111	29136332	3126952893
29153	09:15:51.925	00:00:29.153	1750	-1024	-768	-1	-1	-1	-1	4	-1024	-768	-1	-1	-1	-1	4		0	0						Untertest1.avi	0	880	547	72	111				0	Content		-72	-111	29153223	3126969784
29170	09:15:51.942	00:00:29.169	1751	-1024	-768	-1	-1	-1	-1	4	-1024	-768	-1	-1	-1	-1	4		0	0						Untertest1.avi	0	880	547	72	111				0	Content		-72	-111	29169890	3126986451
29187	09:15:51.959	00:00:29.186	1752	-1024	-768	-1	-1	-1	-1	4	-1024	-768	-1	-1	-1	-1	4		0	0						Untertest1.avi	0	880	547	72	111				0	Content		-72	-111	29186880	3127003441
29204	09:15:51.976	00:00:29.203	1753	-1024	-768	-1	-1	-1	-1	4	-1024	-768	-1	-1	-1	-1	4		0	0						Untertest1.avi	0	880	547	72	111				0	Content		-72	-111	29203547	3127020108
29220	09:15:51.992	00:00:29.220	1754	-1024	-768	-1	-1	-1	-1	4	-1024	-768	-1	-1	-1	-1	4		0	0						Untertest1.avi	0	880	547	72	111				0	Content		-72	-111	29220213	3127036774
29237	09:15:52.009	00:00:29.237	1755	-1024	-768	-1	-1	-1	-1	4	-1024	-768	-1	-1	-1	-1	4		0	0						Untertest1.avi	0	880	547	72	111				0	Content		-72	-111	29237474	3127054035
29254	09:15:52.026	00:00:29.254	1756	-1024	-768	-1	-1	-1	-1	4	-1024	-768	-1	-1	-1	-1	4		0	0						Untertest1.avi	0	880	547	72	111				0	Content		-72	-111	29254140	3127070701
29270	09:15:52.042	00:00:29.270	1757	-1024	-768	-1	-1	-1	-1	4	-1024	-768	-1	-1	-1	-1	4		0	0						Untertest1.avi	0	880	547	72	111				0	Content		-72	-111	29270377	3127086938
29287	09:15:52.059	00:00:29.287	1758	-1024	-768	-1	-1	-1	-1	4	-1024	-768	-1	-1	-1	-1	4		0	0						Untertest1.avi	0	880	547	72	111				0	Content		-72	-111	29287043	3127103604
29304	09:15:52.076	00:00:29.303	1759	-1024	-768	-1	-1	-1	-1	4	-1024	-768	-1	-1	-1	-1	4		0	0						Untertest1.avi	0	880	547	72	111				0	Content		-72	-111	29303709	3127120270
29319	09:15:52.091	00:00:29.319	1760	-1024	-768	-1	-1	-1	-1	4	-1024	-768	-1	-1	-1	-1	4		0	0						Untertest1.avi	0	880	547	72	111				0	Content		-72	-111	29319471	3127136032
29336	09:15:52.108	00:00:29.336	1761	-1024	-768	-1	-1	-1	-1	4	-1024	-768	-1	-1	-1	-1	4		0	0						Untertest1.avi	0	880	547	72	111				0	Content		-72	-111	29336094	3127152655
29353	09:15:52.125	00:00:29.352	1762	-1024	-768	-1	-1	-1	-1	4	-1024	-768	-1	-1	-1	-1	4		0	0						Untertest1.avi	0	880	547	72	111				0	Content		-72	-111	29352780	3127169341
29369	09:15:52.141	00:00:29.369	1763	-1024	-768	-1	-1	-1	-1	4	-1024	-768	-1	-1	-1	-1	4		0	0						Untertest1.avi	0	880	547	72	111				0	Content		-72	-111	29369446	3127186007
29386	09:15:52.158	00:00:29.386	1764	-1024	-768	-1	-1	-1	-1	4	-1024	-768	-1	-1	-1	-1	4		0	0						Untertest1.avi	0	880	547	72	111				0	Content		-72	-111	29386113	3127202674
29403	09:15:52.175	00:00:29.402	1765	-1024	-768	-1	-1	-1	-1	4	-1024	-768	-1	-1	-1	-1	4		0	0						Untertest1.avi	0	880	547	72	111				0	Content		-72	-111	29402775	3127219336
29419	09:15:52.191	00:00:29.419	1766	-1024	-768	-1	-1	-1	-1	4	-1024	-768	-1	-1	-1	-1	4		0	0						Untertest1.avi	0	880	547	72	111				0	Content		-72	-111	29419442	3127236003
29436	09:15:52.208	00:00:29.436	1767	-1024	-768	-1	-1	-1	-1	4	-1024	-768	-1	-1	-1	-1	4		0	0						Untertest1.avi	0	880	547	72	111				0	Content		-72	-111	29436108	3127252669
29453	09:15:52.225	00:00:29.452	1768	-1024	-768	-1	-1	-1	-1	4	-1024	-768	-1	-1	-1	-1	4		0	0						Untertest1.avi	0	880	547	72	111				0	Content		-72	-111	29452720	3127269281
29469	09:15:52.241	00:00:29.469	1769	-1024	-768	-1	-1	-1	-1	4	-1024	-768	-1	-1	-1	-1	4		0	0						Untertest1.avi	0	880	547	72	111				0	Content		-72	-111	29469386	3127285947
29486	09:15:52.258	00:00:29.486	1770	-1024	-768	-1	-1	-1	-1	4	-1024	-768	-1	-1	-1	-1	4		0	0						Untertest1.avi	0	880	547	72	111				0	Content		-72	-111	29486242	3127302803
29503	09:15:52.275	00:00:29.502	1771	-1024	-768	-1	-1	-1	-1	4	-1024	-768	-1	-1	-1	-1	4		0	0						Untertest1.avi	0	880	547	72	111				0	Content		-72	-111	29502908	3127319469
29520	09:15:52.292	00:00:29.519	1772	-1024	-768	-1	-1	-1	-1	4	-1024	-768	-1	-1	-1	-1	4		0	0						Untertest1.avi	0	880	547	72	111				0	Content		-72	-111	29519574	3127336135
29537	09:15:52.309	00:00:29.536	1773	-1024	-768	-1	-1	-1	-1	4	-1024	-768	-1	-1	-1	-1	4		0	0						Untertest1.avi	0	880	547	72	111				0	Content		-72	-111	29536698	3127353259
29553	09:15:52.325	00:00:29.553	1774	-1024	-768	-1	-1	-1	-1	4	-1024	-768	-1	-1	-1	-1	4		0	0						Untertest1.avi	0	880	547	72	111				0	Content		-72	-111	29553364	3127369925
29570	09:15:52.342	00:00:29.570	1775	-1024	-768	-1	-1	-1	-1	4	-1024	-768	-1	-1	-1	-1	4		0	0						Untertest1.avi	0	880	547	72	111				0	Content		-72	-111	29570390	3127386951
29587	09:15:52.359	00:00:29.587	1776	-1024	-768	-1	-1	-1	-1	4	-1024	-768	-1	-1	-1	-1	4		0	0						Untertest1.avi	0	880	547	72	111				0	Content		-72	-111	29587056	3127403617
29604	09:15:52.376	00:00:29.603	1777	-1024	-768	-1	-1	-1	-1	4	-1024	-768	-1	-1	-1	-1	4		0	0						Untertest1.avi	0	880	547	72	111				0	Content		-72	-111	29603723	3127420284
29620	09:15:52.392	00:00:29.619	1778	-1024	-768	-1	-1	-1	-1	4	-1024	-768	-1	-1	-1	-1	4		0	0						Untertest1.avi	0	880	547	72	111				0	Content		-72	-111	29619834	3127436395
29637	09:15:52.409	00:00:29.636	1779	-1024	-768	-1	-1	-1	-1	4	-1024	-768	-1	-1	-1	-1	4		0	0						Untertest1.avi	0	880	547	72	111				0	Content		-72	-111	29636501	3127453062
29653	09:15:52.425	00:00:29.652	1780	-1024	-768	-1	-1	-1	-1	4	-1024	-768	-1	-1	-1	-1	4		0	0						Untertest1.avi	0	880	547	72	111				0	Content		-72	-111	29652978	3127469539
29670	09:15:52.442	00:00:29.669	1781	-1024	-768	-1	-1	-1	-1	4	-1024	-768	-1	-1	-1	-1	4		0	0						Untertest1.avi	0	880	547	72	111				0	Content		-72	-111	29669645	3127486206
29686	09:15:52.458	00:00:29.686	1782	-1024	-768	-1	-1	-1	-1	4	-1024	-768	-1	-1	-1	-1	4		0	0						Untertest1.avi	0	880	547	72	111				0	Content		-72	-111	29686311	3127502872
29703	09:15:52.475	00:00:29.702	1783	-1024	-768	-1	-1	-1	-1	4	-1024	-768	-1	-1	-1	-1	4		0	0						Untertest1.avi	0	880	547	72	111				0	Content		-72	-111	29702558	3127519119
29719	09:15:52.491	00:00:29.719	1784	-1024	-768	-1	-1	-1	-1	4	-1024	-768	-1	-1	-1	-1	4		0	0						Untertest1.avi	0	880	547	72	111				0	Content		-72	-111	29719178	3127535739
29736	09:15:52.508	00:00:29.735	1785	-1024	-768	-1	-1	-1	-1	4	-1024	-768	-1	-1	-1	-1	4		0	0						Untertest1.avi	0	880	547	72	111				0	Content		-72	-111	29735843	3127552404
29753	09:15:52.525	00:00:29.752	1786	-1024	-768	-1	-1	-1	-1	4	-1024	-768	-1	-1	-1	-1	4		0	0						Untertest1.avi	0	880	547	72	111				0	Content		-72	-111	29752510	3127569071
29769	09:15:52.541	00:00:29.769	1787	-1024	-768	-1	-1	-1	-1	4	-1024	-768	-1	-1	-1	-1	4		0	0						Untertest1.avi	0	880	547	72	111				0	Content		-72	-111	29769176	3127585737
29786	09:15:52.558	00:00:29.785	1788	-1024	-768	-1	-1	-1	-1	4	-1024	-768	-1	-1	-1	-1	4		0	0						Untertest1.avi	0	880	547	72	111				0	Content		-72	-111	29785868	3127602429
29803	09:15:52.575	00:00:29.802	1789	-1024	-768	-1	-1	-1	-1	4	-1024	-768	-1	-1	-1	-1	4		0	0						Untertest1.avi	0	880	547	72	111				0	Content		-72	-111	29802534	3127619095
29819	09:15:52.591	00:00:29.819	1790	-1024	-768	-1	-1	-1	-1	4	-1024	-768	-1	-1	-1	-1	4		0	0						Untertest1.avi	0	880	547	72	111				0	Content		-72	-111	29819413	3127635974
29836	09:15:52.608	00:00:29.836	1791	-1024	-768	-1	-1	-1	-1	4	-1024	-768	-1	-1	-1	-1	4		0	0						Untertest1.avi	0	880	547	72	111				0	Content		-72	-111	29836079	3127652640
29853	09:15:52.625	00:00:29.853	1792	-1024	-768	-1	-1	-1	-1	4	-1024	-768	-1	-1	-1	-1	4		0	0						Untertest1.avi	0	880	547	72	111				0	Content		-72	-111	29853065	3127669626
29870	09:15:52.642	00:00:29.869	1793	-1024	-768	-1	-1	-1	-1	4	-1024	-768	-1	-1	-1	-1	4		0	0						Untertest1.avi	0	880	547	72	111				0	Content		-72	-111	29869731	3127686292
29886	09:15:52.658	00:00:29.886	1794	-1024	-768	-1	-1	-1	-1	4	-1024	-768	-1	-1	-1	-1	4		0	0						Untertest1.avi	0	880	547	72	111				0	Content		-72	-111	29886398	3127702959
29904	09:15:52.676	00:00:29.903	1795	-1024	-768	-1	-1	-1	-1	4	-1024	-768	-1	-1	-1	-1	4		0	0						Untertest1.avi	0	880	547	72	111				0	Content		-72	-111	29903652	3127720213
29920	09:15:52.692	00:00:29.920	1796	-1024	-768	-1	-1	-1	-1	4	-1024	-768	-1	-1	-1	-1	4		0	0						Untertest1.avi	0	880	547	72	111				0	Content		-72	-111	29920319	3127736880
29937	09:15:52.709	00:00:29.936	1797	-1024	-768	-1	-1	-1	-1	4	-1024	-768	-1	-1	-1	-1	4		0	0						Untertest1.avi	0	880	547	72	111				0	Content		-72	-111	29936554	3127753115
29953	09:15:52.725	00:00:29.953	1798	-1024	-768	-1	-1	-1	-1	4	-1024	-768	-1	-1	-1	-1	4		0	0						Untertest1.avi	0	880	547	72	111				0	Content		-72	-111	29953221	3127769782
29970	09:15:52.742	00:00:29.969	1799	-1024	-768	-1	-1	-1	-1	4	-1024	-768	-1	-1	-1	-1	4		0	0						Untertest1.avi	0	880	547	72	111				0	Content		-72	-111	29969887	3127786448
29986	09:15:52.758	00:00:29.985	1800	-1024	-768	-1	-1	-1	-1	4	-1024	-768	-1	-1	-1	-1	4		0	0						Untertest1.avi	0	880	547	72	111				0	Content		-72	-111	29985648	3127802209
30002	09:15:52.774	00:00:30.002	1801	-1024	-768	-1	-1	-1	-1	4	-1024	-768	-1	-1	-1	-1	4		0	0						Untertest1.avi	0	880	547	72	111				0	Content		-72	-111	30002395	3127818956
30019	09:15:52.791	00:00:30.019	1802	-1024	-768	-1	-1	-1	-1	4	-1024	-768	-1	-1	-1	-1	4		0	0						Untertest1.avi	0	880	547	72	111				0	Content		-72	-111	30019079	3127835640
30036	09:15:52.808	00:00:30.035	1803	-1024	-768	-1	-1	-1	-1	4	-1024	-768	-1	-1	-1	-1	4		0	0						Untertest1.avi	0	880	547	72	111				0	Content		-72	-111	30035746	3127852307
30052	09:15:52.824	00:00:30.052	1804	-1024	-768	-1	-1	-1	-1	4	-1024	-768	-1	-1	-1	-1	4		0	0						Untertest1.avi	0	880	547	72	111				0	Content		-72	-111	30052412	3127868973
30069	09:15:52.841	00:00:30.069	1805	-1024	-768	-1	-1	-1	-1	4	-1024	-768	-1	-1	-1	-1	4		0	0						Untertest1.avi	0	880	547	72	111				0	Content		-72	-111	30069066	3127885627
30086	09:15:52.858	00:00:30.085	1806	-1024	-768	-1	-1	-1	-1	4	-1024	-768	-1	-1	-1	-1	4		0	0						Untertest1.avi	0	880	547	72	111				0	Content		-72	-111	30085671	3127902232
30102	09:15:52.874	00:00:30.102	1807	-1024	-768	-1	-1	-1	-1	4	-1024	-768	-1	-1	-1	-1	4		0	0						Untertest1.avi	0	880	547	72	111				0	Content		-72	-111	30102338	3127918899
30119	09:15:52.891	00:00:30.119	1808	-1024	-768	-1	-1	-1	-1	4	-1024	-768	-1	-1	-1	-1	4		0	0						Untertest1.avi	0	880	547	72	111				0	Content		-72	-111	30119004	3127935565
30136	09:15:52.908	00:00:30.135	1809	-1024	-768	-1	-1	-1	-1	4	-1024	-768	-1	-1	-1	-1	4		0	0						Untertest1.avi	0	880	547	72	111				0	Content		-72	-111	30135838	3127952399
30153	09:15:52.925	00:00:30.152	1810	-1024	-768	-1	-1	-1	-1	4	-1024	-768	-1	-1	-1	-1	4		0	0						Untertest1.avi	0	880	547	72	111				0	Content		-72	-111	30152504	3127969065
30169	09:15:52.941	00:00:30.169	1811	-1024	-768	-1	-1	-1	-1	4	-1024	-768	-1	-1	-1	-1	4		0	0						Untertest1.avi	0	880	547	72	111				0	Content		-72	-111	30169171	3127985732
30186	09:15:52.958	00:00:30.186	1812	-1024	-768	-1	-1	-1	-1	4	-1024	-768	-1	-1	-1	-1	4		0	0						Untertest1.avi	0	880	547	72	111				0	Content		-72	-111	30186271	3128002832
30203	09:15:52.975	00:00:30.202	1813	-1024	-768	-1	-1	-1	-1	4	-1024	-768	-1	-1	-1	-1	4		0	0						Untertest1.avi	0	880	547	72	111				0	Content		-72	-111	30202937	3128019498
30220	09:15:52.992	00:00:30.219	1814	-1024	-768	-1	-1	-1	-1	4	-1024	-768	-1	-1	-1	-1	4		0	0						Untertest1.avi	0	880	547	72	111				0	Content		-72	-111	30219956	3128036517
30237	09:15:53.009	00:00:30.236	1815	-1024	-768	-1	-1	-1	-1	4	-1024	-768	-1	-1	-1	-1	4		0	0						Untertest1.avi	0	880	547	72	111				0	Content		-72	-111	30236622	3128053183
30253	09:15:53.025	00:00:30.253	1816	-1024	-768	-1	-1	-1	-1	4	-1024	-768	-1	-1	-1	-1	4		0	0						Untertest1.avi	0	880	547	72	111				0	Content		-72	-111	30253289	3128069850
30269	09:15:53.041	00:00:30.269	1817	-1024	-768	-1	-1	-1	-1	4	-1024	-768	-1	-1	-1	-1	4		0	0						Untertest1.avi	0	880	547	72	111				0	Content		-72	-111	30269389	3128085950
30286	09:15:53.058	00:00:30.286	1818	-1024	-768	-1	-1	-1	-1	4	-1024	-768	-1	-1	-1	-1	4		0	0						Untertest1.avi	0	880	547	72	111				0	Content		-72	-111	30286056	3128102617
30303	09:15:53.075	00:00:30.302	1819	-1024	-768	-1	-1	-1	-1	4	-1024	-768	-1	-1	-1	-1	4		0	0						Untertest1.avi	0	880	547	72	111				0	Content		-72	-111	30302531	3128119092
30319	09:15:53.091	00:00:30.319	1820	-1024	-768	-1	-1	-1	-1	4	-1024	-768	-1	-1	-1	-1	4		0	0						Untertest1.avi	0	880	547	72	111				0	Content		-72	-111	30319198	3128135759
30336	09:15:53.108	00:00:30.335	1821	-1024	-768	-1	-1	-1	-1	4	-1024	-768	-1	-1	-1	-1	4		0	0						Untertest1.avi	0	880	547	72	111				0	Content		-72	-111	30335864	3128152425
30352	09:15:53.124	00:00:30.352	1822	-1024	-768	-1	-1	-1	-1	4	-1024	-768	-1	-1	-1	-1	4		0	0						Untertest1.avi	0	880	547	72	111				0	Content		-72	-111	30352106	3128168667
30369	09:15:53.141	00:00:30.368	1823	-1024	-768	-1	-1	-1	-1	4	-1024	-768	-1	-1	-1	-1	4		0	0						Untertest1.avi	0	880	547	72	111				0	Content		-72	-111	30368726	3128185287
30386	09:15:53.158	00:00:30.385	1824	-1024	-768	-1	-1	-1	-1	4	-1024	-768	-1	-1	-1	-1	4		0	0						Untertest1.avi	0	880	547	72	111				0	Content		-72	-111	30385546	3128202107
30402	09:15:53.174	00:00:30.402	1825	-1024	-768	-1	-1	-1	-1	4	-1024	-768	-1	-1	-1	-1	4		0	0						Untertest1.avi	0	880	547	72	111				0	Content		-72	-111	30402097	3128218658
30419	09:15:53.191	00:00:30.418	1826	-1024	-768	-1	-1	-1	-1	4	-1024	-768	-1	-1	-1	-1	4		0	0						Untertest1.avi	0	880	547	72	111				0	Content		-72	-111	30418929	3128235490
30436	09:15:53.208	00:00:30.435	1827	-1024	-768	-1	-1	-1	-1	4	-1024	-768	-1	-1	-1	-1	4		0	0						Untertest1.avi	0	880	547	72	111				0	Content		-72	-111	30435595	3128252156
30452	09:15:53.224	00:00:30.452	1828	-1024	-768	-1	-1	-1	-1	4	-1024	-768	-1	-1	-1	-1	4		0	0						Untertest1.avi	0	880	547	72	111				0	Content		-72	-111	30452261	3128268822
30469	09:15:53.241	00:00:30.469	1829	-1024	-768	-1	-1	-1	-1	4	-1024	-768	-1	-1	-1	-1	4		0	0						Untertest1.avi	0	880	547	72	111				0	Content		-72	-111	30469252	3128285813
30486	09:15:53.258	00:00:30.485	1830	-1024	-768	-1	-1	-1	-1	4	-1024	-768	-1	-1	-1	-1	4		0	0						Untertest1.avi	0	880	547	72	111				0	Content		-72	-111	30485918	3128302479
30503	09:15:53.275	00:00:30.502	1831	-1024	-768	-1	-1	-1	-1	4	-1024	-768	-1	-1	-1	-1	4		0	0						Untertest1.avi	0	880	547	72	111				0	Content		-72	-111	30502585	3128319146
30520	09:15:53.292	00:00:30.519	1832	-1024	-768	-1	-1	-1	-1	4	-1024	-768	-1	-1	-1	-1	4		0	0						Untertest1.avi	0	880	547	72	111				0	Content		-72	-111	30519898	3128336459
30537	09:15:53.309	00:00:30.536	1833	-1024	-768	-1	-1	-1	-1	4	-1024	-768	-1	-1	-1	-1	4		0	0						Untertest1.avi	0	880	547	72	111				0	Content		-72	-111	30536565	3128353126
30553	09:15:53.325	00:00:30.552	1834	-1024	-768	-1	-1	-1	-1	4	-1024	-768	-1	-1	-1	-1	4		0	0						Untertest1.avi	0	880	547	72	111				0	Content		-72	-111	30552820	3128369381
30569	09:15:53.341	00:00:30.569	1835	-1024	-768	-1	-1	-1	-1	4	-1024	-768	-1	-1	-1	-1	4		0	0						Untertest1.avi	0	880	547	72	111				0	Content		-72	-111	30569487	3128386048
30586	09:15:53.358	00:00:30.586	1836	-1024	-768	-1	-1	-1	-1	4	-1024	-768	-1	-1	-1	-1	4		0	0						Untertest1.avi	0	880	547	72	111				0	Content		-72	-111	30586153	3128402714
30602	09:15:53.374	00:00:30.601	1837	-1024	-768	-1	-1	-1	-1	4	-1024	-768	-1	-1	-1	-1	4		0	0						Untertest1.avi	0	880	547	72	111				0	Content		-72	-111	30601955	3128418516
30619	09:15:53.391	00:00:30.618	1838	-1024	-768	-1	-1	-1	-1	4	-1024	-768	-1	-1	-1	-1	4		0	0						Untertest1.avi	0	880	547	72	111				0	Content		-72	-111	30618576	3128435137
30635	09:15:53.407	00:00:30.635	1839	-1024	-768	-1	-1	-1	-1	4	-1024	-768	-1	-1	-1	-1	4		0	0						Untertest1.avi	0	880	547	72	111				0	Content		-72	-111	30635262	3128451823
30652	09:15:53.424	00:00:30.651	1840	-1024	-768	-1	-1	-1	-1	4	-1024	-768	-1	-1	-1	-1	4		0	0						Untertest1.avi	0	880	547	72	111				0	Content		-72	-111	30651928	3128468489
30669	09:15:53.441	00:00:30.668	1841	-1024	-768	-1	-1	-1	-1	4	-1024	-768	-1	-1	-1	-1	4		0	0						Untertest1.avi	0	880	547	72	111				0	Content		-72	-111	30668594	3128485155
30685	09:15:53.457	00:00:30.685	1842	-1024	-768	-1	-1	-1	-1	4	-1024	-768	-1	-1	-1	-1	4		0	0						Untertest1.avi	0	880	547	72	111				0	Content		-72	-111	30685248	3128501809
30702	09:15:53.474	00:00:30.701	1843	-1024	-768	-1	-1	-1	-1	4	-1024	-768	-1	-1	-1	-1	4		0	0						Untertest1.avi	0	880	547	72	111				0	Content		-72	-111	30701816	3128518377
30719	09:15:53.491	00:00:30.718	1844	-1024	-768	-1	-1	-1	-1	4	-1024	-768	-1	-1	-1	-1	4		0	0						Untertest1.avi	0	880	547	72	111				0	Content		-72	-111	30718566	3128535127
30736	09:15:53.508	00:00:30.735	1845	-1024	-768	-1	-1	-1	-1	4	-1024	-768	-1	-1	-1	-1	4		0	0						Untertest1.avi	0	880	547	72	111				0	Content		-72	-111	30735605	3128552166
30752	09:15:53.524	00:00:30.752	1846	-1024	-768	-1	-1	-1	-1	4	-1024	-768	-1	-1	-1	-1	4		0	0						Untertest1.avi	0	880	547	72	111				0	Content		-72	-111	30752272	3128568833
30769	09:15:53.541	00:00:30.768	1847	-1024	-768	-1	-1	-1	-1	4	-1024	-768	-1	-1	-1	-1	4		0	0						Untertest1.avi	0	880	547	72	111				0	Content		-72	-111	30768938	3128585499
30786	09:15:53.558	00:00:30.786	1848	-1024	-768	-1	-1	-1	-1	4	-1024	-768	-1	-1	-1	-1	4		0	0						Untertest1.avi	0	880	547	72	111				0	Content		-72	-111	30786061	3128602622
30803	09:15:53.575	00:00:30.802	1849	-1024	-768	-1	-1	-1	-1	4	-1024	-768	-1	-1	-1	-1	4		0	0						Untertest1.avi	0	880	547	72	111				0	Content		-72	-111	30802727	3128619288
30819	09:15:53.591	00:00:30.819	1850	-1024	-768	-1	-1	-1	-1	4	-1024	-768	-1	-1	-1	-1	4		0	0						Untertest1.avi	0	880	547	72	111				0	Content		-72	-111	30819394	3128635955
30836	09:15:53.608	00:00:30.835	1851	-1024	-768	-1	-1	-1	-1	4	-1024	-768	-1	-1	-1	-1	4		0	0						Untertest1.avi	0	880	547	72	111				0	Content		-72	-111	30835604	3128652165
30852	09:15:53.624	00:00:30.852	1852	-1024	-768	-1	-1	-1	-1	4	-1024	-768	-1	-1	-1	-1	4		0	0						Untertest1.avi	0	880	547	72	111				0	Content		-72	-111	30852271	3128668832
30869	09:15:53.641	00:00:30.868	1853	-1024	-768	-1	-1	-1	-1	4	-1024	-768	-1	-1	-1	-1	4		0	0						Untertest1.avi	0	880	547	72	111				0	Content		-72	-111	30868781	3128685342
30885	09:15:53.657	00:00:30.885	1854	-1024	-768	-1	-1	-1	-1	4	-1024	-768	-1	-1	-1	-1	4		0	0						Untertest1.avi	0	880	547	72	111				0	Content		-72	-111	30885447	3128702008
30902	09:15:53.674	00:00:30.902	1855	-1024	-768	-1	-1	-1	-1	4	-1024	-768	-1	-1	-1	-1	4		0	0						Untertest1.avi	0	880	547	72	111				0	Content		-72	-111	30902114	3128718675
30918	09:15:53.690	00:00:30.918	1856	-1024	-768	-1	-1	-1	-1	4	-1024	-768	-1	-1	-1	-1	4		0	0						Untertest1.avi	0	880	547	72	111				0	Content		-72	-111	30918417	3128734978
30935	09:15:53.707	00:00:30.935	1857	-1024	-768	-1	-1	-1	-1	4	-1024	-768	-1	-1	-1	-1	4		0	0						Untertest1.avi	0	880	547	72	111				0	Content		-72	-111	30935040	3128751601
30952	09:15:53.724	00:00:30.951	1858	-1024	-768	-1	-1	-1	-1	4	-1024	-768	-1	-1	-1	-1	4		0	0						Untertest1.avi	0	880	547	72	111				0	Content		-72	-111	30951716	3128768277
30968	09:15:53.740	00:00:30.968	1859	-1024	-768	-1	-1	-1	-1	4	-1024	-768	-1	-1	-1	-1	4		0	0						Untertest1.avi	0	880	547	72	111				0	Content		-72	-111	30968410	3128784971
30985	09:15:53.757	00:00:30.985	1860	-1024	-768	-1	-1	-1	-1	4	-1024	-768	-1	-1	-1	-1	4		0	0						Untertest1.avi	0	880	547	72	111				0	Content		-72	-111	30985242	3128801803
31002	09:15:53.774	00:00:31.001	1861	-1024	-768	-1	-1	-1	-1	4	-1024	-768	-1	-1	-1	-1	4		0	0						Untertest1.avi	0	880	547	72	111				0	Content		-72	-111	31001909	3128818470
31019	09:15:53.791	00:00:31.018	1862	-1024	-768	-1	-1	-1	-1	4	-1024	-768	-1	-1	-1	-1	4		0	0						Untertest1.avi	0	880	547	72	111				0	Content		-72	-111	31018575	3128835136
31036	09:15:53.808	00:00:31.035	1863	-1024	-768	-1	-1	-1	-1	4	-1024	-768	-1	-1	-1	-1	4		0	0						Untertest1.avi	0	880	547	72	111				0	Content		-72	-111	31035560	3128852121
31052	09:15:53.824	00:00:31.052	1864	-1024	-768	-1	-1	-1	-1	4	-1024	-768	-1	-1	-1	-1	4		0	0						Untertest1.avi	0	880	547	72	111				0	Content		-72	-111	31052226	3128868787
31069	09:15:53.841	00:00:31.068	1865	-1024	-768	-1	-1	-1	-1	4	-1024	-768	-1	-1	-1	-1	4		0	0						Untertest1.avi	0	880	547	72	111				0	Content		-72	-111	31068893	3128885454
31086	09:15:53.858	00:00:31.086	1866	-1024	-768	-1	-1	-1	-1	4	-1024	-768	-1	-1	-1	-1	4		0	0						Untertest1.avi	0	880	547	72	111				0	Content		-72	-111	31086206	3128902767
31103	09:15:53.875	00:00:31.102	1867	-1024	-768	-1	-1	-1	-1	4	-1024	-768	-1	-1	-1	-1	4		0	0						Untertest1.avi	0	880	547	72	111				0	Content		-72	-111	31102873	3128919434
31119	09:15:53.891	00:00:31.119	1868	-1024	-768	-1	-1	-1	-1	4	-1024	-768	-1	-1	-1	-1	4		0	0						Untertest1.avi	0	880	547	72	111				0	Content		-72	-111	31119086	3128935647
31136	09:15:53.908	00:00:31.135	1869	-1024	-768	-1	-1	-1	-1	4	-1024	-768	-1	-1	-1	-1	4		0	0						Untertest1.avi	0	880	547	72	111				0	Content		-72	-111	31135752	3128952313
31152	09:15:53.924	00:00:31.152	1870	-1024	-768	-1	-1	-1	-1	4	-1024	-768	-1	-1	-1	-1	4		0	0						Untertest1.avi	0	880	547	72	111				0	Content		-72	-111	31152419	3128968980
31168	09:15:53.940	00:00:31.168	1871	-1024	-768	-1	-1	-1	-1	4	-1024	-768	-1	-1	-1	-1	4		0	0						Untertest1.avi	0	880	547	72	111				0	Content		-72	-111	31168136	3128984697
31185	09:15:53.957	00:00:31.184	1872	-1024	-768	-1	-1	-1	-1	4	-1024	-768	-1	-1	-1	-1	4		0	0						Untertest1.avi	0	880	547	72	111				0	Content		-72	-111	31184882	3129001443
31202	09:15:53.974	00:00:31.201	1873	-1024	-768	-1	-1	-1	-1	4	-1024	-768	-1	-1	-1	-1	4		0	0						Untertest1.avi	0	880	547	72	111				0	Content		-72	-111	31201565	3129018126
31218	09:15:53.990	00:00:31.218	1874	-1024	-768	-1	-1	-1	-1	4	-1024	-768	-1	-1	-1	-1	4		0	0						Untertest1.avi	0	880	547	72	111				0	Content		-72	-111	31218232	3129034793
31235	09:15:54.007	00:00:31.234	1875	-1024	-768	-1	-1	-1	-1	4	-1024	-768	-1	-1	-1	-1	4		0	0						Untertest1.avi	0	880	547	72	111				0	Content		-72	-111	31234898	3129051459
31252	09:15:54.024	00:00:31.251	1876	-1024	-768	-1	-1	-1	-1	4	-1024	-768	-1	-1	-1	-1	4		0	0						Untertest1.avi	0	880	547	72	111				0	Content		-72	-111	31251551	3129068112
31269	09:15:54.041	00:00:31.268	1877	-1024	-768	-1	-1	-1	-1	4	-1024	-768	-1	-1	-1	-1	4		0	0						Untertest1.avi	0	880	547	72	111				0	Content		-72	-111	31268720	3129085281
31285	09:15:54.057	00:00:31.285	1878	-1024	-768	-1	-1	-1	-1	4	-1024	-768	-1	-1	-1	-1	4		0	0						Untertest1.avi	0	880	547	72	111				0	Content		-72	-111	31285388	3129101949
31302	09:15:54.074	00:00:31.302	1879	-1024	-768	-1	-1	-1	-1	4	-1024	-768	-1	-1	-1	-1	4		0	0						Untertest1.avi	0	880	547	72	111				0	Content		-72	-111	31302055	3129118616
31319	09:15:54.091	00:00:31.318	1880	-1024	-768	-1	-1	-1	-1	4	-1024	-768	-1	-1	-1	-1	4		0	0						Untertest1.avi	0	880	547	72	111				0	Content		-72	-111	31318875	3129135436
31336	09:15:54.108	00:00:31.335	1881	-1024	-768	-1	-1	-1	-1	4	-1024	-768	-1	-1	-1	-1	4		0	0						Untertest1.avi	0	880	547	72	111				0	Content		-72	-111	31335542	3129152103
31352	09:15:54.124	00:00:31.352	1882	-1024	-768	-1	-1	-1	-1	4	-1024	-768	-1	-1	-1	-1	4		0	0						Untertest1.avi	0	880	547	72	111				0	Content		-72	-111	31352209	3129168770
31369	09:15:54.141	00:00:31.369	1883	-1024	-768	-1	-1	-1	-1	4	-1024	-768	-1	-1	-1	-1	4		0	0						Untertest1.avi	0	880	547	72	111				0	Content		-72	-111	31369359	3129185920
31386	09:15:54.158	00:00:31.386	1884	-1024	-768	-1	-1	-1	-1	4	-1024	-768	-1	-1	-1	-1	4		0	0						Untertest1.avi	0	880	547	72	111				0	Content		-72	-111	31386026	3129202587
31403	09:15:54.175	00:00:31.403	1885	-1024	-768	-1	-1	-1	-1	4	-1024	-768	-1	-1	-1	-1	4		0	0						Untertest1.avi	0	880	547	72	111				0	Content		-72	-111	31403062	3129219623
31420	09:15:54.192	00:00:31.419	1886	-1024	-768	-1	-1	-1	-1	4	-1024	-768	-1	-1	-1	-1	4		0	0						Untertest1.avi	0	880	547	72	111				0	Content		-72	-111	31419729	3129236290
31436	09:15:54.208	00:00:31.436	1887	-1024	-768	-1	-1	-1	-1	4	-1024	-768	-1	-1	-1	-1	4		0	0						Untertest1.avi	0	880	547	72	111				0	Content		-72	-111	31436396	3129252957
31453	09:15:54.225	00:00:31.452	1888	-1024	-768	-1	-1	-1	-1	4	-1024	-768	-1	-1	-1	-1	4		0	0						Untertest1.avi	0	880	547	72	111				0	Content		-72	-111	31452640	3129269201
31469	09:15:54.241	00:00:31.469	1889	-1024	-768	-1	-1	-1	-1	4	-1024	-768	-1	-1	-1	-1	4		0	0						Untertest1.avi	0	880	547	72	111				0	Content		-72	-111	31469307	3129285868
31486	09:15:54.258	00:00:31.485	1890	-1024	-768	-1	-1	-1	-1	4	-1024	-768	-1	-1	-1	-1	4		0	0						Untertest1.avi	0	880	547	72	111				0	Content		-72	-111	31485974	3129302535
31502	09:15:54.274	00:00:31.502	1891	-1024	-768	-1	-1	-1	-1	4	-1024	-768	-1	-1	-1	-1	4		0	0						Untertest1.avi	0	880	547	72	111				0	Content		-72	-111	31502363	3129318924
31519	09:15:54.291	00:00:31.519	1892	-1024	-768	-1	-1	-1	-1	4	-1024	-768	-1	-1	-1	-1	4		0	0						Untertest1.avi	0	880	547	72	111				0	Content		-72	-111	31519030	3129335591
31536	09:15:54.308	00:00:31.535	1893	-1024	-768	-1	-1	-1	-1	4	-1024	-768	-1	-1	-1	-1	4		0	0						Untertest1.avi	0	880	547	72	111				0	Content		-72	-111	31535697	3129352258
31552	09:15:54.324	00:00:31.551	1894	-1024	-768	-1	-1	-1	-1	4	-1024	-768	-1	-1	-1	-1	4		0	0						Untertest1.avi	0	880	547	72	111				0	Content		-72	-111	31551883	3129368444
31568	09:15:54.340	00:00:31.568	1895	-1024	-768	-1	-1	-1	-1	4	-1024	-768	-1	-1	-1	-1	4		0	0						Untertest1.avi	0	880	547	72	111				0	Content		-72	-111	31568497	3129385058
31585	09:15:54.357	00:00:31.585	1896	-1024	-768	-1	-1	-1	-1	4	-1024	-768	-1	-1	-1	-1	4		0	0						Untertest1.avi	0	880	547	72	111				0	Content		-72	-111	31585122	3129401683
31602	09:15:54.374	00:00:31.601	1897	-1024	-768	-1	-1	-1	-1	4	-1024	-768	-1	-1	-1	-1	4		0	0						Untertest1.avi	0	880	547	72	111				0	Content		-72	-111	31601789	3129418350
31618	09:15:54.390	00:00:31.618	1898	-1024	-768	-1	-1	-1	-1	4	-1024	-768	-1	-1	-1	-1	4		0	0						Untertest1.avi	0	880	547	72	111				0	Content		-72	-111	31618456	3129435017
31635	09:15:54.407	00:00:31.635	1899	-1024	-768	-1	-1	-1	-1	4	-1024	-768	-1	-1	-1	-1	4		0	0						Untertest1.avi	0	880	547	72	111				0	Content		-72	-111	31635100	3129451661
31652	09:15:54.424	00:00:31.651	1900	-1024	-768	-1	-1	-1	-1	4	-1024	-768	-1	-1	-1	-1	4		0	0						Untertest1.avi	0	880	547	72	111				0	Content		-72	-111	31651767	3129468328
31669	09:15:54.441	00:00:31.668	1901	-1024	-768	-1	-1	-1	-1	4	-1024	-768	-1	-1	-1	-1	4		0	0						Untertest1.avi	0	880	547	72	111				0	Content		-72	-111	31668690	3129485251
31685	09:15:54.457	00:00:31.685	1902	-1024	-768	-1	-1	-1	-1	4	-1024	-768	-1	-1	-1	-1	4		0	0						Untertest1.avi	0	880	547	72	111				0	Content		-72	-111	31685357	3129501918
31702	09:15:54.474	00:00:31.702	1903	-1024	-768	-1	-1	-1	-1	4	-1024	-768	-1	-1	-1	-1	4		0	0						Untertest1.avi	0	880	547	72	111				0	Content		-72	-111	31702317	3129518878
31719	09:15:54.491	00:00:31.718	1904	-1024	-768	-1	-1	-1	-1	4	-1024	-768	-1	-1	-1	-1	4		0	0						Untertest1.avi	0	880	547	72	111				0	Content		-72	-111	31718984	3129535545
31736	09:15:54.508	00:00:31.735	1905	-1024	-768	-1	-1	-1	-1	4	-1024	-768	-1	-1	-1	-1	4		0	0						Untertest1.avi	0	880	547	72	111				0	Content		-72	-111	31735651	3129552212
31753	09:15:54.525	00:00:31.752	1906	-1024	-768	-1	-1	-1	-1	4	-1024	-768	-1	-1	-1	-1	4		0	0						Untertest1.avi	0	880	547	72	111				0	Content		-72	-111	31752940	3129569501
31770	09:15:54.542	00:00:31.769	1907	-1024	-768	-1	-1	-1	-1	4	-1024	-768	-1	-1	-1	-1	4		0	0						Untertest1.avi	0	880	547	72	111				0	Content		-72	-111	31769607	3129586168
31786	09:15:54.558	00:00:31.785	1908	-1024	-768	-1	-1	-1	-1	4	-1024	-768	-1	-1	-1	-1	4		0	0						Untertest1.avi	0	880	547	72	111				0	Content		-72	-111	31785813	3129602374
31802	09:15:54.574	00:00:31.802	1909	-1024	-768	-1	-1	-1	-1	4	-1024	-768	-1	-1	-1	-1	4		0	0						Untertest1.avi	0	880	547	72	111				0	Content		-72	-111	31802480	3129619041
31819	09:15:54.591	00:00:31.819	1910	-1024	-768	-1	-1	-1	-1	4	-1024	-768	-1	-1	-1	-1	4		0	0						Untertest1.avi	0	880	547	72	111				0	Content		-72	-111	31819147	3129635708
31835	09:15:54.607	00:00:31.834	1911	-1024	-768	-1	-1	-1	-1	4	-1024	-768	-1	-1	-1	-1	4		0	0						Untertest1.avi	0	880	547	72	111				0	Content		-72	-111	31834974	3129651535
31852	09:15:54.624	00:00:31.851	1912	-1024	-768	-1	-1	-1	-1	4	-1024	-768	-1	-1	-1	-1	4		0	0						Untertest1.avi	0	880	547	72	111				0	Content		-72	-111	31851597	3129668158
31868	09:15:54.640	00:00:31.868	1913	-1024	-768	-1	-1	-1	-1	4	-1024	-768	-1	-1	-1	-1	4		0	0						Untertest1.avi	0	880	547	72	111				0	Content		-72	-111	31868283	3129684844
31885	09:15:54.657	00:00:31.884	1914	-1024	-768	-1	-1	-1	-1	4	-1024	-768	-1	-1	-1	-1	4		0	0						Untertest1.avi	0	880	547	72	111				0	Content		-72	-111	31884950	3129701511
31902	09:15:54.674	00:00:31.901	1915	-1024	-768	-1	-1	-1	-1	4	-1024	-768	-1	-1	-1	-1	4		0	0						Untertest1.avi	0	880	547	72	111				0	Content		-72	-111	31901617	3129718178
31918	09:15:54.690	00:00:31.918	1916	-1024	-768	-1	-1	-1	-1	4	-1024	-768	-1	-1	-1	-1	4		0	0						Untertest1.avi	0	880	547	72	111				0	Content		-72	-111	31918279	3129734840
31935	09:15:54.707	00:00:31.934	1917	-1024	-768	-1	-1	-1	-1	4	-1024	-768	-1	-1	-1	-1	4		0	0						Untertest1.avi	0	880	547	72	111				0	Content		-72	-111	31934845	3129751406
31952	09:15:54.724	00:00:31.951	1918	-1024	-768	-1	-1	-1	-1	4	-1024	-768	-1	-1	-1	-1	4		0	0						Untertest1.avi	0	880	547	72	111				0	Content		-72	-111	31951602	3129768163
31969	09:15:54.741	00:00:31.968	1919	-1024	-768	-1	-1	-1	-1	4	-1024	-768	-1	-1	-1	-1	4		0	0						Untertest1.avi	0	880	547	72	111				0	Content		-72	-111	31968638	3129785199
31985	09:15:54.757	00:00:31.985	1920	-1024	-768	-1	-1	-1	-1	4	-1024	-768	-1	-1	-1	-1	4		0	0						Untertest1.avi	0	880	547	72	111				0	Content		-72	-111	31985305	3129801866
32002	09:15:54.774	00:00:32.001	1921	-1024	-768	-1	-1	-1	-1	4	-1024	-768	-1	-1	-1	-1	4		0	0						Untertest1.avi	0	880	547	72	111				0	Content		-72	-111	32001972	3129818533
32019	09:15:54.791	00:00:32.019	1922	-1024	-768	-1	-1	-1	-1	4	-1024	-768	-1	-1	-1	-1	4		0	0						Untertest1.avi	0	880	547	72	111				0	Content		-72	-111	32019092	3129835653
32036	09:15:54.808	00:00:32.035	1923	-1024	-768	-1	-1	-1	-1	4	-1024	-768	-1	-1	-1	-1	4		0	0						Untertest1.avi	0	880	547	72	111				0	Content		-72	-111	32035759	3129852320
32052	09:15:54.824	00:00:32.052	1924	-1024	-768	-1	-1	-1	-1	4	-1024	-768	-1	-1	-1	-1	4		0	0						Untertest1.avi	0	880	547	72	111				0	Content		-72	-111	32052426	3129868987
32069	09:15:54.841	00:00:32.068	1925	-1024	-768	-1	-1	-1	-1	4	-1024	-768	-1	-1	-1	-1	4		0	0						Untertest1.avi	0	880	547	72	111				0	Content		-72	-111	32068627	3129885188
32085	09:15:54.857	00:00:32.085	1926	-1024	-768	-1	-1	-1	-1	4	-1024	-768	-1	-1	-1	-1	4		0	0						Untertest1.avi	0	880	547	72	111				0	Content		-72	-111	32085294	3129901855
32102	09:15:54.874	00:00:32.101	1927	-1024	-768	-1	-1	-1	-1	4	-1024	-768	-1	-1	-1	-1	4		0	0						Untertest1.avi	0	880	547	72	111				0	Content		-72	-111	32101806	3129918367
32118	09:15:54.890	00:00:32.118	1928	-1024	-768	-1	-1	-1	-1	4	-1024	-768	-1	-1	-1	-1	4		0	0						Untertest1.avi	0	880	547	72	111				0	Content		-72	-111	32118473	3129935034
32135	09:15:54.907	00:00:32.135	1929	-1024	-768	-1	-1	-1	-1	4	-1024	-768	-1	-1	-1	-1	4		0	0						Untertest1.avi	0	880	547	72	111				0	Content		-72	-111	32135140	3129951701
32151	09:15:54.923	00:00:32.151	1930	-1024	-768	-1	-1	-1	-1	4	-1024	-768	-1	-1	-1	-1	4		0	0						Untertest1.avi	0	880	547	72	111				0	Content		-72	-111	32151447	3129968008
32168	09:15:54.940	00:00:32.168	1931	-1024	-768	-1	-1	-1	-1	4	-1024	-768	-1	-1	-1	-1	4		0	0						Untertest1.avi	0	880	547	72	111				0	Content		-72	-111	32168069	3129984630
32185	09:15:54.957	00:00:32.184	1932	-1024	-768	-1	-1	-1	-1	4	-1024	-768	-1	-1	-1	-1	4		0	0						Untertest1.avi	0	880	547	72	111				0	Content		-72	-111	32184735	3130001296
32201	09:15:54.973	00:00:32.201	1933	-1024	-768	-1	-1	-1	-1	4	-1024	-768	-1	-1	-1	-1	4		0	0						Untertest1.avi	0	880	547	72	111				0	Content		-72	-111	32201402	3130017963
32218	09:15:54.990	00:00:32.218	1934	-1024	-768	-1	-1	-1	-1	4	-1024	-768	-1	-1	-1	-1	4		0	0						Untertest1.avi	0	880	547	72	111				0	Content		-72	-111	32218069	3130034630
32235	09:15:55.007	00:00:32.234	1935	-1024	-768	-1	-1	-1	-1	4	-1024	-768	-1	-1	-1	-1	4		0	0						Untertest1.avi	0	880	547	72	111				0	Content		-72	-111	32234700	3130051261
32251	09:15:55.023	00:00:32.251	1936	-1024	-768	-1	-1	-1	-1	4	-1024	-768	-1	-1	-1	-1	4		0	0						Untertest1.avi	0	880	547	72	111				0	Content		-72	-111	32251367	3130067928
32268	09:15:55.040	00:00:32.268	1937	-1024	-768	-1	-1	-1	-1	4	-1024	-768	-1	-1	-1	-1	4		0	0						Untertest1.avi	0	880	547	72	111				0	Content		-72	-111	32268278	3130084839
32285	09:15:55.057	00:00:32.284	1938	-1024	-768	-1	-1	-1	-1	4	-1024	-768	-1	-1	-1	-1	4		0	0						Untertest1.avi	0	880	547	72	111				0	Content		-72	-111	32284945	3130101506
32302	09:15:55.074	00:00:32.301	1939	-1024	-768	-1	-1	-1	-1	4	-1024	-768	-1	-1	-1	-1	4		0	0						Untertest1.avi	0	880	547	72	111				0	Content		-72	-111	32301899	3130118460
32319	09:15:55.091	00:00:32.318	1940	-1024	-768	-1	-1	-1	-1	4	-1024	-768	-1	-1	-1	-1	4		0	0						Untertest1.avi	0	880	547	72	111				0	Content		-72	-111	32318566	3130135127
32335	09:15:55.107	00:00:32.335	1941	-1024	-768	-1	-1	-1	-1	4	-1024	-768	-1	-1	-1	-1	4		0	0						Untertest1.avi	0	880	547	72	111				0	Content		-72	-111	32335233	3130151794
32353	09:15:55.125	00:00:32.352	1942	-1024	-768	-1	-1	-1	-1	4	-1024	-768	-1	-1	-1	-1	4		0	0						Untertest1.avi	0	880	547	72	111				0	Content		-72	-111	32352520	3130169081
32369	09:15:55.141	00:00:32.369	1943	-1024	-768	-1	-1	-1	-1	4	-1024	-768	-1	-1	-1	-1	4		0	0						Untertest1.avi	0	880	547	72	111				0	Content		-72	-111	32369187	3130185748
32385	09:15:55.157	00:00:32.385	1944	-1024	-768	-1	-1	-1	-1	4	-1024	-768	-1	-1	-1	-1	4		0	0						Untertest1.avi	0	880	547	72	111				0	Content		-72	-111	32385434	3130201995
32402	09:15:55.174	00:00:32.402	1945	-1024	-768	-1	-1	-1	-1	4	-1024	-768	-1	-1	-1	-1	4		0	0						Untertest1.avi	0	880	547	72	111				0	Content		-72	-111	32402101	3130218662
32419	09:15:55.191	00:00:32.418	1946	-1024	-768	-1	-1	-1	-1	4	-1024	-768	-1	-1	-1	-1	4		0	0						Untertest1.avi	0	880	547	72	111				0	Content		-72	-111	32418768	3130235329
32435	09:15:55.207	00:00:32.434	1947	-1024	-768	-1	-1	-1	-1	4	-1024	-768	-1	-1	-1	-1	4		0	0						Untertest1.avi	0	880	547	72	111				0	Content		-72	-111	32434552	3130251113
32451	09:15:55.223	00:00:32.451	1948	-1024	-768	-1	-1	-1	-1	4	-1024	-768	-1	-1	-1	-1	4		0	0						Untertest1.avi	0	880	547	72	111				0	Content		-72	-111	32451172	3130267733
32468	09:15:55.240	00:00:32.467	1949	-1024	-768	-1	-1	-1	-1	4	-1024	-768	-1	-1	-1	-1	4		0	0						Untertest1.avi	0	880	547	72	111				0	Content		-72	-111	32467857	3130284418
32485	09:15:55.257	00:00:32.484	1950	-1024	-768	-1	-1	-1	-1	4	-1024	-768	-1	-1	-1	-1	4		0	0						Untertest1.avi	0	880	547	72	111				0	Content		-72	-111	32484524	3130301085
32501	09:15:55.273	00:00:32.501	1951	-1024	-768	-1	-1	-1	-1	4	-1024	-768	-1	-1	-1	-1	4		0	0						Untertest1.avi	0	880	547	72	111				0	Content		-72	-111	32501191	3130317752
32518	09:15:55.290	00:00:32.517	1952	-1024	-768	-1	-1	-1	-1	4	-1024	-768	-1	-1	-1	-1	4		0	0						Untertest1.avi	0	880	547	72	111				0	Content		-72	-111	32517972	3130334533
32535	09:15:55.307	00:00:32.534	1953	-1024	-768	-1	-1	-1	-1	4	-1024	-768	-1	-1	-1	-1	4		0	0						Untertest1.avi	0	880	547	72	111				0	Content		-72	-111	32534581	3130351142
32551	09:15:55.323	00:00:32.551	1954	-1024	-768	-1	-1	-1	-1	4	-1024	-768	-1	-1	-1	-1	4		0	0						Untertest1.avi	0	880	547	72	111				0	Content		-72	-111	32551248	3130367809
32568	09:15:55.340	00:00:32.567	1955	-1024	-768	-1	-1	-1	-1	4	-1024	-768	-1	-1	-1	-1	4		0	0						Untertest1.avi	0	880	547	72	111				0	Content		-72	-111	32567915	3130384476
32585	09:15:55.357	00:00:32.584	1956	-1024	-768	-1	-1	-1	-1	4	-1024	-768	-1	-1	-1	-1	4		0	0						Untertest1.avi	0	880	547	72	111				0	Content		-72	-111	32584748	3130401309
32601	09:15:55.373	00:00:32.601	1957	-1024	-768	-1	-1	-1	-1	4	-1024	-768	-1	-1	-1	-1	4		0	0						Untertest1.avi	0	880	547	72	111				0	Content		-72	-111	32601415	3130417976
32618	09:15:55.390	00:00:32.618	1958	-1024	-768	-1	-1	-1	-1	4	-1024	-768	-1	-1	-1	-1	4		0	0						Untertest1.avi	0	880	547	72	111				0	Content		-72	-111	32618082	3130434643
32635	09:15:55.407	00:00:32.635	1959	-1024	-768	-1	-1	-1	-1	4	-1024	-768	-1	-1	-1	-1	4		0	0						Untertest1.avi	0	880	547	72	111				0	Content		-72	-111	32635182	3130451743
32652	09:15:55.424	00:00:32.651	1960	-1024	-768	-1	-1	-1	-1	4	-1024	-768	-1	-1	-1	-1	4		0	0						Untertest1.avi	0	880	547	72	111				0	Content		-72	-111	32651849	3130468410
32669	09:15:55.441	00:00:32.668	1961	-1024	-768	-1	-1	-1	-1	4	-1024	-768	-1	-1	-1	-1	4		0	0						Untertest1.avi	0	880	547	72	111				0	Content		-72	-111	32668867	3130485428
32686	09:15:55.458	00:00:32.685	1962	-1024	-768	-1	-1	-1	-1	4	-1024	-768	-1	-1	-1	-1	4		0	0						Untertest1.avi	0	880	547	72	111				0	Content		-72	-111	32685534	3130502095
32702	09:15:55.474	00:00:32.702	1963	-1024	-768	-1	-1	-1	-1	4	-1024	-768	-1	-1	-1	-1	4		0	0						Untertest1.avi	0	880	547	72	111				0	Content		-72	-111	32702201	3130518762
32718	09:15:55.490	00:00:32.718	1964	-1024	-768	-1	-1	-1	-1	4	-1024	-768	-1	-1	-1	-1	4		0	0						Untertest1.avi	0	880	547	72	111				0	Content		-72	-111	32718306	3130534867
32735	09:15:55.507	00:00:32.734	1965	-1024	-768	-1	-1	-1	-1	4	-1024	-768	-1	-1	-1	-1	4		0	0						Untertest1.avi	0	880	547	72	111				0	Content		-72	-111	32734973	3130551534
32751	09:15:55.523	00:00:32.751	1966	-1024	-768	-1	-1	-1	-1	4	-1024	-768	-1	-1	-1	-1	4		0	0						Untertest1.avi	0	880	547	72	111				0	Content		-72	-111	32751449	3130568010
32768	09:15:55.540	00:00:32.768	1967	-1024	-768	-1	-1	-1	-1	4	-1024	-768	-1	-1	-1	-1	4		0	0						Untertest1.avi	0	880	547	72	111				0	Content		-72	-111	32768116	3130584677
32785	09:15:55.557	00:00:32.784	1968	-1024	-768	-1	-1	-1	-1	4	-1024	-768	-1	-1	-1	-1	4		0	0						Untertest1.avi	0	880	547	72	111				0	Content		-72	-111	32784783	3130601344
32801	09:15:55.573	00:00:32.801	1969	-1024	-768	-1	-1	-1	-1	4	-1024	-768	-1	-1	-1	-1	4		0	0						Untertest1.avi	0	880	547	72	111				0	Content		-72	-111	32801021	3130617582
32818	09:15:55.590	00:00:32.817	1970	-1024	-768	-1	-1	-1	-1	4	-1024	-768	-1	-1	-1	-1	4		0	0						Untertest1.avi	0	880	547	72	111				0	Content		-72	-111	32817644	3130634205
32834	09:15:55.606	00:00:32.834	1971	-1024	-768	-1	-1	-1	-1	4	-1024	-768	-1	-1	-1	-1	4		0	0						Untertest1.avi	0	880	547	72	111				0	Content		-72	-111	32834308	3130650869
32851	09:15:55.623	00:00:32.850	1972	-1024	-768	-1	-1	-1	-1	4	-1024	-768	-1	-1	-1	-1	4		0	0						Untertest1.avi	0	880	547	72	111				0	Content		-72	-111	32850975	3130667536
32868	09:15:55.640	00:00:32.867	1973	-1024	-768	-1	-1	-1	-1	4	-1024	-768	-1	-1	-1	-1	4		0	0						Untertest1.avi	0	880	547	72	111				0	Content		-72	-111	32867642	3130684203
32884	09:15:55.656	00:00:32.884	1974	-1024	-768	-1	-1	-1	-1	4	-1024	-768	-1	-1	-1	-1	4		0	0						Untertest1.avi	0	880	547	72	111				0	Content		-72	-111	32884263	3130700824
32901	09:15:55.673	00:00:32.900	1975	-1024	-768	-1	-1	-1	-1	4	-1024	-768	-1	-1	-1	-1	4		0	0						Untertest1.avi	0	880	547	72	111				0	Content		-72	-111	32900930	3130717491
32918	09:15:55.690	00:00:32.917	1976	-1024	-768	-1	-1	-1	-1	4	-1024	-768	-1	-1	-1	-1	4		0	0						Untertest1.avi	0	880	547	72	111				0	Content		-72	-111	32917597	3130734158
32934	09:15:55.706	00:00:32.934	1977	-1024	-768	-1	-1	-1	-1	4	-1024	-768	-1	-1	-1	-1	4		0	0						Untertest1.avi	0	880	547	72	111				0	Content		-72	-111	32934489	3130751050
32951	09:15:55.723	00:00:32.951	1978	-1024	-768	-1	-1	-1	-1	4	-1024	-768	-1	-1	-1	-1	4		0	0						Untertest1.avi	0	880	547	72	111				0	Content		-72	-111	32951156	3130767717
32968	09:15:55.740	00:00:32.968	1979	-1024	-768	-1	-1	-1	-1	4	-1024	-768	-1	-1	-1	-1	4		0	0						Untertest1.avi	0	880	547	72	111				0	Content		-72	-111	32968146	3130784707
[truncated: 1,655 more rows]
