# Supplementary material for: Gaze Duration Biases for Colours in Combination with Dissonant and Consonant Sounds: A Comparative Eye-Tracking Study with Orangutans
Source: PLoS One. 2015 Oct 14;10(10):e0139894. doi: 10.1371/journal.pone.0139894 (PMC4605782; doi:10.1371/journal.pone.0139894)
Supplement: S1 Data — (ZIP) [file pone.0139894.s004.zip › Plos ColourSound Data/Apes/Farben_Musik_U1/Rec 43-All-Data.tsv]

System Properties:
Operating System:	Microsoft Windows NT 6.1.7601 Service Pack 1
System User Name:	tobiiadmin
Machine Name:	LOE7690LAP
Data properties:
Recording name:	Rec 43
Recording date:	08.03.2014
Recording time:	09:19:18
Recording resolution:	1024 x 768
Export date:	09.03.2014
Export time:	12:19:31
Participant:	Raia_S3
Filter settings:
Eye: Average
Validity: Normal
Fixation filter: Tobii fixation filter
Velocity threshold: 35
Distance threshold: 35
Timestamp	DateTimeStamp	DateTimeStampStartOffset	Number	GazePointXLeft	GazePointYLeft	CamXLeft	CamYLeft	DistanceLeft	PupilLeft	ValidityLeft	GazePointXRight	GazePointYRight	CamXRight	CamYRight	DistanceRight	PupilRight	ValidityRight	FixationIndex	GazePointX	GazePointY	Event	EventKey	Data1	Data2	Descriptor	StimuliName	StimuliID	MediaWidth	MediaHeight	MediaPosX	MediaPosY	MappedFixationPointX	MappedFixationPointY	FixationDuration	AoiIds	AoiNames	WebGroupImage	MappedGazeDataPointX	MappedGazeDataPointY	MicroSecondTimestamp	AbsoluteMicroSecondTimestamp
7	09:19:18.176	00:00:00.006	0	889,0516	828,4319	0,4713476	0,6466674	503,1619	3,210293	0	775,6987	855,3336	0,3038222	0,6799611	477,6749	2,999914	0	0	832	842						No media	0	1024	768	0	0	838	840	40	0	Content		832	842	6621	3333213973
23	09:19:18.192	00:00:00.023	1	845,0601	721,8682	0,470314	0,6448972	495,5765	3,200633	0	738,4134	757,1794	0,3044537	0,6783558	477,6671	2,978058	0	0	792	740						No media	0	1024	768	0	0	838	840	40	0	Content		792	740	23246	3333230598
40	09:19:18.209	00:00:00.040	2	693,0361	602,043	0,4747443	0,6410468	508,7558	3,252311	0	663,7083	640,7983	0,3057828	0,6754428	477,8895	3,086855	0	1	678	621						No media	0	1024	768	0	0	397	389	400	0	Content		678	621	40441	3333247793
57	09:19:18.226	00:00:00.057	3	487,8434	386,4229	0,4775128	0,638459	510,9743	3,101776	0	567,9716	464,7129	0,3071593	0,673793	477,8442	2,793396	0	1	528	426						No media	0	1024	768	0	0	397	389	400	0	Content		528	426	57068	3333264420
74	09:19:18.243	00:00:00.073	4	394,4077	266,3506	0,477727	0,6369698	503,5515	3,100822	0	466,6342	409,5873	0,3080385	0,6730451	477,7673	2,943646	0	1	431	338						No media	0	1024	768	0	0	397	389	400	0	Content		431	338	73819	3333281171
90	09:19:18.259	00:00:00.089	5	-1024	-768	-1	-1	-1	-1	4	385,5961	377,3049	0,311509	0,6732376	503,0903	2,884226	0	1	386	377						No media	0	1024	768	0	0	397	389	400	0	Content		386	377	89874	3333297226
107	09:19:18.276	00:00:00.106	6	309,7141	373,1771	0,4768175	0,6372475	495,4425	3,244217	0	483,4306	428,3333	0,3073356	0,673501	477,5681	2,940841	0	1	397	401						No media	0	1024	768	0	0	397	389	400	0	Content		397	401	106947	3333314299
123	09:19:18.292	00:00:00.123	7	305,5405	341,4957	0,4768699	0,6374505	495,4425	3,239333	0	452,0109	453,3807	0,3072035	0,6736518	477,6697	3,056858	0	1	379	397						No media	0	1024	768	0	0	397	389	400	0	Content		379	397	123250	3333330602
140	09:19:18.309	00:00:00.140	8	305,5405	341,4957	0,4778434	0,6378471	499,5158	3,239333	0	439,4804	445,7316	0,3114501	0,6738188	505,8019	2,999556	0	1	373	394						No media	0	1024	768	0	0	397	389	400	0	Content		373	394	140249	3333347601
157	09:19:18.326	00:00:00.156	9	322,6406	373,3532	0,4780451	0,6379266	499,5158	3,412121	0	471,1844	422,6789	0,3069925	0,6739092	477,4152	3,050761	0	1	397	398						No media	0	1024	768	0	0	397	389	400	0	Content		397	398	156631	3333363983
174	09:19:18.343	00:00:00.173	10	306,5074	339,9735	0,478112	0,6380132	499,5158	3,318121	0	478,8771	425,3132	0,3069817	0,6739143	477,4082	3,002202	0	1	393	383						No media	0	1024	768	0	0	397	389	400	0	Content		393	383	173578	3333380930
190	09:19:18.359	00:00:00.190	11	312,3148	350,4235	0,4786356	0,6382769	501,6415	3,384471	0	480,9162	387,1404	0,3073042	0,6740342	477,4632	2,982259	0	1	397	369						No media	0	1024	768	0	0	397	389	400	0	Content		397	369	190328	3333397680
207	09:19:18.376	00:00:00.206	12	319,6503	330,1624	0,478771	0,6382247	501,6415	3,290612	0	471,0127	427,7454	0,3070126	0,6739674	477,1158	3,056831	0	1	395	379						No media	0	1024	768	0	0	397	389	400	0	Content		395	379	206872	3333414224
223	09:19:18.392	00:00:00.223	13	282,5042	331,3564	0,4788745	0,6383164	501,6415	3,35326	0	481,9706	431,2712	0,3071126	0,6739278	477,3043	3,098472	0	1	382	381						No media	0	1024	768	0	0	397	389	400	0	Content		382	381	223134	3333430486
240	09:19:18.409	00:00:00.240	14	284,2182	332,5503	0,4788992	0,6384409	501,1527	3,347995	0	494,8811	457,6182	0,3074577	0,6739201	477,439	3,188845	0	1	390	395						No media	0	1024	768	0	0	397	389	400	0	Content		390	395	240250	3333447602
257	09:19:18.426	00:00:00.256	15	311,7491	334,1492	0,4790139	0,6382363	501,1527	3,270573	0	479,9827	444,2564	0,3072309	0,6737643	477,1427	3,10447	0	1	396	389						No media	0	1024	768	0	0	397	389	400	0	Content		396	389	256974	3333464326
274	09:19:18.443	00:00:00.273	16	316,0575	347,3056	0,4791093	0,6382565	501,1527	3,319766	0	489,183	415,9865	0,3073396	0,6736232	477,3277	2,983052	0	1	403	382						No media	0	1024	768	0	0	397	389	400	0	Content		403	382	273602	3333480954
290	09:19:18.459	00:00:00.289	17	320,3659	350,0087	0,479178	0,6385108	500,5978	3,288481	0	475,9804	344,6508	0,3076974	0,6736913	477,397	2,70069	0	1	398	347						No media	0	1024	768	0	0	397	389	400	0	Content		398	347	289783	3333497135
306	09:19:18.475	00:00:00.306	18	319,019	349,2938	0,4793099	0,6386623	500,5978	3,386518	0	475,6383	430,1525	0,3075018	0,6737833	477,2147	2,988285	0	1	397	390						No media	0	1024	768	0	0	397	389	400	0	Content		397	390	306410	3333513762
323	09:19:18.492	00:00:00.323	19	313,1324	356,5441	0,4794004	0,6389847	500,5978	3,2519	0	494,5172	425,8413	0,3076253	0,6740002	477,0191	2,91708	0	1	404	391						No media	0	1024	768	0	0	397	389	400	0	Content		404	391	323161	3333530513
340	09:19:18.509	00:00:00.340	20	313,7945	358,2333	0,4794269	0,6393374	500,5345	3,26661	0	495,7266	426,6186	0,3079122	0,6742487	477,3433	2,89816	0	1	405	392						No media	0	1024	768	0	0	397	389	400	0	Content		405	392	340234	3333547586
357	09:19:18.526	00:00:00.356	21	314,7651	340,553	0,4794602	0,6394243	500,5345	3,258928	0	471,1477	441,4445	0,3076966	0,6740973	477,0427	2,897038	0	1	393	391						No media	0	1024	768	0	0	397	389	400	0	Content		393	391	356982	3333564334
374	09:19:18.543	00:00:00.373	22	313,0346	340,8658	0,4795524	0,6394575	500,5345	3,252241	0	483,6078	435,2692	0,3077544	0,6740653	477,018	2,861107	0	1	398	388						No media	0	1024	768	0	0	397	389	400	0	Content		398	388	373610	3333580962
390	09:19:18.559	00:00:00.389	23	313,568	341,1786	0,4791319	0,6395296	498,1046	3,254622	0	491,4186	442,1105	0,3080764	0,674184	477,3301	2,892027	0	1	402	392						No media	0	1024	768	0	0	397	389	400	0	Content		402	392	389668	3333597020
406	09:19:18.575	00:00:00.406	24	327,0325	337,3007	0,4792646	0,6396866	498,1046	3,152637	0	489,8579	398,4548	0,3080269	0,6743025	477,1296	2,73522	0	1	408	368						No media	0	1024	768	0	0	397	389	400	0	Content		408	368	406417	3333613769
423	09:19:18.592	00:00:00.423	25	358,5699	355,8123	0,4787718	0,6398317	498,1046	3,159835	0	550,0856	400,1422	0,3077875	0,6743714	477,4053	2,778505	0	1	454	378						No media	0	1024	768	0	0	397	389	400	0	Content		454	378	423048	3333630400
440	09:19:18.609	00:00:00.440	26	368,2954	356,2846	0,4770874	0,6395363	500,4835	3,167033	0	573,6334	408,3297	0,306636	0,6737512	477,8708	2,663218	0	2	471	382						No media	0	1024	768	0	0	709	268	549	0	Content		471	382	440163	3333647515
457	09:19:18.626	00:00:00.456	27	611,5458	237,0402	0,4758988	0,6390303	500,4835	3,023836	0	757,2237	337,7703	0,3057652	0,6729429	478,198	2,899294	0	2	684	287						No media	0	1024	768	0	0	709	268	549	0	Content		684	287	456867	3333664219
473	09:19:18.642	00:00:00.473	28	619,9	216,5763	0,4757497	0,6389789	500,4835	3,030909	0	779,283	328,79	0,3058345	0,6727327	478,0947	2,833579	0	2	700	273						No media	0	1024	768	0	0	709	268	549	0	Content		700	273	473496	3333680848
490	09:19:18.659	00:00:00.489	29	628,2541	196,1125	0,4775946	0,6394706	506,9293	3,037982	0	816,6838	320,3637	0,3062865	0,673075	477,982	2,946145	0	2	722	258						No media	0	1024	768	0	0	709	268	549	0	Content		722	258	489678	3333697030
506	09:19:18.675	00:00:00.506	30	646,63	202,5406	0,4779261	0,6399522	506,9293	3,030322	0	773,6028	305,9394	0,3061918	0,673438	477,754	2,71419	0	2	710	254						No media	0	1024	768	0	0	709	268	549	0	Content		710	254	506303	3333713655
516	09:19:18.685																				MovieStart	128	0	0	Untertest1.avi
523	09:19:18.692	00:00:00.523	31	633,7564	204,7199	0,4780794	0,6404136	506,9293	3,003251	0	783,081	308,5668	0,3063421	0,6738628	477,8434	2,699873	0	2	708	257						Untertest1.avi	0	880	547	72	111	637	157	549	0	Content		636	146	523062	3333730414
540	09:19:18.709	00:00:00.540	32	644,206	206,8992	0,4777859	0,6410331	504,5072	2,999981	0	813,5919	290,8262	0,306693	0,6743928	478,1605	2,748369	0	2	729	249						Untertest1.avi	0	880	547	72	111	637	157	549	0	Content		657	138	540129	3333747481
557	09:19:18.726	00:00:00.556	33	623,7502	222,6104	0,4779548	0,6416629	504,5072	2,890911	0	767,27	312,5727	0,3065597	0,6748037	477,889	2,759862	0	2	696	268						Untertest1.avi	0	880	547	72	111	637	157	549	0	Content		624	157	556882	3333764234
574	09:19:18.743	00:00:00.573	34	635,7714	217,6881	0,4781072	0,6420976	504,5072	2,950531	0	783,6578	296,4348	0,3067325	0,6751746	478,0844	2,740319	0	2	710	257						Untertest1.avi	0	880	547	72	111	637	157	549	0	Content		638	146	573509	3333780861
590	09:19:18.759	00:00:00.589	35	632,66	225,0925	0,4787808	0,6426753	506,7757	2,907226	0	791,2822	300,9181	0,3071235	0,675692	478,4095	2,797979	0	2	712	263						Untertest1.avi	0	880	547	72	111	637	157	549	0	Content		640	152	589690	3333797042
606	09:19:18.775	00:00:00.606	36	623,7075	218,4189	0,4789179	0,6434383	506,7757	3,091977	0	774,8727	313,2478	0,306974	0,6764256	478,1416	2,763117	0	2	699	266						Untertest1.avi	0	880	547	72	111	637	157	549	0	Content		627	155	606317	3333813669
623	09:19:18.792	00:00:00.622	37	644,7624	221,571	0,4791966	0,6446106	506,7757	3,015361	0	777,6163	315,205	0,3071623	0,6776349	478,3251	2,772424	0	2	711	268						Untertest1.avi	0	880	547	72	111	637	157	549	0	Content		639	157	622943	3333830295
640	09:19:18.809	00:00:00.640	38	641,7401	222,2461	0,4792412	0,6465675	506,6022	3,069713	0	800,9158	317,8958	0,3075304	0,6793822	478,155	2,744414	0	2	721	270						Untertest1.avi	0	880	547	72	111	637	157	549	0	Content		649	159	640139	3333847491
656	09:19:18.825	00:00:00.656	39	621,54	221,6751	0,4792547	0,648816	506,6022	3,024835	0	775,6661	310,8506	0,307388	0,681517	478,045	2,751584	0	2	699	266						Untertest1.avi	0	880	547	72	111	637	157	549	0	Content		627	155	656319	3333863671
673	09:19:18.842	00:00:00.673	40	651,1788	235,3712	0,4794635	0,6511195	506,6022	2,927309	0	760,9738	316,4213	0,3074231	0,6838275	478,0067	2,798145	0	2	706	276						Untertest1.avi	0	880	547	72	111	637	157	549	0	Content		634	165	673391	3333880743
690	09:19:18.859	00:00:00.690	41	644,1509	236,9392	0,4800879	0,6534552	509,1879	2,920683	0	822,0086	290,4709	0,3077454	0,6861616	478,2808	2,627429	0	2	733	264						Untertest1.avi	0	880	547	72	111	637	157	549	0	Content		661	153	690144	3333897496
707	09:19:18.876	00:00:00.706	42	657,0332	200,8487	0,4802961	0,654893	509,1879	3,016479	0	753,1907	316,6736	0,3076216	0,6875758	478,4811	2,743152	0	2	705	259						Untertest1.avi	0	880	547	72	111	637	157	549	0	Content		633	148	706772	3333914124
723	09:19:18.892	00:00:00.722	43	660,877	214,9337	0,4803568	0,6554279	509,1879	3,077826	0	768,4459	303,0641	0,3076842	0,6879698	478,2498	2,836707	0	2	715	259						Untertest1.avi	0	880	547	72	111	637	157	549	0	Content		643	148	722951	3333930303
740	09:19:18.909	00:00:00.739	44	663,906	201,1554	0,4794737	0,6550257	504,9297	3,124274	0	749,8536	270,3217	0,3080286	0,6874018	478,4093	2,873484	0	2	707	236						Untertest1.avi	0	880	547	72	111	637	157	549	0	Content		635	125	739587	3333946939
756	09:19:18.925	00:00:00.756	45	646,5068	231,8403	0,4794664	0,6538211	504,9297	3,07704	0	774,3522	321,9222	0,30783	0,6861728	478,3472	2,87183	0	2	710	277						Untertest1.avi	0	880	547	72	111	637	157	549	0	Content		638	166	756201	3333963553
773	09:19:18.942	00:00:00.773	46	635,6599	235,8334	0,4793949	0,6521479	504,9297	3,111132	0	763,728	334,4211	0,3078121	0,6844284	478,8836	2,955452	0	2	700	285						Untertest1.avi	0	880	547	72	111	637	157	549	0	Content		628	174	773396	3333980748
790	09:19:18.959	00:00:00.790	47	628,0679	239,8265	0,4802605	0,6502025	510,1049	3,114571	0	795,5787	316,7391	0,3079727	0,6824554	479,2142	3,008678	0	2	712	278						Untertest1.avi	0	880	547	72	111	637	157	549	0	Content		640	167	790147	3333997499
807	09:19:18.976	00:00:00.806	48	627,4932	229,3471	0,4799961	0,6481445	510,1049	3,195635	0	784,7874	308,2775	0,307593	0,6804475	479,3031	2,952909	0	2	706	269						Untertest1.avi	0	880	547	72	111	637	157	549	0	Content		634	158	806774	3334014126
823	09:19:18.992	00:00:00.822	49	656,936	213,8849	0,4799198	0,6462789	510,1049	3,154576	0	775,3427	317,4348	0,3074238	0,6784745	479,7726	2,898916	0	2	716	266						Untertest1.avi	0	880	547	72	111	637	157	549	0	Content		644	155	822830	3334030182
840	09:19:19.009	00:00:00.840	50	656,5778	209,2841	0,4788673	0,6447569	506,396	3,187571	0	802,3985	309,6721	0,3075372	0,6767942	479,6272	2,909523	0	2	729	259						Untertest1.avi	0	880	547	72	111	637	157	549	0	Content		657	148	840025	3334047377
857	09:19:19.026	00:00:00.856	51	630,8613	221,1867	0,4787689	0,6433351	506,396	3,255455	0	756,235	332,2349	0,3072044	0,6752219	479,6313	2,968499	0	2	694	277						Untertest1.avi	0	880	547	72	111	637	157	549	0	Content		622	166	856650	3334064002
873	09:19:19.042	00:00:00.873	52	638,71	226,3852	0,4786341	0,6424105	506,396	3,217565	0	764,6447	328,9661	0,3071037	0,6740487	479,4341	2,897342	0	2	702	278						Untertest1.avi	0	880	547	72	111	637	157	549	0	Content		630	167	873280	3334080632
889	09:19:19.058	00:00:00.889	53	627,9933	230,208	0,4788519	0,64174	507,171	3,258189	0	765,228	343,0225	0,3073592	0,6732467	479,7446	2,915046	0	2	697	287						Untertest1.avi	0	880	547	72	111	637	157	549	0	Content		625	176	889459	3334096811
906	09:19:19.075	00:00:00.906	54	645,0858	208,5727	0,4788858	0,6412812	507,171	3,169291	0	758,9528	316,2231	0,3070941	0,672591	479,6799	2,966978	0	2	702	262						Untertest1.avi	0	880	547	72	111	637	157	549	0	Content		630	151	906085	3334113437
923	09:19:19.092	00:00:00.922	55	640,5596	248,9508	0,4789279	0,6410165	507,171	3,199548	0	775,828	311,4852	0,3072085	0,6721187	479,918	2,91129	0	2	708	280						Untertest1.avi	0	880	547	72	111	637	157	549	0	Content		636	169	922836	3334130188
940	09:19:19.109	00:00:00.939	56	642,8904	245,5206	0,4801714	0,6408664	512,5366	3,181456	0	791,3409	306,4412	0,3075168	0,6718079	480,1619	3,005671	0	2	717	276						Untertest1.avi	0	880	547	72	111	637	157	549	0	Content		645	165	939907	3334147259
957	09:19:19.126	00:00:00.956	57	648,2272	197,4647	0,4802366	0,6409321	512,5366	3,204634	0	790,2489	325,9604	0,3072985	0,6716177	480,1351	2,973132	0	2	719	262						Untertest1.avi	0	880	547	72	111	637	157	549	0	Content		647	151	956533	3334163885
973	09:19:19.142	00:00:00.973	58	781,634	254,0289	0,4783582	0,6421067	512,5366	3,135626	0	925,1013	382,5339	0,3060397	0,6724364	480,0573	3,039105	0	2	853	318						Untertest1.avi	0	880	547	72	111	637	157	549	0	Content		781	207	973160	3334180512
989	09:19:19.158	00:00:00.989	59	989,8948	324,6723	0,4748368	0,6440282	511,1107	3,084282	0	1198,662	421,2531	0,3044533	0,673369	481,08	2,867555	0	3	1094	373						Untertest1.avi	0	880	547	72	111	1499	461	250	0	Content		1022	262	989467	3334196819
1006	09:19:19.175	00:00:01.006	60	1192,934	434,1563	0,472586	0,646112	511,1107	3,159887	0	1469,26	468,7834	0,3056384	0,6744089	496,612	3,074245	0	3	1331	451						Untertest1.avi	0	880	547	72	111	1499	461	250	0	Content		1259	340	1006095	3334213447
1023	09:19:19.192	00:00:01.022	61	1401,063	507,0112	0,4710827	0,6474337	511,1107	3,155746	0	-1024	-768	-1	-1	-1	-1	4	3	1401	507						Untertest1.avi	0	880	547	72	111	1499	461	250	0	Content		1329	396	1022721	3334230073
1040	09:19:19.209	00:00:01.039	62	1405,025	555,1119	0,4664971	0,6479625	493,4369	3,024266	0	1735,095	595,2212	0,3020425	0,6746857	480,2255	2,866901	0	3	1570	575						Untertest1.avi	0	880	547	72	111	1499	461	250	0	Content		1498	464	1039917	3334247269
1056	09:19:19.225	00:00:01.056	63	-1024	-768	-1	-1	-1	-1	4	-1024	-768	-1	-1	-1	-1	4	3	0	0						Untertest1.avi	0	880	547	72	111	1499	461	250	0	Content		-72	-111	1056100	3334263452
1073	09:19:19.242	00:00:01.073	64	1397,991	536,5319	0,4676176	0,647459	496,7715	3,143923	0	1812,564	594,2048	0,3023243	0,6741495	480,1117	2,890262	0	3	1605	565						Untertest1.avi	0	880	547	72	111	1499	461	250	0	Content		1533	454	1073103	3334280455
1090	09:19:19.259	00:00:01.089	65	1391,438	547,2621	0,4673845	0,6473169	495,2863	3,019338	0	1755,344	593,1062	0,3018599	0,6738535	480,1831	2,972027	0	3	1573	570						Untertest1.avi	0	880	547	72	111	1499	461	250	0	Content		1501	459	1089729	3334297081
1106	09:19:19.275	00:00:01.106	66	1385,542	548,1961	0,4673074	0,6471696	494,7986	3,084965	0	1745,075	588,7535	0,301906	0,6735232	479,9556	2,867143	0	3	1565	568						Untertest1.avi	0	880	547	72	111	1499	461	250	0	Content		1493	457	1106478	3334313830
1123	09:19:19.292	00:00:01.122	67	1387,92	554,3033	0,4673225	0,6468509	494,8472	3,018162	0	1780,179	588,6436	0,3020156	0,6732839	479,9367	2,892931	0	3	1584	571						Untertest1.avi	0	880	547	72	111	1499	461	250	0	Content		1512	460	1122732	3334330084
1140	09:19:19.309	00:00:01.139	68	1347,902	555,5029	0,4672549	0,6466977	494,343	3,116992	0	1775,064	589,8385	0,3019193	0,6732162	479,929	2,842134	0	3	1561	573						Untertest1.avi	0	880	547	72	111	1499	461	250	0	Content		1489	462	1139853	3334347205
1156	09:19:19.325	00:00:01.156	69	1359,999	560,4337	0,4664992	0,6468023	490,4199	3,037443	0	1815,483	597,127	0,3020872	0,673418	480,0179	2,815126	0	3	1588	579						Untertest1.avi	0	880	547	72	111	1499	461	250	0	Content		1516	468	1156112	3334363464
1173	09:19:19.342	00:00:01.172	70	1371,598	551,5167	0,4668449	0,6470765	491,5164	3,024139	0	1755,399	607,2983	0,3019032	0,67373	479,8647	2,803402	0	3	1563	579						Untertest1.avi	0	880	547	72	111	1499	461	250	0	Content		1491	468	1172618	3334379970
1189	09:19:19.358	00:00:01.189	71	1362,454	552,6654	0,4676673	0,6474163	494,8077	3,086303	0	1791,857	593,2032	0,3021217	0,6740156	479,9496	2,806835	0	3	1577	573						Untertest1.avi	0	880	547	72	111	1499	461	250	0	Content		1505	462	1189377	3334396729
1206	09:19:19.375	00:00:01.206	72	1350,945	552,6827	0,4673561	0,6475942	492,9381	3,108906	0	1861,689	577,848	0,3023866	0,674195	480,0701	2,904657	0	3	1606	565						Untertest1.avi	0	880	547	72	111	1499	461	250	0	Content		1534	454	1206497	3334413849
1223	09:19:19.392	00:00:01.223	73	1332,837	559,1313	0,4666822	0,6477876	489,1036	3,091077	0	1810,553	589,493	0,3025134	0,6743089	479,8915	2,887116	0	3	1572	574						Untertest1.avi	0	880	547	72	111	1499	461	250	0	Content		1500	463	1223190	3334430542
1240	09:19:19.409	00:00:01.239	74	1379,051	612,3586	0,4666956	0,6490993	488,546	3,036909	0	1792,584	655,3499	0,3023116	0,6756278	482,0074	2,912764	0	4	1586	634						Untertest1.avi	0	880	547	72	111	1405	745	632	0	Content		1514	523	1239820	3334447172
1256	09:19:19.425	00:00:01.255	75	1442,979	730,5034	0,4674987	0,6519613	492,5029	3,015815	0	1978,554	826,568	0,3036381	0,6779934	480,5665	2,978364	0	4	1711	779						Untertest1.avi	0	880	547	72	111	1405	745	632	0	Content		1639	668	1255813	3334463165
1272	09:19:19.441	00:00:01.272	76	1445,062	827,5686	0,4679978	0,6536922	495,807	3,099755	0	2173,385	919,5225	0,3044303	0,6790892	480,5665	3,022995	0	4	1809	874						Untertest1.avi	0	880	547	72	111	1405	745	632	0	Content		1737	763	1272442	3334479794
1289	09:19:19.458	00:00:01.289	77	1436,074	809,0821	0,4681029	0,6542754	496,3234	3,078855	0	2070,17	918,1921	0,3042361	0,6798298	480,5665	3,013821	0	4	1753	864						Untertest1.avi	0	880	547	72	111	1405	745	632	0	Content		1681	753	1289182	3334496534
1306	09:19:19.475	00:00:01.306	78	1443,38	819,974	0,4687214	0,6551935	499,9701	3,22146	0	1529,136	883,0004	0,2945007	0,6812643	426,1043	2,546843	0	4	1486	851						Untertest1.avi	0	880	547	72	111	1405	745	632	0	Content		1414	740	1306374	3334513726
1323	09:19:19.492	00:00:01.322	79	1389,114	824,066	0,4665616	0,6564215	490,6354	3,129762	0	1501,812	863,5017	0,2938863	0,682514	424,2202	2,613904	0	4	1445	844						Untertest1.avi	0	880	547	72	111	1405	745	632	0	Content		1373	733	1322554	3334529906
1340	09:19:19.509	00:00:01.339	80	1403,377	816,2422	0,4669048	0,6576822	492,8091	3,160435	0	1529,513	880,2983	0,293917	0,6836064	425,288	2,617832	0	4	1466	848						Untertest1.avi	0	880	547	72	111	1405	745	632	0	Content		1394	737	1339553	3334546905
1356	09:19:19.525	00:00:01.355	81	1435,48	845,8853	0,4671942	0,658937	494,3867	3,162313	0	1513,678	871,579	0,293575	0,6850048	424,1224	2,564017	0	4	1475	859						Untertest1.avi	0	880	547	72	111	1405	745	632	0	Content		1403	748	1355927	3334563279
1373	09:19:19.542	00:00:01.372	82	-1024	-768	-1	-1	-1	-1	4	1551,798	873,983	0,2933277	0,6862206	423,4836	2,616456	0	4	1552	874						Untertest1.avi	0	880	547	72	111	1405	745	632	0	Content		1480	763	1372801	3334580153
1389	09:19:19.558	00:00:01.389	83	1388,32	840,4878	0,4661271	0,6612439	490,5578	3,111691	0	1543,514	872,5657	0,2933534	0,6871793	424,5518	2,600136	0	4	1466	857						Untertest1.avi	0	880	547	72	111	1405	745	632	0	Content		1394	746	1389426	3334596778
1406	09:19:19.575	00:00:01.406	84	1399,289	827,2863	0,4655051	0,6620279	488,2635	3,127907	0	1551,287	881,5283	0,2932183	0,6881922	424,6352	2,704957	0	4	1475	854						Untertest1.avi	0	880	547	72	111	1405	745	632	0	Content		1403	743	1406048	3334613400
1423	09:19:19.592	00:00:01.422	85	1424,482	833,4619	0,4666555	0,6626225	494,489	3,173885	0	1529,669	868,066	0,2930513	0,6890482	425,0164	2,653876	0	4	1477	851						Untertest1.avi	0	880	547	72	111	1405	745	632	0	Content		1405	740	1422673	3334630025
1439	09:19:19.608	00:00:01.439	86	1379,913	818,7863	0,4651318	0,6628929	488,5696	3,149882	0	1548,418	892,777	0,2927843	0,689669	424,6614	2,728637	0	4	1464	856						Untertest1.avi	0	880	547	72	111	1405	745	632	0	Content		1392	745	1439297	3334646649
1456	09:19:19.625	00:00:01.456	87	1411,599	816,7268	0,4656041	0,6630176	491,9134	3,153425	0	1533,539	878,6957	0,2924607	0,6901549	424,358	2,762323	0	4	1473	848						Untertest1.avi	0	880	547	72	111	1405	745	632	0	Content		1401	737	1456044	3334663396
1473	09:19:19.642	00:00:01.472	88	1399,361	839,828	0,4648697	0,6631052	489,4223	3,187053	0	1554,194	869,2798	0,2925764	0,6904284	426,0464	2,680442	0	4	1477	855						Untertest1.avi	0	880	547	72	111	1405	745	632	0	Content		1405	744	1472667	3334680019
1489	09:19:19.658	00:00:01.489	89	-1024	-768	-1	-1	-1	-1	4	1561,001	883,2185	0,2922348	0,6905287	425,5509	2,795753	0	4	1561	883						Untertest1.avi	0	880	547	72	111	1405	745	632	0	Content		1489	772	1489293	3334696645
1506	09:19:19.675	00:00:01.505	90	1435,346	859,2852	0,4647928	0,662975	491,0189	3,261133	0	1537,743	881,1837	0,2920053	0,6903579	425,2673	2,787394	0	4	1487	870						Untertest1.avi	0	880	547	72	111	1405	745	632	0	Content		1415	759	1505666	3334713018
1523	09:19:19.692	00:00:01.522	91	1422,809	825,545	0,464869	0,6625933	492,406	3,314533	0	1547,736	883,6871	0,2916291	0,6899567	424,6038	2,718992	0	4	1485	855						Untertest1.avi	0	880	547	72	111	1405	745	632	0	Content		1413	744	1522788	3334730140
1539	09:19:19.708	00:00:01.539	92	1393,947	835,2138	0,4640423	0,6623185	489,6025	3,263864	0	1524,563	878,7175	0,2913909	0,6897101	424,2231	2,794729	0	4	1459	857						Untertest1.avi	0	880	547	72	111	1405	745	632	0	Content		1387	746	1539405	3334746757
1556	09:19:19.725	00:00:01.556	93	-1024	-768	-1	-1	-1	-1	4	1530,088	871,2449	0,29093	0,6895049	423,0698	2,813568	0	4	1530	871						Untertest1.avi	0	880	547	72	111	1405	745	632	0	Content		1458	760	1556172	3334763524
1573	09:19:19.742	00:00:01.572	94	1398,649	833,9526	0,4639153	0,6615669	491,2503	3,381976	0	1561,469	864,1559	0,2912186	0,6891705	426,0149	2,808495	0	4	1480	849						Untertest1.avi	0	880	547	72	111	1405	745	632	0	Content		1408	738	1572537	3334779889
1589	09:19:19.758	00:00:01.589	95	1431,633	841,2811	0,4644504	0,6610068	494,6235	3,399009	0	1567,478	882,0899	0,2913987	0,6888887	428,2075	2,880422	0	4	1500	862						Untertest1.avi	0	880	547	72	111	1405	745	632	0	Content		1428	751	1589161	3334796513
1606	09:19:19.775	00:00:01.605	96	1452,775	822,6884	0,464841	0,6604314	496,9241	3,421045	0	1547,848	859,4327	0,2912084	0,6882964	427,8087	2,849614	0	4	1500	841						Untertest1.avi	0	880	547	72	111	1405	745	632	0	Content		1428	730	1605787	3334813139
1623	09:19:19.792	00:00:01.622	97	1400,261	821,7517	0,4609513	0,6601015	479,6124	3,339116	0	1537,71	899,5549	0,2909496	0,6876622	426,8348	2,891677	0	4	1469	861						Untertest1.avi	0	880	547	72	111	1405	745	632	0	Content		1397	750	1622535	3334829887
1639	09:19:19.808	00:00:01.639	98	1401,441	853,2427	0,463546	0,6595751	469,8026	3,27441	0	1551,51	869,6224	0,2908002	0,6872554	426,2396	2,882578	0	4	1476	861						Untertest1.avi	0	880	547	72	111	1405	745	632	0	Content		1404	750	1639158	3334846510
1656	09:19:19.825	00:00:01.655	99	1384,224	827,3318	0,4633615	0,659222	470,3669	3,260364	0	1540,271	866,9998	0,2905549	0,6867546	425,2513	2,906521	0	4	1462	847						Untertest1.avi	0	880	547	72	111	1405	745	632	0	Content		1390	736	1655781	3334863133
1673	09:19:19.842	00:00:01.672	100	1400,619	818,8057	0,4607859	0,6585587	479,8556	3,348464	0	1517,48	879,2148	0,2903138	0,6862744	424,6318	2,9124	0	4	1459	849						Untertest1.avi	0	880	547	72	111	1405	745	632	0	Content		1387	738	1672655	3334880007
1689	09:19:19.858	00:00:01.688	101	1388,345	823,1834	0,4607176	0,6579908	479,8547	3,402391	0	1530,517	871,0913	0,2907601	0,685656	427,7321	2,975587	0	4	1459	847						Untertest1.avi	0	880	547	72	111	1405	745	632	0	Content		1387	736	1688903	3334896255
1706	09:19:19.875	00:00:01.705	102	1399,311	832,6051	0,460606	0,6575832	479,805	3,421261	0	1569,892	900,2576	0,290855	0,6850622	428,7577	3,037269	0	4	1485	866						Untertest1.avi	0	880	547	72	111	1405	745	632	0	Content		1413	755	1705901	3334913253
1723	09:19:19.892	00:00:01.722	103	1448,681	840,7415	0,4605578	0,657299	479,805	3,437187	0	1552,418	881,8735	0,2906787	0,6847113	428,2311	2,971159	0	4	1501	861						Untertest1.avi	0	880	547	72	111	1405	745	632	0	Content		1429	750	1722637	3334929989
1739	09:19:19.908	00:00:01.739	104	1456,252	845,4528	0,4604608	0,6570175	479,805	3,412536	0	1519,866	880,4235	0,2903922	0,684227	427,7453	3,038045	0	4	1488	863						Untertest1.avi	0	880	547	72	111	1405	745	632	0	Content		1416	752	1739270	3334946622
1756	09:19:19.925	00:00:01.755	105	1399,227	829,9466	0,4602225	0,6565599	479,8835	3,425154	0	1553,933	891,8418	0,2902212	0,6836919	427,5919	2,997772	0	4	1477	861						Untertest1.avi	0	880	547	72	111	1405	745	632	0	Content		1405	750	1755519	3334962871
1772	09:19:19.941	00:00:01.772	106	1394,574	827,3832	0,4601654	0,6560339	479,9186	3,425797	0	1530,466	882,3561	0,2903032	0,6832933	428,4304	3,01881	0	4	1463	855						Untertest1.avi	0	880	547	72	111	1405	745	632	0	Content		1391	744	1772141	3334979493
1789	09:19:19.958	00:00:01.788	107	1452,449	855,2545	0,4603195	0,65556	479,9186	3,48303	0	1542,508	886,1951	0,2903267	0,6827599	428,3176	2,973547	0	4	1497	871						Untertest1.avi	0	880	547	72	111	1405	745	632	0	Content		1425	760	1788766	3334996118
1806	09:19:19.975	00:00:01.805	108	1397,797	821,8708	0,4603233	0,6551924	480,0299	3,447964	0	1544,882	890,9633	0,2903294	0,6823803	427,7139	3,031945	0	4	1471	856						Untertest1.avi	0	880	547	72	111	1405	745	632	0	Content		1399	745	1805884	3335013236
1823	09:19:19.992	00:00:01.822	109	1399,938	835,0098	0,4604945	0,6548178	480,1298	3,448895	0	1525,958	884,5922	0,2904561	0,6819475	427,089	3,036642	0	4	1463	860						Untertest1.avi	0	880	547	72	111	1405	745	632	0	Content		1391	749	1822632	3335029984
1839	09:19:20.008	00:00:01.839	110	1430,98	841,4468	0,4608404	0,6542598	480,1298	3,503278	0	1554,09	889,8262	0,2907233	0,6816408	427,3446	3,048775	0	4	1493	866						Untertest1.avi	0	880	547	72	111	1405	745	632	0	Content		1421	755	1839134	3335046486
1855	09:19:20.024	00:00:01.855	111	1344,504	831,4378	0,4609391	0,6536283	480,1298	3,524949	0	1558,738	877,5291	0,2921838	0,6813642	434,3914	3,120805	0	4	1452	854						Untertest1.avi	0	880	547	72	111	1405	745	632	0	Content		1380	743	1855382	3335062734
1872	09:19:20.041	00:00:01.872	112	1263,104	812,7596	0,4620276	0,6527967	479,6891	3,521486	0	1531,825	882,7026	0,2994309	0,68058	477,4995	3,398857	0	5	1397	848						Untertest1.avi	0	880	547	72	111	1148	695	267	0	Content		1325	737	1872008	3335079360
1889	09:19:20.058	00:00:01.888	113	1099,434	784,1359	0,4631813	0,6513372	479,6891	3,479146	0	1411,914	835,8342	0,3031817	0,6791792	492,2719	3,564715	0	5	1256	810						Untertest1.avi	0	880	547	72	111	1148	695	267	0	Content		1184	699	1888754	3335096106
1906	09:19:20.075	00:00:01.905	114	1100,305	761,1367	0,4638343	0,6508138	479,5592	3,522904	0	1344,33	836,7516	0,3044108	0,6785574	497,7359	3,504225	0	5	1222	799						Untertest1.avi	0	880	547	72	111	1148	695	267	0	Content		1150	688	1905754	3335113106
1922	09:19:20.091	00:00:01.922	115	1112,493	772,3944	0,463643	0,6508688	479,4926	3,502115	0	1355,255	836,5828	0,304202	0,6785705	496,9351	3,609973	0	5	1234	804						Untertest1.avi	0	880	547	72	111	1148	695	267	0	Content		1162	693	1922000	3335129352
1939	09:19:20.108	00:00:01.939	116	1098,772	771,269	0,4635292	0,6508525	479,3811	3,55946	0	1319,979	841,845	0,3040039	0,6785563	496,0633	3,560244	0	5	1209	807						Untertest1.avi	0	880	547	72	111	1148	695	267	0	Content		1137	696	1939120	3335146472
1955	09:19:20.124	00:00:01.955	117	1111,597	782,854	0,4633571	0,6509036	479,3251	3,540879	0	1329,583	836,468	0,3040591	0,6787043	497,8477	3,569457	0	5	1221	810						Untertest1.avi	0	880	547	72	111	1148	695	267	0	Content		1149	699	1955374	3335162726
1972	09:19:20.141	00:00:01.971	118	1113,614	772,7489	0,4632547	0,6508911	479,2693	3,547698	0	1309,824	825,0697	0,3033069	0,6787555	493,3295	3,583717	0	5	1212	799						Untertest1.avi	0	880	547	72	111	1148	695	267	0	Content		1140	688	1971998	3335179350
1989	09:19:20.158	00:00:01.988	119	1133,291	773,757	0,463089	0,6508814	479,3618	3,554604	0	1305,324	822,4164	0,3028833	0,678861	491,4345	3,519724	0	5	1219	798						Untertest1.avi	0	880	547	72	111	1148	695	267	0	Content		1147	687	1988622	3335195974
2006	09:19:20.175	00:00:02.005	120	1122,033	765,2471	0,4628834	0,6507082	479,3192	3,585417	0	1304,111	822,4004	0,3029189	0,6787216	493,5039	3,556531	0	5	1213	794						Untertest1.avi	0	880	547	72	111	1148	695	267	0	Content		1141	683	2005734	3335213086
2022	09:19:20.191	00:00:02.022	121	1124,277	776,7131	0,462766	0,6502923	479,3132	3,565582	0	1299,728	825,3975	0,3029521	0,6784647	494,9193	3,569371	0	5	1212	801						Untertest1.avi	0	880	547	72	111	1148	695	267	0	Content		1140	690	2022366	3335229718
2039	09:19:20.208	00:00:02.038	122	1132,521	776,7369	0,4626036	0,6496705	479,3605	3,592144	0	1321,055	834,3993	0,3031254	0,6779546	497,1645	3,617938	0	5	1227	806						Untertest1.avi	0	880	547	72	111	1148	695	267	0	Content		1155	695	2038989	3335246341
2055	09:19:20.224	00:00:02.055	123	1130,601	779,9141	0,4624993	0,6489885	479,3537	3,584797	0	1309,356	845,181	0,3026855	0,677446	495,2239	3,582199	0	5	1220	813						Untertest1.avi	0	880	547	72	111	1148	695	267	0	Content		1148	702	2055241	3335262593
2072	09:19:20.241	00:00:02.071	124	1128,142	771,1507	0,4623609	0,6483312	479,1699	3,586313	0	1311,834	838,0927	0,3024974	0,6769368	494,604	3,642906	0	5	1220	805						Untertest1.avi	0	880	547	72	111	1148	695	267	0	Content		1148	694	2071863	3335279215
2089	09:19:20.258	00:00:02.088	125	1212,004	793,2292	0,4674633	0,6475977	504,6877	3,777714	0	1337,121	851,1619	0,3018825	0,6767983	492,7068	3,583504	0	5	1275	822						Untertest1.avi	0	880	547	72	111	1148	695	267	0	Content		1203	711	2088610	3335295962
2106	09:19:20.275	00:00:02.105	126	1325,511	841,3852	0,4600295	0,6485008	479,5937	3,593572	0	1650,898	924,9752	0,2994379	0,6771501	483,3413	3,553948	0	5	1488	883						Untertest1.avi	0	880	547	72	111	1148	695	267	0	Content		1416	772	2105609	3335312961
2122	09:19:20.291	00:00:02.122	127	1116,3	927,5526	0,455017	0,649223	465,9207	3,374764	0	963,528	987,8538	0,2915325	0,6776139	483,3414	3,307846	0	5	1040	958						Untertest1.avi	0	880	547	72	111	1148	695	267	0	Content		968	847	2122234	3335329586
2139	09:19:20.308	00:00:02.138	128	-1024	-768	-1	-1	-1	-1	4	-1024	-768	-1	-1	-1	-1	4		0	0						Untertest1.avi	0	880	547	72	111				0	Content		-72	-111	2138855	3335346207
2155	09:19:20.324	00:00:02.155	129	-1024	-768	-1	-1	-1	-1	4	-1024	-768	-1	-1	-1	-1	4		0	0						Untertest1.avi	0	880	547	72	111				0	Content		-72	-111	2155354	3335362706
2172	09:19:20.341	00:00:02.172	130	-1024	-768	-1	-1	-1	-1	4	-1024	-768	-1	-1	-1	-1	4		0	0						Untertest1.avi	0	880	547	72	111				0	Content		-72	-111	2172101	3335379453
2189	09:19:20.358	00:00:02.188	131	-1024	-768	-1	-1	-1	-1	4	-1024	-768	-1	-1	-1	-1	4		0	0						Untertest1.avi	0	880	547	72	111				0	Content		-72	-111	2188852	3335396204
2205	09:19:20.374	00:00:02.205	132	-1024	-768	-1	-1	-1	-1	4	-1024	-768	-1	-1	-1	-1	4		0	0						Untertest1.avi	0	880	547	72	111				0	Content		-72	-111	2205471	3335412823
2222	09:19:20.391	00:00:02.222	133	-1024	-768	-1	-1	-1	-1	4	-1024	-768	-1	-1	-1	-1	4		0	0						Untertest1.avi	0	880	547	72	111				0	Content		-72	-111	2222093	3335429445
2239	09:19:20.408	00:00:02.238	134	-1024	-768	-1	-1	-1	-1	4	-1024	-768	-1	-1	-1	-1	4		0	0						Untertest1.avi	0	880	547	72	111				0	Content		-72	-111	2238842	3335446194
2255	09:19:20.424	00:00:02.255	135	-1024	-768	-1	-1	-1	-1	4	-1024	-768	-1	-1	-1	-1	4		0	0						Untertest1.avi	0	880	547	72	111				0	Content		-72	-111	2255464	3335462816
2272	09:19:20.441	00:00:02.272	136	-1024	-768	-1	-1	-1	-1	4	-1024	-768	-1	-1	-1	-1	4		0	0						Untertest1.avi	0	880	547	72	111				0	Content		-72	-111	2272088	3335479440
2289	09:19:20.458	00:00:02.288	137	-1024	-768	-1	-1	-1	-1	4	-1024	-768	-1	-1	-1	-1	4		0	0						Untertest1.avi	0	880	547	72	111				0	Content		-72	-111	2288710	3335496062
2305	09:19:20.474	00:00:02.305	138	-1024	-768	-1	-1	-1	-1	4	-1024	-768	-1	-1	-1	-1	4		0	0						Untertest1.avi	0	880	547	72	111				0	Content		-72	-111	2305335	3335512687
2322	09:19:20.491	00:00:02.321	139	-1024	-768	-1	-1	-1	-1	4	-1024	-768	-1	-1	-1	-1	4		0	0						Untertest1.avi	0	880	547	72	111				0	Content		-72	-111	2321958	3335529310
2338	09:19:20.507	00:00:02.338	140	-1024	-768	-1	-1	-1	-1	4	-1024	-768	-1	-1	-1	-1	4		0	0						Untertest1.avi	0	880	547	72	111				0	Content		-72	-111	2338332	3335545684
2356	09:19:20.525	00:00:02.355	141	-1024	-768	-1	-1	-1	-1	4	-1024	-768	-1	-1	-1	-1	4		0	0						Untertest1.avi	0	880	547	72	111				0	Content		-72	-111	2355524	3335562876
2372	09:19:20.541	00:00:02.372	142	-1024	-768	-1	-1	-1	-1	4	-1024	-768	-1	-1	-1	-1	4		0	0						Untertest1.avi	0	880	547	72	111				0	Content		-72	-111	2372201	3335579553
2389	09:19:20.558	00:00:02.388	143	-1024	-768	-1	-1	-1	-1	4	-1024	-768	-1	-1	-1	-1	4		0	0						Untertest1.avi	0	880	547	72	111				0	Content		-72	-111	2388948	3335596300
2405	09:19:20.574	00:00:02.405	144	-1024	-768	-1	-1	-1	-1	4	-1024	-768	-1	-1	-1	-1	4		0	0						Untertest1.avi	0	880	547	72	111				0	Content		-72	-111	2405072	3335612424
2422	09:19:20.591	00:00:02.421	145	-1024	-768	-1	-1	-1	-1	4	-1024	-768	-1	-1	-1	-1	4		0	0						Untertest1.avi	0	880	547	72	111				0	Content		-72	-111	2421570	3335628922
2438	09:19:20.607	00:00:02.438	146	-1024	-768	-1	-1	-1	-1	4	-1024	-768	-1	-1	-1	-1	4		0	0						Untertest1.avi	0	880	547	72	111				0	Content		-72	-111	2438193	3335645545
2455	09:19:20.624	00:00:02.454	147	-1024	-768	-1	-1	-1	-1	4	-1024	-768	-1	-1	-1	-1	4		0	0						Untertest1.avi	0	880	547	72	111				0	Content		-72	-111	2454942	3335662294
2472	09:19:20.641	00:00:02.471	148	-1024	-768	-1	-1	-1	-1	4	-1024	-768	-1	-1	-1	-1	4		0	0						Untertest1.avi	0	880	547	72	111				0	Content		-72	-111	2471565	3335678917
2488	09:19:20.657	00:00:02.488	149	-1024	-768	-1	-1	-1	-1	4	-1024	-768	-1	-1	-1	-1	4		0	0						Untertest1.avi	0	880	547	72	111				0	Content		-72	-111	2488312	3335695664
2505	09:19:20.674	00:00:02.504	150	-1024	-768	-1	-1	-1	-1	4	-1024	-768	-1	-1	-1	-1	4		0	0						Untertest1.avi	0	880	547	72	111				0	Content		-72	-111	2504936	3335712288
2522	09:19:20.691	00:00:02.522	151	-1024	-768	-1	-1	-1	-1	4	-1024	-768	-1	-1	-1	-1	4		0	0						Untertest1.avi	0	880	547	72	111				0	Content		-72	-111	2522004	3335729356
2539	09:19:20.708	00:00:02.539	152	-1024	-768	-1	-1	-1	-1	4	-1024	-768	-1	-1	-1	-1	4		0	0						Untertest1.avi	0	880	547	72	111				0	Content		-72	-111	2539377	3335746729
2557	09:19:20.726	00:00:02.556	153	-1024	-768	-1	-1	-1	-1	4	-1024	-768	-1	-1	-1	-1	4		0	0						Untertest1.avi	0	880	547	72	111				0	Content		-72	-111	2556626	3335763978
2572	09:19:20.741	00:00:02.571	154	-1024	-768	-1	-1	-1	-1	4	-1024	-768	-1	-1	-1	-1	4		0	0						Untertest1.avi	0	880	547	72	111				0	Content		-72	-111	2571560	3335778912
2588	09:19:20.757	00:00:02.588	155	-1024	-768	-1	-1	-1	-1	4	-1024	-768	-1	-1	-1	-1	4		0	0						Untertest1.avi	0	880	547	72	111				0	Content		-72	-111	2588180	3335795532
2605	09:19:20.774	00:00:02.604	156	-1024	-768	-1	-1	-1	-1	4	-1024	-768	-1	-1	-1	-1	4		0	0						Untertest1.avi	0	880	547	72	111				0	Content		-72	-111	2604927	3335812279
2622	09:19:20.791	00:00:02.621	157	-1024	-768	-1	-1	-1	-1	4	-1024	-768	-1	-1	-1	-1	4		0	0						Untertest1.avi	0	880	547	72	111				0	Content		-72	-111	2621547	3335828899
2638	09:19:20.807	00:00:02.638	158	-1024	-768	-1	-1	-1	-1	4	-1024	-768	-1	-1	-1	-1	4		0	0						Untertest1.avi	0	880	547	72	111				0	Content		-72	-111	2638168	3335845520
2655	09:19:20.824	00:00:02.654	159	-1024	-768	-1	-1	-1	-1	4	-1024	-768	-1	-1	-1	-1	4		0	0						Untertest1.avi	0	880	547	72	111				0	Content		-72	-111	2654793	3335862145
2672	09:19:20.841	00:00:02.671	160	-1024	-768	-1	-1	-1	-1	4	-1024	-768	-1	-1	-1	-1	4		0	0						Untertest1.avi	0	880	547	72	111				0	Content		-72	-111	2671861	3335879213
2689	09:19:20.858	00:00:02.689	161	-1024	-768	-1	-1	-1	-1	4	-1024	-768	-1	-1	-1	-1	4		0	0						Untertest1.avi	0	880	547	72	111				0	Content		-72	-111	2689234	3335896586
2707	09:19:20.876	00:00:02.706	162	-1024	-768	-1	-1	-1	-1	4	-1024	-768	-1	-1	-1	-1	4		0	0						Untertest1.avi	0	880	547	72	111				0	Content		-72	-111	2706606	3335913958
2721	09:19:20.890	00:00:02.721	163	-1024	-768	-1	-1	-1	-1	4	-1024	-768	-1	-1	-1	-1	4		0	0						Untertest1.avi	0	880	547	72	111				0	Content		-72	-111	2721411	3335928763
2738	09:19:20.907	00:00:02.738	164	-1024	-768	-1	-1	-1	-1	4	-1024	-768	-1	-1	-1	-1	4		0	0						Untertest1.avi	0	880	547	72	111				0	Content		-72	-111	2738036	3335945388
2755	09:19:20.924	00:00:02.754	165	-1024	-768	-1	-1	-1	-1	4	-1024	-768	-1	-1	-1	-1	4		0	0						Untertest1.avi	0	880	547	72	111				0	Content		-72	-111	2754783	3335962135
2771	09:19:20.940	00:00:02.771	166	-1024	-768	-1	-1	-1	-1	4	-1024	-768	-1	-1	-1	-1	4		0	0						Untertest1.avi	0	880	547	72	111				0	Content		-72	-111	2771404	3335978756
2788	09:19:20.957	00:00:02.788	167	-1024	-768	-1	-1	-1	-1	4	-1024	-768	-1	-1	-1	-1	4		0	0						Untertest1.avi	0	880	547	72	111				0	Content		-72	-111	2788027	3335995379
2805	09:19:20.974	00:00:02.804	168	-1024	-768	-1	-1	-1	-1	4	-1024	-768	-1	-1	-1	-1	4		0	0						Untertest1.avi	0	880	547	72	111				0	Content		-72	-111	2804651	3336012003
2822	09:19:20.991	00:00:02.821	169	-1024	-768	-1	-1	-1	-1	4	-1024	-768	-1	-1	-1	-1	4		0	0						Untertest1.avi	0	880	547	72	111				0	Content		-72	-111	2821845	3336029197
2839	09:19:21.008	00:00:02.839	170	-1024	-768	-1	-1	-1	-1	4	-1024	-768	-1	-1	-1	-1	4		0	0						Untertest1.avi	0	880	547	72	111				0	Content		-72	-111	2839218	3336046570
2856	09:19:21.025	00:00:02.856	171	-1024	-768	-1	-1	-1	-1	4	-1024	-768	-1	-1	-1	-1	4		0	0						Untertest1.avi	0	880	547	72	111				0	Content		-72	-111	2856467	3336063819
2871	09:19:21.040	00:00:02.871	172	-1024	-768	-1	-1	-1	-1	4	-1024	-768	-1	-1	-1	-1	4		0	0						Untertest1.avi	0	880	547	72	111				0	Content		-72	-111	2871266	3336078618
2888	09:19:21.057	00:00:02.888	173	-1024	-768	-1	-1	-1	-1	4	-1024	-768	-1	-1	-1	-1	4		0	0						Untertest1.avi	0	880	547	72	111				0	Content		-72	-111	2888015	3336095367
2905	09:19:21.074	00:00:02.904	174	-1024	-768	-1	-1	-1	-1	4	-1024	-768	-1	-1	-1	-1	4		0	0						Untertest1.avi	0	880	547	72	111				0	Content		-72	-111	2904639	3336111991
2921	09:19:21.090	00:00:02.921	175	-1024	-768	-1	-1	-1	-1	4	-1024	-768	-1	-1	-1	-1	4		0	0						Untertest1.avi	0	880	547	72	111				0	Content		-72	-111	2921263	3336128615
2938	09:19:21.107	00:00:02.937	176	-1024	-768	-1	-1	-1	-1	4	-1024	-768	-1	-1	-1	-1	4		0	0						Untertest1.avi	0	880	547	72	111				0	Content		-72	-111	2937884	3336145236
2955	09:19:21.124	00:00:02.954	177	-1024	-768	-1	-1	-1	-1	4	-1024	-768	-1	-1	-1	-1	4		0	0						Untertest1.avi	0	880	547	72	111				0	Content		-72	-111	2954512	3336161864
2972	09:19:21.141	00:00:02.971	178	-1024	-768	-1	-1	-1	-1	4	-1024	-768	-1	-1	-1	-1	4		0	0						Untertest1.avi	0	880	547	72	111				0	Content		-72	-111	2971706	3336179058
2989	09:19:21.158	00:00:02.989	179	-1024	-768	-1	-1	-1	-1	4	-1024	-768	-1	-1	-1	-1	4		0	0						Untertest1.avi	0	880	547	72	111				0	Content		-72	-111	2989078	3336196430
3006	09:19:21.175	00:00:03.006	180	-1024	-768	-1	-1	-1	-1	4	-1024	-768	-1	-1	-1	-1	4		0	0						Untertest1.avi	0	880	547	72	111				0	Content		-72	-111	3006322	3336213674
3021	09:19:21.190	00:00:03.021	181	-1024	-768	-1	-1	-1	-1	4	-1024	-768	-1	-1	-1	-1	4		0	0						Untertest1.avi	0	880	547	72	111				0	Content		-72	-111	3021251	3336228603
3038	09:19:21.207	00:00:03.037	182	-1024	-768	-1	-1	-1	-1	4	-1024	-768	-1	-1	-1	-1	4		0	0						Untertest1.avi	0	880	547	72	111				0	Content		-72	-111	3037878	3336245230
3055	09:19:21.224	00:00:03.054	183	-1024	-768	-1	-1	-1	-1	4	-1024	-768	-1	-1	-1	-1	4		0	0						Untertest1.avi	0	880	547	72	111				0	Content		-72	-111	3054623	3336261975
3071	09:19:21.240	00:00:03.071	184	-1024	-768	-1	-1	-1	-1	4	-1024	-768	-1	-1	-1	-1	4		0	0						Untertest1.avi	0	880	547	72	111				0	Content		-72	-111	3071245	3336278597
3088	09:19:21.257	00:00:03.087	185	-1024	-768	-1	-1	-1	-1	4	-1024	-768	-1	-1	-1	-1	4		0	0						Untertest1.avi	0	880	547	72	111				0	Content		-72	-111	3087870	3336295222
3104	09:19:21.273	00:00:03.104	186	-1024	-768	-1	-1	-1	-1	4	-1024	-768	-1	-1	-1	-1	4		0	0						Untertest1.avi	0	880	547	72	111				0	Content		-72	-111	3104493	3336311845
3122	09:19:21.291	00:00:03.121	187	-1024	-768	-1	-1	-1	-1	4	-1024	-768	-1	-1	-1	-1	4		0	0						Untertest1.avi	0	880	547	72	111				0	Content		-72	-111	3121559	3336328911
3139	09:19:21.308	00:00:03.138	188	-1024	-768	-1	-1	-1	-1	4	-1024	-768	-1	-1	-1	-1	4		0	0						Untertest1.avi	0	880	547	72	111				0	Content		-72	-111	3138933	3336346285
3156	09:19:21.325	00:00:03.156	189	-1024	-768	-1	-1	-1	-1	4	-1024	-768	-1	-1	-1	-1	4		0	0						Untertest1.avi	0	880	547	72	111				0	Content		-72	-111	3156183	3336363535
3171	09:19:21.340	00:00:03.171	190	-1024	-768	-1	-1	-1	-1	4	-1024	-768	-1	-1	-1	-1	4		0	0						Untertest1.avi	0	880	547	72	111				0	Content		-72	-111	3171120	3336378472
3188	09:19:21.357	00:00:03.187	191	-1024	-768	-1	-1	-1	-1	4	1430,281	895,8364	0,2991712	0,6500237	486,4264	3,849472	0	6	1430	896						Untertest1.avi	0	880	547	72	111	1364	769	300	0	Content		1358	785	3187738	3336395090
3204	09:19:21.373	00:00:03.204	192	-1024	-768	-1	-1	-1	-1	4	-1024	-768	-1	-1	-1	-1	4	6	0	0						Untertest1.avi	0	880	547	72	111	1364	769	300	0	Content		-72	-111	3204485	3336411837
3221	09:19:21.390	00:00:03.221	193	-1024	-768	-1	-1	-1	-1	4	1479,571	880,4333	0,3010242	0,6489426	481,9029	3,886288	0	6	1480	880						Untertest1.avi	0	880	547	72	111	1364	769	300	0	Content		1408	769	3221153	3336428505
3238	09:19:21.407	00:00:03.237	194	-1024	-768	-1	-1	-1	-1	4	1478,574	885,3543	0,3020075	0,6483948	482,003	3,886828	0	6	1479	885						Untertest1.avi	0	880	547	72	111	1364	769	300	0	Content		1407	774	3237732	3336445084
3254	09:19:21.423	00:00:03.254	195	-1024	-768	-1	-1	-1	-1	4	1470,273	883,0321	0,3027716	0,6479241	481,3929	3,888359	0	6	1470	883						Untertest1.avi	0	880	547	72	111	1364	769	300	0	Content		1398	772	3254354	3336461706
3271	09:19:21.440	00:00:03.271	196	-1024	-768	-1	-1	-1	-1	4	1467,618	878,1876	0,303446	0,6474115	481,5923	3,890148	0	6	1468	878						Untertest1.avi	0	880	547	72	111	1364	769	300	0	Content		1396	767	3271297	3336478649
3288	09:19:21.457	00:00:03.287	197	-1024	-768	-1	-1	-1	-1	4	1452,274	869,5601	0,3039602	0,6467674	481,5628	3,886072	0	6	1452	870						Untertest1.avi	0	880	547	72	111	1364	769	300	0	Content		1380	759	3287725	3336495077
3305	09:19:21.474	00:00:03.304	198	-1024	-768	-1	-1	-1	-1	4	1457,852	875,0831	0,3044606	0,6460698	481,527	3,873341	0	6	1458	875						Untertest1.avi	0	880	547	72	111	1364	769	300	0	Content		1386	764	3304667	3336512019
3321	09:19:21.490	00:00:03.321	199	-1024	-768	-1	-1	-1	-1	4	1436,16	880,866	0,3048959	0,6452677	481,2016	3,904	0	6	1436	881						Untertest1.avi	0	880	547	72	111	1364	769	300	0	Content		1364	770	3321470	3336528822
3338	09:19:21.507	00:00:03.338	200	-1024	-768	-1	-1	-1	-1	4	1440,59	885,4469	0,3053026	0,6443906	481,1174	3,859247	0	6	1441	885						Untertest1.avi	0	880	547	72	111	1364	769	300	0	Content		1369	774	3338112	3336545464
3354	09:19:21.523	00:00:03.354	201	-1024	-768	-1	-1	-1	-1	4	1442,596	884,7362	0,3057022	0,6435595	481,0817	3,856739	0	6	1443	885						Untertest1.avi	0	880	547	72	111	1364	769	300	0	Content		1371	774	3354344	3336561696
3371	09:19:21.540	00:00:03.370	202	1432,297	861,2908	0,4631943	0,58891	455,7755	3,846075	0	1453,047	880,1534	0,3060376	0,642839	481,0674	3,85772	0	6	1443	871						Untertest1.avi	0	880	547	72	111	1364	769	300	0	Content		1371	760	3370966	3336578318
3388	09:19:21.557	00:00:03.387	203	1408,589	851,1324	0,4641609	0,5883534	453,1469	3,820059	0	1438,399	885,3772	0,3062066	0,6423712	480,9798	3,859003	0	6	1423	868						Untertest1.avi	0	880	547	72	111	1364	769	300	0	Content		1351	757	3387587	3336594939
3404	09:19:21.573	00:00:03.404	204	1411,688	871,7313	0,4642186	0,5880088	453,342	3,866571	0	1428,503	878,7281	0,3064104	0,6420955	480,7702	3,834523	0	6	1420	875						Untertest1.avi	0	880	547	72	111	1364	769	300	0	Content		1348	764	3404212	3336611564
3421	09:19:21.590	00:00:03.420	205	1419,979	858,5498	0,4648323	0,5879788	451,87	3,834731	0	1431,378	891,2032	0,306583	0,6420448	480,6964	3,83032	0	6	1426	875						Untertest1.avi	0	880	547	72	111	1364	769	300	0	Content		1354	764	3420960	3336628312
3438	09:19:21.607	00:00:03.437	206	1394,294	868,6172	0,4656627	0,5880698	449,6029	3,854401	0	1437,311	886,1403	0,3067878	0,6421399	480,679	3,795799	0	6	1416	877						Untertest1.avi	0	880	547	72	111	1364	769	300	0	Content		1344	766	3437588	3336644940
3454	09:19:21.623	00:00:03.454	207	1383,309	859,2306	0,4662933	0,5883762	448,1884	3,740556	0	1438,339	881,6646	0,3070051	0,642363	480,6265	3,773544	0	6	1411	870						Untertest1.avi	0	880	547	72	111	1364	769	300	0	Content		1339	759	3454210	3336661562
3471	09:19:21.640	00:00:03.470	208	1432,126	870,4238	0,4631982	0,5887495	460,2519	3,864226	0	1400,398	889,0483	0,3075556	0,6426616	480,5446	3,738298	0	6	1416	880						Untertest1.avi	0	880	547	72	111	1364	769	300	0	Content		1344	769	3470957	3336678309
3488	09:19:21.657	00:00:03.487	209	1234,039	909,364	0,458668	0,5892419	486,175	3,98758	0	1125,232	932,9764	0,3104647	0,643065	480,1551	3,708168	0	7	1180	921						Untertest1.avi	0	880	547	72	111	670	861	367	0	Content		1108	810	3487580	3336694932
3504	09:19:21.673	00:00:03.504	210	1001,247	958,3116	0,4587623	0,5896732	497,222	3,983777	0	894,7374	961,3148	0,3134272	0,6434796	479,8468	3,636932	0	7	948	960						Untertest1.avi	0	880	547	72	111	670	861	367	0	Content		876	849	3504205	3336711557
3521	09:19:21.690	00:00:03.520	211	-1024	-768	-1	-1	-1	-1	4	765,6175	982,0232	0,314723	0,6435441	479,8931	3,699241	0	7	766	982						Untertest1.avi	0	880	547	72	111	670	861	367	0	Content		694	871	3520829	3336728181
3538	09:19:21.707	00:00:03.537	212	-1024	-768	-1	-1	-1	-1	4	768,5492	976,4247	0,3149132	0,6431977	479,854	3,661322	0	7	769	976						Untertest1.avi	0	880	547	72	111	670	861	367	0	Content		697	865	3537578	3336744930
3554	09:19:21.723	00:00:03.554	213	-1024	-768	-1	-1	-1	-1	4	760,1059	972,5566	0,3151179	0,6426671	479,834	3,650084	0	7	760	973						Untertest1.avi	0	880	547	72	111	670	861	367	0	Content		688	862	3554203	3336761555
3571	09:19:21.740	00:00:03.570	214	-1024	-768	-1	-1	-1	-1	4	742,6227	971,5068	0,3152358	0,6420863	479,637	3,658991	0	7	743	972						Untertest1.avi	0	880	547	72	111	670	861	367	0	Content		671	861	3570827	3336778179
3587	09:19:21.756	00:00:03.587	215	-1024	-768	-1	-1	-1	-1	4	748,5801	982,9587	0,315367	0,6415737	479,5329	3,627606	0	7	749	983						Untertest1.avi	0	880	547	72	111	670	861	367	0	Content		677	872	3587455	3336794807
3604	09:19:21.773	00:00:03.604	216	-1024	-768	-1	-1	-1	-1	4	753,9646	960,0841	0,3154691	0,6411121	479,5615	3,613943	0	7	754	960						Untertest1.avi	0	880	547	72	111	670	861	367	0	Content		682	849	3604201	3336811553
3621	09:19:21.790	00:00:03.620	217	-1024	-768	-1	-1	-1	-1	4	741,244	968,6906	0,3155278	0,6408751	479,4951	3,629402	0	7	741	969						Untertest1.avi	0	880	547	72	111	670	861	367	0	Content		669	858	3620824	3336828176
3637	09:19:21.806	00:00:03.637	218	-1024	-768	-1	-1	-1	-1	4	737,9314	975,8145	0,3155919	0,6407519	479,5062	3,631949	0	7	738	976						Untertest1.avi	0	880	547	72	111	670	861	367	0	Content		666	865	3637447	3336844799
3654	09:19:21.823	00:00:03.654	219	-1024	-768	-1	-1	-1	-1	4	736,3129	971,1853	0,3156895	0,6408516	479,3508	3,653578	0	7	736	971						Untertest1.avi	0	880	547	72	111	670	861	367	0	Content		664	860	3654070	3336861422
3671	09:19:21.840	00:00:03.670	220	-1024	-768	-1	-1	-1	-1	4	742,0409	972,8175	0,3157544	0,6410692	479,3846	3,615355	0	7	742	973						Untertest1.avi	0	880	547	72	111	670	861	367	0	Content		670	862	3670691	3336878043
3687	09:19:21.856	00:00:03.687	221	-1024	-768	-1	-1	-1	-1	4	749,7479	983,4844	0,3193399	0,6411358	503,0848	3,743736	0	7	750	983						Untertest1.avi	0	880	547	72	111	670	861	367	0	Content		678	872	3687439	3336894791
3704	09:19:21.873	00:00:03.704	222	-1024	-768	-1	-1	-1	-1	4	747,9376	967,3958	0,3157615	0,6416213	479,2368	3,568674	0	7	748	967						Untertest1.avi	0	880	547	72	111	670	861	367	0	Content		676	856	3704314	3336911666
3721	09:19:21.890	00:00:03.720	223	-1024	-768	-1	-1	-1	-1	4	741,6745	968,1967	0,3157585	0,6419795	479,177	3,592216	0	7	742	968						Untertest1.avi	0	880	547	72	111	670	861	367	0	Content		670	857	3720811	3336928163
3738	09:19:21.907	00:00:03.737	224	-1024	-768	-1	-1	-1	-1	4	729,4346	966,929	0,3157799	0,6424919	478,9623	3,578279	0	7	729	967						Untertest1.avi	0	880	547	72	111	670	861	367	0	Content		657	856	3737630	3336944982
3754	09:19:21.923	00:00:03.754	225	-1024	-768	-1	-1	-1	-1	4	727,4062	956,4785	0,3158408	0,6428069	478,8761	3,579851	0	7	727	956						Untertest1.avi	0	880	547	72	111	670	861	367	0	Content		655	845	3754060	3336961412
3771	09:19:21.940	00:00:03.771	226	-1024	-768	-1	-1	-1	-1	4	740,5114	962,3361	0,3159051	0,6431648	478,9429	3,634972	0	7	741	962						Untertest1.avi	0	880	547	72	111	670	861	367	0	Content		669	851	3771002	3336978354
3787	09:19:21.956	00:00:03.787	227	-1024	-768	-1	-1	-1	-1	4	735,4667	973,2805	0,315971	0,6434917	478,7353	3,595176	0	7	735	973						Untertest1.avi	0	880	547	72	111	670	861	367	0	Content		663	862	3787429	3336994781
3804	09:19:21.973	00:00:03.804	228	-1024	-768	-1	-1	-1	-1	4	741,3811	978,0045	0,3160896	0,643632	478,8697	3,562408	0	7	741	978						Untertest1.avi	0	880	547	72	111	670	861	367	0	Content		669	867	3804057	3337011409
3821	09:19:21.990	00:00:03.820	229	-1024	-768	-1	-1	-1	-1	4	737,0756	968,031	0,3162003	0,6437152	479,0023	3,538901	0	7	737	968						Untertest1.avi	0	880	547	72	111	670	861	367	0	Content		665	857	3820674	3337028026
3838	09:19:22.007	00:00:03.837	230	-1024	-768	-1	-1	-1	-1	4	717,0538	977,2095	0,3162919	0,6438091	478,9712	3,569369	0	7	717	977						Untertest1.avi	0	880	547	72	111	670	861	367	0	Content		645	866	3837616	3337044968
3854	09:19:22.023	00:00:03.854	231	-1024	-768	-1	-1	-1	-1	4	729,61	983,8221	0,3166984	0,6443071	479,1035	3,527613	0	8	730	984						Untertest1.avi	0	880	547	72	111	621	891	116	0	Content		658	873	3854363	3337061715
3871	09:19:22.040	00:00:03.870	232	-1024	-768	-1	-1	-1	-1	4	692,7415	1002,308	0,3217103	0,6447611	508,278	3,775181	0	8	693	1002						Untertest1.avi	0	880	547	72	111	621	891	116	0	Content		621	891	3870998	3337078350
3887	09:19:22.056	00:00:03.887	233	-1024	-768	-1	-1	-1	-1	4	-1024	-768	-1	-1	-1	-1	4	8	0	0						Untertest1.avi	0	880	547	72	111	621	891	116	0	Content		-72	-111	3887289	3337094641
3904	09:19:22.073	00:00:03.903	234	-1024	-768	-1	-1	-1	-1	4	-1024	-768	-1	-1	-1	-1	4	8	0	0						Untertest1.avi	0	880	547	72	111	621	891	116	0	Content		-72	-111	3903911	3337111263
3921	09:19:22.090	00:00:03.920	235	-1024	-768	-1	-1	-1	-1	4	-129,458	1043,062	0,3160812	0,6472395	508,278	3,760794	0	8	-129	1043						Untertest1.avi	0	880	547	72	111	621	891	116	0	Content		-201	932	3920663	3337128015
3938	09:19:22.107	00:00:03.937	236	-1024	-768	-1	-1	-1	-1	4	695,4611	996,1479	0,322075	0,6480075	507,6015	3,6957	0	8	695	996						Untertest1.avi	0	880	547	72	111	621	891	116	0	Content		623	885	3937525	3337144877
3954	09:19:22.123	00:00:03.953	237	-1024	-768	-1	-1	-1	-1	4	675,926	1045,156	0,3222793	0,6486866	507,6016	3,563645	0	8	676	1045						Untertest1.avi	0	880	547	72	111	621	891	116	0	Content		604	934	3953907	3337161259
3971	09:19:22.140	00:00:03.970	238	-1024	-768	-1	-1	-1	-1	4	-1024	-768	-1	-1	-1	-1	4		0	0						Untertest1.avi	0	880	547	72	111				0	Content		-72	-111	3970780	3337178132
3987	09:19:22.156	00:00:03.987	239	-1024	-768	-1	-1	-1	-1	4	-1024	-768	-1	-1	-1	-1	4		0	0						Untertest1.avi	0	880	547	72	111				0	Content		-72	-111	3987404	3337194756
4004	09:19:22.173	00:00:04.004	240	-1024	-768	-1	-1	-1	-1	4	-1024	-768	-1	-1	-1	-1	4		0	0						Untertest1.avi	0	880	547	72	111				0	Content		-72	-111	4004028	3337211380
4021	09:19:22.190	00:00:04.020	241	-1024	-768	-1	-1	-1	-1	4	-1024	-768	-1	-1	-1	-1	4		0	0						Untertest1.avi	0	880	547	72	111				0	Content		-72	-111	4020649	3337228001
4037	09:19:22.206	00:00:04.037	242	-1024	-768	-1	-1	-1	-1	4	-1024	-768	-1	-1	-1	-1	4		0	0						Untertest1.avi	0	880	547	72	111				0	Content		-72	-111	4037271	3337244623
4054	09:19:22.223	00:00:04.054	243	-1024	-768	-1	-1	-1	-1	4	-1024	-768	-1	-1	-1	-1	4		0	0						Untertest1.avi	0	880	547	72	111				0	Content		-72	-111	4054020	3337261372
4071	09:19:22.240	00:00:04.070	244	-1024	-768	-1	-1	-1	-1	4	-1024	-768	-1	-1	-1	-1	4		0	0						Untertest1.avi	0	880	547	72	111				0	Content		-72	-111	4070643	3337277995
4087	09:19:22.256	00:00:04.087	245	-1024	-768	-1	-1	-1	-1	4	-1024	-768	-1	-1	-1	-1	4		0	0						Untertest1.avi	0	880	547	72	111				0	Content		-72	-111	4087266	3337294618
4104	09:19:22.273	00:00:04.103	246	-1024	-768	-1	-1	-1	-1	4	-1024	-768	-1	-1	-1	-1	4		0	0						Untertest1.avi	0	880	547	72	111				0	Content		-72	-111	4103764	3337311116
4121	09:19:22.290	00:00:04.120	247	-1024	-768	-1	-1	-1	-1	4	-1024	-768	-1	-1	-1	-1	4		0	0						Untertest1.avi	0	880	547	72	111				0	Content		-72	-111	4120970	3337328322
4138	09:19:22.307	00:00:04.137	248	-1024	-768	-1	-1	-1	-1	4	-1024	-768	-1	-1	-1	-1	4		0	0						Untertest1.avi	0	880	547	72	111				0	Content		-72	-111	4137580	3337344932
4154	09:19:22.323	00:00:04.154	249	-1024	-768	-1	-1	-1	-1	4	-1024	-768	-1	-1	-1	-1	4		0	0						Untertest1.avi	0	880	547	72	111				0	Content		-72	-111	4154382	3337361734
4171	09:19:22.340	00:00:04.170	250	-1024	-768	-1	-1	-1	-1	4	-1024	-768	-1	-1	-1	-1	4		0	0						Untertest1.avi	0	880	547	72	111				0	Content		-72	-111	4170743	3337378095
4187	09:19:22.356	00:00:04.187	251	-1024	-768	-1	-1	-1	-1	4	-1024	-768	-1	-1	-1	-1	4		0	0						Untertest1.avi	0	880	547	72	111				0	Content		-72	-111	4187251	3337394603
4204	09:19:22.373	00:00:04.204	252	-1024	-768	-1	-1	-1	-1	4	-1024	-768	-1	-1	-1	-1	4		0	0						Untertest1.avi	0	880	547	72	111				0	Content		-72	-111	4204001	3337411353
4221	09:19:22.390	00:00:04.220	253	-1024	-768	-1	-1	-1	-1	4	-1024	-768	-1	-1	-1	-1	4		0	0						Untertest1.avi	0	880	547	72	111				0	Content		-72	-111	4220623	3337427975
4237	09:19:22.406	00:00:04.237	254	-1024	-768	-1	-1	-1	-1	4	-1024	-768	-1	-1	-1	-1	4		0	0						Untertest1.avi	0	880	547	72	111				0	Content		-72	-111	4237245	3337444597
4254	09:19:22.423	00:00:04.254	255	-1024	-768	-1	-1	-1	-1	4	-1024	-768	-1	-1	-1	-1	4		0	0						Untertest1.avi	0	880	547	72	111				0	Content		-72	-111	4254001	3337461353
4271	09:19:22.440	00:00:04.270	256	-1024	-768	-1	-1	-1	-1	4	-1024	-768	-1	-1	-1	-1	4		0	0						Untertest1.avi	0	880	547	72	111				0	Content		-72	-111	4270619	3337477971
4287	09:19:22.456	00:00:04.287	257	-1024	-768	-1	-1	-1	-1	4	-1024	-768	-1	-1	-1	-1	4		0	0						Untertest1.avi	0	880	547	72	111				0	Content		-72	-111	4287243	3337494595
4304	09:19:22.473	00:00:04.303	258	-1024	-768	-1	-1	-1	-1	4	-1024	-768	-1	-1	-1	-1	4		0	0						Untertest1.avi	0	880	547	72	111				0	Content		-72	-111	4303991	3337511343
4320	09:19:22.489	00:00:04.320	259	-1024	-768	-1	-1	-1	-1	4	-1024	-768	-1	-1	-1	-1	4		0	0						Untertest1.avi	0	880	547	72	111				0	Content		-72	-111	4320489	3337527841
4337	09:19:22.506	00:00:04.336	260	-1024	-768	-1	-1	-1	-1	4	-1024	-768	-1	-1	-1	-1	4		0	0						Untertest1.avi	0	880	547	72	111				0	Content		-72	-111	4336988	3337544340
4354	09:19:22.523	00:00:04.354	261	-1024	-768	-1	-1	-1	-1	4	-1024	-768	-1	-1	-1	-1	4		0	0						Untertest1.avi	0	880	547	72	111				0	Content		-72	-111	4354113	3337561465
4371	09:19:22.540	00:00:04.370	262	-1024	-768	-1	-1	-1	-1	4	-1024	-768	-1	-1	-1	-1	4		0	0						Untertest1.avi	0	880	547	72	111				0	Content		-72	-111	4370860	3337578212
4387	09:19:22.556	00:00:04.387	263	-1024	-768	-1	-1	-1	-1	4	-1024	-768	-1	-1	-1	-1	4		0	0						Untertest1.avi	0	880	547	72	111				0	Content		-72	-111	4387480	3337594832
4404	09:19:22.573	00:00:04.403	264	-1024	-768	-1	-1	-1	-1	4	-1024	-768	-1	-1	-1	-1	4		0	0						Untertest1.avi	0	880	547	72	111				0	Content		-72	-111	4403605	3337610957
4420	09:19:22.589	00:00:04.420	265	1288,828	899,8982	0,3166252	0,6357548	486,0431	3,316881	3	1433,594	936,5206	0,3166474	0,6357459	486,0431	3,309194	1	9	1434	937						Untertest1.avi	0	880	547	72	111	1335	780	183	0	Content		1362	826	4420228	3337627580
4437	09:19:22.606	00:00:04.436	266	-1024	-768	-1	-1	-1	-1	4	-1024	-768	-1	-1	-1	-1	4	9	0	0						Untertest1.avi	0	880	547	72	111	1335	780	183	0	Content		-72	-111	4436976	3337644328
4454	09:19:22.623	00:00:04.453	267	-1024	-768	-1	-1	-1	-1	4	-1024	-768	-1	-1	-1	-1	4	9	0	0						Untertest1.avi	0	880	547	72	111	1335	780	183	0	Content		-72	-111	4453591	3337660943
4470	09:19:22.639	00:00:04.470	268	1392,714	867,9502	0,4773259	0,595256	484,7793	3,71794	1	1587,296	905,3584	0,4776911	0,5952428	486,0431	3,725689	3	9	1393	868						Untertest1.avi	0	880	547	72	111	1335	780	183	0	Content		1321	757	4470458	3337677810
4487	09:19:22.656	00:00:04.486	269	1403,325	874,8959	0,4751002	0,5945519	465,3835	3,624958	1	1833,136	930,0051	0,4700405	0,5945151	486,0431	3,860615	3	9	1403	875						Untertest1.avi	0	880	547	72	111	1335	780	183	0	Content		1331	764	4486841	3337694193
4504	09:19:22.673	00:00:04.503	270	1422,609	902,4805	0,4754659	0,593538	465,3835	3,618677	1	1864,838	964,398	0,4703999	0,5935448	486,0431	3,857616	3	9	1423	902						Untertest1.avi	0	880	547	72	111	1335	780	183	0	Content		1351	791	4503716	3337711068
4520	09:19:22.689	00:00:04.520	271	1395,21	883,4456	0,474872	0,5924476	469,2183	3,59466	1	1748,885	949,5192	0,4748834	0,5922312	486,0431	3,763746	3	9	1395	883						Untertest1.avi	0	880	547	72	111	1335	780	183	0	Content		1323	772	4520214	3337727566
4537	09:19:22.706	00:00:04.536	272	1394,36	894,5413	0,4751914	0,5915026	469,3358	3,60445	1	1730,946	955,3288	0,4751511	0,5913849	486,0431	3,766595	3	9	1394	895						Untertest1.avi	0	880	547	72	111	1335	780	183	0	Content		1322	784	4536839	3337744191
4553	09:19:22.722	00:00:04.553	273	1404,158	886,6017	0,4755298	0,5905689	469,4211	3,599557	1	1765,619	947,4841	0,4755523	0,5904337	486,0431	3,773912	3	9	1404	887						Untertest1.avi	0	880	547	72	111	1335	780	183	0	Content		1332	776	4553465	3337760817
4570	09:19:22.739	00:00:04.570	274	1411,435	888,4923	0,4758512	0,5894527	469,7591	3,609354	1	1777,617	954,8421	0,4758753	0,5892718	486,0431	3,781774	3	9	1411	888						Untertest1.avi	0	880	547	72	111	1335	780	183	0	Content		1339	777	4570086	3337777438
4587	09:19:22.756	00:00:04.586	275	2056,934	906,1257	0,4759089	0,5882423	468,8535	3,725881	1	1686,821	901,4458	0,4762436	0,5884088	409,8199	3,163166	3	9	2057	906						Untertest1.avi	0	880	547	72	111	1335	780	183	0	Content		1985	795	4586834	3337794186
4603	09:19:22.772	00:00:04.603	276	-1024	-768	-1	-1	-1	-1	4	-1024	-768	-1	-1	-1	-1	4		0	0						Untertest1.avi	0	880	547	72	111				0	Content		-72	-111	4603457	3337810809
4620	09:19:22.789	00:00:04.620	277	-1024	-768	-1	-1	-1	-1	4	-1024	-768	-1	-1	-1	-1	4		0	0						Untertest1.avi	0	880	547	72	111				0	Content		-72	-111	4620083	3337827435
4637	09:19:22.806	00:00:04.636	278	-1024	-768	-1	-1	-1	-1	4	-1024	-768	-1	-1	-1	-1	4		0	0						Untertest1.avi	0	880	547	72	111				0	Content		-72	-111	4636704	3337844056
4653	09:19:22.822	00:00:04.653	279	-1024	-768	-1	-1	-1	-1	4	-1024	-768	-1	-1	-1	-1	4		0	0						Untertest1.avi	0	880	547	72	111				0	Content		-72	-111	4653453	3337860805
4670	09:19:22.839	00:00:04.670	280	-1024	-768	-1	-1	-1	-1	4	-1024	-768	-1	-1	-1	-1	4		0	0						Untertest1.avi	0	880	547	72	111				0	Content		-72	-111	4670076	3337877428
4687	09:19:22.856	00:00:04.686	281	-1024	-768	-1	-1	-1	-1	4	-1024	-768	-1	-1	-1	-1	4		0	0						Untertest1.avi	0	880	547	72	111				0	Content		-72	-111	4686700	3337894052
4703	09:19:22.872	00:00:04.703	282	-1024	-768	-1	-1	-1	-1	4	-1024	-768	-1	-1	-1	-1	4		0	0						Untertest1.avi	0	880	547	72	111				0	Content		-72	-111	4703322	3337910674
4720	09:19:22.889	00:00:04.720	283	-1024	-768	-1	-1	-1	-1	4	-1024	-768	-1	-1	-1	-1	4		0	0						Untertest1.avi	0	880	547	72	111				0	Content		-72	-111	4720073	3337927425
4737	09:19:22.906	00:00:04.736	284	-1024	-768	-1	-1	-1	-1	4	-1024	-768	-1	-1	-1	-1	4		0	0						Untertest1.avi	0	880	547	72	111				0	Content		-72	-111	4736693	3337944045
4753	09:19:22.922	00:00:04.753	285	-1024	-768	-1	-1	-1	-1	4	-1024	-768	-1	-1	-1	-1	4		0	0						Untertest1.avi	0	880	547	72	111				0	Content		-72	-111	4753315	3337960667
4770	09:19:22.939	00:00:04.769	286	-1024	-768	-1	-1	-1	-1	4	-1024	-768	-1	-1	-1	-1	4		0	0						Untertest1.avi	0	880	547	72	111				0	Content		-72	-111	4769939	3337977291
4787	09:19:22.956	00:00:04.786	287	-1024	-768	-1	-1	-1	-1	4	-1024	-768	-1	-1	-1	-1	4		0	0						Untertest1.avi	0	880	547	72	111				0	Content		-72	-111	4786563	3337993915
4803	09:19:22.972	00:00:04.803	288	-1024	-768	-1	-1	-1	-1	4	-1024	-768	-1	-1	-1	-1	4		0	0						Untertest1.avi	0	880	547	72	111				0	Content		-72	-111	4803311	3338010663
4820	09:19:22.989	00:00:04.819	289	-1024	-768	-1	-1	-1	-1	4	-1024	-768	-1	-1	-1	-1	4		0	0						Untertest1.avi	0	880	547	72	111				0	Content		-72	-111	4819936	3338027288
4837	09:19:23.006	00:00:04.836	290	-1024	-768	-1	-1	-1	-1	4	-1024	-768	-1	-1	-1	-1	4		0	0						Untertest1.avi	0	880	547	72	111				0	Content		-72	-111	4836558	3338043910
4853	09:19:23.022	00:00:04.853	291	-1024	-768	-1	-1	-1	-1	4	-1024	-768	-1	-1	-1	-1	4		0	0						Untertest1.avi	0	880	547	72	111				0	Content		-72	-111	4853305	3338060657
4870	09:19:23.039	00:00:04.869	292	-1024	-768	-1	-1	-1	-1	4	-1024	-768	-1	-1	-1	-1	4		0	0						Untertest1.avi	0	880	547	72	111				0	Content		-72	-111	4869920	3338077272
4887	09:19:23.056	00:00:04.886	293	-1024	-768	-1	-1	-1	-1	4	-1024	-768	-1	-1	-1	-1	4		0	0						Untertest1.avi	0	880	547	72	111				0	Content		-72	-111	4886552	3338093904
4903	09:19:23.072	00:00:04.903	294	-1024	-768	-1	-1	-1	-1	4	-1024	-768	-1	-1	-1	-1	4		0	0						Untertest1.avi	0	880	547	72	111				0	Content		-72	-111	4903177	3338110529
4920	09:19:23.089	00:00:04.919	295	-1024	-768	-1	-1	-1	-1	4	-1024	-768	-1	-1	-1	-1	4		0	0						Untertest1.avi	0	880	547	72	111				0	Content		-72	-111	4919926	3338127278
4937	09:19:23.106	00:00:04.936	296	-1024	-768	-1	-1	-1	-1	4	-1024	-768	-1	-1	-1	-1	4		0	0						Untertest1.avi	0	880	547	72	111				0	Content		-72	-111	4936547	3338143899
4953	09:19:23.122	00:00:04.953	297	-1024	-768	-1	-1	-1	-1	4	-1024	-768	-1	-1	-1	-1	4		0	0						Untertest1.avi	0	880	547	72	111				0	Content		-72	-111	4953168	3338160520
4970	09:19:23.139	00:00:04.969	298	-1024	-768	-1	-1	-1	-1	4	-1024	-768	-1	-1	-1	-1	4		0	0						Untertest1.avi	0	880	547	72	111				0	Content		-72	-111	4969793	3338177145
4987	09:19:23.156	00:00:04.986	299	-1024	-768	-1	-1	-1	-1	4	-1024	-768	-1	-1	-1	-1	4		0	0						Untertest1.avi	0	880	547	72	111				0	Content		-72	-111	4986540	3338193892
5003	09:19:23.172	00:00:05.003	300	-1024	-768	-1	-1	-1	-1	4	-1024	-768	-1	-1	-1	-1	4		0	0						Untertest1.avi	0	880	547	72	111				0	Content		-72	-111	5003164	3338210516
5020	09:19:23.189	00:00:05.019	301	-1024	-768	-1	-1	-1	-1	4	-1024	-768	-1	-1	-1	-1	4		0	0						Untertest1.avi	0	880	547	72	111				0	Content		-72	-111	5019788	3338227140
5036	09:19:23.205	00:00:05.036	302	-1024	-768	-1	-1	-1	-1	4	-1024	-768	-1	-1	-1	-1	4		0	0						Untertest1.avi	0	880	547	72	111				0	Content		-72	-111	5036410	3338243762
5053	09:19:23.222	00:00:05.053	303	-1024	-768	-1	-1	-1	-1	4	-1024	-768	-1	-1	-1	-1	4		0	0						Untertest1.avi	0	880	547	72	111				0	Content		-72	-111	5053158	3338260510
5070	09:19:23.239	00:00:05.069	304	-1024	-768	-1	-1	-1	-1	4	-1024	-768	-1	-1	-1	-1	4		0	0						Untertest1.avi	0	880	547	72	111				0	Content		-72	-111	5069781	3338277133
5086	09:19:23.255	00:00:05.086	305	-1024	-768	-1	-1	-1	-1	4	-1024	-768	-1	-1	-1	-1	4		0	0						Untertest1.avi	0	880	547	72	111				0	Content		-72	-111	5086404	3338293756
5103	09:19:23.272	00:00:05.103	306	-1024	-768	-1	-1	-1	-1	4	-1024	-768	-1	-1	-1	-1	4		0	0						Untertest1.avi	0	880	547	72	111				0	Content		-72	-111	5103027	3338310379
5120	09:19:23.289	00:00:05.119	307	-1024	-768	-1	-1	-1	-1	4	-1024	-768	-1	-1	-1	-1	4		0	0						Untertest1.avi	0	880	547	72	111				0	Content		-72	-111	5119777	3338327129
5137	09:19:23.306	00:00:05.136	308	-1024	-768	-1	-1	-1	-1	4	-1024	-768	-1	-1	-1	-1	4		0	0						Untertest1.avi	0	880	547	72	111				0	Content		-72	-111	5136523	3338343875
5153	09:19:23.322	00:00:05.153	309	-1024	-768	-1	-1	-1	-1	4	-1024	-768	-1	-1	-1	-1	4		0	0						Untertest1.avi	0	880	547	72	111				0	Content		-72	-111	5153018	3338360370
5170	09:19:23.339	00:00:05.169	310	-1024	-768	-1	-1	-1	-1	4	-1024	-768	-1	-1	-1	-1	4		0	0						Untertest1.avi	0	880	547	72	111				0	Content		-72	-111	5169765	3338377117
5186	09:19:23.355	00:00:05.186	311	-1024	-768	-1	-1	-1	-1	4	-1024	-768	-1	-1	-1	-1	4		0	0						Untertest1.avi	0	880	547	72	111				0	Content		-72	-111	5186388	3338393740
5203	09:19:23.372	00:00:05.203	312	-1024	-768	-1	-1	-1	-1	4	-1024	-768	-1	-1	-1	-1	4		0	0						Untertest1.avi	0	880	547	72	111				0	Content		-72	-111	5203459	3338410811
5221	09:19:23.390	00:00:05.220	313	-1024	-768	-1	-1	-1	-1	4	-1024	-768	-1	-1	-1	-1	4		0	0						Untertest1.avi	0	880	547	72	111				0	Content		-72	-111	5220830	3338428182
5238	09:19:23.407	00:00:05.238	314	-1024	-768	-1	-1	-1	-1	4	-1024	-768	-1	-1	-1	-1	4		0	0						Untertest1.avi	0	880	547	72	111				0	Content		-72	-111	5238078	3338445430
5253	09:19:23.422	00:00:05.253	315	-1024	-768	-1	-1	-1	-1	4	-1024	-768	-1	-1	-1	-1	4		0	0						Untertest1.avi	0	880	547	72	111				0	Content		-72	-111	5253005	3338460357
5270	09:19:23.439	00:00:05.269	316	-1024	-768	-1	-1	-1	-1	4	-1024	-768	-1	-1	-1	-1	4		0	0						Untertest1.avi	0	880	547	72	111				0	Content		-72	-111	5269636	3338476988
5286	09:19:23.455	00:00:05.286	317	-1024	-768	-1	-1	-1	-1	4	-1024	-768	-1	-1	-1	-1	4		0	0						Untertest1.avi	0	880	547	72	111				0	Content		-72	-111	5286380	3338493732
5303	09:19:23.472	00:00:05.302	318	-1024	-768	-1	-1	-1	-1	4	-1024	-768	-1	-1	-1	-1	4		0	0						Untertest1.avi	0	880	547	72	111				0	Content		-72	-111	5302989	3338510341
5320	09:19:23.489	00:00:05.319	319	-1024	-768	-1	-1	-1	-1	4	-1024	-768	-1	-1	-1	-1	4		0	0						Untertest1.avi	0	880	547	72	111				0	Content		-72	-111	5319619	3338526971
5336	09:19:23.505	00:00:05.336	320	-1024	-768	-1	-1	-1	-1	4	-1024	-768	-1	-1	-1	-1	4		0	0						Untertest1.avi	0	880	547	72	111				0	Content		-72	-111	5336243	3338543595
5353	09:19:23.522	00:00:05.352	321	-1024	-768	-1	-1	-1	-1	4	-1024	-768	-1	-1	-1	-1	4		0	0						Untertest1.avi	0	880	547	72	111				0	Content		-72	-111	5352870	3338560222
5369	09:19:23.538	00:00:05.369	322	-1024	-768	-1	-1	-1	-1	4	-1024	-768	-1	-1	-1	-1	4		0	0						Untertest1.avi	0	880	547	72	111				0	Content		-72	-111	5369491	3338576843
5386	09:19:23.555	00:00:05.386	323	899,5172	945,1005	0,4769882	0,587083	489,3058	3,711241	1	1001,105	984,9365	0,4769986	0,5870744	489,3058	3,689255	3	10	900	945						Untertest1.avi	0	880	547	72	111	645	803	216	0	Content		828	834	5386242	3338593594
5403	09:19:23.572	00:00:05.402	324	712,1319	921,6888	0,479835	0,5859508	494,6395	3,742654	1	795,392	958,1823	0,4798484	0,5859424	494,6395	3,71798	3	10	712	922						Untertest1.avi	0	880	547	72	111	645	803	216	0	Content		640	811	5402865	3338610217
5419	09:19:23.588	00:00:05.419	325	702,5116	901,1284	0,4727966	0,5862328	464,815	3,606858	1	776,9016	937,5027	0,4727123	0,5861596	464,815	3,583203	3	10	703	901						Untertest1.avi	0	880	547	72	111	645	803	216	0	Content		631	790	5419488	3338626840
5436	09:19:23.605	00:00:05.436	326	716,3683	902,1765	0,4724143	0,5861762	464,5137	3,603455	1	792,6169	935,4493	0,4723378	0,5861577	464,5137	3,580176	3	10	716	902						Untertest1.avi	0	880	547	72	111	645	803	216	0	Content		644	791	5436239	3338643591
5453	09:19:23.622	00:00:05.452	327	712,0823	909,3162	0,47215	0,5857082	464,4094	3,608882	1	790,0891	943,2764	0,4720936	0,58569	464,4094	3,585366	3	10	712	909						Untertest1.avi	0	880	547	72	111	645	803	216	0	Content		640	798	5452861	3338660213
5469	09:19:23.638	00:00:05.469	328	701,047	901,1571	0,4717939	0,5852554	464,2861	3,611461	1	816,5621	955,12	0,4713803	0,5851745	494,4902	3,805024	3	10	701	901						Untertest1.avi	0	880	547	72	111	645	803	216	0	Content		629	790	5469486	3338676838
5486	09:19:23.655	00:00:05.486	329	722,2729	905,3782	0,4714627	0,5849885	464,3273	3,640714	1	806,1234	938,653	0,4714536	0,5849773	464,3273	3,617895	3	10	722	905						Untertest1.avi	0	880	547	72	111	645	803	216	0	Content		650	794	5486110	3338693462
5503	09:19:23.672	00:00:05.502	330	717,6077	921,6151	0,4710352	0,58439	464,0792	3,662065	1	816,025	958,3856	0,4711584	0,5843477	464,0792	3,642051	3	10	718	922						Untertest1.avi	0	880	547	72	111	645	803	216	0	Content		646	811	5502857	3338710209
5519	09:19:23.688	00:00:05.519	331	720,5741	919,74	0,4706374	0,5836141	463,8979	3,605402	1	787,8376	956,0667	0,4704624	0,5835705	463,8979	3,582946	3	10	721	920						Untertest1.avi	0	880	547	72	111	645	803	216	0	Content		649	809	5519481	3338726833
5536	09:19:23.705	00:00:05.536	332	717,4914	905,4926	0,4703434	0,5828306	464,0275	3,607179	1	829,0569	963,5139	0,4699074	0,5826797	491,2307	3,779651	3	10	717	905						Untertest1.avi	0	880	547	72	111	645	803	216	0	Content		645	794	5536105	3338743457
5553	09:19:23.722	00:00:05.552	333	723,0721	909,1379	0,4700154	0,5821568	463,918	3,641558	1	843,8059	965,0081	0,469579	0,582078	493,7383	3,834784	3	10	723	909						Untertest1.avi	0	880	547	72	111	645	803	216	0	Content		651	798	5552855	3338760207
5569	09:19:23.738	00:00:05.569	334	736,2027	924,1432	0,4697064	0,5817243	464,0058	3,657665	1	861,6373	983,9817	0,4693832	0,5816	489,1784	3,819962	3	10	736	924						Untertest1.avi	0	880	547	72	111	645	803	216	0	Content		664	813	5569475	3338776827
5586	09:19:23.755	00:00:05.586	335	409,8809	929,688	0,4661613	0,581672	451,0279	3,554817	1	499,6587	961,1957	0,4664328	0,5817112	451,0279	3,534912	3	10	410	930						Untertest1.avi	0	880	547	72	111	645	803	216	0	Content		338	819	5586099	3338793451
5603	09:19:23.772	00:00:05.602	336	743,3014	923,3339	0,4691086	0,5817093	464,0534	3,626175	1	875,1491	986,2722	0,4686576	0,5816042	495,4497	3,832137	3	11	743	923						Untertest1.avi	0	880	547	72	111	665	833	150	0	Content		671	812	5602736	3338810088
5619	09:19:23.788	00:00:05.619	337	739,0912	924,1525	0,4689065	0,5817919	463,9649	3,629372	0	696,4666	960,8267	0,3126837	0,6228448	497,8056	3,788004	0	11	718	942						Untertest1.avi	0	880	547	72	111	665	833	150	0	Content		646	831	5619472	3338826824
5636	09:19:23.805	00:00:05.636	338	741,2211	933,2751	0,4688126	0,5818641	464,1194	3,616999	0	723,2389	980,6525	0,3123629	0,6227898	496,0165	3,798391	0	11	732	957						Untertest1.avi	0	880	547	72	111	665	833	150	0	Content		660	846	5636099	3338843451
5653	09:19:23.822	00:00:05.652	339	1223,463	964,4598	0,4718149	0,5818588	477,1891	3,880466	0	685,9089	969,6538	0,3120135	0,6228534	494,1808	3,790891	0	11	955	967						Untertest1.avi	0	880	547	72	111	665	833	150	0	Content		883	856	5652756	3338860108
5669	09:19:23.838	00:00:05.669	340	731,4188	925,435	0,4685624	0,5820997	464,2269	3,639695	0	685,0446	965,6522	0,3121895	0,622822	495,9088	3,784291	0	11	708	946						Untertest1.avi	0	880	547	72	111	665	833	150	0	Content		636	835	5669347	3338876699
5686	09:19:23.855	00:00:05.685	341	735,7091	928,6736	0,4684214	0,582279	464,1801	3,631932	0	679,7198	958,8492	0,3120996	0,6228483	495,6451	3,751215	0	11	708	944						Untertest1.avi	0	880	547	72	111	665	833	150	0	Content		636	833	5685971	3338893323
5703	09:19:23.872	00:00:05.702	342	731,8341	923,5677	0,4682537	0,5824465	464,2325	3,651765	0	657,6325	965,4223	0,3121839	0,6228622	496,7754	3,748614	0	11	695	944						Untertest1.avi	0	880	547	72	111	665	833	150	0	Content		623	833	5702734	3338910086
5719	09:19:23.888	00:00:05.719	343	794,9973	934,29	0,4731038	0,5819345	489,2042	3,754928	0	704,5608	965,3264	0,3117976	0,622564	499,2759	3,720581	0	11	750	950						Untertest1.avi	0	880	547	72	111	665	833	150	0	Content		678	839	5719345	3338926697
5736	09:19:23.905	00:00:05.735	344	839,2619	905,8944	0,4660664	0,5818048	464,4607	3,568491	0	763,837	933,8646	0,3110497	0,622108	499,3705	3,676383	0	11	802	920						Untertest1.avi	0	880	547	72	111	665	833	150	0	Content		730	809	5735971	3338943323
5753	09:19:23.922	00:00:05.752	345	851,1726	907,2202	0,4659111	0,5818621	464,5248	3,5506	0	744,4043	951,9701	0,3109995	0,6221904	499,5222	3,708803	0	12	798	930						Untertest1.avi	0	880	547	72	111	702	807	533	0	Content		726	819	5752594	3338959946
5769	09:19:23.938	00:00:05.769	346	838,1676	920,8005	0,4658127	0,5818263	464,6196	3,494455	0	720,6621	935,4194	0,310456	0,6221227	497,3268	3,705763	0	12	779	928						Untertest1.avi	0	880	547	72	111	702	807	533	0	Content		707	817	5769342	3338976694
5786	09:19:23.955	00:00:05.785	347	837,915	920,0717	0,4656917	0,5818439	464,5619	3,545597	0	717,9106	944,3135	0,3101384	0,6220259	495,679	3,624928	0	12	778	932						Untertest1.avi	0	880	547	72	111	702	807	533	0	Content		706	821	5785966	3338993318
5803	09:19:23.972	00:00:05.802	348	826,2382	911,2644	0,4657041	0,5819322	464,6233	3,522045	0	718,1722	925,4828	0,3100669	0,6219778	495,4295	3,617405	0	12	772	918						Untertest1.avi	0	880	547	72	111	702	807	533	0	Content		700	807	5802591	3339009943
5819	09:19:23.988	00:00:05.819	349	830,1401	920,0117	0,4657665	0,5821429	464,6533	3,446794	0	718,4897	948,5236	0,3100282	0,621915	495,1999	3,638009	0	12	774	934						Untertest1.avi	0	880	547	72	111	702	807	533	0	Content		702	823	5819216	3339026568
5836	09:19:24.005	00:00:05.835	350	845,9666	919,2173	0,4658425	0,5824842	464,6016	3,462424	0	709,5546	932,2665	0,310105	0,622161	495,4799	3,628592	0	12	778	926						Untertest1.avi	0	880	547	72	111	702	807	533	0	Content		706	815	5835964	3339043316
5853	09:19:24.022	00:00:05.852	351	831,4055	910,8956	0,4659975	0,5827177	464,6214	3,386833	0	711,4912	930,5372	0,3103032	0,622334	496,3882	3,578128	0	12	771	921						Untertest1.avi	0	880	547	72	111	702	807	533	0	Content		699	810	5852589	3339059941
5869	09:19:24.038	00:00:05.869	352	893,7066	923,7529	0,4585517	0,5832289	493,6266	3,641149	0	703,3489	935,5014	0,3104677	0,6224806	496,9581	3,598542	0	12	799	930						Untertest1.avi	0	880	547	72	111	702	807	533	0	Content		727	819	5869211	3339076563
5886	09:19:24.055	00:00:05.885	353	844,5321	913,9254	0,4662964	0,5832295	464,6899	3,413995	0	695,3206	928,251	0,3112107	0,622547	501,5722	3,640242	0	12	770	921						Untertest1.avi	0	880	547	72	111	702	807	533	0	Content		698	810	5885958	3339093310
5903	09:19:24.072	00:00:05.902	354	833,8027	920,3868	0,4663687	0,5834315	464,6844	3,409445	0	713,0717	943,6884	0,3110313	0,6227934	499,9184	3,55254	0	12	773	932						Untertest1.avi	0	880	547	72	111	702	807	533	0	Content		701	821	5902584	3339109936
5919	09:19:24.088	00:00:05.919	355	837,1133	920,8932	0,4665086	0,58376	464,6922	3,39175	0	713,3339	929,2095	0,3109706	0,6231894	499,0489	3,551678	0	12	775	925						Untertest1.avi	0	880	547	72	111	702	807	533	0	Content		703	814	5919206	3339126558
5936	09:19:24.105	00:00:05.935	356	834,1456	907,269	0,4666168	0,584043	464,7352	3,378671	0	698,1739	928,4703	0,3107669	0,6234688	496,8247	3,491114	0	12	766	918						Untertest1.avi	0	880	547	72	111	702	807	533	0	Content		694	807	5935828	3339143180
5952	09:19:24.121	00:00:05.952	357	845,7256	910,9199	0,4667363	0,5841598	464,7728	3,360831	0	706,9122	933,2896	0,3109714	0,6237021	497,7589	3,474185	0	12	776	922						Untertest1.avi	0	880	547	72	111	702	807	533	0	Content		704	811	5952453	3339159805
5969	09:19:24.138	00:00:05.969	358	841,4668	916,6547	0,4668516	0,5842663	464,739	3,36646	0	695,5377	921,8098	0,3110893	0,6239393	498,1246	3,534241	0	12	769	919						Untertest1.avi	0	880	547	72	111	702	807	533	0	Content		697	808	5969201	3339176553
5986	09:19:24.155	00:00:05.985	359	831,2454	904,4065	0,4669642	0,5842665	464,8112	3,370177	0	702,3209	915,5535	0,3111898	0,6239623	498,1648	3,510037	0	12	767	910						Untertest1.avi	0	880	547	72	111	702	807	533	0	Content		695	799	5985826	3339193178
6003	09:19:24.172	00:00:06.002	360	823,9008	909,2939	0,4670365	0,5842028	464,7895	3,333132	0	723,8436	929,8658	0,3116252	0,6238889	500,8309	3,458453	0	12	774	920						Untertest1.avi	0	880	547	72	111	702	807	533	0	Content		702	809	6002576	3339209928
6019	09:19:24.188	00:00:06.019	361	836,6395	906,7194	0,4670882	0,5841158	464,9266	3,300902	0	700,3499	922,3282	0,3116763	0,6237269	501,1329	3,470243	0	12	768	915						Untertest1.avi	0	880	547	72	111	702	807	533	0	Content		696	804	6019074	3339226426
6036	09:19:24.205	00:00:06.035	362	839,0731	914,0593	0,4670602	0,5840873	464,8452	3,281455	0	701,3271	918,1047	0,3112654	0,6236203	498,7884	3,509049	0	12	770	916						Untertest1.avi	0	880	547	72	111	702	807	533	0	Content		698	805	6035823	3339243175
6052	09:19:24.221	00:00:06.052	363	834,369	918,906	0,4670116	0,5841435	464,7949	3,277319	0	704,8412	907,7289	0,3111468	0,6236287	498,6917	3,400157	0	12	770	913						Untertest1.avi	0	880	547	72	111	702	807	533	0	Content		698	802	6052446	3339259798
6069	09:19:24.238	00:00:06.069	364	837,4993	910,2633	0,4669425	0,5841482	464,8271	3,291581	0	689,7737	915,4524	0,3108525	0,6235175	497,1469	3,399955	0	12	764	913						Untertest1.avi	0	880	547	72	111	702	807	533	0	Content		692	802	6069193	3339276545
6086	09:19:24.255	00:00:06.085	365	833,8815	902,5209	0,4669032	0,5841094	464,889	3,24896	0	713,7179	930,79	0,3107976	0,623475	497,0393	3,344927	0	12	774	917						Untertest1.avi	0	880	547	72	111	702	807	533	0	Content		702	806	6085818	3339293170
6102	09:19:24.271	00:00:06.102	366	841,1387	913,3812	0,4669455	0,5841082	464,8604	3,227617	0	709,4134	916,1252	0,310758	0,6235893	496,7025	3,352711	0	12	775	915						Untertest1.avi	0	880	547	72	111	702	807	533	0	Content		703	804	6102441	3339309793
6119	09:19:24.288	00:00:06.119	367	842,9371	914,2897	0,4670711	0,5842783	464,8896	3,191673	0	717,6702	917,3799	0,3111123	0,6238983	498,6336	3,370765	0	12	780	916						Untertest1.avi	0	880	547	72	111	702	807	533	0	Content		708	805	6119067	3339326419
6136	09:19:24.305	00:00:06.135	368	846,5787	912,2032	0,4672325	0,5844863	464,8025	3,263875	0	718,54	909,9396	0,3119833	0,6240685	503,636	3,414369	0	12	783	911						Untertest1.avi	0	880	547	72	111	702	807	533	0	Content		711	800	6135693	3339343045
6152	09:19:24.321	00:00:06.152	369	848,7147	905,4767	0,4673589	0,5845947	464,837	3,223411	0	721,1751	927,7274	0,3113961	0,6241285	498,2684	3,360946	0	12	785	917						Untertest1.avi	0	880	547	72	111	702	807	533	0	Content		713	806	6152439	3339359791
6169	09:19:24.338	00:00:06.169	370	827,8055	905,2324	0,4675106	0,5845794	464,8124	3,233265	0	705,0003	931,1337	0,3115275	0,624063	498,4614	3,377301	0	12	766	918						Untertest1.avi	0	880	547	72	111	702	807	533	0	Content		694	807	6169061	3339376413
6186	09:19:24.355	00:00:06.185	371	824,933	909,8397	0,4676219	0,5844694	464,8925	3,236129	0	712,1285	931,7151	0,3115032	0,6239784	497,776	3,350647	0	12	769	921						Untertest1.avi	0	880	547	72	111	702	807	533	0	Content		697	810	6185810	3339393162
6202	09:19:24.371	00:00:06.202	372	834,8194	904,4603	0,4676848	0,584448	464,8602	3,176066	0	706,4257	916,103	0,3113903	0,6239542	496,7834	3,298157	0	12	771	910						Untertest1.avi	0	880	547	72	111	702	807	533	0	Content		699	799	6202434	3339409786
6219	09:19:24.388	00:00:06.219	373	837,0466	910,2009	0,4676953	0,5844103	464,901	3,189993	0	720,0804	903,2197	0,3114175	0,6239011	496,9312	3,319132	0	12	779	907						Untertest1.avi	0	880	547	72	111	702	807	533	0	Content		707	796	6219056	3339426408
6236	09:19:24.405	00:00:06.235	374	837,795	913,0199	0,4676659	0,5844426	464,8935	3,182671	0	700,8215	918,2927	0,31141	0,6238787	497,2055	3,342674	0	12	769	916						Untertest1.avi	0	880	547	72	111	702	807	533	0	Content		697	805	6235680	3339443032
6252	09:19:24.421	00:00:06.252	375	833,8207	905,9818	0,4676078	0,584507	464,9176	3,214331	0	732,8516	917,3655	0,3115388	0,6238868	498,4646	3,328866	0	12	783	912						Untertest1.avi	0	880	547	72	111	702	807	533	0	Content		711	801	6252300	3339459652
6269	09:19:24.438	00:00:06.269	376	837,5307	912,3578	0,4674555	0,5845819	464,9527	3,206253	0	713,7977	928,3553	0,3115443	0,6239187	499,1169	3,338847	0	12	776	920						Untertest1.avi	0	880	547	72	111	702	807	533	0	Content		704	809	6269049	3339476401
6286	09:19:24.455	00:00:06.285	377	918,3486	880,0806	0,4660434	0,5841179	465,0891	3,20572	0	825,3008	908,2299	0,3096479	0,6231846	493,6598	3,259729	0	13	872	894						Untertest1.avi	0	880	547	72	111	839	774	483	0	Content		800	783	6285699	3339493051
6302	09:19:24.471	00:00:06.302	378	1006,113	865,7855	0,4647636	0,5837278	465,2994	3,190228	0	886,8907	894,8846	0,3084311	0,6227733	490,8824	3,221177	0	13	947	880						Untertest1.avi	0	880	547	72	111	839	774	483	0	Content		875	769	6302301	3339509653
6319	09:19:24.488	00:00:06.318	379	976,8821	868,7224	0,464968	0,5838624	465,2283	3,188774	0	859,7009	878,7687	0,3088381	0,623112	493,4359	3,29614	0	13	918	874						Untertest1.avi	0	880	547	72	111	839	774	483	0	Content		846	763	6318921	3339526273
6336	09:19:24.505	00:00:06.335	380	979,4988	860,7339	0,4649007	0,5842	465,3014	3,223564	0	850,7712	895,3771	0,3084159	0,6234463	492,1491	3,272495	0	13	915	878						Untertest1.avi	0	880	547	72	111	839	774	483	0	Content		843	767	6335547	3339542899
6352	09:19:24.521	00:00:06.352	381	982,0281	862,965	0,464763	0,5845024	465,3373	3,27628	0	851,3351	886,6108	0,3086073	0,623956	494,8007	3,254951	0	13	917	875						Untertest1.avi	0	880	547	72	111	839	774	483	0	Content		845	764	6352293	3339559645
6369	09:19:24.538	00:00:06.368	382	989,9145	866,5065	0,4646829	0,5847481	465,2417	3,235909	0	849,2708	899,5272	0,3087704	0,6242017	497,0045	3,317188	0	13	920	883						Untertest1.avi	0	880	547	72	111	839	774	483	0	Content		848	772	6368919	3339576271
6386	09:19:24.555	00:00:06.385	383	974,679	866,868	0,4645834	0,5848279	465,1413	3,214525	0	839,3829	888,563	0,3079369	0,6244484	492,4065	3,26744	0	13	907	878						Untertest1.avi	0	880	547	72	111	839	774	483	0	Content		835	767	6385542	3339592894
6402	09:19:24.571	00:00:06.402	384	974,1225	869,8728	0,464507	0,5849652	465,2741	3,286381	0	851,5355	882,1589	0,3080356	0,6247208	493,7628	3,314079	0	13	913	876						Untertest1.avi	0	880	547	72	111	839	774	483	0	Content		841	765	6402292	3339609644
6419	09:19:24.588	00:00:06.418	385	979,5237	867,2919	0,4644623	0,5851071	465,2157	3,24606	0	859,0307	902,1967	0,3079096	0,6248499	493,3408	3,334563	0	13	919	885						Untertest1.avi	0	880	547	72	111	839	774	483	0	Content		847	774	6418915	3339626267
6436	09:19:24.605	00:00:06.435	386	975,5153	858,121	0,4644535	0,5853148	465,2811	3,310084	0	845,1434	893,3806	0,3077298	0,6249513	492,3202	3,351851	0	13	910	876						Untertest1.avi	0	880	547	72	111	839	774	483	0	Content		838	765	6435538	3339642890
6452	09:19:24.621	00:00:06.452	387	976,1638	871,6833	0,4644185	0,5856245	465,3582	3,25902	0	858,769	903,4689	0,3078311	0,6252217	493,3184	3,316628	0	13	917	888						Untertest1.avi	0	880	547	72	111	839	774	483	0	Content		845	777	6452162	3339659514
6469	09:19:24.638	00:00:06.468	388	990,0347	878,3232	0,464382	0,5859309	465,3375	3,317362	0	861,2152	906,2492	0,3077452	0,6255658	493,3507	3,310226	0	13	926	892						Untertest1.avi	0	880	547	72	111	839	774	483	0	Content		854	781	6468912	3339676264
6486	09:19:24.655	00:00:06.485	389	985,8405	874,6807	0,4644102	0,5863647	465,3394	3,342147	0	849,001	905,4939	0,3077759	0,6258419	493,596	3,352392	0	13	917	890						Untertest1.avi	0	880	547	72	111	839	774	483	0	Content		845	779	6485537	3339692889
6502	09:19:24.671	00:00:06.502	390	972,6117	866,7152	0,464489	0,5867503	465,4733	3,336293	0	854,107	901,3185	0,3077312	0,6262471	493,058	3,338911	0	13	913	884						Untertest1.avi	0	880	547	72	111	839	774	483	0	Content		841	773	6502158	3339709510
6519	09:19:24.688	00:00:06.518	391	972,279	864,0516	0,4645731	0,5871524	465,5462	3,322864	0	844,704	905,9425	0,3078979	0,6265445	493,6428	3,399679	0	13	908	885						Untertest1.avi	0	880	547	72	111	839	774	483	0	Content		836	774	6518784	3339726136
6535	09:19:24.704	00:00:06.535	392	978,8004	874,9438	0,4646456	0,5874828	465,6556	3,358416	0	863,2587	908,3163	0,3079194	0,6268889	493,4428	3,391436	0	13	921	892						Untertest1.avi	0	880	547	72	111	839	774	483	0	Content		849	781	6535407	3339742759
6552	09:19:24.721	00:00:06.552	393	969,7152	874,2404	0,4646736	0,5877699	465,6765	3,358315	0	831,6321	895,7151	0,3079249	0,6272289	493,3828	3,444229	0	13	901	885						Untertest1.avi	0	880	547	72	111	839	774	483	0	Content		829	774	6552156	3339759508
6569	09:19:24.738	00:00:06.568	394	979,5229	870,2705	0,4646382	0,5880298	465,7987	3,382464	0	837,7402	886,2361	0,3080446	0,6274142	494,4786	3,491262	0	13	909	878						Untertest1.avi	0	880	547	72	111	839	774	483	0	Content		837	767	6568779	3339776131
6586	09:19:24.755	00:00:06.585	395	973,7438	871,0201	0,4645291	0,5882199	465,8884	3,419641	0	846,0087	902,1451	0,3079296	0,62761	494,636	3,416782	0	13	910	887						Untertest1.avi	0	880	547	72	111	839	774	483	0	Content		838	776	6585530	3339792882
6602	09:19:24.771	00:00:06.602	396	973,2446	882,2752	0,4643495	0,5885527	465,82	3,410227	0	852,2785	908,9545	0,3079533	0,6279751	496,1122	3,481198	0	13	913	896						Untertest1.avi	0	880	547	72	111	839	774	483	0	Content		841	785	6602153	3339809505
6619	09:19:24.788	00:00:06.618	397	980,9918	862,9861	0,4641869	0,5889342	465,8633	3,398016	0	857,6983	913,0684	0,3076484	0,6282707	494,7555	3,459904	0	13	919	888						Untertest1.avi	0	880	547	72	111	839	774	483	0	Content		847	777	6618776	3339826128
6635	09:19:24.804	00:00:06.635	398	982,261	866,0283	0,4640635	0,5891358	465,9378	3,401252	0	860,8644	906,3492	0,3076942	0,6285864	496,1666	3,494675	0	13	922	886						Untertest1.avi	0	880	547	72	111	839	774	483	0	Content		850	775	6635401	3339842753
6652	09:19:24.821	00:00:06.652	399	968,6152	859,686	0,463929	0,5893573	465,9206	3,451048	0	839,0225	895,7335	0,30721	0,628935	494,1313	3,446219	0	13	904	878						Untertest1.avi	0	880	547	72	111	839	774	483	0	Content		832	767	6652024	3339859376
6669	09:19:24.838	00:00:06.668	400	982,3807	871,5332	0,4638034	0,5895845	465,9698	3,456881	0	817,0438	893,8912	0,3071364	0,6291167	494,2616	3,555954	0	13	900	883						Untertest1.avi	0	880	547	72	111	839	774	483	0	Content		828	772	6668776	3339876128
6685	09:19:24.854	00:00:06.685	401	967,7526	878,6945	0,4637886	0,589844	466,0419	3,475381	0	848,6692	890,6664	0,3070418	0,62945	493,9045	3,473114	0	13	908	885						Untertest1.avi	0	880	547	72	111	839	774	483	0	Content		836	774	6685402	3339892754
6702	09:19:24.871	00:00:06.702	402	962,6383	872,5	0,46385	0,5901182	466,0219	3,462332	0	820,1607	898,1307	0,3071784	0,6296906	494,7644	3,552622	0	13	891	885						Untertest1.avi	0	880	547	72	111	839	774	483	0	Content		819	774	6702149	3339909501
6719	09:19:24.888	00:00:06.718	403	964,3082	867,7313	0,4639463	0,5903425	466,0271	3,490754	0	845,837	911,9543	0,3071821	0,6299171	494,2989	3,50863	0	13	905	890						Untertest1.avi	0	880	547	72	111	839	774	483	0	Content		833	779	6718646	3339925998
6735	09:19:24.904	00:00:06.735	404	974,0696	869,307	0,4640183	0,590464	466,116	3,495247	0	840,3109	895,4192	0,3072414	0,6303214	494,2809	3,520136	0	13	907	882						Untertest1.avi	0	880	547	72	111	839	774	483	0	Content		835	771	6735269	3339942621
6752	09:19:24.921	00:00:06.752	405	965,8678	875,6356	0,4640794	0,5906071	466,1114	3,524611	0	842,5856	892,6975	0,3072782	0,6305727	493,7669	3,529133	0	13	904	884						Untertest1.avi	0	880	547	72	111	839	774	483	0	Content		832	773	6752019	3339959371
6769	09:19:24.938	00:00:06.768	406	895,4722	901,0505	0,4651556	0,5908955	466,0942	3,538637	0	756,7229	924,1478	0,3085608	0,6311148	494,3685	3,521378	0	14	826	913						Untertest1.avi	0	880	547	72	111	648	822	733	0	Content		754	802	6768766	3339976118
6785	09:19:24.954	00:00:06.785	407	485,73	926,5305	0,4629271	0,5910745	479,0594	3,597075	0	677,884	923,701	0,3108562	0,6312237	501,604	3,647898	0	14	582	925						Untertest1.avi	0	880	547	72	111	648	822	733	0	Content		510	814	6785389	3339992741
6802	09:19:24.971	00:00:06.802	408	845,5457	930,4384	0,4584174	0,5912412	496,5629	3,787123	0	659,5054	924,9658	0,3064082	0,6314474	472,8174	3,462701	0	14	753	928						Untertest1.avi	0	880	547	72	111	648	822	733	0	Content		681	817	6802013	3340009365
6819	09:19:24.988	00:00:06.818	409	783,197	922,0548	0,4661959	0,5911622	466,1526	3,558895	0	650,1674	946,8329	0,3099843	0,6314161	497,5484	3,687327	0	14	717	934						Untertest1.avi	0	880	547	72	111	648	822	733	0	Content		645	823	6818640	3340025992
6835	09:19:25.004	00:00:06.835	410	795,7999	928,9446	0,4661171	0,5913385	466,1994	3,527711	0	659,3901	958,578	0,3100909	0,6315041	499,2464	3,653884	0	14	728	944						Untertest1.avi	0	880	547	72	111	648	822	733	0	Content		656	833	6835261	3340042613
6852	09:19:25.021	00:00:06.851	411	790,1819	932,7396	0,4659452	0,5913795	466,1965	3,554223	0	651,9451	946,0009	0,309579	0,6315561	497,2666	3,651867	0	14	721	939						Untertest1.avi	0	880	547	72	111	648	822	733	0	Content		649	828	6851886	3340059238
6869	09:19:25.038	00:00:06.868	412	786,3503	927,854	0,4657571	0,5914022	466,2309	3,558433	0	649,895	949,6676	0,3092147	0,6315388	495,8702	3,639733	0	14	718	939						Untertest1.avi	0	880	547	72	111	648	822	733	0	Content		646	828	6868634	3340075986
6885	09:19:25.054	00:00:06.885	413	784,2862	919,1245	0,4655079	0,5914989	466,2525	3,565963	0	659,0825	932,4373	0,3090382	0,6316817	496,9812	3,653841	0	14	722	926						Untertest1.avi	0	880	547	72	111	648	822	733	0	Content		650	815	6885258	3340092610
6902	09:19:25.071	00:00:06.901	414	789,6961	913,7919	0,4651911	0,5917887	466,3114	3,556571	0	634,4911	941,6228	0,3094981	0,6320143	502,4626	3,696309	0	14	712	928						Untertest1.avi	0	880	547	72	111	648	822	733	0	Content		640	817	6901883	3340109235
6919	09:19:25.088	00:00:06.918	415	812,4168	936,564	0,4710461	0,5918728	493,3732	3,736686	0	641,3962	930,0739	0,3086765	0,6323493	498,6688	3,671537	0	14	727	933						Untertest1.avi	0	880	547	72	111	648	822	733	0	Content		655	822	6918632	3340125984
6935	09:19:25.104	00:00:06.935	416	795,6784	939,4821	0,4645856	0,5924131	466,3535	3,547019	0	631,3927	926,5514	0,3082565	0,632751	498,1588	3,703013	0	14	714	933						Untertest1.avi	0	880	547	72	111	648	822	733	0	Content		642	822	6935258	3340142610
6952	09:19:25.121	00:00:06.951	417	798,4006	928,5354	0,4642913	0,5926273	466,3672	3,555315	0	657,0623	937,5206	0,3081619	0,6329798	499,2874	3,703843	0	14	728	933						Untertest1.avi	0	880	547	72	111	648	822	733	0	Content		656	822	6951880	3340159232
6969	09:19:25.138	00:00:06.968	418	807,6553	942,7183	0,4641089	0,5929056	466,3739	3,540454	0	661,621	934,6934	0,3074242	0,6334857	496,0098	3,670943	0	14	735	939						Untertest1.avi	0	880	547	72	111	648	822	733	0	Content		663	828	6968502	3340175854
6985	09:19:25.154	00:00:06.985	419	840,7195	936,5681	0,4571114	0,59345	492,2244	3,763867	0	647,6921	936,8947	0,3072284	0,6339298	495,6564	3,658942	0	14	744	937						Untertest1.avi	0	880	547	72	111	648	822	733	0	Content		672	826	6985126	3340192478
7002	09:19:25.171	00:00:07.001	420	810,1045	934,7438	0,4637492	0,5938157	466,4942	3,558895	0	631,941	909,6014	0,3036546	0,6346485	473,0247	3,539959	0	14	721	922						Untertest1.avi	0	880	547	72	111	648	822	733	0	Content		649	811	7001876	3340209228
7018	09:19:25.187	00:00:07.018	421	787,1011	923,582	0,4636292	0,5940681	466,6324	3,518456	0	652,8724	923,6934	0,3038593	0,6350159	473,0247	3,47655	0	14	720	924						Untertest1.avi	0	880	547	72	111	648	822	733	0	Content		648	813	7018499	3340225851
7035	09:19:25.204	00:00:07.035	422	782,8761	914,418	0,4634635	0,5942089	466,738	3,573399	0	633,7236	922,8156	0,3071253	0,6352971	498,0689	3,664503	0	14	708	919						Untertest1.avi	0	880	547	72	111	648	822	733	0	Content		636	808	7035124	3340242476
7052	09:19:25.221	00:00:07.051	423	791,5499	931,9652	0,4632498	0,5944355	466,7934	3,570406	0	644,6214	929,2029	0,3071329	0,635704	499,8336	3,681696	0	14	718	931						Untertest1.avi	0	880	547	72	111	648	822	733	0	Content		646	820	7051748	3340259100
7068	09:19:25.237	00:00:07.068	424	807,2715	926,5824	0,4630332	0,5947772	466,8625	3,57843	0	650,7551	941,1689	0,3067961	0,6362674	498,7539	3,650908	0	14	729	934						Untertest1.avi	0	880	547	72	111	648	822	733	0	Content		657	823	7068497	3340275849
7085	09:19:25.254	00:00:07.085	425	800,8123	921,333	0,4628504	0,5951858	466,8309	3,550045	0	627,2564	923,4175	0,3072369	0,6368832	503,3696	3,694638	0	14	714	922						Untertest1.avi	0	880	547	72	111	648	822	733	0	Content		642	811	7085122	3340292474
7102	09:19:25.271	00:00:07.101	426	790,7561	925,6991	0,4626439	0,5955665	467,0239	3,591022	0	632,3699	942,8312	0,30663	0,6374099	500,3636	3,654335	0	14	712	934						Untertest1.avi	0	880	547	72	111	648	822	733	0	Content		640	823	7101871	3340309223
7118	09:19:25.287	00:00:07.118	427	802,1931	945,0126	0,4625228	0,5959629	467,0333	3,564538	0	649,8839	927,3123	0,3064311	0,6378497	499,8553	3,700959	0	14	726	936						Untertest1.avi	0	880	547	72	111	648	822	733	0	Content		654	825	7118495	3340325847
7135	09:19:25.304	00:00:07.135	428	774,5275	907,4729	0,4624088	0,5963701	467,0699	3,625884	0	633,2738	938,335	0,3068691	0,6383547	504,0363	3,7133	0	14	704	923						Untertest1.avi	0	880	547	72	111	648	822	733	0	Content		632	812	7135243	3340342595
7152	09:19:25.321	00:00:07.151	429	785,1911	927,0142	0,4622592	0,5968791	467,2419	3,563654	0	627,1302	943,4149	0,3060715	0,6387458	499,3254	3,686195	0	14	706	935						Untertest1.avi	0	880	547	72	111	648	822	733	0	Content		634	824	7151742	3340359094
7168	09:19:25.337	00:00:07.168	430	796,0704	929,1805	0,4621435	0,5973243	467,2703	3,556891	0	643,8694	931,7774	0,3057768	0,6393312	498,0538	3,669015	0	14	720	930						Untertest1.avi	0	880	547	72	111	648	822	733	0	Content		648	819	7168367	3340375719
7185	09:19:25.354	00:00:07.184	431	-1024	-768	-1	-1	-1	-1	4	620,9772	932,9589	0,3057584	0,6396987	499,2737	3,670053	0	14	621	933						Untertest1.avi	0	880	547	72	111	648	822	733	0	Content		549	822	7184991	3340392343
7202	09:19:25.371	00:00:07.201	432	809,1906	931,7844	0,4617589	0,598013	467,4733	3,550747	0	641,7201	938,6793	0,3051393	0,6402091	496,5049	3,636804	0	14	725	935						Untertest1.avi	0	880	547	72	111	648	822	733	0	Content		653	824	7201865	3340409217
7218	09:19:25.387	00:00:07.218	433	801,9945	958,5802	0,4672441	0,5981886	492,6649	3,728575	0	642,4579	920,2723	0,3053014	0,6408161	498,81	3,727767	0	14	722	939						Untertest1.avi	0	880	547	72	111	648	822	733	0	Content		650	828	7218363	3340425715
7235	09:19:25.404	00:00:07.235	434	794,5765	940,9709	0,4675182	0,5987165	494,717	3,746775	0	640,2351	942,5614	0,3054135	0,6412952	501,1549	3,672424	0	14	717	942						Untertest1.avi	0	880	547	72	111	648	822	733	0	Content		645	831	7235110	3340442462
7252	09:19:25.421	00:00:07.251	435	810,8074	957,2742	0,4674209	0,5993755	494,7626	3,698844	0	641,7455	946,06	0,3051132	0,6419979	499,8085	3,676593	0	14	726	952						Untertest1.avi	0	880	547	72	111	648	822	733	0	Content		654	841	7251611	3340458963
7268	09:19:25.437	00:00:07.268	436	818,3483	950,4523	0,4672172	0,5999988	494,3959	3,717892	0	648,4692	927,9365	0,3049611	0,6426654	499,3047	3,69022	0	14	733	939						Untertest1.avi	0	880	547	72	111	648	822	733	0	Content		661	828	7268357	3340475709
7285	09:19:25.454	00:00:07.284	437	793,6694	954,4653	0,4670807	0,6004524	494,1425	3,721349	0	635,0114	921,1177	0,30521	0,6432738	501,8617	3,6718	0	14	714	938						Untertest1.avi	0	880	547	72	111	648	822	733	0	Content		642	827	7284991	3340492343
7302	09:19:25.471	00:00:07.301	438	812,127	959,3366	0,4670308	0,6009238	494,4531	3,677033	0	640,0566	919,134	0,3054039	0,6436489	503,9318	3,709785	0	14	726	939						Untertest1.avi	0	880	547	72	111	648	822	733	0	Content		654	828	7301741	3340509093
7318	09:19:25.487	00:00:07.318	439	819,068	953,5365	0,4535178	0,6017659	496,7118	3,84475	0	636,0773	919,6672	0,3009613	0,6442342	473,9518	3,532278	0	14	728	937						Untertest1.avi	0	880	547	72	111	648	822	733	0	Content		656	826	7318368	3340525720
7335	09:19:25.504	00:00:07.334	440	792,7249	926,8567	0,4609033	0,6022018	468,2012	3,483753	0	641,5134	911,7219	0,3008823	0,6446865	473,9212	3,498165	0	14	717	919						Untertest1.avi	0	880	547	72	111	648	822	733	0	Content		645	808	7334988	3340542340
7352	09:19:25.521	00:00:07.351	441	758,1082	927,7468	0,4606297	0,602556	468,2012	3,498117	0	641,0208	925,0644	0,3007883	0,6453667	473,9823	3,476886	0	14	700	926						Untertest1.avi	0	880	547	72	111	648	822	733	0	Content		628	815	7351612	3340558964
7368	09:19:25.537	00:00:07.368	442	783,8914	938,653	0,4606394	0,6033232	468,366	3,476811	0	634,2871	929,1957	0,3006493	0,6460109	474,0529	3,448937	0	14	709	934						Untertest1.avi	0	880	547	72	111	648	822	733	0	Content		637	823	7368361	3340575713
7385	09:19:25.554	00:00:07.384	443	-1024	-768	-1	-1	-1	-1	4	642,9888	931,2325	0,300519	0,6466495	474,2247	3,448736	0	14	643	931						Untertest1.avi	0	880	547	72	111	648	822	733	0	Content		571	820	7384985	3340592337
7402	09:19:25.571	00:00:07.401	444	798,941	936,295	0,4604141	0,6042899	468,4062	3,441564	0	628,3242	918,4075	0,3003878	0,6472514	474,1074	3,43375	0	14	714	927						Untertest1.avi	0	880	547	72	111	648	822	733	0	Content		642	816	7401608	3340608960
7418	09:19:25.587	00:00:07.418	445	790,9332	933,4862	0,4602312	0,6049111	468,6299	3,427608	0	656,2524	924,676	0,3003278	0,6477835	474,2882	3,453171	0	14	724	929						Untertest1.avi	0	880	547	72	111	648	822	733	0	Content		652	818	7418232	3340625584
7435	09:19:25.604	00:00:07.434	446	815,0696	937,6126	0,4669732	0,6051585	499,3749	3,670882	0	636,6481	924,1273	0,3001999	0,6483645	474,3816	3,474505	0	14	726	931						Untertest1.avi	0	880	547	72	111	648	822	733	0	Content		654	820	7434984	3340642336
7452	09:19:25.621	00:00:07.451	447	828,3698	952,2354	0,4532613	0,6061447	494,6395	3,626922	0	632,0463	927,8834	0,3002005	0,648812	474,5294	3,412663	0	14	730	940						Untertest1.avi	0	880	547	72	111	648	822	733	0	Content		658	829	7451607	3340658959
7468	09:19:25.637	00:00:07.468	448	-1024	-768	-1	-1	-1	-1	4	583,9878	943,2056	0,3007387	0,6494151	474,7726	3,417888	0	14	584	943						Untertest1.avi	0	880	547	72	111	648	822	733	0	Content		512	832	7468233	3340675585
7485	09:19:25.654	00:00:07.484	449	-1024	-768	-1	-1	-1	-1	4	515,5767	984,5837	0,3016671	0,6505984	474,7726	3,33992	0	14	516	985						Untertest1.avi	0	880	547	72	111	648	822	733	0	Content		444	874	7484854	3340692206
7502	09:19:25.671	00:00:07.501	450	-1024	-768	-1	-1	-1	-1	4	-1024	-768	-1	-1	-1	-1	4		0	0						Untertest1.avi	0	880	547	72	111				0	Content		-72	-111	7501605	3340708957
7518	09:19:25.687	00:00:07.518	451	-1024	-768	-1	-1	-1	-1	4	-1024	-768	-1	-1	-1	-1	4		0	0						Untertest1.avi	0	880	547	72	111				0	Content		-72	-111	7518228	3340725580
7535	09:19:25.704	00:00:07.534	452	-1024	-768	-1	-1	-1	-1	4	-1024	-768	-1	-1	-1	-1	4		0	0						Untertest1.avi	0	880	547	72	111				0	Content		-72	-111	7534851	3340742203
7551	09:19:25.720	00:00:07.551	453	-1024	-768	-1	-1	-1	-1	4	-1024	-768	-1	-1	-1	-1	4		0	0						Untertest1.avi	0	880	547	72	111				0	Content		-72	-111	7551476	3340758828
7568	09:19:25.737	00:00:07.568	454	-1024	-768	-1	-1	-1	-1	4	-1024	-768	-1	-1	-1	-1	4		0	0						Untertest1.avi	0	880	547	72	111				0	Content		-72	-111	7568099	3340775451
7585	09:19:25.754	00:00:07.584	455	-1024	-768	-1	-1	-1	-1	4	-1024	-768	-1	-1	-1	-1	4		0	0						Untertest1.avi	0	880	547	72	111				0	Content		-72	-111	7584724	3340792076
7601	09:19:25.770	00:00:07.601	456	-1024	-768	-1	-1	-1	-1	4	-1024	-768	-1	-1	-1	-1	4		0	0						Untertest1.avi	0	880	547	72	111				0	Content		-72	-111	7601472	3340808824
7618	09:19:25.787	00:00:07.618	457	-1024	-768	-1	-1	-1	-1	4	-1024	-768	-1	-1	-1	-1	4		0	0						Untertest1.avi	0	880	547	72	111				0	Content		-72	-111	7618095	3340825447
7635	09:19:25.804	00:00:07.634	458	-1024	-768	-1	-1	-1	-1	4	-1024	-768	-1	-1	-1	-1	4		0	0						Untertest1.avi	0	880	547	72	111				0	Content		-72	-111	7634719	3340842071
7651	09:19:25.820	00:00:07.651	459	-1024	-768	-1	-1	-1	-1	4	-1024	-768	-1	-1	-1	-1	4		0	0						Untertest1.avi	0	880	547	72	111				0	Content		-72	-111	7651468	3340858820
7668	09:19:25.837	00:00:07.668	460	-1024	-768	-1	-1	-1	-1	4	-1024	-768	-1	-1	-1	-1	4		0	0						Untertest1.avi	0	880	547	72	111				0	Content		-72	-111	7668316	3340875668
7685	09:19:25.854	00:00:07.684	461	-1024	-768	-1	-1	-1	-1	4	-1024	-768	-1	-1	-1	-1	4		0	0						Untertest1.avi	0	880	547	72	111				0	Content		-72	-111	7684983	3340892335
7702	09:19:25.871	00:00:07.701	462	-1024	-768	-1	-1	-1	-1	4	-1024	-768	-1	-1	-1	-1	4		0	0						Untertest1.avi	0	880	547	72	111				0	Content		-72	-111	7701911	3340909263
7719	09:19:25.888	00:00:07.718	463	-1024	-768	-1	-1	-1	-1	4	-1024	-768	-1	-1	-1	-1	4		0	0						Untertest1.avi	0	880	547	72	111				0	Content		-72	-111	7718590	3340925942
7735	09:19:25.904	00:00:07.734	464	-1024	-768	-1	-1	-1	-1	4	-1024	-768	-1	-1	-1	-1	4		0	0						Untertest1.avi	0	880	547	72	111				0	Content		-72	-111	7734838	3340942190
7752	09:19:25.921	00:00:07.751	465	-1024	-768	-1	-1	-1	-1	4	-1024	-768	-1	-1	-1	-1	4		0	0						Untertest1.avi	0	880	547	72	111				0	Content		-72	-111	7751573	3340958925
7768	09:19:25.937	00:00:07.768	466	-1024	-768	-1	-1	-1	-1	4	-1024	-768	-1	-1	-1	-1	4		0	0						Untertest1.avi	0	880	547	72	111				0	Content		-72	-111	7768210	3340975562
7785	09:19:25.954	00:00:07.784	467	-1024	-768	-1	-1	-1	-1	4	-1024	-768	-1	-1	-1	-1	4		0	0						Untertest1.avi	0	880	547	72	111				0	Content		-72	-111	7784955	3340992307
7802	09:19:25.971	00:00:07.801	468	-1024	-768	-1	-1	-1	-1	4	-1024	-768	-1	-1	-1	-1	4		0	0						Untertest1.avi	0	880	547	72	111				0	Content		-72	-111	7801577	3341008929
7818	09:19:25.987	00:00:07.818	469	-1024	-768	-1	-1	-1	-1	4	-1024	-768	-1	-1	-1	-1	4		0	0						Untertest1.avi	0	880	547	72	111				0	Content		-72	-111	7818199	3341025551
7835	09:19:26.004	00:00:07.834	470	-1024	-768	-1	-1	-1	-1	4	-1024	-768	-1	-1	-1	-1	4		0	0						Untertest1.avi	0	880	547	72	111				0	Content		-72	-111	7834825	3341042177
7851	09:19:26.020	00:00:07.851	471	-1024	-768	-1	-1	-1	-1	4	-1024	-768	-1	-1	-1	-1	4		0	0						Untertest1.avi	0	880	547	72	111				0	Content		-72	-111	7851456	3341058808
7868	09:19:26.037	00:00:07.868	472	-1024	-768	-1	-1	-1	-1	4	-1024	-768	-1	-1	-1	-1	4		0	0						Untertest1.avi	0	880	547	72	111				0	Content		-72	-111	7868193	3341075545
7885	09:19:26.054	00:00:07.884	473	-1024	-768	-1	-1	-1	-1	4	-1024	-768	-1	-1	-1	-1	4		0	0						Untertest1.avi	0	880	547	72	111				0	Content		-72	-111	7884693	3341092045
7902	09:19:26.071	00:00:07.901	474	-1024	-768	-1	-1	-1	-1	4	-1024	-768	-1	-1	-1	-1	4		0	0						Untertest1.avi	0	880	547	72	111				0	Content		-72	-111	7901805	3341109157
7918	09:19:26.087	00:00:07.918	475	-1024	-768	-1	-1	-1	-1	4	-1024	-768	-1	-1	-1	-1	4		0	0						Untertest1.avi	0	880	547	72	111				0	Content		-72	-111	7918444	3341125796
7935	09:19:26.104	00:00:07.935	476	-1024	-768	-1	-1	-1	-1	4	-1024	-768	-1	-1	-1	-1	4		0	0						Untertest1.avi	0	880	547	72	111				0	Content		-72	-111	7935134	3341142486
7951	09:19:26.120	00:00:07.951	477	-1024	-768	-1	-1	-1	-1	4	-1024	-768	-1	-1	-1	-1	4		0	0						Untertest1.avi	0	880	547	72	111				0	Content		-72	-111	7951313	3341158665
7968	09:19:26.137	00:00:07.968	478	-1024	-768	-1	-1	-1	-1	4	-1024	-768	-1	-1	-1	-1	4		0	0						Untertest1.avi	0	880	547	72	111				0	Content		-72	-111	7968187	3341175539
7985	09:19:26.154	00:00:07.984	479	-1024	-768	-1	-1	-1	-1	4	-1024	-768	-1	-1	-1	-1	4		0	0						Untertest1.avi	0	880	547	72	111				0	Content		-72	-111	7984810	3341192162
8001	09:19:26.170	00:00:08.001	480	-1024	-768	-1	-1	-1	-1	4	-1024	-768	-1	-1	-1	-1	4		0	0						Untertest1.avi	0	880	547	72	111				0	Content		-72	-111	8001183	3341208535
8018	09:19:26.187	00:00:08.018	481	767,6021	964,2517	0,4672213	0,6188197	500,67	3,699874	0	521,0924	1003,149	0,3053596	0,6613125	502,77	3,41737	0	15	644	984						Untertest1.avi	0	880	547	72	111	705	755	716	0	Content		572	873	8018251	3341225603
8035	09:19:26.204	00:00:08.034	482	-1024	-768	-1	-1	-1	-1	4	693,8157	895,7805	0,3003739	0,6602988	476,4338	3,27802	0	15	694	896						Untertest1.avi	0	880	547	72	111	705	755	716	0	Content		622	785	8034680	3341242032
8052	09:19:26.221	00:00:08.051	483	871,2807	858,3313	0,4655149	0,6172627	500,67	3,560235	0	656,4957	884,8151	0,2997006	0,6600989	476,3752	3,306703	0	15	764	872						Untertest1.avi	0	880	547	72	111	705	755	716	0	Content		692	761	8051547	3341258899
8068	09:19:26.237	00:00:08.068	484	886,9889	886,4991	0,4665318	0,6178541	505,1608	3,513843	0	695,5198	881,9306	0,2998369	0,6607825	476,1682	3,262234	0	15	791	884						Untertest1.avi	0	880	547	72	111	705	755	716	0	Content		719	773	8068167	3341275519
8085	09:19:26.254	00:00:08.084	485	885,233	861,7924	0,465891	0,6182392	501,9293	3,526577	0	690,9012	874,8097	0,299776	0,6611724	476,1624	3,227135	0	15	788	868						Untertest1.avi	0	880	547	72	111	705	755	716	0	Content		716	757	8084866	3341292218
8101	09:19:26.270	00:00:08.101	486	889,8276	894,5112	0,4659224	0,6185431	501,9218	3,437904	0	704,2921	872,2972	0,2997376	0,6614209	476,1773	3,183271	0	15	797	883						Untertest1.avi	0	880	547	72	111	705	755	716	0	Content		725	772	8101169	3341308521
8118	09:19:26.287	00:00:08.118	487	878,5713	908,0654	0,4654056	0,6188853	499,1754	3,444017	0	700,103	873,1047	0,2997141	0,66177	476,2628	3,217071	0	15	789	891						Untertest1.avi	0	880	547	72	111	705	755	716	0	Content		717	780	8118236	3341325588
8135	09:19:26.304	00:00:08.134	488	864,014	882,6519	0,4654676	0,6194023	499,131	3,428205	0	689,5171	866,9061	0,2997351	0,6622026	476,1286	3,215627	0	15	777	875						Untertest1.avi	0	880	547	72	111	705	755	716	0	Content		705	764	8134862	3341342214
8152	09:19:26.321	00:00:08.151	489	869,9753	889,8141	0,4654549	0,6198291	498,7919	3,429261	0	696,2612	876,9143	0,2997508	0,6625019	476,2844	3,194595	0	15	783	883						Untertest1.avi	0	880	547	72	111	705	755	716	0	Content		711	772	8151609	3341358961
8168	09:19:26.337	00:00:08.167	490	868,6418	879,4503	0,4654505	0,6202606	498,6718	3,456023	0	712,7346	868,6721	0,299724	0,6629139	476,2391	3,178694	0	15	791	874						Untertest1.avi	0	880	547	72	111	705	755	716	0	Content		719	763	8167915	3341375267
8184	09:19:26.353	00:00:08.184	491	850,735	857,8013	0,4655786	0,6207669	499,2953	3,406599	0	699,8713	869,4604	0,299643	0,6632278	476,3349	3,214984	0	15	775	864						Untertest1.avi	0	880	547	72	111	705	755	716	0	Content		703	753	8184429	3341391781
8201	09:19:26.370	00:00:08.201	492	878,6783	876,2764	0,4654538	0,6211569	498,941	3,436714	0	709,6918	872,2311	0,2995681	0,6635929	476,3575	3,219559	0	15	794	874						Untertest1.avi	0	880	547	72	111	705	755	716	0	Content		722	763	8201039	3341408391
8218	09:19:26.387	00:00:08.218	493	866,9553	867,6707	0,4653371	0,6215103	498,7552	3,398677	0	703,4828	855,7063	0,2994808	0,6637645	476,4302	3,189756	0	15	785	862						Untertest1.avi	0	880	547	72	111	705	755	716	0	Content		713	751	8218231	3341425583
8235	09:19:26.404	00:00:08.234	494	846,4518	865,3815	0,4650292	0,621905	497,4395	3,438601	0	717,0952	870,329	0,2994255	0,6640282	476,5198	3,21243	0	15	782	868						Untertest1.avi	0	880	547	72	111	705	755	716	0	Content		710	757	8234981	3341442333
8251	09:19:26.420	00:00:08.251	495	-1024	-768	-1	-1	-1	-1	4	707,182	863,6017	0,2993945	0,6644117	476,5666	3,182861	0	15	707	864						Untertest1.avi	0	880	547	72	111	705	755	716	0	Content		635	753	8251476	3341458828
8268	09:19:26.437	00:00:08.267	496	-1024	-768	-1	-1	-1	-1	4	714,1223	868,7075	0,2993111	0,6645945	476,5061	3,138836	0	15	714	869						Untertest1.avi	0	880	547	72	111	705	755	716	0	Content		642	758	8267783	3341475135
8284	09:19:26.453	00:00:08.284	497	856,2219	872,2568	0,4650393	0,622854	498,7027	3,453541	0	706,4111	871,3943	0,2992001	0,6647453	476,6833	3,202806	0	15	781	872						Untertest1.avi	0	880	547	72	111	705	755	716	0	Content		709	761	8284420	3341491772
8301	09:19:26.470	00:00:08.301	498	828,6715	869,5443	0,4588957	0,6234492	471,5535	3,282402	0	736,5591	874,1055	0,2990388	0,6650751	476,5951	3,165176	0	15	783	872						Untertest1.avi	0	880	547	72	111	705	755	716	0	Content		711	761	8301027	3341508379
8318	09:19:26.487	00:00:08.318	499	-1024	-768	-1	-1	-1	-1	4	702,3472	870,8795	0,2988577	0,6653993	476,4146	3,207861	0	15	702	871						Untertest1.avi	0	880	547	72	111	705	755	716	0	Content		630	760	8318096	3341525448
8335	09:19:26.504	00:00:08.334	500	865,4927	886,2852	0,465162	0,6238953	500,9908	3,408492	0	712,69	873,2126	0,2987374	0,6656983	476,6813	3,189681	0	15	789	880						Untertest1.avi	0	880	547	72	111	705	755	716	0	Content		717	769	8334719	3341542071
8351	09:19:26.520	00:00:08.351	501	860,6443	866,7264	0,4645279	0,6243144	498,6982	3,409605	0	710,2274	865,3229	0,298628	0,6661364	476,6356	3,190239	0	15	785	866						Untertest1.avi	0	880	547	72	111	705	755	716	0	Content		713	755	8351151	3341558503
8368	09:19:26.537	00:00:08.367	502	886,1371	867,8461	0,4646015	0,624738	499,4046	3,368471	0	704,1241	863,9891	0,2985584	0,6664529	476,699	3,170821	0	15	795	866						Untertest1.avi	0	880	547	72	111	705	755	716	0	Content		723	755	8367772	3341575124
8384	09:19:26.553	00:00:08.384	503	839,9109	849,2994	0,4644826	0,6249583	499,0854	3,467474	0	711,7618	863,2615	0,2984828	0,6667276	476,6896	3,151268	0	15	776	856						Untertest1.avi	0	880	547	72	111	705	755	716	0	Content		704	745	8384408	3341591760
8401	09:19:26.570	00:00:08.400	504	-1024	-768	-1	-1	-1	-1	4	720,1472	866,8395	0,2984208	0,6669993	476,7882	3,182311	0	15	720	867						Untertest1.avi	0	880	547	72	111	705	755	716	0	Content		648	756	8400897	3341608249
8418	09:19:26.587	00:00:08.417	505	-1024	-768	-1	-1	-1	-1	4	711,9657	874,9543	0,2983563	0,6673098	477,0067	3,188603	0	15	712	875						Untertest1.avi	0	880	547	72	111	705	755	716	0	Content		640	764	8417643	3341624995
8434	09:19:26.603	00:00:08.434	506	842,5779	859,894	0,4582349	0,6263379	471,9649	3,239869	0	712,8062	865,7848	0,2982631	0,667733	476,8524	3,200409	0	15	778	863						Untertest1.avi	0	880	547	72	111	705	755	716	0	Content		706	752	8434267	3341641619
8451	09:19:26.620	00:00:08.451	507	838,4104	860,7775	0,4582419	0,6267073	471,9087	3,255962	0	710,4246	871,6691	0,2982293	0,6681033	476,8759	3,185406	0	15	774	866						Untertest1.avi	0	880	547	72	111	705	755	716	0	Content		702	755	8451141	3341658493
8468	09:19:26.637	00:00:08.467	508	828,7853	860,3047	0,4581884	0,6271143	472,0691	3,263386	0	720,125	864,907	0,2981783	0,6685613	476,9216	3,161433	0	15	774	863						Untertest1.avi	0	880	547	72	111	705	755	716	0	Content		702	752	8467765	3341675117
8484	09:19:26.653	00:00:08.484	509	849,1548	855,8322	0,4582288	0,6275234	471,9974	3,242301	0	698,2882	859,6216	0,2981455	0,6689192	476,7113	3,205115	0	15	774	858						Untertest1.avi	0	880	547	72	111	705	755	716	0	Content		702	747	8484263	3341691615
8501	09:19:26.670	00:00:08.501	510	834,2609	856,4452	0,4582261	0,6279736	472,1869	3,27569	0	702,4233	864,9222	0,2981967	0,6693127	476,9771	3,220559	0	15	768	861						Untertest1.avi	0	880	547	72	111	705	755	716	0	Content		696	750	8501011	3341708363
8518	09:19:26.687	00:00:08.517	511	858,9376	863,9718	0,458305	0,628336	472,1714	3,227539	0	717,3431	861,144	0,2982381	0,6695707	476,9302	3,202937	0	15	788	863						Untertest1.avi	0	880	547	72	111	705	755	716	0	Content		716	752	8517634	3341724986
8534	09:19:26.703	00:00:08.534	512	843,5591	845,7059	0,4582998	0,6287004	472,429	3,210901	0	720,6186	875,6394	0,2982228	0,6699235	476,9988	3,180764	0	15	782	861						Untertest1.avi	0	880	547	72	111	705	755	716	0	Content		710	750	8534392	3341741744
8551	09:19:26.720	00:00:08.551	513	852,6333	869,0844	0,4582759	0,6291157	472,337	3,217478	0	712,8869	869,9888	0,2981753	0,6702967	477,0401	3,215546	0	15	783	870						Untertest1.avi	0	880	547	72	111	705	755	716	0	Content		711	759	8551006	3341758358
8568	09:19:26.737	00:00:08.567	514	826,7756	849,6539	0,4582252	0,629455	472,4516	3,296046	0	703,4675	865,1968	0,2980929	0,6706385	476,9869	3,230503	0	15	765	857						Untertest1.avi	0	880	547	72	111	705	755	716	0	Content		693	746	8567633	3341774985
8584	09:19:26.753	00:00:08.584	515	831,2981	854,7343	0,4582253	0,6297272	472,5085	3,270201	0	717,1442	864,7029	0,2980755	0,6708728	477,0118	3,175212	0	15	774	860						Untertest1.avi	0	880	547	72	111	705	755	716	0	Content		702	749	8584387	3341791739
8601	09:19:26.770	00:00:08.601	516	840,6085	856,7081	0,4582262	0,6299044	472,5195	3,257821	0	705,5348	861,1194	0,298077	0,6710365	477,1642	3,219173	0	15	773	859						Untertest1.avi	0	880	547	72	111	705	755	716	0	Content		701	748	8601006	3341808358
8618	09:19:26.787	00:00:08.617	517	834,5591	861,1901	0,4582244	0,6300969	472,545	3,298888	0	705,7467	865,1339	0,2980727	0,671186	477,1237	3,17593	0	15	770	863						Untertest1.avi	0	880	547	72	111	705	755	716	0	Content		698	752	8617629	3341824981
8634	09:19:26.803	00:00:08.634	518	832,0184	864,1057	0,4582287	0,630306	472,5911	3,265949	0	722,7285	860,5622	0,2980932	0,6713666	477,1913	3,181633	0	15	777	862						Untertest1.avi	0	880	547	72	111	705	755	716	0	Content		705	751	8634254	3341841606
8651	09:19:26.820	00:00:08.651	519	839,4069	863,0081	0,4582193	0,6305875	472,6019	3,266394	0	722,8636	876,4211	0,2980601	0,6716756	477,1108	3,205404	0	15	781	870						Untertest1.avi	0	880	547	72	111	705	755	716	0	Content		709	759	8651004	3341858356
8668	09:19:26.837	00:00:08.667	520	839,7303	868,72	0,4581982	0,6307525	472,6244	3,259386	0	719,8118	860,5679	0,2980488	0,671875	477,2086	3,234153	0	15	780	865						Untertest1.avi	0	880	547	72	111	705	755	716	0	Content		708	754	8667627	3341874979
8684	09:19:26.853	00:00:08.684	521	824,947	849,0554	0,4581763	0,6308838	472,6869	3,2909	0	714,6666	864,3415	0,2980292	0,6719666	477,2635	3,194199	0	15	770	857						Untertest1.avi	0	880	547	72	111	705	755	716	0	Content		698	746	8684252	3341891604
8701	09:19:26.870	00:00:08.700	522	837,7085	857,4912	0,4581566	0,6309873	472,7007	3,26516	0	715,3181	867,1777	0,2980008	0,6720652	477,2299	3,20104	0	15	777	862						Untertest1.avi	0	880	547	72	111	705	755	716	0	Content		705	751	8700873	3341908225
8718	09:19:26.887	00:00:08.717	523	911,5192	833,6143	0,4569722	0,6306666	472,7621	3,298299	0	827,7122	852,6323	0,2971548	0,6715682	477,6837	3,232836	0	15	870	843						Untertest1.avi	0	880	547	72	111	705	755	716	0	Content		798	732	8717623	3341924975
8734	09:19:26.903	00:00:08.734	524	1039,093	783,5779	0,4550358	0,6300264	473,0451	3,340198	0	955,7917	816,5466	0,2958497	0,6708719	477,847	3,281235	0	16	997	800						Untertest1.avi	0	880	547	72	111	1032	659	283	0	Content		925	689	8734255	3341941607
8751	09:19:26.920	00:00:08.750	525	1127,561	748,0302	0,4538984	0,6296906	473,2057	3,374645	0	1072,082	785,5318	0,2950508	0,6704053	478,18	3,252477	0	16	1100	767						Untertest1.avi	0	880	547	72	111	1032	659	283	0	Content		1028	656	8750875	3341958227
8767	09:19:26.936	00:00:08.767	526	1228,124	730,754	0,4484058	0,6299223	493,848	3,575656	0	1071,39	785,0946	0,2948895	0,6705669	478,0051	3,229425	0	16	1150	758						Untertest1.avi	0	880	547	72	111	1032	659	283	0	Content		1078	647	8767499	3341974851
8784	09:19:26.953	00:00:08.784	527	1135,018	760,7733	0,4540931	0,6300606	473,1055	3,343346	0	1077,886	786,3089	0,2949334	0,6709251	477,9591	3,274829	0	16	1106	774						Untertest1.avi	0	880	547	72	111	1032	659	283	0	Content		1034	663	8784246	3341991598
8801	09:19:26.970	00:00:08.800	528	1137,196	756,9936	0,4541596	0,6302606	473,052	3,355182	0	1080,138	781,5059	0,2949012	0,6710907	477,9397	3,263629	0	16	1109	769						Untertest1.avi	0	880	547	72	111	1032	659	283	0	Content		1037	658	8800869	3342008221
8817	09:19:26.986	00:00:08.817	529	1127,47	754,7143	0,4542166	0,6303874	473,0775	3,367173	0	1067,813	775,1783	0,2948652	0,6712372	477,9255	3,308935	0	16	1098	765						Untertest1.avi	0	880	547	72	111	1032	659	283	0	Content		1026	654	8817492	3342024844
8834	09:19:27.003	00:00:08.834	530	1142,629	755,7746	0,4542127	0,6304792	473,1282	3,375774	0	1056,856	787,1527	0,2947626	0,6713389	477,6724	3,306086	0	16	1100	771						Untertest1.avi	0	880	547	72	111	1032	659	283	0	Content		1028	660	8834119	3342041471
8851	09:19:27.020	00:00:08.850	531	1127,867	758,8214	0,4541456	0,6305809	473,1303	3,389974	0	1062,853	775,7147	0,2946081	0,6714461	477,8	3,271889	0	16	1095	767						Untertest1.avi	0	880	547	72	111	1032	659	283	0	Content		1023	656	8850866	3342058218
8867	09:19:27.036	00:00:08.867	532	1139,218	760,1088	0,4540425	0,6305972	473,0852	3,393995	0	1063,029	774,0636	0,2944669	0,6714587	477,6857	3,29096	0	16	1101	767						Untertest1.avi	0	880	547	72	111	1032	659	283	0	Content		1029	656	8867491	3342074843
8884	09:19:27.053	00:00:08.884	533	1135,234	755,6161	0,4539722	0,6305058	473,1189	3,412286	0	1079,821	786,7769	0,294358	0,6714283	477,5769	3,325233	0	16	1108	771						Untertest1.avi	0	880	547	72	111	1032	659	283	0	Content		1036	660	8884115	3342091467
8901	09:19:27.070	00:00:08.900	534	1126,467	765,7616	0,4539169	0,6304128	473,0524	3,422561	0	1064,121	772,1619	0,2942902	0,6714815	477,4462	3,300778	0	16	1095	769						Untertest1.avi	0	880	547	72	111	1032	659	283	0	Content		1023	658	8900740	3342108092
8917	09:19:27.086	00:00:08.917	535	1131,42	765,5623	0,4539739	0,6303698	473,0104	3,421451	0	1075,646	784,2065	0,2943273	0,6716027	477,5641	3,348994	0	16	1104	775						Untertest1.avi	0	880	547	72	111	1032	659	283	0	Content		1032	664	8917489	3342124841
8934	09:19:27.103	00:00:08.934	536	1129,104	762,5848	0,4541394	0,6303602	473,0069	3,441077	0	1079,516	774,9711	0,2944412	0,6716934	477,4986	3,322052	0	16	1104	769						Untertest1.avi	0	880	547	72	111	1032	659	283	0	Content		1032	658	8934117	3342141469
8951	09:19:27.120	00:00:08.950	537	1133,789	767,0225	0,4544011	0,6303579	472,8957	3,473189	0	1079,723	776,73	0,2946782	0,6717909	477,5474	3,359576	0	16	1107	772						Untertest1.avi	0	880	547	72	111	1032	659	283	0	Content		1035	661	8950739	3342158091
8967	09:19:27.136	00:00:08.967	538	1145,78	761,8065	0,4546332	0,6303378	472,972	3,431823	0	1078,113	782,1998	0,2948715	0,6718507	477,6078	3,343729	0	16	1112	772						Untertest1.avi	0	880	547	72	111	1032	659	283	0	Content		1040	661	8967488	3342174840
8984	09:19:27.153	00:00:08.984	539	1137,996	755,7189	0,4548046	0,6303946	473,0427	3,448868	0	1059,422	774,5948	0,295009	0,671959	477,6234	3,378052	0	16	1099	765						Untertest1.avi	0	880	547	72	111	1032	659	283	0	Content		1027	654	8984112	3342191464
9001	09:19:27.170	00:00:09.000	540	1139,234	764,7917	0,4549426	0,630402	472,9326	3,467828	0	1079,849	781,5288	0,2951619	0,6719667	477,3953	3,372412	0	16	1110	773						Untertest1.avi	0	880	547	72	111	1032	659	283	0	Content		1038	662	9000736	3342208088
9017	09:19:27.186	00:00:09.017	541	1214,936	765,8514	0,4542625	0,6305273	472,9948	3,501559	0	1153,928	786,4199	0,2947021	0,6719093	477,6273	3,428231	0	17	1184	776						Untertest1.avi	0	880	547	72	111	1311	648	366	0	Content		1112	665	9017361	3342224713
9034	09:19:27.203	00:00:09.034	542	1366,006	773,0851	0,4528966	0,6303632	473,4629	3,468523	0	1293,259	772,0916	0,2936884	0,6715431	477,6891	3,408999	0	17	1330	773						Untertest1.avi	0	880	547	72	111	1311	648	366	0	Content		1258	662	9034111	3342241463
9051	09:19:27.220	00:00:09.050	543	1454,914	741,3116	0,4525381	0,6302613	474,0827	3,497558	0	1355,342	768,3859	0,2934548	0,6712614	478,2038	3,421675	0	17	1405	755						Untertest1.avi	0	880	547	72	111	1311	648	366	0	Content		1333	644	9050734	3342258086
9067	09:19:27.236	00:00:09.067	544	1432,482	762,52	0,4526033	0,6303886	473,9967	3,538229	0	1350,397	777,4656	0,2934432	0,6713951	478,1791	3,446587	0	17	1391	770						Untertest1.avi	0	880	547	72	111	1311	648	366	0	Content		1319	659	9067360	3342274712
9084	09:19:27.253	00:00:09.083	545	1449,065	757,3547	0,452547	0,6305884	474,023	3,525128	0	1334,009	767,3159	0,2932728	0,67162	478,0871	3,425825	0	17	1392	762						Untertest1.avi	0	880	547	72	111	1311	648	366	0	Content		1320	651	9083983	3342291335
9101	09:19:27.270	00:00:09.100	546	1441,269	753,2052	0,4524825	0,6306555	473,9579	3,472502	0	1337,443	770,4148	0,2931525	0,6717344	478,1729	3,470668	0	17	1389	762						Untertest1.avi	0	880	547	72	111	1311	648	366	0	Content		1317	651	9100735	3342308087
9117	09:19:27.286	00:00:09.117	547	1451,715	754,4464	0,4524193	0,6306297	473,9611	3,51541	0	1335,739	762,6077	0,293093	0,671795	478,2627	3,400535	0	17	1394	759						Untertest1.avi	0	880	547	72	111	1311	648	366	0	Content		1322	648	9117359	3342324711
9134	09:19:27.303	00:00:09.133	548	1458,894	760,8474	0,4524004	0,6306859	473,9709	3,504596	0	1358,825	769,371	0,2930515	0,6718938	478,2643	3,415586	0	17	1409	765						Untertest1.avi	0	880	547	72	111	1311	648	366	0	Content		1337	654	9133983	3342341335
9151	09:19:27.320	00:00:09.150	549	1444,686	763,4346	0,4524064	0,6310148	474,0213	3,5663	0	1355	769,5909	0,2930254	0,6722141	478,3398	3,481921	0	17	1400	767						Untertest1.avi	0	880	547	72	111	1311	648	366	0	Content		1328	656	9150606	3342357958
9167	09:19:27.336	00:00:09.167	550	1438,293	759,6953	0,4523607	0,6314484	473,793	3,516459	0	1334,233	759,3953	0,2929859	0,6726187	478,2103	3,425041	0	17	1386	760						Untertest1.avi	0	880	547	72	111	1311	648	366	0	Content		1314	649	9167232	3342374584
9184	09:19:27.353	00:00:09.183	551	1441,258	748,3315	0,4522882	0,6316928	473,9851	3,507487	0	1347,444	760,5372	0,2929457	0,672874	478,2094	3,454952	0	17	1394	754						Untertest1.avi	0	880	547	72	111	1311	648	366	0	Content		1322	643	9183979	3342391331
9201	09:19:27.370	00:00:09.200	552	1435,125	754,9498	0,4522686	0,6317657	473,9733	3,556358	0	1335,017	762,3477	0,2928483	0,6729475	478,0388	3,421369	0	17	1385	759						Untertest1.avi	0	880	547	72	111	1311	648	366	0	Content		1313	648	9200604	3342407956
9217	09:19:27.386	00:00:09.217	553	1431,324	752,0862	0,452264	0,6317285	473,9998	3,488746	0	1329,399	758,9025	0,2928106	0,6729313	478,0803	3,492319	0	17	1380	755						Untertest1.avi	0	880	547	72	111	1311	648	366	0	Content		1308	644	9217227	3342424579
9234	09:19:27.403	00:00:09.233	554	1442,476	752,1442	0,4522648	0,6319066	474,0042	3,521623	0	1317,219	760,8209	0,2928019	0,6730827	478,0807	3,443813	0	17	1380	756						Untertest1.avi	0	880	547	72	111	1311	648	366	0	Content		1308	645	9233978	3342441330
9251	09:19:27.420	00:00:09.250	555	1438,807	747,6193	0,4522852	0,6322253	473,9594	3,497708	0	1333,829	766,9796	0,2928247	0,6733586	477,989	3,450854	0	17	1386	757						Untertest1.avi	0	880	547	72	111	1311	648	366	0	Content		1314	646	9250603	3342457955
9267	09:19:27.436	00:00:09.267	556	1436,149	755,7109	0,452318	0,6323633	473,8752	3,505045	0	1330,745	774,2301	0,292839	0,6734408	478,0691	3,483904	0	17	1383	765						Untertest1.avi	0	880	547	72	111	1311	648	366	0	Content		1311	654	9267226	3342474578
9284	09:19:27.453	00:00:09.283	557	1430,47	757,8491	0,4522811	0,6323514	473,9567	3,54917	0	1331,147	760,1464	0,2927982	0,6734556	477,9411	3,439878	0	17	1381	759						Untertest1.avi	0	880	547	72	111	1311	648	366	0	Content		1309	648	9283977	3342491329
9300	09:19:27.469	00:00:09.300	558	1425,691	744,4914	0,4522563	0,6323372	473,9519	3,528057	0	1316,425	773,8857	0,2927493	0,6733866	478,0057	3,409836	0	17	1371	759						Untertest1.avi	0	880	547	72	111	1311	648	366	0	Content		1299	648	9300479	3342507831
9317	09:19:27.486	00:00:09.317	559	1423,782	748,0909	0,4522098	0,6323787	473,9835	3,516584	0	1332,979	767,9426	0,2927103	0,6734434	478,0103	3,442935	0	17	1378	758						Untertest1.avi	0	880	547	72	111	1311	648	366	0	Content		1306	647	9317226	3342524578
9334	09:19:27.503	00:00:09.333	560	1437,099	757,9119	0,4522194	0,6324239	473,9185	3,540843	0	1319,161	763,8748	0,2926829	0,6734524	478,072	3,44143	0	17	1378	761						Untertest1.avi	0	880	547	72	111	1311	648	366	0	Content		1306	650	9333851	3342541203
9350	09:19:27.519	00:00:09.350	561	1420,311	753,6013	0,4522232	0,6323804	473,9854	3,516838	0	1331,676	766,063	0,2926913	0,6734039	478,0634	3,403763	0	17	1376	760						Untertest1.avi	0	880	547	72	111	1311	648	366	0	Content		1304	649	9350474	3342557826
9367	09:19:27.536	00:00:09.367	562	1437,809	745,8479	0,4522357	0,6322869	473,9417	3,517437	0	1325,838	769,2944	0,2927031	0,6733204	478,0475	3,461458	0	17	1382	758						Untertest1.avi	0	880	547	72	111	1311	648	366	0	Content		1310	647	9367223	3342574575
9384	09:19:27.553	00:00:09.383	563	1415,348	752,7394	0,4522465	0,6321295	473,9326	3,471673	0	1321,97	762,2905	0,2927125	0,6731792	478,0249	3,431267	0	18	1369	758						Untertest1.avi	0	880	547	72	111	1661	555	100	0	Content		1297	647	9383854	3342591206
9400	09:19:27.569	00:00:09.400	564	1451,727	753,5529	0,4521945	0,6318502	474,3556	3,50144	0	1354,969	765,2202	0,2926125	0,6729498	478,1937	3,431214	0	18	1403	759						Untertest1.avi	0	880	547	72	111	1661	555	100	0	Content		1331	648	9400470	3342607822
9417	09:19:27.586	00:00:09.417	565	1995,653	694,2643	0,45229	0,6306622	473,1122	3,69198	0	1939,262	701,9648	0,2928147	0,6716017	480,447	3,635082	0	18	1967	698						Untertest1.avi	0	880	547	72	111	1661	555	100	0	Content		1895	587	9417101	3342624453
9434	09:19:27.603	00:00:09.433	566	1597,382	647,0913	0,4391681	0,6296673	430,9991	3,190361	0	1868,363	623,2794	0,2910029	0,6704682	477,3281	3,456888	0	18	1733	635						Untertest1.avi	0	880	547	72	111	1661	555	100	0	Content		1661	524	9433845	3342641197
9450	09:19:27.619	00:00:09.450	567	-1024	-768	-1	-1	-1	-1	4	-1024	-768	-1	-1	-1	-1	4	18	0	0						Untertest1.avi	0	880	547	72	111	1661	555	100	0	Content		-72	-111	9450470	3342657822
9467	09:19:27.636	00:00:09.467	568	2357,457	488,334	0,4498134	0,6291078	483,6694	3,71517	0	-1024	-768	-1	-1	-1	-1	4	18	2357	488						Untertest1.avi	0	880	547	72	111	1661	555	100	0	Content		2285	377	9467094	3342674446
9484	09:19:27.653	00:00:09.483	569	-1024	-768	-1	-1	-1	-1	4	-1024	-768	-1	-1	-1	-1	4		0	0						Untertest1.avi	0	880	547	72	111				0	Content		-72	-111	9483718	3342691070
9500	09:19:27.669	00:00:09.500	570	-1024	-768	-1	-1	-1	-1	4	-1024	-768	-1	-1	-1	-1	4		0	0						Untertest1.avi	0	880	547	72	111				0	Content		-72	-111	9500335	3342707687
9517	09:19:27.686	00:00:09.517	571	-1024	-768	-1	-1	-1	-1	4	-1024	-768	-1	-1	-1	-1	4		0	0						Untertest1.avi	0	880	547	72	111				0	Content		-72	-111	9517003	3342724355
9534	09:19:27.703	00:00:09.533	572	-1024	-768	-1	-1	-1	-1	4	-1024	-768	-1	-1	-1	-1	4		0	0						Untertest1.avi	0	880	547	72	111				0	Content		-72	-111	9533607	3342740959
9550	09:19:27.719	00:00:09.550	573	-1024	-768	-1	-1	-1	-1	4	-1024	-768	-1	-1	-1	-1	4		0	0						Untertest1.avi	0	880	547	72	111				0	Content		-72	-111	9550274	3342757626
9567	09:19:27.736	00:00:09.567	574	-1024	-768	-1	-1	-1	-1	4	-1024	-768	-1	-1	-1	-1	4		0	0						Untertest1.avi	0	880	547	72	111				0	Content		-72	-111	9567048	3342774400
9584	09:19:27.753	00:00:09.583	575	-1024	-768	-1	-1	-1	-1	4	-1024	-768	-1	-1	-1	-1	4		0	0						Untertest1.avi	0	880	547	72	111				0	Content		-72	-111	9583715	3342791067
9600	09:19:27.769	00:00:09.600	576	2328,007	496,5436	0,4505582	0,6301248	487,7845	3,700568	0	-1024	-768	-1	-1	-1	-1	4	19	2328	497						Untertest1.avi	0	880	547	72	111	2283	380	83	0	Content		2256	386	9600458	3342807810
9617	09:19:27.786	00:00:09.616	577	2270,144	508,7652	0,4501173	0,6301322	486,2328	3,628776	0	-1024	-768	-1	-1	-1	-1	4	19	2270	509						Untertest1.avi	0	880	547	72	111	2283	380	83	0	Content		2198	398	9616829	3342824181
9634	09:19:27.803	00:00:09.633	578	2338,732	486,8565	0,4512143	0,6302562	492,0585	3,720667	0	-1024	-768	-1	-1	-1	-1	4	19	2339	487						Untertest1.avi	0	880	547	72	111	2283	380	83	0	Content		2267	376	9633898	3342841250
9651	09:19:27.820	00:00:09.650	579	2405,927	484,948	0,4510485	0,6303717	491,5631	3,752711	0	-1024	-768	-1	-1	-1	-1	4	19	2406	485						Untertest1.avi	0	880	547	72	111	2283	380	83	0	Content		2334	374	9650646	3342857998
9667	09:19:27.836	00:00:09.667	580	2372,238	490,9037	0,450937	0,6304418	491,2234	3,691215	0	-1024	-768	-1	-1	-1	-1	4	19	2372	491						Untertest1.avi	0	880	547	72	111	2283	380	83	0	Content		2300	380	9667271	3342874623
9683	09:19:27.852	00:00:09.683	581	-1024	-768	-1	-1	-1	-1	4	-1024	-768	-1	-1	-1	-1	4	20	0	0						Untertest1.avi	0	880	547	72	111	2325	379	150	0	Content		-72	-111	9683449	3342890801
9700	09:19:27.869	00:00:09.700	582	2467,548	502,6098	0,4515873	0,6305021	494,9589	3,794961	0	-1024	-768	-1	-1	-1	-1	4	20	2468	503						Untertest1.avi	0	880	547	72	111	2325	379	150	0	Content		2396	392	9700073	3342907425
9717	09:19:27.886	00:00:09.716	583	2421,824	489,2524	0,4517647	0,6305711	495,9637	3,738491	0	-1024	-768	-1	-1	-1	-1	4	20	2422	489						Untertest1.avi	0	880	547	72	111	2325	379	150	0	Content		2350	378	9716819	3342924171
9734	09:19:27.903	00:00:09.733	584	2347,137	506,5653	0,4506342	0,6305746	491,1144	3,643644	0	-1024	-768	-1	-1	-1	-1	4	20	2347	507						Untertest1.avi	0	880	547	72	111	2325	379	150	0	Content		2275	396	9733887	3342941239
9750	09:19:27.919	00:00:09.750	585	-1024	-768	-1	-1	-1	-1	4	-1024	-768	-1	-1	-1	-1	4	20	0	0						Untertest1.avi	0	880	547	72	111	2325	379	150	0	Content		-72	-111	9750066	3342957418
9767	09:19:27.936	00:00:09.767	586	2434,758	453,7036	0,4511308	0,6304069	494,3559	3,712121	0	-1024	-768	-1	-1	-1	-1	4	20	2435	454						Untertest1.avi	0	880	547	72	111	2325	379	150	0	Content		2363	343	9767260	3342974612
9784	09:19:27.953	00:00:09.783	587	2459,39	483,3458	0,4513787	0,6302682	496,1703	3,675514	0	-1024	-768	-1	-1	-1	-1	4	20	2459	483						Untertest1.avi	0	880	547	72	111	2325	379	150	0	Content		2387	372	9783931	3342991283
9801	09:19:27.970	00:00:09.800	588	2340,982	490,0369	0,4506382	0,630101	493,0418	3,610475	0	-1024	-768	-1	-1	-1	-1	4	20	2341	490						Untertest1.avi	0	880	547	72	111	2325	379	150	0	Content		2269	379	9800507	3343007859
9817	09:19:27.986	00:00:09.816	589	2431,366	488,6683	0,4506183	0,6302509	493,0786	3,683905	0	-1024	-768	-1	-1	-1	-1	4	20	2431	489						Untertest1.avi	0	880	547	72	111	2325	379	150	0	Content		2359	378	9816684	3343024036
9833	09:19:28.002	00:00:09.833	590	2354,521	498,882	0,4507622	0,6302075	493,808	3,604105	0	-1024	-768	-1	-1	-1	-1	4	21	2355	499						Untertest1.avi	0	880	547	72	111	2270	380	267	0	Content		2283	388	9833313	3343040665
9850	09:19:28.019	00:00:09.850	591	2344,085	501,0609	0,4503593	0,6300437	492,0056	3,610603	0	-1024	-768	-1	-1	-1	-1	4	21	2344	501						Untertest1.avi	0	880	547	72	111	2270	380	267	0	Content		2272	390	9850060	3343057412
9867	09:19:28.036	00:00:09.867	592	2371,82	491,1573	0,450304	0,6299211	491,8452	3,585901	0	-1024	-768	-1	-1	-1	-1	4	21	2372	491						Untertest1.avi	0	880	547	72	111	2270	380	267	0	Content		2300	380	9867184	3343074536
9884	09:19:28.053	00:00:09.883	593	2356,353	500,8883	0,4502041	0,6298615	491,6583	3,500595	0	-1024	-768	-1	-1	-1	-1	4	21	2356	501						Untertest1.avi	0	880	547	72	111	2270	380	267	0	Content		2284	390	9883806	3343091158
9900	09:19:28.069	00:00:09.900	594	2344,224	502,5936	0,4506536	0,6297882	494,2841	3,5431	0	-1024	-768	-1	-1	-1	-1	4	21	2344	503						Untertest1.avi	0	880	547	72	111	2270	380	267	0	Content		2272	392	9900496	3343107848
9917	09:19:28.086	00:00:09.916	595	-1024	-768	-1	-1	-1	-1	4	-1024	-768	-1	-1	-1	-1	4	21	0	0						Untertest1.avi	0	880	547	72	111	2270	380	267	0	Content		-72	-111	9916551	3343123903
9933	09:19:28.102	00:00:09.933	596	2420,578	496,0471	0,4509511	0,6296167	496,4704	3,503689	0	-1024	-768	-1	-1	-1	-1	4	21	2421	496						Untertest1.avi	0	880	547	72	111	2270	380	267	0	Content		2349	385	9933300	3343140652
9950	09:19:28.119	00:00:09.949	597	2311,538	468,5908	0,4501074	0,6295815	492,8784	3,448341	0	-1024	-768	-1	-1	-1	-1	4	21	2312	469						Untertest1.avi	0	880	547	72	111	2270	380	267	0	Content		2240	358	9949922	3343157274
9967	09:19:28.136	00:00:09.967	598	2323,455	483,6043	0,4498841	0,6295497	492,1517	3,47927	0	-1024	-768	-1	-1	-1	-1	4	21	2323	484						Untertest1.avi	0	880	547	72	111	2270	380	267	0	Content		2251	373	9967115	3343174467
9984	09:19:28.153	00:00:09.983	599	2337,752	488,8875	0,4501968	0,6295985	493,8817	3,45646	0	-1024	-768	-1	-1	-1	-1	4	21	2338	489						Untertest1.avi	0	880	547	72	111	2270	380	267	0	Content		2266	378	9983789	3343191141
10000	09:19:28.169	00:00:10.000	600	2340,002	466,3781	0,4500976	0,629653	493,2537	3,494542	0	-1024	-768	-1	-1	-1	-1	4	21	2340	466						Untertest1.avi	0	880	547	72	111	2270	380	267	0	Content		2268	355	10000486	3343207838
10017	09:19:28.186	00:00:10.016	601	-1024	-768	-1	-1	-1	-1	4	-1024	-768	-1	-1	-1	-1	4	21	0	0						Untertest1.avi	0	880	547	72	111	2270	380	267	0	Content		-72	-111	10016540	3343223892
10033	09:19:28.202	00:00:10.033	602	-1024	-768	-1	-1	-1	-1	4	-1024	-768	-1	-1	-1	-1	4	21	0	0						Untertest1.avi	0	880	547	72	111	2270	380	267	0	Content		-72	-111	10033164	3343240516
10050	09:19:28.219	00:00:10.049	603	2375,254	491,0426	0,4509484	0,6295448	496,4981	3,500081	0	-1024	-768	-1	-1	-1	-1	4	21	2375	491						Untertest1.avi	0	880	547	72	111	2270	380	267	0	Content		2303	380	10049910	3343257262
10067	09:19:28.236	00:00:10.066	604	2333,258	464,5617	0,4508063	0,6294566	495,7801	3,487063	0	-1024	-768	-1	-1	-1	-1	4	21	2333	465						Untertest1.avi	0	880	547	72	111	2270	380	267	0	Content		2261	354	10066976	3343274328
10084	09:19:28.253	00:00:10.083	605	-1024	-768	-1	-1	-1	-1	4	-1024	-768	-1	-1	-1	-1	4	21	0	0						Untertest1.avi	0	880	547	72	111	2270	380	267	0	Content		-72	-111	10083723	3343291075
10100	09:19:28.269	00:00:10.100	606	2323,235	513,6122	0,4500353	0,6291111	492,5783	3,440117	0	-1024	-768	-1	-1	-1	-1	4	22	2323	514						Untertest1.avi	0	880	547	72	111	2213	403	216	0	Content		2251	403	10100347	3343307699
10117	09:19:28.286	00:00:10.116	607	2266,702	513,7352	0,4498536	0,6290749	491,7595	3,403869	0	-1024	-768	-1	-1	-1	-1	4	22	2267	514						Untertest1.avi	0	880	547	72	111	2213	403	216	0	Content		2195	403	10116525	3343323877
10133	09:19:28.302	00:00:10.133	608	-1024	-768	-1	-1	-1	-1	4	-1024	-768	-1	-1	-1	-1	4	22	0	0						Untertest1.avi	0	880	547	72	111	2213	403	216	0	Content		-72	-111	10133151	3343340503
10150	09:19:28.319	00:00:10.149	609	2294,912	503,1355	0,4499967	0,6289394	492,8564	3,384156	0	-1024	-768	-1	-1	-1	-1	4	22	2295	503						Untertest1.avi	0	880	547	72	111	2213	403	216	0	Content		2223	392	10149776	3343357128
10167	09:19:28.336	00:00:10.166	610	2284,844	501,4137	0,4497712	0,6288132	491,8658	3,362656	0	-1024	-768	-1	-1	-1	-1	4	22	2285	501						Untertest1.avi	0	880	547	72	111	2213	403	216	0	Content		2213	390	10166966	3343374318
10184	09:19:28.353	00:00:10.183	611	2314,829	507,8997	0,4496784	0,6287081	491,6344	3,383294	0	-1024	-768	-1	-1	-1	-1	4	22	2315	508						Untertest1.avi	0	880	547	72	111	2213	403	216	0	Content		2243	397	10183589	3343390941
10200	09:19:28.369	00:00:10.200	612	-1024	-768	-1	-1	-1	-1	4	-1024	-768	-1	-1	-1	-1	4	22	0	0						Untertest1.avi	0	880	547	72	111	2213	403	216	0	Content		-72	-111	10200215	3343407567
10216	09:19:28.385	00:00:10.216	613	2297,47	500,0936	0,449424	0,6287178	490,3358	3,324706	0	-1024	-768	-1	-1	-1	-1	4	22	2297	500						Untertest1.avi	0	880	547	72	111	2213	403	216	0	Content		2225	389	10216395	3343423747
10233	09:19:28.402	00:00:10.233	614	2292,941	521,0973	0,449613	0,6288133	491,1225	3,296889	0	-1024	-768	-1	-1	-1	-1	4	22	2293	521						Untertest1.avi	0	880	547	72	111	2213	403	216	0	Content		2221	410	10233017	3343440369
10250	09:19:28.419	00:00:10.249	615	2258,218	528,702	0,4493408	0,6288694	489,7342	3,259835	0	-1024	-768	-1	-1	-1	-1	4	22	2258	529						Untertest1.avi	0	880	547	72	111	2213	403	216	0	Content		2186	418	10249768	3343457120
10267	09:19:28.436	00:00:10.266	616	2277,384	522,45	0,4494735	0,6288365	490,4331	3,287131	0	-1024	-768	-1	-1	-1	-1	4	22	2277	522						Untertest1.avi	0	880	547	72	111	2213	403	216	0	Content		2205	411	10266957	3343474309
10284	09:19:28.453	00:00:10.283	617	2263,016	507,2543	0,4495415	0,6288416	490,8222	3,245096	0	-1024	-768	-1	-1	-1	-1	4	22	2263	507						Untertest1.avi	0	880	547	72	111	2213	403	216	0	Content		2191	396	10283515	3343490867
10300	09:19:28.469	00:00:10.300	618	2217,322	526,5383	0,4487509	0,6288897	486,926	3,226977	0	-1024	-768	-1	-1	-1	-1	4	22	2217	527						Untertest1.avi	0	880	547	72	111	2213	403	216	0	Content		2145	416	10300205	3343507557
10316	09:19:28.485	00:00:10.316	619	-1024	-768	-1	-1	-1	-1	4	-1024	-768	-1	-1	-1	-1	4		0	0						Untertest1.avi	0	880	547	72	111				0	Content		-72	-111	10316384	3343523736
10333	09:19:28.502	00:00:10.333	620	-1024	-768	-1	-1	-1	-1	4	-1024	-768	-1	-1	-1	-1	4		0	0						Untertest1.avi	0	880	547	72	111				0	Content		-72	-111	10333006	3343540358
10350	09:19:28.519	00:00:10.349	621	-1024	-768	-1	-1	-1	-1	4	-1024	-768	-1	-1	-1	-1	4		0	0						Untertest1.avi	0	880	547	72	111				0	Content		-72	-111	10349631	3343556983
10367	09:19:28.536	00:00:10.366	622	-1024	-768	-1	-1	-1	-1	4	-1024	-768	-1	-1	-1	-1	4		0	0						Untertest1.avi	0	880	547	72	111				0	Content		-72	-111	10366821	3343574173
10383	09:19:28.552	00:00:10.383	623	-1024	-768	-1	-1	-1	-1	4	-1024	-768	-1	-1	-1	-1	4		0	0						Untertest1.avi	0	880	547	72	111				0	Content		-72	-111	10383445	3343590797
10400	09:19:28.569	00:00:10.400	624	-1024	-768	-1	-1	-1	-1	4	-1024	-768	-1	-1	-1	-1	4		0	0						Untertest1.avi	0	880	547	72	111				0	Content		-72	-111	10400192	3343607544
10416	09:19:28.585	00:00:10.416	625	-1024	-768	-1	-1	-1	-1	4	-1024	-768	-1	-1	-1	-1	4		0	0						Untertest1.avi	0	880	547	72	111				0	Content		-72	-111	10416372	3343623724
10433	09:19:28.602	00:00:10.432	626	-1024	-768	-1	-1	-1	-1	4	-1024	-768	-1	-1	-1	-1	4		0	0						Untertest1.avi	0	880	547	72	111				0	Content		-72	-111	10432995	3343640347
10450	09:19:28.619	00:00:10.449	627	-1024	-768	-1	-1	-1	-1	4	-1024	-768	-1	-1	-1	-1	4		0	0						Untertest1.avi	0	880	547	72	111				0	Content		-72	-111	10449662	3343657014
10466	09:19:28.635	00:00:10.466	628	-1024	-768	-1	-1	-1	-1	4	-1024	-768	-1	-1	-1	-1	4		0	0						Untertest1.avi	0	880	547	72	111				0	Content		-72	-111	10466242	3343673594
10483	09:19:28.652	00:00:10.483	629	-1024	-768	-1	-1	-1	-1	4	-1024	-768	-1	-1	-1	-1	4		0	0						Untertest1.avi	0	880	547	72	111				0	Content		-72	-111	10483235	3343690587
10500	09:19:28.669	00:00:10.499	630	1335,593	693,6674	0,2782201	0,6728762	403,7888	2,574389	3	1465,191	701,8966	0,2781746	0,6728633	403,7888	2,574415	1	23	1465	702						Untertest1.avi	0	880	547	72	111	1396	598	133	0	Content		1393	591	10499865	3343707217
10516	09:19:28.685	00:00:10.516	631	-1024	-768	-1	-1	-1	-1	4	-1024	-768	-1	-1	-1	-1	4	23	0	0						Untertest1.avi	0	880	547	72	111	1396	598	133	0	Content		-72	-111	10516490	3343723842
10533	09:19:28.702	00:00:10.533	632	-1024	-768	-1	-1	-1	-1	4	-1024	-768	-1	-1	-1	-1	4	23	0	0						Untertest1.avi	0	880	547	72	111	1396	598	133	0	Content		-72	-111	10533124	3343740476
10550	09:19:28.719	00:00:10.549	633	1339,87	697,3063	0,2782749	0,6726919	404,0692	2,602341	3	1470,616	705,8824	0,2782294	0,672679	404,0692	2,602847	1	23	1471	706						Untertest1.avi	0	880	547	72	111	1396	598	133	0	Content		1399	595	10549737	3343757089
10566	09:19:28.735	00:00:10.566	634	1349,439	704,1146	0,2781243	0,6724625	403,5825	2,572587	3	1481,411	713,4191	0,2780786	0,6724495	403,5825	2,572529	1	23	1481	713						Untertest1.avi	0	880	547	72	111	1396	598	133	0	Content		1409	602	10566487	3343773839
10583	09:19:28.752	00:00:10.583	635	-1024	-768	-1	-1	-1	-1	4	-1024	-768	-1	-1	-1	-1	4	23	0	0						Untertest1.avi	0	880	547	72	111	1396	598	133	0	Content		-72	-111	10583122	3343790474
10600	09:19:28.769	00:00:10.599	636	1447,57	690,7805	0,2888791	0,672419	472,3831	3,080865	3	1604,327	702,5095	0,288856	0,6724095	472,3831	3,081982	1	23	1604	703						Untertest1.avi	0	880	547	72	111	1396	598	133	0	Content		1532	592	10599855	3343807207
10616	09:19:28.785	00:00:10.616	637	1216,444	746,1092	0,2931042	0,6727447	486,277	3,048617	3	1335,871	765,708	0,2930708	0,6727356	486,277	3,03772	1	23	1336	766						Untertest1.avi	0	880	547	72	111	1396	598	133	0	Content		1264	655	10616227	3343823579
10633	09:19:28.802	00:00:10.633	638	994,0204	789,2408	0,2972143	0,6732424	499,283	3,173107	3	1096,506	813,7125	0,2972347	0,6732339	499,283	3,156066	1	24	1097	814						Untertest1.avi	0	880	547	72	111	694	746	550	0	Content		1025	703	10633350	3343840702
10650	09:19:28.819	00:00:10.649	639	829,8973	828,8796	0,2993131	0,673721	500,1425	3,15961	3	912,5956	856,8069	0,2992812	0,6737125	500,1425	3,13975	1	24	913	857						Untertest1.avi	0	880	547	72	111	694	746	550	0	Content		841	746	10649971	3343857323
10667	09:19:28.836	00:00:10.666	640	723,2366	824,8566	0,301136	0,6741447	504,6916	3,221421	3	801,1853	852,9136	0,3011299	0,6741363	504,6916	3,200514	1	24	801	853						Untertest1.avi	0	880	547	72	111	694	746	550	0	Content		729	742	10666596	3343873948
10683	09:19:28.852	00:00:10.683	641	740,8315	854,818	0,3765586	0,6526408	500,6697	3,198444	3	826,3494	885,132	0,3765289	0,6526321	500,7836	3,179191	3	24	0	0						Untertest1.avi	0	880	547	72	111	694	746	550	0	Content		-72	-111	10683291	3343890643
10700	09:19:28.869	00:00:10.699	642	644,6559	843,9368	0,2955982	0,6741548	500,6697	3,217109	3	710,7178	864,3411	0,2977126	0,6742227	478,3184	3,064023	1	24	711	864						Untertest1.avi	0	880	547	72	111	694	746	550	0	Content		639	753	10699594	3343906946
10716	09:19:28.885	00:00:10.716	643	813,2797	843,8563	0,4622458	0,6312585	499,6436	3,258823	0	721,1058	859,7401	0,2976004	0,6743093	478,274	3,026862	0	24	767	852						Untertest1.avi	0	880	547	72	111	694	746	550	0	Content		695	741	10716217	3343923569
10733	09:19:28.902	00:00:10.732	644	-1024	-768	-1	-1	-1	-1	4	717,844	865,3726	0,2975237	0,6744863	478,191	2,991922	0	24	718	865						Untertest1.avi	0	880	547	72	111	694	746	550	0	Content		646	754	10732841	3343940193
10750	09:19:28.919	00:00:10.749	645	818,7336	851,7664	0,462099	0,6315188	498,5462	3,170848	0	708,1318	860,5226	0,2974629	0,6745864	478,1355	3,079872	0	24	763	856						Untertest1.avi	0	880	547	72	111	694	746	550	0	Content		691	745	10749909	3343957261
10767	09:19:28.936	00:00:10.766	646	804,0378	844,2797	0,4622226	0,6315382	499,1903	3,271746	0	713,9	864,9082	0,2973573	0,6746276	478,1652	3,077211	0	24	759	855						Untertest1.avi	0	880	547	72	111	694	746	550	0	Content		687	744	10766533	3343973885
10783	09:19:28.952	00:00:10.783	647	831,2006	848,6694	0,4623517	0,6314323	500,0466	3,15298	0	702,6923	869,6933	0,2972661	0,6746421	478,0743	3,088546	0	24	767	859						Untertest1.avi	0	880	547	72	111	694	746	550	0	Content		695	748	10783284	3343990636
10799	09:19:28.968	00:00:10.799	648	844,16	849,5509	0,4621781	0,631385	499,3366	3,248531	0	705,768	871,7856	0,297182	0,6745775	478,2047	3,016082	0	24	775	861						Untertest1.avi	0	880	547	72	111	694	746	550	0	Content		703	750	10799462	3344006814
10816	09:19:28.985	00:00:10.816	649	818,3114	839,6347	0,4622152	0,6313825	499,5933	3,252029	0	714,6639	864,9775	0,2971254	0,6746061	478,1804	3,03082	0	24	766	852						Untertest1.avi	0	880	547	72	111	694	746	550	0	Content		694	741	10816100	3344023452
10833	09:19:29.002	00:00:10.832	650	818,7632	861,9712	0,4622113	0,6313922	499,4637	3,268485	0	704,054	864,0667	0,2971042	0,6746594	478,2063	3,071949	0	24	761	863						Untertest1.avi	0	880	547	72	111	694	746	550	0	Content		689	752	10832712	3344040064
10850	09:19:29.019	00:00:10.849	651	822,346	871,5411	0,4621816	0,6315681	499,3035	3,343392	0	708,2515	872,3671	0,2970456	0,6747923	478,1263	3,103365	0	24	765	872						Untertest1.avi	0	880	547	72	111	694	746	550	0	Content		693	761	10849903	3344057255
10867	09:19:29.036	00:00:10.866	652	803,678	851,8976	0,4622942	0,6316949	500,0233	3,340876	0	703,4133	861,0345	0,2969789	0,6749244	478,1243	3,101189	0	24	754	856						Untertest1.avi	0	880	547	72	111	694	746	550	0	Content		682	745	10866526	3344073878
10883	09:19:29.052	00:00:10.883	653	816,1617	859,507	0,4623069	0,6318577	500,5823	3,285234	0	703,5287	856,5468	0,2968427	0,6750367	478,1125	3,095847	0	24	760	858						Untertest1.avi	0	880	547	72	111	694	746	550	0	Content		688	747	10883273	3344090625
10899	09:19:29.068	00:00:10.899	654	814,9953	843,0756	0,4615902	0,6318276	497,8886	3,288925	0	700,072	855,3556	0,296679	0,6751056	478,0734	3,056588	0	24	758	849						Untertest1.avi	0	880	547	72	111	694	746	550	0	Content		686	738	10899328	3344106680
10916	09:19:29.085	00:00:10.915	655	830,3658	847,6343	0,4620777	0,631869	500,9746	3,255211	0	700,0453	867,4973	0,2964872	0,6751351	477,9398	3,107774	0	24	765	858						Untertest1.avi	0	880	547	72	111	694	746	550	0	Content		693	747	10915952	3344123304
10933	09:19:29.102	00:00:10.932	656	816,553	843,9072	0,4621674	0,6317984	501,9719	3,322098	0	696,1378	866,5596	0,2963283	0,6751236	477,9687	3,060782	0	24	756	855						Untertest1.avi	0	880	547	72	111	694	746	550	0	Content		684	744	10932702	3344140054
10950	09:19:29.119	00:00:10.949	657	843,2939	870,8674	0,4623817	0,631814	503,2719	3,277329	0	707,062	857,7127	0,2962855	0,6751528	477,9878	3,053021	0	24	775	864						Untertest1.avi	0	880	547	72	111	694	746	550	0	Content		703	753	10949895	3344157247
10967	09:19:29.136	00:00:10.966	658	839,4755	869,5729	0,4622253	0,6318491	502,4766	3,268136	0	706,8965	863,0319	0,2962848	0,675163	477,931	3,042978	0	24	773	866						Untertest1.avi	0	880	547	72	111	694	746	550	0	Content		701	755	10966520	3344173872
10983	09:19:29.152	00:00:10.983	659	815,8511	861,7886	0,4620395	0,6318431	501,2689	3,226449	0	714,2155	860,04	0,2963527	0,675143	478,0435	3,095297	0	24	765	861						Untertest1.avi	0	880	547	72	111	694	746	550	0	Content		693	750	10983142	3344190494
10999	09:19:29.168	00:00:10.999	660	828,2592	860,673	0,4622149	0,6317284	501,5823	3,250733	0	712,201	857,317	0,2964859	0,6750644	478,1121	3,021899	0	24	770	859						Untertest1.avi	0	880	547	72	111	694	746	550	0	Content		698	748	10999323	3344206675
11016	09:19:29.185	00:00:11.015	661	823,7073	870,4542	0,4623477	0,6316628	501,9399	3,245456	0	710,5263	858,1577	0,2965263	0,6750139	478,1097	3,035081	0	24	767	864						Untertest1.avi	0	880	547	72	111	694	746	550	0	Content		695	753	11015948	3344223300
11033	09:19:29.202	00:00:11.032	662	821,7256	861,0687	0,462124	0,6315739	500,7906	3,250205	0	715,9825	862,5789	0,2965288	0,6749575	478,0908	3,002842	0	24	769	862						Untertest1.avi	0	880	547	72	111	694	746	550	0	Content		697	751	11032566	3344239918
11050	09:19:29.219	00:00:11.049	663	826,8649	859,6588	0,4631467	0,6314042	505,6904	3,245497	0	717,263	863,4172	0,2965046	0,6748844	478,1299	3,054546	0	24	772	862						Untertest1.avi	0	880	547	72	111	694	746	550	0	Content		700	751	11049765	3344257117
11066	09:19:29.235	00:00:11.066	664	828,54	850,5179	0,4624793	0,6313682	503,2062	3,252721	0	690,0795	860,5915	0,296371	0,6748719	478,0016	3,027801	0	24	759	856						Untertest1.avi	0	880	547	72	111	694	746	550	0	Content		687	745	11066387	3344273739
11083	09:19:29.252	00:00:11.083	665	813,6222	859,4059	0,4622016	0,6314004	502,1532	3,176837	0	711,9294	853,8303	0,2962838	0,6749307	478,034	3,005691	0	24	763	857						Untertest1.avi	0	880	547	72	111	694	746	550	0	Content		691	746	11083134	3344290486
11099	09:19:29.268	00:00:11.099	666	827,8662	869,4457	0,462287	0,6314042	502,8231	3,212482	0	702,1162	872,1885	0,2961988	0,6749747	478,0213	2,954839	0	24	765	871						Untertest1.avi	0	880	547	72	111	694	746	550	0	Content		693	760	11099186	3344306538
11116	09:19:29.285	00:00:11.115	667	844,7372	843,7628	0,462381	0,6313114	503,6543	3,209396	0	694,5357	849,7139	0,296113	0,6749395	478,1045	3,018461	0	24	770	847						Untertest1.avi	0	880	547	72	111	694	746	550	0	Content		698	736	11115809	3344323161
11132	09:19:29.301	00:00:11.132	668	830,0927	854,7068	0,4629315	0,6312131	506,6978	3,198666	0	709,8603	860,8552	0,2960678	0,6748913	478,1361	3,008471	0	24	770	858						Untertest1.avi	0	880	547	72	111	694	746	550	0	Content		698	747	11132434	3344339786
11150	09:19:29.319	00:00:11.149	669	818,1442	857,4766	0,4621138	0,6309797	503,9372	3,214859	0	713,6812	851,76	0,2958636	0,6747613	477,976	2,981296	0	24	766	855						Untertest1.avi	0	880	547	72	111	694	746	550	0	Content		694	744	11149756	3344357108
11166	09:19:29.335	00:00:11.166	670	941,9066	807,9204	0,4596442	0,6297334	500,4624	3,165872	0	843,8541	811,2415	0,2947078	0,6733592	478,5013	2,934444	0	24	893	810						Untertest1.avi	0	880	547	72	111	694	746	550	0	Content		821	699	11166378	3344373730
11183	09:19:29.352	00:00:11.183	671	1095,418	703,4469	0,4570584	0,6282439	498,6775	3,293846	0	1055,058	751,5961	0,2930484	0,6719084	478,8339	2,916103	0	25	1075	728						Untertest1.avi	0	880	547	72	111	1239	526	133	0	Content		1003	617	11183001	3344390353
11199	09:19:29.368	00:00:11.199	672	1249,924	598,7601	0,4562277	0,6273035	501,1884	3,31255	0	1223,1	685,1937	0,2917036	0,6710422	478,9861	2,982342	0	25	1237	642						Untertest1.avi	0	880	547	72	111	1239	526	133	0	Content		1165	531	11199180	3344406532
11216	09:19:29.385	00:00:11.216	673	1292,683	610,9539	0,4548366	0,6268067	497,5676	3,144573	0	1321,528	647,65	0,2908352	0,6707053	479,2068	2,965656	0	25	1307	629						Untertest1.avi	0	880	547	72	111	1239	526	133	0	Content		1235	518	11216250	3344423602
11232	09:19:29.401	00:00:11.232	674	1279,057	610,5923	0,454848	0,6267973	497,4666	3,190356	0	1341,959	650,5135	0,2904019	0,6709294	479,2273	2,91119	0	25	1311	631						Untertest1.avi	0	880	547	72	111	1239	526	133	0	Content		1239	520	11232429	3344439781
11249	09:19:29.418	00:00:11.249	675	1304,9	606,4785	0,455887	0,6268902	501,9876	3,164515	0	1318,903	662,3052	0,2901959	0,6712127	479,0745	2,965781	0	25	1312	634						Untertest1.avi	0	880	547	72	111	1239	526	133	0	Content		1240	523	11249060	3344456412
11266	09:19:29.435	00:00:11.265	676	1272,631	613,001	0,4551089	0,6269833	498,2157	3,215281	0	1358,145	648,4943	0,2900274	0,6713668	479,1988	2,955627	0	25	1315	631						Untertest1.avi	0	880	547	72	111	1239	526	133	0	Content		1243	520	11265677	3344473029
11283	09:19:29.452	00:00:11.282	677	1296,298	616,6508	0,4553864	0,6270897	499,3268	3,147359	0	1350,993	664,2527	0,2899867	0,6714574	479,0903	3,013395	0	25	1324	640						Untertest1.avi	0	880	547	72	111	1239	526	133	0	Content		1252	529	11282868	3344490220
11300	09:19:29.469	00:00:11.299	678	1274,892	617,5779	0,4554851	0,6270713	499,4142	3,208045	0	1337,898	655,6976	0,2900183	0,6714197	479,0543	2,979333	0	25	1306	637						Untertest1.avi	0	880	547	72	111	1239	526	133	0	Content		1234	526	11299616	3344506968
11316	09:19:29.485	00:00:11.316	679	1326,559	633,6995	0,453288	0,6279939	491,0593	3,169931	0	1411,758	689,4383	0,2898979	0,6721347	479,112	2,992621	0	26	1369	662						Untertest1.avi	0	880	547	72	111	1426	626	450	0	Content		1297	551	11316240	3344523592
11332	09:19:29.501	00:00:11.332	680	1448,931	708,2883	0,4486786	0,6294898	474,8787	3,073176	0	1625,429	735,8282	0,2896788	0,6729909	480,5096	2,986476	0	26	1537	722						Untertest1.avi	0	880	547	72	111	1426	626	450	0	Content		1465	611	11332421	3344539773
11349	09:19:29.518	00:00:11.349	681	-1024	-768	-1	-1	-1	-1	4	1562,233	740,412	0,2891881	0,6731759	478,9604	3,018557	0	26	1562	740						Untertest1.avi	0	880	547	72	111	1426	626	450	0	Content		1490	629	11349044	3344556396
11366	09:19:29.535	00:00:11.365	682	1466,101	715,1479	0,4486875	0,6295196	477,2937	3,097413	0	1444,857	754,553	0,3092954	0,6731125	427,1143	2,75232	0	26	1455	735						Untertest1.avi	0	880	547	72	111	1426	626	450	0	Content		1383	624	11365669	3344573021
11382	09:19:29.551	00:00:11.382	683	1491,695	723,2231	0,4489498	0,6292205	479,0779	3,193738	0	1581,282	749,9011	0,2891683	0,6729414	480,1552	3,07799	0	26	1536	737						Untertest1.avi	0	880	547	72	111	1426	626	450	0	Content		1464	626	11382416	3344589768
11399	09:19:29.568	00:00:11.399	684	1468,766	730,6687	0,4489039	0,6292768	479,534	3,225631	0	1574,997	738,8812	0,2889913	0,6729994	480,1059	3,101233	0	26	1522	735						Untertest1.avi	0	880	547	72	111	1426	626	450	0	Content		1450	624	11399039	3344606391
11416	09:19:29.585	00:00:11.415	685	1515,333	741,1047	0,4489181	0,6293088	479,7936	3,195253	0	1596,5	748,4582	0,2888931	0,673066	479,8808	3,174845	0	26	1556	745						Untertest1.avi	0	880	547	72	111	1426	626	450	0	Content		1484	634	11415663	3344623015
11432	09:19:29.601	00:00:11.432	686	1483,104	735,6686	0,4488164	0,6292866	479,2791	3,189255	0	1508,043	758,4354	0,2976545	0,673123	454,8684	2,976126	0	26	1496	747						Untertest1.avi	0	880	547	72	111	1426	626	450	0	Content		1424	636	11432288	3344639640
11449	09:19:29.618	00:00:11.449	687	1498,2	732,3699	0,4487841	0,6292632	478,9321	3,119723	0	1476,007	740,4482	0,2968315	0,6731144	456,9976	3,021542	0	26	1487	736						Untertest1.avi	0	880	547	72	111	1426	626	450	0	Content		1415	625	11449056	3344656408
11466	09:19:29.635	00:00:11.465	688	1526,27	731,9785	0,4488793	0,6291144	478,8099	3,185204	0	1524,311	742,7308	0,2888662	0,6729841	479,3654	3,091949	0	26	1525	737						Untertest1.avi	0	880	547	72	111	1426	626	450	0	Content		1453	626	11465656	3344673008
11482	09:19:29.651	00:00:11.482	689	1493,895	740,7885	0,4487049	0,6290024	477,5558	3,147655	0	1534,499	740,1813	0,2889615	0,672911	479,2036	3,093119	0	26	1514	740						Untertest1.avi	0	880	547	72	111	1426	626	450	0	Content		1442	629	11482407	3344689759
11499	09:19:29.668	00:00:11.499	690	1446,386	730,8683	0,4477034	0,6289298	472,3311	3,203081	0	1532,91	747,45	0,2890626	0,6729123	479,1291	3,161753	0	26	1490	739						Untertest1.avi	0	880	547	72	111	1426	626	450	0	Content		1418	628	11499156	3344706508
11516	09:19:29.685	00:00:11.515	691	1494,143	733,4318	0,4483353	0,6289989	474,4391	3,152514	0	1539,53	751,8846	0,2892081	0,6730796	479,0329	3,219738	0	26	1517	743						Untertest1.avi	0	880	547	72	111	1426	626	450	0	Content		1445	632	11515905	3344723257
11532	09:19:29.701	00:00:11.532	692	1484,673	730,9203	0,4489193	0,6291668	476,3684	3,22902	0	1517,658	742,1077	0,2892696	0,6734765	478,8879	3,126096	0	26	1501	737						Untertest1.avi	0	880	547	72	111	1426	626	450	0	Content		1429	626	11532279	3344739631
11549	09:19:29.718	00:00:11.549	693	1484,927	733,751	0,4483566	0,6295587	473,3146	3,204211	0	1477,792	746,6273	0,2893192	0,6737504	478,7187	3,126491	0	26	1481	740						Untertest1.avi	0	880	547	72	111	1426	626	450	0	Content		1409	629	11549344	3344756696
11566	09:19:29.735	00:00:11.565	694	1472,027	720,8788	0,4483183	0,6295914	473,0567	3,233965	0	1505,675	744,1162	0,2893348	0,6738772	478,6405	3,089924	0	26	1489	732						Untertest1.avi	0	880	547	72	111	1426	626	450	0	Content		1417	621	11565980	3344773332
11583	09:19:29.752	00:00:11.582	695	1506,041	732,5226	0,4490859	0,6292301	476,6971	3,244547	0	1513,503	745,6332	0,2893243	0,6736825	478,6221	3,188191	0	26	1510	739						Untertest1.avi	0	880	547	72	111	1426	626	450	0	Content		1438	628	11582717	3344790069
11599	09:19:29.768	00:00:11.598	696	1485,929	729,7462	0,4491913	0,6288863	477,2381	3,276795	0	1502,172	740,224	0,2893101	0,6733383	478,7629	3,162467	0	26	1494	735						Untertest1.avi	0	880	547	72	111	1426	626	450	0	Content		1422	624	11598895	3344806247
11616	09:19:29.785	00:00:11.615	697	1483,453	741,8151	0,4489262	0,6285283	476,1624	3,281853	0	1503,755	740,5369	0,2892605	0,673064	478,8476	3,156083	0	26	1494	741						Untertest1.avi	0	880	547	72	111	1426	626	450	0	Content		1422	630	11615516	3344822868
11632	09:19:29.801	00:00:11.632	698	1498,083	733,9887	0,4489132	0,6284791	476,3555	3,226875	0	1487,793	750,2048	0,289168	0,6730676	478,557	3,164417	0	26	1493	742						Untertest1.avi	0	880	547	72	111	1426	626	450	0	Content		1421	631	11632143	3344839495
11649	09:19:29.818	00:00:11.649	699	1487,934	742,3386	0,4483187	0,6286541	474,1548	3,260458	0	1508,209	740,5076	0,2890692	0,6733189	478,5663	3,147339	0	26	1498	741						Untertest1.avi	0	880	547	72	111	1426	626	450	0	Content		1426	630	11649335	3344856687
11666	09:19:29.835	00:00:11.666	700	1463,792	732,9895	0,4481722	0,6287777	473,9294	3,294258	0	1505,057	738,0781	0,2889462	0,6734512	478,7129	3,186318	0	26	1484	736						Untertest1.avi	0	880	547	72	111	1426	626	450	0	Content		1412	625	11666083	3344873435
11683	09:19:29.852	00:00:11.682	701	1468,829	733,902	0,4479412	0,6287271	473,2861	3,249373	0	1478,754	743,7495	0,2887679	0,6734633	478,6159	3,179687	0	26	1474	739						Untertest1.avi	0	880	547	72	111	1426	626	450	0	Content		1402	628	11682707	3344890059
11699	09:19:29.868	00:00:11.698	702	1482,224	732,1117	0,4483776	0,6286717	475,8629	3,293415	0	1498,979	741,3561	0,2886941	0,6734167	478,799	3,224109	0	26	1491	737						Untertest1.avi	0	880	547	72	111	1426	626	450	0	Content		1419	626	11698765	3344906117
11715	09:19:29.884	00:00:11.715	703	1475,068	734,7351	0,4489476	0,6287465	478,6547	3,347618	0	1523,522	738,4651	0,2886058	0,6735381	478,8145	3,214065	0	26	1499	737						Untertest1.avi	0	880	547	72	111	1426	626	450	0	Content		1427	626	11715387	3344922739
11732	09:19:29.901	00:00:11.732	704	1503,124	730,1913	0,4489687	0,6288691	478,7876	3,349849	0	1500,308	745,1655	0,288519	0,6737605	478,6883	3,201754	0	26	1502	738						Untertest1.avi	0	880	547	72	111	1426	626	450	0	Content		1430	627	11732134	3344939486
11749	09:19:29.918	00:00:11.749	705	1488,155	726,404	0,4490575	0,6289269	479,2928	3,335101	0	1587,027	743,9342	0,2885946	0,6739758	478,6883	3,286343	0	26	1538	735						Untertest1.avi	0	880	547	72	111	1426	626	450	0	Content		1466	624	11749203	3344956555
11766	09:19:29.935	00:00:11.765	706	1429,223	702,7639	0,4372262	0,6283898	431,0366	3,012898	0	1820,806	687,7955	0,2883197	0,6733607	479,427	3,28818	0	27	1625	695						Untertest1.avi	0	880	547	72	111	1523	507	150	0	Content		1553	584	11765966	3344973318
11783	09:19:29.952	00:00:11.782	707	1442,628	668,1693	0,4296566	0,6276079	405,562	2,867758	0	1689,452	667,8526	0,2809634	0,672531	436,1435	2,974379	0	27	1566	668						Untertest1.avi	0	880	547	72	111	1523	507	150	0	Content		1494	557	11782574	3344989926
11799	09:19:29.968	00:00:11.798	708	1560,349	618,043	0,4342508	0,6268114	425,4625	2,967124	0	2218,749	548,8184	0,2865118	0,6717448	480,0666	3,38231	0	27	1890	583						Untertest1.avi	0	880	547	72	111	1523	507	150	0	Content		1818	472	11798755	3345006107
11815	09:19:29.984	00:00:11.815	709	1521,396	630,9783	0,4326713	0,6267562	418,4968	2,926263	0	2491,504	537,3149	0,2832602	0,6716734	488,2503	3,580693	0	27	2006	584						Untertest1.avi	0	880	547	72	111	1523	507	150	0	Content		1934	473	11815377	3345022729
11832	09:19:30.001	00:00:11.832	710	1482,015	625,2396	0,4316579	0,6268444	414,0966	2,855888	0	-1024	-768	-1	-1	-1	-1	4	27	1482	625						Untertest1.avi	0	880	547	72	111	1523	507	150	0	Content		1410	514	11832126	3345039478
11849	09:19:30.018	00:00:11.849	711	1475,428	628,2404	0,4316785	0,6268709	413,9998	2,862118	0	2575,823	507,9509	0,2813512	0,671989	492,6725	3,664078	0	27	2026	568						Untertest1.avi	0	880	547	72	111	1523	507	150	0	Content		1954	457	11849068	3345056420
11865	09:19:30.034	00:00:11.865	712	1465,232	621,4767	0,4318801	0,6271181	414,6332	2,903844	0	-1024	-768	-1	-1	-1	-1	4	27	1465	621						Untertest1.avi	0	880	547	72	111	1523	507	150	0	Content		1393	510	11865378	3345072730
11883	09:19:30.052	00:00:11.882	713	1453,501	615,7337	0,4316199	0,6273949	413,5801	2,8575	0	-1024	-768	-1	-1	-1	-1	4	27	1454	616						Untertest1.avi	0	880	547	72	111	1523	507	150	0	Content		1382	505	11882569	3345089921
11899	09:19:30.068	00:00:11.899	714	1456,104	626,3497	0,4314814	0,6272947	412,9951	2,882335	0	2643,913	519,2928	0,2785718	0,6723325	499,9179	3,746583	0	27	2050	573						Untertest1.avi	0	880	547	72	111	1523	507	150	0	Content		1978	462	11899196	3345106548
11916	09:19:30.085	00:00:11.915	715	1450,999	623,9954	0,4313233	0,6272752	412,3322	2,870583	0	-1024	-768	-1	-1	-1	-1	4	28	1451	624						Untertest1.avi	0	880	547	72	111	1373	514	149	0	Content		1379	513	11915864	3345123216
11932	09:19:30.101	00:00:11.931	716	1454,355	625,3519	0,4313597	0,627195	412,4198	2,880093	0	-1024	-768	-1	-1	-1	-1	4	28	1454	625						Untertest1.avi	0	880	547	72	111	1373	514	149	0	Content		1382	514	11931994	3345139346
11949	09:19:30.118	00:00:11.948	717	1443,256	632,4326	0,4308731	0,6271518	410,3842	2,881814	0	-1024	-768	-1	-1	-1	-1	4	28	1443	632						Untertest1.avi	0	880	547	72	111	1373	514	149	0	Content		1371	521	11948618	3345155970
11965	09:19:30.134	00:00:11.965	718	1456,335	624,012	0,4309404	0,6270569	410,6919	2,851514	0	-1024	-768	-1	-1	-1	-1	4	28	1456	624						Untertest1.avi	0	880	547	72	111	1373	514	149	0	Content		1384	513	11965239	3345172591
11982	09:19:30.151	00:00:11.982	719	1433,146	630,6407	0,4308119	0,6269439	410,3505	2,834745	0	-1024	-768	-1	-1	-1	-1	4	28	1433	631						Untertest1.avi	0	880	547	72	111	1373	514	149	0	Content		1361	520	11982431	3345189783
11999	09:19:30.168	00:00:11.999	720	1423,379	635,7642	0,4307042	0,6268859	410,402	2,819408	0	-1024	-768	-1	-1	-1	-1	4	28	1423	636						Untertest1.avi	0	880	547	72	111	1373	514	149	0	Content		1351	525	11999105	3345206457
12016	09:19:30.185	00:00:12.015	721	1444,693	624,6803	0,4310099	0,6267814	411,8667	2,801583	0	-1024	-768	-1	-1	-1	-1	4	28	1445	625						Untertest1.avi	0	880	547	72	111	1373	514	149	0	Content		1373	514	12015734	3345223086
12032	09:19:30.201	00:00:12.031	722	-1024	-768	-1	-1	-1	-1	4	-1024	-768	-1	-1	-1	-1	4	28	0	0						Untertest1.avi	0	880	547	72	111	1373	514	149	0	Content		-72	-111	12031985	3345239337
12048	09:19:30.217	00:00:12.048	723	1367,153	671,726	0,450703	0,6257609	485,1341	3,278152	0	1655,489	626,2792	0,2985862	0,6722273	446,6265	3,082829	0	28	1511	649						Untertest1.avi	0	880	547	72	111	1373	514	149	0	Content		1439	538	12048483	3345255835
12065	09:19:30.234	00:00:12.065	724	-1024	-768	-1	-1	-1	-1	4	-1024	-768	-1	-1	-1	-1	4		0	0						Untertest1.avi	0	880	547	72	111				0	Content		-72	-111	12065107	3345272459
12082	09:19:30.251	00:00:12.082	725	-1024	-768	-1	-1	-1	-1	4	-1024	-768	-1	-1	-1	-1	4		0	0						Untertest1.avi	0	880	547	72	111				0	Content		-72	-111	12082297	3345289649
12099	09:19:30.268	00:00:12.098	726	-1024	-768	-1	-1	-1	-1	4	-1024	-768	-1	-1	-1	-1	4		0	0						Untertest1.avi	0	880	547	72	111				0	Content		-72	-111	12098599	3345305951
12116	09:19:30.285	00:00:12.115	727	-1024	-768	-1	-1	-1	-1	4	-1024	-768	-1	-1	-1	-1	4		0	0						Untertest1.avi	0	880	547	72	111				0	Content		-72	-111	12115540	3345322892
12132	09:19:30.301	00:00:12.131	728	-1024	-768	-1	-1	-1	-1	4	-1024	-768	-1	-1	-1	-1	4		0	0						Untertest1.avi	0	880	547	72	111				0	Content		-72	-111	12131967	3345339319
12149	09:19:30.318	00:00:12.148	729	-1024	-768	-1	-1	-1	-1	4	-1024	-768	-1	-1	-1	-1	4		0	0						Untertest1.avi	0	880	547	72	111				0	Content		-72	-111	12148704	3345356056
12165	09:19:30.334	00:00:12.165	730	-1024	-768	-1	-1	-1	-1	4	-1024	-768	-1	-1	-1	-1	4		0	0						Untertest1.avi	0	880	547	72	111				0	Content		-72	-111	12165329	3345372681
12182	09:19:30.351	00:00:12.181	731	-1024	-768	-1	-1	-1	-1	4	-1024	-768	-1	-1	-1	-1	4		0	0						Untertest1.avi	0	880	547	72	111				0	Content		-72	-111	12181955	3345389307
12199	09:19:30.368	00:00:12.198	732	-1024	-768	-1	-1	-1	-1	4	-1024	-768	-1	-1	-1	-1	4		0	0						Untertest1.avi	0	880	547	72	111				0	Content		-72	-111	12198695	3345406047
12215	09:19:30.384	00:00:12.215	733	940,1651	899,649	0,2741002	0,6744069	446,6266	2,393762	3	1036,107	930,0464	0,2741692	0,6743966	446,6266	2,382373	1	29	1036	930						Untertest1.avi	0	880	547	72	111	964	819	17	0	Content		964	819	12215320	3345422672
12232	09:19:30.401	00:00:12.231	734	-1024	-768	-1	-1	-1	-1	4	-1024	-768	-1	-1	-1	-1	4		0	0						Untertest1.avi	0	880	547	72	111				0	Content		-72	-111	12231950	3345439302
12249	09:19:30.418	00:00:12.248	735	-1024	-768	-1	-1	-1	-1	4	-1024	-768	-1	-1	-1	-1	4		0	0						Untertest1.avi	0	880	547	72	111				0	Content		-72	-111	12248565	3345455917
12265	09:19:30.434	00:00:12.265	736	-1024	-768	-1	-1	-1	-1	4	-1024	-768	-1	-1	-1	-1	4		0	0						Untertest1.avi	0	880	547	72	111				0	Content		-72	-111	12265321	3345472673
12282	09:19:30.451	00:00:12.281	737	-1024	-768	-1	-1	-1	-1	4	-1024	-768	-1	-1	-1	-1	4		0	0						Untertest1.avi	0	880	547	72	111				0	Content		-72	-111	12281693	3345489045
12299	09:19:30.468	00:00:12.298	738	-1024	-768	-1	-1	-1	-1	4	-1024	-768	-1	-1	-1	-1	4		0	0						Untertest1.avi	0	880	547	72	111				0	Content		-72	-111	12298815	3345506167
12316	09:19:30.485	00:00:12.315	739	-1024	-768	-1	-1	-1	-1	4	-1024	-768	-1	-1	-1	-1	4		0	0						Untertest1.avi	0	880	547	72	111				0	Content		-72	-111	12315550	3345522902
12332	09:19:30.501	00:00:12.332	740	-1024	-768	-1	-1	-1	-1	4	-1024	-768	-1	-1	-1	-1	4		0	0						Untertest1.avi	0	880	547	72	111				0	Content		-72	-111	12332178	3345539530
12348	09:19:30.517	00:00:12.348	741	-1024	-768	-1	-1	-1	-1	4	-1024	-768	-1	-1	-1	-1	4		0	0						Untertest1.avi	0	880	547	72	111				0	Content		-72	-111	12348310	3345555662
12365	09:19:30.534	00:00:12.365	742	-1024	-768	-1	-1	-1	-1	4	-1024	-768	-1	-1	-1	-1	4		0	0						Untertest1.avi	0	880	547	72	111				0	Content		-72	-111	12365310	3345572662
12382	09:19:30.551	00:00:12.381	743	-1024	-768	-1	-1	-1	-1	4	-1024	-768	-1	-1	-1	-1	4		0	0						Untertest1.avi	0	880	547	72	111				0	Content		-72	-111	12381933	3345589285
12399	09:19:30.568	00:00:12.398	744	-1024	-768	-1	-1	-1	-1	4	-1024	-768	-1	-1	-1	-1	4		0	0						Untertest1.avi	0	880	547	72	111				0	Content		-72	-111	12398557	3345605909
12415	09:19:30.584	00:00:12.415	745	-1024	-768	-1	-1	-1	-1	4	-1024	-768	-1	-1	-1	-1	4		0	0						Untertest1.avi	0	880	547	72	111				0	Content		-72	-111	12415303	3345622655
12432	09:19:30.601	00:00:12.431	746	-1024	-768	-1	-1	-1	-1	4	-1024	-768	-1	-1	-1	-1	4		0	0						Untertest1.avi	0	880	547	72	111				0	Content		-72	-111	12431927	3345639279
12448	09:19:30.617	00:00:12.448	747	-1024	-768	-1	-1	-1	-1	4	-1024	-768	-1	-1	-1	-1	4		0	0						Untertest1.avi	0	880	547	72	111				0	Content		-72	-111	12448301	3345655653
12465	09:19:30.634	00:00:12.465	748	-1024	-768	-1	-1	-1	-1	4	-1024	-768	-1	-1	-1	-1	4		0	0						Untertest1.avi	0	880	547	72	111				0	Content		-72	-111	12465366	3345672718
12482	09:19:30.651	00:00:12.482	749	-1024	-768	-1	-1	-1	-1	4	-1024	-768	-1	-1	-1	-1	4		0	0						Untertest1.avi	0	880	547	72	111				0	Content		-72	-111	12482047	3345689399
12499	09:19:30.668	00:00:12.498	750	-1024	-768	-1	-1	-1	-1	4	-1024	-768	-1	-1	-1	-1	4		0	0						Untertest1.avi	0	880	547	72	111				0	Content		-72	-111	12498798	3345706150
12515	09:19:30.684	00:00:12.514	751	-1024	-768	-1	-1	-1	-1	4	-1024	-768	-1	-1	-1	-1	4		0	0						Untertest1.avi	0	880	547	72	111				0	Content		-72	-111	12514919	3345722271
12532	09:19:30.701	00:00:12.531	752	-1024	-768	-1	-1	-1	-1	4	-1024	-768	-1	-1	-1	-1	4		0	0						Untertest1.avi	0	880	547	72	111				0	Content		-72	-111	12531543	3345738895
12548	09:19:30.717	00:00:12.548	753	-1024	-768	-1	-1	-1	-1	4	-1024	-768	-1	-1	-1	-1	4		0	0						Untertest1.avi	0	880	547	72	111				0	Content		-72	-111	12548164	3345755516
12565	09:19:30.734	00:00:12.564	754	-1024	-768	-1	-1	-1	-1	4	-1024	-768	-1	-1	-1	-1	4		0	0						Untertest1.avi	0	880	547	72	111				0	Content		-72	-111	12564787	3345772139
12581	09:19:30.750	00:00:12.581	755	-1024	-768	-1	-1	-1	-1	4	-1024	-768	-1	-1	-1	-1	4		0	0						Untertest1.avi	0	880	547	72	111				0	Content		-72	-111	12581409	3345788761
12599	09:19:30.768	00:00:12.598	756	-1024	-768	-1	-1	-1	-1	4	-1024	-768	-1	-1	-1	-1	4		0	0						Untertest1.avi	0	880	547	72	111				0	Content		-72	-111	12598603	3345805955
12616	09:19:30.785	00:00:12.615	757	-1024	-768	-1	-1	-1	-1	4	-1024	-768	-1	-1	-1	-1	4		0	0						Untertest1.avi	0	880	547	72	111				0	Content		-72	-111	12615972	3345823324
12633	09:19:30.802	00:00:12.633	758	-1024	-768	-1	-1	-1	-1	4	-1024	-768	-1	-1	-1	-1	4		0	0						Untertest1.avi	0	880	547	72	111				0	Content		-72	-111	12633222	3345840574
12648	09:19:30.817	00:00:12.648	759	-1024	-768	-1	-1	-1	-1	4	-1024	-768	-1	-1	-1	-1	4		0	0						Untertest1.avi	0	880	547	72	111				0	Content		-72	-111	12648151	3345855503
12665	09:19:30.834	00:00:12.664	760	-1024	-768	-1	-1	-1	-1	4	-1024	-768	-1	-1	-1	-1	4		0	0						Untertest1.avi	0	880	547	72	111				0	Content		-72	-111	12664775	3345872127
12682	09:19:30.851	00:00:12.681	761	-1024	-768	-1	-1	-1	-1	4	-1024	-768	-1	-1	-1	-1	4		0	0						Untertest1.avi	0	880	547	72	111				0	Content		-72	-111	12681523	3345888875
12698	09:19:30.867	00:00:12.698	762	-1024	-768	-1	-1	-1	-1	4	-1024	-768	-1	-1	-1	-1	4		0	0						Untertest1.avi	0	880	547	72	111				0	Content		-72	-111	12698009	3345905361
12715	09:19:30.884	00:00:12.714	763	1327,3	833,3646	0,4714165	0,6297723	402,9323	2,732434	1	1513,794	858,9275	0,4714622	0,6297597	402,9323	2,751316	3	30	1327	833						Untertest1.avi	0	880	547	72	111	1778	741	150	0	Content		1255	722	12714880	3345922232
12731	09:19:30.900	00:00:12.731	764	1075,813	828,3565	0,4293883	0,6298093	402,9323	2,592409	3	1187,797	850,9929	0,4294696	0,6298056	402,9323	2,583772	1	30	1188	851						Untertest1.avi	0	880	547	72	111	1778	741	150	0	Content		1116	740	12731388	3345938740
12748	09:19:30.917	00:00:12.748	765	-1024	-768	-1	-1	-1	-1	4	-1024	-768	-1	-1	-1	-1	4	30	0	0						Untertest1.avi	0	880	547	72	111	1778	741	150	0	Content		-72	-111	12748137	3345955489
12765	09:19:30.934	00:00:12.764	766	1053,947	811,7617	0,4294247	0,6300594	402,9323	2,5563	3	1623,352	847,3186	0,4486923	0,6297537	475,5994	3,049398	1	30	1623	847						Untertest1.avi	0	880	547	72	111	1778	741	150	0	Content		1551	736	12764636	3345971988
12782	09:19:30.951	00:00:12.781	767	1194,556	824,0018	0,4504102	0,6298934	402,9323	2,60955	3	2154,348	876,0232	0,4496113	0,6296602	476,7723	3,279025	1	30	2154	876						Untertest1.avi	0	880	547	72	111	1778	741	150	0	Content		2082	765	12781506	3345988858
12798	09:19:30.967	00:00:12.798	768	1180,764	815,1649	0,4504041	0,629841	402,9323	2,593468	3	2100,45	857,6658	0,4496055	0,6296079	476,7256	3,246151	1	30	2100	858						Untertest1.avi	0	880	547	72	111	1778	741	150	0	Content		2028	747	12798009	3346005361
12815	09:19:30.984	00:00:12.814	769	1178,534	821,4473	0,4505229	0,6298562	402,9323	2,651115	3	2145,004	871,595	0,4497279	0,6296227	476,8479	3,350961	1	30	2145	872						Untertest1.avi	0	880	547	72	111	1778	741	150	0	Content		2073	761	12814769	3346022121
12831	09:19:31.000	00:00:12.831	770	1180,867	811,4563	0,4507082	0,6299656	402,9323	2,62653	3	2134,213	853,183	0,4499238	0,6297327	476,5927	3,310186	1	30	2134	853						Untertest1.avi	0	880	547	72	111	1778	741	150	0	Content		2062	742	12831379	3346038731
12848	09:19:31.017	00:00:12.848	771	1165,618	824,5427	0,4508384	0,6302016	402,9323	2,676015	3	2077,252	878,0432	0,4500591	0,6299685	476,6202	3,34593	1	30	2077	878						Untertest1.avi	0	880	547	72	111	1778	741	150	0	Content		2005	767	12848246	3346055598
12865	09:19:31.034	00:00:12.864	772	1109,564	773,6825	0,4298451	0,6295919	402,9323	2,654886	3	1621,547	783,3772	0,4456854	0,6293352	461,2441	3,07503	1	31	1622	783						Untertest1.avi	0	880	547	72	111	1413	554	616	0	Content		1550	672	12864869	3346072221
12881	09:19:31.050	00:00:12.881	773	1388,342	694,5362	0,4508367	0,6279309	402,9322	2,682435	3	1838,103	665,0496	0,4476426	0,62771	472,9586	3,159184	1	31	1838	665						Untertest1.avi	0	880	547	72	111	1413	554	616	0	Content		1766	554	12881492	3346088844
12898	09:19:31.067	00:00:12.897	774	-1024	-768	-1	-1	-1	-1	4	-1024	-768	-1	-1	-1	-1	4	31	0	0						Untertest1.avi	0	880	547	72	111	1413	554	616	0	Content		-72	-111	12897873	3346105225
12915	09:19:31.084	00:00:12.914	775	1329,484	656,4396	0,429552	0,6272331	396,8489	2,669039	3	1468,205	660,0349	0,4295049	0,6272203	396,8489	2,669142	1	31	1468	660						Untertest1.avi	0	880	547	72	111	1413	554	616	0	Content		1396	549	12914872	3346122224
12931	09:19:31.100	00:00:12.931	776	-1024	-768	-1	-1	-1	-1	4	-1024	-768	-1	-1	-1	-1	4	31	0	0						Untertest1.avi	0	880	547	72	111	1413	554	616	0	Content		-72	-111	12931244	3346138596
12948	09:19:31.117	00:00:12.947	777	1322,536	647,3241	0,4286598	0,627514	393,3022	2,664218	3	1459,959	649,5538	0,428612	0,627501	393,3022	2,664882	1	31	1460	650						Untertest1.avi	0	880	547	72	111	1413	554	616	0	Content		1388	539	12947869	3346155221
12964	09:19:31.133	00:00:12.964	778	1338,903	661,0322	0,4286564	0,6273578	393,4587	2,671803	3	1479,377	664,8162	0,4286087	0,6273448	393,4587	2,672169	1	31	1479	665						Untertest1.avi	0	880	547	72	111	1413	554	616	0	Content		1407	554	12964493	3346171845
12981	09:19:31.150	00:00:12.981	779	1342,802	658,7671	0,4297602	0,6271685	398,0609	2,775586	3	1484,963	662,4628	0,4297133	0,6271557	398,0609	2,776397	1	31	1485	662						Untertest1.avi	0	880	547	72	111	1413	554	616	0	Content		1413	551	12981243	3346188595
12998	09:19:31.167	00:00:12.997	780	1360,623	660,7583	0,429608	0,6268622	397,9079	2,756402	3	1506,052	664,5729	0,4295611	0,6268494	397,9079	2,757445	1	31	1506	665						Untertest1.avi	0	880	547	72	111	1413	554	616	0	Content		1434	554	12997864	3346205216
13014	09:19:31.183	00:00:13.014	781	1359,389	666,7686	0,4295433	0,6267784	398,4435	2,800714	3	1505,22	671,2823	0,4294965	0,6267656	398,4435	2,802159	1	31	1505	671						Untertest1.avi	0	880	547	72	111	1413	554	616	0	Content		1433	560	13014487	3346221839
13031	09:19:31.200	00:00:13.031	782	1349,333	662,0272	0,4288878	0,6268255	396,5096	2,749752	3	1492,404	666,0017	0,4288406	0,6268127	396,5096	2,75044	1	31	1492	666						Untertest1.avi	0	880	547	72	111	1413	554	616	0	Content		1420	555	13031110	3346238462
13048	09:19:31.217	00:00:13.047	783	1340,141	651,9136	0,4283139	0,6270536	394,9588	2,800732	3	1481,406	654,579	0,4282665	0,6270406	394,9588	2,801182	1	31	1481	655						Untertest1.avi	0	880	547	72	111	1413	554	616	0	Content		1409	544	13047748	3346255100
13064	09:19:31.233	00:00:13.064	784	1356,944	660,2396	0,4285248	0,6271508	396,2535	2,766833	3	1501,672	663,8628	0,4284776	0,6271379	396,2535	2,767962	1	31	1502	664						Untertest1.avi	0	880	547	72	111	1413	554	616	0	Content		1430	553	13064482	3346271834
13081	09:19:31.250	00:00:13.081	785	1345,804	665,4108	0,4285441	0,6270847	396,8543	2,812937	3	1488,595	669,7854	0,428497	0,6270719	396,8543	2,813532	1	31	1489	670						Untertest1.avi	0	880	547	72	111	1413	554	616	0	Content		1417	559	13081231	3346288583
13098	09:19:31.267	00:00:13.097	786	1342,726	666,929	0,4284114	0,6269964	396,6239	2,808653	3	1484,801	671,5203	0,4283643	0,6269836	396,6239	2,808979	1	31	1485	672						Untertest1.avi	0	880	547	72	111	1413	554	616	0	Content		1413	561	13097853	3346305205
13114	09:19:31.283	00:00:13.114	787	1353,779	665,9428	0,4282896	0,6269726	396,2178	2,82165	3	1497,93	670,2983	0,4282424	0,6269597	396,2178	2,822062	1	31	1498	670						Untertest1.avi	0	880	547	72	111	1413	554	616	0	Content		1426	559	13114353	3346321705
13132	09:19:31.301	00:00:13.131	788	1343,553	653,7127	0,4282204	0,626967	395,7758	2,807286	3	1485,538	656,6265	0,4281731	0,6269541	395,7758	2,807769	1	31	1486	657						Untertest1.avi	0	880	547	72	111	1413	554	616	0	Content		1414	546	13131546	3346338898
13148	09:19:31.317	00:00:13.148	789	1336,062	670,9722	0,4283322	0,6269825	396,0482	2,853071	3	1477,065	676,0338	0,428285	0,6269696	396,0482	2,853045	1	31	1477	676						Untertest1.avi	0	880	547	72	111	1413	554	616	0	Content		1405	565	13148294	3346355646
13165	09:19:31.334	00:00:13.164	790	1351,705	666,2513	0,4282047	0,6269218	395,5994	2,837148	3	1495,571	670,5903	0,4281574	0,6269089	395,5994	2,837595	1	31	1496	671						Untertest1.avi	0	880	547	72	111	1413	554	616	0	Content		1424	560	13164919	3346372271
13181	09:19:31.350	00:00:13.181	791	1325,715	672,2228	0,4281145	0,6268309	395,2789	2,83424	3	1464,278	677,5358	0,4280671	0,6268179	395,2789	2,833358	1	31	1464	678						Untertest1.avi	0	880	547	72	111	1413	554	616	0	Content		1392	567	13181098	3346388450
13198	09:19:31.367	00:00:13.197	792	1329,165	664,741	0,4279803	0,6268381	394,9912	2,885401	3	1468,65	669,0332	0,4279329	0,6268252	394,9912	2,884884	1	31	1469	669						Untertest1.avi	0	880	547	72	111	1413	554	616	0	Content		1397	558	13197732	3346405084
13215	09:19:31.384	00:00:13.214	793	1351,591	661,468	0,427997	0,6268684	395,2477	2,824476	3	1495,37	665,1885	0,4279496	0,6268554	395,2477	2,825157	1	31	1495	665						Untertest1.avi	0	880	547	72	111	1413	554	616	0	Content		1423	554	13214582	3346421934
13231	09:19:31.400	00:00:13.231	794	1330,681	663,5644	0,4279533	0,626838	395,3043	2,836235	3	1470,514	667,7136	0,4279059	0,626825	395,3043	2,836369	1	31	1471	668						Untertest1.avi	0	880	547	72	111	1413	554	616	0	Content		1399	557	13231204	3346438556
13248	09:19:31.417	00:00:13.247	795	1330,464	653,1879	0,4271389	0,6267639	392,9992	2,814459	3	1469,722	655,957	0,427091	0,6267509	392,9992	2,814495	1	31	1470	656						Untertest1.avi	0	880	547	72	111	1413	554	616	0	Content		1398	545	13247826	3346455178
13264	09:19:31.433	00:00:13.264	796	1337,921	671,3132	0,427993	0,6265497	396,4973	2,855375	3	1479,723	676,3673	0,4279458	0,6265368	396,4973	2,856113	1	31	1480	676						Untertest1.avi	0	880	547	72	111	1413	554	616	0	Content		1408	565	13264332	3346471684
13281	09:19:31.450	00:00:13.281	797	1330,402	670,8224	0,427416	0,6264992	394,7765	2,876582	3	1470,286	675,8082	0,4273685	0,6264862	394,7765	2,876322	1	31	1470	676						Untertest1.avi	0	880	547	72	111	1413	554	616	0	Content		1398	565	13281081	3346488433
13298	09:19:31.467	00:00:13.297	798	1329,983	660,0768	0,4276083	0,6264049	395,7652	2,873348	3	1469,848	663,811	0,427561	0,626392	395,7652	2,873528	1	31	1470	664						Untertest1.avi	0	880	547	72	111	1413	554	616	0	Content		1398	553	13297712	3346505064
13315	09:19:31.484	00:00:13.314	799	1338,432	666,5352	0,4270362	0,6261851	393,9554	2,867194	3	1480,021	670,827	0,4269885	0,6261721	393,9554	2,86777	1	31	1480	671						Untertest1.avi	0	880	547	72	111	1413	554	616	0	Content		1408	560	13314567	3346521919
13331	09:19:31.500	00:00:13.331	800	1328,98	664,5505	0,4268227	0,6261048	393,5004	2,820935	3	1467,909	668,7892	0,4267749	0,6260917	393,5004	2,820388	1	31	1468	669						Untertest1.avi	0	880	547	72	111	1413	554	616	0	Content		1396	558	13331073	3346538425
13348	09:19:31.517	00:00:13.347	801	1333,251	655,7053	0,4267369	0,6260947	393,3303	2,837785	3	1473,065	658,7872	0,4266891	0,6260816	393,3303	2,837647	1	31	1473	659						Untertest1.avi	0	880	547	72	111	1413	554	616	0	Content		1401	548	13347813	3346555165
13364	09:19:31.533	00:00:13.364	802	1343,065	650,0739	0,427516	0,6261308	396,4357	2,868958	3	1485,169	652,5573	0,4274689	0,6261179	396,4357	2,869388	1	31	1485	653						Untertest1.avi	0	880	547	72	111	1413	554	616	0	Content		1413	542	13364316	3346571668
13381	09:19:31.550	00:00:13.380	803	1338,771	660,0305	0,4276503	0,6261935	397,1216	2,882208	3	1480,258	663,8107	0,4276033	0,6261806	397,1216	2,88234	1	31	1480	664						Untertest1.avi	0	880	547	72	111	1413	554	616	0	Content		1408	553	13380938	3346588290
13398	09:19:31.567	00:00:13.397	804	1339,361	646,8066	0,427362	0,626233	396,1689	2,859668	3	1480,315	648,9838	0,4273148	0,6262202	396,1689	2,859478	1	31	1480	649						Untertest1.avi	0	880	547	72	111	1413	554	616	0	Content		1408	538	13397559	3346604911
13414	09:19:31.583	00:00:13.414	805	1344,673	657,9702	0,4274972	0,6262163	396,7208	2,873823	3	1487,197	661,4247	0,4274501	0,6262035	396,7208	2,874131	1	31	1487	661						Untertest1.avi	0	880	547	72	111	1413	554	616	0	Content		1415	550	13414425	3346621777
13431	09:19:31.600	00:00:13.431	806	-1024	-768	-1	-1	-1	-1	4	-1024	-768	-1	-1	-1	-1	4	31	0	0						Untertest1.avi	0	880	547	72	111	1413	554	616	0	Content		-72	-111	13431041	3346638393
13448	09:19:31.617	00:00:13.447	807	1401,261	655,0118	0,4409614	0,6264715	448,5182	3,284278	3	1565,978	660,8817	0,4409712	0,6264611	448,5182	3,285041	1	31	1566	661						Untertest1.avi	0	880	547	72	111	1413	554	616	0	Content		1494	550	13447678	3346655030
13464	09:19:31.633	00:00:13.464	808	1438,165	722,5068	0,4460397	0,6274464	469,4474	3,415634	3	1623,982	737,7896	0,4461048	0,6274368	469,4474	3,419541	1	31	1624	738						Untertest1.avi	0	880	547	72	111	1413	554	616	0	Content		1552	627	13464169	3346671521
13481	09:19:31.650	00:00:13.480	809	1401,537	768,5139	0,4473887	0,6282557	474,9178	3,432559	3	1579,355	790,3062	0,4474525	0,6282462	474,9178	3,431949	1	32	1579	790						Untertest1.avi	0	880	547	72	111	1839	698	183	0	Content		1507	679	13480918	3346688270
13498	09:19:31.667	00:00:13.497	810	1165,979	793,6525	0,4489956	0,6289228	412,4425	2,9959	3	1908,053	817,7186	0,4482678	0,6287267	476,104	3,60138	1	32	1908	818						Untertest1.avi	0	880	547	72	111	1839	698	183	0	Content		1836	707	13497674	3346705026
13514	09:19:31.683	00:00:13.514	811	1169,479	788,0821	0,4489593	0,6288795	412,1782	3,001449	3	1911,039	806,3423	0,4482265	0,6286823	476,1306	3,609241	1	32	1911	806						Untertest1.avi	0	880	547	72	111	1839	698	183	0	Content		1839	695	13514289	3346721641
13531	09:19:31.700	00:00:13.530	812	1183,735	789,8773	0,4488672	0,6287077	414,035	3,024829	3	1927,127	812,0817	0,4481551	0,6285172	476,1201	3,621403	1	32	1927	812						Untertest1.avi	0	880	547	72	111	1839	698	183	0	Content		1855	701	13530787	3346738139
13547	09:19:31.716	00:00:13.547	813	1176,651	796,8606	0,4488224	0,6286483	414,2403	3,046315	3	1912,281	822,5596	0,4481113	0,6284584	476,1336	3,64803	1	32	1912	823						Untertest1.avi	0	880	547	72	111	1839	698	183	0	Content		1840	712	13547412	3346754764
13564	09:19:31.733	00:00:13.564	814	1180,232	795,8922	0,4487844	0,628645	413,761	3,033761	3	1927,712	820,5485	0,4480663	0,6284536	476,0967	3,642846	1	32	1928	821						Untertest1.avi	0	880	547	72	111	1839	698	183	0	Content		1856	710	13564160	3346771512
13581	09:19:31.750	00:00:13.581	815	1196,257	787,3124	0,4486555	0,6286678	416,688	3,067726	3	1920,822	806,408	0,4479711	0,6284867	476,0758	3,646838	1	32	1921	806						Untertest1.avi	0	880	547	72	111	1839	698	183	0	Content		1849	695	13581024	3346788376
13598	09:19:31.767	00:00:13.597	816	1596,733	783,4987	0,4478942	0,6284961	476,0569	3,589898	3	1885,696	807,7715	0,4479434	0,6284868	476,0569	3,642768	1	32	1886	808						Untertest1.avi	0	880	547	72	111	1839	698	183	0	Content		1814	697	13597648	3346805000
13614	09:19:31.783	00:00:13.614	817	1604,302	783,5242	0,4478803	0,6284969	476,0373	3,604336	3	1903,145	807,7046	0,4479295	0,6284876	476,0373	3,663419	1	32	1903	808						Untertest1.avi	0	880	547	72	111	1839	698	183	0	Content		1831	697	13614273	3346821625
13631	09:19:31.800	00:00:13.630	818	1604,154	770,7775	0,4478706	0,6285135	476,0542	3,587106	3	1896,912	792,3864	0,4479198	0,6285042	476,0542	3,643575	1	32	1897	792						Untertest1.avi	0	880	547	72	111	1839	698	183	0	Content		1825	681	13630775	3346838127
13647	09:19:31.816	00:00:13.647	819	1616,053	786,6836	0,4478625	0,6285968	476,0444	3,613177	3	1918,686	811,396	0,4479117	0,6285875	476,0444	3,673082	1	32	1919	811						Untertest1.avi	0	880	547	72	111	1839	698	183	0	Content		1847	700	13647401	3346854753
13664	09:19:31.833	00:00:13.664	820	1628,144	787,6538	0,447798	0,628498	476,1071	3,574685	3	1933,061	812,7599	0,4478472	0,6284887	476,1071	3,631716	1	33	1933	813						Untertest1.avi	0	880	547	72	111	1891	619	183	0	Content		1861	702	13664023	3346871375
13681	09:19:31.850	00:00:13.680	821	1173,409	788,8907	0,4485434	0,6286312	413,1008	3,061001	3	1927,257	809,3802	0,4478092	0,6284376	476,0244	3,681737	1	33	1927	809						Untertest1.avi	0	880	547	72	111	1891	619	183	0	Content		1855	698	13680891	3346888243
13698	09:19:31.867	00:00:13.697	822	1416,377	763,798	0,4469145	0,6280992	476,0244	3,475656	3	1598,019	785,0623	0,446978	0,6280898	476,0244	3,476215	1	33	1598	785						Untertest1.avi	0	880	547	72	111	1891	619	183	0	Content		1526	674	13697512	3346904864
13714	09:19:31.883	00:00:13.714	823	1479,334	697,1465	0,4474368	0,626865	426,5058	3,197455	3	1995,995	675,4357	0,4457465	0,6267256	473,2234	3,608812	1	33	1996	675						Untertest1.avi	0	880	547	72	111	1891	619	183	0	Content		1924	564	13714262	3346921614
13731	09:19:31.900	00:00:13.730	824	-1024	-768	-1	-1	-1	-1	4	-1024	-768	-1	-1	-1	-1	4	33	0	0						Untertest1.avi	0	880	547	72	111	1891	619	183	0	Content		-72	-111	13730642	3346937994
13748	09:19:31.917	00:00:13.747	825	-1024	-768	-1	-1	-1	-1	4	-1024	-768	-1	-1	-1	-1	4	33	0	0						Untertest1.avi	0	880	547	72	111	1891	619	183	0	Content		-72	-111	13747514	3346954866
13764	09:19:31.933	00:00:13.764	826	-1024	-768	-1	-1	-1	-1	4	-1024	-768	-1	-1	-1	-1	4	33	0	0						Untertest1.avi	0	880	547	72	111	1891	619	183	0	Content		-72	-111	13764137	3346971489
13781	09:19:31.950	00:00:13.780	827	-1024	-768	-1	-1	-1	-1	4	-1024	-768	-1	-1	-1	-1	4	33	0	0						Untertest1.avi	0	880	547	72	111	1891	619	183	0	Content		-72	-111	13780756	3346988108
13797	09:19:31.966	00:00:13.797	828	-1024	-768	-1	-1	-1	-1	4	-1024	-768	-1	-1	-1	-1	4	33	0	0						Untertest1.avi	0	880	547	72	111	1891	619	183	0	Content		-72	-111	13797255	3347004607
13814	09:19:31.983	00:00:13.814	829	-1024	-768	-1	-1	-1	-1	4	-1024	-768	-1	-1	-1	-1	4	33	0	0						Untertest1.avi	0	880	547	72	111	1891	619	183	0	Content		-72	-111	13814003	3347021355
13831	09:19:32.000	00:00:13.830	830	1992,635	419,3202	0,4410337	0,6245342	486,6661	3,82143	1	1950,221	488,8355	0,4593181	0,6246224	426,5058	3,376114	3	33	1993	419						Untertest1.avi	0	880	547	72	111	1891	619	183	0	Content		1921	308	13830629	3347037981
13847	09:19:32.016	00:00:13.847	831	-1024	-768	-1	-1	-1	-1	4	-1024	-768	-1	-1	-1	-1	4		0	0						Untertest1.avi	0	880	547	72	111				0	Content		-72	-111	13847246	3347054598
13864	09:19:32.033	00:00:13.863	832	-1024	-768	-1	-1	-1	-1	4	-1024	-768	-1	-1	-1	-1	4		0	0						Untertest1.avi	0	880	547	72	111				0	Content		-72	-111	13863871	3347071223
13881	09:19:32.050	00:00:13.880	833	-1024	-768	-1	-1	-1	-1	4	-1024	-768	-1	-1	-1	-1	4		0	0						Untertest1.avi	0	880	547	72	111				0	Content		-72	-111	13880744	3347088096
13897	09:19:32.066	00:00:13.897	834	-1024	-768	-1	-1	-1	-1	4	-1024	-768	-1	-1	-1	-1	4		0	0						Untertest1.avi	0	880	547	72	111				0	Content		-72	-111	13897246	3347104598
13914	09:19:32.083	00:00:13.913	835	-1024	-768	-1	-1	-1	-1	4	-1024	-768	-1	-1	-1	-1	4		0	0						Untertest1.avi	0	880	547	72	111				0	Content		-72	-111	13913867	3347121219
13930	09:19:32.099	00:00:13.930	836	-1024	-768	-1	-1	-1	-1	4	-1024	-768	-1	-1	-1	-1	4		0	0						Untertest1.avi	0	880	547	72	111				0	Content		-72	-111	13930497	3347137849
13947	09:19:32.116	00:00:13.947	837	-1024	-768	-1	-1	-1	-1	4	-1024	-768	-1	-1	-1	-1	4		0	0						Untertest1.avi	0	880	547	72	111				0	Content		-72	-111	13947113	3347154465
13964	09:19:32.133	00:00:13.963	838	-1024	-768	-1	-1	-1	-1	4	-1024	-768	-1	-1	-1	-1	4		0	0						Untertest1.avi	0	880	547	72	111				0	Content		-72	-111	13963864	3347171216
13980	09:19:32.149	00:00:13.980	839	-1024	-768	-1	-1	-1	-1	4	-1024	-768	-1	-1	-1	-1	4		0	0						Untertest1.avi	0	880	547	72	111				0	Content		-72	-111	13980484	3347187836
13997	09:19:32.166	00:00:13.997	840	-1024	-768	-1	-1	-1	-1	4	-1024	-768	-1	-1	-1	-1	4		0	0						Untertest1.avi	0	880	547	72	111				0	Content		-72	-111	13997229	3347204581
14014	09:19:32.183	00:00:14.013	841	-1024	-768	-1	-1	-1	-1	4	-1024	-768	-1	-1	-1	-1	4		0	0						Untertest1.avi	0	880	547	72	111				0	Content		-72	-111	14013725	3347221077
14030	09:19:32.199	00:00:14.030	842	-1024	-768	-1	-1	-1	-1	4	-1024	-768	-1	-1	-1	-1	4		0	0						Untertest1.avi	0	880	547	72	111				0	Content		-72	-111	14030471	3347237823
14047	09:19:32.216	00:00:14.047	843	2089,175	540,8476	0,282425	0,6715213	491,0739	4,039962	3	-1024	-768	-1	-1	-1	-1	4	34	2089	541						Untertest1.avi	0	880	547	72	111	1070	651	100	0	Content		2017	430	14047095	3347254447
14064	09:19:32.233	00:00:14.063	844	-1024	-768	-1	-1	-1	-1	4	-1024	-768	-1	-1	-1	-1	4	34	0	0						Untertest1.avi	0	880	547	72	111	1070	651	100	0	Content		-72	-111	14063720	3347271072
14081	09:19:32.250	00:00:14.080	845	-1024	-768	-1	-1	-1	-1	4	-1024	-768	-1	-1	-1	-1	4	34	0	0						Untertest1.avi	0	880	547	72	111	1070	651	100	0	Content		-72	-111	14080968	3347288320
14097	09:19:32.266	00:00:14.097	846	1201,628	741,4172	0,2905298	0,6728693	480,2663	3,477468	1	1359,276	761,74	0,2893577	0,6727837	491,0739	3,544276	3	34	1202	741						Untertest1.avi	0	880	547	72	111	1070	651	100	0	Content		1130	630	14097207	3347304559
14114	09:19:32.283	00:00:14.114	847	1082,858	784,2336	0,2919186	0,6735217	480,1225	3,515831	1	1235,452	810,6514	0,2908647	0,6734417	491,0739	3,582532	3	34	1083	784						Untertest1.avi	0	880	547	72	111	1070	651	100	0	Content		1011	673	14114196	3347321548
14131	09:19:32.300	00:00:14.130	848	966,2842	815,4907	0,2927526	0,6739432	480,3314	3,497021	1	1115,819	841,8576	0,291878	0,6739365	491,074	3,559709	3	34	966	815						Untertest1.avi	0	880	547	72	111	1070	651	100	0	Content		894	704	14130586	3347337938
14148	09:19:32.317	00:00:14.147	849	904,4961	830,6208	0,2937748	0,6742978	479,8995	3,481286	1	1030,116	862,7869	0,2927395	0,6742334	491,0739	3,540428	3	35	904	831						Untertest1.avi	0	880	547	72	111	764	713	316	0	Content		832	720	14147541	3347354893
14164	09:19:32.333	00:00:14.163	850	887,0944	826,6019	0,2939566	0,6744601	479,9764	3,472142	1	1008,157	857,928	0,2929175	0,6744001	491,0739	3,529366	3	35	887	827						Untertest1.avi	0	880	547	72	111	764	713	316	0	Content		815	716	14163833	3347371185
14180	09:19:32.349	00:00:14.180	851	869,7522	822,0347	0,2939586	0,6746353	479,9681	3,509602	1	988,3218	854,051	0,2929208	0,6745535	491,0739	3,566645	3	35	870	822						Untertest1.avi	0	880	547	72	111	764	713	316	0	Content		798	711	14180458	3347387810
14197	09:19:32.366	00:00:14.197	852	865,8786	827,0886	0,2940142	0,674853	480,103	3,502814	1	978,5103	859,6395	0,2929422	0,6747746	491,0739	3,558459	3	35	866	827						Untertest1.avi	0	880	547	72	111	764	713	316	0	Content		794	716	14197083	3347404435
14214	09:19:32.383	00:00:14.214	853	855,4692	821,3555	0,2940471	0,6749816	479,9489	3,519988	1	968,8328	851,9504	0,2929806	0,6749223	491,0739	3,576427	3	35	855	821						Untertest1.avi	0	880	547	72	111	764	713	316	0	Content		783	710	14214150	3347421502
14231	09:19:32.400	00:00:14.230	854	864,8491	823,9475	0,2941459	0,675072	479,9635	3,451531	1	972,3182	852,0405	0,2942688	0,6750329	479,9636	3,435428	3	35	865	824						Untertest1.avi	0	880	547	72	111	764	713	316	0	Content		793	713	14230831	3347438183
14248	09:19:32.417	00:00:14.247	855	851,2285	832,089	0,2942008	0,6751821	479,9963	3,46777	1	953,6537	860,7702	0,2942864	0,6751453	479,9963	3,450589	3	35	851	832						Untertest1.avi	0	880	547	72	111	764	713	316	0	Content		779	721	14247580	3347454932
14264	09:19:32.433	00:00:14.263	856	833,5894	818,1366	0,2941835	0,6753314	479,8705	3,440588	1	923,6091	844,3068	0,2941774	0,6753179	479,8705	3,42086	3	35	834	818						Untertest1.avi	0	880	547	72	111	764	713	316	0	Content		762	707	14263827	3347471179
14280	09:19:32.449	00:00:14.280	857	838,0212	824,3695	0,2941567	0,675474	479,789	3,452859	1	920,0037	853,2001	0,2940671	0,675424	479,7891	3,432767	3	35	838	824						Untertest1.avi	0	880	547	72	111	764	713	316	0	Content		766	713	14280326	3347487678
14297	09:19:32.466	00:00:14.296	858	845,7892	821,2751	0,2941299	0,6755565	479,9095	3,429616	1	936,7613	850,1848	0,2941168	0,6755003	479,9096	3,41154	3	35	846	821						Untertest1.avi	0	880	547	72	111	764	713	316	0	Content		774	710	14296947	3347504299
14314	09:19:32.483	00:00:14.314	859	835,4069	823,8528	0,2941253	0,6756523	479,9032	3,438105	1	929,124	850,8246	0,2941498	0,6756326	479,9032	3,419369	3	35	835	824						Untertest1.avi	0	880	547	72	111	764	713	316	0	Content		763	713	14314015	3347521367
14331	09:19:32.500	00:00:14.330	860	839,0626	832,2885	0,2941585	0,6758123	479,8497	3,406247	1	936,2166	859,3654	0,2942117	0,6758025	479,8498	3,387747	3	35	839	832						Untertest1.avi	0	880	547	72	111	764	713	316	0	Content		767	721	14330821	3347538173
14347	09:19:32.516	00:00:14.347	861	811,0963	815,7036	0,2942762	0,6759776	479,8843	3,431428	1	913,9886	842,2909	0,294413	0,6759523	479,8843	3,412647	3	35	811	816						Untertest1.avi	0	880	547	72	111	764	713	316	0	Content		739	705	14347443	3347554795
14364	09:19:32.533	00:00:14.363	862	813,1486	825,5314	0,2945299	0,6761473	479,9588	3,444146	1	915,2766	852,9578	0,2946549	0,6761214	479,9588	3,425089	3	35	813	826						Untertest1.avi	0	880	547	72	111	764	713	316	0	Content		741	715	14363691	3347571043
14380	09:19:32.549	00:00:14.380	863	815,6462	814,1187	0,2948117	0,6762937	479,8295	3,370631	1	913,5988	842,369	0,2948922	0,6762382	479,8296	3,353626	3	35	816	814						Untertest1.avi	0	880	547	72	111	764	713	316	0	Content		744	703	14380316	3347587668
14397	09:19:32.566	00:00:14.396	864	817,8137	827,6777	0,2951263	0,676283	479,8603	3,373384	1	910,525	858,6758	0,2951509	0,6761989	479,8604	3,356328	3	35	818	828						Untertest1.avi	0	880	547	72	111	764	713	316	0	Content		746	717	14396941	3347604293
14414	09:19:32.583	00:00:14.414	865	822,2349	819,058	0,2953504	0,6761465	479,7843	3,335271	1	929,3245	847,4723	0,2955128	0,6760939	479,7843	3,319396	3	35	822	819						Untertest1.avi	0	880	547	72	111	764	713	316	0	Content		750	708	14414008	3347621360
14431	09:19:32.600	00:00:14.430	866	810,0083	822,3891	0,2955011	0,6760006	479,7034	3,336919	1	904,2828	848,6542	0,295555	0,6759909	479,7034	3,318256	3	35	810	822						Untertest1.avi	0	880	547	72	111	764	713	316	0	Content		738	711	14430689	3347638041
14447	09:19:32.616	00:00:14.447	867	776,8265	849,0614	0,2958633	0,6761155	479,6555	3,352782	1	880,0422	878,1003	0,2960254	0,6760937	479,6555	3,333945	3	35	777	849						Untertest1.avi	0	880	547	72	111	764	713	316	0	Content		705	738	14447438	3347654790
14464	09:19:32.633	00:00:14.463	868	765,0404	869,119	0,2972265	0,6764572	479,6555	3,284405	1	850,6328	899,057	0,297163	0,676448	479,6555	3,265253	3	36	765	869						Untertest1.avi	0	880	547	72	111	578	758	316	0	Content		693	758	14463562	3347670914
14480	09:19:32.649	00:00:14.480	869	662,8657	863,2834	0,2973907	0,6763289	479,8973	3,358227	1	765,8835	897,2461	0,2976328	0,6762437	479,8973	3,338509	3	36	663	863						Untertest1.avi	0	880	547	72	111	578	758	316	0	Content		591	752	14480309	3347687661
14497	09:19:32.666	00:00:14.496	870	656,0557	872,0985	0,297481	0,6761212	479,9045	3,347048	1	746,0381	915,29	0,2957785	0,6760106	497,8518	3,440996	3	36	656	872						Untertest1.avi	0	880	547	72	111	578	758	316	0	Content		584	761	14496932	3347704284
14514	09:19:32.683	00:00:14.513	871	665,0686	874,1543	0,2974536	0,6759105	479,9713	3,299836	1	766,1268	908,3668	0,2976719	0,6758354	479,9713	3,280462	3	36	665	874						Untertest1.avi	0	880	547	72	111	578	758	316	0	Content		593	763	14513878	3347721230
14531	09:19:32.700	00:00:14.530	872	646,294	873,4019	0,297401	0,6755527	479,7482	3,336706	1	741,507	905,8573	0,2975778	0,6755061	479,7482	3,316118	3	36	646	873						Untertest1.avi	0	880	547	72	111	578	758	316	0	Content		574	762	14530682	3347738034
14547	09:19:32.716	00:00:14.547	873	656,062	866,5244	0,297343	0,6751457	479,7595	3,271102	1	745,8704	897,1895	0,2974623	0,6751207	479,7595	3,250286	3	36	656	867						Untertest1.avi	0	880	547	72	111	578	758	316	0	Content		584	756	14547252	3347754604
14564	09:19:32.733	00:00:14.563	874	647,3419	868,5844	0,2973116	0,6748236	479,5805	3,235984	1	740,2751	899,452	0,2974681	0,6747975	479,5805	3,216979	3	36	647	869						Untertest1.avi	0	880	547	72	111	578	758	316	0	Content		575	758	14563557	3347770909
14580	09:19:32.749	00:00:14.580	875	645,0717	869,2542	0,2972554	0,6746302	479,5994	3,238595	1	732,9579	900,7897	0,2973638	0,6745939	479,5994	3,219436	3	36	645	869						Untertest1.avi	0	880	547	72	111	578	758	316	0	Content		573	758	14580178	3347787530
14597	09:19:32.766	00:00:14.596	876	637,5808	875,8453	0,2971964	0,6745254	479,589	3,261457	1	734,3256	907,6808	0,2973954	0,6744915	479,589	3,241871	3	36	638	876						Untertest1.avi	0	880	547	72	111	578	758	316	0	Content		566	765	14596803	3347804155
14614	09:19:32.783	00:00:14.613	877	636,7188	864,1549	0,2971302	0,6745014	479,4799	3,235511	1	740,8713	895,9484	0,2974051	0,6744525	479,4799	3,216323	3	36	637	864						Untertest1.avi	0	880	547	72	111	578	758	316	0	Content		565	753	14613926	3347821278
14631	09:19:32.800	00:00:14.630	878	641,6114	867,4658	0,2970649	0,6744739	479,5876	3,200447	1	738,1129	898,4371	0,2972608	0,6744441	479,5876	3,181648	3	36	642	867						Untertest1.avi	0	880	547	72	111	578	758	316	0	Content		570	756	14630674	3347838026
14647	09:19:32.816	00:00:14.647	879	640,4539	854,9608	0,2970285	0,6743827	479,5825	3,248912	1	743,0125	885,7817	0,2972876	0,6743389	479,5825	3,229626	3	36	640	855						Untertest1.avi	0	880	547	72	111	578	758	316	0	Content		568	744	14647242	3347854594
14663	09:19:32.832	00:00:14.663	880	647,0494	864,4901	0,2969684	0,6741763	479,6542	3,221863	1	750,8829	896,5878	0,2972326	0,6741225	479,6542	3,203169	3	36	647	864						Untertest1.avi	0	880	547	72	111	578	758	316	0	Content		575	753	14663421	3347870773
14680	09:19:32.849	00:00:14.680	881	654,3346	872,8184	0,2968665	0,6738099	479,8501	3,16272	1	768,0398	907,0593	0,2972194	0,6737296	479,8501	3,145511	3	36	654	873						Untertest1.avi	0	880	547	72	111	578	758	316	0	Content		582	762	14680044	3347887396
14697	09:19:32.866	00:00:14.696	882	634,4168	858,9543	0,296697	0,6732259	479,7481	3,214671	1	702,278	889,0327	0,296619	0,6732032	479,7482	3,194544	3	36	634	859						Untertest1.avi	0	880	547	72	111	578	758	316	0	Content		562	748	14696793	3347904145
14714	09:19:32.883	00:00:14.713	883	631,6957	882,3858	0,2965311	0,6724359	479,8317	3,217974	1	707,3813	914,4186	0,2965271	0,6724093	479,8317	3,198533	3	36	632	882						Untertest1.avi	0	880	547	72	111	578	758	316	0	Content		560	771	14713917	3347921269
14731	09:19:32.900	00:00:14.730	884	659,3328	880,0439	0,2963691	0,6718587	480,0903	3,185083	1	752,8842	911,2394	0,29652	0,6718415	480,0904	3,166039	3	36	659	880						Untertest1.avi	0	880	547	72	111	578	758	316	0	Content		587	769	14730539	3347937891
14747	09:19:32.916	00:00:14.747	885	659,1608	874,9221	0,2962717	0,6716519	480,0561	3,188002	1	745,5901	906,4004	0,2963546	0,6716242	480,0561	3,169717	3	36	659	875						Untertest1.avi	0	880	547	72	111	578	758	316	0	Content		587	764	14747106	3347954458
14763	09:19:32.932	00:00:14.763	886	670,5831	867,7382	0,2963387	0,6717169	480,1155	3,148064	1	759,7448	897,7683	0,2964433	0,671703	480,1156	3,129334	3	36	671	868						Untertest1.avi	0	880	547	72	111	578	758	316	0	Content		599	757	14763412	3347970764
14780	09:19:32.949	00:00:14.780	887	-1024	-768	-1	-1	-1	-1	4	-1024	-768	-1	-1	-1	-1	4	37	0	0						Untertest1.avi	0	880	547	72	111	411	804	100	0	Content		-72	-111	14780035	3347987387
14797	09:19:32.966	00:00:14.796	888	433,6804	914,6635	0,2984073	0,6712579	480,1156	3,149726	1	493,4817	948,4781	0,2984229	0,6712487	480,1156	3,130784	3	37	434	915						Untertest1.avi	0	880	547	72	111	411	804	100	0	Content		362	804	14796658	3348004010
14814	09:19:32.983	00:00:14.813	889	470,0895	913,2305	0,3023157	0,6711598	510,1927	3,262799	1	533,9818	948,6573	0,3023116	0,6711516	510,1927	3,242564	3	37	470	913						Untertest1.avi	0	880	547	72	111	411	804	100	0	Content		398	802	14813908	3348021260
14830	09:19:32.999	00:00:14.830	890	517,5328	923,7251	0,3019238	0,6712034	508,1014	3,204931	1	583,7469	959,5384	0,3019147	0,6711951	508,1014	3,184857	3	37	518	924						Untertest1.avi	0	880	547	72	111	411	804	100	0	Content		446	813	14830155	3348037507
14847	09:19:33.016	00:00:14.846	891	460,185	932,5464	0,3023407	0,671183	512,1089	3,338322	1	520,7735	969,6564	0,30231	0,6711748	512,1089	3,317962	3	37	460	933						Untertest1.avi	0	880	547	72	111	411	804	100	0	Content		388	822	14846896	3348054248
14864	09:19:33.033	00:00:14.863	892	483,3881	914,9716	0,3022172	0,6711394	511,4897	3,280017	1	547,093	950,6358	0,3022035	0,6711312	511,4897	3,259676	3	37	483	915						Untertest1.avi	0	880	547	72	111	411	804	100	0	Content		411	804	14863528	3348070880
14880	09:19:33.049	00:00:14.880	893	523,2031	909,8597	0,3023386	0,6711714	512,1987	3,287527	1	590,2827	944,9769	0,3023318	0,6711633	512,1987	3,266646	3	38	523	910						Untertest1.avi	0	880	547	72	111	454	779	283	0	Content		451	799	14880276	3348087628
14897	09:19:33.066	00:00:14.896	894	510,5651	912,7429	0,3021593	0,6712355	510,3875	3,334734	1	573,6509	948,2406	0,3021285	0,6712273	510,3875	3,313907	3	38	511	913						Untertest1.avi	0	880	547	72	111	454	779	283	0	Content		439	802	14896898	3348104250
14914	09:19:33.083	00:00:14.913	895	513,5341	894,7808	0,3018845	0,6712162	507,8235	3,305685	1	579,7985	928,7163	0,3018844	0,6712079	507,8235	3,284727	3	38	514	895						Untertest1.avi	0	880	547	72	111	454	779	283	0	Content		442	784	14913509	3348120861
14930	09:19:33.099	00:00:14.930	896	519,6593	892,5493	0,3019556	0,6711133	508,1237	3,357545	1	586,9538	926,371	0,3019615	0,671105	508,1237	3,336074	3	38	520	893						Untertest1.avi	0	880	547	72	111	454	779	283	0	Content		448	782	14930133	3348137485
14947	09:19:33.116	00:00:14.946	897	503,5939	903,7425	0,3020687	0,6709838	508,7288	3,323961	1	569,9999	938,4901	0,3020734	0,6709756	508,7288	3,302996	3	38	504	904						Untertest1.avi	0	880	547	72	111	454	779	283	0	Content		432	793	14946763	3348154115
14964	09:19:33.133	00:00:14.963	898	520,8127	879,5539	0,3021041	0,6707633	508,7289	3,277034	1	593,7961	911,9165	0,3021589	0,6707608	508,7289	3,255777	3	38	521	880						Untertest1.avi	0	880	547	72	111	454	779	283	0	Content		449	769	14963514	3348170866
14980	09:19:33.149	00:00:14.980	899	527,8362	889,9432	0,3021027	0,6707327	508,7289	3,390208	1	601,3345	923,2267	0,3021575	0,6707303	508,7289	3,368114	3	38	528	890						Untertest1.avi	0	880	547	72	111	454	779	283	0	Content		456	779	14980137	3348187489
14997	09:19:33.166	00:00:14.996	900	538,5631	900,3805	0,3021453	0,6708906	509,213	3,376828	1	608,837	934,7949	0,3021641	0,6708823	509,213	3,35508	3	38	539	900						Untertest1.avi	0	880	547	72	111	454	779	283	0	Content		467	789	14996507	3348203859
15014	09:19:33.183	00:00:15.013	901	512,1743	914,0093	0,3021348	0,6707461	509,213	3,357831	1	585,2996	948,9371	0,3021896	0,6707437	509,213	3,336147	3	38	512	914						Untertest1.avi	0	880	547	72	111	454	779	283	0	Content		440	803	15013573	3348220925
15030	09:19:33.199	00:00:15.030	902	511,8102	887,1916	0,3021157	0,6707946	509,213	3,506743	1	584,3161	920,3693	0,3021705	0,6707922	509,213	3,483634	3	38	512	887						Untertest1.avi	0	880	547	72	111	454	779	283	0	Content		440	776	15030322	3348237674
15047	09:19:33.216	00:00:15.046	903	531,3939	897,6762	0,3020532	0,670926	509,034	3,461143	1	601,6459	931,9594	0,3020768	0,6709177	509,034	3,438656	3	38	531	898						Untertest1.avi	0	880	547	72	111	454	779	283	0	Content		459	787	15046944	3348254296
15063	09:19:33.232	00:00:15.063	904	523,7236	887,3702	0,3020759	0,6708609	508,9389	3,466377	1	592,6324	920,9037	0,3020936	0,6708527	508,9389	3,443826	3	38	524	887						Untertest1.avi	0	880	547	72	111	454	779	283	0	Content		452	776	15063126	3348270478
15080	09:19:33.249	00:00:15.080	905	569,3416	883,9489	0,2981147	0,6706863	480,3665	3,356945	1	629,8552	918,1382	0,2980025	0,67063	480,3665	3,336427	3	38	569	884						Untertest1.avi	0	880	547	72	111	454	779	283	0	Content		497	773	15080374	3348287726
15096	09:19:33.265	00:00:15.096	906	556,8806	866,6882	0,298139	0,6704926	480,3791	3,40107	1	624,1963	900,1615	0,2981064	0,6704292	480,3791	3,380859	3	38	557	867						Untertest1.avi	0	880	547	72	111	454	779	283	0	Content		485	756	15096496	3348303848
15113	09:19:33.282	00:00:15.113	907	559,808	882,3726	0,2981721	0,6702626	480,3359	3,433926	1	641,7354	914,0334	0,2982721	0,6702469	480,3359	3,412154	3	38	560	882						Untertest1.avi	0	880	547	72	111	454	779	283	0	Content		488	771	15113118	3348320470
15130	09:19:33.299	00:00:15.129	908	552,8216	891,1853	0,2981562	0,6700847	480,3697	3,35465	1	641,741	923,5204	0,2983268	0,6700662	480,3697	3,333252	3	38	553	891						Untertest1.avi	0	880	547	72	111	454	779	283	0	Content		481	780	15129743	3348337095
15147	09:19:33.316	00:00:15.146	909	538,9871	868,3718	0,2980872	0,6693274	480,3533	3,390813	1	628,7708	900,2313	0,2982789	0,6692902	480,3533	3,368446	3	38	539	868						Untertest1.avi	0	880	547	72	111	454	779	283	0	Content		467	757	15146810	3348354162
15163	09:19:33.332	00:00:15.163	910	600,3477	811,2676	0,2978667	0,6678231	480,433	3,355293	1	686,512	837,7582	0,2979972	0,6678059	480,433	3,333079	3	39	600	811						Untertest1.avi	0	880	547	72	111	554	641	150	0	Content		528	700	15163491	3348370843
15180	09:19:33.349	00:00:15.180	911	621,2923	766,8356	0,2976194	0,6668389	480,5316	3,348892	1	715,1497	790,5883	0,297822	0,6668142	480,5316	3,327642	3	39	621	767						Untertest1.avi	0	880	547	72	111	554	641	150	0	Content		549	656	15180240	3348387592
15196	09:19:33.365	00:00:15.196	912	636,8246	752,3649	0,2973545	0,6664354	480,4226	3,332992	1	723,6277	775,2894	0,2974796	0,6664066	480,4226	3,312196	3	39	637	752						Untertest1.avi	0	880	547	72	111	554	641	150	0	Content		565	641	15196489	3348403841
15213	09:19:33.382	00:00:15.213	913	632,2517	753,41	0,2973323	0,6664458	480,4099	3,319944	1	718,4033	776,576	0,2974539	0,6664144	480,4099	3,299284	3	39	632	753						Untertest1.avi	0	880	547	72	111	554	641	150	0	Content		560	642	15213110	3348420462
15230	09:19:33.399	00:00:15.229	914	611,9052	743,1584	0,2973623	0,666449	480,3686	3,371468	1	700,3604	765,8962	0,2975229	0,6664152	480,3686	3,349945	3	39	612	743						Untertest1.avi	0	880	547	72	111	554	641	150	0	Content		540	632	15229733	3348437085
15247	09:19:33.416	00:00:15.246	915	627,4584	754,9208	0,2973337	0,6664708	480,3851	3,357045	1	717,3034	778,1941	0,2974961	0,6664393	480,3851	3,335872	3	39	627	755						Untertest1.avi	0	880	547	72	111	554	641	150	0	Content		555	644	15246734	3348454086
15263	09:19:33.432	00:00:15.262	916	638,2341	743,9634	0,297289	0,6665316	480,3754	3,286662	1	726,7732	766,6754	0,2974329	0,6664963	480,3754	3,266109	3	39	638	744						Untertest1.avi	0	880	547	72	111	554	641	150	0	Content		566	633	15262982	3348470334
15280	09:19:33.449	00:00:15.279	917	624,5253	748,4919	0,2972079	0,6666455	480,3667	3,310222	1	702,1078	772,2889	0,2972507	0,6665985	480,3668	3,289601	3	39	625	748						Untertest1.avi	0	880	547	72	111	554	641	150	0	Content		553	637	15279605	3348486957
15296	09:19:33.465	00:00:15.296	918	603,8808	746,4299	0,29717	0,6668027	480,5527	3,340328	1	699,8952	769,5411	0,2974118	0,6667666	480,5527	3,319202	3	39	604	746						Untertest1.avi	0	880	547	72	111	554	641	150	0	Content		532	635	15296225	3348503577
15313	09:19:33.482	00:00:15.313	919	688,0424	831,7817	0,2966971	0,6683652	480,6896	3,278679	1	784,9689	860,9815	0,2968692	0,6683215	480,6896	3,258951	3	40	688	832						Untertest1.avi	0	880	547	72	111	640	806	100	0	Content		616	721	15313293	3348520645
15330	09:19:33.499	00:00:15.330	920	745,9005	915,0643	0,2963603	0,6697851	480,7272	3,191443	1	854,8593	950,1206	0,2965822	0,6697526	480,7272	3,17491	3	40	746	915						Untertest1.avi	0	880	547	72	111	640	806	100	0	Content		674	804	15330098	3348537450
15347	09:19:33.516	00:00:15.346	921	-1024	-768	-1	-1	-1	-1	4	-1024	-768	-1	-1	-1	-1	4	40	0	0						Untertest1.avi	0	880	547	72	111	640	806	100	0	Content		-72	-111	15346722	3348554074
15363	09:19:33.532	00:00:15.362	922	708,6476	922,6211	0,2969194	0,669917	480,592	3,240976	1	815,8408	958,4054	0,2971508	0,6698821	480,592	3,223131	3	40	709	923						Untertest1.avi	0	880	547	72	111	640	806	100	0	Content		637	812	15362969	3348570321
15380	09:19:33.549	00:00:15.379	923	713,1252	930,3685	0,2970991	0,6700081	480,7017	3,212603	1	812,9951	966,1154	0,2972569	0,6699835	480,7018	3,194209	3	40	713	930						Untertest1.avi	0	880	547	72	111	640	806	100	0	Content		641	819	15379913	3348587265
15396	09:19:33.565	00:00:15.396	924	711,7947	932,9559	0,2973395	0,6700793	480,7018	3,144692	1	787,4443	967,8153	0,2973301	0,6700701	480,7018	3,125089	3	40	712	933						Untertest1.avi	0	880	547	72	111	640	806	100	0	Content		640	822	15396357	3348603709
15413	09:19:33.582	00:00:15.412	925	683,3215	916,5885	0,2971967	0,670132	480,6904	3,21759	1	783,728	967,0844	0,2949665	0,6700765	504,446	3,344985	3	41	683	917						Untertest1.avi	0	880	547	72	111	601	809	200	0	Content		611	806	15412965	3348620317
15430	09:19:33.599	00:00:15.429	926	677,2029	921,8223	0,2972251	0,6701093	480,6624	3,186088	1	770,1534	956,1174	0,2973464	0,6700944	480,6624	3,167196	3	41	677	922						Untertest1.avi	0	880	547	72	111	601	809	200	0	Content		605	811	15429591	3348636943
15447	09:19:33.616	00:00:15.446	927	692,2396	936,1279	0,2972642	0,6700625	480,6326	3,184909	1	781,178	971,4604	0,2973315	0,6700505	480,6326	3,166562	3	41	692	936						Untertest1.avi	0	880	547	72	111	601	809	200	0	Content		620	825	15446531	3348653883
15463	09:19:33.632	00:00:15.463	928	686,1856	920,0406	0,2973099	0,6699936	480,5732	3,207651	1	786,3521	954,7571	0,2974946	0,6699694	480,5733	3,188807	3	41	686	920						Untertest1.avi	0	880	547	72	111	601	809	200	0	Content		614	809	15463154	3348670506
15480	09:19:33.649	00:00:15.479	929	667,3102	913,6091	0,2973334	0,6700261	480,5351	3,211258	1	755,439	947,0089	0,2974181	0,6700152	480,5351	3,19181	3	41	667	914						Untertest1.avi	0	880	547	72	111	601	809	200	0	Content		595	803	15479902	3348687254
15496	09:19:33.665	00:00:15.496	930	673,184	908,5615	0,2973137	0,6701088	480,6066	3,159213	1	761,7581	941,5969	0,2973991	0,6700981	480,6067	3,140184	3	41	673	909						Untertest1.avi	0	880	547	72	111	601	809	200	0	Content		601	798	15496206	3348703558
15513	09:19:33.682	00:00:15.512	931	675,0446	909,1266	0,2972377	0,6703233	480,61	3,152249	1	759,9298	942,28	0,2972865	0,6703113	480,61	3,133635	3	41	675	909						Untertest1.avi	0	880	547	72	111	601	809	200	0	Content		603	798	15512830	3348720182
15530	09:19:33.699	00:00:15.529	932	681,6098	936,2092	0,2971821	0,6704938	480,686	3,075429	1	764,6396	971,2465	0,2972028	0,6704845	480,686	3,057177	3	41	682	936						Untertest1.avi	0	880	547	72	111	601	809	200	0	Content		610	825	15529582	3348736934
15547	09:19:33.716	00:00:15.546	933	666,0293	922,11	0,2971565	0,6705628	480,6725	3,126861	1	756,9427	972,7456	0,2952989	0,6704763	500,0466	3,224777	3	41	666	922						Untertest1.avi	0	880	547	72	111	601	809	200	0	Content		594	811	15546522	3348753874
15563	09:19:33.732	00:00:15.563	934	657,0039	909,8932	0,29715	0,6706772	480,5748	3,133932	1	730,0784	944,8361	0,2970973	0,6706368	480,5749	3,115572	3	41	657	910						Untertest1.avi	0	880	547	72	111	601	809	200	0	Content		585	799	15563145	3348770497
15580	09:19:33.749	00:00:15.579	935	608,9962	891,3014	0,2974057	0,6709576	480,5748	3,160044	1	678,4718	922,9587	0,2974138	0,6709484	480,5748	3,139889	3	41	609	891						Untertest1.avi	0	880	547	72	111	601	809	200	0	Content		537	780	15579891	3348787243
15596	09:19:33.765	00:00:15.596	936	660,8779	925,097	0,2975467	0,6709629	480,5749	3,129792	1	744,8626	959,3174	0,297532	0,6709538	480,5749	3,111361	3	41	661	925						Untertest1.avi	0	880	547	72	111	601	809	200	0	Content		589	814	15596071	3348803423
15613	09:19:33.782	00:00:15.612	937	-1024	-768	-1	-1	-1	-1	4	-1024	-768	-1	-1	-1	-1	4	42	0	0						Untertest1.avi	0	880	547	72	111	546	860	467	0	Content		-72	-111	15612821	3348820173
15630	09:19:33.799	00:00:15.629	938	-1024	-768	-1	-1	-1	-1	4	-1024	-768	-1	-1	-1	-1	4	42	0	0						Untertest1.avi	0	880	547	72	111	546	860	467	0	Content		-72	-111	15629567	3348836919
15647	09:19:33.816	00:00:15.646	939	585,6578	970,9605	0,2974719	0,6702877	480,6111	3,182982	1	702,7862	1026,868	0,295768	0,6702773	501,8824	3,295031	3	42	586	971						Untertest1.avi	0	880	547	72	111	546	860	467	0	Content		514	860	15646509	3348853861
15663	09:19:33.832	00:00:15.663	940	626,4766	973,3328	0,3007568	0,6701632	501,8824	3,100955	1	707,241	1012,111	0,3008129	0,6701607	501,8824	3,081875	3	42	626	973						Untertest1.avi	0	880	547	72	111	546	860	467	0	Content		554	862	15663188	3348870540
15680	09:19:33.849	00:00:15.679	941	596,9049	986,5632	0,3008097	0,6701793	501,8824	3,192424	1	675,9845	1026,496	0,3008658	0,6701768	501,8824	3,172752	3	42	597	987						Untertest1.avi	0	880	547	72	111	546	860	467	0	Content		525	876	15679928	3348887280
15696	09:19:33.865	00:00:15.696	942	629,8356	981,6173	0,3009248	0,6702029	501,8824	3,057055	1	711,0226	1021,032	0,3009808	0,6702003	501,8824	3,038414	3	42	630	982						Untertest1.avi	0	880	547	72	111	546	860	467	0	Content		558	871	15696184	3348903536
15713	09:19:33.882	00:00:15.712	943	603,0395	983,0634	0,3010825	0,6700723	501,8824	3,126547	1	682,447	1022,612	0,3011386	0,6700698	501,8824	3,107334	3	42	603	983						Untertest1.avi	0	880	547	72	111	546	860	467	0	Content		531	872	15712999	3348920351
15729	09:19:33.898	00:00:15.729	944	618,7265	936,8175	0,3012315	0,6701902	501,8824	3,102563	1	698,1215	972,6528	0,3012876	0,6701877	501,8824	3,083061	3	42	619	937						Untertest1.avi	0	880	547	72	111	546	860	467	0	Content		547	826	15729428	3348936780
15746	09:19:33.915	00:00:15.746	945	599,301	942,7912	0,301506	0,6699895	501,8824	3,139046	1	677,5603	979,2911	0,3015621	0,669987	501,8824	3,119395	3	42	599	943						Untertest1.avi	0	880	547	72	111	546	860	467	0	Content		527	832	15746177	3348953529
15763	09:19:33.932	00:00:15.762	946	617,5052	973,5596	0,3016976	0,6699845	501,8824	3,139295	1	697,6741	1012,371	0,3017537	0,669982	501,8824	3,119892	3	42	618	974						Untertest1.avi	0	880	547	72	111	546	860	467	0	Content		546	863	15762921	3348970273
15780	09:19:33.949	00:00:15.779	947	-1024	-768	-1	-1	-1	-1	4	-1024	-768	-1	-1	-1	-1	4	42	0	0						Untertest1.avi	0	880	547	72	111	546	860	467	0	Content		-72	-111	15779543	3348986895
15796	09:19:33.965	00:00:15.796	948	620,6202	951,7997	0,302934	0,6703721	508,2707	3,136734	1	696,458	989,7429	0,3029462	0,6703639	508,2707	3,117217	3	42	621	952						Untertest1.avi	0	880	547	72	111	546	860	467	0	Content		549	841	15796164	3349003516
15813	09:19:33.982	00:00:15.812	949	-1024	-768	-1	-1	-1	-1	4	-1024	-768	-1	-1	-1	-1	4	42	0	0						Untertest1.avi	0	880	547	72	111	546	860	467	0	Content		-72	-111	15812786	3349020138
15830	09:19:33.999	00:00:15.829	950	-1024	-768	-1	-1	-1	-1	4	-1024	-768	-1	-1	-1	-1	4	42	0	0						Untertest1.avi	0	880	547	72	111	546	860	467	0	Content		-72	-111	15829532	3349036884
15846	09:19:34.015	00:00:15.846	951	-1024	-768	-1	-1	-1	-1	4	-1024	-768	-1	-1	-1	-1	4	42	0	0						Untertest1.avi	0	880	547	72	111	546	860	467	0	Content		-72	-111	15846155	3349053507
15863	09:19:34.032	00:00:15.862	952	-1024	-768	-1	-1	-1	-1	4	-1024	-768	-1	-1	-1	-1	4	42	0	0						Untertest1.avi	0	880	547	72	111	546	860	467	0	Content		-72	-111	15862904	3349070256
15879	09:19:34.048	00:00:15.879	953	-1024	-768	-1	-1	-1	-1	4	-1024	-768	-1	-1	-1	-1	4	42	0	0						Untertest1.avi	0	880	547	72	111	546	860	467	0	Content		-72	-111	15879151	3349086503
15896	09:19:34.065	00:00:15.896	954	612,0099	984,0023	0,302918	0,6704997	508,9322	3,148809	1	693,0499	1024,257	0,3029729	0,6704972	508,9322	3,129514	3	42	612	984						Untertest1.avi	0	880	547	72	111	546	860	467	0	Content		540	873	15896339	3349103691
15913	09:19:34.082	00:00:15.912	955	602,8497	962,1677	0,3028335	0,6705211	508,9322	3,084903	1	682,7463	1000,453	0,3028883	0,6705187	508,9322	3,065792	3	42	603	962						Untertest1.avi	0	880	547	72	111	546	860	467	0	Content		531	851	15912966	3349120318
15930	09:19:34.099	00:00:15.929	956	-1024	-768	-1	-1	-1	-1	4	-1024	-768	-1	-1	-1	-1	4	42	0	0						Untertest1.avi	0	880	547	72	111	546	860	467	0	Content		-72	-111	15929757	3349137109
15946	09:19:34.115	00:00:15.945	957	622,5815	972,7068	0,3025997	0,6703659	508,9322	3,094496	1	704,0657	1011,947	0,3026545	0,6703634	508,9322	3,07549	3	42	623	973						Untertest1.avi	0	880	547	72	111	546	860	467	0	Content		551	862	15945764	3349153116
15963	09:19:34.132	00:00:15.962	958	-1024	-768	-1	-1	-1	-1	4	-1024	-768	-1	-1	-1	-1	4	42	0	0						Untertest1.avi	0	880	547	72	111	546	860	467	0	Content		-72	-111	15962516	3349169868
15980	09:19:34.149	00:00:15.979	959	650,3235	944,3383	0,2903815	0,6701671	504,1506	3,159998	1	737,2055	981,433	0,2903677	0,6701588	504,1506	3,141169	3	42	650	944						Untertest1.avi	0	880	547	72	111	546	860	467	0	Content		578	833	15979506	3349186858
15996	09:19:34.165	00:00:15.996	960	-1024	-768	-1	-1	-1	-1	4	-1024	-768	-1	-1	-1	-1	4	42	0	0						Untertest1.avi	0	880	547	72	111	546	860	467	0	Content		-72	-111	15996207	3349203559
16013	09:19:34.182	00:00:16.012	961	-1024	-768	-1	-1	-1	-1	4	-1024	-768	-1	-1	-1	-1	4	42	0	0						Untertest1.avi	0	880	547	72	111	546	860	467	0	Content		-72	-111	16012829	3349220181
16029	09:19:34.198	00:00:16.029	962	601,372	977,4058	0,3007889	0,6702563	498,9821	3,098522	1	680,1375	1016,375	0,3008455	0,6702537	498,9821	3,079529	3	42	601	977						Untertest1.avi	0	880	547	72	111	546	860	467	0	Content		529	866	16029136	3349236488
16046	09:19:34.215	00:00:16.045	963	626,4508	972,7674	0,2916863	0,6703297	498,9822	3,067299	1	716,6223	1011,311	0,2917168	0,6703272	498,9822	3,049671	3	42	626	973						Untertest1.avi	0	880	547	72	111	546	860	467	0	Content		554	862	16045755	3349253107
16062	09:19:34.231	00:00:16.062	964	590,0438	969,3536	0,297704	0,6702932	479,8715	2,909295	1	670,0352	1006,352	0,2977504	0,6702905	479,8716	2,892164	3	42	590	969						Untertest1.avi	0	880	547	72	111	546	860	467	0	Content		518	858	16062379	3349269731
16080	09:19:34.249	00:00:16.079	965	574,5715	951,5781	0,2975688	0,6702662	479,8716	2,965672	1	648,348	987,2283	0,2976291	0,6702635	479,8716	2,94749	3	43	575	952						Untertest1.avi	0	880	547	72	111	461	847	100	0	Content		503	841	16079507	3349286859
16096	09:19:34.265	00:00:16.096	966	575,1596	951,564	0,297376	0,6701018	479,8716	2,859995	1	648,9796	987,1079	0,2974363	0,6700991	479,8716	2,842594	3	43	575	952						Untertest1.avi	0	880	547	72	111	461	847	100	0	Content		503	841	16096259	3349303611
16113	09:19:34.282	00:00:16.112	967	-1024	-768	-1	-1	-1	-1	4	-1024	-768	-1	-1	-1	-1	4	43	0	0						Untertest1.avi	0	880	547	72	111	461	847	100	0	Content		-72	-111	16112822	3349320174
16129	09:19:34.298	00:00:16.129	968	492,2809	964,9214	0,2980038	0,670535	479,8716	2,956196	1	561,2337	1001,672	0,2980641	0,6705323	479,8716	2,938444	3	43	492	965						Untertest1.avi	0	880	547	72	111	461	847	100	0	Content		420	854	16129126	3349336478
16146	09:19:34.315	00:00:16.146	969	-1024	-768	-1	-1	-1	-1	4	-1024	-768	-1	-1	-1	-1	4	43	0	0						Untertest1.avi	0	880	547	72	111	461	847	100	0	Content		-72	-111	16146122	3349353474
16163	09:19:34.332	00:00:16.162	970	466,8086	974,3837	0,297912	0,6703113	479,8716	2,914293	1	534,425	1011,887	0,2979723	0,6703086	479,8716	2,897109	3	43	467	974						Untertest1.avi	0	880	547	72	111	461	847	100	0	Content		395	863	16162618	3349369970
16179	09:19:34.348	00:00:16.179	971	-1024	-768	-1	-1	-1	-1	4	-1024	-768	-1	-1	-1	-1	4		0	0						Untertest1.avi	0	880	547	72	111				0	Content		-72	-111	16179244	3349386596
16196	09:19:34.365	00:00:16.195	972	-1024	-768	-1	-1	-1	-1	4	-1024	-768	-1	-1	-1	-1	4		0	0						Untertest1.avi	0	880	547	72	111				0	Content		-72	-111	16195861	3349403213
16212	09:19:34.381	00:00:16.212	973	-1024	-768	-1	-1	-1	-1	4	-1024	-768	-1	-1	-1	-1	4		0	0						Untertest1.avi	0	880	547	72	111				0	Content		-72	-111	16212487	3349419839
16229	09:19:34.398	00:00:16.229	974	-1024	-768	-1	-1	-1	-1	4	-1024	-768	-1	-1	-1	-1	4		0	0						Untertest1.avi	0	880	547	72	111				0	Content		-72	-111	16229238	3349436590
16246	09:19:34.415	00:00:16.245	975	-1024	-768	-1	-1	-1	-1	4	-1024	-768	-1	-1	-1	-1	4		0	0						Untertest1.avi	0	880	547	72	111				0	Content		-72	-111	16245856	3349453208
16263	09:19:34.432	00:00:16.262	976	-1024	-768	-1	-1	-1	-1	4	-1024	-768	-1	-1	-1	-1	4		0	0						Untertest1.avi	0	880	547	72	111				0	Content		-72	-111	16262601	3349469953
16279	09:19:34.448	00:00:16.279	977	-1024	-768	-1	-1	-1	-1	4	-1024	-768	-1	-1	-1	-1	4		0	0						Untertest1.avi	0	880	547	72	111				0	Content		-72	-111	16279225	3349486577
16296	09:19:34.465	00:00:16.295	978	-1024	-768	-1	-1	-1	-1	4	-1024	-768	-1	-1	-1	-1	4		0	0						Untertest1.avi	0	880	547	72	111				0	Content		-72	-111	16295598	3349502950
16313	09:19:34.482	00:00:16.312	979	-1024	-768	-1	-1	-1	-1	4	-1024	-768	-1	-1	-1	-1	4		0	0						Untertest1.avi	0	880	547	72	111				0	Content		-72	-111	16312664	3349520016
16329	09:19:34.498	00:00:16.329	980	-1024	-768	-1	-1	-1	-1	4	-1024	-768	-1	-1	-1	-1	4		0	0						Untertest1.avi	0	880	547	72	111				0	Content		-72	-111	16329342	3349536694
16346	09:19:34.515	00:00:16.346	981	-1024	-768	-1	-1	-1	-1	4	-1024	-768	-1	-1	-1	-1	4		0	0						Untertest1.avi	0	880	547	72	111				0	Content		-72	-111	16346092	3349553444
16362	09:19:34.531	00:00:16.362	982	-1024	-768	-1	-1	-1	-1	4	-1024	-768	-1	-1	-1	-1	4		0	0						Untertest1.avi	0	880	547	72	111				0	Content		-72	-111	16362221	3349569573
16379	09:19:34.548	00:00:16.379	983	-1024	-768	-1	-1	-1	-1	4	-1024	-768	-1	-1	-1	-1	4		0	0						Untertest1.avi	0	880	547	72	111				0	Content		-72	-111	16379280	3349586632
16396	09:19:34.565	00:00:16.395	984	-1024	-768	-1	-1	-1	-1	4	-1024	-768	-1	-1	-1	-1	4		0	0						Untertest1.avi	0	880	547	72	111				0	Content		-72	-111	16395587	3349602939
16412	09:19:34.581	00:00:16.412	985	-1024	-768	-1	-1	-1	-1	4	-1024	-768	-1	-1	-1	-1	4		0	0						Untertest1.avi	0	880	547	72	111				0	Content		-72	-111	16412461	3349619813
16429	09:19:34.598	00:00:16.429	986	-1024	-768	-1	-1	-1	-1	4	-1024	-768	-1	-1	-1	-1	4		0	0						Untertest1.avi	0	880	547	72	111				0	Content		-72	-111	16429084	3349636436
16446	09:19:34.615	00:00:16.445	987	-1024	-768	-1	-1	-1	-1	4	-1024	-768	-1	-1	-1	-1	4		0	0						Untertest1.avi	0	880	547	72	111				0	Content		-72	-111	16445960	3349653312
16462	09:19:34.631	00:00:16.462	988	-1024	-768	-1	-1	-1	-1	4	-1024	-768	-1	-1	-1	-1	4		0	0						Untertest1.avi	0	880	547	72	111				0	Content		-72	-111	16462213	3349669565
16479	09:19:34.648	00:00:16.479	989	-1024	-768	-1	-1	-1	-1	4	-1024	-768	-1	-1	-1	-1	4		0	0						Untertest1.avi	0	880	547	72	111				0	Content		-72	-111	16479205	3349686557
16496	09:19:34.665	00:00:16.495	990	-1024	-768	-1	-1	-1	-1	4	-1024	-768	-1	-1	-1	-1	4		0	0						Untertest1.avi	0	880	547	72	111				0	Content		-72	-111	16495574	3349702926
16513	09:19:34.682	00:00:16.512	991	-1024	-768	-1	-1	-1	-1	4	-1024	-768	-1	-1	-1	-1	4		0	0						Untertest1.avi	0	880	547	72	111				0	Content		-72	-111	16512572	3349719924
16529	09:19:34.698	00:00:16.528	992	-1024	-768	-1	-1	-1	-1	4	-1024	-768	-1	-1	-1	-1	4		0	0						Untertest1.avi	0	880	547	72	111				0	Content		-72	-111	16528943	3349736295
16546	09:19:34.715	00:00:16.545	993	-1024	-768	-1	-1	-1	-1	4	-1024	-768	-1	-1	-1	-1	4		0	0						Untertest1.avi	0	880	547	72	111				0	Content		-72	-111	16545691	3349753043
16562	09:19:34.731	00:00:16.562	994	-1024	-768	-1	-1	-1	-1	4	-1024	-768	-1	-1	-1	-1	4		0	0						Untertest1.avi	0	880	547	72	111				0	Content		-72	-111	16562305	3349769657
16579	09:19:34.748	00:00:16.578	995	-1024	-768	-1	-1	-1	-1	4	-1024	-768	-1	-1	-1	-1	4		0	0						Untertest1.avi	0	880	547	72	111				0	Content		-72	-111	16578940	3349786292
16596	09:19:34.765	00:00:16.595	996	-1024	-768	-1	-1	-1	-1	4	-1024	-768	-1	-1	-1	-1	4		0	0						Untertest1.avi	0	880	547	72	111				0	Content		-72	-111	16595690	3349803042
16612	09:19:34.781	00:00:16.612	997	-1024	-768	-1	-1	-1	-1	4	-1024	-768	-1	-1	-1	-1	4		0	0						Untertest1.avi	0	880	547	72	111				0	Content		-72	-111	16612312	3349819664
16629	09:19:34.798	00:00:16.628	998	-1024	-768	-1	-1	-1	-1	4	-1024	-768	-1	-1	-1	-1	4		0	0						Untertest1.avi	0	880	547	72	111				0	Content		-72	-111	16628881	3349836233
16646	09:19:34.815	00:00:16.645	999	-1024	-768	-1	-1	-1	-1	4	-1024	-768	-1	-1	-1	-1	4		0	0						Untertest1.avi	0	880	547	72	111				0	Content		-72	-111	16645559	3349852911
16662	09:19:34.831	00:00:16.662	1000	-1024	-768	-1	-1	-1	-1	4	-1024	-768	-1	-1	-1	-1	4		0	0						Untertest1.avi	0	880	547	72	111				0	Content		-72	-111	16662309	3349869661
16679	09:19:34.848	00:00:16.678	1001	-1024	-768	-1	-1	-1	-1	4	-1024	-768	-1	-1	-1	-1	4		0	0						Untertest1.avi	0	880	547	72	111				0	Content		-72	-111	16678556	3349885908
16696	09:19:34.865	00:00:16.695	1002	-1024	-768	-1	-1	-1	-1	4	-1024	-768	-1	-1	-1	-1	4		0	0						Untertest1.avi	0	880	547	72	111				0	Content		-72	-111	16695803	3349903155
16713	09:19:34.882	00:00:16.712	1003	-1024	-768	-1	-1	-1	-1	4	-1024	-768	-1	-1	-1	-1	4		0	0						Untertest1.avi	0	880	547	72	111				0	Content		-72	-111	16712553	3349919905
16729	09:19:34.898	00:00:16.729	1004	-1024	-768	-1	-1	-1	-1	4	-1024	-768	-1	-1	-1	-1	4		0	0						Untertest1.avi	0	880	547	72	111				0	Content		-72	-111	16729177	3349936529
16745	09:19:34.914	00:00:16.745	1005	-1024	-768	-1	-1	-1	-1	4	-1024	-768	-1	-1	-1	-1	4		0	0						Untertest1.avi	0	880	547	72	111				0	Content		-72	-111	16745177	3349952529
16762	09:19:34.931	00:00:16.761	1006	-1024	-768	-1	-1	-1	-1	4	-1024	-768	-1	-1	-1	-1	4		0	0						Untertest1.avi	0	880	547	72	111				0	Content		-72	-111	16761799	3349969151
16779	09:19:34.948	00:00:16.778	1007	-1024	-768	-1	-1	-1	-1	4	-1024	-768	-1	-1	-1	-1	4		0	0						Untertest1.avi	0	880	547	72	111				0	Content		-72	-111	16778550	3349985902
16795	09:19:34.964	00:00:16.795	1008	-1024	-768	-1	-1	-1	-1	4	-1024	-768	-1	-1	-1	-1	4		0	0						Untertest1.avi	0	880	547	72	111				0	Content		-72	-111	16795171	3350002523
16812	09:19:34.981	00:00:16.811	1009	-1024	-768	-1	-1	-1	-1	4	-1024	-768	-1	-1	-1	-1	4		0	0						Untertest1.avi	0	880	547	72	111				0	Content		-72	-111	16811921	3350019273
16829	09:19:34.998	00:00:16.828	1010	-1024	-768	-1	-1	-1	-1	4	-1024	-768	-1	-1	-1	-1	4		0	0						Untertest1.avi	0	880	547	72	111				0	Content		-72	-111	16828546	3350035898
16846	09:19:35.015	00:00:16.845	1011	-1024	-768	-1	-1	-1	-1	4	-1024	-768	-1	-1	-1	-1	4		0	0						Untertest1.avi	0	880	547	72	111				0	Content		-72	-111	16845613	3350052965
16863	09:19:35.032	00:00:16.862	1012	-1024	-768	-1	-1	-1	-1	4	-1024	-768	-1	-1	-1	-1	4		0	0						Untertest1.avi	0	880	547	72	111				0	Content		-72	-111	16862985	3350070337
16880	09:19:35.049	00:00:16.880	1013	-1024	-768	-1	-1	-1	-1	4	-1024	-768	-1	-1	-1	-1	4		0	0						Untertest1.avi	0	880	547	72	111				0	Content		-72	-111	16880231	3350087583
16895	09:19:35.064	00:00:16.895	1014	-1024	-768	-1	-1	-1	-1	4	-1024	-768	-1	-1	-1	-1	4		0	0						Untertest1.avi	0	880	547	72	111				0	Content		-72	-111	16895161	3350102513
16912	09:19:35.081	00:00:16.911	1015	-1024	-768	-1	-1	-1	-1	4	-1024	-768	-1	-1	-1	-1	4		0	0						Untertest1.avi	0	880	547	72	111				0	Content		-72	-111	16911785	3350119137
16929	09:19:35.098	00:00:16.928	1016	-1024	-768	-1	-1	-1	-1	4	-1024	-768	-1	-1	-1	-1	4		0	0						Untertest1.avi	0	880	547	72	111				0	Content		-72	-111	16928529	3350135881
16945	09:19:35.114	00:00:16.945	1017	-1024	-768	-1	-1	-1	-1	4	-1024	-768	-1	-1	-1	-1	4		0	0						Untertest1.avi	0	880	547	72	111				0	Content		-72	-111	16945154	3350152506
16962	09:19:35.131	00:00:16.961	1018	-1024	-768	-1	-1	-1	-1	4	-1024	-768	-1	-1	-1	-1	4		0	0						Untertest1.avi	0	880	547	72	111				0	Content		-72	-111	16961776	3350169128
16978	09:19:35.147	00:00:16.978	1019	-1024	-768	-1	-1	-1	-1	4	-1024	-768	-1	-1	-1	-1	4		0	0						Untertest1.avi	0	880	547	72	111				0	Content		-72	-111	16978400	3350185752
16996	09:19:35.165	00:00:16.995	1020	-1024	-768	-1	-1	-1	-1	4	-1024	-768	-1	-1	-1	-1	4		0	0						Untertest1.avi	0	880	547	72	111				0	Content		-72	-111	16995594	3350202946
17013	09:19:35.182	00:00:17.012	1021	-1024	-768	-1	-1	-1	-1	4	-1024	-768	-1	-1	-1	-1	4		0	0						Untertest1.avi	0	880	547	72	111				0	Content		-72	-111	17012840	3350220192
17030	09:19:35.199	00:00:17.030	1022	-1024	-768	-1	-1	-1	-1	4	-1024	-768	-1	-1	-1	-1	4		0	0						Untertest1.avi	0	880	547	72	111				0	Content		-72	-111	17030094	3350237446
17045	09:19:35.214	00:00:17.045	1023	-1024	-768	-1	-1	-1	-1	4	-1024	-768	-1	-1	-1	-1	4		0	0						Untertest1.avi	0	880	547	72	111				0	Content		-72	-111	17045018	3350252370
17062	09:19:35.231	00:00:17.061	1024	-1024	-768	-1	-1	-1	-1	4	-1024	-768	-1	-1	-1	-1	4		0	0						Untertest1.avi	0	880	547	72	111				0	Content		-72	-111	17061640	3350268992
17078	09:19:35.247	00:00:17.078	1025	-1024	-768	-1	-1	-1	-1	4	-1024	-768	-1	-1	-1	-1	4		0	0						Untertest1.avi	0	880	547	72	111				0	Content		-72	-111	17078389	3350285741
17095	09:19:35.264	00:00:17.095	1026	-1024	-768	-1	-1	-1	-1	4	-1024	-768	-1	-1	-1	-1	4		0	0						Untertest1.avi	0	880	547	72	111				0	Content		-72	-111	17095012	3350302364
17112	09:19:35.281	00:00:17.111	1027	-1024	-768	-1	-1	-1	-1	4	-1024	-768	-1	-1	-1	-1	4		0	0						Untertest1.avi	0	880	547	72	111				0	Content		-72	-111	17111634	3350318986
17128	09:19:35.297	00:00:17.128	1028	-1024	-768	-1	-1	-1	-1	4	-1024	-768	-1	-1	-1	-1	4		0	0						Untertest1.avi	0	880	547	72	111				0	Content		-72	-111	17128258	3350335610
17145	09:19:35.314	00:00:17.145	1029	-1024	-768	-1	-1	-1	-1	4	-1024	-768	-1	-1	-1	-1	4		0	0						Untertest1.avi	0	880	547	72	111				0	Content		-72	-111	17145451	3350352803
17163	09:19:35.332	00:00:17.162	1030	-1024	-768	-1	-1	-1	-1	4	-1024	-768	-1	-1	-1	-1	4		0	0						Untertest1.avi	0	880	547	72	111				0	Content		-72	-111	17162820	3350370172
17180	09:19:35.349	00:00:17.180	1031	-1024	-768	-1	-1	-1	-1	4	-1024	-768	-1	-1	-1	-1	4		0	0						Untertest1.avi	0	880	547	72	111				0	Content		-72	-111	17180076	3350387428
17195	09:19:35.364	00:00:17.194	1032	-1024	-768	-1	-1	-1	-1	4	-1024	-768	-1	-1	-1	-1	4		0	0						Untertest1.avi	0	880	547	72	111				0	Content		-72	-111	17194873	3350402225
17212	09:19:35.381	00:00:17.211	1033	-1024	-768	-1	-1	-1	-1	4	-1024	-768	-1	-1	-1	-1	4		0	0						Untertest1.avi	0	880	547	72	111				0	Content		-72	-111	17211621	3350418973
17228	09:19:35.397	00:00:17.228	1034	-1024	-768	-1	-1	-1	-1	4	-1024	-768	-1	-1	-1	-1	4		0	0						Untertest1.avi	0	880	547	72	111				0	Content		-72	-111	17228246	3350435598
17245	09:19:35.414	00:00:17.244	1035	-1024	-768	-1	-1	-1	-1	4	-1024	-768	-1	-1	-1	-1	4		0	0						Untertest1.avi	0	880	547	72	111				0	Content		-72	-111	17244868	3350452220
17261	09:19:35.430	00:00:17.261	1036	-1024	-768	-1	-1	-1	-1	4	-1024	-768	-1	-1	-1	-1	4		0	0						Untertest1.avi	0	880	547	72	111				0	Content		-72	-111	17261494	3350468846
17278	09:19:35.447	00:00:17.278	1037	-1024	-768	-1	-1	-1	-1	4	-1024	-768	-1	-1	-1	-1	4		0	0						Untertest1.avi	0	880	547	72	111				0	Content		-72	-111	17278117	3350485469
17295	09:19:35.464	00:00:17.295	1038	-1024	-768	-1	-1	-1	-1	4	-1024	-768	-1	-1	-1	-1	4		0	0						Untertest1.avi	0	880	547	72	111				0	Content		-72	-111	17295309	3350502661
17313	09:19:35.482	00:00:17.312	1039	-1024	-768	-1	-1	-1	-1	4	-1024	-768	-1	-1	-1	-1	4		0	0						Untertest1.avi	0	880	547	72	111				0	Content		-72	-111	17312681	3350520033
17330	09:19:35.499	00:00:17.329	1040	-1024	-768	-1	-1	-1	-1	4	-1024	-768	-1	-1	-1	-1	4		0	0						Untertest1.avi	0	880	547	72	111				0	Content		-72	-111	17329927	3350537279
17345	09:19:35.514	00:00:17.344	1041	-1024	-768	-1	-1	-1	-1	4	-1024	-768	-1	-1	-1	-1	4		0	0						Untertest1.avi	0	880	547	72	111				0	Content		-72	-111	17344855	3350552207
17361	09:19:35.530	00:00:17.361	1042	-1024	-768	-1	-1	-1	-1	4	-1024	-768	-1	-1	-1	-1	4		0	0						Untertest1.avi	0	880	547	72	111				0	Content		-72	-111	17361478	3350568830
17378	09:19:35.547	00:00:17.378	1043	-1024	-768	-1	-1	-1	-1	4	-1024	-768	-1	-1	-1	-1	4		0	0						Untertest1.avi	0	880	547	72	111				0	Content		-72	-111	17378228	3350585580
17395	09:19:35.564	00:00:17.394	1044	-1024	-768	-1	-1	-1	-1	4	-1024	-768	-1	-1	-1	-1	4		0	0						Untertest1.avi	0	880	547	72	111				0	Content		-72	-111	17394852	3350602204
17411	09:19:35.580	00:00:17.411	1045	-1024	-768	-1	-1	-1	-1	4	-1024	-768	-1	-1	-1	-1	4		0	0						Untertest1.avi	0	880	547	72	111				0	Content		-72	-111	17411474	3350618826
17428	09:19:35.597	00:00:17.428	1046	-1024	-768	-1	-1	-1	-1	4	-1024	-768	-1	-1	-1	-1	4		0	0						Untertest1.avi	0	880	547	72	111				0	Content		-72	-111	17428099	3350635451
17445	09:19:35.614	00:00:17.445	1047	-1024	-768	-1	-1	-1	-1	4	-1024	-768	-1	-1	-1	-1	4		0	0						Untertest1.avi	0	880	547	72	111				0	Content		-72	-111	17445166	3350652518
17463	09:19:35.632	00:00:17.462	1048	-1024	-768	-1	-1	-1	-1	4	-1024	-768	-1	-1	-1	-1	4		0	0						Untertest1.avi	0	880	547	72	111				0	Content		-72	-111	17462539	3350669891
17480	09:19:35.649	00:00:17.479	1049	-1024	-768	-1	-1	-1	-1	4	-1024	-768	-1	-1	-1	-1	4		0	0						Untertest1.avi	0	880	547	72	111				0	Content		-72	-111	17479914	3350687266
17495	09:19:35.664	00:00:17.494	1050	-1024	-768	-1	-1	-1	-1	4	-1024	-768	-1	-1	-1	-1	4		0	0						Untertest1.avi	0	880	547	72	111				0	Content		-72	-111	17494717	3350702069
17511	09:19:35.680	00:00:17.511	1051	-1024	-768	-1	-1	-1	-1	4	-1024	-768	-1	-1	-1	-1	4		0	0						Untertest1.avi	0	880	547	72	111				0	Content		-72	-111	17511340	3350718692
17528	09:19:35.697	00:00:17.528	1052	-1024	-768	-1	-1	-1	-1	4	-1024	-768	-1	-1	-1	-1	4		0	0						Untertest1.avi	0	880	547	72	111				0	Content		-72	-111	17528089	3350735441
17545	09:19:35.714	00:00:17.544	1053	-1024	-768	-1	-1	-1	-1	4	-1024	-768	-1	-1	-1	-1	4		0	0						Untertest1.avi	0	880	547	72	111				0	Content		-72	-111	17544711	3350752063
17561	09:19:35.730	00:00:17.561	1054	-1024	-768	-1	-1	-1	-1	4	-1024	-768	-1	-1	-1	-1	4		0	0						Untertest1.avi	0	880	547	72	111				0	Content		-72	-111	17561332	3350768684
17578	09:19:35.747	00:00:17.577	1055	-1024	-768	-1	-1	-1	-1	4	-1024	-768	-1	-1	-1	-1	4		0	0						Untertest1.avi	0	880	547	72	111				0	Content		-72	-111	17577954	3350785306
17595	09:19:35.764	00:00:17.595	1056	-1024	-768	-1	-1	-1	-1	4	-1024	-768	-1	-1	-1	-1	4		0	0						Untertest1.avi	0	880	547	72	111				0	Content		-72	-111	17595146	3350802498
17613	09:19:35.782	00:00:17.612	1057	-1024	-768	-1	-1	-1	-1	4	-1024	-768	-1	-1	-1	-1	4		0	0						Untertest1.avi	0	880	547	72	111				0	Content		-72	-111	17612520	3350819872
17630	09:19:35.799	00:00:17.629	1058	-1024	-768	-1	-1	-1	-1	4	-1024	-768	-1	-1	-1	-1	4		0	0						Untertest1.avi	0	880	547	72	111				0	Content		-72	-111	17629769	3350837121
17645	09:19:35.814	00:00:17.644	1059	-1024	-768	-1	-1	-1	-1	4	-1024	-768	-1	-1	-1	-1	4		0	0						Untertest1.avi	0	880	547	72	111				0	Content		-72	-111	17644576	3350851928
17661	09:19:35.830	00:00:17.661	1060	-1024	-768	-1	-1	-1	-1	4	-1024	-768	-1	-1	-1	-1	4		0	0						Untertest1.avi	0	880	547	72	111				0	Content		-72	-111	17661325	3350868677
17678	09:19:35.847	00:00:17.677	1061	-1024	-768	-1	-1	-1	-1	4	-1024	-768	-1	-1	-1	-1	4		0	0						Untertest1.avi	0	880	547	72	111				0	Content		-72	-111	17677946	3350885298
17695	09:19:35.864	00:00:17.694	1062	-1024	-768	-1	-1	-1	-1	4	-1024	-768	-1	-1	-1	-1	4		0	0						Untertest1.avi	0	880	547	72	111				0	Content		-72	-111	17694696	3350902048
17711	09:19:35.880	00:00:17.711	1063	-1024	-768	-1	-1	-1	-1	4	-1024	-768	-1	-1	-1	-1	4		0	0						Untertest1.avi	0	880	547	72	111				0	Content		-72	-111	17711193	3350918545
17728	09:19:35.897	00:00:17.727	1064	-1024	-768	-1	-1	-1	-1	4	-1024	-768	-1	-1	-1	-1	4		0	0						Untertest1.avi	0	880	547	72	111				0	Content		-72	-111	17727816	3350935168
17745	09:19:35.914	00:00:17.745	1065	-1024	-768	-1	-1	-1	-1	4	-1024	-768	-1	-1	-1	-1	4		0	0						Untertest1.avi	0	880	547	72	111				0	Content		-72	-111	17745007	3350952359
17762	09:19:35.931	00:00:17.762	1066	-1024	-768	-1	-1	-1	-1	4	-1024	-768	-1	-1	-1	-1	4		0	0						Untertest1.avi	0	880	547	72	111				0	Content		-72	-111	17762382	3350969734
17780	09:19:35.949	00:00:17.779	1067	-1024	-768	-1	-1	-1	-1	4	-1024	-768	-1	-1	-1	-1	4		0	0						Untertest1.avi	0	880	547	72	111				0	Content		-72	-111	17779630	3350986982
17795	09:19:35.964	00:00:17.794	1068	-1024	-768	-1	-1	-1	-1	4	-1024	-768	-1	-1	-1	-1	4		0	0						Untertest1.avi	0	880	547	72	111				0	Content		-72	-111	17794560	3351001912
17811	09:19:35.980	00:00:17.811	1069	-1024	-768	-1	-1	-1	-1	4	-1024	-768	-1	-1	-1	-1	4		0	0						Untertest1.avi	0	880	547	72	111				0	Content		-72	-111	17811184	3351018536
17828	09:19:35.997	00:00:17.827	1070	-1024	-768	-1	-1	-1	-1	4	-1024	-768	-1	-1	-1	-1	4		0	0						Untertest1.avi	0	880	547	72	111				0	Content		-72	-111	17827940	3351035292
17844	09:19:36.013	00:00:17.844	1071	-1024	-768	-1	-1	-1	-1	4	-1024	-768	-1	-1	-1	-1	4		0	0						Untertest1.avi	0	880	547	72	111				0	Content		-72	-111	17844426	3351051778
17861	09:19:36.030	00:00:17.861	1072	-1024	-768	-1	-1	-1	-1	4	-1024	-768	-1	-1	-1	-1	4		0	0						Untertest1.avi	0	880	547	72	111				0	Content		-72	-111	17861175	3351068527
17878	09:19:36.047	00:00:17.877	1073	-1024	-768	-1	-1	-1	-1	4	-1024	-768	-1	-1	-1	-1	4		0	0						Untertest1.avi	0	880	547	72	111				0	Content		-72	-111	17877802	3351085154
17895	09:19:36.064	00:00:17.894	1074	-1024	-768	-1	-1	-1	-1	4	-1024	-768	-1	-1	-1	-1	4		0	0						Untertest1.avi	0	880	547	72	111				0	Content		-72	-111	17894869	3351102221
17912	09:19:36.081	00:00:17.912	1075	-1024	-768	-1	-1	-1	-1	4	-1024	-768	-1	-1	-1	-1	4		0	0						Untertest1.avi	0	880	547	72	111				0	Content		-72	-111	17912244	3351119596
17930	09:19:36.099	00:00:17.929	1076	-1024	-768	-1	-1	-1	-1	4	-1024	-768	-1	-1	-1	-1	4		0	0						Untertest1.avi	0	880	547	72	111				0	Content		-72	-111	17929614	3351136966
17944	09:19:36.113	00:00:17.944	1077	-1024	-768	-1	-1	-1	-1	4	-1024	-768	-1	-1	-1	-1	4		0	0						Untertest1.avi	0	880	547	72	111				0	Content		-72	-111	17944417	3351151769
17961	09:19:36.130	00:00:17.961	1078	734,8697	940,0957	0,4644333	0,6788117	512,3008	3,702395	3	817,045	978,2656	0,4644025	0,6788036	512,3008	3,677924	1	44	817	978						Untertest1.avi	0	880	547	72	111	741	866	117	0	Content		745	867	17961042	3351168394
17978	09:19:36.147	00:00:17.977	1079	-1024	-768	-1	-1	-1	-1	4	-1024	-768	-1	-1	-1	-1	4	44	0	0						Untertest1.avi	0	880	547	72	111	741	866	117	0	Content		-72	-111	17977788	3351185140
17994	09:19:36.163	00:00:17.994	1080	-1024	-768	-1	-1	-1	-1	4	-1024	-768	-1	-1	-1	-1	4	44	0	0						Untertest1.avi	0	880	547	72	111	741	866	117	0	Content		-72	-111	17994409	3351201761
18011	09:19:36.180	00:00:18.011	1081	-1024	-768	-1	-1	-1	-1	4	-1024	-768	-1	-1	-1	-1	4	44	0	0						Untertest1.avi	0	880	547	72	111	741	866	117	0	Content		-72	-111	18011479	3351218831
18028	09:19:36.197	00:00:18.028	1082	763,6878	938,6833	0,464269	0,6781283	507,9178	3,6647	3	849,3756	976,7052	0,4642503	0,67812	507,9178	3,640897	1	44	849	977						Untertest1.avi	0	880	547	72	111	741	866	117	0	Content		777	866	18028032	3351235384
18045	09:19:36.214	00:00:18.044	1083	706,6559	946,1326	0,4593073	0,6774105	485,9558	3,56936	3	798,8894	982,8854	0,4593537	0,6774079	485,9557	3,54788	1	44	799	983						Untertest1.avi	0	880	547	72	111	741	866	117	0	Content		727	872	18044780	3351252132
18061	09:19:36.230	00:00:18.061	1084	763,3558	953,792	0,4590746	0,6766511	507,9178	3,675937	3	809,5807	976,4914	0,4592727	0,6766618	486,2922	3,506078	1	44	810	976						Untertest1.avi	0	880	547	72	111	741	866	117	0	Content		738	865	18061401	3351268753
18078	09:19:36.247	00:00:18.078	1085	721,0618	934,2988	0,4589815	0,6755162	486,3906	3,452606	3	805,9905	970,3943	0,4589542	0,6755079	486,3906	3,431741	1	45	806	970						Untertest1.avi	0	880	547	72	111	895	823	100	0	Content		734	859	18078221	3351285573
18095	09:19:36.264	00:00:18.094	1086	912,2048	929,1714	0,4575252	0,6735425	486,8791	3,298584	3	985,7331	961,8583	0,4572548	0,6735898	486,8791	3,27608	1	45	986	962						Untertest1.avi	0	880	547	72	111	895	823	100	0	Content		914	851	18094528	3351301880
18111	09:19:36.280	00:00:18.111	1087	874,6883	904,7463	0,4624693	0,6723741	515,3698	3,506612	3	975,1285	940,5309	0,4624846	0,672366	515,3698	3,485189	1	45	975	941						Untertest1.avi	0	880	547	72	111	895	823	100	0	Content		903	830	18111150	3351318502
18128	09:19:36.297	00:00:18.127	1088	888,0428	863,7035	0,4565091	0,6719186	487,3403	3,4464	3	966,5086	893,2114	0,4563074	0,671927	487,3403	3,423467	1	45	967	893						Untertest1.avi	0	880	547	72	111	895	823	100	0	Content		895	782	18127774	3351335126
18145	09:19:36.314	00:00:18.144	1089	891,5815	904,2709	0,4558658	0,6710541	487,9015	3,382037	3	973,2923	934,0021	0,455687	0,671114	487,9015	3,359657	1	45	973	934						Untertest1.avi	0	880	547	72	111	895	823	100	0	Content		901	823	18144714	3351352066
18161	09:19:36.330	00:00:18.161	1090	874,9584	890,3384	0,4551983	0,6702181	487,9115	3,437114	3	957,2534	919,1038	0,4550394	0,6702729	487,9115	3,414532	1	45	957	919						Untertest1.avi	0	880	547	72	111	895	823	100	0	Content		885	808	18161145	3351368497
18178	09:19:36.347	00:00:18.177	1091	836,009	901,5408	0,4540871	0,669535	488,4038	3,322549	3	949,9943	933,2329	0,4542254	0,6695595	488,4038	3,307153	1	46	950	933						Untertest1.avi	0	880	547	72	111	854	833	300	0	Content		878	822	18177768	3351385120
18194	09:19:36.363	00:00:18.194	1092	822,0386	903,3389	0,4528562	0,6688018	488,4038	3,287728	3	929,5339	937,2509	0,4528895	0,6687929	488,4038	3,271852	1	46	930	937						Untertest1.avi	0	880	547	72	111	854	833	300	0	Content		858	826	18194265	3351401617
18211	09:19:36.380	00:00:18.211	1093	870,1052	898,8467	0,451614	0,6678941	511,5076	3,497467	3	935,7026	920,4595	0,4520986	0,6679346	488,8475	3,332406	1	46	936	920						Untertest1.avi	0	880	547	72	111	854	833	300	0	Content		864	809	18211331	3351418683
18228	09:19:36.397	00:00:18.227	1094	821,8597	900,868	0,4507963	0,6669627	488,9527	3,352384	3	936,7416	932,9333	0,4509499	0,6669827	488,9526	3,337248	1	46	937	933						Untertest1.avi	0	880	547	72	111	854	833	300	0	Content		865	822	18227955	3351435307
18245	09:19:36.414	00:00:18.244	1095	850,4099	906,5999	0,4497988	0,6660634	489,2473	3,369461	3	928,8369	939,0364	0,4496186	0,6660811	489,2473	3,348666	1	46	929	939						Untertest1.avi	0	880	547	72	111	854	833	300	0	Content		857	828	18244704	3351452056
18261	09:19:36.430	00:00:18.261	1096	803,4338	899,5516	0,4480548	0,6652305	489,5868	3,37622	3	930,2921	930,2996	0,4483374	0,6652649	489,5867	3,360124	1	46	930	930						Untertest1.avi	0	880	547	72	111	854	833	300	0	Content		858	819	18261008	3351468360
18278	09:19:36.447	00:00:18.277	1097	812,2612	920,0223	0,4468599	0,664362	489,7776	3,410849	3	928,1523	952,9971	0,4470301	0,6643952	489,7776	3,394295	1	46	928	953						Untertest1.avi	0	880	547	72	111	854	833	300	0	Content		856	842	18277509	3351484861
18294	09:19:36.463	00:00:18.294	1098	840,8645	915,0536	0,4458135	0,6637542	489,9172	3,399436	3	923,2651	948,8563	0,4456754	0,6637663	489,9172	3,377533	1	46	923	949						Untertest1.avi	0	880	547	72	111	854	833	300	0	Content		851	838	18294256	3351501608
18311	09:19:36.480	00:00:18.311	1099	873,0203	932,026	0,443875	0,6630607	512,5244	3,521841	3	938,0741	953,3974	0,4444083	0,6631047	490,2135	3,358292	1	46	938	953						Untertest1.avi	0	880	547	72	111	854	833	300	0	Content		866	842	18311198	3351518550
18328	09:19:36.497	00:00:18.328	1100	866,0347	937,8367	0,4425775	0,6624508	514,9028	3,534861	3	928,4424	956,5488	0,4431864	0,6625133	490,3394	3,356424	1	46	928	957						Untertest1.avi	0	880	547	72	111	854	833	300	0	Content		856	846	18328001	3351535353
18345	09:19:36.514	00:00:18.344	1101	853,2435	927,2327	0,4413637	0,6620097	517,1287	3,592016	3	910,7198	945,1353	0,4420134	0,6620737	490,5364	3,398224	1	46	911	945						Untertest1.avi	0	880	547	72	111	854	833	300	0	Content		839	834	18344568	3351551920
18361	09:19:36.530	00:00:18.360	1102	844,4473	930,8179	0,4400441	0,6617994	515,5048	3,571407	3	911,2241	948,8643	0,4407268	0,6618717	490,6077	3,389592	1	46	911	949						Untertest1.avi	0	880	547	72	111	854	833	300	0	Content		839	838	18360746	3351568098
18377	09:19:36.546	00:00:18.377	1103	813,4713	910,2704	0,4395099	0,6617861	490,8021	3,411594	3	905,5822	944,8584	0,4394757	0,661778	490,802	3,39179	1	46	906	945						Untertest1.avi	0	880	547	72	111	854	833	300	0	Content		834	834	18377495	3351584847
18394	09:19:36.563	00:00:18.394	1104	858,8035	922,8549	0,4375935	0,6616238	516,5972	3,579098	3	916,1364	939,7938	0,4382623	0,6617094	490,7686	3,390218	1	46	916	940						Untertest1.avi	0	880	547	72	111	854	833	300	0	Content		844	829	18394117	3351601469
18411	09:19:36.580	00:00:18.411	1105	821,2797	914,5798	0,4369784	0,6617612	490,8907	3,421844	3	920,4805	949,7199	0,4369965	0,6617538	490,8907	3,403082	1	46	920	950						Untertest1.avi	0	880	547	72	111	854	833	300	0	Content		848	839	18411184	3351618536
18428	09:19:36.597	00:00:18.427	1106	848,6879	919,8468	0,43488	0,6618919	512,0239	3,528195	3	926,176	937,0321	0,4355648	0,662012	490,981	3,373116	1	46	926	937						Untertest1.avi	0	880	547	72	111	854	833	300	0	Content		854	826	18427807	3351635159
18444	09:19:36.613	00:00:18.444	1107	836,2864	914,4393	0,4334774	0,6624039	512,4109	3,513919	3	901,7579	936,3528	0,4340824	0,6624468	491,0121	3,356217	1	46	902	936						Untertest1.avi	0	880	547	72	111	854	833	300	0	Content		830	825	18444432	3351651784
18461	09:19:36.630	00:00:18.460	1108	859,4266	932,3164	0,4316424	0,6628071	518,9954	3,5983	3	919,796	948,934	0,4324873	0,6628765	491,0573	3,396216	1	46	920	949						Untertest1.avi	0	880	547	72	111	854	833	300	0	Content		848	838	18460737	3351668089
18477	09:19:36.646	00:00:18.477	1109	765,8132	913,7388	0,4303274	0,663487	490,9768	3,412334	3	896,1257	944,1007	0,4306665	0,6635531	490,9768	3,396708	1	47	896	944						Untertest1.avi	0	880	547	72	111	742	833	534	0	Content		824	833	18477357	3351684709
18494	09:19:36.663	00:00:18.493	1110	750,1288	919,3707	0,4284847	0,6641137	490,945	3,455784	3	845,5045	954,167	0,4285302	0,6641111	490,945	3,435659	1	47	846	954						Untertest1.avi	0	880	547	72	111	742	833	534	0	Content		774	843	18493983	3351701335
18511	09:19:36.680	00:00:18.511	1111	764,2534	915,6809	0,4265628	0,6646295	490,9952	3,424033	3	860,8198	950,2967	0,4266082	0,664627	490,9951	3,404471	1	47	861	950						Untertest1.avi	0	880	547	72	111	742	833	534	0	Content		789	839	18511050	3351718402
18528	09:19:36.697	00:00:18.527	1112	758,1155	925,4694	0,4245532	0,6651707	491,0418	3,438367	3	854,4015	960,9363	0,4245988	0,6651682	491,0418	3,41868	1	47	854	961						Untertest1.avi	0	880	547	72	111	742	833	534	0	Content		782	850	18527861	3351735213
18544	09:19:36.713	00:00:18.544	1113	767,5236	922,4858	0,4224107	0,6657856	490,9951	3,379068	3	864,3564	957,5699	0,4224563	0,6657829	490,9951	3,359864	1	47	864	958						Untertest1.avi	0	880	547	72	111	742	833	534	0	Content		792	847	18544420	3351751772
18561	09:19:36.730	00:00:18.560	1114	762,8429	914,2969	0,4202007	0,6665202	490,9611	3,413646	3	859,0264	948,6255	0,4202462	0,6665176	490,961	3,394025	1	47	859	949						Untertest1.avi	0	880	547	72	111	742	833	534	0	Content		787	838	18560725	3351768077
18577	09:19:36.746	00:00:18.577	1115	760,474	897,7736	0,4180262	0,6672074	490,8211	3,394213	3	855,7209	930,6171	0,4180717	0,6672048	490,8211	3,374469	1	47	856	931						Untertest1.avi	0	880	547	72	111	742	833	534	0	Content		784	820	18577351	3351784703
18594	09:19:36.763	00:00:18.593	1116	741,4841	911,3278	0,415783	0,6679159	490,8295	3,389832	3	835,4495	945,3496	0,4158283	0,6679133	490,8294	3,370099	1	47	835	945						Untertest1.avi	0	880	547	72	111	742	833	534	0	Content		763	834	18593973	3351801325
18611	09:19:36.780	00:00:18.611	1117	750,4684	919,0121	0,4135618	0,6686093	490,8322	3,436096	3	845,405	953,7515	0,4136073	0,6686066	490,8322	3,416091	1	47	845	954						Untertest1.avi	0	880	547	72	111	742	833	534	0	Content		773	843	18611041	3351818393
18628	09:19:36.797	00:00:18.627	1118	745,4543	913,9997	0,4111865	0,6693678	490,9014	3,416481	3	839,7723	948,2681	0,411232	0,6693652	490,9013	3,396552	1	47	840	948						Untertest1.avi	0	880	547	72	111	742	833	534	0	Content		768	837	18627663	3351835015
18644	09:19:36.813	00:00:18.644	1119	742,2318	906,3954	0,4087413	0,6699697	490,5477	3,449063	3	835,9089	939,8735	0,4087869	0,6699671	490,5476	3,428616	1	47	836	940						Untertest1.avi	0	880	547	72	111	742	833	534	0	Content		764	829	18644413	3351851765
18661	09:19:36.830	00:00:18.660	1120	727,1262	909,4059	0,4059208	0,6707382	490,3967	3,410081	3	819,3906	943,1008	0,4059663	0,6707355	490,3967	3,389767	1	47	819	943						Untertest1.avi	0	880	547	72	111	742	833	534	0	Content		747	832	18660717	3351868069
18677	09:19:36.846	00:00:18.677	1121	721,9251	911,3306	0,4028735	0,6715655	490,3113	3,419828	3	813,8234	945,1725	0,4029191	0,6715629	490,3113	3,39947	1	47	814	945						Untertest1.avi	0	880	547	72	111	742	833	534	0	Content		742	834	18677342	3351884694
18694	09:19:36.863	00:00:18.693	1122	730,342	907,4939	0,3995698	0,6724712	490,4677	3,399718	3	822,7501	940,9753	0,3996154	0,6724686	490,4676	3,379547	1	47	823	941						Untertest1.avi	0	880	547	72	111	742	833	534	0	Content		751	830	18693962	3351901314
18711	09:19:36.880	00:00:18.711	1123	724,0627	896,7256	0,3960587	0,6733799	490,0869	3,445447	3	815,5844	929,3331	0,3961042	0,6733772	490,0868	3,424771	1	47	816	929						Untertest1.avi	0	880	547	72	111	742	833	534	0	Content		744	818	18711031	3351918383
18728	09:19:36.897	00:00:18.727	1124	721,8162	906,5419	0,392655	0,6739302	490,2005	3,411152	3	813,3589	939,9193	0,3927005	0,6739275	490,2005	3,390848	1	47	813	940						Untertest1.avi	0	880	547	72	111	742	833	534	0	Content		741	829	18727709	3351935061
18744	09:19:36.913	00:00:18.744	1125	726,95	912,1024	0,3892234	0,6744419	490,1791	3,515618	3	819,1313	946,0815	0,3892688	0,6744393	490,179	3,494585	1	47	819	946						Untertest1.avi	0	880	547	72	111	742	833	534	0	Content		747	835	18744277	3351951629
18761	09:19:36.930	00:00:18.760	1126	704,5423	916,1141	0,3854519	0,6750492	490,3081	3,531288	3	794,8654	950,3044	0,3854974	0,6750466	490,3081	3,509778	1	47	795	950						Untertest1.avi	0	880	547	72	111	742	833	534	0	Content		723	839	18760582	3351967934
18777	09:19:36.946	00:00:18.777	1127	682,4322	925,571	0,3817085	0,6757507	489,4681	3,538551	3	770,9116	960,4889	0,3817541	0,6757481	489,4681	3,516705	1	47	771	960						Untertest1.avi	0	880	547	72	111	742	833	534	0	Content		699	849	18777204	3351984556
18794	09:19:36.963	00:00:18.793	1128	722,1601	913,7507	0,3780179	0,6767359	489,9862	3,449951	3	813,5991	947,7742	0,3780632	0,6767333	489,9862	3,429317	1	47	814	948						Untertest1.avi	0	880	547	72	111	742	833	534	0	Content		742	837	18793953	3352001305
18811	09:19:36.980	00:00:18.810	1129	737,6127	923,7667	0,3745424	0,677597	489,811	3,544309	3	821,8125	956,3064	0,3745124	0,6776336	489,811	3,520474	1	47	822	956						Untertest1.avi	0	880	547	72	111	742	833	534	0	Content		750	845	18810895	3352018247
18828	09:19:36.997	00:00:18.827	1130	739,7146	912,4433	0,369223	0,678616	517,5411	3,706944	3	802,392	930,8765	0,3708165	0,6786631	489,8664	3,499966	1	47	802	931						Untertest1.avi	0	880	547	72	111	742	833	534	0	Content		730	820	18827699	3352035051
18844	09:19:37.013	00:00:18.844	1131	757,3823	921,4777	0,3674573	0,6795698	489,5279	3,541413	3	809,3492	948,3085	0,3671261	0,6796893	489,5279	3,516034	1	47	809	948						Untertest1.avi	0	880	547	72	111	742	833	534	0	Content		737	837	18844265	3352051617
18861	09:19:37.030	00:00:18.860	1132	747,1241	924,6837	0,3617795	0,6806362	521,7802	3,771816	3	808,0826	938,9735	0,3637219	0,6807101	489,9074	3,534755	1	47	808	939						Untertest1.avi	0	880	547	72	111	742	833	534	0	Content		736	828	18860568	3352067920
18877	09:19:37.046	00:00:18.877	1133	684,7714	899,5703	0,3601944	0,6817016	489,282	3,527536	3	784,1265	927,8655	0,3603461	0,6817694	489,2819	3,507479	1	47	784	928						Untertest1.avi	0	880	547	72	111	742	833	534	0	Content		712	817	18877189	3352084541
18894	09:19:37.063	00:00:18.893	1134	709,0104	904,0963	0,3573071	0,6829922	489,9434	3,60903	3	791,8652	937,7413	0,3572862	0,6829843	489,9433	3,586835	1	47	792	938						Untertest1.avi	0	880	547	72	111	742	833	534	0	Content		720	827	18893937	3352101289
18911	09:19:37.080	00:00:18.910	1135	721,3778	922,0329	0,3527216	0,6842321	517,2038	3,829218	3	780,0892	938,656	0,3544908	0,6842991	489,3354	3,613574	1	47	780	939						Untertest1.avi	0	880	547	72	111	742	833	534	0	Content		708	828	18910882	3352118234
18928	09:19:37.097	00:00:18.927	1136	699,6124	904,621	0,3519066	0,6855747	489,3403	3,608182	3	778,4136	938,1986	0,3518589	0,6855671	489,3402	3,585108	1	47	778	938						Untertest1.avi	0	880	547	72	111	742	833	534	0	Content		706	827	18927686	3352135038
18944	09:19:37.113	00:00:18.944	1137	738,6138	916,8834	0,3498708	0,6865721	489,4666	3,633236	3	786,4568	943,5043	0,3495184	0,6866884	489,4666	3,606901	1	47	786	944						Untertest1.avi	0	880	547	72	111	742	833	534	0	Content		714	833	18944252	3352151604
18961	09:19:37.130	00:00:18.960	1138	726,8247	928,1407	0,3456705	0,6876727	514,782	3,846001	3	782,2838	944,8009	0,3473318	0,6877519	489,2389	3,644404	1	47	782	945						Untertest1.avi	0	880	547	72	111	742	833	534	0	Content		710	834	18960556	3352167908
18978	09:19:37.147	00:00:18.977	1139	697,1129	900,799	0,3456025	0,6885672	488,9649	3,637569	3	767,7292	932,8512	0,345486	0,6885765	488,9649	3,614625	1	47	768	933						Untertest1.avi	0	880	547	72	111	742	833	534	0	Content		696	822	18977624	3352184976
18994	09:19:37.163	00:00:18.994	1140	682,0808	890,686	0,3437861	0,6893823	488,9551	3,637362	3	767,4335	922,796	0,3438162	0,6893775	488,9551	3,614751	1	47	767	923						Untertest1.avi	0	880	547	72	111	742	833	534	0	Content		695	812	18994248	3352201600
19011	09:19:37.180	00:00:19.010	1141	690,6218	891,5386	0,3423184	0,6901429	488,4679	3,645961	3	775,4881	923,1049	0,3423378	0,6901483	488,4679	3,623843	1	48	775	923						Untertest1.avi	0	880	547	72	111	565	792	267	0	Content		703	812	19010875	3352218227
19027	09:19:37.196	00:00:19.027	1142	675,1454	891,0958	0,3409724	0,6907597	488,6807	3,705472	0	590,6807	913,2488	0,1945606	0,7466277	526,3912	3,714129	0	48	633	902						Untertest1.avi	0	880	547	72	111	565	792	267	0	Content		561	791	19027177	3352234529
19044	09:19:37.213	00:00:19.043	1143	679,0708	895,4881	0,3396928	0,6913018	488,9489	3,652142	0	-1024	-768	-1	-1	-1	-1	4	48	679	895						Untertest1.avi	0	880	547	72	111	565	792	267	0	Content		607	784	19043800	3352251152
19061	09:19:37.230	00:00:19.060	1144	681,0474	892,3412	0,3385156	0,6917148	488,7704	3,687189	0	-1024	-768	-1	-1	-1	-1	4	48	681	892						Untertest1.avi	0	880	547	72	111	565	792	267	0	Content		609	781	19060548	3352267900
19078	09:19:37.247	00:00:19.077	1145	710,4008	883,8964	0,3379333	0,6920847	488,7704	3,707681	0	599,3087	913,3057	0,1914248	0,7483365	527,6995	3,754159	0	48	655	899						Untertest1.avi	0	880	547	72	111	565	792	267	0	Content		583	788	19077546	3352284898
19094	09:19:37.263	00:00:19.093	1146	699,5436	898,3943	0,3367781	0,6925537	488,7704	3,688466	0	585,371	929,1136	0,1901174	0,7488186	522,823	3,821193	0	48	642	914						Untertest1.avi	0	880	547	72	111	565	792	267	0	Content		570	803	19093796	3352301148
19111	09:19:37.280	00:00:19.111	1147	687,9412	897,7794	0,3357626	0,6928788	488,521	3,665168	0	592,2659	921,1487	0,1893462	0,7491076	523,0591	3,727666	0	48	640	909						Untertest1.avi	0	880	547	72	111	565	792	267	0	Content		568	798	19111044	3352318396
19127	09:19:37.296	00:00:19.127	1148	687,6214	891,5299	0,3350438	0,6931978	488,2253	3,63669	0	591,147	914,5171	0,1889063	0,74929	526,6537	3,800062	0	48	639	903						Untertest1.avi	0	880	547	72	111	565	792	267	0	Content		567	792	19127167	3352334519
19144	09:19:37.313	00:00:19.144	1149	695,9918	893,361	0,3388529	0,6932633	517,7387	3,848844	0	581,6147	907,5468	0,1880464	0,7495084	524,2546	3,753556	0	48	639	900						Untertest1.avi	0	880	547	72	111	565	792	267	0	Content		567	789	19144293	3352351645
19160	09:19:37.329	00:00:19.160	1150	678,178	909,2543	0,3385401	0,693476	519,6417	3,887275	0	577,1365	924,3672	0,1874853	0,749703	524,6513	3,769638	0	48	628	917						Untertest1.avi	0	880	547	72	111	565	792	267	0	Content		556	806	19160415	3352367767
19178	09:19:37.347	00:00:19.177	1151	689,5593	901,8029	0,3332074	0,6938548	488,3769	3,679482	0	576,0115	918,3115	0,1871972	0,7498597	528,2255	3,806863	0	48	633	910						Untertest1.avi	0	880	547	72	111	565	792	267	0	Content		561	799	19177662	3352385014
19194	09:19:37.363	00:00:19.193	1152	683,5337	898,385	0,3325898	0,6941447	487,9696	3,647522	0	589,5539	915,3419	0,1866405	0,749981	527,9214	3,775449	0	48	637	907						Untertest1.avi	0	880	547	72	111	565	792	267	0	Content		565	796	19193784	3352401136
19211	09:19:37.380	00:00:19.210	1153	671,257	879,5869	0,3321225	0,6942941	487,9696	3,651137	0	588,1923	917,7174	0,1862117	0,7501157	528,9034	3,778307	0	48	630	899						Untertest1.avi	0	880	547	72	111	565	792	267	0	Content		558	788	19210907	3352418259
19228	09:19:37.397	00:00:19.227	1154	672,442	893,1473	0,3316143	0,6946405	487,9117	3,668314	0	580,2027	898,5516	0,1854004	0,750424	525,2949	3,773995	0	48	626	896						Untertest1.avi	0	880	547	72	111	565	792	267	0	Content		554	785	19227532	3352434884
19244	09:19:37.413	00:00:19.244	1155	671,8165	873,2457	0,3310678	0,695101	487,5276	3,648578	0	574,9517	908,764	0,1851099	0,7507473	527,8406	3,773383	0	48	623	891						Untertest1.avi	0	880	547	72	111	565	792	267	0	Content		551	780	19244278	3352451630
19260	09:19:37.429	00:00:19.260	1156	-1024	-768	-1	-1	-1	-1	4	504,969	930,8734	0,1852645	0,7514508	527,674	3,786478	0	48	505	931						Untertest1.avi	0	880	547	72	111	565	792	267	0	Content		433	820	19260400	3352467752
19277	09:19:37.446	00:00:19.277	1157	488,4601	959,9763	0,3314764	0,6971139	487,6917	3,708287	0	366,1634	989,7556	0,1865246	0,7522134	527,6741	3,749753	0	49	427	975						Untertest1.avi	0	880	547	72	111	204	902	316	0	Content		355	864	19277402	3352484754
19294	09:19:37.463	00:00:19.293	1158	436,0056	975,3887	0,3314487	0,6978928	487,6917	3,639492	0	289,9242	1035,534	0,1866126	0,7528332	527,6741	3,786912	0	49	363	1005						Untertest1.avi	0	880	547	72	111	204	902	316	0	Content		291	894	19293645	3352500997
19310	09:19:37.479	00:00:19.310	1159	-1024	-768	-1	-1	-1	-1	4	281,4471	1035,046	0,1859459	0,7530898	525,8483	3,748385	0	49	281	1035						Untertest1.avi	0	880	547	72	111	204	902	316	0	Content		209	924	19310271	3352517623
19327	09:19:37.496	00:00:19.327	1160	449,7623	961,3191	0,3304864	0,6984143	487,8601	3,656941	0	293,3319	1011,452	0,1855149	0,7531728	525,8484	3,733916	0	49	372	986						Untertest1.avi	0	880	547	72	111	204	902	316	0	Content		300	875	19327018	3352534370
19344	09:19:37.513	00:00:19.344	1161	434,8053	971,2212	0,3300192	0,6984807	487,8333	3,70936	0	286,229	1009,717	0,1850536	0,7532197	525,8484	3,74344	0	49	361	990						Untertest1.avi	0	880	547	72	111	204	902	316	0	Content		289	879	19344142	3352551494
19361	09:19:37.530	00:00:19.360	1162	-1024	-768	-1	-1	-1	-1	4	270,7962	1032,14	0,1847616	0,7533341	527,8507	3,772717	0	49	271	1032						Untertest1.avi	0	880	547	72	111	204	902	316	0	Content		199	921	19360514	3352567866
19378	09:19:37.547	00:00:19.377	1163	-1024	-768	-1	-1	-1	-1	4	279,6411	1017,015	0,1842731	0,7536548	526,9941	3,801385	0	49	280	1017						Untertest1.avi	0	880	547	72	111	204	902	316	0	Content		208	906	19377515	3352584867
19394	09:19:37.563	00:00:19.393	1164	-1024	-768	-1	-1	-1	-1	4	287,8372	1021,05	0,1840452	0,7540515	530,0423	3,750537	0	49	288	1021						Untertest1.avi	0	880	547	72	111	204	902	316	0	Content		216	910	19393641	3352600993
19410	09:19:37.579	00:00:19.410	1165	-1024	-768	-1	-1	-1	-1	4	257,0014	1005,375	0,1835793	0,7544925	528,9957	3,725232	0	49	257	1005						Untertest1.avi	0	880	547	72	111	204	902	316	0	Content		185	894	19410265	3352617617
19427	09:19:37.596	00:00:19.427	1166	-1024	-768	-1	-1	-1	-1	4	266,9322	1006,833	0,1830036	0,7548875	525,9703	3,764602	0	49	267	1007						Untertest1.avi	0	880	547	72	111	204	902	316	0	Content		195	896	19427012	3352634364
19444	09:19:37.613	00:00:19.444	1167	-1024	-768	-1	-1	-1	-1	4	-1024	-768	-1	-1	-1	-1	4	49	0	0						Untertest1.avi	0	880	547	72	111	204	902	316	0	Content		-72	-111	19444009	3352651361
19460	09:19:37.629	00:00:19.460	1168	-1024	-768	-1	-1	-1	-1	4	270,0016	1022,671	0,1824252	0,7550998	525,1818	3,745068	0	49	270	1023						Untertest1.avi	0	880	547	72	111	204	902	316	0	Content		198	912	19460500	3352667852
19477	09:19:37.646	00:00:19.477	1169	-1024	-768	-1	-1	-1	-1	4	273,8541	1022,744	0,1822222	0,7553361	525,0914	3,776315	0	49	274	1023						Untertest1.avi	0	880	547	72	111	204	902	316	0	Content		202	912	19477258	3352684610
19494	09:19:37.663	00:00:19.493	1170	-1024	-768	-1	-1	-1	-1	4	291,9158	1033,946	0,1821393	0,7556172	526,3507	3,790482	0	49	292	1034						Untertest1.avi	0	880	547	72	111	204	902	316	0	Content		220	923	19493881	3352701233
19511	09:19:37.680	00:00:19.510	1171	-1024	-768	-1	-1	-1	-1	4	275,5887	1008,714	0,1818004	0,7558184	523,9951	3,704838	0	49	276	1009						Untertest1.avi	0	880	547	72	111	204	902	316	0	Content		204	898	19510505	3352717857
19527	09:19:37.696	00:00:19.527	1172	-1024	-768	-1	-1	-1	-1	4	-1024	-768	-1	-1	-1	-1	4	49	0	0						Untertest1.avi	0	880	547	72	111	204	902	316	0	Content		-72	-111	19527129	3352734481
19544	09:19:37.713	00:00:19.543	1173	-1024	-768	-1	-1	-1	-1	4	269,428	1021,318	0,181371	0,7561364	521,6548	3,713785	0	49	269	1021						Untertest1.avi	0	880	547	72	111	204	902	316	0	Content		197	910	19543751	3352751103
19560	09:19:37.729	00:00:19.560	1174	-1024	-768	-1	-1	-1	-1	4	258,0704	1018,944	0,1813999	0,7561048	523,127	3,777173	0	49	258	1019						Untertest1.avi	0	880	547	72	111	204	902	316	0	Content		186	908	19560499	3352767851
19577	09:19:37.746	00:00:19.577	1175	-1024	-768	-1	-1	-1	-1	4	-1024	-768	-1	-1	-1	-1	4	49	0	0						Untertest1.avi	0	880	547	72	111	204	902	316	0	Content		-72	-111	19577126	3352784478
19594	09:19:37.763	00:00:19.593	1176	-1024	-768	-1	-1	-1	-1	4	435,2262	941,3442	0,1806348	0,7546679	524,4645	3,829628	0	50	435	941						Untertest1.avi	0	880	547	72	111	387	804	233	0	Content		363	830	19593864	3352801216
19610	09:19:37.779	00:00:19.610	1177	-1024	-768	-1	-1	-1	-1	4	484,5357	918,1328	0,1801889	0,7541853	522,5707	3,84192	0	50	485	918						Untertest1.avi	0	880	547	72	111	387	804	233	0	Content		413	807	19610497	3352817849
19627	09:19:37.796	00:00:19.626	1178	-1024	-768	-1	-1	-1	-1	4	450,7268	942,0562	0,1802991	0,7545018	525,1022	3,80398	0	50	451	942						Untertest1.avi	0	880	547	72	111	387	804	233	0	Content		379	831	19626615	3352833967
19643	09:19:37.812	00:00:19.643	1179	-1024	-768	-1	-1	-1	-1	4	442,2484	915,2302	0,1800073	0,7545961	522,6677	3,75196	0	50	442	915						Untertest1.avi	0	880	547	72	111	387	804	233	0	Content		370	804	19643242	3352850594
19660	09:19:37.829	00:00:19.660	1180	-1024	-768	-1	-1	-1	-1	4	461,5763	909,74	0,1801052	0,7546397	525,3929	3,815245	0	50	462	910						Untertest1.avi	0	880	547	72	111	387	804	233	0	Content		390	799	19660489	3352867841
19678	09:19:37.847	00:00:19.677	1181	-1024	-768	-1	-1	-1	-1	4	427,6615	913,601	0,180003	0,7545795	525,4258	3,708633	0	50	428	914						Untertest1.avi	0	880	547	72	111	387	804	233	0	Content		356	803	19677686	3352885038
19694	09:19:37.863	00:00:19.694	1182	-1024	-768	-1	-1	-1	-1	4	461,7639	925,5009	0,1799158	0,7546586	526,067	3,845958	0	50	462	926						Untertest1.avi	0	880	547	72	111	387	804	233	0	Content		390	815	19694178	3352901530
19711	09:19:37.880	00:00:19.710	1183	-1024	-768	-1	-1	-1	-1	4	459,092	935,1113	0,1798744	0,7548057	526,4346	3,763376	0	50	459	935						Untertest1.avi	0	880	547	72	111	387	804	233	0	Content		387	824	19710926	3352918278
19727	09:19:37.896	00:00:19.727	1184	-1024	-768	-1	-1	-1	-1	4	456,4356	923,6077	0,179867	0,7548858	527,2334	3,757305	0	50	456	924						Untertest1.avi	0	880	547	72	111	387	804	233	0	Content		384	813	19727105	3352934457
19744	09:19:37.913	00:00:19.743	1185	-1024	-768	-1	-1	-1	-1	4	448,9193	897,7997	0,179793	0,7548988	527,0699	3,758059	0	50	449	898						Untertest1.avi	0	880	547	72	111	387	804	233	0	Content		377	787	19743733	3352951085
19760	09:19:37.929	00:00:19.760	1186	-1024	-768	-1	-1	-1	-1	4	460,3788	915,3385	0,1795643	0,7549703	524,9916	3,741242	0	50	460	915						Untertest1.avi	0	880	547	72	111	387	804	233	0	Content		388	804	19760354	3352967706
19778	09:19:37.947	00:00:19.777	1187	-1024	-768	-1	-1	-1	-1	4	-1024	-768	-1	-1	-1	-1	4	50	0	0						Untertest1.avi	0	880	547	72	111	387	804	233	0	Content		-72	-111	19777542	3352984894
19794	09:19:37.963	00:00:19.794	1188	-1024	-768	-1	-1	-1	-1	4	456,9333	926,1803	0,1794129	0,7553323	525,5788	3,703375	0	50	457	926						Untertest1.avi	0	880	547	72	111	387	804	233	0	Content		385	815	19794287	3353001639
19811	09:19:37.980	00:00:19.810	1189	-1024	-768	-1	-1	-1	-1	4	529,1645	913,0284	0,178668	0,7552711	524,6213	3,755587	0	50	529	913						Untertest1.avi	0	880	547	72	111	387	804	233	0	Content		457	802	19810784	3353018136
19827	09:19:37.996	00:00:19.827	1190	-1024	-768	-1	-1	-1	-1	4	764,5726	857,2059	0,1762755	0,7543194	521,5918	3,729046	0	51	765	857						Untertest1.avi	0	880	547	72	111	854	730	317	0	Content		693	746	19827091	3353034443
19844	09:19:38.013	00:00:19.844	1191	-1024	-768	-1	-1	-1	-1	4	900,2188	840,7766	0,1748341	0,754296	521,7346	3,70484	0	51	900	841						Untertest1.avi	0	880	547	72	111	854	730	317	0	Content		828	730	19844031	3353051383
19860	09:19:38.029	00:00:19.860	1192	-1024	-768	-1	-1	-1	-1	4	934,3063	857,7191	0,1743634	0,7550929	523,1824	3,712657	0	51	934	858						Untertest1.avi	0	880	547	72	111	854	730	317	0	Content		862	747	19860333	3353067685
19877	09:19:38.046	00:00:19.877	1193	-1024	-768	-1	-1	-1	-1	4	932,6766	846,1126	0,1738795	0,7560613	521,3187	3,635441	0	51	933	846						Untertest1.avi	0	880	547	72	111	854	730	317	0	Content		861	735	19877399	3353084751
19894	09:19:38.063	00:00:19.894	1194	-1024	-768	-1	-1	-1	-1	4	921,7113	832,8663	0,1735698	0,7568747	522,7332	3,672205	0	51	922	833						Untertest1.avi	0	880	547	72	111	854	730	317	0	Content		850	722	19894150	3353101502
19911	09:19:38.080	00:00:19.910	1195	-1024	-768	-1	-1	-1	-1	4	931,0815	857,9644	0,1731622	0,7575108	522,3116	3,705822	0	51	931	858						Untertest1.avi	0	880	547	72	111	854	730	317	0	Content		859	747	19910773	3353118125
19927	09:19:38.096	00:00:19.926	1196	-1024	-768	-1	-1	-1	-1	4	924,7022	843,4202	0,1728695	0,7580312	523,2253	3,676592	0	51	925	843						Untertest1.avi	0	880	547	72	111	854	730	317	0	Content		853	732	19926955	3353134307
19944	09:19:38.113	00:00:19.943	1197	-1024	-768	-1	-1	-1	-1	4	910,6761	841,1179	0,1721651	0,758566	518,9734	3,627228	0	51	911	841						Untertest1.avi	0	880	547	72	111	854	730	317	0	Content		839	730	19943576	3353150928
19960	09:19:38.129	00:00:19.960	1198	-1024	-768	-1	-1	-1	-1	4	934,011	849,9274	0,171842	0,75911	519,304	3,657327	0	51	934	850						Untertest1.avi	0	880	547	72	111	854	730	317	0	Content		862	739	19960201	3353167553
19978	09:19:38.147	00:00:19.977	1199	-1024	-768	-1	-1	-1	-1	4	931,6319	841,9124	0,171832	0,7600221	525,2464	3,780403	0	51	932	842						Untertest1.avi	0	880	547	72	111	854	730	317	0	Content		860	731	19977516	3353184868
19994	09:19:38.163	00:00:19.994	1200	-1024	-768	-1	-1	-1	-1	4	-1024	-768	-1	-1	-1	-1	4	51	0	0						Untertest1.avi	0	880	547	72	111	854	730	317	0	Content		-72	-111	19994194	3353201546
20011	09:19:38.180	00:00:20.010	1201	-1024	-768	-1	-1	-1	-1	4	926,8333	845,6289	0,1705331	0,7623125	519,978	3,642947	0	51	927	846						Untertest1.avi	0	880	547	72	111	854	730	317	0	Content		855	735	20010817	3353218169
20027	09:19:38.196	00:00:20.026	1202	-1024	-768	-1	-1	-1	-1	4	931,4423	840,0137	0,1699661	0,7635455	519,6335	3,69024	0	51	931	840						Untertest1.avi	0	880	547	72	111	854	730	317	0	Content		859	729	20026942	3353234294
20044	09:19:38.213	00:00:20.044	1203	-1024	-768	-1	-1	-1	-1	4	-1024	-768	-1	-1	-1	-1	4	51	0	0						Untertest1.avi	0	880	547	72	111	854	730	317	0	Content		-72	-111	20044008	3353251360
20060	09:19:38.229	00:00:20.060	1204	-1024	-768	-1	-1	-1	-1	4	918,2242	832,0938	0,1688662	0,7661054	521,8683	3,740591	0	51	918	832						Untertest1.avi	0	880	547	72	111	854	730	317	0	Content		846	721	20060311	3353267663
20077	09:19:38.246	00:00:20.077	1205	-1024	-768	-1	-1	-1	-1	4	920,2096	844,4269	0,1679663	0,7672898	518,7341	3,704749	0	51	920	844						Untertest1.avi	0	880	547	72	111	854	730	317	0	Content		848	733	20077377	3353284729
20094	09:19:38.263	00:00:20.094	1206	-1024	-768	-1	-1	-1	-1	4	923,4296	835,0956	0,1675325	0,7686887	522,7576	3,703817	0	51	923	835						Untertest1.avi	0	880	547	72	111	854	730	317	0	Content		851	724	20094122	3353301474
20111	09:19:38.280	00:00:20.110	1207	-1024	-768	-1	-1	-1	-1	4	904,8787	828,2601	0,1664608	0,7701659	519,2978	3,664487	0	51	905	828						Untertest1.avi	0	880	547	72	111	854	730	317	0	Content		833	717	20110621	3353317973
20127	09:19:38.296	00:00:20.126	1208	-1024	-768	-1	-1	-1	-1	4	907,9497	831,5901	0,1656173	0,7716062	520,1783	3,704075	0	51	908	832						Untertest1.avi	0	880	547	72	111	854	730	317	0	Content		836	721	20126930	3353334282
20144	09:19:38.313	00:00:20.143	1209	-1024	-768	-1	-1	-1	-1	4	940,5135	822,2335	0,1647317	0,7729203	525,5901	3,676598	0	52	941	822						Untertest1.avi	0	880	547	72	111	969	677	100	0	Content		869	711	20143993	3353351345
20161	09:19:38.330	00:00:20.160	1210	-1024	-768	-1	-1	-1	-1	4	1060,24	797,8636	0,1624132	0,7740389	519,29	3,638831	0	52	1060	798						Untertest1.avi	0	880	547	72	111	969	677	100	0	Content		988	687	20160736	3353368088
20177	09:19:38.346	00:00:20.177	1211	-1024	-768	-1	-1	-1	-1	4	1068,938	783,4102	0,1606162	0,7760797	514,0626	3,611669	0	52	1069	783						Untertest1.avi	0	880	547	72	111	969	677	100	0	Content		997	672	20177363	3353384715
20194	09:19:38.363	00:00:20.193	1212	-1024	-768	-1	-1	-1	-1	4	1064,97	785,2748	0,1595049	0,7783223	517,2382	3,629457	0	52	1065	785						Untertest1.avi	0	880	547	72	111	969	677	100	0	Content		993	674	20193540	3353400892
20211	09:19:38.380	00:00:20.210	1213	-1024	-768	-1	-1	-1	-1	4	1040,717	787,6686	0,1577907	0,7808317	514,9297	3,543267	0	52	1041	788						Untertest1.avi	0	880	547	72	111	969	677	100	0	Content		969	677	20210787	3353418139
20227	09:19:38.396	00:00:20.227	1214	-1024	-768	-1	-1	-1	-1	4	1036,705	787,728	0,1560103	0,7836776	513,7145	3,46536	0	52	1037	788						Untertest1.avi	0	880	547	72	111	969	677	100	0	Content		965	677	20227411	3353434763
20244	09:19:38.413	00:00:20.244	1215	-1024	-768	-1	-1	-1	-1	4	1028,56	776,0337	0,1539606	0,7868596	510,6158	3,444453	0	53	1029	776						Untertest1.avi	0	880	547	72	111	933	656	250	0	Content		957	665	20244104	3353451456
20260	09:19:38.429	00:00:20.260	1216	-1024	-768	-1	-1	-1	-1	4	1035,158	769,2101	0,1523708	0,7903754	515,0712	3,417008	0	53	1035	769						Untertest1.avi	0	880	547	72	111	933	656	250	0	Content		963	658	20260285	3353467637
20277	09:19:38.446	00:00:20.277	1217	-1024	-768	-1	-1	-1	-1	4	1010,893	774,2365	0,1502441	0,7942287	514,2982	3,437114	0	53	1011	774						Untertest1.avi	0	880	547	72	111	933	656	250	0	Content		939	663	20277476	3353484828
20294	09:19:38.463	00:00:20.293	1218	-1024	-768	-1	-1	-1	-1	4	1005,34	750,5029	0,1483171	0,7980916	517,2411	3,411803	0	53	1005	751						Untertest1.avi	0	880	547	72	111	933	656	250	0	Content		933	640	20293542	3353500894
20311	09:19:38.480	00:00:20.310	1219	-1024	-768	-1	-1	-1	-1	4	1024,858	777,86	0,146084	0,8016766	513,4333	3,381997	0	53	1025	778						Untertest1.avi	0	880	547	72	111	933	656	250	0	Content		953	667	20310717	3353518069
20327	09:19:38.496	00:00:20.326	1220	-1024	-768	-1	-1	-1	-1	4	1018,322	774,6737	0,144093	0,8051149	514,5829	3,379909	0	53	1018	775						Untertest1.avi	0	880	547	72	111	933	656	250	0	Content		946	664	20326900	3353534252
20344	09:19:38.513	00:00:20.344	1221	-1024	-768	-1	-1	-1	-1	4	1004,651	765,8711	0,1419587	0,8084732	515,3386	3,34382	0	53	1005	766						Untertest1.avi	0	880	547	72	111	933	656	250	0	Content		933	655	20344087	3353551439
20360	09:19:38.529	00:00:20.360	1222	-1024	-768	-1	-1	-1	-1	4	1014,206	775,6573	0,1398832	0,8117369	515,2621	3,398132	0	53	1014	776						Untertest1.avi	0	880	547	72	111	933	656	250	0	Content		942	665	20360268	3353567620
20377	09:19:38.546	00:00:20.377	1223	-1024	-768	-1	-1	-1	-1	4	1001,163	761,2128	0,1375844	0,8149583	513,0113	3,294206	0	53	1001	761						Untertest1.avi	0	880	547	72	111	933	656	250	0	Content		929	650	20377461	3353584813
20394	09:19:38.563	00:00:20.393	1224	-1024	-768	-1	-1	-1	-1	4	989,6926	761,2367	0,1353919	0,8178263	512,2825	3,342574	0	53	990	761						Untertest1.avi	0	880	547	72	111	933	656	250	0	Content		918	650	20393638	3353600990
20411	09:19:38.580	00:00:20.410	1225	-1024	-768	-1	-1	-1	-1	4	1019,516	773,6078	0,1336598	0,8201246	517,5967	3,31092	0	53	1020	774						Untertest1.avi	0	880	547	72	111	933	656	250	0	Content		948	663	20410829	3353618181
20427	09:19:38.596	00:00:20.427	1226	-1024	-768	-1	-1	-1	-1	4	976,1885	770,9041	0,1318025	0,8220503	518,5782	3,407081	0	53	976	771						Untertest1.avi	0	880	547	72	111	933	656	250	0	Content		904	660	20427009	3353634361
20444	09:19:38.613	00:00:20.444	1227	-1024	-768	-1	-1	-1	-1	4	1000,131	754,4645	0,1300628	0,8235808	519,2143	3,28293	0	53	1000	754						Untertest1.avi	0	880	547	72	111	933	656	250	0	Content		928	643	20444201	3353651553
20461	09:19:38.630	00:00:20.460	1228	-1024	-768	-1	-1	-1	-1	4	995,5461	757,1215	0,1284802	0,8248946	521,1576	3,417913	0	53	996	757						Untertest1.avi	0	880	547	72	111	933	656	250	0	Content		924	646	20460825	3353668177
20477	09:19:38.646	00:00:20.477	1229	-1024	-768	-1	-1	-1	-1	4	962,1564	721,8236	0,1270174	0,8258092	521,4269	3,297778	0	53	962	722						Untertest1.avi	0	880	547	72	111	933	656	250	0	Content		890	611	20477448	3353684800
20494	09:19:38.663	00:00:20.493	1230	-1024	-768	-1	-1	-1	-1	4	940,2402	710,5502	0,1253513	0,8266003	517,7753	3,224093	0	54	940	711						Untertest1.avi	0	880	547	72	111	910	555	117	0	Content		868	600	20493629	3353700981
20510	09:19:38.679	00:00:20.510	1231	-1024	-768	-1	-1	-1	-1	4	976,6674	718,4863	0,1239884	0,8274193	516,732	3,26257	0	54	977	718						Untertest1.avi	0	880	547	72	111	910	555	117	0	Content		905	607	20510377	3353717729
20527	09:19:38.696	00:00:20.526	1232	-1024	-768	-1	-1	-1	-1	4	981,9594	665,6471	0,1227205	0,8283533	517,9241	3,282776	0	54	982	666						Untertest1.avi	0	880	547	72	111	910	555	117	0	Content		910	555	20526875	3353734227
20544	09:19:38.713	00:00:20.544	1233	-1024	-768	-1	-1	-1	-1	4	-1024	-768	-1	-1	-1	-1	4	54	0	0						Untertest1.avi	0	880	547	72	111	910	555	117	0	Content		-72	-111	20544067	3353751419
20561	09:19:38.730	00:00:20.560	1234	-1024	-768	-1	-1	-1	-1	4	1016,935	579,5063	0,1201415	0,8307744	513,2409	2,760886	0	54	1017	580						Untertest1.avi	0	880	547	72	111	910	555	117	0	Content		945	469	20560815	3353768167
20577	09:19:38.746	00:00:20.577	1235	-1024	-768	-1	-1	-1	-1	4	-1024	-768	-1	-1	-1	-1	4	54	0	0						Untertest1.avi	0	880	547	72	111	910	555	117	0	Content		-72	-111	20577437	3353784789
20594	09:19:38.763	00:00:20.593	1236	-1024	-768	-1	-1	-1	-1	4	-1024	-768	-1	-1	-1	-1	4	54	0	0						Untertest1.avi	0	880	547	72	111	910	555	117	0	Content		-72	-111	20593615	3353800967
20611	09:19:38.780	00:00:20.610	1237	1116,43	713,871	0,260842	0,7810173	513,2409	3,455629	1	1236,504	731,0605	0,2608957	0,7810146	513,2409	3,440558	3	55	1116	714						Untertest1.avi	0	880	547	72	111	1015	611	216	0	Content		1044	603	20610682	3353818034
20627	09:19:38.796	00:00:20.626	1238	1039,122	731,8196	0,2436641	0,7820946	513,241	3,515066	1	1161,508	750,9244	0,2436931	0,782092	513,241	3,502427	3	55	1039	732						Untertest1.avi	0	880	547	72	111	1015	611	216	0	Content		967	621	20626990	3353834342
20644	09:19:38.813	00:00:20.643	1239	1082,829	731,9425	0,259161	0,7830418	509,5313	3,404655	1	1195,497	750,71	0,2595389	0,7830245	513,2408	3,410339	3	55	1083	732						Untertest1.avi	0	880	547	72	111	1015	611	216	0	Content		1011	621	20643974	3353851326
20660	09:19:38.829	00:00:20.660	1240	1085,994	716,6304	0,2587191	0,7840335	509,5314	3,429589	1	1216,476	732,5876	0,2592361	0,7840278	513,2409	3,438777	3	55	1086	717						Untertest1.avi	0	880	547	72	111	1015	611	216	0	Content		1014	606	20660360	3353867712
20677	09:19:38.846	00:00:20.677	1241	-1024	-768	-1	-1	-1	-1	4	-1024	-768	-1	-1	-1	-1	4	55	0	0						Untertest1.avi	0	880	547	72	111	1015	611	216	0	Content		-72	-111	20677109	3353884461
20693	09:19:38.862	00:00:20.693	1242	1092,926	726,543	0,2573885	0,7854949	504,5927	3,327721	1	1244,506	742,5171	0,2585312	0,7854672	513,241	3,370703	3	55	1093	727						Untertest1.avi	0	880	547	72	111	1015	611	216	0	Content		1021	616	20693357	3353900709
20710	09:19:38.879	00:00:20.710	1243	1090,086	721,9657	0,2576092	0,7862262	509,079	3,347282	1	1200,962	739,6448	0,2580092	0,7862076	513,2408	3,355472	3	55	1090	722						Untertest1.avi	0	880	547	72	111	1015	611	216	0	Content		1018	611	20710175	3353917527
20727	09:19:38.896	00:00:20.726	1244	1089,093	731,1036	0,2568791	0,7866939	505,3192	3,290825	1	1205,024	749,8447	0,2569353	0,7866854	505,3192	3,276218	3	55	1089	731						Untertest1.avi	0	880	547	72	111	1015	611	216	0	Content		1017	620	20726851	3353934203
20743	09:19:38.912	00:00:20.743	1245	1096,495	734,1906	0,2565312	0,7870513	504,6172	3,3129	1	1213,156	753,1089	0,2565876	0,7870427	504,6172	3,29823	3	55	1096	734						Untertest1.avi	0	880	547	72	111	1015	611	216	0	Content		1024	623	20743488	3353950840
20760	09:19:38.929	00:00:20.760	1246	1088,769	722,2874	0,2562196	0,7874242	504,0984	3,318811	1	1204,286	740,203	0,2562761	0,7874156	504,0984	3,303927	3	55	1089	722						Untertest1.avi	0	880	547	72	111	1015	611	216	0	Content		1017	611	20760221	3353967573
20777	09:19:38.946	00:00:20.776	1247	1083,013	733,1802	0,2559154	0,787652	503,7756	3,309137	1	1194,241	752,1459	0,2559413	0,7876433	503,7756	3,293402	3	55	1083	733						Untertest1.avi	0	880	547	72	111	1015	611	216	0	Content		1011	622	20776840	3353984192
20793	09:19:38.962	00:00:20.793	1248	1083,756	719,4559	0,2563445	0,7875587	509,4672	3,380781	1	1192,325	737,6965	0,2563426	0,78755	509,4672	3,363878	3	55	1084	719						Untertest1.avi	0	880	547	72	111	1015	611	216	0	Content		1012	608	20793482	3354000834
20810	09:19:38.979	00:00:20.810	1249	1083,562	722,7895	0,2559055	0,7869509	509,6285	3,40313	1	1193,449	741,2919	0,2559142	0,7869424	509,6285	3,386216	3	55	1084	723						Untertest1.avi	0	880	547	72	111	1015	611	216	0	Content		1012	612	20810085	3354017437
20827	09:19:38.996	00:00:20.826	1250	1224,933	697,174	0,2537541	0,7860585	504,7904	3,319606	1	1352,046	712,0567	0,2537746	0,7860498	504,7904	3,308192	3	56	1225	697						Untertest1.avi	0	880	547	72	111	1181	559	267	0	Content		1153	586	20826714	3354034066
20843	09:19:39.012	00:00:20.843	1251	1264,235	650,1635	0,2529287	0,7854084	505,2403	3,312652	1	1395,826	660,2849	0,2529457	0,7853997	505,2403	3,303365	3	56	1264	650						Untertest1.avi	0	880	547	72	111	1181	559	267	0	Content		1192	539	20843476	3354050828
20860	09:19:39.029	00:00:20.859	1252	1247,706	655,8158	0,2521364	0,7852769	499,5828	3,331229	1	1378,84	666,1075	0,2521688	0,7852681	499,5828	3,322165	3	56	1248	656						Untertest1.avi	0	880	547	72	111	1181	559	267	0	Content		1176	545	20859712	3354067064
20877	09:19:39.046	00:00:20.876	1253	1250,359	667,3542	0,2520006	0,7851838	499,1632	3,311139	1	1381,611	678,7071	0,2520306	0,7851749	499,1632	3,302162	3	56	1250	667						Untertest1.avi	0	880	547	72	111	1181	559	267	0	Content		1178	556	20876903	3354084255
20894	09:19:39.063	00:00:20.893	1254	1250,808	669,6897	0,2520201	0,7848852	499,87	3,31404	1	1385,79	681,146	0,2520774	0,7848765	499,87	3,30581	3	56	1251	670						Untertest1.avi	0	880	547	72	111	1181	559	267	0	Content		1179	559	20893524	3354100876
20910	09:19:39.079	00:00:20.910	1255	1251,032	653,6923	0,2517492	0,7845364	497,6107	3,299371	1	1386,061	663,3751	0,2518068	0,7845276	497,6106	3,292134	3	56	1251	654						Untertest1.avi	0	880	547	72	111	1181	559	267	0	Content		1179	543	20910146	3354117498
20926	09:19:39.095	00:00:20.926	1256	1254,178	666,2028	0,2517927	0,7840564	498,3145	3,307163	1	1389,273	677,215	0,2518503	0,7840477	498,3145	3,299012	3	56	1254	666						Untertest1.avi	0	880	547	72	111	1181	559	267	0	Content		1182	555	20926204	3354133556
20944	09:19:39.113	00:00:20.943	1257	1252,631	663,7398	0,2519348	0,7835481	499,6961	3,270311	1	1388,015	674,5634	0,2519921	0,7835394	499,6961	3,262988	3	56	1253	664						Untertest1.avi	0	880	547	72	111	1181	559	267	0	Content		1181	553	20943577	3354150929
20960	09:19:39.129	00:00:20.959	1258	1239,577	672,4647	0,2520293	0,7831696	500,4242	3,352872	1	1362,138	684,8123	0,2520004	0,7831605	500,4242	3,341541	3	56	1240	672						Untertest1.avi	0	880	547	72	111	1181	559	267	0	Content		1168	561	20959824	3354167176
20976	09:19:39.145	00:00:20.976	1259	1246,654	669,235	0,2519699	0,7828844	499,7343	3,31677	1	1369,412	681,2343	0,2519381	0,7828754	499,7343	3,305698	3	56	1247	669						Untertest1.avi	0	880	547	72	111	1181	559	267	0	Content		1175	558	20976458	3354183810
20993	09:19:39.162	00:00:20.993	1260	1264,069	670,9981	0,2518537	0,7825617	498,11	3,27143	1	1388,338	683,0059	0,2518218	0,7825526	498,11	3,260617	3	56	1264	671						Untertest1.avi	0	880	547	72	111	1181	559	267	0	Content		1192	560	20993071	3354200423
21010	09:19:39.179	00:00:21.010	1261	1254,735	682,2635	0,2517692	0,7821888	496,7452	3,260229	1	1390,478	694,6544	0,251827	0,78218	496,7452	3,25312	3	56	1255	682						Untertest1.avi	0	880	547	72	111	1181	559	267	0	Content		1183	571	21010013	3354217365
21027	09:19:39.196	00:00:21.026	1262	-1024	-768	-1	-1	-1	-1	4	-1024	-768	-1	-1	-1	-1	4	56	0	0						Untertest1.avi	0	880	547	72	111	1181	559	267	0	Content		-72	-111	21026816	3354234168
21044	09:19:39.213	00:00:21.043	1263	1268,257	666,8358	0,2523619	0,7810624	498,3829	3,29611	1	1405,551	677,7618	0,2524195	0,7810537	498,3829	3,288824	3	56	1268	667						Untertest1.avi	0	880	547	72	111	1181	559	267	0	Content		1196	556	21043566	3354250918
21060	09:19:39.229	00:00:21.059	1264	1263,294	670,4888	0,2528582	0,780551	499,9861	3,319064	1	1388,237	682,5005	0,2528265	0,780542	499,9861	3,308409	3	56	1263	670						Untertest1.avi	0	880	547	72	111	1181	559	267	0	Content		1191	559	21059687	3354267039
21077	09:19:39.246	00:00:21.076	1265	1279,949	672,01	0,2532352	0,7799206	498,5076	3,305209	1	1417,839	683,3642	0,2532814	0,7799119	498,5076	3,298253	3	56	1280	672						Untertest1.avi	0	880	547	72	111	1181	559	267	0	Content		1208	561	21076679	3354284031
21093	09:19:39.262	00:00:21.093	1266	1123,382	688,0029	0,2567059	0,7794685	509,0399	3,404456	1	1238,508	703,1873	0,2567238	0,77946	509,0399	3,389297	3	57	1123	688						Untertest1.avi	0	880	547	72	111	707	679	150	0	Content		1051	577	21093304	3354300656
21110	09:19:39.279	00:00:21.109	1267	864,1578	744,7016	0,2557563	0,778741	472,8663	3,126363	1	963,5247	763,9784	0,2558545	0,7787302	472,8663	3,110409	3	57	864	745						Untertest1.avi	0	880	547	72	111	707	679	150	0	Content		792	634	21109999	3354317351
21126	09:19:39.295	00:00:21.126	1268	781,7286	781,6823	0,258387	0,7780411	473,0859	3,157248	1	859,7385	804,6207	0,2583285	0,778026	473,086	3,137794	3	57	782	782						Untertest1.avi	0	880	547	72	111	707	679	150	0	Content		710	671	21126303	3354333655
21143	09:19:39.312	00:00:21.142	1269	766,6349	793,9953	0,260259	0,7770223	472,9436	3,198637	1	825,485	825,856	0,2600156	0,7768629	472,9437	3,177248	3	57	767	794						Untertest1.avi	0	880	547	72	111	707	679	150	0	Content		695	683	21142928	3354350280
21160	09:19:39.329	00:00:21.159	1270	792,9371	807,2813	0,2656652	0,776001	500,8522	3,357112	1	872,2427	833,4413	0,2656335	0,775992	500,8522	3,335261	3	57	793	807						Untertest1.avi	0	880	547	72	111	707	679	150	0	Content		721	696	21159550	3354366902
21177	09:19:39.346	00:00:21.176	1271	787,2318	818,4904	0,2685246	0,7747291	506,037	3,451518	1	867,0732	845,8291	0,2684935	0,7747203	506,037	3,428823	3	57	787	818						Untertest1.avi	0	880	547	72	111	707	679	150	0	Content		715	707	21176618	3354383970
21193	09:19:39.362	00:00:21.193	1272	772,535	786,5389	0,2668801	0,7735302	471,4706	3,245204	1	900,3475	817,5514	0,263775	0,7733516	500,2717	3,409602	3	57	773	787						Untertest1.avi	0	880	547	72	111	707	679	150	0	Content		701	676	21193366	3354400718
21210	09:19:39.379	00:00:21.209	1273	760,1622	786,0513	0,2697327	0,7717345	471,4089	3,236951	1	833,3206	811,2021	0,2697038	0,7716846	471,409	3,216043	3	57	760	786						Untertest1.avi	0	880	547	72	111	707	679	150	0	Content		688	675	21209867	3354417219
21226	09:19:39.395	00:00:21.226	1274	776,7062	794,2865	0,2731504	0,7695919	470,6352	3,271218	1	889,2191	827,5794	0,2735013	0,769395	470,6352	3,253139	3	57	777	794						Untertest1.avi	0	880	547	72	111	707	679	150	0	Content		705	683	21226294	3354433646
21243	09:19:39.412	00:00:21.243	1275	765,9332	824,7603	0,2765191	0,767085	471,0305	3,467028	0	-1024	-768	-1	-1	-1	-1	4	58	766	825						Untertest1.avi	0	880	547	72	111	688	717	133	0	Content		694	714	21243292	3354450644
21260	09:19:39.429	00:00:21.259	1276	856,9633	804,7488	0,2690197	0,7643294	505,8111	3,627996	0	663,838	832,377	0,1360824	0,8130046	505,8112	3,456592	0	58	760	819						Untertest1.avi	0	880	547	72	111	688	717	133	0	Content		688	708	21259539	3354466891
21276	09:19:39.445	00:00:21.276	1277	768,5903	813,8084	0,2851826	0,7609424	469,7895	3,333083	0	-1024	-768	-1	-1	-1	-1	4	58	769	814						Untertest1.avi	0	880	547	72	111	688	717	133	0	Content		697	703	21276162	3354483514
21293	09:19:39.462	00:00:21.293	1278	808,9991	821,2864	0,2906009	0,7571791	469,1335	3,3857	0	686,8178	849,4543	0,144309	0,8053907	507,3124	3,334539	0	58	748	835						Untertest1.avi	0	880	547	72	111	688	717	133	0	Content		676	724	21293035	3354500387
21310	09:19:39.479	00:00:21.309	1279	788,1373	819,8644	0,2956984	0,7529901	469,1336	3,257035	0	675,7244	836,6245	0,1489295	0,8012834	507,3125	3,392156	0	58	732	828						Untertest1.avi	0	880	547	72	111	688	717	133	0	Content		660	717	21309901	3354517253
21326	09:19:39.495	00:00:21.326	1280	793,8904	822,4569	0,3014419	0,748446	468,442	3,321697	0	688,481	830,6072	0,1539122	0,7967322	507,3125	3,380758	0	58	741	827						Untertest1.avi	0	880	547	72	111	688	717	133	0	Content		669	716	21326032	3354533384
21343	09:19:39.512	00:00:21.342	1281	821,2228	836,4868	0,3079436	0,743648	468,2614	3,358323	0	682,6487	844,0807	0,1590816	0,7918612	505,1744	3,45014	0	58	752	840						Untertest1.avi	0	880	547	72	111	688	717	133	0	Content		680	729	21342904	3354550256
21360	09:19:39.529	00:00:21.359	1282	839,1683	839,1978	0,3143025	0,7386737	467,9905	3,386137	0	696,1558	854,5765	0,1644924	0,7868358	502,8444	3,440515	0	58	768	847						Untertest1.avi	0	880	547	72	111	688	717	133	0	Content		696	736	21359528	3354566880
21376	09:19:39.545	00:00:21.376	1283	857,0104	841,9603	0,3210446	0,7338725	467,5973	3,354997	0	720,5756	870,2736	0,1703862	0,7818089	501,6853	3,475872	0	59	789	856						Untertest1.avi	0	880	547	72	111	724	757	100	0	Content		717	745	21376151	3354583503
21393	09:19:39.562	00:00:21.392	1284	846,368	844,7799	0,3281272	0,7293584	467,2807	3,363621	0	699,9657	874,3428	0,1767025	0,777026	501,3549	3,455613	0	59	773	860						Untertest1.avi	0	880	547	72	111	724	757	100	0	Content		701	749	21392775	3354600127
21409	09:19:39.578	00:00:21.409	1285	884,9677	858,4933	0,3355573	0,7250302	466,9886	3,3747	0	707,1152	871,0221	0,1834269	0,7724895	503,0555	3,434384	0	59	796	865						Untertest1.avi	0	880	547	72	111	724	757	100	0	Content		724	754	21409399	3354616751
21426	09:19:39.595	00:00:21.426	1286	873,1977	860,9451	0,3430777	0,7206696	467,2387	3,377944	0	731,2978	882,3615	0,1902664	0,7678642	502,3047	3,446437	0	59	802	872						Untertest1.avi	0	880	547	72	111	724	757	100	0	Content		730	761	21426023	3354633375
21443	09:19:39.612	00:00:21.442	1287	899,0988	845,9714	0,350812	0,716182	467,07	3,426156	0	734,4984	889,7228	0,197012	0,7630602	500,1727	3,475075	0	59	817	868						Untertest1.avi	0	880	547	72	111	724	757	100	0	Content		745	757	21442897	3354650249
21459	09:19:39.628	00:00:21.458	1288	871,9569	862,9975	0,3580778	0,7113674	466,9353	3,38197	0	762,9795	905,6083	0,2040991	0,757996	500,1728	3,438669	0	59	817	884						Untertest1.avi	0	880	547	72	111	724	757	100	0	Content		745	773	21458894	3354666246
21476	09:19:39.645	00:00:21.476	1289	737,8696	894,2591	0,3673455	0,7063782	466,9578	3,465002	0	572,9225	924,2345	0,2127475	0,7528904	500,1728	3,536278	0	60	655	909						Untertest1.avi	0	880	547	72	111	596	829	166	0	Content		583	798	21476142	3354683494
21492	09:19:39.661	00:00:21.492	1290	709,2204	890,6505	0,376077	0,7015773	466,6612	3,418939	0	536,1151	943,2573	0,2201268	0,7477003	497,6177	3,4931	0	60	623	917						Untertest1.avi	0	880	547	72	111	596	829	166	0	Content		551	806	21492267	3354699619
21509	09:19:39.678	00:00:21.509	1291	667,7554	924,5349	0,38271	0,6967084	466,628	3,405591	0	554,3105	928,8938	0,2266775	0,7427663	497,6177	3,549057	0	60	611	927						Untertest1.avi	0	880	547	72	111	596	829	166	0	Content		539	816	21509391	3354716743
21526	09:19:39.695	00:00:21.525	1292	742,0201	914,9198	0,3900247	0,6923258	466,8851	3,416956	0	566,1093	948,8315	0,233108	0,7377878	495,609	3,530757	0	60	654	932						Untertest1.avi	0	880	547	72	111	596	829	166	0	Content		582	821	21525514	3354732866
21543	09:19:39.712	00:00:21.542	1293	720,29	944,4348	0,3962767	0,688016	466,4888	3,45355	0	592,8401	950,2743	0,2393586	0,733161	495,6091	3,597425	0	60	657	947						Untertest1.avi	0	880	547	72	111	596	829	166	0	Content		585	836	21542635	3354749987
21559	09:19:39.728	00:00:21.558	1294	724,7446	931,4086	0,402581	0,6837313	466,5728	3,462878	0	610,797	942,3921	0,2454572	0,7287652	495,6091	3,573739	0	60	668	937						Untertest1.avi	0	880	547	72	111	596	829	166	0	Content		596	826	21558759	3354766111
21576	09:19:39.745	00:00:21.575	1295	756,4125	914,1779	0,4086276	0,6797334	466,8095	3,459872	0	586,0391	966,816	0,2511207	0,7242368	497,2245	3,601709	0	60	671	940						Untertest1.avi	0	880	547	72	111	596	829	166	0	Content		599	829	21575885	3354783237
21592	09:19:39.761	00:00:21.592	1296	806,9286	943,8107	0,4052834	0,6759123	498,0865	3,715757	0	-1024	-768	-1	-1	-1	-1	4	60	807	944						Untertest1.avi	0	880	547	72	111	596	829	166	0	Content		735	833	21592009	3354799361
21609	09:19:39.778	00:00:21.609	1297	797,1371	933,4653	0,4188385	0,6722687	467,2238	3,496421	0	612,8825	981,3715	0,2616547	0,7157218	504,2904	3,653025	0	60	705	957						Untertest1.avi	0	880	547	72	111	596	829	166	0	Content		633	846	21609132	3354816484
21625	09:19:39.794	00:00:21.625	1298	780,4801	933,811	0,4232585	0,6687727	467,3337	3,463569	0	592,3809	972,0251	0,265526	0,711787	500,9404	3,624806	0	60	686	953						Untertest1.avi	0	880	547	72	111	596	829	166	0	Content		614	842	21625255	3354832607
21642	09:19:39.811	00:00:21.642	1299	794,711	937,1812	0,4272916	0,6653221	467,3615	3,481292	0	572,6437	987,5789	0,2687324	0,7075031	495,4667	3,571409	0	61	684	962						Untertest1.avi	0	880	547	72	111	580	871	366	0	Content		612	851	21642387	3354849739
21659	09:19:39.828	00:00:21.658	1300	149,9759	944,7524	0,4242241	0,6618637	467,3615	3,492502	0	622,346	971,0946	0,2723018	0,7033035	496,527	3,62285	0	61	386	958						Untertest1.avi	0	880	547	72	111	580	871	366	0	Content		314	847	21658630	3354865982
21676	09:19:39.845	00:00:21.675	1301	857,3434	961,9638	0,4281465	0,6586751	488,4646	3,527975	0	631,1758	956,6545	0,2751511	0,6991583	494,9008	3,758321	0	61	744	959						Untertest1.avi	0	880	547	72	111	580	871	366	0	Content		672	848	21675754	3354883106
21692	09:19:39.861	00:00:21.691	1302	185,3206	962,123	0,4247301	0,6556476	488,4646	3,53432	0	626,262	967,5628	0,27638	0,6952861	483,5576	3,633217	0	61	406	965						Untertest1.avi	0	880	547	72	111	580	871	366	0	Content		334	854	21691875	3354899227
21709	09:19:39.878	00:00:21.708	1303	864,1276	961,7041	0,4323362	0,6525806	493,9288	3,614741	0	632,7585	1003,987	0,2806172	0,691726	495,5187	3,666698	0	61	748	983						Untertest1.avi	0	880	547	72	111	580	871	366	0	Content		676	872	21708872	3354916224
21725	09:19:39.894	00:00:21.725	1304	-1024	-768	-1	-1	-1	-1	4	640,6079	982,6375	0,2828993	0,6884091	495,7138	3,713059	0	61	641	983						Untertest1.avi	0	880	547	72	111	580	871	366	0	Content		569	872	21725120	3354932472
21742	09:19:39.911	00:00:21.741	1305	-1024	-768	-1	-1	-1	-1	4	655,1974	959,3313	0,2850678	0,6856734	496,8675	3,697264	0	61	655	959						Untertest1.avi	0	880	547	72	111	580	871	366	0	Content		583	848	21741745	3354949097
21758	09:19:39.927	00:00:21.758	1306	-1024	-768	-1	-1	-1	-1	4	633,4501	958,9104	0,2865777	0,6833364	495,0913	3,715136	0	61	633	959						Untertest1.avi	0	880	547	72	111	580	871	366	0	Content		561	848	21758493	3354965845
21775	09:19:39.944	00:00:21.775	1307	-1024	-768	-1	-1	-1	-1	4	645,8339	966,7018	0,288716	0,6815225	498,8618	3,68299	0	61	646	967						Untertest1.avi	0	880	547	72	111	580	871	366	0	Content		574	856	21775490	3354982842
21792	09:19:39.961	00:00:21.791	1308	-1024	-768	-1	-1	-1	-1	4	637,9867	951,0179	0,2901273	0,6796401	498,6948	3,776422	0	61	638	951						Untertest1.avi	0	880	547	72	111	580	871	366	0	Content		566	840	21791865	3354999217
21809	09:19:39.978	00:00:21.808	1309	-1024	-768	-1	-1	-1	-1	4	674,6689	988,8923	0,2912429	0,6778865	497,851	3,705352	0	61	675	989						Untertest1.avi	0	880	547	72	111	580	871	366	0	Content		603	878	21808611	3355015963
21825	09:19:39.994	00:00:21.825	1310	-1024	-768	-1	-1	-1	-1	4	655,6052	976,1765	0,291861	0,6761299	494,6462	3,677711	0	61	656	976						Untertest1.avi	0	880	547	72	111	580	871	366	0	Content		584	865	21825107	3355032459
21842	09:19:40.011	00:00:21.841	1311	-1024	-768	-1	-1	-1	-1	4	660,3514	993,1624	0,2925349	0,6743715	493,2968	3,679646	0	61	660	993						Untertest1.avi	0	880	547	72	111	580	871	366	0	Content		588	882	21841857	3355049209
21858	09:19:40.027	00:00:21.858	1312	-1024	-768	-1	-1	-1	-1	4	652,0609	986,0723	0,2941926	0,67237	499,8529	3,725101	0	61	652	986						Untertest1.avi	0	880	547	72	111	580	871	366	0	Content		580	875	21858480	3355065832
21875	09:19:40.044	00:00:21.875	1313	-1024	-768	-1	-1	-1	-1	4	680,8243	990,9124	0,2948278	0,6701348	499,4961	3,724377	0	61	681	991						Untertest1.avi	0	880	547	72	111	580	871	366	0	Content		609	880	21875103	3355082455
21892	09:19:40.061	00:00:21.891	1314	-1024	-768	-1	-1	-1	-1	4	644,2032	987,5543	0,2951123	0,6677907	496,4105	3,708389	0	61	644	988						Untertest1.avi	0	880	547	72	111	580	871	366	0	Content		572	877	21891852	3355099204
21908	09:19:40.077	00:00:21.908	1315	-1024	-768	-1	-1	-1	-1	4	638,8876	976,28	0,2958169	0,6655027	496,9968	3,668906	0	61	639	976						Untertest1.avi	0	880	547	72	111	580	871	366	0	Content		567	865	21908475	3355115827
21925	09:19:40.094	00:00:21.925	1316	-1024	-768	-1	-1	-1	-1	4	657,6293	981,7634	0,2966172	0,6633827	498,4666	3,769572	0	61	658	982						Untertest1.avi	0	880	547	72	111	580	871	366	0	Content		586	871	21925099	3355132451
21942	09:19:40.111	00:00:21.941	1317	-1024	-768	-1	-1	-1	-1	4	-1024	-768	-1	-1	-1	-1	4	61	0	0						Untertest1.avi	0	880	547	72	111	580	871	366	0	Content		-72	-111	21941725	3355149077
21958	09:19:40.127	00:00:21.958	1318	-1024	-768	-1	-1	-1	-1	4	623,3242	1008,145	0,2973392	0,659564	496,794	3,687572	0	61	623	1008						Untertest1.avi	0	880	547	72	111	580	871	366	0	Content		551	897	21958219	3355165571
21975	09:19:40.144	00:00:21.975	1319	-1024	-768	-1	-1	-1	-1	4	639,1765	990,3596	0,2972054	0,6578802	493,7276	3,676374	0	61	639	990						Untertest1.avi	0	880	547	72	111	580	871	366	0	Content		567	879	21975412	3355182764
21992	09:19:40.161	00:00:21.992	1320	-1024	-768	-1	-1	-1	-1	4	-232,2616	1031,638	0,2912582	0,6563383	493,7276	3,792552	0	61	-232	1032						Untertest1.avi	0	880	547	72	111	580	871	366	0	Content		-304	921	21992218	3355199570
22009	09:19:40.178	00:00:22.008	1321	1245,772	969,6031	0,3037661	0,6547189	493,7276	3,702649	1	1380,375	1014,105	0,3037335	0,6547102	493,7276	3,689686	3	62	1246	970						Untertest1.avi	0	880	547	72	111	697	840	100	0	Content		1174	859	22008784	3355216136
22025	09:19:40.194	00:00:22.024	1322	-1024	-768	-1	-1	-1	-1	4	-1024	-768	-1	-1	-1	-1	4	62	0	0						Untertest1.avi	0	880	547	72	111	697	840	100	0	Content		-72	-111	22024961	3355232313
22042	09:19:40.211	00:00:22.042	1323	568,3508	957,2307	0,2984856	0,651488	499,5177	3,711841	1	640,6409	990,7042	0,2977214	0,6514951	493,7276	3,647936	3	62	568	957						Untertest1.avi	0	880	547	72	111	697	840	100	0	Content		496	846	22042029	3355249381
22058	09:19:40.227	00:00:22.058	1324	931,1915	945,5928	0,2965102	0,6496649	485,2772	3,711509	1	1055,284	996,3739	0,2956105	0,6496001	493,7276	3,76148	3	62	931	946						Untertest1.avi	0	880	547	72	111	697	840	100	0	Content		859	835	22058333	3355265685
22075	09:19:40.244	00:00:22.075	1325	547,5392	910,3929	0,29468	0,647584	472,5433	3,585944	1	622,0307	958,5778	0,2926064	0,6475322	493,7276	3,709985	3	62	548	910						Untertest1.avi	0	880	547	72	111	697	840	100	0	Content		476	799	22075195	3355282547
22092	09:19:40.261	00:00:22.091	1326	607,9357	911,219	0,2950647	0,6453394	472,5433	3,594524	1	678,7855	959,6403	0,2876776	0,6453052	493,7276	3,717762	3	62	608	911						Untertest1.avi	0	880	547	72	111	697	840	100	0	Content		536	800	22091824	3355299176
22109	09:19:40.278	00:00:22.108	1327	-1024	-768	-1	-1	-1	-1	4	-1024	-768	-1	-1	-1	-1	4		0	0						Untertest1.avi	0	880	547	72	111				0	Content		-72	-111	22108524	3355315876
22125	09:19:40.294	00:00:22.124	1328	-1024	-768	-1	-1	-1	-1	4	-1024	-768	-1	-1	-1	-1	4		0	0						Untertest1.avi	0	880	547	72	111				0	Content		-72	-111	22124832	3355332184
22142	09:19:40.311	00:00:22.141	1329	-1024	-768	-1	-1	-1	-1	4	-1024	-768	-1	-1	-1	-1	4		0	0						Untertest1.avi	0	880	547	72	111				0	Content		-72	-111	22141771	3355349123
22158	09:19:40.327	00:00:22.158	1330	-1024	-768	-1	-1	-1	-1	4	-1024	-768	-1	-1	-1	-1	4		0	0						Untertest1.avi	0	880	547	72	111				0	Content		-72	-111	22158199	3355365551
22175	09:19:40.344	00:00:22.175	1331	-1024	-768	-1	-1	-1	-1	4	-1024	-768	-1	-1	-1	-1	4		0	0						Untertest1.avi	0	880	547	72	111				0	Content		-72	-111	22175070	3355382422
22192	09:19:40.361	00:00:22.191	1332	-1024	-768	-1	-1	-1	-1	4	-1024	-768	-1	-1	-1	-1	4		0	0						Untertest1.avi	0	880	547	72	111				0	Content		-72	-111	22191567	3355398919
22208	09:19:40.377	00:00:22.208	1333	-1024	-768	-1	-1	-1	-1	4	-1024	-768	-1	-1	-1	-1	4		0	0						Untertest1.avi	0	880	547	72	111				0	Content		-72	-111	22208315	3355415667
22225	09:19:40.394	00:00:22.224	1334	-1024	-768	-1	-1	-1	-1	4	-1024	-768	-1	-1	-1	-1	4		0	0						Untertest1.avi	0	880	547	72	111				0	Content		-72	-111	22224940	3355432292
22242	09:19:40.411	00:00:22.241	1335	-1024	-768	-1	-1	-1	-1	4	-1024	-768	-1	-1	-1	-1	4		0	0						Untertest1.avi	0	880	547	72	111				0	Content		-72	-111	22241562	3355448914
22258	09:19:40.427	00:00:22.258	1336	-1024	-768	-1	-1	-1	-1	4	-1024	-768	-1	-1	-1	-1	4		0	0						Untertest1.avi	0	880	547	72	111				0	Content		-72	-111	22258312	3355465664
22275	09:19:40.444	00:00:22.274	1337	-1024	-768	-1	-1	-1	-1	4	-1024	-768	-1	-1	-1	-1	4		0	0						Untertest1.avi	0	880	547	72	111				0	Content		-72	-111	22274935	3355482287
22292	09:19:40.461	00:00:22.291	1338	-1024	-768	-1	-1	-1	-1	4	-1024	-768	-1	-1	-1	-1	4		0	0						Untertest1.avi	0	880	547	72	111				0	Content		-72	-111	22291557	3355498909
22308	09:19:40.477	00:00:22.308	1339	-1024	-768	-1	-1	-1	-1	4	-1024	-768	-1	-1	-1	-1	4		0	0						Untertest1.avi	0	880	547	72	111				0	Content		-72	-111	22308181	3355515533
22325	09:19:40.494	00:00:22.324	1340	-1024	-768	-1	-1	-1	-1	4	-1024	-768	-1	-1	-1	-1	4		0	0						Untertest1.avi	0	880	547	72	111				0	Content		-72	-111	22324681	3355532033
22342	09:19:40.511	00:00:22.341	1341	-1024	-768	-1	-1	-1	-1	4	-1024	-768	-1	-1	-1	-1	4		0	0						Untertest1.avi	0	880	547	72	111				0	Content		-72	-111	22341928	3355549280
22359	09:19:40.528	00:00:22.358	1342	-1024	-768	-1	-1	-1	-1	4	-1024	-768	-1	-1	-1	-1	4		0	0						Untertest1.avi	0	880	547	72	111				0	Content		-72	-111	22358550	3355565902
22375	09:19:40.544	00:00:22.375	1343	-1024	-768	-1	-1	-1	-1	4	-1024	-768	-1	-1	-1	-1	4		0	0						Untertest1.avi	0	880	547	72	111				0	Content		-72	-111	22375117	3355582469
22391	09:19:40.560	00:00:22.391	1344	-1024	-768	-1	-1	-1	-1	4	-1024	-768	-1	-1	-1	-1	4		0	0						Untertest1.avi	0	880	547	72	111				0	Content		-72	-111	22391296	3355598648
22408	09:19:40.577	00:00:22.408	1345	-1024	-768	-1	-1	-1	-1	4	-1024	-768	-1	-1	-1	-1	4		0	0						Untertest1.avi	0	880	547	72	111				0	Content		-72	-111	22408044	3355615396
22425	09:19:40.594	00:00:22.424	1346	-1024	-768	-1	-1	-1	-1	4	-1024	-768	-1	-1	-1	-1	4		0	0						Untertest1.avi	0	880	547	72	111				0	Content		-72	-111	22424668	3355632020
22441	09:19:40.610	00:00:22.441	1347	-1024	-768	-1	-1	-1	-1	4	-1024	-768	-1	-1	-1	-1	4		0	0						Untertest1.avi	0	880	547	72	111				0	Content		-72	-111	22441290	3355648642
22458	09:19:40.627	00:00:22.457	1348	-1024	-768	-1	-1	-1	-1	4	-1024	-768	-1	-1	-1	-1	4		0	0						Untertest1.avi	0	880	547	72	111				0	Content		-72	-111	22457915	3355665267
22475	09:19:40.644	00:00:22.475	1349	-1024	-768	-1	-1	-1	-1	4	-1024	-768	-1	-1	-1	-1	4		0	0						Untertest1.avi	0	880	547	72	111				0	Content		-72	-111	22475106	3355682458
22492	09:19:40.661	00:00:22.492	1350	-1024	-768	-1	-1	-1	-1	4	-1024	-768	-1	-1	-1	-1	4		0	0						Untertest1.avi	0	880	547	72	111				0	Content		-72	-111	22492479	3355699831
22510	09:19:40.679	00:00:22.509	1351	-1024	-768	-1	-1	-1	-1	4	-1024	-768	-1	-1	-1	-1	4		0	0						Untertest1.avi	0	880	547	72	111				0	Content		-72	-111	22509728	3355717080
22525	09:19:40.694	00:00:22.524	1352	-1024	-768	-1	-1	-1	-1	4	-1024	-768	-1	-1	-1	-1	4		0	0						Untertest1.avi	0	880	547	72	111				0	Content		-72	-111	22524530	3355731882
22541	09:19:40.710	00:00:22.541	1353	-1024	-768	-1	-1	-1	-1	4	-1024	-768	-1	-1	-1	-1	4		0	0						Untertest1.avi	0	880	547	72	111				0	Content		-72	-111	22541278	3355748630
22558	09:19:40.727	00:00:22.557	1354	-1024	-768	-1	-1	-1	-1	4	-1024	-768	-1	-1	-1	-1	4		0	0						Untertest1.avi	0	880	547	72	111				0	Content		-72	-111	22557901	3355765253
22575	09:19:40.744	00:00:22.574	1355	-1024	-768	-1	-1	-1	-1	4	-1024	-768	-1	-1	-1	-1	4		0	0						Untertest1.avi	0	880	547	72	111				0	Content		-72	-111	22574523	3355781875
22591	09:19:40.760	00:00:22.591	1356	-1024	-768	-1	-1	-1	-1	4	-1024	-768	-1	-1	-1	-1	4		0	0						Untertest1.avi	0	880	547	72	111				0	Content		-72	-111	22591145	3355798497
22608	09:19:40.777	00:00:22.607	1357	-1024	-768	-1	-1	-1	-1	4	-1024	-768	-1	-1	-1	-1	4		0	0						Untertest1.avi	0	880	547	72	111				0	Content		-72	-111	22607770	3355815122
22625	09:19:40.794	00:00:22.624	1358	-1024	-768	-1	-1	-1	-1	4	-1024	-768	-1	-1	-1	-1	4		0	0						Untertest1.avi	0	880	547	72	111				0	Content		-72	-111	22624962	3355832314
22642	09:19:40.811	00:00:22.642	1359	-1024	-768	-1	-1	-1	-1	4	-1024	-768	-1	-1	-1	-1	4		0	0						Untertest1.avi	0	880	547	72	111				0	Content		-72	-111	22642336	3355849688
22660	09:19:40.829	00:00:22.659	1360	-1024	-768	-1	-1	-1	-1	4	-1024	-768	-1	-1	-1	-1	4		0	0						Untertest1.avi	0	880	547	72	111				0	Content		-72	-111	22659590	3355866942
22674	09:19:40.843	00:00:22.674	1361	-1024	-768	-1	-1	-1	-1	4	-1024	-768	-1	-1	-1	-1	4		0	0						Untertest1.avi	0	880	547	72	111				0	Content		-72	-111	22674394	3355881746
22691	09:19:40.860	00:00:22.691	1362	-1024	-768	-1	-1	-1	-1	4	-1024	-768	-1	-1	-1	-1	4		0	0						Untertest1.avi	0	880	547	72	111				0	Content		-72	-111	22691141	3355898493
22708	09:19:40.877	00:00:22.707	1363	-1024	-768	-1	-1	-1	-1	4	-1024	-768	-1	-1	-1	-1	4		0	0						Untertest1.avi	0	880	547	72	111				0	Content		-72	-111	22707764	3355915116
22724	09:19:40.893	00:00:22.724	1364	-1024	-768	-1	-1	-1	-1	4	-1024	-768	-1	-1	-1	-1	4		0	0						Untertest1.avi	0	880	547	72	111				0	Content		-72	-111	22724387	3355931739
22741	09:19:40.910	00:00:22.741	1365	-1024	-768	-1	-1	-1	-1	4	-1024	-768	-1	-1	-1	-1	4		0	0						Untertest1.avi	0	880	547	72	111				0	Content		-72	-111	22741006	3355948358
22758	09:19:40.927	00:00:22.757	1366	-1024	-768	-1	-1	-1	-1	4	-1024	-768	-1	-1	-1	-1	4		0	0						Untertest1.avi	0	880	547	72	111				0	Content		-72	-111	22757756	3355965108
22775	09:19:40.944	00:00:22.774	1367	-1024	-768	-1	-1	-1	-1	4	-1024	-768	-1	-1	-1	-1	4		0	0						Untertest1.avi	0	880	547	72	111				0	Content		-72	-111	22774823	3355982175
22792	09:19:40.961	00:00:22.792	1368	-1024	-768	-1	-1	-1	-1	4	-1024	-768	-1	-1	-1	-1	4		0	0						Untertest1.avi	0	880	547	72	111				0	Content		-72	-111	22792197	3355999549
22809	09:19:40.978	00:00:22.809	1369	-1024	-768	-1	-1	-1	-1	4	-1024	-768	-1	-1	-1	-1	4		0	0						Untertest1.avi	0	880	547	72	111				0	Content		-72	-111	22809443	3356016795
22824	09:19:40.993	00:00:22.824	1370	-1024	-768	-1	-1	-1	-1	4	-1024	-768	-1	-1	-1	-1	4		0	0						Untertest1.avi	0	880	547	72	111				0	Content		-72	-111	22824373	3356031725
22841	09:19:41.010	00:00:22.840	1371	-1024	-768	-1	-1	-1	-1	4	-1024	-768	-1	-1	-1	-1	4		0	0						Untertest1.avi	0	880	547	72	111				0	Content		-72	-111	22840997	3356048349
22858	09:19:41.027	00:00:22.857	1372	-1024	-768	-1	-1	-1	-1	4	-1024	-768	-1	-1	-1	-1	4		0	0						Untertest1.avi	0	880	547	72	111				0	Content		-72	-111	22857744	3356065096
22874	09:19:41.043	00:00:22.874	1373	-1024	-768	-1	-1	-1	-1	4	-1024	-768	-1	-1	-1	-1	4		0	0						Untertest1.avi	0	880	547	72	111				0	Content		-72	-111	22874367	3356081719
22891	09:19:41.060	00:00:22.890	1374	-1024	-768	-1	-1	-1	-1	4	-1024	-768	-1	-1	-1	-1	4		0	0						Untertest1.avi	0	880	547	72	111				0	Content		-72	-111	22890989	3356098341
22908	09:19:41.077	00:00:22.907	1375	-1024	-768	-1	-1	-1	-1	4	-1024	-768	-1	-1	-1	-1	4		0	0						Untertest1.avi	0	880	547	72	111				0	Content		-72	-111	22907614	3356114966
22925	09:19:41.094	00:00:22.924	1376	-1024	-768	-1	-1	-1	-1	4	-1024	-768	-1	-1	-1	-1	4		0	0						Untertest1.avi	0	880	547	72	111				0	Content		-72	-111	22924806	3356132158
22942	09:19:41.111	00:00:22.942	1377	-1024	-768	-1	-1	-1	-1	4	-1024	-768	-1	-1	-1	-1	4		0	0						Untertest1.avi	0	880	547	72	111				0	Content		-72	-111	22942053	3356149405
22959	09:19:41.128	00:00:22.959	1378	-1024	-768	-1	-1	-1	-1	4	-1024	-768	-1	-1	-1	-1	4		0	0						Untertest1.avi	0	880	547	72	111				0	Content		-72	-111	22959422	3356166774
22974	09:19:41.143	00:00:22.974	1379	-1024	-768	-1	-1	-1	-1	4	-1024	-768	-1	-1	-1	-1	4		0	0						Untertest1.avi	0	880	547	72	111				0	Content		-72	-111	22974228	3356181580
22991	09:19:41.160	00:00:22.990	1380	-1024	-768	-1	-1	-1	-1	4	-1024	-768	-1	-1	-1	-1	4		0	0						Untertest1.avi	0	880	547	72	111				0	Content		-72	-111	22990852	3356198204
23008	09:19:41.177	00:00:23.007	1381	-1024	-768	-1	-1	-1	-1	4	-1024	-768	-1	-1	-1	-1	4		0	0						Untertest1.avi	0	880	547	72	111				0	Content		-72	-111	23007598	3356214950
23024	09:19:41.193	00:00:23.024	1382	-1024	-768	-1	-1	-1	-1	4	-1024	-768	-1	-1	-1	-1	4		0	0						Untertest1.avi	0	880	547	72	111				0	Content		-72	-111	23024223	3356231575
23041	09:19:41.210	00:00:23.040	1383	-1024	-768	-1	-1	-1	-1	4	-1024	-768	-1	-1	-1	-1	4		0	0						Untertest1.avi	0	880	547	72	111				0	Content		-72	-111	23040846	3356248198
23057	09:19:41.226	00:00:23.057	1384	-1024	-768	-1	-1	-1	-1	4	-1024	-768	-1	-1	-1	-1	4		0	0						Untertest1.avi	0	880	547	72	111				0	Content		-72	-111	23057468	3356264820
23075	09:19:41.244	00:00:23.074	1385	-1024	-768	-1	-1	-1	-1	4	-1024	-768	-1	-1	-1	-1	4		0	0						Untertest1.avi	0	880	547	72	111				0	Content		-72	-111	23074659	3356282011
23092	09:19:41.261	00:00:23.092	1386	-1024	-768	-1	-1	-1	-1	4	-1024	-768	-1	-1	-1	-1	4		0	0						Untertest1.avi	0	880	547	72	111				0	Content		-72	-111	23092033	3356299385
23109	09:19:41.278	00:00:23.109	1387	-1024	-768	-1	-1	-1	-1	4	-1024	-768	-1	-1	-1	-1	4		0	0						Untertest1.avi	0	880	547	72	111				0	Content		-72	-111	23109291	3356316643
23124	09:19:41.293	00:00:23.124	1388	-1024	-768	-1	-1	-1	-1	4	-1024	-768	-1	-1	-1	-1	4		0	0						Untertest1.avi	0	880	547	72	111				0	Content		-72	-111	23124100	3356331452
23141	09:19:41.310	00:00:23.140	1389	-1024	-768	-1	-1	-1	-1	4	-1024	-768	-1	-1	-1	-1	4		0	0						Untertest1.avi	0	880	547	72	111				0	Content		-72	-111	23140835	3356348187
23157	09:19:41.326	00:00:23.157	1390	-1024	-768	-1	-1	-1	-1	4	-1024	-768	-1	-1	-1	-1	4		0	0						Untertest1.avi	0	880	547	72	111				0	Content		-72	-111	23157456	3356364808
23174	09:19:41.343	00:00:23.174	1391	-1024	-768	-1	-1	-1	-1	4	-1024	-768	-1	-1	-1	-1	4		0	0						Untertest1.avi	0	880	547	72	111				0	Content		-72	-111	23174092	3356381444
23191	09:19:41.360	00:00:23.190	1392	-1024	-768	-1	-1	-1	-1	4	-1024	-768	-1	-1	-1	-1	4		0	0						Untertest1.avi	0	880	547	72	111				0	Content		-72	-111	23190700	3356398052
23207	09:19:41.376	00:00:23.207	1393	-1024	-768	-1	-1	-1	-1	4	-1024	-768	-1	-1	-1	-1	4		0	0						Untertest1.avi	0	880	547	72	111				0	Content		-72	-111	23207325	3356414677
23225	09:19:41.394	00:00:23.224	1394	-1024	-768	-1	-1	-1	-1	4	-1024	-768	-1	-1	-1	-1	4		0	0						Untertest1.avi	0	880	547	72	111				0	Content		-72	-111	23224517	3356431869
23242	09:19:41.411	00:00:23.241	1395	-1024	-768	-1	-1	-1	-1	4	-1024	-768	-1	-1	-1	-1	4		0	0						Untertest1.avi	0	880	547	72	111				0	Content		-72	-111	23241890	3356449242
23259	09:19:41.428	00:00:23.259	1396	-1024	-768	-1	-1	-1	-1	4	-1024	-768	-1	-1	-1	-1	4		0	0						Untertest1.avi	0	880	547	72	111				0	Content		-72	-111	23259139	3356466491
23274	09:19:41.443	00:00:23.274	1397	-1024	-768	-1	-1	-1	-1	4	-1024	-768	-1	-1	-1	-1	4		0	0						Untertest1.avi	0	880	547	72	111				0	Content		-72	-111	23274077	3356481429
23291	09:19:41.460	00:00:23.290	1398	-1024	-768	-1	-1	-1	-1	4	-1024	-768	-1	-1	-1	-1	4		0	0						Untertest1.avi	0	880	547	72	111				0	Content		-72	-111	23290686	3356498038
23307	09:19:41.476	00:00:23.307	1399	-1024	-768	-1	-1	-1	-1	4	-1024	-768	-1	-1	-1	-1	4		0	0						Untertest1.avi	0	880	547	72	111				0	Content		-72	-111	23307434	3356514786
23324	09:19:41.493	00:00:23.324	1400	-1024	-768	-1	-1	-1	-1	4	-1024	-768	-1	-1	-1	-1	4		0	0						Untertest1.avi	0	880	547	72	111				0	Content		-72	-111	23324070	3356531422
23341	09:19:41.510	00:00:23.340	1401	-1024	-768	-1	-1	-1	-1	4	-1024	-768	-1	-1	-1	-1	4		0	0						Untertest1.avi	0	880	547	72	111				0	Content		-72	-111	23340678	3356548030
23357	09:19:41.526	00:00:23.357	1402	-1024	-768	-1	-1	-1	-1	4	-1024	-768	-1	-1	-1	-1	4		0	0						Untertest1.avi	0	880	547	72	111				0	Content		-72	-111	23357301	3356564653
23374	09:19:41.543	00:00:23.374	1403	-1024	-768	-1	-1	-1	-1	4	-1024	-768	-1	-1	-1	-1	4		0	0						Untertest1.avi	0	880	547	72	111				0	Content		-72	-111	23374368	3356581720
23392	09:19:41.561	00:00:23.391	1404	-1024	-768	-1	-1	-1	-1	4	-1024	-768	-1	-1	-1	-1	4		0	0						Untertest1.avi	0	880	547	72	111				0	Content		-72	-111	23391743	3356599095
23409	09:19:41.578	00:00:23.408	1405	-1024	-768	-1	-1	-1	-1	4	-1024	-768	-1	-1	-1	-1	4		0	0						Untertest1.avi	0	880	547	72	111				0	Content		-72	-111	23408990	3356616342
23424	09:19:41.593	00:00:23.423	1406	-1024	-768	-1	-1	-1	-1	4	-1024	-768	-1	-1	-1	-1	4		0	0						Untertest1.avi	0	880	547	72	111				0	Content		-72	-111	23423918	3356631270
23441	09:19:41.610	00:00:23.440	1407	-1024	-768	-1	-1	-1	-1	4	-1024	-768	-1	-1	-1	-1	4		0	0						Untertest1.avi	0	880	547	72	111				0	Content		-72	-111	23440538	3356647890
23457	09:19:41.626	00:00:23.457	1408	-1024	-768	-1	-1	-1	-1	4	-1024	-768	-1	-1	-1	-1	4		0	0						Untertest1.avi	0	880	547	72	111				0	Content		-72	-111	23457285	3356664637
23474	09:19:41.643	00:00:23.473	1409	-1024	-768	-1	-1	-1	-1	4	-1024	-768	-1	-1	-1	-1	4		0	0						Untertest1.avi	0	880	547	72	111				0	Content		-72	-111	23473907	3356681259
23491	09:19:41.660	00:00:23.490	1410	-1024	-768	-1	-1	-1	-1	4	-1024	-768	-1	-1	-1	-1	4		0	0						Untertest1.avi	0	880	547	72	111				0	Content		-72	-111	23490530	3356697882
23507	09:19:41.676	00:00:23.507	1411	-1024	-768	-1	-1	-1	-1	4	-1024	-768	-1	-1	-1	-1	4		0	0						Untertest1.avi	0	880	547	72	111				0	Content		-72	-111	23507152	3356714504
23524	09:19:41.693	00:00:23.524	1412	-1024	-768	-1	-1	-1	-1	4	-1024	-768	-1	-1	-1	-1	4		0	0						Untertest1.avi	0	880	547	72	111				0	Content		-72	-111	23524345	3356731697
23542	09:19:41.711	00:00:23.541	1413	-1024	-768	-1	-1	-1	-1	4	-1024	-768	-1	-1	-1	-1	4		0	0						Untertest1.avi	0	880	547	72	111				0	Content		-72	-111	23541716	3356749068
23559	09:19:41.728	00:00:23.558	1414	-1024	-768	-1	-1	-1	-1	4	-1024	-768	-1	-1	-1	-1	4		0	0						Untertest1.avi	0	880	547	72	111				0	Content		-72	-111	23558963	3356766315
23574	09:19:41.743	00:00:23.573	1415	-1024	-768	-1	-1	-1	-1	4	-1024	-768	-1	-1	-1	-1	4		0	0						Untertest1.avi	0	880	547	72	111				0	Content		-72	-111	23573767	3356781119
23591	09:19:41.760	00:00:23.590	1416	-1024	-768	-1	-1	-1	-1	4	-1024	-768	-1	-1	-1	-1	4		0	0						Untertest1.avi	0	880	547	72	111				0	Content		-72	-111	23590516	3356797868
23607	09:19:41.776	00:00:23.607	1417	-1024	-768	-1	-1	-1	-1	4	-1024	-768	-1	-1	-1	-1	4		0	0						Untertest1.avi	0	880	547	72	111				0	Content		-72	-111	23607134	3356814486
23624	09:19:41.793	00:00:23.623	1418	-1024	-768	-1	-1	-1	-1	4	-1024	-768	-1	-1	-1	-1	4		0	0						Untertest1.avi	0	880	547	72	111				0	Content		-72	-111	23623748	3356831100
23640	09:19:41.809	00:00:23.640	1419	-1024	-768	-1	-1	-1	-1	4	-1024	-768	-1	-1	-1	-1	4		0	0						Untertest1.avi	0	880	547	72	111				0	Content		-72	-111	23640381	3356847733
23657	09:19:41.826	00:00:23.657	1420	-1024	-768	-1	-1	-1	-1	4	-1024	-768	-1	-1	-1	-1	4		0	0						Untertest1.avi	0	880	547	72	111				0	Content		-72	-111	23657009	3356864361
23674	09:19:41.843	00:00:23.673	1421	-1024	-768	-1	-1	-1	-1	4	-1024	-768	-1	-1	-1	-1	4		0	0						Untertest1.avi	0	880	547	72	111				0	Content		-72	-111	23673754	3356881106
23690	09:19:41.859	00:00:23.690	1422	1047,028	876,8699	0,4559163	0,5992985	493,5279	3,813112	3	1167,319	911,0966	0,455948	0,5992899	493,5279	3,793652	1	63	1167	911						Untertest1.avi	0	880	547	72	111	1062	792	417	0	Content		1095	800	23690377	3356897729
23707	09:19:41.876	00:00:23.707	1423	1008,603	881,1813	0,4507888	0,6006042	470,1266	3,620449	3	1148,489	911,7487	0,4509719	0,600638	470,1266	3,611827	1	63	1148	912						Untertest1.avi	0	880	547	72	111	1062	792	417	0	Content		1076	801	23707123	3356914475
23724	09:19:41.893	00:00:23.723	1424	1062,654	895,5181	0,45065	0,6017393	492,0524	3,780732	3	1130,682	916,1443	0,4511853	0,6018077	470,2759	3,605349	1	63	1131	916						Untertest1.avi	0	880	547	72	111	1062	792	417	0	Content		1059	805	23723749	3356931101
23740	09:19:41.909	00:00:23.740	1425	1059,944	901,3539	0,4508541	0,6028835	488,5035	3,810789	3	1145,263	921,024	0,4513676	0,6029978	470,4259	3,662192	1	63	1145	921						Untertest1.avi	0	880	547	72	111	1062	792	417	0	Content		1073	810	23740374	3356947726
23757	09:19:41.926	00:00:23.756	1426	1061,814	889,2284	0,4511288	0,6040319	489,528	3,730377	3	1137,502	911,3625	0,4516035	0,6040931	470,4993	3,576862	1	63	1138	911						Untertest1.avi	0	880	547	72	111	1062	792	417	0	Content		1066	800	23756999	3356964351
23774	09:19:41.943	00:00:23.773	1427	1083,361	888,4218	0,4515008	0,6050429	490,5057	3,766893	3	1146,503	910,9276	0,4519002	0,6050918	470,6762	3,604052	1	63	1147	911						Untertest1.avi	0	880	547	72	111	1062	792	417	0	Content		1075	800	23773746	3356981098
23790	09:19:41.959	00:00:23.790	1428	1063,763	888,0471	0,4515588	0,6060791	491,4905	3,771722	3	1141,441	905,7671	0,4521194	0,6062015	470,8181	3,606067	1	63	1141	906						Untertest1.avi	0	880	547	72	111	1062	792	417	0	Content		1069	795	23790368	3356997720
23807	09:19:41.976	00:00:23.806	1429	1058,157	878,8655	0,4519183	0,6072147	487,9444	3,708567	3	1135,95	902,5573	0,4523238	0,6072588	470,7794	3,568671	1	63	1136	903						Untertest1.avi	0	880	547	72	111	1062	792	417	0	Content		1064	792	23806996	3357014348
23824	09:19:41.993	00:00:23.823	1430	1067,89	892,3889	0,4520186	0,6081404	489,6278	3,71407	3	1141,834	914,9235	0,4524502	0,6081986	470,9414	3,563549	1	63	1142	915						Untertest1.avi	0	880	547	72	111	1062	792	417	0	Content		1070	804	23823612	3357030964
23840	09:19:42.009	00:00:23.840	1431	1065,294	882,8258	0,4522063	0,6092564	489,4466	3,713511	3	1134,458	902,6497	0,4525902	0,6093576	471,0784	3,564095	1	63	1134	903						Untertest1.avi	0	880	547	72	111	1062	792	417	0	Content		1062	792	23840363	3357047715
23857	09:19:42.026	00:00:23.856	1432	1053,492	883,5701	0,452273	0,6103849	489,6913	3,679411	3	1137,227	905,0063	0,4527783	0,6104608	471,2874	3,533664	1	63	1137	905						Untertest1.avi	0	880	547	72	111	1062	792	417	0	Content		1065	794	23856986	3357064338
23874	09:19:42.043	00:00:23.873	1433	1073,04	883,0138	0,4526701	0,6115379	489,9981	3,662772	3	1148,432	906,3787	0,4531051	0,6115805	471,4108	3,515092	1	63	1148	906						Untertest1.avi	0	880	547	72	111	1062	792	417	0	Content		1076	795	23873733	3357081085
23890	09:19:42.059	00:00:23.890	1434	1040,778	869,9987	0,4530926	0,6126204	488,1868	3,680537	3	1109,98	891,4767	0,4533936	0,6126998	471,7545	3,545079	1	63	1110	891						Untertest1.avi	0	880	547	72	111	1062	792	417	0	Content		1038	780	23890357	3357097709
23907	09:19:42.076	00:00:23.906	1435	1036,427	878,9343	0,4532886	0,613759	489,4032	3,699759	3	1115,222	900,6279	0,4537138	0,6138317	471,8568	3,557981	1	63	1115	901						Untertest1.avi	0	880	547	72	111	1062	792	417	0	Content		1043	790	23906982	3357114334
23924	09:19:42.093	00:00:23.923	1436	1041,542	877,9073	0,4533721	0,6148453	492,6699	3,684579	3	1114,251	896,7643	0,453878	0,6149471	471,9905	3,521746	1	63	1114	897						Untertest1.avi	0	880	547	72	111	1062	792	417	0	Content		1042	786	23923603	3357130955
23940	09:19:42.109	00:00:23.940	1437	1059,254	881,9302	0,4534818	0,6159618	495,6656	3,702562	3	1117,355	901,1503	0,4539757	0,6160421	472,1658	3,518182	1	63	1117	901						Untertest1.avi	0	880	547	72	111	1062	792	417	0	Content		1045	790	23940227	3357147579
23957	09:19:42.126	00:00:23.956	1438	1048,895	870,3115	0,4536751	0,616969	492,3124	3,644216	3	1111,904	891,9578	0,4540608	0,6170305	472,3973	3,486557	1	63	1112	892						Untertest1.avi	0	880	547	72	111	1062	792	417	0	Content		1040	781	23956974	3357164326
23974	09:19:42.143	00:00:23.973	1439	1047,084	882,9049	0,4535946	0,617983	496,2513	3,684849	3	1114,616	900,9856	0,454179	0,6180796	472,4359	3,500983	1	63	1115	901						Untertest1.avi	0	880	547	72	111	1062	792	417	0	Content		1043	790	23973725	3357181077
23990	09:19:42.159	00:00:23.990	1440	1062,404	884,0751	0,4538396	0,6192306	496,5977	3,689919	3	1122,156	905,2633	0,4543609	0,6192775	472,5567	3,502985	1	63	1122	905						Untertest1.avi	0	880	547	72	111	1062	792	417	0	Content		1050	794	23990222	3357197574
24007	09:19:42.176	00:00:24.006	1441	1057,969	867,7282	0,4540177	0,6204917	497,049	3,682302	3	1118,874	888,6068	0,4545596	0,6205457	472,7284	3,494452	1	63	1119	889						Untertest1.avi	0	880	547	72	111	1062	792	417	0	Content		1047	778	24006971	3357214323
24024	09:19:42.193	00:00:24.023	1442	1055,872	876,1258	0,4542963	0,6218966	496,9994	3,685048	3	1109,557	895,0052	0,4547734	0,6219811	472,7538	3,49618	1	63	1110	895						Untertest1.avi	0	880	547	72	111	1062	792	417	0	Content		1038	784	24023595	3357230947
24040	09:19:42.209	00:00:24.040	1443	1044,446	864,6295	0,4543791	0,6232006	496,8119	3,691561	3	1109,953	885,0657	0,4549339	0,6232632	473,0363	3,507544	1	63	1110	885						Untertest1.avi	0	880	547	72	111	1062	792	417	0	Content		1038	774	24040334	3357247686
24057	09:19:42.226	00:00:24.056	1444	1058,448	862,5656	0,4541428	0,6239776	497,4752	3,648605	3	1124,166	881,4818	0,4547313	0,6240647	473,0635	3,462815	1	63	1124	881						Untertest1.avi	0	880	547	72	111	1062	792	417	0	Content		1052	770	24056958	3357264310
24074	09:19:42.243	00:00:24.073	1445	1201,493	804,0808	0,4523822	0,6236567	491,3704	3,670575	3	1284,394	822,1582	0,4528195	0,6237738	473,4638	3,530455	1	63	1284	822						Untertest1.avi	0	880	547	72	111	1062	792	417	0	Content		1212	711	24073589	3357280941
24090	09:19:42.259	00:00:24.090	1446	1379,869	785,8171	0,4508383	0,6233565	474,4118	3,471259	3	1581,013	806,1299	0,4509643	0,6233988	474,4118	3,484226	1	63	1581	806						Untertest1.avi	0	880	547	72	111	1062	792	417	0	Content		1509	695	24090086	3357297438
24107	09:19:42.276	00:00:24.107	1447	-1024	-768	-1	-1	-1	-1	4	-1024	-768	-1	-1	-1	-1	4		0	0						Untertest1.avi	0	880	547	72	111				0	Content		-72	-111	24107086	3357314438
24124	09:19:42.293	00:00:24.123	1448	-1024	-768	-1	-1	-1	-1	4	-1024	-768	-1	-1	-1	-1	4		0	0						Untertest1.avi	0	880	547	72	111				0	Content		-72	-111	24123709	3357331061
24140	09:19:42.309	00:00:24.140	1449	-1024	-768	-1	-1	-1	-1	4	-1024	-768	-1	-1	-1	-1	4		0	0						Untertest1.avi	0	880	547	72	111				0	Content		-72	-111	24140325	3357347677
24157	09:19:42.326	00:00:24.156	1450	-1024	-768	-1	-1	-1	-1	4	-1024	-768	-1	-1	-1	-1	4		0	0						Untertest1.avi	0	880	547	72	111				0	Content		-72	-111	24156707	3357364059
24173	09:19:42.342	00:00:24.173	1451	-1024	-768	-1	-1	-1	-1	4	-1024	-768	-1	-1	-1	-1	4		0	0						Untertest1.avi	0	880	547	72	111				0	Content		-72	-111	24173453	3357380805
24190	09:19:42.359	00:00:24.190	1452	-1024	-768	-1	-1	-1	-1	4	-1024	-768	-1	-1	-1	-1	4		0	0						Untertest1.avi	0	880	547	72	111				0	Content		-72	-111	24190073	3357397425
24207	09:19:42.376	00:00:24.206	1453	-1024	-768	-1	-1	-1	-1	4	-1024	-768	-1	-1	-1	-1	4		0	0						Untertest1.avi	0	880	547	72	111				0	Content		-72	-111	24206698	3357414050
24223	09:19:42.392	00:00:24.223	1454	-1024	-768	-1	-1	-1	-1	4	-1024	-768	-1	-1	-1	-1	4		0	0						Untertest1.avi	0	880	547	72	111				0	Content		-72	-111	24223322	3357430674
24240	09:19:42.409	00:00:24.240	1455	-1024	-768	-1	-1	-1	-1	4	-1024	-768	-1	-1	-1	-1	4		0	0						Untertest1.avi	0	880	547	72	111				0	Content		-72	-111	24240070	3357447422
24257	09:19:42.426	00:00:24.256	1456	-1024	-768	-1	-1	-1	-1	4	-1024	-768	-1	-1	-1	-1	4		0	0						Untertest1.avi	0	880	547	72	111				0	Content		-72	-111	24256693	3357464045
24273	09:19:42.442	00:00:24.273	1457	-1024	-768	-1	-1	-1	-1	4	-1024	-768	-1	-1	-1	-1	4		0	0						Untertest1.avi	0	880	547	72	111				0	Content		-72	-111	24273316	3357480668
24290	09:19:42.459	00:00:24.289	1458	-1024	-768	-1	-1	-1	-1	4	-1024	-768	-1	-1	-1	-1	4		0	0						Untertest1.avi	0	880	547	72	111				0	Content		-72	-111	24289939	3357497291
24307	09:19:42.476	00:00:24.306	1459	1381,842	738,3716	0,4311898	0,6336741	397,1278	2,851049	3	1551,034	750,77	0,4312749	0,633661	397,1278	2,856199	1	64	1551	751						Untertest1.avi	0	880	547	72	111	1498	635	383	0	Content		1479	640	24306688	3357514040
24323	09:19:42.492	00:00:24.323	1460	-1024	-768	-1	-1	-1	-1	4	-1024	-768	-1	-1	-1	-1	4	64	0	0						Untertest1.avi	0	880	547	72	111	1498	635	383	0	Content		-72	-111	24323314	3357530666
24340	09:19:42.509	00:00:24.340	1461	-1024	-768	-1	-1	-1	-1	4	-1024	-768	-1	-1	-1	-1	4	64	0	0						Untertest1.avi	0	880	547	72	111	1498	635	383	0	Content		-72	-111	24340438	3357547790
24357	09:19:42.526	00:00:24.357	1462	-1024	-768	-1	-1	-1	-1	4	-1024	-768	-1	-1	-1	-1	4	64	0	0						Untertest1.avi	0	880	547	72	111	1498	635	383	0	Content		-72	-111	24357174	3357564526
24374	09:19:42.543	00:00:24.373	1463	-1024	-768	-1	-1	-1	-1	4	-1024	-768	-1	-1	-1	-1	4	64	0	0						Untertest1.avi	0	880	547	72	111	1498	635	383	0	Content		-72	-111	24373752	3357581104
24390	09:19:42.559	00:00:24.389	1464	-1024	-768	-1	-1	-1	-1	4	-1024	-768	-1	-1	-1	-1	4	64	0	0						Untertest1.avi	0	880	547	72	111	1498	635	383	0	Content		-72	-111	24389930	3357597282
24407	09:19:42.576	00:00:24.406	1465	-1024	-768	-1	-1	-1	-1	4	-1024	-768	-1	-1	-1	-1	4	64	0	0						Untertest1.avi	0	880	547	72	111	1498	635	383	0	Content		-72	-111	24406552	3357613904
24423	09:19:42.592	00:00:24.423	1466	1412,123	738,3149	0,4325782	0,6381102	400,4452	2,857916	3	1589,459	750,7263	0,4326622	0,6380972	400,4452	2,865772	1	64	1589	751						Untertest1.avi	0	880	547	72	111	1498	635	383	0	Content		1517	640	24423301	3357630653
24440	09:19:42.609	00:00:24.439	1467	-1024	-768	-1	-1	-1	-1	4	-1024	-768	-1	-1	-1	-1	4	64	0	0						Untertest1.avi	0	880	547	72	111	1498	635	383	0	Content		-72	-111	24439927	3357647279
24457	09:19:42.626	00:00:24.456	1468	-1024	-768	-1	-1	-1	-1	4	-1024	-768	-1	-1	-1	-1	4	64	0	0						Untertest1.avi	0	880	547	72	111	1498	635	383	0	Content		-72	-111	24456549	3357663901
24473	09:19:42.642	00:00:24.473	1469	1410,704	741,4613	0,4330526	0,6393663	399,279	2,895563	3	1587,955	754,2032	0,4331369	0,6393533	399,2789	2,903091	1	64	1588	754						Untertest1.avi	0	880	547	72	111	1498	635	383	0	Content		1516	643	24473418	3357680770
24490	09:19:42.659	00:00:24.489	1470	1401,024	726,546	0,4330924	0,639657	398,0959	2,89782	3	1570,317	737,4165	0,4331354	0,639644	398,0959	2,90428	1	64	1570	737						Untertest1.avi	0	880	547	72	111	1498	635	383	0	Content		1498	626	24489924	3357697276
24507	09:19:42.676	00:00:24.506	1471	-1024	-768	-1	-1	-1	-1	4	-1024	-768	-1	-1	-1	-1	4	64	0	0						Untertest1.avi	0	880	547	72	111	1498	635	383	0	Content		-72	-111	24506672	3357714024
24523	09:19:42.692	00:00:24.523	1472	1429,648	735,4749	0,434643	0,6401347	402,2921	2,876427	3	1611,68	747,5146	0,4347264	0,6401218	402,2921	2,885398	1	64	1612	748						Untertest1.avi	0	880	547	72	111	1498	635	383	0	Content		1540	637	24523168	3357730520
24540	09:19:42.709	00:00:24.540	1473	1435,315	727,3508	0,4345037	0,6403032	400,951	2,887074	3	1618,466	738,1193	0,4345875	0,6402903	400,951	2,896053	1	64	1618	738						Untertest1.avi	0	880	547	72	111	1498	635	383	0	Content		1546	627	24540035	3357747387
24557	09:19:42.726	00:00:24.556	1474	1411,192	737,6508	0,434109	0,6405169	398,4781	2,864369	3	1589,162	749,7431	0,4341937	0,6405038	398,4781	2,873227	1	64	1589	750						Untertest1.avi	0	880	547	72	111	1498	635	383	0	Content		1517	639	24556539	3357763891
24573	09:19:42.742	00:00:24.573	1475	-1024	-768	-1	-1	-1	-1	4	-1024	-768	-1	-1	-1	-1	4	64	0	0						Untertest1.avi	0	880	547	72	111	1498	635	383	0	Content		-72	-111	24573159	3357780511
24590	09:19:42.759	00:00:24.589	1476	1395,301	731,5667	0,434292	0,6407338	398,0654	2,902957	3	1569,24	742,8371	0,4343769	0,6407207	398,0654	2,910681	1	64	1569	743						Untertest1.avi	0	880	547	72	111	1498	635	383	0	Content		1497	632	24589781	3357797133
24607	09:19:42.776	00:00:24.606	1477	1393,045	733,415	0,4345952	0,6407657	398,4449	2,882564	3	1566,144	745,0048	0,4346799	0,6407526	398,4449	2,889781	1	64	1566	745						Untertest1.avi	0	880	547	72	111	1498	635	383	0	Content		1494	634	24606722	3357814074
24623	09:19:42.792	00:00:24.623	1478	1387,854	736,866	0,4339756	0,6408204	395,3571	2,943461	3	1559,286	748,7112	0,4340462	0,6408072	395,3571	2,951653	1	64	1559	749						Untertest1.avi	0	880	547	72	111	1498	635	383	0	Content		1487	638	24623149	3357830501
24640	09:19:42.809	00:00:24.639	1479	1425,09	734,6117	0,4351974	0,6408607	398,5219	2,87497	0	1500,923	741,3105	0,2859309	0,6728404	430,8888	2,998114	0	64	1463	738						Untertest1.avi	0	880	547	72	111	1498	635	383	0	Content		1391	627	24639772	3357847124
24656	09:19:42.825	00:00:24.656	1480	1423,311	735,1904	0,4352812	0,6409381	397,8541	2,889359	0	1475,255	732,0823	0,2863728	0,6728858	432,3521	3,052966	0	64	1449	734						Untertest1.avi	0	880	547	72	111	1498	635	383	0	Content		1377	623	24656394	3357863746
24673	09:19:42.842	00:00:24.673	1481	1434,627	740,8942	0,4370418	0,6408054	403,8439	2,951139	0	1475,255	732,0823	0,2859667	0,6729091	428,9055	3,052966	0	64	1455	736						Untertest1.avi	0	880	547	72	111	1498	635	383	0	Content		1383	625	24673337	3357880689
24690	09:19:42.859	00:00:24.689	1482	-1024	-768	-1	-1	-1	-1	4	1612,435	691,315	0,2860682	0,6720669	432,07	2,931162	0	65	1612	691						Untertest1.avi	0	880	547	72	111	2205	383	167	0	Content		1540	580	24689892	3357897244
24707	09:19:42.876	00:00:24.706	1483	2217,196	525,1378	0,4542284	0,6385931	486,5779	3,532821	0	-1024	-768	-1	-1	-1	-1	4	65	2217	525						Untertest1.avi	0	880	547	72	111	2205	383	167	0	Content		2145	414	24706646	3357913998
24723	09:19:42.892	00:00:24.723	1484	-1024	-768	-1	-1	-1	-1	4	2337,186	488,0401	0,2916778	0,6707269	476,1679	3,410703	0	65	2337	488						Untertest1.avi	0	880	547	72	111	2205	383	167	0	Content		2265	377	24723259	3357930611
24740	09:19:42.909	00:00:24.739	1485	-1024	-768	-1	-1	-1	-1	4	2277,26	464,3661	0,2910773	0,671027	471,7139	3,370626	0	65	2277	464						Untertest1.avi	0	880	547	72	111	2205	383	167	0	Content		2205	353	24739884	3357947236
24757	09:19:42.926	00:00:24.756	1486	-1024	-768	-1	-1	-1	-1	4	-1024	-768	-1	-1	-1	-1	4	65	0	0						Untertest1.avi	0	880	547	72	111	2205	383	167	0	Content		-72	-111	24756509	3357963861
24773	09:19:42.942	00:00:24.773	1487	-1024	-768	-1	-1	-1	-1	4	2299,391	490,3824	0,290598	0,6714967	468,0835	3,447103	0	65	2299	490						Untertest1.avi	0	880	547	72	111	2205	383	167	0	Content		2227	379	24773133	3357980485
24790	09:19:42.959	00:00:24.789	1488	-1024	-768	-1	-1	-1	-1	4	2247,823	499,7961	0,2910446	0,6716415	470,6798	3,350762	0	65	2248	500						Untertest1.avi	0	880	547	72	111	2205	383	167	0	Content		2176	389	24789756	3357997108
24807	09:19:42.976	00:00:24.806	1489	-1024	-768	-1	-1	-1	-1	4	2279,48	494,4933	0,290951	0,6718624	469,4749	3,347488	0	65	2279	494						Untertest1.avi	0	880	547	72	111	2205	383	167	0	Content		2207	383	24806506	3358013858
24823	09:19:42.992	00:00:24.823	1490	-1024	-768	-1	-1	-1	-1	4	2316,642	481,1733	0,2916969	0,6720342	474,2495	3,336394	0	65	2317	481						Untertest1.avi	0	880	547	72	111	2205	383	167	0	Content		2245	370	24823130	3358030482
24840	09:19:43.009	00:00:24.839	1491	-1024	-768	-1	-1	-1	-1	4	2255,28	500,4089	0,2912338	0,6723331	470,8913	3,315205	0	65	2255	500						Untertest1.avi	0	880	547	72	111	2205	383	167	0	Content		2183	389	24839755	3358047107
24857	09:19:43.026	00:00:24.856	1492	-1024	-768	-1	-1	-1	-1	4	2320,581	493,7047	0,2915326	0,672461	472,6718	3,378139	0	66	2321	494						Untertest1.avi	0	880	547	72	111	2240	378	266	0	Content		2249	383	24856506	3358063858
24873	09:19:43.042	00:00:24.873	1493	-1024	-768	-1	-1	-1	-1	4	2340,831	486,8883	0,2916859	0,672607	473,693	3,40085	0	66	2341	487						Untertest1.avi	0	880	547	72	111	2240	378	266	0	Content		2269	376	24873131	3358080483
24890	09:19:43.059	00:00:24.889	1494	-1024	-768	-1	-1	-1	-1	4	2342,963	499,4406	0,2920982	0,6727334	476,8792	3,324996	0	66	2343	499						Untertest1.avi	0	880	547	72	111	2240	378	266	0	Content		2271	388	24889755	3358097107
24906	09:19:43.075	00:00:24.906	1495	-1024	-768	-1	-1	-1	-1	4	2287,095	492,6328	0,2920346	0,6728624	476,5319	3,287435	0	66	2287	493						Untertest1.avi	0	880	547	72	111	2240	378	266	0	Content		2215	382	24906379	3358113731
24923	09:19:43.092	00:00:24.923	1496	-1024	-768	-1	-1	-1	-1	4	2266,279	489,6503	0,2921545	0,672933	477,5005	3,234927	0	66	2266	490						Untertest1.avi	0	880	547	72	111	2240	378	266	0	Content		2194	379	24923005	3358130357
24940	09:19:43.109	00:00:24.939	1497	-1024	-768	-1	-1	-1	-1	4	2396,293	466,3966	0,2921227	0,673117	477,1847	3,398953	0	66	2396	466						Untertest1.avi	0	880	547	72	111	2240	378	266	0	Content		2324	355	24939752	3358147104
24956	09:19:43.125	00:00:24.956	1498	-1024	-768	-1	-1	-1	-1	4	2298,314	490,8112	0,2920654	0,6731861	476,2598	3,255792	0	66	2298	491						Untertest1.avi	0	880	547	72	111	2240	378	266	0	Content		2226	380	24956376	3358163728
24973	09:19:43.142	00:00:24.973	1499	-1024	-768	-1	-1	-1	-1	4	2385,616	473,02	0,2925788	0,6731801	478,9528	3,402724	0	66	2386	473						Untertest1.avi	0	880	547	72	111	2240	378	266	0	Content		2314	362	24973002	3358180354
24990	09:19:43.159	00:00:24.989	1500	-1024	-768	-1	-1	-1	-1	4	2323,105	475,5105	0,2927514	0,6731845	479,4851	3,38335	0	66	2323	476						Untertest1.avi	0	880	547	72	111	2240	378	266	0	Content		2251	365	24989750	3358197102
25006	09:19:43.175	00:00:25.006	1501	-1024	-768	-1	-1	-1	-1	4	2304,623	502,2205	0,2923633	0,6731989	475,9831	3,270417	0	66	2305	502						Untertest1.avi	0	880	547	72	111	2240	378	266	0	Content		2233	391	25006374	3358213726
25023	09:19:43.192	00:00:25.022	1502	-1024	-768	-1	-1	-1	-1	4	2258,66	495,0876	0,2923225	0,6731774	475,597	3,251206	0	66	2259	495						Untertest1.avi	0	880	547	72	111	2240	378	266	0	Content		2187	384	25022999	3358230351
25040	09:19:43.209	00:00:25.039	1503	-1024	-768	-1	-1	-1	-1	4	2221,067	479,6998	0,2922561	0,6730982	475,1916	3,212668	0	66	2221	480						Untertest1.avi	0	880	547	72	111	2240	378	266	0	Content		2149	369	25039750	3358247102
25056	09:19:43.225	00:00:25.056	1504	-1024	-768	-1	-1	-1	-1	4	2305,732	479,6306	0,2925075	0,6728463	476,9274	3,243379	0	66	2306	480						Untertest1.avi	0	880	547	72	111	2240	378	266	0	Content		2234	369	25056372	3358263724
25073	09:19:43.242	00:00:25.073	1505	-1024	-768	-1	-1	-1	-1	4	2311,974	486,4181	0,2921798	0,6727015	474,958	3,253012	0	66	2312	486						Untertest1.avi	0	880	547	72	111	2240	378	266	0	Content		2240	375	25073000	3358280352
25090	09:19:43.259	00:00:25.089	1506	2631,781	418,9434	0,4581585	0,6393064	498,432	3,543776	0	2030,594	558,9178	0,289057	0,672777	451,2546	2,995109	0	66	2331	489						Untertest1.avi	0	880	547	72	111	2240	378	266	0	Content		2259	378	25089622	3358296974
25106	09:19:43.275	00:00:25.106	1507	-1024	-768	-1	-1	-1	-1	4	-1024	-768	-1	-1	-1	-1	4	66	0	0						Untertest1.avi	0	880	547	72	111	2240	378	266	0	Content		-72	-111	25106246	3358313598
25123	09:19:43.292	00:00:25.122	1508	-1024	-768	-1	-1	-1	-1	4	1494,618	679,7715	0,2840772	0,6734245	404,9877	2,699169	0	67	1495	680						Untertest1.avi	0	880	547	72	111	870	707	316	0	Content		1423	569	25122994	3358330346
25140	09:19:43.309	00:00:25.139	1509	1494,944	649,1202	0,4531943	0,639468	458,0298	3,084088	0	1547,038	683,53	0,2953559	0,6733544	471,5464	3,150844	0	67	1521	666						Untertest1.avi	0	880	547	72	111	870	707	316	0	Content		1449	555	25139627	3358346979
25156	09:19:43.325	00:00:25.156	1510	1405,695	687,0715	0,4614873	0,6394398	490,1079	3,350314	0	1442,901	703,2809	0,299123	0,6735256	488,4477	3,197668	0	67	1424	695						Untertest1.avi	0	880	547	72	111	870	707	316	0	Content		1352	584	25156250	3358363602
25173	09:19:43.342	00:00:25.172	1511	-1024	-768	-1	-1	-1	-1	4	1249,353	750,9578	0,2990534	0,6737373	478,3699	3,186403	0	67	1249	751						Untertest1.avi	0	880	547	72	111	870	707	316	0	Content		1177	640	25172867	3358380219
25190	09:19:43.359	00:00:25.189	1512	1200,026	731,5817	0,4678556	0,6400436	508,3146	3,350294	0	1121,368	786,8502	0,3004162	0,6741713	478,2588	3,140461	0	67	1161	759						Untertest1.avi	0	880	547	72	111	870	707	316	0	Content		1089	648	25189616	3358396968
25206	09:19:43.375	00:00:25.206	1513	1119,984	761,961	0,4683893	0,6402892	505,2198	3,369044	0	1002,019	821,2142	0,3016517	0,6743815	478,25	3,142929	0	67	1061	792						Untertest1.avi	0	880	547	72	111	870	707	316	0	Content		989	681	25206241	3358413593
25223	09:19:43.392	00:00:25.222	1514	1028,265	796,2318	0,4700668	0,6403069	508,6225	3,31481	0	906,6257	837,0049	0,3027428	0,6743225	478,1941	3,092204	0	67	967	817						Untertest1.avi	0	880	547	72	111	870	707	316	0	Content		895	706	25222756	3358430108
25240	09:19:43.409	00:00:25.239	1515	1020,028	797,7457	0,4691074	0,6403685	502,3744	3,283902	0	891,9316	842,2879	0,3029505	0,6742418	478,2608	3,05536	0	67	956	820						Untertest1.avi	0	880	547	72	111	870	707	316	0	Content		884	709	25239933	3358447285
25256	09:19:43.425	00:00:25.256	1516	1013,558	798,1321	0,4698721	0,6405026	505,8922	3,239875	0	872,8953	837,674	0,3029184	0,6744127	478,1054	3,037583	0	67	943	818						Untertest1.avi	0	880	547	72	111	870	707	316	0	Content		871	707	25256116	3358463468
25273	09:19:43.442	00:00:25.272	1517	989,2152	800,8273	0,4691752	0,6409088	501,7752	3,240379	0	887,5382	831,5553	0,302945	0,6747839	478,0973	3,04821	0	67	938	816						Untertest1.avi	0	880	547	72	111	870	707	316	0	Content		866	705	25272751	3358480103
25289	09:19:43.458	00:00:25.289	1518	998,8763	787,9839	0,4694095	0,6411011	502,247	3,331092	0	866,291	839,3912	0,3029478	0,6749859	477,963	3,045093	0	67	933	814						Untertest1.avi	0	880	547	72	111	870	707	316	0	Content		861	703	25289361	3358496713
25307	09:19:43.476	00:00:25.306	1519	1005,69	795,3004	0,4707808	0,6413141	508,0625	3,292892	0	867,0153	843,7262	0,3030035	0,6750939	477,8612	3,017238	0	67	936	820						Untertest1.avi	0	880	547	72	111	870	707	316	0	Content		864	709	25306553	3358513905
25323	09:19:43.492	00:00:25.323	1520	1003,958	799,5751	0,4710572	0,6414096	508,9214	3,283626	0	883,7779	839,6644	0,3030376	0,6751737	477,8184	2,94339	0	67	944	820						Untertest1.avi	0	880	547	72	111	870	707	316	0	Content		872	709	25323176	3358530528
25340	09:19:43.509	00:00:25.339	1521	1013,838	799,0245	0,4711907	0,6414465	509,1284	3,229418	0	869,7272	836,8864	0,303093	0,6752344	477,7554	2,957219	0	67	942	818						Untertest1.avi	0	880	547	72	111	870	707	316	0	Content		870	707	25339924	3358547276
25356	09:19:43.525	00:00:25.355	1522	924,6952	808,4544	0,4635928	0,641723	475,5076	3,036623	0	883,739	852,4004	0,3028483	0,6751766	477,7989	2,893488	0	67	904	830						Untertest1.avi	0	880	547	72	111	870	707	316	0	Content		832	719	25355978	3358563330
25373	09:19:43.542	00:00:25.372	1523	940,6929	803,8235	0,463603	0,641883	475,4737	3,028064	0	871,5982	838,7407	0,3028077	0,6752763	477,8348	2,94586	0	67	906	821						Untertest1.avi	0	880	547	72	111	870	707	316	0	Content		834	710	25372604	3358579956
25389	09:19:43.558	00:00:25.389	1524	966,3693	806,4369	0,463897	0,6421902	475,5004	3,050833	0	878,4982	845,4019	0,3029754	0,6755202	477,6875	3,023711	0	67	922	826						Untertest1.avi	0	880	547	72	111	870	707	316	0	Content		850	715	25389226	3358596578
25406	09:19:43.575	00:00:25.406	1525	948,4965	816,0044	0,4634452	0,6423582	475,2101	2,981618	0	848,6171	843,3191	0,3026337	0,6756691	477,6955	2,998992	0	67	899	830						Untertest1.avi	0	880	547	72	111	870	707	316	0	Content		827	719	25406104	3358613456
25423	09:19:43.592	00:00:25.422	1526	941,1351	798,6608	0,4634013	0,6422073	475,1884	2,943114	0	841,0325	840,5298	0,3025424	0,6755662	477,8091	2,967915	0	67	891	820						Untertest1.avi	0	880	547	72	111	870	707	316	0	Content		819	709	25422851	3358630203
25439	09:19:43.608	00:00:25.439	1527	897,4672	825,6604	0,4641853	0,6420891	475,353	2,925129	0	809,443	867,9315	0,3034371	0,675535	477,7412	2,880387	0	68	853	847						Untertest1.avi	0	880	547	72	111	605	775	466	0	Content		781	736	25439475	3358646827
25456	09:19:43.625	00:00:25.456	1528	765,0209	861,8728	0,4657283	0,6421736	475,5099	2,96185	0	629,4163	895,2112	0,3049624	0,6756198	477,3962	3,074799	0	68	697	879						Untertest1.avi	0	880	547	72	111	605	775	466	0	Content		625	768	25456099	3358663451
25473	09:19:43.642	00:00:25.472	1529	750,7663	878,9114	0,4660134	0,6424512	475,2016	2,926744	0	618,2454	913,1688	0,3052511	0,6757871	477,5496	2,947993	0	68	685	896						Untertest1.avi	0	880	547	72	111	605	775	466	0	Content		613	785	25472736	3358680088
25489	09:19:43.658	00:00:25.489	1530	723,7733	853,7755	0,4659006	0,6424899	475,2016	2,959029	0	585,9525	883,4196	0,3050921	0,6758063	477,5497	2,985512	0	68	655	869						Untertest1.avi	0	880	547	72	111	605	775	466	0	Content		583	758	25489469	3358696821
25506	09:19:43.675	00:00:25.506	1531	753,021	873,8087	0,4658509	0,6427531	475,2311	2,910898	0	579,096	887,1909	0,3049991	0,6758709	477,5497	2,996957	0	68	666	880						Untertest1.avi	0	880	547	72	111	605	775	466	0	Content		594	769	25506095	3358713447
25523	09:19:43.692	00:00:25.522	1532	753,6808	872,1798	0,4657512	0,6428867	475,1192	2,919472	0	610,2351	899,8274	0,3047924	0,6760156	477,4901	3,031898	0	68	682	886						Untertest1.avi	0	880	547	72	111	605	775	466	0	Content		610	775	25522733	3358730085
25539	09:19:43.708	00:00:25.539	1533	754,0505	875,1647	0,4656704	0,642912	474,9673	2,968658	0	595,1003	898,5732	0,3047349	0,6759318	477,2798	3,048082	0	68	675	887						Untertest1.avi	0	880	547	72	111	605	775	466	0	Content		603	776	25539467	3358746819
25556	09:19:43.725	00:00:25.556	1534	765,0209	871,6077	0,4656422	0,6427732	474,9289	2,944934	0	579,4352	894,6189	0,304615	0,6758146	477,2014	3,056186	0	68	672	883						Untertest1.avi	0	880	547	72	111	605	775	466	0	Content		600	772	25556090	3358763442
25573	09:19:43.742	00:00:25.572	1535	747,5237	870,2632	0,465603	0,6425788	474,9964	2,962859	0	606,4655	913,7622	0,3045589	0,6756888	477,1173	2,933028	0	68	677	892						Untertest1.avi	0	880	547	72	111	605	775	466	0	Content		605	781	25572729	3358780081
25589	09:19:43.758	00:00:25.589	1536	761,0344	862,4678	0,4655656	0,642548	474,9669	2,8427	0	577,4764	902,7529	0,3044993	0,6756656	477,12	2,944313	0	68	669	883						Untertest1.avi	0	880	547	72	111	605	775	466	0	Content		597	772	25589339	3358796691
25606	09:19:43.775	00:00:25.606	1537	731,4677	859,8981	0,4654723	0,6424181	475,0976	2,964683	0	592,8823	904,7578	0,3044795	0,6755586	477,3593	2,951847	0	68	662	882						Untertest1.avi	0	880	547	72	111	605	775	466	0	Content		590	771	25606089	3358813441
25623	09:19:43.792	00:00:25.622	1538	749,1505	869,8699	0,4654302	0,6423758	475,1034	2,931537	0	623,1112	908,5387	0,3044027	0,6754734	477,2971	2,888152	0	68	686	889						Untertest1.avi	0	880	547	72	111	605	775	466	0	Content		614	778	25622729	3358830081
25639	09:19:43.808	00:00:25.639	1539	752,3447	865,8699	0,4654188	0,6423851	475,079	2,892904	0	605,5129	894,4319	0,3043616	0,6754611	477,1852	2,911252	0	68	679	880						Untertest1.avi	0	880	547	72	111	605	775	466	0	Content		607	769	25639336	3358846688
25656	09:19:43.825	00:00:25.656	1540	747,7032	878,1652	0,4654302	0,6423602	475,064	2,908241	0	582,9379	897,7022	0,3043313	0,6753672	477,0472	2,885428	0	68	665	888						Untertest1.avi	0	880	547	72	111	605	775	466	0	Content		593	777	25656083	3358863435
25673	09:19:43.842	00:00:25.672	1541	750,528	863,0349	0,465443	0,6423227	475,0485	2,866363	0	604,5372	912,0038	0,3042666	0,6753132	477,173	2,8554	0	68	678	888						Untertest1.avi	0	880	547	72	111	605	775	466	0	Content		606	777	25672582	3358879934
25689	09:19:43.858	00:00:25.689	1542	745,2955	870,1809	0,4654142	0,6423325	475,0677	2,85462	0	585,7126	910,579	0,3042085	0,6752779	477,2219	2,925694	0	68	666	890						Untertest1.avi	0	880	547	72	111	605	775	466	0	Content		594	779	25689332	3358896684
25706	09:19:43.875	00:00:25.705	1543	734,2489	869,8868	0,4652775	0,642333	474,8464	2,897648	0	631,8293	913,2834	0,3041329	0,6752082	477,2529	2,865377	0	68	683	892						Untertest1.avi	0	880	547	72	111	605	775	466	0	Content		611	781	25705955	3358913307
25723	09:19:43.892	00:00:25.722	1544	737,0495	877,2642	0,4651983	0,6423157	474,9195	2,886796	0	599,8674	891,4133	0,3040536	0,6751781	477,3142	2,954115	0	68	668	884						Untertest1.avi	0	880	547	72	111	605	775	466	0	Content		596	773	25722751	3358930103
25739	09:19:43.908	00:00:25.739	1545	741,8747	873,8157	0,4651089	0,6424114	474,9473	2,906336	0	606,1718	908,4318	0,30395	0,6752478	477,1088	2,89157	0	68	674	891						Untertest1.avi	0	880	547	72	111	605	775	466	0	Content		602	780	25739206	3358946558
25756	09:19:43.925	00:00:25.755	1546	734,9214	861,9359	0,4650135	0,6424648	475,0829	2,897594	0	576,4482	896,5073	0,3038695	0,6752945	477,062	2,941775	0	68	656	879						Untertest1.avi	0	880	547	72	111	605	775	466	0	Content		584	768	25755949	3358963301
25773	09:19:43.942	00:00:25.772	1547	764,7504	870,1234	0,4649902	0,6425112	475,1082	2,833505	0	615,5558	901,499	0,303777	0,6752923	477,2474	2,82364	0	68	690	886						Untertest1.avi	0	880	547	72	111	605	775	466	0	Content		618	775	25772578	3358979930
25789	09:19:43.958	00:00:25.789	1548	741,1021	879,1655	0,4649655	0,6425563	475,1431	2,847234	0	572,0443	905,2714	0,3037273	0,6753199	477,2474	2,895943	0	68	657	892						Untertest1.avi	0	880	547	72	111	605	775	466	0	Content		585	781	25789326	3358996678
25806	09:19:43.975	00:00:25.805	1549	743,0689	874,2859	0,4649285	0,64266	475,1559	2,892165	0	587,0726	911,4733	0,303663	0,6753139	477,2474	2,852654	0	68	665	893						Untertest1.avi	0	880	547	72	111	605	775	466	0	Content		593	782	25805950	3359013302
25823	09:19:43.992	00:00:25.822	1550	760,2003	867,5275	0,4648413	0,6426753	475,0425	2,794854	0	615,0813	903,4224	0,3036093	0,67526	477,317	2,8646	0	68	688	885						Untertest1.avi	0	880	547	72	111	605	775	466	0	Content		616	774	25822572	3359029924
25839	09:19:44.008	00:00:25.839	1551	755,0186	877,0721	0,4647727	0,6426889	474,9942	2,805966	0	620,1914	891,3766	0,30354	0,6753032	477,2679	2,817092	0	68	688	884						Untertest1.avi	0	880	547	72	111	605	775	466	0	Content		616	773	25839195	3359046547
25856	09:19:44.025	00:00:25.855	1552	749,3727	876,6202	0,4647446	0,6426635	474,9973	2,842811	0	619,0241	908,9669	0,3034714	0,6752627	477,1903	2,827488	0	68	684	893						Untertest1.avi	0	880	547	72	111	605	775	466	0	Content		612	782	25855946	3359063298
25873	09:19:44.042	00:00:25.872	1553	743,8769	864,7055	0,4647222	0,6425828	474,9525	2,885123	0	599,9964	902,6709	0,3033541	0,6752303	477,2205	2,803745	0	68	672	884						Untertest1.avi	0	880	547	72	111	605	775	466	0	Content		600	773	25872569	3359079921
25889	09:19:44.058	00:00:25.889	1554	745,4544	881,2271	0,4645994	0,6424965	475,1667	2,858846	0	610,9703	918,1244	0,3033003	0,6751726	477,1263	2,811962	0	68	678	900						Untertest1.avi	0	880	547	72	111	605	775	466	0	Content		606	789	25889194	3359096546
25906	09:19:44.075	00:00:25.905	1555	760,0665	889,6705	0,4645632	0,6427553	475,0191	2,792868	0	600,0734	935,6848	0,3032086	0,6753505	477,2824	2,807578	0	69	680	913						Untertest1.avi	0	880	547	72	111	607	834	316	0	Content		608	802	25905816	3359113168
25922	09:19:44.091	00:00:25.922	1556	748,9988	919,9616	0,4643155	0,6430876	475,1182	2,849614	0	622,7805	967,2783	0,3031317	0,6754408	477,3314	2,800416	0	69	686	944						Untertest1.avi	0	880	547	72	111	607	834	316	0	Content		614	833	25922441	3359129793
25939	09:19:44.108	00:00:25.939	1557	754,1149	938,7592	0,4641857	0,6430413	475,0818	2,819886	0	602,3846	960,7369	0,3030681	0,6753984	477,3409	2,807456	0	69	678	950						Untertest1.avi	0	880	547	72	111	607	834	316	0	Content		606	839	25939190	3359146542
25956	09:19:44.125	00:00:25.955	1558	740,1122	905,7451	0,4640352	0,6431167	475,0153	2,827907	0	609,2484	955,5502	0,3029142	0,6753736	477,1109	2,793356	0	69	675	931						Untertest1.avi	0	880	547	72	111	607	834	316	0	Content		603	820	25955814	3359163166
25972	09:19:44.141	00:00:25.972	1559	759,7389	917,1026	0,4639716	0,642909	475,2089	2,820321	0	628,8301	963,8722	0,3027507	0,6753755	477,3016	2,708382	0	69	694	940						Untertest1.avi	0	880	547	72	111	607	834	316	0	Content		622	829	25972438	3359179790
25989	09:19:44.158	00:00:25.989	1560	756,8064	907,9497	0,4638219	0,6428965	475,1022	2,777462	0	601,9871	982,2727	0,3026323	0,6753955	477,3543	2,698248	0	69	679	945						Untertest1.avi	0	880	547	72	111	607	834	316	0	Content		607	834	25989064	3359196416
26006	09:19:44.175	00:00:26.005	1561	766,8113	919,8939	0,4636185	0,6428656	475,1865	2,78345	0	632,9851	973,9458	0,3023917	0,6754294	477,2063	2,658123	0	69	700	947						Untertest1.avi	0	880	547	72	111	607	834	316	0	Content		628	836	26005809	3359213161
26022	09:19:44.191	00:00:26.022	1562	760,6236	920,2946	0,4634131	0,6429572	475,1865	2,790289	0	-1024	-768	-1	-1	-1	-1	4	69	761	920						Untertest1.avi	0	880	547	72	111	607	834	316	0	Content		689	809	26022353	3359229705
26039	09:19:44.208	00:00:26.038	1563	734,3193	935,0499	0,4633417	0,6425917	475,1865	2,80054	0	552,3344	954,996	0,302138	0,6753281	477,2064	2,862065	0	69	643	945						Untertest1.avi	0	880	547	72	111	607	834	316	0	Content		571	834	26038976	3359246328
26056	09:19:44.225	00:00:26.055	1564	773,0214	916,1343	0,4631464	0,6432366	475,1865	2,756444	0	623,2032	972,2876	0,3018705	0,6755502	477,2064	2,678084	0	69	698	944						Untertest1.avi	0	880	547	72	111	607	834	316	0	Content		626	833	26055721	3359263073
26072	09:19:44.241	00:00:26.072	1565	742,5707	940,0761	0,4630338	0,642774	475,1865	2,77237	0	570,4922	980,3828	0,301785	0,6755587	477,2064	2,805871	0	69	657	960						Untertest1.avi	0	880	547	72	111	607	834	316	0	Content		585	849	26072345	3359279697
26089	09:19:44.258	00:00:26.088	1566	770,9977	959,2692	0,4628201	0,643033	475,1865	2,734453	0	627,0402	965,7618	0,3015379	0,6755925	477,2064	2,784308	0	69	699	963						Untertest1.avi	0	880	547	72	111	607	834	316	0	Content		627	852	26088968	3359296320
26106	09:19:44.275	00:00:26.105	1567	736,856	913,7477	0,4628253	0,6426504	475,1865	2,829684	0	574,8288	963,2642	0,3014657	0,6754889	477,2064	2,800623	0	69	656	939						Untertest1.avi	0	880	547	72	111	607	834	316	0	Content		584	828	26105718	3359313070
26122	09:19:44.291	00:00:26.122	1568	749,5367	938,5981	0,4627275	0,6429547	475,1865	2,756351	0	627,1933	961,859	0,3013636	0,6754696	477,2064	2,836687	0	69	688	950						Untertest1.avi	0	880	547	72	111	607	834	316	0	Content		616	839	26122341	3359329693
26139	09:19:44.308	00:00:26.138	1569	747,3414	936,4382	0,4627435	0,6427298	475,1865	2,811478	0	562,4995	964,153	0,3013915	0,6753124	477,2064	2,744732	0	69	655	950						Untertest1.avi	0	880	547	72	111	607	834	316	0	Content		583	839	26138963	3359346315
26156	09:19:44.325	00:00:26.155	1570	-1024	-768	-1	-1	-1	-1	4	-1024	-768	-1	-1	-1	-1	4	69	0	0						Untertest1.avi	0	880	547	72	111	607	834	316	0	Content		-72	-111	26155628	3359362980
26172	09:19:44.341	00:00:26.172	1571	-1024	-768	-1	-1	-1	-1	4	-1024	-768	-1	-1	-1	-1	4	69	0	0						Untertest1.avi	0	880	547	72	111	607	834	316	0	Content		-72	-111	26172295	3359379647
26189	09:19:44.358	00:00:26.188	1572	758,8181	932,3467	0,4625871	0,6427957	474,9982	2,732028	0	566,6821	971,5857	0,301203	0,6752501	477,2064	2,807313	0	69	663	952						Untertest1.avi	0	880	547	72	111	607	834	316	0	Content		591	841	26188912	3359396264
26206	09:19:44.375	00:00:26.205	1573	746,7081	925,4844	0,46217	0,6424804	474,9802	2,79389	0	579,5557	944,4924	0,3005075	0,6750149	474,9803	2,73068	0	69	663	935						Untertest1.avi	0	880	547	72	111	607	834	316	0	Content		591	824	26205664	3359413016
26222	09:19:44.391	00:00:26.222	1574	782,6036	871,7845	0,461686	0,6418031	475,4937	2,839664	0	629,6873	923,6865	0,300102	0,6743209	475,4937	2,779951	0	70	706	898						Untertest1.avi	0	880	547	72	111	656	783	467	0	Content		634	787	26222285	3359429637
26239	09:19:44.408	00:00:26.239	1575	779,1442	872,0002	0,4615637	0,6416451	475,3401	2,870882	0	595,4796	904,7787	0,2999432	0,6740702	475,3401	2,857703	0	70	687	888						Untertest1.avi	0	880	547	72	111	656	783	467	0	Content		615	777	26239036	3359446388
26256	09:19:44.425	00:00:26.255	1576	768,9174	882,1803	0,4615103	0,6417351	475,485	2,862128	0	649,3773	916,2402	0,2998135	0,674238	475,4851	2,792443	0	70	709	899						Untertest1.avi	0	880	547	72	111	656	783	467	0	Content		637	788	26255662	3359463014
26272	09:19:44.441	00:00:26.272	1577	813,2195	863,5095	0,4617319	0,6419221	475,3634	2,951911	0	668,8732	910,4021	0,3043309	0,6741945	505,9427	3,142676	0	70	741	887						Untertest1.avi	0	880	547	72	111	656	783	467	0	Content		669	776	26272157	3359479509
26289	09:19:44.458	00:00:26.289	1578	810,566	876,0475	0,461686	0,6418908	475,386	2,895262	0	668,5092	916,0972	0,3040905	0,6742622	504,799	3,195464	0	70	740	896						Untertest1.avi	0	880	547	72	111	656	783	467	0	Content		668	785	26289148	3359496500
26305	09:19:44.474	00:00:26.305	1579	779,0253	876,5745	0,4612865	0,6418285	475,4208	2,868343	0	674,1678	915,2028	0,3040369	0,6743063	504,7991	3,139404	0	70	727	896						Untertest1.avi	0	880	547	72	111	656	783	467	0	Content		655	785	26305404	3359512756
26322	09:19:44.491	00:00:26.322	1580	790,5328	871,7273	0,4612574	0,6418855	475,4031	2,955314	0	666,8496	917,0154	0,3039973	0,6743635	504,7991	3,155242	0	70	729	894						Untertest1.avi	0	880	547	72	111	656	783	467	0	Content		657	783	26322029	3359529381
26339	09:19:44.508	00:00:26.338	1581	807,4171	862,8773	0,4615487	0,6420529	475,4369	2,962326	0	677,2863	892,7122	0,3032905	0,6745388	500,4204	3,321035	0	70	742	878						Untertest1.avi	0	880	547	72	111	656	783	467	0	Content		670	767	26338656	3359546008
26356	09:19:44.525	00:00:26.355	1582	771,0388	880,2678	0,4611153	0,6418919	475,2355	2,979925	0	655,7941	932,9967	0,3031587	0,6744942	500,4205	3,148586	0	70	713	907						Untertest1.avi	0	880	547	72	111	656	783	467	0	Content		641	796	26355769	3359563121
26372	09:19:44.541	00:00:26.372	1583	783,824	877,7986	0,4610362	0,6418563	475,264	3,000217	0	673,584	913,9673	0,303069	0,674427	500,4205	3,041233	0	70	729	896						Untertest1.avi	0	880	547	72	111	656	783	467	0	Content		657	785	26372393	3359579745
26389	09:19:44.558	00:00:26.389	1584	797,9512	862,4589	0,4613163	0,641933	475,3774	3,063641	0	666,9063	887,1356	0,3032819	0,6742176	502,6186	3,239058	0	70	732	875						Untertest1.avi	0	880	547	72	111	656	783	467	0	Content		660	764	26389021	3359596373
26405	09:19:44.574	00:00:26.405	1585	799,2554	864,4719	0,4611849	0,6417629	475,5871	2,997307	0	676,7899	906,6246	0,3026523	0,6740304	498,8806	3,141081	0	70	738	886						Untertest1.avi	0	880	547	72	111	656	783	467	0	Content		666	775	26405268	3359612620
26422	09:19:44.591	00:00:26.421	1586	797,8845	878,2806	0,461126	0,6415373	475,6312	3,052206	0	670,803	902,5563	0,3025748	0,6737027	498,8225	3,21588	0	70	734	890						Untertest1.avi	0	880	547	72	111	656	783	467	0	Content		662	779	26421892	3359629244
26439	09:19:44.608	00:00:26.438	1587	804,6149	880,5537	0,4610627	0,6414191	475,6398	3,067384	0	654,1967	892,4487	0,3027565	0,6735711	500,9444	3,325501	0	70	729	887						Untertest1.avi	0	880	547	72	111	656	783	467	0	Content		657	776	26438642	3359645994
26456	09:19:44.625	00:00:26.455	1588	810,8489	872,2452	0,4609866	0,6414696	475,5465	3,068541	0	677,6733	901,62	0,3030332	0,6735528	503,6338	3,327833	0	70	744	887						Untertest1.avi	0	880	547	72	111	656	783	467	0	Content		672	776	26455639	3359662991
26472	09:19:44.641	00:00:26.472	1589	808,6406	867,4045	0,4609424	0,6416951	475,5856	3,111206	0	658,5881	926,3367	0,3031012	0,6736765	504,5466	3,224697	0	70	734	897						Untertest1.avi	0	880	547	72	111	656	783	467	0	Content		662	786	26472260	3359679612
26489	09:19:44.658	00:00:26.488	1590	776,2908	886,9623	0,4606049	0,6416566	475,2613	3,054794	0	659,3692	912,1296	0,3031046	0,6738529	504,5467	3,391523	0	70	718	900						Untertest1.avi	0	880	547	72	111	656	783	467	0	Content		646	789	26488885	3359696237
26505	09:19:44.674	00:00:26.505	1591	783,1984	871,7836	0,4606427	0,641489	475,3998	3,037593	0	637,6857	893,5267	0,3030698	0,6735259	504,5467	3,288322	0	70	710	883						Untertest1.avi	0	880	547	72	111	656	783	467	0	Content		638	772	26505256	3359712608
26522	09:19:44.691	00:00:26.521	1592	802,3642	869,1167	0,4609258	0,6411553	475,5081	3,149337	0	646,9861	926,3982	0,3024546	0,6730959	500,7675	3,325464	0	70	725	898						Untertest1.avi	0	880	547	72	111	656	783	467	0	Content		653	787	26521879	3359729231
26539	09:19:44.708	00:00:26.538	1593	758,2	874,0212	0,4604839	0,6407489	475,5803	3,154623	0	619,4728	880,4132	0,3024251	0,6728315	500,7675	3,382211	0	70	689	877						Untertest1.avi	0	880	547	72	111	656	783	467	0	Content		617	766	26538502	3359745854
26556	09:19:44.725	00:00:26.555	1594	807,7438	873,6376	0,4607474	0,6405206	475,4479	3,180021	0	661,8917	902,8687	0,3024399	0,6726146	502,0016	3,322074	0	70	735	888						Untertest1.avi	0	880	547	72	111	656	783	467	0	Content		663	777	26555627	3359762979
26572	09:19:44.741	00:00:26.572	1595	801,1915	893,3719	0,4605851	0,6405705	475,4531	3,156446	0	652,5334	894,97	0,3026754	0,6726177	504,8498	3,379441	0	70	727	894						Untertest1.avi	0	880	547	72	111	656	783	467	0	Content		655	783	26572242	3359779594
26589	09:19:44.758	00:00:26.588	1596	772,899	893,8857	0,4601184	0,640807	475,2582	3,180146	0	666,1854	935,6516	0,3025347	0,6729037	504,8498	3,303118	0	70	720	915						Untertest1.avi	0	880	547	72	111	656	783	467	0	Content		648	804	26588864	3359796216
26605	09:19:44.774	00:00:26.605	1597	756,0398	864,5656	0,4598891	0,6410301	475,3705	3,250688	0	645,5571	925,0783	0,3022998	0,6730777	504,8498	3,336086	0	70	701	895						Untertest1.avi	0	880	547	72	111	656	783	467	0	Content		629	784	26605121	3359812473
26622	09:19:44.791	00:00:26.621	1598	815,8165	880,2318	0,4599964	0,6409989	475,4738	3,216357	0	682,3401	913,1079	0,3021702	0,6731337	505,2713	3,381966	0	70	749	897						Untertest1.avi	0	880	547	72	111	656	783	467	0	Content		677	786	26621743	3359829095
26638	09:19:44.807	00:00:26.638	1599	766,4095	864,1044	0,459442	0,6408431	475,3443	3,212594	0	657,6886	933,5022	0,3019348	0,6729783	505,2713	3,344883	0	70	712	899						Untertest1.avi	0	880	547	72	111	656	783	467	0	Content		640	788	26638491	3359845843
26655	09:19:44.824	00:00:26.655	1600	772,9123	868,3881	0,4592092	0,6408053	475,2231	3,271308	0	660,639	941,7025	0,3016965	0,672951	505,2713	3,274615	0	70	717	905						Untertest1.avi	0	880	547	72	111	656	783	467	0	Content		645	794	26655483	3359862835
26672	09:19:44.841	00:00:26.672	1601	888,4725	849,3867	0,4579881	0,6404092	475,6642	3,246281	0	799,3149	895,4039	0,3004685	0,6723208	506,0779	3,358739	0	70	844	872						Untertest1.avi	0	880	547	72	111	656	783	467	0	Content		772	761	26672113	3359879465
26689	09:19:44.858	00:00:26.688	1602	-1024	-768	-1	-1	-1	-1	4	-1024	-768	-1	-1	-1	-1	4		0	0						Untertest1.avi	0	880	547	72	111				0	Content		-72	-111	26688855	3359896207
26705	09:19:44.874	00:00:26.705	1603	-1024	-768	-1	-1	-1	-1	4	-1024	-768	-1	-1	-1	-1	4		0	0						Untertest1.avi	0	880	547	72	111				0	Content		-72	-111	26705107	3359912459
26722	09:19:44.891	00:00:26.721	1604	-1024	-768	-1	-1	-1	-1	4	-1024	-768	-1	-1	-1	-1	4		0	0						Untertest1.avi	0	880	547	72	111				0	Content		-72	-111	26721725	3359929077
26738	09:19:44.907	00:00:26.738	1605	-1024	-768	-1	-1	-1	-1	4	-1024	-768	-1	-1	-1	-1	4		0	0						Untertest1.avi	0	880	547	72	111				0	Content		-72	-111	26738350	3359945702
26755	09:19:44.924	00:00:26.755	1606	-1024	-768	-1	-1	-1	-1	4	-1024	-768	-1	-1	-1	-1	4		0	0						Untertest1.avi	0	880	547	72	111				0	Content		-72	-111	26755235	3359962587
26772	09:19:44.941	00:00:26.771	1607	-1024	-768	-1	-1	-1	-1	4	-1024	-768	-1	-1	-1	-1	4		0	0						Untertest1.avi	0	880	547	72	111				0	Content		-72	-111	26771724	3359979076
26788	09:19:44.957	00:00:26.788	1608	-1024	-768	-1	-1	-1	-1	4	-1024	-768	-1	-1	-1	-1	4		0	0						Untertest1.avi	0	880	547	72	111				0	Content		-72	-111	26788472	3359995824
26805	09:19:44.974	00:00:26.805	1609	-1024	-768	-1	-1	-1	-1	4	-1024	-768	-1	-1	-1	-1	4		0	0						Untertest1.avi	0	880	547	72	111				0	Content		-72	-111	26805094	3360012446
26822	09:19:44.991	00:00:26.821	1610	-1024	-768	-1	-1	-1	-1	4	-1024	-768	-1	-1	-1	-1	4		0	0						Untertest1.avi	0	880	547	72	111				0	Content		-72	-111	26821715	3360029067
26838	09:19:45.007	00:00:26.838	1611	-1024	-768	-1	-1	-1	-1	4	-1024	-768	-1	-1	-1	-1	4		0	0						Untertest1.avi	0	880	547	72	111				0	Content		-72	-111	26838338	3360045690
26855	09:19:45.024	00:00:26.855	1612	-1024	-768	-1	-1	-1	-1	4	-1024	-768	-1	-1	-1	-1	4		0	0						Untertest1.avi	0	880	547	72	111				0	Content		-72	-111	26855088	3360062440
26872	09:19:45.041	00:00:26.871	1613	-1024	-768	-1	-1	-1	-1	4	-1024	-768	-1	-1	-1	-1	4		0	0						Untertest1.avi	0	880	547	72	111				0	Content		-72	-111	26871710	3360079062
26888	09:19:45.057	00:00:26.888	1614	-1024	-768	-1	-1	-1	-1	4	-1024	-768	-1	-1	-1	-1	4		0	0						Untertest1.avi	0	880	547	72	111				0	Content		-72	-111	26888333	3360095685
26905	09:19:45.074	00:00:26.904	1615	-1024	-768	-1	-1	-1	-1	4	-1024	-768	-1	-1	-1	-1	4		0	0						Untertest1.avi	0	880	547	72	111				0	Content		-72	-111	26904958	3360112310
26922	09:19:45.091	00:00:26.921	1616	-1024	-768	-1	-1	-1	-1	4	-1024	-768	-1	-1	-1	-1	4		0	0						Untertest1.avi	0	880	547	72	111				0	Content		-72	-111	26921579	3360128931
26939	09:19:45.108	00:00:26.938	1617	1146,388	958,3556	0,4619267	0,6401045	503,0177	2,855361	0	928,6004	814,6184	0,2969705	0,6711633	496,5386	3,263038	0	71	1037	886						Untertest1.avi	0	880	547	72	111	920	690	216	0	Content		965	775	26938828	3360146180
26955	09:19:45.124	00:00:26.955	1618	-1024	-768	-1	-1	-1	-1	4	-1024	-768	-1	-1	-1	-1	4	71	0	0						Untertest1.avi	0	880	547	72	111	920	690	216	0	Content		-72	-111	26955449	3360162801
26972	09:19:45.141	00:00:26.972	1619	-1024	-768	-1	-1	-1	-1	4	987,6708	742,4952	0,2969714	0,6710773	496,5387	3,755108	0	71	988	742						Untertest1.avi	0	880	547	72	111	920	690	216	0	Content		916	631	26972016	3360179368
26988	09:19:45.157	00:00:26.988	1620	-1024	-768	-1	-1	-1	-1	4	929,0972	773,2374	0,29431	0,6710911	476,9472	3,344819	0	71	929	773						Untertest1.avi	0	880	547	72	111	920	690	216	0	Content		857	662	26988322	3360195674
27005	09:19:45.174	00:00:27.005	1621	-1024	-768	-1	-1	-1	-1	4	962,7487	775,7957	0,2943105	0,6711307	476,8991	3,325641	0	71	963	776						Untertest1.avi	0	880	547	72	111	920	690	216	0	Content		891	665	27005069	3360212421
27022	09:19:45.191	00:00:27.021	1622	-1024	-768	-1	-1	-1	-1	4	926,5034	825,9816	0,2942663	0,6712618	476,8992	3,090875	0	71	927	826						Untertest1.avi	0	880	547	72	111	920	690	216	0	Content		855	715	27021693	3360229045
27038	09:19:45.207	00:00:27.038	1623	-1024	-768	-1	-1	-1	-1	4	928,4964	834,627	0,2941482	0,671248	476,8992	3,039955	0	71	928	835						Untertest1.avi	0	880	547	72	111	920	690	216	0	Content		856	724	27038191	3360245543
27055	09:19:45.224	00:00:27.055	1624	1052,667	755,5388	0,463156	0,6401429	508,2422	3,472139	0	935,7946	821,9221	0,2941562	0,6712072	476,9969	3,103718	0	71	994	789						Untertest1.avi	0	880	547	72	111	920	690	216	0	Content		922	678	27055258	3360262610
27072	09:19:45.241	00:00:27.071	1625	1068,076	769,9478	0,4633951	0,640112	508,9997	3,444247	0	933,2737	818,4366	0,2941036	0,6711841	476,997	3,060694	0	71	1001	794						Untertest1.avi	0	880	547	72	111	920	690	216	0	Content		929	683	27071561	3360278913
27088	09:19:45.257	00:00:27.088	1626	1071,056	760,8007	0,4631261	0,6401564	506,9843	3,406039	0	923,6346	833,1956	0,2943182	0,6711438	476,8289	3,056298	0	71	997	797						Untertest1.avi	0	880	547	72	111	920	690	216	0	Content		925	686	27088063	3360295415
27105	09:19:45.274	00:00:27.104	1627	1038,783	758,3525	0,4627607	0,6402131	504,8436	3,470291	0	946,1317	819,7593	0,2906364	0,6712003	488,0774	3,112233	0	71	992	789						Untertest1.avi	0	880	547	72	111	920	690	216	0	Content		920	678	27104810	3360312162
27122	09:19:45.291	00:00:27.121	1628	1053,583	787,7871	0,4626294	0,6402958	503,7134	3,329057	0	911,522	829,1328	0,2945009	0,6712913	476,7198	3,052204	0	71	983	808						Untertest1.avi	0	880	547	72	111	920	690	216	0	Content		911	697	27121927	3360329279
27139	09:19:45.308	00:00:27.138	1629	1087,243	792,6539	0,4627344	0,6404939	503,9062	3,338964	0	897,8162	817,8771	0,2945859	0,6714001	476,8061	3,087878	0	71	993	805						Untertest1.avi	0	880	547	72	111	920	690	216	0	Content		921	694	27138624	3360345976
27155	09:19:45.324	00:00:27.155	1630	1083,852	787,4729	0,463208	0,6406096	505,5879	3,3899	0	917,1813	826,4464	0,2946912	0,6714708	476,8803	3,096832	0	72	1001	807						Untertest1.avi	0	880	547	72	111	886	702	100	0	Content		929	696	27155247	3360362599
27171	09:19:45.340	00:00:27.171	1631	-1024	-768	-1	-1	-1	-1	4	973,9186	819,0585	0,2949537	0,6715907	476,8804	3,188934	0	72	974	819						Untertest1.avi	0	880	547	72	111	886	702	100	0	Content		902	708	27171359	3360378711
27188	09:19:45.357	00:00:27.187	1632	-1024	-768	-1	-1	-1	-1	4	957,7802	822,0474	0,2952666	0,6713239	476,8804	3,10417	0	72	958	822						Untertest1.avi	0	880	547	72	111	886	702	100	0	Content		886	711	27187970	3360395322
27205	09:19:45.374	00:00:27.204	1633	-1024	-768	-1	-1	-1	-1	4	-1024	-768	-1	-1	-1	-1	4	72	0	0						Untertest1.avi	0	880	547	72	111	886	702	100	0	Content		-72	-111	27204597	3360411949
27222	09:19:45.391	00:00:27.221	1634	-1024	-768	-1	-1	-1	-1	4	824,8173	564,6039	0,2912881	0,6670338	496,737	3,222557	0	72	825	565						Untertest1.avi	0	880	547	72	111	886	702	100	0	Content		753	454	27221974	3360429326
27239	09:19:45.408	00:00:27.238	1635	-1024	-768	-1	-1	-1	-1	4	786,3043	509,0547	0,2919572	0,6659798	495,1595	3,201774	0	72	786	509						Untertest1.avi	0	880	547	72	111	886	702	100	0	Content		714	398	27238591	3360445943
27255	09:19:45.424	00:00:27.255	1636	-1024	-768	-1	-1	-1	-1	4	-1024	-768	-1	-1	-1	-1	4		0	0						Untertest1.avi	0	880	547	72	111				0	Content		-72	-111	27255086	3360462438
27271	09:19:45.440	00:00:27.271	1637	-1024	-768	-1	-1	-1	-1	4	-1024	-768	-1	-1	-1	-1	4		0	0						Untertest1.avi	0	880	547	72	111				0	Content		-72	-111	27271335	3360478687
27288	09:19:45.457	00:00:27.287	1638	-1024	-768	-1	-1	-1	-1	4	-1024	-768	-1	-1	-1	-1	4		0	0						Untertest1.avi	0	880	547	72	111				0	Content		-72	-111	27287959	3360495311
27305	09:19:45.474	00:00:27.304	1639	-1024	-768	-1	-1	-1	-1	4	-1024	-768	-1	-1	-1	-1	4		0	0						Untertest1.avi	0	880	547	72	111				0	Content		-72	-111	27304626	3360511978
27321	09:19:45.490	00:00:27.321	1640	-1024	-768	-1	-1	-1	-1	4	-1024	-768	-1	-1	-1	-1	4		0	0						Untertest1.avi	0	880	547	72	111				0	Content		-72	-111	27321202	3360528554
27338	09:19:45.507	00:00:27.337	1641	-1024	-768	-1	-1	-1	-1	4	-1024	-768	-1	-1	-1	-1	4		0	0						Untertest1.avi	0	880	547	72	111				0	Content		-72	-111	27337911	3360545263
27355	09:19:45.524	00:00:27.354	1642	-1024	-768	-1	-1	-1	-1	4	-1024	-768	-1	-1	-1	-1	4		0	0						Untertest1.avi	0	880	547	72	111				0	Content		-72	-111	27354578	3360561930
27371	09:19:45.540	00:00:27.371	1643	-1024	-768	-1	-1	-1	-1	4	-1024	-768	-1	-1	-1	-1	4		0	0						Untertest1.avi	0	880	547	72	111				0	Content		-72	-111	27371245	3360578597
27388	09:19:45.557	00:00:27.387	1644	-1024	-768	-1	-1	-1	-1	4	-1024	-768	-1	-1	-1	-1	4		0	0						Untertest1.avi	0	880	547	72	111				0	Content		-72	-111	27387970	3360595322
27405	09:19:45.574	00:00:27.404	1645	-1024	-768	-1	-1	-1	-1	4	-1024	-768	-1	-1	-1	-1	4		0	0						Untertest1.avi	0	880	547	72	111				0	Content		-72	-111	27404638	3360611990
27421	09:19:45.590	00:00:27.421	1646	-1024	-768	-1	-1	-1	-1	4	-1024	-768	-1	-1	-1	-1	4		0	0						Untertest1.avi	0	880	547	72	111				0	Content		-72	-111	27421353	3360628705
27438	09:19:45.607	00:00:27.438	1647	-1024	-768	-1	-1	-1	-1	4	-1024	-768	-1	-1	-1	-1	4		0	0						Untertest1.avi	0	880	547	72	111				0	Content		-72	-111	27438020	3360645372
27455	09:19:45.624	00:00:27.454	1648	-1024	-768	-1	-1	-1	-1	4	-1024	-768	-1	-1	-1	-1	4		0	0						Untertest1.avi	0	880	547	72	111				0	Content		-72	-111	27454669	3360662021
27471	09:19:45.640	00:00:27.471	1649	-1024	-768	-1	-1	-1	-1	4	-1024	-768	-1	-1	-1	-1	4		0	0						Untertest1.avi	0	880	547	72	111				0	Content		-72	-111	27471336	3360678688
27488	09:19:45.657	00:00:27.487	1650	-1024	-768	-1	-1	-1	-1	4	-1024	-768	-1	-1	-1	-1	4		0	0						Untertest1.avi	0	880	547	72	111				0	Content		-72	-111	27487949	3360695301
27505	09:19:45.674	00:00:27.504	1651	-1024	-768	-1	-1	-1	-1	4	-1024	-768	-1	-1	-1	-1	4		0	0						Untertest1.avi	0	880	547	72	111				0	Content		-72	-111	27504617	3360711969
27521	09:19:45.690	00:00:27.521	1652	-1024	-768	-1	-1	-1	-1	4	-1024	-768	-1	-1	-1	-1	4		0	0						Untertest1.avi	0	880	547	72	111				0	Content		-72	-111	27521184	3360728536
27538	09:19:45.707	00:00:27.537	1653	-1024	-768	-1	-1	-1	-1	4	-1024	-768	-1	-1	-1	-1	4		0	0						Untertest1.avi	0	880	547	72	111				0	Content		-72	-111	27537809	3360745161
27554	09:19:45.723	00:00:27.554	1654	-1024	-768	-1	-1	-1	-1	4	-1024	-768	-1	-1	-1	-1	4		0	0						Untertest1.avi	0	880	547	72	111				0	Content		-72	-111	27554477	3360761829
27571	09:19:45.740	00:00:27.571	1655	-1024	-768	-1	-1	-1	-1	4	-1024	-768	-1	-1	-1	-1	4		0	0						Untertest1.avi	0	880	547	72	111				0	Content		-72	-111	27571266	3360778618
27588	09:19:45.757	00:00:27.587	1656	-1024	-768	-1	-1	-1	-1	4	-1024	-768	-1	-1	-1	-1	4		0	0						Untertest1.avi	0	880	547	72	111				0	Content		-72	-111	27587933	3360795285
27605	09:19:45.774	00:00:27.604	1657	-1024	-768	-1	-1	-1	-1	4	-1024	-768	-1	-1	-1	-1	4		0	0						Untertest1.avi	0	880	547	72	111				0	Content		-72	-111	27604620	3360811972
27621	09:19:45.790	00:00:27.621	1658	-1024	-768	-1	-1	-1	-1	4	-1024	-768	-1	-1	-1	-1	4		0	0						Untertest1.avi	0	880	547	72	111				0	Content		-72	-111	27621287	3360828639
27638	09:19:45.807	00:00:27.637	1659	-1024	-768	-1	-1	-1	-1	4	-1024	-768	-1	-1	-1	-1	4		0	0						Untertest1.avi	0	880	547	72	111				0	Content		-72	-111	27637919	3360845271
27655	09:19:45.824	00:00:27.654	1660	-1024	-768	-1	-1	-1	-1	4	-1024	-768	-1	-1	-1	-1	4		0	0						Untertest1.avi	0	880	547	72	111				0	Content		-72	-111	27654586	3360861938
27671	09:19:45.840	00:00:27.671	1661	-1024	-768	-1	-1	-1	-1	4	-1024	-768	-1	-1	-1	-1	4		0	0						Untertest1.avi	0	880	547	72	111				0	Content		-72	-111	27671257	3360878609
27688	09:19:45.857	00:00:27.687	1662	-1024	-768	-1	-1	-1	-1	4	-1024	-768	-1	-1	-1	-1	4		0	0						Untertest1.avi	0	880	547	72	111				0	Content		-72	-111	27687924	3360895276
27705	09:19:45.874	00:00:27.704	1663	-1024	-768	-1	-1	-1	-1	4	-1024	-768	-1	-1	-1	-1	4		0	0						Untertest1.avi	0	880	547	72	111				0	Content		-72	-111	27704547	3360911899
27721	09:19:45.890	00:00:27.721	1664	-1024	-768	-1	-1	-1	-1	4	-1024	-768	-1	-1	-1	-1	4		0	0						Untertest1.avi	0	880	547	72	111				0	Content		-72	-111	27721215	3360928567
27738	09:19:45.907	00:00:27.737	1665	-1024	-768	-1	-1	-1	-1	4	-1024	-768	-1	-1	-1	-1	4		0	0						Untertest1.avi	0	880	547	72	111				0	Content		-72	-111	27737795	3360945147
27754	09:19:45.923	00:00:27.754	1666	-1024	-768	-1	-1	-1	-1	4	-1024	-768	-1	-1	-1	-1	4		0	0						Untertest1.avi	0	880	547	72	111				0	Content		-72	-111	27754423	3360961775
27771	09:19:45.940	00:00:27.771	1667	-1024	-768	-1	-1	-1	-1	4	-1024	-768	-1	-1	-1	-1	4		0	0						Untertest1.avi	0	880	547	72	111				0	Content		-72	-111	27771091	3360978443
27788	09:19:45.957	00:00:27.787	1668	-1024	-768	-1	-1	-1	-1	4	1003,382	664,2474	0,2975328	0,6688296	497,5056	2,891209	0	73	1003	664						Untertest1.avi	0	880	547	72	111	931	553	16	0	Content		931	553	27787674	3360995026
27804	09:19:45.973	00:00:27.804	1669	-1024	-768	-1	-1	-1	-1	4	-1024	-768	-1	-1	-1	-1	4		0	0						Untertest1.avi	0	880	547	72	111				0	Content		-72	-111	27804161	3361011513
27821	09:19:45.990	00:00:27.820	1670	-1024	-768	-1	-1	-1	-1	4	-1024	-768	-1	-1	-1	-1	4		0	0						Untertest1.avi	0	880	547	72	111				0	Content		-72	-111	27820880	3361028232
27838	09:19:46.007	00:00:27.837	1671	-1024	-768	-1	-1	-1	-1	4	-1024	-768	-1	-1	-1	-1	4		0	0						Untertest1.avi	0	880	547	72	111				0	Content		-72	-111	27837547	3361044899
27854	09:19:46.023	00:00:27.854	1672	-1024	-768	-1	-1	-1	-1	4	-1024	-768	-1	-1	-1	-1	4		0	0						Untertest1.avi	0	880	547	72	111				0	Content		-72	-111	27854231	3361061583
27871	09:19:46.040	00:00:27.870	1673	-1024	-768	-1	-1	-1	-1	4	-1024	-768	-1	-1	-1	-1	4		0	0						Untertest1.avi	0	880	547	72	111				0	Content		-72	-111	27870975	3361078327
27888	09:19:46.057	00:00:27.887	1674	-1024	-768	-1	-1	-1	-1	4	-1024	-768	-1	-1	-1	-1	4		0	0						Untertest1.avi	0	880	547	72	111				0	Content		-72	-111	27887595	3361094947
27904	09:19:46.073	00:00:27.904	1675	-1024	-768	-1	-1	-1	-1	4	-1024	-768	-1	-1	-1	-1	4		0	0						Untertest1.avi	0	880	547	72	111				0	Content		-72	-111	27904215	3361111567
27921	09:19:46.090	00:00:27.920	1676	-1024	-768	-1	-1	-1	-1	4	-1024	-768	-1	-1	-1	-1	4		0	0						Untertest1.avi	0	880	547	72	111				0	Content		-72	-111	27920838	3361128190
27938	09:19:46.107	00:00:27.938	1677	-1024	-768	-1	-1	-1	-1	4	1022,223	813,7565	0,2978818	0,6711254	497,5056	2,803035	0	74	1022	814						Untertest1.avi	0	880	547	72	111	915	706	83	0	Content		950	703	27938079	3361145431
27955	09:19:46.124	00:00:27.954	1678	-1024	-768	-1	-1	-1	-1	4	992,8759	819,0251	0,2976255	0,671182	496,8638	2,747111	0	74	993	819						Untertest1.avi	0	880	547	72	111	915	706	83	0	Content		921	708	27954704	3361162056
27971	09:19:46.140	00:00:27.971	1679	-1024	-768	-1	-1	-1	-1	4	981,0631	821,145	0,2974996	0,6713387	496,8638	2,798629	0	74	981	821						Untertest1.avi	0	880	547	72	111	915	706	83	0	Content		909	710	27971338	3361178690
27988	09:19:46.157	00:00:27.987	1680	-1024	-768	-1	-1	-1	-1	4	994,6205	820,147	0,2977115	0,6712624	498,6001	2,76447	0	74	995	820						Untertest1.avi	0	880	547	72	111	915	706	83	0	Content		923	709	27987583	3361194935
28005	09:19:46.174	00:00:28.004	1681	-1024	-768	-1	-1	-1	-1	4	968,0197	809,8321	0,2945942	0,6713924	476,7929	2,669548	0	74	968	810						Untertest1.avi	0	880	547	72	111	915	706	83	0	Content		896	699	28004650	3361212002
28021	09:19:46.190	00:00:28.020	1682	-1024	-768	-1	-1	-1	-1	4	965,7136	814,9585	0,294588	0,6714209	476,775	2,663675	0	75	966	815						Untertest1.avi	0	880	547	72	111	880	700	217	0	Content		894	704	28020829	3361228181
28037	09:19:46.206	00:00:28.037	1683	-1024	-768	-1	-1	-1	-1	4	951,0132	806,5199	0,2945779	0,6715556	476,7611	2,725909	0	75	951	807						Untertest1.avi	0	880	547	72	111	880	700	217	0	Content		879	696	28037453	3361244805
28054	09:19:46.223	00:00:28.054	1684	-1024	-768	-1	-1	-1	-1	4	952,1074	817,0018	0,2945124	0,6717354	476,7904	2,711374	0	75	952	817						Untertest1.avi	0	880	547	72	111	880	700	217	0	Content		880	706	28054200	3361261552
28071	09:19:46.240	00:00:28.071	1685	-1024	-768	-1	-1	-1	-1	4	953,9468	812,2269	0,294447	0,6718229	476,8121	2,70099	0	75	954	812						Untertest1.avi	0	880	547	72	111	880	700	217	0	Content		882	701	28071268	3361278620
28087	09:19:46.256	00:00:28.087	1686	-1024	-768	-1	-1	-1	-1	4	948,9749	809,3672	0,2943477	0,671845	476,6388	2,686484	0	75	949	809						Untertest1.avi	0	880	547	72	111	880	700	217	0	Content		877	698	28087446	3361294798
28104	09:19:46.273	00:00:28.104	1687	-1024	-768	-1	-1	-1	-1	4	950,8696	806,1275	0,2942899	0,6718586	476,5765	2,679628	0	75	951	806						Untertest1.avi	0	880	547	72	111	880	700	217	0	Content		879	695	28104071	3361311423
28121	09:19:46.290	00:00:28.120	1688	-1024	-768	-1	-1	-1	-1	4	946,983	815,0272	0,294254	0,6718447	476,581	2,674033	0	75	947	815						Untertest1.avi	0	880	547	72	111	880	700	217	0	Content		875	704	28120695	3361328047
28138	09:19:46.307	00:00:28.137	1689	-1024	-768	-1	-1	-1	-1	4	953,4797	813,33	0,2942388	0,6718929	476,6003	2,652917	0	75	953	813						Untertest1.avi	0	880	547	72	111	880	700	217	0	Content		881	702	28137945	3361345297
28155	09:19:46.324	00:00:28.154	1690	-1024	-768	-1	-1	-1	-1	4	952,3622	809,5842	0,2942259	0,6719527	476,7328	2,690281	0	75	952	810						Untertest1.avi	0	880	547	72	111	880	700	217	0	Content		880	699	28154693	3361362045
28171	09:19:46.340	00:00:28.171	1691	-1024	-768	-1	-1	-1	-1	4	941,5483	807,1218	0,2942003	0,6720064	476,5953	2,681242	0	75	942	807						Untertest1.avi	0	880	547	72	111	880	700	217	0	Content		870	696	28171262	3361378614
28187	09:19:46.356	00:00:28.187	1692	-1024	-768	-1	-1	-1	-1	4	957,5696	816,7113	0,2941554	0,6719533	476,5941	2,735976	0	75	958	817						Untertest1.avi	0	880	547	72	111	880	700	217	0	Content		886	706	28187348	3361394700
28204	09:19:46.373	00:00:28.203	1693	-1024	-768	-1	-1	-1	-1	4	964,3734	815,3326	0,29393	0,671847	476,9274	2,680195	0	75	964	815						Untertest1.avi	0	880	547	72	111	880	700	217	0	Content		892	704	28203946	3361411298
28221	09:19:46.390	00:00:28.220	1694	-1024	-768	-1	-1	-1	-1	4	1122,012	801,2972	0,2927077	0,6715895	477,3082	2,76722	0	75	1122	801						Untertest1.avi	0	880	547	72	111	880	700	217	0	Content		1050	690	28220688	3361428040
28238	09:19:46.407	00:00:28.237	1695	-1024	-768	-1	-1	-1	-1	4	1334,013	786,067	0,2914709	0,6709462	477,524	2,742643	0	76	1334	786						Untertest1.avi	0	880	547	72	111	1446	599	316	0	Content		1262	675	28237937	3361445289
28255	09:19:46.424	00:00:28.254	1696	-1024	-768	-1	-1	-1	-1	4	1464,776	743,7443	0,2909362	0,6703634	478,1158	2,79259	0	76	1465	744						Untertest1.avi	0	880	547	72	111	1446	599	316	0	Content		1393	633	28254561	3361461913
28271	09:19:46.440	00:00:28.271	1697	-1024	-768	-1	-1	-1	-1	4	1527,248	721,8747	0,2906913	0,6701462	478,1531	2,758721	0	76	1527	722						Untertest1.avi	0	880	547	72	111	1446	599	316	0	Content		1455	611	28271129	3361478481
28287	09:19:46.456	00:00:28.287	1698	-1024	-768	-1	-1	-1	-1	4	1547,501	707,4164	0,2906011	0,6701714	478,3045	2,852698	0	76	1548	707						Untertest1.avi	0	880	547	72	111	1446	599	316	0	Content		1476	596	28287318	3361494670
28304	09:19:46.473	00:00:28.304	1699	-1024	-768	-1	-1	-1	-1	4	1519,726	713,0243	0,2904833	0,6703373	478,0112	2,820366	0	76	1520	713						Untertest1.avi	0	880	547	72	111	1446	599	316	0	Content		1448	602	28304054	3361511406
28321	09:19:46.490	00:00:28.320	1700	-1024	-768	-1	-1	-1	-1	4	1544,72	715,7911	0,2903847	0,670439	477,9549	2,855824	0	76	1545	716						Untertest1.avi	0	880	547	72	111	1446	599	316	0	Content		1473	605	28320677	3361528029
28338	09:19:46.507	00:00:28.337	1701	-1024	-768	-1	-1	-1	-1	4	1536,856	712,4734	0,2902957	0,6705748	477,9449	2,833406	0	76	1537	712						Untertest1.avi	0	880	547	72	111	1446	599	316	0	Content		1465	601	28337742	3361545094
28354	09:19:46.523	00:00:28.354	1702	-1024	-768	-1	-1	-1	-1	4	1517,019	709,999	0,290232	0,6706831	478,0101	2,781786	0	76	1517	710						Untertest1.avi	0	880	547	72	111	1446	599	316	0	Content		1445	599	28354363	3361561715
28371	09:19:46.540	00:00:28.371	1703	1507,624	699,369	0,4481334	0,640791	462,1117	2,808595	0	1535,979	717,416	0,2901398	0,6708764	478,0141	2,824146	0	76	1522	708						Untertest1.avi	0	880	547	72	111	1446	599	316	0	Content		1450	597	28371111	3361578463
28387	09:19:46.556	00:00:28.387	1704	-1024	-768	-1	-1	-1	-1	4	1502,877	712,2924	0,2900299	0,6710618	477,9536	2,90829	0	76	1503	712						Untertest1.avi	0	880	547	72	111	1446	599	316	0	Content		1431	601	28387301	3361594653
28404	09:19:46.573	00:00:28.403	1705	-1024	-768	-1	-1	-1	-1	4	1492,433	711,2369	0,2898937	0,6712489	477,68	2,887508	0	76	1492	711						Untertest1.avi	0	880	547	72	111	1446	599	316	0	Content		1420	600	28403914	3361611266
28421	09:19:46.590	00:00:28.420	1706	1454,618	713,2263	0,4476185	0,6412626	460,5632	2,914985	0	1519,949	713,4226	0,2898465	0,6714242	477,9014	2,879354	0	76	1487	713						Untertest1.avi	0	880	547	72	111	1446	599	316	0	Content		1415	602	28420537	3361627889
28438	09:19:46.607	00:00:28.437	1707	1492,202	707,7885	0,4477698	0,6414497	461,0244	2,856205	0	1543,616	726,8374	0,289861	0,6715348	477,8521	2,917048	0	76	1518	717						Untertest1.avi	0	880	547	72	111	1446	599	316	0	Content		1446	606	28437728	3361645080
28454	09:19:46.623	00:00:28.454	1708	1448,015	691,2451	0,4478078	0,6414727	460,9653	2,888369	0	1501,303	719,0655	0,2898864	0,6715376	477,8341	2,967473	0	76	1475	705						Untertest1.avi	0	880	547	72	111	1446	599	316	0	Content		1403	594	28454350	3361661702
28471	09:19:46.640	00:00:28.470	1709	1488,229	692,0458	0,4478108	0,6414399	460,7631	2,867877	0	1550,537	709,5032	0,2898977	0,671418	477,8243	3,002272	0	76	1519	701						Untertest1.avi	0	880	547	72	111	1446	599	316	0	Content		1447	590	28470974	3361678326
28487	09:19:46.656	00:00:28.487	1710	1474,602	698,2114	0,4482842	0,6414088	462,4374	2,976578	0	1538,262	721,7606	0,2899268	0,6713904	477,873	2,973429	0	76	1506	710						Untertest1.avi	0	880	547	72	111	1446	599	316	0	Content		1434	599	28487153	3361694505
28504	09:19:46.673	00:00:28.503	1711	1488,629	694,7888	0,448662	0,6412914	463,9564	3,000839	0	1534,104	719,0194	0,2899376	0,671374	477,9212	2,958427	0	76	1511	707						Untertest1.avi	0	880	547	72	111	1446	599	316	0	Content		1439	596	28503775	3361711127
28521	09:19:46.690	00:00:28.520	1712	1468,873	709,7461	0,4486567	0,6412926	463,9277	3,025486	0	1606,829	709,7097	0,289953	0,6713843	478,5459	3,028008	0	76	1538	710						Untertest1.avi	0	880	547	72	111	1446	599	316	0	Content		1466	599	28520523	3361727875
28538	09:19:46.707	00:00:28.537	1713	1395,202	682,775	0,4342325	0,6407568	407,3271	2,662148	0	1714,494	657,6419	0,2891952	0,6705513	477,1679	3,04038	0	76	1555	670						Untertest1.avi	0	880	547	72	111	1446	599	316	0	Content		1483	559	28537590	3361744942
28554	09:19:46.723	00:00:28.554	1714	-1024	-768	-1	-1	-1	-1	4	2012,724	551,7008	0,2991843	0,669508	449,8335	2,920261	0	77	2013	552						Untertest1.avi	0	880	547	72	111	2276	238	100	0	Content		1941	441	28554338	3361761690
28571	09:19:46.740	00:00:28.570	1715	1843,588	494,4235	0,4438382	0,6386027	455,3641	2,990204	0	2283,806	382,154	0,2877513	0,6685182	477,1679	3,131995	0	77	2064	438						Untertest1.avi	0	880	547	72	111	2276	238	100	0	Content		1992	327	28570961	3361778313
28587	09:19:46.756	00:00:28.587	1716	2074,064	381,7716	0,4489203	0,6379898	480,3169	3,240258	0	-1024	-768	-1	-1	-1	-1	4	77	2074	382						Untertest1.avi	0	880	547	72	111	2276	238	100	0	Content		2002	271	28587141	3361794493
28604	09:19:46.773	00:00:28.604	1717	-1024	-768	-1	-1	-1	-1	4	2623,233	316,155	0,2866535	0,6682912	470,5724	3,259643	0	77	2623	316						Untertest1.avi	0	880	547	72	111	2276	238	100	0	Content		2551	205	28604206	3361811558
28620	09:19:46.789	00:00:28.620	1718	-1024	-768	-1	-1	-1	-1	4	2726,825	277,481	0,2874541	0,6685938	477,1679	3,302927	0	77	2727	277						Untertest1.avi	0	880	547	72	111	2276	238	100	0	Content		2655	166	28620382	3361827734
28637	09:19:46.806	00:00:28.637	1719	-1024	-768	-1	-1	-1	-1	4	3194,701	145,3815	0,2873983	0,6687241	477,1679	3,651389	0	77	3195	145						Untertest1.avi	0	880	547	72	111	2276	238	100	0	Content		3123	34	28637382	3361844734
28654	09:19:46.823	00:00:28.653	1720	-1024	-768	-1	-1	-1	-1	4	-1024	-768	-1	-1	-1	-1	4		0	0						Untertest1.avi	0	880	547	72	111				0	Content		-72	-111	28653880	3361861232
28671	09:19:46.840	00:00:28.670	1721	-1024	-768	-1	-1	-1	-1	4	-1024	-768	-1	-1	-1	-1	4		0	0						Untertest1.avi	0	880	547	72	111				0	Content		-72	-111	28670626	3361877978
28687	09:19:46.856	00:00:28.687	1722	-1024	-768	-1	-1	-1	-1	4	-1024	-768	-1	-1	-1	-1	4		0	0						Untertest1.avi	0	880	547	72	111				0	Content		-72	-111	28687258	3361894610
28704	09:19:46.873	00:00:28.703	1723	-1024	-768	-1	-1	-1	-1	4	-1024	-768	-1	-1	-1	-1	4		0	0						Untertest1.avi	0	880	547	72	111				0	Content		-72	-111	28703875	3361911227
28720	09:19:46.889	00:00:28.720	1724	-1024	-768	-1	-1	-1	-1	4	-1024	-768	-1	-1	-1	-1	4		0	0						Untertest1.avi	0	880	547	72	111				0	Content		-72	-111	28720371	3361927723
28737	09:19:46.906	00:00:28.737	1725	-1024	-768	-1	-1	-1	-1	4	-1024	-768	-1	-1	-1	-1	4		0	0						Untertest1.avi	0	880	547	72	111				0	Content		-72	-111	28737191	3361944543
28754	09:19:46.923	00:00:28.753	1726	-1024	-768	-1	-1	-1	-1	4	-1024	-768	-1	-1	-1	-1	4		0	0						Untertest1.avi	0	880	547	72	111				0	Content		-72	-111	28753871	3361961223
28771	09:19:46.940	00:00:28.770	1727	-1024	-768	-1	-1	-1	-1	4	-1024	-768	-1	-1	-1	-1	4		0	0						Untertest1.avi	0	880	547	72	111				0	Content		-72	-111	28770617	3361977969
28787	09:19:46.956	00:00:28.786	1728	-1024	-768	-1	-1	-1	-1	4	-1024	-768	-1	-1	-1	-1	4		0	0						Untertest1.avi	0	880	547	72	111				0	Content		-72	-111	28786988	3361994340
28804	09:19:46.973	00:00:28.803	1729	-1024	-768	-1	-1	-1	-1	4	-1024	-768	-1	-1	-1	-1	4		0	0						Untertest1.avi	0	880	547	72	111				0	Content		-72	-111	28803614	3362010966
28820	09:19:46.989	00:00:28.820	1730	-1024	-768	-1	-1	-1	-1	4	2652,94	368,5054	0,2881092	0,6693839	483,6025	3,374667	0	78	2653	369						Untertest1.avi	0	880	547	72	111	1390	632	84	0	Content		2581	258	28820241	3362027593
28837	09:19:47.006	00:00:28.837	1731	1581,066	563,0987	0,4514165	0,6406196	476,3594	3,359146	0	-1024	-768	-1	-1	-1	-1	4	78	1581	563						Untertest1.avi	0	880	547	72	111	1390	632	84	0	Content		1509	452	28837099	3362044451
28853	09:19:47.022	00:00:28.853	1732	1449,085	656,0077	0,4528312	0,6420448	477,3549	3,276663	0	1450,974	742,8735	0,2783283	0,6719123	398,6345	2,672706	0	78	1450	699						Untertest1.avi	0	880	547	72	111	1390	632	84	0	Content		1378	588	28853483	3362060835
28870	09:19:47.039	00:00:28.870	1733	1341,259	760,1275	0,4530942	0,6431343	476,7732	3,280371	0	1581,032	815,9003	0,2876298	0,6724547	455,7407	3,085858	0	78	1461	788						Untertest1.avi	0	880	547	72	111	1390	632	84	0	Content		1389	677	28870350	3362077702
28887	09:19:47.056	00:00:28.886	1734	1353,645	811,0435	0,4522936	0,6438591	480,8065	3,365716	0	1572,622	874,2893	0,2904148	0,6727704	473,5843	3,1169	0	78	1463	843						Untertest1.avi	0	880	547	72	111	1390	632	84	0	Content		1391	732	28886857	3362094209
28904	09:19:47.073	00:00:28.903	1735	1289,987	810,0094	0,4534625	0,6438802	476,6736	3,319926	0	1573,394	868,4672	0,290681	0,6728024	475,3338	3,25052	0	79	1432	839						Untertest1.avi	0	880	547	72	111	1366	727	316	0	Content		1360	728	28903854	3362111206
28921	09:19:47.090	00:00:28.920	1736	1300,581	806,4296	0,4535356	0,6437867	476,5778	3,292892	0	1569,421	873,4191	0,2905185	0,6727948	474,6633	3,117635	0	79	1435	840						Untertest1.avi	0	880	547	72	111	1366	727	316	0	Content		1363	729	28920602	3362127954
28937	09:19:47.106	00:00:28.937	1737	1294,933	809,6673	0,4535342	0,6438223	476,5388	3,290192	0	1597,079	871,4498	0,2904398	0,6728176	474,7232	3,239215	0	79	1446	841						Untertest1.avi	0	880	547	72	111	1366	727	316	0	Content		1374	730	28937220	3362144572
28954	09:19:47.123	00:00:28.953	1738	1301,284	808,6545	0,4534723	0,6438641	476,61	3,253175	0	1620,843	878,0898	0,2902522	0,6728612	474,3061	3,190726	0	79	1461	843						Untertest1.avi	0	880	547	72	111	1366	727	316	0	Content		1389	732	28953600	3362160952
28970	09:19:47.139	00:00:28.970	1739	1348,858	817,2441	0,4574742	0,6435943	495,2037	3,370281	0	1556,965	869,5079	0,2900176	0,6728897	474,0127	3,180732	0	79	1453	843						Untertest1.avi	0	880	547	72	111	1366	727	316	0	Content		1381	732	28970097	3362177449
28987	09:19:47.156	00:00:28.986	1740	1293,255	805,4165	0,4533842	0,6437448	476,5881	3,275452	0	1591,31	870,1677	0,2897793	0,6728527	473,0099	3,199031	0	79	1442	838						Untertest1.avi	0	880	547	72	111	1366	727	316	0	Content		1370	727	28986846	3362194198
29004	09:19:47.173	00:00:29.003	1741	1298,943	811,9968	0,4533424	0,6436694	476,6012	3,260642	0	1601,024	853,0468	0,2897752	0,6728058	473,4409	3,25606	0	79	1450	833						Untertest1.avi	0	880	547	72	111	1366	727	316	0	Content		1378	722	29003843	3362211195
29020	09:19:47.189	00:00:29.020	1742	1314,513	811,0167	0,4533238	0,6436473	476,5679	3,28724	0	1582,029	876,5568	0,2896252	0,6728313	472,8586	3,198302	0	79	1448	844						Untertest1.avi	0	880	547	72	111	1366	727	316	0	Content		1376	733	29020092	3362227444
29037	09:19:47.206	00:00:29.037	1743	1340,193	803,5901	0,4579425	0,6432765	498,0318	3,390606	0	1591,105	848,5602	0,2893524	0,6727784	471,4482	3,258897	0	79	1466	826						Untertest1.avi	0	880	547	72	111	1366	727	316	0	Content		1394	715	29037088	3362244440
29053	09:19:47.222	00:00:29.053	1744	1282,532	792,3688	0,4532623	0,6434417	476,5539	3,321001	0	1569,438	860,1628	0,2891497	0,6726927	470,7592	3,2063	0	79	1426	826						Untertest1.avi	0	880	547	72	111	1366	727	316	0	Content		1354	715	29053462	3362260814
29070	09:19:47.239	00:00:29.070	1745	1289,616	803,0156	0,4531699	0,6432794	476,5059	3,307039	0	1569,392	884,7175	0,2892781	0,672631	472,3648	3,232348	0	79	1430	844						Untertest1.avi	0	880	547	72	111	1366	727	316	0	Content		1358	733	29070460	3362277812
29087	09:19:47.256	00:00:29.086	1746	1264,662	801,0824	0,4531479	0,6431829	476,594	3,350139	0	1561,252	867,6271	0,2893249	0,6725926	473,0886	3,230613	0	79	1413	834						Untertest1.avi	0	880	547	72	111	1366	727	316	0	Content		1341	723	29086833	3362294185
29104	09:19:47.273	00:00:29.103	1747	1296,442	807,8029	0,4531394	0,6431445	476,5809	3,344675	0	1570,794	872,8021	0,2892519	0,6725674	472,7991	3,275767	0	79	1434	840						Untertest1.avi	0	880	547	72	111	1366	727	316	0	Content		1362	729	29103703	3362311055
29120	09:19:47.289	00:00:29.120	1748	1296,649	798,5376	0,453165	0,6430649	476,5037	3,319833	0	1602,182	869,2778	0,2892804	0,6724874	473,0834	3,36348	0	79	1449	834						Untertest1.avi	0	880	547	72	111	1366	727	316	0	Content		1377	723	29120079	3362327431
29137	09:19:47.306	00:00:29.137	1749	1289,634	805,986	0,4531442	0,6428837	476,4926	3,370236	0	1559,317	853,3684	0,2892709	0,6723432	473,3019	3,289421	0	79	1424	830						Untertest1.avi	0	880	547	72	111	1366	727	316	0	Content		1352	719	29137077	3362344429
29154	09:19:47.323	00:00:29.153	1750	1268,689	803,3718	0,4530686	0,6426782	476,4655	3,378178	0	1561,156	860,8273	0,2893173	0,6720709	474,0784	3,299602	0	79	1415	832						Untertest1.avi	0	880	547	72	111	1366	727	316	0	Content		1343	721	29153697	3362361049
29170	09:19:47.339	00:00:29.170	1751	1292,36	816,767	0,4530019	0,6423214	476,4579	3,330233	0	1559,292	885,5227	0,288901	0,6718332	472,0884	3,221585	0	79	1426	851						Untertest1.avi	0	880	547	72	111	1366	727	316	0	Content		1354	740	29170434	3362377786
29187	09:19:47.356	00:00:29.186	1752	1320,233	803,7629	0,4552934	0,6418038	487,0314	3,451783	0	1567,259	866,2333	0,289147	0,6715974	473,9442	3,268197	0	79	1444	835						Untertest1.avi	0	880	547	72	111	1366	727	316	0	Content		1372	724	29186693	3362394045
29203	09:19:47.372	00:00:29.203	1753	1292,156	802,7595	0,4529561	0,6418869	476,5056	3,358599	0	1600,108	864,1876	0,2891644	0,6715218	473,9767	3,354361	0	79	1446	833						Untertest1.avi	0	880	547	72	111	1366	727	316	0	Content		1374	722	29203316	3362410668
29220	09:19:47.389	00:00:29.219	1754	1186,675	810,4285	0,4540541	0,6420448	476,0753	3,380029	0	1445,329	895,5111	0,2908156	0,6716964	479,8792	3,42475	0	80	1316	853						Untertest1.avi	0	880	547	72	111	1048	784	300	0	Content		1244	742	29219948	3362427300
29237	09:19:47.406	00:00:29.236	1755	1036,309	844,1039	0,4557316	0,6421934	476,2185	3,412382	0	1298,449	898,6404	0,293397	0,6720246	486,4152	3,422432	0	80	1167	871						Untertest1.avi	0	880	547	72	111	1048	784	300	0	Content		1095	760	29236939	3362444291
29253	09:19:47.422	00:00:29.253	1756	996,0576	861,3362	0,4563368	0,6426933	476,0579	3,43047	0	1282,517	944,119	0,2948058	0,672607	493,0068	3,477395	0	80	1139	903						Untertest1.avi	0	880	547	72	111	1048	784	300	0	Content		1067	792	29253313	3362460665
29270	09:19:47.439	00:00:29.270	1757	997,426	861,1804	0,4562789	0,642643	475,9734	3,391088	0	1220,216	922,2343	0,2924932	0,6726306	477,3156	3,415825	0	80	1109	892						Untertest1.avi	0	880	547	72	111	1048	784	300	0	Content		1037	781	29270312	3362477664
29287	09:19:47.456	00:00:29.286	1758	983,4251	859,287	0,4562246	0,6425597	476,0608	3,400799	0	1235,359	925,219	0,2944835	0,672543	491,827	3,508328	0	80	1109	892						Untertest1.avi	0	880	547	72	111	1048	784	300	0	Content		1037	781	29286560	3362493912
29303	09:19:47.472	00:00:29.303	1759	994,0112	863,473	0,4562501	0,6428299	475,9577	3,38484	0	1249,821	916,2749	0,294283	0,6728168	490,6583	3,486411	0	80	1122	890						Untertest1.avi	0	880	547	72	111	1048	784	300	0	Content		1050	779	29303186	3362510538
29320	09:19:47.489	00:00:29.320	1760	987,1428	867,0712	0,4562571	0,643101	475,8981	3,487669	0	1227,325	909,9043	0,2923268	0,6733378	477,2974	3,480947	0	80	1107	888						Untertest1.avi	0	880	547	72	111	1048	784	300	0	Content		1035	777	29320184	3362527536
29337	09:19:47.506	00:00:29.336	1761	1003,779	881,3375	0,4562293	0,6432781	475,9521	3,475431	0	1243,982	928,158	0,2923031	0,6735849	477,3689	3,467651	0	80	1124	905						Untertest1.avi	0	880	547	72	111	1048	784	300	0	Content		1052	794	29336806	3362544158
29353	09:19:47.522	00:00:29.353	1762	987,7504	861,032	0,4561854	0,6433896	475,9887	3,459819	0	1240,317	922,8145	0,2922026	0,6738173	477,3271	3,443128	0	80	1114	892						Untertest1.avi	0	880	547	72	111	1048	784	300	0	Content		1042	781	29353430	3362560782
29370	09:19:47.539	00:00:29.370	1763	998,1639	872,2772	0,4561284	0,6433913	475,9382	3,448021	0	1228,066	922,9849	0,2920996	0,6739555	477,1969	3,438546	0	80	1113	898						Untertest1.avi	0	880	547	72	111	1048	784	300	0	Content		1041	787	29370053	3362577405
29387	09:19:47.556	00:00:29.386	1764	990,5841	869,3483	0,4560893	0,64334	475,9946	3,477321	0	1230,829	919,3639	0,2920417	0,6739457	477,2809	3,456175	0	80	1111	894						Untertest1.avi	0	880	547	72	111	1048	784	300	0	Content		1039	783	29386803	3362594155
29403	09:19:47.572	00:00:29.403	1765	991,9037	870,2263	0,4561111	0,6433504	475,9457	3,469764	0	1249,562	929,874	0,2920439	0,6738744	477,3332	3,457998	0	80	1121	900						Untertest1.avi	0	880	547	72	111	1048	784	300	0	Content		1049	789	29403427	3362610779
29420	09:19:47.589	00:00:29.420	1766	1001,37	862,5975	0,4561315	0,6434018	475,9659	3,485076	0	1244,798	934,4434	0,2920356	0,6739354	477,264	3,460567	0	80	1123	899						Untertest1.avi	0	880	547	72	111	1048	784	300	0	Content		1051	788	29420052	3362627404
29437	09:19:47.606	00:00:29.436	1767	1001,8	871,4276	0,4561932	0,6435161	475,9637	3,484701	0	1239,048	929,5128	0,2920653	0,6740156	477,2491	3,473328	0	80	1120	900						Untertest1.avi	0	880	547	72	111	1048	784	300	0	Content		1048	789	29436675	3362644027
29453	09:19:47.622	00:00:29.453	1768	1000,079	878,6838	0,4562862	0,6434501	475,9159	3,527663	0	1238,322	926,944	0,2921285	0,6740084	477,1917	3,461872	0	80	1119	903						Untertest1.avi	0	880	547	72	111	1048	784	300	0	Content		1047	792	29453425	3362660777
29470	09:19:47.639	00:00:29.470	1769	1010,247	875,5216	0,4563382	0,6432452	475,9619	3,44546	0	1230,792	911,5966	0,2921838	0,6739317	477,3117	3,484371	0	80	1121	894						Untertest1.avi	0	880	547	72	111	1048	784	300	0	Content		1049	783	29470048	3362677400
29487	09:19:47.656	00:00:29.486	1770	996,5746	877,7888	0,4563148	0,6431414	475,9588	3,501573	0	1270,633	929,558	0,2921731	0,6738113	477,3793	3,501009	0	80	1134	904						Untertest1.avi	0	880	547	72	111	1048	784	300	0	Content		1062	793	29486674	3362694026
29503	09:19:47.672	00:00:29.503	1771	987,7094	864,3433	0,4565306	0,6430684	476,0189	3,524353	0	1235,977	929,1213	0,2920673	0,6737736	477,4867	3,491777	0	80	1112	897						Untertest1.avi	0	880	547	72	111	1048	784	300	0	Content		1040	786	29503298	3362710650
29520	09:19:47.689	00:00:29.520	1772	-1024	-768	-1	-1	-1	-1	4	-1024	-768	-1	-1	-1	-1	4		0	0						Untertest1.avi	0	880	547	72	111				0	Content		-72	-111	29520048	3362727400
29537	09:19:47.706	00:00:29.536	1773	-1024	-768	-1	-1	-1	-1	4	-1024	-768	-1	-1	-1	-1	4		0	0						Untertest1.avi	0	880	547	72	111				0	Content		-72	-111	29536667	3362744019
29553	09:19:47.722	00:00:29.553	1774	-1024	-768	-1	-1	-1	-1	4	-1024	-768	-1	-1	-1	-1	4		0	0						Untertest1.avi	0	880	547	72	111				0	Content		-72	-111	29553290	3362760642
29570	09:19:47.739	00:00:29.569	1775	-1024	-768	-1	-1	-1	-1	4	-1024	-768	-1	-1	-1	-1	4		0	0						Untertest1.avi	0	880	547	72	111				0	Content		-72	-111	29569913	3362777265
29587	09:19:47.756	00:00:29.586	1776	-1024	-768	-1	-1	-1	-1	4	-1024	-768	-1	-1	-1	-1	4		0	0						Untertest1.avi	0	880	547	72	111				0	Content		-72	-111	29586661	3362794013
29603	09:19:47.772	00:00:29.603	1777	-1024	-768	-1	-1	-1	-1	4	-1024	-768	-1	-1	-1	-1	4		0	0						Untertest1.avi	0	880	547	72	111				0	Content		-72	-111	29603280	3362810632
29620	09:19:47.789	00:00:29.619	1778	-1024	-768	-1	-1	-1	-1	4	-1024	-768	-1	-1	-1	-1	4		0	0						Untertest1.avi	0	880	547	72	111				0	Content		-72	-111	29619907	3362827259
29637	09:19:47.806	00:00:29.636	1779	-1024	-768	-1	-1	-1	-1	4	-1024	-768	-1	-1	-1	-1	4		0	0						Untertest1.avi	0	880	547	72	111				0	Content		-72	-111	29636530	3362843882
29653	09:19:47.822	00:00:29.653	1780	-1024	-768	-1	-1	-1	-1	4	-1024	-768	-1	-1	-1	-1	4		0	0						Untertest1.avi	0	880	547	72	111				0	Content		-72	-111	29653278	3362860630
29670	09:19:47.839	00:00:29.669	1781	-1024	-768	-1	-1	-1	-1	4	-1024	-768	-1	-1	-1	-1	4		0	0						Untertest1.avi	0	880	547	72	111				0	Content		-72	-111	29669903	3362877255
29687	09:19:47.856	00:00:29.686	1782	-1024	-768	-1	-1	-1	-1	4	-1024	-768	-1	-1	-1	-1	4		0	0						Untertest1.avi	0	880	547	72	111				0	Content		-72	-111	29686528	3362893880
29703	09:19:47.872	00:00:29.703	1783	-1024	-768	-1	-1	-1	-1	4	-1024	-768	-1	-1	-1	-1	4		0	0						Untertest1.avi	0	880	547	72	111				0	Content		-72	-111	29703149	3362910501
29720	09:19:47.889	00:00:29.719	1784	-1024	-768	-1	-1	-1	-1	4	431,8812	1005,231	0,3029285	0,6717607	506,6241	3,344436	0	81	432	1005						Untertest1.avi	0	880	547	72	111	418	831	117	0	Content		360	894	29719647	3362926999
29737	09:19:47.906	00:00:29.736	1785	-1024	-768	-1	-1	-1	-1	4	505,7598	911,3773	0,3029286	0,6719838	506,6242	3,516995	0	81	506	911						Untertest1.avi	0	880	547	72	111	418	831	117	0	Content		434	800	29736840	3362944192
29754	09:19:47.923	00:00:29.753	1786	-1024	-768	-1	-1	-1	-1	4	488,7008	925,8958	0,3029556	0,6720641	506,6242	3,604097	0	81	489	926						Untertest1.avi	0	880	547	72	111	418	831	117	0	Content		417	815	29753518	3362960870
29770	09:19:47.939	00:00:29.770	1787	-1024	-768	-1	-1	-1	-1	4	459,0927	953,7499	0,3025962	0,6720566	504,1855	3,440416	0	81	459	954						Untertest1.avi	0	880	547	72	111	418	831	117	0	Content		387	843	29770088	3362977440
29786	09:19:47.955	00:00:29.786	1788	-1024	-768	-1	-1	-1	-1	4	493,4354	924,8099	0,3023659	0,6721557	503,0851	3,516138	0	81	493	925						Untertest1.avi	0	880	547	72	111	418	831	117	0	Content		421	814	29786267	3362993619
29803	09:19:47.972	00:00:29.802	1789	-1024	-768	-1	-1	-1	-1	4	492,3596	946,5107	0,3019809	0,6722288	501,053	3,450049	0	81	492	947						Untertest1.avi	0	880	547	72	111	418	831	117	0	Content		420	836	29802890	3363010242
29820	09:19:47.989	00:00:29.819	1790	-1024	-768	-1	-1	-1	-1	4	479,9519	938,1689	0,3019519	0,672303	501,3633	3,441093	0	81	480	938						Untertest1.avi	0	880	547	72	111	418	831	117	0	Content		408	827	29819522	3363026874
29837	09:19:48.006	00:00:29.836	1791	-1024	-768	-1	-1	-1	-1	4	544,7672	952,0686	0,2897191	0,67256	503,1858	3,566352	0	82	545	952						Untertest1.avi	0	880	547	72	111	473	809	317	0	Content		473	841	29836709	3363044061
29854	09:19:48.023	00:00:29.853	1792	-1024	-768	-1	-1	-1	-1	4	542,33	914,4248	0,298296	0,6726478	477,0699	3,37813	0	82	542	914						Untertest1.avi	0	880	547	72	111	473	809	317	0	Content		470	803	29853512	3363060864
29870	09:19:48.039	00:00:29.870	1793	-1024	-768	-1	-1	-1	-1	4	546,2171	917,182	0,2982198	0,6726905	476,9673	3,40398	0	82	546	917						Untertest1.avi	0	880	547	72	111	473	809	317	0	Content		474	806	29870136	3363077488
29886	09:19:48.055	00:00:29.886	1794	-1024	-768	-1	-1	-1	-1	4	541,7893	920,8259	0,2980655	0,6726598	476,9172	3,410822	0	82	542	921						Untertest1.avi	0	880	547	72	111	473	809	317	0	Content		470	810	29886259	3363093611
29903	09:19:48.072	00:00:29.902	1795	-1024	-768	-1	-1	-1	-1	4	532,7141	922,0803	0,2979252	0,6726031	476,8922	3,41661	0	82	533	922						Untertest1.avi	0	880	547	72	111	473	809	317	0	Content		461	811	29902882	3363110234
29920	09:19:48.089	00:00:29.919	1796	-1024	-768	-1	-1	-1	-1	4	579,4354	929,6849	0,2914413	0,6725755	495,6462	3,617495	0	82	579	930						Untertest1.avi	0	880	547	72	111	473	809	317	0	Content		507	819	29919505	3363126857
29937	09:19:48.106	00:00:29.936	1797	-1024	-768	-1	-1	-1	-1	4	547,1686	919,327	0,2974469	0,6727321	476,9078	3,470372	0	82	547	919						Untertest1.avi	0	880	547	72	111	473	809	317	0	Content		475	808	29936699	3363144051
29953	09:19:48.122	00:00:29.953	1798	-1024	-768	-1	-1	-1	-1	4	531,053	926,1743	0,2971901	0,6728439	477,0163	3,430228	0	82	531	926						Untertest1.avi	0	880	547	72	111	473	809	317	0	Content		459	815	29953321	3363160673
29970	09:19:48.139	00:00:29.969	1799	-1024	-768	-1	-1	-1	-1	4	538,2067	917,1083	0,2969506	0,6729605	476,7325	3,506112	0	82	538	917						Untertest1.avi	0	880	547	72	111	473	809	317	0	Content		466	806	29969945	3363177297
29986	09:19:48.155	00:00:29.986	1800	-1024	-768	-1	-1	-1	-1	4	544,3652	926,9572	0,2966993	0,6730509	476,7786	3,492982	0	82	544	927						Untertest1.avi	0	880	547	72	111	473	809	317	0	Content		472	816	29986124	3363193476
30003	09:19:48.172	00:00:30.002	1801	-1024	-768	-1	-1	-1	-1	4	551,7155	918,9596	0,2965536	0,6730329	476,8767	3,504485	0	82	552	919						Untertest1.avi	0	880	547	72	111	473	809	317	0	Content		480	808	30002748	3363210100
30019	09:19:48.188	00:00:30.019	1802	-1024	-768	-1	-1	-1	-1	4	548,5377	900,3781	0,2963804	0,6729406	476,7458	3,498637	0	82	549	900						Untertest1.avi	0	880	547	72	111	473	809	317	0	Content		477	789	30019497	3363226849
[truncated: 1,844 more rows]
