# Supplementary material for: Gaze Duration Biases for Colours in Combination with Dissonant and Consonant Sounds: A Comparative Eye-Tracking Study with Orangutans
Source: PLoS One. 2015 Oct 14;10(10):e0139894. doi: 10.1371/journal.pone.0139894 (PMC4605782; doi:10.1371/journal.pone.0139894)
Supplement: S1 Data — (ZIP) [file pone.0139894.s004.zip › Plos ColourSound Data/Apes/Farben_Musik_U1/Rec 44-All-Data.tsv]

System Properties:
Operating System:	Microsoft Windows NT 6.1.7601 Service Pack 1
System User Name:	tobiiadmin
Machine Name:	LOE7690LAP
Data properties:
Recording name:	Rec 44
Recording date:	09.03.2014
Recording time:	08:40:45
Recording resolution:	1024 x 768
Export date:	09.03.2014
Export time:	12:19:31
Participant:	Suak_S2
Filter settings:
Eye: Average
Validity: Normal
Fixation filter: Tobii fixation filter
Velocity threshold: 35
Distance threshold: 35
Timestamp	DateTimeStamp	DateTimeStampStartOffset	Number	GazePointXLeft	GazePointYLeft	CamXLeft	CamYLeft	DistanceLeft	PupilLeft	ValidityLeft	GazePointXRight	GazePointYRight	CamXRight	CamYRight	DistanceRight	PupilRight	ValidityRight	FixationIndex	GazePointX	GazePointY	Event	EventKey	Data1	Data2	Descriptor	StimuliName	StimuliID	MediaWidth	MediaHeight	MediaPosX	MediaPosY	MappedFixationPointX	MappedFixationPointY	FixationDuration	AoiIds	AoiNames	WebGroupImage	MappedGazeDataPointX	MappedGazeDataPointY	MicroSecondTimestamp	AbsoluteMicroSecondTimestamp
14	08:40:45.365	00:00:00.013	0	-1024	-768	-1	-1	-1	-1	4	-1024	-768	-1	-1	-1	-1	4		0	0						No media	0	1024	768	0	0				0	Content		0	0	13637	283716579
31	08:40:45.382	00:00:00.030	1	-1024	-768	-1	-1	-1	-1	4	-1024	-768	-1	-1	-1	-1	4		0	0						No media	0	1024	768	0	0				0	Content		0	0	30667	283733609
47	08:40:45.398	00:00:00.047	2	-1024	-768	-1	-1	-1	-1	4	-1024	-768	-1	-1	-1	-1	4		0	0						No media	0	1024	768	0	0				0	Content		0	0	47325	283750267
64	08:40:45.415	00:00:00.063	3	-1024	-768	-1	-1	-1	-1	4	-1024	-768	-1	-1	-1	-1	4		0	0						No media	0	1024	768	0	0				0	Content		0	0	63982	283766924
80	08:40:45.431	00:00:00.080	4	-1024	-768	-1	-1	-1	-1	4	-1024	-768	-1	-1	-1	-1	4		0	0						No media	0	1024	768	0	0				0	Content		0	0	80219	283783161
97	08:40:45.448	00:00:00.096	5	-1024	-768	-1	-1	-1	-1	4	-1024	-768	-1	-1	-1	-1	4		0	0						No media	0	1024	768	0	0				0	Content		0	0	96877	283799819
114	08:40:45.465	00:00:00.113	6	-1024	-768	-1	-1	-1	-1	4	-1024	-768	-1	-1	-1	-1	4		0	0						No media	0	1024	768	0	0				0	Content		0	0	113535	283816477
129	08:40:45.480	00:00:00.129	7	-1024	-768	-1	-1	-1	-1	4	-1024	-768	-1	-1	-1	-1	4		0	0						No media	0	1024	768	0	0				0	Content		0	0	129443	283832385
146	08:40:45.497	00:00:00.146	8	-1024	-768	-1	-1	-1	-1	4	-1024	-768	-1	-1	-1	-1	4		0	0						No media	0	1024	768	0	0				0	Content		0	0	146464	283849406
163	08:40:45.514	00:00:00.163	9	-1024	-768	-1	-1	-1	-1	4	-1024	-768	-1	-1	-1	-1	4		0	0						No media	0	1024	768	0	0				0	Content		0	0	163160	283866102
180	08:40:45.531	00:00:00.179	10	-1024	-768	-1	-1	-1	-1	4	-1024	-768	-1	-1	-1	-1	4		0	0						No media	0	1024	768	0	0				0	Content		0	0	179832	283882774
196	08:40:45.547	00:00:00.196	11	-1024	-768	-1	-1	-1	-1	4	-1024	-768	-1	-1	-1	-1	4		0	0						No media	0	1024	768	0	0				0	Content		0	0	196467	283899409
213	08:40:45.564	00:00:00.213	12	-1024	-768	-1	-1	-1	-1	4	-1024	-768	-1	-1	-1	-1	4		0	0						No media	0	1024	768	0	0				0	Content		0	0	213138	283916080
230	08:40:45.581	00:00:00.229	13	-1024	-768	-1	-1	-1	-1	4	-1024	-768	-1	-1	-1	-1	4		0	0						No media	0	1024	768	0	0				0	Content		0	0	229810	283932752
246	08:40:45.597	00:00:00.246	14	-1024	-768	-1	-1	-1	-1	4	-1024	-768	-1	-1	-1	-1	4		0	0						No media	0	1024	768	0	0				0	Content		0	0	246482	283949424
263	08:40:45.614	00:00:00.263	15	-1024	-768	-1	-1	-1	-1	4	1635,147	694,3032	0,5097629	0,4929189	460,3638	2,954281	0	0	1635	694						No media	0	1024	768	0	0	1635	688	267	0	Content		1635	694	263107	283966049
280	08:40:45.631	00:00:00.279	16	-1024	-768	-1	-1	-1	-1	4	-1024	-768	-1	-1	-1	-1	4	0	0	0						No media	0	1024	768	0	0	1635	688	267	0	Content		0	0	279769	283982711
296	08:40:45.647	00:00:00.296	17	-1024	-768	-1	-1	-1	-1	4	-1024	-768	-1	-1	-1	-1	4	0	0	0						No media	0	1024	768	0	0	1635	688	267	0	Content		0	0	296441	283999383
313	08:40:45.664	00:00:00.313	18	1615,361	686,725	0,6389282	0,4778532	460,8021	3,082297	0	1679,067	690,1674	0,5078788	0,4929756	467,0429	3,038342	0	0	1647	688						No media	0	1024	768	0	0	1635	688	267	0	Content		1647	688	313070	284016012
330	08:40:45.681	00:00:00.329	19	1595,526	686,0204	0,6389591	0,4778571	460,8936	3,053488	0	1693,79	678,3783	0,5077005	0,4929427	467,5263	3,043963	0	0	1645	682						No media	0	1024	768	0	0	1635	688	267	0	Content		1645	682	329697	284032639
346	08:40:45.697	00:00:00.346	20	1597,141	674,9839	0,6388393	0,4779503	460,5578	3,049505	0	1707,164	691,2615	0,5078555	0,4929932	466,6621	3,090256	0	0	1652	683						No media	0	1024	768	0	0	1635	688	267	0	Content		1652	683	346453	284049395
363	08:40:45.714	00:00:00.363	21	1593,619	684,9979	0,6370699	0,4781556	454,9985	3,070459	0	1687,815	691,5594	0,5077003	0,4931101	467,2539	3,077922	0	0	1641	688						No media	0	1024	768	0	0	1635	688	267	0	Content		1641	688	363079	284066021
380	08:40:45.731	00:00:00.379	22	1549,566	686,7317	0,6361408	0,4783868	452,3731	2,970563	0	1671,448	692,0803	0,5077764	0,4933942	466,8925	3,060894	0	0	1611	689						No media	0	1024	768	0	0	1635	688	267	0	Content		1611	689	379708	284082650
396	08:40:45.747	00:00:00.396	23	1536,745	692,6931	0,6362001	0,4785919	452,6086	3,052586	0	1695,762	683,4979	0,5077027	0,4936005	467,0886	3,09745	0	0	1616	688						No media	0	1024	768	0	0	1635	688	267	0	Content		1616	688	396336	284099278
413	08:40:45.764	00:00:00.413	24	1572,675	677,8896	0,6390386	0,4786671	461,198	3,134805	0	1662,977	695,2488	0,5080763	0,4938	465,4543	3,043738	0	0	1618	687						No media	0	1024	768	0	0	1635	688	267	0	Content		1618	687	413088	284116030
430	08:40:45.781	00:00:00.429	25	1613,845	675,953	0,6387638	0,4787737	460,4594	3,078787	0	1685,939	681,9172	0,5070383	0,4938917	469,2491	3,076082	0	0	1650	679						No media	0	1024	768	0	0	1635	688	267	0	Content		1650	679	429716	284132658
446	08:40:45.797	00:00:00.446	26	1562,643	691,4918	0,6372038	0,4790025	456,0733	3,033642	0	1666,204	693,4607	0,5075321	0,4940276	467,2208	3,033136	0	0	1614	692						No media	0	1024	768	0	0	1635	688	267	0	Content		1614	692	446345	284149287
463	08:40:45.814	00:00:00.463	27	1581,608	683,52	0,6383635	0,4792033	459,8394	3,0486	0	1694,16	690,5763	0,5065586	0,4942638	470,7511	3,110825	0	0	1638	687						No media	0	1024	768	0	0	1635	688	267	0	Content		1638	687	463098	284166040
480	08:40:45.831	00:00:00.479	28	1570,197	680,1112	0,6384647	0,4794838	460,2293	3,081817	0	1687,343	683,5618	0,5074788	0,4944572	467,196	3,091534	0	0	1629	682						No media	0	1024	768	0	0	1635	688	267	0	Content		1629	682	479725	284182667
496	08:40:45.847	00:00:00.496	29	1681,431	688,8143	0,6568702	0,4797581	520,4205	3,531006	0	1432,389	734,4455	0,4828035	0,4945374	447,8695	2,994618	0	0	1557	712						No media	0	1024	768	0	0	1635	688	267	0	Content		1557	712	496352	284199294
513	08:40:45.864	00:00:00.512	30	1465,074	756,5746	0,6621551	0,4804597	533,1037	3,654831	0	1824,997	780,3137	0,5004454	0,4950328	513,9372	3,574247	0	0	1645	768						No media	0	1024	768	0	0	1635	688	267	0	Content		1645	768	512981	284215923
530	08:40:45.881	00:00:00.529	31	-1024	-768	-1	-1	-1	-1	4	1292,683	838,0365	0,4999191	0,4956572	511,3587	3,416961	0	1	1293	838						No media	0	1024	768	0	0	1257	826	267	0	Content		1293	838	529734	284232676
546	08:40:45.897	00:00:00.546	32	1354,635	832,4535	0,6658704	0,4813745	542,796	3,735066	0	1272,934	845,6468	0,4999907	0,4958031	511,4406	3,419058	0	1	1314	839						No media	0	1024	768	0	0	1257	826	267	0	Content		1314	839	546362	284249304
563	08:40:45.914	00:00:00.562	33	1365,598	820,6838	0,6657731	0,4815012	542,4776	3,66751	0	1258,439	842,9297	0,4998737	0,4958759	511,3582	3,473706	0	1	1312	832						No media	0	1024	768	0	0	1257	826	267	0	Content		1312	832	562990	284265932
580	08:40:45.931	00:00:00.579	34	1252,289	813,6919	0,6564254	0,4822852	508,4838	3,459784	0	1255,477	837,0721	0,4998408	0,4960215	511,3335	3,432078	0	1	1254	825						No media	0	1024	768	0	0	1257	826	267	0	Content		1254	825	579619	284282561
596	08:40:45.947	00:00:00.596	35	1256,33	816,2446	0,6564951	0,4824989	508,55	3,490925	0	1258,011	842,5117	0,4998231	0,4961795	511,2552	3,42104	0	1	1257	829						No media	0	1024	768	0	0	1257	826	267	0	Content		1257	829	596372	284299314
613	08:40:45.964	00:00:00.612	36	1216,703	787,0964	0,6565757	0,4827874	508,8063	3,57003	0	1265,83	848,6592	0,4998361	0,4964509	511,2667	3,433424	0	1	1241	818						No media	0	1024	768	0	0	1257	826	267	0	Content		1241	818	612999	284315941
614	08:40:45.965																				MovieStart	128	0	0	Untertest1.avi
630	08:40:45.981	00:00:00.629	37	1263,087	810,057	0,6566359	0,4831352	508,5582	3,478528	0	1250,605	830,1363	0,4998297	0,4967569	511,2609	3,435508	0	1	1257	820						Untertest1.avi	0	880	547	72	111	1185	715	267	0	Content		1185	709	629631	284332573
646	08:40:45.997	00:00:00.646	38	1245,477	809,002	0,6566232	0,4834109	508,6763	3,489888	0	1263,012	838,0245	0,4997891	0,4969763	511,2011	3,475188	0	1	1254	824						Untertest1.avi	0	880	547	72	111	1185	715	267	0	Content		1182	713	646263	284349205
663	08:40:46.014	00:00:00.663	39	1252,627	814,1293	0,6565843	0,4836702	508,6967	3,471115	0	1269,402	837,5825	0,4997149	0,4972283	511,2433	3,463499	0	1	1261	826						Untertest1.avi	0	880	547	72	111	1185	715	267	0	Content		1189	715	663012	284365954
680	08:40:46.031	00:00:00.679	40	1254,001	817,9411	0,6564884	0,4839264	508,6306	3,528365	0	1270,069	836,7483	0,4996056	0,4974635	511,3808	3,455895	0	1	1262	827						Untertest1.avi	0	880	547	72	111	1185	715	267	0	Content		1190	716	679637	284382579
696	08:40:46.047	00:00:00.696	41	1243,365	817,9514	0,6563888	0,4841449	508,6923	3,509209	0	1250,853	834,8047	0,4995034	0,4977132	511,5198	3,469011	0	1	1247	826						Untertest1.avi	0	880	547	72	111	1185	715	267	0	Content		1175	715	696266	284399208
713	08:40:46.064	00:00:00.712	42	1255,979	806,7911	0,6563266	0,4844752	508,6304	3,522139	0	1270,26	836,0496	0,499422	0,4980499	511,5303	3,520919	0	1	1263	821						Untertest1.avi	0	880	547	72	111	1185	715	267	0	Content		1191	710	712893	284415835
730	08:40:46.081	00:00:00.729	43	1239,404	816,4358	0,6563174	0,4849001	508,7247	3,568874	0	1259,454	841,3462	0,4993897	0,4985076	511,5064	3,470409	0	1	1249	829						Untertest1.avi	0	880	547	72	111	1185	715	267	0	Content		1177	718	729649	284432591
746	08:40:46.097	00:00:00.746	44	1247,144	810,4575	0,6563593	0,4854044	508,7914	3,55473	0	1273,307	838,3634	0,4994118	0,4990491	511,6122	3,507721	0	1	1260	824						Untertest1.avi	0	880	547	72	111	1185	715	267	0	Content		1188	713	746276	284449218
763	08:40:46.114	00:00:00.762	45	1252,826	827,6969	0,6564721	0,4858872	508,9872	3,562664	0	1259,631	843,5085	0,499515	0,4996147	511,633	3,514266	0	1	1256	836						Untertest1.avi	0	880	547	72	111	1185	715	267	0	Content		1184	725	762905	284465847
780	08:40:46.131	00:00:00.779	46	1213,147	784,6595	0,6568606	0,4857872	508,843	3,581476	0	1230,239	800,9771	0,5000356	0,4997207	511,5858	3,490106	0	1	1222	793						Untertest1.avi	0	880	547	72	111	1185	715	267	0	Content		1150	682	779535	284482477
796	08:40:46.147	00:00:00.796	47	1054,037	650,0328	0,6585381	0,483561	508,9778	3,612639	0	1028,488	656,3953	0,5021141	0,4980069	511,6359	3,527488	0	2	1041	653						Untertest1.avi	0	880	547	72	111	815	373	316	0	Content		969	542	796287	284499229
813	08:40:46.164	00:00:00.812	48	926,5713	538,4307	0,6601415	0,4822536	508,8268	3,616681	0	894,152	546,3264	0,5036042	0,4973401	511,5969	3,551447	0	2	910	542						Untertest1.avi	0	880	547	72	111	815	373	316	0	Content		838	431	812920	284515862
830	08:40:46.181	00:00:00.829	49	901,7316	489,6017	0,6608381	0,4833156	509,0802	3,640796	0	850,9496	504,7264	0,5041333	0,4984843	511,6074	3,551697	0	2	876	497						Untertest1.avi	0	880	547	72	111	815	373	316	0	Content		804	386	829546	284532488
846	08:40:46.197	00:00:00.846	50	927,4219	458,1548	0,6700736	0,4852894	541,0293	3,856272	0	849,2179	502,96	0,5042848	0,5008628	511,5997	3,582128	0	2	888	481						Untertest1.avi	0	880	547	72	111	815	373	316	0	Content		816	370	846183	284549125
863	08:40:46.214	00:00:00.862	51	942,335	440,2379	0,6715803	0,4877944	545,6246	3,88563	0	838,2296	505,0476	0,504343	0,5033615	511,3101	3,584937	0	2	890	473						Untertest1.avi	0	880	547	72	111	815	373	316	0	Content		818	362	862932	284565874
880	08:40:46.231	00:00:00.879	52	905,545	493,9678	0,6617035	0,4905559	508,8656	3,63328	0	833,3441	503,3319	0,5045021	0,5056404	511,6418	3,61763	0	2	869	499						Untertest1.avi	0	880	547	72	111	815	373	316	0	Content		797	388	879561	284582503
896	08:40:46.247	00:00:00.896	53	901,2137	489,5998	0,6618493	0,4926195	508,8522	3,660627	0	842,2469	509,1934	0,5045066	0,5078132	511,809	3,600546	0	2	872	499						Untertest1.avi	0	880	547	72	111	815	373	316	0	Content		800	388	896188	284599130
913	08:40:46.264	00:00:00.912	54	938,2988	462,415	0,671418	0,4941801	543,5324	3,95383	0	850,1107	505,3769	0,5044047	0,5099992	511,6826	3,566591	0	2	894	484						Untertest1.avi	0	880	547	72	111	815	373	316	0	Content		822	373	912817	284615759
930	08:40:46.281	00:00:00.929	55	957,1281	432,8676	0,6727097	0,496322	549,0305	3,90092	0	842,2415	507,8929	0,5041929	0,5120949	511,9016	3,585154	0	2	900	470						Untertest1.avi	0	880	547	72	111	815	373	316	0	Content		828	359	929570	284632512
946	08:40:46.297	00:00:00.946	56	930,5002	436,2524	0,6715874	0,4981367	546,3508	3,953575	0	831,9607	504,1808	0,5038055	0,5139643	512,0333	3,581329	0	2	881	470						Untertest1.avi	0	880	547	72	111	815	373	316	0	Content		809	359	946196	284649138
963	08:40:46.314	00:00:00.962	57	963,4518	443,5285	0,6708545	0,4995634	545,6547	3,901977	0	848,0981	508,4703	0,503206	0,5154008	512,3046	3,573859	0	2	906	476						Untertest1.avi	0	880	547	72	111	815	373	316	0	Content		834	365	962827	284665769
979	08:40:46.330	00:00:00.979	58	920,4669	461,3011	0,6678443	0,5006146	537,0418	3,888038	0	842,5505	505,327	0,5025002	0,5165603	512,3146	3,609005	0	2	882	483						Untertest1.avi	0	880	547	72	111	815	373	316	0	Content		810	372	979456	284682398
996	08:40:46.347	00:00:00.996	59	955,8367	438,2845	0,6698446	0,5011002	547,3179	3,885761	0	846,249	507,8805	0,5018737	0,5171378	512,9139	3,579127	0	2	901	473						Untertest1.avi	0	880	547	72	111	815	373	316	0	Content		829	362	996208	284699150
1013	08:40:46.364	00:00:01.012	60	923,0335	453,2328	0,6672838	0,5010555	540,2395	3,868116	0	848,4727	508,6725	0,5012205	0,5172095	513,0453	3,551165	0	2	886	481						Untertest1.avi	0	880	547	72	111	815	373	316	0	Content		814	370	1012837	284715779
1029	08:40:46.380	00:00:01.029	61	928,8053	445,327	0,6681652	0,5005816	546,2009	3,898974	0	842,8778	502,5838	0,5005923	0,5168357	513,2177	3,562633	0	2	886	474						Untertest1.avi	0	880	547	72	111	815	373	316	0	Content		814	363	1029467	284732409
1046	08:40:46.397	00:00:01.046	62	-1024	-768	-1	-1	-1	-1	4	845,5403	508,8573	0,5000048	0,5158332	513,4792	3,569855	0	2	846	509						Untertest1.avi	0	880	547	72	111	815	373	316	0	Content		774	398	1046094	284749036
1063	08:40:46.414	00:00:01.062	63	925,8373	459,5865	0,6669815	0,4984244	546,5023	3,921167	0	847,9836	507,9698	0,4994973	0,5145586	513,6035	3,535536	0	2	887	484						Untertest1.avi	0	880	547	72	111	815	373	316	0	Content		815	373	1062862	284765804
1079	08:40:46.430	00:00:01.079	64	904,8108	495,2861	0,6566599	0,4977512	510,5544	3,567116	0	832,4976	505,6782	0,4989921	0,5132283	513,8363	3,554793	0	2	869	500						Untertest1.avi	0	880	547	72	111	815	373	316	0	Content		797	389	1079476	284782418
1096	08:40:46.447	00:00:01.096	65	976,6964	501,6606	0,6551875	0,49716	510,8898	3,571274	0	954,9989	531,5081	0,4978992	0,5125704	514,2722	3,547507	0	2	966	517						Untertest1.avi	0	880	547	72	111	815	373	316	0	Content		894	406	1096105	284799047
1113	08:40:46.464	00:00:01.112	66	1202,307	531,6265	0,6518904	0,4971769	511,6955	3,532036	0	1221,479	550,2003	0,4958445	0,5122288	515,1468	3,54554	0	3	1212	541						Untertest1.avi	0	880	547	72	111	1399	518	266	0	Content		1140	430	1112734	284815676
1129	08:40:46.480	00:00:01.129	67	1424,094	552,5034	0,6495826	0,4973404	512,4297	3,532531	0	1451,533	581,5988	0,4942287	0,511829	516,0214	3,459977	0	3	1438	567						Untertest1.avi	0	880	547	72	111	1399	518	266	0	Content		1366	456	1129487	284832429
1146	08:40:46.497	00:00:01.145	68	1587,207	596,4599	0,6485567	0,4970606	514,1839	3,585947	0	1597,785	617,3752	0,493554	0,5113325	513,3609	3,472213	0	3	1592	607						Untertest1.avi	0	880	547	72	111	1399	518	266	0	Content		1520	496	1145699	284848641
1162	08:40:46.513	00:00:01.162	69	1607,597	597,7439	0,6483801	0,4961531	514,7379	3,518427	0	1333,54	659,9713	0,4738298	0,510466	431,3093	2,879044	0	3	1471	629						Untertest1.avi	0	880	547	72	111	1399	518	266	0	Content		1399	518	1162320	284865262
1179	08:40:46.530	00:00:01.179	70	1399,785	642,6373	0,6619244	0,4956818	437,9777	3,032666	0	1326,495	665,9083	0,473607	0,5096087	431,8024	2,862566	0	3	1363	654						Untertest1.avi	0	880	547	72	111	1399	518	266	0	Content		1291	543	1179065	284882007
1196	08:40:46.547	00:00:01.195	71	1604,009	585,7499	0,6479427	0,4942472	514,8504	3,480356	0	1324,695	669,9616	0,4738761	0,5087088	434,4916	2,889186	0	3	1464	628						Untertest1.avi	0	880	547	72	111	1399	518	266	0	Content		1392	517	1195686	284898628
1212	08:40:46.563	00:00:01.212	72	1618,962	585,8474	0,6474797	0,4932014	514,9333	3,439492	0	1326,754	670,0576	0,4727243	0,507722	431,7748	2,839406	0	3	1473	628						Untertest1.avi	0	880	547	72	111	1399	518	266	0	Content		1401	517	1212308	284915250
1229	08:40:46.580	00:00:01.228	73	1604,531	595,3726	0,6470225	0,4921956	515,0682	3,430546	0	1338,901	674,3596	0,4729092	0,5067814	434,4132	2,826428	0	3	1472	635						Untertest1.avi	0	880	547	72	111	1399	518	266	0	Content		1400	524	1228929	284931871
1246	08:40:46.597	00:00:01.245	74	1396,485	649,2106	0,6612139	0,4918443	433,5615	2,902855	0	1334,478	666,4206	0,4721339	0,5059643	433,5751	2,810306	0	3	1365	658						Untertest1.avi	0	880	547	72	111	1399	518	266	0	Content		1293	547	1245678	284948620
1262	08:40:46.613	00:00:01.262	75	1586,901	589,8474	0,6459404	0,4905798	515,1055	3,397783	0	1349,545	664,4869	0,4725911	0,5052475	437,5771	2,827326	0	3	1468	627						Untertest1.avi	0	880	547	72	111	1399	518	266	0	Content		1396	516	1262300	284965242
1279	08:40:46.630	00:00:01.278	76	1589,036	593,5966	0,6454006	0,4898972	515,1973	3,396393	0	1354,922	673,58	0,4716236	0,5046245	436,1559	2,779729	0	3	1472	634						Untertest1.avi	0	880	547	72	111	1399	518	266	0	Content		1400	523	1278919	284981861
1296	08:40:46.647	00:00:01.295	77	1601,775	580,1124	0,6448719	0,4894206	515,2252	3,344042	0	1352,588	669,931	0,4710109	0,5041726	435,8728	2,766944	0	3	1477	625						Untertest1.avi	0	880	547	72	111	1399	518	266	0	Content		1405	514	1295541	284998483
1312	08:40:46.663	00:00:01.312	78	1591,99	592,3958	0,644325	0,4889714	515,1845	3,366557	0	1351,585	675,4481	0,4706623	0,5037044	436,5836	2,753833	0	3	1472	634						Untertest1.avi	0	880	547	72	111	1399	518	266	0	Content		1400	523	1312288	285015230
1329	08:40:46.680	00:00:01.328	79	1361,435	648,1356	0,6588489	0,4889899	432,816	2,850887	0	1358,414	660,1415	0,4709456	0,5033714	439,5654	2,751519	0	3	1360	654						Untertest1.avi	0	880	547	72	111	1399	518	266	0	Content		1288	543	1328908	285031850
1346	08:40:46.697	00:00:01.345	80	1593,956	584,5769	0,6451071	0,4873582	518,8779	3,360448	0	1357,76	662,4462	0,4701518	0,502825	437,9669	2,745342	0	3	1476	624						Untertest1.avi	0	880	547	72	111	1399	518	266	0	Content		1404	513	1345532	285048474
1362	08:40:46.713	00:00:01.362	81	1586,643	608,1113	0,6432219	0,4879218	514,5706	3,365093	0	1355,953	680,6449	0,4700854	0,503119	438,58	2,715546	0	3	1471	644						Untertest1.avi	0	880	547	72	111	1399	518	266	0	Content		1399	533	1362151	285065093
1379	08:40:46.730	00:00:01.378	82	1491,497	729,7838	0,6435192	0,4899411	512,9316	3,267011	0	1338,99	775,6492	0,4745498	0,5050718	454,0982	2,847967	0	4	1415	753						Untertest1.avi	0	880	547	72	111	1255	787	300	0	Content		1343	642	1378897	285081839
1396	08:40:46.747	00:00:01.395	83	1368,279	844,0177	0,6441653	0,4914592	512,6283	3,327064	0	1623,449	893,6262	0,4900671	0,5061071	517,9155	3,26643	0	4	1496	869						Untertest1.avi	0	880	547	72	111	1255	787	300	0	Content		1424	758	1395519	285098461
1412	08:40:46.763	00:00:01.412	84	1300,632	870,0016	0,6444445	0,4919105	512,4062	3,2947	0	1353,749	919,9552	0,4895258	0,5063427	516,5485	3,198675	0	4	1327	895						Untertest1.avi	0	880	547	72	111	1255	787	300	0	Content		1255	784	1412139	285115081
1429	08:40:46.780	00:00:01.428	85	1288,565	872,1637	0,6443299	0,4919891	512,4893	3,282022	0	1343,175	918,0591	0,4892884	0,5065815	516,4751	3,177543	0	4	1316	895						Untertest1.avi	0	880	547	72	111	1255	787	300	0	Content		1244	784	1428762	285131704
1446	08:40:46.797	00:00:01.445	86	1296,346	885,4241	0,6441092	0,4923359	512,5413	3,280073	0	1359,577	907,9304	0,4890281	0,5070868	516,4794	3,207794	0	4	1328	897						Untertest1.avi	0	880	547	72	111	1255	787	300	0	Content		1256	786	1445507	285148449
1462	08:40:46.813	00:00:01.462	87	1320,021	883,981	0,6439851	0,4929087	512,2625	3,297433	0	1339,44	908,8013	0,4888097	0,5077465	516,4039	3,195244	0	4	1330	896						Untertest1.avi	0	880	547	72	111	1255	787	300	0	Content		1258	785	1462128	285165070
1479	08:40:46.830	00:00:01.478	88	1310,562	878,3719	0,643876	0,4937162	512,2065	3,279737	0	1333,509	907,7554	0,488592	0,5086663	516,4544	3,225081	0	4	1322	893						Untertest1.avi	0	880	547	72	111	1255	787	300	0	Content		1250	782	1478750	285181692
1495	08:40:46.846	00:00:01.495	89	1308,1	878,5305	0,6436682	0,4948149	512,3198	3,2693	0	1359,75	935,987	0,4883518	0,5098726	516,3566	3,160834	0	4	1334	907						Untertest1.avi	0	880	547	72	111	1255	787	300	0	Content		1262	796	1495387	285198329
1512	08:40:46.863	00:00:01.512	90	1308,006	881,838	0,6434558	0,496186	512,098	3,275727	0	1336,753	911,8938	0,4880562	0,5113365	516,364	3,197448	0	4	1322	897						Untertest1.avi	0	880	547	72	111	1255	787	300	0	Content		1250	786	1512117	285215059
1529	08:40:46.880	00:00:01.528	91	1311,986	887,1816	0,6432197	0,4975744	512,0851	3,318455	0	1340,942	926,3682	0,4877502	0,5129066	516,3248	3,214375	0	4	1326	907						Untertest1.avi	0	880	547	72	111	1255	787	300	0	Content		1254	796	1528740	285231682
1545	08:40:46.896	00:00:01.545	92	1305,168	888,4052	0,6429666	0,4990727	512,1926	3,316069	0	1349,18	929,5164	0,4874923	0,5146137	516,2592	3,199544	0	4	1327	909						Untertest1.avi	0	880	547	72	111	1255	787	300	0	Content		1255	798	1545372	285248314
1562	08:40:46.913	00:00:01.561	93	1303,107	882,5176	0,6427252	0,5005767	512,1641	3,325173	0	1354,896	941,7446	0,4872075	0,5164107	516,2682	3,243788	0	4	1329	912						Untertest1.avi	0	880	547	72	111	1255	787	300	0	Content		1257	801	1561982	285264924
1579	08:40:46.930	00:00:01.578	94	1312,897	878,7346	0,6425018	0,5021011	512,0253	3,34903	0	1335,512	916,1402	0,4869593	0,5181159	516,2367	3,291588	0	4	1324	897						Untertest1.avi	0	880	547	72	111	1255	787	300	0	Content		1252	786	1578728	285281670
1595	08:40:46.946	00:00:01.595	95	1326,833	886,7975	0,6424178	0,5036868	511,9327	3,35166	0	1346,462	916,3195	0,4867955	0,5199377	516,1661	3,255146	0	4	1337	902						Untertest1.avi	0	880	547	72	111	1255	787	300	0	Content		1265	791	1595364	285298306
1612	08:40:46.963	00:00:01.611	96	1300,747	881,9929	0,6423377	0,5054926	511,9383	3,362996	0	1358,87	927,0878	0,4867102	0,5220076	516,1943	3,262271	0	4	1330	905						Untertest1.avi	0	880	547	72	111	1255	787	300	0	Content		1258	794	1611970	285314912
1629	08:40:46.980	00:00:01.628	97	1310,419	880,0449	0,6423565	0,5073875	511,7628	3,408402	0	1335,631	918,6865	0,486686	0,5241191	516,1005	3,299314	0	4	1323	899						Untertest1.avi	0	880	547	72	111	1255	787	300	0	Content		1251	788	1628592	285331534
1645	08:40:46.996	00:00:01.645	98	1322,342	893,062	0,6424071	0,509154	511,8107	3,385709	0	1356,768	936,8818	0,4867291	0,5260824	516,0283	3,314653	0	4	1340	915						Untertest1.avi	0	880	547	72	111	1255	787	300	0	Content		1268	804	1645349	285348291
1662	08:40:47.013	00:00:01.661	99	1180,001	975,2358	0,6430395	0,5125569	511,8107	3,350475	0	-1024	-768	-1	-1	-1	-1	4	4	1180	975						Untertest1.avi	0	880	547	72	111	1255	787	300	0	Content		1108	864	1661960	285364902
1679	08:40:47.030	00:00:01.678	100	-1024	-768	-1	-1	-1	-1	4	-1024	-768	-1	-1	-1	-1	4		0	0						Untertest1.avi	0	880	547	72	111				0	Content		-72	-111	1678595	285381537
1695	08:40:47.046	00:00:01.695	101	-1024	-768	-1	-1	-1	-1	4	-1024	-768	-1	-1	-1	-1	4		0	0						Untertest1.avi	0	880	547	72	111				0	Content		-72	-111	1695204	285398146
1712	08:40:47.063	00:00:01.711	102	-1024	-768	-1	-1	-1	-1	4	-1024	-768	-1	-1	-1	-1	4		0	0						Untertest1.avi	0	880	547	72	111				0	Content		-72	-111	1711948	285414890
1729	08:40:47.080	00:00:01.728	103	-1024	-768	-1	-1	-1	-1	4	-1024	-768	-1	-1	-1	-1	4		0	0						Untertest1.avi	0	880	547	72	111				0	Content		-72	-111	1728571	285431513
1745	08:40:47.096	00:00:01.745	104	-1024	-768	-1	-1	-1	-1	4	-1024	-768	-1	-1	-1	-1	4		0	0						Untertest1.avi	0	880	547	72	111				0	Content		-72	-111	1745191	285448133
1762	08:40:47.113	00:00:01.761	105	-1024	-768	-1	-1	-1	-1	4	-1024	-768	-1	-1	-1	-1	4		0	0						Untertest1.avi	0	880	547	72	111				0	Content		-72	-111	1761938	285464880
1779	08:40:47.130	00:00:01.778	106	-1024	-768	-1	-1	-1	-1	4	-1024	-768	-1	-1	-1	-1	4		0	0						Untertest1.avi	0	880	547	72	111				0	Content		-72	-111	1778559	285481501
1795	08:40:47.146	00:00:01.795	107	-1024	-768	-1	-1	-1	-1	4	-1024	-768	-1	-1	-1	-1	4		0	0						Untertest1.avi	0	880	547	72	111				0	Content		-72	-111	1795180	285498122
1812	08:40:47.163	00:00:01.811	108	-1024	-768	-1	-1	-1	-1	4	-1024	-768	-1	-1	-1	-1	4		0	0						Untertest1.avi	0	880	547	72	111				0	Content		-72	-111	1811802	285514744
1829	08:40:47.180	00:00:01.828	109	-1024	-768	-1	-1	-1	-1	4	-1024	-768	-1	-1	-1	-1	4		0	0						Untertest1.avi	0	880	547	72	111				0	Content		-72	-111	1828546	285531488
1845	08:40:47.196	00:00:01.845	110	-1024	-768	-1	-1	-1	-1	4	-1024	-768	-1	-1	-1	-1	4		0	0						Untertest1.avi	0	880	547	72	111				0	Content		-72	-111	1845169	285548111
1862	08:40:47.213	00:00:01.861	111	-1024	-768	-1	-1	-1	-1	4	-1024	-768	-1	-1	-1	-1	4		0	0						Untertest1.avi	0	880	547	72	111				0	Content		-72	-111	1861789	285564731
1878	08:40:47.229	00:00:01.878	112	-1024	-768	-1	-1	-1	-1	4	-1024	-768	-1	-1	-1	-1	4		0	0						Untertest1.avi	0	880	547	72	111				0	Content		-72	-111	1878414	285581356
1895	08:40:47.246	00:00:01.895	113	-1024	-768	-1	-1	-1	-1	4	-1024	-768	-1	-1	-1	-1	4		0	0						Untertest1.avi	0	880	547	72	111				0	Content		-72	-111	1895166	285598108
1912	08:40:47.263	00:00:01.911	114	-1024	-768	-1	-1	-1	-1	4	-1024	-768	-1	-1	-1	-1	4		0	0						Untertest1.avi	0	880	547	72	111				0	Content		-72	-111	1911780	285614722
1928	08:40:47.279	00:00:01.928	115	-1024	-768	-1	-1	-1	-1	4	-1024	-768	-1	-1	-1	-1	4		0	0						Untertest1.avi	0	880	547	72	111				0	Content		-72	-111	1928399	285631341
1945	08:40:47.296	00:00:01.945	116	-1024	-768	-1	-1	-1	-1	4	-1024	-768	-1	-1	-1	-1	4		0	0						Untertest1.avi	0	880	547	72	111				0	Content		-72	-111	1945014	285647956
1962	08:40:47.313	00:00:01.961	117	-1024	-768	-1	-1	-1	-1	4	-1024	-768	-1	-1	-1	-1	4		0	0						Untertest1.avi	0	880	547	72	111				0	Content		-72	-111	1961762	285664704
1978	08:40:47.329	00:00:01.978	118	-1024	-768	-1	-1	-1	-1	4	-1024	-768	-1	-1	-1	-1	4		0	0						Untertest1.avi	0	880	547	72	111				0	Content		-72	-111	1978383	285681325
1995	08:40:47.346	00:00:01.995	119	-1024	-768	-1	-1	-1	-1	4	-1024	-768	-1	-1	-1	-1	4		0	0						Untertest1.avi	0	880	547	72	111				0	Content		-72	-111	1995002	285697944
2012	08:40:47.363	00:00:02.011	120	-1024	-768	-1	-1	-1	-1	4	-1024	-768	-1	-1	-1	-1	4		0	0						Untertest1.avi	0	880	547	72	111				0	Content		-72	-111	2011625	285714567
2028	08:40:47.379	00:00:02.028	121	-1024	-768	-1	-1	-1	-1	4	-1024	-768	-1	-1	-1	-1	4		0	0						Untertest1.avi	0	880	547	72	111				0	Content		-72	-111	2028371	285731313
2045	08:40:47.396	00:00:02.044	122	-1024	-768	-1	-1	-1	-1	4	-1024	-768	-1	-1	-1	-1	4		0	0						Untertest1.avi	0	880	547	72	111				0	Content		-72	-111	2044989	285747931
2062	08:40:47.413	00:00:02.061	123	-1024	-768	-1	-1	-1	-1	4	-1024	-768	-1	-1	-1	-1	4		0	0						Untertest1.avi	0	880	547	72	111				0	Content		-72	-111	2061654	285764596
2078	08:40:47.429	00:00:02.078	124	641,627	485,0605	0,4937311	0,5168556	534,6232	3,813649	3	493,4465	487,9851	0,4937027	0,5168752	516,665	3,715432	1	5	493	488						Untertest1.avi	0	880	547	72	111	421	363	266	0	Content		421	377	2078236	285781178
2095	08:40:47.446	00:00:02.094	125	548,1556	419,2501	0,6602913	0,4952499	548,6482	4,086445	0	483,8806	492,2382	0,4937409	0,516594	516,5204	3,749532	0	5	516	456						Untertest1.avi	0	880	547	72	111	421	363	266	0	Content		444	345	2094983	285797925
2112	08:40:47.463	00:00:02.111	126	561,4307	412,9548	0,6597673	0,4950345	545,8053	4,026355	0	484,1435	490,7519	0,4937955	0,5162163	516,47	3,781201	0	5	523	452						Untertest1.avi	0	880	547	72	111	421	363	266	0	Content		451	341	2111601	285814543
2128	08:40:47.479	00:00:02.128	127	552,1583	408,9659	0,6615311	0,4946796	551,9237	4,115028	0	476,153	487,57	0,4938732	0,5157464	516,3249	3,731845	0	5	514	448						Untertest1.avi	0	880	547	72	111	421	363	266	0	Content		442	337	2128230	285831172
2145	08:40:47.496	00:00:02.144	128	551,5504	419,6524	0,6616145	0,4943302	551,7861	4,103717	0	480,0206	488,1018	0,4939097	0,515219	516,3161	3,744637	0	5	516	454						Untertest1.avi	0	880	547	72	111	421	363	266	0	Content		444	343	2144845	285847787
2162	08:40:47.513	00:00:02.161	129	552,5564	415,8279	0,6618735	0,4938839	552,1328	4,125056	0	491,9762	488,465	0,4938931	0,5145977	516,2665	3,74224	0	5	522	452						Untertest1.avi	0	880	547	72	111	421	363	266	0	Content		450	341	2161592	285864534
2178	08:40:47.529	00:00:02.178	130	562,1297	421,2398	0,6598888	0,4934977	544,5709	4,056976	0	481,7338	495,8843	0,4938482	0,5140426	516,299	3,730806	0	5	522	459						Untertest1.avi	0	880	547	72	111	421	363	266	0	Content		450	348	2178214	285881156
2195	08:40:47.546	00:00:02.194	131	-1024	-768	-1	-1	-1	-1	4	483,0177	490,526	0,492015	0,5134583	525,0507	3,682597	0	5	483	491						Untertest1.avi	0	880	547	72	111	421	363	266	0	Content		411	380	2194754	285897696
2211	08:40:47.562	00:00:02.211	132	-1024	-768	-1	-1	-1	-1	4	486,4706	502,3827	0,4940654	0,5129147	516,0226	3,590616	0	5	486	502						Untertest1.avi	0	880	547	72	111	421	363	266	0	Content		414	391	2211499	285914441
2228	08:40:47.579	00:00:02.228	133	-1024	-768	-1	-1	-1	-1	4	-1024	-768	-1	-1	-1	-1	4	5	0	0						Untertest1.avi	0	880	547	72	111	421	363	266	0	Content		-72	-111	2228121	285931063
2245	08:40:47.596	00:00:02.244	134	-1024	-768	-1	-1	-1	-1	4	-1024	-768	-1	-1	-1	-1	4	5	0	0						Untertest1.avi	0	880	547	72	111	421	363	266	0	Content		-72	-111	2244805	285947747
2261	08:40:47.612	00:00:02.261	135	-1024	-768	-1	-1	-1	-1	4	-1024	-768	-1	-1	-1	-1	4	5	0	0						Untertest1.avi	0	880	547	72	111	421	363	266	0	Content		-72	-111	2261470	285964412
2278	08:40:47.629	00:00:02.278	136	-1024	-768	-1	-1	-1	-1	4	486,1139	473,619	0,4903938	0,510744	535,3706	3,718364	0	5	486	474						Untertest1.avi	0	880	547	72	111	421	363	266	0	Content		414	363	2278108	285981050
2295	08:40:47.646	00:00:02.294	137	-1024	-768	-1	-1	-1	-1	4	-1024	-768	-1	-1	-1	-1	4	5	0	0						Untertest1.avi	0	880	547	72	111	421	363	266	0	Content		-72	-111	2294726	285997668
2311	08:40:47.662	00:00:02.311	138	-1024	-768	-1	-1	-1	-1	4	-1024	-768	-1	-1	-1	-1	4	5	0	0						Untertest1.avi	0	880	547	72	111	421	363	266	0	Content		-72	-111	2311410	286014352
2328	08:40:47.679	00:00:02.328	139	-1024	-768	-1	-1	-1	-1	4	-1024	-768	-1	-1	-1	-1	4	5	0	0						Untertest1.avi	0	880	547	72	111	421	363	266	0	Content		-72	-111	2328074	286031016
2345	08:40:47.696	00:00:02.344	140	-1024	-768	-1	-1	-1	-1	4	130,166	534,8954	0,4946172	0,5076778	539,142	3,601717	0	6	130	535						Untertest1.avi	0	880	547	72	111	-44	445	383	0	Content		58	424	2344713	286047655
2361	08:40:47.712	00:00:02.361	141	-1024	-768	-1	-1	-1	-1	4	-1024	-768	-1	-1	-1	-1	4	6	0	0						Untertest1.avi	0	880	547	72	111	-44	445	383	0	Content		-72	-111	2361334	286064276
2378	08:40:47.729	00:00:02.377	142	-1024	-768	-1	-1	-1	-1	4	-14,58679	563,8961	0,4983913	0,5063877	531,1854	3,50766	0	6	-15	564						Untertest1.avi	0	880	547	72	111	-44	445	383	0	Content		-87	453	2377963	286080905
2395	08:40:47.746	00:00:02.394	143	-1024	-768	-1	-1	-1	-1	4	0,1350814	566,4742	0,498221	0,5056043	532,003	3,557473	0	6	0	566						Untertest1.avi	0	880	547	72	111	-44	445	383	0	Content		-72	455	2394703	286097645
2411	08:40:47.762	00:00:02.411	144	-1024	-768	-1	-1	-1	-1	4	-50,28732	559,1892	0,5055906	0,5041701	532,925	3,452355	0	6	-50	559						Untertest1.avi	0	880	547	72	111	-44	445	383	0	Content		-122	448	2411323	286114265
2428	08:40:47.779	00:00:02.427	145	-1024	-768	-1	-1	-1	-1	4	-1024	-768	-1	-1	-1	-1	4	6	0	0						Untertest1.avi	0	880	547	72	111	-44	445	383	0	Content		-72	-111	2427978	286130920
2445	08:40:47.796	00:00:02.444	146	-1024	-768	-1	-1	-1	-1	4	-1024	-768	-1	-1	-1	-1	4	6	0	0						Untertest1.avi	0	880	547	72	111	-44	445	383	0	Content		-72	-111	2444643	286147585
2461	08:40:47.812	00:00:02.461	147	-1024	-768	-1	-1	-1	-1	4	16,20828	577,5741	0,5027057	0,5017452	514,7885	3,299535	0	6	16	578						Untertest1.avi	0	880	547	72	111	-44	445	383	0	Content		-56	467	2461266	286164208
2478	08:40:47.829	00:00:02.478	148	-1024	-768	-1	-1	-1	-1	4	19,13881	576,1888	0,503001	0,5009942	514,5331	3,286287	0	6	19	576						Untertest1.avi	0	880	547	72	111	-44	445	383	0	Content		-53	465	2478011	286180953
2495	08:40:47.846	00:00:02.494	149	23,11521	509,8198	0,6703221	0,4821691	542,4717	3,546525	0	7,817273	578,1882	0,503293	0,500231	514,4386	3,278608	0	6	15	544						Untertest1.avi	0	880	547	72	111	-44	445	383	0	Content		-57	433	2494629	286197571
2511	08:40:47.862	00:00:02.511	150	51,28753	523,1393	0,669863	0,4815867	539,0316	3,525992	0	11,50157	574,4911	0,5035263	0,499443	514,3217	3,25511	0	6	31	549						Untertest1.avi	0	880	547	72	111	-44	445	383	0	Content		-41	438	2511251	286214193
2528	08:40:47.879	00:00:02.527	151	51,28753	523,1393	0,6710932	0,4807551	542,5419	3,525992	0	4,305605	576,8093	0,5036733	0,4984093	514,1937	3,213412	0	6	28	550						Untertest1.avi	0	880	547	72	111	-44	445	383	0	Content		-44	439	2527873	286230815
2545	08:40:47.896	00:00:02.544	152	47,04564	529,4941	0,6680769	0,4792624	530,8591	3,433112	0	8,554179	571,7294	0,5037575	0,4968424	514,027	3,183442	0	6	28	551						Untertest1.avi	0	880	547	72	111	-44	445	383	0	Content		-44	440	2544618	286247560
2561	08:40:47.912	00:00:02.561	153	59,15276	535,4578	0,6696395	0,4776767	535,8768	3,453686	0	3,755164	583,7759	0,5038092	0,4952272	513,8284	3,182164	0	6	31	560						Untertest1.avi	0	880	547	72	111	-44	445	383	0	Content		-41	449	2561239	286264181
2578	08:40:47.929	00:00:02.577	154	44,67798	535,6787	0,6695202	0,4762685	535,109	3,416914	0	44,31404	583,4574	0,5038279	0,4938048	513,7089	3,231563	0	6	44	560						Untertest1.avi	0	880	547	72	111	-44	445	383	0	Content		-28	449	2577861	286280803
2594	08:40:47.945	00:00:02.594	155	37,41062	510,7426	0,669977	0,475082	536,0356	3,311011	0	34,19125	579,2127	0,5038471	0,4925908	513,5999	3,171214	0	6	36	545						Untertest1.avi	0	880	547	72	111	-44	445	383	0	Content		-36	434	2594483	286297425
2611	08:40:47.962	00:00:02.611	156	43,15498	528,2584	0,6719401	0,4740925	543,0336	3,451371	0	16,44948	584,7245	0,5039399	0,4916065	513,4625	3,162397	0	6	30	556						Untertest1.avi	0	880	547	72	111	-44	445	383	0	Content		-42	445	2611227	286314169
2628	08:40:47.979	00:00:02.627	157	32,30351	524,4362	0,6702349	0,4734395	535,0673	3,354198	0	-5,129055	570,2732	0,5041674	0,4910681	513,2917	3,061042	0	6	14	547						Untertest1.avi	0	880	547	72	111	-44	445	383	0	Content		-58	436	2627851	286330793
2644	08:40:47.995	00:00:02.644	158	33,88757	519,2205	0,6726528	0,4731442	542,5551	3,44809	0	15,52767	573,642	0,504516	0,4908981	513,1107	3,148462	0	6	25	546						Untertest1.avi	0	880	547	72	111	-44	445	383	0	Content		-47	435	2644471	286347413
2661	08:40:48.012	00:00:02.661	159	45,02441	524,8109	0,671795	0,473066	537,124	3,351142	0	22,52734	582,1724	0,5049549	0,490887	512,9423	3,087375	0	6	34	553						Untertest1.avi	0	880	547	72	111	-44	445	383	0	Content		-38	442	2661092	286364034
2678	08:40:48.029	00:00:02.677	160	63,54308	526,2686	0,6713532	0,473152	533,5192	3,344963	0	17,27016	577,5831	0,5053954	0,4910092	512,8611	3,125555	0	6	40	552						Untertest1.avi	0	880	547	72	111	-44	445	383	0	Content		-32	441	2677835	286380777
2694	08:40:48.045	00:00:02.694	161	66,43171	536,3711	0,6719559	0,4732413	533,8909	3,376391	0	20,99579	578,8264	0,5058119	0,4910912	512,6844	3,117206	0	6	44	558						Untertest1.avi	0	880	547	72	111	-44	445	383	0	Content		-28	447	2694458	286397400
2711	08:40:48.062	00:00:02.711	162	19,24856	545,9084	0,6746504	0,4737872	542,7271	3,415055	0	8,481763	617,2309	0,5062203	0,4915459	512,5211	3,066162	0	6	14	582						Untertest1.avi	0	880	547	72	111	-44	445	383	0	Content		-58	471	2711081	286414023
2728	08:40:48.079	00:00:02.727	163	13,67014	694,3916	0,6728247	0,4760778	535,9206	3,376528	0	-15,83002	740,5003	0,5068099	0,4933536	512,4098	3,097027	0	7	-1	717						Untertest1.avi	0	880	547	72	111	-74	846	383	0	Content		-73	606	2727702	286430644
2744	08:40:48.095	00:00:02.744	164	13,01134	836,585	0,6735204	0,4782186	540,8652	3,393745	0	-49,94736	896,9674	0,5069301	0,4946755	512,4557	3,053541	0	7	-18	867						Untertest1.avi	0	880	547	72	111	-74	846	383	0	Content		-90	756	2744450	286447392
2761	08:40:48.112	00:00:02.761	165	24,6854	933,0969	0,6716812	0,4788907	535,6637	3,33534	0	295,8035	965,9923	0,5095517	0,494968	499,7845	2,922199	0	7	160	950						Untertest1.avi	0	880	547	72	111	-74	846	383	0	Content		88	839	2761069	286464011
2778	08:40:48.129	00:00:02.777	166	31,68415	950,6145	0,6711203	0,4783058	533,2701	3,324026	0	-14,34543	964,228	0,506487	0,4942285	512,519	3,062114	0	7	9	957						Untertest1.avi	0	880	547	72	111	-74	846	383	0	Content		-63	846	2777692	286480634
2794	08:40:48.145	00:00:02.794	167	21,47766	945,1066	0,6711676	0,4775775	533,049	3,250041	0	597,3914	981,3433	0,5120008	0,4933766	512,519	2,952976	0	7	309	963						Untertest1.avi	0	880	547	72	111	-74	846	383	0	Content		237	852	2794313	286497255
2811	08:40:48.162	00:00:02.811	168	17,93114	951,1812	0,6714468	0,4771009	533,5793	3,32075	0	-24,52131	975,9921	0,5064545	0,4932882	512,2488	3,057214	0	7	-3	964						Untertest1.avi	0	880	547	72	111	-74	846	383	0	Content		-75	853	2811057	286513999
2828	08:40:48.179	00:00:02.827	169	14,64352	959,6138	0,6721466	0,476661	534,9615	3,295663	0	-1024	-768	-1	-1	-1	-1	4	7	15	960						Untertest1.avi	0	880	547	72	111	-74	846	383	0	Content		-57	849	2827680	286530622
2844	08:40:48.195	00:00:02.844	170	14,75564	930,6686	0,67199	0,4762948	533,5672	3,377156	0	-78,25977	987,9504	0,5025775	0,4927673	531,3293	3,119454	0	7	-32	959						Untertest1.avi	0	880	547	72	111	-74	846	383	0	Content		-104	848	2844301	286547243
2861	08:40:48.212	00:00:02.860	171	36,33169	929,5034	0,6726093	0,4758623	534,6032	3,344444	0	273,0954	984,1239	0,5095313	0,491908	524,2561	3,14608	0	7	155	957						Untertest1.avi	0	880	547	72	111	-74	846	383	0	Content		83	846	2860921	286563863
2878	08:40:48.229	00:00:02.877	172	61,04239	918,9194	0,6730061	0,4751903	534,8593	3,45208	0	-77,54319	1012,965	0,5117417	0,49093	534,2215	3,241262	0	7	-8	966						Untertest1.avi	0	880	547	72	111	-74	846	383	0	Content		-80	855	2877667	286580609
2894	08:40:48.245	00:00:02.894	173	11,80873	953,3213	0,6731901	0,474598	534,8428	3,347009	0	-38,87216	983,1877	0,5104601	0,4903956	527,4049	3,25372	0	7	-14	968						Untertest1.avi	0	880	547	72	111	-74	846	383	0	Content		-86	857	2894288	286597230
2911	08:40:48.262	00:00:02.910	174	33,9568	928,4833	0,6731263	0,4742148	533,4939	3,40515	0	-17,16286	961,7717	0,5109671	0,4900575	529,0143	3,311935	0	7	8	945						Untertest1.avi	0	880	547	72	111	-74	846	383	0	Content		-64	834	2910914	286613856
2928	08:40:48.279	00:00:02.927	175	45,936	934,4114	0,6729748	0,4737687	532,3395	3,483279	0	574,6934	991,5467	0,5164875	0,4897291	529,0143	3,105667	0	7	310	963						Untertest1.avi	0	880	547	72	111	-74	846	383	0	Content		238	852	2927533	286630475
2944	08:40:48.295	00:00:02.944	176	17,09679	952,0497	0,6721568	0,4732797	528,9128	3,432452	0	-1024	-768	-1	-1	-1	-1	4	7	17	952						Untertest1.avi	0	880	547	72	111	-74	846	383	0	Content		-55	841	2944278	286647220
2961	08:40:48.312	00:00:02.960	177	40,57932	929,8053	0,6727671	0,4728604	530,1404	3,484855	0	-64,51566	982,7159	0,5112953	0,4885058	528,7896	3,260832	0	7	-12	956						Untertest1.avi	0	880	547	72	111	-74	846	383	0	Content		-84	845	2960899	286663841
2978	08:40:48.329	00:00:02.977	178	16,76434	930,5828	0,6752894	0,4725082	538,524	3,539388	0	-63,76574	989,1753	0,5115047	0,4881173	529,1116	3,273796	0	7	-24	960						Untertest1.avi	0	880	547	72	111	-74	846	383	0	Content		-96	849	2977518	286680460
2994	08:40:48.345	00:00:02.994	179	29,43842	954,2758	0,6725432	0,4723895	527,7537	3,439309	0	-52,52584	977,7076	0,5111666	0,4878841	526,6235	3,306233	0	7	-12	966						Untertest1.avi	0	880	547	72	111	-74	846	383	0	Content		-84	855	2994142	286697084
3011	08:40:48.362	00:00:03.010	180	33,72845	932,5446	0,6737834	0,4723299	531,2226	3,501631	0	-41,81542	991,6783	0,5113387	0,4877373	526,5587	3,41276	0	7	-4	962						Untertest1.avi	0	880	547	72	111	-74	846	383	0	Content		-76	851	3010890	286713832
3028	08:40:48.379	00:00:03.027	181	62,80477	914,3459	0,6717731	0,4724586	523,0664	3,517239	0	-47,57841	963,5057	0,5117789	0,4878587	527,8871	3,488857	0	7	8	939						Untertest1.avi	0	880	547	72	111	-74	846	383	0	Content		-64	828	3027509	286730451
3044	08:40:48.395	00:00:03.044	182	34,51686	940,5314	0,6740233	0,4725978	529,7812	3,520413	0	-1024	-768	-1	-1	-1	-1	4	7	35	941						Untertest1.avi	0	880	547	72	111	-74	846	383	0	Content		-37	830	3044132	286747074
3061	08:40:48.412	00:00:03.060	183	50,75056	934,1981	0,6743634	0,4727705	529,6364	3,566767	0	-71,18499	974,0993	0,5121666	0,4882623	527,3483	3,466367	0	7	-10	954						Untertest1.avi	0	880	547	72	111	-74	846	383	0	Content		-82	843	3060753	286763695
3077	08:40:48.428	00:00:03.077	184	45,38035	933,0456	0,6732849	0,472807	525,2902	3,583009	0	-52,72695	967,478	0,5124628	0,4884034	527,5512	3,452564	0	7	-4	950						Untertest1.avi	0	880	547	72	111	-74	846	383	0	Content		-76	839	3077499	286780441
3094	08:40:48.445	00:00:03.094	185	68,65492	920,0399	0,6728591	0,472691	522,8304	3,642033	0	-50,36653	969,3357	0,5129372	0,4882474	529,1454	3,463778	0	7	9	945						Untertest1.avi	0	880	547	72	111	-74	846	383	0	Content		-63	834	3094121	286797063
3111	08:40:48.462	00:00:03.110	186	32,37101	949,2008	0,6728455	0,4726732	522,6443	3,648844	0	-39,94081	971,5864	0,5129822	0,4881999	529,0303	3,510305	0	8	-4	960						Untertest1.avi	0	880	547	72	111	157	858	183	0	Content		-76	849	3110741	286813683
3127	08:40:48.478	00:00:03.127	187	-1024	-768	-1	-1	-1	-1	4	667,6495	1004,102	0,5179314	0,4884709	529,0303	3,435044	0	8	668	1004						Untertest1.avi	0	880	547	72	111	157	858	183	0	Content		596	893	3127490	286830432
3144	08:40:48.495	00:00:03.144	188	190,3366	965,5702	0,674853	0,4734689	536,176	3,808468	0	-1024	-768	-1	-1	-1	-1	4	8	190	966						Untertest1.avi	0	880	547	72	111	157	858	183	0	Content		118	855	3144106	286847048
3161	08:40:48.512	00:00:03.160	189	184,5958	1008,325	0,6759257	0,4736308	541,0284	3,750801	0	-1024	-768	-1	-1	-1	-1	4	8	185	1008						Untertest1.avi	0	880	547	72	111	157	858	183	0	Content		113	897	3160851	286863793
3177	08:40:48.528	00:00:03.177	190	181,2255	975,2855	0,6726794	0,4737167	528,752	3,708757	0	-1024	-768	-1	-1	-1	-1	4	8	181	975						Untertest1.avi	0	880	547	72	111	157	858	183	0	Content		109	864	3177473	286880415
3194	08:40:48.545	00:00:03.194	191	233,0791	961,9019	0,6664367	0,4744075	506,6716	3,534791	0	-1024	-768	-1	-1	-1	-1	4	8	233	962						Untertest1.avi	0	880	547	72	111	157	858	183	0	Content		161	851	3194221	286897163
3211	08:40:48.562	00:00:03.210	192	226,451	972,251	0,6665612	0,4745959	506,6214	3,534882	0	-1024	-768	-1	-1	-1	-1	4	8	226	972						Untertest1.avi	0	880	547	72	111	157	858	183	0	Content		154	861	3210843	286913785
3227	08:40:48.578	00:00:03.227	193	235,3051	973,4973	0,6666669	0,474834	506,5264	3,565073	0	-1024	-768	-1	-1	-1	-1	4	8	235	973						Untertest1.avi	0	880	547	72	111	157	858	183	0	Content		163	862	3227464	286930406
3244	08:40:48.595	00:00:03.244	194	237,6941	976,2607	0,6666565	0,4749203	506,5485	3,578619	0	-1024	-768	-1	-1	-1	-1	4	8	238	976						Untertest1.avi	0	880	547	72	111	157	858	183	0	Content		166	865	3244085	286947027
3261	08:40:48.612	00:00:03.260	195	223,8134	964,7109	0,666585	0,4750034	506,7077	3,555646	0	-1024	-768	-1	-1	-1	-1	4	8	224	965						Untertest1.avi	0	880	547	72	111	157	858	183	0	Content		152	854	3260832	286963774
3277	08:40:48.628	00:00:03.277	196	231,556	953,9247	0,6662229	0,4749071	506,6006	3,568974	0	-1024	-768	-1	-1	-1	-1	4	8	232	954						Untertest1.avi	0	880	547	72	111	157	858	183	0	Content		160	843	3277454	286980396
3294	08:40:48.645	00:00:03.294	197	397,1962	895,8708	0,6638561	0,4735669	506,7948	3,619326	0	-1024	-768	-1	-1	-1	-1	4	9	397	896						Untertest1.avi	0	880	547	72	111	456	723	266	0	Content		325	785	3294078	286997020
3311	08:40:48.662	00:00:03.310	198	520,4897	814,4198	0,6721265	0,4719365	544,5371	4,012125	0	-1024	-768	-1	-1	-1	-1	4	9	520	814						Untertest1.avi	0	880	547	72	111	456	723	266	0	Content		448	703	3310697	287013639
3327	08:40:48.678	00:00:03.327	199	559,3525	799,5497	0,6615506	0,4726495	506,7506	3,694557	0	-1024	-768	-1	-1	-1	-1	4	9	559	800						Untertest1.avi	0	880	547	72	111	456	723	266	0	Content		487	689	3327447	287030389
3344	08:40:48.695	00:00:03.344	200	563,7469	814,9004	0,6569192	0,4732416	541,6729	3,857886	0	480,4631	850,4465	0,5073887	0,4874055	526,2545	3,684186	0	9	522	833						Untertest1.avi	0	880	547	72	111	456	723	266	0	Content		450	722	3344068	287047010
3361	08:40:48.712	00:00:03.360	201	566,6607	822,7717	0,6721628	0,4723104	542,5156	3,915445	0	503,3697	860,667	0,5083145	0,4874223	529,9137	3,74109	0	9	535	842						Untertest1.avi	0	880	547	72	111	456	723	266	0	Content		463	731	3360692	287063634
3377	08:40:48.728	00:00:03.377	202	561,9909	811,2935	0,6625634	0,4729956	506,9722	3,667374	0	493,9328	860,2234	0,5092148	0,4875198	533,0527	3,753176	0	9	528	836						Untertest1.avi	0	880	547	72	111	456	723	266	0	Content		456	725	3377312	287080254
3394	08:40:48.745	00:00:03.394	203	578,6422	814,3442	0,6629059	0,4732208	506,7847	3,682152	0	482,7003	861,0685	0,5092096	0,4876803	531,9623	3,725253	0	9	531	838						Untertest1.avi	0	880	547	72	111	456	723	266	0	Content		459	727	3394061	287097003
3411	08:40:48.762	00:00:03.410	204	571,959	818,8427	0,6631517	0,4734743	506,7802	3,662154	0	477,7948	859,5431	0,5094519	0,4879348	532,4212	3,743007	0	9	525	839						Untertest1.avi	0	880	547	72	111	456	723	266	0	Content		453	728	3410679	287113621
3427	08:40:48.778	00:00:03.427	205	568,1768	820,8781	0,6632336	0,4737664	506,9827	3,665644	0	480,4073	857,0236	0,5095769	0,4881577	532,7344	3,790893	0	9	524	839						Untertest1.avi	0	880	547	72	111	456	723	266	0	Content		452	728	3427303	287130245
3444	08:40:48.795	00:00:03.443	206	568,5179	817,2124	0,663286	0,4740673	506,9112	3,664837	0	475,0139	861,5011	0,5088879	0,4884149	529,3711	3,762342	0	9	522	839						Untertest1.avi	0	880	547	72	111	456	723	266	0	Content		450	728	3443925	287146867
3461	08:40:48.812	00:00:03.460	207	565,6779	813,4917	0,6632866	0,4742799	506,9639	3,66263	0	477,3464	854,7153	0,5089008	0,4886082	529,5327	3,729422	0	9	522	834						Untertest1.avi	0	880	547	72	111	456	723	266	0	Content		450	723	3460674	287163616
3477	08:40:48.828	00:00:03.477	208	564,6137	815,9954	0,6633328	0,4744019	506,9662	3,665487	0	-1024	-768	-1	-1	-1	-1	4	9	565	816						Untertest1.avi	0	880	547	72	111	456	723	266	0	Content		493	705	3477294	287180236
3494	08:40:48.845	00:00:03.493	209	571,85	814,3826	0,6633893	0,4745189	506,9943	3,676605	0	488,1488	850,3738	0,5087919	0,4888751	528,7469	3,797004	0	9	530	832						Untertest1.avi	0	880	547	72	111	456	723	266	0	Content		458	721	3493916	287196858
3511	08:40:48.862	00:00:03.510	210	570,6738	812,1018	0,6634679	0,4747024	506,9034	3,685544	0	480,6312	854,5125	0,5085064	0,4889672	527,128	3,712864	0	9	526	833						Untertest1.avi	0	880	547	72	111	456	723	266	0	Content		454	722	3510538	287213480
3527	08:40:48.878	00:00:03.527	211	574,0844	823,8697	0,6634439	0,4749046	506,9228	3,684873	0	-1024	-768	-1	-1	-1	-1	4	9	574	824						Untertest1.avi	0	880	547	72	111	456	723	266	0	Content		502	713	3527287	287230229
3544	08:40:48.895	00:00:03.543	212	-1024	-768	-1	-1	-1	-1	4	-1024	-768	-1	-1	-1	-1	4	9	0	0						Untertest1.avi	0	880	547	72	111	456	723	266	0	Content		-72	-111	3543912	287246854
3561	08:40:48.912	00:00:03.560	213	893,2065	813,1727	0,6582159	0,4753906	507,7279	3,767411	0	929,8088	884,7349	0,5032551	0,4887943	520,9658	3,652498	0	10	912	849						Untertest1.avi	0	880	547	72	111	1039	730	366	0	Content		840	738	3560532	287263474
3577	08:40:48.928	00:00:03.577	214	1041,03	855,2785	0,65672	0,4755951	507,8699	3,613794	0	1041,824	855,2395	0,5014296	0,4887498	518,7092	3,704971	0	10	1041	855						Untertest1.avi	0	880	547	72	111	1039	730	366	0	Content		969	744	3577154	287280096
3594	08:40:48.945	00:00:03.593	215	-1024	-768	-1	-1	-1	-1	4	1121,648	890,2842	0,5006062	0,4887288	517,1955	3,621498	0	10	1122	890						Untertest1.avi	0	880	547	72	111	1039	730	366	0	Content		1050	779	3593902	287296844
3611	08:40:48.962	00:00:03.610	216	1221,018	909,7634	0,6518658	0,4760462	535,342	3,689547	0	1111,264	848,1799	0,5004702	0,488838	516,4688	3,649261	0	10	1166	879						Untertest1.avi	0	880	547	72	111	1039	730	366	0	Content		1094	768	3610526	287313468
3627	08:40:48.978	00:00:03.627	217	1162,007	850,2717	0,6560079	0,4760726	508,1523	3,624982	0	1088,371	854,17	0,500424	0,4893402	515,7769	3,684379	0	10	1125	852						Untertest1.avi	0	880	547	72	111	1039	730	366	0	Content		1053	741	3627149	287330091
3644	08:40:48.995	00:00:03.643	218	1136,228	828,6158	0,6561518	0,4766172	507,8759	3,69286	0	1103,407	862,3877	0,5008674	0,4898354	517,687	3,690301	0	10	1120	846						Untertest1.avi	0	880	547	72	111	1039	730	366	0	Content		1048	735	3643772	287346714
3661	08:40:49.012	00:00:03.660	219	1141,748	809,7919	0,6562502	0,4768976	508,0748	3,74913	0	1104,604	842,6922	0,5015622	0,4901391	520,6909	3,741271	0	10	1123	826						Untertest1.avi	0	880	547	72	111	1039	730	366	0	Content		1051	715	3660519	287363461
3677	08:40:49.028	00:00:03.677	220	1129,308	806,2662	0,6562634	0,4769965	508,0615	3,771103	0	1093,021	851,2264	0,5014818	0,4902369	520,5095	3,707201	0	10	1111	829						Untertest1.avi	0	880	547	72	111	1039	730	366	0	Content		1039	718	3677141	287380083
3694	08:40:49.045	00:00:03.693	221	1132,904	809,1935	0,6561869	0,4769516	507,9569	3,741432	0	1103,624	858,7698	0,5006742	0,4901975	517,3444	3,653046	0	10	1118	834						Untertest1.avi	0	880	547	72	111	1039	730	366	0	Content		1046	723	3693764	287396706
3711	08:40:49.062	00:00:03.710	222	1129,392	813,1521	0,6561078	0,4768948	507,9534	3,751253	0	1091,579	870,4063	0,5005808	0,4901678	517,7258	3,710414	0	10	1110	842						Untertest1.avi	0	880	547	72	111	1039	730	366	0	Content		1038	731	3710511	287413453
3727	08:40:49.078	00:00:03.727	223	1136,071	806,6887	0,6559549	0,476916	507,941	3,729693	0	1080,138	861,2183	0,5001663	0,4902462	516,8627	3,704714	0	10	1108	834						Untertest1.avi	0	880	547	72	111	1039	730	366	0	Content		1036	723	3727136	287430078
3744	08:40:49.095	00:00:03.743	224	1142,882	824,6412	0,6558424	0,4769825	508,0366	3,746137	0	1092,538	846,9852	0,5000277	0,4903834	516,9081	3,674496	0	10	1118	836						Untertest1.avi	0	880	547	72	111	1039	730	366	0	Content		1046	725	3743763	287446705
3760	08:40:49.111	00:00:03.760	225	1135,207	820,3021	0,6557688	0,476956	508,0423	3,768861	0	1106,268	854,6761	0,5009109	0,4903675	521,6997	3,748159	0	10	1121	837						Untertest1.avi	0	880	547	72	111	1039	730	366	0	Content		1049	726	3760381	287463323
3777	08:40:49.128	00:00:03.777	226	1131,044	824,0056	0,6557215	0,4769566	507,979	3,761992	0	1079,624	858,8317	0,5004929	0,4904001	520,0059	3,72669	0	10	1105	841						Untertest1.avi	0	880	547	72	111	1039	730	366	0	Content		1033	730	3777128	287480070
3794	08:40:49.145	00:00:03.793	227	1133,533	823,594	0,6557204	0,4770256	507,9663	3,80808	0	1063,174	857,8939	0,4999071	0,4905361	517,4979	3,713114	0	10	1098	841						Untertest1.avi	0	880	547	72	111	1039	730	366	0	Content		1026	730	3793751	287496693
3810	08:40:49.161	00:00:03.810	228	1131,512	818,2022	0,6557007	0,4770967	507,9655	3,769549	0	1085,515	857,2923	0,4998673	0,4906215	517,5245	3,733728	0	10	1109	838						Untertest1.avi	0	880	547	72	111	1039	730	366	0	Content		1037	727	3810371	287513313
3827	08:40:49.178	00:00:03.826	229	1127,267	820,4808	0,6556249	0,4772096	507,9471	3,779734	0	1090,225	857,1799	0,499869	0,4907084	517,848	3,730832	0	10	1109	839						Untertest1.avi	0	880	547	72	111	1039	730	366	0	Content		1037	728	3826993	287529935
3844	08:40:49.195	00:00:03.843	230	1126,174	821,6416	0,6554954	0,4773674	507,7874	3,806066	0	1099,125	863,4246	0,5001656	0,4908961	519,7956	3,776029	0	10	1113	843						Untertest1.avi	0	880	547	72	111	1039	730	366	0	Content		1041	732	3843743	287546685
3860	08:40:49.211	00:00:03.860	231	1131,314	816,1013	0,6553733	0,4775416	507,7145	3,765129	0	1113,707	868,5738	0,4996166	0,4911092	517,9276	3,771338	0	10	1123	842						Untertest1.avi	0	880	547	72	111	1039	730	366	0	Content		1051	731	3860365	287563307
3877	08:40:49.228	00:00:03.876	232	1130,614	826,8279	0,6552234	0,477814	507,8684	3,800852	0	1077,052	859,1464	0,4993921	0,4914206	517,5636	3,756956	0	10	1104	843						Untertest1.avi	0	880	547	72	111	1039	730	366	0	Content		1032	732	3876987	287579929
3894	08:40:49.245	00:00:03.893	233	1216,099	840,2139	0,6503348	0,4785673	541,0677	4,027244	0	1074,868	854,4949	0,4978266	0,4920415	510,5175	3,707559	0	10	1145	847						Untertest1.avi	0	880	547	72	111	1039	730	366	0	Content		1073	736	3893609	287596551
3910	08:40:49.261	00:00:03.910	234	1066,933	771,9647	0,6557353	0,4773279	507,937	3,755156	0	1019,282	800,5123	0,4984227	0,4915031	510,8142	3,725493	0	10	1043	786						Untertest1.avi	0	880	547	72	111	1039	730	366	0	Content		971	675	3910356	287613298
3927	08:40:49.278	00:00:03.926	235	945,4318	665,0938	0,6568595	0,4749964	507,9111	3,794895	0	904,639	703,469	0,4997419	0,4896662	510,6316	3,728631	0	11	925	684						Untertest1.avi	0	880	547	72	111	684	385	583	0	Content		853	573	3926981	287629923
3944	08:40:49.295	00:00:03.943	236	873,5685	561,8323	0,6576415	0,4730659	508,1075	3,804321	0	812,0812	594,9089	0,5005437	0,4883544	510,5898	3,746785	0	11	843	578						Untertest1.avi	0	880	547	72	111	684	385	583	0	Content		771	467	3943611	287646553
3960	08:40:49.311	00:00:03.960	237	806,8939	472,8088	0,658268	0,4720613	508,2116	3,858544	0	749,6615	524,1074	0,5010706	0,4877565	510,613	3,776231	0	11	778	498						Untertest1.avi	0	880	547	72	111	684	385	583	0	Content		706	387	3960225	287663167
3977	08:40:49.328	00:00:03.976	238	800,3167	489,1127	0,6585592	0,4723595	508,0976	3,818346	0	748,8245	486,2852	0,4986704	0,4884664	521,6276	3,833021	0	11	775	488						Untertest1.avi	0	880	547	72	111	684	385	583	0	Content		703	377	3976975	287679917
3994	08:40:49.345	00:00:03.993	239	785,0986	486,011	0,6585124	0,4728226	508,1047	3,788001	0	726,629	503,6224	0,5008187	0,4887313	510,4595	3,737435	0	11	756	495						Untertest1.avi	0	880	547	72	111	684	385	583	0	Content		684	384	3993593	287696535
4010	08:40:49.361	00:00:04.010	240	811,4637	423,5501	0,6710278	0,4724251	554,013	4,198508	0	741,0295	498,1219	0,5042941	0,4885529	527,4359	3,873225	0	11	776	461						Untertest1.avi	0	880	547	72	111	684	385	583	0	Content		704	350	4010220	287713162
4027	08:40:49.378	00:00:04.026	241	-1024	-768	-1	-1	-1	-1	4	740,2425	496,9412	0,5043331	0,4888822	528,5324	3,882523	0	11	740	497						Untertest1.avi	0	880	547	72	111	684	385	583	0	Content		668	386	4026855	287729797
4044	08:40:49.395	00:00:04.043	242	790,8399	481,9376	0,658517	0,473524	507,8877	3,788589	0	742,7377	487,7051	0,4984139	0,4899099	519,1051	3,765994	0	11	767	485						Untertest1.avi	0	880	547	72	111	684	385	583	0	Content		695	374	4043587	287746529
4060	08:40:49.411	00:00:04.060	243	790,7292	489,7566	0,6585518	0,4737374	508,0124	3,835483	0	716,7155	509,0971	0,500336	0,4898839	510,2753	3,765252	0	11	754	499						Untertest1.avi	0	880	547	72	111	684	385	583	0	Content		682	388	4060209	287763151
4077	08:40:49.428	00:00:04.076	244	-1024	-768	-1	-1	-1	-1	4	719,5272	506,3683	0,50036	0,4902205	510,2828	3,747669	0	11	720	506						Untertest1.avi	0	880	547	72	111	684	385	583	0	Content		648	395	4076846	287779788
4093	08:40:49.444	00:00:04.093	245	785,0749	483,5472	0,6587519	0,4744502	508,0948	3,839214	0	720,7731	515,4581	0,500412	0,490534	510,2386	3,762496	0	11	753	500						Untertest1.avi	0	880	547	72	111	684	385	583	0	Content		681	389	4093454	287796396
4110	08:40:49.461	00:00:04.110	246	789,1675	490,4192	0,6588635	0,4745903	508,2224	3,851772	0	732,6444	496,545	0,5044959	0,4903027	529,2539	3,892075	0	11	761	493						Untertest1.avi	0	880	547	72	111	684	385	583	0	Content		689	382	4110203	287813145
4127	08:40:49.478	00:00:04.126	247	839,0493	427,0188	0,6705521	0,4741373	550,2475	4,085211	0	744,4721	497,933	0,5042905	0,4904429	528,2043	3,87707	0	11	792	462						Untertest1.avi	0	880	547	72	111	684	385	583	0	Content		720	351	4126836	287829778
4143	08:40:49.494	00:00:04.143	248	853,237	423,4168	0,6534737	0,4754114	545,9838	4,084044	0	719,8728	513,3796	0,5004822	0,4910929	510,5593	3,737703	0	11	787	468						Untertest1.avi	0	880	547	72	111	684	385	583	0	Content		715	357	4143445	287846387
4160	08:40:49.511	00:00:04.160	249	795,849	486,742	0,6589053	0,4753343	508,3036	3,827528	0	733,5403	505,7065	0,5004387	0,4915179	510,6611	3,768237	0	11	765	496						Untertest1.avi	0	880	547	72	111	684	385	583	0	Content		693	385	4160065	287863007
4177	08:40:49.528	00:00:04.176	250	786,849	479,382	0,6589262	0,475694	508,176	3,808706	0	723,5717	482,5515	0,5044268	0,4914906	529,4041	3,914855	0	11	755	481						Untertest1.avi	0	880	547	72	111	684	385	583	0	Content		683	370	4176830	287879772
4193	08:40:49.544	00:00:04.193	251	-1024	-768	-1	-1	-1	-1	4	733,7521	486,1989	0,5043653	0,4917866	528,9709	3,880119	0	11	734	486						Untertest1.avi	0	880	547	72	111	684	385	583	0	Content		662	375	4193438	287896380
4210	08:40:49.561	00:00:04.210	252	803,9933	439,392	0,6687721	0,4754926	543,3833	4,004424	0	727,2331	507,2193	0,5005277	0,492297	510,8	3,684033	0	11	766	473						Untertest1.avi	0	880	547	72	111	684	385	583	0	Content		694	362	4210058	287913000
4227	08:40:49.578	00:00:04.226	253	779,2552	482,8126	0,6591154	0,4761522	508,3245	3,740484	0	749,5989	508,4677	0,4983982	0,4924855	520,9488	3,792276	0	11	764	496						Untertest1.avi	0	880	547	72	111	684	385	583	0	Content		692	385	4226681	287929623
4243	08:40:49.594	00:00:04.243	254	790,183	475,4849	0,6591896	0,4761367	508,2739	3,728316	0	-1024	-768	-1	-1	-1	-1	4	11	790	475						Untertest1.avi	0	880	547	72	111	684	385	583	0	Content		718	364	4243429	287946371
4260	08:40:49.611	00:00:04.260	255	809,1868	433,3826	0,6703186	0,4754133	548,7748	4,01926	0	721,9288	490,4559	0,5036008	0,4917991	524,6221	3,711948	0	11	766	462						Untertest1.avi	0	880	547	72	111	684	385	583	0	Content		694	351	4260050	287962992
4277	08:40:49.628	00:00:04.276	256	838,4458	443,9178	0,6701324	0,4752583	548,2341	3,88292	0	724,2653	508,9558	0,5005881	0,4920437	510,8521	3,566447	0	11	781	476						Untertest1.avi	0	880	547	72	111	684	385	583	0	Content		709	365	4276672	287979614
4293	08:40:49.644	00:00:04.293	257	785,1417	486,4508	0,6591057	0,4758479	508,3491	3,594397	0	724,9813	514,8414	0,5005515	0,4920273	510,8742	3,524348	0	11	755	501						Untertest1.avi	0	880	547	72	111	684	385	583	0	Content		683	390	4293295	287996237
4310	08:40:49.661	00:00:04.310	258	782,9894	488,1375	0,6590879	0,4758745	508,3215	3,582037	0	713,3738	521,847	0,5005181	0,4920763	510,9713	3,525477	0	11	748	505						Untertest1.avi	0	880	547	72	111	684	385	583	0	Content		676	394	4310046	288012988
4327	08:40:49.678	00:00:04.326	259	775,5873	488,5861	0,6590583	0,4759682	508,4465	3,559346	0	719,6786	518,9407	0,5005247	0,4921825	510,9997	3,485496	0	11	748	504						Untertest1.avi	0	880	547	72	111	684	385	583	0	Content		676	393	4326664	288029606
4343	08:40:49.694	00:00:04.343	260	781,7345	498,1176	0,6590941	0,4760335	508,5178	3,544814	0	717,4985	514,7056	0,500541	0,492276	511,0447	3,453034	0	11	750	506						Untertest1.avi	0	880	547	72	111	684	385	583	0	Content		678	395	4343289	288046231
4360	08:40:49.711	00:00:04.359	261	775,4192	496,66	0,6591117	0,4760861	508,7087	3,553592	0	713,6387	519,3689	0,5005694	0,4923503	511,1233	3,430486	0	11	745	508						Untertest1.avi	0	880	547	72	111	684	385	583	0	Content		673	397	4359910	288062852
4377	08:40:49.728	00:00:04.376	262	814,2723	444,8955	0,6697441	0,4755025	547,4222	3,732258	0	715,968	513,6047	0,5005888	0,4924206	511,2043	3,414465	0	11	765	479						Untertest1.avi	0	880	547	72	111	684	385	583	0	Content		693	368	4376658	288079600
4393	08:40:49.744	00:00:04.393	263	806,2169	440,3837	0,6698587	0,4754989	548,0659	3,646662	0	716,1593	522,5057	0,5005512	0,4924373	511,2395	3,337497	0	11	761	481						Untertest1.avi	0	880	547	72	111	684	385	583	0	Content		689	370	4393278	288096220
4410	08:40:49.761	00:00:04.409	264	777,2341	494,9812	0,6590363	0,4760142	508,7013	3,440502	0	722,239	522,9547	0,5005001	0,4923865	511,26	3,309034	0	11	750	509						Untertest1.avi	0	880	547	72	111	684	385	583	0	Content		678	398	4409901	288112843
4427	08:40:49.778	00:00:04.426	265	793,8192	498,8378	0,6589797	0,4758616	508,715	3,359353	0	718,7542	527,2064	0,5004478	0,4922159	511,3103	3,277301	0	11	756	513						Untertest1.avi	0	880	547	72	111	684	385	583	0	Content		684	402	4426649	288129591
4443	08:40:49.794	00:00:04.443	266	785,7787	490,9905	0,6588925	0,4756745	508,8951	3,377897	0	718,7274	519,79	0,5003849	0,4920392	511,3914	3,285751	0	11	752	505						Untertest1.avi	0	880	547	72	111	684	385	583	0	Content		680	394	4443272	288146214
4460	08:40:49.811	00:00:04.459	267	772,8326	497,0156	0,6588696	0,4754761	508,9576	3,404447	0	718,6604	519,3444	0,5003616	0,4918422	511,4891	3,255472	0	11	746	508						Untertest1.avi	0	880	547	72	111	684	385	583	0	Content		674	397	4459894	288162836
4477	08:40:49.828	00:00:04.476	268	787,5665	500,9117	0,6589046	0,4752637	509,189	3,351977	0	699,4112	528,4539	0,5004301	0,4915763	511,415	3,279611	0	11	743	515						Untertest1.avi	0	880	547	72	111	684	385	583	0	Content		671	404	4476518	288179460
4493	08:40:49.844	00:00:04.493	269	776,6088	491,1927	0,6593224	0,4749179	509,0421	3,281523	0	687,2311	523,2332	0,5008692	0,4911565	511,4054	3,227926	0	11	732	507						Untertest1.avi	0	880	547	72	111	684	385	583	0	Content		660	396	4493263	288196205
4510	08:40:49.861	00:00:04.509	270	613,4047	441,0408	0,6606209	0,4737414	509,3689	3,232543	0	553,9129	468,2379	0,5025117	0,4902354	511,5027	3,169095	0	12	584	455						Untertest1.avi	0	880	547	72	111	427	321	583	0	Content		512	344	4509886	288212828
4527	08:40:49.878	00:00:04.526	271	544,1757	421,9967	0,6618184	0,4734015	509,541	3,216218	0	484,1684	448,7637	0,5036067	0,4901806	511,6941	3,146263	0	12	514	435						Untertest1.avi	0	880	547	72	111	427	321	583	0	Content		442	324	4526509	288229451
4543	08:40:49.894	00:00:04.543	272	528,677	419,9352	0,662002	0,4735587	509,3352	3,16602	0	483,1168	430,7804	0,503707	0,4903301	511,7074	3,086441	0	12	506	425						Untertest1.avi	0	880	547	72	111	427	321	583	0	Content		434	314	4543131	288246073
4560	08:40:49.911	00:00:04.559	273	529,9506	404,5322	0,6620315	0,4736646	509,3795	3,160459	0	466,0427	463,1941	0,5036433	0,4904298	511,743	3,14766	0	12	498	434						Untertest1.avi	0	880	547	72	111	427	321	583	0	Content		426	323	4559878	288262820
4577	08:40:49.928	00:00:04.576	274	533,1434	417,9126	0,6620827	0,4737411	509,394	3,152735	0	474,1846	442,8472	0,5036219	0,4904766	511,7292	3,090385	0	12	504	430						Untertest1.avi	0	880	547	72	111	427	321	583	0	Content		432	319	4576501	288279443
4593	08:40:49.944	00:00:04.593	275	529,1357	412,3183	0,6621034	0,4738318	509,3836	3,154434	0	457,4516	439,5429	0,5035954	0,4906584	511,7064	3,038642	0	12	493	426						Untertest1.avi	0	880	547	72	111	427	321	583	0	Content		421	315	4593122	288296064
4610	08:40:49.961	00:00:04.609	276	527,3155	416,8459	0,6621352	0,4741345	509,4306	3,132138	0	479,5843	439,3568	0,5035942	0,4908628	511,7253	3,020515	0	12	503	428						Untertest1.avi	0	880	547	72	111	427	321	583	0	Content		431	317	4609748	288312690
4626	08:40:49.977	00:00:04.626	277	526,6848	425,4168	0,6622183	0,4743659	509,1888	3,113803	0	471,7263	454,0694	0,5035882	0,4910924	511,7033	3,047843	0	12	499	440						Untertest1.avi	0	880	547	72	111	427	321	583	0	Content		427	329	4626490	288329432
4643	08:40:49.994	00:00:04.643	278	525,4453	423,5079	0,6622306	0,4745452	509,1876	3,134146	0	464,0347	454,4582	0,5035528	0,4912288	511,8141	2,999243	0	12	495	439						Untertest1.avi	0	880	547	72	111	427	321	583	0	Content		423	328	4643114	288346056
4660	08:40:50.011	00:00:04.659	279	530,7388	426,7617	0,6622513	0,4746777	509,2104	3,107491	0	470,1526	450,2479	0,5035413	0,4913006	511,8438	3,010198	0	12	500	439						Untertest1.avi	0	880	547	72	111	427	321	583	0	Content		428	328	4659738	288362680
4676	08:40:50.027	00:00:04.676	280	518,0393	422,0016	0,6622223	0,4748491	509,5293	3,101614	0	469,1722	447,5514	0,5035739	0,4914616	511,7507	3,005177	0	12	494	435						Untertest1.avi	0	880	547	72	111	427	321	583	0	Content		422	324	4676358	288379300
4693	08:40:50.044	00:00:04.693	281	541,632	422,2286	0,6623018	0,4750398	509,3695	3,074543	0	472,2558	444,5559	0,5035629	0,4915562	511,7525	2,950498	0	12	507	433						Untertest1.avi	0	880	547	72	111	427	321	583	0	Content		435	322	4693101	288396043
4710	08:40:50.061	00:00:04.709	282	528,4186	431,1865	0,6622508	0,4751838	509,2543	3,085593	0	465,3592	449,0337	0,5034953	0,4917133	511,6352	2,978931	0	12	497	440						Untertest1.avi	0	880	547	72	111	427	321	583	0	Content		425	329	4709730	288412672
4726	08:40:50.077	00:00:04.726	283	540,1286	418,6629	0,6622212	0,4755497	509,2118	2,99539	0	469,0573	449,6171	0,5034549	0,4919506	511,5875	2,91042	0	12	505	434						Untertest1.avi	0	880	547	72	111	427	321	583	0	Content		433	323	4726346	288429288
4743	08:40:50.094	00:00:04.742	284	527,3096	424,4128	0,6622116	0,4761459	509,1916	3,039299	0	459,5474	444,464	0,5033903	0,4925796	511,7416	2,940746	0	12	493	434						Untertest1.avi	0	880	547	72	111	427	321	583	0	Content		421	323	4742970	288445912
4760	08:40:50.111	00:00:04.759	285	523,5891	431,5663	0,6622346	0,4767911	509,2161	3,030868	0	463,1416	441,6721	0,503377	0,4931985	511,7441	2,931904	0	12	493	437						Untertest1.avi	0	880	547	72	111	427	321	583	0	Content		421	326	4759724	288462666
4776	08:40:50.127	00:00:04.776	286	528,7229	426,1098	0,6622189	0,4771897	509,1253	3,032418	0	467,2975	448,5444	0,5033535	0,4935342	511,6845	2,956419	0	12	498	437						Untertest1.avi	0	880	547	72	111	427	321	583	0	Content		426	326	4776341	288479283
4793	08:40:50.144	00:00:04.792	287	530,0875	416,5041	0,6620907	0,4775	509,3421	3,025689	0	471,1758	435,9299	0,503238	0,493739	511,6212	2,890944	0	12	501	426						Untertest1.avi	0	880	547	72	111	427	321	583	0	Content		429	315	4792961	288495903
4810	08:40:50.161	00:00:04.809	288	517,1412	426,9557	0,6619312	0,4775518	509,2889	2,99048	0	476,2531	442,7009	0,5030825	0,4938704	511,6387	2,897704	0	12	497	435						Untertest1.avi	0	880	547	72	111	427	321	583	0	Content		425	324	4809582	288512524
4826	08:40:50.177	00:00:04.826	289	528,1277	415,3127	0,6617551	0,477512	509,0576	2,971186	0	465,1517	444,6773	0,5028358	0,4937463	511,527	2,879726	0	12	497	430						Untertest1.avi	0	880	547	72	111	427	321	583	0	Content		425	319	4826330	288529272
4843	08:40:50.194	00:00:04.842	290	522,4139	433,3812	0,6615466	0,4774182	509,1886	3,027081	0	493,5427	422,1763	0,5026119	0,4936604	511,3945	2,816513	0	12	508	428						Untertest1.avi	0	880	547	72	111	427	321	583	0	Content		436	317	4842954	288545896
4860	08:40:50.211	00:00:04.859	291	520,2742	419,9662	0,6613887	0,477178	509,08	2,993569	0	462,4022	449,5779	0,5024645	0,4934745	511,37	2,884569	0	12	491	435						Untertest1.avi	0	880	547	72	111	427	321	583	0	Content		419	324	4859576	288562518
4876	08:40:50.227	00:00:04.876	292	538,4637	416,455	0,6612827	0,4768313	509,0442	2,949748	0	479,3197	424,2348	0,5022582	0,4932281	511,5284	2,821095	0	12	509	420						Untertest1.avi	0	880	547	72	111	427	321	583	0	Content		437	309	4876195	288579137
4893	08:40:50.244	00:00:04.892	293	517,3213	425,0217	0,661199	0,4765122	509,2483	2,974234	0	451,3195	469,9698	0,5021812	0,4928919	511,3324	2,970328	0	12	484	447						Untertest1.avi	0	880	547	72	111	427	321	583	0	Content		412	336	4892944	288595886
4910	08:40:50.261	00:00:04.909	294	541,603	405,2778	0,6612247	0,476203	508,9802	2,890415	0	475,6831	429,3892	0,5021493	0,4926755	511,3426	2,821934	0	12	509	417						Untertest1.avi	0	880	547	72	111	427	321	583	0	Content		437	306	4909567	288612509
4926	08:40:50.277	00:00:04.926	295	521,7739	437,6806	0,661215	0,4759827	508,9775	2,922066	0	475,8464	435,2267	0,5021306	0,492483	511,3471	2,766372	0	12	499	436						Untertest1.avi	0	880	547	72	111	427	321	583	0	Content		427	325	4926188	288629130
4943	08:40:50.294	00:00:04.942	296	498,9811	444,0476	0,6611628	0,4758133	509,2546	3,009526	0	468,4469	441,7221	0,5021217	0,4922614	511,2932	2,820272	0	12	484	443						Untertest1.avi	0	880	547	72	111	427	321	583	0	Content		412	332	4942810	288645752
4960	08:40:50.311	00:00:04.959	297	517,5245	418,1409	0,661134	0,4751241	509,2535	2,906023	0	479,9521	425,4157	0,5020512	0,49209	511,4723	2,754273	0	12	499	422						Untertest1.avi	0	880	547	72	111	427	321	583	0	Content		427	311	4959558	288662500
4976	08:40:50.327	00:00:04.976	298	528,8217	414,6391	0,6610906	0,4754855	509,285	2,890188	0	458,9201	434,6939	0,5020352	0,4919727	511,2994	2,766166	0	12	494	425						Untertest1.avi	0	880	547	72	111	427	321	583	0	Content		422	314	4976181	288679123
4993	08:40:50.344	00:00:04.992	299	522,2138	414,7539	0,6609931	0,4754099	509,2729	2,845827	0	482,3233	418,5417	0,5019618	0,4919057	511,1919	2,729062	0	12	502	417						Untertest1.avi	0	880	547	72	111	427	321	583	0	Content		430	306	4992803	288695745
5010	08:40:50.361	00:00:05.009	300	539,3911	412,0394	0,6609006	0,4754073	509,1386	2,808963	0	471,17	444,6834	0,5018543	0,4919169	511,3427	2,734509	0	12	505	428						Untertest1.avi	0	880	547	72	111	427	321	583	0	Content		433	317	5009554	288712496
5026	08:40:50.377	00:00:05.026	301	524,9093	415,4127	0,6608499	0,4755526	509,0984	2,817092	0	472,6258	430,0106	0,5017965	0,492009	511,3724	2,692758	0	12	499	423						Untertest1.avi	0	880	547	72	111	427	321	583	0	Content		427	312	5026173	288729115
5043	08:40:50.394	00:00:05.042	302	516,6348	422,6558	0,6607956	0,4758773	509,3333	2,85859	0	470,4989	422,037	0,5017711	0,4923376	511,4238	2,662978	0	12	494	422						Untertest1.avi	0	880	547	72	111	427	321	583	0	Content		422	311	5042796	288745738
5059	08:40:50.410	00:00:05.059	303	541,11	411,2574	0,6608416	0,4759878	509,1503	2,705894	0	457,2391	450,5461	0,5018017	0,4924245	511,4011	2,742556	0	12	499	431						Untertest1.avi	0	880	547	72	111	427	321	583	0	Content		427	320	5059414	288762356
5076	08:40:50.427	00:00:05.076	304	533,0732	415,1778	0,6608599	0,4759701	509,2026	2,788394	0	461,7928	446,3276	0,5018141	0,4923902	511,4066	2,735925	0	12	497	431						Untertest1.avi	0	880	547	72	111	427	321	583	0	Content		425	320	5076164	288779106
5093	08:40:50.444	00:00:05.092	305	533,7692	359,7527	0,6608174	0,4748506	509,6637	2,685844	0	465,7072	393,413	0,5020322	0,4914541	511,4874	2,697495	0	13	500	377						Untertest1.avi	0	880	547	72	111	421	182	1033	0	Content		428	266	5092787	288795729
5109	08:40:50.460	00:00:05.109	306	517,5173	313,6679	0,6607362	0,4735583	509,7328	2,810151	0	469,3553	330,1999	0,5022013	0,4901544	511,6317	2,699366	0	13	493	322						Untertest1.avi	0	880	547	72	111	421	182	1033	0	Content		421	211	5109410	288812352
5126	08:40:50.477	00:00:05.126	307	517,2579	282,364	0,660674	0,4732783	509,6899	2,748205	0	478,5804	304,1136	0,5021214	0,4899415	511,7308	2,707889	0	13	498	293						Untertest1.avi	0	880	547	72	111	421	182	1033	0	Content		426	182	5126033	288828975
5143	08:40:50.494	00:00:05.142	308	520,5493	292,6019	0,6606736	0,4736015	509,7542	2,720852	0	475,3524	300,3287	0,5020489	0,490192	511,5703	2,64347	0	13	498	296						Untertest1.avi	0	880	547	72	111	421	182	1033	0	Content		426	185	5142779	288845721
5159	08:40:50.510	00:00:05.159	309	513,6044	277,763	0,660718	0,4737757	509,6659	2,723446	0	461,9929	315,6968	0,5020337	0,4902754	511,5524	2,653054	0	13	488	297						Untertest1.avi	0	880	547	72	111	421	182	1033	0	Content		416	186	5159403	288862345
5176	08:40:50.527	00:00:05.176	310	515,1331	282,2109	0,6607587	0,4738047	509,6893	2,697976	0	471,1942	293,8676	0,5020226	0,4902817	511,5392	2,56554	0	13	493	288						Untertest1.avi	0	880	547	72	111	421	182	1033	0	Content		421	177	5176024	288878966
5193	08:40:50.544	00:00:05.192	311	528,0741	289,3176	0,6608339	0,4738235	509,363	2,683628	0	477,2501	302,7407	0,5020215	0,4902692	511,5378	2,634224	0	13	503	296						Untertest1.avi	0	880	547	72	111	421	182	1033	0	Content		431	185	5192646	288895588
5209	08:40:50.560	00:00:05.209	312	519,7932	279,5067	0,6607916	0,4739849	509,7047	2,678278	0	464,9578	322,5785	0,5019588	0,4903467	511,7173	2,606616	0	13	492	301						Untertest1.avi	0	880	547	72	111	421	182	1033	0	Content		420	190	5209395	288912337
5226	08:40:50.577	00:00:05.226	313	521,8457	276,1284	0,6607648	0,4741282	509,6733	2,640921	0	466,2375	305,1584	0,5019221	0,4904512	511,7387	2,563873	0	13	494	291						Untertest1.avi	0	880	547	72	111	421	182	1033	0	Content		422	180	5226017	288928959
5243	08:40:50.594	00:00:05.242	314	531,7767	278,3137	0,6608356	0,4739535	509,3319	2,657126	0	467,341	295,7087	0,5019439	0,4903445	511,7061	2,564	0	13	500	287						Untertest1.avi	0	880	547	72	111	421	182	1033	0	Content		428	176	5242637	288945579
5259	08:40:50.610	00:00:05.259	315	531,8182	270,024	0,6608465	0,4738901	509,7088	2,530372	0	481,3896	287,1768	0,5020097	0,4902422	511,5193	2,499712	0	13	507	279						Untertest1.avi	0	880	547	72	111	421	182	1033	0	Content		435	168	5259261	288962203
5276	08:40:50.627	00:00:05.276	316	512,3286	286,1729	0,6609699	0,4738401	509,5697	2,666349	0	463,0254	304,1405	0,5020446	0,490198	511,5505	2,572347	0	13	488	295						Untertest1.avi	0	880	547	72	111	421	182	1033	0	Content		416	184	5276009	288978951
5293	08:40:50.644	00:00:05.292	317	509,8839	289,795	0,6609755	0,4738253	509,9356	2,613376	0	461,6322	301,2917	0,5020515	0,4901059	511,5445	2,542794	0	13	486	296						Untertest1.avi	0	880	547	72	111	421	182	1033	0	Content		414	185	5292631	288995573
5309	08:40:50.660	00:00:05.309	318	521,4631	277,7178	0,6609832	0,4736934	509,5571	2,6024	0	472,2419	307,4095	0,5020455	0,4900179	511,5323	2,55343	0	13	497	293						Untertest1.avi	0	880	547	72	111	421	182	1033	0	Content		425	182	5309252	289012194
5326	08:40:50.677	00:00:05.325	319	522,4452	280,9828	0,6609949	0,4736487	509,5869	2,538213	0	462,5986	313,653	0,5020527	0,4899839	511,5266	2,557772	0	13	493	297						Untertest1.avi	0	880	547	72	111	421	182	1033	0	Content		421	186	5325874	289028816
5343	08:40:50.694	00:00:05.342	320	523,0942	278,8704	0,6610626	0,4735882	509,6545	2,575502	0	462,9165	304,0107	0,5020723	0,4899707	511,5202	2,508782	0	13	493	291						Untertest1.avi	0	880	547	72	111	421	182	1033	0	Content		421	180	5342623	289045565
5359	08:40:50.710	00:00:05.359	321	519,1084	283,4638	0,6611502	0,4735402	509,7217	2,590565	0	468,345	296,3353	0,5021627	0,4899124	511,6421	2,564958	0	13	494	290						Untertest1.avi	0	880	547	72	111	421	182	1033	0	Content		422	179	5359245	289062187
5376	08:40:50.727	00:00:05.375	322	517,9416	273,9295	0,6612156	0,473466	509,6259	2,568791	0	467,5283	303,4215	0,5022076	0,489718	511,5237	2,518809	0	13	493	289						Untertest1.avi	0	880	547	72	111	421	182	1033	0	Content		421	178	5375865	289078807
5392	08:40:50.743	00:00:05.392	323	512,049	285,3518	0,6612106	0,47337	509,6251	2,615661	0	468,0628	298,8821	0,5022148	0,4896343	511,5393	2,49983	0	13	490	292						Untertest1.avi	0	880	547	72	111	421	182	1033	0	Content		418	181	5392489	289095431
5409	08:40:50.760	00:00:05.409	324	512,456	275,982	0,6611912	0,4733218	509,6245	2,544817	0	461,9502	299,5279	0,5021467	0,489544	511,4824	2,508516	0	13	487	288						Untertest1.avi	0	880	547	72	111	421	182	1033	0	Content		415	177	5409237	289112179
5426	08:40:50.777	00:00:05.425	325	524,8121	273,0525	0,6611807	0,4732885	509,6413	2,520382	0	454,9519	313,781	0,5021434	0,4894648	511,4624	2,534116	0	13	490	293						Untertest1.avi	0	880	547	72	111	421	182	1033	0	Content		418	182	5425859	289128801
5442	08:40:50.793	00:00:05.442	326	530,343	290,8434	0,6612754	0,4732443	509,313	2,55797	0	456,7067	309,0117	0,5022031	0,4894698	511,5713	2,480813	0	13	494	300						Untertest1.avi	0	880	547	72	111	421	182	1033	0	Content		422	189	5442481	289145423
5459	08:40:50.810	00:00:05.459	327	514,4963	280,9559	0,66132	0,4733172	509,7869	2,591244	0	454,3566	296,3495	0,5022633	0,4895224	511,5016	2,435801	0	13	484	289						Untertest1.avi	0	880	547	72	111	421	182	1033	0	Content		412	178	5459107	289162049
5476	08:40:50.827	00:00:05.475	328	516,0695	286,7045	0,6613311	0,473298	509,7784	2,571251	0	463,9856	302,4156	0,5022691	0,4895051	511,5319	2,445625	0	13	490	295						Untertest1.avi	0	880	547	72	111	421	182	1033	0	Content		418	184	5475855	289178797
5492	08:40:50.843	00:00:05.492	329	517,1992	280,7195	0,6613215	0,4732792	509,7877	2,549351	0	469,3132	293,5087	0,5022405	0,489433	511,5952	2,481842	0	13	493	287						Untertest1.avi	0	880	547	72	111	421	182	1033	0	Content		421	176	5492477	289195419
5509	08:40:50.860	00:00:05.509	330	514,3762	284,1193	0,6613145	0,4733055	509,8054	2,541861	0	465,4169	312,5549	0,5022478	0,4894068	511,5586	2,441233	0	13	490	298						Untertest1.avi	0	880	547	72	111	421	182	1033	0	Content		418	187	5509098	289212040
5526	08:40:50.877	00:00:05.525	331	525,845	270,1973	0,6613408	0,4733007	509,7896	2,542571	0	452,5202	299,3528	0,502268	0,4893813	511,6116	2,480024	0	13	489	285						Untertest1.avi	0	880	547	72	111	421	182	1033	0	Content		417	174	5525723	289228665
5542	08:40:50.893	00:00:05.542	332	522,3754	272,2433	0,6613818	0,4732058	509,8402	2,510157	0	469,0916	298,282	0,5023083	0,4893256	511,5112	2,426955	0	13	496	285						Untertest1.avi	0	880	547	72	111	421	182	1033	0	Content		424	174	5542470	289245412
5559	08:40:50.910	00:00:05.559	333	523,6557	290,4695	0,6613953	0,4730995	509,5479	2,542975	0	449,0375	304,344	0,5022663	0,4891985	511,5819	2,470576	0	13	486	297						Untertest1.avi	0	880	547	72	111	421	182	1033	0	Content		414	186	5559093	289262035
5576	08:40:50.927	00:00:05.575	334	518,3646	283,4899	0,6612384	0,4731005	509,7584	2,527674	0	451,6161	308,75	0,5021948	0,4891385	511,6229	2,443019	0	13	485	296						Untertest1.avi	0	880	547	72	111	421	182	1033	0	Content		413	185	5575717	289278659
5592	08:40:50.943	00:00:05.592	335	515,2916	298,3377	0,6611468	0,4730501	509,8088	2,56487	0	454,4584	300,2222	0,5021024	0,4890805	511,5318	2,472224	0	13	485	299						Untertest1.avi	0	880	547	72	111	421	182	1033	0	Content		413	188	5592340	289295282
5609	08:40:50.960	00:00:05.609	336	528,8496	280,1722	0,6610991	0,4730159	509,8271	2,499584	0	457,5205	302,9301	0,5020652	0,4890349	511,5251	2,473175	0	13	493	292						Untertest1.avi	0	880	547	72	111	421	182	1033	0	Content		421	181	5609086	289312028
5626	08:40:50.977	00:00:05.625	337	520,1292	288,681	0,6611281	0,4728756	509,8836	2,496721	0	458,0504	300,6028	0,5020632	0,4888285	511,6727	2,447492	0	13	489	295						Untertest1.avi	0	880	547	72	111	421	182	1033	0	Content		417	184	5625708	289328650
5642	08:40:50.993	00:00:05.642	338	515,4222	281,5035	0,6611826	0,4727367	509,9085	2,516045	0	461,8521	301,2547	0,5021626	0,4886282	511,6441	2,441629	0	13	489	291						Untertest1.avi	0	880	547	72	111	421	182	1033	0	Content		417	180	5642330	289345272
5659	08:40:51.010	00:00:05.658	339	521,2259	281,4521	0,6612769	0,472568	509,9993	2,483358	0	470,9286	294,339	0,5022153	0,4884315	511,6617	2,407023	0	13	496	288						Untertest1.avi	0	880	547	72	111	421	182	1033	0	Content		424	177	5658955	289361897
5676	08:40:51.027	00:00:05.675	340	527,7325	275,5662	0,6612952	0,4724523	509,9787	2,455118	0	463,9941	292,4394	0,502239	0,4882832	511,6791	2,381894	0	13	496	284						Untertest1.avi	0	880	547	72	111	421	182	1033	0	Content		424	173	5675701	289378643
5692	08:40:51.043	00:00:05.692	341	507,6913	281,0627	0,6612043	0,472344	510,117	2,497259	0	461,1225	302,5655	0,5022085	0,4881518	511,7129	2,452834	0	13	484	292						Untertest1.avi	0	880	547	72	111	421	182	1033	0	Content		412	181	5692324	289395266
5709	08:40:51.060	00:00:05.708	342	523,0862	286,3148	0,661175	0,4722373	509,9604	2,475806	0	465,1153	303,4237	0,5021321	0,4880309	511,5659	2,404438	0	13	494	295						Untertest1.avi	0	880	547	72	111	421	182	1033	0	Content		422	184	5708946	289411888
5726	08:40:51.077	00:00:05.725	343	534,6615	271,7986	0,6611123	0,4720635	509,9428	2,425493	0	472,9338	305,35	0,5020793	0,4878632	511,5699	2,432082	0	13	504	289						Untertest1.avi	0	880	547	72	111	421	182	1033	0	Content		432	178	5725695	289428637
5742	08:40:51.093	00:00:05.742	344	522,0771	290,3384	0,6609945	0,4719361	509,7865	2,496391	0	457,6485	289,2951	0,501956	0,4877151	511,7281	2,398535	0	13	490	290						Untertest1.avi	0	880	547	72	111	421	182	1033	0	Content		418	179	5742317	289445259
5759	08:40:51.110	00:00:05.758	345	521,4094	276,7662	0,6608675	0,4718112	510,041	2,423278	0	453,8195	294,4953	0,5018222	0,4875022	511,7896	2,384886	0	13	488	286						Untertest1.avi	0	880	547	72	111	421	182	1033	0	Content		416	175	5758939	289461881
5776	08:40:51.127	00:00:05.775	346	509,0136	285,3816	0,6607256	0,4715808	510,1729	2,454458	0	474,0332	291,1185	0,5017439	0,4872333	511,7975	2,346833	0	13	492	288						Untertest1.avi	0	880	547	72	111	421	182	1033	0	Content		420	177	5775562	289478504
5792	08:40:51.143	00:00:05.792	347	517,0182	278,0616	0,6607167	0,4714188	510,0012	2,482613	0	457,0101	308,4816	0,5017319	0,48707	511,7687	2,44582	0	13	487	293						Untertest1.avi	0	880	547	72	111	421	182	1033	0	Content		415	182	5792320	289495262
5809	08:40:51.160	00:00:05.808	348	512,6819	276,4849	0,6607361	0,4713509	510,0576	2,486322	0	461,3738	311,7634	0,5017478	0,4869995	511,8288	2,428728	0	13	487	294						Untertest1.avi	0	880	547	72	111	421	182	1033	0	Content		415	183	5808931	289511873
5826	08:40:51.177	00:00:05.825	349	508,7581	284,6239	0,6607747	0,4712834	510,1065	2,453682	0	452,1239	322,7709	0,5017781	0,4869481	511,8182	2,460317	0	13	480	304						Untertest1.avi	0	880	547	72	111	421	182	1033	0	Content		408	193	5825553	289528495
5842	08:40:51.193	00:00:05.842	350	531,6825	279,9395	0,6608209	0,4711733	510,2502	2,459902	0	476,0115	298,7773	0,5017825	0,4868203	511,8407	2,405611	0	13	504	289						Untertest1.avi	0	880	547	72	111	421	182	1033	0	Content		432	178	5842177	289545119
5859	08:40:51.210	00:00:05.858	351	517,2636	287,7409	0,6607863	0,4710958	510,2437	2,510834	0	470,8916	298,1315	0,5017518	0,4867443	511,8314	2,3705	0	13	494	293						Untertest1.avi	0	880	547	72	111	421	182	1033	0	Content		422	182	5858923	289561865
5876	08:40:51.227	00:00:05.875	352	514,7899	289,7838	0,6606791	0,4709786	510,2963	2,4775	0	456,4161	291,8413	0,5016991	0,4866201	511,8248	2,394571	0	13	486	291						Untertest1.avi	0	880	547	72	111	421	182	1033	0	Content		414	180	5875545	289578487
5892	08:40:51.243	00:00:05.892	353	513,8625	280,2386	0,6606229	0,4708429	510,3305	2,403166	0	464,0077	292,1784	0,5016248	0,4865299	511,6986	2,372482	0	13	489	286						Untertest1.avi	0	880	547	72	111	421	182	1033	0	Content		417	175	5892169	289595111
5909	08:40:51.260	00:00:05.908	354	511,1174	280,3767	0,6605661	0,4709014	510,2862	2,459411	0	452,541	315,0602	0,5015572	0,4864596	511,8399	2,418422	0	13	482	298						Untertest1.avi	0	880	547	72	111	421	182	1033	0	Content		410	187	5908792	289611734
5926	08:40:51.277	00:00:05.925	355	530,4033	281,1078	0,6605771	0,4709946	509,9793	2,461451	0	469,5571	303,0006	0,5015157	0,4864952	511,852	2,384581	0	13	500	292						Untertest1.avi	0	880	547	72	111	421	182	1033	0	Content		428	181	5925541	289628483
5942	08:40:51.293	00:00:05.942	356	517,0424	290,0134	0,6604685	0,4711161	510,196	2,46698	0	453,9612	305,8896	0,5014697	0,4866371	511,874	2,364727	0	13	486	298						Untertest1.avi	0	880	547	72	111	421	182	1033	0	Content		414	187	5942163	289645105
5959	08:40:51.310	00:00:05.958	357	513,8924	283,4839	0,6604047	0,4711524	510,2309	2,464455	0	471,3531	300,2374	0,5013742	0,48665	511,8945	2,372017	0	13	493	292						Untertest1.avi	0	880	547	72	111	421	182	1033	0	Content		421	181	5958785	289661727
5975	08:40:51.326	00:00:05.975	358	510,6952	285,2356	0,6603293	0,4711195	510,3156	2,40352	0	464,4786	290,7865	0,5012925	0,4864791	511,9148	2,346326	0	13	488	288						Untertest1.avi	0	880	547	72	111	421	182	1033	0	Content		416	177	5975405	289678347
5992	08:40:51.343	00:00:05.992	359	532,0735	278,5243	0,6601914	0,4710256	510,1632	2,397232	0	452,5914	313,1884	0,5011344	0,4863632	511,8573	2,413317	0	13	492	296						Untertest1.avi	0	880	547	72	111	421	182	1033	0	Content		420	185	5992153	289695095
6009	08:40:51.360	00:00:06.008	360	527,221	257,8448	0,6600382	0,4707495	510,4098	2,467266	0	463,4256	302,0284	0,5009934	0,486164	511,882	2,355115	0	13	495	280						Untertest1.avi	0	880	547	72	111	421	182	1033	0	Content		423	169	6008776	289711718
6025	08:40:51.376	00:00:06.025	361	526,2814	285,9173	0,6598226	0,4706062	510,314	2,476399	0	461,5472	300,5378	0,5007982	0,4859914	511,907	2,374283	0	13	494	293						Untertest1.avi	0	880	547	72	111	421	182	1033	0	Content		422	182	6025406	289728348
6042	08:40:51.393	00:00:06.042	362	530,8994	277,3862	0,6596892	0,4705829	510,1955	2,436053	0	470,2925	308,8908	0,5006292	0,4859912	511,7573	2,41073	0	13	501	293						Untertest1.avi	0	880	547	72	111	421	182	1033	0	Content		429	182	6042020	289744962
6059	08:40:51.410	00:00:06.058	363	524,4131	286,1617	0,6595358	0,4708038	510,4302	2,475327	0	472,8237	313,7841	0,5004604	0,4862399	511,9807	2,372864	0	13	499	300						Untertest1.avi	0	880	547	72	111	421	182	1033	0	Content		427	189	6058768	289761710
6075	08:40:51.426	00:00:06.075	364	517,1411	287,2792	0,6593725	0,471263	510,2881	2,440143	0	458,9995	304,5865	0,5003074	0,4866733	511,9277	2,39442	0	13	488	296						Untertest1.avi	0	880	547	72	111	421	182	1033	0	Content		416	185	6075391	289778333
6092	08:40:51.443	00:00:06.092	365	520,9526	280,9829	0,6592368	0,4718089	510,3463	2,436573	0	468,0434	313,8813	0,5001579	0,4872093	511,8377	2,349984	0	13	494	297						Untertest1.avi	0	880	547	72	111	421	182	1033	0	Content		422	186	6092012	289794954
6109	08:40:51.460	00:00:06.108	366	529,7853	304,5569	0,658778	0,472441	510,3373	2,512288	0	493,0515	313,8245	0,4997762	0,4880048	511,8241	2,361058	0	13	511	309						Untertest1.avi	0	880	547	72	111	421	182	1033	0	Content		439	198	6108637	289811579
6125	08:40:51.476	00:00:06.125	367	629,0695	322,3507	0,6570333	0,4735971	510,3094	2,608989	0	619,5099	356,6759	0,498422	0,4890581	511,9254	2,371652	0	14	624	340						Untertest1.avi	0	880	547	72	111	662	287	350	0	Content		552	229	6125384	289828326
6142	08:40:51.493	00:00:06.142	368	735,5974	375,54	0,6554785	0,474513	510,1372	2,47974	0	697,0161	393,6994	0,4974385	0,4895897	512,1982	2,400712	0	14	716	385						Untertest1.avi	0	880	547	72	111	662	287	350	0	Content		644	274	6142003	289844945
6159	08:40:51.510	00:00:06.158	369	757,3049	395,0913	0,655051	0,4746174	510,162	2,472579	0	693,0408	408,5068	0,4971944	0,4894806	512,0475	2,350822	0	14	725	402						Untertest1.avi	0	880	547	72	111	662	287	350	0	Content		653	291	6158624	289861566
6175	08:40:51.526	00:00:06.175	370	769,7504	380,252	0,6550398	0,4741052	510,2859	2,393738	0	709,8809	411,6732	0,4971232	0,4890528	511,9273	2,376017	0	14	740	396						Untertest1.avi	0	880	547	72	111	662	287	350	0	Content		668	285	6175246	289878188
6192	08:40:51.543	00:00:06.191	371	749,1854	384,7076	0,6551034	0,4736395	510,217	2,522651	0	711,9018	411,9442	0,4970687	0,4886533	511,9513	2,379153	0	14	731	398						Untertest1.avi	0	880	547	72	111	662	287	350	0	Content		659	287	6191995	289894937
6209	08:40:51.560	00:00:06.208	372	753,8086	381,1153	0,6550602	0,4733097	510,0084	2,521095	0	715,0403	402,2227	0,497012	0,4883607	511,8724	2,405993	0	14	734	392						Untertest1.avi	0	880	547	72	111	662	287	350	0	Content		662	281	6208617	289911559
6225	08:40:51.576	00:00:06.225	373	752,5283	387,9308	0,6550573	0,4731135	510,1125	2,528032	0	710,4749	412,7502	0,496991	0,4880345	511,8058	2,425601	0	14	732	400						Untertest1.avi	0	880	547	72	111	662	287	350	0	Content		660	289	6225239	289928181
6242	08:40:51.593	00:00:06.241	374	749,5764	387,0966	0,6551287	0,4729733	509,8774	2,507843	0	706,9376	410,5291	0,4969906	0,4878538	511,7395	2,467447	0	14	728	399						Untertest1.avi	0	880	547	72	111	662	287	350	0	Content		656	288	6241860	289944802
6259	08:40:51.610	00:00:06.258	375	754,7463	401,5587	0,6551981	0,4728105	509,9742	2,534593	0	721,9047	400,3984	0,496986	0,4876646	511,6787	2,47395	0	14	738	401						Untertest1.avi	0	880	547	72	111	662	287	350	0	Content		666	290	6258608	289961550
6275	08:40:51.626	00:00:06.275	376	755,6649	392,232	0,655192	0,4726848	509,8974	2,554251	0	727,1277	402,6196	0,4969518	0,4875248	511,6486	2,408919	0	14	741	397						Untertest1.avi	0	880	547	72	111	662	287	350	0	Content		669	286	6275233	289978175
6292	08:40:51.643	00:00:06.291	377	747,6835	403,0294	0,6551257	0,4724597	509,8271	2,541948	0	708,3477	413,1834	0,4968401	0,4873902	511,6666	2,504914	0	14	728	408						Untertest1.avi	0	880	547	72	111	662	287	350	0	Content		656	297	6291858	289994800
6309	08:40:51.660	00:00:06.308	378	759,2586	385,1484	0,6550527	0,4723405	510,0119	2,522328	0	709,3408	410,4012	0,4967727	0,4873016	511,6636	2,441224	0	14	734	398						Untertest1.avi	0	880	547	72	111	662	287	350	0	Content		662	287	6308604	290011546
6325	08:40:51.676	00:00:06.325	379	745,8917	389,1031	0,6550399	0,4722894	510,0353	2,528075	0	718,9127	400,8707	0,4967302	0,4873232	511,653	2,441358	0	14	732	395						Untertest1.avi	0	880	547	72	111	662	287	350	0	Content		660	284	6325225	290028167
6342	08:40:51.693	00:00:06.341	380	756,2889	387,9708	0,6551023	0,4722507	509,8096	2,588295	0	719,8246	403,9048	0,496756	0,4874241	511,6802	2,427745	0	14	738	396						Untertest1.avi	0	880	547	72	111	662	287	350	0	Content		666	285	6341845	290044787
6358	08:40:51.709	00:00:06.358	381	753,2556	389,9471	0,6551625	0,4722674	509,801	2,533847	0	715,8691	407,8091	0,4968296	0,4875424	511,5158	2,492578	0	14	735	399						Untertest1.avi	0	880	547	72	111	662	287	350	0	Content		663	288	6358468	290061410
6375	08:40:51.726	00:00:06.375	382	767,6123	388,274	0,6552941	0,4722455	509,6216	2,470064	0	712,2927	400,8195	0,4968885	0,4875818	511,5389	2,424802	0	14	740	395						Untertest1.avi	0	880	547	72	111	662	287	350	0	Content		668	284	6375215	290078157
6392	08:40:51.743	00:00:06.391	383	758,0702	387,6483	0,6553954	0,4721381	509,7441	2,519768	0	712,7472	404,0206	0,4969884	0,4875354	511,7189	2,457088	0	14	735	396						Untertest1.avi	0	880	547	72	111	662	287	350	0	Content		663	285	6391839	290094781
6408	08:40:51.759	00:00:06.408	384	751,6752	397,027	0,6554973	0,4720941	509,708	2,5173	0	714,8256	401,816	0,4971032	0,4874361	511,6824	2,430022	0	14	733	399						Untertest1.avi	0	880	547	72	111	662	287	350	0	Content		661	288	6408461	290111403
6425	08:40:51.776	00:00:06.425	385	752,1562	387,4785	0,6556906	0,4720369	509,5113	2,541524	0	718,8019	404,4708	0,4972157	0,4874251	511,8006	2,481353	0	14	735	396						Untertest1.avi	0	880	547	72	111	662	287	350	0	Content		663	285	6425082	290128024
6442	08:40:51.793	00:00:06.441	386	750,3994	390,7741	0,6556188	0,472299	509,7169	2,495089	0	718,8138	414,931	0,4972188	0,4876345	511,8214	2,47514	0	14	735	403						Untertest1.avi	0	880	547	72	111	662	287	350	0	Content		663	292	6441831	290144773
6458	08:40:51.809	00:00:06.458	387	885,1283	451,0175	0,6540044	0,473884	509,9451	2,550204	0	724,3929	424,3153	0,496109	0,4890934	512,1169	2,449874	0	14	805	438						Untertest1.avi	0	880	547	72	111	662	287	350	0	Content		733	327	6458454	290161396
6475	08:40:51.826	00:00:06.475	388	1038,038	540,4436	0,6518458	0,4760405	510,3999	2,56857	0	1069,07	579,9034	0,4948442	0,4902714	512,1169	2,504623	0	15	1054	560						Untertest1.avi	0	880	547	72	111	1190	559	300	0	Content		982	449	6475074	290178016
6492	08:40:51.843	00:00:06.491	389	1173,673	628,3436	0,6509547	0,4780622	510,3999	2,561604	0	-1024	-768	-1	-1	-1	-1	4	15	1174	628						Untertest1.avi	0	880	547	72	111	1190	559	300	0	Content		1102	517	6491697	290194639
6508	08:40:51.859	00:00:06.508	390	1221,748	656,5368	0,6510332	0,4785886	510,7127	2,622268	0	1267,84	683,1546	0,4946505	0,4921014	513,0448	2,53069	0	15	1245	670						Untertest1.avi	0	880	547	72	111	1190	559	300	0	Content		1173	559	6508446	290211388
6525	08:40:51.876	00:00:06.525	391	1255,773	646,9053	0,6513193	0,4786824	510,7166	2,54228	0	1285,235	685,9976	0,4948528	0,4920795	513,0512	2,491712	0	15	1271	666						Untertest1.avi	0	880	547	72	111	1190	559	300	0	Content		1199	555	6525066	290228008
6542	08:40:51.893	00:00:06.541	392	1227,824	660,7671	0,6515619	0,4785959	510,8557	2,596899	0	1285,158	674,3782	0,494957	0,4919927	513,0186	2,570974	0	15	1256	668						Untertest1.avi	0	880	547	72	111	1190	559	300	0	Content		1184	557	6541687	290244629
6558	08:40:51.909	00:00:06.558	393	1238,453	650,5938	0,6516429	0,4785451	510,8418	2,59406	0	1280,738	690,5731	0,494963	0,4919441	513,0043	2,505823	0	15	1260	671						Untertest1.avi	0	880	547	72	111	1190	559	300	0	Content		1188	560	6558321	290261263
6575	08:40:51.926	00:00:06.575	394	1244,283	657,6119	0,651695	0,478427	510,8381	2,535599	0	1295,11	681,3977	0,494929	0,4918434	512,9829	2,53603	0	15	1270	670						Untertest1.avi	0	880	547	72	111	1190	559	300	0	Content		1198	559	6575056	290277998
6592	08:40:51.943	00:00:06.591	395	1243,38	638,7453	0,6517717	0,4782515	510,64	2,543746	0	1292,291	679,8658	0,494943	0,4917043	513,021	2,507757	0	15	1268	659						Untertest1.avi	0	880	547	72	111	1190	559	300	0	Content		1196	548	6591679	290294621
6608	08:40:51.959	00:00:06.608	396	1239,886	651,1805	0,6518335	0,4780612	510,6815	2,599558	0	1289,905	679,1671	0,4949597	0,4915872	513,0309	2,517899	0	15	1265	665						Untertest1.avi	0	880	547	72	111	1190	559	300	0	Content		1193	554	6608317	290311259
6625	08:40:51.976	00:00:06.624	397	1238,71	659,3256	0,6518855	0,4779312	510,7614	2,582244	0	1298,837	675,2917	0,4949464	0,4915007	512,9764	2,466053	0	15	1269	667						Untertest1.avi	0	880	547	72	111	1190	559	300	0	Content		1197	556	6624925	290327867
6642	08:40:51.993	00:00:06.641	398	1221,528	658,0737	0,6518704	0,4778461	510,8129	2,603712	0	1277,059	680,7048	0,4949114	0,4914328	513,0154	2,513683	0	15	1249	669						Untertest1.avi	0	880	547	72	111	1190	559	300	0	Content		1177	558	6641672	290344614
6658	08:40:52.009	00:00:06.658	399	1218,438	657,1426	0,6518536	0,4777688	510,7737	2,597126	0	1303,71	699,544	0,4948587	0,4913574	513,0253	2,510493	0	15	1261	678						Untertest1.avi	0	880	547	72	111	1190	559	300	0	Content		1189	567	6658306	290361248
6675	08:40:52.026	00:00:06.674	400	1224,719	658,1028	0,6517808	0,4776471	510,7022	2,616976	0	1287,14	688,2543	0,494766	0,4912212	512,9534	2,467801	0	15	1256	673						Untertest1.avi	0	880	547	72	111	1190	559	300	0	Content		1184	562	6674916	290377858
6692	08:40:52.043	00:00:06.691	401	1250,889	664,8535	0,651749	0,4774758	510,5467	2,584519	0	1290,121	690,1499	0,4946725	0,4911079	513,0396	2,52746	0	15	1271	678						Untertest1.avi	0	880	547	72	111	1190	559	300	0	Content		1199	567	6691538	290394480
6708	08:40:52.059	00:00:06.708	402	1242,347	658,467	0,6517057	0,4772855	510,5333	2,564948	0	1282,566	686,4814	0,4946173	0,4909643	513,024	2,485454	0	15	1262	672						Untertest1.avi	0	880	547	72	111	1190	559	300	0	Content		1190	561	6708296	290411238
6725	08:40:52.076	00:00:06.724	403	1222,737	666,55	0,6516002	0,4770898	510,7598	2,607405	0	1306,805	689,0666	0,4945423	0,4908664	513,0035	2,497467	0	15	1265	678						Untertest1.avi	0	880	547	72	111	1190	559	300	0	Content		1193	567	6724908	290427850
6742	08:40:52.093	00:00:06.741	404	1229,744	658,1586	0,6515539	0,4770007	510,7426	2,589747	0	1294,45	693,6743	0,4944895	0,490842	513,0035	2,521818	0	15	1262	676						Untertest1.avi	0	880	547	72	111	1190	559	300	0	Content		1190	565	6741528	290444470
6758	08:40:52.109	00:00:06.758	405	1251,566	643,9663	0,6515318	0,4769805	510,6879	2,557491	0	1300,031	682,7186	0,4944735	0,4908719	513,0029	2,558957	0	15	1276	663						Untertest1.avi	0	880	547	72	111	1190	559	300	0	Content		1204	552	6758150	290461092
6775	08:40:52.126	00:00:06.774	406	1252,411	698,825	0,651596	0,477857	510,7099	2,546442	0	1285,171	754,9602	0,4946643	0,4916266	513,0717	2,548368	0	16	1269	727						Untertest1.avi	0	880	547	72	111	1206	723	233	0	Content		1197	616	6774898	290477840
6792	08:40:52.143	00:00:06.791	407	1258,09	767,7667	0,6516463	0,4789625	510,7232	2,636486	0	1276,33	822,6921	0,4950651	0,4924097	513,0402	2,558768	0	16	1267	795						Untertest1.avi	0	880	547	72	111	1206	723	233	0	Content		1195	684	6791520	290494462
6808	08:40:52.159	00:00:06.808	408	1295,605	822,079	0,6516159	0,4793515	510,8347	2,538794	0	1303,045	854,8029	0,4952834	0,4925454	513,1334	2,490551	0	16	1299	838						Untertest1.avi	0	880	547	72	111	1206	723	233	0	Content		1227	727	6808143	290511085
6825	08:40:52.176	00:00:06.824	409	1284,378	816,5202	0,6516134	0,4790348	510,7602	2,572999	0	1288,244	854,7676	0,495275	0,4920685	513,1355	2,566254	0	16	1286	836						Untertest1.avi	0	880	547	72	111	1206	723	233	0	Content		1214	725	6824769	290527711
6842	08:40:52.193	00:00:06.841	410	1263,359	807,668	0,6515828	0,4787066	510,8784	2,573413	0	1269,149	853,9862	0,4952003	0,4918107	513,2206	2,54033	0	16	1266	831						Untertest1.avi	0	880	547	72	111	1206	723	233	0	Content		1194	720	6841514	290544456
6858	08:40:52.209	00:00:06.858	411	1265,625	809,344	0,6515695	0,4785599	510,8696	2,649585	0	1285,604	857,5437	0,4951542	0,4916689	513,228	2,576222	0	16	1276	833						Untertest1.avi	0	880	547	72	111	1206	723	233	0	Content		1204	722	6858138	290561080
6875	08:40:52.226	00:00:06.874	412	1266,993	812,7211	0,6516239	0,4785423	510,9102	2,655999	0	1298,274	857,8562	0,4951659	0,491651	513,2336	2,554743	0	16	1283	835						Untertest1.avi	0	880	547	72	111	1206	723	233	0	Content		1211	724	6874756	290577698
6891	08:40:52.242	00:00:06.891	413	1339,307	816,6141	0,6479114	0,4788974	536,4869	2,869193	0	1297,635	853,0468	0,4952281	0,4917502	513,2589	2,593688	0	16	1318	835						Untertest1.avi	0	880	547	72	111	1206	723	233	0	Content		1246	724	6891377	290594319
6908	08:40:52.259	00:00:06.908	414	1259,679	824,4507	0,6517639	0,4786486	510,8321	2,688143	0	1280,644	847,6793	0,4952511	0,4917921	513,2071	2,578714	0	16	1270	836						Untertest1.avi	0	880	547	72	111	1206	723	233	0	Content		1198	725	6908125	290611067
6925	08:40:52.276	00:00:06.924	415	1239,639	805,4281	0,6517045	0,4786787	510,9307	2,732849	0	1280,252	848,3115	0,4951681	0,4917622	513,2768	2,638594	0	16	1260	827						Untertest1.avi	0	880	547	72	111	1206	723	233	0	Content		1188	716	6924745	290627687
6941	08:40:52.292	00:00:06.941	416	1277,905	820,6606	0,6516388	0,4786239	510,9374	2,667063	0	1280,751	859,7474	0,4950606	0,4916817	513,2316	2,669638	0	16	1279	840						Untertest1.avi	0	880	547	72	111	1206	723	233	0	Content		1207	729	6941368	290644310
6958	08:40:52.309	00:00:06.957	417	1260,581	825,7416	0,6516038	0,4785589	510,9433	2,741613	0	1294,742	861,1555	0,494995	0,4916389	513,2657	2,63993	0	16	1278	843						Untertest1.avi	0	880	547	72	111	1206	723	233	0	Content		1206	732	6957991	290660933
6975	08:40:52.326	00:00:06.974	418	1271,524	817,1525	0,6516173	0,4785067	510,9515	2,742314	0	1257,687	850,3966	0,4950153	0,491625	513,2563	2,674883	0	16	1265	834						Untertest1.avi	0	880	547	72	111	1206	723	233	0	Content		1193	723	6974738	290677680
6991	08:40:52.342	00:00:06.991	419	1312,467	771,7697	0,6510429	0,4775298	510,8163	2,796372	0	1373,615	795,8965	0,4949726	0,4908176	513,8328	2,719261	0	16	1343	784						Untertest1.avi	0	880	547	72	111	1206	723	233	0	Content		1271	673	6991360	290694302
7008	08:40:52.359	00:00:07.007	420	1456,282	627,7847	0,6495337	0,4750245	511,5975	2,788913	0	1529,958	643,873	0,4940917	0,4885916	513,6887	2,744837	0	17	1493	636						Untertest1.avi	0	880	547	72	111	1463	387	417	0	Content		1421	525	7007981	290710923
7025	08:40:52.376	00:00:07.024	421	1593,89	497,0016	0,6488366	0,4732289	513,7429	2,841537	0	1384,302	610,4417	0,477219	0,4870097	441,9251	2,39674	0	17	1489	554						Untertest1.avi	0	880	547	72	111	1463	387	417	0	Content		1417	443	7024730	290727672
7041	08:40:52.392	00:00:07.041	422	1613,933	443,6218	0,6486816	0,472692	513,8148	2,877627	0	1459,677	532,8354	0,4829447	0,4864526	466,3042	2,515431	0	17	1537	488						Untertest1.avi	0	880	547	72	111	1463	387	417	0	Content		1465	377	7041353	290744295
7058	08:40:52.409	00:00:07.057	423	1638,021	443,4768	0,6489552	0,4728919	514,0169	2,869066	0	1460,897	547,8185	0,4822779	0,4867805	463,8524	2,509524	0	17	1549	496						Untertest1.avi	0	880	547	72	111	1463	387	417	0	Content		1477	385	7057973	290760915
7075	08:40:52.426	00:00:07.074	424	1601,451	458,8294	0,6482601	0,4725335	509,0016	2,854801	0	1453,594	547,9635	0,4816144	0,4868577	461,1998	2,517292	0	17	1528	503						Untertest1.avi	0	880	547	72	111	1463	387	417	0	Content		1456	392	7074596	290777538
7091	08:40:52.442	00:00:07.091	425	1605,031	447,6437	0,6491575	0,4728478	513,9556	2,905665	0	1459,286	538,4175	0,4822424	0,4867218	463,9027	2,550428	0	17	1532	493						Untertest1.avi	0	880	547	72	111	1463	387	417	0	Content		1460	382	7091342	290794284
7108	08:40:52.459	00:00:07.107	426	1635,031	451,5218	0,6493416	0,4727214	513,7805	2,901711	0	1475,174	545,3369	0,4822927	0,486591	464,0829	2,522796	0	17	1555	498						Untertest1.avi	0	880	547	72	111	1463	387	417	0	Content		1483	387	7107968	290810910
7125	08:40:52.476	00:00:07.124	427	1623,024	456,4531	0,6493753	0,4727113	513,764	2,927054	0	1458,924	535,8419	0,4821205	0,4866038	463,5908	2,569229	0	17	1541	496						Untertest1.avi	0	880	547	72	111	1463	387	417	0	Content		1469	385	7124588	290827530
7141	08:40:52.492	00:00:07.141	428	1623,44	446,8923	0,6493909	0,4728478	513,7344	2,966739	0	1472,192	534,8248	0,4820162	0,4867995	463,2989	2,581113	0	17	1548	491						Untertest1.avi	0	880	547	72	111	1463	387	417	0	Content		1476	380	7141218	290844160
7159	08:40:52.510	00:00:07.158	429	1602,47	460,336	0,649457	0,4730242	513,8021	3,00871	0	1475,911	530,5472	0,4821305	0,4870653	463,7151	2,636723	0	17	1539	495						Untertest1.avi	0	880	547	72	111	1463	387	417	0	Content		1467	384	7158533	290861475
7175	08:40:52.526	00:00:07.175	430	1614,312	452,045	0,6495157	0,4730703	513,6176	3,047015	0	1464,494	541,1546	0,481964	0,4871036	462,9399	2,581944	0	17	1539	497						Untertest1.avi	0	880	547	72	111	1463	387	417	0	Content		1467	386	7175159	290878101
7192	08:40:52.543	00:00:07.191	431	1603,319	453,4085	0,6495262	0,4728553	513,8399	3,049572	0	1465,554	538,0515	0,4820884	0,4868497	463,5892	2,639948	0	17	1534	496						Untertest1.avi	0	880	547	72	111	1463	387	417	0	Content		1462	385	7191787	290894729
7208	08:40:52.559	00:00:07.208	432	1615,16	459,5798	0,6495724	0,4726837	513,7702	3,066906	0	1486,191	537,8274	0,4821457	0,4866296	463,8376	2,668575	0	17	1551	499						Untertest1.avi	0	880	547	72	111	1463	387	417	0	Content		1479	388	7208409	290911351
7225	08:40:52.576	00:00:07.225	433	1623,062	444,0519	0,649591	0,4726744	513,7625	3,045715	0	1468,372	543,7613	0,4820637	0,4865603	463,491	2,69023	0	17	1546	494						Untertest1.avi	0	880	547	72	111	1463	387	417	0	Content		1474	383	7225158	290928100
7242	08:40:52.593	00:00:07.241	434	1615,496	460,0868	0,6496064	0,4728265	513,8318	3,095515	0	1477,925	545,2843	0,4819906	0,4866671	463,077	2,730036	0	17	1547	503						Untertest1.avi	0	880	547	72	111	1463	387	417	0	Content		1475	392	7241787	290944729
7258	08:40:52.609	00:00:07.258	435	1602,107	465,424	0,6497039	0,472856	513,6791	3,115931	0	1456,411	547,8459	0,4819984	0,4866847	462,765	2,695157	0	17	1529	507						Untertest1.avi	0	880	547	72	111	1463	387	417	0	Content		1457	396	7258406	290961348
7275	08:40:52.626	00:00:07.275	436	1596,145	454,3509	0,6497971	0,4728456	513,615	3,113454	0	1459,917	545,2353	0,4819936	0,4865783	462,514	2,735996	0	17	1528	500						Untertest1.avi	0	880	547	72	111	1463	387	417	0	Content		1456	389	7275032	290977974
7292	08:40:52.643	00:00:07.291	437	1618,67	447,7725	0,6499029	0,4728394	513,6736	3,139113	0	1460,539	546,7456	0,4822546	0,4864843	463,332	2,73367	0	17	1540	497						Untertest1.avi	0	880	547	72	111	1463	387	417	0	Content		1468	386	7291786	290994728
7308	08:40:52.659	00:00:07.308	438	1615,645	456,5399	0,6499686	0,4729547	513,7914	3,116445	0	1469,583	541,4694	0,4822708	0,4865394	463,1675	2,755486	0	17	1543	499						Untertest1.avi	0	880	547	72	111	1463	387	417	0	Content		1471	388	7308406	291011348
7325	08:40:52.676	00:00:07.325	439	1589,901	454,4087	0,6500809	0,473251	513,5919	3,164278	0	1445,603	546,5294	0,4818944	0,4868111	461,321	2,729187	0	17	1518	500						Untertest1.avi	0	880	547	72	111	1463	387	417	0	Content		1446	389	7325031	291027973
7342	08:40:52.693	00:00:07.341	440	1592,482	474,6083	0,6494051	0,4729771	509,0589	3,16311	0	1451,751	539,3514	0,4823087	0,4869893	462,7358	2,749475	0	17	1522	507						Untertest1.avi	0	880	547	72	111	1463	387	417	0	Content		1450	396	7341655	291044597
7358	08:40:52.709	00:00:07.358	441	1383,781	565,1907	0,6659328	0,474015	426,7393	2,630883	0	1447,641	541,7736	0,4822563	0,4869963	462,5649	2,773803	0	17	1416	553						Untertest1.avi	0	880	547	72	111	1463	387	417	0	Content		1344	442	7358408	291061350
7375	08:40:52.726	00:00:07.375	442	1598,255	461,6995	0,6501359	0,4734609	513,7315	3,209431	0	1433,877	553,6689	0,4817608	0,4869238	460,6799	2,792164	0	17	1516	508						Untertest1.avi	0	880	547	72	111	1463	387	417	0	Content		1444	397	7375029	291077971
7392	08:40:52.743	00:00:07.391	443	1609,373	445,4713	0,6501958	0,4735599	514,0375	3,21049	0	1438,645	544,3923	0,482061	0,4870065	461,5478	2,781356	0	17	1524	495						Untertest1.avi	0	880	547	72	111	1463	387	417	0	Content		1452	384	7391655	291094597
7408	08:40:52.759	00:00:07.408	444	1370,749	562,8078	0,666514	0,4742852	425,3217	2,736632	0	1445,831	545,6255	0,4823905	0,487198	462,3585	2,819297	0	17	1408	554						Untertest1.avi	0	880	547	72	111	1463	387	417	0	Content		1336	443	7408282	291111224
7425	08:40:52.776	00:00:07.425	445	1652,601	489,1521	0,650265	0,4748135	513,9263	3,252476	0	-1024	-768	-1	-1	-1	-1	4	18	1653	489						Untertest1.avi	0	880	547	72	111	1667	449	266	0	Content		1581	378	7425030	291127972
7442	08:40:52.793	00:00:07.441	446	1721,971	524,6208	0,6497282	0,4758783	512,2281	3,246599	0	1765,337	572,4	0,4997352	0,4891662	490,7834	3,092741	0	18	1744	549						Untertest1.avi	0	880	547	72	111	1667	449	266	0	Content		1672	438	7441654	291144596
7458	08:40:52.809	00:00:07.458	447	1733,79	543,7089	0,649723	0,4762725	511,8648	3,238648	0	1768,341	608,5948	0,4987341	0,4893024	495,6046	3,105347	0	18	1751	576						Untertest1.avi	0	880	547	72	111	1667	449	266	0	Content		1679	465	7458278	291161220
7475	08:40:52.826	00:00:07.474	448	1756,967	541,621	0,6499327	0,476615	512,0394	3,287697	0	1810,217	579,0339	0,4997959	0,4894771	491,801	3,10863	0	18	1784	560						Untertest1.avi	0	880	547	72	111	1667	449	266	0	Content		1712	449	7474902	291177844
7492	08:40:52.843	00:00:07.491	449	1758,668	530,2863	0,6500476	0,4769946	511,978	3,287631	0	1740,961	585,4749	0,5012504	0,4899399	486,1041	3,006964	0	18	1750	558						Untertest1.avi	0	880	547	72	111	1667	449	266	0	Content		1678	447	7491654	291194596
7508	08:40:52.859	00:00:07.508	450	1758,979	550,4114	0,6501213	0,4773808	511,8926	3,292296	0	1750,503	575,9611	0,5005735	0,4903204	488,9081	3,071241	0	18	1755	563						Untertest1.avi	0	880	547	72	111	1667	449	266	0	Content		1683	452	7508277	291211219
7525	08:40:52.876	00:00:07.524	451	1750,875	530,2445	0,6501787	0,4776215	512,0334	3,305775	0	1714,2	573,9763	0,501795	0,4906229	484,1963	3,007679	0	18	1733	552						Untertest1.avi	0	880	547	72	111	1667	449	266	0	Content		1661	441	7524904	291227846
7542	08:40:52.893	00:00:07.541	452	1721,895	542,6409	0,6502515	0,4777953	512,0534	3,312667	0	1743,948	572,7612	0,5007628	0,4908281	488,9628	3,047289	0	18	1733	558						Untertest1.avi	0	880	547	72	111	1667	449	266	0	Content		1661	447	7541527	291244469
7558	08:40:52.909	00:00:07.558	453	1741,944	529,2224	0,6505173	0,4781253	512,4084	3,363776	0	1762,434	572,2431	0,5002932	0,4911116	491,791	3,114324	0	18	1752	551						Untertest1.avi	0	880	547	72	111	1667	449	266	0	Content		1680	440	7558279	291261221
7575	08:40:52.926	00:00:07.574	454	1729,393	543,8616	0,6506742	0,4785212	512,3168	3,348615	0	1748,421	583,746	0,5006665	0,4915678	491,1952	3,150682	0	18	1739	564						Untertest1.avi	0	880	547	72	111	1667	449	266	0	Content		1667	453	7574901	291277843
7592	08:40:52.943	00:00:07.591	455	1725,986	550,6453	0,6508486	0,4790806	512,1767	3,356324	0	1762,319	568,9938	0,5015785	0,4921661	488,2097	3,115779	0	18	1744	560						Untertest1.avi	0	880	547	72	111	1667	449	266	0	Content		1672	449	7591529	291294471
7608	08:40:52.959	00:00:07.608	456	1747,804	536,4156	0,6509926	0,4796549	512,4048	3,34247	0	1749,844	584,3948	0,5017249	0,4927324	487,9617	3,084209	0	18	1749	560						Untertest1.avi	0	880	547	72	111	1667	449	266	0	Content		1677	449	7608152	291311094
7625	08:40:52.976	00:00:07.624	457	1738,083	551,8086	0,6510545	0,4802529	512,2449	3,346349	0	1738,677	587,3148	0,5026233	0,4933921	484,773	3,118498	0	18	1738	570						Untertest1.avi	0	880	547	72	111	1667	449	266	0	Content		1666	459	7624902	291327844
7642	08:40:52.993	00:00:07.641	458	1736,198	547,5668	0,6511942	0,4807748	512,3832	3,386782	0	1722,717	578,6732	0,5015079	0,4938842	489,7843	3,109446	0	18	1729	563						Untertest1.avi	0	880	547	72	111	1667	449	266	0	Content		1657	452	7641526	291344468
7658	08:40:53.009	00:00:07.658	459	1741,6	549,1667	0,6512306	0,4811358	512,6489	3,345479	0	1725,446	589,1031	0,5030577	0,4943261	483,8113	3,114777	0	18	1734	569						Untertest1.avi	0	880	547	72	111	1667	449	266	0	Content		1662	458	7658152	291361094
7675	08:40:53.026	00:00:07.674	460	1731,033	543,7766	0,6515452	0,4818304	514,0166	3,398612	0	1648,008	607,5533	0,5050176	0,4950989	476,1885	3,018411	0	18	1690	576						Untertest1.avi	0	880	547	72	111	1667	449	266	0	Content		1618	465	7674901	291377843
7692	08:40:53.043	00:00:07.691	461	1533,246	589,4592	0,6527717	0,4831074	512,8899	3,403398	0	1335,191	672,3859	0,4773792	0,4963406	431,7432	2,83115	0	19	1434	631						Untertest1.avi	0	880	547	72	111	1174	592	283	0	Content		1362	520	7691528	291394470
7708	08:40:53.059	00:00:07.708	462	1255,128	642,9358	0,6538535	0,4846215	512,8898	3,409133	0	1309,302	671,0234	0,494473	0,4983753	498,7618	3,233162	0	19	1282	657						Untertest1.avi	0	880	547	72	111	1174	592	283	0	Content		1210	546	7708151	291411093
7725	08:40:53.076	00:00:07.724	463	1334,889	658,0018	0,6643662	0,4871147	546,5229	3,632844	0	1262,875	714,4849	0,4988998	0,5014191	515,0282	3,323597	0	19	1299	686						Untertest1.avi	0	880	547	72	111	1174	592	283	0	Content		1227	575	7724777	291427719
7742	08:40:53.093	00:00:07.741	464	1238,698	684,7197	0,6550859	0,4901847	512,1157	3,418808	0	1257,94	715,0109	0,4990005	0,5039494	514,8426	3,365615	0	19	1248	700						Untertest1.avi	0	880	547	72	111	1174	592	283	0	Content		1176	589	7741526	291444468
7758	08:40:53.109	00:00:07.758	465	1227,284	691,0504	0,6550058	0,4924355	512,0854	3,402858	0	1230,93	708,0541	0,498769	0,5063723	514,5334	3,359203	0	19	1229	700						Untertest1.avi	0	880	547	72	111	1174	592	283	0	Content		1157	589	7758152	291461094
7775	08:40:53.126	00:00:07.774	466	1223,22	691,9311	0,6548327	0,4943432	511,9277	3,461568	0	1243,393	716,7217	0,4985904	0,5082268	514,7991	3,354919	0	19	1233	704						Untertest1.avi	0	880	547	72	111	1174	592	283	0	Content		1161	593	7774775	291477717
7791	08:40:53.142	00:00:07.791	467	1224,016	690,1621	0,6545694	0,4955603	511,9618	3,457835	0	1246,051	711,8067	0,4982231	0,5096303	514,8204	3,361305	0	19	1235	701						Untertest1.avi	0	880	547	72	111	1174	592	283	0	Content		1163	590	7791401	291494343
7808	08:40:53.159	00:00:07.808	468	1231,955	691,4675	0,6542057	0,4961646	511,868	3,430041	0	1244,694	712,844	0,4977877	0,5103728	514,759	3,348894	0	19	1238	702						Untertest1.avi	0	880	547	72	111	1174	592	283	0	Content		1166	591	7808150	291511092
7825	08:40:53.176	00:00:07.824	469	1216,568	691,3873	0,6537046	0,4964533	512,0182	3,456436	0	1243,722	717,8469	0,4973057	0,510707	514,8478	3,367617	0	19	1230	705						Untertest1.avi	0	880	547	72	111	1174	592	283	0	Content		1158	594	7824777	291527719
7841	08:40:53.192	00:00:07.841	470	1238,684	703,9098	0,6532323	0,4963797	512,0297	3,445473	0	1253,108	722,1534	0,4967986	0,5106218	515,0306	3,403194	0	19	1246	713						Untertest1.avi	0	880	547	72	111	1174	592	283	0	Content		1174	602	7841409	291544351
7858	08:40:53.209	00:00:07.858	471	1238,115	694,3748	0,6528376	0,495835	512,1299	3,458942	0	1253,333	721,1959	0,4963655	0,510178	514,9873	3,401126	0	19	1246	708						Untertest1.avi	0	880	547	72	111	1174	592	283	0	Content		1174	597	7858027	291560969
7875	08:40:53.226	00:00:07.874	472	1227,556	697,1873	0,6525346	0,4948859	512,2771	3,464904	0	1243,877	709,1512	0,496027	0,5094499	515,129	3,427578	0	19	1236	703						Untertest1.avi	0	880	547	72	111	1174	592	283	0	Content		1164	592	7874775	291577717
7891	08:40:53.242	00:00:07.891	473	1220,077	686,7663	0,6522475	0,4939394	512,3773	3,453066	0	1257,121	713,9697	0,4957685	0,5086694	515,2167	3,418448	0	19	1239	700						Untertest1.avi	0	880	547	72	111	1174	592	283	0	Content		1167	589	7891402	291594344
7908	08:40:53.259	00:00:07.908	474	1242,818	694,0167	0,6519829	0,4933563	512,4023	3,464153	0	1257,21	713,9305	0,4955654	0,5081313	515,3174	3,440435	0	19	1250	704						Untertest1.avi	0	880	547	72	111	1174	592	283	0	Content		1178	593	7908025	291610967
7925	08:40:53.276	00:00:07.924	475	1337,93	814,6971	0,6509984	0,4946309	512,645	3,512294	0	1419,695	863,9941	0,4955435	0,5091766	516,0026	3,411071	0	19	1379	839						Untertest1.avi	0	880	547	72	111	1174	592	283	0	Content		1307	728	7924717	291627659
7941	08:40:53.292	00:00:07.941	476	1447,495	938,3478	0,6500946	0,4962339	512,9478	3,479768	0	1475,704	995,1084	0,4954853	0,5099213	516,0026	3,418052	0	19	1462	967						Untertest1.avi	0	880	547	72	111	1174	592	283	0	Content		1390	856	7941401	291644343
7958	08:40:53.309	00:00:07.958	477	1031,098	985,1088	0,6460636	0,4964983	499,5383	3,27485	0	-1024	-768	-1	-1	-1	-1	4	19	1031	985						Untertest1.avi	0	880	547	72	111	1174	592	283	0	Content		959	874	7958027	291660969
7975	08:40:53.326	00:00:07.974	478	1482,279	1000,146	0,6498057	0,4961402	513,0366	3,445531	0	-1024	-768	-1	-1	-1	-1	4	20	1482	1000						Untertest1.avi	0	880	547	72	111	964	875	100	0	Content		1410	889	7974650	291677592
7991	08:40:53.342	00:00:07.991	479	1028,588	977,5648	0,6457897	0,4958946	499,3463	3,341801	0	-1024	-768	-1	-1	-1	-1	4	20	1029	978						Untertest1.avi	0	880	547	72	111	964	875	100	0	Content		957	867	7991274	291694216
8008	08:40:53.359	00:00:08.008	480	1143,019	1003,254	0,6476123	0,4957689	526,5365	3,534129	0	-1024	-768	-1	-1	-1	-1	4	20	1143	1003						Untertest1.avi	0	880	547	72	111	964	875	100	0	Content		1071	892	8008023	291710965
8025	08:40:53.376	00:00:08.024	481	1035,61	986,1362	0,6456978	0,4951223	499,5144	3,358815	0	-1024	-768	-1	-1	-1	-1	4	20	1036	986						Untertest1.avi	0	880	547	72	111	964	875	100	0	Content		964	875	8024649	291727591
8041	08:40:53.392	00:00:08.041	482	1016,728	977,6556	0,6456984	0,4944007	499,5193	3,341907	0	-1024	-768	-1	-1	-1	-1	4	20	1017	978						Untertest1.avi	0	880	547	72	111	964	875	100	0	Content		945	867	8041273	291744215
8058	08:40:53.409	00:00:08.057	483	701,4623	986,4346	0,643746	0,4937467	512,5891	3,356899	0	-1024	-768	-1	-1	-1	-1	4	20	701	986						Untertest1.avi	0	880	547	72	111	964	875	100	0	Content		629	875	8057898	291760840
8075	08:40:53.426	00:00:08.074	484	1592,565	1041,271	0,6565728	0,4921239	538,5161	3,695646	0	-1024	-768	-1	-1	-1	-1	4	21	1593	1041						Untertest1.avi	0	880	547	72	111	1415	889	116	0	Content		1521	930	8074653	291777595
8091	08:40:53.442	00:00:08.091	485	1486,146	999,7889	0,6494933	0,4920486	512,9221	3,550187	0	-1024	-768	-1	-1	-1	-1	4	21	1486	1000						Untertest1.avi	0	880	547	72	111	1415	889	116	0	Content		1414	889	8091271	291794213
8108	08:40:53.459	00:00:08.107	486	1540,245	1022,792	0,6556289	0,4910548	535,9568	3,698148	0	-1024	-768	-1	-1	-1	-1	4	21	1540	1023						Untertest1.avi	0	880	547	72	111	1415	889	116	0	Content		1468	912	8107894	291810836
8125	08:40:53.476	00:00:08.124	487	1024,554	982,5881	0,6453524	0,4912768	499,1423	3,361412	0	-1024	-768	-1	-1	-1	-1	4	21	1025	983						Untertest1.avi	0	880	547	72	111	1415	889	116	0	Content		953	872	8124519	291827461
8141	08:40:53.492	00:00:08.141	488	1038,718	993,0227	0,6452762	0,4908499	499,1696	3,380671	0	-1024	-768	-1	-1	-1	-1	4	21	1039	993						Untertest1.avi	0	880	547	72	111	1415	889	116	0	Content		967	882	8141268	291844210
8158	08:40:53.509	00:00:08.157	489	1487,755	1009,12	0,6491878	0,4904107	512,6248	3,5776	0	-1024	-768	-1	-1	-1	-1	4	21	1488	1009						Untertest1.avi	0	880	547	72	111	1415	889	116	0	Content		1416	898	8157894	291860836
8175	08:40:53.526	00:00:08.174	490	1027,505	982,5815	0,6452531	0,4899429	499,2515	3,365067	0	-1024	-768	-1	-1	-1	-1	4	21	1028	983						Untertest1.avi	0	880	547	72	111	1415	889	116	0	Content		956	872	8174517	291877459
8191	08:40:53.542	00:00:08.191	491	1487,655	1000,658	0,6491929	0,4894533	512,5402	3,507894	0	-1024	-768	-1	-1	-1	-1	4	22	1488	1001						Untertest1.avi	0	880	547	72	111	965	885	100	0	Content		1416	890	8191144	291894086
8208	08:40:53.559	00:00:08.207	492	1504,001	1005,183	0,6491694	0,4888538	512,4785	3,568632	0	-1024	-768	-1	-1	-1	-1	4	22	1504	1005						Untertest1.avi	0	880	547	72	111	965	885	100	0	Content		1432	894	8207892	291910834
8225	08:40:53.576	00:00:08.224	493	1039,355	986,5073	0,6452599	0,487964	498,9349	3,392623	0	-1024	-768	-1	-1	-1	-1	4	22	1039	987						Untertest1.avi	0	880	547	72	111	965	885	100	0	Content		967	876	8224517	291927459
8241	08:40:53.592	00:00:08.241	494	1023,836	999,3642	0,6451833	0,4875516	499,111	3,460969	0	-1024	-768	-1	-1	-1	-1	4	22	1024	999						Untertest1.avi	0	880	547	72	111	965	885	100	0	Content		952	888	8241142	291944084
8258	08:40:53.609	00:00:08.257	495	1035,903	993,1555	0,6451533	0,4878155	499,0246	3,413037	0	-1024	-768	-1	-1	-1	-1	4	22	1036	993						Untertest1.avi	0	880	547	72	111	965	885	100	0	Content		964	882	8257766	291960708
8275	08:40:53.626	00:00:08.274	496	674,5479	994,3255	0,6431222	0,48841	512,451	3,493182	0	-1024	-768	-1	-1	-1	-1	4	22	675	994						Untertest1.avi	0	880	547	72	111	965	885	100	0	Content		603	883	8274516	291977458
8291	08:40:53.642	00:00:08.291	497	-1024	-768	-1	-1	-1	-1	4	-1024	-768	-1	-1	-1	-1	4		0	0						Untertest1.avi	0	880	547	72	111				0	Content		-72	-111	8291140	291994082
8308	08:40:53.659	00:00:08.307	498	-1024	-768	-1	-1	-1	-1	4	-1024	-768	-1	-1	-1	-1	4		0	0						Untertest1.avi	0	880	547	72	111				0	Content		-72	-111	8307765	292010707
8325	08:40:53.676	00:00:08.324	499	-1024	-768	-1	-1	-1	-1	4	-1024	-768	-1	-1	-1	-1	4		0	0						Untertest1.avi	0	880	547	72	111				0	Content		-72	-111	8324513	292027455
8341	08:40:53.692	00:00:08.341	500	-1024	-768	-1	-1	-1	-1	4	-1024	-768	-1	-1	-1	-1	4		0	0						Untertest1.avi	0	880	547	72	111				0	Content		-72	-111	8341141	292044083
8358	08:40:53.709	00:00:08.357	501	-1024	-768	-1	-1	-1	-1	4	-1024	-768	-1	-1	-1	-1	4		0	0						Untertest1.avi	0	880	547	72	111				0	Content		-72	-111	8357762	292060704
8374	08:40:53.725	00:00:08.374	502	-1024	-768	-1	-1	-1	-1	4	-1024	-768	-1	-1	-1	-1	4		0	0						Untertest1.avi	0	880	547	72	111				0	Content		-72	-111	8374388	292077330
8391	08:40:53.742	00:00:08.391	503	-1024	-768	-1	-1	-1	-1	4	-1024	-768	-1	-1	-1	-1	4		0	0						Untertest1.avi	0	880	547	72	111				0	Content		-72	-111	8391140	292094082
8408	08:40:53.759	00:00:08.407	504	-1024	-768	-1	-1	-1	-1	4	-1024	-768	-1	-1	-1	-1	4		0	0						Untertest1.avi	0	880	547	72	111				0	Content		-72	-111	8407761	292110703
8424	08:40:53.775	00:00:08.424	505	-1024	-768	-1	-1	-1	-1	4	-1024	-768	-1	-1	-1	-1	4		0	0						Untertest1.avi	0	880	547	72	111				0	Content		-72	-111	8424387	292127329
8441	08:40:53.792	00:00:08.441	506	-1024	-768	-1	-1	-1	-1	4	-1024	-768	-1	-1	-1	-1	4		0	0						Untertest1.avi	0	880	547	72	111				0	Content		-72	-111	8441012	292143954
8458	08:40:53.809	00:00:08.457	507	-1024	-768	-1	-1	-1	-1	4	-1024	-768	-1	-1	-1	-1	4		0	0						Untertest1.avi	0	880	547	72	111				0	Content		-72	-111	8457762	292160704
8474	08:40:53.825	00:00:08.474	508	-1024	-768	-1	-1	-1	-1	4	-1024	-768	-1	-1	-1	-1	4		0	0						Untertest1.avi	0	880	547	72	111				0	Content		-72	-111	8474385	292177327
8491	08:40:53.842	00:00:08.491	509	-1024	-768	-1	-1	-1	-1	4	-1024	-768	-1	-1	-1	-1	4		0	0						Untertest1.avi	0	880	547	72	111				0	Content		-72	-111	8491012	292193954
8508	08:40:53.859	00:00:08.507	510	-1024	-768	-1	-1	-1	-1	4	-1024	-768	-1	-1	-1	-1	4		0	0						Untertest1.avi	0	880	547	72	111				0	Content		-72	-111	8507635	292210577
8524	08:40:53.875	00:00:08.524	511	-1024	-768	-1	-1	-1	-1	4	-1024	-768	-1	-1	-1	-1	4		0	0						Untertest1.avi	0	880	547	72	111				0	Content		-72	-111	8524387	292227329
8541	08:40:53.892	00:00:08.541	512	906,0826	956,6567	0,5772994	0,5197637	547,5279	3,899543	3	734,2787	937,1343	0,576844	0,5197642	532,4163	3,821166	3		0	0						Untertest1.avi	0	880	547	72	111				0	Content		-72	-111	8541009	292243951
8558	08:40:53.909	00:00:08.557	513	886,8522	963,5422	0,5057843	0,5291887	547,5279	3,845328	3	723,4185	944,1715	0,502798	0,5292042	532,4163	3,768215	1	23	723	944						Untertest1.avi	0	880	547	72	111	675	839	666	0	Content		651	833	8557635	292260577
8574	08:40:53.925	00:00:08.574	514	913,2567	925,5277	0,6488936	0,51248	547,646	3,984047	1	736,0553	907,1753	0,6509973	0,512467	532,4162	3,903103	3	23	913	926						Untertest1.avi	0	880	547	72	111	675	839	666	0	Content		841	815	8574258	292277200
8591	08:40:53.942	00:00:08.591	515	880,6996	946,3482	0,5772222	0,5214767	547,2532	3,935145	3	712,1299	928,11	0,5767963	0,5214757	533,0083	3,861981	3	23	0	0						Untertest1.avi	0	880	547	72	111	675	839	666	0	Content		-72	-111	8591010	292293952
8608	08:40:53.959	00:00:08.607	516	881,146	944,7999	0,5769582	0,5212362	543,3267	3,877966	3	715,5513	928,629	0,5766208	0,5212294	532,3678	3,827483	3	23	0	0						Untertest1.avi	0	880	547	72	111	675	839	666	0	Content		-72	-111	8607634	292310576
8624	08:40:53.975	00:00:08.624	517	879,478	948,2813	0,5768315	0,5207083	547,7767	3,918235	3	708,7003	929,2058	0,5763631	0,5207094	532,3124	3,83708	3	23	0	0						Untertest1.avi	0	880	547	72	111	675	839	666	0	Content		-72	-111	8624257	292327199
8641	08:40:53.992	00:00:08.640	518	879,5331	953,3849	0,5765254	0,5201176	544,9635	3,928855	3	708,2413	933,2466	0,5760218	0,520121	528,3441	3,839068	3	23	0	0						Untertest1.avi	0	880	547	72	111	675	839	666	0	Content		-72	-111	8640881	292343823
8658	08:40:54.009	00:00:08.657	519	875,0167	947,903	0,5763545	0,5196657	546,7856	3,924678	3	702,9097	927,7868	0,5758327	0,5196702	529,5479	3,831094	3	23	0	0						Untertest1.avi	0	880	547	72	111	675	839	666	0	Content		-72	-111	8657630	292360572
8674	08:40:54.025	00:00:08.674	520	871,23	940,9021	0,5761152	0,5192036	545,281	3,932693	3	697,177	919,8945	0,5755218	0,5192121	525,9159	3,824007	3	23	0	0						Untertest1.avi	0	880	547	72	111	675	839	666	0	Content		-72	-111	8674257	292377199
8691	08:40:54.042	00:00:08.690	521	847,4595	905,7777	0,652958	0,5096861	511,1656	3,759442	0	642,3405	933,3508	0,5011759	0,5277627	531,7437	3,853699	0	23	745	920						Untertest1.avi	0	880	547	72	111	675	839	666	0	Content		673	809	8690881	292393823
8708	08:40:54.059	00:00:08.707	522	860,707	922,9561	0,6527911	0,5093846	511,1277	3,731376	0	664,1222	949,4957	0,5008066	0,5275421	530,7211	3,814793	0	23	762	936						Untertest1.avi	0	880	547	72	111	675	839	666	0	Content		690	825	8707508	292410450
8724	08:40:54.075	00:00:08.724	523	849,1362	924,9556	0,6522936	0,5095685	511,1277	3,691048	0	-1024	-768	-1	-1	-1	-1	4	23	849	925						Untertest1.avi	0	880	547	72	111	675	839	666	0	Content		777	814	8724256	292427198
8741	08:40:54.092	00:00:08.740	524	811,9964	944,9588	0,4976453	0,5278363	511,1277	3,620917	3	653,2078	950,5488	0,4928957	0,5277957	531,9564	3,777556	1	23	653	951						Untertest1.avi	0	880	547	72	111	675	839	666	0	Content		581	840	8740880	292443822
8758	08:40:54.109	00:00:08.757	525	909,8078	928,3248	0,662697	0,5081655	548,8389	4,00365	0	629,2745	930,498	0,4967362	0,5273583	513,2586	3,685493	0	23	770	929						Untertest1.avi	0	880	547	72	111	675	839	666	0	Content		698	818	8757507	292460449
8774	08:40:54.125	00:00:08.774	526	874,5895	926,2898	0,6522486	0,5083013	510,7451	3,776823	0	619,8014	935,2739	0,4965307	0,5268964	512,9963	3,6945	0	23	747	931						Untertest1.avi	0	880	547	72	111	675	839	666	0	Content		675	820	8774130	292477072
8791	08:40:54.142	00:00:08.790	527	859,6957	924,7945	0,6520065	0,5077107	510,7215	3,743733	0	627,1888	928,1761	0,496374	0,526049	512,9963	3,689425	0	23	743	926						Untertest1.avi	0	880	547	72	111	675	839	666	0	Content		671	815	8790881	292493823
8808	08:40:54.159	00:00:08.807	528	853,9962	921,5729	0,6518794	0,5065549	510,7215	3,736269	0	636,321	943,4552	0,4998918	0,5252646	530,4719	3,746661	0	23	745	933						Untertest1.avi	0	880	547	72	111	675	839	666	0	Content		673	822	8807506	292510448
8824	08:40:54.175	00:00:08.824	529	904,9669	941,2271	0,6620376	0,5055428	548,376	4,019864	0	628,084	941,4608	0,4961135	0,5246426	512,9019	3,683218	0	23	767	941						Untertest1.avi	0	880	547	72	111	675	839	666	0	Content		695	830	8824132	292527074
8841	08:40:54.192	00:00:08.840	530	946,4735	960,666	0,6471438	0,5054963	541,6191	3,874026	0	608,7571	937,9916	0,4960647	0,5236061	512,8431	3,622636	0	23	778	949						Untertest1.avi	0	880	547	72	111	675	839	666	0	Content		706	838	8840756	292543698
8858	08:40:54.209	00:00:08.857	531	916,8889	941,2443	0,6469882	0,5046082	542,9077	3,944939	0	616,6326	939,4301	0,4997891	0,5221993	530,3348	3,756555	0	23	767	940						Untertest1.avi	0	880	547	72	111	675	839	666	0	Content		695	829	8857505	292560447
8874	08:40:54.225	00:00:08.874	532	896,1418	932,0841	0,6614599	0,5026321	545,877	3,95478	0	614,2081	933,2896	0,4961244	0,5213417	512,7391	3,64402	0	23	755	933						Untertest1.avi	0	880	547	72	111	675	839	666	0	Content		683	822	8874130	292577072
8891	08:40:54.242	00:00:08.890	533	918,3823	952,9982	0,6619698	0,5015278	547,6116	3,981269	0	610,9228	940,6697	0,4961811	0,5201692	512,7204	3,643123	0	23	765	947						Untertest1.avi	0	880	547	72	111	675	839	666	0	Content		693	836	8890754	292593696
8907	08:40:54.258	00:00:08.907	534	924,2054	937,4653	0,6469987	0,5013196	543,7689	3,912841	0	612,2974	936,3035	0,4962291	0,5190411	512,5709	3,617852	0	23	768	937						Untertest1.avi	0	880	547	72	111	675	839	666	0	Content		696	826	8907376	292610318
8924	08:40:54.275	00:00:08.924	535	918,7291	939,5715	0,6470905	0,5003656	543,1231	3,889976	0	594,6448	946,9019	0,4993338	0,5178513	527,0008	3,722935	0	23	757	943						Untertest1.avi	0	880	547	72	111	675	839	666	0	Content		685	832	8924125	292627067
8941	08:40:54.292	00:00:08.940	536	905,697	984,3016	0,6601628	0,4985349	539,8621	3,97533	0	591,1899	951,4579	0,4997867	0,5170163	528,7495	3,697305	0	23	748	968						Untertest1.avi	0	880	547	72	111	675	839	666	0	Content		676	857	8940751	292643693
8957	08:40:54.308	00:00:08.957	537	900,0222	962,1976	0,6597112	0,4975519	537,8625	3,8543	0	580,5794	929,2896	0,4964052	0,5163456	512,2137	3,548137	0	23	740	946						Untertest1.avi	0	880	547	72	111	675	839	666	0	Content		668	835	8957376	292660318
8974	08:40:54.325	00:00:08.974	538	935,7308	978,3159	0,6467818	0,4971583	546,3672	3,880746	0	587,0717	941,5682	0,4965346	0,5151535	512,2095	3,576049	0	23	761	960						Untertest1.avi	0	880	547	72	111	675	839	666	0	Content		689	849	8974125	292677067
8991	08:40:54.342	00:00:08.990	539	922,2933	993,5535	0,6474772	0,4957383	542,4008	3,939763	0	583,342	950,0551	0,4966826	0,5137177	512,1121	3,577914	0	23	753	972						Untertest1.avi	0	880	547	72	111	675	839	666	0	Content		681	861	8990750	292693692
9007	08:40:54.358	00:00:09.007	540	921,9542	968,8647	0,6627344	0,4932128	547,5621	3,884579	0	580,1604	934,0286	0,4968256	0,5120494	511,8678	3,600063	0	23	751	951						Untertest1.avi	0	880	547	72	111	675	839	666	0	Content		679	840	9007377	292710319
9024	08:40:54.375	00:00:09.024	541	905,6766	976,8319	0,6625996	0,4915328	546,5131	3,923892	0	583,6584	946,7012	0,4969882	0,5103368	511,8371	3,553109	0	23	745	962						Untertest1.avi	0	880	547	72	111	675	839	666	0	Content		673	851	9024001	292726943
9041	08:40:54.392	00:00:09.040	542	945,4852	995,5204	0,6482425	0,4908425	540,0385	3,832586	0	582,1486	939,7566	0,4971983	0,5086197	511,6314	3,539572	0	23	764	968						Untertest1.avi	0	880	547	72	111	675	839	666	0	Content		692	857	9040750	292743692
9057	08:40:54.408	00:00:09.057	543	882,8111	957,5068	0,6529916	0,4889391	509,2919	3,645721	0	562,1584	949,5375	0,4973685	0,5070009	511,5158	3,558603	0	23	722	954						Untertest1.avi	0	880	547	72	111	675	839	666	0	Content		650	843	9057377	292760319
9074	08:40:54.425	00:00:09.074	544	911,4034	963,9625	0,6626154	0,486951	544,1007	3,889776	0	583,1437	958,5061	0,4974829	0,5054566	511,3643	3,540425	0	23	747	961						Untertest1.avi	0	880	547	72	111	675	839	666	0	Content		675	850	9074000	292776942
9091	08:40:54.442	00:00:09.090	545	912,4684	969,3273	0,6612585	0,4853747	538,2685	3,851786	0	575,6258	966,1221	0,4976501	0,5036999	511,194	3,521274	0	23	744	968						Untertest1.avi	0	880	547	72	111	675	839	666	0	Content		672	857	9090682	292793624
9107	08:40:54.458	00:00:09.107	546	876,0422	956,7363	0,6533958	0,4842352	508,9418	3,593662	0	580,6026	964,6577	0,497808	0,5019664	511,2028	3,570084	0	23	728	961						Untertest1.avi	0	880	547	72	111	675	839	666	0	Content		656	850	9107376	292810318
9124	08:40:54.475	00:00:09.123	547	884,2466	964,7291	0,6536441	0,4825888	508,7824	3,590766	0	546,3435	971,7922	0,5022304	0,4999631	530,7579	3,667626	0	23	715	968						Untertest1.avi	0	880	547	72	111	675	839	666	0	Content		643	857	9123999	292826941
9141	08:40:54.492	00:00:09.140	548	883,8736	956,4197	0,6538559	0,4810483	508,4591	3,601361	0	565,0646	955,3792	0,4982145	0,498839	510,4775	3,571856	0	23	724	956						Untertest1.avi	0	880	547	72	111	675	839	666	0	Content		652	845	9140633	292843575
9157	08:40:54.508	00:00:09.157	549	918,1547	983,99	0,6624082	0,4790433	538,0536	3,825411	0	564,4631	958,1831	0,4984327	0,4974399	510,2772	3,568095	0	23	741	971						Untertest1.avi	0	880	547	72	111	675	839	666	0	Content		669	860	9157247	292860189
9174	08:40:54.525	00:00:09.173	550	911,8206	1014,957	0,6644948	0,4776333	544,9593	3,922367	0	551,7909	952,1193	0,4986465	0,496051	509,9598	3,561674	0	23	732	984						Untertest1.avi	0	880	547	72	111	675	839	666	0	Content		660	873	9173997	292876939
9191	08:40:54.542	00:00:09.190	551	894,458	970,6061	0,6545227	0,4767759	507,6971	3,600786	0	558,8744	964,7001	0,4988141	0,4946462	509,7637	3,516695	0	23	727	968						Untertest1.avi	0	880	547	72	111	675	839	666	0	Content		655	857	9190637	292893579
9207	08:40:54.558	00:00:09.207	552	879,9097	965,2787	0,654607	0,4754546	507,5531	3,61834	0	555,1437	954,2834	0,4988709	0,4934027	509,5603	3,588841	0	23	718	960						Untertest1.avi	0	880	547	72	111	675	839	666	0	Content		646	849	9207246	292910188
9224	08:40:54.575	00:00:09.223	553	926,3878	996,4286	0,6631681	0,4738554	538,1274	3,803997	0	564,5748	975,5332	0,4988706	0,4924159	509,2681	3,540062	0	24	745	986						Untertest1.avi	0	880	547	72	111	645	863	200	0	Content		673	875	9223873	292926815
9241	08:40:54.592	00:00:09.240	554	-1024	-768	-1	-1	-1	-1	4	547,5173	969,7633	0,4988141	0,4916514	508,9987	3,528761	0	24	548	970						Untertest1.avi	0	880	547	72	111	645	863	200	0	Content		476	859	9240637	292943579
9257	08:40:54.608	00:00:09.257	555	886,7609	966,9698	0,6545709	0,472686	506,53	3,63837	0	549,7838	945,179	0,4987661	0,4909922	508,7572	3,574724	0	24	718	956						Untertest1.avi	0	880	547	72	111	645	863	200	0	Content		646	845	9257245	292960187
9274	08:40:54.625	00:00:09.273	556	892,7697	985,6833	0,6545846	0,4718142	506,3997	3,627087	0	552,6102	960,3799	0,4987304	0,4902347	508,3736	3,569355	0	24	723	973						Untertest1.avi	0	880	547	72	111	645	863	200	0	Content		651	862	9273868	292976810
9290	08:40:54.641	00:00:09.290	557	-1024	-768	-1	-1	-1	-1	4	541,8743	959,1821	0,501869	0,4891194	522,6839	3,709654	0	24	542	959						Untertest1.avi	0	880	547	72	111	645	863	200	0	Content		470	848	9290495	292993437
9307	08:40:54.658	00:00:09.307	558	924,0129	988,4567	0,6652009	0,4692846	544,0778	3,864828	0	545,989	970,554	0,4987127	0,4886948	507,7873	3,478889	0	24	735	980						Untertest1.avi	0	880	547	72	111	645	863	200	0	Content		663	869	9307244	293010186
9324	08:40:54.675	00:00:09.323	559	882,1863	987,7077	0,654523	0,4687441	505,7828	3,606296	0	551,1324	972,3901	0,4985884	0,4877366	507,606	3,497381	0	24	717	980						Untertest1.avi	0	880	547	72	111	645	863	200	0	Content		645	869	9323868	293026810
9340	08:40:54.691	00:00:09.340	560	871,5951	976,5679	0,6542093	0,467316	505,6584	3,604255	0	539,6721	967,9852	0,4983338	0,4864645	507,5463	3,558557	0	24	706	972						Untertest1.avi	0	880	547	72	111	645	863	200	0	Content		634	861	9340493	293043435
9357	08:40:54.708	00:00:09.357	561	937,7617	1019,352	0,6638739	0,4652213	541,7005	3,834659	0	525,8311	953,605	0,4979221	0,4847734	507,5463	3,606018	0	24	732	986						Untertest1.avi	0	880	547	72	111	645	863	200	0	Content		660	875	9357118	293060060
9374	08:40:54.725	00:00:09.373	562	926,3141	1009,324	0,6623802	0,4640334	537,5473	3,779038	0	530,2876	968,3469	0,4942068	0,4842468	522,2576	3,676246	0	24	728	989						Untertest1.avi	0	880	547	72	111	645	863	200	0	Content		656	878	9373866	293076808
9390	08:40:54.741	00:00:09.390	563	882,9279	971,4442	0,6530753	0,4641322	505,3542	3,53213	0	533,4975	980,6492	0,4971577	0,4836034	507,1549	3,507437	0	24	708	976						Untertest1.avi	0	880	547	72	111	645	863	200	0	Content		636	865	9390491	293093433
9407	08:40:54.758	00:00:09.407	564	-1024	-768	-1	-1	-1	-1	4	444,5286	970,9896	0,497908	0,4837791	507,1549	3,662564	0	24	445	971						Untertest1.avi	0	880	547	72	111	645	863	200	0	Content		373	860	9407117	293110059
9424	08:40:54.775	00:00:09.423	565	-1024	-768	-1	-1	-1	-1	4	-1024	-768	-1	-1	-1	-1	4		0	0						Untertest1.avi	0	880	547	72	111				0	Content		-72	-111	9423743	293126685
9440	08:40:54.791	00:00:09.440	566	-1024	-768	-1	-1	-1	-1	4	-1024	-768	-1	-1	-1	-1	4		0	0						Untertest1.avi	0	880	547	72	111				0	Content		-72	-111	9440491	293143433
9457	08:40:54.808	00:00:09.457	567	-1024	-768	-1	-1	-1	-1	4	-1024	-768	-1	-1	-1	-1	4		0	0						Untertest1.avi	0	880	547	72	111				0	Content		-72	-111	9457113	293160055
9474	08:40:54.825	00:00:09.473	568	-1024	-768	-1	-1	-1	-1	4	-1024	-768	-1	-1	-1	-1	4		0	0						Untertest1.avi	0	880	547	72	111				0	Content		-72	-111	9473781	293176723
9490	08:40:54.841	00:00:09.490	569	-1024	-768	-1	-1	-1	-1	4	-1024	-768	-1	-1	-1	-1	4		0	0						Untertest1.avi	0	880	547	72	111				0	Content		-72	-111	9490363	293193305
9507	08:40:54.858	00:00:09.507	570	-1024	-768	-1	-1	-1	-1	4	-1024	-768	-1	-1	-1	-1	4		0	0						Untertest1.avi	0	880	547	72	111				0	Content		-72	-111	9507111	293210053
9524	08:40:54.875	00:00:09.523	571	-1024	-768	-1	-1	-1	-1	4	-1024	-768	-1	-1	-1	-1	4		0	0						Untertest1.avi	0	880	547	72	111				0	Content		-72	-111	9523736	293226678
9540	08:40:54.891	00:00:09.540	572	-1024	-768	-1	-1	-1	-1	4	-1024	-768	-1	-1	-1	-1	4		0	0						Untertest1.avi	0	880	547	72	111				0	Content		-72	-111	9540362	293243304
9557	08:40:54.908	00:00:09.556	573	-1024	-768	-1	-1	-1	-1	4	-1024	-768	-1	-1	-1	-1	4		0	0						Untertest1.avi	0	880	547	72	111				0	Content		-72	-111	9556986	293259928
9574	08:40:54.925	00:00:09.573	574	-1024	-768	-1	-1	-1	-1	4	-1024	-768	-1	-1	-1	-1	4		0	0						Untertest1.avi	0	880	547	72	111				0	Content		-72	-111	9573735	293276677
9590	08:40:54.941	00:00:09.590	575	-1024	-768	-1	-1	-1	-1	4	-1024	-768	-1	-1	-1	-1	4		0	0						Untertest1.avi	0	880	547	72	111				0	Content		-72	-111	9590361	293293303
9607	08:40:54.958	00:00:09.606	576	-1024	-768	-1	-1	-1	-1	4	-1024	-768	-1	-1	-1	-1	4		0	0						Untertest1.avi	0	880	547	72	111				0	Content		-72	-111	9606988	293309930
9624	08:40:54.975	00:00:09.623	577	-1024	-768	-1	-1	-1	-1	4	-1024	-768	-1	-1	-1	-1	4		0	0						Untertest1.avi	0	880	547	72	111				0	Content		-72	-111	9623738	293326680
9640	08:40:54.991	00:00:09.640	578	-1024	-768	-1	-1	-1	-1	4	-1024	-768	-1	-1	-1	-1	4		0	0						Untertest1.avi	0	880	547	72	111				0	Content		-72	-111	9640363	293343305
9657	08:40:55.008	00:00:09.656	579	-1024	-768	-1	-1	-1	-1	4	-1024	-768	-1	-1	-1	-1	4		0	0						Untertest1.avi	0	880	547	72	111				0	Content		-72	-111	9656986	293359928
9674	08:40:55.025	00:00:09.673	580	-1024	-768	-1	-1	-1	-1	4	-1024	-768	-1	-1	-1	-1	4		0	0						Untertest1.avi	0	880	547	72	111				0	Content		-72	-111	9673623	293376565
9690	08:40:55.041	00:00:09.690	581	-1024	-768	-1	-1	-1	-1	4	-1024	-768	-1	-1	-1	-1	4		0	0						Untertest1.avi	0	880	547	72	111				0	Content		-72	-111	9690361	293393303
9707	08:40:55.058	00:00:09.706	582	-1024	-768	-1	-1	-1	-1	4	-1024	-768	-1	-1	-1	-1	4		0	0						Untertest1.avi	0	880	547	72	111				0	Content		-72	-111	9706983	293409925
9725	08:40:55.076	00:00:09.725	583	-1024	-768	-1	-1	-1	-1	4	-1024	-768	-1	-1	-1	-1	4		0	0						Untertest1.avi	0	880	547	72	111				0	Content		-72	-111	9725429	293428371
9740	08:40:55.091	00:00:09.740	584	-1024	-768	-1	-1	-1	-1	4	-1024	-768	-1	-1	-1	-1	4		0	0						Untertest1.avi	0	880	547	72	111				0	Content		-72	-111	9740357	293443299
9757	08:40:55.108	00:00:09.756	585	-1024	-768	-1	-1	-1	-1	4	-1024	-768	-1	-1	-1	-1	4		0	0						Untertest1.avi	0	880	547	72	111				0	Content		-72	-111	9756980	293459922
9774	08:40:55.125	00:00:09.773	586	-1024	-768	-1	-1	-1	-1	4	-1024	-768	-1	-1	-1	-1	4		0	0						Untertest1.avi	0	880	547	72	111				0	Content		-72	-111	9773728	293476670
9790	08:40:55.141	00:00:09.790	587	-1024	-768	-1	-1	-1	-1	4	-1024	-768	-1	-1	-1	-1	4		0	0						Untertest1.avi	0	880	547	72	111				0	Content		-72	-111	9790228	293493170
9807	08:40:55.158	00:00:09.806	588	-1024	-768	-1	-1	-1	-1	4	-1024	-768	-1	-1	-1	-1	4		0	0						Untertest1.avi	0	880	547	72	111				0	Content		-72	-111	9806975	293509917
9824	08:40:55.175	00:00:09.823	589	-1024	-768	-1	-1	-1	-1	4	-1024	-768	-1	-1	-1	-1	4		0	0						Untertest1.avi	0	880	547	72	111				0	Content		-72	-111	9823603	293526545
9841	08:40:55.192	00:00:09.840	590	-1024	-768	-1	-1	-1	-1	4	-1024	-768	-1	-1	-1	-1	4		0	0						Untertest1.avi	0	880	547	72	111				0	Content		-72	-111	9840666	293543608
9858	08:40:55.209	00:00:09.858	591	-1024	-768	-1	-1	-1	-1	4	-1024	-768	-1	-1	-1	-1	4		0	0						Untertest1.avi	0	880	547	72	111				0	Content		-72	-111	9858038	293560980
9875	08:40:55.226	00:00:09.875	592	-1024	-768	-1	-1	-1	-1	4	-1024	-768	-1	-1	-1	-1	4		0	0						Untertest1.avi	0	880	547	72	111				0	Content		-72	-111	9875285	293578227
9890	08:40:55.241	00:00:09.890	593	-1024	-768	-1	-1	-1	-1	4	-1024	-768	-1	-1	-1	-1	4		0	0						Untertest1.avi	0	880	547	72	111				0	Content		-72	-111	9890213	293593155
9907	08:40:55.258	00:00:09.906	594	-1024	-768	-1	-1	-1	-1	4	-1024	-768	-1	-1	-1	-1	4		0	0						Untertest1.avi	0	880	547	72	111				0	Content		-72	-111	9906838	293609780
9924	08:40:55.275	00:00:09.923	595	-1024	-768	-1	-1	-1	-1	4	-1024	-768	-1	-1	-1	-1	4		0	0						Untertest1.avi	0	880	547	72	111				0	Content		-72	-111	9923595	293626537
9940	08:40:55.291	00:00:09.940	596	-1024	-768	-1	-1	-1	-1	4	-1024	-768	-1	-1	-1	-1	4		0	0						Untertest1.avi	0	880	547	72	111				0	Content		-72	-111	9940212	293643154
9957	08:40:55.308	00:00:09.956	597	-1024	-768	-1	-1	-1	-1	4	-1024	-768	-1	-1	-1	-1	4		0	0						Untertest1.avi	0	880	547	72	111				0	Content		-72	-111	9956838	293659780
9973	08:40:55.324	00:00:09.973	598	-1024	-768	-1	-1	-1	-1	4	-1024	-768	-1	-1	-1	-1	4		0	0						Untertest1.avi	0	880	547	72	111				0	Content		-72	-111	9973462	293676404
9991	08:40:55.342	00:00:09.990	599	-1024	-768	-1	-1	-1	-1	4	-1024	-768	-1	-1	-1	-1	4		0	0						Untertest1.avi	0	880	547	72	111				0	Content		-72	-111	9990656	293693598
10008	08:40:55.359	00:00:10.007	600	-1024	-768	-1	-1	-1	-1	4	-1024	-768	-1	-1	-1	-1	4		0	0						Untertest1.avi	0	880	547	72	111				0	Content		-72	-111	10007901	293710843
10025	08:40:55.376	00:00:10.025	601	-1024	-768	-1	-1	-1	-1	4	-1024	-768	-1	-1	-1	-1	4		0	0						Untertest1.avi	0	880	547	72	111				0	Content		-72	-111	10025274	293728216
10040	08:40:55.391	00:00:10.040	602	-1024	-768	-1	-1	-1	-1	4	-1024	-768	-1	-1	-1	-1	4		0	0						Untertest1.avi	0	880	547	72	111				0	Content		-72	-111	10040077	293743019
10057	08:40:55.408	00:00:10.056	603	-1024	-768	-1	-1	-1	-1	4	-1024	-768	-1	-1	-1	-1	4		0	0						Untertest1.avi	0	880	547	72	111				0	Content		-72	-111	10056827	293759769
10073	08:40:55.424	00:00:10.073	604	-1024	-768	-1	-1	-1	-1	4	-1024	-768	-1	-1	-1	-1	4		0	0						Untertest1.avi	0	880	547	72	111				0	Content		-72	-111	10073448	293776390
10090	08:40:55.441	00:00:10.090	605	-1024	-768	-1	-1	-1	-1	4	-1024	-768	-1	-1	-1	-1	4		0	0						Untertest1.avi	0	880	547	72	111				0	Content		-72	-111	10090072	293793014
10107	08:40:55.458	00:00:10.106	606	-1024	-768	-1	-1	-1	-1	4	-1024	-768	-1	-1	-1	-1	4		0	0						Untertest1.avi	0	880	547	72	111				0	Content		-72	-111	10106695	293809637
10123	08:40:55.474	00:00:10.123	607	-1024	-768	-1	-1	-1	-1	4	-1024	-768	-1	-1	-1	-1	4		0	0						Untertest1.avi	0	880	547	72	111				0	Content		-72	-111	10123327	293826269
10141	08:40:55.492	00:00:10.140	608	-1024	-768	-1	-1	-1	-1	4	-1024	-768	-1	-1	-1	-1	4		0	0						Untertest1.avi	0	880	547	72	111				0	Content		-72	-111	10140525	293843467
10157	08:40:55.508	00:00:10.156	609	827,0548	940,7092	0,4866948	0,4946645	537,9385	3,466154	1	657,761	931,5599	0,4865124	0,4946392	537,9385	3,484995	3	25	827	941						Untertest1.avi	0	880	547	72	111	569	788	100	0	Content		755	830	10156678	293859620
10173	08:40:55.524	00:00:10.173	610	796,1232	926,9116	0,4987288	0,4946634	537,9385	3,39651	3	639,4061	909,9402	0,4957504	0,4946789	523,1987	3,328984	1	25	639	910						Untertest1.avi	0	880	547	72	111	569	788	100	0	Content		567	799	10173312	293876254
10190	08:40:55.541	00:00:10.189	611	799,5715	909,415	0,4927097	0,495645	537,9385	3,444997	3	619,2342	888,2855	0,4926696	0,4956504	509,3463	3,29185	1	25	619	888						Untertest1.avi	0	880	547	72	111	569	788	100	0	Content		547	777	10189937	293892879
10207	08:40:55.558	00:00:10.206	612	786,2237	921,9935	0,498797	0,4958373	537,9385	3,459313	3	627,8323	898,6327	0,4929141	0,4958942	509,3463	3,306693	1	25	628	899						Untertest1.avi	0	880	547	72	111	569	788	100	0	Content		556	788	10206562	293909504
10223	08:40:55.574	00:00:10.223	613	810,7301	918,1829	0,4928271	0,4966184	537,9385	3,414064	3	641,3262	895,0778	0,4928983	0,4966455	509,5524	3,264299	1	25	641	895						Untertest1.avi	0	880	547	72	111	569	788	100	0	Content		569	784	10223311	293926253
10240	08:40:55.591	00:00:10.239	614	999,2256	936,1632	0,6599838	0,475609	548,6936	3,574358	0	656,6072	907,1296	0,4930273	0,496794	509,5524	3,200171	0	25	828	922						Untertest1.avi	0	880	547	72	111	569	788	100	0	Content		756	811	10239936	293942878
10257	08:40:55.608	00:00:10.256	615	983,1365	886,4668	0,6595476	0,4761923	546,2795	3,550775	0	626,3357	889,0488	0,4930505	0,4976117	509,5899	3,223704	0	26	805	888						Untertest1.avi	0	880	547	72	111	734	792	117	0	Content		733	777	10256561	293959503
10273	08:40:55.624	00:00:10.273	616	981,4745	917,958	0,6579935	0,476669	539,483	3,50686	0	651,321	911,8456	0,4932868	0,4980378	509,6998	3,226458	0	26	816	915						Untertest1.avi	0	880	547	72	111	734	792	117	0	Content		744	804	10273185	293976127
10290	08:40:55.641	00:00:10.289	617	991,1854	912,0157	0,6595092	0,4770245	544,2884	3,535297	0	654,1449	905,0238	0,4935482	0,4982893	509,7525	3,21994	0	26	823	909						Untertest1.avi	0	880	547	72	111	734	792	117	0	Content		751	798	10289937	293992879
10307	08:40:55.658	00:00:10.306	618	958,7275	910,0703	0,65944	0,4772456	543,298	3,502366	0	635,4059	894,5411	0,4937624	0,4983892	509,7852	3,206399	0	26	797	902						Untertest1.avi	0	880	547	72	111	734	792	117	0	Content		725	791	10306561	294009503
10323	08:40:55.674	00:00:10.323	619	996,5191	913,19	0,6599476	0,4774947	544,2701	3,501293	0	628,77	896,3862	0,4939104	0,4985059	509,8702	3,213612	0	26	813	905						Untertest1.avi	0	880	547	72	111	734	792	117	0	Content		741	794	10323186	294026128
10340	08:40:55.691	00:00:10.339	620	962,1716	917,2864	0,6586741	0,4779265	539,3522	3,4985	0	654,5342	903,3407	0,4939935	0,4988048	509,9507	3,177481	0	26	808	910						Untertest1.avi	0	880	547	72	111	734	792	117	0	Content		736	799	10339935	294042877
10357	08:40:55.708	00:00:10.356	621	967,7992	906,6168	0,6587126	0,478168	539,4531	3,485605	0	638,2686	890,516	0,4939993	0,4990063	510,0515	3,180577	0	26	803	899						Untertest1.avi	0	880	547	72	111	734	792	117	0	Content		731	788	10356558	294059500
10373	08:40:55.724	00:00:10.373	622	862,1938	748,1919	0,6611471	0,4760463	546,6548	3,577564	0	590,422	782,3024	0,4947799	0,4971488	510,1952	3,171137	0	27	726	765						Untertest1.avi	0	880	547	72	111	520	404	167	0	Content		654	654	10373182	294076124
10390	08:40:55.741	00:00:10.389	623	788,5524	627,6537	0,6624299	0,4729645	548,2638	3,370507	0	546,9617	652,2807	0,4955266	0,4946754	510,48	3,212554	0	27	668	640						Untertest1.avi	0	880	547	72	111	520	404	167	0	Content		596	529	10389808	294092750
10407	08:40:55.758	00:00:10.406	624	719,775	492,0779	0,6614581	0,4709393	541,6151	3,503283	0	526,6077	536,2789	0,4957403	0,4933883	510,5723	3,20639	0	27	623	514						Untertest1.avi	0	880	547	72	111	520	404	167	0	Content		551	403	10406557	294109499
10423	08:40:55.774	00:00:10.423	625	650,9976	366,5272	0,6615448	0,4709428	540,0543	3,498972	0	533,7841	436,4721	0,4955825	0,4935513	510,5229	3,214408	0	27	592	401						Untertest1.avi	0	880	547	72	111	520	404	167	0	Content		520	290	10423183	294126125
10440	08:40:55.791	00:00:10.439	626	-1024	-768	-1	-1	-1	-1	4	-1024	-768	-1	-1	-1	-1	4	27	0	0						Untertest1.avi	0	880	547	72	111	520	404	167	0	Content		-72	-111	10439805	294142747
10456	08:40:55.807	00:00:10.456	627	610,3787	533,3301	0,6527571	0,4723815	508,2293	3,206371	0	506,3976	524,6643	0,4951541	0,4945213	510,4337	3,240733	0	27	558	529						Untertest1.avi	0	880	547	72	111	520	404	167	0	Content		486	418	10456431	294159373
10473	08:40:55.824	00:00:10.473	628	615,0219	513,2841	0,6528455	0,4725073	508,2282	3,20798	0	504,1689	516,4908	0,4950646	0,4946569	510,2704	3,220623	0	27	560	515						Untertest1.avi	0	880	547	72	111	520	404	167	0	Content		488	404	10473181	294176123
10490	08:40:55.841	00:00:10.489	629	617,6755	466,5724	0,6638994	0,4718923	546,6298	3,249621	0	530,3583	533,4203	0,4952039	0,4945574	510,1858	3,214348	0	27	574	500						Untertest1.avi	0	880	547	72	111	520	404	167	0	Content		502	389	10489806	294192748
10506	08:40:55.857	00:00:10.506	630	625,6295	484,5858	0,6530588	0,4720102	508,1368	3,250553	0	520,2865	511,1337	0,4950718	0,4941718	510,0742	3,121241	0	27	573	498						Untertest1.avi	0	880	547	72	111	520	404	167	0	Content		501	387	10506428	294209370
10523	08:40:55.874	00:00:10.523	631	633,1787	502,9442	0,6529533	0,4721328	507,9458	3,206192	0	508,1771	550,2125	0,4950656	0,4941315	510,0419	3,188416	0	27	571	527						Untertest1.avi	0	880	547	72	111	520	404	167	0	Content		499	416	10523056	294225998
10540	08:40:55.891	00:00:10.539	632	706,7769	651,3909	0,6516126	0,4745557	508,1205	3,264204	0	582,2488	679,5984	0,4945714	0,49591	510,0094	3,143514	0	28	645	665						Untertest1.avi	0	880	547	72	111	568	853	1083	0	Content		573	554	10539805	294242747
10556	08:40:55.907	00:00:10.556	633	785,23	805,4637	0,6505321	0,4770293	508,1418	3,228434	0	625,8466	832,6534	0,4946666	0,4974446	510,2793	3,09783	0	28	706	819						Untertest1.avi	0	880	547	72	111	568	853	1083	0	Content		634	708	10556428	294259370
10573	08:40:55.924	00:00:10.573	634	781,8502	911,3591	0,6504014	0,4783888	508,6263	3,163827	0	591,4181	908,0986	0,4953713	0,4979727	510,6189	3,15907	0	28	687	910						Untertest1.avi	0	880	547	72	111	568	853	1083	0	Content		615	799	10573051	294275993
10590	08:40:55.941	00:00:10.589	635	785,8616	937,406	0,6505766	0,4783747	508,6563	3,146305	0	536,3276	941,248	0,4957797	0,4977233	510,6273	3,113918	0	28	661	939						Untertest1.avi	0	880	547	72	111	568	853	1083	0	Content		589	828	10589677	294292619
10606	08:40:55.957	00:00:10.606	636	847,2241	944,4915	0,6509542	0,4782436	508,5441	3,112861	0	539,49	936,402	0,4961777	0,4975992	510,7767	3,081007	0	28	693	940						Untertest1.avi	0	880	547	72	111	568	853	1083	0	Content		621	829	10606426	294309368
10623	08:40:55.974	00:00:10.623	637	831,0173	941,3995	0,6508907	0,4781247	508,7538	3,146586	0	542,1169	938,984	0,4962163	0,4975046	510,8002	3,063128	0	28	687	940						Untertest1.avi	0	880	547	72	111	568	853	1083	0	Content		615	829	10623049	294325991
10640	08:40:55.991	00:00:10.639	638	827,6024	937,0747	0,6509078	0,4779448	508,8322	3,144497	0	518,973	926,9526	0,493591	0,4976536	522,8851	3,214087	0	28	673	932						Untertest1.avi	0	880	547	72	111	568	853	1083	0	Content		601	821	10639677	294342619
10656	08:40:56.007	00:00:10.656	639	826,2477	932,682	0,6508973	0,4778499	508,8472	3,109306	0	524,9586	924,3624	0,4961799	0,4972769	510,8458	3,192056	0	28	676	929						Untertest1.avi	0	880	547	72	111	568	853	1083	0	Content		604	818	10656301	294359243
10673	08:40:56.024	00:00:10.673	640	798,2053	946,9463	0,6505206	0,4776844	508,8353	3,079643	0	478,7501	947,1434	0,4959612	0,4971316	510,724	3,028888	0	28	638	947						Untertest1.avi	0	880	547	72	111	568	853	1083	0	Content		566	836	10673049	294375991
10690	08:40:56.041	00:00:10.689	641	798,8105	966,1382	0,6505687	0,4776514	509,021	3,066204	0	506,5501	964,0303	0,4959711	0,4969999	510,863	2,970178	0	28	653	965						Untertest1.avi	0	880	547	72	111	568	853	1083	0	Content		581	854	10689677	294392619
10706	08:40:56.057	00:00:10.706	642	798,3505	953,226	0,6505892	0,4776823	509,0609	3,051368	0	481,6839	968,3258	0,4932033	0,4972247	524,3244	3,047451	0	28	640	961						Untertest1.avi	0	880	547	72	111	568	853	1083	0	Content		568	850	10706303	294409245
10723	08:40:56.074	00:00:10.722	643	810,11	961,4485	0,6505889	0,4779106	509,0081	2,951653	0	465,7593	968,0605	0,4959637	0,4972451	511,0056	2,979677	0	28	638	965						Untertest1.avi	0	880	547	72	111	568	853	1083	0	Content		566	854	10722926	294425868
10740	08:40:56.091	00:00:10.739	644	798,0267	950,204	0,6506526	0,4783487	509,0979	2,974694	0	486,0455	959,2826	0,4959964	0,4975845	510,9804	2,910278	0	28	642	955						Untertest1.avi	0	880	547	72	111	568	853	1083	0	Content		570	844	10739673	294442615
10756	08:40:56.107	00:00:10.756	645	788,728	949,1853	0,6507019	0,4786958	509,2137	2,948828	0	487,243	975,2316	0,4959849	0,4979491	510,9966	2,801003	0	28	638	962						Untertest1.avi	0	880	547	72	111	568	853	1083	0	Content		566	851	10756299	294459241
10773	08:40:56.124	00:00:10.772	646	793,6835	938,4559	0,6506867	0,4789838	509,2421	2,928091	0	455,014	941,3282	0,4959242	0,4982948	511,0562	2,911286	0	28	624	940						Untertest1.avi	0	880	547	72	111	568	853	1083	0	Content		552	829	10772927	294475869
10790	08:40:56.141	00:00:10.789	647	817,0432	951,1345	0,6506163	0,4793575	509,1303	2,857707	0	479,228	973,8097	0,4958703	0,4985083	511,2195	2,767481	0	28	648	962						Untertest1.avi	0	880	547	72	111	568	853	1083	0	Content		576	851	10789551	294492493
10806	08:40:56.157	00:00:10.806	648	805,6604	945,9689	0,6506657	0,4796163	509,3012	2,855472	0	488,644	978,1196	0,4958573	0,498808	511,0977	2,750167	0	28	647	962						Untertest1.avi	0	880	547	72	111	568	853	1083	0	Content		575	851	10806301	294509243
10823	08:40:56.174	00:00:10.822	649	798,9902	941,1831	0,6506793	0,479936	509,2458	2,832931	0	464,8407	959,3988	0,4959055	0,4989835	511,1977	2,776194	0	28	632	950						Untertest1.avi	0	880	547	72	111	568	853	1083	0	Content		560	839	10822927	294525869
10840	08:40:56.191	00:00:10.839	650	819,5878	948,119	0,6508118	0,4801579	509,0567	2,811061	0	495,1715	981,7772	0,4959622	0,4992224	511,1814	2,729168	0	28	657	965						Untertest1.avi	0	880	547	72	111	568	853	1083	0	Content		585	854	10839551	294542493
10856	08:40:56.207	00:00:10.856	651	819,5344	974,2174	0,6508428	0,4805793	509,3723	2,810288	0	467,9733	974,6083	0,4960227	0,4995309	511,1228	2,732912	0	28	644	974						Untertest1.avi	0	880	547	72	111	568	853	1083	0	Content		572	863	10856300	294559242
10873	08:40:56.224	00:00:10.872	652	804,9202	951,8414	0,6509133	0,480831	509,1626	2,884213	0	465,4359	960,1789	0,4960698	0,4997104	511,2305	2,721766	0	28	635	956						Untertest1.avi	0	880	547	72	111	568	853	1083	0	Content		563	845	10872926	294575868
10890	08:40:56.241	00:00:10.889	653	815,3754	954,9036	0,6509386	0,4809153	509,2078	2,778275	0	493,593	983,4201	0,4960873	0,4997176	511,2482	2,658955	0	28	654	969						Untertest1.avi	0	880	547	72	111	568	853	1083	0	Content		582	858	10889549	294592491
10906	08:40:56.257	00:00:10.906	654	806,4951	945,4171	0,650961	0,4810762	509,1959	2,793645	0	460,0801	968,6886	0,4961134	0,499747	511,2287	2,698105	0	28	633	957						Untertest1.avi	0	880	547	72	111	568	853	1083	0	Content		561	846	10906174	294609116
10923	08:40:56.274	00:00:10.922	655	791,5187	955,0219	0,6509985	0,4812902	509,3588	2,800669	0	473,2455	960,2382	0,4962033	0,4998997	511,0463	2,726268	0	28	632	958						Untertest1.avi	0	880	547	72	111	568	853	1083	0	Content		560	847	10922926	294625868
10940	08:40:56.291	00:00:10.939	656	776,0802	943,3505	0,6511518	0,4815757	509,282	2,795445	0	504,3391	984,5747	0,4963322	0,5000736	511,1952	2,636193	0	28	640	964						Untertest1.avi	0	880	547	72	111	568	853	1083	0	Content		568	853	10939547	294642489
10956	08:40:56.307	00:00:10.956	657	806,103	965,0733	0,6513417	0,481746	509,1797	2,797497	0	490,6727	996,9049	0,4964322	0,5000489	511,1952	2,603601	0	28	648	981						Untertest1.avi	0	880	547	72	111	568	853	1083	0	Content		576	870	10956175	294659117
10973	08:40:56.324	00:00:10.972	658	821,6093	959,5336	0,651462	0,4819609	509,2785	2,732213	0	494,3925	981,1135	0,496565	0,5004847	511,3724	2,651574	0	28	658	970						Untertest1.avi	0	880	547	72	111	568	853	1083	0	Content		586	859	10972801	294675743
10990	08:40:56.341	00:00:10.989	659	806,2592	944,6234	0,6516147	0,4821776	509,6467	2,737229	0	447,7018	945,8707	0,4966661	0,5006483	511,3872	2,758775	0	28	627	945						Untertest1.avi	0	880	547	72	111	568	853	1083	0	Content		555	834	10989551	294692493
11006	08:40:56.357	00:00:11.006	660	794,2238	944,5746	0,6517465	0,4824532	509,5083	2,755185	0	475,6032	964,684	0,4967915	0,5007098	511,3657	2,613264	0	28	635	955						Untertest1.avi	0	880	547	72	111	568	853	1083	0	Content		563	844	11006173	294709115
11023	08:40:56.374	00:00:11.022	661	807,6418	957,8015	0,651916	0,4825791	509,4264	2,827243	0	469,0242	958,1952	0,496875	0,5007825	511,3377	2,693757	0	28	638	958						Untertest1.avi	0	880	547	72	111	568	853	1083	0	Content		566	847	11022799	294725741
11039	08:40:56.390	00:00:11.039	662	817,4181	961,1561	0,6520121	0,4828277	509,4627	2,727734	0	464,5785	966,1564	0,4969672	0,5009502	511,2542	2,740566	0	28	641	964						Untertest1.avi	0	880	547	72	111	568	853	1083	0	Content		569	853	11039424	294742366
11056	08:40:56.407	00:00:11.056	663	781,6754	944,3366	0,6521191	0,4825527	509,4621	2,837941	0	452,2548	955,8916	0,4970836	0,5010609	511,3579	2,765507	0	28	617	950						Untertest1.avi	0	880	547	72	111	568	853	1083	0	Content		545	839	11056175	294759117
11073	08:40:56.424	00:00:11.072	664	817,658	960,2097	0,6521834	0,4831381	509,4524	2,754133	0	469,9273	980,8712	0,4971543	0,5012341	511,3822	2,695671	0	28	644	971						Untertest1.avi	0	880	547	72	111	568	853	1083	0	Content		572	860	11072798	294775740
11089	08:40:56.440	00:00:11.089	665	804,0229	954,3661	0,6522084	0,4832774	509,4396	2,813886	0	457,5242	966,2814	0,4972136	0,5013286	511,2148	2,695227	0	28	631	960						Untertest1.avi	0	880	547	72	111	568	853	1083	0	Content		559	849	11089423	294792365
11106	08:40:56.457	00:00:11.106	666	823,6733	972,0963	0,6522865	0,483382	509,2345	2,742348	0	462,621	960,2596	0,4972416	0,5014741	511,2704	2,732604	0	28	643	966						Untertest1.avi	0	880	547	72	111	568	853	1083	0	Content		571	855	11106047	294808989
11123	08:40:56.474	00:00:11.122	667	815,6762	960,0935	0,6523124	0,4836601	509,2441	2,803088	0	461,7463	962,866	0,497295	0,5016155	511,3373	2,730712	0	28	639	961						Untertest1.avi	0	880	547	72	111	568	853	1083	0	Content		567	850	11122797	294825739
11139	08:40:56.490	00:00:11.139	668	809,3043	946,8772	0,6523581	0,4840132	509,3145	2,823147	0	452,3138	951,1104	0,4974042	0,5018806	511,5325	2,811827	0	28	631	949						Untertest1.avi	0	880	547	72	111	568	853	1083	0	Content		559	838	11139428	294842370
11156	08:40:56.507	00:00:11.156	669	819,451	986,0004	0,6524363	0,4842606	509,4135	2,772162	0	481,3828	986,5295	0,4975008	0,5021356	511,6507	2,704566	0	28	650	986						Untertest1.avi	0	880	547	72	111	568	853	1083	0	Content		578	875	11156047	294858989
11173	08:40:56.524	00:00:11.172	670	818,4646	963,3159	0,6525275	0,4844755	509,6429	2,839097	0	464,6903	979,4512	0,4975641	0,5023562	511,7772	2,762657	0	28	642	971						Untertest1.avi	0	880	547	72	111	568	853	1083	0	Content		570	860	11172672	294875614
11189	08:40:56.540	00:00:11.189	671	812,0386	967,1755	0,6525049	0,4848139	509,758	2,859601	0	494,894	998,2349	0,4976368	0,5024736	511,8195	2,702509	0	28	653	983						Untertest1.avi	0	880	547	72	111	568	853	1083	0	Content		581	872	11189422	294892364
11206	08:40:56.557	00:00:11.206	672	816,2509	964,428	0,6525991	0,4850172	509,7415	2,87645	0	463,3099	972,5991	0,4976869	0,5026855	511,8958	2,84648	0	28	640	969						Untertest1.avi	0	880	547	72	111	568	853	1083	0	Content		568	858	11206048	294908990
11223	08:40:56.574	00:00:11.222	673	810,2381	963,5469	0,6526473	0,4851946	509,8161	2,847677	0	458,5075	964,688	0,4977333	0,5027707	511,9099	2,861839	0	28	634	964						Untertest1.avi	0	880	547	72	111	568	853	1083	0	Content		562	853	11222673	294925615
11239	08:40:56.590	00:00:11.239	674	803,5681	965,7929	0,6526871	0,4852823	509,7292	2,966538	0	478,0226	963,5543	0,4978365	0,5028279	511,8978	2,882383	0	28	641	965						Untertest1.avi	0	880	547	72	111	568	853	1083	0	Content		569	854	11239298	294942240
11256	08:40:56.607	00:00:11.256	675	805,9128	949,8047	0,6526685	0,4854366	509,9464	2,946912	0	482,4189	985,7732	0,4978586	0,5028297	511,9441	2,878687	0	28	644	968						Untertest1.avi	0	880	547	72	111	568	853	1083	0	Content		572	857	11256047	294958989
11273	08:40:56.624	00:00:11.272	676	812,1913	960,4675	0,6526365	0,4855356	510,0056	2,976197	0	493,753	984,5363	0,497842	0,5028682	511,9504	2,806323	0	28	653	973						Untertest1.avi	0	880	547	72	111	568	853	1083	0	Content		581	862	11272670	294975612
11289	08:40:56.640	00:00:11.289	677	807,7905	961,2836	0,652617	0,4857596	509,9277	2,991808	0	450,5942	965,3205	0,4977537	0,5030358	512,106	2,942938	0	28	629	963						Untertest1.avi	0	880	547	72	111	568	853	1083	0	Content		557	852	11289293	294992235
11306	08:40:56.657	00:00:11.305	678	820,1207	971,059	0,652594	0,4861729	509,9346	3,010651	0	468,9876	986,3414	0,4976807	0,5033453	511,9382	2,908279	0	28	645	979						Untertest1.avi	0	880	547	72	111	568	853	1083	0	Content		573	868	11305920	295008862
11323	08:40:56.674	00:00:11.322	679	829,7155	969,4656	0,652577	0,4865622	509,976	2,97562	0	444,0456	955,5676	0,4976609	0,5036958	511,9287	2,968261	0	28	637	963						Untertest1.avi	0	880	547	72	111	568	853	1083	0	Content		565	852	11322670	295025612
11339	08:40:56.690	00:00:11.339	680	822,5627	975,1578	0,6525781	0,4867835	509,987	2,988418	0	468,2695	971,0588	0,4976279	0,5038084	512,0097	2,978678	0	28	645	973						Untertest1.avi	0	880	547	72	111	568	853	1083	0	Content		573	862	11339295	295042237
11356	08:40:56.707	00:00:11.355	681	820,3568	972,3162	0,652569	0,4868659	510,0478	3,052377	0	454,9693	967,6096	0,4975994	0,5037919	511,9474	2,961283	0	28	638	970						Untertest1.avi	0	880	547	72	111	568	853	1083	0	Content		566	859	11355921	295058863
11373	08:40:56.724	00:00:11.372	682	805,8987	959,0835	0,6525487	0,4864831	510,0473	3,089393	0	466,5691	982,7459	0,4975612	0,503781	511,9917	2,937227	0	28	636	971						Untertest1.avi	0	880	547	72	111	568	853	1083	0	Content		564	860	11372545	295075487
11389	08:40:56.740	00:00:11.389	683	804,7335	969,6217	0,6524866	0,4871069	510,4019	3,149793	0	475,966	978,043	0,4975559	0,5039027	512,1048	3,024972	0	28	640	974						Untertest1.avi	0	880	547	72	111	568	853	1083	0	Content		568	863	11389294	295092236
11406	08:40:56.757	00:00:11.405	684	817,6827	966,594	0,6524811	0,4872951	510,3865	3,11938	0	461,0441	965,4923	0,4975687	0,5039463	512,1087	3,049828	0	28	639	966						Untertest1.avi	0	880	547	72	111	568	853	1083	0	Content		567	855	11405922	295108864
11423	08:40:56.774	00:00:11.422	685	811,1849	958,366	0,6525245	0,4874062	510,4854	3,098361	0	456,2647	965,9781	0,4976031	0,5039796	512,1232	3,048062	0	28	634	962						Untertest1.avi	0	880	547	72	111	568	853	1083	0	Content		562	851	11422546	295125488
11439	08:40:56.790	00:00:11.439	686	805,8536	947,6422	0,6526207	0,4875407	510,2642	3,165508	0	450,7419	968,4885	0,4976767	0,5040027	512,1401	3,094474	0	28	628	958						Untertest1.avi	0	880	547	72	111	568	853	1083	0	Content		556	847	11439171	295142113
11456	08:40:56.807	00:00:11.455	687	793,9479	968,4832	0,652693	0,4876396	510,3311	3,189837	0	456,4792	964,7032	0,4977871	0,5039632	512,2749	3,047798	0	28	625	967						Untertest1.avi	0	880	547	72	111	568	853	1083	0	Content		553	856	11455921	295158863
11473	08:40:56.824	00:00:11.472	688	801,121	969,1298	0,6527666	0,4876376	510,5237	3,215399	0	468,33	963,0052	0,4978878	0,5037953	512,218	3,141536	0	28	635	966						Untertest1.avi	0	880	547	72	111	568	853	1083	0	Content		563	855	11472544	295175486
11489	08:40:56.840	00:00:11.489	689	800,2862	951,2784	0,6527828	0,4876181	510,5298	3,203218	0	469,8453	982,4641	0,4979057	0,5036768	512,2925	3,094256	0	28	635	967						Untertest1.avi	0	880	547	72	111	568	853	1083	0	Content		563	856	11489169	295192111
11506	08:40:56.857	00:00:11.505	690	802,6697	961,8114	0,6527827	0,4875625	510,5651	3,207581	0	472,6216	987,8369	0,4978842	0,5034809	512,5291	3,118155	0	28	638	975						Untertest1.avi	0	880	547	72	111	568	853	1083	0	Content		566	864	11505792	295208734
11523	08:40:56.874	00:00:11.522	691	800,2426	959,9741	0,6527879	0,4874794	510,5701	3,215431	0	460,964	960,3492	0,4978828	0,5033794	512,5535	3,21066	0	28	631	960						Untertest1.avi	0	880	547	72	111	568	853	1083	0	Content		559	849	11522545	295225487
11539	08:40:56.890	00:00:11.539	692	799,1752	962,7579	0,6528508	0,4875699	510,6818	3,246745	0	465,2623	979,5991	0,4979072	0,5034519	512,5303	3,150576	0	28	632	971						Untertest1.avi	0	880	547	72	111	568	853	1083	0	Content		560	860	11539168	295242110
11556	08:40:56.907	00:00:11.555	693	808,2372	962,3724	0,6529043	0,4878045	510,7904	3,2371	0	471,888	970,0166	0,4980202	0,5037201	512,4791	3,166586	0	28	640	966						Untertest1.avi	0	880	547	72	111	568	853	1083	0	Content		568	855	11555793	295258735
11573	08:40:56.924	00:00:11.572	694	805,5254	959,0695	0,6530964	0,4881029	510,3224	3,266901	0	466,2248	970,6833	0,4981273	0,5039989	512,4269	3,139525	0	28	636	965						Untertest1.avi	0	880	547	72	111	568	853	1083	0	Content		564	854	11572543	295275485
11589	08:40:56.940	00:00:11.589	695	802,2961	957,4283	0,6529661	0,4883958	510,6595	3,276313	0	481,1564	967,7952	0,4980256	0,5042446	512,628	3,220396	0	28	642	963						Untertest1.avi	0	880	547	72	111	568	853	1083	0	Content		570	852	11589166	295292108
11606	08:40:56.957	00:00:11.605	696	965,2815	999,0109	0,6511731	0,4883687	510,7468	3,319181	0	692,613	976,8702	0,4967033	0,503997	512,8044	3,207065	0	28	829	988						Untertest1.avi	0	880	547	72	111	568	853	1083	0	Content		757	877	11605788	295308730
11622	08:40:56.973	00:00:11.622	697	1143,599	976,8674	0,6494997	0,4883473	511,3321	3,339921	0	863,4017	985,1611	0,4952876	0,5038309	512,876	3,249369	0	29	1004	981						Untertest1.avi	0	880	547	72	111	1183	883	200	0	Content		932	870	11622424	295325366
11639	08:40:56.990	00:00:11.639	698	1261,534	995,0151	0,6488634	0,4885415	511,3639	3,263894	0	957,2226	1007,168	0,4948138	0,503899	513,0028	3,218315	0	29	1109	1001						Untertest1.avi	0	880	547	72	111	1183	883	200	0	Content		1037	890	11639162	295342104
11656	08:40:57.007	00:00:11.655	699	1254,936	972,4238	0,6487965	0,4886893	511,6032	3,35059	0	-1024	-768	-1	-1	-1	-1	4	29	1255	972						Untertest1.avi	0	880	547	72	111	1183	883	200	0	Content		1183	861	11655787	295358729
11672	08:40:57.023	00:00:11.672	700	1283,695	1001,501	0,6490512	0,4884902	511,114	3,310954	0	957,1107	1004,986	0,4948634	0,5037822	513,0112	3,237782	0	29	1120	1003						Untertest1.avi	0	880	547	72	111	1183	883	200	0	Content		1048	892	11672422	295375364
11689	08:40:57.040	00:00:11.689	701	1419,139	1030,491	0,6455398	0,488869	536,8566	3,492068	0	-1024	-768	-1	-1	-1	-1	4	29	1419	1030						Untertest1.avi	0	880	547	72	111	1183	883	200	0	Content		1347	919	11689036	295391978
11706	08:40:57.057	00:00:11.705	702	1309,354	978,2153	0,649444	0,4883895	511,3886	3,317044	0	-1024	-768	-1	-1	-1	-1	4	29	1309	978						Untertest1.avi	0	880	547	72	111	1183	883	200	0	Content		1237	867	11705786	295408728
11722	08:40:57.073	00:00:11.722	703	597,0032	990,0404	0,6437346	0,4885003	511,3221	3,302087	0	-1024	-768	-1	-1	-1	-1	4	29	597	990						Untertest1.avi	0	880	547	72	111	1183	883	200	0	Content		525	879	11722422	295425364
11739	08:40:57.090	00:00:11.739	704	1390,813	1029,706	0,6571693	0,4877928	539,3243	3,60183	0	-1024	-768	-1	-1	-1	-1	4	29	1391	1030						Untertest1.avi	0	880	547	72	111	1183	883	200	0	Content		1319	919	11739035	295441977
11756	08:40:57.107	00:00:11.755	705	1307,644	997,1708	0,6495767	0,4884472	511,4005	3,360722	0	-1024	-768	-1	-1	-1	-1	4	29	1308	997						Untertest1.avi	0	880	547	72	111	1183	883	200	0	Content		1236	886	11755663	295458605
11772	08:40:57.123	00:00:11.772	706	1303,284	1003,115	0,6496097	0,4885204	511,2698	3,387486	0	-1024	-768	-1	-1	-1	-1	4	29	1303	1003						Untertest1.avi	0	880	547	72	111	1183	883	200	0	Content		1231	892	11772423	295475365
11789	08:40:57.140	00:00:11.789	707	1291,92	977,8563	0,6496333	0,4885352	511,2992	3,365757	0	-1024	-768	-1	-1	-1	-1	4	29	1292	978						Untertest1.avi	0	880	547	72	111	1183	883	200	0	Content		1220	867	11789035	295491977
11806	08:40:57.157	00:00:11.805	708	927,7691	994,382	0,6458684	0,4884521	498,1036	3,223982	0	-1024	-768	-1	-1	-1	-1	4	29	928	994						Untertest1.avi	0	880	547	72	111	1183	883	200	0	Content		856	883	11805660	295508602
11822	08:40:57.173	00:00:11.822	709	915,1661	988,1229	0,6459434	0,4884287	498,1396	3,211376	0	-1024	-768	-1	-1	-1	-1	4	30	915	988						Untertest1.avi	0	880	547	72	111	567	888	167	0	Content		843	877	11822285	295525227
11839	08:40:57.190	00:00:11.839	710	575,3537	967,8136	0,6459734	0,489143	498,1396	3,152814	0	-1024	-768	-1	-1	-1	-1	4	30	575	968						Untertest1.avi	0	880	547	72	111	567	888	167	0	Content		503	857	11839034	295541976
11856	08:40:57.207	00:00:11.855	711	-1024	-768	-1	-1	-1	-1	4	-1024	-768	-1	-1	-1	-1	4	30	0	0						Untertest1.avi	0	880	547	72	111	567	888	167	0	Content		-72	-111	11855661	295558603
11872	08:40:57.223	00:00:11.872	712	1375,907	1025,441	0,6570049	0,4880873	537,5702	3,553202	0	-1024	-768	-1	-1	-1	-1	4	30	1376	1025						Untertest1.avi	0	880	547	72	111	567	888	167	0	Content		1304	914	11872284	295575226
11889	08:40:57.240	00:00:11.888	713	1325,98	1006,342	0,6498022	0,4888147	511,3242	3,349673	0	-1024	-768	-1	-1	-1	-1	4	30	1326	1006						Untertest1.avi	0	880	547	72	111	567	888	167	0	Content		1254	895	11888909	295591851
11906	08:40:57.257	00:00:11.905	714	600,8323	990,6703	0,6440493	0,4890683	511,4684	3,272448	0	-1024	-768	-1	-1	-1	-1	4	30	601	991						Untertest1.avi	0	880	547	72	111	567	888	167	0	Content		529	880	11905660	295608602
11922	08:40:57.273	00:00:11.922	715	1416,154	1048,803	0,6583269	0,4885009	542,8149	3,614394	0	-1024	-768	-1	-1	-1	-1	4	30	1416	1049						Untertest1.avi	0	880	547	72	111	567	888	167	0	Content		1344	938	11922284	295625226
11939	08:40:57.290	00:00:11.938	716	643,767	1014,522	0,6528826	0,4887518	542,8151	3,453266	0	-1024	-768	-1	-1	-1	-1	4	30	644	1015						Untertest1.avi	0	880	547	72	111	567	888	167	0	Content		572	904	11938910	295641852
11956	08:40:57.307	00:00:11.955	717	634,4712	1020,82	0,6399381	0,4895746	542,8151	3,514849	0	-1024	-768	-1	-1	-1	-1	4	30	634	1021						Untertest1.avi	0	880	547	72	111	567	888	167	0	Content		562	910	11955533	295658475
11972	08:40:57.323	00:00:11.972	718	588,8938	992,6874	0,644297	0,489134	511,7534	3,331083	0	-1024	-768	-1	-1	-1	-1	4	30	589	993						Untertest1.avi	0	880	547	72	111	567	888	167	0	Content		517	882	11972285	295675227
11989	08:40:57.340	00:00:11.988	719	-1024	-768	-1	-1	-1	-1	4	-1024	-768	-1	-1	-1	-1	4		0	0						Untertest1.avi	0	880	547	72	111				0	Content		-72	-111	11988910	295691852
12006	08:40:57.357	00:00:12.005	720	-1024	-768	-1	-1	-1	-1	4	-1024	-768	-1	-1	-1	-1	4		0	0						Untertest1.avi	0	880	547	72	111				0	Content		-72	-111	12005530	295708472
12022	08:40:57.373	00:00:12.022	721	-1024	-768	-1	-1	-1	-1	4	-1024	-768	-1	-1	-1	-1	4		0	0						Untertest1.avi	0	880	547	72	111				0	Content		-72	-111	12022154	295725096
12039	08:40:57.390	00:00:12.038	722	-1024	-768	-1	-1	-1	-1	4	-1024	-768	-1	-1	-1	-1	4		0	0						Untertest1.avi	0	880	547	72	111				0	Content		-72	-111	12038906	295741848
12056	08:40:57.407	00:00:12.055	723	-1024	-768	-1	-1	-1	-1	4	-1024	-768	-1	-1	-1	-1	4		0	0						Untertest1.avi	0	880	547	72	111				0	Content		-72	-111	12055528	295758470
12072	08:40:57.423	00:00:12.072	724	-1024	-768	-1	-1	-1	-1	4	-1024	-768	-1	-1	-1	-1	4		0	0						Untertest1.avi	0	880	547	72	111				0	Content		-72	-111	12072153	295775095
12089	08:40:57.440	00:00:12.088	725	-1024	-768	-1	-1	-1	-1	4	-1024	-768	-1	-1	-1	-1	4		0	0						Untertest1.avi	0	880	547	72	111				0	Content		-72	-111	12088777	295791719
12106	08:40:57.457	00:00:12.105	726	-1024	-768	-1	-1	-1	-1	4	-1024	-768	-1	-1	-1	-1	4		0	0						Untertest1.avi	0	880	547	72	111				0	Content		-72	-111	12105527	295808469
12122	08:40:57.473	00:00:12.122	727	-1024	-768	-1	-1	-1	-1	4	-1024	-768	-1	-1	-1	-1	4		0	0						Untertest1.avi	0	880	547	72	111				0	Content		-72	-111	12122151	295825093
12139	08:40:57.490	00:00:12.138	728	-1024	-768	-1	-1	-1	-1	4	-1024	-768	-1	-1	-1	-1	4		0	0						Untertest1.avi	0	880	547	72	111				0	Content		-72	-111	12138774	295841716
12155	08:40:57.506	00:00:12.155	729	-1024	-768	-1	-1	-1	-1	4	-1024	-768	-1	-1	-1	-1	4		0	0						Untertest1.avi	0	880	547	72	111				0	Content		-72	-111	12155446	295858388
12172	08:40:57.523	00:00:12.172	730	-1024	-768	-1	-1	-1	-1	4	-1024	-768	-1	-1	-1	-1	4		0	0						Untertest1.avi	0	880	547	72	111				0	Content		-72	-111	12172150	295875092
12189	08:40:57.540	00:00:12.188	731	1603,337	894,7291	0,4897405	0,5004854	494,3236	3,173456	3	1444,624	882,7861	0,4897997	0,5004542	494,3236	3,201703	1	31	1445	883						Untertest1.avi	0	880	547	72	111	1414	753	150	0	Content		1373	772	12188774	295891716
12205	08:40:57.556	00:00:12.205	732	-1024	-768	-1	-1	-1	-1	4	-1024	-768	-1	-1	-1	-1	4	31	0	0						Untertest1.avi	0	880	547	72	111	1414	753	150	0	Content		-72	-111	12205407	295908349
12222	08:40:57.573	00:00:12.222	733	1505,038	861,4896	0,6527308	0,4884048	494,3236	3,246044	1	1357,851	848,1806	0,6528498	0,4883974	494,3236	3,281165	3	31	1505	861						Untertest1.avi	0	880	547	72	111	1414	753	150	0	Content		1433	750	12222149	295925091
12239	08:40:57.590	00:00:12.238	734	1636,455	865,9055	0,5722324	0,4949357	513,5937	3,376815	3	1358,733	847,3412	0,5715308	0,4949506	492,8703	3,260088	3	31	0	0						Untertest1.avi	0	880	547	72	111	1414	753	150	0	Content		-72	-111	12238773	295941715
12255	08:40:57.606	00:00:12.255	735	1637,615	850,7188	0,6551578	0,4879875	530,1259	3,616884	0	1412,139	873,5267	0,4894163	0,501399	490,558	3,19012	0	31	1525	862						Untertest1.avi	0	880	547	72	111	1414	753	150	0	Content		1453	751	12255407	295958349
12272	08:40:57.623	00:00:12.272	736	1544,567	829,6564	0,6504288	0,4887107	512,675	3,446033	0	1389,025	864,9772	0,4888817	0,5015315	487,9155	3,145141	0	31	1467	847						Untertest1.avi	0	880	547	72	111	1414	753	150	0	Content		1395	736	12272023	295974965
12289	08:40:57.640	00:00:12.288	737	1566,649	839,144	0,650451	0,4888325	512,6808	3,441179	0	1761,729	884,177	0,4957384	0,50157	515,8512	3,463979	0	31	1664	862						Untertest1.avi	0	880	547	72	111	1414	753	150	0	Content		1592	751	12288773	295991715
12305	08:40:57.656	00:00:12.305	738	1567,027	856,1948	0,6504724	0,488966	512,5483	3,428577	0	1763,614	877,2318	0,4956755	0,5016631	515,77	3,494876	0	31	1665	867						Untertest1.avi	0	880	547	72	111	1414	753	150	0	Content		1593	756	12305413	296008355
12322	08:40:57.673	00:00:12.322	739	1545,599	873,1791	0,6505669	0,4892974	512,5681	3,378955	0	1314,083	875,723	0,5133156	0,5020951	441,6034	2,917173	0	31	1430	874						Untertest1.avi	0	880	547	72	111	1414	753	150	0	Content		1358	763	12322024	296024966
12339	08:40:57.690	00:00:12.338	740	1438,78	950,1389	0,6514404	0,4907085	512,3743	3,406559	0	994,0997	963,4083	0,4929523	0,5034134	501,0788	3,178447	0	32	1216	957						Untertest1.avi	0	880	547	72	111	851	893	100	0	Content		1144	846	12338649	296041591
12355	08:40:57.706	00:00:12.355	741	-1024	-768	-1	-1	-1	-1	4	-1024	-768	-1	-1	-1	-1	4	32	0	0						Untertest1.avi	0	880	547	72	111	851	893	100	0	Content		-72	-111	12355405	296058347
12372	08:40:57.723	00:00:12.372	742	1409,913	1046,857	0,6595409	0,4922727	537,9141	3,783566	0	-1024	-768	-1	-1	-1	-1	4	32	1410	1047						Untertest1.avi	0	880	547	72	111	851	893	100	0	Content		1338	936	12372022	296074964
12389	08:40:57.740	00:00:12.388	743	623,3422	1004,096	0,6432765	0,4933816	537,9142	3,607896	0	-1024	-768	-1	-1	-1	-1	4	32	623	1004						Untertest1.avi	0	880	547	72	111	851	893	100	0	Content		551	893	12388644	296091586
12405	08:40:57.756	00:00:12.405	744	-1024	-768	-1	-1	-1	-1	4	-1024	-768	-1	-1	-1	-1	4	32	0	0						Untertest1.avi	0	880	547	72	111	851	893	100	0	Content		-72	-111	12405270	296108212
12422	08:40:57.773	00:00:12.422	745	629,5055	1019,69	0,6540443	0,4924011	537,9142	3,626567	0	-1024	-768	-1	-1	-1	-1	4	32	630	1020						Untertest1.avi	0	880	547	72	111	851	893	100	0	Content		558	909	12422019	296124961
12439	08:40:57.790	00:00:12.438	746	-1024	-768	-1	-1	-1	-1	4	-1024	-768	-1	-1	-1	-1	4		0	0						Untertest1.avi	0	880	547	72	111				0	Content		-72	-111	12438643	296141585
12455	08:40:57.806	00:00:12.455	747	-1024	-768	-1	-1	-1	-1	4	-1024	-768	-1	-1	-1	-1	4		0	0						Untertest1.avi	0	880	547	72	111				0	Content		-72	-111	12455267	296158209
12472	08:40:57.823	00:00:12.471	748	-1024	-768	-1	-1	-1	-1	4	-1024	-768	-1	-1	-1	-1	4		0	0						Untertest1.avi	0	880	547	72	111				0	Content		-72	-111	12471892	296174834
12489	08:40:57.840	00:00:12.488	749	-1024	-768	-1	-1	-1	-1	4	-1024	-768	-1	-1	-1	-1	4		0	0						Untertest1.avi	0	880	547	72	111				0	Content		-72	-111	12488641	296191583
12505	08:40:57.856	00:00:12.505	750	-1024	-768	-1	-1	-1	-1	4	-1024	-768	-1	-1	-1	-1	4		0	0						Untertest1.avi	0	880	547	72	111				0	Content		-72	-111	12505264	296208206
12522	08:40:57.873	00:00:12.521	751	-1024	-768	-1	-1	-1	-1	4	-1024	-768	-1	-1	-1	-1	4		0	0						Untertest1.avi	0	880	547	72	111				0	Content		-72	-111	12521887	296224829
12539	08:40:57.890	00:00:12.538	752	-1024	-768	-1	-1	-1	-1	4	-1024	-768	-1	-1	-1	-1	4		0	0						Untertest1.avi	0	880	547	72	111				0	Content		-72	-111	12538555	296241497
12555	08:40:57.906	00:00:12.555	753	-1024	-768	-1	-1	-1	-1	4	-1024	-768	-1	-1	-1	-1	4		0	0						Untertest1.avi	0	880	547	72	111				0	Content		-72	-111	12555263	296258205
12572	08:40:57.923	00:00:12.571	754	-1024	-768	-1	-1	-1	-1	4	-1024	-768	-1	-1	-1	-1	4		0	0						Untertest1.avi	0	880	547	72	111				0	Content		-72	-111	12571885	296274827
12589	08:40:57.940	00:00:12.588	755	-1024	-768	-1	-1	-1	-1	4	-1024	-768	-1	-1	-1	-1	4		0	0						Untertest1.avi	0	880	547	72	111				0	Content		-72	-111	12588506	296291448
12605	08:40:57.956	00:00:12.605	756	-1024	-768	-1	-1	-1	-1	4	-1024	-768	-1	-1	-1	-1	4		0	0						Untertest1.avi	0	880	547	72	111				0	Content		-72	-111	12605174	296308116
12622	08:40:57.973	00:00:12.621	757	1237,58	915,9045	0,6636736	0,4883737	545,2705	3,695626	0	1123,584	895,8693	0,5006314	0,5015433	522,5618	3,554507	0	33	1181	906						Untertest1.avi	0	880	547	72	111	1095	756	83	0	Content		1109	795	12621885	296324827
12639	08:40:57.990	00:00:12.638	758	1230,943	902,4934	0,6637048	0,4881036	545,2697	3,742178	0	1119,856	877,5862	0,5004382	0,5012887	522,5618	3,567848	0	33	1175	890						Untertest1.avi	0	880	547	72	111	1095	756	83	0	Content		1103	779	12638509	296341451
12655	08:40:58.006	00:00:12.655	759	1229,287	878,2806	0,6643156	0,4885056	547,3464	3,857675	0	1090,488	875,4832	0,4993622	0,5016121	517,9194	3,555246	0	33	1160	877						Untertest1.avi	0	880	547	72	111	1095	756	83	0	Content		1088	766	12655134	296358076
12672	08:40:58.023	00:00:12.671	760	1235,035	844,181	0,664849	0,4886012	549,1483	3,847865	0	1121,13	872,456	0,4995523	0,5017451	518,7729	3,573123	0	33	1178	858						Untertest1.avi	0	880	547	72	111	1095	756	83	0	Content		1106	747	12671759	296374701
12689	08:40:58.040	00:00:12.688	761	1181,098	838,0378	0,6647135	0,4886265	548,2869	3,959101	0	1105,51	861,3958	0,4994024	0,5017902	518,1442	3,601854	0	33	1143	850						Untertest1.avi	0	880	547	72	111	1095	756	83	0	Content		1071	739	12688510	296391452
12705	08:40:58.056	00:00:12.705	762	1126,103	848,1968	0,6549671	0,4892003	512,3165	3,640994	0	1099,906	864,438	0,4992261	0,501811	517,4863	3,58326	0	34	1113	856						Untertest1.avi	0	880	547	72	111	1044	741	233	0	Content		1041	745	12705134	296408076
12722	08:40:58.073	00:00:12.721	763	1140,857	839,2436	0,6549332	0,489175	512,29	3,638121	0	1090,066	871,8646	0,498408	0,5020127	514,3017	3,583091	0	34	1115	856						Untertest1.avi	0	880	547	72	111	1044	741	233	0	Content		1043	745	12721761	296424703
12738	08:40:58.089	00:00:12.738	764	1137,627	833,1207	0,6548874	0,4891353	512,2896	3,659501	0	1095,15	867,8648	0,4983139	0,501972	514,3059	3,572718	0	34	1116	850						Untertest1.avi	0	880	547	72	111	1044	741	233	0	Content		1044	739	12738391	296441333
12755	08:40:58.106	00:00:12.755	765	1140,731	836,3049	0,6548882	0,4891876	512,267	3,645894	0	1091,032	863,2773	0,4982664	0,5020499	514,3566	3,598485	0	34	1116	850						Untertest1.avi	0	880	547	72	111	1044	741	233	0	Content		1044	739	12755134	296458076
12772	08:40:58.123	00:00:12.771	766	1133,873	841,4727	0,6548958	0,4892223	512,2909	3,640955	0	1103,373	870,4308	0,4982412	0,5021223	514,2798	3,606399	0	34	1119	856						Untertest1.avi	0	880	547	72	111	1044	741	233	0	Content		1047	745	12771761	296474703
12788	08:40:58.139	00:00:12.788	767	1131,222	816,6664	0,6549332	0,4892193	512,264	3,616115	0	1089,712	869,1088	0,498249	0,5021338	514,2839	3,597929	0	34	1110	843						Untertest1.avi	0	880	547	72	111	1044	741	233	0	Content		1038	732	12788387	296491329
12805	08:40:58.156	00:00:12.805	768	1132,366	837,0489	0,6550204	0,4892114	512,2115	3,653982	0	1101,444	868,8733	0,4983319	0,5021417	514,264	3,615637	0	34	1117	853						Untertest1.avi	0	880	547	72	111	1044	741	233	0	Content		1045	742	12805013	296507955
12822	08:40:58.173	00:00:12.821	769	1135,077	824,9375	0,6551406	0,4893008	512,1536	3,657967	0	1085,95	867,4534	0,4984102	0,5022194	514,2565	3,561535	0	34	1111	846						Untertest1.avi	0	880	547	72	111	1044	741	233	0	Content		1039	735	12821761	296524703
12838	08:40:58.189	00:00:12.838	770	1240,623	834,4823	0,6511962	0,4899267	539,726	3,81718	0	1089,018	869,1817	0,49848	0,5024034	514,1672	3,607774	0	34	1165	852						Untertest1.avi	0	880	547	72	111	1044	741	233	0	Content		1093	741	12838387	296541329
12855	08:40:58.206	00:00:12.855	771	1135,433	829,9137	0,6552115	0,489706	512,1845	3,678378	0	1098,917	864,347	0,4984495	0,5025985	514,1543	3,640944	0	34	1117	847						Untertest1.avi	0	880	547	72	111	1044	741	233	0	Content		1045	736	12855013	296557955
12872	08:40:58.223	00:00:12.871	772	1132,49	832,9338	0,6550656	0,4896998	512,1438	3,70192	0	1096,58	868,7291	0,4983126	0,5026194	514,1878	3,631458	0	34	1115	851						Untertest1.avi	0	880	547	72	111	1044	741	233	0	Content		1043	740	12871760	296574702
12888	08:40:58.239	00:00:12.888	773	1130,433	845,8185	0,6549298	0,4896982	512,1011	3,674472	0	1091,361	864,8242	0,4981334	0,5026708	514,2925	3,62766	0	34	1111	855						Untertest1.avi	0	880	547	72	111	1044	741	233	0	Content		1039	744	12888388	296591330
12905	08:40:58.256	00:00:12.905	774	1210,83	868,5887	0,6507033	0,4901405	540,4231	3,868102	0	1098,426	861,5209	0,4980614	0,5027985	514,2287	3,641536	0	34	1155	865						Untertest1.avi	0	880	547	72	111	1044	741	233	0	Content		1083	754	12905015	296607957
12922	08:40:58.273	00:00:12.921	775	1132,462	842,3566	0,6549249	0,489864	512,2939	3,702059	0	1102,163	867,6818	0,4981497	0,5028837	514,2743	3,621948	0	34	1117	855						Untertest1.avi	0	880	547	72	111	1044	741	233	0	Content		1045	744	12921639	296624581
12938	08:40:58.289	00:00:12.938	776	1050,462	825,625	0,6558794	0,4899077	512,2793	3,739965	0	1006,084	865,1934	0,4990608	0,5030002	514,3418	3,627579	0	35	1028	845						Untertest1.avi	0	880	547	72	111	896	749	250	0	Content		956	734	12938386	296641328
12955	08:40:58.306	00:00:12.955	777	946,0261	831,0576	0,6570433	0,4899026	512,1047	3,742372	0	948,2891	889,5803	0,5001874	0,5029881	514,2009	3,645072	0	35	947	860						Untertest1.avi	0	880	547	72	111	896	749	250	0	Content		875	749	12955016	296657958
12972	08:40:58.323	00:00:12.971	778	993,6636	829,0314	0,667131	0,4893095	548,8201	4,064463	0	918,8322	882,9773	0,5002262	0,5028756	514,1929	3,642813	0	35	956	856						Untertest1.avi	0	880	547	72	111	896	749	250	0	Content		884	745	12971640	296674582
12988	08:40:58.339	00:00:12.988	779	1011,411	857,7813	0,6655664	0,489233	542,7226	3,984278	0	929,1357	880,475	0,5001343	0,5028105	514,2128	3,669421	0	35	970	869						Untertest1.avi	0	880	547	72	111	896	749	250	0	Content		898	758	12988267	296691209
13005	08:40:58.356	00:00:13.005	780	1025,055	844,1459	0,667268	0,4891932	549,7425	4,01476	0	911,6382	872,6927	0,5000057	0,5028328	514,215	3,659886	0	35	968	858						Untertest1.avi	0	880	547	72	111	896	749	250	0	Content		896	747	13005014	296707956
13022	08:40:58.373	00:00:13.021	781	1006,659	836,9816	0,6656979	0,4892991	544,2982	4,010781	0	919,0452	883,0181	0,4998274	0,5030151	514,2249	3,671195	0	35	963	860						Untertest1.avi	0	880	547	72	111	896	749	250	0	Content		891	749	13021637	296724579
13038	08:40:58.389	00:00:13.038	782	1041,705	847,0203	0,6673788	0,489428	551,2573	4,014045	0	925,8898	878,7615	0,4997191	0,5032384	514,2037	3,65326	0	35	984	863						Untertest1.avi	0	880	547	72	111	896	749	250	0	Content		912	752	13038263	296741205
13055	08:40:58.406	00:00:13.054	783	1015,009	845,0288	0,6673397	0,4896091	550,7507	4,093565	0	920,4375	879,3068	0,4996525	0,5035242	514,1641	3,64145	0	35	968	862						Untertest1.avi	0	880	547	72	111	896	749	250	0	Content		896	751	13054888	296757830
13072	08:40:58.423	00:00:13.071	784	1049,86	842,9915	0,6674873	0,4898646	551,2388	4,054681	0	925,6851	885,4833	0,4996381	0,503864	514,1146	3,657054	0	35	988	864						Untertest1.avi	0	880	547	72	111	896	749	250	0	Content		916	753	13071638	296774580
13088	08:40:58.439	00:00:13.088	785	1016,458	867,6691	0,6670105	0,4902078	549,5961	3,979167	0	916,8137	880,6141	0,4996644	0,5042024	514,0781	3,682757	0	35	967	874						Untertest1.avi	0	880	547	72	111	896	749	250	0	Content		895	763	13088264	296791206
13105	08:40:58.456	00:00:13.104	786	1053,876	868,9297	0,6672344	0,4905294	549,9456	4,08543	0	912,4787	882,5312	0,4996622	0,5045844	514,0828	3,661319	0	35	983	876						Untertest1.avi	0	880	547	72	111	896	749	250	0	Content		911	765	13104887	296807829
13122	08:40:58.473	00:00:13.121	787	989,1351	828,7446	0,6669997	0,4907867	549,113	4,128365	0	910,3179	877,4658	0,4995869	0,5048541	513,9501	3,684068	0	35	950	853						Untertest1.avi	0	880	547	72	111	896	749	250	0	Content		878	742	13121511	296824453
13138	08:40:58.489	00:00:13.138	788	1039,596	866,2692	0,6669106	0,4909379	549,3321	4,054886	0	911,2308	885,6099	0,4994802	0,5050025	513,8856	3,68656	0	35	975	876						Untertest1.avi	0	880	547	72	111	896	749	250	0	Content		903	765	13138261	296841203
13155	08:40:58.506	00:00:13.154	789	1025,833	830,9733	0,6672719	0,4906456	550,4545	4,137934	0	913,862	870,0016	0,4994269	0,5048047	513,8225	3,667144	0	35	970	850						Untertest1.avi	0	880	547	72	111	896	749	250	0	Content		898	739	13154886	296857828
13172	08:40:58.523	00:00:13.171	790	952,7512	793,7595	0,6675133	0,4887175	549,3242	4,070875	0	827,6776	783,0696	0,5002657	0,5031644	513,8368	3,718629	0	35	890	788						Untertest1.avi	0	880	547	72	111	896	749	250	0	Content		818	677	13171514	296874456
13188	08:40:58.539	00:00:13.188	791	835,8678	719,739	0,6676526	0,4865615	547,735	3,945996	0	788,4285	691,016	0,5046198	0,501011	531,0135	3,846042	0	36	812	705						Untertest1.avi	0	880	547	72	111	668	469	250	0	Content		740	594	13188141	296891083
13205	08:40:58.556	00:00:13.204	792	764,1571	671,3975	0,6582277	0,4856467	511,6866	3,733945	0	721,6494	624,1333	0,5013012	0,5001085	513,7302	3,73359	0	36	743	648						Untertest1.avi	0	880	547	72	111	668	469	250	0	Content		671	537	13204884	296907826
13222	08:40:58.573	00:00:13.221	793	794,6428	570,8899	0,669334	0,4843104	551,1153	4,083737	0	709,7405	582,5014	0,501664	0,4995833	513,4221	3,734674	0	36	752	577						Untertest1.avi	0	880	547	72	111	668	469	250	0	Content		680	466	13221510	296924452
13238	08:40:58.589	00:00:13.238	794	754,3896	555,0775	0,6587626	0,4848244	511,7545	3,906322	0	742,9742	577,1234	0,4981603	0,499688	529,6761	3,863957	0	36	749	566						Untertest1.avi	0	880	547	72	111	668	469	250	0	Content		677	455	13238136	296941078
13255	08:40:58.606	00:00:13.254	795	764,7289	547,6743	0,6588655	0,4848104	511,512	3,914194	0	723,1963	568,0916	0,4979997	0,4997245	530,0757	3,902422	0	36	744	558						Untertest1.avi	0	880	547	72	111	668	469	250	0	Content		672	447	13254761	296957703
13272	08:40:58.623	00:00:13.271	796	748,9489	575,8515	0,6589107	0,4847048	511,4787	3,859109	0	704,9924	587,1566	0,4987474	0,4996752	526,0608	3,856375	0	36	727	582						Untertest1.avi	0	880	547	72	111	668	469	250	0	Content		655	471	13271513	296974455
13288	08:40:58.639	00:00:13.288	797	758,5269	581,7814	0,6589316	0,4845065	511,3057	3,900943	0	713,9335	578,6021	0,4986905	0,4995401	525,7886	3,874184	0	36	736	580						Untertest1.avi	0	880	547	72	111	668	469	250	0	Content		664	469	13288136	296991078
13305	08:40:58.656	00:00:13.304	798	753,8754	569,4549	0,6588575	0,4842629	511,5649	3,87531	0	707,4573	575,6722	0,4979871	0,4994027	528,5612	3,88592	0	36	731	573						Untertest1.avi	0	880	547	72	111	668	469	250	0	Content		659	462	13304762	297007704
13321	08:40:58.672	00:00:13.321	799	753,2634	576,3361	0,658802	0,4841103	511,5257	3,88798	0	717,8378	559,3354	0,4974044	0,4993194	530,7715	3,923145	0	36	736	568						Untertest1.avi	0	880	547	72	111	668	469	250	0	Content		664	457	13321384	297024326
13338	08:40:58.689	00:00:13.338	800	757,0795	567,5052	0,6587491	0,4839925	511,5071	3,881706	0	708,4097	572,6497	0,4978001	0,4992603	528,1637	3,870323	0	36	733	570						Untertest1.avi	0	880	547	72	111	668	469	250	0	Content		661	459	13338137	297041079
13355	08:40:58.706	00:00:13.354	801	748,9051	579,5375	0,658669	0,483933	511,4523	3,885036	0	685,3603	586,4744	0,5008677	0,4990211	513,2737	3,786165	0	36	717	583						Untertest1.avi	0	880	547	72	111	668	469	250	0	Content		645	472	13354760	297057702
13371	08:40:58.722	00:00:13.371	802	753,3127	567,3303	0,658603	0,483923	511,3788	3,91603	0	693,278	592,0586	0,5007886	0,4990512	513,2357	3,79321	0	36	723	580						Untertest1.avi	0	880	547	72	111	668	469	250	0	Content		651	469	13371467	297074409
13388	08:40:58.739	00:00:13.388	803	778,9329	600,306	0,6583733	0,4846261	511,4154	3,905724	0	701,0963	634,9114	0,5008207	0,4994127	513,2357	3,835696	0	36	740	618						Untertest1.avi	0	880	547	72	111	668	469	250	0	Content		668	507	13388009	297090951
13405	08:40:58.756	00:00:13.404	804	772,2637	663,3078	0,6580162	0,4861253	511,3027	3,903399	0	717,1469	689,3596	0,5038428	0,5007415	528,0411	3,920766	0	36	745	676						Untertest1.avi	0	880	547	72	111	668	469	250	0	Content		673	565	13404762	297107704
13421	08:40:58.772	00:00:13.421	805	831,2345	922,3561	0,6583247	0,4876161	511,9865	3,460715	0	746,1656	877,6194	0,5008574	0,5021125	513,2357	3,54555	0	36	789	900						Untertest1.avi	0	880	547	72	111	668	469	250	0	Content		717	789	13421386	297124328
13438	08:40:58.789	00:00:13.438	806	-1024	-768	-1	-1	-1	-1	4	-1024	-768	-1	-1	-1	-1	4		0	0						Untertest1.avi	0	880	547	72	111				0	Content		-72	-111	13438012	297140954
13455	08:40:58.806	00:00:13.454	807	-1024	-768	-1	-1	-1	-1	4	-1024	-768	-1	-1	-1	-1	4		0	0						Untertest1.avi	0	880	547	72	111				0	Content		-72	-111	13454624	297157566
13471	08:40:58.822	00:00:13.471	808	-1024	-768	-1	-1	-1	-1	4	-1024	-768	-1	-1	-1	-1	4		0	0						Untertest1.avi	0	880	547	72	111				0	Content		-72	-111	13471377	297174319
13488	08:40:58.839	00:00:13.488	809	-1024	-768	-1	-1	-1	-1	4	-1024	-768	-1	-1	-1	-1	4		0	0						Untertest1.avi	0	880	547	72	111				0	Content		-72	-111	13488004	297190946
13505	08:40:58.856	00:00:13.504	810	-1024	-768	-1	-1	-1	-1	4	-1024	-768	-1	-1	-1	-1	4		0	0						Untertest1.avi	0	880	547	72	111				0	Content		-72	-111	13504629	297207571
13521	08:40:58.872	00:00:13.521	811	-1024	-768	-1	-1	-1	-1	4	-1024	-768	-1	-1	-1	-1	4		0	0						Untertest1.avi	0	880	547	72	111				0	Content		-72	-111	13521377	297224319
13538	08:40:58.889	00:00:13.537	812	-1024	-768	-1	-1	-1	-1	4	-1024	-768	-1	-1	-1	-1	4		0	0						Untertest1.avi	0	880	547	72	111				0	Content		-72	-111	13537999	297240941
13555	08:40:58.906	00:00:13.554	813	-1024	-768	-1	-1	-1	-1	4	-1024	-768	-1	-1	-1	-1	4		0	0						Untertest1.avi	0	880	547	72	111				0	Content		-72	-111	13554623	297257565
13571	08:40:58.922	00:00:13.571	814	-1024	-768	-1	-1	-1	-1	4	-1024	-768	-1	-1	-1	-1	4		0	0						Untertest1.avi	0	880	547	72	111				0	Content		-72	-111	13571246	297274188
13588	08:40:58.939	00:00:13.587	815	-1024	-768	-1	-1	-1	-1	4	-1024	-768	-1	-1	-1	-1	4		0	0						Untertest1.avi	0	880	547	72	111				0	Content		-72	-111	13587996	297290938
13605	08:40:58.956	00:00:13.604	816	-1024	-768	-1	-1	-1	-1	4	-1024	-768	-1	-1	-1	-1	4		0	0						Untertest1.avi	0	880	547	72	111				0	Content		-72	-111	13604619	297307561
13621	08:40:58.972	00:00:13.621	817	-1024	-768	-1	-1	-1	-1	4	-1024	-768	-1	-1	-1	-1	4		0	0						Untertest1.avi	0	880	547	72	111				0	Content		-72	-111	13621242	297324184
13638	08:40:58.989	00:00:13.637	818	-1024	-768	-1	-1	-1	-1	4	-1024	-768	-1	-1	-1	-1	4		0	0						Untertest1.avi	0	880	547	72	111				0	Content		-72	-111	13637867	297340809
13655	08:40:59.006	00:00:13.654	819	-1024	-768	-1	-1	-1	-1	4	-1024	-768	-1	-1	-1	-1	4		0	0						Untertest1.avi	0	880	547	72	111				0	Content		-72	-111	13654618	297357560
13671	08:40:59.022	00:00:13.671	820	-1024	-768	-1	-1	-1	-1	4	-1024	-768	-1	-1	-1	-1	4		0	0						Untertest1.avi	0	880	547	72	111				0	Content		-72	-111	13671237	297374179
13688	08:40:59.039	00:00:13.687	821	-1024	-768	-1	-1	-1	-1	4	-1024	-768	-1	-1	-1	-1	4		0	0						Untertest1.avi	0	880	547	72	111				0	Content		-72	-111	13687860	297390802
13704	08:40:59.055	00:00:13.704	822	-1024	-768	-1	-1	-1	-1	4	-1024	-768	-1	-1	-1	-1	4		0	0						Untertest1.avi	0	880	547	72	111				0	Content		-72	-111	13704485	297407427
13721	08:40:59.072	00:00:13.721	823	-1024	-768	-1	-1	-1	-1	4	-1024	-768	-1	-1	-1	-1	4		0	0						Untertest1.avi	0	880	547	72	111				0	Content		-72	-111	13721233	297424175
13738	08:40:59.089	00:00:13.737	824	-1024	-768	-1	-1	-1	-1	4	-1024	-768	-1	-1	-1	-1	4		0	0						Untertest1.avi	0	880	547	72	111				0	Content		-72	-111	13737857	297440799
13754	08:40:59.105	00:00:13.754	825	-1024	-768	-1	-1	-1	-1	4	-1024	-768	-1	-1	-1	-1	4		0	0						Untertest1.avi	0	880	547	72	111				0	Content		-72	-111	13754478	297457420
13771	08:40:59.122	00:00:13.771	826	-1024	-768	-1	-1	-1	-1	4	-1024	-768	-1	-1	-1	-1	4		0	0						Untertest1.avi	0	880	547	72	111				0	Content		-72	-111	13771221	297474163
13788	08:40:59.139	00:00:13.787	827	-1024	-768	-1	-1	-1	-1	4	-1024	-768	-1	-1	-1	-1	4		0	0						Untertest1.avi	0	880	547	72	111				0	Content		-72	-111	13787852	297490794
13804	08:40:59.155	00:00:13.804	828	-1024	-768	-1	-1	-1	-1	4	-1024	-768	-1	-1	-1	-1	4		0	0						Untertest1.avi	0	880	547	72	111				0	Content		-72	-111	13804477	297507419
13821	08:40:59.172	00:00:13.821	829	-1024	-768	-1	-1	-1	-1	4	584,2405	984,3243	0,5030319	0,5050426	513,9313	3,307541	0	37	584	984						Untertest1.avi	0	880	547	72	111	916	868	117	0	Content		512	873	13821106	297524048
13838	08:40:59.189	00:00:13.837	830	-1024	-768	-1	-1	-1	-1	4	-1024	-768	-1	-1	-1	-1	4	37	0	0						Untertest1.avi	0	880	547	72	111	916	868	117	0	Content		-72	-111	13837731	297540673
13854	08:40:59.205	00:00:13.854	831	-1024	-768	-1	-1	-1	-1	4	-1024	-768	-1	-1	-1	-1	4	37	0	0						Untertest1.avi	0	880	547	72	111	916	868	117	0	Content		-72	-111	13854476	297557418
13871	08:40:59.222	00:00:13.871	832	-1024	-768	-1	-1	-1	-1	4	-1024	-768	-1	-1	-1	-1	4	37	0	0						Untertest1.avi	0	880	547	72	111	916	868	117	0	Content		-72	-111	13871102	297574044
13888	08:40:59.239	00:00:13.887	833	-1024	-768	-1	-1	-1	-1	4	981,5838	977,2473	0,4979403	0,5045197	528,1354	3,352908	0	37	982	977						Untertest1.avi	0	880	547	72	111	916	868	117	0	Content		910	866	13887726	297590668
13904	08:40:59.255	00:00:13.904	834	-1024	-768	-1	-1	-1	-1	4	995,207	980,9707	0,503316	0,5040338	528,1354	3,312992	0	37	995	981						Untertest1.avi	0	880	547	72	111	916	868	117	0	Content		923	870	13904350	297607292
13921	08:40:59.272	00:00:13.921	835	1290,217	969,2474	0,6588114	0,4904025	528,1348	3,462053	0	941,5212	981,0972	0,5004054	0,5045804	514,5303	3,212564	0	37	1116	975						Untertest1.avi	0	880	547	72	111	916	868	117	0	Content		1044	864	13921102	297624044
13938	08:40:59.289	00:00:13.937	836	1354,474	937,5739	0,6639848	0,4904979	547,0026	3,697113	0	-1024	-768	-1	-1	-1	-1	4	38	1354	938						Untertest1.avi	0	880	547	72	111	1092	870	367	0	Content		1282	827	13937727	297640669
13954	08:40:59.305	00:00:13.954	837	1354,153	946,8806	0,6641931	0,490711	547,6337	3,758862	0	959,8491	997,435	0,5025091	0,5048035	524,2046	3,225778	0	38	1157	972						Untertest1.avi	0	880	547	72	111	1092	870	367	0	Content		1085	861	13954351	297657293
13971	08:40:59.322	00:00:13.970	838	1387,726	984,0804	0,6641536	0,4908927	547,3278	3,643417	0	953,444	973,1239	0,50262	0,5051022	524,7549	3,279748	0	38	1171	979						Untertest1.avi	0	880	547	72	111	1092	870	367	0	Content		1099	868	13970975	297673917
13988	08:40:59.339	00:00:13.987	839	1400,05	1011,919	0,6640983	0,4910794	547,1682	3,576613	0	944,9349	973,2167	0,5003821	0,50564	514,5695	3,242294	0	38	1172	993						Untertest1.avi	0	880	547	72	111	1092	870	367	0	Content		1100	882	13987725	297690667
14004	08:40:59.355	00:00:14.004	840	1374,346	993,0397	0,6639279	0,4912382	546,5481	3,592076	0	956,2928	965,3625	0,5003639	0,5058291	514,5273	3,230211	0	38	1165	979						Untertest1.avi	0	880	547	72	111	1092	870	367	0	Content		1093	868	14004352	297707294
14021	08:40:59.372	00:00:14.020	841	1392,932	1026,421	0,6638374	0,4914135	546,1833	3,536783	0	1572,793	1027,726	0,503095	0,5058419	527,4596	3,504427	0	38	1483	1027						Untertest1.avi	0	880	547	72	111	1092	870	367	0	Content		1411	916	14020975	297723917
14038	08:40:59.389	00:00:14.037	842	1405,54	1022,904	0,6640788	0,4916172	546,8752	3,569253	0	991,6976	982,1632	0,4987076	0,5063768	522,5355	3,274368	0	38	1199	1003						Untertest1.avi	0	880	547	72	111	1092	870	367	0	Content		1127	892	14037601	297740543
14054	08:40:59.405	00:00:14.054	843	1333,174	976,3533	0,6640792	0,4917606	546,6761	3,677738	0	948,1956	961,6504	0,5004621	0,5062271	514,5988	3,267462	0	38	1141	969						Untertest1.avi	0	880	547	72	111	1092	870	367	0	Content		1069	858	14054350	297757292
14071	08:40:59.422	00:00:14.070	844	1377,379	1006,985	0,6640825	0,4918128	546,7214	3,600243	0	629,5021	974,7634	0,4976053	0,5061635	501,6977	3,10984	0	38	1003	991						Untertest1.avi	0	880	547	72	111	1092	870	367	0	Content		931	880	14070975	297773917
14088	08:40:59.439	00:00:14.087	845	1341,784	979,7729	0,6641303	0,4918666	546,874	3,679977	0	955,0735	976,136	0,5004249	0,5062054	514,6959	3,30328	0	38	1148	978						Untertest1.avi	0	880	547	72	111	1092	870	367	0	Content		1076	867	14087598	297790540
14104	08:40:59.455	00:00:14.104	846	1397,744	1013,944	0,6642285	0,4920377	547,1074	3,526079	0	929,7706	953,3937	0,5004871	0,506005	514,6959	3,29095	0	38	1164	984						Untertest1.avi	0	880	547	72	111	1092	870	367	0	Content		1092	873	14104236	297807178
14121	08:40:59.472	00:00:14.120	847	1385,011	1006,09	0,6630569	0,4921613	542,1568	3,592969	0	903,911	955,5519	0,5005587	0,5061035	514,6959	3,283023	0	38	1144	981						Untertest1.avi	0	880	547	72	111	1092	870	367	0	Content		1072	870	14120974	297823916
14138	08:40:59.489	00:00:14.137	848	1388,461	1012,675	0,6631584	0,4922934	542,4195	3,565354	0	939,5464	966,0238	0,5005824	0,5064813	514,7485	3,319373	0	38	1164	989						Untertest1.avi	0	880	547	72	111	1092	870	367	0	Content		1092	878	14137600	297840542
14154	08:40:59.505	00:00:14.154	849	1339,823	988,2483	0,6629616	0,4923894	541,8204	3,628855	0	620,1071	974,5677	0,4976973	0,5064992	501,8283	3,23059	0	38	980	981						Untertest1.avi	0	880	547	72	111	1092	870	367	0	Content		908	870	14154234	297857176
14171	08:40:59.522	00:00:14.170	850	1359,882	1001,137	0,6624311	0,4924965	539,9738	3,607194	0	959,1001	969,6864	0,5005158	0,5066019	514,834	3,333948	0	38	1159	985						Untertest1.avi	0	880	547	72	111	1092	870	367	0	Content		1087	874	14170851	297873793
14188	08:40:59.539	00:00:14.187	851	1359,615	982,1899	0,664049	0,4926473	546,4885	3,742417	0	982,4382	972,1656	0,5030295	0,5064565	526,7921	3,370551	0	38	1171	977						Untertest1.avi	0	880	547	72	111	1092	870	367	0	Content		1099	866	14187601	297890543
14204	08:40:59.555	00:00:14.204	852	1335,191	983,1272	0,6624399	0,49293	540,0417	3,570841	0	942,8292	952,0298	0,5005088	0,5070281	514,9594	3,378448	0	38	1139	968						Untertest1.avi	0	880	547	72	111	1092	870	367	0	Content		1067	857	14204260	297907202
14221	08:40:59.572	00:00:14.220	853	1335,651	991,0209	0,662807	0,4930694	541,2214	3,683519	0	957,8482	974,4237	0,5030607	0,5068103	526,564	3,40523	0	38	1147	983						Untertest1.avi	0	880	547	72	111	1092	870	367	0	Content		1075	872	14220848	297923790
14238	08:40:59.589	00:00:14.237	854	1364,091	1006,766	0,6630304	0,4930159	541,89	3,644698	0	977,7054	986,6798	0,5026748	0,506725	524,4097	3,499643	0	38	1171	997						Untertest1.avi	0	880	547	72	111	1092	870	367	0	Content		1099	886	14237600	297940542
14254	08:40:59.605	00:00:14.254	855	1440,622	988,4629	0,6632383	0,4930664	545,3415	3,813741	0	1056,975	972,1544	0,5020496	0,5065909	523,809	3,430461	0	38	1249	980						Untertest1.avi	0	880	547	72	111	1092	870	367	0	Content		1177	869	14254239	297957181
14271	08:40:59.622	00:00:14.270	856	1537,331	939,4326	0,6527712	0,4935407	513,5686	3,571732	0	571,9884	998,6735	0,4951374	0,506332	523,809	3,306888	0	38	1055	969						Untertest1.avi	0	880	547	72	111	1092	870	367	0	Content		983	858	14270848	297973790
14287	08:40:59.638	00:00:14.287	857	1229,766	943,8325	0,6475493	0,4936643	500,0729	3,375213	0	699,3454	990,1273	0,4907998	0,5068565	523,809	3,216924	0	38	965	967						Untertest1.avi	0	880	547	72	111	1092	870	367	0	Content		893	856	14287473	297990415
14304	08:40:59.655	00:00:14.304	858	1884,467	1003,609	0,6467398	0,4933108	499,1122	3,474279	0	765,1945	988,0361	0,490394	0,5069614	523,809	3,153442	0	39	1325	996						Untertest1.avi	0	880	547	72	111	1254	872	150	0	Content		1253	885	14304235	298007177
14321	08:40:59.672	00:00:14.320	859	1842,16	1022,488	0,6455389	0,4934892	494,9443	3,398757	0	1447,41	986,3168	0,4919994	0,5064914	490,2655	3,176267	0	39	1645	1004						Untertest1.avi	0	880	547	72	111	1254	872	150	0	Content		1573	893	14320848	298023790
14337	08:40:59.688	00:00:14.337	860	1806,812	1005,732	0,6458645	0,493658	496,1491	3,414554	0	704,7219	958,4772	0,4857479	0,5070307	490,2655	3,030498	0	39	1256	982						Untertest1.avi	0	880	547	72	111	1254	872	150	0	Content		1184	871	14337468	298040410
14354	08:40:59.705	00:00:14.354	861	1367,385	979,0383	0,6468917	0,4944427	499,8461	3,296325	0	-1024	-768	-1	-1	-1	-1	4	39	1367	979						Untertest1.avi	0	880	547	72	111	1254	872	150	0	Content		1295	868	14354093	298057035
14371	08:40:59.722	00:00:14.370	862	1342,445	986,6464	0,6468684	0,4946633	499,9616	3,309268	0	-1024	-768	-1	-1	-1	-1	4	39	1342	987						Untertest1.avi	0	880	547	72	111	1254	872	150	0	Content		1270	876	14370844	298073786
14387	08:40:59.738	00:00:14.387	863	1350,875	977,0403	0,6468056	0,4949853	499,9317	3,308614	0	-1024	-768	-1	-1	-1	-1	4	39	1351	977						Untertest1.avi	0	880	547	72	111	1254	872	150	0	Content		1279	866	14387469	298090411
14404	08:40:59.755	00:00:14.404	864	1328,083	989,072	0,6466107	0,4953693	499,9717	3,332123	0	-1024	-768	-1	-1	-1	-1	4	39	1328	989						Untertest1.avi	0	880	547	72	111	1254	872	150	0	Content		1256	878	14404093	298107035
14421	08:40:59.772	00:00:14.420	865	1328,52	977,4486	0,6464424	0,4957609	499,8285	3,298558	0	734,8793	970,6979	0,4909991	0,5091751	515,954	3,232489	0	39	1032	974						Untertest1.avi	0	880	547	72	111	1254	872	150	0	Content		960	863	14420716	298123658
14437	08:40:59.788	00:00:14.437	866	1336,305	987,3016	0,6461971	0,4961515	500,0084	3,289133	0	741,3337	978,8947	0,4907986	0,5099435	515,954	3,196815	0	39	1039	983						Untertest1.avi	0	880	547	72	111	1254	872	150	0	Content		967	872	14437467	298140409
14454	08:40:59.805	00:00:14.454	867	1338,501	979,978	0,6460348	0,4965216	499,8229	3,258692	0	749,3892	986,6325	0,4905467	0,5099174	515,954	3,2744	0	40	1044	983						Untertest1.avi	0	880	547	72	111	1184	877	233	0	Content		972	872	14454091	298157033
14471	08:40:59.822	00:00:14.470	868	2418,091	1046,918	0,6512331	0,4966654	516,0256	3,66515	0	741,321	976,2793	0,4904528	0,5107159	516,0411	3,153933	0	40	1580	1012						Untertest1.avi	0	880	547	72	111	1184	877	233	0	Content		1508	901	14470719	298173661
14487	08:40:59.838	00:00:14.487	869	2394,403	1074,707	0,6512353	0,4972886	516,0135	3,698256	0	752,5918	983,1077	0,4904061	0,5115893	516,0411	3,171856	0	40	1573	1029						Untertest1.avi	0	880	547	72	111	1184	877	233	0	Content		1501	918	14487343	298190285
14504	08:40:59.855	00:00:14.504	870	2389,651	1048,224	0,6512149	0,4978903	515,9438	3,692745	0	1093,279	979,0373	0,4932807	0,5117324	502,3053	3,219846	0	40	1741	1014						Untertest1.avi	0	880	547	72	111	1184	877	233	0	Content		1669	903	14504094	298207036
14521	08:40:59.872	00:00:14.520	871	2440,379	1065,454	0,6511796	0,4984423	516,085	3,687596	0	727,313	970,3188	0,4872079	0,5122473	502,3053	3,169723	0	40	1584	1018						Untertest1.avi	0	880	547	72	111	1184	877	233	0	Content		1512	907	14520718	298223660
14537	08:40:59.888	00:00:14.537	872	1338,023	983,2212	0,6458821	0,4991236	499,9359	3,353216	0	712,2626	977,6285	0,493167	0,513167	502,3053	3,106085	0	40	1025	980						Untertest1.avi	0	880	547	72	111	1184	877	233	0	Content		953	869	14537345	298240287
14554	08:40:59.905	00:00:14.553	873	1817,543	1012,052	0,6459312	0,4988058	500,4951	3,47647	0	694,9335	963,9879	0,4930187	0,5135339	502,3053	3,165672	0	40	1256	988						Untertest1.avi	0	880	547	72	111	1184	877	233	0	Content		1184	877	14553970	298256912
14571	08:40:59.922	00:00:14.570	874	1827,045	1031,533	0,6468584	0,498861	503,991	3,43622	0	697,5574	976,8522	0,4929169	0,5136544	502,3053	3,159331	0	40	1262	1004						Untertest1.avi	0	880	547	72	111	1184	877	233	0	Content		1190	893	14570718	298273660
14587	08:40:59.938	00:00:14.587	875	1872,83	1032,164	0,6480555	0,498795	508,0181	3,494429	0	1533,09	1028,726	0,4938559	0,5130367	531,1349	3,587292	0	40	1703	1030						Untertest1.avi	0	880	547	72	111	1184	877	233	0	Content		1631	919	14587342	298290284
14604	08:40:59.955	00:00:14.603	876	1815,272	1010,692	0,6466715	0,4986791	503,4186	3,499499	0	745,0123	987,5887	0,4899271	0,5131767	515,9195	3,291074	0	40	1280	999						Untertest1.avi	0	880	547	72	111	1184	877	233	0	Content		1208	888	14603966	298306908
14621	08:40:59.972	00:00:14.620	877	1824,144	1013,715	0,6461245	0,4984696	501,5132	3,464459	0	599,2802	933,5931	0,471274	0,5131012	440,911	2,860443	0	40	1212	974						Untertest1.avi	0	880	547	72	111	1184	877	233	0	Content		1140	863	14620592	298323534
14637	08:40:59.988	00:00:14.637	878	911,7847	945,3164	0,6393316	0,4988846	501,5129	3,300904	0	646,8427	932,9075	0,4709093	0,5129466	440,911	2,838055	0	40	779	939						Untertest1.avi	0	880	547	72	111	1184	877	233	0	Content		707	828	14637343	298340285
14654	08:41:00.005	00:00:14.653	879	-1024	-768	-1	-1	-1	-1	4	-1024	-768	-1	-1	-1	-1	4	40	0	0						Untertest1.avi	0	880	547	72	111	1184	877	233	0	Content		-72	-111	14653968	298356910
14671	08:41:00.022	00:00:14.670	880	-1024	-768	-1	-1	-1	-1	4	750,9431	925,2194	0,506292	0,5121237	440,911	2,766888	0	40	751	925						Untertest1.avi	0	880	547	72	111	1184	877	233	0	Content		679	814	14670590	298373532
14687	08:41:00.038	00:00:14.687	881	1052,132	954,8115	0,63763	0,4976906	501,5128	3,356814	0	749,0131	912,7191	0,5062225	0,5120783	440,911	2,730164	0	41	901	934						Untertest1.avi	0	880	547	72	111	1277	841	100	0	Content		829	823	14687232	298390174
14704	08:41:00.055	00:00:14.703	882	1956,387	972,7115	0,6311297	0,4969763	458,1004	3,187515	0	746,3575	925,7756	0,5060996	0,5120163	440,911	2,759583	0	41	1351	949						Untertest1.avi	0	880	547	72	111	1277	841	100	0	Content		1279	838	14703968	298406910
14721	08:41:00.072	00:00:14.720	883	1972,22	986,868	0,6305807	0,4968141	456,4343	3,257471	0	-1024	-768	-1	-1	-1	-1	4	41	1972	987						Untertest1.avi	0	880	547	72	111	1277	841	100	0	Content		1900	876	14720595	298423537
14737	08:41:00.088	00:00:14.737	884	1952,176	994,3195	0,6307403	0,4967134	457,08	3,206939	0	745,684	912,6232	0,5057941	0,5118948	440,911	2,725839	0	41	1349	953						Untertest1.avi	0	880	547	72	111	1277	841	100	0	Content		1277	842	14737233	298440175
14754	08:41:00.105	00:00:14.753	885	1920,411	981,0824	0,6297852	0,4965516	454,5734	3,193604	0	737,5617	922,9839	0,505654	0,511826	440,911	2,753446	0	41	1329	952						Untertest1.avi	0	880	547	72	111	1277	841	100	0	Content		1257	841	14753843	298456785
14771	08:41:00.122	00:00:14.770	886	1916,349	977,7211	0,6291593	0,4962853	452,6689	3,10587	0	966,8242	965,3333	0,4880222	0,5116329	515,9195	3,183854	0	41	1442	972						Untertest1.avi	0	880	547	72	111	1277	841	100	0	Content		1370	861	14770590	298473532
14787	08:41:00.138	00:00:14.787	887	903,0613	915,3221	0,6217172	0,4968711	452,6681	2,95802	0	-1024	-768	-1	-1	-1	-1	4	42	903	915						Untertest1.avi	0	880	547	72	111	803	816	183	0	Content		831	804	14787234	298490176
14804	08:41:00.155	00:00:14.803	888	-1024	-768	-1	-1	-1	-1	4	-1024	-768	-1	-1	-1	-1	4	42	0	0						Untertest1.avi	0	880	547	72	111	803	816	183	0	Content		-72	-111	14803841	298506783
14821	08:41:00.172	00:00:14.820	889	-1024	-768	-1	-1	-1	-1	4	778,6865	926,1063	0,5024398	0,5112476	452,6707	2,886045	0	42	779	926						Untertest1.avi	0	880	547	72	111	803	816	183	0	Content		707	815	14820590	298523532
14837	08:41:00.188	00:00:14.837	890	-1024	-768	-1	-1	-1	-1	4	780,8542	928,9629	0,502375	0,5112305	452,6707	2,785387	0	42	781	929						Untertest1.avi	0	880	547	72	111	803	816	183	0	Content		709	818	14837225	298540167
14854	08:41:00.205	00:00:14.853	891	1894,137	960,9792	0,6289521	0,4954889	451,7985	3,079401	0	776,4236	917,5807	0,5025644	0,5112061	451,8004	2,835277	0	42	1335	939						Untertest1.avi	0	880	547	72	111	803	816	183	0	Content		1263	828	14853839	298556781
14870	08:41:00.221	00:00:14.870	892	1943,256	982,7498	0,6301607	0,4953978	455,2544	3,089631	0	781,2106	933,3473	0,5016917	0,5111718	455,2561	2,778911	0	42	1362	958						Untertest1.avi	0	880	547	72	111	803	816	183	0	Content		1290	847	14870465	298573407
14887	08:41:00.238	00:00:14.887	893	1924,135	979,9902	0,6297874	0,4953226	453,958	3,107213	0	791,3069	925,3859	0,5020413	0,5111749	453,9598	2,851455	0	42	1358	953						Untertest1.avi	0	880	547	72	111	803	816	183	0	Content		1286	842	14887223	298590165
14904	08:41:00.255	00:00:14.903	894	911,7408	914,3258	0,62244	0,4958939	453,9573	2,846903	0	784,4944	921,354	0,5021138	0,5110449	453,9598	2,789803	0	42	848	918						Untertest1.avi	0	880	547	72	111	803	816	183	0	Content		776	807	14903839	298606781
14920	08:41:00.271	00:00:14.920	895	-1024	-768	-1	-1	-1	-1	4	793,2642	931,9308	0,5021224	0,5109516	453,9598	2,853425	0	42	793	932						Untertest1.avi	0	880	547	72	111	803	816	183	0	Content		721	821	14920462	298623404
14937	08:41:00.288	00:00:14.937	896	-1024	-768	-1	-1	-1	-1	4	782,4876	923,321	0,502099	0,5108395	453,9598	2,774651	0	42	782	923						Untertest1.avi	0	880	547	72	111	803	816	183	0	Content		710	812	14937087	298640029
14954	08:41:00.305	00:00:14.953	897	-1024	-768	-1	-1	-1	-1	4	792,3555	929,0942	0,5020195	0,5107532	453,9598	2,845628	0	42	792	929						Untertest1.avi	0	880	547	72	111	803	816	183	0	Content		720	818	14953836	298656778
14970	08:41:00.321	00:00:14.970	898	1752,141	920,6761	0,6232873	0,4942583	433,3287	2,957711	0	-1024	-768	-1	-1	-1	-1	4	43	1752	921						Untertest1.avi	0	880	547	72	111	1558	506	449	0	Content		1680	810	14970461	298673403
14987	08:41:00.338	00:00:14.987	899	1607,234	820,8717	0,6187408	0,492475	418,4955	2,825271	0	1523,369	803,028	0,4825067	0,5079671	462,5241	3,074621	0	43	1565	812						Untertest1.avi	0	880	547	72	111	1558	506	449	0	Content		1493	701	14987086	298690028
15004	08:41:00.355	00:00:15.003	900	2156,797	661,6769	0,6490799	0,4908265	511,4399	3,606973	1	1552,682	700,267	0,5701649	0,498836	460,8886	3,142482	3	43	2157	662						Untertest1.avi	0	880	547	72	111	1558	506	449	0	Content		2085	551	15003711	298706653
15020	08:41:00.371	00:00:15.020	901	1848,483	570,964	0,6486523	0,4901072	511,6441	3,544066	0	1476,736	649,1306	0,4825242	0,5057638	461,1284	3,064558	0	43	1663	610						Untertest1.avi	0	880	547	72	111	1558	506	449	0	Content		1591	499	15020462	298723404
15037	08:41:00.388	00:00:15.037	902	1796,231	558,2216	0,6489089	0,4901223	511,6341	3,529033	0	1482,075	637,141	0,4823914	0,5057899	460,727	3,045888	0	43	1639	598						Untertest1.avi	0	880	547	72	111	1558	506	449	0	Content		1567	487	15037095	298740037
15054	08:41:00.405	00:00:15.053	903	1796,422	585,3098	0,6490834	0,4901536	511,4758	3,496099	0	1475,731	645,9788	0,4828407	0,5058302	462,7784	3,047163	0	43	1636	616						Untertest1.avi	0	880	547	72	111	1558	506	449	0	Content		1564	505	15053714	298756656
15070	08:41:00.421	00:00:15.070	904	1790,768	583,7085	0,649146	0,489936	511,499	3,493712	0	1490,67	650,2	0,4827559	0,5057105	462,6268	3,065386	0	43	1641	617						Untertest1.avi	0	880	547	72	111	1558	506	449	0	Content		1569	506	15070337	298773279
15087	08:41:00.438	00:00:15.087	905	1801,687	592,1378	0,6492612	0,4897569	511,7213	3,483387	0	1473,201	651,5144	0,4822394	0,5055328	460,8946	3,033522	0	43	1637	622						Untertest1.avi	0	880	547	72	111	1558	506	449	0	Content		1565	511	15087091	298790033
15104	08:41:00.455	00:00:15.103	906	1794,807	588,0192	0,6493088	0,4896421	511,9704	3,449042	0	1469,719	651,5938	0,4824788	0,5054467	461,9784	3,059699	0	43	1632	620						Untertest1.avi	0	880	547	72	111	1558	506	449	0	Content		1560	509	15103712	298806654
15120	08:41:00.471	00:00:15.120	907	1768,229	583,6913	0,6493558	0,4895473	512,0253	3,44292	0	1475,622	650,1351	0,4824999	0,505388	462,0745	3,045267	0	43	1622	617						Untertest1.avi	0	880	547	72	111	1558	506	449	0	Content		1550	506	15120337	298823279
15137	08:41:00.488	00:00:15.136	908	1790,015	581,2473	0,6494982	0,489275	512,2819	3,449718	0	1478,515	646,3167	0,4829053	0,5051703	463,3731	3,022718	0	43	1634	614						Untertest1.avi	0	880	547	72	111	1558	506	449	0	Content		1562	503	15136962	298839904
15154	08:41:00.505	00:00:15.153	909	1776,045	595,1412	0,6496075	0,4889666	512,6215	3,435006	0	1479,141	645,8279	0,482914	0,5049836	463,2987	2,997557	0	43	1628	620						Untertest1.avi	0	880	547	72	111	1558	506	449	0	Content		1556	509	15153713	298856655
15170	08:41:00.521	00:00:15.169	910	1778,926	586,9232	0,6496868	0,4887887	512,5649	3,39737	0	1502,915	657,8934	0,4830399	0,5048462	463,8393	3,067936	0	43	1641	622						Untertest1.avi	0	880	547	72	111	1558	506	449	0	Content		1569	511	15169684	298872626
15186	08:41:00.537	00:00:15.186	911	1754,888	586,8896	0,6496928	0,488706	512,3025	3,448658	0	1476,071	641,4112	0,4831626	0,5048508	464,4226	3,007095	0	43	1615	614						Untertest1.avi	0	880	547	72	111	1558	506	449	0	Content		1543	503	15186306	298889248
15203	08:41:00.554	00:00:15.202	912	1759,125	582,3148	0,6496942	0,4886945	512,4426	3,39631	0	1493,707	644,3165	0,4834639	0,504895	465,8627	3,050126	0	43	1626	613						Untertest1.avi	0	880	547	72	111	1558	506	449	0	Content		1554	502	15202932	298905874
15220	08:41:00.571	00:00:15.219	913	1755,324	593,8335	0,6496927	0,4886831	512,6499	3,410245	0	1493,845	652,0276	0,4836569	0,5049199	466,8363	3,051981	0	43	1625	623						Untertest1.avi	0	880	547	72	111	1558	506	449	0	Content		1553	512	15219679	298922621
15236	08:41:00.587	00:00:15.236	914	1753,647	584,5011	0,6497148	0,4886562	512,5225	3,366582	0	1514,382	640,645	0,4835452	0,5049267	466,3227	3,032371	0	43	1634	613						Untertest1.avi	0	880	547	72	111	1558	506	449	0	Content		1562	502	15236312	298939254
15253	08:41:00.604	00:00:15.252	915	1731,794	580,926	0,6497275	0,4885607	512,511	3,357143	0	1496,153	651,6771	0,483576	0,5048182	466,2576	3,016602	0	43	1614	616						Untertest1.avi	0	880	547	72	111	1558	506	449	0	Content		1542	505	15252929	298955871
15270	08:41:00.621	00:00:15.269	916	1733,407	574,0429	0,6498378	0,4883505	512,9487	3,299578	0	1497,002	649,8188	0,4831693	0,5046272	464,3257	2,949514	0	43	1615	612						Untertest1.avi	0	880	547	72	111	1558	506	449	0	Content		1543	501	15269554	298972496
15286	08:41:00.637	00:00:15.286	917	1739,971	582,5799	0,649982	0,4882444	513,4051	3,358842	0	1492,931	661,2418	0,4828457	0,5045341	462,755	2,970127	0	43	1616	622						Untertest1.avi	0	880	547	72	111	1558	506	449	0	Content		1544	511	15286303	298989245
15303	08:41:00.654	00:00:15.302	918	1731,831	587,0929	0,6500643	0,4882524	513,2432	3,348397	0	1475,499	647,0653	0,4827306	0,5045952	462,1521	2,867338	0	43	1604	617						Untertest1.avi	0	880	547	72	111	1558	506	449	0	Content		1532	506	15302925	299005867
15320	08:41:00.671	00:00:15.319	919	1738,164	593,4858	0,6500831	0,4883726	513,2776	3,356247	0	1488,914	659,8214	0,482601	0,50477	461,7235	2,961453	0	43	1614	627						Untertest1.avi	0	880	547	72	111	1558	506	449	0	Content		1542	516	15319553	299022495
15336	08:41:00.687	00:00:15.336	920	1741,092	584,9045	0,6500472	0,4885928	513,2324	3,294077	0	-1024	-768	-1	-1	-1	-1	4	43	1741	585						Untertest1.avi	0	880	547	72	111	1558	506	449	0	Content		1669	474	15336172	299039114
15353	08:41:00.704	00:00:15.352	921	1724,515	573,5165	0,6500285	0,4885994	513,2617	3,316709	0	-1024	-768	-1	-1	-1	-1	4	43	1725	574						Untertest1.avi	0	880	547	72	111	1558	506	449	0	Content		1653	463	15352922	299055864
15370	08:41:00.721	00:00:15.369	922	1740,2	576,1514	0,6500245	0,4884062	513,4553	3,306766	0	1452,969	650,8361	0,5138392	0,5053511	438,8516	2,798778	0	43	1597	613						Untertest1.avi	0	880	547	72	111	1558	506	449	0	Content		1525	502	15369543	299072485
15386	08:41:00.737	00:00:15.386	923	1724,777	578,623	0,6499904	0,4883396	513,9583	3,3162	0	1507,129	650,8717	0,5110397	0,5052738	448,6877	2,861823	0	43	1616	615						Untertest1.avi	0	880	547	72	111	1558	506	449	0	Content		1544	504	15386170	299089112
15403	08:41:00.754	00:00:15.402	924	1626,316	660,1036	0,6507731	0,4893127	514,5482	3,304646	0	1711,319	694,9404	0,4950116	0,505657	512,3314	3,27603	0	43	1669	678						Untertest1.avi	0	880	547	72	111	1558	506	449	0	Content		1597	567	15402916	299105858
15420	08:41:00.771	00:00:15.419	925	1524,279	760,6952	0,6515137	0,4910982	512,5162	3,266	0	1729,337	811,4907	0,4970805	0,5074187	515,0101	3,339767	0	44	1627	786						Untertest1.avi	0	880	547	72	111	1344	845	266	0	Content		1555	675	15419542	299122484
15436	08:41:00.787	00:00:15.436	926	1470,74	873,5297	0,6518912	0,492453	512,4192	3,242056	0	1775,688	949,2826	0,4980423	0,5080852	516,9774	3,350509	0	44	1623	911						Untertest1.avi	0	880	547	72	111	1344	845	266	0	Content		1551	800	15436164	299139106
15453	08:41:00.804	00:00:15.452	927	1422,944	912,7846	0,6520618	0,4932357	512,6928	3,214863	0	1010,355	960,8246	0,4942322	0,5088473	501,5258	3,029953	0	44	1217	937						Untertest1.avi	0	880	547	72	111	1344	845	266	0	Content		1145	826	15452790	299155732
15470	08:41:00.821	00:00:15.469	928	1444,14	932,3749	0,6521133	0,4932784	512,7103	3,212954	0	1374,565	978,7562	0,4948032	0,5084788	504,2067	3,134085	0	44	1409	956						Untertest1.avi	0	880	547	72	111	1344	845	266	0	Content		1337	845	15469536	299172478
15486	08:41:00.837	00:00:15.486	929	1428,814	929,0876	0,6520211	0,4931683	512,7	3,236784	0	1363,232	970,1832	0,4945917	0,5084139	503,8137	3,093374	0	44	1396	950						Untertest1.avi	0	880	547	72	111	1344	845	266	0	Content		1324	839	15486159	299189101
15503	08:41:00.854	00:00:15.502	930	1441,409	934,627	0,6520481	0,4931152	512,4631	3,161968	0	1396,14	993,6978	0,4950535	0,5083575	506,2806	3,053397	0	44	1419	964						Untertest1.avi	0	880	547	72	111	1344	845	266	0	Content		1347	853	15502783	299205725
15519	08:41:00.870	00:00:15.519	931	1433,473	927,3253	0,6520321	0,4931174	512,4445	3,241008	0	1417,48	991,7778	0,4949605	0,5083803	506,1783	3,045877	0	44	1425	960						Untertest1.avi	0	880	547	72	111	1344	845	266	0	Content		1353	849	15519406	299222348
15536	08:41:00.887	00:00:15.536	932	1410,432	917,0308	0,6519282	0,4931968	512,6216	3,204273	0	1014,436	971,9727	0,4938419	0,5087798	501,5416	3,019893	0	44	1212	945						Untertest1.avi	0	880	547	72	111	1344	845	266	0	Content		1140	834	15536154	299239096
15553	08:41:00.904	00:00:15.552	933	1433,6	921,4653	0,6518992	0,4932474	512,6255	3,158328	0	1007,219	976,4496	0,4937719	0,5088539	501,5373	2,994704	0	44	1220	949						Untertest1.avi	0	880	547	72	111	1344	845	266	0	Content		1148	838	15552777	299255719
15569	08:41:00.920	00:00:15.569	934	1431,874	928,1413	0,651931	0,4934033	512,5642	3,177732	0	1381,45	993,876	0,4947184	0,5086706	505,8452	3,016875	0	44	1407	961						Untertest1.avi	0	880	547	72	111	1344	845	266	0	Content		1335	850	15569400	299272342
15586	08:41:00.937	00:00:15.586	935	1456,23	953,4835	0,6520103	0,4935426	512,5171	3,221481	0	1649,337	1000,131	0,4976303	0,5088913	516,6217	3,23719	0	44	1553	977						Untertest1.avi	0	880	547	72	111	1344	845	266	0	Content		1481	866	15586024	299288966
15603	08:41:00.954	00:00:15.602	936	1443,464	943,8663	0,6520497	0,4936277	512,5311	3,216449	0	1636,043	998,347	0,4976914	0,5089469	516,7147	3,224941	0	44	1540	971						Untertest1.avi	0	880	547	72	111	1344	845	266	0	Content		1468	860	15602772	299305714
15619	08:41:00.970	00:00:15.619	937	1440,171	934,5925	0,6520432	0,4936147	512,576	3,186348	0	1008,058	977,0353	0,4937373	0,5091804	501,4265	3,010225	0	44	1224	956						Untertest1.avi	0	880	547	72	111	1344	845	266	0	Content		1152	845	15619397	299322339
15636	08:41:00.987	00:00:15.636	938	1451,812	935,3476	0,6519729	0,4936065	512,4826	3,213938	0	1389,153	983,6992	0,4948924	0,5087884	507,0335	3,075653	0	44	1420	960						Untertest1.avi	0	880	547	72	111	1344	845	266	0	Content		1348	849	15636018	299338960
15653	08:41:01.004	00:00:15.652	939	1427,888	907,759	0,6519014	0,4935361	512,6123	3,196699	0	1359,877	973,5917	0,4935165	0,508649	501,4265	3,098126	0	44	1394	941						Untertest1.avi	0	880	547	72	111	1344	845	266	0	Content		1322	830	15652644	299355586
15669	08:41:01.020	00:00:15.669	940	1430,463	932,8506	0,6518732	0,4934995	512,6219	3,222851	0	1401,522	991,8074	0,4946978	0,5084993	506,9369	3,136276	0	44	1416	962						Untertest1.avi	0	880	547	72	111	1344	845	266	0	Content		1344	851	15669391	299372333
15686	08:41:01.037	00:00:15.686	941	1462,972	937,4633	0,651869	0,4934255	512,6635	3,206681	0	1399,219	964,5592	0,4945052	0,5084497	506,1156	3,1493	0	45	1431	951						Untertest1.avi	0	880	547	72	111	1158	840	150	0	Content		1359	840	15686012	299388954
15703	08:41:01.054	00:00:15.702	942	1461,737	957,0185	0,6519088	0,4934509	512,6795	3,20538	0	1011,366	975,73	0,4935253	0,5087903	501,5329	3,020329	0	45	1237	966						Untertest1.avi	0	880	547	72	111	1158	840	150	0	Content		1165	855	15702637	299405579
15719	08:41:01.070	00:00:15.719	943	1447,644	934,9435	0,6520239	0,4935092	512,6718	3,223902	0	1003,912	960,8606	0,4936229	0,5089109	501,5473	3,026808	0	45	1226	948						Untertest1.avi	0	880	547	72	111	1158	840	150	0	Content		1154	837	15719263	299422205
15736	08:41:01.087	00:00:15.736	944	1449,871	931,1372	0,6520395	0,4935916	512,7175	3,217359	0	1009,654	960,52	0,4936204	0,5089777	501,5392	3,055547	0	45	1230	946						Untertest1.avi	0	880	547	72	111	1158	840	150	0	Content		1158	835	15736010	299438952
15753	08:41:01.104	00:00:15.752	945	1448,887	940,2979	0,6519133	0,4937129	512,7318	3,293441	0	1419,271	988,4248	0,4941929	0,5088184	504,5313	3,125607	0	45	1434	964						Untertest1.avi	0	880	547	72	111	1158	840	150	0	Content		1362	853	15752632	299455574
15769	08:41:01.120	00:00:15.769	946	1445,406	937,641	0,6517806	0,493781	512,8431	3,31803	0	997,0151	963,6373	0,493377	0,509141	501,6542	3,069524	0	45	1221	951						Untertest1.avi	0	880	547	72	111	1158	840	150	0	Content		1149	840	15769256	299472198
15786	08:41:01.137	00:00:15.785	947	1445,159	932,2637	0,6517122	0,4937553	512,8414	3,292192	0	1005,132	967,7661	0,4932922	0,5090692	501,6964	3,087982	0	45	1225	950						Untertest1.avi	0	880	547	72	111	1158	840	150	0	Content		1153	839	15785881	299488823
15803	08:41:01.154	00:00:15.802	948	1446,184	941,8226	0,6517077	0,4936518	512,8591	3,332035	0	1011,582	958,7772	0,4933035	0,5089578	501,738	3,095463	0	45	1229	950						Untertest1.avi	0	880	547	72	111	1158	840	150	0	Content		1157	839	15802627	299505569
15819	08:41:01.170	00:00:15.819	949	1409,5	954,7889	0,6521699	0,4939056	512,8994	3,352375	0	-1024	-768	-1	-1	-1	-1	4	45	1409	955						Untertest1.avi	0	880	547	72	111	1158	840	150	0	Content		1337	844	15819250	299522192
15836	08:41:01.187	00:00:15.835	950	-1024	-768	-1	-1	-1	-1	4	-1024	-768	-1	-1	-1	-1	4		0	0						Untertest1.avi	0	880	547	72	111				0	Content		-72	-111	15835875	299538817
15852	08:41:01.203	00:00:15.852	951	-1024	-768	-1	-1	-1	-1	4	-1024	-768	-1	-1	-1	-1	4		0	0						Untertest1.avi	0	880	547	72	111				0	Content		-72	-111	15852496	299555438
15869	08:41:01.220	00:00:15.869	952	-1024	-768	-1	-1	-1	-1	4	-1024	-768	-1	-1	-1	-1	4		0	0						Untertest1.avi	0	880	547	72	111				0	Content		-72	-111	15869176	299572118
15886	08:41:01.237	00:00:15.885	953	-1024	-768	-1	-1	-1	-1	4	-1024	-768	-1	-1	-1	-1	4		0	0						Untertest1.avi	0	880	547	72	111				0	Content		-72	-111	15885843	299588785
15902	08:41:01.253	00:00:15.902	954	-1024	-768	-1	-1	-1	-1	4	-1024	-768	-1	-1	-1	-1	4		0	0						Untertest1.avi	0	880	547	72	111				0	Content		-72	-111	15902491	299605433
15919	08:41:01.270	00:00:15.919	955	-1024	-768	-1	-1	-1	-1	4	-1024	-768	-1	-1	-1	-1	4		0	0						Untertest1.avi	0	880	547	72	111				0	Content		-72	-111	15919114	299622056
15936	08:41:01.287	00:00:15.935	956	-1024	-768	-1	-1	-1	-1	4	-1024	-768	-1	-1	-1	-1	4		0	0						Untertest1.avi	0	880	547	72	111				0	Content		-72	-111	15935862	299638804
15952	08:41:01.303	00:00:15.952	957	-1024	-768	-1	-1	-1	-1	4	-1024	-768	-1	-1	-1	-1	4		0	0						Untertest1.avi	0	880	547	72	111				0	Content		-72	-111	15952486	299655428
15969	08:41:01.320	00:00:15.969	958	-1024	-768	-1	-1	-1	-1	4	-1024	-768	-1	-1	-1	-1	4		0	0						Untertest1.avi	0	880	547	72	111				0	Content		-72	-111	15969109	299672051
15986	08:41:01.337	00:00:15.985	959	-1024	-768	-1	-1	-1	-1	4	-1024	-768	-1	-1	-1	-1	4		0	0						Untertest1.avi	0	880	547	72	111				0	Content		-72	-111	15985733	299688675
16002	08:41:01.353	00:00:16.002	960	-1024	-768	-1	-1	-1	-1	4	-1024	-768	-1	-1	-1	-1	4		0	0						Untertest1.avi	0	880	547	72	111				0	Content		-72	-111	16002481	299705423
16019	08:41:01.370	00:00:16.019	961	-1024	-768	-1	-1	-1	-1	4	-1024	-768	-1	-1	-1	-1	4		0	0						Untertest1.avi	0	880	547	72	111				0	Content		-72	-111	16019105	299722047
16036	08:41:01.387	00:00:16.035	962	-1024	-768	-1	-1	-1	-1	4	-1024	-768	-1	-1	-1	-1	4		0	0						Untertest1.avi	0	880	547	72	111				0	Content		-72	-111	16035727	299738669
16052	08:41:01.403	00:00:16.052	963	-1024	-768	-1	-1	-1	-1	4	-1024	-768	-1	-1	-1	-1	4		0	0						Untertest1.avi	0	880	547	72	111				0	Content		-72	-111	16052352	299755294
16069	08:41:01.420	00:00:16.069	964	-1024	-768	-1	-1	-1	-1	4	-1024	-768	-1	-1	-1	-1	4		0	0						Untertest1.avi	0	880	547	72	111				0	Content		-72	-111	16069099	299772041
16086	08:41:01.437	00:00:16.085	965	-1024	-768	-1	-1	-1	-1	4	-1024	-768	-1	-1	-1	-1	4		0	0						Untertest1.avi	0	880	547	72	111				0	Content		-72	-111	16085723	299788665
16102	08:41:01.453	00:00:16.102	966	-1024	-768	-1	-1	-1	-1	4	-1024	-768	-1	-1	-1	-1	4		0	0						Untertest1.avi	0	880	547	72	111				0	Content		-72	-111	16102345	299805287
16119	08:41:01.470	00:00:16.118	967	-1024	-768	-1	-1	-1	-1	4	-1024	-768	-1	-1	-1	-1	4		0	0						Untertest1.avi	0	880	547	72	111				0	Content		-72	-111	16118968	299821910
16136	08:41:01.487	00:00:16.135	968	-1024	-768	-1	-1	-1	-1	4	-1024	-768	-1	-1	-1	-1	4		0	0						Untertest1.avi	0	880	547	72	111				0	Content		-72	-111	16135716	299838658
16152	08:41:01.503	00:00:16.152	969	-1024	-768	-1	-1	-1	-1	4	-1024	-768	-1	-1	-1	-1	4		0	0						Untertest1.avi	0	880	547	72	111				0	Content		-72	-111	16152466	299855408
16169	08:41:01.520	00:00:16.169	970	-1024	-768	-1	-1	-1	-1	4	-1024	-768	-1	-1	-1	-1	4		0	0						Untertest1.avi	0	880	547	72	111				0	Content		-72	-111	16169086	299872028
16186	08:41:01.537	00:00:16.185	971	-1024	-768	-1	-1	-1	-1	4	-1024	-768	-1	-1	-1	-1	4		0	0						Untertest1.avi	0	880	547	72	111				0	Content		-72	-111	16185707	299888649
16202	08:41:01.553	00:00:16.202	972	-1024	-768	-1	-1	-1	-1	4	-1024	-768	-1	-1	-1	-1	4		0	0						Untertest1.avi	0	880	547	72	111				0	Content		-72	-111	16202332	299905274
16220	08:41:01.571	00:00:16.219	973	-1024	-768	-1	-1	-1	-1	4	-1024	-768	-1	-1	-1	-1	4		0	0						Untertest1.avi	0	880	547	72	111				0	Content		-72	-111	16219523	299922465
16237	08:41:01.588	00:00:16.236	974	-1024	-768	-1	-1	-1	-1	4	-1024	-768	-1	-1	-1	-1	4		0	0						Untertest1.avi	0	880	547	72	111				0	Content		-72	-111	16236771	299939713
16254	08:41:01.605	00:00:16.254	975	-1024	-768	-1	-1	-1	-1	4	-1024	-768	-1	-1	-1	-1	4		0	0						Untertest1.avi	0	880	547	72	111				0	Content		-72	-111	16254018	299956960
16269	08:41:01.620	00:00:16.268	976	-1024	-768	-1	-1	-1	-1	4	-1024	-768	-1	-1	-1	-1	4		0	0						Untertest1.avi	0	880	547	72	111				0	Content		-72	-111	16268945	299971887
16286	08:41:01.637	00:00:16.285	977	-1024	-768	-1	-1	-1	-1	4	-1024	-768	-1	-1	-1	-1	4		0	0						Untertest1.avi	0	880	547	72	111				0	Content		-72	-111	16285569	299988511
16302	08:41:01.653	00:00:16.302	978	-1024	-768	-1	-1	-1	-1	4	-1024	-768	-1	-1	-1	-1	4		0	0						Untertest1.avi	0	880	547	72	111				0	Content		-72	-111	16302318	300005260
16319	08:41:01.670	00:00:16.318	979	-1024	-768	-1	-1	-1	-1	4	-1024	-768	-1	-1	-1	-1	4		0	0						Untertest1.avi	0	880	547	72	111				0	Content		-72	-111	16318938	300021880
16336	08:41:01.687	00:00:16.335	980	-1024	-768	-1	-1	-1	-1	4	-1024	-768	-1	-1	-1	-1	4		0	0						Untertest1.avi	0	880	547	72	111				0	Content		-72	-111	16335558	300038500
16352	08:41:01.703	00:00:16.352	981	-1024	-768	-1	-1	-1	-1	4	-1024	-768	-1	-1	-1	-1	4		0	0						Untertest1.avi	0	880	547	72	111				0	Content		-72	-111	16352182	300055124
16369	08:41:01.720	00:00:16.369	982	-1024	-768	-1	-1	-1	-1	4	-1024	-768	-1	-1	-1	-1	4		0	0						Untertest1.avi	0	880	547	72	111				0	Content		-72	-111	16369375	300072317
16387	08:41:01.738	00:00:16.386	983	-1024	-768	-1	-1	-1	-1	4	-1024	-768	-1	-1	-1	-1	4		0	0						Untertest1.avi	0	880	547	72	111				0	Content		-72	-111	16386746	300089688
16404	08:41:01.755	00:00:16.403	984	-1024	-768	-1	-1	-1	-1	4	-1024	-768	-1	-1	-1	-1	4		0	0						Untertest1.avi	0	880	547	72	111				0	Content		-72	-111	16403992	300106934
16419	08:41:01.770	00:00:16.418	985	-1024	-768	-1	-1	-1	-1	4	-1024	-768	-1	-1	-1	-1	4		0	0						Untertest1.avi	0	880	547	72	111				0	Content		-72	-111	16418791	300121733
16436	08:41:01.787	00:00:16.435	986	-1024	-768	-1	-1	-1	-1	4	-1024	-768	-1	-1	-1	-1	4		0	0						Untertest1.avi	0	880	547	72	111				0	Content		-72	-111	16435540	300138482
16452	08:41:01.803	00:00:16.452	987	-1024	-768	-1	-1	-1	-1	4	-1024	-768	-1	-1	-1	-1	4		0	0						Untertest1.avi	0	880	547	72	111				0	Content		-72	-111	16452164	300155106
16469	08:41:01.820	00:00:16.468	988	-1024	-768	-1	-1	-1	-1	4	-1024	-768	-1	-1	-1	-1	4		0	0						Untertest1.avi	0	880	547	72	111				0	Content		-72	-111	16468787	300171729
16485	08:41:01.836	00:00:16.485	989	-1024	-768	-1	-1	-1	-1	4	-1024	-768	-1	-1	-1	-1	4		0	0						Untertest1.avi	0	880	547	72	111				0	Content		-72	-111	16485408	300188350
16502	08:41:01.853	00:00:16.502	990	-1024	-768	-1	-1	-1	-1	4	-1024	-768	-1	-1	-1	-1	4		0	0						Untertest1.avi	0	880	547	72	111				0	Content		-72	-111	16502031	300204973
16519	08:41:01.870	00:00:16.519	991	-1024	-768	-1	-1	-1	-1	4	-1024	-768	-1	-1	-1	-1	4		0	0						Untertest1.avi	0	880	547	72	111				0	Content		-72	-111	16519225	300222167
16537	08:41:01.888	00:00:16.536	992	-1024	-768	-1	-1	-1	-1	4	-1024	-768	-1	-1	-1	-1	4		0	0						Untertest1.avi	0	880	547	72	111				0	Content		-72	-111	16536598	300239540
16554	08:41:01.905	00:00:16.553	993	-1024	-768	-1	-1	-1	-1	4	-1024	-768	-1	-1	-1	-1	4		0	0						Untertest1.avi	0	880	547	72	111				0	Content		-72	-111	16553844	300256786
16569	08:41:01.920	00:00:16.568	994	-1024	-768	-1	-1	-1	-1	4	-1024	-768	-1	-1	-1	-1	4		0	0						Untertest1.avi	0	880	547	72	111				0	Content		-72	-111	16568772	300271714
16585	08:41:01.936	00:00:16.585	995	-1024	-768	-1	-1	-1	-1	4	-1024	-768	-1	-1	-1	-1	4		0	0						Untertest1.avi	0	880	547	72	111				0	Content		-72	-111	16585394	300288336
16602	08:41:01.953	00:00:16.602	996	-1024	-768	-1	-1	-1	-1	4	-1024	-768	-1	-1	-1	-1	4		0	0						Untertest1.avi	0	880	547	72	111				0	Content		-72	-111	16602139	300305081
16619	08:41:01.970	00:00:16.618	997	-1024	-768	-1	-1	-1	-1	4	-1024	-768	-1	-1	-1	-1	4		0	0						Untertest1.avi	0	880	547	72	111				0	Content		-72	-111	16618762	300321704
16635	08:41:01.986	00:00:16.635	998	-1024	-768	-1	-1	-1	-1	4	-1024	-768	-1	-1	-1	-1	4		0	0						Untertest1.avi	0	880	547	72	111				0	Content		-72	-111	16635382	300338324
16652	08:41:02.003	00:00:16.652	999	-1024	-768	-1	-1	-1	-1	4	-1024	-768	-1	-1	-1	-1	4		0	0						Untertest1.avi	0	880	547	72	111				0	Content		-72	-111	16652005	300354947
16669	08:41:02.020	00:00:16.669	1000	-1024	-768	-1	-1	-1	-1	4	-1024	-768	-1	-1	-1	-1	4		0	0						Untertest1.avi	0	880	547	72	111				0	Content		-72	-111	16669072	300372014
16686	08:41:02.037	00:00:16.686	1001	-1024	-768	-1	-1	-1	-1	4	-1024	-768	-1	-1	-1	-1	4		0	0						Untertest1.avi	0	880	547	72	111				0	Content		-72	-111	16686443	300389385
16704	08:41:02.055	00:00:16.703	1002	-1024	-768	-1	-1	-1	-1	4	-1024	-768	-1	-1	-1	-1	4		0	0						Untertest1.avi	0	880	547	72	111				0	Content		-72	-111	16703817	300406759
16719	08:41:02.070	00:00:16.718	1003	-1024	-768	-1	-1	-1	-1	4	-1024	-768	-1	-1	-1	-1	4		0	0						Untertest1.avi	0	880	547	72	111				0	Content		-72	-111	16718621	300421563
16735	08:41:02.086	00:00:16.735	1004	-1024	-768	-1	-1	-1	-1	4	-1024	-768	-1	-1	-1	-1	4		0	0						Untertest1.avi	0	880	547	72	111				0	Content		-72	-111	16735256	300438198
16752	08:41:02.103	00:00:16.751	1005	-1024	-768	-1	-1	-1	-1	4	-1024	-768	-1	-1	-1	-1	4		0	0						Untertest1.avi	0	880	547	72	111				0	Content		-72	-111	16751991	300454933
16769	08:41:02.120	00:00:16.768	1006	-1024	-768	-1	-1	-1	-1	4	-1024	-768	-1	-1	-1	-1	4		0	0						Untertest1.avi	0	880	547	72	111				0	Content		-72	-111	16768614	300471556
16785	08:41:02.136	00:00:16.785	1007	-1024	-768	-1	-1	-1	-1	4	-1024	-768	-1	-1	-1	-1	4		0	0						Untertest1.avi	0	880	547	72	111				0	Content		-72	-111	16785244	300488186
16802	08:41:02.153	00:00:16.801	1008	-1024	-768	-1	-1	-1	-1	4	-1024	-768	-1	-1	-1	-1	4		0	0						Untertest1.avi	0	880	547	72	111				0	Content		-72	-111	16801856	300504798
16819	08:41:02.170	00:00:16.819	1009	-1024	-768	-1	-1	-1	-1	4	-1024	-768	-1	-1	-1	-1	4		0	0						Untertest1.avi	0	880	547	72	111				0	Content		-72	-111	16819051	300521993
16836	08:41:02.187	00:00:16.836	1010	-1024	-768	-1	-1	-1	-1	4	-1024	-768	-1	-1	-1	-1	4		0	0						Untertest1.avi	0	880	547	72	111				0	Content		-72	-111	16836422	300539364
16854	08:41:02.205	00:00:16.853	1011	-1024	-768	-1	-1	-1	-1	4	-1024	-768	-1	-1	-1	-1	4		0	0						Untertest1.avi	0	880	547	72	111				0	Content		-72	-111	16853669	300556611
16868	08:41:02.219	00:00:16.868	1012	-1024	-768	-1	-1	-1	-1	4	-1024	-768	-1	-1	-1	-1	4		0	0						Untertest1.avi	0	880	547	72	111				0	Content		-72	-111	16868472	300571414
16885	08:41:02.236	00:00:16.885	1013	-1024	-768	-1	-1	-1	-1	4	-1024	-768	-1	-1	-1	-1	4		0	0						Untertest1.avi	0	880	547	72	111				0	Content		-72	-111	16885232	300588174
16902	08:41:02.253	00:00:16.901	1014	-1024	-768	-1	-1	-1	-1	4	-1024	-768	-1	-1	-1	-1	4		0	0						Untertest1.avi	0	880	547	72	111				0	Content		-72	-111	16901844	300604786
16918	08:41:02.269	00:00:16.918	1015	-1024	-768	-1	-1	-1	-1	4	-1024	-768	-1	-1	-1	-1	4		0	0						Untertest1.avi	0	880	547	72	111				0	Content		-72	-111	16918467	300621409
16935	08:41:02.286	00:00:16.935	1016	-1024	-768	-1	-1	-1	-1	4	-1024	-768	-1	-1	-1	-1	4		0	0						Untertest1.avi	0	880	547	72	111				0	Content		-72	-111	16935088	300638030
16952	08:41:02.303	00:00:16.951	1017	-1024	-768	-1	-1	-1	-1	4	-1024	-768	-1	-1	-1	-1	4		0	0						Untertest1.avi	0	880	547	72	111				0	Content		-72	-111	16951710	300654652
16969	08:41:02.320	00:00:16.968	1018	-1024	-768	-1	-1	-1	-1	4	-1024	-768	-1	-1	-1	-1	4		0	0						Untertest1.avi	0	880	547	72	111				0	Content		-72	-111	16968902	300671844
16986	08:41:02.337	00:00:16.986	1019	-1024	-768	-1	-1	-1	-1	4	-1024	-768	-1	-1	-1	-1	4		0	0						Untertest1.avi	0	880	547	72	111				0	Content		-72	-111	16986276	300689218
17004	08:41:02.355	00:00:17.003	1020	-1024	-768	-1	-1	-1	-1	4	-1024	-768	-1	-1	-1	-1	4		0	0						Untertest1.avi	0	880	547	72	111				0	Content		-72	-111	17003522	300706464
17019	08:41:02.370	00:00:17.019	1021	-1024	-768	-1	-1	-1	-1	4	-1024	-768	-1	-1	-1	-1	4		0	0						Untertest1.avi	0	880	547	72	111				0	Content		-72	-111	17019292	300722234
17036	08:41:02.387	00:00:17.035	1022	-1024	-768	-1	-1	-1	-1	4	-1024	-768	-1	-1	-1	-1	4		0	0						Untertest1.avi	0	880	547	72	111				0	Content		-72	-111	17035958	300738900
17052	08:41:02.403	00:00:17.051	1023	-1024	-768	-1	-1	-1	-1	4	-1024	-768	-1	-1	-1	-1	4		0	0						Untertest1.avi	0	880	547	72	111				0	Content		-72	-111	17051818	300754760
17068	08:41:02.419	00:00:17.068	1024	-1024	-768	-1	-1	-1	-1	4	-1024	-768	-1	-1	-1	-1	4		0	0						Untertest1.avi	0	880	547	72	111				0	Content		-72	-111	17068441	300771383
17085	08:41:02.436	00:00:17.085	1025	-1024	-768	-1	-1	-1	-1	4	-1024	-768	-1	-1	-1	-1	4		0	0						Untertest1.avi	0	880	547	72	111				0	Content		-72	-111	17085062	300788004
17102	08:41:02.453	00:00:17.101	1026	-1024	-768	-1	-1	-1	-1	4	-1024	-768	-1	-1	-1	-1	4		0	0						Untertest1.avi	0	880	547	72	111				0	Content		-72	-111	17101688	300804630
17118	08:41:02.469	00:00:17.118	1027	-1024	-768	-1	-1	-1	-1	4	-1024	-768	-1	-1	-1	-1	4		0	0						Untertest1.avi	0	880	547	72	111				0	Content		-72	-111	17118310	300821252
17136	08:41:02.487	00:00:17.135	1028	-1024	-768	-1	-1	-1	-1	4	-1024	-768	-1	-1	-1	-1	4		0	0						Untertest1.avi	0	880	547	72	111				0	Content		-72	-111	17135508	300838450
17153	08:41:02.504	00:00:17.152	1029	-1024	-768	-1	-1	-1	-1	4	-1024	-768	-1	-1	-1	-1	4		0	0						Untertest1.avi	0	880	547	72	111				0	Content		-72	-111	17152751	300855693
17170	08:41:02.521	00:00:17.170	1030	-1024	-768	-1	-1	-1	-1	4	-1024	-768	-1	-1	-1	-1	4		0	0						Untertest1.avi	0	880	547	72	111				0	Content		-72	-111	17170122	300873064
17185	08:41:02.536	00:00:17.184	1031	-1024	-768	-1	-1	-1	-1	4	-1024	-768	-1	-1	-1	-1	4		0	0						Untertest1.avi	0	880	547	72	111				0	Content		-72	-111	17184923	300887865
17202	08:41:02.553	00:00:17.201	1032	-1024	-768	-1	-1	-1	-1	4	-1024	-768	-1	-1	-1	-1	4		0	0						Untertest1.avi	0	880	547	72	111				0	Content		-72	-111	17201672	300904614
17218	08:41:02.569	00:00:17.218	1033	-1024	-768	-1	-1	-1	-1	4	-1024	-768	-1	-1	-1	-1	4		0	0						Untertest1.avi	0	880	547	72	111				0	Content		-72	-111	17218292	300921234
17235	08:41:02.586	00:00:17.234	1034	-1024	-768	-1	-1	-1	-1	4	-1024	-768	-1	-1	-1	-1	4		0	0						Untertest1.avi	0	880	547	72	111				0	Content		-72	-111	17234917	300937859
17252	08:41:02.603	00:00:17.251	1035	-1024	-768	-1	-1	-1	-1	4	-1024	-768	-1	-1	-1	-1	4		0	0						Untertest1.avi	0	880	547	72	111				0	Content		-72	-111	17251537	300954479
17268	08:41:02.619	00:00:17.268	1036	-1024	-768	-1	-1	-1	-1	4	-1024	-768	-1	-1	-1	-1	4		0	0						Untertest1.avi	0	880	547	72	111				0	Content		-72	-111	17268172	300971114
17285	08:41:02.636	00:00:17.285	1037	-1024	-768	-1	-1	-1	-1	4	-1024	-768	-1	-1	-1	-1	4		0	0						Untertest1.avi	0	880	547	72	111				0	Content		-72	-111	17285353	300988295
17303	08:41:02.654	00:00:17.302	1038	-1024	-768	-1	-1	-1	-1	4	-1024	-768	-1	-1	-1	-1	4		0	0						Untertest1.avi	0	880	547	72	111				0	Content		-72	-111	17302728	301005670
17320	08:41:02.671	00:00:17.319	1039	-1024	-768	-1	-1	-1	-1	4	-1024	-768	-1	-1	-1	-1	4		0	0						Untertest1.avi	0	880	547	72	111				0	Content		-72	-111	17319978	301022920
17335	08:41:02.686	00:00:17.334	1040	-1024	-768	-1	-1	-1	-1	4	-1024	-768	-1	-1	-1	-1	4		0	0						Untertest1.avi	0	880	547	72	111				0	Content		-72	-111	17334778	301037720
17352	08:41:02.703	00:00:17.351	1041	-1024	-768	-1	-1	-1	-1	4	-1024	-768	-1	-1	-1	-1	4		0	0						Untertest1.avi	0	880	547	72	111				0	Content		-72	-111	17351527	301054469
17368	08:41:02.719	00:00:17.368	1042	-1024	-768	-1	-1	-1	-1	4	-1024	-768	-1	-1	-1	-1	4		0	0						Untertest1.avi	0	880	547	72	111				0	Content		-72	-111	17368160	301071102
17385	08:41:02.736	00:00:17.384	1043	-1024	-768	-1	-1	-1	-1	4	-1024	-768	-1	-1	-1	-1	4		0	0						Untertest1.avi	0	880	547	72	111				0	Content		-72	-111	17384897	301087839
17401	08:41:02.752	00:00:17.401	1044	-1024	-768	-1	-1	-1	-1	4	-1024	-768	-1	-1	-1	-1	4		0	0						Untertest1.avi	0	880	547	72	111				0	Content		-72	-111	17401395	301104337
17418	08:41:02.769	00:00:17.418	1045	-1024	-768	-1	-1	-1	-1	4	-1024	-768	-1	-1	-1	-1	4		0	0						Untertest1.avi	0	880	547	72	111				0	Content		-72	-111	17418020	301120962
17435	08:41:02.786	00:00:17.435	1046	-1024	-768	-1	-1	-1	-1	4	-1024	-768	-1	-1	-1	-1	4		0	0						Untertest1.avi	0	880	547	72	111				0	Content		-72	-111	17435209	301138151
17453	08:41:02.804	00:00:17.452	1047	-1024	-768	-1	-1	-1	-1	4	-1024	-768	-1	-1	-1	-1	4		0	0						Untertest1.avi	0	880	547	72	111				0	Content		-72	-111	17452580	301155522
17470	08:41:02.821	00:00:17.469	1048	-1024	-768	-1	-1	-1	-1	4	-1024	-768	-1	-1	-1	-1	4		0	0						Untertest1.avi	0	880	547	72	111				0	Content		-72	-111	17469826	301172768
17485	08:41:02.836	00:00:17.484	1049	-1024	-768	-1	-1	-1	-1	4	-1024	-768	-1	-1	-1	-1	4		0	0						Untertest1.avi	0	880	547	72	111				0	Content		-72	-111	17484753	301187695
17501	08:41:02.852	00:00:17.501	1050	-1024	-768	-1	-1	-1	-1	4	-1024	-768	-1	-1	-1	-1	4		0	0						Untertest1.avi	0	880	547	72	111				0	Content		-72	-111	17501376	301204318
17518	08:41:02.869	00:00:17.518	1051	-1024	-768	-1	-1	-1	-1	4	-1024	-768	-1	-1	-1	-1	4		0	0						Untertest1.avi	0	880	547	72	111				0	Content		-72	-111	17518131	301221073
17535	08:41:02.886	00:00:17.534	1052	-1024	-768	-1	-1	-1	-1	4	-1024	-768	-1	-1	-1	-1	4		0	0						Untertest1.avi	0	880	547	72	111				0	Content		-72	-111	17534746	301237688
17551	08:41:02.902	00:00:17.551	1053	-1024	-768	-1	-1	-1	-1	4	-1024	-768	-1	-1	-1	-1	4		0	0						Untertest1.avi	0	880	547	72	111				0	Content		-72	-111	17551367	301254309
17568	08:41:02.919	00:00:17.567	1054	-1024	-768	-1	-1	-1	-1	4	-1024	-768	-1	-1	-1	-1	4		0	0						Untertest1.avi	0	880	547	72	111				0	Content		-72	-111	17567990	301270932
17585	08:41:02.936	00:00:17.585	1055	-1024	-768	-1	-1	-1	-1	4	-1024	-768	-1	-1	-1	-1	4		0	0						Untertest1.avi	0	880	547	72	111				0	Content		-72	-111	17585179	301288121
17602	08:41:02.953	00:00:17.602	1056	-1024	-768	-1	-1	-1	-1	4	-1024	-768	-1	-1	-1	-1	4		0	0						Untertest1.avi	0	880	547	72	111				0	Content		-72	-111	17602426	301305368
17620	08:41:02.971	00:00:17.619	1057	-1024	-768	-1	-1	-1	-1	4	-1024	-768	-1	-1	-1	-1	4		0	0						Untertest1.avi	0	880	547	72	111				0	Content		-72	-111	17619799	301322741
17635	08:41:02.986	00:00:17.634	1058	-1024	-768	-1	-1	-1	-1	4	-1024	-768	-1	-1	-1	-1	4		0	0						Untertest1.avi	0	880	547	72	111				0	Content		-72	-111	17634602	301337544
17651	08:41:03.002	00:00:17.651	1059	-1024	-768	-1	-1	-1	-1	4	-1024	-768	-1	-1	-1	-1	4		0	0						Untertest1.avi	0	880	547	72	111				0	Content		-72	-111	17651224	301354166
17668	08:41:03.019	00:00:17.667	1060	-1024	-768	-1	-1	-1	-1	4	-1024	-768	-1	-1	-1	-1	4		0	0						Untertest1.avi	0	880	547	72	111				0	Content		-72	-111	17667974	301370916
17685	08:41:03.036	00:00:17.684	1061	-1024	-768	-1	-1	-1	-1	4	-1024	-768	-1	-1	-1	-1	4		0	0						Untertest1.avi	0	880	547	72	111				0	Content		-72	-111	17684594	301387536
17701	08:41:03.052	00:00:17.701	1062	-1024	-768	-1	-1	-1	-1	4	-1024	-768	-1	-1	-1	-1	4		0	0						Untertest1.avi	0	880	547	72	111				0	Content		-72	-111	17701214	301404156
17718	08:41:03.069	00:00:17.717	1063	-1024	-768	-1	-1	-1	-1	4	-1024	-768	-1	-1	-1	-1	4		0	0						Untertest1.avi	0	880	547	72	111				0	Content		-72	-111	17717836	301420778
17735	08:41:03.086	00:00:17.735	1064	-1024	-768	-1	-1	-1	-1	4	-1024	-768	-1	-1	-1	-1	4		0	0						Untertest1.avi	0	880	547	72	111				0	Content		-72	-111	17735029	301437971
17752	08:41:03.103	00:00:17.752	1065	-1024	-768	-1	-1	-1	-1	4	-1024	-768	-1	-1	-1	-1	4		0	0						Untertest1.avi	0	880	547	72	111				0	Content		-72	-111	17752400	301455342
17770	08:41:03.121	00:00:17.769	1066	-1024	-768	-1	-1	-1	-1	4	-1024	-768	-1	-1	-1	-1	4		0	0						Untertest1.avi	0	880	547	72	111				0	Content		-72	-111	17769645	301472587
17784	08:41:03.135	00:00:17.784	1067	-1024	-768	-1	-1	-1	-1	4	-1024	-768	-1	-1	-1	-1	4		0	0						Untertest1.avi	0	880	547	72	111				0	Content		-72	-111	17784450	301487392
17801	08:41:03.152	00:00:17.801	1068	-1024	-768	-1	-1	-1	-1	4	-1024	-768	-1	-1	-1	-1	4		0	0						Untertest1.avi	0	880	547	72	111				0	Content		-72	-111	17801198	301504140
17818	08:41:03.169	00:00:17.817	1069	-1024	-768	-1	-1	-1	-1	4	-1024	-768	-1	-1	-1	-1	4		0	0						Untertest1.avi	0	880	547	72	111				0	Content		-72	-111	17817822	301520764
17834	08:41:03.185	00:00:17.834	1070	-1024	-768	-1	-1	-1	-1	4	-1024	-768	-1	-1	-1	-1	4		0	0						Untertest1.avi	0	880	547	72	111				0	Content		-72	-111	17834442	301537384
17851	08:41:03.202	00:00:17.851	1071	-1024	-768	-1	-1	-1	-1	4	-1024	-768	-1	-1	-1	-1	4		0	0						Untertest1.avi	0	880	547	72	111				0	Content		-72	-111	17851122	301554064
17868	08:41:03.219	00:00:17.867	1072	-1024	-768	-1	-1	-1	-1	4	-1024	-768	-1	-1	-1	-1	4		0	0						Untertest1.avi	0	880	547	72	111				0	Content		-72	-111	17867950	301570892
17885	08:41:03.236	00:00:17.884	1073	-1024	-768	-1	-1	-1	-1	4	-1024	-768	-1	-1	-1	-1	4		0	0						Untertest1.avi	0	880	547	72	111				0	Content		-72	-111	17884616	301587558
17901	08:41:03.252	00:00:17.901	1074	-1024	-768	-1	-1	-1	-1	4	-1024	-768	-1	-1	-1	-1	4		0	0						Untertest1.avi	0	880	547	72	111				0	Content		-72	-111	17901283	301604225
17918	08:41:03.269	00:00:17.918	1075	-1024	-768	-1	-1	-1	-1	4	-1024	-768	-1	-1	-1	-1	4		0	0						Untertest1.avi	0	880	547	72	111				0	Content		-72	-111	17918264	301621206
17935	08:41:03.286	00:00:17.934	1076	-1024	-768	-1	-1	-1	-1	4	-1024	-768	-1	-1	-1	-1	4		0	0						Untertest1.avi	0	880	547	72	111				0	Content		-72	-111	17934931	301637873
17952	08:41:03.303	00:00:17.951	1077	-1024	-768	-1	-1	-1	-1	4	-1024	-768	-1	-1	-1	-1	4		0	0						Untertest1.avi	0	880	547	72	111				0	Content		-72	-111	17951597	301654539
17969	08:41:03.320	00:00:17.968	1078	-1024	-768	-1	-1	-1	-1	4	-1024	-768	-1	-1	-1	-1	4		0	0						Untertest1.avi	0	880	547	72	111				0	Content		-72	-111	17968910	301671852
17986	08:41:03.337	00:00:17.985	1079	-1024	-768	-1	-1	-1	-1	4	-1024	-768	-1	-1	-1	-1	4		0	0						Untertest1.avi	0	880	547	72	111				0	Content		-72	-111	17985577	301688519
18002	08:41:03.353	00:00:18.001	1080	-1024	-768	-1	-1	-1	-1	4	-1024	-768	-1	-1	-1	-1	4		0	0						Untertest1.avi	0	880	547	72	111				0	Content		-72	-111	18001795	301704737
18018	08:41:03.369	00:00:18.018	1081	-1024	-768	-1	-1	-1	-1	4	-1024	-768	-1	-1	-1	-1	4		0	0						Untertest1.avi	0	880	547	72	111				0	Content		-72	-111	18018462	301721404
18035	08:41:03.386	00:00:18.035	1082	-1024	-768	-1	-1	-1	-1	4	-1024	-768	-1	-1	-1	-1	4		0	0						Untertest1.avi	0	880	547	72	111				0	Content		-72	-111	18035128	301738070
18051	08:41:03.402	00:00:18.051	1083	-1024	-768	-1	-1	-1	-1	4	-1024	-768	-1	-1	-1	-1	4		0	0						Untertest1.avi	0	880	547	72	111				0	Content		-72	-111	18051360	301754302
18068	08:41:03.419	00:00:18.068	1084	-1024	-768	-1	-1	-1	-1	4	-1024	-768	-1	-1	-1	-1	4		0	0						Untertest1.avi	0	880	547	72	111				0	Content		-72	-111	18068027	301770969
18085	08:41:03.436	00:00:18.084	1085	-1024	-768	-1	-1	-1	-1	4	-1024	-768	-1	-1	-1	-1	4		0	0						Untertest1.avi	0	880	547	72	111				0	Content		-72	-111	18084550	301787492
18101	08:41:03.452	00:00:18.101	1086	-1024	-768	-1	-1	-1	-1	4	-1024	-768	-1	-1	-1	-1	4		0	0						Untertest1.avi	0	880	547	72	111				0	Content		-72	-111	18101216	301804158
18118	08:41:03.469	00:00:18.117	1087	-1024	-768	-1	-1	-1	-1	4	-1024	-768	-1	-1	-1	-1	4		0	0						Untertest1.avi	0	880	547	72	111				0	Content		-72	-111	18117883	301820825
18134	08:41:03.485	00:00:18.134	1088	-1024	-768	-1	-1	-1	-1	4	-1024	-768	-1	-1	-1	-1	4		0	0						Untertest1.avi	0	880	547	72	111				0	Content		-72	-111	18134390	301837332
18151	08:41:03.502	00:00:18.151	1089	-1024	-768	-1	-1	-1	-1	4	-1024	-768	-1	-1	-1	-1	4		0	0						Untertest1.avi	0	880	547	72	111				0	Content		-72	-111	18151057	301853999
18168	08:41:03.519	00:00:18.167	1090	-1024	-768	-1	-1	-1	-1	4	-1024	-768	-1	-1	-1	-1	4		0	0						Untertest1.avi	0	880	547	72	111				0	Content		-72	-111	18167654	301870596
18184	08:41:03.535	00:00:18.184	1091	-1024	-768	-1	-1	-1	-1	4	-1024	-768	-1	-1	-1	-1	4		0	0						Untertest1.avi	0	880	547	72	111				0	Content		-72	-111	18184320	301887262
18201	08:41:03.552	00:00:18.200	1092	-1024	-768	-1	-1	-1	-1	4	-1024	-768	-1	-1	-1	-1	4		0	0						Untertest1.avi	0	880	547	72	111				0	Content		-72	-111	18200987	301903929
18218	08:41:03.569	00:00:18.217	1093	-1024	-768	-1	-1	-1	-1	4	-1024	-768	-1	-1	-1	-1	4		0	0						Untertest1.avi	0	880	547	72	111				0	Content		-72	-111	18217558	301920500
18234	08:41:03.585	00:00:18.234	1094	-1024	-768	-1	-1	-1	-1	4	-1024	-768	-1	-1	-1	-1	4		0	0						Untertest1.avi	0	880	547	72	111				0	Content		-72	-111	18234225	301937167
18251	08:41:03.602	00:00:18.251	1095	-1024	-768	-1	-1	-1	-1	4	-1024	-768	-1	-1	-1	-1	4		0	0						Untertest1.avi	0	880	547	72	111				0	Content		-72	-111	18251052	301953994
18268	08:41:03.619	00:00:18.267	1096	-1024	-768	-1	-1	-1	-1	4	-1024	-768	-1	-1	-1	-1	4		0	0						Untertest1.avi	0	880	547	72	111				0	Content		-72	-111	18267718	301970660
18284	08:41:03.635	00:00:18.284	1097	-1024	-768	-1	-1	-1	-1	4	-1024	-768	-1	-1	-1	-1	4		0	0						Untertest1.avi	0	880	547	72	111				0	Content		-72	-111	18284385	301987327
18302	08:41:03.653	00:00:18.301	1098	-1024	-768	-1	-1	-1	-1	4	-1024	-768	-1	-1	-1	-1	4		0	0						Untertest1.avi	0	880	547	72	111				0	Content		-72	-111	18301550	302004492
18318	08:41:03.669	00:00:18.318	1099	-1024	-768	-1	-1	-1	-1	4	-1024	-768	-1	-1	-1	-1	4		0	0						Untertest1.avi	0	880	547	72	111				0	Content		-72	-111	18318217	302021159
18335	08:41:03.686	00:00:18.335	1100	-1024	-768	-1	-1	-1	-1	4	-1024	-768	-1	-1	-1	-1	4		0	0						Untertest1.avi	0	880	547	72	111				0	Content		-72	-111	18335209	302038151
18352	08:41:03.703	00:00:18.351	1101	-1024	-768	-1	-1	-1	-1	4	-1024	-768	-1	-1	-1	-1	4		0	0						Untertest1.avi	0	880	547	72	111				0	Content		-72	-111	18351876	302054818
18369	08:41:03.720	00:00:18.368	1102	-1024	-768	-1	-1	-1	-1	4	-1024	-768	-1	-1	-1	-1	4		0	0						Untertest1.avi	0	880	547	72	111				0	Content		-72	-111	18368543	302071485
18385	08:41:03.736	00:00:18.384	1103	-1024	-768	-1	-1	-1	-1	4	-1024	-768	-1	-1	-1	-1	4		0	0						Untertest1.avi	0	880	547	72	111				0	Content		-72	-111	18384619	302087561
18401	08:41:03.752	00:00:18.401	1104	-1024	-768	-1	-1	-1	-1	4	-1024	-768	-1	-1	-1	-1	4		0	0						Untertest1.avi	0	880	547	72	111				0	Content		-72	-111	18401286	302104228
18418	08:41:03.769	00:00:18.417	1105	-1024	-768	-1	-1	-1	-1	4	-1024	-768	-1	-1	-1	-1	4		0	0						Untertest1.avi	0	880	547	72	111				0	Content		-72	-111	18417753	302120695
18434	08:41:03.785	00:00:18.434	1106	-1024	-768	-1	-1	-1	-1	4	-1024	-768	-1	-1	-1	-1	4		0	0						Untertest1.avi	0	880	547	72	111				0	Content		-72	-111	18434420	302137362
18451	08:41:03.802	00:00:18.451	1107	-1024	-768	-1	-1	-1	-1	4	-1024	-768	-1	-1	-1	-1	4		0	0						Untertest1.avi	0	880	547	72	111				0	Content		-72	-111	18451087	302154029
18468	08:41:03.819	00:00:18.467	1108	-1024	-768	-1	-1	-1	-1	4	-1024	-768	-1	-1	-1	-1	4		0	0						Untertest1.avi	0	880	547	72	111				0	Content		-72	-111	18467513	302170455
18484	08:41:03.835	00:00:18.484	1109	-1024	-768	-1	-1	-1	-1	4	-1024	-768	-1	-1	-1	-1	4		0	0						Untertest1.avi	0	880	547	72	111				0	Content		-72	-111	18484180	302187122
18501	08:41:03.852	00:00:18.500	1110	-1024	-768	-1	-1	-1	-1	4	-1024	-768	-1	-1	-1	-1	4		0	0						Untertest1.avi	0	880	547	72	111				0	Content		-72	-111	18500683	302203625
18517	08:41:03.868	00:00:18.517	1111	-1024	-768	-1	-1	-1	-1	4	-1024	-768	-1	-1	-1	-1	4		0	0						Untertest1.avi	0	880	547	72	111				0	Content		-72	-111	18517363	302220305
18534	08:41:03.885	00:00:18.534	1112	-1024	-768	-1	-1	-1	-1	4	-1024	-768	-1	-1	-1	-1	4		0	0						Untertest1.avi	0	880	547	72	111				0	Content		-72	-111	18534012	302236954
18551	08:41:03.902	00:00:18.550	1113	-1024	-768	-1	-1	-1	-1	4	-1024	-768	-1	-1	-1	-1	4		0	0						Untertest1.avi	0	880	547	72	111				0	Content		-72	-111	18550679	302253621
18567	08:41:03.918	00:00:18.567	1114	-1024	-768	-1	-1	-1	-1	4	-1024	-768	-1	-1	-1	-1	4		0	0						Untertest1.avi	0	880	547	72	111				0	Content		-72	-111	18567345	302270287
18584	08:41:03.935	00:00:18.584	1115	-1024	-768	-1	-1	-1	-1	4	-1024	-768	-1	-1	-1	-1	4		0	0						Untertest1.avi	0	880	547	72	111				0	Content		-72	-111	18584162	302287104
18601	08:41:03.952	00:00:18.600	1116	-1024	-768	-1	-1	-1	-1	4	-1024	-768	-1	-1	-1	-1	4		0	0						Untertest1.avi	0	880	547	72	111				0	Content		-72	-111	18600829	302303771
18617	08:41:03.968	00:00:18.617	1117	-1024	-768	-1	-1	-1	-1	4	-1024	-768	-1	-1	-1	-1	4		0	0						Untertest1.avi	0	880	547	72	111				0	Content		-72	-111	18617496	302320438
18634	08:41:03.985	00:00:18.634	1118	-1024	-768	-1	-1	-1	-1	4	-1024	-768	-1	-1	-1	-1	4		0	0						Untertest1.avi	0	880	547	72	111				0	Content		-72	-111	18634470	302337412
18651	08:41:04.002	00:00:18.651	1119	-1024	-768	-1	-1	-1	-1	4	-1024	-768	-1	-1	-1	-1	4		0	0						Untertest1.avi	0	880	547	72	111				0	Content		-72	-111	18651136	302354078
18668	08:41:04.019	00:00:18.667	1120	-1024	-768	-1	-1	-1	-1	4	-1024	-768	-1	-1	-1	-1	4		0	0						Untertest1.avi	0	880	547	72	111				0	Content		-72	-111	18667803	302370745
18685	08:41:04.036	00:00:18.685	1121	-1024	-768	-1	-1	-1	-1	4	-1024	-768	-1	-1	-1	-1	4		0	0						Untertest1.avi	0	880	547	72	111				0	Content		-72	-111	18685108	302388050
18702	08:41:04.053	00:00:18.701	1122	-1024	-768	-1	-1	-1	-1	4	-1024	-768	-1	-1	-1	-1	4		0	0						Untertest1.avi	0	880	547	72	111				0	Content		-72	-111	18701775	302404717
18718	08:41:04.069	00:00:18.717	1123	-1024	-768	-1	-1	-1	-1	4	-1024	-768	-1	-1	-1	-1	4		0	0						Untertest1.avi	0	880	547	72	111				0	Content		-72	-111	18717989	302420931
18735	08:41:04.086	00:00:18.734	1124	-1024	-768	-1	-1	-1	-1	4	-1024	-768	-1	-1	-1	-1	4		0	0						Untertest1.avi	0	880	547	72	111				0	Content		-72	-111	18734655	302437597
18751	08:41:04.102	00:00:18.751	1125	-1024	-768	-1	-1	-1	-1	4	-1024	-768	-1	-1	-1	-1	4		0	0						Untertest1.avi	0	880	547	72	111				0	Content		-72	-111	18751322	302454264
18768	08:41:04.119	00:00:18.767	1126	-1024	-768	-1	-1	-1	-1	4	-1024	-768	-1	-1	-1	-1	4		0	0						Untertest1.avi	0	880	547	72	111				0	Content		-72	-111	18767551	302470493
18784	08:41:04.135	00:00:18.784	1127	-1024	-768	-1	-1	-1	-1	4	-1024	-768	-1	-1	-1	-1	4		0	0						Untertest1.avi	0	880	547	72	111				0	Content		-72	-111	18784218	302487160
18801	08:41:04.152	00:00:18.800	1128	-1024	-768	-1	-1	-1	-1	4	-1024	-768	-1	-1	-1	-1	4		0	0						Untertest1.avi	0	880	547	72	111				0	Content		-72	-111	18800686	302503628
18817	08:41:04.168	00:00:18.817	1129	-1024	-768	-1	-1	-1	-1	4	-1024	-768	-1	-1	-1	-1	4		0	0						Untertest1.avi	0	880	547	72	111				0	Content		-72	-111	18817353	302520295
18834	08:41:04.185	00:00:18.833	1130	-1024	-768	-1	-1	-1	-1	4	-1024	-768	-1	-1	-1	-1	4		0	0						Untertest1.avi	0	880	547	72	111				0	Content		-72	-111	18833905	302536847
18851	08:41:04.202	00:00:18.850	1131	-1024	-768	-1	-1	-1	-1	4	-1024	-768	-1	-1	-1	-1	4		0	0						Untertest1.avi	0	880	547	72	111				0	Content		-72	-111	18850572	302553514
18867	08:41:04.218	00:00:18.867	1132	-1024	-768	-1	-1	-1	-1	4	-1024	-768	-1	-1	-1	-1	4		0	0						Untertest1.avi	0	880	547	72	111				0	Content		-72	-111	18867182	302570124
18884	08:41:04.235	00:00:18.883	1133	-1024	-768	-1	-1	-1	-1	4	-1024	-768	-1	-1	-1	-1	4		0	0						Untertest1.avi	0	880	547	72	111				0	Content		-72	-111	18883848	302586790
18901	08:41:04.252	00:00:18.900	1134	-1024	-768	-1	-1	-1	-1	4	-1024	-768	-1	-1	-1	-1	4		0	0						Untertest1.avi	0	880	547	72	111				0	Content		-72	-111	18900515	302603457
18917	08:41:04.268	00:00:18.917	1135	-1024	-768	-1	-1	-1	-1	4	-1024	-768	-1	-1	-1	-1	4		0	0						Untertest1.avi	0	880	547	72	111				0	Content		-72	-111	18917100	302620042
18934	08:41:04.285	00:00:18.933	1136	-1024	-768	-1	-1	-1	-1	4	-1024	-768	-1	-1	-1	-1	4		0	0						Untertest1.avi	0	880	547	72	111				0	Content		-72	-111	18933767	302636709
18950	08:41:04.301	00:00:18.950	1137	-1024	-768	-1	-1	-1	-1	4	-1024	-768	-1	-1	-1	-1	4		0	0						Untertest1.avi	0	880	547	72	111				0	Content		-72	-111	18950433	302653375
18967	08:41:04.318	00:00:18.967	1138	-1024	-768	-1	-1	-1	-1	4	-1024	-768	-1	-1	-1	-1	4		0	0						Untertest1.avi	0	880	547	72	111				0	Content		-72	-111	18967251	302670193
18984	08:41:04.335	00:00:18.983	1139	-1024	-768	-1	-1	-1	-1	4	-1024	-768	-1	-1	-1	-1	4		0	0						Untertest1.avi	0	880	547	72	111				0	Content		-72	-111	18983918	302686860
19001	08:41:04.352	00:00:19.000	1140	-1024	-768	-1	-1	-1	-1	4	-1024	-768	-1	-1	-1	-1	4		0	0						Untertest1.avi	0	880	547	72	111				0	Content		-72	-111	19000585	302703527
19018	08:41:04.369	00:00:19.017	1141	-1024	-768	-1	-1	-1	-1	4	-1024	-768	-1	-1	-1	-1	4		0	0						Untertest1.avi	0	880	547	72	111				0	Content		-72	-111	19017736	302720678
19034	08:41:04.385	00:00:19.034	1142	-1024	-768	-1	-1	-1	-1	4	-1024	-768	-1	-1	-1	-1	4		0	0						Untertest1.avi	0	880	547	72	111				0	Content		-72	-111	19034402	302737344
19052	08:41:04.403	00:00:19.051	1143	-1024	-768	-1	-1	-1	-1	4	-1024	-768	-1	-1	-1	-1	4		0	0						Untertest1.avi	0	880	547	72	111				0	Content		-72	-111	19051585	302754527
19068	08:41:04.419	00:00:19.068	1144	-1024	-768	-1	-1	-1	-1	4	-1024	-768	-1	-1	-1	-1	4		0	0						Untertest1.avi	0	880	547	72	111				0	Content		-72	-111	19068252	302771194
19084	08:41:04.435	00:00:19.084	1145	-1024	-768	-1	-1	-1	-1	4	-1024	-768	-1	-1	-1	-1	4		0	0						Untertest1.avi	0	880	547	72	111				0	Content		-72	-111	19084461	302787403
19101	08:41:04.452	00:00:19.101	1146	-1024	-768	-1	-1	-1	-1	4	-1024	-768	-1	-1	-1	-1	4		0	0						Untertest1.avi	0	880	547	72	111				0	Content		-72	-111	19101128	302804070
19118	08:41:04.469	00:00:19.117	1147	-1024	-768	-1	-1	-1	-1	4	-1024	-768	-1	-1	-1	-1	4		0	0						Untertest1.avi	0	880	547	72	111				0	Content		-72	-111	19117794	302820736
19134	08:41:04.485	00:00:19.133	1148	-1024	-768	-1	-1	-1	-1	4	-1024	-768	-1	-1	-1	-1	4		0	0						Untertest1.avi	0	880	547	72	111				0	Content		-72	-111	19133958	302836900
19151	08:41:04.502	00:00:19.150	1149	-1024	-768	-1	-1	-1	-1	4	-1024	-768	-1	-1	-1	-1	4		0	0						Untertest1.avi	0	880	547	72	111				0	Content		-72	-111	19150625	302853567
19167	08:41:04.518	00:00:19.167	1150	-1024	-768	-1	-1	-1	-1	4	-1024	-768	-1	-1	-1	-1	4		0	0						Untertest1.avi	0	880	547	72	111				0	Content		-72	-111	19167060	302870002
19184	08:41:04.535	00:00:19.183	1151	-1024	-768	-1	-1	-1	-1	4	-1024	-768	-1	-1	-1	-1	4		0	0						Untertest1.avi	0	880	547	72	111				0	Content		-72	-111	19183726	302886668
19200	08:41:04.551	00:00:19.200	1152	-1024	-768	-1	-1	-1	-1	4	-1024	-768	-1	-1	-1	-1	4		0	0						Untertest1.avi	0	880	547	72	111				0	Content		-72	-111	19200241	302903183
19217	08:41:04.568	00:00:19.216	1153	-1024	-768	-1	-1	-1	-1	4	-1024	-768	-1	-1	-1	-1	4		0	0						Untertest1.avi	0	880	547	72	111				0	Content		-72	-111	19216921	302919863
19234	08:41:04.585	00:00:19.233	1154	-1024	-768	-1	-1	-1	-1	4	-1024	-768	-1	-1	-1	-1	4		0	0						Untertest1.avi	0	880	547	72	111				0	Content		-72	-111	19233517	302936459
19250	08:41:04.601	00:00:19.250	1155	-1024	-768	-1	-1	-1	-1	4	-1024	-768	-1	-1	-1	-1	4		0	0						Untertest1.avi	0	880	547	72	111				0	Content		-72	-111	19250184	302953126
19267	08:41:04.618	00:00:19.267	1156	-1024	-768	-1	-1	-1	-1	4	-1024	-768	-1	-1	-1	-1	4		0	0						Untertest1.avi	0	880	547	72	111				0	Content		-72	-111	19267093	302970035
19284	08:41:04.635	00:00:19.283	1157	-1024	-768	-1	-1	-1	-1	4	-1024	-768	-1	-1	-1	-1	4		0	0						Untertest1.avi	0	880	547	72	111				0	Content		-72	-111	19283760	302986702
19301	08:41:04.652	00:00:19.300	1158	-1024	-768	-1	-1	-1	-1	4	-1024	-768	-1	-1	-1	-1	4		0	0						Untertest1.avi	0	880	547	72	111				0	Content		-72	-111	19300873	303003815
19318	08:41:04.669	00:00:19.317	1159	-1024	-768	-1	-1	-1	-1	4	-1024	-768	-1	-1	-1	-1	4		0	0						Untertest1.avi	0	880	547	72	111				0	Content		-72	-111	19317540	303020482
19335	08:41:04.686	00:00:19.334	1160	-1024	-768	-1	-1	-1	-1	4	-1024	-768	-1	-1	-1	-1	4		0	0						Untertest1.avi	0	880	547	72	111				0	Content		-72	-111	19334767	303037709
19351	08:41:04.702	00:00:19.351	1161	-1024	-768	-1	-1	-1	-1	4	-1024	-768	-1	-1	-1	-1	4		0	0						Untertest1.avi	0	880	547	72	111				0	Content		-72	-111	19351433	303054375
19367	08:41:04.718	00:00:19.367	1162	-1024	-768	-1	-1	-1	-1	4	-1024	-768	-1	-1	-1	-1	4		0	0						Untertest1.avi	0	880	547	72	111				0	Content		-72	-111	19367464	303070406
19384	08:41:04.735	00:00:19.384	1163	-1024	-768	-1	-1	-1	-1	4	-1024	-768	-1	-1	-1	-1	4		0	0						Untertest1.avi	0	880	547	72	111				0	Content		-72	-111	19384131	303087073
19400	08:41:04.751	00:00:19.399	1164	-1024	-768	-1	-1	-1	-1	4	-1024	-768	-1	-1	-1	-1	4		0	0						Untertest1.avi	0	880	547	72	111				0	Content		-72	-111	19399977	303102919
19417	08:41:04.768	00:00:19.416	1165	-1024	-768	-1	-1	-1	-1	4	-1024	-768	-1	-1	-1	-1	4		0	0						Untertest1.avi	0	880	547	72	111				0	Content		-72	-111	19416723	303119665
19433	08:41:04.784	00:00:19.433	1166	-1024	-768	-1	-1	-1	-1	4	-1024	-768	-1	-1	-1	-1	4		0	0						Untertest1.avi	0	880	547	72	111				0	Content		-72	-111	19433374	303136316
19450	08:41:04.801	00:00:19.450	1167	-1024	-768	-1	-1	-1	-1	4	-1024	-768	-1	-1	-1	-1	4		0	0						Untertest1.avi	0	880	547	72	111				0	Content		-72	-111	19450041	303152983
19467	08:41:04.818	00:00:19.466	1168	-1024	-768	-1	-1	-1	-1	4	-1024	-768	-1	-1	-1	-1	4		0	0						Untertest1.avi	0	880	547	72	111				0	Content		-72	-111	19466692	303169634
19483	08:41:04.834	00:00:19.483	1169	-1024	-768	-1	-1	-1	-1	4	-1024	-768	-1	-1	-1	-1	4		0	0						Untertest1.avi	0	880	547	72	111				0	Content		-72	-111	19483359	303186301
19500	08:41:04.851	00:00:19.499	1170	-1024	-768	-1	-1	-1	-1	4	-1024	-768	-1	-1	-1	-1	4		0	0						Untertest1.avi	0	880	547	72	111				0	Content		-72	-111	19499975	303202917
19517	08:41:04.868	00:00:19.516	1171	-1024	-768	-1	-1	-1	-1	4	-1024	-768	-1	-1	-1	-1	4		0	0						Untertest1.avi	0	880	547	72	111				0	Content		-72	-111	19516642	303219584
19533	08:41:04.884	00:00:19.533	1172	-1024	-768	-1	-1	-1	-1	4	-1024	-768	-1	-1	-1	-1	4		0	0						Untertest1.avi	0	880	547	72	111				0	Content		-72	-111	19533498	303236440
19550	08:41:04.901	00:00:19.550	1173	-1024	-768	-1	-1	-1	-1	4	-1024	-768	-1	-1	-1	-1	4		0	0						Untertest1.avi	0	880	547	72	111				0	Content		-72	-111	19550165	303253107
19567	08:41:04.918	00:00:19.566	1174	-1024	-768	-1	-1	-1	-1	4	-1024	-768	-1	-1	-1	-1	4		0	0						Untertest1.avi	0	880	547	72	111				0	Content		-72	-111	19566831	303269773
19584	08:41:04.935	00:00:19.583	1175	-1024	-768	-1	-1	-1	-1	4	-1024	-768	-1	-1	-1	-1	4		0	0						Untertest1.avi	0	880	547	72	111				0	Content		-72	-111	19583956	303286898
19601	08:41:04.952	00:00:19.600	1176	-1024	-768	-1	-1	-1	-1	4	-1024	-768	-1	-1	-1	-1	4		0	0						Untertest1.avi	0	880	547	72	111				0	Content		-72	-111	19600623	303303565
19618	08:41:04.969	00:00:19.617	1177	-1024	-768	-1	-1	-1	-1	4	-1024	-768	-1	-1	-1	-1	4		0	0						Untertest1.avi	0	880	547	72	111				0	Content		-72	-111	19617851	303320793
19635	08:41:04.986	00:00:19.634	1178	-1024	-768	-1	-1	-1	-1	4	-1024	-768	-1	-1	-1	-1	4		0	0						Untertest1.avi	0	880	547	72	111				0	Content		-72	-111	19634518	303337460
19651	08:41:05.002	00:00:19.650	1179	-1024	-768	-1	-1	-1	-1	4	-1024	-768	-1	-1	-1	-1	4		0	0						Untertest1.avi	0	880	547	72	111				0	Content		-72	-111	19650745	303353687
19667	08:41:05.018	00:00:19.667	1180	-1024	-768	-1	-1	-1	-1	4	-1024	-768	-1	-1	-1	-1	4		0	0						Untertest1.avi	0	880	547	72	111				0	Content		-72	-111	19667412	303370354
19684	08:41:05.035	00:00:19.684	1181	-1024	-768	-1	-1	-1	-1	4	-1024	-768	-1	-1	-1	-1	4		0	0						Untertest1.avi	0	880	547	72	111				0	Content		-72	-111	19684079	303387021
19700	08:41:05.051	00:00:19.700	1182	-1024	-768	-1	-1	-1	-1	4	-1024	-768	-1	-1	-1	-1	4		0	0						Untertest1.avi	0	880	547	72	111				0	Content		-72	-111	19700261	303403203
19717	08:41:05.068	00:00:19.716	1183	-1024	-768	-1	-1	-1	-1	4	-1024	-768	-1	-1	-1	-1	4		0	0						Untertest1.avi	0	880	547	72	111				0	Content		-72	-111	19716928	303419870
19733	08:41:05.084	00:00:19.733	1184	-1024	-768	-1	-1	-1	-1	4	-1024	-768	-1	-1	-1	-1	4		0	0						Untertest1.avi	0	880	547	72	111				0	Content		-72	-111	19733196	303436138
19750	08:41:05.101	00:00:19.749	1185	-1024	-768	-1	-1	-1	-1	4	-1024	-768	-1	-1	-1	-1	4		0	0						Untertest1.avi	0	880	547	72	111				0	Content		-72	-111	19749840	303452782
19767	08:41:05.118	00:00:19.766	1186	-1024	-768	-1	-1	-1	-1	4	-1024	-768	-1	-1	-1	-1	4		0	0						Untertest1.avi	0	880	547	72	111				0	Content		-72	-111	19766507	303469449
19783	08:41:05.134	00:00:19.783	1187	-1024	-768	-1	-1	-1	-1	4	-1024	-768	-1	-1	-1	-1	4		0	0						Untertest1.avi	0	880	547	72	111				0	Content		-72	-111	19783159	303486101
19800	08:41:05.151	00:00:19.799	1188	-1024	-768	-1	-1	-1	-1	4	-1024	-768	-1	-1	-1	-1	4		0	0						Untertest1.avi	0	880	547	72	111				0	Content		-72	-111	19799825	303502767
19816	08:41:05.167	00:00:19.816	1189	-1024	-768	-1	-1	-1	-1	4	-1024	-768	-1	-1	-1	-1	4		0	0						Untertest1.avi	0	880	547	72	111				0	Content		-72	-111	19816445	303519387
19833	08:41:05.184	00:00:19.833	1190	-1024	-768	-1	-1	-1	-1	4	-1024	-768	-1	-1	-1	-1	4		0	0						Untertest1.avi	0	880	547	72	111				0	Content		-72	-111	19833112	303536054
19850	08:41:05.201	00:00:19.849	1191	-1024	-768	-1	-1	-1	-1	4	-1024	-768	-1	-1	-1	-1	4		0	0						Untertest1.avi	0	880	547	72	111				0	Content		-72	-111	19849779	303552721
19867	08:41:05.218	00:00:19.866	1192	-1024	-768	-1	-1	-1	-1	4	-1024	-768	-1	-1	-1	-1	4		0	0						Untertest1.avi	0	880	547	72	111				0	Content		-72	-111	19866666	303569608
19883	08:41:05.234	00:00:19.883	1193	-1024	-768	-1	-1	-1	-1	4	-1024	-768	-1	-1	-1	-1	4		0	0						Untertest1.avi	0	880	547	72	111				0	Content		-72	-111	19883332	303586274
19900	08:41:05.251	00:00:19.900	1194	-1024	-768	-1	-1	-1	-1	4	-1024	-768	-1	-1	-1	-1	4		0	0						Untertest1.avi	0	880	547	72	111				0	Content		-72	-111	19900439	303603381
19917	08:41:05.268	00:00:19.917	1195	-1024	-768	-1	-1	-1	-1	4	-1024	-768	-1	-1	-1	-1	4		0	0						Untertest1.avi	0	880	547	72	111				0	Content		-72	-111	19917106	303620048
19934	08:41:05.285	00:00:19.934	1196	-1024	-768	-1	-1	-1	-1	4	-1024	-768	-1	-1	-1	-1	4		0	0						Untertest1.avi	0	880	547	72	111				0	Content		-72	-111	19934326	303637268
19951	08:41:05.302	00:00:19.950	1197	-1024	-768	-1	-1	-1	-1	4	-1024	-768	-1	-1	-1	-1	4		0	0						Untertest1.avi	0	880	547	72	111				0	Content		-72	-111	19950993	303653935
19967	08:41:05.318	00:00:19.967	1198	-1024	-768	-1	-1	-1	-1	4	-1024	-768	-1	-1	-1	-1	4		0	0						Untertest1.avi	0	880	547	72	111				0	Content		-72	-111	19967017	303669959
19984	08:41:05.335	00:00:19.983	1199	-1024	-768	-1	-1	-1	-1	4	-1024	-768	-1	-1	-1	-1	4		0	0						Untertest1.avi	0	880	547	72	111				0	Content		-72	-111	19983684	303686626
20000	08:41:05.351	00:00:19.999	1200	-1024	-768	-1	-1	-1	-1	4	-1024	-768	-1	-1	-1	-1	4		0	0						Untertest1.avi	0	880	547	72	111				0	Content		-72	-111	19999664	303702606
20016	08:41:05.367	00:00:20.016	1201	-1024	-768	-1	-1	-1	-1	4	-1024	-768	-1	-1	-1	-1	4		0	0						Untertest1.avi	0	880	547	72	111				0	Content		-72	-111	20016285	303719227
20033	08:41:05.384	00:00:20.032	1202	-1024	-768	-1	-1	-1	-1	4	-1024	-768	-1	-1	-1	-1	4		0	0						Untertest1.avi	0	880	547	72	111				0	Content		-72	-111	20032935	303735877
20050	08:41:05.401	00:00:20.049	1203	-1024	-768	-1	-1	-1	-1	4	-1024	-768	-1	-1	-1	-1	4		0	0						Untertest1.avi	0	880	547	72	111				0	Content		-72	-111	20049602	303752544
20066	08:41:05.417	00:00:20.066	1204	-1024	-768	-1	-1	-1	-1	4	-1024	-768	-1	-1	-1	-1	4		0	0						Untertest1.avi	0	880	547	72	111				0	Content		-72	-111	20066251	303769193
20083	08:41:05.434	00:00:20.082	1205	-1024	-768	-1	-1	-1	-1	4	-1024	-768	-1	-1	-1	-1	4		0	0						Untertest1.avi	0	880	547	72	111				0	Content		-72	-111	20082918	303785860
20100	08:41:05.451	00:00:20.099	1206	-1024	-768	-1	-1	-1	-1	4	-1024	-768	-1	-1	-1	-1	4		0	0						Untertest1.avi	0	880	547	72	111				0	Content		-72	-111	20099533	303802475
20116	08:41:05.467	00:00:20.116	1207	-1024	-768	-1	-1	-1	-1	4	-1024	-768	-1	-1	-1	-1	4		0	0						Untertest1.avi	0	880	547	72	111				0	Content		-72	-111	20116199	303819141
20133	08:41:05.484	00:00:20.133	1208	-1024	-768	-1	-1	-1	-1	4	-1024	-768	-1	-1	-1	-1	4		0	0						Untertest1.avi	0	880	547	72	111				0	Content		-72	-111	20133056	303835998
20150	08:41:05.501	00:00:20.149	1209	-1024	-768	-1	-1	-1	-1	4	-1024	-768	-1	-1	-1	-1	4		0	0						Untertest1.avi	0	880	547	72	111				0	Content		-72	-111	20149723	303852665
20166	08:41:05.517	00:00:20.166	1210	-1024	-768	-1	-1	-1	-1	4	-1024	-768	-1	-1	-1	-1	4		0	0						Untertest1.avi	0	880	547	72	111				0	Content		-72	-111	20166390	303869332
20184	08:41:05.535	00:00:20.183	1211	-1024	-768	-1	-1	-1	-1	4	-1024	-768	-1	-1	-1	-1	4		0	0						Untertest1.avi	0	880	547	72	111				0	Content		-72	-111	20183515	303886457
20200	08:41:05.551	00:00:20.200	1212	-1024	-768	-1	-1	-1	-1	4	-1024	-768	-1	-1	-1	-1	4		0	0						Untertest1.avi	0	880	547	72	111				0	Content		-72	-111	20200182	303903124
20217	08:41:05.568	00:00:20.217	1213	-1024	-768	-1	-1	-1	-1	4	-1024	-768	-1	-1	-1	-1	4		0	0						Untertest1.avi	0	880	547	72	111				0	Content		-72	-111	20217409	303920351
20234	08:41:05.585	00:00:20.234	1214	-1024	-768	-1	-1	-1	-1	4	-1024	-768	-1	-1	-1	-1	4		0	0						Untertest1.avi	0	880	547	72	111				0	Content		-72	-111	20234076	303937018
20250	08:41:05.601	00:00:20.250	1215	-1024	-768	-1	-1	-1	-1	4	-1024	-768	-1	-1	-1	-1	4		0	0						Untertest1.avi	0	880	547	72	111				0	Content		-72	-111	20250304	303953246
20267	08:41:05.618	00:00:20.266	1216	-1024	-768	-1	-1	-1	-1	4	-1024	-768	-1	-1	-1	-1	4		0	0						Untertest1.avi	0	880	547	72	111				0	Content		-72	-111	20266970	303969912
20284	08:41:05.635	00:00:20.283	1217	-1024	-768	-1	-1	-1	-1	4	-1024	-768	-1	-1	-1	-1	4		0	0						Untertest1.avi	0	880	547	72	111				0	Content		-72	-111	20283637	303986579
20300	08:41:05.651	00:00:20.299	1218	-1024	-768	-1	-1	-1	-1	4	-1024	-768	-1	-1	-1	-1	4		0	0						Untertest1.avi	0	880	547	72	111				0	Content		-72	-111	20299820	304002762
20316	08:41:05.667	00:00:20.316	1219	-1024	-768	-1	-1	-1	-1	4	-1024	-768	-1	-1	-1	-1	4		0	0						Untertest1.avi	0	880	547	72	111				0	Content		-72	-111	20316487	304019429
20333	08:41:05.684	00:00:20.332	1220	-1024	-768	-1	-1	-1	-1	4	-1024	-768	-1	-1	-1	-1	4		0	0						Untertest1.avi	0	880	547	72	111				0	Content		-72	-111	20332930	304035872
20350	08:41:05.701	00:00:20.349	1221	-1024	-768	-1	-1	-1	-1	4	-1024	-768	-1	-1	-1	-1	4		0	0						Untertest1.avi	0	880	547	72	111				0	Content		-72	-111	20349596	304052538
20366	08:41:05.717	00:00:20.366	1222	-1024	-768	-1	-1	-1	-1	4	-1024	-768	-1	-1	-1	-1	4		0	0						Untertest1.avi	0	880	547	72	111				0	Content		-72	-111	20366119	304069061
20383	08:41:05.734	00:00:20.382	1223	-1024	-768	-1	-1	-1	-1	4	-1024	-768	-1	-1	-1	-1	4		0	0						Untertest1.avi	0	880	547	72	111				0	Content		-72	-111	20382801	304085743
20399	08:41:05.750	00:00:20.399	1224	-1024	-768	-1	-1	-1	-1	4	-1024	-768	-1	-1	-1	-1	4		0	0						Untertest1.avi	0	880	547	72	111				0	Content		-72	-111	20399395	304102337
20416	08:41:05.767	00:00:20.416	1225	-1024	-768	-1	-1	-1	-1	4	-1024	-768	-1	-1	-1	-1	4		0	0						Untertest1.avi	0	880	547	72	111				0	Content		-72	-111	20416061	304119003
20433	08:41:05.784	00:00:20.432	1226	-1024	-768	-1	-1	-1	-1	4	-1024	-768	-1	-1	-1	-1	4		0	0						Untertest1.avi	0	880	547	72	111				0	Content		-72	-111	20432961	304135903
20450	08:41:05.801	00:00:20.449	1227	-1024	-768	-1	-1	-1	-1	4	-1024	-768	-1	-1	-1	-1	4		0	0						Untertest1.avi	0	880	547	72	111				0	Content		-72	-111	20449628	304152570
20467	08:41:05.818	00:00:20.466	1228	-1024	-768	-1	-1	-1	-1	4	-1024	-768	-1	-1	-1	-1	4		0	0						Untertest1.avi	0	880	547	72	111				0	Content		-72	-111	20466742	304169684
20483	08:41:05.834	00:00:20.483	1229	-1024	-768	-1	-1	-1	-1	4	-1024	-768	-1	-1	-1	-1	4		0	0						Untertest1.avi	0	880	547	72	111				0	Content		-72	-111	20483409	304186351
20501	08:41:05.852	00:00:20.500	1230	-1024	-768	-1	-1	-1	-1	4	-1024	-768	-1	-1	-1	-1	4		0	0						Untertest1.avi	0	880	547	72	111				0	Content		-72	-111	20500573	304203515
20517	08:41:05.868	00:00:20.517	1231	-1024	-768	-1	-1	-1	-1	4	-1024	-768	-1	-1	-1	-1	4		0	0						Untertest1.avi	0	880	547	72	111				0	Content		-72	-111	20517240	304220182
20533	08:41:05.884	00:00:20.533	1232	-1024	-768	-1	-1	-1	-1	4	-1024	-768	-1	-1	-1	-1	4		0	0						Untertest1.avi	0	880	547	72	111				0	Content		-72	-111	20533231	304236173
20550	08:41:05.901	00:00:20.549	1233	-1024	-768	-1	-1	-1	-1	4	-1024	-768	-1	-1	-1	-1	4		0	0						Untertest1.avi	0	880	547	72	111				0	Content		-72	-111	20549898	304252840
20566	08:41:05.917	00:00:20.565	1234	-1024	-768	-1	-1	-1	-1	4	-1024	-768	-1	-1	-1	-1	4		0	0						Untertest1.avi	0	880	547	72	111				0	Content		-72	-111	20565844	304268786
20583	08:41:05.934	00:00:20.582	1235	-1024	-768	-1	-1	-1	-1	4	-1024	-768	-1	-1	-1	-1	4		0	0						Untertest1.avi	0	880	547	72	111				0	Content		-72	-111	20582593	304285535
20599	08:41:05.950	00:00:20.599	1236	-1024	-768	-1	-1	-1	-1	4	-1024	-768	-1	-1	-1	-1	4		0	0						Untertest1.avi	0	880	547	72	111				0	Content		-72	-111	20599244	304302186
20616	08:41:05.967	00:00:20.615	1237	-1024	-768	-1	-1	-1	-1	4	-1024	-768	-1	-1	-1	-1	4		0	0						Untertest1.avi	0	880	547	72	111				0	Content		-72	-111	20615911	304318853
20633	08:41:05.984	00:00:20.632	1238	-1024	-768	-1	-1	-1	-1	4	-1024	-768	-1	-1	-1	-1	4		0	0						Untertest1.avi	0	880	547	72	111				0	Content		-72	-111	20632561	304335503
20649	08:41:06.000	00:00:20.649	1239	-1024	-768	-1	-1	-1	-1	4	-1024	-768	-1	-1	-1	-1	4		0	0						Untertest1.avi	0	880	547	72	111				0	Content		-72	-111	20649227	304352169
20666	08:41:06.017	00:00:20.665	1240	-1024	-768	-1	-1	-1	-1	4	-1024	-768	-1	-1	-1	-1	4		0	0						Untertest1.avi	0	880	547	72	111				0	Content		-72	-111	20665842	304368784
20683	08:41:06.034	00:00:20.682	1241	-1024	-768	-1	-1	-1	-1	4	-1024	-768	-1	-1	-1	-1	4		0	0						Untertest1.avi	0	880	547	72	111				0	Content		-72	-111	20682509	304385451
20699	08:41:06.050	00:00:20.699	1242	-1024	-768	-1	-1	-1	-1	4	-1024	-768	-1	-1	-1	-1	4		0	0						Untertest1.avi	0	880	547	72	111				0	Content		-72	-111	20699419	304402361
20716	08:41:06.067	00:00:20.716	1243	-1024	-768	-1	-1	-1	-1	4	-1024	-768	-1	-1	-1	-1	4		0	0						Untertest1.avi	0	880	547	72	111				0	Content		-72	-111	20716086	304419028
20733	08:41:06.084	00:00:20.733	1244	-1024	-768	-1	-1	-1	-1	4	-1024	-768	-1	-1	-1	-1	4		0	0						Untertest1.avi	0	880	547	72	111				0	Content		-72	-111	20733206	304436148
20750	08:41:06.101	00:00:20.749	1245	-1024	-768	-1	-1	-1	-1	4	-1024	-768	-1	-1	-1	-1	4		0	0						Untertest1.avi	0	880	547	72	111				0	Content		-72	-111	20749873	304452815
20767	08:41:06.118	00:00:20.767	1246	-1024	-768	-1	-1	-1	-1	4	-1024	-768	-1	-1	-1	-1	4		0	0						Untertest1.avi	0	880	547	72	111				0	Content		-72	-111	20767099	304470041
20784	08:41:06.135	00:00:20.783	1247	-1024	-768	-1	-1	-1	-1	4	-1024	-768	-1	-1	-1	-1	4		0	0						Untertest1.avi	0	880	547	72	111				0	Content		-72	-111	20783766	304486708
20800	08:41:06.151	00:00:20.799	1248	-1024	-768	-1	-1	-1	-1	4	-1024	-768	-1	-1	-1	-1	4		0	0						Untertest1.avi	0	880	547	72	111				0	Content		-72	-111	20799949	304502891
20817	08:41:06.168	00:00:20.816	1249	-1024	-768	-1	-1	-1	-1	4	-1024	-768	-1	-1	-1	-1	4		0	0						Untertest1.avi	0	880	547	72	111				0	Content		-72	-111	20816616	304519558
20833	08:41:06.184	00:00:20.833	1250	-1024	-768	-1	-1	-1	-1	4	-1024	-768	-1	-1	-1	-1	4		0	0						Untertest1.avi	0	880	547	72	111				0	Content		-72	-111	20833283	304536225
20849	08:41:06.200	00:00:20.849	1251	-1024	-768	-1	-1	-1	-1	4	-1024	-768	-1	-1	-1	-1	4		0	0						Untertest1.avi	0	880	547	72	111				0	Content		-72	-111	20849492	304552434
20866	08:41:06.217	00:00:20.866	1252	-1024	-768	-1	-1	-1	-1	4	-1024	-768	-1	-1	-1	-1	4		0	0						Untertest1.avi	0	880	547	72	111				0	Content		-72	-111	20866159	304569101
20883	08:41:06.234	00:00:20.882	1253	-1024	-768	-1	-1	-1	-1	4	-1024	-768	-1	-1	-1	-1	4		0	0						Untertest1.avi	0	880	547	72	111				0	Content		-72	-111	20882607	304585549
20899	08:41:06.250	00:00:20.899	1254	-1024	-768	-1	-1	-1	-1	4	-1024	-768	-1	-1	-1	-1	4		0	0						Untertest1.avi	0	880	547	72	111				0	Content		-72	-111	20899274	304602216
20916	08:41:06.267	00:00:20.915	1255	-1024	-768	-1	-1	-1	-1	4	-1024	-768	-1	-1	-1	-1	4		0	0						Untertest1.avi	0	880	547	72	111				0	Content		-72	-111	20915693	304618635
20932	08:41:06.283	00:00:20.932	1256	-1024	-768	-1	-1	-1	-1	4	-1024	-768	-1	-1	-1	-1	4		0	0						Untertest1.avi	0	880	547	72	111				0	Content		-72	-111	20932355	304635297
20949	08:41:06.300	00:00:20.948	1257	-1024	-768	-1	-1	-1	-1	4	-1024	-768	-1	-1	-1	-1	4		0	0						Untertest1.avi	0	880	547	72	111				0	Content		-72	-111	20948952	304651894
20966	08:41:06.317	00:00:20.965	1258	-1024	-768	-1	-1	-1	-1	4	-1024	-768	-1	-1	-1	-1	4		0	0						Untertest1.avi	0	880	547	72	111				0	Content		-72	-111	20965619	304668561
20983	08:41:06.334	00:00:20.982	1259	-1024	-768	-1	-1	-1	-1	4	-1024	-768	-1	-1	-1	-1	4		0	0						Untertest1.avi	0	880	547	72	111				0	Content		-72	-111	20982519	304685461
20999	08:41:06.350	00:00:20.999	1260	-1024	-768	-1	-1	-1	-1	4	-1024	-768	-1	-1	-1	-1	4		0	0						Untertest1.avi	0	880	547	72	111				0	Content		-72	-111	20999186	304702128
21016	08:41:06.367	00:00:21.016	1261	-1024	-768	-1	-1	-1	-1	4	-1024	-768	-1	-1	-1	-1	4		0	0						Untertest1.avi	0	880	547	72	111				0	Content		-72	-111	21016301	304719243
21033	08:41:06.384	00:00:21.032	1262	-1024	-768	-1	-1	-1	-1	4	-1024	-768	-1	-1	-1	-1	4		0	0						Untertest1.avi	0	880	547	72	111				0	Content		-72	-111	21032967	304735909
21050	08:41:06.401	00:00:21.050	1263	-1024	-768	-1	-1	-1	-1	4	-1024	-768	-1	-1	-1	-1	4		0	0						Untertest1.avi	0	880	547	72	111				0	Content		-72	-111	21050191	304753133
21067	08:41:06.418	00:00:21.066	1264	-1024	-768	-1	-1	-1	-1	4	-1024	-768	-1	-1	-1	-1	4		0	0						Untertest1.avi	0	880	547	72	111				0	Content		-72	-111	21066858	304769800
21083	08:41:06.434	00:00:21.082	1265	-1024	-768	-1	-1	-1	-1	4	-1024	-768	-1	-1	-1	-1	4		0	0						Untertest1.avi	0	880	547	72	111				0	Content		-72	-111	21082885	304785827
21100	08:41:06.451	00:00:21.099	1266	-1024	-768	-1	-1	-1	-1	4	-1024	-768	-1	-1	-1	-1	4		0	0						Untertest1.avi	0	880	547	72	111				0	Content		-72	-111	21099552	304802494
21116	08:41:06.467	00:00:21.115	1267	-1024	-768	-1	-1	-1	-1	4	-1024	-768	-1	-1	-1	-1	4		0	0						Untertest1.avi	0	880	547	72	111				0	Content		-72	-111	21115533	304818475
21132	08:41:06.483	00:00:21.132	1268	-1024	-768	-1	-1	-1	-1	4	-1024	-768	-1	-1	-1	-1	4		0	0						Untertest1.avi	0	880	547	72	111				0	Content		-72	-111	21132159	304835101
21149	08:41:06.500	00:00:21.148	1269	-1024	-768	-1	-1	-1	-1	4	-1024	-768	-1	-1	-1	-1	4		0	0						Untertest1.avi	0	880	547	72	111				0	Content		-72	-111	21148872	304851814
21166	08:41:06.517	00:00:21.165	1270	-1024	-768	-1	-1	-1	-1	4	-1024	-768	-1	-1	-1	-1	4		0	0						Untertest1.avi	0	880	547	72	111				0	Content		-72	-111	21165539	304868481
21182	08:41:06.533	00:00:21.182	1271	-1024	-768	-1	-1	-1	-1	4	-1024	-768	-1	-1	-1	-1	4		0	0						Untertest1.avi	0	880	547	72	111				0	Content		-72	-111	21182156	304885098
21199	08:41:06.550	00:00:21.198	1272	-1024	-768	-1	-1	-1	-1	4	-1024	-768	-1	-1	-1	-1	4		0	0						Untertest1.avi	0	880	547	72	111				0	Content		-72	-111	21198823	304901765
21215	08:41:06.566	00:00:21.215	1273	-1024	-768	-1	-1	-1	-1	4	-1024	-768	-1	-1	-1	-1	4		0	0						Untertest1.avi	0	880	547	72	111				0	Content		-72	-111	21215485	304918427
21232	08:41:06.583	00:00:21.232	1274	-1024	-768	-1	-1	-1	-1	4	-1024	-768	-1	-1	-1	-1	4		0	0						Untertest1.avi	0	880	547	72	111				0	Content		-72	-111	21232152	304935094
21249	08:41:06.600	00:00:21.249	1275	-1024	-768	-1	-1	-1	-1	4	-1024	-768	-1	-1	-1	-1	4		0	0						Untertest1.avi	0	880	547	72	111				0	Content		-72	-111	21249085	304952027
21266	08:41:06.617	00:00:21.265	1276	-1024	-768	-1	-1	-1	-1	4	-1024	-768	-1	-1	-1	-1	4		0	0						Untertest1.avi	0	880	547	72	111				0	Content		-72	-111	21265751	304968693
21283	08:41:06.634	00:00:21.282	1277	-1024	-768	-1	-1	-1	-1	4	-1024	-768	-1	-1	-1	-1	4		0	0						Untertest1.avi	0	880	547	72	111				0	Content		-72	-111	21282884	304985826
21300	08:41:06.651	00:00:21.299	1278	-1024	-768	-1	-1	-1	-1	4	-1024	-768	-1	-1	-1	-1	4		0	0						Untertest1.avi	0	880	547	72	111				0	Content		-72	-111	21299551	305002493
21317	08:41:06.668	00:00:21.316	1279	-1024	-768	-1	-1	-1	-1	4	-1024	-768	-1	-1	-1	-1	4		0	0						Untertest1.avi	0	880	547	72	111				0	Content		-72	-111	21316721	305019663
21333	08:41:06.684	00:00:21.333	1280	-1024	-768	-1	-1	-1	-1	4	-1024	-768	-1	-1	-1	-1	4		0	0						Untertest1.avi	0	880	547	72	111				0	Content		-72	-111	21333388	305036330
21350	08:41:06.701	00:00:21.349	1281	-1024	-768	-1	-1	-1	-1	4	-1024	-768	-1	-1	-1	-1	4		0	0						Untertest1.avi	0	880	547	72	111				0	Content		-72	-111	21349594	305052536
21366	08:41:06.717	00:00:21.366	1282	-1024	-768	-1	-1	-1	-1	4	-1024	-768	-1	-1	-1	-1	4		0	0						Untertest1.avi	0	880	547	72	111				0	Content		-72	-111	21366261	305069203
21383	08:41:06.734	00:00:21.382	1283	-1024	-768	-1	-1	-1	-1	4	-1024	-768	-1	-1	-1	-1	4		0	0						Untertest1.avi	0	880	547	72	111				0	Content		-72	-111	21382928	305085870
21399	08:41:06.750	00:00:21.399	1284	-1024	-768	-1	-1	-1	-1	4	-1024	-768	-1	-1	-1	-1	4		0	0						Untertest1.avi	0	880	547	72	111				0	Content		-72	-111	21399101	305102043
21416	08:41:06.767	00:00:21.415	1285	-1024	-768	-1	-1	-1	-1	4	-1024	-768	-1	-1	-1	-1	4		0	0						Untertest1.avi	0	880	547	72	111				0	Content		-72	-111	21415767	305118709
21432	08:41:06.783	00:00:21.432	1286	-1024	-768	-1	-1	-1	-1	4	-1024	-768	-1	-1	-1	-1	4		0	0						Untertest1.avi	0	880	547	72	111				0	Content		-72	-111	21432200	305135142
21449	08:41:06.800	00:00:21.448	1287	-1024	-768	-1	-1	-1	-1	4	-1024	-768	-1	-1	-1	-1	4		0	0						Untertest1.avi	0	880	547	72	111				0	Content		-72	-111	21448867	305151809
21465	08:41:06.816	00:00:21.465	1288	-1024	-768	-1	-1	-1	-1	4	-1024	-768	-1	-1	-1	-1	4		0	0						Untertest1.avi	0	880	547	72	111				0	Content		-72	-111	21465251	305168193
21482	08:41:06.833	00:00:21.482	1289	-1024	-768	-1	-1	-1	-1	4	-1024	-768	-1	-1	-1	-1	4		0	0						Untertest1.avi	0	880	547	72	111				0	Content		-72	-111	21482051	305184993
21499	08:41:06.850	00:00:21.498	1290	-1024	-768	-1	-1	-1	-1	4	-1024	-768	-1	-1	-1	-1	4		0	0						Untertest1.avi	0	880	547	72	111				0	Content		-72	-111	21498648	305201590
21515	08:41:06.866	00:00:21.515	1291	-1024	-768	-1	-1	-1	-1	4	-1024	-768	-1	-1	-1	-1	4		0	0						Untertest1.avi	0	880	547	72	111				0	Content		-72	-111	21515315	305218257
21532	08:41:06.883	00:00:21.532	1292	-1024	-768	-1	-1	-1	-1	4	-1024	-768	-1	-1	-1	-1	4		0	0						Untertest1.avi	0	880	547	72	111				0	Content		-72	-111	21532215	305235157
21549	08:41:06.900	00:00:21.548	1293	-1024	-768	-1	-1	-1	-1	4	-1024	-768	-1	-1	-1	-1	4		0	0						Untertest1.avi	0	880	547	72	111				0	Content		-72	-111	21548882	305251824
21566	08:41:06.917	00:00:21.565	1294	-1024	-768	-1	-1	-1	-1	4	-1024	-768	-1	-1	-1	-1	4		0	0						Untertest1.avi	0	880	547	72	111				0	Content		-72	-111	21565997	305268939
21583	08:41:06.934	00:00:21.582	1295	-1024	-768	-1	-1	-1	-1	4	-1024	-768	-1	-1	-1	-1	4		0	0						Untertest1.avi	0	880	547	72	111				0	Content		-72	-111	21582663	305285605
21600	08:41:06.951	00:00:21.599	1296	-1024	-768	-1	-1	-1	-1	4	-1024	-768	-1	-1	-1	-1	4		0	0						Untertest1.avi	0	880	547	72	111				0	Content		-72	-111	21599824	305302766
21616	08:41:06.967	00:00:21.616	1297	-1024	-768	-1	-1	-1	-1	4	-1024	-768	-1	-1	-1	-1	4		0	0						Untertest1.avi	0	880	547	72	111				0	Content		-72	-111	21616491	305319433
21632	08:41:06.983	00:00:21.632	1298	-1024	-768	-1	-1	-1	-1	4	-1024	-768	-1	-1	-1	-1	4		0	0						Untertest1.avi	0	880	547	72	111				0	Content		-72	-111	21632485	305335427
21649	08:41:07.000	00:00:21.649	1299	-1024	-768	-1	-1	-1	-1	4	-1024	-768	-1	-1	-1	-1	4		0	0						Untertest1.avi	0	880	547	72	111				0	Content		-72	-111	21649151	305352093
21665	08:41:07.016	00:00:21.665	1300	-1024	-768	-1	-1	-1	-1	4	-1024	-768	-1	-1	-1	-1	4		0	0						Untertest1.avi	0	880	547	72	111				0	Content		-72	-111	21665104	305368046
21682	08:41:07.033	00:00:21.681	1301	-1024	-768	-1	-1	-1	-1	4	-1024	-768	-1	-1	-1	-1	4		0	0						Untertest1.avi	0	880	547	72	111				0	Content		-72	-111	21681726	305384668
21698	08:41:07.049	00:00:21.698	1302	-1024	-768	-1	-1	-1	-1	4	-1024	-768	-1	-1	-1	-1	4		0	0						Untertest1.avi	0	880	547	72	111				0	Content		-72	-111	21698440	305401382
21715	08:41:07.066	00:00:21.715	1303	-1024	-768	-1	-1	-1	-1	4	-1024	-768	-1	-1	-1	-1	4		0	0						Untertest1.avi	0	880	547	72	111				0	Content		-72	-111	21715107	305418049
21732	08:41:07.083	00:00:21.731	1304	-1024	-768	-1	-1	-1	-1	4	-1024	-768	-1	-1	-1	-1	4		0	0						Untertest1.avi	0	880	547	72	111				0	Content		-72	-111	21731787	305434729
21748	08:41:07.099	00:00:21.748	1305	-1024	-768	-1	-1	-1	-1	4	-1024	-768	-1	-1	-1	-1	4		0	0						Untertest1.avi	0	880	547	72	111				0	Content		-72	-111	21748454	305451396
21765	08:41:07.116	00:00:21.765	1306	-1024	-768	-1	-1	-1	-1	4	-1024	-768	-1	-1	-1	-1	4		0	0						Untertest1.avi	0	880	547	72	111				0	Content		-72	-111	21765086	305468028
21782	08:41:07.133	00:00:21.781	1307	-1024	-768	-1	-1	-1	-1	4	-1024	-768	-1	-1	-1	-1	4		0	0						Untertest1.avi	0	880	547	72	111				0	Content		-72	-111	21781753	305484695
21799	08:41:07.150	00:00:21.798	1308	-1024	-768	-1	-1	-1	-1	4	-1024	-768	-1	-1	-1	-1	4		0	0						Untertest1.avi	0	880	547	72	111				0	Content		-72	-111	21798671	305501613
21815	08:41:07.166	00:00:21.815	1309	-1024	-768	-1	-1	-1	-1	4	-1024	-768	-1	-1	-1	-1	4		0	0						Untertest1.avi	0	880	547	72	111				0	Content		-72	-111	21815338	305518280
21832	08:41:07.183	00:00:21.832	1310	-1024	-768	-1	-1	-1	-1	4	-1024	-768	-1	-1	-1	-1	4		0	0						Untertest1.avi	0	880	547	72	111				0	Content		-72	-111	21832462	305535404
21849	08:41:07.200	00:00:21.849	1311	-1024	-768	-1	-1	-1	-1	4	-1024	-768	-1	-1	-1	-1	4		0	0						Untertest1.avi	0	880	547	72	111				0	Content		-72	-111	21849129	305552071
21866	08:41:07.217	00:00:21.866	1312	-1024	-768	-1	-1	-1	-1	4	-1024	-768	-1	-1	-1	-1	4		0	0						Untertest1.avi	0	880	547	72	111				0	Content		-72	-111	21866357	305569299
21883	08:41:07.234	00:00:21.883	1313	-1024	-768	-1	-1	-1	-1	4	-1024	-768	-1	-1	-1	-1	4		0	0						Untertest1.avi	0	880	547	72	111				0	Content		-72	-111	21883023	305585965
21899	08:41:07.250	00:00:21.899	1314	-1024	-768	-1	-1	-1	-1	4	-1024	-768	-1	-1	-1	-1	4		0	0						Untertest1.avi	0	880	547	72	111				0	Content		-72	-111	21899208	305602150
21916	08:41:07.267	00:00:21.915	1315	-1024	-768	-1	-1	-1	-1	4	-1024	-768	-1	-1	-1	-1	4		0	0						Untertest1.avi	0	880	547	72	111				0	Content		-72	-111	21915875	305618817
21933	08:41:07.284	00:00:21.932	1316	-1024	-768	-1	-1	-1	-1	4	-1024	-768	-1	-1	-1	-1	4		0	0						Untertest1.avi	0	880	547	72	111				0	Content		-72	-111	21932542	305635484
21949	08:41:07.300	00:00:21.948	1317	-1024	-768	-1	-1	-1	-1	4	-1024	-768	-1	-1	-1	-1	4		0	0						Untertest1.avi	0	880	547	72	111				0	Content		-72	-111	21948744	305651686
21965	08:41:07.316	00:00:21.965	1318	-1024	-768	-1	-1	-1	-1	4	-1024	-768	-1	-1	-1	-1	4		0	0						Untertest1.avi	0	880	547	72	111				0	Content		-72	-111	21965410	305668352
21982	08:41:07.333	00:00:21.981	1319	-1024	-768	-1	-1	-1	-1	4	-1024	-768	-1	-1	-1	-1	4		0	0						Untertest1.avi	0	880	547	72	111				0	Content		-72	-111	21981864	305684806
21999	08:41:07.350	00:00:21.998	1320	-1024	-768	-1	-1	-1	-1	4	-1024	-768	-1	-1	-1	-1	4		0	0						Untertest1.avi	0	880	547	72	111				0	Content		-72	-111	21998531	305701473
22015	08:41:07.366	00:00:22.014	1321	-1024	-768	-1	-1	-1	-1	4	-1024	-768	-1	-1	-1	-1	4		0	0						Untertest1.avi	0	880	547	72	111				0	Content		-72	-111	22014940	305717882
22032	08:41:07.383	00:00:22.031	1322	-1024	-768	-1	-1	-1	-1	4	-1024	-768	-1	-1	-1	-1	4		0	0						Untertest1.avi	0	880	547	72	111				0	Content		-72	-111	22031614	305734556
22048	08:41:07.399	00:00:22.048	1323	-1024	-768	-1	-1	-1	-1	4	-1024	-768	-1	-1	-1	-1	4		0	0						Untertest1.avi	0	880	547	72	111				0	Content		-72	-111	22048212	305751154
22065	08:41:07.416	00:00:22.064	1324	-1024	-768	-1	-1	-1	-1	4	-1024	-768	-1	-1	-1	-1	4		0	0						Untertest1.avi	0	880	547	72	111				0	Content		-72	-111	22064879	305767821
22082	08:41:07.433	00:00:22.081	1325	-1024	-768	-1	-1	-1	-1	4	-1024	-768	-1	-1	-1	-1	4		0	0						Untertest1.avi	0	880	547	72	111				0	Content		-72	-111	22081780	305784722
22098	08:41:07.449	00:00:22.098	1326	-1024	-768	-1	-1	-1	-1	4	-1024	-768	-1	-1	-1	-1	4		0	0						Untertest1.avi	0	880	547	72	111				0	Content		-72	-111	22098447	305801389
22116	08:41:07.467	00:00:22.115	1327	-1024	-768	-1	-1	-1	-1	4	-1024	-768	-1	-1	-1	-1	4		0	0						Untertest1.avi	0	880	547	72	111				0	Content		-72	-111	22115562	305818504
22132	08:41:07.483	00:00:22.132	1328	-1024	-768	-1	-1	-1	-1	4	-1024	-768	-1	-1	-1	-1	4		0	0						Untertest1.avi	0	880	547	72	111				0	Content		-72	-111	22132229	305835171
22149	08:41:07.500	00:00:22.149	1329	-1024	-768	-1	-1	-1	-1	4	-1024	-768	-1	-1	-1	-1	4		0	0						Untertest1.avi	0	880	547	72	111				0	Content		-72	-111	22149452	305852394
22166	08:41:07.517	00:00:22.166	1330	-1024	-768	-1	-1	-1	-1	4	-1024	-768	-1	-1	-1	-1	4		0	0						Untertest1.avi	0	880	547	72	111				0	Content		-72	-111	22166119	305869061
22182	08:41:07.533	00:00:22.182	1331	-1024	-768	-1	-1	-1	-1	4	-1024	-768	-1	-1	-1	-1	4		0	0						Untertest1.avi	0	880	547	72	111				0	Content		-72	-111	22182146	305885088
22199	08:41:07.550	00:00:22.198	1332	-1024	-768	-1	-1	-1	-1	4	-1024	-768	-1	-1	-1	-1	4		0	0						Untertest1.avi	0	880	547	72	111				0	Content		-72	-111	22198812	305901754
22215	08:41:07.566	00:00:22.214	1333	-1024	-768	-1	-1	-1	-1	4	-1024	-768	-1	-1	-1	-1	4		0	0						Untertest1.avi	0	880	547	72	111				0	Content		-72	-111	22214793	305917735
22231	08:41:07.582	00:00:22.231	1334	-1024	-768	-1	-1	-1	-1	4	-1024	-768	-1	-1	-1	-1	4		0	0						Untertest1.avi	0	880	547	72	111				0	Content		-72	-111	22231414	305934356
22248	08:41:07.599	00:00:22.248	1335	-1024	-768	-1	-1	-1	-1	4	-1024	-768	-1	-1	-1	-1	4		0	0						Untertest1.avi	0	880	547	72	111				0	Content		-72	-111	22248066	305951008
22265	08:41:07.616	00:00:22.264	1336	-1024	-768	-1	-1	-1	-1	4	-1024	-768	-1	-1	-1	-1	4		0	0						Untertest1.avi	0	880	547	72	111				0	Content		-72	-111	22264732	305967674
22281	08:41:07.632	00:00:22.281	1337	-1024	-768	-1	-1	-1	-1	4	-1024	-768	-1	-1	-1	-1	4		0	0						Untertest1.avi	0	880	547	72	111				0	Content		-72	-111	22281382	305984324
22298	08:41:07.649	00:00:22.298	1338	-1024	-768	-1	-1	-1	-1	4	-1024	-768	-1	-1	-1	-1	4		0	0						Untertest1.avi	0	880	547	72	111				0	Content		-72	-111	22298049	306000991
22315	08:41:07.666	00:00:22.314	1339	-1024	-768	-1	-1	-1	-1	4	-1024	-768	-1	-1	-1	-1	4		0	0						Untertest1.avi	0	880	547	72	111				0	Content		-72	-111	22314664	306017606
22331	08:41:07.682	00:00:22.331	1340	-1024	-768	-1	-1	-1	-1	4	-1024	-768	-1	-1	-1	-1	4		0	0						Untertest1.avi	0	880	547	72	111				0	Content		-72	-111	22331331	306034273
22348	08:41:07.699	00:00:22.348	1341	-1024	-768	-1	-1	-1	-1	4	-1024	-768	-1	-1	-1	-1	4		0	0						Untertest1.avi	0	880	547	72	111				0	Content		-72	-111	22348192	306051134
22365	08:41:07.716	00:00:22.364	1342	-1024	-768	-1	-1	-1	-1	4	-1024	-768	-1	-1	-1	-1	4		0	0						Untertest1.avi	0	880	547	72	111				0	Content		-72	-111	22364859	306067801
22382	08:41:07.733	00:00:22.381	1343	-1024	-768	-1	-1	-1	-1	4	-1024	-768	-1	-1	-1	-1	4		0	0						Untertest1.avi	0	880	547	72	111				0	Content		-72	-111	22381526	306084468
22399	08:41:07.750	00:00:22.398	1344	-1024	-768	-1	-1	-1	-1	4	-1024	-768	-1	-1	-1	-1	4		0	0						Untertest1.avi	0	880	547	72	111				0	Content		-72	-111	22398724	306101666
22415	08:41:07.766	00:00:22.415	1345	-1024	-768	-1	-1	-1	-1	4	-1024	-768	-1	-1	-1	-1	4		0	0						Untertest1.avi	0	880	547	72	111				0	Content		-72	-111	22415391	306118333
22433	08:41:07.784	00:00:22.432	1346	-1024	-768	-1	-1	-1	-1	4	-1024	-768	-1	-1	-1	-1	4		0	0						Untertest1.avi	0	880	547	72	111				0	Content		-72	-111	22432588	306135530
22449	08:41:07.800	00:00:22.449	1347	-1024	-768	-1	-1	-1	-1	4	-1024	-768	-1	-1	-1	-1	4		0	0						Untertest1.avi	0	880	547	72	111				0	Content		-72	-111	22449255	306152197
22465	08:41:07.816	00:00:22.465	1348	-1024	-768	-1	-1	-1	-1	4	-1024	-768	-1	-1	-1	-1	4		0	0						Untertest1.avi	0	880	547	72	111				0	Content		-72	-111	22465470	306168412
22482	08:41:07.833	00:00:22.482	1349	-1024	-768	-1	-1	-1	-1	4	-1024	-768	-1	-1	-1	-1	4		0	0						Untertest1.avi	0	880	547	72	111				0	Content		-72	-111	22482137	306185079
22499	08:41:07.850	00:00:22.498	1350	-1024	-768	-1	-1	-1	-1	4	-1024	-768	-1	-1	-1	-1	4		0	0						Untertest1.avi	0	880	547	72	111				0	Content		-72	-111	22498803	306201745
22515	08:41:07.866	00:00:22.515	1351	-1024	-768	-1	-1	-1	-1	4	-1024	-768	-1	-1	-1	-1	4		0	0						Untertest1.avi	0	880	547	72	111				0	Content		-72	-111	22515165	306218107
22532	08:41:07.883	00:00:22.531	1352	-1024	-768	-1	-1	-1	-1	4	-1024	-768	-1	-1	-1	-1	4		0	0						Untertest1.avi	0	880	547	72	111				0	Content		-72	-111	22531832	306234774
22548	08:41:07.899	00:00:22.548	1353	-1024	-768	-1	-1	-1	-1	4	-1024	-768	-1	-1	-1	-1	4		0	0						Untertest1.avi	0	880	547	72	111				0	Content		-72	-111	22548499	306251441
22565	08:41:07.916	00:00:22.564	1354	-1024	-768	-1	-1	-1	-1	4	-1024	-768	-1	-1	-1	-1	4		0	0						Untertest1.avi	0	880	547	72	111				0	Content		-72	-111	22564819	306267761
22581	08:41:07.932	00:00:22.581	1355	-1024	-768	-1	-1	-1	-1	4	-1024	-768	-1	-1	-1	-1	4		0	0						Untertest1.avi	0	880	547	72	111				0	Content		-72	-111	22581485	306284427
22598	08:41:07.949	00:00:22.597	1356	-1024	-768	-1	-1	-1	-1	4	-1024	-768	-1	-1	-1	-1	4		0	0						Untertest1.avi	0	880	547	72	111				0	Content		-72	-111	22597885	306300827
22615	08:41:07.966	00:00:22.614	1357	-1024	-768	-1	-1	-1	-1	4	-1024	-768	-1	-1	-1	-1	4		0	0						Untertest1.avi	0	880	547	72	111				0	Content		-72	-111	22614563	306317505
22631	08:41:07.982	00:00:22.631	1358	-1024	-768	-1	-1	-1	-1	4	-1024	-768	-1	-1	-1	-1	4		0	0						Untertest1.avi	0	880	547	72	111				0	Content		-72	-111	22631163	306334105
22648	08:41:07.999	00:00:22.647	1359	-1024	-768	-1	-1	-1	-1	4	-1024	-768	-1	-1	-1	-1	4		0	0						Untertest1.avi	0	880	547	72	111				0	Content		-72	-111	22647829	306350771
22665	08:41:08.016	00:00:22.664	1360	-1024	-768	-1	-1	-1	-1	4	-1024	-768	-1	-1	-1	-1	4		0	0						Untertest1.avi	0	880	547	72	111				0	Content		-72	-111	22664679	306367621
22681	08:41:08.032	00:00:22.681	1361	-1024	-768	-1	-1	-1	-1	4	-1024	-768	-1	-1	-1	-1	4		0	0						Untertest1.avi	0	880	547	72	111				0	Content		-72	-111	22681346	306384288
22698	08:41:08.049	00:00:22.698	1362	-1024	-768	-1	-1	-1	-1	4	-1024	-768	-1	-1	-1	-1	4		0	0						Untertest1.avi	0	880	547	72	111				0	Content		-72	-111	22698013	306400955
22715	08:41:08.066	00:00:22.715	1363	-1024	-768	-1	-1	-1	-1	4	-1024	-768	-1	-1	-1	-1	4		0	0						Untertest1.avi	0	880	547	72	111				0	Content		-72	-111	22715009	306417951
22732	08:41:08.083	00:00:22.731	1364	-1024	-768	-1	-1	-1	-1	4	-1024	-768	-1	-1	-1	-1	4		0	0						Untertest1.avi	0	880	547	72	111				0	Content		-72	-111	22731675	306434617
22748	08:41:08.099	00:00:22.748	1365	-1024	-768	-1	-1	-1	-1	4	-1024	-768	-1	-1	-1	-1	4		0	0						Untertest1.avi	0	880	547	72	111				0	Content		-72	-111	22748342	306451284
22765	08:41:08.116	00:00:22.765	1366	-1024	-768	-1	-1	-1	-1	4	-1024	-768	-1	-1	-1	-1	4		0	0						Untertest1.avi	0	880	547	72	111				0	Content		-72	-111	22765435	306468377
22782	08:41:08.133	00:00:22.782	1367	-1024	-768	-1	-1	-1	-1	4	-1024	-768	-1	-1	-1	-1	4		0	0						Untertest1.avi	0	880	547	72	111				0	Content		-72	-111	22782102	306485044
22799	08:41:08.150	00:00:22.798	1368	-1024	-768	-1	-1	-1	-1	4	-1024	-768	-1	-1	-1	-1	4		0	0						Untertest1.avi	0	880	547	72	111				0	Content		-72	-111	22798769	306501711
22815	08:41:08.166	00:00:22.815	1369	-1024	-768	-1	-1	-1	-1	4	-1024	-768	-1	-1	-1	-1	4		0	0						Untertest1.avi	0	880	547	72	111				0	Content		-72	-111	22815051	306517993
22832	08:41:08.183	00:00:22.831	1370	-1024	-768	-1	-1	-1	-1	4	-1024	-768	-1	-1	-1	-1	4		0	0						Untertest1.avi	0	880	547	72	111				0	Content		-72	-111	22831718	306534660
22848	08:41:08.199	00:00:22.848	1371	-1024	-768	-1	-1	-1	-1	4	-1024	-768	-1	-1	-1	-1	4		0	0						Untertest1.avi	0	880	547	72	111				0	Content		-72	-111	22848385	306551327
22865	08:41:08.216	00:00:22.864	1372	-1024	-768	-1	-1	-1	-1	4	-1024	-768	-1	-1	-1	-1	4		0	0						Untertest1.avi	0	880	547	72	111				0	Content		-72	-111	22864686	306567628
22881	08:41:08.232	00:00:22.881	1373	-1024	-768	-1	-1	-1	-1	4	-1024	-768	-1	-1	-1	-1	4		0	0						Untertest1.avi	0	880	547	72	111				0	Content		-72	-111	22881352	306584294
22898	08:41:08.249	00:00:22.897	1374	-1024	-768	-1	-1	-1	-1	4	-1024	-768	-1	-1	-1	-1	4		0	0						Untertest1.avi	0	880	547	72	111				0	Content		-72	-111	22897895	306600837
22915	08:41:08.266	00:00:22.914	1375	-1024	-768	-1	-1	-1	-1	4	-1024	-768	-1	-1	-1	-1	4		0	0						Untertest1.avi	0	880	547	72	111				0	Content		-72	-111	22914562	306617504
22931	08:41:08.282	00:00:22.931	1376	-1024	-768	-1	-1	-1	-1	4	-1024	-768	-1	-1	-1	-1	4		0	0						Untertest1.avi	0	880	547	72	111				0	Content		-72	-111	22931229	306634171
22948	08:41:08.299	00:00:22.947	1377	-1024	-768	-1	-1	-1	-1	4	-1024	-768	-1	-1	-1	-1	4		0	0						Untertest1.avi	0	880	547	72	111				0	Content		-72	-111	22947758	306650700
22964	08:41:08.315	00:00:22.964	1378	-1024	-768	-1	-1	-1	-1	4	-1024	-768	-1	-1	-1	-1	4		0	0						Untertest1.avi	0	880	547	72	111				0	Content		-72	-111	22964424	306667366
22981	08:41:08.332	00:00:22.981	1379	-1024	-768	-1	-1	-1	-1	4	-1024	-768	-1	-1	-1	-1	4		0	0						Untertest1.avi	0	880	547	72	111				0	Content		-72	-111	22981024	306683966
22998	08:41:08.349	00:00:22.997	1380	-1024	-768	-1	-1	-1	-1	4	-1024	-768	-1	-1	-1	-1	4		0	0						Untertest1.avi	0	880	547	72	111				0	Content		-72	-111	22997691	306700633
23014	08:41:08.365	00:00:23.014	1381	-1024	-768	-1	-1	-1	-1	4	-1024	-768	-1	-1	-1	-1	4		0	0						Untertest1.avi	0	880	547	72	111				0	Content		-72	-111	23014358	306717300
23031	08:41:08.382	00:00:23.030	1382	-1024	-768	-1	-1	-1	-1	4	-1024	-768	-1	-1	-1	-1	4		0	0						Untertest1.avi	0	880	547	72	111				0	Content		-72	-111	23030977	306733919
23048	08:41:08.399	00:00:23.047	1383	-1024	-768	-1	-1	-1	-1	4	-1024	-768	-1	-1	-1	-1	4		0	0						Untertest1.avi	0	880	547	72	111				0	Content		-72	-111	23047644	306750586
23064	08:41:08.415	00:00:23.064	1384	-1024	-768	-1	-1	-1	-1	4	-1024	-768	-1	-1	-1	-1	4		0	0						Untertest1.avi	0	880	547	72	111				0	Content		-72	-111	23064311	306767253
23081	08:41:08.432	00:00:23.081	1385	-1024	-768	-1	-1	-1	-1	4	-1024	-768	-1	-1	-1	-1	4		0	0						Untertest1.avi	0	880	547	72	111				0	Content		-72	-111	23081113	306784055
23098	08:41:08.449	00:00:23.097	1386	-1024	-768	-1	-1	-1	-1	4	-1024	-768	-1	-1	-1	-1	4		0	0						Untertest1.avi	0	880	547	72	111				0	Content		-72	-111	23097780	306800722
23114	08:41:08.465	00:00:23.114	1387	-1024	-768	-1	-1	-1	-1	4	-1024	-768	-1	-1	-1	-1	4		0	0						Untertest1.avi	0	880	547	72	111				0	Content		-72	-111	23114446	306817388
23131	08:41:08.482	00:00:23.131	1388	-1024	-768	-1	-1	-1	-1	4	-1024	-768	-1	-1	-1	-1	4		0	0						Untertest1.avi	0	880	547	72	111				0	Content		-72	-111	23131413	306834355
23148	08:41:08.499	00:00:23.148	1389	-1024	-768	-1	-1	-1	-1	4	-1024	-768	-1	-1	-1	-1	4		0	0						Untertest1.avi	0	880	547	72	111				0	Content		-72	-111	23148080	306851022
23165	08:41:08.516	00:00:23.164	1390	-1024	-768	-1	-1	-1	-1	4	-1024	-768	-1	-1	-1	-1	4		0	0						Untertest1.avi	0	880	547	72	111				0	Content		-72	-111	23164747	306867689
23182	08:41:08.533	00:00:23.181	1391	-1024	-768	-1	-1	-1	-1	4	-1024	-768	-1	-1	-1	-1	4		0	0						Untertest1.avi	0	880	547	72	111				0	Content		-72	-111	23181815	306884757
23198	08:41:08.549	00:00:23.198	1392	-1024	-768	-1	-1	-1	-1	4	-1024	-768	-1	-1	-1	-1	4		0	0						Untertest1.avi	0	880	547	72	111				0	Content		-72	-111	23198481	306901423
23215	08:41:08.566	00:00:23.215	1393	-1024	-768	-1	-1	-1	-1	4	-1024	-768	-1	-1	-1	-1	4		0	0						Untertest1.avi	0	880	547	72	111				0	Content		-72	-111	23215148	306918090
23231	08:41:08.582	00:00:23.231	1394	-1024	-768	-1	-1	-1	-1	4	-1024	-768	-1	-1	-1	-1	4		0	0						Untertest1.avi	0	880	547	72	111				0	Content		-72	-111	23231457	306934399
23248	08:41:08.599	00:00:23.248	1395	-1024	-768	-1	-1	-1	-1	4	-1024	-768	-1	-1	-1	-1	4		0	0						Untertest1.avi	0	880	547	72	111				0	Content		-72	-111	23248124	306951066
23265	08:41:08.616	00:00:23.264	1396	-1024	-768	-1	-1	-1	-1	4	-1024	-768	-1	-1	-1	-1	4		0	0						Untertest1.avi	0	880	547	72	111				0	Content		-72	-111	23264790	306967732
23281	08:41:08.632	00:00:23.281	1397	-1024	-768	-1	-1	-1	-1	4	-1024	-768	-1	-1	-1	-1	4		0	0						Untertest1.avi	0	880	547	72	111				0	Content		-72	-111	23281061	306984003
23298	08:41:08.649	00:00:23.297	1398	-1024	-768	-1	-1	-1	-1	4	-1024	-768	-1	-1	-1	-1	4		0	0						Untertest1.avi	0	880	547	72	111				0	Content		-72	-111	23297728	307000670
23314	08:41:08.665	00:00:23.314	1399	-1024	-768	-1	-1	-1	-1	4	-1024	-768	-1	-1	-1	-1	4		0	0						Untertest1.avi	0	880	547	72	111				0	Content		-72	-111	23314209	307017151
23331	08:41:08.682	00:00:23.330	1400	-1024	-768	-1	-1	-1	-1	4	-1024	-768	-1	-1	-1	-1	4		0	0						Untertest1.avi	0	880	547	72	111				0	Content		-72	-111	23330876	307033818
23347	08:41:08.698	00:00:23.347	1401	-1024	-768	-1	-1	-1	-1	4	-1024	-768	-1	-1	-1	-1	4		0	0						Untertest1.avi	0	880	547	72	111				0	Content		-72	-111	23347326	307050268
23364	08:41:08.715	00:00:23.364	1402	-1024	-768	-1	-1	-1	-1	4	-1024	-768	-1	-1	-1	-1	4		0	0						Untertest1.avi	0	880	547	72	111				0	Content		-72	-111	23364114	307067056
23381	08:41:08.732	00:00:23.380	1403	-1024	-768	-1	-1	-1	-1	4	-1024	-768	-1	-1	-1	-1	4		0	0						Untertest1.avi	0	880	547	72	111				0	Content		-72	-111	23380718	307083660
23397	08:41:08.748	00:00:23.397	1404	-1024	-768	-1	-1	-1	-1	4	-1024	-768	-1	-1	-1	-1	4		0	0						Untertest1.avi	0	880	547	72	111				0	Content		-72	-111	23397385	307100327
23414	08:41:08.765	00:00:23.414	1405	-1024	-768	-1	-1	-1	-1	4	-1024	-768	-1	-1	-1	-1	4		0	0						Untertest1.avi	0	880	547	72	111				0	Content		-72	-111	23414192	307117134
23431	08:41:08.782	00:00:23.430	1406	-1024	-768	-1	-1	-1	-1	4	-1024	-768	-1	-1	-1	-1	4		0	0						Untertest1.avi	0	880	547	72	111				0	Content		-72	-111	23430858	307133800
23448	08:41:08.799	00:00:23.447	1407	-1024	-768	-1	-1	-1	-1	4	-1024	-768	-1	-1	-1	-1	4		0	0						Untertest1.avi	0	880	547	72	111				0	Content		-72	-111	23447525	307150467
23464	08:41:08.815	00:00:23.464	1408	-1024	-768	-1	-1	-1	-1	4	-1024	-768	-1	-1	-1	-1	4		0	0						Untertest1.avi	0	880	547	72	111				0	Content		-72	-111	23464497	307167439
23481	08:41:08.832	00:00:23.481	1409	-1024	-768	-1	-1	-1	-1	4	-1024	-768	-1	-1	-1	-1	4		0	0						Untertest1.avi	0	880	547	72	111				0	Content		-72	-111	23481164	307184106
23498	08:41:08.849	00:00:23.497	1410	-1024	-768	-1	-1	-1	-1	4	-1024	-768	-1	-1	-1	-1	4		0	0						Untertest1.avi	0	880	547	72	111				0	Content		-72	-111	23497830	307200772
23515	08:41:08.866	00:00:23.514	1411	-1024	-768	-1	-1	-1	-1	4	-1024	-768	-1	-1	-1	-1	4		0	0						Untertest1.avi	0	880	547	72	111				0	Content		-72	-111	23514908	307217850
23532	08:41:08.883	00:00:23.531	1412	-1024	-768	-1	-1	-1	-1	4	-1024	-768	-1	-1	-1	-1	4		0	0						Untertest1.avi	0	880	547	72	111				0	Content		-72	-111	23531575	307234517
23548	08:41:08.899	00:00:23.548	1413	-1024	-768	-1	-1	-1	-1	4	-1024	-768	-1	-1	-1	-1	4		0	0						Untertest1.avi	0	880	547	72	111				0	Content		-72	-111	23548242	307251184
23565	08:41:08.916	00:00:23.564	1414	-1024	-768	-1	-1	-1	-1	4	-1024	-768	-1	-1	-1	-1	4		0	0						Untertest1.avi	0	880	547	72	111				0	Content		-72	-111	23564550	307267492
23581	08:41:08.932	00:00:23.581	1415	-1024	-768	-1	-1	-1	-1	4	-1024	-768	-1	-1	-1	-1	4		0	0						Untertest1.avi	0	880	547	72	111				0	Content		-72	-111	23581216	307284158
23598	08:41:08.949	00:00:23.597	1416	-1024	-768	-1	-1	-1	-1	4	-1024	-768	-1	-1	-1	-1	4		0	0						Untertest1.avi	0	880	547	72	111				0	Content		-72	-111	23597883	307300825
23614	08:41:08.965	00:00:23.614	1417	-1024	-768	-1	-1	-1	-1	4	-1024	-768	-1	-1	-1	-1	4		0	0						Untertest1.avi	0	880	547	72	111				0	Content		-72	-111	23614148	307317090
23631	08:41:08.982	00:00:23.630	1418	-1024	-768	-1	-1	-1	-1	4	-1024	-768	-1	-1	-1	-1	4		0	0						Untertest1.avi	0	880	547	72	111				0	Content		-72	-111	23630815	307333757
23647	08:41:08.998	00:00:23.647	1419	-1024	-768	-1	-1	-1	-1	4	-1024	-768	-1	-1	-1	-1	4		0	0						Untertest1.avi	0	880	547	72	111				0	Content		-72	-111	23647159	307350101
23664	08:41:09.015	00:00:23.663	1420	-1024	-768	-1	-1	-1	-1	4	-1024	-768	-1	-1	-1	-1	4		0	0						Untertest1.avi	0	880	547	72	111				0	Content		-72	-111	23663782	307366724
23680	08:41:09.031	00:00:23.680	1421	-1024	-768	-1	-1	-1	-1	4	-1024	-768	-1	-1	-1	-1	4		0	0						Untertest1.avi	0	880	547	72	111				0	Content		-72	-111	23680470	307383412
23697	08:41:09.048	00:00:23.697	1422	-1024	-768	-1	-1	-1	-1	4	-1024	-768	-1	-1	-1	-1	4		0	0						Untertest1.avi	0	880	547	72	111				0	Content		-72	-111	23697137	307400079
23714	08:41:09.065	00:00:23.713	1423	-1024	-768	-1	-1	-1	-1	4	-1024	-768	-1	-1	-1	-1	4		0	0						Untertest1.avi	0	880	547	72	111				0	Content		-72	-111	23713768	307416710
23730	08:41:09.081	00:00:23.730	1424	-1024	-768	-1	-1	-1	-1	4	-1024	-768	-1	-1	-1	-1	4		0	0						Untertest1.avi	0	880	547	72	111				0	Content		-72	-111	23730434	307433376
23747	08:41:09.098	00:00:23.747	1425	-1024	-768	-1	-1	-1	-1	4	-1024	-768	-1	-1	-1	-1	4		0	0						Untertest1.avi	0	880	547	72	111				0	Content		-72	-111	23747101	307450043
23764	08:41:09.115	00:00:23.763	1426	-1024	-768	-1	-1	-1	-1	4	-1024	-768	-1	-1	-1	-1	4		0	0						Untertest1.avi	0	880	547	72	111				0	Content		-72	-111	23763951	307466893
23781	08:41:09.132	00:00:23.780	1427	-1024	-768	-1	-1	-1	-1	4	-1024	-768	-1	-1	-1	-1	4		0	0						Untertest1.avi	0	880	547	72	111				0	Content		-72	-111	23780618	307483560
23797	08:41:09.148	00:00:23.797	1428	-1024	-768	-1	-1	-1	-1	4	-1024	-768	-1	-1	-1	-1	4		0	0						Untertest1.avi	0	880	547	72	111				0	Content		-72	-111	23797285	307500227
23814	08:41:09.165	00:00:23.814	1429	-1024	-768	-1	-1	-1	-1	4	-1024	-768	-1	-1	-1	-1	4		0	0						Untertest1.avi	0	880	547	72	111				0	Content		-72	-111	23814408	307517350
23831	08:41:09.182	00:00:23.831	1430	-1024	-768	-1	-1	-1	-1	4	-1024	-768	-1	-1	-1	-1	4		0	0						Untertest1.avi	0	880	547	72	111				0	Content		-72	-111	23831075	307534017
23848	08:41:09.199	00:00:23.848	1431	-1024	-768	-1	-1	-1	-1	4	-1024	-768	-1	-1	-1	-1	4		0	0						Untertest1.avi	0	880	547	72	111				0	Content		-72	-111	23848098	307551040
23865	08:41:09.216	00:00:23.864	1432	-1024	-768	-1	-1	-1	-1	4	-1024	-768	-1	-1	-1	-1	4		0	0						Untertest1.avi	0	880	547	72	111				0	Content		-72	-111	23864765	307567707
23881	08:41:09.232	00:00:23.881	1433	-1024	-768	-1	-1	-1	-1	4	-1024	-768	-1	-1	-1	-1	4		0	0						Untertest1.avi	0	880	547	72	111				0	Content		-72	-111	23881431	307584373
23898	08:41:09.249	00:00:23.897	1434	-1024	-768	-1	-1	-1	-1	4	-1024	-768	-1	-1	-1	-1	4		0	0						Untertest1.avi	0	880	547	72	111				0	Content		-72	-111	23897537	307600479
23914	08:41:09.265	00:00:23.914	1435	-1024	-768	-1	-1	-1	-1	4	-1024	-768	-1	-1	-1	-1	4		0	0						Untertest1.avi	0	880	547	72	111				0	Content		-72	-111	23914204	307617146
23930	08:41:09.281	00:00:23.930	1436	-1024	-768	-1	-1	-1	-1	4	-1024	-768	-1	-1	-1	-1	4		0	0						Untertest1.avi	0	880	547	72	111				0	Content		-72	-111	23930257	307633199
23947	08:41:09.298	00:00:23.946	1437	-1024	-768	-1	-1	-1	-1	4	-1024	-768	-1	-1	-1	-1	4		0	0						Untertest1.avi	0	880	547	72	111				0	Content		-72	-111	23946880	307649822
23964	08:41:09.315	00:00:23.963	1438	-1024	-768	-1	-1	-1	-1	4	-1024	-768	-1	-1	-1	-1	4		0	0						Untertest1.avi	0	880	547	72	111				0	Content		-72	-111	23963594	307666536
23980	08:41:09.331	00:00:23.980	1439	-1024	-768	-1	-1	-1	-1	4	-1024	-768	-1	-1	-1	-1	4		0	0						Untertest1.avi	0	880	547	72	111				0	Content		-72	-111	23980261	307683203
23997	08:41:09.348	00:00:23.996	1440	-1024	-768	-1	-1	-1	-1	4	-1024	-768	-1	-1	-1	-1	4		0	0						Untertest1.avi	0	880	547	72	111				0	Content		-72	-111	23996925	307699867
24014	08:41:09.365	00:00:24.013	1441	-1024	-768	-1	-1	-1	-1	4	-1024	-768	-1	-1	-1	-1	4		0	0						Untertest1.avi	0	880	547	72	111				0	Content		-72	-111	24013592	307716534
24030	08:41:09.381	00:00:24.030	1442	-1024	-768	-1	-1	-1	-1	4	-1024	-768	-1	-1	-1	-1	4		0	0						Untertest1.avi	0	880	547	72	111				0	Content		-72	-111	24030259	307733201
24047	08:41:09.398	00:00:24.046	1443	-1024	-768	-1	-1	-1	-1	4	-1024	-768	-1	-1	-1	-1	4		0	0						Untertest1.avi	0	880	547	72	111				0	Content		-72	-111	24046879	307749821
24064	08:41:09.415	00:00:24.063	1444	-1024	-768	-1	-1	-1	-1	4	-1024	-768	-1	-1	-1	-1	4		0	0						Untertest1.avi	0	880	547	72	111				0	Content		-72	-111	24063546	307766488
24080	08:41:09.431	00:00:24.080	1445	-1024	-768	-1	-1	-1	-1	4	-1024	-768	-1	-1	-1	-1	4		0	0						Untertest1.avi	0	880	547	72	111				0	Content		-72	-111	24080213	307783155
24097	08:41:09.448	00:00:24.097	1446	-1024	-768	-1	-1	-1	-1	4	-1024	-768	-1	-1	-1	-1	4		0	0						Untertest1.avi	0	880	547	72	111				0	Content		-72	-111	24097054	307799996
24114	08:41:09.465	00:00:24.113	1447	-1024	-768	-1	-1	-1	-1	4	-1024	-768	-1	-1	-1	-1	4		0	0						Untertest1.avi	0	880	547	72	111				0	Content		-72	-111	24113720	307816662
24130	08:41:09.481	00:00:24.130	1448	-1024	-768	-1	-1	-1	-1	4	-1024	-768	-1	-1	-1	-1	4		0	0						Untertest1.avi	0	880	547	72	111				0	Content		-72	-111	24130387	307833329
24147	08:41:09.498	00:00:24.147	1449	-1024	-768	-1	-1	-1	-1	4	-1024	-768	-1	-1	-1	-1	4		0	0						Untertest1.avi	0	880	547	72	111				0	Content		-72	-111	24147378	307850320
24164	08:41:09.515	00:00:24.164	1450	-1024	-768	-1	-1	-1	-1	4	-1024	-768	-1	-1	-1	-1	4		0	0						Untertest1.avi	0	880	547	72	111				0	Content		-72	-111	24164045	307866987
24181	08:41:09.532	00:00:24.180	1451	-1024	-768	-1	-1	-1	-1	4	-1024	-768	-1	-1	-1	-1	4		0	0						Untertest1.avi	0	880	547	72	111				0	Content		-72	-111	24180712	307883654
24198	08:41:09.549	00:00:24.197	1452	-1024	-768	-1	-1	-1	-1	4	-1024	-768	-1	-1	-1	-1	4		0	0						Untertest1.avi	0	880	547	72	111				0	Content		-72	-111	24197801	307900743
24214	08:41:09.565	00:00:24.214	1453	-1024	-768	-1	-1	-1	-1	4	-1024	-768	-1	-1	-1	-1	4		0	0						Untertest1.avi	0	880	547	72	111				0	Content		-72	-111	24214468	307917410
24231	08:41:09.582	00:00:24.231	1454	-1024	-768	-1	-1	-1	-1	4	-1024	-768	-1	-1	-1	-1	4		0	0						Untertest1.avi	0	880	547	72	111				0	Content		-72	-111	24231135	307934077
24249	08:41:09.600	00:00:24.248	1455	-1024	-768	-1	-1	-1	-1	4	-1024	-768	-1	-1	-1	-1	4		0	0						Untertest1.avi	0	880	547	72	111				0	Content		-72	-111	24248613	307951555
24263	08:41:09.614	00:00:24.263	1456	-1024	-768	-1	-1	-1	-1	4	-1024	-768	-1	-1	-1	-1	4		0	0						Untertest1.avi	0	880	547	72	111				0	Content		-72	-111	24263350	307966292
24280	08:41:09.631	00:00:24.280	1457	-1024	-768	-1	-1	-1	-1	4	-1024	-768	-1	-1	-1	-1	4		0	0						Untertest1.avi	0	880	547	72	111				0	Content		-72	-111	24280034	307982976
24297	08:41:09.648	00:00:24.296	1458	-1024	-768	-1	-1	-1	-1	4	-1024	-768	-1	-1	-1	-1	4		0	0						Untertest1.avi	0	880	547	72	111				0	Content		-72	-111	24296701	307999643
24313	08:41:09.664	00:00:24.313	1459	-1024	-768	-1	-1	-1	-1	4	-1024	-768	-1	-1	-1	-1	4		0	0						Untertest1.avi	0	880	547	72	111				0	Content		-72	-111	24313343	308016285
24330	08:41:09.681	00:00:24.330	1460	-1024	-768	-1	-1	-1	-1	4	-1024	-768	-1	-1	-1	-1	4		0	0						Untertest1.avi	0	880	547	72	111				0	Content		-72	-111	24330029	308032971
24347	08:41:09.698	00:00:24.346	1461	-1024	-768	-1	-1	-1	-1	4	-1024	-768	-1	-1	-1	-1	4		0	0						Untertest1.avi	0	880	547	72	111				0	Content		-72	-111	24346695	308049637
24363	08:41:09.714	00:00:24.363	1462	858,7152	805,9231	0,6604226	0,4637542	538,4421	3,792101	0	-1024	-768	-1	-1	-1	-1	4	46	859	806						Untertest1.avi	0	880	547	72	111	996	737	150	0	Content		787	695	24363338	308066280
24380	08:41:09.731	00:00:24.379	1463	-1024	-768	-1	-1	-1	-1	4	-1024	-768	-1	-1	-1	-1	4	46	0	0						Untertest1.avi	0	880	547	72	111	996	737	150	0	Content		-72	-111	24379961	308082903
24397	08:41:09.748	00:00:24.396	1464	-1024	-768	-1	-1	-1	-1	4	-1024	-768	-1	-1	-1	-1	4	46	0	0						Untertest1.avi	0	880	547	72	111	996	737	150	0	Content		-72	-111	24396648	308099590
24413	08:41:09.764	00:00:24.413	1465	-1024	-768	-1	-1	-1	-1	4	-1024	-768	-1	-1	-1	-1	4	46	0	0						Untertest1.avi	0	880	547	72	111	996	737	150	0	Content		-72	-111	24413315	308116257
24430	08:41:09.781	00:00:24.429	1466	-1024	-768	-1	-1	-1	-1	4	-1024	-768	-1	-1	-1	-1	4	46	0	0						Untertest1.avi	0	880	547	72	111	996	737	150	0	Content		-72	-111	24429947	308132889
24447	08:41:09.798	00:00:24.446	1467	-1024	-768	-1	-1	-1	-1	4	-1024	-768	-1	-1	-1	-1	4	46	0	0						Untertest1.avi	0	880	547	72	111	996	737	150	0	Content		-72	-111	24446614	308149556
24463	08:41:09.814	00:00:24.463	1468	922,1848	832,536	0,6750822	0,4681699	538,4396	3,848067	0	917,1149	858,0714	0,5126702	0,4707733	538,4421	3,62904	0	46	920	845						Untertest1.avi	0	880	547	72	111	996	737	150	0	Content		848	734	24463206	308166148
24480	08:41:09.831	00:00:24.479	1469	1188,303	843,2908	0,6565142	0,4695182	538,4421	3,804285	0	1243,797	868,1439	0,4961568	0,4713889	538,4421	3,703576	0	46	1216	856						Untertest1.avi	0	880	547	72	111	996	737	150	0	Content		1144	745	24479950	308182892
24497	08:41:09.848	00:00:24.496	1470	1300,016	848,2241	0,6697318	0,4683796	534,1122	3,702659	0	1148,891	864,6534	0,5031696	0,4703514	506,9778	3,450825	0	46	1224	856						Untertest1.avi	0	880	547	72	111	996	737	150	0	Content		1152	745	24496571	308199513
24513	08:41:09.864	00:00:24.513	1471	1288,54	850,6216	0,6569501	0,4684877	529,0986	3,717314	0	1172,741	852,0526	0,503426	0,4701382	499,8675	3,418939	0	47	1231	851						Untertest1.avi	0	880	547	72	111	1155	740	217	0	Content		1159	740	24513195	308216137
24530	08:41:09.881	00:00:24.529	1472	1300,632	854,5234	0,671067	0,4667893	538,8184	3,845374	0	1144,237	869,9987	0,5013615	0,4687775	499,8256	3,368057	0	47	1222	862						Untertest1.avi	0	880	547	72	111	1155	740	217	0	Content		1150	751	24529819	308232761
24546	08:41:09.897	00:00:24.546	1473	-1024	-768	-1	-1	-1	-1	4	-1024	-768	-1	-1	-1	-1	4	47	0	0						Untertest1.avi	0	880	547	72	111	1155	740	217	0	Content		-72	-111	24546479	308249421
24563	08:41:09.914	00:00:24.563	1474	-1024	-768	-1	-1	-1	-1	4	-1024	-768	-1	-1	-1	-1	4	47	0	0						Untertest1.avi	0	880	547	72	111	1155	740	217	0	Content		-72	-111	24563146	308266088
24580	08:41:09.931	00:00:24.579	1475	1271,758	871,6508	0,668542	0,4648759	531,558	3,781948	0	1169,973	860,1579	0,501668	0,4672216	504,2734	3,47035	0	47	1221	866						Untertest1.avi	0	880	547	72	111	1155	740	217	0	Content		1149	755	24579888	308282830
24597	08:41:09.948	00:00:24.596	1476	1289,18	843,2509	0,6701113	0,4642219	538,1726	3,78426	0	1168,064	850,6981	0,5014884	0,46668	504,5535	3,46954	0	47	1229	847						Untertest1.avi	0	880	547	72	111	1155	740	217	0	Content		1157	736	24596512	308299454
24613	08:41:09.964	00:00:24.613	1477	1296,204	848,7111	0,668379	0,4634813	532,6319	3,766123	0	1176,973	855,9928	0,5012311	0,4660519	504,4275	3,454745	0	47	1237	852						Untertest1.avi	0	880	547	72	111	1155	740	217	0	Content		1165	741	24613140	308316082
24630	08:41:09.981	00:00:24.629	1478	1272,43	839,6255	0,6692046	0,462692	536,7219	3,833866	0	1194,413	861,4653	0,5010045	0,4653953	504,5529	3,471368	0	47	1233	851						Untertest1.avi	0	880	547	72	111	1155	740	217	0	Content		1161	740	24629886	308332828
24647	08:41:09.998	00:00:24.646	1479	1297,077	835,7379	0,6695247	0,4620983	538,6785	3,861233	0	1179,909	847,9583	0,500754	0,4649826	504,8096	3,522964	0	47	1238	842						Untertest1.avi	0	880	547	72	111	1155	740	217	0	Content		1166	731	24646511	308349453
24663	08:41:10.014	00:00:24.663	1480	1276,353	840,8503	0,6684843	0,4617379	536,3366	3,821465	0	1178,256	852,507	0,5004918	0,464775	505,0471	3,498298	0	47	1227	847						Untertest1.avi	0	880	547	72	111	1155	740	217	0	Content		1155	736	24663133	308366075
24680	08:41:10.031	00:00:24.679	1481	1190,119	847,7609	0,6588978	0,462202	503,5186	3,616876	0	1177,685	852,196	0,5001931	0,4647813	505,0578	3,464593	0	47	1184	850						Untertest1.avi	0	880	547	72	111	1155	740	217	0	Content		1112	739	24679756	308382698
24697	08:41:10.048	00:00:24.696	1482	1170,162	828,8696	0,6585338	0,4623235	503,6352	3,632733	0	1183,019	856,1031	0,4998735	0,4650286	505,2163	3,529162	0	47	1177	842						Untertest1.avi	0	880	547	72	111	1155	740	217	0	Content		1105	731	24696503	308399445
24713	08:41:10.064	00:00:24.713	1483	1205,307	842,61	0,6580979	0,4629026	503,697	3,621408	0	1181,664	850,5385	0,4994502	0,4656286	505,2974	3,526616	0	47	1193	847						Untertest1.avi	0	880	547	72	111	1155	740	217	0	Content		1121	736	24713128	308416070
24730	08:41:10.081	00:00:24.729	1484	1245,183	864,3634	0,6573489	0,4637688	504,0287	3,634424	0	1214,486	870,4352	0,4988841	0,4665773	505,7068	3,573348	0	48	1230	867						Untertest1.avi	0	880	547	72	111	861	880	167	0	Content		1158	756	24729753	308432695
24746	08:41:10.097	00:00:24.746	1485	1382,67	939,6379	0,6556912	0,4653282	504,1644	3,672997	0	960,3248	976,1667	0,4950657	0,4678889	492,549	3,373867	0	48	1171	958						Untertest1.avi	0	880	547	72	111	861	880	167	0	Content		1099	847	24746375	308449317
24763	08:41:10.114	00:00:24.763	1486	696,3925	1004,357	0,6543154	0,4660529	522,1788	3,771773	0	-1024	-768	-1	-1	-1	-1	4	48	696	1004						Untertest1.avi	0	880	547	72	111	861	880	167	0	Content		624	893	24763123	308466065
24780	08:41:10.131	00:00:24.779	1487	651,1295	989,4719	0,6491341	0,4667734	504,4657	3,548122	0	-1024	-768	-1	-1	-1	-1	4	48	651	989						Untertest1.avi	0	880	547	72	111	861	880	167	0	Content		579	878	24779747	308482689
24796	08:41:10.147	00:00:24.796	1488	-1024	-768	-1	-1	-1	-1	4	-1024	-768	-1	-1	-1	-1	4	48	0	0						Untertest1.avi	0	880	547	72	111	861	880	167	0	Content		-72	-111	24796370	308499312
24813	08:41:10.164	00:00:24.813	1489	-1024	-768	-1	-1	-1	-1	4	-1024	-768	-1	-1	-1	-1	4	48	0	0						Untertest1.avi	0	880	547	72	111	861	880	167	0	Content		-72	-111	24813009	308515951
24830	08:41:10.181	00:00:24.829	1490	-1024	-768	-1	-1	-1	-1	4	-1024	-768	-1	-1	-1	-1	4	48	0	0						Untertest1.avi	0	880	547	72	111	861	880	167	0	Content		-72	-111	24829742	308532684
24846	08:41:10.197	00:00:24.846	1491	669,7158	992,7061	0,6491182	0,4672078	504,4654	3,643221	0	-1024	-768	-1	-1	-1	-1	4	48	670	993						Untertest1.avi	0	880	547	72	111	861	880	167	0	Content		598	882	24846366	308549308
24863	08:41:10.214	00:00:24.863	1492	1460,301	1048,145	0,6551498	0,4678743	504,4657	3,738589	0	-1024	-768	-1	-1	-1	-1	4	48	1460	1048						Untertest1.avi	0	880	547	72	111	861	880	167	0	Content		1388	937	24863001	308565943
24880	08:41:10.231	00:00:24.879	1493	1426,487	1041,573	0,6548398	0,4674701	505,1436	3,664882	0	-1024	-768	-1	-1	-1	-1	4	48	1426	1042						Untertest1.avi	0	880	547	72	111	861	880	167	0	Content		1354	931	24879611	308582553
24896	08:41:10.247	00:00:24.896	1494	-1024	-768	-1	-1	-1	-1	4	-1024	-768	-1	-1	-1	-1	4		0	0						Untertest1.avi	0	880	547	72	111				0	Content		-72	-111	24896359	308599301
24913	08:41:10.264	00:00:24.912	1495	-1024	-768	-1	-1	-1	-1	4	-1024	-768	-1	-1	-1	-1	4		0	0						Untertest1.avi	0	880	547	72	111				0	Content		-72	-111	24912902	308615844
24930	08:41:10.281	00:00:24.929	1496	-1024	-768	-1	-1	-1	-1	4	-1024	-768	-1	-1	-1	-1	4		0	0						Untertest1.avi	0	880	547	72	111				0	Content		-72	-111	24929532	308632474
24946	08:41:10.297	00:00:24.946	1497	-1024	-768	-1	-1	-1	-1	4	-1024	-768	-1	-1	-1	-1	4		0	0						Untertest1.avi	0	880	547	72	111				0	Content		-72	-111	24946274	308649216
24963	08:41:10.314	00:00:24.962	1498	-1024	-768	-1	-1	-1	-1	4	-1024	-768	-1	-1	-1	-1	4		0	0						Untertest1.avi	0	880	547	72	111				0	Content		-72	-111	24962897	308665839
24980	08:41:10.331	00:00:24.979	1499	-1024	-768	-1	-1	-1	-1	4	-1024	-768	-1	-1	-1	-1	4		0	0						Untertest1.avi	0	880	547	72	111				0	Content		-72	-111	24979525	308682467
24996	08:41:10.347	00:00:24.996	1500	-1024	-768	-1	-1	-1	-1	4	-1024	-768	-1	-1	-1	-1	4		0	0						Untertest1.avi	0	880	547	72	111				0	Content		-72	-111	24996208	308699150
25013	08:41:10.364	00:00:25.012	1501	-1024	-768	-1	-1	-1	-1	4	-1024	-768	-1	-1	-1	-1	4		0	0						Untertest1.avi	0	880	547	72	111				0	Content		-72	-111	25012875	308715817
25030	08:41:10.381	00:00:25.029	1502	-1024	-768	-1	-1	-1	-1	4	-1024	-768	-1	-1	-1	-1	4		0	0						Untertest1.avi	0	880	547	72	111				0	Content		-72	-111	25029545	308732487
25046	08:41:10.397	00:00:25.046	1503	-1024	-768	-1	-1	-1	-1	4	-1024	-768	-1	-1	-1	-1	4		0	0						Untertest1.avi	0	880	547	72	111				0	Content		-72	-111	25046211	308749153
25063	08:41:10.414	00:00:25.062	1504	-1024	-768	-1	-1	-1	-1	4	-1024	-768	-1	-1	-1	-1	4		0	0						Untertest1.avi	0	880	547	72	111				0	Content		-72	-111	25062878	308765820
25080	08:41:10.431	00:00:25.079	1505	-1024	-768	-1	-1	-1	-1	4	-1024	-768	-1	-1	-1	-1	4		0	0						Untertest1.avi	0	880	547	72	111				0	Content		-72	-111	25079503	308782445
25096	08:41:10.447	00:00:25.096	1506	-1024	-768	-1	-1	-1	-1	4	-1024	-768	-1	-1	-1	-1	4		0	0						Untertest1.avi	0	880	547	72	111				0	Content		-72	-111	25096170	308799112
25113	08:41:10.464	00:00:25.112	1507	-1024	-768	-1	-1	-1	-1	4	-1024	-768	-1	-1	-1	-1	4		0	0						Untertest1.avi	0	880	547	72	111				0	Content		-72	-111	25112752	308815694
25129	08:41:10.480	00:00:25.129	1508	-1024	-768	-1	-1	-1	-1	4	-1024	-768	-1	-1	-1	-1	4		0	0						Untertest1.avi	0	880	547	72	111				0	Content		-72	-111	25129438	308832380
25146	08:41:10.497	00:00:25.146	1509	-1024	-768	-1	-1	-1	-1	4	-1024	-768	-1	-1	-1	-1	4		0	0						Untertest1.avi	0	880	547	72	111				0	Content		-72	-111	25146105	308849047
25163	08:41:10.514	00:00:25.162	1510	-1024	-768	-1	-1	-1	-1	4	-1024	-768	-1	-1	-1	-1	4		0	0						Untertest1.avi	0	880	547	72	111				0	Content		-72	-111	25162737	308865679
25179	08:41:10.530	00:00:25.179	1511	-1024	-768	-1	-1	-1	-1	4	-1024	-768	-1	-1	-1	-1	4		0	0						Untertest1.avi	0	880	547	72	111				0	Content		-72	-111	25179404	308882346
25196	08:41:10.547	00:00:25.196	1512	1690,811	748,4963	0,6514159	0,467163	507,7616	4,008098	0	1485,46	776,4939	0,4821401	0,4712576	453,5974	3,452596	0	49	1588	762						Untertest1.avi	0	880	547	72	111	1509	645	416	0	Content		1516	651	25196118	308899060
25213	08:41:10.564	00:00:25.212	1513	-1024	-768	-1	-1	-1	-1	4	-1024	-768	-1	-1	-1	-1	4	49	0	0						Untertest1.avi	0	880	547	72	111	1509	645	416	0	Content		-72	-111	25212741	308915683
25229	08:41:10.580	00:00:25.229	1514	1717,5	753,6864	0,6522385	0,468042	509,2794	3,992517	0	1468,554	775,1135	0,4817181	0,4722095	451,265	3,382097	0	49	1593	764						Untertest1.avi	0	880	547	72	111	1509	645	416	0	Content		1521	653	25229363	308932305
25246	08:41:10.597	00:00:25.245	1515	-1024	-768	-1	-1	-1	-1	4	-1024	-768	-1	-1	-1	-1	4	49	0	0						Untertest1.avi	0	880	547	72	111	1509	645	416	0	Content		-72	-111	25245985	308948927
25263	08:41:10.614	00:00:25.262	1516	-1024	-768	-1	-1	-1	-1	4	-1024	-768	-1	-1	-1	-1	4	49	0	0						Untertest1.avi	0	880	547	72	111	1509	645	416	0	Content		-72	-111	25262731	308965673
25279	08:41:10.630	00:00:25.279	1517	-1024	-768	-1	-1	-1	-1	4	-1024	-768	-1	-1	-1	-1	4	49	0	0						Untertest1.avi	0	880	547	72	111	1509	645	416	0	Content		-72	-111	25279353	308982295
25296	08:41:10.647	00:00:25.296	1518	-1024	-768	-1	-1	-1	-1	4	-1024	-768	-1	-1	-1	-1	4	49	0	0						Untertest1.avi	0	880	547	72	111	1509	645	416	0	Content		-72	-111	25296020	308998962
25313	08:41:10.664	00:00:25.312	1519	1660,647	748,9313	0,6531959	0,4694561	509,1268	4,027343	0	1489,336	769,3646	0,4835925	0,4737092	455,8896	3,438167	0	49	1575	759						Untertest1.avi	0	880	547	72	111	1509	645	416	0	Content		1503	648	25312596	309015538
25329	08:41:10.680	00:00:25.329	1520	-1024	-768	-1	-1	-1	-1	4	-1024	-768	-1	-1	-1	-1	4	49	0	0						Untertest1.avi	0	880	547	72	111	1509	645	416	0	Content		-72	-111	25329343	309032285
25346	08:41:10.697	00:00:25.345	1521	1713,136	751,0145	0,6539097	0,4703026	509,94	3,979501	0	1471,523	771,012	0,4835032	0,4746598	454,0993	3,477426	0	49	1592	761						Untertest1.avi	0	880	547	72	111	1509	645	416	0	Content		1520	650	25345963	309048905
25363	08:41:10.714	00:00:25.362	1522	-1024	-768	-1	-1	-1	-1	4	-1024	-768	-1	-1	-1	-1	4	49	0	0						Untertest1.avi	0	880	547	72	111	1509	645	416	0	Content		-72	-111	25362586	309065528
25379	08:41:10.730	00:00:25.379	1523	-1024	-768	-1	-1	-1	-1	4	-1024	-768	-1	-1	-1	-1	4	49	0	0						Untertest1.avi	0	880	547	72	111	1509	645	416	0	Content		-72	-111	25379208	309082150
25396	08:41:10.747	00:00:25.395	1524	-1024	-768	-1	-1	-1	-1	4	-1024	-768	-1	-1	-1	-1	4	49	0	0						Untertest1.avi	0	880	547	72	111	1509	645	416	0	Content		-72	-111	25395964	309098906
25413	08:41:10.764	00:00:25.412	1525	1649,628	738,177	0,6546887	0,4700941	509,8891	3,944465	0	1482,092	767,647	0,4845542	0,474354	454,815	3,479681	0	49	1566	753						Untertest1.avi	0	880	547	72	111	1509	645	416	0	Content		1494	642	25412576	309115518
25429	08:41:10.780	00:00:25.429	1526	-1024	-768	-1	-1	-1	-1	4	-1024	-768	-1	-1	-1	-1	4	49	0	0						Untertest1.avi	0	880	547	72	111	1509	645	416	0	Content		-72	-111	25429197	309132139
25446	08:41:10.797	00:00:25.445	1527	-1024	-768	-1	-1	-1	-1	4	-1024	-768	-1	-1	-1	-1	4	49	0	0						Untertest1.avi	0	880	547	72	111	1509	645	416	0	Content		-72	-111	25445852	309148794
25463	08:41:10.814	00:00:25.462	1528	-1024	-768	-1	-1	-1	-1	4	-1024	-768	-1	-1	-1	-1	4	49	0	0						Untertest1.avi	0	880	547	72	111	1509	645	416	0	Content		-72	-111	25462519	309165461
25479	08:41:10.830	00:00:25.479	1529	1664,191	741,9251	0,6561677	0,4696075	508,8495	3,899893	0	1478,328	756,0266	0,4858454	0,4738823	454,1195	3,413958	0	49	1571	749						Untertest1.avi	0	880	547	72	111	1509	645	416	0	Content		1499	638	25479267	309182209
25496	08:41:10.847	00:00:25.495	1530	1634,652	752,8918	0,6551617	0,4698012	504,5141	3,853691	0	1443,394	758,9391	0,4861116	0,4741097	454,3046	3,434433	0	49	1539	756						Untertest1.avi	0	880	547	72	111	1509	645	416	0	Content		1467	645	25495893	309198835
25513	08:41:10.864	00:00:25.512	1531	1677,314	743,4097	0,6578258	0,4699628	513,548	3,988602	0	1452,091	772,3813	0,4859187	0,4742975	453,4586	3,417799	0	49	1565	758						Untertest1.avi	0	880	547	72	111	1509	645	416	0	Content		1493	647	25512513	309215455
25529	08:41:10.880	00:00:25.529	1532	1681,743	744,3	0,6558425	0,4703908	509,1403	3,931337	0	1480,315	767,6179	0,4857599	0,4744734	453,3484	3,464445	0	49	1581	756						Untertest1.avi	0	880	547	72	111	1509	645	416	0	Content		1509	645	25529138	309232080
25546	08:41:10.897	00:00:25.545	1533	1678,272	744,3661	0,6555865	0,4703165	508,899	3,925913	0	1448,445	763,8098	0,4850164	0,4745726	451,3647	3,420722	0	49	1563	754						Untertest1.avi	0	880	547	72	111	1509	645	416	0	Content		1491	643	25545888	309248830
25563	08:41:10.914	00:00:25.562	1534	1783,148	744,884	0,655735	0,4703237	508,6796	3,985637	0	1484,052	764,8658	0,4858561	0,4747435	455,5062	3,425022	0	49	1634	755						Untertest1.avi	0	880	547	72	111	1509	645	416	0	Content		1562	644	25562511	309265453
25579	08:41:10.930	00:00:25.579	1535	1800,575	735,918	0,6557028	0,4703514	508,6417	4,016667	0	1493,815	762,8113	0,4860151	0,4750282	457,0132	3,468367	0	49	1647	749						Untertest1.avi	0	880	547	72	111	1509	645	416	0	Content		1575	638	25579136	309282078
25596	08:41:10.947	00:00:25.595	1536	2044,032	731,0038	0,6562477	0,470166	508,4122	4,093111	0	1447,176	766,4444	0,4844341	0,4750762	450,7564	3,380053	0	49	1746	749						Untertest1.avi	0	880	547	72	111	1509	645	416	0	Content		1674	638	25595758	309298700
25613	08:41:10.964	00:00:25.612	1537	1472,729	677,6422	0,6557718	0,468695	506,0797	3,943531	0	-1024	-768	-1	-1	-1	-1	4	50	1473	678						Untertest1.avi	0	880	547	72	111	1276	550	466	0	Content		1401	567	25612506	309315448
25629	08:41:10.980	00:00:25.629	1538	1362,96	660,5638	0,6565226	0,4676375	505,7635	3,914703	0	1357,33	689,8041	0,4937673	0,4729291	484,6815	3,664471	0	50	1360	675						Untertest1.avi	0	880	547	72	111	1276	550	466	0	Content		1288	564	25629134	309332076
25646	08:41:10.997	00:00:25.645	1539	1305,451	650,2711	0,6568726	0,4671094	505,9843	3,943986	0	1376,579	660,4807	0,4991966	0,4725865	510,0524	3,854867	0	50	1341	655						Untertest1.avi	0	880	547	72	111	1276	550	466	0	Content		1269	544	25645763	309348705
25662	08:41:11.013	00:00:25.662	1540	1323,732	652,4445	0,6570603	0,467137	506,0945	3,960601	0	1386,644	672,2987	0,4992285	0,4724745	510,1445	3,865007	0	50	1355	662						Untertest1.avi	0	880	547	72	111	1276	550	466	0	Content		1283	551	25662393	309365335
25679	08:41:11.030	00:00:25.679	1541	1334,151	648,9392	0,6571428	0,4672738	506,1327	3,928306	0	1373,355	673,8864	0,4992586	0,472597	510,2298	3,860646	0	50	1354	661						Untertest1.avi	0	880	547	72	111	1276	550	466	0	Content		1282	550	25679127	309382069
25696	08:41:11.047	00:00:25.695	1542	1331,968	647,9227	0,6572762	0,4675872	505,9615	3,952441	0	1376,301	666,5523	0,4992861	0,4728278	510,2779	3,904955	0	50	1354	657						Untertest1.avi	0	880	547	72	111	1276	550	466	0	Content		1282	546	25695760	309398702
25712	08:41:11.063	00:00:25.712	1543	1340,538	650,0803	0,6574084	0,4678537	506,3096	3,953168	0	1376,371	667,1059	0,4993409	0,4730506	510,3015	3,912482	0	50	1358	659						Untertest1.avi	0	880	547	72	111	1276	550	466	0	Content		1286	548	25712375	309415317
25729	08:41:11.080	00:00:25.728	1544	1353,493	651,2731	0,6575615	0,4681228	506,1054	3,949687	0	1388,336	660,1484	0,4994927	0,4733152	510,63	3,902341	0	50	1371	656						Untertest1.avi	0	880	547	72	111	1276	550	466	0	Content		1299	545	25728999	309431941
25746	08:41:11.097	00:00:25.745	1545	1340,432	657,7045	0,6577049	0,4685192	505,9337	3,945918	0	1378,205	663,8911	0,499638	0,4735335	510,4249	3,89559	0	50	1359	661						Untertest1.avi	0	880	547	72	111	1276	550	466	0	Content		1287	550	25745748	309448690
25762	08:41:11.113	00:00:25.762	1546	1330,547	652,2336	0,6579412	0,4688301	506,1171	3,908517	0	1369,944	673,4042	0,4997903	0,4737039	510,2596	3,90012	0	50	1350	663						Untertest1.avi	0	880	547	72	111	1276	550	466	0	Content		1278	552	25762372	309465314
25779	08:41:11.130	00:00:25.778	1547	1331,3	638,2528	0,658147	0,4692157	505,8588	3,926451	0	1365,984	667,0319	0,5000181	0,4738482	510,2948	3,899539	0	50	1349	653						Untertest1.avi	0	880	547	72	111	1276	550	466	0	Content		1277	542	25778993	309481935
25796	08:41:11.147	00:00:25.795	1548	1334,523	649,2112	0,6583105	0,4695223	506,0474	3,907149	0	1360	675,6611	0,5001813	0,47405	510,3261	3,876287	0	50	1347	662						Untertest1.avi	0	880	547	72	111	1276	550	466	0	Content		1275	551	25795617	309498559
25812	08:41:11.163	00:00:25.812	1549	1327,246	649,0501	0,6584547	0,4697819	506,0498	3,921749	0	1362,086	672,0957	0,500249	0,4742332	510,3058	3,852836	0	50	1345	661						Untertest1.avi	0	880	547	72	111	1276	550	466	0	Content		1273	550	25812366	309515308
25829	08:41:11.180	00:00:25.828	1550	1323,988	648,6817	0,658523	0,4699375	505,7401	3,898467	0	1340,381	667,646	0,5002718	0,4743726	510,6393	3,883795	0	50	1332	658						Untertest1.avi	0	880	547	72	111	1276	550	466	0	Content		1260	547	25828989	309531931
25846	08:41:11.197	00:00:25.845	1551	1331,869	656,3314	0,6585144	0,4700076	505,7002	3,934059	0	1359,481	665,6075	0,5002425	0,4745264	510,2866	3,877831	0	50	1346	661						Untertest1.avi	0	880	547	72	111	1276	550	466	0	Content		1274	550	25845613	309548555
25862	08:41:11.213	00:00:25.862	1552	1337,271	649,5467	0,6584809	0,4700855	505,6842	3,883782	0	1175,893	708,457	0,5220723	0,4749911	425,1038	3,257171	0	50	1257	679						Untertest1.avi	0	880	547	72	111	1276	550	466	0	Content		1185	568	25862238	309565180
25879	08:41:11.230	00:00:25.878	1553	1327,227	653,4661	0,658379	0,4701763	505,6873	3,871234	0	1380,902	672,0148	0,5001058	0,4748874	510,5843	3,909409	0	50	1354	663						Untertest1.avi	0	880	547	72	111	1276	550	466	0	Content		1282	552	25878986	309581928
25896	08:41:11.247	00:00:25.895	1554	1337,226	649,0875	0,658358	0,4702677	505,6484	3,921048	0	1365,953	668,7157	0,5000589	0,4750878	510,1973	3,898982	0	50	1352	659						Untertest1.avi	0	880	547	72	111	1276	550	466	0	Content		1280	548	25895609	309598551
25912	08:41:11.263	00:00:25.912	1555	1336,162	650,0368	0,6583068	0,4703146	505,8601	3,893313	0	1360,598	669,9036	0,5000097	0,4752138	510,2821	3,892923	0	50	1348	660						Untertest1.avi	0	880	547	72	111	1276	550	466	0	Content		1276	549	25912236	309615178
25929	08:41:11.280	00:00:25.928	1556	1328,071	653,2468	0,6582749	0,4703214	505,7945	3,892549	0	1362,763	667,3638	0,4999706	0,4752026	510,438	3,889999	0	50	1345	660						Untertest1.avi	0	880	547	72	111	1276	550	466	0	Content		1273	549	25928983	309631925
25946	08:41:11.297	00:00:25.945	1557	1324,306	654,9844	0,6582481	0,4702928	505,7948	3,957265	0	1356,225	659,5864	0,4999211	0,4751171	510,4133	3,874861	0	50	1340	657						Untertest1.avi	0	880	547	72	111	1276	550	466	0	Content		1268	546	25945607	309648549
25962	08:41:11.313	00:00:25.962	1558	1327,65	650,6692	0,6581594	0,4702949	505,7455	3,931549	0	1359,425	672,5499	0,4998324	0,4750861	509,9296	3,87334	0	50	1344	662						Untertest1.avi	0	880	547	72	111	1276	550	466	0	Content		1272	551	25962229	309665171
25979	08:41:11.330	00:00:25.978	1559	1322,021	652,566	0,6580325	0,4704019	505,9457	3,915893	0	1359,608	676,5532	0,499693	0,4751992	510,0673	3,903053	0	50	1341	665						Untertest1.avi	0	880	547	72	111	1276	550	466	0	Content		1269	554	25978853	309681795
25996	08:41:11.347	00:00:25.995	1560	1330,469	658,791	0,6578953	0,4705673	505,9005	3,925512	0	1358,068	665,2784	0,4995308	0,4754565	509,9804	3,869933	0	50	1344	662						Untertest1.avi	0	880	547	72	111	1276	550	466	0	Content		1272	551	25995603	309698545
26012	08:41:11.363	00:00:26.012	1561	1333,25	656,2589	0,6577518	0,4707843	505,8785	3,885776	0	1377,457	669,8858	0,4993929	0,4757296	510,0127	3,898645	0	50	1355	663						Untertest1.avi	0	880	547	72	111	1276	550	466	0	Content		1283	552	26012227	309715169
26029	08:41:11.380	00:00:26.028	1562	1323,255	660,6417	0,6576869	0,470969	505,8494	3,919339	0	1301,578	673,8105	0,4966924	0,4757544	495,8181	3,762573	0	50	1312	667						Untertest1.avi	0	880	547	72	111	1276	550	466	0	Content		1240	556	26028850	309731792
26045	08:41:11.396	00:00:26.045	1563	1315,86	663,5627	0,6576617	0,4710698	505,9841	3,90503	0	1196,274	716,8306	0,5199795	0,4762608	429,4253	3,33504	0	50	1256	690						Untertest1.avi	0	880	547	72	111	1276	550	466	0	Content		1184	579	26045476	309748418
26062	08:41:11.413	00:00:26.062	1564	1336,635	651,0156	0,6576815	0,4711593	506,0614	3,873619	0	1360,812	669,6093	0,4993545	0,4760572	510,262	3,865404	0	50	1349	660						Untertest1.avi	0	880	547	72	111	1276	550	466	0	Content		1277	549	26062222	309765164
26079	08:41:11.430	00:00:26.078	1565	1333,972	666,7149	0,6577566	0,4713978	506,2626	3,87496	0	1352,327	679,4234	0,4994749	0,476178	510,2936	3,823614	0	51	1343	673						Untertest1.avi	0	880	547	72	111	1067	760	100	0	Content		1271	562	26078848	309781790
26095	08:41:11.446	00:00:26.095	1566	1238,195	718,6757	0,6587002	0,4726247	505,9364	3,877942	0	1260,559	744,9608	0,5022099	0,4776317	501,3809	3,79911	0	51	1249	732						Untertest1.avi	0	880	547	72	111	1067	760	100	0	Content		1177	621	26095471	309798413
26112	08:41:11.463	00:00:26.112	1567	1146,351	802,036	0,6597469	0,4742414	506,2107	3,863155	0	1124,631	856,7068	0,5023499	0,4784083	510,2936	3,858987	0	51	1135	829						Untertest1.avi	0	880	547	72	111	1067	760	100	0	Content		1063	718	26112094	309815036
26129	08:41:11.480	00:00:26.128	1568	1105,197	893,9557	0,6599648	0,475713	506,1711	3,835979	0	1076,603	932,9429	0,5027688	0,4798301	508,5117	3,792176	0	51	1091	913						Untertest1.avi	0	880	547	72	111	1067	760	100	0	Content		1019	802	26128843	309831785
26145	08:41:11.496	00:00:26.145	1569	1060,314	963,1225	0,660167	0,4768937	506,5325	3,844763	0	-1024	-768	-1	-1	-1	-1	4	51	1060	963						Untertest1.avi	0	880	547	72	111	1067	760	100	0	Content		988	852	26145467	309848409
26162	08:41:11.513	00:00:26.162	1570	1143,818	1025,281	0,6559886	0,4779394	536,0874	4,038016	0	-1024	-768	-1	-1	-1	-1	4	51	1144	1025						Untertest1.avi	0	880	547	72	111	1067	760	100	0	Content		1072	914	26162089	309865031
26179	08:41:11.530	00:00:26.178	1571	-1024	-768	-1	-1	-1	-1	4	-1024	-768	-1	-1	-1	-1	4		0	0						Untertest1.avi	0	880	547	72	111				0	Content		-72	-111	26178713	309881655
26195	08:41:11.546	00:00:26.195	1572	-1024	-768	-1	-1	-1	-1	4	-1024	-768	-1	-1	-1	-1	4		0	0						Untertest1.avi	0	880	547	72	111				0	Content		-72	-111	26195459	309898401
26212	08:41:11.563	00:00:26.212	1573	-1024	-768	-1	-1	-1	-1	4	-1024	-768	-1	-1	-1	-1	4		0	0						Untertest1.avi	0	880	547	72	111				0	Content		-72	-111	26212083	309915025
26229	08:41:11.580	00:00:26.228	1574	-1024	-768	-1	-1	-1	-1	4	-1024	-768	-1	-1	-1	-1	4		0	0						Untertest1.avi	0	880	547	72	111				0	Content		-72	-111	26228707	309931649
26245	08:41:11.596	00:00:26.245	1575	-1024	-768	-1	-1	-1	-1	4	-1024	-768	-1	-1	-1	-1	4		0	0						Untertest1.avi	0	880	547	72	111				0	Content		-72	-111	26245332	309948274
26262	08:41:11.613	00:00:26.262	1576	-1024	-768	-1	-1	-1	-1	4	-1024	-768	-1	-1	-1	-1	4		0	0						Untertest1.avi	0	880	547	72	111				0	Content		-72	-111	26262079	309965021
26279	08:41:11.630	00:00:26.278	1577	-1024	-768	-1	-1	-1	-1	4	-1024	-768	-1	-1	-1	-1	4		0	0						Untertest1.avi	0	880	547	72	111				0	Content		-72	-111	26278702	309981644
26295	08:41:11.646	00:00:26.295	1578	-1024	-768	-1	-1	-1	-1	4	-1024	-768	-1	-1	-1	-1	4		0	0						Untertest1.avi	0	880	547	72	111				0	Content		-72	-111	26295325	309998267
26312	08:41:11.663	00:00:26.311	1579	-1024	-768	-1	-1	-1	-1	4	-1024	-768	-1	-1	-1	-1	4		0	0						Untertest1.avi	0	880	547	72	111				0	Content		-72	-111	26311950	310014892
26329	08:41:11.680	00:00:26.328	1580	-1024	-768	-1	-1	-1	-1	4	-1024	-768	-1	-1	-1	-1	4		0	0						Untertest1.avi	0	880	547	72	111				0	Content		-72	-111	26328697	310031639
26345	08:41:11.696	00:00:26.345	1581	-1024	-768	-1	-1	-1	-1	4	-1024	-768	-1	-1	-1	-1	4		0	0						Untertest1.avi	0	880	547	72	111				0	Content		-72	-111	26345318	310048260
26362	08:41:11.713	00:00:26.361	1582	-1024	-768	-1	-1	-1	-1	4	-1024	-768	-1	-1	-1	-1	4		0	0						Untertest1.avi	0	880	547	72	111				0	Content		-72	-111	26361944	310064886
26379	08:41:11.730	00:00:26.378	1583	-1024	-768	-1	-1	-1	-1	4	-1024	-768	-1	-1	-1	-1	4		0	0						Untertest1.avi	0	880	547	72	111				0	Content		-72	-111	26378568	310081510
26395	08:41:11.746	00:00:26.395	1584	-1024	-768	-1	-1	-1	-1	4	-1024	-768	-1	-1	-1	-1	4		0	0						Untertest1.avi	0	880	547	72	111				0	Content		-72	-111	26395313	310098255
26412	08:41:11.763	00:00:26.411	1585	-1024	-768	-1	-1	-1	-1	4	-1024	-768	-1	-1	-1	-1	4		0	0						Untertest1.avi	0	880	547	72	111				0	Content		-72	-111	26411938	310114880
26429	08:41:11.780	00:00:26.428	1586	-1024	-768	-1	-1	-1	-1	4	-1024	-768	-1	-1	-1	-1	4		0	0						Untertest1.avi	0	880	547	72	111				0	Content		-72	-111	26428560	310131502
26445	08:41:11.796	00:00:26.445	1587	-1024	-768	-1	-1	-1	-1	4	-1024	-768	-1	-1	-1	-1	4		0	0						Untertest1.avi	0	880	547	72	111				0	Content		-72	-111	26445184	310148126
26462	08:41:11.813	00:00:26.461	1588	-1024	-768	-1	-1	-1	-1	4	-1024	-768	-1	-1	-1	-1	4		0	0						Untertest1.avi	0	880	547	72	111				0	Content		-72	-111	26461932	310164874
26479	08:41:11.830	00:00:26.478	1589	-1024	-768	-1	-1	-1	-1	4	-1024	-768	-1	-1	-1	-1	4		0	0						Untertest1.avi	0	880	547	72	111				0	Content		-72	-111	26478556	310181498
26495	08:41:11.846	00:00:26.495	1590	-1024	-768	-1	-1	-1	-1	4	-1024	-768	-1	-1	-1	-1	4		0	0						Untertest1.avi	0	880	547	72	111				0	Content		-72	-111	26495304	310198246
26512	08:41:11.863	00:00:26.511	1591	-1024	-768	-1	-1	-1	-1	4	-1024	-768	-1	-1	-1	-1	4		0	0						Untertest1.avi	0	880	547	72	111				0	Content		-72	-111	26511927	310214869
26529	08:41:11.880	00:00:26.528	1592	-1024	-768	-1	-1	-1	-1	4	-1024	-768	-1	-1	-1	-1	4		0	0						Untertest1.avi	0	880	547	72	111				0	Content		-72	-111	26528550	310231492
26545	08:41:11.896	00:00:26.545	1593	-1024	-768	-1	-1	-1	-1	4	-1024	-768	-1	-1	-1	-1	4		0	0						Untertest1.avi	0	880	547	72	111				0	Content		-72	-111	26545173	310248115
26562	08:41:11.913	00:00:26.561	1594	-1024	-768	-1	-1	-1	-1	4	-1024	-768	-1	-1	-1	-1	4		0	0						Untertest1.avi	0	880	547	72	111				0	Content		-72	-111	26561797	310264739
26579	08:41:11.930	00:00:26.578	1595	-1024	-768	-1	-1	-1	-1	4	-1024	-768	-1	-1	-1	-1	4		0	0						Untertest1.avi	0	880	547	72	111				0	Content		-72	-111	26578988	310281930
26596	08:41:11.947	00:00:26.596	1596	-1024	-768	-1	-1	-1	-1	4	-1024	-768	-1	-1	-1	-1	4		0	0						Untertest1.avi	0	880	547	72	111				0	Content		-72	-111	26596361	310299303
26614	08:41:11.965	00:00:26.613	1597	-1024	-768	-1	-1	-1	-1	4	-1024	-768	-1	-1	-1	-1	4		0	0						Untertest1.avi	0	880	547	72	111				0	Content		-72	-111	26613607	310316549
26629	08:41:11.980	00:00:26.628	1598	-1024	-768	-1	-1	-1	-1	4	-1024	-768	-1	-1	-1	-1	4		0	0						Untertest1.avi	0	880	547	72	111				0	Content		-72	-111	26628536	310331478
26645	08:41:11.996	00:00:26.645	1599	-1024	-768	-1	-1	-1	-1	4	-1024	-768	-1	-1	-1	-1	4		0	0						Untertest1.avi	0	880	547	72	111				0	Content		-72	-111	26645159	310348101
26662	08:41:12.013	00:00:26.661	1600	-1024	-768	-1	-1	-1	-1	4	-1024	-768	-1	-1	-1	-1	4		0	0						Untertest1.avi	0	880	547	72	111				0	Content		-72	-111	26661908	310364850
26678	08:41:12.029	00:00:26.678	1601	-1024	-768	-1	-1	-1	-1	4	-1024	-768	-1	-1	-1	-1	4		0	0						Untertest1.avi	0	880	547	72	111				0	Content		-72	-111	26678406	310381348
26695	08:41:12.046	00:00:26.695	1602	-1024	-768	-1	-1	-1	-1	4	-1024	-768	-1	-1	-1	-1	4		0	0						Untertest1.avi	0	880	547	72	111				0	Content		-72	-111	26695154	310398096
26712	08:41:12.063	00:00:26.711	1603	-1024	-768	-1	-1	-1	-1	4	-1024	-768	-1	-1	-1	-1	4		0	0						Untertest1.avi	0	880	547	72	111				0	Content		-72	-111	26711774	310414716
26729	08:41:12.080	00:00:26.728	1604	-1024	-768	-1	-1	-1	-1	4	-1024	-768	-1	-1	-1	-1	4		0	0						Untertest1.avi	0	880	547	72	111				0	Content		-72	-111	26728845	310431787
26745	08:41:12.096	00:00:26.745	1605	-1024	-768	-1	-1	-1	-1	4	-1024	-768	-1	-1	-1	-1	4		0	0						Untertest1.avi	0	880	547	72	111				0	Content		-72	-111	26745017	310447959
26762	08:41:12.113	00:00:26.761	1606	1656,2	1033,399	0,6504009	0,4775273	506,3201	3,746505	3	1504,062	1017,294	0,6506226	0,4774963	506,3201	3,786648	1	52	1504	1017						Untertest1.avi	0	880	547	72	111	1420	893	150	0	Content		1432	906	26761647	310464589
26778	08:41:12.129	00:00:26.778	1607	1674,367	1032,624	0,6502694	0,4777464	506,3194	3,672535	3	1519,025	1014,289	0,6504853	0,4777387	506,3195	3,711788	1	52	1519	1014						Untertest1.avi	0	880	547	72	111	1420	893	150	0	Content		1447	903	26778394	310481336
26795	08:41:12.146	00:00:26.795	1608	1617,558	1004,734	0,6488502	0,4779613	502,067	3,651406	3	1468,517	989,4513	0,649075	0,4779297	502,067	3,68989	1	52	1469	989						Untertest1.avi	0	880	547	72	111	1420	893	150	0	Content		1397	878	26795017	310497959
26812	08:41:12.163	00:00:26.811	1609	1634,836	1017,143	0,6482311	0,4780018	500,6222	3,620971	3	1484,751	1001,448	0,648457	0,4779701	500,6222	3,659512	1	52	1485	1001						Untertest1.avi	0	880	547	72	111	1420	893	150	0	Content		1413	890	26811641	310514583
26828	08:41:12.179	00:00:26.828	1610	1641,464	1015,824	0,6492701	0,4780344	505,4183	3,717509	3	1490,306	1000,118	0,6494924	0,4780033	505,4183	3,756693	1	52	1490	1000						Untertest1.avi	0	880	547	72	111	1420	893	150	0	Content		1418	889	26828264	310531206
26845	08:41:12.196	00:00:26.845	1611	1632,448	1028,613	0,6487392	0,478159	504,2767	3,641908	3	1481,415	1012,702	0,6489624	0,4781277	504,2767	3,68041	1	52	1481	1013						Untertest1.avi	0	880	547	72	111	1420	893	150	0	Content		1409	902	26845013	310547955
26862	08:41:12.213	00:00:26.861	1612	1675,339	1028,282	0,6488199	0,4783486	505,1999	3,67803	3	1522,354	1012,072	0,6490423	0,4783174	505,1999	3,717972	1	52	1522	1012						Untertest1.avi	0	880	547	72	111	1420	893	150	0	Content		1450	901	26861636	310564578
26878	08:41:12.229	00:00:26.878	1613	1580,906	986,1758	0,6454845	0,4787248	494,8516	3,591915	3	1436,046	971,6687	0,6457148	0,4786923	494,8517	3,629763	1	52	1436	972						Untertest1.avi	0	880	547	72	111	1420	893	150	0	Content		1364	861	26878259	310581201
26895	08:41:12.246	00:00:26.894	1614	1659,74	1023,884	0,6489823	0,479016	508,0695	3,741234	3	1507,48	1007,989	0,6492026	0,4789851	508,0695	3,781412	1	52	1507	1008						Untertest1.avi	0	880	547	72	111	1420	893	150	0	Content		1435	897	26894879	310597821
26912	08:41:12.263	00:00:26.911	1615	1645,652	1004,837	0,648561	0,4792967	507,3828	3,663291	3	1494,106	989,3183	0,6487819	0,4792657	507,3828	3,702209	1	53	1494	989						Untertest1.avi	0	880	547	72	111	1100	861	166	0	Content		1422	878	26911628	310614570
26928	08:41:12.279	00:00:26.928	1616	1597,505	986,2806	0,6451805	0,4796147	496,8151	3,583571	3	1451,42	971,6486	0,6454093	0,4795825	496,8151	3,621653	1	53	1451	972						Untertest1.avi	0	880	547	72	111	1100	861	166	0	Content		1379	861	26928252	310631194
26945	08:41:12.296	00:00:26.944	1617	807,8297	971,1406	0,6390499	0,4801965	496,8149	3,464098	3	685,2635	962,3121	0,6392787	0,4801643	496,8149	3,486129	1	53	685	962						Untertest1.avi	0	880	547	72	111	1100	861	166	0	Content		613	851	26944876	310647818
26961	08:41:12.312	00:00:26.961	1618	1603,948	1005,021	0,6468477	0,4797741	504,231	3,621119	3	1454,532	989,7595	0,6470709	0,4797428	504,231	3,658216	1	53	1455	990						Untertest1.avi	0	880	547	72	111	1100	861	166	0	Content		1383	879	26961498	310664440
26978	08:41:12.329	00:00:26.978	1619	812,8822	974,2689	0,6408315	0,4801632	504,2308	3,480425	3	688,037	965,2396	0,6410547	0,4801319	504,2308	3,50253	1	53	688	965						Untertest1.avi	0	880	547	72	111	1100	861	166	0	Content		616	854	26978247	310681189
26995	08:41:12.346	00:00:26.994	1620	1169,211	983,6769	0,6438468	0,4804325	495,2421	3,513046	3	1038,333	973,2354	0,6440844	0,4803298	495,2422	3,545008	1	53	1038	973						Untertest1.avi	0	880	547	72	111	1100	861	166	0	Content		966	862	26994870	310697812
27011	08:41:12.362	00:00:27.011	1621	1459,52	975,7999	0,6450778	0,4803704	471,0679	3,378156	3	1546,905	982,2523	0,6480809	0,4805082	509,277	3,713538	1	53	1547	982						Untertest1.avi	0	880	547	72	111	1100	861	166	0	Content		1475	871	27011493	310714435
27028	08:41:12.379	00:00:27.028	1622	1700,524	1017,909	0,6480911	0,4806894	508,9539	3,698294	3	1514,712	987,3195	0,6481445	0,480828	508,954	3,731836	1	53	1515	987						Untertest1.avi	0	880	547	72	111	1100	861	166	0	Content		1443	876	27028118	310731060
27045	08:41:12.396	00:00:27.044	1623	1295,967	946,1178	0,6496613	0,4801442	508,6232	3,694177	3	1171,631	928,6888	0,64993	0,4801951	508,6232	3,730079	1	53	1172	929						Untertest1.avi	0	880	547	72	111	1100	861	166	0	Content		1100	818	27044863	310747805
27061	08:41:12.412	00:00:27.061	1624	1124,612	967,7866	0,6537426	0,4799126	527,5115	3,810376	3	939,865	940,9561	0,65262	0,4799442	508,278	3,704078	1	53	940	941						Untertest1.avi	0	880	547	72	111	1100	861	166	0	Content		868	830	27061489	310764431
27078	08:41:12.429	00:00:27.078	1625	841,9029	902,8467	0,6544613	0,4801983	508,1766	3,786409	3	716,272	893,1886	0,6546332	0,4801753	508,1766	3,811824	1	54	716	893						Untertest1.avi	0	880	547	72	111	643	828	300	0	Content		644	782	27078112	310781054
27095	08:41:12.446	00:00:27.094	1626	823,3386	931,4785	0,6550653	0,4807849	507,8975	3,768435	3	700,8003	921,9106	0,6552709	0,4807651	507,8975	3,793688	1	54	701	922						Untertest1.avi	0	880	547	72	111	643	828	300	0	Content		629	811	27094735	310797677
27111	08:41:12.462	00:00:27.111	1627	859,1393	938,3879	0,6550446	0,4812007	508,0423	3,725569	3	712,7131	928,944	0,6550497	0,4811724	508,0423	3,748228	1	54	713	929						Untertest1.avi	0	880	547	72	111	643	828	300	0	Content		641	818	27111485	310814427
27128	08:41:12.479	00:00:27.128	1628	860,8688	951,0802	0,6558623	0,481457	523,9084	3,866817	3	697,7708	930,6488	0,6548359	0,4814653	507,8231	3,778613	1	54	698	931						Untertest1.avi	0	880	547	72	111	643	828	300	0	Content		626	820	27128107	310831049
27145	08:41:12.496	00:00:27.144	1629	887,9169	962,1299	0,6555772	0,4817066	524,9787	3,858042	3	714,571	939,8966	0,6544287	0,4817208	507,7894	3,76182	1	54	715	940						Untertest1.avi	0	880	547	72	111	643	828	300	0	Content		643	829	27144730	310847672
27161	08:41:12.512	00:00:27.161	1630	877,2375	959,9713	0,6549587	0,4820332	522,8275	3,822131	3	715,1432	939,0181	0,6540136	0,482051	507,7188	3,741345	1	54	715	939						Untertest1.avi	0	880	547	72	111	643	828	300	0	Content		643	828	27161354	310864296
27178	08:41:12.529	00:00:27.178	1631	890,5162	961,2464	0,6548513	0,4824045	527,1343	3,800498	3	724,0715	937,4563	0,6536635	0,48243	507,9193	3,693349	1	54	724	937						Untertest1.avi	0	880	547	72	111	643	828	300	0	Content		652	826	27178102	310881044
27195	08:41:12.546	00:00:27.194	1632	882,3738	964,0001	0,6547152	0,4827913	529,9316	3,865757	3	709,861	939,059	0,6533282	0,482812	508,0177	3,738798	1	54	710	939						Untertest1.avi	0	880	547	72	111	643	828	300	0	Content		638	828	27194726	310897668
27211	08:41:12.562	00:00:27.211	1633	891,2762	968,3978	0,654668	0,4831251	531,8577	3,874702	3	714,2955	941,0128	0,6531538	0,4831561	507,9804	3,734061	1	54	714	941						Untertest1.avi	0	880	547	72	111	643	828	300	0	Content		642	830	27211348	310914290
27228	08:41:12.579	00:00:27.228	1634	868,425	958,5972	0,6540838	0,4833418	527,208	3,850327	3	705,2032	935,4853	0,6529315	0,4833631	508,3286	3,744066	1	54	705	935						Untertest1.avi	0	880	547	72	111	643	828	300	0	Content		633	824	27228098	310931040
27245	08:41:12.596	00:00:27.244	1635	873,4639	964,0848	0,6540452	0,4834667	528,736	3,838598	3	710,2496	939,0463	0,6528246	0,4835015	508,4105	3,723238	1	54	710	939						Untertest1.avi	0	880	547	72	111	643	828	300	0	Content		638	828	27244719	310947661
27261	08:41:12.612	00:00:27.261	1636	884,7164	957,9581	0,6540998	0,4836946	528,8402	3,793486	3	716,228	932,5549	0,6528322	0,4837361	508,3608	3,678011	1	54	716	933						Untertest1.avi	0	880	547	72	111	643	828	300	0	Content		644	822	27261342	310964284
27278	08:41:12.629	00:00:27.277	1637	850,771	956,4147	0,6527565	0,4840591	508,5288	3,688179	3	722,2902	946,1664	0,6529231	0,4840401	508,5289	3,712111	1	54	722	946						Untertest1.avi	0	880	547	72	111	643	828	300	0	Content		650	835	27277965	310980907
27295	08:41:12.646	00:00:27.294	1638	888,5731	963,2338	0,6546125	0,4845142	532,582	3,848037	3	715,1367	936,3379	0,6531254	0,4845462	508,6715	3,709163	1	54	715	936						Untertest1.avi	0	880	547	72	111	643	828	300	0	Content		643	825	27294715	310997657
27311	08:41:12.662	00:00:27.311	1639	879,5451	970,9771	0,6545407	0,4850875	528,5055	3,804968	3	717,8484	945,4766	0,6533771	0,4851257	508,9628	3,696685	1	54	718	945						Untertest1.avi	0	880	547	72	111	643	828	300	0	Content		646	834	27311338	311014280
27328	08:41:12.679	00:00:27.327	1640	879,4389	960,1002	0,6547067	0,4858194	526,7916	3,745848	3	716,3848	937,5386	0,6536262	0,485836	509,0803	3,650296	1	54	716	938						Untertest1.avi	0	880	547	72	111	643	828	300	0	Content		644	827	27327961	311030903
27345	08:41:12.696	00:00:27.344	1641	857,9031	950,1473	0,653993	0,4865698	509,4102	3,680824	0	542,303	997,8414	0,503051	0,4895814	531,9391	3,778777	0	54	700	974						Untertest1.avi	0	880	547	72	111	643	828	300	0	Content		628	863	27344594	311047536
27361	08:41:12.712	00:00:27.361	1642	876,9719	949,9645	0,6542942	0,4872661	509,3976	3,678463	0	547,0407	990,3616	0,5021413	0,4900008	526,2181	3,762006	0	54	712	970						Untertest1.avi	0	880	547	72	111	643	828	300	0	Content		640	859	27361332	311064274
27378	08:41:12.729	00:00:27.377	1643	920,7534	988,8129	0,6638229	0,4873973	543,189	3,958332	0	533,8376	988,9141	0,5037932	0,4905732	532,8054	3,798279	0	55	727	989						Untertest1.avi	0	880	547	72	111	612	894	200	0	Content		655	878	27377955	311080897
27395	08:41:12.746	00:00:27.394	1644	858,3742	1004,04	0,6644486	0,4882664	542,1953	3,920579	0	465,2479	1000,282	0,5040872	0,4913567	529,6951	3,86853	0	55	662	1002						Untertest1.avi	0	880	547	72	111	612	894	200	0	Content		590	891	27394591	311097533
27411	08:41:12.762	00:00:27.411	1645	704,3868	993,0939	0,6568322	0,4898744	509,6282	3,661919	0	-1024	-768	-1	-1	-1	-1	4	55	704	993						Untertest1.avi	0	880	547	72	111	612	894	200	0	Content		632	882	27411204	311114146
27428	08:41:12.779	00:00:27.427	1646	8,958498	1024,385	0,6470289	0,4912907	543,3881	3,93882	0	-1024	-768	-1	-1	-1	-1	4	55	9	1024						Untertest1.avi	0	880	547	72	111	612	894	200	0	Content		-63	913	27427951	311130893
27445	08:41:12.796	00:00:27.444	1647	677,2006	985,2964	0,6574383	0,4912411	509,6077	3,697593	0	-1024	-768	-1	-1	-1	-1	4	55	677	985						Untertest1.avi	0	880	547	72	111	612	894	200	0	Content		605	874	27444584	311147526
27461	08:41:12.812	00:00:27.461	1648	674,4864	973,8212	0,6574547	0,4915243	509,7512	3,77552	0	-1024	-768	-1	-1	-1	-1	4	55	674	974						Untertest1.avi	0	880	547	72	111	612	894	200	0	Content		602	863	27461197	311164139
27478	08:41:12.829	00:00:27.477	1649	690,5577	1025,141	0,6523004	0,492218	544,5227	3,966141	0	-1024	-768	-1	-1	-1	-1	4	55	691	1025						Untertest1.avi	0	880	547	72	111	612	894	200	0	Content		619	914	27477822	311180764
27495	08:41:12.846	00:00:27.494	1650	701,2444	1027,217	0,6521384	0,4922394	544,9774	3,992252	0	-1024	-768	-1	-1	-1	-1	4	55	701	1027						Untertest1.avi	0	880	547	72	111	612	894	200	0	Content		629	916	27494583	311197525
27511	08:41:12.862	00:00:27.511	1651	699,9858	1017,588	0,6526601	0,4921596	539,8275	3,935907	0	-1024	-768	-1	-1	-1	-1	4	55	700	1018						Untertest1.avi	0	880	547	72	111	612	894	200	0	Content		628	907	27511192	311214134
27528	08:41:12.879	00:00:27.527	1652	675,5759	975,5339	0,6568317	0,4916424	509,7171	3,802308	0	-1024	-768	-1	-1	-1	-1	4	55	676	976						Untertest1.avi	0	880	547	72	111	612	894	200	0	Content		604	865	27527815	311230757
27544	08:41:12.895	00:00:27.544	1653	675,4053	1007,606	0,6675555	0,4910558	550,2415	4,104148	0	-1024	-768	-1	-1	-1	-1	4	55	675	1008						Untertest1.avi	0	880	547	72	111	612	894	200	0	Content		603	897	27544438	311247380
27561	08:41:12.912	00:00:27.561	1654	684,0809	1004,766	0,6651955	0,4911214	542,2481	4,078753	0	-1024	-768	-1	-1	-1	-1	4	55	684	1005						Untertest1.avi	0	880	547	72	111	612	894	200	0	Content		612	894	27561186	311264128
27578	08:41:12.929	00:00:27.577	1655	-1024	-768	-1	-1	-1	-1	4	-1024	-768	-1	-1	-1	-1	4	56	0	0						Untertest1.avi	0	880	547	72	111	443	903	216	0	Content		-72	-111	27577810	311280752
27594	08:41:12.945	00:00:27.594	1656	30,85599	1028,454	0,6456024	0,492334	542,2484	3,986371	0	-1024	-768	-1	-1	-1	-1	4	56	31	1028						Untertest1.avi	0	880	547	72	111	443	903	216	0	Content		-41	917	27594434	311297376
27611	08:41:12.962	00:00:27.611	1657	699,5801	1022,505	0,6506329	0,4919742	543,7061	3,986874	0	-1024	-768	-1	-1	-1	-1	4	56	700	1023						Untertest1.avi	0	880	547	72	111	443	903	216	0	Content		628	912	27611055	311313997
27628	08:41:12.979	00:00:27.627	1658	342,6699	987,0216	0,6535328	0,4914065	522,6149	3,899439	0	-1024	-768	-1	-1	-1	-1	4	56	343	987						Untertest1.avi	0	880	547	72	111	443	903	216	0	Content		271	876	27627802	311330744
27644	08:41:12.995	00:00:27.644	1659	358,5516	997,7587	0,6516631	0,4907085	496,7717	3,723311	0	-1024	-768	-1	-1	-1	-1	4	56	359	998						Untertest1.avi	0	880	547	72	111	443	903	216	0	Content		287	887	27644427	311347369
27661	08:41:13.012	00:00:27.661	1660	-1024	-768	-1	-1	-1	-1	4	-1024	-768	-1	-1	-1	-1	4	56	0	0						Untertest1.avi	0	880	547	72	111	443	903	216	0	Content		-72	-111	27661055	311363997
27678	08:41:13.029	00:00:27.677	1661	671,025	987,8143	0,6552706	0,4902575	509,6981	3,866027	0	-1024	-768	-1	-1	-1	-1	4	56	671	988						Untertest1.avi	0	880	547	72	111	443	903	216	0	Content		599	877	27677675	311380617
27694	08:41:13.045	00:00:27.694	1662	779,754	1056,507	0,6574325	0,490167	547,299	4,245828	0	-1024	-768	-1	-1	-1	-1	4	56	780	1057						Untertest1.avi	0	880	547	72	111	443	903	216	0	Content		708	946	27694422	311397364
27711	08:41:13.062	00:00:27.711	1663	353,2925	998,4467	0,6510735	0,4902396	496,6737	3,738134	0	-1024	-768	-1	-1	-1	-1	4	56	353	998						Untertest1.avi	0	880	547	72	111	443	903	216	0	Content		281	887	27711045	311413987
27728	08:41:13.079	00:00:27.727	1664	-1024	-768	-1	-1	-1	-1	4	-1024	-768	-1	-1	-1	-1	4	56	0	0						Untertest1.avi	0	880	547	72	111	443	903	216	0	Content		-72	-111	27727672	311430614
27744	08:41:13.095	00:00:27.744	1665	697,0654	1031,326	0,6490914	0,4910752	546,3864	4,104269	0	-1024	-768	-1	-1	-1	-1	4	56	697	1031						Untertest1.avi	0	880	547	72	111	443	903	216	0	Content		625	920	27744291	311447233
27761	08:41:13.112	00:00:27.761	1666	-5,140633	1037,77	0,6434552	0,4913354	546,3864	4,089163	0	-1024	-768	-1	-1	-1	-1	4	56	-5	1038						Untertest1.avi	0	880	547	72	111	443	903	216	0	Content		-77	927	27761042	311463984
27778	08:41:13.129	00:00:27.777	1667	684,3541	1033,468	0,6487123	0,4913395	546,2319	4,105886	0	-1024	-768	-1	-1	-1	-1	4	56	684	1033						Untertest1.avi	0	880	547	72	111	443	903	216	0	Content		612	922	27777664	311480606
27794	08:41:13.145	00:00:27.794	1668	-1024	-768	-1	-1	-1	-1	4	-1024	-768	-1	-1	-1	-1	4	57	0	0						Untertest1.avi	0	880	547	72	111	877	829	300	0	Content		-72	-111	27794289	311497231
27811	08:41:13.162	00:00:27.811	1669	925,9473	972,7958	0,6506183	0,4893949	509,7332	3,766043	0	-1024	-768	-1	-1	-1	-1	4	57	926	973						Untertest1.avi	0	880	547	72	111	877	829	300	0	Content		854	862	27811035	311513977
27828	08:41:13.179	00:00:27.827	1670	1038,973	917,9069	0,6491053	0,4888816	509,7063	3,829155	0	-1024	-768	-1	-1	-1	-1	4	57	1039	918						Untertest1.avi	0	880	547	72	111	877	829	300	0	Content		967	807	27827658	311530600
27844	08:41:13.195	00:00:27.844	1671	1106,841	927,7959	0,6486546	0,488975	509,6786	3,738082	0	788,0657	946,3676	0,4915949	0,4922818	517,3607	3,763786	0	57	947	937						Untertest1.avi	0	880	547	72	111	877	829	300	0	Content		875	826	27844282	311547224
27861	08:41:13.212	00:00:27.860	1672	1084,724	922,1746	0,6488411	0,4893864	509,4728	3,775864	0	829,2766	937,8739	0,4931364	0,4925311	509,7237	3,668156	0	57	957	930						Untertest1.avi	0	880	547	72	111	877	829	300	0	Content		885	819	27860904	311563846
27878	08:41:13.229	00:00:27.877	1673	1089,115	924,5073	0,6490121	0,4897158	509,4012	3,732578	0	819,3216	940,9155	0,4930965	0,4928917	509,5592	3,645121	0	57	954	933						Untertest1.avi	0	880	547	72	111	877	829	300	0	Content		882	822	27877654	311580596
27894	08:41:13.245	00:00:27.894	1674	1073,908	928,8062	0,6491493	0,4897333	509,4787	3,746757	0	841,5074	950,6237	0,4954672	0,4925702	520,6522	3,685133	0	57	958	940						Untertest1.avi	0	880	547	72	111	877	829	300	0	Content		886	829	27894276	311597218
27911	08:41:13.262	00:00:27.910	1675	1074,358	917,1697	0,6493232	0,4895857	509,3089	3,726011	0	818,7769	938,2451	0,4931295	0,4927287	509,4649	3,647738	0	57	947	928						Untertest1.avi	0	880	547	72	111	877	829	300	0	Content		875	817	27910902	311613844
27928	08:41:13.279	00:00:27.927	1676	1065,119	918,4858	0,6495005	0,4893882	509,2215	3,744803	0	826,017	932,304	0,4931777	0,4925444	509,4684	3,625126	0	57	946	925						Untertest1.avi	0	880	547	72	111	877	829	300	0	Content		874	814	27927535	311630477
27944	08:41:13.295	00:00:27.944	1677	1046,083	940,6985	0,649583	0,4891782	509,2319	3,739743	0	833,5347	938,9857	0,493186	0,4924371	509,4417	3,622725	0	57	940	940						Untertest1.avi	0	880	547	72	111	877	829	300	0	Content		868	829	27944274	311647216
27961	08:41:13.312	00:00:27.960	1678	1053,85	942,1776	0,649658	0,4891942	509,133	3,709285	0	832,0167	944,4282	0,493161	0,492509	509,4258	3,638236	0	57	943	943						Untertest1.avi	0	880	547	72	111	877	829	300	0	Content		871	832	27960897	311663839
27978	08:41:13.329	00:00:27.977	1679	1055,577	922,5461	0,6496609	0,4893309	509,0962	3,637689	0	838,787	933,2927	0,493104	0,492668	509,3712	3,606764	0	57	947	928						Untertest1.avi	0	880	547	72	111	877	829	300	0	Content		875	817	27977527	311680469
27994	08:41:13.345	00:00:27.994	1680	1060,285	940,8726	0,6496924	0,4894389	508,9807	3,73474	0	838,0894	937,8831	0,4930313	0,4928081	509,257	3,585844	0	57	949	939						Untertest1.avi	0	880	547	72	111	877	829	300	0	Content		877	828	27994140	311697082
28011	08:41:13.362	00:00:28.010	1681	1063,707	934,4792	0,6497635	0,4893982	508,9008	3,691895	0	836,8071	936,6725	0,493014	0,4928398	509,2841	3,609173	0	57	950	936						Untertest1.avi	0	880	547	72	111	877	829	300	0	Content		878	825	28010889	311713831
28028	08:41:13.379	00:00:28.027	1682	1144,892	969,8623	0,6570452	0,4888817	537,681	3,88943	0	909,1658	947,9905	0,4925586	0,4928772	509,5746	3,635602	0	57	1027	959						Untertest1.avi	0	880	547	72	111	877	829	300	0	Content		955	848	28027518	311730460
28044	08:41:13.395	00:00:28.044	1683	1292,151	945,4276	0,6470378	0,4894265	509,7583	3,704686	0	1160,937	976,8556	0,4917028	0,4929066	507,5889	3,585257	0	57	1227	961						Untertest1.avi	0	880	547	72	111	877	829	300	0	Content		1155	850	28044136	311747078
28061	08:41:13.412	00:00:28.060	1684	1519,16	996,8304	0,6455312	0,489668	510,0688	3,669464	0	634,9802	986,4875	0,4836199	0,4925133	507,5889	3,364902	0	57	1077	992						Untertest1.avi	0	880	547	72	111	877	829	300	0	Content		1005	881	28060759	311763701
28078	08:41:13.429	00:00:28.077	1685	795,5256	986,0638	0,6389605	0,4900297	509,9454	3,496388	0	716,0071	987,4092	0,4832043	0,4926162	507,5889	3,45152	0	57	756	987						Untertest1.avi	0	880	547	72	111	877	829	300	0	Content		684	876	28077510	311780452
28094	08:41:13.445	00:00:28.094	1686	1152,42	992,615	0,6411882	0,489888	496,5497	3,458632	0	-1024	-768	-1	-1	-1	-1	4	58	1152	993						Untertest1.avi	0	880	547	72	111	1080	882	133	0	Content		1080	882	28094131	311797073
28111	08:41:13.462	00:00:28.110	1687	1725,618	1056,096	0,6495672	0,4893746	526,2464	3,798917	0	-1024	-768	-1	-1	-1	-1	4	58	1726	1056						Untertest1.avi	0	880	547	72	111	1080	882	133	0	Content		1654	945	28110756	311813698
28127	08:41:13.478	00:00:28.127	1688	1139,404	991,5303	0,6412209	0,4899295	496,6057	3,486232	0	-1024	-768	-1	-1	-1	-1	4	58	1139	992						Untertest1.avi	0	880	547	72	111	1080	882	133	0	Content		1067	881	28127380	311830322
28144	08:41:13.495	00:00:28.144	1689	1622,539	996,5956	0,6451644	0,4899012	510,2942	3,67554	0	-1024	-768	-1	-1	-1	-1	4	58	1623	997						Untertest1.avi	0	880	547	72	111	1080	882	133	0	Content		1551	886	28144129	311847071
28161	08:41:13.512	00:00:28.160	1690	1636,547	1006,725	0,6487097	0,4893589	522,963	3,755347	0	-1024	-768	-1	-1	-1	-1	4	58	1637	1007						Untertest1.avi	0	880	547	72	111	1080	882	133	0	Content		1565	896	28160751	311863693
28177	08:41:13.528	00:00:28.177	1691	1116,55	986,2472	0,6412067	0,4900286	496,5097	3,497896	0	-1024	-768	-1	-1	-1	-1	4	58	1117	986						Untertest1.avi	0	880	547	72	111	1080	882	133	0	Content		1045	875	28177374	311880316
28194	08:41:13.545	00:00:28.193	1692	738,8458	970,6159	0,6412411	0,4908143	496,5097	3,447056	0	-1024	-768	-1	-1	-1	-1	4	58	739	971						Untertest1.avi	0	880	547	72	111	1080	882	133	0	Content		667	860	28193996	311896938
28211	08:41:13.562	00:00:28.210	1693	1726,033	1055,496	0,6502294	0,4896261	527,5553	3,831781	0	-1024	-768	-1	-1	-1	-1	4	58	1726	1055						Untertest1.avi	0	880	547	72	111	1080	882	133	0	Content		1654	944	28210745	311913687
28227	08:41:13.578	00:00:28.227	1694	1120,864	992,5996	0,6415147	0,4901083	496,14	3,531328	0	-1024	-768	-1	-1	-1	-1	4	59	1121	993						Untertest1.avi	0	880	547	72	111	1034	880	183	0	Content		1049	882	28227369	311930311
28244	08:41:13.595	00:00:28.243	1695	1120,777	990,04	0,6415753	0,4900048	496,1366	3,530833	0	-1024	-768	-1	-1	-1	-1	4	59	1121	990						Untertest1.avi	0	880	547	72	111	1034	880	183	0	Content		1049	879	28243993	311946935
28261	08:41:13.612	00:00:28.260	1696	1667,604	1041,608	0,6503636	0,4894291	527,3789	3,830218	0	-1024	-768	-1	-1	-1	-1	4	59	1668	1042						Untertest1.avi	0	880	547	72	111	1034	880	183	0	Content		1596	931	28260613	311963555
28277	08:41:13.628	00:00:28.277	1697	814,3066	1012,042	0,6445981	0,4897141	527,3789	3,630889	0	-1024	-768	-1	-1	-1	-1	4	59	814	1012						Untertest1.avi	0	880	547	72	111	1034	880	183	0	Content		742	901	28277363	311980305
28294	08:41:13.645	00:00:28.293	1698	795,2495	1010,482	0,6369092	0,4903885	527,379	3,649783	0	-1024	-768	-1	-1	-1	-1	4	59	795	1010						Untertest1.avi	0	880	547	72	111	1034	880	183	0	Content		723	899	28293985	311996927
28311	08:41:13.662	00:00:28.310	1699	1106,448	990,5526	0,6415105	0,489748	495,9811	3,491423	0	-1024	-768	-1	-1	-1	-1	4	59	1106	991						Untertest1.avi	0	880	547	72	111	1034	880	183	0	Content		1034	880	28310609	312013551
28327	08:41:13.678	00:00:28.327	1700	-1024	-768	-1	-1	-1	-1	4	-1024	-768	-1	-1	-1	-1	4	59	0	0						Untertest1.avi	0	880	547	72	111	1034	880	183	0	Content		-72	-111	28327233	312030175
28344	08:41:13.695	00:00:28.343	1701	1675,871	1052,188	0,6506848	0,4890009	528,4216	3,87577	0	-1024	-768	-1	-1	-1	-1	4	59	1676	1052						Untertest1.avi	0	880	547	72	111	1034	880	183	0	Content		1604	941	28343983	312046925
28361	08:41:13.712	00:00:28.360	1702	1122,509	990,4748	0,6415234	0,4895234	495,8818	3,522556	0	708,5319	978,4968	0,4801882	0,4928637	495,8818	3,408276	0	59	916	984						Untertest1.avi	0	880	547	72	111	1034	880	183	0	Content		844	873	28360602	312063544
28377	08:41:13.728	00:00:28.377	1703	720,6191	958,1333	0,6414856	0,4900621	495,8818	3,404533	0	-1024	-768	-1	-1	-1	-1	4	59	721	958						Untertest1.avi	0	880	547	72	111	1034	880	183	0	Content		649	847	28377229	312080171
28394	08:41:13.745	00:00:28.393	1704	749,238	987,9886	0,6394733	0,4897043	509,2512	3,584869	0	-1024	-768	-1	-1	-1	-1	4	59	749	988						Untertest1.avi	0	880	547	72	111	1034	880	183	0	Content		677	877	28393850	312096792
28411	08:41:13.762	00:00:28.410	1705	-1024	-768	-1	-1	-1	-1	4	-1024	-768	-1	-1	-1	-1	4		0	0						Untertest1.avi	0	880	547	72	111				0	Content		-72	-111	28410600	312113542
28427	08:41:13.778	00:00:28.427	1706	-1024	-768	-1	-1	-1	-1	4	-1024	-768	-1	-1	-1	-1	4		0	0						Untertest1.avi	0	880	547	72	111				0	Content		-72	-111	28427223	312130165
28444	08:41:13.795	00:00:28.443	1707	-1024	-768	-1	-1	-1	-1	4	-1024	-768	-1	-1	-1	-1	4		0	0						Untertest1.avi	0	880	547	72	111				0	Content		-72	-111	28443855	312146797
28460	08:41:13.811	00:00:28.460	1708	-1024	-768	-1	-1	-1	-1	4	-1024	-768	-1	-1	-1	-1	4		0	0						Untertest1.avi	0	880	547	72	111				0	Content		-72	-111	28460471	312163413
28477	08:41:13.828	00:00:28.477	1709	-1024	-768	-1	-1	-1	-1	4	-1024	-768	-1	-1	-1	-1	4		0	0						Untertest1.avi	0	880	547	72	111				0	Content		-72	-111	28477218	312180160
28494	08:41:13.845	00:00:28.493	1710	-1024	-768	-1	-1	-1	-1	4	-1024	-768	-1	-1	-1	-1	4		0	0						Untertest1.avi	0	880	547	72	111				0	Content		-72	-111	28493841	312196783
28510	08:41:13.861	00:00:28.510	1711	-1024	-768	-1	-1	-1	-1	4	-1024	-768	-1	-1	-1	-1	4		0	0						Untertest1.avi	0	880	547	72	111				0	Content		-72	-111	28510466	312213408
28527	08:41:13.878	00:00:28.527	1712	-1024	-768	-1	-1	-1	-1	4	-1024	-768	-1	-1	-1	-1	4		0	0						Untertest1.avi	0	880	547	72	111				0	Content		-72	-111	28527213	312230155
28544	08:41:13.895	00:00:28.543	1713	-1024	-768	-1	-1	-1	-1	4	-1024	-768	-1	-1	-1	-1	4		0	0						Untertest1.avi	0	880	547	72	111				0	Content		-72	-111	28543837	312246779
28560	08:41:13.911	00:00:28.560	1714	-1024	-768	-1	-1	-1	-1	4	-1024	-768	-1	-1	-1	-1	4		0	0						Untertest1.avi	0	880	547	72	111				0	Content		-72	-111	28560463	312263405
28577	08:41:13.928	00:00:28.577	1715	-1024	-768	-1	-1	-1	-1	4	-1024	-768	-1	-1	-1	-1	4		0	0						Untertest1.avi	0	880	547	72	111				0	Content		-72	-111	28577173	312280115
28594	08:41:13.945	00:00:28.593	1716	-1024	-768	-1	-1	-1	-1	4	-1024	-768	-1	-1	-1	-1	4		0	0						Untertest1.avi	0	880	547	72	111				0	Content		-72	-111	28593835	312296777
28610	08:41:13.961	00:00:28.610	1717	-1024	-768	-1	-1	-1	-1	4	-1024	-768	-1	-1	-1	-1	4		0	0						Untertest1.avi	0	880	547	72	111				0	Content		-72	-111	28610457	312313399
28627	08:41:13.978	00:00:28.627	1718	-1024	-768	-1	-1	-1	-1	4	-1024	-768	-1	-1	-1	-1	4		0	0						Untertest1.avi	0	880	547	72	111				0	Content		-72	-111	28627079	312330021
28644	08:41:13.995	00:00:28.643	1719	-1024	-768	-1	-1	-1	-1	4	-1024	-768	-1	-1	-1	-1	4		0	0						Untertest1.avi	0	880	547	72	111				0	Content		-72	-111	28643705	312346647
28660	08:41:14.011	00:00:28.660	1720	-1024	-768	-1	-1	-1	-1	4	-1024	-768	-1	-1	-1	-1	4		0	0						Untertest1.avi	0	880	547	72	111				0	Content		-72	-111	28660451	312363393
28677	08:41:14.028	00:00:28.677	1721	-1024	-768	-1	-1	-1	-1	4	-1024	-768	-1	-1	-1	-1	4		0	0						Untertest1.avi	0	880	547	72	111				0	Content		-72	-111	28677078	312380020
28694	08:41:14.045	00:00:28.693	1722	-1024	-768	-1	-1	-1	-1	4	-1024	-768	-1	-1	-1	-1	4		0	0						Untertest1.avi	0	880	547	72	111				0	Content		-72	-111	28693697	312396639
28710	08:41:14.061	00:00:28.710	1723	-1024	-768	-1	-1	-1	-1	4	-1024	-768	-1	-1	-1	-1	4		0	0						Untertest1.avi	0	880	547	72	111				0	Content		-72	-111	28710444	312413386
28727	08:41:14.078	00:00:28.727	1724	-1024	-768	-1	-1	-1	-1	4	-1024	-768	-1	-1	-1	-1	4		0	0						Untertest1.avi	0	880	547	72	111				0	Content		-72	-111	28727066	312430008
28744	08:41:14.095	00:00:28.743	1725	-1024	-768	-1	-1	-1	-1	4	-1024	-768	-1	-1	-1	-1	4		0	0						Untertest1.avi	0	880	547	72	111				0	Content		-72	-111	28743687	312446629
28760	08:41:14.111	00:00:28.760	1726	-1024	-768	-1	-1	-1	-1	4	-1024	-768	-1	-1	-1	-1	4		0	0						Untertest1.avi	0	880	547	72	111				0	Content		-72	-111	28760312	312463254
28777	08:41:14.128	00:00:28.776	1727	-1024	-768	-1	-1	-1	-1	4	-1024	-768	-1	-1	-1	-1	4		0	0						Untertest1.avi	0	880	547	72	111				0	Content		-72	-111	28776932	312479874
28794	08:41:14.145	00:00:28.794	1728	-1024	-768	-1	-1	-1	-1	4	-1024	-768	-1	-1	-1	-1	4		0	0						Untertest1.avi	0	880	547	72	111				0	Content		-72	-111	28794126	312497068
28811	08:41:14.162	00:00:28.811	1729	-1024	-768	-1	-1	-1	-1	4	-1024	-768	-1	-1	-1	-1	4		0	0						Untertest1.avi	0	880	547	72	111				0	Content		-72	-111	28811497	312514439
28829	08:41:14.180	00:00:28.828	1730	-1024	-768	-1	-1	-1	-1	4	-1024	-768	-1	-1	-1	-1	4		0	0						Untertest1.avi	0	880	547	72	111				0	Content		-72	-111	28828745	312531687
28844	08:41:14.195	00:00:28.843	1731	-1024	-768	-1	-1	-1	-1	4	-1024	-768	-1	-1	-1	-1	4		0	0						Untertest1.avi	0	880	547	72	111				0	Content		-72	-111	28843675	312546617
28860	08:41:14.211	00:00:28.860	1732	-1024	-768	-1	-1	-1	-1	4	-1024	-768	-1	-1	-1	-1	4		0	0						Untertest1.avi	0	880	547	72	111				0	Content		-72	-111	28860296	312563238
28877	08:41:14.228	00:00:28.877	1733	-1024	-768	-1	-1	-1	-1	4	-1024	-768	-1	-1	-1	-1	4		0	0						Untertest1.avi	0	880	547	72	111				0	Content		-72	-111	28877044	312579986
28894	08:41:14.245	00:00:28.893	1734	-1024	-768	-1	-1	-1	-1	4	-1024	-768	-1	-1	-1	-1	4		0	0						Untertest1.avi	0	880	547	72	111				0	Content		-72	-111	28893541	312596483
28910	08:41:14.261	00:00:28.910	1735	-1024	-768	-1	-1	-1	-1	4	-1024	-768	-1	-1	-1	-1	4		0	0						Untertest1.avi	0	880	547	72	111				0	Content		-72	-111	28910289	312613231
28927	08:41:14.278	00:00:28.926	1736	-1024	-768	-1	-1	-1	-1	4	-1024	-768	-1	-1	-1	-1	4		0	0						Untertest1.avi	0	880	547	72	111				0	Content		-72	-111	28926912	312629854
28944	08:41:14.295	00:00:28.943	1737	-1024	-768	-1	-1	-1	-1	4	-1024	-768	-1	-1	-1	-1	4		0	0						Untertest1.avi	0	880	547	72	111				0	Content		-72	-111	28943980	312646922
28961	08:41:14.312	00:00:28.961	1738	-1024	-768	-1	-1	-1	-1	4	-1024	-768	-1	-1	-1	-1	4		0	0						Untertest1.avi	0	880	547	72	111				0	Content		-72	-111	28961360	312664302
28979	08:41:14.330	00:00:28.978	1739	-1024	-768	-1	-1	-1	-1	4	-1024	-768	-1	-1	-1	-1	4		0	0						Untertest1.avi	0	880	547	72	111				0	Content		-72	-111	28978723	312681665
28994	08:41:14.345	00:00:28.993	1740	-1024	-768	-1	-1	-1	-1	4	-1024	-768	-1	-1	-1	-1	4		0	0						Untertest1.avi	0	880	547	72	111				0	Content		-72	-111	28993526	312696468
29010	08:41:14.361	00:00:29.010	1741	-1024	-768	-1	-1	-1	-1	4	-1024	-768	-1	-1	-1	-1	4		0	0						Untertest1.avi	0	880	547	72	111				0	Content		-72	-111	29010139	312713081
29027	08:41:14.378	00:00:29.026	1742	911,2297	577,3043	0,6608186	0,4797252	546,7927	4,157609	1	779,5913	565,8323	0,6609766	0,4796987	546,7927	4,183874	3	60	911	577						Untertest1.avi	0	880	547	72	111	771	505	183	0	Content		839	466	29026891	312729833
29043	08:41:14.394	00:00:29.043	1743	917,1175	579,5414	0,6603398	0,4797867	544,899	4,135178	0	825,5253	614,1628	0,4956804	0,487277	525,9559	4,009459	0	60	871	597						Untertest1.avi	0	880	547	72	111	771	505	183	0	Content		799	486	29043392	312746334
29060	08:41:14.411	00:00:29.060	1744	822,509	624,0834	0,650142	0,4802598	508,4254	3,912042	0	832,0908	614,8878	0,4957106	0,4873694	525,9559	3,975878	0	60	827	619						Untertest1.avi	0	880	547	72	111	771	505	183	0	Content		755	508	29060143	312763085
29077	08:41:14.428	00:00:29.076	1745	863,2009	612,0586	0,650378	0,4805056	508,7922	3,902785	0	821,2807	626,3303	0,4942919	0,4874171	520,3358	3,937653	0	60	842	619						Untertest1.avi	0	880	547	72	111	771	505	183	0	Content		770	508	29076768	312779710
29093	08:41:14.444	00:00:29.093	1746	870,5998	617,5494	0,6502815	0,4806742	508,7215	3,909788	0	-1024	-768	-1	-1	-1	-1	4	60	871	618						Untertest1.avi	0	880	547	72	111	771	505	183	0	Content		799	507	29093389	312796331
29110	08:41:14.461	00:00:29.110	1747	905,7759	600,5132	0,6454271	0,4811984	540,4548	4,141973	0	-1024	-768	-1	-1	-1	-1	4	60	906	601						Untertest1.avi	0	880	547	72	111	771	505	183	0	Content		834	490	29110012	312812954
29127	08:41:14.478	00:00:29.126	1748	868,0295	623,1427	0,65015	0,4809192	508,6545	3,918585	0	-1024	-768	-1	-1	-1	-1	4	60	868	623						Untertest1.avi	0	880	547	72	111	771	505	183	0	Content		796	512	29126761	312829703
29143	08:41:14.494	00:00:29.143	1749	856,4203	615,6901	0,6501923	0,4809175	508,6988	3,897557	0	818,5165	609,4281	0,4951399	0,4878941	525,7643	3,981792	0	60	837	613						Untertest1.avi	0	880	547	72	111	771	505	183	0	Content		765	502	29143383	312846325
29160	08:41:14.511	00:00:29.160	1750	863,4242	620,0773	0,6502662	0,4808367	508,7346	3,897177	0	820,2916	618,4975	0,4944589	0,4877333	522,1135	3,93127	0	60	842	619						Untertest1.avi	0	880	547	72	111	771	505	183	0	Content		770	508	29160008	312862950
29177	08:41:14.528	00:00:29.176	1751	865,2808	613,4724	0,6503273	0,4807984	508,7226	3,918145	0	793,6493	614,2615	0,4942817	0,4875758	521,0269	3,951314	0	60	829	614						Untertest1.avi	0	880	547	72	111	771	505	183	0	Content		757	503	29176758	312879700
29193	08:41:14.544	00:00:29.193	1752	868,3306	613,0192	0,650371	0,4808413	508,5765	3,87693	0	819,9426	628,3386	0,4943746	0,487598	521,3914	3,934564	0	60	844	621						Untertest1.avi	0	880	547	72	111	771	505	183	0	Content		772	510	29193380	312896322
29210	08:41:14.561	00:00:29.210	1753	785,2599	582,4876	0,6511484	0,4801564	508,6749	3,891582	0	-1024	-768	-1	-1	-1	-1	4	61	785	582						Untertest1.avi	0	880	547	72	111	602	437	183	0	Content		713	471	29210002	312912944
29227	08:41:14.578	00:00:29.226	1754	718,1803	555,7183	0,6522506	0,4792285	508,7705	3,859013	0	651,1155	543,9568	0,4964889	0,4864977	522,0191	3,920319	0	61	685	550						Untertest1.avi	0	880	547	72	111	602	437	183	0	Content		613	439	29226627	312929569
29243	08:41:14.594	00:00:29.243	1755	695,9241	540,4142	0,6524178	0,4790434	508,6391	3,879813	0	631,71	549,4147	0,4968405	0,4863386	523,4504	3,930435	0	61	664	545						Untertest1.avi	0	880	547	72	111	602	437	183	0	Content		592	434	29243375	312946317
29260	08:41:14.611	00:00:29.259	1756	695,0167	529,9725	0,6524476	0,4790792	508,6613	3,878063	0	649,4171	551,1276	0,4937694	0,4865995	509,1768	3,794833	0	61	672	541						Untertest1.avi	0	880	547	72	111	602	437	183	0	Content		600	430	29259998	312962940
29277	08:41:14.628	00:00:29.276	1757	705,8271	537,7005	0,6525525	0,4790158	508,5669	3,847512	0	645,3323	561,7653	0,4917511	0,4867651	518,3774	3,909357	0	61	676	550						Untertest1.avi	0	880	547	72	111	602	437	183	0	Content		604	439	29276620	312979562
29293	08:41:14.644	00:00:29.293	1758	716,2094	540,2108	0,6526123	0,479097	508,6247	3,837763	0	654,5314	557,336	0,4917752	0,4868054	518,1536	3,861339	0	61	685	549						Untertest1.avi	0	880	547	72	111	602	437	183	0	Content		613	438	29293245	312996187
29310	08:41:14.661	00:00:29.309	1759	700,183	533,4636	0,6526421	0,4792487	508,6139	3,801157	0	646,0502	555,3707	0,493741	0,4867637	509,1212	3,764454	0	61	673	544						Untertest1.avi	0	880	547	72	111	602	437	183	0	Content		601	433	29309993	313012935
29327	08:41:14.678	00:00:29.326	1760	698,1866	550,1639	0,6525519	0,479426	508,6257	3,848708	0	645,8372	546,6702	0,4966113	0,4866175	522,9646	3,824767	0	61	672	548						Untertest1.avi	0	880	547	72	111	602	437	183	0	Content		600	437	29326619	313029561
29343	08:41:14.694	00:00:29.343	1761	702,6136	540,4821	0,6524093	0,4797049	508,4612	3,817771	0	-1024	-768	-1	-1	-1	-1	4	61	703	540						Untertest1.avi	0	880	547	72	111	602	437	183	0	Content		631	429	29343241	313046183
29360	08:41:14.711	00:00:29.359	1762	703,2299	548,548	0,65227	0,4798535	508,4063	3,800402	0	639,855	547,5698	0,493212	0,4876764	508,8636	3,765623	0	61	672	548						Untertest1.avi	0	880	547	72	111	602	437	183	0	Content		600	437	29359864	313062806
29377	08:41:14.728	00:00:29.376	1763	691,1318	544,4878	0,6520218	0,4800008	508,418	3,815295	0	637,8676	555,4117	0,4929438	0,4878716	508,8534	3,688928	0	61	664	550						Untertest1.avi	0	880	547	72	111	602	437	183	0	Content		592	439	29376614	313079556
29393	08:41:14.744	00:00:29.393	1764	835,7134	589,1522	0,6499458	0,4811138	508,6915	3,775524	0	801,5977	617,7621	0,4915612	0,4888514	509,1677	3,698305	0	62	819	603						Untertest1.avi	0	880	547	72	111	1050	534	316	0	Content		747	492	29393238	313096180
29410	08:41:14.761	00:00:29.409	1765	1030,891	637,9528	0,6472502	0,4821733	508,9051	3,724728	0	1026,273	646,5394	0,4898007	0,4890301	509,1677	3,651407	0	62	1029	642						Untertest1.avi	0	880	547	72	111	1050	534	316	0	Content		957	531	29409862	313112804
29426	08:41:14.777	00:00:29.426	1766	1141,633	638,3447	0,646103	0,4822328	509,0535	3,7381	0	1125,464	654,5124	0,4890302	0,489011	510,0417	3,656879	0	62	1134	646						Untertest1.avi	0	880	547	72	111	1050	534	316	0	Content		1062	535	29426483	313129425
29443	08:41:14.794	00:00:29.443	1767	1208,48	619,8474	0,656907	0,4814311	548,0684	4,014674	0	1138,767	648,7411	0,4891741	0,488722	510,0156	3,663528	0	62	1174	634						Untertest1.avi	0	880	547	72	111	1050	534	316	0	Content		1102	523	29443232	313146174
29460	08:41:14.811	00:00:29.459	1768	1112,37	640,4175	0,6466614	0,4821338	509,1429	3,730658	0	1130,497	655,4564	0,4892028	0,4888074	509,9673	3,694696	0	62	1121	648						Untertest1.avi	0	880	547	72	111	1050	534	316	0	Content		1049	537	29459855	313162797
29476	08:41:14.827	00:00:29.476	1769	1108,807	635,2196	0,6466962	0,4822348	509,1136	3,718958	0	1137,741	650,1812	0,4891309	0,4888649	509,8907	3,63897	0	62	1123	643						Untertest1.avi	0	880	547	72	111	1050	534	316	0	Content		1051	532	29476477	313179419
29493	08:41:14.844	00:00:29.493	1770	1111,283	643,7431	0,646582	0,4817515	509,1135	3,677592	0	1135,824	651,8354	0,4890282	0,4888365	509,9195	3,621662	0	62	1124	648						Untertest1.avi	0	880	547	72	111	1050	534	316	0	Content		1052	537	29493104	313196046
29510	08:41:14.861	00:00:29.509	1771	1209,609	601,8643	0,6567577	0,4815825	546,6709	3,91706	0	1134,34	648,0006	0,4888432	0,4888081	509,9565	3,633231	0	62	1172	625						Untertest1.avi	0	880	547	72	111	1050	534	316	0	Content		1100	514	29509850	313212792
29526	08:41:14.877	00:00:29.526	1772	1127,16	646,8304	0,6464717	0,4821748	508,9607	3,66505	0	1127,623	647,5748	0,4886502	0,4888171	509,8704	3,629549	0	62	1127	647						Untertest1.avi	0	880	547	72	111	1050	534	316	0	Content		1055	536	29526475	313229417
29543	08:41:14.894	00:00:29.543	1773	1109,918	632,9491	0,6463224	0,4822512	508,9264	3,640683	0	1128,847	656,4771	0,4884683	0,4889206	509,7605	3,56878	0	62	1119	645						Untertest1.avi	0	880	547	72	111	1050	534	316	0	Content		1047	534	29543101	313246043
29560	08:41:14.911	00:00:29.559	1774	1121,983	644,1249	0,6462291	0,482406	509,0664	3,622491	0	1132,319	645,3828	0,4883327	0,4891267	509,8356	3,567914	0	62	1127	645						Untertest1.avi	0	880	547	72	111	1050	534	316	0	Content		1055	534	29559723	313262665
29576	08:41:14.927	00:00:29.576	1775	1202,467	611,1727	0,6562971	0,4820601	546,4318	3,823667	0	1125,202	648,5187	0,4882476	0,4893656	509,7876	3,530039	0	62	1164	630						Untertest1.avi	0	880	547	72	111	1050	534	316	0	Content		1092	519	29576474	313279416
29593	08:41:14.944	00:00:29.593	1776	1102,312	643,1443	0,646182	0,4826997	509,1819	3,587189	0	1129,103	649,1962	0,4882238	0,4894468	509,7441	3,500821	0	62	1116	646						Untertest1.avi	0	880	547	72	111	1050	534	316	0	Content		1044	535	29593096	313296038
29610	08:41:14.961	00:00:29.609	1777	1098,687	638,3449	0,6461757	0,4826974	509,1314	3,540642	0	1115,006	650,3712	0,4882026	0,4893807	509,7405	3,461645	0	62	1107	644						Untertest1.avi	0	880	547	72	111	1050	534	316	0	Content		1035	533	29609720	313312662
29626	08:41:14.977	00:00:29.626	1778	1099,549	641,9517	0,6461873	0,482635	509,1694	3,481978	0	1124,945	651,4991	0,4881844	0,489222	509,7061	3,417519	0	62	1112	647						Untertest1.avi	0	880	547	72	111	1050	534	316	0	Content		1040	536	29626343	313329285
29643	08:41:14.994	00:00:29.643	1779	1088,444	628,068	0,6461971	0,4827636	509,0969	3,471938	0	1126,043	652,2344	0,4881921	0,4892733	509,7603	3,408284	0	62	1107	640						Untertest1.avi	0	880	547	72	111	1050	534	316	0	Content		1035	529	29643091	313346033
29660	08:41:15.011	00:00:29.659	1780	1095,312	644,137	0,6461614	0,4826014	509,0968	3,461562	0	1128,427	650,0276	0,4881981	0,4894182	509,7343	3,375111	0	62	1112	647						Untertest1.avi	0	880	547	72	111	1050	534	316	0	Content		1040	536	29659713	313362655
29676	08:41:15.027	00:00:29.676	1781	1196,972	605,8745	0,6550003	0,4826923	540,8003	3,579576	0	1128,371	647,3317	0,4882287	0,4895602	509,6786	3,357701	0	62	1163	627						Untertest1.avi	0	880	547	72	111	1050	534	316	0	Content		1091	516	29676338	313379280
29693	08:41:15.044	00:00:29.692	1782	1111,163	651,647	0,6462839	0,4838435	508,9161	3,417159	0	1125,3	670,6427	0,488296	0,49012	509,7484	3,333711	0	62	1118	661						Untertest1.avi	0	880	547	72	111	1050	534	316	0	Content		1046	550	29692968	313395910
29710	08:41:15.061	00:00:29.709	1783	1156,538	742,3036	0,6458331	0,4856669	509,0645	3,383848	0	1190,687	766,5731	0,4884002	0,4916873	509,8853	3,306761	0	63	1174	754						Untertest1.avi	0	880	547	72	111	1111	692	466	0	Content		1102	643	29709712	313412654
29726	08:41:15.077	00:00:29.726	1784	1188,997	789,4701	0,6457109	0,4865359	509,2537	3,34996	0	1210,765	817,657	0,4885503	0,4921746	509,9534	3,260732	0	63	1200	804						Untertest1.avi	0	880	547	72	111	1111	692	466	0	Content		1128	693	29726334	313429276
29743	08:41:15.094	00:00:29.742	1785	1174,196	786,624	0,6457784	0,486478	509,2655	3,322677	0	1176,948	823,784	0,4886068	0,4919651	509,9327	3,297377	0	63	1176	805						Untertest1.avi	0	880	547	72	111	1111	692	466	0	Content		1104	694	29742960	313445902
29760	08:41:15.111	00:00:29.759	1786	1187,64	786,881	0,6457615	0,4864617	509,2516	3,312291	0	1200,271	819,2124	0,4885799	0,4919431	509,9502	3,254397	0	63	1194	803						Untertest1.avi	0	880	547	72	111	1111	692	466	0	Content		1122	692	29759707	313462649
29776	08:41:15.127	00:00:29.776	1787	1175,338	785,8412	0,6457092	0,4866114	509,3618	3,30897	0	1188,205	820,6448	0,4884751	0,4920546	509,8618	3,202573	0	63	1182	803						Untertest1.avi	0	880	547	72	111	1111	692	466	0	Content		1110	692	29776331	313479273
29793	08:41:15.144	00:00:29.792	1788	1190,175	787,1517	0,6456183	0,4867227	509,4261	3,312972	0	1190,447	810,6293	0,4883669	0,4921826	509,8691	3,230824	0	63	1190	799						Untertest1.avi	0	880	547	72	111	1111	692	466	0	Content		1118	688	29792956	313495898
29810	08:41:15.161	00:00:29.809	1789	1177,23	793,5649	0,6455191	0,4868422	509,4374	3,280758	0	1182,818	810,2986	0,4882146	0,4923355	509,8829	3,194841	0	63	1180	802						Untertest1.avi	0	880	547	72	111	1111	692	466	0	Content		1108	691	29809576	313512518
29826	08:41:15.177	00:00:29.826	1790	1180,595	784,9753	0,6454629	0,4869997	509,2756	3,297592	0	1182,256	805,8129	0,4881382	0,4925002	509,8742	3,208458	0	63	1181	795						Untertest1.avi	0	880	547	72	111	1111	692	466	0	Content		1109	684	29826323	313529265
29843	08:41:15.194	00:00:29.842	1791	1182,639	790,8284	0,6454323	0,4871134	509,2929	3,29144	0	1179,147	812,1779	0,488097	0,4926469	509,9207	3,189943	0	63	1181	802						Untertest1.avi	0	880	547	72	111	1111	692	466	0	Content		1109	691	29842949	313545891
29860	08:41:15.211	00:00:29.859	1792	1175,883	797,4809	0,6453711	0,4871802	509,4824	3,306826	0	1185,281	819,4935	0,4880403	0,4927354	509,9059	3,213172	0	63	1181	808						Untertest1.avi	0	880	547	72	111	1111	692	466	0	Content		1109	697	29859572	313562514
29876	08:41:15.227	00:00:29.876	1793	1188,841	785,3626	0,6452948	0,4872189	509,4935	3,28379	0	1189,163	816,6758	0,487924	0,4928147	510,089	3,192769	0	63	1189	801						Untertest1.avi	0	880	547	72	111	1111	692	466	0	Content		1117	690	29876212	313579154
29893	08:41:15.244	00:00:29.892	1794	1181,509	783,4004	0,6451836	0,4872751	509,6434	3,295034	0	1191,011	818,4304	0,4878197	0,492919	510,1179	3,214729	0	63	1186	801						Untertest1.avi	0	880	547	72	111	1111	692	466	0	Content		1114	690	29892944	313595886
29910	08:41:15.261	00:00:29.909	1795	1178,721	789,7288	0,6450669	0,4873672	509,5685	3,300247	0	1184,452	811,5098	0,4876954	0,4930236	510,0353	3,2021	0	63	1182	801						Untertest1.avi	0	880	547	72	111	1111	692	466	0	Content		1110	690	29909568	313612510
29926	08:41:15.277	00:00:29.926	1796	1174,916	791,3	0,6449211	0,487494	509,8727	3,288259	0	1194,703	817,717	0,4875825	0,4931996	510,1144	3,238048	0	63	1185	805						Untertest1.avi	0	880	547	72	111	1111	692	466	0	Content		1113	694	29926202	313629144
29943	08:41:15.294	00:00:29.942	1797	1184,258	796,4811	0,644823	0,4876722	509,6395	3,292358	0	1190	811,5739	0,4874377	0,4933675	510,2251	3,206635	0	63	1187	804						Untertest1.avi	0	880	547	72	111	1111	692	466	0	Content		1115	693	29942815	313645757
29960	08:41:15.311	00:00:29.959	1798	1171,767	795,1538	0,6447861	0,4878991	509,8593	3,313709	0	1193,629	811,653	0,4874067	0,4934989	510,2755	3,250833	0	63	1183	803						Untertest1.avi	0	880	547	72	111	1111	692	466	0	Content		1111	692	29959563	313662505
29976	08:41:15.327	00:00:29.976	1799	1192,25	789,906	0,6447859	0,4881841	509,8806	3,317367	0	1191,596	817,161	0,487399	0,4937459	510,2939	3,22295	0	63	1192	804						Untertest1.avi	0	880	547	72	111	1111	692	466	0	Content		1120	693	29976201	313679143
29993	08:41:15.344	00:00:29.992	1800	1186,177	798,9868	0,6447771	0,4885716	510,0497	3,306746	0	1179,445	811,5212	0,487405	0,4940316	510,2945	3,236192	0	63	1183	805						Untertest1.avi	0	880	547	72	111	1111	692	466	0	Content		1111	694	29992810	313695752
30009	08:41:15.360	00:00:30.009	1801	1183,88	785,8334	0,64485	0,4889167	510,0807	3,359972	0	1188,34	813,1401	0,487435	0,4942701	510,3891	3,280328	0	63	1186	799						Untertest1.avi	0	880	547	72	111	1111	692	466	0	Content		1114	688	30009432	313712374
30026	08:41:15.377	00:00:30.026	1802	1181,522	789,6953	0,6448702	0,4891719	510,2076	3,367606	0	1182,979	808,5947	0,4874857	0,4944317	510,4657	3,278516	0	63	1182	799						Untertest1.avi	0	880	547	72	111	1111	692	466	0	Content		1110	688	30026192	313729134
30043	08:41:15.394	00:00:30.042	1803	1180,037	782,9503	0,6448984	0,4894149	510,14	3,394483	0	1189,773	810,1646	0,4875159	0,4945905	510,3792	3,296183	0	63	1185	797						Untertest1.avi	0	880	547	72	111	1111	692	466	0	Content		1113	686	30042805	313745747
30059	08:41:15.410	00:00:30.059	1804	1193,439	795,5037	0,6449277	0,4897128	510,0671	3,400631	0	1184,498	815,373	0,4874913	0,4948516	510,548	3,301845	0	63	1189	805						Untertest1.avi	0	880	547	72	111	1111	692	466	0	Content		1117	694	30059428	313762370
30076	08:41:15.427	00:00:30.076	1805	1188,991	795,6876	0,6449566	0,490115	510,0768	3,436069	0	1190,132	819,6788	0,4875062	0,4951688	510,5536	3,329748	0	63	1190	808						Untertest1.avi	0	880	547	72	111	1111	692	466	0	Content		1118	697	30076052	313778994
30093	08:41:15.444	00:00:30.092	1806	1195,195	799,4451	0,644979	0,4905935	510,1395	3,454505	0	1170,167	817,0719	0,4875347	0,4955363	510,5212	3,367232	0	63	1183	808						Untertest1.avi	0	880	547	72	111	1111	692	466	0	Content		1111	697	30092801	313795743
30109	08:41:15.460	00:00:30.109	1807	1187,076	793,012	0,6449649	0,4909368	510,318	3,448093	0	1178,438	820,0703	0,4875092	0,495891	510,6403	3,364403	0	63	1183	807						Untertest1.avi	0	880	547	72	111	1111	692	466	0	Content		1111	696	30109425	313812367
30126	08:41:15.477	00:00:30.126	1808	1187,832	795,8571	0,6449534	0,4912548	510,2002	3,471815	0	1199,521	822,5825	0,4875028	0,4961889	510,5662	3,394167	0	63	1194	809						Untertest1.avi	0	880	547	72	111	1111	692	466	0	Content		1122	698	30126046	313828988
30143	08:41:15.494	00:00:30.142	1809	1180,612	790,1028	0,6448658	0,4915218	510,4579	3,497967	0	1177,182	806,4543	0,487442	0,4965243	510,6195	3,455325	0	63	1179	798						Untertest1.avi	0	880	547	72	111	1111	692	466	0	Content		1107	687	30142672	313845614
30159	08:41:15.510	00:00:30.159	1810	1173,882	792,6202	0,644768	0,491641	510,4218	3,538141	0	1187,627	808,546	0,4873576	0,4967633	510,6064	3,457966	0	63	1181	801						Untertest1.avi	0	880	547	72	111	1111	692	466	0	Content		1109	690	30159420	313862362
30176	08:41:15.527	00:00:30.176	1811	1137,837	714,2294	0,644846	0,4903232	510,4292	3,564968	0	1155,547	731,5651	0,4876307	0,4957511	510,8434	3,452045	0	64	1147	723						Untertest1.avi	0	880	547	72	111	1025	474	383	0	Content		1075	612	30176044	313878986
30193	08:41:15.544	00:00:30.192	1812	1093,619	616,4685	0,6448081	0,4883386	510,8094	3,575268	0	1114,955	634,4033	0,4879598	0,494241	510,9717	3,513529	0	64	1104	625						Untertest1.avi	0	880	547	72	111	1025	474	383	0	Content		1032	514	30192665	313895607
30209	08:41:15.560	00:00:30.209	1813	1080,3	571,9575	0,6447621	0,4877963	510,7646	3,570503	0	1112,138	577,0764	0,4878176	0,4940101	511,0064	3,497494	0	64	1096	575						Untertest1.avi	0	880	547	72	111	1025	474	383	0	Content		1024	464	30209291	313912233
30226	08:41:15.577	00:00:30.226	1814	1071,085	563,9108	0,6447065	0,4884791	510,9048	3,600665	0	1116,466	577,2443	0,4875623	0,4948175	511,2359	3,520967	0	64	1094	571						Untertest1.avi	0	880	547	72	111	1025	474	383	0	Content		1022	460	30226041	313928983
30243	08:41:15.594	00:00:30.242	1815	1074,925	576,9207	0,6445655	0,4892632	511,0024	3,582707	0	1102,673	595,7333	0,4873366	0,4958032	511,3183	3,537917	0	64	1089	586						Untertest1.avi	0	880	547	72	111	1025	474	383	0	Content		1017	475	30242664	313945606
30259	08:41:15.610	00:00:30.259	1816	1075,867	564,2645	0,6443951	0,4904759	510,9916	3,607325	0	1110,197	589,1798	0,4870768	0,497067	511,5186	3,523299	0	64	1093	577						Untertest1.avi	0	880	547	72	111	1025	474	383	0	Content		1021	466	30259286	313962228
30276	08:41:15.627	00:00:30.275	1817	1084,111	567,2819	0,6441246	0,4921893	511,0247	3,594554	0	1113,726	587,7045	0,4867525	0,4989116	511,7972	3,544375	0	64	1099	577						Untertest1.avi	0	880	547	72	111	1025	474	383	0	Content		1027	466	30275910	313978852
30293	08:41:15.644	00:00:30.292	1818	1077,891	571,9501	0,6437527	0,4944287	511,3101	3,611957	0	1098,467	592,288	0,4863244	0,5012186	511,9623	3,572158	0	64	1088	582						Untertest1.avi	0	880	547	72	111	1025	474	383	0	Content		1016	471	30292659	313995601
30309	08:41:15.660	00:00:30.309	1819	1075,477	567,6781	0,6433071	0,4971366	511,419	3,617993	0	1107,118	584,4304	0,4858755	0,5040783	512,1019	3,587038	0	64	1091	576						Untertest1.avi	0	880	547	72	111	1025	474	383	0	Content		1019	465	30309284	314012226
30326	08:41:15.677	00:00:30.325	1820	1082,883	577,9572	0,6427821	0,5003273	511,4998	3,653945	0	1090,843	598,3148	0,4854474	0,5072629	512,7263	3,581524	0	64	1087	588						Untertest1.avi	0	880	547	72	111	1025	474	383	0	Content		1015	477	30325907	314028849
30343	08:41:15.694	00:00:30.342	1821	1067,969	567,589	0,6421655	0,5038786	511,881	3,635113	0	1103,143	588,8187	0,4847566	0,5114752	512,2251	3,580825	0	64	1086	578						Untertest1.avi	0	880	547	72	111	1025	474	383	0	Content		1014	467	30342530	314045472
30359	08:41:15.710	00:00:30.359	1822	1086,541	575,8361	0,6416807	0,5076015	511,9376	3,656639	0	1113,036	600,5787	0,4842466	0,5156563	512,4101	3,608456	0	64	1100	588						Untertest1.avi	0	880	547	72	111	1025	474	383	0	Content		1028	477	30359278	314062220
30376	08:41:15.727	00:00:30.375	1823	1082,221	578,2048	0,6411493	0,5115055	512,261	3,668219	0	1115,364	582,9022	0,4837269	0,5199648	512,6714	3,5982	0	64	1099	581						Untertest1.avi	0	880	547	72	111	1025	474	383	0	Content		1027	470	30375901	314078843
30393	08:41:15.744	00:00:30.392	1824	1078,786	577,8254	0,6404136	0,5150534	512,4056	3,673188	0	1117,935	591,6619	0,4831021	0,5239766	512,9974	3,618511	0	64	1098	585						Untertest1.avi	0	880	547	72	111	1025	474	383	0	Content		1026	474	30392524	314095466
30409	08:41:15.760	00:00:30.409	1825	1077,208	576,184	0,6398147	0,5179811	512,6106	3,676575	0	1097,305	588,2682	0,4825001	0,5273153	513,3028	3,63623	0	64	1087	582						Untertest1.avi	0	880	547	72	111	1025	474	383	0	Content		1015	471	30409166	314112108
30426	08:41:15.777	00:00:30.425	1826	1081,495	573,9427	0,6391358	0,5202641	513,038	3,690125	0	1122,728	601,2542	0,4819128	0,5301561	513,3028	3,685936	0	64	1102	588						Untertest1.avi	0	880	547	72	111	1025	474	383	0	Content		1030	477	30425899	314128841
30443	08:41:15.794	00:00:30.442	1827	1081,048	577,1495	0,6382844	0,5217462	513,4932	3,708695	0	1122,815	593,1734	0,4811246	0,5318854	514,1657	3,671072	0	64	1102	585						Untertest1.avi	0	880	547	72	111	1025	474	383	0	Content		1030	474	30442524	314145466
30459	08:41:15.810	00:00:30.459	1828	1091,608	573,2273	0,6374726	0,52218	513,8524	3,707468	0	1122,879	593,0947	0,4803626	0,5325808	514,5509	3,671963	0	64	1107	583						Untertest1.avi	0	880	547	72	111	1025	474	383	0	Content		1035	472	30459157	314162099
30476	08:41:15.827	00:00:30.475	1829	1090,963	570,5071	0,6366211	0,5218105	514,4372	3,729136	0	1108,528	599,5021	0,4795952	0,5324131	515,2382	3,682951	0	64	1100	585						Untertest1.avi	0	880	547	72	111	1025	474	383	0	Content		1028	474	30475896	314178838
30493	08:41:15.844	00:00:30.492	1830	1072,662	580,6564	0,6357189	0,520738	514,8018	3,737331	0	1112,937	597,4335	0,478785	0,5315047	515,7406	3,686572	0	64	1093	589						Untertest1.avi	0	880	547	72	111	1025	474	383	0	Content		1021	478	30492520	314195462
30509	08:41:15.860	00:00:30.509	1831	1082,457	581,0601	0,6348305	0,5192292	515,4061	3,740234	0	1111,456	583,5496	0,4779884	0,5300227	516,2025	3,676142	0	64	1097	582						Untertest1.avi	0	880	547	72	111	1025	474	383	0	Content		1025	471	30509152	314212094
30526	08:41:15.877	00:00:30.525	1832	1073,921	577,5862	0,6340529	0,5176306	516,0623	3,763497	0	1130,257	594,7073	0,4774251	0,5286845	516,2025	3,689797	0	64	1102	586						Untertest1.avi	0	880	547	72	111	1025	474	383	0	Content		1030	475	30525766	314228708
30543	08:41:15.894	00:00:30.542	1833	1082,351	603,0042	0,6333985	0,5167235	516,4975	3,773811	0	-1024	-768	-1	-1	-1	-1	4	64	1082	603						Untertest1.avi	0	880	547	72	111	1025	474	383	0	Content		1010	492	30542515	314245457
30559	08:41:15.910	00:00:30.559	1834	1089,761	708,212	0,6328857	0,5174715	517,0391	3,768871	0	1107,243	742,3944	0,4767963	0,5281847	517,714	3,69385	0	65	1099	725						Untertest1.avi	0	880	547	72	111	1010	793	333	0	Content		1027	614	30559144	314262086
30576	08:41:15.927	00:00:30.575	1835	1078,817	809,6647	0,63241	0,5185331	517,5517	3,778488	0	1069,09	841,6701	0,4769239	0,5287154	518,3978	3,71323	0	65	1074	826						Untertest1.avi	0	880	547	72	111	1010	793	333	0	Content		1002	715	30575759	314278701
30592	08:41:15.943	00:00:30.592	1836	1169,054	871,7302	0,6398757	0,5188581	548,7357	3,910994	0	1080,655	893,2548	0,4767835	0,5290963	518,8152	3,697954	0	65	1125	882						Untertest1.avi	0	880	547	72	111	1010	793	333	0	Content		1053	771	30592382	314295324
30609	08:41:15.960	00:00:30.609	1837	1101,712	887,8013	0,6316298	0,5201591	518,4496	3,767304	0	1065,514	904,7601	0,4766928	0,5294924	519,1335	3,678797	0	65	1084	896						Untertest1.avi	0	880	547	72	111	1010	793	333	0	Content		1012	785	30609137	314312079
30626	08:41:15.977	00:00:30.625	1838	1111,807	891,5386	0,6314344	0,5206829	518,6857	3,712782	0	1065,427	911,9952	0,4765295	0,529836	519,4716	3,693062	0	65	1089	902						Untertest1.avi	0	880	547	72	111	1010	793	333	0	Content		1017	791	30625753	314328695
30642	08:41:15.993	00:00:30.642	1839	1109,837	892,4105	0,6313576	0,5212457	519,0964	3,703445	0	1054,524	909,7971	0,4764381	0,5301197	519,9056	3,682461	0	65	1082	901						Untertest1.avi	0	880	547	72	111	1010	793	333	0	Content		1010	790	30642379	314345321
30659	08:41:16.010	00:00:30.659	1840	1100,943	889,0798	0,6313679	0,5216923	519,5422	3,741648	0	1062,743	904,3365	0,4764583	0,530346	520,2502	3,6759	0	65	1082	897						Untertest1.avi	0	880	547	72	111	1010	793	333	0	Content		1010	786	30659001	314361943
30676	08:41:16.027	00:00:30.675	1841	1113,936	887,3759	0,6314505	0,5219845	519,8038	3,66774	0	1058,751	920,9681	0,4765284	0,5304039	520,5661	3,690827	0	65	1086	904						Untertest1.avi	0	880	547	72	111	1010	793	333	0	Content		1014	793	30675749	314378691
30692	08:41:16.043	00:00:30.692	1842	1104,743	881,0852	0,6314985	0,5222626	520,0424	3,676014	0	1068,808	919,7007	0,4766313	0,5304751	520,9146	3,653534	0	65	1087	900						Untertest1.avi	0	880	547	72	111	1010	793	333	0	Content		1015	789	30692374	314395316
30709	08:41:16.060	00:00:30.708	1843	1097,454	891,7642	0,631512	0,5224474	520,5056	3,723159	0	1058,894	923,8178	0,476736	0,5304781	521,1693	3,701446	0	65	1078	908						Untertest1.avi	0	880	547	72	111	1010	793	333	0	Content		1006	797	30708996	314411938
30726	08:41:16.077	00:00:30.725	1844	1103,91	885,3177	0,6315084	0,5226123	520,7873	3,695313	0	1048,878	908,7358	0,4767726	0,5305504	521,5376	3,650382	0	65	1076	897						Untertest1.avi	0	880	547	72	111	1010	793	333	0	Content		1004	786	30725619	314428561
30742	08:41:16.093	00:00:30.742	1845	1100,353	890,743	0,6314597	0,5230791	521,0749	3,683841	0	1046,782	916,2779	0,4767808	0,5310449	521,8148	3,664031	0	65	1074	904						Untertest1.avi	0	880	547	72	111	1010	793	333	0	Content		1002	793	30742368	314445310
30759	08:41:16.110	00:00:30.758	1846	1190,304	917,8251	0,6263759	0,5242234	554,7923	3,983071	0	1047,808	921,4635	0,4767781	0,5319617	522,0399	3,659474	0	65	1119	920						Untertest1.avi	0	880	547	72	111	1010	793	333	0	Content		1047	809	30758992	314461934
30776	08:41:16.127	00:00:30.775	1847	1103,33	889,754	0,6313372	0,5248657	521,6873	3,700953	0	1043,073	923,1195	0,4768033	0,5330515	522,264	3,662546	0	65	1073	906						Untertest1.avi	0	880	547	72	111	1010	793	333	0	Content		1001	795	30775612	314478554
30792	08:41:16.143	00:00:30.792	1848	1095,837	894,5917	0,6313545	0,5258623	521,8555	3,702765	0	1052,501	926,8065	0,4768942	0,5341256	522,4753	3,649286	0	65	1074	911						Untertest1.avi	0	880	547	72	111	1010	793	333	0	Content		1002	800	30792234	314495176
30809	08:41:16.160	00:00:30.808	1849	1100,676	893,3596	0,6314532	0,5268515	522,2274	3,688164	0	1045,849	922,1794	0,4770702	0,5351905	522,72	3,661093	0	65	1073	908						Untertest1.avi	0	880	547	72	111	1010	793	333	0	Content		1001	797	30808990	314511932
30826	08:41:16.177	00:00:30.825	1850	1107,885	896,3098	0,6316044	0,5277932	522,4199	3,683648	0	1047,392	929,6984	0,4773099	0,5361534	522,9346	3,673768	0	65	1078	913						Untertest1.avi	0	880	547	72	111	1010	793	333	0	Content		1006	802	30825611	314528553
30842	08:41:16.193	00:00:30.842	1851	1116,829	909,3059	0,6316932	0,5291243	522,7359	3,698971	0	1037,796	934,3087	0,4776097	0,537515	523,1404	3,660815	0	65	1077	922						Untertest1.avi	0	880	547	72	111	1010	793	333	0	Content		1005	811	30842235	314545177
30859	08:41:16.210	00:00:30.858	1852	-1024	-768	-1	-1	-1	-1	4	1030,966	978,2998	0,477824	0,5392833	523,1404	3,652926	0	65	1031	978						Untertest1.avi	0	880	547	72	111	1010	793	333	0	Content		959	867	30858859	314561801
30876	08:41:16.227	00:00:30.875	1853	1184,666	965,8113	0,6314398	0,5324576	523,213	3,643463	0	-1024	-768	-1	-1	-1	-1	4	65	1185	966						Untertest1.avi	0	880	547	72	111	1010	793	333	0	Content		1113	855	30875607	314578549
30892	08:41:16.243	00:00:30.892	1854	1189,16	983,2439	0,63147	0,5333937	523,2571	3,636864	0	1008,148	999,8824	0,4778237	0,5419754	525,4716	3,686978	0	66	1099	992						Untertest1.avi	0	880	547	72	111	1040	880	183	0	Content		1027	881	30892228	314595170
[truncated: 1,790 more rows]
