# Supplementary material for: Gaze Duration Biases for Colours in Combination with Dissonant and Consonant Sounds: A Comparative Eye-Tracking Study with Orangutans
Source: PLoS One. 2015 Oct 14;10(10):e0139894. doi: 10.1371/journal.pone.0139894 (PMC4605782; doi:10.1371/journal.pone.0139894)
Supplement: S1 Data — (ZIP) [file pone.0139894.s004.zip › Plos ColourSound Data/Apes/Farben_Musik_U1/Rec 45-All-Data.tsv]

System Properties:
Operating System:	Microsoft Windows NT 6.1.7601 Service Pack 1
System User Name:	tobiiadmin
Machine Name:	LOE7690LAP
Data properties:
Recording name:	Rec 45
Recording date:	09.03.2014
Recording time:	08:42:11
Recording resolution:	1024 x 768
Export date:	09.03.2014
Export time:	12:19:32
Participant:	Tana
Filter settings:
Eye: Average
Validity: Normal
Fixation filter: Tobii fixation filter
Velocity threshold: 35
Distance threshold: 35
Timestamp	DateTimeStamp	DateTimeStampStartOffset	Number	GazePointXLeft	GazePointYLeft	CamXLeft	CamYLeft	DistanceLeft	PupilLeft	ValidityLeft	GazePointXRight	GazePointYRight	CamXRight	CamYRight	DistanceRight	PupilRight	ValidityRight	FixationIndex	GazePointX	GazePointY	Event	EventKey	Data1	Data2	Descriptor	StimuliName	StimuliID	MediaWidth	MediaHeight	MediaPosX	MediaPosY	MappedFixationPointX	MappedFixationPointY	FixationDuration	AoiIds	AoiNames	WebGroupImage	MappedGazeDataPointX	MappedGazeDataPointY	MicroSecondTimestamp	AbsoluteMicroSecondTimestamp
16	08:42:11.096	00:00:00.016	0	847,8415	244,4652	0,6644276	0,4815742	506,1184	3,067926	0	895,8172	270,248	0,5041328	0,4942297	508,5725	2,952803	0	1	872	257						No media	0	1024	768	0	0	861	266	166	0	Content		872	257	16433	369441589
33	08:42:11.113	00:00:00.033	1	838,1518	245,7582	0,6642689	0,4812865	506,2522	3,079938	0	884,8421	278,8145	0,5040087	0,4939128	508,6189	2,994837	0	1	861	262						No media	0	1024	768	0	0	861	266	166	0	Content		861	262	33060	369458216
50	08:42:11.130	00:00:00.049	2	836,2315	244,4789	0,6641486	0,4810447	506,2282	3,161592	0	880,4078	290,2628	0,5038894	0,4935826	508,7186	3,03508	0	1	858	267						No media	0	1024	768	0	0	861	266	166	0	Content		858	267	49804	369474960
66	08:42:11.146	00:00:00.066	3	846,5378	246,3333	0,6640392	0,4809792	506,2033	3,090569	0	886,2759	284,9406	0,5037267	0,493547	508,8431	3,001781	0	1	866	266						No media	0	1024	768	0	0	861	266	166	0	Content		866	266	66427	369491583
83	08:42:11.163	00:00:00.083	4	844,5167	239,2123	0,6639228	0,481354	506,3855	3,083079	0	883,9271	278,0839	0,5036089	0,4938605	508,7887	3,040603	0	1	864	259						No media	0	1024	768	0	0	861	266	166	0	Content		864	259	83049	369508205
100	08:42:11.180	00:00:00.099	5	839,572	251,2769	0,6638947	0,4818804	505,8496	3,136346	0	881,6548	282,958	0,5035676	0,4943417	508,8254	3,056566	0	1	861	267						No media	0	1024	768	0	0	861	266	166	0	Content		861	267	99798	369524954
116	08:42:11.196	00:00:00.116	6	844,0264	243,7986	0,6639125	0,4825667	505,872	3,161038	0	884,0645	282,0525	0,5035771	0,4950488	508,8403	3,108202	0	1	864	263						No media	0	1024	768	0	0	861	266	166	0	Content		864	263	116419	369541575
133	08:42:11.213	00:00:00.133	7	843,3566	249,4638	0,6639923	0,4831858	505,9763	3,14949	0	877,3502	290,1866	0,503661	0,4956323	508,8368	3,091082	0	1	860	270						No media	0	1024	768	0	0	861	266	166	0	Content		860	270	133043	369558199
150	08:42:11.230	00:00:00.149	8	826,91	251,4585	0,6645688	0,4839235	506,0583	3,110712	0	859,4146	285,8713	0,5041452	0,4962214	508,4892	2,995584	0	1	843	269						No media	0	1024	768	0	0	861	266	166	0	Content		843	269	149666	369574822
166	08:42:11.246	00:00:00.166	9	747,6087	278,0472	0,6661999	0,4844307	505,7271	3,099427	0	782,6455	307,9298	0,5058557	0,4968106	508,6364	2,980852	0	2	765	293						No media	0	1024	768	0	0	718	308	183	0	Content		765	293	166413	369591569
183	08:42:11.263	00:00:00.183	10	697,3796	298,1359	0,6670368	0,4843259	506,1491	3,10872	0	747,7467	334,0384	0,5066561	0,4967587	508,4452	3,025769	0	2	723	316						No media	0	1024	768	0	0	718	308	183	0	Content		723	316	183034	369608190
200	08:42:11.280	00:00:00.199	11	695,9498	292,6338	0,6669933	0,4838835	506,0871	3,028114	0	739,6575	322,6463	0,506502	0,4961513	508,5251	2,947334	0	2	718	308						No media	0	1024	768	0	0	718	308	183	0	Content		718	308	199656	369624812
216	08:42:11.296	00:00:00.216	12	694,7313	285,702	0,6669881	0,4834242	506,0413	3,040557	0	734,8921	343,5067	0,5064747	0,4957137	508,5838	3,007603	0	2	715	315						No media	0	1024	768	0	0	718	308	183	0	Content		715	315	216280	369641436
233	08:42:11.313	00:00:00.233	13	699,5543	293,0335	0,6671448	0,4831666	505,7349	2,996339	0	738,8326	322,4287	0,5065325	0,4954049	508,516	2,920795	0	2	719	308						No media	0	1024	768	0	0	718	308	183	0	Content		719	308	233197	369658353
250	08:42:11.330	00:00:00.249	14	691,7161	286,3258	0,6673042	0,4829165	506,1593	2,953018	0	738,5945	329,2024	0,5066693	0,4951259	508,3495	2,913313	0	2	715	308						No media	0	1024	768	0	0	718	308	183	0	Content		715	308	249803	369674959
266	08:42:11.346	00:00:00.266	15	698,3016	295,7711	0,6674422	0,4828461	505,8253	2,930262	0	738,5023	324,1605	0,5067264	0,4950815	508,321	2,89398	0	2	718	310						No media	0	1024	768	0	0	718	308	183	0	Content		718	310	266429	369691585
283	08:42:11.363	00:00:00.283	16	693,9815	293,3388	0,6674953	0,4829116	505,8341	2,904079	0	742,7056	308,5968	0,5067382	0,4950776	508,3056	2,739699	0	2	718	301						No media	0	1024	768	0	0	718	308	183	0	Content		718	301	283057	369708213
300	08:42:11.380	00:00:00.299	17	693,4303	295,2672	0,6674954	0,4829284	505,8685	2,952322	0	738,7341	319,6151	0,5067053	0,4950663	508,2908	2,817341	0	2	716	307						No media	0	1024	768	0	0	718	308	183	0	Content		716	307	299812	369724968
316	08:42:11.396	00:00:00.316	18	694,4739	292,2095	0,6676265	0,4830529	506,1261	2,923503	0	746,0208	323,9094	0,5065219	0,4950107	508,2736	2,796047	0	2	720	308						No media	0	1024	768	0	0	718	308	183	0	Content		720	308	316439	369741595
333	08:42:11.413	00:00:00.333	19	-1024	-768	-1	-1	-1	-1	4	794,0983	360,0261	0,5054867	0,4951699	509,1884	2,693767	0	2	794	360						No media	0	1024	768	0	0	718	308	183	0	Content		794	360	333067	369758223
350	08:42:11.430	00:00:00.349	20	-1024	-768	-1	-1	-1	-1	4	-1024	-768	-1	-1	-1	-1	4		0	0						No media	0	1024	768	0	0				0	Content		0	0	349693	369774849
366	08:42:11.446	00:00:00.366	21	-1024	-768	-1	-1	-1	-1	4	-1024	-768	-1	-1	-1	-1	4		0	0						No media	0	1024	768	0	0				0	Content		0	0	366441	369791597
383	08:42:11.463	00:00:00.383	22	-1024	-768	-1	-1	-1	-1	4	-1024	-768	-1	-1	-1	-1	4		0	0						No media	0	1024	768	0	0				0	Content		0	0	383070	369808226
393	08:42:11.473																				MovieStart	128	0	0	Untertest1.avi
400	08:42:11.480	00:00:00.399	23	-1024	-768	-1	-1	-1	-1	4	-1024	-768	-1	-1	-1	-1	4		0	0						Untertest1.avi	0	880	547	72	111				0	Content		-72	-111	399698	369824854
416	08:42:11.496	00:00:00.416	24	-1024	-768	-1	-1	-1	-1	4	-1024	-768	-1	-1	-1	-1	4		0	0						Untertest1.avi	0	880	547	72	111				0	Content		-72	-111	416326	369841482
433	08:42:11.513	00:00:00.433	25	-1024	-768	-1	-1	-1	-1	4	-1024	-768	-1	-1	-1	-1	4		0	0						Untertest1.avi	0	880	547	72	111				0	Content		-72	-111	433078	369858234
450	08:42:11.530	00:00:00.449	26	-1024	-768	-1	-1	-1	-1	4	-1024	-768	-1	-1	-1	-1	4		0	0						Untertest1.avi	0	880	547	72	111				0	Content		-72	-111	449704	369874860
466	08:42:11.546	00:00:00.466	27	-1024	-768	-1	-1	-1	-1	4	-1024	-768	-1	-1	-1	-1	4		0	0						Untertest1.avi	0	880	547	72	111				0	Content		-72	-111	466336	369891492
483	08:42:11.563	00:00:00.482	28	-1024	-768	-1	-1	-1	-1	4	722,5408	289,2021	0,5067279	0,4934236	509,1884	2,81994	0	3	723	289						Untertest1.avi	0	880	547	72	111	605	181	283	0	Content		651	178	482969	369908125
500	08:42:11.580	00:00:00.499	29	-1024	-768	-1	-1	-1	-1	4	722,5408	289,2021	0,5069957	0,4940588	509,0921	2,81994	0	3	723	289						Untertest1.avi	0	880	547	72	111	605	181	283	0	Content		651	178	499720	369924876
516	08:42:11.596	00:00:00.516	30	-1024	-768	-1	-1	-1	-1	4	695,9224	306,9995	0,5069622	0,4943515	508,8277	2,687136	0	3	696	307						Untertest1.avi	0	880	547	72	111	605	181	283	0	Content		624	196	516343	369941499
533	08:42:11.613	00:00:00.532	31	638,9305	268,1472	0,667509	0,4825519	508,8432	2,731571	0	700,2663	316,3008	0,5070472	0,4946921	508,8432	2,750288	0	3	670	292						Untertest1.avi	0	880	547	72	111	605	181	283	0	Content		598	181	532973	369958129
550	08:42:11.630	00:00:00.549	32	651,2769	266,5584	0,6679091	0,4823461	506,298	2,739382	0	707,9076	304,683	0,507122	0,4948267	508,6688	2,660608	0	3	680	286						Untertest1.avi	0	880	547	72	111	605	181	283	0	Content		608	175	549598	369974754
566	08:42:11.646	00:00:00.566	33	651,5578	287,5947	0,6679609	0,4824422	506,2513	2,79512	0	699,6467	312,3107	0,5071323	0,4948847	508,6544	2,712213	0	3	676	300						Untertest1.avi	0	880	547	72	111	605	181	283	0	Content		604	189	566354	369991510
583	08:42:11.663	00:00:00.582	34	685,1097	259,0463	0,6680936	0,4826767	506,1525	2,824085	0	673,8611	317,1012	0,5072416	0,4950145	508,8528	2,729442	0	3	679	288						Untertest1.avi	0	880	547	72	111	605	181	283	0	Content		607	177	582982	370008138
600	08:42:11.680	00:00:00.599	35	650,0817	271,9636	0,6681106	0,4826791	505,8258	2,71309	0	701,1498	311,3876	0,5071875	0,4950964	508,609	2,702286	0	3	676	292						Untertest1.avi	0	880	547	72	111	605	181	283	0	Content		604	181	599610	370024766
616	08:42:11.696	00:00:00.616	36	659,8161	277,9676	0,6681944	0,482729	505,9499	2,784702	0	700,8223	309,1014	0,5071965	0,4951757	508,7253	2,784483	0	3	680	294						Untertest1.avi	0	880	547	72	111	605	181	283	0	Content		608	183	616238	370041394
633	08:42:11.713	00:00:00.632	37	655,6267	283,6046	0,6682482	0,4827472	506,0253	2,81778	0	688,6034	311,0878	0,5071958	0,4951932	508,705	2,7785	0	3	672	297						Untertest1.avi	0	880	547	72	111	605	181	283	0	Content		600	186	632991	370058147
650	08:42:11.730	00:00:00.649	38	659,6086	270,4632	0,6682184	0,4826791	505,9063	2,869798	0	697,5999	305,5502	0,5071952	0,4950988	508,5135	2,788806	0	3	679	288						Untertest1.avi	0	880	547	72	111	605	181	283	0	Content		607	177	649619	370074775
666	08:42:11.746	00:00:00.666	39	648,8829	276,2906	0,6681845	0,482525	505,8353	2,908176	0	695,111	315,6249	0,5071692	0,4948856	508,5061	2,796788	0	3	672	296						Untertest1.avi	0	880	547	72	111	605	181	283	0	Content		600	185	666247	370091403
683	08:42:11.763	00:00:00.682	40	650,5993	274,814	0,6682107	0,4822716	506,1	2,905122	0	694,6276	306,0536	0,5071815	0,4946735	508,5013	2,848591	0	3	673	290						Untertest1.avi	0	880	547	72	111	605	181	283	0	Content		601	179	682877	370108033
700	08:42:11.780	00:00:00.699	41	652,3633	279,8383	0,6683243	0,4820233	506,2086	2,954367	0	700,8863	311,9286	0,5072594	0,4944046	508,4419	2,876811	0	3	677	296						Untertest1.avi	0	880	547	72	111	605	181	283	0	Content		605	185	699630	370124786
716	08:42:11.796	00:00:00.716	42	660,412	279,8299	0,6685308	0,4818957	505,7077	2,945946	0	697,1545	304,7233	0,507398	0,4942992	508,5699	2,89549	0	3	679	292						Untertest1.avi	0	880	547	72	111	605	181	283	0	Content		607	181	716258	370141414
733	08:42:11.813	00:00:00.732	43	655,8422	282,222	0,6687034	0,4819741	505,9105	2,965317	0	698,3628	314,1189	0,5074893	0,4943994	508,585	2,944579	0	3	677	298						Untertest1.avi	0	880	547	72	111	605	181	283	0	Content		605	187	732885	370158041
750	08:42:11.830	00:00:00.749	44	658,0712	275,634	0,6687769	0,482186	505,8868	2,963534	0	697,7258	314,7984	0,5075575	0,4945602	508,6517	2,952918	0	3	678	295						Untertest1.avi	0	880	547	72	111	605	181	283	0	Content		606	184	749514	370174670
766	08:42:11.846	00:00:00.766	45	658,0078	269,2599	0,6687582	0,4823699	505,7787	2,992193	0	696,145	308,9172	0,507595	0,494767	508,4949	2,9509	0	4	677	289						Untertest1.avi	0	880	547	72	111	739	207	100	0	Content		605	178	766266	370191422
783	08:42:11.863	00:00:00.782	46	662,418	274,1485	0,6687388	0,4824061	505,8081	3,018907	0	709,144	312,0584	0,5075821	0,494833	508,4833	3,009591	0	4	686	293						Untertest1.avi	0	880	547	72	111	739	207	100	0	Content		614	182	782895	370208051
800	08:42:11.880	00:00:00.799	47	713,0432	291,4094	0,6675474	0,4827732	505,5603	3,049206	0	777,4224	317,881	0,5064871	0,4951341	508,4948	2,959686	0	4	745	305						Untertest1.avi	0	880	547	72	111	739	207	100	0	Content		673	194	799522	370224678
816	08:42:11.896	00:00:00.816	48	836,4656	315,2897	0,6646863	0,4837302	506,105	3,088228	0	919,3212	346,0537	0,504396	0,4956058	508,8615	3,02332	0	4	878	331						Untertest1.avi	0	880	547	72	111	739	207	100	0	Content		806	220	816275	370241431
833	08:42:11.913	00:00:00.832	49	944,4139	337,0836	0,6625506	0,4847257	506,1081	3,058341	0	1026,794	366,9862	0,502749	0,4958673	509,4525	3,025043	0	4	986	352						Untertest1.avi	0	880	547	72	111	739	207	100	0	Content		914	241	832902	370258058
850	08:42:11.930	00:00:00.849	50	1078,991	542,2472	0,6619793	0,4858535	506,8405	1,933324	0	-1024	-768	-1	-1	-1	-1	4	4	1079	542						Untertest1.avi	0	880	547	72	111	739	207	100	0	Content		1007	431	849530	370274686
866	08:42:11.946	00:00:00.866	51	-1024	-768	-1	-1	-1	-1	4	-1024	-768	-1	-1	-1	-1	4		0	0						Untertest1.avi	0	880	547	72	111				0	Content		-72	-111	866156	370291312
883	08:42:11.963	00:00:00.882	52	-1024	-768	-1	-1	-1	-1	4	-1024	-768	-1	-1	-1	-1	4		0	0						Untertest1.avi	0	880	547	72	111				0	Content		-72	-111	882895	370308051
900	08:42:11.980	00:00:00.899	53	-1024	-768	-1	-1	-1	-1	4	-1024	-768	-1	-1	-1	-1	4		0	0						Untertest1.avi	0	880	547	72	111				0	Content		-72	-111	899525	370324681
916	08:42:11.996	00:00:00.916	54	-1024	-768	-1	-1	-1	-1	4	-1024	-768	-1	-1	-1	-1	4		0	0						Untertest1.avi	0	880	547	72	111				0	Content		-72	-111	916158	370341314
933	08:42:12.013	00:00:00.932	55	-1024	-768	-1	-1	-1	-1	4	-1024	-768	-1	-1	-1	-1	4		0	0						Untertest1.avi	0	880	547	72	111				0	Content		-72	-111	932787	370357943
950	08:42:12.030	00:00:00.949	56	-1024	-768	-1	-1	-1	-1	4	-1024	-768	-1	-1	-1	-1	4		0	0						Untertest1.avi	0	880	547	72	111				0	Content		-72	-111	949539	370374695
966	08:42:12.046	00:00:00.966	57	-1024	-768	-1	-1	-1	-1	4	-1024	-768	-1	-1	-1	-1	4		0	0						Untertest1.avi	0	880	547	72	111				0	Content		-72	-111	966165	370391321
983	08:42:12.063	00:00:00.982	58	538,5625	476,3579	0,6303155	0,5157622	506,8405	4,053433	0	-1024	-768	-1	-1	-1	-1	4	5	539	476						Untertest1.avi	0	880	547	72	111	1519	461	100	0	Content		467	365	982793	370407949
999	08:42:12.079	00:00:00.999	59	-1024	-768	-1	-1	-1	-1	4	-1024	-768	-1	-1	-1	-1	4	5	0	0						Untertest1.avi	0	880	547	72	111	1519	461	100	0	Content		-72	-111	999421	370424577
1016	08:42:12.096	00:00:01.016	60	-1024	-768	-1	-1	-1	-1	4	-1024	-768	-1	-1	-1	-1	4	5	0	0						Untertest1.avi	0	880	547	72	111	1519	461	100	0	Content		-72	-111	1016176	370441332
1033	08:42:12.113	00:00:01.032	61	1659,25	647,3386	0,6567113	0,4894074	511,3699	2,26041	0	1596,601	581,4123	0,4950961	0,4979289	492,7387	2,626253	0	5	1628	614						Untertest1.avi	0	880	547	72	111	1519	461	100	0	Content		1556	503	1032801	370457957
1049	08:42:12.129	00:00:01.049	62	1659,25	647,3386	0,6561024	0,489625	509,5512	2,26041	0	1596,601	581,4123	0,4947704	0,4980648	492,2457	2,626253	0	5	1628	614						Untertest1.avi	0	880	547	72	111	1519	461	100	0	Content		1556	503	1049429	370474585
1066	08:42:12.146	00:00:01.066	63	-1024	-768	-1	-1	-1	-1	4	-1024	-768	-1	-1	-1	-1	4	5	0	0						Untertest1.avi	0	880	547	72	111	1519	461	100	0	Content		-72	-111	1066057	370491213
1083	08:42:12.163	00:00:01.082	64	1559,877	486,139	0,655417	0,4897335	508,7355	3,12189	0	1551,075	575,5537	0,4932037	0,4985466	488,4399	2,719015	0	6	1555	531						Untertest1.avi	0	880	547	72	111	1449	451	166	0	Content		1483	420	1082809	370507965
1099	08:42:12.179	00:00:01.099	65	1536,314	549,1628	0,6552052	0,4897152	508,6036	2,946731	0	1559,318	580,488	0,4931599	0,4986621	489,1567	2,671536	0	6	1548	565						Untertest1.avi	0	880	547	72	111	1449	451	166	0	Content		1476	454	1099437	370524593
1116	08:42:12.196	00:00:01.116	66	1518,664	534,1111	0,6553233	0,4896378	509,9309	2,985368	0	1547,383	576,8268	0,4927367	0,4986789	488,4643	2,663267	0	6	1533	555						Untertest1.avi	0	880	547	72	111	1449	451	166	0	Content		1461	444	1116066	370541222
1133	08:42:12.213	00:00:01.132	67	1517,185	545,5151	0,6556147	0,489522	511,7174	2,999217	0	1563,318	580,4636	0,4926144	0,4985586	488,7096	2,659903	0	6	1540	563						Untertest1.avi	0	880	547	72	111	1449	451	166	0	Content		1468	452	1132694	370557850
1149	08:42:12.229	00:00:01.149	68	1481	540,4236	0,6541913	0,4897744	506,9589	2,855257	0	1524,883	577,758	0,4917892	0,4983259	486,1404	2,696014	0	6	1503	559						Untertest1.avi	0	880	547	72	111	1449	451	166	0	Content		1431	448	1149454	370574610
1166	08:42:12.246	00:00:01.166	69	1482,658	537,933	0,6540563	0,4894804	506,966	2,892247	0	1551,031	582,6163	0,4920231	0,4980569	487,8872	2,715169	0	6	1517	560						Untertest1.avi	0	880	547	72	111	1449	451	166	0	Content		1445	449	1166074	370591230
1183	08:42:12.263	00:00:01.182	70	1479,545	544,7524	0,6539267	0,4891835	506,909	2,876136	0	1562,873	577,8645	0,491948	0,4978909	488,1884	2,673198	0	6	1521	561						Untertest1.avi	0	880	547	72	111	1449	451	166	0	Content		1449	450	1182705	370607861
1199	08:42:12.279	00:00:01.199	71	1468,253	547,2509	0,6537424	0,4890592	507,0857	2,962628	0	1554,805	578,0479	0,4915676	0,4978805	487,4672	2,635071	0	6	1512	563						Untertest1.avi	0	880	547	72	111	1449	451	166	0	Content		1440	452	1199330	370624486
1216	08:42:12.296	00:00:01.216	72	1481,874	563,8978	0,6538487	0,4896163	506,7505	2,884591	0	1561,151	602,7855	0,4927284	0,4984479	491,9519	2,680742	0	6	1522	583						Untertest1.avi	0	880	547	72	111	1449	451	166	0	Content		1450	472	1216084	370641240
1233	08:42:12.313	00:00:01.232	73	1396,41	665,916	0,6546691	0,4914533	506,8054	2,964378	0	-1024	-768	-1	-1	-1	-1	4	6	1396	666						Untertest1.avi	0	880	547	72	111	1449	451	166	0	Content		1324	555	1232713	370657869
1249	08:42:12.329	00:00:01.249	74	-1024	-768	-1	-1	-1	-1	4	-1024	-768	-1	-1	-1	-1	4		0	0						Untertest1.avi	0	880	547	72	111				0	Content		-72	-111	1249104	370674260
1266	08:42:12.346	00:00:01.265	75	-1024	-768	-1	-1	-1	-1	4	-1024	-768	-1	-1	-1	-1	4		0	0						Untertest1.avi	0	880	547	72	111				0	Content		-72	-111	1265729	370690885
1282	08:42:12.362	00:00:01.282	76	-1024	-768	-1	-1	-1	-1	4	-1024	-768	-1	-1	-1	-1	4		0	0						Untertest1.avi	0	880	547	72	111				0	Content		-72	-111	1282480	370707636
1299	08:42:12.379	00:00:01.299	77	-1024	-768	-1	-1	-1	-1	4	-1024	-768	-1	-1	-1	-1	4		0	0						Untertest1.avi	0	880	547	72	111				0	Content		-72	-111	1299102	370724258
1316	08:42:12.396	00:00:01.315	78	-1024	-768	-1	-1	-1	-1	4	-1024	-768	-1	-1	-1	-1	4		0	0						Untertest1.avi	0	880	547	72	111				0	Content		-72	-111	1315725	370740881
1332	08:42:12.412	00:00:01.332	79	-1024	-768	-1	-1	-1	-1	4	-1024	-768	-1	-1	-1	-1	4		0	0						Untertest1.avi	0	880	547	72	111				0	Content		-72	-111	1332349	370757505
1349	08:42:12.429	00:00:01.349	80	-1024	-768	-1	-1	-1	-1	4	-1024	-768	-1	-1	-1	-1	4		0	0						Untertest1.avi	0	880	547	72	111				0	Content		-72	-111	1349100	370774256
1366	08:42:12.446	00:00:01.365	81	-1024	-768	-1	-1	-1	-1	4	-1024	-768	-1	-1	-1	-1	4		0	0						Untertest1.avi	0	880	547	72	111				0	Content		-72	-111	1365724	370790880
1382	08:42:12.462	00:00:01.382	82	-1024	-768	-1	-1	-1	-1	4	-1024	-768	-1	-1	-1	-1	4		0	0						Untertest1.avi	0	880	547	72	111				0	Content		-72	-111	1382349	370807505
1399	08:42:12.479	00:00:01.399	83	-1024	-768	-1	-1	-1	-1	4	-1024	-768	-1	-1	-1	-1	4		0	0						Untertest1.avi	0	880	547	72	111				0	Content		-72	-111	1399101	370824257
1416	08:42:12.496	00:00:01.415	84	-1024	-768	-1	-1	-1	-1	4	-1024	-768	-1	-1	-1	-1	4		0	0						Untertest1.avi	0	880	547	72	111				0	Content		-72	-111	1415722	370840878
1432	08:42:12.512	00:00:01.432	85	-1024	-768	-1	-1	-1	-1	4	-1024	-768	-1	-1	-1	-1	4		0	0						Untertest1.avi	0	880	547	72	111				0	Content		-72	-111	1432345	370857501
1449	08:42:12.529	00:00:01.448	86	-1024	-768	-1	-1	-1	-1	4	-1024	-768	-1	-1	-1	-1	4		0	0						Untertest1.avi	0	880	547	72	111				0	Content		-72	-111	1448968	370874124
1466	08:42:12.546	00:00:01.465	87	-1024	-768	-1	-1	-1	-1	4	-1024	-768	-1	-1	-1	-1	4		0	0						Untertest1.avi	0	880	547	72	111				0	Content		-72	-111	1465719	370890875
1482	08:42:12.562	00:00:01.482	88	-1024	-768	-1	-1	-1	-1	4	-1024	-768	-1	-1	-1	-1	4		0	0						Untertest1.avi	0	880	547	72	111				0	Content		-72	-111	1482342	370907498
1499	08:42:12.579	00:00:01.498	89	-1024	-768	-1	-1	-1	-1	4	-1024	-768	-1	-1	-1	-1	4		0	0						Untertest1.avi	0	880	547	72	111				0	Content		-72	-111	1498998	370924154
1516	08:42:12.596	00:00:01.515	90	-1024	-768	-1	-1	-1	-1	4	-1024	-768	-1	-1	-1	-1	4		0	0						Untertest1.avi	0	880	547	72	111				0	Content		-72	-111	1515596	370940752
1532	08:42:12.612	00:00:01.532	91	-1024	-768	-1	-1	-1	-1	4	-1024	-768	-1	-1	-1	-1	4		0	0						Untertest1.avi	0	880	547	72	111				0	Content		-72	-111	1532341	370957497
1551	08:42:12.631	00:00:01.550	92	-1024	-768	-1	-1	-1	-1	4	-1024	-768	-1	-1	-1	-1	4		0	0						Untertest1.avi	0	880	547	72	111				0	Content		-72	-111	1550783	370975939
1566	08:42:12.646	00:00:01.565	93	-1024	-768	-1	-1	-1	-1	4	-1024	-768	-1	-1	-1	-1	4		0	0						Untertest1.avi	0	880	547	72	111				0	Content		-72	-111	1565586	370990742
1582	08:42:12.662	00:00:01.582	94	-1024	-768	-1	-1	-1	-1	4	-1024	-768	-1	-1	-1	-1	4		0	0						Untertest1.avi	0	880	547	72	111				0	Content		-72	-111	1582337	371007493
1599	08:42:12.679	00:00:01.598	95	-1024	-768	-1	-1	-1	-1	4	-1024	-768	-1	-1	-1	-1	4		0	0						Untertest1.avi	0	880	547	72	111				0	Content		-72	-111	1598970	371024126
1616	08:42:12.696	00:00:01.615	96	-1024	-768	-1	-1	-1	-1	4	-1024	-768	-1	-1	-1	-1	4		0	0						Untertest1.avi	0	880	547	72	111				0	Content		-72	-111	1615705	371040861
1632	08:42:12.712	00:00:01.632	97	-1024	-768	-1	-1	-1	-1	4	-1024	-768	-1	-1	-1	-1	4		0	0						Untertest1.avi	0	880	547	72	111				0	Content		-72	-111	1632201	371057357
1649	08:42:12.729	00:00:01.648	98	-1024	-768	-1	-1	-1	-1	4	-1024	-768	-1	-1	-1	-1	4		0	0						Untertest1.avi	0	880	547	72	111				0	Content		-72	-111	1648825	371073981
1666	08:42:12.746	00:00:01.666	99	-1024	-768	-1	-1	-1	-1	4	-1024	-768	-1	-1	-1	-1	4		0	0						Untertest1.avi	0	880	547	72	111				0	Content		-72	-111	1666016	371091172
1683	08:42:12.763	00:00:01.683	100	-1024	-768	-1	-1	-1	-1	4	-1024	-768	-1	-1	-1	-1	4		0	0						Untertest1.avi	0	880	547	72	111				0	Content		-72	-111	1683391	371108547
1701	08:42:12.781	00:00:01.700	101	-1024	-768	-1	-1	-1	-1	4	-1024	-768	-1	-1	-1	-1	4		0	0						Untertest1.avi	0	880	547	72	111				0	Content		-72	-111	1700638	371125794
1716	08:42:12.796	00:00:01.715	102	-1024	-768	-1	-1	-1	-1	4	-1024	-768	-1	-1	-1	-1	4		0	0						Untertest1.avi	0	880	547	72	111				0	Content		-72	-111	1715567	371140723
1732	08:42:12.812	00:00:01.732	103	-1024	-768	-1	-1	-1	-1	4	-1024	-768	-1	-1	-1	-1	4		0	0						Untertest1.avi	0	880	547	72	111				0	Content		-72	-111	1732189	371157345
1749	08:42:12.829	00:00:01.748	104	-1024	-768	-1	-1	-1	-1	4	-1024	-768	-1	-1	-1	-1	4		0	0						Untertest1.avi	0	880	547	72	111				0	Content		-72	-111	1748949	371174105
1766	08:42:12.846	00:00:01.765	105	-1024	-768	-1	-1	-1	-1	4	-1024	-768	-1	-1	-1	-1	4		0	0						Untertest1.avi	0	880	547	72	111				0	Content		-72	-111	1765560	371190716
1782	08:42:12.862	00:00:01.782	106	-1024	-768	-1	-1	-1	-1	4	-1024	-768	-1	-1	-1	-1	4		0	0						Untertest1.avi	0	880	547	72	111				0	Content		-72	-111	1782181	371207337
1799	08:42:12.879	00:00:01.798	107	-1024	-768	-1	-1	-1	-1	4	-1024	-768	-1	-1	-1	-1	4		0	0						Untertest1.avi	0	880	547	72	111				0	Content		-72	-111	1798804	371223960
1816	08:42:12.896	00:00:01.815	108	-1024	-768	-1	-1	-1	-1	4	-1024	-768	-1	-1	-1	-1	4		0	0						Untertest1.avi	0	880	547	72	111				0	Content		-72	-111	1815872	371241028
1833	08:42:12.913	00:00:01.833	109	-1024	-768	-1	-1	-1	-1	4	-1024	-768	-1	-1	-1	-1	4		0	0						Untertest1.avi	0	880	547	72	111				0	Content		-72	-111	1833246	371258402
1850	08:42:12.930	00:00:01.850	110	1430,486	563,1663	0,4736894	0,4974976	421,0315	2,812168	3	1430,486	563,1663	0,4736894	0,4974976	421,0315	2,812168	1	7	1430	563						Untertest1.avi	0	880	547	72	111	1415	398	1197	0	Content		1358	452	1850492	371275648
1865	08:42:12.945	00:00:01.865	111	-1024	-768	-1	-1	-1	-1	4	-1024	-768	-1	-1	-1	-1	4	7	0	0						Untertest1.avi	0	880	547	72	111	1415	398	1197	0	Content		-72	-111	1865420	371290576
1882	08:42:12.962	00:00:01.882	112	-1024	-768	-1	-1	-1	-1	4	-1024	-768	-1	-1	-1	-1	4	7	0	0						Untertest1.avi	0	880	547	72	111	1415	398	1197	0	Content		-72	-111	1882035	371307191
1899	08:42:12.979	00:00:01.898	113	1525,96	458,0853	0,6483944	0,4890834	500,8245	3,573675	0	1453,485	547,0392	0,4723783	0,4983983	418,7998	2,846601	0	7	1490	503						Untertest1.avi	0	880	547	72	111	1415	398	1197	0	Content		1418	392	1898781	371323937
1915	08:42:12.995	00:00:01.915	114	1550,441	461,9666	0,6488298	0,4893397	502,2031	3,562107	0	1435,489	546,478	0,4725117	0,4986544	419,8585	2,82719	0	7	1493	504						Untertest1.avi	0	880	547	72	111	1415	398	1197	0	Content		1421	393	1915291	371340447
1932	08:42:13.012	00:00:01.932	115	1565	454,0692	0,6488358	0,4895394	502,2027	3,540118	0	-1024	-768	-1	-1	-1	-1	4	7	1565	454						Untertest1.avi	0	880	547	72	111	1415	398	1197	0	Content		1493	343	1932040	371357196
1949	08:42:13.029	00:00:01.948	116	-1024	-768	-1	-1	-1	-1	4	1443,901	542,4314	0,4722176	0,4991795	419,5126	2,878919	0	7	1444	542						Untertest1.avi	0	880	547	72	111	1415	398	1197	0	Content		1372	431	1948663	371373819
1965	08:42:13.045	00:00:01.965	117	1524,345	458,171	0,6471572	0,4901767	496,8558	3,529572	0	1453,66	550,9454	0,47261	0,4995217	421,409	2,859054	0	7	1489	505						Untertest1.avi	0	880	547	72	111	1415	398	1197	0	Content		1417	394	1965287	371390443
1982	08:42:13.062	00:00:01.982	118	1559,282	460,7097	0,6485001	0,4905091	501,4626	3,505825	0	1449,63	546,5984	0,4721329	0,4998896	420,1006	2,906106	0	7	1504	504						Untertest1.avi	0	880	547	72	111	1415	398	1197	0	Content		1432	393	1982035	371407191
1999	08:42:13.079	00:00:01.998	119	1542,82	463,792	0,6469375	0,4909396	496,5872	3,507188	0	1447,888	550,0625	0,4715697	0,5002837	418,4809	2,876303	0	7	1495	507						Untertest1.avi	0	880	547	72	111	1415	398	1197	0	Content		1423	396	1998659	371423815
2015	08:42:13.095	00:00:02.015	120	-1024	-768	-1	-1	-1	-1	4	1450,772	547,9147	0,4715475	0,5005914	418,9592	2,919477	0	7	1451	548						Untertest1.avi	0	880	547	72	111	1415	398	1197	0	Content		1379	437	2015285	371440441
2032	08:42:13.112	00:00:02.031	121	1525,655	469,6054	0,646308	0,4915148	494,9861	3,569455	0	1457,911	543,2629	0,472394	0,500752	422,4203	2,940063	0	7	1492	506						Untertest1.avi	0	880	547	72	111	1415	398	1197	0	Content		1420	395	2031917	371457073
2049	08:42:13.129	00:00:02.048	122	-1024	-768	-1	-1	-1	-1	4	1452,478	548,4277	0,4720705	0,5009481	421,513	2,915093	0	7	1452	548						Untertest1.avi	0	880	547	72	111	1415	398	1197	0	Content		1380	437	2048656	371473812
2065	08:42:13.145	00:00:02.065	123	1525,588	470,0599	0,6466562	0,491865	496,8643	3,574998	0	1441,085	547,376	0,4720085	0,5011237	421,4943	2,95714	0	7	1483	509						Untertest1.avi	0	880	547	72	111	1415	398	1197	0	Content		1411	398	2065277	371490433
2082	08:42:13.162	00:00:02.081	124	1519,583	471,734	0,6468087	0,4920369	497,3084	3,559705	0	1448,996	547,9348	0,472105	0,5012479	421,869	2,947857	0	7	1484	510						Untertest1.avi	0	880	547	72	111	1415	398	1197	0	Content		1412	399	2081918	371507074
2099	08:42:13.179	00:00:02.098	125	1542,178	470,8844	0,64833	0,4922701	502,1576	3,66283	0	1458,641	543,4868	0,4722988	0,501466	422,3415	3,0034	0	7	1500	507						Untertest1.avi	0	880	547	72	111	1415	398	1197	0	Content		1428	396	2098528	371523684
2115	08:42:13.195	00:00:02.115	126	-1024	-768	-1	-1	-1	-1	4	1453,144	542,2993	0,4725693	0,5018669	423,0181	2,995412	0	7	1453	542						Untertest1.avi	0	880	547	72	111	1415	398	1197	0	Content		1381	431	2115278	371540434
2132	08:42:13.212	00:00:02.131	127	1532,975	461,3928	0,6475028	0,493188	498,5319	3,671157	0	1448,596	539,9188	0,4726621	0,5021951	422,9929	2,966376	0	7	1491	501						Untertest1.avi	0	880	547	72	111	1415	398	1197	0	Content		1419	390	2131915	371557071
2149	08:42:13.229	00:00:02.148	128	1543,67	460,0023	0,6478261	0,4935476	499,2886	3,690547	0	1437,385	546,9991	0,4723859	0,5024158	421,5963	3,013152	0	7	1491	504						Untertest1.avi	0	880	547	72	111	1415	398	1197	0	Content		1419	393	2148525	371573681
2165	08:42:13.245	00:00:02.165	129	1527,792	465,6201	0,6478111	0,493995	498,4341	3,696001	0	1441,033	544,454	0,472364	0,5027225	421,0137	3,055425	0	7	1484	505						Untertest1.avi	0	880	547	72	111	1415	398	1197	0	Content		1412	394	2165148	371590304
2182	08:42:13.262	00:00:02.181	130	1541,295	460,3456	0,6495116	0,4945216	504,1226	3,730839	0	1452,996	550,3417	0,4726448	0,5031076	421,6271	2,989403	0	7	1497	505						Untertest1.avi	0	880	547	72	111	1415	398	1197	0	Content		1425	394	2181909	371607065
2199	08:42:13.279	00:00:02.198	131	1531,596	457,6495	0,6490216	0,4950625	502,2021	3,758378	0	1438,927	550,9812	0,4729893	0,5035183	422,7612	3,06002	0	7	1485	504						Untertest1.avi	0	880	547	72	111	1415	398	1197	0	Content		1413	393	2198523	371623679
2215	08:42:13.295	00:00:02.215	132	-1024	-768	-1	-1	-1	-1	4	1446,24	551,0585	0,4730777	0,5039288	422,9477	3,037471	0	7	1446	551						Untertest1.avi	0	880	547	72	111	1415	398	1197	0	Content		1374	440	2215146	371640302
2232	08:42:13.312	00:00:02.231	133	1510,943	470,663	0,6481144	0,4961223	498,7021	3,757899	0	1445,832	549,0205	0,4728455	0,5044878	421,921	3,078022	0	7	1478	510						Untertest1.avi	0	880	547	72	111	1415	398	1197	0	Content		1406	399	2231771	371656927
2249	08:42:13.329	00:00:02.248	134	1514,411	465,3688	0,6481295	0,4969314	498,5595	3,705354	0	1453,553	550,085	0,4728664	0,5052963	421,587	3,057142	0	7	1484	508						Untertest1.avi	0	880	547	72	111	1415	398	1197	0	Content		1412	397	2248518	371673674
2265	08:42:13.345	00:00:02.265	135	-1024	-768	-1	-1	-1	-1	4	1461,349	544,3433	0,4735022	0,5063776	423,7133	3,070647	0	7	1461	544						Untertest1.avi	0	880	547	72	111	1415	398	1197	0	Content		1389	433	2265142	371690298
2282	08:42:13.362	00:00:02.281	136	1536,259	468,7482	0,6491883	0,4992037	501,5621	3,767234	0	1449,863	550,2292	0,4729558	0,5076235	421,5544	3,038683	0	7	1493	509						Untertest1.avi	0	880	547	72	111	1415	398	1197	0	Content		1421	398	2281765	371706921
2298	08:42:13.378	00:00:02.298	137	1528,513	465,0688	0,6496	0,5006972	503,1986	3,804697	0	1441,179	548,8058	0,4732313	0,5092016	422,7141	3,097953	0	7	1485	507						Untertest1.avi	0	880	547	72	111	1415	398	1197	0	Content		1413	396	2298388	371723544
2315	08:42:13.395	00:00:02.315	138	-1024	-768	-1	-1	-1	-1	4	1440,229	549,6797	0,4728472	0,5110747	421,889	3,055253	0	7	1440	550						Untertest1.avi	0	880	547	72	111	1415	398	1197	0	Content		1368	439	2315138	371740294
2332	08:42:13.412	00:00:02.331	139	1538,138	468,7886	0,6492842	0,5044382	503,7415	3,806944	0	1453,143	550,0662	0,4728125	0,5133444	422,4254	3,094464	0	7	1496	509						Untertest1.avi	0	880	547	72	111	1415	398	1197	0	Content		1424	398	2331760	371756916
2348	08:42:13.428	00:00:02.348	140	1520,389	468,6777	0,6473064	0,5063357	498,1474	3,78529	0	1436,081	552,9271	0,471674	0,5154932	419,4708	3,081036	0	7	1478	511						Untertest1.avi	0	880	547	72	111	1415	398	1197	0	Content		1406	400	2348382	371773538
2365	08:42:13.445	00:00:02.365	141	-1024	-768	-1	-1	-1	-1	4	1430,565	553,4486	0,4716574	0,517088	421,1327	3,116662	0	7	1431	553						Untertest1.avi	0	880	547	72	111	1415	398	1197	0	Content		1359	442	2365003	371790159
2382	08:42:13.462	00:00:02.381	142	1535,219	461,0168	0,6476142	0,5092356	503,204	3,861631	0	1451,041	547,2295	0,471882	0,5186426	423,8997	3,097565	0	7	1493	504						Untertest1.avi	0	880	547	72	111	1415	398	1197	0	Content		1421	393	2381753	371806909
2398	08:42:13.478	00:00:02.398	143	1528,872	464,8471	0,6456947	0,5110233	499,0749	3,740063	0	1446,229	548,9086	0,4707022	0,5204697	421,9268	3,112987	0	7	1488	507						Untertest1.avi	0	880	547	72	111	1415	398	1197	0	Content		1416	396	2398375	371823531
2415	08:42:13.495	00:00:02.414	144	1558,385	462,8707	0,6468893	0,512488	505,8828	3,793084	0	1444,871	547,4778	0,46979	0,5221207	421,268	3,110976	0	7	1502	505						Untertest1.avi	0	880	547	72	111	1415	398	1197	0	Content		1430	394	2414999	371840155
2432	08:42:13.512	00:00:02.431	145	1540,624	467,0231	0,6457409	0,513406	504,8957	3,83274	0	1432,899	548,2587	0,4693539	0,5230399	422,4868	3,119793	0	7	1487	508						Untertest1.avi	0	880	547	72	111	1415	398	1197	0	Content		1415	397	2431625	371856781
2448	08:42:13.528	00:00:02.448	146	-1024	-768	-1	-1	-1	-1	4	1443,172	546,2252	0,4686432	0,5234045	422,6302	3,108304	0	7	1443	546						Untertest1.avi	0	880	547	72	111	1415	398	1197	0	Content		1371	435	2448373	371873529
2465	08:42:13.545	00:00:02.464	147	1563,186	460,8326	0,6443043	0,5135028	505,0593	3,847933	0	1441,297	552,4482	0,4676026	0,5231782	421,1088	3,136429	0	7	1502	507						Untertest1.avi	0	880	547	72	111	1415	398	1197	0	Content		1430	396	2464998	371890154
2482	08:42:13.562	00:00:02.481	148	1543,815	470,9122	0,6427127	0,5129448	501,6175	3,784901	0	1436,089	548,9802	0,467452	0,5226091	422,3484	3,105006	0	7	1490	510						Untertest1.avi	0	880	547	72	111	1415	398	1197	0	Content		1418	399	2481622	371906778
2498	08:42:13.578	00:00:02.498	149	1558,28	462,5456	0,643662	0,5123007	506,583	3,834761	0	1436,453	555,261	0,466864	0,5219231	421,3582	3,139614	0	7	1497	509						Untertest1.avi	0	880	547	72	111	1415	398	1197	0	Content		1425	398	2498250	371923406
2515	08:42:13.595	00:00:02.514	150	-1024	-768	-1	-1	-1	-1	4	1443,98	550,3717	0,4675899	0,5212929	425,1341	3,145461	0	7	1444	550						Untertest1.avi	0	880	547	72	111	1415	398	1197	0	Content		1372	439	2514999	371940155
2532	08:42:13.612	00:00:02.531	151	1534,517	464,3982	0,6413814	0,5111045	500,3893	3,776493	0	1436,887	553,1281	0,4665754	0,5205982	422,1055	3,118757	0	7	1486	509						Untertest1.avi	0	880	547	72	111	1415	398	1197	0	Content		1414	398	2531628	371956784
2548	08:42:13.628	00:00:02.548	152	1536,867	461,8299	0,6425629	0,5104591	505,5332	3,832429	0	1438,598	552,7858	0,4664113	0,5198782	422,2175	3,10158	0	7	1488	507						Untertest1.avi	0	880	547	72	111	1415	398	1197	0	Content		1416	396	2548244	371973400
2565	08:42:13.645	00:00:02.564	153	1551,33	462,619	0,6428713	0,5099008	508,0131	3,901582	0	1444,406	553,7312	0,466543	0,5193608	423,8033	3,148466	0	7	1498	508						Untertest1.avi	0	880	547	72	111	1415	398	1197	0	Content		1426	397	2564877	371990033
2582	08:42:13.662	00:00:02.581	154	-1024	-768	-1	-1	-1	-1	4	1434,373	547,4902	0,4659003	0,5188453	422,6447	3,165051	0	7	1434	547						Untertest1.avi	0	880	547	72	111	1415	398	1197	0	Content		1362	436	2581618	372006774
2598	08:42:13.678	00:00:02.598	155	1543,488	459,5243	0,6416606	0,508588	506,7674	3,870175	0	1434,589	556,021	0,4652407	0,5180696	421,571	3,126848	0	7	1489	508						Untertest1.avi	0	880	547	72	111	1415	398	1197	0	Content		1417	397	2598244	372023400
2615	08:42:13.695	00:00:02.614	156	1548,573	464,6569	0,641221	0,5078461	506,7395	3,931093	0	1437,074	555,8567	0,4648667	0,5173141	421,4081	3,120765	0	7	1493	510						Untertest1.avi	0	880	547	72	111	1415	398	1197	0	Content		1421	399	2614874	372040030
2631	08:42:13.711	00:00:02.631	157	-1024	-768	-1	-1	-1	-1	4	1440,46	547,7124	0,4650306	0,5165095	423,3358	3,15173	0	7	1440	548						Untertest1.avi	0	880	547	72	111	1415	398	1197	0	Content		1368	437	2631494	372056650
2648	08:42:13.728	00:00:02.648	158	1570,254	463,6504	0,6409268	0,5063816	508,3153	3,844296	0	1441,779	555,281	0,4646414	0,5156688	423,1223	3,166965	0	7	1506	509						Untertest1.avi	0	880	547	72	111	1415	398	1197	0	Content		1434	398	2648241	372073397
2665	08:42:13.745	00:00:02.664	159	1546,999	466,2647	0,6402298	0,5057558	507,8837	3,96591	0	1441,992	556,0406	0,4642048	0,5149577	423,0066	3,158791	0	7	1494	511						Untertest1.avi	0	880	547	72	111	1415	398	1197	0	Content		1422	400	2664868	372090024
2681	08:42:13.761	00:00:02.681	160	1534,987	468,3341	0,6382485	0,505373	502,5604	3,781013	0	1441,176	545,2289	0,4642344	0,5145454	424,8547	3,162849	0	7	1488	507						Untertest1.avi	0	880	547	72	111	1415	398	1197	0	Content		1416	396	2681491	372106647
2698	08:42:13.778	00:00:02.698	161	1540,773	466,2926	0,6396444	0,5053204	509,3996	3,888811	0	1456,912	547,1437	0,4666642	0,5144575	436,2184	3,246134	0	7	1499	507						Untertest1.avi	0	880	547	72	111	1415	398	1197	0	Content		1427	396	2698239	372123395
2715	08:42:13.795	00:00:02.714	162	1507,449	483,303	0,6428182	0,5051495	520,1601	3,981077	0	1511,581	540,9092	0,4776099	0,5144271	483,0555	3,629797	0	7	1510	512						Untertest1.avi	0	880	547	72	111	1415	398	1197	0	Content		1438	401	2714863	372140019
2731	08:42:13.811	00:00:02.731	163	1476,76	496,9136	0,6435481	0,5050002	523,2545	4,050086	0	1516,752	541,0516	0,4814593	0,5144157	501,08	3,741006	0	7	1497	519						Untertest1.avi	0	880	547	72	111	1415	398	1197	0	Content		1425	408	2731485	372156641
2748	08:42:13.828	00:00:02.748	164	1375,756	515,9774	0,6407115	0,5051682	513,9877	3,984716	0	1508,63	544,8878	0,481865	0,5142074	504,6045	3,81883	0	7	1442	530						Untertest1.avi	0	880	547	72	111	1415	398	1197	0	Content		1370	419	2748110	372173266
2765	08:42:13.845	00:00:02.764	165	1386,77	517,1039	0,6402993	0,5050357	513,9743	3,942611	0	2225,486	458,7783	0,4874935	0,5141816	533,9194	4,235245	0	7	1806	488						Untertest1.avi	0	880	547	72	111	1415	398	1197	0	Content		1734	377	2764857	372190013
2781	08:42:13.861	00:00:02.781	166	1386,344	508,868	0,6400293	0,5051131	514,1163	3,958177	0	1496,251	539,9247	0,4837256	0,5146084	518,4843	3,932561	0	7	1441	524						Untertest1.avi	0	880	547	72	111	1415	398	1197	0	Content		1369	413	2781482	372206638
2798	08:42:13.878	00:00:02.798	167	1449,902	511,7841	0,6413142	0,5047538	519,6977	4,023926	0	1508,087	537,8089	0,4833979	0,5147001	518,462	3,88306	0	7	1479	525						Untertest1.avi	0	880	547	72	111	1415	398	1197	0	Content		1407	414	2798108	372223264
2815	08:42:13.895	00:00:02.814	168	1390,78	514,6804	0,6395982	0,5055684	514,3506	3,972697	0	1533,282	529,6004	0,4835158	0,515179	518,5577	3,893452	0	7	1462	522						Untertest1.avi	0	880	547	72	111	1415	398	1197	0	Content		1390	411	2814732	372239888
2831	08:42:13.911	00:00:02.831	169	1389,256	509,952	0,6393878	0,506187	514,4413	3,965474	0	1497,935	535,2836	0,482993	0,5157924	518,4948	3,873337	0	7	1444	523						Untertest1.avi	0	880	547	72	111	1415	398	1197	0	Content		1372	412	2831480	372256636
2848	08:42:13.928	00:00:02.848	170	1455,679	509,0456	0,6412371	0,5063012	521,8088	4,0252	0	1530,162	533,8683	0,4831157	0,5164819	518,4056	3,9029	0	7	1493	521						Untertest1.avi	0	880	547	72	111	1415	398	1197	0	Content		1421	410	2848108	372273264
2865	08:42:13.945	00:00:02.864	171	1348	523,6803	0,6389534	0,5077453	514,7886	3,975633	0	1509,372	541,7112	0,4806608	0,5169128	507,8171	3,848221	0	7	1429	533						Untertest1.avi	0	880	547	72	111	1415	398	1197	0	Content		1357	422	2864730	372289886
2881	08:42:13.961	00:00:02.881	172	1382,307	513,1955	0,6387804	0,5079674	514,4333	3,959759	0	2133,947	462,0938	0,4856852	0,5177479	533,3049	4,260685	0	7	1758	488						Untertest1.avi	0	880	547	72	111	1415	398	1197	0	Content		1686	377	2881352	372306508
2898	08:42:13.978	00:00:02.898	173	1381,621	519,0459	0,6385561	0,5083637	514,5396	3,979501	0	1538,805	534,6476	0,4824659	0,5184351	518,6288	3,948995	0	7	1460	527						Untertest1.avi	0	880	547	72	111	1415	398	1197	0	Content		1388	416	2898100	372323256
2915	08:42:13.995	00:00:02.914	174	1384,736	517,2654	0,6382082	0,5085447	514,6481	3,960742	0	1530,819	532,9504	0,4820996	0,5187016	518,6804	3,917975	0	7	1458	525						Untertest1.avi	0	880	547	72	111	1415	398	1197	0	Content		1386	414	2914726	372339882
2931	08:42:14.011	00:00:02.931	175	1331,765	526,7723	0,638105	0,5091535	512,6668	3,998313	0	1359,479	569,9484	0,4937124	0,5193973	468,2231	3,55201	0	7	1346	548						Untertest1.avi	0	880	547	72	111	1415	398	1197	0	Content		1274	437	2931269	372356425
2948	08:42:14.028	00:00:02.948	176	1468,497	500,3288	0,6400192	0,5085771	524,1979	4,027349	0	1505,078	548,3777	0,4789216	0,5191847	507,195	3,82217	0	7	1487	524						Untertest1.avi	0	880	547	72	111	1415	398	1197	0	Content		1415	413	2948018	372373174
2965	08:42:14.045	00:00:02.964	177	1340,798	524,4246	0,6368592	0,5094982	515,3552	4,024658	0	2335,69	491,4183	0,4912597	0,5192385	500,5325	4,120594	0	7	1838	508						Untertest1.avi	0	880	547	72	111	1415	398	1197	0	Content		1766	397	2964643	372389799
2981	08:42:14.061	00:00:02.981	178	-1024	-768	-1	-1	-1	-1	4	1507,222	543,209	0,4781944	0,5195839	507,645	3,84637	0	7	1507	543						Untertest1.avi	0	880	547	72	111	1415	398	1197	0	Content		1435	432	2981268	372406424
2998	08:42:14.078	00:00:02.997	179	1344,71	523,7527	0,6360737	0,5092509	516,0461	3,983224	0	2462,708	429,6206	0,4868828	0,5199731	516,1623	4,252428	0	7	1904	477						Untertest1.avi	0	880	547	72	111	1415	398	1197	0	Content		1832	366	2997907	372423063
3015	08:42:14.095	00:00:03.014	180	1432,977	512,322	0,6374066	0,5085005	520,5607	4,019992	0	1517,771	541,562	0,4781756	0,519769	510,9312	3,878199	0	7	1475	527						Untertest1.avi	0	880	547	72	111	1415	398	1197	0	Content		1403	416	3014642	372439798
3031	08:42:14.111	00:00:03.031	181	1336,543	522,5199	0,6355492	0,5096766	515,5598	4,008034	0	2451,072	472,2871	0,4870577	0,520053	512,8549	4,252602	0	7	1894	497						Untertest1.avi	0	880	547	72	111	1415	398	1197	0	Content		1822	386	3031265	372456421
3048	08:42:14.128	00:00:03.047	182	1446,943	513,5148	0,6376449	0,5092573	523,4073	4,16669	0	1498,718	547,1132	0,4768504	0,520905	507,3641	3,809766	0	8	1473	530						Untertest1.avi	0	880	547	72	111	1378	419	250	0	Content		1401	419	3047902	372473058
3065	08:42:14.145	00:00:03.064	183	-1024	-768	-1	-1	-1	-1	4	-1024	-768	-1	-1	-1	-1	4	8	0	0						Untertest1.avi	0	880	547	72	111	1378	419	250	0	Content		-72	-111	3064552	372489708
3081	08:42:14.161	00:00:03.081	184	-1024	-768	-1	-1	-1	-1	4	-1024	-768	-1	-1	-1	-1	4	8	0	0						Untertest1.avi	0	880	547	72	111	1378	419	250	0	Content		-72	-111	3081220	372506376
3098	08:42:14.178	00:00:03.097	185	1324,136	525,0906	0,6352189	0,5103053	512,9796	4,010415	0	1526,344	537,5293	0,4787782	0,5217777	519,2159	3,958476	0	8	1425	531						Untertest1.avi	0	880	547	72	111	1378	419	250	0	Content		1353	420	3097963	372523119
3115	08:42:14.195	00:00:03.114	186	1387,241	518,2625	0,6347335	0,5100399	515,5787	3,998151	0	1519,224	534,9445	0,4787039	0,5219218	519,3436	3,950676	0	8	1453	527						Untertest1.avi	0	880	547	72	111	1378	419	250	0	Content		1381	416	3114587	372539743
3131	08:42:14.211	00:00:03.131	187	1377,253	523,3417	0,6346577	0,5103336	515,8846	4,022564	0	1520,283	538,9608	0,4786662	0,5223443	519,3993	3,95059	0	8	1449	531						Untertest1.avi	0	880	547	72	111	1378	419	250	0	Content		1377	420	3131212	372556368
3148	08:42:14.228	00:00:03.147	188	1381,921	514,0657	0,6346418	0,5107023	515,8045	4,043797	0	1519,333	538,7308	0,4786371	0,5227792	519,5211	3,977372	0	8	1451	526						Untertest1.avi	0	880	547	72	111	1378	419	250	0	Content		1379	415	3147838	372572994
3165	08:42:14.245	00:00:03.164	189	1382,414	520,072	0,6346248	0,5108611	515,9002	4,038557	0	1520,043	537,243	0,47864	0,5230562	519,6097	3,995474	0	8	1451	529						Untertest1.avi	0	880	547	72	111	1378	419	250	0	Content		1379	418	3164587	372589743
3181	08:42:14.261	00:00:03.181	190	1382,807	518,4525	0,6345984	0,5108634	516,0848	4,076325	0	1514,931	537,4662	0,4786406	0,5230911	519,7126	3,995299	0	8	1449	528						Untertest1.avi	0	880	547	72	111	1378	419	250	0	Content		1377	417	3181209	372606365
3198	08:42:14.278	00:00:03.197	191	1396,688	515,7058	0,6345742	0,5106953	516,2042	4,03704	0	2092,801	466,4586	0,4815437	0,5228502	534,3976	4,299245	0	8	1745	491						Untertest1.avi	0	880	547	72	111	1378	419	250	0	Content		1673	380	3197837	372622993
3214	08:42:14.294	00:00:03.214	192	1391,622	516,5133	0,634523	0,5102922	516,3381	4,039457	0	2083,593	470,696	0,4815148	0,5223981	534,5844	4,339485	0	8	1738	494						Untertest1.avi	0	880	547	72	111	1378	419	250	0	Content		1666	383	3214461	372639617
3231	08:42:14.311	00:00:03.231	193	1383,756	522,8216	0,63445	0,5098449	516,4102	4,025888	0	1510,846	538,9225	0,4785524	0,5220399	520,0457	3,996222	0	8	1447	531						Untertest1.avi	0	880	547	72	111	1378	419	250	0	Content		1375	420	3231210	372656366
3248	08:42:14.328	00:00:03.247	194	1385,616	526,9243	0,6343801	0,5095291	516,7022	4,065351	0	1513,57	540,4659	0,4785199	0,5217207	520,0876	3,99878	0	8	1450	534						Untertest1.avi	0	880	547	72	111	1378	419	250	0	Content		1378	423	3247787	372672943
3264	08:42:14.344	00:00:03.264	195	1370,496	536,2395	0,6344742	0,509546	516,6838	4,089296	0	1493,685	554,2816	0,4767501	0,5214976	511,1119	3,971588	0	8	1432	545						Untertest1.avi	0	880	547	72	111	1378	419	250	0	Content		1360	434	3264409	372689565
3281	08:42:14.361	00:00:03.281	196	1392,198	545,8087	0,6391315	0,5094157	530,5532	4,16504	0	1423,307	584,1334	0,4793505	0,5221211	519,8973	4,038447	0	8	1408	565						Untertest1.avi	0	880	547	72	111	1378	419	250	0	Content		1336	454	3281159	372706315
3298	08:42:14.378	00:00:03.297	197	1331,959	578,624	0,6387445	0,5098462	527,1667	4,155643	0	1366,636	609,1074	0,4800692	0,5224934	519,7775	4,023353	0	9	1349	594						Untertest1.avi	0	880	547	72	111	1092	609	283	0	Content		1277	483	3297781	372722937
3314	08:42:14.394	00:00:03.314	198	1226,535	615,1747	0,634109	0,5110613	531,224	4,171641	0	1323,816	648,8136	0,4805842	0,5227626	519,8516	4,039458	0	9	1275	632						Untertest1.avi	0	880	547	72	111	1092	609	283	0	Content		1203	521	3314406	372739562
3331	08:42:14.411	00:00:03.331	199	1217,041	662,6452	0,6365027	0,5112867	517,2427	4,100805	0	1307,802	696,8771	0,4809814	0,5230718	519,9562	4,028999	0	9	1262	680						Untertest1.avi	0	880	547	72	111	1092	609	283	0	Content		1190	569	3331030	372756186
3348	08:42:14.428	00:00:03.347	200	1215,268	689,6505	0,6365545	0,5116194	517,2304	4,07222	0	-1024	-768	-1	-1	-1	-1	4	9	1215	690						Untertest1.avi	0	880	547	72	111	1092	609	283	0	Content		1143	579	3347780	372772936
3364	08:42:14.444	00:00:03.364	201	738,368	720,139	0,6294437	0,5122809	529,6057	4,119754	0	-1024	-768	-1	-1	-1	-1	4	9	738	720						Untertest1.avi	0	880	547	72	111	1092	609	283	0	Content		666	609	3364402	372789558
3381	08:42:14.461	00:00:03.381	202	-1024	-768	-1	-1	-1	-1	4	-1024	-768	-1	-1	-1	-1	4	9	0	0						Untertest1.avi	0	880	547	72	111	1092	609	283	0	Content		-72	-111	3381026	372806182
3398	08:42:14.478	00:00:03.397	203	-1024	-768	-1	-1	-1	-1	4	-1024	-768	-1	-1	-1	-1	4	9	0	0						Untertest1.avi	0	880	547	72	111	1092	609	283	0	Content		-72	-111	3397648	372822804
3414	08:42:14.494	00:00:03.414	204	-1024	-768	-1	-1	-1	-1	4	-1024	-768	-1	-1	-1	-1	4	9	0	0						Untertest1.avi	0	880	547	72	111	1092	609	283	0	Content		-72	-111	3414395	372839551
3431	08:42:14.511	00:00:03.431	205	-1024	-768	-1	-1	-1	-1	4	-1024	-768	-1	-1	-1	-1	4	9	0	0						Untertest1.avi	0	880	547	72	111	1092	609	283	0	Content		-72	-111	3431023	372856179
3448	08:42:14.528	00:00:03.447	206	1199,131	719,1691	0,6365222	0,5122432	517,5608	4,143554	0	-1024	-768	-1	-1	-1	-1	4	9	1199	719						Untertest1.avi	0	880	547	72	111	1092	609	283	0	Content		1127	608	3447646	372872802
3464	08:42:14.544	00:00:03.464	207	1159,518	726,3246	0,6365669	0,5128706	517,5608	4,09585	0	-1024	-768	-1	-1	-1	-1	4	9	1160	726						Untertest1.avi	0	880	547	72	111	1092	609	283	0	Content		1088	615	3464266	372889422
3481	08:42:14.561	00:00:03.481	208	-1024	-768	-1	-1	-1	-1	4	-1024	-768	-1	-1	-1	-1	4	9	0	0						Untertest1.avi	0	880	547	72	111	1092	609	283	0	Content		-72	-111	3481017	372906173
3498	08:42:14.578	00:00:03.497	209	-1024	-768	-1	-1	-1	-1	4	-1024	-768	-1	-1	-1	-1	4	9	0	0						Untertest1.avi	0	880	547	72	111	1092	609	283	0	Content		-72	-111	3497641	372922797
3514	08:42:14.594	00:00:03.514	210	-1024	-768	-1	-1	-1	-1	4	-1024	-768	-1	-1	-1	-1	4	9	0	0						Untertest1.avi	0	880	547	72	111	1092	609	283	0	Content		-72	-111	3514262	372939418
3531	08:42:14.611	00:00:03.530	211	-1024	-768	-1	-1	-1	-1	4	-1024	-768	-1	-1	-1	-1	4	9	0	0						Untertest1.avi	0	880	547	72	111	1092	609	283	0	Content		-72	-111	3530889	372956045
3548	08:42:14.628	00:00:03.547	212	1158,787	722,6152	0,6364608	0,514394	517,5608	4,131372	0	-1024	-768	-1	-1	-1	-1	4	9	1159	723						Untertest1.avi	0	880	547	72	111	1092	609	283	0	Content		1087	612	3547640	372972796
3564	08:42:14.644	00:00:03.564	213	1163,92	723,5529	0,6363934	0,5144642	517,5608	4,087704	0	-1024	-768	-1	-1	-1	-1	4	9	1164	724						Untertest1.avi	0	880	547	72	111	1092	609	283	0	Content		1092	613	3564265	372989421
3581	08:42:14.661	00:00:03.580	214	-1024	-768	-1	-1	-1	-1	4	-1024	-768	-1	-1	-1	-1	4		0	0						Untertest1.avi	0	880	547	72	111				0	Content		-72	-111	3580883	373006039
3598	08:42:14.678	00:00:03.597	215	-1024	-768	-1	-1	-1	-1	4	-1024	-768	-1	-1	-1	-1	4		0	0						Untertest1.avi	0	880	547	72	111				0	Content		-72	-111	3597508	373022664
3614	08:42:14.694	00:00:03.614	216	-1024	-768	-1	-1	-1	-1	4	-1024	-768	-1	-1	-1	-1	4		0	0						Untertest1.avi	0	880	547	72	111				0	Content		-72	-111	3614258	373039414
3631	08:42:14.711	00:00:03.630	217	-1024	-768	-1	-1	-1	-1	4	-1024	-768	-1	-1	-1	-1	4		0	0						Untertest1.avi	0	880	547	72	111				0	Content		-72	-111	3630882	373056038
3648	08:42:14.728	00:00:03.647	218	-1024	-768	-1	-1	-1	-1	4	-1024	-768	-1	-1	-1	-1	4		0	0						Untertest1.avi	0	880	547	72	111				0	Content		-72	-111	3647505	373072661
3664	08:42:14.744	00:00:03.664	219	-1024	-768	-1	-1	-1	-1	4	-1024	-768	-1	-1	-1	-1	4		0	0						Untertest1.avi	0	880	547	72	111				0	Content		-72	-111	3664128	373089284
3681	08:42:14.761	00:00:03.680	220	-1024	-768	-1	-1	-1	-1	4	-1024	-768	-1	-1	-1	-1	4		0	0						Untertest1.avi	0	880	547	72	111				0	Content		-72	-111	3680879	373106035
3698	08:42:14.778	00:00:03.697	221	-1024	-768	-1	-1	-1	-1	4	-1024	-768	-1	-1	-1	-1	4		0	0						Untertest1.avi	0	880	547	72	111				0	Content		-72	-111	3697503	373122659
3714	08:42:14.794	00:00:03.714	222	-1024	-768	-1	-1	-1	-1	4	-1024	-768	-1	-1	-1	-1	4		0	0						Untertest1.avi	0	880	547	72	111				0	Content		-72	-111	3714126	373139282
3731	08:42:14.811	00:00:03.730	223	-1024	-768	-1	-1	-1	-1	4	-1024	-768	-1	-1	-1	-1	4		0	0						Untertest1.avi	0	880	547	72	111				0	Content		-72	-111	3730791	373155947
3747	08:42:14.827	00:00:03.747	224	-1024	-768	-1	-1	-1	-1	4	-1024	-768	-1	-1	-1	-1	4		0	0						Untertest1.avi	0	880	547	72	111				0	Content		-72	-111	3747414	373172570
3764	08:42:14.844	00:00:03.764	225	-1024	-768	-1	-1	-1	-1	4	-1024	-768	-1	-1	-1	-1	4		0	0						Untertest1.avi	0	880	547	72	111				0	Content		-72	-111	3764100	373189256
3781	08:42:14.861	00:00:03.780	226	-1024	-768	-1	-1	-1	-1	4	-1024	-768	-1	-1	-1	-1	4		0	0						Untertest1.avi	0	880	547	72	111				0	Content		-72	-111	3780767	373205923
3797	08:42:14.877	00:00:03.797	227	-1024	-768	-1	-1	-1	-1	4	-1024	-768	-1	-1	-1	-1	4		0	0						Untertest1.avi	0	880	547	72	111				0	Content		-72	-111	3797400	373222556
3814	08:42:14.894	00:00:03.814	228	-1024	-768	-1	-1	-1	-1	4	-1024	-768	-1	-1	-1	-1	4		0	0						Untertest1.avi	0	880	547	72	111				0	Content		-72	-111	3814067	373239223
3831	08:42:14.911	00:00:03.830	229	-1024	-768	-1	-1	-1	-1	4	-1024	-768	-1	-1	-1	-1	4		0	0						Untertest1.avi	0	880	547	72	111				0	Content		-72	-111	3830735	373255891
3847	08:42:14.927	00:00:03.847	230	-1024	-768	-1	-1	-1	-1	4	-1024	-768	-1	-1	-1	-1	4		0	0						Untertest1.avi	0	880	547	72	111				0	Content		-72	-111	3847402	373272558
3864	08:42:14.944	00:00:03.864	231	-1024	-768	-1	-1	-1	-1	4	-1024	-768	-1	-1	-1	-1	4		0	0						Untertest1.avi	0	880	547	72	111				0	Content		-72	-111	3864025	373289181
3881	08:42:14.961	00:00:03.880	232	-1024	-768	-1	-1	-1	-1	4	-1024	-768	-1	-1	-1	-1	4		0	0						Untertest1.avi	0	880	547	72	111				0	Content		-72	-111	3880693	373305849
3897	08:42:14.977	00:00:03.897	233	-1024	-768	-1	-1	-1	-1	4	-1024	-768	-1	-1	-1	-1	4		0	0						Untertest1.avi	0	880	547	72	111				0	Content		-72	-111	3897345	373322501
3914	08:42:14.994	00:00:03.914	234	-1024	-768	-1	-1	-1	-1	4	-1024	-768	-1	-1	-1	-1	4		0	0						Untertest1.avi	0	880	547	72	111				0	Content		-72	-111	3914012	373339168
3931	08:42:15.011	00:00:03.930	235	-1024	-768	-1	-1	-1	-1	4	-1024	-768	-1	-1	-1	-1	4		0	0						Untertest1.avi	0	880	547	72	111				0	Content		-72	-111	3930679	373355835
3947	08:42:15.027	00:00:03.947	236	-1024	-768	-1	-1	-1	-1	4	-1024	-768	-1	-1	-1	-1	4		0	0						Untertest1.avi	0	880	547	72	111				0	Content		-72	-111	3947287	373372443
3964	08:42:15.044	00:00:03.963	237	-1024	-768	-1	-1	-1	-1	4	-1024	-768	-1	-1	-1	-1	4		0	0						Untertest1.avi	0	880	547	72	111				0	Content		-72	-111	3963954	373389110
3981	08:42:15.061	00:00:03.980	238	-1024	-768	-1	-1	-1	-1	4	-1024	-768	-1	-1	-1	-1	4		0	0						Untertest1.avi	0	880	547	72	111				0	Content		-72	-111	3980642	373405798
3997	08:42:15.077	00:00:03.997	239	-1024	-768	-1	-1	-1	-1	4	-1024	-768	-1	-1	-1	-1	4		0	0						Untertest1.avi	0	880	547	72	111				0	Content		-72	-111	3997321	373422477
4014	08:42:15.094	00:00:04.013	240	-1024	-768	-1	-1	-1	-1	4	-1024	-768	-1	-1	-1	-1	4		0	0						Untertest1.avi	0	880	547	72	111				0	Content		-72	-111	4013969	373439125
4031	08:42:15.111	00:00:04.030	241	-1024	-768	-1	-1	-1	-1	4	-1024	-768	-1	-1	-1	-1	4		0	0						Untertest1.avi	0	880	547	72	111				0	Content		-72	-111	4030636	373455792
4047	08:42:15.127	00:00:04.047	242	-1024	-768	-1	-1	-1	-1	4	-1024	-768	-1	-1	-1	-1	4		0	0						Untertest1.avi	0	880	547	72	111				0	Content		-72	-111	4047303	373472459
4064	08:42:15.144	00:00:04.064	243	-1024	-768	-1	-1	-1	-1	4	-1024	-768	-1	-1	-1	-1	4		0	0						Untertest1.avi	0	880	547	72	111				0	Content		-72	-111	4064121	373489277
4081	08:42:15.161	00:00:04.080	244	-1024	-768	-1	-1	-1	-1	4	-1024	-768	-1	-1	-1	-1	4		0	0						Untertest1.avi	0	880	547	72	111				0	Content		-72	-111	4080788	373505944
4097	08:42:15.177	00:00:04.097	245	-1024	-768	-1	-1	-1	-1	4	-1024	-768	-1	-1	-1	-1	4		0	0						Untertest1.avi	0	880	547	72	111				0	Content		-72	-111	4097456	373522612
4114	08:42:15.194	00:00:04.114	246	-1024	-768	-1	-1	-1	-1	4	-1024	-768	-1	-1	-1	-1	4		0	0						Untertest1.avi	0	880	547	72	111				0	Content		-72	-111	4114432	373539588
4131	08:42:15.211	00:00:04.131	247	-1024	-768	-1	-1	-1	-1	4	-1024	-768	-1	-1	-1	-1	4		0	0						Untertest1.avi	0	880	547	72	111				0	Content		-72	-111	4131099	373556255
4148	08:42:15.228	00:00:04.147	248	-1024	-768	-1	-1	-1	-1	4	-1024	-768	-1	-1	-1	-1	4		0	0						Untertest1.avi	0	880	547	72	111				0	Content		-72	-111	4147766	373572922
4165	08:42:15.245	00:00:04.165	249	-1024	-768	-1	-1	-1	-1	4	-1024	-768	-1	-1	-1	-1	4		0	0						Untertest1.avi	0	880	547	72	111				0	Content		-72	-111	4165080	373590236
4182	08:42:15.262	00:00:04.181	250	-1024	-768	-1	-1	-1	-1	4	-1024	-768	-1	-1	-1	-1	4		0	0						Untertest1.avi	0	880	547	72	111				0	Content		-72	-111	4181747	373606903
4198	08:42:15.278	00:00:04.197	251	-1024	-768	-1	-1	-1	-1	4	-1024	-768	-1	-1	-1	-1	4		0	0						Untertest1.avi	0	880	547	72	111				0	Content		-72	-111	4197957	373623113
4215	08:42:15.295	00:00:04.214	252	-1024	-768	-1	-1	-1	-1	4	-1024	-768	-1	-1	-1	-1	4		0	0						Untertest1.avi	0	880	547	72	111				0	Content		-72	-111	4214624	373639780
4231	08:42:15.311	00:00:04.231	253	-1024	-768	-1	-1	-1	-1	4	-1024	-768	-1	-1	-1	-1	4		0	0						Untertest1.avi	0	880	547	72	111				0	Content		-72	-111	4231291	373656447
4248	08:42:15.328	00:00:04.247	254	-1024	-768	-1	-1	-1	-1	4	-1024	-768	-1	-1	-1	-1	4		0	0						Untertest1.avi	0	880	547	72	111				0	Content		-72	-111	4247520	373672676
4264	08:42:15.344	00:00:04.264	255	-1024	-768	-1	-1	-1	-1	4	-1024	-768	-1	-1	-1	-1	4		0	0						Untertest1.avi	0	880	547	72	111				0	Content		-72	-111	4264187	373689343
4281	08:42:15.361	00:00:04.280	256	-1024	-768	-1	-1	-1	-1	4	-1024	-768	-1	-1	-1	-1	4		0	0						Untertest1.avi	0	880	547	72	111				0	Content		-72	-111	4280706	373705862
4297	08:42:15.377	00:00:04.297	257	-1024	-768	-1	-1	-1	-1	4	-1024	-768	-1	-1	-1	-1	4		0	0						Untertest1.avi	0	880	547	72	111				0	Content		-72	-111	4297373	373722529
4314	08:42:15.394	00:00:04.314	258	-1024	-768	-1	-1	-1	-1	4	-1024	-768	-1	-1	-1	-1	4		0	0						Untertest1.avi	0	880	547	72	111				0	Content		-72	-111	4314041	373739197
4331	08:42:15.411	00:00:04.330	259	-1024	-768	-1	-1	-1	-1	4	-1024	-768	-1	-1	-1	-1	4		0	0						Untertest1.avi	0	880	547	72	111				0	Content		-72	-111	4330623	373755779
4347	08:42:15.427	00:00:04.347	260	-1024	-768	-1	-1	-1	-1	4	-1024	-768	-1	-1	-1	-1	4		0	0						Untertest1.avi	0	880	547	72	111				0	Content		-72	-111	4347290	373772446
4364	08:42:15.444	00:00:04.363	261	-1024	-768	-1	-1	-1	-1	4	-1024	-768	-1	-1	-1	-1	4		0	0						Untertest1.avi	0	880	547	72	111				0	Content		-72	-111	4363957	373789113
4381	08:42:15.461	00:00:04.380	262	-1024	-768	-1	-1	-1	-1	4	-1024	-768	-1	-1	-1	-1	4		0	0						Untertest1.avi	0	880	547	72	111				0	Content		-72	-111	4380509	373805665
4397	08:42:15.477	00:00:04.397	263	-1024	-768	-1	-1	-1	-1	4	-1024	-768	-1	-1	-1	-1	4		0	0						Untertest1.avi	0	880	547	72	111				0	Content		-72	-111	4397176	373822332
4414	08:42:15.494	00:00:04.413	264	-1024	-768	-1	-1	-1	-1	4	-1024	-768	-1	-1	-1	-1	4		0	0						Untertest1.avi	0	880	547	72	111				0	Content		-72	-111	4413843	373838999
4430	08:42:15.510	00:00:04.430	265	-1024	-768	-1	-1	-1	-1	4	-1024	-768	-1	-1	-1	-1	4		0	0						Untertest1.avi	0	880	547	72	111				0	Content		-72	-111	4430433	373855589
4447	08:42:15.527	00:00:04.447	266	-1024	-768	-1	-1	-1	-1	4	-1024	-768	-1	-1	-1	-1	4		0	0						Untertest1.avi	0	880	547	72	111				0	Content		-72	-111	4447100	373872256
4464	08:42:15.544	00:00:04.463	267	-1024	-768	-1	-1	-1	-1	4	-1024	-768	-1	-1	-1	-1	4		0	0						Untertest1.avi	0	880	547	72	111				0	Content		-72	-111	4463767	373888923
4481	08:42:15.561	00:00:04.480	268	-1024	-768	-1	-1	-1	-1	4	-1024	-768	-1	-1	-1	-1	4		0	0						Untertest1.avi	0	880	547	72	111				0	Content		-72	-111	4480588	373905744
4497	08:42:15.577	00:00:04.497	269	-1024	-768	-1	-1	-1	-1	4	-1024	-768	-1	-1	-1	-1	4		0	0						Untertest1.avi	0	880	547	72	111				0	Content		-72	-111	4497255	373922411
4514	08:42:15.594	00:00:04.513	270	-1024	-768	-1	-1	-1	-1	4	-1024	-768	-1	-1	-1	-1	4		0	0						Untertest1.avi	0	880	547	72	111				0	Content		-72	-111	4513922	373939078
4531	08:42:15.611	00:00:04.530	271	-1024	-768	-1	-1	-1	-1	4	-1024	-768	-1	-1	-1	-1	4		0	0						Untertest1.avi	0	880	547	72	111				0	Content		-72	-111	4530899	373956055
4548	08:42:15.628	00:00:04.547	272	-1024	-768	-1	-1	-1	-1	4	-1024	-768	-1	-1	-1	-1	4		0	0						Untertest1.avi	0	880	547	72	111				0	Content		-72	-111	4547566	373972722
4564	08:42:15.644	00:00:04.564	273	-1024	-768	-1	-1	-1	-1	4	-1024	-768	-1	-1	-1	-1	4		0	0						Untertest1.avi	0	880	547	72	111				0	Content		-72	-111	4564233	373989389
4581	08:42:15.661	00:00:04.581	274	-1024	-768	-1	-1	-1	-1	4	-1024	-768	-1	-1	-1	-1	4		0	0						Untertest1.avi	0	880	547	72	111				0	Content		-72	-111	4581277	374006433
4598	08:42:15.678	00:00:04.597	275	-1024	-768	-1	-1	-1	-1	4	-1024	-768	-1	-1	-1	-1	4		0	0						Untertest1.avi	0	880	547	72	111				0	Content		-72	-111	4597944	374023100
4615	08:42:15.695	00:00:04.614	276	-1024	-768	-1	-1	-1	-1	4	-1024	-768	-1	-1	-1	-1	4		0	0						Untertest1.avi	0	880	547	72	111				0	Content		-72	-111	4614611	374039767
4631	08:42:15.711	00:00:04.630	277	-1024	-768	-1	-1	-1	-1	4	-1024	-768	-1	-1	-1	-1	4		0	0						Untertest1.avi	0	880	547	72	111				0	Content		-72	-111	4630898	374056054
4648	08:42:15.728	00:00:04.647	278	-1024	-768	-1	-1	-1	-1	4	-1024	-768	-1	-1	-1	-1	4		0	0						Untertest1.avi	0	880	547	72	111				0	Content		-72	-111	4647566	374072722
4664	08:42:15.744	00:00:04.664	279	-1024	-768	-1	-1	-1	-1	4	-1024	-768	-1	-1	-1	-1	4		0	0						Untertest1.avi	0	880	547	72	111				0	Content		-72	-111	4664233	374089389
4681	08:42:15.761	00:00:04.680	280	-1024	-768	-1	-1	-1	-1	4	-1024	-768	-1	-1	-1	-1	4		0	0						Untertest1.avi	0	880	547	72	111				0	Content		-72	-111	4680645	374105801
4697	08:42:15.777	00:00:04.697	281	-1024	-768	-1	-1	-1	-1	4	-1024	-768	-1	-1	-1	-1	4		0	0						Untertest1.avi	0	880	547	72	111				0	Content		-72	-111	4697312	374122468
4714	08:42:15.794	00:00:04.713	282	-1024	-768	-1	-1	-1	-1	4	-1024	-768	-1	-1	-1	-1	4		0	0						Untertest1.avi	0	880	547	72	111				0	Content		-72	-111	4713979	374139135
4730	08:42:15.810	00:00:04.730	283	-1024	-768	-1	-1	-1	-1	4	-1024	-768	-1	-1	-1	-1	4		0	0						Untertest1.avi	0	880	547	72	111				0	Content		-72	-111	4730346	374155502
4747	08:42:15.827	00:00:04.747	284	-1024	-768	-1	-1	-1	-1	4	-1024	-768	-1	-1	-1	-1	4		0	0						Untertest1.avi	0	880	547	72	111				0	Content		-72	-111	4747013	374172169
4763	08:42:15.843	00:00:04.763	285	-1024	-768	-1	-1	-1	-1	4	-1024	-768	-1	-1	-1	-1	4		0	0						Untertest1.avi	0	880	547	72	111				0	Content		-72	-111	4763460	374188616
4780	08:42:15.860	00:00:04.780	286	-1024	-768	-1	-1	-1	-1	4	-1024	-768	-1	-1	-1	-1	4		0	0						Untertest1.avi	0	880	547	72	111				0	Content		-72	-111	4780136	374205292
4797	08:42:15.877	00:00:04.796	287	-1024	-768	-1	-1	-1	-1	4	-1024	-768	-1	-1	-1	-1	4		0	0						Untertest1.avi	0	880	547	72	111				0	Content		-72	-111	4796783	374221939
4813	08:42:15.893	00:00:04.813	288	-1024	-768	-1	-1	-1	-1	4	-1024	-768	-1	-1	-1	-1	4		0	0						Untertest1.avi	0	880	547	72	111				0	Content		-72	-111	4813450	374238606
4830	08:42:15.910	00:00:04.830	289	-1024	-768	-1	-1	-1	-1	4	-1024	-768	-1	-1	-1	-1	4		0	0						Untertest1.avi	0	880	547	72	111				0	Content		-72	-111	4830117	374255273
4847	08:42:15.927	00:00:04.846	290	-1024	-768	-1	-1	-1	-1	4	-1024	-768	-1	-1	-1	-1	4		0	0						Untertest1.avi	0	880	547	72	111				0	Content		-72	-111	4846937	374272093
4864	08:42:15.944	00:00:04.863	291	-1024	-768	-1	-1	-1	-1	4	-1024	-768	-1	-1	-1	-1	4		0	0						Untertest1.avi	0	880	547	72	111				0	Content		-72	-111	4863604	374288760
4880	08:42:15.960	00:00:04.880	292	-1024	-768	-1	-1	-1	-1	4	-1024	-768	-1	-1	-1	-1	4		0	0						Untertest1.avi	0	880	547	72	111				0	Content		-72	-111	4880272	374305428
4897	08:42:15.977	00:00:04.897	293	-1024	-768	-1	-1	-1	-1	4	-1024	-768	-1	-1	-1	-1	4		0	0						Untertest1.avi	0	880	547	72	111				0	Content		-72	-111	4897246	374322402
4914	08:42:15.994	00:00:04.913	294	-1024	-768	-1	-1	-1	-1	4	-1024	-768	-1	-1	-1	-1	4		0	0						Untertest1.avi	0	880	547	72	111				0	Content		-72	-111	4913913	374339069
4931	08:42:16.011	00:00:04.930	295	-1024	-768	-1	-1	-1	-1	4	-1024	-768	-1	-1	-1	-1	4		0	0						Untertest1.avi	0	880	547	72	111				0	Content		-72	-111	4930580	374355736
4948	08:42:16.028	00:00:04.947	296	-1024	-768	-1	-1	-1	-1	4	-1024	-768	-1	-1	-1	-1	4		0	0						Untertest1.avi	0	880	547	72	111				0	Content		-72	-111	4947891	374373047
4965	08:42:16.045	00:00:04.964	297	-1024	-768	-1	-1	-1	-1	4	-1024	-768	-1	-1	-1	-1	4		0	0						Untertest1.avi	0	880	547	72	111				0	Content		-72	-111	4964558	374389714
4981	08:42:16.061	00:00:04.980	298	-1024	-768	-1	-1	-1	-1	4	-1024	-768	-1	-1	-1	-1	4		0	0						Untertest1.avi	0	880	547	72	111				0	Content		-72	-111	4980770	374405926
4997	08:42:16.077	00:00:04.997	299	-1024	-768	-1	-1	-1	-1	4	-1024	-768	-1	-1	-1	-1	4		0	0						Untertest1.avi	0	880	547	72	111				0	Content		-72	-111	4997437	374422593
5014	08:42:16.094	00:00:05.014	300	-1024	-768	-1	-1	-1	-1	4	-1024	-768	-1	-1	-1	-1	4		0	0						Untertest1.avi	0	880	547	72	111				0	Content		-72	-111	5014104	374439260
5030	08:42:16.110	00:00:05.030	301	-1024	-768	-1	-1	-1	-1	4	-1024	-768	-1	-1	-1	-1	4		0	0						Untertest1.avi	0	880	547	72	111				0	Content		-72	-111	5030333	374455489
5047	08:42:16.127	00:00:05.047	302	-1024	-768	-1	-1	-1	-1	4	-1024	-768	-1	-1	-1	-1	4		0	0						Untertest1.avi	0	880	547	72	111				0	Content		-72	-111	5047000	374472156
5063	08:42:16.143	00:00:05.063	303	-1024	-768	-1	-1	-1	-1	4	-1024	-768	-1	-1	-1	-1	4		0	0						Untertest1.avi	0	880	547	72	111				0	Content		-72	-111	5063311	374488467
5080	08:42:16.160	00:00:05.079	304	-1024	-768	-1	-1	-1	-1	4	-1024	-768	-1	-1	-1	-1	4		0	0						Untertest1.avi	0	880	547	72	111				0	Content		-72	-111	5079935	374505091
5097	08:42:16.177	00:00:05.096	305	-1024	-768	-1	-1	-1	-1	4	-1024	-768	-1	-1	-1	-1	4		0	0						Untertest1.avi	0	880	547	72	111				0	Content		-72	-111	5096563	374521719
5113	08:42:16.193	00:00:05.113	306	-1024	-768	-1	-1	-1	-1	4	-1024	-768	-1	-1	-1	-1	4		0	0						Untertest1.avi	0	880	547	72	111				0	Content		-72	-111	5113230	374538386
5130	08:42:16.210	00:00:05.129	307	-1024	-768	-1	-1	-1	-1	4	-1024	-768	-1	-1	-1	-1	4		0	0						Untertest1.avi	0	880	547	72	111				0	Content		-72	-111	5129879	374555035
5147	08:42:16.227	00:00:05.146	308	-1024	-768	-1	-1	-1	-1	4	-1024	-768	-1	-1	-1	-1	4		0	0						Untertest1.avi	0	880	547	72	111				0	Content		-72	-111	5146546	374571702
5163	08:42:16.243	00:00:05.163	309	-1024	-768	-1	-1	-1	-1	4	-1024	-768	-1	-1	-1	-1	4		0	0						Untertest1.avi	0	880	547	72	111				0	Content		-72	-111	5163213	374588369
5180	08:42:16.260	00:00:05.180	310	-1024	-768	-1	-1	-1	-1	4	-1024	-768	-1	-1	-1	-1	4		0	0						Untertest1.avi	0	880	547	72	111				0	Content		-72	-111	5180034	374605190
5197	08:42:16.277	00:00:05.196	311	-1024	-768	-1	-1	-1	-1	4	-1024	-768	-1	-1	-1	-1	4		0	0						Untertest1.avi	0	880	547	72	111				0	Content		-72	-111	5196702	374621858
5213	08:42:16.293	00:00:05.213	312	-1024	-768	-1	-1	-1	-1	4	-1024	-768	-1	-1	-1	-1	4		0	0						Untertest1.avi	0	880	547	72	111				0	Content		-72	-111	5213369	374638525
5231	08:42:16.311	00:00:05.230	313	-1024	-768	-1	-1	-1	-1	4	-1024	-768	-1	-1	-1	-1	4		0	0						Untertest1.avi	0	880	547	72	111				0	Content		-72	-111	5230527	374655683
5247	08:42:16.327	00:00:05.247	314	-1024	-768	-1	-1	-1	-1	4	-1024	-768	-1	-1	-1	-1	4		0	0						Untertest1.avi	0	880	547	72	111				0	Content		-72	-111	5247194	374672350
5264	08:42:16.344	00:00:05.264	315	-1024	-768	-1	-1	-1	-1	4	-1024	-768	-1	-1	-1	-1	4		0	0						Untertest1.avi	0	880	547	72	111				0	Content		-72	-111	5264228	374689384
5281	08:42:16.361	00:00:05.280	316	-1024	-768	-1	-1	-1	-1	4	-1024	-768	-1	-1	-1	-1	4		0	0						Untertest1.avi	0	880	547	72	111				0	Content		-72	-111	5280895	374706051
5298	08:42:16.378	00:00:05.297	317	-1024	-768	-1	-1	-1	-1	4	-1024	-768	-1	-1	-1	-1	4		0	0						Untertest1.avi	0	880	547	72	111				0	Content		-72	-111	5297562	374722718
5314	08:42:16.394	00:00:05.313	318	-1024	-768	-1	-1	-1	-1	4	-1024	-768	-1	-1	-1	-1	4		0	0						Untertest1.avi	0	880	547	72	111				0	Content		-72	-111	5313847	374739003
5331	08:42:16.411	00:00:05.330	319	-1024	-768	-1	-1	-1	-1	4	-1024	-768	-1	-1	-1	-1	4		0	0						Untertest1.avi	0	880	547	72	111				0	Content		-72	-111	5330514	374755670
5347	08:42:16.427	00:00:05.347	320	-1024	-768	-1	-1	-1	-1	4	-1024	-768	-1	-1	-1	-1	4		0	0						Untertest1.avi	0	880	547	72	111				0	Content		-72	-111	5347181	374772337
5364	08:42:16.444	00:00:05.363	321	-1024	-768	-1	-1	-1	-1	4	-1024	-768	-1	-1	-1	-1	4		0	0						Untertest1.avi	0	880	547	72	111				0	Content		-72	-111	5363590	374788746
5380	08:42:16.460	00:00:05.380	322	-1024	-768	-1	-1	-1	-1	4	-1024	-768	-1	-1	-1	-1	4		0	0						Untertest1.avi	0	880	547	72	111				0	Content		-72	-111	5380257	374805413
5397	08:42:16.477	00:00:05.396	323	-1024	-768	-1	-1	-1	-1	4	-1024	-768	-1	-1	-1	-1	4		0	0						Untertest1.avi	0	880	547	72	111				0	Content		-72	-111	5396924	374822080
5413	08:42:16.493	00:00:05.413	324	-1024	-768	-1	-1	-1	-1	4	-1024	-768	-1	-1	-1	-1	4		0	0						Untertest1.avi	0	880	547	72	111				0	Content		-72	-111	5413289	374838445
5430	08:42:16.510	00:00:05.429	325	-1024	-768	-1	-1	-1	-1	4	-1024	-768	-1	-1	-1	-1	4		0	0						Untertest1.avi	0	880	547	72	111				0	Content		-72	-111	5429957	374855113
5447	08:42:16.527	00:00:05.446	326	-1024	-768	-1	-1	-1	-1	4	-1024	-768	-1	-1	-1	-1	4		0	0						Untertest1.avi	0	880	547	72	111				0	Content		-72	-111	5446540	374871696
5463	08:42:16.543	00:00:05.463	327	-1024	-768	-1	-1	-1	-1	4	-1024	-768	-1	-1	-1	-1	4		0	0						Untertest1.avi	0	880	547	72	111				0	Content		-72	-111	5463207	374888363
5480	08:42:16.560	00:00:05.479	328	-1024	-768	-1	-1	-1	-1	4	-1024	-768	-1	-1	-1	-1	4		0	0						Untertest1.avi	0	880	547	72	111				0	Content		-72	-111	5479874	374905030
5496	08:42:16.576	00:00:05.496	329	-1024	-768	-1	-1	-1	-1	4	-1024	-768	-1	-1	-1	-1	4		0	0						Untertest1.avi	0	880	547	72	111				0	Content		-72	-111	5496428	374921584
5513	08:42:16.593	00:00:05.513	330	-1024	-768	-1	-1	-1	-1	4	-1024	-768	-1	-1	-1	-1	4		0	0						Untertest1.avi	0	880	547	72	111				0	Content		-72	-111	5513095	374938251
5530	08:42:16.610	00:00:05.529	331	-1024	-768	-1	-1	-1	-1	4	-1024	-768	-1	-1	-1	-1	4		0	0						Untertest1.avi	0	880	547	72	111				0	Content		-72	-111	5529763	374954919
5546	08:42:16.626	00:00:05.546	332	-1024	-768	-1	-1	-1	-1	4	-1024	-768	-1	-1	-1	-1	4		0	0						Untertest1.avi	0	880	547	72	111				0	Content		-72	-111	5546364	374971520
5563	08:42:16.643	00:00:05.563	333	-1024	-768	-1	-1	-1	-1	4	-1024	-768	-1	-1	-1	-1	4		0	0						Untertest1.avi	0	880	547	72	111				0	Content		-72	-111	5563031	374988187
5580	08:42:16.660	00:00:05.579	334	-1024	-768	-1	-1	-1	-1	4	-1024	-768	-1	-1	-1	-1	4		0	0						Untertest1.avi	0	880	547	72	111				0	Content		-72	-111	5579698	375004854
5597	08:42:16.677	00:00:05.596	335	-1024	-768	-1	-1	-1	-1	4	-1024	-768	-1	-1	-1	-1	4		0	0						Untertest1.avi	0	880	547	72	111				0	Content		-72	-111	5596513	375021669
5613	08:42:16.693	00:00:05.613	336	-1024	-768	-1	-1	-1	-1	4	-1024	-768	-1	-1	-1	-1	4		0	0						Untertest1.avi	0	880	547	72	111				0	Content		-72	-111	5613180	375038336
5630	08:42:16.710	00:00:05.629	337	-1024	-768	-1	-1	-1	-1	4	-1024	-768	-1	-1	-1	-1	4		0	0						Untertest1.avi	0	880	547	72	111				0	Content		-72	-111	5629847	375055003
5647	08:42:16.727	00:00:05.646	338	-1024	-768	-1	-1	-1	-1	4	-1024	-768	-1	-1	-1	-1	4		0	0						Untertest1.avi	0	880	547	72	111				0	Content		-72	-111	5646825	375071981
5663	08:42:16.743	00:00:05.663	339	-1024	-768	-1	-1	-1	-1	4	-1024	-768	-1	-1	-1	-1	4		0	0						Untertest1.avi	0	880	547	72	111				0	Content		-72	-111	5663492	375088648
5680	08:42:16.760	00:00:05.680	340	-1024	-768	-1	-1	-1	-1	4	-1024	-768	-1	-1	-1	-1	4		0	0						Untertest1.avi	0	880	547	72	111				0	Content		-72	-111	5680159	375105315
5697	08:42:16.777	00:00:05.697	341	-1024	-768	-1	-1	-1	-1	4	-1024	-768	-1	-1	-1	-1	4		0	0						Untertest1.avi	0	880	547	72	111				0	Content		-72	-111	5697467	375122623
5714	08:42:16.794	00:00:05.714	342	-1024	-768	-1	-1	-1	-1	4	-1024	-768	-1	-1	-1	-1	4		0	0						Untertest1.avi	0	880	547	72	111				0	Content		-72	-111	5714134	375139290
5730	08:42:16.810	00:00:05.730	343	-1024	-768	-1	-1	-1	-1	4	-1024	-768	-1	-1	-1	-1	4		0	0						Untertest1.avi	0	880	547	72	111				0	Content		-72	-111	5730344	375155500
5747	08:42:16.827	00:00:05.747	344	-1024	-768	-1	-1	-1	-1	4	-1024	-768	-1	-1	-1	-1	4		0	0						Untertest1.avi	0	880	547	72	111				0	Content		-72	-111	5747012	375172168
5764	08:42:16.844	00:00:05.763	345	-1024	-768	-1	-1	-1	-1	4	-1024	-768	-1	-1	-1	-1	4		0	0						Untertest1.avi	0	880	547	72	111				0	Content		-72	-111	5763679	375188835
5780	08:42:16.860	00:00:05.779	346	-1024	-768	-1	-1	-1	-1	4	-1024	-768	-1	-1	-1	-1	4		0	0						Untertest1.avi	0	880	547	72	111				0	Content		-72	-111	5779906	375205062
5797	08:42:16.877	00:00:05.796	347	-1024	-768	-1	-1	-1	-1	4	-1024	-768	-1	-1	-1	-1	4		0	0						Untertest1.avi	0	880	547	72	111				0	Content		-72	-111	5796573	375221729
5813	08:42:16.893	00:00:05.812	348	-1024	-768	-1	-1	-1	-1	4	-1024	-768	-1	-1	-1	-1	4		0	0						Untertest1.avi	0	880	547	72	111				0	Content		-72	-111	5812756	375237912
5829	08:42:16.909	00:00:05.829	349	-1024	-768	-1	-1	-1	-1	4	-1024	-768	-1	-1	-1	-1	4		0	0						Untertest1.avi	0	880	547	72	111				0	Content		-72	-111	5829377	375254533
5846	08:42:16.926	00:00:05.846	350	-1024	-768	-1	-1	-1	-1	4	-1024	-768	-1	-1	-1	-1	4		0	0						Untertest1.avi	0	880	547	72	111				0	Content		-72	-111	5846068	375271224
5863	08:42:16.943	00:00:05.862	351	-1024	-768	-1	-1	-1	-1	4	-1024	-768	-1	-1	-1	-1	4		0	0						Untertest1.avi	0	880	547	72	111				0	Content		-72	-111	5862735	375287891
5879	08:42:16.959	00:00:05.879	352	-1024	-768	-1	-1	-1	-1	4	-1024	-768	-1	-1	-1	-1	4		0	0						Untertest1.avi	0	880	547	72	111				0	Content		-72	-111	5879366	375304522
5896	08:42:16.976	00:00:05.896	353	-1024	-768	-1	-1	-1	-1	4	-1024	-768	-1	-1	-1	-1	4		0	0						Untertest1.avi	0	880	547	72	111				0	Content		-72	-111	5896033	375321189
5913	08:42:16.993	00:00:05.912	354	-1024	-768	-1	-1	-1	-1	4	-1024	-768	-1	-1	-1	-1	4		0	0						Untertest1.avi	0	880	547	72	111				0	Content		-72	-111	5912700	375337856
5930	08:42:17.010	00:00:05.929	355	-1024	-768	-1	-1	-1	-1	4	-1024	-768	-1	-1	-1	-1	4		0	0						Untertest1.avi	0	880	547	72	111				0	Content		-72	-111	5929549	375354705
5946	08:42:17.026	00:00:05.946	356	-1024	-768	-1	-1	-1	-1	4	-1024	-768	-1	-1	-1	-1	4		0	0						Untertest1.avi	0	880	547	72	111				0	Content		-72	-111	5946216	375371372
5963	08:42:17.043	00:00:05.962	357	-1024	-768	-1	-1	-1	-1	4	-1024	-768	-1	-1	-1	-1	4		0	0						Untertest1.avi	0	880	547	72	111				0	Content		-72	-111	5962883	375388039
5980	08:42:17.060	00:00:05.979	358	-1024	-768	-1	-1	-1	-1	4	-1024	-768	-1	-1	-1	-1	4		0	0						Untertest1.avi	0	880	547	72	111				0	Content		-72	-111	5979879	375405035
5997	08:42:17.077	00:00:05.996	359	-1024	-768	-1	-1	-1	-1	4	-1024	-768	-1	-1	-1	-1	4		0	0						Untertest1.avi	0	880	547	72	111				0	Content		-72	-111	5996546	375421702
6013	08:42:17.093	00:00:06.013	360	-1024	-768	-1	-1	-1	-1	4	-1024	-768	-1	-1	-1	-1	4		0	0						Untertest1.avi	0	880	547	72	111				0	Content		-72	-111	6013213	375438369
6030	08:42:17.110	00:00:06.030	361	-1024	-768	-1	-1	-1	-1	4	-1024	-768	-1	-1	-1	-1	4		0	0						Untertest1.avi	0	880	547	72	111				0	Content		-72	-111	6030305	375455461
6047	08:42:17.127	00:00:06.046	362	-1024	-768	-1	-1	-1	-1	4	-1024	-768	-1	-1	-1	-1	4		0	0						Untertest1.avi	0	880	547	72	111				0	Content		-72	-111	6046972	375472128
6064	08:42:17.144	00:00:06.063	363	-1024	-768	-1	-1	-1	-1	4	-1024	-768	-1	-1	-1	-1	4		0	0						Untertest1.avi	0	880	547	72	111				0	Content		-72	-111	6063639	375488795
6080	08:42:17.160	00:00:06.079	364	-1024	-768	-1	-1	-1	-1	4	-1024	-768	-1	-1	-1	-1	4		0	0						Untertest1.avi	0	880	547	72	111				0	Content		-72	-111	6079922	375505078
6097	08:42:17.177	00:00:06.096	365	-1024	-768	-1	-1	-1	-1	4	-1024	-768	-1	-1	-1	-1	4		0	0						Untertest1.avi	0	880	547	72	111				0	Content		-72	-111	6096590	375521746
6113	08:42:17.193	00:00:06.113	366	-1024	-768	-1	-1	-1	-1	4	-1024	-768	-1	-1	-1	-1	4		0	0						Untertest1.avi	0	880	547	72	111				0	Content		-72	-111	6113257	375538413
6129	08:42:17.209	00:00:06.129	367	-1024	-768	-1	-1	-1	-1	4	-1024	-768	-1	-1	-1	-1	4		0	0						Untertest1.avi	0	880	547	72	111				0	Content		-72	-111	6129230	375554386
6146	08:42:17.226	00:00:06.145	368	-1024	-768	-1	-1	-1	-1	4	-1024	-768	-1	-1	-1	-1	4		0	0						Untertest1.avi	0	880	547	72	111				0	Content		-72	-111	6145851	375571007
6162	08:42:17.242	00:00:06.162	369	-1024	-768	-1	-1	-1	-1	4	-1024	-768	-1	-1	-1	-1	4		0	0						Untertest1.avi	0	880	547	72	111				0	Content		-72	-111	6162474	375587630
6179	08:42:17.259	00:00:06.179	370	-1024	-768	-1	-1	-1	-1	4	-1024	-768	-1	-1	-1	-1	4		0	0						Untertest1.avi	0	880	547	72	111				0	Content		-72	-111	6179141	375604297
6196	08:42:17.276	00:00:06.195	371	1261,088	647,1273	0,6609845	0,5015282	520,0636	3,815932	0	1148,364	681,042	0,5031373	0,5107539	519,4285	3,719677	0	10	1205	664						Untertest1.avi	0	880	547	72	111	1119	552	67	0	Content		1133	553	6195845	375621001
6212	08:42:17.292	00:00:06.212	372	1255,05	652,6027	0,6611267	0,5012336	520,4922	3,80418	0	1145,879	672,0219	0,5030556	0,5102447	518,768	3,762061	0	10	1200	662						Untertest1.avi	0	880	547	72	111	1119	552	67	0	Content		1128	551	6212466	375637622
6229	08:42:17.309	00:00:06.229	373	1179,296	651,7861	0,6560256	0,5020444	520,4923	3,82411	3	1182,905	651,5598	0,6558648	0,5020433	521,6691	3,832649	1	10	1183	652						Untertest1.avi	0	880	547	72	111	1119	552	67	0	Content		1111	541	6229087	375654243
6246	08:42:17.326	00:00:06.245	374	-1024	-768	-1	-1	-1	-1	4	1150,988	687,7215	0,5033292	0,5101683	518,8009	3,696774	0	10	1151	688						Untertest1.avi	0	880	547	72	111	1119	552	67	0	Content		1079	577	6245710	375670866
6262	08:42:17.342	00:00:06.262	375	-1024	-768	-1	-1	-1	-1	4	-1024	-768	-1	-1	-1	-1	4		0	0						Untertest1.avi	0	880	547	72	111				0	Content		-72	-111	6262457	375687613
6279	08:42:17.359	00:00:06.279	376	-1024	-768	-1	-1	-1	-1	4	-1024	-768	-1	-1	-1	-1	4		0	0						Untertest1.avi	0	880	547	72	111				0	Content		-72	-111	6279080	375704236
6296	08:42:17.376	00:00:06.295	377	-1024	-768	-1	-1	-1	-1	4	-1024	-768	-1	-1	-1	-1	4		0	0						Untertest1.avi	0	880	547	72	111				0	Content		-72	-111	6295703	375720859
6312	08:42:17.392	00:00:06.312	378	-1024	-768	-1	-1	-1	-1	4	-1024	-768	-1	-1	-1	-1	4		0	0						Untertest1.avi	0	880	547	72	111				0	Content		-72	-111	6312371	375737527
6329	08:42:17.409	00:00:06.329	379	-1024	-768	-1	-1	-1	-1	4	-1024	-768	-1	-1	-1	-1	4		0	0						Untertest1.avi	0	880	547	72	111				0	Content		-72	-111	6329034	375754190
6346	08:42:17.426	00:00:06.345	380	-1024	-768	-1	-1	-1	-1	4	-1024	-768	-1	-1	-1	-1	4		0	0						Untertest1.avi	0	880	547	72	111				0	Content		-72	-111	6345701	375770857
6362	08:42:17.442	00:00:06.362	381	-1024	-768	-1	-1	-1	-1	4	-1024	-768	-1	-1	-1	-1	4		0	0						Untertest1.avi	0	880	547	72	111				0	Content		-72	-111	6362385	375787541
6379	08:42:17.459	00:00:06.379	382	-1024	-768	-1	-1	-1	-1	4	-1024	-768	-1	-1	-1	-1	4		0	0						Untertest1.avi	0	880	547	72	111				0	Content		-72	-111	6379052	375804208
6396	08:42:17.476	00:00:06.395	383	-1024	-768	-1	-1	-1	-1	4	-1024	-768	-1	-1	-1	-1	4		0	0						Untertest1.avi	0	880	547	72	111				0	Content		-72	-111	6395684	375820840
6412	08:42:17.492	00:00:06.412	384	-1024	-768	-1	-1	-1	-1	4	-1024	-768	-1	-1	-1	-1	4		0	0						Untertest1.avi	0	880	547	72	111				0	Content		-72	-111	6412351	375837507
6429	08:42:17.509	00:00:06.428	385	-1024	-768	-1	-1	-1	-1	4	-1024	-768	-1	-1	-1	-1	4		0	0						Untertest1.avi	0	880	547	72	111				0	Content		-72	-111	6428939	375854095
6446	08:42:17.526	00:00:06.445	386	-1024	-768	-1	-1	-1	-1	4	-1024	-768	-1	-1	-1	-1	4		0	0						Untertest1.avi	0	880	547	72	111				0	Content		-72	-111	6445623	375870779
6462	08:42:17.542	00:00:06.462	387	-1024	-768	-1	-1	-1	-1	4	-1024	-768	-1	-1	-1	-1	4		0	0						Untertest1.avi	0	880	547	72	111				0	Content		-72	-111	6462290	375887446
6479	08:42:17.559	00:00:06.478	388	-1024	-768	-1	-1	-1	-1	4	-1024	-768	-1	-1	-1	-1	4		0	0						Untertest1.avi	0	880	547	72	111				0	Content		-72	-111	6478924	375904080
6496	08:42:17.576	00:00:06.495	389	-1024	-768	-1	-1	-1	-1	4	-1024	-768	-1	-1	-1	-1	4		0	0						Untertest1.avi	0	880	547	72	111				0	Content		-72	-111	6495591	375920747
6512	08:42:17.592	00:00:06.512	390	-1024	-768	-1	-1	-1	-1	4	-1024	-768	-1	-1	-1	-1	4		0	0						Untertest1.avi	0	880	547	72	111				0	Content		-72	-111	6512261	375937417
6529	08:42:17.609	00:00:06.528	391	-1024	-768	-1	-1	-1	-1	4	-1024	-768	-1	-1	-1	-1	4		0	0						Untertest1.avi	0	880	547	72	111				0	Content		-72	-111	6528929	375954085
6546	08:42:17.626	00:00:06.545	392	-1024	-768	-1	-1	-1	-1	4	-1024	-768	-1	-1	-1	-1	4		0	0						Untertest1.avi	0	880	547	72	111				0	Content		-72	-111	6545553	375970709
6562	08:42:17.642	00:00:06.562	393	-1024	-768	-1	-1	-1	-1	4	-1024	-768	-1	-1	-1	-1	4		0	0						Untertest1.avi	0	880	547	72	111				0	Content		-72	-111	6562220	375987376
6579	08:42:17.659	00:00:06.578	394	-1024	-768	-1	-1	-1	-1	4	-1024	-768	-1	-1	-1	-1	4		0	0						Untertest1.avi	0	880	547	72	111				0	Content		-72	-111	6578926	376004082
6596	08:42:17.676	00:00:06.595	395	-1024	-768	-1	-1	-1	-1	4	-1024	-768	-1	-1	-1	-1	4		0	0						Untertest1.avi	0	880	547	72	111				0	Content		-72	-111	6595552	376020708
6612	08:42:17.692	00:00:06.612	396	-1024	-768	-1	-1	-1	-1	4	-1024	-768	-1	-1	-1	-1	4		0	0						Untertest1.avi	0	880	547	72	111				0	Content		-72	-111	6612219	376037375
6629	08:42:17.709	00:00:06.628	397	-1024	-768	-1	-1	-1	-1	4	-1024	-768	-1	-1	-1	-1	4		0	0						Untertest1.avi	0	880	547	72	111				0	Content		-72	-111	6628884	376054040
6646	08:42:17.726	00:00:06.645	398	-1024	-768	-1	-1	-1	-1	4	-1024	-768	-1	-1	-1	-1	4		0	0						Untertest1.avi	0	880	547	72	111				0	Content		-72	-111	6645552	376070708
6662	08:42:17.742	00:00:06.662	399	-1024	-768	-1	-1	-1	-1	4	-1024	-768	-1	-1	-1	-1	4		0	0						Untertest1.avi	0	880	547	72	111				0	Content		-72	-111	6662174	376087330
6679	08:42:17.759	00:00:06.678	400	-1024	-768	-1	-1	-1	-1	4	-1024	-768	-1	-1	-1	-1	4		0	0						Untertest1.avi	0	880	547	72	111				0	Content		-72	-111	6678841	376103997
6696	08:42:17.776	00:00:06.695	401	-1024	-768	-1	-1	-1	-1	4	-1024	-768	-1	-1	-1	-1	4		0	0						Untertest1.avi	0	880	547	72	111				0	Content		-72	-111	6695506	376120662
6712	08:42:17.792	00:00:06.712	402	-1024	-768	-1	-1	-1	-1	4	-1024	-768	-1	-1	-1	-1	4		0	0						Untertest1.avi	0	880	547	72	111				0	Content		-72	-111	6712173	376137329
6729	08:42:17.809	00:00:06.728	403	1485,764	676,8567	0,6578312	0,5071234	515,8564	3,724106	0	2052,612	672,1369	0,5079795	0,5143443	519,8463	3,828611	0	11	1769	674						Untertest1.avi	0	880	547	72	111	1417	572	133	0	Content		1697	563	6728809	376153965
6745	08:42:17.825	00:00:06.745	404	-1024	-768	-1	-1	-1	-1	4	1321,531	703,9916	0,5033415	0,5148799	499,2646	3,693803	0	11	1322	704						Untertest1.avi	0	880	547	72	111	1417	572	133	0	Content		1250	593	6745417	376170573
6762	08:42:17.842	00:00:06.762	405	1579,101	673,4042	0,6549106	0,5077447	509,9676	3,737384	0	-1024	-768	-1	-1	-1	-1	4	11	1579	673						Untertest1.avi	0	880	547	72	111	1417	572	133	0	Content		1507	562	6762040	376187196
6779	08:42:17.859	00:00:06.778	406	-1024	-768	-1	-1	-1	-1	4	1343,938	701,2466	0,5036573	0,5150833	497,2351	3,645193	0	11	1344	701						Untertest1.avi	0	880	547	72	111	1417	572	133	0	Content		1272	590	6778788	376203944
6795	08:42:17.875	00:00:06.795	407	-1024	-768	-1	-1	-1	-1	4	-1024	-768	-1	-1	-1	-1	4	11	0	0						Untertest1.avi	0	880	547	72	111	1417	572	133	0	Content		-72	-111	6795444	376220600
6812	08:42:17.892	00:00:06.812	408	-1024	-768	-1	-1	-1	-1	4	-1024	-768	-1	-1	-1	-1	4	11	0	0						Untertest1.avi	0	880	547	72	111	1417	572	133	0	Content		-72	-111	6812111	376237267
6829	08:42:17.909	00:00:06.828	409	1569,445	667,98	0,655299	0,507942	511,8857	3,778166	0	1404,456	699,2469	0,4999082	0,5146139	512,9591	3,755384	0	11	1487	684						Untertest1.avi	0	880	547	72	111	1417	572	133	0	Content		1415	573	6828735	376253891
6845	08:42:17.925	00:00:06.845	410	1594,195	667,2844	0,6554279	0,5080031	512,467	3,773195	0	1403,842	694,0101	0,4998204	0,514677	512,9612	3,703035	0	11	1499	681						Untertest1.avi	0	880	547	72	111	1417	572	133	0	Content		1427	570	6845358	376270514
6862	08:42:17.942	00:00:06.862	411	1584,363	666,4496	0,6563137	0,5081264	515,7816	3,727657	0	1400,335	697,8146	0,4998072	0,5147789	512,9811	3,712373	0	12	1492	682						Untertest1.avi	0	880	547	72	111	1329	578	100	0	Content		1420	571	6862107	376287263
6879	08:42:17.959	00:00:06.878	412	1569,7	674,4883	0,6565201	0,5082226	516,2611	3,828884	0	1132,037	708,838	0,4969349	0,5147918	499,9738	3,657061	0	12	1351	692						Untertest1.avi	0	880	547	72	111	1329	578	100	0	Content		1279	581	6878732	376303888
6895	08:42:17.975	00:00:06.895	413	1557,284	678,9954	0,6553304	0,5083956	511,5882	3,84363	0	1389,404	693,6663	0,4998826	0,5149125	513,072	3,728981	0	12	1473	686						Untertest1.avi	0	880	547	72	111	1329	578	100	0	Content		1401	575	6895354	376320510
6912	08:42:17.992	00:00:06.911	414	1548,203	670,4508	0,6550105	0,5086758	510,1694	3,70177	0	1353,326	695,9456	0,5021296	0,5152495	503,068	3,694061	0	12	1451	683						Untertest1.avi	0	880	547	72	111	1329	578	100	0	Content		1379	572	6911977	376337133
6929	08:42:18.009	00:00:06.928	415	1559,375	673,6326	0,6568952	0,5090076	516,407	3,826711	0	893,7024	715,0459	0,4963619	0,5155976	503,068	3,579662	0	12	1227	694						Untertest1.avi	0	880	547	72	111	1329	578	100	0	Content		1155	583	6928725	376353881
6945	08:42:18.025	00:00:06.945	416	-1024	-768	-1	-1	-1	-1	4	887,419	713,1052	0,4964601	0,5168524	503,068	3,873123	0	12	887	713						Untertest1.avi	0	880	547	72	111	1329	578	100	0	Content		815	602	6945349	376370505
6962	08:42:18.042	00:00:06.961	417	-1024	-768	-1	-1	-1	-1	4	-1024	-768	-1	-1	-1	-1	4		0	0						Untertest1.avi	0	880	547	72	111				0	Content		-72	-111	6961970	376387126
6979	08:42:18.059	00:00:06.978	418	-1024	-768	-1	-1	-1	-1	4	-1024	-768	-1	-1	-1	-1	4		0	0						Untertest1.avi	0	880	547	72	111				0	Content		-72	-111	6978595	376403751
6995	08:42:18.075	00:00:06.995	419	-1024	-768	-1	-1	-1	-1	4	-1024	-768	-1	-1	-1	-1	4		0	0						Untertest1.avi	0	880	547	72	111				0	Content		-72	-111	6995346	376420502
7012	08:42:18.092	00:00:07.011	420	-1024	-768	-1	-1	-1	-1	4	-1024	-768	-1	-1	-1	-1	4		0	0						Untertest1.avi	0	880	547	72	111				0	Content		-72	-111	7011969	376437125
7029	08:42:18.109	00:00:07.028	421	-1024	-768	-1	-1	-1	-1	4	-1024	-768	-1	-1	-1	-1	4		0	0						Untertest1.avi	0	880	547	72	111				0	Content		-72	-111	7028590	376453746
7045	08:42:18.125	00:00:07.045	422	-1024	-768	-1	-1	-1	-1	4	-1024	-768	-1	-1	-1	-1	4		0	0						Untertest1.avi	0	880	547	72	111				0	Content		-72	-111	7045226	376470382
7062	08:42:18.142	00:00:07.061	423	-1024	-768	-1	-1	-1	-1	4	-1024	-768	-1	-1	-1	-1	4		0	0						Untertest1.avi	0	880	547	72	111				0	Content		-72	-111	7061963	376487119
7079	08:42:18.159	00:00:07.078	424	-1024	-768	-1	-1	-1	-1	4	-1024	-768	-1	-1	-1	-1	4		0	0						Untertest1.avi	0	880	547	72	111				0	Content		-72	-111	7078585	376503741
7095	08:42:18.175	00:00:07.095	425	-1024	-768	-1	-1	-1	-1	4	-1024	-768	-1	-1	-1	-1	4		0	0						Untertest1.avi	0	880	547	72	111				0	Content		-72	-111	7095222	376520378
7112	08:42:18.192	00:00:07.111	426	-1024	-768	-1	-1	-1	-1	4	-1024	-768	-1	-1	-1	-1	4		0	0						Untertest1.avi	0	880	547	72	111				0	Content		-72	-111	7111835	376536991
7129	08:42:18.209	00:00:07.128	427	-1024	-768	-1	-1	-1	-1	4	-1024	-768	-1	-1	-1	-1	4		0	0						Untertest1.avi	0	880	547	72	111				0	Content		-72	-111	7128584	376553740
7145	08:42:18.225	00:00:07.145	428	-1024	-768	-1	-1	-1	-1	4	-1024	-768	-1	-1	-1	-1	4		0	0						Untertest1.avi	0	880	547	72	111				0	Content		-72	-111	7145216	376570372
7162	08:42:18.242	00:00:07.161	429	-1024	-768	-1	-1	-1	-1	4	-1024	-768	-1	-1	-1	-1	4		0	0						Untertest1.avi	0	880	547	72	111				0	Content		-72	-111	7161875	376587031
7178	08:42:18.258	00:00:07.178	430	-1024	-768	-1	-1	-1	-1	4	-1024	-768	-1	-1	-1	-1	4		0	0						Untertest1.avi	0	880	547	72	111				0	Content		-72	-111	7178497	376603653
7195	08:42:18.275	00:00:07.195	431	-1024	-768	-1	-1	-1	-1	4	-1024	-768	-1	-1	-1	-1	4		0	0						Untertest1.avi	0	880	547	72	111				0	Content		-72	-111	7195122	376620278
7212	08:42:18.292	00:00:07.211	432	-1024	-768	-1	-1	-1	-1	4	-1024	-768	-1	-1	-1	-1	4		0	0						Untertest1.avi	0	880	547	72	111				0	Content		-72	-111	7211789	376636945
7228	08:42:18.308	00:00:07.228	433	-1024	-768	-1	-1	-1	-1	4	-1024	-768	-1	-1	-1	-1	4		0	0						Untertest1.avi	0	880	547	72	111				0	Content		-72	-111	7228493	376653649
7245	08:42:18.325	00:00:07.245	434	-1024	-768	-1	-1	-1	-1	4	-1024	-768	-1	-1	-1	-1	4		0	0						Untertest1.avi	0	880	547	72	111				0	Content		-72	-111	7245085	376670241
7262	08:42:18.342	00:00:07.261	435	-1024	-768	-1	-1	-1	-1	4	-1024	-768	-1	-1	-1	-1	4		0	0						Untertest1.avi	0	880	547	72	111				0	Content		-72	-111	7261752	376686908
7278	08:42:18.358	00:00:07.278	436	-1024	-768	-1	-1	-1	-1	4	-1024	-768	-1	-1	-1	-1	4		0	0						Untertest1.avi	0	880	547	72	111				0	Content		-72	-111	7278419	376703575
7295	08:42:18.375	00:00:07.295	437	-1024	-768	-1	-1	-1	-1	4	-1024	-768	-1	-1	-1	-1	4		0	0						Untertest1.avi	0	880	547	72	111				0	Content		-72	-111	7295086	376720242
7312	08:42:18.392	00:00:07.311	438	-1024	-768	-1	-1	-1	-1	4	-1024	-768	-1	-1	-1	-1	4		0	0						Untertest1.avi	0	880	547	72	111				0	Content		-72	-111	7311703	376736859
7328	08:42:18.408	00:00:07.328	439	-1024	-768	-1	-1	-1	-1	4	-1024	-768	-1	-1	-1	-1	4		0	0						Untertest1.avi	0	880	547	72	111				0	Content		-72	-111	7328379	376753535
7345	08:42:18.425	00:00:07.345	440	-1024	-768	-1	-1	-1	-1	4	-1024	-768	-1	-1	-1	-1	4		0	0						Untertest1.avi	0	880	547	72	111				0	Content		-72	-111	7345028	376770184
7362	08:42:18.442	00:00:07.361	441	-1024	-768	-1	-1	-1	-1	4	-1024	-768	-1	-1	-1	-1	4		0	0						Untertest1.avi	0	880	547	72	111				0	Content		-72	-111	7361695	376786851
7378	08:42:18.458	00:00:07.378	442	-1024	-768	-1	-1	-1	-1	4	-1024	-768	-1	-1	-1	-1	4		0	0						Untertest1.avi	0	880	547	72	111				0	Content		-72	-111	7378362	376803518
7395	08:42:18.475	00:00:07.395	443	-1024	-768	-1	-1	-1	-1	4	-1024	-768	-1	-1	-1	-1	4		0	0						Untertest1.avi	0	880	547	72	111				0	Content		-72	-111	7395181	376820337
7412	08:42:18.492	00:00:07.411	444	-1024	-768	-1	-1	-1	-1	4	-1024	-768	-1	-1	-1	-1	4		0	0						Untertest1.avi	0	880	547	72	111				0	Content		-72	-111	7411848	376837004
7429	08:42:18.509	00:00:07.428	445	-1024	-768	-1	-1	-1	-1	4	-1024	-768	-1	-1	-1	-1	4		0	0						Untertest1.avi	0	880	547	72	111				0	Content		-72	-111	7428515	376853671
7445	08:42:18.525	00:00:07.445	446	-1024	-768	-1	-1	-1	-1	4	-1024	-768	-1	-1	-1	-1	4		0	0						Untertest1.avi	0	880	547	72	111				0	Content		-72	-111	7445491	376870647
7462	08:42:18.542	00:00:07.462	447	-1024	-768	-1	-1	-1	-1	4	-1024	-768	-1	-1	-1	-1	4		0	0						Untertest1.avi	0	880	547	72	111				0	Content		-72	-111	7462158	376887314
7479	08:42:18.559	00:00:07.478	448	-1024	-768	-1	-1	-1	-1	4	-1024	-768	-1	-1	-1	-1	4		0	0						Untertest1.avi	0	880	547	72	111				0	Content		-72	-111	7478825	376903981
7496	08:42:18.576	00:00:07.496	449	-1024	-768	-1	-1	-1	-1	4	-1024	-768	-1	-1	-1	-1	4		0	0						Untertest1.avi	0	880	547	72	111				0	Content		-72	-111	7496136	376921292
7513	08:42:18.593	00:00:07.512	450	-1024	-768	-1	-1	-1	-1	4	-1024	-768	-1	-1	-1	-1	4		0	0						Untertest1.avi	0	880	547	72	111				0	Content		-72	-111	7512803	376937959
7529	08:42:18.609	00:00:07.529	451	-1024	-768	-1	-1	-1	-1	4	-1024	-768	-1	-1	-1	-1	4		0	0						Untertest1.avi	0	880	547	72	111				0	Content		-72	-111	7529148	376954304
7546	08:42:18.626	00:00:07.545	452	-1024	-768	-1	-1	-1	-1	4	-1024	-768	-1	-1	-1	-1	4		0	0						Untertest1.avi	0	880	547	72	111				0	Content		-72	-111	7545815	376970971
7562	08:42:18.642	00:00:07.562	453	-1024	-768	-1	-1	-1	-1	4	-1024	-768	-1	-1	-1	-1	4		0	0						Untertest1.avi	0	880	547	72	111				0	Content		-72	-111	7562482	376987638
7579	08:42:18.659	00:00:07.579	454	-1024	-768	-1	-1	-1	-1	4	-1024	-768	-1	-1	-1	-1	4		0	0						Untertest1.avi	0	880	547	72	111				0	Content		-72	-111	7579149	377004305
7595	08:42:18.675	00:00:07.595	455	-1024	-768	-1	-1	-1	-1	4	-1024	-768	-1	-1	-1	-1	4		0	0						Untertest1.avi	0	880	547	72	111				0	Content		-72	-111	7595351	377020507
7612	08:42:18.692	00:00:07.612	456	-1024	-768	-1	-1	-1	-1	4	-1024	-768	-1	-1	-1	-1	4		0	0						Untertest1.avi	0	880	547	72	111				0	Content		-72	-111	7612018	377037174
7628	08:42:18.708	00:00:07.628	457	-1024	-768	-1	-1	-1	-1	4	-1024	-768	-1	-1	-1	-1	4		0	0						Untertest1.avi	0	880	547	72	111				0	Content		-72	-111	7628218	377053374
7645	08:42:18.725	00:00:07.644	458	-1024	-768	-1	-1	-1	-1	4	-1024	-768	-1	-1	-1	-1	4		0	0						Untertest1.avi	0	880	547	72	111				0	Content		-72	-111	7644802	377069958
7661	08:42:18.741	00:00:07.661	459	-1024	-768	-1	-1	-1	-1	4	-1024	-768	-1	-1	-1	-1	4		0	0						Untertest1.avi	0	880	547	72	111				0	Content		-72	-111	7661468	377086624
7678	08:42:18.758	00:00:07.678	460	-1024	-768	-1	-1	-1	-1	4	-1024	-768	-1	-1	-1	-1	4		0	0						Untertest1.avi	0	880	547	72	111				0	Content		-72	-111	7678135	377103291
7695	08:42:18.775	00:00:07.694	461	-1024	-768	-1	-1	-1	-1	4	-1024	-768	-1	-1	-1	-1	4		0	0						Untertest1.avi	0	880	547	72	111				0	Content		-72	-111	7694802	377119958
7711	08:42:18.791	00:00:07.711	462	-1024	-768	-1	-1	-1	-1	4	-1024	-768	-1	-1	-1	-1	4		0	0						Untertest1.avi	0	880	547	72	111				0	Content		-72	-111	7711471	377136627
7728	08:42:18.808	00:00:07.728	463	-1024	-768	-1	-1	-1	-1	4	-1024	-768	-1	-1	-1	-1	4		0	0						Untertest1.avi	0	880	547	72	111				0	Content		-72	-111	7728138	377153294
7745	08:42:18.825	00:00:07.744	464	-1024	-768	-1	-1	-1	-1	4	-1024	-768	-1	-1	-1	-1	4		0	0						Untertest1.avi	0	880	547	72	111				0	Content		-72	-111	7744805	377169961
7762	08:42:18.842	00:00:07.761	465	-1024	-768	-1	-1	-1	-1	4	-1024	-768	-1	-1	-1	-1	4		0	0						Untertest1.avi	0	880	547	72	111				0	Content		-72	-111	7761638	377186794
7778	08:42:18.858	00:00:07.778	466	-1024	-768	-1	-1	-1	-1	4	-1024	-768	-1	-1	-1	-1	4		0	0						Untertest1.avi	0	880	547	72	111				0	Content		-72	-111	7778305	377203461
7795	08:42:18.875	00:00:07.794	467	-1024	-768	-1	-1	-1	-1	4	-1024	-768	-1	-1	-1	-1	4		0	0						Untertest1.avi	0	880	547	72	111				0	Content		-72	-111	7794972	377220128
7812	08:42:18.892	00:00:07.811	468	-1024	-768	-1	-1	-1	-1	4	-1024	-768	-1	-1	-1	-1	4		0	0						Untertest1.avi	0	880	547	72	111				0	Content		-72	-111	7811952	377237108
7829	08:42:18.909	00:00:07.828	469	-1024	-768	-1	-1	-1	-1	4	-1024	-768	-1	-1	-1	-1	4		0	0						Untertest1.avi	0	880	547	72	111				0	Content		-72	-111	7828619	377253775
7845	08:42:18.925	00:00:07.845	470	-1024	-768	-1	-1	-1	-1	4	-1024	-768	-1	-1	-1	-1	4		0	0						Untertest1.avi	0	880	547	72	111				0	Content		-72	-111	7845286	377270442
7862	08:42:18.942	00:00:07.862	471	-1024	-768	-1	-1	-1	-1	4	-1024	-768	-1	-1	-1	-1	4		0	0						Untertest1.avi	0	880	547	72	111				0	Content		-72	-111	7862368	377287524
7879	08:42:18.959	00:00:07.879	472	-1024	-768	-1	-1	-1	-1	4	-1024	-768	-1	-1	-1	-1	4		0	0						Untertest1.avi	0	880	547	72	111				0	Content		-72	-111	7879035	377304191
7896	08:42:18.976	00:00:07.895	473	-1024	-768	-1	-1	-1	-1	4	-1024	-768	-1	-1	-1	-1	4		0	0						Untertest1.avi	0	880	547	72	111				0	Content		-72	-111	7895702	377320858
7912	08:42:18.992	00:00:07.912	474	-1024	-768	-1	-1	-1	-1	4	-1024	-768	-1	-1	-1	-1	4		0	0						Untertest1.avi	0	880	547	72	111				0	Content		-72	-111	7912018	377337174
7929	08:42:19.009	00:00:07.928	475	-1024	-768	-1	-1	-1	-1	4	-1024	-768	-1	-1	-1	-1	4		0	0						Untertest1.avi	0	880	547	72	111				0	Content		-72	-111	7928685	377353841
7945	08:42:19.025	00:00:07.945	476	-1024	-768	-1	-1	-1	-1	4	-1024	-768	-1	-1	-1	-1	4		0	0						Untertest1.avi	0	880	547	72	111				0	Content		-72	-111	7945352	377370508
7961	08:42:19.041	00:00:07.961	477	-1024	-768	-1	-1	-1	-1	4	-1024	-768	-1	-1	-1	-1	4		0	0						Untertest1.avi	0	880	547	72	111				0	Content		-72	-111	7961269	377386425
7978	08:42:19.058	00:00:07.977	478	-1024	-768	-1	-1	-1	-1	4	-1024	-768	-1	-1	-1	-1	4		0	0						Untertest1.avi	0	880	547	72	111				0	Content		-72	-111	7977892	377403048
7995	08:42:19.075	00:00:07.994	479	-1024	-768	-1	-1	-1	-1	4	-1024	-768	-1	-1	-1	-1	4		0	0						Untertest1.avi	0	880	547	72	111				0	Content		-72	-111	7994578	377419734
8011	08:42:19.091	00:00:08.011	480	-1024	-768	-1	-1	-1	-1	4	-1024	-768	-1	-1	-1	-1	4		0	0						Untertest1.avi	0	880	547	72	111				0	Content		-72	-111	8011245	377436401
8028	08:42:19.108	00:00:08.027	481	1174,846	720,7416	0,6602245	0,4928285	526,4417	3,90566	1	1174,846	720,7416	0,6602245	0,4928285	526,4417	3,90566	3	13	1175	721						Untertest1.avi	0	880	547	72	111	1103	610	117	0	Content		1103	610	8027885	377453041
8045	08:42:19.125	00:00:08.044	482	-1024	-768	-1	-1	-1	-1	4	-1024	-768	-1	-1	-1	-1	4	13	0	0						Untertest1.avi	0	880	547	72	111	1103	610	117	0	Content		-72	-111	8044510	377469666
8061	08:42:19.141	00:00:08.061	483	-1024	-768	-1	-1	-1	-1	4	-1024	-768	-1	-1	-1	-1	4	13	0	0						Untertest1.avi	0	880	547	72	111	1103	610	117	0	Content		-72	-111	8061144	377486300
8078	08:42:19.158	00:00:08.077	484	-1024	-768	-1	-1	-1	-1	4	-1024	-768	-1	-1	-1	-1	4	13	0	0						Untertest1.avi	0	880	547	72	111	1103	610	117	0	Content		-72	-111	8077886	377503042
8095	08:42:19.175	00:00:08.094	485	-1024	-768	-1	-1	-1	-1	4	-1024	-768	-1	-1	-1	-1	4	13	0	0						Untertest1.avi	0	880	547	72	111	1103	610	117	0	Content		-72	-111	8094513	377519669
8111	08:42:19.191	00:00:08.111	486	-1024	-768	-1	-1	-1	-1	4	-1024	-768	-1	-1	-1	-1	4	13	0	0						Untertest1.avi	0	880	547	72	111	1103	610	117	0	Content		-72	-111	8111180	377536336
8128	08:42:19.208	00:00:08.127	487	531,2985	-12,37077	0,5300723	0,5184053	526,4423	3,487988	3	531,2985	-12,37077	0,5300723	0,5184053	526,4423	3,487988	1	13	531	-12						Untertest1.avi	0	880	547	72	111	1103	610	117	0	Content		459	-123	8127750	377552906
8144	08:42:19.224	00:00:08.144	488	-1024	-768	-1	-1	-1	-1	4	-1024	-768	-1	-1	-1	-1	4		0	0						Untertest1.avi	0	880	547	72	111				0	Content		-72	-111	8144494	377569650
8161	08:42:19.241	00:00:08.161	489	-1024	-768	-1	-1	-1	-1	4	-1024	-768	-1	-1	-1	-1	4		0	0						Untertest1.avi	0	880	547	72	111				0	Content		-72	-111	8161128	377586284
8178	08:42:19.258	00:00:08.177	490	-1024	-768	-1	-1	-1	-1	4	-1024	-768	-1	-1	-1	-1	4		0	0						Untertest1.avi	0	880	547	72	111				0	Content		-72	-111	8177747	377602903
8194	08:42:19.274	00:00:08.194	491	-1024	-768	-1	-1	-1	-1	4	-1024	-768	-1	-1	-1	-1	4		0	0						Untertest1.avi	0	880	547	72	111				0	Content		-72	-111	8194439	377619595
8211	08:42:19.291	00:00:08.211	492	-1024	-768	-1	-1	-1	-1	4	-1024	-768	-1	-1	-1	-1	4		0	0						Untertest1.avi	0	880	547	72	111				0	Content		-72	-111	8211089	377636245
8228	08:42:19.308	00:00:08.227	493	-1024	-768	-1	-1	-1	-1	4	-1024	-768	-1	-1	-1	-1	4		0	0						Untertest1.avi	0	880	547	72	111				0	Content		-72	-111	8227756	377652912
8244	08:42:19.324	00:00:08.244	494	-1024	-768	-1	-1	-1	-1	4	-1024	-768	-1	-1	-1	-1	4		0	0						Untertest1.avi	0	880	547	72	111				0	Content		-72	-111	8244361	377669517
8261	08:42:19.341	00:00:08.261	495	-1024	-768	-1	-1	-1	-1	4	-1024	-768	-1	-1	-1	-1	4		0	0						Untertest1.avi	0	880	547	72	111				0	Content		-72	-111	8261046	377686202
8278	08:42:19.358	00:00:08.277	496	-1024	-768	-1	-1	-1	-1	4	-1024	-768	-1	-1	-1	-1	4		0	0						Untertest1.avi	0	880	547	72	111				0	Content		-72	-111	8277713	377702869
8294	08:42:19.374	00:00:08.294	497	-1024	-768	-1	-1	-1	-1	4	-1024	-768	-1	-1	-1	-1	4		0	0						Untertest1.avi	0	880	547	72	111				0	Content		-72	-111	8294345	377719501
8311	08:42:19.391	00:00:08.311	498	-1024	-768	-1	-1	-1	-1	4	-1024	-768	-1	-1	-1	-1	4		0	0						Untertest1.avi	0	880	547	72	111				0	Content		-72	-111	8311012	377736168
8328	08:42:19.408	00:00:08.327	499	1092,055	727,9231	0,6449164	0,49617	522,686	3,916093	3	1092,055	727,9231	0,6449164	0,49617	522,686	3,916093	1	14	1092	728						Untertest1.avi	0	880	547	72	111	1059	606	33	0	Content		1020	617	8327727	377752883
8344	08:42:19.424	00:00:08.344	500	1170,525	706,9531	0,6505784	0,4954181	527,9918	4,108351	1	1170,525	706,9531	0,6505784	0,4954181	527,9918	4,108351	3	14	1171	707						Untertest1.avi	0	880	547	72	111	1059	606	33	0	Content		1099	596	8344348	377769504
8361	08:42:19.441	00:00:08.360	501	-1024	-768	-1	-1	-1	-1	4	-1024	-768	-1	-1	-1	-1	4		0	0						Untertest1.avi	0	880	547	72	111				0	Content		-72	-111	8360970	377786126
8378	08:42:19.458	00:00:08.377	502	-1024	-768	-1	-1	-1	-1	4	-1024	-768	-1	-1	-1	-1	4		0	0						Untertest1.avi	0	880	547	72	111				0	Content		-72	-111	8377594	377802750
8394	08:42:19.474	00:00:08.394	503	-1024	-768	-1	-1	-1	-1	4	-1024	-768	-1	-1	-1	-1	4		0	0						Untertest1.avi	0	880	547	72	111				0	Content		-72	-111	8394341	377819497
8411	08:42:19.491	00:00:08.410	504	-1024	-768	-1	-1	-1	-1	4	-1024	-768	-1	-1	-1	-1	4		0	0						Untertest1.avi	0	880	547	72	111				0	Content		-72	-111	8410961	377836117
8428	08:42:19.508	00:00:08.427	505	-1024	-768	-1	-1	-1	-1	4	-1024	-768	-1	-1	-1	-1	4		0	0						Untertest1.avi	0	880	547	72	111				0	Content		-72	-111	8427584	377852740
8444	08:42:19.524	00:00:08.444	506	-1024	-768	-1	-1	-1	-1	4	-1024	-768	-1	-1	-1	-1	4		0	0						Untertest1.avi	0	880	547	72	111				0	Content		-72	-111	8444251	377869407
8461	08:42:19.541	00:00:08.460	507	-1024	-768	-1	-1	-1	-1	4	-1024	-768	-1	-1	-1	-1	4		0	0						Untertest1.avi	0	880	547	72	111				0	Content		-72	-111	8460916	377886072
8478	08:42:19.558	00:00:08.477	508	-1024	-768	-1	-1	-1	-1	4	-1024	-768	-1	-1	-1	-1	4		0	0						Untertest1.avi	0	880	547	72	111				0	Content		-72	-111	8477583	377902739
8494	08:42:19.574	00:00:08.494	509	-1024	-768	-1	-1	-1	-1	4	-1024	-768	-1	-1	-1	-1	4		0	0						Untertest1.avi	0	880	547	72	111				0	Content		-72	-111	8494203	377919359
8511	08:42:19.591	00:00:08.510	510	-1024	-768	-1	-1	-1	-1	4	-1024	-768	-1	-1	-1	-1	4		0	0						Untertest1.avi	0	880	547	72	111				0	Content		-72	-111	8510825	377935981
8528	08:42:19.608	00:00:08.527	511	-1024	-768	-1	-1	-1	-1	4	-1024	-768	-1	-1	-1	-1	4		0	0						Untertest1.avi	0	880	547	72	111				0	Content		-72	-111	8527517	377952673
8544	08:42:19.624	00:00:08.544	512	-1024	-768	-1	-1	-1	-1	4	-1024	-768	-1	-1	-1	-1	4		0	0						Untertest1.avi	0	880	547	72	111				0	Content		-72	-111	8544184	377969340
8561	08:42:19.641	00:00:08.560	513	-1024	-768	-1	-1	-1	-1	4	-1024	-768	-1	-1	-1	-1	4		0	0						Untertest1.avi	0	880	547	72	111				0	Content		-72	-111	8560855	377986011
8578	08:42:19.658	00:00:08.577	514	-1024	-768	-1	-1	-1	-1	4	-1024	-768	-1	-1	-1	-1	4		0	0						Untertest1.avi	0	880	547	72	111				0	Content		-72	-111	8577522	378002678
8594	08:42:19.674	00:00:08.594	515	-1024	-768	-1	-1	-1	-1	4	-1024	-768	-1	-1	-1	-1	4		0	0						Untertest1.avi	0	880	547	72	111				0	Content		-72	-111	8594189	378019345
8611	08:42:19.691	00:00:08.610	516	-1024	-768	-1	-1	-1	-1	4	-1024	-768	-1	-1	-1	-1	4		0	0						Untertest1.avi	0	880	547	72	111				0	Content		-72	-111	8610828	378035984
8627	08:42:19.707	00:00:08.627	517	-1024	-768	-1	-1	-1	-1	4	-1024	-768	-1	-1	-1	-1	4		0	0						Untertest1.avi	0	880	547	72	111				0	Content		-72	-111	8627495	378052651
8644	08:42:19.724	00:00:08.644	518	-1024	-768	-1	-1	-1	-1	4	-1024	-768	-1	-1	-1	-1	4		0	0						Untertest1.avi	0	880	547	72	111				0	Content		-72	-111	8644162	378069318
8661	08:42:19.741	00:00:08.660	519	-1024	-768	-1	-1	-1	-1	4	-1024	-768	-1	-1	-1	-1	4		0	0						Untertest1.avi	0	880	547	72	111				0	Content		-72	-111	8660835	378085991
8677	08:42:19.757	00:00:08.677	520	-1024	-768	-1	-1	-1	-1	4	-1024	-768	-1	-1	-1	-1	4		0	0						Untertest1.avi	0	880	547	72	111				0	Content		-72	-111	8677449	378102605
8694	08:42:19.774	00:00:08.694	521	-1024	-768	-1	-1	-1	-1	4	-1024	-768	-1	-1	-1	-1	4		0	0						Untertest1.avi	0	880	547	72	111				0	Content		-72	-111	8694116	378119272
8711	08:42:19.791	00:00:08.710	522	-1024	-768	-1	-1	-1	-1	4	-1024	-768	-1	-1	-1	-1	4		0	0						Untertest1.avi	0	880	547	72	111				0	Content		-72	-111	8710776	378135932
8727	08:42:19.807	00:00:08.727	523	-1024	-768	-1	-1	-1	-1	4	-1024	-768	-1	-1	-1	-1	4		0	0						Untertest1.avi	0	880	547	72	111				0	Content		-72	-111	8727444	378152600
8744	08:42:19.824	00:00:08.744	524	-1024	-768	-1	-1	-1	-1	4	-1024	-768	-1	-1	-1	-1	4		0	0						Untertest1.avi	0	880	547	72	111				0	Content		-72	-111	8744069	378169225
8761	08:42:19.841	00:00:08.760	525	-1024	-768	-1	-1	-1	-1	4	-1024	-768	-1	-1	-1	-1	4		0	0						Untertest1.avi	0	880	547	72	111				0	Content		-72	-111	8760736	378185892
8777	08:42:19.857	00:00:08.777	526	-1024	-768	-1	-1	-1	-1	4	377,9616	608,2717	0,4814629	0,5054277	422,3835	3,160076	0	15	378	608						Untertest1.avi	0	880	547	72	111	269	426	133	0	Content		306	497	8777307	378202463
8794	08:42:19.874	00:00:08.794	527	1677,863	499,592	0,6561549	0,483422	500,1837	3,617085	0	-1024	-768	-1	-1	-1	-1	4	15	1678	500						Untertest1.avi	0	880	547	72	111	269	426	133	0	Content		1606	389	8794056	378219212
8811	08:42:19.891	00:00:08.810	528	-1024	-768	-1	-1	-1	-1	4	-1024	-768	-1	-1	-1	-1	4	15	0	0						Untertest1.avi	0	880	547	72	111	269	426	133	0	Content		-72	-111	8810676	378235832
8827	08:42:19.907	00:00:08.827	529	-1024	-768	-1	-1	-1	-1	4	-1024	-768	-1	-1	-1	-1	4	15	0	0						Untertest1.avi	0	880	547	72	111	269	426	133	0	Content		-72	-111	8827300	378252456
8844	08:42:19.924	00:00:08.843	530	-1024	-768	-1	-1	-1	-1	4	-1024	-768	-1	-1	-1	-1	4	15	0	0						Untertest1.avi	0	880	547	72	111	269	426	133	0	Content		-72	-111	8843958	378269114
8861	08:42:19.941	00:00:08.860	531	-1024	-768	-1	-1	-1	-1	4	-1024	-768	-1	-1	-1	-1	4	15	0	0						Untertest1.avi	0	880	547	72	111	269	426	133	0	Content		-72	-111	8860625	378285781
8877	08:42:19.957	00:00:08.877	532	229,8805	584,42	0,678986	0,4834031	424,0513	3,240913	0	378,375	616,0103	0,4791139	0,5047888	412,9469	3,069003	0	15	304	600						Untertest1.avi	0	880	547	72	111	269	426	133	0	Content		232	489	8877370	378302526
8894	08:42:19.974	00:00:08.893	533	158,7899	514,9235	0,6658002	0,4829333	509,9937	3,807374	0	273,9226	555,0979	0,5055243	0,5046744	509,9329	3,811817	0	15	216	535						Untertest1.avi	0	880	547	72	111	269	426	133	0	Content		144	424	8893994	378319150
8911	08:42:19.991	00:00:08.910	534	166,7677	518,3801	0,6659278	0,4830333	509,6371	3,812675	0	276,7238	562,5847	0,5055949	0,5047387	510,0275	3,810372	0	16	222	540						Untertest1.avi	0	880	547	72	111	171	457	150	0	Content		150	429	8910617	378335773
8927	08:42:20.007	00:00:08.927	535	227,7144	579,0096	0,6794082	0,4835796	423,1484	3,233014	0	266,5678	554,0963	0,5056	0,5047371	512,4658	3,814468	0	16	247	567						Untertest1.avi	0	880	547	72	111	171	457	150	0	Content		175	456	8927242	378352398
8944	08:42:20.024	00:00:08.943	536	228,5317	581,015	0,6791917	0,4835345	424,6902	3,261718	0	273,6356	557,5184	0,5056561	0,5046614	512,4733	3,841095	0	16	251	569						Untertest1.avi	0	880	547	72	111	171	457	150	0	Content		179	458	8943990	378369146
8961	08:42:20.041	00:00:08.960	537	223,6274	575,0026	0,6788237	0,4834286	427,157	3,281848	0	488,5077	565,9154	0,5084919	0,5047564	496,7711	3,65599	0	16	356	570						Untertest1.avi	0	880	547	72	111	171	457	150	0	Content		284	459	8960616	378385772
8977	08:42:20.057	00:00:08.977	538	227,1235	577,7701	0,6794191	0,4834059	424,5735	3,20689	0	255,6268	558,4012	0,5085461	0,5049468	496,7711	3,732502	0	16	241	568						Untertest1.avi	0	880	547	72	111	171	457	150	0	Content		169	457	8977238	378402394
8994	08:42:20.074	00:00:08.993	539	225,4988	579,9338	0,6794674	0,4833747	424,5406	3,230216	0	253,892	562,1495	0,5086173	0,504895	496,7711	3,708538	0	16	240	571						Untertest1.avi	0	880	547	72	111	171	457	150	0	Content		168	460	8993861	378419017
9011	08:42:20.091	00:00:09.010	540	228,2842	578,7238	0,6795837	0,483408	424,1288	3,238328	0	252,0232	563,6445	0,5086618	0,504989	496,7711	3,80202	0	16	240	571						Untertest1.avi	0	880	547	72	111	171	457	150	0	Content		168	460	9010610	378435766
9027	08:42:20.107	00:00:09.027	541	223,3477	580,988	0,6796398	0,4836191	423,9221	3,217733	0	267,2665	552,3983	0,5057941	0,5047882	512,3791	3,843594	0	16	245	567						Untertest1.avi	0	880	547	72	111	171	457	150	0	Content		173	456	9027234	378452390
9044	08:42:20.124	00:00:09.043	542	230,5803	583,2363	0,6795384	0,4837541	424,5173	3,252716	0	266,4793	554,0938	0,5058267	0,5049342	512,3568	3,853758	0	16	249	569						Untertest1.avi	0	880	547	72	111	171	457	150	0	Content		177	458	9043858	378469014
9060	08:42:20.140	00:00:09.060	543	-1024	-768	-1	-1	-1	-1	4	237,4254	539,163	0,5061981	0,5047769	512,931	3,875113	0	17	237	539						Untertest1.avi	0	880	547	72	111	-238	298	133	0	Content		165	428	9060483	378485639
9077	08:42:20.157	00:00:09.077	544	-824,3378	188,971	0,7057875	0,4817172	680,7076	5,606318	0	273,795	593,5149	0,5354542	0,504159	394,8943	3,025792	0	17	-275	391						Untertest1.avi	0	880	547	72	111	-238	298	133	0	Content		-347	280	9077231	378502387
9094	08:42:20.174	00:00:09.093	545	-72,23638	403,2995	0,6663427	0,4823516	512,9929	3,838935	0	232,0902	563,4252	0,5292312	0,503666	418,9321	3,163432	0	17	80	483						Untertest1.avi	0	880	547	72	111	-238	298	133	0	Content		8	372	9093856	378519012
9110	08:42:20.190	00:00:09.110	546	-100,4554	429,0988	0,6655814	0,4816192	507,2984	3,846505	0	218,1455	567,4166	0,5291806	0,5037594	418,9321	3,124984	0	17	59	498						Untertest1.avi	0	880	547	72	111	-238	298	133	0	Content		-13	387	9110481	378535637
9127	08:42:20.207	00:00:09.127	547	-108,993	427,572	0,6655678	0,4817762	507,1055	3,886548	0	-1024	-768	-1	-1	-1	-1	4	17	-109	428						Untertest1.avi	0	880	547	72	111	-238	298	133	0	Content		-181	317	9127103	378552259
9144	08:42:20.224	00:00:09.143	548	-240,6061	364,013	0,6588276	0,4820809	570,1954	4,31482	0	-1024	-768	-1	-1	-1	-1	4	17	-241	364						Untertest1.avi	0	880	547	72	111	-238	298	133	0	Content		-313	253	9143854	378569010
9160	08:42:20.240	00:00:09.160	549	-222,8102	384,0618	0,6753444	0,4810987	543,7958	4,16344	0	-1024	-768	-1	-1	-1	-1	4	17	-223	384						Untertest1.avi	0	880	547	72	111	-238	298	133	0	Content		-295	273	9160474	378585630
9177	08:42:20.257	00:00:09.177	550	-263,612	348,8124	0,6586778	0,4819296	572,8948	4,375648	0	-1024	-768	-1	-1	-1	-1	4	17	-264	349						Untertest1.avi	0	880	547	72	111	-238	298	133	0	Content		-336	238	9177098	378602254
9194	08:42:20.274	00:00:09.193	551	-1024	-768	-1	-1	-1	-1	4	-1024	-768	-1	-1	-1	-1	4		0	0						Untertest1.avi	0	880	547	72	111				0	Content		-72	-111	9193742	378618898
9210	08:42:20.290	00:00:09.210	552	-1024	-768	-1	-1	-1	-1	4	-1024	-768	-1	-1	-1	-1	4		0	0						Untertest1.avi	0	880	547	72	111				0	Content		-72	-111	9210409	378635565
9227	08:42:20.307	00:00:09.227	553	-1024	-768	-1	-1	-1	-1	4	-1024	-768	-1	-1	-1	-1	4		0	0						Untertest1.avi	0	880	547	72	111				0	Content		-72	-111	9227084	378652240
9244	08:42:20.324	00:00:09.243	554	-1024	-768	-1	-1	-1	-1	4	-1024	-768	-1	-1	-1	-1	4		0	0						Untertest1.avi	0	880	547	72	111				0	Content		-72	-111	9243751	378668907
9260	08:42:20.340	00:00:09.260	555	-1024	-768	-1	-1	-1	-1	4	-1024	-768	-1	-1	-1	-1	4		0	0						Untertest1.avi	0	880	547	72	111				0	Content		-72	-111	9260383	378685539
9277	08:42:20.357	00:00:09.277	556	-1024	-768	-1	-1	-1	-1	4	-1024	-768	-1	-1	-1	-1	4		0	0						Untertest1.avi	0	880	547	72	111				0	Content		-72	-111	9277050	378702206
9294	08:42:20.374	00:00:09.293	557	-1024	-768	-1	-1	-1	-1	4	-1024	-768	-1	-1	-1	-1	4		0	0						Untertest1.avi	0	880	547	72	111				0	Content		-72	-111	9293701	378718857
9310	08:42:20.390	00:00:09.310	558	-1024	-768	-1	-1	-1	-1	4	-1024	-768	-1	-1	-1	-1	4		0	0						Untertest1.avi	0	880	547	72	111				0	Content		-72	-111	9310368	378735524
9327	08:42:20.407	00:00:09.327	559	-1024	-768	-1	-1	-1	-1	4	-1024	-768	-1	-1	-1	-1	4		0	0						Untertest1.avi	0	880	547	72	111				0	Content		-72	-111	9327035	378752191
9344	08:42:20.424	00:00:09.343	560	-1024	-768	-1	-1	-1	-1	4	-1024	-768	-1	-1	-1	-1	4		0	0						Untertest1.avi	0	880	547	72	111				0	Content		-72	-111	9343640	378768796
9360	08:42:20.440	00:00:09.360	561	-1024	-768	-1	-1	-1	-1	4	-1024	-768	-1	-1	-1	-1	4		0	0						Untertest1.avi	0	880	547	72	111				0	Content		-72	-111	9360307	378785463
9377	08:42:20.457	00:00:09.376	562	-1024	-768	-1	-1	-1	-1	4	-1024	-768	-1	-1	-1	-1	4		0	0						Untertest1.avi	0	880	547	72	111				0	Content		-72	-111	9376953	378802109
9394	08:42:20.474	00:00:09.393	563	-1024	-768	-1	-1	-1	-1	4	-1024	-768	-1	-1	-1	-1	4		0	0						Untertest1.avi	0	880	547	72	111				0	Content		-72	-111	9393620	378818776
9410	08:42:20.490	00:00:09.410	564	-1024	-768	-1	-1	-1	-1	4	-1024	-768	-1	-1	-1	-1	4		0	0						Untertest1.avi	0	880	547	72	111				0	Content		-72	-111	9410287	378835443
9427	08:42:20.507	00:00:09.426	565	-1024	-768	-1	-1	-1	-1	4	-1024	-768	-1	-1	-1	-1	4		0	0						Untertest1.avi	0	880	547	72	111				0	Content		-72	-111	9426951	378852107
9444	08:42:20.524	00:00:09.443	566	-1024	-768	-1	-1	-1	-1	4	-1024	-768	-1	-1	-1	-1	4		0	0						Untertest1.avi	0	880	547	72	111				0	Content		-72	-111	9443618	378868774
9460	08:42:20.540	00:00:09.460	567	-1024	-768	-1	-1	-1	-1	4	-1024	-768	-1	-1	-1	-1	4		0	0						Untertest1.avi	0	880	547	72	111				0	Content		-72	-111	9460241	378885397
9477	08:42:20.557	00:00:09.476	568	-1024	-768	-1	-1	-1	-1	4	-1024	-768	-1	-1	-1	-1	4		0	0						Untertest1.avi	0	880	547	72	111				0	Content		-72	-111	9476909	378902065
9494	08:42:20.574	00:00:09.493	569	-1024	-768	-1	-1	-1	-1	4	-1024	-768	-1	-1	-1	-1	4		0	0						Untertest1.avi	0	880	547	72	111				0	Content		-72	-111	9493576	378918732
9510	08:42:20.590	00:00:09.510	570	241,8843	469,6638	0,676378	0,4798694	434,41	3,244227	0	291,1626	428,8774	0,5057854	0,501982	501,0302	3,631553	0	18	267	449						Untertest1.avi	0	880	547	72	111	257	340	183	0	Content		195	338	9510231	378935387
9527	08:42:20.607	00:00:09.526	571	299,6639	469,8563	0,6394023	0,479302	434,4087	3,254228	0	358,63	440,7804	0,5018378	0,5012915	501,0302	3,61479	0	18	329	455						Untertest1.avi	0	880	547	72	111	257	340	183	0	Content		257	344	9526855	378952011
9543	08:42:20.623	00:00:09.543	572	308,0986	470,5799	0,639391	0,4794021	434,4087	3,245816	0	364,2109	430,0485	0,5017877	0,5014256	501,0302	3,699389	0	18	336	450						Untertest1.avi	0	880	547	72	111	257	340	183	0	Content		264	339	9543475	378968631
9560	08:42:20.640	00:00:09.560	573	-1024	-768	-1	-1	-1	-1	4	295,8018	434,3504	0,5057417	0,5020586	500,6547	3,68296	0	18	296	434						Untertest1.avi	0	880	547	72	111	257	340	183	0	Content		224	323	9560098	378985254
9577	08:42:20.657	00:00:09.576	574	303,438	462,6245	0,6393859	0,4794613	434,4087	3,240499	0	366,8604	432,2617	0,5016736	0,5014527	500,6547	3,677085	0	18	335	447						Untertest1.avi	0	880	547	72	111	257	340	183	0	Content		263	336	9576846	379002002
9593	08:42:20.673	00:00:09.593	575	244,3391	471,9266	0,6763002	0,4800451	434,41	3,260402	0	298,3217	429,4216	0,5057576	0,5019727	500,6547	3,694316	0	18	271	451						Untertest1.avi	0	880	547	72	111	257	340	183	0	Content		199	340	9593469	379018625
9610	08:42:20.690	00:00:09.610	576	305,0592	470,2618	0,6394074	0,4795114	434,4087	3,209743	0	364,9555	437,4589	0,5016667	0,5014986	500,6547	3,665255	0	18	335	454						Untertest1.avi	0	880	547	72	111	257	340	183	0	Content		263	343	9610095	379035251
9627	08:42:20.707	00:00:09.626	577	247,4137	469,0248	0,6762848	0,4800398	434,41	3,258485	0	304,9533	437,3456	0,505726	0,5019767	500,6547	3,741955	0	18	276	453						Untertest1.avi	0	880	547	72	111	257	340	183	0	Content		204	342	9626716	379051872
9643	08:42:20.723	00:00:09.643	578	303,0528	468,4247	0,6393704	0,4794868	434,4087	3,215644	0	355,388	437,8087	0,5016245	0,5014711	500,6547	3,656764	0	18	329	453						Untertest1.avi	0	880	547	72	111	257	340	183	0	Content		257	342	9643466	379068622
9660	08:42:20.740	00:00:09.660	579	-1024	-768	-1	-1	-1	-1	4	-1024	-768	-1	-1	-1	-1	4	18	0	0						Untertest1.avi	0	880	547	72	111	257	340	183	0	Content		-72	-111	9660128	379085284
9677	08:42:20.757	00:00:09.676	580	-1024	-768	-1	-1	-1	-1	4	-1024	-768	-1	-1	-1	-1	4	18	0	0						Untertest1.avi	0	880	547	72	111	257	340	183	0	Content		-72	-111	9676795	379101951
9693	08:42:20.773	00:00:09.693	581	199,8566	374,0284	0,6648176	0,4799629	509,5414	3,779213	0	331,1993	423,6235	0,5037966	0,5018495	509,8734	3,736119	0	19	266	399						Untertest1.avi	0	880	547	72	111	216	224	266	0	Content		194	288	9693421	379118577
9710	08:42:20.790	00:00:09.710	582	195,8135	374,4981	0,6648174	0,4800089	509,5466	3,797175	0	328,902	416,3065	0,5037741	0,5019091	509,8039	3,720617	0	19	262	395						Untertest1.avi	0	880	547	72	111	216	224	266	0	Content		190	284	9710038	379135194
9727	08:42:20.807	00:00:09.726	583	220,5085	416,8659	0,6730534	0,4796802	453,3349	3,351084	0	293,064	396,5601	0,5077457	0,5012282	492,2614	3,602336	0	19	257	407						Untertest1.avi	0	880	547	72	111	216	224	266	0	Content		185	296	9726799	379151955
9743	08:42:20.823	00:00:09.743	584	222,6056	372,9902	0,6739593	0,4778786	445,0563	3,271245	0	319,1379	405,1037	0,5188659	0,4995168	444,7534	3,208467	0	19	271	389						Untertest1.avi	0	880	547	72	111	216	224	266	0	Content		199	278	9743409	379168565
9760	08:42:20.840	00:00:09.760	585	-10,84924	72,52767	0,6597129	0,4799085	495,5489	3,907096	0	351,1455	450,9087	0,5320381	0,4987535	394,7256	2,859655	0	19	170	262						Untertest1.avi	0	880	547	72	111	216	224	266	0	Content		98	151	9760033	379185189
9777	08:42:20.857	00:00:09.776	586	-1024	-768	-1	-1	-1	-1	4	-1024	-768	-1	-1	-1	-1	4	19	0	0						Untertest1.avi	0	880	547	72	111	216	224	266	0	Content		-72	-111	9776656	379201812
9793	08:42:20.873	00:00:09.793	587	-1024	-768	-1	-1	-1	-1	4	-1024	-768	-1	-1	-1	-1	4	19	0	0						Untertest1.avi	0	880	547	72	111	216	224	266	0	Content		-72	-111	9793337	379218493
9810	08:42:20.890	00:00:09.810	588	-1024	-768	-1	-1	-1	-1	4	-1024	-768	-1	-1	-1	-1	4	19	0	0						Untertest1.avi	0	880	547	72	111	216	224	266	0	Content		-72	-111	9810004	379235160
9827	08:42:20.907	00:00:09.826	589	-1024	-768	-1	-1	-1	-1	4	-1024	-768	-1	-1	-1	-1	4	19	0	0						Untertest1.avi	0	880	547	72	111	216	224	266	0	Content		-72	-111	9826698	379251854
9843	08:42:20.923	00:00:09.843	590	-1024	-768	-1	-1	-1	-1	4	-1024	-768	-1	-1	-1	-1	4	19	0	0						Untertest1.avi	0	880	547	72	111	216	224	266	0	Content		-72	-111	9843365	379268521
9860	08:42:20.940	00:00:09.860	591	507,8148	178,4452	0,6639851	0,4786099	495,549	3,457331	0	349,3401	436,1265	0,5285919	0,4997978	406,5391	2,918108	0	19	429	307						Untertest1.avi	0	880	547	72	111	216	224	266	0	Content		357	196	9860025	379285181
9877	08:42:20.957	00:00:09.876	592	506,569	183,0561	0,6640407	0,4787641	495,549	3,469408	0	352,1729	436,9117	0,528192	0,499868	408,2137	2,93891	0	19	429	310						Untertest1.avi	0	880	547	72	111	216	224	266	0	Content		357	199	9876654	379301810
9893	08:42:20.973	00:00:09.893	593	242,6879	234,9274	0,660145	0,4774024	495,5489	3,605254	0	348,3695	435,5292	0,5282595	0,4999115	408,1031	2,923709	0	19	296	335						Untertest1.avi	0	880	547	72	111	216	224	266	0	Content		224	224	9893273	379318429
9910	08:42:20.990	00:00:09.910	594	244,7296	237,6977	0,6601803	0,477538	495,5489	3,521738	0	353,9696	448,6493	0,5314683	0,5001396	397,0327	2,834934	0	19	299	343						Untertest1.avi	0	880	547	72	111	216	224	266	0	Content		227	232	9910023	379335179
9927	08:42:21.007	00:00:09.926	595	244,6335	226,1637	0,6602121	0,4777585	495,5489	3,514197	0	356,8289	448,4504	0,5320634	0,5002825	395,0524	2,794703	0	19	301	337						Untertest1.avi	0	880	547	72	111	216	224	266	0	Content		229	226	9926644	379351800
9943	08:42:21.023	00:00:09.943	596	250,2827	228,4843	0,6602489	0,477964	495,5489	3,527927	0	350,4451	433,622	0,5284959	0,5004279	407,5925	2,872945	0	19	300	331						Untertest1.avi	0	880	547	72	111	216	224	266	0	Content		228	220	9943269	379368425
9960	08:42:21.040	00:00:09.959	597	230,687	232,6646	0,660289	0,4783578	495,5489	3,475807	0	345,89	433,7178	0,5279418	0,5007616	409,7543	2,868613	0	20	288	333						Untertest1.avi	0	880	547	72	111	250	309	133	0	Content		216	222	9959892	379385048
9977	08:42:21.057	00:00:09.976	598	314,4574	436,1132	0,6218774	0,4799202	392,0831	2,769048	0	339,5516	480,2346	0,5333826	0,5019239	392,0878	2,744913	0	20	327	458						Untertest1.avi	0	880	547	72	111	250	309	133	0	Content		255	347	9976640	379401796
9993	08:42:21.073	00:00:09.993	599	-1024	-768	-1	-1	-1	-1	4	321,5139	434,1576	0,5210023	0,5021945	437,3005	3,025862	0	20	322	434						Untertest1.avi	0	880	547	72	111	250	309	133	0	Content		250	323	9993262	379418418
10010	08:42:21.090	00:00:10.009	600	-1024	-768	-1	-1	-1	-1	4	314,6287	415,001	0,5193307	0,5020975	443,6958	3,024582	0	20	315	415						Untertest1.avi	0	880	547	72	111	250	309	133	0	Content		243	304	10009885	379435041
10027	08:42:21.107	00:00:10.026	601	-1024	-768	-1	-1	-1	-1	4	324,1976	421,4142	0,5201836	0,5020364	439,8692	3,011514	0	20	324	421						Untertest1.avi	0	880	547	72	111	250	309	133	0	Content		252	310	10026509	379451665
10043	08:42:21.123	00:00:10.043	602	-1024	-768	-1	-1	-1	-1	4	321,8242	420,502	0,5204533	0,5019404	438,5089	2,968748	0	20	322	421						Untertest1.avi	0	880	547	72	111	250	309	133	0	Content		250	310	10043257	379468413
10060	08:42:21.140	00:00:10.059	603	-1024	-768	-1	-1	-1	-1	4	321,6891	419,0979	0,5200874	0,5019044	439,7278	3,009735	0	20	322	419						Untertest1.avi	0	880	547	72	111	250	309	133	0	Content		250	308	10059882	379485038
10076	08:42:21.156	00:00:10.076	604	-1024	-768	-1	-1	-1	-1	4	326,2151	418,483	0,5201637	0,5018972	439,443	2,951541	0	20	326	418						Untertest1.avi	0	880	547	72	111	250	309	133	0	Content		254	307	10076426	379501582
10093	08:42:21.173	00:00:10.093	605	-1024	-768	-1	-1	-1	-1	4	-1024	-768	-1	-1	-1	-1	4		0	0						Untertest1.avi	0	880	547	72	111				0	Content		-72	-111	10093173	379518329
10110	08:42:21.190	00:00:10.109	606	-1024	-768	-1	-1	-1	-1	4	-1024	-768	-1	-1	-1	-1	4		0	0						Untertest1.avi	0	880	547	72	111				0	Content		-72	-111	10109795	379534951
10126	08:42:21.206	00:00:10.126	607	-1024	-768	-1	-1	-1	-1	4	-1024	-768	-1	-1	-1	-1	4		0	0						Untertest1.avi	0	880	547	72	111				0	Content		-72	-111	10126418	379551574
10143	08:42:21.223	00:00:10.143	608	-1024	-768	-1	-1	-1	-1	4	-1024	-768	-1	-1	-1	-1	4		0	0						Untertest1.avi	0	880	547	72	111				0	Content		-72	-111	10143085	379568241
10160	08:42:21.240	00:00:10.159	609	-1024	-768	-1	-1	-1	-1	4	-1024	-768	-1	-1	-1	-1	4		0	0						Untertest1.avi	0	880	547	72	111				0	Content		-72	-111	10159791	379584947
10176	08:42:21.256	00:00:10.176	610	-1024	-768	-1	-1	-1	-1	4	-1024	-768	-1	-1	-1	-1	4		0	0						Untertest1.avi	0	880	547	72	111				0	Content		-72	-111	10176414	379601570
10193	08:42:21.273	00:00:10.193	611	-1024	-768	-1	-1	-1	-1	4	-1024	-768	-1	-1	-1	-1	4		0	0						Untertest1.avi	0	880	547	72	111				0	Content		-72	-111	10193081	379618237
10210	08:42:21.290	00:00:10.209	612	-1024	-768	-1	-1	-1	-1	4	-1024	-768	-1	-1	-1	-1	4		0	0						Untertest1.avi	0	880	547	72	111				0	Content		-72	-111	10209733	379634889
10226	08:42:21.306	00:00:10.226	613	-1024	-768	-1	-1	-1	-1	4	-1024	-768	-1	-1	-1	-1	4		0	0						Untertest1.avi	0	880	547	72	111				0	Content		-72	-111	10226400	379651556
10243	08:42:21.323	00:00:10.243	614	-1024	-768	-1	-1	-1	-1	4	-1024	-768	-1	-1	-1	-1	4		0	0						Untertest1.avi	0	880	547	72	111				0	Content		-72	-111	10243067	379668223
10260	08:42:21.340	00:00:10.259	615	-1024	-768	-1	-1	-1	-1	4	-1024	-768	-1	-1	-1	-1	4		0	0						Untertest1.avi	0	880	547	72	111				0	Content		-72	-111	10259737	379684893
10276	08:42:21.356	00:00:10.276	616	-1024	-768	-1	-1	-1	-1	4	-1024	-768	-1	-1	-1	-1	4		0	0						Untertest1.avi	0	880	547	72	111				0	Content		-72	-111	10276404	379701560
10293	08:42:21.373	00:00:10.293	617	-1024	-768	-1	-1	-1	-1	4	-1024	-768	-1	-1	-1	-1	4		0	0						Untertest1.avi	0	880	547	72	111				0	Content		-72	-111	10293030	379718186
10310	08:42:21.390	00:00:10.309	618	-1024	-768	-1	-1	-1	-1	4	-1024	-768	-1	-1	-1	-1	4		0	0						Untertest1.avi	0	880	547	72	111				0	Content		-72	-111	10309652	379734808
10326	08:42:21.406	00:00:10.326	619	-1024	-768	-1	-1	-1	-1	4	-1024	-768	-1	-1	-1	-1	4		0	0						Untertest1.avi	0	880	547	72	111				0	Content		-72	-111	10326339	379751495
10343	08:42:21.423	00:00:10.343	620	-1024	-768	-1	-1	-1	-1	4	-1024	-768	-1	-1	-1	-1	4		0	0						Untertest1.avi	0	880	547	72	111				0	Content		-72	-111	10343006	379768162
10360	08:42:21.440	00:00:10.359	621	-1024	-768	-1	-1	-1	-1	4	-1024	-768	-1	-1	-1	-1	4		0	0						Untertest1.avi	0	880	547	72	111				0	Content		-72	-111	10359638	379784794
10376	08:42:21.456	00:00:10.376	622	-1024	-768	-1	-1	-1	-1	4	-1024	-768	-1	-1	-1	-1	4		0	0						Untertest1.avi	0	880	547	72	111				0	Content		-72	-111	10376305	379801461
10393	08:42:21.473	00:00:10.392	623	-1024	-768	-1	-1	-1	-1	4	-1024	-768	-1	-1	-1	-1	4		0	0						Untertest1.avi	0	880	547	72	111				0	Content		-72	-111	10392972	379818128
10410	08:42:21.490	00:00:10.409	624	-1024	-768	-1	-1	-1	-1	4	-1024	-768	-1	-1	-1	-1	4		0	0						Untertest1.avi	0	880	547	72	111				0	Content		-72	-111	10409620	379834776
10426	08:42:21.506	00:00:10.426	625	-1024	-768	-1	-1	-1	-1	4	-1024	-768	-1	-1	-1	-1	4		0	0						Untertest1.avi	0	880	547	72	111				0	Content		-72	-111	10426287	379851443
10443	08:42:21.523	00:00:10.442	626	-1024	-768	-1	-1	-1	-1	4	-1024	-768	-1	-1	-1	-1	4		0	0						Untertest1.avi	0	880	547	72	111				0	Content		-72	-111	10442946	379868102
10460	08:42:21.540	00:00:10.459	627	-1024	-768	-1	-1	-1	-1	4	-1024	-768	-1	-1	-1	-1	4		0	0						Untertest1.avi	0	880	547	72	111				0	Content		-72	-111	10459613	379884769
10476	08:42:21.556	00:00:10.476	628	-1024	-768	-1	-1	-1	-1	4	-1024	-768	-1	-1	-1	-1	4		0	0						Untertest1.avi	0	880	547	72	111				0	Content		-72	-111	10476280	379901436
10493	08:42:21.573	00:00:10.492	629	-1024	-768	-1	-1	-1	-1	4	-1024	-768	-1	-1	-1	-1	4		0	0						Untertest1.avi	0	880	547	72	111				0	Content		-72	-111	10492895	379918051
10510	08:42:21.590	00:00:10.509	630	-1024	-768	-1	-1	-1	-1	4	-1024	-768	-1	-1	-1	-1	4		0	0						Untertest1.avi	0	880	547	72	111				0	Content		-72	-111	10509562	379934718
10526	08:42:21.606	00:00:10.526	631	-1024	-768	-1	-1	-1	-1	4	-1024	-768	-1	-1	-1	-1	4		0	0						Untertest1.avi	0	880	547	72	111				0	Content		-72	-111	10526229	379951385
10543	08:42:21.623	00:00:10.542	632	-1024	-768	-1	-1	-1	-1	4	-1024	-768	-1	-1	-1	-1	4		0	0						Untertest1.avi	0	880	547	72	111				0	Content		-72	-111	10542896	379968052
10560	08:42:21.640	00:00:10.559	633	-1024	-768	-1	-1	-1	-1	4	-1024	-768	-1	-1	-1	-1	4		0	0						Untertest1.avi	0	880	547	72	111				0	Content		-72	-111	10559563	379984719
10576	08:42:21.656	00:00:10.576	634	-1024	-768	-1	-1	-1	-1	4	-1024	-768	-1	-1	-1	-1	4		0	0						Untertest1.avi	0	880	547	72	111				0	Content		-72	-111	10576210	380001366
10593	08:42:21.673	00:00:10.592	635	-1024	-768	-1	-1	-1	-1	4	-1024	-768	-1	-1	-1	-1	4		0	0						Untertest1.avi	0	880	547	72	111				0	Content		-72	-111	10592877	380018033
10610	08:42:21.690	00:00:10.609	636	-1024	-768	-1	-1	-1	-1	4	-1024	-768	-1	-1	-1	-1	4		0	0						Untertest1.avi	0	880	547	72	111				0	Content		-72	-111	10609544	380034700
10626	08:42:21.706	00:00:10.626	637	-1024	-768	-1	-1	-1	-1	4	-1024	-768	-1	-1	-1	-1	4		0	0						Untertest1.avi	0	880	547	72	111				0	Content		-72	-111	10626154	380051310
10643	08:42:21.723	00:00:10.642	638	-1024	-768	-1	-1	-1	-1	4	-1024	-768	-1	-1	-1	-1	4		0	0						Untertest1.avi	0	880	547	72	111				0	Content		-72	-111	10642821	380067977
10659	08:42:21.739	00:00:10.659	639	-1024	-768	-1	-1	-1	-1	4	-1024	-768	-1	-1	-1	-1	4		0	0						Untertest1.avi	0	880	547	72	111				0	Content		-72	-111	10659488	380084644
10676	08:42:21.756	00:00:10.676	640	-1024	-768	-1	-1	-1	-1	4	-1024	-768	-1	-1	-1	-1	4		0	0						Untertest1.avi	0	880	547	72	111				0	Content		-72	-111	10676327	380101483
10693	08:42:21.773	00:00:10.692	641	-1024	-768	-1	-1	-1	-1	4	-1024	-768	-1	-1	-1	-1	4		0	0						Untertest1.avi	0	880	547	72	111				0	Content		-72	-111	10692994	380118150
10710	08:42:21.790	00:00:10.709	642	-1024	-768	-1	-1	-1	-1	4	-1024	-768	-1	-1	-1	-1	4		0	0						Untertest1.avi	0	880	547	72	111				0	Content		-72	-111	10709661	380134817
10727	08:42:21.807	00:00:10.726	643	-1024	-768	-1	-1	-1	-1	4	-1024	-768	-1	-1	-1	-1	4		0	0						Untertest1.avi	0	880	547	72	111				0	Content		-72	-111	10726651	380151807
10743	08:42:21.823	00:00:10.743	644	-1024	-768	-1	-1	-1	-1	4	-1024	-768	-1	-1	-1	-1	4		0	0						Untertest1.avi	0	880	547	72	111				0	Content		-72	-111	10743318	380168474
10760	08:42:21.840	00:00:10.759	645	-1024	-768	-1	-1	-1	-1	4	-1024	-768	-1	-1	-1	-1	4		0	0						Untertest1.avi	0	880	547	72	111				0	Content		-72	-111	10759985	380185141
10777	08:42:21.857	00:00:10.777	646	-1024	-768	-1	-1	-1	-1	4	-1024	-768	-1	-1	-1	-1	4		0	0						Untertest1.avi	0	880	547	72	111				0	Content		-72	-111	10777306	380202462
10794	08:42:21.874	00:00:10.793	647	-1024	-768	-1	-1	-1	-1	4	-1024	-768	-1	-1	-1	-1	4		0	0						Untertest1.avi	0	880	547	72	111				0	Content		-72	-111	10793973	380219129
10810	08:42:21.890	00:00:10.810	648	-1024	-768	-1	-1	-1	-1	4	-1024	-768	-1	-1	-1	-1	4		0	0						Untertest1.avi	0	880	547	72	111				0	Content		-72	-111	10810185	380235341
10827	08:42:21.907	00:00:10.826	649	-1024	-768	-1	-1	-1	-1	4	-1024	-768	-1	-1	-1	-1	4		0	0						Untertest1.avi	0	880	547	72	111				0	Content		-72	-111	10826852	380252008
10844	08:42:21.924	00:00:10.843	650	-1024	-768	-1	-1	-1	-1	4	-1024	-768	-1	-1	-1	-1	4		0	0						Untertest1.avi	0	880	547	72	111				0	Content		-72	-111	10843519	380268675
10860	08:42:21.940	00:00:10.859	651	-1024	-768	-1	-1	-1	-1	4	-1024	-768	-1	-1	-1	-1	4		0	0						Untertest1.avi	0	880	547	72	111				0	Content		-72	-111	10859750	380284906
10876	08:42:21.956	00:00:10.876	652	-1024	-768	-1	-1	-1	-1	4	-1024	-768	-1	-1	-1	-1	4		0	0						Untertest1.avi	0	880	547	72	111				0	Content		-72	-111	10876417	380301573
10893	08:42:21.973	00:00:10.892	653	-1024	-768	-1	-1	-1	-1	4	-1024	-768	-1	-1	-1	-1	4		0	0						Untertest1.avi	0	880	547	72	111				0	Content		-72	-111	10892604	380317760
10909	08:42:21.989	00:00:10.909	654	-1024	-768	-1	-1	-1	-1	4	-1024	-768	-1	-1	-1	-1	4		0	0						Untertest1.avi	0	880	547	72	111				0	Content		-72	-111	10909230	380334386
10926	08:42:22.006	00:00:10.925	655	-1024	-768	-1	-1	-1	-1	4	-1024	-768	-1	-1	-1	-1	4		0	0						Untertest1.avi	0	880	547	72	111				0	Content		-72	-111	10925959	380351115
10943	08:42:22.023	00:00:10.942	656	-1024	-768	-1	-1	-1	-1	4	-1024	-768	-1	-1	-1	-1	4		0	0						Untertest1.avi	0	880	547	72	111				0	Content		-72	-111	10942626	380367782
10959	08:42:22.039	00:00:10.959	657	-1024	-768	-1	-1	-1	-1	4	-1024	-768	-1	-1	-1	-1	4		0	0						Untertest1.avi	0	880	547	72	111				0	Content		-72	-111	10959284	380384440
10976	08:42:22.056	00:00:10.975	658	-1024	-768	-1	-1	-1	-1	4	-1024	-768	-1	-1	-1	-1	4		0	0						Untertest1.avi	0	880	547	72	111				0	Content		-72	-111	10975951	380401107
10993	08:42:22.073	00:00:10.992	659	-1024	-768	-1	-1	-1	-1	4	-1024	-768	-1	-1	-1	-1	4		0	0						Untertest1.avi	0	880	547	72	111				0	Content		-72	-111	10992618	380417774
11009	08:42:22.089	00:00:11.009	660	-1024	-768	-1	-1	-1	-1	4	-1024	-768	-1	-1	-1	-1	4		0	0						Untertest1.avi	0	880	547	72	111				0	Content		-72	-111	11009444	380434600
11026	08:42:22.106	00:00:11.026	661	-1024	-768	-1	-1	-1	-1	4	-1024	-768	-1	-1	-1	-1	4		0	0						Untertest1.avi	0	880	547	72	111				0	Content		-72	-111	11026111	380451267
11043	08:42:22.123	00:00:11.042	662	-1024	-768	-1	-1	-1	-1	4	-1024	-768	-1	-1	-1	-1	4		0	0						Untertest1.avi	0	880	547	72	111				0	Content		-72	-111	11042778	380467934
11060	08:42:22.140	00:00:11.059	663	-1024	-768	-1	-1	-1	-1	4	-1024	-768	-1	-1	-1	-1	4		0	0						Untertest1.avi	0	880	547	72	111				0	Content		-72	-111	11059976	380485132
11077	08:42:22.157	00:00:11.076	664	-1024	-768	-1	-1	-1	-1	4	-1024	-768	-1	-1	-1	-1	4		0	0						Untertest1.avi	0	880	547	72	111				0	Content		-72	-111	11076643	380501799
11094	08:42:22.174	00:00:11.093	665	-1024	-768	-1	-1	-1	-1	4	-1024	-768	-1	-1	-1	-1	4		0	0						Untertest1.avi	0	880	547	72	111				0	Content		-72	-111	11093669	380518825
11110	08:42:22.190	00:00:11.110	666	-1024	-768	-1	-1	-1	-1	4	-1024	-768	-1	-1	-1	-1	4		0	0						Untertest1.avi	0	880	547	72	111				0	Content		-72	-111	11110336	380535492
11127	08:42:22.207	00:00:11.127	667	-1024	-768	-1	-1	-1	-1	4	-1024	-768	-1	-1	-1	-1	4		0	0						Untertest1.avi	0	880	547	72	111				0	Content		-72	-111	11127003	380552159
11143	08:42:22.223	00:00:11.143	668	-1024	-768	-1	-1	-1	-1	4	-1024	-768	-1	-1	-1	-1	4		0	0						Untertest1.avi	0	880	547	72	111				0	Content		-72	-111	11143053	380568209
11160	08:42:22.240	00:00:11.159	669	-1024	-768	-1	-1	-1	-1	4	-1024	-768	-1	-1	-1	-1	4		0	0						Untertest1.avi	0	880	547	72	111				0	Content		-72	-111	11159720	380584876
11176	08:42:22.256	00:00:11.176	670	-1024	-768	-1	-1	-1	-1	4	-1024	-768	-1	-1	-1	-1	4		0	0						Untertest1.avi	0	880	547	72	111				0	Content		-72	-111	11176175	380601331
11193	08:42:22.273	00:00:11.192	671	-1024	-768	-1	-1	-1	-1	4	-1024	-768	-1	-1	-1	-1	4		0	0						Untertest1.avi	0	880	547	72	111				0	Content		-72	-111	11192842	380617998
11210	08:42:22.290	00:00:11.209	672	-1024	-768	-1	-1	-1	-1	4	-1024	-768	-1	-1	-1	-1	4		0	0						Untertest1.avi	0	880	547	72	111				0	Content		-72	-111	11209509	380634665
11226	08:42:22.306	00:00:11.225	673	-1024	-768	-1	-1	-1	-1	4	-1024	-768	-1	-1	-1	-1	4		0	0						Untertest1.avi	0	880	547	72	111				0	Content		-72	-111	11225983	380651139
11243	08:42:22.323	00:00:11.242	674	-1024	-768	-1	-1	-1	-1	4	-1024	-768	-1	-1	-1	-1	4		0	0						Untertest1.avi	0	880	547	72	111				0	Content		-72	-111	11242650	380667806
11259	08:42:22.339	00:00:11.259	675	-1024	-768	-1	-1	-1	-1	4	-1024	-768	-1	-1	-1	-1	4		0	0						Untertest1.avi	0	880	547	72	111				0	Content		-72	-111	11259077	380684233
11276	08:42:22.356	00:00:11.275	676	-1024	-768	-1	-1	-1	-1	4	-1024	-768	-1	-1	-1	-1	4		0	0						Untertest1.avi	0	880	547	72	111				0	Content		-72	-111	11275752	380700908
11292	08:42:22.372	00:00:11.292	677	-1024	-768	-1	-1	-1	-1	4	-1024	-768	-1	-1	-1	-1	4		0	0						Untertest1.avi	0	880	547	72	111				0	Content		-72	-111	11292401	380717557
11309	08:42:22.389	00:00:11.309	678	-1024	-768	-1	-1	-1	-1	4	-1024	-768	-1	-1	-1	-1	4		0	0						Untertest1.avi	0	880	547	72	111				0	Content		-72	-111	11309068	380734224
11326	08:42:22.406	00:00:11.325	679	-1024	-768	-1	-1	-1	-1	4	-1024	-768	-1	-1	-1	-1	4		0	0						Untertest1.avi	0	880	547	72	111				0	Content		-72	-111	11325735	380750891
11343	08:42:22.423	00:00:11.342	680	-1024	-768	-1	-1	-1	-1	4	-1024	-768	-1	-1	-1	-1	4		0	0						Untertest1.avi	0	880	547	72	111				0	Content		-72	-111	11342555	380767711
11359	08:42:22.439	00:00:11.359	681	-1024	-768	-1	-1	-1	-1	4	-1024	-768	-1	-1	-1	-1	4		0	0						Untertest1.avi	0	880	547	72	111				0	Content		-72	-111	11359222	380784378
11376	08:42:22.456	00:00:11.375	682	-1024	-768	-1	-1	-1	-1	4	-1024	-768	-1	-1	-1	-1	4		0	0						Untertest1.avi	0	880	547	72	111				0	Content		-72	-111	11375889	380801045
11393	08:42:22.473	00:00:11.392	683	-1024	-768	-1	-1	-1	-1	4	-1024	-768	-1	-1	-1	-1	4		0	0						Untertest1.avi	0	880	547	72	111				0	Content		-72	-111	11392863	380818019
11410	08:42:22.490	00:00:11.409	684	-1024	-768	-1	-1	-1	-1	4	-1024	-768	-1	-1	-1	-1	4		0	0						Untertest1.avi	0	880	547	72	111				0	Content		-72	-111	11409530	380834686
11426	08:42:22.506	00:00:11.426	685	-1024	-768	-1	-1	-1	-1	4	-1024	-768	-1	-1	-1	-1	4		0	0						Untertest1.avi	0	880	547	72	111				0	Content		-72	-111	11426197	380851353
11444	08:42:22.524	00:00:11.443	686	-1024	-768	-1	-1	-1	-1	4	-1024	-768	-1	-1	-1	-1	4		0	0						Untertest1.avi	0	880	547	72	111				0	Content		-72	-111	11443505	380868661
11460	08:42:22.540	00:00:11.460	687	-1024	-768	-1	-1	-1	-1	4	-1024	-768	-1	-1	-1	-1	4		0	0						Untertest1.avi	0	880	547	72	111				0	Content		-72	-111	11460172	380885328
11476	08:42:22.556	00:00:11.476	688	-1024	-768	-1	-1	-1	-1	4	-1024	-768	-1	-1	-1	-1	4		0	0						Untertest1.avi	0	880	547	72	111				0	Content		-72	-111	11476385	380901541
11493	08:42:22.573	00:00:11.493	689	-1024	-768	-1	-1	-1	-1	4	-1024	-768	-1	-1	-1	-1	4		0	0						Untertest1.avi	0	880	547	72	111				0	Content		-72	-111	11493052	380918208
11510	08:42:22.590	00:00:11.509	690	-1024	-768	-1	-1	-1	-1	4	-1024	-768	-1	-1	-1	-1	4		0	0						Untertest1.avi	0	880	547	72	111				0	Content		-72	-111	11509719	380934875
11526	08:42:22.606	00:00:11.525	691	-1024	-768	-1	-1	-1	-1	4	-1024	-768	-1	-1	-1	-1	4		0	0						Untertest1.avi	0	880	547	72	111				0	Content		-72	-111	11525950	380951106
11543	08:42:22.623	00:00:11.542	692	-1024	-768	-1	-1	-1	-1	4	-1024	-768	-1	-1	-1	-1	4		0	0						Untertest1.avi	0	880	547	72	111				0	Content		-72	-111	11542617	380967773
11559	08:42:22.639	00:00:11.558	693	-1024	-768	-1	-1	-1	-1	4	-1024	-768	-1	-1	-1	-1	4		0	0						Untertest1.avi	0	880	547	72	111				0	Content		-72	-111	11558927	380984083
11576	08:42:22.656	00:00:11.575	694	-1024	-768	-1	-1	-1	-1	4	-1024	-768	-1	-1	-1	-1	4		0	0						Untertest1.avi	0	880	547	72	111				0	Content		-72	-111	11575550	381000706
11592	08:42:22.672	00:00:11.592	695	-1024	-768	-1	-1	-1	-1	4	-1024	-768	-1	-1	-1	-1	4		0	0						Untertest1.avi	0	880	547	72	111				0	Content		-72	-111	11592174	381017330
11609	08:42:22.689	00:00:11.608	696	-1024	-768	-1	-1	-1	-1	4	-1024	-768	-1	-1	-1	-1	4		0	0						Untertest1.avi	0	880	547	72	111				0	Content		-72	-111	11608841	381033997
11626	08:42:22.706	00:00:11.625	697	-1024	-768	-1	-1	-1	-1	4	-1024	-768	-1	-1	-1	-1	4		0	0						Untertest1.avi	0	880	547	72	111				0	Content		-72	-111	11625508	381050664
11642	08:42:22.722	00:00:11.642	698	-1024	-768	-1	-1	-1	-1	4	-1024	-768	-1	-1	-1	-1	4		0	0						Untertest1.avi	0	880	547	72	111				0	Content		-72	-111	11642145	381067301
11659	08:42:22.739	00:00:11.658	699	-1024	-768	-1	-1	-1	-1	4	-1024	-768	-1	-1	-1	-1	4		0	0						Untertest1.avi	0	880	547	72	111				0	Content		-72	-111	11658812	381083968
11675	08:42:22.755	00:00:11.675	700	-1024	-768	-1	-1	-1	-1	4	-1024	-768	-1	-1	-1	-1	4		0	0						Untertest1.avi	0	880	547	72	111				0	Content		-72	-111	11675479	381100635
11692	08:42:22.772	00:00:11.692	701	-1024	-768	-1	-1	-1	-1	4	-1024	-768	-1	-1	-1	-1	4		0	0						Untertest1.avi	0	880	547	72	111				0	Content		-72	-111	11692335	381117491
11709	08:42:22.789	00:00:11.709	702	-1024	-768	-1	-1	-1	-1	4	-1024	-768	-1	-1	-1	-1	4		0	0						Untertest1.avi	0	880	547	72	111				0	Content		-72	-111	11709002	381134158
11726	08:42:22.806	00:00:11.725	703	-1024	-768	-1	-1	-1	-1	4	-1024	-768	-1	-1	-1	-1	4		0	0						Untertest1.avi	0	880	547	72	111				0	Content		-72	-111	11725669	381150825
11743	08:42:22.823	00:00:11.742	704	-1024	-768	-1	-1	-1	-1	4	-1024	-768	-1	-1	-1	-1	4		0	0						Untertest1.avi	0	880	547	72	111				0	Content		-72	-111	11742666	381167822
11759	08:42:22.839	00:00:11.759	705	-1024	-768	-1	-1	-1	-1	4	-1024	-768	-1	-1	-1	-1	4		0	0						Untertest1.avi	0	880	547	72	111				0	Content		-72	-111	11759333	381184489
11776	08:42:22.856	00:00:11.776	706	-1024	-768	-1	-1	-1	-1	4	-1024	-768	-1	-1	-1	-1	4		0	0						Untertest1.avi	0	880	547	72	111				0	Content		-72	-111	11776000	381201156
11793	08:42:22.873	00:00:11.793	707	-1024	-768	-1	-1	-1	-1	4	-1024	-768	-1	-1	-1	-1	4		0	0						Untertest1.avi	0	880	547	72	111				0	Content		-72	-111	11793053	381218209
11810	08:42:22.890	00:00:11.809	708	-1024	-768	-1	-1	-1	-1	4	-1024	-768	-1	-1	-1	-1	4		0	0						Untertest1.avi	0	880	547	72	111				0	Content		-72	-111	11809720	381234876
11826	08:42:22.906	00:00:11.826	709	-1024	-768	-1	-1	-1	-1	4	-1024	-768	-1	-1	-1	-1	4		0	0						Untertest1.avi	0	880	547	72	111				0	Content		-72	-111	11826387	381251543
11843	08:42:22.923	00:00:11.842	710	-1024	-768	-1	-1	-1	-1	4	-1024	-768	-1	-1	-1	-1	4		0	0						Untertest1.avi	0	880	547	72	111				0	Content		-72	-111	11842685	381267841
11859	08:42:22.939	00:00:11.859	711	-1024	-768	-1	-1	-1	-1	4	-1024	-768	-1	-1	-1	-1	4		0	0						Untertest1.avi	0	880	547	72	111				0	Content		-72	-111	11859352	381284508
11876	08:42:22.956	00:00:11.876	712	-1024	-768	-1	-1	-1	-1	4	-1024	-768	-1	-1	-1	-1	4		0	0						Untertest1.avi	0	880	547	72	111				0	Content		-72	-111	11876019	381301175
11892	08:42:22.972	00:00:11.892	713	-1024	-768	-1	-1	-1	-1	4	-1024	-768	-1	-1	-1	-1	4		0	0						Untertest1.avi	0	880	547	72	111				0	Content		-72	-111	11892439	381317595
11909	08:42:22.989	00:00:11.909	714	-1024	-768	-1	-1	-1	-1	4	-1024	-768	-1	-1	-1	-1	4		0	0						Untertest1.avi	0	880	547	72	111				0	Content		-72	-111	11909106	381334262
11926	08:42:23.006	00:00:11.925	715	-1024	-768	-1	-1	-1	-1	4	-1024	-768	-1	-1	-1	-1	4		0	0						Untertest1.avi	0	880	547	72	111				0	Content		-72	-111	11925773	381350929
11942	08:42:23.022	00:00:11.942	716	-1024	-768	-1	-1	-1	-1	4	-1024	-768	-1	-1	-1	-1	4		0	0						Untertest1.avi	0	880	547	72	111				0	Content		-72	-111	11942210	381367366
11959	08:42:23.039	00:00:11.958	717	-1024	-768	-1	-1	-1	-1	4	-1024	-768	-1	-1	-1	-1	4		0	0						Untertest1.avi	0	880	547	72	111				0	Content		-72	-111	11958877	381384033
11975	08:42:23.055	00:00:11.975	718	-1024	-768	-1	-1	-1	-1	4	-1024	-768	-1	-1	-1	-1	4		0	0						Untertest1.avi	0	880	547	72	111				0	Content		-72	-111	11975268	381400424
11992	08:42:23.072	00:00:11.991	719	-1024	-768	-1	-1	-1	-1	4	-1024	-768	-1	-1	-1	-1	4		0	0						Untertest1.avi	0	880	547	72	111				0	Content		-72	-111	11991951	381417107
12009	08:42:23.089	00:00:12.008	720	-1024	-768	-1	-1	-1	-1	4	-1024	-768	-1	-1	-1	-1	4		0	0						Untertest1.avi	0	880	547	72	111				0	Content		-72	-111	12008598	381433754
12025	08:42:23.105	00:00:12.025	721	-1024	-768	-1	-1	-1	-1	4	-1024	-768	-1	-1	-1	-1	4		0	0						Untertest1.avi	0	880	547	72	111				0	Content		-72	-111	12025265	381450421
12042	08:42:23.122	00:00:12.041	722	-1024	-768	-1	-1	-1	-1	4	-1024	-768	-1	-1	-1	-1	4		0	0						Untertest1.avi	0	880	547	72	111				0	Content		-72	-111	12041932	381467088
12059	08:42:23.139	00:00:12.058	723	-1024	-768	-1	-1	-1	-1	4	-1024	-768	-1	-1	-1	-1	4		0	0						Untertest1.avi	0	880	547	72	111				0	Content		-72	-111	12058750	381483906
12075	08:42:23.155	00:00:12.075	724	-1024	-768	-1	-1	-1	-1	4	-1024	-768	-1	-1	-1	-1	4		0	0						Untertest1.avi	0	880	547	72	111				0	Content		-72	-111	12075417	381500573
12092	08:42:23.172	00:00:12.092	725	-1024	-768	-1	-1	-1	-1	4	-1024	-768	-1	-1	-1	-1	4		0	0						Untertest1.avi	0	880	547	72	111				0	Content		-72	-111	12092084	381517240
12109	08:42:23.189	00:00:12.109	726	-1024	-768	-1	-1	-1	-1	4	-1024	-768	-1	-1	-1	-1	4		0	0						Untertest1.avi	0	880	547	72	111				0	Content		-72	-111	12109058	381534214
12126	08:42:23.206	00:00:12.125	727	-1024	-768	-1	-1	-1	-1	4	-1024	-768	-1	-1	-1	-1	4		0	0						Untertest1.avi	0	880	547	72	111				0	Content		-72	-111	12125725	381550881
12142	08:42:23.222	00:00:12.142	728	-1024	-768	-1	-1	-1	-1	4	-1024	-768	-1	-1	-1	-1	4		0	0						Untertest1.avi	0	880	547	72	111				0	Content		-72	-111	12142392	381567548
12160	08:42:23.240	00:00:12.159	729	-1024	-768	-1	-1	-1	-1	4	-1024	-768	-1	-1	-1	-1	4		0	0						Untertest1.avi	0	880	547	72	111				0	Content		-72	-111	12159698	381584854
12176	08:42:23.256	00:00:12.176	730	-1024	-768	-1	-1	-1	-1	4	-1024	-768	-1	-1	-1	-1	4		0	0						Untertest1.avi	0	880	547	72	111				0	Content		-72	-111	12176365	381601521
12193	08:42:23.273	00:00:12.192	731	-1024	-768	-1	-1	-1	-1	4	-1024	-768	-1	-1	-1	-1	4		0	0						Untertest1.avi	0	880	547	72	111				0	Content		-72	-111	12192580	381617736
12209	08:42:23.289	00:00:12.209	732	-1024	-768	-1	-1	-1	-1	4	-1024	-768	-1	-1	-1	-1	4		0	0						Untertest1.avi	0	880	547	72	111				0	Content		-72	-111	12209247	381634403
12226	08:42:23.306	00:00:12.225	733	-1024	-768	-1	-1	-1	-1	4	-1024	-768	-1	-1	-1	-1	4		0	0						Untertest1.avi	0	880	547	72	111				0	Content		-72	-111	12225914	381651070
12242	08:42:23.322	00:00:12.242	734	-1024	-768	-1	-1	-1	-1	4	-1024	-768	-1	-1	-1	-1	4		0	0						Untertest1.avi	0	880	547	72	111				0	Content		-72	-111	12242144	381667300
12259	08:42:23.339	00:00:12.258	735	-1024	-768	-1	-1	-1	-1	4	-1024	-768	-1	-1	-1	-1	4		0	0						Untertest1.avi	0	880	547	72	111				0	Content		-72	-111	12258811	381683967
12275	08:42:23.355	00:00:12.275	736	-1024	-768	-1	-1	-1	-1	4	-1024	-768	-1	-1	-1	-1	4		0	0						Untertest1.avi	0	880	547	72	111				0	Content		-72	-111	12275123	381700279
12292	08:42:23.372	00:00:12.291	737	-1024	-768	-1	-1	-1	-1	4	-1024	-768	-1	-1	-1	-1	4		0	0						Untertest1.avi	0	880	547	72	111				0	Content		-72	-111	12291743	381716899
12308	08:42:23.388	00:00:12.308	738	-1024	-768	-1	-1	-1	-1	4	-1024	-768	-1	-1	-1	-1	4		0	0						Untertest1.avi	0	880	547	72	111				0	Content		-72	-111	12308368	381733524
12325	08:42:23.405	00:00:12.325	739	-1024	-768	-1	-1	-1	-1	4	-1024	-768	-1	-1	-1	-1	4		0	0						Untertest1.avi	0	880	547	72	111				0	Content		-72	-111	12325035	381750191
12342	08:42:23.422	00:00:12.341	740	-1024	-768	-1	-1	-1	-1	4	-1024	-768	-1	-1	-1	-1	4		0	0						Untertest1.avi	0	880	547	72	111				0	Content		-72	-111	12341702	381766858
12358	08:42:23.438	00:00:12.358	741	-1024	-768	-1	-1	-1	-1	4	-1024	-768	-1	-1	-1	-1	4		0	0						Untertest1.avi	0	880	547	72	111				0	Content		-72	-111	12358339	381783495
12375	08:42:23.455	00:00:12.375	742	-1024	-768	-1	-1	-1	-1	4	-1024	-768	-1	-1	-1	-1	4		0	0						Untertest1.avi	0	880	547	72	111				0	Content		-72	-111	12375006	381800162
12392	08:42:23.472	00:00:12.391	743	-1024	-768	-1	-1	-1	-1	4	-1024	-768	-1	-1	-1	-1	4		0	0						Untertest1.avi	0	880	547	72	111				0	Content		-72	-111	12391673	381816829
12409	08:42:23.489	00:00:12.408	744	-1024	-768	-1	-1	-1	-1	4	-1024	-768	-1	-1	-1	-1	4		0	0						Untertest1.avi	0	880	547	72	111				0	Content		-72	-111	12408526	381833682
12425	08:42:23.505	00:00:12.425	745	-1024	-768	-1	-1	-1	-1	4	-1024	-768	-1	-1	-1	-1	4		0	0						Untertest1.avi	0	880	547	72	111				0	Content		-72	-111	12425194	381850350
12442	08:42:23.522	00:00:12.441	746	-1024	-768	-1	-1	-1	-1	4	-1024	-768	-1	-1	-1	-1	4		0	0						Untertest1.avi	0	880	547	72	111				0	Content		-72	-111	12441861	381867017
12459	08:42:23.539	00:00:12.458	747	-1024	-768	-1	-1	-1	-1	4	-1024	-768	-1	-1	-1	-1	4		0	0						Untertest1.avi	0	880	547	72	111				0	Content		-72	-111	12458858	381884014
12476	08:42:23.556	00:00:12.475	748	-1024	-768	-1	-1	-1	-1	4	-1024	-768	-1	-1	-1	-1	4		0	0						Untertest1.avi	0	880	547	72	111				0	Content		-72	-111	12475525	381900681
12492	08:42:23.572	00:00:12.492	749	-1024	-768	-1	-1	-1	-1	4	-1024	-768	-1	-1	-1	-1	4		0	0						Untertest1.avi	0	880	547	72	111				0	Content		-72	-111	12492192	381917348
12509	08:42:23.589	00:00:12.509	750	-1024	-768	-1	-1	-1	-1	4	-1024	-768	-1	-1	-1	-1	4		0	0						Untertest1.avi	0	880	547	72	111				0	Content		-72	-111	12509243	381934399
12526	08:42:23.606	00:00:12.525	751	-1024	-768	-1	-1	-1	-1	4	-1024	-768	-1	-1	-1	-1	4		0	0						Untertest1.avi	0	880	547	72	111				0	Content		-72	-111	12525910	381951066
12543	08:42:23.623	00:00:12.542	752	-1024	-768	-1	-1	-1	-1	4	-1024	-768	-1	-1	-1	-1	4		0	0						Untertest1.avi	0	880	547	72	111				0	Content		-72	-111	12542577	381967733
12559	08:42:23.639	00:00:12.558	753	-1024	-768	-1	-1	-1	-1	4	-1024	-768	-1	-1	-1	-1	4		0	0						Untertest1.avi	0	880	547	72	111				0	Content		-72	-111	12558874	381984030
12576	08:42:23.656	00:00:12.575	754	-1024	-768	-1	-1	-1	-1	4	-1024	-768	-1	-1	-1	-1	4		0	0						Untertest1.avi	0	880	547	72	111				0	Content		-72	-111	12575541	382000697
12592	08:42:23.672	00:00:12.592	755	-1024	-768	-1	-1	-1	-1	4	-1024	-768	-1	-1	-1	-1	4		0	0						Untertest1.avi	0	880	547	72	111				0	Content		-72	-111	12592208	382017364
12608	08:42:23.688	00:00:12.608	756	-1024	-768	-1	-1	-1	-1	4	-1024	-768	-1	-1	-1	-1	4		0	0						Untertest1.avi	0	880	547	72	111				0	Content		-72	-111	12608086	382033242
12625	08:42:23.705	00:00:12.624	757	-1024	-768	-1	-1	-1	-1	4	-1024	-768	-1	-1	-1	-1	4		0	0						Untertest1.avi	0	880	547	72	111				0	Content		-72	-111	12624832	382049988
12641	08:42:23.721	00:00:12.641	758	-1024	-768	-1	-1	-1	-1	4	-1024	-768	-1	-1	-1	-1	4		0	0						Untertest1.avi	0	880	547	72	111				0	Content		-72	-111	12641455	382066611
12658	08:42:23.738	00:00:12.658	759	-1024	-768	-1	-1	-1	-1	4	-1024	-768	-1	-1	-1	-1	4		0	0						Untertest1.avi	0	880	547	72	111				0	Content		-72	-111	12658122	382083278
12675	08:42:23.755	00:00:12.674	760	-1024	-768	-1	-1	-1	-1	4	-1024	-768	-1	-1	-1	-1	4		0	0						Untertest1.avi	0	880	547	72	111				0	Content		-72	-111	12674787	382099943
12691	08:42:23.771	00:00:12.691	761	-1024	-768	-1	-1	-1	-1	4	-1024	-768	-1	-1	-1	-1	4		0	0						Untertest1.avi	0	880	547	72	111				0	Content		-72	-111	12691454	382116610
12708	08:42:23.788	00:00:12.708	762	-1024	-768	-1	-1	-1	-1	4	827,8312	558,5256	0,4895553	0,5041326	525,1671	4,013962	0	21	828	559						Untertest1.avi	0	880	547	72	111	778	436	633	0	Content		756	448	12708073	382133229
12725	08:42:23.805	00:00:12.724	763	-1024	-768	-1	-1	-1	-1	4	817,3655	563,1234	0,4896218	0,5042127	525,1671	3,777506	0	21	817	563						Untertest1.avi	0	880	547	72	111	778	436	633	0	Content		745	452	12724697	382149853
12741	08:42:23.821	00:00:12.741	764	-1024	-768	-1	-1	-1	-1	4	-1024	-768	-1	-1	-1	-1	4	21	0	0						Untertest1.avi	0	880	547	72	111	778	436	633	0	Content		-72	-111	12741320	382166476
12758	08:42:23.838	00:00:12.758	765	-1024	-768	-1	-1	-1	-1	4	-1024	-768	-1	-1	-1	-1	4	21	0	0						Untertest1.avi	0	880	547	72	111	778	436	633	0	Content		-72	-111	12758006	382183162
12775	08:42:23.855	00:00:12.774	766	-1024	-768	-1	-1	-1	-1	4	-1024	-768	-1	-1	-1	-1	4	21	0	0						Untertest1.avi	0	880	547	72	111	778	436	633	0	Content		-72	-111	12774673	382199829
12791	08:42:23.871	00:00:12.791	767	-1024	-768	-1	-1	-1	-1	4	-1024	-768	-1	-1	-1	-1	4	21	0	0						Untertest1.avi	0	880	547	72	111	778	436	633	0	Content		-72	-111	12791306	382216462
12808	08:42:23.888	00:00:12.807	768	-1024	-768	-1	-1	-1	-1	4	-1024	-768	-1	-1	-1	-1	4	21	0	0						Untertest1.avi	0	880	547	72	111	778	436	633	0	Content		-72	-111	12807973	382233129
12825	08:42:23.905	00:00:12.824	769	-1024	-768	-1	-1	-1	-1	4	828,1389	562,7134	0,4905743	0,5037758	521,4099	4,047953	0	21	828	563						Untertest1.avi	0	880	547	72	111	778	436	633	0	Content		756	452	12824685	382249841
12841	08:42:23.921	00:00:12.841	770	-1024	-768	-1	-1	-1	-1	4	997,1536	547,2898	0,4954954	0,5032372	521,4099	3,212997	0	21	997	547						Untertest1.avi	0	880	547	72	111	778	436	633	0	Content		925	436	12841308	382266464
12858	08:42:23.938	00:00:12.857	771	851,2686	522,8538	0,6568248	0,4879233	526,2225	4,192853	0	905,2708	552,4834	0,4967242	0,503123	527,1443	4,085063	0	21	878	538						Untertest1.avi	0	880	547	72	111	778	436	633	0	Content		806	427	12857930	382283086
12875	08:42:23.955	00:00:12.874	772	-1024	-768	-1	-1	-1	-1	4	829,2335	554,3438	0,489912	0,5037029	525,5557	4,043766	0	21	829	554						Untertest1.avi	0	880	547	72	111	778	436	633	0	Content		757	443	12874689	382299845
12891	08:42:23.971	00:00:12.891	773	-1024	-768	-1	-1	-1	-1	4	-1024	-768	-1	-1	-1	-1	4	21	0	0						Untertest1.avi	0	880	547	72	111	778	436	633	0	Content		-72	-111	12891339	382316495
12908	08:42:23.988	00:00:12.908	774	-1024	-768	-1	-1	-1	-1	4	-1024	-768	-1	-1	-1	-1	4	21	0	0						Untertest1.avi	0	880	547	72	111	778	436	633	0	Content		-72	-111	12908006	382333162
12925	08:42:24.005	00:00:12.924	775	872,7264	529,0628	0,6578446	0,4878983	528,2338	4,206832	0	854,733	563,7118	0,4936128	0,5033853	510,4223	4,002247	0	21	864	546						Untertest1.avi	0	880	547	72	111	778	436	633	0	Content		792	435	12924624	382349780
12941	08:42:24.021	00:00:12.941	776	800,0674	538,2885	0,6525567	0,488297	509,067	4,102878	0	839,4468	567,5007	0,4935948	0,5032883	510,2363	3,979712	0	21	820	553						Untertest1.avi	0	880	547	72	111	778	436	633	0	Content		748	442	12941250	382366406
12958	08:42:24.038	00:00:12.957	777	810,5116	543,4237	0,6526699	0,4882139	509,2359	4,097918	0	842,3757	563,8617	0,4937065	0,5032179	510,0775	3,995201	0	21	826	554						Untertest1.avi	0	880	547	72	111	778	436	633	0	Content		754	443	12957870	382383026
12975	08:42:24.055	00:00:12.974	778	846,464	528,982	0,6527902	0,4878775	509,236	4,167387	0	886,6288	567,7093	0,4959666	0,5028305	520,2145	4,11144	0	21	867	548						Untertest1.avi	0	880	547	72	111	778	436	633	0	Content		795	437	12974623	382399779
12991	08:42:24.071	00:00:12.991	779	819,2229	536,7908	0,652815	0,4883384	509,31	4,143278	0	889,9122	559,8637	0,4965605	0,5028517	523,3179	4,151777	0	21	855	548						Untertest1.avi	0	880	547	72	111	778	436	633	0	Content		783	437	12991244	382416400
13008	08:42:24.088	00:00:13.007	780	792,9894	534,5465	0,6509115	0,4887894	521,4066	4,23248	0	894,9084	558,5517	0,4964622	0,5029372	523,1177	4,109193	0	21	844	547						Untertest1.avi	0	880	547	72	111	778	436	633	0	Content		772	436	13007869	382433025
13024	08:42:24.104	00:00:13.024	781	796,3083	525,1949	0,6505322	0,4887198	523,5752	4,221194	0	887,7443	561,1555	0,496624	0,5028964	524,118	4,1306	0	21	842	543						Untertest1.avi	0	880	547	72	111	778	436	633	0	Content		770	432	13024492	382449648
13041	08:42:24.121	00:00:13.041	782	814,2047	534,0576	0,6526764	0,4882558	509,3098	4,159765	0	892,8206	560,7888	0,4964896	0,5028192	523,4848	4,149793	0	21	854	547						Untertest1.avi	0	880	547	72	111	778	436	633	0	Content		782	436	13041241	382466397
13058	08:42:24.138	00:00:13.057	783	858,8849	525,5107	0,6568527	0,487749	523,8466	4,284673	0	896,2384	557,8536	0,4964543	0,5027049	523,1786	4,144689	0	21	878	542						Untertest1.avi	0	880	547	72	111	778	436	633	0	Content		806	431	13057866	382483022
13074	08:42:24.154	00:00:13.074	784	812,6786	539,4693	0,6528256	0,4882758	509,282	4,168109	0	885,7679	565,6126	0,4966032	0,5027181	523,5979	4,143385	0	21	849	553						Untertest1.avi	0	880	547	72	111	778	436	633	0	Content		777	442	13074486	382499642
13091	08:42:24.171	00:00:13.091	785	822,2711	536,6561	0,6528706	0,4884205	509,1688	4,164488	0	885,9765	563,1067	0,4963675	0,502779	522,3388	4,161915	0	21	854	550						Untertest1.avi	0	880	547	72	111	778	436	633	0	Content		782	439	13091236	382516392
13108	08:42:24.188	00:00:13.107	786	863,2975	530,2339	0,6574786	0,4880602	525,5709	4,272594	0	877,4059	560,6111	0,4964242	0,5028116	522,6364	4,136928	0	21	870	545						Untertest1.avi	0	880	547	72	111	778	436	633	0	Content		798	434	13107860	382533016
13124	08:42:24.204	00:00:13.124	787	816,4675	530,931	0,6528226	0,488408	509,1961	4,174341	0	891,7168	557,5421	0,4963954	0,5026755	522,6475	4,196415	0	21	854	544						Untertest1.avi	0	880	547	72	111	778	436	633	0	Content		782	433	13124483	382549639
13141	08:42:24.221	00:00:13.141	788	818,8839	538,45	0,6527859	0,4881901	509,1407	4,183777	0	-1024	-768	-1	-1	-1	-1	4	21	819	538						Untertest1.avi	0	880	547	72	111	778	436	633	0	Content		747	427	13141107	382566263
13158	08:42:24.238	00:00:13.157	789	784,4733	527,8657	0,6510128	0,4884486	520,5138	4,274822	0	-1024	-768	-1	-1	-1	-1	4	21	784	528						Untertest1.avi	0	880	547	72	111	778	436	633	0	Content		712	417	13157858	382583014
13174	08:42:24.254	00:00:13.174	790	872,5081	530,0505	0,658354	0,4874221	529,1676	4,346879	0	894,0203	558,4283	0,4961495	0,502114	522,2252	4,175521	0	21	883	544						Untertest1.avi	0	880	547	72	111	778	436	633	0	Content		811	433	13174481	382599637
13191	08:42:24.271	00:00:13.191	791	823,2667	536,6031	0,6526697	0,4878852	508,8781	4,193005	0	878,8679	563,3396	0,4955464	0,5020677	519,6355	4,142308	0	21	851	550						Untertest1.avi	0	880	547	72	111	778	436	633	0	Content		779	439	13191106	382616262
13208	08:42:24.288	00:00:13.207	792	814,6567	532,5495	0,6526293	0,4877681	508,9708	4,173069	0	883,6499	561,3638	0,4955254	0,5019744	519,6647	4,190722	0	21	849	547						Untertest1.avi	0	880	547	72	111	778	436	633	0	Content		777	436	13207729	382632885
13224	08:42:24.304	00:00:13.224	793	825,0817	535,7204	0,6525828	0,4875682	509,0779	4,17275	0	883,5551	559,1665	0,4956357	0,5018396	520,2941	4,165685	0	21	854	547						Untertest1.avi	0	880	547	72	111	778	436	633	0	Content		782	436	13224477	382649633
13241	08:42:24.321	00:00:13.241	794	860,788	526,8712	0,6577943	0,4869946	527,9268	4,38087	0	884,9583	564,3183	0,4955904	0,5016793	520,2819	4,182852	0	21	873	546						Untertest1.avi	0	880	547	72	111	778	436	633	0	Content		801	435	13241100	382666256
13258	08:42:24.338	00:00:13.257	795	864,8169	523,9154	0,6576321	0,4869227	527,5796	4,383516	0	888,5673	559,8359	0,4958811	0,501593	522,0084	4,21855	0	21	877	542						Untertest1.avi	0	880	547	72	111	778	436	633	0	Content		805	431	13257723	382682879
13274	08:42:24.354	00:00:13.274	796	820,847	538,4584	0,6523603	0,4873439	508,9966	4,204383	0	890,8766	558,1993	0,4964635	0,5014986	525,26	4,187768	0	21	856	548						Untertest1.avi	0	880	547	72	111	778	436	633	0	Content		784	437	13274345	382699501
13291	08:42:24.371	00:00:13.291	797	812,1552	539,2987	0,6522858	0,4873977	509,1089	4,236166	0	893,91	551,3904	0,4963214	0,5015705	524,8142	4,275203	0	21	853	545						Untertest1.avi	0	880	547	72	111	778	436	633	0	Content		781	434	13291096	382716252
13308	08:42:24.388	00:00:13.307	798	793,2984	538,4752	0,6504817	0,4879137	520,9897	4,334807	0	879,6399	566,6512	0,4963017	0,5016254	524,8142	4,056271	0	21	836	553						Untertest1.avi	0	880	547	72	111	778	436	633	0	Content		764	442	13307639	382732795
13324	08:42:24.404	00:00:13.324	799	788,0592	539,6248	0,6507818	0,4879285	519,2491	4,311648	0	880,2685	569,8374	0,4963483	0,5016341	524,8142	4,050668	0	21	834	555						Untertest1.avi	0	880	547	72	111	778	436	633	0	Content		762	444	13324262	382749418
13341	08:42:24.421	00:00:13.341	800	-1024	-768	-1	-1	-1	-1	4	-1024	-768	-1	-1	-1	-1	4	22	0	0						Untertest1.avi	0	880	547	72	111	730	409	400	0	Content		-72	-111	13341010	382766166
13358	08:42:24.438	00:00:13.357	801	-1024	-768	-1	-1	-1	-1	4	-1024	-768	-1	-1	-1	-1	4	22	0	0						Untertest1.avi	0	880	547	72	111	730	409	400	0	Content		-72	-111	13357634	382782790
13374	08:42:24.454	00:00:13.374	802	-1024	-768	-1	-1	-1	-1	4	-1024	-768	-1	-1	-1	-1	4	22	0	0						Untertest1.avi	0	880	547	72	111	730	409	400	0	Content		-72	-111	13374301	382799457
13391	08:42:24.471	00:00:13.390	803	771,3625	497,5805	0,6508551	0,4863459	522,6709	4,329137	0	843,3234	538,3774	0,4939931	0,500006	522,5726	4,065177	0	22	807	518						Untertest1.avi	0	880	547	72	111	730	409	400	0	Content		735	407	13390882	382816038
13408	08:42:24.488	00:00:13.407	804	-1024	-768	-1	-1	-1	-1	4	837,4135	530,4962	0,4939931	0,4998608	521,0554	4,125493	0	22	837	530						Untertest1.avi	0	880	547	72	111	730	409	400	0	Content		765	419	13407628	382832784
13424	08:42:24.504	00:00:13.424	805	769,1282	498,1541	0,6508926	0,4861869	522,6709	4,324593	0	833,7271	533,132	0,4939657	0,4999379	521,0554	4,061852	0	22	801	516						Untertest1.avi	0	880	547	72	111	730	409	400	0	Content		729	405	13424249	382849405
13441	08:42:24.521	00:00:13.440	806	831,9138	494,7255	0,6567628	0,4854032	522,6702	4,343283	0	831,0587	527,5282	0,4939984	0,4999752	521,0554	4,112946	0	22	831	511						Untertest1.avi	0	880	547	72	111	730	409	400	0	Content		759	400	13440874	382866030
13457	08:42:24.537	00:00:13.457	807	759,0214	495,6783	0,6510169	0,486421	522,6709	4,377057	0	801,1206	530,3948	0,4916581	0,5003235	521,0555	4,246819	0	22	780	513						Untertest1.avi	0	880	547	72	111	730	409	400	0	Content		708	402	13457496	382882652
13474	08:42:24.554	00:00:13.474	808	839,1092	489,761	0,65698	0,4855147	522,6702	4,36787	0	861,9984	522,6143	0,4963012	0,4998191	521,0554	4,222529	0	22	851	506						Untertest1.avi	0	880	547	72	111	730	409	400	0	Content		779	395	13474247	382899403
13491	08:42:24.571	00:00:13.490	809	-1024	-768	-1	-1	-1	-1	4	-1024	-768	-1	-1	-1	-1	4	22	0	0						Untertest1.avi	0	880	547	72	111	730	409	400	0	Content		-72	-111	13490903	382916059
13508	08:42:24.588	00:00:13.507	810	-1024	-768	-1	-1	-1	-1	4	-1024	-768	-1	-1	-1	-1	4	22	0	0						Untertest1.avi	0	880	547	72	111	730	409	400	0	Content		-72	-111	13507570	382932726
13524	08:42:24.604	00:00:13.524	811	781,2793	504,7609	0,6530198	0,4860487	508,941	4,263161	0	823,9934	531,6685	0,4939038	0,5001271	510,3148	4,143097	0	22	803	518						Untertest1.avi	0	880	547	72	111	730	409	400	0	Content		731	407	13524193	382949349
13541	08:42:24.621	00:00:13.540	812	782,7999	505,9205	0,6530528	0,4859831	508,9731	4,266481	0	817,0707	538,7155	0,4939475	0,5000314	510,4243	4,144763	0	22	800	522						Untertest1.avi	0	880	547	72	111	730	409	400	0	Content		728	411	13540817	382965973
13558	08:42:24.638	00:00:13.557	813	779,9271	509,357	0,6531023	0,4859449	509,0424	4,266238	0	823,9056	532,41	0,4939891	0,4999673	510,4037	4,170557	0	22	802	521						Untertest1.avi	0	880	547	72	111	730	409	400	0	Content		730	410	13557566	382982722
13574	08:42:24.654	00:00:13.574	814	783,7285	508,5815	0,6532053	0,4859185	509,2412	4,260553	0	820,1675	531,1846	0,4940278	0,499936	510,4315	4,147376	0	22	802	520						Untertest1.avi	0	880	547	72	111	730	409	400	0	Content		730	409	13574190	382999346
13591	08:42:24.671	00:00:13.590	815	780,6674	507,1318	0,6532071	0,4859423	509,2592	4,260969	0	822,8446	531,0162	0,4940186	0,4999357	510,4213	4,183603	0	22	802	519						Untertest1.avi	0	880	547	72	111	730	409	400	0	Content		730	408	13590814	383015970
13607	08:42:24.687	00:00:13.607	816	783,8472	509,2937	0,6531509	0,48604	509,1402	4,29455	0	819,5248	537,0218	0,4939764	0,4999835	510,4313	4,187582	0	22	802	523						Untertest1.avi	0	880	547	72	111	730	409	400	0	Content		730	412	13607438	383032594
13624	08:42:24.704	00:00:13.624	817	785,9893	512,6873	0,653127	0,4861588	509,0889	4,274517	0	820,0542	537,7367	0,493944	0,500039	510,419	4,204091	0	22	803	525						Untertest1.avi	0	880	547	72	111	730	409	400	0	Content		731	414	13624185	383049341
13641	08:42:24.721	00:00:13.640	818	783,7485	508,7887	0,653115	0,4863328	509,3321	4,242495	0	819,8118	538,22	0,4939646	0,5001191	510,4052	4,20282	0	22	802	524						Untertest1.avi	0	880	547	72	111	730	409	400	0	Content		730	413	13640809	383065965
13657	08:42:24.737	00:00:13.657	819	784,0213	507,1226	0,6532714	0,4864522	509,2254	4,260741	0	817,1566	538,7017	0,4940506	0,5001718	510,3825	4,170381	0	22	801	523						Untertest1.avi	0	880	547	72	111	730	409	400	0	Content		729	412	13657433	383082589
13674	08:42:24.754	00:00:13.674	820	784,2312	506,7872	0,6534827	0,486659	509,0416	4,255353	0	823,1983	534,3327	0,4942736	0,500413	510,3417	4,194168	0	22	804	521						Untertest1.avi	0	880	547	72	111	730	409	400	0	Content		732	410	13674056	383099212
13691	08:42:24.771	00:00:13.690	821	784,9644	506,5153	0,653659	0,4867791	509,308	4,24973	0	868,8112	532,5328	0,494393	0,5002778	510,3417	4,213114	0	22	827	520						Untertest1.avi	0	880	547	72	111	730	409	400	0	Content		755	409	13690806	383115962
13707	08:42:24.787	00:00:13.707	822	782,6984	506,5122	0,65368	0,4867439	509,3408	4,286636	0	819,9514	533,0306	0,4944433	0,5004787	510,5077	4,208482	0	22	801	520						Untertest1.avi	0	880	547	72	111	730	409	400	0	Content		729	409	13707429	383132585
13724	08:42:24.804	00:00:13.724	823	772,3303	517,0645	0,6538549	0,4868117	509,366	4,27969	0	816,8451	539,2047	0,4947119	0,5004865	510,4296	4,22089	0	22	795	528						Untertest1.avi	0	880	547	72	111	730	409	400	0	Content		723	417	13724053	383149209
13741	08:42:24.821	00:00:13.740	824	667,1987	540,7305	0,6553999	0,4873409	509,6993	4,261989	0	709,7281	573,1914	0,496562	0,5009001	510,8377	4,17876	0	23	688	557						Untertest1.avi	0	880	547	72	111	561	452	450	0	Content		616	446	13740678	383165834
13757	08:42:24.837	00:00:13.757	825	608,9272	554,2509	0,6566981	0,487532	509,7927	4,250572	0	652,3294	579,7483	0,4978321	0,501211	510,9017	4,173235	0	23	631	567						Untertest1.avi	0	880	547	72	111	561	452	450	0	Content		559	456	13757425	383182581
13774	08:42:24.854	00:00:13.774	826	604,9364	549,8998	0,6569796	0,4875323	509,6234	4,233328	0	643,4921	582,915	0,4978598	0,5011947	510,8696	4,152539	0	23	624	566						Untertest1.avi	0	880	547	72	111	561	452	450	0	Content		552	455	13774051	383199207
13791	08:42:24.871	00:00:13.790	827	597,9968	547,7887	0,6570387	0,4876536	509,6183	4,249847	0	642,2429	578,5879	0,4978808	0,5012705	510,8744	4,158887	0	23	620	563						Untertest1.avi	0	880	547	72	111	561	452	450	0	Content		548	452	13790675	383215831
13807	08:42:24.887	00:00:13.807	828	600,7697	546,7942	0,6571717	0,4879064	509,6536	4,189357	0	643,7962	578,9616	0,4980001	0,501393	511,0431	4,146079	0	23	622	563						Untertest1.avi	0	880	547	72	111	561	452	450	0	Content		550	452	13807423	383232579
13824	08:42:24.904	00:00:13.824	829	609,601	549,6545	0,6573896	0,4881286	509,8549	4,171588	0	655,443	581,7668	0,4981264	0,5015671	510,8451	4,098562	0	23	633	566						Untertest1.avi	0	880	547	72	111	561	452	450	0	Content		561	455	13824046	383249202
13841	08:42:24.921	00:00:13.840	830	610,7515	548,2275	0,6574239	0,4882838	510,0165	4,155539	0	700,2969	584,0521	0,4982721	0,5014288	510,8452	4,108541	0	23	656	566						Untertest1.avi	0	880	547	72	111	561	452	450	0	Content		584	455	13840670	383265826
13857	08:42:24.937	00:00:13.857	831	605,397	550,3453	0,6574339	0,4884118	510,0057	4,178607	0	612,0311	576,2742	0,4957292	0,5020174	521,9091	4,133245	0	23	609	563						Untertest1.avi	0	880	547	72	111	561	452	450	0	Content		537	452	13857294	383282450
13874	08:42:24.954	00:00:13.874	832	607,8298	545,7054	0,6574607	0,4884333	509,9147	4,132751	0	653,6403	581,7767	0,4980965	0,5017994	510,8513	4,086908	0	23	631	564						Untertest1.avi	0	880	547	72	111	561	452	450	0	Content		559	453	13874042	383299198
13891	08:42:24.971	00:00:13.890	833	604,7494	542,7369	0,657493	0,4884559	509,9756	4,142524	0	682,0196	577,5638	0,5018525	0,5013327	528,5832	4,172871	0	23	643	560						Untertest1.avi	0	880	547	72	111	561	452	450	0	Content		571	449	13890665	383315821
13907	08:42:24.987	00:00:13.907	834	615,0507	543,777	0,6575276	0,488561	509,8647	4,099782	0	664,3521	582,2645	0,4980738	0,5017284	510,8964	4,100999	0	23	640	563						Untertest1.avi	0	880	547	72	111	561	452	450	0	Content		568	452	13907290	383332446
13924	08:42:25.004	00:00:13.923	835	613,4213	545,6178	0,6575369	0,4887559	509,8557	4,122245	0	628,7062	572,2538	0,4957683	0,5020357	521,5276	4,148656	0	23	621	559						Untertest1.avi	0	880	547	72	111	561	452	450	0	Content		549	448	13923917	383349073
13941	08:42:25.021	00:00:13.940	836	606,2643	547,5438	0,6575286	0,4890746	509,9675	4,04815	0	664,4843	578,9995	0,4980697	0,5021056	510,9291	4,061308	0	23	635	563						Untertest1.avi	0	880	547	72	111	561	452	450	0	Content		563	452	13940662	383365818
13957	08:42:25.037	00:00:13.957	837	577,7905	537,2236	0,6555623	0,490035	523,2003	4,149598	0	685,1457	574,2107	0,5015844	0,5022071	527,4763	4,184139	0	23	631	556						Untertest1.avi	0	880	547	72	111	561	452	450	0	Content		559	445	13957286	383382442
13974	08:42:25.054	00:00:13.973	838	604,4269	546,4221	0,6575295	0,4900792	509,9858	4,050883	0	663,9177	577,7563	0,4980613	0,5030197	511,0262	4,016416	0	23	634	562						Untertest1.avi	0	880	547	72	111	561	452	450	0	Content		562	451	13973910	383399066
13991	08:42:25.071	00:00:13.990	839	610,8987	551,2485	0,6575295	0,4903853	509,8264	4,033849	0	664,9257	579,9703	0,4980259	0,5032669	510,9763	4,038419	0	23	638	566						Untertest1.avi	0	880	547	72	111	561	452	450	0	Content		566	455	13990532	383415688
14007	08:42:25.087	00:00:14.007	840	607,629	551,1747	0,6574821	0,4905241	509,7367	4,106986	0	-1024	-768	-1	-1	-1	-1	4	23	608	551						Untertest1.avi	0	880	547	72	111	561	452	450	0	Content		536	440	14007283	383432439
14024	08:42:25.104	00:00:14.023	841	611,3185	547,7532	0,6574184	0,4905756	509,6736	4,045656	0	-1024	-768	-1	-1	-1	-1	4	23	611	548						Untertest1.avi	0	880	547	72	111	561	452	450	0	Content		539	437	14023905	383449061
14041	08:42:25.121	00:00:14.040	842	606,9265	548,938	0,6572555	0,4907286	509,8899	4,03646	0	657,1315	578,1743	0,4977117	0,5034927	510,8214	4,020986	0	23	632	564						Untertest1.avi	0	880	547	72	111	561	452	450	0	Content		560	453	14040529	383465685
14057	08:42:25.137	00:00:14.057	843	571,3404	543,4329	0,6557153	0,4914122	519,3743	4,057084	0	663,8246	579,0421	0,4975924	0,5037137	510,7249	4,007393	0	23	618	561						Untertest1.avi	0	880	547	72	111	561	452	450	0	Content		546	450	14057155	383482311
14074	08:42:25.154	00:00:14.073	844	613,9878	548,6035	0,6571072	0,4913062	509,7569	4,024717	0	692,3218	581,6313	0,4976343	0,5036793	510,7249	4,005843	0	23	653	565						Untertest1.avi	0	880	547	72	111	561	452	450	0	Content		581	454	14073907	383499063
14091	08:42:25.171	00:00:14.090	845	603,3776	551,9058	0,6570954	0,4915664	509,8318	4,040444	0	692,6099	573,5518	0,5009454	0,5039805	526,7354	4,143046	0	23	648	563						Untertest1.avi	0	880	547	72	111	561	452	450	0	Content		576	452	14090530	383515686
14107	08:42:25.187	00:00:14.107	846	607,623	543,9719	0,6571693	0,4916961	509,7015	4,039484	0	661,2372	578,1489	0,4975652	0,5044469	510,5715	4,032748	0	23	634	561						Untertest1.avi	0	880	547	72	111	561	452	450	0	Content		562	450	14107151	383532307
14124	08:42:25.204	00:00:14.123	847	614,1096	550,1879	0,6572824	0,4915295	509,7813	4,076106	0	651,5228	579,002	0,4976802	0,5042453	510,5755	3,999219	0	23	633	565						Untertest1.avi	0	880	547	72	111	561	452	450	0	Content		561	454	14123775	383548931
14141	08:42:25.221	00:00:14.140	848	607,4324	545,1501	0,6574278	0,4913479	509,7377	4,020566	0	655,3501	579,5647	0,4978035	0,503987	510,7076	3,986901	0	23	631	562						Untertest1.avi	0	880	547	72	111	561	452	450	0	Content		559	451	14140526	383565682
14157	08:42:25.237	00:00:14.157	849	614,8516	547,4265	0,6575541	0,4912318	509,6877	4,030846	0	657,6054	582,2739	0,4979151	0,503808	510,6328	4,011475	0	23	636	565						Untertest1.avi	0	880	547	72	111	561	452	450	0	Content		564	454	14157150	383582306
14174	08:42:25.254	00:00:14.173	850	622,7151	528,6949	0,6572614	0,4905633	509,7563	4,086281	0	680,6517	559,1709	0,4977233	0,5031886	510,7593	4,059546	0	23	652	544						Untertest1.avi	0	880	547	72	111	561	452	450	0	Content		580	433	14173771	383598927
14190	08:42:25.270	00:00:14.190	851	661,7343	484,4659	0,6563374	0,4889188	509,6483	4,104753	0	712,2411	516,9229	0,4971457	0,5016433	510,7506	4,056056	0	24	687	501						Untertest1.avi	0	880	547	72	111	634	350	333	0	Content		615	390	14190396	383615552
14207	08:42:25.287	00:00:14.207	852	682,9853	451,604	0,6560261	0,4878007	509,6698	4,14082	0	730,2568	481,4863	0,4970203	0,5007966	510,6552	4,09817	0	24	707	467						Untertest1.avi	0	880	547	72	111	634	350	333	0	Content		635	356	14207146	383632302
14224	08:42:25.304	00:00:14.223	853	704,3301	422,7981	0,6620062	0,4871301	530,4254	4,252357	0	750,9554	470,4707	0,5009431	0,5003982	528,8065	4,206666	0	24	728	447						Untertest1.avi	0	880	547	72	111	634	350	333	0	Content		656	336	14223768	383648924
14240	08:42:25.320	00:00:14.240	854	670,329	446,7502	0,6564073	0,4878093	509,6786	4,136832	0	763,2519	473,8597	0,5009997	0,5004913	528,7844	4,252788	0	24	717	460						Untertest1.avi	0	880	547	72	111	634	350	333	0	Content		645	349	14240392	383665548
14257	08:42:25.337	00:00:14.257	855	679,7399	446,1856	0,6565312	0,4878304	509,5277	4,160645	0	752,0352	468,5465	0,5003248	0,5005125	525,1548	4,209171	0	24	716	457						Untertest1.avi	0	880	547	72	111	634	350	333	0	Content		644	346	14257014	383682170
14274	08:42:25.354	00:00:14.273	856	672,6985	444,9417	0,6566569	0,4878656	509,4394	4,175032	0	-1024	-768	-1	-1	-1	-1	4	24	673	445						Untertest1.avi	0	880	547	72	111	634	350	333	0	Content		601	334	14273764	383698920
14290	08:42:25.370	00:00:14.290	857	-1024	-768	-1	-1	-1	-1	4	752,0697	466,5279	0,5001834	0,5005882	524,2571	4,227092	0	24	752	467						Untertest1.avi	0	880	547	72	111	634	350	333	0	Content		680	356	14290385	383715541
14307	08:42:25.387	00:00:14.307	858	670,2822	445,1489	0,6567715	0,4877693	509,4612	4,177729	0	742,0505	473,4275	0,5001138	0,5005065	523,8119	4,192151	0	24	706	459						Untertest1.avi	0	880	547	72	111	634	350	333	0	Content		634	348	14307011	383732167
14324	08:42:25.404	00:00:14.323	859	671,436	442,9724	0,6568164	0,4876922	509,4729	4,166684	0	-1024	-768	-1	-1	-1	-1	4	24	671	443						Untertest1.avi	0	880	547	72	111	634	350	333	0	Content		599	332	14323636	383748792
14340	08:42:25.420	00:00:14.340	860	676,3718	447,6949	0,6569231	0,4876721	509,3978	4,227307	0	742,4504	477,7462	0,4996716	0,500459	521,3821	4,177422	0	24	709	463						Untertest1.avi	0	880	547	72	111	634	350	333	0	Content		637	352	14340383	383765539
14357	08:42:25.437	00:00:14.357	861	669,7382	447,4299	0,6569871	0,4877336	509,3907	4,172039	0	749,6766	468,9266	0,5003136	0,5004658	524,1231	4,231124	0	24	710	458						Untertest1.avi	0	880	547	72	111	634	350	333	0	Content		638	347	14357005	383782161
14374	08:42:25.454	00:00:14.373	862	639,9097	434,863	0,6554786	0,4881376	520,0085	4,262736	0	721,6899	488,6019	0,4974521	0,5007468	510,5104	4,195273	0	24	681	462						Untertest1.avi	0	880	547	72	111	634	350	333	0	Content		609	351	14373630	383798786
14390	08:42:25.470	00:00:14.390	863	713,6716	438,4776	0,6611249	0,4872066	523,3542	4,329171	0	715,564	483,331	0,4975044	0,5006814	510,4826	4,148733	0	24	715	461						Untertest1.avi	0	880	547	72	111	634	350	333	0	Content		643	350	14390378	383815534
14407	08:42:25.487	00:00:14.407	864	672,1931	449,1959	0,6571655	0,4876579	509,3439	4,252098	0	716,6	483,0774	0,4974945	0,5005516	510,4719	4,15845	0	24	694	466						Untertest1.avi	0	880	547	72	111	634	350	333	0	Content		622	355	14407001	383832157
14424	08:42:25.504	00:00:14.423	865	673,7711	450,7249	0,657098	0,4874709	509,5455	4,205507	0	697,6133	476,1719	0,494889	0,5005059	522,3112	4,255708	0	24	686	463						Untertest1.avi	0	880	547	72	111	634	350	333	0	Content		614	352	14423625	383848781
14440	08:42:25.520	00:00:14.440	866	672,3321	452,0498	0,6570945	0,4874931	509,4017	4,282986	0	745,27	468,9623	0,5005724	0,5000253	525,2827	4,277492	0	24	709	461						Untertest1.avi	0	880	547	72	111	634	350	333	0	Content		637	350	14440249	383865405
14457	08:42:25.537	00:00:14.456	867	680,0773	453,4286	0,6571291	0,4876382	509,3127	4,263806	0	722,3753	484,6145	0,49741	0,5005055	510,5095	4,168626	0	24	701	469						Untertest1.avi	0	880	547	72	111	634	350	333	0	Content		629	358	14456997	383882153
14474	08:42:25.554	00:00:14.473	868	674,9705	455,5457	0,6571748	0,4876437	509,298	4,236118	0	721,7151	481,4171	0,4974539	0,5005456	510,4763	4,186948	0	24	698	468						Untertest1.avi	0	880	547	72	111	634	350	333	0	Content		626	357	14473624	383898780
14490	08:42:25.570	00:00:14.490	869	673,3383	456,5107	0,6572297	0,4874768	509,4268	4,243317	0	756,0726	472,684	0,5008186	0,5000719	525,9141	4,302288	0	24	715	465						Untertest1.avi	0	880	547	72	111	634	350	333	0	Content		643	354	14490248	383915404
14507	08:42:25.587	00:00:14.506	870	656,7103	443,9263	0,6576699	0,4870375	509,3997	4,221994	0	697,4205	474,855	0,4979854	0,4999111	510,4878	4,142385	0	24	677	459						Untertest1.avi	0	880	547	72	111	634	350	333	0	Content		605	348	14506872	383932028
14524	08:42:25.604	00:00:14.523	871	621,6215	413,1735	0,6583189	0,4859349	509,6614	4,15469	0	649,5815	429,4666	0,4950096	0,4991257	528,5024	4,206638	0	25	636	421						Untertest1.avi	0	880	547	72	111	552	299	283	0	Content		564	310	14523619	383948775
14540	08:42:25.620	00:00:14.540	872	601,597	392,2473	0,6588522	0,4852602	509,6329	4,147263	0	680,6016	420,1722	0,5020737	0,4979224	523,8444	4,153448	0	25	641	406						Untertest1.avi	0	880	547	72	111	552	299	283	0	Content		569	295	14540243	383965399
14557	08:42:25.637	00:00:14.556	873	599,0005	389,013	0,6591082	0,4852548	509,6531	4,10507	0	645,5963	426,9549	0,4994237	0,498328	510,6669	4,052219	0	25	622	408						Untertest1.avi	0	880	547	72	111	552	299	283	0	Content		550	297	14556866	383982022
14573	08:42:25.653	00:00:14.573	874	602,3957	392,7917	0,6592153	0,4854364	509,5052	4,064644	0	646,5709	427,333	0,4994474	0,498433	510,6444	4,029498	0	25	624	410						Untertest1.avi	0	880	547	72	111	552	299	283	0	Content		552	299	14573491	383998647
14590	08:42:25.670	00:00:14.590	875	599,4578	392,8705	0,6593276	0,4854876	509,5766	4,039448	0	644,9987	429,755	0,4995173	0,4984079	510,6728	3,958336	0	25	622	411						Untertest1.avi	0	880	547	72	111	552	299	283	0	Content		550	300	14590239	384015395
14607	08:42:25.687	00:00:14.606	876	595,7046	390,1905	0,6594412	0,485516	509,6729	4,009546	0	640,8293	428,7936	0,4995692	0,4983761	510,6648	3,949312	0	25	618	409						Untertest1.avi	0	880	547	72	111	552	299	283	0	Content		546	298	14606864	384032020
14623	08:42:25.703	00:00:14.623	877	600,1674	390,7151	0,6595621	0,4855198	509,5444	3,932755	0	647,4755	428,3691	0,4996666	0,4983517	510,6281	3,911531	0	25	624	410						Untertest1.avi	0	880	547	72	111	552	299	283	0	Content		552	299	14623486	384048642
14640	08:42:25.720	00:00:14.640	878	600,4077	392,3397	0,6596345	0,4855511	509,5443	3,926968	0	651,4352	430,5889	0,4997344	0,4983514	510,6467	3,935251	0	25	626	411						Untertest1.avi	0	880	547	72	111	552	299	283	0	Content		554	300	14640123	384065279
14657	08:42:25.737	00:00:14.656	879	597,9664	392,1872	0,6596959	0,4856419	509,7535	3,958236	0	643,3023	431,2186	0,4997804	0,4984418	510,573	3,856831	0	25	621	412						Untertest1.avi	0	880	547	72	111	552	299	283	0	Content		549	301	14656863	384082019
14673	08:42:25.753	00:00:14.673	880	603,8135	396,1873	0,6597455	0,4857704	509,7673	3,899498	0	644,1838	426,6071	0,4998141	0,4985424	510,5496	3,791531	0	25	624	411						Untertest1.avi	0	880	547	72	111	552	299	283	0	Content		552	300	14673483	384098639
14690	08:42:25.770	00:00:14.690	881	593,1344	398,6494	0,6598335	0,4859382	509,7044	3,895164	0	645,8079	430,4764	0,4998598	0,4986404	510,5749	3,76512	0	25	619	415						Untertest1.avi	0	880	547	72	111	552	299	283	0	Content		547	304	14690120	384115276
14707	08:42:25.787	00:00:14.706	882	596,6043	388,0281	0,6599355	0,4861556	509,7008	3,876381	0	653,8474	424,8223	0,4999237	0,4987996	510,6594	3,788342	0	25	625	406						Untertest1.avi	0	880	547	72	111	552	299	283	0	Content		553	295	14706732	384131888
14723	08:42:25.803	00:00:14.723	883	597,765	390,549	0,660022	0,4863271	509,5635	3,816911	0	647,4987	428,6742	0,4999911	0,4989204	510,703	3,7585	0	25	623	410						Untertest1.avi	0	880	547	72	111	552	299	283	0	Content		551	299	14723482	384148638
14740	08:42:25.820	00:00:14.740	884	594,949	393,63	0,6600699	0,4864528	509,7239	3,814696	0	656,1695	425,5658	0,5000606	0,4989913	510,7273	3,745302	0	25	626	410						Untertest1.avi	0	880	547	72	111	552	299	283	0	Content		554	299	14740117	384165273
14757	08:42:25.837	00:00:14.756	885	594,8035	392,2717	0,6601549	0,4865014	509,8453	3,795228	0	652,7196	430,1082	0,5001494	0,4990258	510,7587	3,737531	0	25	624	411						Untertest1.avi	0	880	547	72	111	552	299	283	0	Content		552	300	14756728	384181884
14773	08:42:25.853	00:00:14.773	886	599,5961	389,1255	0,6602341	0,4865098	509,7051	3,750239	0	657,832	427,7675	0,500204	0,499029	510,7767	3,738195	0	25	629	408						Untertest1.avi	0	880	547	72	111	552	299	283	0	Content		557	297	14773352	384198508
14790	08:42:25.870	00:00:14.790	887	600,1375	391,7916	0,6602733	0,486504	509,747	3,734745	0	649,6185	424,5933	0,5002424	0,4990121	510,7954	3,665276	0	25	625	408						Untertest1.avi	0	880	547	72	111	552	299	283	0	Content		553	297	14790116	384215272
14807	08:42:25.887	00:00:14.806	888	660,0408	368,2855	0,6589865	0,4859146	509,8951	3,71131	0	731,2222	402,6913	0,4991682	0,4983086	511,1561	3,663645	0	26	696	385						Untertest1.avi	0	880	547	72	111	747	207	350	0	Content		624	274	14806723	384231879
14823	08:42:25.903	00:00:14.823	889	756,2373	325,2747	0,6568129	0,4851403	509,7261	3,69763	0	819,3674	367,4261	0,4976017	0,4972933	511,2579	3,646903	0	26	788	346						Untertest1.avi	0	880	547	72	111	747	207	350	0	Content		716	235	14823348	384248504
14840	08:42:25.920	00:00:14.839	890	759,9824	361,2978	0,6559216	0,4848447	509,7837	3,795841	0	821,3992	373,0981	0,4970468	0,4967771	511,4324	3,663336	0	26	791	367						Untertest1.avi	0	880	547	72	111	747	207	350	0	Content		719	256	14839972	384265128
14857	08:42:25.937	00:00:14.856	891	-1024	-768	-1	-1	-1	-1	4	-1024	-768	-1	-1	-1	-1	4	26	0	0						Untertest1.avi	0	880	547	72	111	747	207	350	0	Content		-72	-111	14856722	384281878
14873	08:42:25.953	00:00:14.873	892	802,5359	302,2453	0,6563799	0,485359	510,0925	3,578867	0	849,5376	335,2499	0,49731	0,497109	511,3427	3,473686	0	26	826	319						Untertest1.avi	0	880	547	72	111	747	207	350	0	Content		754	208	14873345	384298501
14890	08:42:25.970	00:00:14.889	893	800,9058	297,9454	0,6565601	0,4855021	509,7466	3,583212	0	852,5005	335,1889	0,4974336	0,4971357	511,2509	3,448023	0	26	827	317						Untertest1.avi	0	880	547	72	111	747	207	350	0	Content		755	206	14889969	384315125
14907	08:42:25.987	00:00:14.906	894	792,8375	298,2405	0,6566473	0,4854918	509,7911	3,515836	0	843,7821	347,2553	0,4974731	0,4970285	511,2126	3,44451	0	26	818	323						Untertest1.avi	0	880	547	72	111	747	207	350	0	Content		746	212	14906590	384331746
14923	08:42:26.003	00:00:14.923	895	797,6756	290,5257	0,6566978	0,4854446	509,7381	3,491708	0	849,296	330,9047	0,4974787	0,4969454	511,2153	3,308959	0	26	823	311						Untertest1.avi	0	880	547	72	111	747	207	350	0	Content		751	200	14923339	384348495
14940	08:42:26.020	00:00:14.939	896	798,0374	298,3114	0,6567205	0,4854792	509,7317	3,432262	0	847,241	335,378	0,4974715	0,4969511	511,1933	3,34288	0	26	823	317						Untertest1.avi	0	880	547	72	111	747	207	350	0	Content		751	206	14939972	384365128
14957	08:42:26.037	00:00:14.956	897	804,3878	286,6044	0,6568441	0,4855445	509,9027	3,342027	0	851,3618	333,6708	0,4974991	0,4970192	511,1654	3,264504	0	26	828	310						Untertest1.avi	0	880	547	72	111	747	207	350	0	Content		756	199	14956591	384381747
14973	08:42:26.053	00:00:14.973	898	796,2347	297,4203	0,6569696	0,4856639	509,5646	3,38602	0	841,3116	336,456	0,4976105	0,4970645	511,2513	3,29507	0	26	819	317						Untertest1.avi	0	880	547	72	111	747	207	350	0	Content		747	206	14973210	384398366
14990	08:42:26.070	00:00:14.989	899	795,7454	305,4318	0,6570889	0,4856962	509,6719	3,392174	0	834,0133	344,2079	0,4977037	0,4970458	511,1776	3,2716	0	26	815	325						Untertest1.avi	0	880	547	72	111	747	207	350	0	Content		743	214	14989957	384415113
15007	08:42:26.087	00:00:15.006	900	781,809	302,2917	0,65725	0,4857031	509,7577	3,343252	0	843,7303	341,0009	0,4978402	0,4969942	511,1261	3,235825	0	26	813	322						Untertest1.avi	0	880	547	72	111	747	207	350	0	Content		741	211	15006582	384431738
15023	08:42:26.103	00:00:15.023	901	802,373	288,0069	0,6573979	0,4856982	509,5156	3,276267	0	840,3846	345,4557	0,4979274	0,4969378	511,1051	3,22963	0	26	821	317						Untertest1.avi	0	880	547	72	111	747	207	350	0	Content		749	206	15023204	384448360
15040	08:42:26.120	00:00:15.039	902	795,5302	299,4292	0,6574802	0,4856766	509,6286	3,297249	0	849,325	335,1355	0,4979647	0,4968758	511,092	3,163459	0	26	822	317						Untertest1.avi	0	880	547	72	111	747	207	350	0	Content		750	206	15039828	384464984
15057	08:42:26.137	00:00:15.056	903	798,1371	304,4847	0,6575391	0,4856665	509,718	3,262055	0	844,3915	335,2853	0,4980268	0,4968272	511,1657	3,162857	0	26	821	320						Untertest1.avi	0	880	547	72	111	747	207	350	0	Content		749	209	15056577	384481733
15073	08:42:26.153	00:00:15.073	904	799,0621	296,4373	0,6575738	0,485693	509,7253	3,284999	0	841,4552	333,3008	0,4980339	0,4967858	511,1895	3,137491	0	26	820	315						Untertest1.avi	0	880	547	72	111	747	207	350	0	Content		748	204	15073200	384498356
15090	08:42:26.170	00:00:15.089	905	796,7659	300,173	0,6575735	0,4857074	509,7385	3,256771	0	844,8668	335,4257	0,4979999	0,496817	511,0711	3,128107	0	26	821	318						Untertest1.avi	0	880	547	72	111	747	207	350	0	Content		749	207	15089822	384514978
15107	08:42:26.187	00:00:15.106	906	807,3437	288,9691	0,6575588	0,4856738	509,7368	3,142901	0	840,8077	333,8131	0,4979813	0,4967873	511,1245	3,059628	0	26	824	311						Untertest1.avi	0	880	547	72	111	747	207	350	0	Content		752	200	15106575	384531731
15123	08:42:26.203	00:00:15.123	907	794,0334	293,4581	0,6575262	0,4855986	509,7001	3,212599	0	842,8304	332,842	0,4979364	0,4967031	511,1966	3,074099	0	26	818	313						Untertest1.avi	0	880	547	72	111	747	207	350	0	Content		746	202	15123196	384548352
15140	08:42:26.220	00:00:15.139	908	735,1819	304,7456	0,6585975	0,4857474	509,9527	3,175295	0	775,7172	353,0995	0,4990756	0,4968448	511,391	3,029474	0	26	755	329						Untertest1.avi	0	880	547	72	111	747	207	350	0	Content		683	218	15139819	384564975
15156	08:42:26.236	00:00:15.156	909	638,8057	338,8833	0,6606194	0,4858684	510,1964	3,179956	0	687,4098	368,2779	0,5011364	0,4973364	511,3628	3,002784	0	27	663	354						Untertest1.avi	0	880	547	72	111	425	324	400	0	Content		591	243	15156444	384581600
15173	08:42:26.253	00:00:15.173	910	561,1964	356,5736	0,6619718	0,4864724	510,3054	3,124846	0	616,4268	392,4867	0,5025361	0,4980412	511,3983	3,046582	0	27	589	375						Untertest1.avi	0	880	547	72	111	425	324	400	0	Content		517	264	15173190	384598346
15190	08:42:26.270	00:00:15.189	911	496,6556	387,847	0,6629167	0,487247	510,3661	3,07951	0	559,6949	432,7385	0,5035948	0,4987787	511,6841	3,038392	0	27	528	410						Untertest1.avi	0	880	547	72	111	425	324	400	0	Content		456	299	15189815	384614971
15206	08:42:26.286	00:00:15.206	912	466,8554	408,0986	0,6634715	0,4879856	510,9984	3,097585	0	529,0097	455,1432	0,5041901	0,4992731	511,7453	3,04891	0	27	498	432						Untertest1.avi	0	880	547	72	111	425	324	400	0	Content		426	321	15206438	384631594
15223	08:42:26.303	00:00:15.223	913	469,2437	423,0706	0,663747	0,4882394	510,9082	3,137603	0	514,5301	465,3187	0,5043912	0,4995705	511,7608	3,040498	0	27	492	444						Untertest1.avi	0	880	547	72	111	425	324	400	0	Content		420	333	15223072	384648228
15240	08:42:26.320	00:00:15.239	914	461,0453	414,6856	0,6638268	0,4882644	510,9855	3,078242	0	511,8904	454,8231	0,5043607	0,4994857	511,7989	2,952684	0	27	486	435						Untertest1.avi	0	880	547	72	111	425	324	400	0	Content		414	324	15239811	384664967
15256	08:42:26.336	00:00:15.256	915	459,0258	415,116	0,6639059	0,4883117	510,704	3,023687	0	528,4535	460,2212	0,5043047	0,499579	511,7312	3,050182	0	27	494	438						Untertest1.avi	0	880	547	72	111	425	324	400	0	Content		422	327	15256436	384681592
15273	08:42:26.353	00:00:15.272	916	472,1789	413,6889	0,6639194	0,4885768	510,8963	3,011997	0	521,6288	460,1385	0,5043247	0,4996275	511,8727	2,985071	0	27	497	437						Untertest1.avi	0	880	547	72	111	425	324	400	0	Content		425	326	15272996	384698152
15290	08:42:26.370	00:00:15.289	917	459,4331	413,9927	0,6638916	0,4886835	510,8437	3,035818	0	534,2296	454,5775	0,5042317	0,4996661	511,8674	3,005319	0	27	497	434						Untertest1.avi	0	880	547	72	111	425	324	400	0	Content		425	323	15289609	384714765
15306	08:42:26.386	00:00:15.306	918	473,7743	424,4631	0,6638574	0,4887273	510,8326	2,998282	0	523,4435	462,5726	0,5041093	0,4996607	511,8858	2,895579	0	27	499	444						Untertest1.avi	0	880	547	72	111	425	324	400	0	Content		427	333	15306356	384731512
15323	08:42:26.403	00:00:15.322	919	453,572	409,9936	0,6638101	0,4887913	511,1313	3,044387	0	530,6813	455,7377	0,5040437	0,4996592	511,8664	2,909366	0	27	492	433						Untertest1.avi	0	880	547	72	111	425	324	400	0	Content		420	322	15322990	384748146
15340	08:42:26.420	00:00:15.339	920	461,8697	410,4598	0,6638793	0,4888379	511,0345	2,994605	0	541,9684	463,1998	0,5040453	0,4996833	511,863	3,072272	0	27	502	437						Untertest1.avi	0	880	547	72	111	425	324	400	0	Content		430	326	15339604	384764760
15356	08:42:26.436	00:00:15.356	921	472,9124	422,1902	0,6639534	0,4888483	511,1179	3,096227	0	540,9481	462,4243	0,5040917	0,4996495	511,9082	2,994477	0	27	507	442						Untertest1.avi	0	880	547	72	111	425	324	400	0	Content		435	331	15356226	384781382
15373	08:42:26.453	00:00:15.372	922	455,6436	406,5662	0,6640498	0,4888414	511,2303	2,92699	0	531,4792	458,505	0,5041724	0,4995905	511,9258	2,927864	0	27	494	433						Untertest1.avi	0	880	547	72	111	425	324	400	0	Content		422	322	15372982	384798138
15390	08:42:26.470	00:00:15.389	923	427,5294	404,5508	0,6636096	0,4892348	514,8461	2,984799	0	530,6036	460,6227	0,5041928	0,4996123	511,933	2,934212	0	27	479	433						Untertest1.avi	0	880	547	72	111	425	324	400	0	Content		407	322	15389599	384814755
15406	08:42:26.486	00:00:15.406	924	459,0877	418,4611	0,6641338	0,4889043	511,2411	2,908158	0	524,9341	453,4402	0,5041596	0,499613	512,0083	2,892254	0	27	492	436						Untertest1.avi	0	880	547	72	111	425	324	400	0	Content		420	325	15406223	384831379
15423	08:42:26.503	00:00:15.422	925	463,2523	413,9098	0,6640577	0,488868	511,2969	2,970461	0	528,233	458,6212	0,5041086	0,4995037	511,8931	2,91582	0	27	496	436						Untertest1.avi	0	880	547	72	111	425	324	400	0	Content		424	325	15422846	384848002
15440	08:42:26.520	00:00:15.439	926	469,9673	411,5334	0,6640184	0,4887578	511,3065	2,944357	0	554,9969	473,6574	0,5040288	0,4993401	511,9579	3,036986	0	27	512	443						Untertest1.avi	0	880	547	72	111	425	324	400	0	Content		440	332	15439595	384864751
15456	08:42:26.536	00:00:15.456	927	469,5244	412,2481	0,6640133	0,488706	511,1927	2,990996	0	546,1218	464,1845	0,5039945	0,4992508	511,9315	2,970578	0	27	508	438						Untertest1.avi	0	880	547	72	111	425	324	400	0	Content		436	327	15456216	384881372
15473	08:42:26.553	00:00:15.472	928	470,9818	409,9283	0,6640589	0,4886654	511,2307	2,931216	0	550,8473	468,658	0,504019	0,4991756	511,9608	3,017399	0	27	511	439						Untertest1.avi	0	880	547	72	111	425	324	400	0	Content		439	328	15472840	384897996
15489	08:42:26.569	00:00:15.489	929	462,3488	409,131	0,6642116	0,4886639	511,3619	2,953312	0	527,2293	458,5347	0,5041401	0,499104	512,1111	2,932686	0	27	495	434						Untertest1.avi	0	880	547	72	111	425	324	400	0	Content		423	323	15489462	384914618
15506	08:42:26.586	00:00:15.506	930	470,5318	416,4152	0,6643984	0,4887352	511,2401	2,989247	0	535,2857	460,4061	0,5043004	0,4990982	512,0891	2,947637	0	27	503	438						Untertest1.avi	0	880	547	72	111	425	324	400	0	Content		431	327	15506211	384931367
15523	08:42:26.603	00:00:15.522	931	436,9389	404,9991	0,6631575	0,4891647	520,7056	2,976916	0	540,2744	460,395	0,5044382	0,499103	512,2332	2,97425	0	27	489	433						Untertest1.avi	0	880	547	72	111	425	324	400	0	Content		417	322	15522834	384947990
15539	08:42:26.619	00:00:15.539	932	462,8851	406,7449	0,6646199	0,4887803	511,4053	2,894353	0	530,3855	456,9041	0,5045377	0,4990734	512,2955	2,918131	0	27	497	432						Untertest1.avi	0	880	547	72	111	425	324	400	0	Content		425	321	15539457	384964613
15556	08:42:26.636	00:00:15.556	933	410,5897	405,7486	0,6652369	0,4886996	511,6554	2,895674	0	509,5148	458,0681	0,5053777	0,4989573	512,4657	3,025484	0	28	460	432						Untertest1.avi	0	880	547	72	111	288	352	366	0	Content		388	321	15556078	384981234
15573	08:42:26.653	00:00:15.572	934	333,4333	424,6002	0,6663486	0,4889772	512,176	2,881883	0	434,3109	462,4185	0,5066364	0,4993306	512,7173	2,943991	0	28	384	444						Untertest1.avi	0	880	547	72	111	288	352	366	0	Content		312	333	15572828	384997984
15589	08:42:26.669	00:00:15.589	935	303,2615	436,6025	0,667273	0,489583	513,4034	2,973721	0	401,9548	479,3262	0,5071021	0,5000759	512,7144	2,938271	0	28	353	458						Untertest1.avi	0	880	547	72	111	288	352	366	0	Content		281	347	15589450	385014606
15606	08:42:26.686	00:00:15.606	936	298,6929	441,6559	0,6674758	0,4898834	513,4982	3,005032	0	407,4227	483,8375	0,5070419	0,5003842	512,8241	2,89689	0	28	353	463						Untertest1.avi	0	880	547	72	111	288	352	366	0	Content		281	352	15606074	385031230
15623	08:42:26.703	00:00:15.622	937	309,5796	432,5502	0,6677219	0,4901716	513,5007	2,930066	0	402,4415	478,1467	0,5071522	0,5005711	512,7658	2,877921	0	28	356	455						Untertest1.avi	0	880	547	72	111	288	352	366	0	Content		284	344	15622700	385047856
15639	08:42:26.719	00:00:15.639	938	304,817	441,4551	0,667992	0,4903932	513,5274	2,94466	0	410,4535	486,8327	0,5073382	0,5007325	512,9138	3,012458	0	28	358	464						Untertest1.avi	0	880	547	72	111	288	352	366	0	Content		286	353	15639444	385064600
15656	08:42:26.736	00:00:15.656	939	302,2432	437,8996	0,6681799	0,4904927	513,5076	2,995751	0	411,7756	479,1122	0,5075047	0,5008054	513,0494	2,972518	0	28	357	459						Untertest1.avi	0	880	547	72	111	288	352	366	0	Content		285	348	15656070	385081226
15673	08:42:26.753	00:00:15.672	940	297,6547	438,4327	0,6681831	0,4905848	513,775	3,043823	0	423,0423	481,4157	0,5075451	0,5008441	513,1581	3,037508	0	28	360	460						Untertest1.avi	0	880	547	72	111	288	352	366	0	Content		288	349	15672692	385097848
15689	08:42:26.769	00:00:15.689	941	289,1696	441,7945	0,6681656	0,490725	513,858	3,046127	0	423,4165	481,0253	0,5075178	0,5009058	513,2054	3,020169	0	28	356	461						Untertest1.avi	0	880	547	72	111	288	352	366	0	Content		284	350	15689316	385114472
15706	08:42:26.786	00:00:15.706	942	308,2975	437,2283	0,668196	0,4909127	513,7587	3,007147	0	413,9905	482,6053	0,5074791	0,5010502	513,3751	3,040303	0	28	361	460						Untertest1.avi	0	880	547	72	111	288	352	366	0	Content		289	349	15706065	385131221
15723	08:42:26.803	00:00:15.722	943	303,2714	442,6447	0,6682484	0,4911802	513,8321	3,108261	0	417,0545	483,3165	0,5075471	0,5013137	513,5226	3,062265	0	28	360	463						Untertest1.avi	0	880	547	72	111	288	352	366	0	Content		288	352	15722688	385147844
15739	08:42:26.819	00:00:15.739	944	305,0877	444,4308	0,6684764	0,4914976	514,0209	3,153045	0	400,1516	485,8053	0,5078363	0,5015941	513,5471	3,001367	0	28	353	465						Untertest1.avi	0	880	547	72	111	288	352	366	0	Content		281	354	15739312	385164468
15756	08:42:26.836	00:00:15.756	945	301,8726	445,7162	0,6688979	0,4918874	514,1281	3,153559	0	413,868	482,3562	0,5082082	0,5018816	513,5077	3,075111	0	28	358	464						Untertest1.avi	0	880	547	72	111	288	352	366	0	Content		286	353	15756061	385181217
15773	08:42:26.853	00:00:15.772	946	299,2433	447,0558	0,6692455	0,492238	514,4934	3,145009	0	419,666	485,2093	0,5085773	0,502251	513,7429	3,162963	0	28	359	466						Untertest1.avi	0	880	547	72	111	288	352	366	0	Content		287	355	15772686	385197842
15789	08:42:26.869	00:00:15.789	947	305,5136	439,8094	0,6695088	0,4927462	514,4197	3,199621	0	418,0163	483,1967	0,5088812	0,5026416	513,7121	3,164212	0	28	362	462						Untertest1.avi	0	880	547	72	111	288	352	366	0	Content		290	351	15789309	385214465
15806	08:42:26.886	00:00:15.805	948	308,6874	447,6971	0,669669	0,4933554	514,5336	3,243663	0	418,2766	480,7891	0,5090316	0,5031714	513,86	3,180339	0	28	363	464						Untertest1.avi	0	880	547	72	111	288	352	366	0	Content		291	353	15805933	385231089
15823	08:42:26.903	00:00:15.822	949	310,6726	439,4993	0,6697305	0,4940403	514,6474	3,283737	0	409,6768	485,756	0,5091015	0,5037879	514,009	3,152849	0	28	360	463						Untertest1.avi	0	880	547	72	111	288	352	366	0	Content		288	352	15822678	385247834
15839	08:42:26.919	00:00:15.839	950	313,1523	444,2836	0,6698526	0,4949299	514,6705	3,295971	0	426,1571	479,5997	0,5092011	0,5046717	514,0894	3,220815	0	28	370	462						Untertest1.avi	0	880	547	72	111	288	352	366	0	Content		298	351	15839301	385264457
15856	08:42:26.936	00:00:15.855	951	306,5605	448,4792	0,6699454	0,4960359	514,8282	3,311285	0	431,0175	485,4597	0,5093672	0,5057409	514,1605	3,291772	0	28	369	467						Untertest1.avi	0	880	547	72	111	288	352	366	0	Content		297	356	15855924	385281080
15873	08:42:26.953	00:00:15.872	952	314,9564	448,4716	0,670134	0,4972065	514,9025	3,329393	0	424,3131	484,1976	0,5095383	0,5069351	514,2953	3,279949	0	28	370	466						Untertest1.avi	0	880	547	72	111	288	352	366	0	Content		298	355	15872550	385297706
15889	08:42:26.969	00:00:15.889	953	311,3241	438,927	0,670277	0,4985873	515,0423	3,414665	0	427,9949	487,632	0,509666	0,5082781	514,2952	3,353408	0	28	370	463						Untertest1.avi	0	880	547	72	111	288	352	366	0	Content		298	352	15889297	385314453
15906	08:42:26.986	00:00:15.905	954	310,1525	452,1033	0,6702611	0,5001961	515,1047	3,404619	0	429,6994	493,0936	0,5096216	0,5100903	514,3592	3,333807	0	28	370	473						Untertest1.avi	0	880	547	72	111	288	352	366	0	Content		298	362	15905921	385331077
15923	08:42:27.003	00:00:15.922	955	357,6693	471,1158	0,6689377	0,5027499	513,6434	3,440873	0	498,9925	512,2968	0,5086685	0,5124762	514,3851	3,390596	0	29	428	492						Untertest1.avi	0	880	547	72	111	409	427	450	0	Content		356	381	15922542	385347698
15939	08:42:27.019	00:00:15.939	956	411,9969	511,7505	0,6677905	0,50552	513,3193	3,473611	0	534,4918	546,5497	0,5079116	0,5151042	514,4832	3,398124	0	29	473	529						Untertest1.avi	0	880	547	72	111	409	427	450	0	Content		401	418	15939167	385364323
15956	08:42:27.036	00:00:15.955	957	423,1846	522,453	0,6674191	0,507742	513,6452	3,519574	0	536,6658	559,9107	0,5078381	0,5171953	514,6199	3,420166	0	29	480	541						Untertest1.avi	0	880	547	72	111	409	427	450	0	Content		408	430	15955916	385381072
15973	08:42:27.053	00:00:15.972	958	424,0672	520,4122	0,6673908	0,5095334	513,7521	3,519275	0	536,178	554,0573	0,5077887	0,5189041	514,6281	3,493297	0	29	480	537						Untertest1.avi	0	880	547	72	111	409	427	450	0	Content		408	426	15972546	385397702
15989	08:42:27.069	00:00:15.989	959	439,6927	518,2618	0,6672862	0,5113546	513,8679	3,572677	0	532,5654	561,8304	0,5076895	0,5204752	515,1683	3,508724	0	29	486	540						Untertest1.avi	0	880	547	72	111	409	427	450	0	Content		414	429	15989166	385414322
16006	08:42:27.086	00:00:16.005	960	433,8424	524,5806	0,6670543	0,5128709	514,0171	3,5842	0	536,2997	559,1277	0,5073946	0,5219045	515,2902	3,463748	0	29	485	542						Untertest1.avi	0	880	547	72	111	409	427	450	0	Content		413	431	16005786	385430942
16023	08:42:27.103	00:00:16.022	961	426,8014	523,1553	0,6666956	0,5139924	514,222	3,595379	0	541,9004	557,6744	0,5070797	0,5230736	515,4278	3,50087	0	29	484	540						Untertest1.avi	0	880	547	72	111	409	427	450	0	Content		412	429	16022534	385447690
16039	08:42:27.119	00:00:16.039	962	418,5859	523,9993	0,6663771	0,5148355	514,5496	3,553612	0	533,0023	556,8579	0,5067549	0,5240238	515,7305	3,505284	0	29	476	540						Untertest1.avi	0	880	547	72	111	409	427	450	0	Content		404	429	16039156	385464312
16056	08:42:27.136	00:00:16.055	963	420,0667	522,9362	0,666178	0,51543	514,7164	3,580135	0	528,4041	557,6846	0,5065964	0,5246984	516,0458	3,501195	0	29	474	540						Untertest1.avi	0	880	547	72	111	409	427	450	0	Content		402	429	16055779	385480935
16072	08:42:27.152	00:00:16.072	964	430,0027	524,9457	0,6660806	0,5157207	515,1297	3,639261	0	535,7347	557,5453	0,5065195	0,5250704	516,4103	3,540104	0	29	483	541						Untertest1.avi	0	880	547	72	111	409	427	450	0	Content		411	430	16072402	385497558
16089	08:42:27.169	00:00:16.089	965	429,992	517,4256	0,6660847	0,5158039	515,4091	3,612954	0	529,6301	559,22	0,5065575	0,5251862	516,618	3,568688	0	29	480	538						Untertest1.avi	0	880	547	72	111	409	427	450	0	Content		408	427	16089150	385514306
16106	08:42:27.186	00:00:16.105	966	426,153	515,9334	0,6661499	0,5155646	515,7219	3,640304	0	533,4732	554,6282	0,5066565	0,5249602	517,0221	3,548326	0	29	480	535						Untertest1.avi	0	880	547	72	111	409	427	450	0	Content		408	424	16105775	385530931
16122	08:42:27.202	00:00:16.122	967	425,7496	519,2827	0,6661537	0,515036	516,1981	3,660543	0	539,1062	555,7417	0,5067516	0,5244368	517,3967	3,574176	0	29	482	538						Untertest1.avi	0	880	547	72	111	409	427	450	0	Content		410	427	16122397	385547553
16139	08:42:27.219	00:00:16.139	968	400,4129	527,4435	0,6661242	0,5147985	516,1981	3,648018	0	534,8146	556,4173	0,5067892	0,5238605	517,6954	3,567965	0	29	468	542						Untertest1.avi	0	880	547	72	111	409	427	450	0	Content		396	431	16139029	385564185
16156	08:42:27.236	00:00:16.155	969	428,852	520,7808	0,6661168	0,5138999	516,8433	3,655885	0	535,3816	558,6265	0,5068282	0,5232928	518,069	3,582205	0	29	482	540						Untertest1.avi	0	880	547	72	111	409	427	450	0	Content		410	429	16155775	385580931
16172	08:42:27.252	00:00:16.172	970	435,3937	521,0505	0,6660802	0,5134597	517,1987	3,701547	0	537,3868	560,6256	0,506884	0,5227184	518,5676	3,613936	0	29	486	541						Untertest1.avi	0	880	547	72	111	409	427	450	0	Content		414	430	16172398	385597554
16189	08:42:27.269	00:00:16.189	971	427,127	517,29	0,6660129	0,5129997	517,6224	3,695285	0	532,1484	554,3986	0,5069311	0,522077	518,9845	3,606879	0	29	480	536						Untertest1.avi	0	880	547	72	111	409	427	450	0	Content		408	425	16189021	385614177
16206	08:42:27.286	00:00:16.205	972	438,8064	523,9583	0,6659699	0,5124928	517,9921	3,7479	0	538,6636	558,6818	0,5069436	0,5214413	519,2286	3,639255	0	29	489	541						Untertest1.avi	0	880	547	72	111	409	427	450	0	Content		417	430	16205645	385630801
16222	08:42:27.302	00:00:16.222	973	433,7057	515,2272	0,6660048	0,5122411	518,1701	3,699449	0	532,7679	559,5284	0,5069675	0,5210258	519,375	3,619203	0	29	483	537						Untertest1.avi	0	880	547	72	111	409	427	450	0	Content		411	426	16222394	385647550
16239	08:42:27.319	00:00:16.239	974	425,9679	521,2219	0,6660404	0,5122813	518,6403	3,712898	0	536,2121	557,954	0,5070418	0,5210189	519,607	3,649092	0	29	481	540						Untertest1.avi	0	880	547	72	111	409	427	450	0	Content		409	429	16239016	385664172
16256	08:42:27.336	00:00:16.255	975	434,6274	522,4872	0,66609	0,5124443	519,0876	3,765235	0	532,9201	556,0668	0,50717	0,5211539	519,9244	3,641995	0	29	484	539						Untertest1.avi	0	880	547	72	111	409	427	450	0	Content		412	428	16255642	385680798
16272	08:42:27.352	00:00:16.272	976	430,329	518,1532	0,6661755	0,512551	519,3242	3,770465	0	532,2827	553,4347	0,5072894	0,5212258	520,1218	3,685244	0	29	481	536						Untertest1.avi	0	880	547	72	111	409	427	450	0	Content		409	425	16272263	385697419
16289	08:42:27.369	00:00:16.289	977	429,7527	520,6084	0,6662723	0,5125743	519,603	3,769304	0	533,8915	554,1086	0,507479	0,521164	520,5029	3,713563	0	29	482	537						Untertest1.avi	0	880	547	72	111	409	427	450	0	Content		410	426	16289015	385714171
16306	08:42:27.386	00:00:16.305	978	432,8651	519,7567	0,6663689	0,512421	519,9178	3,72115	0	537,7596	555,1598	0,5076237	0,5209124	520,7545	3,683576	0	29	485	537						Untertest1.avi	0	880	547	72	111	409	427	450	0	Content		413	426	16305637	385730793
16322	08:42:27.402	00:00:16.322	979	436,6865	518,4745	0,666423	0,512204	520,0855	3,781566	0	541,9921	555,7061	0,5077242	0,5205154	521,1409	3,704292	0	29	489	537						Untertest1.avi	0	880	547	72	111	409	427	450	0	Content		417	426	16322261	385747417
16339	08:42:27.419	00:00:16.339	980	427,304	520,2516	0,6663973	0,5120454	520,4149	3,76463	0	534,3773	552,7321	0,5077812	0,5202117	521,4648	3,687645	0	29	481	536						Untertest1.avi	0	880	547	72	111	409	427	450	0	Content		409	425	16339007	385764163
16356	08:42:27.436	00:00:16.355	981	422,0794	520,274	0,6665369	0,5120533	520,5517	3,759634	0	522,0773	553,2704	0,5079951	0,5201199	521,6461	3,665641	0	29	472	537						Untertest1.avi	0	880	547	72	111	409	427	450	0	Content		400	426	16355633	385780789
16372	08:42:27.452	00:00:16.372	982	331,9543	483,8829	0,6674461	0,5113853	521,6375	3,717803	0	449,5139	514,2825	0,5096305	0,5192873	522,404	3,719359	0	30	391	499						Untertest1.avi	0	880	547	72	111	196	307	333	0	Content		319	388	16372254	385797410
16389	08:42:27.469	00:00:16.388	983	271,0067	436,2206	0,6689595	0,5099456	524,0733	3,699254	0	378,615	474,5577	0,5111839	0,5183887	523,0322	3,742535	0	30	325	455						Untertest1.avi	0	880	547	72	111	196	307	333	0	Content		253	344	16388879	385814035
16406	08:42:27.486	00:00:16.405	984	174,3274	414,7599	0,6685457	0,5090989	520,5783	3,672608	0	321,0205	450,4546	0,511826	0,5178767	523,3871	3,669386	0	30	248	433						Untertest1.avi	0	880	547	72	111	196	307	333	0	Content		176	322	16405626	385830782
16422	08:42:27.502	00:00:16.422	985	214,7201	393,9728	0,6696795	0,5089285	520,4902	3,63883	0	318,2078	436,3983	0,5121531	0,5177804	523,8647	3,651538	0	30	266	415						Untertest1.avi	0	880	547	72	111	196	307	333	0	Content		194	304	16422251	385847407
16439	08:42:27.519	00:00:16.438	986	216,0221	400,7955	0,6700132	0,5092399	520,6503	3,659605	0	317,7473	437,2996	0,5122876	0,5180135	523,924	3,679777	0	30	267	419						Untertest1.avi	0	880	547	72	111	196	307	333	0	Content		195	308	16438876	385864032
16455	08:42:27.535	00:00:16.455	987	212,4809	396,8681	0,670307	0,5096567	520,8058	3,646993	0	317,8636	438,1221	0,5125042	0,5182656	524,1025	3,670138	0	30	265	417						Untertest1.avi	0	880	547	72	111	196	307	333	0	Content		193	306	16455499	385880655
16472	08:42:27.552	00:00:16.472	988	223,0706	400,7372	0,6706324	0,5099642	520,8325	3,613813	0	320,1022	435,8781	0,5127144	0,5184637	524,371	3,698889	0	30	272	418						Untertest1.avi	0	880	547	72	111	196	307	333	0	Content		200	307	16472247	385897403
16489	08:42:27.569	00:00:16.488	989	217,0226	396,3918	0,6708929	0,5102186	521,1432	3,666509	0	317,0707	433,9606	0,51297	0,5185521	524,4365	3,671772	0	30	267	415						Untertest1.avi	0	880	547	72	111	196	307	333	0	Content		195	304	16488871	385914027
16505	08:42:27.585	00:00:16.505	990	225,1327	401,6419	0,6712201	0,5103227	521,2828	3,676116	0	319,7383	434,45	0,5131981	0,5185387	524,6328	3,684421	0	30	272	418						Untertest1.avi	0	880	547	72	111	196	307	333	0	Content		200	307	16505496	385930652
16522	08:42:27.602	00:00:16.522	991	219,4787	400,8046	0,6714706	0,5103699	521,724	3,670137	0	318,0043	433,4219	0,5134907	0,5184619	524,6951	3,685454	0	30	269	417						Untertest1.avi	0	880	547	72	111	196	307	333	0	Content		197	306	16522119	385947275
16539	08:42:27.619	00:00:16.538	992	212,2029	401,5439	0,6717246	0,5106425	521,8235	3,674047	0	318,6974	438,9125	0,5137514	0,5185746	524,9077	3,735869	0	30	265	420						Untertest1.avi	0	880	547	72	111	196	307	333	0	Content		193	309	16538866	385964022
16555	08:42:27.635	00:00:16.555	993	214,6799	400,9132	0,6720015	0,5111484	522,02	3,740143	0	320,0419	440,668	0,514022	0,5189542	525,0515	3,71907	0	30	267	421						Untertest1.avi	0	880	547	72	111	196	307	333	0	Content		195	310	16555489	385980645
16572	08:42:27.652	00:00:16.572	994	220,2168	401,6283	0,6722413	0,5116251	522,2157	3,708093	0	321,369	436,5988	0,5142865	0,5193244	525,2576	3,739803	0	30	271	419						Untertest1.avi	0	880	547	72	111	196	307	333	0	Content		199	308	16572114	385997270
16589	08:42:27.669	00:00:16.588	995	219,497	395,9184	0,6724779	0,5124718	522,4157	3,683151	0	326,9555	437,0225	0,5145631	0,5200651	525,3369	3,733191	0	30	273	416						Untertest1.avi	0	880	547	72	111	196	307	333	0	Content		201	305	16588737	386013893
16605	08:42:27.685	00:00:16.605	996	221,3077	396,5698	0,6727631	0,5139222	522,3969	3,700405	0	321,357	437,9515	0,5148363	0,5214091	525,6094	3,700295	0	30	271	417						Untertest1.avi	0	880	547	72	111	196	307	333	0	Content		199	306	16605485	386030641
16622	08:42:27.702	00:00:16.622	997	215,6014	399,1746	0,6730177	0,5150191	522,5466	3,706449	0	320,4641	434,9382	0,5151515	0,5224177	525,7704	3,738436	0	30	268	417						Untertest1.avi	0	880	547	72	111	196	307	333	0	Content		196	306	16622110	386047266
16639	08:42:27.719	00:00:16.638	998	215,7525	399,4133	0,6733768	0,5157803	522,7859	3,729805	0	320,3081	438,8608	0,5154939	0,5230922	525,7374	3,739866	0	30	268	419						Untertest1.avi	0	880	547	72	111	196	307	333	0	Content		196	308	16638731	386063887
16655	08:42:27.735	00:00:16.655	999	212,6747	401,4301	0,6738471	0,5171009	522,891	3,72819	0	320,3253	430,9591	0,5159798	0,5244031	525,8538	3,72202	0	30	267	416						Untertest1.avi	0	880	547	72	111	196	307	333	0	Content		195	305	16655357	386080513
16672	08:42:27.752	00:00:16.672	1000	222,9989	399,123	0,6743405	0,5183958	523,0319	3,748222	0	320,7444	432,0546	0,5164836	0,525617	526,1379	3,757199	0	30	272	416						Untertest1.avi	0	880	547	72	111	196	307	333	0	Content		200	305	16672106	386097262
16689	08:42:27.769	00:00:16.688	1001	-1024	-768	-1	-1	-1	-1	4	313,0732	457,0502	0,5170316	0,527005	526,2833	3,788142	0	30	313	457						Untertest1.avi	0	880	547	72	111	196	307	333	0	Content		241	346	16688729	386113885
16705	08:42:27.785	00:00:16.705	1002	214,2932	533,9453	0,6868488	0,5231354	444,7954	3,23584	0	269,4795	507,0755	0,5181841	0,5290893	528,259	3,792812	0	31	242	521						Untertest1.avi	0	880	547	72	111	168	461	167	0	Content		170	410	16705349	386130505
16722	08:42:27.802	00:00:16.721	1003	187,9421	572,8693	0,6854491	0,5249138	455,0851	3,293012	0	256,5674	557,0101	0,5187026	0,5308505	529,5236	3,788032	0	31	222	565						Untertest1.avi	0	880	547	72	111	168	461	167	0	Content		150	454	16721974	386147130
16739	08:42:27.819	00:00:16.738	1004	198,467	588,4435	0,6867517	0,5257943	448,0688	3,269065	0	387,0161	622,3268	0,4902147	0,5320011	419,0363	3,026481	0	31	293	605						Untertest1.avi	0	880	547	72	111	168	461	167	0	Content		221	494	16738722	386163878
16755	08:42:27.835	00:00:16.755	1005	203,4919	578,181	0,6864729	0,5267496	450,7926	3,301186	0	253,8858	564,3656	0,5188809	0,532979	529,9067	3,799233	0	31	229	571						Untertest1.avi	0	880	547	72	111	168	461	167	0	Content		157	460	16755347	386180503
16772	08:42:27.852	00:00:16.771	1006	202,8734	580,0915	0,6866099	0,5279289	450,41	3,271102	0	252,771	560,8914	0,5189345	0,5343853	530,0665	3,803137	0	31	228	570						Untertest1.avi	0	880	547	72	111	168	461	167	0	Content		156	459	16771970	386197126
16789	08:42:27.869	00:00:16.788	1007	211,1768	578,5758	0,6866741	0,5293198	450,2379	3,227208	0	252,2337	555,4965	0,5188733	0,5358814	530,0975	3,82719	0	31	232	567						Untertest1.avi	0	880	547	72	111	168	461	167	0	Content		160	456	16788596	386213752
16805	08:42:27.885	00:00:16.805	1008	197,9303	585,7697	0,686834	0,5309137	449,4395	3,288413	0	382,566	615,6865	0,4908951	0,5375163	421,3153	3,099591	0	31	290	601						Untertest1.avi	0	880	547	72	111	168	461	167	0	Content		218	490	16805344	386230500
16822	08:42:27.902	00:00:16.821	1009	215,4519	584,03	0,6873531	0,5327247	446,843	3,262845	0	260,4002	563,1571	0,5189693	0,5389832	529,5399	3,833479	0	31	238	574						Untertest1.avi	0	880	547	72	111	168	461	167	0	Content		166	463	16821965	386247121
16839	08:42:27.919	00:00:16.838	1010	-1024	-768	-1	-1	-1	-1	4	312,9933	586,9674	0,5183411	0,5410492	528,1473	3,826061	0	31	313	587						Untertest1.avi	0	880	547	72	111	168	461	167	0	Content		241	476	16838589	386263745
16855	08:42:27.935	00:00:16.855	1011	267,348	600,168	0,6752393	0,5368234	530,1439	3,702894	0	437,9635	611,9536	0,5163254	0,5426409	528,5469	3,825211	0	31	353	606						Untertest1.avi	0	880	547	72	111	168	461	167	0	Content		281	495	16855213	386280369
16872	08:42:27.952	00:00:16.871	1012	-1024	-768	-1	-1	-1	-1	4	-1024	-768	-1	-1	-1	-1	4		0	0						Untertest1.avi	0	880	547	72	111				0	Content		-72	-111	16871961	386297117
16889	08:42:27.969	00:00:16.888	1013	-1024	-768	-1	-1	-1	-1	4	-1024	-768	-1	-1	-1	-1	4		0	0						Untertest1.avi	0	880	547	72	111				0	Content		-72	-111	16888577	386313733
16905	08:42:27.985	00:00:16.905	1014	-1024	-768	-1	-1	-1	-1	4	-1024	-768	-1	-1	-1	-1	4		0	0						Untertest1.avi	0	880	547	72	111				0	Content		-72	-111	16905200	386330356
16922	08:42:28.002	00:00:16.921	1015	-1024	-768	-1	-1	-1	-1	4	-1024	-768	-1	-1	-1	-1	4		0	0						Untertest1.avi	0	880	547	72	111				0	Content		-72	-111	16921825	386346981
16939	08:42:28.019	00:00:16.938	1016	-1024	-768	-1	-1	-1	-1	4	-1024	-768	-1	-1	-1	-1	4		0	0						Untertest1.avi	0	880	547	72	111				0	Content		-72	-111	16938573	386363729
16955	08:42:28.035	00:00:16.955	1017	-1024	-768	-1	-1	-1	-1	4	-1024	-768	-1	-1	-1	-1	4		0	0						Untertest1.avi	0	880	547	72	111				0	Content		-72	-111	16955197	386380353
16972	08:42:28.052	00:00:16.971	1018	-1024	-768	-1	-1	-1	-1	4	-1024	-768	-1	-1	-1	-1	4		0	0						Untertest1.avi	0	880	547	72	111				0	Content		-72	-111	16971819	386396975
16988	08:42:28.068	00:00:16.988	1019	-1024	-768	-1	-1	-1	-1	4	-1024	-768	-1	-1	-1	-1	4		0	0						Untertest1.avi	0	880	547	72	111				0	Content		-72	-111	16988441	386413597
17005	08:42:28.085	00:00:17.005	1020	-1024	-768	-1	-1	-1	-1	4	-1024	-768	-1	-1	-1	-1	4		0	0						Untertest1.avi	0	880	547	72	111				0	Content		-72	-111	17005189	386430345
17022	08:42:28.102	00:00:17.021	1021	-1024	-768	-1	-1	-1	-1	4	-1024	-768	-1	-1	-1	-1	4		0	0						Untertest1.avi	0	880	547	72	111				0	Content		-72	-111	17021814	386446970
17038	08:42:28.118	00:00:17.038	1022	-1024	-768	-1	-1	-1	-1	4	-1024	-768	-1	-1	-1	-1	4		0	0						Untertest1.avi	0	880	547	72	111				0	Content		-72	-111	17038434	386463590
17055	08:42:28.135	00:00:17.055	1023	-1024	-768	-1	-1	-1	-1	4	-1024	-768	-1	-1	-1	-1	4		0	0						Untertest1.avi	0	880	547	72	111				0	Content		-72	-111	17055058	386480214
17072	08:42:28.152	00:00:17.071	1024	-1024	-768	-1	-1	-1	-1	4	-1024	-768	-1	-1	-1	-1	4		0	0						Untertest1.avi	0	880	547	72	111				0	Content		-72	-111	17071806	386496962
17088	08:42:28.168	00:00:17.088	1025	-1024	-768	-1	-1	-1	-1	4	-1024	-768	-1	-1	-1	-1	4		0	0						Untertest1.avi	0	880	547	72	111				0	Content		-72	-111	17088428	386513584
17105	08:42:28.185	00:00:17.105	1026	-1024	-768	-1	-1	-1	-1	4	-1024	-768	-1	-1	-1	-1	4		0	0						Untertest1.avi	0	880	547	72	111				0	Content		-72	-111	17105050	386530206
17122	08:42:28.202	00:00:17.121	1027	-1024	-768	-1	-1	-1	-1	4	-1024	-768	-1	-1	-1	-1	4		0	0						Untertest1.avi	0	880	547	72	111				0	Content		-72	-111	17121799	386546955
17138	08:42:28.218	00:00:17.138	1028	-1024	-768	-1	-1	-1	-1	4	-1024	-768	-1	-1	-1	-1	4		0	0						Untertest1.avi	0	880	547	72	111				0	Content		-72	-111	17138418	386563574
17155	08:42:28.235	00:00:17.155	1029	-1024	-768	-1	-1	-1	-1	4	-1024	-768	-1	-1	-1	-1	4		0	0						Untertest1.avi	0	880	547	72	111				0	Content		-72	-111	17155042	386580198
17172	08:42:28.252	00:00:17.171	1030	-1024	-768	-1	-1	-1	-1	4	-1024	-768	-1	-1	-1	-1	4		0	0						Untertest1.avi	0	880	547	72	111				0	Content		-72	-111	17171678	386596834
17188	08:42:28.268	00:00:17.188	1031	-1024	-768	-1	-1	-1	-1	4	-1024	-768	-1	-1	-1	-1	4		0	0						Untertest1.avi	0	880	547	72	111				0	Content		-72	-111	17188414	386613570
17205	08:42:28.285	00:00:17.205	1032	-1024	-768	-1	-1	-1	-1	4	-1024	-768	-1	-1	-1	-1	4		0	0						Untertest1.avi	0	880	547	72	111				0	Content		-72	-111	17205160	386630316
17222	08:42:28.302	00:00:17.221	1033	-1024	-768	-1	-1	-1	-1	4	-1024	-768	-1	-1	-1	-1	4		0	0						Untertest1.avi	0	880	547	72	111				0	Content		-72	-111	17221779	386646935
17238	08:42:28.318	00:00:17.238	1034	-1024	-768	-1	-1	-1	-1	4	-1024	-768	-1	-1	-1	-1	4		0	0						Untertest1.avi	0	880	547	72	111				0	Content		-72	-111	17238399	386663555
17255	08:42:28.335	00:00:17.255	1035	-1024	-768	-1	-1	-1	-1	4	-1024	-768	-1	-1	-1	-1	4		0	0						Untertest1.avi	0	880	547	72	111				0	Content		-72	-111	17255022	386680178
17272	08:42:28.352	00:00:17.272	1036	-1024	-768	-1	-1	-1	-1	4	-1024	-768	-1	-1	-1	-1	4		0	0						Untertest1.avi	0	880	547	72	111				0	Content		-72	-111	17272087	386697243
17289	08:42:28.369	00:00:17.289	1037	-1024	-768	-1	-1	-1	-1	4	-1024	-768	-1	-1	-1	-1	4		0	0						Untertest1.avi	0	880	547	72	111				0	Content		-72	-111	17289460	386714616
17307	08:42:28.387	00:00:17.306	1038	-1024	-768	-1	-1	-1	-1	4	-1024	-768	-1	-1	-1	-1	4		0	0						Untertest1.avi	0	880	547	72	111				0	Content		-72	-111	17306710	386731866
17322	08:42:28.402	00:00:17.321	1039	-1024	-768	-1	-1	-1	-1	4	-1024	-768	-1	-1	-1	-1	4		0	0						Untertest1.avi	0	880	547	72	111				0	Content		-72	-111	17321647	386746803
17338	08:42:28.418	00:00:17.338	1040	-1024	-768	-1	-1	-1	-1	4	-1024	-768	-1	-1	-1	-1	4		0	0						Untertest1.avi	0	880	547	72	111				0	Content		-72	-111	17338260	386763416
17355	08:42:28.435	00:00:17.355	1041	-1024	-768	-1	-1	-1	-1	4	-1024	-768	-1	-1	-1	-1	4		0	0						Untertest1.avi	0	880	547	72	111				0	Content		-72	-111	17355005	386780161
17372	08:42:28.452	00:00:17.371	1042	-1024	-768	-1	-1	-1	-1	4	-1024	-768	-1	-1	-1	-1	4		0	0						Untertest1.avi	0	880	547	72	111				0	Content		-72	-111	17371637	386796793
17388	08:42:28.468	00:00:17.388	1043	-1024	-768	-1	-1	-1	-1	4	-1024	-768	-1	-1	-1	-1	4		0	0						Untertest1.avi	0	880	547	72	111				0	Content		-72	-111	17388248	386813404
17405	08:42:28.485	00:00:17.404	1044	-1024	-768	-1	-1	-1	-1	4	-1024	-768	-1	-1	-1	-1	4		0	0						Untertest1.avi	0	880	547	72	111				0	Content		-72	-111	17404873	386830029
17422	08:42:28.502	00:00:17.422	1045	-1024	-768	-1	-1	-1	-1	4	-1024	-768	-1	-1	-1	-1	4		0	0						Untertest1.avi	0	880	547	72	111				0	Content		-72	-111	17422066	386847222
17439	08:42:28.519	00:00:17.439	1046	-1024	-768	-1	-1	-1	-1	4	-1024	-768	-1	-1	-1	-1	4		0	0						Untertest1.avi	0	880	547	72	111				0	Content		-72	-111	17439437	386864593
17457	08:42:28.537	00:00:17.456	1047	-1024	-768	-1	-1	-1	-1	4	-1024	-768	-1	-1	-1	-1	4		0	0						Untertest1.avi	0	880	547	72	111				0	Content		-72	-111	17456685	386881841
17471	08:42:28.551	00:00:17.471	1048	-1024	-768	-1	-1	-1	-1	4	-1024	-768	-1	-1	-1	-1	4		0	0						Untertest1.avi	0	880	547	72	111				0	Content		-72	-111	17471486	386896642
17488	08:42:28.568	00:00:17.488	1049	-1024	-768	-1	-1	-1	-1	4	-1024	-768	-1	-1	-1	-1	4		0	0						Untertest1.avi	0	880	547	72	111				0	Content		-72	-111	17488234	386913390
17505	08:42:28.585	00:00:17.504	1050	-1024	-768	-1	-1	-1	-1	4	-1024	-768	-1	-1	-1	-1	4		0	0						Untertest1.avi	0	880	547	72	111				0	Content		-72	-111	17504856	386930012
17521	08:42:28.601	00:00:17.521	1051	-1024	-768	-1	-1	-1	-1	4	-1024	-768	-1	-1	-1	-1	4		0	0						Untertest1.avi	0	880	547	72	111				0	Content		-72	-111	17521478	386946634
17538	08:42:28.618	00:00:17.538	1052	-1024	-768	-1	-1	-1	-1	4	-1024	-768	-1	-1	-1	-1	4		0	0						Untertest1.avi	0	880	547	72	111				0	Content		-72	-111	17538102	386963258
17555	08:42:28.635	00:00:17.554	1053	-1024	-768	-1	-1	-1	-1	4	-1024	-768	-1	-1	-1	-1	4		0	0						Untertest1.avi	0	880	547	72	111				0	Content		-72	-111	17554725	386979881
17572	08:42:28.652	00:00:17.571	1054	-1024	-768	-1	-1	-1	-1	4	-1024	-768	-1	-1	-1	-1	4		0	0						Untertest1.avi	0	880	547	72	111				0	Content		-72	-111	17571920	386997076
17589	08:42:28.669	00:00:17.589	1055	-1024	-768	-1	-1	-1	-1	4	-1024	-768	-1	-1	-1	-1	4		0	0						Untertest1.avi	0	880	547	72	111				0	Content		-72	-111	17589291	387014447
17607	08:42:28.687	00:00:17.606	1056	-1024	-768	-1	-1	-1	-1	4	-1024	-768	-1	-1	-1	-1	4		0	0						Untertest1.avi	0	880	547	72	111				0	Content		-72	-111	17606538	387031694
17621	08:42:28.701	00:00:17.621	1057	-1024	-768	-1	-1	-1	-1	4	-1024	-768	-1	-1	-1	-1	4		0	0						Untertest1.avi	0	880	547	72	111				0	Content		-72	-111	17621340	387046496
17638	08:42:28.718	00:00:17.638	1058	-1024	-768	-1	-1	-1	-1	4	-1024	-768	-1	-1	-1	-1	4		0	0						Untertest1.avi	0	880	547	72	111				0	Content		-72	-111	17638088	387063244
17655	08:42:28.735	00:00:17.654	1059	-1024	-768	-1	-1	-1	-1	4	-1024	-768	-1	-1	-1	-1	4		0	0						Untertest1.avi	0	880	547	72	111				0	Content		-72	-111	17654707	387079863
17671	08:42:28.751	00:00:17.671	1060	-1024	-768	-1	-1	-1	-1	4	-1024	-768	-1	-1	-1	-1	4		0	0						Untertest1.avi	0	880	547	72	111				0	Content		-72	-111	17671332	387096488
17688	08:42:28.768	00:00:17.687	1061	-1024	-768	-1	-1	-1	-1	4	-1024	-768	-1	-1	-1	-1	4		0	0						Untertest1.avi	0	880	547	72	111				0	Content		-72	-111	17687954	387113110
17705	08:42:28.785	00:00:17.704	1062	-1024	-768	-1	-1	-1	-1	4	-1024	-768	-1	-1	-1	-1	4		0	0						Untertest1.avi	0	880	547	72	111				0	Content		-72	-111	17704701	387129857
17722	08:42:28.802	00:00:17.721	1063	-1024	-768	-1	-1	-1	-1	4	-1024	-768	-1	-1	-1	-1	4		0	0						Untertest1.avi	0	880	547	72	111				0	Content		-72	-111	17721771	387146927
17739	08:42:28.819	00:00:17.739	1064	-1024	-768	-1	-1	-1	-1	4	-1024	-768	-1	-1	-1	-1	4		0	0						Untertest1.avi	0	880	547	72	111				0	Content		-72	-111	17739144	387164300
17756	08:42:28.836	00:00:17.756	1065	-1024	-768	-1	-1	-1	-1	4	-1024	-768	-1	-1	-1	-1	4		0	0						Untertest1.avi	0	880	547	72	111				0	Content		-72	-111	17756389	387181545
17771	08:42:28.851	00:00:17.771	1066	-1024	-768	-1	-1	-1	-1	4	-1024	-768	-1	-1	-1	-1	4		0	0						Untertest1.avi	0	880	547	72	111				0	Content		-72	-111	17771317	387196473
17788	08:42:28.868	00:00:17.787	1067	-1024	-768	-1	-1	-1	-1	4	-1024	-768	-1	-1	-1	-1	4		0	0						Untertest1.avi	0	880	547	72	111				0	Content		-72	-111	17787942	387213098
17805	08:42:28.885	00:00:17.804	1068	-1024	-768	-1	-1	-1	-1	4	-1024	-768	-1	-1	-1	-1	4		0	0						Untertest1.avi	0	880	547	72	111				0	Content		-72	-111	17804688	387229844
17821	08:42:28.901	00:00:17.821	1069	-1024	-768	-1	-1	-1	-1	4	-1024	-768	-1	-1	-1	-1	4		0	0						Untertest1.avi	0	880	547	72	111				0	Content		-72	-111	17821311	387246467
17838	08:42:28.918	00:00:17.837	1070	-1024	-768	-1	-1	-1	-1	4	-1024	-768	-1	-1	-1	-1	4		0	0						Untertest1.avi	0	880	547	72	111				0	Content		-72	-111	17837930	387263086
17855	08:42:28.935	00:00:17.854	1071	-1024	-768	-1	-1	-1	-1	4	-1024	-768	-1	-1	-1	-1	4		0	0						Untertest1.avi	0	880	547	72	111				0	Content		-72	-111	17854565	387279721
17872	08:42:28.952	00:00:17.871	1072	-1024	-768	-1	-1	-1	-1	4	-1024	-768	-1	-1	-1	-1	4		0	0						Untertest1.avi	0	880	547	72	111				0	Content		-72	-111	17871748	387296904
17889	08:42:28.969	00:00:17.888	1073	-1024	-768	-1	-1	-1	-1	4	-1024	-768	-1	-1	-1	-1	4		0	0						Untertest1.avi	0	880	547	72	111				0	Content		-72	-111	17888994	387314150
17906	08:42:28.986	00:00:17.906	1074	-1024	-768	-1	-1	-1	-1	4	-1024	-768	-1	-1	-1	-1	4		0	0						Untertest1.avi	0	880	547	72	111				0	Content		-72	-111	17906366	387331522
17921	08:42:29.001	00:00:17.921	1075	-1024	-768	-1	-1	-1	-1	4	-1024	-768	-1	-1	-1	-1	4		0	0						Untertest1.avi	0	880	547	72	111				0	Content		-72	-111	17921155	387346311
17939	08:42:29.019	00:00:17.939	1076	-1024	-768	-1	-1	-1	-1	4	-1024	-768	-1	-1	-1	-1	4		0	0						Untertest1.avi	0	880	547	72	111				0	Content		-72	-111	17939029	387364185
17956	08:42:29.036	00:00:17.955	1077	-1024	-768	-1	-1	-1	-1	4	-1024	-768	-1	-1	-1	-1	4		0	0						Untertest1.avi	0	880	547	72	111				0	Content		-72	-111	17955786	387380942
17972	08:42:29.052	00:00:17.972	1078	-1024	-768	-1	-1	-1	-1	4	-1024	-768	-1	-1	-1	-1	4		0	0						Untertest1.avi	0	880	547	72	111				0	Content		-72	-111	17972408	387397564
17989	08:42:29.069	00:00:17.989	1079	-1024	-768	-1	-1	-1	-1	4	-1024	-768	-1	-1	-1	-1	4		0	0						Untertest1.avi	0	880	547	72	111				0	Content		-72	-111	17989154	387414310
18006	08:42:29.086	00:00:18.005	1080	-1024	-768	-1	-1	-1	-1	4	-1024	-768	-1	-1	-1	-1	4		0	0						Untertest1.avi	0	880	547	72	111				0	Content		-72	-111	18005780	387430936
18022	08:42:29.102	00:00:18.022	1081	-1024	-768	-1	-1	-1	-1	4	-1024	-768	-1	-1	-1	-1	4		0	0						Untertest1.avi	0	880	547	72	111				0	Content		-72	-111	18022397	387447553
18039	08:42:29.119	00:00:18.039	1082	-1024	-768	-1	-1	-1	-1	4	-1024	-768	-1	-1	-1	-1	4		0	0						Untertest1.avi	0	880	547	72	111				0	Content		-72	-111	18039018	387464174
18056	08:42:29.136	00:00:18.055	1083	-1024	-768	-1	-1	-1	-1	4	-1024	-768	-1	-1	-1	-1	4		0	0						Untertest1.avi	0	880	547	72	111				0	Content		-72	-111	18055767	387480923
18072	08:42:29.152	00:00:18.072	1084	-1024	-768	-1	-1	-1	-1	4	-1024	-768	-1	-1	-1	-1	4		0	0						Untertest1.avi	0	880	547	72	111				0	Content		-72	-111	18072390	387497546
18089	08:42:29.169	00:00:18.089	1085	-1024	-768	-1	-1	-1	-1	4	-1024	-768	-1	-1	-1	-1	4		0	0						Untertest1.avi	0	880	547	72	111				0	Content		-72	-111	18089009	387514165
18106	08:42:29.186	00:00:18.105	1086	-1024	-768	-1	-1	-1	-1	4	-1024	-768	-1	-1	-1	-1	4		0	0						Untertest1.avi	0	880	547	72	111				0	Content		-72	-111	18105633	387530789
18122	08:42:29.202	00:00:18.122	1087	-1024	-768	-1	-1	-1	-1	4	-1024	-768	-1	-1	-1	-1	4		0	0						Untertest1.avi	0	880	547	72	111				0	Content		-72	-111	18122257	387547413
18139	08:42:29.219	00:00:18.138	1088	-1024	-768	-1	-1	-1	-1	4	-1024	-768	-1	-1	-1	-1	4		0	0						Untertest1.avi	0	880	547	72	111				0	Content		-72	-111	18138876	387564032
18156	08:42:29.236	00:00:18.156	1089	-1024	-768	-1	-1	-1	-1	4	-1024	-768	-1	-1	-1	-1	4		0	0						Untertest1.avi	0	880	547	72	111				0	Content		-72	-111	18156251	387581407
18172	08:42:29.252	00:00:18.171	1090	-1024	-768	-1	-1	-1	-1	4	-1024	-768	-1	-1	-1	-1	4		0	0						Untertest1.avi	0	880	547	72	111				0	Content		-72	-111	18171623	387596779
18189	08:42:29.269	00:00:18.188	1091	-1024	-768	-1	-1	-1	-1	4	-1024	-768	-1	-1	-1	-1	4		0	0						Untertest1.avi	0	880	547	72	111				0	Content		-72	-111	18188998	387614154
18204	08:42:29.284	00:00:18.204	1092	-1024	-768	-1	-1	-1	-1	4	-1024	-768	-1	-1	-1	-1	4		0	0						Untertest1.avi	0	880	547	72	111				0	Content		-72	-111	18204244	387629400
18221	08:42:29.301	00:00:18.220	1093	-1024	-768	-1	-1	-1	-1	4	-1024	-768	-1	-1	-1	-1	4		0	0						Untertest1.avi	0	880	547	72	111				0	Content		-72	-111	18220868	387646024
18238	08:42:29.318	00:00:18.238	1094	-1024	-768	-1	-1	-1	-1	4	-1024	-768	-1	-1	-1	-1	4		0	0						Untertest1.avi	0	880	547	72	111				0	Content		-72	-111	18238062	387663218
18255	08:42:29.335	00:00:18.255	1095	-1024	-768	-1	-1	-1	-1	4	-1024	-768	-1	-1	-1	-1	4		0	0						Untertest1.avi	0	880	547	72	111				0	Content		-72	-111	18255435	387680591
18273	08:42:29.353	00:00:18.272	1096	-1024	-768	-1	-1	-1	-1	4	-1024	-768	-1	-1	-1	-1	4		0	0						Untertest1.avi	0	880	547	72	111				0	Content		-72	-111	18272678	387697834
18288	08:42:29.368	00:00:18.287	1097	-1024	-768	-1	-1	-1	-1	4	-1024	-768	-1	-1	-1	-1	4		0	0						Untertest1.avi	0	880	547	72	111				0	Content		-72	-111	18287607	387712763
18304	08:42:29.384	00:00:18.304	1098	-1024	-768	-1	-1	-1	-1	4	-1024	-768	-1	-1	-1	-1	4		0	0						Untertest1.avi	0	880	547	72	111				0	Content		-72	-111	18304229	387729385
18321	08:42:29.401	00:00:18.320	1099	-1024	-768	-1	-1	-1	-1	4	-1024	-768	-1	-1	-1	-1	4		0	0						Untertest1.avi	0	880	547	72	111				0	Content		-72	-111	18320974	387746130
18338	08:42:29.418	00:00:18.337	1100	-1024	-768	-1	-1	-1	-1	4	-1024	-768	-1	-1	-1	-1	4		0	0						Untertest1.avi	0	880	547	72	111				0	Content		-72	-111	18337595	387762751
18354	08:42:29.434	00:00:18.354	1101	-1024	-768	-1	-1	-1	-1	4	-1024	-768	-1	-1	-1	-1	4		0	0						Untertest1.avi	0	880	547	72	111				0	Content		-72	-111	18354219	387779375
18371	08:42:29.451	00:00:18.370	1102	-1024	-768	-1	-1	-1	-1	4	-1024	-768	-1	-1	-1	-1	4		0	0						Untertest1.avi	0	880	547	72	111				0	Content		-72	-111	18370842	387795998
18388	08:42:29.468	00:00:18.387	1103	-1024	-768	-1	-1	-1	-1	4	-1024	-768	-1	-1	-1	-1	4		0	0						Untertest1.avi	0	880	547	72	111				0	Content		-72	-111	18387908	387813064
18405	08:42:29.485	00:00:18.405	1104	-1024	-768	-1	-1	-1	-1	4	-1024	-768	-1	-1	-1	-1	4		0	0						Untertest1.avi	0	880	547	72	111				0	Content		-72	-111	18405282	387830438
18423	08:42:29.503	00:00:18.422	1105	-1024	-768	-1	-1	-1	-1	4	-1024	-768	-1	-1	-1	-1	4		0	0						Untertest1.avi	0	880	547	72	111				0	Content		-72	-111	18422655	387847811
18437	08:42:29.517	00:00:18.437	1106	-1024	-768	-1	-1	-1	-1	4	-1024	-768	-1	-1	-1	-1	4		0	0						Untertest1.avi	0	880	547	72	111				0	Content		-72	-111	18437460	387862616
18454	08:42:29.534	00:00:18.454	1107	-1024	-768	-1	-1	-1	-1	4	-1024	-768	-1	-1	-1	-1	4		0	0						Untertest1.avi	0	880	547	72	111				0	Content		-72	-111	18454080	387879236
18471	08:42:29.551	00:00:18.470	1108	-1024	-768	-1	-1	-1	-1	4	-1024	-768	-1	-1	-1	-1	4		0	0						Untertest1.avi	0	880	547	72	111				0	Content		-72	-111	18470826	387895982
18487	08:42:29.567	00:00:18.487	1109	-1024	-768	-1	-1	-1	-1	4	-1024	-768	-1	-1	-1	-1	4		0	0						Untertest1.avi	0	880	547	72	111				0	Content		-72	-111	18487448	387912604
18504	08:42:29.584	00:00:18.504	1110	-1024	-768	-1	-1	-1	-1	4	-1024	-768	-1	-1	-1	-1	4		0	0						Untertest1.avi	0	880	547	72	111				0	Content		-72	-111	18504068	387929224
18521	08:42:29.601	00:00:18.520	1111	-1024	-768	-1	-1	-1	-1	4	-1024	-768	-1	-1	-1	-1	4		0	0						Untertest1.avi	0	880	547	72	111				0	Content		-72	-111	18520692	387945848
18538	08:42:29.618	00:00:18.537	1112	-1024	-768	-1	-1	-1	-1	4	-1024	-768	-1	-1	-1	-1	4		0	0						Untertest1.avi	0	880	547	72	111				0	Content		-72	-111	18537886	387963042
18555	08:42:29.635	00:00:18.555	1113	-1024	-768	-1	-1	-1	-1	4	-1024	-768	-1	-1	-1	-1	4		0	0						Untertest1.avi	0	880	547	72	111				0	Content		-72	-111	18555257	387980413
18573	08:42:29.653	00:00:18.572	1114	-1024	-768	-1	-1	-1	-1	4	-1024	-768	-1	-1	-1	-1	4		0	0						Untertest1.avi	0	880	547	72	111				0	Content		-72	-111	18572501	387997657
18587	08:42:29.667	00:00:18.587	1115	-1024	-768	-1	-1	-1	-1	4	-1024	-768	-1	-1	-1	-1	4		0	0						Untertest1.avi	0	880	547	72	111				0	Content		-72	-111	18587304	388012460
18604	08:42:29.684	00:00:18.604	1116	-1024	-768	-1	-1	-1	-1	4	-1024	-768	-1	-1	-1	-1	4		0	0						Untertest1.avi	0	880	547	72	111				0	Content		-72	-111	18604055	388029211
18621	08:42:29.701	00:00:18.620	1117	-1024	-768	-1	-1	-1	-1	4	-1024	-768	-1	-1	-1	-1	4		0	0						Untertest1.avi	0	880	547	72	111				0	Content		-72	-111	18620675	388045831
18637	08:42:29.717	00:00:18.637	1118	-1024	-768	-1	-1	-1	-1	4	-1024	-768	-1	-1	-1	-1	4		0	0						Untertest1.avi	0	880	547	72	111				0	Content		-72	-111	18637420	388062576
18654	08:42:29.734	00:00:18.653	1119	-1024	-768	-1	-1	-1	-1	4	-1024	-768	-1	-1	-1	-1	4		0	0						Untertest1.avi	0	880	547	72	111				0	Content		-72	-111	18653917	388079073
18671	08:42:29.751	00:00:18.670	1120	-1024	-768	-1	-1	-1	-1	4	-1024	-768	-1	-1	-1	-1	4		0	0						Untertest1.avi	0	880	547	72	111				0	Content		-72	-111	18670540	388095696
18688	08:42:29.768	00:00:18.687	1121	-1024	-768	-1	-1	-1	-1	4	-1024	-768	-1	-1	-1	-1	4		0	0						Untertest1.avi	0	880	547	72	111				0	Content		-72	-111	18687733	388112889
18705	08:42:29.785	00:00:18.705	1122	-1024	-768	-1	-1	-1	-1	4	-1024	-768	-1	-1	-1	-1	4		0	0						Untertest1.avi	0	880	547	72	111				0	Content		-72	-111	18705106	388130262
18722	08:42:29.802	00:00:18.722	1123	-1024	-768	-1	-1	-1	-1	4	-1024	-768	-1	-1	-1	-1	4		0	0						Untertest1.avi	0	880	547	72	111				0	Content		-72	-111	18722368	388147524
18737	08:42:29.817	00:00:18.737	1124	-1024	-768	-1	-1	-1	-1	4	-1024	-768	-1	-1	-1	-1	4		0	0						Untertest1.avi	0	880	547	72	111				0	Content		-72	-111	18737283	388162439
18754	08:42:29.834	00:00:18.753	1125	-1024	-768	-1	-1	-1	-1	4	-1024	-768	-1	-1	-1	-1	4		0	0						Untertest1.avi	0	880	547	72	111				0	Content		-72	-111	18753904	388179060
18771	08:42:29.851	00:00:18.770	1126	-1024	-768	-1	-1	-1	-1	4	-1024	-768	-1	-1	-1	-1	4		0	0						Untertest1.avi	0	880	547	72	111				0	Content		-72	-111	18770650	388195806
18787	08:42:29.867	00:00:18.787	1127	-1024	-768	-1	-1	-1	-1	4	-1024	-768	-1	-1	-1	-1	4		0	0						Untertest1.avi	0	880	547	72	111				0	Content		-72	-111	18787271	388212427
18804	08:42:29.884	00:00:18.803	1128	-1024	-768	-1	-1	-1	-1	4	-1024	-768	-1	-1	-1	-1	4		0	0						Untertest1.avi	0	880	547	72	111				0	Content		-72	-111	18803895	388229051
18821	08:42:29.901	00:00:18.820	1129	-1024	-768	-1	-1	-1	-1	4	-1024	-768	-1	-1	-1	-1	4		0	0						Untertest1.avi	0	880	547	72	111				0	Content		-72	-111	18820517	388245673
18838	08:42:29.918	00:00:18.837	1130	-1024	-768	-1	-1	-1	-1	4	-1024	-768	-1	-1	-1	-1	4		0	0						Untertest1.avi	0	880	547	72	111				0	Content		-72	-111	18837589	388262745
18855	08:42:29.935	00:00:18.854	1131	-1024	-768	-1	-1	-1	-1	4	-1024	-768	-1	-1	-1	-1	4		0	0						Untertest1.avi	0	880	547	72	111				0	Content		-72	-111	18854962	388280118
18872	08:42:29.952	00:00:18.872	1132	-1024	-768	-1	-1	-1	-1	4	-1024	-768	-1	-1	-1	-1	4		0	0						Untertest1.avi	0	880	547	72	111				0	Content		-72	-111	18872211	388297367
18887	08:42:29.967	00:00:18.887	1133	-1024	-768	-1	-1	-1	-1	4	-1024	-768	-1	-1	-1	-1	4		0	0						Untertest1.avi	0	880	547	72	111				0	Content		-72	-111	18887138	388312294
18904	08:42:29.984	00:00:18.903	1134	-1024	-768	-1	-1	-1	-1	4	-1024	-768	-1	-1	-1	-1	4		0	0						Untertest1.avi	0	880	547	72	111				0	Content		-72	-111	18903761	388328917
18921	08:42:30.001	00:00:18.920	1135	-1024	-768	-1	-1	-1	-1	4	-1024	-768	-1	-1	-1	-1	4		0	0						Untertest1.avi	0	880	547	72	111				0	Content		-72	-111	18920510	388345666
18937	08:42:30.017	00:00:18.937	1136	-1024	-768	-1	-1	-1	-1	4	-1024	-768	-1	-1	-1	-1	4		0	0						Untertest1.avi	0	880	547	72	111				0	Content		-72	-111	18937131	388362287
18954	08:42:30.034	00:00:18.953	1137	-1024	-768	-1	-1	-1	-1	4	-1024	-768	-1	-1	-1	-1	4		0	0						Untertest1.avi	0	880	547	72	111				0	Content		-72	-111	18953756	388378912
18970	08:42:30.050	00:00:18.970	1138	-1024	-768	-1	-1	-1	-1	4	-1024	-768	-1	-1	-1	-1	4		0	0						Untertest1.avi	0	880	547	72	111				0	Content		-72	-111	18970379	388395535
18988	08:42:30.068	00:00:18.987	1139	-1024	-768	-1	-1	-1	-1	4	-1024	-768	-1	-1	-1	-1	4		0	0						Untertest1.avi	0	880	547	72	111				0	Content		-72	-111	18987572	388412728
19005	08:42:30.085	00:00:19.004	1140	-1024	-768	-1	-1	-1	-1	4	-1024	-768	-1	-1	-1	-1	4		0	0						Untertest1.avi	0	880	547	72	111				0	Content		-72	-111	19004943	388430099
19022	08:42:30.102	00:00:19.022	1141	-1024	-768	-1	-1	-1	-1	4	-1024	-768	-1	-1	-1	-1	4		0	0						Untertest1.avi	0	880	547	72	111				0	Content		-72	-111	19022211	388447367
19037	08:42:30.117	00:00:19.036	1142	-1024	-768	-1	-1	-1	-1	4	-1024	-768	-1	-1	-1	-1	4		0	0						Untertest1.avi	0	880	547	72	111				0	Content		-72	-111	19036995	388462151
19054	08:42:30.134	00:00:19.053	1143	-1024	-768	-1	-1	-1	-1	4	-1024	-768	-1	-1	-1	-1	4		0	0						Untertest1.avi	0	880	547	72	111				0	Content		-72	-111	19053742	388478898
19070	08:42:30.150	00:00:19.070	1144	-1024	-768	-1	-1	-1	-1	4	-1024	-768	-1	-1	-1	-1	4		0	0						Untertest1.avi	0	880	547	72	111				0	Content		-72	-111	19070366	388495522
19087	08:42:30.167	00:00:19.086	1145	-1024	-768	-1	-1	-1	-1	4	-1024	-768	-1	-1	-1	-1	4		0	0						Untertest1.avi	0	880	547	72	111				0	Content		-72	-111	19086988	388512144
19104	08:42:30.184	00:00:19.103	1146	-1024	-768	-1	-1	-1	-1	4	-1024	-768	-1	-1	-1	-1	4		0	0						Untertest1.avi	0	880	547	72	111				0	Content		-72	-111	19103611	388528767
19120	08:42:30.200	00:00:19.120	1147	-1024	-768	-1	-1	-1	-1	4	-1024	-768	-1	-1	-1	-1	4		0	0						Untertest1.avi	0	880	547	72	111				0	Content		-72	-111	19120236	388545392
19137	08:42:30.217	00:00:19.137	1148	-1024	-768	-1	-1	-1	-1	4	-1024	-768	-1	-1	-1	-1	4		0	0						Untertest1.avi	0	880	547	72	111				0	Content		-72	-111	19137428	388562584
19155	08:42:30.235	00:00:19.154	1149	-1024	-768	-1	-1	-1	-1	4	-1024	-768	-1	-1	-1	-1	4		0	0						Untertest1.avi	0	880	547	72	111				0	Content		-72	-111	19154802	388579958
19172	08:42:30.252	00:00:19.172	1150	-1024	-768	-1	-1	-1	-1	4	-1024	-768	-1	-1	-1	-1	4		0	0						Untertest1.avi	0	880	547	72	111				0	Content		-72	-111	19172046	388597202
19187	08:42:30.267	00:00:19.186	1151	-1024	-768	-1	-1	-1	-1	4	-1024	-768	-1	-1	-1	-1	4		0	0						Untertest1.avi	0	880	547	72	111				0	Content		-72	-111	19186982	388612138
19204	08:42:30.284	00:00:19.203	1152	-1024	-768	-1	-1	-1	-1	4	-1024	-768	-1	-1	-1	-1	4		0	0						Untertest1.avi	0	880	547	72	111				0	Content		-72	-111	19203601	388628757
19220	08:42:30.300	00:00:19.220	1153	-1024	-768	-1	-1	-1	-1	4	-1024	-768	-1	-1	-1	-1	4		0	0						Untertest1.avi	0	880	547	72	111				0	Content		-72	-111	19220347	388645503
19237	08:42:30.317	00:00:19.236	1154	-1024	-768	-1	-1	-1	-1	4	-1024	-768	-1	-1	-1	-1	4		0	0						Untertest1.avi	0	880	547	72	111				0	Content		-72	-111	19236845	388662001
19254	08:42:30.334	00:00:19.253	1155	-1024	-768	-1	-1	-1	-1	4	-1024	-768	-1	-1	-1	-1	4		0	0						Untertest1.avi	0	880	547	72	111				0	Content		-72	-111	19253590	388678746
19270	08:42:30.350	00:00:19.270	1156	-1024	-768	-1	-1	-1	-1	4	-1024	-768	-1	-1	-1	-1	4		0	0						Untertest1.avi	0	880	547	72	111				0	Content		-72	-111	19270212	388695368
19287	08:42:30.367	00:00:19.287	1157	-1024	-768	-1	-1	-1	-1	4	-1024	-768	-1	-1	-1	-1	4		0	0						Untertest1.avi	0	880	547	72	111				0	Content		-72	-111	19287284	388712440
19305	08:42:30.385	00:00:19.304	1158	-1024	-768	-1	-1	-1	-1	4	-1024	-768	-1	-1	-1	-1	4		0	0						Untertest1.avi	0	880	547	72	111				0	Content		-72	-111	19304654	388729810
19322	08:42:30.402	00:00:19.322	1159	-1024	-768	-1	-1	-1	-1	4	-1024	-768	-1	-1	-1	-1	4		0	0						Untertest1.avi	0	880	547	72	111				0	Content		-72	-111	19322024	388747180
19337	08:42:30.417	00:00:19.336	1160	-1024	-768	-1	-1	-1	-1	4	-1024	-768	-1	-1	-1	-1	4		0	0						Untertest1.avi	0	880	547	72	111				0	Content		-72	-111	19336826	388761982
19353	08:42:30.433	00:00:19.353	1161	-1024	-768	-1	-1	-1	-1	4	-1024	-768	-1	-1	-1	-1	4		0	0						Untertest1.avi	0	880	547	72	111				0	Content		-72	-111	19353449	388778605
19370	08:42:30.450	00:00:19.370	1162	-1024	-768	-1	-1	-1	-1	4	-1024	-768	-1	-1	-1	-1	4		0	0						Untertest1.avi	0	880	547	72	111				0	Content		-72	-111	19370197	388795353
19387	08:42:30.467	00:00:19.386	1163	-1024	-768	-1	-1	-1	-1	4	-1024	-768	-1	-1	-1	-1	4		0	0						Untertest1.avi	0	880	547	72	111				0	Content		-72	-111	19386818	388811974
19403	08:42:30.483	00:00:19.403	1164	-1024	-768	-1	-1	-1	-1	4	-1024	-768	-1	-1	-1	-1	4		0	0						Untertest1.avi	0	880	547	72	111				0	Content		-72	-111	19403441	388828597
19420	08:42:30.500	00:00:19.420	1165	-1024	-768	-1	-1	-1	-1	4	-1024	-768	-1	-1	-1	-1	4		0	0						Untertest1.avi	0	880	547	72	111				0	Content		-72	-111	19420063	388845219
19437	08:42:30.517	00:00:19.437	1166	-1024	-768	-1	-1	-1	-1	4	-1024	-768	-1	-1	-1	-1	4		0	0						Untertest1.avi	0	880	547	72	111				0	Content		-72	-111	19437259	388862415
19455	08:42:30.535	00:00:19.454	1167	-1024	-768	-1	-1	-1	-1	4	-1024	-768	-1	-1	-1	-1	4		0	0						Untertest1.avi	0	880	547	72	111				0	Content		-72	-111	19454627	388879783
19472	08:42:30.552	00:00:19.471	1168	-1024	-768	-1	-1	-1	-1	4	-1024	-768	-1	-1	-1	-1	4		0	0						Untertest1.avi	0	880	547	72	111				0	Content		-72	-111	19471872	388897028
19487	08:42:30.567	00:00:19.486	1169	-1024	-768	-1	-1	-1	-1	4	-1024	-768	-1	-1	-1	-1	4		0	0						Untertest1.avi	0	880	547	72	111				0	Content		-72	-111	19486674	388911830
19503	08:42:30.583	00:00:19.503	1170	-1024	-768	-1	-1	-1	-1	4	-1024	-768	-1	-1	-1	-1	4		0	0						Untertest1.avi	0	880	547	72	111				0	Content		-72	-111	19503424	388928580
19520	08:42:30.600	00:00:19.520	1171	-1024	-768	-1	-1	-1	-1	4	-1024	-768	-1	-1	-1	-1	4		0	0						Untertest1.avi	0	880	547	72	111				0	Content		-72	-111	19520047	388945203
19537	08:42:30.617	00:00:19.536	1172	-1024	-768	-1	-1	-1	-1	4	-1024	-768	-1	-1	-1	-1	4		0	0						Untertest1.avi	0	880	547	72	111				0	Content		-72	-111	19536670	388961826
19553	08:42:30.633	00:00:19.553	1173	-1024	-768	-1	-1	-1	-1	4	-1024	-768	-1	-1	-1	-1	4		0	0						Untertest1.avi	0	880	547	72	111				0	Content		-72	-111	19553291	388978447
19570	08:42:30.650	00:00:19.569	1174	-1024	-768	-1	-1	-1	-1	4	-1024	-768	-1	-1	-1	-1	4		0	0						Untertest1.avi	0	880	547	72	111				0	Content		-72	-111	19569917	388995073
19587	08:42:30.667	00:00:19.587	1175	-1024	-768	-1	-1	-1	-1	4	-1024	-768	-1	-1	-1	-1	4		0	0						Untertest1.avi	0	880	547	72	111				0	Content		-72	-111	19587110	389012266
19604	08:42:30.684	00:00:19.604	1176	-1024	-768	-1	-1	-1	-1	4	-1024	-768	-1	-1	-1	-1	4		0	0						Untertest1.avi	0	880	547	72	111				0	Content		-72	-111	19604481	389029637
19622	08:42:30.702	00:00:19.621	1177	-1024	-768	-1	-1	-1	-1	4	-1024	-768	-1	-1	-1	-1	4		0	0						Untertest1.avi	0	880	547	72	111				0	Content		-72	-111	19621728	389046884
19637	08:42:30.717	00:00:19.636	1178	-1024	-768	-1	-1	-1	-1	4	-1024	-768	-1	-1	-1	-1	4		0	0						Untertest1.avi	0	880	547	72	111				0	Content		-72	-111	19636530	389061686
19653	08:42:30.733	00:00:19.653	1179	-1024	-768	-1	-1	-1	-1	4	-1024	-768	-1	-1	-1	-1	4		0	0						Untertest1.avi	0	880	547	72	111				0	Content		-72	-111	19653280	389078436
19670	08:42:30.750	00:00:19.669	1180	-1024	-768	-1	-1	-1	-1	4	-1024	-768	-1	-1	-1	-1	4		0	0						Untertest1.avi	0	880	547	72	111				0	Content		-72	-111	19669901	389095057
19687	08:42:30.767	00:00:19.686	1181	-1024	-768	-1	-1	-1	-1	4	-1024	-768	-1	-1	-1	-1	4		0	0						Untertest1.avi	0	880	547	72	111				0	Content		-72	-111	19686526	389111682
19703	08:42:30.783	00:00:19.703	1182	-1024	-768	-1	-1	-1	-1	4	-1024	-768	-1	-1	-1	-1	4		0	0						Untertest1.avi	0	880	547	72	111				0	Content		-72	-111	19703271	389128427
19720	08:42:30.800	00:00:19.719	1183	-1024	-768	-1	-1	-1	-1	4	-1024	-768	-1	-1	-1	-1	4		0	0						Untertest1.avi	0	880	547	72	111				0	Content		-72	-111	19719895	389145051
19737	08:42:30.817	00:00:19.736	1184	-1024	-768	-1	-1	-1	-1	4	-1024	-768	-1	-1	-1	-1	4		0	0						Untertest1.avi	0	880	547	72	111				0	Content		-72	-111	19736961	389162117
19754	08:42:30.834	00:00:19.754	1185	-1024	-768	-1	-1	-1	-1	4	-1024	-768	-1	-1	-1	-1	4		0	0						Untertest1.avi	0	880	547	72	111				0	Content		-72	-111	19754335	389179491
19772	08:42:30.852	00:00:19.771	1186	-1024	-768	-1	-1	-1	-1	4	-1024	-768	-1	-1	-1	-1	4		0	0						Untertest1.avi	0	880	547	72	111				0	Content		-72	-111	19771582	389196738
19787	08:42:30.867	00:00:19.786	1187	-1024	-768	-1	-1	-1	-1	4	-1024	-768	-1	-1	-1	-1	4		0	0						Untertest1.avi	0	880	547	72	111				0	Content		-72	-111	19786513	389211669
19803	08:42:30.883	00:00:19.803	1188	-1024	-768	-1	-1	-1	-1	4	-1024	-768	-1	-1	-1	-1	4		0	0						Untertest1.avi	0	880	547	72	111				0	Content		-72	-111	19803147	389228303
19820	08:42:30.900	00:00:19.819	1189	-1024	-768	-1	-1	-1	-1	4	-1024	-768	-1	-1	-1	-1	4		0	0						Untertest1.avi	0	880	547	72	111				0	Content		-72	-111	19819882	389245038
19837	08:42:30.917	00:00:19.836	1190	-1024	-768	-1	-1	-1	-1	4	-1024	-768	-1	-1	-1	-1	4		0	0						Untertest1.avi	0	880	547	72	111				0	Content		-72	-111	19836502	389261658
19853	08:42:30.933	00:00:19.853	1191	-1024	-768	-1	-1	-1	-1	4	-1024	-768	-1	-1	-1	-1	4		0	0						Untertest1.avi	0	880	547	72	111				0	Content		-72	-111	19853134	389278290
19870	08:42:30.950	00:00:19.869	1192	-1024	-768	-1	-1	-1	-1	4	-1024	-768	-1	-1	-1	-1	4		0	0						Untertest1.avi	0	880	547	72	111				0	Content		-72	-111	19869747	389294903
19887	08:42:30.967	00:00:19.886	1193	-1024	-768	-1	-1	-1	-1	4	-1024	-768	-1	-1	-1	-1	4		0	0						Untertest1.avi	0	880	547	72	111				0	Content		-72	-111	19886940	389312096
19904	08:42:30.984	00:00:19.904	1194	-1024	-768	-1	-1	-1	-1	4	-1024	-768	-1	-1	-1	-1	4		0	0						Untertest1.avi	0	880	547	72	111				0	Content		-72	-111	19904186	389329342
19922	08:42:31.002	00:00:19.921	1195	-1024	-768	-1	-1	-1	-1	4	-1024	-768	-1	-1	-1	-1	4		0	0						Untertest1.avi	0	880	547	72	111				0	Content		-72	-111	19921533	389346689
19938	08:42:31.018	00:00:19.937	1196	-1024	-768	-1	-1	-1	-1	4	-1024	-768	-1	-1	-1	-1	4		0	0						Untertest1.avi	0	880	547	72	111				0	Content		-72	-111	19937574	389362730
19954	08:42:31.034	00:00:19.954	1197	-1024	-768	-1	-1	-1	-1	4	-1024	-768	-1	-1	-1	-1	4		0	0						Untertest1.avi	0	880	547	72	111				0	Content		-72	-111	19954241	389379397
19971	08:42:31.051	00:00:19.970	1198	-1024	-768	-1	-1	-1	-1	4	-1024	-768	-1	-1	-1	-1	4		0	0						Untertest1.avi	0	880	547	72	111				0	Content		-72	-111	19970908	389396064
19987	08:42:31.067	00:00:19.987	1199	-1024	-768	-1	-1	-1	-1	4	-1024	-768	-1	-1	-1	-1	4		0	0						Untertest1.avi	0	880	547	72	111				0	Content		-72	-111	19987157	389412313
20004	08:42:31.084	00:00:20.003	1200	-1024	-768	-1	-1	-1	-1	4	-1024	-768	-1	-1	-1	-1	4		0	0						Untertest1.avi	0	880	547	72	111				0	Content		-72	-111	20003824	389428980
20020	08:42:31.100	00:00:20.020	1201	-1024	-768	-1	-1	-1	-1	4	-1024	-768	-1	-1	-1	-1	4		0	0						Untertest1.avi	0	880	547	72	111				0	Content		-72	-111	20020491	389445647
20037	08:42:31.117	00:00:20.036	1202	-1024	-768	-1	-1	-1	-1	4	-1024	-768	-1	-1	-1	-1	4		0	0						Untertest1.avi	0	880	547	72	111				0	Content		-72	-111	20036729	389461885
20053	08:42:31.133	00:00:20.053	1203	-1024	-768	-1	-1	-1	-1	4	-1024	-768	-1	-1	-1	-1	4		0	0						Untertest1.avi	0	880	547	72	111				0	Content		-72	-111	20053396	389478552
20070	08:42:31.150	00:00:20.069	1204	-1024	-768	-1	-1	-1	-1	4	-1024	-768	-1	-1	-1	-1	4		0	0						Untertest1.avi	0	880	547	72	111				0	Content		-72	-111	20069901	389495057
20087	08:42:31.167	00:00:20.086	1205	-1024	-768	-1	-1	-1	-1	4	-1024	-768	-1	-1	-1	-1	4		0	0						Untertest1.avi	0	880	547	72	111				0	Content		-72	-111	20086568	389511724
20103	08:42:31.183	00:00:20.103	1206	-1024	-768	-1	-1	-1	-1	4	-1024	-768	-1	-1	-1	-1	4		0	0						Untertest1.avi	0	880	547	72	111				0	Content		-72	-111	20103235	389528391
20120	08:42:31.200	00:00:20.119	1207	-1024	-768	-1	-1	-1	-1	4	-1024	-768	-1	-1	-1	-1	4		0	0						Untertest1.avi	0	880	547	72	111				0	Content		-72	-111	20119789	389544945
20136	08:42:31.216	00:00:20.136	1208	-1024	-768	-1	-1	-1	-1	4	-1024	-768	-1	-1	-1	-1	4		0	0						Untertest1.avi	0	880	547	72	111				0	Content		-72	-111	20136456	389561612
20153	08:42:31.233	00:00:20.153	1209	-1024	-768	-1	-1	-1	-1	4	-1024	-768	-1	-1	-1	-1	4		0	0						Untertest1.avi	0	880	547	72	111				0	Content		-72	-111	20153123	389578279
20170	08:42:31.250	00:00:20.169	1210	-1024	-768	-1	-1	-1	-1	4	-1024	-768	-1	-1	-1	-1	4		0	0						Untertest1.avi	0	880	547	72	111				0	Content		-72	-111	20169885	389595041
20187	08:42:31.267	00:00:20.186	1211	-1024	-768	-1	-1	-1	-1	4	-1024	-768	-1	-1	-1	-1	4		0	0						Untertest1.avi	0	880	547	72	111				0	Content		-72	-111	20186552	389611708
20203	08:42:31.283	00:00:20.203	1212	-1024	-768	-1	-1	-1	-1	4	-1024	-768	-1	-1	-1	-1	4		0	0						Untertest1.avi	0	880	547	72	111				0	Content		-72	-111	20203218	389628374
20220	08:42:31.300	00:00:20.220	1213	-1024	-768	-1	-1	-1	-1	4	-1024	-768	-1	-1	-1	-1	4		0	0						Untertest1.avi	0	880	547	72	111				0	Content		-72	-111	20220032	389645188
20236	08:42:31.316	00:00:20.236	1214	-1024	-768	-1	-1	-1	-1	4	-1024	-768	-1	-1	-1	-1	4		0	0						Untertest1.avi	0	880	547	72	111				0	Content		-72	-111	20236264	389661420
20253	08:42:31.333	00:00:20.253	1215	-1024	-768	-1	-1	-1	-1	4	-1024	-768	-1	-1	-1	-1	4		0	0						Untertest1.avi	0	880	547	72	111				0	Content		-72	-111	20253136	389678292
20270	08:42:31.350	00:00:20.269	1216	-1024	-768	-1	-1	-1	-1	4	-1024	-768	-1	-1	-1	-1	4		0	0						Untertest1.avi	0	880	547	72	111				0	Content		-72	-111	20269760	389694916
20286	08:42:31.366	00:00:20.286	1217	-1024	-768	-1	-1	-1	-1	4	-1024	-768	-1	-1	-1	-1	4		0	0						Untertest1.avi	0	880	547	72	111				0	Content		-72	-111	20286427	389711583
20303	08:42:31.383	00:00:20.303	1218	-1024	-768	-1	-1	-1	-1	4	-1024	-768	-1	-1	-1	-1	4		0	0						Untertest1.avi	0	880	547	72	111				0	Content		-72	-111	20303094	389728250
20320	08:42:31.400	00:00:20.319	1219	-1024	-768	-1	-1	-1	-1	4	-1024	-768	-1	-1	-1	-1	4		0	0						Untertest1.avi	0	880	547	72	111				0	Content		-72	-111	20319648	389744804
20336	08:42:31.416	00:00:20.336	1220	-1024	-768	-1	-1	-1	-1	4	-1024	-768	-1	-1	-1	-1	4		0	0						Untertest1.avi	0	880	547	72	111				0	Content		-72	-111	20336377	389761533
20353	08:42:31.433	00:00:20.353	1221	-1024	-768	-1	-1	-1	-1	4	-1024	-768	-1	-1	-1	-1	4		0	0						Untertest1.avi	0	880	547	72	111				0	Content		-72	-111	20353001	389778157
20370	08:42:31.450	00:00:20.369	1222	-1024	-768	-1	-1	-1	-1	4	-1024	-768	-1	-1	-1	-1	4		0	0						Untertest1.avi	0	880	547	72	111				0	Content		-72	-111	20369668	389794824
20386	08:42:31.466	00:00:20.386	1223	-1024	-768	-1	-1	-1	-1	4	-1024	-768	-1	-1	-1	-1	4		0	0						Untertest1.avi	0	880	547	72	111				0	Content		-72	-111	20386207	389811363
20403	08:42:31.483	00:00:20.402	1224	-1024	-768	-1	-1	-1	-1	4	-1024	-768	-1	-1	-1	-1	4		0	0						Untertest1.avi	0	880	547	72	111				0	Content		-72	-111	20402874	389828030
20419	08:42:31.499	00:00:20.419	1225	-1024	-768	-1	-1	-1	-1	4	-1024	-768	-1	-1	-1	-1	4		0	0						Untertest1.avi	0	880	547	72	111				0	Content		-72	-111	20419369	389844525
20436	08:42:31.516	00:00:20.436	1226	-1024	-768	-1	-1	-1	-1	4	-1024	-768	-1	-1	-1	-1	4		0	0						Untertest1.avi	0	880	547	72	111				0	Content		-72	-111	20436494	389861650
20453	08:42:31.533	00:00:20.453	1227	-1024	-768	-1	-1	-1	-1	4	-1024	-768	-1	-1	-1	-1	4		0	0						Untertest1.avi	0	880	547	72	111				0	Content		-72	-111	20453239	389878395
20470	08:42:31.550	00:00:20.469	1228	-1024	-768	-1	-1	-1	-1	4	-1024	-768	-1	-1	-1	-1	4		0	0						Untertest1.avi	0	880	547	72	111				0	Content		-72	-111	20469698	389894854
20486	08:42:31.566	00:00:20.486	1229	-1024	-768	-1	-1	-1	-1	4	-1024	-768	-1	-1	-1	-1	4		0	0						Untertest1.avi	0	880	547	72	111				0	Content		-72	-111	20486365	389911521
20503	08:42:31.583	00:00:20.503	1230	-1024	-768	-1	-1	-1	-1	4	-1024	-768	-1	-1	-1	-1	4		0	0						Untertest1.avi	0	880	547	72	111				0	Content		-72	-111	20503032	389928188
20519	08:42:31.599	00:00:20.519	1231	-1024	-768	-1	-1	-1	-1	4	-1024	-768	-1	-1	-1	-1	4		0	0						Untertest1.avi	0	880	547	72	111				0	Content		-72	-111	20519234	389944390
20536	08:42:31.616	00:00:20.536	1232	-1024	-768	-1	-1	-1	-1	4	-1024	-768	-1	-1	-1	-1	4		0	0						Untertest1.avi	0	880	547	72	111				0	Content		-72	-111	20536036	389961192
20553	08:42:31.633	00:00:20.552	1233	-1024	-768	-1	-1	-1	-1	4	-1024	-768	-1	-1	-1	-1	4		0	0						Untertest1.avi	0	880	547	72	111				0	Content		-72	-111	20552640	389977796
20569	08:42:31.649	00:00:20.569	1234	-1024	-768	-1	-1	-1	-1	4	-1024	-768	-1	-1	-1	-1	4		0	0						Untertest1.avi	0	880	547	72	111				0	Content		-72	-111	20569307	389994463
20586	08:42:31.666	00:00:20.585	1235	-1024	-768	-1	-1	-1	-1	4	-1024	-768	-1	-1	-1	-1	4		0	0						Untertest1.avi	0	880	547	72	111				0	Content		-72	-111	20585973	390011129
20603	08:42:31.683	00:00:20.602	1236	-1024	-768	-1	-1	-1	-1	4	-1024	-768	-1	-1	-1	-1	4		0	0						Untertest1.avi	0	880	547	72	111				0	Content		-72	-111	20602805	390027961
20619	08:42:31.699	00:00:20.619	1237	-1024	-768	-1	-1	-1	-1	4	-1024	-768	-1	-1	-1	-1	4		0	0						Untertest1.avi	0	880	547	72	111				0	Content		-72	-111	20619472	390044628
20636	08:42:31.716	00:00:20.636	1238	-1024	-768	-1	-1	-1	-1	4	-1024	-768	-1	-1	-1	-1	4		0	0						Untertest1.avi	0	880	547	72	111				0	Content		-72	-111	20636139	390061295
20653	08:42:31.733	00:00:20.653	1239	-1024	-768	-1	-1	-1	-1	4	-1024	-768	-1	-1	-1	-1	4		0	0						Untertest1.avi	0	880	547	72	111				0	Content		-72	-111	20653123	390078279
20670	08:42:31.750	00:00:20.669	1240	-1024	-768	-1	-1	-1	-1	4	-1024	-768	-1	-1	-1	-1	4		0	0						Untertest1.avi	0	880	547	72	111				0	Content		-72	-111	20669790	390094946
20686	08:42:31.766	00:00:20.686	1241	-1024	-768	-1	-1	-1	-1	4	-1024	-768	-1	-1	-1	-1	4		0	0						Untertest1.avi	0	880	547	72	111				0	Content		-72	-111	20686457	390111613
20704	08:42:31.784	00:00:20.703	1242	-1024	-768	-1	-1	-1	-1	4	-1024	-768	-1	-1	-1	-1	4		0	0						Untertest1.avi	0	880	547	72	111				0	Content		-72	-111	20703773	390128929
20720	08:42:31.800	00:00:20.720	1243	-1024	-768	-1	-1	-1	-1	4	-1024	-768	-1	-1	-1	-1	4		0	0						Untertest1.avi	0	880	547	72	111				0	Content		-72	-111	20720439	390145595
20737	08:42:31.817	00:00:20.736	1244	-1024	-768	-1	-1	-1	-1	4	-1024	-768	-1	-1	-1	-1	4		0	0						Untertest1.avi	0	880	547	72	111				0	Content		-72	-111	20736758	390161914
20753	08:42:31.833	00:00:20.753	1245	-1024	-768	-1	-1	-1	-1	4	-1024	-768	-1	-1	-1	-1	4		0	0						Untertest1.avi	0	880	547	72	111				0	Content		-72	-111	20753425	390178581
20770	08:42:31.850	00:00:20.770	1246	-1024	-768	-1	-1	-1	-1	4	-1024	-768	-1	-1	-1	-1	4		0	0						Untertest1.avi	0	880	547	72	111				0	Content		-72	-111	20770092	390195248
20787	08:42:31.867	00:00:20.786	1247	-1024	-768	-1	-1	-1	-1	4	-1024	-768	-1	-1	-1	-1	4		0	0						Untertest1.avi	0	880	547	72	111				0	Content		-72	-111	20786759	390211915
20803	08:42:31.883	00:00:20.802	1248	-1024	-768	-1	-1	-1	-1	4	-1024	-768	-1	-1	-1	-1	4		0	0						Untertest1.avi	0	880	547	72	111				0	Content		-72	-111	20802919	390228075
20820	08:42:31.900	00:00:20.819	1249	-1024	-768	-1	-1	-1	-1	4	-1024	-768	-1	-1	-1	-1	4		0	0						Untertest1.avi	0	880	547	72	111				0	Content		-72	-111	20819586	390244742
20836	08:42:31.916	00:00:20.836	1250	-1024	-768	-1	-1	-1	-1	4	-1024	-768	-1	-1	-1	-1	4		0	0						Untertest1.avi	0	880	547	72	111				0	Content		-72	-111	20836086	390261242
20853	08:42:31.933	00:00:20.852	1251	-1024	-768	-1	-1	-1	-1	4	-1024	-768	-1	-1	-1	-1	4		0	0						Untertest1.avi	0	880	547	72	111				0	Content		-72	-111	20852753	390277909
20869	08:42:31.949	00:00:20.869	1252	-1024	-768	-1	-1	-1	-1	4	-1024	-768	-1	-1	-1	-1	4		0	0						Untertest1.avi	0	880	547	72	111				0	Content		-72	-111	20869420	390294576
20886	08:42:31.966	00:00:20.885	1253	-1024	-768	-1	-1	-1	-1	4	-1024	-768	-1	-1	-1	-1	4		0	0						Untertest1.avi	0	880	547	72	111				0	Content		-72	-111	20885900	390311056
20903	08:42:31.983	00:00:20.902	1254	-1024	-768	-1	-1	-1	-1	4	-1024	-768	-1	-1	-1	-1	4		0	0						Untertest1.avi	0	880	547	72	111				0	Content		-72	-111	20902567	390327723
20919	08:42:31.999	00:00:20.919	1255	-1024	-768	-1	-1	-1	-1	4	-1024	-768	-1	-1	-1	-1	4		0	0						Untertest1.avi	0	880	547	72	111				0	Content		-72	-111	20919152	390344308
20936	08:42:32.016	00:00:20.935	1256	-1024	-768	-1	-1	-1	-1	4	-1024	-768	-1	-1	-1	-1	4		0	0						Untertest1.avi	0	880	547	72	111				0	Content		-72	-111	20935819	390360975
20952	08:42:32.032	00:00:20.952	1257	-1024	-768	-1	-1	-1	-1	4	-1024	-768	-1	-1	-1	-1	4		0	0						Untertest1.avi	0	880	547	72	111				0	Content		-72	-111	20952486	390377642
20969	08:42:32.049	00:00:20.969	1258	-1024	-768	-1	-1	-1	-1	4	-1024	-768	-1	-1	-1	-1	4		0	0						Untertest1.avi	0	880	547	72	111				0	Content		-72	-111	20969095	390394251
20986	08:42:32.066	00:00:20.985	1259	-1024	-768	-1	-1	-1	-1	4	-1024	-768	-1	-1	-1	-1	4		0	0						Untertest1.avi	0	880	547	72	111				0	Content		-72	-111	20985762	390410918
21002	08:42:32.082	00:00:21.002	1260	-1024	-768	-1	-1	-1	-1	4	-1024	-768	-1	-1	-1	-1	4		0	0						Untertest1.avi	0	880	547	72	111				0	Content		-72	-111	21002429	390427585
21019	08:42:32.099	00:00:21.019	1261	-1024	-768	-1	-1	-1	-1	4	-1024	-768	-1	-1	-1	-1	4		0	0						Untertest1.avi	0	880	547	72	111				0	Content		-72	-111	21019222	390444378
21036	08:42:32.116	00:00:21.035	1262	-1024	-768	-1	-1	-1	-1	4	-1024	-768	-1	-1	-1	-1	4		0	0						Untertest1.avi	0	880	547	72	111				0	Content		-72	-111	21035889	390461045
21053	08:42:32.133	00:00:21.052	1263	-1024	-768	-1	-1	-1	-1	4	-1024	-768	-1	-1	-1	-1	4		0	0						Untertest1.avi	0	880	547	72	111				0	Content		-72	-111	21052556	390477712
21070	08:42:32.150	00:00:21.069	1264	-1024	-768	-1	-1	-1	-1	4	-1024	-768	-1	-1	-1	-1	4		0	0						Untertest1.avi	0	880	547	72	111				0	Content		-72	-111	21069687	390494843
21086	08:42:32.166	00:00:21.086	1265	-1024	-768	-1	-1	-1	-1	4	-1024	-768	-1	-1	-1	-1	4		0	0						Untertest1.avi	0	880	547	72	111				0	Content		-72	-111	21086354	390511510
21103	08:42:32.183	00:00:21.103	1266	-1024	-768	-1	-1	-1	-1	4	-1024	-768	-1	-1	-1	-1	4		0	0						Untertest1.avi	0	880	547	72	111				0	Content		-72	-111	21103378	390528534
21120	08:42:32.200	00:00:21.120	1267	-1024	-768	-1	-1	-1	-1	4	-1024	-768	-1	-1	-1	-1	4		0	0						Untertest1.avi	0	880	547	72	111				0	Content		-72	-111	21120045	390545201
21137	08:42:32.217	00:00:21.136	1268	-1024	-768	-1	-1	-1	-1	4	-1024	-768	-1	-1	-1	-1	4		0	0						Untertest1.avi	0	880	547	72	111				0	Content		-72	-111	21136712	390561868
21153	08:42:32.233	00:00:21.152	1269	-1024	-768	-1	-1	-1	-1	4	-1024	-768	-1	-1	-1	-1	4		0	0						Untertest1.avi	0	880	547	72	111				0	Content		-72	-111	21152950	390578106
21170	08:42:32.250	00:00:21.169	1270	-1024	-768	-1	-1	-1	-1	4	-1024	-768	-1	-1	-1	-1	4		0	0						Untertest1.avi	0	880	547	72	111				0	Content		-72	-111	21169617	390594773
21186	08:42:32.266	00:00:21.186	1271	-1024	-768	-1	-1	-1	-1	4	-1024	-768	-1	-1	-1	-1	4		0	0						Untertest1.avi	0	880	547	72	111				0	Content		-72	-111	21186284	390611440
21203	08:42:32.283	00:00:21.202	1272	-1024	-768	-1	-1	-1	-1	4	-1024	-768	-1	-1	-1	-1	4		0	0						Untertest1.avi	0	880	547	72	111				0	Content		-72	-111	21202709	390627865
21219	08:42:32.299	00:00:21.219	1273	-1024	-768	-1	-1	-1	-1	4	-1024	-768	-1	-1	-1	-1	4		0	0						Untertest1.avi	0	880	547	72	111				0	Content		-72	-111	21219376	390644532
21236	08:42:32.316	00:00:21.236	1274	-1024	-768	-1	-1	-1	-1	4	-1024	-768	-1	-1	-1	-1	4		0	0						Untertest1.avi	0	880	547	72	111				0	Content		-72	-111	21236042	390661198
21252	08:42:32.332	00:00:21.252	1275	-1024	-768	-1	-1	-1	-1	4	-1024	-768	-1	-1	-1	-1	4		0	0						Untertest1.avi	0	880	547	72	111				0	Content		-72	-111	21252422	390677578
21269	08:42:32.349	00:00:21.269	1276	-1024	-768	-1	-1	-1	-1	4	-1024	-768	-1	-1	-1	-1	4		0	0						Untertest1.avi	0	880	547	72	111				0	Content		-72	-111	21269089	390694245
21286	08:42:32.366	00:00:21.285	1277	-1024	-768	-1	-1	-1	-1	4	-1024	-768	-1	-1	-1	-1	4		0	0						Untertest1.avi	0	880	547	72	111				0	Content		-72	-111	21285675	390710831
21302	08:42:32.382	00:00:21.302	1278	-1024	-768	-1	-1	-1	-1	4	-1024	-768	-1	-1	-1	-1	4		0	0						Untertest1.avi	0	880	547	72	111				0	Content		-72	-111	21302342	390727498
21319	08:42:32.399	00:00:21.319	1279	-1024	-768	-1	-1	-1	-1	4	-1024	-768	-1	-1	-1	-1	4		0	0						Untertest1.avi	0	880	547	72	111				0	Content		-72	-111	21319009	390744165
21336	08:42:32.416	00:00:21.335	1280	-1024	-768	-1	-1	-1	-1	4	-1024	-768	-1	-1	-1	-1	4		0	0						Untertest1.avi	0	880	547	72	111				0	Content		-72	-111	21335561	390760717
21352	08:42:32.432	00:00:21.352	1281	-1024	-768	-1	-1	-1	-1	4	-1024	-768	-1	-1	-1	-1	4		0	0						Untertest1.avi	0	880	547	72	111				0	Content		-72	-111	21352227	390777383
21369	08:42:32.449	00:00:21.368	1282	-1024	-768	-1	-1	-1	-1	4	-1024	-768	-1	-1	-1	-1	4		0	0						Untertest1.avi	0	880	547	72	111				0	Content		-72	-111	21368894	390794050
21385	08:42:32.465	00:00:21.385	1283	-1024	-768	-1	-1	-1	-1	4	-1024	-768	-1	-1	-1	-1	4		0	0						Untertest1.avi	0	880	547	72	111				0	Content		-72	-111	21385482	390810638
21402	08:42:32.482	00:00:21.402	1284	-1024	-768	-1	-1	-1	-1	4	-1024	-768	-1	-1	-1	-1	4		0	0						Untertest1.avi	0	880	547	72	111				0	Content		-72	-111	21402149	390827305
21419	08:42:32.499	00:00:21.418	1285	-1024	-768	-1	-1	-1	-1	4	-1024	-768	-1	-1	-1	-1	4		0	0						Untertest1.avi	0	880	547	72	111				0	Content		-72	-111	21418816	390843972
21435	08:42:32.515	00:00:21.435	1286	-1024	-768	-1	-1	-1	-1	4	-1024	-768	-1	-1	-1	-1	4		0	0						Untertest1.avi	0	880	547	72	111				0	Content		-72	-111	21435280	390860436
21452	08:42:32.532	00:00:21.452	1287	-1024	-768	-1	-1	-1	-1	4	-1024	-768	-1	-1	-1	-1	4		0	0						Untertest1.avi	0	880	547	72	111				0	Content		-72	-111	21452037	390877193
21469	08:42:32.549	00:00:21.468	1288	-1024	-768	-1	-1	-1	-1	4	-1024	-768	-1	-1	-1	-1	4		0	0						Untertest1.avi	0	880	547	72	111				0	Content		-72	-111	21468656	390893812
21485	08:42:32.565	00:00:21.485	1289	-1024	-768	-1	-1	-1	-1	4	-1024	-768	-1	-1	-1	-1	4		0	0						Untertest1.avi	0	880	547	72	111				0	Content		-72	-111	21485322	390910478
21502	08:42:32.582	00:00:21.501	1290	-1024	-768	-1	-1	-1	-1	4	-1024	-768	-1	-1	-1	-1	4		0	0						Untertest1.avi	0	880	547	72	111				0	Content		-72	-111	21501984	390927140
21519	08:42:32.599	00:00:21.518	1291	-1024	-768	-1	-1	-1	-1	4	-1024	-768	-1	-1	-1	-1	4		0	0						Untertest1.avi	0	880	547	72	111				0	Content		-72	-111	21518651	390943807
21535	08:42:32.615	00:00:21.535	1292	842,8148	711,1512	0,4985365	0,5107525	523,4888	3,925027	1	842,8148	711,1512	0,4985365	0,5107525	523,4888	3,925027	3	32	843	711						Untertest1.avi	0	880	547	72	111	771	600	17	0	Content		771	600	21535268	390960424
21552	08:42:32.632	00:00:21.551	1293	-1024	-768	-1	-1	-1	-1	4	-1024	-768	-1	-1	-1	-1	4		0	0						Untertest1.avi	0	880	547	72	111				0	Content		-72	-111	21551890	390977046
21569	08:42:32.649	00:00:21.568	1294	-1024	-768	-1	-1	-1	-1	4	-1024	-768	-1	-1	-1	-1	4		0	0						Untertest1.avi	0	880	547	72	111				0	Content		-72	-111	21568576	390993732
21585	08:42:32.665	00:00:21.585	1295	-1024	-768	-1	-1	-1	-1	4	-1024	-768	-1	-1	-1	-1	4		0	0						Untertest1.avi	0	880	547	72	111				0	Content		-72	-111	21585243	391010399
21602	08:42:32.682	00:00:21.601	1296	-1024	-768	-1	-1	-1	-1	4	-1024	-768	-1	-1	-1	-1	4		0	0						Untertest1.avi	0	880	547	72	111				0	Content		-72	-111	21601884	391027040
21619	08:42:32.699	00:00:21.618	1297	-1024	-768	-1	-1	-1	-1	4	-1024	-768	-1	-1	-1	-1	4		0	0						Untertest1.avi	0	880	547	72	111				0	Content		-72	-111	21618507	391043663
21635	08:42:32.715	00:00:21.635	1298	-1024	-768	-1	-1	-1	-1	4	-1024	-768	-1	-1	-1	-1	4		0	0						Untertest1.avi	0	880	547	72	111				0	Content		-72	-111	21635193	391060349
21652	08:42:32.732	00:00:21.651	1299	-1024	-768	-1	-1	-1	-1	4	-1024	-768	-1	-1	-1	-1	4		0	0						Untertest1.avi	0	880	547	72	111				0	Content		-72	-111	21651860	391077016
21668	08:42:32.748	00:00:21.668	1300	-1024	-768	-1	-1	-1	-1	4	-1024	-768	-1	-1	-1	-1	4		0	0						Untertest1.avi	0	880	547	72	111				0	Content		-72	-111	21668493	391093649
21685	08:42:32.765	00:00:21.685	1301	-1024	-768	-1	-1	-1	-1	4	-1024	-768	-1	-1	-1	-1	4		0	0						Untertest1.avi	0	880	547	72	111				0	Content		-72	-111	21685160	391110316
21702	08:42:32.782	00:00:21.701	1302	-1024	-768	-1	-1	-1	-1	4	-1024	-768	-1	-1	-1	-1	4		0	0						Untertest1.avi	0	880	547	72	111				0	Content		-72	-111	21701750	391126906
21718	08:42:32.798	00:00:21.718	1303	-1024	-768	-1	-1	-1	-1	4	-1024	-768	-1	-1	-1	-1	4		0	0						Untertest1.avi	0	880	547	72	111				0	Content		-72	-111	21718436	391143592
21735	08:42:32.815	00:00:21.735	1304	-1024	-768	-1	-1	-1	-1	4	-1024	-768	-1	-1	-1	-1	4		0	0						Untertest1.avi	0	880	547	72	111				0	Content		-72	-111	21735102	391160258
21752	08:42:32.832	00:00:21.751	1305	-1024	-768	-1	-1	-1	-1	4	-1024	-768	-1	-1	-1	-1	4		0	0						Untertest1.avi	0	880	547	72	111				0	Content		-72	-111	21751734	391176890
21768	08:42:32.848	00:00:21.768	1306	-1024	-768	-1	-1	-1	-1	4	-1024	-768	-1	-1	-1	-1	4		0	0						Untertest1.avi	0	880	547	72	111				0	Content		-72	-111	21768401	391193557
21785	08:42:32.865	00:00:21.785	1307	-1024	-768	-1	-1	-1	-1	4	-1024	-768	-1	-1	-1	-1	4		0	0						Untertest1.avi	0	880	547	72	111				0	Content		-72	-111	21785070	391210226
21802	08:42:32.882	00:00:21.801	1308	-1024	-768	-1	-1	-1	-1	4	-1024	-768	-1	-1	-1	-1	4		0	0						Untertest1.avi	0	880	547	72	111				0	Content		-72	-111	21801737	391226893
21818	08:42:32.898	00:00:21.818	1309	-1024	-768	-1	-1	-1	-1	4	-1024	-768	-1	-1	-1	-1	4		0	0						Untertest1.avi	0	880	547	72	111				0	Content		-72	-111	21818365	391243521
21835	08:42:32.915	00:00:21.835	1310	-1024	-768	-1	-1	-1	-1	4	-1024	-768	-1	-1	-1	-1	4		0	0						Untertest1.avi	0	880	547	72	111				0	Content		-72	-111	21835032	391260188
21852	08:42:32.932	00:00:21.851	1311	-1024	-768	-1	-1	-1	-1	4	-1024	-768	-1	-1	-1	-1	4		0	0						Untertest1.avi	0	880	547	72	111				0	Content		-72	-111	21851694	391276850
21868	08:42:32.948	00:00:21.868	1312	-1024	-768	-1	-1	-1	-1	4	-1024	-768	-1	-1	-1	-1	4		0	0						Untertest1.avi	0	880	547	72	111				0	Content		-72	-111	21868360	391293516
21885	08:42:32.965	00:00:21.884	1313	-1024	-768	-1	-1	-1	-1	4	-1024	-768	-1	-1	-1	-1	4		0	0						Untertest1.avi	0	880	547	72	111				0	Content		-72	-111	21884982	391310138
21902	08:42:32.982	00:00:21.901	1314	-1024	-768	-1	-1	-1	-1	4	-1024	-768	-1	-1	-1	-1	4		0	0						Untertest1.avi	0	880	547	72	111				0	Content		-72	-111	21901649	391326805
21918	08:42:32.998	00:00:21.918	1315	-1024	-768	-1	-1	-1	-1	4	-1024	-768	-1	-1	-1	-1	4		0	0						Untertest1.avi	0	880	547	72	111				0	Content		-72	-111	21918314	391343470
21935	08:42:33.015	00:00:21.934	1316	-1024	-768	-1	-1	-1	-1	4	-1024	-768	-1	-1	-1	-1	4		0	0						Untertest1.avi	0	880	547	72	111				0	Content		-72	-111	21934981	391360137
21952	08:42:33.032	00:00:21.951	1317	-1024	-768	-1	-1	-1	-1	4	-1024	-768	-1	-1	-1	-1	4		0	0						Untertest1.avi	0	880	547	72	111				0	Content		-72	-111	21951648	391376804
21968	08:42:33.048	00:00:21.968	1318	-1024	-768	-1	-1	-1	-1	4	-1024	-768	-1	-1	-1	-1	4		0	0						Untertest1.avi	0	880	547	72	111				0	Content		-72	-111	21968315	391393471
21985	08:42:33.065	00:00:21.984	1319	-1024	-768	-1	-1	-1	-1	4	-1024	-768	-1	-1	-1	-1	4		0	0						Untertest1.avi	0	880	547	72	111				0	Content		-72	-111	21984982	391410138
22002	08:42:33.082	00:00:22.001	1320	-1024	-768	-1	-1	-1	-1	4	-1024	-768	-1	-1	-1	-1	4		0	0						Untertest1.avi	0	880	547	72	111				0	Content		-72	-111	22001602	391426758
22018	08:42:33.098	00:00:22.018	1321	-1024	-768	-1	-1	-1	-1	4	-1024	-768	-1	-1	-1	-1	4		0	0						Untertest1.avi	0	880	547	72	111				0	Content		-72	-111	22018269	391443425
22035	08:42:33.115	00:00:22.034	1322	-1024	-768	-1	-1	-1	-1	4	-1024	-768	-1	-1	-1	-1	4		0	0						Untertest1.avi	0	880	547	72	111				0	Content		-72	-111	22034971	391460127
22052	08:42:33.132	00:00:22.051	1323	-1024	-768	-1	-1	-1	-1	4	-1024	-768	-1	-1	-1	-1	4		0	0						Untertest1.avi	0	880	547	72	111				0	Content		-72	-111	22051591	391476747
22068	08:42:33.148	00:00:22.068	1324	-1024	-768	-1	-1	-1	-1	4	-1024	-768	-1	-1	-1	-1	4		0	0						Untertest1.avi	0	880	547	72	111				0	Content		-72	-111	22068214	391493370
22085	08:42:33.165	00:00:22.084	1325	-1024	-768	-1	-1	-1	-1	4	-1024	-768	-1	-1	-1	-1	4		0	0						Untertest1.avi	0	880	547	72	111				0	Content		-72	-111	22084881	391510037
22102	08:42:33.182	00:00:22.101	1326	-1024	-768	-1	-1	-1	-1	4	-1024	-768	-1	-1	-1	-1	4		0	0						Untertest1.avi	0	880	547	72	111				0	Content		-72	-111	22101545	391526701
22118	08:42:33.198	00:00:22.118	1327	-1024	-768	-1	-1	-1	-1	4	-1024	-768	-1	-1	-1	-1	4		0	0						Untertest1.avi	0	880	547	72	111				0	Content		-72	-111	22118212	391543368
22135	08:42:33.215	00:00:22.134	1328	-1024	-768	-1	-1	-1	-1	4	917,5232	715,3344	0,501434	0,5149793	522,4985	4,3141	0	33	918	715						Untertest1.avi	0	880	547	72	111	846	604	17	0	Content		846	604	22134831	391559987
22151	08:42:33.231	00:00:22.151	1329	-1024	-768	-1	-1	-1	-1	4	-1024	-768	-1	-1	-1	-1	4		0	0						Untertest1.avi	0	880	547	72	111				0	Content		-72	-111	22151455	391576611
22168	08:42:33.248	00:00:22.168	1330	-1024	-768	-1	-1	-1	-1	4	-1024	-768	-1	-1	-1	-1	4		0	0						Untertest1.avi	0	880	547	72	111				0	Content		-72	-111	22168211	391593367
22185	08:42:33.265	00:00:22.184	1331	-1024	-768	-1	-1	-1	-1	4	-1024	-768	-1	-1	-1	-1	4		0	0						Untertest1.avi	0	880	547	72	111				0	Content		-72	-111	22184846	391610002
22201	08:42:33.281	00:00:22.201	1332	-1024	-768	-1	-1	-1	-1	4	-1024	-768	-1	-1	-1	-1	4		0	0						Untertest1.avi	0	880	547	72	111				0	Content		-72	-111	22201495	391626651
22218	08:42:33.298	00:00:22.218	1333	-1024	-768	-1	-1	-1	-1	4	-1024	-768	-1	-1	-1	-1	4		0	0						Untertest1.avi	0	880	547	72	111				0	Content		-72	-111	22218160	391643316
22235	08:42:33.315	00:00:22.234	1334	-1024	-768	-1	-1	-1	-1	4	-1024	-768	-1	-1	-1	-1	4		0	0						Untertest1.avi	0	880	547	72	111				0	Content		-72	-111	22234827	391659983
22251	08:42:33.331	00:00:22.251	1335	-1024	-768	-1	-1	-1	-1	4	-1024	-768	-1	-1	-1	-1	4		0	0						Untertest1.avi	0	880	547	72	111				0	Content		-72	-111	22251449	391676605
22268	08:42:33.348	00:00:22.268	1336	-1024	-768	-1	-1	-1	-1	4	-1024	-768	-1	-1	-1	-1	4		0	0						Untertest1.avi	0	880	547	72	111				0	Content		-72	-111	22268116	391693272
22285	08:42:33.365	00:00:22.284	1337	-1024	-768	-1	-1	-1	-1	4	-1024	-768	-1	-1	-1	-1	4		0	0						Untertest1.avi	0	880	547	72	111				0	Content		-72	-111	22284784	391709940
22301	08:42:33.381	00:00:22.301	1338	-1024	-768	-1	-1	-1	-1	4	-1024	-768	-1	-1	-1	-1	4		0	0						Untertest1.avi	0	880	547	72	111				0	Content		-72	-111	22301451	391726607
22318	08:42:33.398	00:00:22.318	1339	-1024	-768	-1	-1	-1	-1	4	-1024	-768	-1	-1	-1	-1	4		0	0						Untertest1.avi	0	880	547	72	111				0	Content		-72	-111	22318073	391743229
22335	08:42:33.415	00:00:22.334	1340	-1024	-768	-1	-1	-1	-1	4	-1024	-768	-1	-1	-1	-1	4		0	0						Untertest1.avi	0	880	547	72	111				0	Content		-72	-111	22334740	391759896
22351	08:42:33.431	00:00:22.351	1341	-1024	-768	-1	-1	-1	-1	4	-1024	-768	-1	-1	-1	-1	4		0	0						Untertest1.avi	0	880	547	72	111				0	Content		-72	-111	22351407	391776563
22368	08:42:33.448	00:00:22.368	1342	-1024	-768	-1	-1	-1	-1	4	-1024	-768	-1	-1	-1	-1	4		0	0						Untertest1.avi	0	880	547	72	111				0	Content		-72	-111	22368048	391793204
22385	08:42:33.465	00:00:22.384	1343	-1024	-768	-1	-1	-1	-1	4	-1024	-768	-1	-1	-1	-1	4		0	0						Untertest1.avi	0	880	547	72	111				0	Content		-72	-111	22384714	391809870
22401	08:42:33.481	00:00:22.401	1344	-1024	-768	-1	-1	-1	-1	4	-1024	-768	-1	-1	-1	-1	4		0	0						Untertest1.avi	0	880	547	72	111				0	Content		-72	-111	22401323	391826479
22418	08:42:33.498	00:00:22.417	1345	-1024	-768	-1	-1	-1	-1	4	-1024	-768	-1	-1	-1	-1	4		0	0						Untertest1.avi	0	880	547	72	111				0	Content		-72	-111	22417990	391843146
22435	08:42:33.515	00:00:22.434	1346	-1024	-768	-1	-1	-1	-1	4	-1024	-768	-1	-1	-1	-1	4		0	0						Untertest1.avi	0	880	547	72	111				0	Content		-72	-111	22434681	391859837
22451	08:42:33.531	00:00:22.451	1347	-1024	-768	-1	-1	-1	-1	4	-1024	-768	-1	-1	-1	-1	4		0	0						Untertest1.avi	0	880	547	72	111				0	Content		-72	-111	22451303	391876459
22468	08:42:33.548	00:00:22.467	1348	-1024	-768	-1	-1	-1	-1	4	-1024	-768	-1	-1	-1	-1	4		0	0						Untertest1.avi	0	880	547	72	111				0	Content		-72	-111	22467970	391893126
22485	08:42:33.565	00:00:22.484	1349	-1024	-768	-1	-1	-1	-1	4	-1024	-768	-1	-1	-1	-1	4		0	0						Untertest1.avi	0	880	547	72	111				0	Content		-72	-111	22484633	391909789
22501	08:42:33.581	00:00:22.501	1350	-1024	-768	-1	-1	-1	-1	4	-1024	-768	-1	-1	-1	-1	4		0	0						Untertest1.avi	0	880	547	72	111				0	Content		-72	-111	22501300	391926456
22518	08:42:33.598	00:00:22.517	1351	-1024	-768	-1	-1	-1	-1	4	-1024	-768	-1	-1	-1	-1	4		0	0						Untertest1.avi	0	880	547	72	111				0	Content		-72	-111	22517922	391943078
22535	08:42:33.615	00:00:22.534	1352	-1024	-768	-1	-1	-1	-1	4	-1024	-768	-1	-1	-1	-1	4		0	0						Untertest1.avi	0	880	547	72	111				0	Content		-72	-111	22534589	391959745
22551	08:42:33.631	00:00:22.551	1353	1151,441	659,9766	0,6599894	0,49837	522,109	4,327684	0	-1024	-768	-1	-1	-1	-1	4	34	1151	660						Untertest1.avi	0	880	547	72	111	1038	551	33	0	Content		1079	549	22551167	391976323
22568	08:42:33.648	00:00:22.567	1354	1077,18	663,7794	0,6535433	0,5000075	522,1091	4,273993	3	1069,36	664,2003	0,6540647	0,5000108	518,4579	4,245212	1	34	1069	664						Untertest1.avi	0	880	547	72	111	1038	551	33	0	Content		997	553	22567916	391993072
22585	08:42:33.665	00:00:22.584	1355	-1024	-768	-1	-1	-1	-1	4	-1024	-768	-1	-1	-1	-1	4		0	0						Untertest1.avi	0	880	547	72	111				0	Content		-72	-111	22584538	392009694
22601	08:42:33.681	00:00:22.601	1356	-1024	-768	-1	-1	-1	-1	4	-1024	-768	-1	-1	-1	-1	4		0	0						Untertest1.avi	0	880	547	72	111				0	Content		-72	-111	22601161	392026317
22618	08:42:33.698	00:00:22.617	1357	-1024	-768	-1	-1	-1	-1	4	-1024	-768	-1	-1	-1	-1	4		0	0						Untertest1.avi	0	880	547	72	111				0	Content		-72	-111	22617828	392042984
22635	08:42:33.715	00:00:22.634	1358	-1024	-768	-1	-1	-1	-1	4	-1024	-768	-1	-1	-1	-1	4		0	0						Untertest1.avi	0	880	547	72	111				0	Content		-72	-111	22634532	392059688
22651	08:42:33.731	00:00:22.651	1359	-1024	-768	-1	-1	-1	-1	4	-1024	-768	-1	-1	-1	-1	4		0	0						Untertest1.avi	0	880	547	72	111				0	Content		-72	-111	22651187	392076343
22668	08:42:33.748	00:00:22.667	1360	-1024	-768	-1	-1	-1	-1	4	-1024	-768	-1	-1	-1	-1	4		0	0						Untertest1.avi	0	880	547	72	111				0	Content		-72	-111	22667854	392093010
22684	08:42:33.764	00:00:22.684	1361	-1024	-768	-1	-1	-1	-1	4	-1024	-768	-1	-1	-1	-1	4		0	0						Untertest1.avi	0	880	547	72	111				0	Content		-72	-111	22684477	392109633
22701	08:42:33.781	00:00:22.701	1362	-1024	-768	-1	-1	-1	-1	4	-1024	-768	-1	-1	-1	-1	4		0	0						Untertest1.avi	0	880	547	72	111				0	Content		-72	-111	22701104	392126260
22718	08:42:33.798	00:00:22.717	1363	-1024	-768	-1	-1	-1	-1	4	-1024	-768	-1	-1	-1	-1	4		0	0						Untertest1.avi	0	880	547	72	111				0	Content		-72	-111	22717853	392143009
22734	08:42:33.814	00:00:22.734	1364	-1024	-768	-1	-1	-1	-1	4	-1024	-768	-1	-1	-1	-1	4		0	0						Untertest1.avi	0	880	547	72	111				0	Content		-72	-111	22734475	392159631
22751	08:42:33.831	00:00:22.751	1365	-1024	-768	-1	-1	-1	-1	4	-1024	-768	-1	-1	-1	-1	4		0	0						Untertest1.avi	0	880	547	72	111				0	Content		-72	-111	22751100	392176256
22768	08:42:33.848	00:00:22.767	1366	-1024	-768	-1	-1	-1	-1	4	-1024	-768	-1	-1	-1	-1	4		0	0						Untertest1.avi	0	880	547	72	111				0	Content		-72	-111	22767733	392192889
22784	08:42:33.864	00:00:22.784	1367	-1024	-768	-1	-1	-1	-1	4	-1024	-768	-1	-1	-1	-1	4		0	0						Untertest1.avi	0	880	547	72	111				0	Content		-72	-111	22784472	392209628
22801	08:42:33.881	00:00:22.801	1368	-1024	-768	-1	-1	-1	-1	4	-1024	-768	-1	-1	-1	-1	4		0	0						Untertest1.avi	0	880	547	72	111				0	Content		-72	-111	22801094	392226250
22818	08:42:33.898	00:00:22.817	1369	-1024	-768	-1	-1	-1	-1	4	-1024	-768	-1	-1	-1	-1	4		0	0						Untertest1.avi	0	880	547	72	111				0	Content		-72	-111	22817730	392242886
22834	08:42:33.914	00:00:22.834	1370	-1024	-768	-1	-1	-1	-1	4	-1024	-768	-1	-1	-1	-1	4		0	0						Untertest1.avi	0	880	547	72	111				0	Content		-72	-111	22834340	392259496
22851	08:42:33.931	00:00:22.851	1371	-1024	-768	-1	-1	-1	-1	4	-1024	-768	-1	-1	-1	-1	4		0	0						Untertest1.avi	0	880	547	72	111				0	Content		-72	-111	22851089	392276245
22868	08:42:33.948	00:00:22.867	1372	-1024	-768	-1	-1	-1	-1	4	-1024	-768	-1	-1	-1	-1	4		0	0						Untertest1.avi	0	880	547	72	111				0	Content		-72	-111	22867723	392292879
22884	08:42:33.964	00:00:22.884	1373	-1024	-768	-1	-1	-1	-1	4	-1024	-768	-1	-1	-1	-1	4		0	0						Untertest1.avi	0	880	547	72	111				0	Content		-72	-111	22884334	392309490
22903	08:42:33.983	00:00:22.902	1374	-1024	-768	-1	-1	-1	-1	4	-1024	-768	-1	-1	-1	-1	4		0	0						Untertest1.avi	0	880	547	72	111				0	Content		-72	-111	22902778	392327934
22918	08:42:33.998	00:00:22.917	1375	-1024	-768	-1	-1	-1	-1	4	-1024	-768	-1	-1	-1	-1	4		0	0						Untertest1.avi	0	880	547	72	111				0	Content		-72	-111	22917715	392342871
22934	08:42:34.014	00:00:22.934	1376	-1024	-768	-1	-1	-1	-1	4	-1024	-768	-1	-1	-1	-1	4		0	0						Untertest1.avi	0	880	547	72	111				0	Content		-72	-111	22934320	392359476
22951	08:42:34.031	00:00:22.951	1377	1534,198	600,801	0,6472558	0,4972546	509,0793	4,200103	0	1635,001	614,5507	0,4912369	0,5127039	509,0794	4,028857	0	35	1585	608						Untertest1.avi	0	880	547	72	111	1439	495	133	0	Content		1513	497	22951064	392376220
22968	08:42:34.048	00:00:22.967	1378	1467,381	596,7249	0,6473374	0,4976752	508,8367	4,126526	0	1533,75	622,1753	0,4870436	0,5126718	491,0249	3,824491	0	35	1501	609						Untertest1.avi	0	880	547	72	111	1439	495	133	0	Content		1429	498	22967710	392392866
22984	08:42:34.064	00:00:22.984	1379	1474,427	604,8759	0,6475706	0,4974172	508,9914	4,108981	0	1546,858	627,8433	0,4871379	0,5123782	491,0249	3,940336	0	35	1511	616						Untertest1.avi	0	880	547	72	111	1439	495	133	0	Content		1439	505	22984320	392409476
23001	08:42:34.081	00:00:23.000	1380	1466,933	603,3646	0,6476569	0,4974035	508,623	4,187294	0	1538,379	619,7963	0,4869858	0,5123846	490,2064	4,015921	0	35	1503	612						Untertest1.avi	0	880	547	72	111	1439	495	133	0	Content		1431	501	23000943	392426099
23018	08:42:34.098	00:00:23.017	1381	1465,59	593,7972	0,647779	0,4971936	508,3118	4,130078	0	1736,07	617,4766	0,4928981	0,5122086	513,1488	4,144331	0	35	1601	606						Untertest1.avi	0	880	547	72	111	1439	495	133	0	Content		1529	495	23017568	392442724
23034	08:42:34.114	00:00:23.034	1382	1468,284	598,402	0,6478804	0,4970369	508,0969	4,135328	0	1729,384	603,4799	0,4928479	0,5120609	513,0026	4,153376	0	35	1599	601						Untertest1.avi	0	880	547	72	111	1439	495	133	0	Content		1527	490	23034314	392459470
23051	08:42:34.131	00:00:23.050	1383	1459,226	592,9143	0,6479453	0,4969068	507,9093	4,10539	0	1721,715	606,4155	0,4928173	0,5119138	512,937	4,172434	0	35	1590	600						Untertest1.avi	0	880	547	72	111	1439	495	133	0	Content		1518	489	23050939	392476095
23068	08:42:34.148	00:00:23.067	1384	1405,905	595,512	0,648361	0,4965374	507,8317	4,169876	0	1611,723	609,3473	0,4927605	0,5118104	512,231	4,12981	0	35	1509	602						Untertest1.avi	0	880	547	72	111	1439	495	133	0	Content		1437	491	23067562	392492718
23084	08:42:34.164	00:00:23.084	1385	1286,676	578,882	0,6500295	0,4954171	507,5369	4,205476	0	1405,422	599,3801	0,49326	0,5111268	510,9732	4,153879	0	36	1346	589						Untertest1.avi	0	880	547	72	111	1249	478	283	0	Content		1274	478	23084186	392509342
23101	08:42:34.181	00:00:23.100	1386	1278,481	576,2092	0,650552	0,4950208	507,6116	4,192053	0	1357,557	606,9025	0,4936447	0,5111044	510,9733	4,062767	0	36	1318	592						Untertest1.avi	0	880	547	72	111	1249	478	283	0	Content		1246	481	23100935	392526091
23118	08:42:34.198	00:00:23.117	1387	1277,757	581,2884	0,6505393	0,4949534	507,5084	4,207888	0	1364,943	599,3417	0,4934606	0,5107555	510,4397	4,057115	0	36	1321	590						Untertest1.avi	0	880	547	72	111	1249	478	283	0	Content		1249	479	23117560	392542716
23134	08:42:34.214	00:00:23.134	1388	1276,185	579,4831	0,6506301	0,4948528	507,4445	4,197515	0	1375,005	598,2797	0,493488	0,5106966	510,3395	4,080191	0	36	1326	589						Untertest1.avi	0	880	547	72	111	1249	478	283	0	Content		1254	478	23134185	392559341
23151	08:42:34.231	00:00:23.150	1389	1274,67	576,4529	0,6506349	0,4948457	507,3491	4,192168	0	1372,88	600,7078	0,4934293	0,5107604	510,2938	4,127379	0	36	1324	589						Untertest1.avi	0	880	547	72	111	1249	478	283	0	Content		1252	478	23150807	392575963
23168	08:42:34.248	00:00:23.167	1390	1281,836	579,2286	0,6506255	0,4947656	507,312	4,189402	0	1294,999	607,2183	0,4962744	0,5110084	497,1833	3,965005	0	36	1288	593						Untertest1.avi	0	880	547	72	111	1249	478	283	0	Content		1216	482	23167554	392592710
23184	08:42:34.264	00:00:23.184	1391	1263,48	578,7352	0,65061	0,4946517	507,1312	4,215665	0	1307,622	607,858	0,4964392	0,5109811	496,053	3,950991	0	36	1286	593						Untertest1.avi	0	880	547	72	111	1249	478	283	0	Content		1214	482	23184176	392609332
23201	08:42:34.281	00:00:23.200	1392	1272,452	578,5853	0,6505538	0,4945027	506,9618	4,198233	0	1366,15	595,3512	0,4931078	0,5106002	510,1497	4,103508	0	36	1319	587						Untertest1.avi	0	880	547	72	111	1249	478	283	0	Content		1247	476	23200801	392625957
23217	08:42:34.297	00:00:23.217	1393	1273,653	576,1133	0,6505712	0,4942255	507,1473	4,211353	0	1364,805	596,7883	0,493074	0,5104229	510,0932	4,112912	0	36	1319	586						Untertest1.avi	0	880	547	72	111	1249	478	283	0	Content		1247	475	23217425	392642581
23234	08:42:34.314	00:00:23.234	1394	1279,309	579,424	0,6506401	0,4939495	507,0753	4,237399	0	1382,597	599,7172	0,4926066	0,5099792	507,8578	4,125622	0	36	1331	590						Untertest1.avi	0	880	547	72	111	1249	478	283	0	Content		1259	479	23234178	392659334
23251	08:42:34.331	00:00:23.250	1395	1273,797	578,5051	0,6507388	0,4938253	506,9226	4,212646	0	1309,208	605,6995	0,4955213	0,5103098	499,403	4,067757	0	36	1292	592						Untertest1.avi	0	880	547	72	111	1249	478	283	0	Content		1220	481	23250796	392675952
23267	08:42:34.347	00:00:23.267	1396	1275,09	580,1545	0,650893	0,4937652	506,6599	4,207667	0	1296,488	609,4978	0,4964077	0,510363	496,0996	3,951973	0	36	1286	595						Untertest1.avi	0	880	547	72	111	1249	478	283	0	Content		1214	484	23267421	392692577
23284	08:42:34.364	00:00:23.284	1397	1278,2	579,4902	0,651027	0,4936723	506,7669	4,194389	0	1366,365	595,6431	0,4933546	0,5100312	509,8685	4,111531	0	36	1322	588						Untertest1.avi	0	880	547	72	111	1249	478	283	0	Content		1250	477	23284047	392709203
23301	08:42:34.381	00:00:23.300	1398	1258,997	576,6458	0,6495316	0,4939083	516,9806	4,308274	0	1372,078	596,4757	0,4933853	0,5098789	509,8566	4,091479	0	36	1316	587						Untertest1.avi	0	880	547	72	111	1249	478	283	0	Content		1244	476	23300793	392725949
23317	08:42:34.397	00:00:23.317	1399	1270,795	579,3109	0,6511153	0,4933735	506,8105	4,254176	0	1371,107	603,5491	0,4933772	0,5097384	509,872	4,135415	0	36	1321	591						Untertest1.avi	0	880	547	72	111	1249	478	283	0	Content		1249	480	23317418	392742574
23334	08:42:34.414	00:00:23.334	1400	1275,792	578,4958	0,6511519	0,4933481	506,8665	4,246187	0	1367,144	595,4289	0,4933864	0,509689	509,8438	4,116918	0	36	1321	587						Untertest1.avi	0	880	547	72	111	1249	478	283	0	Content		1249	476	23334041	392759197
23351	08:42:34.431	00:00:23.350	1401	1275,394	570,1934	0,6511531	0,4931565	506,916	4,239895	0	1382,78	589,9521	0,4934673	0,5095597	509,9918	4,118526	0	36	1329	580						Untertest1.avi	0	880	547	72	111	1249	478	283	0	Content		1257	469	23350672	392775828
23367	08:42:34.447	00:00:23.367	1402	1317,066	516,7332	0,650503	0,4920356	506,8909	4,257271	0	1328,955	547,3613	0,4975159	0,5087668	492,1484	3,976388	0	37	1323	532						Untertest1.avi	0	880	547	72	111	1304	398	333	0	Content		1251	421	23367422	392792578
23384	08:42:34.464	00:00:23.384	1403	1325,277	495,2641	0,6505357	0,4918686	506,8627	4,300758	0	1436,31	509,403	0,4934749	0,5083584	510,2621	4,147356	0	37	1381	502						Untertest1.avi	0	880	547	72	111	1304	398	333	0	Content		1309	391	23384042	392809198
23401	08:42:34.481	00:00:23.400	1404	1318,566	502,454	0,6508628	0,4923434	507,0399	4,304677	0	1430,332	515,5193	0,4935865	0,5088425	510,2926	4,15133	0	37	1374	509						Untertest1.avi	0	880	547	72	111	1304	398	333	0	Content		1302	398	23400661	392825817
23417	08:42:34.497	00:00:23.417	1405	1320,792	503,2333	0,6509594	0,4924749	507,0744	4,268993	0	1433,139	521,7353	0,493632	0,5089971	510,2756	4,165843	0	37	1377	512						Untertest1.avi	0	880	547	72	111	1304	398	333	0	Content		1305	401	23417285	392842441
23434	08:42:34.514	00:00:23.434	1406	1329,68	501,557	0,6510659	0,4923957	507,0357	4,29984	0	1433,756	512,4651	0,4936242	0,5089494	510,2741	4,170922	0	37	1382	507						Untertest1.avi	0	880	547	72	111	1304	398	333	0	Content		1310	396	23434034	392859190
23451	08:42:34.531	00:00:23.450	1407	1317,556	503,8072	0,65106	0,4923903	507,0695	4,320987	0	1427,535	517,002	0,4935772	0,5089433	510,2537	4,165737	0	37	1373	510						Untertest1.avi	0	880	547	72	111	1304	398	333	0	Content		1301	399	23450659	392875815
23467	08:42:34.547	00:00:23.467	1408	1317,021	505,3203	0,6509903	0,4925657	506,9986	4,341112	0	1429,483	512,5493	0,4934723	0,5090848	510,0706	4,176618	0	37	1373	509						Untertest1.avi	0	880	547	72	111	1304	398	333	0	Content		1301	398	23467283	392892439
23484	08:42:34.564	00:00:23.483	1409	1316,805	499,5794	0,6509137	0,4927768	506,7292	4,352643	0	-1024	-768	-1	-1	-1	-1	4	37	1317	500						Untertest1.avi	0	880	547	72	111	1304	398	333	0	Content		1245	389	23483907	392909063
23501	08:42:34.581	00:00:23.500	1410	1281,142	504,3883	0,6503258	0,4933292	510,206	4,332328	0	1442,006	512,8978	0,4933175	0,5093195	510,1114	4,172758	0	37	1362	509						Untertest1.avi	0	880	547	72	111	1304	398	333	0	Content		1290	398	23500657	392925813
23517	08:42:34.597	00:00:23.517	1411	1333,869	503,8501	0,6508297	0,4928637	506,6607	4,319077	0	1451,458	517,416	0,4932536	0,5092887	510,1293	4,206372	0	37	1393	511						Untertest1.avi	0	880	547	72	111	1304	398	333	0	Content		1321	400	23517284	392942440
23534	08:42:34.614	00:00:23.533	1412	1323,803	501,2759	0,6507406	0,4927342	506,9338	4,345963	0	1443,829	511,9129	0,4931726	0,5091307	510,2702	4,221854	0	37	1384	507						Untertest1.avi	0	880	547	72	111	1304	398	333	0	Content		1312	396	23533907	392959063
23551	08:42:34.631	00:00:23.550	1413	1314,238	498,2244	0,6506863	0,4924974	506,9435	4,427121	0	1446,308	516,6782	0,4931087	0,508967	510,287	4,237854	0	37	1380	507						Untertest1.avi	0	880	547	72	111	1304	398	333	0	Content		1308	396	23550655	392975811
23567	08:42:34.647	00:00:23.567	1414	1321,944	503,0876	0,6505908	0,4922667	506,8669	4,370585	0	1430,547	513,4128	0,4929924	0,508813	510,2556	4,248963	0	37	1376	508						Untertest1.avi	0	880	547	72	111	1304	398	333	0	Content		1304	397	23567281	392992437
23584	08:42:34.664	00:00:23.583	1415	1311,485	504,8623	0,6504703	0,4921578	506,6618	4,407675	0	1440,021	517,9792	0,49288	0,5087245	510,2228	4,226812	0	37	1376	511						Untertest1.avi	0	880	547	72	111	1304	398	333	0	Content		1304	400	23583903	393009059
23601	08:42:34.681	00:00:23.600	1416	1316,062	499,9061	0,6503847	0,4922627	506,7822	4,367214	0	1435,159	511,3052	0,4927849	0,5088382	510,272	4,240742	0	37	1376	506						Untertest1.avi	0	880	547	72	111	1304	398	333	0	Content		1304	395	23600528	393025684
23617	08:42:34.697	00:00:23.617	1417	1325,474	507,4355	0,6502913	0,4925041	506,84	4,40654	0	1448,055	518,2743	0,4926991	0,5090292	510,3224	4,264697	0	37	1387	513						Untertest1.avi	0	880	547	72	111	1304	398	333	0	Content		1315	402	23617276	393042432
23634	08:42:34.714	00:00:23.633	1418	1319,432	508,4027	0,6502476	0,4925641	506,8558	4,398963	0	1439,941	513,3751	0,4926313	0,50906	510,2823	4,279781	0	37	1380	511						Untertest1.avi	0	880	547	72	111	1304	398	333	0	Content		1308	400	23633898	393059054
23651	08:42:34.731	00:00:23.650	1419	1316,799	505,1332	0,6502007	0,4924168	506,855	4,425456	0	1431,905	516,5725	0,4925638	0,5089441	510,3322	4,274649	0	37	1374	511						Untertest1.avi	0	880	547	72	111	1304	398	333	0	Content		1302	400	23650524	393075680
23667	08:42:34.747	00:00:23.667	1420	1320,428	498,2916	0,6501558	0,4922204	506,7454	4,428603	0	1434,874	517,6676	0,4924847	0,5088037	510,1124	4,286997	0	37	1378	508						Untertest1.avi	0	880	547	72	111	1304	398	333	0	Content		1306	397	23667148	393092304
23684	08:42:34.764	00:00:23.683	1421	1321,054	505,1907	0,6501129	0,4921226	506,7029	4,442425	0	1435,943	518,0291	0,4924628	0,5087563	510,0757	4,31079	0	37	1378	512						Untertest1.avi	0	880	547	72	111	1304	398	333	0	Content		1306	401	23683896	393109052
23701	08:42:34.781	00:00:23.700	1422	1274,726	490,0378	0,6506401	0,4914178	506,8278	4,448508	0	1385,578	503,8263	0,4929376	0,5082126	509,9779	4,299739	0	38	1330	497						Untertest1.avi	0	880	547	72	111	1245	390	1283	0	Content		1258	386	23700520	393125676
23717	08:42:34.797	00:00:23.717	1423	1270,722	486,3265	0,6509988	0,491071	506,8562	4,466036	0	1382,883	502,8361	0,4932253	0,5080096	510,0007	4,30347	0	38	1327	495						Untertest1.avi	0	880	547	72	111	1245	390	1283	0	Content		1255	384	23717142	393142298
23734	08:42:34.814	00:00:23.733	1424	1255,91	486,1499	0,6509762	0,4911016	506,8196	4,479216	0	1379,644	502,675	0,4931349	0,5079679	510,0618	4,314971	0	38	1318	494						Untertest1.avi	0	880	547	72	111	1245	390	1283	0	Content		1246	383	23733767	393158923
23751	08:42:34.831	00:00:23.750	1425	1266,377	486,5541	0,6509932	0,4910149	506,8138	4,448954	0	1378,35	500,759	0,4931343	0,5078654	510,0308	4,337815	0	38	1322	494						Untertest1.avi	0	880	547	72	111	1245	390	1283	0	Content		1250	383	23750516	393175672
23767	08:42:34.847	00:00:23.767	1426	1271,743	490,5981	0,6509159	0,4909083	506,8508	4,466558	0	1385,453	503,4905	0,4930393	0,507714	509,9778	4,323075	0	38	1329	497						Untertest1.avi	0	880	547	72	111	1245	390	1283	0	Content		1257	386	23767141	393192297
23784	08:42:34.864	00:00:23.783	1427	1263,227	489,7383	0,6508202	0,4908354	506,8441	4,48134	0	1381,236	505,7407	0,4929225	0,5076675	509,8391	4,321119	0	38	1322	498						Untertest1.avi	0	880	547	72	111	1245	390	1283	0	Content		1250	387	23783766	393208922
23800	08:42:34.880	00:00:23.800	1428	1268,587	486,6619	0,6507434	0,490863	506,8336	4,486503	0	1377,248	501,0122	0,4928218	0,5077681	509,7907	4,323194	0	38	1323	494						Untertest1.avi	0	880	547	72	111	1245	390	1283	0	Content		1251	383	23800386	393225542
23817	08:42:34.897	00:00:23.817	1429	1266,226	482,1664	0,6506584	0,4909621	506,564	4,525605	0	1376,797	495,8154	0,4926953	0,5079281	509,7466	4,316864	0	38	1322	489						Untertest1.avi	0	880	547	72	111	1245	390	1283	0	Content		1250	378	23817137	393242293
23834	08:42:34.914	00:00:23.833	1430	1269,038	483,4207	0,6505548	0,4909995	506,5633	4,47048	0	1374,421	508,3799	0,4925859	0,5080188	509,826	4,334164	0	38	1322	496						Untertest1.avi	0	880	547	72	111	1245	390	1283	0	Content		1250	385	23833764	393258920
23850	08:42:34.930	00:00:23.850	1431	1262,583	487,4064	0,6504366	0,4910006	506,445	4,529821	0	1380,164	506,3593	0,4924732	0,5080424	509,7083	4,365345	0	38	1321	497						Untertest1.avi	0	880	547	72	111	1245	390	1283	0	Content		1249	386	23850385	393275541
23867	08:42:34.947	00:00:23.867	1432	1263,493	485,2236	0,6503797	0,4909832	506,4019	4,535914	0	1375,323	505,872	0,4924141	0,5080528	509,7026	4,340961	0	38	1319	496						Untertest1.avi	0	880	547	72	111	1245	390	1283	0	Content		1247	385	23867010	393292166
23884	08:42:34.964	00:00:23.883	1433	1266,802	489,5483	0,6503414	0,4908809	506,6475	4,495039	0	1381,966	503,0756	0,4924113	0,5080197	509,7479	4,359005	0	38	1324	496						Untertest1.avi	0	880	547	72	111	1245	390	1283	0	Content		1252	385	23883758	393308914
23900	08:42:34.980	00:00:23.900	1434	1262,052	486,7774	0,6503848	0,4907218	506,5669	4,539796	0	1376,559	508,1194	0,4924262	0,5079418	509,7435	4,363405	0	38	1319	497						Untertest1.avi	0	880	547	72	111	1245	390	1283	0	Content		1247	386	23900381	393325537
23917	08:42:34.997	00:00:23.917	1435	1266,849	482,604	0,6504451	0,4905751	506,5049	4,510541	0	1377,634	508,7079	0,4924682	0,5078312	509,7406	4,359508	0	38	1322	496						Untertest1.avi	0	880	547	72	111	1245	390	1283	0	Content		1250	385	23917006	393342162
23934	08:42:35.014	00:00:23.933	1436	1256,46	485,6859	0,650543	0,4904704	506,6129	4,564594	0	1377,004	509,4802	0,4925585	0,5077463	509,8813	4,363911	0	38	1317	498						Untertest1.avi	0	880	547	72	111	1245	390	1283	0	Content		1245	387	23933629	393358785
23950	08:42:35.030	00:00:23.950	1437	1263,331	489,0137	0,6506565	0,490468	506,5964	4,575662	0	1374,559	508,2386	0,492633	0,5077804	509,8422	4,348746	0	38	1319	499						Untertest1.avi	0	880	547	72	111	1245	390	1283	0	Content		1247	388	23950380	393375536
23967	08:42:35.047	00:00:23.967	1438	1262,018	493,4976	0,650731	0,4905418	506,6864	4,581798	0	1379,808	504,4622	0,4927092	0,5078494	509,8267	4,375563	0	38	1321	499						Untertest1.avi	0	880	547	72	111	1245	390	1283	0	Content		1249	388	23967002	393392158
23984	08:42:35.064	00:00:23.983	1439	1261,888	486,4414	0,650766	0,4905952	506,8747	4,568404	0	1384,637	499,7889	0,4927796	0,5078838	509,8463	4,427846	0	38	1323	493						Untertest1.avi	0	880	547	72	111	1245	390	1283	0	Content		1251	382	23983626	393408782
24000	08:42:35.080	00:00:24.000	1440	1260,188	494,1798	0,6508179	0,4905927	506,8796	4,539155	0	1377,473	501,608	0,492824	0,5078496	509,8766	4,388756	0	38	1319	498						Untertest1.avi	0	880	547	72	111	1245	390	1283	0	Content		1247	387	24000250	393425406
24017	08:42:35.097	00:00:24.017	1441	1273,664	484,0124	0,6509118	0,490544	506,6502	4,538397	0	1385,595	506,247	0,4928774	0,5078177	509,918	4,395954	0	38	1330	495						Untertest1.avi	0	880	547	72	111	1245	390	1283	0	Content		1258	384	24017000	393442156
24034	08:42:35.114	00:00:24.033	1442	1271,396	485,316	0,6509839	0,4905196	506,794	4,565102	0	1376,524	504,6873	0,4929272	0,5077994	509,9045	4,406872	0	38	1324	495						Untertest1.avi	0	880	547	72	111	1245	390	1283	0	Content		1252	384	24033623	393458779
24050	08:42:35.130	00:00:24.050	1443	1270,219	488,3035	0,6510496	0,4905169	506,8173	4,557234	0	1379,766	503,377	0,4929995	0,5078112	509,9515	4,377952	0	38	1325	496						Untertest1.avi	0	880	547	72	111	1245	390	1283	0	Content		1253	385	24050248	393475404
24067	08:42:35.147	00:00:24.066	1444	1264,546	487,9045	0,6511703	0,4904894	506,756	4,55128	0	1375,155	504,6053	0,4930932	0,5077761	509,8982	4,410873	0	38	1320	496						Untertest1.avi	0	880	547	72	111	1245	390	1283	0	Content		1248	385	24066871	393492027
24084	08:42:35.164	00:00:24.083	1445	1266,72	488,3529	0,6512628	0,4904374	506,7426	4,556497	0	1388,986	503,1313	0,4932124	0,5077525	509,9468	4,382821	0	38	1328	496						Untertest1.avi	0	880	547	72	111	1245	390	1283	0	Content		1256	385	24083618	393508774
24100	08:42:35.180	00:00:24.100	1446	1259,385	484,5624	0,6512991	0,490415	506,7209	4,576499	0	1384,659	507,3685	0,4932625	0,5076953	509,9023	4,363186	0	38	1322	496						Untertest1.avi	0	880	547	72	111	1245	390	1283	0	Content		1250	385	24100242	393525398
24117	08:42:35.197	00:00:24.116	1447	1265,602	485,5709	0,6513253	0,4903758	506,5665	4,589797	0	1392,368	509,3882	0,4932596	0,5076656	509,9088	4,391474	0	38	1329	497						Untertest1.avi	0	880	547	72	111	1245	390	1283	0	Content		1257	386	24116866	393542022
24133	08:42:35.213	00:00:24.133	1448	1256,548	485,0929	0,6512979	0,4903289	506,744	4,573994	0	1390,593	510,9612	0,4932301	0,5076181	509,9385	4,406947	0	38	1324	498						Untertest1.avi	0	880	547	72	111	1245	390	1283	0	Content		1252	387	24133493	393558649
24150	08:42:35.230	00:00:24.150	1449	1258,981	489,8956	0,6513066	0,4902363	506,7335	4,577434	0	1388,43	510,4874	0,4932313	0,5075924	509,9261	4,393331	0	38	1324	500						Untertest1.avi	0	880	547	72	111	1245	390	1283	0	Content		1252	389	24150239	393575395
24167	08:42:35.247	00:00:24.166	1450	1251,914	481,7179	0,6513326	0,4901845	506,5832	4,614673	0	1388,242	508,6727	0,4932413	0,5075888	509,932	4,391697	0	38	1320	495						Untertest1.avi	0	880	547	72	111	1245	390	1283	0	Content		1248	384	24166863	393592019
24183	08:42:35.263	00:00:24.183	1451	1258,203	484,5215	0,651315	0,490092	506,7195	4,58954	0	1387,093	511,1708	0,4932374	0,5075497	509,9255	4,425206	0	38	1323	498						Untertest1.avi	0	880	547	72	111	1245	390	1283	0	Content		1251	387	24183487	393608643
24200	08:42:35.280	00:00:24.200	1452	1254,865	490,3807	0,6512618	0,4899177	506,8112	4,596418	0	1382,97	511,9141	0,4931982	0,5074301	509,9907	4,372826	0	38	1319	501						Untertest1.avi	0	880	547	72	111	1245	390	1283	0	Content		1247	390	24200108	393625264
24217	08:42:35.297	00:00:24.216	1453	1256,324	486,0744	0,6512288	0,4897786	506,8504	4,614625	0	1381,305	508,2745	0,493124	0,507319	509,9574	4,372075	0	38	1319	497						Untertest1.avi	0	880	547	72	111	1245	390	1283	0	Content		1247	386	24216858	393642014
24233	08:42:35.313	00:00:24.233	1454	1261,763	491,7952	0,6512472	0,4896442	506,7476	4,582557	0	1377,321	505,9745	0,4931235	0,5072052	510,0926	4,413529	0	38	1320	499						Untertest1.avi	0	880	547	72	111	1245	390	1283	0	Content		1248	388	24233482	393658638
24250	08:42:35.330	00:00:24.250	1455	1260,495	486,6422	0,6512705	0,4894897	506,7266	4,583979	0	1381,769	508,4341	0,4931497	0,5071025	510,1245	4,400193	0	38	1321	498						Untertest1.avi	0	880	547	72	111	1245	390	1283	0	Content		1249	387	24250106	393675262
24267	08:42:35.347	00:00:24.266	1456	1260,805	489,2314	0,6513172	0,4893682	506,591	4,602483	0	1380,616	503,4782	0,4931746	0,5070472	510,1305	4,393256	0	38	1321	496						Untertest1.avi	0	880	547	72	111	1245	390	1283	0	Content		1249	385	24266855	393692011
24283	08:42:35.363	00:00:24.283	1457	1257,674	487,6251	0,6513353	0,4893382	506,5692	4,594893	0	1381,425	510,2936	0,4932201	0,5070981	509,9888	4,393407	0	38	1320	499						Untertest1.avi	0	880	547	72	111	1245	390	1283	0	Content		1248	388	24283485	393708641
24300	08:42:35.380	00:00:24.300	1458	1263,057	487,1875	0,6513487	0,4894575	506,5419	4,600195	0	1385,619	510,0146	0,4932358	0,5071867	509,9286	4,413646	0	38	1324	499						Untertest1.avi	0	880	547	72	111	1245	390	1283	0	Content		1252	388	24300111	393725267
24312	08:42:35.392																				KeyPress	4	175	0	VolumeUp
24317	08:42:35.397	00:00:24.316	1459	1256,251	490,6444	0,6513599	0,4895034	506,5713	4,591603	0	1384,797	513,204	0,4932278	0,5072232	509,9787	4,383691	0	38	1321	502						Untertest1.avi	0	880	547	72	111	1245	390	1283	0	Content		1249	391	24316727	393741883
24333	08:42:35.413	00:00:24.333	1460	1251,91	487,8911	0,6514722	0,4894413	506,5844	4,543092	0	1371,716	504,3474	0,4933426	0,5071615	509,8928	4,397447	0	38	1312	496						Untertest1.avi	0	880	547	72	111	1245	390	1283	0	Content		1240	385	24333477	393758633
24350	08:42:35.430	00:00:24.350	1461	1228,163	495,791	0,6517989	0,4892349	506,4302	4,586497	0	1356,62	513,9553	0,4936753	0,5069948	509,6742	4,405876	0	38	1292	505						Untertest1.avi	0	880	547	72	111	1245	390	1283	0	Content		1220	394	24350100	393775256
24367	08:42:35.447	00:00:24.366	1462	1228,821	494,4005	0,651704	0,489105	506,5133	4,542745	0	1355,823	518,8135	0,4936027	0,5068733	509,7308	4,398066	0	38	1292	507						Untertest1.avi	0	880	547	72	111	1245	390	1283	0	Content		1220	396	24366728	393791884
24383	08:42:35.463	00:00:24.383	1463	1229,89	497,1906	0,6516404	0,4891224	506,4305	4,543078	0	1350,426	517,5983	0,4935094	0,5069726	509,8292	4,400212	0	38	1290	507						Untertest1.avi	0	880	547	72	111	1245	390	1283	0	Content		1218	396	24383352	393808508
24400	08:42:35.480	00:00:24.400	1464	1229,418	496,7289	0,6515036	0,4891943	506,4226	4,550553	0	1347,396	515,0218	0,4933685	0,5071228	509,7558	4,413699	0	38	1288	506						Untertest1.avi	0	880	547	72	111	1245	390	1283	0	Content		1216	395	24400101	393825257
24417	08:42:35.497	00:00:24.416	1465	1231,315	491,6024	0,651349	0,4891514	506,5278	4,526369	0	1365,769	513,5619	0,4931757	0,5071335	509,7428	4,409483	0	38	1299	503						Untertest1.avi	0	880	547	72	111	1245	390	1283	0	Content		1227	392	24416729	393841885
24433	08:42:35.513	00:00:24.433	1466	1234,474	496,5945	0,6512132	0,4890724	506,6549	4,581924	0	1340,935	515,4	0,4929907	0,5070937	509,8011	4,396436	0	38	1288	506						Untertest1.avi	0	880	547	72	111	1245	390	1283	0	Content		1216	395	24433355	393858511
24450	08:42:35.530	00:00:24.449	1467	1226,718	492,7274	0,6510792	0,4890419	506,5231	4,563972	0	1351,115	516,5317	0,4928457	0,5070816	509,7	4,374544	0	38	1289	505						Untertest1.avi	0	880	547	72	111	1245	390	1283	0	Content		1217	394	24449975	393875131
24467	08:42:35.547	00:00:24.466	1468	1235,683	497,2411	0,6509588	0,4890335	506,4453	4,566361	0	1350,308	519,0558	0,492724	0,5070827	509,5935	4,388471	0	38	1293	508						Untertest1.avi	0	880	547	72	111	1245	390	1283	0	Content		1221	397	24466724	393891880
24483	08:42:35.563	00:00:24.483	1469	1228,048	493,6428	0,6508709	0,4890604	506,5138	4,575616	0	1350,165	518,3051	0,4926123	0,5071192	509,6899	4,417181	0	38	1289	506						Untertest1.avi	0	880	547	72	111	1245	390	1283	0	Content		1217	395	24483347	393908503
24500	08:42:35.580	00:00:24.499	1470	1230,406	501,0162	0,6508171	0,4891003	506,4682	4,562304	0	1355,166	517,5281	0,4925121	0,5071784	509,6431	4,394454	0	38	1293	509						Untertest1.avi	0	880	547	72	111	1245	390	1283	0	Content		1221	398	24499968	393925124
24510	08:42:35.590																				KeyPress	4	175	0	VolumeUp
24517	08:42:35.597	00:00:24.516	1471	1234,082	498,4491	0,65079	0,489146	506,4684	4,531494	0	1346,03	519,3199	0,4924842	0,5072227	509,6164	4,408199	0	38	1290	509						Untertest1.avi	0	880	547	72	111	1245	390	1283	0	Content		1218	398	24516593	393941749
24533	08:42:35.613	00:00:24.533	1472	1232,631	493,0842	0,6507863	0,489279	506,4601	4,559809	0	1343,106	516,7438	0,4924723	0,5073031	509,628	4,412322	0	38	1288	505						Untertest1.avi	0	880	547	72	111	1245	390	1283	0	Content		1216	394	24533341	393958497
24550	08:42:35.630	00:00:24.549	1473	1230,331	493,0297	0,6507817	0,4894911	506,4961	4,554307	0	1351,668	518,4761	0,4924641	0,50746	509,5954	4,380476	0	38	1291	506						Untertest1.avi	0	880	547	72	111	1245	390	1283	0	Content		1219	395	24549967	393975123
24567	08:42:35.647	00:00:24.566	1474	1237,636	500,5029	0,6507998	0,4897488	506,3163	4,554055	0	1343,251	517,9539	0,4924483	0,5078003	509,5509	4,380988	0	38	1290	509						Untertest1.avi	0	880	547	72	111	1245	390	1283	0	Content		1218	398	24566592	393991748
24583	08:42:35.663	00:00:24.583	1475	1230,135	498,5229	0,6507016	0,4900008	506,5153	4,563563	0	1348,033	518,9912	0,4924076	0,5080728	509,5513	4,371758	0	38	1289	509						Untertest1.avi	0	880	547	72	111	1245	390	1283	0	Content		1217	398	24583214	394008370
24600	08:42:35.680	00:00:24.599	1476	1237,345	492,4279	0,65061	0,4902849	506,2964	4,560285	0	1343,872	519,2097	0,4923052	0,5083202	509,4438	4,36969	0	38	1291	506						Untertest1.avi	0	880	547	72	111	1245	390	1283	0	Content		1219	395	24599964	394025120
24617	08:42:35.697	00:00:24.616	1477	1235,842	495,3434	0,6504592	0,4904774	506,2858	4,558899	0	1349,589	518,3985	0,492178	0,5084768	509,5004	4,380797	0	38	1293	507						Untertest1.avi	0	880	547	72	111	1245	390	1283	0	Content		1221	396	24616588	394041744
24633	08:42:35.713	00:00:24.633	1478	1234,977	497,2991	0,6503496	0,4906275	506,3377	4,548998	0	1352,85	517,6425	0,4920699	0,5086534	509,6324	4,391374	0	38	1294	507						Untertest1.avi	0	880	547	72	111	1245	390	1283	0	Content		1222	396	24633211	394058367
24650	08:42:35.730	00:00:24.649	1479	1236,754	495,0463	0,6503228	0,490632	506,3518	4,555415	0	1345,007	520,9412	0,491964	0,5085748	509,5551	4,338883	0	38	1291	508						Untertest1.avi	0	880	547	72	111	1245	390	1283	0	Content		1219	397	24649833	394074989
24667	08:42:35.747	00:00:24.666	1480	1236,098	502,8664	0,6502709	0,4906533	506,3462	4,510041	0	1346,447	519,5794	0,4919	0,5086107	509,4649	4,355255	0	38	1291	511						Untertest1.avi	0	880	547	72	111	1245	390	1283	0	Content		1219	400	24666585	394091741
24683	08:42:35.763	00:00:24.683	1481	1240,339	492,412	0,6502772	0,490683	506,3358	4,520063	0	1351,048	520,3563	0,4919482	0,5086914	509,5583	4,346473	0	38	1296	506						Untertest1.avi	0	880	547	72	111	1245	390	1283	0	Content		1224	395	24683208	394108364
24700	08:42:35.780	00:00:24.699	1482	1241,802	497,9546	0,6503153	0,4909049	506,3548	4,525268	0	1353,008	520,2244	0,4919966	0,5088669	509,5675	4,328632	0	38	1297	509						Untertest1.avi	0	880	547	72	111	1245	390	1283	0	Content		1225	398	24699832	394124988
24716	08:42:35.796	00:00:24.716	1483	1237,447	494,2328	0,6503951	0,4909996	506,2802	4,471941	0	1354,823	517,9996	0,4920792	0,5089301	509,6618	4,340525	0	38	1296	506						Untertest1.avi	0	880	547	72	111	1245	390	1283	0	Content		1224	395	24716456	394141612
24733	08:42:35.813	00:00:24.733	1484	1227,564	497,6245	0,6504642	0,490938	506,4414	4,492314	0	1355,671	522,6356	0,492173	0,5088852	509,56	4,334187	0	38	1292	510						Untertest1.avi	0	880	547	72	111	1245	390	1283	0	Content		1220	399	24733205	394158361
24750	08:42:35.830	00:00:24.749	1485	1239,386	496,8312	0,6505781	0,4908656	506,4609	4,477018	0	1345,585	522,9127	0,4922543	0,508839	509,4756	4,290922	0	38	1292	510						Untertest1.avi	0	880	547	72	111	1245	390	1283	0	Content		1220	399	24749829	394174985
24766	08:42:35.846	00:00:24.766	1486	1234,52	495,1298	0,6506271	0,4908211	506,4883	4,446213	0	1346,742	516,4936	0,4923059	0,5087968	509,4803	4,282564	0	38	1291	506						Untertest1.avi	0	880	547	72	111	1245	390	1283	0	Content		1219	395	24766453	394191609
24783	08:42:35.863	00:00:24.783	1487	1242,504	495,0631	0,6506616	0,4907404	506,4906	4,411709	0	1351,152	523,6852	0,4923231	0,5087237	509,4351	4,256511	0	38	1297	509						Untertest1.avi	0	880	547	72	111	1245	390	1283	0	Content		1225	398	24783203	394208359
24800	08:42:35.880	00:00:24.799	1488	1252,378	493,9437	0,6506743	0,4907065	506,5161	4,374297	0	1353,025	523,4601	0,4923287	0,5086904	509,4163	4,245378	0	38	1303	509						Untertest1.avi	0	880	547	72	111	1245	390	1283	0	Content		1231	398	24799828	394224984
24816	08:42:35.896	00:00:24.816	1489	1244,942	493,0153	0,6507147	0,4907077	506,6235	4,372131	0	1349,18	518,0019	0,4923375	0,508707	509,4148	4,230639	0	38	1297	506						Untertest1.avi	0	880	547	72	111	1245	390	1283	0	Content		1225	395	24816450	394241606
24833	08:42:35.913	00:00:24.833	1490	1241,815	495,7535	0,650748	0,4907996	506,591	4,307516	0	1345,428	515,5438	0,4923515	0,5087783	509,4244	4,211971	0	38	1294	506						Untertest1.avi	0	880	547	72	111	1245	390	1283	0	Content		1222	395	24833074	394258230
24850	08:42:35.930	00:00:24.849	1491	1243,33	498,7115	0,6507771	0,4910112	506,4944	4,322032	0	1345,985	519,8099	0,4923777	0,5089119	509,4698	4,112992	0	38	1295	509						Untertest1.avi	0	880	547	72	111	1245	390	1283	0	Content		1223	398	24849698	394274854
24866	08:42:35.946	00:00:24.866	1492	1242,232	495,6322	0,6508211	0,4911732	506,3912	4,286877	0	1347,783	522,0907	0,4923982	0,5090498	509,4747	4,130025	0	38	1295	509						Untertest1.avi	0	880	547	72	111	1245	390	1283	0	Content		1223	398	24866446	394291602
24883	08:42:35.963	00:00:24.883	1493	1245,942	495,4965	0,6508487	0,4912822	506,4132	4,198698	0	1353,864	524,6439	0,4924198	0,5091655	509,475	4,084271	0	38	1300	510						Untertest1.avi	0	880	547	72	111	1245	390	1283	0	Content		1228	399	24883071	394308227
24900	08:42:35.980	00:00:24.899	1494	1212,524	490,6404	0,6496336	0,4917381	514,4462	4,193231	0	1341,718	526,0823	0,4924558	0,5093325	509,5518	4,020395	0	38	1277	508						Untertest1.avi	0	880	547	72	111	1245	390	1283	0	Content		1205	397	24899695	394324851
24916	08:42:35.996	00:00:24.916	1495	1305,535	481,6534	0,6555676	0,4910157	523,2865	4,313489	0	1341,234	519,3679	0,4924939	0,5095066	509,6251	4,055045	0	38	1323	501						Untertest1.avi	0	880	547	72	111	1245	390	1283	0	Content		1251	390	24916443	394341599
24933	08:42:36.013	00:00:24.933	1496	1308,858	475,3634	0,6552843	0,4910727	522,2772	4,297484	0	1332,058	518,5239	0,4925096	0,5095831	509,6752	4,005797	0	38	1320	497						Untertest1.avi	0	880	547	72	111	1245	390	1283	0	Content		1248	386	24933067	394358223
24950	08:42:36.030	00:00:24.949	1497	1238,097	487,3173	0,6508635	0,4917694	506,6683	4,099503	0	1345,852	518,7465	0,4924988	0,5097525	509,6921	3,973306	0	38	1292	503						Untertest1.avi	0	880	547	72	111	1245	390	1283	0	Content		1220	392	24949691	394374847
24966	08:42:36.046	00:00:24.966	1498	1213,554	493,0169	0,6510113	0,4921271	506,7376	4,089065	0	1336,519	519,7748	0,4926521	0,5100811	509,6169	3,930942	0	38	1275	506						Untertest1.avi	0	880	547	72	111	1245	390	1283	0	Content		1203	395	24966315	394391471
24983	08:42:36.063	00:00:24.983	1499	1243,195	484,3956	0,6566273	0,4915814	524,0809	4,222376	0	1287,054	521,4879	0,4933134	0,510264	509,5677	3,966253	0	39	1265	503						Untertest1.avi	0	880	547	72	111	1144	397	283	0	Content		1193	392	24983062	394408218
25000	08:42:36.080	00:00:24.999	1500	1144,304	493,1212	0,6518837	0,4921423	506,9407	4,074256	0	1217,1	520,0818	0,4935214	0,5107255	509,5677	3,869027	0	39	1181	507						Untertest1.avi	0	880	547	72	111	1144	397	283	0	Content		1109	396	24999685	394424841
25016	08:42:36.096	00:00:25.016	1501	1157,066	491,006	0,6517365	0,4923652	506,8561	4,033894	0	1256,516	523,3807	0,4933312	0,5106259	509,7643	3,852696	0	39	1207	507						Untertest1.avi	0	880	547	72	111	1144	397	283	0	Content		1135	396	25016307	394441463
25033	08:42:36.113	00:00:25.032	1502	1239,681	469,8336	0,6567715	0,4920959	524,8721	4,15385	0	1263,108	522,6641	0,4932777	0,5109831	509,7425	3,888768	0	39	1251	496						Untertest1.avi	0	880	547	72	111	1144	397	283	0	Content		1179	385	25032934	394458090
25050	08:42:36.130	00:00:25.049	1503	1184,046	497,5077	0,6516551	0,4924817	506,8561	3,993607	0	1265,037	524,0784	0,493248	0,5113022	509,825	3,868351	0	39	1225	511						Untertest1.avi	0	880	547	72	111	1144	397	283	0	Content		1153	400	25049679	394474835
25066	08:42:36.146	00:00:25.066	1504	1155,008	489,2458	0,6517168	0,4932717	507,0764	3,956695	0	1263,584	516,2005	0,493279	0,5117177	509,8814	3,864435	0	39	1209	503						Untertest1.avi	0	880	547	72	111	1144	397	283	0	Content		1137	392	25066305	394491461
25083	08:42:36.163	00:00:25.082	1505	1159,831	495,4967	0,6517778	0,4937006	507,0793	3,969352	0	1264,594	526,5865	0,493303	0,5121307	509,9281	3,787678	0	39	1212	511						Untertest1.avi	0	880	547	72	111	1144	397	283	0	Content		1140	400	25082928	394508084
25100	08:42:36.180	00:00:25.099	1506	1158,781	495,7302	0,6517714	0,4940473	507,239	3,965465	0	1264,016	518,2075	0,4932862	0,5125162	509,8848	3,817269	0	39	1211	507						Untertest1.avi	0	880	547	72	111	1144	397	283	0	Content		1139	396	25099551	394524707
25116	08:42:36.196	00:00:25.116	1507	1160,602	495,0396	0,6517717	0,4944094	507,1394	3,949733	0	1262,43	523,835	0,4932472	0,512843	509,8628	3,861149	0	39	1212	509						Untertest1.avi	0	880	547	72	111	1144	397	283	0	Content		1140	398	25116300	394541456
25133	08:42:36.213	00:00:25.132	1508	1166,838	493,6743	0,6517209	0,4945925	507,1013	3,951404	0	1264,045	521,0236	0,493195	0,5129901	509,9448	3,796556	0	39	1215	507						Untertest1.avi	0	880	547	72	111	1144	397	283	0	Content		1143	396	25132924	394558080
25150	08:42:36.230	00:00:25.149	1509	1215,181	481,4994	0,654954	0,4942379	518,8961	4,023053	0	1266,046	519,9146	0,4931456	0,5130527	509,9584	3,802074	0	39	1241	501						Untertest1.avi	0	880	547	72	111	1144	397	283	0	Content		1169	390	25149547	394574703
25166	08:42:36.246	00:00:25.166	1510	1161,471	492,0727	0,6515663	0,4949951	507,3389	3,936474	0	1270,424	521,5601	0,4930703	0,5132341	510,1046	3,798625	0	39	1216	507						Untertest1.avi	0	880	547	72	111	1144	397	283	0	Content		1144	396	25166172	394591328
25183	08:42:36.263	00:00:25.182	1511	1174,759	502,7665	0,6514989	0,4954032	507,1459	3,892828	0	1265,588	522,8028	0,4929843	0,513637	510,2115	3,785829	0	39	1220	513						Untertest1.avi	0	880	547	72	111	1144	397	283	0	Content		1148	402	25182918	394608074
25200	08:42:36.280	00:00:25.199	1512	1161,457	496,2903	0,6513919	0,4958332	507,2996	3,944388	0	1271,05	523,4366	0,4928824	0,5139998	510,1914	3,792052	0	39	1216	510						Untertest1.avi	0	880	547	72	111	1144	397	283	0	Content		1144	399	25199545	394624701
25216	08:42:36.296	00:00:25.216	1513	1168,228	496,8669	0,6512112	0,4960595	507,3218	3,885465	0	1255,578	523,3264	0,492695	0,514239	510,1564	3,779852	0	39	1212	510						Untertest1.avi	0	880	547	72	111	1144	397	283	0	Content		1140	399	25216167	394641323
25233	08:42:36.313	00:00:25.232	1514	1166,01	499,1552	0,6509981	0,4961361	507,3904	3,880292	0	1275,727	522,7265	0,4925257	0,5142761	510,2375	3,805809	0	39	1221	511						Untertest1.avi	0	880	547	72	111	1144	397	283	0	Content		1149	400	25232791	394657947
25250	08:42:36.330	00:00:25.249	1515	1176,261	516,3721	0,6505332	0,4967788	507,351	3,912557	0	1280,064	544,9702	0,4923068	0,514755	510,2056	3,768275	0	39	1228	531						Untertest1.avi	0	880	547	72	111	1144	397	283	0	Content		1156	420	25249539	394674695
25266	08:42:36.346	00:00:25.266	1516	1235,203	558,113	0,6496767	0,4983189	507,724	3,883354	0	1321,884	589,4432	0,4920383	0,5159466	510,3246	3,719369	0	40	1279	574						Untertest1.avi	0	880	547	72	111	1210	498	250	0	Content		1207	463	25266165	394691321
25283	08:42:36.363	00:00:25.282	1517	1231,602	587,9642	0,6494549	0,4993239	507,7768	3,867534	0	1327,02	615,0399	0,4920931	0,5164654	510,397	3,723202	0	40	1279	602						Untertest1.avi	0	880	547	72	111	1210	498	250	0	Content		1207	491	25282787	394707943
25299	08:42:36.379	00:00:25.299	1518	1247,012	595,6835	0,6493323	0,4995535	507,9235	3,854196	0	1334,773	625,9113	0,4920553	0,5165573	510,4673	3,737772	0	40	1291	611						Untertest1.avi	0	880	547	72	111	1210	498	250	0	Content		1219	500	25299426	394724582
25316	08:42:36.396	00:00:25.316	1519	1245,706	599,5256	0,6492302	0,4997682	508,0386	3,867517	0	1340,588	621,1819	0,4919469	0,5168259	510,5298	3,71295	0	40	1293	610						Untertest1.avi	0	880	547	72	111	1210	498	250	0	Content		1221	499	25316159	394741315
25333	08:42:36.413	00:00:25.332	1520	1237,099	597,3866	0,6491463	0,5000951	507,9821	3,893179	0	1324,795	622,3375	0,4917208	0,5170869	510,5276	3,759254	0	40	1281	610						Untertest1.avi	0	880	547	72	111	1210	498	250	0	Content		1209	499	25332785	394757941
25349	08:42:36.429	00:00:25.349	1521	1249,294	605,958	0,648845	0,5002771	508,0149	3,871207	0	1327,504	621,6952	0,4914063	0,5172757	510,5553	3,747512	0	40	1288	614						Untertest1.avi	0	880	547	72	111	1210	498	250	0	Content		1216	503	25349433	394774589
25366	08:42:36.446	00:00:25.366	1522	1243,3	593,1516	0,6484667	0,500554	508,0699	3,853053	0	1322,456	615,0802	0,4909966	0,517579	510,5438	3,724885	0	40	1283	604						Untertest1.avi	0	880	547	72	111	1210	498	250	0	Content		1211	493	25366035	394791191
25383	08:42:36.463	00:00:25.382	1523	1210,603	600,978	0,6472086	0,5014226	513,8461	3,881604	0	1331,5	622,1937	0,4905945	0,518001	510,6288	3,734544	0	40	1271	612						Untertest1.avi	0	880	547	72	111	1210	498	250	0	Content		1199	501	25382782	394807938
25399	08:42:36.479	00:00:25.399	1524	1234,605	596,396	0,6463284	0,5020068	516,8618	3,867991	0	1326,783	623,1677	0,4901251	0,5185241	510,7024	3,708781	0	40	1281	610						Untertest1.avi	0	880	547	72	111	1210	498	250	0	Content		1209	499	25399415	394824571
25416	08:42:36.496	00:00:25.416	1525	1234,047	595,9242	0,6471657	0,5021836	508,263	3,849748	0	1326,898	620,6754	0,4896513	0,5191579	510,651	3,734953	0	40	1280	608						Untertest1.avi	0	880	547	72	111	1210	498	250	0	Content		1208	497	25416026	394841182
25433	08:42:36.513	00:00:25.432	1526	1246,198	600,0261	0,6467015	0,5032365	508,1086	3,848039	0	1317,688	628,9755	0,4891471	0,5202292	510,7348	3,747499	0	40	1282	615						Untertest1.avi	0	880	547	72	111	1210	498	250	0	Content		1210	504	25432651	394857807
25449	08:42:36.529	00:00:25.449	1527	1243,664	593,7117	0,6461828	0,5043675	508,2451	3,821534	0	1321,665	624,1664	0,488612	0,5215186	510,7657	3,740546	0	40	1283	609						Untertest1.avi	0	880	547	72	111	1210	498	250	0	Content		1211	498	25449410	394874566
25466	08:42:36.546	00:00:25.466	1528	1240,951	594,3019	0,6455804	0,5051858	508,3083	3,851913	0	1326,928	620,0875	0,488045	0,5224136	511,0763	3,759117	0	40	1284	607						Untertest1.avi	0	880	547	72	111	1210	498	250	0	Content		1212	496	25466023	394891179
25483	08:42:36.563	00:00:25.482	1529	1241,852	594,7502	0,6449588	0,5056839	508,3905	3,856816	0	1323,194	617,1628	0,4875064	0,5228373	511,1019	3,749987	0	40	1283	606						Untertest1.avi	0	880	547	72	111	1210	498	250	0	Content		1211	495	25482646	394907802
25499	08:42:36.579	00:00:25.499	1530	1190,679	544,9921	0,6450541	0,5045162	508,6096	3,888092	0	1281,059	574,7755	0,4873988	0,5220091	511,3173	3,802217	0	40	1236	560						Untertest1.avi	0	880	547	72	111	1210	498	250	0	Content		1164	449	25499437	394924593
25516	08:42:36.596	00:00:25.516	1531	-1024	-768	-1	-1	-1	-1	4	-1024	-768	-1	-1	-1	-1	4		0	0						Untertest1.avi	0	880	547	72	111				0	Content		-72	-111	25516024	394941180
25533	08:42:36.613	00:00:25.532	1532	-1024	-768	-1	-1	-1	-1	4	-1024	-768	-1	-1	-1	-1	4		0	0						Untertest1.avi	0	880	547	72	111				0	Content		-72	-111	25532636	394957792
25549	08:42:36.629	00:00:25.549	1533	-1024	-768	-1	-1	-1	-1	4	-1024	-768	-1	-1	-1	-1	4		0	0						Untertest1.avi	0	880	547	72	111				0	Content		-72	-111	25549255	394974411
25566	08:42:36.646	00:00:25.566	1534	-1024	-768	-1	-1	-1	-1	4	-1024	-768	-1	-1	-1	-1	4		0	0						Untertest1.avi	0	880	547	72	111				0	Content		-72	-111	25566010	394991166
25583	08:42:36.663	00:00:25.582	1535	-1024	-768	-1	-1	-1	-1	4	-1024	-768	-1	-1	-1	-1	4		0	0						Untertest1.avi	0	880	547	72	111				0	Content		-72	-111	25582629	395007785
25599	08:42:36.679	00:00:25.599	1536	-1024	-768	-1	-1	-1	-1	4	-1024	-768	-1	-1	-1	-1	4		0	0						Untertest1.avi	0	880	547	72	111				0	Content		-72	-111	25599250	395024406
25616	08:42:36.696	00:00:25.615	1537	-1024	-768	-1	-1	-1	-1	4	-1024	-768	-1	-1	-1	-1	4		0	0						Untertest1.avi	0	880	547	72	111				0	Content		-72	-111	25615871	395041027
25633	08:42:36.713	00:00:25.632	1538	-1024	-768	-1	-1	-1	-1	4	1272,374	677,723	0,4824088	0,5172631	511,3173	2,967324	0	41	1272	678						Untertest1.avi	0	880	547	72	111	1198	387	683	0	Content		1200	567	25632618	395057774
25649	08:42:36.729	00:00:25.649	1539	-1024	-768	-1	-1	-1	-1	4	1349,655	601,7804	0,4813237	0,5162456	513,3942	3,372188	0	41	1350	602						Untertest1.avi	0	880	547	72	111	1198	387	683	0	Content		1278	491	25649241	395074397
25666	08:42:36.746	00:00:25.665	1540	-1024	-768	-1	-1	-1	-1	4	1280,458	537,9736	0,4807213	0,5154509	513,506	3,75052	0	41	1280	538						Untertest1.avi	0	880	547	72	111	1198	387	683	0	Content		1208	427	25665863	395091019
25682	08:42:36.762	00:00:25.682	1541	-1024	-768	-1	-1	-1	-1	4	1282,966	511,9828	0,480156	0,5148552	513,3585	3,851454	0	41	1283	512						Untertest1.avi	0	880	547	72	111	1198	387	683	0	Content		1211	401	25682488	395107644
25699	08:42:36.779	00:00:25.699	1542	-1024	-768	-1	-1	-1	-1	4	1269,322	522,9137	0,4796536	0,5143915	513,3936	3,793346	0	41	1269	523						Untertest1.avi	0	880	547	72	111	1198	387	683	0	Content		1197	412	25699236	395124392
25716	08:42:36.796	00:00:25.715	1543	1272,52	495,7814	0,6405277	0,4937571	525,7209	3,999331	0	1279,005	522,9299	0,4792081	0,5139067	513,3362	3,852626	0	41	1276	509						Untertest1.avi	0	880	547	72	111	1198	387	683	0	Content		1204	398	25715858	395141014
25732	08:42:36.812	00:00:25.732	1544	1279,387	464,976	0,6410632	0,4931356	529,343	4,070346	0	1269,56	518,4236	0,4787543	0,513472	513,2173	3,845834	0	41	1274	492						Untertest1.avi	0	880	547	72	111	1198	387	683	0	Content		1202	381	25732478	395157634
25749	08:42:36.829	00:00:25.749	1545	-1024	-768	-1	-1	-1	-1	4	1276,841	518,1246	0,4783786	0,5128261	513,4078	3,841349	0	41	1277	518						Untertest1.avi	0	880	547	72	111	1198	387	683	0	Content		1205	407	25749103	395174259
25766	08:42:36.846	00:00:25.765	1546	1267,315	482,7647	0,6403254	0,4914687	529,3427	4,108837	0	1281,434	512,8174	0,477948	0,5121549	513,4609	3,861816	0	41	1274	498						Untertest1.avi	0	880	547	72	111	1198	387	683	0	Content		1202	387	25765851	395191007
25782	08:42:36.862	00:00:25.782	1547	1260,331	473,2372	0,6398541	0,4907759	529,3427	4,114258	0	1272,408	520,472	0,4775438	0,51144	513,3951	3,871034	0	41	1266	497						Untertest1.avi	0	880	547	72	111	1198	387	683	0	Content		1194	386	25782474	395207630
25799	08:42:36.879	00:00:25.799	1548	1273,527	481,4859	0,6392875	0,4900321	528,2604	4,072771	0	1276,979	514,971	0,4772319	0,510748	513,2484	3,836569	0	41	1275	498						Untertest1.avi	0	880	547	72	111	1198	387	683	0	Content		1203	387	25799100	395224256
25816	08:42:36.896	00:00:25.815	1549	1254,363	483,0829	0,6389226	0,4891336	528,2601	4,133886	0	1286,701	515,0485	0,4769469	0,5101085	513,3016	3,832371	0	41	1271	499						Untertest1.avi	0	880	547	72	111	1198	387	683	0	Content		1199	388	25815721	395240877
25832	08:42:36.912	00:00:25.832	1550	1261,335	478,1656	0,6384051	0,4882488	527,3251	4,07718	0	1284,161	514,4349	0,4766162	0,5093433	513,1876	3,836227	0	41	1273	496						Untertest1.avi	0	880	547	72	111	1198	387	683	0	Content		1201	385	25832470	395257626
25849	08:42:36.929	00:00:25.849	1551	1252,754	485,4424	0,637484	0,4873648	525,5386	4,090223	0	1274,945	517,9317	0,4761647	0,508621	513,1714	3,878986	0	41	1264	502						Untertest1.avi	0	880	547	72	111	1198	387	683	0	Content		1192	391	25849093	395274249
25866	08:42:36.946	00:00:25.865	1552	1256,257	474,3378	0,6370034	0,4863135	526,0705	4,050799	0	1281,047	518,0502	0,4756471	0,507809	513,0854	3,853235	0	41	1269	496						Untertest1.avi	0	880	547	72	111	1198	387	683	0	Content		1197	385	25865716	395290872
25882	08:42:36.962	00:00:25.882	1553	1236,192	480,2663	0,6355236	0,4852829	522,4404	4,058801	0	1277,747	515,5345	0,4750324	0,5069428	513,0184	3,81304	0	41	1257	498						Untertest1.avi	0	880	547	72	111	1198	387	683	0	Content		1185	387	25882342	395307498
25899	08:42:36.979	00:00:25.899	1554	1249,756	490,6697	0,6344482	0,4844158	520,5675	4,015251	0	1286,178	518,0496	0,4744834	0,5063806	513,0068	3,888712	0	41	1268	504						Untertest1.avi	0	880	547	72	111	1198	387	683	0	Content		1196	393	25899089	395324245
25916	08:42:36.996	00:00:25.915	1555	1169,73	511,3624	0,6271525	0,4838532	496,8807	3,879158	0	1272,549	518,0504	0,473985	0,5059296	512,9266	3,836308	0	41	1221	515						Untertest1.avi	0	880	547	72	111	1198	387	683	0	Content		1149	404	25915710	395340866
25932	08:42:37.012	00:00:25.932	1556	1256,558	475,2307	0,6352765	0,4830879	527,1698	4,024534	0	1279,232	515,7439	0,4735941	0,5054549	512,8417	3,843264	0	41	1268	495						Untertest1.avi	0	880	547	72	111	1198	387	683	0	Content		1196	384	25932337	395357493
25949	08:42:37.029	00:00:25.948	1557	1273,769	475,2183	0,6357545	0,4822511	530,6749	4,046032	0	1277,452	514,244	0,4732139	0,5048044	512,8104	3,846842	0	41	1276	495						Untertest1.avi	0	880	547	72	111	1198	387	683	0	Content		1204	384	25948960	395374116
25966	08:42:37.046	00:00:25.965	1558	1291,495	468,5906	0,6379443	0,4814491	540,3738	4,129278	0	1283,113	515,4699	0,4728223	0,5041234	512,9197	3,866042	0	41	1287	492						Untertest1.avi	0	880	547	72	111	1198	387	683	0	Content		1215	381	25965707	395390863
25982	08:42:37.062	00:00:25.982	1559	1266,306	476,3907	0,6350884	0,4809728	530,6136	4,128937	0	1273,04	520,5121	0,4724632	0,5037794	512,9044	3,861731	0	41	1270	498						Untertest1.avi	0	880	547	72	111	1198	387	683	0	Content		1198	387	25982334	395407490
25999	08:42:37.079	00:00:25.998	1560	1256,141	480,8727	0,6336457	0,4806808	526,6639	4,067638	0	1275,67	512,7782	0,4721039	0,5036603	512,8674	3,84995	0	41	1266	497						Untertest1.avi	0	880	547	72	111	1198	387	683	0	Content		1194	386	25998952	395424108
26016	08:42:37.096	00:00:26.015	1561	1269,978	480,4144	0,6344685	0,4803154	530,8983	4,10347	0	1270,139	516,0301	0,471754	0,5034953	512,7931	3,821983	0	41	1270	498						Untertest1.avi	0	880	547	72	111	1198	387	683	0	Content		1198	387	26015576	395440732
26032	08:42:37.112	00:00:26.032	1562	1252,178	484,0846	0,6324273	0,4798968	524,6168	4,031909	0	1272,513	514,1812	0,4714494	0,5032765	512,772	3,832844	0	41	1262	499						Untertest1.avi	0	880	547	72	111	1198	387	683	0	Content		1190	388	26032330	395457486
26049	08:42:37.129	00:00:26.048	1563	1264,973	473,2689	0,6334929	0,4794862	529,8013	4,027417	0	1276,806	515,0646	0,4711476	0,5030786	512,5961	3,836656	0	41	1271	494						Untertest1.avi	0	880	547	72	111	1198	387	683	0	Content		1199	383	26048948	395474104
26066	08:42:37.146	00:00:26.065	1564	1270,82	477,8495	0,6343707	0,4791822	534,2995	4,159699	0	1273,232	516,05	0,4708455	0,5029618	512,5417	3,86779	0	41	1272	497						Untertest1.avi	0	880	547	72	111	1198	387	683	0	Content		1200	386	26065573	395490729
26082	08:42:37.162	00:00:26.082	1565	1263,621	476,4067	0,6326074	0,479055	528,4279	3,998641	0	1271,514	512,9938	0,4706092	0,5029627	512,59	3,850566	0	41	1268	495						Untertest1.avi	0	880	547	72	111	1198	387	683	0	Content		1196	384	26082196	395507352
26099	08:42:37.179	00:00:26.098	1566	1258,981	487,1012	0,6316496	0,4790804	525,8224	4,060667	0	1277,709	521,8463	0,4703472	0,5030885	512,4051	3,837162	0	41	1268	504						Untertest1.avi	0	880	547	72	111	1198	387	683	0	Content		1196	393	26098943	395524099
26116	08:42:37.196	00:00:26.115	1567	1250,634	484,5598	0,6314099	0,4790955	525,7631	4,034487	0	1276,526	514,8191	0,4700809	0,5032583	512,376	3,850086	0	41	1264	500						Untertest1.avi	0	880	547	72	111	1198	387	683	0	Content		1192	389	26115566	395540722
26132	08:42:37.212	00:00:26.132	1568	1250,301	476,9759	0,6314763	0,4790635	527,3547	4,071341	0	1280,252	515,3917	0,4697596	0,5034216	512,3472	3,808706	0	41	1265	496						Untertest1.avi	0	880	547	72	111	1198	387	683	0	Content		1193	385	26132189	395557345
26149	08:42:37.229	00:00:26.148	1569	1248,627	479,5737	0,6314852	0,4789684	528,7982	4,076032	0	1276,362	523,1453	0,4694068	0,5035689	512,2444	3,843798	0	41	1262	501						Untertest1.avi	0	880	547	72	111	1198	387	683	0	Content		1190	390	26148937	395574093
26166	08:42:37.246	00:00:26.165	1570	1275,743	470,5917	0,6316625	0,4788863	530,5925	4,067137	0	1276,131	521,2692	0,4690533	0,5037534	512,1935	3,847105	0	41	1276	496						Untertest1.avi	0	880	547	72	111	1198	387	683	0	Content		1204	385	26165558	395590714
26182	08:42:37.262	00:00:26.182	1571	1271,132	481,7775	0,6323857	0,47882	534,9954	4,080733	0	1275,563	514,4235	0,4687157	0,5038516	512,1418	3,849129	0	41	1273	498						Untertest1.avi	0	880	547	72	111	1198	387	683	0	Content		1201	387	26182181	395607337
26199	08:42:37.279	00:00:26.198	1572	1298,628	465,0387	0,6362516	0,4785655	552,0882	4,294017	0	1276,017	515,0116	0,4684227	0,503796	512,0684	3,816244	0	41	1287	490						Untertest1.avi	0	880	547	72	111	1198	387	683	0	Content		1215	379	26198805	395623961
26216	08:42:37.296	00:00:26.215	1573	1278,245	456,4149	0,6351163	0,4782999	548,4755	4,273108	0	1270,873	517,5655	0,4681741	0,503552	511,9402	3,83026	0	41	1275	487						Untertest1.avi	0	880	547	72	111	1198	387	683	0	Content		1203	376	26215553	395640709
26232	08:42:37.312	00:00:26.232	1574	1243,687	485,6319	0,6287438	0,477993	523,207	4,037627	0	1276,723	517,0751	0,4679484	0,5033193	512,0788	3,826125	0	41	1260	501						Untertest1.avi	0	880	547	72	111	1198	387	683	0	Content		1188	390	26232178	395657334
26249	08:42:37.329	00:00:26.248	1575	1251,018	486,1799	0,6290936	0,4777151	525,648	4,04641	0	1283,161	516,3441	0,4676379	0,5031598	512,0144	3,853518	0	41	1267	501						Untertest1.avi	0	880	547	72	111	1198	387	683	0	Content		1195	390	26248801	395673957
26265	08:42:37.345	00:00:26.265	1576	1274,703	476,9904	0,6305138	0,477529	532,4231	4,064717	0	1282,825	515,2063	0,4672985	0,503153	512,0908	3,838453	0	41	1279	496						Untertest1.avi	0	880	547	72	111	1198	387	683	0	Content		1207	385	26265425	395690581
26282	08:42:37.362	00:00:26.282	1577	1243,471	496,852	0,6263328	0,4775221	518,062	3,974822	0	1274,476	520,9321	0,4669284	0,5032771	512,1582	3,852858	0	41	1259	509						Untertest1.avi	0	880	547	72	111	1198	387	683	0	Content		1187	398	26282171	395707327
26299	08:42:37.379	00:00:26.298	1578	1251,398	481,8143	0,6276627	0,4774804	523,8392	4,025277	0	1262,162	522,7849	0,466726	0,5033859	511,9365	3,85841	0	41	1257	502						Untertest1.avi	0	880	547	72	111	1198	387	683	0	Content		1185	391	26298794	395723950
26315	08:42:37.395	00:00:26.315	1579	1156,49	458,271	0,6292633	0,4765189	526,5634	4,081384	0	1163,469	499,0991	0,4676874	0,5030306	511,7869	3,91113	0	42	1160	479						Untertest1.avi	0	880	547	72	111	1026	363	483	0	Content		1088	368	26315419	395740575
26332	08:42:37.412	00:00:26.332	1580	1113,541	428,8314	0,6348702	0,4763104	547,7556	4,236381	0	1104,189	491,3251	0,4680769	0,5033274	511,7198	3,893244	0	42	1109	460						Untertest1.avi	0	880	547	72	111	1026	363	483	0	Content		1037	349	26332043	395757199
26349	08:42:37.429	00:00:26.348	1581	1133,262	446,6161	0,6295655	0,4765975	527,4252	4,023265	0	1114,319	497,1152	0,4676507	0,5037159	511,7857	3,879293	0	42	1124	472						Untertest1.avi	0	880	547	72	111	1026	363	483	0	Content		1052	361	26348791	395773947
26365	08:42:37.445	00:00:26.365	1582	1133,924	447,5488	0,6297936	0,4767943	529,4727	4,069085	0	1110,62	493,3256	0,4672744	0,5041662	511,8241	3,908069	0	42	1122	470						Untertest1.avi	0	880	547	72	111	1026	363	483	0	Content		1050	359	26365413	395790569
26382	08:42:37.462	00:00:26.382	1583	1096,562	461,2928	0,6267899	0,477253	519,3488	4,057734	0	1105,227	492,1274	0,4669226	0,5048138	511,6466	3,938405	0	42	1101	477						Untertest1.avi	0	880	547	72	111	1026	363	483	0	Content		1029	366	26382037	395807193
26399	08:42:37.479	00:00:26.398	1584	1102,106	462,6201	0,6268372	0,4776628	520,6198	4,081546	0	1108,937	491,0698	0,46655	0,5054147	511,5903	3,886015	0	42	1106	477						Untertest1.avi	0	880	547	72	111	1026	363	483	0	Content		1034	366	26398664	395823820
26415	08:42:37.495	00:00:26.415	1585	-1024	-768	-1	-1	-1	-1	4	1095,915	492,7848	0,4661919	0,5059136	511,5309	3,928167	0	42	1096	493						Untertest1.avi	0	880	547	72	111	1026	363	483	0	Content		1024	382	26415411	395840567
26432	08:42:37.512	00:00:26.432	1586	1093,442	457,936	0,6266989	0,4781749	522,6081	4,063409	0	1096,692	491,9003	0,4658521	0,5063667	511,4217	3,955546	0	42	1095	475						Untertest1.avi	0	880	547	72	111	1026	363	483	0	Content		1023	364	26432033	395857189
26449	08:42:37.529	00:00:26.448	1587	1101,995	445,8795	0,6279308	0,4784629	528,3881	4,164432	0	1100,735	496,5096	0,4655639	0,5068125	511,4066	3,970026	0	42	1101	471						Untertest1.avi	0	880	547	72	111	1026	363	483	0	Content		1029	360	26448658	395873814
26465	08:42:37.545	00:00:26.465	1588	-1024	-768	-1	-1	-1	-1	4	1093,978	492,8	0,4653146	0,5073535	511,3085	3,947036	0	42	1094	493						Untertest1.avi	0	880	547	72	111	1026	363	483	0	Content		1022	382	26465281	395890437
26482	08:42:37.562	00:00:26.482	1589	1090,052	449,724	0,6269867	0,4790922	526,4706	4,192485	0	1105,064	494,4169	0,4651007	0,5078245	511,2495	3,995685	0	42	1098	472						Untertest1.avi	0	880	547	72	111	1026	363	483	0	Content		1026	361	26482030	395907186
26499	08:42:37.579	00:00:26.498	1590	1102,409	453,5412	0,625533	0,4793644	521,0782	4,097874	0	1090,969	494,3503	0,4649552	0,5082357	511,2244	3,99718	0	42	1097	474						Untertest1.avi	0	880	547	72	111	1026	363	483	0	Content		1025	363	26498654	395923810
26515	08:42:37.595	00:00:26.515	1591	1115,444	445,8047	0,6267394	0,4796899	526,2446	4,171265	0	1096,465	495,9266	0,4648051	0,5086542	511,1357	4,034679	0	42	1106	471						Untertest1.avi	0	880	547	72	111	1026	363	483	0	Content		1034	360	26515277	395940433
26532	08:42:37.612	00:00:26.531	1592	-1024	-768	-1	-1	-1	-1	4	1092,886	492,1687	0,4646018	0,509053	511,2173	4,040619	0	42	1093	492						Untertest1.avi	0	880	547	72	111	1026	363	483	0	Content		1021	381	26531906	395957062
26549	08:42:37.629	00:00:26.548	1593	1098,375	454,5058	0,6269393	0,4802832	528,46	4,274882	0	1091,489	497,6334	0,4644024	0,5094827	511,0999	4,072052	0	42	1095	476						Untertest1.avi	0	880	547	72	111	1026	363	483	0	Content		1023	365	26548651	395973807
26565	08:42:37.645	00:00:26.565	1594	1105,896	455,7283	0,6265122	0,4804567	527,6536	4,254112	0	1137,965	484,8821	0,4662616	0,5094111	521,5689	4,148309	0	42	1122	470						Untertest1.avi	0	880	547	72	111	1026	363	483	0	Content		1050	359	26565272	395990428
26582	08:42:37.662	00:00:26.581	1595	-1024	-768	-1	-1	-1	-1	4	1093,563	490,819	0,4638988	0,5096296	511,143	4,058368	0	42	1094	491						Untertest1.avi	0	880	547	72	111	1026	363	483	0	Content		1022	380	26581896	396007052
26599	08:42:37.679	00:00:26.598	1596	1106,502	451,2686	0,6264986	0,4799032	530,0426	4,263889	0	1091,637	491,1065	0,4636154	0,5092252	511,0818	4,082641	0	42	1099	471						Untertest1.avi	0	880	547	72	111	1026	363	483	0	Content		1027	360	26598520	396023676
26615	08:42:37.695	00:00:26.615	1597	1094,108	454,9526	0,6255695	0,4795196	527,1272	4,325786	0	1135,113	483,6335	0,4654081	0,5086266	521,1808	4,1798	0	42	1115	469						Untertest1.avi	0	880	547	72	111	1026	363	483	0	Content		1043	358	26615269	396040425
26632	08:42:37.712	00:00:26.631	1598	1108,008	454,4142	0,6254404	0,4791467	527,7818	4,277098	0	1090,731	494,5854	0,4631121	0,5085613	511,0159	4,109113	0	42	1099	474						Untertest1.avi	0	880	547	72	111	1026	363	483	0	Content		1027	363	26631893	396057049
26649	08:42:37.729	00:00:26.648	1599	1107,586	456,8322	0,6252334	0,47863	527,9861	4,288379	0	1086,253	493,3228	0,4628173	0,5081334	511,1323	4,078753	0	42	1097	475						Untertest1.avi	0	880	547	72	111	1026	363	483	0	Content		1025	364	26648514	396073670
26665	08:42:37.745	00:00:26.665	1600	1092,281	453,7768	0,6256667	0,4781208	530,9235	4,343976	0	1127,107	495,9008	0,4626359	0,5072991	511,1323	4,119684	0	42	1110	475						Untertest1.avi	0	880	547	72	111	1026	363	483	0	Content		1038	364	26665138	396090294
26682	08:42:37.762	00:00:26.681	1601	1107,005	453,201	0,6255557	0,4779224	531,4742	4,29904	0	1138,223	479,3739	0,4648006	0,5071512	524,2825	4,257055	0	42	1123	466						Untertest1.avi	0	880	547	72	111	1026	363	483	0	Content		1051	355	26681887	396107043
26699	08:42:37.779	00:00:26.698	1602	1094,662	453,7728	0,6238839	0,4778944	526,1283	4,29268	0	1091,097	494,3581	0,4619127	0,5075307	511,1051	4,138829	0	42	1093	474						Untertest1.avi	0	880	547	72	111	1026	363	483	0	Content		1021	363	26698511	396123667
26715	08:42:37.795	00:00:26.715	1603	-1024	-768	-1	-1	-1	-1	4	1084,912	495,7224	0,4616062	0,5078104	511,156	4,127829	0	42	1085	496						Untertest1.avi	0	880	547	72	111	1026	363	483	0	Content		1013	385	26715135	396140291
26732	08:42:37.812	00:00:26.731	1604	1089,199	467,4603	0,6216704	0,4783345	520,0715	4,250601	0	1057,826	499,7649	0,4613945	0,5084409	511,1489	4,11364	0	42	1074	484						Untertest1.avi	0	880	547	72	111	1026	363	483	0	Content		1002	373	26731759	396156915
26749	08:42:37.829	00:00:26.748	1605	1094,877	463,0853	0,6220822	0,4786155	522,2173	4,295217	0	1140,224	490,8083	0,4638409	0,5082644	524,4866	4,219543	0	42	1118	477						Untertest1.avi	0	880	547	72	111	1026	363	483	0	Content		1046	366	26748509	396173665
26765	08:42:37.845	00:00:26.765	1606	1081,921	459,2705	0,6231036	0,4787145	526,7003	4,308309	0	1089,76	495,6583	0,4610488	0,5087426	511,0168	4,110231	0	42	1086	477						Untertest1.avi	0	880	547	72	111	1026	363	483	0	Content		1014	366	26765132	396190288
26782	08:42:37.862	00:00:26.781	1607	1059,953	426,7945	0,6233844	0,4776257	525,5347	4,211411	0	1039,606	470,7607	0,461618	0,5078988	511,0066	4,113489	0	42	1050	449						Untertest1.avi	0	880	547	72	111	1026	363	483	0	Content		978	338	26781754	396206910
26799	08:42:37.879	00:00:26.798	1608	990,9122	392,3312	0,6252779	0,475854	529,1269	4,29776	0	1032,691	433,6841	0,4651331	0,5062441	522,9382	4,205614	0	43	1012	413						Untertest1.avi	0	880	547	72	111	851	294	616	0	Content		940	302	26798503	396223659
26815	08:42:37.895	00:00:26.815	1609	960,8168	370,6105	0,6255945	0,4746129	527,5148	4,276992	0	944,9846	425,3766	0,4633348	0,505767	510,9209	4,089763	0	43	953	398						Untertest1.avi	0	880	547	72	111	851	294	616	0	Content		881	287	26815125	396240281
26832	08:42:37.912	00:00:26.831	1610	950,2467	376,4699	0,6246704	0,4745203	523,1183	4,240484	0	946,0416	419,259	0,463385	0,5057729	510,8179	4,156343	0	43	948	398						Untertest1.avi	0	880	547	72	111	851	294	616	0	Content		876	287	26831744	396256900
26848	08:42:37.928	00:00:26.848	1611	947,4611	378,1646	0,6248172	0,4748892	523,4525	4,264344	0	941,2869	421,0236	0,4633709	0,5061332	510,7773	4,095878	0	43	944	400						Untertest1.avi	0	880	547	72	111	851	294	616	0	Content		872	289	26848371	396273527
26865	08:42:37.945	00:00:26.865	1612	957,2595	367,136	0,6255823	0,4750758	526,2587	4,266919	0	936,9968	421,5869	0,4633945	0,5064559	510,728	4,152309	0	43	947	394						Untertest1.avi	0	880	547	72	111	851	294	616	0	Content		875	283	26865119	396290275
26882	08:42:37.962	00:00:26.881	1613	957,7783	376,5586	0,6244421	0,4751784	521,5526	4,199161	0	942,7567	419,9387	0,4634213	0,5066684	510,674	4,113669	0	43	950	398						Untertest1.avi	0	880	547	72	111	851	294	616	0	Content		878	287	26881742	396306898
26898	08:42:37.978	00:00:26.898	1614	946,4025	375,8155	0,6257808	0,4752161	526,1373	4,258428	0	939,8818	420,9498	0,4634927	0,5068789	510,6131	4,104787	0	43	943	398						Untertest1.avi	0	880	547	72	111	851	294	616	0	Content		871	287	26898365	396323521
26915	08:42:37.995	00:00:26.914	1615	943,6871	380,2981	0,6248598	0,4754121	522,0713	4,254272	0	949,064	418,4435	0,4635799	0,5071701	510,6606	4,146023	0	43	946	399						Untertest1.avi	0	880	547	72	111	851	294	616	0	Content		874	288	26914990	396340146
26932	08:42:38.012	00:00:26.931	1616	952,0531	370,334	0,626038	0,4757743	526,3284	4,313337	0	943,7477	419,9083	0,4636771	0,5075305	510,6445	4,121322	0	43	948	395						Untertest1.avi	0	880	547	72	111	851	294	616	0	Content		876	284	26931737	396356893
26948	08:42:38.028	00:00:26.948	1617	956,5778	370,598	0,6260334	0,4763199	525,597	4,219407	0	939,7188	417,7582	0,4638003	0,5081131	510,7236	4,139636	0	43	948	394						Untertest1.avi	0	880	547	72	111	851	294	616	0	Content		876	283	26948359	396373515
26965	08:42:38.045	00:00:26.964	1618	902,4826	390,0224	0,6221189	0,4776035	510,5096	4,167457	0	947,1006	419,2457	0,4638989	0,5088301	510,7336	4,117544	0	43	925	405						Untertest1.avi	0	880	547	72	111	851	294	616	0	Content		853	294	26964982	396390138
26982	08:42:38.062	00:00:26.981	1619	901,8425	392,9326	0,6222128	0,4785652	510,4012	4,17326	0	939,7751	415,4106	0,4639721	0,509809	510,8035	4,146226	0	43	921	404						Untertest1.avi	0	880	547	72	111	851	294	616	0	Content		849	293	26981605	396406761
26998	08:42:38.078	00:00:26.998	1620	937,1036	373,4708	0,6266319	0,47907	527,3057	4,332478	0	937,2372	422,415	0,4639136	0,510753	510,7185	4,146308	0	43	937	398						Untertest1.avi	0	880	547	72	111	851	294	616	0	Content		865	287	26998355	396423511
27015	08:42:38.095	00:00:27.014	1621	901,5555	393,0161	0,6221126	0,4802891	510,5178	4,157556	0	941,4012	419,1422	0,4638545	0,5115533	510,8099	4,153086	0	43	921	406						Untertest1.avi	0	880	547	72	111	851	294	616	0	Content		849	295	27014979	396440135
27032	08:42:38.112	00:00:27.031	1622	898,9727	386,1899	0,6220621	0,4808691	510,545	4,132261	0	940,4036	418,153	0,4637949	0,5121136	510,8613	4,126872	0	43	920	402						Untertest1.avi	0	880	547	72	111	851	294	616	0	Content		848	291	27031601	396456757
27048	08:42:38.128	00:00:27.048	1623	894,7231	394,8026	0,622004	0,4811651	510,816	4,141926	0	936,8787	422,9125	0,4637651	0,5123647	510,9373	4,119474	0	43	916	409						Untertest1.avi	0	880	547	72	111	851	294	616	0	Content		844	298	27048227	396473383
27065	08:42:38.145	00:00:27.064	1624	905,546	391,513	0,6220438	0,4812137	510,8118	4,095433	0	937,1896	418,9432	0,4637911	0,5124072	510,9882	4,116489	0	43	921	405						Untertest1.avi	0	880	547	72	111	851	294	616	0	Content		849	294	27064974	396490130
27082	08:42:38.162	00:00:27.081	1625	907,4562	390,4916	0,6221305	0,4811849	510,7623	4,071739	0	943,621	419,6411	0,4638655	0,5123295	511,0876	4,075688	0	43	926	405						Untertest1.avi	0	880	547	72	111	851	294	616	0	Content		854	294	27081603	396506759
27098	08:42:38.178	00:00:27.098	1626	905,9197	390,9682	0,6222849	0,4812969	510,8396	4,048085	0	946,2686	417,5823	0,4640445	0,5124159	511,2369	4,017498	0	43	926	404						Untertest1.avi	0	880	547	72	111	851	294	616	0	Content		854	293	27098226	396523382
27115	08:42:38.195	00:00:27.114	1627	905,158	396,6757	0,6225578	0,4816572	510,876	4,020708	0	937,9988	422,5448	0,4643004	0,5128409	511,1684	3,988819	0	43	922	410						Untertest1.avi	0	880	547	72	111	851	294	616	0	Content		850	299	27114851	396540007
27132	08:42:38.212	00:00:27.131	1628	900,8671	392,7492	0,622862	0,4822166	511,0839	4,021582	0	941,82	419,9465	0,4646267	0,5134436	511,3188	3,984536	0	43	921	406						Untertest1.avi	0	880	547	72	111	851	294	616	0	Content		849	295	27131599	396556755
27148	08:42:38.228	00:00:27.148	1629	894,7504	398,3477	0,6232916	0,4828368	511,0561	3,974089	0	943,1707	425,7483	0,4650401	0,5141447	511,3465	3,923197	0	43	919	412						Untertest1.avi	0	880	547	72	111	851	294	616	0	Content		847	301	27148226	396573382
27165	08:42:38.245	00:00:27.164	1630	899,9611	393,9532	0,6238282	0,4834092	511,0857	3,957798	0	937,1479	420,1594	0,4655811	0,5147357	511,3632	3,862932	0	43	919	407						Untertest1.avi	0	880	547	72	111	851	294	616	0	Content		847	296	27164847	396590003
27181	08:42:38.261	00:00:27.181	1631	893,2654	388,9574	0,6243315	0,4838565	511,0814	3,893312	0	988,2897	416,5078	0,4684699	0,5149541	523,0934	3,947459	0	43	941	403						Untertest1.avi	0	880	547	72	111	851	294	616	0	Content		869	292	27181471	396606627
27198	08:42:38.278	00:00:27.198	1632	907,837	397,9922	0,6248268	0,4840792	510,9654	3,84238	0	940,2558	419,7549	0,4665484	0,5154903	511,2428	3,748958	0	43	924	409						Untertest1.avi	0	880	547	72	111	851	294	616	0	Content		852	298	27198217	396623373
27215	08:42:38.295	00:00:27.214	1633	904,9852	396,8009	0,6252002	0,4841685	511,0865	3,774312	0	945,8392	424,5745	0,466937	0,5155062	511,3643	3,769705	0	43	925	411						Untertest1.avi	0	880	547	72	111	851	294	616	0	Content		853	300	27214842	396639998
27231	08:42:38.311	00:00:27.231	1634	934,1382	384,8462	0,6279309	0,4837951	520,199	3,840652	0	936,6006	427,048	0,4672551	0,515578	511,3539	3,749469	0	43	935	406						Untertest1.avi	0	880	547	72	111	851	294	616	0	Content		863	295	27231466	396656622
27248	08:42:38.328	00:00:27.248	1635	858,7621	413,8393	0,6257866	0,4846585	511,4822	3,727805	0	934,8943	420,9837	0,4675881	0,5158859	511,185	3,692092	0	43	897	417						Untertest1.avi	0	880	547	72	111	851	294	616	0	Content		825	306	27248091	396673247
27265	08:42:38.345	00:00:27.264	1636	861,1542	411,0367	0,6261986	0,4852055	511,4291	3,706977	0	944,5734	422,7859	0,4679562	0,5164952	511,2979	3,639004	0	43	903	417						Untertest1.avi	0	880	547	72	111	851	294	616	0	Content		831	306	27264840	396689996
27281	08:42:38.361	00:00:27.281	1637	876,0848	393,8278	0,6264172	0,4859887	511,3073	3,655999	0	932,3376	423,4377	0,4682292	0,5172808	511,3087	3,592833	0	43	904	409						Untertest1.avi	0	880	547	72	111	851	294	616	0	Content		832	298	27281462	396706618
27298	08:42:38.378	00:00:27.298	1638	869,2779	399,5759	0,6267471	0,4868192	511,0464	3,632924	0	928,3739	423,0757	0,4684922	0,5181115	511,2227	3,57538	0	43	899	411						Untertest1.avi	0	880	547	72	111	851	294	616	0	Content		827	300	27298086	396723242
27315	08:42:38.395	00:00:27.314	1639	891,8035	373,0546	0,6270133	0,487451	510,6617	3,515885	0	931,6462	419,2868	0,4687103	0,5187119	510,8327	3,501621	0	43	912	396						Untertest1.avi	0	880	547	72	111	851	294	616	0	Content		840	285	27314708	396739864
27331	08:42:38.411	00:00:27.331	1640	875,1461	391,373	0,6271892	0,4876738	510,7393	3,554569	0	927,9037	421,4269	0,4688752	0,5188261	510,9459	3,460611	0	43	902	406						Untertest1.avi	0	880	547	72	111	851	294	616	0	Content		830	295	27331459	396756615
27348	08:42:38.428	00:00:27.348	1641	887,3352	396,1376	0,6274201	0,487477	510,5017	3,516999	0	932,1638	420,576	0,4690511	0,5186809	510,9575	3,505891	0	43	910	408						Untertest1.avi	0	880	547	72	111	851	294	616	0	Content		838	297	27348081	396773237
27365	08:42:38.445	00:00:27.364	1642	883,3209	385,9672	0,627626	0,4869566	510,6804	3,517869	0	934,7254	417,7472	0,4693135	0,5182078	510,9329	3,425856	0	43	909	402						Untertest1.avi	0	880	547	72	111	851	294	616	0	Content		837	291	27364705	396789861
27381	08:42:38.461	00:00:27.381	1643	872,6064	388,0996	0,6278991	0,4864931	510,7421	3,478626	0	927,1702	422,4172	0,46958	0,5178388	510,9168	3,460715	0	43	900	405						Untertest1.avi	0	880	547	72	111	851	294	616	0	Content		828	294	27381326	396806482
27398	08:42:38.478	00:00:27.398	1644	895,3076	381,8055	0,6280062	0,486071	510,604	3,436157	0	942,4241	421,3766	0,4696746	0,5175433	511,0167	3,398042	0	43	919	402						Untertest1.avi	0	880	547	72	111	851	294	616	0	Content		847	291	27398075	396823231
27415	08:42:38.495	00:00:27.414	1645	961,1307	376,0163	0,627007	0,4857808	510,6805	3,387643	0	1009,303	412,7373	0,4689693	0,5171654	511,0832	3,35649	0	44	985	394						Untertest1.avi	0	880	547	72	111	969	286	216	0	Content		913	283	27414696	396839852
27431	08:42:38.511	00:00:27.431	1646	985,3835	380,8469	0,6264418	0,4859314	510,804	3,35923	0	1041,879	415,2936	0,4686202	0,5171828	511,0855	3,357192	0	44	1014	398						Untertest1.avi	0	880	547	72	111	969	286	216	0	Content		942	287	27431323	396856479
27448	08:42:38.528	00:00:27.447	1647	1004,841	377,6077	0,626317	0,4860637	510,6964	3,368772	0	1061,562	407,6661	0,468602	0,5172715	511,0497	3,308333	0	44	1033	393						Untertest1.avi	0	880	547	72	111	969	286	216	0	Content		961	282	27447946	396873102
27465	08:42:38.545	00:00:27.464	1648	1016,716	381,9211	0,6264925	0,4860429	510,4766	3,316718	0	1065,703	414,8159	0,4687175	0,5173459	511,0385	3,335526	0	44	1041	398						Untertest1.avi	0	880	547	72	111	969	286	216	0	Content		969	287	27464692	396889848
27481	08:42:38.561	00:00:27.481	1649	1007,17	385,4239	0,6267594	0,4859066	510,4171	3,333036	0	1063,417	411,0826	0,468918	0,5172877	510,7405	3,318812	0	44	1035	398						Untertest1.avi	0	880	547	72	111	969	286	216	0	Content		963	287	27481318	396906474
27498	08:42:38.578	00:00:27.497	1650	1010,318	386,1285	0,6269318	0,4857244	510,3669	3,31538	0	1066,113	413,7175	0,4689973	0,5170929	510,6957	3,323833	0	44	1038	400						Untertest1.avi	0	880	547	72	111	969	286	216	0	Content		966	289	27497940	396923096
27515	08:42:38.595	00:00:27.514	1651	1006,021	386,1272	0,6271507	0,4855415	510,1055	3,320625	0	1077,978	406,1302	0,4691417	0,516966	510,5119	3,201433	0	44	1042	396						Untertest1.avi	0	880	547	72	111	969	286	216	0	Content		970	285	27514689	396939845
27531	08:42:38.611	00:00:27.531	1652	1009,395	388,3377	0,6273368	0,4854264	509,895	3,307115	0	1074,626	410,5323	0,4692963	0,5167674	510,5313	3,248034	0	44	1042	399						Untertest1.avi	0	880	547	72	111	969	286	216	0	Content		970	288	27531312	396956468
27548	08:42:38.628	00:00:27.547	1653	1007,117	390,1376	0,627607	0,4852852	509,5911	3,311038	0	1067,169	415,9275	0,4694753	0,5166196	510,3477	3,251779	0	44	1037	403						Untertest1.avi	0	880	547	72	111	969	286	216	0	Content		965	292	27547936	396973092
27565	08:42:38.645	00:00:27.564	1654	1018,559	381,294	0,6278393	0,4851202	509,7284	3,230913	0	1077,087	411,1891	0,4696911	0,5164272	510,2303	3,179253	0	44	1048	396						Untertest1.avi	0	880	547	72	111	969	286	216	0	Content		976	285	27564559	396989715
27581	08:42:38.661	00:00:27.581	1655	1015,562	375,8004	0,6280972	0,4849569	509,4253	3,217054	0	1070,149	411,6871	0,4698413	0,5162818	510,0131	3,191867	0	44	1043	394						Untertest1.avi	0	880	547	72	111	969	286	216	0	Content		971	283	27581307	397006463
27598	08:42:38.678	00:00:27.597	1656	1017,761	373,0438	0,6281806	0,4846833	509,6055	3,17349	0	1071,796	409,5407	0,4699501	0,5160439	509,942	3,167141	0	44	1045	391						Untertest1.avi	0	880	547	72	111	969	286	216	0	Content		973	280	27597929	397023085
27615	08:42:38.695	00:00:27.614	1657	1062,667	351,6761	0,6280666	0,4847165	509,2011	3,11149	0	1091,03	423,2926	0,4697578	0,516	509,9812	3,212899	0	44	1077	387						Untertest1.avi	0	880	547	72	111	969	286	216	0	Content		1005	276	27614554	397039710
27631	08:42:38.711	00:00:27.631	1658	1138,57	404,8668	0,6261227	0,4855748	509,1883	3,209243	0	1211,769	441,3925	0,4684574	0,5166299	510,4167	3,165795	0	45	1175	423						Untertest1.avi	0	880	547	72	111	1177	321	233	0	Content		1103	312	27631176	397056332
27648	08:42:38.728	00:00:27.647	1659	1205,089	421,6918	0,6246421	0,4860528	509,0174	3,19012	0	1200,63	459,0349	0,4674855	0,5168515	510,6956	3,173117	0	45	1203	440						Untertest1.avi	0	880	547	72	111	1177	321	233	0	Content		1131	329	27647926	397073082
27665	08:42:38.745	00:00:27.664	1660	1201,444	419,356	0,6246783	0,4859141	509,0234	3,153387	0	1291,727	445,2511	0,4674276	0,5169919	510,778	3,08641	0	45	1247	432						Untertest1.avi	0	880	547	72	111	1177	321	233	0	Content		1175	321	27664549	397089705
27681	08:42:38.761	00:00:27.681	1661	1226,18	394,9189	0,6249076	0,4856113	508,9599	3,21478	0	1303,794	447,1911	0,4675829	0,5166448	510,3605	3,10759	0	45	1265	421						Untertest1.avi	0	880	547	72	111	1177	321	233	0	Content		1193	310	27681171	397106327
27698	08:42:38.778	00:00:27.697	1662	1179,638	429,3686	0,6250146	0,4851343	509,6587	3,18648	0	1307,522	441,191	0,4677356	0,5163459	510,2491	3,090987	0	45	1244	435						Untertest1.avi	0	880	547	72	111	1177	321	233	0	Content		1172	324	27697795	397122951
27715	08:42:38.795	00:00:27.714	1663	1205,14	412,5299	0,625501	0,4848293	508,9826	3,151575	0	1293,038	446,5797	0,4678871	0,5160766	510,0973	3,105354	0	45	1249	430						Untertest1.avi	0	880	547	72	111	1177	321	233	0	Content		1177	319	27714542	397139698
27731	08:42:38.811	00:00:27.731	1664	1208,755	411,1359	0,6258095	0,4844241	508,7314	3,103637	0	1295,886	451,7268	0,4681242	0,5157658	509,811	3,108104	0	45	1252	431						Untertest1.avi	0	880	547	72	111	1177	321	233	0	Content		1180	320	27731166	397156322
27748	08:42:38.828	00:00:27.747	1665	1193,432	416,4089	0,6261716	0,4840945	508,4937	3,240357	0	1292,199	449,6926	0,468399	0,5155067	509,7695	3,121189	0	45	1243	433						Untertest1.avi	0	880	547	72	111	1177	321	233	0	Content		1171	322	27747790	397172946
27764	08:42:38.844	00:00:27.764	1666	1201,527	415,3408	0,6264744	0,4837041	508,2864	3,190023	0	1304,943	445,7295	0,468626	0,5153034	509,5545	3,074903	0	45	1253	431						Untertest1.avi	0	880	547	72	111	1177	321	233	0	Content		1181	320	27764415	397189571
27781	08:42:38.861	00:00:27.781	1667	1210,815	413,5156	0,6267497	0,4834259	508,0526	3,190703	0	1308,542	450,4544	0,4688151	0,515119	509,4372	3,134016	0	45	1260	432						Untertest1.avi	0	880	547	72	111	1177	321	233	0	Content		1188	321	27781162	397206318
27798	08:42:38.878	00:00:27.797	1668	1198,217	409,7564	0,6269184	0,4832086	507,847	3,2239	0	1297,764	450,7192	0,4689694	0,514979	509,4926	3,139334	0	45	1248	430						Untertest1.avi	0	880	547	72	111	1177	321	233	0	Content		1176	319	27797786	397222942
27814	08:42:38.894	00:00:27.814	1669	1187,964	419,6528	0,6270398	0,4829923	507,8588	3,241873	0	1304,653	445,1661	0,469052	0,5148389	509,3575	3,14472	0	45	1246	432						Untertest1.avi	0	880	547	72	111	1177	321	233	0	Content		1174	321	27814409	397239565
27831	08:42:38.911	00:00:27.831	1670	1187,434	424,527	0,6271217	0,4827113	507,7247	3,260364	0	1311,266	447,5529	0,4690843	0,5146647	509,2607	3,078436	0	45	1249	436						Untertest1.avi	0	880	547	72	111	1177	321	233	0	Content		1177	325	27831046	397256202
27848	08:42:38.928	00:00:27.847	1671	1232,941	414,2634	0,6267766	0,4826508	507,8809	3,112823	0	1336,266	449,2263	0,468825	0,5145978	509,2237	3,135132	0	45	1285	432						Untertest1.avi	0	880	547	72	111	1177	321	233	0	Content		1213	321	27847780	397272936
27864	08:42:38.944	00:00:27.864	1672	1333,08	424,8881	0,6248185	0,4828225	508,4726	3,121984	0	1507,657	456,9519	0,4680474	0,5146084	511,1067	3,095724	0	46	1420	441						Untertest1.avi	0	880	547	72	111	1483	336	616	0	Content		1348	330	27864405	397289561
27881	08:42:38.961	00:00:27.881	1673	1459,122	418,2538	0,6235398	0,4828675	508,4103	3,079873	0	1593,575	456,9796	0,467087	0,5141926	509,34	3,011006	0	46	1526	438						Untertest1.avi	0	880	547	72	111	1483	336	616	0	Content		1454	327	27881039	397306195
27898	08:42:38.978	00:00:27.897	1674	1506,531	430,8443	0,6232768	0,4826878	508,6468	3,129184	0	1449,037	527,9232	0,4493076	0,5138718	430,2388	2,627657	0	46	1478	479						Untertest1.avi	0	880	547	72	111	1483	336	616	0	Content		1406	368	27897652	397322808
27914	08:42:38.994	00:00:27.914	1675	1514,552	423,4081	0,6234904	0,4822657	508,4128	3,131641	0	1689,039	456,3731	0,4673514	0,5135227	508,7777	3,054348	0	46	1602	440						Untertest1.avi	0	880	547	72	111	1483	336	616	0	Content		1530	329	27914398	397339554
27931	08:42:39.011	00:00:27.931	1676	1496,846	433,297	0,6235979	0,4820078	508,2314	3,1831	0	1660,853	454,774	0,4671909	0,5134476	508,7458	3,062653	0	46	1579	444						Untertest1.avi	0	880	547	72	111	1483	336	616	0	Content		1507	333	27931032	397356188
27948	08:42:39.028	00:00:27.947	1677	1497,853	427,5121	0,623667	0,4819128	508,0937	3,165767	0	1618,156	459,9609	0,4667723	0,5134032	508,685	3,032272	0	46	1558	444						Untertest1.avi	0	880	547	72	111	1483	336	616	0	Content		1486	333	27947648	397372804
27964	08:42:39.044	00:00:27.964	1678	1513,971	424,9358	0,6237182	0,4817475	507,8739	3,096892	0	1657,134	463,0639	0,4671824	0,5133448	508,6226	3,113458	0	46	1586	444						Untertest1.avi	0	880	547	72	111	1483	336	616	0	Content		1514	333	27964269	397389425
27981	08:42:39.061	00:00:27.981	1679	1499,595	428,3047	0,6237212	0,4814987	507,8196	3,182436	0	1605,05	466,4813	0,4667029	0,5131751	508,5671	3,093246	0	46	1552	447						Untertest1.avi	0	880	547	72	111	1483	336	616	0	Content		1480	336	27981033	397406189
27998	08:42:39.078	00:00:27.997	1680	1506,024	429,5381	0,6237237	0,4812255	507,786	3,18204	0	1610,748	465,3168	0,4666812	0,5130161	508,5638	3,115585	0	46	1558	447						Untertest1.avi	0	880	547	72	111	1483	336	616	0	Content		1486	336	27997642	397422798
28014	08:42:39.094	00:00:28.014	1681	1498,339	435,226	0,6237376	0,4809881	507,7895	3,212904	0	1613,318	464,286	0,4666819	0,5128749	508,5546	3,079176	0	46	1556	450						Untertest1.avi	0	880	547	72	111	1483	336	616	0	Content		1484	339	28014266	397439422
28031	08:42:39.111	00:00:28.030	1682	1498,822	429,2323	0,6238267	0,4808731	507,9167	3,228823	0	1619,668	461,0298	0,4667242	0,5128254	508,5655	3,160681	0	46	1559	445						Untertest1.avi	0	880	547	72	111	1483	336	616	0	Content		1487	334	28030889	397456045
28048	08:42:39.128	00:00:28.047	1683	1499,292	425,0334	0,6239592	0,4808561	507,9258	3,227821	0	1614,404	465,9465	0,4668404	0,5128917	508,6334	3,159744	0	46	1557	445						Untertest1.avi	0	880	547	72	111	1483	336	616	0	Content		1485	334	28047637	397472793
28064	08:42:39.144	00:00:28.064	1684	1502,177	439,3698	0,6241579	0,4809358	507,8282	3,235494	0	1610,335	465,6871	0,4670652	0,513007	508,5251	3,174663	0	46	1556	453						Untertest1.avi	0	880	547	72	111	1483	336	616	0	Content		1484	342	28064259	397489415
28081	08:42:39.161	00:00:28.080	1685	1492,078	429,6158	0,6244295	0,4809929	507,7878	3,318403	0	1614,837	464,1816	0,4673235	0,5130857	508,4948	3,138105	0	46	1553	447						Untertest1.avi	0	880	547	72	111	1483	336	616	0	Content		1481	336	28080883	397506039
28098	08:42:39.178	00:00:28.097	1686	1478,686	425,5634	0,624558	0,4809915	508,2628	3,362727	0	1658,6	458,6179	0,4678739	0,5130574	508,4049	3,234569	0	46	1569	442						Untertest1.avi	0	880	547	72	111	1483	336	616	0	Content		1497	331	28097632	397522788
28114	08:42:39.194	00:00:28.114	1687	1477,948	426,0197	0,6247387	0,4809235	508,4823	3,277292	0	1634,454	464,171	0,4678553	0,5129812	508,5312	3,206744	0	46	1556	445						Untertest1.avi	0	880	547	72	111	1483	336	616	0	Content		1484	334	28114255	397539411
28131	08:42:39.211	00:00:28.130	1688	1470,718	434,8223	0,6248983	0,4809049	508,3027	3,371099	0	1642,05	460,77	0,4681772	0,5129938	508,383	3,239341	0	46	1556	448						Untertest1.avi	0	880	547	72	111	1483	336	616	0	Content		1484	337	28130879	397556035
28148	08:42:39.228	00:00:28.147	1689	1476,583	430,7339	0,6250225	0,4809394	508,2187	3,314347	0	1645,87	462,1371	0,4682036	0,5130658	508,319	3,305513	0	46	1561	446						Untertest1.avi	0	880	547	72	111	1483	336	616	0	Content		1489	335	28147501	397572657
28164	08:42:39.244	00:00:28.164	1690	1479,739	436,8547	0,6250998	0,4809819	508,03	3,407835	0	1639,177	462,1638	0,4682946	0,5131609	508,386	3,262944	0	46	1559	450						Untertest1.avi	0	880	547	72	111	1483	336	616	0	Content		1487	339	28164252	397589408
28181	08:42:39.261	00:00:28.180	1691	1476,308	433,6843	0,6251906	0,4810568	508,0636	3,421362	0	1634,58	462,6494	0,4683948	0,5133419	508,455	3,289579	0	46	1555	448						Untertest1.avi	0	880	547	72	111	1483	336	616	0	Content		1483	337	28180873	397606029
28197	08:42:39.277	00:00:28.197	1692	1489,4	430,2001	0,6253552	0,4813063	507,8275	3,41132	0	1614,323	460,2654	0,4682245	0,5136859	508,4611	3,328537	0	46	1552	445						Untertest1.avi	0	880	547	72	111	1483	336	616	0	Content		1480	334	28197495	397622651
28214	08:42:39.294	00:00:28.214	1693	1488,904	431,1653	0,6254904	0,4817951	507,8056	3,463155	0	1668,976	463,1042	0,4688588	0,5142012	508,2515	3,353849	0	46	1579	447						Untertest1.avi	0	880	547	72	111	1483	336	616	0	Content		1507	336	28214119	397639275
28231	08:42:39.311	00:00:28.230	1694	1488,577	424,0568	0,6257209	0,4822993	507,7308	3,47721	0	1622,117	468,5891	0,4687379	0,5147368	508,2747	3,398422	0	46	1555	446						Untertest1.avi	0	880	547	72	111	1483	336	616	0	Content		1483	335	28230868	397656024
28247	08:42:39.327	00:00:28.247	1695	1483,117	433,416	0,6258627	0,482499	507,7624	3,504631	0	1606,562	466,4796	0,4686281	0,5150017	508,2817	3,367106	0	46	1545	450						Untertest1.avi	0	880	547	72	111	1483	336	616	0	Content		1473	339	28247490	397672646
28264	08:42:39.344	00:00:28.264	1696	1478,135	431,4548	0,6260278	0,4824558	507,659	3,535121	0	1598,211	470,7638	0,4687627	0,5149831	508,0813	3,429832	0	46	1538	451						Untertest1.avi	0	880	547	72	111	1483	336	616	0	Content		1466	340	28264114	397689270
28281	08:42:39.361	00:00:28.280	1697	1484,428	426,9387	0,626197	0,4823188	507,6191	3,554576	0	1619,956	469,0106	0,4690878	0,5148484	508,1212	3,468251	0	46	1552	448						Untertest1.avi	0	880	547	72	111	1483	336	616	0	Content		1480	337	28280737	397705893
28297	08:42:39.377	00:00:28.297	1698	1488,789	428,3771	0,6263803	0,4822622	507,4511	3,581519	0	1622,365	468,0403	0,4692008	0,5148016	508,226	3,456722	0	46	1556	448						Untertest1.avi	0	880	547	72	111	1483	336	616	0	Content		1484	337	28297486	397722642
28314	08:42:39.394	00:00:28.314	1699	1481,624	436,0164	0,6265337	0,4822017	507,4558	3,588566	0	1625,943	468,2804	0,4695035	0,5147582	508,0279	3,48719	0	46	1554	452						Untertest1.avi	0	880	547	72	111	1483	336	616	0	Content		1482	341	28314109	397739265
28331	08:42:39.411	00:00:28.330	1700	1464,957	433,9581	0,6265905	0,4819631	507,4221	3,593929	0	1633,436	463,0526	0,4695689	0,5145458	507,9861	3,510472	0	46	1549	449						Untertest1.avi	0	880	547	72	111	1483	336	616	0	Content		1477	338	28330734	397755890
28347	08:42:39.427	00:00:28.347	1701	1474,116	433,1586	0,6266342	0,4816965	507,4456	3,627789	0	1629,167	462,9569	0,4695548	0,5142338	507,9558	3,542336	0	46	1552	448						Untertest1.avi	0	880	547	72	111	1483	336	616	0	Content		1480	337	28347357	397772513
28364	08:42:39.444	00:00:28.364	1702	1482,456	438,9223	0,6266817	0,4815778	507,3099	3,621789	0	1604,044	467,6682	0,469405	0,5141618	507,9384	3,535737	0	46	1543	453						Untertest1.avi	0	880	547	72	111	1483	336	616	0	Content		1471	342	28364106	397789262
28381	08:42:39.461	00:00:28.380	1703	1481,278	429,8871	0,6267577	0,4814782	507,3571	3,672742	0	1626,677	469,1983	0,4696416	0,5141519	507,9403	3,566279	0	46	1554	450						Untertest1.avi	0	880	547	72	111	1483	336	616	0	Content		1482	339	28380729	397805885
28397	08:42:39.477	00:00:28.397	1704	1484,979	427,0032	0,6268408	0,481299	507,3809	3,661662	0	1600,866	468,0736	0,4695194	0,5140747	507,98	3,552414	0	46	1543	448						Untertest1.avi	0	880	547	72	111	1483	336	616	0	Content		1471	337	28397353	397822509
28414	08:42:39.494	00:00:28.413	1705	1484,062	434,1636	0,626856	0,4809413	507,2534	3,709175	0	1595,344	462,2742	0,4695098	0,5137212	508,0215	3,571187	0	46	1540	448						Untertest1.avi	0	880	547	72	111	1483	336	616	0	Content		1468	337	28413982	397839138
28431	08:42:39.511	00:00:28.430	1706	1484,052	437,9517	0,6268089	0,4806249	507,2532	3,697853	0	1611,229	466,9848	0,4695325	0,5133612	507,9759	3,596605	0	46	1548	452						Untertest1.avi	0	880	547	72	111	1483	336	616	0	Content		1476	341	28430724	397855880
28447	08:42:39.527	00:00:28.447	1707	1518,845	396,5207	0,6263733	0,4798318	508,7992	3,762468	0	1762,452	421,2498	0,4704326	0,5125263	506,7293	3,633261	0	46	1641	409						Untertest1.avi	0	880	547	72	111	1483	336	616	0	Content		1569	298	28447347	397872503
28464	08:42:39.544	00:00:28.464	1708	1543,809	366,6183	0,6256778	0,4791777	509,4038	3,742404	0	1890,454	382,4195	0,4698174	0,5116478	506,7293	3,645243	0	46	1717	375						Untertest1.avi	0	880	547	72	111	1483	336	616	0	Content		1645	264	28464007	397889163
28481	08:42:39.561	00:00:28.480	1709	1244,782	483,8436	0,6477281	0,4796769	401,6629	2,960399	0	1561,911	443,7422	0,4580764	0,5118284	457,1381	3,271423	0	47	1403	464						Untertest1.avi	0	880	547	72	111	1479	289	200	0	Content		1331	353	28480600	397905756
28497	08:42:39.577	00:00:28.497	1710	1554,318	350,7585	0,6259829	0,4793115	509,5522	3,790494	0	1557,563	451,0551	0,4576761	0,5121627	454,9137	3,273403	0	47	1556	401						Untertest1.avi	0	880	547	72	111	1479	289	200	0	Content		1484	290	28497345	397922501
28514	08:42:39.594	00:00:28.513	1711	1524,797	384,9023	0,6191824	0,4790111	482,2895	3,595966	0	1560,694	445,4631	0,4579876	0,5121816	455,7047	3,254747	0	47	1543	415						Untertest1.avi	0	880	547	72	111	1479	289	200	0	Content		1471	304	28513971	397939127
28531	08:42:39.611	00:00:28.530	1712	1540,097	348,6563	0,6262841	0,4791541	509,5911	3,808318	0	1568,899	439,7823	0,4582433	0,5119851	456,2105	3,327638	0	47	1554	394						Untertest1.avi	0	880	547	72	111	1479	289	200	0	Content		1482	283	28530593	397955749
28547	08:42:39.627	00:00:28.547	1713	1538,277	349,4732	0,6263968	0,47893	509,6201	3,810501	0	1555,015	444,5275	0,4580184	0,5116712	454,9005	3,27656	0	47	1547	397						Untertest1.avi	0	880	547	72	111	1479	289	200	0	Content		1475	286	28547216	397972372
28564	08:42:39.644	00:00:28.563	1714	1540,401	354,8399	0,6264658	0,4786524	509,696	3,797472	0	1559,881	443,4088	0,4578969	0,511336	454,1956	3,355239	0	47	1550	399						Untertest1.avi	0	880	547	72	111	1479	289	200	0	Content		1478	288	28563967	397989123
28581	08:42:39.661	00:00:28.580	1715	1544,384	351,3777	0,6266134	0,4786027	509,8724	3,844165	0	1553,798	446,2693	0,4582395	0,5113077	455,3822	3,309639	0	47	1549	399						Untertest1.avi	0	880	547	72	111	1479	289	200	0	Content		1477	288	28580595	398005751
28597	08:42:39.677	00:00:28.597	1716	1541,958	359,0792	0,6267755	0,4787536	509,8583	3,883562	0	1559,663	443,8102	0,4586086	0,511563	456,3265	3,336833	0	47	1551	401						Untertest1.avi	0	880	547	72	111	1479	289	200	0	Content		1479	290	28597215	398022371
28614	08:42:39.694	00:00:28.613	1717	1553,944	346,0694	0,6269787	0,4790667	509,6454	3,827802	0	-1024	-768	-1	-1	-1	-1	4	47	1554	346						Untertest1.avi	0	880	547	72	111	1479	289	200	0	Content		1482	235	28613844	398039000
28631	08:42:39.711	00:00:28.630	1718	1515,475	387,2039	0,6200998	0,4789862	482,1773	3,761602	0	1557,458	447,6337	0,4587392	0,5121852	455,5838	3,368018	0	47	1536	417						Untertest1.avi	0	880	547	72	111	1479	289	200	0	Content		1464	306	28630586	398055742
28647	08:42:39.727	00:00:28.647	1719	1560,084	350,0987	0,6272673	0,4793143	509,8767	3,865829	0	1552,725	449,0637	0,4589382	0,5120924	456,117	3,355143	0	47	1556	400						Untertest1.avi	0	880	547	72	111	1479	289	200	0	Content		1484	289	28647210	398072366
28664	08:42:39.744	00:00:28.663	1720	1549,154	355,1015	0,627432	0,4793049	509,8075	3,876926	0	1573,762	445,8643	0,4595805	0,5119063	458,306	3,427462	0	47	1561	400						Untertest1.avi	0	880	547	72	111	1479	289	200	0	Content		1489	289	28663833	398088989
28680	08:42:39.760	00:00:28.680	1721	1574,573	378,3892	0,6275283	0,4801021	509,4359	3,892819	0	1596,921	467,4164	0,4609043	0,5122277	463,5737	3,474092	0	48	1586	423						Untertest1.avi	0	880	547	72	111	1523	348	217	0	Content		1514	312	28680457	398105613
28697	08:42:39.777	00:00:28.697	1722	1582,983	415,2503	0,62748	0,4815778	510,0546	3,926104	0	1604,566	496,9823	0,4611639	0,5135906	463,5737	3,435482	0	48	1594	456						Untertest1.avi	0	880	547	72	111	1523	348	217	0	Content		1522	345	28697205	398122361
28714	08:42:39.794	00:00:28.713	1723	1580,859	427,262	0,6275321	0,4820492	509,835	3,934834	0	1599,721	489,5708	0,4613029	0,5139809	463,5737	3,455171	0	48	1590	458						Untertest1.avi	0	880	547	72	111	1523	348	217	0	Content		1518	347	28713830	398138986
28730	08:42:39.810	00:00:28.730	1724	1588,923	427,0424	0,6276669	0,4819683	510,203	3,958232	0	1598,165	495,4684	0,461364	0,5140319	463,5737	3,494533	0	48	1594	461						Untertest1.avi	0	880	547	72	111	1523	348	217	0	Content		1522	350	28730450	398155606
28747	08:42:39.827	00:00:28.747	1725	1610,926	423,194	0,627919	0,481728	510,0385	3,935592	0	1600,244	489,5589	0,4615705	0,5138138	464,0699	3,503361	0	48	1606	456						Untertest1.avi	0	880	547	72	111	1523	348	217	0	Content		1534	345	28747074	398172230
28764	08:42:39.844	00:00:28.763	1726	1575,463	424,3941	0,6278474	0,4814812	510,0012	3,970991	0	1600,93	498,389	0,4616559	0,5135549	464,0699	3,486374	0	48	1588	461						Untertest1.avi	0	880	547	72	111	1523	348	217	0	Content		1516	350	28763824	398188980
28780	08:42:39.860	00:00:28.780	1727	1604,654	423,1924	0,6281196	0,4813549	510,1418	3,977412	0	1604,952	497,8038	0,4618059	0,5133675	464,0699	3,51355	0	48	1605	460						Untertest1.avi	0	880	547	72	111	1523	348	217	0	Content		1533	349	28780449	398205605
28797	08:42:39.877	00:00:28.797	1728	1585,339	423,509	0,6282432	0,4814963	510,0517	3,98607	0	1604,528	496,3769	0,4619345	0,5133774	464,0699	3,498647	0	48	1595	460						Untertest1.avi	0	880	547	72	111	1523	348	217	0	Content		1523	349	28797071	398222227
28814	08:42:39.894	00:00:28.813	1729	1596,11	419,8115	0,6284682	0,4816988	509,9822	3,996469	0	1597,82	497,2052	0,4620416	0,5136163	464,0699	3,472857	0	48	1597	459						Untertest1.avi	0	880	547	72	111	1523	348	217	0	Content		1525	348	28813819	398238975
28830	08:42:39.910	00:00:28.830	1730	1582,872	425,7507	0,6284548	0,4819017	509,9663	4,003826	0	1602,814	494,937	0,462142	0,5139161	464,0699	3,562125	0	48	1593	460						Untertest1.avi	0	880	547	72	111	1523	348	217	0	Content		1521	349	28830441	398255597
28847	08:42:39.927	00:00:28.847	1731	1598,801	432,8155	0,6284816	0,4818281	509,9776	4,031681	0	1605,857	493,6918	0,4620869	0,5139862	464,0699	3,501023	0	48	1602	463						Untertest1.avi	0	880	547	72	111	1523	348	217	0	Content		1530	352	28847065	398272221
28864	08:42:39.944	00:00:28.863	1732	1582,761	418,4851	0,6282621	0,4814072	509,9989	4,004142	0	1614,644	495,085	0,4619108	0,5135408	464,0699	3,504131	0	48	1599	457						Untertest1.avi	0	880	547	72	111	1523	348	217	0	Content		1527	346	28863688	398288844
28880	08:42:39.960	00:00:28.880	1733	1594,126	426,417	0,6281341	0,4807892	510,1451	4,040488	0	1596,795	498,1179	0,4617181	0,5129232	464,0699	3,508669	0	48	1595	462						Untertest1.avi	0	880	547	72	111	1523	348	217	0	Content		1523	351	28880438	398305594
28897	08:42:39.977	00:00:28.897	1734	1584,213	430,5712	0,6279733	0,4803355	509,9725	4,027557	0	1610,627	485,7692	0,4616189	0,5124101	464,0699	3,546842	0	49	1597	458						Untertest1.avi	0	880	547	72	111	1436	380	100	0	Content		1525	347	28897061	398322217
28914	08:42:39.994	00:00:28.913	1735	1579,253	429,7712	0,627938	0,4803406	510,0089	4,058962	0	1433,624	551,6305	0,4464107	0,5124815	402,7156	3,098294	0	49	1506	491						Untertest1.avi	0	880	547	72	111	1436	380	100	0	Content		1434	380	28913683	398338839
28930	08:42:40.010	00:00:28.930	1736	1585,927	423,2006	0,6278865	0,4808407	509,9916	4,04407	0	1426,361	550,3251	0,4465046	0,5128153	403,2902	3,092587	0	49	1506	487						Untertest1.avi	0	880	547	72	111	1436	380	100	0	Content		1434	376	28930307	398355463
28947	08:42:40.027	00:00:28.947	1737	1580,367	429,3017	0,6278131	0,4812411	510,0109	4,050944	0	1433,67	556,3403	0,4465437	0,513191	403,5575	3,127059	0	49	1507	493						Untertest1.avi	0	880	547	72	111	1436	380	100	0	Content		1435	382	28947057	398372213
28964	08:42:40.044	00:00:28.963	1738	1588,382	430,46	0,6276585	0,4814374	509,9496	4,023438	0	1437,324	554,2322	0,4464734	0,5133709	403,6706	3,107619	0	49	1513	492						Untertest1.avi	0	880	547	72	111	1436	380	100	0	Content		1441	381	28963679	398388835
28980	08:42:40.060	00:00:28.980	1739	1587,173	430,3177	0,6276298	0,4811409	510,091	4,036599	0	1429,168	554,8245	0,445792	0,5132046	401,3118	3,12422	0	49	1508	493						Untertest1.avi	0	880	547	72	111	1436	380	100	0	Content		1436	382	28980303	398405459
28997	08:42:40.077	00:00:28.996	1740	1580,011	430,9808	0,6275536	0,4807534	509,7131	4,034033	0	1446,54	546,4677	0,4468039	0,512893	405,3086	3,100078	0	50	1513	489						Untertest1.avi	0	880	547	72	111	1494	343	100	0	Content		1441	378	28996927	398422083
29014	08:42:40.094	00:00:29.013	1741	1590,531	429,0164	0,6275069	0,4804515	509,889	4,041507	0	1591,168	501,5006	0,4603133	0,512532	460,821	3,533947	0	50	1591	465						Untertest1.avi	0	880	547	72	111	1494	343	100	0	Content		1519	354	29013678	398438834
29030	08:42:40.110	00:00:29.030	1742	1583,686	428,3116	0,6274869	0,4804003	509,9019	4,07358	0	1606,296	504,8302	0,4602986	0,5126029	460,821	3,537987	0	50	1595	467						Untertest1.avi	0	880	547	72	111	1494	343	100	0	Content		1523	356	29030299	398455455
29047	08:42:40.127	00:00:29.046	1743	1588,116	424,9435	0,6274582	0,4805905	509,8882	4,058082	0	-1024	-768	-1	-1	-1	-1	4	50	1588	425						Untertest1.avi	0	880	547	72	111	1494	343	100	0	Content		1516	314	29046924	398472080
29064	08:42:40.144	00:00:29.063	1744	1547,131	427,4871	0,6229228	0,4798675	491,0936	3,937927	0	1585,361	479,9209	0,4599467	0,5126507	458,4738	3,547128	0	50	1566	454						Untertest1.avi	0	880	547	72	111	1494	343	100	0	Content		1494	343	29063548	398488704
29080	08:42:40.160	00:00:29.080	1745	1539,709	385,556	0,6246792	0,4784807	495,8205	3,973678	0	1499,093	470,5693	0,456032	0,5114884	439,8571	3,408889	0	50	1519	428						Untertest1.avi	0	880	547	72	111	1494	343	100	0	Content		1447	317	29080297	398505453
29097	08:42:40.177	00:00:29.096	1746	1532,885	340,9415	0,6261067	0,4773017	500,4155	3,982187	0	1475,501	451,7522	0,4553611	0,5104525	436,1917	3,409815	0	51	1504	396						Untertest1.avi	0	880	547	72	111	1394	285	683	0	Content		1432	285	29096919	398522075
29114	08:42:40.194	00:00:29.113	1747	1496,055	327,0938	0,6281043	0,4772736	510,1306	4,040904	0	1442,925	462,3688	0,4525431	0,5100744	425,0134	3,230518	0	51	1469	395						Untertest1.avi	0	880	547	72	111	1394	285	683	0	Content		1397	284	29113545	398538701
29130	08:42:40.210	00:00:29.130	1748	1491,855	324,5382	0,6281433	0,4771503	510,1638	4,054502	0	1440,486	467,1721	0,4524627	0,5099201	425,0583	3,307496	0	51	1466	396						Untertest1.avi	0	880	547	72	111	1394	285	683	0	Content		1394	285	29130167	398555323
29147	08:42:40.227	00:00:29.146	1749	1490,891	333,5502	0,6281271	0,477075	510,1832	4,057702	0	1438,369	462,4539	0,4521025	0,5099033	424,0028	3,259589	0	51	1465	398						Untertest1.avi	0	880	547	72	111	1394	285	683	0	Content		1393	287	29146919	398572075
29164	08:42:40.244	00:00:29.163	1750	1490,056	326,8459	0,6280791	0,4770875	509,9951	3,964725	0	1440,265	466,0418	0,4521419	0,5099196	424,4807	3,267932	0	51	1465	396						Untertest1.avi	0	880	547	72	111	1394	285	683	0	Content		1393	285	29163541	398588697
29180	08:42:40.260	00:00:29.180	1751	1481,439	328,9608	0,6280241	0,4771156	509,8339	4,032655	0	1446,008	463,6714	0,4517156	0,5100437	423,2326	3,306725	0	51	1464	396						Untertest1.avi	0	880	547	72	111	1394	285	683	0	Content		1392	285	29180164	398605320
29197	08:42:40.277	00:00:29.196	1752	1488,427	329,9329	0,6278974	0,477153	510,06	4,014355	0	1450,801	457,7173	0,4520084	0,510078	424,9808	3,257476	0	51	1470	394						Untertest1.avi	0	880	547	72	111	1394	285	683	0	Content		1398	283	29196790	398621946
29214	08:42:40.294	00:00:29.213	1753	1483,341	332,0442	0,6278211	0,4772878	510,2348	3,985805	0	1451,904	461,8099	0,4526463	0,5101617	428,1549	3,279436	0	51	1468	397						Untertest1.avi	0	880	547	72	111	1394	285	683	0	Content		1396	286	29213536	398638692
29230	08:42:40.310	00:00:29.230	1754	1494,079	325,6746	0,6277319	0,4774542	510,1428	3,987224	0	1452,636	458,9424	0,4524311	0,5103163	427,7285	3,292392	0	51	1473	392						Untertest1.avi	0	880	547	72	111	1394	285	683	0	Content		1401	281	29230160	398655316
29247	08:42:40.327	00:00:29.246	1755	1199,983	475,1272	0,6506035	0,4782616	397,0612	3,081168	0	1443,458	458,4789	0,4519427	0,5106307	426,1882	3,262565	0	51	1322	467						Untertest1.avi	0	880	547	72	111	1394	285	683	0	Content		1250	356	29246786	398671942
29263	08:42:40.343	00:00:29.263	1756	1491,895	330,9836	0,627491	0,477899	510,2813	3,960262	0	1442,605	458,4797	0,4516592	0,5108597	425,4433	3,255101	0	51	1467	395						Untertest1.avi	0	880	547	72	111	1394	285	683	0	Content		1395	284	29263408	398688564
29280	08:42:40.360	00:00:29.280	1757	1500,687	317,637	0,6274667	0,4781432	510,2354	3,921123	0	1453,499	448,7581	0,4525525	0,5110524	429,3369	3,305118	0	51	1477	383						Untertest1.avi	0	880	547	72	111	1394	285	683	0	Content		1405	272	29280156	398705312
29297	08:42:40.377	00:00:29.296	1758	1490,24	327,0676	0,6273573	0,4785196	510,5249	3,981889	0	1455,973	458,4127	0,452047	0,5113739	427,8432	3,264616	0	51	1473	393						Untertest1.avi	0	880	547	72	111	1394	285	683	0	Content		1401	282	29296779	398721935
29313	08:42:40.393	00:00:29.313	1759	1494,896	323,5862	0,6272728	0,479012	510,4486	3,948664	0	1450,831	457,7509	0,4517191	0,5117918	426,8879	3,243979	0	51	1473	391						Untertest1.avi	0	880	547	72	111	1394	285	683	0	Content		1401	280	29313405	398738561
29330	08:42:40.410	00:00:29.330	1760	1200,651	483,1788	0,6505446	0,4799423	396,1423	3,128643	0	1451,141	458,9568	0,4521061	0,5121292	428,6695	3,273721	0	51	1326	471						Untertest1.avi	0	880	547	72	111	1394	285	683	0	Content		1254	360	29330028	398755184
29347	08:42:40.427	00:00:29.346	1761	1492,684	331,6092	0,6272119	0,4797765	510,7059	3,93176	0	1448,141	455,3519	0,4521724	0,5123081	429,1794	3,265191	0	51	1470	393						Untertest1.avi	0	880	547	72	111	1394	285	683	0	Content		1398	282	29346775	398771931
29363	08:42:40.443	00:00:29.363	1762	1490,262	327,1906	0,6271834	0,4801463	510,8304	3,943035	0	1445,396	458,8337	0,4514766	0,5125992	426,4069	3,235597	0	51	1468	393						Untertest1.avi	0	880	547	72	111	1394	285	683	0	Content		1396	282	29363400	398788556
29380	08:42:40.460	00:00:29.380	1763	1503,832	328,5516	0,6272979	0,4806828	510,7232	3,963236	0	1455,589	459,4185	0,452062	0,5130537	428,4001	3,251862	0	51	1480	394						Untertest1.avi	0	880	547	72	111	1394	285	683	0	Content		1408	283	29380023	398805179
29397	08:42:40.477	00:00:29.396	1764	1439,043	336,4673	0,6267996	0,4815635	510,7232	3,974122	0	1455,934	457,0471	0,4525267	0,5135112	429,7871	3,269424	0	51	1447	397						Untertest1.avi	0	880	547	72	111	1394	285	683	0	Content		1375	286	29396645	398821801
29413	08:42:40.493	00:00:29.413	1765	1503,218	325,23	0,6276799	0,4816267	511,0854	3,959647	0	1455,663	457,4569	0,4525035	0,5138373	429,1031	3,22903	0	51	1479	391						Untertest1.avi	0	880	547	72	111	1394	285	683	0	Content		1407	280	29413394	398838550
29430	08:42:40.510	00:00:29.430	1766	1485,875	334,1009	0,62769	0,4818791	511,2051	3,968544	0	1452,137	456,275	0,4522437	0,513958	427,6562	3,267386	0	51	1469	395						Untertest1.avi	0	880	547	72	111	1394	285	683	0	Content		1397	284	29430020	398855176
29447	08:42:40.527	00:00:29.446	1767	1490,987	328,5446	0,6276835	0,4820841	511,3326	3,963272	0	1442,481	458,8675	0,4520392	0,5140036	426,9342	3,274641	0	51	1467	394						Untertest1.avi	0	880	547	72	111	1394	285	683	0	Content		1395	283	29446642	398871798
29463	08:42:40.543	00:00:29.463	1768	1194,618	474,9623	0,6513706	0,4829639	394,7657	3,092333	0	1456,618	456,5485	0,4527153	0,5141707	429,9731	3,251606	0	51	1326	466						Untertest1.avi	0	880	547	72	111	1394	285	683	0	Content		1254	355	29463393	398888549
29480	08:42:40.560	00:00:29.480	1769	1482,112	332,9027	0,6274053	0,4828197	511,5227	4,005006	0	1440,513	457,6375	0,4522437	0,5145865	428,8162	3,265851	0	51	1461	395						Untertest1.avi	0	880	547	72	111	1394	285	683	0	Content		1389	284	29480014	398905170
29497	08:42:40.577	00:00:29.496	1770	1486,805	330,4861	0,6271961	0,4833716	511,6942	3,983009	0	1457,449	452,2823	0,4524938	0,5150555	430,6339	3,315224	0	51	1472	391						Untertest1.avi	0	880	547	72	111	1394	285	683	0	Content		1400	280	29496641	398921797
29513	08:42:40.593	00:00:29.513	1771	1494,598	331,6798	0,6270334	0,483878	511,8327	3,992776	0	1446,637	460,265	0,4516372	0,515553	428,057	3,253741	0	51	1471	396						Untertest1.avi	0	880	547	72	111	1394	285	683	0	Content		1399	285	29513272	398938428
29530	08:42:40.610	00:00:29.530	1772	1488,15	332,4388	0,6268319	0,4843844	511,7743	4,031363	0	1453,518	463,857	0,4508413	0,5161546	425,5006	3,255411	0	51	1471	398						Untertest1.avi	0	880	547	72	111	1394	285	683	0	Content		1399	287	29530015	398955171
29547	08:42:40.627	00:00:29.546	1773	1491,172	330,2527	0,6267375	0,484982	511,942	4,019964	0	1441,373	462,4324	0,4504366	0,5166165	424,388	3,242955	0	51	1466	396						Untertest1.avi	0	880	547	72	111	1394	285	683	0	Content		1394	285	29546636	398971792
29563	08:42:40.643	00:00:29.563	1774	1475,387	331,5039	0,6266633	0,4854927	511,8308	4,03687	0	1434,6	456,9979	0,4511309	0,5170118	427,4935	3,285859	0	51	1455	394						Untertest1.avi	0	880	547	72	111	1394	285	683	0	Content		1383	283	29563261	398988417
29580	08:42:40.660	00:00:29.579	1775	1192,014	485,1116	0,6502775	0,486421	395,7356	3,111043	0	1438,218	464,0262	0,450552	0,5173703	425,3677	3,268297	0	51	1315	475						Untertest1.avi	0	880	547	72	111	1394	285	683	0	Content		1243	364	29579881	399005037
29597	08:42:40.677	00:00:29.596	1776	1493,781	330,2507	0,6265834	0,4863226	512,0196	4,03166	0	1450,148	454,0872	0,4511652	0,5176514	427,9803	3,302249	0	51	1472	392						Untertest1.avi	0	880	547	72	111	1394	285	683	0	Content		1400	281	29596634	399021790
29613	08:42:40.693	00:00:29.613	1777	1487,815	332,855	0,6265047	0,4867709	512,1185	4,027839	0	1437,472	464,6061	0,4504479	0,5180613	425,2625	3,262242	0	51	1463	399						Untertest1.avi	0	880	547	72	111	1394	285	683	0	Content		1391	288	29613256	399038412
29630	08:42:40.710	00:00:29.629	1778	1192,026	486,5409	0,6498694	0,4878374	396,937	3,174335	0	1441,516	470,8321	0,4506226	0,5186234	426,3156	3,311117	0	51	1317	479						Untertest1.avi	0	880	547	72	111	1394	285	683	0	Content		1245	368	29629881	399055037
29647	08:42:40.727	00:00:29.646	1779	1498,881	327,7883	0,6264145	0,4877663	511,9503	4,009529	0	1436,792	465,6635	0,4503351	0,5190791	425,4423	3,291749	0	51	1468	397						Untertest1.avi	0	880	547	72	111	1394	285	683	0	Content		1396	286	29646503	399071659
29663	08:42:40.743	00:00:29.663	1780	1479,216	331,5234	0,6263989	0,4879734	511,9986	4,088462	0	1438,242	465,2758	0,4501866	0,5193043	424,9667	3,264071	0	51	1459	398						Untertest1.avi	0	880	547	72	111	1394	285	683	0	Content		1387	287	29663252	399088408
29680	08:42:40.760	00:00:29.679	1781	1206,525	476,7908	0,6492599	0,4884776	398,8986	3,197705	0	1435,475	465,5504	0,4502071	0,5191447	425,2811	3,306201	0	51	1321	471						Untertest1.avi	0	880	547	72	111	1394	285	683	0	Content		1249	360	29679874	399105030
29696	08:42:40.776	00:00:29.696	1782	1488,831	333,3881	0,6261947	0,4878983	511,9613	4,081134	0	1438,12	464,9958	0,4498702	0,5190274	424,4554	3,294431	0	51	1463	399						Untertest1.avi	0	880	547	72	111	1394	285	683	0	Content		1391	288	29696497	399121653
29713	08:42:40.793	00:00:29.713	1783	1481,646	337,9405	0,6261221	0,4879764	512,1197	4,090168	0	1443,338	469,806	0,4494332	0,5190393	423,0242	3,312566	0	51	1462	404						Untertest1.avi	0	880	547	72	111	1394	285	683	0	Content		1390	293	29713122	399138278
29730	08:42:40.810	00:00:29.729	1784	1409,824	337,0339	0,6268134	0,4878621	509,4184	4,079116	0	1392,565	469,5321	0,4517448	0,5188489	430,1714	3,388374	0	51	1401	403						Untertest1.avi	0	880	547	72	111	1394	285	683	0	Content		1329	292	29729872	399155028
29746	08:42:40.826	00:00:29.746	1785	1286,232	354,2192	0,6270521	0,4878762	515,0273	4,125187	0	1470,168	407,4967	0,4676299	0,5186006	496,1197	3,919649	0	51	1378	381						Untertest1.avi	0	880	547	72	111	1394	285	683	0	Content		1306	270	29746493	399171649
29763	08:42:40.843	00:00:29.763	1786	1253,043	373,3361	0,6287991	0,487711	508,9217	4,139709	0	1836,763	320,9441	0,474104	0,5191551	526,2642	4,341185	0	51	1545	347						Untertest1.avi	0	880	547	72	111	1394	285	683	0	Content		1473	236	29763116	399188272
29780	08:42:40.860	00:00:29.779	1787	1253,217	369,4998	0,6289091	0,4879791	508,7894	4,132951	0	1416,951	403,7269	0,4713589	0,5189245	510,0872	4,009698	0	52	1335	387						Untertest1.avi	0	880	547	72	111	1244	276	433	0	Content		1263	276	29779739	399204895
29796	08:42:40.876	00:00:29.796	1788	1247,087	373,9557	0,6288931	0,4880167	508,7196	4,140235	0	1380,57	396,8691	0,4715027	0,5192989	511,0534	4,054911	0	52	1314	385						Untertest1.avi	0	880	547	72	111	1244	276	433	0	Content		1242	274	29796490	399221646
29813	08:42:40.893	00:00:29.813	1789	1243,169	372,2304	0,6288903	0,4878767	508,8056	4,124038	0	1389,346	396,1885	0,4714542	0,5192165	510,948	4,044325	0	52	1316	384						Untertest1.avi	0	880	547	72	111	1244	276	433	0	Content		1244	273	29813115	399238271
29830	08:42:40.910	00:00:29.829	1790	1240,876	375,4966	0,6288282	0,487758	508,7279	4,141852	0	1383,066	397,8496	0,4713345	0,5190965	510,9253	4,055942	0	52	1312	387						Untertest1.avi	0	880	547	72	111	1244	276	433	0	Content		1240	276	29829739	399254895
29846	08:42:40.926	00:00:29.846	1791	1244,768	370,7496	0,6286901	0,4875775	508,7889	4,163085	0	1314,798	416,8854	0,4739199	0,5190901	499,1263	3,893301	0	52	1280	394						Untertest1.avi	0	880	547	72	111	1244	276	433	0	Content		1208	283	29846364	399271520
29863	08:42:40.943	00:00:29.863	1792	1242,275	373,7691	0,6285465	0,4874626	508,7154	4,147775	0	1380,221	401,0561	0,4709455	0,5187383	510,8479	4,057639	0	52	1311	387						Untertest1.avi	0	880	547	72	111	1244	276	433	0	Content		1239	276	29863112	399288268
29880	08:42:40.960	00:00:29.879	1793	1254,015	375,0967	0,6284654	0,4873258	508,51	4,106941	0	1381,33	398,3891	0,47085	0,5185589	510,8322	4,011628	0	52	1318	387						Untertest1.avi	0	880	547	72	111	1244	276	433	0	Content		1246	276	29879734	399304890
29896	08:42:40.976	00:00:29.896	1794	1248,305	371,6664	0,6284478	0,4874335	508,512	4,093081	0	1315,348	427,0728	0,4746058	0,5188217	494,7849	3,795823	0	52	1282	399						Untertest1.avi	0	880	547	72	111	1244	276	433	0	Content		1210	288	29896362	399321518
29913	08:42:40.993	00:00:29.912	1795	1250,592	372,2312	0,6283988	0,4877587	508,7165	4,028189	0	1378,95	405,8363	0,4707515	0,5188218	510,7492	3,96584	0	52	1315	389						Untertest1.avi	0	880	547	72	111	1244	276	433	0	Content		1243	278	29912984	399338140
29930	08:42:41.010	00:00:29.929	1796	1248,447	366,5117	0,628368	0,4880078	508,5794	4,038116	0	1399,997	406,3238	0,4692435	0,5187931	503,8927	3,949599	0	52	1324	386						Untertest1.avi	0	880	547	72	111	1244	276	433	0	Content		1252	275	29929734	399354890
29946	08:42:41.026	00:00:29.946	1797	1242,368	372,4539	0,6282482	0,4880293	508,6777	4,022565	0	-1024	-768	-1	-1	-1	-1	4	52	1242	372						Untertest1.avi	0	880	547	72	111	1244	276	433	0	Content		1170	261	29946355	399371511
29963	08:42:41.043	00:00:29.962	1798	1250,415	372,1495	0,6281251	0,4879784	508,6322	4,003788	0	1381,998	402,9437	0,4703879	0,5190045	510,7822	3,919563	0	52	1316	388						Untertest1.avi	0	880	547	72	111	1244	276	433	0	Content		1244	277	29962977	399388133
29980	08:42:41.060	00:00:29.979	1799	1258,124	366,2469	0,6280893	0,4880088	508,619	3,93963	0	1380,12	402,697	0,4703508	0,5189921	510,7891	3,85951	0	52	1319	384						Untertest1.avi	0	880	547	72	111	1244	276	433	0	Content		1247	273	29979601	399404757
29996	08:42:41.076	00:00:29.996	1800	1257,614	370,5393	0,6281279	0,4879747	508,6823	3,926833	0	1306,925	428,3967	0,4738284	0,5191123	496,2904	3,756615	0	52	1282	399						Untertest1.avi	0	880	547	72	111	1244	276	433	0	Content		1210	288	29996350	399421506
30013	08:42:41.093	00:00:30.012	1801	1259,817	363,0847	0,6281569	0,4878565	508,7183	3,926175	0	1313,843	417,9341	0,4738014	0,5190184	496,5145	3,726584	0	52	1287	391						Untertest1.avi	0	880	547	72	111	1244	276	433	0	Content		1215	280	30012973	399438129
30030	08:42:41.110	00:00:30.029	1802	1260,51	364,4119	0,6281378	0,4878629	508,7162	3,870588	0	1385,868	396,871	0,470392	0,5187627	510,8646	3,794505	0	52	1323	381						Untertest1.avi	0	880	547	72	111	1244	276	433	0	Content		1251	270	30029597	399454753
30046	08:42:41.126	00:00:30.046	1803	1255,554	369,5059	0,6281292	0,4880334	508,734	3,901221	0	1385,997	402,3718	0,4703736	0,5188426	510,8801	3,784153	0	52	1321	386						Untertest1.avi	0	880	547	72	111	1244	276	433	0	Content		1249	275	30046345	399471501
30063	08:42:41.143	00:00:30.062	1804	1254,324	375,8418	0,6281171	0,4883495	508,8618	3,831736	0	1382,647	402,9184	0,4703772	0,5190966	510,8816	3,765094	0	52	1318	389						Untertest1.avi	0	880	547	72	111	1244	276	433	0	Content		1246	278	30062968	399488124
30080	08:42:41.160	00:00:30.079	1805	1256,206	374,6576	0,6282037	0,488758	508,8987	3,83371	0	1388,58	401,222	0,4704179	0,5193905	510,9306	3,738529	0	52	1322	388						Untertest1.avi	0	880	547	72	111	1244	276	433	0	Content		1250	277	30079591	399504747
30096	08:42:41.176	00:00:30.096	1806	1256,101	369,4245	0,6282694	0,4889439	508,9074	3,811944	0	1381,777	401,3207	0,4705006	0,5194786	511,0802	3,717936	0	52	1319	385						Untertest1.avi	0	880	547	72	111	1244	276	433	0	Content		1247	274	30096218	399521374
30113	08:42:41.193	00:00:30.112	1807	1263,177	363,0559	0,6283447	0,4889481	508,9975	3,750189	0	1379,247	401,7401	0,4705811	0,519409	511,1285	3,708958	0	52	1321	382						Untertest1.avi	0	880	547	72	111	1244	276	433	0	Content		1249	271	30112965	399538121
30130	08:42:41.210	00:00:30.129	1808	1250,107	370,9679	0,6284433	0,4889658	508,9548	3,804375	0	1372,665	398,6502	0,4706982	0,519353	511,1685	3,648944	0	52	1311	385						Untertest1.avi	0	880	547	72	111	1244	276	433	0	Content		1239	274	30129588	399554744
30146	08:42:41.226	00:00:30.146	1809	1253,335	373,69	0,6285063	0,4891074	509,081	3,767858	0	1382,84	401,5504	0,4707569	0,5194359	511,1672	3,680735	0	52	1318	388						Untertest1.avi	0	880	547	72	111	1244	276	433	0	Content		1246	277	30146210	399571366
30163	08:42:41.243	00:00:30.162	1810	1249,478	373,9329	0,6285147	0,4893854	509,2591	3,762807	0	1377,698	401,6212	0,4707762	0,5196341	511,2232	3,671434	0	52	1314	388						Untertest1.avi	0	880	547	72	111	1244	276	433	0	Content		1242	277	30162835	399587991
30180	08:42:41.260	00:00:30.179	1811	1252,08	376,0372	0,6285231	0,4897078	509,1537	3,732197	0	1383,163	406,1696	0,4707839	0,51994	511,2184	3,645128	0	52	1318	391						Untertest1.avi	0	880	547	72	111	1244	276	433	0	Content		1246	280	30179583	399604739
30196	08:42:41.276	00:00:30.196	1812	1256,725	372,3513	0,628519	0,4899105	509,186	3,721746	0	1381,773	400,5754	0,4707793	0,5201336	511,3036	3,660412	0	52	1319	386						Untertest1.avi	0	880	547	72	111	1244	276	433	0	Content		1247	275	30196207	399621363
30213	08:42:41.293	00:00:30.212	1813	1225,123	386,5658	0,6289215	0,4901789	509,2711	3,735338	0	1348,245	420,2385	0,4711087	0,5202674	511,2016	3,606819	0	53	1287	403						Untertest1.avi	0	880	547	72	111	1166	314	633	0	Content		1215	292	30212830	399637986
30229	08:42:41.309	00:00:30.229	1814	1184,101	401,992	0,6297278	0,4905507	509,1404	3,730172	0	1299,729	435,7344	0,4719127	0,5205806	511,27	3,624099	0	53	1242	419						Untertest1.avi	0	880	547	72	111	1166	314	633	0	Content		1170	308	30229456	399654612
30246	08:42:41.326	00:00:30.246	1815	1186,436	406,3756	0,6297544	0,4909369	509,1989	3,690527	0	1290,013	442,8808	0,4720261	0,5208726	511,2742	3,658864	0	53	1238	425						Untertest1.avi	0	880	547	72	111	1166	314	633	0	Content		1166	314	30246202	399671358
30263	08:42:41.343	00:00:30.262	1816	1188,681	404,2056	0,6297365	0,49119	509,2493	3,670544	0	1290,546	439,3818	0,4720062	0,5210456	511,3048	3,605536	0	53	1240	422						Untertest1.avi	0	880	547	72	111	1166	314	633	0	Content		1168	311	30262826	399687982
30279	08:42:41.359	00:00:30.279	1817	1184,521	399,4019	0,629815	0,4914632	509,2892	3,664303	0	1291,821	438,699	0,4720433	0,5213567	511,2778	3,61091	0	53	1238	419						Untertest1.avi	0	880	547	72	111	1166	314	633	0	Content		1166	308	30279450	399704606
30296	08:42:41.376	00:00:30.296	1818	1181,016	400,9156	0,6298853	0,491664	509,3116	3,672221	0	1293,237	444,1195	0,4721058	0,5215378	511,2476	3,601724	0	53	1237	423						Untertest1.avi	0	880	547	72	111	1166	314	633	0	Content		1165	312	30296075	399721231
30313	08:42:41.393	00:00:30.312	1819	1183,806	403,7039	0,6300305	0,4919309	509,303	3,627992	0	1292,834	441,7358	0,4722277	0,5217289	511,3081	3,617863	0	53	1238	423						Untertest1.avi	0	880	547	72	111	1166	314	633	0	Content		1166	312	30312820	399737976
30329	08:42:41.409	00:00:30.329	1820	1191,544	404,2321	0,6301615	0,4922254	509,3493	3,647733	0	1294,582	439,5635	0,4723647	0,5219234	511,3324	3,583154	0	53	1243	422						Untertest1.avi	0	880	547	72	111	1166	314	633	0	Content		1171	311	30329445	399754601
30346	08:42:41.426	00:00:30.346	1821	1182,513	401,4356	0,6302678	0,4924978	509,5249	3,628121	0	1287,78	446,4966	0,4724479	0,5221699	511,3015	3,55515	0	53	1235	424						Untertest1.avi	0	880	547	72	111	1166	314	633	0	Content		1163	313	30346068	399771224
30363	08:42:41.443	00:00:30.362	1822	1172,781	411,0722	0,6303381	0,4927883	509,4753	3,6645	0	1290,166	444,5344	0,4725076	0,5224251	511,2554	3,574015	0	53	1231	428						Untertest1.avi	0	880	547	72	111	1166	314	633	0	Content		1159	317	30362707	399787863
30379	08:42:41.459	00:00:30.379	1823	1180,244	411,8206	0,6303845	0,4929105	509,3314	3,634234	0	1295,328	434,5661	0,4725028	0,5225934	511,3009	3,582725	0	53	1238	423						Untertest1.avi	0	880	547	72	111	1166	314	633	0	Content		1166	312	30379440	399804596
30396	08:42:41.476	00:00:30.396	1824	1180,106	406,6579	0,6303729	0,4929465	509,3215	3,640834	0	1294,967	438,3799	0,4725028	0,5226272	511,2263	3,560601	0	53	1238	423						Untertest1.avi	0	880	547	72	111	1166	314	633	0	Content		1166	312	30396066	399821222
30413	08:42:41.493	00:00:30.412	1825	1180,097	405,4413	0,630399	0,4928454	509,3154	3,628884	0	1295,304	435,678	0,4725246	0,5224927	511,2246	3,561534	0	53	1238	421						Untertest1.avi	0	880	547	72	111	1166	314	633	0	Content		1166	310	30412697	399837853
30429	08:42:41.509	00:00:30.429	1826	1179,727	406,6887	0,6304209	0,4927106	509,4466	3,60799	0	1293,689	440,6057	0,4725692	0,5222613	511,1447	3,582155	0	53	1237	424						Untertest1.avi	0	880	547	72	111	1166	314	633	0	Content		1165	313	30429314	399854470
30446	08:42:41.526	00:00:30.446	1827	1175,36	404,1097	0,6305093	0,4926246	509,5062	3,628049	0	1290,063	453,3709	0,4726283	0,5221753	511,1252	3,598137	0	53	1233	429						Untertest1.avi	0	880	547	72	111	1166	314	633	0	Content		1161	318	30446062	399871218
30463	08:42:41.543	00:00:30.462	1828	1191,914	405,4492	0,6306154	0,4928491	509,308	3,608088	0	1295,433	444,7775	0,4727284	0,5223438	511,2309	3,57799	0	53	1244	425						Untertest1.avi	0	880	547	72	111	1166	314	633	0	Content		1172	314	30462699	399887855
30479	08:42:41.559	00:00:30.479	1829	1182,498	404,9961	0,6307188	0,4931605	509,3484	3,605536	0	1290,355	442,0031	0,4727893	0,522639	511,2302	3,621231	0	53	1236	423						Untertest1.avi	0	880	547	72	111	1166	314	633	0	Content		1164	312	30479308	399904464
30496	08:42:41.576	00:00:30.495	1830	1184,215	406,3994	0,6307555	0,4934068	509,3334	3,632207	0	1302,345	445,3082	0,4728162	0,522819	511,1943	3,545836	0	53	1243	426						Untertest1.avi	0	880	547	72	111	1166	314	633	0	Content		1171	315	30495931	399921087
30513	08:42:41.593	00:00:30.512	1831	1175,527	408,7199	0,6307515	0,4934893	509,3155	3,644779	0	1293,057	449,5826	0,4728004	0,5228463	511,1381	3,575571	0	53	1234	429						Untertest1.avi	0	880	547	72	111	1166	314	633	0	Content		1162	318	30512690	399937846
30529	08:42:41.609	00:00:30.529	1832	1182,875	410,8087	0,6306783	0,4933613	509,2891	3,636832	0	1301,923	442,5023	0,4727446	0,5227811	511,1443	3,558616	0	53	1242	427						Untertest1.avi	0	880	547	72	111	1166	314	633	0	Content		1170	316	30529303	399954459
30546	08:42:41.626	00:00:30.545	1833	1188,333	405,9536	0,6305931	0,4932882	509,334	3,609356	0	1288,821	449,357	0,4726401	0,5227379	511,0308	3,573574	0	53	1239	428						Untertest1.avi	0	880	547	72	111	1166	314	633	0	Content		1167	317	30545926	399971082
30563	08:42:41.643	00:00:30.562	1834	1178,5	414,9139	0,6304885	0,4933507	509,4394	3,629255	0	1297,53	445,2465	0,4725604	0,5227939	511,093	3,564042	0	53	1238	430						Untertest1.avi	0	880	547	72	111	1166	314	633	0	Content		1166	319	30562559	399987715
30579	08:42:41.659	00:00:30.579	1835	1171,397	410,2287	0,6304045	0,4936186	509,2597	3,66985	0	1295,95	445,8569	0,4724614	0,5230734	511,1026	3,615762	0	53	1234	428						Untertest1.avi	0	880	547	72	111	1166	314	633	0	Content		1162	317	30579302	400004458
30596	08:42:41.676	00:00:30.595	1836	1197,175	409,9883	0,630266	0,4940758	509,2974	3,621387	0	1260,117	449,9039	0,4728231	0,5238244	508,9699	3,546404	0	53	1229	430						Untertest1.avi	0	880	547	72	111	1166	314	633	0	Content		1157	319	30595925	400021081
30613	08:42:41.693	00:00:30.612	1837	1183,729	408,1157	0,6300358	0,4948058	509,426	3,625014	0	1297,388	441,9152	0,4720904	0,5243926	511,1001	3,601064	0	53	1241	425						Untertest1.avi	0	880	547	72	111	1166	314	633	0	Content		1169	314	30612547	400037703
30629	08:42:41.709	00:00:30.629	1838	1184,785	404,8434	0,6297467	0,4957046	509,5475	3,618987	0	1298,336	443,2072	0,4718132	0,5254315	511,218	3,607367	0	53	1242	424						Untertest1.avi	0	880	547	72	111	1166	314	633	0	Content		1170	313	30629174	400054330
30646	08:42:41.726	00:00:30.645	1839	1191,581	399,2893	0,629312	0,4967984	509,39	3,655266	0	1296,672	443,2362	0,4713981	0,5267313	511,2162	3,639208	0	53	1244	421						Untertest1.avi	0	880	547	72	111	1166	314	633	0	Content		1172	310	30645919	400071075
30663	08:42:41.743	00:00:30.662	1840	1174,173	410,7932	0,6287284	0,4980209	509,427	3,624038	0	1299,972	440,9541	0,4708864	0,5282497	511,2762	3,613709	0	53	1237	426						Untertest1.avi	0	880	547	72	111	1166	314	633	0	Content		1165	315	30662551	400087707
30679	08:42:41.759	00:00:30.679	1841	1181,193	408,628	0,6280891	0,4995457	509,3908	3,640063	0	1288,487	448,0798	0,4702354	0,530003	511,1873	3,584294	0	53	1235	428						Untertest1.avi	0	880	547	72	111	1166	314	633	0	Content		1163	317	30679169	400104325
30696	08:42:41.776	00:00:30.695	1842	1181,376	407,8886	0,6273339	0,5013773	509,7219	3,641556	0	1298,73	443,4251	0,4695768	0,5320699	511,4227	3,58812	0	53	1240	426						Untertest1.avi	0	880	547	72	111	1166	314	633	0	Content		1168	315	30695915	400121071
30713	08:42:41.793	00:00:30.712	1843	1190,709	398,687	0,6265607	0,5033239	509,6072	3,627097	0	1285,063	445,6198	0,4688129	0,534189	511,4064	3,625112	0	53	1238	422						Untertest1.avi	0	880	547	72	111	1166	314	633	0	Content		1166	311	30712539	400137695
30729	08:42:41.809	00:00:30.729	1844	1193,268	401,3735	0,6257761	0,5049744	509,6156	3,5883	0	1301,228	446,8786	0,4680484	0,5362246	511,4808	3,616697	0	53	1247	424						Untertest1.avi	0	880	547	72	111	1166	314	633	0	Content		1175	313	30729162	400154318
30746	08:42:41.826	00:00:30.745	1845	1191,469	409,5967	0,6248496	0,5062881	509,8183	3,622185	0	1265,559	448,4398	0,4671869	0,5382289	511,4808	3,59953	0	53	1229	429						Untertest1.avi	0	880	547	72	111	1166	314	633	0	Content		1157	318	30745786	400170942
30763	08:42:41.843	00:00:30.762	1846	1185,49	411,9253	0,62383	0,507256	509,9778	3,6751	0	1292,712	447,0567	0,4662254	0,5393332	511,7932	3,653253	0	53	1239	429						Untertest1.avi	0	880	547	72	111	1166	314	633	0	Content		1167	318	30762535	400187691
30779	08:42:41.859	00:00:30.779	1847	1195,239	418,3195	0,6227069	0,5077068	510,2042	3,703821	0	1295,714	447,8669	0,4651606	0,5403795	512,113	3,673653	0	53	1245	433						Untertest1.avi	0	880	547	72	111	1166	314	633	0	Content		1173	322	30779159	400204315
30796	08:42:41.876	00:00:30.795	1848	1187,728	409,6768	0,6215519	0,5078457	510,45	3,695739	0	1309,274	442,6634	0,4640935	0,540931	512,2297	3,624801	0	53	1249	426						Untertest1.avi	0	880	547	72	111	1166	314	633	0	Content		1177	315	30795782	400220938
30812	08:42:41.892	00:00:30.812	1849	1183,383	410,3936	0,620326	0,5076646	510,5593	3,660099	0	1299,239	449,4573	0,4629973	0,541154	512,52	3,627325	0	53	1241	430						Untertest1.avi	0	880	547	72	111	1166	314	633	0	Content		1169	319	30812406	400237562
30829	08:42:41.909	00:00:30.829	1850	1183,244	411,8743	0,6191755	0,5069938	510,8969	3,708339	0	1289,17	448,2943	0,4618631	0,5409118	512,8126	3,657937	0	53	1236	430						Untertest1.avi	0	880	547	72	111	1166	314	633	0	Content		1164	319	30829156	400254312
30846	08:42:41.926	00:00:30.845	1851	1183,878	405,3169	0,6179408	0,5060605	511,0898	3,687967	0	1300,577	444,7355	0,4607345	0,5403352	512,8765	3,646115	0	54	1242	425						Untertest1.avi	0	880	547	72	111	1211	326	300	0	Content		1170	314	30845777	400270933
30862	08:42:41.942	00:00:30.862	1852	1231,045	412,7319	0,6160944	0,5048693	511,606	3,698807	0	1342,965	455,4561	0,459275	0,5396783	513,2746	3,656057	0	54	1287	434						Untertest1.avi	0	880	547	72	111	1211	326	300	0	Content		1215	323	30862401	400287557
30879	08:42:41.959	00:00:30.879	1853	1234,42	414,8627	0,6147705	0,5035149	511,8755	3,684186	0	1340,962	455,5758	0,4581505	0,538681	513,6794	3,65901	0	54	1288	435						Untertest1.avi	0	880	547	72	111	1211	326	300	0	Content		1216	324	30879023	400304179
30896	08:42:41.976	00:00:30.895	1854	1224,805	416,5177	0,6137614	0,5019472	512,1804	3,693483	0	1333,814	457,0472	0,4571364	0,5374019	513,8843	3,679963	0	54	1279	437						Untertest1.avi	0	880	547	72	111	1211	326	300	0	Content		1207	326	30895772	400320928
30912	08:42:41.992	00:00:30.912	1855	1217,365	415,6722	0,6125972	0,5005229	512,4244	3,69017	0	1339,408	457,9226	0,4560914	0,5363191	514,1802	3,665874	0	54	1278	437						Untertest1.avi	0	880	547	72	111	1211	326	300	0	Content		1206	326	30912396	400337552
30929	08:42:42.009	00:00:30.929	1856	1227,871	411,7931	0,6116492	0,4993172	512,6027	3,74874	0	1332,483	462,9202	0,455136	0,5353552	514,3158	3,726835	0	54	1280	437						Untertest1.avi	0	880	547	72	111	1211	326	300	0	Content		1208	326	30929021	400354177
30946	08:42:42.026	00:00:30.945	1857	1221,83	421,4863	0,6105983	0,4982149	512,9211	3,716312	0	1339,029	458,2411	0,4541579	0,5346003	514,6481	3,666136	0	54	1280	440						Untertest1.avi	0	880	547	72	111	1211	326	300	0	Content		1208	329	30945653	400370809
30962	08:42:42.042	00:00:30.962	1858	1227,954	427,5976	0,6095768	0,4973935	512,9929	3,740205	0	1337,781	458,0271	0,4532254	0,5340501	514,7131	3,703009	0	54	1283	443						Untertest1.avi	0	880	547	72	111	1211	326	300	0	Content		1211	332	30962394	400387550
30979	08:42:42.059	00:00:30.979	1859	1236,296	414,2894	0,6085554	0,4965385	513,1929	3,757334	0	1334,724	455,3642	0,4522049	0,5335435	514,929	3,748923	0	54	1286	435						Untertest1.avi	0	880	547	72	111	1211	326	300	0	Content		1214	324	30979017	400404173
30996	08:42:42.076	00:00:30.995	1860	1228,943	415,4728	0,6074944	0,4954612	513,4008	3,766118	0	1339,476	462,4478	0,4511935	0,5328047	515,0748	3,740123	0	54	1284	439						Untertest1.avi	0	880	547	72	111	1211	326	300	0	Content		1212	328	30995651	400420807
31012	08:42:42.092	00:00:31.012	1861	1225,732	420,0952	0,6064383	0,4943672	513,6901	3,780042	0	1344,53	456,0296	0,4502423	0,532087	515,2094	3,725909	0	54	1285	438						Untertest1.avi	0	880	547	72	111	1211	326	300	0	Content		1213	327	31012266	400437422
31029	08:42:42.109	00:00:31.029	1862	1225,553	423,1901	0,6054349	0,4934534	513,6241	3,794044	0	1341,959	455,6498	0,4493421	0,5315489	515,2722	3,749346	0	54	1284	439						Untertest1.avi	0	880	547	72	111	1211	326	300	0	Content		1212	328	31029014	400454170
31046	08:42:42.126	00:00:31.045	1863	1222,238	415,6229	0,6046104	0,4928244	513,9461	3,836351	0	1341,134	454,4388	0,4485163	0,5312622	515,5228	3,745428	0	54	1282	435						Untertest1.avi	0	880	547	72	111	1211	326	300	0	Content		1210	324	31045643	400470799
31062	08:42:42.142	00:00:31.062	1864	1227,978	424,0699	0,6039074	0,4921504	514,2053	3,855727	0	1340,944	455,837	0,4478214	0,5309013	515,5425	3,764382	0	54	1284	440						Untertest1.avi	0	880	547	72	111	1211	326	300	0	Content		1212	329	31062260	400487416
31079	08:42:42.159	00:00:31.078	1865	1230,43	414,0012	0,6031764	0,4912992	514,3712	3,86398	0	1332,084	456,3317	0,4472065	0,5303084	515,6259	3,825727	0	54	1281	435						Untertest1.avi	0	880	547	72	111	1211	326	300	0	Content		1209	324	31078884	400504040
31096	08:42:42.176	00:00:31.095	1866	1289,764	400,6161	0,6059066	0,489978	527,1149	3,966941	0	1336	456,9434	0,4467233	0,529748	515,7177	3,828309	0	54	1313	429						Untertest1.avi	0	880	547	72	111	1211	326	300	0	Content		1241	318	31095642	400520798
31112	08:42:42.192	00:00:31.112	1867	1235,589	424,4826	0,602207	0,489821	514,4174	3,857227	0	1335,021	467,464	0,4463433	0,5293648	515,8218	3,844734	0	54	1285	446						Untertest1.avi	0	880	547	72	111	1211	326	300	0	Content		1213	335	31112258	400537414
31129	08:42:42.209	00:00:31.128	1868	1150,63	459,6925	0,6029647	0,4898726	514,8342	3,9221	0	1236,397	510,5495	0,447256	0,5296571	515,6663	3,860032	0	54	1194	485						Untertest1.avi	0	880	547	72	111	1211	326	300	0	Content		1122	374	31128881	400554037
31146	08:42:42.226	00:00:31.145	1869	1056,983	525,9018	0,6040775	0,4903733	515,1179	3,950785	0	1111,011	573,2764	0,4490345	0,5302178	515,7918	3,881056	0	55	1084	550						Untertest1.avi	0	880	547	72	111	762	596	166	0	Content		1012	439	31145505	400570661
31162	08:42:42.242	00:00:31.162	1870	982,837	584,6577	0,6048213	0,4908715	515,3049	3,949049	0	1007,107	633,1978	0,4505083	0,5305474	515,7209	3,884425	0	55	995	609						Untertest1.avi	0	880	547	72	111	762	596	166	0	Content		923	498	31162253	400587409
31179	08:42:42.259	00:00:31.178	1871	885,7982	650,0414	0,6056512	0,491771	511,7152	3,92006	0	921,8502	675,6259	0,4515977	0,5307083	515,9768	3,913092	0	55	904	663						Untertest1.avi	0	880	547	72	111	762	596	166	0	Content		832	552	31178877	400604033
31196	08:42:42.276	00:00:31.195	1872	887,7902	674,9357	0,6053219	0,491719	515,2838	3,972989	0	864,907	701,6332	0,4524941	0,5307627	515,9865	3,959723	0	55	876	688						Untertest1.avi	0	880	547	72	111	762	596	166	0	Content		804	577	31195500	400620656
31212	08:42:42.292	00:00:31.212	1873	883,0766	686,8384	0,6055156	0,4915822	515,638	3,98693	0	816,9467	721,2391	0,4528947	0,5305124	515,9796	3,944177	0	55	850	704						Untertest1.avi	0	880	547	72	111	762	596	166	0	Content		778	593	31212123	400637279
31229	08:42:42.309	00:00:31.228	1874	870,9293	697,8253	0,6053292	0,4911962	515,7366	3,949604	0	796,7354	726,8649	0,4527459	0,530251	515,8069	3,889319	0	55	834	712						Untertest1.avi	0	880	547	72	111	762	596	166	0	Content		762	601	31228869	400654025
31245	08:42:42.325	00:00:31.245	1875	860,9232	701,0625	0,6052637	0,491084	515,6494	3,978282	0	786,2878	724,2781	0,4526986	0,5302317	515,6863	3,892263	0	55	824	713						Untertest1.avi	0	880	547	72	111	762	596	166	0	Content		752	602	31245495	400670651
31262	08:42:42.342	00:00:31.262	1876	875,9203	700,5254	0,6052353	0,4910564	515,6858	3,930498	0	776,9292	727,5288	0,4526243	0,5302936	515,5998	3,932618	0	55	826	714						Untertest1.avi	0	880	547	72	111	762	596	166	0	Content		754	603	31262116	400687272
31279	08:42:42.359	00:00:31.278	1877	861,0295	702,6683	0,6051732	0,4911452	515,6011	3,975816	0	775,6295	729,0701	0,4524909	0,5305888	515,6772	3,912263	0	55	818	716						Untertest1.avi	0	880	547	72	111	762	596	166	0	Content		746	605	31278520	400703676
31295	08:42:42.375	00:00:31.295	1878	868,3572	702,7275	0,6050988	0,4911965	515,5583	3,994002	0	770,808	720,4624	0,4523244	0,5308654	515,5967	3,907038	0	55	820	712						Untertest1.avi	0	880	547	72	111	762	596	166	0	Content		748	601	31295266	400720422
31312	08:42:42.392	00:00:31.311	1879	884,6007	701,5811	0,604941	0,4911755	515,5076	3,994148	0	759,0276	712,5901	0,448429	0,5311386	532,1886	4,15488	0	56	822	707						Untertest1.avi	0	880	547	72	111	808	596	200	0	Content		750	596	31311889	400737045
31329	08:42:42.409	00:00:31.328	1880	885,3481	700,7964	0,60479	0,4907349	515,6172	3,98881	0	-1024	-768	-1	-1	-1	-1	4	56	885	701						Untertest1.avi	0	880	547	72	111	808	596	200	0	Content		813	590	31328515	400753671
31345	08:42:42.425	00:00:31.345	1881	880,8716	695,5103	0,6045901	0,4901895	515,6716	4,010302	0	771,5457	721,1571	0,4518174	0,5306208	515,3712	3,954739	0	56	826	708						Untertest1.avi	0	880	547	72	111	808	596	200	0	Content		754	597	31345261	400770417
31362	08:42:42.442	00:00:31.361	1882	877,3614	693,3248	0,6044078	0,4896485	515,4712	4,014894	0	971,3784	709,6986	0,454668	0,5304058	502,9486	3,820611	0	56	924	702						Untertest1.avi	0	880	547	72	111	808	596	200	0	Content		852	591	31361886	400787042
31379	08:42:42.459	00:00:31.378	1883	888,248	702,704	0,6043169	0,4891392	515,5192	4,040666	0	-1024	-768	-1	-1	-1	-1	4	56	888	703						Untertest1.avi	0	880	547	72	111	808	596	200	0	Content		816	592	31378508	400803664
31395	08:42:42.475	00:00:31.395	1884	880,7011	691,759	0,6042044	0,488667	515,688	4,060664	0	-1024	-768	-1	-1	-1	-1	4	56	881	692						Untertest1.avi	0	880	547	72	111	808	596	200	0	Content		809	581	31395132	400820288
[truncated: 1,744 more rows]
