# Supplementary material for: Gaze Duration Biases for Colours in Combination with Dissonant and Consonant Sounds: A Comparative Eye-Tracking Study with Orangutans
Source: PLoS One. 2015 Oct 14;10(10):e0139894. doi: 10.1371/journal.pone.0139894 (PMC4605782; doi:10.1371/journal.pone.0139894)
Supplement: S1 Data — (ZIP) [file pone.0139894.s004.zip › Plos ColourSound Data/Apes/Farben_Musik_U1/Rec 46-All-Data.tsv]

System Properties:
Operating System:	Microsoft Windows NT 6.1.7601 Service Pack 1
System User Name:	tobiiadmin
Machine Name:	LOE7690LAP
Data properties:
Recording name:	Rec 46
Recording date:	09.03.2014
Recording time:	08:53:28
Recording resolution:	1024 x 768
Export date:	09.03.2014
Export time:	12:19:32
Participant:	Padana_S2
Filter settings:
Eye: Average
Validity: Normal
Fixation filter: Tobii fixation filter
Velocity threshold: 35
Distance threshold: 35
Timestamp	DateTimeStamp	DateTimeStampStartOffset	Number	GazePointXLeft	GazePointYLeft	CamXLeft	CamYLeft	DistanceLeft	PupilLeft	ValidityLeft	GazePointXRight	GazePointYRight	CamXRight	CamYRight	DistanceRight	PupilRight	ValidityRight	FixationIndex	GazePointX	GazePointY	Event	EventKey	Data1	Data2	Descriptor	StimuliName	StimuliID	MediaWidth	MediaHeight	MediaPosX	MediaPosY	MappedFixationPointX	MappedFixationPointY	FixationDuration	AoiIds	AoiNames	WebGroupImage	MappedGazeDataPointX	MappedGazeDataPointY	MicroSecondTimestamp	AbsoluteMicroSecondTimestamp
2	08:53:28.872	00:00:00.002	0	-1024	-768	-1	-1	-1	-1	4	-1024	-768	-1	-1	-1	-1	4		0	0						No media	0	1024	768	0	0				0	Content		0	0	2141	1047201232
19	08:53:28.889	00:00:00.018	1	-1024	-768	-1	-1	-1	-1	4	-1024	-768	-1	-1	-1	-1	4		0	0						No media	0	1024	768	0	0				0	Content		0	0	18761	1047217852
35	08:53:28.905	00:00:00.035	2	-1024	-768	-1	-1	-1	-1	4	-1024	-768	-1	-1	-1	-1	4		0	0						No media	0	1024	768	0	0				0	Content		0	0	35384	1047234475
52	08:53:28.922	00:00:00.052	3	-1024	-768	-1	-1	-1	-1	4	-1024	-768	-1	-1	-1	-1	4		0	0						No media	0	1024	768	0	0				0	Content		0	0	52007	1047251098
69	08:53:28.939	00:00:00.069	4	-1024	-768	-1	-1	-1	-1	4	-1024	-768	-1	-1	-1	-1	4		0	0						No media	0	1024	768	0	0				0	Content		0	0	69200	1047268291
86	08:53:28.956	00:00:00.086	5	-1024	-768	-1	-1	-1	-1	4	-1024	-768	-1	-1	-1	-1	4		0	0						No media	0	1024	768	0	0				0	Content		0	0	86447	1047285538
104	08:53:28.974	00:00:00.103	6	-1024	-768	-1	-1	-1	-1	4	-1024	-768	-1	-1	-1	-1	4		0	0						No media	0	1024	768	0	0				0	Content		0	0	103817	1047302908
119	08:53:28.989	00:00:00.118	7	-1024	-768	-1	-1	-1	-1	4	-1024	-768	-1	-1	-1	-1	4		0	0						No media	0	1024	768	0	0				0	Content		0	0	118620	1047317711
135	08:53:29.005	00:00:00.135	8	-1024	-768	-1	-1	-1	-1	4	-1024	-768	-1	-1	-1	-1	4		0	0						No media	0	1024	768	0	0				0	Content		0	0	135241	1047334332
152	08:53:29.022	00:00:00.151	9	-1024	-768	-1	-1	-1	-1	4	-1024	-768	-1	-1	-1	-1	4		0	0						No media	0	1024	768	0	0				0	Content		0	0	151991	1047351082
169	08:53:29.039	00:00:00.168	10	-1024	-768	-1	-1	-1	-1	4	-1024	-768	-1	-1	-1	-1	4		0	0						No media	0	1024	768	0	0				0	Content		0	0	168615	1047367706
185	08:53:29.055	00:00:00.185	11	-1024	-768	-1	-1	-1	-1	4	-1024	-768	-1	-1	-1	-1	4		0	0						No media	0	1024	768	0	0				0	Content		0	0	185240	1047384331
202	08:53:29.072	00:00:00.201	12	-1024	-768	-1	-1	-1	-1	4	-1024	-768	-1	-1	-1	-1	4		0	0						No media	0	1024	768	0	0				0	Content		0	0	201863	1047400954
219	08:53:29.089	00:00:00.219	13	-1024	-768	-1	-1	-1	-1	4	-1024	-768	-1	-1	-1	-1	4		0	0						No media	0	1024	768	0	0				0	Content		0	0	219055	1047418146
236	08:53:29.106	00:00:00.236	14	-1024	-768	-1	-1	-1	-1	4	-1024	-768	-1	-1	-1	-1	4		0	0						No media	0	1024	768	0	0				0	Content		0	0	236427	1047435518
254	08:53:29.124	00:00:00.253	15	-1024	-768	-1	-1	-1	-1	4	-1024	-768	-1	-1	-1	-1	4		0	0						No media	0	1024	768	0	0				0	Content		0	0	253855	1047452946
269	08:53:29.139	00:00:00.268	16	-1024	-768	-1	-1	-1	-1	4	-1024	-768	-1	-1	-1	-1	4		0	0						No media	0	1024	768	0	0				0	Content		0	0	268661	1047467752
285	08:53:29.155	00:00:00.285	17	-1024	-768	-1	-1	-1	-1	4	-1024	-768	-1	-1	-1	-1	4		0	0						No media	0	1024	768	0	0				0	Content		0	0	285413	1047484504
302	08:53:29.172	00:00:00.302	18	-1024	-768	-1	-1	-1	-1	4	-1024	-768	-1	-1	-1	-1	4		0	0						No media	0	1024	768	0	0				0	Content		0	0	302042	1047501133
319	08:53:29.189	00:00:00.318	19	-1024	-768	-1	-1	-1	-1	4	-1024	-768	-1	-1	-1	-1	4		0	0						No media	0	1024	768	0	0				0	Content		0	0	318672	1047517763
335	08:53:29.205	00:00:00.335	20	-1024	-768	-1	-1	-1	-1	4	-1024	-768	-1	-1	-1	-1	4		0	0						No media	0	1024	768	0	0				0	Content		0	0	335298	1047534389
352	08:53:29.222	00:00:00.351	21	-1024	-768	-1	-1	-1	-1	4	-1024	-768	-1	-1	-1	-1	4		0	0						No media	0	1024	768	0	0				0	Content		0	0	351928	1047551019
369	08:53:29.239	00:00:00.369	22	-1024	-768	-1	-1	-1	-1	4	-1024	-768	-1	-1	-1	-1	4		0	0						No media	0	1024	768	0	0				0	Content		0	0	369127	1047568218
387	08:53:29.257	00:00:00.386	23	-1024	-768	-1	-1	-1	-1	4	-1024	-768	-1	-1	-1	-1	4		0	0						No media	0	1024	768	0	0				0	Content		0	0	386505	1047585596
404	08:53:29.274	00:00:00.403	24	-1024	-768	-1	-1	-1	-1	4	-1024	-768	-1	-1	-1	-1	4		0	0						No media	0	1024	768	0	0				0	Content		0	0	403759	1047602850
419	08:53:29.289	00:00:00.418	25	-1024	-768	-1	-1	-1	-1	4	-1024	-768	-1	-1	-1	-1	4		0	0						No media	0	1024	768	0	0				0	Content		0	0	418696	1047617787
435	08:53:29.305	00:00:00.435	26	-1024	-768	-1	-1	-1	-1	4	-1024	-768	-1	-1	-1	-1	4		0	0						No media	0	1024	768	0	0				0	Content		0	0	435323	1047634414
452	08:53:29.322	00:00:00.452	27	-1024	-768	-1	-1	-1	-1	4	-1024	-768	-1	-1	-1	-1	4		0	0						No media	0	1024	768	0	0				0	Content		0	0	452077	1047651168
453	08:53:29.323																				MovieStart	128	0	0	Untertest1.avi
469	08:53:29.339	00:00:00.468	28	-1024	-768	-1	-1	-1	-1	4	-1024	-768	-1	-1	-1	-1	4		0	0						Untertest1.avi	0	880	547	72	111				0	Content		-72	-111	468704	1047667795
485	08:53:29.355	00:00:00.485	29	-1024	-768	-1	-1	-1	-1	4	-1024	-768	-1	-1	-1	-1	4		0	0						Untertest1.avi	0	880	547	72	111				0	Content		-72	-111	485334	1047684425
502	08:53:29.372	00:00:00.501	30	-1024	-768	-1	-1	-1	-1	4	-1024	-768	-1	-1	-1	-1	4		0	0						Untertest1.avi	0	880	547	72	111				0	Content		-72	-111	501962	1047701053
519	08:53:29.389	00:00:00.519	31	-1024	-768	-1	-1	-1	-1	4	-1024	-768	-1	-1	-1	-1	4		0	0						Untertest1.avi	0	880	547	72	111				0	Content		-72	-111	519036	1047718127
536	08:53:29.406	00:00:00.536	32	-1024	-768	-1	-1	-1	-1	4	-1024	-768	-1	-1	-1	-1	4		0	0						Untertest1.avi	0	880	547	72	111				0	Content		-72	-111	536416	1047735507
554	08:53:29.424	00:00:00.553	33	-1024	-768	-1	-1	-1	-1	4	-1024	-768	-1	-1	-1	-1	4		0	0						Untertest1.avi	0	880	547	72	111				0	Content		-72	-111	553671	1047752762
569	08:53:29.439	00:00:00.568	34	-1024	-768	-1	-1	-1	-1	4	-1024	-768	-1	-1	-1	-1	4		0	0						Untertest1.avi	0	880	547	72	111				0	Content		-72	-111	568603	1047767694
585	08:53:29.455	00:00:00.585	35	-1024	-768	-1	-1	-1	-1	4	-1024	-768	-1	-1	-1	-1	4		0	0						Untertest1.avi	0	880	547	72	111				0	Content		-72	-111	585233	1047784324
602	08:53:29.472	00:00:00.601	36	-1024	-768	-1	-1	-1	-1	4	-1024	-768	-1	-1	-1	-1	4		0	0						Untertest1.avi	0	880	547	72	111				0	Content		-72	-111	601988	1047801079
619	08:53:29.489	00:00:00.618	37	-1024	-768	-1	-1	-1	-1	4	-1024	-768	-1	-1	-1	-1	4		0	0						Untertest1.avi	0	880	547	72	111				0	Content		-72	-111	618613	1047817704
635	08:53:29.505	00:00:00.635	38	-1024	-768	-1	-1	-1	-1	4	-1024	-768	-1	-1	-1	-1	4		0	0						Untertest1.avi	0	880	547	72	111				0	Content		-72	-111	635163	1047834254
652	08:53:29.522	00:00:00.652	39	-1024	-768	-1	-1	-1	-1	4	-1024	-768	-1	-1	-1	-1	4		0	0						Untertest1.avi	0	880	547	72	111				0	Content		-72	-111	652044	1047851135
669	08:53:29.539	00:00:00.668	40	-1024	-768	-1	-1	-1	-1	4	-1024	-768	-1	-1	-1	-1	4		0	0						Untertest1.avi	0	880	547	72	111				0	Content		-72	-111	668717	1047867808
685	08:53:29.555	00:00:00.685	41	-1024	-768	-1	-1	-1	-1	4	-1024	-768	-1	-1	-1	-1	4		0	0						Untertest1.avi	0	880	547	72	111				0	Content		-72	-111	685390	1047884481
702	08:53:29.572	00:00:00.702	42	-1024	-768	-1	-1	-1	-1	4	-1024	-768	-1	-1	-1	-1	4		0	0						Untertest1.avi	0	880	547	72	111				0	Content		-72	-111	702428	1047901519
719	08:53:29.589	00:00:00.718	43	-1024	-768	-1	-1	-1	-1	4	-1024	-768	-1	-1	-1	-1	4		0	0						Untertest1.avi	0	880	547	72	111				0	Content		-72	-111	718555	1047917646
735	08:53:29.605	00:00:00.735	44	-1024	-768	-1	-1	-1	-1	4	-1024	-768	-1	-1	-1	-1	4		0	0						Untertest1.avi	0	880	547	72	111				0	Content		-72	-111	735184	1047934275
752	08:53:29.622	00:00:00.751	45	-1024	-768	-1	-1	-1	-1	4	-1024	-768	-1	-1	-1	-1	4		0	0						Untertest1.avi	0	880	547	72	111				0	Content		-72	-111	751857	1047950948
768	08:53:29.638	00:00:00.768	46	1289,563	836,9833	0,5697006	0,496464	526,0195	3,917189	1	1260,298	821,4307	0,5697746	0,4964594	526,0195	3,938369	3	0	1290	837						Untertest1.avi	0	880	547	72	111	1242	726	133	0	Content		1218	726	768442	1047967533
785	08:53:29.655	00:00:00.785	47	1314,462	842,7725	0,5687086	0,4971539	531,6838	3,949337	1	1286,387	828,2771	0,5687848	0,497135	531,6838	3,971476	3	0	1314	843						Untertest1.avi	0	880	547	72	111	1242	726	133	0	Content		1242	732	785197	1047984288
802	08:53:29.672	00:00:00.801	48	-1024	-768	-1	-1	-1	-1	4	-1024	-768	-1	-1	-1	-1	4	0	0	0						Untertest1.avi	0	880	547	72	111	1242	726	133	0	Content		-72	-111	801825	1048000916
818	08:53:29.688	00:00:00.818	49	-1024	-768	-1	-1	-1	-1	4	-1024	-768	-1	-1	-1	-1	4	0	0	0						Untertest1.avi	0	880	547	72	111	1242	726	133	0	Content		-72	-111	818456	1048017547
835	08:53:29.705	00:00:00.835	50	-1024	-768	-1	-1	-1	-1	4	-1024	-768	-1	-1	-1	-1	4	0	0	0						Untertest1.avi	0	880	547	72	111	1242	726	133	0	Content		-72	-111	835129	1048034220
852	08:53:29.722	00:00:00.851	51	-1024	-768	-1	-1	-1	-1	4	-1024	-768	-1	-1	-1	-1	4	0	0	0						Untertest1.avi	0	880	547	72	111	1242	726	133	0	Content		-72	-111	851842	1048050933
868	08:53:29.738	00:00:00.868	52	1325,514	835,3563	0,5717829	0,4988835	531,4464	3,862577	3	1256,588	819,8692	0,5698836	0,4988895	523,157	3,818804	1	0	1257	820						Untertest1.avi	0	880	547	72	111	1242	726	133	0	Content		1185	709	868475	1048067566
885	08:53:29.755	00:00:00.885	53	1316,539	833,1459	0,5687718	0,5000663	531,2872	3,818143	1	1246,513	817,7595	0,5702255	0,5000527	523,1644	3,777284	3	0	1317	833						Untertest1.avi	0	880	547	72	111	1242	726	133	0	Content		1245	722	885100	1048084191
902	08:53:29.772	00:00:00.901	54	-1024	-768	-1	-1	-1	-1	4	-1024	-768	-1	-1	-1	-1	4		0	0						Untertest1.avi	0	880	547	72	111				0	Content		-72	-111	901728	1048100819
918	08:53:29.788	00:00:00.918	55	-1024	-768	-1	-1	-1	-1	4	-1024	-768	-1	-1	-1	-1	4		0	0						Untertest1.avi	0	880	547	72	111				0	Content		-72	-111	918420	1048117511
935	08:53:29.805	00:00:00.935	56	-1024	-768	-1	-1	-1	-1	4	-1024	-768	-1	-1	-1	-1	4		0	0						Untertest1.avi	0	880	547	72	111				0	Content		-72	-111	935093	1048134184
952	08:53:29.822	00:00:00.951	57	-1024	-768	-1	-1	-1	-1	4	-1024	-768	-1	-1	-1	-1	4		0	0						Untertest1.avi	0	880	547	72	111				0	Content		-72	-111	951741	1048150832
968	08:53:29.838	00:00:00.968	58	-1024	-768	-1	-1	-1	-1	4	-1024	-768	-1	-1	-1	-1	4		0	0						Untertest1.avi	0	880	547	72	111				0	Content		-72	-111	968433	1048167524
985	08:53:29.855	00:00:00.985	59	-1024	-768	-1	-1	-1	-1	4	-1024	-768	-1	-1	-1	-1	4		0	0						Untertest1.avi	0	880	547	72	111				0	Content		-72	-111	985106	1048184197
1002	08:53:29.872	00:00:01.001	60	1008,467	921,7143	0,5782978	0,5004979	489,5509	3,374207	3	1086,43	929,6076	0,5721219	0,5004485	523,8615	3,623846	1	1	1086	930						Untertest1.avi	0	880	547	72	111	1042	813	133	0	Content		1014	819	1001757	1048200848
1018	08:53:29.888	00:00:01.018	61	1521,508	1033,064	0,694675	0,4124409	502,5147	3,731011	0	1105,595	931,3138	0,5734583	0,499518	528,4636	3,643698	0	1	1314	982						Untertest1.avi	0	880	547	72	111	1042	813	133	0	Content		1242	871	1018386	1048217477
1035	08:53:29.905	00:00:01.035	62	1076,197	908,4856	0,576149	0,500084	502,5192	3,437011	3	1111,328	907,6339	0,5719135	0,5000461	526,191	3,611707	1	1	1111	908						Untertest1.avi	0	880	547	72	111	1042	813	133	0	Content		1039	797	1035018	1048234109
1052	08:53:29.922	00:00:01.051	63	1075,698	922,8304	0,5762998	0,4996103	502,5192	3,370972	3	1113,659	923,6134	0,5721773	0,4995725	525,7326	3,540586	1	1	1114	924						Untertest1.avi	0	880	547	72	111	1042	813	133	0	Content		1042	813	1051770	1048250861
1068	08:53:29.938	00:00:01.068	64	1508,89	1042,5	0,693946	0,4120011	497,3279	3,693888	0	1123,037	924,9474	0,5739854	0,4984911	528,3655	3,639705	0	1	1316	984						Untertest1.avi	0	880	547	72	111	1042	813	133	0	Content		1244	873	1068399	1048267490
1085	08:53:29.955	00:00:01.085	65	1065,722	903,3162	0,5775459	0,4991055	497,3322	3,384878	3	1111,568	902,7032	0,5730172	0,499065	522,5757	3,570408	1	1	1112	903						Untertest1.avi	0	880	547	72	111	1042	813	133	0	Content		1040	792	1085031	1048284122
1102	08:53:29.972	00:00:01.101	66	1052,424	923,6526	0,5774601	0,4991151	497,3322	3,344799	3	1108,629	926,1838	0,5729606	0,4990739	522,8622	3,531932	1	1	1109	926						Untertest1.avi	0	880	547	72	111	1042	813	133	0	Content		1037	815	1101659	1048300750
1118	08:53:29.988	00:00:01.118	67	-1024	-768	-1	-1	-1	-1	4	1125,26	922,1127	0,5729975	0,4984968	523,8836	3,540182	0	1	1125	922						Untertest1.avi	0	880	547	72	111	1042	813	133	0	Content		1053	811	1118415	1048317506
1135	08:53:30.005	00:00:01.135	68	-1024	-768	-1	-1	-1	-1	4	-1024	-768	-1	-1	-1	-1	4	2	0	0						Untertest1.avi	0	880	547	72	111	1238	863	133	0	Content		-72	-111	1135076	1048334167
1152	08:53:30.022	00:00:01.151	69	-1024	-768	-1	-1	-1	-1	4	-1024	-768	-1	-1	-1	-1	4	2	0	0						Untertest1.avi	0	880	547	72	111	1238	863	133	0	Content		-72	-111	1151749	1048350840
1168	08:53:30.038	00:00:01.168	70	1527,426	1027,601	0,6929396	0,4118941	495,4078	3,543041	0	1112,068	920,6761	0,5727561	0,4993988	523,2831	3,547	0	2	1320	974						Untertest1.avi	0	880	547	72	111	1238	863	133	0	Content		1248	863	1168375	1048367466
1185	08:53:30.055	00:00:01.185	71	1519,767	1040,862	0,6928632	0,4117941	495,0373	3,518515	0	1112,948	912,5586	0,5728583	0,499694	523,2742	3,517291	0	2	1316	977						Untertest1.avi	0	880	547	72	111	1238	863	133	0	Content		1244	866	1185004	1048384095
1202	08:53:30.072	00:00:01.201	72	1488,653	1008,014	0,6929876	0,4118222	495,3536	3,580881	0	1121,095	917,7388	0,572905	0,5001079	523,3978	3,532986	0	2	1305	963						Untertest1.avi	0	880	547	72	111	1238	863	133	0	Content		1233	852	1201765	1048400856
1218	08:53:30.088	00:00:01.218	73	1552,21	1060,831	0,6946466	0,4118813	500,3812	3,516039	0	1112,772	921,7302	0,5729737	0,5005116	523,313	3,520515	0	2	1332	991						Untertest1.avi	0	880	547	72	111	1238	863	133	0	Content		1260	880	1218393	1048417484
1235	08:53:30.105	00:00:01.235	74	1506,934	1028,595	0,6932714	0,4118752	496,0388	3,565591	0	1103,975	918,469	0,5730544	0,5007802	523,3604	3,509554	0	2	1305	974						Untertest1.avi	0	880	547	72	111	1238	863	133	0	Content		1233	863	1235021	1048434112
1251	08:53:30.121	00:00:01.251	75	1539,986	1033,629	0,6947572	0,4117877	500,4987	3,602405	0	1109,878	913,9205	0,5731382	0,5009068	523,3596	3,496472	0	2	1325	974						Untertest1.avi	0	880	547	72	111	1238	863	133	0	Content		1253	863	1251231	1048450322
1268	08:53:30.138	00:00:01.267	76	1489,606	1010,536	0,6928819	0,4115519	493,5933	3,558848	0	1089,34	908,7094	0,5736723	0,5007187	523,3449	3,500556	0	3	1289	960						Untertest1.avi	0	880	547	72	111	947	773	100	0	Content		1217	849	1267979	1048467070
1285	08:53:30.155	00:00:01.284	77	-1024	-768	-1	-1	-1	-1	4	982,5862	865,2484	0,5743151	0,5006074	523,3492	3,525049	0	3	983	865						Untertest1.avi	0	880	547	72	111	947	773	100	0	Content		911	754	1284604	1048483695
1301	08:53:30.171	00:00:01.301	78	-1024	-768	-1	-1	-1	-1	4	1020,739	878,4212	0,5741137	0,5010093	523,3033	3,496755	0	3	1021	878						Untertest1.avi	0	880	547	72	111	947	773	100	0	Content		949	767	1301223	1048500314
1318	08:53:30.188	00:00:01.317	79	1413,133	997,5797	0,6963237	0,411659	504,0934	3,610413	0	1014,023	887,266	0,5739682	0,5014873	523,3814	3,510878	0	3	1214	942						Untertest1.avi	0	880	547	72	111	947	773	100	0	Content		1142	831	1317846	1048516937
1335	08:53:30.205	00:00:01.334	80	-1024	-768	-1	-1	-1	-1	4	999,7698	886,4008	0,5737724	0,5018021	523,4361	3,508186	0	3	1000	886						Untertest1.avi	0	880	547	72	111	947	773	100	0	Content		928	775	1334594	1048533685
1351	08:53:30.221	00:00:01.351	81	-1024	-768	-1	-1	-1	-1	4	1014,895	883,584	0,5735313	0,5017511	523,4971	3,506639	0	3	1015	884						Untertest1.avi	0	880	547	72	111	947	773	100	0	Content		943	773	1351218	1048550309
1368	08:53:30.238	00:00:01.367	82	-1024	-768	-1	-1	-1	-1	4	1019,35	881,6764	0,5733624	0,5013903	523,5771	3,499542	0	4	1019	882						Untertest1.avi	0	880	547	72	111	1155	832	333	0	Content		947	771	1367840	1048566931
1384	08:53:30.254	00:00:01.384	83	1368,289	967,8452	0,6940785	0,4110569	498,8729	3,53564	0	1028,109	889,4257	0,5732264	0,5011243	523,4816	3,4735	0	4	1198	929						Untertest1.avi	0	880	547	72	111	1155	832	333	0	Content		1126	818	1384463	1048583554
1401	08:53:30.271	00:00:01.401	84	1370,204	969,4374	0,6942635	0,410748	500,5126	3,575199	0	1035,035	882,7912	0,5729674	0,5009354	523,5657	3,467831	0	4	1203	926						Untertest1.avi	0	880	547	72	111	1155	832	333	0	Content		1131	815	1401211	1048600302
1418	08:53:30.288	00:00:01.417	85	1434,124	1004,263	0,694739	0,4105337	502,8494	3,614483	0	1019,718	882,2418	0,5726684	0,5008586	523,4677	3,46379	0	4	1227	943						Untertest1.avi	0	880	547	72	111	1155	832	333	0	Content		1155	832	1417835	1048616926
1434	08:53:30.304	00:00:01.434	86	1419,836	1001,377	0,6944879	0,4104856	503,0935	3,605001	0	1031,547	885,0952	0,5724217	0,5008837	523,6614	3,445383	0	4	1226	943						Untertest1.avi	0	880	547	72	111	1155	832	333	0	Content		1154	832	1434454	1048633545
1451	08:53:30.321	00:00:01.451	87	1412,553	984,1888	0,6947074	0,4104349	504,426	3,589708	0	1033,227	884,3154	0,5722188	0,5009136	523,7949	3,446522	0	4	1223	934						Untertest1.avi	0	880	547	72	111	1155	832	333	0	Content		1151	823	1451088	1048650179
1468	08:53:30.338	00:00:01.467	88	1411,707	994,6365	0,6935316	0,4103416	500,6825	3,556801	0	1021,617	890,3844	0,5721162	0,5009433	523,9131	3,45854	0	4	1217	943						Untertest1.avi	0	880	547	72	111	1155	832	333	0	Content		1145	832	1467825	1048666916
1484	08:53:30.354	00:00:01.484	89	1413,519	990,7683	0,6949358	0,4102124	505,1298	3,566485	0	1022,205	881,5955	0,5721274	0,500904	523,9182	3,454782	0	4	1218	936						Untertest1.avi	0	880	547	72	111	1155	832	333	0	Content		1146	825	1484448	1048683539
1501	08:53:30.371	00:00:01.501	90	1433,006	974,5827	0,695828	0,4101249	507,2712	3,54608	0	1021,599	875,5881	0,5722238	0,5008064	523,8876	3,466923	0	4	1227	925						Untertest1.avi	0	880	547	72	111	1155	832	333	0	Content		1155	814	1501079	1048700170
1518	08:53:30.388	00:00:01.517	91	1440,533	1004,544	0,696528	0,41006	508,8791	3,620494	0	1034,243	890,0605	0,572364	0,5006223	523,8936	3,414132	0	4	1237	947						Untertest1.avi	0	880	547	72	111	1155	832	333	0	Content		1165	836	1517694	1048716785
1534	08:53:30.404	00:00:01.534	92	1393,802	991,4047	0,6940852	0,4100389	500,1884	3,512725	0	1029,796	881,5266	0,5724788	0,5005008	523,8497	3,44429	0	4	1212	936						Untertest1.avi	0	880	547	72	111	1155	832	333	0	Content		1140	825	1534441	1048733532
1551	08:53:30.421	00:00:01.551	93	1421,787	995,7841	0,6953458	0,4101045	503,3441	3,523166	0	1025,59	898,8704	0,5725983	0,500447	523,7067	3,427274	0	4	1224	947						Untertest1.avi	0	880	547	72	111	1155	832	333	0	Content		1152	836	1551071	1048750162
1568	08:53:30.438	00:00:01.567	94	1432,941	1009,135	0,6962763	0,4102321	505,6956	3,53349	0	1029,244	886,2501	0,5726311	0,5005654	523,7161	3,397098	0	4	1231	948						Untertest1.avi	0	880	547	72	111	1155	832	333	0	Content		1159	837	1567685	1048766776
1584	08:53:30.454	00:00:01.584	95	1436,4	1004,092	0,6964974	0,410375	506,31	3,605684	0	1034,152	889,8481	0,5725965	0,5007663	523,6938	3,436237	0	4	1235	947						Untertest1.avi	0	880	547	72	111	1155	832	333	0	Content		1163	836	1584308	1048783399
1601	08:53:30.471	00:00:01.601	96	1471,225	1018,525	0,6964618	0,4103534	506,1647	3,556847	0	1037,054	883,0353	0,5725202	0,5008522	523,749	3,401797	0	4	1254	951						Untertest1.avi	0	880	547	72	111	1155	832	333	0	Content		1182	840	1601059	1048800150
1618	08:53:30.488	00:00:01.617	97	1433,909	1018,419	0,6967557	0,4102627	506,9539	3,550926	0	1021,137	873,3121	0,5724569	0,5008841	523,8026	3,437732	0	4	1228	946						Untertest1.avi	0	880	547	72	111	1155	832	333	0	Content		1156	835	1617677	1048816768
1634	08:53:30.504	00:00:01.634	98	1411,296	991,4156	0,6957407	0,4102041	503,2216	3,520773	0	1029,549	882,9786	0,5724438	0,500843	523,7778	3,431928	0	4	1220	937						Untertest1.avi	0	880	547	72	111	1155	832	333	0	Content		1148	826	1634299	1048833390
1651	08:53:30.521	00:00:01.650	99	1540,734	1031,429	0,6999648	0,4100987	516,178	3,621572	0	1027,412	893,0398	0,5724841	0,5007016	523,6555	3,40081	0	4	1284	962						Untertest1.avi	0	880	547	72	111	1155	832	333	0	Content		1212	851	1650923	1048850014
1668	08:53:30.538	00:00:01.667	100	1438,057	995,8102	0,6977502	0,4101018	508,4844	3,558923	0	1037,929	883,5562	0,572565	0,5005276	523,6113	3,393858	0	4	1238	940						Untertest1.avi	0	880	547	72	111	1155	832	333	0	Content		1166	829	1667669	1048866760
1684	08:53:30.554	00:00:01.684	101	1450,751	1009,236	0,696059	0,4101929	502,2242	3,466566	0	1029,689	888,1555	0,5726486	0,5003948	523,5917	3,385183	0	4	1240	949						Untertest1.avi	0	880	547	72	111	1155	832	333	0	Content		1168	838	1684289	1048883380
1701	08:53:30.571	00:00:01.700	102	1453,25	1021,056	0,6972396	0,4103972	505,4987	3,468499	0	1032,457	888,1819	0,5727105	0,5003453	523,5386	3,405093	0	5	1243	955						Untertest1.avi	0	880	547	72	111	573	890	100	0	Content		1171	844	1700914	1048900005
1718	08:53:30.588	00:00:01.717	103	1400,836	1012,764	0,6985675	0,4112521	507,9808	3,519014	0	976,0198	895,9786	0,5737447	0,5007317	523,5386	3,348815	0	5	1188	954						Untertest1.avi	0	880	547	72	111	573	890	100	0	Content		1116	843	1717534	1048916625
1734	08:53:30.604	00:00:01.734	104	412,979	1042,186	0,6937384	0,41257	507,9813	3,492712	0	789,7901	956,2099	0,5756496	0,5014489	523,3695	3,370052	0	5	601	999						Untertest1.avi	0	880	547	72	111	573	890	100	0	Content		529	888	1734280	1048933371
1751	08:53:30.621	00:00:01.750	105	-1024	-768	-1	-1	-1	-1	4	688,787	1003,993	0,577071	0,5022646	523,2133	3,361134	0	5	689	1004						Untertest1.avi	0	880	547	72	111	573	890	100	0	Content		617	893	1750905	1048949996
1768	08:53:30.638	00:00:01.767	106	-1024	-768	-1	-1	-1	-1	4	601,5869	1020,841	0,5779916	0,5027822	523,2426	3,331118	0	5	602	1021						Untertest1.avi	0	880	547	72	111	573	890	100	0	Content		530	910	1767526	1048966617
1784	08:53:30.654	00:00:01.784	107	-1024	-768	-1	-1	-1	-1	4	522,3376	1051,958	0,5762365	0,5032507	537,173	3,548918	0	5	522	1052						Untertest1.avi	0	880	547	72	111	573	890	100	0	Content		450	941	1784273	1048983364
1801	08:53:30.671	00:00:01.800	108	-1024	-768	-1	-1	-1	-1	4	-1024	-768	-1	-1	-1	-1	4		0	0						Untertest1.avi	0	880	547	72	111				0	Content		-72	-111	1800893	1048999984
1818	08:53:30.688	00:00:01.817	109	-1024	-768	-1	-1	-1	-1	4	-1024	-768	-1	-1	-1	-1	4		0	0						Untertest1.avi	0	880	547	72	111				0	Content		-72	-111	1817514	1049016605
1834	08:53:30.704	00:00:01.834	110	-1024	-768	-1	-1	-1	-1	4	-1024	-768	-1	-1	-1	-1	4		0	0						Untertest1.avi	0	880	547	72	111				0	Content		-72	-111	1834137	1049033228
1851	08:53:30.721	00:00:01.850	111	-1024	-768	-1	-1	-1	-1	4	-1024	-768	-1	-1	-1	-1	4		0	0						Untertest1.avi	0	880	547	72	111				0	Content		-72	-111	1850884	1049049975
1868	08:53:30.738	00:00:01.867	112	-1024	-768	-1	-1	-1	-1	4	-1024	-768	-1	-1	-1	-1	4		0	0						Untertest1.avi	0	880	547	72	111				0	Content		-72	-111	1867504	1049066595
1884	08:53:30.754	00:00:01.884	113	-1024	-768	-1	-1	-1	-1	4	-1024	-768	-1	-1	-1	-1	4		0	0						Untertest1.avi	0	880	547	72	111				0	Content		-72	-111	1884128	1049083219
1901	08:53:30.771	00:00:01.900	114	-1024	-768	-1	-1	-1	-1	4	-1024	-768	-1	-1	-1	-1	4		0	0						Untertest1.avi	0	880	547	72	111				0	Content		-72	-111	1900751	1049099842
1917	08:53:30.787	00:00:01.917	115	-1024	-768	-1	-1	-1	-1	4	-1024	-768	-1	-1	-1	-1	4		0	0						Untertest1.avi	0	880	547	72	111				0	Content		-72	-111	1917497	1049116588
1934	08:53:30.804	00:00:01.934	116	-1024	-768	-1	-1	-1	-1	4	-1024	-768	-1	-1	-1	-1	4		0	0						Untertest1.avi	0	880	547	72	111				0	Content		-72	-111	1934122	1049133213
1951	08:53:30.821	00:00:01.950	117	-1024	-768	-1	-1	-1	-1	4	-1024	-768	-1	-1	-1	-1	4		0	0						Untertest1.avi	0	880	547	72	111				0	Content		-72	-111	1950744	1049149835
1967	08:53:30.837	00:00:01.967	118	-1024	-768	-1	-1	-1	-1	4	-1024	-768	-1	-1	-1	-1	4		0	0						Untertest1.avi	0	880	547	72	111				0	Content		-72	-111	1967365	1049166456
1984	08:53:30.854	00:00:01.984	119	-1024	-768	-1	-1	-1	-1	4	-1024	-768	-1	-1	-1	-1	4		0	0						Untertest1.avi	0	880	547	72	111				0	Content		-72	-111	1984111	1049183202
2001	08:53:30.871	00:00:02.000	120	-1024	-768	-1	-1	-1	-1	4	-1024	-768	-1	-1	-1	-1	4		0	0						Untertest1.avi	0	880	547	72	111				0	Content		-72	-111	2000734	1049199825
2017	08:53:30.887	00:00:02.017	121	-1024	-768	-1	-1	-1	-1	4	-1024	-768	-1	-1	-1	-1	4		0	0						Untertest1.avi	0	880	547	72	111				0	Content		-72	-111	2017352	1049216443
2034	08:53:30.904	00:00:02.033	122	-1024	-768	-1	-1	-1	-1	4	-1024	-768	-1	-1	-1	-1	4		0	0						Untertest1.avi	0	880	547	72	111				0	Content		-72	-111	2033977	1049233068
2051	08:53:30.921	00:00:02.050	123	-1024	-768	-1	-1	-1	-1	4	-1024	-768	-1	-1	-1	-1	4		0	0						Untertest1.avi	0	880	547	72	111				0	Content		-72	-111	2050723	1049249814
2067	08:53:30.937	00:00:02.067	124	-1024	-768	-1	-1	-1	-1	4	-1024	-768	-1	-1	-1	-1	4		0	0						Untertest1.avi	0	880	547	72	111				0	Content		-72	-111	2067345	1049266436
2084	08:53:30.954	00:00:02.083	125	-1024	-768	-1	-1	-1	-1	4	-1024	-768	-1	-1	-1	-1	4		0	0						Untertest1.avi	0	880	547	72	111				0	Content		-72	-111	2083967	1049283058
2101	08:53:30.971	00:00:02.100	126	-1024	-768	-1	-1	-1	-1	4	-1024	-768	-1	-1	-1	-1	4		0	0						Untertest1.avi	0	880	547	72	111				0	Content		-72	-111	2100589	1049299680
2117	08:53:30.987	00:00:02.117	127	-1024	-768	-1	-1	-1	-1	4	-1024	-768	-1	-1	-1	-1	4		0	0						Untertest1.avi	0	880	547	72	111				0	Content		-72	-111	2117336	1049316427
2134	08:53:31.004	00:00:02.134	128	-1024	-768	-1	-1	-1	-1	4	-1024	-768	-1	-1	-1	-1	4		0	0						Untertest1.avi	0	880	547	72	111				0	Content		-72	-111	2134085	1049333176
2151	08:53:31.021	00:00:02.150	129	-1024	-768	-1	-1	-1	-1	4	-1024	-768	-1	-1	-1	-1	4		0	0						Untertest1.avi	0	880	547	72	111				0	Content		-72	-111	2150585	1049349676
2167	08:53:31.037	00:00:02.167	130	-1024	-768	-1	-1	-1	-1	4	-1024	-768	-1	-1	-1	-1	4		0	0						Untertest1.avi	0	880	547	72	111				0	Content		-72	-111	2167330	1049366421
2184	08:53:31.054	00:00:02.183	131	-1024	-768	-1	-1	-1	-1	4	-1024	-768	-1	-1	-1	-1	4		0	0						Untertest1.avi	0	880	547	72	111				0	Content		-72	-111	2183953	1049383044
2201	08:53:31.071	00:00:02.201	132	-1024	-768	-1	-1	-1	-1	4	-1024	-768	-1	-1	-1	-1	4		0	0						Untertest1.avi	0	880	547	72	111				0	Content		-72	-111	2201018	1049400109
2218	08:53:31.088	00:00:02.218	133	-1024	-768	-1	-1	-1	-1	4	-1024	-768	-1	-1	-1	-1	4		0	0						Untertest1.avi	0	880	547	72	111				0	Content		-72	-111	2218402	1049417493
2236	08:53:31.106	00:00:02.235	134	-1024	-768	-1	-1	-1	-1	4	-1024	-768	-1	-1	-1	-1	4		0	0						Untertest1.avi	0	880	547	72	111				0	Content		-72	-111	2235763	1049434854
2251	08:53:31.121	00:00:02.250	135	-1024	-768	-1	-1	-1	-1	4	-1024	-768	-1	-1	-1	-1	4		0	0						Untertest1.avi	0	880	547	72	111				0	Content		-72	-111	2250566	1049449657
2267	08:53:31.137	00:00:02.267	136	-1024	-768	-1	-1	-1	-1	4	-1024	-768	-1	-1	-1	-1	4		0	0						Untertest1.avi	0	880	547	72	111				0	Content		-72	-111	2267191	1049466282
2284	08:53:31.154	00:00:02.283	137	-1024	-768	-1	-1	-1	-1	4	-1024	-768	-1	-1	-1	-1	4		0	0						Untertest1.avi	0	880	547	72	111				0	Content		-72	-111	2283935	1049483026
2301	08:53:31.171	00:00:02.300	138	-1024	-768	-1	-1	-1	-1	4	-1024	-768	-1	-1	-1	-1	4		0	0						Untertest1.avi	0	880	547	72	111				0	Content		-72	-111	2300564	1049499655
2317	08:53:31.187	00:00:02.317	139	-1024	-768	-1	-1	-1	-1	4	-1024	-768	-1	-1	-1	-1	4		0	0						Untertest1.avi	0	880	547	72	111				0	Content		-72	-111	2317179	1049516270
2334	08:53:31.204	00:00:02.333	140	-1024	-768	-1	-1	-1	-1	4	-1024	-768	-1	-1	-1	-1	4		0	0						Untertest1.avi	0	880	547	72	111				0	Content		-72	-111	2333802	1049532893
2351	08:53:31.221	00:00:02.350	141	-1024	-768	-1	-1	-1	-1	4	-1024	-768	-1	-1	-1	-1	4		0	0						Untertest1.avi	0	880	547	72	111				0	Content		-72	-111	2350991	1049550082
2368	08:53:31.238	00:00:02.368	142	-1024	-768	-1	-1	-1	-1	4	-1024	-768	-1	-1	-1	-1	4		0	0						Untertest1.avi	0	880	547	72	111				0	Content		-72	-111	2368365	1049567456
2386	08:53:31.256	00:00:02.385	143	-1024	-768	-1	-1	-1	-1	4	-1024	-768	-1	-1	-1	-1	4		0	0						Untertest1.avi	0	880	547	72	111				0	Content		-72	-111	2385608	1049584699
2400	08:53:31.270	00:00:02.400	144	-1024	-768	-1	-1	-1	-1	4	-1024	-768	-1	-1	-1	-1	4		0	0						Untertest1.avi	0	880	547	72	111				0	Content		-72	-111	2400412	1049599503
2417	08:53:31.287	00:00:02.417	145	-1024	-768	-1	-1	-1	-1	4	-1024	-768	-1	-1	-1	-1	4		0	0						Untertest1.avi	0	880	547	72	111				0	Content		-72	-111	2417161	1049616252
2434	08:53:31.304	00:00:02.433	146	-1024	-768	-1	-1	-1	-1	4	-1024	-768	-1	-1	-1	-1	4		0	0						Untertest1.avi	0	880	547	72	111				0	Content		-72	-111	2433782	1049632873
2450	08:53:31.320	00:00:02.450	147	-1024	-768	-1	-1	-1	-1	4	-1024	-768	-1	-1	-1	-1	4		0	0						Untertest1.avi	0	880	547	72	111				0	Content		-72	-111	2450405	1049649496
2467	08:53:31.337	00:00:02.467	148	-1024	-768	-1	-1	-1	-1	4	-1024	-768	-1	-1	-1	-1	4		0	0						Untertest1.avi	0	880	547	72	111				0	Content		-72	-111	2467027	1049666118
2484	08:53:31.354	00:00:02.483	149	-1024	-768	-1	-1	-1	-1	4	-1024	-768	-1	-1	-1	-1	4		0	0						Untertest1.avi	0	880	547	72	111				0	Content		-72	-111	2483648	1049682739
2501	08:53:31.371	00:00:02.500	150	-1024	-768	-1	-1	-1	-1	4	-1024	-768	-1	-1	-1	-1	4		0	0						Untertest1.avi	0	880	547	72	111				0	Content		-72	-111	2500848	1049699939
2518	08:53:31.388	00:00:02.518	151	-1024	-768	-1	-1	-1	-1	4	-1024	-768	-1	-1	-1	-1	4		0	0						Untertest1.avi	0	880	547	72	111				0	Content		-72	-111	2518214	1049717305
2535	08:53:31.405	00:00:02.535	152	-1024	-768	-1	-1	-1	-1	4	-1024	-768	-1	-1	-1	-1	4		0	0						Untertest1.avi	0	880	547	72	111				0	Content		-72	-111	2535458	1049734549
2550	08:53:31.420	00:00:02.550	153	-1024	-768	-1	-1	-1	-1	4	-1024	-768	-1	-1	-1	-1	4		0	0						Untertest1.avi	0	880	547	72	111				0	Content		-72	-111	2550261	1049749352
2567	08:53:31.437	00:00:02.567	154	-1024	-768	-1	-1	-1	-1	4	-1024	-768	-1	-1	-1	-1	4		0	0						Untertest1.avi	0	880	547	72	111				0	Content		-72	-111	2567008	1049766099
2584	08:53:31.454	00:00:02.583	155	-1024	-768	-1	-1	-1	-1	4	-1024	-768	-1	-1	-1	-1	4		0	0						Untertest1.avi	0	880	547	72	111				0	Content		-72	-111	2583630	1049782721
2600	08:53:31.470	00:00:02.600	156	-1024	-768	-1	-1	-1	-1	4	-1024	-768	-1	-1	-1	-1	4		0	0						Untertest1.avi	0	880	547	72	111				0	Content		-72	-111	2600378	1049799469
2617	08:53:31.487	00:00:02.616	157	-1024	-768	-1	-1	-1	-1	4	-1024	-768	-1	-1	-1	-1	4		0	0						Untertest1.avi	0	880	547	72	111				0	Content		-72	-111	2616875	1049815966
2634	08:53:31.504	00:00:02.633	158	-1024	-768	-1	-1	-1	-1	4	-1024	-768	-1	-1	-1	-1	4		0	0						Untertest1.avi	0	880	547	72	111				0	Content		-72	-111	2633622	1049832713
2651	08:53:31.521	00:00:02.650	159	-1024	-768	-1	-1	-1	-1	4	-1024	-768	-1	-1	-1	-1	4		0	0						Untertest1.avi	0	880	547	72	111				0	Content		-72	-111	2650687	1049849778
2668	08:53:31.538	00:00:02.668	160	-1024	-768	-1	-1	-1	-1	4	-1024	-768	-1	-1	-1	-1	4		0	0						Untertest1.avi	0	880	547	72	111				0	Content		-72	-111	2668059	1049867150
2685	08:53:31.555	00:00:02.685	161	-1024	-768	-1	-1	-1	-1	4	-1024	-768	-1	-1	-1	-1	4		0	0						Untertest1.avi	0	880	547	72	111				0	Content		-72	-111	2685304	1049884395
2700	08:53:31.570	00:00:02.700	162	-1024	-768	-1	-1	-1	-1	4	-1024	-768	-1	-1	-1	-1	4		0	0						Untertest1.avi	0	880	547	72	111				0	Content		-72	-111	2700232	1049899323
2717	08:53:31.587	00:00:02.716	163	-1024	-768	-1	-1	-1	-1	4	-1024	-768	-1	-1	-1	-1	4		0	0						Untertest1.avi	0	880	547	72	111				0	Content		-72	-111	2716851	1049915942
2734	08:53:31.604	00:00:02.733	164	-1024	-768	-1	-1	-1	-1	4	-1024	-768	-1	-1	-1	-1	4		0	0						Untertest1.avi	0	880	547	72	111				0	Content		-72	-111	2733597	1049932688
2750	08:53:31.620	00:00:02.750	165	-1024	-768	-1	-1	-1	-1	4	-1024	-768	-1	-1	-1	-1	4		0	0						Untertest1.avi	0	880	547	72	111				0	Content		-72	-111	2750221	1049949312
2767	08:53:31.637	00:00:02.766	166	-1024	-768	-1	-1	-1	-1	4	-1024	-768	-1	-1	-1	-1	4		0	0						Untertest1.avi	0	880	547	72	111				0	Content		-72	-111	2766841	1049965932
2783	08:53:31.653	00:00:02.783	167	-1024	-768	-1	-1	-1	-1	4	-1024	-768	-1	-1	-1	-1	4		0	0						Untertest1.avi	0	880	547	72	111				0	Content		-72	-111	2783463	1049982554
2801	08:53:31.671	00:00:02.800	168	-1024	-768	-1	-1	-1	-1	4	-1024	-768	-1	-1	-1	-1	4		0	0						Untertest1.avi	0	880	547	72	111				0	Content		-72	-111	2800656	1049999747
2818	08:53:31.688	00:00:02.817	169	-1024	-768	-1	-1	-1	-1	4	-1024	-768	-1	-1	-1	-1	4		0	0						Untertest1.avi	0	880	547	72	111				0	Content		-72	-111	2817900	1050016991
2835	08:53:31.705	00:00:02.835	170	-1024	-768	-1	-1	-1	-1	4	-1024	-768	-1	-1	-1	-1	4		0	0						Untertest1.avi	0	880	547	72	111				0	Content		-72	-111	2835273	1050034364
2850	08:53:31.720	00:00:02.850	171	-1024	-768	-1	-1	-1	-1	4	-1024	-768	-1	-1	-1	-1	4		0	0						Untertest1.avi	0	880	547	72	111				0	Content		-72	-111	2850076	1050049167
2867	08:53:31.737	00:00:02.866	172	-1024	-768	-1	-1	-1	-1	4	-1024	-768	-1	-1	-1	-1	4		0	0						Untertest1.avi	0	880	547	72	111				0	Content		-72	-111	2866821	1050065912
2883	08:53:31.753	00:00:02.883	173	-1024	-768	-1	-1	-1	-1	4	-1024	-768	-1	-1	-1	-1	4		0	0						Untertest1.avi	0	880	547	72	111				0	Content		-72	-111	2883443	1050082534
2900	08:53:31.770	00:00:02.900	174	-1024	-768	-1	-1	-1	-1	4	-1024	-768	-1	-1	-1	-1	4		0	0						Untertest1.avi	0	880	547	72	111				0	Content		-72	-111	2900062	1050099153
2917	08:53:31.787	00:00:02.916	175	-1024	-768	-1	-1	-1	-1	4	-1024	-768	-1	-1	-1	-1	4		0	0						Untertest1.avi	0	880	547	72	111				0	Content		-72	-111	2916682	1050115773
2933	08:53:31.803	00:00:02.933	176	-1024	-768	-1	-1	-1	-1	4	-1024	-768	-1	-1	-1	-1	4		0	0						Untertest1.avi	0	880	547	72	111				0	Content		-72	-111	2933306	1050132397
2950	08:53:31.820	00:00:02.950	177	-1024	-768	-1	-1	-1	-1	4	-1024	-768	-1	-1	-1	-1	4		0	0						Untertest1.avi	0	880	547	72	111				0	Content		-72	-111	2950495	1050149586
2967	08:53:31.837	00:00:02.966	178	1241,959	1030,367	0,5866514	0,4785667	521,8644	3,304369	3	1226,129	1018,991	0,5869364	0,4785913	525,6689	3,344893	1	6	1226	1019						Untertest1.avi	0	880	547	72	111	1154	919	100	0	Content		1154	908	2966660	1050165751
2983	08:53:31.853	00:00:02.983	179	1242,818	1051,851	0,5866601	0,4781787	519,8934	3,258493	3	1238,067	1043,683	0,5870513	0,4781998	525,9028	3,313137	1	6	1238	1044						Untertest1.avi	0	880	547	72	111	1154	919	100	0	Content		1166	933	2983292	1050182383
3000	08:53:31.870	00:00:02.999	180	1234,152	1041,92	0,5870336	0,477661	526,4164	3,357932	3	1200,454	1029,824	0,5871406	0,4776563	526,4188	3,374114	1	6	1200	1030						Untertest1.avi	0	880	547	72	111	1154	919	100	0	Content		1128	919	2999913	1050199004
3017	08:53:31.887	00:00:03.016	181	1266,729	1054,988	0,5870903	0,477503	526,4039	3,314865	3	1227,64	1038,187	0,5871708	0,4775506	526,4059	3,329954	1	6	1228	1038						Untertest1.avi	0	880	547	72	111	1154	919	100	0	Content		1156	927	3016535	1050215626
3033	08:53:31.903	00:00:03.033	182	879,3229	1031,716	0,5839184	0,4776694	513,8144	3,16567	3	838,0413	1030,229	0,5840339	0,4775257	513,8164	3,177914	1	6	838	1030						Untertest1.avi	0	880	547	72	111	1154	919	100	0	Content		766	919	3033283	1050232374
3050	08:53:31.920	00:00:03.049	183	1235,204	1033,658	0,5869168	0,4776464	520,1143	3,286824	3	1223,46	1024,872	0,5872756	0,4776726	526,8247	3,344792	1	6	1223	1025						Untertest1.avi	0	880	547	72	111	1154	919	100	0	Content		1151	914	3049908	1050248999
3067	08:53:31.937	00:00:03.066	184	1443,468	967,4052	0,5869176	0,476408	527,6414	3,345308	3	1383,316	948,945	0,5868644	0,4764445	527,6437	3,357347	1	7	1383	949						Untertest1.avi	0	880	547	72	111	1810	624	283	0	Content		1311	838	3066528	1050265619
3083	08:53:31.953	00:00:03.083	185	1200,606	839,0369	0,5816901	0,4748713	419,4827	2,64957	3	2144,434	847,6942	0,587882	0,4745557	530,3496	3,53038	1	7	2144	848						Untertest1.avi	0	880	547	72	111	1810	624	283	0	Content		2072	737	3083150	1050282241
3100	08:53:31.970	00:00:03.099	186	1514,324	701,7395	0,7098134	0,3888339	495,5391	3,493769	0	2200,579	750,2529	0,5875629	0,4746976	530,1777	3,527437	0	7	1857	726						Untertest1.avi	0	880	547	72	111	1810	624	283	0	Content		1785	615	3099898	1050298989
3117	08:53:31.987	00:00:03.116	187	1509,42	712,4775	0,7117127	0,3890915	500,8337	3,546147	0	2271,355	753,4838	0,5875598	0,4754165	530,4588	3,64023	0	7	1890	733						Untertest1.avi	0	880	547	72	111	1810	624	283	0	Content		1818	622	3116522	1050315613
3133	08:53:32.003	00:00:03.133	188	1472,176	705,8511	0,7129366	0,3898635	478,4801	3,247769	0	2298,085	773,9551	0,5875483	0,4750488	530,5551	3,622419	0	7	1885	740						Untertest1.avi	0	880	547	72	111	1810	624	283	0	Content		1813	629	3133143	1050332234
3150	08:53:32.020	00:00:03.149	189	1513,568	693,2617	0,7099799	0,3878389	495,6746	3,512979	0	2250,445	772,2838	0,5872656	0,4740618	530,8578	3,582646	0	7	1882	733						Untertest1.avi	0	880	547	72	111	1810	624	283	0	Content		1810	622	3149889	1050348980
3167	08:53:32.037	00:00:03.166	190	1526,895	698,1249	0,7102698	0,3874128	497,2755	3,466011	0	2266,488	775,5439	0,5872495	0,4728369	531,2523	3,627934	0	7	1897	737						Untertest1.avi	0	880	547	72	111	1810	624	283	0	Content		1825	626	3166513	1050365604
3183	08:53:32.053	00:00:03.183	191	1519,71	707,1782	0,7101863	0,3865961	497,5239	3,493917	0	2308,091	756,3814	0,5873201	0,471934	531,4106	3,625892	0	7	1914	732						Untertest1.avi	0	880	547	72	111	1810	624	283	0	Content		1842	621	3183136	1050382227
3200	08:53:32.070	00:00:03.199	192	1564,779	695,5432	0,7104797	0,3866377	497,5143	3,502708	0	2223,496	760,9092	0,5870668	0,4716267	531,6609	3,641766	0	7	1894	728						Untertest1.avi	0	880	547	72	111	1810	624	283	0	Content		1822	617	3199758	1050398849
3217	08:53:32.087	00:00:03.216	193	1510,053	693,0219	0,7101955	0,3859108	497,8649	3,4954	0	2227,851	756,5236	0,5870031	0,4714089	531,8688	3,603643	0	7	1869	725						Untertest1.avi	0	880	547	72	111	1810	624	283	0	Content		1797	614	3216506	1050415597
3233	08:53:32.103	00:00:03.233	194	1529,144	693,5342	0,7101375	0,3856241	497,8826	3,469446	0	2274,462	753,5485	0,5870725	0,4709799	531,8648	3,582572	0	7	1902	724						Untertest1.avi	0	880	547	72	111	1810	624	283	0	Content		1830	613	3233132	1050432223
3250	08:53:32.120	00:00:03.249	195	1533,728	697,9854	0,7130269	0,3845446	507,248	3,544501	0	2287,338	766,5103	0,5870585	0,4702857	531,8513	3,642713	0	7	1911	732						Untertest1.avi	0	880	547	72	111	1810	624	283	0	Content		1839	621	3249754	1050448845
3267	08:53:32.137	00:00:03.266	196	1528,373	700,3234	0,7102067	0,3849056	498,1058	3,508089	0	2173,083	765,09	0,5868418	0,4700476	531,6924	3,634321	0	7	1851	733						Untertest1.avi	0	880	547	72	111	1810	624	283	0	Content		1779	622	3266509	1050465600
3283	08:53:32.153	00:00:03.283	197	1408,029	718,7581	0,7134844	0,38515	475,8256	3,304802	0	2201,745	758,2977	0,5868624	0,4699652	531,6347	3,638502	0	7	1805	739						Untertest1.avi	0	880	547	72	111	1810	624	283	0	Content		1733	628	3283259	1050482350
3300	08:53:32.170	00:00:03.299	198	1539,31	705,5836	0,710663	0,3846383	497,7364	3,507687	0	2227,244	769,0538	0,5869634	0,4699311	531,6421	3,619573	0	7	1883	737						Untertest1.avi	0	880	547	72	111	1810	624	283	0	Content		1811	626	3299883	1050498974
3317	08:53:32.187	00:00:03.316	199	1465,234	717,1066	0,7104463	0,3845945	496,5601	3,542877	0	2236,224	769,7144	0,5874107	0,4702935	531,5414	3,65242	0	7	1851	743						Untertest1.avi	0	880	547	72	111	1810	624	283	0	Content		1779	632	3316506	1050515597
3333	08:53:32.203	00:00:03.333	200	1399,762	776,3627	0,7120825	0,3865011	492,3038	3,483745	0	1557,346	806,228	0,5867369	0,4714051	529,4182	3,477504	0	7	1479	791						Untertest1.avi	0	880	547	72	111	1810	624	283	0	Content		1407	680	3333134	1050532225
3350	08:53:32.220	00:00:03.349	201	1331,892	846,1573	0,7120743	0,3872978	497,2628	3,49129	0	1373,399	872,5167	0,587786	0,4723601	528,6054	3,478022	0	8	1353	859						Untertest1.avi	0	880	547	72	111	1058	866	100	0	Content		1281	748	3349881	1050548972
3367	08:53:32.237	00:00:03.366	202	1265,859	906,1823	0,7127811	0,3880908	496,7856	3,536213	0	1276,095	932,7629	0,5888417	0,4729669	528,1488	3,453253	0	8	1271	919						Untertest1.avi	0	880	547	72	111	1058	866	100	0	Content		1199	808	3366505	1050565596
3383	08:53:32.253	00:00:03.383	203	1222,766	953,7844	0,713542	0,3886802	496,4894	3,530852	0	1139,041	969,6594	0,590062	0,473203	527,7413	3,447634	0	8	1181	962						Untertest1.avi	0	880	547	72	111	1058	866	100	0	Content		1109	851	3383128	1050582219
3400	08:53:32.270	00:00:03.399	204	1134,803	987,2496	0,7143643	0,3888317	496,5493	3,569746	0	1023,565	999,0987	0,5913241	0,4730673	527,4232	3,482345	0	8	1079	993						Untertest1.avi	0	880	547	72	111	1058	866	100	0	Content		1007	882	3399768	1050598859
3417	08:53:32.287	00:00:03.416	205	1074,88	1027,554	0,7149898	0,3892301	496,542	3,516577	0	941,0845	1016,275	0,5923825	0,4729863	527,3067	3,490003	0	8	1008	1022						Untertest1.avi	0	880	547	72	111	1058	866	100	0	Content		936	911	3416502	1050615593
3433	08:53:32.303	00:00:03.433	206	-1024	-768	-1	-1	-1	-1	4	550,3495	1049,499	0,5912771	0,4731255	539,5859	3,548955	0	8	550	1049						Untertest1.avi	0	880	547	72	111	1058	866	100	0	Content		478	938	3433127	1050632218
3450	08:53:32.320	00:00:03.449	207	-1024	-768	-1	-1	-1	-1	4	-1024	-768	-1	-1	-1	-1	4		0	0						Untertest1.avi	0	880	547	72	111				0	Content		-72	-111	3449758	1050648849
3466	08:53:32.336	00:00:03.466	208	-1024	-768	-1	-1	-1	-1	4	-1024	-768	-1	-1	-1	-1	4		0	0						Untertest1.avi	0	880	547	72	111				0	Content		-72	-111	3466372	1050665463
3483	08:53:32.353	00:00:03.483	209	-1024	-768	-1	-1	-1	-1	4	-1024	-768	-1	-1	-1	-1	4		0	0						Untertest1.avi	0	880	547	72	111				0	Content		-72	-111	3483121	1050682212
3500	08:53:32.370	00:00:03.499	210	-1024	-768	-1	-1	-1	-1	4	-1024	-768	-1	-1	-1	-1	4		0	0						Untertest1.avi	0	880	547	72	111				0	Content		-72	-111	3499757	1050698848
3516	08:53:32.386	00:00:03.516	211	-1024	-768	-1	-1	-1	-1	4	-1024	-768	-1	-1	-1	-1	4		0	0						Untertest1.avi	0	880	547	72	111				0	Content		-72	-111	3516370	1050715461
3533	08:53:32.403	00:00:03.532	212	-1024	-768	-1	-1	-1	-1	4	-1024	-768	-1	-1	-1	-1	4		0	0						Untertest1.avi	0	880	547	72	111				0	Content		-72	-111	3532992	1050732083
3550	08:53:32.420	00:00:03.549	213	-1024	-768	-1	-1	-1	-1	4	-1024	-768	-1	-1	-1	-1	4		0	0						Untertest1.avi	0	880	547	72	111				0	Content		-72	-111	3549757	1050748848
3566	08:53:32.436	00:00:03.566	214	-1024	-768	-1	-1	-1	-1	4	-1024	-768	-1	-1	-1	-1	4		0	0						Untertest1.avi	0	880	547	72	111				0	Content		-72	-111	3566364	1050765455
3583	08:53:32.453	00:00:03.582	215	-1024	-768	-1	-1	-1	-1	4	-1024	-768	-1	-1	-1	-1	4		0	0						Untertest1.avi	0	880	547	72	111				0	Content		-72	-111	3582988	1050782079
3600	08:53:32.470	00:00:03.599	216	-1024	-768	-1	-1	-1	-1	4	-1024	-768	-1	-1	-1	-1	4		0	0						Untertest1.avi	0	880	547	72	111				0	Content		-72	-111	3599613	1050798704
3616	08:53:32.486	00:00:03.616	217	-1024	-768	-1	-1	-1	-1	4	-1024	-768	-1	-1	-1	-1	4		0	0						Untertest1.avi	0	880	547	72	111				0	Content		-72	-111	3616360	1050815451
3633	08:53:32.503	00:00:03.632	218	-1024	-768	-1	-1	-1	-1	4	-1024	-768	-1	-1	-1	-1	4		0	0						Untertest1.avi	0	880	547	72	111				0	Content		-72	-111	3632983	1050832074
3650	08:53:32.520	00:00:03.649	219	-1024	-768	-1	-1	-1	-1	4	-1024	-768	-1	-1	-1	-1	4		0	0						Untertest1.avi	0	880	547	72	111				0	Content		-72	-111	3649606	1050848697
3666	08:53:32.536	00:00:03.666	220	-1024	-768	-1	-1	-1	-1	4	-1024	-768	-1	-1	-1	-1	4		0	0						Untertest1.avi	0	880	547	72	111				0	Content		-72	-111	3666230	1050865321
3683	08:53:32.553	00:00:03.682	221	-1024	-768	-1	-1	-1	-1	4	-1024	-768	-1	-1	-1	-1	4		0	0						Untertest1.avi	0	880	547	72	111				0	Content		-72	-111	3682979	1050882070
3700	08:53:32.570	00:00:03.699	222	-1024	-768	-1	-1	-1	-1	4	-1024	-768	-1	-1	-1	-1	4		0	0						Untertest1.avi	0	880	547	72	111				0	Content		-72	-111	3699602	1050898693
3716	08:53:32.586	00:00:03.716	223	-1024	-768	-1	-1	-1	-1	4	-1024	-768	-1	-1	-1	-1	4		0	0						Untertest1.avi	0	880	547	72	111				0	Content		-72	-111	3716225	1050915316
3733	08:53:32.603	00:00:03.732	224	-1024	-768	-1	-1	-1	-1	4	-1024	-768	-1	-1	-1	-1	4		0	0						Untertest1.avi	0	880	547	72	111				0	Content		-72	-111	3732845	1050931936
3751	08:53:32.621	00:00:03.751	225	-1024	-768	-1	-1	-1	-1	4	-1024	-768	-1	-1	-1	-1	4		0	0						Untertest1.avi	0	880	547	72	111				0	Content		-72	-111	3751417	1050950508
3766	08:53:32.636	00:00:03.766	226	-1024	-768	-1	-1	-1	-1	4	-1024	-768	-1	-1	-1	-1	4		0	0						Untertest1.avi	0	880	547	72	111				0	Content		-72	-111	3766219	1050965310
3783	08:53:32.653	00:00:03.782	227	-1024	-768	-1	-1	-1	-1	4	-1024	-768	-1	-1	-1	-1	4		0	0						Untertest1.avi	0	880	547	72	111				0	Content		-72	-111	3782969	1050982060
3800	08:53:32.670	00:00:03.799	228	-1024	-768	-1	-1	-1	-1	4	-1024	-768	-1	-1	-1	-1	4		0	0						Untertest1.avi	0	880	547	72	111				0	Content		-72	-111	3799589	1050998680
3816	08:53:32.686	00:00:03.816	229	-1024	-768	-1	-1	-1	-1	4	-1024	-768	-1	-1	-1	-1	4		0	0						Untertest1.avi	0	880	547	72	111				0	Content		-72	-111	3816212	1051015303
3833	08:53:32.703	00:00:03.832	230	-1024	-768	-1	-1	-1	-1	4	-1024	-768	-1	-1	-1	-1	4		0	0						Untertest1.avi	0	880	547	72	111				0	Content		-72	-111	3832833	1051031924
3849	08:53:32.719	00:00:03.849	231	-1024	-768	-1	-1	-1	-1	4	-1024	-768	-1	-1	-1	-1	4		0	0						Untertest1.avi	0	880	547	72	111				0	Content		-72	-111	3849457	1051048548
3867	08:53:32.737	00:00:03.866	232	-1024	-768	-1	-1	-1	-1	4	-1024	-768	-1	-1	-1	-1	4		0	0						Untertest1.avi	0	880	547	72	111				0	Content		-72	-111	3866648	1051065739
3883	08:53:32.753	00:00:03.882	233	-1024	-768	-1	-1	-1	-1	4	-1024	-768	-1	-1	-1	-1	4		0	0						Untertest1.avi	0	880	547	72	111				0	Content		-72	-111	3882813	1051081904
3899	08:53:32.769	00:00:03.899	234	-1024	-768	-1	-1	-1	-1	4	-1024	-768	-1	-1	-1	-1	4		0	0						Untertest1.avi	0	880	547	72	111				0	Content		-72	-111	3899446	1051098537
3916	08:53:32.786	00:00:03.916	235	687,558	1064,598	0,5968754	0,4672058	526,0093	3,323827	3	643,6955	1055,198	0,5969823	0,4672012	526,0112	3,33361	1	9	644	1055						Untertest1.avi	0	880	547	72	111	543	955	33	0	Content		572	944	3916070	1051115161
3933	08:53:32.803	00:00:03.932	236	631,9813	1085,637	0,5984805	0,4675906	526,0076	3,298931	3	587,1545	1076,697	0,5986198	0,4675857	526,0077	3,307763	1	9	587	1077						Untertest1.avi	0	880	547	72	111	543	955	33	0	Content		515	966	3932821	1051131912
3949	08:53:32.819	00:00:03.949	237	-1024	-768	-1	-1	-1	-1	4	-1024	-768	-1	-1	-1	-1	4		0	0						Untertest1.avi	0	880	547	72	111				0	Content		-72	-111	3949442	1051148533
3966	08:53:32.836	00:00:03.966	238	-1024	-768	-1	-1	-1	-1	4	-1024	-768	-1	-1	-1	-1	4		0	0						Untertest1.avi	0	880	547	72	111				0	Content		-72	-111	3966064	1051165155
3983	08:53:32.853	00:00:03.982	239	-1024	-768	-1	-1	-1	-1	4	-1024	-768	-1	-1	-1	-1	4		0	0						Untertest1.avi	0	880	547	72	111				0	Content		-72	-111	3982700	1051181791
3999	08:53:32.869	00:00:03.999	240	-1024	-768	-1	-1	-1	-1	4	-1024	-768	-1	-1	-1	-1	4		0	0						Untertest1.avi	0	880	547	72	111				0	Content		-72	-111	3999435	1051198526
4016	08:53:32.886	00:00:04.016	241	-1024	-768	-1	-1	-1	-1	4	-1024	-768	-1	-1	-1	-1	4		0	0						Untertest1.avi	0	880	547	72	111				0	Content		-72	-111	4016061	1051215152
4033	08:53:32.903	00:00:04.032	242	-1024	-768	-1	-1	-1	-1	4	-1024	-768	-1	-1	-1	-1	4		0	0						Untertest1.avi	0	880	547	72	111				0	Content		-72	-111	4032695	1051231786
4049	08:53:32.919	00:00:04.049	243	-1024	-768	-1	-1	-1	-1	4	-1024	-768	-1	-1	-1	-1	4		0	0						Untertest1.avi	0	880	547	72	111				0	Content		-72	-111	4049306	1051248397
4066	08:53:32.936	00:00:04.066	244	-1024	-768	-1	-1	-1	-1	4	-1024	-768	-1	-1	-1	-1	4		0	0						Untertest1.avi	0	880	547	72	111				0	Content		-72	-111	4066053	1051265144
4083	08:53:32.953	00:00:04.082	245	-1024	-768	-1	-1	-1	-1	4	-1024	-768	-1	-1	-1	-1	4		0	0						Untertest1.avi	0	880	547	72	111				0	Content		-72	-111	4082684	1051281775
4099	08:53:32.969	00:00:04.099	246	-1024	-768	-1	-1	-1	-1	4	-1024	-768	-1	-1	-1	-1	4		0	0						Untertest1.avi	0	880	547	72	111				0	Content		-72	-111	4099302	1051298393
4116	08:53:32.986	00:00:04.115	247	-1024	-768	-1	-1	-1	-1	4	-1024	-768	-1	-1	-1	-1	4		0	0						Untertest1.avi	0	880	547	72	111				0	Content		-72	-111	4115925	1051315016
4133	08:53:33.003	00:00:04.132	248	-1024	-768	-1	-1	-1	-1	4	-1024	-768	-1	-1	-1	-1	4		0	0						Untertest1.avi	0	880	547	72	111				0	Content		-72	-111	4132679	1051331770
4149	08:53:33.019	00:00:04.149	249	-1024	-768	-1	-1	-1	-1	4	-1024	-768	-1	-1	-1	-1	4		0	0						Untertest1.avi	0	880	547	72	111				0	Content		-72	-111	4149297	1051348388
4166	08:53:33.036	00:00:04.165	250	-1024	-768	-1	-1	-1	-1	4	-1024	-768	-1	-1	-1	-1	4		0	0						Untertest1.avi	0	880	547	72	111				0	Content		-72	-111	4165924	1051365015
4183	08:53:33.053	00:00:04.182	251	-1024	-768	-1	-1	-1	-1	4	-1024	-768	-1	-1	-1	-1	4		0	0						Untertest1.avi	0	880	547	72	111				0	Content		-72	-111	4182547	1051381638
4199	08:53:33.069	00:00:04.199	252	-1024	-768	-1	-1	-1	-1	4	-1024	-768	-1	-1	-1	-1	4		0	0						Untertest1.avi	0	880	547	72	111				0	Content		-72	-111	4199293	1051398384
4216	08:53:33.086	00:00:04.215	253	-1024	-768	-1	-1	-1	-1	4	-1024	-768	-1	-1	-1	-1	4		0	0						Untertest1.avi	0	880	547	72	111				0	Content		-72	-111	4215917	1051415008
4233	08:53:33.103	00:00:04.232	254	-1024	-768	-1	-1	-1	-1	4	-1024	-768	-1	-1	-1	-1	4		0	0						Untertest1.avi	0	880	547	72	111				0	Content		-72	-111	4232538	1051431629
4249	08:53:33.119	00:00:04.249	255	-1024	-768	-1	-1	-1	-1	4	-1024	-768	-1	-1	-1	-1	4		0	0						Untertest1.avi	0	880	547	72	111				0	Content		-72	-111	4249161	1051448252
4266	08:53:33.136	00:00:04.265	256	-1024	-768	-1	-1	-1	-1	4	-1024	-768	-1	-1	-1	-1	4		0	0						Untertest1.avi	0	880	547	72	111				0	Content		-72	-111	4265911	1051465002
4283	08:53:33.153	00:00:04.282	257	-1024	-768	-1	-1	-1	-1	4	-1024	-768	-1	-1	-1	-1	4		0	0						Untertest1.avi	0	880	547	72	111				0	Content		-72	-111	4282665	1051481756
4299	08:53:33.169	00:00:04.299	258	-1024	-768	-1	-1	-1	-1	4	-1024	-768	-1	-1	-1	-1	4		0	0						Untertest1.avi	0	880	547	72	111				0	Content		-72	-111	4299154	1051498245
4316	08:53:33.186	00:00:04.315	259	-1024	-768	-1	-1	-1	-1	4	-1024	-768	-1	-1	-1	-1	4		0	0						Untertest1.avi	0	880	547	72	111				0	Content		-72	-111	4315905	1051514996
4333	08:53:33.203	00:00:04.332	260	-1024	-768	-1	-1	-1	-1	4	-1024	-768	-1	-1	-1	-1	4		0	0						Untertest1.avi	0	880	547	72	111				0	Content		-72	-111	4332526	1051531617
4350	08:53:33.220	00:00:04.349	261	-1024	-768	-1	-1	-1	-1	4	-1024	-768	-1	-1	-1	-1	4		0	0						Untertest1.avi	0	880	547	72	111				0	Content		-72	-111	4349593	1051548684
4367	08:53:33.237	00:00:04.366	262	-1024	-768	-1	-1	-1	-1	4	-1024	-768	-1	-1	-1	-1	4		0	0						Untertest1.avi	0	880	547	72	111				0	Content		-72	-111	4366978	1051566069
4384	08:53:33.254	00:00:04.384	263	-1024	-768	-1	-1	-1	-1	4	-1024	-768	-1	-1	-1	-1	4		0	0						Untertest1.avi	0	880	547	72	111				0	Content		-72	-111	4384213	1051583304
4399	08:53:33.269	00:00:04.399	264	-1024	-768	-1	-1	-1	-1	4	-1024	-768	-1	-1	-1	-1	4		0	0						Untertest1.avi	0	880	547	72	111				0	Content		-72	-111	4399141	1051598232
4416	08:53:33.286	00:00:04.415	265	-1024	-768	-1	-1	-1	-1	4	-1024	-768	-1	-1	-1	-1	4		0	0						Untertest1.avi	0	880	547	72	111				0	Content		-72	-111	4415764	1051614855
4433	08:53:33.303	00:00:04.432	266	-1024	-768	-1	-1	-1	-1	4	-1024	-768	-1	-1	-1	-1	4		0	0						Untertest1.avi	0	880	547	72	111				0	Content		-72	-111	4432513	1051631604
4449	08:53:33.319	00:00:04.449	267	-1024	-768	-1	-1	-1	-1	4	-1024	-768	-1	-1	-1	-1	4		0	0						Untertest1.avi	0	880	547	72	111				0	Content		-72	-111	4449135	1051648226
4466	08:53:33.336	00:00:04.465	268	-1024	-768	-1	-1	-1	-1	4	-1024	-768	-1	-1	-1	-1	4		0	0						Untertest1.avi	0	880	547	72	111				0	Content		-72	-111	4465759	1051664850
4482	08:53:33.352	00:00:04.482	269	-1024	-768	-1	-1	-1	-1	4	-1024	-768	-1	-1	-1	-1	4		0	0						Untertest1.avi	0	880	547	72	111				0	Content		-72	-111	4482380	1051681471
4500	08:53:33.370	00:00:04.499	270	-1024	-768	-1	-1	-1	-1	4	-1024	-768	-1	-1	-1	-1	4		0	0						Untertest1.avi	0	880	547	72	111				0	Content		-72	-111	4499587	1051698678
4517	08:53:33.387	00:00:04.516	271	-1024	-768	-1	-1	-1	-1	4	-1024	-768	-1	-1	-1	-1	4		0	0						Untertest1.avi	0	880	547	72	111				0	Content		-72	-111	4516949	1051716040
4534	08:53:33.404	00:00:04.534	272	-1024	-768	-1	-1	-1	-1	4	-1024	-768	-1	-1	-1	-1	4		0	0						Untertest1.avi	0	880	547	72	111				0	Content		-72	-111	4534195	1051733286
4549	08:53:33.419	00:00:04.548	273	-1024	-768	-1	-1	-1	-1	4	-1024	-768	-1	-1	-1	-1	4		0	0						Untertest1.avi	0	880	547	72	111				0	Content		-72	-111	4548996	1051748087
4566	08:53:33.436	00:00:04.565	274	-1024	-768	-1	-1	-1	-1	4	-1024	-768	-1	-1	-1	-1	4		0	0						Untertest1.avi	0	880	547	72	111				0	Content		-72	-111	4565744	1051764835
4582	08:53:33.452	00:00:04.582	275	-1024	-768	-1	-1	-1	-1	4	-1024	-768	-1	-1	-1	-1	4		0	0						Untertest1.avi	0	880	547	72	111				0	Content		-72	-111	4582368	1051781459
4599	08:53:33.469	00:00:04.599	276	-1024	-768	-1	-1	-1	-1	4	-1024	-768	-1	-1	-1	-1	4		0	0						Untertest1.avi	0	880	547	72	111				0	Content		-72	-111	4599116	1051798207
4616	08:53:33.486	00:00:04.615	277	-1024	-768	-1	-1	-1	-1	4	-1024	-768	-1	-1	-1	-1	4		0	0						Untertest1.avi	0	880	547	72	111				0	Content		-72	-111	4615615	1051814706
4632	08:53:33.502	00:00:04.632	278	-1024	-768	-1	-1	-1	-1	4	-1024	-768	-1	-1	-1	-1	4		0	0						Untertest1.avi	0	880	547	72	111				0	Content		-72	-111	4632238	1051831329
4649	08:53:33.519	00:00:04.649	279	-1024	-768	-1	-1	-1	-1	4	-1024	-768	-1	-1	-1	-1	4		0	0						Untertest1.avi	0	880	547	72	111				0	Content		-72	-111	4649429	1051848520
4667	08:53:33.537	00:00:04.666	280	-1024	-768	-1	-1	-1	-1	4	-1024	-768	-1	-1	-1	-1	4		0	0						Untertest1.avi	0	880	547	72	111				0	Content		-72	-111	4666803	1051865894
4684	08:53:33.554	00:00:04.684	281	-1024	-768	-1	-1	-1	-1	4	-1024	-768	-1	-1	-1	-1	4		0	0						Untertest1.avi	0	880	547	72	111				0	Content		-72	-111	4684049	1051883140
4699	08:53:33.569	00:00:04.698	282	-1024	-768	-1	-1	-1	-1	4	-1024	-768	-1	-1	-1	-1	4		0	0						Untertest1.avi	0	880	547	72	111				0	Content		-72	-111	4698977	1051898068
4716	08:53:33.586	00:00:04.715	283	-1024	-768	-1	-1	-1	-1	4	-1024	-768	-1	-1	-1	-1	4		0	0						Untertest1.avi	0	880	547	72	111				0	Content		-72	-111	4715600	1051914691
4732	08:53:33.602	00:00:04.732	284	-1024	-768	-1	-1	-1	-1	4	-1024	-768	-1	-1	-1	-1	4		0	0						Untertest1.avi	0	880	547	72	111				0	Content		-72	-111	4732344	1051931435
4749	08:53:33.619	00:00:04.748	285	-1024	-768	-1	-1	-1	-1	4	-1024	-768	-1	-1	-1	-1	4		0	0						Untertest1.avi	0	880	547	72	111				0	Content		-72	-111	4748841	1051947932
4766	08:53:33.636	00:00:04.765	286	-1024	-768	-1	-1	-1	-1	4	-1024	-768	-1	-1	-1	-1	4		0	0						Untertest1.avi	0	880	547	72	111				0	Content		-72	-111	4765589	1051964680
4782	08:53:33.652	00:00:04.782	287	-1024	-768	-1	-1	-1	-1	4	-1024	-768	-1	-1	-1	-1	4		0	0						Untertest1.avi	0	880	547	72	111				0	Content		-72	-111	4782212	1051981303
4799	08:53:33.669	00:00:04.799	288	-1024	-768	-1	-1	-1	-1	4	-1024	-768	-1	-1	-1	-1	4		0	0						Untertest1.avi	0	880	547	72	111				0	Content		-72	-111	4799281	1051998372
4817	08:53:33.687	00:00:04.816	289	-1024	-768	-1	-1	-1	-1	4	-1024	-768	-1	-1	-1	-1	4		0	0						Untertest1.avi	0	880	547	72	111				0	Content		-72	-111	4816652	1052015743
4834	08:53:33.704	00:00:04.833	290	-1024	-768	-1	-1	-1	-1	4	-1024	-768	-1	-1	-1	-1	4		0	0						Untertest1.avi	0	880	547	72	111				0	Content		-72	-111	4833901	1052032992
4849	08:53:33.719	00:00:04.848	291	-1024	-768	-1	-1	-1	-1	4	-1024	-768	-1	-1	-1	-1	4		0	0						Untertest1.avi	0	880	547	72	111				0	Content		-72	-111	4848828	1052047919
4865	08:53:33.735	00:00:04.865	292	-1024	-768	-1	-1	-1	-1	4	-1024	-768	-1	-1	-1	-1	4		0	0						Untertest1.avi	0	880	547	72	111				0	Content		-72	-111	4865453	1052064544
4882	08:53:33.752	00:00:04.882	293	-1024	-768	-1	-1	-1	-1	4	-1024	-768	-1	-1	-1	-1	4		0	0						Untertest1.avi	0	880	547	72	111				0	Content		-72	-111	4882200	1052081291
4899	08:53:33.769	00:00:04.898	294	-1024	-768	-1	-1	-1	-1	4	-1024	-768	-1	-1	-1	-1	4		0	0						Untertest1.avi	0	880	547	72	111				0	Content		-72	-111	4898823	1052097914
4915	08:53:33.785	00:00:04.915	295	-1024	-768	-1	-1	-1	-1	4	-1024	-768	-1	-1	-1	-1	4		0	0						Untertest1.avi	0	880	547	72	111				0	Content		-72	-111	4915445	1052114536
4932	08:53:33.802	00:00:04.932	296	-1024	-768	-1	-1	-1	-1	4	-1024	-768	-1	-1	-1	-1	4		0	0						Untertest1.avi	0	880	547	72	111				0	Content		-72	-111	4932112	1052131203
4949	08:53:33.819	00:00:04.948	297	-1024	-768	-1	-1	-1	-1	4	-1024	-768	-1	-1	-1	-1	4		0	0						Untertest1.avi	0	880	547	72	111				0	Content		-72	-111	4948692	1052147783
4966	08:53:33.836	00:00:04.965	298	-1024	-768	-1	-1	-1	-1	4	-1024	-768	-1	-1	-1	-1	4		0	0						Untertest1.avi	0	880	547	72	111				0	Content		-72	-111	4965884	1052164975
4983	08:53:33.853	00:00:04.983	299	-1024	-768	-1	-1	-1	-1	4	-1024	-768	-1	-1	-1	-1	4		0	0						Untertest1.avi	0	880	547	72	111				0	Content		-72	-111	4983253	1052182344
5001	08:53:33.871	00:00:05.000	300	-1024	-768	-1	-1	-1	-1	4	-1024	-768	-1	-1	-1	-1	4		0	0						Untertest1.avi	0	880	547	72	111				0	Content		-72	-111	5000510	1052199601
5015	08:53:33.885	00:00:05.015	301	-1024	-768	-1	-1	-1	-1	4	-1024	-768	-1	-1	-1	-1	4		0	0						Untertest1.avi	0	880	547	72	111				0	Content		-72	-111	5015307	1052214398
5032	08:53:33.902	00:00:05.032	302	-1024	-768	-1	-1	-1	-1	4	-1024	-768	-1	-1	-1	-1	4		0	0						Untertest1.avi	0	880	547	72	111				0	Content		-72	-111	5032054	1052231145
5049	08:53:33.919	00:00:05.048	303	-1024	-768	-1	-1	-1	-1	4	-1024	-768	-1	-1	-1	-1	4		0	0						Untertest1.avi	0	880	547	72	111				0	Content		-72	-111	5048677	1052247768
5065	08:53:33.935	00:00:05.065	304	-1024	-768	-1	-1	-1	-1	4	-1024	-768	-1	-1	-1	-1	4		0	0						Untertest1.avi	0	880	547	72	111				0	Content		-72	-111	5065301	1052264392
5082	08:53:33.952	00:00:05.081	305	-1024	-768	-1	-1	-1	-1	4	-1024	-768	-1	-1	-1	-1	4		0	0						Untertest1.avi	0	880	547	72	111				0	Content		-72	-111	5081923	1052281014
5099	08:53:33.969	00:00:05.098	306	-1024	-768	-1	-1	-1	-1	4	-1024	-768	-1	-1	-1	-1	4		0	0						Untertest1.avi	0	880	547	72	111				0	Content		-72	-111	5098547	1052297638
5116	08:53:33.986	00:00:05.115	307	-1024	-768	-1	-1	-1	-1	4	-1024	-768	-1	-1	-1	-1	4		0	0						Untertest1.avi	0	880	547	72	111				0	Content		-72	-111	5115740	1052314831
5133	08:53:34.003	00:00:05.133	308	-1024	-768	-1	-1	-1	-1	4	-1024	-768	-1	-1	-1	-1	4		0	0						Untertest1.avi	0	880	547	72	111				0	Content		-72	-111	5133113	1052332204
5150	08:53:34.020	00:00:05.150	309	-1024	-768	-1	-1	-1	-1	4	-1024	-768	-1	-1	-1	-1	4		0	0						Untertest1.avi	0	880	547	72	111				0	Content		-72	-111	5150485	1052349576
5165	08:53:34.035	00:00:05.165	310	-1024	-768	-1	-1	-1	-1	4	-1024	-768	-1	-1	-1	-1	4		0	0						Untertest1.avi	0	880	547	72	111				0	Content		-72	-111	5165286	1052364377
5182	08:53:34.052	00:00:05.181	311	-1024	-768	-1	-1	-1	-1	4	-1024	-768	-1	-1	-1	-1	4		0	0						Untertest1.avi	0	880	547	72	111				0	Content		-72	-111	5181908	1052380999
5199	08:53:34.069	00:00:05.198	312	-1024	-768	-1	-1	-1	-1	4	-1024	-768	-1	-1	-1	-1	4		0	0						Untertest1.avi	0	880	547	72	111				0	Content		-72	-111	5198655	1052397746
5215	08:53:34.085	00:00:05.215	313	-1024	-768	-1	-1	-1	-1	4	-1024	-768	-1	-1	-1	-1	4		0	0						Untertest1.avi	0	880	547	72	111				0	Content		-72	-111	5215278	1052414369
5232	08:53:34.102	00:00:05.231	314	-1024	-768	-1	-1	-1	-1	4	-1024	-768	-1	-1	-1	-1	4		0	0						Untertest1.avi	0	880	547	72	111				0	Content		-72	-111	5231901	1052430992
5249	08:53:34.119	00:00:05.248	315	-1024	-768	-1	-1	-1	-1	4	-1024	-768	-1	-1	-1	-1	4		0	0						Untertest1.avi	0	880	547	72	111				0	Content		-72	-111	5248524	1052447615
5266	08:53:34.136	00:00:05.265	316	-1024	-768	-1	-1	-1	-1	4	-1024	-768	-1	-1	-1	-1	4		0	0						Untertest1.avi	0	880	547	72	111				0	Content		-72	-111	5265591	1052464682
5283	08:53:34.153	00:00:05.282	317	-1024	-768	-1	-1	-1	-1	4	-1024	-768	-1	-1	-1	-1	4		0	0						Untertest1.avi	0	880	547	72	111				0	Content		-72	-111	5282968	1052482059
5300	08:53:34.170	00:00:05.300	318	-1024	-768	-1	-1	-1	-1	4	-1024	-768	-1	-1	-1	-1	4		0	0						Untertest1.avi	0	880	547	72	111				0	Content		-72	-111	5300214	1052499305
5315	08:53:34.185	00:00:05.315	319	-1024	-768	-1	-1	-1	-1	4	-1024	-768	-1	-1	-1	-1	4		0	0						Untertest1.avi	0	880	547	72	111				0	Content		-72	-111	5315141	1052514232
5332	08:53:34.202	00:00:05.331	320	-1024	-768	-1	-1	-1	-1	4	-1024	-768	-1	-1	-1	-1	4		0	0						Untertest1.avi	0	880	547	72	111				0	Content		-72	-111	5331764	1052530855
5349	08:53:34.219	00:00:05.348	321	-1024	-768	-1	-1	-1	-1	4	-1024	-768	-1	-1	-1	-1	4		0	0						Untertest1.avi	0	880	547	72	111				0	Content		-72	-111	5348509	1052547600
5365	08:53:34.235	00:00:05.365	322	-1024	-768	-1	-1	-1	-1	4	-1024	-768	-1	-1	-1	-1	4		0	0						Untertest1.avi	0	880	547	72	111				0	Content		-72	-111	5365132	1052564223
5382	08:53:34.252	00:00:05.381	323	-1024	-768	-1	-1	-1	-1	4	-1024	-768	-1	-1	-1	-1	4		0	0						Untertest1.avi	0	880	547	72	111				0	Content		-72	-111	5381757	1052580848
5398	08:53:34.268	00:00:05.398	324	-1024	-768	-1	-1	-1	-1	4	-1024	-768	-1	-1	-1	-1	4		0	0						Untertest1.avi	0	880	547	72	111				0	Content		-72	-111	5398386	1052597477
5416	08:53:34.286	00:00:05.415	325	-1024	-768	-1	-1	-1	-1	4	-1024	-768	-1	-1	-1	-1	4		0	0						Untertest1.avi	0	880	547	72	111				0	Content		-72	-111	5415570	1052614661
5432	08:53:34.302	00:00:05.431	326	1485,427	945,5364	0,6065423	0,4707388	526,4638	3,181153	3	1436,456	928,1746	0,6065475	0,4707573	526,465	3,196425	1	10	1436	928						Untertest1.avi	0	880	547	72	111	1435	821	216	0	Content		1364	817	5431739	1052630830
5448	08:53:34.318	00:00:05.448	327	1402,492	937,7025	0,6052552	0,4711764	501,754	2,988283	3	1487,708	938,489	0,6065332	0,471132	526,3659	3,157846	1	10	1488	938						Untertest1.avi	0	880	547	72	111	1435	821	216	0	Content		1416	827	5448372	1052647463
5465	08:53:34.335	00:00:05.464	328	1403,412	945,7126	0,6050876	0,4715627	501,754	2,953896	3	1517,625	975,7015	0,6065938	0,4715395	527,0065	3,152587	1	10	1518	976						Untertest1.avi	0	880	547	72	111	1435	821	216	0	Content		1446	865	5464994	1052664085
5482	08:53:34.352	00:00:05.481	329	1592,829	966,3484	0,6062976	0,4722383	526,3485	3,147389	3	1521,21	946,9468	0,6061952	0,4722735	526,3497	3,158296	1	10	1521	947						Untertest1.avi	0	880	547	72	111	1435	821	216	0	Content		1449	836	5481619	1052680710
5498	08:53:34.368	00:00:05.498	330	1541,574	944,2156	0,743993	0,4132735	504,593	3,231663	0	1548,65	928,9133	0,6059405	0,4727897	526,3961	3,176276	0	10	1545	937						Untertest1.avi	0	880	547	72	111	1435	821	216	0	Content		1473	826	5498368	1052697459
5515	08:53:34.385	00:00:05.514	331	1508,254	934,3198	0,7451902	0,413711	508,5522	3,316022	0	1569,797	938,7231	0,6056023	0,4730949	526,5557	3,151837	0	10	1539	937						Untertest1.avi	0	880	547	72	111	1435	821	216	0	Content		1467	826	5514991	1052714082
5532	08:53:34.402	00:00:05.531	332	1497,313	943,311	0,743813	0,4141358	504,9279	3,266204	0	1568,165	934,3925	0,6052252	0,4734903	526,6088	3,162939	0	10	1533	939						Untertest1.avi	0	880	547	72	111	1435	821	216	0	Content		1461	828	5531615	1052730706
5548	08:53:34.418	00:00:05.548	333	1480,668	922,1263	0,7413144	0,4146552	497,7859	3,253688	0	1576,077	946,3182	0,6047561	0,4739062	526,7544	3,160638	0	10	1528	934						Untertest1.avi	0	880	547	72	111	1435	821	216	0	Content		1456	823	5548238	1052747329
5565	08:53:34.435	00:00:05.564	334	1384,745	908,0996	0,7387475	0,4151345	491,3862	3,199454	0	1561,974	949,162	0,6043054	0,4742653	526,6225	3,193147	0	10	1473	929						Untertest1.avi	0	880	547	72	111	1435	821	216	0	Content		1401	818	5564987	1052764078
5582	08:53:34.452	00:00:05.581	335	1433,248	911,3868	0,7403233	0,4160921	496,3618	3,203359	0	1551,522	939,9512	0,6038119	0,4746274	526,4313	3,164449	0	10	1492	926						Untertest1.avi	0	880	547	72	111	1435	821	216	0	Content		1420	815	5581608	1052780699
5598	08:53:34.468	00:00:05.598	336	1443,792	915,6714	0,7399888	0,4165455	496,6662	3,205199	0	1549,861	928,7163	0,6033366	0,4750987	526,4756	3,187247	0	10	1497	922						Untertest1.avi	0	880	547	72	111	1435	821	216	0	Content		1425	811	5598234	1052797325
5615	08:53:34.485	00:00:05.614	337	1432,987	918,6737	0,7396728	0,4167892	496,8079	3,239642	0	1560,609	943,6699	0,6029029	0,4754845	526,9284	3,194924	0	10	1497	931						Untertest1.avi	0	880	547	72	111	1435	821	216	0	Content		1425	820	5614857	1052813948
5632	08:53:34.502	00:00:05.631	338	1416,944	921,0358	0,7391886	0,416838	496,8828	3,212625	0	1574,53	939,9423	0,6023342	0,4756815	526,933	3,163897	0	10	1496	930						Untertest1.avi	0	880	547	72	111	1435	821	216	0	Content		1424	819	5631607	1052830698
5648	08:53:34.518	00:00:05.648	339	1437,12	770,4369	0,7383854	0,4149287	497,2123	3,255277	0	1696,966	775,0361	0,6024582	0,4736779	527,4977	3,278365	0	11	1567	773						Untertest1.avi	0	880	547	72	111	1656	473	250	0	Content		1495	662	5648227	1052847318
5665	08:53:34.535	00:00:05.664	340	1441,304	617,3256	0,7375188	0,4133883	497,7838	3,282671	0	1972,552	580,7088	0,6023459	0,4722517	529,0597	3,359944	0	11	1707	599						Untertest1.avi	0	880	547	72	111	1656	473	250	0	Content		1635	488	5664854	1052863945
5681	08:53:34.551	00:00:05.681	341	1441,963	583,4485	0,7368144	0,4138005	497,6689	3,2763	0	2021,992	587,0947	0,6011825	0,4729617	529,1008	3,359947	0	11	1732	585						Untertest1.avi	0	880	547	72	111	1656	473	250	0	Content		1660	474	5681475	1052880566
5698	08:53:34.568	00:00:05.698	342	1444,708	583,9179	0,7360372	0,4146682	497,6843	3,286795	0	2028,742	569,4883	0,6002088	0,4741373	529,0168	3,394874	0	11	1737	577						Untertest1.avi	0	880	547	72	111	1656	473	250	0	Content		1665	466	5698226	1052897317
5715	08:53:34.585	00:00:05.714	343	1438,722	581,5858	0,7350762	0,4153407	497,8821	3,30625	0	1985,258	581,3627	0,5991442	0,4750397	529,1066	3,424119	0	11	1712	581						Untertest1.avi	0	880	547	72	111	1656	473	250	0	Content		1640	470	5714850	1052913941
5731	08:53:34.601	00:00:05.731	344	1444,857	583,8425	0,7341883	0,4160701	497,7114	3,319186	0	2052,161	582,3115	0,5982543	0,4760467	529,1996	3,401325	0	11	1749	583						Untertest1.avi	0	880	547	72	111	1656	473	250	0	Content		1677	472	5731473	1052930564
5748	08:53:34.618	00:00:05.748	345	1440,275	580,918	0,7333052	0,4167051	497,8772	3,301702	0	2008,077	577,3259	0,5972254	0,4771934	529,0762	3,378794	0	11	1724	579						Untertest1.avi	0	880	547	72	111	1656	473	250	0	Content		1652	468	5748097	1052947188
5765	08:53:34.635	00:00:05.764	346	1455,09	586,5649	0,7325215	0,4172065	498,2833	3,333371	0	1923,105	594,6597	0,5963029	0,4781138	529,0857	3,379693	0	11	1689	591						Untertest1.avi	0	880	547	72	111	1656	473	250	0	Content		1617	480	5764846	1052963937
5781	08:53:34.651	00:00:05.781	347	1438,528	586,5037	0,731784	0,4178338	498,1645	3,3135	0	2041,494	574,038	0,5957935	0,4790975	529,6509	3,456206	0	11	1740	580						Untertest1.avi	0	880	547	72	111	1656	473	250	0	Content		1668	469	5781469	1052980560
5798	08:53:34.668	00:00:05.798	348	1444,089	587,4329	0,7310872	0,4184707	498,3431	3,337252	0	2018,757	585,2034	0,5951128	0,4800863	529,7609	3,443772	0	11	1731	586						Untertest1.avi	0	880	547	72	111	1656	473	250	0	Content		1659	475	5798095	1052997186
5815	08:53:34.685	00:00:05.814	349	1435,308	585,9841	0,730517	0,4190084	498,2939	3,336518	0	2031,74	585,3318	0,5945056	0,4809637	529,6395	3,421426	0	11	1734	586						Untertest1.avi	0	880	547	72	111	1656	473	250	0	Content		1662	475	5814717	1053013808
5831	08:53:34.701	00:00:05.831	350	1447,079	585,0732	0,730048	0,4196278	498,7735	3,342327	0	2058,011	576,5408	0,5940742	0,4816812	529,7683	3,474328	0	11	1753	581						Untertest1.avi	0	880	547	72	111	1656	473	250	0	Content		1681	470	5831467	1053030558
5848	08:53:34.718	00:00:05.848	351	1458,44	584,5227	0,7297063	0,4201369	498,6115	3,352783	0	2053,221	571,7427	0,59367	0,4823167	529,8421	3,486529	0	11	1756	578						Untertest1.avi	0	880	547	72	111	1656	473	250	0	Content		1684	467	5848089	1053047180
5865	08:53:34.735	00:00:05.864	352	1458,847	599,7545	0,7293649	0,4206128	498,677	3,369541	0	1992,192	576,869	0,5932803	0,4829075	529,8902	3,527514	0	11	1726	588						Untertest1.avi	0	880	547	72	111	1656	473	250	0	Content		1654	477	5864715	1053063806
5881	08:53:34.751	00:00:05.881	353	1397,036	590,448	0,7294931	0,4206668	498,9793	3,374118	0	1476,666	609,186	0,5921301	0,4831227	528,5317	3,341449	0	11	1437	600						Untertest1.avi	0	880	547	72	111	1656	473	250	0	Content		1365	489	5881349	1053080440
5898	08:53:34.768	00:00:05.898	354	1136,839	509,4993	0,7313669	0,4192497	498,5625	3,381982	0	1185,928	529,0929	0,5947	0,4822154	527,3752	3,383602	0	12	1161	519						Untertest1.avi	0	880	547	72	111	630	239	633	0	Content		1089	408	5898087	1053097178
5915	08:53:34.785	00:00:05.914	355	905,3262	454,0511	0,7336347	0,4177534	498,4543	3,462729	0	951,6314	447,4738	0,5969296	0,4812918	526,948	3,381438	0	12	928	451						Untertest1.avi	0	880	547	72	111	630	239	633	0	Content		856	340	5914709	1053113800
5931	08:53:34.801	00:00:05.931	356	754,0984	453,2453	0,7352393	0,4170971	498,5013	3,412794	0	786,8497	419,5237	0,5983461	0,4807663	526,5253	3,444995	0	12	770	436						Untertest1.avi	0	880	547	72	111	630	239	633	0	Content		698	325	5931344	1053130435
5948	08:53:34.818	00:00:05.948	357	-1024	-768	-1	-1	-1	-1	4	621,9557	399,6078	0,5990419	0,4804806	526,7175	3,439178	0	12	622	400						Untertest1.avi	0	880	547	72	111	630	239	633	0	Content		550	289	5948082	1053147173
5965	08:53:34.835	00:00:05.964	358	687,4699	349,3047	0,7357492	0,4174554	498,1608	3,413699	0	692,3875	353,8156	0,598546	0,4806641	526,3774	3,354291	0	12	690	352						Untertest1.avi	0	880	547	72	111	630	239	633	0	Content		618	241	5964707	1053163798
5981	08:53:34.851	00:00:05.981	359	693,9224	350,5236	0,735748	0,4180585	498,1235	3,404727	0	675,2044	345,3976	0,5981662	0,4809914	526,1876	3,392673	0	12	685	348						Untertest1.avi	0	880	547	72	111	630	239	633	0	Content		613	237	5981345	1053180436
5998	08:53:34.868	00:00:05.997	360	693,8586	348,6569	0,7360206	0,4183045	498,7447	3,429556	0	671,1089	362,8659	0,5980113	0,4808049	526,2115	3,389593	0	12	682	356						Untertest1.avi	0	880	547	72	111	630	239	633	0	Content		610	245	5997954	1053197045
6015	08:53:34.885	00:00:06.014	361	684,7309	358,5237	0,736255	0,4187014	498,7281	3,446137	0	675,715	353,4093	0,5978369	0,480932	526,172	3,362549	0	12	680	356						Untertest1.avi	0	880	547	72	111	630	239	633	0	Content		608	245	6014700	1053213791
6031	08:53:34.901	00:00:06.031	362	692,3536	350,568	0,7363663	0,4192698	498,7837	3,420001	0	668,446	347,9536	0,5976317	0,481206	526,0213	3,357517	0	12	680	349						Untertest1.avi	0	880	547	72	111	630	239	633	0	Content		608	238	6031340	1053230431
6048	08:53:34.918	00:00:06.047	363	714,5032	351,8658	0,7364559	0,4197652	498,6525	3,400425	0	687,5519	351,6848	0,5975845	0,4814799	526,5037	3,396885	0	12	701	352						Untertest1.avi	0	880	547	72	111	630	239	633	0	Content		629	241	6047950	1053247041
6065	08:53:34.935	00:00:06.064	364	710,59	352,7643	0,7364849	0,4202998	498,7946	3,40306	0	699,0689	348,3443	0,5973914	0,4818544	526,7955	3,38356	0	12	705	351						Untertest1.avi	0	880	547	72	111	630	239	633	0	Content		633	240	6064571	1053263662
6081	08:53:34.951	00:00:06.081	365	709,0602	353,4803	0,7365002	0,4210527	498,905	3,404408	0	713,9323	337,3303	0,5971121	0,4822782	526,6532	3,383257	0	12	711	345						Untertest1.avi	0	880	547	72	111	630	239	633	0	Content		639	234	6081332	1053280423
6098	08:53:34.968	00:00:06.097	366	698,4147	363,4388	0,7365187	0,4220057	499,0664	3,422807	0	711,2841	342,1854	0,5968236	0,4828258	527,0536	3,374542	0	12	705	353						Untertest1.avi	0	880	547	72	111	630	239	633	0	Content		633	242	6097943	1053297034
6115	08:53:34.985	00:00:06.114	367	706,4132	352,3757	0,7365094	0,4231451	499,5059	3,411679	0	697,2057	342,4855	0,5964351	0,4835026	527,0464	3,395922	0	12	702	347						Untertest1.avi	0	880	547	72	111	630	239	633	0	Content		630	236	6114567	1053313658
6131	08:53:35.001	00:00:06.131	368	697,6477	342,2112	0,7365664	0,4244459	499,933	3,386593	0	697,4155	345,4364	0,596044	0,4842978	527,0554	3,343277	0	12	698	344						Untertest1.avi	0	880	547	72	111	630	239	633	0	Content		626	233	6131191	1053330282
6148	08:53:35.018	00:00:06.147	369	733,8037	326,2475	0,7367458	0,4257829	500,1914	3,312155	0	710,7047	317,9271	0,5957251	0,4852393	527,2127	3,256061	0	12	722	322						Untertest1.avi	0	880	547	72	111	630	239	633	0	Content		650	211	6147940	1053347031
6165	08:53:35.035	00:00:06.164	370	746,548	343,2553	0,7367472	0,4272023	500,475	3,249436	0	724,0203	325,2921	0,5953301	0,4862864	527,4825	3,200852	0	12	735	334						Untertest1.avi	0	880	547	72	111	630	239	633	0	Content		663	223	6164563	1053363654
6181	08:53:35.051	00:00:06.181	371	-1024	-768	-1	-1	-1	-1	4	727,786	315,0612	0,5948856	0,4874991	527,3672	3,15587	0	12	728	315						Untertest1.avi	0	880	547	72	111	630	239	633	0	Content		656	204	6181189	1053380280
6198	08:53:35.068	00:00:06.197	372	708,2892	351,766	0,7363399	0,4303083	501,6127	3,263993	0	697,0084	355,7784	0,5942422	0,4887986	527,7689	3,252182	0	12	703	354						Untertest1.avi	0	880	547	72	111	630	239	633	0	Content		631	243	6197810	1053396901
6215	08:53:35.085	00:00:06.214	373	696,6837	341,1549	0,7360265	0,4321804	501,8504	3,192293	0	712,4958	339,7752	0,593626	0,4902775	527,8925	3,150885	0	12	705	340						Untertest1.avi	0	880	547	72	111	630	239	633	0	Content		633	229	6214559	1053413650
6231	08:53:35.101	00:00:06.231	374	693,1347	350,7618	0,7357762	0,4339097	502,3514	3,166856	0	712,1526	341,7113	0,5929726	0,4915566	528,1926	3,11375	0	12	703	346						Untertest1.avi	0	880	547	72	111	630	239	633	0	Content		631	235	6231183	1053430274
6248	08:53:35.118	00:00:06.247	375	693,339	355,1677	0,7355667	0,4356156	502,7338	3,130493	0	705,7644	339,2535	0,5923041	0,492781	528,299	3,089299	0	12	700	347						Untertest1.avi	0	880	547	72	111	630	239	633	0	Content		628	236	6247806	1053446897
6264	08:53:35.134	00:00:06.264	376	690,6751	354,732	0,7353196	0,4373854	503,1837	3,089219	0	707,458	354,2775	0,591672	0,4939438	528,6051	3,064628	0	12	699	355						Untertest1.avi	0	880	547	72	111	630	239	633	0	Content		627	244	6264427	1053463518
6281	08:53:35.151	00:00:06.281	377	699,0035	350,4634	0,7352185	0,439053	503,4787	3,063009	0	699,656	347,2043	0,5910314	0,494949	528,7261	3,061654	0	12	699	349						Untertest1.avi	0	880	547	72	111	630	239	633	0	Content		627	238	6281178	1053480269
6298	08:53:35.168	00:00:06.297	378	704,9231	349,5632	0,7350456	0,4407586	503,9781	2,988757	0	699,9713	344,1535	0,5904704	0,4958257	529,1258	2,992919	0	12	702	347						Untertest1.avi	0	880	547	72	111	630	239	633	0	Content		630	236	6297800	1053496891
6314	08:53:35.184	00:00:06.314	379	692,2625	361,3925	0,735008	0,4424356	504,2059	3,014387	0	693,0279	361,1285	0,5900165	0,496721	529,4158	3,013013	0	12	693	361						Untertest1.avi	0	880	547	72	111	630	239	633	0	Content		621	250	6314428	1053513519
6331	08:53:35.201	00:00:06.331	380	684,8458	363,7888	0,7350653	0,4441338	504,4536	3,011371	0	714,8354	340,6968	0,5897124	0,4973986	529,6873	2,949117	0	12	700	352						Untertest1.avi	0	880	547	72	111	630	239	633	0	Content		628	241	6331050	1053530141
6348	08:53:35.218	00:00:06.347	381	687,2919	362,2062	0,7354788	0,4454673	505,3902	3,002641	0	706,0624	347,8179	0,5896419	0,4977629	529,7179	2,946872	0	12	697	355						Untertest1.avi	0	880	547	72	111	630	239	633	0	Content		625	244	6347796	1053546887
6364	08:53:35.234	00:00:06.364	382	709,7547	343,5304	0,7360885	0,4464322	505,6967	2,872546	0	710,7787	334,9739	0,5898621	0,4978285	529,8222	2,884986	0	12	710	339						Untertest1.avi	0	880	547	72	111	630	239	633	0	Content		638	228	6364421	1053563512
6381	08:53:35.251	00:00:06.381	383	700,6805	346,2355	0,7371082	0,4469813	506,0746	2,92592	0	716,3577	341,4501	0,5904481	0,4974204	530,1367	2,864722	0	12	709	344						Untertest1.avi	0	880	547	72	111	630	239	633	0	Content		637	233	6381044	1053580135
6398	08:53:35.268	00:00:06.397	384	700,2745	351,1689	0,7383374	0,4470765	506,7719	2,899232	0	696,0328	351,1839	0,5912262	0,4965418	530,4581	2,898134	0	12	698	351						Untertest1.avi	0	880	547	72	111	630	239	633	0	Content		626	240	6397667	1053596758
6414	08:53:35.284	00:00:06.414	385	698,1738	349,9359	0,7397147	0,4470048	506,9688	2,861051	0	710,8377	339,947	0,5922387	0,4951964	530,6686	2,822088	0	12	705	345						Untertest1.avi	0	880	547	72	111	630	239	633	0	Content		633	234	6414417	1053613508
6431	08:53:35.301	00:00:06.431	386	694,1429	346,4033	0,7410529	0,4469784	507,6813	2,864384	0	710,3413	342,5835	0,5932882	0,4937112	530,975	2,818977	0	12	702	344						Untertest1.avi	0	880	547	72	111	630	239	633	0	Content		630	233	6431041	1053630132
6448	08:53:35.318	00:00:06.447	387	695,4204	353,3508	0,7424981	0,4471107	507,9722	2,892322	0	694,9001	348,5816	0,5943633	0,4923272	531,3798	2,870601	0	12	695	351						Untertest1.avi	0	880	547	72	111	630	239	633	0	Content		623	240	6447664	1053646755
6464	08:53:35.334	00:00:06.464	388	687,7655	356,0717	0,7439621	0,4474432	508,2163	2,887506	0	725,1577	344,2254	0,5956203	0,4909872	531,7244	2,805276	0	12	706	350						Untertest1.avi	0	880	547	72	111	630	239	633	0	Content		634	239	6464298	1053663389
6481	08:53:35.351	00:00:06.481	389	697,8356	353,5317	0,7455017	0,4480405	508,6151	2,865554	0	697,2173	352,8448	0,5967532	0,4899082	531,7715	2,872041	0	12	698	353						Untertest1.avi	0	880	547	72	111	630	239	633	0	Content		626	242	6481035	1053680126
6498	08:53:35.368	00:00:06.497	390	696,4491	353,331	0,7470912	0,4487866	508,9979	2,836097	0	695,5773	342,234	0,59803	0,4890535	532,1013	2,854055	0	12	696	348						Untertest1.avi	0	880	547	72	111	630	239	633	0	Content		624	237	6497659	1053696750
6514	08:53:35.384	00:00:06.514	391	698,3195	363,3745	0,7486898	0,4494901	509,3577	2,848036	0	705,1887	336,8898	0,5994145	0,4882702	532,2826	2,779286	0	12	702	350						Untertest1.avi	0	880	547	72	111	630	239	633	0	Content		630	239	6514292	1053713383
6531	08:53:35.401	00:00:06.530	392	786,7345	295,7978	0,7492276	0,4494783	509,8064	2,849245	0	793,3665	278,3958	0,6003467	0,4865913	532,7866	2,790381	0	13	790	287						Untertest1.avi	0	880	547	72	111	874	-34	333	0	Content		718	176	6530906	1053729997
6548	08:53:35.418	00:00:06.547	393	909,4442	168,8365	0,7499762	0,4488561	510,6436	2,831333	0	925,71	155,7591	0,601184	0,4843827	533,6337	2,815214	0	13	918	162						Untertest1.avi	0	880	547	72	111	874	-34	333	0	Content		846	51	6547653	1053746744
6564	08:53:35.434	00:00:06.564	394	916,4413	87,71301	0,7515814	0,4483551	511,306	2,805225	0	960,5394	74,4243	0,6025441	0,4827189	533,9534	2,809376	0	13	938	81						Untertest1.avi	0	880	547	72	111	874	-34	333	0	Content		866	-30	6564285	1053763376
6581	08:53:35.451	00:00:06.580	395	920,4565	90,60178	0,753484	0,4482014	511,128	2,81073	0	957,325	61,68371	0,6038272	0,4814501	534,2036	2,833733	0	13	939	76						Untertest1.avi	0	880	547	72	111	874	-34	333	0	Content		867	-35	6580898	1053779989
6598	08:53:35.468	00:00:06.597	396	917,3229	97,93517	0,7550002	0,4476407	511,3989	2,796622	0	959,647	57,1147	0,605047	0,4798399	534,3655	2,82233	0	13	938	78						Untertest1.avi	0	880	547	72	111	874	-34	333	0	Content		866	-33	6597522	1053796613
6614	08:53:35.484	00:00:06.614	397	914,9283	100,3344	0,7563258	0,4467364	511,919	2,817937	0	934,9719	52,76994	0,6060653	0,4779028	534,8737	2,80461	0	13	925	77						Untertest1.avi	0	880	547	72	111	874	-34	333	0	Content		853	-34	6614279	1053813370
6631	08:53:35.501	00:00:06.630	398	919,3025	101,9252	0,7574899	0,4455836	511,9893	2,832803	0	940,8457	45,48064	0,6070088	0,4759755	535,1472	2,826331	0	13	930	74						Untertest1.avi	0	880	547	72	111	874	-34	333	0	Content		858	-37	6630893	1053829984
6648	08:53:35.518	00:00:06.647	399	943,0671	87,83289	0,7584014	0,4443025	512,5442	2,823345	0	959,8218	60,23363	0,6077498	0,4735917	534,9459	2,768549	0	13	951	74						Untertest1.avi	0	880	547	72	111	874	-34	333	0	Content		879	-37	6647516	1053846607
6664	08:53:35.534	00:00:06.664	400	949,5294	91,51984	0,7590563	0,4426318	512,8448	2,816144	0	944,0911	75,71452	0,6082354	0,4714806	535,4274	2,801692	0	13	947	84						Untertest1.avi	0	880	547	72	111	874	-34	333	0	Content		875	-27	6664272	1053863363
6681	08:53:35.551	00:00:06.680	401	944,1035	74,11587	0,7593408	0,4408896	513,3225	2,825538	0	954,1105	70,76952	0,6085525	0,4693493	535,7736	2,812703	0	13	949	72						Untertest1.avi	0	880	547	72	111	874	-34	333	0	Content		877	-39	6680888	1053879979
6698	08:53:35.568	00:00:06.697	402	935,1009	86,73087	0,7595249	0,4390151	513,8409	2,851157	0	950,832	61,97405	0,6087134	0,4672014	536,2172	2,79523	0	13	943	74						Untertest1.avi	0	880	547	72	111	874	-34	333	0	Content		871	-37	6697510	1053896601
6714	08:53:35.584	00:00:06.714	403	926,2877	85,67746	0,7595627	0,437067	514,1985	2,852665	0	952,4785	78,10394	0,608777	0,464956	536,7879	2,79213	0	13	939	82						Untertest1.avi	0	880	547	72	111	874	-34	333	0	Content		867	-29	6714137	1053913228
6731	08:53:35.601	00:00:06.730	404	938,293	88,28753	0,7595081	0,4350547	514,6498	2,816686	0	968,2345	59,32594	0,6087797	0,4626921	537,1808	2,786126	0	13	953	74						Untertest1.avi	0	880	547	72	111	874	-34	333	0	Content		881	-37	6730884	1053929975
6748	08:53:35.618	00:00:06.747	405	949,03	90,85627	0,7592996	0,4331109	515,0331	2,880299	0	962,7373	80,01768	0,6087002	0,4605861	537,6034	2,840175	0	13	956	85						Untertest1.avi	0	880	547	72	111	874	-34	333	0	Content		884	-26	6747506	1053946597
6764	08:53:35.634	00:00:06.764	406	942,6653	81,15616	0,7588139	0,4314227	515,5664	2,840039	0	962,5063	66,28169	0,6084045	0,4587984	538,0992	2,854435	0	13	953	74						Untertest1.avi	0	880	547	72	111	874	-34	333	0	Content		881	-37	6764128	1053963219
6781	08:53:35.651	00:00:06.780	407	938,944	85,89484	0,7581013	0,429838	515,9046	2,836458	0	949,7701	75,65657	0,6078979	0,4572162	538,7125	2,850505	0	13	944	81						Untertest1.avi	0	880	547	72	111	874	-34	333	0	Content		872	-30	6780753	1053979844
6798	08:53:35.668	00:00:06.797	408	932,8217	82,94498	0,7572735	0,428575	516,6149	2,9179	0	958,4436	76,65487	0,6073369	0,4558726	539,0801	2,867281	0	13	946	80						Untertest1.avi	0	880	547	72	111	874	-34	333	0	Content		874	-31	6797501	1053996592
6814	08:53:35.684	00:00:06.814	409	947,5798	73,46477	0,7563854	0,4274877	517,1712	2,827489	0	949,1199	65,58607	0,6066616	0,45494	539,77	2,866813	0	13	948	70						Untertest1.avi	0	880	547	72	111	874	-34	333	0	Content		876	-41	6814124	1054013215
6831	08:53:35.701	00:00:06.830	410	943,3442	82,9431	0,7554471	0,4266933	517,541	2,906132	0	958,8435	69,83827	0,6059545	0,4544388	540,3872	2,83943	0	13	951	76						Untertest1.avi	0	880	547	72	111	874	-34	333	0	Content		879	-35	6830748	1054029839
6847	08:53:35.717	00:00:06.847	411	940,2065	83,2661	0,7543948	0,4262893	517,9509	2,913649	0	961,7872	69,57941	0,6051489	0,4544965	540,8855	2,904113	0	13	951	76						Untertest1.avi	0	880	547	72	111	874	-34	333	0	Content		879	-35	6847371	1054046462
6864	08:53:35.734	00:00:06.864	412	1040,887	103,5555	0,7522266	0,4271152	518,6725	2,945969	0	1046,245	70,59648	0,6036393	0,4557987	541,5378	2,917706	0	14	1044	87						Untertest1.avi	0	880	547	72	111	1146	56	233	0	Content		972	-24	6864119	1054063210
6881	08:53:35.751	00:00:06.880	413	1166,018	133,7306	0,7498744	0,4286072	519,166	2,969006	0	1217,413	89,77023	0,6020523	0,4576537	542,5974	2,967775	0	14	1192	112						Untertest1.avi	0	880	547	72	111	1146	56	233	0	Content		1120	1	6880745	1054079836
6897	08:53:35.767	00:00:06.897	414	1228,453	159,78	0,7483127	0,4300177	519,7968	2,958848	0	1280,228	114,6978	0,6006915	0,4599664	542,8283	2,938994	0	14	1254	137						Untertest1.avi	0	880	547	72	111	1146	56	233	0	Content		1182	26	6897368	1054096459
6914	08:53:35.784	00:00:06.913	415	1186,077	184,2796	0,7472172	0,4314727	520,1341	3,008477	0	1255,523	147,0084	0,5996943	0,4621274	543,2953	2,973492	0	14	1221	166						Untertest1.avi	0	880	547	72	111	1146	56	233	0	Content		1149	55	6913991	1054113082
6931	08:53:35.801	00:00:06.930	416	1177,834	185,5381	0,7460907	0,4331443	520,34	3,050324	0	1283,832	136,9863	0,5987826	0,464357	543,5224	2,983367	0	14	1231	161						Untertest1.avi	0	880	547	72	111	1146	56	233	0	Content		1159	50	6930739	1054129830
6947	08:53:35.817	00:00:06.947	417	1187,684	165,8405	0,7451797	0,435111	520,6799	3,0581	0	1260,773	129,4228	0,5979685	0,4667533	543,9125	2,984562	0	14	1224	148						Untertest1.avi	0	880	547	72	111	1146	56	233	0	Content		1152	37	6947363	1054146454
6964	08:53:35.834	00:00:06.963	418	1178,651	180,1944	0,7444274	0,4372057	521,0267	3,043753	0	1258,186	156,9312	0,5973415	0,4692346	544,145	3,019424	0	14	1218	169						Untertest1.avi	0	880	547	72	111	1146	56	233	0	Content		1146	58	6963988	1054163079
6981	08:53:35.851	00:00:06.980	419	1179,919	179,4301	0,7438853	0,4394808	521,1971	3,077493	0	1256,38	153,8376	0,596872	0,4718564	544,4049	3,028721	0	14	1218	167						Untertest1.avi	0	880	547	72	111	1146	56	233	0	Content		1146	56	6980611	1054179702
6997	08:53:35.867	00:00:06.997	420	1183,614	186,9861	0,743512	0,4419172	521,3958	3,087311	0	1244,016	151,9062	0,596624	0,4743807	544,7794	3,076174	0	14	1214	169						Untertest1.avi	0	880	547	72	111	1146	56	233	0	Content		1142	58	6997360	1054196451
7014	08:53:35.884	00:00:07.013	421	1179,235	186,9022	0,7432941	0,4444885	521,6207	3,140706	0	1253,806	155,5625	0,5964595	0,476872	544,9832	3,063596	0	14	1217	171						Untertest1.avi	0	880	547	72	111	1146	56	233	0	Content		1145	60	7013984	1054213075
7031	08:53:35.901	00:00:07.030	422	1170,078	178,0352	0,7431548	0,4472362	521,7874	3,153922	0	1247,91	166,2045	0,5964097	0,4793805	545,1721	3,126985	0	14	1209	172						Untertest1.avi	0	880	547	72	111	1146	56	233	0	Content		1137	61	7030607	1054229698
7047	08:53:35.917	00:00:07.047	423	1171,634	187,7212	0,7432998	0,4498045	522,0217	3,182125	0	1255,729	145,5758	0,5965418	0,4817577	545,3725	3,102695	0	14	1214	167						Untertest1.avi	0	880	547	72	111	1146	56	233	0	Content		1142	56	7047234	1054246325
7064	08:53:35.934	00:00:07.063	424	1165,876	186,6673	0,7437922	0,4521056	522,0267	3,173504	0	1247,917	151,0105	0,5969735	0,4840408	545,4855	3,146646	0	14	1207	169						Untertest1.avi	0	880	547	72	111	1146	56	233	0	Content		1135	58	7063981	1054263072
7081	08:53:35.951	00:00:07.080	425	1221,682	220,35	0,7438578	0,4555157	522,4042	3,229952	0	1293,461	188,814	0,5973949	0,487239	545,7849	3,241362	0	14	1258	205						Untertest1.avi	0	880	547	72	111	1146	56	233	0	Content		1186	94	7080605	1054279696
7097	08:53:35.967	00:00:07.097	426	1352,752	370,3821	0,7430128	0,4602751	522,5526	3,255585	0	1409,817	366,9457	0,5973482	0,4910952	546,5523	3,231201	0	15	1381	369						Untertest1.avi	0	880	547	72	111	1367	352	233	0	Content		1309	258	7097228	1054296319
7114	08:53:35.984	00:00:07.113	427	1412,901	461,0835	0,7433932	0,4632513	522,4426	3,300928	0	1500,234	451,6874	0,5977843	0,4939177	547,7004	3,281257	0	15	1457	456						Untertest1.avi	0	880	547	72	111	1367	352	233	0	Content		1385	345	7113850	1054312941
7131	08:53:36.001	00:00:07.130	428	1358,764	486,5336	0,745369	0,4652955	513,7547	3,212593	0	1516,158	458,5803	0,5983313	0,4955294	548,0662	3,25563	0	15	1437	473						Untertest1.avi	0	880	547	72	111	1367	352	233	0	Content		1365	362	7130599	1054329690
7147	08:53:36.017	00:00:07.147	429	1380,139	464,29	0,7453087	0,466521	522,4531	3,327199	0	1516,356	462,4192	0,5989616	0,4970615	548,054	3,255274	0	15	1448	463						Untertest1.avi	0	880	547	72	111	1367	352	233	0	Content		1376	352	7147222	1054346313
7164	08:53:36.034	00:00:07.163	430	1385,768	470,1394	0,7462316	0,468002	522,4325	3,32434	0	1518,379	457,5255	0,5996695	0,4984267	548,1131	3,281533	0	15	1452	464						Untertest1.avi	0	880	547	72	111	1367	352	233	0	Content		1380	353	7163846	1054362937
7180	08:53:36.050	00:00:07.180	431	1383,636	454,6085	0,7471111	0,4691665	522,3548	3,365297	0	1501,683	469,5647	0,6004019	0,4995141	547,9958	3,236486	0	15	1443	462						Untertest1.avi	0	880	547	72	111	1367	352	233	0	Content		1371	351	7180471	1054379562
7197	08:53:36.067	00:00:07.197	432	1402,794	458,3167	0,7480253	0,4700624	522,5099	3,330901	0	1505,005	466,2469	0,6012199	0,5003293	548,0375	3,266533	0	15	1454	462						Untertest1.avi	0	880	547	72	111	1367	352	233	0	Content		1382	351	7197219	1054396310
7214	08:53:36.084	00:00:07.213	433	1387,065	453,8573	0,7489932	0,4706151	522,5079	3,357438	0	1504,617	458,5743	0,6021111	0,5008159	547,9532	3,287793	0	15	1446	456						Untertest1.avi	0	880	547	72	111	1367	352	233	0	Content		1374	345	7213843	1054412934
7230	08:53:36.100	00:00:07.230	434	1373,65	463,0007	0,7499672	0,4707683	522,2322	3,333277	0	1494,458	460,1202	0,6030102	0,5009096	547,9473	3,332726	0	15	1434	462						Untertest1.avi	0	880	547	72	111	1367	352	233	0	Content		1362	351	7230466	1054429557
7247	08:53:36.117	00:00:07.247	435	1377,396	463,1971	0,7510138	0,4705991	522,2969	3,367043	0	1499,763	462,6569	0,6039973	0,5006151	547,8719	3,340178	0	15	1439	463						Untertest1.avi	0	880	547	72	111	1367	352	233	0	Content		1367	352	7247091	1054446182
7264	08:53:36.134	00:00:07.263	436	1376,844	460,5136	0,7521155	0,470111	522,5136	3,345325	0	1506,667	459,5411	0,6049932	0,4999897	547,8094	3,348698	0	15	1442	460						Untertest1.avi	0	880	547	72	111	1367	352	233	0	Content		1370	349	7263839	1054462930
7281	08:53:36.151	00:00:07.280	437	1355,139	489,3356	0,7540064	0,46977	515,0924	3,305433	0	1490,274	462,8162	0,6060095	0,4990953	547,905	3,362662	0	15	1423	476						Untertest1.avi	0	880	547	72	111	1367	352	233	0	Content		1351	365	7280559	1054479650
7297	08:53:36.167	00:00:07.297	438	1344,457	484,6797	0,7551314	0,4687968	515,5576	3,326939	0	1510,329	452,045	0,6071144	0,4979529	547,7969	3,33614	0	15	1427	468						Untertest1.avi	0	880	547	72	111	1367	352	233	0	Content		1355	357	7297182	1054496273
7314	08:53:36.184	00:00:07.313	439	1361,765	465,0322	0,7556518	0,4673428	522,1531	3,418896	0	1499,446	470,4585	0,6082212	0,4966522	547,7026	3,374891	0	15	1431	468						Untertest1.avi	0	880	547	72	111	1367	352	233	0	Content		1359	357	7313805	1054512896
7331	08:53:36.201	00:00:07.330	440	1342,664	472,3573	0,7574684	0,4669975	514,6934	3,339509	0	1510,266	459,5809	0,6093406	0,495609	547,8022	3,333471	0	16	1426	466						Untertest1.avi	0	880	547	72	111	1687	453	117	0	Content		1354	355	7330560	1054529651
7347	08:53:36.217	00:00:07.347	441	1538,18	572,9783	0,7571018	0,4669259	522,2978	3,374164	0	1955,389	530,1917	0,6114299	0,4954547	547,1743	3,415903	0	16	1747	552						Untertest1.avi	0	880	547	72	111	1687	453	117	0	Content		1675	441	7347179	1054546270
7364	08:53:36.234	00:00:07.363	442	1567,679	589,6316	0,7580483	0,4659991	522,2269	3,405494	0	1907,282	579,9209	0,6119044	0,4942392	546,2658	3,44509	0	16	1737	585						Untertest1.avi	0	880	547	72	111	1687	453	117	0	Content		1665	474	7363804	1054562895
7381	08:53:36.251	00:00:07.380	443	1530,094	594,8898	0,7592125	0,4647047	522,2341	3,425575	0	2014,894	562,4802	0,6130607	0,4927623	546,0009	3,467754	0	16	1772	579						Untertest1.avi	0	880	547	72	111	1687	453	117	0	Content		1700	468	7380553	1054579644
7397	08:53:36.267	00:00:07.397	444	1552,658	591,1745	0,7603383	0,4631055	521,9097	3,385659	0	2200,913	537,8598	0,6143132	0,4910943	545,8682	3,58169	0	16	1877	565						Untertest1.avi	0	880	547	72	111	1687	453	117	0	Content		1805	454	7397177	1054596268
7414	08:53:36.284	00:00:07.413	445	1536,279	586,4078	0,7616742	0,4614057	521,7266	3,428387	0	2201,153	536,0558	0,6154438	0,4895191	545,965	3,553105	0	16	1869	561						Untertest1.avi	0	880	547	72	111	1687	453	117	0	Content		1797	450	7413801	1054612892
7430	08:53:36.300	00:00:07.430	446	1525,784	583,4843	0,7628906	0,459888	521,7377	3,419258	0	1411,553	656,0962	0,5947923	0,4879682	466,606	2,881637	0	16	1469	620						Untertest1.avi	0	880	547	72	111	1687	453	117	0	Content		1397	509	7430428	1054629519
7447	08:53:36.317	00:00:07.447	447	1543,303	576,4988	0,7639171	0,4586207	521,3934	3,410849	0	2182,456	552,1693	0,6173633	0,4866332	546,0583	3,591101	0	17	1863	564						Untertest1.avi	0	880	547	72	111	1784	456	316	0	Content		1791	453	7447180	1054646271
7464	08:53:36.334	00:00:07.463	448	1560,209	589,7247	0,7645642	0,4576786	521,5118	3,363461	0	2184,096	544,8865	0,6179013	0,4854022	545,6931	3,561142	0	17	1872	567						Untertest1.avi	0	880	547	72	111	1784	456	316	0	Content		1800	456	7463800	1054662891
7480	08:53:36.350	00:00:07.480	449	1520,407	587,885	0,7650166	0,4567939	521,3424	3,409939	0	2149,532	543,7147	0,6181763	0,4842836	545,5933	3,577208	0	17	1835	566						Untertest1.avi	0	880	547	72	111	1784	456	316	0	Content		1763	455	7480419	1054679510
7497	08:53:36.367	00:00:07.497	450	1544,844	587,3257	0,7652852	0,4558554	521,1127	3,42024	0	2196,706	540,1445	0,6183981	0,4832124	545,4458	3,555189	0	17	1871	564						Untertest1.avi	0	880	547	72	111	1784	456	316	0	Content		1799	453	7497046	1054696137
7514	08:53:36.384	00:00:07.513	451	1527,962	590,2607	0,7654834	0,4548759	521,2923	3,397971	0	2179,965	542,239	0,6184313	0,4822271	545,2606	3,575667	0	17	1854	566						Untertest1.avi	0	880	547	72	111	1784	456	316	0	Content		1782	455	7513793	1054712884
7530	08:53:36.400	00:00:07.530	452	1536,588	601,4882	0,7657205	0,4539062	521,0547	3,423898	0	2194,71	533,5663	0,61844	0,4813337	545,1313	3,553997	0	17	1866	568						Untertest1.avi	0	880	547	72	111	1784	456	316	0	Content		1794	457	7530419	1054729510
7547	08:53:36.417	00:00:07.547	453	1527,1	579,5626	0,7659183	0,4530971	521,0978	3,431309	0	2227,681	538,3425	0,6184363	0,4805289	544,8443	3,592929	0	17	1877	559						Untertest1.avi	0	880	547	72	111	1784	456	316	0	Content		1805	448	7547043	1054746134
7564	08:53:36.434	00:00:07.563	454	1542,531	585,0851	0,7662835	0,4523815	521,0416	3,452109	0	2176,525	531,0957	0,6184879	0,4797626	544,6215	3,550687	0	17	1860	558						Untertest1.avi	0	880	547	72	111	1784	456	316	0	Content		1788	447	7563666	1054762757
7580	08:53:36.450	00:00:07.580	455	1529,458	591,3313	0,7667756	0,4518394	520,8347	3,458952	0	2186,166	545,0903	0,6186821	0,4790458	544,3251	3,594518	0	17	1858	568						Untertest1.avi	0	880	547	72	111	1784	456	316	0	Content		1786	457	7580415	1054779506
7597	08:53:36.467	00:00:07.597	456	1541,615	594,3825	0,7674527	0,4515569	520,5912	3,451383	0	2159,408	538,9887	0,6189235	0,4783556	543,9802	3,583714	0	17	1851	567						Untertest1.avi	0	880	547	72	111	1784	456	316	0	Content		1779	456	7597040	1054796131
7614	08:53:36.484	00:00:07.613	457	1523,753	587,6177	0,7681409	0,4516003	520,6766	3,45639	0	2168,957	542,4424	0,6192485	0,4777745	543,7604	3,649703	0	17	1846	565						Untertest1.avi	0	880	547	72	111	1784	456	316	0	Content		1774	454	7613668	1054812759
7630	08:53:36.500	00:00:07.630	458	1535,322	581,6729	0,7687716	0,4519449	520,1909	3,444546	0	2173,241	542,839	0,6195028	0,4772882	543,2598	3,620828	0	17	1854	562						Untertest1.avi	0	880	547	72	111	1784	456	316	0	Content		1782	451	7630293	1054829384
7647	08:53:36.517	00:00:07.647	459	1521,331	590,9067	0,7692911	0,452637	520,0347	3,435619	0	1964,351	568,2486	0,6193576	0,4769373	543,0599	3,50341	0	17	1743	580						Untertest1.avi	0	880	547	72	111	1784	456	316	0	Content		1671	469	7647041	1054846132
7664	08:53:36.534	00:00:07.663	460	1531,896	588,2181	0,7696418	0,453447	519,7983	3,486621	0	2200,921	540,0034	0,6196881	0,4766148	542,7114	3,630307	0	17	1866	564						Untertest1.avi	0	880	547	72	111	1784	456	316	0	Content		1794	453	7663663	1054862754
7680	08:53:36.550	00:00:07.680	461	1526,722	585,6564	0,7698048	0,4544039	519,7695	3,478485	0	2148,883	551,7731	0,6195119	0,476358	542,3083	3,592207	0	17	1838	569						Untertest1.avi	0	880	547	72	111	1784	456	316	0	Content		1766	458	7680288	1054879379
7697	08:53:36.567	00:00:07.696	462	1540,91	576,8314	0,7698933	0,4556268	519,3979	3,485873	0	2156,678	558,4951	0,6193132	0,4762534	542,0361	3,618344	0	17	1849	568						Untertest1.avi	0	880	547	72	111	1784	456	316	0	Content		1777	457	7696914	1054896005
7714	08:53:36.584	00:00:07.713	463	1524,982	598,2424	0,7698992	0,4570444	519,3187	3,46875	0	2190,715	556,2462	0,6190059	0,4763157	541,5236	3,612561	0	17	1858	577						Untertest1.avi	0	880	547	72	111	1784	456	316	0	Content		1786	466	7713663	1054912754
7730	08:53:36.600	00:00:07.730	464	1604,719	648,3473	0,7695655	0,4597234	519,5627	3,482871	0	1893,053	648,6052	0,6180058	0,4775297	539,9205	3,504137	0	17	1749	648						Untertest1.avi	0	880	547	72	111	1784	456	316	0	Content		1677	537	7730288	1054929379
7747	08:53:36.617	00:00:07.746	465	1715,673	736,8903	0,7691171	0,4622194	519,6144	3,495138	0	-1024	-768	-1	-1	-1	-1	4	17	1716	737						Untertest1.avi	0	880	547	72	111	1784	456	316	0	Content		1644	626	7746911	1054946002
7764	08:53:36.634	00:00:07.763	466	1691,15	767,3032	0,7668701	0,4632572	512,7927	3,439866	0	2034,272	741,8398	0,6170385	0,4782106	539,129	3,520682	0	18	1863	755						Untertest1.avi	0	880	547	72	111	1979	637	250	0	Content		1791	644	7763536	1054962627
7780	08:53:36.650	00:00:07.780	467	1721,526	748,7852	0,768901	0,4652517	519,3513	3,492597	0	2560,764	743,8947	0,6171516	0,4780045	538,6957	3,676069	0	18	2141	746						Untertest1.avi	0	880	547	72	111	1979	637	250	0	Content		2069	635	7780286	1054979377
7797	08:53:36.667	00:00:07.796	468	1534,52	767,4399	0,771621	0,4669673	489,9348	3,28686	0	2322,149	741,4894	0,6162192	0,4773675	538,434	3,583077	0	18	1928	754						Untertest1.avi	0	880	547	72	111	1979	637	250	0	Content		1856	643	7796910	1054996001
7814	08:53:36.684	00:00:07.813	469	1709,094	754,8405	0,768356	0,4671679	519,2764	3,473389	0	2657,807	727,562	0,6158245	0,4764699	538,0224	3,727543	0	18	2183	741						Untertest1.avi	0	880	547	72	111	1979	637	250	0	Content		2111	630	7813534	1055012625
7830	08:53:36.700	00:00:07.830	470	1689,044	746,1725	0,7681616	0,4679349	519,1406	3,52399	0	2439,834	733,8723	0,6151505	0,4757214	537,5975	3,650888	0	18	2064	740						Untertest1.avi	0	880	547	72	111	1979	637	250	0	Content		1992	629	7830159	1055029250
7847	08:53:36.717	00:00:07.846	471	1692,361	751,2552	0,7680942	0,4686824	519,1215	3,533311	0	2612,782	743,9725	0,6147246	0,475136	537,2138	3,693656	0	18	2153	748						Untertest1.avi	0	880	547	72	111	1979	637	250	0	Content		2081	637	7846906	1055045997
7864	08:53:36.734	00:00:07.863	472	1719,623	757,0114	0,7679328	0,4694059	518,9252	3,514339	0	-1024	-768	-1	-1	-1	-1	4	18	1720	757						Untertest1.avi	0	880	547	72	111	1979	637	250	0	Content		1648	646	7863531	1055062622
7880	08:53:36.750	00:00:07.880	473	1702,89	757,2332	0,7676137	0,4702164	518,9754	3,50913	0	2225,029	747,6267	0,6131298	0,4742591	536,4675	3,57596	0	18	1964	752						Untertest1.avi	0	880	547	72	111	1979	637	250	0	Content		1892	641	7880155	1055079246
7897	08:53:36.767	00:00:07.896	474	1718,058	763,0918	0,7671685	0,471093	518,7474	3,531413	0	2269,873	738,4188	0,6124232	0,4739309	536,0769	3,604873	0	18	1994	751						Untertest1.avi	0	880	547	72	111	1979	637	250	0	Content		1922	640	7896781	1055095872
7914	08:53:36.784	00:00:07.913	475	1629,56	757,2495	0,7636976	0,4714607	510,1351	3,465079	0	-1024	-768	-1	-1	-1	-1	4	18	1630	757						Untertest1.avi	0	880	547	72	111	1979	637	250	0	Content		1558	646	7913528	1055112619
7930	08:53:36.800	00:00:07.930	476	1688,192	748,9656	0,7657414	0,4728771	518,5244	3,541782	0	2736,284	716,4594	0,6107057	0,4731045	535,2692	3,816626	0	18	2212	733						Untertest1.avi	0	880	547	72	111	1979	637	250	0	Content		2140	622	7930153	1055129244
7947	08:53:36.817	00:00:07.946	477	1697,45	756,8231	0,7648273	0,4739288	518,4719	3,555836	0	2687,141	735,3358	0,6094726	0,4729208	534,7477	3,773364	0	18	2192	746						Untertest1.avi	0	880	547	72	111	1979	637	250	0	Content		2120	635	7946776	1055145867
7963	08:53:36.833	00:00:07.963	478	1718,171	770,2312	0,7638686	0,4750456	518,5261	3,572878	0	2544,282	728,3479	0,6081306	0,4727958	534,3844	3,715483	0	18	2131	749						Untertest1.avi	0	880	547	72	111	1979	637	250	0	Content		2059	638	7963402	1055162493
7980	08:53:36.850	00:00:07.980	479	1574,82	758,4072	0,7655955	0,4767161	491,7635	3,307518	0	2501,777	739,55	0,6066464	0,4728003	533,8016	3,746035	0	18	2038	749						Untertest1.avi	0	880	547	72	111	1979	637	250	0	Content		1966	638	7980150	1055179241
7997	08:53:36.867	00:00:07.996	480	1620,466	766,4863	0,7579654	0,4766136	508,1882	3,525654	0	2576,885	725,8815	0,6051203	0,4726251	533,5553	3,71942	0	18	2099	746						Untertest1.avi	0	880	547	72	111	1979	637	250	0	Content		2027	635	7996775	1055195866
8013	08:53:36.883	00:00:08.013	481	1697,204	746,9914	0,7598864	0,4776143	518,2407	3,587007	0	2208,496	738,9896	0,6029623	0,4722154	532,7417	3,639677	0	19	1953	743						Untertest1.avi	0	880	547	72	111	1807	825	383	0	Content		1881	632	8013397	1055212488
8030	08:53:36.900	00:00:08.030	482	1583,96	785,6144	0,7614075	0,4784636	488,957	3,340094	0	2059,774	751,1343	0,6008031	0,4716448	532,6929	3,602025	0	19	1822	768						Untertest1.avi	0	880	547	72	111	1807	825	383	0	Content		1750	657	8030147	1055229238
8047	08:53:36.917	00:00:08.046	483	1705,874	759,5452	0,7564278	0,4782637	518,4141	3,565813	0	2104,331	754,7082	0,5989385	0,4711565	532,4624	3,61511	0	19	1905	757						Untertest1.avi	0	880	547	72	111	1807	825	383	0	Content		1833	646	8046770	1055245861
8063	08:53:36.933	00:00:08.063	484	1709,323	781,4343	0,7547005	0,4794217	518,1421	3,572363	0	2450,072	791,8764	0,5976202	0,4714134	532,4667	3,742273	0	19	2080	787						Untertest1.avi	0	880	547	72	111	1807	825	383	0	Content		2008	676	8063394	1055262485
8080	08:53:36.950	00:00:08.080	485	1528,903	879,5321	0,754628	0,4816383	505,376	3,472953	0	-1024	-768	-1	-1	-1	-1	4	19	1529	880						Untertest1.avi	0	880	547	72	111	1807	825	383	0	Content		1457	769	8080020	1055279111
8097	08:53:36.967	00:00:08.096	486	1559,113	919,0076	0,7518306	0,4827064	517,5987	3,572089	0	2262,885	963,921	0,5953053	0,4723095	533,8197	3,722522	0	19	1911	941						Untertest1.avi	0	880	547	72	111	1807	825	383	0	Content		1839	830	8096766	1055295857
8113	08:53:36.983	00:00:08.113	487	1559,749	921,8145	0,7501885	0,4837684	517,7448	3,584051	0	2190,627	971,8666	0,5930898	0,472361	533,3731	3,684939	0	19	1875	947						Untertest1.avi	0	880	547	72	111	1807	825	383	0	Content		1803	836	8113394	1055312485
8130	08:53:37.000	00:00:08.130	488	1565,983	916,254	0,7484692	0,484473	517,6727	3,559934	0	2217,957	963,7128	0,5911526	0,4720772	533,0546	3,707525	0	19	1892	940						Untertest1.avi	0	880	547	72	111	1807	825	383	0	Content		1820	829	8130016	1055329107
8147	08:53:37.017	00:00:08.146	489	1566,052	911,1704	0,746543	0,4847192	517,8942	3,562532	0	2187,247	962,5358	0,5888763	0,4714942	532,9805	3,669238	0	19	1877	937						Untertest1.avi	0	880	547	72	111	1807	825	383	0	Content		1805	826	8146640	1055345731
8163	08:53:37.033	00:00:08.163	490	1549,198	907,9722	0,7446778	0,4850169	518,1069	3,583361	0	2207,547	957,6187	0,5867172	0,4711044	532,6396	3,709707	0	19	1878	933						Untertest1.avi	0	880	547	72	111	1807	825	383	0	Content		1806	822	8163390	1055362481
8180	08:53:37.050	00:00:08.180	491	1554,459	911,1209	0,7429773	0,4850216	518,0889	3,572273	0	1323,535	897,6978	0,6055695	0,4707487	425,0606	2,855442	0	19	1439	904						Untertest1.avi	0	880	547	72	111	1807	825	383	0	Content		1367	793	8180015	1055379106
8197	08:53:37.067	00:00:08.196	492	1550,413	927,47	0,7415609	0,4846882	518,1673	3,565871	0	2245,467	969,9548	0,5832256	0,469699	532,2005	3,718759	0	19	1898	949						Untertest1.avi	0	880	547	72	111	1807	825	383	0	Content		1826	838	8196638	1055395729
8213	08:53:37.083	00:00:08.213	493	1554,82	918,2686	0,7403368	0,4844845	518,3239	3,589428	0	2186,274	959,1826	0,5816943	0,4689622	531,8191	3,698845	0	19	1871	939						Untertest1.avi	0	880	547	72	111	1807	825	383	0	Content		1799	828	8213262	1055412353
8230	08:53:37.100	00:00:08.230	494	1580,962	915,229	0,7392461	0,4839966	518,2531	3,593425	0	2193,419	961,7412	0,5803385	0,4678813	531,469	3,701223	0	19	1887	938						Untertest1.avi	0	880	547	72	111	1807	825	383	0	Content		1815	827	8230015	1055429106
8247	08:53:37.117	00:00:08.246	495	1559,674	917,7988	0,7381758	0,4833787	518,1343	3,584669	0	2200,431	967,5012	0,5791599	0,4664866	531,1104	3,690165	0	19	1880	943						Untertest1.avi	0	880	547	72	111	1807	825	383	0	Content		1808	832	8246636	1055445727
8263	08:53:37.133	00:00:08.263	496	1568,652	924,2141	0,7370699	0,4829477	518,342	3,573085	0	2226,347	938,8424	0,5778979	0,4651771	530,9141	3,751794	0	19	1897	932						Untertest1.avi	0	880	547	72	111	1807	825	383	0	Content		1825	821	8263261	1055462352
8280	08:53:37.150	00:00:08.279	497	1561,21	915,64	0,7358786	0,4827013	518,0472	3,61441	0	-1024	-768	-1	-1	-1	-1	4	19	1561	916						Untertest1.avi	0	880	547	72	111	1807	825	383	0	Content		1489	805	8279886	1055478977
8297	08:53:37.167	00:00:08.296	498	1570,033	928,2217	0,7365344	0,4820606	524,0765	3,652164	0	2262,855	958,7785	0,5752368	0,4629152	530,2667	3,755979	0	19	1916	944						Untertest1.avi	0	880	547	72	111	1807	825	383	0	Content		1844	833	8296636	1055495727
8313	08:53:37.183	00:00:08.313	499	1572,476	914,1832	0,7333128	0,482556	517,911	3,608787	0	2168,627	943,5635	0,5736689	0,462188	529,7195	3,694496	0	19	1871	929						Untertest1.avi	0	880	547	72	111	1807	825	383	0	Content		1799	818	8313259	1055512350
8330	08:53:37.200	00:00:08.329	500	1574,846	931,6736	0,7318996	0,4827553	517,8788	3,631531	0	2209,979	946,6957	0,572382	0,4617507	529,4868	3,778871	0	19	1892	939						Untertest1.avi	0	880	547	72	111	1807	825	383	0	Content		1820	828	8329884	1055528975
8347	08:53:37.217	00:00:08.346	501	1584,431	922,61	0,7304381	0,4830845	517,9899	3,631809	0	2211,132	957,8276	0,5706838	0,4616005	529,1794	3,763258	0	19	1898	940						Untertest1.avi	0	880	547	72	111	1807	825	383	0	Content		1826	829	8346508	1055545599
8363	08:53:37.233	00:00:08.363	502	1568,585	925,6433	0,7289058	0,4834308	518,108	3,617362	0	2176,402	947,1559	0,5690865	0,4616395	529,1403	3,716032	0	19	1872	936						Untertest1.avi	0	880	547	72	111	1807	825	383	0	Content		1800	825	8363260	1055562351
8380	08:53:37.250	00:00:08.379	503	1541,359	925,0545	0,7274916	0,4837211	518,1105	3,621901	0	2216,35	965,842	0,5676618	0,4615911	528,9726	3,775084	0	19	1879	945						Untertest1.avi	0	880	547	72	111	1807	825	383	0	Content		1807	834	8379890	1055578981
8397	08:53:37.267	00:00:08.396	504	1383,63	919,2402	0,7268368	0,4841408	517,7625	3,64546	0	1528,912	931,4978	0,5656722	0,4621315	527,0106	3,60823	0	20	1456	925						Untertest1.avi	0	880	547	72	111	1284	809	450	0	Content		1384	814	8396504	1055595595
8413	08:53:37.283	00:00:08.413	505	1317,375	917,4608	0,7262025	0,4844954	517,6812	3,684662	0	1409,256	916,4808	0,5647147	0,4626039	526,3502	3,604261	0	20	1363	917						Untertest1.avi	0	880	547	72	111	1284	809	450	0	Content		1291	806	8413142	1055612233
8430	08:53:37.300	00:00:08.429	506	1319,532	925,3918	0,7248154	0,4846382	517,8801	3,645012	0	1411,578	917,4673	0,563192	0,4631451	526,2402	3,599202	0	20	1366	921						Untertest1.avi	0	880	547	72	111	1284	809	450	0	Content		1294	810	8429882	1055628973
8447	08:53:37.317	00:00:08.446	507	1317,557	916,4375	0,7235062	0,4842925	517,7192	3,646665	0	1405,219	912,3935	0,5617545	0,4633215	526,1783	3,577769	0	20	1361	914						Untertest1.avi	0	880	547	72	111	1284	809	450	0	Content		1289	803	8446505	1055645596
8463	08:53:37.333	00:00:08.463	508	1315,593	913,4852	0,7222719	0,4837772	517,9935	3,636097	0	1396,11	911,0389	0,5603775	0,4633407	526,0771	3,61357	0	20	1356	912						Untertest1.avi	0	880	547	72	111	1284	809	450	0	Content		1284	801	8463169	1055662260
8480	08:53:37.350	00:00:08.479	509	1313,482	918,4611	0,7210135	0,4834342	518,1878	3,652529	0	1406,084	920,2034	0,5590862	0,463367	525,9781	3,590426	0	20	1360	919						Untertest1.avi	0	880	547	72	111	1284	809	450	0	Content		1288	808	8479758	1055678849
8497	08:53:37.367	00:00:08.496	510	1328,771	926,4509	0,7198835	0,4833391	518,2214	3,62404	0	1397,211	911,5533	0,5578709	0,4634782	526,0129	3,62396	0	20	1363	919						Untertest1.avi	0	880	547	72	111	1284	809	450	0	Content		1291	808	8496506	1055695597
8513	08:53:37.383	00:00:08.513	511	1308,351	913,1105	0,718697	0,4834019	518,3577	3,679851	0	1399,902	917,9808	0,5567228	0,4635958	526,0242	3,609338	0	20	1354	916						Untertest1.avi	0	880	547	72	111	1284	809	450	0	Content		1282	805	8513140	1055712231
8530	08:53:37.400	00:00:08.529	512	1316,885	920,9513	0,717703	0,4834428	518,4236	3,663629	0	1397,308	918,8733	0,5556657	0,4636095	526,2049	3,608499	0	20	1357	920						Untertest1.avi	0	880	547	72	111	1284	809	450	0	Content		1285	809	8529752	1055728843
8546	08:53:37.416	00:00:08.546	513	1323,943	924,6908	0,7167208	0,4834388	518,4346	3,650825	0	1398,908	910,6495	0,5546965	0,4635447	526,1175	3,638919	0	20	1361	918						Untertest1.avi	0	880	547	72	111	1284	809	450	0	Content		1289	807	8546379	1055745470
8563	08:53:37.433	00:00:08.563	514	1316,479	919,0957	0,7157916	0,4832279	518,5436	3,677129	0	1394,748	916,7545	0,5537714	0,4634627	526,0841	3,665402	0	20	1356	918						Untertest1.avi	0	880	547	72	111	1284	809	450	0	Content		1284	807	8563141	1055762232
8580	08:53:37.450	00:00:08.579	515	1303,686	920,3236	0,7150311	0,4830351	518,7759	3,666671	0	1413,487	923,765	0,553019	0,4634255	526,1245	3,646543	0	20	1359	922						Untertest1.avi	0	880	547	72	111	1284	809	450	0	Content		1287	811	8579750	1055778841
8596	08:53:37.466	00:00:08.596	516	1316,012	929,1708	0,7144009	0,4829389	518,692	3,717289	0	1403,651	919,3035	0,552329	0,4635336	526,1608	3,670772	0	20	1360	924						Untertest1.avi	0	880	547	72	111	1284	809	450	0	Content		1288	813	8596373	1055795464
8613	08:53:37.483	00:00:08.613	517	1322,594	926,0867	0,713808	0,4829293	518,6193	3,698951	0	1389,404	917,6324	0,5516759	0,4637329	526,1318	3,677662	0	20	1356	922						Untertest1.avi	0	880	547	72	111	1284	809	450	0	Content		1284	811	8613135	1055812226
8630	08:53:37.500	00:00:08.629	518	1313,097	927,6129	0,7131561	0,4829777	518,8008	3,709312	0	1395,101	917,1312	0,5510477	0,4639843	525,9718	3,671941	0	20	1354	922						Untertest1.avi	0	880	547	72	111	1284	809	450	0	Content		1282	811	8629747	1055828838
8646	08:53:37.516	00:00:08.646	519	1331,526	921,1624	0,7124678	0,4830333	518,7542	3,716535	0	1396,089	924,3645	0,5502905	0,4642936	525,9278	3,688348	0	20	1364	923						Untertest1.avi	0	880	547	72	111	1284	809	450	0	Content		1292	812	8646372	1055845463
8663	08:53:37.533	00:00:08.662	520	1320,874	924,6064	0,7116694	0,4831057	518,9473	3,728135	0	1393,935	924,3054	0,5494744	0,4646881	525,9889	3,677546	0	20	1357	924						Untertest1.avi	0	880	547	72	111	1284	809	450	0	Content		1285	813	8662997	1055862088
8680	08:53:37.550	00:00:08.679	521	1308,459	925,0974	0,7108406	0,4831484	518,955	3,747264	0	1398,658	919,136	0,5486408	0,465069	525,9081	3,709481	0	20	1354	922						Untertest1.avi	0	880	547	72	111	1284	809	450	0	Content		1282	811	8679621	1055878712
8696	08:53:37.566	00:00:08.696	522	1312,753	925,4823	0,7100931	0,4830984	519,0186	3,731426	0	1386,269	915,2996	0,5478648	0,46537	525,9576	3,707692	0	20	1350	920						Untertest1.avi	0	880	547	72	111	1284	809	450	0	Content		1278	809	8696373	1055895464
8713	08:53:37.583	00:00:08.712	523	1316,686	912,1957	0,7094586	0,4830776	519,1966	3,752808	0	1393,969	923,8678	0,5471975	0,4656946	525,8541	3,72827	0	20	1355	918						Untertest1.avi	0	880	547	72	111	1284	809	450	0	Content		1283	807	8712995	1055912086
8730	08:53:37.600	00:00:08.729	524	1316,631	924,6913	0,7088187	0,4830511	519,0969	3,752482	0	1384,329	917,3895	0,5465201	0,4661444	525,9621	3,752773	0	20	1350	921						Untertest1.avi	0	880	547	72	111	1284	809	450	0	Content		1278	810	8729621	1055928712
8746	08:53:37.616	00:00:08.746	525	1317,95	916,2706	0,7082253	0,483009	519,257	3,749949	0	1384,881	919,7917	0,5459236	0,466544	525,8426	3,705238	0	20	1351	918						Untertest1.avi	0	880	547	72	111	1284	809	450	0	Content		1279	807	8746369	1055945460
8763	08:53:37.633	00:00:08.762	526	1318,553	925,9271	0,7077523	0,4830235	519,2949	3,731993	0	1389,338	919,6701	0,545393	0,4669304	526,0045	3,725422	0	20	1354	923						Untertest1.avi	0	880	547	72	111	1284	809	450	0	Content		1282	812	8762993	1055962084
8780	08:53:37.650	00:00:08.779	527	1321,324	929,8182	0,7073738	0,4831285	519,1797	3,766597	0	1381,994	908,4346	0,544991	0,4674134	526,0228	3,735268	0	20	1352	919						Untertest1.avi	0	880	547	72	111	1284	809	450	0	Content		1280	808	8779618	1055978709
8796	08:53:37.666	00:00:08.796	528	1330,82	927,2177	0,7070558	0,4832592	519,3709	3,732989	0	1400,56	929,6761	0,5447085	0,4677883	526,1664	3,681972	0	20	1366	928						Untertest1.avi	0	880	547	72	111	1284	809	450	0	Content		1294	817	8796242	1055995333
8813	08:53:37.683	00:00:08.812	529	1301,047	906,311	0,7068787	0,4833977	519,5594	3,733405	0	1385,276	918,0151	0,5445458	0,4680946	526,0919	3,734411	0	20	1343	912						Untertest1.avi	0	880	547	72	111	1284	809	450	0	Content		1271	801	8812993	1056012084
8830	08:53:37.700	00:00:08.829	530	1308,251	911,2238	0,7066914	0,4835248	519,6466	3,776086	0	1399,713	926,1641	0,5443939	0,4685038	526,0934	3,706423	0	20	1354	919						Untertest1.avi	0	880	547	72	111	1284	809	450	0	Content		1282	808	8829616	1056028707
8846	08:53:37.716	00:00:08.846	531	1314,479	923,2946	0,70658	0,4836237	519,691	3,756041	0	1392,69	926,0885	0,5442431	0,4689275	526,2326	3,694979	0	21	1354	925						Untertest1.avi	0	880	547	72	111	1234	841	100	0	Content		1282	814	8846241	1056045332
8863	08:53:37.733	00:00:08.862	532	1294,547	923,0569	0,7064099	0,4837944	519,7075	3,732897	0	1380,935	911,0305	0,5440557	0,4694576	526,3895	3,699848	0	21	1338	917						Untertest1.avi	0	880	547	72	111	1234	841	100	0	Content		1266	806	8862867	1056061958
8880	08:53:37.750	00:00:08.879	533	1305,344	922,1952	0,7062359	0,4842237	519,699	3,722488	0	1397,919	938,2216	0,5439323	0,4702681	526,4434	3,646765	0	21	1352	930						Untertest1.avi	0	880	547	72	111	1234	841	100	0	Content		1280	819	8879614	1056078705
8896	08:53:37.766	00:00:08.896	534	1239,475	971,5541	0,7063981	0,4852594	519,8485	3,711159	0	1310,925	976,4677	0,5444481	0,4718333	526,2449	3,68608	0	21	1275	974						Untertest1.avi	0	880	547	72	111	1234	841	100	0	Content		1203	863	8896241	1056095332
8913	08:53:37.783	00:00:08.912	535	1207,822	1041,167	0,7095023	0,4858388	529,859	3,794314	0	481,6046	1037,126	0,5413322	0,4739561	517,8347	3,456774	0	21	845	1039						Untertest1.avi	0	880	547	72	111	1234	841	100	0	Content		773	928	8912863	1056111954
8929	08:53:37.799	00:00:08.929	536	393,8027	1061,002	0,7004225	0,487518	529,8573	3,717232	0	-1024	-768	-1	-1	-1	-1	4	21	394	1061						Untertest1.avi	0	880	547	72	111	1234	841	100	0	Content		322	950	8929488	1056128579
8946	08:53:37.816	00:00:08.946	537	-1024	-768	-1	-1	-1	-1	4	-1024	-768	-1	-1	-1	-1	4		0	0						Untertest1.avi	0	880	547	72	111				0	Content		-72	-111	8946235	1056145326
8963	08:53:37.833	00:00:08.962	538	-1024	-768	-1	-1	-1	-1	4	-1024	-768	-1	-1	-1	-1	4		0	0						Untertest1.avi	0	880	547	72	111				0	Content		-72	-111	8962859	1056161950
8979	08:53:37.849	00:00:08.979	539	-1024	-768	-1	-1	-1	-1	4	-1024	-768	-1	-1	-1	-1	4		0	0						Untertest1.avi	0	880	547	72	111				0	Content		-72	-111	8979484	1056178575
8996	08:53:37.866	00:00:08.996	540	-1024	-768	-1	-1	-1	-1	4	-1024	-768	-1	-1	-1	-1	4		0	0						Untertest1.avi	0	880	547	72	111				0	Content		-72	-111	8996121	1056195212
9013	08:53:37.883	00:00:09.012	541	-1024	-768	-1	-1	-1	-1	4	-1024	-768	-1	-1	-1	-1	4		0	0						Untertest1.avi	0	880	547	72	111				0	Content		-72	-111	9012858	1056211949
9029	08:53:37.899	00:00:09.029	542	-1024	-768	-1	-1	-1	-1	4	-1024	-768	-1	-1	-1	-1	4		0	0						Untertest1.avi	0	880	547	72	111				0	Content		-72	-111	9029488	1056228579
9046	08:53:37.916	00:00:09.046	543	-1024	-768	-1	-1	-1	-1	4	-1024	-768	-1	-1	-1	-1	4		0	0						Untertest1.avi	0	880	547	72	111				0	Content		-72	-111	9046156	1056245247
9063	08:53:37.933	00:00:09.062	544	-1024	-768	-1	-1	-1	-1	4	-1024	-768	-1	-1	-1	-1	4		0	0						Untertest1.avi	0	880	547	72	111				0	Content		-72	-111	9062814	1056261905
9079	08:53:37.949	00:00:09.079	545	-1024	-768	-1	-1	-1	-1	4	-1024	-768	-1	-1	-1	-1	4		0	0						Untertest1.avi	0	880	547	72	111				0	Content		-72	-111	9079482	1056278573
9096	08:53:37.966	00:00:09.096	546	-1024	-768	-1	-1	-1	-1	4	-1024	-768	-1	-1	-1	-1	4		0	0						Untertest1.avi	0	880	547	72	111				0	Content		-72	-111	9096106	1056295197
9113	08:53:37.983	00:00:09.112	547	-1024	-768	-1	-1	-1	-1	4	-1024	-768	-1	-1	-1	-1	4		0	0						Untertest1.avi	0	880	547	72	111				0	Content		-72	-111	9112773	1056311864
9129	08:53:37.999	00:00:09.129	548	-1024	-768	-1	-1	-1	-1	4	-1024	-768	-1	-1	-1	-1	4		0	0						Untertest1.avi	0	880	547	72	111				0	Content		-72	-111	9129443	1056328534
9146	08:53:38.016	00:00:09.146	549	-1024	-768	-1	-1	-1	-1	4	-1024	-768	-1	-1	-1	-1	4		0	0						Untertest1.avi	0	880	547	72	111				0	Content		-72	-111	9146110	1056345201
9163	08:53:38.033	00:00:09.162	550	-1024	-768	-1	-1	-1	-1	4	-1024	-768	-1	-1	-1	-1	4		0	0						Untertest1.avi	0	880	547	72	111				0	Content		-72	-111	9162725	1056361816
9179	08:53:38.049	00:00:09.179	551	-1024	-768	-1	-1	-1	-1	4	-1024	-768	-1	-1	-1	-1	4		0	0						Untertest1.avi	0	880	547	72	111				0	Content		-72	-111	9179392	1056378483
9196	08:53:38.066	00:00:09.195	552	-1024	-768	-1	-1	-1	-1	4	-1024	-768	-1	-1	-1	-1	4		0	0						Untertest1.avi	0	880	547	72	111				0	Content		-72	-111	9195971	1056395062
9213	08:53:38.083	00:00:09.212	553	-1024	-768	-1	-1	-1	-1	4	-1024	-768	-1	-1	-1	-1	4		0	0						Untertest1.avi	0	880	547	72	111				0	Content		-72	-111	9212717	1056411808
9229	08:53:38.099	00:00:09.229	554	-1024	-768	-1	-1	-1	-1	4	-1024	-768	-1	-1	-1	-1	4		0	0						Untertest1.avi	0	880	547	72	111				0	Content		-72	-111	9229342	1056428433
9246	08:53:38.116	00:00:09.246	555	-1024	-768	-1	-1	-1	-1	4	-1024	-768	-1	-1	-1	-1	4		0	0						Untertest1.avi	0	880	547	72	111				0	Content		-72	-111	9246087	1056445178
9263	08:53:38.133	00:00:09.262	556	-1024	-768	-1	-1	-1	-1	4	-1024	-768	-1	-1	-1	-1	4		0	0						Untertest1.avi	0	880	547	72	111				0	Content		-72	-111	9262705	1056461796
9279	08:53:38.149	00:00:09.279	557	-1024	-768	-1	-1	-1	-1	4	-1024	-768	-1	-1	-1	-1	4		0	0						Untertest1.avi	0	880	547	72	111				0	Content		-72	-111	9279338	1056478429
9296	08:53:38.166	00:00:09.295	558	-1024	-768	-1	-1	-1	-1	4	-1024	-768	-1	-1	-1	-1	4		0	0						Untertest1.avi	0	880	547	72	111				0	Content		-72	-111	9295960	1056495051
9313	08:53:38.183	00:00:09.312	559	-1024	-768	-1	-1	-1	-1	4	-1024	-768	-1	-1	-1	-1	4		0	0						Untertest1.avi	0	880	547	72	111				0	Content		-72	-111	9312585	1056511676
9329	08:53:38.199	00:00:09.329	560	-1024	-768	-1	-1	-1	-1	4	-1024	-768	-1	-1	-1	-1	4		0	0						Untertest1.avi	0	880	547	72	111				0	Content		-72	-111	9329207	1056528298
9346	08:53:38.216	00:00:09.345	561	-1024	-768	-1	-1	-1	-1	4	-1024	-768	-1	-1	-1	-1	4		0	0						Untertest1.avi	0	880	547	72	111				0	Content		-72	-111	9345956	1056545047
9363	08:53:38.233	00:00:09.362	562	-1024	-768	-1	-1	-1	-1	4	-1024	-768	-1	-1	-1	-1	4		0	0						Untertest1.avi	0	880	547	72	111				0	Content		-72	-111	9362581	1056561672
9379	08:53:38.249	00:00:09.379	563	-1024	-768	-1	-1	-1	-1	4	-1024	-768	-1	-1	-1	-1	4		0	0						Untertest1.avi	0	880	547	72	111				0	Content		-72	-111	9379205	1056578296
9396	08:53:38.266	00:00:09.395	564	-1024	-768	-1	-1	-1	-1	4	-1024	-768	-1	-1	-1	-1	4		0	0						Untertest1.avi	0	880	547	72	111				0	Content		-72	-111	9395955	1056595046
9413	08:53:38.283	00:00:09.412	565	-1024	-768	-1	-1	-1	-1	4	-1024	-768	-1	-1	-1	-1	4		0	0						Untertest1.avi	0	880	547	72	111				0	Content		-72	-111	9412578	1056611669
9429	08:53:38.299	00:00:09.429	566	-1024	-768	-1	-1	-1	-1	4	-1024	-768	-1	-1	-1	-1	4		0	0						Untertest1.avi	0	880	547	72	111				0	Content		-72	-111	9429205	1056628296
9446	08:53:38.316	00:00:09.445	567	-1024	-768	-1	-1	-1	-1	4	-1024	-768	-1	-1	-1	-1	4		0	0						Untertest1.avi	0	880	547	72	111				0	Content		-72	-111	9445835	1056644926
9463	08:53:38.333	00:00:09.462	568	-1024	-768	-1	-1	-1	-1	4	-1024	-768	-1	-1	-1	-1	4		0	0						Untertest1.avi	0	880	547	72	111				0	Content		-72	-111	9462577	1056661668
9479	08:53:38.349	00:00:09.479	569	-1024	-768	-1	-1	-1	-1	4	-1024	-768	-1	-1	-1	-1	4		0	0						Untertest1.avi	0	880	547	72	111				0	Content		-72	-111	9479202	1056678293
9496	08:53:38.366	00:00:09.495	570	-1024	-768	-1	-1	-1	-1	4	-1024	-768	-1	-1	-1	-1	4		0	0						Untertest1.avi	0	880	547	72	111				0	Content		-72	-111	9495826	1056694917
9512	08:53:38.382	00:00:09.512	571	-1024	-768	-1	-1	-1	-1	4	-1024	-768	-1	-1	-1	-1	4		0	0						Untertest1.avi	0	880	547	72	111				0	Content		-72	-111	9512494	1056711585
9529	08:53:38.399	00:00:09.529	572	-1024	-768	-1	-1	-1	-1	4	-1024	-768	-1	-1	-1	-1	4		0	0						Untertest1.avi	0	880	547	72	111				0	Content		-72	-111	9529198	1056728289
9546	08:53:38.416	00:00:09.545	573	-1024	-768	-1	-1	-1	-1	4	-1024	-768	-1	-1	-1	-1	4		0	0						Untertest1.avi	0	880	547	72	111				0	Content		-72	-111	9545824	1056744915
9562	08:53:38.432	00:00:09.562	574	-1024	-768	-1	-1	-1	-1	4	-1024	-768	-1	-1	-1	-1	4		0	0						Untertest1.avi	0	880	547	72	111				0	Content		-72	-111	9562442	1056761533
9579	08:53:38.449	00:00:09.579	575	-1024	-768	-1	-1	-1	-1	4	-1024	-768	-1	-1	-1	-1	4		0	0						Untertest1.avi	0	880	547	72	111				0	Content		-72	-111	9579109	1056778200
9596	08:53:38.466	00:00:09.595	576	-1024	-768	-1	-1	-1	-1	4	-1024	-768	-1	-1	-1	-1	4		0	0						Untertest1.avi	0	880	547	72	111				0	Content		-72	-111	9595818	1056794909
9612	08:53:38.482	00:00:09.612	577	-1024	-768	-1	-1	-1	-1	4	-1024	-768	-1	-1	-1	-1	4		0	0						Untertest1.avi	0	880	547	72	111				0	Content		-72	-111	9612441	1056811532
9629	08:53:38.499	00:00:09.629	578	-1024	-768	-1	-1	-1	-1	4	-1024	-768	-1	-1	-1	-1	4		0	0						Untertest1.avi	0	880	547	72	111				0	Content		-72	-111	9629066	1056828157
9646	08:53:38.516	00:00:09.645	579	-1024	-768	-1	-1	-1	-1	4	-1024	-768	-1	-1	-1	-1	4		0	0						Untertest1.avi	0	880	547	72	111				0	Content		-72	-111	9645815	1056844906
9662	08:53:38.532	00:00:09.662	580	-1024	-768	-1	-1	-1	-1	4	-1024	-768	-1	-1	-1	-1	4		0	0						Untertest1.avi	0	880	547	72	111				0	Content		-72	-111	9662437	1056861528
9679	08:53:38.549	00:00:09.679	581	-1024	-768	-1	-1	-1	-1	4	-1024	-768	-1	-1	-1	-1	4		0	0						Untertest1.avi	0	880	547	72	111				0	Content		-72	-111	9679057	1056878148
9696	08:53:38.566	00:00:09.695	582	-1024	-768	-1	-1	-1	-1	4	-1024	-768	-1	-1	-1	-1	4		0	0						Untertest1.avi	0	880	547	72	111				0	Content		-72	-111	9695680	1056894771
9712	08:53:38.582	00:00:09.712	583	-1024	-768	-1	-1	-1	-1	4	-1024	-768	-1	-1	-1	-1	4		0	0						Untertest1.avi	0	880	547	72	111				0	Content		-72	-111	9712304	1056911395
9729	08:53:38.599	00:00:09.729	584	-1024	-768	-1	-1	-1	-1	4	-1024	-768	-1	-1	-1	-1	4		0	0						Untertest1.avi	0	880	547	72	111				0	Content		-72	-111	9729497	1056928588
9747	08:53:38.617	00:00:09.746	585	-1024	-768	-1	-1	-1	-1	4	-1024	-768	-1	-1	-1	-1	4		0	0						Untertest1.avi	0	880	547	72	111				0	Content		-72	-111	9746871	1056945962
9764	08:53:38.634	00:00:09.764	586	-1024	-768	-1	-1	-1	-1	4	-1024	-768	-1	-1	-1	-1	4		0	0						Untertest1.avi	0	880	547	72	111				0	Content		-72	-111	9764117	1056963208
9779	08:53:38.649	00:00:09.779	587	-1024	-768	-1	-1	-1	-1	4	-1024	-768	-1	-1	-1	-1	4		0	0						Untertest1.avi	0	880	547	72	111				0	Content		-72	-111	9779047	1056978138
9796	08:53:38.666	00:00:09.795	588	-1024	-768	-1	-1	-1	-1	4	-1024	-768	-1	-1	-1	-1	4		0	0						Untertest1.avi	0	880	547	72	111				0	Content		-72	-111	9795670	1056994761
9812	08:53:38.682	00:00:09.812	589	-1024	-768	-1	-1	-1	-1	4	-1024	-768	-1	-1	-1	-1	4		0	0						Untertest1.avi	0	880	547	72	111				0	Content		-72	-111	9812418	1057011509
9829	08:53:38.699	00:00:09.829	590	-1024	-768	-1	-1	-1	-1	4	-1024	-768	-1	-1	-1	-1	4		0	0						Untertest1.avi	0	880	547	72	111				0	Content		-72	-111	9829043	1057028134
9846	08:53:38.716	00:00:09.845	591	-1024	-768	-1	-1	-1	-1	4	-1024	-768	-1	-1	-1	-1	4		0	0						Untertest1.avi	0	880	547	72	111				0	Content		-72	-111	9845666	1057044757
9863	08:53:38.733	00:00:09.862	592	-1024	-768	-1	-1	-1	-1	4	-1024	-768	-1	-1	-1	-1	4		0	0						Untertest1.avi	0	880	547	72	111				0	Content		-72	-111	9862511	1057061602
9879	08:53:38.749	00:00:09.879	593	-1024	-768	-1	-1	-1	-1	4	-1024	-768	-1	-1	-1	-1	4		0	0						Untertest1.avi	0	880	547	72	111				0	Content		-72	-111	9879178	1057078269
9896	08:53:38.766	00:00:09.896	594	-1024	-768	-1	-1	-1	-1	4	-1024	-768	-1	-1	-1	-1	4		0	0						Untertest1.avi	0	880	547	72	111				0	Content		-72	-111	9896105	1057095196
9912	08:53:38.782	00:00:09.912	595	-1024	-768	-1	-1	-1	-1	4	-1024	-768	-1	-1	-1	-1	4		0	0						Untertest1.avi	0	880	547	72	111				0	Content		-72	-111	9912274	1057111365
9929	08:53:38.799	00:00:09.928	596	-1024	-768	-1	-1	-1	-1	4	-1024	-768	-1	-1	-1	-1	4		0	0						Untertest1.avi	0	880	547	72	111				0	Content		-72	-111	9928906	1057127997
9946	08:53:38.816	00:00:09.945	597	-1024	-768	-1	-1	-1	-1	4	-1024	-768	-1	-1	-1	-1	4		0	0						Untertest1.avi	0	880	547	72	111				0	Content		-72	-111	9945529	1057144620
9962	08:53:38.832	00:00:09.962	598	-1024	-768	-1	-1	-1	-1	4	-1024	-768	-1	-1	-1	-1	4		0	0						Untertest1.avi	0	880	547	72	111				0	Content		-72	-111	9962155	1057161246
9979	08:53:38.849	00:00:09.978	599	-1024	-768	-1	-1	-1	-1	4	-1024	-768	-1	-1	-1	-1	4		0	0						Untertest1.avi	0	880	547	72	111				0	Content		-72	-111	9978841	1057177932
9996	08:53:38.866	00:00:09.995	600	-1024	-768	-1	-1	-1	-1	4	-1024	-768	-1	-1	-1	-1	4		0	0						Untertest1.avi	0	880	547	72	111				0	Content		-72	-111	9995508	1057194599
10012	08:53:38.882	00:00:10.012	601	-1024	-768	-1	-1	-1	-1	4	-1024	-768	-1	-1	-1	-1	4		0	0						Untertest1.avi	0	880	547	72	111				0	Content		-72	-111	10012153	1057211244
10029	08:53:38.899	00:00:10.028	602	-1024	-768	-1	-1	-1	-1	4	-1024	-768	-1	-1	-1	-1	4		0	0						Untertest1.avi	0	880	547	72	111				0	Content		-72	-111	10028775	1057227866
10045	08:53:38.915	00:00:10.045	603	-1024	-768	-1	-1	-1	-1	4	-1024	-768	-1	-1	-1	-1	4		0	0						Untertest1.avi	0	880	547	72	111				0	Content		-72	-111	10045460	1057244551
10062	08:53:38.932	00:00:10.062	604	-1024	-768	-1	-1	-1	-1	4	-1024	-768	-1	-1	-1	-1	4		0	0						Untertest1.avi	0	880	547	72	111				0	Content		-72	-111	10062128	1057261219
10079	08:53:38.949	00:00:10.078	605	-1024	-768	-1	-1	-1	-1	4	-1024	-768	-1	-1	-1	-1	4		0	0						Untertest1.avi	0	880	547	72	111				0	Content		-72	-111	10078761	1057277852
10095	08:53:38.965	00:00:10.095	606	-1024	-768	-1	-1	-1	-1	4	-1024	-768	-1	-1	-1	-1	4		0	0						Untertest1.avi	0	880	547	72	111				0	Content		-72	-111	10095429	1057294520
10112	08:53:38.982	00:00:10.112	607	-1024	-768	-1	-1	-1	-1	4	-1024	-768	-1	-1	-1	-1	4		0	0						Untertest1.avi	0	880	547	72	111				0	Content		-72	-111	10112140	1057311231
10129	08:53:38.999	00:00:10.128	608	996,5931	915,0079	0,5544431	0,4591308	543,0092	3,223196	1	940,5015	901,948	0,5543952	0,4591137	543,0092	3,23285	3	22	997	915						Untertest1.avi	0	880	547	72	111	883	802	83	0	Content		925	804	10128768	1057327859
10145	08:53:39.015	00:00:10.145	609	955,2607	932,423	0,5543886	0,4593303	543,0092	3,244044	1	915,0859	918,8516	0,5544587	0,4593263	543,0092	3,256108	3	22	955	932						Untertest1.avi	0	880	547	72	111	883	802	83	0	Content		883	821	10145391	1057344482
10162	08:53:39.032	00:00:10.162	610	-1024	-768	-1	-1	-1	-1	4	-1024	-768	-1	-1	-1	-1	4	22	0	0						Untertest1.avi	0	880	547	72	111	883	802	83	0	Content		-72	-111	10162013	1057361104
10179	08:53:39.049	00:00:10.178	611	968,002	935,1201	0,5579594	0,460416	543,0047	3,271792	3	884,23	910,9466	0,557501	0,4604579	523,363	3,168981	1	22	884	911						Untertest1.avi	0	880	547	72	111	883	802	83	0	Content		812	800	10178750	1057377841
10195	08:53:39.065	00:00:10.195	612	953,9552	926,6692	0,5576013	0,4612603	543,0064	3,291745	3	871,7402	904,9315	0,5571501	0,4612778	523,4981	3,189232	1	22	872	905						Untertest1.avi	0	880	547	72	111	883	802	83	0	Content		800	794	10195383	1057394474
10212	08:53:39.082	00:00:10.212	613	1166,591	905,838	0,7228962	0,4675407	534,4456	3,300835	0	878,1228	900,9065	0,556814	0,4620096	523,6875	3,174001	0	23	1022	903						Untertest1.avi	0	880	547	72	111	927	807	266	0	Content		950	792	10212006	1057411097
10229	08:53:39.099	00:00:10.228	614	1124,881	912,5823	0,7168957	0,468293	515,1985	3,160906	0	869,0927	918,1965	0,5566045	0,4626914	523,6465	3,194947	0	23	997	915						Untertest1.avi	0	880	547	72	111	927	807	266	0	Content		925	804	10228628	1057427719
10245	08:53:39.115	00:00:10.245	615	1130,388	911,4755	0,7168889	0,4682993	515,24	3,192332	0	882,505	914,9269	0,5565749	0,4631534	523,7552	3,164925	0	23	1006	913						Untertest1.avi	0	880	547	72	111	927	807	266	0	Content		934	802	10245379	1057444470
10262	08:53:39.132	00:00:10.262	616	1127,579	923,7107	0,717032	0,4682385	515,1596	3,185887	0	875,3615	907,9834	0,5567549	0,4633426	523,7365	3,1808	0	23	1001	916						Untertest1.avi	0	880	547	72	111	927	807	266	0	Content		929	805	10262001	1057461092
10279	08:53:39.149	00:00:10.278	617	1128,314	894,0584	0,7173074	0,4680656	515,3719	3,223303	0	866,0303	910,4281	0,5570087	0,4633559	523,6765	3,210902	0	23	997	902						Untertest1.avi	0	880	547	72	111	927	807	266	0	Content		925	791	10278627	1057477718
10295	08:53:39.165	00:00:10.295	618	1166,188	906,0535	0,7228783	0,467167	532,6438	3,348851	0	864,5659	904,8221	0,5573286	0,4633281	523,6456	3,209047	0	23	1015	905						Untertest1.avi	0	880	547	72	111	927	807	266	0	Content		943	794	10295251	1057494342
10312	08:53:39.182	00:00:10.312	619	1121,173	923,4703	0,7178972	0,4676446	515,1526	3,204606	0	867,7038	912,5106	0,5576245	0,4634207	523,5269	3,22086	0	23	994	918						Untertest1.avi	0	880	547	72	111	927	807	266	0	Content		922	807	10312000	1057511091
10329	08:53:39.199	00:00:10.328	620	1143,265	947,0548	0,7181902	0,467786	515,2592	3,151529	0	862,7445	919,9272	0,5579024	0,4636825	523,5883	3,185349	0	23	1003	933						Untertest1.avi	0	880	547	72	111	927	807	266	0	Content		931	822	10328625	1057527716
10345	08:53:39.215	00:00:10.345	621	1145,6	919,7659	0,7183955	0,4683259	515,0891	3,239698	0	853,1887	914,2103	0,5581774	0,4640962	523,4799	3,221454	0	23	999	917						Untertest1.avi	0	880	547	72	111	927	807	266	0	Content		927	806	10345252	1057544343
10362	08:53:39.232	00:00:10.361	622	1155,038	950,2626	0,7186059	0,4689283	514,9804	3,12788	0	854,6447	918,1437	0,5583599	0,4643606	523,5391	3,231315	0	23	1005	934						Untertest1.avi	0	880	547	72	111	927	807	266	0	Content		933	823	10361877	1057560968
10379	08:53:39.249	00:00:10.378	623	1122,219	909,5612	0,7244993	0,4687515	534,4783	3,432128	0	850,6704	912,1237	0,5584137	0,4643352	523,5068	3,219418	0	23	986	911						Untertest1.avi	0	880	547	72	111	927	807	266	0	Content		914	800	10378627	1057577718
10395	08:53:39.265	00:00:10.395	624	1218,254	931,4413	0,7242168	0,4690332	533,8386	3,268747	0	843,6857	913,1582	0,5583543	0,4641555	523,6265	3,249431	0	23	1031	922						Untertest1.avi	0	880	547	72	111	927	807	266	0	Content		959	811	10395250	1057594341
10412	08:53:39.282	00:00:10.411	625	1140,557	926,7288	0,7183773	0,4696183	514,8807	3,174065	0	849,7845	919,4478	0,5582544	0,4638658	523,7678	3,228933	0	23	995	923						Untertest1.avi	0	880	547	72	111	927	807	266	0	Content		923	812	10411874	1057610965
10428	08:53:39.298	00:00:10.428	626	1126,416	925,5648	0,7180961	0,4687854	514,8778	3,217951	0	837,2414	912,3518	0,5581679	0,4634892	523,7448	3,241459	0	23	982	919						Untertest1.avi	0	880	547	72	111	927	807	266	0	Content		910	808	10428498	1057627589
10445	08:53:39.315	00:00:10.445	627	1253,193	993,7433	0,7233133	0,468468	532,712	3,147364	0	840,6121	910,1832	0,5579615	0,4632477	523,8809	3,214267	0	23	1047	952						Untertest1.avi	0	880	547	72	111	927	807	266	0	Content		975	841	10445249	1057644340
10462	08:53:39.332	00:00:10.461	628	-1024	-768	-1	-1	-1	-1	4	823,723	920,5704	0,5577313	0,4630953	523,9119	3,26469	0	23	824	921						Untertest1.avi	0	880	547	72	111	927	807	266	0	Content		752	810	10461881	1057660972
10479	08:53:39.349	00:00:10.478	629	1164,601	945,8405	0,722418	0,4684032	532,48	3,221479	0	829,9116	923,3828	0,5574359	0,4631282	524,0823	3,189464	0	24	997	935						Untertest1.avi	0	880	547	72	111	740	811	150	0	Content		925	824	10478501	1057677592
10495	08:53:39.365	00:00:10.495	630	-1024	-768	-1	-1	-1	-1	4	823,2863	916,3782	0,557156	0,4633655	524,2525	3,215743	0	24	823	916						Untertest1.avi	0	880	547	72	111	740	811	150	0	Content		751	805	10495120	1057694211
10512	08:53:39.382	00:00:10.511	631	-1024	-768	-1	-1	-1	-1	4	817,3303	915,5358	0,5568843	0,4636077	524,3916	3,214692	0	24	817	916						Untertest1.avi	0	880	547	72	111	740	811	150	0	Content		745	805	10511875	1057710966
10528	08:53:39.398	00:00:10.528	632	-1024	-768	-1	-1	-1	-1	4	820,7172	918,051	0,5566773	0,4637899	524,4712	3,200325	0	24	821	918						Untertest1.avi	0	880	547	72	111	740	811	150	0	Content		749	807	10528499	1057727590
10545	08:53:39.415	00:00:10.545	633	-1024	-768	-1	-1	-1	-1	4	807,7066	932,0386	0,5564768	0,4638863	524,473	3,220812	0	24	808	932						Untertest1.avi	0	880	547	72	111	740	811	150	0	Content		736	821	10545121	1057744212
10562	08:53:39.432	00:00:10.561	634	-1024	-768	-1	-1	-1	-1	4	804,6287	919,7924	0,5563051	0,4638723	524,4052	3,196755	0	24	805	920						Untertest1.avi	0	880	547	72	111	740	811	150	0	Content		733	809	10561745	1057760836
10578	08:53:39.448	00:00:10.578	635	-1024	-768	-1	-1	-1	-1	4	797,3796	905,0854	0,556098	0,4637001	524,5156	3,192754	0	24	797	905						Untertest1.avi	0	880	547	72	111	740	811	150	0	Content		725	794	10578496	1057777587
10595	08:53:39.465	00:00:10.595	636	-1024	-768	-1	-1	-1	-1	4	816,9509	923,9383	0,5559154	0,4633405	524,3021	3,147615	0	24	817	924						Untertest1.avi	0	880	547	72	111	740	811	150	0	Content		745	813	10595118	1057794209
10612	08:53:39.482	00:00:10.611	637	-1024	-768	-1	-1	-1	-1	4	750,6693	942,0704	0,5568141	0,4633385	524,421	3,182586	0	24	751	942						Untertest1.avi	0	880	547	72	111	740	811	150	0	Content		679	831	10611743	1057810834
10628	08:53:39.498	00:00:10.628	638	-1024	-768	-1	-1	-1	-1	4	-1024	-768	-1	-1	-1	-1	4	25	0	0						Untertest1.avi	0	880	547	72	111	410	947	133	0	Content		-72	-111	10628367	1057827458
10645	08:53:39.515	00:00:10.645	639	-1024	-768	-1	-1	-1	-1	4	-1024	-768	-1	-1	-1	-1	4	25	0	0						Untertest1.avi	0	880	547	72	111	410	947	133	0	Content		-72	-111	10645116	1057844207
10662	08:53:39.532	00:00:10.661	640	-1024	-768	-1	-1	-1	-1	4	-197,7776	1085,202	0,5563205	0,462159	511,7563	3,240384	0	25	-198	1085						Untertest1.avi	0	880	547	72	111	410	947	133	0	Content		-270	974	10661739	1057860830
10678	08:53:39.548	00:00:10.678	641	-1024	-768	-1	-1	-1	-1	4	-1024	-768	-1	-1	-1	-1	4	25	0	0						Untertest1.avi	0	880	547	72	111	410	947	133	0	Content		-72	-111	10678362	1057877453
10695	08:53:39.565	00:00:10.694	642	-1024	-768	-1	-1	-1	-1	4	482,0573	1053,389	0,5594361	0,4600353	523,7556	3,174338	0	25	482	1053						Untertest1.avi	0	880	547	72	111	410	947	133	0	Content		410	942	10694987	1057894078
10712	08:53:39.582	00:00:10.711	643	818,4603	1071,898	0,7176024	0,4636035	523,7656	3,147139	0	479,5858	1060,854	0,5595461	0,4588405	523,7689	3,14227	0	25	649	1066						Untertest1.avi	0	880	547	72	111	410	947	133	0	Content		577	955	10711736	1057910827
10728	08:53:39.598	00:00:10.728	644	-1024	-768	-1	-1	-1	-1	4	462,9153	1014,825	0,5595981	0,4581391	523,7689	3,19238	0	25	463	1015						Untertest1.avi	0	880	547	72	111	410	947	133	0	Content		391	904	10728359	1057927450
10745	08:53:39.615	00:00:10.744	645	-1024	-768	-1	-1	-1	-1	4	486,6075	1057,528	0,5596227	0,4568403	523,7101	3,150615	0	25	487	1058						Untertest1.avi	0	880	547	72	111	410	947	133	0	Content		415	947	10744981	1057944072
10762	08:53:39.632	00:00:10.761	646	-1024	-768	-1	-1	-1	-1	4	-1024	-768	-1	-1	-1	-1	4		0	0						Untertest1.avi	0	880	547	72	111				0	Content		-72	-111	10761732	1057960823
10778	08:53:39.648	00:00:10.778	647	-1024	-768	-1	-1	-1	-1	4	-1024	-768	-1	-1	-1	-1	4		0	0						Untertest1.avi	0	880	547	72	111				0	Content		-72	-111	10778352	1057977443
10795	08:53:39.665	00:00:10.794	648	-1024	-768	-1	-1	-1	-1	4	-1024	-768	-1	-1	-1	-1	4		0	0						Untertest1.avi	0	880	547	72	111				0	Content		-72	-111	10794976	1057994067
10812	08:53:39.682	00:00:10.811	649	-1024	-768	-1	-1	-1	-1	4	-1024	-768	-1	-1	-1	-1	4		0	0						Untertest1.avi	0	880	547	72	111				0	Content		-72	-111	10811603	1058010694
10828	08:53:39.698	00:00:10.828	650	-1024	-768	-1	-1	-1	-1	4	-1024	-768	-1	-1	-1	-1	4		0	0						Untertest1.avi	0	880	547	72	111				0	Content		-72	-111	10828350	1058027441
10845	08:53:39.715	00:00:10.844	651	-1024	-768	-1	-1	-1	-1	4	-1024	-768	-1	-1	-1	-1	4		0	0						Untertest1.avi	0	880	547	72	111				0	Content		-72	-111	10844970	1058044061
10862	08:53:39.732	00:00:10.861	652	-1024	-768	-1	-1	-1	-1	4	-1024	-768	-1	-1	-1	-1	4		0	0						Untertest1.avi	0	880	547	72	111				0	Content		-72	-111	10861637	1058060728
10878	08:53:39.748	00:00:10.878	653	-1024	-768	-1	-1	-1	-1	4	-1024	-768	-1	-1	-1	-1	4		0	0						Untertest1.avi	0	880	547	72	111				0	Content		-72	-111	10878218	1058077309
10895	08:53:39.765	00:00:10.894	654	-1024	-768	-1	-1	-1	-1	4	-1024	-768	-1	-1	-1	-1	4		0	0						Untertest1.avi	0	880	547	72	111				0	Content		-72	-111	10894968	1058094059
10912	08:53:39.782	00:00:10.911	655	-1024	-768	-1	-1	-1	-1	4	-1024	-768	-1	-1	-1	-1	4		0	0						Untertest1.avi	0	880	547	72	111				0	Content		-72	-111	10911592	1058110683
10928	08:53:39.798	00:00:10.928	656	-1024	-768	-1	-1	-1	-1	4	-1024	-768	-1	-1	-1	-1	4		0	0						Untertest1.avi	0	880	547	72	111				0	Content		-72	-111	10928259	1058127350
10945	08:53:39.815	00:00:10.944	657	-1024	-768	-1	-1	-1	-1	4	-1024	-768	-1	-1	-1	-1	4		0	0						Untertest1.avi	0	880	547	72	111				0	Content		-72	-111	10944855	1058143946
10962	08:53:39.832	00:00:10.961	658	-1024	-768	-1	-1	-1	-1	4	-1024	-768	-1	-1	-1	-1	4		0	0						Untertest1.avi	0	880	547	72	111				0	Content		-72	-111	10961589	1058160680
10978	08:53:39.848	00:00:10.978	659	-1024	-768	-1	-1	-1	-1	4	-1024	-768	-1	-1	-1	-1	4		0	0						Untertest1.avi	0	880	547	72	111				0	Content		-72	-111	10978214	1058177305
10995	08:53:39.865	00:00:10.994	660	-1024	-768	-1	-1	-1	-1	4	-1024	-768	-1	-1	-1	-1	4		0	0						Untertest1.avi	0	880	547	72	111				0	Content		-72	-111	10994848	1058193939
11011	08:53:39.881	00:00:11.011	661	-1024	-768	-1	-1	-1	-1	4	-1024	-768	-1	-1	-1	-1	4		0	0						Untertest1.avi	0	880	547	72	111				0	Content		-72	-111	11011461	1058210552
11028	08:53:39.898	00:00:11.028	662	-1024	-768	-1	-1	-1	-1	4	-1024	-768	-1	-1	-1	-1	4		0	0						Untertest1.avi	0	880	547	72	111				0	Content		-72	-111	11028209	1058227300
11045	08:53:39.915	00:00:11.044	663	-1024	-768	-1	-1	-1	-1	4	-1024	-768	-1	-1	-1	-1	4		0	0						Untertest1.avi	0	880	547	72	111				0	Content		-72	-111	11044847	1058243938
11061	08:53:39.931	00:00:11.061	664	-1024	-768	-1	-1	-1	-1	4	-1024	-768	-1	-1	-1	-1	4		0	0						Untertest1.avi	0	880	547	72	111				0	Content		-72	-111	11061455	1058260546
11078	08:53:39.948	00:00:11.078	665	-1024	-768	-1	-1	-1	-1	4	-1024	-768	-1	-1	-1	-1	4		0	0						Untertest1.avi	0	880	547	72	111				0	Content		-72	-111	11078135	1058277226
11095	08:53:39.965	00:00:11.094	666	-1024	-768	-1	-1	-1	-1	4	-1024	-768	-1	-1	-1	-1	4		0	0						Untertest1.avi	0	880	547	72	111				0	Content		-72	-111	11094803	1058293894
11111	08:53:39.981	00:00:11.111	667	-1024	-768	-1	-1	-1	-1	4	-1024	-768	-1	-1	-1	-1	4		0	0						Untertest1.avi	0	880	547	72	111				0	Content		-72	-111	11111453	1058310544
11128	08:53:39.998	00:00:11.128	668	-1024	-768	-1	-1	-1	-1	4	-1024	-768	-1	-1	-1	-1	4		0	0						Untertest1.avi	0	880	547	72	111				0	Content		-72	-111	11128077	1058327168
11145	08:53:40.015	00:00:11.144	669	-1024	-768	-1	-1	-1	-1	4	-1024	-768	-1	-1	-1	-1	4		0	0						Untertest1.avi	0	880	547	72	111				0	Content		-72	-111	11144759	1058343850
11161	08:53:40.031	00:00:11.161	670	-1024	-768	-1	-1	-1	-1	4	-1024	-768	-1	-1	-1	-1	4		0	0						Untertest1.avi	0	880	547	72	111				0	Content		-72	-111	11161426	1058360517
11178	08:53:40.048	00:00:11.178	671	-1024	-768	-1	-1	-1	-1	4	-1024	-768	-1	-1	-1	-1	4		0	0						Untertest1.avi	0	880	547	72	111				0	Content		-72	-111	11178071	1058377162
11195	08:53:40.065	00:00:11.194	672	-1024	-768	-1	-1	-1	-1	4	-1024	-768	-1	-1	-1	-1	4		0	0						Untertest1.avi	0	880	547	72	111				0	Content		-72	-111	11194697	1058393788
11211	08:53:40.081	00:00:11.211	673	-1024	-768	-1	-1	-1	-1	4	-1024	-768	-1	-1	-1	-1	4		0	0						Untertest1.avi	0	880	547	72	111				0	Content		-72	-111	11211379	1058410470
11228	08:53:40.098	00:00:11.228	674	-1024	-768	-1	-1	-1	-1	4	-1024	-768	-1	-1	-1	-1	4		0	0						Untertest1.avi	0	880	547	72	111				0	Content		-72	-111	11228046	1058427137
11245	08:53:40.115	00:00:11.244	675	-1024	-768	-1	-1	-1	-1	4	-1024	-768	-1	-1	-1	-1	4		0	0						Untertest1.avi	0	880	547	72	111				0	Content		-72	-111	11244691	1058443782
11261	08:53:40.131	00:00:11.261	676	-1024	-768	-1	-1	-1	-1	4	-1024	-768	-1	-1	-1	-1	4		0	0						Untertest1.avi	0	880	547	72	111				0	Content		-72	-111	11261315	1058460406
11278	08:53:40.148	00:00:11.277	677	-1024	-768	-1	-1	-1	-1	4	-1024	-768	-1	-1	-1	-1	4		0	0						Untertest1.avi	0	880	547	72	111				0	Content		-72	-111	11277942	1058477033
11295	08:53:40.165	00:00:11.294	678	-1024	-768	-1	-1	-1	-1	4	-1024	-768	-1	-1	-1	-1	4		0	0						Untertest1.avi	0	880	547	72	111				0	Content		-72	-111	11294692	1058493783
11311	08:53:40.181	00:00:11.311	679	-1024	-768	-1	-1	-1	-1	4	-1024	-768	-1	-1	-1	-1	4		0	0						Untertest1.avi	0	880	547	72	111				0	Content		-72	-111	11311314	1058510405
11328	08:53:40.198	00:00:11.328	680	-1024	-768	-1	-1	-1	-1	4	-1024	-768	-1	-1	-1	-1	4		0	0						Untertest1.avi	0	880	547	72	111				0	Content		-72	-111	11328061	1058527152
11345	08:53:40.215	00:00:11.344	681	-1024	-768	-1	-1	-1	-1	4	-1024	-768	-1	-1	-1	-1	4		0	0						Untertest1.avi	0	880	547	72	111				0	Content		-72	-111	11344683	1058543774
11361	08:53:40.231	00:00:11.361	682	-1024	-768	-1	-1	-1	-1	4	-1024	-768	-1	-1	-1	-1	4		0	0						Untertest1.avi	0	880	547	72	111				0	Content		-72	-111	11361308	1058560399
11378	08:53:40.248	00:00:11.378	683	-1024	-768	-1	-1	-1	-1	4	-1024	-768	-1	-1	-1	-1	4		0	0						Untertest1.avi	0	880	547	72	111				0	Content		-72	-111	11378043	1058577134
11395	08:53:40.265	00:00:11.394	684	-1024	-768	-1	-1	-1	-1	4	-1024	-768	-1	-1	-1	-1	4		0	0						Untertest1.avi	0	880	547	72	111				0	Content		-72	-111	11394553	1058593644
11412	08:53:40.282	00:00:11.411	685	-1024	-768	-1	-1	-1	-1	4	-1024	-768	-1	-1	-1	-1	4		0	0						Untertest1.avi	0	880	547	72	111				0	Content		-72	-111	11411746	1058610837
11429	08:53:40.299	00:00:11.429	686	-1024	-768	-1	-1	-1	-1	4	-1024	-768	-1	-1	-1	-1	4		0	0						Untertest1.avi	0	880	547	72	111				0	Content		-72	-111	11429118	1058628209
11446	08:53:40.316	00:00:11.446	687	-1024	-768	-1	-1	-1	-1	4	-1024	-768	-1	-1	-1	-1	4		0	0						Untertest1.avi	0	880	547	72	111				0	Content		-72	-111	11446366	1058645457
11461	08:53:40.331	00:00:11.461	688	-1024	-768	-1	-1	-1	-1	4	-1024	-768	-1	-1	-1	-1	4		0	0						Untertest1.avi	0	880	547	72	111				0	Content		-72	-111	11461170	1058660261
11478	08:53:40.348	00:00:11.477	689	-1024	-768	-1	-1	-1	-1	4	-1024	-768	-1	-1	-1	-1	4		0	0						Untertest1.avi	0	880	547	72	111				0	Content		-72	-111	11477919	1058677010
11495	08:53:40.365	00:00:11.494	690	-1024	-768	-1	-1	-1	-1	4	-1024	-768	-1	-1	-1	-1	4		0	0						Untertest1.avi	0	880	547	72	111				0	Content		-72	-111	11494542	1058693633
11511	08:53:40.381	00:00:11.511	691	-1024	-768	-1	-1	-1	-1	4	-1024	-768	-1	-1	-1	-1	4		0	0						Untertest1.avi	0	880	547	72	111				0	Content		-72	-111	11511166	1058710257
11528	08:53:40.398	00:00:11.527	692	-1024	-768	-1	-1	-1	-1	4	-1024	-768	-1	-1	-1	-1	4		0	0						Untertest1.avi	0	880	547	72	111				0	Content		-72	-111	11527806	1058726897
11545	08:53:40.415	00:00:11.544	693	-1024	-768	-1	-1	-1	-1	4	-1024	-768	-1	-1	-1	-1	4		0	0						Untertest1.avi	0	880	547	72	111				0	Content		-72	-111	11544539	1058743630
11562	08:53:40.432	00:00:11.561	694	-1024	-768	-1	-1	-1	-1	4	-1024	-768	-1	-1	-1	-1	4		0	0						Untertest1.avi	0	880	547	72	111				0	Content		-72	-111	11561608	1058760699
11579	08:53:40.449	00:00:11.578	695	-1024	-768	-1	-1	-1	-1	4	-1024	-768	-1	-1	-1	-1	4		0	0						Untertest1.avi	0	880	547	72	111				0	Content		-72	-111	11578979	1058778070
11596	08:53:40.466	00:00:11.596	696	-1024	-768	-1	-1	-1	-1	4	-1024	-768	-1	-1	-1	-1	4		0	0						Untertest1.avi	0	880	547	72	111				0	Content		-72	-111	11596227	1058795318
11611	08:53:40.481	00:00:11.611	697	-1024	-768	-1	-1	-1	-1	4	-1024	-768	-1	-1	-1	-1	4		0	0						Untertest1.avi	0	880	547	72	111				0	Content		-72	-111	11611155	1058810246
11628	08:53:40.498	00:00:11.627	698	-1024	-768	-1	-1	-1	-1	4	-1024	-768	-1	-1	-1	-1	4		0	0						Untertest1.avi	0	880	547	72	111				0	Content		-72	-111	11627783	1058826874
11645	08:53:40.515	00:00:11.644	699	-1024	-768	-1	-1	-1	-1	4	-1024	-768	-1	-1	-1	-1	4		0	0						Untertest1.avi	0	880	547	72	111				0	Content		-72	-111	11644523	1058843614
11661	08:53:40.531	00:00:11.661	700	-1024	-768	-1	-1	-1	-1	4	-1024	-768	-1	-1	-1	-1	4		0	0						Untertest1.avi	0	880	547	72	111				0	Content		-72	-111	11661145	1058860236
11678	08:53:40.548	00:00:11.677	701	-1024	-768	-1	-1	-1	-1	4	-1024	-768	-1	-1	-1	-1	4		0	0						Untertest1.avi	0	880	547	72	111				0	Content		-72	-111	11677760	1058876851
11694	08:53:40.564	00:00:11.694	702	-1024	-768	-1	-1	-1	-1	4	-1024	-768	-1	-1	-1	-1	4		0	0						Untertest1.avi	0	880	547	72	111				0	Content		-72	-111	11694427	1058893518
11711	08:53:40.581	00:00:11.711	703	-1024	-768	-1	-1	-1	-1	4	-1024	-768	-1	-1	-1	-1	4		0	0						Untertest1.avi	0	880	547	72	111				0	Content		-72	-111	11711008	1058910099
11728	08:53:40.598	00:00:11.728	704	-1024	-768	-1	-1	-1	-1	4	-1024	-768	-1	-1	-1	-1	4		0	0						Untertest1.avi	0	880	547	72	111				0	Content		-72	-111	11728202	1058927293
11746	08:53:40.616	00:00:11.745	705	-1024	-768	-1	-1	-1	-1	4	-1024	-768	-1	-1	-1	-1	4		0	0						Untertest1.avi	0	880	547	72	111				0	Content		-72	-111	11745572	1058944663
11763	08:53:40.633	00:00:11.762	706	-1024	-768	-1	-1	-1	-1	4	-1024	-768	-1	-1	-1	-1	4		0	0						Untertest1.avi	0	880	547	72	111				0	Content		-72	-111	11762819	1058961910
11778	08:53:40.648	00:00:11.777	707	-1024	-768	-1	-1	-1	-1	4	-1024	-768	-1	-1	-1	-1	4		0	0						Untertest1.avi	0	880	547	72	111				0	Content		-72	-111	11777624	1058976715
11794	08:53:40.664	00:00:11.794	708	-1024	-768	-1	-1	-1	-1	4	-1024	-768	-1	-1	-1	-1	4		0	0						Untertest1.avi	0	880	547	72	111				0	Content		-72	-111	11794369	1058993460
11811	08:53:40.681	00:00:11.810	709	-1024	-768	-1	-1	-1	-1	4	-1024	-768	-1	-1	-1	-1	4		0	0						Untertest1.avi	0	880	547	72	111				0	Content		-72	-111	11810991	1059010082
11828	08:53:40.698	00:00:11.827	710	-1024	-768	-1	-1	-1	-1	4	-1024	-768	-1	-1	-1	-1	4		0	0						Untertest1.avi	0	880	547	72	111				0	Content		-72	-111	11827615	1059026706
11844	08:53:40.714	00:00:11.844	711	-1024	-768	-1	-1	-1	-1	4	-1024	-768	-1	-1	-1	-1	4		0	0						Untertest1.avi	0	880	547	72	111				0	Content		-72	-111	11844233	1059043324
11861	08:53:40.731	00:00:11.860	712	-1024	-768	-1	-1	-1	-1	4	-1024	-768	-1	-1	-1	-1	4		0	0						Untertest1.avi	0	880	547	72	111				0	Content		-72	-111	11860900	1059059991
11878	08:53:40.748	00:00:11.877	713	-1024	-768	-1	-1	-1	-1	4	-1024	-768	-1	-1	-1	-1	4		0	0						Untertest1.avi	0	880	547	72	111				0	Content		-72	-111	11877610	1059076701
11895	08:53:40.765	00:00:11.894	714	-1024	-768	-1	-1	-1	-1	4	-1024	-768	-1	-1	-1	-1	4		0	0						Untertest1.avi	0	880	547	72	111				0	Content		-72	-111	11894677	1059093768
11912	08:53:40.782	00:00:11.912	715	-1024	-768	-1	-1	-1	-1	4	-1024	-768	-1	-1	-1	-1	4		0	0						Untertest1.avi	0	880	547	72	111				0	Content		-72	-111	11912051	1059111142
11929	08:53:40.799	00:00:11.929	716	-1024	-768	-1	-1	-1	-1	4	-1024	-768	-1	-1	-1	-1	4		0	0						Untertest1.avi	0	880	547	72	111				0	Content		-72	-111	11929297	1059128388
11944	08:53:40.814	00:00:11.944	717	-1024	-768	-1	-1	-1	-1	4	-1024	-768	-1	-1	-1	-1	4		0	0						Untertest1.avi	0	880	547	72	111				0	Content		-72	-111	11944225	1059143316
11961	08:53:40.831	00:00:11.960	718	-1024	-768	-1	-1	-1	-1	4	-1024	-768	-1	-1	-1	-1	4		0	0						Untertest1.avi	0	880	547	72	111				0	Content		-72	-111	11960849	1059159940
11978	08:53:40.848	00:00:11.977	719	-1024	-768	-1	-1	-1	-1	4	-1024	-768	-1	-1	-1	-1	4		0	0						Untertest1.avi	0	880	547	72	111				0	Content		-72	-111	11977598	1059176689
11994	08:53:40.864	00:00:11.994	720	-1024	-768	-1	-1	-1	-1	4	-1024	-768	-1	-1	-1	-1	4		0	0						Untertest1.avi	0	880	547	72	111				0	Content		-72	-111	11994219	1059193310
12011	08:53:40.881	00:00:12.010	721	-1024	-768	-1	-1	-1	-1	4	-1024	-768	-1	-1	-1	-1	4		0	0						Untertest1.avi	0	880	547	72	111				0	Content		-72	-111	12010842	1059209933
12028	08:53:40.898	00:00:12.027	722	-1024	-768	-1	-1	-1	-1	4	-1024	-768	-1	-1	-1	-1	4		0	0						Untertest1.avi	0	880	547	72	111				0	Content		-72	-111	12027510	1059226601
12044	08:53:40.914	00:00:12.044	723	-1024	-768	-1	-1	-1	-1	4	-1024	-768	-1	-1	-1	-1	4		0	0						Untertest1.avi	0	880	547	72	111				0	Content		-72	-111	12044091	1059243182
12061	08:53:40.931	00:00:12.061	724	-1024	-768	-1	-1	-1	-1	4	-1024	-768	-1	-1	-1	-1	4		0	0						Untertest1.avi	0	880	547	72	111				0	Content		-72	-111	12061283	1059260374
12079	08:53:40.949	00:00:12.078	725	-1024	-768	-1	-1	-1	-1	4	-1024	-768	-1	-1	-1	-1	4		0	0						Untertest1.avi	0	880	547	72	111				0	Content		-72	-111	12078670	1059277761
12096	08:53:40.966	00:00:12.095	726	-1024	-768	-1	-1	-1	-1	4	-1024	-768	-1	-1	-1	-1	4		0	0						Untertest1.avi	0	880	547	72	111				0	Content		-72	-111	12095904	1059294995
12111	08:53:40.981	00:00:12.110	727	-1024	-768	-1	-1	-1	-1	4	-1024	-768	-1	-1	-1	-1	4		0	0						Untertest1.avi	0	880	547	72	111				0	Content		-72	-111	12110709	1059309800
12127	08:53:40.997	00:00:12.127	728	-1024	-768	-1	-1	-1	-1	4	-1024	-768	-1	-1	-1	-1	4		0	0						Untertest1.avi	0	880	547	72	111				0	Content		-72	-111	12127454	1059326545
12144	08:53:41.014	00:00:12.144	729	-1024	-768	-1	-1	-1	-1	4	-1024	-768	-1	-1	-1	-1	4		0	0						Untertest1.avi	0	880	547	72	111				0	Content		-72	-111	12144081	1059343172
12161	08:53:41.031	00:00:12.160	730	-1024	-768	-1	-1	-1	-1	4	-1024	-768	-1	-1	-1	-1	4		0	0						Untertest1.avi	0	880	547	72	111				0	Content		-72	-111	12160704	1059359795
12177	08:53:41.047	00:00:12.177	731	-1024	-768	-1	-1	-1	-1	4	-1024	-768	-1	-1	-1	-1	4		0	0						Untertest1.avi	0	880	547	72	111				0	Content		-72	-111	12177382	1059376473
12194	08:53:41.064	00:00:12.194	732	-1024	-768	-1	-1	-1	-1	4	-1024	-768	-1	-1	-1	-1	4		0	0						Untertest1.avi	0	880	547	72	111				0	Content		-72	-111	12194050	1059393141
12211	08:53:41.081	00:00:12.210	733	-1024	-768	-1	-1	-1	-1	4	-1024	-768	-1	-1	-1	-1	4		0	0						Untertest1.avi	0	880	547	72	111				0	Content		-72	-111	12210695	1059409786
12228	08:53:41.098	00:00:12.227	734	-1024	-768	-1	-1	-1	-1	4	-1024	-768	-1	-1	-1	-1	4		0	0						Untertest1.avi	0	880	547	72	111				0	Content		-72	-111	12227764	1059426855
12245	08:53:41.115	00:00:12.245	735	-1024	-768	-1	-1	-1	-1	4	-1024	-768	-1	-1	-1	-1	4		0	0						Untertest1.avi	0	880	547	72	111				0	Content		-72	-111	12245135	1059444226
12263	08:53:41.133	00:00:12.262	736	-1024	-768	-1	-1	-1	-1	4	-1024	-768	-1	-1	-1	-1	4		0	0						Untertest1.avi	0	880	547	72	111				0	Content		-72	-111	12262508	1059461599
12277	08:53:41.147	00:00:12.277	737	-1024	-768	-1	-1	-1	-1	4	-1024	-768	-1	-1	-1	-1	4		0	0						Untertest1.avi	0	880	547	72	111				0	Content		-72	-111	12277311	1059476402
12294	08:53:41.164	00:00:12.293	738	-1024	-768	-1	-1	-1	-1	4	-1024	-768	-1	-1	-1	-1	4		0	0						Untertest1.avi	0	880	547	72	111				0	Content		-72	-111	12293935	1059493026
12311	08:53:41.181	00:00:12.310	739	-1024	-768	-1	-1	-1	-1	4	-1024	-768	-1	-1	-1	-1	4		0	0						Untertest1.avi	0	880	547	72	111				0	Content		-72	-111	12310681	1059509772
12327	08:53:41.197	00:00:12.327	740	-1024	-768	-1	-1	-1	-1	4	-1024	-768	-1	-1	-1	-1	4		0	0						Untertest1.avi	0	880	547	72	111				0	Content		-72	-111	12327303	1059526394
12344	08:53:41.214	00:00:12.343	741	-1024	-768	-1	-1	-1	-1	4	-1024	-768	-1	-1	-1	-1	4		0	0						Untertest1.avi	0	880	547	72	111				0	Content		-72	-111	12343928	1059543019
12361	08:53:41.231	00:00:12.360	742	-1024	-768	-1	-1	-1	-1	4	-1024	-768	-1	-1	-1	-1	4		0	0						Untertest1.avi	0	880	547	72	111				0	Content		-72	-111	12360595	1059559686
12377	08:53:41.247	00:00:12.377	743	-1024	-768	-1	-1	-1	-1	4	-1024	-768	-1	-1	-1	-1	4		0	0						Untertest1.avi	0	880	547	72	111				0	Content		-72	-111	12377176	1059576267
12394	08:53:41.264	00:00:12.394	744	-1024	-768	-1	-1	-1	-1	4	-1024	-768	-1	-1	-1	-1	4		0	0						Untertest1.avi	0	880	547	72	111				0	Content		-72	-111	12394371	1059593462
12412	08:53:41.282	00:00:12.411	745	-1024	-768	-1	-1	-1	-1	4	-1024	-768	-1	-1	-1	-1	4		0	0						Untertest1.avi	0	880	547	72	111				0	Content		-72	-111	12411744	1059610835
12429	08:53:41.299	00:00:12.428	746	-1024	-768	-1	-1	-1	-1	4	-1024	-768	-1	-1	-1	-1	4		0	0						Untertest1.avi	0	880	547	72	111				0	Content		-72	-111	12428990	1059628081
12444	08:53:41.314	00:00:12.443	747	-1024	-768	-1	-1	-1	-1	4	-1024	-768	-1	-1	-1	-1	4		0	0						Untertest1.avi	0	880	547	72	111				0	Content		-72	-111	12443921	1059643012
12461	08:53:41.331	00:00:12.460	748	-1024	-768	-1	-1	-1	-1	4	-1024	-768	-1	-1	-1	-1	4		0	0						Untertest1.avi	0	880	547	72	111				0	Content		-72	-111	12460545	1059659636
12477	08:53:41.347	00:00:12.477	749	-1024	-768	-1	-1	-1	-1	4	-1024	-768	-1	-1	-1	-1	4		0	0						Untertest1.avi	0	880	547	72	111				0	Content		-72	-111	12477292	1059676383
12494	08:53:41.364	00:00:12.493	750	-1024	-768	-1	-1	-1	-1	4	-1024	-768	-1	-1	-1	-1	4		0	0						Untertest1.avi	0	880	547	72	111				0	Content		-72	-111	12493913	1059693004
12511	08:53:41.381	00:00:12.510	751	-1024	-768	-1	-1	-1	-1	4	-1024	-768	-1	-1	-1	-1	4		0	0						Untertest1.avi	0	880	547	72	111				0	Content		-72	-111	12510536	1059709627
12527	08:53:41.397	00:00:12.527	752	-1024	-768	-1	-1	-1	-1	4	-1024	-768	-1	-1	-1	-1	4		0	0						Untertest1.avi	0	880	547	72	111				0	Content		-72	-111	12527203	1059726294
12544	08:53:41.414	00:00:12.543	753	-1024	-768	-1	-1	-1	-1	4	-1024	-768	-1	-1	-1	-1	4		0	0						Untertest1.avi	0	880	547	72	111				0	Content		-72	-111	12543785	1059742876
12561	08:53:41.431	00:00:12.560	754	-1024	-768	-1	-1	-1	-1	4	-1024	-768	-1	-1	-1	-1	4		0	0						Untertest1.avi	0	880	547	72	111				0	Content		-72	-111	12560980	1059760071
12578	08:53:41.448	00:00:12.578	755	-1024	-768	-1	-1	-1	-1	4	-1024	-768	-1	-1	-1	-1	4		0	0						Untertest1.avi	0	880	547	72	111				0	Content		-72	-111	12578364	1059777455
12596	08:53:41.466	00:00:12.595	756	-1024	-768	-1	-1	-1	-1	4	-1024	-768	-1	-1	-1	-1	4		0	0						Untertest1.avi	0	880	547	72	111				0	Content		-72	-111	12595608	1059794699
12610	08:53:41.480	00:00:12.610	757	-1024	-768	-1	-1	-1	-1	4	-1024	-768	-1	-1	-1	-1	4		0	0						Untertest1.avi	0	880	547	72	111				0	Content		-72	-111	12610403	1059809494
12627	08:53:41.497	00:00:12.627	758	-1024	-768	-1	-1	-1	-1	4	-1024	-768	-1	-1	-1	-1	4		0	0						Untertest1.avi	0	880	547	72	111				0	Content		-72	-111	12627151	1059826242
12644	08:53:41.514	00:00:12.643	759	-1024	-768	-1	-1	-1	-1	4	-1024	-768	-1	-1	-1	-1	4		0	0						Untertest1.avi	0	880	547	72	111				0	Content		-72	-111	12643774	1059842865
12660	08:53:41.530	00:00:12.660	760	-1024	-768	-1	-1	-1	-1	4	-1024	-768	-1	-1	-1	-1	4		0	0						Untertest1.avi	0	880	547	72	111				0	Content		-72	-111	12660399	1059859490
12677	08:53:41.547	00:00:12.677	761	-1024	-768	-1	-1	-1	-1	4	-1024	-768	-1	-1	-1	-1	4		0	0						Untertest1.avi	0	880	547	72	111				0	Content		-72	-111	12677022	1059876113
12694	08:53:41.564	00:00:12.693	762	-1024	-768	-1	-1	-1	-1	4	-1024	-768	-1	-1	-1	-1	4		0	0						Untertest1.avi	0	880	547	72	111				0	Content		-72	-111	12693690	1059892781
12710	08:53:41.580	00:00:12.710	763	-1024	-768	-1	-1	-1	-1	4	-1024	-768	-1	-1	-1	-1	4		0	0						Untertest1.avi	0	880	547	72	111				0	Content		-72	-111	12710271	1059909362
12727	08:53:41.597	00:00:12.727	764	-1024	-768	-1	-1	-1	-1	4	-1024	-768	-1	-1	-1	-1	4		0	0						Untertest1.avi	0	880	547	72	111				0	Content		-72	-111	12727466	1059926557
12745	08:53:41.615	00:00:12.744	765	-1024	-768	-1	-1	-1	-1	4	-1024	-768	-1	-1	-1	-1	4		0	0						Untertest1.avi	0	880	547	72	111				0	Content		-72	-111	12744840	1059943931
12762	08:53:41.632	00:00:12.762	766	-1024	-768	-1	-1	-1	-1	4	-1024	-768	-1	-1	-1	-1	4		0	0						Untertest1.avi	0	880	547	72	111				0	Content		-72	-111	12762089	1059961180
12777	08:53:41.647	00:00:12.777	767	-1024	-768	-1	-1	-1	-1	4	-1024	-768	-1	-1	-1	-1	4		0	0						Untertest1.avi	0	880	547	72	111				0	Content		-72	-111	12777017	1059976108
12794	08:53:41.664	00:00:12.793	768	-1024	-768	-1	-1	-1	-1	4	-1024	-768	-1	-1	-1	-1	4		0	0						Untertest1.avi	0	880	547	72	111				0	Content		-72	-111	12793636	1059992727
12810	08:53:41.680	00:00:12.810	769	-1024	-768	-1	-1	-1	-1	4	-1024	-768	-1	-1	-1	-1	4		0	0						Untertest1.avi	0	880	547	72	111				0	Content		-72	-111	12810385	1060009476
12827	08:53:41.697	00:00:12.827	770	-1024	-768	-1	-1	-1	-1	4	-1024	-768	-1	-1	-1	-1	4		0	0						Untertest1.avi	0	880	547	72	111				0	Content		-72	-111	12827008	1060026099
12844	08:53:41.714	00:00:12.843	771	-1024	-768	-1	-1	-1	-1	4	-1024	-768	-1	-1	-1	-1	4		0	0						Untertest1.avi	0	880	547	72	111				0	Content		-72	-111	12843631	1060042722
12860	08:53:41.730	00:00:12.860	772	-1024	-768	-1	-1	-1	-1	4	-1024	-768	-1	-1	-1	-1	4		0	0						Untertest1.avi	0	880	547	72	111				0	Content		-72	-111	12860298	1060059389
12877	08:53:41.747	00:00:12.876	773	-1024	-768	-1	-1	-1	-1	4	-1024	-768	-1	-1	-1	-1	4		0	0						Untertest1.avi	0	880	547	72	111				0	Content		-72	-111	12876879	1060075970
12894	08:53:41.764	00:00:12.894	774	-1024	-768	-1	-1	-1	-1	4	-1024	-768	-1	-1	-1	-1	4		0	0						Untertest1.avi	0	880	547	72	111				0	Content		-72	-111	12894071	1060093162
12911	08:53:41.781	00:00:12.911	775	-1024	-768	-1	-1	-1	-1	4	-1024	-768	-1	-1	-1	-1	4		0	0						Untertest1.avi	0	880	547	72	111				0	Content		-72	-111	12911445	1060110536
12929	08:53:41.799	00:00:12.928	776	-1024	-768	-1	-1	-1	-1	4	-1024	-768	-1	-1	-1	-1	4		0	0						Untertest1.avi	0	880	547	72	111				0	Content		-72	-111	12928695	1060127786
12943	08:53:41.813	00:00:12.943	777	-1024	-768	-1	-1	-1	-1	4	-1024	-768	-1	-1	-1	-1	4		0	0						Untertest1.avi	0	880	547	72	111				0	Content		-72	-111	12943497	1060142588
12960	08:53:41.830	00:00:12.960	778	-1024	-768	-1	-1	-1	-1	4	-1024	-768	-1	-1	-1	-1	4		0	0						Untertest1.avi	0	880	547	72	111				0	Content		-72	-111	12960248	1060159339
12977	08:53:41.847	00:00:12.976	779	-1024	-768	-1	-1	-1	-1	4	-1024	-768	-1	-1	-1	-1	4		0	0						Untertest1.avi	0	880	547	72	111				0	Content		-72	-111	12976867	1060175958
12993	08:53:41.863	00:00:12.993	780	-1024	-768	-1	-1	-1	-1	4	-1024	-768	-1	-1	-1	-1	4		0	0						Untertest1.avi	0	880	547	72	111				0	Content		-72	-111	12993489	1060192580
13010	08:53:41.880	00:00:13.010	781	-1024	-768	-1	-1	-1	-1	4	-1024	-768	-1	-1	-1	-1	4		0	0						Untertest1.avi	0	880	547	72	111				0	Content		-72	-111	13010138	1060209229
13027	08:53:41.897	00:00:13.026	782	-1024	-768	-1	-1	-1	-1	4	-1024	-768	-1	-1	-1	-1	4		0	0						Untertest1.avi	0	880	547	72	111				0	Content		-72	-111	13026805	1060225896
13044	08:53:41.914	00:00:13.043	783	-1024	-768	-1	-1	-1	-1	4	-1024	-768	-1	-1	-1	-1	4		0	0						Untertest1.avi	0	880	547	72	111				0	Content		-72	-111	13043632	1060242723
13060	08:53:41.930	00:00:13.060	784	-1024	-768	-1	-1	-1	-1	4	-1024	-768	-1	-1	-1	-1	4		0	0						Untertest1.avi	0	880	547	72	111				0	Content		-72	-111	13060299	1060259390
13077	08:53:41.947	00:00:13.076	785	-1024	-768	-1	-1	-1	-1	4	-1024	-768	-1	-1	-1	-1	4		0	0						Untertest1.avi	0	880	547	72	111				0	Content		-72	-111	13076967	1060276058
13094	08:53:41.964	00:00:13.094	786	-1024	-768	-1	-1	-1	-1	4	-1024	-768	-1	-1	-1	-1	4		0	0						Untertest1.avi	0	880	547	72	111				0	Content		-72	-111	13094126	1060293217
13111	08:53:41.981	00:00:13.110	787	-1024	-768	-1	-1	-1	-1	4	-1024	-768	-1	-1	-1	-1	4		0	0						Untertest1.avi	0	880	547	72	111				0	Content		-72	-111	13110794	1060309885
13128	08:53:41.998	00:00:13.127	788	-1024	-768	-1	-1	-1	-1	4	-1024	-768	-1	-1	-1	-1	4		0	0						Untertest1.avi	0	880	547	72	111				0	Content		-72	-111	13127832	1060326923
13144	08:53:42.014	00:00:13.144	789	-1024	-768	-1	-1	-1	-1	4	-1024	-768	-1	-1	-1	-1	4		0	0						Untertest1.avi	0	880	547	72	111				0	Content		-72	-111	13144499	1060343590
13161	08:53:42.031	00:00:13.161	790	-1024	-768	-1	-1	-1	-1	4	-1024	-768	-1	-1	-1	-1	4		0	0						Untertest1.avi	0	880	547	72	111				0	Content		-72	-111	13161167	1060360258
13177	08:53:42.047	00:00:13.177	791	-1024	-768	-1	-1	-1	-1	4	-1024	-768	-1	-1	-1	-1	4		0	0						Untertest1.avi	0	880	547	72	111				0	Content		-72	-111	13177222	1060376313
13194	08:53:42.064	00:00:13.193	792	-1024	-768	-1	-1	-1	-1	4	-1024	-768	-1	-1	-1	-1	4		0	0						Untertest1.avi	0	880	547	72	111				0	Content		-72	-111	13193890	1060392981
13210	08:53:42.080	00:00:13.209	793	-1024	-768	-1	-1	-1	-1	4	-1024	-768	-1	-1	-1	-1	4		0	0						Untertest1.avi	0	880	547	72	111				0	Content		-72	-111	13209899	1060408990
13227	08:53:42.097	00:00:13.226	794	-1024	-768	-1	-1	-1	-1	4	-1024	-768	-1	-1	-1	-1	4		0	0						Untertest1.avi	0	880	547	72	111				0	Content		-72	-111	13226646	1060425737
13243	08:53:42.113	00:00:13.243	795	-1024	-768	-1	-1	-1	-1	4	-1024	-768	-1	-1	-1	-1	4		0	0						Untertest1.avi	0	880	547	72	111				0	Content		-72	-111	13243299	1060442390
13260	08:53:42.130	00:00:13.259	796	-1024	-768	-1	-1	-1	-1	4	-1024	-768	-1	-1	-1	-1	4		0	0						Untertest1.avi	0	880	547	72	111				0	Content		-72	-111	13259966	1060459057
13277	08:53:42.147	00:00:13.276	797	-1024	-768	-1	-1	-1	-1	4	-1024	-768	-1	-1	-1	-1	4		0	0						Untertest1.avi	0	880	547	72	111				0	Content		-72	-111	13276619	1060475710
13293	08:53:42.163	00:00:13.293	798	-1024	-768	-1	-1	-1	-1	4	-1024	-768	-1	-1	-1	-1	4		0	0						Untertest1.avi	0	880	547	72	111				0	Content		-72	-111	13293286	1060492377
13310	08:53:42.180	00:00:13.309	799	-1024	-768	-1	-1	-1	-1	4	-1024	-768	-1	-1	-1	-1	4		0	0						Untertest1.avi	0	880	547	72	111				0	Content		-72	-111	13309947	1060509038
13327	08:53:42.197	00:00:13.326	800	-1024	-768	-1	-1	-1	-1	4	-1024	-768	-1	-1	-1	-1	4		0	0						Untertest1.avi	0	880	547	72	111				0	Content		-72	-111	13326614	1060525705
13343	08:53:42.213	00:00:13.343	801	-1024	-768	-1	-1	-1	-1	4	-1024	-768	-1	-1	-1	-1	4		0	0						Untertest1.avi	0	880	547	72	111				0	Content		-72	-111	13343281	1060542372
13360	08:53:42.230	00:00:13.359	802	-1024	-768	-1	-1	-1	-1	4	-1024	-768	-1	-1	-1	-1	4		0	0						Untertest1.avi	0	880	547	72	111				0	Content		-72	-111	13359898	1060558989
13377	08:53:42.247	00:00:13.376	803	-1024	-768	-1	-1	-1	-1	4	-1024	-768	-1	-1	-1	-1	4		0	0						Untertest1.avi	0	880	547	72	111				0	Content		-72	-111	13376565	1060575656
13393	08:53:42.263	00:00:13.393	804	-1024	-768	-1	-1	-1	-1	4	-1024	-768	-1	-1	-1	-1	4		0	0						Untertest1.avi	0	880	547	72	111				0	Content		-72	-111	13393227	1060592318
13410	08:53:42.280	00:00:13.409	805	-1024	-768	-1	-1	-1	-1	4	-1024	-768	-1	-1	-1	-1	4		0	0						Untertest1.avi	0	880	547	72	111				0	Content		-72	-111	13409894	1060608985
13427	08:53:42.297	00:00:13.426	806	-1024	-768	-1	-1	-1	-1	4	-1024	-768	-1	-1	-1	-1	4		0	0						Untertest1.avi	0	880	547	72	111				0	Content		-72	-111	13426516	1060625607
13443	08:53:42.313	00:00:13.443	807	-1024	-768	-1	-1	-1	-1	4	-1024	-768	-1	-1	-1	-1	4		0	0						Untertest1.avi	0	880	547	72	111				0	Content		-72	-111	13443183	1060642274
13460	08:53:42.330	00:00:13.459	808	-1024	-768	-1	-1	-1	-1	4	-1024	-768	-1	-1	-1	-1	4		0	0						Untertest1.avi	0	880	547	72	111				0	Content		-72	-111	13459850	1060658941
13476	08:53:42.346	00:00:13.476	809	-1024	-768	-1	-1	-1	-1	4	-1024	-768	-1	-1	-1	-1	4		0	0						Untertest1.avi	0	880	547	72	111				0	Content		-72	-111	13476492	1060675583
13493	08:53:42.363	00:00:13.493	810	-1024	-768	-1	-1	-1	-1	4	-1024	-768	-1	-1	-1	-1	4		0	0						Untertest1.avi	0	880	547	72	111				0	Content		-72	-111	13493159	1060692250
13510	08:53:42.380	00:00:13.509	811	-1024	-768	-1	-1	-1	-1	4	-1024	-768	-1	-1	-1	-1	4		0	0						Untertest1.avi	0	880	547	72	111				0	Content		-72	-111	13509779	1060708870
13526	08:53:42.396	00:00:13.526	812	-1024	-768	-1	-1	-1	-1	4	-1024	-768	-1	-1	-1	-1	4		0	0						Untertest1.avi	0	880	547	72	111				0	Content		-72	-111	13526446	1060725537
13543	08:53:42.413	00:00:13.543	813	-1024	-768	-1	-1	-1	-1	4	-1024	-768	-1	-1	-1	-1	4		0	0						Untertest1.avi	0	880	547	72	111				0	Content		-72	-111	13543151	1060742242
13560	08:53:42.430	00:00:13.559	814	-1024	-768	-1	-1	-1	-1	4	-1024	-768	-1	-1	-1	-1	4		0	0						Untertest1.avi	0	880	547	72	111				0	Content		-72	-111	13559765	1060758856
13576	08:53:42.446	00:00:13.576	815	-1024	-768	-1	-1	-1	-1	4	-1024	-768	-1	-1	-1	-1	4		0	0						Untertest1.avi	0	880	547	72	111				0	Content		-72	-111	13576433	1060775524
13593	08:53:42.463	00:00:13.593	816	-1024	-768	-1	-1	-1	-1	4	-1024	-768	-1	-1	-1	-1	4		0	0						Untertest1.avi	0	880	547	72	111				0	Content		-72	-111	13593100	1060792191
13610	08:53:42.480	00:00:13.609	817	-1024	-768	-1	-1	-1	-1	4	-1024	-768	-1	-1	-1	-1	4		0	0						Untertest1.avi	0	880	547	72	111				0	Content		-72	-111	13609767	1060808858
13626	08:53:42.496	00:00:13.626	818	-1024	-768	-1	-1	-1	-1	4	-1024	-768	-1	-1	-1	-1	4		0	0						Untertest1.avi	0	880	547	72	111				0	Content		-72	-111	13626378	1060825469
13643	08:53:42.513	00:00:13.643	819	-1024	-768	-1	-1	-1	-1	4	-1024	-768	-1	-1	-1	-1	4		0	0						Untertest1.avi	0	880	547	72	111				0	Content		-72	-111	13643003	1060842094
13660	08:53:42.530	00:00:13.659	820	-1024	-768	-1	-1	-1	-1	4	-1024	-768	-1	-1	-1	-1	4		0	0						Untertest1.avi	0	880	547	72	111				0	Content		-72	-111	13659691	1060858782
13676	08:53:42.546	00:00:13.676	821	-1024	-768	-1	-1	-1	-1	4	-1024	-768	-1	-1	-1	-1	4		0	0						Untertest1.avi	0	880	547	72	111				0	Content		-72	-111	13676358	1060875449
13693	08:53:42.563	00:00:13.692	822	-1024	-768	-1	-1	-1	-1	4	-1024	-768	-1	-1	-1	-1	4		0	0						Untertest1.avi	0	880	547	72	111				0	Content		-72	-111	13692992	1060892083
13710	08:53:42.580	00:00:13.709	823	-1024	-768	-1	-1	-1	-1	4	-1024	-768	-1	-1	-1	-1	4		0	0						Untertest1.avi	0	880	547	72	111				0	Content		-72	-111	13709659	1060908750
13726	08:53:42.596	00:00:13.726	824	-1024	-768	-1	-1	-1	-1	4	-1024	-768	-1	-1	-1	-1	4		0	0						Untertest1.avi	0	880	547	72	111				0	Content		-72	-111	13726335	1060925426
13743	08:53:42.613	00:00:13.743	825	-1024	-768	-1	-1	-1	-1	4	-1024	-768	-1	-1	-1	-1	4		0	0						Untertest1.avi	0	880	547	72	111				0	Content		-72	-111	13743003	1060942094
13760	08:53:42.630	00:00:13.759	826	-1024	-768	-1	-1	-1	-1	4	-1024	-768	-1	-1	-1	-1	4		0	0						Untertest1.avi	0	880	547	72	111				0	Content		-72	-111	13759625	1060958716
13776	08:53:42.646	00:00:13.776	827	-1024	-768	-1	-1	-1	-1	4	-1024	-768	-1	-1	-1	-1	4		0	0						Untertest1.avi	0	880	547	72	111				0	Content		-72	-111	13776293	1060975384
13793	08:53:42.663	00:00:13.792	828	-1024	-768	-1	-1	-1	-1	4	-1024	-768	-1	-1	-1	-1	4		0	0						Untertest1.avi	0	880	547	72	111				0	Content		-72	-111	13792957	1060992048
13810	08:53:42.680	00:00:13.809	829	-1024	-768	-1	-1	-1	-1	4	-1024	-768	-1	-1	-1	-1	4		0	0						Untertest1.avi	0	880	547	72	111				0	Content		-72	-111	13809625	1061008716
13826	08:53:42.696	00:00:13.826	830	-1024	-768	-1	-1	-1	-1	4	-1024	-768	-1	-1	-1	-1	4		0	0						Untertest1.avi	0	880	547	72	111				0	Content		-72	-111	13826247	1061025338
13843	08:53:42.713	00:00:13.842	831	-1024	-768	-1	-1	-1	-1	4	-1024	-768	-1	-1	-1	-1	4		0	0						Untertest1.avi	0	880	547	72	111				0	Content		-72	-111	13842914	1061042005
13859	08:53:42.729	00:00:13.859	832	-1024	-768	-1	-1	-1	-1	4	-1024	-768	-1	-1	-1	-1	4		0	0						Untertest1.avi	0	880	547	72	111				0	Content		-72	-111	13859492	1061058583
13876	08:53:42.746	00:00:13.876	833	-1024	-768	-1	-1	-1	-1	4	-1024	-768	-1	-1	-1	-1	4		0	0						Untertest1.avi	0	880	547	72	111				0	Content		-72	-111	13876253	1061075344
13893	08:53:42.763	00:00:13.892	834	-1024	-768	-1	-1	-1	-1	4	109,3129	672,5618	0,5540802	0,4810745	550,2291	2,411104	0	26	109	673						Untertest1.avi	0	880	547	72	111	37	562	17	0	Content		37	562	13892865	1061091956
13909	08:53:42.779	00:00:13.909	835	-1024	-768	-1	-1	-1	-1	4	-1024	-768	-1	-1	-1	-1	4		0	0						Untertest1.avi	0	880	547	72	111				0	Content		-72	-111	13909490	1061108581
13926	08:53:42.796	00:00:13.926	836	-1024	-768	-1	-1	-1	-1	4	-1024	-768	-1	-1	-1	-1	4		0	0						Untertest1.avi	0	880	547	72	111				0	Content		-72	-111	13926241	1061125332
13943	08:53:42.813	00:00:13.942	837	-1024	-768	-1	-1	-1	-1	4	-1024	-768	-1	-1	-1	-1	4		0	0						Untertest1.avi	0	880	547	72	111				0	Content		-72	-111	13942866	1061141957
13959	08:53:42.829	00:00:13.959	838	-1024	-768	-1	-1	-1	-1	4	-1024	-768	-1	-1	-1	-1	4		0	0						Untertest1.avi	0	880	547	72	111				0	Content		-72	-111	13959488	1061158579
13976	08:53:42.846	00:00:13.976	839	-1024	-768	-1	-1	-1	-1	4	-1024	-768	-1	-1	-1	-1	4		0	0						Untertest1.avi	0	880	547	72	111				0	Content		-72	-111	13976155	1061175246
13993	08:53:42.863	00:00:13.992	840	-1024	-768	-1	-1	-1	-1	4	-1024	-768	-1	-1	-1	-1	4		0	0						Untertest1.avi	0	880	547	72	111				0	Content		-72	-111	13992822	1061191913
14009	08:53:42.879	00:00:14.009	841	-1024	-768	-1	-1	-1	-1	4	-1024	-768	-1	-1	-1	-1	4		0	0						Untertest1.avi	0	880	547	72	111				0	Content		-72	-111	14009490	1061208581
14026	08:53:42.896	00:00:14.026	842	-1024	-768	-1	-1	-1	-1	4	-1024	-768	-1	-1	-1	-1	4		0	0						Untertest1.avi	0	880	547	72	111				0	Content		-72	-111	14026109	1061225200
14043	08:53:42.913	00:00:14.042	843	-1024	-768	-1	-1	-1	-1	4	-1024	-768	-1	-1	-1	-1	4		0	0						Untertest1.avi	0	880	547	72	111				0	Content		-72	-111	14042776	1061241867
14059	08:53:42.929	00:00:14.059	844	-1024	-768	-1	-1	-1	-1	4	-1024	-768	-1	-1	-1	-1	4		0	0						Untertest1.avi	0	880	547	72	111				0	Content		-72	-111	14059443	1061258534
14076	08:53:42.946	00:00:14.076	845	-1024	-768	-1	-1	-1	-1	4	-1024	-768	-1	-1	-1	-1	4		0	0						Untertest1.avi	0	880	547	72	111				0	Content		-72	-111	14076110	1061275201
14093	08:53:42.963	00:00:14.092	846	-1024	-768	-1	-1	-1	-1	4	-1024	-768	-1	-1	-1	-1	4		0	0						Untertest1.avi	0	880	547	72	111				0	Content		-72	-111	14092729	1061291820
14109	08:53:42.979	00:00:14.109	847	-1024	-768	-1	-1	-1	-1	4	-1024	-768	-1	-1	-1	-1	4		0	0						Untertest1.avi	0	880	547	72	111				0	Content		-72	-111	14109395	1061308486
14126	08:53:42.996	00:00:14.126	848	-1024	-768	-1	-1	-1	-1	4	-1024	-768	-1	-1	-1	-1	4		0	0						Untertest1.avi	0	880	547	72	111				0	Content		-72	-111	14126063	1061325154
14143	08:53:43.013	00:00:14.142	849	-1024	-768	-1	-1	-1	-1	4	-1024	-768	-1	-1	-1	-1	4		0	0						Untertest1.avi	0	880	547	72	111				0	Content		-72	-111	14142730	1061341821
14159	08:53:43.029	00:00:14.159	850	-1024	-768	-1	-1	-1	-1	4	-1024	-768	-1	-1	-1	-1	4		0	0						Untertest1.avi	0	880	547	72	111				0	Content		-72	-111	14159352	1061358443
14176	08:53:43.046	00:00:14.176	851	-1024	-768	-1	-1	-1	-1	4	-1024	-768	-1	-1	-1	-1	4		0	0						Untertest1.avi	0	880	547	72	111				0	Content		-72	-111	14176019	1061375110
14193	08:53:43.063	00:00:14.192	852	-1024	-768	-1	-1	-1	-1	4	-1024	-768	-1	-1	-1	-1	4		0	0						Untertest1.avi	0	880	547	72	111				0	Content		-72	-111	14192682	1061391773
14209	08:53:43.079	00:00:14.209	853	-1024	-768	-1	-1	-1	-1	4	-1024	-768	-1	-1	-1	-1	4		0	0						Untertest1.avi	0	880	547	72	111				0	Content		-72	-111	14209350	1061408441
14226	08:53:43.096	00:00:14.225	854	-1024	-768	-1	-1	-1	-1	4	-1024	-768	-1	-1	-1	-1	4		0	0						Untertest1.avi	0	880	547	72	111				0	Content		-72	-111	14225969	1061425060
14243	08:53:43.113	00:00:14.242	855	-1024	-768	-1	-1	-1	-1	4	-1024	-768	-1	-1	-1	-1	4		0	0						Untertest1.avi	0	880	547	72	111				0	Content		-72	-111	14242591	1061441682
14259	08:53:43.129	00:00:14.259	856	-1024	-768	-1	-1	-1	-1	4	-1024	-768	-1	-1	-1	-1	4		0	0						Untertest1.avi	0	880	547	72	111				0	Content		-72	-111	14259276	1061458367
14276	08:53:43.146	00:00:14.275	857	-1024	-768	-1	-1	-1	-1	4	-1024	-768	-1	-1	-1	-1	4		0	0						Untertest1.avi	0	880	547	72	111				0	Content		-72	-111	14275944	1061475035
14293	08:53:43.163	00:00:14.292	858	-1024	-768	-1	-1	-1	-1	4	-1024	-768	-1	-1	-1	-1	4		0	0						Untertest1.avi	0	880	547	72	111				0	Content		-72	-111	14292575	1061491666
14309	08:53:43.179	00:00:14.309	859	-1024	-768	-1	-1	-1	-1	4	-1024	-768	-1	-1	-1	-1	4		0	0						Untertest1.avi	0	880	547	72	111				0	Content		-72	-111	14309242	1061508333
14326	08:53:43.196	00:00:14.325	860	-1024	-768	-1	-1	-1	-1	4	-1024	-768	-1	-1	-1	-1	4		0	0						Untertest1.avi	0	880	547	72	111				0	Content		-72	-111	14325898	1061524989
14343	08:53:43.213	00:00:14.342	861	-1024	-768	-1	-1	-1	-1	4	-1024	-768	-1	-1	-1	-1	4		0	0						Untertest1.avi	0	880	547	72	111				0	Content		-72	-111	14342565	1061541656
14359	08:53:43.229	00:00:14.359	862	-1024	-768	-1	-1	-1	-1	4	-1024	-768	-1	-1	-1	-1	4		0	0						Untertest1.avi	0	880	547	72	111				0	Content		-72	-111	14359233	1061558324
14376	08:53:43.246	00:00:14.375	863	-1024	-768	-1	-1	-1	-1	4	-1024	-768	-1	-1	-1	-1	4		0	0						Untertest1.avi	0	880	547	72	111				0	Content		-72	-111	14375935	1061575026
14393	08:53:43.263	00:00:14.392	864	-1024	-768	-1	-1	-1	-1	4	-1024	-768	-1	-1	-1	-1	4		0	0						Untertest1.avi	0	880	547	72	111				0	Content		-72	-111	14392603	1061591694
14409	08:53:43.279	00:00:14.409	865	-1024	-768	-1	-1	-1	-1	4	-1024	-768	-1	-1	-1	-1	4		0	0						Untertest1.avi	0	880	547	72	111				0	Content		-72	-111	14409220	1061608311
14426	08:53:43.296	00:00:14.425	866	-1024	-768	-1	-1	-1	-1	4	-1024	-768	-1	-1	-1	-1	4		0	0						Untertest1.avi	0	880	547	72	111				0	Content		-72	-111	14425887	1061624978
14443	08:53:43.313	00:00:14.442	867	-1024	-768	-1	-1	-1	-1	4	-1024	-768	-1	-1	-1	-1	4		0	0						Untertest1.avi	0	880	547	72	111				0	Content		-72	-111	14442555	1061641646
14459	08:53:43.329	00:00:14.459	868	-1024	-768	-1	-1	-1	-1	4	-1024	-768	-1	-1	-1	-1	4		0	0						Untertest1.avi	0	880	547	72	111				0	Content		-72	-111	14459191	1061658282
14476	08:53:43.346	00:00:14.475	869	-1024	-768	-1	-1	-1	-1	4	-1024	-768	-1	-1	-1	-1	4		0	0						Untertest1.avi	0	880	547	72	111				0	Content		-72	-111	14475859	1061674950
14493	08:53:43.363	00:00:14.492	870	-1024	-768	-1	-1	-1	-1	4	-1024	-768	-1	-1	-1	-1	4		0	0						Untertest1.avi	0	880	547	72	111				0	Content		-72	-111	14492723	1061691814
14509	08:53:43.379	00:00:14.509	871	-1024	-768	-1	-1	-1	-1	4	-1024	-768	-1	-1	-1	-1	4		0	0						Untertest1.avi	0	880	547	72	111				0	Content		-72	-111	14509391	1061708482
14526	08:53:43.396	00:00:14.526	872	-1024	-768	-1	-1	-1	-1	4	-1024	-768	-1	-1	-1	-1	4		0	0						Untertest1.avi	0	880	547	72	111				0	Content		-72	-111	14526058	1061725149
14543	08:53:43.413	00:00:14.543	873	-1024	-768	-1	-1	-1	-1	4	-1024	-768	-1	-1	-1	-1	4		0	0						Untertest1.avi	0	880	547	72	111				0	Content		-72	-111	14543190	1061742281
14560	08:53:43.430	00:00:14.559	874	-1024	-768	-1	-1	-1	-1	4	-1024	-768	-1	-1	-1	-1	4		0	0						Untertest1.avi	0	880	547	72	111				0	Content		-72	-111	14559858	1061758949
14577	08:53:43.447	00:00:14.576	875	-1024	-768	-1	-1	-1	-1	4	-1024	-768	-1	-1	-1	-1	4		0	0						Untertest1.avi	0	880	547	72	111				0	Content		-72	-111	14576891	1061775982
14594	08:53:43.464	00:00:14.593	876	-1024	-768	-1	-1	-1	-1	4	-1024	-768	-1	-1	-1	-1	4		0	0						Untertest1.avi	0	880	547	72	111				0	Content		-72	-111	14593559	1061792650
14610	08:53:43.480	00:00:14.610	877	-1024	-768	-1	-1	-1	-1	4	-1024	-768	-1	-1	-1	-1	4		0	0						Untertest1.avi	0	880	547	72	111				0	Content		-72	-111	14610226	1061809317
14626	08:53:43.496	00:00:14.626	878	-1024	-768	-1	-1	-1	-1	4	-1024	-768	-1	-1	-1	-1	4		0	0						Untertest1.avi	0	880	547	72	111				0	Content		-72	-111	14626358	1061825449
14643	08:53:43.513	00:00:14.643	879	-1024	-768	-1	-1	-1	-1	4	-1024	-768	-1	-1	-1	-1	4		0	0						Untertest1.avi	0	880	547	72	111				0	Content		-72	-111	14643025	1061842116
14659	08:53:43.529	00:00:14.659	880	-1024	-768	-1	-1	-1	-1	4	-1024	-768	-1	-1	-1	-1	4		0	0						Untertest1.avi	0	880	547	72	111				0	Content		-72	-111	14659081	1061858172
14676	08:53:43.546	00:00:14.675	881	-1024	-768	-1	-1	-1	-1	4	-1024	-768	-1	-1	-1	-1	4		0	0						Untertest1.avi	0	880	547	72	111				0	Content		-72	-111	14675694	1061874785
14692	08:53:43.562	00:00:14.692	882	-1024	-768	-1	-1	-1	-1	4	-1024	-768	-1	-1	-1	-1	4		0	0						Untertest1.avi	0	880	547	72	111				0	Content		-72	-111	14692409	1061891500
14709	08:53:43.579	00:00:14.709	883	-1024	-768	-1	-1	-1	-1	4	-1024	-768	-1	-1	-1	-1	4		0	0						Untertest1.avi	0	880	547	72	111				0	Content		-72	-111	14709077	1061908168
14726	08:53:43.596	00:00:14.725	884	-1024	-768	-1	-1	-1	-1	4	-1024	-768	-1	-1	-1	-1	4		0	0						Untertest1.avi	0	880	547	72	111				0	Content		-72	-111	14725698	1061924789
14742	08:53:43.612	00:00:14.742	885	-1024	-768	-1	-1	-1	-1	4	-1024	-768	-1	-1	-1	-1	4		0	0						Untertest1.avi	0	880	547	72	111				0	Content		-72	-111	14742366	1061941457
14759	08:53:43.629	00:00:14.759	886	-1024	-768	-1	-1	-1	-1	4	-1024	-768	-1	-1	-1	-1	4		0	0						Untertest1.avi	0	880	547	72	111				0	Content		-72	-111	14759015	1061958106
14776	08:53:43.646	00:00:14.775	887	-1024	-768	-1	-1	-1	-1	4	-1024	-768	-1	-1	-1	-1	4		0	0						Untertest1.avi	0	880	547	72	111				0	Content		-72	-111	14775682	1061974773
14792	08:53:43.662	00:00:14.792	888	-1024	-768	-1	-1	-1	-1	4	-1024	-768	-1	-1	-1	-1	4		0	0						Untertest1.avi	0	880	547	72	111				0	Content		-72	-111	14792350	1061991441
14809	08:53:43.679	00:00:14.809	889	-1024	-768	-1	-1	-1	-1	4	-1024	-768	-1	-1	-1	-1	4		0	0						Untertest1.avi	0	880	547	72	111				0	Content		-72	-111	14809267	1062008358
14826	08:53:43.696	00:00:14.825	890	-1024	-768	-1	-1	-1	-1	4	-1024	-768	-1	-1	-1	-1	4		0	0						Untertest1.avi	0	880	547	72	111				0	Content		-72	-111	14825935	1062025026
14843	08:53:43.713	00:00:14.842	891	-1024	-768	-1	-1	-1	-1	4	-1024	-768	-1	-1	-1	-1	4		0	0						Untertest1.avi	0	880	547	72	111				0	Content		-72	-111	14842894	1062041985
14860	08:53:43.730	00:00:14.859	892	-1024	-768	-1	-1	-1	-1	4	-1024	-768	-1	-1	-1	-1	4		0	0						Untertest1.avi	0	880	547	72	111				0	Content		-72	-111	14859562	1062058653
14876	08:53:43.746	00:00:14.876	893	-1024	-768	-1	-1	-1	-1	4	-1024	-768	-1	-1	-1	-1	4		0	0						Untertest1.avi	0	880	547	72	111				0	Content		-72	-111	14876229	1062075320
14894	08:53:43.764	00:00:14.893	894	-1024	-768	-1	-1	-1	-1	4	-1024	-768	-1	-1	-1	-1	4		0	0						Untertest1.avi	0	880	547	72	111				0	Content		-72	-111	14893519	1062092610
14910	08:53:43.780	00:00:14.910	895	-1024	-768	-1	-1	-1	-1	4	-1024	-768	-1	-1	-1	-1	4		0	0						Untertest1.avi	0	880	547	72	111				0	Content		-72	-111	14910186	1062109277
14926	08:53:43.796	00:00:14.926	896	-1024	-768	-1	-1	-1	-1	4	-1024	-768	-1	-1	-1	-1	4		0	0						Untertest1.avi	0	880	547	72	111				0	Content		-72	-111	14926393	1062125484
14943	08:53:43.813	00:00:14.943	897	-1024	-768	-1	-1	-1	-1	4	-1024	-768	-1	-1	-1	-1	4		0	0						Untertest1.avi	0	880	547	72	111				0	Content		-72	-111	14943061	1062142152
14960	08:53:43.830	00:00:14.959	898	-1024	-768	-1	-1	-1	-1	4	-1024	-768	-1	-1	-1	-1	4		0	0						Untertest1.avi	0	880	547	72	111				0	Content		-72	-111	14959728	1062158819
14976	08:53:43.846	00:00:14.975	899	-1024	-768	-1	-1	-1	-1	4	-1024	-768	-1	-1	-1	-1	4		0	0						Untertest1.avi	0	880	547	72	111				0	Content		-72	-111	14975953	1062175044
14993	08:53:43.863	00:00:14.992	900	-1024	-768	-1	-1	-1	-1	4	-1024	-768	-1	-1	-1	-1	4		0	0						Untertest1.avi	0	880	547	72	111				0	Content		-72	-111	14992620	1062191711
15009	08:53:43.879	00:00:15.009	901	-1024	-768	-1	-1	-1	-1	4	-1024	-768	-1	-1	-1	-1	4		0	0						Untertest1.avi	0	880	547	72	111				0	Content		-72	-111	15009139	1062208230
15026	08:53:43.896	00:00:15.025	902	-1024	-768	-1	-1	-1	-1	4	-1024	-768	-1	-1	-1	-1	4		0	0						Untertest1.avi	0	880	547	72	111				0	Content		-72	-111	15025807	1062224898
15042	08:53:43.912	00:00:15.042	903	-1024	-768	-1	-1	-1	-1	4	-1024	-768	-1	-1	-1	-1	4		0	0						Untertest1.avi	0	880	547	72	111				0	Content		-72	-111	15042474	1062241565
15059	08:53:43.929	00:00:15.058	904	-1024	-768	-1	-1	-1	-1	4	-1024	-768	-1	-1	-1	-1	4		0	0						Untertest1.avi	0	880	547	72	111				0	Content		-72	-111	15058978	1062258069
15076	08:53:43.946	00:00:15.075	905	-1024	-768	-1	-1	-1	-1	4	-1024	-768	-1	-1	-1	-1	4		0	0						Untertest1.avi	0	880	547	72	111				0	Content		-72	-111	15075645	1062274736
15092	08:53:43.962	00:00:15.092	906	-1024	-768	-1	-1	-1	-1	4	-1024	-768	-1	-1	-1	-1	4		0	0						Untertest1.avi	0	880	547	72	111				0	Content		-72	-111	15092242	1062291333
15109	08:53:43.979	00:00:15.108	907	-1024	-768	-1	-1	-1	-1	4	-1024	-768	-1	-1	-1	-1	4		0	0						Untertest1.avi	0	880	547	72	111				0	Content		-72	-111	15108909	1062308000
15126	08:53:43.996	00:00:15.125	908	-1024	-768	-1	-1	-1	-1	4	-1024	-768	-1	-1	-1	-1	4		0	0						Untertest1.avi	0	880	547	72	111				0	Content		-72	-111	15125576	1062324667
15142	08:53:44.012	00:00:15.142	909	-1024	-768	-1	-1	-1	-1	4	-1024	-768	-1	-1	-1	-1	4		0	0						Untertest1.avi	0	880	547	72	111				0	Content		-72	-111	15142047	1062341138
15159	08:53:44.029	00:00:15.158	910	-1024	-768	-1	-1	-1	-1	4	-1024	-768	-1	-1	-1	-1	4		0	0						Untertest1.avi	0	880	547	72	111				0	Content		-72	-111	15158670	1062357761
15175	08:53:44.045	00:00:15.175	911	-1024	-768	-1	-1	-1	-1	4	-1024	-768	-1	-1	-1	-1	4		0	0						Untertest1.avi	0	880	547	72	111				0	Content		-72	-111	15175425	1062374516
15192	08:53:44.062	00:00:15.192	912	-1024	-768	-1	-1	-1	-1	4	-1024	-768	-1	-1	-1	-1	4		0	0						Untertest1.avi	0	880	547	72	111				0	Content		-72	-111	15192041	1062391132
15209	08:53:44.079	00:00:15.208	913	-1024	-768	-1	-1	-1	-1	4	-1024	-768	-1	-1	-1	-1	4		0	0						Untertest1.avi	0	880	547	72	111				0	Content		-72	-111	15208665	1062407756
15225	08:53:44.095	00:00:15.225	914	-1024	-768	-1	-1	-1	-1	4	-1024	-768	-1	-1	-1	-1	4		0	0						Untertest1.avi	0	880	547	72	111				0	Content		-72	-111	15225351	1062424442
15242	08:53:44.112	00:00:15.242	915	-1024	-768	-1	-1	-1	-1	4	-1024	-768	-1	-1	-1	-1	4		0	0						Untertest1.avi	0	880	547	72	111				0	Content		-72	-111	15242018	1062441109
15259	08:53:44.129	00:00:15.258	916	-1024	-768	-1	-1	-1	-1	4	-1024	-768	-1	-1	-1	-1	4		0	0						Untertest1.avi	0	880	547	72	111				0	Content		-72	-111	15258664	1062457755
15275	08:53:44.145	00:00:15.275	917	-1024	-768	-1	-1	-1	-1	4	-1024	-768	-1	-1	-1	-1	4		0	0						Untertest1.avi	0	880	547	72	111				0	Content		-72	-111	15275189	1062474280
15292	08:53:44.162	00:00:15.291	918	-1024	-768	-1	-1	-1	-1	4	-1024	-768	-1	-1	-1	-1	4		0	0						Untertest1.avi	0	880	547	72	111				0	Content		-72	-111	15291856	1062490947
15308	08:53:44.178	00:00:15.308	919	-1024	-768	-1	-1	-1	-1	4	-1024	-768	-1	-1	-1	-1	4		0	0						Untertest1.avi	0	880	547	72	111				0	Content		-72	-111	15308495	1062507586
15325	08:53:44.195	00:00:15.325	920	-1024	-768	-1	-1	-1	-1	4	-1024	-768	-1	-1	-1	-1	4		0	0						Untertest1.avi	0	880	547	72	111				0	Content		-72	-111	15325117	1062524208
15342	08:53:44.212	00:00:15.341	921	-1024	-768	-1	-1	-1	-1	4	-1024	-768	-1	-1	-1	-1	4		0	0						Untertest1.avi	0	880	547	72	111				0	Content		-72	-111	15341742	1062540833
15358	08:53:44.228	00:00:15.358	922	-1024	-768	-1	-1	-1	-1	4	-1024	-768	-1	-1	-1	-1	4		0	0						Untertest1.avi	0	880	547	72	111				0	Content		-72	-111	15358490	1062557581
15375	08:53:44.245	00:00:15.375	923	-1024	-768	-1	-1	-1	-1	4	-1024	-768	-1	-1	-1	-1	4		0	0						Untertest1.avi	0	880	547	72	111				0	Content		-72	-111	15375113	1062574204
15392	08:53:44.262	00:00:15.391	924	-1024	-768	-1	-1	-1	-1	4	-1024	-768	-1	-1	-1	-1	4		0	0						Untertest1.avi	0	880	547	72	111				0	Content		-72	-111	15391737	1062590828
15408	08:53:44.278	00:00:15.408	925	-1024	-768	-1	-1	-1	-1	4	-1024	-768	-1	-1	-1	-1	4		0	0						Untertest1.avi	0	880	547	72	111				0	Content		-72	-111	15408422	1062607513
15425	08:53:44.295	00:00:15.425	926	-1024	-768	-1	-1	-1	-1	4	-1024	-768	-1	-1	-1	-1	4		0	0						Untertest1.avi	0	880	547	72	111				0	Content		-72	-111	15425090	1062624181
15442	08:53:44.312	00:00:15.441	927	-1024	-768	-1	-1	-1	-1	4	-1024	-768	-1	-1	-1	-1	4		0	0						Untertest1.avi	0	880	547	72	111				0	Content		-72	-111	15441734	1062640825
15458	08:53:44.328	00:00:15.458	928	-1024	-768	-1	-1	-1	-1	4	-1024	-768	-1	-1	-1	-1	4		0	0						Untertest1.avi	0	880	547	72	111				0	Content		-72	-111	15458357	1062657448
15475	08:53:44.345	00:00:15.475	929	-1024	-768	-1	-1	-1	-1	4	-1024	-768	-1	-1	-1	-1	4		0	0						Untertest1.avi	0	880	547	72	111				0	Content		-72	-111	15475024	1062674115
15492	08:53:44.362	00:00:15.491	930	-1024	-768	-1	-1	-1	-1	4	-1024	-768	-1	-1	-1	-1	4		0	0						Untertest1.avi	0	880	547	72	111				0	Content		-72	-111	15491730	1062690821
15508	08:53:44.378	00:00:15.508	931	-1024	-768	-1	-1	-1	-1	4	-1024	-768	-1	-1	-1	-1	4		0	0						Untertest1.avi	0	880	547	72	111				0	Content		-72	-111	15508353	1062707444
15525	08:53:44.395	00:00:15.525	932	-1024	-768	-1	-1	-1	-1	4	-1024	-768	-1	-1	-1	-1	4		0	0						Untertest1.avi	0	880	547	72	111				0	Content		-72	-111	15525020	1062724111
15542	08:53:44.412	00:00:15.541	933	-1024	-768	-1	-1	-1	-1	4	-1024	-768	-1	-1	-1	-1	4		0	0						Untertest1.avi	0	880	547	72	111				0	Content		-72	-111	15541684	1062740775
15558	08:53:44.428	00:00:15.558	934	-1024	-768	-1	-1	-1	-1	4	-1024	-768	-1	-1	-1	-1	4		0	0						Untertest1.avi	0	880	547	72	111				0	Content		-72	-111	15558351	1062757442
15575	08:53:44.445	00:00:15.574	935	-1024	-768	-1	-1	-1	-1	4	-1024	-768	-1	-1	-1	-1	4		0	0						Untertest1.avi	0	880	547	72	111				0	Content		-72	-111	15574971	1062774062
15592	08:53:44.462	00:00:15.591	936	-1024	-768	-1	-1	-1	-1	4	-1024	-768	-1	-1	-1	-1	4		0	0						Untertest1.avi	0	880	547	72	111				0	Content		-72	-111	15591638	1062790729
15608	08:53:44.478	00:00:15.608	937	-1024	-768	-1	-1	-1	-1	4	-1024	-768	-1	-1	-1	-1	4		0	0						Untertest1.avi	0	880	547	72	111				0	Content		-72	-111	15608305	1062807396
15625	08:53:44.495	00:00:15.624	938	-1024	-768	-1	-1	-1	-1	4	-1024	-768	-1	-1	-1	-1	4		0	0						Untertest1.avi	0	880	547	72	111				0	Content		-72	-111	15624972	1062824063
15642	08:53:44.512	00:00:15.641	939	-1024	-768	-1	-1	-1	-1	4	-1024	-768	-1	-1	-1	-1	4		0	0						Untertest1.avi	0	880	547	72	111				0	Content		-72	-111	15641589	1062840680
15658	08:53:44.528	00:00:15.658	940	-1024	-768	-1	-1	-1	-1	4	-1024	-768	-1	-1	-1	-1	4		0	0						Untertest1.avi	0	880	547	72	111				0	Content		-72	-111	15658223	1062857314
15675	08:53:44.545	00:00:15.674	941	-1024	-768	-1	-1	-1	-1	4	-1024	-768	-1	-1	-1	-1	4		0	0						Untertest1.avi	0	880	547	72	111				0	Content		-72	-111	15674934	1062874025
15692	08:53:44.562	00:00:15.691	942	-1024	-768	-1	-1	-1	-1	4	-1024	-768	-1	-1	-1	-1	4		0	0						Untertest1.avi	0	880	547	72	111				0	Content		-72	-111	15691601	1062890692
15708	08:53:44.578	00:00:15.708	943	-1024	-768	-1	-1	-1	-1	4	-1024	-768	-1	-1	-1	-1	4		0	0						Untertest1.avi	0	880	547	72	111				0	Content		-72	-111	15708288	1062907379
15725	08:53:44.595	00:00:15.724	944	-1024	-768	-1	-1	-1	-1	4	-1024	-768	-1	-1	-1	-1	4		0	0						Untertest1.avi	0	880	547	72	111				0	Content		-72	-111	15724955	1062924046
15742	08:53:44.612	00:00:15.741	945	-1024	-768	-1	-1	-1	-1	4	-1024	-768	-1	-1	-1	-1	4		0	0						Untertest1.avi	0	880	547	72	111				0	Content		-72	-111	15741586	1062940677
15758	08:53:44.628	00:00:15.758	946	-1024	-768	-1	-1	-1	-1	4	-1024	-768	-1	-1	-1	-1	4		0	0						Untertest1.avi	0	880	547	72	111				0	Content		-72	-111	15758253	1062957344
15775	08:53:44.645	00:00:15.774	947	-1024	-768	-1	-1	-1	-1	4	-1024	-768	-1	-1	-1	-1	4		0	0						Untertest1.avi	0	880	547	72	111				0	Content		-72	-111	15774921	1062974012
15792	08:53:44.662	00:00:15.791	948	-1024	-768	-1	-1	-1	-1	4	-1024	-768	-1	-1	-1	-1	4		0	0						Untertest1.avi	0	880	547	72	111				0	Content		-72	-111	15791724	1062990815
15808	08:53:44.678	00:00:15.808	949	-1024	-768	-1	-1	-1	-1	4	-1024	-768	-1	-1	-1	-1	4		0	0						Untertest1.avi	0	880	547	72	111				0	Content		-72	-111	15808391	1063007482
15825	08:53:44.695	00:00:15.825	950	-1024	-768	-1	-1	-1	-1	4	-1024	-768	-1	-1	-1	-1	4		0	0						Untertest1.avi	0	880	547	72	111				0	Content		-72	-111	15825058	1063024149
15842	08:53:44.712	00:00:15.842	951	-1024	-768	-1	-1	-1	-1	4	-1024	-768	-1	-1	-1	-1	4		0	0						Untertest1.avi	0	880	547	72	111				0	Content		-72	-111	15842023	1063041114
15859	08:53:44.729	00:00:15.858	952	-1024	-768	-1	-1	-1	-1	4	-1024	-768	-1	-1	-1	-1	4		0	0						Untertest1.avi	0	880	547	72	111				0	Content		-72	-111	15858690	1063057781
15875	08:53:44.745	00:00:15.875	953	-1024	-768	-1	-1	-1	-1	4	-1024	-768	-1	-1	-1	-1	4		0	0						Untertest1.avi	0	880	547	72	111				0	Content		-72	-111	15875357	1063074448
15893	08:53:44.763	00:00:15.892	954	-1024	-768	-1	-1	-1	-1	4	-1024	-768	-1	-1	-1	-1	4		0	0						Untertest1.avi	0	880	547	72	111				0	Content		-72	-111	15892656	1063091747
15909	08:53:44.779	00:00:15.909	955	-1024	-768	-1	-1	-1	-1	4	-1024	-768	-1	-1	-1	-1	4		0	0						Untertest1.avi	0	880	547	72	111				0	Content		-72	-111	15909323	1063108414
15927	08:53:44.797	00:00:15.926	956	-1024	-768	-1	-1	-1	-1	4	-1024	-768	-1	-1	-1	-1	4		0	0						Untertest1.avi	0	880	547	72	111				0	Content		-72	-111	15926574	1063125665
15941	08:53:44.811	00:00:15.941	957	-1024	-768	-1	-1	-1	-1	4	-1024	-768	-1	-1	-1	-1	4		0	0						Untertest1.avi	0	880	547	72	111				0	Content		-72	-111	15941446	1063140537
15958	08:53:44.828	00:00:15.958	958	-1024	-768	-1	-1	-1	-1	4	-1024	-768	-1	-1	-1	-1	4		0	0						Untertest1.avi	0	880	547	72	111				0	Content		-72	-111	15958068	1063157159
15975	08:53:44.845	00:00:15.974	959	-1024	-768	-1	-1	-1	-1	4	-1024	-768	-1	-1	-1	-1	4		0	0						Untertest1.avi	0	880	547	72	111				0	Content		-72	-111	15974735	1063173826
15991	08:53:44.861	00:00:15.991	960	-1024	-768	-1	-1	-1	-1	4	-1024	-768	-1	-1	-1	-1	4		0	0						Untertest1.avi	0	880	547	72	111				0	Content		-72	-111	15991427	1063190518
16008	08:53:44.878	00:00:16.008	961	-1024	-768	-1	-1	-1	-1	4	-1024	-768	-1	-1	-1	-1	4		0	0						Untertest1.avi	0	880	547	72	111				0	Content		-72	-111	16008094	1063207185
16025	08:53:44.895	00:00:16.024	962	-1024	-768	-1	-1	-1	-1	4	-1024	-768	-1	-1	-1	-1	4		0	0						Untertest1.avi	0	880	547	72	111				0	Content		-72	-111	16024708	1063223799
16041	08:53:44.911	00:00:16.041	963	-1024	-768	-1	-1	-1	-1	4	-1024	-768	-1	-1	-1	-1	4		0	0						Untertest1.avi	0	880	547	72	111				0	Content		-72	-111	16041375	1063240466
16058	08:53:44.928	00:00:16.058	964	-1024	-768	-1	-1	-1	-1	4	-1024	-768	-1	-1	-1	-1	4		0	0						Untertest1.avi	0	880	547	72	111				0	Content		-72	-111	16058042	1063257133
16075	08:53:44.945	00:00:16.074	965	-1024	-768	-1	-1	-1	-1	4	-1024	-768	-1	-1	-1	-1	4		0	0						Untertest1.avi	0	880	547	72	111				0	Content		-72	-111	16074672	1063273763
16091	08:53:44.961	00:00:16.091	966	-1024	-768	-1	-1	-1	-1	4	-1024	-768	-1	-1	-1	-1	4		0	0						Untertest1.avi	0	880	547	72	111				0	Content		-72	-111	16091339	1063290430
16108	08:53:44.978	00:00:16.108	967	-1024	-768	-1	-1	-1	-1	4	-1024	-768	-1	-1	-1	-1	4		0	0						Untertest1.avi	0	880	547	72	111				0	Content		-72	-111	16108007	1063307098
16125	08:53:44.995	00:00:16.124	968	-1024	-768	-1	-1	-1	-1	4	-1024	-768	-1	-1	-1	-1	4		0	0						Untertest1.avi	0	880	547	72	111				0	Content		-72	-111	16124856	1063323947
16142	08:53:45.012	00:00:16.141	969	-1024	-768	-1	-1	-1	-1	4	-1024	-768	-1	-1	-1	-1	4		0	0						Untertest1.avi	0	880	547	72	111				0	Content		-72	-111	16141523	1063340614
16158	08:53:45.028	00:00:16.158	970	-1024	-768	-1	-1	-1	-1	4	-1024	-768	-1	-1	-1	-1	4		0	0						Untertest1.avi	0	880	547	72	111				0	Content		-72	-111	16158190	1063357281
16175	08:53:45.045	00:00:16.175	971	-1024	-768	-1	-1	-1	-1	4	-1024	-768	-1	-1	-1	-1	4		0	0						Untertest1.avi	0	880	547	72	111				0	Content		-72	-111	16175309	1063374400
16192	08:53:45.062	00:00:16.191	972	-1024	-768	-1	-1	-1	-1	4	-1024	-768	-1	-1	-1	-1	4		0	0						Untertest1.avi	0	880	547	72	111				0	Content		-72	-111	16191976	1063391067
16209	08:53:45.079	00:00:16.209	973	-1024	-768	-1	-1	-1	-1	4	-1024	-768	-1	-1	-1	-1	4		0	0						Untertest1.avi	0	880	547	72	111				0	Content		-72	-111	16209002	1063408093
16226	08:53:45.096	00:00:16.225	974	-1024	-768	-1	-1	-1	-1	4	-1024	-768	-1	-1	-1	-1	4		0	0						Untertest1.avi	0	880	547	72	111				0	Content		-72	-111	16225669	1063424760
16242	08:53:45.112	00:00:16.242	975	-1024	-768	-1	-1	-1	-1	4	-1024	-768	-1	-1	-1	-1	4		0	0						Untertest1.avi	0	880	547	72	111				0	Content		-72	-111	16242336	1063441427
16258	08:53:45.128	00:00:16.258	976	-1024	-768	-1	-1	-1	-1	4	-1024	-768	-1	-1	-1	-1	4		0	0						Untertest1.avi	0	880	547	72	111				0	Content		-72	-111	16258441	1063457532
16275	08:53:45.145	00:00:16.275	977	-1024	-768	-1	-1	-1	-1	4	-1024	-768	-1	-1	-1	-1	4		0	0						Untertest1.avi	0	880	547	72	111				0	Content		-72	-111	16275109	1063474200
16291	08:53:45.161	00:00:16.291	978	-1024	-768	-1	-1	-1	-1	4	-1024	-768	-1	-1	-1	-1	4		0	0						Untertest1.avi	0	880	547	72	111				0	Content		-72	-111	16291169	1063490260
16308	08:53:45.178	00:00:16.307	979	-1024	-768	-1	-1	-1	-1	4	-1024	-768	-1	-1	-1	-1	4		0	0						Untertest1.avi	0	880	547	72	111				0	Content		-72	-111	16307789	1063506880
16325	08:53:45.195	00:00:16.324	980	-1024	-768	-1	-1	-1	-1	4	-1024	-768	-1	-1	-1	-1	4		0	0						Untertest1.avi	0	880	547	72	111				0	Content		-72	-111	16324505	1063523596
16341	08:53:45.211	00:00:16.341	981	-1024	-768	-1	-1	-1	-1	4	-1024	-768	-1	-1	-1	-1	4		0	0						Untertest1.avi	0	880	547	72	111				0	Content		-72	-111	16341172	1063540263
16358	08:53:45.228	00:00:16.357	982	-1024	-768	-1	-1	-1	-1	4	-1024	-768	-1	-1	-1	-1	4		0	0						Untertest1.avi	0	880	547	72	111				0	Content		-72	-111	16357791	1063556882
16374	08:53:45.244	00:00:16.374	983	-1024	-768	-1	-1	-1	-1	4	-1024	-768	-1	-1	-1	-1	4		0	0						Untertest1.avi	0	880	547	72	111				0	Content		-72	-111	16374458	1063573549
16391	08:53:45.261	00:00:16.391	984	-1024	-768	-1	-1	-1	-1	4	-1024	-768	-1	-1	-1	-1	4		0	0						Untertest1.avi	0	880	547	72	111				0	Content		-72	-111	16391108	1063590199
16408	08:53:45.278	00:00:16.407	985	-1024	-768	-1	-1	-1	-1	4	-1024	-768	-1	-1	-1	-1	4		0	0						Untertest1.avi	0	880	547	72	111				0	Content		-72	-111	16407775	1063606866
16424	08:53:45.294	00:00:16.424	986	-1024	-768	-1	-1	-1	-1	4	-1024	-768	-1	-1	-1	-1	4		0	0						Untertest1.avi	0	880	547	72	111				0	Content		-72	-111	16424442	1063623533
16441	08:53:45.311	00:00:16.441	987	-1024	-768	-1	-1	-1	-1	4	-1024	-768	-1	-1	-1	-1	4		0	0						Untertest1.avi	0	880	547	72	111				0	Content		-72	-111	16441262	1063640353
16458	08:53:45.328	00:00:16.457	988	-1024	-768	-1	-1	-1	-1	4	-1024	-768	-1	-1	-1	-1	4		0	0						Untertest1.avi	0	880	547	72	111				0	Content		-72	-111	16457930	1063657021
16475	08:53:45.345	00:00:16.474	989	-1024	-768	-1	-1	-1	-1	4	-1024	-768	-1	-1	-1	-1	4		0	0						Untertest1.avi	0	880	547	72	111				0	Content		-72	-111	16474597	1063673688
16492	08:53:45.362	00:00:16.491	990	-1024	-768	-1	-1	-1	-1	4	-1024	-768	-1	-1	-1	-1	4		0	0						Untertest1.avi	0	880	547	72	111				0	Content		-72	-111	16491573	1063690664
16508	08:53:45.378	00:00:16.508	991	-1024	-768	-1	-1	-1	-1	4	-1024	-768	-1	-1	-1	-1	4		0	0						Untertest1.avi	0	880	547	72	111				0	Content		-72	-111	16508240	1063707331
16525	08:53:45.395	00:00:16.524	992	-1024	-768	-1	-1	-1	-1	4	-1024	-768	-1	-1	-1	-1	4		0	0						Untertest1.avi	0	880	547	72	111				0	Content		-72	-111	16524907	1063723998
16542	08:53:45.412	00:00:16.542	993	-1024	-768	-1	-1	-1	-1	4	-1024	-768	-1	-1	-1	-1	4		0	0						Untertest1.avi	0	880	547	72	111				0	Content		-72	-111	16542214	1063741305
16559	08:53:45.429	00:00:16.558	994	-1024	-768	-1	-1	-1	-1	4	-1024	-768	-1	-1	-1	-1	4		0	0						Untertest1.avi	0	880	547	72	111				0	Content		-72	-111	16558881	1063757972
16576	08:53:45.446	00:00:16.576	995	-1024	-768	-1	-1	-1	-1	4	-1024	-768	-1	-1	-1	-1	4		0	0						Untertest1.avi	0	880	547	72	111				0	Content		-72	-111	16576145	1063775236
16591	08:53:45.461	00:00:16.591	996	-1024	-768	-1	-1	-1	-1	4	-1024	-768	-1	-1	-1	-1	4		0	0						Untertest1.avi	0	880	547	72	111				0	Content		-72	-111	16591017	1063790108
16608	08:53:45.478	00:00:16.607	997	-1024	-768	-1	-1	-1	-1	4	-1024	-768	-1	-1	-1	-1	4		0	0						Untertest1.avi	0	880	547	72	111				0	Content		-72	-111	16607639	1063806730
16624	08:53:45.494	00:00:16.624	998	-1024	-768	-1	-1	-1	-1	4	-1024	-768	-1	-1	-1	-1	4		0	0						Untertest1.avi	0	880	547	72	111				0	Content		-72	-111	16624307	1063823398
16641	08:53:45.511	00:00:16.641	999	-1024	-768	-1	-1	-1	-1	4	-1024	-768	-1	-1	-1	-1	4		0	0						Untertest1.avi	0	880	547	72	111				0	Content		-72	-111	16641000	1063840091
16658	08:53:45.528	00:00:16.657	1000	-1024	-768	-1	-1	-1	-1	4	-1024	-768	-1	-1	-1	-1	4		0	0						Untertest1.avi	0	880	547	72	111				0	Content		-72	-111	16657667	1063856758
16674	08:53:45.544	00:00:16.674	1001	-1024	-768	-1	-1	-1	-1	4	-1024	-768	-1	-1	-1	-1	4		0	0						Untertest1.avi	0	880	547	72	111				0	Content		-72	-111	16674282	1063873373
16691	08:53:45.561	00:00:16.690	1002	-1024	-768	-1	-1	-1	-1	4	-1024	-768	-1	-1	-1	-1	4		0	0						Untertest1.avi	0	880	547	72	111				0	Content		-72	-111	16690949	1063890040
16708	08:53:45.578	00:00:16.707	1003	-1024	-768	-1	-1	-1	-1	4	-1024	-768	-1	-1	-1	-1	4		0	0						Untertest1.avi	0	880	547	72	111				0	Content		-72	-111	16707616	1063906707
16724	08:53:45.594	00:00:16.724	1004	-1024	-768	-1	-1	-1	-1	4	-1024	-768	-1	-1	-1	-1	4		0	0						Untertest1.avi	0	880	547	72	111				0	Content		-72	-111	16724248	1063923339
16741	08:53:45.611	00:00:16.740	1005	-1024	-768	-1	-1	-1	-1	4	-1024	-768	-1	-1	-1	-1	4		0	0						Untertest1.avi	0	880	547	72	111				0	Content		-72	-111	16740915	1063940006
16758	08:53:45.628	00:00:16.757	1006	-1024	-768	-1	-1	-1	-1	4	-1024	-768	-1	-1	-1	-1	4		0	0						Untertest1.avi	0	880	547	72	111				0	Content		-72	-111	16757529	1063956620
16774	08:53:45.644	00:00:16.774	1007	-1024	-768	-1	-1	-1	-1	4	-1024	-768	-1	-1	-1	-1	4		0	0						Untertest1.avi	0	880	547	72	111				0	Content		-72	-111	16774196	1063973287
16791	08:53:45.661	00:00:16.790	1008	1164,493	919,3851	0,5174213	0,4843069	533,1705	3,265524	2	1105,293	903,7347	0,5151907	0,4853186	525,923	3,241926	2		0	0						Untertest1.avi	0	880	547	72	111				0	Content		-72	-111	16790876	1063989967
16808	08:53:45.678	00:00:16.807	1009	-1024	-768	-1	-1	-1	-1	4	-1024	-768	-1	-1	-1	-1	4		0	0						Untertest1.avi	0	880	547	72	111				0	Content		-72	-111	16807539	1064006630
16824	08:53:45.694	00:00:16.824	1010	-1024	-768	-1	-1	-1	-1	4	-1024	-768	-1	-1	-1	-1	4		0	0						Untertest1.avi	0	880	547	72	111				0	Content		-72	-111	16824206	1064023297
16841	08:53:45.711	00:00:16.840	1011	1481,402	980,7295	0,6735677	0,4370784	515,1456	3,217941	0	1106,153	906,9854	0,5181414	0,4842873	528,7947	3,30279	0	27	1294	944						Untertest1.avi	0	880	547	72	111	1212	834	233	0	Content		1222	833	16840824	1064039915
16857	08:53:45.727	00:00:16.857	1012	1448,013	967,0146	0,6734312	0,4358384	517,5116	3,272634	0	1099,568	905,1324	0,518607	0,4841791	529,104	3,234649	0	27	1274	936						Untertest1.avi	0	880	547	72	111	1212	834	233	0	Content		1202	825	16857448	1064056539
16874	08:53:45.744	00:00:16.874	1013	1463,262	980,4156	0,6736736	0,4357332	515,8193	3,242986	0	1105,497	908,6483	0,5190496	0,4842438	529,3396	3,305944	0	27	1284	945						Untertest1.avi	0	880	547	72	111	1212	834	233	0	Content		1212	834	16874072	1064073163
16891	08:53:45.761	00:00:16.890	1014	1506,312	1037,254	0,6736269	0,4351936	515,6504	3,068324	0	1101,763	907,9998	0,5193033	0,4844967	529,6977	3,31102	0	27	1304	973						Untertest1.avi	0	880	547	72	111	1212	834	233	0	Content		1232	862	16890818	1064089909
16907	08:53:45.777	00:00:16.907	1015	1472,441	1007,329	0,6738192	0,4349281	512,7211	3,116713	0	1108,566	905,233	0,519436	0,4849232	530,0622	3,305293	0	27	1291	956						Untertest1.avi	0	880	547	72	111	1212	834	233	0	Content		1219	845	16907444	1064106535
16924	08:53:45.794	00:00:16.924	1016	1480,841	978,731	0,6728853	0,4342721	517,0566	3,242891	0	1102,059	899,6933	0,5194647	0,4856482	530,2582	3,317951	0	27	1291	939						Untertest1.avi	0	880	547	72	111	1212	834	233	0	Content		1219	828	16924065	1064123156
16941	08:53:45.811	00:00:16.940	1017	1472,834	977,5922	0,6725403	0,43458	517,0566	3,284562	0	1111,362	903,9341	0,5194564	0,4865142	530,4718	3,324722	0	27	1292	941						Untertest1.avi	0	880	547	72	111	1212	834	233	0	Content		1220	830	16940814	1064139905
16957	08:53:45.827	00:00:16.957	1018	-1024	-768	-1	-1	-1	-1	4	1101,418	907,7908	0,5194402	0,4874685	530,8431	3,319988	0	27	1101	908						Untertest1.avi	0	880	547	72	111	1212	834	233	0	Content		1029	797	16957438	1064156529
16974	08:53:45.844	00:00:16.974	1019	-1024	-768	-1	-1	-1	-1	4	1102,327	900,9204	0,5194063	0,4885688	531,1506	3,329039	0	27	1102	901						Untertest1.avi	0	880	547	72	111	1212	834	233	0	Content		1030	790	16974065	1064173156
16991	08:53:45.861	00:00:16.990	1020	1458,145	990,4695	0,6719563	0,4348118	512,8734	3,181087	0	1089,205	899,5452	0,5193657	0,4897369	531,4473	3,320042	0	27	1274	945						Untertest1.avi	0	880	547	72	111	1212	834	233	0	Content		1202	834	16990689	1064189780
17007	08:53:45.877	00:00:17.007	1021	1452,762	1026,363	0,6705894	0,4340541	517,055	3,209155	0	1107,718	910,4998	0,5193394	0,4909976	531,8378	3,306478	0	27	1280	968						Untertest1.avi	0	880	547	72	111	1212	834	233	0	Content		1208	857	17007438	1064206529
17024	08:53:45.894	00:00:17.024	1022	1462,982	1015,335	0,6707831	0,435248	515,0731	3,193818	0	1102,051	905,3035	0,5192466	0,4923358	532,25	3,327004	0	27	1283	960						Untertest1.avi	0	880	547	72	111	1212	834	233	0	Content		1211	849	17024059	1064223150
17041	08:53:45.911	00:00:17.040	1023	1536,901	1055,646	0,6721784	0,4346015	525,5518	3,224183	0	1094,546	903,7241	0,5191748	0,4937699	532,4666	3,35634	0	27	1316	980						Untertest1.avi	0	880	547	72	111	1212	834	233	0	Content		1244	869	17040682	1064239773
17057	08:53:45.927	00:00:17.057	1024	1558,792	1065,597	0,6690445	0,4359286	520,4684	3,138034	0	1099,004	905,0658	0,5190741	0,4951651	532,8091	3,336753	0	27	1329	985						Untertest1.avi	0	880	547	72	111	1212	834	233	0	Content		1257	874	17057306	1064256397
17074	08:53:45.944	00:00:17.074	1025	-1024	-768	-1	-1	-1	-1	4	1100,014	914,1252	0,5189016	0,4964152	533,2022	3,343333	0	28	1100	914						Untertest1.avi	0	880	547	72	111	1022	794	166	0	Content		1028	803	17074055	1064273146
17091	08:53:45.961	00:00:17.090	1026	-1024	-768	-1	-1	-1	-1	4	1088,711	912,0389	0,5186619	0,497724	533,4922	3,319756	0	28	1089	912						Untertest1.avi	0	880	547	72	111	1022	794	166	0	Content		1017	801	17090680	1064289771
17107	08:53:45.977	00:00:17.107	1027	-1024	-768	-1	-1	-1	-1	4	1096,958	904,524	0,5183294	0,4992085	533,7657	3,354651	0	28	1097	905						Untertest1.avi	0	880	547	72	111	1022	794	166	0	Content		1025	794	17107301	1064306392
17124	08:53:45.994	00:00:17.123	1028	-1024	-768	-1	-1	-1	-1	4	1094,066	902,7982	0,5177896	0,5008172	534,2202	3,355155	0	28	1094	903						Untertest1.avi	0	880	547	72	111	1022	794	166	0	Content		1022	792	17123929	1064323020
17141	08:53:46.011	00:00:17.140	1029	-1024	-768	-1	-1	-1	-1	4	1098,414	903,9592	0,5170917	0,5023267	534,5391	3,337057	0	28	1098	904						Untertest1.avi	0	880	547	72	111	1022	794	166	0	Content		1026	793	17140674	1064339765
17157	08:53:46.027	00:00:17.157	1030	-1024	-768	-1	-1	-1	-1	4	1095,835	903,3409	0,5162975	0,5034897	534,8805	3,351419	0	28	1096	903						Untertest1.avi	0	880	547	72	111	1022	794	166	0	Content		1024	792	17157299	1064356390
17174	08:53:46.044	00:00:17.173	1031	-1024	-768	-1	-1	-1	-1	4	1100,718	902,2396	0,5154308	0,5044948	535,3204	3,354243	0	28	1101	902						Untertest1.avi	0	880	547	72	111	1022	794	166	0	Content		1029	791	17173923	1064373014
17191	08:53:46.061	00:00:17.190	1032	-1024	-768	-1	-1	-1	-1	4	1094,277	905,6519	0,5144233	0,5054229	535,4516	3,341911	0	28	1094	906						Untertest1.avi	0	880	547	72	111	1022	794	166	0	Content		1022	795	17190547	1064389638
17207	08:53:46.077	00:00:17.207	1033	-1024	-768	-1	-1	-1	-1	4	1090,442	909,9962	0,513405	0,5065517	535,6694	3,357625	0	28	1090	910						Untertest1.avi	0	880	547	72	111	1022	794	166	0	Content		1018	799	17207294	1064406385
17224	08:53:46.094	00:00:17.223	1034	-1024	-768	-1	-1	-1	-1	4	1089,221	905,7797	0,5121416	0,5081677	535,9265	3,356734	0	28	1089	906						Untertest1.avi	0	880	547	72	111	1022	794	166	0	Content		1017	795	17223916	1064423007
17241	08:53:46.111	00:00:17.240	1035	-1024	-768	-1	-1	-1	-1	4	1084,234	899,818	0,5104089	0,51039	536,2675	3,379579	0	29	1084	900						Untertest1.avi	0	880	547	72	111	1710	795	100	0	Content		1012	789	17240541	1064439632
17257	08:53:46.127	00:00:17.257	1036	-1024	-768	-1	-1	-1	-1	4	1324,628	894,8478	0,507452	0,5130023	536,9392	3,357183	0	29	1325	895						Untertest1.avi	0	880	547	72	111	1710	795	100	0	Content		1253	784	17257164	1064456255
17274	08:53:46.144	00:00:17.273	1037	-1024	-768	-1	-1	-1	-1	4	1588,634	863,7398	0,5046664	0,5162824	537,8184	3,384414	0	29	1589	864						Untertest1.avi	0	880	547	72	111	1710	795	100	0	Content		1517	753	17273915	1064473006
17291	08:53:46.161	00:00:17.290	1038	1599,128	922,2965	0,6127093	0,4336763	420,4305	2,775962	0	2353,72	900,7072	0,5035962	0,5201095	539,8773	3,637179	0	29	1976	912						Untertest1.avi	0	880	547	72	111	1710	795	100	0	Content		1904	801	17290536	1064489627
17307	08:53:46.177	00:00:17.307	1039	-1024	-768	-1	-1	-1	-1	4	2657,038	981,6871	0,5015026	0,5247904	537,2639	3,654744	0	29	2657	982						Untertest1.avi	0	880	547	72	111	1710	795	100	0	Content		2585	871	17307161	1064506252
17324	08:53:46.194	00:00:17.323	1040	1998,947	982,965	0,6161695	0,4365319	450,7743	2,930707	0	2862,649	1024,458	0,4987171	0,5299587	536,6406	3,633772	0	29	2431	1004						Untertest1.avi	0	880	547	72	111	1710	795	100	0	Content		2359	893	17323785	1064522876
17341	08:53:46.211	00:00:17.340	1041	-1024	-768	-1	-1	-1	-1	4	-1024	-768	-1	-1	-1	-1	4		0	0						Untertest1.avi	0	880	547	72	111				0	Content		-72	-111	17340535	1064539626
17357	08:53:46.227	00:00:17.357	1042	-1024	-768	-1	-1	-1	-1	4	-1024	-768	-1	-1	-1	-1	4		0	0						Untertest1.avi	0	880	547	72	111				0	Content		-72	-111	17357160	1064556251
17374	08:53:46.244	00:00:17.373	1043	-1024	-768	-1	-1	-1	-1	4	-1024	-768	-1	-1	-1	-1	4		0	0						Untertest1.avi	0	880	547	72	111				0	Content		-72	-111	17373782	1064572873
17390	08:53:46.260	00:00:17.390	1044	-1024	-768	-1	-1	-1	-1	4	-1024	-768	-1	-1	-1	-1	4		0	0						Untertest1.avi	0	880	547	72	111				0	Content		-72	-111	17390406	1064589497
17407	08:53:46.277	00:00:17.407	1045	-1024	-768	-1	-1	-1	-1	4	-1024	-768	-1	-1	-1	-1	4		0	0						Untertest1.avi	0	880	547	72	111				0	Content		-72	-111	17407155	1064606246
17424	08:53:46.294	00:00:17.423	1046	-1024	-768	-1	-1	-1	-1	4	-1024	-768	-1	-1	-1	-1	4		0	0						Untertest1.avi	0	880	547	72	111				0	Content		-72	-111	17423777	1064622868
17440	08:53:46.310	00:00:17.440	1047	-1024	-768	-1	-1	-1	-1	4	-1024	-768	-1	-1	-1	-1	4		0	0						Untertest1.avi	0	880	547	72	111				0	Content		-72	-111	17440400	1064639491
17457	08:53:46.327	00:00:17.457	1048	-1024	-768	-1	-1	-1	-1	4	1890,495	884,6176	0,5052791	0,5580593	447,8611	2,870672	0	30	1890	885						Untertest1.avi	0	880	547	72	111	1818	774	50	0	Content		1818	774	17457022	1064656113
17474	08:53:46.344	00:00:17.473	1049	-1024	-768	-1	-1	-1	-1	4	1496,21	778,6783	0,4504955	0,562841	396,2496	2,517068	0	30	1496	779						Untertest1.avi	0	880	547	72	111	1818	774	50	0	Content		1424	668	17473772	1064672863
17490	08:53:46.360	00:00:17.490	1050	-1024	-768	-1	-1	-1	-1	4	1903,983	901,2997	0,5031252	0,5636663	446,6529	2,854732	0	30	1904	901						Untertest1.avi	0	880	547	72	111	1818	774	50	0	Content		1832	790	17490316	1064689407
17507	08:53:46.377	00:00:17.507	1051	-1024	-768	-1	-1	-1	-1	4	-1024	-768	-1	-1	-1	-1	4		0	0						Untertest1.avi	0	880	547	72	111				0	Content		-72	-111	17507065	1064706156
17524	08:53:46.394	00:00:17.523	1052	-1024	-768	-1	-1	-1	-1	4	-1024	-768	-1	-1	-1	-1	4		0	0						Untertest1.avi	0	880	547	72	111				0	Content		-72	-111	17523689	1064722780
17540	08:53:46.410	00:00:17.540	1053	-1024	-768	-1	-1	-1	-1	4	-1024	-768	-1	-1	-1	-1	4		0	0						Untertest1.avi	0	880	547	72	111				0	Content		-72	-111	17540320	1064739411
17557	08:53:46.427	00:00:17.556	1054	-1024	-768	-1	-1	-1	-1	4	-1024	-768	-1	-1	-1	-1	4		0	0						Untertest1.avi	0	880	547	72	111				0	Content		-72	-111	17556987	1064756078
17574	08:53:46.444	00:00:17.573	1055	-1024	-768	-1	-1	-1	-1	4	-1024	-768	-1	-1	-1	-1	4		0	0						Untertest1.avi	0	880	547	72	111				0	Content		-72	-111	17573646	1064772737
17590	08:53:46.460	00:00:17.590	1056	-1024	-768	-1	-1	-1	-1	4	-1024	-768	-1	-1	-1	-1	4		0	0						Untertest1.avi	0	880	547	72	111				0	Content		-72	-111	17590313	1064789404
17607	08:53:46.477	00:00:17.606	1057	-1024	-768	-1	-1	-1	-1	4	-1024	-768	-1	-1	-1	-1	4		0	0						Untertest1.avi	0	880	547	72	111				0	Content		-72	-111	17606937	1064806028
17624	08:53:46.494	00:00:17.623	1058	-1024	-768	-1	-1	-1	-1	4	-1024	-768	-1	-1	-1	-1	4		0	0						Untertest1.avi	0	880	547	72	111				0	Content		-72	-111	17623550	1064822641
17640	08:53:46.510	00:00:17.640	1059	-1024	-768	-1	-1	-1	-1	4	-1024	-768	-1	-1	-1	-1	4		0	0						Untertest1.avi	0	880	547	72	111				0	Content		-72	-111	17640299	1064839390
17657	08:53:46.527	00:00:17.656	1060	-1024	-768	-1	-1	-1	-1	4	-1024	-768	-1	-1	-1	-1	4		0	0						Untertest1.avi	0	880	547	72	111				0	Content		-72	-111	17656922	1064856013
17674	08:53:46.544	00:00:17.673	1061	-1024	-768	-1	-1	-1	-1	4	-1024	-768	-1	-1	-1	-1	4		0	0						Untertest1.avi	0	880	547	72	111				0	Content		-72	-111	17673590	1064872681
17690	08:53:46.560	00:00:17.690	1062	-1024	-768	-1	-1	-1	-1	4	858,8005	272,998	0,4726537	0,5665485	446,6529	3,395836	0	31	859	273						Untertest1.avi	0	880	547	72	111	787	162	17	0	Content		787	162	17690170	1064889261
17707	08:53:46.577	00:00:17.706	1063	-1024	-768	-1	-1	-1	-1	4	-1024	-768	-1	-1	-1	-1	4		0	0						Untertest1.avi	0	880	547	72	111				0	Content		-72	-111	17706927	1064906018
17724	08:53:46.594	00:00:17.723	1064	-1024	-768	-1	-1	-1	-1	4	-1024	-768	-1	-1	-1	-1	4		0	0						Untertest1.avi	0	880	547	72	111				0	Content		-72	-111	17723544	1064922635
17740	08:53:46.610	00:00:17.740	1065	-1024	-768	-1	-1	-1	-1	4	-1024	-768	-1	-1	-1	-1	4		0	0						Untertest1.avi	0	880	547	72	111				0	Content		-72	-111	17740211	1064939302
17757	08:53:46.627	00:00:17.756	1066	-1024	-768	-1	-1	-1	-1	4	-1024	-768	-1	-1	-1	-1	4		0	0						Untertest1.avi	0	880	547	72	111				0	Content		-72	-111	17756784	1064955875
17774	08:53:46.644	00:00:17.773	1067	-1024	-768	-1	-1	-1	-1	4	-1024	-768	-1	-1	-1	-1	4		0	0						Untertest1.avi	0	880	547	72	111				0	Content		-72	-111	17773533	1064972624
17790	08:53:46.660	00:00:17.790	1068	-1024	-768	-1	-1	-1	-1	4	-1024	-768	-1	-1	-1	-1	4		0	0						Untertest1.avi	0	880	547	72	111				0	Content		-72	-111	17790169	1064989260
17807	08:53:46.677	00:00:17.806	1069	-1024	-768	-1	-1	-1	-1	4	-1024	-768	-1	-1	-1	-1	4		0	0						Untertest1.avi	0	880	547	72	111				0	Content		-72	-111	17806796	1065005887
17823	08:53:46.693	00:00:17.823	1070	-1024	-768	-1	-1	-1	-1	4	-1024	-768	-1	-1	-1	-1	4		0	0						Untertest1.avi	0	880	547	72	111				0	Content		-72	-111	17823404	1065022495
17840	08:53:46.710	00:00:17.840	1071	-1024	-768	-1	-1	-1	-1	4	-1024	-768	-1	-1	-1	-1	4		0	0						Untertest1.avi	0	880	547	72	111				0	Content		-72	-111	17840092	1065039183
17857	08:53:46.727	00:00:17.856	1072	-1024	-768	-1	-1	-1	-1	4	-1024	-768	-1	-1	-1	-1	4		0	0						Untertest1.avi	0	880	547	72	111				0	Content		-72	-111	17856759	1065055850
17873	08:53:46.743	00:00:17.873	1073	-1024	-768	-1	-1	-1	-1	4	-1024	-768	-1	-1	-1	-1	4		0	0						Untertest1.avi	0	880	547	72	111				0	Content		-72	-111	17873401	1065072492
17890	08:53:46.760	00:00:17.890	1074	1989,366	677,69	0,4767943	0,5519904	452,3108	2,875305	3	1929,907	662,7721	0,4766942	0,5519652	452,3108	2,893432	1	32	1930	663						Untertest1.avi	0	880	547	72	111	1892	550	366	0	Content		1858	552	17890022	1065089113
17907	08:53:46.777	00:00:17.906	1075	-1024	-768	-1	-1	-1	-1	4	-1024	-768	-1	-1	-1	-1	4	32	0	0						Untertest1.avi	0	880	547	72	111	1892	550	366	0	Content		-72	-111	17906770	1065105861
17923	08:53:46.793	00:00:17.923	1076	-1024	-768	-1	-1	-1	-1	4	-1024	-768	-1	-1	-1	-1	4	32	0	0						Untertest1.avi	0	880	547	72	111	1892	550	366	0	Content		-72	-111	17923394	1065122485
17940	08:53:46.810	00:00:17.940	1077	2024,478	688,2652	0,4805874	0,5508866	455,0494	2,862251	3	1964,429	673,1121	0,4804883	0,5508617	455,0494	2,880867	1	32	1964	673						Untertest1.avi	0	880	547	72	111	1892	550	366	0	Content		1892	562	17940014	1065139105
17957	08:53:46.827	00:00:17.956	1078	-1024	-768	-1	-1	-1	-1	4	-1024	-768	-1	-1	-1	-1	4	32	0	0						Untertest1.avi	0	880	547	72	111	1892	550	366	0	Content		-72	-111	17956636	1065155727
17973	08:53:46.843	00:00:17.973	1079	-1024	-768	-1	-1	-1	-1	4	-1024	-768	-1	-1	-1	-1	4	32	0	0						Untertest1.avi	0	880	547	72	111	1892	550	366	0	Content		-72	-111	17973387	1065172478
17990	08:53:46.860	00:00:17.990	1080	2024,502	675,9706	0,4826615	0,5508263	455,0161	2,919986	3	1964,718	660,7484	0,4825624	0,5508014	455,0161	2,939031	1	32	1965	661						Untertest1.avi	0	880	547	72	111	1892	550	366	0	Content		1893	550	17990011	1065189102
18007	08:53:46.877	00:00:18.006	1081	-1024	-768	-1	-1	-1	-1	4	-1024	-768	-1	-1	-1	-1	4	32	0	0						Untertest1.avi	0	880	547	72	111	1892	550	366	0	Content		-72	-111	18006633	1065205724
18023	08:53:46.893	00:00:18.023	1082	-1024	-768	-1	-1	-1	-1	4	-1024	-768	-1	-1	-1	-1	4	32	0	0						Untertest1.avi	0	880	547	72	111	1892	550	366	0	Content		-72	-111	18023258	1065222349
18040	08:53:46.910	00:00:18.040	1083	2008,722	666,5797	0,4839159	0,5512523	455,6978	2,9096	3	1949,223	651,3697	0,483817	0,5512275	455,6978	2,928715	1	32	1949	651						Untertest1.avi	0	880	547	72	111	1892	550	366	0	Content		1877	540	18040007	1065239098
18057	08:53:46.927	00:00:18.056	1084	-1024	-768	-1	-1	-1	-1	4	-1024	-768	-1	-1	-1	-1	4	32	0	0						Untertest1.avi	0	880	547	72	111	1892	550	366	0	Content		-72	-111	18056630	1065255721
18073	08:53:46.943	00:00:18.073	1085	-1024	-768	-1	-1	-1	-1	4	-1024	-768	-1	-1	-1	-1	4	32	0	0						Untertest1.avi	0	880	547	72	111	1892	550	366	0	Content		-72	-111	18073253	1065272344
18090	08:53:46.960	00:00:18.090	1086	2033,218	681,5828	0,4839104	0,5513945	455,8958	2,898171	3	1973,145	666,3308	0,4838116	0,5513696	455,8958	2,91719	1	32	1973	666						Untertest1.avi	0	880	547	72	111	1892	550	366	0	Content		1901	555	18090004	1065289095
18107	08:53:46.977	00:00:18.106	1087	-1024	-768	-1	-1	-1	-1	4	-1024	-768	-1	-1	-1	-1	4	32	0	0						Untertest1.avi	0	880	547	72	111	1892	550	366	0	Content		-72	-111	18106626	1065305717
18123	08:53:46.993	00:00:18.123	1088	-1024	-768	-1	-1	-1	-1	4	-1024	-768	-1	-1	-1	-1	4	32	0	0						Untertest1.avi	0	880	547	72	111	1892	550	366	0	Content		-72	-111	18123249	1065322340
18140	08:53:47.010	00:00:18.139	1089	2025,175	674,4225	0,4829608	0,5516903	453,8684	2,88161	3	1965,127	659,269	0,4828613	0,5516652	453,8684	2,900309	1	32	1965	659						Untertest1.avi	0	880	547	72	111	1892	550	366	0	Content		1893	548	18139873	1065338964
18157	08:53:47.027	00:00:18.156	1090	-1024	-768	-1	-1	-1	-1	4	-1024	-768	-1	-1	-1	-1	4	32	0	0						Untertest1.avi	0	880	547	72	111	1892	550	366	0	Content		-72	-111	18156621	1065355712
18173	08:53:47.043	00:00:18.173	1091	-1024	-768	-1	-1	-1	-1	4	-1024	-768	-1	-1	-1	-1	4	32	0	0						Untertest1.avi	0	880	547	72	111	1892	550	366	0	Content		-72	-111	18173244	1065372335
18190	08:53:47.060	00:00:18.189	1092	2013,018	675,27	0,4832518	0,5527241	456,2028	2,86224	3	1952,872	660,1459	0,4831532	0,5526993	456,2028	2,880617	1	32	1953	660						Untertest1.avi	0	880	547	72	111	1892	550	366	0	Content		1881	549	18189866	1065388957
18206	08:53:47.076	00:00:18.206	1093	-1024	-768	-1	-1	-1	-1	4	-1024	-768	-1	-1	-1	-1	4	32	0	0						Untertest1.avi	0	880	547	72	111	1892	550	366	0	Content		-72	-111	18206489	1065405580
18223	08:53:47.093	00:00:18.223	1094	-1024	-768	-1	-1	-1	-1	4	-1024	-768	-1	-1	-1	-1	4	32	0	0						Untertest1.avi	0	880	547	72	111	1892	550	366	0	Content		-72	-111	18223236	1065422327
18240	08:53:47.110	00:00:18.239	1095	3696,5	956,298	0,4951269	0,5529372	506,5112	3,399783	3	4132,712	943,3125	0,4952785	0,5529156	506,5112	3,563493	1	32	4133	943						Untertest1.avi	0	880	547	72	111	1892	550	366	0	Content		4061	832	18239856	1065438947
18256	08:53:47.126	00:00:18.256	1096	-1024	-768	-1	-1	-1	-1	4	-1024	-768	-1	-1	-1	-1	4		0	0						Untertest1.avi	0	880	547	72	111				0	Content		-72	-111	18256479	1065455570
18273	08:53:47.143	00:00:18.273	1097	-1024	-768	-1	-1	-1	-1	4	-1024	-768	-1	-1	-1	-1	4		0	0						Untertest1.avi	0	880	547	72	111				0	Content		-72	-111	18273104	1065472195
18290	08:53:47.160	00:00:18.289	1098	-1024	-768	-1	-1	-1	-1	4	-1024	-768	-1	-1	-1	-1	4		0	0						Untertest1.avi	0	880	547	72	111				0	Content		-72	-111	18289849	1065488940
18306	08:53:47.176	00:00:18.306	1099	-1024	-768	-1	-1	-1	-1	4	-1024	-768	-1	-1	-1	-1	4		0	0						Untertest1.avi	0	880	547	72	111				0	Content		-72	-111	18306472	1065505563
18323	08:53:47.193	00:00:18.323	1100	-1024	-768	-1	-1	-1	-1	4	-1024	-768	-1	-1	-1	-1	4		0	0						Untertest1.avi	0	880	547	72	111				0	Content		-72	-111	18323094	1065522185
18340	08:53:47.210	00:00:18.339	1101	-1024	-768	-1	-1	-1	-1	4	-1024	-768	-1	-1	-1	-1	4		0	0						Untertest1.avi	0	880	547	72	111				0	Content		-72	-111	18339717	1065538808
18356	08:53:47.226	00:00:18.356	1102	-1024	-768	-1	-1	-1	-1	4	-1024	-768	-1	-1	-1	-1	4		0	0						Untertest1.avi	0	880	547	72	111				0	Content		-72	-111	18356468	1065555559
18373	08:53:47.243	00:00:18.373	1103	-1024	-768	-1	-1	-1	-1	4	-1024	-768	-1	-1	-1	-1	4		0	0						Untertest1.avi	0	880	547	72	111				0	Content		-72	-111	18373088	1065572179
18390	08:53:47.260	00:00:18.389	1104	-1024	-768	-1	-1	-1	-1	4	-1024	-768	-1	-1	-1	-1	4		0	0						Untertest1.avi	0	880	547	72	111				0	Content		-72	-111	18389712	1065588803
18406	08:53:47.276	00:00:18.406	1105	-1024	-768	-1	-1	-1	-1	4	-1024	-768	-1	-1	-1	-1	4		0	0						Untertest1.avi	0	880	547	72	111				0	Content		-72	-111	18406333	1065605424
18423	08:53:47.293	00:00:18.423	1106	-1024	-768	-1	-1	-1	-1	4	-1024	-768	-1	-1	-1	-1	4		0	0						Untertest1.avi	0	880	547	72	111				0	Content		-72	-111	18423089	1065622180
18440	08:53:47.310	00:00:18.439	1107	-1024	-768	-1	-1	-1	-1	4	-1024	-768	-1	-1	-1	-1	4		0	0						Untertest1.avi	0	880	547	72	111				0	Content		-72	-111	18439704	1065638795
18456	08:53:47.326	00:00:18.456	1108	-1024	-768	-1	-1	-1	-1	4	-1024	-768	-1	-1	-1	-1	4		0	0						Untertest1.avi	0	880	547	72	111				0	Content		-72	-111	18456327	1065655418
18473	08:53:47.343	00:00:18.472	1109	-1024	-768	-1	-1	-1	-1	4	-1024	-768	-1	-1	-1	-1	4		0	0						Untertest1.avi	0	880	547	72	111				0	Content		-72	-111	18472994	1065672085
18490	08:53:47.360	00:00:18.489	1110	-1024	-768	-1	-1	-1	-1	4	-1024	-768	-1	-1	-1	-1	4		0	0						Untertest1.avi	0	880	547	72	111				0	Content		-72	-111	18489697	1065688788
18506	08:53:47.376	00:00:18.506	1111	-1024	-768	-1	-1	-1	-1	4	-1024	-768	-1	-1	-1	-1	4		0	0						Untertest1.avi	0	880	547	72	111				0	Content		-72	-111	18506320	1065705411
18523	08:53:47.393	00:00:18.522	1112	-1024	-768	-1	-1	-1	-1	4	-1024	-768	-1	-1	-1	-1	4		0	0						Untertest1.avi	0	880	547	72	111				0	Content		-72	-111	18522942	1065722033
18540	08:53:47.410	00:00:18.539	1113	-1024	-768	-1	-1	-1	-1	4	-1024	-768	-1	-1	-1	-1	4		0	0						Untertest1.avi	0	880	547	72	111				0	Content		-72	-111	18539567	1065738658
18556	08:53:47.426	00:00:18.556	1114	-1024	-768	-1	-1	-1	-1	4	-1024	-768	-1	-1	-1	-1	4		0	0						Untertest1.avi	0	880	547	72	111				0	Content		-72	-111	18556314	1065755405
18573	08:53:47.443	00:00:18.573	1115	-1024	-768	-1	-1	-1	-1	4	-1024	-768	-1	-1	-1	-1	4		0	0						Untertest1.avi	0	880	547	72	111				0	Content		-72	-111	18573036	1065772127
18590	08:53:47.460	00:00:18.589	1116	-1024	-768	-1	-1	-1	-1	4	-1024	-768	-1	-1	-1	-1	4		0	0						Untertest1.avi	0	880	547	72	111				0	Content		-72	-111	18589703	1065788794
18606	08:53:47.476	00:00:18.606	1117	-1024	-768	-1	-1	-1	-1	4	-1024	-768	-1	-1	-1	-1	4		0	0						Untertest1.avi	0	880	547	72	111				0	Content		-72	-111	18606321	1065805412
18623	08:53:47.493	00:00:18.622	1118	-1024	-768	-1	-1	-1	-1	4	-1024	-768	-1	-1	-1	-1	4		0	0						Untertest1.avi	0	880	547	72	111				0	Content		-72	-111	18622988	1065822079
18640	08:53:47.510	00:00:18.639	1119	-1024	-768	-1	-1	-1	-1	4	-1024	-768	-1	-1	-1	-1	4		0	0						Untertest1.avi	0	880	547	72	111				0	Content		-72	-111	18639655	1065838746
18656	08:53:47.526	00:00:18.656	1120	-1024	-768	-1	-1	-1	-1	4	-1024	-768	-1	-1	-1	-1	4		0	0						Untertest1.avi	0	880	547	72	111				0	Content		-72	-111	18656288	1065855379
18673	08:53:47.543	00:00:18.672	1121	-1024	-768	-1	-1	-1	-1	4	-1024	-768	-1	-1	-1	-1	4		0	0						Untertest1.avi	0	880	547	72	111				0	Content		-72	-111	18672955	1065872046
18690	08:53:47.560	00:00:18.689	1122	-1024	-768	-1	-1	-1	-1	4	-1024	-768	-1	-1	-1	-1	4		0	0						Untertest1.avi	0	880	547	72	111				0	Content		-72	-111	18689622	1065888713
18707	08:53:47.577	00:00:18.706	1123	-1024	-768	-1	-1	-1	-1	4	-1024	-768	-1	-1	-1	-1	4		0	0						Untertest1.avi	0	880	547	72	111				0	Content		-72	-111	18706524	1065905615
18723	08:53:47.593	00:00:18.723	1124	-1024	-768	-1	-1	-1	-1	4	-1024	-768	-1	-1	-1	-1	4		0	0						Untertest1.avi	0	880	547	72	111				0	Content		-72	-111	18723191	1065922282
18740	08:53:47.610	00:00:18.740	1125	-1024	-768	-1	-1	-1	-1	4	-1024	-768	-1	-1	-1	-1	4		0	0						Untertest1.avi	0	880	547	72	111				0	Content		-72	-111	18740143	1065939234
18757	08:53:47.627	00:00:18.756	1126	-1024	-768	-1	-1	-1	-1	4	-1024	-768	-1	-1	-1	-1	4		0	0						Untertest1.avi	0	880	547	72	111				0	Content		-72	-111	18756810	1065955901
18773	08:53:47.643	00:00:18.773	1127	-1024	-768	-1	-1	-1	-1	4	-1024	-768	-1	-1	-1	-1	4		0	0						Untertest1.avi	0	880	547	72	111				0	Content		-72	-111	18773477	1065972568
18791	08:53:47.661	00:00:18.790	1128	-1024	-768	-1	-1	-1	-1	4	-1024	-768	-1	-1	-1	-1	4		0	0						Untertest1.avi	0	880	547	72	111				0	Content		-72	-111	18790760	1065989851
18807	08:53:47.677	00:00:18.807	1129	-1024	-768	-1	-1	-1	-1	4	-1024	-768	-1	-1	-1	-1	4		0	0						Untertest1.avi	0	880	547	72	111				0	Content		-72	-111	18807427	1066006518
18824	08:53:47.694	00:00:18.823	1130	-1024	-768	-1	-1	-1	-1	4	-1024	-768	-1	-1	-1	-1	4		0	0						Untertest1.avi	0	880	547	72	111				0	Content		-72	-111	18823771	1066022862
18840	08:53:47.710	00:00:18.840	1131	-1024	-768	-1	-1	-1	-1	4	-1024	-768	-1	-1	-1	-1	4		0	0						Untertest1.avi	0	880	547	72	111				0	Content		-72	-111	18840438	1066039529
18857	08:53:47.727	00:00:18.857	1132	-1024	-768	-1	-1	-1	-1	4	-1024	-768	-1	-1	-1	-1	4		0	0						Untertest1.avi	0	880	547	72	111				0	Content		-72	-111	18857105	1066056196
18874	08:53:47.744	00:00:18.873	1133	-1024	-768	-1	-1	-1	-1	4	-1024	-768	-1	-1	-1	-1	4		0	0						Untertest1.avi	0	880	547	72	111				0	Content		-72	-111	18873773	1066072864
18890	08:53:47.760	00:00:18.889	1134	-1024	-768	-1	-1	-1	-1	4	-1024	-768	-1	-1	-1	-1	4		0	0						Untertest1.avi	0	880	547	72	111				0	Content		-72	-111	18889905	1066088996
18907	08:53:47.777	00:00:18.906	1135	-1024	-768	-1	-1	-1	-1	4	-1024	-768	-1	-1	-1	-1	4		0	0						Untertest1.avi	0	880	547	72	111				0	Content		-72	-111	18906572	1066105663
18923	08:53:47.793	00:00:18.923	1136	-1024	-768	-1	-1	-1	-1	4	-1024	-768	-1	-1	-1	-1	4		0	0						Untertest1.avi	0	880	547	72	111				0	Content		-72	-111	18923060	1066122151
18940	08:53:47.810	00:00:18.939	1137	-1024	-768	-1	-1	-1	-1	4	-1024	-768	-1	-1	-1	-1	4		0	0						Untertest1.avi	0	880	547	72	111				0	Content		-72	-111	18939727	1066138818
18956	08:53:47.826	00:00:18.956	1138	-1024	-768	-1	-1	-1	-1	4	-1024	-768	-1	-1	-1	-1	4		0	0						Untertest1.avi	0	880	547	72	111				0	Content		-72	-111	18956394	1066155485
18973	08:53:47.843	00:00:18.972	1139	-1024	-768	-1	-1	-1	-1	4	-1024	-768	-1	-1	-1	-1	4		0	0						Untertest1.avi	0	880	547	72	111				0	Content		-72	-111	18972868	1066171959
18990	08:53:47.860	00:00:18.989	1140	-1024	-768	-1	-1	-1	-1	4	-1024	-768	-1	-1	-1	-1	4		0	0						Untertest1.avi	0	880	547	72	111				0	Content		-72	-111	18989535	1066188626
19006	08:53:47.876	00:00:19.006	1141	-1024	-768	-1	-1	-1	-1	4	-1024	-768	-1	-1	-1	-1	4		0	0						Untertest1.avi	0	880	547	72	111				0	Content		-72	-111	19006118	1066205209
19023	08:53:47.893	00:00:19.022	1142	-1024	-768	-1	-1	-1	-1	4	-1024	-768	-1	-1	-1	-1	4		0	0						Untertest1.avi	0	880	547	72	111				0	Content		-72	-111	19022785	1066221876
19039	08:53:47.909	00:00:19.039	1143	-1024	-768	-1	-1	-1	-1	4	-1024	-768	-1	-1	-1	-1	4		0	0						Untertest1.avi	0	880	547	72	111				0	Content		-72	-111	19039452	1066238543
19056	08:53:47.926	00:00:19.056	1144	-1024	-768	-1	-1	-1	-1	4	-1024	-768	-1	-1	-1	-1	4		0	0						Untertest1.avi	0	880	547	72	111				0	Content		-72	-111	19056053	1066255144
19073	08:53:47.943	00:00:19.072	1145	-1024	-768	-1	-1	-1	-1	4	-1024	-768	-1	-1	-1	-1	4		0	0						Untertest1.avi	0	880	547	72	111				0	Content		-72	-111	19072720	1066271811
19090	08:53:47.960	00:00:19.089	1146	-1024	-768	-1	-1	-1	-1	4	-1024	-768	-1	-1	-1	-1	4		0	0						Untertest1.avi	0	880	547	72	111				0	Content		-72	-111	19089531	1066288622
19106	08:53:47.976	00:00:19.106	1147	-1024	-768	-1	-1	-1	-1	4	-1024	-768	-1	-1	-1	-1	4		0	0						Untertest1.avi	0	880	547	72	111				0	Content		-72	-111	19106198	1066305289
19123	08:53:47.993	00:00:19.122	1148	-1024	-768	-1	-1	-1	-1	4	-1024	-768	-1	-1	-1	-1	4		0	0						Untertest1.avi	0	880	547	72	111				0	Content		-72	-111	19122865	1066321956
19140	08:53:48.010	00:00:19.140	1149	-1024	-768	-1	-1	-1	-1	4	-1024	-768	-1	-1	-1	-1	4		0	0						Untertest1.avi	0	880	547	72	111				0	Content		-72	-111	19140006	1066339097
19157	08:53:48.027	00:00:19.156	1150	-1024	-768	-1	-1	-1	-1	4	-1024	-768	-1	-1	-1	-1	4		0	0						Untertest1.avi	0	880	547	72	111				0	Content		-72	-111	19156673	1066355764
19174	08:53:48.044	00:00:19.173	1151	-1024	-768	-1	-1	-1	-1	4	-1024	-768	-1	-1	-1	-1	4		0	0						Untertest1.avi	0	880	547	72	111				0	Content		-72	-111	19173704	1066372795
19190	08:53:48.060	00:00:19.190	1152	-1024	-768	-1	-1	-1	-1	4	-1024	-768	-1	-1	-1	-1	4		0	0						Untertest1.avi	0	880	547	72	111				0	Content		-72	-111	19190371	1066389462
19207	08:53:48.077	00:00:19.207	1153	-1024	-768	-1	-1	-1	-1	4	-1024	-768	-1	-1	-1	-1	4		0	0						Untertest1.avi	0	880	547	72	111				0	Content		-72	-111	19207039	1066406130
19223	08:53:48.093	00:00:19.223	1154	-1024	-768	-1	-1	-1	-1	4	-1024	-768	-1	-1	-1	-1	4		0	0						Untertest1.avi	0	880	547	72	111				0	Content		-72	-111	19223089	1066422180
19240	08:53:48.110	00:00:19.239	1155	-1024	-768	-1	-1	-1	-1	4	-1024	-768	-1	-1	-1	-1	4		0	0						Untertest1.avi	0	880	547	72	111				0	Content		-72	-111	19239756	1066438847
19256	08:53:48.126	00:00:19.255	1156	-1024	-768	-1	-1	-1	-1	4	-1024	-768	-1	-1	-1	-1	4		0	0						Untertest1.avi	0	880	547	72	111				0	Content		-72	-111	19255761	1066454852
19273	08:53:48.143	00:00:19.272	1157	-1024	-768	-1	-1	-1	-1	4	-1024	-768	-1	-1	-1	-1	4		0	0						Untertest1.avi	0	880	547	72	111				0	Content		-72	-111	19272507	1066471598
19289	08:53:48.159	00:00:19.289	1158	-1024	-768	-1	-1	-1	-1	4	-1024	-768	-1	-1	-1	-1	4		0	0						Untertest1.avi	0	880	547	72	111				0	Content		-72	-111	19289161	1066488252
19306	08:53:48.176	00:00:19.305	1159	-1024	-768	-1	-1	-1	-1	4	-1024	-768	-1	-1	-1	-1	4		0	0						Untertest1.avi	0	880	547	72	111				0	Content		-72	-111	19305828	1066504919
19322	08:53:48.192	00:00:19.322	1160	-1024	-768	-1	-1	-1	-1	4	-1024	-768	-1	-1	-1	-1	4		0	0						Untertest1.avi	0	880	547	72	111				0	Content		-72	-111	19322470	1066521561
19339	08:53:48.209	00:00:19.339	1161	-1024	-768	-1	-1	-1	-1	4	-1024	-768	-1	-1	-1	-1	4		0	0						Untertest1.avi	0	880	547	72	111				0	Content		-72	-111	19339137	1066538228
19356	08:53:48.226	00:00:19.355	1162	-1024	-768	-1	-1	-1	-1	4	-1024	-768	-1	-1	-1	-1	4		0	0						Untertest1.avi	0	880	547	72	111				0	Content		-72	-111	19355804	1066554895
19372	08:53:48.242	00:00:19.372	1163	-1024	-768	-1	-1	-1	-1	4	-1024	-768	-1	-1	-1	-1	4		0	0						Untertest1.avi	0	880	547	72	111				0	Content		-72	-111	19372451	1066571542
19389	08:53:48.259	00:00:19.389	1164	-1024	-768	-1	-1	-1	-1	4	-1024	-768	-1	-1	-1	-1	4		0	0						Untertest1.avi	0	880	547	72	111				0	Content		-72	-111	19389118	1066588209
19406	08:53:48.276	00:00:19.405	1165	-1024	-768	-1	-1	-1	-1	4	-1024	-768	-1	-1	-1	-1	4		0	0						Untertest1.avi	0	880	547	72	111				0	Content		-72	-111	19405786	1066604877
19423	08:53:48.293	00:00:19.422	1166	-1024	-768	-1	-1	-1	-1	4	-1024	-768	-1	-1	-1	-1	4		0	0						Untertest1.avi	0	880	547	72	111				0	Content		-72	-111	19422701	1066621792
19439	08:53:48.309	00:00:19.439	1167	-1024	-768	-1	-1	-1	-1	4	-1024	-768	-1	-1	-1	-1	4		0	0						Untertest1.avi	0	880	547	72	111				0	Content		-72	-111	19439368	1066638459
19456	08:53:48.326	00:00:19.456	1168	-1024	-768	-1	-1	-1	-1	4	-1024	-768	-1	-1	-1	-1	4		0	0						Untertest1.avi	0	880	547	72	111				0	Content		-72	-111	19456326	1066655417
19473	08:53:48.343	00:00:19.472	1169	-1024	-768	-1	-1	-1	-1	4	-1024	-768	-1	-1	-1	-1	4		0	0						Untertest1.avi	0	880	547	72	111				0	Content		-72	-111	19472993	1066672084
19490	08:53:48.360	00:00:19.489	1170	-1024	-768	-1	-1	-1	-1	4	-1024	-768	-1	-1	-1	-1	4		0	0						Untertest1.avi	0	880	547	72	111				0	Content		-72	-111	19489660	1066688751
19507	08:53:48.377	00:00:19.506	1171	-1024	-768	-1	-1	-1	-1	4	-1024	-768	-1	-1	-1	-1	4		0	0						Untertest1.avi	0	880	547	72	111				0	Content		-72	-111	19506948	1066706039
19524	08:53:48.394	00:00:19.523	1172	-1024	-768	-1	-1	-1	-1	4	-1024	-768	-1	-1	-1	-1	4		0	0						Untertest1.avi	0	880	547	72	111				0	Content		-72	-111	19523615	1066722706
19540	08:53:48.410	00:00:19.539	1173	-1024	-768	-1	-1	-1	-1	4	-1024	-768	-1	-1	-1	-1	4		0	0						Untertest1.avi	0	880	547	72	111				0	Content		-72	-111	19539822	1066738913
19556	08:53:48.426	00:00:19.556	1174	-1024	-768	-1	-1	-1	-1	4	-1024	-768	-1	-1	-1	-1	4		0	0						Untertest1.avi	0	880	547	72	111				0	Content		-72	-111	19556490	1066755581
19573	08:53:48.443	00:00:19.573	1175	-1024	-768	-1	-1	-1	-1	4	-1024	-768	-1	-1	-1	-1	4		0	0						Untertest1.avi	0	880	547	72	111				0	Content		-72	-111	19573157	1066772248
19589	08:53:48.459	00:00:19.589	1176	-1024	-768	-1	-1	-1	-1	4	-1024	-768	-1	-1	-1	-1	4		0	0						Untertest1.avi	0	880	547	72	111				0	Content		-72	-111	19589382	1066788473
19606	08:53:48.476	00:00:19.606	1177	-1024	-768	-1	-1	-1	-1	4	-1024	-768	-1	-1	-1	-1	4		0	0						Untertest1.avi	0	880	547	72	111				0	Content		-72	-111	19606049	1066805140
19623	08:53:48.493	00:00:19.622	1178	-1024	-768	-1	-1	-1	-1	4	-1024	-768	-1	-1	-1	-1	4		0	0						Untertest1.avi	0	880	547	72	111				0	Content		-72	-111	19622568	1066821659
19639	08:53:48.509	00:00:19.639	1179	-1024	-768	-1	-1	-1	-1	4	-1024	-768	-1	-1	-1	-1	4		0	0						Untertest1.avi	0	880	547	72	111				0	Content		-72	-111	19639235	1066838326
19656	08:53:48.526	00:00:19.655	1180	-1024	-768	-1	-1	-1	-1	4	-1024	-768	-1	-1	-1	-1	4		0	0						Untertest1.avi	0	880	547	72	111				0	Content		-72	-111	19655902	1066854993
19672	08:53:48.542	00:00:19.672	1181	-1024	-768	-1	-1	-1	-1	4	-1024	-768	-1	-1	-1	-1	4		0	0						Untertest1.avi	0	880	547	72	111				0	Content		-72	-111	19672405	1066871496
19689	08:53:48.559	00:00:19.689	1182	-1024	-768	-1	-1	-1	-1	4	-1024	-768	-1	-1	-1	-1	4		0	0						Untertest1.avi	0	880	547	72	111				0	Content		-72	-111	19689072	1066888163
19706	08:53:48.576	00:00:19.705	1183	-1024	-768	-1	-1	-1	-1	4	-1024	-768	-1	-1	-1	-1	4		0	0						Untertest1.avi	0	880	547	72	111				0	Content		-72	-111	19705665	1066904756
19722	08:53:48.592	00:00:19.722	1184	-1024	-768	-1	-1	-1	-1	4	-1024	-768	-1	-1	-1	-1	4		0	0						Untertest1.avi	0	880	547	72	111				0	Content		-72	-111	19722332	1066921423
19739	08:53:48.609	00:00:19.739	1185	-1024	-768	-1	-1	-1	-1	4	-1024	-768	-1	-1	-1	-1	4		0	0						Untertest1.avi	0	880	547	72	111				0	Content		-72	-111	19739000	1066938091
19756	08:53:48.626	00:00:19.755	1186	-1024	-768	-1	-1	-1	-1	4	-1024	-768	-1	-1	-1	-1	4		0	0						Untertest1.avi	0	880	547	72	111				0	Content		-72	-111	19755548	1066954639
19772	08:53:48.642	00:00:19.772	1187	-1024	-768	-1	-1	-1	-1	4	-1024	-768	-1	-1	-1	-1	4		0	0						Untertest1.avi	0	880	547	72	111				0	Content		-72	-111	19772215	1066971306
19789	08:53:48.659	00:00:19.789	1188	-1024	-768	-1	-1	-1	-1	4	-1024	-768	-1	-1	-1	-1	4		0	0						Untertest1.avi	0	880	547	72	111				0	Content		-72	-111	19789049	1066988140
19806	08:53:48.676	00:00:19.805	1189	-1024	-768	-1	-1	-1	-1	4	-1024	-768	-1	-1	-1	-1	4		0	0						Untertest1.avi	0	880	547	72	111				0	Content		-72	-111	19805716	1067004807
19822	08:53:48.692	00:00:19.822	1190	-1024	-768	-1	-1	-1	-1	4	-1024	-768	-1	-1	-1	-1	4		0	0						Untertest1.avi	0	880	547	72	111				0	Content		-72	-111	19822383	1067021474
19839	08:53:48.709	00:00:19.839	1191	-1024	-768	-1	-1	-1	-1	4	-1024	-768	-1	-1	-1	-1	4		0	0						Untertest1.avi	0	880	547	72	111				0	Content		-72	-111	19839492	1067038583
19856	08:53:48.726	00:00:19.856	1192	-1024	-768	-1	-1	-1	-1	4	-1024	-768	-1	-1	-1	-1	4		0	0						Untertest1.avi	0	880	547	72	111				0	Content		-72	-111	19856159	1067055250
19873	08:53:48.743	00:00:19.873	1193	-1024	-768	-1	-1	-1	-1	4	-1024	-768	-1	-1	-1	-1	4		0	0						Untertest1.avi	0	880	547	72	111				0	Content		-72	-111	19873182	1067072273
19890	08:53:48.760	00:00:19.889	1194	-1024	-768	-1	-1	-1	-1	4	-1024	-768	-1	-1	-1	-1	4		0	0						Untertest1.avi	0	880	547	72	111				0	Content		-72	-111	19889849	1067088940
19907	08:53:48.777	00:00:19.906	1195	-1024	-768	-1	-1	-1	-1	4	-1024	-768	-1	-1	-1	-1	4		0	0						Untertest1.avi	0	880	547	72	111				0	Content		-72	-111	19906517	1067105608
19923	08:53:48.793	00:00:19.922	1196	-1024	-768	-1	-1	-1	-1	4	-1024	-768	-1	-1	-1	-1	4		0	0						Untertest1.avi	0	880	547	72	111				0	Content		-72	-111	19922619	1067121710
19939	08:53:48.809	00:00:19.939	1197	-1024	-768	-1	-1	-1	-1	4	-1024	-768	-1	-1	-1	-1	4		0	0						Untertest1.avi	0	880	547	72	111				0	Content		-72	-111	19939286	1067138377
19955	08:53:48.825	00:00:19.955	1198	-1024	-768	-1	-1	-1	-1	4	-1024	-768	-1	-1	-1	-1	4		0	0						Untertest1.avi	0	880	547	72	111				0	Content		-72	-111	19955330	1067154421
19972	08:53:48.842	00:00:19.971	1199	-1024	-768	-1	-1	-1	-1	4	-1024	-768	-1	-1	-1	-1	4		0	0						Untertest1.avi	0	880	547	72	111				0	Content		-72	-111	19971955	1067171046
19989	08:53:48.859	00:00:19.988	1200	-1024	-768	-1	-1	-1	-1	4	-1024	-768	-1	-1	-1	-1	4		0	0						Untertest1.avi	0	880	547	72	111				0	Content		-72	-111	19988671	1067187762
20005	08:53:48.875	00:00:20.005	1201	-1024	-768	-1	-1	-1	-1	4	-1024	-768	-1	-1	-1	-1	4		0	0						Untertest1.avi	0	880	547	72	111				0	Content		-72	-111	20005338	1067204429
20022	08:53:48.892	00:00:20.022	1202	-1024	-768	-1	-1	-1	-1	4	-1024	-768	-1	-1	-1	-1	4		0	0						Untertest1.avi	0	880	547	72	111				0	Content		-72	-111	20022000	1067221091
20039	08:53:48.909	00:00:20.038	1203	-1024	-768	-1	-1	-1	-1	4	-1024	-768	-1	-1	-1	-1	4		0	0						Untertest1.avi	0	880	547	72	111				0	Content		-72	-111	20038667	1067237758
20055	08:53:48.925	00:00:20.055	1204	-1024	-768	-1	-1	-1	-1	4	-1024	-768	-1	-1	-1	-1	4		0	0						Untertest1.avi	0	880	547	72	111				0	Content		-72	-111	20055334	1067254425
20072	08:53:48.942	00:00:20.071	1205	-1024	-768	-1	-1	-1	-1	4	-1024	-768	-1	-1	-1	-1	4		0	0						Untertest1.avi	0	880	547	72	111				0	Content		-72	-111	20071997	1067271088
20089	08:53:48.959	00:00:20.088	1206	-1024	-768	-1	-1	-1	-1	4	-1024	-768	-1	-1	-1	-1	4		0	0						Untertest1.avi	0	880	547	72	111				0	Content		-72	-111	20088665	1067287756
20105	08:53:48.975	00:00:20.105	1207	-1024	-768	-1	-1	-1	-1	4	-1024	-768	-1	-1	-1	-1	4		0	0						Untertest1.avi	0	880	547	72	111				0	Content		-72	-111	20105332	1067304423
20122	08:53:48.992	00:00:20.122	1208	-1024	-768	-1	-1	-1	-1	4	-1024	-768	-1	-1	-1	-1	4		0	0						Untertest1.avi	0	880	547	72	111				0	Content		-72	-111	20122198	1067321289
20139	08:53:49.009	00:00:20.138	1209	-1024	-768	-1	-1	-1	-1	4	-1024	-768	-1	-1	-1	-1	4		0	0						Untertest1.avi	0	880	547	72	111				0	Content		-72	-111	20138865	1067337956
20156	08:53:49.026	00:00:20.155	1210	-1024	-768	-1	-1	-1	-1	4	-1024	-768	-1	-1	-1	-1	4		0	0						Untertest1.avi	0	880	547	72	111				0	Content		-72	-111	20155847	1067354938
20173	08:53:49.043	00:00:20.172	1211	-1024	-768	-1	-1	-1	-1	4	-1024	-768	-1	-1	-1	-1	4		0	0						Untertest1.avi	0	880	547	72	111				0	Content		-72	-111	20172514	1067371605
20189	08:53:49.059	00:00:20.189	1212	-1024	-768	-1	-1	-1	-1	4	-1024	-768	-1	-1	-1	-1	4		0	0						Untertest1.avi	0	880	547	72	111				0	Content		-72	-111	20189181	1067388272
20206	08:53:49.076	00:00:20.206	1213	-1024	-768	-1	-1	-1	-1	4	-1024	-768	-1	-1	-1	-1	4		0	0						Untertest1.avi	0	880	547	72	111				0	Content		-72	-111	20206433	1067405524
20223	08:53:49.093	00:00:20.223	1214	-1024	-768	-1	-1	-1	-1	4	-1024	-768	-1	-1	-1	-1	4		0	0						Untertest1.avi	0	880	547	72	111				0	Content		-72	-111	20223100	1067422191
20239	08:53:49.109	00:00:20.239	1215	-1024	-768	-1	-1	-1	-1	4	-1024	-768	-1	-1	-1	-1	4		0	0						Untertest1.avi	0	880	547	72	111				0	Content		-72	-111	20239336	1067438427
20256	08:53:49.126	00:00:20.256	1216	-1024	-768	-1	-1	-1	-1	4	-1024	-768	-1	-1	-1	-1	4		0	0						Untertest1.avi	0	880	547	72	111				0	Content		-72	-111	20256004	1067455095
20273	08:53:49.143	00:00:20.272	1217	-1024	-768	-1	-1	-1	-1	4	-1024	-768	-1	-1	-1	-1	4		0	0						Untertest1.avi	0	880	547	72	111				0	Content		-72	-111	20272671	1067471762
20289	08:53:49.159	00:00:20.288	1218	-1024	-768	-1	-1	-1	-1	4	-1024	-768	-1	-1	-1	-1	4		0	0						Untertest1.avi	0	880	547	72	111				0	Content		-72	-111	20288926	1067488017
20306	08:53:49.176	00:00:20.305	1219	-1024	-768	-1	-1	-1	-1	4	-1024	-768	-1	-1	-1	-1	4		0	0						Untertest1.avi	0	880	547	72	111				0	Content		-72	-111	20305593	1067504684
20322	08:53:49.192	00:00:20.322	1220	-1024	-768	-1	-1	-1	-1	4	-1024	-768	-1	-1	-1	-1	4		0	0						Untertest1.avi	0	880	547	72	111				0	Content		-72	-111	20322147	1067521238
20339	08:53:49.209	00:00:20.338	1221	-1024	-768	-1	-1	-1	-1	4	-1024	-768	-1	-1	-1	-1	4		0	0						Untertest1.avi	0	880	547	72	111				0	Content		-72	-111	20338814	1067537905
20355	08:53:49.225	00:00:20.355	1222	-1024	-768	-1	-1	-1	-1	4	-1024	-768	-1	-1	-1	-1	4		0	0						Untertest1.avi	0	880	547	72	111				0	Content		-72	-111	20355481	1067554572
20372	08:53:49.242	00:00:20.372	1223	-1024	-768	-1	-1	-1	-1	4	-1024	-768	-1	-1	-1	-1	4		0	0						Untertest1.avi	0	880	547	72	111				0	Content		-72	-111	20372148	1067571239
20389	08:53:49.259	00:00:20.388	1224	-1024	-768	-1	-1	-1	-1	4	-1024	-768	-1	-1	-1	-1	4		0	0						Untertest1.avi	0	880	547	72	111				0	Content		-72	-111	20388626	1067587717
20405	08:53:49.275	00:00:20.405	1225	-1024	-768	-1	-1	-1	-1	4	-1024	-768	-1	-1	-1	-1	4		0	0						Untertest1.avi	0	880	547	72	111				0	Content		-72	-111	20405293	1067604384
20422	08:53:49.292	00:00:20.421	1226	-1024	-768	-1	-1	-1	-1	4	-1024	-768	-1	-1	-1	-1	4		0	0						Untertest1.avi	0	880	547	72	111				0	Content		-72	-111	20421877	1067620968
20439	08:53:49.309	00:00:20.438	1227	-1024	-768	-1	-1	-1	-1	4	-1024	-768	-1	-1	-1	-1	4		0	0						Untertest1.avi	0	880	547	72	111				0	Content		-72	-111	20438545	1067637636
20455	08:53:49.325	00:00:20.455	1228	-1024	-768	-1	-1	-1	-1	4	-1024	-768	-1	-1	-1	-1	4		0	0						Untertest1.avi	0	880	547	72	111				0	Content		-72	-111	20455212	1067654303
20472	08:53:49.342	00:00:20.471	1229	-1024	-768	-1	-1	-1	-1	4	-1024	-768	-1	-1	-1	-1	4		0	0						Untertest1.avi	0	880	547	72	111				0	Content		-72	-111	20471753	1067670844
20488	08:53:49.358	00:00:20.488	1230	-1024	-768	-1	-1	-1	-1	4	-1024	-768	-1	-1	-1	-1	4		0	0						Untertest1.avi	0	880	547	72	111				0	Content		-72	-111	20488420	1067687511
20505	08:53:49.375	00:00:20.505	1231	-1024	-768	-1	-1	-1	-1	4	-1024	-768	-1	-1	-1	-1	4		0	0						Untertest1.avi	0	880	547	72	111				0	Content		-72	-111	20505252	1067704343
20522	08:53:49.392	00:00:20.521	1232	-1024	-768	-1	-1	-1	-1	4	-1024	-768	-1	-1	-1	-1	4		0	0						Untertest1.avi	0	880	547	72	111				0	Content		-72	-111	20521919	1067721010
20539	08:53:49.409	00:00:20.538	1233	-1024	-768	-1	-1	-1	-1	4	-1024	-768	-1	-1	-1	-1	4		0	0						Untertest1.avi	0	880	547	72	111				0	Content		-72	-111	20538586	1067737677
20556	08:53:49.426	00:00:20.555	1234	-1024	-768	-1	-1	-1	-1	4	-1024	-768	-1	-1	-1	-1	4		0	0						Untertest1.avi	0	880	547	72	111				0	Content		-72	-111	20555750	1067754841
20572	08:53:49.442	00:00:20.572	1235	-1024	-768	-1	-1	-1	-1	4	-1024	-768	-1	-1	-1	-1	4		0	0						Untertest1.avi	0	880	547	72	111				0	Content		-72	-111	20572417	1067771508
20589	08:53:49.459	00:00:20.589	1236	-1024	-768	-1	-1	-1	-1	4	-1024	-768	-1	-1	-1	-1	4		0	0						Untertest1.avi	0	880	547	72	111				0	Content		-72	-111	20589415	1067788506
20606	08:53:49.476	00:00:20.606	1237	-1024	-768	-1	-1	-1	-1	4	-1024	-768	-1	-1	-1	-1	4		0	0						Untertest1.avi	0	880	547	72	111				0	Content		-72	-111	20606082	1067805173
20623	08:53:49.493	00:00:20.622	1238	-1024	-768	-1	-1	-1	-1	4	-1024	-768	-1	-1	-1	-1	4		0	0						Untertest1.avi	0	880	547	72	111				0	Content		-72	-111	20622749	1067821840
20639	08:53:49.509	00:00:20.638	1239	-1024	-768	-1	-1	-1	-1	4	-1024	-768	-1	-1	-1	-1	4		0	0						Untertest1.avi	0	880	547	72	111				0	Content		-72	-111	20638828	1067837919
20655	08:53:49.525	00:00:20.655	1240	-1024	-768	-1	-1	-1	-1	4	-1024	-768	-1	-1	-1	-1	4		0	0						Untertest1.avi	0	880	547	72	111				0	Content		-72	-111	20655495	1067854586
20672	08:53:49.542	00:00:20.671	1241	-1024	-768	-1	-1	-1	-1	4	-1024	-768	-1	-1	-1	-1	4		0	0						Untertest1.avi	0	880	547	72	111				0	Content		-72	-111	20671532	1067870623
20688	08:53:49.558	00:00:20.688	1242	-1024	-768	-1	-1	-1	-1	4	-1024	-768	-1	-1	-1	-1	4		0	0						Untertest1.avi	0	880	547	72	111				0	Content		-72	-111	20688149	1067887240
20705	08:53:49.575	00:00:20.704	1243	-1024	-768	-1	-1	-1	-1	4	-1024	-768	-1	-1	-1	-1	4		0	0						Untertest1.avi	0	880	547	72	111				0	Content		-72	-111	20704865	1067903956
20722	08:53:49.592	00:00:20.721	1244	-1024	-768	-1	-1	-1	-1	4	-1024	-768	-1	-1	-1	-1	4		0	0						Untertest1.avi	0	880	547	72	111				0	Content		-72	-111	20721532	1067920623
20738	08:53:49.608	00:00:20.738	1245	-1024	-768	-1	-1	-1	-1	4	-1024	-768	-1	-1	-1	-1	4		0	0						Untertest1.avi	0	880	547	72	111				0	Content		-72	-111	20738220	1067937311
20755	08:53:49.625	00:00:20.754	1246	-1024	-768	-1	-1	-1	-1	4	-1024	-768	-1	-1	-1	-1	4		0	0						Untertest1.avi	0	880	547	72	111				0	Content		-72	-111	20754887	1067953978
20772	08:53:49.642	00:00:20.771	1247	-1024	-768	-1	-1	-1	-1	4	-1024	-768	-1	-1	-1	-1	4		0	0						Untertest1.avi	0	880	547	72	111				0	Content		-72	-111	20771515	1067970606
20788	08:53:49.658	00:00:20.788	1248	-1024	-768	-1	-1	-1	-1	4	-1024	-768	-1	-1	-1	-1	4		0	0						Untertest1.avi	0	880	547	72	111				0	Content		-72	-111	20788183	1067987274
20805	08:53:49.675	00:00:20.804	1249	-1024	-768	-1	-1	-1	-1	4	-1024	-768	-1	-1	-1	-1	4		0	0						Untertest1.avi	0	880	547	72	111				0	Content		-72	-111	20804850	1068003941
20822	08:53:49.692	00:00:20.821	1250	-1024	-768	-1	-1	-1	-1	4	-1024	-768	-1	-1	-1	-1	4		0	0						Untertest1.avi	0	880	547	72	111				0	Content		-72	-111	20821746	1068020837
20838	08:53:49.708	00:00:20.838	1251	-1024	-768	-1	-1	-1	-1	4	-1024	-768	-1	-1	-1	-1	4		0	0						Untertest1.avi	0	880	547	72	111				0	Content		-72	-111	20838413	1068037504
20855	08:53:49.725	00:00:20.855	1252	-1024	-768	-1	-1	-1	-1	4	-1024	-768	-1	-1	-1	-1	4		0	0						Untertest1.avi	0	880	547	72	111				0	Content		-72	-111	20855405	1068054496
20872	08:53:49.742	00:00:20.872	1253	-1024	-768	-1	-1	-1	-1	4	-1024	-768	-1	-1	-1	-1	4		0	0						Untertest1.avi	0	880	547	72	111				0	Content		-72	-111	20872072	1068071163
20889	08:53:49.759	00:00:20.888	1254	-1024	-768	-1	-1	-1	-1	4	-1024	-768	-1	-1	-1	-1	4		0	0						Untertest1.avi	0	880	547	72	111				0	Content		-72	-111	20888739	1068087830
20906	08:53:49.776	00:00:20.905	1255	-1024	-768	-1	-1	-1	-1	4	-1024	-768	-1	-1	-1	-1	4		0	0						Untertest1.avi	0	880	547	72	111				0	Content		-72	-111	20905999	1068105090
20923	08:53:49.793	00:00:20.922	1256	-1024	-768	-1	-1	-1	-1	4	-1024	-768	-1	-1	-1	-1	4		0	0						Untertest1.avi	0	880	547	72	111				0	Content		-72	-111	20922666	1068121757
20939	08:53:49.809	00:00:20.938	1257	-1024	-768	-1	-1	-1	-1	4	-1024	-768	-1	-1	-1	-1	4		0	0						Untertest1.avi	0	880	547	72	111				0	Content		-72	-111	20938913	1068138004
20956	08:53:49.826	00:00:20.955	1258	-1024	-768	-1	-1	-1	-1	4	-1024	-768	-1	-1	-1	-1	4		0	0						Untertest1.avi	0	880	547	72	111				0	Content		-72	-111	20955580	1068154671
20972	08:53:49.842	00:00:20.972	1259	-1024	-768	-1	-1	-1	-1	4	-1024	-768	-1	-1	-1	-1	4		0	0						Untertest1.avi	0	880	547	72	111				0	Content		-72	-111	20972247	1068171338
20988	08:53:49.858	00:00:20.988	1260	-1024	-768	-1	-1	-1	-1	4	-1024	-768	-1	-1	-1	-1	4		0	0						Untertest1.avi	0	880	547	72	111				0	Content		-72	-111	20988442	1068187533
21005	08:53:49.875	00:00:21.005	1261	-1024	-768	-1	-1	-1	-1	4	-1024	-768	-1	-1	-1	-1	4		0	0						Untertest1.avi	0	880	547	72	111				0	Content		-72	-111	21005109	1068204200
21022	08:53:49.892	00:00:21.021	1262	-1024	-768	-1	-1	-1	-1	4	-1024	-768	-1	-1	-1	-1	4		0	0						Untertest1.avi	0	880	547	72	111				0	Content		-72	-111	21021617	1068220708
21038	08:53:49.908	00:00:21.038	1263	-1024	-768	-1	-1	-1	-1	4	-1024	-768	-1	-1	-1	-1	4		0	0						Untertest1.avi	0	880	547	72	111				0	Content		-72	-111	21038284	1068237375
21055	08:53:49.925	00:00:21.054	1264	-1024	-768	-1	-1	-1	-1	4	-1024	-768	-1	-1	-1	-1	4		0	0						Untertest1.avi	0	880	547	72	111				0	Content		-72	-111	21054951	1068254042
21072	08:53:49.942	00:00:21.071	1265	-1024	-768	-1	-1	-1	-1	4	-1024	-768	-1	-1	-1	-1	4		0	0						Untertest1.avi	0	880	547	72	111				0	Content		-72	-111	21071508	1068270599
21088	08:53:49.958	00:00:21.088	1266	-1024	-768	-1	-1	-1	-1	4	-1024	-768	-1	-1	-1	-1	4		0	0						Untertest1.avi	0	880	547	72	111				0	Content		-72	-111	21088175	1068287266
21105	08:53:49.975	00:00:21.104	1267	-1024	-768	-1	-1	-1	-1	4	-1024	-768	-1	-1	-1	-1	4		0	0						Untertest1.avi	0	880	547	72	111				0	Content		-72	-111	21104742	1068303833
21121	08:53:49.991	00:00:21.121	1268	-1024	-768	-1	-1	-1	-1	4	-1024	-768	-1	-1	-1	-1	4		0	0						Untertest1.avi	0	880	547	72	111				0	Content		-72	-111	21121410	1068320501
21138	08:53:50.008	00:00:21.138	1269	-1024	-768	-1	-1	-1	-1	4	-1024	-768	-1	-1	-1	-1	4		0	0						Untertest1.avi	0	880	547	72	111				0	Content		-72	-111	21138077	1068337168
21155	08:53:50.025	00:00:21.154	1270	-1024	-768	-1	-1	-1	-1	4	-1024	-768	-1	-1	-1	-1	4		0	0						Untertest1.avi	0	880	547	72	111				0	Content		-72	-111	21154663	1068353754
21171	08:53:50.041	00:00:21.171	1271	-1024	-768	-1	-1	-1	-1	4	-1024	-768	-1	-1	-1	-1	4		0	0						Untertest1.avi	0	880	547	72	111				0	Content		-72	-111	21171330	1068370421
21188	08:53:50.058	00:00:21.188	1272	-1024	-768	-1	-1	-1	-1	4	-1024	-768	-1	-1	-1	-1	4		0	0						Untertest1.avi	0	880	547	72	111				0	Content		-72	-111	21188136	1068387227
21205	08:53:50.075	00:00:21.204	1273	-1024	-768	-1	-1	-1	-1	4	-1024	-768	-1	-1	-1	-1	4		0	0						Untertest1.avi	0	880	547	72	111				0	Content		-72	-111	21204803	1068403894
21221	08:53:50.091	00:00:21.221	1274	-1024	-768	-1	-1	-1	-1	4	-1024	-768	-1	-1	-1	-1	4		0	0						Untertest1.avi	0	880	547	72	111				0	Content		-72	-111	21221470	1068420561
21239	08:53:50.109	00:00:21.238	1275	-1024	-768	-1	-1	-1	-1	4	-1024	-768	-1	-1	-1	-1	4		0	0						Untertest1.avi	0	880	547	72	111				0	Content		-72	-111	21238606	1068437697
21255	08:53:50.125	00:00:21.255	1276	-1024	-768	-1	-1	-1	-1	4	-1024	-768	-1	-1	-1	-1	4		0	0						Untertest1.avi	0	880	547	72	111				0	Content		-72	-111	21255273	1068454364
21272	08:53:50.142	00:00:21.272	1277	-1024	-768	-1	-1	-1	-1	4	-1024	-768	-1	-1	-1	-1	4		0	0						Untertest1.avi	0	880	547	72	111				0	Content		-72	-111	21272304	1068471395
21289	08:53:50.159	00:00:21.288	1278	-1024	-768	-1	-1	-1	-1	4	-1024	-768	-1	-1	-1	-1	4		0	0						Untertest1.avi	0	880	547	72	111				0	Content		-72	-111	21288972	1068488063
21306	08:53:50.176	00:00:21.305	1279	-1024	-768	-1	-1	-1	-1	4	-1024	-768	-1	-1	-1	-1	4		0	0						Untertest1.avi	0	880	547	72	111				0	Content		-72	-111	21305639	1068504730
21322	08:53:50.192	00:00:21.321	1280	-1024	-768	-1	-1	-1	-1	4	-1024	-768	-1	-1	-1	-1	4		0	0						Untertest1.avi	0	880	547	72	111				0	Content		-72	-111	21321687	1068520778
21338	08:53:50.208	00:00:21.338	1281	-1024	-768	-1	-1	-1	-1	4	-1024	-768	-1	-1	-1	-1	4		0	0						Untertest1.avi	0	880	547	72	111				0	Content		-72	-111	21338354	1068537445
21354	08:53:50.224	00:00:21.354	1282	-1024	-768	-1	-1	-1	-1	4	-1024	-768	-1	-1	-1	-1	4		0	0						Untertest1.avi	0	880	547	72	111				0	Content		-72	-111	21354481	1068553572
21371	08:53:50.241	00:00:21.371	1283	-1024	-768	-1	-1	-1	-1	4	-1024	-768	-1	-1	-1	-1	4		0	0						Untertest1.avi	0	880	547	72	111				0	Content		-72	-111	21371103	1068570194
21388	08:53:50.258	00:00:21.387	1284	-1024	-768	-1	-1	-1	-1	4	-1024	-768	-1	-1	-1	-1	4		0	0						Untertest1.avi	0	880	547	72	111				0	Content		-72	-111	21387762	1068586853
21404	08:53:50.274	00:00:21.404	1285	-1024	-768	-1	-1	-1	-1	4	-1024	-768	-1	-1	-1	-1	4		0	0						Untertest1.avi	0	880	547	72	111				0	Content		-72	-111	21404429	1068603520
21421	08:53:50.291	00:00:21.421	1286	-1024	-768	-1	-1	-1	-1	4	-1024	-768	-1	-1	-1	-1	4		0	0						Untertest1.avi	0	880	547	72	111				0	Content		-72	-111	21421075	1068620166
21438	08:53:50.308	00:00:21.437	1287	-1024	-768	-1	-1	-1	-1	4	-1024	-768	-1	-1	-1	-1	4		0	0						Untertest1.avi	0	880	547	72	111				0	Content		-72	-111	21437742	1068636833
21454	08:53:50.324	00:00:21.454	1288	-1024	-768	-1	-1	-1	-1	4	-1024	-768	-1	-1	-1	-1	4		0	0						Untertest1.avi	0	880	547	72	111				0	Content		-72	-111	21454401	1068653492
21471	08:53:50.341	00:00:21.471	1289	-1024	-768	-1	-1	-1	-1	4	-1024	-768	-1	-1	-1	-1	4		0	0						Untertest1.avi	0	880	547	72	111				0	Content		-72	-111	21471069	1068670160
21488	08:53:50.358	00:00:21.487	1290	-1024	-768	-1	-1	-1	-1	4	-1024	-768	-1	-1	-1	-1	4		0	0						Untertest1.avi	0	880	547	72	111				0	Content		-72	-111	21487736	1068686827
21505	08:53:50.375	00:00:21.504	1291	-1024	-768	-1	-1	-1	-1	4	-1024	-768	-1	-1	-1	-1	4		0	0						Untertest1.avi	0	880	547	72	111				0	Content		-72	-111	21504663	1068703754
21521	08:53:50.391	00:00:21.521	1292	-1024	-768	-1	-1	-1	-1	4	-1024	-768	-1	-1	-1	-1	4		0	0						Untertest1.avi	0	880	547	72	111				0	Content		-72	-111	21521330	1068720421
21538	08:53:50.408	00:00:21.538	1293	-1024	-768	-1	-1	-1	-1	4	-1024	-768	-1	-1	-1	-1	4		0	0						Untertest1.avi	0	880	547	72	111				0	Content		-72	-111	21538292	1068737383
21555	08:53:50.425	00:00:21.554	1294	-1024	-768	-1	-1	-1	-1	4	-1024	-768	-1	-1	-1	-1	4		0	0						Untertest1.avi	0	880	547	72	111				0	Content		-72	-111	21554959	1068754050
21572	08:53:50.442	00:00:21.571	1295	-1024	-768	-1	-1	-1	-1	4	-1024	-768	-1	-1	-1	-1	4		0	0						Untertest1.avi	0	880	547	72	111				0	Content		-72	-111	21571626	1068770717
21589	08:53:50.459	00:00:21.588	1296	-1024	-768	-1	-1	-1	-1	4	-1024	-768	-1	-1	-1	-1	4		0	0						Untertest1.avi	0	880	547	72	111				0	Content		-72	-111	21588917	1068788008
21606	08:53:50.476	00:00:21.605	1297	-1024	-768	-1	-1	-1	-1	4	-1024	-768	-1	-1	-1	-1	4		0	0						Untertest1.avi	0	880	547	72	111				0	Content		-72	-111	21605584	1068804675
21622	08:53:50.492	00:00:21.621	1298	-1024	-768	-1	-1	-1	-1	4	-1024	-768	-1	-1	-1	-1	4		0	0						Untertest1.avi	0	880	547	72	111				0	Content		-72	-111	21621792	1068820883
21638	08:53:50.508	00:00:21.638	1299	-1024	-768	-1	-1	-1	-1	4	-1024	-768	-1	-1	-1	-1	4		0	0						Untertest1.avi	0	880	547	72	111				0	Content		-72	-111	21638460	1068837551
21655	08:53:50.525	00:00:21.655	1300	-1024	-768	-1	-1	-1	-1	4	-1024	-768	-1	-1	-1	-1	4		0	0						Untertest1.avi	0	880	547	72	111				0	Content		-72	-111	21655127	1068854218
21671	08:53:50.541	00:00:21.671	1301	-1024	-768	-1	-1	-1	-1	4	-1024	-768	-1	-1	-1	-1	4		0	0						Untertest1.avi	0	880	547	72	111				0	Content		-72	-111	21671352	1068870443
21688	08:53:50.558	00:00:21.688	1302	-1024	-768	-1	-1	-1	-1	4	-1024	-768	-1	-1	-1	-1	4		0	0						Untertest1.avi	0	880	547	72	111				0	Content		-72	-111	21688019	1068887110
21705	08:53:50.575	00:00:21.704	1303	-1024	-768	-1	-1	-1	-1	4	-1024	-768	-1	-1	-1	-1	4		0	0						Untertest1.avi	0	880	547	72	111				0	Content		-72	-111	21704538	1068903629
21721	08:53:50.591	00:00:21.721	1304	-1024	-768	-1	-1	-1	-1	4	-1024	-768	-1	-1	-1	-1	4		0	0						Untertest1.avi	0	880	547	72	111				0	Content		-72	-111	21721205	1068920296
21738	08:53:50.608	00:00:21.737	1305	-1024	-768	-1	-1	-1	-1	4	-1024	-768	-1	-1	-1	-1	4		0	0						Untertest1.avi	0	880	547	72	111				0	Content		-72	-111	21737872	1068936963
21754	08:53:50.624	00:00:21.754	1306	-1024	-768	-1	-1	-1	-1	4	-1024	-768	-1	-1	-1	-1	4		0	0						Untertest1.avi	0	880	547	72	111				0	Content		-72	-111	21754375	1068953466
21771	08:53:50.641	00:00:21.771	1307	-1024	-768	-1	-1	-1	-1	4	-1024	-768	-1	-1	-1	-1	4		0	0						Untertest1.avi	0	880	547	72	111				0	Content		-72	-111	21771042	1068970133
21788	08:53:50.658	00:00:21.787	1308	-1024	-768	-1	-1	-1	-1	4	-1024	-768	-1	-1	-1	-1	4		0	0						Untertest1.avi	0	880	547	72	111				0	Content		-72	-111	21787635	1068986726
21804	08:53:50.674	00:00:21.804	1309	-1024	-768	-1	-1	-1	-1	4	-1024	-768	-1	-1	-1	-1	4		0	0						Untertest1.avi	0	880	547	72	111				0	Content		-72	-111	21804302	1069003393
21821	08:53:50.691	00:00:21.820	1310	-1024	-768	-1	-1	-1	-1	4	-1024	-768	-1	-1	-1	-1	4		0	0						Untertest1.avi	0	880	547	72	111				0	Content		-72	-111	21820970	1069020061
21838	08:53:50.708	00:00:21.837	1311	-1024	-768	-1	-1	-1	-1	4	-1024	-768	-1	-1	-1	-1	4		0	0						Untertest1.avi	0	880	547	72	111				0	Content		-72	-111	21837519	1069036610
21854	08:53:50.724	00:00:21.854	1312	-1024	-768	-1	-1	-1	-1	4	-1024	-768	-1	-1	-1	-1	4		0	0						Untertest1.avi	0	880	547	72	111				0	Content		-72	-111	21854186	1069053277
21871	08:53:50.741	00:00:21.871	1313	-1024	-768	-1	-1	-1	-1	4	-1024	-768	-1	-1	-1	-1	4		0	0						Untertest1.avi	0	880	547	72	111				0	Content		-72	-111	21871021	1069070112
21888	08:53:50.758	00:00:21.887	1314	-1024	-768	-1	-1	-1	-1	4	-1024	-768	-1	-1	-1	-1	4		0	0						Untertest1.avi	0	880	547	72	111				0	Content		-72	-111	21887688	1069086779
21904	08:53:50.774	00:00:21.904	1315	-1024	-768	-1	-1	-1	-1	4	-1024	-768	-1	-1	-1	-1	4		0	0						Untertest1.avi	0	880	547	72	111				0	Content		-72	-111	21904355	1069103446
21922	08:53:50.792	00:00:21.921	1316	-1024	-768	-1	-1	-1	-1	4	-1024	-768	-1	-1	-1	-1	4		0	0						Untertest1.avi	0	880	547	72	111				0	Content		-72	-111	21921521	1069120612
21938	08:53:50.808	00:00:21.938	1317	-1024	-768	-1	-1	-1	-1	4	-1024	-768	-1	-1	-1	-1	4		0	0						Untertest1.avi	0	880	547	72	111				0	Content		-72	-111	21938188	1069137279
21955	08:53:50.825	00:00:21.955	1318	-1024	-768	-1	-1	-1	-1	4	-1024	-768	-1	-1	-1	-1	4		0	0						Untertest1.avi	0	880	547	72	111				0	Content		-72	-111	21955185	1069154276
21972	08:53:50.842	00:00:21.971	1319	-1024	-768	-1	-1	-1	-1	4	-1024	-768	-1	-1	-1	-1	4		0	0						Untertest1.avi	0	880	547	72	111				0	Content		-72	-111	21971853	1069170944
21989	08:53:50.859	00:00:21.988	1320	-1024	-768	-1	-1	-1	-1	4	-1024	-768	-1	-1	-1	-1	4		0	0						Untertest1.avi	0	880	547	72	111				0	Content		-72	-111	21988520	1069187611
22005	08:53:50.875	00:00:22.004	1321	-1024	-768	-1	-1	-1	-1	4	-1024	-768	-1	-1	-1	-1	4		0	0						Untertest1.avi	0	880	547	72	111				0	Content		-72	-111	22004606	1069203697
22021	08:53:50.891	00:00:22.021	1322	-1024	-768	-1	-1	-1	-1	4	-1024	-768	-1	-1	-1	-1	4		0	0						Untertest1.avi	0	880	547	72	111				0	Content		-72	-111	22021273	1069220364
22037	08:53:50.907	00:00:22.037	1323	-1024	-768	-1	-1	-1	-1	4	-1024	-768	-1	-1	-1	-1	4		0	0						Untertest1.avi	0	880	547	72	111				0	Content		-72	-111	22037302	1069236393
22054	08:53:50.924	00:00:22.053	1324	-1024	-768	-1	-1	-1	-1	4	-1024	-768	-1	-1	-1	-1	4		0	0						Untertest1.avi	0	880	547	72	111				0	Content		-72	-111	22053922	1069253013
22071	08:53:50.941	00:00:22.070	1325	-1024	-768	-1	-1	-1	-1	4	-1024	-768	-1	-1	-1	-1	4		0	0						Untertest1.avi	0	880	547	72	111				0	Content		-72	-111	22070638	1069269729
22087	08:53:50.957	00:00:22.087	1326	-1024	-768	-1	-1	-1	-1	4	-1024	-768	-1	-1	-1	-1	4		0	0						Untertest1.avi	0	880	547	72	111				0	Content		-72	-111	22087305	1069286396
22104	08:53:50.974	00:00:22.103	1327	-1024	-768	-1	-1	-1	-1	4	-1024	-768	-1	-1	-1	-1	4		0	0						Untertest1.avi	0	880	547	72	111				0	Content		-72	-111	22103987	1069303078
22121	08:53:50.991	00:00:22.120	1328	-1024	-768	-1	-1	-1	-1	4	-1024	-768	-1	-1	-1	-1	4		0	0						Untertest1.avi	0	880	547	72	111				0	Content		-72	-111	22120654	1069319745
22137	08:53:51.007	00:00:22.137	1329	-1024	-768	-1	-1	-1	-1	4	-1024	-768	-1	-1	-1	-1	4		0	0						Untertest1.avi	0	880	547	72	111				0	Content		-72	-111	22137287	1069336378
22154	08:53:51.024	00:00:22.153	1330	-1024	-768	-1	-1	-1	-1	4	-1024	-768	-1	-1	-1	-1	4		0	0						Untertest1.avi	0	880	547	72	111				0	Content		-72	-111	22153954	1069353045
22171	08:53:51.041	00:00:22.170	1331	-1024	-768	-1	-1	-1	-1	4	-1024	-768	-1	-1	-1	-1	4		0	0						Untertest1.avi	0	880	547	72	111				0	Content		-72	-111	22170622	1069369713
22188	08:53:51.058	00:00:22.187	1332	-1024	-768	-1	-1	-1	-1	4	-1024	-768	-1	-1	-1	-1	4		0	0						Untertest1.avi	0	880	547	72	111				0	Content		-72	-111	22187518	1069386609
22204	08:53:51.074	00:00:22.204	1333	-1024	-768	-1	-1	-1	-1	4	-1024	-768	-1	-1	-1	-1	4		0	0						Untertest1.avi	0	880	547	72	111				0	Content		-72	-111	22204185	1069403276
22221	08:53:51.091	00:00:22.221	1334	-1024	-768	-1	-1	-1	-1	4	-1024	-768	-1	-1	-1	-1	4		0	0						Untertest1.avi	0	880	547	72	111				0	Content		-72	-111	22221177	1069420268
22238	08:53:51.108	00:00:22.237	1335	-1024	-768	-1	-1	-1	-1	4	-1024	-768	-1	-1	-1	-1	4		0	0						Untertest1.avi	0	880	547	72	111				0	Content		-72	-111	22237844	1069436935
22255	08:53:51.125	00:00:22.254	1336	-1024	-768	-1	-1	-1	-1	4	-1024	-768	-1	-1	-1	-1	4		0	0						Untertest1.avi	0	880	547	72	111				0	Content		-72	-111	22254511	1069453602
22272	08:53:51.142	00:00:22.271	1337	-1024	-768	-1	-1	-1	-1	4	-1024	-768	-1	-1	-1	-1	4		0	0						Untertest1.avi	0	880	547	72	111				0	Content		-72	-111	22271771	1069470862
22288	08:53:51.158	00:00:22.288	1338	-1024	-768	-1	-1	-1	-1	4	-1024	-768	-1	-1	-1	-1	4		0	0						Untertest1.avi	0	880	547	72	111				0	Content		-72	-111	22288438	1069487529
22306	08:53:51.176	00:00:22.305	1339	-1024	-768	-1	-1	-1	-1	4	-1024	-768	-1	-1	-1	-1	4		0	0						Untertest1.avi	0	880	547	72	111				0	Content		-72	-111	22305778	1069504869
22321	08:53:51.191	00:00:22.320	1340	-1024	-768	-1	-1	-1	-1	4	-1024	-768	-1	-1	-1	-1	4		0	0						Untertest1.avi	0	880	547	72	111				0	Content		-72	-111	22320525	1069519616
22337	08:53:51.207	00:00:22.337	1341	-1024	-768	-1	-1	-1	-1	4	-1024	-768	-1	-1	-1	-1	4		0	0						Untertest1.avi	0	880	547	72	111				0	Content		-72	-111	22337150	1069536241
22354	08:53:51.224	00:00:22.353	1342	-1024	-768	-1	-1	-1	-1	4	-1024	-768	-1	-1	-1	-1	4		0	0						Untertest1.avi	0	880	547	72	111				0	Content		-72	-111	22353817	1069552908
22371	08:53:51.241	00:00:22.370	1343	-1024	-768	-1	-1	-1	-1	4	-1024	-768	-1	-1	-1	-1	4		0	0						Untertest1.avi	0	880	547	72	111				0	Content		-72	-111	22370511	1069569602
22387	08:53:51.257	00:00:22.387	1344	-1024	-768	-1	-1	-1	-1	4	-1024	-768	-1	-1	-1	-1	4		0	0						Untertest1.avi	0	880	547	72	111				0	Content		-72	-111	22387178	1069586269
22404	08:53:51.274	00:00:22.403	1345	-1024	-768	-1	-1	-1	-1	4	-1024	-768	-1	-1	-1	-1	4		0	0						Untertest1.avi	0	880	547	72	111				0	Content		-72	-111	22403791	1069602882
22420	08:53:51.290	00:00:22.420	1346	-1024	-768	-1	-1	-1	-1	4	-1024	-768	-1	-1	-1	-1	4		0	0						Untertest1.avi	0	880	547	72	111				0	Content		-72	-111	22420458	1069619549
22437	08:53:51.307	00:00:22.437	1347	-1024	-768	-1	-1	-1	-1	4	-1024	-768	-1	-1	-1	-1	4		0	0						Untertest1.avi	0	880	547	72	111				0	Content		-72	-111	22437125	1069636216
22454	08:53:51.324	00:00:22.453	1348	-1024	-768	-1	-1	-1	-1	4	-1024	-768	-1	-1	-1	-1	4		0	0						Untertest1.avi	0	880	547	72	111				0	Content		-72	-111	22453757	1069652848
22470	08:53:51.340	00:00:22.470	1349	-1024	-768	-1	-1	-1	-1	4	-1024	-768	-1	-1	-1	-1	4		0	0						Untertest1.avi	0	880	547	72	111				0	Content		-72	-111	22470424	1069669515
22487	08:53:51.357	00:00:22.487	1350	-1024	-768	-1	-1	-1	-1	4	-1024	-768	-1	-1	-1	-1	4		0	0						Untertest1.avi	0	880	547	72	111				0	Content		-72	-111	22487245	1069686336
22504	08:53:51.374	00:00:22.503	1351	-1024	-768	-1	-1	-1	-1	4	-1024	-768	-1	-1	-1	-1	4		0	0						Untertest1.avi	0	880	547	72	111				0	Content		-72	-111	22503913	1069703004
22521	08:53:51.391	00:00:22.520	1352	-1024	-768	-1	-1	-1	-1	4	-1024	-768	-1	-1	-1	-1	4		0	0						Untertest1.avi	0	880	547	72	111				0	Content		-72	-111	22520580	1069719671
22538	08:53:51.408	00:00:22.537	1353	-1024	-768	-1	-1	-1	-1	4	-1024	-768	-1	-1	-1	-1	4		0	0						Untertest1.avi	0	880	547	72	111				0	Content		-72	-111	22537732	1069736823
22554	08:53:51.424	00:00:22.554	1354	-1024	-768	-1	-1	-1	-1	4	-1024	-768	-1	-1	-1	-1	4		0	0						Untertest1.avi	0	880	547	72	111				0	Content		-72	-111	22554399	1069753490
22571	08:53:51.441	00:00:22.571	1355	-1024	-768	-1	-1	-1	-1	4	-1024	-768	-1	-1	-1	-1	4		0	0						Untertest1.avi	0	880	547	72	111				0	Content		-72	-111	22571435	1069770526
22588	08:53:51.458	00:00:22.588	1356	-1024	-768	-1	-1	-1	-1	4	-1024	-768	-1	-1	-1	-1	4		0	0						Untertest1.avi	0	880	547	72	111				0	Content		-72	-111	22588102	1069787193
22605	08:53:51.475	00:00:22.604	1357	-1024	-768	-1	-1	-1	-1	4	-1024	-768	-1	-1	-1	-1	4		0	0						Untertest1.avi	0	880	547	72	111				0	Content		-72	-111	22604769	1069803860
22621	08:53:51.491	00:00:22.620	1358	-1024	-768	-1	-1	-1	-1	4	-1024	-768	-1	-1	-1	-1	4		0	0						Untertest1.avi	0	880	547	72	111				0	Content		-72	-111	22620825	1069819916
22637	08:53:51.507	00:00:22.637	1359	-1024	-768	-1	-1	-1	-1	4	-1024	-768	-1	-1	-1	-1	4		0	0						Untertest1.avi	0	880	547	72	111				0	Content		-72	-111	22637492	1069836583
22654	08:53:51.524	00:00:22.653	1360	-1024	-768	-1	-1	-1	-1	4	-1024	-768	-1	-1	-1	-1	4		0	0						Untertest1.avi	0	880	547	72	111				0	Content		-72	-111	22653627	1069852718
22670	08:53:51.540	00:00:22.670	1361	-1024	-768	-1	-1	-1	-1	4	-1024	-768	-1	-1	-1	-1	4		0	0						Untertest1.avi	0	880	547	72	111				0	Content		-72	-111	22670259	1069869350
22687	08:53:51.557	00:00:22.686	1362	-1024	-768	-1	-1	-1	-1	4	-1024	-768	-1	-1	-1	-1	4		0	0						Untertest1.avi	0	880	547	72	111				0	Content		-72	-111	22686907	1069885998
22704	08:53:51.574	00:00:22.703	1363	-1024	-768	-1	-1	-1	-1	4	-1024	-768	-1	-1	-1	-1	4		0	0						Untertest1.avi	0	880	547	72	111				0	Content		-72	-111	22703574	1069902665
22720	08:53:51.590	00:00:22.720	1364	-1024	-768	-1	-1	-1	-1	4	-1024	-768	-1	-1	-1	-1	4		0	0						Untertest1.avi	0	880	547	72	111				0	Content		-72	-111	22720221	1069919312
22737	08:53:51.607	00:00:22.736	1365	-1024	-768	-1	-1	-1	-1	4	-1024	-768	-1	-1	-1	-1	4		0	0						Untertest1.avi	0	880	547	72	111				0	Content		-72	-111	22736888	1069935979
22754	08:53:51.624	00:00:22.753	1366	-1024	-768	-1	-1	-1	-1	4	-1024	-768	-1	-1	-1	-1	4		0	0						Untertest1.avi	0	880	547	72	111				0	Content		-72	-111	22753548	1069952639
22770	08:53:51.640	00:00:22.770	1367	-1024	-768	-1	-1	-1	-1	4	-1024	-768	-1	-1	-1	-1	4		0	0						Untertest1.avi	0	880	547	72	111				0	Content		-72	-111	22770215	1069969306
22787	08:53:51.657	00:00:22.786	1368	-1024	-768	-1	-1	-1	-1	4	-1024	-768	-1	-1	-1	-1	4		0	0						Untertest1.avi	0	880	547	72	111				0	Content		-72	-111	22786882	1069985973
22803	08:53:51.673	00:00:22.803	1369	-1024	-768	-1	-1	-1	-1	4	-1024	-768	-1	-1	-1	-1	4		0	0						Untertest1.avi	0	880	547	72	111				0	Content		-72	-111	22803488	1070002579
22820	08:53:51.690	00:00:22.820	1370	-1024	-768	-1	-1	-1	-1	4	-1024	-768	-1	-1	-1	-1	4		0	0						Untertest1.avi	0	880	547	72	111				0	Content		-72	-111	22820110	1070019201
22837	08:53:51.707	00:00:22.836	1371	-1024	-768	-1	-1	-1	-1	4	-1024	-768	-1	-1	-1	-1	4		0	0						Untertest1.avi	0	880	547	72	111				0	Content		-72	-111	22836796	1070035887
22853	08:53:51.723	00:00:22.853	1372	-1024	-768	-1	-1	-1	-1	4	-1024	-768	-1	-1	-1	-1	4		0	0						Untertest1.avi	0	880	547	72	111				0	Content		-72	-111	22853464	1070052555
22870	08:53:51.740	00:00:22.870	1373	-1024	-768	-1	-1	-1	-1	4	-1024	-768	-1	-1	-1	-1	4		0	0						Untertest1.avi	0	880	547	72	111				0	Content		-72	-111	22870105	1070069196
22887	08:53:51.757	00:00:22.886	1374	-1024	-768	-1	-1	-1	-1	4	-1024	-768	-1	-1	-1	-1	4		0	0						Untertest1.avi	0	880	547	72	111				0	Content		-72	-111	22886727	1070085818
22903	08:53:51.773	00:00:22.903	1375	-1024	-768	-1	-1	-1	-1	4	-1024	-768	-1	-1	-1	-1	4		0	0						Untertest1.avi	0	880	547	72	111				0	Content		-72	-111	22903394	1070102485
22920	08:53:51.790	00:00:22.920	1376	-1024	-768	-1	-1	-1	-1	4	-1024	-768	-1	-1	-1	-1	4		0	0						Untertest1.avi	0	880	547	72	111				0	Content		-72	-111	22920061	1070119152
22937	08:53:51.807	00:00:22.936	1377	-1024	-768	-1	-1	-1	-1	4	-1024	-768	-1	-1	-1	-1	4		0	0						Untertest1.avi	0	880	547	72	111				0	Content		-72	-111	22936728	1070135819
22953	08:53:51.823	00:00:22.953	1378	950,335	819,366	0,6160296	0,5066547	397,8352	2,535538	1	924,6186	807,6033	0,6161473	0,5066468	397,8352	2,547894	3	33	950	819						Untertest1.avi	0	880	547	72	111	878	708	17	0	Content		878	708	22953347	1070152438
22970	08:53:51.840	00:00:22.970	1379	-1024	-768	-1	-1	-1	-1	4	-1024	-768	-1	-1	-1	-1	4		0	0						Untertest1.avi	0	880	547	72	111				0	Content		-72	-111	22970094	1070169185
22987	08:53:51.857	00:00:22.986	1380	-1024	-768	-1	-1	-1	-1	4	-1024	-768	-1	-1	-1	-1	4		0	0						Untertest1.avi	0	880	547	72	111				0	Content		-72	-111	22986718	1070185809
23003	08:53:51.873	00:00:23.003	1381	-1024	-768	-1	-1	-1	-1	4	-1024	-768	-1	-1	-1	-1	4		0	0						Untertest1.avi	0	880	547	72	111				0	Content		-72	-111	23003341	1070202432
23020	08:53:51.890	00:00:23.019	1382	-1024	-768	-1	-1	-1	-1	4	-1024	-768	-1	-1	-1	-1	4		0	0						Untertest1.avi	0	880	547	72	111				0	Content		-72	-111	23019966	1070219057
23037	08:53:51.907	00:00:23.036	1383	-1024	-768	-1	-1	-1	-1	4	-1024	-768	-1	-1	-1	-1	4		0	0						Untertest1.avi	0	880	547	72	111				0	Content		-72	-111	23036727	1070235818
23053	08:53:51.923	00:00:23.053	1384	-1024	-768	-1	-1	-1	-1	4	-1024	-768	-1	-1	-1	-1	4		0	0						Untertest1.avi	0	880	547	72	111				0	Content		-72	-111	23053349	1070252440
23070	08:53:51.940	00:00:23.069	1385	-1024	-768	-1	-1	-1	-1	4	-1024	-768	-1	-1	-1	-1	4		0	0						Untertest1.avi	0	880	547	72	111				0	Content		-72	-111	23069959	1070269050
23087	08:53:51.957	00:00:23.086	1386	-1024	-768	-1	-1	-1	-1	4	-1024	-768	-1	-1	-1	-1	4		0	0						Untertest1.avi	0	880	547	72	111				0	Content		-72	-111	23086584	1070285675
23103	08:53:51.973	00:00:23.103	1387	-1024	-768	-1	-1	-1	-1	4	-1024	-768	-1	-1	-1	-1	4		0	0						Untertest1.avi	0	880	547	72	111				0	Content		-72	-111	23103346	1070302437
23120	08:53:51.990	00:00:23.119	1388	-1024	-768	-1	-1	-1	-1	4	-1024	-768	-1	-1	-1	-1	4		0	0						Untertest1.avi	0	880	547	72	111				0	Content		-72	-111	23119966	1070319057
23137	08:53:52.007	00:00:23.136	1389	-1024	-768	-1	-1	-1	-1	4	-1024	-768	-1	-1	-1	-1	4		0	0						Untertest1.avi	0	880	547	72	111				0	Content		-72	-111	23136587	1070335678
23153	08:53:52.023	00:00:23.153	1390	-1024	-768	-1	-1	-1	-1	4	-1024	-768	-1	-1	-1	-1	4		0	0						Untertest1.avi	0	880	547	72	111				0	Content		-72	-111	23153254	1070352345
23170	08:53:52.040	00:00:23.169	1391	-1024	-768	-1	-1	-1	-1	4	-1024	-768	-1	-1	-1	-1	4		0	0						Untertest1.avi	0	880	547	72	111				0	Content		-72	-111	23169918	1070369009
23187	08:53:52.057	00:00:23.186	1392	-1024	-768	-1	-1	-1	-1	4	-1024	-768	-1	-1	-1	-1	4		0	0						Untertest1.avi	0	880	547	72	111				0	Content		-72	-111	23186585	1070385676
23203	08:53:52.073	00:00:23.203	1393	-1024	-768	-1	-1	-1	-1	4	-1024	-768	-1	-1	-1	-1	4		0	0						Untertest1.avi	0	880	547	72	111				0	Content		-72	-111	23203206	1070402297
23220	08:53:52.090	00:00:23.219	1394	-1024	-768	-1	-1	-1	-1	4	-1024	-768	-1	-1	-1	-1	4		0	0						Untertest1.avi	0	880	547	72	111				0	Content		-72	-111	23219873	1070418964
23237	08:53:52.107	00:00:23.236	1395	-1024	-768	-1	-1	-1	-1	4	-1024	-768	-1	-1	-1	-1	4		0	0						Untertest1.avi	0	880	547	72	111				0	Content		-72	-111	23236574	1070435665
23253	08:53:52.123	00:00:23.253	1396	-1024	-768	-1	-1	-1	-1	4	-1024	-768	-1	-1	-1	-1	4		0	0						Untertest1.avi	0	880	547	72	111				0	Content		-72	-111	23253196	1070452287
23270	08:53:52.140	00:00:23.269	1397	-1024	-768	-1	-1	-1	-1	4	-1024	-768	-1	-1	-1	-1	4		0	0						Untertest1.avi	0	880	547	72	111				0	Content		-72	-111	23269882	1070468973
23287	08:53:52.157	00:00:23.286	1398	-1024	-768	-1	-1	-1	-1	4	-1024	-768	-1	-1	-1	-1	4		0	0						Untertest1.avi	0	880	547	72	111				0	Content		-72	-111	23286549	1070485640
23303	08:53:52.173	00:00:23.303	1399	-1024	-768	-1	-1	-1	-1	4	-1024	-768	-1	-1	-1	-1	4		0	0						Untertest1.avi	0	880	547	72	111				0	Content		-72	-111	23303211	1070502302
23320	08:53:52.190	00:00:23.319	1400	-1024	-768	-1	-1	-1	-1	4	-1024	-768	-1	-1	-1	-1	4		0	0						Untertest1.avi	0	880	547	72	111				0	Content		-72	-111	23319878	1070518969
23337	08:53:52.207	00:00:23.336	1401	-1024	-768	-1	-1	-1	-1	4	-1024	-768	-1	-1	-1	-1	4		0	0						Untertest1.avi	0	880	547	72	111				0	Content		-72	-111	23336523	1070535614
23353	08:53:52.223	00:00:23.353	1402	-1024	-768	-1	-1	-1	-1	4	-1024	-768	-1	-1	-1	-1	4		0	0						Untertest1.avi	0	880	547	72	111				0	Content		-72	-111	23353190	1070552281
23370	08:53:52.240	00:00:23.369	1403	-1024	-768	-1	-1	-1	-1	4	-1024	-768	-1	-1	-1	-1	4		0	0						Untertest1.avi	0	880	547	72	111				0	Content		-72	-111	23369858	1070568949
23386	08:53:52.256	00:00:23.386	1404	-1024	-768	-1	-1	-1	-1	4	-1024	-768	-1	-1	-1	-1	4		0	0						Untertest1.avi	0	880	547	72	111				0	Content		-72	-111	23386462	1070585553
23403	08:53:52.273	00:00:23.403	1405	-1024	-768	-1	-1	-1	-1	4	-1024	-768	-1	-1	-1	-1	4		0	0						Untertest1.avi	0	880	547	72	111				0	Content		-72	-111	23403129	1070602220
23420	08:53:52.290	00:00:23.419	1406	-1024	-768	-1	-1	-1	-1	4	-1024	-768	-1	-1	-1	-1	4		0	0						Untertest1.avi	0	880	547	72	111				0	Content		-72	-111	23419982	1070619073
23437	08:53:52.307	00:00:23.436	1407	-1024	-768	-1	-1	-1	-1	4	-1024	-768	-1	-1	-1	-1	4		0	0						Untertest1.avi	0	880	547	72	111				0	Content		-72	-111	23436649	1070635740
23453	08:53:52.323	00:00:23.453	1408	-1024	-768	-1	-1	-1	-1	4	-1024	-768	-1	-1	-1	-1	4		0	0						Untertest1.avi	0	880	547	72	111				0	Content		-72	-111	23453316	1070652407
23470	08:53:52.340	00:00:23.470	1409	-1024	-768	-1	-1	-1	-1	4	-1024	-768	-1	-1	-1	-1	4		0	0						Untertest1.avi	0	880	547	72	111				0	Content		-72	-111	23470436	1070669527
23487	08:53:52.357	00:00:23.487	1410	-1024	-768	-1	-1	-1	-1	4	-1024	-768	-1	-1	-1	-1	4		0	0						Untertest1.avi	0	880	547	72	111				0	Content		-72	-111	23487103	1070686194
23504	08:53:52.374	00:00:23.504	1411	-1024	-768	-1	-1	-1	-1	4	-1024	-768	-1	-1	-1	-1	4		0	0						Untertest1.avi	0	880	547	72	111				0	Content		-72	-111	23504129	1070703220
23521	08:53:52.391	00:00:23.520	1412	-1024	-768	-1	-1	-1	-1	4	-1024	-768	-1	-1	-1	-1	4		0	0						Untertest1.avi	0	880	547	72	111				0	Content		-72	-111	23520796	1070719887
23537	08:53:52.407	00:00:23.537	1413	-1024	-768	-1	-1	-1	-1	4	-1024	-768	-1	-1	-1	-1	4		0	0						Untertest1.avi	0	880	547	72	111				0	Content		-72	-111	23537464	1070736555
23554	08:53:52.424	00:00:23.553	1414	-1024	-768	-1	-1	-1	-1	4	-1024	-768	-1	-1	-1	-1	4		0	0						Untertest1.avi	0	880	547	72	111				0	Content		-72	-111	23553570	1070752661
23570	08:53:52.440	00:00:23.570	1415	-1024	-768	-1	-1	-1	-1	4	-1024	-768	-1	-1	-1	-1	4		0	0						Untertest1.avi	0	880	547	72	111				0	Content		-72	-111	23570237	1070769328
23586	08:53:52.456	00:00:23.586	1416	-1024	-768	-1	-1	-1	-1	4	-1024	-768	-1	-1	-1	-1	4		0	0						Untertest1.avi	0	880	547	72	111				0	Content		-72	-111	23586300	1070785391
23603	08:53:52.473	00:00:23.602	1417	-1024	-768	-1	-1	-1	-1	4	-1024	-768	-1	-1	-1	-1	4		0	0						Untertest1.avi	0	880	547	72	111				0	Content		-72	-111	23602922	1070802013
23620	08:53:52.490	00:00:23.619	1418	-1024	-768	-1	-1	-1	-1	4	-1024	-768	-1	-1	-1	-1	4		0	0						Untertest1.avi	0	880	547	72	111				0	Content		-72	-111	23619604	1070818695
23636	08:53:52.506	00:00:23.636	1419	-1024	-768	-1	-1	-1	-1	4	-1024	-768	-1	-1	-1	-1	4		0	0						Untertest1.avi	0	880	547	72	111				0	Content		-72	-111	23636271	1070835362
23653	08:53:52.523	00:00:23.652	1420	-1024	-768	-1	-1	-1	-1	4	-1024	-768	-1	-1	-1	-1	4		0	0						Untertest1.avi	0	880	547	72	111				0	Content		-72	-111	23652938	1070852029
23670	08:53:52.540	00:00:23.669	1421	-1024	-768	-1	-1	-1	-1	4	-1024	-768	-1	-1	-1	-1	4		0	0						Untertest1.avi	0	880	547	72	111				0	Content		-72	-111	23669597	1070868688
23686	08:53:52.556	00:00:23.686	1422	-1024	-768	-1	-1	-1	-1	4	-1024	-768	-1	-1	-1	-1	4		0	0						Untertest1.avi	0	880	547	72	111				0	Content		-72	-111	23686264	1070885355
23703	08:53:52.573	00:00:23.702	1423	-1024	-768	-1	-1	-1	-1	4	-1024	-768	-1	-1	-1	-1	4		0	0						Untertest1.avi	0	880	547	72	111				0	Content		-72	-111	23702931	1070902022
23720	08:53:52.590	00:00:23.719	1424	-1024	-768	-1	-1	-1	-1	4	-1024	-768	-1	-1	-1	-1	4		0	0						Untertest1.avi	0	880	547	72	111				0	Content		-72	-111	23719591	1070918682
23736	08:53:52.606	00:00:23.736	1425	-1024	-768	-1	-1	-1	-1	4	-1024	-768	-1	-1	-1	-1	4		0	0						Untertest1.avi	0	880	547	72	111				0	Content		-72	-111	23736258	1070935349
23753	08:53:52.623	00:00:23.752	1426	-1024	-768	-1	-1	-1	-1	4	-1024	-768	-1	-1	-1	-1	4		0	0						Untertest1.avi	0	880	547	72	111				0	Content		-72	-111	23752925	1070952016
23770	08:53:52.640	00:00:23.769	1427	-1024	-768	-1	-1	-1	-1	4	-1024	-768	-1	-1	-1	-1	4		0	0						Untertest1.avi	0	880	547	72	111				0	Content		-72	-111	23769530	1070968621
23786	08:53:52.656	00:00:23.786	1428	-1024	-768	-1	-1	-1	-1	4	-1024	-768	-1	-1	-1	-1	4		0	0						Untertest1.avi	0	880	547	72	111				0	Content		-72	-111	23786150	1070985241
23803	08:53:52.673	00:00:23.802	1429	-1024	-768	-1	-1	-1	-1	4	-1024	-768	-1	-1	-1	-1	4		0	0						Untertest1.avi	0	880	547	72	111				0	Content		-72	-111	23802835	1071001926
23820	08:53:52.690	00:00:23.819	1430	-1024	-768	-1	-1	-1	-1	4	-1024	-768	-1	-1	-1	-1	4		0	0						Untertest1.avi	0	880	547	72	111				0	Content		-72	-111	23819502	1071018593
23836	08:53:52.706	00:00:23.836	1431	1358,123	884,1824	0,5916316	0,4987126	533,8491	3,304665	1	1325,711	868,7742	0,5917037	0,4987081	533,8491	3,323618	3	34	1358	884						Untertest1.avi	0	880	547	72	111	1265	780	233	0	Content		1286	773	23836142	1071035233
23853	08:53:52.723	00:00:23.852	1432	1309,01	897,1964	0,5933883	0,4981078	530,3121	3,311841	1	1277,123	883,4464	0,5934649	0,4980886	530,3121	3,330511	3	34	1309	897						Untertest1.avi	0	880	547	72	111	1265	780	233	0	Content		1237	786	23852766	1071051857
23869	08:53:52.739	00:00:23.869	1433	1322,717	890,4307	0,5957982	0,4968222	530,31	3,346294	3	1260,291	874,6981	0,5946397	0,4968183	525,4193	3,329113	1	34	1260	875						Untertest1.avi	0	880	547	72	111	1265	780	233	0	Content		1188	764	23869390	1071068481
23886	08:53:52.756	00:00:23.886	1434	1336,184	907,1607	0,5958513	0,4970326	529,7305	3,312451	1	1281,038	891,5099	0,5966026	0,4970166	525,4214	3,302213	3	34	1336	907						Untertest1.avi	0	880	547	72	111	1265	780	233	0	Content		1264	796	23886139	1071085230
23903	08:53:52.773	00:00:23.902	1435	1376,276	884,5725	0,5958049	0,4971435	537,1644	3,326997	1	1283,807	866,3359	0,5977185	0,4971331	525,4214	3,268407	3	34	1376	885						Untertest1.avi	0	880	547	72	111	1265	780	233	0	Content		1304	774	23902761	1071101852
23919	08:53:52.789	00:00:23.919	1436	1354,771	890,9768	0,6009573	0,4966058	537,1635	3,37512	3	1277,94	873,9657	0,5991186	0,4966105	529,5452	3,340518	1	34	1278	874						Untertest1.avi	0	880	547	72	111	1265	780	233	0	Content		1206	763	23919384	1071118475
23936	08:53:52.806	00:00:23.936	1437	1358,149	894,0591	0,5990713	0,497182	530,5277	3,293985	1	1313,783	879,592	0,5992559	0,4971639	529,5461	3,304781	3	34	1358	894						Untertest1.avi	0	880	547	72	111	1265	780	233	0	Content		1286	783	23936008	1071135099
23953	08:53:52.823	00:00:23.952	1438	1316,681	887,1852	0,6010154	0,496206	530,526	3,340472	3	1271,734	873,1505	0,6010661	0,4961871	530,5079	3,354	1	34	1272	873						Untertest1.avi	0	880	547	72	111	1265	780	233	0	Content		1200	762	23952757	1071151848
23969	08:53:52.839	00:00:23.969	1439	1365,317	893,819	0,6003546	0,4961199	531,5104	3,332354	1	1328,916	879,3309	0,600586	0,4961016	530,5095	3,345335	3	34	1365	894						Untertest1.avi	0	880	547	72	111	1265	780	233	0	Content		1293	783	23969379	1071168470
23986	08:53:52.856	00:00:23.985	1440	1339,805	898,283	0,6022021	0,4944902	531,5084	3,31107	3	1285,232	882,8604	0,601392	0,4944821	527,9482	3,303264	1	34	1285	883						Untertest1.avi	0	880	547	72	111	1265	780	233	0	Content		1213	772	23985999	1071185090
24003	08:53:52.873	00:00:24.002	1441	1377,83	912,9735	0,600715	0,4938813	535,5405	3,36499	1	1301,794	895,4048	0,6019376	0,493868	527,9502	3,332428	3	34	1378	913						Untertest1.avi	0	880	547	72	111	1265	780	233	0	Content		1306	802	24002621	1071201712
24019	08:53:52.889	00:00:24.019	1442	1350,171	903,569	0,6040869	0,492023	535,5391	3,381015	3	1287,816	887,5362	0,6030064	0,4920183	530,9492	3,366043	1	34	1288	888						Untertest1.avi	0	880	547	72	111	1265	780	233	0	Content		1216	777	24019368	1071218459
24036	08:53:52.906	00:00:24.035	1443	1339,465	912,0481	0,6034865	0,4915439	526,488	3,321833	1	1332,157	900,5682	0,6028721	0,4915213	530,9506	3,371615	3	34	1339	912						Untertest1.avi	0	880	547	72	111	1265	780	233	0	Content		1267	801	24035990	1071235081
24053	08:53:52.923	00:00:24.052	1444	1440,551	971,8241	0,6028079	0,4910178	526,4862	3,323262	3	1386,932	956,3271	0,6021926	0,491007	523,777	3,321476	1	34	1387	956						Untertest1.avi	0	880	547	72	111	1265	780	233	0	Content		1315	845	24052613	1071251704
24069	08:53:52.939	00:00:24.069	1445	-1024	-768	-1	-1	-1	-1	4	-1024	-768	-1	-1	-1	-1	4		0	0						Untertest1.avi	0	880	547	72	111				0	Content		-72	-111	24069250	1071268341
24086	08:53:52.956	00:00:24.085	1446	-1024	-768	-1	-1	-1	-1	4	-1024	-768	-1	-1	-1	-1	4		0	0						Untertest1.avi	0	880	547	72	111				0	Content		-72	-111	24085986	1071285077
24103	08:53:52.973	00:00:24.102	1447	-1024	-768	-1	-1	-1	-1	4	-1024	-768	-1	-1	-1	-1	4		0	0						Untertest1.avi	0	880	547	72	111				0	Content		-72	-111	24102611	1071301702
24119	08:53:52.989	00:00:24.119	1448	-1024	-768	-1	-1	-1	-1	4	-1024	-768	-1	-1	-1	-1	4		0	0						Untertest1.avi	0	880	547	72	111				0	Content		-72	-111	24119234	1071318325
24136	08:53:53.006	00:00:24.135	1449	-1024	-768	-1	-1	-1	-1	4	-1024	-768	-1	-1	-1	-1	4		0	0						Untertest1.avi	0	880	547	72	111				0	Content		-72	-111	24135859	1071334950
24153	08:53:53.023	00:00:24.152	1450	-1024	-768	-1	-1	-1	-1	4	-1024	-768	-1	-1	-1	-1	4		0	0						Untertest1.avi	0	880	547	72	111				0	Content		-72	-111	24152604	1071351695
24169	08:53:53.039	00:00:24.169	1451	-1024	-768	-1	-1	-1	-1	4	-1024	-768	-1	-1	-1	-1	4		0	0						Untertest1.avi	0	880	547	72	111				0	Content		-72	-111	24169227	1071368318
24186	08:53:53.056	00:00:24.185	1452	-1024	-768	-1	-1	-1	-1	4	-1024	-768	-1	-1	-1	-1	4		0	0						Untertest1.avi	0	880	547	72	111				0	Content		-72	-111	24185849	1071384940
24203	08:53:53.073	00:00:24.202	1453	-1024	-768	-1	-1	-1	-1	4	-1024	-768	-1	-1	-1	-1	4		0	0						Untertest1.avi	0	880	547	72	111				0	Content		-72	-111	24202608	1071401699
24219	08:53:53.089	00:00:24.219	1454	-1024	-768	-1	-1	-1	-1	4	-1024	-768	-1	-1	-1	-1	4		0	0						Untertest1.avi	0	880	547	72	111				0	Content		-72	-111	24219220	1071418311
24236	08:53:53.106	00:00:24.235	1455	-1024	-768	-1	-1	-1	-1	4	-1024	-768	-1	-1	-1	-1	4		0	0						Untertest1.avi	0	880	547	72	111				0	Content		-72	-111	24235844	1071434935
24252	08:53:53.122	00:00:24.252	1456	-1024	-768	-1	-1	-1	-1	4	-1024	-768	-1	-1	-1	-1	4		0	0						Untertest1.avi	0	880	547	72	111				0	Content		-72	-111	24252467	1071451558
24269	08:53:53.139	00:00:24.269	1457	-1024	-768	-1	-1	-1	-1	4	-1024	-768	-1	-1	-1	-1	4		0	0						Untertest1.avi	0	880	547	72	111				0	Content		-72	-111	24269215	1071468306
24286	08:53:53.156	00:00:24.285	1458	-1024	-768	-1	-1	-1	-1	4	-1024	-768	-1	-1	-1	-1	4		0	0						Untertest1.avi	0	880	547	72	111				0	Content		-72	-111	24285838	1071484929
24302	08:53:53.172	00:00:24.302	1459	-1024	-768	-1	-1	-1	-1	4	-1024	-768	-1	-1	-1	-1	4		0	0						Untertest1.avi	0	880	547	72	111				0	Content		-72	-111	24302462	1071501553
24319	08:53:53.189	00:00:24.319	1460	-1024	-768	-1	-1	-1	-1	4	-1024	-768	-1	-1	-1	-1	4		0	0						Untertest1.avi	0	880	547	72	111				0	Content		-72	-111	24319083	1071518174
24336	08:53:53.206	00:00:24.335	1461	-1024	-768	-1	-1	-1	-1	4	-1024	-768	-1	-1	-1	-1	4		0	0						Untertest1.avi	0	880	547	72	111				0	Content		-72	-111	24335830	1071534921
24352	08:53:53.222	00:00:24.352	1462	-1024	-768	-1	-1	-1	-1	4	-1024	-768	-1	-1	-1	-1	4		0	0						Untertest1.avi	0	880	547	72	111				0	Content		-72	-111	24352452	1071551543
24369	08:53:53.239	00:00:24.369	1463	-1024	-768	-1	-1	-1	-1	4	-1024	-768	-1	-1	-1	-1	4		0	0						Untertest1.avi	0	880	547	72	111				0	Content		-72	-111	24369138	1071568229
24386	08:53:53.256	00:00:24.385	1464	-1024	-768	-1	-1	-1	-1	4	-1024	-768	-1	-1	-1	-1	4		0	0						Untertest1.avi	0	880	547	72	111				0	Content		-72	-111	24385805	1071584896
24402	08:53:53.272	00:00:24.402	1465	-1024	-768	-1	-1	-1	-1	4	-1024	-768	-1	-1	-1	-1	4		0	0						Untertest1.avi	0	880	547	72	111				0	Content		-72	-111	24402439	1071601530
24419	08:53:53.289	00:00:24.419	1466	-1024	-768	-1	-1	-1	-1	4	-1024	-768	-1	-1	-1	-1	4		0	0						Untertest1.avi	0	880	547	72	111				0	Content		-72	-111	24419106	1071618197
24436	08:53:53.306	00:00:24.435	1467	-1024	-768	-1	-1	-1	-1	4	-1024	-768	-1	-1	-1	-1	4		0	0						Untertest1.avi	0	880	547	72	111				0	Content		-72	-111	24435761	1071634852
24452	08:53:53.322	00:00:24.452	1468	-1024	-768	-1	-1	-1	-1	4	-1024	-768	-1	-1	-1	-1	4		0	0						Untertest1.avi	0	880	547	72	111				0	Content		-72	-111	24452428	1071651519
24469	08:53:53.339	00:00:24.469	1469	-1024	-768	-1	-1	-1	-1	4	-1024	-768	-1	-1	-1	-1	4		0	0						Untertest1.avi	0	880	547	72	111				0	Content		-72	-111	24469095	1071668186
24486	08:53:53.356	00:00:24.485	1470	-1024	-768	-1	-1	-1	-1	4	-1024	-768	-1	-1	-1	-1	4		0	0						Untertest1.avi	0	880	547	72	111				0	Content		-72	-111	24485736	1071684827
24502	08:53:53.372	00:00:24.502	1471	-1024	-768	-1	-1	-1	-1	4	-1024	-768	-1	-1	-1	-1	4		0	0						Untertest1.avi	0	880	547	72	111				0	Content		-72	-111	24502403	1071701494
24519	08:53:53.389	00:00:24.519	1472	-1024	-768	-1	-1	-1	-1	4	-1024	-768	-1	-1	-1	-1	4		0	0						Untertest1.avi	0	880	547	72	111				0	Content		-72	-111	24519040	1071718131
24536	08:53:53.406	00:00:24.535	1473	-1024	-768	-1	-1	-1	-1	4	-1024	-768	-1	-1	-1	-1	4		0	0						Untertest1.avi	0	880	547	72	111				0	Content		-72	-111	24535707	1071734798
24552	08:53:53.422	00:00:24.552	1474	-1024	-768	-1	-1	-1	-1	4	-1024	-768	-1	-1	-1	-1	4		0	0						Untertest1.avi	0	880	547	72	111				0	Content		-72	-111	24552374	1071751465
24569	08:53:53.439	00:00:24.569	1475	-1024	-768	-1	-1	-1	-1	4	-1024	-768	-1	-1	-1	-1	4		0	0						Untertest1.avi	0	880	547	72	111				0	Content		-72	-111	24569019	1071768110
24586	08:53:53.456	00:00:24.585	1476	-1024	-768	-1	-1	-1	-1	4	-1024	-768	-1	-1	-1	-1	4		0	0						Untertest1.avi	0	880	547	72	111				0	Content		-72	-111	24585687	1071784778
24602	08:53:53.472	00:00:24.602	1477	-1024	-768	-1	-1	-1	-1	4	-1024	-768	-1	-1	-1	-1	4		0	0						Untertest1.avi	0	880	547	72	111				0	Content		-72	-111	24602354	1071801445
24619	08:53:53.489	00:00:24.619	1478	-1024	-768	-1	-1	-1	-1	4	-1024	-768	-1	-1	-1	-1	4		0	0						Untertest1.avi	0	880	547	72	111				0	Content		-72	-111	24619171	1071818262
24636	08:53:53.506	00:00:24.635	1479	-1024	-768	-1	-1	-1	-1	4	-1024	-768	-1	-1	-1	-1	4		0	0						Untertest1.avi	0	880	547	72	111				0	Content		-72	-111	24635838	1071834929
24653	08:53:53.523	00:00:24.652	1480	-1024	-768	-1	-1	-1	-1	4	-1024	-768	-1	-1	-1	-1	4		0	0						Untertest1.avi	0	880	547	72	111				0	Content		-72	-111	24652505	1071851596
24670	08:53:53.540	00:00:24.669	1481	-1024	-768	-1	-1	-1	-1	4	-1024	-768	-1	-1	-1	-1	4		0	0						Untertest1.avi	0	880	547	72	111				0	Content		-72	-111	24669654	1071868745
24686	08:53:53.556	00:00:24.686	1482	-1024	-768	-1	-1	-1	-1	4	-1024	-768	-1	-1	-1	-1	4		0	0						Untertest1.avi	0	880	547	72	111				0	Content		-72	-111	24686321	1071885412
24703	08:53:53.573	00:00:24.703	1483	-1024	-768	-1	-1	-1	-1	4	-1024	-768	-1	-1	-1	-1	4		0	0						Untertest1.avi	0	880	547	72	111				0	Content		-72	-111	24703356	1071902447
24720	08:53:53.590	00:00:24.720	1484	-1024	-768	-1	-1	-1	-1	4	-1024	-768	-1	-1	-1	-1	4		0	0						Untertest1.avi	0	880	547	72	111				0	Content		-72	-111	24720023	1071919114
24737	08:53:53.607	00:00:24.736	1485	-1024	-768	-1	-1	-1	-1	4	-1024	-768	-1	-1	-1	-1	4		0	0						Untertest1.avi	0	880	547	72	111				0	Content		-72	-111	24736691	1071935782
24753	08:53:53.623	00:00:24.752	1486	-1024	-768	-1	-1	-1	-1	4	-1024	-768	-1	-1	-1	-1	4		0	0						Untertest1.avi	0	880	547	72	111				0	Content		-72	-111	24752743	1071951834
24769	08:53:53.639	00:00:24.769	1487	-1024	-768	-1	-1	-1	-1	4	-1024	-768	-1	-1	-1	-1	4		0	0						Untertest1.avi	0	880	547	72	111				0	Content		-72	-111	24769410	1071968501
24786	08:53:53.656	00:00:24.785	1488	-1024	-768	-1	-1	-1	-1	4	-1024	-768	-1	-1	-1	-1	4		0	0						Untertest1.avi	0	880	547	72	111				0	Content		-72	-111	24785872	1071984963
24803	08:53:53.673	00:00:24.802	1489	-1024	-768	-1	-1	-1	-1	4	-1024	-768	-1	-1	-1	-1	4		0	0						Untertest1.avi	0	880	547	72	111				0	Content		-72	-111	24802539	1072001630
24819	08:53:53.689	00:00:24.819	1490	-1024	-768	-1	-1	-1	-1	4	-1024	-768	-1	-1	-1	-1	4		0	0						Untertest1.avi	0	880	547	72	111				0	Content		-72	-111	24819206	1072018297
24836	08:53:53.706	00:00:24.835	1491	-1024	-768	-1	-1	-1	-1	4	-1024	-768	-1	-1	-1	-1	4		0	0						Untertest1.avi	0	880	547	72	111				0	Content		-72	-111	24835686	1072034777
24852	08:53:53.722	00:00:24.852	1492	-1024	-768	-1	-1	-1	-1	4	-1024	-768	-1	-1	-1	-1	4		0	0						Untertest1.avi	0	880	547	72	111				0	Content		-72	-111	24852353	1072051444
24869	08:53:53.739	00:00:24.868	1493	-1024	-768	-1	-1	-1	-1	4	-1024	-768	-1	-1	-1	-1	4		0	0						Untertest1.avi	0	880	547	72	111				0	Content		-72	-111	24868935	1072068026
24886	08:53:53.756	00:00:24.885	1494	-1024	-768	-1	-1	-1	-1	4	-1024	-768	-1	-1	-1	-1	4		0	0						Untertest1.avi	0	880	547	72	111				0	Content		-72	-111	24885602	1072084693
24902	08:53:53.772	00:00:24.902	1495	-1024	-768	-1	-1	-1	-1	4	-1024	-768	-1	-1	-1	-1	4		0	0						Untertest1.avi	0	880	547	72	111				0	Content		-72	-111	24902269	1072101360
24919	08:53:53.789	00:00:24.918	1496	-1024	-768	-1	-1	-1	-1	4	-1024	-768	-1	-1	-1	-1	4		0	0						Untertest1.avi	0	880	547	72	111				0	Content		-72	-111	24918840	1072117931
24936	08:53:53.806	00:00:24.935	1497	-1024	-768	-1	-1	-1	-1	4	-1024	-768	-1	-1	-1	-1	4		0	0						Untertest1.avi	0	880	547	72	111				0	Content		-72	-111	24935508	1072134599
24952	08:53:53.822	00:00:24.952	1498	-1024	-768	-1	-1	-1	-1	4	-1024	-768	-1	-1	-1	-1	4		0	0						Untertest1.avi	0	880	547	72	111				0	Content		-72	-111	24952154	1072151245
24969	08:53:53.839	00:00:24.968	1499	-1024	-768	-1	-1	-1	-1	4	-1024	-768	-1	-1	-1	-1	4		0	0						Untertest1.avi	0	880	547	72	111				0	Content		-72	-111	24968821	1072167912
24985	08:53:53.855	00:00:24.985	1500	-1024	-768	-1	-1	-1	-1	4	-1024	-768	-1	-1	-1	-1	4		0	0						Untertest1.avi	0	880	547	72	111				0	Content		-72	-111	24985488	1072184579
25002	08:53:53.872	00:00:25.002	1501	-1024	-768	-1	-1	-1	-1	4	-1024	-768	-1	-1	-1	-1	4		0	0						Untertest1.avi	0	880	547	72	111				0	Content		-72	-111	25002031	1072201122
25019	08:53:53.889	00:00:25.018	1502	-1024	-768	-1	-1	-1	-1	4	-1024	-768	-1	-1	-1	-1	4		0	0						Untertest1.avi	0	880	547	72	111				0	Content		-72	-111	25018688	1072217779
25035	08:53:53.905	00:00:25.035	1503	-1024	-768	-1	-1	-1	-1	4	-1024	-768	-1	-1	-1	-1	4		0	0						Untertest1.avi	0	880	547	72	111				0	Content		-72	-111	25035355	1072234446
25052	08:53:53.922	00:00:25.051	1504	1317,797	666,073	0,7357466	0,4517197	513,2859	3,47337	0	1455,566	658,7288	0,5773413	0,4590696	530,0041	3,468385	0	35	1387	662						Untertest1.avi	0	880	547	72	111	1317	545	217	0	Content		1315	551	25051982	1072251073
25069	08:53:53.939	00:00:25.068	1505	1324,051	667,1964	0,735509	0,4513986	513,483	3,393512	0	1509,973	644,5486	0,577118	0,4578142	530,4225	3,413387	0	35	1417	656						Untertest1.avi	0	880	547	72	111	1317	545	217	0	Content		1345	545	25068606	1072267697
25085	08:53:53.955	00:00:25.085	1506	1306,73	660,1844	0,7352303	0,4510355	512,9287	3,44796	0	1477,506	654,9852	0,5762929	0,4563869	529,2385	3,429367	0	35	1392	658						Untertest1.avi	0	880	547	72	111	1317	545	217	0	Content		1320	547	25085356	1072284447
25102	08:53:53.972	00:00:25.101	1507	1312,056	662,8226	0,7349892	0,4504328	512,8268	3,431137	0	1475,663	649,3405	0,5758065	0,4548509	528,9043	3,423633	0	35	1394	656						Untertest1.avi	0	880	547	72	111	1317	545	217	0	Content		1322	545	25101979	1072301070
25119	08:53:53.989	00:00:25.118	1508	1311,115	662,0439	0,7348874	0,4498017	512,629	3,425442	0	1473,292	650,3334	0,5754595	0,4532538	528,463	3,44373	0	35	1392	656						Untertest1.avi	0	880	547	72	111	1317	545	217	0	Content		1320	545	25118601	1072317692
25135	08:53:54.005	00:00:25.135	1509	1320,166	665,8749	0,7347715	0,4491144	512,4092	3,435421	0	1457,355	659,1043	0,5751064	0,4515518	528,0751	3,409662	0	35	1389	662						Untertest1.avi	0	880	547	72	111	1317	545	217	0	Content		1317	551	25135226	1072334317
25152	08:53:54.022	00:00:25.151	1510	1310,078	663,413	0,7347746	0,4483439	512,1173	3,420113	0	1450,737	645,9042	0,5748503	0,4497638	527,8204	3,41403	0	35	1380	655						Untertest1.avi	0	880	547	72	111	1317	545	217	0	Content		1308	544	25151976	1072351067
25169	08:53:54.039	00:00:25.168	1511	1308,286	663,3444	0,7349606	0,4476918	512,1699	3,418942	0	1481,503	654,1266	0,5748296	0,447934	527,2862	3,395879	0	35	1395	659						Untertest1.avi	0	880	547	72	111	1317	545	217	0	Content		1323	548	25168601	1072367692
25185	08:53:54.055	00:00:25.185	1512	1306,931	667,3173	0,7353315	0,4472528	512,1426	3,43583	0	1476,066	657,7776	0,5749837	0,4463571	526,8547	3,434922	0	35	1391	663						Untertest1.avi	0	880	547	72	111	1317	545	217	0	Content		1319	552	25185223	1072384314
25202	08:53:54.072	00:00:25.201	1513	1299,832	664,0316	0,7357897	0,4470756	511,8153	3,424749	0	1468,26	649,9596	0,5751598	0,4450242	526,5786	3,399973	0	35	1384	657						Untertest1.avi	0	880	547	72	111	1317	545	217	0	Content		1312	546	25201974	1072401065
25219	08:53:54.089	00:00:25.218	1514	1290,479	657,629	0,7362002	0,447089	511,6397	3,411675	0	1456,533	653,002	0,5753114	0,4439429	526,0874	3,402855	0	35	1374	655						Untertest1.avi	0	880	547	72	111	1317	545	217	0	Content		1302	544	25218601	1072417692
25235	08:53:54.105	00:00:25.235	1515	1312,005	654,2002	0,7365262	0,4470263	511,445	3,377389	0	1468,384	657,2715	0,5753744	0,4430448	525,7578	3,395836	0	35	1390	656						Untertest1.avi	0	880	547	72	111	1317	545	217	0	Content		1318	545	25235224	1072434315
25252	08:53:54.122	00:00:25.251	1516	1306,483	661,777	0,7367349	0,4466235	511,4265	3,387465	0	1461,151	652,6974	0,5753795	0,4420372	525,4316	3,415667	0	35	1384	657						Untertest1.avi	0	880	547	72	111	1317	545	217	0	Content		1312	546	25251842	1072450933
25269	08:53:54.139	00:00:25.268	1517	1216,041	657,7607	0,7366519	0,4461655	522,5397	3,478894	0	1267,173	651,2773	0,5763855	0,4404784	524,3362	3,358707	0	36	1242	655						Untertest1.avi	0	880	547	72	111	1003	517	300	0	Content		1170	544	25268596	1072467687
25285	08:53:54.155	00:00:25.285	1518	1069,288	637,9659	0,7454615	0,4435206	529,6069	3,554276	0	1087,757	630,8179	0,5777772	0,4385873	523,9058	3,422718	0	36	1079	634						Untertest1.avi	0	880	547	72	111	1003	517	300	0	Content		1007	523	25285217	1072484308
25302	08:53:54.172	00:00:25.301	1519	1031,54	620,3964	0,7440135	0,4425822	524,0303	3,486763	0	1084,488	626,5641	0,5776654	0,4366989	523,4781	3,408038	0	36	1058	623						Untertest1.avi	0	880	547	72	111	1003	517	300	0	Content		986	512	25301840	1072500931
25318	08:53:54.188	00:00:25.318	1520	1052,423	622,1196	0,7440723	0,4419147	524,538	3,545813	0	1090,462	625,9897	0,5773072	0,4352291	523,4053	3,376262	0	36	1071	624						Untertest1.avi	0	880	547	72	111	1003	517	300	0	Content		999	513	25318464	1072517555
25335	08:53:54.205	00:00:25.335	1521	1050,831	611,4409	0,7438429	0,4414603	523,9607	3,530105	0	1090,595	628,7161	0,5770749	0,4339524	522,9324	3,39449	0	36	1071	620						Untertest1.avi	0	880	547	72	111	1003	517	300	0	Content		999	509	25335214	1072534305
25352	08:53:54.222	00:00:25.351	1522	1076,173	619,3039	0,7456657	0,4415135	530,7897	3,589984	0	1086,344	622,3483	0,5766218	0,4331937	522,76	3,400282	0	36	1081	621						Untertest1.avi	0	880	547	72	111	1003	517	300	0	Content		1009	510	25351836	1072550927
25368	08:53:54.238	00:00:25.368	1523	1072,77	626,2638	0,7444167	0,4420059	528,1787	3,580081	0	1077,178	623,06	0,5760246	0,4329514	522,5523	3,404848	0	36	1075	625						Untertest1.avi	0	880	547	72	111	1003	517	300	0	Content		1003	514	25368460	1072567551
25385	08:53:54.255	00:00:25.385	1524	1065,479	614,4501	0,7421998	0,4426406	522,84	3,478612	0	1081,484	622,5529	0,5753977	0,4330162	522,4418	3,387009	0	36	1073	619						Untertest1.avi	0	880	547	72	111	1003	517	300	0	Content		1001	508	25385082	1072584173
25402	08:53:54.272	00:00:25.401	1525	-1024	-768	-1	-1	-1	-1	4	1081,454	629,0549	0,5748273	0,4332687	522,2102	3,402189	0	36	1081	629						Untertest1.avi	0	880	547	72	111	1003	517	300	0	Content		1009	518	25401832	1072600923
25418	08:53:54.288	00:00:25.418	1526	-1024	-768	-1	-1	-1	-1	4	1077,448	628,4874	0,574319	0,4335271	521,9227	3,397205	0	36	1077	628						Untertest1.avi	0	880	547	72	111	1003	517	300	0	Content		1005	517	25418456	1072617547
25435	08:53:54.305	00:00:25.435	1527	1054,837	627,6371	0,7418551	0,4440214	524,9824	3,56575	0	1075,111	628,9542	0,5739352	0,4335651	521,826	3,406202	0	36	1065	628						Untertest1.avi	0	880	547	72	111	1003	517	300	0	Content		993	517	25435079	1072634170
25452	08:53:54.322	00:00:25.451	1528	-1024	-768	-1	-1	-1	-1	4	1079,327	631,7557	0,573651	0,4337416	521,5582	3,392423	0	36	1079	632						Untertest1.avi	0	880	547	72	111	1003	517	300	0	Content		1007	521	25451703	1072650794
25468	08:53:54.338	00:00:25.468	1529	1031,445	633,8046	0,7410959	0,4450313	523,6504	3,589426	0	1071,393	630,7279	0,5733787	0,434086	521,2487	3,407272	0	36	1051	632						Untertest1.avi	0	880	547	72	111	1003	517	300	0	Content		979	521	25468449	1072667540
25485	08:53:54.355	00:00:25.485	1530	1060,996	617,3853	0,7415826	0,445831	525,6725	3,535222	0	1079,764	623,2111	0,5730579	0,4347216	521,1542	3,383735	0	36	1070	620						Untertest1.avi	0	880	547	72	111	1003	517	300	0	Content		998	509	25485072	1072684163
25502	08:53:54.372	00:00:25.501	1531	1076,252	623,7574	0,7435437	0,4469865	532,7918	3,594058	0	1080,967	620,9892	0,5727215	0,4356648	520,9169	3,380017	0	36	1079	622						Untertest1.avi	0	880	547	72	111	1003	517	300	0	Content		1007	511	25501697	1072700788
25518	08:53:54.388	00:00:25.518	1532	1042,461	633,696	0,7410538	0,448002	525,6345	3,551329	0	1081,104	625,2056	0,5723461	0,4364584	520,8168	3,395526	0	36	1062	629						Untertest1.avi	0	880	547	72	111	1003	517	300	0	Content		990	518	25518319	1072717410
25535	08:53:54.405	00:00:25.535	1533	1033,938	637,6528	0,7397697	0,4485036	522,9402	3,496244	0	1079,949	627,1635	0,571891	0,4369079	520,9217	3,356931	0	36	1057	632						Untertest1.avi	0	880	547	72	111	1003	517	300	0	Content		985	521	25535069	1072734160
25552	08:53:54.422	00:00:25.551	1534	1096,745	681,4908	0,7411758	0,4496849	529,8779	3,532218	0	1105,603	666,8889	0,5715386	0,4381257	520,7968	3,358544	0	36	1101	674						Untertest1.avi	0	880	547	72	111	1003	517	300	0	Content		1029	563	25551691	1072750782
25568	08:53:54.438	00:00:25.568	1535	1092,305	770,9464	0,7340348	0,4521461	510,4069	3,336546	0	1155,847	759,09	0,5711892	0,4397348	520,6393	3,356622	0	37	1124	765						Untertest1.avi	0	880	547	72	111	1110	845	433	0	Content		1052	654	25568318	1072767409
25585	08:53:54.455	00:00:25.584	1536	1122,573	836,1852	0,7335342	0,4535379	510,4895	3,338996	0	1181,694	827,5353	0,5709139	0,4410395	520,8475	3,309077	0	37	1152	832						Untertest1.avi	0	880	547	72	111	1110	845	433	0	Content		1080	721	25584941	1072784032
25602	08:53:54.472	00:00:25.601	1537	1146,128	902,5109	0,7333398	0,4542877	510,4556	3,318768	0	1206,16	895,5885	0,5709469	0,4417031	520,8204	3,302989	0	37	1176	899						Untertest1.avi	0	880	547	72	111	1110	845	433	0	Content		1104	788	25601691	1072800782
25618	08:53:54.488	00:00:25.618	1538	1158,843	947,5332	0,7332708	0,4549617	510,5245	3,305402	0	1223,194	957,9457	0,5710236	0,4422218	520,6334	3,266895	0	37	1191	953						Untertest1.avi	0	880	547	72	111	1110	845	433	0	Content		1119	842	25618314	1072817405
25635	08:53:54.505	00:00:25.634	1539	1141,769	961,329	0,7332786	0,4557225	510,6245	3,326032	0	1207,462	969,6984	0,5709277	0,44282	520,5527	3,259165	0	37	1175	966						Untertest1.avi	0	880	547	72	111	1110	845	433	0	Content		1103	855	25634940	1072834031
25652	08:53:54.522	00:00:25.651	1540	1158,349	953,1154	0,7330421	0,4564732	510,6513	3,298447	0	1203,142	954,8926	0,5705292	0,4433303	520,5615	3,245265	0	37	1181	954						Untertest1.avi	0	880	547	72	111	1110	845	433	0	Content		1109	843	25651561	1072850652
25668	08:53:54.538	00:00:25.668	1541	1156,528	962,3915	0,7325935	0,4569762	510,6744	3,279212	0	1189,284	952,0662	0,570004	0,4436402	520,5125	3,24166	0	37	1173	957						Untertest1.avi	0	880	547	72	111	1110	845	433	0	Content		1101	846	25668312	1072867403
25685	08:53:54.555	00:00:25.684	1542	1163,827	959,8768	0,7320501	0,4570955	510,6936	3,257694	0	1209,622	957,9315	0,5693901	0,4435611	520,7254	3,223769	0	37	1187	959						Untertest1.avi	0	880	547	72	111	1110	845	433	0	Content		1115	848	25684936	1072884027
25702	08:53:54.572	00:00:25.701	1543	1159,686	957,3195	0,7313406	0,4569973	510,8422	3,25003	0	1207,133	952,2625	0,568617	0,443258	520,7202	3,20841	0	37	1183	955						Untertest1.avi	0	880	547	72	111	1110	845	433	0	Content		1111	844	25701560	1072900651
25718	08:53:54.588	00:00:25.718	1544	1160,359	959,3109	0,7306191	0,4566794	510,7269	3,23739	0	1199,011	951,4113	0,567889	0,4430077	520,58	3,200947	0	37	1180	955						Untertest1.avi	0	880	547	72	111	1110	845	433	0	Content		1108	844	25718182	1072917273
25735	08:53:54.605	00:00:25.734	1545	1143,571	951,4715	0,7299754	0,4562331	510,8163	3,248225	0	1205,51	953,6488	0,5671267	0,4427837	520,6381	3,193123	0	37	1175	953						Untertest1.avi	0	880	547	72	111	1110	845	433	0	Content		1103	842	25734930	1072934021
25752	08:53:54.622	00:00:25.751	1546	1146,03	948,1281	0,729417	0,4560782	510,902	3,265962	0	1196,526	943,7273	0,5665275	0,4427699	520,5282	3,219171	0	37	1171	946						Untertest1.avi	0	880	547	72	111	1110	845	433	0	Content		1099	835	25751553	1072950644
25768	08:53:54.638	00:00:25.768	1547	1180,014	970,5057	0,7289602	0,4561626	510,9324	3,194716	0	1201,431	952,4302	0,5659646	0,4430249	520,293	3,197014	0	37	1191	961						Untertest1.avi	0	880	547	72	111	1110	845	433	0	Content		1119	850	25768179	1072967270
25785	08:53:54.655	00:00:25.784	1548	1153,378	957,447	0,7285197	0,4563842	511,0204	3,236812	0	1200,306	955,0944	0,5654003	0,4433872	520,4073	3,198657	0	37	1177	956						Untertest1.avi	0	880	547	72	111	1110	845	433	0	Content		1105	845	25784803	1072983894
25802	08:53:54.672	00:00:25.801	1549	1166,257	963,8282	0,7279577	0,4567505	511,0898	3,188233	0	1189,355	940,0282	0,5647598	0,4438055	520,3771	3,229552	0	37	1178	952						Untertest1.avi	0	880	547	72	111	1110	845	433	0	Content		1106	841	25801552	1073000643
25818	08:53:54.688	00:00:25.818	1550	1176,368	971,6517	0,7271562	0,4569997	511,1292	3,168078	0	1204,167	950,8033	0,5638813	0,4442041	520,438	3,205378	0	37	1190	961						Untertest1.avi	0	880	547	72	111	1110	845	433	0	Content		1118	850	25818175	1073017266
25835	08:53:54.705	00:00:25.834	1551	1210,069	945,2888	0,7302884	0,4566802	524,6597	3,393614	0	1197,513	946,7331	0,5628401	0,4446843	520,307	3,206547	0	37	1204	946						Untertest1.avi	0	880	547	72	111	1110	845	433	0	Content		1132	835	25834796	1073033887
25851	08:53:54.721	00:00:25.851	1552	1185,698	979,613	0,7249334	0,4575166	511,3614	3,191094	0	1217,076	962,0581	0,5616152	0,4452206	520,2902	3,164525	0	37	1201	971						Untertest1.avi	0	880	547	72	111	1110	845	433	0	Content		1129	860	25851421	1073050512
25868	08:53:54.738	00:00:25.868	1553	1161,018	953,3087	0,7236448	0,4576547	511,6158	3,263974	0	1204,214	953,6867	0,5602842	0,4457223	520,3371	3,212285	0	37	1183	953						Untertest1.avi	0	880	547	72	111	1110	845	433	0	Content		1111	842	25868173	1073067264
25885	08:53:54.755	00:00:25.884	1554	1201,97	1004,372	0,7207515	0,4582923	524,8569	3,260786	0	1184,311	942,317	0,5589328	0,4463207	520,395	3,248484	0	37	1193	973						Untertest1.avi	0	880	547	72	111	1110	845	433	0	Content		1121	862	25884793	1073083884
25901	08:53:54.771	00:00:25.901	1555	1197,274	999,9498	0,720971	0,4580308	511,8581	3,182928	0	1191,699	935,7999	0,5575497	0,446977	520,4154	3,289865	0	37	1194	968						Untertest1.avi	0	880	547	72	111	1110	845	433	0	Content		1122	857	25901416	1073100507
25918	08:53:54.788	00:00:25.918	1556	1179,046	979,6647	0,7196367	0,4583168	511,9114	3,231067	0	1197,099	951,046	0,5561211	0,4476731	520,4839	3,249011	0	37	1188	965						Untertest1.avi	0	880	547	72	111	1110	845	433	0	Content		1116	854	25918164	1073117255
25935	08:53:54.805	00:00:25.934	1557	1163,98	963,8007	0,7182149	0,4585522	512,2889	3,286164	0	1188,667	952,8378	0,5546855	0,4483807	520,585	3,252823	0	37	1176	958						Untertest1.avi	0	880	547	72	111	1110	845	433	0	Content		1104	847	25934790	1073133881
25951	08:53:54.821	00:00:25.951	1558	1163,897	962,4624	0,7167827	0,458846	512,3989	3,275217	0	1200,984	962,6982	0,5532528	0,4490824	520,6644	3,254774	0	37	1182	963						Untertest1.avi	0	880	547	72	111	1110	845	433	0	Content		1110	852	25951413	1073150504
25968	08:53:54.838	00:00:25.968	1559	1193,008	950,3	0,7214828	0,4585853	532,665	3,512187	0	1203,406	952,1255	0,5518705	0,4498719	520,7805	3,265029	0	37	1198	951						Untertest1.avi	0	880	547	72	111	1110	845	433	0	Content		1126	840	25968037	1073167128
25985	08:53:54.855	00:00:25.984	1560	1300,258	1033,517	0,7195479	0,4587934	530,6877	3,251514	0	1201,169	959,3676	0,5505255	0,4507054	520,6923	3,290599	0	37	1251	996						Untertest1.avi	0	880	547	72	111	1110	845	433	0	Content		1179	885	25984786	1073183877
26001	08:53:54.871	00:00:26.001	1561	1144,557	974,144	0,7129863	0,4597234	512,965	3,328193	0	1176,425	992,7146	0,5496026	0,4518951	520,6477	3,257982	0	38	1160	983						Untertest1.avi	0	880	547	72	111	1096	898	266	0	Content		1088	872	26001411	1073200502
26018	08:53:54.888	00:00:26.018	1562	1214,277	1054,603	0,717818	0,459084	533,2656	3,402809	0	1176,931	1001,448	0,5484028	0,4528009	520,6116	3,262624	0	38	1196	1028						Untertest1.avi	0	880	547	72	111	1096	898	266	0	Content		1124	917	26018033	1073217124
26035	08:53:54.905	00:00:26.034	1563	1142,849	1016,608	0,7104815	0,4597075	513,2767	3,246347	0	1167,703	984,495	0,5469494	0,4535622	520,6055	3,318033	0	38	1155	1001						Untertest1.avi	0	880	547	72	111	1096	898	266	0	Content		1083	890	26034658	1073233749
26051	08:53:54.921	00:00:26.051	1564	1154,413	1020,256	0,709078	0,4595132	513,3974	3,239068	0	1157,609	994,8348	0,5454713	0,4541932	520,7155	3,33666	0	38	1156	1008						Untertest1.avi	0	880	547	72	111	1096	898	266	0	Content		1084	897	26051405	1073250496
26068	08:53:54.938	00:00:26.068	1565	1241,556	1071,414	0,7134748	0,4585966	533,2844	3,409739	0	1156,293	997,588	0,5438429	0,4547446	520,8259	3,288791	0	38	1199	1035						Untertest1.avi	0	880	547	72	111	1096	898	266	0	Content		1127	924	26068030	1073267121
26085	08:53:54.955	00:00:26.084	1566	1152,069	1022,171	0,7059889	0,4586237	513,575	3,280274	0	1165,668	978,3367	0,5422636	0,4550421	520,7302	3,324614	0	38	1159	1000						Untertest1.avi	0	880	547	72	111	1096	898	266	0	Content		1087	889	26084653	1073283744
26101	08:53:54.971	00:00:26.101	1567	1206,279	1059,852	0,7078259	0,4572706	525,5286	3,284248	0	1175,12	990,5143	0,5406471	0,4551977	520,8734	3,275801	0	38	1191	1025						Untertest1.avi	0	880	547	72	111	1096	898	266	0	Content		1119	914	26101278	1073300369
26118	08:53:54.988	00:00:26.118	1568	1196,23	1061,545	0,706865	0,4564116	527,5051	3,358113	0	1152,122	974,4358	0,5390648	0,4553368	520,827	3,369798	0	38	1174	1018						Untertest1.avi	0	880	547	72	111	1096	898	266	0	Content		1102	907	26118029	1073317120
26135	08:53:55.005	00:00:26.134	1569	1205,191	1037,591	0,7055385	0,4554269	528,0568	3,373111	0	1156,98	978,0297	0,537542	0,4554702	520,7447	3,357056	0	38	1181	1008						Untertest1.avi	0	880	547	72	111	1096	898	266	0	Content		1109	897	26134684	1073333775
26151	08:53:55.021	00:00:26.151	1570	1170,324	1025,229	0,7037593	0,454251	527,2938	3,335419	0	1179,304	994,7069	0,5360547	0,4555869	520,7697	3,315243	0	38	1175	1010						Untertest1.avi	0	880	547	72	111	1096	898	266	0	Content		1103	899	26151274	1073350365
26168	08:53:55.038	00:00:26.167	1571	-1024	-768	-1	-1	-1	-1	4	1146,005	961,3053	0,5346521	0,4556336	520,7689	3,360857	0	38	1146	961						Untertest1.avi	0	880	547	72	111	1096	898	266	0	Content		1074	850	26167899	1073366990
26185	08:53:55.055	00:00:26.184	1572	1205,086	1063,669	0,701953	0,4516867	530,1063	3,358812	0	1153,502	973,1224	0,5333079	0,4555444	520,6572	3,340726	0	38	1179	1018						Untertest1.avi	0	880	547	72	111	1096	898	266	0	Content		1107	907	26184663	1073383754
26201	08:53:55.071	00:00:26.201	1573	1188,961	1052,815	0,6933734	0,4515198	532,8846	3,361572	0	1167,644	984,8197	0,532005	0,4555684	520,5013	3,37839	0	38	1178	1019						Untertest1.avi	0	880	547	72	111	1096	898	266	0	Content		1106	908	26201270	1073400361
26218	08:53:55.088	00:00:26.217	1574	1181,063	1040,79	0,6983744	0,4495409	526,5442	3,379123	0	1155,205	977,7842	0,5307181	0,4557227	520,4802	3,366697	0	38	1168	1009						Untertest1.avi	0	880	547	72	111	1096	898	266	0	Content		1096	898	26217896	1073416987
26235	08:53:55.105	00:00:26.234	1575	-1024	-768	-1	-1	-1	-1	4	1157,359	982,235	0,529538	0,4559708	520,4705	3,363703	0	38	1157	982						Untertest1.avi	0	880	547	72	111	1096	898	266	0	Content		1085	871	26234517	1073433608
26251	08:53:55.121	00:00:26.251	1576	1205,519	1072,834	0,6979964	0,4474823	532,2221	3,274273	0	1104,781	952,0604	0,5289303	0,4558111	520,4137	3,399397	0	38	1155	1012						Untertest1.avi	0	880	547	72	111	1096	898	266	0	Content		1083	901	26251272	1073450363
26268	08:53:55.138	00:00:26.267	1577	-1024	-768	-1	-1	-1	-1	4	938,045	867,5261	0,5299105	0,4545225	520,2631	3,415918	0	39	938	868						Untertest1.avi	0	880	547	72	111	746	674	516	0	Content		866	757	26267895	1073466986
26285	08:53:55.155	00:00:26.284	1578	853,4786	774,4675	0,69946	0,4434326	536,3262	3,662877	0	843,7184	788,4661	0,5296276	0,4541339	520,1165	3,445721	0	39	849	781						Untertest1.avi	0	880	547	72	111	746	674	516	0	Content		777	670	26284515	1073483606
26301	08:53:55.171	00:00:26.301	1579	-1024	-768	-1	-1	-1	-1	4	853,7238	778,8488	0,5285612	0,4548028	520,2889	3,431983	0	39	854	779						Untertest1.avi	0	880	547	72	111	746	674	516	0	Content		782	668	26301139	1073500230
26318	08:53:55.188	00:00:26.317	1580	836,762	781,5917	0,6913917	0,4441645	514,0402	3,463001	0	836,1073	786,6341	0,5278839	0,4555423	520,0063	3,43559	0	39	836	784						Untertest1.avi	0	880	547	72	111	746	674	516	0	Content		764	673	26317885	1073516976
26335	08:53:55.205	00:00:26.334	1581	835,9617	782,1697	0,6907366	0,4437942	514,0388	3,53556	0	842,9217	778,6064	0,5272525	0,456355	520,1948	3,443806	0	39	839	780						Untertest1.avi	0	880	547	72	111	746	674	516	0	Content		767	669	26334510	1073533601
26351	08:53:55.221	00:00:26.351	1582	-1024	-768	-1	-1	-1	-1	4	824,6541	778,5283	0,5266775	0,4574162	520,2625	3,476619	0	39	825	779						Untertest1.avi	0	880	547	72	111	746	674	516	0	Content		753	668	26351136	1073550227
26368	08:53:55.238	00:00:26.367	1583	884,5165	786,5945	0,6965854	0,4445179	538,59	3,694341	0	828,1244	781,0062	0,5261438	0,4585301	520,379	3,481001	0	39	856	784						Untertest1.avi	0	880	547	72	111	746	674	516	0	Content		784	673	26367758	1073566849
26385	08:53:55.255	00:00:26.384	1584	834,5958	781,4467	0,6891747	0,4456969	514,3863	3,495993	0	821,7328	781,3577	0,5256866	0,4598388	520,4598	3,457937	0	39	828	781						Untertest1.avi	0	880	547	72	111	746	674	516	0	Content		756	670	26384504	1073583595
26401	08:53:55.271	00:00:26.401	1585	861,2556	790,0629	0,6932988	0,4458692	530,2466	3,572052	0	825,3243	777,5101	0,5252687	0,4612169	520,5914	3,443866	0	39	843	784						Untertest1.avi	0	880	547	72	111	746	674	516	0	Content		771	673	26401129	1073600220
26418	08:53:55.288	00:00:26.417	1586	866,3268	781,2396	0,6930963	0,4466641	531,2425	3,632412	0	827,2531	782,7815	0,5248846	0,4626672	520,803	3,498627	0	39	847	782						Untertest1.avi	0	880	547	72	111	746	674	516	0	Content		775	671	26417755	1073616846
26434	08:53:55.304	00:00:26.434	1587	888,3141	777,0002	0,6951908	0,4474701	540,0651	3,698869	0	827,1268	786,4578	0,5245922	0,4640359	521,0458	3,484555	0	39	858	782						Untertest1.avi	0	880	547	72	111	746	674	516	0	Content		786	671	26434378	1073633469
26451	08:53:55.321	00:00:26.451	1588	838,3308	785,5868	0,6877096	0,4490256	515,2529	3,532602	0	834,2239	784,7111	0,5243979	0,4654121	521,302	3,45312	0	39	836	785						Untertest1.avi	0	880	547	72	111	746	674	516	0	Content		764	674	26451126	1073650217
26468	08:53:55.338	00:00:26.467	1589	836,152	780,7463	0,6875871	0,4500411	515,5682	3,516128	0	836,0811	778,4073	0,5243524	0,4668482	521,3951	3,482645	0	39	836	780						Untertest1.avi	0	880	547	72	111	746	674	516	0	Content		764	669	26467749	1073666840
26484	08:53:55.354	00:00:26.484	1590	818,1004	792,8464	0,6874147	0,4510138	515,1897	3,491879	0	815,3273	788,4302	0,5242746	0,4681898	521,6644	3,445206	0	39	817	791						Untertest1.avi	0	880	547	72	111	746	674	516	0	Content		745	680	26484374	1073683465
26501	08:53:55.371	00:00:26.500	1591	811,4799	783,6249	0,6875311	0,4522767	515,508	3,498828	0	804,2113	784,7961	0,5244089	0,469624	521,9031	3,46847	0	39	808	784						Untertest1.avi	0	880	547	72	111	746	674	516	0	Content		736	673	26500998	1073700089
26518	08:53:55.388	00:00:26.517	1592	816,9885	790,2764	0,6876838	0,4537421	516,0676	3,477686	0	814,1107	785,7962	0,5246654	0,471209	522,0127	3,429191	0	39	816	788						Untertest1.avi	0	880	547	72	111	746	674	516	0	Content		744	677	26517749	1073716840
26534	08:53:55.404	00:00:26.534	1593	804,8378	783,3285	0,6879761	0,45534	516,0761	3,506807	0	811,8792	788,2274	0,5250459	0,4727898	522,2032	3,449784	0	39	808	786						Untertest1.avi	0	880	547	72	111	746	674	516	0	Content		736	675	26534371	1073733462
26551	08:53:55.421	00:00:26.550	1594	813,9745	793,6558	0,6883701	0,4565734	516,127	3,466733	0	812,4163	790,4163	0,5254698	0,474062	522,6192	3,449009	0	39	813	792						Untertest1.avi	0	880	547	72	111	746	674	516	0	Content		741	681	26550996	1073750087
26568	08:53:55.438	00:00:26.567	1595	823,1666	787,6309	0,6888496	0,4576471	516,519	3,441864	0	806,1786	782,4465	0,5260259	0,4750968	522,7557	3,430869	0	39	815	785						Untertest1.avi	0	880	547	72	111	746	674	516	0	Content		743	674	26567628	1073766719
26584	08:53:55.454	00:00:26.584	1596	826,0757	782,3474	0,6894918	0,4586144	516,5096	3,412335	0	821,7855	777,2119	0,5267003	0,4759926	522,7838	3,392626	0	39	824	780						Untertest1.avi	0	880	547	72	111	746	674	516	0	Content		752	669	26584366	1073783457
26601	08:53:55.471	00:00:26.600	1597	813,8974	788,1088	0,6899565	0,4595763	516,739	3,419556	0	821,1249	785,6133	0,5272811	0,4768563	523,0753	3,378446	0	39	818	787						Untertest1.avi	0	880	547	72	111	746	674	516	0	Content		746	676	26600985	1073800076
26618	08:53:55.488	00:00:26.617	1598	797,5924	790,8679	0,6904598	0,4605444	516,9399	3,46146	0	813,6884	783,5256	0,527796	0,4777103	523,3351	3,384747	0	39	806	787						Untertest1.avi	0	880	547	72	111	746	674	516	0	Content		734	676	26617622	1073816713
26634	08:53:55.504	00:00:26.634	1599	808,5916	791,4637	0,6909501	0,4613861	517,0595	3,396783	0	828,9213	786,9811	0,5283225	0,4784431	523,5814	3,326028	0	39	819	789						Untertest1.avi	0	880	547	72	111	746	674	516	0	Content		747	678	26634360	1073833451
26651	08:53:55.521	00:00:26.650	1600	809,1284	779,0043	0,6914544	0,4623044	517,2293	3,407982	0	817,3474	787,3101	0,5289342	0,479056	524,0768	3,318287	0	39	813	783						Untertest1.avi	0	880	547	72	111	746	674	516	0	Content		741	672	26650983	1073850074
26668	08:53:55.538	00:00:26.667	1601	817,7964	787,4877	0,6920907	0,4633263	517,3947	3,376809	0	815,9466	784,5639	0,5295098	0,479805	524,0383	3,31057	0	39	817	786						Untertest1.avi	0	880	547	72	111	746	674	516	0	Content		745	675	26667617	1073866708
26684	08:53:55.554	00:00:26.684	1602	810,4086	788,7922	0,6928077	0,4644819	517,324	3,399297	0	829,5991	795,1975	0,5302713	0,4806042	524,4345	3,348168	0	39	820	792						Untertest1.avi	0	880	547	72	111	746	674	516	0	Content		748	681	26684230	1073883321
26701	08:53:55.571	00:00:26.700	1603	798,0718	787,9697	0,6934409	0,4657181	517,7242	3,413799	0	817,8741	786,4502	0,5310449	0,4814316	524,4871	3,361801	0	39	808	787						Untertest1.avi	0	880	547	72	111	746	674	516	0	Content		736	676	26700980	1073900071
26718	08:53:55.588	00:00:26.717	1604	802,0228	795,832	0,6942142	0,4669044	517,852	3,380076	0	816,4594	786,2888	0,5317703	0,4821759	524,7787	3,351982	0	39	809	791						Untertest1.avi	0	880	547	72	111	746	674	516	0	Content		737	680	26717614	1073916705
26734	08:53:55.604	00:00:26.734	1605	749,76	799,9019	0,6954872	0,4681943	518,1307	3,407833	0	762,1774	801,064	0,533441	0,4831862	524,8211	3,38569	0	39	756	800						Untertest1.avi	0	880	547	72	111	746	674	516	0	Content		684	689	26734230	1073933321
26751	08:53:55.621	00:00:26.750	1606	642,5533	838,8226	0,6974143	0,4695714	518,107	3,426762	0	625,4812	829,421	0,5358793	0,4843539	525,106	3,373608	0	39	634	834						Untertest1.avi	0	880	547	72	111	746	674	516	0	Content		562	723	26750852	1073949943
26768	08:53:55.638	00:00:26.767	1607	529,4044	850,1526	0,699271	0,4704471	518,1074	3,43232	0	543,2179	862,1014	0,5377325	0,4851684	525,3063	3,371238	0	39	536	856						Untertest1.avi	0	880	547	72	111	746	674	516	0	Content		464	745	26767616	1073966707
26784	08:53:55.654	00:00:26.784	1608	426,6642	869,5811	0,7009936	0,4713473	518,5017	3,414191	0	437,2532	880,4933	0,5394826	0,4858074	525,5258	3,404005	0	40	432	875						Untertest1.avi	0	880	547	72	111	85	850	333	0	Content		360	764	26784225	1073983316
26801	08:53:55.671	00:00:26.800	1609	322,0073	902,5187	0,7028231	0,4724317	518,8219	3,406257	0	349,8177	910,7072	0,5414636	0,4866194	525,7985	3,400131	0	40	336	907						Untertest1.avi	0	880	547	72	111	85	850	333	0	Content		264	796	26800847	1073999938
26817	08:53:55.687	00:00:26.817	1610	238,9298	922,0774	0,7047001	0,4737347	519,2901	3,411659	0	240,8266	930,606	0,5432687	0,4873891	525,9053	3,400908	0	40	240	926						Untertest1.avi	0	880	547	72	111	85	850	333	0	Content		168	815	26817472	1074016563
26834	08:53:55.704	00:00:26.834	1611	170,7103	947,9952	0,7059712	0,4750595	519,4278	3,419555	0	179,142	951,7308	0,5446149	0,4879754	526,136	3,396866	0	40	175	950						Untertest1.avi	0	880	547	72	111	85	850	333	0	Content		103	839	26834220	1074033311
26851	08:53:55.721	00:00:26.850	1612	147,6585	951,9829	0,706983	0,4760738	519,4712	3,432209	0	155,7862	968,3441	0,5455549	0,4880403	526,4077	3,431002	0	40	152	960						Untertest1.avi	0	880	547	72	111	85	850	333	0	Content		80	849	26850843	1074049934
26867	08:53:55.737	00:00:26.867	1613	152,2083	955,8371	0,707689	0,4764947	519,6984	3,450791	0	144,6499	968,2425	0,5461	0,4875876	526,5093	3,416586	0	40	148	962						Untertest1.avi	0	880	547	72	111	85	850	333	0	Content		76	851	26867468	1074066559
26884	08:53:55.754	00:00:26.884	1614	158,6453	953,5876	0,708198	0,4764397	519,84	3,480997	0	155,5677	964,3332	0,5464651	0,4868171	526,6592	3,420836	0	40	157	959						Untertest1.avi	0	880	547	72	111	85	850	333	0	Content		85	848	26884090	1074083181
26901	08:53:55.771	00:00:26.900	1615	151,4403	956,2638	0,7085223	0,4760223	519,8797	3,450075	0	155,7652	962,6325	0,5467468	0,4858411	526,8579	3,454344	0	40	154	959						Untertest1.avi	0	880	547	72	111	85	850	333	0	Content		82	848	26900843	1074099934
26917	08:53:55.787	00:00:26.917	1616	159,7426	956,8944	0,7088372	0,4753039	519,8168	3,524458	0	153,0777	965,6348	0,547034	0,4846731	526,9541	3,460443	0	40	156	961						Untertest1.avi	0	880	547	72	111	85	850	333	0	Content		84	850	26917464	1074116555
26934	08:53:55.804	00:00:26.934	1617	165,8188	964,4302	0,709177	0,4746262	520,0429	3,500722	0	157,8624	957,0944	0,5472722	0,4835519	527,0205	3,485316	0	40	162	961						Untertest1.avi	0	880	547	72	111	85	850	333	0	Content		90	850	26934087	1074133178
26951	08:53:55.821	00:00:26.950	1618	173,6013	951,569	0,7094995	0,474533	520,0576	3,49704	0	163,7141	967,8146	0,5475338	0,4828225	527,0782	3,480008	0	40	169	960						Untertest1.avi	0	880	547	72	111	85	850	333	0	Content		97	849	26950710	1074149801
26967	08:53:55.837	00:00:26.967	1619	154,2555	965,0704	0,7097517	0,4750096	520,0739	3,525107	0	156,1008	964,3724	0,5477425	0,4826442	527,0256	3,539259	0	40	155	965						Untertest1.avi	0	880	547	72	111	85	850	333	0	Content		83	854	26967460	1074166551
26984	08:53:55.854	00:00:26.984	1620	158,8197	959,3861	0,7101558	0,4758307	519,9745	3,528629	0	159,8679	962,2267	0,5480617	0,4826815	526,9261	3,548176	0	40	159	961						Untertest1.avi	0	880	547	72	111	85	850	333	0	Content		87	850	26984082	1074183173
27001	08:53:55.871	00:00:27.000	1621	136,9365	995,053	0,7105772	0,4764368	519,9359	3,445873	0	156,5915	957,6515	0,5483915	0,4825204	526,8248	3,539423	0	40	147	976						Untertest1.avi	0	880	547	72	111	85	850	333	0	Content		75	865	27000705	1074199796
27017	08:53:55.887	00:00:27.017	1622	162,5915	961,4848	0,7109457	0,4766524	519,8488	3,576085	0	157,7664	959,376	0,5486919	0,4820389	526,5942	3,555684	0	40	160	960						Untertest1.avi	0	880	547	72	111	85	850	333	0	Content		88	849	27017331	1074216422
27034	08:53:55.904	00:00:27.034	1623	165,3273	967,7477	0,711131	0,4767707	519,7842	3,553566	0	155,7434	969,2946	0,5488265	0,4813599	526,4715	3,576422	0	40	161	969						Untertest1.avi	0	880	547	72	111	85	850	333	0	Content		89	858	27034078	1074233169
27051	08:53:55.921	00:00:27.050	1624	156,484	976,8246	0,7112123	0,4767811	519,4709	3,549118	0	155,0302	975,9839	0,5488147	0,480745	526,4288	3,604814	0	40	156	976						Untertest1.avi	0	880	547	72	111	85	850	333	0	Content		84	865	27050703	1074249794
27067	08:53:55.937	00:00:27.067	1625	174,2396	968,9506	0,7111467	0,4770291	519,3784	3,592996	0	157,221	968,4249	0,5487024	0,4804121	526,2788	3,587631	0	40	166	969						Untertest1.avi	0	880	547	72	111	85	850	333	0	Content		94	858	27067325	1074266416
27084	08:53:55.954	00:00:27.083	1626	133,9222	996,064	0,7108255	0,4775438	519,4165	3,493349	0	147,0131	968,077	0,5483704	0,4804696	526,0385	3,605528	0	40	140	982						Untertest1.avi	0	880	547	72	111	85	850	333	0	Content		68	871	27083952	1074283043
27101	08:53:55.971	00:00:27.100	1627	140,0677	1000,625	0,7103049	0,4773805	519,4125	3,556978	0	158,0837	966,8494	0,548065	0,4804915	525,9952	3,603559	0	40	149	984						Untertest1.avi	0	880	547	72	111	85	850	333	0	Content		77	873	27100698	1074299789
27117	08:53:55.987	00:00:27.117	1628	-1024	-768	-1	-1	-1	-1	4	62,77364	876,1489	0,5488709	0,4790127	526,0466	3,630337	0	41	63	876						Untertest1.avi	0	880	547	72	111	-52	625	183	0	Content		-9	765	27117323	1074316414
27134	08:53:56.004	00:00:27.133	1629	-9,371698	766,7278	0,7094828	0,4743349	532,7337	3,670589	0	-2,699511	747,801	0,5492086	0,4771105	526,2153	3,588419	0	41	-6	757						Untertest1.avi	0	880	547	72	111	-52	625	183	0	Content		-78	646	27133946	1074333037
27151	08:53:56.021	00:00:27.150	1630	19,68947	735,9847	0,7108406	0,472822	520,0966	3,616986	0	17,61833	729,097	0,548557	0,4762874	526,0728	3,613469	0	41	19	733						Untertest1.avi	0	880	547	72	111	-52	625	183	0	Content		-53	622	27150609	1074349700
27167	08:53:56.037	00:00:27.167	1631	24,83148	730,7409	0,7104224	0,4722625	520,1581	3,636022	0	14,46991	734,0583	0,5479969	0,4759922	526,0103	3,566461	0	41	20	732						Untertest1.avi	0	880	547	72	111	-52	625	183	0	Content		-52	621	27167328	1074366419
27184	08:53:56.054	00:00:27.183	1632	22,38573	735,5037	0,710094	0,4720812	520,1458	3,582871	0	12,21517	734,5388	0,547503	0,4760443	526,0471	3,559662	0	41	17	735						Untertest1.avi	0	880	547	72	111	-52	625	183	0	Content		-55	624	27183947	1074383038
27201	08:53:56.071	00:00:27.200	1633	21,12417	738,0541	0,7096628	0,4726651	520,1306	3,584068	0	11,79905	729,1652	0,5469517	0,4767206	526,065	3,576945	0	41	16	734						Untertest1.avi	0	880	547	72	111	-52	625	183	0	Content		-56	623	27200572	1074399663
27217	08:53:56.087	00:00:27.217	1634	31,87047	741,2819	0,7091636	0,4735782	520,1202	3,594789	0	10,8278	730,3566	0,5463753	0,4776907	526,1348	3,574858	0	41	21	736						Untertest1.avi	0	880	547	72	111	-52	625	183	0	Content		-51	625	27217194	1074416285
27234	08:53:56.104	00:00:27.233	1635	36,25406	738,8622	0,7085888	0,4742108	520,2462	3,61429	0	17,07101	732,8381	0,5457895	0,4783877	525,9574	3,537974	0	41	27	736						Untertest1.avi	0	880	547	72	111	-52	625	183	0	Content		-45	625	27233942	1074433033
27251	08:53:56.121	00:00:27.250	1636	38,72242	736,5966	0,7080902	0,4741788	520,2158	3,542128	0	10,89997	731,4308	0,5452154	0,4785081	525,9157	3,549323	0	41	25	734						Untertest1.avi	0	880	547	72	111	-52	625	183	0	Content		-47	623	27250572	1074449663
27267	08:53:56.137	00:00:27.267	1637	31,91291	741,5867	0,7076727	0,4735942	520,0872	3,562831	0	17,47887	737,179	0,5447653	0,4781757	525,857	3,566238	0	41	25	739						Untertest1.avi	0	880	547	72	111	-52	625	183	0	Content		-47	628	27267190	1074466281
27284	08:53:56.154	00:00:27.283	1638	30,35373	749,158	0,7073382	0,4728098	520,1616	3,543	0	14,97868	729,6471	0,5444242	0,4777066	525,899	3,521881	0	41	23	739						Untertest1.avi	0	880	547	72	111	-52	625	183	0	Content		-49	628	27283944	1074483035
27301	08:53:56.171	00:00:27.300	1639	14,40091	745,6143	0,7110338	0,4714859	533,0431	3,601822	0	18,18118	730,911	0,5442966	0,4772159	525,8936	3,517588	0	42	16	738						Untertest1.avi	0	880	547	72	111	169	769	100	0	Content		-56	627	27300583	1074499674
27317	08:53:56.187	00:00:27.317	1640	60,75032	763,2664	0,7093736	0,4715865	529,5383	3,659108	0	34,94642	750,2952	0,543966	0,4773136	525,8226	3,527214	0	42	48	757						Untertest1.avi	0	880	547	72	111	169	769	100	0	Content		-24	646	27317187	1074516278
27334	08:53:56.204	00:00:27.333	1641	199,6755	839,9984	0,7046388	0,472979	519,7611	3,527648	0	159,7076	827,9003	0,5429414	0,4780934	525,8257	3,545722	0	42	180	834						Untertest1.avi	0	880	547	72	111	169	769	100	0	Content		108	723	27333811	1074532902
27351	08:53:56.221	00:00:27.350	1642	344,7494	937,7675	0,7025582	0,4741828	519,8506	3,530677	0	258,721	914,6057	0,5419185	0,4790302	525,5973	3,5034	0	42	302	926						Untertest1.avi	0	880	547	72	111	169	769	100	0	Content		230	815	27350562	1074549653
27367	08:53:56.237	00:00:27.367	1643	490,5284	982,496	0,700779	0,4752609	519,8091	3,554294	0	364,833	965,6949	0,5410653	0,4800039	525,8026	3,540644	0	42	428	974						Untertest1.avi	0	880	547	72	111	169	769	100	0	Content		356	863	27367186	1074566277
27384	08:53:56.254	00:00:27.383	1644	593,7657	1017,093	0,6993853	0,4762259	519,6381	3,575434	0	407,949	1018,208	0,5406088	0,4811125	525,6875	3,5093	0	42	501	1018						Untertest1.avi	0	880	547	72	111	169	769	100	0	Content		429	907	27383809	1074582900
27400	08:53:56.270	00:00:27.400	1645	-1024	-768	-1	-1	-1	-1	4	-1024	-768	-1	-1	-1	-1	4		0	0						Untertest1.avi	0	880	547	72	111				0	Content		-72	-111	27400433	1074599524
27417	08:53:56.287	00:00:27.417	1646	-1024	-768	-1	-1	-1	-1	4	-1024	-768	-1	-1	-1	-1	4		0	0						Untertest1.avi	0	880	547	72	111				0	Content		-72	-111	27417180	1074616271
27434	08:53:56.304	00:00:27.433	1647	-1024	-768	-1	-1	-1	-1	4	-1024	-768	-1	-1	-1	-1	4		0	0						Untertest1.avi	0	880	547	72	111				0	Content		-72	-111	27433806	1074632897
27450	08:53:56.320	00:00:27.450	1648	-1024	-768	-1	-1	-1	-1	4	-1024	-768	-1	-1	-1	-1	4		0	0						Untertest1.avi	0	880	547	72	111				0	Content		-72	-111	27450430	1074649521
27467	08:53:56.337	00:00:27.467	1649	-1024	-768	-1	-1	-1	-1	4	-1024	-768	-1	-1	-1	-1	4		0	0						Untertest1.avi	0	880	547	72	111				0	Content		-72	-111	27467052	1074666143
27484	08:53:56.354	00:00:27.483	1650	-1024	-768	-1	-1	-1	-1	4	-1024	-768	-1	-1	-1	-1	4		0	0						Untertest1.avi	0	880	547	72	111				0	Content		-72	-111	27483735	1074682826
27500	08:53:56.370	00:00:27.500	1651	-1024	-768	-1	-1	-1	-1	4	-1024	-768	-1	-1	-1	-1	4		0	0						Untertest1.avi	0	880	547	72	111				0	Content		-72	-111	27500402	1074699493
27517	08:53:56.387	00:00:27.517	1652	-1024	-768	-1	-1	-1	-1	4	-1024	-768	-1	-1	-1	-1	4		0	0						Untertest1.avi	0	880	547	72	111				0	Content		-72	-111	27517047	1074716138
27534	08:53:56.404	00:00:27.533	1653	-1024	-768	-1	-1	-1	-1	4	-1024	-768	-1	-1	-1	-1	4		0	0						Untertest1.avi	0	880	547	72	111				0	Content		-72	-111	27533733	1074732824
27550	08:53:56.420	00:00:27.550	1654	-1024	-768	-1	-1	-1	-1	4	-1024	-768	-1	-1	-1	-1	4		0	0						Untertest1.avi	0	880	547	72	111				0	Content		-72	-111	27550400	1074749491
27567	08:53:56.437	00:00:27.567	1655	632,1396	1013,832	0,6942307	0,4751584	519,6321	3,824649	0	-1024	-768	-1	-1	-1	-1	4	43	632	1014						Untertest1.avi	0	880	547	72	111	560	903	17	0	Content		560	903	27567043	1074766134
27584	08:53:56.454	00:00:27.583	1656	-1024	-768	-1	-1	-1	-1	4	-1024	-768	-1	-1	-1	-1	4		0	0						Untertest1.avi	0	880	547	72	111				0	Content		-72	-111	27583665	1074782756
27600	08:53:56.470	00:00:27.600	1657	-1024	-768	-1	-1	-1	-1	4	-1024	-768	-1	-1	-1	-1	4		0	0						Untertest1.avi	0	880	547	72	111				0	Content		-72	-111	27600292	1074799383
27617	08:53:56.487	00:00:27.617	1658	-1024	-768	-1	-1	-1	-1	4	-1024	-768	-1	-1	-1	-1	4		0	0						Untertest1.avi	0	880	547	72	111				0	Content		-72	-111	27617039	1074816130
27634	08:53:56.504	00:00:27.633	1659	-1024	-768	-1	-1	-1	-1	4	-1024	-768	-1	-1	-1	-1	4		0	0						Untertest1.avi	0	880	547	72	111				0	Content		-72	-111	27633662	1074832753
27650	08:53:56.520	00:00:27.650	1660	-1024	-768	-1	-1	-1	-1	4	-1024	-768	-1	-1	-1	-1	4		0	0						Untertest1.avi	0	880	547	72	111				0	Content		-72	-111	27650329	1074849420
27667	08:53:56.537	00:00:27.666	1661	-1024	-768	-1	-1	-1	-1	4	-1024	-768	-1	-1	-1	-1	4		0	0						Untertest1.avi	0	880	547	72	111				0	Content		-72	-111	27666909	1074866000
27684	08:53:56.554	00:00:27.683	1662	-1024	-768	-1	-1	-1	-1	4	-1024	-768	-1	-1	-1	-1	4		0	0						Untertest1.avi	0	880	547	72	111				0	Content		-72	-111	27683655	1074882746
27700	08:53:56.570	00:00:27.700	1663	-1024	-768	-1	-1	-1	-1	4	-1024	-768	-1	-1	-1	-1	4		0	0						Untertest1.avi	0	880	547	72	111				0	Content		-72	-111	27700272	1074899363
27717	08:53:56.587	00:00:27.716	1664	-1024	-768	-1	-1	-1	-1	4	-1024	-768	-1	-1	-1	-1	4		0	0						Untertest1.avi	0	880	547	72	111				0	Content		-72	-111	27716904	1074915995
27734	08:53:56.604	00:00:27.733	1665	-1024	-768	-1	-1	-1	-1	4	-1024	-768	-1	-1	-1	-1	4		0	0						Untertest1.avi	0	880	547	72	111				0	Content		-72	-111	27733527	1074932618
27750	08:53:56.620	00:00:27.750	1666	-1024	-768	-1	-1	-1	-1	4	-1024	-768	-1	-1	-1	-1	4		0	0						Untertest1.avi	0	880	547	72	111				0	Content		-72	-111	27750274	1074949365
27767	08:53:56.637	00:00:27.766	1667	-1024	-768	-1	-1	-1	-1	4	-1024	-768	-1	-1	-1	-1	4		0	0						Untertest1.avi	0	880	547	72	111				0	Content		-72	-111	27766899	1074965990
27784	08:53:56.654	00:00:27.783	1668	-1024	-768	-1	-1	-1	-1	4	-1024	-768	-1	-1	-1	-1	4		0	0						Untertest1.avi	0	880	547	72	111				0	Content		-72	-111	27783523	1074982614
27800	08:53:56.670	00:00:27.800	1669	-1024	-768	-1	-1	-1	-1	4	-1024	-768	-1	-1	-1	-1	4		0	0						Untertest1.avi	0	880	547	72	111				0	Content		-72	-111	27800190	1074999281
27817	08:53:56.687	00:00:27.816	1670	-1024	-768	-1	-1	-1	-1	4	-1024	-768	-1	-1	-1	-1	4		0	0						Untertest1.avi	0	880	547	72	111				0	Content		-72	-111	27816895	1075015986
27834	08:53:56.704	00:00:27.833	1671	-1024	-768	-1	-1	-1	-1	4	-1024	-768	-1	-1	-1	-1	4		0	0						Untertest1.avi	0	880	547	72	111				0	Content		-72	-111	27833521	1075032612
27850	08:53:56.720	00:00:27.850	1672	-1024	-768	-1	-1	-1	-1	4	-1024	-768	-1	-1	-1	-1	4		0	0						Untertest1.avi	0	880	547	72	111				0	Content		-72	-111	27850144	1075049235
27867	08:53:56.737	00:00:27.866	1673	-1024	-768	-1	-1	-1	-1	4	-1024	-768	-1	-1	-1	-1	4		0	0						Untertest1.avi	0	880	547	72	111				0	Content		-72	-111	27866812	1075065903
27884	08:53:56.754	00:00:27.883	1674	-1024	-768	-1	-1	-1	-1	4	-1024	-768	-1	-1	-1	-1	4		0	0						Untertest1.avi	0	880	547	72	111				0	Content		-72	-111	27883517	1075082608
27900	08:53:56.770	00:00:27.900	1675	-1024	-768	-1	-1	-1	-1	4	-1024	-768	-1	-1	-1	-1	4		0	0						Untertest1.avi	0	880	547	72	111				0	Content		-72	-111	27900134	1075099225
27917	08:53:56.787	00:00:27.916	1676	-1024	-768	-1	-1	-1	-1	4	-1024	-768	-1	-1	-1	-1	4		0	0						Untertest1.avi	0	880	547	72	111				0	Content		-72	-111	27916801	1075115892
27933	08:53:56.803	00:00:27.933	1677	-1024	-768	-1	-1	-1	-1	4	-1024	-768	-1	-1	-1	-1	4		0	0						Untertest1.avi	0	880	547	72	111				0	Content		-72	-111	27933385	1075132476
27950	08:53:56.820	00:00:27.950	1678	-1024	-768	-1	-1	-1	-1	4	-1024	-768	-1	-1	-1	-1	4		0	0						Untertest1.avi	0	880	547	72	111				0	Content		-72	-111	27950137	1075149228
27967	08:53:56.837	00:00:27.966	1679	-1024	-768	-1	-1	-1	-1	4	-1024	-768	-1	-1	-1	-1	4		0	0						Untertest1.avi	0	880	547	72	111				0	Content		-72	-111	27966760	1075165851
27984	08:53:56.854	00:00:27.983	1680	-1024	-768	-1	-1	-1	-1	4	-1024	-768	-1	-1	-1	-1	4		0	0						Untertest1.avi	0	880	547	72	111				0	Content		-72	-111	27983509	1075182600
28000	08:53:56.870	00:00:28.000	1681	-1024	-768	-1	-1	-1	-1	4	-1024	-768	-1	-1	-1	-1	4		0	0						Untertest1.avi	0	880	547	72	111				0	Content		-72	-111	28000130	1075199221
28017	08:53:56.887	00:00:28.016	1682	-1024	-768	-1	-1	-1	-1	4	-1024	-768	-1	-1	-1	-1	4		0	0						Untertest1.avi	0	880	547	72	111				0	Content		-72	-111	28016750	1075215841
28033	08:53:56.903	00:00:28.033	1683	-1024	-768	-1	-1	-1	-1	4	-1024	-768	-1	-1	-1	-1	4		0	0						Untertest1.avi	0	880	547	72	111				0	Content		-72	-111	28033371	1075232462
28050	08:53:56.920	00:00:28.050	1684	-1024	-768	-1	-1	-1	-1	4	-1024	-768	-1	-1	-1	-1	4		0	0						Untertest1.avi	0	880	547	72	111				0	Content		-72	-111	28050012	1075249103
28067	08:53:56.937	00:00:28.067	1685	-1024	-768	-1	-1	-1	-1	4	-1024	-768	-1	-1	-1	-1	4		0	0						Untertest1.avi	0	880	547	72	111				0	Content		-72	-111	28067189	1075266280
28085	08:53:56.955	00:00:28.084	1686	-1024	-768	-1	-1	-1	-1	4	-1024	-768	-1	-1	-1	-1	4		0	0						Untertest1.avi	0	880	547	72	111				0	Content		-72	-111	28084561	1075283652
28102	08:53:56.972	00:00:28.101	1687	-1024	-768	-1	-1	-1	-1	4	-1024	-768	-1	-1	-1	-1	4		0	0						Untertest1.avi	0	880	547	72	111				0	Content		-72	-111	28101809	1075300900
28117	08:53:56.987	00:00:28.116	1688	-1024	-768	-1	-1	-1	-1	4	-1024	-768	-1	-1	-1	-1	4		0	0						Untertest1.avi	0	880	547	72	111				0	Content		-72	-111	28116739	1075315830
28133	08:53:57.003	00:00:28.133	1689	-1024	-768	-1	-1	-1	-1	4	-1024	-768	-1	-1	-1	-1	4		0	0						Untertest1.avi	0	880	547	72	111				0	Content		-72	-111	28133363	1075332454
28150	08:53:57.020	00:00:28.149	1690	-1024	-768	-1	-1	-1	-1	4	-1024	-768	-1	-1	-1	-1	4		0	0						Untertest1.avi	0	880	547	72	111				0	Content		-72	-111	28149984	1075349075
28167	08:53:57.037	00:00:28.166	1691	-1024	-768	-1	-1	-1	-1	4	-1024	-768	-1	-1	-1	-1	4		0	0						Untertest1.avi	0	880	547	72	111				0	Content		-72	-111	28166604	1075365695
28183	08:53:57.053	00:00:28.183	1692	-1024	-768	-1	-1	-1	-1	4	-1024	-768	-1	-1	-1	-1	4		0	0						Untertest1.avi	0	880	547	72	111				0	Content		-72	-111	28183231	1075382322
28200	08:53:57.070	00:00:28.199	1693	-1024	-768	-1	-1	-1	-1	4	-1024	-768	-1	-1	-1	-1	4		0	0						Untertest1.avi	0	880	547	72	111				0	Content		-72	-111	28199979	1075399070
28217	08:53:57.087	00:00:28.217	1694	-1024	-768	-1	-1	-1	-1	4	-1024	-768	-1	-1	-1	-1	4		0	0						Untertest1.avi	0	880	547	72	111				0	Content		-72	-111	28217048	1075416139
28234	08:53:57.104	00:00:28.234	1695	-1024	-768	-1	-1	-1	-1	4	-1024	-768	-1	-1	-1	-1	4		0	0						Untertest1.avi	0	880	547	72	111				0	Content		-72	-111	28234424	1075433515
28252	08:53:57.122	00:00:28.251	1696	-1024	-768	-1	-1	-1	-1	4	-1024	-768	-1	-1	-1	-1	4		0	0						Untertest1.avi	0	880	547	72	111				0	Content		-72	-111	28251792	1075450883
28267	08:53:57.137	00:00:28.266	1697	-1024	-768	-1	-1	-1	-1	4	-1024	-768	-1	-1	-1	-1	4		0	0						Untertest1.avi	0	880	547	72	111				0	Content		-72	-111	28266593	1075465684
28283	08:53:57.153	00:00:28.283	1698	-1024	-768	-1	-1	-1	-1	4	-1024	-768	-1	-1	-1	-1	4		0	0						Untertest1.avi	0	880	547	72	111				0	Content		-72	-111	28283217	1075482308
28300	08:53:57.170	00:00:28.299	1699	-1024	-768	-1	-1	-1	-1	4	-1024	-768	-1	-1	-1	-1	4		0	0						Untertest1.avi	0	880	547	72	111				0	Content		-72	-111	28299965	1075499056
28317	08:53:57.187	00:00:28.316	1700	-1024	-768	-1	-1	-1	-1	4	-1024	-768	-1	-1	-1	-1	4		0	0						Untertest1.avi	0	880	547	72	111				0	Content		-72	-111	28316588	1075515679
28333	08:53:57.203	00:00:28.333	1701	-1024	-768	-1	-1	-1	-1	4	-1024	-768	-1	-1	-1	-1	4		0	0						Untertest1.avi	0	880	547	72	111				0	Content		-72	-111	28333213	1075532304
28350	08:53:57.220	00:00:28.349	1702	-1024	-768	-1	-1	-1	-1	4	-1024	-768	-1	-1	-1	-1	4		0	0						Untertest1.avi	0	880	547	72	111				0	Content		-72	-111	28349835	1075548926
28367	08:53:57.237	00:00:28.367	1703	-1024	-768	-1	-1	-1	-1	4	-1024	-768	-1	-1	-1	-1	4		0	0						Untertest1.avi	0	880	547	72	111				0	Content		-72	-111	28367028	1075566119
28383	08:53:57.253	00:00:28.383	1704	29,86859	818,4813	0,5618992	0,4745611	533,7911	3,291713	3	-25,59246	803,4681	0,5617557	0,4745637	526,6378	3,259726	1	44	-26	803						Untertest1.avi	0	880	547	72	111	-169	591	216	0	Content		-98	692	28383195	1075582286
28400	08:53:57.270	00:00:28.399	1705	-26,66145	779,9592	0,5623329	0,4745471	529,5242	3,336291	3	-88,82529	762,8146	0,5623354	0,4745582	526,8491	3,330543	1	44	-89	763						Untertest1.avi	0	880	547	72	111	-169	591	216	0	Content		-161	652	28399826	1075598917
28416	08:53:57.286	00:00:28.416	1706	-84,68618	753,7684	0,5623406	0,4744712	526,8364	3,296197	3	-151,1347	736	0,5624478	0,4744665	526,8407	3,306141	1	44	-151	736						Untertest1.avi	0	880	547	72	111	-169	591	216	0	Content		-223	625	28416449	1075615540
28433	08:53:57.303	00:00:28.433	1707	-72,00276	721,963	0,5619235	0,4747776	529,6543	3,298126	3	-135,2579	703,1327	0,5619182	0,4747897	526,7904	3,291883	1	44	-135	703						Untertest1.avi	0	880	547	72	111	-169	591	216	0	Content		-207	592	28433074	1075632165
28450	08:53:57.320	00:00:28.449	1708	-33,4141	716,704	0,5613779	0,4755313	531,1159	3,328525	3	-98,59241	699,9291	0,5612856	0,4755219	526,7803	3,314311	1	44	-99	700						Untertest1.avi	0	880	547	72	111	-169	591	216	0	Content		-171	589	28449697	1075648788
28466	08:53:57.336	00:00:28.466	1709	-30,69389	724,0677	0,5608597	0,4763322	526,7409	3,329725	3	-104,6175	705,5596	0,5608898	0,4763207	526,7446	3,341605	1	44	-105	706						Untertest1.avi	0	880	547	72	111	-169	591	216	0	Content		-177	595	28466447	1075665538
28483	08:53:57.353	00:00:28.483	1710	-19,33539	710,6621	0,5605157	0,47697	525,6949	3,293171	3	-95,43911	691,1812	0,5605698	0,4769581	526,7692	3,311497	1	44	-95	691						Untertest1.avi	0	880	547	72	111	-169	591	216	0	Content		-167	580	28483070	1075682161
28500	08:53:57.370	00:00:28.499	1711	-20,97773	722,6953	0,5602047	0,4773062	524,7006	3,299353	3	-92,42319	702,2341	0,560338	0,4773122	526,7943	3,322721	1	44	-92	702						Untertest1.avi	0	880	547	72	111	-169	591	216	0	Content		-164	591	28499694	1075698785
28516	08:53:57.386	00:00:28.516	1712	-18,51003	717,2034	0,5600644	0,477347	527,5052	3,32766	3	-80,63911	696,3323	0,5601424	0,4773791	526,7643	3,333055	1	44	-81	696						Untertest1.avi	0	880	547	72	111	-169	591	216	0	Content		-153	585	28516317	1075715408
28533	08:53:57.403	00:00:28.533	1713	-5,398784	717,8044	0,5598968	0,4771161	526,8114	3,305163	3	-69,05859	698,0959	0,5599911	0,4771255	526,8162	3,314931	1	44	-69	698						Untertest1.avi	0	880	547	72	111	-169	591	216	0	Content		-141	587	28533066	1075732157
28550	08:53:57.420	00:00:28.549	1714	-3,810485	724,7599	0,5596676	0,4767031	526,8092	3,364919	3	-63,00158	704,713	0,5597959	0,4767228	526,814	3,373928	1	44	-63	705						Untertest1.avi	0	880	547	72	111	-169	591	216	0	Content		-135	594	28549691	1075748782
28566	08:53:57.436	00:00:28.566	1715	-132,4628	703,2514	0,7223414	0,4758532	522,433	3,418937	0	-68,97192	698,7655	0,5596386	0,4763132	526,7482	3,388147	0	44	-101	701						Untertest1.avi	0	880	547	72	111	-169	591	216	0	Content		-173	590	28566314	1075765405
28583	08:53:57.453	00:00:28.582	1716	-134,0186	712,3314	0,7223871	0,4754361	521,8934	3,379971	0	-69,1873	695,4033	0,5596132	0,4758317	526,7461	3,348475	0	44	-102	704						Untertest1.avi	0	880	547	72	111	-169	591	216	0	Content		-174	593	28582935	1075782026
28600	08:53:57.470	00:00:28.599	1717	-303,3019	666,066	0,723119	0,4740145	520,6397	3,386192	0	-242,5735	662,4675	0,561003	0,4749183	527,1938	3,374678	0	45	-273	664						Untertest1.avi	0	880	547	72	111	-459	448	250	0	Content		-345	553	28599685	1075798776
28616	08:53:57.486	00:00:28.616	1718	-388,3815	611,7902	0,7242764	0,4725041	521,2083	3,405342	0	-342,0641	585,537	0,5622067	0,4733166	527,5178	3,379526	0	45	-365	599						Untertest1.avi	0	880	547	72	111	-459	448	250	0	Content		-437	488	28616308	1075815399
28633	08:53:57.503	00:00:28.632	1719	-418,7227	568,6423	0,7245541	0,47143	520,4884	3,389244	0	-360,9123	531,4052	0,5621929	0,4719831	527,4698	3,385106	0	45	-390	550						Untertest1.avi	0	880	547	72	111	-459	448	250	0	Content		-462	439	28632934	1075832025
28650	08:53:57.520	00:00:28.649	1720	-442,1307	571,5301	0,724546	0,4708395	520,4533	3,400705	0	-344,2239	544,101	0,5620924	0,4713174	527,1788	3,392092	0	45	-393	558						Untertest1.avi	0	880	547	72	111	-459	448	250	0	Content		-465	447	28649681	1075848772
28666	08:53:57.536	00:00:28.666	1721	-428,4561	561,3958	0,7246155	0,4699752	520,2089	3,364626	0	-351,7778	542,5952	0,5619836	0,4704143	527,1296	3,374388	0	45	-390	552						Untertest1.avi	0	880	547	72	111	-459	448	250	0	Content		-462	441	28666306	1075865397
28683	08:53:57.553	00:00:28.682	1722	-425,1017	562,7677	0,7246282	0,4689501	520,0972	3,377285	0	-350,3745	543,647	0,5618518	0,4693808	527,0255	3,400588	0	45	-388	553						Untertest1.avi	0	880	547	72	111	-459	448	250	0	Content		-460	442	28682930	1075882021
28700	08:53:57.570	00:00:28.699	1723	-419,4476	571,5479	0,7246318	0,4680142	519,9039	3,356318	0	-364,8248	544,9667	0,5617802	0,4685326	526,8657	3,397535	0	45	-392	558						Untertest1.avi	0	880	547	72	111	-459	448	250	0	Content		-464	447	28699554	1075898645
28716	08:53:57.586	00:00:28.716	1724	-425,974	569,6002	0,7246842	0,4673982	519,6066	3,431327	0	-355,9428	547,3452	0,5618025	0,4678732	526,7016	3,417188	0	45	-391	558						Untertest1.avi	0	880	547	72	111	-459	448	250	0	Content		-463	447	28716302	1075915393
28733	08:53:57.603	00:00:28.732	1725	-213,6025	644,592	0,7353863	0,4674204	433,6458	2,820441	0	-350,3639	543,8942	0,5619571	0,4671546	526,6734	3,431817	0	45	-282	594						Untertest1.avi	0	880	547	72	111	-459	448	250	0	Content		-354	483	28732928	1075932019
28750	08:53:57.620	00:00:28.749	1726	-421,483	574,8157	0,7252349	0,4662244	519,2252	3,400892	0	-343,6501	541,7579	0,562218	0,4663692	526,5289	3,428469	0	45	-383	558						Untertest1.avi	0	880	547	72	111	-459	448	250	0	Content		-455	447	28749550	1075948641
28766	08:53:57.636	00:00:28.766	1727	-402,3581	567,1256	0,7255903	0,4656756	519,1347	3,400115	0	-357,3817	539,9998	0,5624799	0,4656754	526,277	3,403427	0	45	-380	554						Untertest1.avi	0	880	547	72	111	-459	448	250	0	Content		-452	443	28766173	1075965264
28783	08:53:57.653	00:00:28.782	1728	-419,7679	575,4323	0,7257773	0,465304	519,1993	3,414841	0	-354,1881	547,2244	0,5626945	0,4652015	526,3687	3,387101	0	45	-387	561						Untertest1.avi	0	880	547	72	111	-459	448	250	0	Content		-459	450	28782922	1075982013
28800	08:53:57.670	00:00:28.799	1729	-425,1175	571,1072	0,7260119	0,465186	519,234	3,421538	0	-352,3686	553,012	0,5629381	0,4650763	526,1947	3,427377	0	45	-389	562						Untertest1.avi	0	880	547	72	111	-459	448	250	0	Content		-461	451	28799547	1075998638
28816	08:53:57.686	00:00:28.816	1730	-420,8348	584,976	0,7262434	0,4653375	519,0345	3,434691	0	-356,1698	541,8705	0,5631907	0,4651855	526,2787	3,406946	0	45	-389	563						Untertest1.avi	0	880	547	72	111	-459	448	250	0	Content		-461	452	28816171	1076015262
28833	08:53:57.703	00:00:28.832	1731	-412,8971	575,9133	0,7266042	0,4656045	519,1725	3,397362	0	-356,1815	552,7299	0,5634799	0,4652997	526,4361	3,405	0	45	-385	564						Untertest1.avi	0	880	547	72	111	-459	448	250	0	Content		-457	453	28832795	1076031886
28850	08:53:57.720	00:00:28.849	1732	-252,1981	627,0334	0,736843	0,4659872	437,594	2,886941	0	-444,4716	498,5656	0,5641412	0,4650428	527,0195	3,435249	0	46	-348	563						Untertest1.avi	0	880	547	72	111	-385	446	316	0	Content		-420	452	28849543	1076048634
28866	08:53:57.736	00:00:28.866	1733	-247,7533	617,6992	0,7387524	0,4659068	426,5773	2,773186	0	-383,2583	494,8515	0,5649487	0,4645484	527,4476	3,426816	0	46	-316	556						Untertest1.avi	0	880	547	72	111	-385	446	316	0	Content		-388	445	28866168	1076065259
28883	08:53:57.753	00:00:28.882	1734	-233,6851	611,1057	0,7391645	0,4660672	425,5392	2,790663	0	-393,2347	496,3994	0,5650874	0,4645483	527,4714	3,391742	0	46	-313	554						Untertest1.avi	0	880	547	72	111	-385	446	316	0	Content		-385	443	28882791	1076081882
28899	08:53:57.769	00:00:28.899	1735	-224,8833	621,1952	0,739769	0,4660015	422,4931	2,784151	0	-382,4966	491,5708	0,5652653	0,4643551	527,5478	3,392107	0	46	-304	556						Untertest1.avi	0	880	547	72	111	-385	446	316	0	Content		-376	445	28899416	1076098507
28916	08:53:57.786	00:00:28.916	1736	-224,5446	625,8262	0,7400237	0,4659001	421,3012	2,750656	0	-387,7896	500,1242	0,5653154	0,4641392	527,5009	3,385727	0	46	-306	563						Untertest1.avi	0	880	547	72	111	-385	446	316	0	Content		-378	452	28916165	1076115256
28933	08:53:57.803	00:00:28.932	1737	-239,1842	623,3368	0,740019	0,4658282	421,502	2,743977	0	-384,7488	493,4408	0,5653201	0,4639689	527,5561	3,390079	0	46	-312	558						Untertest1.avi	0	880	547	72	111	-385	446	316	0	Content		-384	447	28932788	1076131879
28949	08:53:57.819	00:00:28.949	1738	-226,6004	624,1339	0,7400569	0,4658071	421,1436	2,735624	0	-388,2016	496,8196	0,5652598	0,4638486	527,5328	3,429093	0	46	-307	560						Untertest1.avi	0	880	547	72	111	-385	446	316	0	Content		-379	449	28949410	1076148501
28966	08:53:57.836	00:00:28.966	1739	-224,5414	632,2267	0,7398612	0,4658503	421,7461	2,749808	0	-372,4876	494,9579	0,5651085	0,4638572	527,4564	3,428727	0	46	-299	564						Untertest1.avi	0	880	547	72	111	-385	446	316	0	Content		-371	453	28966033	1076165124
28983	08:53:57.853	00:00:28.982	1740	-236,2128	621,8358	0,7393824	0,4660701	423,3159	2,763763	0	-381,0112	495,0052	0,5648456	0,4639871	527,5237	3,392836	0	46	-309	558						Untertest1.avi	0	880	547	72	111	-385	446	316	0	Content		-381	447	28982784	1076181875
28999	08:53:57.869	00:00:28.999	1741	-233,2595	622,8901	0,7390399	0,4661236	423,5488	2,729162	0	-391,8321	500,9458	0,5645128	0,4640202	527,3248	3,412918	0	46	-313	562						Untertest1.avi	0	880	547	72	111	-385	446	316	0	Content		-385	451	28999407	1076198498
29016	08:53:57.886	00:00:29.016	1742	-246,3897	620,0629	0,7386191	0,4660741	423,3739	2,748539	0	-379,4675	491,7855	0,5640714	0,463932	527,3973	3,393836	0	46	-313	556						Untertest1.avi	0	880	547	72	111	-385	446	316	0	Content		-385	445	29016032	1076215123
29033	08:53:57.903	00:00:29.032	1743	-236,4111	623,5852	0,7381195	0,4658906	423,6479	2,754014	0	-401,1816	497,7798	0,5635319	0,4637848	527,5796	3,396112	0	46	-319	561						Untertest1.avi	0	880	547	72	111	-385	446	316	0	Content		-391	450	29032652	1076231743
29049	08:53:57.919	00:00:29.049	1744	-229,7733	621,4128	0,7380595	0,4657542	420,9939	2,753998	0	-396,5662	494,3491	0,5630307	0,4636169	527,6088	3,404938	0	46	-313	558						Untertest1.avi	0	880	547	72	111	-385	446	316	0	Content		-385	447	29049403	1076248494
29066	08:53:57.936	00:00:29.066	1745	-224,8654	630,7213	0,7378477	0,4656568	419,9139	2,760635	0	-395,5214	493,5677	0,5625847	0,463558	527,5253	3,439216	0	46	-310	562						Untertest1.avi	0	880	547	72	111	-385	446	316	0	Content		-382	451	29066027	1076265118
29083	08:53:57.953	00:00:29.082	1746	-229,0895	624,7076	0,7372643	0,4656471	421,1154	2,757892	0	-462,9975	476,421	0,5617477	0,4637555	527,7056	3,423283	0	46	-346	551						Untertest1.avi	0	880	547	72	111	-385	446	316	0	Content		-418	440	29082651	1076281742
29099	08:53:57.969	00:00:29.099	1747	-236,9831	624,6776	0,7369422	0,465673	420,5623	2,75195	0	-459,9798	474,2178	0,5613488	0,4638145	527,6226	3,458389	0	46	-348	549						Untertest1.avi	0	880	547	72	111	-385	446	316	0	Content		-420	438	29099287	1076298378
29116	08:53:57.986	00:00:29.116	1748	-228,521	618,0962	0,7364979	0,4657305	420,7823	2,753161	0	-454,6696	475,2598	0,5608906	0,4639	527,5591	3,443549	0	46	-342	547						Untertest1.avi	0	880	547	72	111	-385	446	316	0	Content		-414	436	29116028	1076315119
29133	08:53:58.003	00:00:29.132	1749	-235,2322	625,2512	0,7358069	0,4657338	423,0347	2,768213	0	-453,2874	468,7657	0,5604926	0,4639902	527,6359	3,398332	0	46	-344	547						Untertest1.avi	0	880	547	72	111	-385	446	316	0	Content		-416	436	29132648	1076331739
29149	08:53:58.019	00:00:29.149	1750	-230,2478	616,4398	0,7356024	0,4658499	422,8975	2,786293	0	-452,507	484,4602	0,5602248	0,4641062	527,5674	3,440414	0	46	-341	550						Untertest1.avi	0	880	547	72	111	-385	446	316	0	Content		-413	439	29149284	1076348375
29166	08:53:58.036	00:00:29.165	1751	-194,9505	600,6316	0,7371392	0,4650986	409,4426	2,673917	0	-426,884	423,4704	0,5598802	0,4632372	527,6639	3,421343	0	47	-311	512						Untertest1.avi	0	880	547	72	111	-375	236	100	0	Content		-383	401	29165894	1076364985
29183	08:53:58.053	00:00:29.182	1752	-507,7977	325,3395	0,7224492	0,4632717	522,066	3,417064	0	-368,3277	296,2827	0,5601724	0,4613911	528,6058	3,381102	0	47	-438	311						Untertest1.avi	0	880	547	72	111	-375	236	100	0	Content		-510	200	29182645	1076381736
29199	08:53:58.069	00:00:29.199	1753	-238,265	469,5444	0,6769762	0,4637493	402,2715	2,596411	0	-249,6378	359,0061	0,5696394	0,4615027	476,4413	3,046624	0	47	-244	414						Untertest1.avi	0	880	547	72	111	-375	236	100	0	Content		-316	303	29199284	1076398375
29216	08:53:58.086	00:00:29.215	1754	-231,8747	461,19	0,6781213	0,4645823	404,189	2,618923	0	-373,1782	232,5786	0,5603149	0,4618535	529,6544	3,381415	0	47	-303	347						Untertest1.avi	0	880	547	72	111	-375	236	100	0	Content		-375	236	29215891	1076414982
29233	08:53:58.103	00:00:29.232	1755	-1024	-768	-1	-1	-1	-1	4	-359,6017	235,4527	0,5604735	0,4623528	528,511	3,392924	0	47	-360	235						Untertest1.avi	0	880	547	72	111	-375	236	100	0	Content		-432	124	29232520	1076431611
29249	08:53:58.119	00:00:29.249	1756	-1024	-768	-1	-1	-1	-1	4	-264,3996	357,8408	0,5698945	0,4631664	477,6277	3,034832	0	47	-264	358						Untertest1.avi	0	880	547	72	111	-375	236	100	0	Content		-336	247	29249309	1076448400
29266	08:53:58.136	00:00:29.265	1757	-1024	-768	-1	-1	-1	-1	4	-255,1945	343,6583	0,5703001	0,4636592	477,5794	2,970715	0	48	-255	344						Untertest1.avi	0	880	547	72	111	-314	282	183	0	Content		-327	233	29265896	1076464987
29283	08:53:58.153	00:00:29.282	1758	-1024	-768	-1	-1	-1	-1	4	-244,5562	356,2086	0,5712208	0,4640983	475,5603	3,016045	0	48	-245	356						Untertest1.avi	0	880	547	72	111	-314	282	183	0	Content		-317	245	29282517	1076481608
29299	08:53:58.169	00:00:29.299	1759	-1024	-768	-1	-1	-1	-1	4	-239,6578	359,0283	0,5716313	0,4645183	476,2839	3,013665	0	48	-240	359						Untertest1.avi	0	880	547	72	111	-314	282	183	0	Content		-312	248	29299140	1076498231
29316	08:53:58.186	00:00:29.315	1760	-154,4159	522,1881	0,7426868	0,468347	388,7041	2,510473	0	-260,9338	347,8941	0,5715368	0,464882	479,1378	3,048733	0	48	-208	435						Untertest1.avi	0	880	547	72	111	-314	282	183	0	Content		-280	324	29315886	1076514977
29333	08:53:58.203	00:00:29.332	1761	-162,8552	522,4307	0,7431751	0,4690628	388,4826	2,479419	0	-250,3546	359,8237	0,5724667	0,4653779	477,0943	3,034122	0	48	-207	441						Untertest1.avi	0	880	547	72	111	-314	282	183	0	Content		-279	330	29332510	1076531601
29349	08:53:58.219	00:00:29.349	1762	-157,4978	517,4899	0,7434955	0,4697227	388,9792	2,510546	0	-237,7461	365,373	0,5734725	0,4658839	474,4746	3,019612	0	48	-198	441						Untertest1.avi	0	880	547	72	111	-314	282	183	0	Content		-270	330	29349142	1076548233
29366	08:53:58.236	00:00:29.365	1763	-162,8801	509,9873	0,7436342	0,4702654	389,9648	2,496016	0	-360,4475	240,9884	0,5639733	0,4659882	530,1512	3,346783	0	48	-262	375						Untertest1.avi	0	880	547	72	111	-314	282	183	0	Content		-334	264	29365884	1076564975
29383	08:53:58.253	00:00:29.382	1764	-168,3939	520,4536	0,7438778	0,4707391	389,6269	2,456295	0	-245,2271	355,4903	0,574051	0,4667154	474,4637	2,981519	0	48	-207	438						Untertest1.avi	0	880	547	72	111	-314	282	183	0	Content		-279	327	29382507	1076581598
29399	08:53:58.269	00:00:29.399	1765	-155,9981	515,4471	0,7441075	0,4710653	389,3613	2,479472	0	-370,2274	246,0351	0,564406	0,4666389	529,6381	3,38665	0	48	-263	381						Untertest1.avi	0	880	547	72	111	-314	282	183	0	Content		-335	270	29399131	1076598222
29416	08:53:58.286	00:00:29.415	1766	-164,715	516,2128	0,7440715	0,471446	390,7271	2,51454	0	-258,4247	362,9472	0,5738696	0,4673359	477,6781	3,012109	0	48	-212	440						Untertest1.avi	0	880	547	72	111	-314	282	183	0	Content		-284	329	29415757	1076614848
29433	08:53:58.303	00:00:29.432	1767	-245,3929	458,8143	0,6855688	0,4714245	411,894	2,645459	0	-262,7812	350,8575	0,5729826	0,4675697	483,0366	3,085639	0	48	-254	405						Untertest1.avi	0	880	547	72	111	-314	282	183	0	Content		-326	294	29432505	1076631596
29449	08:53:58.319	00:00:29.449	1768	-218,7305	424,1842	0,736502	0,4717022	442,0067	2,854469	0	-282,0198	227,5123	0,5642893	0,467063	530,0732	3,398762	0	49	-250	326						Untertest1.avi	0	880	547	72	111	-366	99	233	0	Content		-322	215	29449130	1076648221
29466	08:53:58.336	00:00:29.465	1769	-1024	-768	-1	-1	-1	-1	4	-296,1621	191,2341	0,5642772	0,46761	530,4081	3,369482	0	49	-296	191						Untertest1.avi	0	880	547	72	111	-366	99	233	0	Content		-368	80	29465756	1076664847
29482	08:53:58.352	00:00:29.482	1770	-1024	-768	-1	-1	-1	-1	4	-284,0481	207,8902	0,5644628	0,468554	530,4897	3,360668	0	49	-284	208						Untertest1.avi	0	880	547	72	111	-366	99	233	0	Content		-356	97	29482382	1076681473
29499	08:53:58.369	00:00:29.499	1771	-1024	-768	-1	-1	-1	-1	4	-296,5343	202,9293	0,5645844	0,469405	530,7246	3,359841	0	49	-297	203						Untertest1.avi	0	880	547	72	111	-366	99	233	0	Content		-369	92	29499128	1076698219
29516	08:53:58.386	00:00:29.515	1772	-1024	-768	-1	-1	-1	-1	4	-225,5748	292,1351	0,5700968	0,4704829	499,2502	3,175652	0	49	-226	292						Untertest1.avi	0	880	547	72	111	-366	99	233	0	Content		-298	181	29515753	1076714844
29532	08:53:58.402	00:00:29.532	1773	-1024	-768	-1	-1	-1	-1	4	-295,9438	210,3448	0,564794	0,4709198	531,3821	3,369799	0	49	-296	210						Untertest1.avi	0	880	547	72	111	-366	99	233	0	Content		-368	99	29532376	1076731467
29549	08:53:58.419	00:00:29.549	1774	-1024	-768	-1	-1	-1	-1	4	-241,2668	277,9949	0,5702149	0,4721867	499,9878	3,188267	0	49	-241	278						Untertest1.avi	0	880	547	72	111	-366	99	233	0	Content		-313	167	29549000	1076748091
29566	08:53:58.436	00:00:29.565	1775	-1024	-768	-1	-1	-1	-1	4	-289,5772	197,6762	0,5649379	0,4731789	532,0165	3,35726	0	49	-290	198						Untertest1.avi	0	880	547	72	111	-366	99	233	0	Content		-362	87	29565748	1076764839
29582	08:53:58.452	00:00:29.582	1776	-1024	-768	-1	-1	-1	-1	4	-287,8171	197,3178	0,5650164	0,4748327	532,4166	3,374892	0	49	-288	197						Untertest1.avi	0	880	547	72	111	-366	99	233	0	Content		-360	86	29582371	1076781462
29599	08:53:58.469	00:00:29.598	1777	-1024	-768	-1	-1	-1	-1	4	-290,0865	210,5464	0,5650643	0,4766166	532,7687	3,34978	0	49	-290	211						Untertest1.avi	0	880	547	72	111	-366	99	233	0	Content		-362	100	29598995	1076798086
29616	08:53:58.486	00:00:29.615	1778	-1024	-768	-1	-1	-1	-1	4	-296,5248	211,9703	0,5650413	0,478495	533,095	3,358785	0	49	-297	212						Untertest1.avi	0	880	547	72	111	-366	99	233	0	Content		-369	101	29615618	1076814709
29632	08:53:58.502	00:00:29.632	1779	-1024	-768	-1	-1	-1	-1	4	-294,0417	213,2599	0,5649236	0,4807204	533,5665	3,379116	0	49	-294	213						Untertest1.avi	0	880	547	72	111	-366	99	233	0	Content		-366	102	29632367	1076831458
29649	08:53:58.519	00:00:29.648	1780	-1024	-768	-1	-1	-1	-1	4	-299,403	211,443	0,5647966	0,4831549	534,113	3,377914	0	49	-299	211						Untertest1.avi	0	880	547	72	111	-366	99	233	0	Content		-371	100	29648991	1076848082
29666	08:53:58.536	00:00:29.665	1781	-1024	-768	-1	-1	-1	-1	4	-309,7554	204,2905	0,5646065	0,4858163	534,5692	3,394133	0	49	-310	204						Untertest1.avi	0	880	547	72	111	-366	99	233	0	Content		-382	93	29665615	1076864706
29682	08:53:58.552	00:00:29.682	1782	-1024	-768	-1	-1	-1	-1	4	-302,4795	209,3551	0,5644674	0,4887705	535,2704	3,395486	0	50	-302	209						Untertest1.avi	0	880	547	72	111	-337	199	217	0	Content		-374	98	29682239	1076881330
29699	08:53:58.569	00:00:29.698	1783	-226,9502	409,2454	0,7350019	0,4957175	450,0439	2,871824	0	-306,638	210,6426	0,5644775	0,4919985	535,9572	3,427116	0	50	-267	310						Untertest1.avi	0	880	547	72	111	-337	199	217	0	Content		-339	199	29698985	1076898076
29716	08:53:58.586	00:00:29.715	1784	-214,3833	417,1012	0,7352818	0,4992523	448,102	2,87357	0	-301,3444	214,7327	0,5645815	0,495713	536,4026	3,407933	0	50	-258	316						Untertest1.avi	0	880	547	72	111	-337	199	217	0	Content		-330	205	29715608	1076914699
29732	08:53:58.602	00:00:29.732	1785	-221,861	400,6899	0,7350889	0,5031849	450,7278	2,886353	0	-306,3671	207,9754	0,5647755	0,4996899	537,0037	3,415375	0	50	-264	304						Untertest1.avi	0	880	547	72	111	-337	199	217	0	Content		-336	193	29732235	1076931326
29749	08:53:58.619	00:00:29.748	1786	-216,6808	407,6473	0,7358333	0,5067485	448,3109	2,83438	0	-308,916	212,5312	0,5652381	0,5032743	537,7339	3,423474	0	50	-263	310						Untertest1.avi	0	880	547	72	111	-337	199	217	0	Content		-335	199	29748858	1076947949
29766	08:53:58.636	00:00:29.765	1787	-213,5209	412,3597	0,7361993	0,5100582	449,8135	2,890906	0	-294,5685	221,8963	0,565897	0,5064303	538,4642	3,410706	0	50	-254	317						Untertest1.avi	0	880	547	72	111	-337	199	217	0	Content		-326	206	29765606	1076964697
29782	08:53:58.652	00:00:29.782	1788	-1024	-768	-1	-1	-1	-1	4	-305,3121	220,709	0,5665934	0,509181	539,5887	3,397324	0	50	-305	221						Untertest1.avi	0	880	547	72	111	-337	199	217	0	Content		-377	110	29782237	1076981328
29799	08:53:58.669	00:00:29.798	1789	-212,2225	414,7157	0,7375569	0,5160911	448,382	2,901924	0	-302,2058	221,2598	0,5672889	0,5117053	540,4773	3,403646	0	50	-257	318						Untertest1.avi	0	880	547	72	111	-337	199	217	0	Content		-329	207	29798853	1076997944
29815	08:53:58.685	00:00:29.815	1790	-183,1133	470,0908	0,6761463	0,519209	396,1043	2,592561	0	-378,2635	195,127	0,5685543	0,5144073	541,291	3,422525	0	50	-281	333						Untertest1.avi	0	880	547	72	111	-337	199	217	0	Content		-353	222	29815479	1077014570
29832	08:53:58.702	00:00:29.832	1791	-421,3309	304,0833	0,6895054	0,5236646	427,2067	2,823979	0	-448,0778	157,8183	0,5700088	0,5171465	538,5224	3,360178	0	50	-435	231						Untertest1.avi	0	880	547	72	111	-337	199	217	0	Content		-507	120	29832229	1077031320
29849	08:53:58.719	00:00:29.848	1792	-498,3511	274,8719	0,6940561	0,5273597	437,122	2,921164	0	-423,8194	158,9872	0,5708385	0,5199832	539,2192	3,348152	0	50	-461	217						Untertest1.avi	0	880	547	72	111	-337	199	217	0	Content		-533	106	29848851	1077047942
29865	08:53:58.735	00:00:29.865	1793	-1024	-768	-1	-1	-1	-1	4	-193,009	397,3292	0,5416473	0,5230429	433,8485	2,713377	0	50	-193	397						Untertest1.avi	0	880	547	72	111	-337	199	217	0	Content		-265	286	29865472	1077064563
29882	08:53:58.752	00:00:29.882	1794	-1024	-768	-1	-1	-1	-1	4	-191,6288	387,0179	0,5423663	0,5258846	433,8485	2,66777	0	50	-192	387						Untertest1.avi	0	880	547	72	111	-337	199	217	0	Content		-264	276	29882098	1077081189
29899	08:53:58.769	00:00:29.898	1795	-1024	-768	-1	-1	-1	-1	4	-438,1478	164,6458	0,5736668	0,5286948	542,1749	3,3108	0	51	-438	165						Untertest1.avi	0	880	547	72	111	-514	57	100	0	Content		-510	54	29898847	1077097938
29915	08:53:58.785	00:00:29.915	1796	-1024	-768	-1	-1	-1	-1	4	-442,3681	168,0585	0,5745928	0,5316874	543,023	3,328405	0	51	-442	168						Untertest1.avi	0	880	547	72	111	-514	57	100	0	Content		-514	57	29915469	1077114560
29932	08:53:58.802	00:00:29.932	1797	-1024	-768	-1	-1	-1	-1	4	-417,8689	160,6247	0,5747835	0,5345038	543,0198	3,360574	0	51	-418	161						Untertest1.avi	0	880	547	72	111	-514	57	100	0	Content		-490	50	29932095	1077131186
29949	08:53:58.819	00:00:29.948	1798	-1024	-768	-1	-1	-1	-1	4	-440,6166	162,3194	0,5766776	0,5379496	545,2504	3,271219	0	51	-441	162						Untertest1.avi	0	880	547	72	111	-514	57	100	0	Content		-513	51	29948843	1077147934
29965	08:53:58.835	00:00:29.965	1799	-1024	-768	-1	-1	-1	-1	4	-443,651	175,8825	0,5777611	0,5413703	545,4744	3,262491	0	51	-444	176						Untertest1.avi	0	880	547	72	111	-514	57	100	0	Content		-516	65	29965470	1077164561
29982	08:53:58.852	00:00:29.982	1800	-477,6594	309,2454	0,6972796	0,5567822	434,1918	2,72392	0	-451,3981	172,561	0,5788734	0,5451183	546,8879	3,241621	0	51	-465	241						Untertest1.avi	0	880	547	72	111	-514	57	100	0	Content		-537	130	29982089	1077181180
29999	08:53:58.869	00:00:29.998	1801	-466,8749	298,0374	0,6981107	0,5610602	434,6111	2,690941	0	-438,5226	170,0199	0,5798876	0,5490682	546,931	3,203074	0	52	-453	234						Untertest1.avi	0	880	547	72	111	-465	178	100	0	Content		-525	123	29998716	1077197807
30015	08:53:58.885	00:00:30.015	1802	-467,8392	300,4837	0,6998984	0,5652896	437,4193	2,723781	0	-436,719	177,906	0,5815794	0,5533125	546,934	3,206105	0	52	-452	239						Untertest1.avi	0	880	547	72	111	-465	178	100	0	Content		-524	128	30015464	1077214555
30032	08:53:58.902	00:00:30.032	1803	-1024	-768	-1	-1	-1	-1	4	-240,3029	363,7446	0,5977125	0,5576839	460,0029	2,671207	0	52	-240	364						Untertest1.avi	0	880	547	72	111	-465	178	100	0	Content		-312	253	30032086	1077231177
30049	08:53:58.919	00:00:30.048	1804	-458,1743	323,4355	0,7021511	0,5738322	440,243	2,704748	0	-234,0249	356,391	0,597128	0,5623266	466,7932	2,683169	0	52	-346	340						Untertest1.avi	0	880	547	72	111	-465	178	100	0	Content		-418	229	30048708	1077247799
30065	08:53:58.935	00:00:30.065	1805	-533,4547	227,1719	0,7403422	0,5775144	548,3633	3,29943	0	-348,9984	216,6277	0,5820185	0,5675997	553,6194	3,220271	0	52	-441	222						Untertest1.avi	0	880	547	72	111	-465	178	100	0	Content		-513	111	30065334	1077264425
30082	08:53:58.952	00:00:30.082	1806	-263,5887	508,9144	0,7404419	0,5817264	548,3649	2,894999	0	-126,1895	335,8148	0,5804126	0,5746487	553,3187	3,03953	0	52	-195	422						Untertest1.avi	0	880	547	72	111	-465	178	100	0	Content		-267	311	30082082	1077281173
30099	08:53:58.969	00:00:30.098	1807	-1024	-768	-1	-1	-1	-1	4	-1024	-768	-1	-1	-1	-1	4		0	0						Untertest1.avi	0	880	547	72	111				0	Content		-72	-111	30098706	1077297797
30115	08:53:58.985	00:00:30.115	1808	-1024	-768	-1	-1	-1	-1	4	-1024	-768	-1	-1	-1	-1	4		0	0						Untertest1.avi	0	880	547	72	111				0	Content		-72	-111	30115318	1077314409
30132	08:53:59.002	00:00:30.131	1809	-1024	-768	-1	-1	-1	-1	4	-1024	-768	-1	-1	-1	-1	4		0	0						Untertest1.avi	0	880	547	72	111				0	Content		-72	-111	30131945	1077331036
30149	08:53:59.019	00:00:30.148	1810	-1024	-768	-1	-1	-1	-1	4	-1024	-768	-1	-1	-1	-1	4		0	0						Untertest1.avi	0	880	547	72	111				0	Content		-72	-111	30148697	1077347788
30165	08:53:59.035	00:00:30.165	1811	-1024	-768	-1	-1	-1	-1	4	-1024	-768	-1	-1	-1	-1	4		0	0						Untertest1.avi	0	880	547	72	111				0	Content		-72	-111	30165317	1077364408
30182	08:53:59.052	00:00:30.181	1812	-1024	-768	-1	-1	-1	-1	4	-1024	-768	-1	-1	-1	-1	4		0	0						Untertest1.avi	0	880	547	72	111				0	Content		-72	-111	30181943	1077381034
30199	08:53:59.069	00:00:30.198	1813	-1024	-768	-1	-1	-1	-1	4	-1024	-768	-1	-1	-1	-1	4		0	0						Untertest1.avi	0	880	547	72	111				0	Content		-72	-111	30198563	1077397654
30215	08:53:59.085	00:00:30.215	1814	-1024	-768	-1	-1	-1	-1	4	-1024	-768	-1	-1	-1	-1	4		0	0						Untertest1.avi	0	880	547	72	111				0	Content		-72	-111	30215312	1077414403
30232	08:53:59.102	00:00:30.231	1815	-1024	-768	-1	-1	-1	-1	4	-1024	-768	-1	-1	-1	-1	4		0	0						Untertest1.avi	0	880	547	72	111				0	Content		-72	-111	30231934	1077431025
30249	08:53:59.119	00:00:30.248	1816	-1024	-768	-1	-1	-1	-1	4	-1024	-768	-1	-1	-1	-1	4		0	0						Untertest1.avi	0	880	547	72	111				0	Content		-72	-111	30248557	1077447648
30265	08:53:59.135	00:00:30.265	1817	-1024	-768	-1	-1	-1	-1	4	-1024	-768	-1	-1	-1	-1	4		0	0						Untertest1.avi	0	880	547	72	111				0	Content		-72	-111	30265179	1077464270
30282	08:53:59.152	00:00:30.281	1818	-1024	-768	-1	-1	-1	-1	4	-1024	-768	-1	-1	-1	-1	4		0	0						Untertest1.avi	0	880	547	72	111				0	Content		-72	-111	30281929	1077481020
30299	08:53:59.169	00:00:30.298	1819	-1024	-768	-1	-1	-1	-1	4	-1024	-768	-1	-1	-1	-1	4		0	0						Untertest1.avi	0	880	547	72	111				0	Content		-72	-111	30298552	1077497643
30315	08:53:59.185	00:00:30.315	1820	-1024	-768	-1	-1	-1	-1	4	-1024	-768	-1	-1	-1	-1	4		0	0						Untertest1.avi	0	880	547	72	111				0	Content		-72	-111	30315173	1077514264
30332	08:53:59.202	00:00:30.331	1821	-1024	-768	-1	-1	-1	-1	4	-1024	-768	-1	-1	-1	-1	4		0	0						Untertest1.avi	0	880	547	72	111				0	Content		-72	-111	30331797	1077530888
30349	08:53:59.219	00:00:30.348	1822	-1024	-768	-1	-1	-1	-1	4	-1024	-768	-1	-1	-1	-1	4		0	0						Untertest1.avi	0	880	547	72	111				0	Content		-72	-111	30348544	1077547635
30365	08:53:59.235	00:00:30.365	1823	-1024	-768	-1	-1	-1	-1	4	-1024	-768	-1	-1	-1	-1	4		0	0						Untertest1.avi	0	880	547	72	111				0	Content		-72	-111	30365167	1077564258
30382	08:53:59.252	00:00:30.381	1824	-1024	-768	-1	-1	-1	-1	4	-1024	-768	-1	-1	-1	-1	4		0	0						Untertest1.avi	0	880	547	72	111				0	Content		-72	-111	30381793	1077580884
30398	08:53:59.268	00:00:30.398	1825	-1024	-768	-1	-1	-1	-1	4	-1024	-768	-1	-1	-1	-1	4		0	0						Untertest1.avi	0	880	547	72	111				0	Content		-72	-111	30398413	1077597504
30415	08:53:59.285	00:00:30.415	1826	-1024	-768	-1	-1	-1	-1	4	-1024	-768	-1	-1	-1	-1	4		0	0						Untertest1.avi	0	880	547	72	111				0	Content		-72	-111	30415161	1077614252
30432	08:53:59.302	00:00:30.431	1827	-1024	-768	-1	-1	-1	-1	4	-1024	-768	-1	-1	-1	-1	4		0	0						Untertest1.avi	0	880	547	72	111				0	Content		-72	-111	30431911	1077631002
30448	08:53:59.318	00:00:30.448	1828	-1024	-768	-1	-1	-1	-1	4	-1024	-768	-1	-1	-1	-1	4		0	0						Untertest1.avi	0	880	547	72	111				0	Content		-72	-111	30448410	1077647501
30465	08:53:59.335	00:00:30.465	1829	-1024	-768	-1	-1	-1	-1	4	-1024	-768	-1	-1	-1	-1	4		0	0						Untertest1.avi	0	880	547	72	111				0	Content		-72	-111	30465156	1077664247
30482	08:53:59.352	00:00:30.481	1830	-1024	-768	-1	-1	-1	-1	4	-1024	-768	-1	-1	-1	-1	4		0	0						Untertest1.avi	0	880	547	72	111				0	Content		-72	-111	30481780	1077680871
30499	08:53:59.369	00:00:30.498	1831	-1024	-768	-1	-1	-1	-1	4	-1024	-768	-1	-1	-1	-1	4		0	0						Untertest1.avi	0	880	547	72	111				0	Content		-72	-111	30498848	1077697939
30516	08:53:59.386	00:00:30.516	1832	-1024	-768	-1	-1	-1	-1	4	-1024	-768	-1	-1	-1	-1	4		0	0						Untertest1.avi	0	880	547	72	111				0	Content		-72	-111	30516220	1077715311
30533	08:53:59.403	00:00:30.533	1833	-1024	-768	-1	-1	-1	-1	4	-1024	-768	-1	-1	-1	-1	4		0	0						Untertest1.avi	0	880	547	72	111				0	Content		-72	-111	30533469	1077732560
30548	08:53:59.418	00:00:30.548	1834	-1024	-768	-1	-1	-1	-1	4	-1024	-768	-1	-1	-1	-1	4		0	0						Untertest1.avi	0	880	547	72	111				0	Content		-72	-111	30548400	1077747491
30565	08:53:59.435	00:00:30.565	1835	-1024	-768	-1	-1	-1	-1	4	-1024	-768	-1	-1	-1	-1	4		0	0						Untertest1.avi	0	880	547	72	111				0	Content		-72	-111	30565024	1077764115
30582	08:53:59.452	00:00:30.581	1836	-1024	-768	-1	-1	-1	-1	4	-1024	-768	-1	-1	-1	-1	4		0	0						Untertest1.avi	0	880	547	72	111				0	Content		-72	-111	30581770	1077780861
30598	08:53:59.468	00:00:30.598	1837	-1024	-768	-1	-1	-1	-1	4	-1024	-768	-1	-1	-1	-1	4		0	0						Untertest1.avi	0	880	547	72	111				0	Content		-72	-111	30598389	1077797480
30615	08:53:59.485	00:00:30.615	1838	-1024	-768	-1	-1	-1	-1	4	-1024	-768	-1	-1	-1	-1	4		0	0						Untertest1.avi	0	880	547	72	111				0	Content		-72	-111	30615012	1077814103
30632	08:53:59.502	00:00:30.631	1839	-1024	-768	-1	-1	-1	-1	4	-1024	-768	-1	-1	-1	-1	4		0	0						Untertest1.avi	0	880	547	72	111				0	Content		-72	-111	30631637	1077830728
30649	08:53:59.519	00:00:30.648	1840	-1024	-768	-1	-1	-1	-1	4	-1024	-768	-1	-1	-1	-1	4		0	0						Untertest1.avi	0	880	547	72	111				0	Content		-72	-111	30648830	1077847921
30666	08:53:59.536	00:00:30.666	1841	-1024	-768	-1	-1	-1	-1	4	-1024	-768	-1	-1	-1	-1	4		0	0						Untertest1.avi	0	880	547	72	111				0	Content		-72	-111	30666202	1077865293
30683	08:53:59.553	00:00:30.683	1842	-1024	-768	-1	-1	-1	-1	4	-1024	-768	-1	-1	-1	-1	4		0	0						Untertest1.avi	0	880	547	72	111				0	Content		-72	-111	30683450	1077882541
30698	08:53:59.568	00:00:30.698	1843	-1024	-768	-1	-1	-1	-1	4	-1024	-768	-1	-1	-1	-1	4		0	0						Untertest1.avi	0	880	547	72	111				0	Content		-72	-111	30698254	1077897345
30715	08:53:59.585	00:00:30.715	1844	-1024	-768	-1	-1	-1	-1	4	-1024	-768	-1	-1	-1	-1	4		0	0						Untertest1.avi	0	880	547	72	111				0	Content		-72	-111	30715003	1077914094
30732	08:53:59.602	00:00:30.731	1845	-1024	-768	-1	-1	-1	-1	4	-1024	-768	-1	-1	-1	-1	4		0	0						Untertest1.avi	0	880	547	72	111				0	Content		-72	-111	30731627	1077930718
30748	08:53:59.618	00:00:30.748	1846	-1024	-768	-1	-1	-1	-1	4	-1024	-768	-1	-1	-1	-1	4		0	0						Untertest1.avi	0	880	547	72	111				0	Content		-72	-111	30748249	1077947340
30765	08:53:59.635	00:00:30.764	1847	-1024	-768	-1	-1	-1	-1	4	-1024	-768	-1	-1	-1	-1	4		0	0						Untertest1.avi	0	880	547	72	111				0	Content		-72	-111	30764873	1077963964
30781	08:53:59.651	00:00:30.781	1848	-1024	-768	-1	-1	-1	-1	4	-1024	-768	-1	-1	-1	-1	4		0	0						Untertest1.avi	0	880	547	72	111				0	Content		-72	-111	30781496	1077980587
30799	08:53:59.669	00:00:30.798	1849	-1024	-768	-1	-1	-1	-1	4	-1024	-768	-1	-1	-1	-1	4		0	0						Untertest1.avi	0	880	547	72	111				0	Content		-72	-111	30798690	1077997781
30816	08:53:59.686	00:00:30.816	1850	-1024	-768	-1	-1	-1	-1	4	-1024	-768	-1	-1	-1	-1	4		0	0						Untertest1.avi	0	880	547	72	111				0	Content		-72	-111	30816063	1078015154
30833	08:53:59.703	00:00:30.833	1851	-1024	-768	-1	-1	-1	-1	4	-1024	-768	-1	-1	-1	-1	4		0	0						Untertest1.avi	0	880	547	72	111				0	Content		-72	-111	30833307	1078032398
30848	08:53:59.718	00:00:30.848	1852	-1024	-768	-1	-1	-1	-1	4	-1024	-768	-1	-1	-1	-1	4		0	0						Untertest1.avi	0	880	547	72	111				0	Content		-72	-111	30848232	1078047323
30865	08:53:59.735	00:00:30.864	1853	-1024	-768	-1	-1	-1	-1	4	-1024	-768	-1	-1	-1	-1	4		0	0						Untertest1.avi	0	880	547	72	111				0	Content		-72	-111	30864857	1078063948
30882	08:53:59.752	00:00:30.881	1854	-1024	-768	-1	-1	-1	-1	4	-1024	-768	-1	-1	-1	-1	4		0	0						Untertest1.avi	0	880	547	72	111				0	Content		-72	-111	30881605	1078080696
30898	08:53:59.768	00:00:30.898	1855	-1024	-768	-1	-1	-1	-1	4	-1024	-768	-1	-1	-1	-1	4		0	0						Untertest1.avi	0	880	547	72	111				0	Content		-72	-111	30898102	1078097193
30915	08:53:59.785	00:00:30.914	1856	-1024	-768	-1	-1	-1	-1	4	-1024	-768	-1	-1	-1	-1	4		0	0						Untertest1.avi	0	880	547	72	111				0	Content		-72	-111	30914849	1078113940
30931	08:53:59.801	00:00:30.931	1857	-1024	-768	-1	-1	-1	-1	4	-1024	-768	-1	-1	-1	-1	4		0	0						Untertest1.avi	0	880	547	72	111				0	Content		-72	-111	30931472	1078130563
30949	08:53:59.819	00:00:30.948	1858	-1024	-768	-1	-1	-1	-1	4	-1024	-768	-1	-1	-1	-1	4		0	0						Untertest1.avi	0	880	547	72	111				0	Content		-72	-111	30948541	1078147632
30966	08:53:59.836	00:00:30.965	1859	-1024	-768	-1	-1	-1	-1	4	-1024	-768	-1	-1	-1	-1	4		0	0						Untertest1.avi	0	880	547	72	111				0	Content		-72	-111	30965913	1078165004
30983	08:53:59.853	00:00:30.983	1860	-1024	-768	-1	-1	-1	-1	4	-1024	-768	-1	-1	-1	-1	4		0	0						Untertest1.avi	0	880	547	72	111				0	Content		-72	-111	30983285	1078182376
30998	08:53:59.868	00:00:30.998	1861	-1024	-768	-1	-1	-1	-1	4	-1024	-768	-1	-1	-1	-1	4		0	0						Untertest1.avi	0	880	547	72	111				0	Content		-72	-111	30998086	1078197177
31015	08:53:59.885	00:00:31.014	1862	-1024	-768	-1	-1	-1	-1	4	-1024	-768	-1	-1	-1	-1	4		0	0						Untertest1.avi	0	880	547	72	111				0	Content		-72	-111	31014710	1078213801
31031	08:53:59.901	00:00:31.031	1863	-1024	-768	-1	-1	-1	-1	4	-1024	-768	-1	-1	-1	-1	4		0	0						Untertest1.avi	0	880	547	72	111				0	Content		-72	-111	31031457	1078230548
31048	08:53:59.918	00:00:31.048	1864	-1024	-768	-1	-1	-1	-1	4	-1024	-768	-1	-1	-1	-1	4		0	0						Untertest1.avi	0	880	547	72	111				0	Content		-72	-111	31048079	1078247170
31065	08:53:59.935	00:00:31.064	1865	-1024	-768	-1	-1	-1	-1	4	-1024	-768	-1	-1	-1	-1	4		0	0						Untertest1.avi	0	880	547	72	111				0	Content		-72	-111	31064702	1078263793
31081	08:53:59.951	00:00:31.081	1866	-1024	-768	-1	-1	-1	-1	4	-1024	-768	-1	-1	-1	-1	4		0	0						Untertest1.avi	0	880	547	72	111				0	Content		-72	-111	31081324	1078280415
31099	08:53:59.969	00:00:31.098	1867	-1024	-768	-1	-1	-1	-1	4	-1024	-768	-1	-1	-1	-1	4		0	0						Untertest1.avi	0	880	547	72	111				0	Content		-72	-111	31098517	1078297608
31116	08:53:59.986	00:00:31.115	1868	-1024	-768	-1	-1	-1	-1	4	-1024	-768	-1	-1	-1	-1	4		0	0						Untertest1.avi	0	880	547	72	111				0	Content		-72	-111	31115766	1078314857
31133	08:54:00.003	00:00:31.133	1869	-1024	-768	-1	-1	-1	-1	4	-1024	-768	-1	-1	-1	-1	4		0	0						Untertest1.avi	0	880	547	72	111				0	Content		-72	-111	31133140	1078332231
31148	08:54:00.018	00:00:31.147	1870	-1024	-768	-1	-1	-1	-1	4	-1024	-768	-1	-1	-1	-1	4		0	0						Untertest1.avi	0	880	547	72	111				0	Content		-72	-111	31147942	1078347033
31165	08:54:00.035	00:00:31.164	1871	-1024	-768	-1	-1	-1	-1	4	-1024	-768	-1	-1	-1	-1	4		0	0						Untertest1.avi	0	880	547	72	111				0	Content		-72	-111	31164565	1078363656
31181	08:54:00.051	00:00:31.181	1872	-1024	-768	-1	-1	-1	-1	4	-1024	-768	-1	-1	-1	-1	4		0	0						Untertest1.avi	0	880	547	72	111				0	Content		-72	-111	31181312	1078380403
31198	08:54:00.068	00:00:31.197	1873	-1024	-768	-1	-1	-1	-1	4	-1024	-768	-1	-1	-1	-1	4		0	0						Untertest1.avi	0	880	547	72	111				0	Content		-72	-111	31197934	1078397025
31215	08:54:00.085	00:00:31.214	1874	-1024	-768	-1	-1	-1	-1	4	-1024	-768	-1	-1	-1	-1	4		0	0						Untertest1.avi	0	880	547	72	111				0	Content		-72	-111	31214554	1078413645
31231	08:54:00.101	00:00:31.231	1875	-1024	-768	-1	-1	-1	-1	4	-1024	-768	-1	-1	-1	-1	4		0	0						Untertest1.avi	0	880	547	72	111				0	Content		-72	-111	31231178	1078430269
31248	08:54:00.118	00:00:31.248	1876	-1024	-768	-1	-1	-1	-1	4	-1024	-768	-1	-1	-1	-1	4		0	0						Untertest1.avi	0	880	547	72	111				0	Content		-72	-111	31248372	1078447463
31266	08:54:00.136	00:00:31.265	1877	-1024	-768	-1	-1	-1	-1	4	-1024	-768	-1	-1	-1	-1	4		0	0						Untertest1.avi	0	880	547	72	111				0	Content		-72	-111	31265742	1078464833
31283	08:54:00.153	00:00:31.283	1878	-1024	-768	-1	-1	-1	-1	4	-1024	-768	-1	-1	-1	-1	4		0	0						Untertest1.avi	0	880	547	72	111				0	Content		-72	-111	31283016	1078482107
31298	08:54:00.168	00:00:31.297	1879	-1024	-768	-1	-1	-1	-1	4	-1024	-768	-1	-1	-1	-1	4		0	0						Untertest1.avi	0	880	547	72	111				0	Content		-72	-111	31297653	1078496744
31314	08:54:00.184	00:00:31.314	1880	-1024	-768	-1	-1	-1	-1	4	-1024	-768	-1	-1	-1	-1	4		0	0						Untertest1.avi	0	880	547	72	111				0	Content		-72	-111	31314400	1078513491
31331	08:54:00.201	00:00:31.331	1881	-1024	-768	-1	-1	-1	-1	4	-1024	-768	-1	-1	-1	-1	4		0	0						Untertest1.avi	0	880	547	72	111				0	Content		-72	-111	31331022	1078530113
31348	08:54:00.218	00:00:31.347	1882	-1024	-768	-1	-1	-1	-1	4	-1024	-768	-1	-1	-1	-1	4		0	0						Untertest1.avi	0	880	547	72	111				0	Content		-72	-111	31347779	1078546870
31364	08:54:00.234	00:00:31.364	1883	-1024	-768	-1	-1	-1	-1	4	-1024	-768	-1	-1	-1	-1	4		0	0						Untertest1.avi	0	880	547	72	111				0	Content		-72	-111	31364266	1078563357
31381	08:54:00.251	00:00:31.380	1884	-1024	-768	-1	-1	-1	-1	4	-1024	-768	-1	-1	-1	-1	4		0	0						Untertest1.avi	0	880	547	72	111				0	Content		-72	-111	31380890	1078579981
31398	08:54:00.268	00:00:31.398	1885	-1024	-768	-1	-1	-1	-1	4	-1024	-768	-1	-1	-1	-1	4		0	0						Untertest1.avi	0	880	547	72	111				0	Content		-72	-111	31398084	1078597175
31415	08:54:00.285	00:00:31.415	1886	-1024	-768	-1	-1	-1	-1	4	-1024	-768	-1	-1	-1	-1	4		0	0						Untertest1.avi	0	880	547	72	111				0	Content		-72	-111	31415457	1078614548
31433	08:54:00.303	00:00:31.432	1887	-1024	-768	-1	-1	-1	-1	4	-1024	-768	-1	-1	-1	-1	4		0	0						Untertest1.avi	0	880	547	72	111				0	Content		-72	-111	31432705	1078631796
31448	08:54:00.318	00:00:31.447	1888	-1024	-768	-1	-1	-1	-1	4	-1024	-768	-1	-1	-1	-1	4		0	0						Untertest1.avi	0	880	547	72	111				0	Content		-72	-111	31447631	1078646722
31464	08:54:00.334	00:00:31.464	1889	-1024	-768	-1	-1	-1	-1	4	-1024	-768	-1	-1	-1	-1	4		0	0						Untertest1.avi	0	880	547	72	111				0	Content		-72	-111	31464254	1078663345
31481	08:54:00.351	00:00:31.481	1890	-1024	-768	-1	-1	-1	-1	4	-1024	-768	-1	-1	-1	-1	4		0	0						Untertest1.avi	0	880	547	72	111				0	Content		-72	-111	31481002	1078680093
31498	08:54:00.368	00:00:31.497	1891	-1024	-768	-1	-1	-1	-1	4	-1024	-768	-1	-1	-1	-1	4		0	0						Untertest1.avi	0	880	547	72	111				0	Content		-72	-111	31497621	1078696712
31514	08:54:00.384	00:00:31.514	1892	-1024	-768	-1	-1	-1	-1	4	-1024	-768	-1	-1	-1	-1	4		0	0						Untertest1.avi	0	880	547	72	111				0	Content		-72	-111	31514245	1078713336
31531	08:54:00.401	00:00:31.530	1893	-1024	-768	-1	-1	-1	-1	4	-1024	-768	-1	-1	-1	-1	4		0	0						Untertest1.avi	0	880	547	72	111				0	Content		-72	-111	31530868	1078729959
31548	08:54:00.418	00:00:31.548	1894	-1024	-768	-1	-1	-1	-1	4	-1024	-768	-1	-1	-1	-1	4		0	0						Untertest1.avi	0	880	547	72	111				0	Content		-72	-111	31548063	1078747154
31565	08:54:00.435	00:00:31.565	1895	-1024	-768	-1	-1	-1	-1	4	-1024	-768	-1	-1	-1	-1	4		0	0						Untertest1.avi	0	880	547	72	111				0	Content		-72	-111	31565310	1078764401
31583	08:54:00.453	00:00:31.582	1896	-1024	-768	-1	-1	-1	-1	4	-1024	-768	-1	-1	-1	-1	4		0	0						Untertest1.avi	0	880	547	72	111				0	Content		-72	-111	31582680	1078781771
31597	08:54:00.467	00:00:31.597	1897	-1024	-768	-1	-1	-1	-1	4	-1024	-768	-1	-1	-1	-1	4		0	0						Untertest1.avi	0	880	547	72	111				0	Content		-72	-111	31597481	1078796572
31614	08:54:00.484	00:00:31.614	1898	-1024	-768	-1	-1	-1	-1	4	-1024	-768	-1	-1	-1	-1	4		0	0						Untertest1.avi	0	880	547	72	111				0	Content		-72	-111	31614107	1078813198
31631	08:54:00.501	00:00:31.630	1899	-1024	-768	-1	-1	-1	-1	4	-1024	-768	-1	-1	-1	-1	4		0	0						Untertest1.avi	0	880	547	72	111				0	Content		-72	-111	31630852	1078829943
31647	08:54:00.517	00:00:31.647	1900	-1024	-768	-1	-1	-1	-1	4	-1024	-768	-1	-1	-1	-1	4		0	0						Untertest1.avi	0	880	547	72	111				0	Content		-72	-111	31647476	1078846567
31664	08:54:00.534	00:00:31.664	1901	-1024	-768	-1	-1	-1	-1	4	-1024	-768	-1	-1	-1	-1	4		0	0						Untertest1.avi	0	880	547	72	111				0	Content		-72	-111	31664097	1078863188
31681	08:54:00.551	00:00:31.680	1902	-1024	-768	-1	-1	-1	-1	4	-1024	-768	-1	-1	-1	-1	4		0	0						Untertest1.avi	0	880	547	72	111				0	Content		-72	-111	31680731	1078879822
31698	08:54:00.568	00:00:31.697	1903	-1024	-768	-1	-1	-1	-1	4	-1024	-768	-1	-1	-1	-1	4		0	0						Untertest1.avi	0	880	547	72	111				0	Content		-72	-111	31697911	1078897002
31715	08:54:00.585	00:00:31.715	1904	-1024	-768	-1	-1	-1	-1	4	-1024	-768	-1	-1	-1	-1	4		0	0						Untertest1.avi	0	880	547	72	111				0	Content		-72	-111	31715286	1078914377
31733	08:54:00.603	00:00:31.732	1905	-1024	-768	-1	-1	-1	-1	4	-1024	-768	-1	-1	-1	-1	4		0	0						Untertest1.avi	0	880	547	72	111				0	Content		-72	-111	31732535	1078931626
31747	08:54:00.617	00:00:31.747	1906	-1024	-768	-1	-1	-1	-1	4	-1024	-768	-1	-1	-1	-1	4		0	0						Untertest1.avi	0	880	547	72	111				0	Content		-72	-111	31747339	1078946430
31764	08:54:00.634	00:00:31.764	1907	-1024	-768	-1	-1	-1	-1	4	-1024	-768	-1	-1	-1	-1	4		0	0						Untertest1.avi	0	880	547	72	111				0	Content		-72	-111	31764086	1078963177
31781	08:54:00.651	00:00:31.780	1908	-1024	-768	-1	-1	-1	-1	4	-1024	-768	-1	-1	-1	-1	4		0	0						Untertest1.avi	0	880	547	72	111				0	Content		-72	-111	31780719	1078979810
31797	08:54:00.667	00:00:31.797	1909	-1024	-768	-1	-1	-1	-1	4	-1024	-768	-1	-1	-1	-1	4		0	0						Untertest1.avi	0	880	547	72	111				0	Content		-72	-111	31797329	1078996420
31814	08:54:00.684	00:00:31.813	1910	-1024	-768	-1	-1	-1	-1	4	-1024	-768	-1	-1	-1	-1	4		0	0						Untertest1.avi	0	880	547	72	111				0	Content		-72	-111	31813951	1079013042
31831	08:54:00.701	00:00:31.830	1911	-1024	-768	-1	-1	-1	-1	4	-1024	-768	-1	-1	-1	-1	4		0	0						Untertest1.avi	0	880	547	72	111				0	Content		-72	-111	31830573	1079029664
31848	08:54:00.718	00:00:31.847	1912	-1024	-768	-1	-1	-1	-1	4	-1024	-768	-1	-1	-1	-1	4		0	0						Untertest1.avi	0	880	547	72	111				0	Content		-72	-111	31847767	1079046858
31865	08:54:00.735	00:00:31.865	1913	-1024	-768	-1	-1	-1	-1	4	-1024	-768	-1	-1	-1	-1	4		0	0						Untertest1.avi	0	880	547	72	111				0	Content		-72	-111	31865141	1079064232
31882	08:54:00.752	00:00:31.882	1914	-1024	-768	-1	-1	-1	-1	4	-1024	-768	-1	-1	-1	-1	4		0	0						Untertest1.avi	0	880	547	72	111				0	Content		-72	-111	31882389	1079081480
31897	08:54:00.767	00:00:31.897	1915	-1024	-768	-1	-1	-1	-1	4	-1024	-768	-1	-1	-1	-1	4		0	0						Untertest1.avi	0	880	547	72	111				0	Content		-72	-111	31897315	1079096406
31914	08:54:00.784	00:00:31.913	1916	-1024	-768	-1	-1	-1	-1	4	-1024	-768	-1	-1	-1	-1	4		0	0						Untertest1.avi	0	880	547	72	111				0	Content		-72	-111	31913937	1079113028
31931	08:54:00.801	00:00:31.930	1917	-1024	-768	-1	-1	-1	-1	4	-1024	-768	-1	-1	-1	-1	4		0	0						Untertest1.avi	0	880	547	72	111				0	Content		-72	-111	31930695	1079129786
31947	08:54:00.817	00:00:31.947	1918	-1024	-768	-1	-1	-1	-1	4	-1024	-768	-1	-1	-1	-1	4		0	0						Untertest1.avi	0	880	547	72	111				0	Content		-72	-111	31947304	1079146395
31964	08:54:00.834	00:00:31.963	1919	-1024	-768	-1	-1	-1	-1	4	-1024	-768	-1	-1	-1	-1	4		0	0						Untertest1.avi	0	880	547	72	111				0	Content		-72	-111	31963924	1079163015
31981	08:54:00.851	00:00:31.980	1920	-1024	-768	-1	-1	-1	-1	4	-1024	-768	-1	-1	-1	-1	4		0	0						Untertest1.avi	0	880	547	72	111				0	Content		-72	-111	31980548	1079179639
31998	08:54:00.868	00:00:31.997	1921	-1024	-768	-1	-1	-1	-1	4	-1024	-768	-1	-1	-1	-1	4		0	0						Untertest1.avi	0	880	547	72	111				0	Content		-72	-111	31997615	1079196706
32015	08:54:00.885	00:00:32.014	1922	-1024	-768	-1	-1	-1	-1	4	-1024	-768	-1	-1	-1	-1	4		0	0						Untertest1.avi	0	880	547	72	111				0	Content		-72	-111	32014987	1079214078
32032	08:54:00.902	00:00:32.032	1923	-1024	-768	-1	-1	-1	-1	4	-1024	-768	-1	-1	-1	-1	4		0	0						Untertest1.avi	0	880	547	72	111				0	Content		-72	-111	32032235	1079231326
32047	08:54:00.917	00:00:32.047	1924	-1024	-768	-1	-1	-1	-1	4	-1024	-768	-1	-1	-1	-1	4		0	0						Untertest1.avi	0	880	547	72	111				0	Content		-72	-111	32047161	1079246252
32064	08:54:00.934	00:00:32.063	1925	-1024	-768	-1	-1	-1	-1	4	-1024	-768	-1	-1	-1	-1	4		0	0						Untertest1.avi	0	880	547	72	111				0	Content		-72	-111	32063780	1079262871
32081	08:54:00.951	00:00:32.080	1926	-1024	-768	-1	-1	-1	-1	4	-1024	-768	-1	-1	-1	-1	4		0	0						Untertest1.avi	0	880	547	72	111				0	Content		-72	-111	32080530	1079279621
32097	08:54:00.967	00:00:32.097	1927	-1024	-768	-1	-1	-1	-1	4	-1024	-768	-1	-1	-1	-1	4		0	0						Untertest1.avi	0	880	547	72	111				0	Content		-72	-111	32097152	1079296243
32114	08:54:00.984	00:00:32.113	1928	-1024	-768	-1	-1	-1	-1	4	-1024	-768	-1	-1	-1	-1	4		0	0						Untertest1.avi	0	880	547	72	111				0	Content		-72	-111	32113694	1079312785
32131	08:54:01.001	00:00:32.130	1929	-1024	-768	-1	-1	-1	-1	4	-1024	-768	-1	-1	-1	-1	4		0	0						Untertest1.avi	0	880	547	72	111				0	Content		-72	-111	32130569	1079329660
32147	08:54:01.017	00:00:32.147	1930	-1024	-768	-1	-1	-1	-1	4	-1024	-768	-1	-1	-1	-1	4		0	0						Untertest1.avi	0	880	547	72	111				0	Content		-72	-111	32147236	1079346327
32164	08:54:01.034	00:00:32.163	1931	-1024	-768	-1	-1	-1	-1	4	-1024	-768	-1	-1	-1	-1	4		0	0						Untertest1.avi	0	880	547	72	111				0	Content		-72	-111	32163903	1079362994
32181	08:54:01.051	00:00:32.180	1932	-1024	-768	-1	-1	-1	-1	4	-1024	-768	-1	-1	-1	-1	4		0	0						Untertest1.avi	0	880	547	72	111				0	Content		-72	-111	32180915	1079380006
32198	08:54:01.068	00:00:32.197	1933	-1024	-768	-1	-1	-1	-1	4	-1024	-768	-1	-1	-1	-1	4		0	0						Untertest1.avi	0	880	547	72	111				0	Content		-72	-111	32197582	1079396673
32214	08:54:01.084	00:00:32.214	1934	-1024	-768	-1	-1	-1	-1	4	-1024	-768	-1	-1	-1	-1	4		0	0						Untertest1.avi	0	880	547	72	111				0	Content		-72	-111	32214249	1079413340
32232	08:54:01.102	00:00:32.231	1935	-1024	-768	-1	-1	-1	-1	4	-1024	-768	-1	-1	-1	-1	4		0	0						Untertest1.avi	0	880	547	72	111				0	Content		-72	-111	32231529	1079430620
32248	08:54:01.118	00:00:32.248	1936	-1024	-768	-1	-1	-1	-1	4	-1024	-768	-1	-1	-1	-1	4		0	0						Untertest1.avi	0	880	547	72	111				0	Content		-72	-111	32248196	1079447287
32264	08:54:01.134	00:00:32.264	1937	-1024	-768	-1	-1	-1	-1	4	-1024	-768	-1	-1	-1	-1	4		0	0						Untertest1.avi	0	880	547	72	111				0	Content		-72	-111	32264445	1079463536
32281	08:54:01.151	00:00:32.281	1938	-1024	-768	-1	-1	-1	-1	4	-1024	-768	-1	-1	-1	-1	4		0	0						Untertest1.avi	0	880	547	72	111				0	Content		-72	-111	32281112	1079480203
32298	08:54:01.168	00:00:32.297	1939	-1024	-768	-1	-1	-1	-1	4	-1024	-768	-1	-1	-1	-1	4		0	0						Untertest1.avi	0	880	547	72	111				0	Content		-72	-111	32297778	1079496869
32314	08:54:01.184	00:00:32.313	1940	-1024	-768	-1	-1	-1	-1	4	-1024	-768	-1	-1	-1	-1	4		0	0						Untertest1.avi	0	880	547	72	111				0	Content		-72	-111	32313575	1079512666
32330	08:54:01.200	00:00:32.330	1941	-1024	-768	-1	-1	-1	-1	4	-1024	-768	-1	-1	-1	-1	4		0	0						Untertest1.avi	0	880	547	72	111				0	Content		-72	-111	32330193	1079529284
32347	08:54:01.217	00:00:32.346	1942	-1024	-768	-1	-1	-1	-1	4	-1024	-768	-1	-1	-1	-1	4		0	0						Untertest1.avi	0	880	547	72	111				0	Content		-72	-111	32346926	1079546017
32364	08:54:01.234	00:00:32.363	1943	-1024	-768	-1	-1	-1	-1	4	-1024	-768	-1	-1	-1	-1	4		0	0						Untertest1.avi	0	880	547	72	111				0	Content		-72	-111	32363550	1079562641
32380	08:54:01.250	00:00:32.380	1944	-1024	-768	-1	-1	-1	-1	4	-1024	-768	-1	-1	-1	-1	4		0	0						Untertest1.avi	0	880	547	72	111				0	Content		-72	-111	32380217	1079579308
32397	08:54:01.267	00:00:32.396	1945	-1024	-768	-1	-1	-1	-1	4	-1024	-768	-1	-1	-1	-1	4		0	0						Untertest1.avi	0	880	547	72	111				0	Content		-72	-111	32396885	1079595976
32414	08:54:01.284	00:00:32.413	1946	-1024	-768	-1	-1	-1	-1	4	-1024	-768	-1	-1	-1	-1	4		0	0						Untertest1.avi	0	880	547	72	111				0	Content		-72	-111	32413552	1079612643
32430	08:54:01.300	00:00:32.430	1947	-1024	-768	-1	-1	-1	-1	4	-1024	-768	-1	-1	-1	-1	4		0	0						Untertest1.avi	0	880	547	72	111				0	Content		-72	-111	32430387	1079629478
32447	08:54:01.317	00:00:32.447	1948	-1024	-768	-1	-1	-1	-1	4	-1024	-768	-1	-1	-1	-1	4		0	0						Untertest1.avi	0	880	547	72	111				0	Content		-72	-111	32447054	1079646145
32464	08:54:01.334	00:00:32.463	1949	-1024	-768	-1	-1	-1	-1	4	-1024	-768	-1	-1	-1	-1	4		0	0						Untertest1.avi	0	880	547	72	111				0	Content		-72	-111	32463721	1079662812
32481	08:54:01.351	00:00:32.480	1950	-1024	-768	-1	-1	-1	-1	4	-1024	-768	-1	-1	-1	-1	4		0	0						Untertest1.avi	0	880	547	72	111				0	Content		-72	-111	32480889	1079679980
32498	08:54:01.368	00:00:32.497	1951	-1024	-768	-1	-1	-1	-1	4	-1024	-768	-1	-1	-1	-1	4		0	0						Untertest1.avi	0	880	547	72	111				0	Content		-72	-111	32497556	1079696647
32515	08:54:01.385	00:00:32.514	1952	-1024	-768	-1	-1	-1	-1	4	-1024	-768	-1	-1	-1	-1	4		0	0						Untertest1.avi	0	880	547	72	111				0	Content		-72	-111	32514596	1079713687
32531	08:54:01.401	00:00:32.531	1953	-1024	-768	-1	-1	-1	-1	4	-1024	-768	-1	-1	-1	-1	4		0	0						Untertest1.avi	0	880	547	72	111				0	Content		-72	-111	32531263	1079730354
32548	08:54:01.418	00:00:32.547	1954	-1024	-768	-1	-1	-1	-1	4	-1024	-768	-1	-1	-1	-1	4		0	0						Untertest1.avi	0	880	547	72	111				0	Content		-72	-111	32547930	1079747021
32564	08:54:01.434	00:00:32.563	1955	-1024	-768	-1	-1	-1	-1	4	-1024	-768	-1	-1	-1	-1	4		0	0						Untertest1.avi	0	880	547	72	111				0	Content		-72	-111	32563986	1079763077
32581	08:54:01.451	00:00:32.580	1956	-1024	-768	-1	-1	-1	-1	4	-1024	-768	-1	-1	-1	-1	4		0	0						Untertest1.avi	0	880	547	72	111				0	Content		-72	-111	32580653	1079779744
32597	08:54:01.467	00:00:32.596	1957	-1024	-768	-1	-1	-1	-1	4	-1024	-768	-1	-1	-1	-1	4		0	0						Untertest1.avi	0	880	547	72	111				0	Content		-72	-111	32596786	1079795877
32613	08:54:01.483	00:00:32.613	1958	-1024	-768	-1	-1	-1	-1	4	-1024	-768	-1	-1	-1	-1	4		0	0						Untertest1.avi	0	880	547	72	111				0	Content		-72	-111	32613407	1079812498
32630	08:54:01.500	00:00:32.630	1959	-1024	-768	-1	-1	-1	-1	4	-1024	-768	-1	-1	-1	-1	4		0	0						Untertest1.avi	0	880	547	72	111				0	Content		-72	-111	32630059	1079829150
32647	08:54:01.517	00:00:32.646	1960	-1024	-768	-1	-1	-1	-1	4	-1024	-768	-1	-1	-1	-1	4		0	0						Untertest1.avi	0	880	547	72	111				0	Content		-72	-111	32646726	1079845817
32663	08:54:01.533	00:00:32.663	1961	-1024	-768	-1	-1	-1	-1	4	-1024	-768	-1	-1	-1	-1	4		0	0						Untertest1.avi	0	880	547	72	111				0	Content		-72	-111	32663372	1079862463
32680	08:54:01.550	00:00:32.680	1962	-1024	-768	-1	-1	-1	-1	4	-1024	-768	-1	-1	-1	-1	4		0	0						Untertest1.avi	0	880	547	72	111				0	Content		-72	-111	32680039	1079879130
32697	08:54:01.567	00:00:32.696	1963	-1024	-768	-1	-1	-1	-1	4	-1024	-768	-1	-1	-1	-1	4		0	0						Untertest1.avi	0	880	547	72	111				0	Content		-72	-111	32696706	1079895797
32713	08:54:01.583	00:00:32.713	1964	-1024	-768	-1	-1	-1	-1	4	-1024	-768	-1	-1	-1	-1	4		0	0						Untertest1.avi	0	880	547	72	111				0	Content		-72	-111	32713358	1079912449
32730	08:54:01.600	00:00:32.730	1965	-1024	-768	-1	-1	-1	-1	4	-1024	-768	-1	-1	-1	-1	4		0	0						Untertest1.avi	0	880	547	72	111				0	Content		-72	-111	32730025	1079929116
32747	08:54:01.617	00:00:32.746	1966	-1024	-768	-1	-1	-1	-1	4	-1024	-768	-1	-1	-1	-1	4		0	0						Untertest1.avi	0	880	547	72	111				0	Content		-72	-111	32746692	1079945783
32763	08:54:01.633	00:00:32.763	1967	-1024	-768	-1	-1	-1	-1	4	-1024	-768	-1	-1	-1	-1	4		0	0						Untertest1.avi	0	880	547	72	111				0	Content		-72	-111	32763295	1079962386
32780	08:54:01.650	00:00:32.779	1968	-1024	-768	-1	-1	-1	-1	4	-1024	-768	-1	-1	-1	-1	4		0	0						Untertest1.avi	0	880	547	72	111				0	Content		-72	-111	32779962	1079979053
32797	08:54:01.667	00:00:32.796	1969	-1024	-768	-1	-1	-1	-1	4	-1024	-768	-1	-1	-1	-1	4		0	0						Untertest1.avi	0	880	547	72	111				0	Content		-72	-111	32796615	1079995706
32813	08:54:01.683	00:00:32.813	1970	-1024	-768	-1	-1	-1	-1	4	-1024	-768	-1	-1	-1	-1	4		0	0						Untertest1.avi	0	880	547	72	111				0	Content		-72	-111	32813282	1080012373
32830	08:54:01.700	00:00:32.829	1971	-1024	-768	-1	-1	-1	-1	4	-1024	-768	-1	-1	-1	-1	4		0	0						Untertest1.avi	0	880	547	72	111				0	Content		-72	-111	32829889	1080028980
32847	08:54:01.717	00:00:32.846	1972	-1024	-768	-1	-1	-1	-1	4	-1024	-768	-1	-1	-1	-1	4		0	0						Untertest1.avi	0	880	547	72	111				0	Content		-72	-111	32846575	1080045666
32863	08:54:01.733	00:00:32.863	1973	-1024	-768	-1	-1	-1	-1	4	-1024	-768	-1	-1	-1	-1	4		0	0						Untertest1.avi	0	880	547	72	111				0	Content		-72	-111	32863242	1080062333
32880	08:54:01.750	00:00:32.879	1974	-1024	-768	-1	-1	-1	-1	4	-1024	-768	-1	-1	-1	-1	4		0	0						Untertest1.avi	0	880	547	72	111				0	Content		-72	-111	32879874	1080078965
32897	08:54:01.767	00:00:32.896	1975	-1024	-768	-1	-1	-1	-1	4	-1024	-768	-1	-1	-1	-1	4		0	0						Untertest1.avi	0	880	547	72	111				0	Content		-72	-111	32896541	1080095632
32913	08:54:01.783	00:00:32.913	1976	-1024	-768	-1	-1	-1	-1	4	-1024	-768	-1	-1	-1	-1	4		0	0						Untertest1.avi	0	880	547	72	111				0	Content		-72	-111	32913209	1080112300
32930	08:54:01.800	00:00:32.929	1977	-1024	-768	-1	-1	-1	-1	4	-1024	-768	-1	-1	-1	-1	4		0	0						Untertest1.avi	0	880	547	72	111				0	Content		-72	-111	32929876	1080128967
32947	08:54:01.817	00:00:32.946	1978	-1024	-768	-1	-1	-1	-1	4	-1024	-768	-1	-1	-1	-1	4		0	0						Untertest1.avi	0	880	547	72	111				0	Content		-72	-111	32946501	1080145592
32963	08:54:01.833	00:00:32.963	1979	-1024	-768	-1	-1	-1	-1	4	-1024	-768	-1	-1	-1	-1	4		0	0						Untertest1.avi	0	880	547	72	111				0	Content		-72	-111	32963168	1080162259
[truncated: 1,654 more rows]
