# Supplementary material for: Gaze Duration Biases for Colours in Combination with Dissonant and Consonant Sounds: A Comparative Eye-Tracking Study with Orangutans
Source: PLoS One. 2015 Oct 14;10(10):e0139894. doi: 10.1371/journal.pone.0139894 (PMC4605782; doi:10.1371/journal.pone.0139894)
Supplement: S1 Data — (ZIP) [file pone.0139894.s004.zip › Plos ColourSound Data/Apes/Farben_Musik_U1/Rec 47-All-Data.tsv]

System Properties:
Operating System:	Microsoft Windows NT 6.1.7601 Service Pack 1
System User Name:	tobiiadmin
Machine Name:	LOE7690LAP
Data properties:
Recording name:	Rec 47
Recording date:	09.03.2014
Recording time:	08:54:54
Recording resolution:	1024 x 768
Export date:	09.03.2014
Export time:	12:19:33
Participant:	Raia_S3
Filter settings:
Eye: Average
Validity: Normal
Fixation filter: Tobii fixation filter
Velocity threshold: 35
Distance threshold: 35
Timestamp	DateTimeStamp	DateTimeStampStartOffset	Number	GazePointXLeft	GazePointYLeft	CamXLeft	CamYLeft	DistanceLeft	PupilLeft	ValidityLeft	GazePointXRight	GazePointYRight	CamXRight	CamYRight	DistanceRight	PupilRight	ValidityRight	FixationIndex	GazePointX	GazePointY	Event	EventKey	Data1	Data2	Descriptor	StimuliName	StimuliID	MediaWidth	MediaHeight	MediaPosX	MediaPosY	MappedFixationPointX	MappedFixationPointY	FixationDuration	AoiIds	AoiNames	WebGroupImage	MappedGazeDataPointX	MappedGazeDataPointY	MicroSecondTimestamp	AbsoluteMicroSecondTimestamp
6	08:54:54.067	00:00:00.005	0	1530,07	730,7668	0,6495793	0,4838604	494,6449	3,270681	0	1524,942	837,653	0,4789915	0,5543174	405,2356	2,559661	0	0	1528	784						No media	0	1024	768	0	0	1553	784	1121	0	Content		1528	784	5861	1132393658
22	08:54:54.083	00:00:00.022	1	1560,393	738,3585	0,6514522	0,4837561	498,5586	3,290183	0	1526,651	849,4118	0,4799338	0,5545227	405,8262	2,534781	0	0	1544	794						No media	0	1024	768	0	0	1553	784	1121	0	Content		1544	794	22483	1132410280
39	08:54:54.100	00:00:00.039	2	1517,03	735,5506	0,6500945	0,4835427	491,4097	3,250019	0	1626,858	835,7302	0,4891385	0,5548825	436,6039	2,786265	0	0	1572	786						No media	0	1024	768	0	0	1553	784	1121	0	Content		1572	786	39107	1132426904
56	08:54:54.117	00:00:00.055	3	1556,772	731,2685	0,6529754	0,4831419	499,3266	3,338026	0	1507,856	842,0828	0,4802813	0,5545805	402,0827	2,523443	0	0	1532	787						No media	0	1024	768	0	0	1553	784	1121	0	Content		1532	787	55731	1132443528
72	08:54:54.133	00:00:00.072	4	1543,066	742,2656	0,652118	0,4827679	494,4933	3,279673	0	1634,601	826,543	0,4905175	0,5545818	436,7456	2,73526	0	0	1589	784						No media	0	1024	768	0	0	1553	784	1121	0	Content		1589	784	72479	1132460276
89	08:54:54.150	00:00:00.089	5	1552,432	730,0105	0,6527886	0,4824637	495,2283	3,248351	0	1539,41	834,5872	0,4836651	0,5542368	409,5575	2,587314	0	0	1546	782						No media	0	1024	768	0	0	1553	784	1121	0	Content		1546	782	89102	1132476899
106	08:54:54.167	00:00:00.105	6	1521,453	735,1306	0,6529053	0,4820578	494,0839	3,238266	0	1502,384	842,7156	0,4818488	0,5541083	401,5887	2,548146	0	0	1512	789						No media	0	1024	768	0	0	1553	784	1121	0	Content		1512	789	105722	1132493519
122	08:54:54.183	00:00:00.122	7	1528,643	748,0619	0,6530658	0,4816709	493,1197	3,296669	0	1499,642	837,3478	0,4822878	0,5540241	401,3289	2,536538	0	0	1514	793						No media	0	1024	768	0	0	1553	784	1121	0	Content		1514	793	122348	1132510145
139	08:54:54.200	00:00:00.139	8	1539,758	734,3199	0,6534786	0,4812258	492,9578	3,268081	0	1503,647	839,8094	0,4832796	0,5539344	402,9176	2,541077	0	0	1522	787						No media	0	1024	768	0	0	1553	784	1121	0	Content		1522	787	139096	1132526893
156	08:54:54.217	00:00:00.155	9	1529,979	726,8322	0,6539623	0,4808702	492,7172	3,241772	0	1503,428	837,121	0,4842986	0,5538043	403,9738	2,550237	0	0	1517	782						No media	0	1024	768	0	0	1553	784	1121	0	Content		1517	782	155717	1132543514
172	08:54:54.233	00:00:00.172	10	1564,218	737,9047	0,6556221	0,4805143	495,8723	3,24206	0	1609,927	832,8563	0,4932512	0,553926	433,8092	2,693383	0	0	1587	785						No media	0	1024	768	0	0	1553	784	1121	0	Content		1587	785	172338	1132560135
189	08:54:54.250	00:00:00.189	11	1569,111	743,5086	0,6569306	0,4802825	497,5625	3,25919	0	1503,22	836,453	0,4845422	0,5536536	400,0519	2,476904	0	0	1536	790						No media	0	1024	768	0	0	1553	784	1121	0	Content		1536	790	189087	1132576884
206	08:54:54.267	00:00:00.205	12	1527,547	736,1812	0,6560555	0,480191	492,3928	3,203709	0	1629,767	831,6982	0,4951584	0,5538003	435,5389	2,708385	0	0	1579	784						No media	0	1024	768	0	0	1553	784	1121	0	Content		1579	784	205709	1132593506
222	08:54:54.283	00:00:00.222	13	1533,757	740,6558	0,6569313	0,4800672	493,3656	3,174708	0	1489,664	838,8349	0,4850156	0,5535221	397,3534	2,460366	0	0	1512	790						No media	0	1024	768	0	0	1553	784	1121	0	Content		1512	790	222330	1132610127
239	08:54:54.300	00:00:00.238	14	1567,446	734,7117	0,658815	0,4798939	497,6254	3,256963	0	1606,32	827,4625	0,495133	0,5536982	430,9656	2,612265	0	0	1587	781						No media	0	1024	768	0	0	1553	784	1121	0	Content		1587	781	238954	1132626751
256	08:54:54.317	00:00:00.255	15	1551,594	728,1132	0,6589114	0,4796704	496,7315	3,195315	0	1504,236	837,5814	0,4872462	0,5533873	401,2993	2,459897	0	0	1528	783						No media	0	1024	768	0	0	1553	784	1121	0	Content		1528	783	255703	1132643500
272	08:54:54.333	00:00:00.272	16	-1024	-768	-1	-1	-1	-1	4	1491,299	838,7056	0,4870054	0,5530651	398,697	2,469244	0	0	1491	839						No media	0	1024	768	0	0	1553	784	1121	0	Content		1491	839	272327	1132660124
289	08:54:54.350	00:00:00.288	17	1520,64	730,9608	0,6591825	0,4789124	493,8118	3,213981	0	1488,875	841,1754	0,4874271	0,5527804	398,0512	2,458671	0	0	1505	786						No media	0	1024	768	0	0	1553	784	1121	0	Content		1505	786	288730	1132676527
305	08:54:54.366	00:00:00.305	18	1510,697	734,1246	0,6588765	0,4787537	491,0094	3,218745	0	1632,001	827,8585	0,4995839	0,5530314	439,5012	2,698091	0	0	1571	781						No media	0	1024	768	0	0	1553	784	1121	0	Content		1571	781	305347	1132693144
322	08:54:54.383	00:00:00.322	19	1543,498	738,2681	0,6610585	0,4788793	497,6665	3,198724	0	1485,112	847,8463	0,488121	0,5530795	397,9915	2,456808	0	0	1514	793						No media	0	1024	768	0	0	1553	784	1121	0	Content		1514	793	322090	1132709887
339	08:54:54.400	00:00:00.338	20	1565,815	738,0798	0,661161	0,4791301	497,2805	3,21912	0	1478,858	836,3943	0,4876405	0,5534864	395,7041	2,413551	0	0	1522	787						No media	0	1024	768	0	0	1553	784	1121	0	Content		1522	787	338706	1132726503
355	08:54:54.416	00:00:00.355	21	1534,969	736,4593	0,6601143	0,4793287	493,2616	3,228035	0	1603,326	832,5166	0,4983483	0,5539295	432,5838	2,672992	0	0	1569	784						No media	0	1024	768	0	0	1553	784	1121	0	Content		1569	784	355320	1132743117
372	08:54:54.433	00:00:00.371	22	1545,317	731,1435	0,6601168	0,4794296	492,953	3,169324	0	1612,02	832,0328	0,4995191	0,553929	436,4281	2,705725	0	0	1579	782						No media	0	1024	768	0	0	1553	784	1121	0	Content		1579	782	371940	1132759737
389	08:54:54.450	00:00:00.388	23	1569,487	738,7738	0,6611939	0,4791927	496,0855	3,220612	0	1481,196	842,1256	0,4876441	0,5533853	394,3293	2,419977	0	0	1525	790						No media	0	1024	768	0	0	1553	784	1121	0	Content		1525	790	388679	1132776476
405	08:54:54.466	00:00:00.405	24	1536,929	733,426	0,6608027	0,4786798	494,6656	3,240869	0	1499,35	842,3478	0,4879211	0,5528577	395,086	2,412171	0	0	1518	788						No media	0	1024	768	0	0	1553	784	1121	0	Content		1518	788	405297	1132793094
422	08:54:54.483	00:00:00.421	25	1536,979	742,274	0,6609537	0,4779912	495,7097	3,27493	0	1465,94	837,9033	0,4878222	0,5522308	394,829	2,451558	0	0	1501	790						No media	0	1024	768	0	0	1553	784	1121	0	Content		1501	790	421912	1132809709
439	08:54:54.500	00:00:00.438	26	1544,956	730,9772	0,6607677	0,4772491	495,4669	3,214448	0	1620,635	833,3908	0,4999007	0,55172	437,6594	2,699293	0	0	1583	782						No media	0	1024	768	0	0	1553	784	1121	0	Content		1583	782	438527	1132826324
440	08:54:54.501																				MovieStart	128	0	0	Untertest1.avi
455	08:54:54.516	00:00:00.455	27	1552,322	719,3575	0,6611621	0,476677	497,0443	3,248731	0	1612,039	827,0879	0,4994898	0,5513332	436,3363	2,702774	0	0	1582	773						Untertest1.avi	0	880	547	72	111	1481	673	1121	0	Content		1510	662	455268	1132843065
472	08:54:54.533	00:00:00.471	28	1546,643	739,2979	0,6607335	0,4763038	495,8724	3,27557	0	1615,014	835,058	0,4991271	0,5510417	435,1872	2,698038	0	0	1581	787						Untertest1.avi	0	880	547	72	111	1481	673	1121	0	Content		1509	676	471887	1132859684
489	08:54:54.550	00:00:00.488	29	1544,831	736,3401	0,6610277	0,4760446	497,03	3,296816	0	1499,1	837,7612	0,4889311	0,5506622	399,4956	2,498611	0	0	1522	787						Untertest1.avi	0	880	547	72	111	1481	673	1121	0	Content		1450	676	488501	1132876298
505	08:54:54.566	00:00:00.505	30	1518,106	737,6394	0,6597491	0,4756563	492,9642	3,241101	0	1497,992	836,928	0,4888816	0,5502169	399,3468	2,475237	0	0	1508	787						Untertest1.avi	0	880	547	72	111	1481	673	1121	0	Content		1436	676	505120	1132892917
522	08:54:54.583	00:00:00.521	31	1534,328	736,58	0,6607729	0,4750001	495,9848	3,269306	0	1623,764	829,8093	0,4992305	0,549759	435,5386	2,71018	0	0	1579	783						Untertest1.avi	0	880	547	72	111	1481	673	1121	0	Content		1507	672	521864	1132909661
538	08:54:54.599	00:00:00.538	32	1559,271	728,995	0,6612903	0,4740837	497,3305	3,243276	0	1609,164	831,4429	0,4995744	0,5487567	436,4822	2,69348	0	0	1584	780						Untertest1.avi	0	880	547	72	111	1481	673	1121	0	Content		1512	669	538475	1132926272
555	08:54:54.616	00:00:00.555	33	1523,603	730,8552	0,6608668	0,4732696	495,5597	3,309678	0	1488,761	850,7333	0,4877881	0,5475357	394,7238	2,499703	0	0	1506	791						Untertest1.avi	0	880	547	72	111	1481	673	1121	0	Content		1434	680	555091	1132942888
572	08:54:54.633	00:00:00.571	34	1548,682	731,8473	0,6608739	0,4726606	494,9416	3,278857	0	1585,576	830,4512	0,4982949	0,5470561	430,8967	2,709376	0	0	1567	781						Untertest1.avi	0	880	547	72	111	1481	673	1121	0	Content		1495	670	571709	1132959506
588	08:54:54.649	00:00:00.588	35	1519,88	743,0137	0,6595377	0,4722894	490,7151	3,28314	0	1603,824	836,7588	0,4991608	0,5465618	433,8703	2,748246	0	0	1562	790						Untertest1.avi	0	880	547	72	111	1481	673	1121	0	Content		1490	679	588449	1132976246
605	08:54:54.666	00:00:00.605	36	1538,218	740,0956	0,6609313	0,4720038	495,1691	3,29561	0	1616,648	834,8201	0,49909	0,5462224	433,5947	2,728144	0	0	1577	787						Untertest1.avi	0	880	547	72	111	1481	673	1121	0	Content		1505	676	605066	1132992863
622	08:54:54.683	00:00:00.621	37	1500,399	723,5676	0,6598499	0,4716323	491,7472	3,303829	0	1615,903	835,4522	0,4996019	0,5458206	435,3448	2,72212	0	0	1558	780						Untertest1.avi	0	880	547	72	111	1481	673	1121	0	Content		1486	669	621682	1133009479
638	08:54:54.699	00:00:00.638	38	1516,195	741,3207	0,659477	0,4712317	489,9745	3,303859	0	1608,802	830,4707	0,5000303	0,5453245	436,5836	2,75376	0	0	1562	786						Untertest1.avi	0	880	547	72	111	1481	673	1121	0	Content		1490	675	638295	1133026092
655	08:54:54.716	00:00:00.655	39	1541,79	731,5238	0,6620833	0,4708771	498,3422	3,329155	0	1482,824	848,3937	0,4883541	0,5447387	395,055	2,495325	0	0	1512	790						Untertest1.avi	0	880	547	72	111	1481	673	1121	0	Content		1440	679	655037	1133042834
672	08:54:54.733	00:00:00.671	40	1581,469	732,7112	0,6621493	0,4706405	497,5625	3,340066	0	1600,958	830,7724	0,5000616	0,5444683	435,4629	2,776599	0	0	1591	782						Untertest1.avi	0	880	547	72	111	1481	673	1121	0	Content		1519	671	671652	1133059449
688	08:54:54.749	00:00:00.688	41	1532,19	739,3978	0,6606378	0,4706329	491,7515	3,337615	0	1585,447	841,5646	0,4995572	0,5442446	432,5882	2,798793	0	0	1559	790						Untertest1.avi	0	880	547	72	111	1481	673	1121	0	Content		1487	679	688270	1133076067
705	08:54:54.766	00:00:00.704	42	1515,366	743,7965	0,6604761	0,4706973	490,0542	3,297935	0	1588,908	827,3414	0,5002787	0,5440694	434,4872	2,772789	0	0	1552	786						Untertest1.avi	0	880	547	72	111	1481	673	1121	0	Content		1480	675	704887	1133092684
722	08:54:54.783	00:00:00.721	43	1537,591	740,9419	0,6628225	0,4708511	496,8274	3,389475	0	1592,511	837,0229	0,5000259	0,5438809	432,3348	2,770266	0	0	1565	789						Untertest1.avi	0	880	547	72	111	1481	673	1121	0	Content		1493	678	721627	1133109424
738	08:54:54.799	00:00:00.738	44	1524,614	728,0774	0,6615387	0,4711059	491,4689	3,34305	0	1470,677	843,1233	0,4898874	0,5435295	395,8765	2,515991	0	0	1498	786						Untertest1.avi	0	880	547	72	111	1481	673	1121	0	Content		1426	675	738244	1133126041
755	08:54:54.816	00:00:00.754	45	1522,783	726,5836	0,6619353	0,4712608	491,2068	3,300035	0	1587,04	818,2803	0,5009099	0,5434862	432,5315	2,754438	0	0	1555	772						Untertest1.avi	0	880	547	72	111	1481	673	1121	0	Content		1483	661	754860	1133142657
771	08:54:54.832	00:00:00.771	46	1551,872	750,5593	0,6640195	0,4712246	496,1832	3,365101	0	1604,608	824,4099	0,5016889	0,5431045	433,6729	2,737643	0	0	1578	787						Untertest1.avi	0	880	547	72	111	1481	673	1121	0	Content		1506	676	771477	1133159274
788	08:54:54.849	00:00:00.788	47	1523	737,9766	0,6646108	0,4710497	496,3026	3,327537	0	1597,685	827,8088	0,5022663	0,5424725	433,7959	2,737254	0	0	1560	783						Untertest1.avi	0	880	547	72	111	1481	673	1121	0	Content		1488	672	788217	1133176014
805	08:54:54.866	00:00:00.804	48	1545,374	744,8309	0,6651415	0,4706614	495,8159	3,318811	0	1577,119	836,699	0,5018879	0,541582	430,0732	2,718766	0	0	1561	791						Untertest1.avi	0	880	547	72	111	1481	673	1121	0	Content		1489	680	804833	1133192630
821	08:54:54.882	00:00:00.821	49	1565,79	735,6172	0,6671808	0,4700275	499,6098	3,346853	0	1582,9	831,2523	0,5039532	0,5404281	434,7908	2,751984	0	0	1574	783						Untertest1.avi	0	880	547	72	111	1481	673	1121	0	Content		1502	672	821450	1133209247
838	08:54:54.899	00:00:00.838	50	1528,537	733,8656	0,667069	0,4692762	496,316	3,28692	0	1585,18	827,2781	0,5046023	0,5392492	434,0465	2,737357	0	0	1557	781						Untertest1.avi	0	880	547	72	111	1481	673	1121	0	Content		1485	670	838069	1133225866
855	08:54:54.916	00:00:00.854	51	1519,899	742,2418	0,66675	0,4686937	492,1299	3,252267	0	1594,193	834,2771	0,5052106	0,5382742	433,104	2,694382	0	0	1557	788						Untertest1.avi	0	880	547	72	111	1481	673	1121	0	Content		1485	677	854808	1133242605
871	08:54:54.932	00:00:00.871	52	1531,76	736,727	0,6676721	0,4683104	492,7452	3,229105	0	1598,857	831,0328	0,5061163	0,5377146	433,2592	2,68258	0	0	1565	784						Untertest1.avi	0	880	547	72	111	1481	673	1121	0	Content		1493	673	871426	1133259223
888	08:54:54.949	00:00:00.888	53	1561,164	733,4172	0,6705698	0,467977	499,3241	3,251954	0	1578,66	831,2723	0,5059961	0,5372368	430,1248	2,681374	0	0	1570	782						Untertest1.avi	0	880	547	72	111	1481	673	1121	0	Content		1498	671	888042	1133275839
905	08:54:54.966	00:00:00.904	54	1542,135	735,1172	0,6692695	0,4677264	492,7052	3,239575	0	1588,742	833,6415	0,5070837	0,5369794	431,5406	2,635294	0	0	1565	784						Untertest1.avi	0	880	547	72	111	1481	673	1121	0	Content		1493	673	904782	1133292579
921	08:54:54.982	00:00:00.921	55	1533,26	720,834	0,6713791	0,4674624	497,6364	3,300782	0	1589,075	824,7131	0,507817	0,5367481	431,1703	2,64429	0	0	1561	773						Untertest1.avi	0	880	547	72	111	1481	673	1121	0	Content		1489	662	921400	1133309197
938	08:54:54.999	00:00:00.938	56	1509,653	735,3535	0,6700715	0,4668906	490,8147	3,231062	0	1576,89	829,402	0,50914	0,5363468	433,5574	2,681659	0	0	1543	782						Untertest1.avi	0	880	547	72	111	1481	673	1121	0	Content		1471	671	938015	1133325812
955	08:54:55.016	00:00:00.954	57	1541,732	730,3101	0,6722845	0,4659899	496,0043	3,2159	0	1584,76	827,983	0,5090234	0,5356957	430,5394	2,638609	0	0	1563	779						Untertest1.avi	0	880	547	72	111	1481	673	1121	0	Content		1491	668	954632	1133342429
971	08:54:55.032	00:00:00.971	58	1514,156	721,4493	0,673345	0,4649061	496,9073	3,287171	0	1581,409	844,9913	0,5092704	0,5347579	428,8285	2,635463	0	0	1548	783						Untertest1.avi	0	880	547	72	111	1481	673	1121	0	Content		1476	672	971373	1133359170
988	08:54:55.049	00:00:00.987	59	1546,409	730,1614	0,6741803	0,4637043	497,1147	3,260619	0	1586,325	831,043	0,5106071	0,533663	431,1982	2,645511	0	0	1566	781						Untertest1.avi	0	880	547	72	111	1481	673	1121	0	Content		1494	670	987988	1133375785
1005	08:54:55.066	00:00:01.004	60	1537,624	724,9225	0,6749676	0,462456	497,6229	3,217235	0	1564,099	834,1038	0,5099381	0,5323668	426,583	2,610625	0	0	1551	780						Untertest1.avi	0	880	547	72	111	1481	673	1121	0	Content		1479	669	1004603	1133392400
1021	08:54:55.082	00:00:01.021	61	1513,989	729,9908	0,6738188	0,4611751	491,9052	3,221812	0	1573,661	826,4288	0,5120754	0,5309695	431,7424	2,65094	0	0	1544	778						Untertest1.avi	0	880	547	72	111	1481	673	1121	0	Content		1472	667	1021219	1133409016
1038	08:54:55.099	00:00:01.037	62	1562,062	721,7298	0,6762116	0,4598061	497,4477	3,230809	0	1588,608	830,4048	0,5127196	0,5293428	432,1326	2,681952	0	0	1575	776						Untertest1.avi	0	880	547	72	111	1481	673	1121	0	Content		1503	665	1037962	1133425759
1055	08:54:55.116	00:00:01.054	63	1521,144	736,5681	0,6763483	0,4587661	496,2126	3,217324	0	1578,492	821,6324	0,5133141	0,5279705	432,3467	2,636396	0	0	1550	779						Untertest1.avi	0	880	547	72	111	1481	673	1121	0	Content		1478	668	1054577	1133442374
1071	08:54:55.132	00:00:01.071	64	-1024	-768	-1	-1	-1	-1	4	1582,137	834,1144	0,5131323	0,5267806	429,381	2,589405	0	0	1582	834						Untertest1.avi	0	880	547	72	111	1481	673	1121	0	Content		1510	723	1071194	1133458991
1088	08:54:55.149	00:00:01.087	65	1460,797	694,7202	0,6816711	0,4570816	507,0917	3,317129	0	1630,686	790,3297	0,5269423	0,5258008	476,0462	2,910747	0	0	1546	743						Untertest1.avi	0	880	547	72	111	1481	673	1121	0	Content		1474	632	1087808	1133475605
1105	08:54:55.166	00:00:01.104	66	1264,509	636,2864	0,6884097	0,4553396	521,4995	3,403758	0	1478,097	713,5028	0,541858	0,5240453	529,8759	3,289634	0	0	1371	675						Untertest1.avi	0	880	547	72	111	1481	673	1121	0	Content		1299	564	1104549	1133492346
1121	08:54:55.182	00:00:01.121	67	1034,43	589,8033	0,6857115	0,4544989	504,4001	3,303846	0	1309,19	634,1498	0,5472356	0,5226758	544,4019	3,366372	0	1	1172	612						Untertest1.avi	0	880	547	72	111	609	368	334	0	Content		1100	501	1121165	1133508962
1138	08:54:55.199	00:00:01.137	68	960,5421	518,2673	0,694893	0,4528065	527,947	3,454872	0	1107,962	587,4603	0,5457271	0,5219472	528,7164	3,24451	0	1	1034	553						Untertest1.avi	0	880	547	72	111	609	368	334	0	Content		962	442	1137781	1133525578
1154	08:54:55.215	00:00:01.154	69	772,4489	514,3272	0,6897277	0,452571	504,1783	3,346189	0	969,2224	539,8643	0,547594	0,5210449	528,5044	3,299387	0	1	871	527						Untertest1.avi	0	880	547	72	111	609	368	334	0	Content		799	416	1154396	1133542193
1171	08:54:55.232	00:00:01.171	70	686,7119	493,3138	0,691265	0,4519792	504,1031	3,373219	0	861,3338	519,7875	0,5492004	0,5201971	528,2605	3,290094	0	1	774	507						Untertest1.avi	0	880	547	72	111	609	368	334	0	Content		702	396	1171138	1133558935
1188	08:54:55.249	00:00:01.187	71	636,9065	465,3414	0,6924462	0,451343	504,1775	3,342096	0	760,4615	500,5116	0,5504289	0,5191791	528,3234	3,323123	0	1	699	483						Untertest1.avi	0	880	547	72	111	609	368	334	0	Content		627	372	1187755	1133575552
1204	08:54:55.265	00:00:01.204	72	555,8164	463,3511	0,6927735	0,450839	504,1797	3,34002	0	762,5756	473,8292	0,5505459	0,5180399	528,2557	3,32596	0	1	659	469						Untertest1.avi	0	880	547	72	111	609	368	334	0	Content		587	358	1204372	1133592169
1221	08:54:55.282	00:00:01.220	73	633,2062	496,9122	0,6929936	0,4506915	503,9565	3,329946	0	762,934	468,7552	0,5505366	0,5172114	528,2231	3,296843	0	1	698	483						Untertest1.avi	0	880	547	72	111	609	368	334	0	Content		626	372	1220988	1133608785
1238	08:54:55.299	00:00:01.237	74	600,9669	458,3854	0,6929644	0,4502887	504,2096	3,297473	0	742,5211	472,8297	0,5503197	0,5163524	528,1955	3,219866	0	1	672	466						Untertest1.avi	0	880	547	72	111	609	368	334	0	Content		600	355	1237730	1133625527
1254	08:54:55.315	00:00:01.254	75	607,7431	465,9659	0,6931352	0,4500561	503,6779	3,324014	0	720,7746	493,3557	0,5502442	0,5158703	528,1163	3,288334	0	1	664	480						Untertest1.avi	0	880	547	72	111	609	368	334	0	Content		592	369	1254347	1133642144
1271	08:54:55.332	00:00:01.270	76	603,0658	472,8325	0,6929817	0,450031	504,1119	3,348111	0	731,4501	488,9515	0,5499424	0,5158312	528,2098	3,256122	0	1	667	481						Untertest1.avi	0	880	547	72	111	609	368	334	0	Content		595	370	1270960	1133658757
1288	08:54:55.349	00:00:01.288	77	598,2192	461,1176	0,6926071	0,4500792	504,1681	3,313737	0	756,3594	481,1671	0,5494745	0,5158974	528,2413	3,218187	0	1	677	471						Untertest1.avi	0	880	547	72	111	609	368	334	0	Content		605	360	1288338	1133676135
1305	08:54:55.366	00:00:01.305	78	607,7215	458,7503	0,6922823	0,4499006	503,9896	3,312969	0	731,0211	491,0841	0,5490025	0,5159212	528,2618	3,266254	0	1	669	475						Untertest1.avi	0	880	547	72	111	609	368	334	0	Content		597	364	1305073	1133692870
1322	08:54:55.383	00:00:01.321	79	616,356	461,3506	0,6918731	0,4498847	504,0593	3,314759	0	740,4863	489,8541	0,5484951	0,515983	528,3268	3,261244	0	1	678	476						Untertest1.avi	0	880	547	72	111	609	368	334	0	Content		606	365	1321703	1133709500
1338	08:54:55.399	00:00:01.338	80	606,7587	460,2069	0,691442	0,4499085	504,1353	3,322819	0	740,017	482,2947	0,5479217	0,516107	528,2341	3,243369	0	1	673	471						Untertest1.avi	0	880	547	72	111	609	368	334	0	Content		601	360	1338332	1133726129
1355	08:54:55.416	00:00:01.354	81	610,5344	459,097	0,6909705	0,4499819	504,1864	3,279177	0	752,3768	488,7982	0,5473575	0,5161467	528,3126	3,215017	0	1	681	474						Untertest1.avi	0	880	547	72	111	609	368	334	0	Content		609	363	1354960	1133742757
1372	08:54:55.433	00:00:01.371	82	600,9401	470,9912	0,6904902	0,4500284	504,2187	3,30022	0	741,2082	487,2348	0,546753	0,5162613	528,4644	3,232723	0	1	671	479						Untertest1.avi	0	880	547	72	111	609	368	334	0	Content		599	368	1371714	1133759511
1388	08:54:55.449	00:00:01.388	83	621,5726	461,8697	0,690061	0,4501944	504,2922	3,212943	0	749,9128	490,0821	0,5461885	0,5164987	528,3183	3,206451	0	1	686	476						Untertest1.avi	0	880	547	72	111	609	368	334	0	Content		614	365	1388342	1133776139
1405	08:54:55.466	00:00:01.404	84	616,6611	450,1024	0,6896608	0,4505028	504,7546	3,172638	0	753,4844	478,7966	0,5457499	0,5167554	528,0131	3,122635	0	1	685	464						Untertest1.avi	0	880	547	72	111	609	368	334	0	Content		613	353	1404971	1133792768
1422	08:54:55.483	00:00:01.421	85	613,4932	463,5672	0,6894137	0,4508123	504,5828	3,150218	0	748,8452	491,5445	0,5453762	0,517056	528,0861	3,127558	0	1	681	478						Untertest1.avi	0	880	547	72	111	609	368	334	0	Content		609	367	1421599	1133809396
1438	08:54:55.499	00:00:01.438	86	688,2656	486,2261	0,6881378	0,4516871	504,7531	3,190393	0	840,299	504,4516	0,5441277	0,5178546	528,1767	3,100945	0	1	764	495						Untertest1.avi	0	880	547	72	111	609	368	334	0	Content		692	384	1438353	1133826150
1455	08:54:55.516	00:00:01.454	87	812,3052	494,2047	0,686594	0,4528964	505,2023	3,069731	0	991,6766	513,1456	0,5426407	0,5186695	528,4064	3,037655	0	2	902	504						Untertest1.avi	0	880	547	72	111	935	410	500	0	Content		830	393	1454979	1133842776
1472	08:54:55.533	00:00:01.471	88	901,9138	500,2369	0,6858554	0,453912	504,5624	3,015144	0	1083,165	531,6057	0,5418025	0,5194975	528,4949	3,001509	0	2	993	516						Untertest1.avi	0	880	547	72	111	935	410	500	0	Content		921	405	1471608	1133859405
1488	08:54:55.549	00:00:01.488	89	897,1068	522,9047	0,685828	0,4547225	504,4896	3,053771	0	1090,174	552,1276	0,5415475	0,5200824	528,3075	2,967069	0	2	994	538						Untertest1.avi	0	880	547	72	111	935	410	500	0	Content		922	427	1488234	1133876031
1505	08:54:55.566	00:00:01.504	90	893,3032	515,8121	0,6860749	0,4554275	504,6748	2,98015	0	1080,115	545,9037	0,5415627	0,520525	528,2	2,987521	0	2	987	531						Untertest1.avi	0	880	547	72	111	935	410	500	0	Content		915	420	1504988	1133892785
1522	08:54:55.583	00:00:01.521	91	888,7089	513,2911	0,6864066	0,456054	504,897	2,994277	0	1085,053	532,4919	0,5416384	0,5207326	528,1776	2,938408	0	2	987	523						Untertest1.avi	0	880	547	72	111	935	410	500	0	Content		915	412	1521616	1133909413
1538	08:54:55.599	00:00:01.538	92	918,0018	510,163	0,6872039	0,4566429	504,9541	2,992466	0	1091,404	531,6442	0,5420842	0,5207832	528,3519	2,950505	0	2	1005	521						Untertest1.avi	0	880	547	72	111	935	410	500	0	Content		933	410	1538244	1133926041
1555	08:54:55.616	00:00:01.554	93	907,851	514,5291	0,6877809	0,457247	505,1521	3,002751	0	1096,732	526,3039	0,5424479	0,5207258	528,3174	2,923953	0	2	1002	520						Untertest1.avi	0	880	547	72	111	935	410	500	0	Content		930	409	1554874	1133942671
1572	08:54:55.633	00:00:01.571	94	914,6546	517,5881	0,6883564	0,4577697	505,0554	2,957495	0	1099,078	530,5433	0,5428451	0,5206226	528,3862	2,931662	0	2	1007	524						Untertest1.avi	0	880	547	72	111	935	410	500	0	Content		935	413	1571629	1133959426
1588	08:54:55.649	00:00:01.588	95	908,778	521,7162	0,6889627	0,4582363	505,1536	2,995327	0	1108,523	526,2296	0,5432668	0,5205992	528,4292	2,853012	0	2	1009	524						Untertest1.avi	0	880	547	72	111	935	410	500	0	Content		937	413	1588256	1133976053
1605	08:54:55.666	00:00:01.604	96	923,5746	514,1779	0,6895452	0,4588548	505,5922	2,944808	0	1096,021	524,4975	0,5436888	0,5207141	528,4792	2,83071	0	2	1010	519						Untertest1.avi	0	880	547	72	111	935	410	500	0	Content		938	408	1604890	1133992687
1622	08:54:55.683	00:00:01.621	97	918,6901	515,8458	0,6901006	0,4595279	505,4569	2,939738	0	1102,763	524,9434	0,5441278	0,5209335	528,6041	2,867774	0	2	1011	520						Untertest1.avi	0	880	547	72	111	935	410	500	0	Content		939	409	1621640	1134009437
1638	08:54:55.699	00:00:01.638	98	899,5582	519,3628	0,690603	0,4601981	505,6975	2,966056	0	1088,342	539,5577	0,5445555	0,5212025	528,723	2,86276	0	2	994	529						Untertest1.avi	0	880	547	72	111	935	410	500	0	Content		922	418	1638271	1134026068
1655	08:54:55.716	00:00:01.654	99	913,8651	517,6354	0,6911389	0,46076	505,7922	2,926978	0	1091,755	532,7916	0,544949	0,5214539	528,9138	2,839146	0	2	1003	525						Untertest1.avi	0	880	547	72	111	935	410	500	0	Content		931	414	1654899	1134042696
1672	08:54:55.733	00:00:01.671	100	916,3961	503,2464	0,6915395	0,4612717	506,1563	2,924944	0	1098,716	540,54	0,5453697	0,5216786	529,1747	2,864785	0	2	1008	522						Untertest1.avi	0	880	547	72	111	935	410	500	0	Content		936	411	1671529	1134059326
1688	08:54:55.749	00:00:01.688	101	904,8168	528,5358	0,6920116	0,4614367	506,4171	2,934235	0	1096,877	546,5922	0,5458287	0,5217156	529,3179	2,833373	0	2	1001	538						Untertest1.avi	0	880	547	72	111	935	410	500	0	Content		929	427	1688281	1134076078
1705	08:54:55.766	00:00:01.704	102	907,8815	501,4779	0,6925914	0,4612763	506,5517	2,902221	0	1078,761	534,5165	0,5463226	0,5216336	529,4267	2,878505	0	2	993	518						Untertest1.avi	0	880	547	72	111	935	410	500	0	Content		921	407	1704912	1134092709
1722	08:54:55.783	00:00:01.721	103	918,1782	518,9002	0,69317	0,460952	506,6134	2,9174	0	1115,649	524,2011	0,5468989	0,5215425	529,6597	2,837566	0	2	1017	522						Untertest1.avi	0	880	547	72	111	935	410	500	0	Content		945	411	1721539	1134109336
1738	08:54:55.799	00:00:01.738	104	905,8253	504,5704	0,6936938	0,4607096	507,0465	2,878859	0	1091,673	541,7003	0,547436	0,5216666	529,7908	2,868156	0	2	999	523						Untertest1.avi	0	880	547	72	111	935	410	500	0	Content		927	412	1738169	1134125966
1755	08:54:55.816	00:00:01.754	105	900,19	514,9641	0,6942121	0,4607013	506,9418	2,942988	0	1097,626	539,3812	0,5479733	0,5220722	529,9095	2,859776	0	2	999	527						Untertest1.avi	0	880	547	72	111	935	410	500	0	Content		927	416	1754923	1134142720
1772	08:54:55.833	00:00:01.771	106	916,1766	496,3361	0,6946574	0,4608208	506,8494	2,912732	0	1100,505	535,3671	0,548486	0,5227941	530,0002	2,885862	0	2	1008	516						Untertest1.avi	0	880	547	72	111	935	410	500	0	Content		936	405	1771552	1134159349
1788	08:54:55.849	00:00:01.788	107	891,8418	519,5785	0,695055	0,4607075	507,1262	2,997175	0	1111,988	520,9752	0,5489772	0,5235314	530,068	2,849876	0	2	1002	520						Untertest1.avi	0	880	547	72	111	935	410	500	0	Content		930	409	1788179	1134175976
1805	08:54:55.866	00:00:01.804	108	903,4887	511,1914	0,69535	0,4604706	507,2356	2,922646	0	1110,285	531,4302	0,5494187	0,5242456	530,1576	2,886255	0	2	1007	521						Untertest1.avi	0	880	547	72	111	935	410	500	0	Content		935	410	1804809	1134192606
1822	08:54:55.883	00:00:01.821	109	909,062	498,4547	0,6955352	0,4598744	507,299	2,910113	0	1116,09	530,0231	0,5497531	0,5247967	530,1942	2,89418	0	2	1013	514						Untertest1.avi	0	880	547	72	111	935	410	500	0	Content		941	403	1821561	1134209358
1838	08:54:55.899	00:00:01.838	110	894,8163	505,4698	0,6955816	0,4588626	507,3448	2,937497	0	1123,154	526,1156	0,5500491	0,5251126	530,3829	2,910348	0	2	1009	516						Untertest1.avi	0	880	547	72	111	935	410	500	0	Content		937	405	1838190	1134225987
1855	08:54:55.916	00:00:01.854	111	888,7459	511,3933	0,6955234	0,4575439	507,5883	2,984961	0	1126,584	523,5884	0,5502545	0,5252144	530,4446	2,923813	0	2	1008	517						Untertest1.avi	0	880	547	72	111	935	410	500	0	Content		936	406	1854824	1134242621
1871	08:54:55.932	00:00:01.871	112	893,6072	510,4267	0,6952932	0,4561918	507,5431	2,977293	0	1126,216	527,7639	0,5503463	0,5253248	530,7896	2,93107	0	2	1010	519						Untertest1.avi	0	880	547	72	111	935	410	500	0	Content		938	408	1871448	1134259245
1888	08:54:55.949	00:00:01.888	113	871,7692	513,9381	0,6949141	0,4549043	507,899	3,076492	0	1141,047	518,3106	0,5503734	0,525548	531,0482	2,910816	0	2	1006	516						Untertest1.avi	0	880	547	72	111	935	410	500	0	Content		934	405	1888203	1134276000
1905	08:54:55.966	00:00:01.904	114	893,3859	506,6136	0,694373	0,4538753	508,0338	3,033005	0	1122,606	537,8336	0,5503283	0,525772	531,3093	2,991693	0	2	1008	522						Untertest1.avi	0	880	547	72	111	935	410	500	0	Content		936	411	1904830	1134292627
1921	08:54:55.982	00:00:01.921	115	892,3171	503,3914	0,6937943	0,4530298	508,0325	3,071517	0	1130,921	530,0601	0,5502187	0,5259832	531,6561	3,000812	0	2	1012	517						Untertest1.avi	0	880	547	72	111	935	410	500	0	Content		940	406	1921462	1134309259
1938	08:54:55.999	00:00:01.938	116	884,0807	509,3931	0,6932445	0,4523384	508,5008	3,117059	0	1139,389	532,7223	0,5501339	0,5260803	531,9149	2,990326	0	2	1012	521						Untertest1.avi	0	880	547	72	111	935	410	500	0	Content		940	410	1938088	1134325885
1955	08:54:56.016	00:00:01.954	117	916,1792	519,1841	0,6925406	0,4520403	508,282	3,081278	0	1169,837	544,291	0,5499033	0,5261554	532,1852	3,019614	0	3	1043	532						Untertest1.avi	0	880	547	72	111	1012	446	250	0	Content		971	421	1954844	1134342641
1971	08:54:56.032	00:00:01.971	118	969,0311	530,5018	0,6918246	0,4521415	508,4079	3,110279	0	1233,399	562,2156	0,5496765	0,5263238	532,5446	3,033989	0	3	1101	546						Untertest1.avi	0	880	547	72	111	1012	446	250	0	Content		1029	435	1971471	1134359268
1988	08:54:56.049	00:00:01.988	119	971,5645	537,3205	0,6921027	0,4515777	508,4122	3,110542	0	1220,513	573,4799	0,5500734	0,5258302	532,5289	3,065373	0	3	1096	555						Untertest1.avi	0	880	547	72	111	1012	446	250	0	Content		1024	444	1988101	1134375898
2005	08:54:56.066	00:00:02.004	120	951,6425	539,0605	0,6927041	0,4511619	508,0652	3,172297	0	1224,9	579,2378	0,5507193	0,5252016	532,4565	3,107177	0	3	1088	559						Untertest1.avi	0	880	547	72	111	1012	446	250	0	Content		1016	448	2004727	1134392524
2021	08:54:56.082	00:00:02.021	121	938,1587	536,715	0,6933823	0,45079	508,1697	3,184676	0	1216,749	581,9816	0,5514268	0,5247601	532,5323	3,13572	0	3	1077	559						Untertest1.avi	0	880	547	72	111	1012	446	250	0	Content		1005	448	2021483	1134409280
2038	08:54:56.099	00:00:02.038	122	958,7758	539,1913	0,6942448	0,4503226	507,8258	3,157949	0	1227,171	576,9879	0,5523099	0,524386	532,4749	3,110921	0	3	1093	558						Untertest1.avi	0	880	547	72	111	1012	446	250	0	Content		1021	447	2038109	1134425906
2055	08:54:56.116	00:00:02.054	123	953,9295	540,6755	0,6950443	0,4499882	507,7728	3,209968	0	1217,342	568,6097	0,5531533	0,5242711	532,2811	3,139835	0	3	1086	555						Untertest1.avi	0	880	547	72	111	1012	446	250	0	Content		1014	444	2054740	1134442537
2071	08:54:56.132	00:00:02.071	124	948,792	544,8533	0,6957096	0,4500035	507,6189	3,226587	0	1219,285	575,9072	0,553896	0,5245213	532,2224	3,159475	0	3	1084	560						Untertest1.avi	0	880	547	72	111	1012	446	250	0	Content		1012	449	2071367	1134459164
2088	08:54:56.149	00:00:02.088	125	942,9465	533,1279	0,6963162	0,4501767	507,4553	3,253337	0	1212,566	574,0286	0,5545699	0,5250213	532,1239	3,182889	0	3	1078	554						Untertest1.avi	0	880	547	72	111	1012	446	250	0	Content		1006	443	2088123	1134475920
2105	08:54:56.166	00:00:02.104	126	953,3479	535,3584	0,6969407	0,4502078	507,3356	3,23695	0	1205,841	573,675	0,555204	0,5252964	531,9714	3,162654	0	3	1080	555						Untertest1.avi	0	880	547	72	111	1012	446	250	0	Content		1008	444	2104750	1134492547
2121	08:54:56.182	00:00:02.121	127	955,9578	539,1089	0,6975813	0,449925	506,9685	3,261855	0	1213,46	577,6544	0,5558668	0,5252109	531,7398	3,213596	0	3	1085	558						Untertest1.avi	0	880	547	72	111	1012	446	250	0	Content		1013	447	2121380	1134509177
2138	08:54:56.199	00:00:02.138	128	953,7811	535,5199	0,6982018	0,4496584	506,9832	3,265858	0	1222,451	578,756	0,5565188	0,5250371	531,6342	3,192342	0	3	1088	557						Untertest1.avi	0	880	547	72	111	1012	446	250	0	Content		1016	446	2138009	1134525806
2155	08:54:56.216	00:00:02.154	129	966,2151	541,4492	0,698761	0,4493731	506,9326	3,239546	0	1218,024	574,923	0,55712	0,5248831	531,6536	3,220237	0	3	1092	558						Untertest1.avi	0	880	547	72	111	1012	446	250	0	Content		1020	447	2154761	1134542558
2171	08:54:56.232	00:00:02.171	130	954,3687	539,3318	0,6992117	0,4492389	506,7801	3,257523	0	1207,03	573,9846	0,5575895	0,524821	531,5286	3,234669	0	3	1081	557						Untertest1.avi	0	880	547	72	111	1012	446	250	0	Content		1009	446	2171390	1134559187
2188	08:54:56.249	00:00:02.188	131	951,2229	537,5807	0,6994397	0,4496902	506,5108	3,244976	0	1203,043	586,3627	0,5579601	0,5252104	531,4542	3,259017	0	3	1077	562						Untertest1.avi	0	880	547	72	111	1012	446	250	0	Content		1005	451	2188019	1134575816
2205	08:54:56.266	00:00:02.204	132	946,7735	586,4508	0,699327	0,4511065	506,529	3,298184	0	1204,561	628,8949	0,5582944	0,5266441	531,277	3,249597	0	4	1076	608						Untertest1.avi	0	880	547	72	111	1019	526	200	0	Content		1004	497	2204646	1134592443
2221	08:54:56.282	00:00:02.221	133	966,274	609,8474	0,6990079	0,4524616	506,3777	3,281008	0	1216,689	663,4273	0,558235	0,5279986	531,3095	3,235508	0	4	1091	637						Untertest1.avi	0	880	547	72	111	1019	526	200	0	Content		1019	526	2221401	1134609198
2238	08:54:56.299	00:00:02.238	134	961,9456	611,3127	0,6987583	0,4534145	505,9517	3,316986	0	1214,203	662,7183	0,5580552	0,5288956	531,1744	3,218282	0	4	1088	637						Untertest1.avi	0	880	547	72	111	1019	526	200	0	Content		1016	526	2238029	1134625826
2255	08:54:56.316	00:00:02.254	135	960,4799	616,8156	0,6985037	0,4542947	506,0414	3,314179	0	1213,398	660,463	0,5577898	0,5298063	531,1952	3,247729	0	4	1087	639						Untertest1.avi	0	880	547	72	111	1019	526	200	0	Content		1015	528	2254660	1134642457
2271	08:54:56.332	00:00:02.271	136	953,0257	608,0877	0,6982788	0,4549783	505,7509	3,336011	0	1216,575	663,1626	0,5575862	0,530595	531,0617	3,249716	0	4	1085	636						Untertest1.avi	0	880	547	72	111	1019	526	200	0	Content		1013	525	2271412	1134659209
2288	08:54:56.349	00:00:02.288	137	961,559	609,2719	0,6981907	0,4555872	505,691	3,303772	0	1222,752	666,1118	0,5574548	0,5313204	530,838	3,238683	0	4	1092	638						Untertest1.avi	0	880	547	72	111	1019	526	200	0	Content		1020	527	2288042	1134675839
2305	08:54:56.366	00:00:02.304	138	969,0669	613,8767	0,6981727	0,4561734	505,4738	3,340777	0	1213,101	666,6433	0,557358	0,5320755	530,5806	3,260005	0	4	1091	640						Untertest1.avi	0	880	547	72	111	1019	526	200	0	Content		1019	529	2304670	1134692467
2321	08:54:56.382	00:00:02.321	139	956,9706	614,1381	0,6981016	0,4562941	505,4374	3,371288	0	1217,919	659,1143	0,5571707	0,5325909	530,3585	3,286129	0	4	1087	637						Untertest1.avi	0	880	547	72	111	1019	526	200	0	Content		1015	526	2321311	1134709108
2338	08:54:56.399	00:00:02.338	140	961,8384	610,3591	0,6979176	0,4560599	505,1315	3,32454	0	1221,28	660,362	0,5568783	0,5329272	530,0577	3,277138	0	4	1092	635						Untertest1.avi	0	880	547	72	111	1019	526	200	0	Content		1020	524	2338053	1134725850
2355	08:54:56.416	00:00:02.354	141	963,7985	612,4126	0,6976271	0,4559727	505,1496	3,355431	0	1220,929	658,0431	0,5564805	0,5336159	529,9227	3,277966	0	4	1092	635						Untertest1.avi	0	880	547	72	111	1019	526	200	0	Content		1020	524	2354683	1134742480
2371	08:54:56.432	00:00:02.371	142	1002,072	668,1699	0,696375	0,4572294	505,1052	3,368128	0	1255,311	713,3918	0,5557694	0,5356091	529,8	3,26864	0	4	1129	691						Untertest1.avi	0	880	547	72	111	1019	526	200	0	Content		1057	580	2371323	1134759120
2388	08:54:56.449	00:00:02.387	143	1037,259	714,0698	0,6947048	0,4586098	505,1227	3,353235	0	1285,809	771,4514	0,5545405	0,5376964	529,9312	3,296042	0	4	1162	743						Untertest1.avi	0	880	547	72	111	1019	526	200	0	Content		1090	632	2387940	1134775737
2405	08:54:56.466	00:00:02.404	144	1051,407	757,4109	0,6927952	0,4594162	505,0942	3,378146	0	1334,034	817,0375	0,5530432	0,5390895	529,95	3,296661	0	5	1193	787						Untertest1.avi	0	880	547	72	111	1241	812	750	0	Content		1121	676	2404693	1134792490
2421	08:54:56.482	00:00:02.421	145	1103,965	804,9385	0,6905233	0,4602326	505,4645	3,328817	0	1386,318	876,1899	0,5512903	0,5402055	530,1246	3,28003	0	5	1245	841						Untertest1.avi	0	880	547	72	111	1241	812	750	0	Content		1173	730	2421338	1134809135
2438	08:54:56.499	00:00:02.437	146	1139,891	863,1151	0,6882443	0,460629	505,5941	3,348382	0	1446,131	955,4572	0,5494888	0,5406416	530,2814	3,262035	0	5	1293	909						Untertest1.avi	0	880	547	72	111	1241	812	750	0	Content		1221	798	2437950	1134825747
2455	08:54:56.516	00:00:02.454	147	1153,277	865,1051	0,6863701	0,4599837	505,5012	3,348101	0	1456,483	961,0444	0,547677	0,5400618	530,5304	3,26403	0	5	1305	913						Untertest1.avi	0	880	547	72	111	1241	812	750	0	Content		1233	802	2454580	1134842377
2471	08:54:56.532	00:00:02.471	148	1142,712	866,9442	0,6845567	0,4588007	505,9362	3,355731	0	1455,493	961,5151	0,5459063	0,5389573	530,6335	3,29448	0	5	1299	914						Untertest1.avi	0	880	547	72	111	1241	812	750	0	Content		1227	803	2471345	1134859142
2488	08:54:56.549	00:00:02.487	149	1138,663	866,2933	0,682938	0,4573272	506,0471	3,389504	0	1463,79	968,6124	0,5442532	0,5376039	530,7503	3,281415	0	5	1301	917						Untertest1.avi	0	880	547	72	111	1241	812	750	0	Content		1229	806	2487963	1134875760
2505	08:54:56.566	00:00:02.504	150	1154,529	861,6095	0,6815403	0,4562992	506,0977	3,361462	0	1458,181	962,3804	0,5427674	0,5366564	530,9523	3,298765	0	5	1306	912						Untertest1.avi	0	880	547	72	111	1241	812	750	0	Content		1234	801	2504591	1134892388
2521	08:54:56.582	00:00:02.521	151	1146,61	872,7881	0,6802985	0,455794	506,0343	3,357198	0	1458,817	965,5007	0,5414731	0,5364242	530,701	3,304821	0	5	1303	919						Untertest1.avi	0	880	547	72	111	1241	812	750	0	Content		1231	808	2521220	1134909017
2538	08:54:56.599	00:00:02.537	152	1155,805	865,1094	0,6793882	0,4559448	505,8336	3,366354	0	1460,644	962,103	0,540333	0,5366529	530,7806	3,311991	0	5	1308	914						Untertest1.avi	0	880	547	72	111	1241	812	750	0	Content		1236	803	2537973	1134925770
2555	08:54:56.616	00:00:02.554	153	1145,931	872,7021	0,6787174	0,4566862	506,011	3,34415	0	1454,054	965,7283	0,5394109	0,537383	530,3954	3,299694	0	5	1300	919						Untertest1.avi	0	880	547	72	111	1241	812	750	0	Content		1228	808	2554602	1134942399
2571	08:54:56.632	00:00:02.571	154	1151,433	872,5822	0,6783462	0,4580426	505,741	3,362746	0	1444,262	961,3954	0,538623	0,5384353	530,0859	3,340282	0	5	1298	917						Untertest1.avi	0	880	547	72	111	1241	812	750	0	Content		1226	806	2571231	1134959028
2588	08:54:56.649	00:00:02.587	155	1155,78	869,4967	0,6780293	0,4595645	505,443	3,422692	0	1467,567	960,4982	0,5379431	0,5395522	529,8372	3,322951	0	5	1312	915						Untertest1.avi	0	880	547	72	111	1241	812	750	0	Content		1240	804	2587860	1134975657
2605	08:54:56.666	00:00:02.604	156	1161,772	872,3047	0,6777185	0,4608394	505,3476	3,387131	0	1436,423	963,8018	0,5372131	0,5402561	529,4555	3,327935	0	5	1299	918						Untertest1.avi	0	880	547	72	111	1241	812	750	0	Content		1227	807	2604613	1134992410
2621	08:54:56.682	00:00:02.621	157	1153,072	880,4117	0,677415	0,4617208	505,3198	3,385762	0	1459,095	954,4406	0,5364991	0,5405636	529,3003	3,345473	0	5	1306	917						Untertest1.avi	0	880	547	72	111	1241	812	750	0	Content		1234	806	2621242	1135009039
2638	08:54:56.699	00:00:02.637	158	1153,839	875,9588	0,6770542	0,4623924	505,2519	3,399396	0	1449,586	963,2093	0,5357724	0,5407128	529,1652	3,368148	0	5	1302	920						Untertest1.avi	0	880	547	72	111	1241	812	750	0	Content		1230	809	2637877	1135025674
2654	08:54:56.715	00:00:02.654	159	1146,145	875,3641	0,6767186	0,4631356	505,4082	3,430463	0	1474,481	976,7373	0,5349843	0,5410671	529,0075	3,342868	0	5	1310	926						Untertest1.avi	0	880	547	72	111	1241	812	750	0	Content		1238	815	2654500	1135042297
2671	08:54:56.732	00:00:02.671	160	1229,766	894,0039	0,6827103	0,4633415	527,2806	3,589306	0	1454,424	968,8845	0,5342148	0,5414907	528,8078	3,373899	0	5	1342	931						Untertest1.avi	0	880	547	72	111	1241	812	750	0	Content		1270	820	2671253	1135059050
2688	08:54:56.749	00:00:02.687	161	1162,555	876,8336	0,6760403	0,4647871	505,6751	3,438336	0	1448,59	951,6862	0,5334448	0,5421841	528,6097	3,375903	0	5	1306	914						Untertest1.avi	0	880	547	72	111	1241	812	750	0	Content		1234	803	2687883	1135075680
2705	08:54:56.766	00:00:02.704	162	1164,871	882,7751	0,6755612	0,4659817	505,6175	3,414874	0	1456,828	975,0987	0,5324423	0,543211	528,4689	3,359583	0	5	1311	929						Untertest1.avi	0	880	547	72	111	1241	812	750	0	Content		1239	818	2704511	1135092308
2721	08:54:56.782	00:00:02.721	163	1165,283	871,4914	0,6744074	0,4667767	506,0717	3,430697	0	1463,123	966,4167	0,5309192	0,5439721	528,5017	3,369579	0	5	1314	919						Untertest1.avi	0	880	547	72	111	1241	812	750	0	Content		1242	808	2721142	1135108939
2738	08:54:56.799	00:00:02.737	164	1149,706	871,3754	0,6730143	0,4671223	506,3959	3,422457	0	1449,496	969,7891	0,5291764	0,5442877	528,6124	3,361653	0	5	1300	921						Untertest1.avi	0	880	547	72	111	1241	812	750	0	Content		1228	810	2737893	1135125690
2755	08:54:56.816	00:00:02.754	165	1148,115	875,7907	0,6717829	0,4677655	506,5101	3,454396	0	1451,377	969,6117	0,5275798	0,5448755	528,5657	3,396086	0	5	1300	923						Untertest1.avi	0	880	547	72	111	1241	812	750	0	Content		1228	812	2754526	1135142323
2771	08:54:56.832	00:00:02.771	166	1173,202	879,9311	0,6706116	0,4682744	507,0503	3,443248	0	1460,051	970,3744	0,5260599	0,5455808	528,6517	3,38164	0	5	1317	925						Untertest1.avi	0	880	547	72	111	1241	812	750	0	Content		1245	814	2771153	1135158950
2788	08:54:56.849	00:00:02.787	167	1179,27	875,0811	0,6694465	0,4685208	507,7479	3,442727	0	1448,772	968,7775	0,5245793	0,5459109	528,8156	3,40521	0	5	1314	922						Untertest1.avi	0	880	547	72	111	1241	812	750	0	Content		1242	811	2787782	1135175579
2805	08:54:56.866	00:00:02.804	168	1164,715	875,0583	0,6683204	0,4685062	507,907	3,450835	0	1473,722	970,9036	0,5231254	0,5460081	528,9232	3,417734	0	5	1319	923						Untertest1.avi	0	880	547	72	111	1241	812	750	0	Content		1247	812	2804536	1135192333
2821	08:54:56.882	00:00:02.821	169	1172,696	876,9159	0,6672509	0,4684204	508,3616	3,461851	0	1468,236	982,1532	0,5216469	0,5459659	529,0477	3,39811	0	5	1320	930						Untertest1.avi	0	880	547	72	111	1241	812	750	0	Content		1248	819	2821165	1135208962
2838	08:54:56.899	00:00:02.837	170	1156,505	881,2589	0,6661674	0,4684638	508,906	3,443232	0	1460,723	963,3151	0,5201716	0,5460576	529,2969	3,39773	0	5	1309	922						Untertest1.avi	0	880	547	72	111	1241	812	750	0	Content		1237	811	2837793	1135225590
2854	08:54:56.915	00:00:02.854	171	1159,516	878,5897	0,6650414	0,468796	509,6685	3,483023	0	1462,375	968,6683	0,5186385	0,5462818	529,3692	3,41572	0	5	1311	924						Untertest1.avi	0	880	547	72	111	1241	812	750	0	Content		1239	813	2854430	1135242227
2871	08:54:56.932	00:00:02.871	172	1158,559	878,2054	0,6639892	0,4694249	510,1193	3,466408	0	1457,656	969,249	0,517098	0,5465815	529,6789	3,432786	0	5	1308	924						Untertest1.avi	0	880	547	72	111	1241	812	750	0	Content		1236	813	2871175	1135258972
2888	08:54:56.949	00:00:02.887	173	1161,952	879,6249	0,6627501	0,4703494	510,6967	3,479615	0	1479,963	976,9811	0,5154666	0,5472322	529,5288	3,387842	0	5	1321	928						Untertest1.avi	0	880	547	72	111	1241	812	750	0	Content		1249	817	2887812	1135275609
2904	08:54:56.965	00:00:02.904	174	1164,506	882,9662	0,661467	0,4715273	511,0634	3,484693	0	1471,184	969,5931	0,5137663	0,5480568	529,7043	3,423305	0	5	1318	926						Untertest1.avi	0	880	547	72	111	1241	812	750	0	Content		1246	815	2904462	1135292259
2921	08:54:56.982	00:00:02.921	175	1163,436	878,8358	0,660067	0,4727069	511,5379	3,485487	0	1464,915	966,3821	0,5119335	0,5488451	529,8235	3,464204	0	5	1314	923						Untertest1.avi	0	880	547	72	111	1241	812	750	0	Content		1242	812	2921060	1135308857
2938	08:54:56.999	00:00:02.937	176	1171,965	879,7489	0,6585189	0,473738	511,9884	3,476987	0	1476,219	975,905	0,5100085	0,5495497	529,8898	3,445197	0	5	1324	928						Untertest1.avi	0	880	547	72	111	1241	812	750	0	Content		1252	817	2937816	1135325613
2954	08:54:57.015	00:00:02.954	177	1173,055	881,7156	0,6569477	0,4746132	512,5732	3,508198	0	1457,772	971,6816	0,5080324	0,5499438	530,2217	3,461231	0	5	1315	927						Untertest1.avi	0	880	547	72	111	1241	812	750	0	Content		1243	816	2954448	1135342245
2971	08:54:57.032	00:00:02.971	178	1163,085	882,444	0,6553252	0,475219	513,2726	3,526896	0	1467,021	972,8451	0,5060679	0,5501339	530,338	3,468843	0	5	1315	928						Untertest1.avi	0	880	547	72	111	1241	812	750	0	Content		1243	817	2971074	1135358871
2988	08:54:57.049	00:00:02.987	179	1172,013	882,5336	0,6536541	0,4758238	513,6526	3,499142	0	1475,248	978,4436	0,5041238	0,5503836	530,6464	3,446903	0	5	1324	930						Untertest1.avi	0	880	547	72	111	1241	812	750	0	Content		1252	819	2987826	1135375623
3004	08:54:57.065	00:00:03.004	180	1179,442	887,7987	0,6519943	0,4764225	514,5136	3,541755	0	1476,578	978,3787	0,5021989	0,5506727	530,9821	3,45725	0	5	1328	933						Untertest1.avi	0	880	547	72	111	1241	812	750	0	Content		1256	822	3004458	1135392255
3021	08:54:57.082	00:00:03.021	181	1164,567	877,0765	0,65023	0,4769848	515,071	3,569589	0	1484,751	990,4184	0,5002533	0,550967	531,244	3,460876	0	5	1325	934						Untertest1.avi	0	880	547	72	111	1241	812	750	0	Content		1253	823	3021084	1135408881
3038	08:54:57.099	00:00:03.037	182	1183,158	884,562	0,6486008	0,4775275	515,5828	3,563088	0	1467,134	969,0313	0,4983757	0,551087	531,5704	3,508576	0	5	1325	927						Untertest1.avi	0	880	547	72	111	1241	812	750	0	Content		1253	816	3037715	1135425512
3054	08:54:57.115	00:00:03.054	183	1180,994	883,4376	0,646994	0,4781455	516,2363	3,579049	0	1475,471	972,2911	0,4965917	0,5512288	531,9952	3,531402	0	5	1328	928						Untertest1.avi	0	880	547	72	111	1241	812	750	0	Content		1256	817	3054471	1135442268
3071	08:54:57.132	00:00:03.071	184	1174,5	882,4696	0,6454293	0,478615	517,0592	3,58711	0	1460,044	974,7043	0,4948588	0,551295	532,3971	3,559072	0	5	1317	929						Untertest1.avi	0	880	547	72	111	1241	812	750	0	Content		1245	818	3071096	1135458893
3088	08:54:57.149	00:00:03.087	185	1173,614	886,5052	0,6438646	0,478752	517,7083	3,594104	0	1470,931	988,0073	0,4931984	0,5511161	532,8272	3,512106	0	5	1322	937						Untertest1.avi	0	880	547	72	111	1241	812	750	0	Content		1250	826	3087725	1135475522
3104	08:54:57.165	00:00:03.104	186	1223,413	887,8497	0,6397655	0,4789268	534,5839	3,655527	0	1455,228	973,6539	0,4925484	0,5507628	528,2919	3,568492	0	5	1339	931						Untertest1.avi	0	880	547	72	111	1241	812	750	0	Content		1267	820	3104397	1135492194
3121	08:54:57.182	00:00:03.121	187	1249,998	898,4379	0,6469222	0,4779677	540,9962	3,845446	0	1492,659	998,5701	0,4919049	0,5499847	542,2357	3,603586	0	5	1371	949						Untertest1.avi	0	880	547	72	111	1241	812	750	0	Content		1299	838	3121024	1135508821
3138	08:54:57.199	00:00:03.137	188	1214,544	904,9231	0,6378599	0,4785253	532,3403	3,682122	0	1442,828	979,8038	0,4907142	0,5498262	525,861	3,553854	0	5	1329	942						Untertest1.avi	0	880	547	72	111	1241	812	750	0	Content		1257	831	3137652	1135525449
3154	08:54:57.215	00:00:03.154	189	1237,723	885,47	0,6436182	0,4773772	538,5748	3,788823	0	1491,296	986,9481	0,4895925	0,5487274	543,0611	3,645752	0	6	1365	936						Untertest1.avi	0	880	547	72	111	1287	823	199	0	Content		1293	825	3154279	1135542076
3171	08:54:57.232	00:00:03.171	190	-1024	-768	-1	-1	-1	-1	4	1455,777	975,0518	0,4884098	0,5482684	528,2457	3,522478	0	6	1456	975						Untertest1.avi	0	880	547	72	111	1287	823	199	0	Content		1384	864	3171034	1135558831
3188	08:54:57.249	00:00:03.187	191	1239,54	894,8032	0,6416731	0,4761558	539,2439	3,740815	0	1505,988	985,5179	0,4882868	0,5469924	546,9808	3,632241	0	6	1373	940						Untertest1.avi	0	880	547	72	111	1287	823	199	0	Content		1301	829	3187660	1135575457
3204	08:54:57.265	00:00:03.204	192	-1024	-768	-1	-1	-1	-1	4	1485,044	994,1991	0,4859667	0,5461277	532,9398	3,546645	0	6	1485	994						Untertest1.avi	0	880	547	72	111	1287	823	199	0	Content		1413	883	3204289	1135592086
3221	08:54:57.282	00:00:03.220	193	1249,604	889,5803	0,6409988	0,4742617	545,3304	3,754735	0	1498,933	997,4122	0,4866394	0,5446509	548,4681	3,615828	0	6	1374	943						Untertest1.avi	0	880	547	72	111	1287	823	199	0	Content		1302	832	3220916	1135608713
3238	08:54:57.299	00:00:03.237	194	-1024	-768	-1	-1	-1	-1	4	-1024	-768	-1	-1	-1	-1	4	6	0	0						Untertest1.avi	0	880	547	72	111	1287	823	199	0	Content		-72	-111	3237640	1135625437
3254	08:54:57.315	00:00:03.254	195	-1024	-768	-1	-1	-1	-1	4	-1024	-768	-1	-1	-1	-1	4	6	0	0						Untertest1.avi	0	880	547	72	111	1287	823	199	0	Content		-72	-111	3254312	1135642109
3271	08:54:57.332	00:00:03.271	196	1171,409	887,1289	0,6324916	0,4712484	525,1263	3,58891	0	1456,746	968,4473	0,4820569	0,5410852	538,9393	3,547248	0	6	1314	928						Untertest1.avi	0	880	547	72	111	1287	823	199	0	Content		1242	817	3271004	1135658801
3288	08:54:57.349	00:00:03.287	197	1210,788	892,3501	0,629131	0,470697	542,2713	3,759673	0	1461,183	962,5867	0,4813177	0,5400267	539,6512	3,531132	0	6	1336	927						Untertest1.avi	0	880	547	72	111	1287	823	199	0	Content		1264	816	3287635	1135675432
3304	08:54:57.365	00:00:03.303	198	1153,933	888,1276	0,6308948	0,4698721	526,6086	3,612339	0	1457,469	965,2539	0,4807227	0,5393233	540,2886	3,562288	0	6	1306	927						Untertest1.avi	0	880	547	72	111	1287	823	199	0	Content		1234	816	3303647	1135691444
3320	08:54:57.381	00:00:03.320	199	1253,823	896,6882	0,6373177	0,4694054	555,008	3,813831	0	1453,671	960,7931	0,480279	0,5391032	540,9813	3,567765	0	6	1354	929						Untertest1.avi	0	880	547	72	111	1287	823	199	0	Content		1282	818	3320398	1135708195
3337	08:54:57.398	00:00:03.337	200	-1024	-768	-1	-1	-1	-1	4	1323,972	933,3119	0,4807037	0,5387787	541,1808	3,597185	0	6	1324	933						Untertest1.avi	0	880	547	72	111	1287	823	199	0	Content		1252	822	3337021	1135724818
3354	08:54:57.415	00:00:03.353	201	1076,237	850,8518	0,6272662	0,4711118	552,5004	3,816745	0	1203,675	909,7729	0,4815146	0,538676	541,6138	3,575497	0	7	1140	880						Untertest1.avi	0	880	547	72	111	1049	788	100	0	Content		1068	769	3353646	1135741443
3370	08:54:57.431	00:00:03.370	202	-1024	-768	-1	-1	-1	-1	4	1165,698	920,389	0,4816757	0,5393203	541,996	3,594904	0	7	1166	920						Untertest1.avi	0	880	547	72	111	1049	788	100	0	Content		1094	809	3370269	1135758066
3387	08:54:57.448	00:00:03.387	203	-1024	-768	-1	-1	-1	-1	4	1145,487	912,0203	0,4819551	0,540509	542,3913	3,572968	0	7	1145	912						Untertest1.avi	0	880	547	72	111	1049	788	100	0	Content		1073	801	3387019	1135774816
3404	08:54:57.465	00:00:03.403	204	-1024	-768	-1	-1	-1	-1	4	1121,144	905,9939	0,4822221	0,5420815	542,6611	3,589174	0	7	1121	906						Untertest1.avi	0	880	547	72	111	1049	788	100	0	Content		1049	795	3403642	1135791439
3420	08:54:57.481	00:00:03.420	205	-1024	-768	-1	-1	-1	-1	4	1090,416	891,8716	0,482504	0,5440426	542,9333	3,618584	0	7	1090	892						Untertest1.avi	0	880	547	72	111	1049	788	100	0	Content		1018	781	3420264	1135808061
3437	08:54:57.498	00:00:03.436	206	-1024	-768	-1	-1	-1	-1	4	1077,769	892,4024	0,4828473	0,5459884	543,3202	3,61522	0	7	1078	892						Untertest1.avi	0	880	547	72	111	1049	788	100	0	Content		1006	781	3436888	1135824685
3454	08:54:57.515	00:00:03.453	207	-1024	-768	-1	-1	-1	-1	4	1107,01	899,4505	0,487944	0,5474744	569,0994	3,815501	0	8	1107	899						Untertest1.avi	0	880	547	72	111	972	765	233	0	Content		1035	788	3453638	1135841435
3470	08:54:57.531	00:00:03.470	208	-1024	-768	-1	-1	-1	-1	4	1053,289	878,0565	0,4837018	0,5494743	543,765	3,603126	0	8	1053	878						Untertest1.avi	0	880	547	72	111	972	765	233	0	Content		981	767	3470263	1135858060
3487	08:54:57.548	00:00:03.486	209	-1024	-768	-1	-1	-1	-1	4	1053,092	875,5948	0,4842443	0,5507511	544,1185	3,660346	0	8	1053	876						Untertest1.avi	0	880	547	72	111	972	765	233	0	Content		981	765	3486885	1135874682
3504	08:54:57.565	00:00:03.503	210	-1024	-768	-1	-1	-1	-1	4	1097,97	901,7747	0,4897562	0,5514892	571,1605	3,792167	0	8	1098	902						Untertest1.avi	0	880	547	72	111	972	765	233	0	Content		1026	791	3503507	1135891304
3520	08:54:57.581	00:00:03.520	211	-1024	-768	-1	-1	-1	-1	4	1036,164	882,7161	0,4854587	0,5529902	544,7842	3,649214	0	8	1036	883						Untertest1.avi	0	880	547	72	111	972	765	233	0	Content		964	772	3520258	1135908055
3537	08:54:57.598	00:00:03.536	212	-1024	-768	-1	-1	-1	-1	4	1025,74	877,0354	0,4860838	0,5541772	545,0366	3,660772	0	8	1026	877						Untertest1.avi	0	880	547	72	111	972	765	233	0	Content		954	766	3536882	1135924679
3554	08:54:57.615	00:00:03.553	213	-1024	-768	-1	-1	-1	-1	4	1037,011	876,2351	0,4867206	0,5553407	545,2637	3,635403	0	8	1037	876						Untertest1.avi	0	880	547	72	111	972	765	233	0	Content		965	765	3553504	1135941301
3570	08:54:57.631	00:00:03.570	214	-1024	-768	-1	-1	-1	-1	4	1030,052	863,6851	0,4873373	0,5563911	545,3768	3,663815	0	8	1030	864						Untertest1.avi	0	880	547	72	111	972	765	233	0	Content		958	753	3570252	1135958049
3587	08:54:57.648	00:00:03.586	215	-1024	-768	-1	-1	-1	-1	4	1027,3	870,0324	0,4879091	0,5576327	545,5116	3,645581	0	8	1027	870						Untertest1.avi	0	880	547	72	111	972	765	233	0	Content		955	759	3586876	1135974673
3603	08:54:57.664	00:00:03.603	216	-1024	-768	-1	-1	-1	-1	4	1033,954	868,3035	0,4884716	0,5590302	545,7836	3,621945	0	8	1034	868						Untertest1.avi	0	880	547	72	111	972	765	233	0	Content		962	757	3603499	1135991296
3620	08:54:57.681	00:00:03.620	217	-1024	-768	-1	-1	-1	-1	4	1075,054	871,1105	0,4848031	0,5606443	567,3691	3,770002	0	8	1075	871						Untertest1.avi	0	880	547	72	111	972	765	233	0	Content		1003	760	3620123	1136007920
3637	08:54:57.698	00:00:03.636	218	-1024	-768	-1	-1	-1	-1	4	1038,063	860,1628	0,4895099	0,5615027	545,9823	3,574208	0	8	1038	860						Untertest1.avi	0	880	547	72	111	972	765	233	0	Content		966	749	3636873	1136024670
3653	08:54:57.714	00:00:03.653	219	-1024	-768	-1	-1	-1	-1	4	1044,322	877,559	0,4900682	0,5624987	546,123	3,546105	0	8	1044	878						Untertest1.avi	0	880	547	72	111	972	765	233	0	Content		972	767	3653494	1136041291
3670	08:54:57.731	00:00:03.670	220	-1024	-768	-1	-1	-1	-1	4	1051,035	866,6046	0,4906556	0,5633687	546,254	3,534137	0	8	1051	867						Untertest1.avi	0	880	547	72	111	972	765	233	0	Content		979	756	3670117	1136057914
3687	08:54:57.748	00:00:03.686	221	-1024	-768	-1	-1	-1	-1	4	1080,934	876,3594	0,491034	0,564039	546,1914	3,568326	0	9	1081	876						Untertest1.avi	0	880	547	72	111	1050	774	333	0	Content		1009	765	3686740	1136074537
3703	08:54:57.764	00:00:03.703	222	-1024	-768	-1	-1	-1	-1	4	1111,754	892,9625	0,4916628	0,5644095	546,045	3,503171	0	9	1112	893						Untertest1.avi	0	880	547	72	111	1050	774	333	0	Content		1040	782	3703489	1136091286
3720	08:54:57.781	00:00:03.720	223	-1024	-768	-1	-1	-1	-1	4	1103,343	878,7441	0,4924841	0,5647639	546,0649	3,465982	0	9	1103	879						Untertest1.avi	0	880	547	72	111	1050	774	333	0	Content		1031	768	3720114	1136107911
3737	08:54:57.798	00:00:03.736	224	-1024	-768	-1	-1	-1	-1	4	1107,308	886,1638	0,4933516	0,5648124	545,8257	3,437951	0	9	1107	886						Untertest1.avi	0	880	547	72	111	1050	774	333	0	Content		1035	775	3736735	1136124532
3753	08:54:57.814	00:00:03.753	225	-1024	-768	-1	-1	-1	-1	4	1101,521	872,6658	0,4942463	0,5648425	545,608	3,49301	0	9	1102	873						Untertest1.avi	0	880	547	72	111	1050	774	333	0	Content		1030	762	3753359	1136141156
3770	08:54:57.831	00:00:03.770	226	-1024	-768	-1	-1	-1	-1	4	1111,498	887,188	0,4951569	0,5650112	545,4039	3,421669	0	9	1111	887						Untertest1.avi	0	880	547	72	111	1050	774	333	0	Content		1039	776	3770107	1136157904
3787	08:54:57.848	00:00:03.786	227	-1024	-768	-1	-1	-1	-1	4	1105,122	884,738	0,496027	0,564822	545,1159	3,432879	0	9	1105	885						Untertest1.avi	0	880	547	72	111	1050	774	333	0	Content		1033	774	3786729	1136174526
3803	08:54:57.864	00:00:03.803	228	-1024	-768	-1	-1	-1	-1	4	1124,268	880,0893	0,4967688	0,563937	544,8576	3,414643	0	9	1124	880						Untertest1.avi	0	880	547	72	111	1050	774	333	0	Content		1052	769	3803353	1136191150
3820	08:54:57.881	00:00:03.819	229	-1024	-768	-1	-1	-1	-1	4	1118,997	882,2118	0,4974901	0,562698	544,6359	3,411903	0	9	1119	882						Untertest1.avi	0	880	547	72	111	1050	774	333	0	Content		1047	771	3819976	1136207773
3837	08:54:57.898	00:00:03.836	230	-1024	-768	-1	-1	-1	-1	4	1125,588	889,8215	0,4982447	0,5611615	544,323	3,372634	0	9	1126	890						Untertest1.avi	0	880	547	72	111	1050	774	333	0	Content		1054	779	3836724	1136224521
3853	08:54:57.914	00:00:03.853	231	-1024	-768	-1	-1	-1	-1	4	1124,977	885,4191	0,4989299	0,5596614	544,1152	3,376605	0	9	1125	885						Untertest1.avi	0	880	547	72	111	1050	774	333	0	Content		1053	774	3853347	1136241144
3870	08:54:57.931	00:00:03.869	232	-1024	-768	-1	-1	-1	-1	4	1122,35	883,6902	0,4996498	0,5581923	543,7451	3,400487	0	9	1122	884						Untertest1.avi	0	880	547	72	111	1050	774	333	0	Content		1050	773	3869971	1136257768
3887	08:54:57.948	00:00:03.886	233	-1024	-768	-1	-1	-1	-1	4	1117,365	882,7771	0,5003638	0,5568917	543,4548	3,392709	0	9	1117	883						Untertest1.avi	0	880	547	72	111	1050	774	333	0	Content		1045	772	3886594	1136274391
3903	08:54:57.964	00:00:03.903	234	-1024	-768	-1	-1	-1	-1	4	1127,617	892,0265	0,5010439	0,555679	543,0157	3,365669	0	9	1128	892						Untertest1.avi	0	880	547	72	111	1050	774	333	0	Content		1056	781	3903341	1136291138
3920	08:54:57.981	00:00:03.919	235	-1024	-768	-1	-1	-1	-1	4	1124,998	896,5028	0,5017779	0,554606	542,4992	3,363185	0	9	1125	897						Untertest1.avi	0	880	547	72	111	1050	774	333	0	Content		1053	786	3919969	1136307766
3937	08:54:57.998	00:00:03.936	236	-1024	-768	-1	-1	-1	-1	4	1121,676	890,7568	0,5024965	0,553724	542,0685	3,374498	0	9	1122	891						Untertest1.avi	0	880	547	72	111	1050	774	333	0	Content		1050	780	3936597	1136324394
3953	08:54:58.014	00:00:03.953	237	-1024	-768	-1	-1	-1	-1	4	1133,864	891,4502	0,5032405	0,5529277	541,7012	3,372309	0	9	1134	891						Untertest1.avi	0	880	547	72	111	1050	774	333	0	Content		1062	780	3953214	1136341011
3970	08:54:58.031	00:00:03.969	238	-1024	-768	-1	-1	-1	-1	4	1143,45	896,5076	0,5040188	0,5521121	541,1826	3,353579	0	9	1143	897						Untertest1.avi	0	880	547	72	111	1050	774	333	0	Content		1071	786	3969964	1136357761
3987	08:54:58.048	00:00:03.986	239	-1024	-768	-1	-1	-1	-1	4	1138,41	879,5487	0,504817	0,5512443	540,6801	3,388696	0	9	1138	880						Untertest1.avi	0	880	547	72	111	1050	774	333	0	Content		1066	769	3986587	1136374384
4003	08:54:58.064	00:00:04.003	240	-1024	-768	-1	-1	-1	-1	4	1128,684	878,2971	0,5056359	0,5502951	540,1733	3,320818	0	9	1129	878						Untertest1.avi	0	880	547	72	111	1050	774	333	0	Content		1057	767	4003211	1136391008
4020	08:54:58.081	00:00:04.019	241	-1024	-768	-1	-1	-1	-1	4	1125,789	890,9828	0,5066351	0,5493684	539,8	3,319884	0	10	1126	891						Untertest1.avi	0	880	547	72	111	976	815	233	0	Content		1054	780	4019835	1136407632
4037	08:54:58.098	00:00:04.036	242	-1024	-768	-1	-1	-1	-1	4	1028,749	923,3104	0,508319	0,5483491	539,1513	3,338853	0	10	1029	923						Untertest1.avi	0	880	547	72	111	976	815	233	0	Content		957	812	4036580	1136424377
4053	08:54:58.114	00:00:04.053	243	-1024	-768	-1	-1	-1	-1	4	1036,981	938,3927	0,5093477	0,5468991	538,7137	3,314774	0	10	1037	938						Untertest1.avi	0	880	547	72	111	976	815	233	0	Content		965	827	4053204	1136441001
4070	08:54:58.131	00:00:04.069	244	-1024	-768	-1	-1	-1	-1	4	1033,003	918,7478	0,5100547	0,545355	538,1484	3,317545	0	10	1033	919						Untertest1.avi	0	880	547	72	111	976	815	233	0	Content		961	808	4069829	1136457626
4086	08:54:58.147	00:00:04.086	245	-1024	-768	-1	-1	-1	-1	4	1036,309	928,0516	0,5109218	0,5437854	537,7886	3,322047	0	10	1036	928						Untertest1.avi	0	880	547	72	111	976	815	233	0	Content		964	817	4086452	1136474249
4103	08:54:58.164	00:00:04.103	246	-1024	-768	-1	-1	-1	-1	4	1057,045	928,1331	0,5117198	0,5423849	537,3941	3,313745	0	10	1057	928						Untertest1.avi	0	880	547	72	111	976	815	233	0	Content		985	817	4103200	1136490997
4120	08:54:58.181	00:00:04.119	247	-1024	-768	-1	-1	-1	-1	4	1048,856	924,8908	0,5124896	0,5412837	536,9962	3,305144	0	10	1049	925						Untertest1.avi	0	880	547	72	111	976	815	233	0	Content		977	814	4119823	1136507620
4136	08:54:58.197	00:00:04.136	248	-1024	-768	-1	-1	-1	-1	4	1039,482	919,0021	0,5131812	0,5403025	536,3813	3,316844	0	10	1039	919						Untertest1.avi	0	880	547	72	111	976	815	233	0	Content		967	808	4136447	1136524244
4153	08:54:58.214	00:00:04.153	249	-1024	-768	-1	-1	-1	-1	4	1056,944	924,2778	0,5138497	0,5395341	536,1324	3,296928	0	10	1057	924						Untertest1.avi	0	880	547	72	111	976	815	233	0	Content		985	813	4153072	1136540869
4170	08:54:58.231	00:00:04.169	250	-1024	-768	-1	-1	-1	-1	4	1057,06	921,328	0,5144688	0,5389282	535,7534	3,299876	0	10	1057	921						Untertest1.avi	0	880	547	72	111	976	815	233	0	Content		985	810	4169821	1136557618
4186	08:54:58.247	00:00:04.186	251	-1024	-768	-1	-1	-1	-1	4	1048,313	926,7675	0,5150703	0,5383089	535,3701	3,310107	0	10	1048	927						Untertest1.avi	0	880	547	72	111	976	815	233	0	Content		976	816	4186444	1136574241
4203	08:54:58.264	00:00:04.203	252	-1024	-768	-1	-1	-1	-1	4	1060,101	942,4825	0,5156798	0,5376703	534,9877	3,257614	0	10	1060	942						Untertest1.avi	0	880	547	72	111	976	815	233	0	Content		988	831	4203067	1136590864
4220	08:54:58.281	00:00:04.219	253	-1024	-768	-1	-1	-1	-1	4	1063,919	964,1957	0,5168061	0,5369961	534,5153	3,191779	0	10	1064	964						Untertest1.avi	0	880	547	72	111	976	815	233	0	Content		992	853	4219686	1136607483
4236	08:54:58.297	00:00:04.236	254	-1024	-768	-1	-1	-1	-1	4	894,8884	999,9846	0,5196124	0,5359412	534,0455	3,214949	0	10	895	1000						Untertest1.avi	0	880	547	72	111	976	815	233	0	Content		823	889	4236434	1136624231
4253	08:54:58.314	00:00:04.253	255	-1024	-768	-1	-1	-1	-1	4	-1024	-768	-1	-1	-1	-1	4		0	0						Untertest1.avi	0	880	547	72	111				0	Content		-72	-111	4253059	1136640856
4270	08:54:58.331	00:00:04.269	256	-1024	-768	-1	-1	-1	-1	4	-1024	-768	-1	-1	-1	-1	4		0	0						Untertest1.avi	0	880	547	72	111				0	Content		-72	-111	4269681	1136657478
4286	08:54:58.347	00:00:04.286	257	-1024	-768	-1	-1	-1	-1	4	-1024	-768	-1	-1	-1	-1	4		0	0						Untertest1.avi	0	880	547	72	111				0	Content		-72	-111	4286299	1136674096
4303	08:54:58.364	00:00:04.303	258	-1024	-768	-1	-1	-1	-1	4	-1024	-768	-1	-1	-1	-1	4		0	0						Untertest1.avi	0	880	547	72	111				0	Content		-72	-111	4303047	1136690844
4320	08:54:58.381	00:00:04.319	259	-1024	-768	-1	-1	-1	-1	4	-1024	-768	-1	-1	-1	-1	4		0	0						Untertest1.avi	0	880	547	72	111				0	Content		-72	-111	4319671	1136707468
4336	08:54:58.397	00:00:04.336	260	-1024	-768	-1	-1	-1	-1	4	-1024	-768	-1	-1	-1	-1	4		0	0						Untertest1.avi	0	880	547	72	111				0	Content		-72	-111	4336297	1136724094
4353	08:54:58.414	00:00:04.353	261	-1024	-768	-1	-1	-1	-1	4	-1024	-768	-1	-1	-1	-1	4		0	0						Untertest1.avi	0	880	547	72	111				0	Content		-72	-111	4353046	1136740843
4370	08:54:58.431	00:00:04.369	262	-1024	-768	-1	-1	-1	-1	4	-1024	-768	-1	-1	-1	-1	4		0	0						Untertest1.avi	0	880	547	72	111				0	Content		-72	-111	4369671	1136757468
4386	08:54:58.447	00:00:04.386	263	-1024	-768	-1	-1	-1	-1	4	-1024	-768	-1	-1	-1	-1	4		0	0						Untertest1.avi	0	880	547	72	111				0	Content		-72	-111	4386293	1136774090
4403	08:54:58.464	00:00:04.402	264	-1024	-768	-1	-1	-1	-1	4	-1024	-768	-1	-1	-1	-1	4		0	0						Untertest1.avi	0	880	547	72	111				0	Content		-72	-111	4402915	1136790712
4420	08:54:58.481	00:00:04.419	265	-1024	-768	-1	-1	-1	-1	4	-1024	-768	-1	-1	-1	-1	4		0	0						Untertest1.avi	0	880	547	72	111				0	Content		-72	-111	4419661	1136807458
4436	08:54:58.497	00:00:04.436	266	-1024	-768	-1	-1	-1	-1	4	-1024	-768	-1	-1	-1	-1	4		0	0						Untertest1.avi	0	880	547	72	111				0	Content		-72	-111	4436282	1136824079
4453	08:54:58.514	00:00:04.452	267	-1024	-768	-1	-1	-1	-1	4	-1024	-768	-1	-1	-1	-1	4		0	0						Untertest1.avi	0	880	547	72	111				0	Content		-72	-111	4452905	1136840702
4470	08:54:58.531	00:00:04.469	268	-1024	-768	-1	-1	-1	-1	4	-1024	-768	-1	-1	-1	-1	4		0	0						Untertest1.avi	0	880	547	72	111				0	Content		-72	-111	4469528	1136857325
4486	08:54:58.547	00:00:04.486	269	-1024	-768	-1	-1	-1	-1	4	-1024	-768	-1	-1	-1	-1	4		0	0						Untertest1.avi	0	880	547	72	111				0	Content		-72	-111	4486277	1136874074
4503	08:54:58.564	00:00:04.502	270	-1024	-768	-1	-1	-1	-1	4	-1024	-768	-1	-1	-1	-1	4		0	0						Untertest1.avi	0	880	547	72	111				0	Content		-72	-111	4502899	1136890696
4520	08:54:58.581	00:00:04.519	271	-1024	-768	-1	-1	-1	-1	4	-1024	-768	-1	-1	-1	-1	4		0	0						Untertest1.avi	0	880	547	72	111				0	Content		-72	-111	4519520	1136907317
4536	08:54:58.597	00:00:04.536	272	-1024	-768	-1	-1	-1	-1	4	-1024	-768	-1	-1	-1	-1	4		0	0						Untertest1.avi	0	880	547	72	111				0	Content		-72	-111	4536145	1136923942
4553	08:54:58.614	00:00:04.552	273	-1024	-768	-1	-1	-1	-1	4	-1024	-768	-1	-1	-1	-1	4		0	0						Untertest1.avi	0	880	547	72	111				0	Content		-72	-111	4552892	1136940689
4570	08:54:58.631	00:00:04.569	274	-1024	-768	-1	-1	-1	-1	4	-1024	-768	-1	-1	-1	-1	4		0	0						Untertest1.avi	0	880	547	72	111				0	Content		-72	-111	4569637	1136957434
4586	08:54:58.647	00:00:04.586	275	-1024	-768	-1	-1	-1	-1	4	-1024	-768	-1	-1	-1	-1	4		0	0						Untertest1.avi	0	880	547	72	111				0	Content		-72	-111	4586133	1136973930
4603	08:54:58.664	00:00:04.602	276	-1024	-768	-1	-1	-1	-1	4	-1024	-768	-1	-1	-1	-1	4		0	0						Untertest1.avi	0	880	547	72	111				0	Content		-72	-111	4602881	1136990678
4620	08:54:58.681	00:00:04.619	277	-1024	-768	-1	-1	-1	-1	4	-1024	-768	-1	-1	-1	-1	4		0	0						Untertest1.avi	0	880	547	72	111				0	Content		-72	-111	4619501	1137007298
4637	08:54:58.698	00:00:04.636	278	-1024	-768	-1	-1	-1	-1	4	-1024	-768	-1	-1	-1	-1	4		0	0						Untertest1.avi	0	880	547	72	111				0	Content		-72	-111	4636569	1137024366
4654	08:54:58.715	00:00:04.653	279	-1024	-768	-1	-1	-1	-1	4	-1024	-768	-1	-1	-1	-1	4		0	0						Untertest1.avi	0	880	547	72	111				0	Content		-72	-111	4653941	1137041738
4671	08:54:58.732	00:00:04.671	280	-1024	-768	-1	-1	-1	-1	4	-1024	-768	-1	-1	-1	-1	4		0	0						Untertest1.avi	0	880	547	72	111				0	Content		-72	-111	4671314	1137059111
4686	08:54:58.747	00:00:04.686	281	-1024	-768	-1	-1	-1	-1	4	-1024	-768	-1	-1	-1	-1	4		0	0						Untertest1.avi	0	880	547	72	111				0	Content		-72	-111	4686123	1137073920
4703	08:54:58.764	00:00:04.702	282	-1024	-768	-1	-1	-1	-1	4	-1024	-768	-1	-1	-1	-1	4		0	0						Untertest1.avi	0	880	547	72	111				0	Content		-72	-111	4702742	1137090539
4719	08:54:58.780	00:00:04.719	283	-1024	-768	-1	-1	-1	-1	4	-1024	-768	-1	-1	-1	-1	4		0	0						Untertest1.avi	0	880	547	72	111				0	Content		-72	-111	4719490	1137107287
4736	08:54:58.797	00:00:04.736	284	-1024	-768	-1	-1	-1	-1	4	-1024	-768	-1	-1	-1	-1	4		0	0						Untertest1.avi	0	880	547	72	111				0	Content		-72	-111	4736114	1137123911
4753	08:54:58.814	00:00:04.752	285	-1024	-768	-1	-1	-1	-1	4	-1024	-768	-1	-1	-1	-1	4		0	0						Untertest1.avi	0	880	547	72	111				0	Content		-72	-111	4752734	1137140531
4769	08:54:58.830	00:00:04.769	286	-1024	-768	-1	-1	-1	-1	4	-1024	-768	-1	-1	-1	-1	4		0	0						Untertest1.avi	0	880	547	72	111				0	Content		-72	-111	4769358	1137157155
4787	08:54:58.848	00:00:04.786	287	-1024	-768	-1	-1	-1	-1	4	-1024	-768	-1	-1	-1	-1	4		0	0						Untertest1.avi	0	880	547	72	111				0	Content		-72	-111	4786550	1137174347
4804	08:54:58.865	00:00:04.803	288	-1024	-768	-1	-1	-1	-1	4	-1024	-768	-1	-1	-1	-1	4		0	0						Untertest1.avi	0	880	547	72	111				0	Content		-72	-111	4803921	1137191718
4821	08:54:58.882	00:00:04.821	289	-1024	-768	-1	-1	-1	-1	4	-1024	-768	-1	-1	-1	-1	4		0	0						Untertest1.avi	0	880	547	72	111				0	Content		-72	-111	4821170	1137208967
4836	08:54:58.897	00:00:04.835	290	-1024	-768	-1	-1	-1	-1	4	-1024	-768	-1	-1	-1	-1	4		0	0						Untertest1.avi	0	880	547	72	111				0	Content		-72	-111	4835973	1137223770
4853	08:54:58.914	00:00:04.852	291	-1024	-768	-1	-1	-1	-1	4	-1024	-768	-1	-1	-1	-1	4		0	0						Untertest1.avi	0	880	547	72	111				0	Content		-72	-111	4852720	1137240517
4869	08:54:58.930	00:00:04.869	292	-1024	-768	-1	-1	-1	-1	4	-1024	-768	-1	-1	-1	-1	4		0	0						Untertest1.avi	0	880	547	72	111				0	Content		-72	-111	4869342	1137257139
4886	08:54:58.947	00:00:04.885	293	-1024	-768	-1	-1	-1	-1	4	-1024	-768	-1	-1	-1	-1	4		0	0						Untertest1.avi	0	880	547	72	111				0	Content		-72	-111	4885963	1137273760
4903	08:54:58.964	00:00:04.902	294	-1024	-768	-1	-1	-1	-1	4	-1024	-768	-1	-1	-1	-1	4		0	0						Untertest1.avi	0	880	547	72	111				0	Content		-72	-111	4902595	1137290392
4919	08:54:58.980	00:00:04.919	295	-1024	-768	-1	-1	-1	-1	4	-1024	-768	-1	-1	-1	-1	4		0	0						Untertest1.avi	0	880	547	72	111				0	Content		-72	-111	4919209	1137307006
4936	08:54:58.997	00:00:04.936	296	-1024	-768	-1	-1	-1	-1	4	-1024	-768	-1	-1	-1	-1	4		0	0						Untertest1.avi	0	880	547	72	111				0	Content		-72	-111	4936401	1137324198
4954	08:54:59.015	00:00:04.953	297	-1024	-768	-1	-1	-1	-1	4	-1024	-768	-1	-1	-1	-1	4		0	0						Untertest1.avi	0	880	547	72	111				0	Content		-72	-111	4953781	1137341578
4971	08:54:59.032	00:00:04.971	298	-1024	-768	-1	-1	-1	-1	4	-1024	-768	-1	-1	-1	-1	4		0	0						Untertest1.avi	0	880	547	72	111				0	Content		-72	-111	4971024	1137358821
4986	08:54:59.047	00:00:04.985	299	-1024	-768	-1	-1	-1	-1	4	-1024	-768	-1	-1	-1	-1	4		0	0						Untertest1.avi	0	880	547	72	111				0	Content		-72	-111	4985824	1137373621
5003	08:54:59.064	00:00:05.002	300	-1024	-768	-1	-1	-1	-1	4	-1024	-768	-1	-1	-1	-1	4		0	0						Untertest1.avi	0	880	547	72	111				0	Content		-72	-111	5002586	1137390383
5019	08:54:59.080	00:00:05.019	301	-1024	-768	-1	-1	-1	-1	4	-1024	-768	-1	-1	-1	-1	4		0	0						Untertest1.avi	0	880	547	72	111				0	Content		-72	-111	5019196	1137406993
5036	08:54:59.097	00:00:05.035	302	-1024	-768	-1	-1	-1	-1	4	-1024	-768	-1	-1	-1	-1	4		0	0						Untertest1.avi	0	880	547	72	111				0	Content		-72	-111	5035941	1137423738
5052	08:54:59.113	00:00:05.052	303	-1024	-768	-1	-1	-1	-1	4	-1024	-768	-1	-1	-1	-1	4		0	0						Untertest1.avi	0	880	547	72	111				0	Content		-72	-111	5052439	1137440236
5069	08:54:59.130	00:00:05.069	304	-1024	-768	-1	-1	-1	-1	4	-1024	-768	-1	-1	-1	-1	4		0	0						Untertest1.avi	0	880	547	72	111				0	Content		-72	-111	5069187	1137456984
5086	08:54:59.147	00:00:05.086	305	-1024	-768	-1	-1	-1	-1	4	-1024	-768	-1	-1	-1	-1	4		0	0						Untertest1.avi	0	880	547	72	111				0	Content		-72	-111	5086254	1137474051
5104	08:54:59.165	00:00:05.103	306	-1024	-768	-1	-1	-1	-1	4	-1024	-768	-1	-1	-1	-1	4		0	0						Untertest1.avi	0	880	547	72	111				0	Content		-72	-111	5103627	1137491424
5121	08:54:59.182	00:00:05.120	307	-1024	-768	-1	-1	-1	-1	4	-1024	-768	-1	-1	-1	-1	4		0	0						Untertest1.avi	0	880	547	72	111				0	Content		-72	-111	5120872	1137508669
5136	08:54:59.197	00:00:05.135	308	-1024	-768	-1	-1	-1	-1	4	-1024	-768	-1	-1	-1	-1	4		0	0						Untertest1.avi	0	880	547	72	111				0	Content		-72	-111	5135798	1137523595
5152	08:54:59.213	00:00:05.152	309	-1024	-768	-1	-1	-1	-1	4	-1024	-768	-1	-1	-1	-1	4		0	0						Untertest1.avi	0	880	547	72	111				0	Content		-72	-111	5152419	1137540216
5169	08:54:59.230	00:00:05.169	310	-1024	-768	-1	-1	-1	-1	4	-1024	-768	-1	-1	-1	-1	4		0	0						Untertest1.avi	0	880	547	72	111				0	Content		-72	-111	5169168	1137556965
5186	08:54:59.247	00:00:05.185	311	-1024	-768	-1	-1	-1	-1	4	-1024	-768	-1	-1	-1	-1	4		0	0						Untertest1.avi	0	880	547	72	111				0	Content		-72	-111	5185789	1137573586
5202	08:54:59.263	00:00:05.202	312	-1024	-768	-1	-1	-1	-1	4	-1024	-768	-1	-1	-1	-1	4		0	0						Untertest1.avi	0	880	547	72	111				0	Content		-72	-111	5202412	1137590209
5219	08:54:59.280	00:00:05.219	313	-1024	-768	-1	-1	-1	-1	4	-1024	-768	-1	-1	-1	-1	4		0	0						Untertest1.avi	0	880	547	72	111				0	Content		-72	-111	5219034	1137606831
5236	08:54:59.297	00:00:05.236	314	-1024	-768	-1	-1	-1	-1	4	-1024	-768	-1	-1	-1	-1	4		0	0						Untertest1.avi	0	880	547	72	111				0	Content		-72	-111	5236228	1137624025
5253	08:54:59.314	00:00:05.253	315	-1024	-768	-1	-1	-1	-1	4	-1024	-768	-1	-1	-1	-1	4		0	0						Untertest1.avi	0	880	547	72	111				0	Content		-72	-111	5253475	1137641272
5271	08:54:59.332	00:00:05.270	316	-1024	-768	-1	-1	-1	-1	4	-1024	-768	-1	-1	-1	-1	4		0	0						Untertest1.avi	0	880	547	72	111				0	Content		-72	-111	5270723	1137658520
5286	08:54:59.347	00:00:05.285	317	-1024	-768	-1	-1	-1	-1	4	-1024	-768	-1	-1	-1	-1	4		0	0						Untertest1.avi	0	880	547	72	111				0	Content		-72	-111	5285651	1137673448
5302	08:54:59.363	00:00:05.302	318	-1024	-768	-1	-1	-1	-1	4	-1024	-768	-1	-1	-1	-1	4		0	0						Untertest1.avi	0	880	547	72	111				0	Content		-72	-111	5302274	1137690071
5319	08:54:59.380	00:00:05.319	319	-1024	-768	-1	-1	-1	-1	4	-1024	-768	-1	-1	-1	-1	4		0	0						Untertest1.avi	0	880	547	72	111				0	Content		-72	-111	5319018	1137706815
5336	08:54:59.397	00:00:05.335	320	-1024	-768	-1	-1	-1	-1	4	-1024	-768	-1	-1	-1	-1	4		0	0						Untertest1.avi	0	880	547	72	111				0	Content		-72	-111	5335642	1137723439
5352	08:54:59.413	00:00:05.352	321	-1024	-768	-1	-1	-1	-1	4	-1024	-768	-1	-1	-1	-1	4		0	0						Untertest1.avi	0	880	547	72	111				0	Content		-72	-111	5352265	1137740062
5369	08:54:59.430	00:00:05.368	322	-1024	-768	-1	-1	-1	-1	4	-1024	-768	-1	-1	-1	-1	4		0	0						Untertest1.avi	0	880	547	72	111				0	Content		-72	-111	5368889	1137756686
5386	08:54:59.447	00:00:05.386	323	-1024	-768	-1	-1	-1	-1	4	-1024	-768	-1	-1	-1	-1	4		0	0						Untertest1.avi	0	880	547	72	111				0	Content		-72	-111	5386080	1137773877
5403	08:54:59.464	00:00:05.403	324	-1024	-768	-1	-1	-1	-1	4	-1024	-768	-1	-1	-1	-1	4		0	0						Untertest1.avi	0	880	547	72	111				0	Content		-72	-111	5403451	1137791248
5421	08:54:59.482	00:00:05.420	325	-1024	-768	-1	-1	-1	-1	4	-1024	-768	-1	-1	-1	-1	4		0	0						Untertest1.avi	0	880	547	72	111				0	Content		-72	-111	5420699	1137808496
5436	08:54:59.497	00:00:05.435	326	-1024	-768	-1	-1	-1	-1	4	-1024	-768	-1	-1	-1	-1	4		0	0						Untertest1.avi	0	880	547	72	111				0	Content		-72	-111	5435509	1137823306
5452	08:54:59.513	00:00:05.452	327	-1024	-768	-1	-1	-1	-1	4	-1024	-768	-1	-1	-1	-1	4		0	0						Untertest1.avi	0	880	547	72	111				0	Content		-72	-111	5452251	1137840048
5469	08:54:59.530	00:00:05.468	328	-1024	-768	-1	-1	-1	-1	4	-1024	-768	-1	-1	-1	-1	4		0	0						Untertest1.avi	0	880	547	72	111				0	Content		-72	-111	5468872	1137856669
5485	08:54:59.546	00:00:05.485	329	-1024	-768	-1	-1	-1	-1	4	-1024	-768	-1	-1	-1	-1	4		0	0						Untertest1.avi	0	880	547	72	111				0	Content		-72	-111	5485497	1137873294
5502	08:54:59.563	00:00:05.502	330	-1024	-768	-1	-1	-1	-1	4	-1024	-768	-1	-1	-1	-1	4		0	0						Untertest1.avi	0	880	547	72	111				0	Content		-72	-111	5502115	1137889912
5519	08:54:59.580	00:00:05.519	331	-1024	-768	-1	-1	-1	-1	4	-1024	-768	-1	-1	-1	-1	4		0	0						Untertest1.avi	0	880	547	72	111				0	Content		-72	-111	5519022	1137906819
5536	08:54:59.597	00:00:05.535	332	-1024	-768	-1	-1	-1	-1	4	-1024	-768	-1	-1	-1	-1	4		0	0						Untertest1.avi	0	880	547	72	111				0	Content		-72	-111	5535688	1137923485
5553	08:54:59.614	00:00:05.552	333	-1024	-768	-1	-1	-1	-1	4	-1024	-768	-1	-1	-1	-1	4		0	0						Untertest1.avi	0	880	547	72	111				0	Content		-72	-111	5552676	1137940473
5569	08:54:59.630	00:00:05.568	334	1062,425	855,614	0,5416169	0,4962941	543,3644	3,197991	3	1139,88	882,9412	0,541247	0,4963274	521,3887	3,059314	1	11	1140	883						Untertest1.avi	0	880	547	72	111	1068	773	266	0	Content		1068	772	5568719	1137956516
5585	08:54:59.646	00:00:05.585	335	1004,756	844,4196	0,5412658	0,4962788	521,3762	3,122604	3	1114,536	855,9526	0,5412564	0,49657	521,3762	3,104648	1	11	1115	856						Untertest1.avi	0	880	547	72	111	1068	773	266	0	Content		1043	745	5585352	1137973149
5602	08:54:59.663	00:00:05.602	336	986,9996	853,5233	0,5409915	0,4973581	521,1234	3,054233	3	1113,005	887,3093	0,5410326	0,4973563	521,1234	3,040316	1	11	1113	887						Untertest1.avi	0	880	547	72	111	1068	773	266	0	Content		1041	776	5602101	1137989898
5619	08:54:59.680	00:00:05.618	337	1319,469	843,0368	0,7081273	0,5126642	533,6812	3,124397	0	1137,763	878,1857	0,5412392	0,5006634	520,6415	3,049484	0	11	1229	861						Untertest1.avi	0	880	547	72	111	1068	773	266	0	Content		1157	750	5618725	1138006522
5635	08:54:59.696	00:00:05.635	338	1298,719	852,1289	0,7011515	0,5183452	526,4467	3,053638	0	1135,133	886,2578	0,5411012	0,5051236	519,9394	3,05654	0	11	1217	869						Untertest1.avi	0	880	547	72	111	1068	773	266	0	Content		1145	758	5635350	1138023147
5652	08:54:59.713	00:00:05.652	339	-1024	-768	-1	-1	-1	-1	4	1130,646	880,842	0,5407487	0,508458	519,3309	3,028427	0	11	1131	881						Untertest1.avi	0	880	547	72	111	1068	773	266	0	Content		1059	770	5652097	1138039894
5669	08:54:59.730	00:00:05.668	340	-1024	-768	-1	-1	-1	-1	4	1140,46	880,0392	0,5399321	0,5097045	518,8126	3,056976	0	11	1140	880						Untertest1.avi	0	880	547	72	111	1068	773	266	0	Content		1068	769	5668719	1138056516
5685	08:54:59.746	00:00:05.685	341	-1024	-768	-1	-1	-1	-1	4	1132,285	891,9977	0,5386746	0,5082371	518,7978	3,034765	0	11	1132	892						Untertest1.avi	0	880	547	72	111	1068	773	266	0	Content		1060	781	5685344	1138073141
5702	08:54:59.763	00:00:05.701	342	-1024	-768	-1	-1	-1	-1	4	-1024	-768	-1	-1	-1	-1	4	11	0	0						Untertest1.avi	0	880	547	72	111	1068	773	266	0	Content		-72	-111	5701971	1138089768
5719	08:54:59.780	00:00:05.718	343	-1024	-768	-1	-1	-1	-1	4	1240,15	933,532	0,5417852	0,4982016	542,5926	3,116481	0	11	1240	934						Untertest1.avi	0	880	547	72	111	1068	773	266	0	Content		1168	823	5718714	1138106511
5735	08:54:59.796	00:00:05.735	344	-1024	-768	-1	-1	-1	-1	4	1219,804	918,5554	0,53293	0,4929523	535,8691	3,088102	0	11	1220	919						Untertest1.avi	0	880	547	72	111	1068	773	266	0	Content		1148	808	5735336	1138123133
5752	08:54:59.813	00:00:05.751	345	-1024	-768	-1	-1	-1	-1	4	1147,747	886,295	0,5353574	0,4871834	520,2307	3,062336	0	11	1148	886						Untertest1.avi	0	880	547	72	111	1068	773	266	0	Content		1076	775	5751958	1138139755
5769	08:54:59.830	00:00:05.768	346	-1024	-768	-1	-1	-1	-1	4	1140,494	884,4329	0,5345208	0,483126	520,2307	3,015729	0	11	1140	884						Untertest1.avi	0	880	547	72	111	1068	773	266	0	Content		1068	773	5768579	1138156376
5785	08:54:59.846	00:00:05.785	347	-1024	-768	-1	-1	-1	-1	4	1138,924	900,0167	0,5335854	0,4814424	520,2307	3,043177	0	11	1139	900						Untertest1.avi	0	880	547	72	111	1068	773	266	0	Content		1067	789	5785330	1138173127
5802	08:54:59.863	00:00:05.801	348	-1024	-768	-1	-1	-1	-1	4	1131,282	874,5936	0,5329232	0,481284	520,2307	3,048122	0	11	1131	875						Untertest1.avi	0	880	547	72	111	1068	773	266	0	Content		1059	764	5801950	1138189747
5819	08:54:59.880	00:00:05.818	349	-1024	-768	-1	-1	-1	-1	4	1125,199	884,6288	0,5324013	0,482206	520,6632	3,070697	0	11	1125	885						Untertest1.avi	0	880	547	72	111	1068	773	266	0	Content		1053	774	5818574	1138206371
5835	08:54:59.896	00:00:05.835	350	1303,966	757,7997	0,7012794	0,4923682	541,6649	3,44158	0	1211,984	879,1014	0,5372295	0,4824568	545,4717	3,172755	0	12	1258	818						Untertest1.avi	0	880	547	72	111	1146	756	117	0	Content		1186	707	5835198	1138222995
5852	08:54:59.913	00:00:05.851	351	-1024	-768	-1	-1	-1	-1	4	1258,793	912,6787	0,5355532	0,4825298	541,0601	3,07757	0	12	1259	913						Untertest1.avi	0	880	547	72	111	1146	756	117	0	Content		1187	802	5851947	1138239744
5869	08:54:59.930	00:00:05.868	352	-1024	-768	-1	-1	-1	-1	4	1188,122	928,3317	0,5304565	0,4823419	521,435	2,963818	0	12	1188	928						Untertest1.avi	0	880	547	72	111	1146	756	117	0	Content		1116	817	5868569	1138256366
5885	08:54:59.946	00:00:05.885	353	-1024	-768	-1	-1	-1	-1	4	-1024	-768	-1	-1	-1	-1	4	12	0	0						Untertest1.avi	0	880	547	72	111	1146	756	117	0	Content		-72	-111	5885192	1138272989
5902	08:54:59.963	00:00:05.901	354	-1024	-768	-1	-1	-1	-1	4	1185,393	869,2881	0,5287907	0,481065	522,7229	3,047204	0	12	1185	869						Untertest1.avi	0	880	547	72	111	1146	756	117	0	Content		1113	758	5901817	1138289614
5919	08:54:59.980	00:00:05.918	355	-1024	-768	-1	-1	-1	-1	4	1205,66	834,6726	0,5280541	0,4805043	522,7229	3,185781	0	12	1206	835						Untertest1.avi	0	880	547	72	111	1146	756	117	0	Content		1134	724	5918564	1138306361
5935	08:54:59.996	00:00:05.935	356	-1024	-768	-1	-1	-1	-1	4	1231,363	846,5876	0,5241727	0,4813971	538,0919	3,238782	0	12	1231	847						Untertest1.avi	0	880	547	72	111	1146	756	117	0	Content		1159	736	5935189	1138322986
5952	08:55:00.013	00:00:05.951	357	-1024	-768	-1	-1	-1	-1	4	1264,757	866,1886	0,5309643	0,4811967	547,7736	3,285036	0	13	1265	866						Untertest1.avi	0	880	547	72	111	1220	755	283	0	Content		1193	755	5951812	1138339609
5968	08:55:00.029	00:00:05.968	358	-1024	-768	-1	-1	-1	-1	4	-1024	-768	-1	-1	-1	-1	4	13	0	0						Untertest1.avi	0	880	547	72	111	1220	755	283	0	Content		-72	-111	5968436	1138356233
5985	08:55:00.046	00:00:05.985	359	-1024	-768	-1	-1	-1	-1	4	1270,622	855,4155	0,5221878	0,4827442	536,3718	3,216395	0	13	1271	855						Untertest1.avi	0	880	547	72	111	1220	755	283	0	Content		1199	744	5985192	1138372989
6002	08:55:00.063	00:00:06.001	360	-1024	-768	-1	-1	-1	-1	4	-1024	-768	-1	-1	-1	-1	4	13	0	0						Untertest1.avi	0	880	547	72	111	1220	755	283	0	Content		-72	-111	6001811	1138389608
6018	08:55:00.079	00:00:06.018	361	-1024	-768	-1	-1	-1	-1	4	1291,742	900,1903	0,523532	0,4833439	526,1714	3,041586	0	13	1292	900						Untertest1.avi	0	880	547	72	111	1220	755	283	0	Content		1220	789	6018433	1138406230
6035	08:55:00.096	00:00:06.035	362	-1024	-768	-1	-1	-1	-1	4	-1024	-768	-1	-1	-1	-1	4	13	0	0						Untertest1.avi	0	880	547	72	111	1220	755	283	0	Content		-72	-111	6035059	1138422856
6052	08:55:00.113	00:00:06.051	363	-1024	-768	-1	-1	-1	-1	4	1340,376	867,3962	0,5200398	0,4845852	542,37	3,181526	0	13	1340	867						Untertest1.avi	0	880	547	72	111	1220	755	283	0	Content		1268	756	6051804	1138439601
6068	08:55:00.129	00:00:06.068	364	-1024	-768	-1	-1	-1	-1	4	1299,949	840,3961	0,5266876	0,4841887	544,1833	3,36505	0	13	1300	840						Untertest1.avi	0	880	547	72	111	1220	755	283	0	Content		1228	729	6068427	1138456224
6085	08:55:00.146	00:00:06.085	365	-1024	-768	-1	-1	-1	-1	4	1327,889	967,8452	0,5233902	0,4845028	527,5274	3,041317	0	13	1328	968						Untertest1.avi	0	880	547	72	111	1220	755	283	0	Content		1256	857	6085053	1138472850
6102	08:55:00.163	00:00:06.101	366	-1024	-768	-1	-1	-1	-1	4	-1024	-768	-1	-1	-1	-1	4	13	0	0						Untertest1.avi	0	880	547	72	111	1220	755	283	0	Content		-72	-111	6101676	1138489473
6118	08:55:00.179	00:00:06.118	367	-1024	-768	-1	-1	-1	-1	4	-1024	-768	-1	-1	-1	-1	4	13	0	0						Untertest1.avi	0	880	547	72	111	1220	755	283	0	Content		-72	-111	6118425	1138506222
6135	08:55:00.196	00:00:06.135	368	-1024	-768	-1	-1	-1	-1	4	1326,197	853,8003	0,5223294	0,4849804	542,9878	3,351065	0	13	1326	854						Untertest1.avi	0	880	547	72	111	1220	755	283	0	Content		1254	743	6135047	1138522844
6152	08:55:00.213	00:00:06.151	369	-1024	-768	-1	-1	-1	-1	4	1282,135	834,9597	0,5258529	0,4856122	528,2213	3,312801	0	13	1282	835						Untertest1.avi	0	880	547	72	111	1220	755	283	0	Content		1210	724	6151673	1138539470
6168	08:55:00.229	00:00:06.168	370	-1024	-768	-1	-1	-1	-1	4	1218,001	813,8389	0,5262923	0,4870109	528,2213	3,350209	0	13	1218	814						Untertest1.avi	0	880	547	72	111	1220	755	283	0	Content		1146	703	6168295	1138556092
6185	08:55:00.246	00:00:06.185	371	-1024	-768	-1	-1	-1	-1	4	-1024	-768	-1	-1	-1	-1	4	13	0	0						Untertest1.avi	0	880	547	72	111	1220	755	283	0	Content		-72	-111	6185044	1138572841
6202	08:55:00.263	00:00:06.201	372	-1024	-768	-1	-1	-1	-1	4	-1024	-768	-1	-1	-1	-1	4	13	0	0						Untertest1.avi	0	880	547	72	111	1220	755	283	0	Content		-72	-111	6201667	1138589464
6218	08:55:00.279	00:00:06.218	373	-1024	-768	-1	-1	-1	-1	4	-1024	-768	-1	-1	-1	-1	4	13	0	0						Untertest1.avi	0	880	547	72	111	1220	755	283	0	Content		-72	-111	6218292	1138606089
6235	08:55:00.296	00:00:06.234	374	-1024	-768	-1	-1	-1	-1	4	1374,359	906,3275	0,5263637	0,4906362	538,3852	3,290226	0	14	1374	906						Untertest1.avi	0	880	547	72	111	1280	767	167	0	Content		1302	795	6234914	1138622711
6252	08:55:00.313	00:00:06.251	375	-1024	-768	-1	-1	-1	-1	4	-1024	-768	-1	-1	-1	-1	4	14	0	0						Untertest1.avi	0	880	547	72	111	1280	767	167	0	Content		-72	-111	6251663	1138639460
6268	08:55:00.329	00:00:06.268	376	-1024	-768	-1	-1	-1	-1	4	1320,422	853,9561	0,5268959	0,4918515	538,3852	3,427944	0	14	1320	854						Untertest1.avi	0	880	547	72	111	1280	767	167	0	Content		1248	743	6268287	1138656084
6285	08:55:00.346	00:00:06.284	377	1236,298	820,7712	0,5336406	0,491901	551,1176	3,523888	3	1384,753	855,4852	0,5336367	0,4918945	551,1176	3,507854	1	14	1385	855						Untertest1.avi	0	880	547	72	111	1280	767	167	0	Content		1313	744	6284912	1138672709
6302	08:55:00.363	00:00:06.301	378	-1024	-768	-1	-1	-1	-1	4	-1024	-768	-1	-1	-1	-1	4	14	0	0						Untertest1.avi	0	880	547	72	111	1280	767	167	0	Content		-72	-111	6301535	1138689332
6318	08:55:00.379	00:00:06.318	379	1211,005	824,9183	0,534132	0,4937132	550,5509	3,567285	3	1352,486	859,9188	0,5341046	0,4937069	550,5509	3,550149	1	14	1352	860						Untertest1.avi	0	880	547	72	111	1280	767	167	0	Content		1280	749	6318282	1138706079
6335	08:55:00.396	00:00:06.334	380	1206,295	806,6797	0,5338561	0,4946458	547,1854	3,601773	3	1347,495	839,4114	0,5338368	0,4946393	547,1854	3,584429	1	14	1347	839						Untertest1.avi	0	880	547	72	111	1280	767	167	0	Content		1275	728	6334906	1138722703
6352	08:55:00.413	00:00:06.351	381	-1024	-768	-1	-1	-1	-1	4	1369,69	930,6147	0,5285628	0,4960554	539,8011	3,258721	0	14	1370	931						Untertest1.avi	0	880	547	72	111	1280	767	167	0	Content		1298	820	6351531	1138739328
6368	08:55:00.429	00:00:06.368	382	1190,138	843,5788	0,5352114	0,4960281	547,6563	3,524271	3	1335,315	880,2749	0,5352216	0,4960214	547,6563	3,508213	1	14	1335	880						Untertest1.avi	0	880	547	72	111	1280	767	167	0	Content		1263	769	6368153	1138755950
6385	08:55:00.446	00:00:06.384	383	1183,932	841,646	0,5357119	0,496509	545,8622	3,526208	3	1329,836	877,9626	0,5357119	0,496509	545,8622	3,510321	1	14	1330	878						Untertest1.avi	0	880	547	72	111	1280	767	167	0	Content		1258	767	6384904	1138772701
6402	08:55:00.463	00:00:06.401	384	-1024	-768	-1	-1	-1	-1	4	-1024	-768	-1	-1	-1	-1	4	15	0	0						Untertest1.avi	0	880	547	72	111	877	615	383	0	Content		-72	-111	6401528	1138789325
6418	08:55:00.479	00:00:06.418	385	-1024	-768	-1	-1	-1	-1	4	-1024	-768	-1	-1	-1	-1	4	15	0	0						Untertest1.avi	0	880	547	72	111	877	615	383	0	Content		-72	-111	6418150	1138805947
6435	08:55:00.496	00:00:06.434	386	-1024	-768	-1	-1	-1	-1	4	-1024	-768	-1	-1	-1	-1	4	15	0	0						Untertest1.avi	0	880	547	72	111	877	615	383	0	Content		-72	-111	6434829	1138822626
6451	08:55:00.512	00:00:06.451	387	-1024	-768	-1	-1	-1	-1	4	-1024	-768	-1	-1	-1	-1	4	15	0	0						Untertest1.avi	0	880	547	72	111	877	615	383	0	Content		-72	-111	6451496	1138839293
6468	08:55:00.529	00:00:06.468	388	861,5046	695,0994	0,534482	0,4978206	552,5064	3,681603	3	973,9808	716,1271	0,5344691	0,4978141	552,5064	3,661012	1	15	974	716						Untertest1.avi	0	880	547	72	111	877	615	383	0	Content		902	605	6468144	1138855941
6485	08:55:00.546	00:00:06.484	389	877,4468	714,7784	0,5348224	0,4982688	552,5064	3,584688	3	997,2234	737,0463	0,5348483	0,4982672	552,5064	3,565963	1	15	997	737						Untertest1.avi	0	880	547	72	111	877	615	383	0	Content		925	626	6484769	1138872566
6502	08:55:00.563	00:00:06.501	390	854,349	652,2321	0,5447409	0,4978602	551,327	3,770883	3	952,528	669,8731	0,5447373	0,4978537	551,327	3,746093	1	15	953	670						Untertest1.avi	0	880	547	72	111	877	615	383	0	Content		881	559	6501516	1138889313
6518	08:55:00.579	00:00:06.518	391	-1024	-768	-1	-1	-1	-1	4	-1024	-768	-1	-1	-1	-1	4	15	0	0						Untertest1.avi	0	880	547	72	111	877	615	383	0	Content		-72	-111	6518142	1138905939
6535	08:55:00.596	00:00:06.534	392	-1024	-768	-1	-1	-1	-1	4	-1024	-768	-1	-1	-1	-1	4	15	0	0						Untertest1.avi	0	880	547	72	111	877	615	383	0	Content		-72	-111	6534760	1138922557
6551	08:55:00.612	00:00:06.551	393	-1024	-768	-1	-1	-1	-1	4	-1024	-768	-1	-1	-1	-1	4	15	0	0						Untertest1.avi	0	880	547	72	111	877	615	383	0	Content		-72	-111	6551427	1138939224
6568	08:55:00.629	00:00:06.568	394	-1024	-768	-1	-1	-1	-1	4	-1024	-768	-1	-1	-1	-1	4	15	0	0						Untertest1.avi	0	880	547	72	111	877	615	383	0	Content		-72	-111	6568138	1138955935
6585	08:55:00.646	00:00:06.584	395	-1024	-768	-1	-1	-1	-1	4	-1024	-768	-1	-1	-1	-1	4	15	0	0						Untertest1.avi	0	880	547	72	111	877	615	383	0	Content		-72	-111	6584756	1138972553
6601	08:55:00.662	00:00:06.601	396	-1024	-768	-1	-1	-1	-1	4	-1024	-768	-1	-1	-1	-1	4	15	0	0						Untertest1.avi	0	880	547	72	111	877	615	383	0	Content		-72	-111	6601423	1138989220
6618	08:55:00.679	00:00:06.618	397	773,7656	605,8077	0,7138207	0,4908592	550,7505	4,027264	0	870,4904	725,8367	0,5429961	0,4972828	528,8788	3,600858	0	15	822	666						Untertest1.avi	0	880	547	72	111	877	615	383	0	Content		750	555	6618007	1139005804
6635	08:55:00.696	00:00:06.634	398	-1024	-768	-1	-1	-1	-1	4	959,8806	736,8033	0,5494412	0,4975893	554,796	3,686457	0	15	960	737						Untertest1.avi	0	880	547	72	111	877	615	383	0	Content		888	626	6634755	1139022552
6651	08:55:00.712	00:00:06.651	399	-1024	-768	-1	-1	-1	-1	4	945,1983	746,8127	0,5445291	0,498427	529,0541	3,536507	0	15	945	747						Untertest1.avi	0	880	547	72	111	877	615	383	0	Content		873	636	6651381	1139039178
6668	08:55:00.729	00:00:06.668	400	-1024	-768	-1	-1	-1	-1	4	924,7885	754,4982	0,5451164	0,498347	529,0541	3,496657	0	15	925	754						Untertest1.avi	0	880	547	72	111	877	615	383	0	Content		853	643	6668020	1139055817
6685	08:55:00.746	00:00:06.684	401	-1024	-768	-1	-1	-1	-1	4	-1024	-768	-1	-1	-1	-1	4	15	0	0						Untertest1.avi	0	880	547	72	111	877	615	383	0	Content		-72	-111	6684628	1139072425
6701	08:55:00.762	00:00:06.701	402	-1024	-768	-1	-1	-1	-1	4	-1024	-768	-1	-1	-1	-1	4	15	0	0						Untertest1.avi	0	880	547	72	111	877	615	383	0	Content		-72	-111	6701379	1139089176
6718	08:55:00.779	00:00:06.718	403	-1024	-768	-1	-1	-1	-1	4	-1024	-768	-1	-1	-1	-1	4	15	0	0						Untertest1.avi	0	880	547	72	111	877	615	383	0	Content		-72	-111	6718000	1139105797
6735	08:55:00.796	00:00:06.734	404	-1024	-768	-1	-1	-1	-1	4	-1024	-768	-1	-1	-1	-1	4	15	0	0						Untertest1.avi	0	880	547	72	111	877	615	383	0	Content		-72	-111	6734625	1139122422
6751	08:55:00.812	00:00:06.751	405	-1024	-768	-1	-1	-1	-1	4	-1024	-768	-1	-1	-1	-1	4	15	0	0						Untertest1.avi	0	880	547	72	111	877	615	383	0	Content		-72	-111	6751292	1139139089
6768	08:55:00.829	00:00:06.767	406	801,7803	683,2856	0,7188423	0,4939832	550,1655	3,827576	0	900,5817	748,9515	0,5483643	0,4988407	529,6111	3,497412	0	15	851	716						Untertest1.avi	0	880	547	72	111	877	615	383	0	Content		779	605	6767997	1139155794
6785	08:55:00.846	00:00:06.784	407	-1024	-768	-1	-1	-1	-1	4	-1024	-768	-1	-1	-1	-1	4	16	0	0						Untertest1.avi	0	880	547	72	111	600	714	166	0	Content		-72	-111	6784620	1139172417
6801	08:55:00.862	00:00:06.801	408	-1024	-768	-1	-1	-1	-1	4	-1024	-768	-1	-1	-1	-1	4	16	0	0						Untertest1.avi	0	880	547	72	111	600	714	166	0	Content		-72	-111	6801244	1139189041
6818	08:55:00.879	00:00:06.817	409	-1024	-768	-1	-1	-1	-1	4	-1024	-768	-1	-1	-1	-1	4	16	0	0						Untertest1.avi	0	880	547	72	111	600	714	166	0	Content		-72	-111	6817926	1139205723
6835	08:55:00.896	00:00:06.834	410	-1024	-768	-1	-1	-1	-1	4	-1024	-768	-1	-1	-1	-1	4	16	0	0						Untertest1.avi	0	880	547	72	111	600	714	166	0	Content		-72	-111	6834593	1139222390
6851	08:55:00.912	00:00:06.851	411	-1024	-768	-1	-1	-1	-1	4	671,3162	833,79	0,5533523	0,5015962	529,6003	3,499781	0	16	671	834						Untertest1.avi	0	880	547	72	111	600	714	166	0	Content		599	723	6851237	1139239034
6868	08:55:00.929	00:00:06.867	412	-1024	-768	-1	-1	-1	-1	4	679,4926	849,3945	0,5530995	0,501246	529,4081	3,39711	0	16	679	849						Untertest1.avi	0	880	547	72	111	600	714	166	0	Content		607	738	6867862	1139255659
6884	08:55:00.945	00:00:06.884	413	-1024	-768	-1	-1	-1	-1	4	671,7113	823,7272	0,5532178	0,5010033	529,6644	3,452834	0	16	672	824						Untertest1.avi	0	880	547	72	111	600	714	166	0	Content		600	713	6884483	1139272280
6901	08:55:00.962	00:00:06.901	414	-1024	-768	-1	-1	-1	-1	4	699,9082	825,9348	0,5535947	0,5008162	529,7455	3,425009	0	16	700	826						Untertest1.avi	0	880	547	72	111	600	714	166	0	Content		628	715	6901234	1139289031
6918	08:55:00.979	00:00:06.917	415	-1024	-768	-1	-1	-1	-1	4	672,9219	807,6086	0,5534839	0,5006644	529,7135	3,450683	0	16	673	808						Untertest1.avi	0	880	547	72	111	600	714	166	0	Content		601	697	6917857	1139305654
6934	08:55:00.995	00:00:06.934	416	-1024	-768	-1	-1	-1	-1	4	662,0074	827,3597	0,5535488	0,5007232	529,7252	3,450269	0	16	662	827						Untertest1.avi	0	880	547	72	111	600	714	166	0	Content		590	716	6934480	1139322277
6951	08:55:01.012	00:00:06.951	417	-1024	-768	-1	-1	-1	-1	4	665,4728	821,4311	0,553572	0,5009165	529,8246	3,419209	0	17	665	821						Untertest1.avi	0	880	547	72	111	533	673	100	0	Content		593	710	6951102	1139338899
6968	08:55:01.029	00:00:06.967	418	465,631	719,0856	0,726927	0,4975175	558,0328	3,950445	0	679,3849	842,0784	0,5535571	0,5010456	529,7984	3,422759	0	17	573	781						Untertest1.avi	0	880	547	72	111	533	673	100	0	Content		501	670	6967849	1139355646
6984	08:55:01.045	00:00:06.984	419	457,436	740,4194	0,7185585	0,497795	529,7863	3,665967	0	673,4319	823,4171	0,553494	0,5011225	529,793	3,468634	0	17	565	782						Untertest1.avi	0	880	547	72	111	533	673	100	0	Content		493	671	6984472	1139372269
7001	08:55:01.062	00:00:07.001	420	-1024	-768	-1	-1	-1	-1	4	664,2823	821,197	0,5533785	0,5011852	529,6622	3,513264	0	17	664	821						Untertest1.avi	0	880	547	72	111	533	673	100	0	Content		592	710	7001099	1139388896
7018	08:55:01.079	00:00:07.017	421	486,6831	724,9784	0,7253448	0,4980914	553,9961	3,935452	0	701,6754	828,1835	0,5534647	0,5013164	529,8535	3,467871	0	17	594	777						Untertest1.avi	0	880	547	72	111	533	673	100	0	Content		522	666	7017850	1139405647
7034	08:55:01.095	00:00:07.034	422	494,1257	738,826	0,7252669	0,4980864	554,4008	3,862813	0	715,334	828,6954	0,5532932	0,5011672	529,9161	3,481337	0	17	605	784						Untertest1.avi	0	880	547	72	111	533	673	100	0	Content		533	673	7034472	1139422269
7051	08:55:01.112	00:00:07.051	423	-1024	-768	-1	-1	-1	-1	4	713,8102	831,5289	0,5578251	0,5005395	551,179	3,672029	0	18	714	832						Untertest1.avi	0	880	547	72	111	622	711	133	0	Content		642	721	7051100	1139438897
7068	08:55:01.129	00:00:07.067	424	-1024	-768	-1	-1	-1	-1	4	696,8707	821,0894	0,5529504	0,5006241	529,8926	3,542212	0	18	697	821						Untertest1.avi	0	880	547	72	111	622	711	133	0	Content		625	710	7067720	1139455517
7084	08:55:01.145	00:00:07.084	425	-1024	-768	-1	-1	-1	-1	4	694,7737	815,4178	0,5527725	0,5003267	530,1181	3,583562	0	18	695	815						Untertest1.avi	0	880	547	72	111	622	711	133	0	Content		623	704	7084469	1139472266
7101	08:55:01.162	00:00:07.101	426	-1024	-768	-1	-1	-1	-1	4	691,3513	813,9592	0,5526268	0,5001936	530,174	3,630394	0	18	691	814						Untertest1.avi	0	880	547	72	111	622	711	133	0	Content		619	703	7101093	1139488890
7118	08:55:01.179	00:00:07.117	427	-1024	-768	-1	-1	-1	-1	4	690,0903	822,2944	0,5524711	0,5001671	530,3229	3,599714	0	18	690	822						Untertest1.avi	0	880	547	72	111	622	711	133	0	Content		618	711	7117718	1139505515
7134	08:55:01.195	00:00:07.134	428	-1024	-768	-1	-1	-1	-1	4	685,1143	842,6596	0,5523326	0,4996884	530,3229	3,613525	0	18	685	843						Untertest1.avi	0	880	547	72	111	622	711	133	0	Content		613	732	7134340	1139522137
7151	08:55:01.212	00:00:07.151	429	-1024	-768	-1	-1	-1	-1	4	694,1778	827,9738	0,5523424	0,4996978	530,4869	3,605902	0	18	694	828						Untertest1.avi	0	880	547	72	111	622	711	133	0	Content		622	717	7151088	1139538885
7168	08:55:01.229	00:00:07.167	430	-1024	-768	-1	-1	-1	-1	4	-1024	-768	-1	-1	-1	-1	4	18	0	0						Untertest1.avi	0	880	547	72	111	622	711	133	0	Content		-72	-111	7167712	1139555509
7184	08:55:01.245	00:00:07.184	431	496,4715	784,6376	0,7237165	0,4953909	554,3492	3,963022	0	697,0638	817,6118	0,5522139	0,4979	530,8256	3,657943	0	19	597	801						Untertest1.avi	0	880	547	72	111	523	685	133	0	Content		525	690	7184336	1139572133
7201	08:55:01.262	00:00:07.200	432	494,1524	789,3759	0,7215736	0,494565	547,1634	3,898936	0	631,5608	776,7164	0,5518737	0,496516	530,8256	3,831202	0	19	563	783						Untertest1.avi	0	880	547	72	111	523	685	133	0	Content		491	672	7200959	1139588756
7218	08:55:01.279	00:00:07.217	433	547,0785	767,5496	0,7254778	0,4935422	561,6257	4,038401	0	700,8575	824,4364	0,5521702	0,4958155	531,0741	3,665945	0	19	624	796						Untertest1.avi	0	880	547	72	111	523	685	133	0	Content		552	685	7217708	1139605505
7234	08:55:01.295	00:00:07.234	434	-1024	-768	-1	-1	-1	-1	4	-1024	-768	-1	-1	-1	-1	4	19	0	0						Untertest1.avi	0	880	547	72	111	523	685	133	0	Content		-72	-111	7234332	1139622129
7251	08:55:01.312	00:00:07.250	435	-1024	-768	-1	-1	-1	-1	4	-1024	-768	-1	-1	-1	-1	4	19	0	0						Untertest1.avi	0	880	547	72	111	523	685	133	0	Content		-72	-111	7250952	1139638749
7268	08:55:01.329	00:00:07.267	436	-1024	-768	-1	-1	-1	-1	4	-1024	-768	-1	-1	-1	-1	4	19	0	0						Untertest1.avi	0	880	547	72	111	523	685	133	0	Content		-72	-111	7267619	1139655416
7284	08:55:01.345	00:00:07.284	437	500,0841	792,2059	0,7237185	0,4906228	555,7575	3,972189	0	682,482	805,5632	0,5522706	0,4930362	531,5707	3,761761	0	19	591	799						Untertest1.avi	0	880	547	72	111	523	685	133	0	Content		519	688	7284328	1139672125
7301	08:55:01.362	00:00:07.300	438	541,3073	792,5209	0,7237691	0,4902922	555,7559	3,933872	0	649,6081	803,9081	0,5520738	0,4927358	531,5085	3,750757	0	19	595	798						Untertest1.avi	0	880	547	72	111	523	685	133	0	Content		523	687	7300953	1139688750
7318	08:55:01.379	00:00:07.317	439	487,0602	771,5266	0,7103217	0,4909041	555,7625	4,003604	0	648,2444	816,3662	0,552129	0,4924939	531,5134	3,731831	0	20	568	794						Untertest1.avi	0	880	547	72	111	612	692	416	0	Content		496	683	7317646	1139705443
7334	08:55:01.395	00:00:07.334	440	-1024	-768	-1	-1	-1	-1	4	691,2352	788,0474	0,5524549	0,4918844	531,6164	3,760567	0	20	691	788						Untertest1.avi	0	880	547	72	111	612	692	416	0	Content		619	677	7334279	1139722076
7351	08:55:01.412	00:00:07.351	441	-1024	-768	-1	-1	-1	-1	4	693,4599	812,6183	0,5525138	0,4907693	531,7208	3,742597	0	20	693	813						Untertest1.avi	0	880	547	72	111	612	692	416	0	Content		621	702	7351020	1139738817
7368	08:55:01.429	00:00:07.367	442	-1024	-768	-1	-1	-1	-1	4	682,8555	776,5732	0,552679	0,4893629	531,7209	3,81361	0	20	683	777						Untertest1.avi	0	880	547	72	111	612	692	416	0	Content		611	666	7367643	1139755440
7384	08:55:01.445	00:00:07.384	443	-1024	-768	-1	-1	-1	-1	4	686,0582	804,1155	0,552832	0,4889929	531,6581	3,755793	0	20	686	804						Untertest1.avi	0	880	547	72	111	612	692	416	0	Content		614	693	7384280	1139772077
7401	08:55:01.462	00:00:07.400	444	-1024	-768	-1	-1	-1	-1	4	687,5963	806,7043	0,5529826	0,4883357	531,6208	3,748355	0	20	688	807						Untertest1.avi	0	880	547	72	111	612	692	416	0	Content		616	696	7400891	1139788688
7418	08:55:01.479	00:00:07.417	445	-1024	-768	-1	-1	-1	-1	4	682,9522	809,1028	0,5531421	0,4876851	531,7029	3,7614	0	20	683	809						Untertest1.avi	0	880	547	72	111	612	692	416	0	Content		611	698	7417641	1139805438
7434	08:55:01.495	00:00:07.434	446	-1024	-768	-1	-1	-1	-1	4	689,899	812,788	0,5532242	0,4871908	531,6882	3,745719	0	20	690	813						Untertest1.avi	0	880	547	72	111	612	692	416	0	Content		618	702	7434279	1139822076
7451	08:55:01.512	00:00:07.450	447	-1024	-768	-1	-1	-1	-1	4	673,2395	790,7617	0,5532596	0,4868161	531,5914	3,82403	0	20	673	791						Untertest1.avi	0	880	547	72	111	612	692	416	0	Content		601	680	7450887	1139838684
7468	08:55:01.529	00:00:07.467	448	511,9406	745,6102	0,7253022	0,4834547	557,8634	4,169709	0	688,3694	801,8417	0,5532508	0,4865889	531,561	3,795898	0	20	600	774						Untertest1.avi	0	880	547	72	111	612	692	416	0	Content		528	663	7467511	1139855308
7484	08:55:01.545	00:00:07.484	449	-1024	-768	-1	-1	-1	-1	4	688,7191	778,3052	0,5592226	0,4862753	558,8524	4,048222	0	20	689	778						Untertest1.avi	0	880	547	72	111	612	692	416	0	Content		617	667	7484273	1139872070
7501	08:55:01.562	00:00:07.500	450	520,6849	799,4028	0,7255321	0,4835444	558,6425	4,04473	0	681,6042	818,6853	0,5531682	0,4871247	531,4346	3,784758	0	20	601	809						Untertest1.avi	0	880	547	72	111	612	692	416	0	Content		529	698	7500888	1139888685
7518	08:55:01.579	00:00:07.517	451	-1024	-768	-1	-1	-1	-1	4	680,4371	792,5114	0,5529704	0,4880055	531,2783	3,872439	0	20	680	793						Untertest1.avi	0	880	547	72	111	612	692	416	0	Content		608	682	7517509	1139905306
7534	08:55:01.595	00:00:07.534	452	491,348	792,6832	0,7248784	0,4848483	557,5914	4,101373	0	688,7579	809,9282	0,5526951	0,4891908	531,1481	3,835783	0	20	590	801						Untertest1.avi	0	880	547	72	111	612	692	416	0	Content		518	690	7534132	1139921929
7551	08:55:01.612	00:00:07.550	453	-1024	-768	-1	-1	-1	-1	4	697,1259	837,469	0,5587138	0,489916	559,7664	4,02526	0	20	697	837						Untertest1.avi	0	880	547	72	111	612	692	416	0	Content		625	726	7550883	1139938680
7568	08:55:01.629	00:00:07.567	454	-1024	-768	-1	-1	-1	-1	4	692,5968	802,3722	0,5522434	0,4914939	531,0321	3,855559	0	20	693	802						Untertest1.avi	0	880	547	72	111	612	692	416	0	Content		621	691	7567509	1139955306
7584	08:55:01.645	00:00:07.584	455	-1024	-768	-1	-1	-1	-1	4	698,944	801,0225	0,5522433	0,4922299	531,0321	3,892606	0	20	699	801						Untertest1.avi	0	880	547	72	111	612	692	416	0	Content		627	690	7584134	1139971931
7601	08:55:01.662	00:00:07.600	456	-1024	-768	-1	-1	-1	-1	4	679,6056	781,2096	0,5591148	0,4930671	563,3034	4,210958	0	20	680	781						Untertest1.avi	0	880	547	72	111	612	692	416	0	Content		608	670	7600757	1139988554
7618	08:55:01.679	00:00:07.617	457	-1024	-768	-1	-1	-1	-1	4	690,133	813,2072	0,5519539	0,4943476	530,4802	3,917629	0	20	690	813						Untertest1.avi	0	880	547	72	111	612	692	416	0	Content		618	702	7617507	1140005304
7634	08:55:01.695	00:00:07.634	458	-1024	-768	-1	-1	-1	-1	4	694,559	804,1343	0,5519355	0,495114	530,355	3,931968	0	20	695	804						Untertest1.avi	0	880	547	72	111	612	692	416	0	Content		623	693	7634129	1140021926
7651	08:55:01.712	00:00:07.650	459	-1024	-768	-1	-1	-1	-1	4	719,6978	829,7657	0,558638	0,495458	561,0176	4,098682	0	20	720	830						Untertest1.avi	0	880	547	72	111	612	692	416	0	Content		648	719	7650754	1140038551
7667	08:55:01.728	00:00:07.667	460	-1024	-768	-1	-1	-1	-1	4	667,99	843,2019	0,5479242	0,4964839	556,5126	4,072077	0	20	668	843						Untertest1.avi	0	880	547	72	111	612	692	416	0	Content		596	732	7667377	1140055174
7684	08:55:01.745	00:00:07.684	461	-1024	-768	-1	-1	-1	-1	4	-1024	-768	-1	-1	-1	-1	4	20	0	0						Untertest1.avi	0	880	547	72	111	612	692	416	0	Content		-72	-111	7684127	1140071924
7701	08:55:01.762	00:00:07.700	462	-1024	-768	-1	-1	-1	-1	4	-1024	-768	-1	-1	-1	-1	4	20	0	0						Untertest1.avi	0	880	547	72	111	612	692	416	0	Content		-72	-111	7700751	1140088548
7717	08:55:01.778	00:00:07.717	463	-1024	-768	-1	-1	-1	-1	4	-1024	-768	-1	-1	-1	-1	4	20	0	0						Untertest1.avi	0	880	547	72	111	612	692	416	0	Content		-72	-111	7717419	1140105216
7734	08:55:01.795	00:00:07.733	464	383,46	794,9861	0,723982	0,489743	549,8115	4,238673	0	517,7461	773,3619	0,5486863	0,4964894	556,7189	4,24462	0	21	451	784						Untertest1.avi	0	880	547	72	111	379	710	233	0	Content		379	673	7733997	1140121794
7751	08:55:01.812	00:00:07.750	465	-1024	-768	-1	-1	-1	-1	4	519,2869	806,5464	0,5532575	0,4961258	530,0213	4,016436	0	21	519	807						Untertest1.avi	0	880	547	72	111	379	710	233	0	Content		447	696	7750751	1140138548
7767	08:55:01.828	00:00:07.767	466	302,5208	833,3785	0,7258308	0,4897244	557,1351	4,142798	0	525,4255	827,725	0,5531793	0,496167	529,9597	3,970708	0	21	414	831						Untertest1.avi	0	880	547	72	111	379	710	233	0	Content		342	720	7767416	1140155213
7784	08:55:01.845	00:00:07.783	467	396,939	833,4696	0,7243975	0,4899562	551,7276	4,154617	0	526,1837	808,4692	0,5531296	0,4963216	529,8698	4,044007	0	21	462	821						Untertest1.avi	0	880	547	72	111	379	710	233	0	Content		390	710	7783999	1140171796
7801	08:55:01.862	00:00:07.800	468	-1024	-768	-1	-1	-1	-1	4	532,3348	802,1998	0,5531764	0,4965371	529,7806	4,053234	0	21	532	802						Untertest1.avi	0	880	547	72	111	379	710	233	0	Content		460	691	7800747	1140188544
7817	08:55:01.878	00:00:07.817	469	360,4206	824,4919	0,7244223	0,49054	551,2297	4,213715	0	513,2413	831,861	0,5579971	0,4963076	551,2062	4,169223	0	21	437	828						Untertest1.avi	0	880	547	72	111	379	710	233	0	Content		365	717	7817369	1140205166
7834	08:55:01.895	00:00:07.833	470	-1024	-768	-1	-1	-1	-1	4	-1024	-768	-1	-1	-1	-1	4	21	0	0						Untertest1.avi	0	880	547	72	111	379	710	233	0	Content		-72	-111	7833992	1140221789
7851	08:55:01.912	00:00:07.850	471	-1024	-768	-1	-1	-1	-1	4	-1024	-768	-1	-1	-1	-1	4	21	0	0						Untertest1.avi	0	880	547	72	111	379	710	233	0	Content		-72	-111	7850673	1140238470
7867	08:55:01.928	00:00:07.867	472	-1024	-768	-1	-1	-1	-1	4	-1024	-768	-1	-1	-1	-1	4	21	0	0						Untertest1.avi	0	880	547	72	111	379	710	233	0	Content		-72	-111	7867341	1140255138
7884	08:55:01.945	00:00:07.883	473	383,3293	816,3597	0,7246677	0,491483	549,0085	4,255662	0	-1024	-768	-1	-1	-1	-1	4	21	383	816						Untertest1.avi	0	880	547	72	111	379	710	233	0	Content		311	705	7883989	1140271786
7901	08:55:01.962	00:00:07.900	474	-1024	-768	-1	-1	-1	-1	4	518,2684	810,704	0,5540492	0,4966403	528,9597	4,087357	0	21	518	811						Untertest1.avi	0	880	547	72	111	379	710	233	0	Content		446	700	7900616	1140288413
7917	08:55:01.978	00:00:07.917	475	-1024	-768	-1	-1	-1	-1	4	509,425	824,3183	0,5602415	0,4957291	555,2913	4,236096	0	21	509	824						Untertest1.avi	0	880	547	72	111	379	710	233	0	Content		437	713	7917250	1140305047
7934	08:55:01.995	00:00:07.933	476	-1024	-768	-1	-1	-1	-1	4	510,0769	791,0789	0,5547301	0,4950773	528,9597	4,108046	0	21	510	791						Untertest1.avi	0	880	547	72	111	379	710	233	0	Content		438	680	7933989	1140321786
7951	08:55:02.012	00:00:07.950	477	343,3661	829,7628	0,7269303	0,4903346	550,7634	4,22631	0	522,1095	817,5718	0,555126	0,4946139	528,7513	4,074014	0	21	433	824						Untertest1.avi	0	880	547	72	111	379	710	233	0	Content		361	713	7950614	1140338411
7967	08:55:02.028	00:00:07.967	478	-1024	-768	-1	-1	-1	-1	4	-1024	-768	-1	-1	-1	-1	4	22	0	0						Untertest1.avi	0	880	547	72	111	441	709	683	0	Content		-72	-111	7967229	1140355026
7984	08:55:02.045	00:00:07.983	479	-1024	-768	-1	-1	-1	-1	4	-1024	-768	-1	-1	-1	-1	4	22	0	0						Untertest1.avi	0	880	547	72	111	441	709	683	0	Content		-72	-111	7983896	1140371693
8001	08:55:02.062	00:00:08.000	480	-1024	-768	-1	-1	-1	-1	4	-1024	-768	-1	-1	-1	-1	4	22	0	0						Untertest1.avi	0	880	547	72	111	441	709	683	0	Content		-72	-111	8000606	1140388403
8017	08:55:02.078	00:00:08.017	481	-1024	-768	-1	-1	-1	-1	4	-1024	-768	-1	-1	-1	-1	4	22	0	0						Untertest1.avi	0	880	547	72	111	441	709	683	0	Content		-72	-111	8017236	1140405033
8034	08:55:02.095	00:00:08.033	482	-1024	-768	-1	-1	-1	-1	4	-1024	-768	-1	-1	-1	-1	4	22	0	0						Untertest1.avi	0	880	547	72	111	441	709	683	0	Content		-72	-111	8033857	1140421654
8051	08:55:02.112	00:00:08.050	483	-1024	-768	-1	-1	-1	-1	4	-1024	-768	-1	-1	-1	-1	4	22	0	0						Untertest1.avi	0	880	547	72	111	441	709	683	0	Content		-72	-111	8050524	1140438321
8067	08:55:02.128	00:00:08.067	484	-1024	-768	-1	-1	-1	-1	4	525,8734	840,3646	0,5631781	0,4871175	548,909	4,107511	0	22	526	840						Untertest1.avi	0	880	547	72	111	441	709	683	0	Content		454	729	8067227	1140455024
8084	08:55:02.145	00:00:08.083	485	-1024	-768	-1	-1	-1	-1	4	520,0951	804,1349	0,5588614	0,4860603	527,2808	4,024374	0	22	520	804						Untertest1.avi	0	880	547	72	111	441	709	683	0	Content		448	693	8083857	1140471654
8100	08:55:02.161	00:00:08.100	486	-1024	-768	-1	-1	-1	-1	4	523,8079	800,1974	0,5594705	0,4851166	527,0262	3,997473	0	22	524	800						Untertest1.avi	0	880	547	72	111	441	709	683	0	Content		452	689	8100477	1140488274
8117	08:55:02.178	00:00:08.117	487	-1024	-768	-1	-1	-1	-1	4	529,4772	831,1379	0,5552616	0,4845743	553,9316	4,108859	0	22	529	831						Untertest1.avi	0	880	547	72	111	441	709	683	0	Content		457	720	8117100	1140504897
8134	08:55:02.195	00:00:08.133	488	-1024	-768	-1	-1	-1	-1	4	520,1249	794,5149	0,5605645	0,4831874	526,6063	3,986505	0	22	520	795						Untertest1.avi	0	880	547	72	111	441	709	683	0	Content		448	684	8133848	1140521645
8150	08:55:02.211	00:00:08.150	489	-1024	-768	-1	-1	-1	-1	4	524,9871	798,3826	0,5608976	0,4821437	526,4134	3,944521	0	22	525	798						Untertest1.avi	0	880	547	72	111	441	709	683	0	Content		453	687	8150471	1140538268
8167	08:55:02.228	00:00:08.167	490	-1024	-768	-1	-1	-1	-1	4	516,4442	800,7252	0,5611085	0,4811857	526,2013	3,947737	0	22	516	801						Untertest1.avi	0	880	547	72	111	441	709	683	0	Content		444	690	8167096	1140554893
8184	08:55:02.245	00:00:08.183	491	-1024	-768	-1	-1	-1	-1	4	521,3574	789,6901	0,5612123	0,4804111	525,9903	3,955066	0	22	521	790						Untertest1.avi	0	880	547	72	111	441	709	683	0	Content		449	679	8183718	1140571515
8200	08:55:02.261	00:00:08.200	492	-1024	-768	-1	-1	-1	-1	4	514,0662	823,0096	0,5668343	0,4793495	550,7895	4,0722	0	22	514	823						Untertest1.avi	0	880	547	72	111	441	709	683	0	Content		442	712	8200466	1140588263
8217	08:55:02.278	00:00:08.217	493	-1024	-768	-1	-1	-1	-1	4	527,7115	826,4187	0,5568362	0,4796528	549,2119	4,042876	0	22	528	826						Untertest1.avi	0	880	547	72	111	441	709	683	0	Content		456	715	8217094	1140604891
8234	08:55:02.295	00:00:08.233	494	-1024	-768	-1	-1	-1	-1	4	514,1467	800,5664	0,5608696	0,4793068	525,4136	3,92651	0	22	514	801						Untertest1.avi	0	880	547	72	111	441	709	683	0	Content		442	690	8233715	1140621512
8250	08:55:02.311	00:00:08.250	495	-1024	-768	-1	-1	-1	-1	4	522,6279	815,2404	0,5606018	0,4797315	525,1846	3,888558	0	22	523	815						Untertest1.avi	0	880	547	72	111	441	709	683	0	Content		451	704	8250337	1140638134
8267	08:55:02.328	00:00:08.267	496	-1024	-768	-1	-1	-1	-1	4	501,7874	827,6846	0,5602191	0,4802099	525,1749	3,870574	0	22	502	828						Untertest1.avi	0	880	547	72	111	441	709	683	0	Content		430	717	8267089	1140654886
8284	08:55:02.345	00:00:08.283	497	-1024	-768	-1	-1	-1	-1	4	497,8636	813,2141	0,5649044	0,4814239	546,6674	4,084257	0	22	498	813						Untertest1.avi	0	880	547	72	111	441	709	683	0	Content		426	702	8283711	1140671508
8300	08:55:02.361	00:00:08.300	498	-1024	-768	-1	-1	-1	-1	4	507,0324	813,9857	0,5656744	0,4826097	551,8189	4,106292	0	22	507	814						Untertest1.avi	0	880	547	72	111	441	709	683	0	Content		435	703	8300335	1140688132
8317	08:55:02.378	00:00:08.316	499	-1024	-768	-1	-1	-1	-1	4	506,1994	812,3652	0,565385	0,4837581	552,1544	4,129156	0	22	506	812						Untertest1.avi	0	880	547	72	111	441	709	683	0	Content		434	701	8316959	1140704756
8334	08:55:02.395	00:00:08.333	500	-1024	-768	-1	-1	-1	-1	4	503,2914	832,1142	0,5653872	0,4848173	553,8858	4,06138	0	22	503	832						Untertest1.avi	0	880	547	72	111	441	709	683	0	Content		431	721	8333706	1140721503
8350	08:55:02.411	00:00:08.350	501	-1024	-768	-1	-1	-1	-1	4	517,5156	819,385	0,5582898	0,4858975	523,9066	3,915721	0	22	518	819						Untertest1.avi	0	880	547	72	111	441	709	683	0	Content		446	708	8350330	1140738127
8367	08:55:02.428	00:00:08.366	502	-1024	-768	-1	-1	-1	-1	4	502,2723	813,1067	0,5640427	0,4856819	550,5634	4,119816	0	22	502	813						Untertest1.avi	0	880	547	72	111	441	709	683	0	Content		430	702	8366953	1140754750
8384	08:55:02.445	00:00:08.383	503	-1024	-768	-1	-1	-1	-1	4	-1024	-768	-1	-1	-1	-1	4	22	0	0						Untertest1.avi	0	880	547	72	111	441	709	683	0	Content		-72	-111	8383578	1140771375
8400	08:55:02.461	00:00:08.400	504	-1024	-768	-1	-1	-1	-1	4	492,1006	829,2101	0,5628815	0,484197	546,949	4,108256	0	22	492	829						Untertest1.avi	0	880	547	72	111	441	709	683	0	Content		420	718	8400329	1140788126
8417	08:55:02.478	00:00:08.416	505	-1024	-768	-1	-1	-1	-1	4	512,5081	820,3464	0,5526515	0,4834952	550,1262	4,081985	0	22	513	820						Untertest1.avi	0	880	547	72	111	441	709	683	0	Content		441	709	8416952	1140804749
8434	08:55:02.495	00:00:08.433	506	-1024	-768	-1	-1	-1	-1	4	-1024	-768	-1	-1	-1	-1	4	22	0	0						Untertest1.avi	0	880	547	72	111	441	709	683	0	Content		-72	-111	8433574	1140821371
8450	08:55:02.511	00:00:08.450	507	-1024	-768	-1	-1	-1	-1	4	501,6274	835,49	0,5622113	0,4794166	545,6332	4,131252	0	22	502	835						Untertest1.avi	0	880	547	72	111	441	709	683	0	Content		430	724	8450324	1140838121
8467	08:55:02.528	00:00:08.466	508	-1024	-768	-1	-1	-1	-1	4	492,451	838,1921	0,5619603	0,4784351	545,6309	4,118393	0	22	492	838						Untertest1.avi	0	880	547	72	111	441	709	683	0	Content		420	727	8466948	1140854745
8484	08:55:02.545	00:00:08.483	509	-1024	-768	-1	-1	-1	-1	4	514,1127	819,3569	0,552386	0,4784721	545,6389	4,117544	0	22	514	819						Untertest1.avi	0	880	547	72	111	441	709	683	0	Content		442	708	8483569	1140871366
8500	08:55:02.561	00:00:08.500	510	-1024	-768	-1	-1	-1	-1	4	482,788	807,0575	0,5559527	0,4775302	522,6063	4,026915	0	22	483	807						Untertest1.avi	0	880	547	72	111	441	709	683	0	Content		411	696	8500195	1140887992
8517	08:55:02.578	00:00:08.516	511	-1024	-768	-1	-1	-1	-1	4	491,0241	832,1736	0,5555995	0,4768035	522,6063	3,985288	0	22	491	832						Untertest1.avi	0	880	547	72	111	441	709	683	0	Content		419	721	8516820	1140904617
8534	08:55:02.595	00:00:08.533	512	-1024	-768	-1	-1	-1	-1	4	479,2578	806,1265	0,555142	0,4767264	522,6063	4,039737	0	22	479	806						Untertest1.avi	0	880	547	72	111	441	709	683	0	Content		407	695	8533575	1140921372
8550	08:55:02.611	00:00:08.550	513	-1024	-768	-1	-1	-1	-1	4	520,5684	843,5627	0,5504896	0,4775954	545,7123	4,206195	0	22	521	844						Untertest1.avi	0	880	547	72	111	441	709	683	0	Content		449	733	8550192	1140937989
8567	08:55:02.628	00:00:08.566	514	-1024	-768	-1	-1	-1	-1	4	-1024	-768	-1	-1	-1	-1	4	22	0	0						Untertest1.avi	0	880	547	72	111	441	709	683	0	Content		-72	-111	8566818	1140954615
8584	08:55:02.645	00:00:08.583	515	-1024	-768	-1	-1	-1	-1	4	-1024	-768	-1	-1	-1	-1	4	22	0	0						Untertest1.avi	0	880	547	72	111	441	709	683	0	Content		-72	-111	8583568	1140971365
8600	08:55:02.661	00:00:08.600	516	-1024	-768	-1	-1	-1	-1	4	500,5106	827,8461	0,5587753	0,4791363	546,7469	4,265286	0	22	501	828						Untertest1.avi	0	880	547	72	111	441	709	683	0	Content		429	717	8600193	1140987990
8617	08:55:02.678	00:00:08.616	517	-1024	-768	-1	-1	-1	-1	4	-1024	-768	-1	-1	-1	-1	4	22	0	0						Untertest1.avi	0	880	547	72	111	441	709	683	0	Content		-72	-111	8616815	1141004612
8633	08:55:02.694	00:00:08.633	518	364,4821	883,8186	0,7185801	0,4849994	520,8083	3,969571	0	487,5556	831,5983	0,5514938	0,4808019	520,8152	4,054285	0	22	426	858						Untertest1.avi	0	880	547	72	111	441	709	683	0	Content		354	747	8633439	1141021236
8650	08:55:02.711	00:00:08.650	519	-1024	-768	-1	-1	-1	-1	4	-1024	-768	-1	-1	-1	-1	4		0	0						Untertest1.avi	0	880	547	72	111				0	Content		-72	-111	8650208	1141038005
8667	08:55:02.728	00:00:08.666	520	-1024	-768	-1	-1	-1	-1	4	-1024	-768	-1	-1	-1	-1	4		0	0						Untertest1.avi	0	880	547	72	111				0	Content		-72	-111	8666813	1141054610
8683	08:55:02.744	00:00:08.683	521	-1024	-768	-1	-1	-1	-1	4	-1024	-768	-1	-1	-1	-1	4		0	0						Untertest1.avi	0	880	547	72	111				0	Content		-72	-111	8683435	1141071232
8700	08:55:02.761	00:00:08.700	522	-1024	-768	-1	-1	-1	-1	4	-1024	-768	-1	-1	-1	-1	4		0	0						Untertest1.avi	0	880	547	72	111				0	Content		-72	-111	8700102	1141087899
8717	08:55:02.778	00:00:08.716	523	-1024	-768	-1	-1	-1	-1	4	-1024	-768	-1	-1	-1	-1	4		0	0						Untertest1.avi	0	880	547	72	111				0	Content		-72	-111	8716767	1141104564
8733	08:55:02.794	00:00:08.733	524	-1024	-768	-1	-1	-1	-1	4	-1024	-768	-1	-1	-1	-1	4		0	0						Untertest1.avi	0	880	547	72	111				0	Content		-72	-111	8733434	1141121231
8750	08:55:02.811	00:00:08.750	525	-1024	-768	-1	-1	-1	-1	4	-1024	-768	-1	-1	-1	-1	4		0	0						Untertest1.avi	0	880	547	72	111				0	Content		-72	-111	8750055	1141137852
8767	08:55:02.828	00:00:08.766	526	-1024	-768	-1	-1	-1	-1	4	-1024	-768	-1	-1	-1	-1	4		0	0						Untertest1.avi	0	880	547	72	111				0	Content		-72	-111	8766680	1141154477
8783	08:55:02.844	00:00:08.783	527	-1024	-768	-1	-1	-1	-1	4	-1024	-768	-1	-1	-1	-1	4		0	0						Untertest1.avi	0	880	547	72	111				0	Content		-72	-111	8783366	1141171163
8800	08:55:02.861	00:00:08.800	528	-1024	-768	-1	-1	-1	-1	4	-1024	-768	-1	-1	-1	-1	4		0	0						Untertest1.avi	0	880	547	72	111				0	Content		-72	-111	8800033	1141187830
8817	08:55:02.878	00:00:08.816	529	-1024	-768	-1	-1	-1	-1	4	-1024	-768	-1	-1	-1	-1	4		0	0						Untertest1.avi	0	880	547	72	111				0	Content		-72	-111	8816669	1141204466
8833	08:55:02.894	00:00:08.833	530	-1024	-768	-1	-1	-1	-1	4	-1024	-768	-1	-1	-1	-1	4		0	0						Untertest1.avi	0	880	547	72	111				0	Content		-72	-111	8833336	1141221133
8850	08:55:02.911	00:00:08.850	531	-1024	-768	-1	-1	-1	-1	4	-1024	-768	-1	-1	-1	-1	4		0	0						Untertest1.avi	0	880	547	72	111				0	Content		-72	-111	8850006	1141237803
8867	08:55:02.928	00:00:08.866	532	-1024	-768	-1	-1	-1	-1	4	-1024	-768	-1	-1	-1	-1	4		0	0						Untertest1.avi	0	880	547	72	111				0	Content		-72	-111	8866673	1141254470
8883	08:55:02.944	00:00:08.883	533	334,3651	857,9599	0,5427618	0,4893511	548,6554	4,340199	1	412,6116	880,988	0,5478224	0,4893606	520,8152	4,107403	3	23	334	858						Untertest1.avi	0	880	547	72	111	220	709	383	0	Content		262	747	8883299	1141271096
8900	08:55:02.961	00:00:08.899	534	-1024	-768	-1	-1	-1	-1	4	-1024	-768	-1	-1	-1	-1	4	23	0	0						Untertest1.avi	0	880	547	72	111	220	709	383	0	Content		-72	-111	8899923	1141287720
8917	08:55:02.978	00:00:08.916	535	-1024	-768	-1	-1	-1	-1	4	-1024	-768	-1	-1	-1	-1	4	23	0	0						Untertest1.avi	0	880	547	72	111	220	709	383	0	Content		-72	-111	8916673	1141304470
8933	08:55:02.994	00:00:08.933	536	-1024	-768	-1	-1	-1	-1	4	-1024	-768	-1	-1	-1	-1	4	23	0	0						Untertest1.avi	0	880	547	72	111	220	709	383	0	Content		-72	-111	8933298	1141321095
8950	08:55:03.011	00:00:08.949	537	-1024	-768	-1	-1	-1	-1	4	-1024	-768	-1	-1	-1	-1	4	23	0	0						Untertest1.avi	0	880	547	72	111	220	709	383	0	Content		-72	-111	8949923	1141337720
8967	08:55:03.028	00:00:08.966	538	-1024	-768	-1	-1	-1	-1	4	-1024	-768	-1	-1	-1	-1	4	23	0	0						Untertest1.avi	0	880	547	72	111	220	709	383	0	Content		-72	-111	8966546	1141354343
8983	08:55:03.044	00:00:08.983	539	-1024	-768	-1	-1	-1	-1	4	299,9372	815,4702	0,5560627	0,4854229	548,6467	4,465141	0	23	300	815						Untertest1.avi	0	880	547	72	111	220	709	383	0	Content		228	704	8983295	1141371092
9000	08:55:03.061	00:00:08.999	540	-1024	-768	-1	-1	-1	-1	4	-1024	-768	-1	-1	-1	-1	4	23	0	0						Untertest1.avi	0	880	547	72	111	220	709	383	0	Content		-72	-111	8999919	1141387716
9017	08:55:03.078	00:00:09.016	541	-1024	-768	-1	-1	-1	-1	4	-1024	-768	-1	-1	-1	-1	4	23	0	0						Untertest1.avi	0	880	547	72	111	220	709	383	0	Content		-72	-111	9016544	1141404341
9033	08:55:03.094	00:00:09.033	542	-1024	-768	-1	-1	-1	-1	4	305,4482	834,7153	0,5554066	0,4838081	544,4133	4,419428	0	23	305	835						Untertest1.avi	0	880	547	72	111	220	709	383	0	Content		233	724	9033167	1141420964
9050	08:55:03.111	00:00:09.049	543	-1024	-768	-1	-1	-1	-1	4	-1024	-768	-1	-1	-1	-1	4	23	0	0						Untertest1.avi	0	880	547	72	111	220	709	383	0	Content		-72	-111	9049918	1141437715
9067	08:55:03.128	00:00:09.066	544	-1024	-768	-1	-1	-1	-1	4	292,2379	819,5916	0,5553594	0,4830628	544,412	4,500314	0	23	292	820						Untertest1.avi	0	880	547	72	111	220	709	383	0	Content		220	709	9066539	1141454336
9083	08:55:03.144	00:00:09.083	545	-1024	-768	-1	-1	-1	-1	4	-1024	-768	-1	-1	-1	-1	4	23	0	0						Untertest1.avi	0	880	547	72	111	220	709	383	0	Content		-72	-111	9083167	1141470964
9100	08:55:03.161	00:00:09.099	546	-1024	-768	-1	-1	-1	-1	4	276,2333	821,7642	0,5561455	0,4829132	549,3978	4,477083	0	23	276	822						Untertest1.avi	0	880	547	72	111	220	709	383	0	Content		204	711	9099789	1141487586
9117	08:55:03.178	00:00:09.116	547	232,0533	781,5876	0,5438518	0,483577	554,3718	4,561681	1	299,4429	810,5322	0,5447065	0,4835729	549,4045	4,491021	3	23	232	782						Untertest1.avi	0	880	547	72	111	220	709	383	0	Content		160	671	9116544	1141504341
9133	08:55:03.194	00:00:09.133	548	-1024	-768	-1	-1	-1	-1	4	321,9196	811,9198	0,5496625	0,4834307	522,0545	4,291886	0	23	322	812						Untertest1.avi	0	880	547	72	111	220	709	383	0	Content		250	701	9133164	1141520961
9150	08:55:03.211	00:00:09.149	549	-1024	-768	-1	-1	-1	-1	4	292,0062	785,8775	0,5553427	0,4832594	547,934	4,555192	0	23	292	786						Untertest1.avi	0	880	547	72	111	220	709	383	0	Content		220	675	9149787	1141537584
9167	08:55:03.228	00:00:09.166	550	-1024	-768	-1	-1	-1	-1	4	-1024	-768	-1	-1	-1	-1	4	23	0	0						Untertest1.avi	0	880	547	72	111	220	709	383	0	Content		-72	-111	9166536	1141554333
9183	08:55:03.244	00:00:09.183	551	-1024	-768	-1	-1	-1	-1	4	206,5764	833,9856	0,5554467	0,4841328	544,0333	4,41571	0	23	207	834						Untertest1.avi	0	880	547	72	111	220	709	383	0	Content		135	723	9183161	1141570958
9200	08:55:03.261	00:00:09.199	552	-1024	-768	-1	-1	-1	-1	4	-1024	-768	-1	-1	-1	-1	4	23	0	0						Untertest1.avi	0	880	547	72	111	220	709	383	0	Content		-72	-111	9199783	1141587580
9216	08:55:03.277	00:00:09.216	553	-1024	-768	-1	-1	-1	-1	4	-1024	-768	-1	-1	-1	-1	4	23	0	0						Untertest1.avi	0	880	547	72	111	220	709	383	0	Content		-72	-111	9216409	1141604206
9233	08:55:03.294	00:00:09.233	554	-1024	-768	-1	-1	-1	-1	4	-1024	-768	-1	-1	-1	-1	4	23	0	0						Untertest1.avi	0	880	547	72	111	220	709	383	0	Content		-72	-111	9233095	1141620892
9250	08:55:03.311	00:00:09.249	555	-1024	-768	-1	-1	-1	-1	4	-1024	-768	-1	-1	-1	-1	4	23	0	0						Untertest1.avi	0	880	547	72	111	220	709	383	0	Content		-72	-111	9249762	1141637559
9266	08:55:03.327	00:00:09.266	556	-1024	-768	-1	-1	-1	-1	4	-71,07326	717,5807	0,5534735	0,485325	523,5276	4,239144	0	24	-71	718						Untertest1.avi	0	880	547	72	111	-169	592	333	0	Content		-143	607	9266404	1141654201
9283	08:55:03.344	00:00:09.283	557	-233,26	668,9429	0,7174435	0,4905428	518,1657	4,348049	0	-61,17127	715,4134	0,5533269	0,4856064	523,634	4,216707	0	24	-147	692						Untertest1.avi	0	880	547	72	111	-169	592	333	0	Content		-219	581	9283030	1141670827
9300	08:55:03.361	00:00:09.299	558	-1024	-768	-1	-1	-1	-1	4	-56,67155	712,7371	0,5531784	0,4857783	523,5433	4,175148	0	24	-57	713						Untertest1.avi	0	880	547	72	111	-169	592	333	0	Content		-129	602	9299780	1141687577
9316	08:55:03.377	00:00:09.316	559	-1024	-768	-1	-1	-1	-1	4	-1024	-768	-1	-1	-1	-1	4	24	0	0						Untertest1.avi	0	880	547	72	111	-169	592	333	0	Content		-72	-111	9316397	1141704194
9333	08:55:03.394	00:00:09.333	560	-1024	-768	-1	-1	-1	-1	4	-1024	-768	-1	-1	-1	-1	4	24	0	0						Untertest1.avi	0	880	547	72	111	-169	592	333	0	Content		-72	-111	9333065	1141720862
9350	08:55:03.411	00:00:09.349	561	-200,3487	695,8303	0,7152364	0,4906256	512,1236	4,198127	0	-48,08014	713,1224	0,5525745	0,4863181	523,2887	4,140445	0	24	-124	704						Untertest1.avi	0	880	547	72	111	-169	592	333	0	Content		-196	593	9349648	1141737445
9366	08:55:03.427	00:00:09.366	562	-1024	-768	-1	-1	-1	-1	4	-1024	-768	-1	-1	-1	-1	4	24	0	0						Untertest1.avi	0	880	547	72	111	-169	592	333	0	Content		-72	-111	9366328	1141754125
9383	08:55:03.444	00:00:09.382	563	-1024	-768	-1	-1	-1	-1	4	-1024	-768	-1	-1	-1	-1	4	24	0	0						Untertest1.avi	0	880	547	72	111	-169	592	333	0	Content		-72	-111	9382995	1141770792
9400	08:55:03.461	00:00:09.399	564	-1024	-768	-1	-1	-1	-1	4	-1024	-768	-1	-1	-1	-1	4	24	0	0						Untertest1.avi	0	880	547	72	111	-169	592	333	0	Content		-72	-111	9399642	1141787439
9416	08:55:03.477	00:00:09.416	565	-1024	-768	-1	-1	-1	-1	4	-1024	-768	-1	-1	-1	-1	4	24	0	0						Untertest1.avi	0	880	547	72	111	-169	592	333	0	Content		-72	-111	9416324	1141804121
9433	08:55:03.494	00:00:09.432	566	-1024	-768	-1	-1	-1	-1	4	-1024	-768	-1	-1	-1	-1	4	24	0	0						Untertest1.avi	0	880	547	72	111	-169	592	333	0	Content		-72	-111	9432991	1141820788
9450	08:55:03.511	00:00:09.449	567	-1024	-768	-1	-1	-1	-1	4	-43,18845	708,3286	0,5519467	0,4869586	522,9048	4,109276	0	24	-43	708						Untertest1.avi	0	880	547	72	111	-169	592	333	0	Content		-115	597	9449637	1141837434
9466	08:55:03.527	00:00:09.466	568	-208,8616	694,1512	0,7164526	0,4919851	517,4484	4,131972	0	-36,9044	707,1667	0,551816	0,4873183	522,939	4,082917	0	24	-123	701						Untertest1.avi	0	880	547	72	111	-169	592	333	0	Content		-195	590	9466265	1141854062
9483	08:55:03.544	00:00:09.482	569	-203,9525	687,6063	0,7163829	0,4922015	517,3967	4,14961	0	-36,66918	712,9291	0,5517179	0,4876598	522,8185	4,060985	0	24	-120	700						Untertest1.avi	0	880	547	72	111	-169	592	333	0	Content		-192	589	9482898	1141870695
9500	08:55:03.561	00:00:09.499	570	-197,7861	700,4987	0,7163051	0,4922991	517,4923	4,128235	0	-29,36452	704,7816	0,5516398	0,4878795	522,7747	4,045852	0	24	-114	703						Untertest1.avi	0	880	547	72	111	-169	592	333	0	Content		-186	592	9499637	1141887434
9516	08:55:03.577	00:00:09.516	571	-1024	-768	-1	-1	-1	-1	4	-1024	-768	-1	-1	-1	-1	4	24	0	0						Untertest1.avi	0	880	547	72	111	-169	592	333	0	Content		-72	-111	9516257	1141904054
9533	08:55:03.594	00:00:09.532	572	-1024	-768	-1	-1	-1	-1	4	-1024	-768	-1	-1	-1	-1	4	24	0	0						Untertest1.avi	0	880	547	72	111	-169	592	333	0	Content		-72	-111	9532924	1141920721
9550	08:55:03.611	00:00:09.549	573	-167,567	663,3527	0,7158077	0,4922385	517,201	4,114884	0	8,275845	699,3806	0,5509983	0,4883184	522,5829	4,006337	0	24	-80	681						Untertest1.avi	0	880	547	72	111	-169	592	333	0	Content		-152	570	9549507	1141937304
9566	08:55:03.627	00:00:09.566	574	-70,82585	656,1802	0,7147928	0,4918195	516,9421	4,063061	0	98,40922	684,8833	0,5497927	0,4880145	522,7016	3,968166	0	24	14	671						Untertest1.avi	0	880	547	72	111	-169	592	333	0	Content		-58	560	9566259	1141954056
9583	08:55:03.644	00:00:09.582	575	-60,07788	781,3464	0,7109993	0,4916581	539,9563	3,863696	0	214,2758	667,1302	0,5483171	0,4877146	522,7502	3,933233	0	24	77	724						Untertest1.avi	0	880	547	72	111	-169	592	333	0	Content		5	613	9582883	1141970680
9600	08:55:03.661	00:00:09.599	576	-1024	-768	-1	-1	-1	-1	4	-1024	-768	-1	-1	-1	-1	4		0	0						Untertest1.avi	0	880	547	72	111				0	Content		-72	-111	9599508	1141987305
9616	08:55:03.677	00:00:09.616	577	-1024	-768	-1	-1	-1	-1	4	-1024	-768	-1	-1	-1	-1	4		0	0						Untertest1.avi	0	880	547	72	111				0	Content		-72	-111	9616123	1142003920
9633	08:55:03.694	00:00:09.632	578	-1024	-768	-1	-1	-1	-1	4	-1024	-768	-1	-1	-1	-1	4		0	0						Untertest1.avi	0	880	547	72	111				0	Content		-72	-111	9632874	1142020671
9649	08:55:03.710	00:00:09.649	579	-1024	-768	-1	-1	-1	-1	4	-1024	-768	-1	-1	-1	-1	4		0	0						Untertest1.avi	0	880	547	72	111				0	Content		-72	-111	9649499	1142037296
9666	08:55:03.727	00:00:09.666	580	-1024	-768	-1	-1	-1	-1	4	-1024	-768	-1	-1	-1	-1	4		0	0						Untertest1.avi	0	880	547	72	111				0	Content		-72	-111	9666123	1142053920
9683	08:55:03.744	00:00:09.682	581	-1024	-768	-1	-1	-1	-1	4	-1024	-768	-1	-1	-1	-1	4		0	0						Untertest1.avi	0	880	547	72	111				0	Content		-72	-111	9682743	1142070540
9699	08:55:03.760	00:00:09.699	582	-1024	-768	-1	-1	-1	-1	4	-1024	-768	-1	-1	-1	-1	4		0	0						Untertest1.avi	0	880	547	72	111				0	Content		-72	-111	9699490	1142087287
9716	08:55:03.777	00:00:09.716	583	-1024	-768	-1	-1	-1	-1	4	-1024	-768	-1	-1	-1	-1	4		0	0						Untertest1.avi	0	880	547	72	111				0	Content		-72	-111	9716113	1142103910
9733	08:55:03.794	00:00:09.732	584	-1024	-768	-1	-1	-1	-1	4	-1024	-768	-1	-1	-1	-1	4		0	0						Untertest1.avi	0	880	547	72	111				0	Content		-72	-111	9732737	1142120534
9749	08:55:03.810	00:00:09.749	585	-1024	-768	-1	-1	-1	-1	4	-1024	-768	-1	-1	-1	-1	4		0	0						Untertest1.avi	0	880	547	72	111				0	Content		-72	-111	9749359	1142137156
9766	08:55:03.827	00:00:09.766	586	-1024	-768	-1	-1	-1	-1	4	-1024	-768	-1	-1	-1	-1	4		0	0						Untertest1.avi	0	880	547	72	111				0	Content		-72	-111	9766107	1142153904
9783	08:55:03.844	00:00:09.782	587	-1024	-768	-1	-1	-1	-1	4	-1024	-768	-1	-1	-1	-1	4		0	0						Untertest1.avi	0	880	547	72	111				0	Content		-72	-111	9782733	1142170530
9799	08:55:03.860	00:00:09.799	588	-1024	-768	-1	-1	-1	-1	4	-1024	-768	-1	-1	-1	-1	4		0	0						Untertest1.avi	0	880	547	72	111				0	Content		-72	-111	9799356	1142187153
9816	08:55:03.877	00:00:09.815	589	-1024	-768	-1	-1	-1	-1	4	-1024	-768	-1	-1	-1	-1	4		0	0						Untertest1.avi	0	880	547	72	111				0	Content		-72	-111	9815994	1142203791
9833	08:55:03.894	00:00:09.832	590	-1024	-768	-1	-1	-1	-1	4	-1024	-768	-1	-1	-1	-1	4		0	0						Untertest1.avi	0	880	547	72	111				0	Content		-72	-111	9832732	1142220529
9849	08:55:03.910	00:00:09.849	591	-1024	-768	-1	-1	-1	-1	4	1450,162	692,9027	0,5553182	0,496655	430,0267	3,085648	0	25	1450	693						Untertest1.avi	0	880	547	72	111	1365	546	383	0	Content		1378	582	9849362	1142237159
9866	08:55:03.927	00:00:09.865	592	-1024	-768	-1	-1	-1	-1	4	1512,102	715,0573	0,5537288	0,4971483	434,8479	3,121207	0	25	1512	715						Untertest1.avi	0	880	547	72	111	1365	546	383	0	Content		1440	604	9865997	1142253794
9883	08:55:03.944	00:00:09.882	593	1392,074	669,8365	0,6973189	0,4963064	502,1135	3,692726	0	-1024	-768	-1	-1	-1	-1	4	25	1392	670						Untertest1.avi	0	880	547	72	111	1365	546	383	0	Content		1320	559	9882727	1142270524
9899	08:55:03.960	00:00:09.899	594	1453,779	648,0531	0,6950033	0,4959171	519,2952	3,879873	0	-1024	-768	-1	-1	-1	-1	4	25	1454	648						Untertest1.avi	0	880	547	72	111	1365	546	383	0	Content		1382	537	9899348	1142287145
9916	08:55:03.977	00:00:09.915	595	1446,957	643,8749	0,6950321	0,4959678	519,0673	3,879153	0	1468,541	713,8219	0,5112146	0,4977391	439,6864	3,18405	0	25	1458	679						Untertest1.avi	0	880	547	72	111	1365	546	383	0	Content		1386	568	9915991	1142303788
9933	08:55:03.994	00:00:09.932	596	-1024	-768	-1	-1	-1	-1	4	-1024	-768	-1	-1	-1	-1	4	25	0	0						Untertest1.avi	0	880	547	72	111	1365	546	383	0	Content		-72	-111	9932662	1142320459
9949	08:55:04.010	00:00:09.949	597	-1024	-768	-1	-1	-1	-1	4	-1024	-768	-1	-1	-1	-1	4	25	0	0						Untertest1.avi	0	880	547	72	111	1365	546	383	0	Content		-72	-111	9949329	1142337126
9966	08:55:04.027	00:00:09.965	598	1437,237	652,2969	0,6952538	0,4957472	518,8249	3,916523	0	-1024	-768	-1	-1	-1	-1	4	25	1437	652						Untertest1.avi	0	880	547	72	111	1365	546	383	0	Content		1365	541	9965994	1142353791
9983	08:55:04.044	00:00:09.982	599	1435,141	650,4926	0,6954108	0,4957453	518,6593	3,933683	0	-1024	-768	-1	-1	-1	-1	4	25	1435	650						Untertest1.avi	0	880	547	72	111	1365	546	383	0	Content		1363	539	9982592	1142370389
9999	08:55:04.060	00:00:09.999	600	1454,28	648,4487	0,6955829	0,4958733	518,6473	3,931692	0	-1024	-768	-1	-1	-1	-1	4	25	1454	648						Untertest1.avi	0	880	547	72	111	1365	546	383	0	Content		1382	537	9999215	1142387012
10016	08:55:04.077	00:00:10.015	601	1428,92	646,45	0,6957242	0,4960858	518,5758	3,932943	0	1857,674	674,6385	0,5326914	0,4976856	523,1234	3,847164	0	25	1643	661						Untertest1.avi	0	880	547	72	111	1365	546	383	0	Content		1571	550	10015983	1142403780
10033	08:55:04.094	00:00:10.032	602	1432,58	659,2943	0,6958717	0,4963394	518,4628	3,934087	0	-1024	-768	-1	-1	-1	-1	4	25	1433	659						Untertest1.avi	0	880	547	72	111	1365	546	383	0	Content		1361	548	10032591	1142420388
10049	08:55:04.110	00:00:10.049	603	1438,895	658,9901	0,6959591	0,4964564	518,3609	3,934287	0	-1024	-768	-1	-1	-1	-1	4	25	1439	659						Untertest1.avi	0	880	547	72	111	1365	546	383	0	Content		1367	548	10049213	1142437010
10066	08:55:04.127	00:00:10.065	604	1427,68	656,8997	0,6960098	0,4964199	518,3207	3,945587	0	-1024	-768	-1	-1	-1	-1	4	25	1428	657						Untertest1.avi	0	880	547	72	111	1365	546	383	0	Content		1356	546	10065837	1142453634
10083	08:55:04.144	00:00:10.082	605	1422,042	654,014	0,6960741	0,4963311	518,2447	3,934282	0	-1024	-768	-1	-1	-1	-1	4	25	1422	654						Untertest1.avi	0	880	547	72	111	1365	546	383	0	Content		1350	543	10082585	1142470382
10099	08:55:04.160	00:00:10.099	606	1422,364	656,312	0,6961421	0,4962541	518,2573	3,909101	0	-1024	-768	-1	-1	-1	-1	4	25	1422	656						Untertest1.avi	0	880	547	72	111	1365	546	383	0	Content		1350	545	10099211	1142487008
10116	08:55:04.177	00:00:10.115	607	1430,303	658,9499	0,6961915	0,4961751	518,2193	3,882409	0	2159,339	647,1177	0,5336032	0,4977827	525,5745	3,947348	0	25	1795	653						Untertest1.avi	0	880	547	72	111	1365	546	383	0	Content		1723	542	10115836	1142503633
10132	08:55:04.193	00:00:10.132	608	1415,184	652,8986	0,6962349	0,4962509	518,2616	3,886393	0	2127,338	657,9333	0,5336469	0,4978865	525,6382	3,919402	0	25	1771	655						Untertest1.avi	0	880	547	72	111	1365	546	383	0	Content		1699	544	10132460	1142520257
10149	08:55:04.210	00:00:10.149	609	1414,489	657,28	0,6963029	0,4963656	517,9866	3,877555	0	-1024	-768	-1	-1	-1	-1	4	25	1414	657						Untertest1.avi	0	880	547	72	111	1365	546	383	0	Content		1342	546	10149212	1142537009
10166	08:55:04.227	00:00:10.165	610	1425,034	648,0884	0,6963519	0,4965559	518,0222	3,851368	0	-1024	-768	-1	-1	-1	-1	4	25	1425	648						Untertest1.avi	0	880	547	72	111	1365	546	383	0	Content		1353	537	10165845	1142553642
10182	08:55:04.243	00:00:10.182	611	1415,645	659,5264	0,6963917	0,4966484	518,116	3,810643	0	-1024	-768	-1	-1	-1	-1	4	25	1416	660						Untertest1.avi	0	880	547	72	111	1365	546	383	0	Content		1344	549	10182462	1142570259
10199	08:55:04.260	00:00:10.199	612	1381,381	663,7244	0,697432	0,497115	510,4047	3,761796	0	-1024	-768	-1	-1	-1	-1	4	25	1381	664						Untertest1.avi	0	880	547	72	111	1365	546	383	0	Content		1309	553	10199084	1142586881
10216	08:55:04.277	00:00:10.215	613	1409,256	651,0192	0,6964429	0,4965282	518,2361	3,80957	0	-1024	-768	-1	-1	-1	-1	4	25	1409	651						Untertest1.avi	0	880	547	72	111	1365	546	383	0	Content		1337	540	10215832	1142603629
10232	08:55:04.293	00:00:10.232	614	1411,211	662,8088	0,6964957	0,4964449	518,2822	3,762163	0	2349,338	624,424	0,534239	0,4984924	526,1597	3,945359	0	26	1880	644						Untertest1.avi	0	880	547	72	111	1674	539	150	0	Content		1808	533	10232456	1142620253
10249	08:55:04.310	00:00:10.249	615	1410,299	656,2985	0,696553	0,4963897	518,4235	3,74932	0	2057,512	657,0544	0,5340048	0,4984791	526,244	3,804813	0	26	1734	657						Untertest1.avi	0	880	547	72	111	1674	539	150	0	Content		1662	546	10249081	1142636878
10266	08:55:04.327	00:00:10.265	616	1411,266	654,222	0,6966653	0,4963055	518,3904	3,748003	0	2361,763	618,5755	0,534503	0,4984025	526,5081	3,905865	0	26	1887	636						Untertest1.avi	0	880	547	72	111	1674	539	150	0	Content		1815	525	10265702	1142653499
10282	08:55:04.343	00:00:10.282	617	1403,736	656,8665	0,6967439	0,4962374	518,453	3,718126	0	2127,327	657,1929	0,5343982	0,4983692	526,7089	3,802421	0	26	1766	657						Untertest1.avi	0	880	547	72	111	1674	539	150	0	Content		1694	546	10282453	1142670250
10299	08:55:04.360	00:00:10.299	618	1405,819	649,1368	0,6968548	0,4962342	518,6138	3,711365	0	2058,215	651,6157	0,5344156	0,4983385	526,5626	3,757054	0	26	1732	650						Untertest1.avi	0	880	547	72	111	1674	539	150	0	Content		1660	539	10299078	1142686875
10316	08:55:04.377	00:00:10.315	619	1409,174	653,5256	0,6969309	0,496345	518,5404	3,694535	0	2013,133	651,3439	0,5344104	0,4984443	526,6624	3,723831	0	26	1711	652						Untertest1.avi	0	880	547	72	111	1674	539	150	0	Content		1639	541	10315704	1142703501
10332	08:55:04.393	00:00:10.332	620	1411,536	645,6337	0,6969732	0,4965413	518,3762	3,691034	0	1976,09	657,0764	0,5344427	0,4986509	527,0336	3,704175	0	26	1694	651						Untertest1.avi	0	880	547	72	111	1674	539	150	0	Content		1622	540	10332326	1142720123
10349	08:55:04.410	00:00:10.349	621	1410,099	648,834	0,6970287	0,4967507	518,4313	3,675018	0	2429,707	604,3518	0,5350851	0,4988679	527,1918	3,851583	0	26	1920	627						Untertest1.avi	0	880	547	72	111	1674	539	150	0	Content		1848	516	10349075	1142736872
10366	08:55:04.427	00:00:10.365	622	1408,511	645,0301	0,6971091	0,4967774	518,4609	3,635378	0	2109,845	640,7993	0,534902	0,49895	527,3203	3,742146	0	26	1759	643						Untertest1.avi	0	880	547	72	111	1674	539	150	0	Content		1687	532	10365699	1142753496
10382	08:55:04.443	00:00:10.382	623	1421,52	650,5215	0,6972284	0,4966041	518,3847	3,635145	0	1987,323	651,9927	0,534907	0,4988199	527,5691	3,704448	0	27	1704	651						Untertest1.avi	0	880	547	72	111	1449	608	183	0	Content		1632	540	10382324	1142770121
10399	08:55:04.460	00:00:10.398	624	1431,579	657,8615	0,6973606	0,49649	518,4807	3,62134	0	1426,285	717,9916	0,5582021	0,4992009	425,3041	2,939919	0	27	1429	688						Untertest1.avi	0	880	547	72	111	1449	608	183	0	Content		1357	577	10398957	1142786754
10416	08:55:04.477	00:00:10.415	625	1436,484	672,1207	0,6973591	0,4964089	518,6433	3,627611	0	1615,883	714,915	0,5288821	0,4985174	500,3429	3,377914	0	27	1526	694						Untertest1.avi	0	880	547	72	111	1449	608	183	0	Content		1454	583	10415697	1142803494
10432	08:55:04.493	00:00:10.432	626	1443,624	681,195	0,6973655	0,4963794	518,8243	3,600369	0	1725,966	711,8795	0,5350548	0,4985167	527,5691	3,556216	0	27	1585	697						Untertest1.avi	0	880	547	72	111	1449	608	183	0	Content		1513	586	10432321	1142820118
10449	08:55:04.510	00:00:10.448	627	1457,615	701,8144	0,697445	0,4964067	518,6525	3,580686	0	-1024	-768	-1	-1	-1	-1	4	27	1458	702						Untertest1.avi	0	880	547	72	111	1449	608	183	0	Content		1386	591	10448956	1142836753
10466	08:55:04.527	00:00:10.465	628	1465,778	699,4459	0,6975242	0,4965231	518,7219	3,608736	0	1663,388	727,0607	0,5349723	0,4988923	528,2545	3,500008	0	27	1565	713						Untertest1.avi	0	880	547	72	111	1449	608	183	0	Content		1493	602	10465571	1142853368
10482	08:55:04.543	00:00:10.482	629	-1024	-768	-1	-1	-1	-1	4	1634,962	746,5795	0,5353214	0,4989016	527,3875	3,525895	0	27	1635	747						Untertest1.avi	0	880	547	72	111	1449	608	183	0	Content		1563	636	10482316	1142870113
10499	08:55:04.560	00:00:10.498	630	1402,912	710,1443	0,699264	0,4971006	508,6671	3,46737	0	1642,666	741,2028	0,5359324	0,4988747	526,3254	3,469841	0	27	1523	726						Untertest1.avi	0	880	547	72	111	1449	608	183	0	Content		1451	615	10498949	1142886746
10516	08:55:04.577	00:00:10.515	631	1437,972	712,5308	0,6980629	0,496662	518,6682	3,54022	0	1602,707	749,014	0,5361321	0,4987707	526,0616	3,521596	0	27	1520	731						Untertest1.avi	0	880	547	72	111	1449	608	183	0	Content		1448	620	10515565	1142903362
10532	08:55:04.593	00:00:10.532	632	1456,345	729,3972	0,6981544	0,4966829	518,7562	3,515468	0	1575,477	756,5668	0,5363415	0,4987522	525,9531	3,494262	0	27	1516	743						Untertest1.avi	0	880	547	72	111	1449	608	183	0	Content		1444	632	10532315	1142920112
10549	08:55:04.610	00:00:10.548	633	1444,636	732,8165	0,6983148	0,4964721	518,5379	3,533897	0	1539,448	760,8027	0,5365832	0,4985359	525,738	3,474214	0	27	1492	747						Untertest1.avi	0	880	547	72	111	1449	608	183	0	Content		1420	636	10548944	1142936741
10566	08:55:04.627	00:00:10.565	634	1421,23	745,3804	0,6983522	0,4962475	518,6784	3,523252	0	1490,89	779,7209	0,5367407	0,4983136	525,7056	3,48213	0	28	1456	763						Untertest1.avi	0	880	547	72	111	1278	695	183	0	Content		1384	652	10565561	1142953358
10582	08:55:04.643	00:00:10.582	635	1408,603	751,2006	0,6984218	0,4960847	518,5095	3,510523	0	1472,329	778,2303	0,5369192	0,4981774	525,5657	3,454301	0	28	1440	765						Untertest1.avi	0	880	547	72	111	1278	695	183	0	Content		1368	654	10582186	1142969983
10599	08:55:04.660	00:00:10.598	636	1400,074	755,8366	0,698417	0,4960184	518,4333	3,531291	0	1430,901	787,6599	0,5370193	0,4981007	525,4476	3,462574	0	28	1415	772						Untertest1.avi	0	880	547	72	111	1278	695	183	0	Content		1343	661	10598938	1142986735
10616	08:55:04.677	00:00:10.615	637	1388,09	760,272	0,6984636	0,4961936	518,4057	3,482804	0	1398,249	804,4609	0,5371976	0,4982751	525,2119	3,46551	0	28	1393	782						Untertest1.avi	0	880	547	72	111	1278	695	183	0	Content		1321	671	10615560	1143003357
10632	08:55:04.693	00:00:10.632	638	1379,097	781,3794	0,6987447	0,4960478	518,405	3,525225	0	1348,139	818,6074	0,5374506	0,4985549	525,0068	3,464775	0	28	1364	800						Untertest1.avi	0	880	547	72	111	1278	695	183	0	Content		1292	689	10632181	1143019978
10649	08:55:04.710	00:00:10.648	639	1330,855	790,9685	0,6987118	0,4968784	518,2087	3,526635	0	1303,14	830,6488	0,5376473	0,498829	524,9705	3,435992	0	28	1317	811						Untertest1.avi	0	880	547	72	111	1278	695	183	0	Content		1245	700	10648807	1143036604
10666	08:55:04.727	00:00:10.665	640	1384,134	798,2557	0,703959	0,4965041	536,2534	3,639415	0	1286,39	829,3389	0,5376781	0,4989523	524,8289	3,440258	0	28	1335	814						Untertest1.avi	0	880	547	72	111	1278	695	183	0	Content		1263	703	10665554	1143053351
10682	08:55:04.743	00:00:10.682	641	1396,886	798,8599	0,7038496	0,4963853	535,9412	3,579011	0	1274,156	823,3029	0,5376542	0,4988595	524,7305	3,425433	0	28	1336	811						Untertest1.avi	0	880	547	72	111	1278	695	183	0	Content		1264	700	10682182	1143069979
10699	08:55:04.760	00:00:10.698	642	1483,472	889,9778	0,7038714	0,4961167	536,2343	3,393322	0	1250,251	831,4526	0,5375698	0,4986473	524,6672	3,428657	0	28	1367	861						Untertest1.avi	0	880	547	72	111	1278	695	183	0	Content		1295	750	10698805	1143086602
10715	08:55:04.776	00:00:10.715	643	-1024	-768	-1	-1	-1	-1	4	1261,322	835,8018	0,5374283	0,498509	524,4999	3,404772	0	28	1261	836						Untertest1.avi	0	880	547	72	111	1278	695	183	0	Content		1189	725	10715429	1143103226
10732	08:55:04.793	00:00:10.732	644	1385,265	784,6829	0,7020838	0,4959882	531,0583	3,543405	0	1234,186	842,5165	0,537274	0,4985392	524,517	3,399362	0	28	1310	814						Untertest1.avi	0	880	547	72	111	1278	695	183	0	Content		1238	703	10732178	1143119975
10749	08:55:04.810	00:00:10.748	645	1351,882	768,3328	0,7017321	0,4960189	530,0981	3,647101	0	1237,148	834,6066	0,5371688	0,4986486	524,4649	3,393148	0	29	1295	801						Untertest1.avi	0	880	547	72	111	1147	726	166	0	Content		1223	690	10748802	1143136599
10765	08:55:04.826	00:00:10.765	646	-1024	-768	-1	-1	-1	-1	4	1224,895	841,9741	0,5370501	0,4987538	524,3665	3,358742	0	29	1225	842						Untertest1.avi	0	880	547	72	111	1147	726	166	0	Content		1153	731	10765427	1143153224
10782	08:55:04.843	00:00:10.782	647	1426,961	853,6756	0,7019847	0,4961604	531,9786	3,355927	0	1224,043	835,7166	0,5369156	0,4988786	524,4139	3,375215	0	29	1326	845						Untertest1.avi	0	880	547	72	111	1147	726	166	0	Content		1254	734	10782106	1143169903
10799	08:55:04.860	00:00:10.798	648	-1024	-768	-1	-1	-1	-1	4	1214,601	836,6597	0,5368389	0,4989631	524,3123	3,392134	0	29	1215	837						Untertest1.avi	0	880	547	72	111	1147	726	166	0	Content		1143	726	10798799	1143186596
10815	08:55:04.876	00:00:10.815	649	-1024	-768	-1	-1	-1	-1	4	1219,357	834,8759	0,536751	0,4990146	524,3762	3,363973	0	29	1219	835						Untertest1.avi	0	880	547	72	111	1147	726	166	0	Content		1147	724	10815424	1143203221
10832	08:55:04.893	00:00:10.832	650	-1024	-768	-1	-1	-1	-1	4	1220,789	836,2799	0,5366999	0,4990554	524,314	3,341465	0	29	1221	836						Untertest1.avi	0	880	547	72	111	1147	726	166	0	Content		1149	725	10832046	1143219843
10849	08:55:04.910	00:00:10.848	651	1311,71	681,824	0,7028277	0,496437	535,9258	3,809317	0	1203,941	841,6251	0,5366835	0,4990797	524,2974	3,368939	0	29	1258	762						Untertest1.avi	0	880	547	72	111	1147	726	166	0	Content		1186	651	10848671	1143236468
10865	08:55:04.926	00:00:10.865	652	-1024	-768	-1	-1	-1	-1	4	1202,968	841,5487	0,5366885	0,499135	524,2794	3,366997	0	29	1203	842						Untertest1.avi	0	880	547	72	111	1147	726	166	0	Content		1131	731	10865475	1143253272
10882	08:55:04.943	00:00:10.882	653	-1024	-768	-1	-1	-1	-1	4	1194,819	836,7377	0,5367228	0,4992308	524,3372	3,350183	0	29	1195	837						Untertest1.avi	0	880	547	72	111	1147	726	166	0	Content		1123	726	10882047	1143269844
10899	08:55:04.960	00:00:10.898	654	-1024	-768	-1	-1	-1	-1	4	1206,03	838,8247	0,5368831	0,4997149	524,3044	3,356619	0	29	1206	839						Untertest1.avi	0	880	547	72	111	1147	726	166	0	Content		1134	728	10898671	1143286468
10915	08:55:04.976	00:00:10.915	655	-1024	-768	-1	-1	-1	-1	4	1151,445	922,9326	0,5376949	0,500723	524,2296	3,315945	0	30	1151	923						Untertest1.avi	0	880	547	72	111	1053	880	233	0	Content		1079	812	10915293	1143303090
10932	08:55:04.993	00:00:10.932	656	-1024	-768	-1	-1	-1	-1	4	1119,785	962,4609	0,5383728	0,5013852	524,0356	3,312965	0	30	1120	962						Untertest1.avi	0	880	547	72	111	1053	880	233	0	Content		1048	851	10932040	1143319837
10949	08:55:05.010	00:00:10.948	657	-1024	-768	-1	-1	-1	-1	4	1150,28	1016,873	0,5438538	0,5014516	547,9038	3,45887	0	30	1150	1017						Untertest1.avi	0	880	547	72	111	1053	880	233	0	Content		1078	906	10948664	1143336461
10965	08:55:05.026	00:00:10.965	658	-1024	-768	-1	-1	-1	-1	4	1190,462	1047,398	0,5347635	0,502544	544,6426	3,306949	0	30	1190	1047						Untertest1.avi	0	880	547	72	111	1053	880	233	0	Content		1118	936	10965290	1143353087
10982	08:55:05.043	00:00:10.981	659	-1024	-768	-1	-1	-1	-1	4	1925,056	1090,146	0,5415765	0,5024236	537,1313	3,516192	0	30	1925	1090						Untertest1.avi	0	880	547	72	111	1053	880	233	0	Content		1853	979	10981912	1143369709
10999	08:55:05.060	00:00:10.998	660	-1024	-768	-1	-1	-1	-1	4	1100,414	993,9688	0,5387481	0,5027985	524,2112	3,262967	0	30	1100	994						Untertest1.avi	0	880	547	72	111	1053	880	233	0	Content		1028	883	10998659	1143386456
11015	08:55:05.076	00:00:11.015	661	-1024	-768	-1	-1	-1	-1	4	1110,408	989,4706	0,5388171	0,5029472	524,2109	3,258063	0	30	1110	989						Untertest1.avi	0	880	547	72	111	1053	880	233	0	Content		1038	878	11015282	1143403079
11032	08:55:05.093	00:00:11.031	662	-1024	-768	-1	-1	-1	-1	4	1110,918	965,7974	0,5389486	0,502936	524,2699	3,286204	0	30	1111	966						Untertest1.avi	0	880	547	72	111	1053	880	233	0	Content		1039	855	11031907	1143419704
11049	08:55:05.110	00:00:11.048	663	-1024	-768	-1	-1	-1	-1	4	1143,126	1028,066	0,5390981	0,5029815	524,3936	3,113041	0	30	1143	1028						Untertest1.avi	0	880	547	72	111	1053	880	233	0	Content		1071	917	11048530	1143436327
11065	08:55:05.126	00:00:11.065	664	-1024	-768	-1	-1	-1	-1	4	1099,034	971,2773	0,539203	0,5030639	524,4835	3,302177	0	30	1099	971						Untertest1.avi	0	880	547	72	111	1053	880	233	0	Content		1027	860	11065280	1143453077
11082	08:55:05.143	00:00:11.081	665	-1024	-768	-1	-1	-1	-1	4	1092,662	974,7982	0,5393247	0,503077	524,4474	3,235121	0	30	1093	975						Untertest1.avi	0	880	547	72	111	1053	880	233	0	Content		1021	864	11081904	1143469701
11099	08:55:05.160	00:00:11.098	666	-1024	-768	-1	-1	-1	-1	4	1131,227	1013,973	0,5394608	0,5033979	524,4474	3,17171	0	30	1131	1014						Untertest1.avi	0	880	547	72	111	1053	880	233	0	Content		1059	903	11098527	1143486324
11115	08:55:05.176	00:00:11.115	667	580,6856	1002,522	0,7022535	0,5012548	546,2404	3,182601	0	1179,911	1007,67	0,5355131	0,5034378	546,2439	3,360666	0	30	880	1005						Untertest1.avi	0	880	547	72	111	1053	880	233	0	Content		808	894	11115152	1143502949
11132	08:55:05.193	00:00:11.131	668	1234,921	839,9259	0,7057864	0,5012145	539,6498	3,650304	0	1149,066	1005,467	0,5445837	0,5027767	547,3886	3,406015	0	30	1192	923						Untertest1.avi	0	880	547	72	111	1053	880	233	0	Content		1120	812	11131901	1143519698
11149	08:55:05.210	00:00:11.148	669	-1024	-768	-1	-1	-1	-1	4	-1024	-768	-1	-1	-1	-1	4		0	0						Untertest1.avi	0	880	547	72	111				0	Content		-72	-111	11148517	1143536314
11165	08:55:05.226	00:00:11.165	670	-1024	-768	-1	-1	-1	-1	4	-1024	-768	-1	-1	-1	-1	4		0	0						Untertest1.avi	0	880	547	72	111				0	Content		-72	-111	11165184	1143552981
11182	08:55:05.243	00:00:11.181	671	-1024	-768	-1	-1	-1	-1	4	-1024	-768	-1	-1	-1	-1	4		0	0						Untertest1.avi	0	880	547	72	111				0	Content		-72	-111	11181765	1143569562
11199	08:55:05.260	00:00:11.198	672	-1024	-768	-1	-1	-1	-1	4	-1024	-768	-1	-1	-1	-1	4		0	0						Untertest1.avi	0	880	547	72	111				0	Content		-72	-111	11198515	1143586312
11215	08:55:05.276	00:00:11.215	673	-1024	-768	-1	-1	-1	-1	4	-1024	-768	-1	-1	-1	-1	4		0	0						Untertest1.avi	0	880	547	72	111				0	Content		-72	-111	11215139	1143602936
11232	08:55:05.293	00:00:11.231	674	-1024	-768	-1	-1	-1	-1	4	-1024	-768	-1	-1	-1	-1	4		0	0						Untertest1.avi	0	880	547	72	111				0	Content		-72	-111	11231767	1143619564
11249	08:55:05.310	00:00:11.248	675	-1024	-768	-1	-1	-1	-1	4	-1024	-768	-1	-1	-1	-1	4		0	0						Untertest1.avi	0	880	547	72	111				0	Content		-72	-111	11248510	1143636307
11265	08:55:05.326	00:00:11.265	676	-1024	-768	-1	-1	-1	-1	4	-1024	-768	-1	-1	-1	-1	4		0	0						Untertest1.avi	0	880	547	72	111				0	Content		-72	-111	11265134	1143652931
11282	08:55:05.343	00:00:11.281	677	-1024	-768	-1	-1	-1	-1	4	-1024	-768	-1	-1	-1	-1	4		0	0						Untertest1.avi	0	880	547	72	111				0	Content		-72	-111	11281758	1143669555
11298	08:55:05.359	00:00:11.298	678	-1024	-768	-1	-1	-1	-1	4	-1024	-768	-1	-1	-1	-1	4		0	0						Untertest1.avi	0	880	547	72	111				0	Content		-72	-111	11298380	1143686177
11315	08:55:05.376	00:00:11.315	679	-1024	-768	-1	-1	-1	-1	4	-1024	-768	-1	-1	-1	-1	4		0	0						Untertest1.avi	0	880	547	72	111				0	Content		-72	-111	11315129	1143702926
11332	08:55:05.393	00:00:11.331	680	-1024	-768	-1	-1	-1	-1	4	-1024	-768	-1	-1	-1	-1	4		0	0						Untertest1.avi	0	880	547	72	111				0	Content		-72	-111	11331752	1143719549
11348	08:55:05.409	00:00:11.348	681	-1024	-768	-1	-1	-1	-1	4	-1024	-768	-1	-1	-1	-1	4		0	0						Untertest1.avi	0	880	547	72	111				0	Content		-72	-111	11348378	1143736175
11365	08:55:05.426	00:00:11.364	682	-1024	-768	-1	-1	-1	-1	4	-1024	-768	-1	-1	-1	-1	4		0	0						Untertest1.avi	0	880	547	72	111				0	Content		-72	-111	11364999	1143752796
11382	08:55:05.443	00:00:11.381	683	-1024	-768	-1	-1	-1	-1	4	-1024	-768	-1	-1	-1	-1	4		0	0						Untertest1.avi	0	880	547	72	111				0	Content		-72	-111	11381748	1143769545
11398	08:55:05.459	00:00:11.398	684	-1024	-768	-1	-1	-1	-1	4	-1024	-768	-1	-1	-1	-1	4		0	0						Untertest1.avi	0	880	547	72	111				0	Content		-72	-111	11398372	1143786169
11415	08:55:05.476	00:00:11.414	685	-1024	-768	-1	-1	-1	-1	4	-1024	-768	-1	-1	-1	-1	4		0	0						Untertest1.avi	0	880	547	72	111				0	Content		-72	-111	11414995	1143802792
11432	08:55:05.493	00:00:11.431	686	-1024	-768	-1	-1	-1	-1	4	-1024	-768	-1	-1	-1	-1	4		0	0						Untertest1.avi	0	880	547	72	111				0	Content		-72	-111	11431617	1143819414
11448	08:55:05.509	00:00:11.448	687	-1024	-768	-1	-1	-1	-1	4	-1024	-768	-1	-1	-1	-1	4		0	0						Untertest1.avi	0	880	547	72	111				0	Content		-72	-111	11448367	1143836164
11465	08:55:05.526	00:00:11.465	688	-1024	-768	-1	-1	-1	-1	4	-1024	-768	-1	-1	-1	-1	4		0	0						Untertest1.avi	0	880	547	72	111				0	Content		-72	-111	11465114	1143852911
11482	08:55:05.543	00:00:11.481	689	-1024	-768	-1	-1	-1	-1	4	-1024	-768	-1	-1	-1	-1	4		0	0						Untertest1.avi	0	880	547	72	111				0	Content		-72	-111	11481611	1143869408
11498	08:55:05.559	00:00:11.498	690	-1024	-768	-1	-1	-1	-1	4	-1024	-768	-1	-1	-1	-1	4		0	0						Untertest1.avi	0	880	547	72	111				0	Content		-72	-111	11498359	1143886156
11515	08:55:05.576	00:00:11.514	691	-1024	-768	-1	-1	-1	-1	4	-1024	-768	-1	-1	-1	-1	4		0	0						Untertest1.avi	0	880	547	72	111				0	Content		-72	-111	11514982	1143902779
11532	08:55:05.593	00:00:11.532	692	-1024	-768	-1	-1	-1	-1	4	-1024	-768	-1	-1	-1	-1	4		0	0						Untertest1.avi	0	880	547	72	111				0	Content		-72	-111	11532051	1143919848
11549	08:55:05.610	00:00:11.549	693	-1024	-768	-1	-1	-1	-1	4	-1024	-768	-1	-1	-1	-1	4		0	0						Untertest1.avi	0	880	547	72	111				0	Content		-72	-111	11549423	1143937220
11567	08:55:05.628	00:00:11.566	694	-1024	-768	-1	-1	-1	-1	4	-1024	-768	-1	-1	-1	-1	4		0	0						Untertest1.avi	0	880	547	72	111				0	Content		-72	-111	11566802	1143954599
11582	08:55:05.643	00:00:11.581	695	-1024	-768	-1	-1	-1	-1	4	-1024	-768	-1	-1	-1	-1	4		0	0						Untertest1.avi	0	880	547	72	111				0	Content		-72	-111	11581598	1143969395
11598	08:55:05.659	00:00:11.598	696	-1024	-768	-1	-1	-1	-1	4	-1024	-768	-1	-1	-1	-1	4		0	0						Untertest1.avi	0	880	547	72	111				0	Content		-72	-111	11598222	1143986019
11615	08:55:05.676	00:00:11.614	697	-1024	-768	-1	-1	-1	-1	4	-1024	-768	-1	-1	-1	-1	4		0	0						Untertest1.avi	0	880	547	72	111				0	Content		-72	-111	11614969	1144002766
11632	08:55:05.693	00:00:11.631	698	-1024	-768	-1	-1	-1	-1	4	-1024	-768	-1	-1	-1	-1	4		0	0						Untertest1.avi	0	880	547	72	111				0	Content		-72	-111	11631594	1144019391
11648	08:55:05.709	00:00:11.648	699	-1024	-768	-1	-1	-1	-1	4	-1024	-768	-1	-1	-1	-1	4		0	0						Untertest1.avi	0	880	547	72	111				0	Content		-72	-111	11648219	1144036016
11665	08:55:05.726	00:00:11.664	700	-1024	-768	-1	-1	-1	-1	4	-1024	-768	-1	-1	-1	-1	4		0	0						Untertest1.avi	0	880	547	72	111				0	Content		-72	-111	11664842	1144052639
11682	08:55:05.743	00:00:11.682	701	-1024	-768	-1	-1	-1	-1	4	-1024	-768	-1	-1	-1	-1	4		0	0						Untertest1.avi	0	880	547	72	111				0	Content		-72	-111	11682035	1144069832
11699	08:55:05.760	00:00:11.699	702	-1024	-768	-1	-1	-1	-1	4	-1024	-768	-1	-1	-1	-1	4		0	0						Untertest1.avi	0	880	547	72	111				0	Content		-72	-111	11699285	1144087082
11717	08:55:05.778	00:00:11.716	703	-1024	-768	-1	-1	-1	-1	4	-1024	-768	-1	-1	-1	-1	4		0	0						Untertest1.avi	0	880	547	72	111				0	Content		-72	-111	11716658	1144104455
11731	08:55:05.792	00:00:11.731	704	-1024	-768	-1	-1	-1	-1	4	-1024	-768	-1	-1	-1	-1	4		0	0						Untertest1.avi	0	880	547	72	111				0	Content		-72	-111	11731460	1144119257
11748	08:55:05.809	00:00:11.748	705	-1024	-768	-1	-1	-1	-1	4	-1024	-768	-1	-1	-1	-1	4		0	0						Untertest1.avi	0	880	547	72	111				0	Content		-72	-111	11748208	1144136005
11765	08:55:05.826	00:00:11.764	706	-1024	-768	-1	-1	-1	-1	4	-1024	-768	-1	-1	-1	-1	4		0	0						Untertest1.avi	0	880	547	72	111				0	Content		-72	-111	11764829	1144152626
11781	08:55:05.842	00:00:11.781	707	-1024	-768	-1	-1	-1	-1	4	-1024	-768	-1	-1	-1	-1	4		0	0						Untertest1.avi	0	880	547	72	111				0	Content		-72	-111	11781451	1144169248
11798	08:55:05.859	00:00:11.798	708	-1024	-768	-1	-1	-1	-1	4	-1024	-768	-1	-1	-1	-1	4		0	0						Untertest1.avi	0	880	547	72	111				0	Content		-72	-111	11798074	1144185871
11815	08:55:05.876	00:00:11.814	709	-1024	-768	-1	-1	-1	-1	4	-1024	-768	-1	-1	-1	-1	4		0	0						Untertest1.avi	0	880	547	72	111				0	Content		-72	-111	11814698	1144202495
11832	08:55:05.893	00:00:11.831	710	-1024	-768	-1	-1	-1	-1	4	-1024	-768	-1	-1	-1	-1	4		0	0						Untertest1.avi	0	880	547	72	111				0	Content		-72	-111	11831888	1144219685
11849	08:55:05.910	00:00:11.849	711	-1024	-768	-1	-1	-1	-1	4	-1024	-768	-1	-1	-1	-1	4		0	0						Untertest1.avi	0	880	547	72	111				0	Content		-72	-111	11849265	1144237062
11867	08:55:05.928	00:00:11.866	712	-1024	-768	-1	-1	-1	-1	4	-1024	-768	-1	-1	-1	-1	4		0	0						Untertest1.avi	0	880	547	72	111				0	Content		-72	-111	11866515	1144254312
11881	08:55:05.942	00:00:11.881	713	-1024	-768	-1	-1	-1	-1	4	-1024	-768	-1	-1	-1	-1	4		0	0						Untertest1.avi	0	880	547	72	111				0	Content		-72	-111	11881318	1144269115
11898	08:55:05.959	00:00:11.898	714	-1024	-768	-1	-1	-1	-1	4	-1024	-768	-1	-1	-1	-1	4		0	0						Untertest1.avi	0	880	547	72	111				0	Content		-72	-111	11898065	1144285862
11915	08:55:05.976	00:00:11.914	715	-1024	-768	-1	-1	-1	-1	4	-1024	-768	-1	-1	-1	-1	4		0	0						Untertest1.avi	0	880	547	72	111				0	Content		-72	-111	11914695	1144302492
11931	08:55:05.992	00:00:11.931	716	-1024	-768	-1	-1	-1	-1	4	-1024	-768	-1	-1	-1	-1	4		0	0						Untertest1.avi	0	880	547	72	111				0	Content		-72	-111	11931312	1144319109
11948	08:55:06.009	00:00:11.947	717	-1024	-768	-1	-1	-1	-1	4	-1024	-768	-1	-1	-1	-1	4		0	0						Untertest1.avi	0	880	547	72	111				0	Content		-72	-111	11947937	1144335734
11965	08:55:06.026	00:00:11.964	718	-1024	-768	-1	-1	-1	-1	4	-1024	-768	-1	-1	-1	-1	4		0	0						Untertest1.avi	0	880	547	72	111				0	Content		-72	-111	11964845	1144352642
11982	08:55:06.043	00:00:11.981	719	-1024	-768	-1	-1	-1	-1	4	-1024	-768	-1	-1	-1	-1	4		0	0						Untertest1.avi	0	880	547	72	111				0	Content		-72	-111	11981512	1144369309
11999	08:55:06.060	00:00:11.998	720	-1024	-768	-1	-1	-1	-1	4	-1024	-768	-1	-1	-1	-1	4		0	0						Untertest1.avi	0	880	547	72	111				0	Content		-72	-111	11998503	1144386300
12015	08:55:06.076	00:00:12.014	721	-1024	-768	-1	-1	-1	-1	4	-1024	-768	-1	-1	-1	-1	4		0	0						Untertest1.avi	0	880	547	72	111				0	Content		-72	-111	12014672	1144402469
12031	08:55:06.092	00:00:12.031	722	-1024	-768	-1	-1	-1	-1	4	-1024	-768	-1	-1	-1	-1	4		0	0						Untertest1.avi	0	880	547	72	111				0	Content		-72	-111	12031302	1144419099
12048	08:55:06.109	00:00:12.047	723	-1024	-768	-1	-1	-1	-1	4	-1024	-768	-1	-1	-1	-1	4		0	0						Untertest1.avi	0	880	547	72	111				0	Content		-72	-111	12047926	1144435723
12065	08:55:06.126	00:00:12.064	724	-1024	-768	-1	-1	-1	-1	4	-1024	-768	-1	-1	-1	-1	4		0	0						Untertest1.avi	0	880	547	72	111				0	Content		-72	-111	12064549	1144452346
12081	08:55:06.142	00:00:12.081	725	-1024	-768	-1	-1	-1	-1	4	-1024	-768	-1	-1	-1	-1	4		0	0						Untertest1.avi	0	880	547	72	111				0	Content		-72	-111	12081172	1144468969
12098	08:55:06.159	00:00:12.097	726	-1024	-768	-1	-1	-1	-1	4	-1024	-768	-1	-1	-1	-1	4		0	0						Untertest1.avi	0	880	547	72	111				0	Content		-72	-111	12097918	1144485715
12115	08:55:06.176	00:00:12.114	727	-1024	-768	-1	-1	-1	-1	4	-1024	-768	-1	-1	-1	-1	4		0	0						Untertest1.avi	0	880	547	72	111				0	Content		-72	-111	12114541	1144502338
12131	08:55:06.192	00:00:12.131	728	-1024	-768	-1	-1	-1	-1	4	-1024	-768	-1	-1	-1	-1	4		0	0						Untertest1.avi	0	880	547	72	111				0	Content		-72	-111	12131162	1144518959
12148	08:55:06.209	00:00:12.147	729	-1024	-768	-1	-1	-1	-1	4	-1024	-768	-1	-1	-1	-1	4		0	0						Untertest1.avi	0	880	547	72	111				0	Content		-72	-111	12147789	1144535586
12165	08:55:06.226	00:00:12.164	730	-1024	-768	-1	-1	-1	-1	4	-1024	-768	-1	-1	-1	-1	4		0	0						Untertest1.avi	0	880	547	72	111				0	Content		-72	-111	12164535	1144552332
12181	08:55:06.242	00:00:12.181	731	-1024	-768	-1	-1	-1	-1	4	-1024	-768	-1	-1	-1	-1	4		0	0						Untertest1.avi	0	880	547	72	111				0	Content		-72	-111	12181156	1144568953
12198	08:55:06.259	00:00:12.197	732	-1024	-768	-1	-1	-1	-1	4	-1024	-768	-1	-1	-1	-1	4		0	0						Untertest1.avi	0	880	547	72	111				0	Content		-72	-111	12197780	1144585577
12214	08:55:06.275	00:00:12.214	733	-1024	-768	-1	-1	-1	-1	4	-1024	-768	-1	-1	-1	-1	4		0	0						Untertest1.avi	0	880	547	72	111				0	Content		-72	-111	12214406	1144602203
12231	08:55:06.292	00:00:12.231	734	-1024	-768	-1	-1	-1	-1	4	-1024	-768	-1	-1	-1	-1	4		0	0						Untertest1.avi	0	880	547	72	111				0	Content		-72	-111	12231154	1144618951
12248	08:55:06.309	00:00:12.247	735	-1024	-768	-1	-1	-1	-1	4	-1024	-768	-1	-1	-1	-1	4		0	0						Untertest1.avi	0	880	547	72	111				0	Content		-72	-111	12247776	1144635573
12264	08:55:06.325	00:00:12.264	736	-1024	-768	-1	-1	-1	-1	4	-1024	-768	-1	-1	-1	-1	4		0	0						Untertest1.avi	0	880	547	72	111				0	Content		-72	-111	12264400	1144652197
12281	08:55:06.342	00:00:12.281	737	-1024	-768	-1	-1	-1	-1	4	-1024	-768	-1	-1	-1	-1	4		0	0						Untertest1.avi	0	880	547	72	111				0	Content		-72	-111	12281145	1144668942
12298	08:55:06.359	00:00:12.297	738	-1024	-768	-1	-1	-1	-1	4	-1024	-768	-1	-1	-1	-1	4		0	0						Untertest1.avi	0	880	547	72	111				0	Content		-72	-111	12297769	1144685566
12314	08:55:06.375	00:00:12.314	739	-1024	-768	-1	-1	-1	-1	4	-1024	-768	-1	-1	-1	-1	4		0	0						Untertest1.avi	0	880	547	72	111				0	Content		-72	-111	12314392	1144702189
12331	08:55:06.392	00:00:12.331	740	-1024	-768	-1	-1	-1	-1	4	-1024	-768	-1	-1	-1	-1	4		0	0						Untertest1.avi	0	880	547	72	111				0	Content		-72	-111	12331016	1144718813
12348	08:55:06.409	00:00:12.348	741	-1024	-768	-1	-1	-1	-1	4	-1024	-768	-1	-1	-1	-1	4		0	0						Untertest1.avi	0	880	547	72	111				0	Content		-72	-111	12348206	1144736003
12366	08:55:06.427	00:00:12.365	742	-1024	-768	-1	-1	-1	-1	4	-1024	-768	-1	-1	-1	-1	4		0	0						Untertest1.avi	0	880	547	72	111				0	Content		-72	-111	12365582	1144753379
12383	08:55:06.444	00:00:12.382	743	-1024	-768	-1	-1	-1	-1	4	-1024	-768	-1	-1	-1	-1	4		0	0						Untertest1.avi	0	880	547	72	111				0	Content		-72	-111	12382828	1144770625
12398	08:55:06.459	00:00:12.397	744	-1024	-768	-1	-1	-1	-1	4	-1024	-768	-1	-1	-1	-1	4		0	0						Untertest1.avi	0	880	547	72	111				0	Content		-72	-111	12397643	1144785440
12414	08:55:06.475	00:00:12.414	745	-1024	-768	-1	-1	-1	-1	4	-1024	-768	-1	-1	-1	-1	4		0	0						Untertest1.avi	0	880	547	72	111				0	Content		-72	-111	12414379	1144802176
12431	08:55:06.492	00:00:12.430	746	-1024	-768	-1	-1	-1	-1	4	-1024	-768	-1	-1	-1	-1	4		0	0						Untertest1.avi	0	880	547	72	111				0	Content		-72	-111	12430999	1144818796
12448	08:55:06.509	00:00:12.447	747	-1024	-768	-1	-1	-1	-1	4	-1024	-768	-1	-1	-1	-1	4		0	0						Untertest1.avi	0	880	547	72	111				0	Content		-72	-111	12447633	1144835430
12464	08:55:06.525	00:00:12.464	748	-1024	-768	-1	-1	-1	-1	4	-1024	-768	-1	-1	-1	-1	4		0	0						Untertest1.avi	0	880	547	72	111				0	Content		-72	-111	12464243	1144852040
12481	08:55:06.542	00:00:12.481	749	-1024	-768	-1	-1	-1	-1	4	-1024	-768	-1	-1	-1	-1	4		0	0						Untertest1.avi	0	880	547	72	111				0	Content		-72	-111	12481152	1144868949
12498	08:55:06.559	00:00:12.497	750	-1024	-768	-1	-1	-1	-1	4	-1024	-768	-1	-1	-1	-1	4		0	0						Untertest1.avi	0	880	547	72	111				0	Content		-72	-111	12497819	1144885616
12515	08:55:06.576	00:00:12.514	751	-1024	-768	-1	-1	-1	-1	4	-1024	-768	-1	-1	-1	-1	4		0	0						Untertest1.avi	0	880	547	72	111				0	Content		-72	-111	12514809	1144902606
12532	08:55:06.593	00:00:12.532	752	-1024	-768	-1	-1	-1	-1	4	-1024	-768	-1	-1	-1	-1	4		0	0						Untertest1.avi	0	880	547	72	111				0	Content		-72	-111	12532060	1144919857
12549	08:55:06.610	00:00:12.549	753	-1024	-768	-1	-1	-1	-1	4	-1024	-768	-1	-1	-1	-1	4		0	0						Untertest1.avi	0	880	547	72	111				0	Content		-72	-111	12549431	1144937228
12564	08:55:06.625	00:00:12.564	754	-1024	-768	-1	-1	-1	-1	4	-1024	-768	-1	-1	-1	-1	4		0	0						Untertest1.avi	0	880	547	72	111				0	Content		-72	-111	12564236	1144952033
12581	08:55:06.642	00:00:12.580	755	-1024	-768	-1	-1	-1	-1	4	-1024	-768	-1	-1	-1	-1	4		0	0						Untertest1.avi	0	880	547	72	111				0	Content		-72	-111	12580858	1144968655
12598	08:55:06.659	00:00:12.597	756	-1024	-768	-1	-1	-1	-1	4	-1024	-768	-1	-1	-1	-1	4		0	0						Untertest1.avi	0	880	547	72	111				0	Content		-72	-111	12597615	1144985412
12614	08:55:06.675	00:00:12.614	757	-1024	-768	-1	-1	-1	-1	4	-1024	-768	-1	-1	-1	-1	4		0	0						Untertest1.avi	0	880	547	72	111				0	Content		-72	-111	12614228	1145002025
12631	08:55:06.692	00:00:12.630	758	-1024	-768	-1	-1	-1	-1	4	-1024	-768	-1	-1	-1	-1	4		0	0						Untertest1.avi	0	880	547	72	111				0	Content		-72	-111	12630848	1145018645
12647	08:55:06.708	00:00:12.647	759	-1024	-768	-1	-1	-1	-1	4	-1024	-768	-1	-1	-1	-1	4		0	0						Untertest1.avi	0	880	547	72	111				0	Content		-72	-111	12647469	1145035266
12665	08:55:06.726	00:00:12.664	760	-1024	-768	-1	-1	-1	-1	4	-1024	-768	-1	-1	-1	-1	4		0	0						Untertest1.avi	0	880	547	72	111				0	Content		-72	-111	12664662	1145052459
12682	08:55:06.743	00:00:12.682	761	-1024	-768	-1	-1	-1	-1	4	-1024	-768	-1	-1	-1	-1	4		0	0						Untertest1.avi	0	880	547	72	111				0	Content		-72	-111	12682033	1145069830
12699	08:55:06.760	00:00:12.699	762	-1024	-768	-1	-1	-1	-1	4	-1024	-768	-1	-1	-1	-1	4		0	0						Untertest1.avi	0	880	547	72	111				0	Content		-72	-111	12699280	1145087077
12714	08:55:06.775	00:00:12.714	763	-1024	-768	-1	-1	-1	-1	4	-1024	-768	-1	-1	-1	-1	4		0	0						Untertest1.avi	0	880	547	72	111				0	Content		-72	-111	12714083	1145101880
12731	08:55:06.792	00:00:12.730	764	-1024	-768	-1	-1	-1	-1	4	-1024	-768	-1	-1	-1	-1	4		0	0						Untertest1.avi	0	880	547	72	111				0	Content		-72	-111	12730831	1145118628
12747	08:55:06.808	00:00:12.747	765	-1024	-768	-1	-1	-1	-1	4	-1024	-768	-1	-1	-1	-1	4		0	0						Untertest1.avi	0	880	547	72	111				0	Content		-72	-111	12747455	1145135252
12764	08:55:06.825	00:00:12.764	766	-1024	-768	-1	-1	-1	-1	4	-1024	-768	-1	-1	-1	-1	4		0	0						Untertest1.avi	0	880	547	72	111				0	Content		-72	-111	12764078	1145151875
12781	08:55:06.842	00:00:12.780	767	-1024	-768	-1	-1	-1	-1	4	-1024	-768	-1	-1	-1	-1	4		0	0						Untertest1.avi	0	880	547	72	111				0	Content		-72	-111	12780699	1145168496
12797	08:55:06.858	00:00:12.797	768	-1024	-768	-1	-1	-1	-1	4	-1024	-768	-1	-1	-1	-1	4		0	0						Untertest1.avi	0	880	547	72	111				0	Content		-72	-111	12797324	1145185121
12815	08:55:06.876	00:00:12.814	769	-1024	-768	-1	-1	-1	-1	4	-1024	-768	-1	-1	-1	-1	4		0	0						Untertest1.avi	0	880	547	72	111				0	Content		-72	-111	12814516	1145202313
12832	08:55:06.893	00:00:12.831	770	-1024	-768	-1	-1	-1	-1	4	-1024	-768	-1	-1	-1	-1	4		0	0						Untertest1.avi	0	880	547	72	111				0	Content		-72	-111	12831885	1145219682
12849	08:55:06.910	00:00:12.849	771	-1024	-768	-1	-1	-1	-1	4	-1024	-768	-1	-1	-1	-1	4		0	0						Untertest1.avi	0	880	547	72	111				0	Content		-72	-111	12849132	1145236929
12864	08:55:06.925	00:00:12.864	772	-1024	-768	-1	-1	-1	-1	4	-1024	-768	-1	-1	-1	-1	4		0	0						Untertest1.avi	0	880	547	72	111				0	Content		-72	-111	12864063	1145251860
12881	08:55:06.942	00:00:12.880	773	-1024	-768	-1	-1	-1	-1	4	-1024	-768	-1	-1	-1	-1	4		0	0						Untertest1.avi	0	880	547	72	111				0	Content		-72	-111	12880684	1145268481
12897	08:55:06.958	00:00:12.897	774	-1024	-768	-1	-1	-1	-1	4	-1024	-768	-1	-1	-1	-1	4		0	0						Untertest1.avi	0	880	547	72	111				0	Content		-72	-111	12897433	1145285230
12914	08:55:06.975	00:00:12.913	775	-1024	-768	-1	-1	-1	-1	4	-1024	-768	-1	-1	-1	-1	4		0	0						Untertest1.avi	0	880	547	72	111				0	Content		-72	-111	12913928	1145301725
12931	08:55:06.992	00:00:12.930	776	-1024	-768	-1	-1	-1	-1	4	-1024	-768	-1	-1	-1	-1	4		0	0						Untertest1.avi	0	880	547	72	111				0	Content		-72	-111	12930679	1145318476
12947	08:55:07.008	00:00:12.947	777	-1024	-768	-1	-1	-1	-1	4	-1024	-768	-1	-1	-1	-1	4		0	0						Untertest1.avi	0	880	547	72	111				0	Content		-72	-111	12947300	1145335097
12964	08:55:07.025	00:00:12.964	778	-1024	-768	-1	-1	-1	-1	4	-1024	-768	-1	-1	-1	-1	4		0	0						Untertest1.avi	0	880	547	72	111				0	Content		-72	-111	12964371	1145352168
12982	08:55:07.043	00:00:12.981	779	-1024	-768	-1	-1	-1	-1	4	-1024	-768	-1	-1	-1	-1	4		0	0						Untertest1.avi	0	880	547	72	111				0	Content		-72	-111	12981742	1145369539
12999	08:55:07.060	00:00:12.999	780	-1024	-768	-1	-1	-1	-1	4	-1024	-768	-1	-1	-1	-1	4		0	0						Untertest1.avi	0	880	547	72	111				0	Content		-72	-111	12999113	1145386910
13014	08:55:07.075	00:00:13.013	781	-1024	-768	-1	-1	-1	-1	4	-1024	-768	-1	-1	-1	-1	4		0	0						Untertest1.avi	0	880	547	72	111				0	Content		-72	-111	13013916	1145401713
13031	08:55:07.092	00:00:13.030	782	-1024	-768	-1	-1	-1	-1	4	-1024	-768	-1	-1	-1	-1	4		0	0						Untertest1.avi	0	880	547	72	111				0	Content		-72	-111	13030547	1145418344
13047	08:55:07.108	00:00:13.047	783	-1024	-768	-1	-1	-1	-1	4	-1024	-768	-1	-1	-1	-1	4		0	0						Untertest1.avi	0	880	547	72	111				0	Content		-72	-111	13047290	1145435087
13064	08:55:07.125	00:00:13.063	784	-1024	-768	-1	-1	-1	-1	4	-1024	-768	-1	-1	-1	-1	4		0	0						Untertest1.avi	0	880	547	72	111				0	Content		-72	-111	13063912	1145451709
13081	08:55:07.142	00:00:13.080	785	-1024	-768	-1	-1	-1	-1	4	-1024	-768	-1	-1	-1	-1	4		0	0						Untertest1.avi	0	880	547	72	111				0	Content		-72	-111	13080539	1145468336
13097	08:55:07.158	00:00:13.097	786	-1024	-768	-1	-1	-1	-1	4	-1024	-768	-1	-1	-1	-1	4		0	0						Untertest1.avi	0	880	547	72	111				0	Content		-72	-111	13097157	1145484954
13114	08:55:07.175	00:00:13.114	787	-1024	-768	-1	-1	-1	-1	4	-1024	-768	-1	-1	-1	-1	4		0	0						Untertest1.avi	0	880	547	72	111				0	Content		-72	-111	13114349	1145502146
13132	08:55:07.193	00:00:13.131	788	-1024	-768	-1	-1	-1	-1	4	-1024	-768	-1	-1	-1	-1	4		0	0						Untertest1.avi	0	880	547	72	111				0	Content		-72	-111	13131721	1145519518
13149	08:55:07.210	00:00:13.148	789	-1024	-768	-1	-1	-1	-1	4	-1024	-768	-1	-1	-1	-1	4		0	0						Untertest1.avi	0	880	547	72	111				0	Content		-72	-111	13148968	1145536765
13164	08:55:07.225	00:00:13.163	790	-1024	-768	-1	-1	-1	-1	4	-1024	-768	-1	-1	-1	-1	4		0	0						Untertest1.avi	0	880	547	72	111				0	Content		-72	-111	13163775	1145551572
13181	08:55:07.242	00:00:13.180	791	-1024	-768	-1	-1	-1	-1	4	-1024	-768	-1	-1	-1	-1	4		0	0						Untertest1.avi	0	880	547	72	111				0	Content		-72	-111	13180525	1145568322
13197	08:55:07.258	00:00:13.197	792	-1024	-768	-1	-1	-1	-1	4	-1024	-768	-1	-1	-1	-1	4		0	0						Untertest1.avi	0	880	547	72	111				0	Content		-72	-111	13197143	1145584940
13214	08:55:07.275	00:00:13.213	793	-1024	-768	-1	-1	-1	-1	4	-1024	-768	-1	-1	-1	-1	4		0	0						Untertest1.avi	0	880	547	72	111				0	Content		-72	-111	13213765	1145601562
13230	08:55:07.291	00:00:13.230	794	-1024	-768	-1	-1	-1	-1	4	-1024	-768	-1	-1	-1	-1	4		0	0						Untertest1.avi	0	880	547	72	111				0	Content		-72	-111	13230386	1145618183
13247	08:55:07.308	00:00:13.247	795	-1024	-768	-1	-1	-1	-1	4	-1024	-768	-1	-1	-1	-1	4		0	0						Untertest1.avi	0	880	547	72	111				0	Content		-72	-111	13247015	1145634812
13264	08:55:07.325	00:00:13.264	796	-1024	-768	-1	-1	-1	-1	4	-1024	-768	-1	-1	-1	-1	4		0	0						Untertest1.avi	0	880	547	72	111				0	Content		-72	-111	13264206	1145652003
13282	08:55:07.343	00:00:13.281	797	-1024	-768	-1	-1	-1	-1	4	-1024	-768	-1	-1	-1	-1	4		0	0						Untertest1.avi	0	880	547	72	111				0	Content		-72	-111	13281578	1145669375
13299	08:55:07.360	00:00:13.298	798	-1024	-768	-1	-1	-1	-1	4	-1024	-768	-1	-1	-1	-1	4		0	0						Untertest1.avi	0	880	547	72	111				0	Content		-72	-111	13298826	1145686623
13315	08:55:07.376	00:00:13.314	799	-1024	-768	-1	-1	-1	-1	4	-1024	-768	-1	-1	-1	-1	4		0	0						Untertest1.avi	0	880	547	72	111				0	Content		-72	-111	13314604	1145702401
13331	08:55:07.392	00:00:13.331	800	-1024	-768	-1	-1	-1	-1	4	-1024	-768	-1	-1	-1	-1	4		0	0						Untertest1.avi	0	880	547	72	111				0	Content		-72	-111	13331272	1145719069
13347	08:55:07.408	00:00:13.347	801	-1024	-768	-1	-1	-1	-1	4	-1024	-768	-1	-1	-1	-1	4		0	0						Untertest1.avi	0	880	547	72	111				0	Content		-72	-111	13347002	1145734799
13364	08:55:07.425	00:00:13.363	802	-1024	-768	-1	-1	-1	-1	4	-1024	-768	-1	-1	-1	-1	4		0	0						Untertest1.avi	0	880	547	72	111				0	Content		-72	-111	13363753	1145751550
13380	08:55:07.441	00:00:13.380	803	-1024	-768	-1	-1	-1	-1	4	-1024	-768	-1	-1	-1	-1	4		0	0						Untertest1.avi	0	880	547	72	111				0	Content		-72	-111	13380372	1145768169
13397	08:55:07.458	00:00:13.396	804	-1024	-768	-1	-1	-1	-1	4	-1024	-768	-1	-1	-1	-1	4		0	0						Untertest1.avi	0	880	547	72	111				0	Content		-72	-111	13396995	1145784792
13414	08:55:07.475	00:00:13.413	805	-1024	-768	-1	-1	-1	-1	4	-1024	-768	-1	-1	-1	-1	4		0	0						Untertest1.avi	0	880	547	72	111				0	Content		-72	-111	13413842	1145801639
13431	08:55:07.492	00:00:13.430	806	-1024	-768	-1	-1	-1	-1	4	-1024	-768	-1	-1	-1	-1	4		0	0						Untertest1.avi	0	880	547	72	111				0	Content		-72	-111	13430509	1145818306
13447	08:55:07.508	00:00:13.447	807	-1024	-768	-1	-1	-1	-1	4	-1024	-768	-1	-1	-1	-1	4		0	0						Untertest1.avi	0	880	547	72	111				0	Content		-72	-111	13447447	1145835244
13465	08:55:07.526	00:00:13.464	808	-1024	-768	-1	-1	-1	-1	4	-1024	-768	-1	-1	-1	-1	4		0	0						Untertest1.avi	0	880	547	72	111				0	Content		-72	-111	13464807	1145852604
13482	08:55:07.543	00:00:13.482	809	-1024	-768	-1	-1	-1	-1	4	-1024	-768	-1	-1	-1	-1	4		0	0						Untertest1.avi	0	880	547	72	111				0	Content		-72	-111	13482056	1145869853
13497	08:55:07.558	00:00:13.496	810	-1024	-768	-1	-1	-1	-1	4	-1024	-768	-1	-1	-1	-1	4		0	0						Untertest1.avi	0	880	547	72	111				0	Content		-72	-111	13496878	1145884675
13514	08:55:07.575	00:00:13.513	811	-1024	-768	-1	-1	-1	-1	4	-1024	-768	-1	-1	-1	-1	4		0	0						Untertest1.avi	0	880	547	72	111				0	Content		-72	-111	13513606	1145901403
13530	08:55:07.591	00:00:13.530	812	-1024	-768	-1	-1	-1	-1	4	-1024	-768	-1	-1	-1	-1	4		0	0						Untertest1.avi	0	880	547	72	111				0	Content		-72	-111	13530231	1145918028
13547	08:55:07.608	00:00:13.546	813	-1024	-768	-1	-1	-1	-1	4	-1024	-768	-1	-1	-1	-1	4		0	0						Untertest1.avi	0	880	547	72	111				0	Content		-72	-111	13546981	1145934778
13563	08:55:07.624	00:00:13.563	814	-1024	-768	-1	-1	-1	-1	4	-1024	-768	-1	-1	-1	-1	4		0	0						Untertest1.avi	0	880	547	72	111				0	Content		-72	-111	13563475	1145951272
13580	08:55:07.641	00:00:13.580	815	-1024	-768	-1	-1	-1	-1	4	-1024	-768	-1	-1	-1	-1	4		0	0						Untertest1.avi	0	880	547	72	111				0	Content		-72	-111	13580100	1145967897
13597	08:55:07.658	00:00:13.597	816	-1024	-768	-1	-1	-1	-1	4	-1024	-768	-1	-1	-1	-1	4		0	0						Untertest1.avi	0	880	547	72	111				0	Content		-72	-111	13597293	1145985090
13615	08:55:07.676	00:00:13.614	817	-1024	-768	-1	-1	-1	-1	4	-1024	-768	-1	-1	-1	-1	4		0	0						Untertest1.avi	0	880	547	72	111				0	Content		-72	-111	13614665	1146002462
13632	08:55:07.693	00:00:13.631	818	-1024	-768	-1	-1	-1	-1	4	-1024	-768	-1	-1	-1	-1	4		0	0						Untertest1.avi	0	880	547	72	111				0	Content		-72	-111	13631912	1146019709
13647	08:55:07.708	00:00:13.646	819	-1024	-768	-1	-1	-1	-1	4	-1024	-768	-1	-1	-1	-1	4		0	0						Untertest1.avi	0	880	547	72	111				0	Content		-72	-111	13646839	1146034636
13663	08:55:07.724	00:00:13.663	820	-1024	-768	-1	-1	-1	-1	4	-1024	-768	-1	-1	-1	-1	4		0	0						Untertest1.avi	0	880	547	72	111				0	Content		-72	-111	13663461	1146051258
13680	08:55:07.741	00:00:13.680	821	-1024	-768	-1	-1	-1	-1	4	-1024	-768	-1	-1	-1	-1	4		0	0						Untertest1.avi	0	880	547	72	111				0	Content		-72	-111	13680208	1146068005
13697	08:55:07.758	00:00:13.696	822	-1024	-768	-1	-1	-1	-1	4	-1024	-768	-1	-1	-1	-1	4		0	0						Untertest1.avi	0	880	547	72	111				0	Content		-72	-111	13696833	1146084630
13713	08:55:07.774	00:00:13.713	823	-1024	-768	-1	-1	-1	-1	4	-1024	-768	-1	-1	-1	-1	4		0	0						Untertest1.avi	0	880	547	72	111				0	Content		-72	-111	13713454	1146101251
13730	08:55:07.791	00:00:13.730	824	-1024	-768	-1	-1	-1	-1	4	-1024	-768	-1	-1	-1	-1	4		0	0						Untertest1.avi	0	880	547	72	111				0	Content		-72	-111	13730299	1146118096
13747	08:55:07.808	00:00:13.746	825	-1024	-768	-1	-1	-1	-1	4	-1024	-768	-1	-1	-1	-1	4		0	0						Untertest1.avi	0	880	547	72	111				0	Content		-72	-111	13746966	1146134763
13764	08:55:07.825	00:00:13.763	826	-1024	-768	-1	-1	-1	-1	4	-1024	-768	-1	-1	-1	-1	4		0	0						Untertest1.avi	0	880	547	72	111				0	Content		-72	-111	13763889	1146151686
13780	08:55:07.841	00:00:13.780	827	-482,0652	413,0778	0,5691791	0,487431	526,7159	3,279585	3	-473,8919	421,1992	0,5692208	0,4874236	526,7159	3,293439	1	31	-474	421						Untertest1.avi	0	880	547	72	111	-542	321	83	0	Content		-546	310	13780058	1146167855
13797	08:55:07.858	00:00:13.796	828	-485,5952	422,0971	0,5691611	0,4880076	526,7603	3,24047	3	-477,0031	431,0048	0,569203	0,4880002	526,7603	3,253465	1	31	-477	431						Untertest1.avi	0	880	547	72	111	-542	321	83	0	Content		-549	320	13796693	1146184490
13813	08:55:07.874	00:00:13.813	829	-300,8254	520,7188	0,5661651	0,4883224	458,0478	2,876833	3	-472,187	434,2376	0,5691104	0,4882712	525,417	3,309815	1	31	-472	434						Untertest1.avi	0	880	547	72	111	-542	321	83	0	Content		-544	323	13813315	1146201112
13830	08:55:07.891	00:00:13.829	830	-477,2966	418,8388	0,5691905	0,488321	526,9989	3,292675	3	-468,5904	427,3353	0,5692323	0,4883136	526,999	3,305824	1	31	-469	427						Untertest1.avi	0	880	547	72	111	-542	321	83	0	Content		-541	316	13829936	1146217733
13847	08:55:07.908	00:00:13.846	831	-646,2575	417,7367	0,714482	0,4957671	470,3099	3,063745	0	-84,39303	455,5914	0,5713134	0,4885975	509,6629	3,116706	0	31	-365	437						Untertest1.avi	0	880	547	72	111	-542	321	83	0	Content		-437	326	13846563	1146234360
13863	08:55:07.924	00:00:13.863	832	-1024	-768	-1	-1	-1	-1	4	-466,7058	435,9528	0,5693232	0,4881265	527,0193	3,354095	0	32	-467	436						Untertest1.avi	0	880	547	72	111	-589	329	200	0	Content		-539	325	13863312	1146251109
13880	08:55:07.941	00:00:13.879	833	-611,5024	443,17	0,7128714	0,4956636	465,6064	3,076798	0	-479,2104	430,3968	0,5693143	0,4880226	527,1119	3,323187	0	32	-545	437						Untertest1.avi	0	880	547	72	111	-589	329	200	0	Content		-617	326	13879935	1146267732
13897	08:55:07.958	00:00:13.896	834	-615,4094	432,6175	0,7130726	0,4956495	466,084	3,061851	0	-466,3699	441,4136	0,5693234	0,4878673	527,2721	3,359072	0	32	-541	437						Untertest1.avi	0	880	547	72	111	-589	329	200	0	Content		-613	326	13896561	1146284358
13913	08:55:07.974	00:00:13.913	835	-634,5905	431,3691	0,7132578	0,4956116	466,4421	3,111736	0	-467,3663	439,2827	0,5693699	0,4876826	526,981	3,383598	0	32	-551	435						Untertest1.avi	0	880	547	72	111	-589	329	200	0	Content		-623	324	13913183	1146300980
13930	08:55:07.991	00:00:13.929	836	-571,4082	449,218	0,7125652	0,4954319	463,9216	3,100357	0	-462,1953	428,4011	0,5693685	0,4875182	526,4352	3,380082	0	32	-517	439						Untertest1.avi	0	880	547	72	111	-589	329	200	0	Content		-589	328	13929932	1146317729
13947	08:55:08.008	00:00:13.946	837	-578,5056	449,9317	0,7123061	0,4953978	463,1111	3,045087	0	-466,1425	430,5945	0,5693646	0,487499	526,5134	3,380615	0	32	-522	440						Untertest1.avi	0	880	547	72	111	-589	329	200	0	Content		-594	329	13946555	1146334352
13963	08:55:08.024	00:00:13.963	838	-562,3703	454,4038	0,7120202	0,4953927	462,3026	3,04846	0	-464,3685	423,0206	0,5693117	0,4874982	526,116	3,403043	0	32	-513	439						Untertest1.avi	0	880	547	72	111	-589	329	200	0	Content		-585	328	13963188	1146350985
13980	08:55:08.041	00:00:13.979	839	-555,7511	452,6293	0,7118198	0,4953878	461,7398	3,069007	0	-460,0361	430,8445	0,569262	0,4874064	526,0128	3,414683	0	32	-508	442						Untertest1.avi	0	880	547	72	111	-589	329	200	0	Content		-580	331	13979807	1146367604
13997	08:55:08.058	00:00:13.996	840	-589,2643	448,3174	0,7119297	0,4954066	462,0598	3,082362	0	-452,7796	438,4515	0,5692005	0,4874228	525,8452	3,447848	0	32	-521	443						Untertest1.avi	0	880	547	72	111	-589	329	200	0	Content		-593	332	13996554	1146384351
14013	08:55:08.074	00:00:14.013	841	-564,911	466,6458	0,7104746	0,4954763	458,3202	3,047403	0	-468,6731	420,7106	0,5690594	0,4875033	525,7927	3,452595	0	32	-517	444						Untertest1.avi	0	880	547	72	111	-589	329	200	0	Content		-589	333	14013177	1146400974
14030	08:55:08.091	00:00:14.029	842	-551,8198	469,6997	0,7100624	0,4954988	457,2409	3,040916	0	-469,1954	432,4945	0,5690006	0,4874974	525,7629	3,360549	0	32	-511	451						Untertest1.avi	0	880	547	72	111	-589	329	200	0	Content		-583	340	14029804	1146417601
14047	08:55:08.108	00:00:14.046	843	-1024	-768	-1	-1	-1	-1	4	-422,2905	452,9207	0,5687132	0,4876879	525,9385	3,407624	0	32	-422	453						Untertest1.avi	0	880	547	72	111	-589	329	200	0	Content		-494	342	14046551	1146434348
14063	08:55:08.124	00:00:14.063	844	-322,778	598,9719	0,7414746	0,4971766	432,532	2,877406	0	-394,0895	540,71	0,5683596	0,4888137	526,1029	3,439045	0	33	-358	570						Untertest1.avi	0	880	547	72	111	-436	676	183	0	Content		-430	459	14063176	1146450973
14080	08:55:08.141	00:00:14.079	845	-317,4493	652,1993	0,7409763	0,4981125	434,2227	2,899577	0	-431,4427	628,0381	0,5679942	0,4901572	524,9941	3,414415	0	33	-374	640						Untertest1.avi	0	880	547	72	111	-436	676	183	0	Content		-446	529	14079800	1146467597
14096	08:55:08.157	00:00:14.096	846	-244,6731	710,6968	0,745749	0,4985773	399,9762	2,611122	0	-430,4702	696,1158	0,5681507	0,490634	524,7476	3,404539	0	33	-338	703						Untertest1.avi	0	880	547	72	111	-436	676	183	0	Content		-410	592	14096427	1146484224
14113	08:55:08.174	00:00:14.113	847	-300,3644	738,488	0,7425531	0,4981714	423,2916	2,783795	0	-433,1638	739,9045	0,568276	0,4907941	524,6895	3,402521	0	33	-367	739						Untertest1.avi	0	880	547	72	111	-436	676	183	0	Content		-439	628	14113172	1146500969
14130	08:55:08.191	00:00:14.129	848	-1024	-768	-1	-1	-1	-1	4	-445,1626	781,426	0,5683737	0,4909078	524,8335	3,400773	0	33	-445	781						Untertest1.avi	0	880	547	72	111	-436	676	183	0	Content		-517	670	14129796	1146517593
14146	08:55:08.207	00:00:14.146	849	-253,4842	775,1803	0,7457603	0,4985532	401,6859	2,641592	0	-453,8017	802,5419	0,5684479	0,4910189	524,9197	3,373027	0	33	-354	789						Untertest1.avi	0	880	547	72	111	-436	676	183	0	Content		-426	678	14146419	1146534216
14163	08:55:08.224	00:00:14.163	850	-258,8802	774,6135	0,7460961	0,4985966	400,0162	2,635789	0	-437,7071	799,2743	0,5684254	0,4910547	524,8214	3,37923	0	33	-348	787						Untertest1.avi	0	880	547	72	111	-436	676	183	0	Content		-420	676	14163044	1146550841
14180	08:55:08.241	00:00:14.179	851	-280,665	774,3444	0,7452235	0,4986359	406,5233	2,663992	0	-448,8156	802,5782	0,5684054	0,4910838	524,8377	3,355804	0	33	-365	788						Untertest1.avi	0	880	547	72	111	-436	676	183	0	Content		-437	677	14179792	1146567589
14196	08:55:08.257	00:00:14.196	852	-272,61	781,9392	0,7453162	0,4987893	406,162	2,679971	0	-455,1371	805,9077	0,5683915	0,4911742	524,9412	3,396618	0	33	-364	794						Untertest1.avi	0	880	547	72	111	-436	676	183	0	Content		-436	683	14196416	1146584213
14213	08:55:08.274	00:00:14.213	853	-1024	-768	-1	-1	-1	-1	4	-453,3879	799,5079	0,5684147	0,4913695	524,9734	3,349072	0	33	-453	800						Untertest1.avi	0	880	547	72	111	-436	676	183	0	Content		-525	689	14213039	1146600836
14230	08:55:08.291	00:00:14.229	854	-1024	-768	-1	-1	-1	-1	4	-309,4712	805,761	0,5597727	0,4912947	490,1199	3,15032	0	33	-309	806						Untertest1.avi	0	880	547	72	111	-436	676	183	0	Content		-381	695	14229665	1146617462
14246	08:55:08.307	00:00:14.246	855	-1024	-768	-1	-1	-1	-1	4	-420,2587	801,9226	0,5685118	0,4916105	524,9135	3,365044	0	34	-420	802						Untertest1.avi	0	880	547	72	111	-504	692	200	0	Content		-492	691	14246414	1146634211
14263	08:55:08.324	00:00:14.263	856	-1024	-768	-1	-1	-1	-1	4	-440,6386	801,4607	0,568563	0,4916985	524,8849	3,346703	0	34	-441	801						Untertest1.avi	0	880	547	72	111	-504	692	200	0	Content		-513	690	14263038	1146650835
14280	08:55:08.341	00:00:14.279	857	-1024	-768	-1	-1	-1	-1	4	-436,9404	802,3852	0,5686011	0,4918489	524,9376	3,360403	0	34	-437	802						Untertest1.avi	0	880	547	72	111	-504	692	200	0	Content		-509	691	14279662	1146667459
14296	08:55:08.357	00:00:14.296	858	-1024	-768	-1	-1	-1	-1	4	-441,5894	811,3292	0,5686571	0,4920173	525,1013	3,37975	0	34	-442	811						Untertest1.avi	0	880	547	72	111	-504	692	200	0	Content		-514	700	14296282	1146684079
14313	08:55:08.374	00:00:14.313	859	-1024	-768	-1	-1	-1	-1	4	-446,4915	805,5663	0,5687665	0,4922301	525,0803	3,386186	0	34	-446	806						Untertest1.avi	0	880	547	72	111	-504	692	200	0	Content		-518	695	14313032	1146700829
14330	08:55:08.391	00:00:14.329	860	-1024	-768	-1	-1	-1	-1	4	-428,4965	812,9403	0,5688952	0,4925569	525,1173	3,365952	0	34	-428	813						Untertest1.avi	0	880	547	72	111	-504	692	200	0	Content		-500	702	14329656	1146717453
14346	08:55:08.407	00:00:14.346	861	-1024	-768	-1	-1	-1	-1	4	-435,9976	810,6949	0,5689928	0,4929888	525,4177	3,401506	0	34	-436	811						Untertest1.avi	0	880	547	72	111	-504	692	200	0	Content		-508	700	14346279	1146734076
14363	08:55:08.424	00:00:14.362	862	-1024	-768	-1	-1	-1	-1	4	-416,7227	801,0153	0,5691076	0,4933286	525,3416	3,367224	0	34	-417	801						Untertest1.avi	0	880	547	72	111	-504	692	200	0	Content		-489	690	14362902	1146750699
14380	08:55:08.441	00:00:14.379	863	-1024	-768	-1	-1	-1	-1	4	-437,1335	804,5385	0,5691187	0,4935604	525,5281	3,361243	0	34	-437	805						Untertest1.avi	0	880	547	72	111	-504	692	200	0	Content		-509	694	14379651	1146767448
14396	08:55:08.457	00:00:14.396	864	-1024	-768	-1	-1	-1	-1	4	-426,3013	807,5623	0,5690295	0,4937685	525,7874	3,39483	0	34	-426	808						Untertest1.avi	0	880	547	72	111	-504	692	200	0	Content		-498	697	14396274	1146784071
14413	08:55:08.474	00:00:14.412	865	-1024	-768	-1	-1	-1	-1	4	-316,479	785,5151	0,5683923	0,4934874	525,5124	3,360948	0	34	-316	786						Untertest1.avi	0	880	547	72	111	-504	692	200	0	Content		-388	675	14412898	1146800695
14430	08:55:08.491	00:00:14.429	866	-367,0065	711,8658	0,7309712	0,4983268	512,1052	3,344633	0	-136,7123	736,7366	0,5666809	0,4924824	525,4305	3,35642	0	34	-252	724						Untertest1.avi	0	880	547	72	111	-504	692	200	0	Content		-324	613	14429521	1146817318
14446	08:55:08.507	00:00:14.446	867	-1024	-768	-1	-1	-1	-1	4	-1024	-768	-1	-1	-1	-1	4		0	0						Untertest1.avi	0	880	547	72	111				0	Content		-72	-111	14446271	1146834068
14463	08:55:08.524	00:00:14.462	868	-1024	-768	-1	-1	-1	-1	4	-1024	-768	-1	-1	-1	-1	4		0	0						Untertest1.avi	0	880	547	72	111				0	Content		-72	-111	14462895	1146850692
14480	08:55:08.541	00:00:14.479	869	-1024	-768	-1	-1	-1	-1	4	-1024	-768	-1	-1	-1	-1	4		0	0						Untertest1.avi	0	880	547	72	111				0	Content		-72	-111	14479511	1146867308
14496	08:55:08.557	00:00:14.496	870	-1024	-768	-1	-1	-1	-1	4	-1024	-768	-1	-1	-1	-1	4		0	0						Untertest1.avi	0	880	547	72	111				0	Content		-72	-111	14496137	1146883934
14513	08:55:08.574	00:00:14.512	871	-1024	-768	-1	-1	-1	-1	4	-1024	-768	-1	-1	-1	-1	4		0	0						Untertest1.avi	0	880	547	72	111				0	Content		-72	-111	14512885	1146900682
14530	08:55:08.591	00:00:14.529	872	-1024	-768	-1	-1	-1	-1	4	-1024	-768	-1	-1	-1	-1	4		0	0						Untertest1.avi	0	880	547	72	111				0	Content		-72	-111	14529509	1146917306
14546	08:55:08.607	00:00:14.546	873	-1024	-768	-1	-1	-1	-1	4	-1024	-768	-1	-1	-1	-1	4		0	0						Untertest1.avi	0	880	547	72	111				0	Content		-72	-111	14546133	1146933930
14563	08:55:08.624	00:00:14.562	874	-1024	-768	-1	-1	-1	-1	4	-1024	-768	-1	-1	-1	-1	4		0	0						Untertest1.avi	0	880	547	72	111				0	Content		-72	-111	14562756	1146950553
14580	08:55:08.641	00:00:14.579	875	-1024	-768	-1	-1	-1	-1	4	-1024	-768	-1	-1	-1	-1	4		0	0						Untertest1.avi	0	880	547	72	111				0	Content		-72	-111	14579505	1146967302
14596	08:55:08.657	00:00:14.596	876	-1024	-768	-1	-1	-1	-1	4	-1024	-768	-1	-1	-1	-1	4		0	0						Untertest1.avi	0	880	547	72	111				0	Content		-72	-111	14596129	1146983926
14613	08:55:08.674	00:00:14.612	877	-1024	-768	-1	-1	-1	-1	4	-1024	-768	-1	-1	-1	-1	4		0	0						Untertest1.avi	0	880	547	72	111				0	Content		-72	-111	14612752	1147000549
14629	08:55:08.690	00:00:14.629	878	-1024	-768	-1	-1	-1	-1	4	-1024	-768	-1	-1	-1	-1	4		0	0						Untertest1.avi	0	880	547	72	111				0	Content		-72	-111	14629377	1147017174
14646	08:55:08.707	00:00:14.646	879	-1024	-768	-1	-1	-1	-1	4	1541,81	437,5823	0,5413291	0,4884931	531,2519	3,283847	0	35	1542	438						Untertest1.avi	0	880	547	72	111	1613	348	150	0	Content		1470	327	14646127	1147033924
14663	08:55:08.724	00:00:14.662	880	1280,222	457,1982	0,7001745	0,4791517	520,9745	3,354439	0	1636,197	448,4283	0,5398394	0,4888639	533,2804	3,312897	0	35	1458	453						Untertest1.avi	0	880	547	72	111	1613	348	150	0	Content		1386	342	14662747	1147050544
14679	08:55:08.740	00:00:14.679	881	1422,657	439,7753	0,6988534	0,4790418	521,3126	3,384576	0	1953,67	432,7323	0,5392607	0,4892782	530,9139	3,342693	0	35	1688	436						Untertest1.avi	0	880	547	72	111	1613	348	150	0	Content		1616	325	14679371	1147067168
14696	08:55:08.757	00:00:14.696	882	1481,82	463,4192	0,6973758	0,4788023	522,7728	3,387903	0	1881,425	466,6072	0,537639	0,4900318	527,9794	3,270117	0	35	1682	465						Untertest1.avi	0	880	547	72	111	1613	348	150	0	Content		1610	354	14696122	1147083919
14713	08:55:08.774	00:00:14.712	883	1304,97	559,7858	0,7111398	0,4794818	428,9121	2,751081	0	2161,133	434,7748	0,5372985	0,4906701	535,4316	3,348084	0	35	1733	497						Untertest1.avi	0	880	547	72	111	1613	348	150	0	Content		1661	386	14712746	1147100543
14729	08:55:08.790	00:00:14.729	884	1533,295	454,2295	0,6957388	0,4783986	523,4194	3,38386	0	2076,972	441,5246	0,5364574	0,4911251	535,7758	3,371903	0	35	1805	448						Untertest1.avi	0	880	547	72	111	1613	348	150	0	Content		1733	337	14729368	1147117165
14746	08:55:08.807	00:00:14.745	885	1530,14	465,2348	0,6952731	0,4780973	523,6626	3,412719	0	2148,271	427,0125	0,5362957	0,4916185	535,8765	3,39534	0	35	1839	446						Untertest1.avi	0	880	547	72	111	1613	348	150	0	Content		1767	335	14745993	1147133790
14763	08:55:08.824	00:00:14.762	886	1512,344	465,7361	0,6948456	0,4780682	523,8546	3,390753	0	1620,16	572,175	0,5173046	0,4921007	455,779	2,874921	0	35	1566	519						Untertest1.avi	0	880	547	72	111	1613	348	150	0	Content		1494	408	14762741	1147150538
14779	08:55:08.840	00:00:14.779	887	1280,357	558,92	0,7091803	0,4789005	430,787	2,853767	0	2169,267	432,6061	0,535894	0,4929838	536,9963	3,398452	0	35	1725	496						Untertest1.avi	0	880	547	72	111	1613	348	150	0	Content		1653	385	14779366	1147167163
14796	08:55:08.857	00:00:14.795	888	1529,252	468,1337	0,6943698	0,4786753	524,3349	3,426109	0	1621,977	570,3441	0,5169935	0,4937941	455,9954	2,87449	0	36	1576	519						Untertest1.avi	0	880	547	72	111	1496	410	100	0	Content		1504	408	14795989	1147183786
14813	08:55:08.874	00:00:14.812	889	1517,096	471,5089	0,6942278	0,4793963	524,7374	3,427215	0	1624,633	569,6795	0,5167172	0,4951171	455,2852	2,875282	0	36	1571	521						Untertest1.avi	0	880	547	72	111	1496	410	100	0	Content		1499	410	14812612	1147200409
14829	08:55:08.890	00:00:14.829	890	1272,694	570,4591	0,7094458	0,4810792	428,3354	2,858966	0	2219,741	429,2181	0,5361416	0,4966802	538,0924	3,469799	0	36	1746	500						Untertest1.avi	0	880	547	72	111	1496	410	100	0	Content		1674	389	14829364	1147217161
14846	08:55:08.907	00:00:14.845	891	1511,583	467,5508	0,694429	0,4817298	525,329	3,464511	0	1625,191	570,2513	0,5173071	0,4982536	456,7562	2,896976	0	36	1568	519						Untertest1.avi	0	880	547	72	111	1496	410	100	0	Content		1496	408	14845986	1147233783
14863	08:55:08.924	00:00:14.862	892	1517,195	471,9478	0,6946895	0,4831581	525,4222	3,455547	0	1613,354	576,6841	0,5172594	0,5001014	455,5865	2,889603	0	36	1565	524						Untertest1.avi	0	880	547	72	111	1496	410	100	0	Content		1493	413	14862611	1147250408
14879	08:55:08.940	00:00:14.879	893	1278,795	573,155	0,7098352	0,4853537	430,6557	2,851503	0	1619,708	570,9121	0,5180339	0,5018325	457,5954	2,914424	0	36	1449	572						Untertest1.avi	0	880	547	72	111	1496	410	100	0	Content		1377	461	14879249	1147267046
14896	08:55:08.957	00:00:14.895	894	1531,297	475,2172	0,6952047	0,4861769	526,2897	3,496048	0	1596,4	583,8945	0,5170663	0,5036122	453,1702	2,892616	0	37	1564	530						Untertest1.avi	0	880	547	72	111	1675	393	133	0	Content		1492	419	14895983	1147283780
14913	08:55:08.974	00:00:14.912	895	1531,053	472,9045	0,6952659	0,48796	526,5459	3,492977	0	2415,156	404,285	0,5378064	0,5056415	539,9568	3,564204	0	37	1973	439						Untertest1.avi	0	880	547	72	111	1675	393	133	0	Content		1901	328	14912607	1147300404
14929	08:55:08.990	00:00:14.929	896	1285,117	567,9981	0,709753	0,4904856	433,1662	2,850605	0	2201,861	439,1795	0,5374732	0,5076798	540,2053	3,49059	0	37	1743	504						Untertest1.avi	0	880	547	72	111	1675	393	133	0	Content		1671	393	14929242	1147317039
14946	08:55:09.007	00:00:14.945	897	1514,526	474,7261	0,6952867	0,4917659	527,1639	3,432179	0	2176,584	440,7415	0,5375261	0,5097963	540,5596	3,4684	0	37	1846	458						Untertest1.avi	0	880	547	72	111	1675	393	133	0	Content		1774	347	14945855	1147333652
14963	08:55:09.024	00:00:14.962	898	1509,083	464,547	0,695271	0,4937139	527,2305	3,428297	0	2189,46	435,5269	0,5376803	0,5120282	540,8926	3,460653	0	37	1849	450						Untertest1.avi	0	880	547	72	111	1675	393	133	0	Content		1777	339	14962605	1147350402
14979	08:55:09.040	00:00:14.979	899	1287,754	574,2236	0,7094916	0,4963629	435,2156	2,869272	0	2205,847	443,9474	0,5377548	0,5143386	541,1977	3,446623	0	37	1747	509						Untertest1.avi	0	880	547	72	111	1675	393	133	0	Content		1675	398	14979240	1147367037
14996	08:55:09.057	00:00:14.995	900	1507,978	467,3782	0,6951795	0,498147	527,8882	3,449864	0	1619,06	573,6831	0,5179377	0,5170058	455,9605	2,874639	0	37	1564	521						Untertest1.avi	0	880	547	72	111	1675	393	133	0	Content		1492	410	14995856	1147383653
15012	08:55:09.073	00:00:15.012	901	1522,683	467,7007	0,6950474	0,5007139	527,9374	3,438414	0	2157,498	460,4565	0,5375667	0,5200462	541,5993	3,391028	0	37	1840	464						Untertest1.avi	0	880	547	72	111	1675	393	133	0	Content		1768	353	15012476	1147400273
15029	08:55:09.090	00:00:15.029	902	1507,035	470,7275	0,6948002	0,503195	528,1622	3,428844	0	1616,766	574,2101	0,5180863	0,5228686	457,5996	2,854249	0	38	1562	522						Untertest1.avi	0	880	547	72	111	1431	434	166	0	Content		1490	411	15029241	1147417038
15046	08:55:09.107	00:00:15.045	903	1528,118	461,5175	0,694567	0,5062489	528,3886	3,409161	0	1484,072	616,6161	0,5060022	0,5263838	414,5452	2,595516	0	38	1506	539						Untertest1.avi	0	880	547	72	111	1431	434	166	0	Content		1434	428	15045850	1147433647
15062	08:55:09.123	00:00:15.062	904	1508,676	478,5194	0,694275	0,5091715	528,3726	3,421797	0	1497,845	618,0529	0,5071434	0,5293924	419,2679	2,603406	0	38	1503	548						Untertest1.avi	0	880	547	72	111	1431	434	166	0	Content		1431	437	15062477	1147450274
15079	08:55:09.140	00:00:15.079	905	1526,838	468,6137	0,6940804	0,5112485	528,4845	3,399891	0	1474,327	610,1379	0,5058825	0,5315043	415,7471	2,566635	0	38	1501	539						Untertest1.avi	0	880	547	72	111	1431	434	166	0	Content		1429	428	15079097	1147466894
15096	08:55:09.157	00:00:15.095	906	1533,374	465,0228	0,6939296	0,5130658	528,7521	3,41758	0	1484,73	624,3726	0,5047621	0,5332448	412,2702	2,521902	0	38	1509	545						Untertest1.avi	0	880	547	72	111	1431	434	166	0	Content		1437	434	15095849	1147483646
15112	08:55:09.173	00:00:15.112	907	1512,596	468,366	0,6938526	0,5144147	528,6695	3,401367	0	1461,619	625,8712	0,5043851	0,5345705	411,2877	2,564166	0	38	1487	547						Untertest1.avi	0	880	547	72	111	1431	434	166	0	Content		1415	436	15112471	1147500268
15129	08:55:09.190	00:00:15.129	908	1293,948	556,3452	0,7074518	0,5159562	439,6227	2,812055	0	1471,758	625,6893	0,5045754	0,5354396	412,0002	2,546839	0	38	1383	591						Untertest1.avi	0	880	547	72	111	1431	434	166	0	Content		1311	480	15129097	1147516894
15146	08:55:09.207	00:00:15.145	909	1521,296	473,7781	0,693809	0,5159134	529,078	3,398616	0	1462,504	619,3812	0,5046708	0,5359959	412,3695	2,573092	0	38	1492	547						Untertest1.avi	0	880	547	72	111	1431	434	166	0	Content		1420	436	15145715	1147533512
15162	08:55:09.223	00:00:15.162	910	1519,923	460,8389	0,6938561	0,5161486	529,2146	3,378602	0	1619,598	583,4547	0,5169317	0,5361013	456,6129	2,795806	0	38	1570	522						Untertest1.avi	0	880	547	72	111	1431	434	166	0	Content		1498	411	15162465	1147550262
15179	08:55:09.240	00:00:15.179	911	1537,053	459,996	0,6938968	0,5163192	529,3681	3,368012	0	1481,09	622,9851	0,5048336	0,5367233	412,6681	2,511993	0	38	1509	541						Untertest1.avi	0	880	547	72	111	1431	434	166	0	Content		1437	430	15179089	1147566886
15196	08:55:09.257	00:00:15.195	912	1505,853	470,7057	0,6939553	0,516417	529,4637	3,401917	0	1476,228	624,1497	0,5049552	0,5370435	412,9062	2,530318	0	39	1491	547						Untertest1.avi	0	880	547	72	111	1478	422	266	0	Content		1419	436	15195714	1147583511
15212	08:55:09.273	00:00:15.212	913	1517,497	469,001	0,6940331	0,5165173	529,4496	3,364661	0	1600,11	594,6064	0,5153019	0,5369766	449,8948	2,768032	0	39	1559	532						Untertest1.avi	0	880	547	72	111	1478	422	266	0	Content		1487	421	15212337	1147600134
15229	08:55:09.290	00:00:15.229	914	1509,146	460,8475	0,6941454	0,51661	529,4873	3,364013	0	1590,402	586,2515	0,5157083	0,5370975	451,1788	2,753898	0	39	1550	524						Untertest1.avi	0	880	547	72	111	1478	422	266	0	Content		1478	413	15229087	1147616884
15246	08:55:09.307	00:00:15.245	915	1505,827	467,4239	0,6942557	0,5166048	529,5536	3,381728	0	1594,584	590,1026	0,5163956	0,5370675	453,5468	2,76398	0	39	1550	529						Untertest1.avi	0	880	547	72	111	1478	422	266	0	Content		1478	418	15245710	1147633507
15262	08:55:09.323	00:00:15.262	916	1514,916	477,6081	0,6943141	0,5165248	529,5712	3,34931	0	1598,018	594,2621	0,5166283	0,5370106	454,29	2,768617	0	39	1556	536						Untertest1.avi	0	880	547	72	111	1478	422	266	0	Content		1484	425	15262334	1147650131
15279	08:55:09.340	00:00:15.278	917	1518,233	457,537	0,6943825	0,5163606	529,4809	3,385625	0	-1024	-768	-1	-1	-1	-1	4	39	1518	458						Untertest1.avi	0	880	547	72	111	1478	422	266	0	Content		1446	347	15278962	1147666759
15296	08:55:09.357	00:00:15.295	918	1503,418	464,2419	0,6943975	0,5161048	529,4438	3,377376	0	1474,348	624,1676	0,5041679	0,5367332	409,3868	2,52181	0	39	1489	544						Untertest1.avi	0	880	547	72	111	1478	422	266	0	Content		1417	433	15295716	1147683513
15312	08:55:09.373	00:00:15.312	919	1519,779	473,9772	0,6943899	0,5157604	529,3733	3,341893	0	1596,424	589,2589	0,5166392	0,5361252	454,3646	2,789715	0	39	1558	532						Untertest1.avi	0	880	547	72	111	1478	422	266	0	Content		1486	421	15312334	1147700131
15329	08:55:09.390	00:00:15.328	920	1522,885	466,2596	0,6943906	0,5153924	529,3518	3,36917	0	1471,534	623,1975	0,5042713	0,5359784	409,9213	2,495206	0	39	1497	545						Untertest1.avi	0	880	547	72	111	1478	422	266	0	Content		1425	434	15328844	1147716641
15345	08:55:09.406	00:00:15.345	921	1522,658	471,6075	0,6943764	0,5148976	529,2502	3,385864	0	1602,355	587,0583	0,5162897	0,5353105	453,2491	2,764158	0	39	1563	529						Untertest1.avi	0	880	547	72	111	1478	422	266	0	Content		1491	418	15345464	1147733261
15362	08:55:09.423	00:00:15.362	922	1529,007	463,89	0,6943601	0,5144016	529,1864	3,355764	0	1447,488	631,54	0,5036907	0,535126	408,2522	2,535406	0	39	1488	548						Untertest1.avi	0	880	547	72	111	1478	422	266	0	Content		1416	437	15362214	1147750011
15379	08:55:09.440	00:00:15.378	923	1511,07	477,702	0,6943512	0,5139302	529,1046	3,381752	0	1452,561	627,2804	0,5037593	0,5348	408,579	2,504817	0	39	1482	552						Untertest1.avi	0	880	547	72	111	1478	422	266	0	Content		1410	441	15378840	1147766637
15395	08:55:09.456	00:00:15.395	924	1296,817	554,7126	0,7069768	0,5141314	445,2142	2,843925	0	1477,179	617,2628	0,505281	0,534353	413,8862	2,56681	0	39	1387	586						Untertest1.avi	0	880	547	72	111	1478	422	266	0	Content		1315	475	15395460	1147783257
15412	08:55:09.473	00:00:15.412	925	1516,856	476,4125	0,6941868	0,5130248	528,8013	3,359818	0	1619,799	589,3099	0,5166117	0,5336769	455,4648	2,795336	0	39	1568	533						Untertest1.avi	0	880	547	72	111	1478	422	266	0	Content		1496	422	15412210	1147800007
15429	08:55:09.490	00:00:15.428	926	1498,17	470,0315	0,6940261	0,512492	528,639	3,370819	0	1604,58	587,1814	0,5165161	0,5332285	455,5928	2,824645	0	39	1551	529						Untertest1.avi	0	880	547	72	111	1478	422	266	0	Content		1479	418	15428833	1147816630
15445	08:55:09.506	00:00:15.445	927	1503,657	468,5832	0,6939082	0,5118763	528,4946	3,356935	0	1457,408	628,1728	0,5030132	0,5329529	407,5622	2,514906	0	39	1481	548						Untertest1.avi	0	880	547	72	111	1478	422	266	0	Content		1409	437	15445459	1147833256
15462	08:55:09.523	00:00:15.462	928	1517,057	473,9016	0,6937383	0,5112138	528,2088	3,374148	0	1596,701	592,5508	0,5155302	0,5321822	452,7518	2,764342	0	40	1557	533						Untertest1.avi	0	880	547	72	111	1423	434	400	0	Content		1485	422	15462093	1147849890
15479	08:55:09.540	00:00:15.478	929	1295,79	563,5353	0,7071838	0,5111383	439,8865	2,836841	0	1474,028	627,2009	0,5033913	0,5318636	409,5089	2,490809	0	40	1385	595						Untertest1.avi	0	880	547	72	111	1423	434	400	0	Content		1313	484	15478831	1147866628
15495	08:55:09.556	00:00:15.495	930	1513,985	472,1094	0,6935837	0,5099143	527,7811	3,359851	0	1460,985	630,3456	0,5028143	0,5314251	407,8944	2,50411	0	40	1487	551						Untertest1.avi	0	880	547	72	111	1423	434	400	0	Content		1415	440	15495454	1147883251
15512	08:55:09.573	00:00:15.512	931	1510,062	468,7237	0,6935197	0,5093732	527,5909	3,34724	0	1461,048	622,0203	0,5028854	0,5309604	408,4265	2,533137	0	40	1486	545						Untertest1.avi	0	880	547	72	111	1423	434	400	0	Content		1414	434	15512086	1147899883
15529	08:55:09.590	00:00:15.528	932	1292,223	563,5737	0,7071452	0,5094294	438,2419	2,809056	0	1457,336	625,6107	0,5026895	0,530558	408,1198	2,52251	0	40	1375	595						Untertest1.avi	0	880	547	72	111	1423	434	400	0	Content		1303	484	15528705	1147916502
15545	08:55:09.606	00:00:15.545	933	1511,886	469,3369	0,6933162	0,5081871	527,193	3,359935	0	1478,738	623,5232	0,5040182	0,5301639	412,9764	2,512552	0	40	1495	546						Untertest1.avi	0	880	547	72	111	1423	434	400	0	Content		1423	435	15545450	1147933247
15562	08:55:09.623	00:00:15.562	934	1510,871	467,465	0,6931035	0,5075002	526,8972	3,344082	0	1470,485	623,4731	0,5025848	0,5298642	408,8567	2,495273	0	40	1491	545						Untertest1.avi	0	880	547	72	111	1423	434	400	0	Content		1419	434	15562085	1147949882
15579	08:55:09.640	00:00:15.578	935	1518,175	467,1403	0,6929147	0,5066302	526,7628	3,366695	0	1592,124	594,2953	0,514573	0,5291325	452,6166	2,820422	0	40	1555	531						Untertest1.avi	0	880	547	72	111	1423	434	400	0	Content		1483	420	15578695	1147966492
15595	08:55:09.656	00:00:15.595	936	1283,073	564,2936	0,7062301	0,5062517	438,8506	2,813488	0	1603,47	581,7281	0,5148456	0,5284052	454,625	2,776186	0	40	1443	573						Untertest1.avi	0	880	547	72	111	1423	434	400	0	Content		1371	462	15595320	1147983117
15612	08:55:09.673	00:00:15.612	937	1516,301	476,1011	0,6923525	0,504522	526,347	3,381476	0	1458,27	621,3079	0,5021403	0,5278312	409,9391	2,519458	0	40	1487	549						Untertest1.avi	0	880	547	72	111	1423	434	400	0	Content		1415	438	15612075	1147999872
15629	08:55:09.690	00:00:15.628	938	1504,153	475,8713	0,6918979	0,5032596	526,2812	3,399334	0	1479,823	615,4681	0,5028578	0,5269204	413,542	2,550498	0	40	1492	546						Untertest1.avi	0	880	547	72	111	1423	434	400	0	Content		1420	435	15628693	1148016490
15645	08:55:09.706	00:00:15.645	939	1521,944	473,0549	0,6913742	0,5018684	526,1215	3,399539	0	1472,672	614,647	0,5023049	0,5259709	413,2281	2,548685	0	40	1497	544						Untertest1.avi	0	880	547	72	111	1423	434	400	0	Content		1425	433	15645317	1148033114
15662	08:55:09.723	00:00:15.661	940	1507,993	474,9987	0,6906834	0,5002865	525,7645	3,411726	0	1473,091	612,1028	0,5011986	0,5249242	411,5521	2,519415	0	40	1491	544						Untertest1.avi	0	880	547	72	111	1423	434	400	0	Content		1419	433	15661941	1148049738
15679	08:55:09.740	00:00:15.678	941	1496,338	482,5004	0,689884	0,4987973	525,2628	3,392172	0	1494,213	614,1837	0,5024645	0,5238767	418,1334	2,598474	0	40	1495	548						Untertest1.avi	0	880	547	72	111	1423	434	400	0	Content		1423	437	15678688	1148066485
15695	08:55:09.756	00:00:15.695	942	1516,044	465,9738	0,6890883	0,4972833	525,4302	3,386046	0	1479,974	618,283	0,5000864	0,5228911	412,4301	2,543375	0	40	1498	542						Untertest1.avi	0	880	547	72	111	1423	434	400	0	Content		1426	431	15695311	1148083108
15712	08:55:09.773	00:00:15.711	943	1527,371	469,1641	0,6880756	0,4953417	525,1612	3,359197	0	1479,859	621,8967	0,4994541	0,5215931	413,2963	2,580652	0	40	1504	546						Untertest1.avi	0	880	547	72	111	1423	434	400	0	Content		1432	435	15711936	1148099733
15729	08:55:09.790	00:00:15.728	944	1279,613	573,1577	0,7018842	0,4936895	432,211	2,790201	0	1475,657	614,7748	0,4988217	0,520057	413,991	2,557869	0	40	1378	594						Untertest1.avi	0	880	547	72	111	1423	434	400	0	Content		1306	483	15728560	1148116357
15745	08:55:09.806	00:00:15.745	945	1495,546	465,5764	0,6861776	0,4909685	524,8633	3,353416	0	1604,23	579,5122	0,508733	0,5183423	453,1812	2,812482	0	40	1550	523						Untertest1.avi	0	880	547	72	111	1423	434	400	0	Content		1478	412	15745307	1148133104
15762	08:55:09.823	00:00:15.761	946	1490,333	467,5683	0,6853919	0,4887134	524,7168	3,400575	0	1618,22	579,8574	0,5080574	0,5168181	453,4449	2,802338	0	40	1554	524						Untertest1.avi	0	880	547	72	111	1423	434	400	0	Content		1482	413	15761930	1148149727
15779	08:55:09.840	00:00:15.778	947	1294,044	558,8589	0,6994656	0,4869033	432,4527	2,775072	0	1595,165	587,2928	0,5067284	0,5151262	450,7512	2,784351	0	40	1445	573						Untertest1.avi	0	880	547	72	111	1423	434	400	0	Content		1373	462	15778552	1148166349
15795	08:55:09.856	00:00:15.795	948	1508,456	467,1389	0,6841035	0,484077	524,3905	3,390227	0	1494,356	610,7859	0,4972005	0,5136604	417,2919	2,625914	0	40	1501	539						Untertest1.avi	0	880	547	72	111	1423	434	400	0	Content		1429	428	15795176	1148182973
15812	08:55:09.873	00:00:15.811	949	1507,274	470,9958	0,6835507	0,4821521	524,2896	3,387219	0	1483,732	613,1351	0,4959131	0,5123535	414,4765	2,611033	0	40	1496	542						Untertest1.avi	0	880	547	72	111	1423	434	400	0	Content		1424	431	15811924	1148199721
15829	08:55:09.890	00:00:15.828	950	1522,74	453,1013	0,6830199	0,4803777	524,0642	3,388883	0	1490,719	619,7531	0,4957475	0,5112709	415,5228	2,616843	0	40	1507	536						Untertest1.avi	0	880	547	72	111	1423	434	400	0	Content		1435	425	15828548	1148216345
15845	08:55:09.906	00:00:15.845	951	1279,219	567,0788	0,6978079	0,4792106	429,6928	2,780596	0	1487,856	615,4079	0,49637	0,5101817	418,9977	2,621755	0	40	1384	591						Untertest1.avi	0	880	547	72	111	1423	434	400	0	Content		1312	480	15845170	1148232967
15862	08:55:09.923	00:00:15.861	952	1506,778	468,5203	0,6820473	0,4767235	523,5635	3,381851	0	1505,947	608,0342	0,4967089	0,509109	421,5255	2,67273	0	41	1506	538						Untertest1.avi	0	880	547	72	111	1484	414	167	0	Content		1434	427	15861794	1148249591
15879	08:55:09.940	00:00:15.878	953	1496,014	461,7182	0,681473	0,4746911	523,3329	3,42302	0	1612,667	588,4288	0,5045042	0,5076621	452,6764	2,86214	0	41	1554	525						Untertest1.avi	0	880	547	72	111	1484	414	167	0	Content		1482	414	15878542	1148266339
15895	08:55:09.956	00:00:15.895	954	1484,31	462,068	0,6807156	0,4721233	523,1221	3,462378	0	1627,639	572,6929	0,5050755	0,5061562	457,254	2,905043	0	41	1556	517						Untertest1.avi	0	880	547	72	111	1484	414	167	0	Content		1484	406	15895169	1148282966
15912	08:55:09.973	00:00:15.911	955	1510,039	456,1887	0,6797168	0,4692898	523,0952	3,406872	0	1624,375	583,1393	0,5034537	0,5045362	453,9217	2,841038	0	41	1567	520						Untertest1.avi	0	880	547	72	111	1484	414	167	0	Content		1495	409	15911789	1148299586
15928	08:55:09.989	00:00:15.928	956	1501,065	457,2996	0,678546	0,4665445	523,157	3,463092	0	1590,272	580,9224	0,5025368	0,5030618	454,223	2,917557	0	41	1546	519						Untertest1.avi	0	880	547	72	111	1484	414	167	0	Content		1474	408	15928416	1148316213
15945	08:55:10.006	00:00:15.945	957	1499,468	464,9156	0,6771283	0,4641787	523,172	3,433921	0	1637,776	587,8229	0,502327	0,5020667	457,9091	2,902648	0	41	1569	526						Untertest1.avi	0	880	547	72	111	1484	414	167	0	Content		1497	415	15945161	1148332958
15962	08:55:10.023	00:00:15.961	958	1508,03	457,2849	0,6755674	0,4624722	522,9184	3,460745	0	1638,015	577,4362	0,5014071	0,5017822	459,0727	2,927709	0	41	1573	517						Untertest1.avi	0	880	547	72	111	1484	414	167	0	Content		1501	406	15961788	1148349585
15978	08:55:10.039	00:00:15.978	959	1501,732	461,8591	0,6741669	0,4614972	522,8176	3,467205	0	1609,806	587,5974	0,4988376	0,5020652	453,8319	2,872775	0	41	1556	525						Untertest1.avi	0	880	547	72	111	1484	414	167	0	Content		1484	414	15978410	1148366207
15995	08:55:10.056	00:00:15.995	960	1269,589	558,2051	0,6884954	0,4616003	429,4923	2,849605	0	1608,664	587,7797	0,4977719	0,5026255	453,5156	2,899748	0	41	1439	573						Untertest1.avi	0	880	547	72	111	1484	414	167	0	Content		1367	462	15995037	1148382834
16012	08:55:10.073	00:00:16.011	961	1526,465	468,633	0,6718549	0,4605338	522,2845	3,462666	0	1628,594	570,2639	0,496977	0,5031549	454,0385	2,894096	0	41	1578	519						Untertest1.avi	0	880	547	72	111	1484	414	167	0	Content		1506	408	16011784	1148399581
16028	08:55:10.089	00:00:16.028	962	1504,867	470,6631	0,6709118	0,4602962	522,2628	3,493371	0	1618,919	581,5643	0,4964386	0,5038515	454,7445	2,894736	0	42	1562	526						Untertest1.avi	0	880	547	72	111	1642	383	100	0	Content		1490	415	16028413	1148416210
16045	08:55:10.106	00:00:16.045	963	1512,955	463,6975	0,6701821	0,4602661	522,0678	3,46564	0	2350,139	418,0167	0,5143769	0,5049587	534,21	3,576663	0	42	1932	441						Untertest1.avi	0	880	547	72	111	1642	383	100	0	Content		1860	330	16045036	1148432833
16062	08:55:10.123	00:00:16.061	964	1270,014	574,1321	0,6854467	0,4610498	428,644	2,877786	0	1517,648	609,3619	0,4870508	0,5063025	422,5168	2,709169	0	42	1394	592						Untertest1.avi	0	880	547	72	111	1642	383	100	0	Content		1322	481	16061663	1148449460
16078	08:55:10.139	00:00:16.078	965	1504,456	468,983	0,6693276	0,460801	521,6799	3,475028	0	1486,093	611,9838	0,4856032	0,5077699	417,9614	2,72413	0	42	1495	540						Untertest1.avi	0	880	547	72	111	1642	383	100	0	Content		1423	429	16078404	1148466201
16095	08:55:10.156	00:00:16.095	966	1541,557	452,9878	0,6690208	0,4613188	520,9609	3,533015	0	2506,403	405,1722	0,5136861	0,5089746	534,2938	3,624657	0	42	2024	429						Untertest1.avi	0	880	547	72	111	1642	383	100	0	Content		1952	318	16095027	1148482824
16112	08:55:10.173	00:00:16.111	967	1458,515	530,2509	0,6438894	0,4614469	440,1948	2,981894	0	2275,983	395,7911	0,5126741	0,5100626	534,2938	3,488539	0	42	1867	463						Untertest1.avi	0	880	547	72	111	1642	383	100	0	Content		1795	352	16111653	1148499450
16128	08:55:10.189	00:00:16.128	968	-1024	-768	-1	-1	-1	-1	4	-1024	-768	-1	-1	-1	-1	4		0	0						Untertest1.avi	0	880	547	72	111				0	Content		-72	-111	16128400	1148516197
16145	08:55:10.206	00:00:16.145	969	-1024	-768	-1	-1	-1	-1	4	-1024	-768	-1	-1	-1	-1	4		0	0						Untertest1.avi	0	880	547	72	111				0	Content		-72	-111	16145024	1148532821
16162	08:55:10.223	00:00:16.161	970	-1024	-768	-1	-1	-1	-1	4	-1024	-768	-1	-1	-1	-1	4		0	0						Untertest1.avi	0	880	547	72	111				0	Content		-72	-111	16161647	1148549444
16178	08:55:10.239	00:00:16.178	971	-1024	-768	-1	-1	-1	-1	4	-1024	-768	-1	-1	-1	-1	4		0	0						Untertest1.avi	0	880	547	72	111				0	Content		-72	-111	16178314	1148566111
16195	08:55:10.256	00:00:16.195	972	-1024	-768	-1	-1	-1	-1	4	-1024	-768	-1	-1	-1	-1	4		0	0						Untertest1.avi	0	880	547	72	111				0	Content		-72	-111	16195019	1148582816
16212	08:55:10.273	00:00:16.211	973	-1024	-768	-1	-1	-1	-1	4	-1024	-768	-1	-1	-1	-1	4		0	0						Untertest1.avi	0	880	547	72	111				0	Content		-72	-111	16211643	1148599440
16228	08:55:10.289	00:00:16.228	974	-1024	-768	-1	-1	-1	-1	4	-1024	-768	-1	-1	-1	-1	4		0	0						Untertest1.avi	0	880	547	72	111				0	Content		-72	-111	16228267	1148616064
16245	08:55:10.306	00:00:16.244	975	-1024	-768	-1	-1	-1	-1	4	-1024	-768	-1	-1	-1	-1	4		0	0						Untertest1.avi	0	880	547	72	111				0	Content		-72	-111	16244891	1148632688
16262	08:55:10.323	00:00:16.261	976	-1024	-768	-1	-1	-1	-1	4	-1024	-768	-1	-1	-1	-1	4		0	0						Untertest1.avi	0	880	547	72	111				0	Content		-72	-111	16261641	1148649438
16278	08:55:10.339	00:00:16.278	977	-1024	-768	-1	-1	-1	-1	4	-1024	-768	-1	-1	-1	-1	4		0	0						Untertest1.avi	0	880	547	72	111				0	Content		-72	-111	16278264	1148666061
16295	08:55:10.356	00:00:16.294	978	-1024	-768	-1	-1	-1	-1	4	-1024	-768	-1	-1	-1	-1	4		0	0						Untertest1.avi	0	880	547	72	111				0	Content		-72	-111	16294888	1148682685
16312	08:55:10.373	00:00:16.311	979	-1024	-768	-1	-1	-1	-1	4	-1024	-768	-1	-1	-1	-1	4		0	0						Untertest1.avi	0	880	547	72	111				0	Content		-72	-111	16311509	1148699306
16328	08:55:10.389	00:00:16.328	980	-1024	-768	-1	-1	-1	-1	4	-1024	-768	-1	-1	-1	-1	4		0	0						Untertest1.avi	0	880	547	72	111				0	Content		-72	-111	16328257	1148716054
16345	08:55:10.406	00:00:16.344	981	-1024	-768	-1	-1	-1	-1	4	-1024	-768	-1	-1	-1	-1	4		0	0						Untertest1.avi	0	880	547	72	111				0	Content		-72	-111	16344879	1148732676
16362	08:55:10.423	00:00:16.361	982	-1024	-768	-1	-1	-1	-1	4	-1024	-768	-1	-1	-1	-1	4		0	0						Untertest1.avi	0	880	547	72	111				0	Content		-72	-111	16361503	1148749300
16378	08:55:10.439	00:00:16.378	983	-1024	-768	-1	-1	-1	-1	4	-1024	-768	-1	-1	-1	-1	4		0	0						Untertest1.avi	0	880	547	72	111				0	Content		-72	-111	16378126	1148765923
16395	08:55:10.456	00:00:16.394	984	-1024	-768	-1	-1	-1	-1	4	-1024	-768	-1	-1	-1	-1	4		0	0						Untertest1.avi	0	880	547	72	111				0	Content		-72	-111	16394873	1148782670
16411	08:55:10.472	00:00:16.411	985	-1024	-768	-1	-1	-1	-1	4	-1024	-768	-1	-1	-1	-1	4		0	0						Untertest1.avi	0	880	547	72	111				0	Content		-72	-111	16411486	1148799283
16428	08:55:10.489	00:00:16.428	986	-1024	-768	-1	-1	-1	-1	4	-1024	-768	-1	-1	-1	-1	4		0	0						Untertest1.avi	0	880	547	72	111				0	Content		-72	-111	16428117	1148815914
16445	08:55:10.506	00:00:16.444	987	-1024	-768	-1	-1	-1	-1	4	-1024	-768	-1	-1	-1	-1	4		0	0						Untertest1.avi	0	880	547	72	111				0	Content		-72	-111	16444745	1148832542
16461	08:55:10.522	00:00:16.461	988	-1024	-768	-1	-1	-1	-1	4	-1024	-768	-1	-1	-1	-1	4		0	0						Untertest1.avi	0	880	547	72	111				0	Content		-72	-111	16461491	1148849288
16478	08:55:10.539	00:00:16.478	989	-1024	-768	-1	-1	-1	-1	4	-1024	-768	-1	-1	-1	-1	4		0	0						Untertest1.avi	0	880	547	72	111				0	Content		-72	-111	16478117	1148865914
16495	08:55:10.556	00:00:16.494	990	-1024	-768	-1	-1	-1	-1	4	-1024	-768	-1	-1	-1	-1	4		0	0						Untertest1.avi	0	880	547	72	111				0	Content		-72	-111	16494737	1148882534
16511	08:55:10.572	00:00:16.511	991	-1024	-768	-1	-1	-1	-1	4	-1024	-768	-1	-1	-1	-1	4		0	0						Untertest1.avi	0	880	547	72	111				0	Content		-72	-111	16511362	1148899159
16528	08:55:10.589	00:00:16.528	992	-1024	-768	-1	-1	-1	-1	4	-1024	-768	-1	-1	-1	-1	4		0	0						Untertest1.avi	0	880	547	72	111				0	Content		-72	-111	16528110	1148915907
16545	08:55:10.606	00:00:16.544	993	-1024	-768	-1	-1	-1	-1	4	-1024	-768	-1	-1	-1	-1	4		0	0						Untertest1.avi	0	880	547	72	111				0	Content		-72	-111	16544732	1148932529
16561	08:55:10.622	00:00:16.561	994	-1024	-768	-1	-1	-1	-1	4	-1024	-768	-1	-1	-1	-1	4		0	0						Untertest1.avi	0	880	547	72	111				0	Content		-72	-111	16561357	1148949154
16578	08:55:10.639	00:00:16.577	995	-1024	-768	-1	-1	-1	-1	4	-1024	-768	-1	-1	-1	-1	4		0	0						Untertest1.avi	0	880	547	72	111				0	Content		-72	-111	16577981	1148965778
16595	08:55:10.656	00:00:16.594	996	-1024	-768	-1	-1	-1	-1	4	-1024	-768	-1	-1	-1	-1	4		0	0						Untertest1.avi	0	880	547	72	111				0	Content		-72	-111	16594730	1148982527
16611	08:55:10.672	00:00:16.611	997	-1024	-768	-1	-1	-1	-1	4	-1024	-768	-1	-1	-1	-1	4		0	0						Untertest1.avi	0	880	547	72	111				0	Content		-72	-111	16611350	1148999147
16628	08:55:10.689	00:00:16.627	998	-1024	-768	-1	-1	-1	-1	4	-1024	-768	-1	-1	-1	-1	4		0	0						Untertest1.avi	0	880	547	72	111				0	Content		-72	-111	16627975	1149015772
16645	08:55:10.706	00:00:16.644	999	-1024	-768	-1	-1	-1	-1	4	-1024	-768	-1	-1	-1	-1	4		0	0						Untertest1.avi	0	880	547	72	111				0	Content		-72	-111	16644598	1149032395
16661	08:55:10.722	00:00:16.661	1000	-1024	-768	-1	-1	-1	-1	4	-1024	-768	-1	-1	-1	-1	4		0	0						Untertest1.avi	0	880	547	72	111				0	Content		-72	-111	16661345	1149049142
16680	08:55:10.741	00:00:16.679	1001	-1024	-768	-1	-1	-1	-1	4	-1024	-768	-1	-1	-1	-1	4		0	0						Untertest1.avi	0	880	547	72	111				0	Content		-72	-111	16679786	1149067583
16695	08:55:10.756	00:00:16.694	1002	-1024	-768	-1	-1	-1	-1	4	-1024	-768	-1	-1	-1	-1	4		0	0						Untertest1.avi	0	880	547	72	111				0	Content		-72	-111	16694592	1149082389
16711	08:55:10.772	00:00:16.711	1003	-1024	-768	-1	-1	-1	-1	4	-1024	-768	-1	-1	-1	-1	4		0	0						Untertest1.avi	0	880	547	72	111				0	Content		-72	-111	16711340	1149099137
16728	08:55:10.789	00:00:16.727	1004	-1024	-768	-1	-1	-1	-1	4	-1024	-768	-1	-1	-1	-1	4		0	0						Untertest1.avi	0	880	547	72	111				0	Content		-72	-111	16727963	1149115760
16745	08:55:10.806	00:00:16.744	1005	-1024	-768	-1	-1	-1	-1	4	-1024	-768	-1	-1	-1	-1	4		0	0						Untertest1.avi	0	880	547	72	111				0	Content		-72	-111	16744585	1149132382
16761	08:55:10.822	00:00:16.761	1006	-1024	-768	-1	-1	-1	-1	4	-1024	-768	-1	-1	-1	-1	4		0	0						Untertest1.avi	0	880	547	72	111				0	Content		-72	-111	16761210	1149149007
16778	08:55:10.839	00:00:16.777	1007	-1024	-768	-1	-1	-1	-1	4	-1024	-768	-1	-1	-1	-1	4		0	0						Untertest1.avi	0	880	547	72	111				0	Content		-72	-111	16777959	1149165756
16795	08:55:10.856	00:00:16.795	1008	-1024	-768	-1	-1	-1	-1	4	-1024	-768	-1	-1	-1	-1	4		0	0						Untertest1.avi	0	880	547	72	111				0	Content		-72	-111	16795023	1149182820
16812	08:55:10.873	00:00:16.812	1009	-1024	-768	-1	-1	-1	-1	4	-1024	-768	-1	-1	-1	-1	4		0	0						Untertest1.avi	0	880	547	72	111				0	Content		-72	-111	16812397	1149200194
16830	08:55:10.891	00:00:16.829	1010	-1024	-768	-1	-1	-1	-1	4	-1024	-768	-1	-1	-1	-1	4		0	0						Untertest1.avi	0	880	547	72	111				0	Content		-72	-111	16829768	1149217565
16845	08:55:10.906	00:00:16.845	1011	-1024	-768	-1	-1	-1	-1	4	-1024	-768	-1	-1	-1	-1	4		0	0						Untertest1.avi	0	880	547	72	111				0	Content		-72	-111	16845481	1149233278
16862	08:55:10.923	00:00:16.862	1012	-1024	-768	-1	-1	-1	-1	4	-1024	-768	-1	-1	-1	-1	4		0	0						Untertest1.avi	0	880	547	72	111				0	Content		-72	-111	16862148	1149249945
16878	08:55:10.939	00:00:16.877	1013	-1024	-768	-1	-1	-1	-1	4	-1024	-768	-1	-1	-1	-1	4		0	0						Untertest1.avi	0	880	547	72	111				0	Content		-72	-111	16877942	1149265739
16895	08:55:10.956	00:00:16.894	1014	-1024	-768	-1	-1	-1	-1	4	-1024	-768	-1	-1	-1	-1	4		0	0						Untertest1.avi	0	880	547	72	111				0	Content		-72	-111	16894565	1149282362
16911	08:55:10.972	00:00:16.911	1015	-1024	-768	-1	-1	-1	-1	4	-1024	-768	-1	-1	-1	-1	4		0	0						Untertest1.avi	0	880	547	72	111				0	Content		-72	-111	16911186	1149298983
16928	08:55:10.989	00:00:16.927	1016	-1024	-768	-1	-1	-1	-1	4	-1024	-768	-1	-1	-1	-1	4		0	0						Untertest1.avi	0	880	547	72	111				0	Content		-72	-111	16927806	1149315603
16944	08:55:11.005	00:00:16.944	1017	-1024	-768	-1	-1	-1	-1	4	-1024	-768	-1	-1	-1	-1	4		0	0						Untertest1.avi	0	880	547	72	111				0	Content		-72	-111	16944430	1149332227
16962	08:55:11.023	00:00:16.961	1018	-1024	-768	-1	-1	-1	-1	4	-1024	-768	-1	-1	-1	-1	4		0	0						Untertest1.avi	0	880	547	72	111				0	Content		-72	-111	16961622	1149349419
16979	08:55:11.040	00:00:16.978	1019	-1024	-768	-1	-1	-1	-1	4	-1024	-768	-1	-1	-1	-1	4		0	0						Untertest1.avi	0	880	547	72	111				0	Content		-72	-111	16978994	1149366791
16996	08:55:11.057	00:00:16.996	1020	-1024	-768	-1	-1	-1	-1	4	-1024	-768	-1	-1	-1	-1	4		0	0						Untertest1.avi	0	880	547	72	111				0	Content		-72	-111	16996243	1149384040
17012	08:55:11.073	00:00:17.012	1021	-1024	-768	-1	-1	-1	-1	4	-1024	-768	-1	-1	-1	-1	4		0	0						Untertest1.avi	0	880	547	72	111				0	Content		-72	-111	17012019	1149399816
17029	08:55:11.090	00:00:17.028	1022	-1024	-768	-1	-1	-1	-1	4	-1024	-768	-1	-1	-1	-1	4		0	0						Untertest1.avi	0	880	547	72	111				0	Content		-72	-111	17028686	1149416483
17044	08:55:11.105	00:00:17.044	1023	-1024	-768	-1	-1	-1	-1	4	-1024	-768	-1	-1	-1	-1	4		0	0						Untertest1.avi	0	880	547	72	111				0	Content		-72	-111	17044417	1149432214
17061	08:55:11.122	00:00:17.061	1024	-1024	-768	-1	-1	-1	-1	4	-1024	-768	-1	-1	-1	-1	4		0	0						Untertest1.avi	0	880	547	72	111				0	Content		-72	-111	17061041	1149448838
17078	08:55:11.139	00:00:17.077	1025	-1024	-768	-1	-1	-1	-1	4	-1024	-768	-1	-1	-1	-1	4		0	0						Untertest1.avi	0	880	547	72	111				0	Content		-72	-111	17077799	1149465596
17094	08:55:11.155	00:00:17.094	1026	-1024	-768	-1	-1	-1	-1	4	-1024	-768	-1	-1	-1	-1	4		0	0						Untertest1.avi	0	880	547	72	111				0	Content		-72	-111	17094288	1149482085
17111	08:55:11.172	00:00:17.111	1027	-1024	-768	-1	-1	-1	-1	4	-1024	-768	-1	-1	-1	-1	4		0	0						Untertest1.avi	0	880	547	72	111				0	Content		-72	-111	17111036	1149498833
17128	08:55:11.189	00:00:17.128	1028	-1024	-768	-1	-1	-1	-1	4	-1024	-768	-1	-1	-1	-1	4		0	0						Untertest1.avi	0	880	547	72	111				0	Content		-72	-111	17128104	1149515901
17145	08:55:11.206	00:00:17.145	1029	-1024	-768	-1	-1	-1	-1	4	-1024	-768	-1	-1	-1	-1	4		0	0						Untertest1.avi	0	880	547	72	111				0	Content		-72	-111	17145478	1149533275
17163	08:55:11.224	00:00:17.162	1030	-1024	-768	-1	-1	-1	-1	4	-1024	-768	-1	-1	-1	-1	4		0	0						Untertest1.avi	0	880	547	72	111				0	Content		-72	-111	17162725	1149550522
17178	08:55:11.239	00:00:17.177	1031	-1024	-768	-1	-1	-1	-1	4	-1024	-768	-1	-1	-1	-1	4		0	0						Untertest1.avi	0	880	547	72	111				0	Content		-72	-111	17177657	1149565454
17194	08:55:11.255	00:00:17.194	1032	-1024	-768	-1	-1	-1	-1	4	-1024	-768	-1	-1	-1	-1	4		0	0						Untertest1.avi	0	880	547	72	111				0	Content		-72	-111	17194280	1149582077
17211	08:55:11.272	00:00:17.211	1033	-1024	-768	-1	-1	-1	-1	4	-1024	-768	-1	-1	-1	-1	4		0	0						Untertest1.avi	0	880	547	72	111				0	Content		-72	-111	17211029	1149598826
17228	08:55:11.289	00:00:17.227	1034	-1024	-768	-1	-1	-1	-1	4	-1024	-768	-1	-1	-1	-1	4		0	0						Untertest1.avi	0	880	547	72	111				0	Content		-72	-111	17227649	1149615446
17244	08:55:11.305	00:00:17.244	1035	-1024	-768	-1	-1	-1	-1	4	-1024	-768	-1	-1	-1	-1	4		0	0						Untertest1.avi	0	880	547	72	111				0	Content		-72	-111	17244272	1149632069
17261	08:55:11.322	00:00:17.260	1036	-1024	-768	-1	-1	-1	-1	4	-1024	-768	-1	-1	-1	-1	4		0	0						Untertest1.avi	0	880	547	72	111				0	Content		-72	-111	17260895	1149648692
17278	08:55:11.339	00:00:17.278	1037	-1024	-768	-1	-1	-1	-1	4	-1024	-768	-1	-1	-1	-1	4		0	0						Untertest1.avi	0	880	547	72	111				0	Content		-72	-111	17278088	1149665885
17295	08:55:11.356	00:00:17.295	1038	-1024	-768	-1	-1	-1	-1	4	-1024	-768	-1	-1	-1	-1	4		0	0						Untertest1.avi	0	880	547	72	111				0	Content		-72	-111	17295462	1149683259
17313	08:55:11.374	00:00:17.312	1039	-1024	-768	-1	-1	-1	-1	4	-1024	-768	-1	-1	-1	-1	4		0	0						Untertest1.avi	0	880	547	72	111				0	Content		-72	-111	17312711	1149700508
17328	08:55:11.389	00:00:17.327	1040	-1024	-768	-1	-1	-1	-1	4	-1024	-768	-1	-1	-1	-1	4		0	0						Untertest1.avi	0	880	547	72	111				0	Content		-72	-111	17327515	1149715312
17344	08:55:11.405	00:00:17.344	1041	-1024	-768	-1	-1	-1	-1	4	-1024	-768	-1	-1	-1	-1	4		0	0						Untertest1.avi	0	880	547	72	111				0	Content		-72	-111	17344262	1149732059
17361	08:55:11.422	00:00:17.360	1042	-1024	-768	-1	-1	-1	-1	4	-1024	-768	-1	-1	-1	-1	4		0	0						Untertest1.avi	0	880	547	72	111				0	Content		-72	-111	17360881	1149748678
17378	08:55:11.439	00:00:17.377	1043	-1024	-768	-1	-1	-1	-1	4	-1024	-768	-1	-1	-1	-1	4		0	0						Untertest1.avi	0	880	547	72	111				0	Content		-72	-111	17377509	1149765306
17394	08:55:11.455	00:00:17.394	1044	-1024	-768	-1	-1	-1	-1	4	-1024	-768	-1	-1	-1	-1	4		0	0						Untertest1.avi	0	880	547	72	111				0	Content		-72	-111	17394130	1149781927
17411	08:55:11.472	00:00:17.410	1045	-1024	-768	-1	-1	-1	-1	4	-1024	-768	-1	-1	-1	-1	4		0	0						Untertest1.avi	0	880	547	72	111				0	Content		-72	-111	17410762	1149798559
17428	08:55:11.489	00:00:17.427	1046	-1024	-768	-1	-1	-1	-1	4	-1024	-768	-1	-1	-1	-1	4		0	0						Untertest1.avi	0	880	547	72	111				0	Content		-72	-111	17427943	1149815740
17445	08:55:11.506	00:00:17.445	1047	-1024	-768	-1	-1	-1	-1	4	-1024	-768	-1	-1	-1	-1	4		0	0						Untertest1.avi	0	880	547	72	111				0	Content		-72	-111	17445317	1149833114
17463	08:55:11.524	00:00:17.462	1048	-1024	-768	-1	-1	-1	-1	4	-1024	-768	-1	-1	-1	-1	4		0	0						Untertest1.avi	0	880	547	72	111				0	Content		-72	-111	17462565	1149850362
17477	08:55:11.538	00:00:17.477	1049	-1024	-768	-1	-1	-1	-1	4	-1024	-768	-1	-1	-1	-1	4		0	0						Untertest1.avi	0	880	547	72	111				0	Content		-72	-111	17477371	1149865168
17494	08:55:11.555	00:00:17.494	1050	-1024	-768	-1	-1	-1	-1	4	-1024	-768	-1	-1	-1	-1	4		0	0						Untertest1.avi	0	880	547	72	111				0	Content		-72	-111	17494120	1149881917
17511	08:55:11.572	00:00:17.510	1051	-1024	-768	-1	-1	-1	-1	4	-1024	-768	-1	-1	-1	-1	4		0	0						Untertest1.avi	0	880	547	72	111				0	Content		-72	-111	17510755	1149898552
17527	08:55:11.588	00:00:17.527	1052	-1024	-768	-1	-1	-1	-1	4	-1024	-768	-1	-1	-1	-1	4		0	0						Untertest1.avi	0	880	547	72	111				0	Content		-72	-111	17527367	1149915164
17544	08:55:11.605	00:00:17.543	1053	-1024	-768	-1	-1	-1	-1	4	-1024	-768	-1	-1	-1	-1	4		0	0						Untertest1.avi	0	880	547	72	111				0	Content		-72	-111	17543987	1149931784
17561	08:55:11.622	00:00:17.560	1054	-1024	-768	-1	-1	-1	-1	4	-1024	-768	-1	-1	-1	-1	4		0	0						Untertest1.avi	0	880	547	72	111				0	Content		-72	-111	17560748	1149948545
17578	08:55:11.639	00:00:17.577	1055	-1024	-768	-1	-1	-1	-1	4	-1024	-768	-1	-1	-1	-1	4		0	0						Untertest1.avi	0	880	547	72	111				0	Content		-72	-111	17577800	1149965597
17595	08:55:11.656	00:00:17.595	1056	-1024	-768	-1	-1	-1	-1	4	-1024	-768	-1	-1	-1	-1	4		0	0						Untertest1.avi	0	880	547	72	111				0	Content		-72	-111	17595173	1149982970
17612	08:55:11.673	00:00:17.612	1057	-1024	-768	-1	-1	-1	-1	4	-1024	-768	-1	-1	-1	-1	4		0	0						Untertest1.avi	0	880	547	72	111				0	Content		-72	-111	17612420	1150000217
17627	08:55:11.688	00:00:17.627	1058	-1024	-768	-1	-1	-1	-1	4	-1024	-768	-1	-1	-1	-1	4		0	0						Untertest1.avi	0	880	547	72	111				0	Content		-72	-111	17627350	1150015147
17644	08:55:11.705	00:00:17.643	1059	-1024	-768	-1	-1	-1	-1	4	-1024	-768	-1	-1	-1	-1	4		0	0						Untertest1.avi	0	880	547	72	111				0	Content		-72	-111	17643973	1150031770
17661	08:55:11.722	00:00:17.660	1060	-1024	-768	-1	-1	-1	-1	4	-1024	-768	-1	-1	-1	-1	4		0	0						Untertest1.avi	0	880	547	72	111				0	Content		-72	-111	17660729	1150048526
17677	08:55:11.738	00:00:17.677	1061	-1024	-768	-1	-1	-1	-1	4	-1024	-768	-1	-1	-1	-1	4		0	0						Untertest1.avi	0	880	547	72	111				0	Content		-72	-111	17677340	1150065137
17694	08:55:11.755	00:00:17.693	1062	-1024	-768	-1	-1	-1	-1	4	-1024	-768	-1	-1	-1	-1	4		0	0						Untertest1.avi	0	880	547	72	111				0	Content		-72	-111	17693962	1150081759
17711	08:55:11.772	00:00:17.710	1063	-1024	-768	-1	-1	-1	-1	4	-1024	-768	-1	-1	-1	-1	4		0	0						Untertest1.avi	0	880	547	72	111				0	Content		-72	-111	17710587	1150098384
17728	08:55:11.789	00:00:17.727	1064	-1024	-768	-1	-1	-1	-1	4	-1024	-768	-1	-1	-1	-1	4		0	0						Untertest1.avi	0	880	547	72	111				0	Content		-72	-111	17727779	1150115576
17745	08:55:11.806	00:00:17.745	1065	-1024	-768	-1	-1	-1	-1	4	-1024	-768	-1	-1	-1	-1	4		0	0						Untertest1.avi	0	880	547	72	111				0	Content		-72	-111	17745025	1150132822
17762	08:55:11.823	00:00:17.762	1066	-1024	-768	-1	-1	-1	-1	4	-1024	-768	-1	-1	-1	-1	4		0	0						Untertest1.avi	0	880	547	72	111				0	Content		-72	-111	17762399	1150150196
17777	08:55:11.838	00:00:17.777	1067	-1024	-768	-1	-1	-1	-1	4	-1024	-768	-1	-1	-1	-1	4		0	0						Untertest1.avi	0	880	547	72	111				0	Content		-72	-111	17777202	1150164999
17794	08:55:11.855	00:00:17.793	1068	-1024	-768	-1	-1	-1	-1	4	-1024	-768	-1	-1	-1	-1	4		0	0						Untertest1.avi	0	880	547	72	111				0	Content		-72	-111	17793823	1150181620
17811	08:55:11.872	00:00:17.810	1069	-1024	-768	-1	-1	-1	-1	4	-1024	-768	-1	-1	-1	-1	4		0	0						Untertest1.avi	0	880	547	72	111				0	Content		-72	-111	17810573	1150198370
17827	08:55:11.888	00:00:17.827	1070	-1024	-768	-1	-1	-1	-1	4	-1024	-768	-1	-1	-1	-1	4		0	0						Untertest1.avi	0	880	547	72	111				0	Content		-72	-111	17827198	1150214995
17844	08:55:11.905	00:00:17.843	1071	-1024	-768	-1	-1	-1	-1	4	-1024	-768	-1	-1	-1	-1	4		0	0						Untertest1.avi	0	880	547	72	111				0	Content		-72	-111	17843818	1150231615
17860	08:55:11.921	00:00:17.860	1072	-1024	-768	-1	-1	-1	-1	4	-1024	-768	-1	-1	-1	-1	4		0	0						Untertest1.avi	0	880	547	72	111				0	Content		-72	-111	17860442	1150248239
17878	08:55:11.939	00:00:17.877	1073	-1024	-768	-1	-1	-1	-1	4	-1024	-768	-1	-1	-1	-1	4		0	0						Untertest1.avi	0	880	547	72	111				0	Content		-72	-111	17877638	1150265435
17895	08:55:11.956	00:00:17.895	1074	-1024	-768	-1	-1	-1	-1	4	-1024	-768	-1	-1	-1	-1	4		0	0						Untertest1.avi	0	880	547	72	111				0	Content		-72	-111	17895008	1150282805
17912	08:55:11.973	00:00:17.912	1075	-1024	-768	-1	-1	-1	-1	4	-1024	-768	-1	-1	-1	-1	4		0	0						Untertest1.avi	0	880	547	72	111				0	Content		-72	-111	17912256	1150300053
17928	08:55:11.989	00:00:17.928	1076	-1024	-768	-1	-1	-1	-1	4	-1024	-768	-1	-1	-1	-1	4		0	0						Untertest1.avi	0	880	547	72	111				0	Content		-72	-111	17928031	1150315828
17945	08:55:12.006	00:00:17.944	1077	-1024	-768	-1	-1	-1	-1	4	-1024	-768	-1	-1	-1	-1	4		0	0						Untertest1.avi	0	880	547	72	111				0	Content		-72	-111	17944698	1150332495
17960	08:55:12.021	00:00:17.960	1078	-1024	-768	-1	-1	-1	-1	4	-1024	-768	-1	-1	-1	-1	4		0	0						Untertest1.avi	0	880	547	72	111				0	Content		-72	-111	17960431	1150348228
17977	08:55:12.038	00:00:17.977	1079	-1024	-768	-1	-1	-1	-1	4	-1024	-768	-1	-1	-1	-1	4		0	0						Untertest1.avi	0	880	547	72	111				0	Content		-72	-111	17977053	1150364850
17994	08:55:12.055	00:00:17.993	1080	-1024	-768	-1	-1	-1	-1	4	-1024	-768	-1	-1	-1	-1	4		0	0						Untertest1.avi	0	880	547	72	111				0	Content		-72	-111	17993802	1150381599
18010	08:55:12.071	00:00:18.010	1081	-1024	-768	-1	-1	-1	-1	4	-1024	-768	-1	-1	-1	-1	4		0	0						Untertest1.avi	0	880	547	72	111				0	Content		-72	-111	18010304	1150398101
18027	08:55:12.088	00:00:18.027	1082	-1024	-768	-1	-1	-1	-1	4	-1024	-768	-1	-1	-1	-1	4		0	0						Untertest1.avi	0	880	547	72	111				0	Content		-72	-111	18027050	1150414847
18044	08:55:12.105	00:00:18.044	1083	-1024	-768	-1	-1	-1	-1	4	-1024	-768	-1	-1	-1	-1	4		0	0						Untertest1.avi	0	880	547	72	111				0	Content		-72	-111	18044118	1150431915
18061	08:55:12.122	00:00:18.061	1084	-1024	-768	-1	-1	-1	-1	4	-1024	-768	-1	-1	-1	-1	4		0	0						Untertest1.avi	0	880	547	72	111				0	Content		-72	-111	18061492	1150449289
18079	08:55:12.140	00:00:18.078	1085	-1024	-768	-1	-1	-1	-1	4	-1024	-768	-1	-1	-1	-1	4		0	0						Untertest1.avi	0	880	547	72	111				0	Content		-72	-111	18078738	1150466535
18094	08:55:12.155	00:00:18.093	1086	-1024	-768	-1	-1	-1	-1	4	-1024	-768	-1	-1	-1	-1	4		0	0						Untertest1.avi	0	880	547	72	111				0	Content		-72	-111	18093705	1150481502
18110	08:55:12.171	00:00:18.110	1087	-1024	-768	-1	-1	-1	-1	4	-1024	-768	-1	-1	-1	-1	4		0	0						Untertest1.avi	0	880	547	72	111				0	Content		-72	-111	18110289	1150498086
18127	08:55:12.188	00:00:18.127	1088	-1024	-768	-1	-1	-1	-1	4	-1024	-768	-1	-1	-1	-1	4		0	0						Untertest1.avi	0	880	547	72	111				0	Content		-72	-111	18127037	1150514834
18144	08:55:12.205	00:00:18.143	1089	-1024	-768	-1	-1	-1	-1	4	-1024	-768	-1	-1	-1	-1	4		0	0						Untertest1.avi	0	880	547	72	111				0	Content		-72	-111	18143663	1150531460
18160	08:55:12.221	00:00:18.160	1090	-1024	-768	-1	-1	-1	-1	4	-1024	-768	-1	-1	-1	-1	4		0	0						Untertest1.avi	0	880	547	72	111				0	Content		-72	-111	18160278	1150548075
18177	08:55:12.238	00:00:18.176	1091	-1024	-768	-1	-1	-1	-1	4	-1024	-768	-1	-1	-1	-1	4		0	0						Untertest1.avi	0	880	547	72	111				0	Content		-72	-111	18176903	1150564700
18194	08:55:12.255	00:00:18.194	1092	-1024	-768	-1	-1	-1	-1	4	-1024	-768	-1	-1	-1	-1	4		0	0						Untertest1.avi	0	880	547	72	111				0	Content		-72	-111	18194096	1150581893
18211	08:55:12.272	00:00:18.211	1093	-1024	-768	-1	-1	-1	-1	4	-1024	-768	-1	-1	-1	-1	4		0	0						Untertest1.avi	0	880	547	72	111				0	Content		-72	-111	18211466	1150599263
18229	08:55:12.290	00:00:18.228	1094	-1024	-768	-1	-1	-1	-1	4	-1024	-768	-1	-1	-1	-1	4		0	0						Untertest1.avi	0	880	547	72	111				0	Content		-72	-111	18228714	1150616511
18244	08:55:12.305	00:00:18.243	1095	-1024	-768	-1	-1	-1	-1	4	-1024	-768	-1	-1	-1	-1	4		0	0						Untertest1.avi	0	880	547	72	111				0	Content		-72	-111	18243520	1150631317
18260	08:55:12.321	00:00:18.260	1096	-1024	-768	-1	-1	-1	-1	4	-1024	-768	-1	-1	-1	-1	4		0	0						Untertest1.avi	0	880	547	72	111				0	Content		-72	-111	18260266	1150648063
18277	08:55:12.338	00:00:18.276	1097	-1024	-768	-1	-1	-1	-1	4	-1024	-768	-1	-1	-1	-1	4		0	0						Untertest1.avi	0	880	547	72	111				0	Content		-72	-111	18276887	1150664684
18294	08:55:12.355	00:00:18.293	1098	-1024	-768	-1	-1	-1	-1	4	-1024	-768	-1	-1	-1	-1	4		0	0						Untertest1.avi	0	880	547	72	111				0	Content		-72	-111	18293507	1150681304
18310	08:55:12.371	00:00:18.310	1099	-1024	-768	-1	-1	-1	-1	4	-1024	-768	-1	-1	-1	-1	4		0	0						Untertest1.avi	0	880	547	72	111				0	Content		-72	-111	18310131	1150697928
18327	08:55:12.388	00:00:18.326	1100	-1024	-768	-1	-1	-1	-1	4	-1024	-768	-1	-1	-1	-1	4		0	0						Untertest1.avi	0	880	547	72	111				0	Content		-72	-111	18326751	1150714548
18344	08:55:12.405	00:00:18.343	1101	-1024	-768	-1	-1	-1	-1	4	-1024	-768	-1	-1	-1	-1	4		0	0						Untertest1.avi	0	880	547	72	111				0	Content		-72	-111	18343945	1150731742
18361	08:55:12.422	00:00:18.361	1102	-1024	-768	-1	-1	-1	-1	4	-1024	-768	-1	-1	-1	-1	4		0	0						Untertest1.avi	0	880	547	72	111				0	Content		-72	-111	18361318	1150749115
18379	08:55:12.440	00:00:18.378	1103	-1024	-768	-1	-1	-1	-1	4	-1024	-768	-1	-1	-1	-1	4		0	0						Untertest1.avi	0	880	547	72	111				0	Content		-72	-111	18378601	1150766398
18393	08:55:12.454	00:00:18.393	1104	-1024	-768	-1	-1	-1	-1	4	-1024	-768	-1	-1	-1	-1	4		0	0						Untertest1.avi	0	880	547	72	111				0	Content		-72	-111	18393431	1150781228
18410	08:55:12.471	00:00:18.410	1105	-1024	-768	-1	-1	-1	-1	4	-1024	-768	-1	-1	-1	-1	4		0	0						Untertest1.avi	0	880	547	72	111				0	Content		-72	-111	18410036	1150797833
18427	08:55:12.488	00:00:18.426	1106	-1024	-768	-1	-1	-1	-1	4	-1024	-768	-1	-1	-1	-1	4		0	0						Untertest1.avi	0	880	547	72	111				0	Content		-72	-111	18426689	1150814486
18443	08:55:12.504	00:00:18.443	1107	-1024	-768	-1	-1	-1	-1	4	-1024	-768	-1	-1	-1	-1	4		0	0						Untertest1.avi	0	880	547	72	111				0	Content		-72	-111	18443356	1150831153
18460	08:55:12.521	00:00:18.460	1108	-1024	-768	-1	-1	-1	-1	4	-1024	-768	-1	-1	-1	-1	4		0	0						Untertest1.avi	0	880	547	72	111				0	Content		-72	-111	18460012	1150847809
18477	08:55:12.538	00:00:18.476	1109	-1024	-768	-1	-1	-1	-1	4	-1024	-768	-1	-1	-1	-1	4		0	0						Untertest1.avi	0	880	547	72	111				0	Content		-72	-111	18476679	1150864476
18493	08:55:12.554	00:00:18.493	1110	-1024	-768	-1	-1	-1	-1	4	-1024	-768	-1	-1	-1	-1	4		0	0						Untertest1.avi	0	880	547	72	111				0	Content		-72	-111	18493341	1150881138
18510	08:55:12.571	00:00:18.510	1111	-1024	-768	-1	-1	-1	-1	4	-1024	-768	-1	-1	-1	-1	4		0	0						Untertest1.avi	0	880	547	72	111				0	Content		-72	-111	18510008	1150897805
18527	08:55:12.588	00:00:18.526	1112	-1024	-768	-1	-1	-1	-1	4	-1024	-768	-1	-1	-1	-1	4		0	0						Untertest1.avi	0	880	547	72	111				0	Content		-72	-111	18526675	1150914472
18544	08:55:12.605	00:00:18.543	1113	-1024	-768	-1	-1	-1	-1	4	-1024	-768	-1	-1	-1	-1	4		0	0						Untertest1.avi	0	880	547	72	111				0	Content		-72	-111	18543600	1150931397
18560	08:55:12.621	00:00:18.560	1114	-1024	-768	-1	-1	-1	-1	4	-1024	-768	-1	-1	-1	-1	4		0	0						Untertest1.avi	0	880	547	72	111				0	Content		-72	-111	18560267	1150948064
18577	08:55:12.638	00:00:18.577	1115	-1024	-768	-1	-1	-1	-1	4	-1024	-768	-1	-1	-1	-1	4		0	0						Untertest1.avi	0	880	547	72	111				0	Content		-72	-111	18577227	1150965024
18594	08:55:12.655	00:00:18.593	1116	-1024	-768	-1	-1	-1	-1	4	-1024	-768	-1	-1	-1	-1	4		0	0						Untertest1.avi	0	880	547	72	111				0	Content		-72	-111	18593894	1150981691
18611	08:55:12.672	00:00:18.610	1117	-1024	-768	-1	-1	-1	-1	4	-1024	-768	-1	-1	-1	-1	4		0	0						Untertest1.avi	0	880	547	72	111				0	Content		-72	-111	18610561	1150998358
18628	08:55:12.689	00:00:18.627	1118	-1024	-768	-1	-1	-1	-1	4	-1024	-768	-1	-1	-1	-1	4		0	0						Untertest1.avi	0	880	547	72	111				0	Content		-72	-111	18627791	1151015588
18644	08:55:12.705	00:00:18.644	1119	-1024	-768	-1	-1	-1	-1	4	-1024	-768	-1	-1	-1	-1	4		0	0						Untertest1.avi	0	880	547	72	111				0	Content		-72	-111	18644458	1151032255
18661	08:55:12.722	00:00:18.660	1120	-1024	-768	-1	-1	-1	-1	4	-1024	-768	-1	-1	-1	-1	4		0	0						Untertest1.avi	0	880	547	72	111				0	Content		-72	-111	18660817	1151048614
18677	08:55:12.738	00:00:18.677	1121	-1024	-768	-1	-1	-1	-1	4	-1024	-768	-1	-1	-1	-1	4		0	0						Untertest1.avi	0	880	547	72	111				0	Content		-72	-111	18677484	1151065281
18694	08:55:12.755	00:00:18.694	1122	-1024	-768	-1	-1	-1	-1	4	-1024	-768	-1	-1	-1	-1	4		0	0						Untertest1.avi	0	880	547	72	111				0	Content		-72	-111	18694151	1151081948
18711	08:55:12.772	00:00:18.710	1123	-1024	-768	-1	-1	-1	-1	4	-1024	-768	-1	-1	-1	-1	4		0	0						Untertest1.avi	0	880	547	72	111				0	Content		-72	-111	18710818	1151098615
18727	08:55:12.788	00:00:18.726	1124	-1024	-768	-1	-1	-1	-1	4	-1024	-768	-1	-1	-1	-1	4		0	0						Untertest1.avi	0	880	547	72	111				0	Content		-72	-111	18726974	1151114771
18744	08:55:12.805	00:00:18.743	1125	-1024	-768	-1	-1	-1	-1	4	-1024	-768	-1	-1	-1	-1	4		0	0						Untertest1.avi	0	880	547	72	111				0	Content		-72	-111	18743641	1151131438
18760	08:55:12.821	00:00:18.759	1126	-1024	-768	-1	-1	-1	-1	4	-1024	-768	-1	-1	-1	-1	4		0	0						Untertest1.avi	0	880	547	72	111				0	Content		-72	-111	18759876	1151147673
18776	08:55:12.837	00:00:18.776	1127	-1024	-768	-1	-1	-1	-1	4	-1024	-768	-1	-1	-1	-1	4		0	0						Untertest1.avi	0	880	547	72	111				0	Content		-72	-111	18776500	1151164297
18793	08:55:12.854	00:00:18.793	1128	-1024	-768	-1	-1	-1	-1	4	-1024	-768	-1	-1	-1	-1	4		0	0						Untertest1.avi	0	880	547	72	111				0	Content		-72	-111	18793125	1151180922
18810	08:55:12.871	00:00:18.809	1129	-1024	-768	-1	-1	-1	-1	4	-1024	-768	-1	-1	-1	-1	4		0	0						Untertest1.avi	0	880	547	72	111				0	Content		-72	-111	18809792	1151197589
18826	08:55:12.887	00:00:18.826	1130	-1024	-768	-1	-1	-1	-1	4	-1024	-768	-1	-1	-1	-1	4		0	0						Untertest1.avi	0	880	547	72	111				0	Content		-72	-111	18826457	1151214254
18843	08:55:12.904	00:00:18.843	1131	-1024	-768	-1	-1	-1	-1	4	-1024	-768	-1	-1	-1	-1	4		0	0						Untertest1.avi	0	880	547	72	111				0	Content		-72	-111	18843124	1151230921
18860	08:55:12.921	00:00:18.859	1132	-1024	-768	-1	-1	-1	-1	4	-1024	-768	-1	-1	-1	-1	4		0	0						Untertest1.avi	0	880	547	72	111				0	Content		-72	-111	18859960	1151247757
18877	08:55:12.938	00:00:18.876	1133	-1024	-768	-1	-1	-1	-1	4	-1024	-768	-1	-1	-1	-1	4		0	0						Untertest1.avi	0	880	547	72	111				0	Content		-72	-111	18876627	1151264424
18893	08:55:12.954	00:00:18.893	1134	-1024	-768	-1	-1	-1	-1	4	-1024	-768	-1	-1	-1	-1	4		0	0						Untertest1.avi	0	880	547	72	111				0	Content		-72	-111	18893294	1151281091
18910	08:55:12.971	00:00:18.910	1135	-1024	-768	-1	-1	-1	-1	4	-1024	-768	-1	-1	-1	-1	4		0	0						Untertest1.avi	0	880	547	72	111				0	Content		-72	-111	18910461	1151298258
18927	08:55:12.988	00:00:18.927	1136	-1024	-768	-1	-1	-1	-1	4	-1024	-768	-1	-1	-1	-1	4		0	0						Untertest1.avi	0	880	547	72	111				0	Content		-72	-111	18927127	1151314924
18944	08:55:13.005	00:00:18.944	1137	-1024	-768	-1	-1	-1	-1	4	-1024	-768	-1	-1	-1	-1	4		0	0						Untertest1.avi	0	880	547	72	111				0	Content		-72	-111	18944164	1151331961
18961	08:55:13.022	00:00:18.960	1138	-1024	-768	-1	-1	-1	-1	4	-1024	-768	-1	-1	-1	-1	4		0	0						Untertest1.avi	0	880	547	72	111				0	Content		-72	-111	18960831	1151348628
18977	08:55:13.038	00:00:18.977	1139	-1024	-768	-1	-1	-1	-1	4	-1024	-768	-1	-1	-1	-1	4		0	0						Untertest1.avi	0	880	547	72	111				0	Content		-72	-111	18977498	1151365295
18994	08:55:13.055	00:00:18.993	1140	-1024	-768	-1	-1	-1	-1	4	-1024	-768	-1	-1	-1	-1	4		0	0						Untertest1.avi	0	880	547	72	111				0	Content		-72	-111	18993557	1151381354
19010	08:55:13.071	00:00:19.010	1141	-1024	-768	-1	-1	-1	-1	4	-1024	-768	-1	-1	-1	-1	4		0	0						Untertest1.avi	0	880	547	72	111				0	Content		-72	-111	19010224	1151398021
19026	08:55:13.087	00:00:19.026	1142	-1024	-768	-1	-1	-1	-1	4	-1024	-768	-1	-1	-1	-1	4		0	0						Untertest1.avi	0	880	547	72	111				0	Content		-72	-111	19026233	1151414030
19043	08:55:13.104	00:00:19.042	1143	-1024	-768	-1	-1	-1	-1	4	-1024	-768	-1	-1	-1	-1	4		0	0						Untertest1.avi	0	880	547	72	111				0	Content		-72	-111	19042979	1151430776
19060	08:55:13.121	00:00:19.059	1144	-1024	-768	-1	-1	-1	-1	4	-1024	-768	-1	-1	-1	-1	4		0	0						Untertest1.avi	0	880	547	72	111				0	Content		-72	-111	19059631	1151447428
19076	08:55:13.137	00:00:19.076	1145	-1024	-768	-1	-1	-1	-1	4	-1024	-768	-1	-1	-1	-1	4		0	0						Untertest1.avi	0	880	547	72	111				0	Content		-72	-111	19076298	1151464095
19093	08:55:13.154	00:00:19.092	1146	-1024	-768	-1	-1	-1	-1	4	-1024	-768	-1	-1	-1	-1	4		0	0						Untertest1.avi	0	880	547	72	111				0	Content		-72	-111	19092972	1151480769
19110	08:55:13.171	00:00:19.109	1147	-1024	-768	-1	-1	-1	-1	4	-1024	-768	-1	-1	-1	-1	4		0	0						Untertest1.avi	0	880	547	72	111				0	Content		-72	-111	19109639	1151497436
19126	08:55:13.187	00:00:19.126	1148	-1024	-768	-1	-1	-1	-1	4	-1024	-768	-1	-1	-1	-1	4		0	0						Untertest1.avi	0	880	547	72	111				0	Content		-72	-111	19126253	1151514050
19143	08:55:13.204	00:00:19.142	1149	-1024	-768	-1	-1	-1	-1	4	-1024	-768	-1	-1	-1	-1	4		0	0						Untertest1.avi	0	880	547	72	111				0	Content		-72	-111	19142920	1151530717
19160	08:55:13.221	00:00:19.159	1150	-1024	-768	-1	-1	-1	-1	4	-1024	-768	-1	-1	-1	-1	4		0	0						Untertest1.avi	0	880	547	72	111				0	Content		-72	-111	19159587	1151547384
19176	08:55:13.237	00:00:19.176	1151	-1024	-768	-1	-1	-1	-1	4	-1024	-768	-1	-1	-1	-1	4		0	0						Untertest1.avi	0	880	547	72	111				0	Content		-72	-111	19176467	1151564264
19193	08:55:13.254	00:00:19.193	1152	-1024	-768	-1	-1	-1	-1	4	-1024	-768	-1	-1	-1	-1	4		0	0						Untertest1.avi	0	880	547	72	111				0	Content		-72	-111	19193134	1151580931
19210	08:55:13.271	00:00:19.210	1153	-1024	-768	-1	-1	-1	-1	4	-1024	-768	-1	-1	-1	-1	4		0	0						Untertest1.avi	0	880	547	72	111				0	Content		-72	-111	19210120	1151597917
19227	08:55:13.288	00:00:19.226	1154	-1024	-768	-1	-1	-1	-1	4	-1024	-768	-1	-1	-1	-1	4		0	0						Untertest1.avi	0	880	547	72	111				0	Content		-72	-111	19226787	1151614584
19243	08:55:13.304	00:00:19.243	1155	-1024	-768	-1	-1	-1	-1	4	-1024	-768	-1	-1	-1	-1	4		0	0						Untertest1.avi	0	880	547	72	111				0	Content		-72	-111	19243454	1151631251
19261	08:55:13.322	00:00:19.260	1156	-1024	-768	-1	-1	-1	-1	4	-1024	-768	-1	-1	-1	-1	4		0	0						Untertest1.avi	0	880	547	72	111				0	Content		-72	-111	19260709	1151648506
19277	08:55:13.338	00:00:19.277	1157	-1024	-768	-1	-1	-1	-1	4	-1024	-768	-1	-1	-1	-1	4		0	0						Untertest1.avi	0	880	547	72	111				0	Content		-72	-111	19277376	1151665173
19294	08:55:13.355	00:00:19.293	1158	-1024	-768	-1	-1	-1	-1	4	-1024	-768	-1	-1	-1	-1	4		0	0						Untertest1.avi	0	880	547	72	111				0	Content		-72	-111	19293613	1151681410
19310	08:55:13.371	00:00:19.310	1159	-1024	-768	-1	-1	-1	-1	4	-1024	-768	-1	-1	-1	-1	4		0	0						Untertest1.avi	0	880	547	72	111				0	Content		-72	-111	19310280	1151698077
19327	08:55:13.388	00:00:19.326	1160	-1024	-768	-1	-1	-1	-1	4	-1024	-768	-1	-1	-1	-1	4		0	0						Untertest1.avi	0	880	547	72	111				0	Content		-72	-111	19326947	1151714744
19343	08:55:13.404	00:00:19.343	1161	-1024	-768	-1	-1	-1	-1	4	-1024	-768	-1	-1	-1	-1	4		0	0						Untertest1.avi	0	880	547	72	111				0	Content		-72	-111	19343201	1151730998
19360	08:55:13.421	00:00:19.359	1162	-1024	-768	-1	-1	-1	-1	4	-1024	-768	-1	-1	-1	-1	4		0	0						Untertest1.avi	0	880	547	72	111				0	Content		-72	-111	19359868	1151747665
19376	08:55:13.437	00:00:19.376	1163	-1024	-768	-1	-1	-1	-1	4	-1024	-768	-1	-1	-1	-1	4		0	0						Untertest1.avi	0	880	547	72	111				0	Content		-72	-111	19376398	1151764195
19393	08:55:13.454	00:00:19.393	1164	-1024	-768	-1	-1	-1	-1	4	-1024	-768	-1	-1	-1	-1	4		0	0						Untertest1.avi	0	880	547	72	111				0	Content		-72	-111	19393065	1151780862
19410	08:55:13.471	00:00:19.409	1165	-1024	-768	-1	-1	-1	-1	4	-1024	-768	-1	-1	-1	-1	4		0	0						Untertest1.avi	0	880	547	72	111				0	Content		-72	-111	19409732	1151797529
19426	08:55:13.487	00:00:19.426	1166	-1024	-768	-1	-1	-1	-1	4	-1024	-768	-1	-1	-1	-1	4		0	0						Untertest1.avi	0	880	547	72	111				0	Content		-72	-111	19426283	1151814080
19443	08:55:13.504	00:00:19.442	1167	-1024	-768	-1	-1	-1	-1	4	-1024	-768	-1	-1	-1	-1	4		0	0						Untertest1.avi	0	880	547	72	111				0	Content		-72	-111	19442950	1151830747
19460	08:55:13.521	00:00:19.459	1168	-1024	-768	-1	-1	-1	-1	4	-1024	-768	-1	-1	-1	-1	4		0	0						Untertest1.avi	0	880	547	72	111				0	Content		-72	-111	19459617	1151847414
19476	08:55:13.537	00:00:19.476	1169	-1024	-768	-1	-1	-1	-1	4	-1024	-768	-1	-1	-1	-1	4		0	0						Untertest1.avi	0	880	547	72	111				0	Content		-72	-111	19476187	1151863984
19493	08:55:13.554	00:00:19.492	1170	-1024	-768	-1	-1	-1	-1	4	-1024	-768	-1	-1	-1	-1	4		0	0						Untertest1.avi	0	880	547	72	111				0	Content		-72	-111	19492854	1151880651
19510	08:55:13.571	00:00:19.509	1171	-1024	-768	-1	-1	-1	-1	4	-1024	-768	-1	-1	-1	-1	4		0	0						Untertest1.avi	0	880	547	72	111				0	Content		-72	-111	19509521	1151897318
19526	08:55:13.587	00:00:19.526	1172	-1024	-768	-1	-1	-1	-1	4	-1024	-768	-1	-1	-1	-1	4		0	0						Untertest1.avi	0	880	547	72	111				0	Content		-72	-111	19526046	1151913843
19543	08:55:13.604	00:00:19.542	1173	-1024	-768	-1	-1	-1	-1	4	-1024	-768	-1	-1	-1	-1	4		0	0						Untertest1.avi	0	880	547	72	111				0	Content		-72	-111	19542713	1151930510
19560	08:55:13.621	00:00:19.559	1174	-1024	-768	-1	-1	-1	-1	4	-1024	-768	-1	-1	-1	-1	4		0	0						Untertest1.avi	0	880	547	72	111				0	Content		-72	-111	19559540	1151947337
19576	08:55:13.637	00:00:19.576	1175	-1024	-768	-1	-1	-1	-1	4	-1024	-768	-1	-1	-1	-1	4		0	0						Untertest1.avi	0	880	547	72	111				0	Content		-72	-111	19576207	1151964004
19593	08:55:13.654	00:00:19.592	1176	-1024	-768	-1	-1	-1	-1	4	-1024	-768	-1	-1	-1	-1	4		0	0						Untertest1.avi	0	880	547	72	111				0	Content		-72	-111	19592874	1151980671
19610	08:55:13.671	00:00:19.609	1177	-1024	-768	-1	-1	-1	-1	4	-1024	-768	-1	-1	-1	-1	4		0	0						Untertest1.avi	0	880	547	72	111				0	Content		-72	-111	19609969	1151997766
19627	08:55:13.688	00:00:19.626	1178	-1024	-768	-1	-1	-1	-1	4	-1024	-768	-1	-1	-1	-1	4		0	0						Untertest1.avi	0	880	547	72	111				0	Content		-72	-111	19626636	1152014433
19644	08:55:13.705	00:00:19.643	1179	-1024	-768	-1	-1	-1	-1	4	-1024	-768	-1	-1	-1	-1	4		0	0						Untertest1.avi	0	880	547	72	111				0	Content		-72	-111	19643653	1152031450
19660	08:55:13.721	00:00:19.660	1180	-1024	-768	-1	-1	-1	-1	4	-1024	-768	-1	-1	-1	-1	4		0	0						Untertest1.avi	0	880	547	72	111				0	Content		-72	-111	19660320	1152048117
19677	08:55:13.738	00:00:19.676	1181	-1024	-768	-1	-1	-1	-1	4	-1024	-768	-1	-1	-1	-1	4		0	0						Untertest1.avi	0	880	547	72	111				0	Content		-72	-111	19676987	1152064784
19693	08:55:13.754	00:00:19.693	1182	-1024	-768	-1	-1	-1	-1	4	-1024	-768	-1	-1	-1	-1	4		0	0						Untertest1.avi	0	880	547	72	111				0	Content		-72	-111	19693086	1152080883
19710	08:55:13.771	00:00:19.709	1183	-1024	-768	-1	-1	-1	-1	4	-1024	-768	-1	-1	-1	-1	4		0	0						Untertest1.avi	0	880	547	72	111				0	Content		-72	-111	19709753	1152097550
19726	08:55:13.787	00:00:19.725	1184	-1024	-768	-1	-1	-1	-1	4	-1024	-768	-1	-1	-1	-1	4		0	0						Untertest1.avi	0	880	547	72	111				0	Content		-72	-111	19725806	1152113603
19742	08:55:13.803	00:00:19.742	1185	-1024	-768	-1	-1	-1	-1	4	-1024	-768	-1	-1	-1	-1	4		0	0						Untertest1.avi	0	880	547	72	111				0	Content		-72	-111	19742427	1152130224
19759	08:55:13.820	00:00:19.759	1186	-1024	-768	-1	-1	-1	-1	4	-1024	-768	-1	-1	-1	-1	4		0	0						Untertest1.avi	0	880	547	72	111				0	Content		-72	-111	19759143	1152146940
19776	08:55:13.837	00:00:19.775	1187	-1024	-768	-1	-1	-1	-1	4	-1024	-768	-1	-1	-1	-1	4		0	0						Untertest1.avi	0	880	547	72	111				0	Content		-72	-111	19775810	1152163607
19792	08:55:13.853	00:00:19.792	1188	-1024	-768	-1	-1	-1	-1	4	-1024	-768	-1	-1	-1	-1	4		0	0						Untertest1.avi	0	880	547	72	111				0	Content		-72	-111	19792491	1152180288
19809	08:55:13.870	00:00:19.809	1189	-1024	-768	-1	-1	-1	-1	4	-1024	-768	-1	-1	-1	-1	4		0	0						Untertest1.avi	0	880	547	72	111				0	Content		-72	-111	19809158	1152196955
19826	08:55:13.887	00:00:19.825	1190	-1024	-768	-1	-1	-1	-1	4	-1024	-768	-1	-1	-1	-1	4		0	0						Untertest1.avi	0	880	547	72	111				0	Content		-72	-111	19825788	1152213585
19842	08:55:13.903	00:00:19.842	1191	-1024	-768	-1	-1	-1	-1	4	-1024	-768	-1	-1	-1	-1	4		0	0						Untertest1.avi	0	880	547	72	111				0	Content		-72	-111	19842455	1152230252
19859	08:55:13.920	00:00:19.859	1192	-1024	-768	-1	-1	-1	-1	4	-1024	-768	-1	-1	-1	-1	4		0	0						Untertest1.avi	0	880	547	72	111				0	Content		-72	-111	19859122	1152246919
19876	08:55:13.937	00:00:19.876	1193	-1024	-768	-1	-1	-1	-1	4	-1024	-768	-1	-1	-1	-1	4		0	0						Untertest1.avi	0	880	547	72	111				0	Content		-72	-111	19876019	1152263816
19893	08:55:13.954	00:00:19.892	1194	-1024	-768	-1	-1	-1	-1	4	-1024	-768	-1	-1	-1	-1	4		0	0						Untertest1.avi	0	880	547	72	111				0	Content		-72	-111	19892686	1152280483
19910	08:55:13.971	00:00:19.909	1195	-1024	-768	-1	-1	-1	-1	4	-1024	-768	-1	-1	-1	-1	4		0	0						Untertest1.avi	0	880	547	72	111				0	Content		-72	-111	19909679	1152297476
19926	08:55:13.987	00:00:19.926	1196	-1024	-768	-1	-1	-1	-1	4	-1024	-768	-1	-1	-1	-1	4		0	0						Untertest1.avi	0	880	547	72	111				0	Content		-72	-111	19926346	1152314143
19943	08:55:14.004	00:00:19.943	1197	-1024	-768	-1	-1	-1	-1	4	-1024	-768	-1	-1	-1	-1	4		0	0						Untertest1.avi	0	880	547	72	111				0	Content		-72	-111	19943013	1152330810
19960	08:55:14.021	00:00:19.960	1198	-1024	-768	-1	-1	-1	-1	4	-1024	-768	-1	-1	-1	-1	4		0	0						Untertest1.avi	0	880	547	72	111				0	Content		-72	-111	19960275	1152348072
19977	08:55:14.038	00:00:19.976	1199	-1024	-768	-1	-1	-1	-1	4	-1024	-768	-1	-1	-1	-1	4		0	0						Untertest1.avi	0	880	547	72	111				0	Content		-72	-111	19976942	1152364739
19993	08:55:14.054	00:00:19.993	1200	-1024	-768	-1	-1	-1	-1	4	-1024	-768	-1	-1	-1	-1	4		0	0						Untertest1.avi	0	880	547	72	111				0	Content		-72	-111	19993278	1152381075
20010	08:55:14.071	00:00:20.009	1201	-1024	-768	-1	-1	-1	-1	4	-1024	-768	-1	-1	-1	-1	4		0	0						Untertest1.avi	0	880	547	72	111				0	Content		-72	-111	20009945	1152397742
20027	08:55:14.088	00:00:20.026	1202	-1024	-768	-1	-1	-1	-1	4	-1024	-768	-1	-1	-1	-1	4		0	0						Untertest1.avi	0	880	547	72	111				0	Content		-72	-111	20026612	1152414409
20043	08:55:14.104	00:00:20.043	1203	-1024	-768	-1	-1	-1	-1	4	-1024	-768	-1	-1	-1	-1	4		0	0						Untertest1.avi	0	880	547	72	111				0	Content		-72	-111	20043279	1152431076
20059	08:55:14.120	00:00:20.059	1204	-1024	-768	-1	-1	-1	-1	4	-1024	-768	-1	-1	-1	-1	4		0	0						Untertest1.avi	0	880	547	72	111				0	Content		-72	-111	20059466	1152447263
20076	08:55:14.137	00:00:20.076	1205	-1024	-768	-1	-1	-1	-1	4	-1024	-768	-1	-1	-1	-1	4		0	0						Untertest1.avi	0	880	547	72	111				0	Content		-72	-111	20076133	1152463930
20092	08:55:14.153	00:00:20.092	1206	-1024	-768	-1	-1	-1	-1	4	-1024	-768	-1	-1	-1	-1	4		0	0						Untertest1.avi	0	880	547	72	111				0	Content		-72	-111	20092277	1152480074
20109	08:55:14.170	00:00:20.108	1207	-1024	-768	-1	-1	-1	-1	4	-1024	-768	-1	-1	-1	-1	4		0	0						Untertest1.avi	0	880	547	72	111				0	Content		-72	-111	20108898	1152496695
20126	08:55:14.187	00:00:20.125	1208	-1024	-768	-1	-1	-1	-1	4	-1024	-768	-1	-1	-1	-1	4		0	0						Untertest1.avi	0	880	547	72	111				0	Content		-72	-111	20125590	1152513387
20142	08:55:14.203	00:00:20.142	1209	-1024	-768	-1	-1	-1	-1	4	-1024	-768	-1	-1	-1	-1	4		0	0						Untertest1.avi	0	880	547	72	111				0	Content		-72	-111	20142257	1152530054
20159	08:55:14.220	00:00:20.158	1210	-1024	-768	-1	-1	-1	-1	4	-1024	-768	-1	-1	-1	-1	4		0	0						Untertest1.avi	0	880	547	72	111				0	Content		-72	-111	20158894	1152546691
20176	08:55:14.237	00:00:20.175	1211	-1024	-768	-1	-1	-1	-1	4	-1024	-768	-1	-1	-1	-1	4		0	0						Untertest1.avi	0	880	547	72	111				0	Content		-72	-111	20175561	1152563358
20192	08:55:14.253	00:00:20.192	1212	-1024	-768	-1	-1	-1	-1	4	-1024	-768	-1	-1	-1	-1	4		0	0						Untertest1.avi	0	880	547	72	111				0	Content		-72	-111	20192421	1152580218
20209	08:55:14.270	00:00:20.209	1213	-1024	-768	-1	-1	-1	-1	4	-1024	-768	-1	-1	-1	-1	4		0	0						Untertest1.avi	0	880	547	72	111				0	Content		-72	-111	20209088	1152596885
20226	08:55:14.287	00:00:20.225	1214	-1024	-768	-1	-1	-1	-1	4	-1024	-768	-1	-1	-1	-1	4		0	0						Untertest1.avi	0	880	547	72	111				0	Content		-72	-111	20225755	1152613552
20243	08:55:14.304	00:00:20.242	1215	-1024	-768	-1	-1	-1	-1	4	-1024	-768	-1	-1	-1	-1	4		0	0						Untertest1.avi	0	880	547	72	111				0	Content		-72	-111	20242885	1152630682
20260	08:55:14.321	00:00:20.259	1216	-1024	-768	-1	-1	-1	-1	4	-1024	-768	-1	-1	-1	-1	4		0	0						Untertest1.avi	0	880	547	72	111				0	Content		-72	-111	20259552	1152647349
20277	08:55:14.338	00:00:20.276	1217	-1024	-768	-1	-1	-1	-1	4	-1024	-768	-1	-1	-1	-1	4		0	0						Untertest1.avi	0	880	547	72	111				0	Content		-72	-111	20276581	1152664378
20293	08:55:14.354	00:00:20.293	1218	-1024	-768	-1	-1	-1	-1	4	-1024	-768	-1	-1	-1	-1	4		0	0						Untertest1.avi	0	880	547	72	111				0	Content		-72	-111	20293248	1152681045
20310	08:55:14.371	00:00:20.309	1219	-1024	-768	-1	-1	-1	-1	4	-1024	-768	-1	-1	-1	-1	4		0	0						Untertest1.avi	0	880	547	72	111				0	Content		-72	-111	20309915	1152697712
20326	08:55:14.387	00:00:20.326	1220	-1024	-768	-1	-1	-1	-1	4	-1024	-768	-1	-1	-1	-1	4		0	0						Untertest1.avi	0	880	547	72	111				0	Content		-72	-111	20326023	1152713820
20343	08:55:14.404	00:00:20.342	1221	-1024	-768	-1	-1	-1	-1	4	-1024	-768	-1	-1	-1	-1	4		0	0						Untertest1.avi	0	880	547	72	111				0	Content		-72	-111	20342690	1152730487
20359	08:55:14.420	00:00:20.358	1222	-1024	-768	-1	-1	-1	-1	4	-1024	-768	-1	-1	-1	-1	4		0	0						Untertest1.avi	0	880	547	72	111				0	Content		-72	-111	20358754	1152746551
20375	08:55:14.436	00:00:20.375	1223	-1024	-768	-1	-1	-1	-1	4	-1024	-768	-1	-1	-1	-1	4		0	0						Untertest1.avi	0	880	547	72	111				0	Content		-72	-111	20375373	1152763170
20392	08:55:14.453	00:00:20.392	1224	-1024	-768	-1	-1	-1	-1	4	-1024	-768	-1	-1	-1	-1	4		0	0						Untertest1.avi	0	880	547	72	111				0	Content		-72	-111	20392089	1152779886
20409	08:55:14.470	00:00:20.408	1225	-1024	-768	-1	-1	-1	-1	4	-1024	-768	-1	-1	-1	-1	4		0	0						Untertest1.avi	0	880	547	72	111				0	Content		-72	-111	20408756	1152796553
20425	08:55:14.486	00:00:20.425	1226	-1024	-768	-1	-1	-1	-1	4	-1024	-768	-1	-1	-1	-1	4		0	0						Untertest1.avi	0	880	547	72	111				0	Content		-72	-111	20425440	1152813237
20442	08:55:14.503	00:00:20.442	1227	-1024	-768	-1	-1	-1	-1	4	-1024	-768	-1	-1	-1	-1	4		0	0						Untertest1.avi	0	880	547	72	111				0	Content		-72	-111	20442107	1152829904
20459	08:55:14.520	00:00:20.458	1228	-1024	-768	-1	-1	-1	-1	4	-1024	-768	-1	-1	-1	-1	4		0	0						Untertest1.avi	0	880	547	72	111				0	Content		-72	-111	20458737	1152846534
20475	08:55:14.536	00:00:20.475	1229	-1024	-768	-1	-1	-1	-1	4	-1024	-768	-1	-1	-1	-1	4		0	0						Untertest1.avi	0	880	547	72	111				0	Content		-72	-111	20475404	1152863201
20492	08:55:14.553	00:00:20.492	1230	-1024	-768	-1	-1	-1	-1	4	-1024	-768	-1	-1	-1	-1	4		0	0						Untertest1.avi	0	880	547	72	111				0	Content		-72	-111	20492071	1152879868
20509	08:55:14.570	00:00:20.508	1231	-1024	-768	-1	-1	-1	-1	4	-1024	-768	-1	-1	-1	-1	4		0	0						Untertest1.avi	0	880	547	72	111				0	Content		-72	-111	20508969	1152896766
20526	08:55:14.587	00:00:20.525	1232	-1024	-768	-1	-1	-1	-1	4	-1024	-768	-1	-1	-1	-1	4		0	0						Untertest1.avi	0	880	547	72	111				0	Content		-72	-111	20525636	1152913433
20543	08:55:14.604	00:00:20.542	1233	-1024	-768	-1	-1	-1	-1	4	-1024	-768	-1	-1	-1	-1	4		0	0						Untertest1.avi	0	880	547	72	111				0	Content		-72	-111	20542586	1152930383
20559	08:55:14.620	00:00:20.559	1234	-1024	-768	-1	-1	-1	-1	4	-1024	-768	-1	-1	-1	-1	4		0	0						Untertest1.avi	0	880	547	72	111				0	Content		-72	-111	20559253	1152947050
20576	08:55:14.637	00:00:20.575	1235	-1024	-768	-1	-1	-1	-1	4	-1024	-768	-1	-1	-1	-1	4		0	0						Untertest1.avi	0	880	547	72	111				0	Content		-72	-111	20575919	1152963716
20593	08:55:14.654	00:00:20.593	1236	-1024	-768	-1	-1	-1	-1	4	-1024	-768	-1	-1	-1	-1	4		0	0						Untertest1.avi	0	880	547	72	111				0	Content		-72	-111	20593202	1152980999
20610	08:55:14.671	00:00:20.609	1237	-1024	-768	-1	-1	-1	-1	4	-1024	-768	-1	-1	-1	-1	4		0	0						Untertest1.avi	0	880	547	72	111				0	Content		-72	-111	20609868	1152997665
20626	08:55:14.687	00:00:20.626	1238	-1024	-768	-1	-1	-1	-1	4	-1024	-768	-1	-1	-1	-1	4		0	0						Untertest1.avi	0	880	547	72	111				0	Content		-72	-111	20626073	1153013870
20643	08:55:14.704	00:00:20.642	1239	-1024	-768	-1	-1	-1	-1	4	-1024	-768	-1	-1	-1	-1	4		0	0						Untertest1.avi	0	880	547	72	111				0	Content		-72	-111	20642740	1153030537
20659	08:55:14.720	00:00:20.659	1240	-1024	-768	-1	-1	-1	-1	4	-1024	-768	-1	-1	-1	-1	4		0	0						Untertest1.avi	0	880	547	72	111				0	Content		-72	-111	20659407	1153047204
20675	08:55:14.736	00:00:20.675	1241	-1024	-768	-1	-1	-1	-1	4	-1024	-768	-1	-1	-1	-1	4		0	0						Untertest1.avi	0	880	547	72	111				0	Content		-72	-111	20675228	1153063025
20692	08:55:14.753	00:00:20.691	1242	-1024	-768	-1	-1	-1	-1	4	-1024	-768	-1	-1	-1	-1	4		0	0						Untertest1.avi	0	880	547	72	111				0	Content		-72	-111	20691851	1153079648
20709	08:55:14.770	00:00:20.708	1243	-1024	-768	-1	-1	-1	-1	4	-1024	-768	-1	-1	-1	-1	4		0	0						Untertest1.avi	0	880	547	72	111				0	Content		-72	-111	20708601	1153096398
20725	08:55:14.786	00:00:20.725	1244	-1024	-768	-1	-1	-1	-1	4	-1024	-768	-1	-1	-1	-1	4		0	0						Untertest1.avi	0	880	547	72	111				0	Content		-72	-111	20725224	1153113021
20742	08:55:14.803	00:00:20.741	1245	-1024	-768	-1	-1	-1	-1	4	-1024	-768	-1	-1	-1	-1	4		0	0						Untertest1.avi	0	880	547	72	111				0	Content		-72	-111	20741891	1153129688
20759	08:55:14.820	00:00:20.758	1246	-1024	-768	-1	-1	-1	-1	4	-1024	-768	-1	-1	-1	-1	4		0	0						Untertest1.avi	0	880	547	72	111				0	Content		-72	-111	20758558	1153146355
20775	08:55:14.836	00:00:20.775	1247	-1024	-768	-1	-1	-1	-1	4	-1024	-768	-1	-1	-1	-1	4		0	0						Untertest1.avi	0	880	547	72	111				0	Content		-72	-111	20775202	1153162999
20792	08:55:14.853	00:00:20.791	1248	-1024	-768	-1	-1	-1	-1	4	-1024	-768	-1	-1	-1	-1	4		0	0						Untertest1.avi	0	880	547	72	111				0	Content		-72	-111	20791869	1153179666
20809	08:55:14.870	00:00:20.808	1249	-1024	-768	-1	-1	-1	-1	4	-1024	-768	-1	-1	-1	-1	4		0	0						Untertest1.avi	0	880	547	72	111				0	Content		-72	-111	20808694	1153196491
20825	08:55:14.886	00:00:20.825	1250	-1024	-768	-1	-1	-1	-1	4	-1024	-768	-1	-1	-1	-1	4		0	0						Untertest1.avi	0	880	547	72	111				0	Content		-72	-111	20825361	1153213158
20842	08:55:14.903	00:00:20.842	1251	-1024	-768	-1	-1	-1	-1	4	-1024	-768	-1	-1	-1	-1	4		0	0						Untertest1.avi	0	880	547	72	111				0	Content		-72	-111	20842028	1153229825
20859	08:55:14.920	00:00:20.859	1252	-1024	-768	-1	-1	-1	-1	4	-1024	-768	-1	-1	-1	-1	4		0	0						Untertest1.avi	0	880	547	72	111				0	Content		-72	-111	20859183	1153246980
20876	08:55:14.937	00:00:20.875	1253	-1024	-768	-1	-1	-1	-1	4	-1024	-768	-1	-1	-1	-1	4		0	0						Untertest1.avi	0	880	547	72	111				0	Content		-72	-111	20875850	1153263647
20893	08:55:14.954	00:00:20.892	1254	-1024	-768	-1	-1	-1	-1	4	-1024	-768	-1	-1	-1	-1	4		0	0						Untertest1.avi	0	880	547	72	111				0	Content		-72	-111	20892887	1153280684
20910	08:55:14.971	00:00:20.909	1255	-1024	-768	-1	-1	-1	-1	4	-1024	-768	-1	-1	-1	-1	4		0	0						Untertest1.avi	0	880	547	72	111				0	Content		-72	-111	20909554	1153297351
20926	08:55:14.987	00:00:20.926	1256	-1024	-768	-1	-1	-1	-1	4	-1024	-768	-1	-1	-1	-1	4		0	0						Untertest1.avi	0	880	547	72	111				0	Content		-72	-111	20926221	1153314018
20942	08:55:15.003	00:00:20.942	1257	-1024	-768	-1	-1	-1	-1	4	-1024	-768	-1	-1	-1	-1	4		0	0						Untertest1.avi	0	880	547	72	111				0	Content		-72	-111	20942282	1153330079
20959	08:55:15.020	00:00:20.958	1258	-1024	-768	-1	-1	-1	-1	4	-1024	-768	-1	-1	-1	-1	4		0	0						Untertest1.avi	0	880	547	72	111				0	Content		-72	-111	20958949	1153346746
20975	08:55:15.036	00:00:20.974	1259	-1024	-768	-1	-1	-1	-1	4	-1024	-768	-1	-1	-1	-1	4		0	0						Untertest1.avi	0	880	547	72	111				0	Content		-72	-111	20974953	1153362750
20992	08:55:15.053	00:00:20.991	1260	-1024	-768	-1	-1	-1	-1	4	-1024	-768	-1	-1	-1	-1	4		0	0						Untertest1.avi	0	880	547	72	111				0	Content		-72	-111	20991699	1153379496
21008	08:55:15.069	00:00:21.008	1261	-1024	-768	-1	-1	-1	-1	4	-1024	-768	-1	-1	-1	-1	4		0	0						Untertest1.avi	0	880	547	72	111				0	Content		-72	-111	21008351	1153396148
21025	08:55:15.086	00:00:21.025	1262	-1024	-768	-1	-1	-1	-1	4	-1024	-768	-1	-1	-1	-1	4		0	0						Untertest1.avi	0	880	547	72	111				0	Content		-72	-111	21025018	1153412815
21042	08:55:15.103	00:00:21.041	1263	-1024	-768	-1	-1	-1	-1	4	-1024	-768	-1	-1	-1	-1	4		0	0						Untertest1.avi	0	880	547	72	111				0	Content		-72	-111	21041675	1153429472
21058	08:55:15.119	00:00:21.058	1264	-1024	-768	-1	-1	-1	-1	4	-1024	-768	-1	-1	-1	-1	4		0	0						Untertest1.avi	0	880	547	72	111				0	Content		-72	-111	21058342	1153446139
21075	08:55:15.136	00:00:21.074	1265	-1024	-768	-1	-1	-1	-1	4	-1024	-768	-1	-1	-1	-1	4		0	0						Untertest1.avi	0	880	547	72	111				0	Content		-72	-111	21074959	1153462756
21092	08:55:15.153	00:00:21.091	1266	-1024	-768	-1	-1	-1	-1	4	-1024	-768	-1	-1	-1	-1	4		0	0						Untertest1.avi	0	880	547	72	111				0	Content		-72	-111	21091626	1153479423
21108	08:55:15.169	00:00:21.108	1267	-1024	-768	-1	-1	-1	-1	4	-1024	-768	-1	-1	-1	-1	4		0	0						Untertest1.avi	0	880	547	72	111				0	Content		-72	-111	21108293	1153496090
21125	08:55:15.186	00:00:21.125	1268	-1024	-768	-1	-1	-1	-1	4	-1024	-768	-1	-1	-1	-1	4		0	0						Untertest1.avi	0	880	547	72	111				0	Content		-72	-111	21125178	1153512975
21142	08:55:15.203	00:00:21.141	1269	-1024	-768	-1	-1	-1	-1	4	-1024	-768	-1	-1	-1	-1	4		0	0						Untertest1.avi	0	880	547	72	111				0	Content		-72	-111	21141845	1153529642
21159	08:55:15.220	00:00:21.158	1270	-1024	-768	-1	-1	-1	-1	4	-1024	-768	-1	-1	-1	-1	4		0	0						Untertest1.avi	0	880	547	72	111				0	Content		-72	-111	21158833	1153546630
21176	08:55:15.237	00:00:21.175	1271	-1024	-768	-1	-1	-1	-1	4	-1024	-768	-1	-1	-1	-1	4		0	0						Untertest1.avi	0	880	547	72	111				0	Content		-72	-111	21175500	1153563297
21192	08:55:15.253	00:00:21.192	1272	-1024	-768	-1	-1	-1	-1	4	-1024	-768	-1	-1	-1	-1	4		0	0						Untertest1.avi	0	880	547	72	111				0	Content		-72	-111	21192167	1153579964
21209	08:55:15.270	00:00:21.209	1273	-1024	-768	-1	-1	-1	-1	4	-1024	-768	-1	-1	-1	-1	4		0	0						Untertest1.avi	0	880	547	72	111				0	Content		-72	-111	21209429	1153597226
21226	08:55:15.287	00:00:21.226	1274	-1024	-768	-1	-1	-1	-1	4	-1024	-768	-1	-1	-1	-1	4		0	0						Untertest1.avi	0	880	547	72	111				0	Content		-72	-111	21226096	1153613893
21242	08:55:15.303	00:00:21.242	1275	-1024	-768	-1	-1	-1	-1	4	-1024	-768	-1	-1	-1	-1	4		0	0						Untertest1.avi	0	880	547	72	111				0	Content		-72	-111	21242336	1153630133
21259	08:55:15.320	00:00:21.259	1276	-1024	-768	-1	-1	-1	-1	4	-1024	-768	-1	-1	-1	-1	4		0	0						Untertest1.avi	0	880	547	72	111				0	Content		-72	-111	21259003	1153646800
21276	08:55:15.337	00:00:21.275	1277	-1024	-768	-1	-1	-1	-1	4	-1024	-768	-1	-1	-1	-1	4		0	0						Untertest1.avi	0	880	547	72	111				0	Content		-72	-111	21275670	1153663467
21291	08:55:15.352	00:00:21.291	1278	-1024	-768	-1	-1	-1	-1	4	-1024	-768	-1	-1	-1	-1	4		0	0						Untertest1.avi	0	880	547	72	111				0	Content		-72	-111	21291423	1153679220
21308	08:55:15.369	00:00:21.308	1279	-1024	-768	-1	-1	-1	-1	4	-1024	-768	-1	-1	-1	-1	4		0	0						Untertest1.avi	0	880	547	72	111				0	Content		-72	-111	21308047	1153695844
21325	08:55:15.386	00:00:21.324	1280	-1024	-768	-1	-1	-1	-1	4	-1024	-768	-1	-1	-1	-1	4		0	0						Untertest1.avi	0	880	547	72	111				0	Content		-72	-111	21324794	1153712591
21341	08:55:15.402	00:00:21.341	1281	-1024	-768	-1	-1	-1	-1	4	-1024	-768	-1	-1	-1	-1	4		0	0						Untertest1.avi	0	880	547	72	111				0	Content		-72	-111	21341419	1153729216
21358	08:55:15.419	00:00:21.358	1282	-1024	-768	-1	-1	-1	-1	4	-1024	-768	-1	-1	-1	-1	4		0	0						Untertest1.avi	0	880	547	72	111				0	Content		-72	-111	21358086	1153745883
21375	08:55:15.436	00:00:21.374	1283	-1024	-768	-1	-1	-1	-1	4	-1024	-768	-1	-1	-1	-1	4		0	0						Untertest1.avi	0	880	547	72	111				0	Content		-72	-111	21374737	1153762534
21391	08:55:15.452	00:00:21.391	1284	-1024	-768	-1	-1	-1	-1	4	-1024	-768	-1	-1	-1	-1	4		0	0						Untertest1.avi	0	880	547	72	111				0	Content		-72	-111	21391404	1153779201
21408	08:55:15.469	00:00:21.408	1285	-1024	-768	-1	-1	-1	-1	4	-1024	-768	-1	-1	-1	-1	4		0	0						Untertest1.avi	0	880	547	72	111				0	Content		-72	-111	21408071	1153795868
21425	08:55:15.486	00:00:21.424	1286	-1024	-768	-1	-1	-1	-1	4	-1024	-768	-1	-1	-1	-1	4		0	0						Untertest1.avi	0	880	547	72	111				0	Content		-72	-111	21424936	1153812733
21442	08:55:15.503	00:00:21.441	1287	-1024	-768	-1	-1	-1	-1	4	-1024	-768	-1	-1	-1	-1	4		0	0						Untertest1.avi	0	880	547	72	111				0	Content		-72	-111	21441603	1153829400
21458	08:55:15.519	00:00:21.458	1288	-1024	-768	-1	-1	-1	-1	4	-1024	-768	-1	-1	-1	-1	4		0	0						Untertest1.avi	0	880	547	72	111				0	Content		-72	-111	21458270	1153846067
21475	08:55:15.536	00:00:21.475	1289	-1024	-768	-1	-1	-1	-1	4	-1024	-768	-1	-1	-1	-1	4		0	0						Untertest1.avi	0	880	547	72	111				0	Content		-72	-111	21475408	1153863205
21492	08:55:15.553	00:00:21.492	1290	-1024	-768	-1	-1	-1	-1	4	-1024	-768	-1	-1	-1	-1	4		0	0						Untertest1.avi	0	880	547	72	111				0	Content		-72	-111	21492075	1153879872
21509	08:55:15.570	00:00:21.509	1291	-1024	-768	-1	-1	-1	-1	4	-1024	-768	-1	-1	-1	-1	4		0	0						Untertest1.avi	0	880	547	72	111				0	Content		-72	-111	21509109	1153896906
21526	08:55:15.587	00:00:21.525	1292	-1024	-768	-1	-1	-1	-1	4	-1024	-768	-1	-1	-1	-1	4		0	0						Untertest1.avi	0	880	547	72	111				0	Content		-72	-111	21525776	1153913573
21542	08:55:15.603	00:00:21.542	1293	-1024	-768	-1	-1	-1	-1	4	-1024	-768	-1	-1	-1	-1	4		0	0						Untertest1.avi	0	880	547	72	111				0	Content		-72	-111	21542443	1153930240
21559	08:55:15.620	00:00:21.558	1294	-1024	-768	-1	-1	-1	-1	4	-1024	-768	-1	-1	-1	-1	4		0	0						Untertest1.avi	0	880	547	72	111				0	Content		-72	-111	21558557	1153946354
21575	08:55:15.636	00:00:21.575	1295	-1024	-768	-1	-1	-1	-1	4	-1024	-768	-1	-1	-1	-1	4		0	0						Untertest1.avi	0	880	547	72	111				0	Content		-72	-111	21575224	1153963021
21591	08:55:15.652	00:00:21.591	1296	-1024	-768	-1	-1	-1	-1	4	-1024	-768	-1	-1	-1	-1	4		0	0						Untertest1.avi	0	880	547	72	111				0	Content		-72	-111	21591282	1153979079
21608	08:55:15.669	00:00:21.607	1297	-1024	-768	-1	-1	-1	-1	4	-1024	-768	-1	-1	-1	-1	4		0	0						Untertest1.avi	0	880	547	72	111				0	Content		-72	-111	21607900	1153995697
21625	08:55:15.686	00:00:21.624	1298	-1024	-768	-1	-1	-1	-1	4	-1024	-768	-1	-1	-1	-1	4		0	0						Untertest1.avi	0	880	547	72	111				0	Content		-72	-111	21624646	1154012443
21641	08:55:15.702	00:00:21.641	1299	-1024	-768	-1	-1	-1	-1	4	-1024	-768	-1	-1	-1	-1	4		0	0						Untertest1.avi	0	880	547	72	111				0	Content		-72	-111	21641270	1154029067
21658	08:55:15.719	00:00:21.657	1300	-1024	-768	-1	-1	-1	-1	4	-1024	-768	-1	-1	-1	-1	4		0	0						Untertest1.avi	0	880	547	72	111				0	Content		-72	-111	21657937	1154045734
21675	08:55:15.736	00:00:21.674	1301	-1024	-768	-1	-1	-1	-1	4	-1024	-768	-1	-1	-1	-1	4		0	0						Untertest1.avi	0	880	547	72	111				0	Content		-72	-111	21674604	1154062401
21691	08:55:15.752	00:00:21.691	1302	-1024	-768	-1	-1	-1	-1	4	-1024	-768	-1	-1	-1	-1	4		0	0						Untertest1.avi	0	880	547	72	111				0	Content		-72	-111	21691242	1154079039
21708	08:55:15.769	00:00:21.707	1303	-1024	-768	-1	-1	-1	-1	4	-1024	-768	-1	-1	-1	-1	4		0	0						Untertest1.avi	0	880	547	72	111				0	Content		-72	-111	21707909	1154095706
21725	08:55:15.786	00:00:21.724	1304	-1024	-768	-1	-1	-1	-1	4	-1024	-768	-1	-1	-1	-1	4		0	0						Untertest1.avi	0	880	547	72	111				0	Content		-72	-111	21724576	1154112373
21741	08:55:15.802	00:00:21.741	1305	-1024	-768	-1	-1	-1	-1	4	-1024	-768	-1	-1	-1	-1	4		0	0						Untertest1.avi	0	880	547	72	111				0	Content		-72	-111	21741483	1154129280
21758	08:55:15.819	00:00:21.758	1306	-1024	-768	-1	-1	-1	-1	4	-1024	-768	-1	-1	-1	-1	4		0	0						Untertest1.avi	0	880	547	72	111				0	Content		-72	-111	21758150	1154145947
21775	08:55:15.836	00:00:21.775	1307	-1024	-768	-1	-1	-1	-1	4	-1024	-768	-1	-1	-1	-1	4		0	0						Untertest1.avi	0	880	547	72	111				0	Content		-72	-111	21775103	1154162900
21792	08:55:15.853	00:00:21.791	1308	-1024	-768	-1	-1	-1	-1	4	-1024	-768	-1	-1	-1	-1	4		0	0						Untertest1.avi	0	880	547	72	111				0	Content		-72	-111	21791770	1154179567
21808	08:55:15.869	00:00:21.808	1309	-1024	-768	-1	-1	-1	-1	4	-1024	-768	-1	-1	-1	-1	4		0	0						Untertest1.avi	0	880	547	72	111				0	Content		-72	-111	21808437	1154196234
21826	08:55:15.887	00:00:21.825	1310	-1024	-768	-1	-1	-1	-1	4	-1024	-768	-1	-1	-1	-1	4		0	0						Untertest1.avi	0	880	547	72	111				0	Content		-72	-111	21825720	1154213517
21842	08:55:15.903	00:00:21.842	1311	-1024	-768	-1	-1	-1	-1	4	-1024	-768	-1	-1	-1	-1	4		0	0						Untertest1.avi	0	880	547	72	111				0	Content		-72	-111	21842387	1154230184
21859	08:55:15.920	00:00:21.858	1312	-1024	-768	-1	-1	-1	-1	4	-1024	-768	-1	-1	-1	-1	4		0	0						Untertest1.avi	0	880	547	72	111				0	Content		-72	-111	21858592	1154246389
21875	08:55:15.936	00:00:21.875	1313	-1024	-768	-1	-1	-1	-1	4	-1024	-768	-1	-1	-1	-1	4		0	0						Untertest1.avi	0	880	547	72	111				0	Content		-72	-111	21875259	1154263056
21892	08:55:15.953	00:00:21.891	1314	-1024	-768	-1	-1	-1	-1	4	-1024	-768	-1	-1	-1	-1	4		0	0						Untertest1.avi	0	880	547	72	111				0	Content		-72	-111	21891926	1154279723
21908	08:55:15.969	00:00:21.907	1315	-1024	-768	-1	-1	-1	-1	4	-1024	-768	-1	-1	-1	-1	4		0	0						Untertest1.avi	0	880	547	72	111				0	Content		-72	-111	21907750	1154295547
21924	08:55:15.985	00:00:21.924	1316	-1024	-768	-1	-1	-1	-1	4	-1024	-768	-1	-1	-1	-1	4		0	0						Untertest1.avi	0	880	547	72	111				0	Content		-72	-111	21924375	1154312172
21941	08:55:16.002	00:00:21.941	1317	-1024	-768	-1	-1	-1	-1	4	-1024	-768	-1	-1	-1	-1	4		0	0						Untertest1.avi	0	880	547	72	111				0	Content		-72	-111	21941123	1154328920
21958	08:55:16.019	00:00:21.957	1318	-1024	-768	-1	-1	-1	-1	4	-1024	-768	-1	-1	-1	-1	4		0	0						Untertest1.avi	0	880	547	72	111				0	Content		-72	-111	21957746	1154345543
21974	08:55:16.035	00:00:21.974	1319	-1024	-768	-1	-1	-1	-1	4	-1024	-768	-1	-1	-1	-1	4		0	0						Untertest1.avi	0	880	547	72	111				0	Content		-72	-111	21974413	1154362210
21991	08:55:16.052	00:00:21.991	1320	-1024	-768	-1	-1	-1	-1	4	-1024	-768	-1	-1	-1	-1	4		0	0						Untertest1.avi	0	880	547	72	111				0	Content		-72	-111	21991021	1154378818
22008	08:55:16.069	00:00:22.007	1321	-1024	-768	-1	-1	-1	-1	4	-1024	-768	-1	-1	-1	-1	4		0	0						Untertest1.avi	0	880	547	72	111				0	Content		-72	-111	22007688	1154395485
22024	08:55:16.085	00:00:22.024	1322	-1024	-768	-1	-1	-1	-1	4	-1024	-768	-1	-1	-1	-1	4		0	0						Untertest1.avi	0	880	547	72	111				0	Content		-72	-111	22024355	1154412152
22041	08:55:16.102	00:00:22.041	1323	-1024	-768	-1	-1	-1	-1	4	-1024	-768	-1	-1	-1	-1	4		0	0						Untertest1.avi	0	880	547	72	111				0	Content		-72	-111	22041191	1154428988
22058	08:55:16.119	00:00:22.057	1324	-1024	-768	-1	-1	-1	-1	4	-1024	-768	-1	-1	-1	-1	4		0	0						Untertest1.avi	0	880	547	72	111				0	Content		-72	-111	22057858	1154445655
22075	08:55:16.136	00:00:22.074	1325	-1024	-768	-1	-1	-1	-1	4	-1024	-768	-1	-1	-1	-1	4		0	0						Untertest1.avi	0	880	547	72	111				0	Content		-72	-111	22074525	1154462322
22092	08:55:16.153	00:00:22.091	1326	-1024	-768	-1	-1	-1	-1	4	-1024	-768	-1	-1	-1	-1	4		0	0						Untertest1.avi	0	880	547	72	111				0	Content		-72	-111	22091691	1154479488
22108	08:55:16.169	00:00:22.108	1327	-1024	-768	-1	-1	-1	-1	4	-1024	-768	-1	-1	-1	-1	4		0	0						Untertest1.avi	0	880	547	72	111				0	Content		-72	-111	22108358	1154496155
22125	08:55:16.186	00:00:22.125	1328	-1024	-768	-1	-1	-1	-1	4	-1024	-768	-1	-1	-1	-1	4		0	0						Untertest1.avi	0	880	547	72	111				0	Content		-72	-111	22125357	1154513154
22142	08:55:16.203	00:00:22.142	1329	-1024	-768	-1	-1	-1	-1	4	-1024	-768	-1	-1	-1	-1	4		0	0						Untertest1.avi	0	880	547	72	111				0	Content		-72	-111	22142024	1154529821
22159	08:55:16.220	00:00:22.158	1330	-1024	-768	-1	-1	-1	-1	4	-1024	-768	-1	-1	-1	-1	4		0	0						Untertest1.avi	0	880	547	72	111				0	Content		-72	-111	22158691	1154546488
22175	08:55:16.236	00:00:22.174	1331	-1024	-768	-1	-1	-1	-1	4	-1024	-768	-1	-1	-1	-1	4		0	0						Untertest1.avi	0	880	547	72	111				0	Content		-72	-111	22174952	1154562749
22192	08:55:16.253	00:00:22.191	1332	-1024	-768	-1	-1	-1	-1	4	-1024	-768	-1	-1	-1	-1	4		0	0						Untertest1.avi	0	880	547	72	111				0	Content		-72	-111	22191619	1154579416
22208	08:55:16.269	00:00:22.208	1333	-1024	-768	-1	-1	-1	-1	4	-1024	-768	-1	-1	-1	-1	4		0	0						Untertest1.avi	0	880	547	72	111				0	Content		-72	-111	22208286	1154596083
22224	08:55:16.285	00:00:22.224	1334	-1024	-768	-1	-1	-1	-1	4	-1024	-768	-1	-1	-1	-1	4		0	0						Untertest1.avi	0	880	547	72	111				0	Content		-72	-111	22224218	1154612015
22241	08:55:16.302	00:00:22.240	1335	-1024	-768	-1	-1	-1	-1	4	-1024	-768	-1	-1	-1	-1	4		0	0						Untertest1.avi	0	880	547	72	111				0	Content		-72	-111	22240840	1154628637
22257	08:55:16.318	00:00:22.257	1336	-1024	-768	-1	-1	-1	-1	4	-1024	-768	-1	-1	-1	-1	4		0	0						Untertest1.avi	0	880	547	72	111				0	Content		-72	-111	22257489	1154645286
22274	08:55:16.335	00:00:22.274	1337	-1024	-768	-1	-1	-1	-1	4	-1024	-768	-1	-1	-1	-1	4		0	0						Untertest1.avi	0	880	547	72	111				0	Content		-72	-111	22274156	1154661953
22291	08:55:16.352	00:00:22.290	1338	-1024	-768	-1	-1	-1	-1	4	-1024	-768	-1	-1	-1	-1	4		0	0						Untertest1.avi	0	880	547	72	111				0	Content		-72	-111	22290800	1154678597
22307	08:55:16.368	00:00:22.307	1339	-1024	-768	-1	-1	-1	-1	4	-1024	-768	-1	-1	-1	-1	4		0	0						Untertest1.avi	0	880	547	72	111				0	Content		-72	-111	22307467	1154695264
22324	08:55:16.385	00:00:22.324	1340	-1024	-768	-1	-1	-1	-1	4	-1024	-768	-1	-1	-1	-1	4		0	0						Untertest1.avi	0	880	547	72	111				0	Content		-72	-111	22324134	1154711931
22341	08:55:16.402	00:00:22.340	1341	-1024	-768	-1	-1	-1	-1	4	-1024	-768	-1	-1	-1	-1	4		0	0						Untertest1.avi	0	880	547	72	111				0	Content		-72	-111	22340784	1154728581
22357	08:55:16.418	00:00:22.357	1342	-1024	-768	-1	-1	-1	-1	4	-1024	-768	-1	-1	-1	-1	4		0	0						Untertest1.avi	0	880	547	72	111				0	Content		-72	-111	22357451	1154745248
22374	08:55:16.435	00:00:22.374	1343	-1024	-768	-1	-1	-1	-1	4	-1024	-768	-1	-1	-1	-1	4		0	0						Untertest1.avi	0	880	547	72	111				0	Content		-72	-111	22374118	1154761915
22391	08:55:16.452	00:00:22.391	1344	-1024	-768	-1	-1	-1	-1	4	-1024	-768	-1	-1	-1	-1	4		0	0						Untertest1.avi	0	880	547	72	111				0	Content		-72	-111	22391037	1154778834
22408	08:55:16.469	00:00:22.407	1345	-1024	-768	-1	-1	-1	-1	4	-1024	-768	-1	-1	-1	-1	4		0	0						Untertest1.avi	0	880	547	72	111				0	Content		-72	-111	22407704	1154795501
22425	08:55:16.486	00:00:22.424	1346	-1024	-768	-1	-1	-1	-1	4	-1024	-768	-1	-1	-1	-1	4		0	0						Untertest1.avi	0	880	547	72	111				0	Content		-72	-111	22424662	1154812459
22441	08:55:16.502	00:00:22.441	1347	-1024	-768	-1	-1	-1	-1	4	-1024	-768	-1	-1	-1	-1	4		0	0						Untertest1.avi	0	880	547	72	111				0	Content		-72	-111	22441329	1154829126
22458	08:55:16.519	00:00:22.457	1348	-1024	-768	-1	-1	-1	-1	4	-1024	-768	-1	-1	-1	-1	4		0	0						Untertest1.avi	0	880	547	72	111				0	Content		-72	-111	22457996	1154845793
22475	08:55:16.536	00:00:22.475	1349	-1024	-768	-1	-1	-1	-1	4	-1024	-768	-1	-1	-1	-1	4		0	0						Untertest1.avi	0	880	547	72	111				0	Content		-72	-111	22475284	1154863081
22492	08:55:16.553	00:00:22.491	1350	-1024	-768	-1	-1	-1	-1	4	-1024	-768	-1	-1	-1	-1	4		0	0						Untertest1.avi	0	880	547	72	111				0	Content		-72	-111	22491951	1154879748
22508	08:55:16.569	00:00:22.508	1351	-1024	-768	-1	-1	-1	-1	4	-1024	-768	-1	-1	-1	-1	4		0	0						Untertest1.avi	0	880	547	72	111				0	Content		-72	-111	22508158	1154895955
22525	08:55:16.586	00:00:22.524	1352	-1024	-768	-1	-1	-1	-1	4	-1024	-768	-1	-1	-1	-1	4		0	0						Untertest1.avi	0	880	547	72	111				0	Content		-72	-111	22524825	1154912622
22541	08:55:16.602	00:00:22.541	1353	-1024	-768	-1	-1	-1	-1	4	-1024	-768	-1	-1	-1	-1	4		0	0						Untertest1.avi	0	880	547	72	111				0	Content		-72	-111	22541492	1154929289
22557	08:55:16.618	00:00:22.557	1354	-1024	-768	-1	-1	-1	-1	4	-1024	-768	-1	-1	-1	-1	4		0	0						Untertest1.avi	0	880	547	72	111				0	Content		-72	-111	22557317	1154945114
22574	08:55:16.635	00:00:22.573	1355	-1024	-768	-1	-1	-1	-1	4	-1024	-768	-1	-1	-1	-1	4		0	0						Untertest1.avi	0	880	547	72	111				0	Content		-72	-111	22573939	1154961736
22591	08:55:16.652	00:00:22.590	1356	-1024	-768	-1	-1	-1	-1	4	-1024	-768	-1	-1	-1	-1	4		0	0						Untertest1.avi	0	880	547	72	111				0	Content		-72	-111	22590690	1154978487
22607	08:55:16.668	00:00:22.607	1357	-1024	-768	-1	-1	-1	-1	4	-1024	-768	-1	-1	-1	-1	4		0	0						Untertest1.avi	0	880	547	72	111				0	Content		-72	-111	22607314	1154995111
22624	08:55:16.685	00:00:22.623	1358	-1024	-768	-1	-1	-1	-1	4	-1024	-768	-1	-1	-1	-1	4		0	0						Untertest1.avi	0	880	547	72	111				0	Content		-72	-111	22623981	1155011778
22641	08:55:16.702	00:00:22.640	1359	-1024	-768	-1	-1	-1	-1	4	-1024	-768	-1	-1	-1	-1	4		0	0						Untertest1.avi	0	880	547	72	111				0	Content		-72	-111	22640590	1155028387
22657	08:55:16.718	00:00:22.657	1360	-1024	-768	-1	-1	-1	-1	4	-1024	-768	-1	-1	-1	-1	4		0	0						Untertest1.avi	0	880	547	72	111				0	Content		-72	-111	22657257	1155045054
22674	08:55:16.735	00:00:22.673	1361	-1024	-768	-1	-1	-1	-1	4	-1024	-768	-1	-1	-1	-1	4		0	0						Untertest1.avi	0	880	547	72	111				0	Content		-72	-111	22673924	1155061721
22691	08:55:16.752	00:00:22.690	1362	-1024	-768	-1	-1	-1	-1	4	-1024	-768	-1	-1	-1	-1	4		0	0						Untertest1.avi	0	880	547	72	111				0	Content		-72	-111	22690759	1155078556
22707	08:55:16.768	00:00:22.707	1363	-1024	-768	-1	-1	-1	-1	4	-1024	-768	-1	-1	-1	-1	4		0	0						Untertest1.avi	0	880	547	72	111				0	Content		-72	-111	22707426	1155095223
22724	08:55:16.785	00:00:22.724	1364	-1024	-768	-1	-1	-1	-1	4	-1024	-768	-1	-1	-1	-1	4		0	0						Untertest1.avi	0	880	547	72	111				0	Content		-72	-111	22724093	1155111890
22741	08:55:16.802	00:00:22.741	1365	-1024	-768	-1	-1	-1	-1	4	-1024	-768	-1	-1	-1	-1	4		0	0						Untertest1.avi	0	880	547	72	111				0	Content		-72	-111	22741259	1155129056
22758	08:55:16.819	00:00:22.757	1366	-1024	-768	-1	-1	-1	-1	4	-1024	-768	-1	-1	-1	-1	4		0	0						Untertest1.avi	0	880	547	72	111				0	Content		-72	-111	22757926	1155145723
22775	08:55:16.836	00:00:22.774	1367	-1024	-768	-1	-1	-1	-1	4	-1024	-768	-1	-1	-1	-1	4		0	0						Untertest1.avi	0	880	547	72	111				0	Content		-72	-111	22774966	1155162763
22792	08:55:16.853	00:00:22.791	1368	-1024	-768	-1	-1	-1	-1	4	-1024	-768	-1	-1	-1	-1	4		0	0						Untertest1.avi	0	880	547	72	111				0	Content		-72	-111	22791633	1155179430
22808	08:55:16.869	00:00:22.808	1369	-1024	-768	-1	-1	-1	-1	4	-1024	-768	-1	-1	-1	-1	4		0	0						Untertest1.avi	0	880	547	72	111				0	Content		-72	-111	22808300	1155196097
22824	08:55:16.885	00:00:22.824	1370	-1024	-768	-1	-1	-1	-1	4	-1024	-768	-1	-1	-1	-1	4		0	0						Untertest1.avi	0	880	547	72	111				0	Content		-72	-111	22824358	1155212155
22841	08:55:16.902	00:00:22.841	1371	-1024	-768	-1	-1	-1	-1	4	-1024	-768	-1	-1	-1	-1	4		0	0						Untertest1.avi	0	880	547	72	111				0	Content		-72	-111	22841025	1155228822
22857	08:55:16.918	00:00:22.857	1372	-1024	-768	-1	-1	-1	-1	4	-1024	-768	-1	-1	-1	-1	4		0	0						Untertest1.avi	0	880	547	72	111				0	Content		-72	-111	22857041	1155244838
22874	08:55:16.935	00:00:22.873	1373	-1024	-768	-1	-1	-1	-1	4	-1024	-768	-1	-1	-1	-1	4		0	0						Untertest1.avi	0	880	547	72	111				0	Content		-72	-111	22873786	1155261583
22890	08:55:16.951	00:00:22.890	1374	-1024	-768	-1	-1	-1	-1	4	-1024	-768	-1	-1	-1	-1	4		0	0						Untertest1.avi	0	880	547	72	111				0	Content		-72	-111	22890444	1155278241
22907	08:55:16.968	00:00:22.907	1375	-1024	-768	-1	-1	-1	-1	4	-1024	-768	-1	-1	-1	-1	4		0	0						Untertest1.avi	0	880	547	72	111				0	Content		-72	-111	22907111	1155294908
22924	08:55:16.985	00:00:22.923	1376	-1024	-768	-1	-1	-1	-1	4	-1024	-768	-1	-1	-1	-1	4		0	0						Untertest1.avi	0	880	547	72	111				0	Content		-72	-111	22923758	1155311555
22940	08:55:17.001	00:00:22.940	1377	-1024	-768	-1	-1	-1	-1	4	-1024	-768	-1	-1	-1	-1	4		0	0						Untertest1.avi	0	880	547	72	111				0	Content		-72	-111	22940425	1155328222
22957	08:55:17.018	00:00:22.957	1378	-1024	-768	-1	-1	-1	-1	4	-1024	-768	-1	-1	-1	-1	4		0	0						Untertest1.avi	0	880	547	72	111				0	Content		-72	-111	22957043	1155344840
22974	08:55:17.035	00:00:22.973	1379	-1024	-768	-1	-1	-1	-1	4	-1024	-768	-1	-1	-1	-1	4		0	0						Untertest1.avi	0	880	547	72	111				0	Content		-72	-111	22973710	1155361507
22990	08:55:17.051	00:00:22.990	1380	-1024	-768	-1	-1	-1	-1	4	-1024	-768	-1	-1	-1	-1	4		0	0						Untertest1.avi	0	880	547	72	111				0	Content		-72	-111	22990377	1155378174
23007	08:55:17.068	00:00:23.007	1381	-1024	-768	-1	-1	-1	-1	4	-1024	-768	-1	-1	-1	-1	4		0	0						Untertest1.avi	0	880	547	72	111				0	Content		-72	-111	23007263	1155395060
23024	08:55:17.085	00:00:23.023	1382	-1024	-768	-1	-1	-1	-1	4	-1024	-768	-1	-1	-1	-1	4		0	0						Untertest1.avi	0	880	547	72	111				0	Content		-72	-111	23023930	1155411727
23041	08:55:17.102	00:00:23.040	1383	-1024	-768	-1	-1	-1	-1	4	-1024	-768	-1	-1	-1	-1	4		0	0						Untertest1.avi	0	880	547	72	111				0	Content		-72	-111	23040919	1155428716
23058	08:55:17.119	00:00:23.057	1384	-1024	-768	-1	-1	-1	-1	4	-1024	-768	-1	-1	-1	-1	4		0	0						Untertest1.avi	0	880	547	72	111				0	Content		-72	-111	23057585	1155445382
23074	08:55:17.135	00:00:23.074	1385	-1024	-768	-1	-1	-1	-1	4	-1024	-768	-1	-1	-1	-1	4		0	0						Untertest1.avi	0	880	547	72	111				0	Content		-72	-111	23074252	1155462049
23092	08:55:17.153	00:00:23.091	1386	-1024	-768	-1	-1	-1	-1	4	-1024	-768	-1	-1	-1	-1	4		0	0						Untertest1.avi	0	880	547	72	111				0	Content		-72	-111	23091508	1155479305
23108	08:55:17.169	00:00:23.108	1387	-1024	-768	-1	-1	-1	-1	4	-1024	-768	-1	-1	-1	-1	4		0	0						Untertest1.avi	0	880	547	72	111				0	Content		-72	-111	23108175	1155495972
23124	08:55:17.185	00:00:23.124	1388	-1024	-768	-1	-1	-1	-1	4	-1024	-768	-1	-1	-1	-1	4		0	0						Untertest1.avi	0	880	547	72	111				0	Content		-72	-111	23124412	1155512209
23141	08:55:17.202	00:00:23.141	1389	-1024	-768	-1	-1	-1	-1	4	-1024	-768	-1	-1	-1	-1	4		0	0						Untertest1.avi	0	880	547	72	111				0	Content		-72	-111	23141079	1155528876
23158	08:55:17.219	00:00:23.157	1390	-1024	-768	-1	-1	-1	-1	4	-1024	-768	-1	-1	-1	-1	4		0	0						Untertest1.avi	0	880	547	72	111				0	Content		-72	-111	23157746	1155545543
23174	08:55:17.235	00:00:23.173	1391	-1024	-768	-1	-1	-1	-1	4	-1024	-768	-1	-1	-1	-1	4		0	0						Untertest1.avi	0	880	547	72	111				0	Content		-72	-111	23173508	1155561305
23190	08:55:17.251	00:00:23.190	1392	-1024	-768	-1	-1	-1	-1	4	-1024	-768	-1	-1	-1	-1	4		0	0						Untertest1.avi	0	880	547	72	111				0	Content		-72	-111	23190129	1155577926
23207	08:55:17.268	00:00:23.206	1393	-1024	-768	-1	-1	-1	-1	4	-1024	-768	-1	-1	-1	-1	4		0	0						Untertest1.avi	0	880	547	72	111				0	Content		-72	-111	23206875	1155594672
23224	08:55:17.285	00:00:23.223	1394	-1024	-768	-1	-1	-1	-1	4	-1024	-768	-1	-1	-1	-1	4		0	0						Untertest1.avi	0	880	547	72	111				0	Content		-72	-111	23223505	1155611302
23240	08:55:17.301	00:00:23.240	1395	-1024	-768	-1	-1	-1	-1	4	-1024	-768	-1	-1	-1	-1	4		0	0						Untertest1.avi	0	880	547	72	111				0	Content		-72	-111	23240172	1155627969
23257	08:55:17.318	00:00:23.256	1396	-1024	-768	-1	-1	-1	-1	4	-1024	-768	-1	-1	-1	-1	4		0	0						Untertest1.avi	0	880	547	72	111				0	Content		-72	-111	23256836	1155644633
23274	08:55:17.335	00:00:23.273	1397	-1024	-768	-1	-1	-1	-1	4	-1024	-768	-1	-1	-1	-1	4		0	0						Untertest1.avi	0	880	547	72	111				0	Content		-72	-111	23273503	1155661300
23290	08:55:17.351	00:00:23.290	1398	-1024	-768	-1	-1	-1	-1	4	-1024	-768	-1	-1	-1	-1	4		0	0						Untertest1.avi	0	880	547	72	111				0	Content		-72	-111	23290350	1155678147
23307	08:55:17.368	00:00:23.307	1399	-1024	-768	-1	-1	-1	-1	4	-1024	-768	-1	-1	-1	-1	4		0	0						Untertest1.avi	0	880	547	72	111				0	Content		-72	-111	23307017	1155694814
23324	08:55:17.385	00:00:23.323	1400	-1024	-768	-1	-1	-1	-1	4	-1024	-768	-1	-1	-1	-1	4		0	0						Untertest1.avi	0	880	547	72	111				0	Content		-72	-111	23323684	1155711481
23341	08:55:17.402	00:00:23.340	1401	-1024	-768	-1	-1	-1	-1	4	-1024	-768	-1	-1	-1	-1	4		0	0						Untertest1.avi	0	880	547	72	111				0	Content		-72	-111	23340842	1155728639
23358	08:55:17.419	00:00:23.357	1402	-1024	-768	-1	-1	-1	-1	4	-1024	-768	-1	-1	-1	-1	4		0	0						Untertest1.avi	0	880	547	72	111				0	Content		-72	-111	23357509	1155745306
23375	08:55:17.436	00:00:23.374	1403	-1024	-768	-1	-1	-1	-1	4	-1024	-768	-1	-1	-1	-1	4		0	0						Untertest1.avi	0	880	547	72	111				0	Content		-72	-111	23374546	1155762343
23391	08:55:17.452	00:00:23.391	1404	-1024	-768	-1	-1	-1	-1	4	-1024	-768	-1	-1	-1	-1	4		0	0						Untertest1.avi	0	880	547	72	111				0	Content		-72	-111	23391213	1155779010
23408	08:55:17.469	00:00:23.407	1405	-1024	-768	-1	-1	-1	-1	4	-1024	-768	-1	-1	-1	-1	4		0	0						Untertest1.avi	0	880	547	72	111				0	Content		-72	-111	23407880	1155795677
23424	08:55:17.485	00:00:23.424	1406	-1024	-768	-1	-1	-1	-1	4	-1024	-768	-1	-1	-1	-1	4		0	0						Untertest1.avi	0	880	547	72	111				0	Content		-72	-111	23424124	1155811921
23441	08:55:17.502	00:00:23.440	1407	-1024	-768	-1	-1	-1	-1	4	-1024	-768	-1	-1	-1	-1	4		0	0						Untertest1.avi	0	880	547	72	111				0	Content		-72	-111	23440791	1155828588
23457	08:55:17.518	00:00:23.457	1408	-1024	-768	-1	-1	-1	-1	4	-1024	-768	-1	-1	-1	-1	4		0	0						Untertest1.avi	0	880	547	72	111				0	Content		-72	-111	23457458	1155845255
23473	08:55:17.534	00:00:23.473	1409	-1024	-768	-1	-1	-1	-1	4	-1024	-768	-1	-1	-1	-1	4		0	0						Untertest1.avi	0	880	547	72	111				0	Content		-72	-111	23473355	1155861152
23490	08:55:17.551	00:00:23.489	1410	-1024	-768	-1	-1	-1	-1	4	-1024	-768	-1	-1	-1	-1	4		0	0						Untertest1.avi	0	880	547	72	111				0	Content		-72	-111	23489989	1155877786
23507	08:55:17.568	00:00:23.506	1411	-1024	-768	-1	-1	-1	-1	4	-1024	-768	-1	-1	-1	-1	4		0	0						Untertest1.avi	0	880	547	72	111				0	Content		-72	-111	23506696	1155894493
23523	08:55:17.584	00:00:23.523	1412	-1024	-768	-1	-1	-1	-1	4	-1024	-768	-1	-1	-1	-1	4		0	0						Untertest1.avi	0	880	547	72	111				0	Content		-72	-111	23523363	1155911160
23540	08:55:17.601	00:00:23.539	1413	-1024	-768	-1	-1	-1	-1	4	-1024	-768	-1	-1	-1	-1	4		0	0						Untertest1.avi	0	880	547	72	111				0	Content		-72	-111	23539980	1155927777
23557	08:55:17.618	00:00:23.556	1414	-1024	-768	-1	-1	-1	-1	4	-1024	-768	-1	-1	-1	-1	4		0	0						Untertest1.avi	0	880	547	72	111				0	Content		-72	-111	23556647	1155944444
23573	08:55:17.634	00:00:23.573	1415	-1024	-768	-1	-1	-1	-1	4	-1024	-768	-1	-1	-1	-1	4		0	0						Untertest1.avi	0	880	547	72	111				0	Content		-72	-111	23573302	1155961099
23590	08:55:17.651	00:00:23.589	1416	-1024	-768	-1	-1	-1	-1	4	-1024	-768	-1	-1	-1	-1	4		0	0						Untertest1.avi	0	880	547	72	111				0	Content		-72	-111	23589969	1155977766
23607	08:55:17.668	00:00:23.606	1417	-1024	-768	-1	-1	-1	-1	4	-1024	-768	-1	-1	-1	-1	4		0	0						Untertest1.avi	0	880	547	72	111				0	Content		-72	-111	23606636	1155994433
23624	08:55:17.685	00:00:23.623	1418	-1024	-768	-1	-1	-1	-1	4	-1024	-768	-1	-1	-1	-1	4		0	0						Untertest1.avi	0	880	547	72	111				0	Content		-72	-111	23623550	1156011347
23640	08:55:17.701	00:00:23.640	1419	-1024	-768	-1	-1	-1	-1	4	-1024	-768	-1	-1	-1	-1	4		0	0						Untertest1.avi	0	880	547	72	111				0	Content		-72	-111	23640217	1156028014
23657	08:55:17.718	00:00:23.657	1420	-1024	-768	-1	-1	-1	-1	4	-1024	-768	-1	-1	-1	-1	4		0	0						Untertest1.avi	0	880	547	72	111				0	Content		-72	-111	23657174	1156044971
23674	08:55:17.735	00:00:23.673	1421	-1024	-768	-1	-1	-1	-1	4	-1024	-768	-1	-1	-1	-1	4		0	0						Untertest1.avi	0	880	547	72	111				0	Content		-72	-111	23673841	1156061638
23691	08:55:17.752	00:00:23.690	1422	-1024	-768	-1	-1	-1	-1	4	-1024	-768	-1	-1	-1	-1	4		0	0						Untertest1.avi	0	880	547	72	111				0	Content		-72	-111	23690508	1156078305
23708	08:55:17.769	00:00:23.707	1423	-1024	-768	-1	-1	-1	-1	4	-1024	-768	-1	-1	-1	-1	4		0	0						Untertest1.avi	0	880	547	72	111				0	Content		-72	-111	23707796	1156095593
23724	08:55:17.785	00:00:23.724	1424	-1024	-768	-1	-1	-1	-1	4	-1024	-768	-1	-1	-1	-1	4		0	0						Untertest1.avi	0	880	547	72	111				0	Content		-72	-111	23724463	1156112260
23741	08:55:17.802	00:00:23.740	1425	-1024	-768	-1	-1	-1	-1	4	-1024	-768	-1	-1	-1	-1	4		0	0						Untertest1.avi	0	880	547	72	111				0	Content		-72	-111	23740807	1156128604
23757	08:55:17.818	00:00:23.757	1426	-1024	-768	-1	-1	-1	-1	4	-1024	-768	-1	-1	-1	-1	4		0	0						Untertest1.avi	0	880	547	72	111				0	Content		-72	-111	23757474	1156145271
23774	08:55:17.835	00:00:23.774	1427	-1024	-768	-1	-1	-1	-1	4	-1024	-768	-1	-1	-1	-1	4		0	0						Untertest1.avi	0	880	547	72	111				0	Content		-72	-111	23774141	1156161938
23791	08:55:17.852	00:00:23.790	1428	-1024	-768	-1	-1	-1	-1	4	-1024	-768	-1	-1	-1	-1	4		0	0						Untertest1.avi	0	880	547	72	111				0	Content		-72	-111	23790808	1156178605
23806	08:55:17.867	00:00:23.806	1429	-1024	-768	-1	-1	-1	-1	4	-1024	-768	-1	-1	-1	-1	4		0	0						Untertest1.avi	0	880	547	72	111				0	Content		-72	-111	23806455	1156194252
23823	08:55:17.884	00:00:23.823	1430	-1024	-768	-1	-1	-1	-1	4	-1024	-768	-1	-1	-1	-1	4		0	0						Untertest1.avi	0	880	547	72	111				0	Content		-72	-111	23823079	1156210876
23840	08:55:17.901	00:00:23.839	1431	-1024	-768	-1	-1	-1	-1	4	-1024	-768	-1	-1	-1	-1	4		0	0						Untertest1.avi	0	880	547	72	111				0	Content		-72	-111	23839828	1156227625
23856	08:55:17.917	00:00:23.856	1432	-1024	-768	-1	-1	-1	-1	4	-1024	-768	-1	-1	-1	-1	4		0	0						Untertest1.avi	0	880	547	72	111				0	Content		-72	-111	23856450	1156244247
23873	08:55:17.934	00:00:23.873	1433	-1024	-768	-1	-1	-1	-1	4	-1024	-768	-1	-1	-1	-1	4		0	0						Untertest1.avi	0	880	547	72	111				0	Content		-72	-111	23873117	1156260914
23890	08:55:17.951	00:00:23.889	1434	-1024	-768	-1	-1	-1	-1	4	-1024	-768	-1	-1	-1	-1	4		0	0						Untertest1.avi	0	880	547	72	111				0	Content		-72	-111	23889720	1156277517
23906	08:55:17.967	00:00:23.906	1435	-1024	-768	-1	-1	-1	-1	4	-1024	-768	-1	-1	-1	-1	4		0	0						Untertest1.avi	0	880	547	72	111				0	Content		-72	-111	23906387	1156294184
23923	08:55:17.984	00:00:23.923	1436	-1024	-768	-1	-1	-1	-1	4	-1024	-768	-1	-1	-1	-1	4		0	0						Untertest1.avi	0	880	547	72	111				0	Content		-72	-111	23923243	1156311040
23940	08:55:18.001	00:00:23.939	1437	-1024	-768	-1	-1	-1	-1	4	-1024	-768	-1	-1	-1	-1	4		0	0						Untertest1.avi	0	880	547	72	111				0	Content		-72	-111	23939910	1156327707
23957	08:55:18.018	00:00:23.956	1438	-1024	-768	-1	-1	-1	-1	4	-1024	-768	-1	-1	-1	-1	4		0	0						Untertest1.avi	0	880	547	72	111				0	Content		-72	-111	23956577	1156344374
23974	08:55:18.035	00:00:23.973	1439	-1024	-768	-1	-1	-1	-1	4	-1024	-768	-1	-1	-1	-1	4		0	0						Untertest1.avi	0	880	547	72	111				0	Content		-72	-111	23973765	1156361562
23990	08:55:18.051	00:00:23.990	1440	-1024	-768	-1	-1	-1	-1	4	-1024	-768	-1	-1	-1	-1	4		0	0						Untertest1.avi	0	880	547	72	111				0	Content		-72	-111	23990432	1156378229
24007	08:55:18.068	00:00:24.007	1441	-1024	-768	-1	-1	-1	-1	4	-1024	-768	-1	-1	-1	-1	4		0	0						Untertest1.avi	0	880	547	72	111				0	Content		-72	-111	24007434	1156395231
24024	08:55:18.085	00:00:24.024	1442	-1024	-768	-1	-1	-1	-1	4	-1024	-768	-1	-1	-1	-1	4		0	0						Untertest1.avi	0	880	547	72	111				0	Content		-72	-111	24024101	1156411898
24041	08:55:18.102	00:00:24.040	1443	-1024	-768	-1	-1	-1	-1	4	-1024	-768	-1	-1	-1	-1	4		0	0						Untertest1.avi	0	880	547	72	111				0	Content		-72	-111	24040768	1156428565
24057	08:55:18.118	00:00:24.056	1444	-1024	-768	-1	-1	-1	-1	4	-1024	-768	-1	-1	-1	-1	4		0	0						Untertest1.avi	0	880	547	72	111				0	Content		-72	-111	24056856	1156444653
24074	08:55:18.135	00:00:24.073	1445	-1024	-768	-1	-1	-1	-1	4	-1024	-768	-1	-1	-1	-1	4		0	0						Untertest1.avi	0	880	547	72	111				0	Content		-72	-111	24073523	1156461320
24090	08:55:18.151	00:00:24.089	1446	-1024	-768	-1	-1	-1	-1	4	-1024	-768	-1	-1	-1	-1	4		0	0						Untertest1.avi	0	880	547	72	111				0	Content		-72	-111	24089557	1156477354
24106	08:55:18.167	00:00:24.106	1447	-1024	-768	-1	-1	-1	-1	4	-1024	-768	-1	-1	-1	-1	4		0	0						Untertest1.avi	0	880	547	72	111				0	Content		-72	-111	24106181	1156493978
24123	08:55:18.184	00:00:24.122	1448	-1024	-768	-1	-1	-1	-1	4	-1024	-768	-1	-1	-1	-1	4		0	0						Untertest1.avi	0	880	547	72	111				0	Content		-72	-111	24122897	1156510694
24140	08:55:18.201	00:00:24.139	1449	-1024	-768	-1	-1	-1	-1	4	-1024	-768	-1	-1	-1	-1	4		0	0						Untertest1.avi	0	880	547	72	111				0	Content		-72	-111	24139564	1156527361
24156	08:55:18.217	00:00:24.156	1450	-1024	-768	-1	-1	-1	-1	4	-1024	-768	-1	-1	-1	-1	4		0	0						Untertest1.avi	0	880	547	72	111				0	Content		-72	-111	24156247	1156544044
24173	08:55:18.234	00:00:24.172	1451	-1024	-768	-1	-1	-1	-1	4	-1024	-768	-1	-1	-1	-1	4		0	0						Untertest1.avi	0	880	547	72	111				0	Content		-72	-111	24172914	1156560711
24190	08:55:18.251	00:00:24.189	1452	-1024	-768	-1	-1	-1	-1	4	-1024	-768	-1	-1	-1	-1	4		0	0						Untertest1.avi	0	880	547	72	111				0	Content		-72	-111	24189573	1156577370
24206	08:55:18.267	00:00:24.206	1453	-1024	-768	-1	-1	-1	-1	4	-1024	-768	-1	-1	-1	-1	4		0	0						Untertest1.avi	0	880	547	72	111				0	Content		-72	-111	24206240	1156594037
24223	08:55:18.284	00:00:24.222	1454	-1024	-768	-1	-1	-1	-1	4	-1024	-768	-1	-1	-1	-1	4		0	0						Untertest1.avi	0	880	547	72	111				0	Content		-72	-111	24222907	1156610704
24240	08:55:18.301	00:00:24.239	1455	-1024	-768	-1	-1	-1	-1	4	-1024	-768	-1	-1	-1	-1	4		0	0						Untertest1.avi	0	880	547	72	111				0	Content		-72	-111	24239574	1156627371
24256	08:55:18.317	00:00:24.256	1456	-1024	-768	-1	-1	-1	-1	4	-1024	-768	-1	-1	-1	-1	4		0	0						Untertest1.avi	0	880	547	72	111				0	Content		-72	-111	24256434	1156644231
24273	08:55:18.334	00:00:24.273	1457	-1024	-768	-1	-1	-1	-1	4	-1024	-768	-1	-1	-1	-1	4		0	0						Untertest1.avi	0	880	547	72	111				0	Content		-72	-111	24273101	1156660898
24290	08:55:18.351	00:00:24.290	1458	-1024	-768	-1	-1	-1	-1	4	-1024	-768	-1	-1	-1	-1	4		0	0						Untertest1.avi	0	880	547	72	111				0	Content		-72	-111	24290082	1156677879
24307	08:55:18.368	00:00:24.306	1459	-1024	-768	-1	-1	-1	-1	4	-1024	-768	-1	-1	-1	-1	4		0	0						Untertest1.avi	0	880	547	72	111				0	Content		-72	-111	24306749	1156694546
24323	08:55:18.384	00:00:24.323	1460	-1024	-768	-1	-1	-1	-1	4	-1024	-768	-1	-1	-1	-1	4		0	0						Untertest1.avi	0	880	547	72	111				0	Content		-72	-111	24323416	1156711213
24341	08:55:18.402	00:00:24.340	1461	-1024	-768	-1	-1	-1	-1	4	-1024	-768	-1	-1	-1	-1	4		0	0						Untertest1.avi	0	880	547	72	111				0	Content		-72	-111	24340676	1156728473
24357	08:55:18.418	00:00:24.357	1462	-1024	-768	-1	-1	-1	-1	4	-1024	-768	-1	-1	-1	-1	4		0	0						Untertest1.avi	0	880	547	72	111				0	Content		-72	-111	24357343	1156745140
24374	08:55:18.435	00:00:24.373	1463	-1024	-768	-1	-1	-1	-1	4	-1024	-768	-1	-1	-1	-1	4		0	0						Untertest1.avi	0	880	547	72	111				0	Content		-72	-111	24373578	1156761375
24390	08:55:18.451	00:00:24.390	1464	-1024	-768	-1	-1	-1	-1	4	-1024	-768	-1	-1	-1	-1	4		0	0						Untertest1.avi	0	880	547	72	111				0	Content		-72	-111	24390245	1156778042
24407	08:55:18.468	00:00:24.406	1465	-1024	-768	-1	-1	-1	-1	4	-1024	-768	-1	-1	-1	-1	4		0	0						Untertest1.avi	0	880	547	72	111				0	Content		-72	-111	24406912	1156794709
24423	08:55:18.484	00:00:24.422	1466	-1024	-768	-1	-1	-1	-1	4	-1024	-768	-1	-1	-1	-1	4		0	0						Untertest1.avi	0	880	547	72	111				0	Content		-72	-111	24422676	1156810473
24439	08:55:18.500	00:00:24.439	1467	-1024	-768	-1	-1	-1	-1	4	-1024	-768	-1	-1	-1	-1	4		0	0						Untertest1.avi	0	880	547	72	111				0	Content		-72	-111	24439420	1156827217
24456	08:55:18.517	00:00:24.456	1468	-1024	-768	-1	-1	-1	-1	4	-1024	-768	-1	-1	-1	-1	4		0	0						Untertest1.avi	0	880	547	72	111				0	Content		-72	-111	24456031	1156843828
24473	08:55:18.534	00:00:24.472	1469	-1024	-768	-1	-1	-1	-1	4	-1024	-768	-1	-1	-1	-1	4		0	0						Untertest1.avi	0	880	547	72	111				0	Content		-72	-111	24472719	1156860516
24489	08:55:18.550	00:00:24.489	1470	-1024	-768	-1	-1	-1	-1	4	-1024	-768	-1	-1	-1	-1	4		0	0						Untertest1.avi	0	880	547	72	111				0	Content		-72	-111	24489386	1156877183
24506	08:55:18.567	00:00:24.506	1471	-1024	-768	-1	-1	-1	-1	4	-1024	-768	-1	-1	-1	-1	4		0	0						Untertest1.avi	0	880	547	72	111				0	Content		-72	-111	24506026	1156893823
24523	08:55:18.584	00:00:24.522	1472	-1024	-768	-1	-1	-1	-1	4	-1024	-768	-1	-1	-1	-1	4		0	0						Untertest1.avi	0	880	547	72	111				0	Content		-72	-111	24522693	1156910490
24540	08:55:18.601	00:00:24.539	1473	-1024	-768	-1	-1	-1	-1	4	-1024	-768	-1	-1	-1	-1	4		0	0						Untertest1.avi	0	880	547	72	111				0	Content		-72	-111	24539513	1156927310
24556	08:55:18.617	00:00:24.556	1474	-1024	-768	-1	-1	-1	-1	4	-1024	-768	-1	-1	-1	-1	4		0	0						Untertest1.avi	0	880	547	72	111				0	Content		-72	-111	24556180	1156943977
24573	08:55:18.634	00:00:24.572	1475	-1024	-768	-1	-1	-1	-1	4	-1024	-768	-1	-1	-1	-1	4		0	0						Untertest1.avi	0	880	547	72	111				0	Content		-72	-111	24572847	1156960644
24590	08:55:18.651	00:00:24.589	1476	-1024	-768	-1	-1	-1	-1	4	-1024	-768	-1	-1	-1	-1	4		0	0						Untertest1.avi	0	880	547	72	111				0	Content		-72	-111	24589997	1156977794
24607	08:55:18.668	00:00:24.606	1477	-1024	-768	-1	-1	-1	-1	4	-1024	-768	-1	-1	-1	-1	4		0	0						Untertest1.avi	0	880	547	72	111				0	Content		-72	-111	24606664	1156994461
24624	08:55:18.685	00:00:24.623	1478	-1024	-768	-1	-1	-1	-1	4	-1024	-768	-1	-1	-1	-1	4		0	0						Untertest1.avi	0	880	547	72	111				0	Content		-72	-111	24623704	1157011501
24640	08:55:18.701	00:00:24.640	1479	-1024	-768	-1	-1	-1	-1	4	-1024	-768	-1	-1	-1	-1	4		0	0						Untertest1.avi	0	880	547	72	111				0	Content		-72	-111	24640371	1157028168
24657	08:55:18.718	00:00:24.657	1480	-1024	-768	-1	-1	-1	-1	4	-1024	-768	-1	-1	-1	-1	4		0	0						Untertest1.avi	0	880	547	72	111				0	Content		-72	-111	24657038	1157044835
24673	08:55:18.734	00:00:24.673	1481	-1024	-768	-1	-1	-1	-1	4	-1024	-768	-1	-1	-1	-1	4		0	0						Untertest1.avi	0	880	547	72	111				0	Content		-72	-111	24673090	1157060887
24690	08:55:18.751	00:00:24.689	1482	-1024	-768	-1	-1	-1	-1	4	-1024	-768	-1	-1	-1	-1	4		0	0						Untertest1.avi	0	880	547	72	111				0	Content		-72	-111	24689757	1157077554
24706	08:55:18.767	00:00:24.705	1483	-1024	-768	-1	-1	-1	-1	4	-1024	-768	-1	-1	-1	-1	4		0	0						Untertest1.avi	0	880	547	72	111				0	Content		-72	-111	24705889	1157093686
24723	08:55:18.784	00:00:24.722	1484	-1024	-768	-1	-1	-1	-1	4	-1024	-768	-1	-1	-1	-1	4		0	0						Untertest1.avi	0	880	547	72	111				0	Content		-72	-111	24722510	1157110307
24739	08:55:18.800	00:00:24.739	1485	-1024	-768	-1	-1	-1	-1	4	-1024	-768	-1	-1	-1	-1	4		0	0						Untertest1.avi	0	880	547	72	111				0	Content		-72	-111	24739162	1157126959
24756	08:55:18.817	00:00:24.755	1486	-1024	-768	-1	-1	-1	-1	4	-1024	-768	-1	-1	-1	-1	4		0	0						Untertest1.avi	0	880	547	72	111				0	Content		-72	-111	24755829	1157143626
24772	08:55:18.833	00:00:24.772	1487	-1024	-768	-1	-1	-1	-1	4	-1024	-768	-1	-1	-1	-1	4		0	0						Untertest1.avi	0	880	547	72	111				0	Content		-72	-111	24772480	1157160277
24789	08:55:18.850	00:00:24.789	1488	-1024	-768	-1	-1	-1	-1	4	-1024	-768	-1	-1	-1	-1	4		0	0						Untertest1.avi	0	880	547	72	111				0	Content		-72	-111	24789147	1157176944
24806	08:55:18.867	00:00:24.805	1489	-1024	-768	-1	-1	-1	-1	4	-1024	-768	-1	-1	-1	-1	4		0	0						Untertest1.avi	0	880	547	72	111				0	Content		-72	-111	24805798	1157193595
24822	08:55:18.883	00:00:24.822	1490	-1024	-768	-1	-1	-1	-1	4	-1024	-768	-1	-1	-1	-1	4		0	0						Untertest1.avi	0	880	547	72	111				0	Content		-72	-111	24822465	1157210262
24839	08:55:18.900	00:00:24.839	1491	-1024	-768	-1	-1	-1	-1	4	-1024	-768	-1	-1	-1	-1	4		0	0						Untertest1.avi	0	880	547	72	111				0	Content		-72	-111	24839132	1157226929
24856	08:55:18.917	00:00:24.855	1492	-1024	-768	-1	-1	-1	-1	4	-1024	-768	-1	-1	-1	-1	4		0	0						Untertest1.avi	0	880	547	72	111				0	Content		-72	-111	24855799	1157243596
24873	08:55:18.934	00:00:24.872	1493	-1024	-768	-1	-1	-1	-1	4	-1024	-768	-1	-1	-1	-1	4		0	0						Untertest1.avi	0	880	547	72	111				0	Content		-72	-111	24872712	1157260509
24889	08:55:18.950	00:00:24.889	1494	-1024	-768	-1	-1	-1	-1	4	-1024	-768	-1	-1	-1	-1	4		0	0						Untertest1.avi	0	880	547	72	111				0	Content		-72	-111	24889379	1157277176
24906	08:55:18.967	00:00:24.906	1495	-1024	-768	-1	-1	-1	-1	4	-1024	-768	-1	-1	-1	-1	4		0	0						Untertest1.avi	0	880	547	72	111				0	Content		-72	-111	24906334	1157294131
24923	08:55:18.984	00:00:24.923	1496	-1024	-768	-1	-1	-1	-1	4	-1024	-768	-1	-1	-1	-1	4		0	0						Untertest1.avi	0	880	547	72	111				0	Content		-72	-111	24923001	1157310798
24940	08:55:19.001	00:00:24.939	1497	-1024	-768	-1	-1	-1	-1	4	-1024	-768	-1	-1	-1	-1	4		0	0						Untertest1.avi	0	880	547	72	111				0	Content		-72	-111	24939668	1157327465
24957	08:55:19.018	00:00:24.956	1498	-1024	-768	-1	-1	-1	-1	4	-1024	-768	-1	-1	-1	-1	4		0	0						Untertest1.avi	0	880	547	72	111				0	Content		-72	-111	24956955	1157344752
24974	08:55:19.035	00:00:24.973	1499	-1024	-768	-1	-1	-1	-1	4	-1024	-768	-1	-1	-1	-1	4		0	0						Untertest1.avi	0	880	547	72	111				0	Content		-72	-111	24973622	1157361419
24990	08:55:19.051	00:00:24.989	1500	-1024	-768	-1	-1	-1	-1	4	-1024	-768	-1	-1	-1	-1	4		0	0						Untertest1.avi	0	880	547	72	111				0	Content		-72	-111	24989869	1157377666
25007	08:55:19.068	00:00:25.006	1501	-1024	-768	-1	-1	-1	-1	4	-1024	-768	-1	-1	-1	-1	4		0	0						Untertest1.avi	0	880	547	72	111				0	Content		-72	-111	25006536	1157394333
25023	08:55:19.084	00:00:25.023	1502	-1024	-768	-1	-1	-1	-1	4	-1024	-768	-1	-1	-1	-1	4		0	0						Untertest1.avi	0	880	547	72	111				0	Content		-72	-111	25023203	1157411000
25039	08:55:19.100	00:00:25.038	1503	-1024	-768	-1	-1	-1	-1	4	-1024	-768	-1	-1	-1	-1	4		0	0						Untertest1.avi	0	880	547	72	111				0	Content		-72	-111	25038987	1157426784
25056	08:55:19.117	00:00:25.055	1504	-1024	-768	-1	-1	-1	-1	4	-1024	-768	-1	-1	-1	-1	4		0	0						Untertest1.avi	0	880	547	72	111				0	Content		-72	-111	25055611	1157443408
25072	08:55:19.133	00:00:25.072	1505	-1024	-768	-1	-1	-1	-1	4	-1024	-768	-1	-1	-1	-1	4		0	0						Untertest1.avi	0	880	547	72	111				0	Content		-72	-111	25072359	1157460156
25089	08:55:19.150	00:00:25.088	1506	-1024	-768	-1	-1	-1	-1	4	-1024	-768	-1	-1	-1	-1	4		0	0						Untertest1.avi	0	880	547	72	111				0	Content		-72	-111	25088982	1157476779
25106	08:55:19.167	00:00:25.105	1507	-1024	-768	-1	-1	-1	-1	4	-1024	-768	-1	-1	-1	-1	4		0	0						Untertest1.avi	0	880	547	72	111				0	Content		-72	-111	25105649	1157493446
25122	08:55:19.183	00:00:25.122	1508	-1024	-768	-1	-1	-1	-1	4	-1024	-768	-1	-1	-1	-1	4		0	0						Untertest1.avi	0	880	547	72	111				0	Content		-72	-111	25122257	1157510054
25139	08:55:19.200	00:00:25.138	1509	-1024	-768	-1	-1	-1	-1	4	-1024	-768	-1	-1	-1	-1	4		0	0						Untertest1.avi	0	880	547	72	111				0	Content		-72	-111	25138924	1157526721
25156	08:55:19.217	00:00:25.155	1510	-1024	-768	-1	-1	-1	-1	4	-1024	-768	-1	-1	-1	-1	4		0	0						Untertest1.avi	0	880	547	72	111				0	Content		-72	-111	25155776	1157543573
25172	08:55:19.233	00:00:25.172	1511	-1024	-768	-1	-1	-1	-1	4	-1024	-768	-1	-1	-1	-1	4		0	0						Untertest1.avi	0	880	547	72	111				0	Content		-72	-111	25172443	1157560240
25189	08:55:19.250	00:00:25.189	1512	-1024	-768	-1	-1	-1	-1	4	-1024	-768	-1	-1	-1	-1	4		0	0						Untertest1.avi	0	880	547	72	111				0	Content		-72	-111	25189110	1157576907
25206	08:55:19.267	00:00:25.206	1513	-1024	-768	-1	-1	-1	-1	4	-1024	-768	-1	-1	-1	-1	4		0	0						Untertest1.avi	0	880	547	72	111				0	Content		-72	-111	25206230	1157594027
25223	08:55:19.284	00:00:25.222	1514	-1024	-768	-1	-1	-1	-1	4	-1024	-768	-1	-1	-1	-1	4		0	0						Untertest1.avi	0	880	547	72	111				0	Content		-72	-111	25222897	1157610694
25240	08:55:19.301	00:00:25.239	1515	-1024	-768	-1	-1	-1	-1	4	-1024	-768	-1	-1	-1	-1	4		0	0						Untertest1.avi	0	880	547	72	111				0	Content		-72	-111	25239923	1157627720
25257	08:55:19.318	00:00:25.256	1516	-1024	-768	-1	-1	-1	-1	4	-1024	-768	-1	-1	-1	-1	4		0	0						Untertest1.avi	0	880	547	72	111				0	Content		-72	-111	25256590	1157644387
25273	08:55:19.334	00:00:25.273	1517	-1024	-768	-1	-1	-1	-1	4	-1024	-768	-1	-1	-1	-1	4		0	0						Untertest1.avi	0	880	547	72	111				0	Content		-72	-111	25273257	1157661054
25289	08:55:19.350	00:00:25.289	1518	-1024	-768	-1	-1	-1	-1	4	-1024	-768	-1	-1	-1	-1	4		0	0						Untertest1.avi	0	880	547	72	111				0	Content		-72	-111	25289362	1157677159
25306	08:55:19.367	00:00:25.306	1519	-1024	-768	-1	-1	-1	-1	4	-1024	-768	-1	-1	-1	-1	4		0	0						Untertest1.avi	0	880	547	72	111				0	Content		-72	-111	25306029	1157693826
25322	08:55:19.383	00:00:25.322	1520	-1024	-768	-1	-1	-1	-1	4	-1024	-768	-1	-1	-1	-1	4		0	0						Untertest1.avi	0	880	547	72	111				0	Content		-72	-111	25322092	1157709889
25339	08:55:19.400	00:00:25.338	1521	-1024	-768	-1	-1	-1	-1	4	-1024	-768	-1	-1	-1	-1	4		0	0						Untertest1.avi	0	880	547	72	111				0	Content		-72	-111	25338714	1157726511
25355	08:55:19.416	00:00:25.355	1522	-1024	-768	-1	-1	-1	-1	4	-1024	-768	-1	-1	-1	-1	4		0	0						Untertest1.avi	0	880	547	72	111				0	Content		-72	-111	25355427	1157743224
25372	08:55:19.433	00:00:25.372	1523	-1024	-768	-1	-1	-1	-1	4	-1024	-768	-1	-1	-1	-1	4		0	0						Untertest1.avi	0	880	547	72	111				0	Content		-72	-111	25372094	1157759891
25389	08:55:19.450	00:00:25.388	1524	-1024	-768	-1	-1	-1	-1	4	-1024	-768	-1	-1	-1	-1	4		0	0						Untertest1.avi	0	880	547	72	111				0	Content		-72	-111	25388776	1157776573
25405	08:55:19.466	00:00:25.405	1525	-1024	-768	-1	-1	-1	-1	4	-1024	-768	-1	-1	-1	-1	4		0	0						Untertest1.avi	0	880	547	72	111				0	Content		-72	-111	25405443	1157793240
25422	08:55:19.483	00:00:25.422	1526	-1024	-768	-1	-1	-1	-1	4	-1024	-768	-1	-1	-1	-1	4		0	0						Untertest1.avi	0	880	547	72	111				0	Content		-72	-111	25422078	1157809875
25439	08:55:19.500	00:00:25.438	1527	-1024	-768	-1	-1	-1	-1	4	-1024	-768	-1	-1	-1	-1	4		0	0						Untertest1.avi	0	880	547	72	111				0	Content		-72	-111	25438745	1157826542
25455	08:55:19.516	00:00:25.455	1528	-1024	-768	-1	-1	-1	-1	4	-1024	-768	-1	-1	-1	-1	4		0	0						Untertest1.avi	0	880	547	72	111				0	Content		-72	-111	25455412	1157843209
25472	08:55:19.533	00:00:25.472	1529	-1024	-768	-1	-1	-1	-1	4	-1024	-768	-1	-1	-1	-1	4		0	0						Untertest1.avi	0	880	547	72	111				0	Content		-72	-111	25472316	1157860113
25489	08:55:19.550	00:00:25.488	1530	-1024	-768	-1	-1	-1	-1	4	-1024	-768	-1	-1	-1	-1	4		0	0						Untertest1.avi	0	880	547	72	111				0	Content		-72	-111	25488983	1157876780
25506	08:55:19.567	00:00:25.505	1531	-1024	-768	-1	-1	-1	-1	4	-1024	-768	-1	-1	-1	-1	4		0	0						Untertest1.avi	0	880	547	72	111				0	Content		-72	-111	25505973	1157893770
25523	08:55:19.584	00:00:25.522	1532	-1024	-768	-1	-1	-1	-1	4	-1024	-768	-1	-1	-1	-1	4		0	0						Untertest1.avi	0	880	547	72	111				0	Content		-72	-111	25522639	1157910436
25539	08:55:19.600	00:00:25.539	1533	-1024	-768	-1	-1	-1	-1	4	-1024	-768	-1	-1	-1	-1	4		0	0						Untertest1.avi	0	880	547	72	111				0	Content		-72	-111	25539306	1157927103
25557	08:55:19.618	00:00:25.556	1534	-1024	-768	-1	-1	-1	-1	4	-1024	-768	-1	-1	-1	-1	4		0	0						Untertest1.avi	0	880	547	72	111				0	Content		-72	-111	25556563	1157944360
25573	08:55:19.634	00:00:25.573	1535	-1024	-768	-1	-1	-1	-1	4	-1024	-768	-1	-1	-1	-1	4		0	0						Untertest1.avi	0	880	547	72	111				0	Content		-72	-111	25573230	1157961027
25589	08:55:19.650	00:00:25.589	1536	-1024	-768	-1	-1	-1	-1	4	-1024	-768	-1	-1	-1	-1	4		0	0						Untertest1.avi	0	880	547	72	111				0	Content		-72	-111	25589468	1157977265
25606	08:55:19.667	00:00:25.606	1537	-1024	-768	-1	-1	-1	-1	4	-1024	-768	-1	-1	-1	-1	4		0	0						Untertest1.avi	0	880	547	72	111				0	Content		-72	-111	25606135	1157993932
25623	08:55:19.684	00:00:25.622	1538	-1024	-768	-1	-1	-1	-1	4	-1024	-768	-1	-1	-1	-1	4		0	0						Untertest1.avi	0	880	547	72	111				0	Content		-72	-111	25622802	1158010599
25639	08:55:19.700	00:00:25.638	1539	-1024	-768	-1	-1	-1	-1	4	-1024	-768	-1	-1	-1	-1	4		0	0						Untertest1.avi	0	880	547	72	111				0	Content		-72	-111	25638565	1158026362
25655	08:55:19.716	00:00:25.655	1540	-1024	-768	-1	-1	-1	-1	4	-1024	-768	-1	-1	-1	-1	4		0	0						Untertest1.avi	0	880	547	72	111				0	Content		-72	-111	25655189	1158042986
25672	08:55:19.733	00:00:25.671	1541	-1024	-768	-1	-1	-1	-1	4	-1024	-768	-1	-1	-1	-1	4		0	0						Untertest1.avi	0	880	547	72	111				0	Content		-72	-111	25671938	1158059735
25689	08:55:19.750	00:00:25.688	1542	-1024	-768	-1	-1	-1	-1	4	-1024	-768	-1	-1	-1	-1	4		0	0						Untertest1.avi	0	880	547	72	111				0	Content		-72	-111	25688563	1158076360
25705	08:55:19.766	00:00:25.705	1543	-1024	-768	-1	-1	-1	-1	4	-1024	-768	-1	-1	-1	-1	4		0	0						Untertest1.avi	0	880	547	72	111				0	Content		-72	-111	25705230	1158093027
25722	08:55:19.783	00:00:25.721	1544	-1024	-768	-1	-1	-1	-1	4	-1024	-768	-1	-1	-1	-1	4		0	0						Untertest1.avi	0	880	547	72	111				0	Content		-72	-111	25721901	1158109698
25739	08:55:19.800	00:00:25.738	1545	-1024	-768	-1	-1	-1	-1	4	-1024	-768	-1	-1	-1	-1	4		0	0						Untertest1.avi	0	880	547	72	111				0	Content		-72	-111	25738568	1158126365
25755	08:55:19.816	00:00:25.755	1546	-1024	-768	-1	-1	-1	-1	4	-1024	-768	-1	-1	-1	-1	4		0	0						Untertest1.avi	0	880	547	72	111				0	Content		-72	-111	25755398	1158143195
25772	08:55:19.833	00:00:25.772	1547	-1024	-768	-1	-1	-1	-1	4	-1024	-768	-1	-1	-1	-1	4		0	0						Untertest1.avi	0	880	547	72	111				0	Content		-72	-111	25772065	1158159862
25789	08:55:19.850	00:00:25.788	1548	-1024	-768	-1	-1	-1	-1	4	-1024	-768	-1	-1	-1	-1	4		0	0						Untertest1.avi	0	880	547	72	111				0	Content		-72	-111	25788732	1158176529
25806	08:55:19.867	00:00:25.805	1549	-1024	-768	-1	-1	-1	-1	4	-1024	-768	-1	-1	-1	-1	4		0	0						Untertest1.avi	0	880	547	72	111				0	Content		-72	-111	25805893	1158193690
25823	08:55:19.884	00:00:25.822	1550	-1024	-768	-1	-1	-1	-1	4	-1024	-768	-1	-1	-1	-1	4		0	0						Untertest1.avi	0	880	547	72	111				0	Content		-72	-111	25822560	1158210357
25840	08:55:19.901	00:00:25.839	1551	-1024	-768	-1	-1	-1	-1	4	-1024	-768	-1	-1	-1	-1	4		0	0						Untertest1.avi	0	880	547	72	111				0	Content		-72	-111	25839599	1158227396
25856	08:55:19.917	00:00:25.856	1552	-1024	-768	-1	-1	-1	-1	4	-1024	-768	-1	-1	-1	-1	4		0	0						Untertest1.avi	0	880	547	72	111				0	Content		-72	-111	25856266	1158244063
25873	08:55:19.934	00:00:25.872	1553	-1024	-768	-1	-1	-1	-1	4	-1024	-768	-1	-1	-1	-1	4		0	0						Untertest1.avi	0	880	547	72	111				0	Content		-72	-111	25872933	1158260730
25889	08:55:19.950	00:00:25.888	1554	-1024	-768	-1	-1	-1	-1	4	-1024	-768	-1	-1	-1	-1	4		0	0						Untertest1.avi	0	880	547	72	111				0	Content		-72	-111	25888990	1158276787
25906	08:55:19.967	00:00:25.905	1555	-1024	-768	-1	-1	-1	-1	4	-1024	-768	-1	-1	-1	-1	4		0	0						Untertest1.avi	0	880	547	72	111				0	Content		-72	-111	25905657	1158293454
25922	08:55:19.983	00:00:25.921	1556	-1024	-768	-1	-1	-1	-1	4	-1024	-768	-1	-1	-1	-1	4		0	0						Untertest1.avi	0	880	547	72	111				0	Content		-72	-111	25921667	1158309464
25938	08:55:19.999	00:00:25.938	1557	-1024	-768	-1	-1	-1	-1	4	-1024	-768	-1	-1	-1	-1	4		0	0						Untertest1.avi	0	880	547	72	111				0	Content		-72	-111	25938413	1158326210
25955	08:55:20.016	00:00:25.955	1558	-1024	-768	-1	-1	-1	-1	4	-1024	-768	-1	-1	-1	-1	4		0	0						Untertest1.avi	0	880	547	72	111				0	Content		-72	-111	25955067	1158342864
25972	08:55:20.033	00:00:25.971	1559	-1024	-768	-1	-1	-1	-1	4	-1024	-768	-1	-1	-1	-1	4		0	0						Untertest1.avi	0	880	547	72	111				0	Content		-72	-111	25971734	1158359531
25988	08:55:20.049	00:00:25.988	1560	-1024	-768	-1	-1	-1	-1	4	-1024	-768	-1	-1	-1	-1	4		0	0						Untertest1.avi	0	880	547	72	111				0	Content		-72	-111	25988387	1158376184
26005	08:55:20.066	00:00:26.005	1561	-1024	-768	-1	-1	-1	-1	4	-1024	-768	-1	-1	-1	-1	4		0	0						Untertest1.avi	0	880	547	72	111				0	Content		-72	-111	26005054	1158392851
26022	08:55:20.083	00:00:26.021	1562	-1024	-768	-1	-1	-1	-1	4	-1024	-768	-1	-1	-1	-1	4		0	0						Untertest1.avi	0	880	547	72	111				0	Content		-72	-111	26021673	1158409470
26038	08:55:20.099	00:00:26.038	1563	-1024	-768	-1	-1	-1	-1	4	-1024	-768	-1	-1	-1	-1	4		0	0						Untertest1.avi	0	880	547	72	111				0	Content		-72	-111	26038340	1158426137
26055	08:55:20.116	00:00:26.055	1564	-1024	-768	-1	-1	-1	-1	4	-1024	-768	-1	-1	-1	-1	4		0	0						Untertest1.avi	0	880	547	72	111				0	Content		-72	-111	26055007	1158442804
26072	08:55:20.133	00:00:26.071	1565	-1024	-768	-1	-1	-1	-1	4	-1024	-768	-1	-1	-1	-1	4		0	0						Untertest1.avi	0	880	547	72	111				0	Content		-72	-111	26071642	1158459439
26088	08:55:20.149	00:00:26.088	1566	-1024	-768	-1	-1	-1	-1	4	-1024	-768	-1	-1	-1	-1	4		0	0						Untertest1.avi	0	880	547	72	111				0	Content		-72	-111	26088309	1158476106
26105	08:55:20.166	00:00:26.104	1567	-1024	-768	-1	-1	-1	-1	4	-1024	-768	-1	-1	-1	-1	4		0	0						Untertest1.avi	0	880	547	72	111				0	Content		-72	-111	26104917	1158492714
26122	08:55:20.183	00:00:26.121	1568	-1024	-768	-1	-1	-1	-1	4	-1024	-768	-1	-1	-1	-1	4		0	0						Untertest1.avi	0	880	547	72	111				0	Content		-72	-111	26121584	1158509381
26138	08:55:20.199	00:00:26.138	1569	-1024	-768	-1	-1	-1	-1	4	-1024	-768	-1	-1	-1	-1	4		0	0						Untertest1.avi	0	880	547	72	111				0	Content		-72	-111	26138270	1158526067
26155	08:55:20.216	00:00:26.154	1570	-1024	-768	-1	-1	-1	-1	4	-1024	-768	-1	-1	-1	-1	4		0	0						Untertest1.avi	0	880	547	72	111				0	Content		-72	-111	26154893	1158542690
26172	08:55:20.233	00:00:26.171	1571	-1024	-768	-1	-1	-1	-1	4	-1024	-768	-1	-1	-1	-1	4		0	0						Untertest1.avi	0	880	547	72	111				0	Content		-72	-111	26171560	1158559357
26188	08:55:20.249	00:00:26.188	1572	1478,538	534,9846	0,7154758	0,504626	532,7253	3,371457	0	1462,665	647,3229	0,5280784	0,5120649	433,7429	2,659181	0	43	1471	591						Untertest1.avi	0	880	547	72	111	1399	480	17	0	Content		1399	480	26188141	1158575938
26205	08:55:20.266	00:00:26.204	1573	-1024	-768	-1	-1	-1	-1	4	-1024	-768	-1	-1	-1	-1	4		0	0						Untertest1.avi	0	880	547	72	111				0	Content		-72	-111	26204887	1158592684
26222	08:55:20.283	00:00:26.221	1574	-1024	-768	-1	-1	-1	-1	4	-1024	-768	-1	-1	-1	-1	4		0	0						Untertest1.avi	0	880	547	72	111				0	Content		-72	-111	26221511	1158609308
26238	08:55:20.299	00:00:26.238	1575	-1024	-768	-1	-1	-1	-1	4	-1024	-768	-1	-1	-1	-1	4		0	0						Untertest1.avi	0	880	547	72	111				0	Content		-72	-111	26238178	1158625975
26255	08:55:20.316	00:00:26.254	1576	-1024	-768	-1	-1	-1	-1	4	-1024	-768	-1	-1	-1	-1	4		0	0						Untertest1.avi	0	880	547	72	111				0	Content		-72	-111	26254840	1158642637
26272	08:55:20.333	00:00:26.271	1577	-1024	-768	-1	-1	-1	-1	4	-1024	-768	-1	-1	-1	-1	4		0	0						Untertest1.avi	0	880	547	72	111				0	Content		-72	-111	26271507	1158659304
26288	08:55:20.349	00:00:26.288	1578	-1024	-768	-1	-1	-1	-1	4	-1024	-768	-1	-1	-1	-1	4		0	0						Untertest1.avi	0	880	547	72	111				0	Content		-72	-111	26288132	1158675929
26305	08:55:20.366	00:00:26.304	1579	-1024	-768	-1	-1	-1	-1	4	-1024	-768	-1	-1	-1	-1	4		0	0						Untertest1.avi	0	880	547	72	111				0	Content		-72	-111	26304815	1158692612
26321	08:55:20.382	00:00:26.321	1580	-1024	-768	-1	-1	-1	-1	4	-1024	-768	-1	-1	-1	-1	4		0	0						Untertest1.avi	0	880	547	72	111				0	Content		-72	-111	26321481	1158709278
26338	08:55:20.399	00:00:26.338	1581	-1024	-768	-1	-1	-1	-1	4	-1024	-768	-1	-1	-1	-1	4		0	0						Untertest1.avi	0	880	547	72	111				0	Content		-72	-111	26338121	1158725918
26355	08:55:20.416	00:00:26.354	1582	-1024	-768	-1	-1	-1	-1	4	-1024	-768	-1	-1	-1	-1	4		0	0						Untertest1.avi	0	880	547	72	111				0	Content		-72	-111	26354744	1158742541
26371	08:55:20.432	00:00:26.371	1583	-1024	-768	-1	-1	-1	-1	4	-1024	-768	-1	-1	-1	-1	4		0	0						Untertest1.avi	0	880	547	72	111				0	Content		-72	-111	26371411	1158759208
26388	08:55:20.449	00:00:26.388	1584	1377,837	560,0499	0,7154623	0,508896	512,2868	3,282703	0	1081,635	698,1084	0,5713649	0,516939	461,7516	2,568763	0	44	1230	629						Untertest1.avi	0	880	547	72	111	1345	487	100	0	Content		1158	518	26388114	1158775911
26405	08:55:20.466	00:00:26.404	1585	-1024	-768	-1	-1	-1	-1	4	-1024	-768	-1	-1	-1	-1	4	44	0	0						Untertest1.avi	0	880	547	72	111	1345	487	100	0	Content		-72	-111	26404739	1158792536
26421	08:55:20.482	00:00:26.421	1586	1387,07	554,8812	0,7148621	0,5070711	513,5623	3,241804	0	1534,978	635,2499	0,574022	0,5140504	443,904	2,715432	0	44	1461	595						Untertest1.avi	0	880	547	72	111	1345	487	100	0	Content		1389	484	26421363	1158809160
26438	08:55:20.499	00:00:26.437	1587	1371,562	554,3832	0,7144928	0,5060917	513,965	3,239536	0	1462,9	640,6796	0,578823	0,5130495	424,2207	2,631357	0	44	1417	598						Untertest1.avi	0	880	547	72	111	1345	487	100	0	Content		1345	487	26437984	1158825781
26455	08:55:20.516	00:00:26.454	1588	-1024	-768	-1	-1	-1	-1	4	-1024	-768	-1	-1	-1	-1	4	44	0	0						Untertest1.avi	0	880	547	72	111	1345	487	100	0	Content		-72	-111	26454704	1158842501
26471	08:55:20.532	00:00:26.471	1589	-1024	-768	-1	-1	-1	-1	4	-1024	-768	-1	-1	-1	-1	4	44	0	0						Untertest1.avi	0	880	547	72	111	1345	487	100	0	Content		-72	-111	26471371	1158859168
26488	08:55:20.549	00:00:26.488	1590	1430,695	542,7625	0,7119	0,5031127	526,3218	3,351941	0	2257,865	518,1096	0,5533895	0,5096445	536,691	3,478403	0	45	1844	530						Untertest1.avi	0	880	547	72	111	1616	428	283	0	Content		1772	419	26488057	1158875854
26505	08:55:20.566	00:00:26.504	1591	1437,923	541,8213	0,7115421	0,5020381	526,1486	3,352616	0	2181,966	520,1192	0,5528432	0,5088072	537,3874	3,441807	0	45	1810	531						Untertest1.avi	0	880	547	72	111	1616	428	283	0	Content		1738	420	26504681	1158892478
26521	08:55:20.582	00:00:26.521	1592	1445,902	533,0179	0,7111102	0,500742	526,0571	3,373631	0	1865,97	558,8913	0,5516936	0,5075943	537,6203	3,344758	0	45	1656	546						Untertest1.avi	0	880	547	72	111	1616	428	283	0	Content		1584	435	26521308	1158909105
26538	08:55:20.599	00:00:26.538	1593	1440,647	539,2827	0,7106816	0,4996269	526,1422	3,373388	0	1825,726	561,3785	0,5511472	0,5066263	538,1346	3,366728	0	45	1633	550						Untertest1.avi	0	880	547	72	111	1616	428	283	0	Content		1561	439	26538062	1158925859
26555	08:55:20.616	00:00:26.554	1594	1429,931	539,8678	0,7102861	0,4987752	526,1756	3,41454	0	1842,574	568,0963	0,5507388	0,5059611	537,8308	3,316327	0	45	1636	554						Untertest1.avi	0	880	547	72	111	1616	428	283	0	Content		1564	443	26554680	1158942477
26571	08:55:20.632	00:00:26.571	1595	1422,684	531,4371	0,7099197	0,4980855	526,2174	3,413369	0	1976,849	542,2187	0,5508471	0,5054724	537,6944	3,420875	0	45	1700	537						Untertest1.avi	0	880	547	72	111	1616	428	283	0	Content		1628	426	26571302	1158959099
26588	08:55:20.649	00:00:26.587	1596	1427,05	529,8114	0,7094961	0,4974263	526,0773	3,42154	0	2288,813	516,0316	0,551035	0,5048951	536,6669	3,495149	0	45	1858	523						Untertest1.avi	0	880	547	72	111	1616	428	283	0	Content		1786	412	26587928	1158975725
26605	08:55:20.666	00:00:26.604	1597	1444,581	534,0477	0,7089004	0,4968456	526,0593	3,384395	0	1831,922	555,363	0,5493849	0,5046664	537,6544	3,3814	0	45	1638	545						Untertest1.avi	0	880	547	72	111	1616	428	283	0	Content		1566	434	26604675	1158992472
26621	08:55:20.682	00:00:26.621	1598	1428,98	529,1713	0,7082432	0,4962918	525,9006	3,410302	0	1945,483	551,0459	0,549063	0,5042977	537,4341	3,412031	0	45	1687	540						Untertest1.avi	0	880	547	72	111	1616	428	283	0	Content		1615	429	26621300	1159009097
26638	08:55:20.699	00:00:26.637	1599	1443,009	532,7208	0,707489	0,4956969	525,8619	3,388993	0	1839,019	551,9674	0,548026	0,5038936	537,816	3,371803	0	45	1641	542						Untertest1.avi	0	880	547	72	111	1616	428	283	0	Content		1569	431	26637923	1159025720
26655	08:55:20.716	00:00:26.654	1600	1445,699	537,4769	0,7067638	0,4951314	525,7297	3,382126	0	1934,774	546,1421	0,5475621	0,5036079	537,4046	3,37959	0	45	1690	542						Untertest1.avi	0	880	547	72	111	1616	428	283	0	Content		1618	431	26654547	1159042344
26671	08:55:20.732	00:00:26.671	1601	1433,311	530,88	0,7060675	0,4946052	525,7997	3,385412	0	2255,249	527,4645	0,5477131	0,5033206	536,4493	3,534605	0	45	1844	529						Untertest1.avi	0	880	547	72	111	1616	428	283	0	Content		1772	418	26671296	1159059093
26688	08:55:20.749	00:00:26.687	1602	1445,118	539,0651	0,7053636	0,494168	525,6328	3,403851	0	2180,398	526,3141	0,5468608	0,5033909	537,1099	3,516535	0	45	1813	533						Untertest1.avi	0	880	547	72	111	1616	428	283	0	Content		1741	422	26687926	1159075723
26705	08:55:20.766	00:00:26.704	1603	1443,484	528,3514	0,7045764	0,4938999	525,455	3,420935	0	1824,638	549,4814	0,5451458	0,5037635	537,5754	3,376951	0	45	1634	539						Untertest1.avi	0	880	547	72	111	1616	428	283	0	Content		1562	428	26704547	1159092344
26721	08:55:20.782	00:00:26.721	1604	1447,254	533,7704	0,7036415	0,4938605	525,4636	3,399925	0	2266,736	505,8359	0,545335	0,5042866	536,3545	3,52478	0	45	1857	520						Untertest1.avi	0	880	547	72	111	1616	428	283	0	Content		1785	409	26721167	1159108964
26738	08:55:20.799	00:00:26.737	1605	1433,521	533,8819	0,702521	0,4939306	525,4206	3,451292	0	1834,577	561,712	0,5432177	0,5053347	537,5635	3,369823	0	45	1634	548						Untertest1.avi	0	880	547	72	111	1616	428	283	0	Content		1562	437	26737917	1159125714
26755	08:55:20.816	00:00:26.754	1606	1445,797	537,089	0,7012787	0,49393	525,1758	3,470859	0	1833,424	555,2784	0,5420256	0,5063351	537,1676	3,379506	0	45	1640	546						Untertest1.avi	0	880	547	72	111	1616	428	283	0	Content		1568	435	26754542	1159142339
26771	08:55:20.832	00:00:26.771	1607	1431,288	533,9901	0,6999316	0,4938602	525,1583	3,473536	0	2174,207	514,4988	0,5417134	0,5072051	536,9271	3,506617	0	46	1803	524						Untertest1.avi	0	880	547	72	111	1753	417	150	0	Content		1731	413	26771162	1159158959
26788	08:55:20.849	00:00:26.787	1608	1446,621	533,7577	0,6986242	0,4940509	525,1309	3,460592	0	2282,348	519,1477	0,5406153	0,5081776	536,3336	3,567611	0	46	1864	526						Untertest1.avi	0	880	547	72	111	1753	417	150	0	Content		1792	415	26787788	1159175585
26805	08:55:20.866	00:00:26.804	1609	1436,629	528,7994	0,6973816	0,49448	525,0221	3,415347	0	2258,191	505,5015	0,5393546	0,5096005	536,9953	3,587421	0	46	1847	517						Untertest1.avi	0	880	547	72	111	1753	417	150	0	Content		1775	406	26804535	1159192332
26821	08:55:20.882	00:00:26.821	1610	1433,168	540,8651	0,6961599	0,4949523	524,9419	3,435671	0	1935,41	542,2485	0,537626	0,5108842	536,9147	3,428302	0	46	1684	542						Untertest1.avi	0	880	547	72	111	1753	417	150	0	Content		1612	431	26821160	1159208957
26838	08:55:20.899	00:00:26.837	1611	1454,172	536,8541	0,6950605	0,4951228	524,8427	3,441157	0	2293,401	508,2345	0,5372614	0,5120859	536,1915	3,584926	0	46	1874	523						Untertest1.avi	0	880	547	72	111	1753	417	150	0	Content		1802	412	26837783	1159225580
26854	08:55:20.915	00:00:26.854	1612	1455,46	543,517	0,6939123	0,4948892	524,5484	3,465335	0	2322,316	516,3751	0,5362402	0,5130544	536,3768	3,585305	0	46	1889	530						Untertest1.avi	0	880	547	72	111	1753	417	150	0	Content		1817	419	26854405	1159242202
26871	08:55:20.932	00:00:26.871	1613	1428,204	537,6071	0,6926142	0,494548	524,9061	3,467791	0	2125,447	516,7397	0,5348494	0,5140386	536,9638	3,502001	0	46	1777	527						Untertest1.avi	0	880	547	72	111	1753	417	150	0	Content		1705	416	26871157	1159258954
26888	08:55:20.949	00:00:26.887	1614	1441,577	535,9119	0,6912612	0,4937643	524,7151	3,460954	0	2254,919	521,0986	0,5338966	0,5146135	536,311	3,549742	0	46	1848	529						Untertest1.avi	0	880	547	72	111	1753	417	150	0	Content		1776	418	26887780	1159275577
26904	08:55:20.965	00:00:26.904	1615	1432,098	536,1223	0,6898165	0,4931055	524,5788	3,458965	0	2055,1	539,2058	0,5322958	0,5155894	537,0806	3,487842	0	46	1744	538						Untertest1.avi	0	880	547	72	111	1753	417	150	0	Content		1672	427	26904406	1159292203
26921	08:55:20.982	00:00:26.921	1616	1357,88	552,0903	0,6907915	0,4930395	505,4746	3,329451	0	1512,794	640,5657	0,5541403	0,5173473	434,4789	2,773681	0	47	1435	596						Untertest1.avi	0	880	547	72	111	1369	485	133	0	Content		1363	485	26921073	1159308870
26938	08:55:20.999	00:00:26.937	1617	1421,036	537,4657	0,687613	0,4916149	526,7366	3,497538	0	1453,191	653,7938	0,5048695	0,5179788	434,5677	2,77641	0	47	1437	596						Untertest1.avi	0	880	547	72	111	1369	485	133	0	Content		1365	485	26937696	1159325493
26954	08:55:21.015	00:00:26.954	1618	1384,953	559,9213	0,6879996	0,4921148	505,2491	3,301454	0	1482,685	655,2126	0,5522708	0,5196878	432,6422	2,749382	0	47	1434	608						Untertest1.avi	0	880	547	72	111	1369	485	133	0	Content		1362	497	26954317	1159342114
26971	08:55:21.032	00:00:26.971	1619	1437,056	543,3612	0,6860827	0,4908084	530,599	3,522688	0	1473,653	647,1855	0,5024013	0,5203248	433,6475	2,741676	0	47	1455	595						Untertest1.avi	0	880	547	72	111	1369	485	133	0	Content		1383	484	26971067	1159358864
26988	08:55:21.049	00:00:26.987	1620	1373,375	559,5338	0,6857433	0,4912848	504,8896	3,285211	0	1569,091	636,0161	0,5449733	0,5213861	452,7331	2,882081	0	47	1471	598						Untertest1.avi	0	880	547	72	111	1369	485	133	0	Content		1399	487	26987691	1159375488
27004	08:55:21.065	00:00:27.004	1621	1435,205	550,1226	0,6831552	0,4898864	526,2429	3,473818	0	1454,87	655,4481	0,5008732	0,5215999	433,3746	2,751133	0	47	1445	603						Untertest1.avi	0	880	547	72	111	1369	485	133	0	Content		1373	492	27004314	1159392111
27021	08:55:21.082	00:00:27.020	1622	1388,794	549,1062	0,6846356	0,4901956	505,0568	3,315983	0	1502,122	638,431	0,5499628	0,5221933	430,7651	2,74375	0	47	1445	594						Untertest1.avi	0	880	547	72	111	1369	485	133	0	Content		1373	483	27020939	1159408736
27038	08:55:21.099	00:00:27.037	1623	1431,133	545,7891	0,6809526	0,4887952	519,4228	3,433368	0	1449,984	636,2423	0,5007948	0,5217215	433,9517	2,764346	0	47	1441	591						Untertest1.avi	0	880	547	72	111	1369	485	133	0	Content		1369	480	27037686	1159425483
27054	08:55:21.115	00:00:27.054	1624	-1024	-768	-1	-1	-1	-1	4	-1024	-768	-1	-1	-1	-1	4	48	0	0						Untertest1.avi	0	880	547	72	111	1712	426	217	0	Content		-72	-111	27054343	1159442140
27071	08:55:21.132	00:00:27.071	1625	-1024	-768	-1	-1	-1	-1	4	-1024	-768	-1	-1	-1	-1	4	48	0	0						Untertest1.avi	0	880	547	72	111	1712	426	217	0	Content		-72	-111	27071010	1159458807
27088	08:55:21.149	00:00:27.087	1626	1453,838	531,4708	0,6843594	0,4885148	522,4527	3,456295	0	2426,312	477,4782	0,5280426	0,5203148	535,3776	3,633706	0	48	1940	504						Untertest1.avi	0	880	547	72	111	1712	426	217	0	Content		1868	393	27087634	1159475431
27104	08:55:21.165	00:00:27.104	1627	1432,761	539,78	0,6855056	0,4882923	522,2231	3,491044	0	1922,598	548,1492	0,5281468	0,5196797	535,5154	3,498731	0	48	1678	544						Untertest1.avi	0	880	547	72	111	1712	426	217	0	Content		1606	433	27104261	1159492058
27121	08:55:21.182	00:00:27.120	1628	1441,771	534,2903	0,6866825	0,4880748	521,8137	3,503694	0	1938,995	549,7791	0,5291911	0,5191306	535,3244	3,4543	0	48	1690	542						Untertest1.avi	0	880	547	72	111	1712	426	217	0	Content		1618	431	27120883	1159508680
27138	08:55:21.199	00:00:27.137	1629	1449,729	526,7939	0,6877796	0,4878376	521,3316	3,483337	0	2118,413	546,6183	0,5306093	0,5185412	534,3683	3,533575	0	48	1784	537						Untertest1.avi	0	880	547	72	111	1712	426	217	0	Content		1712	426	27137633	1159525430
27154	08:55:21.215	00:00:27.154	1630	1423,204	530,3717	0,6887113	0,4873244	521,0817	3,494013	0	2070,839	522,3195	0,5313737	0,5178459	534,1376	3,531833	0	48	1747	526						Untertest1.avi	0	880	547	72	111	1712	426	217	0	Content		1675	415	27154252	1159542049
27171	08:55:21.232	00:00:27.170	1631	1429,619	534,7571	0,6895184	0,4866468	520,8094	3,517981	0	2371,126	500,095	0,5324835	0,5170829	533,8622	3,651728	0	48	1900	517						Untertest1.avi	0	880	547	72	111	1712	426	217	0	Content		1828	406	27170877	1159558674
27188	08:55:21.249	00:00:27.187	1632	1433,803	538,5971	0,690167	0,4859021	520,5408	3,525861	0	2307,349	529,5239	0,533052	0,5163202	533,0164	3,598499	0	48	1871	534						Untertest1.avi	0	880	547	72	111	1712	426	217	0	Content		1799	423	27187624	1159575421
27204	08:55:21.265	00:00:27.204	1633	1452,232	533,7655	0,6906113	0,4851769	520,1837	3,494022	0	2248,292	524,6227	0,5334106	0,5158976	533,2438	3,649793	0	48	1850	529						Untertest1.avi	0	880	547	72	111	1712	426	217	0	Content		1778	418	27204250	1159592047
27221	08:55:21.282	00:00:27.220	1634	1434,996	526,4395	0,6907519	0,4845631	519,8624	3,496649	0	2292,829	519,9704	0,5336147	0,5155517	532,5557	3,601435	0	48	1864	523						Untertest1.avi	0	880	547	72	111	1712	426	217	0	Content		1792	412	27220873	1159608670
27237	08:55:21.298	00:00:27.237	1635	1425,362	535,4738	0,6905138	0,4840506	519,7296	3,552891	0	2076,896	546,8802	0,5331564	0,5155982	532,9218	3,538943	0	48	1751	541						Untertest1.avi	0	880	547	72	111	1712	426	217	0	Content		1679	430	27237498	1159625295
27254	08:55:21.315	00:00:27.254	1636	1465,043	536,5208	0,6899565	0,4837617	519,4539	3,522853	0	-1024	-768	-1	-1	-1	-1	4	48	1465	537						Untertest1.avi	0	880	547	72	111	1712	426	217	0	Content		1393	426	27254245	1159642042
27271	08:55:21.332	00:00:27.270	1637	1852,685	561,8048	0,689004	0,4845341	521,1021	3,591144	0	2692,212	584,6882	0,5322651	0,5173331	534,8012	3,679839	0	49	2272	573						Untertest1.avi	0	880	547	72	111	2149	559	100	0	Content		2200	462	27270871	1159658668
27287	08:55:21.348	00:00:27.287	1638	2697,206	557,7625	0,688037	0,4850994	517,9769	3,781378	0	1643,208	707,4987	0,497695	0,5195452	404,8557	2,6065	0	49	2170	633						Untertest1.avi	0	880	547	72	111	2149	559	100	0	Content		2098	522	27287494	1159675291
27304	08:55:21.365	00:00:27.304	1639	-1024	-768	-1	-1	-1	-1	4	2736,584	688,9816	0,5233062	0,5210807	507,6529	3,423187	0	49	2737	689						Untertest1.avi	0	880	547	72	111	2149	559	100	0	Content		2665	578	27304118	1159691915
27321	08:55:21.382	00:00:27.320	1640	-1024	-768	-1	-1	-1	-1	4	2033,105	670,4645	0,5589494	0,5227024	718,3614	2,863561	0	49	2033	670						Untertest1.avi	0	880	547	72	111	2149	559	100	0	Content		1961	559	27320866	1159708663
27337	08:55:21.398	00:00:27.337	1641	-1024	-768	-1	-1	-1	-1	4	-1024	-768	-1	-1	-1	-1	4	49	0	0						Untertest1.avi	0	880	547	72	111	2149	559	100	0	Content		-72	-111	27337489	1159725286
27354	08:55:21.415	00:00:27.354	1642	6162,63	1004,992	0,677418	0,4872832	517,9816	4,084325	0	-1024	-768	-1	-1	-1	-1	4	49	6163	1005						Untertest1.avi	0	880	547	72	111	2149	559	100	0	Content		6091	894	27354113	1159741910
27371	08:55:21.432	00:00:27.370	1643	-1024	-768	-1	-1	-1	-1	4	-1024	-768	-1	-1	-1	-1	4		0	0						Untertest1.avi	0	880	547	72	111				0	Content		-72	-111	27370738	1159758535
27387	08:55:21.448	00:00:27.387	1644	-1024	-768	-1	-1	-1	-1	4	-1024	-768	-1	-1	-1	-1	4		0	0						Untertest1.avi	0	880	547	72	111				0	Content		-72	-111	27387486	1159775283
27404	08:55:21.465	00:00:27.404	1645	-1024	-768	-1	-1	-1	-1	4	-1024	-768	-1	-1	-1	-1	4		0	0						Untertest1.avi	0	880	547	72	111				0	Content		-72	-111	27404109	1159791906
27421	08:55:21.482	00:00:27.420	1646	-1024	-768	-1	-1	-1	-1	4	-1024	-768	-1	-1	-1	-1	4		0	0						Untertest1.avi	0	880	547	72	111				0	Content		-72	-111	27420731	1159808528
27437	08:55:21.498	00:00:27.437	1647	-1024	-768	-1	-1	-1	-1	4	-1024	-768	-1	-1	-1	-1	4		0	0						Untertest1.avi	0	880	547	72	111				0	Content		-72	-111	27437371	1159825168
27454	08:55:21.515	00:00:27.454	1648	-1024	-768	-1	-1	-1	-1	4	-1024	-768	-1	-1	-1	-1	4		0	0						Untertest1.avi	0	880	547	72	111				0	Content		-72	-111	27454103	1159841900
27471	08:55:21.532	00:00:27.470	1649	-1024	-768	-1	-1	-1	-1	4	-1024	-768	-1	-1	-1	-1	4		0	0						Untertest1.avi	0	880	547	72	111				0	Content		-72	-111	27470724	1159858521
27487	08:55:21.548	00:00:27.487	1650	-1024	-768	-1	-1	-1	-1	4	-1024	-768	-1	-1	-1	-1	4		0	0						Untertest1.avi	0	880	547	72	111				0	Content		-72	-111	27487359	1159875156
27504	08:55:21.565	00:00:27.503	1651	-1024	-768	-1	-1	-1	-1	4	-1024	-768	-1	-1	-1	-1	4		0	0						Untertest1.avi	0	880	547	72	111				0	Content		-72	-111	27503972	1159891769
27521	08:55:21.582	00:00:27.520	1652	-1024	-768	-1	-1	-1	-1	4	-1024	-768	-1	-1	-1	-1	4		0	0						Untertest1.avi	0	880	547	72	111				0	Content		-72	-111	27520717	1159908514
27537	08:55:21.598	00:00:27.537	1653	-1024	-768	-1	-1	-1	-1	4	-1024	-768	-1	-1	-1	-1	4		0	0						Untertest1.avi	0	880	547	72	111				0	Content		-72	-111	27537353	1159925150
27554	08:55:21.615	00:00:27.553	1654	-1024	-768	-1	-1	-1	-1	4	-1024	-768	-1	-1	-1	-1	4		0	0						Untertest1.avi	0	880	547	72	111				0	Content		-72	-111	27553963	1159941760
27571	08:55:21.632	00:00:27.570	1655	-1024	-768	-1	-1	-1	-1	4	-1024	-768	-1	-1	-1	-1	4		0	0						Untertest1.avi	0	880	547	72	111				0	Content		-72	-111	27570588	1159958385
27587	08:55:21.648	00:00:27.587	1656	-1024	-768	-1	-1	-1	-1	4	-1024	-768	-1	-1	-1	-1	4		0	0						Untertest1.avi	0	880	547	72	111				0	Content		-72	-111	27587347	1159975144
27604	08:55:21.665	00:00:27.603	1657	-1024	-768	-1	-1	-1	-1	4	-1024	-768	-1	-1	-1	-1	4		0	0						Untertest1.avi	0	880	547	72	111				0	Content		-72	-111	27603959	1159991756
27621	08:55:21.682	00:00:27.620	1658	-1024	-768	-1	-1	-1	-1	4	-1024	-768	-1	-1	-1	-1	4		0	0						Untertest1.avi	0	880	547	72	111				0	Content		-72	-111	27620583	1160008380
27637	08:55:21.698	00:00:27.637	1659	-1024	-768	-1	-1	-1	-1	4	-1024	-768	-1	-1	-1	-1	4		0	0						Untertest1.avi	0	880	547	72	111				0	Content		-72	-111	27637206	1160025003
27654	08:55:21.715	00:00:27.653	1660	-1024	-768	-1	-1	-1	-1	4	-1024	-768	-1	-1	-1	-1	4		0	0						Untertest1.avi	0	880	547	72	111				0	Content		-72	-111	27653953	1160041750
27671	08:55:21.732	00:00:27.670	1661	-1024	-768	-1	-1	-1	-1	4	-1024	-768	-1	-1	-1	-1	4		0	0						Untertest1.avi	0	880	547	72	111				0	Content		-72	-111	27670578	1160058375
27687	08:55:21.748	00:00:27.687	1662	-1024	-768	-1	-1	-1	-1	4	-1024	-768	-1	-1	-1	-1	4		0	0						Untertest1.avi	0	880	547	72	111				0	Content		-72	-111	27687342	1160075139
27704	08:55:21.765	00:00:27.703	1663	-1024	-768	-1	-1	-1	-1	4	-1024	-768	-1	-1	-1	-1	4		0	0						Untertest1.avi	0	880	547	72	111				0	Content		-72	-111	27703947	1160091744
27721	08:55:21.782	00:00:27.720	1664	-1024	-768	-1	-1	-1	-1	4	-1024	-768	-1	-1	-1	-1	4		0	0						Untertest1.avi	0	880	547	72	111				0	Content		-72	-111	27720572	1160108369
27737	08:55:21.798	00:00:27.737	1665	-1024	-768	-1	-1	-1	-1	4	-1024	-768	-1	-1	-1	-1	4		0	0						Untertest1.avi	0	880	547	72	111				0	Content		-72	-111	27737196	1160124993
27754	08:55:21.815	00:00:27.753	1666	-1024	-768	-1	-1	-1	-1	4	-1024	-768	-1	-1	-1	-1	4		0	0						Untertest1.avi	0	880	547	72	111				0	Content		-72	-111	27753863	1160141660
27770	08:55:21.831	00:00:27.770	1667	-1024	-768	-1	-1	-1	-1	4	-1024	-768	-1	-1	-1	-1	4		0	0						Untertest1.avi	0	880	547	72	111				0	Content		-72	-111	27770440	1160158237
27788	08:55:21.849	00:00:27.787	1668	-1024	-768	-1	-1	-1	-1	4	-1024	-768	-1	-1	-1	-1	4		0	0						Untertest1.avi	0	880	547	72	111				0	Content		-72	-111	27787634	1160175431
27805	08:55:21.866	00:00:27.805	1669	-1024	-768	-1	-1	-1	-1	4	-1024	-768	-1	-1	-1	-1	4		0	0						Untertest1.avi	0	880	547	72	111				0	Content		-72	-111	27805009	1160192806
27822	08:55:21.883	00:00:27.822	1670	-1024	-768	-1	-1	-1	-1	4	-1024	-768	-1	-1	-1	-1	4		0	0						Untertest1.avi	0	880	547	72	111				0	Content		-72	-111	27822378	1160210175
27837	08:55:21.898	00:00:27.837	1671	-1024	-768	-1	-1	-1	-1	4	-1024	-768	-1	-1	-1	-1	4		0	0						Untertest1.avi	0	880	547	72	111				0	Content		-72	-111	27837182	1160224979
27854	08:55:21.915	00:00:27.853	1672	-1024	-768	-1	-1	-1	-1	4	-1024	-768	-1	-1	-1	-1	4		0	0						Untertest1.avi	0	880	547	72	111				0	Content		-72	-111	27853803	1160241600
27871	08:55:21.932	00:00:27.870	1673	-1024	-768	-1	-1	-1	-1	4	-1024	-768	-1	-1	-1	-1	4		0	0						Untertest1.avi	0	880	547	72	111				0	Content		-72	-111	27870552	1160258349
27887	08:55:21.948	00:00:27.887	1674	-1024	-768	-1	-1	-1	-1	4	-1024	-768	-1	-1	-1	-1	4		0	0						Untertest1.avi	0	880	547	72	111				0	Content		-72	-111	27887172	1160274969
27904	08:55:21.965	00:00:27.903	1675	-1024	-768	-1	-1	-1	-1	4	-1024	-768	-1	-1	-1	-1	4		0	0						Untertest1.avi	0	880	547	72	111				0	Content		-72	-111	27903797	1160291594
27920	08:55:21.981	00:00:27.920	1676	-1024	-768	-1	-1	-1	-1	4	-1024	-768	-1	-1	-1	-1	4		0	0						Untertest1.avi	0	880	547	72	111				0	Content		-72	-111	27920464	1160308261
27937	08:55:21.998	00:00:27.937	1677	-1024	-768	-1	-1	-1	-1	4	-1024	-768	-1	-1	-1	-1	4		0	0						Untertest1.avi	0	880	547	72	111				0	Content		-72	-111	27937043	1160324840
27954	08:55:22.015	00:00:27.954	1678	-1024	-768	-1	-1	-1	-1	4	-1024	-768	-1	-1	-1	-1	4		0	0						Untertest1.avi	0	880	547	72	111				0	Content		-72	-111	27954238	1160342035
27972	08:55:22.033	00:00:27.971	1679	-1024	-768	-1	-1	-1	-1	4	-1024	-768	-1	-1	-1	-1	4		0	0						Untertest1.avi	0	880	547	72	111				0	Content		-72	-111	27971609	1160359406
27989	08:55:22.050	00:00:27.988	1680	-1024	-768	-1	-1	-1	-1	4	-1024	-768	-1	-1	-1	-1	4		0	0						Untertest1.avi	0	880	547	72	111				0	Content		-72	-111	27988856	1160376653
28004	08:55:22.065	00:00:28.003	1681	-1024	-768	-1	-1	-1	-1	4	-1024	-768	-1	-1	-1	-1	4		0	0						Untertest1.avi	0	880	547	72	111				0	Content		-72	-111	28003659	1160391456
28020	08:55:22.081	00:00:28.020	1682	-1024	-768	-1	-1	-1	-1	4	-1024	-768	-1	-1	-1	-1	4		0	0						Untertest1.avi	0	880	547	72	111				0	Content		-72	-111	28020406	1160408203
28037	08:55:22.098	00:00:28.037	1683	-1024	-768	-1	-1	-1	-1	4	-1024	-768	-1	-1	-1	-1	4		0	0						Untertest1.avi	0	880	547	72	111				0	Content		-72	-111	28037029	1160424826
28054	08:55:22.115	00:00:28.053	1684	-1024	-768	-1	-1	-1	-1	4	-1024	-768	-1	-1	-1	-1	4		0	0						Untertest1.avi	0	880	547	72	111				0	Content		-72	-111	28053651	1160441448
28070	08:55:22.131	00:00:28.070	1685	-1024	-768	-1	-1	-1	-1	4	-1024	-768	-1	-1	-1	-1	4		0	0						Untertest1.avi	0	880	547	72	111				0	Content		-72	-111	28070268	1160458065
28087	08:55:22.148	00:00:28.086	1686	-1024	-768	-1	-1	-1	-1	4	-1024	-768	-1	-1	-1	-1	4		0	0						Untertest1.avi	0	880	547	72	111				0	Content		-72	-111	28086935	1160474732
28104	08:55:22.165	00:00:28.103	1687	-1024	-768	-1	-1	-1	-1	4	-1024	-768	-1	-1	-1	-1	4		0	0						Untertest1.avi	0	880	547	72	111				0	Content		-72	-111	28103642	1160491439
28121	08:55:22.182	00:00:28.120	1688	-1024	-768	-1	-1	-1	-1	4	-1024	-768	-1	-1	-1	-1	4		0	0						Untertest1.avi	0	880	547	72	111				0	Content		-72	-111	28120711	1160508508
28138	08:55:22.199	00:00:28.138	1689	-1024	-768	-1	-1	-1	-1	4	-1024	-768	-1	-1	-1	-1	4		0	0						Untertest1.avi	0	880	547	72	111				0	Content		-72	-111	28138085	1160525882
28155	08:55:22.216	00:00:28.155	1690	-1024	-768	-1	-1	-1	-1	4	-1024	-768	-1	-1	-1	-1	4		0	0						Untertest1.avi	0	880	547	72	111				0	Content		-72	-111	28155456	1160543253
28170	08:55:22.231	00:00:28.170	1691	-1024	-768	-1	-1	-1	-1	4	-1024	-768	-1	-1	-1	-1	4		0	0						Untertest1.avi	0	880	547	72	111				0	Content		-72	-111	28170269	1160558066
28187	08:55:22.248	00:00:28.186	1692	-1024	-768	-1	-1	-1	-1	4	-1024	-768	-1	-1	-1	-1	4		0	0						Untertest1.avi	0	880	547	72	111				0	Content		-72	-111	28186883	1160574680
28204	08:55:22.265	00:00:28.203	1693	-1024	-768	-1	-1	-1	-1	4	-1024	-768	-1	-1	-1	-1	4		0	0						Untertest1.avi	0	880	547	72	111				0	Content		-72	-111	28203630	1160591427
28220	08:55:22.281	00:00:28.220	1694	-1024	-768	-1	-1	-1	-1	4	-1024	-768	-1	-1	-1	-1	4		0	0						Untertest1.avi	0	880	547	72	111				0	Content		-72	-111	28220260	1160608057
28237	08:55:22.298	00:00:28.236	1695	-1024	-768	-1	-1	-1	-1	4	-1024	-768	-1	-1	-1	-1	4		0	0						Untertest1.avi	0	880	547	72	111				0	Content		-72	-111	28236873	1160624670
28253	08:55:22.314	00:00:28.253	1696	-1024	-768	-1	-1	-1	-1	4	-1024	-768	-1	-1	-1	-1	4		0	0						Untertest1.avi	0	880	547	72	111				0	Content		-72	-111	28253494	1160641291
28271	08:55:22.332	00:00:28.270	1697	-1024	-768	-1	-1	-1	-1	4	-1024	-768	-1	-1	-1	-1	4		0	0						Untertest1.avi	0	880	547	72	111				0	Content		-72	-111	28270689	1160658486
28288	08:55:22.349	00:00:28.287	1698	-1024	-768	-1	-1	-1	-1	4	-1024	-768	-1	-1	-1	-1	4		0	0						Untertest1.avi	0	880	547	72	111				0	Content		-72	-111	28287938	1160675735
28305	08:55:22.366	00:00:28.305	1699	-1024	-768	-1	-1	-1	-1	4	-1024	-768	-1	-1	-1	-1	4		0	0						Untertest1.avi	0	880	547	72	111				0	Content		-72	-111	28305308	1160693105
28320	08:55:22.381	00:00:28.320	1700	-1024	-768	-1	-1	-1	-1	4	-1024	-768	-1	-1	-1	-1	4		0	0						Untertest1.avi	0	880	547	72	111				0	Content		-72	-111	28320110	1160707907
28337	08:55:22.398	00:00:28.336	1701	-1024	-768	-1	-1	-1	-1	4	-1024	-768	-1	-1	-1	-1	4		0	0						Untertest1.avi	0	880	547	72	111				0	Content		-72	-111	28336731	1160724528
28353	08:55:22.414	00:00:28.353	1702	-1024	-768	-1	-1	-1	-1	4	-1024	-768	-1	-1	-1	-1	4		0	0						Untertest1.avi	0	880	547	72	111				0	Content		-72	-111	28353477	1160741274
28370	08:55:22.431	00:00:28.370	1703	-1024	-768	-1	-1	-1	-1	4	-1024	-768	-1	-1	-1	-1	4		0	0						Untertest1.avi	0	880	547	72	111				0	Content		-72	-111	28370096	1160757893
28387	08:55:22.448	00:00:28.386	1704	-1024	-768	-1	-1	-1	-1	4	-1024	-768	-1	-1	-1	-1	4		0	0						Untertest1.avi	0	880	547	72	111				0	Content		-72	-111	28386720	1160774517
28403	08:55:22.464	00:00:28.403	1705	-1024	-768	-1	-1	-1	-1	4	-1024	-768	-1	-1	-1	-1	4		0	0						Untertest1.avi	0	880	547	72	111				0	Content		-72	-111	28403342	1160791139
28421	08:55:22.482	00:00:28.420	1706	-1024	-768	-1	-1	-1	-1	4	-1024	-768	-1	-1	-1	-1	4		0	0						Untertest1.avi	0	880	547	72	111				0	Content		-72	-111	28420537	1160808334
28438	08:55:22.499	00:00:28.437	1707	-1024	-768	-1	-1	-1	-1	4	-1024	-768	-1	-1	-1	-1	4		0	0						Untertest1.avi	0	880	547	72	111				0	Content		-72	-111	28437907	1160825704
28455	08:55:22.516	00:00:28.455	1708	-1024	-768	-1	-1	-1	-1	4	-1024	-768	-1	-1	-1	-1	4		0	0						Untertest1.avi	0	880	547	72	111				0	Content		-72	-111	28455154	1160842951
28470	08:55:22.531	00:00:28.469	1709	-1024	-768	-1	-1	-1	-1	4	-1024	-768	-1	-1	-1	-1	4		0	0						Untertest1.avi	0	880	547	72	111				0	Content		-72	-111	28469957	1160857754
28487	08:55:22.548	00:00:28.486	1710	-1024	-768	-1	-1	-1	-1	4	-1024	-768	-1	-1	-1	-1	4		0	0						Untertest1.avi	0	880	547	72	111				0	Content		-72	-111	28486703	1160874500
28503	08:55:22.564	00:00:28.503	1711	-1024	-768	-1	-1	-1	-1	4	-1024	-768	-1	-1	-1	-1	4		0	0						Untertest1.avi	0	880	547	72	111				0	Content		-72	-111	28503324	1160891121
28520	08:55:22.581	00:00:28.519	1712	-1024	-768	-1	-1	-1	-1	4	-1024	-768	-1	-1	-1	-1	4		0	0						Untertest1.avi	0	880	547	72	111				0	Content		-72	-111	28519948	1160907745
28537	08:55:22.598	00:00:28.536	1713	-1024	-768	-1	-1	-1	-1	4	-1024	-768	-1	-1	-1	-1	4		0	0						Untertest1.avi	0	880	547	72	111				0	Content		-72	-111	28536571	1160924368
28553	08:55:22.614	00:00:28.553	1714	-1024	-768	-1	-1	-1	-1	4	-1024	-768	-1	-1	-1	-1	4		0	0						Untertest1.avi	0	880	547	72	111				0	Content		-72	-111	28553199	1160940996
28570	08:55:22.631	00:00:28.570	1715	-1024	-768	-1	-1	-1	-1	4	-1024	-768	-1	-1	-1	-1	4		0	0						Untertest1.avi	0	880	547	72	111				0	Content		-72	-111	28570388	1160958185
28588	08:55:22.649	00:00:28.587	1716	-1024	-768	-1	-1	-1	-1	4	-1024	-768	-1	-1	-1	-1	4		0	0						Untertest1.avi	0	880	547	72	111				0	Content		-72	-111	28587773	1160975570
28605	08:55:22.666	00:00:28.605	1717	-1024	-768	-1	-1	-1	-1	4	-1024	-768	-1	-1	-1	-1	4		0	0						Untertest1.avi	0	880	547	72	111				0	Content		-72	-111	28605147	1160992944
28620	08:55:22.681	00:00:28.619	1718	-1024	-768	-1	-1	-1	-1	4	-1024	-768	-1	-1	-1	-1	4		0	0						Untertest1.avi	0	880	547	72	111				0	Content		-72	-111	28619935	1161007732
28637	08:55:22.698	00:00:28.636	1719	-1024	-768	-1	-1	-1	-1	4	-1024	-768	-1	-1	-1	-1	4		0	0						Untertest1.avi	0	880	547	72	111				0	Content		-72	-111	28636559	1161024356
28653	08:55:22.714	00:00:28.653	1720	-1024	-768	-1	-1	-1	-1	4	-1024	-768	-1	-1	-1	-1	4		0	0						Untertest1.avi	0	880	547	72	111				0	Content		-72	-111	28653303	1161041100
28670	08:55:22.731	00:00:28.669	1721	-1024	-768	-1	-1	-1	-1	4	-1024	-768	-1	-1	-1	-1	4		0	0						Untertest1.avi	0	880	547	72	111				0	Content		-72	-111	28669928	1161057725
28687	08:55:22.748	00:00:28.686	1722	-1024	-768	-1	-1	-1	-1	4	-1024	-768	-1	-1	-1	-1	4		0	0						Untertest1.avi	0	880	547	72	111				0	Content		-72	-111	28686551	1161074348
28703	08:55:22.764	00:00:28.703	1723	-1024	-768	-1	-1	-1	-1	4	-1024	-768	-1	-1	-1	-1	4		0	0						Untertest1.avi	0	880	547	72	111				0	Content		-72	-111	28703174	1161090971
28720	08:55:22.781	00:00:28.720	1724	-1024	-768	-1	-1	-1	-1	4	-1024	-768	-1	-1	-1	-1	4		0	0						Untertest1.avi	0	880	547	72	111				0	Content		-72	-111	28720366	1161108163
28738	08:55:22.799	00:00:28.737	1725	-1024	-768	-1	-1	-1	-1	4	-1024	-768	-1	-1	-1	-1	4		0	0						Untertest1.avi	0	880	547	72	111				0	Content		-72	-111	28737612	1161125409
28755	08:55:22.816	00:00:28.754	1726	-1024	-768	-1	-1	-1	-1	4	-1024	-768	-1	-1	-1	-1	4		0	0						Untertest1.avi	0	880	547	72	111				0	Content		-72	-111	28754875	1161142672
28770	08:55:22.831	00:00:28.769	1727	-1024	-768	-1	-1	-1	-1	4	-1024	-768	-1	-1	-1	-1	4		0	0						Untertest1.avi	0	880	547	72	111				0	Content		-72	-111	28769789	1161157586
28786	08:55:22.847	00:00:28.786	1728	-1024	-768	-1	-1	-1	-1	4	-1024	-768	-1	-1	-1	-1	4		0	0						Untertest1.avi	0	880	547	72	111				0	Content		-72	-111	28786414	1161174211
28803	08:55:22.864	00:00:28.803	1729	-1024	-768	-1	-1	-1	-1	4	-1024	-768	-1	-1	-1	-1	4		0	0						Untertest1.avi	0	880	547	72	111				0	Content		-72	-111	28803159	1161190956
28820	08:55:22.881	00:00:28.819	1730	-1024	-768	-1	-1	-1	-1	4	-1024	-768	-1	-1	-1	-1	4		0	0						Untertest1.avi	0	880	547	72	111				0	Content		-72	-111	28819779	1161207576
28836	08:55:22.897	00:00:28.836	1731	-1024	-768	-1	-1	-1	-1	4	-1024	-768	-1	-1	-1	-1	4		0	0						Untertest1.avi	0	880	547	72	111				0	Content		-72	-111	28836401	1161224198
28853	08:55:22.914	00:00:28.853	1732	-1024	-768	-1	-1	-1	-1	4	-1024	-768	-1	-1	-1	-1	4		0	0						Untertest1.avi	0	880	547	72	111				0	Content		-72	-111	28853025	1161240822
28870	08:55:22.931	00:00:28.870	1733	-1024	-768	-1	-1	-1	-1	4	-1024	-768	-1	-1	-1	-1	4		0	0						Untertest1.avi	0	880	547	72	111				0	Content		-72	-111	28870220	1161258017
28888	08:55:22.949	00:00:28.887	1734	-1024	-768	-1	-1	-1	-1	4	-1024	-768	-1	-1	-1	-1	4		0	0						Untertest1.avi	0	880	547	72	111				0	Content		-72	-111	28887593	1161275390
28905	08:55:22.966	00:00:28.904	1735	-1024	-768	-1	-1	-1	-1	4	-1024	-768	-1	-1	-1	-1	4		0	0						Untertest1.avi	0	880	547	72	111				0	Content		-72	-111	28904838	1161292635
28920	08:55:22.981	00:00:28.919	1736	-1024	-768	-1	-1	-1	-1	4	-1024	-768	-1	-1	-1	-1	4		0	0						Untertest1.avi	0	880	547	72	111				0	Content		-72	-111	28919641	1161307438
28936	08:55:22.997	00:00:28.936	1737	-1024	-768	-1	-1	-1	-1	4	-1024	-768	-1	-1	-1	-1	4		0	0						Untertest1.avi	0	880	547	72	111				0	Content		-72	-111	28936390	1161324187
28953	08:55:23.014	00:00:28.953	1738	-1024	-768	-1	-1	-1	-1	4	-1024	-768	-1	-1	-1	-1	4		0	0						Untertest1.avi	0	880	547	72	111				0	Content		-72	-111	28953016	1161340813
28970	08:55:23.031	00:00:28.969	1739	-1024	-768	-1	-1	-1	-1	4	-1024	-768	-1	-1	-1	-1	4		0	0						Untertest1.avi	0	880	547	72	111				0	Content		-72	-111	28969762	1161357559
28986	08:55:23.047	00:00:28.986	1740	-1024	-768	-1	-1	-1	-1	4	-1024	-768	-1	-1	-1	-1	4		0	0						Untertest1.avi	0	880	547	72	111				0	Content		-72	-111	28986260	1161374057
29003	08:55:23.064	00:00:29.002	1741	-1024	-768	-1	-1	-1	-1	4	-1024	-768	-1	-1	-1	-1	4		0	0						Untertest1.avi	0	880	547	72	111				0	Content		-72	-111	29002882	1161390679
29020	08:55:23.081	00:00:29.020	1742	-1024	-768	-1	-1	-1	-1	4	-1024	-768	-1	-1	-1	-1	4		0	0						Untertest1.avi	0	880	547	72	111				0	Content		-72	-111	29020087	1161407884
29037	08:55:23.098	00:00:29.037	1743	-1024	-768	-1	-1	-1	-1	4	-1024	-768	-1	-1	-1	-1	4		0	0						Untertest1.avi	0	880	547	72	111				0	Content		-72	-111	29037448	1161425245
29055	08:55:23.116	00:00:29.054	1744	-1024	-768	-1	-1	-1	-1	4	-1024	-768	-1	-1	-1	-1	4		0	0						Untertest1.avi	0	880	547	72	111				0	Content		-72	-111	29054693	1161442490
29070	08:55:23.131	00:00:29.069	1745	-1024	-768	-1	-1	-1	-1	4	-1024	-768	-1	-1	-1	-1	4		0	0						Untertest1.avi	0	880	547	72	111				0	Content		-72	-111	29069619	1161457416
29086	08:55:23.147	00:00:29.086	1746	-1024	-768	-1	-1	-1	-1	4	-1024	-768	-1	-1	-1	-1	4		0	0						Untertest1.avi	0	880	547	72	111				0	Content		-72	-111	29086242	1161474039
29103	08:55:23.164	00:00:29.102	1747	-1024	-768	-1	-1	-1	-1	4	-1024	-768	-1	-1	-1	-1	4		0	0						Untertest1.avi	0	880	547	72	111				0	Content		-72	-111	29102989	1161490786
29120	08:55:23.181	00:00:29.119	1748	-1024	-768	-1	-1	-1	-1	4	-1024	-768	-1	-1	-1	-1	4		0	0						Untertest1.avi	0	880	547	72	111				0	Content		-72	-111	29119612	1161507409
29136	08:55:23.197	00:00:29.136	1749	-1024	-768	-1	-1	-1	-1	4	-1024	-768	-1	-1	-1	-1	4		0	0						Untertest1.avi	0	880	547	72	111				0	Content		-72	-111	29136234	1161524031
29153	08:55:23.214	00:00:29.152	1750	-1024	-768	-1	-1	-1	-1	4	-1024	-768	-1	-1	-1	-1	4		0	0						Untertest1.avi	0	880	547	72	111				0	Content		-72	-111	29152860	1161540657
29170	08:55:23.231	00:00:29.169	1751	-1024	-768	-1	-1	-1	-1	4	-1024	-768	-1	-1	-1	-1	4		0	0						Untertest1.avi	0	880	547	72	111				0	Content		-72	-111	29169927	1161557724
29187	08:55:23.248	00:00:29.187	1752	-1024	-768	-1	-1	-1	-1	4	-1024	-768	-1	-1	-1	-1	4		0	0						Untertest1.avi	0	880	547	72	111				0	Content		-72	-111	29187299	1161575096
29205	08:55:23.266	00:00:29.204	1753	-1024	-768	-1	-1	-1	-1	4	-1024	-768	-1	-1	-1	-1	4		0	0						Untertest1.avi	0	880	547	72	111				0	Content		-72	-111	29204547	1161592344
29219	08:55:23.280	00:00:29.219	1754	-1024	-768	-1	-1	-1	-1	4	-1024	-768	-1	-1	-1	-1	4		0	0						Untertest1.avi	0	880	547	72	111				0	Content		-72	-111	29219473	1161607270
29236	08:55:23.297	00:00:29.236	1755	-1024	-768	-1	-1	-1	-1	4	-1024	-768	-1	-1	-1	-1	4		0	0						Untertest1.avi	0	880	547	72	111				0	Content		-72	-111	29236097	1161623894
29253	08:55:23.314	00:00:29.252	1756	-1024	-768	-1	-1	-1	-1	4	-1024	-768	-1	-1	-1	-1	4		0	0						Untertest1.avi	0	880	547	72	111				0	Content		-72	-111	29252842	1161640639
29269	08:55:23.330	00:00:29.269	1757	-1024	-768	-1	-1	-1	-1	4	-1024	-768	-1	-1	-1	-1	4		0	0						Untertest1.avi	0	880	547	72	111				0	Content		-72	-111	29269466	1161657263
29286	08:55:23.347	00:00:29.286	1758	-1024	-768	-1	-1	-1	-1	4	-1024	-768	-1	-1	-1	-1	4		0	0						Untertest1.avi	0	880	547	72	111				0	Content		-72	-111	29286089	1161673886
29303	08:55:23.364	00:00:29.302	1759	-1024	-768	-1	-1	-1	-1	4	-1024	-768	-1	-1	-1	-1	4		0	0						Untertest1.avi	0	880	547	72	111				0	Content		-72	-111	29302715	1161690512
29320	08:55:23.381	00:00:29.319	1760	-1024	-768	-1	-1	-1	-1	4	-1024	-768	-1	-1	-1	-1	4		0	0						Untertest1.avi	0	880	547	72	111				0	Content		-72	-111	29319907	1161707704
29337	08:55:23.398	00:00:29.337	1761	-1024	-768	-1	-1	-1	-1	4	-1024	-768	-1	-1	-1	-1	4		0	0						Untertest1.avi	0	880	547	72	111				0	Content		-72	-111	29337279	1161725076
29355	08:55:23.416	00:00:29.354	1762	-1024	-768	-1	-1	-1	-1	4	-1024	-768	-1	-1	-1	-1	4		0	0						Untertest1.avi	0	880	547	72	111				0	Content		-72	-111	29354528	1161742325
29369	08:55:23.430	00:00:29.369	1763	-1024	-768	-1	-1	-1	-1	4	-1024	-768	-1	-1	-1	-1	4		0	0						Untertest1.avi	0	880	547	72	111				0	Content		-72	-111	29369330	1161757127
29386	08:55:23.447	00:00:29.385	1764	-1024	-768	-1	-1	-1	-1	4	-1024	-768	-1	-1	-1	-1	4		0	0						Untertest1.avi	0	880	547	72	111				0	Content		-72	-111	29385997	1161773794
29403	08:55:23.464	00:00:29.402	1765	-1024	-768	-1	-1	-1	-1	4	-1024	-768	-1	-1	-1	-1	4		0	0						Untertest1.avi	0	880	547	72	111				0	Content		-72	-111	29402621	1161790418
29419	08:55:23.480	00:00:29.419	1766	-1024	-768	-1	-1	-1	-1	4	-1024	-768	-1	-1	-1	-1	4		0	0						Untertest1.avi	0	880	547	72	111				0	Content		-72	-111	29419312	1161807109
29436	08:55:23.497	00:00:29.435	1767	-1024	-768	-1	-1	-1	-1	4	-1024	-768	-1	-1	-1	-1	4		0	0						Untertest1.avi	0	880	547	72	111				0	Content		-72	-111	29435979	1161823776
29453	08:55:23.514	00:00:29.452	1768	-1024	-768	-1	-1	-1	-1	4	-1024	-768	-1	-1	-1	-1	4		0	0						Untertest1.avi	0	880	547	72	111				0	Content		-72	-111	29452612	1161840409
29469	08:55:23.530	00:00:29.469	1769	-1024	-768	-1	-1	-1	-1	4	-1024	-768	-1	-1	-1	-1	4		0	0						Untertest1.avi	0	880	547	72	111				0	Content		-72	-111	29469279	1161857076
29486	08:55:23.547	00:00:29.486	1770	-1024	-768	-1	-1	-1	-1	4	-1024	-768	-1	-1	-1	-1	4		0	0						Untertest1.avi	0	880	547	72	111				0	Content		-72	-111	29486100	1161873897
29503	08:55:23.564	00:00:29.502	1771	-1024	-768	-1	-1	-1	-1	4	-1024	-768	-1	-1	-1	-1	4		0	0						Untertest1.avi	0	880	547	72	111				0	Content		-72	-111	29502767	1161890564
29519	08:55:23.580	00:00:29.519	1772	-1024	-768	-1	-1	-1	-1	4	-1024	-768	-1	-1	-1	-1	4		0	0						Untertest1.avi	0	880	547	72	111				0	Content		-72	-111	29519434	1161907231
29537	08:55:23.598	00:00:29.536	1773	-1024	-768	-1	-1	-1	-1	4	-1024	-768	-1	-1	-1	-1	4		0	0						Untertest1.avi	0	880	547	72	111				0	Content		-72	-111	29536585	1161924382
29553	08:55:23.614	00:00:29.553	1774	-1024	-768	-1	-1	-1	-1	4	-1024	-768	-1	-1	-1	-1	4		0	0						Untertest1.avi	0	880	547	72	111				0	Content		-72	-111	29553252	1161941049
29570	08:55:23.631	00:00:29.570	1775	-1024	-768	-1	-1	-1	-1	4	-1024	-768	-1	-1	-1	-1	4		0	0						Untertest1.avi	0	880	547	72	111				0	Content		-72	-111	29570292	1161958089
29587	08:55:23.648	00:00:29.586	1776	-1024	-768	-1	-1	-1	-1	4	-1024	-768	-1	-1	-1	-1	4		0	0						Untertest1.avi	0	880	547	72	111				0	Content		-72	-111	29586959	1161974756
29604	08:55:23.665	00:00:29.603	1777	-1024	-768	-1	-1	-1	-1	4	-1024	-768	-1	-1	-1	-1	4		0	0						Untertest1.avi	0	880	547	72	111				0	Content		-72	-111	29603626	1161991423
29620	08:55:23.681	00:00:29.619	1778	-1024	-768	-1	-1	-1	-1	4	-1024	-768	-1	-1	-1	-1	4		0	0						Untertest1.avi	0	880	547	72	111				0	Content		-72	-111	29619744	1162007541
29636	08:55:23.697	00:00:29.636	1779	-1024	-768	-1	-1	-1	-1	4	-1024	-768	-1	-1	-1	-1	4		0	0						Untertest1.avi	0	880	547	72	111				0	Content		-72	-111	29636411	1162024208
29652	08:55:23.713	00:00:29.652	1780	-1024	-768	-1	-1	-1	-1	4	-1024	-768	-1	-1	-1	-1	4		0	0						Untertest1.avi	0	880	547	72	111				0	Content		-72	-111	29652479	1162040276
29669	08:55:23.730	00:00:29.669	1781	-1024	-768	-1	-1	-1	-1	4	-1024	-768	-1	-1	-1	-1	4		0	0						Untertest1.avi	0	880	547	72	111				0	Content		-72	-111	29669101	1162056898
29686	08:55:23.747	00:00:29.685	1782	-1024	-768	-1	-1	-1	-1	4	-1024	-768	-1	-1	-1	-1	4		0	0						Untertest1.avi	0	880	547	72	111				0	Content		-72	-111	29685753	1162073550
29702	08:55:23.763	00:00:29.702	1783	-1024	-768	-1	-1	-1	-1	4	-1024	-768	-1	-1	-1	-1	4		0	0						Untertest1.avi	0	880	547	72	111				0	Content		-72	-111	29702420	1162090217
29719	08:55:23.780	00:00:29.719	1784	-1024	-768	-1	-1	-1	-1	4	-1024	-768	-1	-1	-1	-1	4		0	0						Untertest1.avi	0	880	547	72	111				0	Content		-72	-111	29719071	1162106868
29736	08:55:23.797	00:00:29.735	1785	-1024	-768	-1	-1	-1	-1	4	-1024	-768	-1	-1	-1	-1	4		0	0						Untertest1.avi	0	880	547	72	111				0	Content		-72	-111	29735738	1162123535
29752	08:55:23.813	00:00:29.752	1786	-1024	-768	-1	-1	-1	-1	4	-1024	-768	-1	-1	-1	-1	4		0	0						Untertest1.avi	0	880	547	72	111				0	Content		-72	-111	29752403	1162140200
29769	08:55:23.830	00:00:29.769	1787	-1024	-768	-1	-1	-1	-1	4	-1024	-768	-1	-1	-1	-1	4		0	0						Untertest1.avi	0	880	547	72	111				0	Content		-72	-111	29769070	1162156867
29786	08:55:23.847	00:00:29.785	1788	-1024	-768	-1	-1	-1	-1	4	-1024	-768	-1	-1	-1	-1	4		0	0						Untertest1.avi	0	880	547	72	111				0	Content		-72	-111	29785737	1162173534
29803	08:55:23.864	00:00:29.802	1789	-1024	-768	-1	-1	-1	-1	4	-1024	-768	-1	-1	-1	-1	4		0	0						Untertest1.avi	0	880	547	72	111				0	Content		-72	-111	29802664	1162190461
29819	08:55:23.880	00:00:29.819	1790	-1024	-768	-1	-1	-1	-1	4	-1024	-768	-1	-1	-1	-1	4		0	0						Untertest1.avi	0	880	547	72	111				0	Content		-72	-111	29819331	1162207128
29836	08:55:23.897	00:00:29.836	1791	-1024	-768	-1	-1	-1	-1	4	-1024	-768	-1	-1	-1	-1	4		0	0						Untertest1.avi	0	880	547	72	111				0	Content		-72	-111	29836293	1162224090
29853	08:55:23.914	00:00:29.852	1792	-1024	-768	-1	-1	-1	-1	4	-1024	-768	-1	-1	-1	-1	4		0	0						Untertest1.avi	0	880	547	72	111				0	Content		-72	-111	29852960	1162240757
29870	08:55:23.931	00:00:29.869	1793	-1024	-768	-1	-1	-1	-1	4	-1024	-768	-1	-1	-1	-1	4		0	0						Untertest1.avi	0	880	547	72	111				0	Content		-72	-111	29869627	1162257424
29887	08:55:23.948	00:00:29.886	1794	-1024	-768	-1	-1	-1	-1	4	-1024	-768	-1	-1	-1	-1	4		0	0						Untertest1.avi	0	880	547	72	111				0	Content		-72	-111	29886919	1162274716
29904	08:55:23.965	00:00:29.903	1795	-1024	-768	-1	-1	-1	-1	4	-1024	-768	-1	-1	-1	-1	4		0	0						Untertest1.avi	0	880	547	72	111				0	Content		-72	-111	29903586	1162291383
29920	08:55:23.981	00:00:29.919	1796	-1024	-768	-1	-1	-1	-1	4	-1024	-768	-1	-1	-1	-1	4		0	0						Untertest1.avi	0	880	547	72	111				0	Content		-72	-111	29919793	1162307590
29936	08:55:23.997	00:00:29.936	1797	-1024	-768	-1	-1	-1	-1	4	-1024	-768	-1	-1	-1	-1	4		0	0						Untertest1.avi	0	880	547	72	111				0	Content		-72	-111	29936460	1162324257
29953	08:55:24.014	00:00:29.953	1798	-1024	-768	-1	-1	-1	-1	4	-1024	-768	-1	-1	-1	-1	4		0	0						Untertest1.avi	0	880	547	72	111				0	Content		-72	-111	29953127	1162340924
29969	08:55:24.030	00:00:29.968	1799	-1024	-768	-1	-1	-1	-1	4	-1024	-768	-1	-1	-1	-1	4		0	0						Untertest1.avi	0	880	547	72	111				0	Content		-72	-111	29968959	1162356756
29986	08:55:24.047	00:00:29.985	1800	-1024	-768	-1	-1	-1	-1	4	-1024	-768	-1	-1	-1	-1	4		0	0						Untertest1.avi	0	880	547	72	111				0	Content		-72	-111	29985583	1162373380
30002	08:55:24.063	00:00:30.002	1801	-1024	-768	-1	-1	-1	-1	4	-1024	-768	-1	-1	-1	-1	4		0	0						Untertest1.avi	0	880	547	72	111				0	Content		-72	-111	30002202	1162389999
30019	08:55:24.080	00:00:30.018	1802	-1024	-768	-1	-1	-1	-1	4	-1024	-768	-1	-1	-1	-1	4		0	0						Untertest1.avi	0	880	547	72	111				0	Content		-72	-111	30018869	1162406666
30036	08:55:24.097	00:00:30.035	1803	-1024	-768	-1	-1	-1	-1	4	-1024	-768	-1	-1	-1	-1	4		0	0						Untertest1.avi	0	880	547	72	111				0	Content		-72	-111	30035536	1162423333
30052	08:55:24.113	00:00:30.052	1804	-1024	-768	-1	-1	-1	-1	4	-1024	-768	-1	-1	-1	-1	4		0	0						Untertest1.avi	0	880	547	72	111				0	Content		-72	-111	30052203	1162440000
30069	08:55:24.130	00:00:30.068	1805	-1024	-768	-1	-1	-1	-1	4	-1024	-768	-1	-1	-1	-1	4		0	0						Untertest1.avi	0	880	547	72	111				0	Content		-72	-111	30068825	1162456622
30085	08:55:24.146	00:00:30.085	1806	-1024	-768	-1	-1	-1	-1	4	-1024	-768	-1	-1	-1	-1	4		0	0						Untertest1.avi	0	880	547	72	111				0	Content		-72	-111	30085492	1162473289
30102	08:55:24.163	00:00:30.102	1807	-1024	-768	-1	-1	-1	-1	4	-1024	-768	-1	-1	-1	-1	4		0	0						Untertest1.avi	0	880	547	72	111				0	Content		-72	-111	30102352	1162490149
30119	08:55:24.180	00:00:30.119	1808	-1024	-768	-1	-1	-1	-1	4	-1024	-768	-1	-1	-1	-1	4		0	0						Untertest1.avi	0	880	547	72	111				0	Content		-72	-111	30119019	1162506816
30136	08:55:24.197	00:00:30.135	1809	-1024	-768	-1	-1	-1	-1	4	-1024	-768	-1	-1	-1	-1	4		0	0						Untertest1.avi	0	880	547	72	111				0	Content		-72	-111	30135686	1162523483
30153	08:55:24.214	00:00:30.152	1810	-1024	-768	-1	-1	-1	-1	4	-1024	-768	-1	-1	-1	-1	4		0	0						Untertest1.avi	0	880	547	72	111				0	Content		-72	-111	30152877	1162540674
30170	08:55:24.231	00:00:30.169	1811	-1024	-768	-1	-1	-1	-1	4	-1024	-768	-1	-1	-1	-1	4		0	0						Untertest1.avi	0	880	547	72	111				0	Content		-72	-111	30169544	1162557341
30187	08:55:24.248	00:00:30.186	1812	-1024	-768	-1	-1	-1	-1	4	-1024	-768	-1	-1	-1	-1	4		0	0						Untertest1.avi	0	880	547	72	111				0	Content		-72	-111	30186551	1162574348
30203	08:55:24.264	00:00:30.203	1813	-1024	-768	-1	-1	-1	-1	4	-1024	-768	-1	-1	-1	-1	4		0	0						Untertest1.avi	0	880	547	72	111				0	Content		-72	-111	30203218	1162591015
30220	08:55:24.281	00:00:30.219	1814	-1024	-768	-1	-1	-1	-1	4	-1024	-768	-1	-1	-1	-1	4		0	0						Untertest1.avi	0	880	547	72	111				0	Content		-72	-111	30219885	1162607682
30236	08:55:24.297	00:00:30.235	1815	-1024	-768	-1	-1	-1	-1	4	-1024	-768	-1	-1	-1	-1	4		0	0						Untertest1.avi	0	880	547	72	111				0	Content		-72	-111	30235972	1162623769
30253	08:55:24.314	00:00:30.252	1816	-1024	-768	-1	-1	-1	-1	4	-1024	-768	-1	-1	-1	-1	4		0	0						Untertest1.avi	0	880	547	72	111				0	Content		-72	-111	30252639	1162640436
30269	08:55:24.330	00:00:30.268	1817	-1024	-768	-1	-1	-1	-1	4	-1024	-768	-1	-1	-1	-1	4		0	0						Untertest1.avi	0	880	547	72	111				0	Content		-72	-111	30268680	1162656477
30285	08:55:24.346	00:00:30.285	1818	-1024	-768	-1	-1	-1	-1	4	-1024	-768	-1	-1	-1	-1	4		0	0						Untertest1.avi	0	880	547	72	111				0	Content		-72	-111	30285300	1162673097
30302	08:55:24.363	00:00:30.302	1819	-1024	-768	-1	-1	-1	-1	4	-1024	-768	-1	-1	-1	-1	4		0	0						Untertest1.avi	0	880	547	72	111				0	Content		-72	-111	30302015	1162689812
30319	08:55:24.380	00:00:30.318	1820	-1024	-768	-1	-1	-1	-1	4	-1024	-768	-1	-1	-1	-1	4		0	0						Untertest1.avi	0	880	547	72	111				0	Content		-72	-111	30318682	1162706479
30335	08:55:24.396	00:00:30.335	1821	-1024	-768	-1	-1	-1	-1	4	-1024	-768	-1	-1	-1	-1	4		0	0						Untertest1.avi	0	880	547	72	111				0	Content		-72	-111	30335364	1162723161
30352	08:55:24.413	00:00:30.352	1822	-1024	-768	-1	-1	-1	-1	4	-1024	-768	-1	-1	-1	-1	4		0	0						Untertest1.avi	0	880	547	72	111				0	Content		-72	-111	30352031	1162739828
30369	08:55:24.430	00:00:30.368	1823	-1024	-768	-1	-1	-1	-1	4	-1024	-768	-1	-1	-1	-1	4		0	0						Untertest1.avi	0	880	547	72	111				0	Content		-72	-111	30368660	1162756457
30385	08:55:24.446	00:00:30.385	1824	-1024	-768	-1	-1	-1	-1	4	-1024	-768	-1	-1	-1	-1	4		0	0						Untertest1.avi	0	880	547	72	111				0	Content		-72	-111	30385327	1162773124
30402	08:55:24.463	00:00:30.401	1825	-1024	-768	-1	-1	-1	-1	4	-1024	-768	-1	-1	-1	-1	4		0	0						Untertest1.avi	0	880	547	72	111				0	Content		-72	-111	30401994	1162789791
30419	08:55:24.480	00:00:30.418	1826	-1024	-768	-1	-1	-1	-1	4	-1024	-768	-1	-1	-1	-1	4		0	0						Untertest1.avi	0	880	547	72	111				0	Content		-72	-111	30418892	1162806689
30436	08:55:24.497	00:00:30.435	1827	-1024	-768	-1	-1	-1	-1	4	-1024	-768	-1	-1	-1	-1	4		0	0						Untertest1.avi	0	880	547	72	111				0	Content		-72	-111	30435559	1162823356
30453	08:55:24.514	00:00:30.452	1828	-1024	-768	-1	-1	-1	-1	4	-1024	-768	-1	-1	-1	-1	4		0	0						Untertest1.avi	0	880	547	72	111				0	Content		-72	-111	30452552	1162840349
30469	08:55:24.530	00:00:30.469	1829	-1024	-768	-1	-1	-1	-1	4	-1024	-768	-1	-1	-1	-1	4		0	0						Untertest1.avi	0	880	547	72	111				0	Content		-72	-111	30469219	1162857016
30486	08:55:24.547	00:00:30.485	1830	-1024	-768	-1	-1	-1	-1	4	-1024	-768	-1	-1	-1	-1	4		0	0						Untertest1.avi	0	880	547	72	111				0	Content		-72	-111	30485885	1162873682
30503	08:55:24.564	00:00:30.503	1831	-1024	-768	-1	-1	-1	-1	4	-1024	-768	-1	-1	-1	-1	4		0	0						Untertest1.avi	0	880	547	72	111				0	Content		-72	-111	30503145	1162890942
30520	08:55:24.581	00:00:30.519	1832	-1024	-768	-1	-1	-1	-1	4	-1024	-768	-1	-1	-1	-1	4		0	0						Untertest1.avi	0	880	547	72	111				0	Content		-72	-111	30519812	1162907609
30536	08:55:24.597	00:00:30.536	1833	-1024	-768	-1	-1	-1	-1	4	-1024	-768	-1	-1	-1	-1	4		0	0						Untertest1.avi	0	880	547	72	111				0	Content		-72	-111	30536051	1162923848
30553	08:55:24.614	00:00:30.552	1834	-1024	-768	-1	-1	-1	-1	4	-1024	-768	-1	-1	-1	-1	4		0	0						Untertest1.avi	0	880	547	72	111				0	Content		-72	-111	30552718	1162940515
30569	08:55:24.630	00:00:30.569	1835	-1024	-768	-1	-1	-1	-1	4	-1024	-768	-1	-1	-1	-1	4		0	0						Untertest1.avi	0	880	547	72	111				0	Content		-72	-111	30569385	1162957182
30585	08:55:24.646	00:00:30.585	1836	-1024	-768	-1	-1	-1	-1	4	-1024	-768	-1	-1	-1	-1	4		0	0						Untertest1.avi	0	880	547	72	111				0	Content		-72	-111	30585155	1162972952
30602	08:55:24.663	00:00:30.601	1837	-1024	-768	-1	-1	-1	-1	4	-1024	-768	-1	-1	-1	-1	4		0	0						Untertest1.avi	0	880	547	72	111				0	Content		-72	-111	30601838	1162989635
30619	08:55:24.680	00:00:30.618	1838	-1024	-768	-1	-1	-1	-1	4	-1024	-768	-1	-1	-1	-1	4		0	0						Untertest1.avi	0	880	547	72	111				0	Content		-72	-111	30618505	1163006302
30635	08:55:24.696	00:00:30.635	1839	-1024	-768	-1	-1	-1	-1	4	-1024	-768	-1	-1	-1	-1	4		0	0						Untertest1.avi	0	880	547	72	111				0	Content		-72	-111	30635165	1163022962
30652	08:55:24.713	00:00:30.651	1840	-1024	-768	-1	-1	-1	-1	4	-1024	-768	-1	-1	-1	-1	4		0	0						Untertest1.avi	0	880	547	72	111				0	Content		-72	-111	30651832	1163039629
30668	08:55:24.729	00:00:30.668	1841	-1024	-768	-1	-1	-1	-1	4	-1024	-768	-1	-1	-1	-1	4		0	0						Untertest1.avi	0	880	547	72	111				0	Content		-72	-111	30668482	1163056279
30685	08:55:24.746	00:00:30.685	1842	-1024	-768	-1	-1	-1	-1	4	-1024	-768	-1	-1	-1	-1	4		0	0						Untertest1.avi	0	880	547	72	111				0	Content		-72	-111	30685149	1163072946
30702	08:55:24.763	00:00:30.701	1843	-1024	-768	-1	-1	-1	-1	4	-1024	-768	-1	-1	-1	-1	4		0	0						Untertest1.avi	0	880	547	72	111				0	Content		-72	-111	30701816	1163089613
30718	08:55:24.779	00:00:30.718	1844	-1024	-768	-1	-1	-1	-1	4	-1024	-768	-1	-1	-1	-1	4		0	0						Untertest1.avi	0	880	547	72	111				0	Content		-72	-111	30718414	1163106211
30735	08:55:24.796	00:00:30.735	1845	-1024	-768	-1	-1	-1	-1	4	-1024	-768	-1	-1	-1	-1	4		0	0						Untertest1.avi	0	880	547	72	111				0	Content		-72	-111	30735081	1163122878
30752	08:55:24.813	00:00:30.751	1846	-1024	-768	-1	-1	-1	-1	4	-1024	-768	-1	-1	-1	-1	4		0	0						Untertest1.avi	0	880	547	72	111				0	Content		-72	-111	30751932	1163139729
30769	08:55:24.830	00:00:30.768	1847	-1024	-768	-1	-1	-1	-1	4	-1024	-768	-1	-1	-1	-1	4		0	0						Untertest1.avi	0	880	547	72	111				0	Content		-72	-111	30768599	1163156396
30785	08:55:24.846	00:00:30.785	1848	-1024	-768	-1	-1	-1	-1	4	-1024	-768	-1	-1	-1	-1	4		0	0						Untertest1.avi	0	880	547	72	111				0	Content		-72	-111	30785266	1163173063
30802	08:55:24.863	00:00:30.802	1849	-1024	-768	-1	-1	-1	-1	4	-1024	-768	-1	-1	-1	-1	4		0	0						Untertest1.avi	0	880	547	72	111				0	Content		-72	-111	30802458	1163190255
30819	08:55:24.880	00:00:30.819	1850	-1024	-768	-1	-1	-1	-1	4	-1024	-768	-1	-1	-1	-1	4		0	0						Untertest1.avi	0	880	547	72	111				0	Content		-72	-111	30819125	1163206922
30836	08:55:24.897	00:00:30.836	1851	-1024	-768	-1	-1	-1	-1	4	-1024	-768	-1	-1	-1	-1	4		0	0						Untertest1.avi	0	880	547	72	111				0	Content		-72	-111	30836127	1163223924
30853	08:55:24.914	00:00:30.852	1852	-1024	-768	-1	-1	-1	-1	4	-1024	-768	-1	-1	-1	-1	4		0	0						Untertest1.avi	0	880	547	72	111				0	Content		-72	-111	30852794	1163240591
30869	08:55:24.930	00:00:30.869	1853	-1024	-768	-1	-1	-1	-1	4	-1024	-768	-1	-1	-1	-1	4		0	0						Untertest1.avi	0	880	547	72	111				0	Content		-72	-111	30869461	1163257258
30886	08:55:24.947	00:00:30.885	1854	-1024	-768	-1	-1	-1	-1	4	-1024	-768	-1	-1	-1	-1	4		0	0						Untertest1.avi	0	880	547	72	111				0	Content		-72	-111	30885544	1163273341
30902	08:55:24.963	00:00:30.902	1855	-1024	-768	-1	-1	-1	-1	4	-1024	-768	-1	-1	-1	-1	4		0	0						Untertest1.avi	0	880	547	72	111				0	Content		-72	-111	30902211	1163290008
30918	08:55:24.979	00:00:30.918	1856	-1024	-768	-1	-1	-1	-1	4	-1024	-768	-1	-1	-1	-1	4		0	0						Untertest1.avi	0	880	547	72	111				0	Content		-72	-111	30918249	1163306046
30935	08:55:24.996	00:00:30.934	1857	-1024	-768	-1	-1	-1	-1	4	-1024	-768	-1	-1	-1	-1	4		0	0						Untertest1.avi	0	880	547	72	111				0	Content		-72	-111	30934870	1163322667
30952	08:55:25.013	00:00:30.951	1858	-1024	-768	-1	-1	-1	-1	4	-1024	-768	-1	-1	-1	-1	4		0	0						Untertest1.avi	0	880	547	72	111				0	Content		-72	-111	30951586	1163339383
30968	08:55:25.029	00:00:30.968	1859	-1024	-768	-1	-1	-1	-1	4	-1024	-768	-1	-1	-1	-1	4		0	0						Untertest1.avi	0	880	547	72	111				0	Content		-72	-111	30968253	1163356050
30985	08:55:25.046	00:00:30.984	1860	-1024	-768	-1	-1	-1	-1	4	-1024	-768	-1	-1	-1	-1	4		0	0						Untertest1.avi	0	880	547	72	111				0	Content		-72	-111	30984935	1163372732
31002	08:55:25.063	00:00:31.001	1861	-1024	-768	-1	-1	-1	-1	4	-1024	-768	-1	-1	-1	-1	4		0	0						Untertest1.avi	0	880	547	72	111				0	Content		-72	-111	31001602	1163389399
31018	08:55:25.079	00:00:31.018	1862	-1024	-768	-1	-1	-1	-1	4	-1024	-768	-1	-1	-1	-1	4		0	0						Untertest1.avi	0	880	547	72	111				0	Content		-72	-111	31018232	1163406029
31035	08:55:25.096	00:00:31.034	1863	-1024	-768	-1	-1	-1	-1	4	-1024	-768	-1	-1	-1	-1	4		0	0						Untertest1.avi	0	880	547	72	111				0	Content		-72	-111	31034899	1163422696
31052	08:55:25.113	00:00:31.051	1864	-1024	-768	-1	-1	-1	-1	4	-1024	-768	-1	-1	-1	-1	4		0	0						Untertest1.avi	0	880	547	72	111				0	Content		-72	-111	31051566	1163439363
31068	08:55:25.129	00:00:31.068	1865	-1024	-768	-1	-1	-1	-1	4	-1024	-768	-1	-1	-1	-1	4		0	0						Untertest1.avi	0	880	547	72	111				0	Content		-72	-111	31068464	1163456261
31085	08:55:25.146	00:00:31.085	1866	-1024	-768	-1	-1	-1	-1	4	-1024	-768	-1	-1	-1	-1	4		0	0						Untertest1.avi	0	880	547	72	111				0	Content		-72	-111	31085131	1163472928
31102	08:55:25.163	00:00:31.102	1867	-1024	-768	-1	-1	-1	-1	4	-1024	-768	-1	-1	-1	-1	4		0	0						Untertest1.avi	0	880	547	72	111				0	Content		-72	-111	31102123	1163489920
31119	08:55:25.180	00:00:31.118	1868	-1024	-768	-1	-1	-1	-1	4	-1024	-768	-1	-1	-1	-1	4		0	0						Untertest1.avi	0	880	547	72	111				0	Content		-72	-111	31118790	1163506587
31135	08:55:25.196	00:00:31.135	1869	-1024	-768	-1	-1	-1	-1	4	-1024	-768	-1	-1	-1	-1	4		0	0						Untertest1.avi	0	880	547	72	111				0	Content		-72	-111	31135457	1163523254
31153	08:55:25.214	00:00:31.152	1870	-1024	-768	-1	-1	-1	-1	4	-1024	-768	-1	-1	-1	-1	4		0	0						Untertest1.avi	0	880	547	72	111				0	Content		-72	-111	31152718	1163540515
31169	08:55:25.230	00:00:31.169	1871	-1024	-768	-1	-1	-1	-1	4	-1024	-768	-1	-1	-1	-1	4		0	0						Untertest1.avi	0	880	547	72	111				0	Content		-72	-111	31169385	1163557182
31186	08:55:25.247	00:00:31.185	1872	-1024	-768	-1	-1	-1	-1	4	-1024	-768	-1	-1	-1	-1	4		0	0						Untertest1.avi	0	880	547	72	111				0	Content		-72	-111	31185625	1163573422
31202	08:55:25.263	00:00:31.202	1873	-1024	-768	-1	-1	-1	-1	4	-1024	-768	-1	-1	-1	-1	4		0	0						Untertest1.avi	0	880	547	72	111				0	Content		-72	-111	31202292	1163590089
31219	08:55:25.280	00:00:31.218	1874	-1024	-768	-1	-1	-1	-1	4	-1024	-768	-1	-1	-1	-1	4		0	0						Untertest1.avi	0	880	547	72	111				0	Content		-72	-111	31218959	1163606756
31235	08:55:25.296	00:00:31.234	1875	-1024	-768	-1	-1	-1	-1	4	-1024	-768	-1	-1	-1	-1	4		0	0						Untertest1.avi	0	880	547	72	111				0	Content		-72	-111	31234723	1163622520
31251	08:55:25.312	00:00:31.251	1876	-1024	-768	-1	-1	-1	-1	4	-1024	-768	-1	-1	-1	-1	4		0	0						Untertest1.avi	0	880	547	72	111				0	Content		-72	-111	31251347	1163639144
31268	08:55:25.329	00:00:31.268	1877	-1024	-768	-1	-1	-1	-1	4	-1024	-768	-1	-1	-1	-1	4		0	0						Untertest1.avi	0	880	547	72	111				0	Content		-72	-111	31268094	1163655891
31285	08:55:25.346	00:00:31.284	1878	-1024	-768	-1	-1	-1	-1	4	-1024	-768	-1	-1	-1	-1	4		0	0						Untertest1.avi	0	880	547	72	111				0	Content		-72	-111	31284769	1163672566
31301	08:55:25.362	00:00:31.301	1879	-1024	-768	-1	-1	-1	-1	4	-1024	-768	-1	-1	-1	-1	4		0	0						Untertest1.avi	0	880	547	72	111				0	Content		-72	-111	31301436	1163689233
31318	08:55:25.379	00:00:31.317	1880	-1024	-768	-1	-1	-1	-1	4	-1024	-768	-1	-1	-1	-1	4		0	0						Untertest1.avi	0	880	547	72	111				0	Content		-72	-111	31317787	1163705584
31334	08:55:25.395	00:00:31.334	1881	-1024	-768	-1	-1	-1	-1	4	-1024	-768	-1	-1	-1	-1	4		0	0						Untertest1.avi	0	880	547	72	111				0	Content		-72	-111	31334454	1163722251
31351	08:55:25.412	00:00:31.351	1882	-1024	-768	-1	-1	-1	-1	4	-1024	-768	-1	-1	-1	-1	4		0	0						Untertest1.avi	0	880	547	72	111				0	Content		-72	-111	31351276	1163739073
31368	08:55:25.429	00:00:31.367	1883	-1024	-768	-1	-1	-1	-1	4	-1024	-768	-1	-1	-1	-1	4		0	0						Untertest1.avi	0	880	547	72	111				0	Content		-72	-111	31367943	1163755740
31385	08:55:25.446	00:00:31.384	1884	-1024	-768	-1	-1	-1	-1	4	-1024	-768	-1	-1	-1	-1	4		0	0						Untertest1.avi	0	880	547	72	111				0	Content		-72	-111	31384610	1163772407
31402	08:55:25.463	00:00:31.401	1885	-1024	-768	-1	-1	-1	-1	4	-1024	-768	-1	-1	-1	-1	4		0	0						Untertest1.avi	0	880	547	72	111				0	Content		-72	-111	31401763	1163789560
31418	08:55:25.479	00:00:31.418	1886	-1024	-768	-1	-1	-1	-1	4	-1024	-768	-1	-1	-1	-1	4		0	0						Untertest1.avi	0	880	547	72	111				0	Content		-72	-111	31418430	1163806227
31435	08:55:25.496	00:00:31.435	1887	-1024	-768	-1	-1	-1	-1	4	-1024	-768	-1	-1	-1	-1	4		0	0						Untertest1.avi	0	880	547	72	111				0	Content		-72	-111	31435472	1163823269
31452	08:55:25.513	00:00:31.452	1888	-1024	-768	-1	-1	-1	-1	4	-1024	-768	-1	-1	-1	-1	4		0	0						Untertest1.avi	0	880	547	72	111				0	Content		-72	-111	31452139	1163839936
31469	08:55:25.530	00:00:31.468	1889	-1024	-768	-1	-1	-1	-1	4	-1024	-768	-1	-1	-1	-1	4		0	0						Untertest1.avi	0	880	547	72	111				0	Content		-72	-111	31468805	1163856602
31485	08:55:25.546	00:00:31.484	1890	-1024	-768	-1	-1	-1	-1	4	-1024	-768	-1	-1	-1	-1	4		0	0						Untertest1.avi	0	880	547	72	111				0	Content		-72	-111	31484859	1163872656
31502	08:55:25.563	00:00:31.501	1891	-1024	-768	-1	-1	-1	-1	4	-1024	-768	-1	-1	-1	-1	4		0	0						Untertest1.avi	0	880	547	72	111				0	Content		-72	-111	31501526	1163889323
31518	08:55:25.579	00:00:31.517	1892	-1024	-768	-1	-1	-1	-1	4	-1024	-768	-1	-1	-1	-1	4		0	0						Untertest1.avi	0	880	547	72	111				0	Content		-72	-111	31517547	1163905344
31534	08:55:25.595	00:00:31.534	1893	-1024	-768	-1	-1	-1	-1	4	-1024	-768	-1	-1	-1	-1	4		0	0						Untertest1.avi	0	880	547	72	111				0	Content		-72	-111	31534212	1163922009
31551	08:55:25.612	00:00:31.550	1894	-1024	-768	-1	-1	-1	-1	4	-1024	-768	-1	-1	-1	-1	4		0	0						Untertest1.avi	0	880	547	72	111				0	Content		-72	-111	31550879	1163938676
31568	08:55:25.629	00:00:31.567	1895	-1024	-768	-1	-1	-1	-1	4	-1024	-768	-1	-1	-1	-1	4		0	0						Untertest1.avi	0	880	547	72	111				0	Content		-72	-111	31567545	1163955342
31584	08:55:25.645	00:00:31.584	1896	-1024	-768	-1	-1	-1	-1	4	-1024	-768	-1	-1	-1	-1	4		0	0						Untertest1.avi	0	880	547	72	111				0	Content		-72	-111	31584225	1163972022
31601	08:55:25.662	00:00:31.600	1897	-1024	-768	-1	-1	-1	-1	4	-1024	-768	-1	-1	-1	-1	4		0	0						Untertest1.avi	0	880	547	72	111				0	Content		-72	-111	31600892	1163988689
31618	08:55:25.679	00:00:31.617	1898	-1024	-768	-1	-1	-1	-1	4	-1024	-768	-1	-1	-1	-1	4		0	0						Untertest1.avi	0	880	547	72	111				0	Content		-72	-111	31617558	1164005355
31634	08:55:25.695	00:00:31.634	1899	-1024	-768	-1	-1	-1	-1	4	-1024	-768	-1	-1	-1	-1	4		0	0						Untertest1.avi	0	880	547	72	111				0	Content		-72	-111	31634228	1164022025
31651	08:55:25.712	00:00:31.650	1900	-1024	-768	-1	-1	-1	-1	4	-1024	-768	-1	-1	-1	-1	4		0	0						Untertest1.avi	0	880	547	72	111				0	Content		-72	-111	31650895	1164038692
31668	08:55:25.729	00:00:31.667	1901	-1024	-768	-1	-1	-1	-1	4	-1024	-768	-1	-1	-1	-1	4		0	0						Untertest1.avi	0	880	547	72	111				0	Content		-72	-111	31667520	1164055317
31684	08:55:25.745	00:00:31.684	1902	-1024	-768	-1	-1	-1	-1	4	-1024	-768	-1	-1	-1	-1	4		0	0						Untertest1.avi	0	880	547	72	111				0	Content		-72	-111	31684187	1164071984
31701	08:55:25.762	00:00:31.700	1903	-1024	-768	-1	-1	-1	-1	4	-1024	-768	-1	-1	-1	-1	4		0	0						Untertest1.avi	0	880	547	72	111				0	Content		-72	-111	31700854	1164088651
31718	08:55:25.779	00:00:31.717	1904	-1024	-768	-1	-1	-1	-1	4	-1024	-768	-1	-1	-1	-1	4		0	0						Untertest1.avi	0	880	547	72	111				0	Content		-72	-111	31717753	1164105550
31734	08:55:25.795	00:00:31.734	1905	-1024	-768	-1	-1	-1	-1	4	-1024	-768	-1	-1	-1	-1	4		0	0						Untertest1.avi	0	880	547	72	111				0	Content		-72	-111	31734420	1164122217
31751	08:55:25.812	00:00:31.751	1906	-1024	-768	-1	-1	-1	-1	4	-1024	-768	-1	-1	-1	-1	4		0	0						Untertest1.avi	0	880	547	72	111				0	Content		-72	-111	31751409	1164139206
31768	08:55:25.829	00:00:31.768	1907	-1024	-768	-1	-1	-1	-1	4	-1024	-768	-1	-1	-1	-1	4		0	0						Untertest1.avi	0	880	547	72	111				0	Content		-72	-111	31768075	1164155872
31785	08:55:25.846	00:00:31.784	1908	-1024	-768	-1	-1	-1	-1	4	-1024	-768	-1	-1	-1	-1	4		0	0						Untertest1.avi	0	880	547	72	111				0	Content		-72	-111	31784742	1164172539
31802	08:55:25.863	00:00:31.802	1909	-1024	-768	-1	-1	-1	-1	4	-1024	-768	-1	-1	-1	-1	4		0	0						Untertest1.avi	0	880	547	72	111				0	Content		-72	-111	31802000	1164189797
31819	08:55:25.880	00:00:31.818	1910	-1024	-768	-1	-1	-1	-1	4	-1024	-768	-1	-1	-1	-1	4		0	0						Untertest1.avi	0	880	547	72	111				0	Content		-72	-111	31818666	1164206463
31835	08:55:25.896	00:00:31.834	1911	-1024	-768	-1	-1	-1	-1	4	-1024	-768	-1	-1	-1	-1	4		0	0						Untertest1.avi	0	880	547	72	111				0	Content		-72	-111	31834909	1164222706
31852	08:55:25.913	00:00:31.851	1912	-1024	-768	-1	-1	-1	-1	4	-1024	-768	-1	-1	-1	-1	4		0	0						Untertest1.avi	0	880	547	72	111				0	Content		-72	-111	31851576	1164239373
31868	08:55:25.929	00:00:31.868	1913	-1024	-768	-1	-1	-1	-1	4	-1024	-768	-1	-1	-1	-1	4		0	0						Untertest1.avi	0	880	547	72	111				0	Content		-72	-111	31868242	1164256039
31884	08:55:25.945	00:00:31.884	1914	-1024	-768	-1	-1	-1	-1	4	-1024	-768	-1	-1	-1	-1	4		0	0						Untertest1.avi	0	880	547	72	111				0	Content		-72	-111	31884006	1164271803
31901	08:55:25.962	00:00:31.900	1915	-1024	-768	-1	-1	-1	-1	4	-1024	-768	-1	-1	-1	-1	4		0	0						Untertest1.avi	0	880	547	72	111				0	Content		-72	-111	31900624	1164288421
31917	08:55:25.978	00:00:31.917	1916	-1024	-768	-1	-1	-1	-1	4	-1024	-768	-1	-1	-1	-1	4		0	0						Untertest1.avi	0	880	547	72	111				0	Content		-72	-111	31917372	1164305169
31934	08:55:25.995	00:00:31.933	1917	-1024	-768	-1	-1	-1	-1	4	-1024	-768	-1	-1	-1	-1	4		0	0						Untertest1.avi	0	880	547	72	111				0	Content		-72	-111	31933996	1164321793
31951	08:55:26.012	00:00:31.950	1918	-1024	-768	-1	-1	-1	-1	4	-1024	-768	-1	-1	-1	-1	4		0	0						Untertest1.avi	0	880	547	72	111				0	Content		-72	-111	31950663	1164338460
31967	08:55:26.028	00:00:31.967	1919	-1024	-768	-1	-1	-1	-1	4	-1024	-768	-1	-1	-1	-1	4		0	0						Untertest1.avi	0	880	547	72	111				0	Content		-72	-111	31967314	1164355111
31984	08:55:26.045	00:00:31.983	1920	-1024	-768	-1	-1	-1	-1	4	-1024	-768	-1	-1	-1	-1	4		0	0						Untertest1.avi	0	880	547	72	111				0	Content		-72	-111	31983981	1164371778
32001	08:55:26.062	00:00:32.000	1921	-1024	-768	-1	-1	-1	-1	4	-1024	-768	-1	-1	-1	-1	4		0	0						Untertest1.avi	0	880	547	72	111				0	Content		-72	-111	32000648	1164388445
32017	08:55:26.078	00:00:32.017	1922	-1024	-768	-1	-1	-1	-1	4	-1024	-768	-1	-1	-1	-1	4		0	0						Untertest1.avi	0	880	547	72	111				0	Content		-72	-111	32017468	1164405265
32034	08:55:26.095	00:00:32.034	1923	-1024	-768	-1	-1	-1	-1	4	-1024	-768	-1	-1	-1	-1	4		0	0						Untertest1.avi	0	880	547	72	111				0	Content		-72	-111	32034135	1164421932
32051	08:55:26.112	00:00:32.050	1924	-1024	-768	-1	-1	-1	-1	4	-1024	-768	-1	-1	-1	-1	4		0	0						Untertest1.avi	0	880	547	72	111				0	Content		-72	-111	32050802	1164438599
32068	08:55:26.129	00:00:32.067	1925	-1024	-768	-1	-1	-1	-1	4	-1024	-768	-1	-1	-1	-1	4		0	0						Untertest1.avi	0	880	547	72	111				0	Content		-72	-111	32067954	1164455751
32085	08:55:26.146	00:00:32.084	1926	-1024	-768	-1	-1	-1	-1	4	-1024	-768	-1	-1	-1	-1	4		0	0						Untertest1.avi	0	880	547	72	111				0	Content		-72	-111	32084620	1164472417
32102	08:55:26.163	00:00:32.101	1927	-1024	-768	-1	-1	-1	-1	4	-1024	-768	-1	-1	-1	-1	4		0	0						Untertest1.avi	0	880	547	72	111				0	Content		-72	-111	32101657	1164489454
32118	08:55:26.179	00:00:32.118	1928	-1024	-768	-1	-1	-1	-1	4	-1024	-768	-1	-1	-1	-1	4		0	0						Untertest1.avi	0	880	547	72	111				0	Content		-72	-111	32118324	1164506121
32135	08:55:26.196	00:00:32.134	1929	-1024	-768	-1	-1	-1	-1	4	-1024	-768	-1	-1	-1	-1	4		0	0						Untertest1.avi	0	880	547	72	111				0	Content		-72	-111	32134990	1164522787
32151	08:55:26.212	00:00:32.151	1930	-1024	-768	-1	-1	-1	-1	4	-1024	-768	-1	-1	-1	-1	4		0	0						Untertest1.avi	0	880	547	72	111				0	Content		-72	-111	32151045	1164538842
32168	08:55:26.229	00:00:32.167	1931	-1024	-768	-1	-1	-1	-1	4	-1024	-768	-1	-1	-1	-1	4		0	0						Untertest1.avi	0	880	547	72	111				0	Content		-72	-111	32167712	1164555509
32184	08:55:26.245	00:00:32.183	1932	-1024	-768	-1	-1	-1	-1	4	-1024	-768	-1	-1	-1	-1	4		0	0						Untertest1.avi	0	880	547	72	111				0	Content		-72	-111	32183843	1164571640
32200	08:55:26.261	00:00:32.200	1933	-1024	-768	-1	-1	-1	-1	4	-1024	-768	-1	-1	-1	-1	4		0	0						Untertest1.avi	0	880	547	72	111				0	Content		-72	-111	32200468	1164588265
32217	08:55:26.278	00:00:32.217	1934	-1024	-768	-1	-1	-1	-1	4	-1024	-768	-1	-1	-1	-1	4		0	0						Untertest1.avi	0	880	547	72	111				0	Content		-72	-111	32217135	1164604932
32234	08:55:26.295	00:00:32.233	1935	-1024	-768	-1	-1	-1	-1	4	-1024	-768	-1	-1	-1	-1	4		0	0						Untertest1.avi	0	880	547	72	111				0	Content		-72	-111	32233801	1164621598
32250	08:55:26.311	00:00:32.250	1936	-1024	-768	-1	-1	-1	-1	4	-1024	-768	-1	-1	-1	-1	4		0	0						Untertest1.avi	0	880	547	72	111				0	Content		-72	-111	32250499	1164638296
32267	08:55:26.328	00:00:32.267	1937	-1024	-768	-1	-1	-1	-1	4	-1024	-768	-1	-1	-1	-1	4		0	0						Untertest1.avi	0	880	547	72	111				0	Content		-72	-111	32267166	1164654963
32284	08:55:26.345	00:00:32.283	1938	-1024	-768	-1	-1	-1	-1	4	-1024	-768	-1	-1	-1	-1	4		0	0						Untertest1.avi	0	880	547	72	111				0	Content		-72	-111	32283832	1164671629
32300	08:55:26.361	00:00:32.300	1939	-1024	-768	-1	-1	-1	-1	4	-1024	-768	-1	-1	-1	-1	4		0	0						Untertest1.avi	0	880	547	72	111				0	Content		-72	-111	32300457	1164688254
32317	08:55:26.378	00:00:32.317	1940	-1024	-768	-1	-1	-1	-1	4	-1024	-768	-1	-1	-1	-1	4		0	0						Untertest1.avi	0	880	547	72	111				0	Content		-72	-111	32317124	1164704921
32334	08:55:26.395	00:00:32.333	1941	-1024	-768	-1	-1	-1	-1	4	-1024	-768	-1	-1	-1	-1	4		0	0						Untertest1.avi	0	880	547	72	111				0	Content		-72	-111	32333790	1164721587
32350	08:55:26.411	00:00:32.350	1942	-1024	-768	-1	-1	-1	-1	4	-1024	-768	-1	-1	-1	-1	4		0	0						Untertest1.avi	0	880	547	72	111				0	Content		-72	-111	32350426	1164738223
32367	08:55:26.428	00:00:32.367	1943	-1024	-768	-1	-1	-1	-1	4	-1024	-768	-1	-1	-1	-1	4		0	0						Untertest1.avi	0	880	547	72	111				0	Content		-72	-111	32367093	1164754890
32384	08:55:26.445	00:00:32.383	1944	-1024	-768	-1	-1	-1	-1	4	-1024	-768	-1	-1	-1	-1	4		0	0						Untertest1.avi	0	880	547	72	111				0	Content		-72	-111	32383759	1164771556
32401	08:55:26.462	00:00:32.400	1945	-1024	-768	-1	-1	-1	-1	4	-1024	-768	-1	-1	-1	-1	4		0	0						Untertest1.avi	0	880	547	72	111				0	Content		-72	-111	32400664	1164788461
32417	08:55:26.478	00:00:32.417	1946	-1024	-768	-1	-1	-1	-1	4	-1024	-768	-1	-1	-1	-1	4		0	0						Untertest1.avi	0	880	547	72	111				0	Content		-72	-111	32417331	1164805128
32434	08:55:26.495	00:00:32.434	1947	-1024	-768	-1	-1	-1	-1	4	-1024	-768	-1	-1	-1	-1	4		0	0						Untertest1.avi	0	880	547	72	111				0	Content		-72	-111	32434283	1164822080
32451	08:55:26.512	00:00:32.450	1948	-1024	-768	-1	-1	-1	-1	4	-1024	-768	-1	-1	-1	-1	4		0	0						Untertest1.avi	0	880	547	72	111				0	Content		-72	-111	32450950	1164838747
32468	08:55:26.529	00:00:32.467	1949	-1024	-768	-1	-1	-1	-1	4	-1024	-768	-1	-1	-1	-1	4		0	0						Untertest1.avi	0	880	547	72	111				0	Content		-72	-111	32467617	1164855414
32485	08:55:26.546	00:00:32.484	1950	-1024	-768	-1	-1	-1	-1	4	-1024	-768	-1	-1	-1	-1	4		0	0						Untertest1.avi	0	880	547	72	111				0	Content		-72	-111	32484901	1164872698
32502	08:55:26.563	00:00:32.501	1951	-1024	-768	-1	-1	-1	-1	4	-1024	-768	-1	-1	-1	-1	4		0	0						Untertest1.avi	0	880	547	72	111				0	Content		-72	-111	32501568	1164889365
32518	08:55:26.579	00:00:32.517	1952	-1024	-768	-1	-1	-1	-1	4	-1024	-768	-1	-1	-1	-1	4		0	0						Untertest1.avi	0	880	547	72	111				0	Content		-72	-111	32517774	1164905571
32534	08:55:26.595	00:00:32.534	1953	-1024	-768	-1	-1	-1	-1	4	-1024	-768	-1	-1	-1	-1	4		0	0						Untertest1.avi	0	880	547	72	111				0	Content		-72	-111	32534440	1164922237
32551	08:55:26.612	00:00:32.551	1954	-1024	-768	-1	-1	-1	-1	4	-1024	-768	-1	-1	-1	-1	4		0	0						Untertest1.avi	0	880	547	72	111				0	Content		-72	-111	32551107	1164938904
32567	08:55:26.628	00:00:32.566	1955	-1024	-768	-1	-1	-1	-1	4	-1024	-768	-1	-1	-1	-1	4		0	0						Untertest1.avi	0	880	547	72	111				0	Content		-72	-111	32566929	1164954726
32584	08:55:26.645	00:00:32.583	1956	-1024	-768	-1	-1	-1	-1	4	-1024	-768	-1	-1	-1	-1	4		0	0						Untertest1.avi	0	880	547	72	111				0	Content		-72	-111	32583552	1164971349
32600	08:55:26.661	00:00:32.600	1957	-1024	-768	-1	-1	-1	-1	4	-1024	-768	-1	-1	-1	-1	4		0	0						Untertest1.avi	0	880	547	72	111				0	Content		-72	-111	32600175	1164987972
32617	08:55:26.678	00:00:32.616	1958	-1024	-768	-1	-1	-1	-1	4	-1024	-768	-1	-1	-1	-1	4		0	0						Untertest1.avi	0	880	547	72	111				0	Content		-72	-111	32616862	1165004659
32634	08:55:26.695	00:00:32.633	1959	-1024	-768	-1	-1	-1	-1	4	-1024	-768	-1	-1	-1	-1	4		0	0						Untertest1.avi	0	880	547	72	111				0	Content		-72	-111	32633528	1165021325
32650	08:55:26.711	00:00:32.650	1960	-1024	-768	-1	-1	-1	-1	4	-1024	-768	-1	-1	-1	-1	4		0	0						Untertest1.avi	0	880	547	72	111				0	Content		-72	-111	32650159	1165037956
32667	08:55:26.728	00:00:32.666	1961	-1024	-768	-1	-1	-1	-1	4	-1024	-768	-1	-1	-1	-1	4		0	0						Untertest1.avi	0	880	547	72	111				0	Content		-72	-111	32666826	1165054623
32683	08:55:26.744	00:00:32.683	1962	-1024	-768	-1	-1	-1	-1	4	-1024	-768	-1	-1	-1	-1	4		0	0						Untertest1.avi	0	880	547	72	111				0	Content		-72	-111	32683493	1165071290
32700	08:55:26.761	00:00:32.700	1963	-1024	-768	-1	-1	-1	-1	4	-1024	-768	-1	-1	-1	-1	4		0	0						Untertest1.avi	0	880	547	72	111				0	Content		-72	-111	32700342	1165088139
32717	08:55:26.778	00:00:32.717	1964	-1024	-768	-1	-1	-1	-1	4	-1024	-768	-1	-1	-1	-1	4		0	0						Untertest1.avi	0	880	547	72	111				0	Content		-72	-111	32717009	1165104806
32734	08:55:26.795	00:00:32.733	1965	-1024	-768	-1	-1	-1	-1	4	-1024	-768	-1	-1	-1	-1	4		0	0						Untertest1.avi	0	880	547	72	111				0	Content		-72	-111	32733676	1165121473
32751	08:55:26.812	00:00:32.750	1966	-1024	-768	-1	-1	-1	-1	4	-1024	-768	-1	-1	-1	-1	4		0	0						Untertest1.avi	0	880	547	72	111				0	Content		-72	-111	32750791	1165138588
32767	08:55:26.828	00:00:32.767	1967	-1024	-768	-1	-1	-1	-1	4	-1024	-768	-1	-1	-1	-1	4		0	0						Untertest1.avi	0	880	547	72	111				0	Content		-72	-111	32767458	1165155255
32784	08:55:26.845	00:00:32.784	1968	-1024	-768	-1	-1	-1	-1	4	-1024	-768	-1	-1	-1	-1	4		0	0						Untertest1.avi	0	880	547	72	111				0	Content		-72	-111	32784486	1165172283
32801	08:55:26.862	00:00:32.801	1969	-1024	-768	-1	-1	-1	-1	4	-1024	-768	-1	-1	-1	-1	4		0	0						Untertest1.avi	0	880	547	72	111				0	Content		-72	-111	32801152	1165188949
32818	08:55:26.879	00:00:32.817	1970	-1024	-768	-1	-1	-1	-1	4	-1024	-768	-1	-1	-1	-1	4		0	0						Untertest1.avi	0	880	547	72	111				0	Content		-72	-111	32817819	1165205616
32834	08:55:26.895	00:00:32.833	1971	-1024	-768	-1	-1	-1	-1	4	-1024	-768	-1	-1	-1	-1	4		0	0						Untertest1.avi	0	880	547	72	111				0	Content		-72	-111	32833922	1165221719
32851	08:55:26.912	00:00:32.850	1972	-1024	-768	-1	-1	-1	-1	4	-1024	-768	-1	-1	-1	-1	4		0	0						Untertest1.avi	0	880	547	72	111				0	Content		-72	-111	32850588	1165238385
32867	08:55:26.928	00:00:32.867	1973	-1024	-768	-1	-1	-1	-1	4	-1024	-768	-1	-1	-1	-1	4		0	0						Untertest1.avi	0	880	547	72	111				0	Content		-72	-111	32867070	1165254867
32884	08:55:26.945	00:00:32.883	1974	-1024	-768	-1	-1	-1	-1	4	-1024	-768	-1	-1	-1	-1	4		0	0						Untertest1.avi	0	880	547	72	111				0	Content		-72	-111	32883737	1165271534
32900	08:55:26.961	00:00:32.900	1975	-1024	-768	-1	-1	-1	-1	4	-1024	-768	-1	-1	-1	-1	4		0	0						Untertest1.avi	0	880	547	72	111				0	Content		-72	-111	32900403	1165288200
32917	08:55:26.978	00:00:32.916	1976	-1024	-768	-1	-1	-1	-1	4	-1024	-768	-1	-1	-1	-1	4		0	0						Untertest1.avi	0	880	547	72	111				0	Content		-72	-111	32916835	1165304632
32934	08:55:26.995	00:00:32.933	1977	-1024	-768	-1	-1	-1	-1	4	-1024	-768	-1	-1	-1	-1	4		0	0						Untertest1.avi	0	880	547	72	111				0	Content		-72	-111	32933502	1165321299
32950	08:55:27.011	00:00:32.950	1978	-1024	-768	-1	-1	-1	-1	4	-1024	-768	-1	-1	-1	-1	4		0	0						Untertest1.avi	0	880	547	72	111				0	Content		-72	-111	32950114	1165337911
32967	08:55:27.028	00:00:32.966	1979	-1024	-768	-1	-1	-1	-1	4	-1024	-768	-1	-1	-1	-1	4		0	0						Untertest1.avi	0	880	547	72	111				0	Content		-72	-111	32966781	1165354578
[truncated: 1,652 more rows]
