# Supplementary material for: Gaze Duration Biases for Colours in Combination with Dissonant and Consonant Sounds: A Comparative Eye-Tracking Study with Orangutans
Source: PLoS One. 2015 Oct 14;10(10):e0139894. doi: 10.1371/journal.pone.0139894 (PMC4605782; doi:10.1371/journal.pone.0139894)
Supplement: S1 Data — (ZIP) [file pone.0139894.s004.zip › Plos ColourSound Data/Apes/Farben_Musik_U1/Rec 48-All-Data.tsv]

System Properties:
Operating System:	Microsoft Windows NT 6.1.7601 Service Pack 1
System User Name:	tobiiadmin
Machine Name:	LOE7690LAP
Data properties:
Recording name:	Rec 48
Recording date:	09.03.2014
Recording time:	09:08:40
Recording resolution:	1024 x 768
Export date:	09.03.2014
Export time:	12:19:33
Participant:	Batek
Filter settings:
Eye: Average
Validity: Normal
Fixation filter: Tobii fixation filter
Velocity threshold: 35
Distance threshold: 35
Timestamp	DateTimeStamp	DateTimeStampStartOffset	Number	GazePointXLeft	GazePointYLeft	CamXLeft	CamYLeft	DistanceLeft	PupilLeft	ValidityLeft	GazePointXRight	GazePointYRight	CamXRight	CamYRight	DistanceRight	PupilRight	ValidityRight	FixationIndex	GazePointX	GazePointY	Event	EventKey	Data1	Data2	Descriptor	StimuliName	StimuliID	MediaWidth	MediaHeight	MediaPosX	MediaPosY	MappedFixationPointX	MappedFixationPointY	FixationDuration	AoiIds	AoiNames	WebGroupImage	MappedGazeDataPointX	MappedGazeDataPointY	MicroSecondTimestamp	AbsoluteMicroSecondTimestamp
15	09:08:40.851	00:00:00.015	0	-1024	-768	-1	-1	-1	-1	4	-1024	-768	-1	-1	-1	-1	4		0	0						No media	0	1024	768	0	0				0	Content		0	0	15007	1959151764
32	09:08:40.868	00:00:00.032	1	-1024	-768	-1	-1	-1	-1	4	-1024	-768	-1	-1	-1	-1	4		0	0						No media	0	1024	768	0	0				0	Content		0	0	32380	1959169137
50	09:08:40.886	00:00:00.049	2	-1024	-768	-1	-1	-1	-1	4	-1024	-768	-1	-1	-1	-1	4		0	0						No media	0	1024	768	0	0				0	Content		0	0	49626	1959186383
65	09:08:40.901	00:00:00.064	3	-1024	-768	-1	-1	-1	-1	4	-1024	-768	-1	-1	-1	-1	4		0	0						No media	0	1024	768	0	0				0	Content		0	0	64553	1959201310
81	09:08:40.917	00:00:00.081	4	-1024	-768	-1	-1	-1	-1	4	-1024	-768	-1	-1	-1	-1	4		0	0						No media	0	1024	768	0	0				0	Content		0	0	81177	1959217934
98	09:08:40.934	00:00:00.097	5	-1024	-768	-1	-1	-1	-1	4	-1024	-768	-1	-1	-1	-1	4		0	0						No media	0	1024	768	0	0				0	Content		0	0	97924	1959234681
115	09:08:40.951	00:00:00.114	6	-1024	-768	-1	-1	-1	-1	4	-1024	-768	-1	-1	-1	-1	4		0	0						No media	0	1024	768	0	0				0	Content		0	0	114539	1959251296
132	09:08:40.968	00:00:00.131	7	834,1401	550,3693	0,4780224	0,7135336	532,6489	3,385674	3	812,1276	555,1384	0,4779993	0,7135268	535,2234	3,395938	1	0	812	555						No media	0	1024	768	0	0	480	565	83	0	Content		812	555	131990	1959268747
148	09:08:40.984	00:00:00.148	8	681,3859	554,58	0,4828504	0,7073383	528,9476	3,359308	3	656,9732	555,5535	0,4828096	0,7073277	534,722	3,387818	1	0	657	556						No media	0	1024	768	0	0	480	565	83	0	Content		657	556	148425	1959285182
165	09:08:41.001	00:00:00.165	9	553,5706	557,4116	0,4875067	0,7016912	528,9476	3,424313	3	531,9295	557,5072	0,4875451	0,7016872	534,6783	3,452947	1	0	532	558						No media	0	1024	768	0	0	480	565	83	0	Content		532	558	165282	1959302039
181	09:08:41.017	00:00:00.181	10	439,4468	573,3071	0,4918991	0,6966053	526,8366	3,399664	3	404,0481	572,7563	0,4918763	0,6965904	534,0743	3,437109	1	0	404	573						No media	0	1024	768	0	0	480	565	83	0	Content		404	573	181412	1959318169
198	09:08:41.034	00:00:00.198	11	460,4782	589,7791	0,4967719	0,6923729	527,447	3,440856	3	427,5868	608,9836	0,4954368	0,6920976	533,8646	3,471498	1	0	428	609						No media	0	1024	768	0	0	480	565	83	0	Content		428	609	198034	1959334791
215	09:08:41.051	00:00:00.214	12	444,7137	573,0914	0,4990441	0,6880542	528,6197	3,409686	3	410,416	575,0183	0,4990427	0,6880436	533,2415	3,431386	1	1	410	575						No media	0	1024	768	0	0	414	597	117	0	Content		410	575	214667	1959351424
232	09:08:41.068	00:00:00.231	13	441,4002	586,5388	0,5027488	0,6839699	532,8861	3,416025	3	410,3114	592,7947	0,5027652	0,6839689	532,8861	3,409854	1	1	410	593						No media	0	1024	768	0	0	414	597	117	0	Content		410	593	231600	1959368357
248	09:08:41.084	00:00:00.247	14	446,8919	580,642	0,5064367	0,6799326	532,2522	3,453749	3	415,9897	586,7996	0,5064532	0,6799316	532,2521	3,447446	1	1	416	587						No media	0	1024	768	0	0	414	597	117	0	Content		416	587	247904	1959384661
265	09:08:41.101	00:00:00.264	15	448,1397	583,9706	0,5100814	0,6757974	532,0491	3,416284	3	417,3174	590,2261	0,5100979	0,6757964	532,0491	3,41011	1	1	417	590						No media	0	1024	768	0	0	414	597	117	0	Content		417	590	264972	1959401729
281	09:08:41.117	00:00:00.281	16	449,7051	594,0693	0,5136416	0,671568	532,0106	3,421083	3	418,9888	600,5333	0,5136579	0,671567	532,0106	3,414835	1	1	419	601						No media	0	1024	768	0	0	414	597	117	0	Content		419	601	281273	1959418030
298	09:08:41.134	00:00:00.298	17	443,4425	598,6193	0,5171258	0,667282	531,7047	3,393996	3	412,6296	605,2145	0,5171421	0,6672811	531,7047	3,387842	1	1	413	605						No media	0	1024	768	0	0	414	597	117	0	Content		413	605	298285	1959435042
315	09:08:41.151	00:00:00.314	18	446,4806	602,6812	0,5207404	0,6632123	531,2805	3,395643	3	415,7368	609,324	0,5207569	0,6632113	531,2805	3,389467	1	1	416	609						No media	0	1024	768	0	0	414	597	117	0	Content		416	609	314588	1959451345
332	09:08:41.168	00:00:00.331	19	330,9844	651,2081	0,525689	0,659339	530,7994	3,385566	3	297,2473	658,6505	0,5257055	0,6593381	530,7994	3,379472	1	2	297	659						No media	0	1024	768	0	0	218	764	149	0	Content		297	659	331534	1959468291
348	09:08:41.184	00:00:00.347	20	252,9948	738,0236	0,5301083	0,6556832	530,4341	3,37913	3	216,8032	747,5563	0,5301249	0,6556823	530,4341	3,373063	1	2	217	748						No media	0	1024	768	0	0	218	764	149	0	Content		217	748	347838	1959484595
365	09:08:41.201	00:00:00.364	21	261,7005	751,561	0,5331638	0,6517918	526,4913	3,357989	3	220,4475	759,0614	0,5332192	0,6518076	530,2073	3,374282	1	2	220	759						No media	0	1024	768	0	0	218	764	149	0	Content		220	759	364779	1959501536
381	09:08:41.217	00:00:00.381	22	240,418	745,363	0,5362709	0,6478743	527,5881	3,316445	3	200,267	753,9336	0,5363115	0,6478785	529,8456	3,323927	1	2	200	754						No media	0	1024	768	0	0	218	764	149	0	Content		200	754	381086	1959517843
398	09:08:41.234	00:00:00.398	23	252,2044	755,2278	0,5392344	0,6443634	529,5794	3,349103	3	213,5297	764,2205	0,5392305	0,6443763	529,5793	3,343314	1	2	214	764						No media	0	1024	768	0	0	218	764	149	0	Content		214	764	398029	1959534786
414	09:08:41.250	00:00:00.414	24	247,2785	755,2861	0,541883	0,6415243	529,3793	3,378568	3	208,5821	764,3707	0,5418797	0,6415362	529,3793	3,372777	1	2	209	764						No media	0	1024	768	0	0	218	764	149	0	Content		209	764	414337	1959551094
431	09:08:41.267	00:00:00.431	25	240,6319	763,1913	0,5441554	0,6391966	526,9463	3,27457	3	199,9364	773,0518	0,5441956	0,6391919	529,0885	3,281438	1	2	200	773						No media	0	1024	768	0	0	218	764	149	0	Content		200	773	431408	1959568165
448	09:08:41.284	00:00:00.447	26	279,8053	764,4554	0,5461764	0,6374041	528,7754	3,353088	3	242,2674	774,6916	0,5461755	0,6374032	528,7754	3,347156	1	2	242	775						No media	0	1024	768	0	0	218	764	149	0	Content		242	775	447725	1959584482
465	09:08:41.301	00:00:00.464	27	265,689	774,4437	0,5477086	0,635958	528,6236	3,325728	3	228,0137	785,066	0,5477095	0,6359549	528,6236	3,31991	1	2	228	785						No media	0	1024	768	0	0	218	764	149	0	Content		228	785	464660	1959601417
478	09:08:41.314																				MovieStart	128	0	0	Untertest1.avi
481	09:08:41.317	00:00:00.480	28	667,9124	814,8415	0,6985408	0,5906089	512,4341	3,253184	0	224,7088	781,9556	0,5489401	0,6347528	528,4334	3,352792	0	3	446	798						Untertest1.avi	0	880	547	72	111	389	713	400	0	Content		374	687	480964	1959617721
498	09:08:41.334	00:00:00.497	29	673,9423	812,8074	0,7021856	0,590975	521,137	3,294379	0	222,1533	784,138	0,5497077	0,6336082	528,4014	3,37884	0	3	448	798						Untertest1.avi	0	880	547	72	111	389	713	400	0	Content		376	687	497588	1959634345
514	09:08:41.350	00:00:00.514	30	686,1794	830,3411	0,70361	0,5907339	513,6671	3,258801	0	228,9187	793,8419	0,550092	0,6321995	528,2952	3,338753	0	3	458	812						Untertest1.avi	0	880	547	72	111	389	713	400	0	Content		386	701	514340	1959651097
531	09:08:41.367	00:00:00.531	31	691,905	805,5992	0,7006639	0,5884658	514,411	3,145335	0	233,0015	787,1559	0,550057	0,6303991	528,349	3,352376	0	3	462	796						Untertest1.avi	0	880	547	72	111	389	713	400	0	Content		390	685	531208	1959667965
548	09:08:41.384	00:00:00.547	32	759,4053	810,5179	0,7023627	0,5869434	520,4691	3,108699	0	232,1371	787,442	0,5496907	0,6282849	528,3256	3,365355	0	3	496	799						Untertest1.avi	0	880	547	72	111	389	713	400	0	Content		424	688	547591	1959684348
564	09:08:41.400	00:00:00.564	33	792,7864	820,2507	0,7018883	0,5846517	520,1232	3,068542	0	231,5235	790,2505	0,5492146	0,6260637	528,2771	3,348834	0	3	512	805						Untertest1.avi	0	880	547	72	111	389	713	400	0	Content		440	694	564216	1959700973
581	09:08:41.417	00:00:00.580	34	735,8894	813,5056	0,7011359	0,5820413	520,0475	3,224969	0	240,6842	802,214	0,5485429	0,6237041	528,2678	3,372597	0	3	488	808						Untertest1.avi	0	880	547	72	111	389	713	400	0	Content		416	697	580969	1959717726
598	09:08:41.434	00:00:00.597	35	750,6219	821,7189	0,7003356	0,5793223	519,7941	3,226699	0	231,9348	798,5696	0,5477983	0,6215867	528,4789	3,361843	0	3	491	810						Untertest1.avi	0	880	547	72	111	389	713	400	0	Content		419	699	597594	1959734351
614	09:08:41.450	00:00:00.614	36	694,2189	822,6713	0,6993594	0,5766392	520,1936	3,33227	0	236,5381	808,6426	0,5469538	0,6196605	528,5513	3,393683	0	3	465	816						Untertest1.avi	0	880	547	72	111	389	713	400	0	Content		393	705	614218	1959750975
631	09:08:41.467	00:00:00.630	37	688,1014	837,6083	0,69809	0,5739709	520,6429	3,360498	0	233,5428	809,4019	0,5459705	0,6182093	528,6639	3,389201	0	3	461	824						Untertest1.avi	0	880	547	72	111	389	713	400	0	Content		389	713	630845	1959767602
648	09:08:41.484	00:00:00.647	38	659,5125	835,6256	0,6965966	0,5715168	520,7156	3,447194	0	235,0872	809,5891	0,5448084	0,6171316	528,9794	3,419293	0	3	447	823						Untertest1.avi	0	880	547	72	111	389	713	400	0	Content		375	712	647594	1959784351
664	09:08:41.500	00:00:00.664	39	682,573	836,5963	0,6948979	0,5691614	520,8487	3,37501	0	247,1317	806,946	0,5434316	0,6164266	529,1535	3,42067	0	3	465	822						Untertest1.avi	0	880	547	72	111	389	713	400	0	Content		393	711	664221	1959800978
681	09:08:41.517	00:00:00.680	40	691,9116	836,1234	0,6930915	0,5670908	521,1749	3,374881	0	244,0115	803,6863	0,5419835	0,6160641	529,8635	3,45207	0	3	468	820						Untertest1.avi	0	880	547	72	111	389	713	400	0	Content		396	709	680845	1959817602
697	09:08:41.533	00:00:00.697	41	666,2367	846,0967	0,6911966	0,5652828	521,4102	3,431022	0	245,9352	810,4528	0,5404738	0,6160253	530,3143	3,44542	0	3	456	828						Untertest1.avi	0	880	547	72	111	389	713	400	0	Content		384	717	697470	1959834227
714	09:08:41.550	00:00:00.714	42	675,7793	856,3278	0,6893449	0,5637439	521,4052	3,470717	0	249,4018	809,9998	0,5389577	0,616239	530,4444	3,484469	0	3	463	833						Untertest1.avi	0	880	547	72	111	389	713	400	0	Content		391	722	714220	1959850977
731	09:08:41.567	00:00:00.730	43	689,3654	857,7166	0,6874324	0,5623635	521,7129	3,460093	0	244,9416	814,1631	0,5374275	0,6167023	530,8853	3,494683	0	3	467	836						Untertest1.avi	0	880	547	72	111	389	713	400	0	Content		395	725	730848	1959867605
747	09:08:41.583	00:00:00.747	44	665,0938	849,6443	0,685464	0,5610543	521,803	3,489413	0	240,2199	816,7557	0,5359112	0,6173043	531,3021	3,49055	0	3	453	833						Untertest1.avi	0	880	547	72	111	389	713	400	0	Content		381	722	747470	1959884227
764	09:08:41.600	00:00:00.764	45	653,8428	865,3852	0,6834499	0,559617	522,2194	3,490013	0	251,7745	811,5559	0,5343677	0,6181472	531,3145	3,502592	0	3	453	838						Untertest1.avi	0	880	547	72	111	389	713	400	0	Content		381	727	764097	1959900854
781	09:08:41.617	00:00:00.780	46	677,4968	863,4875	0,6813005	0,5580413	522,0442	3,436827	0	244,7796	816,1227	0,5327493	0,6190918	531,9776	3,489735	0	3	461	840						Untertest1.avi	0	880	547	72	111	389	713	400	0	Content		389	729	780848	1959917605
797	09:08:41.633	00:00:00.797	47	666,2997	855,478	0,6790507	0,5563251	522,2433	3,447629	0	253,0726	811,8204	0,5311856	0,6202043	531,7749	3,480912	0	3	460	834						Untertest1.avi	0	880	547	72	111	389	713	400	0	Content		388	723	797473	1959934230
814	09:08:41.650	00:00:00.814	48	639,2318	847,9838	0,6769104	0,5546613	522,051	3,455436	0	247,1432	819,6914	0,5296531	0,6215406	532,2532	3,484178	0	3	443	834						Untertest1.avi	0	880	547	72	111	389	713	400	0	Content		371	723	814097	1959950854
831	09:08:41.667	00:00:00.830	49	654,9138	861,6337	0,6747916	0,553291	522,1227	3,420377	0	241,3109	811,5181	0,5282401	0,6234278	532,4969	3,452275	0	3	448	837						Untertest1.avi	0	880	547	72	111	389	713	400	0	Content		376	726	830738	1959967495
847	09:08:41.683	00:00:00.847	50	657,673	864,629	0,6728759	0,5522686	522,3487	3,408072	0	249,7517	811,8506	0,5270391	0,6258194	532,5753	3,451289	0	3	454	838						Untertest1.avi	0	880	547	72	111	389	713	400	0	Content		382	727	847474	1959984231
864	09:08:41.700	00:00:00.864	51	653,7792	864,8945	0,6709583	0,55157	522,1003	3,371774	0	244,1615	806,412	0,5259327	0,6285613	532,8951	3,424122	0	3	449	836						Untertest1.avi	0	880	547	72	111	389	713	400	0	Content		377	725	864098	1960000855
881	09:08:41.717	00:00:00.880	52	682,3723	870,1699	0,6690402	0,5512215	522,1304	3,333083	0	258,3716	821,7876	0,5248335	0,6316096	533,0181	3,397529	0	4	470	846						Untertest1.avi	0	880	547	72	111	1058	794	100	0	Content		398	735	880732	1960017489
897	09:08:41.733	00:00:00.897	53	928,511	932,9017	0,6657608	0,5515444	522,2118	3,329251	0	513,2128	862,5696	0,5223058	0,6350791	532,9982	3,401803	0	4	721	898						Untertest1.avi	0	880	547	72	111	1058	794	100	0	Content		649	787	897348	1960034105
914	09:08:41.750	00:00:00.914	54	1181,953	900,4749	0,6623088	0,5520612	522,696	3,326407	0	789,6536	835,1909	0,519609	0,6387458	533,5105	3,382145	0	4	986	868						Untertest1.avi	0	880	547	72	111	1058	794	100	0	Content		914	757	914098	1960050855
931	09:08:41.767	00:00:00.930	55	1475,968	942,3223	0,6594435	0,5533466	522,8734	3,349296	0	1074,945	881,8785	0,5173909	0,6428776	534,1607	3,307989	0	4	1275	912						Untertest1.avi	0	880	547	72	111	1058	794	100	0	Content		1203	801	930733	1960067490
947	09:08:41.783	00:00:00.947	56	1888,005	1047,319	0,6571568	0,5553076	523,2458	3,368417	0	1349,439	933,3327	0,5155156	0,6476722	534,6414	3,326753	0	4	1619	990						Untertest1.avi	0	880	547	72	111	1058	794	100	0	Content		1547	879	947349	1960084106
964	09:08:41.800	00:00:00.963	57	982,7362	1040,46	0,6492223	0,5577106	523,2442	3,034725	0	1658,277	1030,714	0,5139058	0,6531096	535,1499	3,310089	0	4	1321	1036						Untertest1.avi	0	880	547	72	111	1058	794	100	0	Content		1249	925	963976	1960100733
981	09:08:41.817	00:00:00.980	58	-1024	-768	-1	-1	-1	-1	4	-1024	-768	-1	-1	-1	-1	4		0	0						Untertest1.avi	0	880	547	72	111				0	Content		-72	-111	980731	1960117488
997	09:08:41.833	00:00:00.997	59	-1024	-768	-1	-1	-1	-1	4	-1024	-768	-1	-1	-1	-1	4		0	0						Untertest1.avi	0	880	547	72	111				0	Content		-72	-111	997354	1960134111
1014	09:08:41.850	00:00:01.013	60	-1024	-768	-1	-1	-1	-1	4	-1024	-768	-1	-1	-1	-1	4		0	0						Untertest1.avi	0	880	547	72	111				0	Content		-72	-111	1013977	1960150734
1031	09:08:41.867	00:00:01.030	61	-1024	-768	-1	-1	-1	-1	4	-1024	-768	-1	-1	-1	-1	4		0	0						Untertest1.avi	0	880	547	72	111				0	Content		-72	-111	1030660	1960167417
1047	09:08:41.883	00:00:01.047	62	-1024	-768	-1	-1	-1	-1	4	-1024	-768	-1	-1	-1	-1	4		0	0						Untertest1.avi	0	880	547	72	111				0	Content		-72	-111	1047329	1960184086
1064	09:08:41.900	00:00:01.063	63	-1024	-768	-1	-1	-1	-1	4	-1024	-768	-1	-1	-1	-1	4		0	0						Untertest1.avi	0	880	547	72	111				0	Content		-72	-111	1063976	1960200733
1081	09:08:41.917	00:00:01.080	64	-1024	-768	-1	-1	-1	-1	4	-1024	-768	-1	-1	-1	-1	4		0	0						Untertest1.avi	0	880	547	72	111				0	Content		-72	-111	1080732	1960217489
1097	09:08:41.933	00:00:01.097	65	-1024	-768	-1	-1	-1	-1	4	-1024	-768	-1	-1	-1	-1	4		0	0						Untertest1.avi	0	880	547	72	111				0	Content		-72	-111	1097354	1960234111
1114	09:08:41.950	00:00:01.113	66	-1024	-768	-1	-1	-1	-1	4	-1024	-768	-1	-1	-1	-1	4		0	0						Untertest1.avi	0	880	547	72	111				0	Content		-72	-111	1113980	1960250737
1131	09:08:41.967	00:00:01.130	67	-1024	-768	-1	-1	-1	-1	4	-1024	-768	-1	-1	-1	-1	4		0	0						Untertest1.avi	0	880	547	72	111				0	Content		-72	-111	1130604	1960267361
1147	09:08:41.983	00:00:01.147	68	-1024	-768	-1	-1	-1	-1	4	-1024	-768	-1	-1	-1	-1	4		0	0						Untertest1.avi	0	880	547	72	111				0	Content		-72	-111	1147229	1960283986
1164	09:08:42.000	00:00:01.163	69	-1024	-768	-1	-1	-1	-1	4	-1024	-768	-1	-1	-1	-1	4		0	0						Untertest1.avi	0	880	547	72	111				0	Content		-72	-111	1163860	1960300617
1181	09:08:42.017	00:00:01.181	70	-1024	-768	-1	-1	-1	-1	4	-1024	-768	-1	-1	-1	-1	4		0	0						Untertest1.avi	0	880	547	72	111				0	Content		-72	-111	1181107	1960317864
1197	09:08:42.033	00:00:01.197	71	-1024	-768	-1	-1	-1	-1	4	-1024	-768	-1	-1	-1	-1	4		0	0						Untertest1.avi	0	880	547	72	111				0	Content		-72	-111	1197357	1960334114
1214	09:08:42.050	00:00:01.213	72	-1024	-768	-1	-1	-1	-1	4	-1024	-768	-1	-1	-1	-1	4		0	0						Untertest1.avi	0	880	547	72	111				0	Content		-72	-111	1213984	1960350741
1231	09:08:42.067	00:00:01.231	73	-1024	-768	-1	-1	-1	-1	4	-1024	-768	-1	-1	-1	-1	4		0	0						Untertest1.avi	0	880	547	72	111				0	Content		-72	-111	1231053	1960367810
1247	09:08:42.083	00:00:01.247	74	-1024	-768	-1	-1	-1	-1	4	-1024	-768	-1	-1	-1	-1	4		0	0						Untertest1.avi	0	880	547	72	111				0	Content		-72	-111	1247235	1960383992
1264	09:08:42.100	00:00:01.263	75	-1024	-768	-1	-1	-1	-1	4	-1024	-768	-1	-1	-1	-1	4		0	0						Untertest1.avi	0	880	547	72	111				0	Content		-72	-111	1263859	1960400616
1281	09:08:42.117	00:00:01.280	76	-1024	-768	-1	-1	-1	-1	4	-1024	-768	-1	-1	-1	-1	4		0	0						Untertest1.avi	0	880	547	72	111				0	Content		-72	-111	1280610	1960417367
1297	09:08:42.133	00:00:01.296	77	-1024	-768	-1	-1	-1	-1	4	-1024	-768	-1	-1	-1	-1	4		0	0						Untertest1.avi	0	880	547	72	111				0	Content		-72	-111	1296928	1960433685
1314	09:08:42.150	00:00:01.313	78	-1024	-768	-1	-1	-1	-1	4	-1024	-768	-1	-1	-1	-1	4		0	0						Untertest1.avi	0	880	547	72	111				0	Content		-72	-111	1313546	1960450303
1330	09:08:42.166	00:00:01.330	79	-1024	-768	-1	-1	-1	-1	4	-1024	-768	-1	-1	-1	-1	4		0	0						Untertest1.avi	0	880	547	72	111				0	Content		-72	-111	1330165	1960466922
1347	09:08:42.183	00:00:01.347	80	-1024	-768	-1	-1	-1	-1	4	-1024	-768	-1	-1	-1	-1	4		0	0						Untertest1.avi	0	880	547	72	111				0	Content		-72	-111	1347368	1960484125
1365	09:08:42.201	00:00:01.364	81	-1024	-768	-1	-1	-1	-1	4	-1024	-768	-1	-1	-1	-1	4		0	0						Untertest1.avi	0	880	547	72	111				0	Content		-72	-111	1364725	1960501482
1382	09:08:42.218	00:00:01.381	82	-1024	-768	-1	-1	-1	-1	4	-1024	-768	-1	-1	-1	-1	4		0	0						Untertest1.avi	0	880	547	72	111				0	Content		-72	-111	1381969	1960518726
1397	09:08:42.233	00:00:01.396	83	-1024	-768	-1	-1	-1	-1	4	-1024	-768	-1	-1	-1	-1	4		0	0						Untertest1.avi	0	880	547	72	111				0	Content		-72	-111	1396766	1960533523
1414	09:08:42.250	00:00:01.413	84	-1024	-768	-1	-1	-1	-1	4	-1024	-768	-1	-1	-1	-1	4		0	0						Untertest1.avi	0	880	547	72	111				0	Content		-72	-111	1413511	1960550268
1430	09:08:42.266	00:00:01.430	85	-1024	-768	-1	-1	-1	-1	4	-1024	-768	-1	-1	-1	-1	4		0	0						Untertest1.avi	0	880	547	72	111				0	Content		-72	-111	1430132	1960566889
1447	09:08:42.283	00:00:01.446	86	-1024	-768	-1	-1	-1	-1	4	-1024	-768	-1	-1	-1	-1	4		0	0						Untertest1.avi	0	880	547	72	111				0	Content		-72	-111	1446753	1960583510
1463	09:08:42.299	00:00:01.463	87	-1024	-768	-1	-1	-1	-1	4	-1024	-768	-1	-1	-1	-1	4		0	0						Untertest1.avi	0	880	547	72	111				0	Content		-72	-111	1463370	1960600127
1480	09:08:42.316	00:00:01.479	88	-1024	-768	-1	-1	-1	-1	4	-1024	-768	-1	-1	-1	-1	4		0	0						Untertest1.avi	0	880	547	72	111				0	Content		-72	-111	1479990	1960616747
1497	09:08:42.333	00:00:01.497	89	-1024	-768	-1	-1	-1	-1	4	-1024	-768	-1	-1	-1	-1	4		0	0						Untertest1.avi	0	880	547	72	111				0	Content		-72	-111	1497179	1960633936
1515	09:08:42.351	00:00:01.514	90	-1024	-768	-1	-1	-1	-1	4	-1024	-768	-1	-1	-1	-1	4		0	0						Untertest1.avi	0	880	547	72	111				0	Content		-72	-111	1514549	1960651306
1532	09:08:42.368	00:00:01.531	91	-1024	-768	-1	-1	-1	-1	4	-1024	-768	-1	-1	-1	-1	4		0	0						Untertest1.avi	0	880	547	72	111				0	Content		-72	-111	1531794	1960668551
1547	09:08:42.383	00:00:01.546	92	-1024	-768	-1	-1	-1	-1	4	-1024	-768	-1	-1	-1	-1	4		0	0						Untertest1.avi	0	880	547	72	111				0	Content		-72	-111	1546718	1960683475
1563	09:08:42.399	00:00:01.563	93	-1024	-768	-1	-1	-1	-1	4	-1024	-768	-1	-1	-1	-1	4		0	0						Untertest1.avi	0	880	547	72	111				0	Content		-72	-111	1563334	1960700091
1580	09:08:42.416	00:00:01.580	94	-1024	-768	-1	-1	-1	-1	4	-1024	-768	-1	-1	-1	-1	4		0	0						Untertest1.avi	0	880	547	72	111				0	Content		-72	-111	1580082	1960716839
1597	09:08:42.433	00:00:01.596	95	-1024	-768	-1	-1	-1	-1	4	-1024	-768	-1	-1	-1	-1	4		0	0						Untertest1.avi	0	880	547	72	111				0	Content		-72	-111	1596700	1960733457
1613	09:08:42.449	00:00:01.613	96	-1024	-768	-1	-1	-1	-1	4	-1024	-768	-1	-1	-1	-1	4		0	0						Untertest1.avi	0	880	547	72	111				0	Content		-72	-111	1613320	1960750077
1630	09:08:42.466	00:00:01.629	97	-1024	-768	-1	-1	-1	-1	4	-1024	-768	-1	-1	-1	-1	4		0	0						Untertest1.avi	0	880	547	72	111				0	Content		-72	-111	1629940	1960766697
1647	09:08:42.483	00:00:01.647	98	-1024	-768	-1	-1	-1	-1	4	-1024	-768	-1	-1	-1	-1	4		0	0						Untertest1.avi	0	880	547	72	111				0	Content		-72	-111	1647006	1960783763
1664	09:08:42.500	00:00:01.664	99	-1024	-768	-1	-1	-1	-1	4	-1024	-768	-1	-1	-1	-1	4		0	0						Untertest1.avi	0	880	547	72	111				0	Content		-72	-111	1664374	1960801131
1682	09:08:42.518	00:00:01.681	100	-1024	-768	-1	-1	-1	-1	4	-1024	-768	-1	-1	-1	-1	4		0	0						Untertest1.avi	0	880	547	72	111				0	Content		-72	-111	1681620	1960818377
1697	09:08:42.533	00:00:01.696	101	-1024	-768	-1	-1	-1	-1	4	-1024	-768	-1	-1	-1	-1	4		0	0						Untertest1.avi	0	880	547	72	111				0	Content		-72	-111	1696548	1960833305
1713	09:08:42.549	00:00:01.713	102	-1024	-768	-1	-1	-1	-1	4	-1024	-768	-1	-1	-1	-1	4		0	0						Untertest1.avi	0	880	547	72	111				0	Content		-72	-111	1713167	1960849924
1730	09:08:42.566	00:00:01.729	103	-1024	-768	-1	-1	-1	-1	4	-1024	-768	-1	-1	-1	-1	4		0	0						Untertest1.avi	0	880	547	72	111				0	Content		-72	-111	1729911	1960866668
1747	09:08:42.583	00:00:01.746	104	-1024	-768	-1	-1	-1	-1	4	-1024	-768	-1	-1	-1	-1	4		0	0						Untertest1.avi	0	880	547	72	111				0	Content		-72	-111	1746528	1960883285
1763	09:08:42.599	00:00:01.763	105	-1024	-768	-1	-1	-1	-1	4	-1024	-768	-1	-1	-1	-1	4		0	0						Untertest1.avi	0	880	547	72	111				0	Content		-72	-111	1763148	1960899905
1780	09:08:42.616	00:00:01.779	106	-1024	-768	-1	-1	-1	-1	4	-1024	-768	-1	-1	-1	-1	4		0	0						Untertest1.avi	0	880	547	72	111				0	Content		-72	-111	1779766	1960916523
1797	09:08:42.633	00:00:01.796	107	-1024	-768	-1	-1	-1	-1	4	-1024	-768	-1	-1	-1	-1	4		0	0						Untertest1.avi	0	880	547	72	111				0	Content		-72	-111	1796957	1960933714
1814	09:08:42.650	00:00:01.814	108	-1024	-768	-1	-1	-1	-1	4	-1024	-768	-1	-1	-1	-1	4		0	0						Untertest1.avi	0	880	547	72	111				0	Content		-72	-111	1814324	1960951081
1830	09:08:42.666	00:00:01.829	109	807,8182	478,0079	0,5716242	0,5817358	518,5932	3,510425	3	782,1545	483,8589	0,5716296	0,5817327	518,5932	3,504858	1	5	782	484						Untertest1.avi	0	880	547	72	111	716	385	83	0	Content		710	373	1829739	1960966496
1846	09:08:42.682	00:00:01.846	110	780,5918	499,4153	0,570085	0,5821475	515,726	3,486185	3	756,4793	505,3928	0,5701065	0,5821443	515,726	3,480605	1	5	756	505						Untertest1.avi	0	880	547	72	111	716	385	83	0	Content		684	394	1846368	1960983125
1863	09:08:42.699	00:00:01.862	111	798,6507	481,6743	0,5693179	0,5827948	515,7178	3,380791	3	774,8683	487,3223	0,5693399	0,582794	515,7179	3,375679	1	5	775	487						Untertest1.avi	0	880	547	72	111	716	385	83	0	Content		703	376	1862989	1960999746
1880	09:08:42.716	00:00:01.879	112	820,5513	479,2625	0,5708188	0,5841645	524,6125	3,454916	3	795,2994	485,3575	0,5708291	0,5841614	524,6125	3,4495	1	5	795	485						Untertest1.avi	0	880	547	72	111	716	385	83	0	Content		723	374	1879735	1961016492
1896	09:08:42.732	00:00:01.896	113	832,3394	614,3732	0,5696639	0,5878729	525,0446	3,457784	3	806,6699	622,8955	0,5696725	0,5878699	525,0446	3,451741	1	5	807	623						Untertest1.avi	0	880	547	72	111	716	385	83	0	Content		735	512	1896352	1961033109
1913	09:08:42.749	00:00:01.912	114	843,7029	789,0107	0,5678248	0,5926679	523,4977	3,439687	3	817,489	800,8905	0,5678331	0,5926648	523,4977	3,433407	1	6	817	801						Untertest1.avi	0	880	547	72	111	689	941	866	0	Content		745	690	1912974	1961049731
1930	09:08:42.766	00:00:01.929	115	871,3111	940,506	0,5670651	0,5966917	524,5836	3,397046	3	846,4465	955,7981	0,5670871	0,5966885	524,5836	3,391285	1	6	846	956						Untertest1.avi	0	880	547	72	111	689	941	866	0	Content		774	845	1929595	1961066352
1946	09:08:42.782	00:00:01.946	116	828,5107	1014,737	0,5651146	0,5995363	519,4619	3,347282	3	798,1844	1031,536	0,5651025	0,5995333	519,4619	3,341312	1	6	798	1032						Untertest1.avi	0	880	547	72	111	689	941	866	0	Content		726	921	1946340	1961083097
1963	09:08:42.799	00:00:01.962	117	768,4494	1044,981	0,5643588	0,6012043	518,7751	3,356305	3	741,418	1062,641	0,5643812	0,6012011	518,7751	3,35056	1	6	741	1063						Untertest1.avi	0	880	547	72	111	689	941	866	0	Content		669	952	1962959	1961099716
1980	09:08:42.816	00:00:01.979	118	784,919	1037,338	0,5653732	0,602082	525,9308	3,338762	3	755,5693	1054,89	0,5653782	0,602079	525,9308	3,33292	1	6	756	1055						Untertest1.avi	0	880	547	72	111	689	941	866	0	Content		684	944	1979581	1961116338
1996	09:08:42.832	00:00:01.996	119	777,1716	1030,76	0,5631556	0,6028177	520,1641	3,322551	3	748,6829	1048,055	0,5631652	0,6028145	520,1641	3,316792	1	6	749	1048						Untertest1.avi	0	880	547	72	111	689	941	866	0	Content		677	937	1996327	1961133084
2013	09:08:42.849	00:00:02.012	120	778,3835	1043,236	0,5630444	0,6035601	523,1605	3,251924	3	749,2224	1060,867	0,5630509	0,6035571	523,1605	3,246336	1	6	749	1061						Untertest1.avi	0	880	547	72	111	689	941	866	0	Content		677	950	2012947	1961149704
2030	09:08:42.866	00:00:02.029	121	788,1394	1039,156	0,562632	0,604372	525,1353	3,268853	3	761,1276	1056,789	0,5626538	0,6043688	525,1353	3,263353	1	6	761	1057						Untertest1.avi	0	880	547	72	111	689	941	866	0	Content		689	946	2029566	1961166323
2046	09:08:42.882	00:00:02.046	122	108,5164	1045,018	0,5565647	0,6054936	525,1353	3,263313	3	63,8468	1064,248	0,5565866	0,6054904	525,1353	3,258932	1	6	64	1064						Untertest1.avi	0	880	547	72	111	689	941	866	0	Content		-8	953	2046188	1961182945
2063	09:08:42.899	00:00:02.062	123	55,84001	1044,252	0,5598395	0,606427	520,347	3,257772	3	10,02316	1064,016	0,5598395	0,606427	520,347	3,254511	1	6	10	1064						Untertest1.avi	0	880	547	72	111	689	941	866	0	Content		-62	953	2062932	1961199689
2080	09:08:42.916	00:00:02.079	124	773,7697	1037,966	0,558345	0,6074616	518,181	3,177201	3	745,0402	1055,305	0,5583532	0,6074585	518,181	3,171786	1	6	745	1055						Untertest1.avi	0	880	547	72	111	689	941	866	0	Content		673	944	2079551	1961216308
2096	09:08:42.932	00:00:02.096	125	-1024	-768	-1	-1	-1	-1	4	-1024	-768	-1	-1	-1	-1	4	6	0	0						Untertest1.avi	0	880	547	72	111	689	941	866	0	Content		-72	-111	2096299	1961233056
2113	09:08:42.949	00:00:02.113	126	782,0917	1017,021	0,557146	0,6094413	522,1016	3,188375	3	753,1402	1033,889	0,5571518	0,6094382	522,1016	3,182847	1	6	753	1034						Untertest1.avi	0	880	547	72	111	689	941	866	0	Content		681	923	2113033	1961249790
2130	09:08:42.966	00:00:02.129	127	773,3105	1000,145	0,5572771	0,6105007	527,4114	3,129306	3	748,6553	1015,377	0,5573044	0,6105071	527,4114	3,123931	1	6	749	1015						Untertest1.avi	0	880	547	72	111	689	941	866	0	Content		677	904	2129537	1961266294
2146	09:08:42.982	00:00:02.146	128	-1024	-768	-1	-1	-1	-1	4	-1024	-768	-1	-1	-1	-1	4	6	0	0						Untertest1.avi	0	880	547	72	111	689	941	866	0	Content		-72	-111	2146156	1961282913
2163	09:08:42.999	00:00:02.162	129	487,6156	1059,907	0,5527265	0,6117139	539,9626	3,272006	3	442,2958	1068,476	0,5526499	0,6118329	539,9626	3,264549	1	6	442	1068						Untertest1.avi	0	880	547	72	111	689	941	866	0	Content		370	957	2162774	1961299531
2180	09:08:43.016	00:00:02.179	130	787,5121	1039,082	0,5554012	0,612113	518,8629	3,173835	3	759,7907	1056,504	0,5553815	0,61211	518,8629	3,168891	1	6	760	1057						Untertest1.avi	0	880	547	72	111	689	941	866	0	Content		688	946	2179643	1961316400
2196	09:08:43.032	00:00:02.196	131	782,2939	1026,401	0,5539068	0,6121953	521,4649	3,172954	3	758,5843	1043,609	0,5539188	0,6121922	521,4649	3,168461	1	6	759	1044						Untertest1.avi	0	880	547	72	111	689	941	866	0	Content		687	933	2196142	1961332899
2213	09:08:43.049	00:00:02.212	132	789,655	1038,349	0,5510274	0,6115431	522,8632	3,159094	3	762,2383	1055,79	0,5510456	0,61154	522,8632	3,153791	1	6	762	1056						Untertest1.avi	0	880	547	72	111	689	941	866	0	Content		690	945	2212762	1961349519
2229	09:08:43.065	00:00:02.229	133	797,3008	1037,94	0,55131	0,6116006	526,9927	3,182579	3	765,6885	1053,535	0,5512806	0,6116223	526,9927	3,176933	1	6	766	1054						Untertest1.avi	0	880	547	72	111	689	941	866	0	Content		694	943	2229377	1961366134
2246	09:08:43.082	00:00:02.246	134	800,2302	1030,812	0,5506504	0,611185	526,8629	3,11796	3	768,6387	1045,839	0,5506202	0,6112103	526,8629	3,112408	1	6	769	1046						Untertest1.avi	0	880	547	72	111	689	941	866	0	Content		697	935	2246241	1961382998
2263	09:08:43.099	00:00:02.262	135	794,4932	1036,192	0,5500835	0,6107578	526,756	3,164685	3	764,9985	1053,111	0,5500686	0,6107635	526,756	3,159523	1	6	765	1053						Untertest1.avi	0	880	547	72	111	689	941	866	0	Content		693	942	2262741	1961399498
2279	09:08:43.115	00:00:02.279	136	750,4839	985,1829	0,5505712	0,610563	521,1293	3,29503	3	726,4584	1001,312	0,5505832	0,6105598	521,1293	3,289957	1	6	726	1001						Untertest1.avi	0	880	547	72	111	689	941	866	0	Content		654	890	2279360	1961416117
2296	09:08:43.132	00:00:02.295	137	743,4723	1011,074	0,5504772	0,610154	518,6639	3,169284	3	718,2889	1027,735	0,5504823	0,6101509	518,6639	3,1644	1	6	718	1028						Untertest1.avi	0	880	547	72	111	689	941	866	0	Content		646	917	2295981	1961432738
2313	09:08:43.149	00:00:02.312	138	786,2488	1013,484	0,5499258	0,6097777	519,0814	3,174903	3	762,0973	1030,277	0,5499324	0,6097746	519,0814	3,170291	1	6	762	1030						Untertest1.avi	0	880	547	72	111	689	941	866	0	Content		690	919	2312842	1961449599
2329	09:08:43.165	00:00:02.329	139	762,2964	991,0643	0,5481423	0,6092596	526,3551	3,260506	3	732,4924	1007,117	0,5481253	0,6092649	526,3551	3,255	1	6	732	1007						Untertest1.avi	0	880	547	72	111	689	941	866	0	Content		660	896	2329470	1961466227
2346	09:08:43.182	00:00:02.346	140	773,1144	1007,283	0,5477102	0,609174	519,978	3,15398	3	753,1612	1027,895	0,5478417	0,609183	526,1729	3,184184	1	6	753	1028						Untertest1.avi	0	880	547	72	111	689	941	866	0	Content		681	917	2346091	1961482848
2363	09:08:43.199	00:00:02.362	141	770,2422	1001,304	0,5476222	0,6091074	521,2162	3,227444	3	749,3502	1019,453	0,5477316	0,609134	526,1389	3,250794	1	6	749	1019						Untertest1.avi	0	880	547	72	111	689	941	866	0	Content		677	908	2362589	1961499346
2379	09:08:43.215	00:00:02.379	142	789,4531	1037,597	0,5478083	0,6090481	526,0988	3,26706	3	756,7908	1052,459	0,5477718	0,6090792	526,0988	3,261095	1	6	757	1052						Untertest1.avi	0	880	547	72	111	689	941	866	0	Content		685	941	2379209	1961515966
2396	09:08:43.232	00:00:02.395	143	760,3846	1021,656	0,548844	0,6091723	521,0643	3,225837	3	736,3145	1038,724	0,5488561	0,6091692	521,0643	3,221081	1	6	736	1039						Untertest1.avi	0	880	547	72	111	689	941	866	0	Content		664	928	2395954	1961532711
2413	09:08:43.249	00:00:02.412	144	134,2796	1032,92	0,5438449	0,609017	521,0643	3,189412	3	94,13225	1051,383	0,543857	0,6090139	521,0643	3,184099	1	6	94	1051						Untertest1.avi	0	880	547	72	111	689	941	866	0	Content		22	940	2412823	1961549580
2429	09:08:43.265	00:00:02.429	145	799,2477	1034,313	0,5487857	0,6078066	526,0453	3,221961	3	767,3063	1029,137	0,548782	0,6080897	526,0453	3,214531	1	6	767	1029						Untertest1.avi	0	880	547	72	111	689	941	866	0	Content		695	918	2429445	1961566202
2446	09:08:43.282	00:00:02.446	146	779,7531	1027,722	0,5492471	0,6072738	521,7078	3,299559	3	757,4031	1043,446	0,5493425	0,607338	525,9971	3,319319	1	6	757	1043						Untertest1.avi	0	880	547	72	111	689	941	866	0	Content		685	932	2446057	1961582814
2463	09:08:43.299	00:00:02.462	147	440,1264	1033,318	0,5470269	0,6064454	513,2729	3,252246	3	407,6096	1058,04	0,5470758	0,6063592	513,2728	3,247769	1	6	408	1058						Untertest1.avi	0	880	547	72	111	689	941	866	0	Content		336	947	2462560	1961599317
2479	09:08:43.315	00:00:02.479	148	794,2613	1030,449	0,5508263	0,6053925	526,0404	3,346663	3	762,6409	1043,557	0,5507958	0,6054457	526,0404	3,340582	1	6	763	1044						Untertest1.avi	0	880	547	72	111	689	941	866	0	Content		691	933	2479180	1961615937
2496	09:08:43.332	00:00:02.495	149	793,4757	1024,624	0,5515152	0,6045702	526,2355	3,354614	3	763,2028	1040,784	0,5514937	0,6045823	526,2355	3,348812	1	6	763	1041						Untertest1.avi	0	880	547	72	111	689	941	866	0	Content		691	930	2495800	1961632557
2513	09:08:43.349	00:00:02.512	150	779,5319	1012,62	0,5518093	0,6041077	518,5043	3,34063	3	764,0585	1035,682	0,5520028	0,6041123	526,3908	3,383067	1	6	764	1036						Untertest1.avi	0	880	547	72	111	689	941	866	0	Content		692	925	2512669	1961649426
2529	09:08:43.365	00:00:02.529	151	800,8777	1036,703	0,5522971	0,6040275	526,5641	3,399159	3	770,1182	1052,154	0,5522724	0,6040537	526,5641	3,393273	1	6	770	1052						Untertest1.avi	0	880	547	72	111	689	941	866	0	Content		698	941	2529291	1961666048
2546	09:08:43.382	00:00:02.545	152	785,5306	1036,471	0,552137	0,6043994	520,0615	3,339506	3	768,8488	1059,661	0,552303	0,6044056	526,6423	3,374158	1	6	769	1060						Untertest1.avi	0	880	547	72	111	689	941	866	0	Content		697	949	2545910	1961682667
2562	09:08:43.398	00:00:02.562	153	806,4545	1037,665	0,5521254	0,6050292	526,9556	3,403459	3	776,8279	1053,658	0,5521079	0,605047	526,9556	3,397606	1	6	777	1054						Untertest1.avi	0	880	547	72	111	689	941	866	0	Content		705	943	2562404	1961699161
2579	09:08:43.415	00:00:02.579	154	122,9441	1052,581	0,5465304	0,606047	527,3032	3,448495	3	80,25928	1072,198	0,5465475	0,6060439	527,3032	3,443156	1	6	80	1072						Untertest1.avi	0	880	547	72	111	689	941	866	0	Content		8	961	2579026	1961715783
2596	09:08:43.432	00:00:02.595	155	798,1013	1025,965	0,551344	0,6068931	521,5573	3,385185	3	778,7258	1045,187	0,5514779	0,6069366	527,5922	3,416518	1	6	779	1045						Untertest1.avi	0	880	547	72	111	689	941	866	0	Content		707	934	2595768	1961732525
2613	09:08:43.449	00:00:02.612	156	791,4055	1034,413	0,5509825	0,6077098	521,4319	3,383535	3	772,8957	1056,755	0,5511295	0,6077223	527,9305	3,417778	1	6	773	1057						Untertest1.avi	0	880	547	72	111	689	941	866	0	Content		701	946	2612641	1961749398
2629	09:08:43.465	00:00:02.629	157	791,0337	1032,842	0,5508138	0,6083727	522,5893	3,402203	3	770,68	1056,355	0,5509349	0,6083605	528,2487	3,431406	1	6	771	1056						Untertest1.avi	0	880	547	72	111	689	941	866	0	Content		699	945	2629264	1961766021
2646	09:08:43.482	00:00:02.645	158	801,5641	1046,436	0,5508816	0,6086217	521,7736	3,38925	3	785,0204	1070,892	0,5510412	0,6086209	528,4741	3,425134	1	6	785	1071						Untertest1.avi	0	880	547	72	111	689	941	866	0	Content		713	960	2645880	1961782637
2662	09:08:43.498	00:00:02.662	159	800,488	1030,453	0,5512635	0,6086119	522,3759	3,392895	3	783,0876	1053,836	0,5514122	0,6086097	528,7217	3,426464	1	6	783	1054						Untertest1.avi	0	880	547	72	111	689	941	866	0	Content		711	943	2662378	1961799135
2679	09:08:43.515	00:00:02.678	160	791,1541	1025,429	0,5521004	0,6083557	528,8391	3,488875	3	764,7809	1042,655	0,5521084	0,6083547	528,8391	3,483109	1	6	765	1043						Untertest1.avi	0	880	547	72	111	689	941	866	0	Content		693	932	2678996	1961815753
2696	09:08:43.532	00:00:02.695	161	777,7681	1031,381	0,5523344	0,607471	525,4666	3,492205	3	748,5854	1048,845	0,5523404	0,6074679	525,4666	3,485957	1	6	749	1049						Untertest1.avi	0	880	547	72	111	689	941	866	0	Content		677	938	2695615	1961832372
2712	09:08:43.548	00:00:02.712	162	796,783	1046,302	0,5545205	0,606744	529,2805	3,491073	3	768,1624	1063,967	0,5545122	0,606746	529,2805	3,485283	1	6	768	1064						Untertest1.avi	0	880	547	72	111	689	941	866	0	Content		696	953	2712486	1961849243
2729	09:08:43.565	00:00:02.729	163	805,9777	1057,098	0,5560611	0,6051821	529,739	3,456553	3	781,077	1075,506	0,5560776	0,6051812	529,739	3,451337	1	6	781	1076						Untertest1.avi	0	880	547	72	111	689	941	866	0	Content		709	965	2729228	1961865985
2746	09:08:43.582	00:00:02.745	164	786,5941	1042,355	0,5573637	0,603484	522,8115	3,448714	3	778,3234	1067,41	0,5576076	0,603479	529,7449	3,487301	1	6	778	1067						Untertest1.avi	0	880	547	72	111	689	941	866	0	Content		706	956	2745725	1961882482
2762	09:08:43.598	00:00:02.762	165	800,5406	1041,662	0,5592287	0,6018221	529,965	3,506074	3	775,5256	1059,699	0,559245	0,6018213	529,965	3,50069	1	6	776	1060						Untertest1.avi	0	880	547	72	111	689	941	866	0	Content		704	949	2762222	1961898979
2779	09:08:43.615	00:00:02.778	166	808,7894	1044,362	0,5609736	0,6002554	529,9837	3,470392	3	783,8474	1062,465	0,5609912	0,6002545	529,9886	3,465165	1	7	784	1062						Untertest1.avi	0	880	547	72	111	753	903	100	0	Content		712	951	2778965	1961915722
2796	09:08:43.632	00:00:02.795	167	815,6796	1047,913	0,5628809	0,5989791	530,236	3,512169	3	790,9551	1066,09	0,5628985	0,5989782	530,2408	3,506826	1	7	791	1066						Untertest1.avi	0	880	547	72	111	753	903	100	0	Content		719	955	2795709	1961932466
2812	09:08:43.648	00:00:02.812	168	824,877	1066,724	0,564806	0,5979127	530,0641	3,442544	3	799,9914	1085,27	0,5648234	0,5979118	530,0687	3,437383	1	7	800	1085						Untertest1.avi	0	880	547	72	111	753	903	100	0	Content		728	974	2812331	1961949088
2829	09:08:43.665	00:00:02.828	169	894,597	948,5913	0,5666376	0,5971485	530,0452	3,097693	3	871,3558	966,2017	0,566655	0,5971476	530,0496	3,094474	1	7	871	966						Untertest1.avi	0	880	547	72	111	753	903	100	0	Content		799	855	2828835	1961965592
2846	09:08:43.682	00:00:02.845	170	873,1101	912,8024	0,5682796	0,5966097	529,9365	2,987927	3	849,7037	929,8775	0,568297	0,5966088	529,9408	2,984884	1	7	850	930						Untertest1.avi	0	880	547	72	111	753	903	100	0	Content		778	819	2845570	1961982327
2862	09:08:43.698	00:00:02.862	171	993,2493	640,6022	0,5690426	0,5965443	529,9324	2,053928	3	970,1771	650,4866	0,5690637	0,5965435	529,9325	2,051128	1	7	970	650						Untertest1.avi	0	880	547	72	111	753	903	100	0	Content		898	539	2862314	1961999071
2879	09:08:43.715	00:00:02.878	172	-1024	-768	-1	-1	-1	-1	4	-1024	-768	-1	-1	-1	-1	4		0	0						Untertest1.avi	0	880	547	72	111				0	Content		-72	-111	2878931	1962015688
2895	09:08:43.731	00:00:02.895	173	-1024	-768	-1	-1	-1	-1	4	-1024	-768	-1	-1	-1	-1	4		0	0						Untertest1.avi	0	880	547	72	111				0	Content		-72	-111	2895426	1962032183
2912	09:08:43.748	00:00:02.912	174	-1024	-768	-1	-1	-1	-1	4	-1024	-768	-1	-1	-1	-1	4		0	0						Untertest1.avi	0	880	547	72	111				0	Content		-72	-111	2912049	1962048806
2929	09:08:43.765	00:00:02.928	175	-1024	-768	-1	-1	-1	-1	4	-1024	-768	-1	-1	-1	-1	4		0	0						Untertest1.avi	0	880	547	72	111				0	Content		-72	-111	2928805	1962065562
2945	09:08:43.781	00:00:02.945	176	-1024	-768	-1	-1	-1	-1	4	-1024	-768	-1	-1	-1	-1	4		0	0						Untertest1.avi	0	880	547	72	111				0	Content		-72	-111	2945414	1962082171
2962	09:08:43.798	00:00:02.962	177	-1024	-768	-1	-1	-1	-1	4	-1024	-768	-1	-1	-1	-1	4		0	0						Untertest1.avi	0	880	547	72	111				0	Content		-72	-111	2962034	1962098791
2979	09:08:43.815	00:00:02.978	178	-1024	-768	-1	-1	-1	-1	4	-1024	-768	-1	-1	-1	-1	4		0	0						Untertest1.avi	0	880	547	72	111				0	Content		-72	-111	2978653	1962115410
2995	09:08:43.831	00:00:02.995	179	-1024	-768	-1	-1	-1	-1	4	-1024	-768	-1	-1	-1	-1	4		0	0						Untertest1.avi	0	880	547	72	111				0	Content		-72	-111	2995399	1962132156
3012	09:08:43.848	00:00:03.012	180	-1024	-768	-1	-1	-1	-1	4	-1024	-768	-1	-1	-1	-1	4		0	0						Untertest1.avi	0	880	547	72	111				0	Content		-72	-111	3012019	1962148776
3029	09:08:43.865	00:00:03.028	181	-1024	-768	-1	-1	-1	-1	4	-1024	-768	-1	-1	-1	-1	4		0	0						Untertest1.avi	0	880	547	72	111				0	Content		-72	-111	3028638	1962165395
3045	09:08:43.881	00:00:03.045	182	-1024	-768	-1	-1	-1	-1	4	-1024	-768	-1	-1	-1	-1	4		0	0						Untertest1.avi	0	880	547	72	111				0	Content		-72	-111	3045261	1962182018
3062	09:08:43.898	00:00:03.062	183	-1024	-768	-1	-1	-1	-1	4	-1024	-768	-1	-1	-1	-1	4		0	0						Untertest1.avi	0	880	547	72	111				0	Content		-72	-111	3062004	1962198761
3079	09:08:43.915	00:00:03.078	184	-1024	-768	-1	-1	-1	-1	4	-1024	-768	-1	-1	-1	-1	4		0	0						Untertest1.avi	0	880	547	72	111				0	Content		-72	-111	3078623	1962215380
3095	09:08:43.931	00:00:03.095	185	-1024	-768	-1	-1	-1	-1	4	-1024	-768	-1	-1	-1	-1	4		0	0						Untertest1.avi	0	880	547	72	111				0	Content		-72	-111	3095237	1962231994
3112	09:08:43.948	00:00:03.111	186	-1024	-768	-1	-1	-1	-1	4	-1024	-768	-1	-1	-1	-1	4		0	0						Untertest1.avi	0	880	547	72	111				0	Content		-72	-111	3111901	1962248658
3129	09:08:43.965	00:00:03.128	187	-1024	-768	-1	-1	-1	-1	4	-1024	-768	-1	-1	-1	-1	4		0	0						Untertest1.avi	0	880	547	72	111				0	Content		-72	-111	3128605	1962265362
3145	09:08:43.981	00:00:03.145	188	-1024	-768	-1	-1	-1	-1	4	-1024	-768	-1	-1	-1	-1	4		0	0						Untertest1.avi	0	880	547	72	111				0	Content		-72	-111	3145228	1962281985
3162	09:08:43.998	00:00:03.162	189	-1024	-768	-1	-1	-1	-1	4	-1024	-768	-1	-1	-1	-1	4		0	0						Untertest1.avi	0	880	547	72	111				0	Content		-72	-111	3162418	1962299175
3179	09:08:44.015	00:00:03.178	190	-1024	-768	-1	-1	-1	-1	4	-1024	-768	-1	-1	-1	-1	4		0	0						Untertest1.avi	0	880	547	72	111				0	Content		-72	-111	3178590	1962315347
3195	09:08:44.031	00:00:03.195	191	-1024	-768	-1	-1	-1	-1	4	-1024	-768	-1	-1	-1	-1	4		0	0						Untertest1.avi	0	880	547	72	111				0	Content		-72	-111	3195211	1962331968
3212	09:08:44.048	00:00:03.211	192	-1024	-768	-1	-1	-1	-1	4	-1024	-768	-1	-1	-1	-1	4		0	0						Untertest1.avi	0	880	547	72	111				0	Content		-72	-111	3211961	1962348718
3228	09:08:44.064	00:00:03.228	193	-1024	-768	-1	-1	-1	-1	4	-1024	-768	-1	-1	-1	-1	4		0	0						Untertest1.avi	0	880	547	72	111				0	Content		-72	-111	3228453	1962365210
3245	09:08:44.081	00:00:03.245	194	-1024	-768	-1	-1	-1	-1	4	-1024	-768	-1	-1	-1	-1	4		0	0						Untertest1.avi	0	880	547	72	111				0	Content		-72	-111	3245072	1962381829
3262	09:08:44.098	00:00:03.262	195	-1024	-768	-1	-1	-1	-1	4	-1024	-768	-1	-1	-1	-1	4		0	0						Untertest1.avi	0	880	547	72	111				0	Content		-72	-111	3262262	1962399019
3280	09:08:44.116	00:00:03.279	196	-1024	-768	-1	-1	-1	-1	4	-1024	-768	-1	-1	-1	-1	4		0	0						Untertest1.avi	0	880	547	72	111				0	Content		-72	-111	3279633	1962416390
3297	09:08:44.133	00:00:03.296	197	-1024	-768	-1	-1	-1	-1	4	-1024	-768	-1	-1	-1	-1	4		0	0						Untertest1.avi	0	880	547	72	111				0	Content		-72	-111	3296877	1962433634
3312	09:08:44.148	00:00:03.312	198	-1024	-768	-1	-1	-1	-1	4	-1024	-768	-1	-1	-1	-1	4		0	0						Untertest1.avi	0	880	547	72	111				0	Content		-72	-111	3312452	1962449209
3329	09:08:44.165	00:00:03.329	199	-1024	-768	-1	-1	-1	-1	4	-1024	-768	-1	-1	-1	-1	4		0	0						Untertest1.avi	0	880	547	72	111				0	Content		-72	-111	3329079	1962465836
3346	09:08:44.182	00:00:03.345	200	-1024	-768	-1	-1	-1	-1	4	-1024	-768	-1	-1	-1	-1	4		0	0						Untertest1.avi	0	880	547	72	111				0	Content		-72	-111	3345829	1962482586
3362	09:08:44.198	00:00:03.362	201	-1024	-768	-1	-1	-1	-1	4	-1024	-768	-1	-1	-1	-1	4		0	0						Untertest1.avi	0	880	547	72	111				0	Content		-72	-111	3362452	1962499209
3379	09:08:44.215	00:00:03.379	202	-1024	-768	-1	-1	-1	-1	4	-1024	-768	-1	-1	-1	-1	4		0	0						Untertest1.avi	0	880	547	72	111				0	Content		-72	-111	3379080	1962515837
3396	09:08:44.232	00:00:03.395	203	-1024	-768	-1	-1	-1	-1	4	-1024	-768	-1	-1	-1	-1	4		0	0						Untertest1.avi	0	880	547	72	111				0	Content		-72	-111	3395705	1962532462
3413	09:08:44.249	00:00:03.412	204	-1024	-768	-1	-1	-1	-1	4	-1024	-768	-1	-1	-1	-1	4		0	0						Untertest1.avi	0	880	547	72	111				0	Content		-72	-111	3412774	1962549531
3430	09:08:44.266	00:00:03.430	205	-1024	-768	-1	-1	-1	-1	4	-1024	-768	-1	-1	-1	-1	4		0	0						Untertest1.avi	0	880	547	72	111				0	Content		-72	-111	3430149	1962566906
3447	09:08:44.283	00:00:03.447	206	-1024	-768	-1	-1	-1	-1	4	-1024	-768	-1	-1	-1	-1	4		0	0						Untertest1.avi	0	880	547	72	111				0	Content		-72	-111	3447399	1962584156
3462	09:08:44.298	00:00:03.462	207	-1024	-768	-1	-1	-1	-1	4	-1024	-768	-1	-1	-1	-1	4		0	0						Untertest1.avi	0	880	547	72	111				0	Content		-72	-111	3462337	1962599094
3479	09:08:44.315	00:00:03.478	208	-1024	-768	-1	-1	-1	-1	4	-1024	-768	-1	-1	-1	-1	4		0	0						Untertest1.avi	0	880	547	72	111				0	Content		-72	-111	3478956	1962615713
3496	09:08:44.332	00:00:03.495	209	-1024	-768	-1	-1	-1	-1	4	-1024	-768	-1	-1	-1	-1	4		0	0						Untertest1.avi	0	880	547	72	111				0	Content		-72	-111	3495701	1962632458
3512	09:08:44.348	00:00:03.512	210	-1024	-768	-1	-1	-1	-1	4	-1024	-768	-1	-1	-1	-1	4		0	0						Untertest1.avi	0	880	547	72	111				0	Content		-72	-111	3512331	1962649088
3529	09:08:44.365	00:00:03.528	211	-1024	-768	-1	-1	-1	-1	4	-1024	-768	-1	-1	-1	-1	4		0	0						Untertest1.avi	0	880	547	72	111				0	Content		-72	-111	3528949	1962665706
3546	09:08:44.382	00:00:03.545	212	-1024	-768	-1	-1	-1	-1	4	-1024	-768	-1	-1	-1	-1	4		0	0						Untertest1.avi	0	880	547	72	111				0	Content		-72	-111	3545574	1962682331
3563	09:08:44.399	00:00:03.562	213	-1024	-768	-1	-1	-1	-1	4	-1024	-768	-1	-1	-1	-1	4		0	0						Untertest1.avi	0	880	547	72	111				0	Content		-72	-111	3562770	1962699527
3580	09:08:44.416	00:00:03.580	214	-1024	-768	-1	-1	-1	-1	4	-1024	-768	-1	-1	-1	-1	4		0	0						Untertest1.avi	0	880	547	72	111				0	Content		-72	-111	3580148	1962716905
3597	09:08:44.433	00:00:03.597	215	-1024	-768	-1	-1	-1	-1	4	-1024	-768	-1	-1	-1	-1	4		0	0						Untertest1.avi	0	880	547	72	111				0	Content		-72	-111	3597398	1962734155
3612	09:08:44.448	00:00:03.612	216	-1024	-768	-1	-1	-1	-1	4	-1024	-768	-1	-1	-1	-1	4		0	0						Untertest1.avi	0	880	547	72	111				0	Content		-72	-111	3612202	1962748959
3629	09:08:44.465	00:00:03.628	217	-1024	-768	-1	-1	-1	-1	4	-1024	-768	-1	-1	-1	-1	4		0	0						Untertest1.avi	0	880	547	72	111				0	Content		-72	-111	3628952	1962765709
3646	09:08:44.482	00:00:03.645	218	-1024	-768	-1	-1	-1	-1	4	-1024	-768	-1	-1	-1	-1	4		0	0						Untertest1.avi	0	880	547	72	111				0	Content		-72	-111	3645581	1962782338
3662	09:08:44.498	00:00:03.662	219	-1024	-768	-1	-1	-1	-1	4	-1024	-768	-1	-1	-1	-1	4		0	0						Untertest1.avi	0	880	547	72	111				0	Content		-72	-111	3662203	1962798960
3679	09:08:44.515	00:00:03.678	220	-1024	-768	-1	-1	-1	-1	4	-1024	-768	-1	-1	-1	-1	4		0	0						Untertest1.avi	0	880	547	72	111				0	Content		-72	-111	3678825	1962815582
3695	09:08:44.531	00:00:03.695	221	-1024	-768	-1	-1	-1	-1	4	-1024	-768	-1	-1	-1	-1	4		0	0						Untertest1.avi	0	880	547	72	111				0	Content		-72	-111	3695452	1962832209
3713	09:08:44.549	00:00:03.712	222	-1024	-768	-1	-1	-1	-1	4	-1024	-768	-1	-1	-1	-1	4		0	0						Untertest1.avi	0	880	547	72	111				0	Content		-72	-111	3712649	1962849406
3730	09:08:44.566	00:00:03.730	223	-1024	-768	-1	-1	-1	-1	4	-1024	-768	-1	-1	-1	-1	4		0	0						Untertest1.avi	0	880	547	72	111				0	Content		-72	-111	3730023	1962866780
3747	09:08:44.583	00:00:03.747	224	-1024	-768	-1	-1	-1	-1	4	-1024	-768	-1	-1	-1	-1	4		0	0						Untertest1.avi	0	880	547	72	111				0	Content		-72	-111	3747399	1962884156
3762	09:08:44.598	00:00:03.762	225	-1024	-768	-1	-1	-1	-1	4	-1024	-768	-1	-1	-1	-1	4		0	0						Untertest1.avi	0	880	547	72	111				0	Content		-72	-111	3762202	1962898959
3779	09:08:44.615	00:00:03.778	226	-1024	-768	-1	-1	-1	-1	4	-1024	-768	-1	-1	-1	-1	4		0	0						Untertest1.avi	0	880	547	72	111				0	Content		-72	-111	3778828	1962915585
3796	09:08:44.632	00:00:03.795	227	-1024	-768	-1	-1	-1	-1	4	-1024	-768	-1	-1	-1	-1	4		0	0						Untertest1.avi	0	880	547	72	111				0	Content		-72	-111	3795575	1962932332
3812	09:08:44.648	00:00:03.812	228	-1024	-768	-1	-1	-1	-1	4	-1024	-768	-1	-1	-1	-1	4		0	0						Untertest1.avi	0	880	547	72	111				0	Content		-72	-111	3812198	1962948955
3829	09:08:44.665	00:00:03.828	229	-1024	-768	-1	-1	-1	-1	4	-1024	-768	-1	-1	-1	-1	4		0	0						Untertest1.avi	0	880	547	72	111				0	Content		-72	-111	3828820	1962965577
3845	09:08:44.681	00:00:03.845	230	-1024	-768	-1	-1	-1	-1	4	-1024	-768	-1	-1	-1	-1	4		0	0						Untertest1.avi	0	880	547	72	111				0	Content		-72	-111	3845447	1962982204
3863	09:08:44.699	00:00:03.862	231	-1024	-768	-1	-1	-1	-1	4	-1024	-768	-1	-1	-1	-1	4		0	0						Untertest1.avi	0	880	547	72	111				0	Content		-72	-111	3862518	1962999275
3880	09:08:44.716	00:00:03.879	232	-1024	-768	-1	-1	-1	-1	4	-1024	-768	-1	-1	-1	-1	4		0	0						Untertest1.avi	0	880	547	72	111				0	Content		-72	-111	3879893	1963016650
3897	09:08:44.733	00:00:03.897	233	-1024	-768	-1	-1	-1	-1	4	-1024	-768	-1	-1	-1	-1	4		0	0						Untertest1.avi	0	880	547	72	111				0	Content		-72	-111	3897278	1963034035
3912	09:08:44.748	00:00:03.912	234	-1024	-768	-1	-1	-1	-1	4	-1024	-768	-1	-1	-1	-1	4		0	0						Untertest1.avi	0	880	547	72	111				0	Content		-72	-111	3912071	1963048828
3929	09:08:44.765	00:00:03.928	235	-1024	-768	-1	-1	-1	-1	4	-1024	-768	-1	-1	-1	-1	4		0	0						Untertest1.avi	0	880	547	72	111				0	Content		-72	-111	3928697	1963065454
3945	09:08:44.781	00:00:03.945	236	-1024	-768	-1	-1	-1	-1	4	-1024	-768	-1	-1	-1	-1	4		0	0						Untertest1.avi	0	880	547	72	111				0	Content		-72	-111	3945446	1963082203
3962	09:08:44.798	00:00:03.962	237	-1024	-768	-1	-1	-1	-1	4	-1024	-768	-1	-1	-1	-1	4		0	0						Untertest1.avi	0	880	547	72	111				0	Content		-72	-111	3962073	1963098830
3979	09:08:44.815	00:00:03.978	238	-1024	-768	-1	-1	-1	-1	4	-1024	-768	-1	-1	-1	-1	4		0	0						Untertest1.avi	0	880	547	72	111				0	Content		-72	-111	3978696	1963115453
3995	09:08:44.831	00:00:03.995	239	-1024	-768	-1	-1	-1	-1	4	-1024	-768	-1	-1	-1	-1	4		0	0						Untertest1.avi	0	880	547	72	111				0	Content		-72	-111	3995324	1963132081
4013	09:08:44.849	00:00:04.012	240	-1024	-768	-1	-1	-1	-1	4	-1024	-768	-1	-1	-1	-1	4		0	0						Untertest1.avi	0	880	547	72	111				0	Content		-72	-111	4012518	1963149275
4030	09:08:44.866	00:00:04.029	241	-1024	-768	-1	-1	-1	-1	4	-1024	-768	-1	-1	-1	-1	4		0	0						Untertest1.avi	0	880	547	72	111				0	Content		-72	-111	4029891	1963166648
4047	09:08:44.883	00:00:04.047	242	-1024	-768	-1	-1	-1	-1	4	-1024	-768	-1	-1	-1	-1	4		0	0						Untertest1.avi	0	880	547	72	111				0	Content		-72	-111	4047141	1963183898
4062	09:08:44.898	00:00:04.061	243	-1024	-768	-1	-1	-1	-1	4	-1024	-768	-1	-1	-1	-1	4		0	0						Untertest1.avi	0	880	547	72	111				0	Content		-72	-111	4061943	1963198700
4079	09:08:44.915	00:00:04.078	244	-1024	-768	-1	-1	-1	-1	4	-1024	-768	-1	-1	-1	-1	4		0	0						Untertest1.avi	0	880	547	72	111				0	Content		-72	-111	4078695	1963215452
4095	09:08:44.931	00:00:04.095	245	-1024	-768	-1	-1	-1	-1	4	-1024	-768	-1	-1	-1	-1	4		0	0						Untertest1.avi	0	880	547	72	111				0	Content		-72	-111	4095321	1963232078
4112	09:08:44.948	00:00:04.111	246	-1024	-768	-1	-1	-1	-1	4	-1024	-768	-1	-1	-1	-1	4		0	0						Untertest1.avi	0	880	547	72	111				0	Content		-72	-111	4111945	1963248702
4129	09:08:44.965	00:00:04.128	247	-1024	-768	-1	-1	-1	-1	4	-1024	-768	-1	-1	-1	-1	4		0	0						Untertest1.avi	0	880	547	72	111				0	Content		-72	-111	4128570	1963265327
4145	09:08:44.981	00:00:04.145	248	-1024	-768	-1	-1	-1	-1	4	-1024	-768	-1	-1	-1	-1	4		0	0						Untertest1.avi	0	880	547	72	111				0	Content		-72	-111	4145196	1963281953
4162	09:08:44.998	00:00:04.162	249	-1024	-768	-1	-1	-1	-1	4	-1024	-768	-1	-1	-1	-1	4		0	0						Untertest1.avi	0	880	547	72	111				0	Content		-72	-111	4162390	1963299147
4180	09:08:45.016	00:00:04.179	250	-1024	-768	-1	-1	-1	-1	4	-1024	-768	-1	-1	-1	-1	4		0	0						Untertest1.avi	0	880	547	72	111				0	Content		-72	-111	4179765	1963316522
4197	09:08:45.033	00:00:04.197	251	-1024	-768	-1	-1	-1	-1	4	-1024	-768	-1	-1	-1	-1	4		0	0						Untertest1.avi	0	880	547	72	111				0	Content		-72	-111	4197014	1963333771
4212	09:08:45.048	00:00:04.211	252	-1024	-768	-1	-1	-1	-1	4	-1024	-768	-1	-1	-1	-1	4		0	0						Untertest1.avi	0	880	547	72	111				0	Content		-72	-111	4211945	1963348702
4229	09:08:45.065	00:00:04.228	253	-1024	-768	-1	-1	-1	-1	4	-1024	-768	-1	-1	-1	-1	4		0	0						Untertest1.avi	0	880	547	72	111				0	Content		-72	-111	4228572	1963365329
4245	09:08:45.081	00:00:04.245	254	-1024	-768	-1	-1	-1	-1	4	-1024	-768	-1	-1	-1	-1	4		0	0						Untertest1.avi	0	880	547	72	111				0	Content		-72	-111	4245320	1963382077
4262	09:08:45.098	00:00:04.261	255	-1024	-768	-1	-1	-1	-1	4	-1024	-768	-1	-1	-1	-1	4		0	0						Untertest1.avi	0	880	547	72	111				0	Content		-72	-111	4261818	1963398575
4279	09:08:45.115	00:00:04.278	256	-1024	-768	-1	-1	-1	-1	4	-1024	-768	-1	-1	-1	-1	4		0	0						Untertest1.avi	0	880	547	72	111				0	Content		-72	-111	4278567	1963415324
4295	09:08:45.131	00:00:04.295	257	-1024	-768	-1	-1	-1	-1	4	-1024	-768	-1	-1	-1	-1	4		0	0						Untertest1.avi	0	880	547	72	111				0	Content		-72	-111	4295194	1963431951
4312	09:08:45.148	00:00:04.312	258	-1024	-768	-1	-1	-1	-1	4	-1024	-768	-1	-1	-1	-1	4		0	0						Untertest1.avi	0	880	547	72	111				0	Content		-72	-111	4312275	1963449032
4330	09:08:45.166	00:00:04.329	259	-1024	-768	-1	-1	-1	-1	4	-1024	-768	-1	-1	-1	-1	4		0	0						Untertest1.avi	0	880	547	72	111				0	Content		-72	-111	4329641	1963466398
4347	09:08:45.183	00:00:04.346	260	-1024	-768	-1	-1	-1	-1	4	-1024	-768	-1	-1	-1	-1	4		0	0						Untertest1.avi	0	880	547	72	111				0	Content		-72	-111	4346887	1963483644
4362	09:08:45.198	00:00:04.361	261	-1024	-768	-1	-1	-1	-1	4	-1024	-768	-1	-1	-1	-1	4		0	0						Untertest1.avi	0	880	547	72	111				0	Content		-72	-111	4361817	1963498574
4378	09:08:45.214	00:00:04.378	262	-1024	-768	-1	-1	-1	-1	4	-1024	-768	-1	-1	-1	-1	4		0	0						Untertest1.avi	0	880	547	72	111				0	Content		-72	-111	4378442	1963515199
4395	09:08:45.231	00:00:04.395	263	-1024	-768	-1	-1	-1	-1	4	-1024	-768	-1	-1	-1	-1	4		0	0						Untertest1.avi	0	880	547	72	111				0	Content		-72	-111	4395194	1963531951
4412	09:08:45.248	00:00:04.411	264	-1024	-768	-1	-1	-1	-1	4	-1024	-768	-1	-1	-1	-1	4		0	0						Untertest1.avi	0	880	547	72	111				0	Content		-72	-111	4411817	1963548574
4428	09:08:45.264	00:00:04.428	265	-1024	-768	-1	-1	-1	-1	4	-1024	-768	-1	-1	-1	-1	4		0	0						Untertest1.avi	0	880	547	72	111				0	Content		-72	-111	4428440	1963565197
4445	09:08:45.281	00:00:04.445	266	-1024	-768	-1	-1	-1	-1	4	-1024	-768	-1	-1	-1	-1	4		0	0						Untertest1.avi	0	880	547	72	111				0	Content		-72	-111	4445067	1963581824
4462	09:08:45.298	00:00:04.462	267	-1024	-768	-1	-1	-1	-1	4	-1024	-768	-1	-1	-1	-1	4		0	0						Untertest1.avi	0	880	547	72	111				0	Content		-72	-111	4462268	1963599025
4480	09:08:45.316	00:00:04.479	268	-1024	-768	-1	-1	-1	-1	4	-1024	-768	-1	-1	-1	-1	4		0	0						Untertest1.avi	0	880	547	72	111				0	Content		-72	-111	4479512	1963616269
4497	09:08:45.333	00:00:04.496	269	-1024	-768	-1	-1	-1	-1	4	-1024	-768	-1	-1	-1	-1	4		0	0						Untertest1.avi	0	880	547	72	111				0	Content		-72	-111	4496886	1963633643
4512	09:08:45.348	00:00:04.511	270	-1024	-768	-1	-1	-1	-1	4	-1024	-768	-1	-1	-1	-1	4		0	0						Untertest1.avi	0	880	547	72	111				0	Content		-72	-111	4511691	1963648448
4528	09:08:45.364	00:00:04.528	271	-1024	-768	-1	-1	-1	-1	4	-1024	-768	-1	-1	-1	-1	4		0	0						Untertest1.avi	0	880	547	72	111				0	Content		-72	-111	4528441	1963665198
4545	09:08:45.381	00:00:04.545	272	-1024	-768	-1	-1	-1	-1	4	-1024	-768	-1	-1	-1	-1	4		0	0						Untertest1.avi	0	880	547	72	111				0	Content		-72	-111	4545067	1963681824
4562	09:08:45.398	00:00:04.561	273	-1024	-768	-1	-1	-1	-1	4	-1024	-768	-1	-1	-1	-1	4		0	0						Untertest1.avi	0	880	547	72	111				0	Content		-72	-111	4561692	1963698449
4578	09:08:45.414	00:00:04.578	274	-1024	-768	-1	-1	-1	-1	4	-1024	-768	-1	-1	-1	-1	4		0	0						Untertest1.avi	0	880	547	72	111				0	Content		-72	-111	4578314	1963715071
4595	09:08:45.431	00:00:04.594	275	-1024	-768	-1	-1	-1	-1	4	-1024	-768	-1	-1	-1	-1	4		0	0						Untertest1.avi	0	880	547	72	111				0	Content		-72	-111	4594941	1963731698
4612	09:08:45.448	00:00:04.612	276	-1024	-768	-1	-1	-1	-1	4	-1024	-768	-1	-1	-1	-1	4		0	0						Untertest1.avi	0	880	547	72	111				0	Content		-72	-111	4612137	1963748894
4630	09:08:45.466	00:00:04.629	277	-1024	-768	-1	-1	-1	-1	4	-1024	-768	-1	-1	-1	-1	4		0	0						Untertest1.avi	0	880	547	72	111				0	Content		-72	-111	4629511	1963766268
4647	09:08:45.483	00:00:04.646	278	-1024	-768	-1	-1	-1	-1	4	-1024	-768	-1	-1	-1	-1	4		0	0						Untertest1.avi	0	880	547	72	111				0	Content		-72	-111	4646759	1963783516
4662	09:08:45.498	00:00:04.661	279	-1024	-768	-1	-1	-1	-1	4	-1024	-768	-1	-1	-1	-1	4		0	0						Untertest1.avi	0	880	547	72	111				0	Content		-72	-111	4661569	1963798326
4678	09:08:45.514	00:00:04.678	280	-1024	-768	-1	-1	-1	-1	4	-1024	-768	-1	-1	-1	-1	4		0	0						Untertest1.avi	0	880	547	72	111				0	Content		-72	-111	4678315	1963815072
4695	09:08:45.531	00:00:04.694	281	-1024	-768	-1	-1	-1	-1	4	-1024	-768	-1	-1	-1	-1	4		0	0						Untertest1.avi	0	880	547	72	111				0	Content		-72	-111	4694938	1963831695
4712	09:08:45.548	00:00:04.711	282	-1024	-768	-1	-1	-1	-1	4	-1024	-768	-1	-1	-1	-1	4		0	0						Untertest1.avi	0	880	547	72	111				0	Content		-72	-111	4711564	1963848321
4728	09:08:45.564	00:00:04.728	283	-1024	-768	-1	-1	-1	-1	4	-1024	-768	-1	-1	-1	-1	4		0	0						Untertest1.avi	0	880	547	72	111				0	Content		-72	-111	4728186	1963864943
4745	09:08:45.581	00:00:04.744	284	-1024	-768	-1	-1	-1	-1	4	-1024	-768	-1	-1	-1	-1	4		0	0						Untertest1.avi	0	880	547	72	111				0	Content		-72	-111	4744937	1963881694
4762	09:08:45.598	00:00:04.762	285	-1024	-768	-1	-1	-1	-1	4	-1024	-768	-1	-1	-1	-1	4		0	0						Untertest1.avi	0	880	547	72	111				0	Content		-72	-111	4762007	1963898764
4779	09:08:45.615	00:00:04.779	286	-1024	-768	-1	-1	-1	-1	4	-1024	-768	-1	-1	-1	-1	4		0	0						Untertest1.avi	0	880	547	72	111				0	Content		-72	-111	4779382	1963916139
4797	09:08:45.633	00:00:04.796	287	-1024	-768	-1	-1	-1	-1	4	-1024	-768	-1	-1	-1	-1	4		0	0						Untertest1.avi	0	880	547	72	111				0	Content		-72	-111	4796632	1963933389
4812	09:08:45.648	00:00:04.811	288	-1024	-768	-1	-1	-1	-1	4	-1024	-768	-1	-1	-1	-1	4		0	0						Untertest1.avi	0	880	547	72	111				0	Content		-72	-111	4811563	1963948320
4828	09:08:45.664	00:00:04.828	289	-1024	-768	-1	-1	-1	-1	4	-1024	-768	-1	-1	-1	-1	4		0	0						Untertest1.avi	0	880	547	72	111				0	Content		-72	-111	4828189	1963964946
4845	09:08:45.681	00:00:04.844	290	-1024	-768	-1	-1	-1	-1	4	-1024	-768	-1	-1	-1	-1	4		0	0						Untertest1.avi	0	880	547	72	111				0	Content		-72	-111	4844939	1963981696
4862	09:08:45.698	00:00:04.861	291	-1024	-768	-1	-1	-1	-1	4	-1024	-768	-1	-1	-1	-1	4		0	0						Untertest1.avi	0	880	547	72	111				0	Content		-72	-111	4861562	1963998319
4878	09:08:45.714	00:00:04.878	292	-1024	-768	-1	-1	-1	-1	4	-1024	-768	-1	-1	-1	-1	4		0	0						Untertest1.avi	0	880	547	72	111				0	Content		-72	-111	4878186	1964014943
4895	09:08:45.731	00:00:04.894	293	-1024	-768	-1	-1	-1	-1	4	-1024	-768	-1	-1	-1	-1	4		0	0						Untertest1.avi	0	880	547	72	111				0	Content		-72	-111	4894730	1964031487
4912	09:08:45.748	00:00:04.911	294	-1024	-768	-1	-1	-1	-1	4	-1024	-768	-1	-1	-1	-1	4		0	0						Untertest1.avi	0	880	547	72	111				0	Content		-72	-111	4911815	1964048572
4928	09:08:45.764	00:00:04.928	295	-1024	-768	-1	-1	-1	-1	4	-1024	-768	-1	-1	-1	-1	4		0	0						Untertest1.avi	0	880	547	72	111				0	Content		-72	-111	4928484	1964065241
4945	09:08:45.781	00:00:04.945	296	-1024	-768	-1	-1	-1	-1	4	-1024	-768	-1	-1	-1	-1	4		0	0						Untertest1.avi	0	880	547	72	111				0	Content		-72	-111	4945153	1964081910
4962	09:08:45.798	00:00:04.962	297	-1024	-768	-1	-1	-1	-1	4	-1024	-768	-1	-1	-1	-1	4		0	0						Untertest1.avi	0	880	547	72	111				0	Content		-72	-111	4962308	1964099065
4979	09:08:45.815	00:00:04.978	298	-1024	-768	-1	-1	-1	-1	4	-1024	-768	-1	-1	-1	-1	4		0	0						Untertest1.avi	0	880	547	72	111				0	Content		-72	-111	4978977	1964115734
4996	09:08:45.832	00:00:04.995	299	-1024	-768	-1	-1	-1	-1	4	-1024	-768	-1	-1	-1	-1	4		0	0						Untertest1.avi	0	880	547	72	111				0	Content		-72	-111	4995646	1964132403
5012	09:08:45.848	00:00:05.011	300	-1024	-768	-1	-1	-1	-1	4	-1024	-768	-1	-1	-1	-1	4		0	0						Untertest1.avi	0	880	547	72	111				0	Content		-72	-111	5011881	1964148638
5029	09:08:45.865	00:00:05.028	301	-1024	-768	-1	-1	-1	-1	4	-1024	-768	-1	-1	-1	-1	4		0	0						Untertest1.avi	0	880	547	72	111				0	Content		-72	-111	5028551	1964165308
5045	09:08:45.881	00:00:05.045	302	-1024	-768	-1	-1	-1	-1	4	-1024	-768	-1	-1	-1	-1	4		0	0						Untertest1.avi	0	880	547	72	111				0	Content		-72	-111	5045033	1964181790
5062	09:08:45.898	00:00:05.061	303	-1024	-768	-1	-1	-1	-1	4	-1024	-768	-1	-1	-1	-1	4		0	0						Untertest1.avi	0	880	547	72	111				0	Content		-72	-111	5061702	1964198459
5078	09:08:45.914	00:00:05.078	304	-1024	-768	-1	-1	-1	-1	4	-1024	-768	-1	-1	-1	-1	4		0	0						Untertest1.avi	0	880	547	72	111				0	Content		-72	-111	5078372	1964215129
5095	09:08:45.931	00:00:05.094	305	-1024	-768	-1	-1	-1	-1	4	-1024	-768	-1	-1	-1	-1	4		0	0						Untertest1.avi	0	880	547	72	111				0	Content		-72	-111	5094872	1964231629
5112	09:08:45.948	00:00:05.111	306	-1024	-768	-1	-1	-1	-1	4	-1024	-768	-1	-1	-1	-1	4		0	0						Untertest1.avi	0	880	547	72	111				0	Content		-72	-111	5111541	1964248298
5128	09:08:45.964	00:00:05.128	307	-1024	-768	-1	-1	-1	-1	4	-1024	-768	-1	-1	-1	-1	4		0	0						Untertest1.avi	0	880	547	72	111				0	Content		-72	-111	5128135	1964264892
5145	09:08:45.981	00:00:05.144	308	-1024	-768	-1	-1	-1	-1	4	-1024	-768	-1	-1	-1	-1	4		0	0						Untertest1.avi	0	880	547	72	111				0	Content		-72	-111	5144805	1964281562
5161	09:08:45.997	00:00:05.161	309	-1024	-768	-1	-1	-1	-1	4	-1024	-768	-1	-1	-1	-1	4		0	0						Untertest1.avi	0	880	547	72	111				0	Content		-72	-111	5161474	1964298231
5178	09:08:46.014	00:00:05.178	310	-1024	-768	-1	-1	-1	-1	4	-1024	-768	-1	-1	-1	-1	4		0	0						Untertest1.avi	0	880	547	72	111				0	Content		-72	-111	5178067	1964314824
5195	09:08:46.031	00:00:05.194	311	-1024	-768	-1	-1	-1	-1	4	-1024	-768	-1	-1	-1	-1	4		0	0						Untertest1.avi	0	880	547	72	111				0	Content		-72	-111	5194736	1964331493
5211	09:08:46.047	00:00:05.211	312	-1024	-768	-1	-1	-1	-1	4	-1024	-768	-1	-1	-1	-1	4		0	0						Untertest1.avi	0	880	547	72	111				0	Content		-72	-111	5211406	1964348163
5228	09:08:46.064	00:00:05.228	313	-1024	-768	-1	-1	-1	-1	4	-1024	-768	-1	-1	-1	-1	4		0	0						Untertest1.avi	0	880	547	72	111				0	Content		-72	-111	5228024	1964364781
5245	09:08:46.081	00:00:05.244	314	-1024	-768	-1	-1	-1	-1	4	-1024	-768	-1	-1	-1	-1	4		0	0						Untertest1.avi	0	880	547	72	111				0	Content		-72	-111	5244693	1964381450
5261	09:08:46.097	00:00:05.261	315	-1024	-768	-1	-1	-1	-1	4	-1024	-768	-1	-1	-1	-1	4		0	0						Untertest1.avi	0	880	547	72	111				0	Content		-72	-111	5261362	1964398119
5278	09:08:46.114	00:00:05.278	316	-1024	-768	-1	-1	-1	-1	4	-1024	-768	-1	-1	-1	-1	4		0	0						Untertest1.avi	0	880	547	72	111				0	Content		-72	-111	5278161	1964414918
5295	09:08:46.131	00:00:05.294	317	-1024	-768	-1	-1	-1	-1	4	-1024	-768	-1	-1	-1	-1	4		0	0						Untertest1.avi	0	880	547	72	111				0	Content		-72	-111	5294830	1964431587
5311	09:08:46.147	00:00:05.311	318	-1024	-768	-1	-1	-1	-1	4	-1024	-768	-1	-1	-1	-1	4		0	0						Untertest1.avi	0	880	547	72	111				0	Content		-72	-111	5311499	1964448256
5328	09:08:46.164	00:00:05.328	319	-1024	-768	-1	-1	-1	-1	4	-1024	-768	-1	-1	-1	-1	4		0	0						Untertest1.avi	0	880	547	72	111				0	Content		-72	-111	5328463	1964465220
5345	09:08:46.181	00:00:05.345	320	-1024	-768	-1	-1	-1	-1	4	-1024	-768	-1	-1	-1	-1	4		0	0						Untertest1.avi	0	880	547	72	111				0	Content		-72	-111	5345132	1964481889
5362	09:08:46.198	00:00:05.361	321	-1024	-768	-1	-1	-1	-1	4	-1024	-768	-1	-1	-1	-1	4		0	0						Untertest1.avi	0	880	547	72	111				0	Content		-72	-111	5361801	1964498558
5379	09:08:46.215	00:00:05.379	322	-1024	-768	-1	-1	-1	-1	4	-1024	-768	-1	-1	-1	-1	4		0	0						Untertest1.avi	0	880	547	72	111				0	Content		-72	-111	5379096	1964515853
5396	09:08:46.232	00:00:05.395	323	-1024	-768	-1	-1	-1	-1	4	-1024	-768	-1	-1	-1	-1	4		0	0						Untertest1.avi	0	880	547	72	111				0	Content		-72	-111	5395765	1964532522
5412	09:08:46.248	00:00:05.412	324	-1024	-768	-1	-1	-1	-1	4	-1024	-768	-1	-1	-1	-1	4		0	0						Untertest1.avi	0	880	547	72	111				0	Content		-72	-111	5412015	1964548772
5429	09:08:46.265	00:00:05.428	325	-1024	-768	-1	-1	-1	-1	4	-1024	-768	-1	-1	-1	-1	4		0	0						Untertest1.avi	0	880	547	72	111				0	Content		-72	-111	5428684	1964565441
5445	09:08:46.281	00:00:05.445	326	-1024	-768	-1	-1	-1	-1	4	-1024	-768	-1	-1	-1	-1	4		0	0						Untertest1.avi	0	880	547	72	111				0	Content		-72	-111	5445354	1964582111
5461	09:08:46.297	00:00:05.461	327	-1024	-768	-1	-1	-1	-1	4	-1024	-768	-1	-1	-1	-1	4		0	0						Untertest1.avi	0	880	547	72	111				0	Content		-72	-111	5461142	1964597899
5478	09:08:46.314	00:00:05.477	328	-1024	-768	-1	-1	-1	-1	4	-1024	-768	-1	-1	-1	-1	4		0	0						Untertest1.avi	0	880	547	72	111				0	Content		-72	-111	5477767	1964614524
5495	09:08:46.331	00:00:05.494	329	-1024	-768	-1	-1	-1	-1	4	-1024	-768	-1	-1	-1	-1	4		0	0						Untertest1.avi	0	880	547	72	111				0	Content		-72	-111	5494514	1964631271
5511	09:08:46.347	00:00:05.511	330	-1024	-768	-1	-1	-1	-1	4	-1024	-768	-1	-1	-1	-1	4		0	0						Untertest1.avi	0	880	547	72	111				0	Content		-72	-111	5511140	1964647897
5528	09:08:46.364	00:00:05.527	331	-1024	-768	-1	-1	-1	-1	4	-1024	-768	-1	-1	-1	-1	4		0	0						Untertest1.avi	0	880	547	72	111				0	Content		-72	-111	5527810	1964664567
5544	09:08:46.380	00:00:05.544	332	-1024	-768	-1	-1	-1	-1	4	-1024	-768	-1	-1	-1	-1	4		0	0						Untertest1.avi	0	880	547	72	111				0	Content		-72	-111	5544479	1964681236
5561	09:08:46.397	00:00:05.561	333	-1024	-768	-1	-1	-1	-1	4	-1024	-768	-1	-1	-1	-1	4		0	0						Untertest1.avi	0	880	547	72	111				0	Content		-72	-111	5561120	1964697877
5578	09:08:46.414	00:00:05.577	334	-1024	-768	-1	-1	-1	-1	4	-1024	-768	-1	-1	-1	-1	4		0	0						Untertest1.avi	0	880	547	72	111				0	Content		-72	-111	5577789	1964714546
5594	09:08:46.430	00:00:05.594	335	-1024	-768	-1	-1	-1	-1	4	-1024	-768	-1	-1	-1	-1	4		0	0						Untertest1.avi	0	880	547	72	111				0	Content		-72	-111	5594459	1964731216
5611	09:08:46.447	00:00:05.611	336	-1024	-768	-1	-1	-1	-1	4	-1024	-768	-1	-1	-1	-1	4		0	0						Untertest1.avi	0	880	547	72	111				0	Content		-72	-111	5611273	1964748030
5628	09:08:46.464	00:00:05.627	337	-1024	-768	-1	-1	-1	-1	4	-1024	-768	-1	-1	-1	-1	4		0	0						Untertest1.avi	0	880	547	72	111				0	Content		-72	-111	5627942	1964764699
5645	09:08:46.481	00:00:05.644	338	-1024	-768	-1	-1	-1	-1	4	-1024	-768	-1	-1	-1	-1	4		0	0						Untertest1.avi	0	880	547	72	111				0	Content		-72	-111	5644612	1964781369
5662	09:08:46.498	00:00:05.661	339	-1024	-768	-1	-1	-1	-1	4	-1024	-768	-1	-1	-1	-1	4		0	0						Untertest1.avi	0	880	547	72	111				0	Content		-72	-111	5661767	1964798524
5678	09:08:46.514	00:00:05.678	340	-1024	-768	-1	-1	-1	-1	4	-1024	-768	-1	-1	-1	-1	4		0	0						Untertest1.avi	0	880	547	72	111				0	Content		-72	-111	5678436	1964815193
5695	09:08:46.531	00:00:05.695	341	-1024	-768	-1	-1	-1	-1	4	-1024	-768	-1	-1	-1	-1	4		0	0						Untertest1.avi	0	880	547	72	111				0	Content		-72	-111	5695472	1964832229
5712	09:08:46.548	00:00:05.712	342	-1024	-768	-1	-1	-1	-1	4	-1024	-768	-1	-1	-1	-1	4		0	0						Untertest1.avi	0	880	547	72	111				0	Content		-72	-111	5712141	1964848898
5729	09:08:46.565	00:00:05.728	343	-1024	-768	-1	-1	-1	-1	4	-1024	-768	-1	-1	-1	-1	4		0	0						Untertest1.avi	0	880	547	72	111				0	Content		-72	-111	5728810	1964865567
5745	09:08:46.581	00:00:05.744	344	-1024	-768	-1	-1	-1	-1	4	-1024	-768	-1	-1	-1	-1	4		0	0						Untertest1.avi	0	880	547	72	111				0	Content		-72	-111	5744922	1964881679
5762	09:08:46.598	00:00:05.761	345	-1024	-768	-1	-1	-1	-1	4	-1024	-768	-1	-1	-1	-1	4		0	0						Untertest1.avi	0	880	547	72	111				0	Content		-72	-111	5761592	1964898349
5778	09:08:46.614	00:00:05.778	346	-1024	-768	-1	-1	-1	-1	4	-1024	-768	-1	-1	-1	-1	4		0	0						Untertest1.avi	0	880	547	72	111				0	Content		-72	-111	5778073	1964914830
5795	09:08:46.631	00:00:05.794	347	-1024	-768	-1	-1	-1	-1	4	-1024	-768	-1	-1	-1	-1	4		0	0						Untertest1.avi	0	880	547	72	111				0	Content		-72	-111	5794742	1964931499
5811	09:08:46.647	00:00:05.811	348	-1024	-768	-1	-1	-1	-1	4	-1024	-768	-1	-1	-1	-1	4		0	0						Untertest1.avi	0	880	547	72	111				0	Content		-72	-111	5811411	1964948168
5828	09:08:46.664	00:00:05.827	349	-1024	-768	-1	-1	-1	-1	4	-1024	-768	-1	-1	-1	-1	4		0	0						Untertest1.avi	0	880	547	72	111				0	Content		-72	-111	5827849	1964964606
5845	09:08:46.681	00:00:05.844	350	-1024	-768	-1	-1	-1	-1	4	-1024	-768	-1	-1	-1	-1	4		0	0						Untertest1.avi	0	880	547	72	111				0	Content		-72	-111	5844518	1964981275
5861	09:08:46.697	00:00:05.860	351	-1024	-768	-1	-1	-1	-1	4	-1024	-768	-1	-1	-1	-1	4		0	0						Untertest1.avi	0	880	547	72	111				0	Content		-72	-111	5860910	1964997667
5878	09:08:46.714	00:00:05.877	352	-1024	-768	-1	-1	-1	-1	4	-1024	-768	-1	-1	-1	-1	4		0	0						Untertest1.avi	0	880	547	72	111				0	Content		-72	-111	5877714	1965014471
5894	09:08:46.730	00:00:05.894	353	-1024	-768	-1	-1	-1	-1	4	-1024	-768	-1	-1	-1	-1	4		0	0						Untertest1.avi	0	880	547	72	111				0	Content		-72	-111	5894323	1965031080
5911	09:08:46.747	00:00:05.910	354	-1024	-768	-1	-1	-1	-1	4	-1024	-768	-1	-1	-1	-1	4		0	0						Untertest1.avi	0	880	547	72	111				0	Content		-72	-111	5910992	1965047749
5928	09:08:46.764	00:00:05.927	355	-1024	-768	-1	-1	-1	-1	4	-1024	-768	-1	-1	-1	-1	4		0	0						Untertest1.avi	0	880	547	72	111				0	Content		-72	-111	5927661	1965064418
5944	09:08:46.780	00:00:05.944	356	-1024	-768	-1	-1	-1	-1	4	-1024	-768	-1	-1	-1	-1	4		0	0						Untertest1.avi	0	880	547	72	111				0	Content		-72	-111	5944495	1965081252
5961	09:08:46.797	00:00:05.961	357	-1024	-768	-1	-1	-1	-1	4	-1024	-768	-1	-1	-1	-1	4		0	0						Untertest1.avi	0	880	547	72	111				0	Content		-72	-111	5961165	1965097922
5978	09:08:46.814	00:00:05.977	358	-1024	-768	-1	-1	-1	-1	4	-1024	-768	-1	-1	-1	-1	4		0	0						Untertest1.avi	0	880	547	72	111				0	Content		-72	-111	5977834	1965114591
5995	09:08:46.831	00:00:05.994	359	-1024	-768	-1	-1	-1	-1	4	-1024	-768	-1	-1	-1	-1	4		0	0						Untertest1.avi	0	880	547	72	111				0	Content		-72	-111	5994818	1965131575
6011	09:08:46.847	00:00:06.011	360	-1024	-768	-1	-1	-1	-1	4	-1024	-768	-1	-1	-1	-1	4		0	0						Untertest1.avi	0	880	547	72	111				0	Content		-72	-111	6011488	1965148245
6028	09:08:46.864	00:00:06.028	361	-1024	-768	-1	-1	-1	-1	4	-1024	-768	-1	-1	-1	-1	4		0	0						Untertest1.avi	0	880	547	72	111				0	Content		-72	-111	6028157	1965164914
6045	09:08:46.881	00:00:06.045	362	-1024	-768	-1	-1	-1	-1	4	-1024	-768	-1	-1	-1	-1	4		0	0						Untertest1.avi	0	880	547	72	111				0	Content		-72	-111	6045410	1965182167
6062	09:08:46.898	00:00:06.062	363	-1024	-768	-1	-1	-1	-1	4	-1024	-768	-1	-1	-1	-1	4		0	0						Untertest1.avi	0	880	547	72	111				0	Content		-72	-111	6062079	1965198836
6078	09:08:46.914	00:00:06.078	364	-1024	-768	-1	-1	-1	-1	4	-1024	-768	-1	-1	-1	-1	4		0	0						Untertest1.avi	0	880	547	72	111				0	Content		-72	-111	6078317	1965215074
6095	09:08:46.931	00:00:06.094	365	-1024	-768	-1	-1	-1	-1	4	-1024	-768	-1	-1	-1	-1	4		0	0						Untertest1.avi	0	880	547	72	111				0	Content		-72	-111	6094986	1965231743
6112	09:08:46.948	00:00:06.111	366	-1024	-768	-1	-1	-1	-1	4	-1024	-768	-1	-1	-1	-1	4		0	0						Untertest1.avi	0	880	547	72	111				0	Content		-72	-111	6111655	1965248412
6127	09:08:46.963	00:00:06.127	367	-1024	-768	-1	-1	-1	-1	4	-1024	-768	-1	-1	-1	-1	4		0	0						Untertest1.avi	0	880	547	72	111				0	Content		-72	-111	6127416	1965264173
6144	09:08:46.980	00:00:06.144	368	-1024	-768	-1	-1	-1	-1	4	-1024	-768	-1	-1	-1	-1	4		0	0						Untertest1.avi	0	880	547	72	111				0	Content		-72	-111	6144042	1965280799
6161	09:08:46.997	00:00:06.160	369	-1024	-768	-1	-1	-1	-1	4	-1024	-768	-1	-1	-1	-1	4		0	0						Untertest1.avi	0	880	547	72	111				0	Content		-72	-111	6160791	1965297548
6177	09:08:47.013	00:00:06.177	370	-1024	-768	-1	-1	-1	-1	4	-1024	-768	-1	-1	-1	-1	4		0	0						Untertest1.avi	0	880	547	72	111				0	Content		-72	-111	6177417	1965314174
6194	09:08:47.030	00:00:06.194	371	-1024	-768	-1	-1	-1	-1	4	-1024	-768	-1	-1	-1	-1	4		0	0						Untertest1.avi	0	880	547	72	111				0	Content		-72	-111	6194086	1965330843
6211	09:08:47.047	00:00:06.210	372	-1024	-768	-1	-1	-1	-1	4	-1024	-768	-1	-1	-1	-1	4		0	0						Untertest1.avi	0	880	547	72	111				0	Content		-72	-111	6210756	1965347513
6227	09:08:47.063	00:00:06.227	373	-1024	-768	-1	-1	-1	-1	4	-1024	-768	-1	-1	-1	-1	4		0	0						Untertest1.avi	0	880	547	72	111				0	Content		-72	-111	6227394	1965364151
6244	09:08:47.080	00:00:06.244	374	-1024	-768	-1	-1	-1	-1	4	-1024	-768	-1	-1	-1	-1	4		0	0						Untertest1.avi	0	880	547	72	111				0	Content		-72	-111	6244063	1965380820
6261	09:08:47.097	00:00:06.260	375	-1024	-768	-1	-1	-1	-1	4	-1024	-768	-1	-1	-1	-1	4		0	0						Untertest1.avi	0	880	547	72	111				0	Content		-72	-111	6260732	1965397489
6278	09:08:47.114	00:00:06.277	376	-1024	-768	-1	-1	-1	-1	4	-1024	-768	-1	-1	-1	-1	4		0	0						Untertest1.avi	0	880	547	72	111				0	Content		-72	-111	6277606	1965414363
6294	09:08:47.130	00:00:06.294	377	-1024	-768	-1	-1	-1	-1	4	-1024	-768	-1	-1	-1	-1	4		0	0						Untertest1.avi	0	880	547	72	111				0	Content		-72	-111	6294275	1965431032
6311	09:08:47.147	00:00:06.310	378	-1024	-768	-1	-1	-1	-1	4	-1024	-768	-1	-1	-1	-1	4		0	0						Untertest1.avi	0	880	547	72	111				0	Content		-72	-111	6310944	1965447701
6328	09:08:47.164	00:00:06.327	379	-1024	-768	-1	-1	-1	-1	4	-1024	-768	-1	-1	-1	-1	4		0	0						Untertest1.avi	0	880	547	72	111				0	Content		-72	-111	6327942	1965464699
6344	09:08:47.180	00:00:06.344	380	-1024	-768	-1	-1	-1	-1	4	-1024	-768	-1	-1	-1	-1	4		0	0						Untertest1.avi	0	880	547	72	111				0	Content		-72	-111	6344054	1965480811
6361	09:08:47.197	00:00:06.360	381	-1024	-768	-1	-1	-1	-1	4	-1024	-768	-1	-1	-1	-1	4		0	0						Untertest1.avi	0	880	547	72	111				0	Content		-72	-111	6360683	1965497440
6377	09:08:47.213	00:00:06.377	382	-1024	-768	-1	-1	-1	-1	4	-1024	-768	-1	-1	-1	-1	4		0	0						Untertest1.avi	0	880	547	72	111				0	Content		-72	-111	6377352	1965514109
6394	09:08:47.230	00:00:06.393	383	851,3928	493,4679	0,5639011	0,5966945	516,5276	3,321236	1	831,4314	499,4225	0,5639127	0,5966936	516,5276	3,317731	3	8	851	493						Untertest1.avi	0	880	547	72	111	784	389	117	0	Content		779	382	6393926	1965530683
6411	09:08:47.247	00:00:06.410	384	875,5789	497,209	0,5629718	0,5965215	519,2419	3,328492	1	853,1083	503,6493	0,5629606	0,5965185	519,2419	3,324576	3	8	876	497						Untertest1.avi	0	880	547	72	111	784	389	117	0	Content		804	386	6410550	1965547307
6427	09:08:47.263	00:00:06.427	385	-1024	-768	-1	-1	-1	-1	4	-1024	-768	-1	-1	-1	-1	4	8	0	0						Untertest1.avi	0	880	547	72	111	784	389	117	0	Content		-72	-111	6427310	1965564067
6444	09:08:47.280	00:00:06.443	386	-1024	-768	-1	-1	-1	-1	4	-1024	-768	-1	-1	-1	-1	4	8	0	0						Untertest1.avi	0	880	547	72	111	784	389	117	0	Content		-72	-111	6443929	1965580686
6461	09:08:47.297	00:00:06.460	387	-1024	-768	-1	-1	-1	-1	4	-1024	-768	-1	-1	-1	-1	4	8	0	0						Untertest1.avi	0	880	547	72	111	784	389	117	0	Content		-72	-111	6460599	1965597356
6477	09:08:47.313	00:00:06.477	388	857,762	502,7816	0,5636123	0,5969056	519,904	3,292881	1	832,5834	511,9239	0,5640318	0,5969047	517,6334	3,275275	3	8	858	503						Untertest1.avi	0	880	547	72	111	784	389	117	0	Content		786	392	6477314	1965614071
6494	09:08:47.330	00:00:06.493	389	848,3172	514,2448	0,5617185	0,5961564	519,904	3,285855	3	822,2498	521,8732	0,5615531	0,5961553	519,184	3,276411	1	8	822	522						Untertest1.avi	0	880	547	72	111	784	389	117	0	Content		750	411	6493925	1965630682
6511	09:08:47.347	00:00:06.510	390	855,1163	504,5198	0,5659528	0,5964324	514,2387	3,179168	1	832,1196	505,5387	0,5649577	0,5964248	519,184	3,203096	3	9	855	505						Untertest1.avi	0	880	547	72	111	798	537	100	0	Content		783	394	6510553	1965647310
6527	09:08:47.363	00:00:06.527	391	903,6062	534,2601	0,5611225	0,596442	514,2387	3,181952	3	880,9695	540,6165	0,5613423	0,5964363	515,1121	3,182427	1	9	881	541						Untertest1.avi	0	880	547	72	111	798	537	100	0	Content		809	430	6527177	1965663934
6544	09:08:47.380	00:00:06.543	392	1150,475	582,4979	0,5638108	0,5988531	521,4677	3,217303	1	1121,966	596,8068	0,5650349	0,598856	515,1121	3,178854	3	9	1150	582						Untertest1.avi	0	880	547	72	111	798	537	100	0	Content		1078	471	6543799	1965680556
6561	09:08:47.397	00:00:06.560	393	895,6143	700,4218	0,5618411	0,6004716	521,4641	2,746605	3	859,3698	714,777	0,561637	0,6004789	512,9058	2,700526	1	9	859	715						Untertest1.avi	0	880	547	72	111	798	537	100	0	Content		787	604	6560547	1965697304
6577	09:08:47.413	00:00:06.577	394	-1024	-768	-1	-1	-1	-1	4	-1024	-768	-1	-1	-1	-1	4	9	0	0						Untertest1.avi	0	880	547	72	111	798	537	100	0	Content		-72	-111	6577171	1965713928
6594	09:08:47.430	00:00:06.593	395	2335,584	798,1398	0,5595159	0,6037778	521,4677	3,203635	3	1781,64	813,0148	0,5421083	0,6039926	453,13	2,734623	1	9	1782	813						Untertest1.avi	0	880	547	72	111	798	537	100	0	Content		1710	702	6593796	1965730553
6611	09:08:47.447	00:00:06.610	396	-1024	-768	-1	-1	-1	-1	4	-1024	-768	-1	-1	-1	-1	4		0	0						Untertest1.avi	0	880	547	72	111				0	Content		-72	-111	6610543	1965747300
6627	09:08:47.463	00:00:06.627	397	-1024	-768	-1	-1	-1	-1	4	-1024	-768	-1	-1	-1	-1	4		0	0						Untertest1.avi	0	880	547	72	111				0	Content		-72	-111	6627167	1965763924
6644	09:08:47.480	00:00:06.643	398	-1024	-768	-1	-1	-1	-1	4	-1024	-768	-1	-1	-1	-1	4		0	0						Untertest1.avi	0	880	547	72	111				0	Content		-72	-111	6643791	1965780548
6660	09:08:47.496	00:00:06.660	399	-1024	-768	-1	-1	-1	-1	4	-1024	-768	-1	-1	-1	-1	4		0	0						Untertest1.avi	0	880	547	72	111				0	Content		-72	-111	6660414	1965797171
6677	09:08:47.513	00:00:06.677	400	-1024	-768	-1	-1	-1	-1	4	-1024	-768	-1	-1	-1	-1	4		0	0						Untertest1.avi	0	880	547	72	111				0	Content		-72	-111	6677165	1965813922
6694	09:08:47.530	00:00:06.693	401	-1024	-768	-1	-1	-1	-1	4	-1024	-768	-1	-1	-1	-1	4		0	0						Untertest1.avi	0	880	547	72	111				0	Content		-72	-111	6693791	1965830548
6710	09:08:47.546	00:00:06.710	402	-1024	-768	-1	-1	-1	-1	4	-1024	-768	-1	-1	-1	-1	4		0	0						Untertest1.avi	0	880	547	72	111				0	Content		-72	-111	6710417	1965847174
6727	09:08:47.563	00:00:06.727	403	-1024	-768	-1	-1	-1	-1	4	-1024	-768	-1	-1	-1	-1	4		0	0						Untertest1.avi	0	880	547	72	111				0	Content		-72	-111	6727042	1965863799
6744	09:08:47.580	00:00:06.743	404	-1024	-768	-1	-1	-1	-1	4	-1024	-768	-1	-1	-1	-1	4		0	0						Untertest1.avi	0	880	547	72	111				0	Content		-72	-111	6743807	1965880564
6760	09:08:47.596	00:00:06.760	405	-1024	-768	-1	-1	-1	-1	4	-1024	-768	-1	-1	-1	-1	4		0	0						Untertest1.avi	0	880	547	72	111				0	Content		-72	-111	6760427	1965897184
6777	09:08:47.613	00:00:06.777	406	-1024	-768	-1	-1	-1	-1	4	-1024	-768	-1	-1	-1	-1	4		0	0						Untertest1.avi	0	880	547	72	111				0	Content		-72	-111	6777051	1965913808
6794	09:08:47.630	00:00:06.793	407	-1024	-768	-1	-1	-1	-1	4	-1024	-768	-1	-1	-1	-1	4		0	0						Untertest1.avi	0	880	547	72	111				0	Content		-72	-111	6793735	1965930492
6810	09:08:47.646	00:00:06.810	408	-1024	-768	-1	-1	-1	-1	4	-1024	-768	-1	-1	-1	-1	4		0	0						Untertest1.avi	0	880	547	72	111				0	Content		-72	-111	6810404	1965947161
6827	09:08:47.663	00:00:06.827	409	-1024	-768	-1	-1	-1	-1	4	-1024	-768	-1	-1	-1	-1	4		0	0						Untertest1.avi	0	880	547	72	111				0	Content		-72	-111	6827045	1965963802
6844	09:08:47.680	00:00:06.843	410	-1024	-768	-1	-1	-1	-1	4	-1024	-768	-1	-1	-1	-1	4		0	0						Untertest1.avi	0	880	547	72	111				0	Content		-72	-111	6843676	1965980433
6860	09:08:47.696	00:00:06.860	411	-1024	-768	-1	-1	-1	-1	4	-1024	-768	-1	-1	-1	-1	4		0	0						Untertest1.avi	0	880	547	72	111				0	Content		-72	-111	6860345	1965997102
6877	09:08:47.713	00:00:06.877	412	-1024	-768	-1	-1	-1	-1	4	-1024	-768	-1	-1	-1	-1	4		0	0						Untertest1.avi	0	880	547	72	111				0	Content		-72	-111	6877046	1966013803
6894	09:08:47.730	00:00:06.893	413	-1024	-768	-1	-1	-1	-1	4	-1024	-768	-1	-1	-1	-1	4		0	0						Untertest1.avi	0	880	547	72	111				0	Content		-72	-111	6893984	1966030741
6911	09:08:47.747	00:00:06.910	414	-1024	-768	-1	-1	-1	-1	4	-1024	-768	-1	-1	-1	-1	4		0	0						Untertest1.avi	0	880	547	72	111				0	Content		-72	-111	6910653	1966047410
6927	09:08:47.763	00:00:06.927	415	-1024	-768	-1	-1	-1	-1	4	-1024	-768	-1	-1	-1	-1	4		0	0						Untertest1.avi	0	880	547	72	111				0	Content		-72	-111	6927163	1966063920
6944	09:08:47.780	00:00:06.943	416	-1024	-768	-1	-1	-1	-1	4	-1024	-768	-1	-1	-1	-1	4		0	0						Untertest1.avi	0	880	547	72	111				0	Content		-72	-111	6943832	1966080589
6960	09:08:47.796	00:00:06.960	417	-1024	-768	-1	-1	-1	-1	4	-1024	-768	-1	-1	-1	-1	4		0	0						Untertest1.avi	0	880	547	72	111				0	Content		-72	-111	6960449	1966097206
6977	09:08:47.813	00:00:06.977	418	-1024	-768	-1	-1	-1	-1	4	-1024	-768	-1	-1	-1	-1	4		0	0						Untertest1.avi	0	880	547	72	111				0	Content		-72	-111	6977118	1966113875
6994	09:08:47.830	00:00:06.993	419	-1024	-768	-1	-1	-1	-1	4	-1024	-768	-1	-1	-1	-1	4		0	0						Untertest1.avi	0	880	547	72	111				0	Content		-72	-111	6993787	1966130544
7010	09:08:47.846	00:00:07.010	420	-1024	-768	-1	-1	-1	-1	4	-1024	-768	-1	-1	-1	-1	4		0	0						Untertest1.avi	0	880	547	72	111				0	Content		-72	-111	7010358	1966147115
7027	09:08:47.863	00:00:07.027	421	-1024	-768	-1	-1	-1	-1	4	-1024	-768	-1	-1	-1	-1	4		0	0						Untertest1.avi	0	880	547	72	111				0	Content		-72	-111	7027028	1966163785
7044	09:08:47.880	00:00:07.043	422	-1024	-768	-1	-1	-1	-1	4	-1024	-768	-1	-1	-1	-1	4		0	0						Untertest1.avi	0	880	547	72	111				0	Content		-72	-111	7043554	1966180311
7060	09:08:47.896	00:00:07.060	423	-1024	-768	-1	-1	-1	-1	4	-1024	-768	-1	-1	-1	-1	4		0	0						Untertest1.avi	0	880	547	72	111				0	Content		-72	-111	7060357	1966197114
7077	09:08:47.913	00:00:07.076	424	-1024	-768	-1	-1	-1	-1	4	-1024	-768	-1	-1	-1	-1	4		0	0						Untertest1.avi	0	880	547	72	111				0	Content		-72	-111	7076965	1966213722
7094	09:08:47.930	00:00:07.093	425	-1024	-768	-1	-1	-1	-1	4	-1024	-768	-1	-1	-1	-1	4		0	0						Untertest1.avi	0	880	547	72	111				0	Content		-72	-111	7093635	1966230392
7110	09:08:47.946	00:00:07.110	426	-1024	-768	-1	-1	-1	-1	4	-1024	-768	-1	-1	-1	-1	4		0	0						Untertest1.avi	0	880	547	72	111				0	Content		-72	-111	7110304	1966247061
7127	09:08:47.963	00:00:07.127	427	-1024	-768	-1	-1	-1	-1	4	-1024	-768	-1	-1	-1	-1	4		0	0						Untertest1.avi	0	880	547	72	111				0	Content		-72	-111	7127140	1966263897
7144	09:08:47.980	00:00:07.143	428	-1024	-768	-1	-1	-1	-1	4	-1024	-768	-1	-1	-1	-1	4		0	0						Untertest1.avi	0	880	547	72	111				0	Content		-72	-111	7143810	1966280567
7160	09:08:47.996	00:00:07.160	429	-1024	-768	-1	-1	-1	-1	4	-1024	-768	-1	-1	-1	-1	4		0	0						Untertest1.avi	0	880	547	72	111				0	Content		-72	-111	7160479	1966297236
7177	09:08:48.013	00:00:07.177	430	-1024	-768	-1	-1	-1	-1	4	-1024	-768	-1	-1	-1	-1	4		0	0						Untertest1.avi	0	880	547	72	111				0	Content		-72	-111	7177465	1966314222
7194	09:08:48.030	00:00:07.194	431	-1024	-768	-1	-1	-1	-1	4	-1024	-768	-1	-1	-1	-1	4		0	0						Untertest1.avi	0	880	547	72	111				0	Content		-72	-111	7194134	1966330891
7211	09:08:48.047	00:00:07.210	432	-1024	-768	-1	-1	-1	-1	4	-1024	-768	-1	-1	-1	-1	4		0	0						Untertest1.avi	0	880	547	72	111				0	Content		-72	-111	7210804	1966347561
7228	09:08:48.064	00:00:07.228	433	-1024	-768	-1	-1	-1	-1	4	-1024	-768	-1	-1	-1	-1	4		0	0						Untertest1.avi	0	880	547	72	111				0	Content		-72	-111	7228123	1966364880
7245	09:08:48.081	00:00:07.244	434	-1024	-768	-1	-1	-1	-1	4	-1024	-768	-1	-1	-1	-1	4		0	0						Untertest1.avi	0	880	547	72	111				0	Content		-72	-111	7244792	1966381549
7261	09:08:48.097	00:00:07.261	435	-1024	-768	-1	-1	-1	-1	4	-1024	-768	-1	-1	-1	-1	4		0	0						Untertest1.avi	0	880	547	72	111				0	Content		-72	-111	7261012	1966397769
7278	09:08:48.114	00:00:07.277	436	-1024	-768	-1	-1	-1	-1	4	-1024	-768	-1	-1	-1	-1	4		0	0						Untertest1.avi	0	880	547	72	111				0	Content		-72	-111	7277681	1966414438
7294	09:08:48.130	00:00:07.294	437	-1024	-768	-1	-1	-1	-1	4	-1024	-768	-1	-1	-1	-1	4		0	0						Untertest1.avi	0	880	547	72	111				0	Content		-72	-111	7294350	1966431107
7309	09:08:48.145	00:00:07.309	438	-1024	-768	-1	-1	-1	-1	4	-1024	-768	-1	-1	-1	-1	4		0	0						Untertest1.avi	0	880	547	72	111				0	Content		-72	-111	7309484	1966446241
7326	09:08:48.162	00:00:07.326	439	-1024	-768	-1	-1	-1	-1	4	-1024	-768	-1	-1	-1	-1	4		0	0						Untertest1.avi	0	880	547	72	111				0	Content		-72	-111	7326235	1966462992
7343	09:08:48.179	00:00:07.342	440	-1024	-768	-1	-1	-1	-1	4	-1024	-768	-1	-1	-1	-1	4		0	0						Untertest1.avi	0	880	547	72	111				0	Content		-72	-111	7342861	1966479618
7360	09:08:48.196	00:00:07.359	441	-1024	-768	-1	-1	-1	-1	4	-1024	-768	-1	-1	-1	-1	4		0	0						Untertest1.avi	0	880	547	72	111				0	Content		-72	-111	7359525	1966496282
7376	09:08:48.212	00:00:07.376	442	-1024	-768	-1	-1	-1	-1	4	-1024	-768	-1	-1	-1	-1	4		0	0						Untertest1.avi	0	880	547	72	111				0	Content		-72	-111	7376191	1966512948
7393	09:08:48.229	00:00:07.392	443	-1024	-768	-1	-1	-1	-1	4	-1024	-768	-1	-1	-1	-1	4		0	0						Untertest1.avi	0	880	547	72	111				0	Content		-72	-111	7392858	1966529615
7409	09:08:48.245	00:00:07.409	444	-1024	-768	-1	-1	-1	-1	4	-1024	-768	-1	-1	-1	-1	4		0	0						Untertest1.avi	0	880	547	72	111				0	Content		-72	-111	7409481	1966546238
7426	09:08:48.262	00:00:07.426	445	-1024	-768	-1	-1	-1	-1	4	-1024	-768	-1	-1	-1	-1	4		0	0						Untertest1.avi	0	880	547	72	111				0	Content		-72	-111	7426148	1966562905
7443	09:08:48.279	00:00:07.442	446	-1024	-768	-1	-1	-1	-1	4	-1024	-768	-1	-1	-1	-1	4		0	0						Untertest1.avi	0	880	547	72	111				0	Content		-72	-111	7442815	1966579572
7460	09:08:48.296	00:00:07.459	447	-1024	-768	-1	-1	-1	-1	4	-1024	-768	-1	-1	-1	-1	4		0	0						Untertest1.avi	0	880	547	72	111				0	Content		-72	-111	7459658	1966596415
7476	09:08:48.312	00:00:07.476	448	-1024	-768	-1	-1	-1	-1	4	-1024	-768	-1	-1	-1	-1	4		0	0						Untertest1.avi	0	880	547	72	111				0	Content		-72	-111	7476325	1966613082
7493	09:08:48.329	00:00:07.492	449	-1024	-768	-1	-1	-1	-1	4	-1024	-768	-1	-1	-1	-1	4		0	0						Untertest1.avi	0	880	547	72	111				0	Content		-72	-111	7492992	1966629749
7510	09:08:48.346	00:00:07.510	450	-1024	-768	-1	-1	-1	-1	4	-1024	-768	-1	-1	-1	-1	4		0	0						Untertest1.avi	0	880	547	72	111				0	Content		-72	-111	7510104	1966646861
7527	09:08:48.363	00:00:07.526	451	-1024	-768	-1	-1	-1	-1	4	-1024	-768	-1	-1	-1	-1	4		0	0						Untertest1.avi	0	880	547	72	111				0	Content		-72	-111	7526771	1966663528
7544	09:08:48.380	00:00:07.543	452	-1024	-768	-1	-1	-1	-1	4	-1024	-768	-1	-1	-1	-1	4		0	0						Untertest1.avi	0	880	547	72	111				0	Content		-72	-111	7543795	1966680552
7560	09:08:48.396	00:00:07.560	453	-1024	-768	-1	-1	-1	-1	4	-1024	-768	-1	-1	-1	-1	4		0	0						Untertest1.avi	0	880	547	72	111				0	Content		-72	-111	7560461	1966697218
7577	09:08:48.413	00:00:07.577	454	-1024	-768	-1	-1	-1	-1	4	-1024	-768	-1	-1	-1	-1	4		0	0						Untertest1.avi	0	880	547	72	111				0	Content		-72	-111	7577128	1966713885
7593	09:08:48.429	00:00:07.593	455	-1024	-768	-1	-1	-1	-1	4	-1024	-768	-1	-1	-1	-1	4		0	0						Untertest1.avi	0	880	547	72	111				0	Content		-72	-111	7593232	1966729989
7610	09:08:48.446	00:00:07.609	456	-1024	-768	-1	-1	-1	-1	4	-1024	-768	-1	-1	-1	-1	4		0	0						Untertest1.avi	0	880	547	72	111				0	Content		-72	-111	7609899	1966746656
7626	09:08:48.462	00:00:07.626	457	-1024	-768	-1	-1	-1	-1	4	-1024	-768	-1	-1	-1	-1	4		0	0						Untertest1.avi	0	880	547	72	111				0	Content		-72	-111	7626377	1966763134
7643	09:08:48.479	00:00:07.643	458	-1024	-768	-1	-1	-1	-1	4	-1024	-768	-1	-1	-1	-1	4		0	0						Untertest1.avi	0	880	547	72	111				0	Content		-72	-111	7643043	1966779800
7660	09:08:48.496	00:00:07.659	459	-1024	-768	-1	-1	-1	-1	4	-1024	-768	-1	-1	-1	-1	4		0	0						Untertest1.avi	0	880	547	72	111				0	Content		-72	-111	7659710	1966796467
7676	09:08:48.512	00:00:07.676	460	-1024	-768	-1	-1	-1	-1	4	-1024	-768	-1	-1	-1	-1	4		0	0						Untertest1.avi	0	880	547	72	111				0	Content		-72	-111	7676145	1966812902
7693	09:08:48.529	00:00:07.692	461	-1024	-768	-1	-1	-1	-1	4	-1024	-768	-1	-1	-1	-1	4		0	0						Untertest1.avi	0	880	547	72	111				0	Content		-72	-111	7692812	1966829569
7709	09:08:48.545	00:00:07.709	462	-1024	-768	-1	-1	-1	-1	4	-1024	-768	-1	-1	-1	-1	4		0	0						Untertest1.avi	0	880	547	72	111				0	Content		-72	-111	7709327	1966846084
7726	09:08:48.562	00:00:07.725	463	-1024	-768	-1	-1	-1	-1	4	-1024	-768	-1	-1	-1	-1	4		0	0						Untertest1.avi	0	880	547	72	111				0	Content		-72	-111	7725953	1966862710
7743	09:08:48.579	00:00:07.742	464	-1024	-768	-1	-1	-1	-1	4	-1024	-768	-1	-1	-1	-1	4		0	0						Untertest1.avi	0	880	547	72	111				0	Content		-72	-111	7742619	1966879376
7759	09:08:48.595	00:00:07.759	465	-1024	-768	-1	-1	-1	-1	4	-1024	-768	-1	-1	-1	-1	4		0	0						Untertest1.avi	0	880	547	72	111				0	Content		-72	-111	7759286	1966896043
7776	09:08:48.612	00:00:07.775	466	-1024	-768	-1	-1	-1	-1	4	-1024	-768	-1	-1	-1	-1	4		0	0						Untertest1.avi	0	880	547	72	111				0	Content		-72	-111	7775924	1966912681
7793	09:08:48.629	00:00:07.792	467	-1024	-768	-1	-1	-1	-1	4	-1024	-768	-1	-1	-1	-1	4		0	0						Untertest1.avi	0	880	547	72	111				0	Content		-72	-111	7792591	1966929348
7809	09:08:48.645	00:00:07.809	468	-1024	-768	-1	-1	-1	-1	4	-1024	-768	-1	-1	-1	-1	4		0	0						Untertest1.avi	0	880	547	72	111				0	Content		-72	-111	7809258	1966946015
7826	09:08:48.662	00:00:07.826	469	-1024	-768	-1	-1	-1	-1	4	-1024	-768	-1	-1	-1	-1	4		0	0						Untertest1.avi	0	880	547	72	111				0	Content		-72	-111	7826071	1966962828
7843	09:08:48.679	00:00:07.842	470	-1024	-768	-1	-1	-1	-1	4	-1024	-768	-1	-1	-1	-1	4		0	0						Untertest1.avi	0	880	547	72	111				0	Content		-72	-111	7842737	1966979494
7859	09:08:48.695	00:00:07.859	471	-1024	-768	-1	-1	-1	-1	4	-1024	-768	-1	-1	-1	-1	4		0	0						Untertest1.avi	0	880	547	72	111				0	Content		-72	-111	7859404	1966996161
7876	09:08:48.712	00:00:07.876	472	-1024	-768	-1	-1	-1	-1	4	-1024	-768	-1	-1	-1	-1	4		0	0						Untertest1.avi	0	880	547	72	111				0	Content		-72	-111	7876375	1967013132
7893	09:08:48.729	00:00:07.893	473	-1024	-768	-1	-1	-1	-1	4	-1024	-768	-1	-1	-1	-1	4		0	0						Untertest1.avi	0	880	547	72	111				0	Content		-72	-111	7893042	1967029799
7910	09:08:48.746	00:00:07.909	474	-1024	-768	-1	-1	-1	-1	4	-1024	-768	-1	-1	-1	-1	4		0	0						Untertest1.avi	0	880	547	72	111				0	Content		-72	-111	7909709	1967046466
7927	09:08:48.763	00:00:07.927	475	-1024	-768	-1	-1	-1	-1	4	-1024	-768	-1	-1	-1	-1	4		0	0						Untertest1.avi	0	880	547	72	111				0	Content		-72	-111	7927010	1967063767
7944	09:08:48.780	00:00:07.943	476	-1024	-768	-1	-1	-1	-1	4	-1024	-768	-1	-1	-1	-1	4		0	0						Untertest1.avi	0	880	547	72	111				0	Content		-72	-111	7943677	1967080434
7960	09:08:48.796	00:00:07.959	477	-1024	-768	-1	-1	-1	-1	4	-1024	-768	-1	-1	-1	-1	4		0	0						Untertest1.avi	0	880	547	72	111				0	Content		-72	-111	7959931	1967096688
7977	09:08:48.813	00:00:07.976	478	-1024	-768	-1	-1	-1	-1	4	-1024	-768	-1	-1	-1	-1	4		0	0						Untertest1.avi	0	880	547	72	111				0	Content		-72	-111	7976598	1967113355
7993	09:08:48.829	00:00:07.993	479	-1024	-768	-1	-1	-1	-1	4	-1024	-768	-1	-1	-1	-1	4		0	0						Untertest1.avi	0	880	547	72	111				0	Content		-72	-111	7993265	1967130022
8009	09:08:48.845	00:00:08.009	480	-1024	-768	-1	-1	-1	-1	4	-1024	-768	-1	-1	-1	-1	4		0	0						Untertest1.avi	0	880	547	72	111				0	Content		-72	-111	8009056	1967145813
8026	09:08:48.862	00:00:08.025	481	-1024	-768	-1	-1	-1	-1	4	-1024	-768	-1	-1	-1	-1	4		0	0						Untertest1.avi	0	880	547	72	111				0	Content		-72	-111	8025681	1967162438
8042	09:08:48.878	00:00:08.042	482	-1024	-768	-1	-1	-1	-1	4	-1024	-768	-1	-1	-1	-1	4		0	0						Untertest1.avi	0	880	547	72	111				0	Content		-72	-111	8042427	1967179184
8059	09:08:48.895	00:00:08.059	483	-1024	-768	-1	-1	-1	-1	4	-1024	-768	-1	-1	-1	-1	4		0	0						Untertest1.avi	0	880	547	72	111				0	Content		-72	-111	8059051	1967195808
8076	09:08:48.912	00:00:08.075	484	-1024	-768	-1	-1	-1	-1	4	-1024	-768	-1	-1	-1	-1	4		0	0						Untertest1.avi	0	880	547	72	111				0	Content		-72	-111	8075718	1967212475
8092	09:08:48.928	00:00:08.092	485	-1024	-768	-1	-1	-1	-1	4	-1024	-768	-1	-1	-1	-1	4		0	0						Untertest1.avi	0	880	547	72	111				0	Content		-72	-111	8092385	1967229142
8109	09:08:48.945	00:00:08.109	486	-1024	-768	-1	-1	-1	-1	4	-1024	-768	-1	-1	-1	-1	4		0	0						Untertest1.avi	0	880	547	72	111				0	Content		-72	-111	8109021	1967245778
8126	09:08:48.962	00:00:08.125	487	-1024	-768	-1	-1	-1	-1	4	-1024	-768	-1	-1	-1	-1	4		0	0						Untertest1.avi	0	880	547	72	111				0	Content		-72	-111	8125688	1967262445
8142	09:08:48.978	00:00:08.142	488	-1024	-768	-1	-1	-1	-1	4	-1024	-768	-1	-1	-1	-1	4		0	0						Untertest1.avi	0	880	547	72	111				0	Content		-72	-111	8142355	1967279112
8159	09:08:48.995	00:00:08.159	489	-1024	-768	-1	-1	-1	-1	4	-1024	-768	-1	-1	-1	-1	4		0	0						Untertest1.avi	0	880	547	72	111				0	Content		-72	-111	8159208	1967295965
8176	09:08:49.012	00:00:08.175	490	-1024	-768	-1	-1	-1	-1	4	-1024	-768	-1	-1	-1	-1	4		0	0						Untertest1.avi	0	880	547	72	111				0	Content		-72	-111	8175875	1967312632
8193	09:08:49.029	00:00:08.192	491	-1024	-768	-1	-1	-1	-1	4	-1024	-768	-1	-1	-1	-1	4		0	0						Untertest1.avi	0	880	547	72	111				0	Content		-72	-111	8192542	1967329299
8210	09:08:49.046	00:00:08.209	492	-1024	-768	-1	-1	-1	-1	4	-1024	-768	-1	-1	-1	-1	4		0	0						Untertest1.avi	0	880	547	72	111				0	Content		-72	-111	8209663	1967346420
8226	09:08:49.062	00:00:08.226	493	-1024	-768	-1	-1	-1	-1	4	-1024	-768	-1	-1	-1	-1	4		0	0						Untertest1.avi	0	880	547	72	111				0	Content		-72	-111	8226330	1967363087
8243	09:08:49.079	00:00:08.243	494	-1024	-768	-1	-1	-1	-1	4	-1024	-768	-1	-1	-1	-1	4		0	0						Untertest1.avi	0	880	547	72	111				0	Content		-72	-111	8243356	1967380113
8260	09:08:49.096	00:00:08.260	495	-1024	-768	-1	-1	-1	-1	4	-1024	-768	-1	-1	-1	-1	4		0	0						Untertest1.avi	0	880	547	72	111				0	Content		-72	-111	8260023	1967396780
8277	09:08:49.113	00:00:08.276	496	-1024	-768	-1	-1	-1	-1	4	-1024	-768	-1	-1	-1	-1	4		0	0						Untertest1.avi	0	880	547	72	111				0	Content		-72	-111	8276690	1967413447
8293	09:08:49.129	00:00:08.292	497	-1024	-768	-1	-1	-1	-1	4	-1024	-768	-1	-1	-1	-1	4		0	0						Untertest1.avi	0	880	547	72	111				0	Content		-72	-111	8292794	1967429551
8309	09:08:49.145	00:00:08.309	498	-1024	-768	-1	-1	-1	-1	4	-1024	-768	-1	-1	-1	-1	4		0	0						Untertest1.avi	0	880	547	72	111				0	Content		-72	-111	8309461	1967446218
8326	09:08:49.162	00:00:08.325	499	-1024	-768	-1	-1	-1	-1	4	-1024	-768	-1	-1	-1	-1	4		0	0						Untertest1.avi	0	880	547	72	111				0	Content		-72	-111	8325941	1967462698
8343	09:08:49.179	00:00:08.342	500	-1024	-768	-1	-1	-1	-1	4	-1024	-768	-1	-1	-1	-1	4		0	0						Untertest1.avi	0	880	547	72	111				0	Content		-72	-111	8342608	1967479365
8359	09:08:49.195	00:00:08.359	501	-1024	-768	-1	-1	-1	-1	4	-1024	-768	-1	-1	-1	-1	4		0	0						Untertest1.avi	0	880	547	72	111				0	Content		-72	-111	8359275	1967496032
8376	09:08:49.212	00:00:08.375	502	-1024	-768	-1	-1	-1	-1	4	-1024	-768	-1	-1	-1	-1	4		0	0						Untertest1.avi	0	880	547	72	111				0	Content		-72	-111	8375709	1967512466
8392	09:08:49.228	00:00:08.392	503	-1024	-768	-1	-1	-1	-1	4	-1024	-768	-1	-1	-1	-1	4		0	0						Untertest1.avi	0	880	547	72	111				0	Content		-72	-111	8392375	1967529132
8409	09:08:49.245	00:00:08.408	504	-1024	-768	-1	-1	-1	-1	4	-1024	-768	-1	-1	-1	-1	4		0	0						Untertest1.avi	0	880	547	72	111				0	Content		-72	-111	8408762	1967545519
8426	09:08:49.262	00:00:08.425	505	-1024	-768	-1	-1	-1	-1	4	-1024	-768	-1	-1	-1	-1	4		0	0						Untertest1.avi	0	880	547	72	111				0	Content		-72	-111	8425573	1967562330
8442	09:08:49.278	00:00:08.442	506	-1024	-768	-1	-1	-1	-1	4	-1024	-768	-1	-1	-1	-1	4		0	0						Untertest1.avi	0	880	547	72	111				0	Content		-72	-111	8442175	1967578932
8459	09:08:49.295	00:00:08.458	507	-1024	-768	-1	-1	-1	-1	4	-1024	-768	-1	-1	-1	-1	4		0	0						Untertest1.avi	0	880	547	72	111				0	Content		-72	-111	8458842	1967595599
8476	09:08:49.312	00:00:08.475	508	-1024	-768	-1	-1	-1	-1	4	-1024	-768	-1	-1	-1	-1	4		0	0						Untertest1.avi	0	880	547	72	111				0	Content		-72	-111	8475508	1967612265
8492	09:08:49.328	00:00:08.492	509	-1024	-768	-1	-1	-1	-1	4	-1024	-768	-1	-1	-1	-1	4		0	0						Untertest1.avi	0	880	547	72	111				0	Content		-72	-111	8492339	1967629096
8509	09:08:49.345	00:00:08.509	510	-1024	-768	-1	-1	-1	-1	4	-1024	-768	-1	-1	-1	-1	4		0	0						Untertest1.avi	0	880	547	72	111				0	Content		-72	-111	8509006	1967645763
8526	09:08:49.362	00:00:08.525	511	-1024	-768	-1	-1	-1	-1	4	-1024	-768	-1	-1	-1	-1	4		0	0						Untertest1.avi	0	880	547	72	111				0	Content		-72	-111	8525673	1967662430
8543	09:08:49.379	00:00:08.542	512	-1024	-768	-1	-1	-1	-1	4	-1024	-768	-1	-1	-1	-1	4		0	0						Untertest1.avi	0	880	547	72	111				0	Content		-72	-111	8542655	1967679412
8559	09:08:49.395	00:00:08.559	513	-1024	-768	-1	-1	-1	-1	4	-1024	-768	-1	-1	-1	-1	4		0	0						Untertest1.avi	0	880	547	72	111				0	Content		-72	-111	8559322	1967696079
8576	09:08:49.412	00:00:08.575	514	-1024	-768	-1	-1	-1	-1	4	-1024	-768	-1	-1	-1	-1	4		0	0						Untertest1.avi	0	880	547	72	111				0	Content		-72	-111	8575988	1967712745
8593	09:08:49.429	00:00:08.593	515	-1024	-768	-1	-1	-1	-1	4	-1024	-768	-1	-1	-1	-1	4		0	0						Untertest1.avi	0	880	547	72	111				0	Content		-72	-111	8593302	1967730059
8610	09:08:49.446	00:00:08.609	516	-1024	-768	-1	-1	-1	-1	4	-1024	-768	-1	-1	-1	-1	4		0	0						Untertest1.avi	0	880	547	72	111				0	Content		-72	-111	8609969	1967746726
8626	09:08:49.462	00:00:08.626	517	-1024	-768	-1	-1	-1	-1	4	-1024	-768	-1	-1	-1	-1	4		0	0						Untertest1.avi	0	880	547	72	111				0	Content		-72	-111	8626184	1967762941
8643	09:08:49.479	00:00:08.642	518	-1024	-768	-1	-1	-1	-1	4	-1024	-768	-1	-1	-1	-1	4		0	0						Untertest1.avi	0	880	547	72	111				0	Content		-72	-111	8642851	1967779608
8660	09:08:49.496	00:00:08.659	519	-1024	-768	-1	-1	-1	-1	4	-1024	-768	-1	-1	-1	-1	4		0	0						Untertest1.avi	0	880	547	72	111				0	Content		-72	-111	8659518	1967796275
8675	09:08:49.511	00:00:08.675	520	-1024	-768	-1	-1	-1	-1	4	-1024	-768	-1	-1	-1	-1	4		0	0						Untertest1.avi	0	880	547	72	111				0	Content		-72	-111	8675234	1967811991
8692	09:08:49.528	00:00:08.691	521	-1024	-768	-1	-1	-1	-1	4	-1024	-768	-1	-1	-1	-1	4		0	0						Untertest1.avi	0	880	547	72	111				0	Content		-72	-111	8691982	1967828739
8709	09:08:49.545	00:00:08.708	522	-1024	-768	-1	-1	-1	-1	4	-1024	-768	-1	-1	-1	-1	4		0	0						Untertest1.avi	0	880	547	72	111				0	Content		-72	-111	8708604	1967845361
8725	09:08:49.561	00:00:08.725	523	-1024	-768	-1	-1	-1	-1	4	-1024	-768	-1	-1	-1	-1	4		0	0						Untertest1.avi	0	880	547	72	111				0	Content		-72	-111	8725227	1967861984
8742	09:08:49.578	00:00:08.741	524	-1024	-768	-1	-1	-1	-1	4	-1024	-768	-1	-1	-1	-1	4		0	0						Untertest1.avi	0	880	547	72	111				0	Content		-72	-111	8741894	1967878651
8759	09:08:49.595	00:00:08.758	525	-1024	-768	-1	-1	-1	-1	4	-1024	-768	-1	-1	-1	-1	4		0	0						Untertest1.avi	0	880	547	72	111				0	Content		-72	-111	8758544	1967895301
8775	09:08:49.611	00:00:08.775	526	-1024	-768	-1	-1	-1	-1	4	-1024	-768	-1	-1	-1	-1	4		0	0						Untertest1.avi	0	880	547	72	111				0	Content		-72	-111	8775211	1967911968
8792	09:08:49.628	00:00:08.791	527	-1024	-768	-1	-1	-1	-1	4	-1024	-768	-1	-1	-1	-1	4		0	0						Untertest1.avi	0	880	547	72	111				0	Content		-72	-111	8791878	1967928635
8809	09:08:49.645	00:00:08.808	528	-1024	-768	-1	-1	-1	-1	4	-1024	-768	-1	-1	-1	-1	4		0	0						Untertest1.avi	0	880	547	72	111				0	Content		-72	-111	8808758	1967945515
8825	09:08:49.661	00:00:08.825	529	-1024	-768	-1	-1	-1	-1	4	-1024	-768	-1	-1	-1	-1	4		0	0						Untertest1.avi	0	880	547	72	111				0	Content		-72	-111	8825425	1967962182
8842	09:08:49.678	00:00:08.842	530	-1024	-768	-1	-1	-1	-1	4	-1024	-768	-1	-1	-1	-1	4		0	0						Untertest1.avi	0	880	547	72	111				0	Content		-72	-111	8842092	1967978849
8859	09:08:49.695	00:00:08.859	531	-1024	-768	-1	-1	-1	-1	4	-1024	-768	-1	-1	-1	-1	4		0	0						Untertest1.avi	0	880	547	72	111				0	Content		-72	-111	8859224	1967995981
8876	09:08:49.712	00:00:08.875	532	-1024	-768	-1	-1	-1	-1	4	-1024	-768	-1	-1	-1	-1	4		0	0						Untertest1.avi	0	880	547	72	111				0	Content		-72	-111	8875891	1968012648
8893	09:08:49.729	00:00:08.892	533	-1024	-768	-1	-1	-1	-1	4	-1024	-768	-1	-1	-1	-1	4		0	0						Untertest1.avi	0	880	547	72	111				0	Content		-72	-111	8892915	1968029672
8910	09:08:49.746	00:00:08.909	534	-1024	-768	-1	-1	-1	-1	4	-1024	-768	-1	-1	-1	-1	4		0	0						Untertest1.avi	0	880	547	72	111				0	Content		-72	-111	8909582	1968046339
8926	09:08:49.762	00:00:08.926	535	-1024	-768	-1	-1	-1	-1	4	-1024	-768	-1	-1	-1	-1	4		0	0						Untertest1.avi	0	880	547	72	111				0	Content		-72	-111	8926249	1968063006
8942	09:08:49.778	00:00:08.942	536	-1024	-768	-1	-1	-1	-1	4	-1024	-768	-1	-1	-1	-1	4		0	0						Untertest1.avi	0	880	547	72	111				0	Content		-72	-111	8942359	1968079116
8959	09:08:49.795	00:00:08.959	537	-1024	-768	-1	-1	-1	-1	4	-1024	-768	-1	-1	-1	-1	4		0	0						Untertest1.avi	0	880	547	72	111				0	Content		-72	-111	8959026	1968095783
8976	09:08:49.812	00:00:08.975	538	-1024	-768	-1	-1	-1	-1	4	-1024	-768	-1	-1	-1	-1	4		0	0						Untertest1.avi	0	880	547	72	111				0	Content		-72	-111	8975507	1968112264
8992	09:08:49.828	00:00:08.992	539	-1024	-768	-1	-1	-1	-1	4	-1024	-768	-1	-1	-1	-1	4		0	0						Untertest1.avi	0	880	547	72	111				0	Content		-72	-111	8992174	1968128931
9009	09:08:49.845	00:00:09.008	540	-1024	-768	-1	-1	-1	-1	4	-1024	-768	-1	-1	-1	-1	4		0	0						Untertest1.avi	0	880	547	72	111				0	Content		-72	-111	9008841	1968145598
9025	09:08:49.861	00:00:09.025	541	-1024	-768	-1	-1	-1	-1	4	-1024	-768	-1	-1	-1	-1	4		0	0						Untertest1.avi	0	880	547	72	111				0	Content		-72	-111	9025270	1968162027
9042	09:08:49.878	00:00:09.041	542	-1024	-768	-1	-1	-1	-1	4	-1024	-768	-1	-1	-1	-1	4		0	0						Untertest1.avi	0	880	547	72	111				0	Content		-72	-111	9041936	1968178693
9059	09:08:49.895	00:00:09.058	543	-1024	-768	-1	-1	-1	-1	4	-1024	-768	-1	-1	-1	-1	4		0	0						Untertest1.avi	0	880	547	72	111				0	Content		-72	-111	9058541	1968195298
9075	09:08:49.911	00:00:09.075	544	-1024	-768	-1	-1	-1	-1	4	-1024	-768	-1	-1	-1	-1	4		0	0						Untertest1.avi	0	880	547	72	111				0	Content		-72	-111	9075208	1968211965
9092	09:08:49.928	00:00:09.091	545	-1024	-768	-1	-1	-1	-1	4	-1024	-768	-1	-1	-1	-1	4		0	0						Untertest1.avi	0	880	547	72	111				0	Content		-72	-111	9091875	1968228632
9108	09:08:49.944	00:00:09.108	546	-1024	-768	-1	-1	-1	-1	4	-1024	-768	-1	-1	-1	-1	4		0	0						Untertest1.avi	0	880	547	72	111				0	Content		-72	-111	9108437	1968245194
9125	09:08:49.961	00:00:09.125	547	-1024	-768	-1	-1	-1	-1	4	-1024	-768	-1	-1	-1	-1	4		0	0						Untertest1.avi	0	880	547	72	111				0	Content		-72	-111	9125103	1968261860
9142	09:08:49.978	00:00:09.141	548	-1024	-768	-1	-1	-1	-1	4	-1024	-768	-1	-1	-1	-1	4		0	0						Untertest1.avi	0	880	547	72	111				0	Content		-72	-111	9141770	1968278527
9158	09:08:49.994	00:00:09.158	549	-1024	-768	-1	-1	-1	-1	4	-1024	-768	-1	-1	-1	-1	4		0	0						Untertest1.avi	0	880	547	72	111				0	Content		-72	-111	9158366	1968295123
9175	09:08:50.011	00:00:09.175	550	-1024	-768	-1	-1	-1	-1	4	-1024	-768	-1	-1	-1	-1	4		0	0						Untertest1.avi	0	880	547	72	111				0	Content		-72	-111	9175033	1968311790
9192	09:08:50.028	00:00:09.191	551	-1024	-768	-1	-1	-1	-1	4	-1024	-768	-1	-1	-1	-1	4		0	0						Untertest1.avi	0	880	547	72	111				0	Content		-72	-111	9191700	1968328457
9209	09:08:50.045	00:00:09.208	552	-1024	-768	-1	-1	-1	-1	4	-1024	-768	-1	-1	-1	-1	4		0	0						Untertest1.avi	0	880	547	72	111				0	Content		-72	-111	9208527	1968345284
9225	09:08:50.061	00:00:09.225	553	-1024	-768	-1	-1	-1	-1	4	-1024	-768	-1	-1	-1	-1	4		0	0						Untertest1.avi	0	880	547	72	111				0	Content		-72	-111	9225193	1968361950
9242	09:08:50.078	00:00:09.241	554	-1024	-768	-1	-1	-1	-1	4	-1024	-768	-1	-1	-1	-1	4		0	0						Untertest1.avi	0	880	547	72	111				0	Content		-72	-111	9241860	1968378617
9259	09:08:50.095	00:00:09.258	555	-1024	-768	-1	-1	-1	-1	4	-1024	-768	-1	-1	-1	-1	4		0	0						Untertest1.avi	0	880	547	72	111				0	Content		-72	-111	9258840	1968395597
9276	09:08:50.112	00:00:09.275	556	-1024	-768	-1	-1	-1	-1	4	-1024	-768	-1	-1	-1	-1	4		0	0						Untertest1.avi	0	880	547	72	111				0	Content		-72	-111	9275507	1968412264
9292	09:08:50.128	00:00:09.292	557	-1024	-768	-1	-1	-1	-1	4	-1024	-768	-1	-1	-1	-1	4		0	0						Untertest1.avi	0	880	547	72	111				0	Content		-72	-111	9292174	1968428931
9309	09:08:50.145	00:00:09.309	558	-1024	-768	-1	-1	-1	-1	4	-1024	-768	-1	-1	-1	-1	4		0	0						Untertest1.avi	0	880	547	72	111				0	Content		-72	-111	9309484	1968446241
9326	09:08:50.162	00:00:09.326	559	-1024	-768	-1	-1	-1	-1	4	-1024	-768	-1	-1	-1	-1	4		0	0						Untertest1.avi	0	880	547	72	111				0	Content		-72	-111	9326150	1968462907
9342	09:08:50.178	00:00:09.342	560	-1024	-768	-1	-1	-1	-1	4	-1024	-768	-1	-1	-1	-1	4		0	0						Untertest1.avi	0	880	547	72	111				0	Content		-72	-111	9342365	1968479122
9359	09:08:50.195	00:00:09.359	561	-1024	-768	-1	-1	-1	-1	4	-1024	-768	-1	-1	-1	-1	4		0	0						Untertest1.avi	0	880	547	72	111				0	Content		-72	-111	9359032	1968495789
9376	09:08:50.212	00:00:09.375	562	-1024	-768	-1	-1	-1	-1	4	-1024	-768	-1	-1	-1	-1	4		0	0						Untertest1.avi	0	880	547	72	111				0	Content		-72	-111	9375699	1968512456
9391	09:08:50.227	00:00:09.391	563	-1024	-768	-1	-1	-1	-1	4	-1024	-768	-1	-1	-1	-1	4		0	0						Untertest1.avi	0	880	547	72	111				0	Content		-72	-111	9391429	1968528186
9408	09:08:50.244	00:00:09.408	564	-1024	-768	-1	-1	-1	-1	4	-1024	-768	-1	-1	-1	-1	4		0	0						Untertest1.avi	0	880	547	72	111				0	Content		-72	-111	9408175	1968544932
9425	09:08:50.261	00:00:09.424	565	-1024	-768	-1	-1	-1	-1	4	-1024	-768	-1	-1	-1	-1	4		0	0						Untertest1.avi	0	880	547	72	111				0	Content		-72	-111	9424786	1968561543
9441	09:08:50.277	00:00:09.441	566	-1024	-768	-1	-1	-1	-1	4	-1024	-768	-1	-1	-1	-1	4		0	0						Untertest1.avi	0	880	547	72	111				0	Content		-72	-111	9441410	1968578167
9458	09:08:50.294	00:00:09.458	567	-1024	-768	-1	-1	-1	-1	4	-1024	-768	-1	-1	-1	-1	4		0	0						Untertest1.avi	0	880	547	72	111				0	Content		-72	-111	9458077	1968594834
9475	09:08:50.311	00:00:09.474	568	-1024	-768	-1	-1	-1	-1	4	-1024	-768	-1	-1	-1	-1	4		0	0						Untertest1.avi	0	880	547	72	111				0	Content		-72	-111	9474729	1968611486
9491	09:08:50.327	00:00:09.491	569	-1024	-768	-1	-1	-1	-1	4	-1024	-768	-1	-1	-1	-1	4		0	0						Untertest1.avi	0	880	547	72	111				0	Content		-72	-111	9491396	1968628153
9508	09:08:50.344	00:00:09.508	570	-1024	-768	-1	-1	-1	-1	4	-1024	-768	-1	-1	-1	-1	4		0	0						Untertest1.avi	0	880	547	72	111				0	Content		-72	-111	9508062	1968644819
9525	09:08:50.361	00:00:09.524	571	-1024	-768	-1	-1	-1	-1	4	-1024	-768	-1	-1	-1	-1	4		0	0						Untertest1.avi	0	880	547	72	111				0	Content		-72	-111	9524925	1968661682
9542	09:08:50.378	00:00:09.541	572	-1024	-768	-1	-1	-1	-1	4	-1024	-768	-1	-1	-1	-1	4		0	0						Untertest1.avi	0	880	547	72	111				0	Content		-72	-111	9541592	1968678349
9558	09:08:50.394	00:00:09.558	573	-1024	-768	-1	-1	-1	-1	4	-1024	-768	-1	-1	-1	-1	4		0	0						Untertest1.avi	0	880	547	72	111				0	Content		-72	-111	9558259	1968695016
9575	09:08:50.411	00:00:09.575	574	-1024	-768	-1	-1	-1	-1	4	-1024	-768	-1	-1	-1	-1	4		0	0						Untertest1.avi	0	880	547	72	111				0	Content		-72	-111	9575392	1968712149
9592	09:08:50.428	00:00:09.592	575	-1024	-768	-1	-1	-1	-1	4	-1024	-768	-1	-1	-1	-1	4		0	0						Untertest1.avi	0	880	547	72	111				0	Content		-72	-111	9592058	1968728815
9609	09:08:50.445	00:00:09.609	576	-1024	-768	-1	-1	-1	-1	4	-1024	-768	-1	-1	-1	-1	4		0	0						Untertest1.avi	0	880	547	72	111				0	Content		-72	-111	9609088	1968745845
9626	09:08:50.462	00:00:09.625	577	-1024	-768	-1	-1	-1	-1	4	-1024	-768	-1	-1	-1	-1	4		0	0						Untertest1.avi	0	880	547	72	111				0	Content		-72	-111	9625755	1968762512
9642	09:08:50.478	00:00:09.642	578	-1024	-768	-1	-1	-1	-1	4	-1024	-768	-1	-1	-1	-1	4		0	0						Untertest1.avi	0	880	547	72	111				0	Content		-72	-111	9642422	1968779179
9659	09:08:50.495	00:00:09.658	579	-1024	-768	-1	-1	-1	-1	4	-1024	-768	-1	-1	-1	-1	4		0	0						Untertest1.avi	0	880	547	72	111				0	Content		-72	-111	9658531	1968795288
9675	09:08:50.511	00:00:09.675	580	-1024	-768	-1	-1	-1	-1	4	-1024	-768	-1	-1	-1	-1	4		0	0						Untertest1.avi	0	880	547	72	111				0	Content		-72	-111	9675198	1968811955
9692	09:08:50.528	00:00:09.691	581	-1024	-768	-1	-1	-1	-1	4	-1024	-768	-1	-1	-1	-1	4		0	0						Untertest1.avi	0	880	547	72	111				0	Content		-72	-111	9691677	1968828434
9708	09:08:50.544	00:00:09.708	582	-1024	-768	-1	-1	-1	-1	4	-1024	-768	-1	-1	-1	-1	4		0	0						Untertest1.avi	0	880	547	72	111				0	Content		-72	-111	9708344	1968845101
9725	09:08:50.561	00:00:09.725	583	-1024	-768	-1	-1	-1	-1	4	-1024	-768	-1	-1	-1	-1	4		0	0						Untertest1.avi	0	880	547	72	111				0	Content		-72	-111	9725011	1968861768
9741	09:08:50.577	00:00:09.741	584	-1024	-768	-1	-1	-1	-1	4	-1024	-768	-1	-1	-1	-1	4		0	0						Untertest1.avi	0	880	547	72	111				0	Content		-72	-111	9741447	1968878204
9758	09:08:50.594	00:00:09.758	585	-1024	-768	-1	-1	-1	-1	4	-1024	-768	-1	-1	-1	-1	4		0	0						Untertest1.avi	0	880	547	72	111				0	Content		-72	-111	9758114	1968894871
9775	09:08:50.611	00:00:09.774	586	-1024	-768	-1	-1	-1	-1	4	-1024	-768	-1	-1	-1	-1	4		0	0						Untertest1.avi	0	880	547	72	111				0	Content		-72	-111	9774721	1968911478
9791	09:08:50.627	00:00:09.791	587	-1024	-768	-1	-1	-1	-1	4	-1024	-768	-1	-1	-1	-1	4		0	0						Untertest1.avi	0	880	547	72	111				0	Content		-72	-111	9791388	1968928145
9808	09:08:50.644	00:00:09.808	588	-1024	-768	-1	-1	-1	-1	4	-1024	-768	-1	-1	-1	-1	4		0	0						Untertest1.avi	0	880	547	72	111				0	Content		-72	-111	9808055	1968944812
9825	09:08:50.661	00:00:09.824	589	-1024	-768	-1	-1	-1	-1	4	-1024	-768	-1	-1	-1	-1	4		0	0						Untertest1.avi	0	880	547	72	111				0	Content		-72	-111	9824620	1968961377
9841	09:08:50.677	00:00:09.841	590	-1024	-768	-1	-1	-1	-1	4	-1024	-768	-1	-1	-1	-1	4		0	0						Untertest1.avi	0	880	547	72	111				0	Content		-72	-111	9841287	1968978044
9858	09:08:50.694	00:00:09.857	591	-1024	-768	-1	-1	-1	-1	4	-1024	-768	-1	-1	-1	-1	4		0	0						Untertest1.avi	0	880	547	72	111				0	Content		-72	-111	9857954	1968994711
9875	09:08:50.711	00:00:09.874	592	-1024	-768	-1	-1	-1	-1	4	-1024	-768	-1	-1	-1	-1	4		0	0						Untertest1.avi	0	880	547	72	111				0	Content		-72	-111	9874551	1969011308
9891	09:08:50.727	00:00:09.891	593	-1024	-768	-1	-1	-1	-1	4	-1024	-768	-1	-1	-1	-1	4		0	0						Untertest1.avi	0	880	547	72	111				0	Content		-72	-111	9891218	1969027975
9908	09:08:50.744	00:00:09.907	594	-1024	-768	-1	-1	-1	-1	4	-1024	-768	-1	-1	-1	-1	4		0	0						Untertest1.avi	0	880	547	72	111				0	Content		-72	-111	9907885	1969044642
9925	09:08:50.761	00:00:09.924	595	-1024	-768	-1	-1	-1	-1	4	-1024	-768	-1	-1	-1	-1	4		0	0						Untertest1.avi	0	880	547	72	111				0	Content		-72	-111	9924714	1969061471
9941	09:08:50.777	00:00:09.941	596	-1024	-768	-1	-1	-1	-1	4	-1024	-768	-1	-1	-1	-1	4		0	0						Untertest1.avi	0	880	547	72	111				0	Content		-72	-111	9941381	1969078138
9958	09:08:50.794	00:00:09.958	597	-1024	-768	-1	-1	-1	-1	4	-1024	-768	-1	-1	-1	-1	4		0	0						Untertest1.avi	0	880	547	72	111				0	Content		-72	-111	9958048	1969094805
9975	09:08:50.811	00:00:09.975	598	-1024	-768	-1	-1	-1	-1	4	-1024	-768	-1	-1	-1	-1	4		0	0						Untertest1.avi	0	880	547	72	111				0	Content		-72	-111	9975028	1969111785
9992	09:08:50.828	00:00:09.991	599	-1024	-768	-1	-1	-1	-1	4	-1024	-768	-1	-1	-1	-1	4		0	0						Untertest1.avi	0	880	547	72	111				0	Content		-72	-111	9991695	1969128452
10008	09:08:50.844	00:00:10.008	600	-1024	-768	-1	-1	-1	-1	4	-1024	-768	-1	-1	-1	-1	4		0	0						Untertest1.avi	0	880	547	72	111				0	Content		-72	-111	10008362	1969145119
10026	09:08:50.862	00:00:10.025	601	-1024	-768	-1	-1	-1	-1	4	-1024	-768	-1	-1	-1	-1	4		0	0						Untertest1.avi	0	880	547	72	111				0	Content		-72	-111	10025673	1969162430
10042	09:08:50.878	00:00:10.042	602	-1024	-768	-1	-1	-1	-1	4	-1024	-768	-1	-1	-1	-1	4		0	0						Untertest1.avi	0	880	547	72	111				0	Content		-72	-111	10042340	1969179097
10059	09:08:50.895	00:00:10.058	603	-1024	-768	-1	-1	-1	-1	4	-1024	-768	-1	-1	-1	-1	4		0	0						Untertest1.avi	0	880	547	72	111				0	Content		-72	-111	10058554	1969195311
10075	09:08:50.911	00:00:10.075	604	-1024	-768	-1	-1	-1	-1	4	-1024	-768	-1	-1	-1	-1	4		0	0						Untertest1.avi	0	880	547	72	111				0	Content		-72	-111	10075221	1969211978
10092	09:08:50.928	00:00:10.091	605	-1024	-768	-1	-1	-1	-1	4	-1024	-768	-1	-1	-1	-1	4		0	0						Untertest1.avi	0	880	547	72	111				0	Content		-72	-111	10091888	1969228645
10108	09:08:50.944	00:00:10.107	606	-1024	-768	-1	-1	-1	-1	4	-1024	-768	-1	-1	-1	-1	4		0	0						Untertest1.avi	0	880	547	72	111				0	Content		-72	-111	10107601	1969244358
10124	09:08:50.960	00:00:10.124	607	-1024	-768	-1	-1	-1	-1	4	-1024	-768	-1	-1	-1	-1	4		0	0						Untertest1.avi	0	880	547	72	111				0	Content		-72	-111	10124347	1969261104
10141	09:08:50.977	00:00:10.140	608	-1024	-768	-1	-1	-1	-1	4	-1024	-768	-1	-1	-1	-1	4		0	0						Untertest1.avi	0	880	547	72	111				0	Content		-72	-111	10140969	1969277726
10158	09:08:50.994	00:00:10.157	609	-1024	-768	-1	-1	-1	-1	4	-1024	-768	-1	-1	-1	-1	4		0	0						Untertest1.avi	0	880	547	72	111				0	Content		-72	-111	10157593	1969294350
10174	09:08:51.010	00:00:10.174	610	-1024	-768	-1	-1	-1	-1	4	-1024	-768	-1	-1	-1	-1	4		0	0						Untertest1.avi	0	880	547	72	111				0	Content		-72	-111	10174260	1969311017
10191	09:08:51.027	00:00:10.190	611	-1024	-768	-1	-1	-1	-1	4	-1024	-768	-1	-1	-1	-1	4		0	0						Untertest1.avi	0	880	547	72	111				0	Content		-72	-111	10190910	1969327667
10208	09:08:51.044	00:00:10.207	612	-1024	-768	-1	-1	-1	-1	4	-1024	-768	-1	-1	-1	-1	4		0	0						Untertest1.avi	0	880	547	72	111				0	Content		-72	-111	10207577	1969344334
10224	09:08:51.060	00:00:10.224	613	-1024	-768	-1	-1	-1	-1	4	-1024	-768	-1	-1	-1	-1	4		0	0						Untertest1.avi	0	880	547	72	111				0	Content		-72	-111	10224244	1969361001
10241	09:08:51.077	00:00:10.241	614	-1024	-768	-1	-1	-1	-1	4	-1024	-768	-1	-1	-1	-1	4		0	0						Untertest1.avi	0	880	547	72	111				0	Content		-72	-111	10241108	1969377865
10258	09:08:51.094	00:00:10.257	615	-1024	-768	-1	-1	-1	-1	4	-1024	-768	-1	-1	-1	-1	4		0	0						Untertest1.avi	0	880	547	72	111				0	Content		-72	-111	10257775	1969394532
10274	09:08:51.110	00:00:10.274	616	-1024	-768	-1	-1	-1	-1	4	-1024	-768	-1	-1	-1	-1	4		0	0						Untertest1.avi	0	880	547	72	111				0	Content		-72	-111	10274442	1969411199
10292	09:08:51.128	00:00:10.291	617	-1024	-768	-1	-1	-1	-1	4	-1024	-768	-1	-1	-1	-1	4		0	0						Untertest1.avi	0	880	547	72	111				0	Content		-72	-111	10291574	1969428331
10308	09:08:51.144	00:00:10.308	618	-1024	-768	-1	-1	-1	-1	4	-1024	-768	-1	-1	-1	-1	4		0	0						Untertest1.avi	0	880	547	72	111				0	Content		-72	-111	10308241	1969444998
10325	09:08:51.161	00:00:10.325	619	-1024	-768	-1	-1	-1	-1	4	-1024	-768	-1	-1	-1	-1	4		0	0						Untertest1.avi	0	880	547	72	111				0	Content		-72	-111	10325270	1969462027
10342	09:08:51.178	00:00:10.341	620	-1024	-768	-1	-1	-1	-1	4	-1024	-768	-1	-1	-1	-1	4		0	0						Untertest1.avi	0	880	547	72	111				0	Content		-72	-111	10341936	1969478693
10359	09:08:51.195	00:00:10.358	621	-1024	-768	-1	-1	-1	-1	4	-1024	-768	-1	-1	-1	-1	4		0	0						Untertest1.avi	0	880	547	72	111				0	Content		-72	-111	10358603	1969495360
10375	09:08:51.211	00:00:10.374	622	-1024	-768	-1	-1	-1	-1	4	-1024	-768	-1	-1	-1	-1	4		0	0						Untertest1.avi	0	880	547	72	111				0	Content		-72	-111	10374712	1969511469
10391	09:08:51.227	00:00:10.391	623	-1024	-768	-1	-1	-1	-1	4	-1024	-768	-1	-1	-1	-1	4		0	0						Untertest1.avi	0	880	547	72	111				0	Content		-72	-111	10391379	1969528136
10407	09:08:51.243	00:00:10.407	624	-1024	-768	-1	-1	-1	-1	4	-1024	-768	-1	-1	-1	-1	4		0	0						Untertest1.avi	0	880	547	72	111				0	Content		-72	-111	10407446	1969544203
10424	09:08:51.260	00:00:10.424	625	-1024	-768	-1	-1	-1	-1	4	-1024	-768	-1	-1	-1	-1	4		0	0						Untertest1.avi	0	880	547	72	111				0	Content		-72	-111	10424083	1969560840
10441	09:08:51.277	00:00:10.440	626	-1024	-768	-1	-1	-1	-1	4	-1024	-768	-1	-1	-1	-1	4		0	0						Untertest1.avi	0	880	547	72	111				0	Content		-72	-111	10440789	1969577546
10457	09:08:51.293	00:00:10.457	627	-1024	-768	-1	-1	-1	-1	4	-1024	-768	-1	-1	-1	-1	4		0	0						Untertest1.avi	0	880	547	72	111				0	Content		-72	-111	10457456	1969594213
10474	09:08:51.310	00:00:10.474	628	-1024	-768	-1	-1	-1	-1	4	-1024	-768	-1	-1	-1	-1	4		0	0						Untertest1.avi	0	880	547	72	111				0	Content		-72	-111	10474075	1969610832
10491	09:08:51.327	00:00:10.490	629	-1024	-768	-1	-1	-1	-1	4	-1024	-768	-1	-1	-1	-1	4		0	0						Untertest1.avi	0	880	547	72	111				0	Content		-72	-111	10490742	1969627499
10507	09:08:51.343	00:00:10.507	630	-1024	-768	-1	-1	-1	-1	4	-1024	-768	-1	-1	-1	-1	4		0	0						Untertest1.avi	0	880	547	72	111				0	Content		-72	-111	10507409	1969644166
10524	09:08:51.360	00:00:10.524	631	-1024	-768	-1	-1	-1	-1	4	-1024	-768	-1	-1	-1	-1	4		0	0						Untertest1.avi	0	880	547	72	111				0	Content		-72	-111	10524042	1969660799
10541	09:08:51.377	00:00:10.540	632	-1024	-768	-1	-1	-1	-1	4	-1024	-768	-1	-1	-1	-1	4		0	0						Untertest1.avi	0	880	547	72	111				0	Content		-72	-111	10540709	1969677466
10557	09:08:51.393	00:00:10.557	633	-1024	-768	-1	-1	-1	-1	4	-1024	-768	-1	-1	-1	-1	4		0	0						Untertest1.avi	0	880	547	72	111				0	Content		-72	-111	10557376	1969694133
10574	09:08:51.410	00:00:10.574	634	-1024	-768	-1	-1	-1	-1	4	-1024	-768	-1	-1	-1	-1	4		0	0						Untertest1.avi	0	880	547	72	111				0	Content		-72	-111	10574226	1969710983
10591	09:08:51.427	00:00:10.590	635	-1024	-768	-1	-1	-1	-1	4	-1024	-768	-1	-1	-1	-1	4		0	0						Untertest1.avi	0	880	547	72	111				0	Content		-72	-111	10590893	1969727650
10608	09:08:51.444	00:00:10.607	636	-1024	-768	-1	-1	-1	-1	4	-1024	-768	-1	-1	-1	-1	4		0	0						Untertest1.avi	0	880	547	72	111				0	Content		-72	-111	10607560	1969744317
10625	09:08:51.461	00:00:10.624	637	-1024	-768	-1	-1	-1	-1	4	-1024	-768	-1	-1	-1	-1	4		0	0						Untertest1.avi	0	880	547	72	111				0	Content		-72	-111	10624554	1969761311
10641	09:08:51.477	00:00:10.641	638	-1024	-768	-1	-1	-1	-1	4	-1024	-768	-1	-1	-1	-1	4		0	0						Untertest1.avi	0	880	547	72	111				0	Content		-72	-111	10641221	1969777978
10658	09:08:51.494	00:00:10.657	639	-1024	-768	-1	-1	-1	-1	4	-1024	-768	-1	-1	-1	-1	4		0	0						Untertest1.avi	0	880	547	72	111				0	Content		-72	-111	10657888	1969794645
10675	09:08:51.511	00:00:10.675	640	-1024	-768	-1	-1	-1	-1	4	-1024	-768	-1	-1	-1	-1	4		0	0						Untertest1.avi	0	880	547	72	111				0	Content		-72	-111	10675154	1969811911
10692	09:08:51.528	00:00:10.691	641	-1024	-768	-1	-1	-1	-1	4	-1024	-768	-1	-1	-1	-1	4		0	0						Untertest1.avi	0	880	547	72	111				0	Content		-72	-111	10691821	1969828578
10708	09:08:51.544	00:00:10.708	642	-1024	-768	-1	-1	-1	-1	4	-1024	-768	-1	-1	-1	-1	4		0	0						Untertest1.avi	0	880	547	72	111				0	Content		-72	-111	10708059	1969844816
10725	09:08:51.561	00:00:10.724	643	-1024	-768	-1	-1	-1	-1	4	-1024	-768	-1	-1	-1	-1	4		0	0						Untertest1.avi	0	880	547	72	111				0	Content		-72	-111	10724726	1969861483
10741	09:08:51.577	00:00:10.741	644	-1024	-768	-1	-1	-1	-1	4	-1024	-768	-1	-1	-1	-1	4		0	0						Untertest1.avi	0	880	547	72	111				0	Content		-72	-111	10741393	1969878150
10757	09:08:51.593	00:00:10.757	645	-1024	-768	-1	-1	-1	-1	4	-1024	-768	-1	-1	-1	-1	4		0	0						Untertest1.avi	0	880	547	72	111				0	Content		-72	-111	10757161	1969893918
10774	09:08:51.610	00:00:10.773	646	-1024	-768	-1	-1	-1	-1	4	-1024	-768	-1	-1	-1	-1	4		0	0						Untertest1.avi	0	880	547	72	111				0	Content		-72	-111	10773908	1969910665
10791	09:08:51.627	00:00:10.790	647	-1024	-768	-1	-1	-1	-1	4	-1024	-768	-1	-1	-1	-1	4		0	0						Untertest1.avi	0	880	547	72	111				0	Content		-72	-111	10790530	1969927287
10807	09:08:51.643	00:00:10.807	648	-1024	-768	-1	-1	-1	-1	4	-1024	-768	-1	-1	-1	-1	4		0	0						Untertest1.avi	0	880	547	72	111				0	Content		-72	-111	10807153	1969943910
10824	09:08:51.660	00:00:10.823	649	-1024	-768	-1	-1	-1	-1	4	-1024	-768	-1	-1	-1	-1	4		0	0						Untertest1.avi	0	880	547	72	111				0	Content		-72	-111	10823820	1969960577
10840	09:08:51.676	00:00:10.840	650	-1024	-768	-1	-1	-1	-1	4	-1024	-768	-1	-1	-1	-1	4		0	0						Untertest1.avi	0	880	547	72	111				0	Content		-72	-111	10840473	1969977230
10857	09:08:51.693	00:00:10.857	651	-1024	-768	-1	-1	-1	-1	4	-1024	-768	-1	-1	-1	-1	4		0	0						Untertest1.avi	0	880	547	72	111				0	Content		-72	-111	10857140	1969993897
10874	09:08:51.710	00:00:10.873	652	-1024	-768	-1	-1	-1	-1	4	-1024	-768	-1	-1	-1	-1	4		0	0						Untertest1.avi	0	880	547	72	111				0	Content		-72	-111	10873807	1970010564
10891	09:08:51.727	00:00:10.890	653	-1024	-768	-1	-1	-1	-1	4	-1024	-768	-1	-1	-1	-1	4		0	0						Untertest1.avi	0	880	547	72	111				0	Content		-72	-111	10890670	1970027427
10907	09:08:51.743	00:00:10.907	654	-1024	-768	-1	-1	-1	-1	4	-1024	-768	-1	-1	-1	-1	4		0	0						Untertest1.avi	0	880	547	72	111				0	Content		-72	-111	10907337	1970044094
10924	09:08:51.760	00:00:10.924	655	-1024	-768	-1	-1	-1	-1	4	-1024	-768	-1	-1	-1	-1	4		0	0						Untertest1.avi	0	880	547	72	111				0	Content		-72	-111	10924004	1970060761
10941	09:08:51.777	00:00:10.941	656	-1024	-768	-1	-1	-1	-1	4	-1024	-768	-1	-1	-1	-1	4		0	0						Untertest1.avi	0	880	547	72	111				0	Content		-72	-111	10941136	1970077893
10958	09:08:51.794	00:00:10.957	657	-1024	-768	-1	-1	-1	-1	4	-1024	-768	-1	-1	-1	-1	4		0	0						Untertest1.avi	0	880	547	72	111				0	Content		-72	-111	10957803	1970094560
10975	09:08:51.811	00:00:10.974	658	-1024	-768	-1	-1	-1	-1	4	-1024	-768	-1	-1	-1	-1	4		0	0						Untertest1.avi	0	880	547	72	111				0	Content		-72	-111	10974839	1970111596
10992	09:08:51.828	00:00:10.991	659	-1024	-768	-1	-1	-1	-1	4	-1024	-768	-1	-1	-1	-1	4		0	0						Untertest1.avi	0	880	547	72	111				0	Content		-72	-111	10991505	1970128262
11008	09:08:51.844	00:00:11.008	660	-1024	-768	-1	-1	-1	-1	4	-1024	-768	-1	-1	-1	-1	4		0	0						Untertest1.avi	0	880	547	72	111				0	Content		-72	-111	11008172	1970144929
11026	09:08:51.862	00:00:11.025	661	-1024	-768	-1	-1	-1	-1	4	-1024	-768	-1	-1	-1	-1	4		0	0						Untertest1.avi	0	880	547	72	111				0	Content		-72	-111	11025639	1970162396
11040	09:08:51.876	00:00:11.040	662	-1024	-768	-1	-1	-1	-1	4	-1024	-768	-1	-1	-1	-1	4		0	0						Untertest1.avi	0	880	547	72	111				0	Content		-72	-111	11040384	1970177141
11057	09:08:51.893	00:00:11.057	663	-1024	-768	-1	-1	-1	-1	4	-1024	-768	-1	-1	-1	-1	4		0	0						Untertest1.avi	0	880	547	72	111				0	Content		-72	-111	11057007	1970193764
11074	09:08:51.910	00:00:11.073	664	-1024	-768	-1	-1	-1	-1	4	-1024	-768	-1	-1	-1	-1	4		0	0						Untertest1.avi	0	880	547	72	111				0	Content		-72	-111	11073656	1970210413
11090	09:08:51.926	00:00:11.090	665	-1024	-768	-1	-1	-1	-1	4	-1024	-768	-1	-1	-1	-1	4		0	0						Untertest1.avi	0	880	547	72	111				0	Content		-72	-111	11090323	1970227080
11107	09:08:51.943	00:00:11.106	666	-1024	-768	-1	-1	-1	-1	4	-1024	-768	-1	-1	-1	-1	4		0	0						Untertest1.avi	0	880	547	72	111				0	Content		-72	-111	11106965	1970243722
11124	09:08:51.960	00:00:11.123	667	-1024	-768	-1	-1	-1	-1	4	-1024	-768	-1	-1	-1	-1	4		0	0						Untertest1.avi	0	880	547	72	111				0	Content		-72	-111	11123632	1970260389
11140	09:08:51.976	00:00:11.140	668	-1024	-768	-1	-1	-1	-1	4	-1024	-768	-1	-1	-1	-1	4		0	0						Untertest1.avi	0	880	547	72	111				0	Content		-72	-111	11140299	1970277056
11157	09:08:51.993	00:00:11.156	669	-1024	-768	-1	-1	-1	-1	4	-1024	-768	-1	-1	-1	-1	4		0	0						Untertest1.avi	0	880	547	72	111				0	Content		-72	-111	11156947	1970293704
11174	09:08:52.010	00:00:11.173	670	-1024	-768	-1	-1	-1	-1	4	-1024	-768	-1	-1	-1	-1	4		0	0						Untertest1.avi	0	880	547	72	111				0	Content		-72	-111	11173613	1970310370
11190	09:08:52.026	00:00:11.190	671	-1024	-768	-1	-1	-1	-1	4	-1024	-768	-1	-1	-1	-1	4		0	0						Untertest1.avi	0	880	547	72	111				0	Content		-72	-111	11190280	1970327037
11207	09:08:52.043	00:00:11.207	672	-1024	-768	-1	-1	-1	-1	4	-1024	-768	-1	-1	-1	-1	4		0	0						Untertest1.avi	0	880	547	72	111				0	Content		-72	-111	11207100	1970343857
11224	09:08:52.060	00:00:11.223	673	-1024	-768	-1	-1	-1	-1	4	-1024	-768	-1	-1	-1	-1	4		0	0						Untertest1.avi	0	880	547	72	111				0	Content		-72	-111	11223767	1970360524
11240	09:08:52.076	00:00:11.240	674	-1024	-768	-1	-1	-1	-1	4	-1024	-768	-1	-1	-1	-1	4		0	0						Untertest1.avi	0	880	547	72	111				0	Content		-72	-111	11240434	1970377191
11257	09:08:52.093	00:00:11.257	675	-1024	-768	-1	-1	-1	-1	4	-1024	-768	-1	-1	-1	-1	4		0	0						Untertest1.avi	0	880	547	72	111				0	Content		-72	-111	11257409	1970394166
11274	09:08:52.110	00:00:11.274	676	-1024	-768	-1	-1	-1	-1	4	-1024	-768	-1	-1	-1	-1	4		0	0						Untertest1.avi	0	880	547	72	111				0	Content		-72	-111	11274075	1970410832
11291	09:08:52.127	00:00:11.290	677	-1024	-768	-1	-1	-1	-1	4	-1024	-768	-1	-1	-1	-1	4		0	0						Untertest1.avi	0	880	547	72	111				0	Content		-72	-111	11290742	1970427499
11308	09:08:52.144	00:00:11.308	678	-1024	-768	-1	-1	-1	-1	4	-1024	-768	-1	-1	-1	-1	4		0	0						Untertest1.avi	0	880	547	72	111				0	Content		-72	-111	11308052	1970444809
11325	09:08:52.161	00:00:11.324	679	-1024	-768	-1	-1	-1	-1	4	-1024	-768	-1	-1	-1	-1	4		0	0						Untertest1.avi	0	880	547	72	111				0	Content		-72	-111	11324719	1970461476
11341	09:08:52.177	00:00:11.340	680	-1024	-768	-1	-1	-1	-1	4	-1024	-768	-1	-1	-1	-1	4		0	0						Untertest1.avi	0	880	547	72	111				0	Content		-72	-111	11340972	1970477729
11358	09:08:52.194	00:00:11.357	681	-1024	-768	-1	-1	-1	-1	4	-1024	-768	-1	-1	-1	-1	4		0	0						Untertest1.avi	0	880	547	72	111				0	Content		-72	-111	11357638	1970494395
11374	09:08:52.210	00:00:11.374	682	-1024	-768	-1	-1	-1	-1	4	-1024	-768	-1	-1	-1	-1	4		0	0						Untertest1.avi	0	880	547	72	111				0	Content		-72	-111	11374305	1970511062
11390	09:08:52.226	00:00:11.390	683	-1024	-768	-1	-1	-1	-1	4	-1024	-768	-1	-1	-1	-1	4		0	0						Untertest1.avi	0	880	547	72	111				0	Content		-72	-111	11390107	1970526864
11407	09:08:52.243	00:00:11.406	684	-1024	-768	-1	-1	-1	-1	4	-1024	-768	-1	-1	-1	-1	4		0	0						Untertest1.avi	0	880	547	72	111				0	Content		-72	-111	11406718	1970543475
11423	09:08:52.259	00:00:11.423	685	-1024	-768	-1	-1	-1	-1	4	-1024	-768	-1	-1	-1	-1	4		0	0						Untertest1.avi	0	880	547	72	111				0	Content		-72	-111	11423467	1970560224
11440	09:08:52.276	00:00:11.440	686	-1024	-768	-1	-1	-1	-1	4	-1024	-768	-1	-1	-1	-1	4		0	0						Untertest1.avi	0	880	547	72	111				0	Content		-72	-111	11440098	1970576855
11457	09:08:52.293	00:00:11.456	687	-1024	-768	-1	-1	-1	-1	4	-1024	-768	-1	-1	-1	-1	4		0	0						Untertest1.avi	0	880	547	72	111				0	Content		-72	-111	11456764	1970593521
11473	09:08:52.309	00:00:11.473	688	-1024	-768	-1	-1	-1	-1	4	-1024	-768	-1	-1	-1	-1	4		0	0						Untertest1.avi	0	880	547	72	111				0	Content		-72	-111	11473418	1970610175
11490	09:08:52.326	00:00:11.490	689	-1024	-768	-1	-1	-1	-1	4	-1024	-768	-1	-1	-1	-1	4		0	0						Untertest1.avi	0	880	547	72	111				0	Content		-72	-111	11490085	1970626842
11507	09:08:52.343	00:00:11.506	690	-1024	-768	-1	-1	-1	-1	4	-1024	-768	-1	-1	-1	-1	4		0	0						Untertest1.avi	0	880	547	72	111				0	Content		-72	-111	11506752	1970643509
11524	09:08:52.360	00:00:11.523	691	-1024	-768	-1	-1	-1	-1	4	-1024	-768	-1	-1	-1	-1	4		0	0						Untertest1.avi	0	880	547	72	111				0	Content		-72	-111	11523571	1970660328
11540	09:08:52.376	00:00:11.540	692	-1024	-768	-1	-1	-1	-1	4	-1024	-768	-1	-1	-1	-1	4		0	0						Untertest1.avi	0	880	547	72	111				0	Content		-72	-111	11540237	1970676994
11557	09:08:52.393	00:00:11.556	693	-1024	-768	-1	-1	-1	-1	4	-1024	-768	-1	-1	-1	-1	4		0	0						Untertest1.avi	0	880	547	72	111				0	Content		-72	-111	11556904	1970693661
11574	09:08:52.410	00:00:11.573	694	-1024	-768	-1	-1	-1	-1	4	-1024	-768	-1	-1	-1	-1	4		0	0						Untertest1.avi	0	880	547	72	111				0	Content		-72	-111	11573830	1970710587
11590	09:08:52.426	00:00:11.589	695	-1024	-768	-1	-1	-1	-1	4	-1024	-768	-1	-1	-1	-1	4		0	0						Untertest1.avi	0	880	547	72	111				0	Content		-72	-111	11589952	1970726709
11607	09:08:52.443	00:00:11.606	696	-1024	-768	-1	-1	-1	-1	4	-1024	-768	-1	-1	-1	-1	4		0	0						Untertest1.avi	0	880	547	72	111				0	Content		-72	-111	11606638	1970743395
11623	09:08:52.459	00:00:11.623	697	-1024	-768	-1	-1	-1	-1	4	-1024	-768	-1	-1	-1	-1	4		0	0						Untertest1.avi	0	880	547	72	111				0	Content		-72	-111	11623305	1970760062
11640	09:08:52.476	00:00:11.639	698	1041,55	181,9698	0,5978141	0,5913553	514,5763	3,672619	1	1027,07	182,2665	0,5978258	0,5913544	514,5763	3,675818	3	10	1042	182						Untertest1.avi	0	880	547	72	111	970	71	150	0	Content		970	71	11639945	1970776702
11657	09:08:52.493	00:00:11.656	699	1043,519	173,7827	0,5970473	0,5918925	514,6069	3,571774	1	1024,042	175,1434	0,5970249	0,5918894	514,6069	3,573375	3	10	1044	174						Untertest1.avi	0	880	547	72	111	970	71	150	0	Content		972	63	11656569	1970793326
11673	09:08:52.509	00:00:11.673	700	-1024	-768	-1	-1	-1	-1	4	-1024	-768	-1	-1	-1	-1	4	10	0	0						Untertest1.avi	0	880	547	72	111	970	71	150	0	Content		-72	-111	11673191	1970809948
11690	09:08:52.526	00:00:11.689	701	-1024	-768	-1	-1	-1	-1	4	-1024	-768	-1	-1	-1	-1	4	10	0	0						Untertest1.avi	0	880	547	72	111	970	71	150	0	Content		-72	-111	11689878	1970826635
11707	09:08:52.543	00:00:11.706	702	-1024	-768	-1	-1	-1	-1	4	-1024	-768	-1	-1	-1	-1	4	10	0	0						Untertest1.avi	0	880	547	72	111	970	71	150	0	Content		-72	-111	11706545	1970843302
11723	09:08:52.559	00:00:11.723	703	1032,327	178,4553	0,5947008	0,5931385	514,8257	3,507526	1	1008,419	190,0559	0,5954109	0,5931394	510,8961	3,482547	3	10	1032	178						Untertest1.avi	0	880	547	72	111	970	71	150	0	Content		960	67	11723186	1970859943
11740	09:08:52.576	00:00:11.739	704	707,2109	506,2662	0,5919115	0,5928521	514,8241	2,963388	3	677,558	519,7115	0,5917242	0,592856	509,7762	2,932541	1	10	678	520						Untertest1.avi	0	880	547	72	111	970	71	150	0	Content		606	409	11739811	1970876568
11757	09:08:52.593	00:00:11.756	705	1100,242	211,2045	0,5938256	0,5934824	514,8257	3,457513	3	1074,827	226,1091	0,5947642	0,5934845	509,6905	3,425324	1	10	1075	226						Untertest1.avi	0	880	547	72	111	970	71	150	0	Content		1003	115	11756559	1970893316
11773	09:08:52.609	00:00:11.773	706	854,6955	523,4581	0,589681	0,5949726	514,8239	2,979111	3	823,7889	537,9251	0,5894817	0,5949771	509,2991	2,94608	1	10	824	538						Untertest1.avi	0	880	547	72	111	970	71	150	0	Content		752	427	11773183	1970909940
11790	09:08:52.626	00:00:11.789	707	-1024	-768	-1	-1	-1	-1	4	-1024	-768	-1	-1	-1	-1	4		0	0						Untertest1.avi	0	880	547	72	111				0	Content		-72	-111	11789805	1970926562
11806	09:08:52.642	00:00:11.806	708	-1024	-768	-1	-1	-1	-1	4	-1024	-768	-1	-1	-1	-1	4		0	0						Untertest1.avi	0	880	547	72	111				0	Content		-72	-111	11806427	1970943184
11823	09:08:52.659	00:00:11.823	709	-1024	-768	-1	-1	-1	-1	4	-1024	-768	-1	-1	-1	-1	4		0	0						Untertest1.avi	0	880	547	72	111				0	Content		-72	-111	11823175	1970959932
11840	09:08:52.676	00:00:11.839	710	-1024	-768	-1	-1	-1	-1	4	-1024	-768	-1	-1	-1	-1	4		0	0						Untertest1.avi	0	880	547	72	111				0	Content		-72	-111	11839798	1970976555
11856	09:08:52.692	00:00:11.856	711	-1024	-768	-1	-1	-1	-1	4	-1024	-768	-1	-1	-1	-1	4		0	0						Untertest1.avi	0	880	547	72	111				0	Content		-72	-111	11856416	1970993173
11873	09:08:52.709	00:00:11.873	712	-1024	-768	-1	-1	-1	-1	4	-1024	-768	-1	-1	-1	-1	4		0	0						Untertest1.avi	0	880	547	72	111				0	Content		-72	-111	11873050	1971009807
11890	09:08:52.726	00:00:11.889	713	-1024	-768	-1	-1	-1	-1	4	-1024	-768	-1	-1	-1	-1	4		0	0						Untertest1.avi	0	880	547	72	111				0	Content		-72	-111	11889787	1971026544
11906	09:08:52.742	00:00:11.906	714	-1024	-768	-1	-1	-1	-1	4	-1024	-768	-1	-1	-1	-1	4		0	0						Untertest1.avi	0	880	547	72	111				0	Content		-72	-111	11906409	1971043166
11923	09:08:52.759	00:00:11.923	715	-1024	-768	-1	-1	-1	-1	4	-1024	-768	-1	-1	-1	-1	4		0	0						Untertest1.avi	0	880	547	72	111				0	Content		-72	-111	11923037	1971059794
11940	09:08:52.776	00:00:11.939	716	-1024	-768	-1	-1	-1	-1	4	-1024	-768	-1	-1	-1	-1	4		0	0						Untertest1.avi	0	880	547	72	111				0	Content		-72	-111	11939652	1971076409
11956	09:08:52.792	00:00:11.956	717	-1024	-768	-1	-1	-1	-1	4	-1024	-768	-1	-1	-1	-1	4		0	0						Untertest1.avi	0	880	547	72	111				0	Content		-72	-111	11956401	1971093158
11973	09:08:52.809	00:00:11.973	718	-1024	-768	-1	-1	-1	-1	4	-1024	-768	-1	-1	-1	-1	4		0	0						Untertest1.avi	0	880	547	72	111				0	Content		-72	-111	11973027	1971109784
11990	09:08:52.826	00:00:11.989	719	-1024	-768	-1	-1	-1	-1	4	-1024	-768	-1	-1	-1	-1	4		0	0						Untertest1.avi	0	880	547	72	111				0	Content		-72	-111	11989645	1971126402
12006	09:08:52.842	00:00:12.006	720	-1024	-768	-1	-1	-1	-1	4	-1024	-768	-1	-1	-1	-1	4		0	0						Untertest1.avi	0	880	547	72	111				0	Content		-72	-111	12006266	1971143023
12023	09:08:52.859	00:00:12.023	721	-1024	-768	-1	-1	-1	-1	4	-1024	-768	-1	-1	-1	-1	4		0	0						Untertest1.avi	0	880	547	72	111				0	Content		-72	-111	12023061	1971159818
12040	09:08:52.876	00:00:12.039	722	-1024	-768	-1	-1	-1	-1	4	-1024	-768	-1	-1	-1	-1	4		0	0						Untertest1.avi	0	880	547	72	111				0	Content		-72	-111	12039637	1971176394
12056	09:08:52.892	00:00:12.056	723	-1024	-768	-1	-1	-1	-1	4	-1024	-768	-1	-1	-1	-1	4		0	0						Untertest1.avi	0	880	547	72	111				0	Content		-72	-111	12056260	1971193017
12074	09:08:52.910	00:00:12.073	724	-1024	-768	-1	-1	-1	-1	4	-1024	-768	-1	-1	-1	-1	4		0	0						Untertest1.avi	0	880	547	72	111				0	Content		-72	-111	12073506	1971210263
12090	09:08:52.926	00:00:12.089	725	-1024	-768	-1	-1	-1	-1	4	-1024	-768	-1	-1	-1	-1	4		0	0						Untertest1.avi	0	880	547	72	111				0	Content		-72	-111	12089880	1971226637
12107	09:08:52.943	00:00:12.106	726	-1024	-768	-1	-1	-1	-1	4	-1024	-768	-1	-1	-1	-1	4		0	0						Untertest1.avi	0	880	547	72	111				0	Content		-72	-111	12106546	1971243303
12123	09:08:52.959	00:00:12.123	727	-1024	-768	-1	-1	-1	-1	4	-1024	-768	-1	-1	-1	-1	4		0	0						Untertest1.avi	0	880	547	72	111				0	Content		-72	-111	12123115	1971259872
12140	09:08:52.976	00:00:12.139	728	-1024	-768	-1	-1	-1	-1	4	-1024	-768	-1	-1	-1	-1	4		0	0						Untertest1.avi	0	880	547	72	111				0	Content		-72	-111	12139782	1971276539
12156	09:08:52.992	00:00:12.156	729	-1024	-768	-1	-1	-1	-1	4	-1024	-768	-1	-1	-1	-1	4		0	0						Untertest1.avi	0	880	547	72	111				0	Content		-72	-111	12156354	1971293111
12173	09:08:53.009	00:00:12.173	730	-1024	-768	-1	-1	-1	-1	4	-1024	-768	-1	-1	-1	-1	4		0	0						Untertest1.avi	0	880	547	72	111				0	Content		-72	-111	12173021	1971309778
12190	09:08:53.026	00:00:12.189	731	-1024	-768	-1	-1	-1	-1	4	-1024	-768	-1	-1	-1	-1	4		0	0						Untertest1.avi	0	880	547	72	111				0	Content		-72	-111	12189687	1971326444
12206	09:08:53.042	00:00:12.206	732	-1024	-768	-1	-1	-1	-1	4	-1024	-768	-1	-1	-1	-1	4		0	0						Untertest1.avi	0	880	547	72	111				0	Content		-72	-111	12206288	1971343045
12223	09:08:53.059	00:00:12.222	733	-1024	-768	-1	-1	-1	-1	4	-1024	-768	-1	-1	-1	-1	4		0	0						Untertest1.avi	0	880	547	72	111				0	Content		-72	-111	12222955	1971359712
12240	09:08:53.076	00:00:12.239	734	-1024	-768	-1	-1	-1	-1	4	-1024	-768	-1	-1	-1	-1	4		0	0						Untertest1.avi	0	880	547	72	111				0	Content		-72	-111	12239622	1971376379
12256	09:08:53.092	00:00:12.256	735	-1024	-768	-1	-1	-1	-1	4	-1024	-768	-1	-1	-1	-1	4		0	0						Untertest1.avi	0	880	547	72	111				0	Content		-72	-111	12256453	1971393210
12273	09:08:53.109	00:00:12.273	736	-1024	-768	-1	-1	-1	-1	4	-1024	-768	-1	-1	-1	-1	4		0	0						Untertest1.avi	0	880	547	72	111				0	Content		-72	-111	12273120	1971409877
12290	09:08:53.126	00:00:12.289	737	-1024	-768	-1	-1	-1	-1	4	-1024	-768	-1	-1	-1	-1	4		0	0						Untertest1.avi	0	880	547	72	111				0	Content		-72	-111	12289786	1971426543
12307	09:08:53.143	00:00:12.306	738	-1024	-768	-1	-1	-1	-1	4	-1024	-768	-1	-1	-1	-1	4		0	0						Untertest1.avi	0	880	547	72	111				0	Content		-72	-111	12306884	1971443641
12324	09:08:53.160	00:00:12.323	739	-1024	-768	-1	-1	-1	-1	4	-1024	-768	-1	-1	-1	-1	4		0	0						Untertest1.avi	0	880	547	72	111				0	Content		-72	-111	12323551	1971460308
12341	09:08:53.177	00:00:12.340	740	-1024	-768	-1	-1	-1	-1	4	-1024	-768	-1	-1	-1	-1	4		0	0						Untertest1.avi	0	880	547	72	111				0	Content		-72	-111	12340570	1971477327
12357	09:08:53.193	00:00:12.357	741	-1024	-768	-1	-1	-1	-1	4	-1024	-768	-1	-1	-1	-1	4		0	0						Untertest1.avi	0	880	547	72	111				0	Content		-72	-111	12357237	1971493994
12374	09:08:53.210	00:00:12.373	742	-1024	-768	-1	-1	-1	-1	4	-1024	-768	-1	-1	-1	-1	4		0	0						Untertest1.avi	0	880	547	72	111				0	Content		-72	-111	12373904	1971510661
12391	09:08:53.227	00:00:12.391	743	-1024	-768	-1	-1	-1	-1	4	-1024	-768	-1	-1	-1	-1	4		0	0						Untertest1.avi	0	880	547	72	111				0	Content		-72	-111	12391353	1971528110
12407	09:08:53.243	00:00:12.407	744	-1024	-768	-1	-1	-1	-1	4	-1024	-768	-1	-1	-1	-1	4		0	0						Untertest1.avi	0	880	547	72	111				0	Content		-72	-111	12407041	1971543798
12424	09:08:53.260	00:00:12.423	745	-1024	-768	-1	-1	-1	-1	4	-1024	-768	-1	-1	-1	-1	4		0	0						Untertest1.avi	0	880	547	72	111				0	Content		-72	-111	12423708	1971560465
12439	09:08:53.275	00:00:12.439	746	-1024	-768	-1	-1	-1	-1	4	-1024	-768	-1	-1	-1	-1	4		0	0						Untertest1.avi	0	880	547	72	111				0	Content		-72	-111	12439371	1971576128
12456	09:08:53.292	00:00:12.456	747	-1024	-768	-1	-1	-1	-1	4	-1024	-768	-1	-1	-1	-1	4		0	0						Untertest1.avi	0	880	547	72	111				0	Content		-72	-111	12456070	1971592827
12473	09:08:53.309	00:00:12.472	748	-1024	-768	-1	-1	-1	-1	4	-1024	-768	-1	-1	-1	-1	4		0	0						Untertest1.avi	0	880	547	72	111				0	Content		-72	-111	12472736	1971609493
12489	09:08:53.325	00:00:12.489	749	-1024	-768	-1	-1	-1	-1	4	-1024	-768	-1	-1	-1	-1	4		0	0						Untertest1.avi	0	880	547	72	111				0	Content		-72	-111	12489355	1971626112
12506	09:08:53.342	00:00:12.506	750	-1024	-768	-1	-1	-1	-1	4	-1024	-768	-1	-1	-1	-1	4		0	0						Untertest1.avi	0	880	547	72	111				0	Content		-72	-111	12506022	1971642779
12523	09:08:53.359	00:00:12.522	751	-1024	-768	-1	-1	-1	-1	4	-1024	-768	-1	-1	-1	-1	4		0	0						Untertest1.avi	0	880	547	72	111				0	Content		-72	-111	12522689	1971659446
12539	09:08:53.375	00:00:12.539	752	-1024	-768	-1	-1	-1	-1	4	-1024	-768	-1	-1	-1	-1	4		0	0						Untertest1.avi	0	880	547	72	111				0	Content		-72	-111	12539325	1971676082
12556	09:08:53.392	00:00:12.555	753	-1024	-768	-1	-1	-1	-1	4	-1024	-768	-1	-1	-1	-1	4		0	0						Untertest1.avi	0	880	547	72	111				0	Content		-72	-111	12555991	1971692748
12573	09:08:53.409	00:00:12.572	754	-1024	-768	-1	-1	-1	-1	4	-1024	-768	-1	-1	-1	-1	4		0	0						Untertest1.avi	0	880	547	72	111				0	Content		-72	-111	12572658	1971709415
12590	09:08:53.426	00:00:12.589	755	-1024	-768	-1	-1	-1	-1	4	-1024	-768	-1	-1	-1	-1	4		0	0						Untertest1.avi	0	880	547	72	111				0	Content		-72	-111	12589509	1971726266
12606	09:08:53.442	00:00:12.606	756	-1024	-768	-1	-1	-1	-1	4	-1024	-768	-1	-1	-1	-1	4		0	0						Untertest1.avi	0	880	547	72	111				0	Content		-72	-111	12606176	1971742933
12623	09:08:53.459	00:00:12.622	757	-1024	-768	-1	-1	-1	-1	4	-1024	-768	-1	-1	-1	-1	4		0	0						Untertest1.avi	0	880	547	72	111				0	Content		-72	-111	12622843	1971759600
12640	09:08:53.476	00:00:12.639	758	-1024	-768	-1	-1	-1	-1	4	-1024	-768	-1	-1	-1	-1	4		0	0						Untertest1.avi	0	880	547	72	111				0	Content		-72	-111	12639841	1971776598
12657	09:08:53.493	00:00:12.656	759	-1024	-768	-1	-1	-1	-1	4	-1024	-768	-1	-1	-1	-1	4		0	0						Untertest1.avi	0	880	547	72	111				0	Content		-72	-111	12656507	1971793264
12673	09:08:53.509	00:00:12.673	760	-1024	-768	-1	-1	-1	-1	4	-1024	-768	-1	-1	-1	-1	4		0	0						Untertest1.avi	0	880	547	72	111				0	Content		-72	-111	12673174	1971809931
12690	09:08:53.526	00:00:12.690	761	-1024	-768	-1	-1	-1	-1	4	-1024	-768	-1	-1	-1	-1	4		0	0						Untertest1.avi	0	880	547	72	111				0	Content		-72	-111	12690439	1971827196
12707	09:08:53.543	00:00:12.707	762	-1024	-768	-1	-1	-1	-1	4	-1024	-768	-1	-1	-1	-1	4		0	0						Untertest1.avi	0	880	547	72	111				0	Content		-72	-111	12707106	1971843863
12723	09:08:53.559	00:00:12.723	763	-1024	-768	-1	-1	-1	-1	4	-1024	-768	-1	-1	-1	-1	4		0	0						Untertest1.avi	0	880	547	72	111				0	Content		-72	-111	12723350	1971860107
12740	09:08:53.576	00:00:12.740	764	-1024	-768	-1	-1	-1	-1	4	-1024	-768	-1	-1	-1	-1	4		0	0						Untertest1.avi	0	880	547	72	111				0	Content		-72	-111	12740017	1971876774
12757	09:08:53.593	00:00:12.756	765	-1024	-768	-1	-1	-1	-1	4	-1024	-768	-1	-1	-1	-1	4		0	0						Untertest1.avi	0	880	547	72	111				0	Content		-72	-111	12756683	1971893440
12772	09:08:53.608	00:00:12.772	766	-1024	-768	-1	-1	-1	-1	4	-1024	-768	-1	-1	-1	-1	4		0	0						Untertest1.avi	0	880	547	72	111				0	Content		-72	-111	12772445	1971909202
12789	09:08:53.625	00:00:12.789	767	-1024	-768	-1	-1	-1	-1	4	-1024	-768	-1	-1	-1	-1	4		0	0						Untertest1.avi	0	880	547	72	111				0	Content		-72	-111	12789069	1971925826
12806	09:08:53.642	00:00:12.805	768	-1024	-768	-1	-1	-1	-1	4	-1024	-768	-1	-1	-1	-1	4		0	0						Untertest1.avi	0	880	547	72	111				0	Content		-72	-111	12805816	1971942573
12822	09:08:53.658	00:00:12.822	769	-1024	-768	-1	-1	-1	-1	4	-1024	-768	-1	-1	-1	-1	4		0	0						Untertest1.avi	0	880	547	72	111				0	Content		-72	-111	12822440	1971959197
12839	09:08:53.675	00:00:12.839	770	-1024	-768	-1	-1	-1	-1	4	-1024	-768	-1	-1	-1	-1	4		0	0						Untertest1.avi	0	880	547	72	111				0	Content		-72	-111	12839106	1971975863
12856	09:08:53.692	00:00:12.855	771	-1024	-768	-1	-1	-1	-1	4	-1024	-768	-1	-1	-1	-1	4		0	0						Untertest1.avi	0	880	547	72	111				0	Content		-72	-111	12855757	1971992514
12872	09:08:53.708	00:00:12.872	772	-1024	-768	-1	-1	-1	-1	4	-1024	-768	-1	-1	-1	-1	4		0	0						Untertest1.avi	0	880	547	72	111				0	Content		-72	-111	12872424	1972009181
12889	09:08:53.725	00:00:12.889	773	-1024	-768	-1	-1	-1	-1	4	-1024	-768	-1	-1	-1	-1	4		0	0						Untertest1.avi	0	880	547	72	111				0	Content		-72	-111	12889091	1972025848
12906	09:08:53.742	00:00:12.905	774	-1024	-768	-1	-1	-1	-1	4	-1024	-768	-1	-1	-1	-1	4		0	0						Untertest1.avi	0	880	547	72	111				0	Content		-72	-111	12905955	1972042712
12923	09:08:53.759	00:00:12.922	775	-1024	-768	-1	-1	-1	-1	4	-1024	-768	-1	-1	-1	-1	4		0	0						Untertest1.avi	0	880	547	72	111				0	Content		-72	-111	12922622	1972059379
12939	09:08:53.775	00:00:12.939	776	-1024	-768	-1	-1	-1	-1	4	-1024	-768	-1	-1	-1	-1	4		0	0						Untertest1.avi	0	880	547	72	111				0	Content		-72	-111	12939288	1972076045
12956	09:08:53.792	00:00:12.956	777	-1024	-768	-1	-1	-1	-1	4	-1024	-768	-1	-1	-1	-1	4		0	0						Untertest1.avi	0	880	547	72	111				0	Content		-72	-111	12956421	1972093178
12973	09:08:53.809	00:00:12.973	778	-1024	-768	-1	-1	-1	-1	4	-1024	-768	-1	-1	-1	-1	4		0	0						Untertest1.avi	0	880	547	72	111				0	Content		-72	-111	12973088	1972109845
12990	09:08:53.826	00:00:12.990	779	-1024	-768	-1	-1	-1	-1	4	-1024	-768	-1	-1	-1	-1	4		0	0						Untertest1.avi	0	880	547	72	111				0	Content		-72	-111	12990118	1972126875
13007	09:08:53.843	00:00:13.006	780	-1024	-768	-1	-1	-1	-1	4	-1024	-768	-1	-1	-1	-1	4		0	0						Untertest1.avi	0	880	547	72	111				0	Content		-72	-111	13006785	1972143542
13023	09:08:53.859	00:00:13.023	781	-1024	-768	-1	-1	-1	-1	4	-1024	-768	-1	-1	-1	-1	4		0	0						Untertest1.avi	0	880	547	72	111				0	Content		-72	-111	13023452	1972160209
13040	09:08:53.876	00:00:13.039	782	-1024	-768	-1	-1	-1	-1	4	-1024	-768	-1	-1	-1	-1	4		0	0						Untertest1.avi	0	880	547	72	111				0	Content		-72	-111	13039570	1972176327
13056	09:08:53.892	00:00:13.056	783	-1024	-768	-1	-1	-1	-1	4	-1024	-768	-1	-1	-1	-1	4		0	0						Untertest1.avi	0	880	547	72	111				0	Content		-72	-111	13056237	1972192994
13073	09:08:53.909	00:00:13.072	784	-1024	-768	-1	-1	-1	-1	4	-1024	-768	-1	-1	-1	-1	4		0	0						Untertest1.avi	0	880	547	72	111				0	Content		-72	-111	13072715	1972209472
13089	09:08:53.925	00:00:13.089	785	-1024	-768	-1	-1	-1	-1	4	-1024	-768	-1	-1	-1	-1	4		0	0						Untertest1.avi	0	880	547	72	111				0	Content		-72	-111	13089382	1972226139
13106	09:08:53.942	00:00:13.106	786	-1024	-768	-1	-1	-1	-1	4	-1024	-768	-1	-1	-1	-1	4		0	0						Untertest1.avi	0	880	547	72	111				0	Content		-72	-111	13106049	1972242806
13122	09:08:53.958	00:00:13.122	787	-1024	-768	-1	-1	-1	-1	4	-1024	-768	-1	-1	-1	-1	4		0	0						Untertest1.avi	0	880	547	72	111				0	Content		-72	-111	13122481	1972259238
13139	09:08:53.975	00:00:13.139	788	-1024	-768	-1	-1	-1	-1	4	-1024	-768	-1	-1	-1	-1	4		0	0						Untertest1.avi	0	880	547	72	111				0	Content		-72	-111	13139148	1972275905
13156	09:08:53.992	00:00:13.155	789	-1024	-768	-1	-1	-1	-1	4	-1024	-768	-1	-1	-1	-1	4		0	0						Untertest1.avi	0	880	547	72	111				0	Content		-72	-111	13155754	1972292511
13172	09:08:54.008	00:00:13.172	790	-1024	-768	-1	-1	-1	-1	4	-1024	-768	-1	-1	-1	-1	4		0	0						Untertest1.avi	0	880	547	72	111				0	Content		-72	-111	13172421	1972309178
13189	09:08:54.025	00:00:13.189	791	-1024	-768	-1	-1	-1	-1	4	-1024	-768	-1	-1	-1	-1	4		0	0						Untertest1.avi	0	880	547	72	111				0	Content		-72	-111	13189088	1972325845
13206	09:08:54.042	00:00:13.205	792	-1024	-768	-1	-1	-1	-1	4	-1024	-768	-1	-1	-1	-1	4		0	0						Untertest1.avi	0	880	547	72	111				0	Content		-72	-111	13205651	1972342408
13222	09:08:54.058	00:00:13.222	793	-1024	-768	-1	-1	-1	-1	4	-1024	-768	-1	-1	-1	-1	4		0	0						Untertest1.avi	0	880	547	72	111				0	Content		-72	-111	13222318	1972359075
13239	09:08:54.075	00:00:13.238	794	-1024	-768	-1	-1	-1	-1	4	-1024	-768	-1	-1	-1	-1	4		0	0						Untertest1.avi	0	880	547	72	111				0	Content		-72	-111	13238985	1972375742
13256	09:08:54.092	00:00:13.255	795	-1024	-768	-1	-1	-1	-1	4	-1024	-768	-1	-1	-1	-1	4		0	0						Untertest1.avi	0	880	547	72	111				0	Content		-72	-111	13255582	1972392339
13272	09:08:54.108	00:00:13.272	796	-1024	-768	-1	-1	-1	-1	4	-1024	-768	-1	-1	-1	-1	4		0	0						Untertest1.avi	0	880	547	72	111				0	Content		-72	-111	13272249	1972409006
13289	09:08:54.125	00:00:13.288	797	-1024	-768	-1	-1	-1	-1	4	-1024	-768	-1	-1	-1	-1	4		0	0						Untertest1.avi	0	880	547	72	111				0	Content		-72	-111	13288916	1972425673
13306	09:08:54.142	00:00:13.305	798	-1024	-768	-1	-1	-1	-1	4	-1024	-768	-1	-1	-1	-1	4		0	0						Untertest1.avi	0	880	547	72	111				0	Content		-72	-111	13305742	1972442499
13322	09:08:54.158	00:00:13.322	799	-1024	-768	-1	-1	-1	-1	4	-1024	-768	-1	-1	-1	-1	4		0	0						Untertest1.avi	0	880	547	72	111				0	Content		-72	-111	13322409	1972459166
13339	09:08:54.175	00:00:13.339	800	-1024	-768	-1	-1	-1	-1	4	-1024	-768	-1	-1	-1	-1	4		0	0						Untertest1.avi	0	880	547	72	111				0	Content		-72	-111	13339076	1972475833
13356	09:08:54.192	00:00:13.356	801	-1024	-768	-1	-1	-1	-1	4	-1024	-768	-1	-1	-1	-1	4		0	0						Untertest1.avi	0	880	547	72	111				0	Content		-72	-111	13356056	1972492813
13373	09:08:54.209	00:00:13.372	802	-1024	-768	-1	-1	-1	-1	4	-1024	-768	-1	-1	-1	-1	4		0	0						Untertest1.avi	0	880	547	72	111				0	Content		-72	-111	13372723	1972509480
13389	09:08:54.225	00:00:13.389	803	-1024	-768	-1	-1	-1	-1	4	-1024	-768	-1	-1	-1	-1	4		0	0						Untertest1.avi	0	880	547	72	111				0	Content		-72	-111	13389390	1972526147
13407	09:08:54.243	00:00:13.406	804	-1024	-768	-1	-1	-1	-1	4	-1024	-768	-1	-1	-1	-1	4		0	0						Untertest1.avi	0	880	547	72	111				0	Content		-72	-111	13406701	1972543458
13423	09:08:54.259	00:00:13.423	805	-1024	-768	-1	-1	-1	-1	4	-1024	-768	-1	-1	-1	-1	4		0	0						Untertest1.avi	0	880	547	72	111				0	Content		-72	-111	13423368	1972560125
13440	09:08:54.276	00:00:13.439	806	-1024	-768	-1	-1	-1	-1	4	-1024	-768	-1	-1	-1	-1	4		0	0						Untertest1.avi	0	880	547	72	111				0	Content		-72	-111	13439582	1972576339
13456	09:08:54.292	00:00:13.456	807	-1024	-768	-1	-1	-1	-1	4	-1024	-768	-1	-1	-1	-1	4		0	0						Untertest1.avi	0	880	547	72	111				0	Content		-72	-111	13456249	1972593006
13473	09:08:54.309	00:00:13.472	808	-1024	-768	-1	-1	-1	-1	4	-1024	-768	-1	-1	-1	-1	4		0	0						Untertest1.avi	0	880	547	72	111				0	Content		-72	-111	13472916	1972609673
13489	09:08:54.325	00:00:13.488	809	-1024	-768	-1	-1	-1	-1	4	-1024	-768	-1	-1	-1	-1	4		0	0						Untertest1.avi	0	880	547	72	111				0	Content		-72	-111	13488629	1972625386
13505	09:08:54.341	00:00:13.505	810	-1024	-768	-1	-1	-1	-1	4	-1024	-768	-1	-1	-1	-1	4		0	0						Untertest1.avi	0	880	547	72	111				0	Content		-72	-111	13505251	1972642008
13522	09:08:54.358	00:00:13.521	811	-1024	-768	-1	-1	-1	-1	4	-1024	-768	-1	-1	-1	-1	4		0	0						Untertest1.avi	0	880	547	72	111				0	Content		-72	-111	13521996	1972658753
13539	09:08:54.375	00:00:13.538	812	-1024	-768	-1	-1	-1	-1	4	-1024	-768	-1	-1	-1	-1	4		0	0						Untertest1.avi	0	880	547	72	111				0	Content		-72	-111	13538621	1972675378
13555	09:08:54.391	00:00:13.555	813	-1024	-768	-1	-1	-1	-1	4	-1024	-768	-1	-1	-1	-1	4		0	0						Untertest1.avi	0	880	547	72	111				0	Content		-72	-111	13555288	1972692045
13572	09:08:54.408	00:00:13.571	814	-1024	-768	-1	-1	-1	-1	4	-1024	-768	-1	-1	-1	-1	4		0	0						Untertest1.avi	0	880	547	72	111				0	Content		-72	-111	13571942	1972708699
13589	09:08:54.425	00:00:13.588	815	-1024	-768	-1	-1	-1	-1	4	-1024	-768	-1	-1	-1	-1	4		0	0						Untertest1.avi	0	880	547	72	111				0	Content		-72	-111	13588608	1972725365
13605	09:08:54.441	00:00:13.605	816	-1024	-768	-1	-1	-1	-1	4	-1024	-768	-1	-1	-1	-1	4		0	0						Untertest1.avi	0	880	547	72	111				0	Content		-72	-111	13605275	1972742032
13622	09:08:54.458	00:00:13.622	817	-1024	-768	-1	-1	-1	-1	4	-1024	-768	-1	-1	-1	-1	4		0	0						Untertest1.avi	0	880	547	72	111				0	Content		-72	-111	13622139	1972758896
13639	09:08:54.475	00:00:13.638	818	-1024	-768	-1	-1	-1	-1	4	-1024	-768	-1	-1	-1	-1	4		0	0						Untertest1.avi	0	880	547	72	111				0	Content		-72	-111	13638806	1972775563
13655	09:08:54.491	00:00:13.655	819	-1024	-768	-1	-1	-1	-1	4	-1024	-768	-1	-1	-1	-1	4		0	0						Untertest1.avi	0	880	547	72	111				0	Content		-72	-111	13655473	1972792230
13673	09:08:54.509	00:00:13.672	820	-1024	-768	-1	-1	-1	-1	4	-1024	-768	-1	-1	-1	-1	4		0	0						Untertest1.avi	0	880	547	72	111				0	Content		-72	-111	13672604	1972809361
13689	09:08:54.525	00:00:13.689	821	-1024	-768	-1	-1	-1	-1	4	-1024	-768	-1	-1	-1	-1	4		0	0						Untertest1.avi	0	880	547	72	111				0	Content		-72	-111	13689271	1972826028
13706	09:08:54.542	00:00:13.706	822	-1024	-768	-1	-1	-1	-1	4	-1024	-768	-1	-1	-1	-1	4		0	0						Untertest1.avi	0	880	547	72	111				0	Content		-72	-111	13706301	1972843058
13723	09:08:54.559	00:00:13.722	823	-1024	-768	-1	-1	-1	-1	4	-1024	-768	-1	-1	-1	-1	4		0	0						Untertest1.avi	0	880	547	72	111				0	Content		-72	-111	13722968	1972859725
13740	09:08:54.576	00:00:13.739	824	-1024	-768	-1	-1	-1	-1	4	-1024	-768	-1	-1	-1	-1	4		0	0						Untertest1.avi	0	880	547	72	111				0	Content		-72	-111	13739635	1972876392
13756	09:08:54.592	00:00:13.755	825	-1024	-768	-1	-1	-1	-1	4	-1024	-768	-1	-1	-1	-1	4		0	0						Untertest1.avi	0	880	547	72	111				0	Content		-72	-111	13755745	1972892502
13772	09:08:54.608	00:00:13.772	826	-1024	-768	-1	-1	-1	-1	4	-1024	-768	-1	-1	-1	-1	4		0	0						Untertest1.avi	0	880	547	72	111				0	Content		-72	-111	13772411	1972909168
13788	09:08:54.624	00:00:13.788	827	-1024	-768	-1	-1	-1	-1	4	-1024	-768	-1	-1	-1	-1	4		0	0						Untertest1.avi	0	880	547	72	111				0	Content		-72	-111	13788473	1972925230
13805	09:08:54.641	00:00:13.805	828	-1024	-768	-1	-1	-1	-1	4	-1024	-768	-1	-1	-1	-1	4		0	0						Untertest1.avi	0	880	547	72	111				0	Content		-72	-111	13805098	1972941855
13822	09:08:54.658	00:00:13.821	829	-1024	-768	-1	-1	-1	-1	4	-1024	-768	-1	-1	-1	-1	4		0	0						Untertest1.avi	0	880	547	72	111				0	Content		-72	-111	13821813	1972958570
13838	09:08:54.674	00:00:13.838	830	-1024	-768	-1	-1	-1	-1	4	-1024	-768	-1	-1	-1	-1	4		0	0						Untertest1.avi	0	880	547	72	111				0	Content		-72	-111	13838480	1972975237
13855	09:08:54.691	00:00:13.855	831	-1024	-768	-1	-1	-1	-1	4	-1024	-768	-1	-1	-1	-1	4		0	0						Untertest1.avi	0	880	547	72	111				0	Content		-72	-111	13855100	1972991857
13872	09:08:54.708	00:00:13.871	832	-1024	-768	-1	-1	-1	-1	4	-1024	-768	-1	-1	-1	-1	4		0	0						Untertest1.avi	0	880	547	72	111				0	Content		-72	-111	13871767	1973008524
13888	09:08:54.724	00:00:13.888	833	-1024	-768	-1	-1	-1	-1	4	-1024	-768	-1	-1	-1	-1	4		0	0						Untertest1.avi	0	880	547	72	111				0	Content		-72	-111	13888434	1973025191
13905	09:08:54.741	00:00:13.905	834	-1024	-768	-1	-1	-1	-1	4	-1024	-768	-1	-1	-1	-1	4		0	0						Untertest1.avi	0	880	547	72	111				0	Content		-72	-111	13905067	1973041824
13922	09:08:54.758	00:00:13.921	835	-1024	-768	-1	-1	-1	-1	4	-1024	-768	-1	-1	-1	-1	4		0	0						Untertest1.avi	0	880	547	72	111				0	Content		-72	-111	13921734	1973058491
13938	09:08:54.774	00:00:13.938	836	-1024	-768	-1	-1	-1	-1	4	-1024	-768	-1	-1	-1	-1	4		0	0						Untertest1.avi	0	880	547	72	111				0	Content		-72	-111	13938401	1973075158
13955	09:08:54.791	00:00:13.955	837	-1024	-768	-1	-1	-1	-1	4	-1024	-768	-1	-1	-1	-1	4		0	0						Untertest1.avi	0	880	547	72	111				0	Content		-72	-111	13955311	1973092068
13972	09:08:54.808	00:00:13.971	838	-1024	-768	-1	-1	-1	-1	4	-1024	-768	-1	-1	-1	-1	4		0	0						Untertest1.avi	0	880	547	72	111				0	Content		-72	-111	13971978	1973108735
13989	09:08:54.825	00:00:13.988	839	-1024	-768	-1	-1	-1	-1	4	-1024	-768	-1	-1	-1	-1	4		0	0						Untertest1.avi	0	880	547	72	111				0	Content		-72	-111	13988970	1973125727
14006	09:08:54.842	00:00:14.005	840	-1024	-768	-1	-1	-1	-1	4	-1024	-768	-1	-1	-1	-1	4		0	0						Untertest1.avi	0	880	547	72	111				0	Content		-72	-111	14005637	1973142394
14022	09:08:54.858	00:00:14.022	841	-1024	-768	-1	-1	-1	-1	4	-1024	-768	-1	-1	-1	-1	4		0	0						Untertest1.avi	0	880	547	72	111				0	Content		-72	-111	14022304	1973159061
14040	09:08:54.876	00:00:14.039	842	-1024	-768	-1	-1	-1	-1	4	-1024	-768	-1	-1	-1	-1	4		0	0						Untertest1.avi	0	880	547	72	111				0	Content		-72	-111	14039565	1973176322
14056	09:08:54.892	00:00:14.056	843	-1024	-768	-1	-1	-1	-1	4	-1024	-768	-1	-1	-1	-1	4		0	0						Untertest1.avi	0	880	547	72	111				0	Content		-72	-111	14056231	1973192988
14072	09:08:54.908	00:00:14.072	844	-1024	-768	-1	-1	-1	-1	4	-1024	-768	-1	-1	-1	-1	4		0	0						Untertest1.avi	0	880	547	72	111				0	Content		-72	-111	14072475	1973209232
14089	09:08:54.925	00:00:14.089	845	-1024	-768	-1	-1	-1	-1	4	-1024	-768	-1	-1	-1	-1	4		0	0						Untertest1.avi	0	880	547	72	111				0	Content		-72	-111	14089142	1973225899
14106	09:08:54.942	00:00:14.105	846	-1024	-768	-1	-1	-1	-1	4	-1024	-768	-1	-1	-1	-1	4		0	0						Untertest1.avi	0	880	547	72	111				0	Content		-72	-111	14105809	1973242566
14122	09:08:54.958	00:00:14.121	847	-1024	-768	-1	-1	-1	-1	4	-1024	-768	-1	-1	-1	-1	4		0	0						Untertest1.avi	0	880	547	72	111				0	Content		-72	-111	14121588	1973258345
14138	09:08:54.974	00:00:14.138	848	-1024	-768	-1	-1	-1	-1	4	-1024	-768	-1	-1	-1	-1	4		0	0						Untertest1.avi	0	880	547	72	111				0	Content		-72	-111	14138193	1973274950
14155	09:08:54.991	00:00:14.154	849	-1024	-768	-1	-1	-1	-1	4	-1024	-768	-1	-1	-1	-1	4		0	0						Untertest1.avi	0	880	547	72	111				0	Content		-72	-111	14154878	1973291635
14172	09:08:55.008	00:00:14.171	850	-1024	-768	-1	-1	-1	-1	4	-1024	-768	-1	-1	-1	-1	4		0	0						Untertest1.avi	0	880	547	72	111				0	Content		-72	-111	14171545	1973308302
14188	09:08:55.024	00:00:14.188	851	-1024	-768	-1	-1	-1	-1	4	-1024	-768	-1	-1	-1	-1	4		0	0						Untertest1.avi	0	880	547	72	111				0	Content		-72	-111	14188212	1973324969
14205	09:08:55.041	00:00:14.204	852	-1024	-768	-1	-1	-1	-1	4	-1024	-768	-1	-1	-1	-1	4		0	0						Untertest1.avi	0	880	547	72	111				0	Content		-72	-111	14204870	1973341627
14222	09:08:55.058	00:00:14.221	853	-1024	-768	-1	-1	-1	-1	4	-1024	-768	-1	-1	-1	-1	4		0	0						Untertest1.avi	0	880	547	72	111				0	Content		-72	-111	14221537	1973358294
14238	09:08:55.074	00:00:14.238	854	-1024	-768	-1	-1	-1	-1	4	-1024	-768	-1	-1	-1	-1	4		0	0						Untertest1.avi	0	880	547	72	111				0	Content		-72	-111	14238203	1973374960
14255	09:08:55.091	00:00:14.254	855	-1024	-768	-1	-1	-1	-1	4	-1024	-768	-1	-1	-1	-1	4		0	0						Untertest1.avi	0	880	547	72	111				0	Content		-72	-111	14254822	1973391579
14271	09:08:55.107	00:00:14.271	856	-1024	-768	-1	-1	-1	-1	4	-1024	-768	-1	-1	-1	-1	4		0	0						Untertest1.avi	0	880	547	72	111				0	Content		-72	-111	14271489	1973408246
14288	09:08:55.124	00:00:14.288	857	-1024	-768	-1	-1	-1	-1	4	-1024	-768	-1	-1	-1	-1	4		0	0						Untertest1.avi	0	880	547	72	111				0	Content		-72	-111	14288156	1973424913
14305	09:08:55.141	00:00:14.305	858	-1024	-768	-1	-1	-1	-1	4	-1024	-768	-1	-1	-1	-1	4		0	0						Untertest1.avi	0	880	547	72	111				0	Content		-72	-111	14305001	1973441758
14322	09:08:55.158	00:00:14.321	859	-1024	-768	-1	-1	-1	-1	4	-1024	-768	-1	-1	-1	-1	4		0	0						Untertest1.avi	0	880	547	72	111				0	Content		-72	-111	14321667	1973458424
14338	09:08:55.174	00:00:14.338	860	-1024	-768	-1	-1	-1	-1	4	-1024	-768	-1	-1	-1	-1	4		0	0						Untertest1.avi	0	880	547	72	111				0	Content		-72	-111	14338334	1973475091
14355	09:08:55.191	00:00:14.355	861	-1024	-768	-1	-1	-1	-1	4	-1024	-768	-1	-1	-1	-1	4		0	0						Untertest1.avi	0	880	547	72	111				0	Content		-72	-111	14355303	1973492060
14371	09:08:55.207	00:00:14.371	862	-1024	-768	-1	-1	-1	-1	4	-1024	-768	-1	-1	-1	-1	4		0	0						Untertest1.avi	0	880	547	72	111				0	Content		-72	-111	14371424	1973508181
14388	09:08:55.224	00:00:14.388	863	-1024	-768	-1	-1	-1	-1	4	-1024	-768	-1	-1	-1	-1	4		0	0						Untertest1.avi	0	880	547	72	111				0	Content		-72	-111	14388110	1973524867
14405	09:08:55.241	00:00:14.404	864	-1024	-768	-1	-1	-1	-1	4	-1024	-768	-1	-1	-1	-1	4		0	0						Untertest1.avi	0	880	547	72	111				0	Content		-72	-111	14404777	1973541534
14421	09:08:55.257	00:00:14.421	865	830,9407	913,6606	0,7236616	0,5886334	531,9916	3,598417	0	449,3559	868,6465	0,5859523	0,6603894	531,9946	3,622974	0	11	640	891						Untertest1.avi	0	880	547	72	111	712	864	183	0	Content		568	780	14421417	1973558174
14438	09:08:55.274	00:00:14.438	866	783,9702	939,1083	0,7257496	0,5899217	515,453	3,615775	0	-1024	-768	-1	-1	-1	-1	4	11	784	939						Untertest1.avi	0	880	547	72	111	712	864	183	0	Content		712	828	14438041	1973574798
14455	09:08:55.291	00:00:14.454	867	-1024	-768	-1	-1	-1	-1	4	-1024	-768	-1	-1	-1	-1	4	11	0	0						Untertest1.avi	0	880	547	72	111	712	864	183	0	Content		-72	-111	14454672	1973591429
14471	09:08:55.307	00:00:14.471	868	-1024	-768	-1	-1	-1	-1	4	-1024	-768	-1	-1	-1	-1	4	11	0	0						Untertest1.avi	0	880	547	72	111	712	864	183	0	Content		-72	-111	14471414	1973608171
14488	09:08:55.324	00:00:14.488	869	-1024	-768	-1	-1	-1	-1	4	-1024	-768	-1	-1	-1	-1	4	11	0	0						Untertest1.avi	0	880	547	72	111	712	864	183	0	Content		-72	-111	14488040	1973624797
14505	09:08:55.341	00:00:14.504	870	-1024	-768	-1	-1	-1	-1	4	-1024	-768	-1	-1	-1	-1	4	11	0	0						Untertest1.avi	0	880	547	72	111	712	864	183	0	Content		-72	-111	14504661	1973641418
14521	09:08:55.357	00:00:14.521	871	-1024	-768	-1	-1	-1	-1	4	-1024	-768	-1	-1	-1	-1	4	11	0	0						Untertest1.avi	0	880	547	72	111	712	864	183	0	Content		-72	-111	14521328	1973658085
14538	09:08:55.374	00:00:14.538	872	793,5432	1016,052	0,7247799	0,5874583	511,8765	3,474259	1	815,7247	1051,536	0,7309182	0,5874211	531,2353	3,592935	3	11	794	1016						Untertest1.avi	0	880	547	72	111	712	864	183	0	Content		722	905	14538029	1973674786
14555	09:08:55.391	00:00:14.554	873	-1024	-768	-1	-1	-1	-1	4	-1024	-768	-1	-1	-1	-1	4	11	0	0						Untertest1.avi	0	880	547	72	111	712	864	183	0	Content		-72	-111	14554686	1973691443
14571	09:08:55.407	00:00:14.571	874	-1024	-768	-1	-1	-1	-1	4	-1024	-768	-1	-1	-1	-1	4	11	0	0						Untertest1.avi	0	880	547	72	111	712	864	183	0	Content		-72	-111	14571353	1973708110
14588	09:08:55.424	00:00:14.587	875	847,9253	1015,726	0,725634	0,587521	517,444	3,397637	0	382,6394	934,5217	0,5871566	0,6563553	531,2353	3,43655	0	11	615	975						Untertest1.avi	0	880	547	72	111	712	864	183	0	Content		543	864	14587981	1973724738
14605	09:08:55.441	00:00:14.604	876	885,1398	1037,724	0,7251231	0,5873592	517,5319	3,305914	0	382,7861	929,4047	0,5866491	0,6562371	531,2353	3,393838	0	12	634	984						Untertest1.avi	0	880	547	72	111	542	858	183	0	Content		562	873	14604602	1973741359
14621	09:08:55.457	00:00:14.621	877	837,9344	981,5609	0,7244948	0,5876492	517,1912	3,441783	0	392,2452	918,3925	0,5853143	0,655953	535,8029	3,405292	0	12	615	950						Untertest1.avi	0	880	547	72	111	542	858	183	0	Content		543	839	14621230	1973757987
14638	09:08:55.474	00:00:14.637	878	855,5228	972,1418	0,7236426	0,586831	517,6581	3,512564	0	378,6696	921,1802	0,5845519	0,6557668	535,8029	3,419712	0	12	617	947						Untertest1.avi	0	880	547	72	111	542	858	183	0	Content		545	836	14637973	1973774730
14655	09:08:55.491	00:00:14.654	879	858,0262	1020,445	0,7226958	0,5861236	517,7729	3,415893	0	382,1739	927,7487	0,5837653	0,655049	535,8029	3,41742	0	12	620	974						Untertest1.avi	0	880	547	72	111	542	858	183	0	Content		548	863	14654599	1973791356
14671	09:08:55.507	00:00:14.671	880	828,6281	995,7451	0,7216734	0,5851482	517,9937	3,418483	0	372,1596	931,5566	0,5826719	0,6538138	537,1144	3,394736	0	12	600	964						Untertest1.avi	0	880	547	72	111	542	858	183	0	Content		528	853	14671224	1973807981
14688	09:08:55.524	00:00:14.687	881	846,4821	1008,726	0,7207902	0,5836225	518,2219	3,364326	0	373,084	930,8174	0,5821995	0,6522611	535,1372	3,400957	0	12	610	970						Untertest1.avi	0	880	547	72	111	542	858	183	0	Content		538	859	14687969	1973824726
14705	09:08:55.541	00:00:14.704	882	832,2313	1005,113	0,7201331	0,5816205	518,3912	3,357549	0	372,9586	939,9727	0,581578	0,6502848	535,2957	3,40973	0	12	603	973						Untertest1.avi	0	880	547	72	111	542	858	183	0	Content		531	862	14704594	1973841351
14721	09:08:55.557	00:00:14.721	883	835,2517	991,5932	0,7196686	0,579107	518,5598	3,321725	0	382,6785	946,0724	0,5811101	0,6479636	535,2957	3,372308	0	12	609	969						Untertest1.avi	0	880	547	72	111	542	858	183	0	Content		537	858	14721217	1973857974
14738	09:08:55.574	00:00:14.737	884	863,5387	1026,143	0,7192515	0,5764458	518,8257	3,252803	0	364,164	928,806	0,5807091	0,645475	535,2957	3,377043	0	12	614	977						Untertest1.avi	0	880	547	72	111	542	858	183	0	Content		542	866	14737840	1973874597
14755	09:08:55.591	00:00:14.754	885	838,6229	1012,654	0,7198716	0,5740883	510,8487	3,261455	0	355,1134	892,9436	0,5798011	0,6423758	538,2639	3,278008	0	12	597	953						Untertest1.avi	0	880	547	72	111	542	858	183	0	Content		525	842	14754589	1973891346
14771	09:08:55.607	00:00:14.771	886	864,4325	1020,069	0,718185	0,5703187	519,4634	3,268957	0	378,0562	941,9512	0,5791371	0,6392835	538,2639	3,359467	0	12	621	981						Untertest1.avi	0	880	547	72	111	542	858	183	0	Content		549	870	14771211	1973907968
14788	09:08:55.624	00:00:14.787	887	1108,864	815,5231	0,7158434	0,5653175	519,9167	3,283184	0	664,0663	786,7805	0,5769547	0,6336712	539,112	3,360249	0	13	886	801						Untertest1.avi	0	880	547	72	111	970	494	333	0	Content		814	690	14787835	1973924592
14804	09:08:55.640	00:00:14.804	888	1247,088	656,9204	0,7142609	0,5599526	520,3551	3,281375	0	858,2823	653,2026	0,5751479	0,6281456	539,5385	3,307353	0	13	1053	655						Untertest1.avi	0	880	547	72	111	970	494	333	0	Content		981	544	14804456	1973941213
14821	09:08:55.657	00:00:14.821	889	1215,593	596,5244	0,7143137	0,5556346	520,4898	3,314639	0	892,1423	599,8113	0,5744216	0,6239833	539,6536	3,274291	0	13	1054	598						Untertest1.avi	0	880	547	72	111	970	494	333	0	Content		982	487	14821081	1973957838
14838	09:08:55.674	00:00:14.837	890	1222,392	608,8804	0,714528	0,5521774	520,5987	3,308056	0	898,3469	623,152	0,5739511	0,6205538	539,9784	3,279399	0	13	1060	616						Untertest1.avi	0	880	547	72	111	970	494	333	0	Content		988	505	14837832	1973974589
14854	09:08:55.690	00:00:14.854	891	1197,727	602,3589	0,714658	0,5489573	520,8967	3,28215	0	905,7637	616,4094	0,5736503	0,6172073	540,0297	3,303158	0	13	1052	609						Untertest1.avi	0	880	547	72	111	970	494	333	0	Content		980	498	14854455	1973991212
14871	09:08:55.707	00:00:14.871	892	1182,281	605,1016	0,7149409	0,5465038	521,1833	3,299414	0	925,4322	624,3987	0,5735752	0,6145044	540,181	3,282322	0	13	1054	615						Untertest1.avi	0	880	547	72	111	970	494	333	0	Content		982	504	14871080	1974007837
14888	09:08:55.724	00:00:14.887	893	1176,193	592,6976	0,7154227	0,5449682	521,0717	3,305835	0	933,0368	623,2175	0,5736574	0,6126321	540,1327	3,250464	0	13	1055	608						Untertest1.avi	0	880	547	72	111	970	494	333	0	Content		983	497	14887701	1974024458
14904	09:08:55.740	00:00:14.904	894	1168,417	601,7009	0,7159114	0,5437628	521,0874	3,232624	0	933,9796	610,9454	0,5738561	0,6111654	540,0652	3,245471	0	13	1051	606						Untertest1.avi	0	880	547	72	111	970	494	333	0	Content		979	495	14904450	1974041207
14921	09:08:55.757	00:00:14.921	895	1181,864	596,5085	0,7165502	0,5428242	520,9406	3,222426	0	934,9349	608,4948	0,5741634	0,6099783	540,0339	3,24477	0	13	1058	603						Untertest1.avi	0	880	547	72	111	970	494	333	0	Content		986	492	14921072	1974057829
14938	09:08:55.774	00:00:14.937	896	1139,953	592,8647	0,7171887	0,5424302	521,2261	3,273561	0	926,8477	616,6505	0,5745829	0,6092354	539,9547	3,254667	0	13	1033	605						Untertest1.avi	0	880	547	72	111	970	494	333	0	Content		961	494	14937697	1974074454
14954	09:08:55.790	00:00:14.954	897	1141,328	604,6576	0,7179194	0,5426235	520,8014	3,253474	0	936,7977	620,1909	0,575027	0,6091558	539,7665	3,259076	0	13	1039	612						Untertest1.avi	0	880	547	72	111	970	494	333	0	Content		967	501	14954321	1974091078
14971	09:08:55.807	00:00:14.971	898	1133,467	591,8273	0,7185403	0,543195	521,0327	3,254108	0	951,9933	610,0516	0,5754564	0,6094054	539,5772	3,252889	0	13	1043	601						Untertest1.avi	0	880	547	72	111	970	494	333	0	Content		971	490	14971069	1974107826
14988	09:08:55.824	00:00:14.987	899	1154,658	594,0123	0,7191662	0,5440648	520,7048	3,287073	0	934,5995	612,9869	0,5758414	0,6100621	539,3116	3,232281	0	13	1045	603						Untertest1.avi	0	880	547	72	111	970	494	333	0	Content		973	492	14987692	1974124449
15004	09:08:55.840	00:00:15.004	900	1130,906	583,5492	0,7195867	0,5452407	520,4843	3,256688	0	938,4913	613,3986	0,5761452	0,611115	539,1271	3,266535	0	13	1035	598						Untertest1.avi	0	880	547	72	111	970	494	333	0	Content		963	487	15004316	1974141073
15021	09:08:55.857	00:00:15.020	901	1143,271	596,3607	0,7199044	0,5467016	520,2872	3,248848	0	941,0512	618,9587	0,5763568	0,6124281	539,0464	3,258189	0	13	1042	608						Untertest1.avi	0	880	547	72	111	970	494	333	0	Content		970	497	15020941	1974157698
15038	09:08:55.874	00:00:15.037	902	1123,891	590,9599	0,7201434	0,5482772	520,0861	3,280682	0	948,3243	619,6415	0,5765331	0,6139481	538,7901	3,236923	0	13	1036	605						Untertest1.avi	0	880	547	72	111	970	494	333	0	Content		964	494	15037689	1974174446
15054	09:08:55.890	00:00:15.054	903	1126,676	595,1259	0,7203481	0,5499141	519,9892	3,291641	0	924,024	611,7599	0,5766529	0,6155114	538,6719	3,28782	0	13	1025	603						Untertest1.avi	0	880	547	72	111	970	494	333	0	Content		953	492	15054313	1974191070
15071	09:08:55.907	00:00:15.070	904	1123,28	601,9426	0,7206193	0,5515459	519,6505	3,309503	0	933,8151	606,3079	0,5767916	0,6170719	538,3845	3,267405	0	13	1029	604						Untertest1.avi	0	880	547	72	111	970	494	333	0	Content		957	493	15070935	1974207692
15088	09:08:55.924	00:00:15.087	905	1115,818	593,4958	0,7209318	0,5531465	519,54	3,297637	0	923,9268	604,6888	0,5769809	0,618549	538,2729	3,269249	0	13	1020	599						Untertest1.avi	0	880	547	72	111	970	494	333	0	Content		948	488	15087559	1974224316
15104	09:08:55.940	00:00:15.104	906	1123,011	600,0173	0,7213712	0,5545805	519,4148	3,27891	0	929,4548	617,9105	0,5773476	0,619851	538,0166	3,290612	0	13	1026	609						Untertest1.avi	0	880	547	72	111	970	494	333	0	Content		954	498	15104307	1974241064
15121	09:08:55.957	00:00:15.120	907	932,0222	547,686	0,7229733	0,5552752	519,5991	3,367682	0	781,9438	555,978	0,5792142	0,6203937	537,8111	3,320079	0	14	857	552						Untertest1.avi	0	880	547	72	111	506	368	233	0	Content		785	441	15120932	1974257689
15138	09:08:55.974	00:00:15.137	908	754,163	496,9796	0,7249771	0,5556824	519,3663	3,327767	0	612,7264	494,6804	0,5814142	0,6206079	537,7607	3,312223	0	14	683	496						Untertest1.avi	0	880	547	72	111	506	368	233	0	Content		611	385	15137554	1974274311
15154	09:08:55.990	00:00:15.154	909	649,8384	511,3959	0,7260804	0,5564245	519,3282	3,297432	0	548,7403	504,0457	0,582483	0,6214582	537,601	3,320795	0	14	599	508						Untertest1.avi	0	880	547	72	111	506	368	233	0	Content		527	397	15154185	1974290942
15171	09:08:56.007	00:00:15.170	910	651,6213	472,8582	0,7261403	0,5570175	519,2966	3,415442	0	502,4035	526,5142	0,5822378	0,6221984	537,5623	3,363275	0	14	577	500						Untertest1.avi	0	880	547	72	111	506	368	233	0	Content		505	389	15170929	1974307686
15188	09:08:56.024	00:00:15.187	911	681,48	453,6537	0,7261423	0,5574307	519,3115	3,230036	0	491,4604	486,7505	0,5821123	0,622615	537,723	3,281978	0	14	586	470						Untertest1.avi	0	880	547	72	111	506	368	233	0	Content		514	359	15187549	1974324306
15204	09:08:56.040	00:00:15.204	912	669,3475	453,8982	0,7260571	0,5575439	519,6544	3,25286	0	487,5633	487,6038	0,5819849	0,6228521	537,7979	3,29083	0	14	578	471						Untertest1.avi	0	880	547	72	111	506	368	233	0	Content		506	360	15204175	1974340932
15221	09:08:56.057	00:00:15.220	913	667,0031	467,3745	0,7259163	0,5573534	519,4708	3,231938	0	487,6612	490,8051	0,5818541	0,6229035	537,7774	3,274991	0	14	577	479						Untertest1.avi	0	880	547	72	111	506	368	233	0	Content		505	368	15220798	1974357555
15238	09:08:56.074	00:00:15.237	914	672,1832	456,5507	0,7257342	0,5570049	519,6347	3,200002	0	489,9306	486,374	0,5817088	0,6227791	537,9489	3,253287	0	14	581	471						Untertest1.avi	0	880	547	72	111	506	368	233	0	Content		509	360	15237546	1974374303
15254	09:08:56.090	00:00:15.254	915	655,5124	469,5721	0,7254195	0,5564991	519,6698	3,219712	0	492,5603	491,386	0,5814747	0,622534	538,0099	3,247396	0	14	574	480						Untertest1.avi	0	880	547	72	111	506	368	233	0	Content		502	369	15254168	1974390925
15271	09:08:56.107	00:00:15.270	916	660,7781	458,5961	0,7250489	0,555812	520,054	3,194177	0	491,6476	500,2159	0,5811577	0,6220755	538,2844	3,226017	0	14	576	479						Untertest1.avi	0	880	547	72	111	506	368	233	0	Content		504	368	15270790	1974407547
15288	09:08:56.124	00:00:15.287	917	662,1535	461,4275	0,7245825	0,5547002	520,2452	3,185207	0	493,5896	496,5766	0,5808535	0,6214064	538,563	3,199099	0	14	578	479						Untertest1.avi	0	880	547	72	111	506	368	233	0	Content		506	368	15287539	1974424296
15304	09:08:56.140	00:00:15.304	918	660,4976	474,4498	0,7242281	0,5534591	520,3972	3,152738	0	496,512	482,021	0,5806611	0,6205513	538,7047	3,204123	0	14	579	478						Untertest1.avi	0	880	547	72	111	506	368	233	0	Content		507	367	15304162	1974440919
15321	09:08:56.157	00:00:15.320	919	651,9631	465,5253	0,724045	0,5519115	520,8629	3,166444	0	491,8943	484,2756	0,5805922	0,6194736	538,9592	3,186535	0	14	572	475						Untertest1.avi	0	880	547	72	111	506	368	233	0	Content		500	364	15320894	1974457651
15338	09:08:56.174	00:00:15.337	920	666,7756	502,3557	0,7243002	0,5492093	520,6413	3,150359	0	489,1547	513,3784	0,5812069	0,6171319	539,1698	3,222376	0	14	578	508						Untertest1.avi	0	880	547	72	111	506	368	233	0	Content		506	397	15337526	1974474283
15354	09:08:56.190	00:00:15.354	921	589,101	320,3081	0,7246048	0,546764	520,8022	3,139834	0	440,6679	327,0933	0,5816005	0,6152595	539,3205	3,115129	0	15	515	324						Untertest1.avi	0	880	547	72	111	444	218	200	0	Content		443	213	15354262	1974491019
15371	09:08:56.207	00:00:15.370	922	592,6602	320,1542	0,7246633	0,545347	520,9294	3,122886	0	446,735	313,4417	0,5815341	0,6143459	539,4406	3,100384	0	15	520	317						Untertest1.avi	0	880	547	72	111	444	218	200	0	Content		448	206	15370888	1974507645
15388	09:08:56.224	00:00:15.387	923	597,2155	319,4571	0,7246765	0,5440741	520,908	3,085936	0	449,732	321,9226	0,5815345	0,6133811	539,4205	3,057193	0	15	523	321						Untertest1.avi	0	880	547	72	111	444	218	200	0	Content		451	210	15387522	1974524279
15404	09:08:56.240	00:00:15.404	924	589,2028	324,5569	0,7246127	0,5429549	520,8205	3,106786	0	442,3783	335,7967	0,5814964	0,6124771	539,4803	3,082072	0	15	516	330						Untertest1.avi	0	880	547	72	111	444	218	200	0	Content		444	219	15404135	1974540892
15421	09:08:56.257	00:00:15.420	925	584,2693	332,0188	0,724376	0,5420192	520,9088	3,110384	0	446,1635	320,58	0,5813408	0,6118969	539,4634	3,012319	0	15	515	326						Untertest1.avi	0	880	547	72	111	444	218	200	0	Content		443	215	15420884	1974557641
15438	09:08:56.274	00:00:15.437	926	588,2771	326,826	0,7239118	0,5413669	520,7345	3,077154	0	437,8156	337,7987	0,5810428	0,611403	539,6124	3,057014	0	15	513	332						Untertest1.avi	0	880	547	72	111	444	218	200	0	Content		441	221	15437516	1974574273
15454	09:08:56.290	00:00:15.454	927	593,8163	324,475	0,7233396	0,5407609	520,7101	3,015219	0	438,065	332,2849	0,5806031	0,6113117	539,5432	3,015441	0	15	516	328						Untertest1.avi	0	880	547	72	111	444	218	200	0	Content		444	217	15454128	1974590885
15471	09:08:56.307	00:00:15.470	928	592,6943	326,0585	0,7227117	0,5403514	520,5934	3,047332	0	447,2907	331,2117	0,5800802	0,611415	539,4681	3,011409	0	15	520	329						Untertest1.avi	0	880	547	72	111	444	218	200	0	Content		448	218	15470751	1974607508
15488	09:08:56.324	00:00:15.487	929	591,2958	304,2319	0,7218774	0,5399437	520,488	2,987438	0	445,7971	331,1082	0,5795091	0,611881	539,4567	3,021067	0	15	519	318						Untertest1.avi	0	880	547	72	111	444	218	200	0	Content		447	207	15487510	1974624267
15504	09:08:56.340	00:00:15.504	930	602,0392	333,0809	0,7211495	0,5395902	520,3152	2,977852	0	442,7204	339,6233	0,5788813	0,6123742	539,1946	2,971511	0	15	522	336						Untertest1.avi	0	880	547	72	111	444	218	200	0	Content		450	225	15504124	1974640881
15521	09:08:56.357	00:00:15.520	931	573,9064	337,9281	0,7203557	0,5396967	520,3925	3,033965	0	446,5146	338,6531	0,5783406	0,613403	539,0739	2,954388	0	15	510	338						Untertest1.avi	0	880	547	72	111	444	218	200	0	Content		438	227	15520748	1974657505
15537	09:08:56.373	00:00:15.537	932	575,8784	497,0529	0,7192477	0,5416142	520,0842	2,973518	0	432,8663	482,9074	0,5783007	0,6160563	538,882	2,952484	0	15	504	490						Untertest1.avi	0	880	547	72	111	444	218	200	0	Content		432	379	15537369	1974674126
15554	09:08:56.390	00:00:15.554	933	581,4352	668,3095	0,7181107	0,5440419	520,2823	2,922226	0	398,0242	692,2598	0,5784843	0,6189851	538,6845	2,970499	0	16	490	680						Untertest1.avi	0	880	547	72	111	437	823	716	0	Content		418	569	15554118	1974690875
15571	09:08:56.407	00:00:15.570	934	588,8293	818,1271	0,7170963	0,5462448	520,1904	2,901417	0	394,4174	846,1069	0,5783436	0,621404	538,6517	2,958097	0	16	492	832						Untertest1.avi	0	880	547	72	111	437	823	716	0	Content		420	721	15570742	1974707499
15587	09:08:56.423	00:00:15.587	935	598,1322	933,4022	0,716478	0,5472357	520,0106	2,893564	0	416,2323	939,4178	0,5780684	0,6225652	538,7047	2,941816	0	16	507	936						Untertest1.avi	0	880	547	72	111	437	823	716	0	Content		435	825	15587365	1974724122
15604	09:08:56.440	00:00:15.603	936	605,9722	954,712	0,7162958	0,5469412	519,8119	2,86597	0	405,7749	948,8985	0,5775539	0,6227427	538,515	2,912939	0	16	506	952						Untertest1.avi	0	880	547	72	111	437	823	716	0	Content		434	841	15603989	1974740746
15621	09:08:56.457	00:00:15.620	937	607,2133	949,55	0,7160987	0,5465391	519,5597	2,886633	0	399,4923	944,0437	0,5771313	0,6228409	538,407	2,972903	0	16	503	947						Untertest1.avi	0	880	547	72	111	437	823	716	0	Content		431	836	15620737	1974757494
15637	09:08:56.473	00:00:15.637	938	597,5953	944,3806	0,7158263	0,5464555	519,5649	2,884286	0	418,0685	945,9396	0,5767692	0,6229697	538,2368	2,866187	0	16	508	945						Untertest1.avi	0	880	547	72	111	437	823	716	0	Content		436	834	15637367	1974774124
15654	09:08:56.490	00:00:15.653	939	628,6754	993,7817	0,7155111	0,5464159	519,2466	2,808683	0	416,5312	934,8861	0,5764218	0,6230958	538,3075	2,860282	0	16	523	964						Untertest1.avi	0	880	547	72	111	437	823	716	0	Content		451	853	15653991	1974790748
15671	09:08:56.507	00:00:15.670	940	582,1752	925,5679	0,7150645	0,5463469	519,2291	2,908788	0	422,0729	935,8105	0,5760015	0,6232737	538,3028	2,89122	0	16	502	931						Untertest1.avi	0	880	547	72	111	437	823	716	0	Content		430	820	15670608	1974807365
15687	09:08:56.523	00:00:15.687	941	604,5182	939,9518	0,7146068	0,5463319	519,2383	2,855394	0	414,8883	927,9021	0,5755755	0,6235805	538,196	2,924956	0	16	510	934						Untertest1.avi	0	880	547	72	111	437	823	716	0	Content		438	823	15687357	1974824114
15704	09:08:56.540	00:00:15.703	942	590,8771	938,026	0,7141228	0,5463588	519,2069	2,857361	0	429,3092	941,9916	0,5752074	0,6240622	538,0995	2,926483	0	16	510	940						Untertest1.avi	0	880	547	72	111	437	823	716	0	Content		438	829	15703981	1974840738
15721	09:08:56.557	00:00:15.720	943	598,5802	931,2691	0,7136299	0,5462639	519,1302	2,868949	0	425,721	936,1474	0,5748093	0,6244022	538,1582	2,928741	0	16	512	934						Untertest1.avi	0	880	547	72	111	437	823	716	0	Content		440	823	15720603	1974857360
15737	09:08:56.573	00:00:15.737	944	603,4708	942,217	0,7131832	0,546021	519,2075	2,865618	0	424,8529	939,8795	0,5745184	0,6246863	538,2608	2,887224	0	16	514	941						Untertest1.avi	0	880	547	72	111	437	823	716	0	Content		442	830	15737228	1974873985
15754	09:08:56.590	00:00:15.753	945	608,156	930,6498	0,7127706	0,5457122	519,159	2,875627	0	426,682	936,9337	0,5742581	0,6249695	538,381	2,89572	0	16	517	934						Untertest1.avi	0	880	547	72	111	437	823	716	0	Content		445	823	15753975	1974890732
15771	09:08:56.607	00:00:15.770	946	604,209	937,7317	0,7124367	0,5453981	519,2191	2,841257	0	419,8568	922,458	0,5740429	0,6251789	538,3017	2,936355	0	16	512	930						Untertest1.avi	0	880	547	72	111	437	823	716	0	Content		440	819	15770599	1974907356
15787	09:08:56.623	00:00:15.787	947	640,5297	934,6104	0,7120884	0,5449979	518,9593	2,753524	0	424,2457	930,4191	0,5738149	0,6254307	538,2286	2,904083	0	16	532	933						Untertest1.avi	0	880	547	72	111	437	823	716	0	Content		460	822	15787222	1974923979
15804	09:08:56.640	00:00:15.803	948	590,967	925,5889	0,7116729	0,5446882	519,0151	2,873464	0	432,4213	946,2633	0,5735626	0,6258135	538,2853	2,888007	0	16	512	936						Untertest1.avi	0	880	547	72	111	437	823	716	0	Content		440	825	15803845	1974940602
15821	09:08:56.657	00:00:15.820	949	615,303	931,942	0,7112428	0,5443667	519,0107	2,810169	0	418,8972	935,3414	0,5733007	0,6263355	538,283	2,896338	0	16	517	934						Untertest1.avi	0	880	547	72	111	437	823	716	0	Content		445	823	15820594	1974957351
15837	09:08:56.673	00:00:15.837	950	590,0525	957,8862	0,7107612	0,5441099	518,9984	2,9418	0	440,7626	932,7656	0,5730325	0,6272066	538,1342	2,889009	0	16	515	945						Untertest1.avi	0	880	547	72	111	437	823	716	0	Content		443	834	15837216	1974973973
15854	09:08:56.690	00:00:15.853	951	630,0406	931,2131	0,7102859	0,5439901	519,0372	2,76213	0	422,3958	924,39	0,5726869	0,6281578	538,0294	2,901879	0	16	526	928						Untertest1.avi	0	880	547	72	111	437	823	716	0	Content		454	817	15853839	1974990596
15870	09:08:56.706	00:00:15.870	952	575,9381	928,2885	0,7096943	0,5439978	519,2208	2,949631	0	437,2235	943,5076	0,5723585	0,6293088	537,9443	2,935738	0	16	507	936						Untertest1.avi	0	880	547	72	111	437	823	716	0	Content		435	825	15870472	1975007229
15887	09:08:56.723	00:00:15.887	953	617,9133	945,2418	0,7091135	0,5442407	519,1796	2,849969	0	433,4244	935,7272	0,571952	0,6308505	537,8588	2,953045	0	16	526	940						Untertest1.avi	0	880	547	72	111	437	823	716	0	Content		454	829	15887210	1975023967
15904	09:08:56.740	00:00:15.903	954	599,5172	936,8376	0,708355	0,5448626	518,8911	2,910886	0	425,8887	929,2614	0,5714293	0,6327552	537,6976	2,966882	0	16	513	933						Untertest1.avi	0	880	547	72	111	437	823	716	0	Content		441	822	15903831	1975040588
15920	09:08:56.756	00:00:15.920	955	599,1742	933,7367	0,7075151	0,5456409	518,7639	2,944795	0	429,444	933,2071	0,5708331	0,6348952	537,4708	2,94105	0	16	514	933						Untertest1.avi	0	880	547	72	111	437	823	716	0	Content		442	822	15920467	1975057224
15937	09:08:56.773	00:00:15.937	956	607,7817	938,6069	0,7065781	0,5463933	518,6409	2,941253	0	403,2487	926,6456	0,5701479	0,6370629	537,4499	2,992829	0	16	506	933						Untertest1.avi	0	880	547	72	111	437	823	716	0	Content		434	822	15937079	1975073836
15954	09:08:56.790	00:00:15.953	957	608,1627	932,7787	0,705632	0,546994	518,8262	2,960139	0	412,3222	920,783	0,569457	0,6390393	537,2101	2,97216	0	16	510	927						Untertest1.avi	0	880	547	72	111	437	823	716	0	Content		438	816	15953828	1975090585
15970	09:08:56.806	00:00:15.970	958	618,1053	944,8812	0,7045264	0,5474231	518,6537	2,973456	0	404,6536	922,0654	0,5687479	0,6409236	536,9152	3,035499	0	16	511	933						Untertest1.avi	0	880	547	72	111	437	823	716	0	Content		439	822	15970463	1975107220
15987	09:08:56.823	00:00:15.987	959	713,9916	914,0555	0,7033861	0,5477982	518,3449	2,815486	0	393,1401	921,5462	0,5679222	0,6425723	536,9811	3,049402	0	16	554	918						Untertest1.avi	0	880	547	72	111	437	823	716	0	Content		482	807	15987076	1975123833
16004	09:08:56.840	00:00:16.003	960	590,4479	940,5165	0,7021646	0,5481043	518,7712	3,105139	0	388,1151	919,5808	0,5671161	0,6442062	536,8631	3,028771	0	16	489	930						Untertest1.avi	0	880	547	72	111	437	823	716	0	Content		417	819	16003823	1975140580
16020	09:08:56.856	00:00:16.020	961	632,4398	955,6998	0,7009762	0,5485315	518,6866	3,029218	0	375,1934	924,1965	0,5663131	0,6458387	536,666	3,100704	0	16	504	940						Untertest1.avi	0	880	547	72	111	437	823	716	0	Content		432	829	16020460	1975157217
16037	09:08:56.873	00:00:16.037	962	657,7092	919,7281	0,7003862	0,5495384	513,616	3,130312	0	344,0871	885,0068	0,5654217	0,6475418	536,619	3,053689	0	16	501	902						Untertest1.avi	0	880	547	72	111	437	823	716	0	Content		429	791	16037074	1975173831
16054	09:08:56.890	00:00:16.053	963	643,2306	947,6472	0,6984711	0,5498628	518,4985	3,148745	0	354,525	918,7295	0,56451	0,6495253	536,6923	3,072158	0	16	499	933						Untertest1.avi	0	880	547	72	111	437	823	716	0	Content		427	822	16053698	1975190455
16070	09:08:56.906	00:00:16.070	964	661,6414	964,9626	0,697249	0,5505936	518,3613	3,024118	0	358,6069	883,9823	0,5635606	0,6515792	536,6757	3,052205	0	16	510	924						Untertest1.avi	0	880	547	72	111	437	823	716	0	Content		438	813	16070456	1975207213
16087	09:08:56.923	00:00:16.087	965	635,7469	966,6743	0,695892	0,5513629	518,7977	3,106926	0	350,9479	906,9922	0,5625326	0,6539658	536,6757	3,180136	0	16	493	937						Untertest1.avi	0	880	547	72	111	437	823	716	0	Content		421	826	16087068	1975223825
16104	09:08:56.940	00:00:16.103	966	651,2606	958,1499	0,6945171	0,5521201	518,6854	3,146733	0	386,9237	910,2876	0,5614739	0,6560394	536,6757	3,160268	0	16	519	934						Untertest1.avi	0	880	547	72	111	437	823	716	0	Content		447	823	16103693	1975240450
16120	09:08:56.956	00:00:16.120	967	626,7128	964,3186	0,6931405	0,5527034	518,7991	3,154768	0	367,7847	914,9884	0,5604123	0,6580063	536,6757	3,164419	0	16	497	940						Untertest1.avi	0	880	547	72	111	437	823	716	0	Content		425	829	16120316	1975257073
16137	09:08:56.973	00:00:16.137	968	636,1497	968,4064	0,6918195	0,5533448	518,7532	3,151256	0	385,9451	908,7013	0,5594495	0,6599256	536,6757	3,175971	0	16	511	939						Untertest1.avi	0	880	547	72	111	437	823	716	0	Content		439	828	16137062	1975273819
16154	09:08:56.990	00:00:16.153	969	656,456	994,9327	0,690358	0,5540866	520,1195	3,115418	0	367,4999	908,2068	0,5584067	0,6618873	536,6757	3,14735	0	16	512	952						Untertest1.avi	0	880	547	72	111	437	823	716	0	Content		440	841	16153686	1975290443
16170	09:08:57.006	00:00:16.170	970	637,4006	975,9951	0,6900348	0,5554516	511,31	3,105112	0	376,3793	903,9289	0,5573556	0,6639248	536,6757	3,19886	0	16	507	940						Untertest1.avi	0	880	547	72	111	437	823	716	0	Content		435	829	16170310	1975307067
16187	09:08:57.023	00:00:16.187	971	623,1481	966,9318	0,6885532	0,5566406	511,3098	3,143094	0	340,6779	900,7119	0,5562698	0,6661451	536,6757	3,226408	0	16	482	934						Untertest1.avi	0	880	547	72	111	437	823	716	0	Content		410	823	16187063	1975323820
16204	09:08:57.040	00:00:16.203	972	644,0367	948,1565	0,6860219	0,5578051	519,725	3,224671	0	334,697	898,7294	0,5556885	0,6688006	533,6478	3,229179	0	16	489	923						Untertest1.avi	0	880	547	72	111	437	823	716	0	Content		417	812	16203679	1975340436
16220	09:08:57.056	00:00:16.220	973	615,3977	974,6918	0,6846098	0,5594695	520,0463	3,234706	0	360,3293	905,895	0,554149	0,6714371	536,6757	3,208283	0	16	488	940						Untertest1.avi	0	880	547	72	111	437	823	716	0	Content		416	829	16220304	1975357061
16237	09:08:57.073	00:00:16.236	974	637,7626	971,5428	0,6833656	0,5610771	520,3204	3,161904	0	359,0726	902,6592	0,5532486	0,6740818	536,6757	3,214911	0	16	498	937						Untertest1.avi	0	880	547	72	111	437	823	716	0	Content		426	826	16236928	1975373685
16254	09:08:57.090	00:00:16.253	975	648,7362	939,09	0,6823555	0,5619341	520,1965	3,199447	0	258,7315	803,1206	0,5538313	0,6758367	529,6053	2,857604	0	16	454	871						Untertest1.avi	0	880	547	72	111	437	823	716	0	Content		382	760	16253550	1975390307
16270	09:08:57.106	00:00:16.270	976	604,4665	743,5881	0,6819091	0,5599191	520,4383	3,268072	0	306,7352	671,349	0,552253	0,6749886	537,4525	3,170858	0	17	456	707						Untertest1.avi	0	880	547	72	111	334	298	566	0	Content		384	596	16270297	1975407054
16287	09:08:57.123	00:00:16.286	977	497,9887	551,145	0,6820357	0,556977	521,0073	3,212973	0	296,8595	516,0987	0,5522537	0,6735819	537,5607	3,311611	0	17	397	534						Untertest1.avi	0	880	547	72	111	334	298	566	0	Content		325	423	16286921	1975423678
16304	09:08:57.140	00:00:16.303	978	480,8753	463,0399	0,6819578	0,5549598	521,1272	3,216383	0	344,8301	438,9048	0,551825	0,6733963	537,5607	3,320763	0	17	413	451						Untertest1.avi	0	880	547	72	111	334	298	566	0	Content		341	340	16303544	1975440301
16320	09:08:57.156	00:00:16.320	979	-1024	-768	-1	-1	-1	-1	4	322,1821	393,4699	0,5512106	0,6742317	537,6147	3,199903	0	17	322	393						Untertest1.avi	0	880	547	72	111	334	298	566	0	Content		250	282	16320293	1975457050
16337	09:08:57.173	00:00:16.336	980	491,6952	407,5184	0,6818011	0,555208	521,3719	3,253228	0	320,5897	397,6085	0,5510237	0,6750672	537,6147	3,321608	0	17	406	403						Untertest1.avi	0	880	547	72	111	334	298	566	0	Content		334	292	16336915	1975473672
16354	09:08:57.190	00:00:16.353	981	490,8952	384,5436	0,6826248	0,5564548	513,9905	3,228981	0	312,3747	397,1121	0,5508643	0,6762651	537,6147	3,307571	0	17	402	391						Untertest1.avi	0	880	547	72	111	334	298	566	0	Content		330	280	16353538	1975490295
16370	09:08:57.206	00:00:16.370	982	481,0947	395,2555	0,6825545	0,5574212	513,9905	3,229064	0	311,4275	384,322	0,5507402	0,6776884	537,6147	3,293095	0	17	396	390						Untertest1.avi	0	880	547	72	111	334	298	566	0	Content		324	279	16370163	1975506920
16387	09:08:57.223	00:00:16.386	983	483,9048	395,5546	0,6815495	0,5579504	521,1234	3,27969	0	323,4589	387,5223	0,5505485	0,6788332	537,6147	3,231855	0	17	404	392						Untertest1.avi	0	880	547	72	111	334	298	566	0	Content		332	281	16386913	1975523670
16404	09:08:57.240	00:00:16.403	984	491,4811	416,7383	0,6814552	0,5586918	521,0533	3,247137	0	338,0098	385,3362	0,5504451	0,6797428	537,6147	3,299353	0	17	415	401						Untertest1.avi	0	880	547	72	111	334	298	566	0	Content		343	290	16403536	1975540293
16420	09:08:57.256	00:00:16.420	985	497,8125	399,2278	0,681393	0,5590894	520,8289	3,308162	0	319,9753	409,8403	0,5503701	0,6803669	537,6147	3,349907	0	17	409	405						Untertest1.avi	0	880	547	72	111	334	298	566	0	Content		337	294	16420160	1975556917
16437	09:08:57.273	00:00:16.436	986	489,5977	407,7387	0,6813777	0,559163	520,8145	3,230198	0	328,7482	392,567	0,550332	0,6808369	537,6147	3,279497	0	17	409	400						Untertest1.avi	0	880	547	72	111	334	298	566	0	Content		337	289	16436781	1975573538
16454	09:08:57.290	00:00:16.453	987	496,7227	406,0723	0,6819179	0,5594281	516,4766	3,226593	0	341,2062	412,0861	0,5490445	0,6808476	532,2266	3,290996	0	17	419	409						Untertest1.avi	0	880	547	72	111	334	298	566	0	Content		347	298	16453531	1975590288
16470	09:08:57.306	00:00:16.470	988	473,2361	412,2444	0,6812203	0,5585492	521,0413	3,309527	0	345,8683	394,1973	0,5489849	0,68072	532,2266	3,235325	0	17	410	403						Untertest1.avi	0	880	547	72	111	334	298	566	0	Content		338	292	16470154	1975606911
16487	09:08:57.323	00:00:16.486	989	484,1339	403,2047	0,6810718	0,5581897	521,0679	3,337	0	335,5761	397,0841	0,5487237	0,6803367	532,2266	3,222922	0	17	410	400						Untertest1.avi	0	880	547	72	111	334	298	566	0	Content		338	289	16486778	1975623535
16503	09:08:57.339	00:00:16.503	990	474,5487	449,0127	0,6819628	0,5585061	511,946	3,299709	0	343,5396	402,7479	0,5481702	0,6804448	531,1616	3,210519	0	17	409	426						Untertest1.avi	0	880	547	72	111	334	298	566	0	Content		337	315	16503403	1975640160
16520	09:08:57.356	00:00:16.520	991	480,3855	381,8967	0,6804012	0,5581253	521,3793	3,358068	0	329,7114	408,5208	0,5477629	0,680425	531,1616	3,231866	0	17	405	395						Untertest1.avi	0	880	547	72	111	334	298	566	0	Content		333	284	16520152	1975656909
16537	09:08:57.373	00:00:16.536	992	475,6426	409,9352	0,6800039	0,5584404	521,0357	3,297931	0	335,1594	405,7743	0,54731	0,6808763	531,1616	3,220624	0	17	405	408						Untertest1.avi	0	880	547	72	111	334	298	566	0	Content		333	297	16536776	1975673533
16553	09:08:57.389	00:00:16.553	993	478,3662	420,9665	0,679374	0,5587112	521,0507	3,293673	0	333,1582	403,0279	0,5469901	0,6813904	531,8451	3,223351	0	17	406	412						Untertest1.avi	0	880	547	72	111	334	298	566	0	Content		334	301	16553400	1975690157
16570	09:08:57.406	00:00:16.570	994	478,9583	411,0135	0,6789631	0,5588075	521,3644	3,195069	0	336,7567	389,8571	0,5465113	0,6817173	531,8451	3,156065	0	17	408	400						Untertest1.avi	0	880	547	72	111	334	298	566	0	Content		336	289	16570147	1975706904
16587	09:08:57.423	00:00:16.586	995	486,7911	417,2145	0,6783034	0,5587651	521,2436	3,153128	0	319,2639	411,7137	0,5458019	0,6818923	531,8451	3,191916	0	17	403	414						Untertest1.avi	0	880	547	72	111	334	298	566	0	Content		331	303	16586773	1975723530
16603	09:08:57.439	00:00:16.603	996	499,1977	441,8842	0,6789954	0,5591057	510,2213	3,147391	0	318,0302	407,0679	0,545163	0,682168	531,9745	3,167207	0	17	409	424						Untertest1.avi	0	880	547	72	111	334	298	566	0	Content		337	313	16603396	1975740153
16620	09:08:57.456	00:00:16.620	997	460,7986	438,6815	0,6767376	0,5584987	521,4394	3,201795	0	323,666	430,3545	0,5444095	0,6822292	531,9745	3,181822	0	17	392	435						Untertest1.avi	0	880	547	72	111	334	298	566	0	Content		320	324	16620020	1975756777
16637	09:08:57.473	00:00:16.636	998	482,7972	423,9623	0,675899	0,5585955	521,4924	3,11293	0	344,0443	372,8985	0,5435671	0,682487	531,9745	3,01551	0	17	413	398						Untertest1.avi	0	880	547	72	111	334	298	566	0	Content		341	287	16636767	1975773524
16653	09:08:57.489	00:00:16.653	999	470,1742	463,6215	0,6764246	0,5592603	511,6597	3,178686	0	348,265	374,7993	0,5434175	0,6829008	535,0802	2,992544	0	17	409	419						Untertest1.avi	0	880	547	72	111	334	298	566	0	Content		337	308	16653390	1975790147
16670	09:08:57.506	00:00:16.670	1000	483,7501	387,8719	0,6756152	0,5595738	511,6504	2,956722	0	332,368	389,9382	0,5426911	0,6833071	535,0802	3,030707	0	17	408	389						Untertest1.avi	0	880	547	72	111	334	298	566	0	Content		336	278	16670019	1975806776
16687	09:08:57.523	00:00:16.686	1001	481,3407	424,4041	0,6750435	0,5599867	511,6503	3,04598	0	326,0435	419,274	0,5420132	0,6838559	535,0802	3,115416	0	17	404	422						Untertest1.avi	0	880	547	72	111	334	298	566	0	Content		332	311	16686640	1975823397
16703	09:08:57.539	00:00:16.703	1002	484,5887	394,9776	0,6757007	0,5604488	503,2207	2,945923	0	320,1513	430,1068	0,5404762	0,6846092	530,9593	3,131582	0	17	402	413						Untertest1.avi	0	880	547	72	111	334	298	566	0	Content		330	302	16703390	1975840147
16720	09:08:57.556	00:00:16.720	1003	470,0723	343,3969	0,6748753	0,5607046	503,2207	2,633025	0	329,1612	400,1677	0,5398719	0,6850153	530,9593	2,98571	0	17	400	372						Untertest1.avi	0	880	547	72	111	334	298	566	0	Content		328	261	16720012	1975856769
16737	09:08:57.573	00:00:16.736	1004	480,2457	416,6765	0,6743037	0,560741	503,2207	2,875325	0	335,1052	403,2134	0,5392191	0,6851897	530,9593	2,954732	0	17	408	410						Untertest1.avi	0	880	547	72	111	334	298	566	0	Content		336	299	16736639	1975873396
16753	09:08:57.589	00:00:16.753	1005	476,3679	388,8155	0,6722642	0,5609196	514,1549	2,718711	0	337,1513	406,2591	0,5384863	0,6856688	530,4904	2,923755	0	17	407	398						Untertest1.avi	0	880	547	72	111	334	298	566	0	Content		335	287	16753261	1975890018
16770	09:08:57.606	00:00:16.770	1006	481,8834	438,4966	0,6707062	0,5607322	521,5759	2,908802	0	335,1127	408,5162	0,5379895	0,6859167	530,4904	2,949898	0	17	408	424						Untertest1.avi	0	880	547	72	111	334	298	566	0	Content		336	313	16770010	1975906767
16787	09:08:57.623	00:00:16.786	1007	473,4799	421,1351	0,6711934	0,5612893	514,1549	2,956539	0	330,3933	411,1653	0,5373557	0,6862503	530,4904	2,971094	0	17	402	416						Untertest1.avi	0	880	547	72	111	334	298	566	0	Content		330	305	16786635	1975923392
16803	09:08:57.639	00:00:16.803	1008	473,4466	431,6965	0,6704212	0,5617039	516,1474	2,951404	0	329,8723	413,8143	0,5371209	0,6867832	531,3983	2,9713	0	17	402	423						Untertest1.avi	0	880	547	72	111	334	298	566	0	Content		330	312	16803256	1975940013
16820	09:08:57.656	00:00:16.819	1009	377,1967	417,0733	0,6706829	0,5623343	516,1474	2,90277	0	225,1163	423,0376	0,5377799	0,687337	531,3983	2,941824	0	17	301	420						Untertest1.avi	0	880	547	72	111	334	298	566	0	Content		229	309	16819878	1975956635
16837	09:08:57.673	00:00:16.836	1010	290,7289	458,1879	0,671369	0,5628036	516,1375	2,90865	0	113,4484	443,5071	0,5387488	0,6877703	531,3983	2,964679	0	18	202	451						Untertest1.avi	0	880	547	72	111	-49	382	300	0	Content		130	340	16836629	1975973386
16853	09:08:57.689	00:00:16.853	1011	138,3263	415,7553	0,6719787	0,5635313	513,3857	2,694824	0	23,68875	485,3687	0,5386497	0,6883705	528,8854	2,938267	0	18	81	451						Untertest1.avi	0	880	547	72	111	-49	382	300	0	Content		9	340	16853250	1975990007
16870	09:08:57.706	00:00:16.869	1012	86,76642	484,9623	0,6722711	0,5637153	513,3758	2,867622	0	-21,647	521,4872	0,5389534	0,6886345	528,8854	2,98527	0	18	33	503						Untertest1.avi	0	880	547	72	111	-49	382	300	0	Content		-39	392	16869874	1976006631
16886	09:08:57.722	00:00:16.886	1013	64,0286	492,7397	0,6708773	0,5634809	522,7073	2,921926	0	-1024	-768	-1	-1	-1	-1	4	18	64	493						Untertest1.avi	0	880	547	72	111	-49	382	300	0	Content		-8	382	16886498	1976023255
16903	09:08:57.739	00:00:16.903	1014	66,70762	489,2774	0,6704264	0,5636835	522,4052	2,91567	0	-1024	-768	-1	-1	-1	-1	4	18	67	489						Untertest1.avi	0	880	547	72	111	-49	382	300	0	Content		-5	378	16903121	1976039878
16920	09:08:57.756	00:00:16.919	1015	102,7787	509,228	0,673125	0,5640199	501,4286	2,705755	0	-33,50809	510,7681	0,5375001	0,6890944	528,8854	2,987372	0	18	35	510						Untertest1.avi	0	880	547	72	111	-49	382	300	0	Content		-37	399	16919870	1976056627
16936	09:08:57.772	00:00:16.936	1016	114,4814	517,2735	0,67277	0,564018	501,4286	2,876583	0	-50,68641	496,1088	0,5371581	0,6891477	528,8854	2,865376	0	18	32	507						Untertest1.avi	0	880	547	72	111	-49	382	300	0	Content		-40	396	16936493	1976073250
16953	09:08:57.789	00:00:16.953	1017	86,66113	539,5434	0,6724634	0,5639818	501,4286	2,835787	0	-50,03362	478,2014	0,5367536	0,6891629	528,8854	2,91847	0	18	18	509						Untertest1.avi	0	880	547	72	111	-49	382	300	0	Content		-54	398	16953242	1976089999
16970	09:08:57.806	00:00:16.969	1018	106,6582	506,5899	0,6700694	0,5639585	517,3358	2,93899	0	-39,19917	516,1075	0,5361579	0,6892034	528,2823	2,959909	0	18	34	511						Untertest1.avi	0	880	547	72	111	-49	382	300	0	Content		-38	400	16969864	1976106621
16986	09:08:57.822	00:00:16.986	1019	121,0398	505,5878	0,6704361	0,5638647	512,6959	2,928499	0	-76,01625	481,6362	0,536423	0,6891006	531,3682	2,846203	0	18	23	494						Untertest1.avi	0	880	547	72	111	-49	382	300	0	Content		-49	383	16986484	1976123241
17003	09:08:57.839	00:00:17.003	1020	75,82446	493,8096	0,6695676	0,5636737	516,6209	2,873991	0	-61,37286	492,8075	0,5359653	0,6889988	531,3923	2,942908	0	18	7	493						Untertest1.avi	0	880	547	72	111	-49	382	300	0	Content		-65	382	17003107	1976139864
17020	09:08:57.856	00:00:17.019	1021	75,15378	480,3595	0,669122	0,5636013	516,9881	2,887837	0	-66,87318	492,3708	0,5346014	0,6888368	527,5297	2,901747	0	18	4	486						Untertest1.avi	0	880	547	72	111	-49	382	300	0	Content		-68	375	17019733	1976156490
17036	09:08:57.872	00:00:17.036	1022	58,98812	474,4992	0,6687825	0,563501	516,1523	2,820374	0	-50,06071	494,4645	0,53405	0,6886579	527,7064	2,930428	0	18	4	484						Untertest1.avi	0	880	547	72	111	-49	382	300	0	Content		-68	373	17036480	1976173237
17053	09:08:57.889	00:00:17.053	1023	94,85415	490,0339	0,6683065	0,5634887	516,8117	2,915802	0	-59,75316	497,2067	0,5343095	0,6885457	531,3575	2,932334	0	18	18	494						Untertest1.avi	0	880	547	72	111	-49	382	300	0	Content		-54	383	17053103	1976189860
17070	09:08:57.906	00:00:17.069	1024	84,51793	465,397	0,6681337	0,5634503	515,3341	2,845298	0	-49,04389	488,5377	0,5329875	0,6883773	528,1608	2,92843	0	18	18	477						Untertest1.avi	0	880	547	72	111	-49	382	300	0	Content		-54	366	17069726	1976206483
17086	09:08:57.922	00:00:17.086	1025	79,79356	487,3562	0,6684307	0,5634582	510,7676	2,789877	0	-27,41375	528,181	0,5318143	0,6881016	525,5413	3,017183	0	18	26	508						Untertest1.avi	0	880	547	72	111	-49	382	300	0	Content		-46	397	17086473	1976223230
17103	09:08:57.939	00:00:17.103	1026	78,77457	486,4835	0,6682172	0,5634944	509,6991	2,810747	0	-56,42682	490,3822	0,5317028	0,6878591	527,6652	2,891511	0	18	11	488						Untertest1.avi	0	880	547	72	111	-49	382	300	0	Content		-61	377	17103097	1976239854
17120	09:08:57.956	00:00:17.119	1027	40,30086	486,4096	0,6685473	0,56346	508,0878	2,957999	0	-103,0335	480,4128	0,5310849	0,6873577	525,0744	2,942978	0	18	-31	483						Untertest1.avi	0	880	547	72	111	-49	382	300	0	Content		-103	372	17119722	1976256479
17136	09:08:57.972	00:00:17.136	1028	-87,67628	397,9107	0,6688905	0,563091	511,3185	2,7501	0	-187,0556	452,4155	0,5296158	0,6863596	515,3995	2,972231	0	19	-137	425						Untertest1.avi	0	880	547	72	111	-361	309	200	0	Content		-209	314	17136345	1976273102
17153	09:08:57.989	00:00:17.153	1029	-209,642	349,444	0,6696816	0,5627399	511,3185	2,834508	0	-368,7356	397,3036	0,530013	0,6851506	515,3995	2,887833	0	19	-289	373						Untertest1.avi	0	880	547	72	111	-361	309	200	0	Content		-361	262	17153094	1976289851
17170	09:08:58.006	00:00:17.169	1030	-291,7823	349,469	0,6701646	0,562384	511,3185	2,861626	0	-489,7642	350,7033	0,5300819	0,6840668	515,3995	2,929779	0	19	-391	350						Untertest1.avi	0	880	547	72	111	-361	309	200	0	Content		-463	239	17169720	1976306477
17186	09:08:58.022	00:00:17.186	1031	-214,6965	444,389	0,6811389	0,5621889	439,7068	2,516027	0	-292,1115	481,2821	0,5044962	0,68305	422,924	2,402003	0	19	-253	463						Untertest1.avi	0	880	547	72	111	-361	309	200	0	Content		-325	352	17186340	1976323097
17203	09:08:58.039	00:00:17.202	1032	-253,7038	437,8366	0,6811683	0,5614807	439,7068	2,48862	0	-1024	-768	-1	-1	-1	-1	4	19	-254	438						Untertest1.avi	0	880	547	72	111	-361	309	200	0	Content		-326	327	17202968	1976339725
17220	09:08:58.056	00:00:17.219	1033	-255,2972	431,5468	0,6808295	0,5609671	439,7068	2,448085	0	-1024	-768	-1	-1	-1	-1	4	19	-255	432						Untertest1.avi	0	880	547	72	111	-361	309	200	0	Content		-327	321	17219710	1976356467
17236	09:08:58.072	00:00:17.236	1034	-185,4205	473,3016	0,6843105	0,5607949	416,973	2,442229	0	-433,9116	365,1785	0,5416413	0,6789974	485,8763	2,679498	0	19	-310	419						Untertest1.avi	0	880	547	72	111	-361	309	200	0	Content		-382	308	17236335	1976373092
17253	09:08:58.089	00:00:17.252	1035	-209,4771	460,3465	0,6837543	0,5604007	417,969	2,401685	0	-1024	-768	-1	-1	-1	-1	4	19	-209	460						Untertest1.avi	0	880	547	72	111	-361	309	200	0	Content		-281	349	17252959	1976389716
17270	09:08:58.106	00:00:17.269	1036	-209,7487	457,8655	0,6831637	0,5600889	419,6312	2,389578	0	-1024	-768	-1	-1	-1	-1	4	19	-210	458						Untertest1.avi	0	880	547	72	111	-361	309	200	0	Content		-282	347	17269580	1976406337
17286	09:08:58.122	00:00:17.286	1037	-215,7951	456,1607	0,6829818	0,5597842	419,4539	2,40622	0	-426,3998	351,0898	0,5385119	0,6743041	486,1531	2,704762	0	19	-321	404						Untertest1.avi	0	880	547	72	111	-361	309	200	0	Content		-393	293	17286327	1976423084
17303	09:08:58.139	00:00:17.302	1038	-206,4482	442,928	0,6830091	0,559458	417,9517	2,391105	0	-415,668	370,193	0,5368695	0,6726534	489,0249	2,782249	0	19	-311	407						Untertest1.avi	0	880	547	72	111	-361	309	200	0	Content		-383	296	17302948	1976439705
17320	09:08:58.156	00:00:17.319	1039	-201,42	464,8461	0,6830343	0,5591406	416,082	2,344107	0	-387,7508	375,2358	0,5360791	0,6710241	487,4978	2,891254	0	19	-295	420						Untertest1.avi	0	880	547	72	111	-361	309	200	0	Content		-367	309	17319571	1976456328
17336	09:08:58.172	00:00:17.336	1040	-216,6408	433,501	0,6822797	0,5584602	417,675	2,328826	0	-394,8273	384,7083	0,5350327	0,6692525	487,0927	2,819878	0	20	-306	409						Untertest1.avi	0	880	547	72	111	-454	257	250	0	Content		-378	298	17336195	1976472952
17353	09:08:58.189	00:00:17.352	1041	-186,9383	470,2354	0,6816444	0,5577003	417,825	2,477049	0	-553,4383	284,8238	0,524411	0,6669123	537,0416	3,133165	0	20	-370	378						Untertest1.avi	0	880	547	72	111	-454	257	250	0	Content		-442	267	17352942	1976489699
17370	09:08:58.206	00:00:17.369	1042	-171,7568	471,8965	0,681433	0,5566607	415,7813	2,50167	0	-553,6005	282,3707	0,5231335	0,6647037	537,0095	3,173102	0	20	-363	377						Untertest1.avi	0	880	547	72	111	-454	257	250	0	Content		-435	266	17369561	1976506318
17386	09:08:58.222	00:00:17.386	1043	-183,0525	475,2611	0,6806261	0,5557349	417,0801	2,564363	0	-554,6127	286,4709	0,5218659	0,6623412	536,8263	3,205844	0	20	-369	381						Untertest1.avi	0	880	547	72	111	-454	257	250	0	Content		-441	270	17386189	1976522946
17403	09:08:58.239	00:00:17.402	1044	-198,3908	450,7018	0,6793562	0,5547811	420,3144	2,541613	0	-567,7979	281,3793	0,5205672	0,659773	536,657	3,174386	0	20	-383	366						Untertest1.avi	0	880	547	72	111	-454	257	250	0	Content		-455	255	17402811	1976539568
17420	09:08:58.256	00:00:17.419	1045	-214,9444	445,6905	0,6784519	0,553879	421,5312	2,580532	0	-547,4687	261,3868	0,5192026	0,6570923	536,4384	3,16582	0	20	-381	354						Untertest1.avi	0	880	547	72	111	-454	257	250	0	Content		-453	243	17419560	1976556317
17436	09:08:58.272	00:00:17.436	1046	-189,4719	472,8394	0,6779227	0,5526896	420,2448	2,565063	0	-577,0267	268,2816	0,5176937	0,6543012	536,5439	3,220118	0	20	-383	371						Untertest1.avi	0	880	547	72	111	-454	257	250	0	Content		-455	260	17436181	1976572938
17453	09:08:58.289	00:00:17.452	1047	-197,2106	458,1638	0,6767415	0,5512951	422,0725	2,604818	0	-546,5822	259,6215	0,516247	0,6514745	536,2926	3,226701	0	20	-372	359						Untertest1.avi	0	880	547	72	111	-454	257	250	0	Content		-444	248	17452803	1976589560
17469	09:08:58.305	00:00:17.469	1048	-442,4042	250,3033	0,6598715	0,5493649	528,0628	3,294597	0	-538,5824	272,0604	0,5147152	0,6480574	536,0933	3,283533	0	20	-490	261						Untertest1.avi	0	880	547	72	111	-454	257	250	0	Content		-562	150	17469428	1976606185
17486	09:08:58.322	00:00:17.486	1049	-169,0176	457,6838	0,6756428	0,5484857	420,4671	2,565443	0	-564,2235	260,03	0,5133193	0,6445724	535,9295	3,27693	0	20	-367	359						Untertest1.avi	0	880	547	72	111	-454	257	250	0	Content		-439	248	17486177	1976622934
17503	09:08:58.339	00:00:17.502	1050	-442,6133	247,9186	0,6585833	0,546922	528,7599	3,294633	0	-543,028	273,3161	0,5121096	0,6412516	535,5401	3,329666	0	20	-493	261						Untertest1.avi	0	880	547	72	111	-454	257	250	0	Content		-565	150	17502800	1976639557
17519	09:08:58.355	00:00:17.519	1051	-202,1006	451,7554	0,6744	0,5467049	422,8428	2,677518	0	-546,5177	260,0518	0,5110333	0,6381066	535,3018	3,32189	0	20	-374	356						Untertest1.avi	0	880	547	72	111	-454	257	250	0	Content		-446	245	17519424	1976656181
17536	09:08:58.372	00:00:17.536	1052	-513,3846	303,0842	0,6580842	0,5468241	527,526	3,337318	0	-652,3835	323,2281	0,510544	0,6356893	535,3052	3,326926	0	20	-583	313						Untertest1.avi	0	880	547	72	111	-454	257	250	0	Content		-655	202	17536048	1976672805
17553	09:08:58.389	00:00:17.552	1053	-612,8047	382,1739	0,6582878	0,5480649	527,2384	3,360222	0	-753,0021	415,9899	0,5103953	0,633877	533,0139	3,320824	0	20	-683	399						Untertest1.avi	0	880	547	72	111	-454	257	250	0	Content		-755	288	17552672	1976689429
17569	09:08:58.405	00:00:17.569	1054	-695,9362	478,5846	0,6583712	0,5493431	526,7224	3,410063	0	-359,645	653,9807	0,5364028	0,6324627	415,8647	2,62292	0	20	-528	566						Untertest1.avi	0	880	547	72	111	-454	257	250	0	Content		-600	455	17569420	1976706177
17586	09:08:58.422	00:00:17.586	1055	-745,8601	573,2151	0,6583609	0,550464	526,2767	3,330575	0	-406,9137	698,7974	0,5346631	0,6303694	420,2807	2,706598	0	21	-576	636						Untertest1.avi	0	880	547	72	111	-1043	647	283	0	Content		-648	525	17586045	1976722802
17603	09:08:58.439	00:00:17.602	1056	-808,1807	658,7953	0,6582316	0,5508706	526,4343	3,42114	0	-947,3793	711,9182	0,5092525	0,6276249	530,6265	3,366667	0	21	-878	685						Untertest1.avi	0	880	547	72	111	-1043	647	283	0	Content		-950	574	17602670	1976739427
17619	09:08:58.455	00:00:17.619	1057	-1024	-768	-1	-1	-1	-1	4	-984,6675	765,7576	0,5089278	0,624876	529,7187	3,373484	0	21	-985	766						Untertest1.avi	0	880	547	72	111	-1043	647	283	0	Content		-1057	655	17619295	1976756052
17636	09:08:58.472	00:00:17.636	1058	-1024	-768	-1	-1	-1	-1	4	-1196,218	758,8115	0,5078635	0,621255	529,0258	3,4614	0	21	-1196	759						Untertest1.avi	0	880	547	72	111	-1043	647	283	0	Content		-1268	648	17636042	1976772799
17653	09:08:58.489	00:00:17.652	1059	-1024	-768	-1	-1	-1	-1	4	-962,6384	758,9388	0,5081816	0,6173646	529,2285	3,438264	0	21	-963	759						Untertest1.avi	0	880	547	72	111	-1043	647	283	0	Content		-1035	648	17652665	1976789422
17669	09:08:58.505	00:00:17.669	1060	-1024	-768	-1	-1	-1	-1	4	-980,3089	762,5004	0,5077319	0,6133592	528,9155	3,457683	0	21	-980	763						Untertest1.avi	0	880	547	72	111	-1043	647	283	0	Content		-1052	652	17669289	1976806046
17686	09:08:58.522	00:00:17.685	1061	-1024	-768	-1	-1	-1	-1	4	-930,3333	752,4096	0,5074346	0,609431	529,2305	3,472828	0	21	-930	752						Untertest1.avi	0	880	547	72	111	-1043	647	283	0	Content		-1002	641	17685923	1976822680
17703	09:08:58.539	00:00:17.702	1062	-1024	-768	-1	-1	-1	-1	4	-958,4952	761,4317	0,5071475	0,6055402	529,3906	3,473059	0	21	-958	761						Untertest1.avi	0	880	547	72	111	-1043	647	283	0	Content		-1030	650	17702666	1976839423
17719	09:08:58.555	00:00:17.719	1063	-1024	-768	-1	-1	-1	-1	4	-890,2104	751,0848	0,5071037	0,6023734	529,3906	3,534587	0	21	-890	751						Untertest1.avi	0	880	547	72	111	-1043	647	283	0	Content		-962	640	17719288	1976856045
17736	09:08:58.572	00:00:17.736	1064	-1024	-768	-1	-1	-1	-1	4	-983,368	759,5695	0,5073451	0,599194	529,5452	3,492471	0	21	-983	760						Untertest1.avi	0	880	547	72	111	-1043	647	283	0	Content		-1055	649	17736032	1976872789
17753	09:08:58.589	00:00:17.752	1065	-1024	-768	-1	-1	-1	-1	4	-941,3535	745,0423	0,5077333	0,5973064	529,5452	3,415968	0	21	-941	745						Untertest1.avi	0	880	547	72	111	-1043	647	283	0	Content		-1013	634	17752659	1976889416
17769	09:08:58.605	00:00:17.769	1066	-1024	-768	-1	-1	-1	-1	4	-985,9724	763,1616	0,5081851	0,5953556	529,9389	3,552304	0	21	-986	763						Untertest1.avi	0	880	547	72	111	-1043	647	283	0	Content		-1058	652	17769406	1976906163
17786	09:08:58.622	00:00:17.786	1067	-1024	-768	-1	-1	-1	-1	4	-985,9199	765,6102	0,5085441	0,5942947	529,76	3,522598	0	21	-986	766						Untertest1.avi	0	880	547	72	111	-1043	647	283	0	Content		-1058	655	17786029	1976922786
17803	09:08:58.639	00:00:17.802	1068	-1024	-768	-1	-1	-1	-1	4	-999,3289	769,532	0,5087507	0,5935953	529,5551	3,546067	0	21	-999	770						Untertest1.avi	0	880	547	72	111	-1043	647	283	0	Content		-1071	659	17802652	1976939409
17819	09:08:58.655	00:00:17.819	1069	-1024	-768	-1	-1	-1	-1	4	-984,54	745,8975	0,5088267	0,5931317	529,4225	3,582798	0	21	-985	746						Untertest1.avi	0	880	547	72	111	-1043	647	283	0	Content		-1057	635	17819162	1976955919
17836	09:08:58.672	00:00:17.835	1070	-1024	-768	-1	-1	-1	-1	4	-955,4178	743,5863	0,5089656	0,5924706	529,327	3,569356	0	21	-955	744						Untertest1.avi	0	880	547	72	111	-1043	647	283	0	Content		-1027	633	17835898	1976972655
17853	09:08:58.689	00:00:17.852	1071	-1024	-768	-1	-1	-1	-1	4	-984,2678	757,7787	0,5092914	0,5914644	529,0504	3,519247	0	21	-984	758						Untertest1.avi	0	880	547	72	111	-1043	647	283	0	Content		-1056	647	17852523	1976989280
17869	09:08:58.705	00:00:17.869	1072	-1024	-768	-1	-1	-1	-1	4	-551,3782	739,783	0,5363294	0,5900148	415,2084	2,77345	0	22	-551	740						Untertest1.avi	0	880	547	72	111	-1308	466	183	0	Content		-623	629	17869271	1977006028
17886	09:08:58.722	00:00:17.885	1073	-2033,613	411,0864	0,6650113	0,5429195	527,8174	3,883067	0	-1024	-768	-1	-1	-1	-1	4	22	-2034	411						Untertest1.avi	0	880	547	72	111	-1308	466	183	0	Content		-2106	300	17885894	1977022651
17903	09:08:58.739	00:00:17.902	1074	-1024	-768	-1	-1	-1	-1	4	-1024	-768	-1	-1	-1	-1	4	22	0	0						Untertest1.avi	0	880	547	72	111	-1308	466	183	0	Content		-72	-111	17902516	1977039273
17919	09:08:58.755	00:00:17.919	1075	-1024	-768	-1	-1	-1	-1	4	-1024	-768	-1	-1	-1	-1	4	22	0	0						Untertest1.avi	0	880	547	72	111	-1308	466	183	0	Content		-72	-111	17919149	1977055906
17936	09:08:58.772	00:00:17.935	1076	-1024	-768	-1	-1	-1	-1	4	-1024	-768	-1	-1	-1	-1	4	22	0	0						Untertest1.avi	0	880	547	72	111	-1308	466	183	0	Content		-72	-111	17935764	1977072521
17952	09:08:58.788	00:00:17.952	1077	-1024	-768	-1	-1	-1	-1	4	-1024	-768	-1	-1	-1	-1	4	22	0	0						Untertest1.avi	0	880	547	72	111	-1308	466	183	0	Content		-72	-111	17952431	1977089188
17969	09:08:58.805	00:00:17.969	1078	-1024	-768	-1	-1	-1	-1	4	-1024	-768	-1	-1	-1	-1	4	22	0	0						Untertest1.avi	0	880	547	72	111	-1308	466	183	0	Content		-72	-111	17969145	1977105902
17986	09:08:58.822	00:00:17.985	1079	-1024	-768	-1	-1	-1	-1	4	-1218,716	577,4822	0,5413718	0,5757814	394,8047	2,729134	0	22	-1219	577						Untertest1.avi	0	880	547	72	111	-1308	466	183	0	Content		-1291	466	17985758	1977122515
18002	09:08:58.838	00:00:18.002	1080	-1024	-768	-1	-1	-1	-1	4	-1024	-768	-1	-1	-1	-1	4	22	0	0						Untertest1.avi	0	880	547	72	111	-1308	466	183	0	Content		-72	-111	18002383	1977139140
18019	09:08:58.855	00:00:18.019	1081	-1024	-768	-1	-1	-1	-1	4	-1024	-768	-1	-1	-1	-1	4	22	0	0						Untertest1.avi	0	880	547	72	111	-1308	466	183	0	Content		-72	-111	18019007	1977155764
18036	09:08:58.872	00:00:18.035	1082	-1024	-768	-1	-1	-1	-1	4	-1253,706	581,2873	0,54062	0,5691218	396,3607	2,770403	0	22	-1254	581						Untertest1.avi	0	880	547	72	111	-1308	466	183	0	Content		-1326	470	18035756	1977172513
18052	09:08:58.888	00:00:18.052	1083	-1024	-768	-1	-1	-1	-1	4	-1024	-768	-1	-1	-1	-1	4		0	0						Untertest1.avi	0	880	547	72	111				0	Content		-72	-111	18052375	1977189132
18069	09:08:58.905	00:00:18.069	1084	-1024	-768	-1	-1	-1	-1	4	-1024	-768	-1	-1	-1	-1	4		0	0						Untertest1.avi	0	880	547	72	111				0	Content		-72	-111	18069042	1977205799
18086	09:08:58.922	00:00:18.085	1085	-1024	-768	-1	-1	-1	-1	4	-1024	-768	-1	-1	-1	-1	4		0	0						Untertest1.avi	0	880	547	72	111				0	Content		-72	-111	18085702	1977222459
18102	09:08:58.938	00:00:18.102	1086	-1024	-768	-1	-1	-1	-1	4	-1024	-768	-1	-1	-1	-1	4		0	0						Untertest1.avi	0	880	547	72	111				0	Content		-72	-111	18102369	1977239126
18119	09:08:58.955	00:00:18.118	1087	-1024	-768	-1	-1	-1	-1	4	-1024	-768	-1	-1	-1	-1	4		0	0						Untertest1.avi	0	880	547	72	111				0	Content		-72	-111	18118998	1977255755
18136	09:08:58.972	00:00:18.135	1088	-1024	-768	-1	-1	-1	-1	4	-1024	-768	-1	-1	-1	-1	4		0	0						Untertest1.avi	0	880	547	72	111				0	Content		-72	-111	18135680	1977272437
18152	09:08:58.988	00:00:18.152	1089	-1024	-768	-1	-1	-1	-1	4	-1024	-768	-1	-1	-1	-1	4		0	0						Untertest1.avi	0	880	547	72	111				0	Content		-72	-111	18152347	1977289104
18169	09:08:59.005	00:00:18.168	1090	-1024	-768	-1	-1	-1	-1	4	-1024	-768	-1	-1	-1	-1	4		0	0						Untertest1.avi	0	880	547	72	111				0	Content		-72	-111	18168993	1977305750
18186	09:08:59.022	00:00:18.185	1091	-1024	-768	-1	-1	-1	-1	4	-1225,345	577,2168	0,5365861	0,5609144	398,5481	2,776419	0	23	-1225	577						Untertest1.avi	0	880	547	72	111	-1192	477	200	0	Content		-1297	466	18185617	1977322374
18202	09:08:59.038	00:00:18.202	1092	-1024	-768	-1	-1	-1	-1	4	-1024	-768	-1	-1	-1	-1	4	23	0	0						Untertest1.avi	0	880	547	72	111	-1192	477	200	0	Content		-72	-111	18202239	1977338996
18219	09:08:59.055	00:00:18.219	1093	-1024	-768	-1	-1	-1	-1	4	-1138,265	587,5126	0,5363743	0,5656443	394,1224	2,713891	0	23	-1138	588						Untertest1.avi	0	880	547	72	111	-1192	477	200	0	Content		-1210	477	18219040	1977355797
18236	09:08:59.072	00:00:18.235	1094	-1024	-768	-1	-1	-1	-1	4	-1024	-768	-1	-1	-1	-1	4	23	0	0						Untertest1.avi	0	880	547	72	111	-1192	477	200	0	Content		-72	-111	18235623	1977372380
18252	09:08:59.088	00:00:18.252	1095	-1024	-768	-1	-1	-1	-1	4	-1119,69	587,8456	0,5369802	0,5729375	392,3822	2,722407	0	23	-1120	588						Untertest1.avi	0	880	547	72	111	-1192	477	200	0	Content		-1192	477	18252240	1977388997
18269	09:08:59.105	00:00:18.268	1096	-1024	-768	-1	-1	-1	-1	4	-1024	-768	-1	-1	-1	-1	4	23	0	0						Untertest1.avi	0	880	547	72	111	-1192	477	200	0	Content		-72	-111	18268864	1977405621
18286	09:08:59.122	00:00:18.285	1097	-1024	-768	-1	-1	-1	-1	4	-1024	-768	-1	-1	-1	-1	4	23	0	0						Untertest1.avi	0	880	547	72	111	-1192	477	200	0	Content		-72	-111	18285612	1977422369
18302	09:08:59.138	00:00:18.302	1098	-1024	-768	-1	-1	-1	-1	4	-1024	-768	-1	-1	-1	-1	4	23	0	0						Untertest1.avi	0	880	547	72	111	-1192	477	200	0	Content		-72	-111	18302236	1977438993
18319	09:08:59.155	00:00:18.318	1099	-1024	-768	-1	-1	-1	-1	4	-1024	-768	-1	-1	-1	-1	4	23	0	0						Untertest1.avi	0	880	547	72	111	-1192	477	200	0	Content		-72	-111	18318859	1977455616
18336	09:08:59.172	00:00:18.335	1100	-1024	-768	-1	-1	-1	-1	4	-1024	-768	-1	-1	-1	-1	4	23	0	0						Untertest1.avi	0	880	547	72	111	-1192	477	200	0	Content		-72	-111	18335607	1977472364
18352	09:08:59.188	00:00:18.352	1101	-877,2894	562,85	0,6784263	0,597119	497,1455	3,336436	0	-581,9612	662,4407	0,5416595	0,6068641	424,8529	2,835246	0	23	-730	613						Untertest1.avi	0	880	547	72	111	-1192	477	200	0	Content		-802	502	18352233	1977488990
18369	09:08:59.205	00:00:18.368	1102	-668,3474	637,1288	0,6732416	0,6036659	533,7272	3,583012	0	-789,3962	648,9484	0,517966	0,6135476	536,6362	3,608545	0	23	-729	643						Untertest1.avi	0	880	547	72	111	-1192	477	200	0	Content		-801	532	18368982	1977505739
18386	09:08:59.222	00:00:18.385	1103	-1024	-768	-1	-1	-1	-1	4	-1024	-768	-1	-1	-1	-1	4	24	0	0						Untertest1.avi	0	880	547	72	111	218	733	184	0	Content		-72	-111	18385544	1977522301
18402	09:08:59.238	00:00:18.402	1104	-1024	-768	-1	-1	-1	-1	4	-1024	-768	-1	-1	-1	-1	4	24	0	0						Untertest1.avi	0	880	547	72	111	218	733	184	0	Content		-72	-111	18402211	1977538968
18419	09:08:59.255	00:00:18.418	1105	102,0918	803,4907	0,6717592	0,6236103	534,7622	3,570021	0	-125,7967	813,1025	0,518225	0,6347123	535,4058	3,565407	0	24	-12	808						Untertest1.avi	0	880	547	72	111	218	733	184	0	Content		-84	697	18418854	1977555611
18435	09:08:59.271	00:00:18.435	1106	314,2313	824,5612	0,6719227	0,6308725	535,1133	3,611293	0	56,03909	846,8182	0,5190611	0,6418985	535,9109	3,569386	0	24	185	836						Untertest1.avi	0	880	547	72	111	218	733	184	0	Content		113	725	18435478	1977572235
18452	09:08:59.288	00:00:18.452	1107	450,3921	845,0583	0,6729414	0,6382817	535,2298	3,578716	0	145,6207	883,6451	0,520522	0,649038	536,2643	3,600786	0	24	298	864						Untertest1.avi	0	880	547	72	111	218	733	184	0	Content		226	753	18452228	1977588985
18469	09:08:59.305	00:00:18.468	1108	455,6469	846,8571	0,6750723	0,6460025	535,2156	3,580106	0	54,05159	795,9161	0,5225267	0,6562581	536,6313	3,256703	0	24	255	821						Untertest1.avi	0	880	547	72	111	218	733	184	0	Content		183	710	18468977	1977605734
18486	09:08:59.322	00:00:18.485	1109	468,1433	855,735	0,6768475	0,6541532	535,6203	3,563621	0	115,5014	882,0302	0,5241956	0,6642041	536,6313	3,523363	0	24	292	869						Untertest1.avi	0	880	547	72	111	218	733	184	0	Content		220	758	18485599	1977622356
18502	09:08:59.338	00:00:18.502	1110	466,9789	844,1669	0,6780145	0,6628171	535,1818	3,555809	0	112,1445	864,4671	0,5254184	0,6724367	536,6313	3,491459	0	24	290	854						Untertest1.avi	0	880	547	72	111	218	733	184	0	Content		218	743	18502348	1977639105
18519	09:08:59.355	00:00:18.519	1111	477,216	841,8324	0,6789217	0,6717746	535,2019	3,558065	0	112,2371	868,5005	0,5263816	0,6811768	536,6313	3,48047	0	24	295	855						Untertest1.avi	0	880	547	72	111	218	733	184	0	Content		223	744	18519105	1977655862
18536	09:08:59.372	00:00:18.535	1112	483,1921	830,917	0,6795526	0,6810404	535,2672	3,539218	0	94,28453	856,8588	0,5270777	0,6904246	536,6313	3,499285	0	24	289	844						Untertest1.avi	0	880	547	72	111	218	733	184	0	Content		217	733	18535720	1977672477
18552	09:08:59.388	00:00:18.552	1113	506,3773	828,1593	0,6801533	0,6905458	534,8409	3,552009	0	87,55692	852,2873	0,5270216	0,6994321	536,6313	3,510949	0	24	297	840						Untertest1.avi	0	880	547	72	111	218	733	184	0	Content		225	729	18552468	1977689225
18569	09:08:59.405	00:00:18.569	1114	523,5656	849,2805	0,6807144	0,7002559	535,4484	3,545708	0	74,02238	858,3011	0,5275256	0,7094215	536,6313	3,480443	0	25	299	854						Untertest1.avi	0	880	547	72	111	260	803	133	0	Content		227	743	18569216	1977705973
18586	09:08:59.422	00:00:18.585	1115	500,1512	799,8695	0,6812528	0,7097948	535,2642	3,523024	0	80,3177	843,5012	0,5282232	0,71962	536,6313	3,440788	0	25	290	822						Untertest1.avi	0	880	547	72	111	260	803	133	0	Content		218	711	18585956	1977722713
18603	09:08:59.439	00:00:18.602	1116	551,6326	810,2877	0,6805204	0,7187299	529,5262	3,434361	0	89,47816	825,7987	0,5290173	0,7296262	536,0004	3,436211	0	25	321	818						Untertest1.avi	0	880	547	72	111	260	803	133	0	Content		249	707	18602589	1977739346
18619	09:08:59.455	00:00:18.619	1117	562,1448	806,4075	0,6815138	0,7284368	529,2983	3,451818	0	102,1291	837,3965	0,5313887	0,73993	540,5416	3,493415	0	25	332	822						Untertest1.avi	0	880	547	72	111	260	803	133	0	Content		260	711	18619338	1977756095
18636	09:08:59.472	00:00:18.635	1118	717,7971	916,4657	0,6816288	0,7392693	528,7013	3,431418	0	212,6633	911,4381	0,5329325	0,7504836	541,124	3,416835	0	25	465	914						Untertest1.avi	0	880	547	72	111	260	803	133	0	Content		393	803	18635963	1977772720
18653	09:08:59.489	00:00:18.652	1119	833,4899	968,119	0,6840417	0,750416	532,7148	3,428381	0	203,028	988,9689	0,5355259	0,7612985	541,9252	3,387262	0	25	518	979						Untertest1.avi	0	880	547	72	111	260	803	133	0	Content		446	868	18652583	1977789340
18669	09:08:59.505	00:00:18.669	1120	-1024	-768	-1	-1	-1	-1	4	197,3642	1010,298	0,5379015	0,7715699	540,1919	3,412441	0	25	197	1010						Untertest1.avi	0	880	547	72	111	260	803	133	0	Content		125	899	18669330	1977806087
18686	09:08:59.522	00:00:18.686	1121	980,176	967,5694	0,6892079	0,77282	534,7172	3,149293	0	185,2417	999,6158	0,5404256	0,7822916	540,1919	3,367492	0	25	583	984						Untertest1.avi	0	880	547	72	111	260	803	133	0	Content		511	873	18686081	1977822838
18703	09:08:59.539	00:00:18.702	1122	976,8901	940,9871	0,6915597	0,784265	534,6485	3,187218	0	192,0873	972,4246	0,5430923	0,7933543	540,1919	3,346058	0	26	584	957						Untertest1.avi	0	880	547	72	111	907	771	184	0	Content		512	846	18702700	1977839457
18719	09:08:59.555	00:00:18.719	1123	964,3084	973,3638	0,6872745	0,7955068	511,2589	3,076099	0	-1024	-768	-1	-1	-1	-1	4	26	964	973						Untertest1.avi	0	880	547	72	111	907	771	184	0	Content		892	862	18719324	1977856081
18736	09:08:59.572	00:00:18.736	1124	1012,718	893,0579	0,6962895	0,8074415	534,4836	3,191026	0	-1024	-768	-1	-1	-1	-1	4	26	1013	893						Untertest1.avi	0	880	547	72	111	907	771	184	0	Content		941	782	18736323	1977873080
18753	09:08:59.589	00:00:18.753	1125	1071,09	884,9053	0,6988474	0,8181678	534,4836	3,046894	0	-1024	-768	-1	-1	-1	-1	4	26	1071	885						Untertest1.avi	0	880	547	72	111	907	771	184	0	Content		999	774	18753073	1977889830
18770	09:08:59.606	00:00:18.769	1126	978,8073	882,2422	0,7012001	0,8297269	533,9361	3,156015	0	-1024	-768	-1	-1	-1	-1	4	26	979	882						Untertest1.avi	0	880	547	72	111	907	771	184	0	Content		907	771	18769566	1977906323
18787	09:08:59.623	00:00:18.786	1127	983,7558	861,5979	0,7047021	0,8411261	527,2555	3,243942	0	-1024	-768	-1	-1	-1	-1	4	26	984	862						Untertest1.avi	0	880	547	72	111	907	771	184	0	Content		912	751	18786682	1977923439
18803	09:08:59.639	00:00:18.802	1128	-1024	-768	-1	-1	-1	-1	4	-1024	-768	-1	-1	-1	-1	4	26	0	0						Untertest1.avi	0	880	547	72	111	907	771	184	0	Content		-72	-111	18802937	1977939694
18820	09:08:59.656	00:00:18.820	1129	1021,448	862,6818	0,7109528	0,8621798	519,2892	3,208107	0	138,075	823,0482	0,5640762	0,8740023	545,9421	3,500792	0	26	580	843						Untertest1.avi	0	880	547	72	111	907	771	184	0	Content		508	732	18820132	1977956889
18836	09:08:59.672	00:00:18.836	1130	-1024	-768	-1	-1	-1	-1	4	-1024	-768	-1	-1	-1	-1	4	26	0	0						Untertest1.avi	0	880	547	72	111	907	771	184	0	Content		-72	-111	18836431	1977973188
18854	09:08:59.690	00:00:18.853	1131	-1024	-768	-1	-1	-1	-1	4	-1024	-768	-1	-1	-1	-1	4	26	0	0						Untertest1.avi	0	880	547	72	111	907	771	184	0	Content		-72	-111	18853627	1977990384
18870	09:08:59.706	00:00:18.869	1132	1241,204	956,9426	0,7137057	0,8929463	519,2891	2,591553	0	-1024	-768	-1	-1	-1	-1	4	26	1241	957						Untertest1.avi	0	880	547	72	111	907	771	184	0	Content		1169	846	18869798	1978006555
18887	09:08:59.723	00:00:18.886	1133	1202,908	894,0261	0,722158	0,9028737	534,3291	3,142287	0	323,4127	825,9211	0,5799362	0,9203966	545,9421	3,153252	0	27	763	860						Untertest1.avi	0	880	547	72	111	681	667	133	0	Content		691	749	18886917	1978023674
18903	09:08:59.739	00:00:18.903	1134	-1024	-768	-1	-1	-1	-1	4	-1024	-768	-1	-1	-1	-1	4	27	0	0						Untertest1.avi	0	880	547	72	111	681	667	133	0	Content		-72	-111	18903296	1978040053
18920	09:08:59.756	00:00:18.920	1135	1167,871	783,7139	0,7314308	0,9229554	519,2891	2,879596	0	319,9981	784,9526	0,5882417	0,9428222	545,9421	3,231936	0	27	744	784						Untertest1.avi	0	880	547	72	111	681	667	133	0	Content		672	673	18920048	1978056805
18937	09:08:59.773	00:00:18.936	1136	-1024	-768	-1	-1	-1	-1	4	378,7296	750,3911	0,5927557	0,9553403	547,223	3,141466	0	27	379	750						Untertest1.avi	0	880	547	72	111	681	667	133	0	Content		307	639	18936667	1978073424
18954	09:08:59.790	00:00:18.953	1137	-1024	-768	-1	-1	-1	-1	4	458,7505	702,0393	0,5921452	0,9690971	527,4691	3,122289	0	27	459	702						Untertest1.avi	0	880	547	72	111	681	667	133	0	Content		387	591	18953666	1978090423
18970	09:08:59.806	00:00:18.970	1138	-1024	-768	-1	-1	-1	-1	4	427,5077	772,9089	0,5971091	0,9828902	531,9289	3,324633	0	27	428	773						Untertest1.avi	0	880	547	72	111	681	667	133	0	Content		356	662	18970165	1978106922
18987	09:08:59.823	00:00:18.987	1139	1215,328	677,4475	0,7456051	0,9744897	519,2891	3,009267	0	-1024	-768	-1	-1	-1	-1	4	27	1215	677						Untertest1.avi	0	880	547	72	111	681	667	133	0	Content		1143	566	18987040	1978123797
19004	09:08:59.840	00:00:19.003	1140	1295,194	783,1602	0,7474818	0,9881304	534,3291	2,559173	0	-1024	-768	-1	-1	-1	-1	4	27	1295	783						Untertest1.avi	0	880	547	72	111	681	667	133	0	Content		1223	672	19003661	1978140418
19020	09:08:59.856	00:00:19.020	1141	-1024	-768	-1	-1	-1	-1	4	-1024	-768	-1	-1	-1	-1	4		0	0						Untertest1.avi	0	880	547	72	111				0	Content		-72	-111	19020285	1978157042
19037	09:08:59.873	00:00:19.036	1142	-1024	-768	-1	-1	-1	-1	4	-1024	-768	-1	-1	-1	-1	4		0	0						Untertest1.avi	0	880	547	72	111				0	Content		-72	-111	19036907	1978173664
19054	09:08:59.890	00:00:19.053	1143	-1024	-768	-1	-1	-1	-1	4	-1024	-768	-1	-1	-1	-1	4		0	0						Untertest1.avi	0	880	547	72	111				0	Content		-72	-111	19053654	1978190411
19070	09:08:59.906	00:00:19.070	1144	-1024	-768	-1	-1	-1	-1	4	-1024	-768	-1	-1	-1	-1	4		0	0						Untertest1.avi	0	880	547	72	111				0	Content		-72	-111	19070280	1978207037
19087	09:08:59.923	00:00:19.086	1145	-1024	-768	-1	-1	-1	-1	4	-1024	-768	-1	-1	-1	-1	4		0	0						Untertest1.avi	0	880	547	72	111				0	Content		-72	-111	19086904	1978223661
19104	09:08:59.940	00:00:19.103	1146	-1024	-768	-1	-1	-1	-1	4	-1024	-768	-1	-1	-1	-1	4		0	0						Untertest1.avi	0	880	547	72	111				0	Content		-72	-111	19103652	1978240409
19120	09:08:59.956	00:00:19.120	1147	-1024	-768	-1	-1	-1	-1	4	-1024	-768	-1	-1	-1	-1	4		0	0						Untertest1.avi	0	880	547	72	111				0	Content		-72	-111	19120276	1978257033
19137	09:08:59.973	00:00:19.136	1148	-1024	-768	-1	-1	-1	-1	4	-1024	-768	-1	-1	-1	-1	4		0	0						Untertest1.avi	0	880	547	72	111				0	Content		-72	-111	19136898	1978273655
19154	09:08:59.990	00:00:19.153	1149	-1024	-768	-1	-1	-1	-1	4	-1024	-768	-1	-1	-1	-1	4		0	0						Untertest1.avi	0	880	547	72	111				0	Content		-72	-111	19153522	1978290279
19170	09:09:00.006	00:00:19.170	1150	-1024	-768	-1	-1	-1	-1	4	-1024	-768	-1	-1	-1	-1	4		0	0						Untertest1.avi	0	880	547	72	111				0	Content		-72	-111	19170271	1978307028
19187	09:09:00.023	00:00:19.186	1151	-1024	-768	-1	-1	-1	-1	4	-1024	-768	-1	-1	-1	-1	4		0	0						Untertest1.avi	0	880	547	72	111				0	Content		-72	-111	19186895	1978323652
19204	09:09:00.040	00:00:19.203	1152	-1024	-768	-1	-1	-1	-1	4	-1024	-768	-1	-1	-1	-1	4		0	0						Untertest1.avi	0	880	547	72	111				0	Content		-72	-111	19203516	1978340273
19220	09:09:00.056	00:00:19.220	1153	-1024	-768	-1	-1	-1	-1	4	-1024	-768	-1	-1	-1	-1	4		0	0						Untertest1.avi	0	880	547	72	111				0	Content		-72	-111	19220138	1978356895
19237	09:09:00.073	00:00:19.236	1154	-1024	-768	-1	-1	-1	-1	4	-1024	-768	-1	-1	-1	-1	4		0	0						Untertest1.avi	0	880	547	72	111				0	Content		-72	-111	19236888	1978373645
19254	09:09:00.090	00:00:19.253	1155	-1024	-768	-1	-1	-1	-1	4	-1024	-768	-1	-1	-1	-1	4		0	0						Untertest1.avi	0	880	547	72	111				0	Content		-72	-111	19253511	1978390268
19270	09:09:00.106	00:00:19.270	1156	-1024	-768	-1	-1	-1	-1	4	-1024	-768	-1	-1	-1	-1	4		0	0						Untertest1.avi	0	880	547	72	111				0	Content		-72	-111	19270133	1978406890
19287	09:09:00.123	00:00:19.286	1157	-1024	-768	-1	-1	-1	-1	4	-1024	-768	-1	-1	-1	-1	4		0	0						Untertest1.avi	0	880	547	72	111				0	Content		-72	-111	19286757	1978423514
19304	09:09:00.140	00:00:19.303	1158	-1024	-768	-1	-1	-1	-1	4	-1024	-768	-1	-1	-1	-1	4		0	0						Untertest1.avi	0	880	547	72	111				0	Content		-72	-111	19303505	1978440262
19318	09:09:00.154	00:00:19.318	1159	-1024	-768	-1	-1	-1	-1	4	-1024	-768	-1	-1	-1	-1	4		0	0						Untertest1.avi	0	880	547	72	111				0	Content		-72	-111	19318254	1978455011
19335	09:09:00.171	00:00:19.334	1160	-1024	-768	-1	-1	-1	-1	4	-1024	-768	-1	-1	-1	-1	4		0	0						Untertest1.avi	0	880	547	72	111				0	Content		-72	-111	19334876	1978471633
19352	09:09:00.188	00:00:19.351	1161	-1024	-768	-1	-1	-1	-1	4	-1024	-768	-1	-1	-1	-1	4		0	0						Untertest1.avi	0	880	547	72	111				0	Content		-72	-111	19351957	1978488714
19369	09:09:00.205	00:00:19.369	1162	-1024	-768	-1	-1	-1	-1	4	-1024	-768	-1	-1	-1	-1	4		0	0						Untertest1.avi	0	880	547	72	111				0	Content		-72	-111	19369318	1978506075
19387	09:09:00.223	00:00:19.386	1163	-1024	-768	-1	-1	-1	-1	4	-1024	-768	-1	-1	-1	-1	4		0	0						Untertest1.avi	0	880	547	72	111				0	Content		-72	-111	19386563	1978523320
19401	09:09:00.237	00:00:19.401	1164	-1024	-768	-1	-1	-1	-1	4	-1024	-768	-1	-1	-1	-1	4		0	0						Untertest1.avi	0	880	547	72	111				0	Content		-72	-111	19401491	1978538248
19418	09:09:00.254	00:00:19.418	1165	-1024	-768	-1	-1	-1	-1	4	-1024	-768	-1	-1	-1	-1	4		0	0						Untertest1.avi	0	880	547	72	111				0	Content		-72	-111	19418114	1978554871
19435	09:09:00.271	00:00:19.434	1166	-1024	-768	-1	-1	-1	-1	4	-1024	-768	-1	-1	-1	-1	4		0	0						Untertest1.avi	0	880	547	72	111				0	Content		-72	-111	19434862	1978571619
19451	09:09:00.287	00:00:19.451	1167	-1024	-768	-1	-1	-1	-1	4	-1024	-768	-1	-1	-1	-1	4		0	0						Untertest1.avi	0	880	547	72	111				0	Content		-72	-111	19451485	1978588242
19468	09:09:00.304	00:00:19.468	1168	-1024	-768	-1	-1	-1	-1	4	-1024	-768	-1	-1	-1	-1	4		0	0						Untertest1.avi	0	880	547	72	111				0	Content		-72	-111	19468105	1978604862
19485	09:09:00.321	00:00:19.484	1169	-1024	-768	-1	-1	-1	-1	4	-1024	-768	-1	-1	-1	-1	4		0	0						Untertest1.avi	0	880	547	72	111				0	Content		-72	-111	19484730	1978621487
19502	09:09:00.338	00:00:19.501	1170	-1024	-768	-1	-1	-1	-1	4	-1024	-768	-1	-1	-1	-1	4		0	0						Untertest1.avi	0	880	547	72	111				0	Content		-72	-111	19501930	1978638687
19519	09:09:00.355	00:00:19.519	1171	-1024	-768	-1	-1	-1	-1	4	-1024	-768	-1	-1	-1	-1	4		0	0						Untertest1.avi	0	880	547	72	111				0	Content		-72	-111	19519293	1978656050
19537	09:09:00.373	00:00:19.536	1172	-1024	-768	-1	-1	-1	-1	4	-1024	-768	-1	-1	-1	-1	4		0	0						Untertest1.avi	0	880	547	72	111				0	Content		-72	-111	19536539	1978673296
19551	09:09:00.387	00:00:19.551	1173	-1024	-768	-1	-1	-1	-1	4	-1024	-768	-1	-1	-1	-1	4		0	0						Untertest1.avi	0	880	547	72	111				0	Content		-72	-111	19551343	1978688100
19568	09:09:00.404	00:00:19.568	1174	-1024	-768	-1	-1	-1	-1	4	-1024	-768	-1	-1	-1	-1	4		0	0						Untertest1.avi	0	880	547	72	111				0	Content		-72	-111	19568079	1978704836
19587	09:09:00.423	00:00:19.586	1175	-1024	-768	-1	-1	-1	-1	4	-1024	-768	-1	-1	-1	-1	4		0	0						Untertest1.avi	0	880	547	72	111				0	Content		-72	-111	19586577	1978723334
19603	09:09:00.439	00:00:19.603	1176	-1024	-768	-1	-1	-1	-1	4	-1024	-768	-1	-1	-1	-1	4		0	0						Untertest1.avi	0	880	547	72	111				0	Content		-72	-111	19603211	1978739968
19620	09:09:00.456	00:00:19.619	1177	1462,224	957,6141	0,7853252	0,9162621	500,636	3,185192	2	1464,623	979,0449	0,7851859	0,9162543	502,3598	3,200037	2		0	0						Untertest1.avi	0	880	547	72	111				0	Content		-72	-111	19619960	1978756717
19636	09:09:00.472	00:00:19.636	1178	1413,391	952,6576	0,7829789	0,9042697	500,636	3,225638	3	1413,733	973,0839	0,7828367	0,9042668	502,3598	3,239764	1	28	1414	973						Untertest1.avi	0	880	547	72	111	1395	749	33	0	Content		1342	862	19636456	1978773213
19653	09:09:00.489	00:00:19.653	1179	1516,141	732,5826	0,7809646	0,88932	500,636	3,025941	3	1520,167	747,0896	0,7808208	0,8893172	502,3598	3,041723	1	28	1520	747						Untertest1.avi	0	880	547	72	111	1395	749	33	0	Content		1448	636	19653079	1978789836
19670	09:09:00.506	00:00:19.669	1180	-1024	-768	-1	-1	-1	-1	4	-1024	-768	-1	-1	-1	-1	4		0	0						Untertest1.avi	0	880	547	72	111				0	Content		-72	-111	19669577	1978806334
19687	09:09:00.523	00:00:19.686	1181	-1024	-768	-1	-1	-1	-1	4	-1024	-768	-1	-1	-1	-1	4		0	0						Untertest1.avi	0	880	547	72	111				0	Content		-72	-111	19686520	1978823277
19703	09:09:00.539	00:00:19.702	1182	-1024	-768	-1	-1	-1	-1	4	-1024	-768	-1	-1	-1	-1	4		0	0						Untertest1.avi	0	880	547	72	111				0	Content		-72	-111	19702816	1978839573
19720	09:09:00.556	00:00:19.719	1183	-1024	-768	-1	-1	-1	-1	4	-1024	-768	-1	-1	-1	-1	4		0	0						Untertest1.avi	0	880	547	72	111				0	Content		-72	-111	19719763	1978856520
19736	09:09:00.572	00:00:19.736	1184	-1024	-768	-1	-1	-1	-1	4	-1024	-768	-1	-1	-1	-1	4		0	0						Untertest1.avi	0	880	547	72	111				0	Content		-72	-111	19736193	1978872950
19753	09:09:00.589	00:00:19.752	1185	-1024	-768	-1	-1	-1	-1	4	-1024	-768	-1	-1	-1	-1	4		0	0						Untertest1.avi	0	880	547	72	111				0	Content		-72	-111	19752940	1978889697
19770	09:09:00.606	00:00:19.769	1186	-1024	-768	-1	-1	-1	-1	4	-1024	-768	-1	-1	-1	-1	4		0	0						Untertest1.avi	0	880	547	72	111				0	Content		-72	-111	19769571	1978906328
19786	09:09:00.622	00:00:19.786	1187	-1024	-768	-1	-1	-1	-1	4	-1024	-768	-1	-1	-1	-1	4		0	0						Untertest1.avi	0	880	547	72	111				0	Content		-72	-111	19786183	1978922940
19803	09:09:00.639	00:00:19.802	1188	-1024	-768	-1	-1	-1	-1	4	-1024	-768	-1	-1	-1	-1	4		0	0						Untertest1.avi	0	880	547	72	111				0	Content		-72	-111	19802931	1978939688
19820	09:09:00.656	00:00:19.819	1189	-1024	-768	-1	-1	-1	-1	4	-1024	-768	-1	-1	-1	-1	4		0	0						Untertest1.avi	0	880	547	72	111				0	Content		-72	-111	19819554	1978956311
19836	09:09:00.672	00:00:19.836	1190	-1024	-768	-1	-1	-1	-1	4	-1024	-768	-1	-1	-1	-1	4		0	0						Untertest1.avi	0	880	547	72	111				0	Content		-72	-111	19836177	1978972934
19853	09:09:00.689	00:00:19.852	1191	-1024	-768	-1	-1	-1	-1	4	-1024	-768	-1	-1	-1	-1	4		0	0						Untertest1.avi	0	880	547	72	111				0	Content		-72	-111	19852803	1978989560
19870	09:09:00.706	00:00:19.869	1192	-1024	-768	-1	-1	-1	-1	4	-1024	-768	-1	-1	-1	-1	4		0	0						Untertest1.avi	0	880	547	72	111				0	Content		-72	-111	19869550	1979006307
19886	09:09:00.722	00:00:19.885	1193	-1024	-768	-1	-1	-1	-1	4	-1024	-768	-1	-1	-1	-1	4		0	0						Untertest1.avi	0	880	547	72	111				0	Content		-72	-111	19885799	1979022556
19903	09:09:00.739	00:00:19.902	1194	-1024	-768	-1	-1	-1	-1	4	-1024	-768	-1	-1	-1	-1	4		0	0						Untertest1.avi	0	880	547	72	111				0	Content		-72	-111	19902992	1979039749
19920	09:09:00.756	00:00:19.919	1195	-1024	-768	-1	-1	-1	-1	4	-1024	-768	-1	-1	-1	-1	4		0	0						Untertest1.avi	0	880	547	72	111				0	Content		-72	-111	19919671	1979056428
19936	09:09:00.772	00:00:19.936	1196	-1024	-768	-1	-1	-1	-1	4	-1024	-768	-1	-1	-1	-1	4		0	0						Untertest1.avi	0	880	547	72	111				0	Content		-72	-111	19936293	1979073050
19952	09:09:00.788	00:00:19.952	1197	-1024	-768	-1	-1	-1	-1	4	-1024	-768	-1	-1	-1	-1	4		0	0						Untertest1.avi	0	880	547	72	111				0	Content		-72	-111	19952416	1979089173
19968	09:09:00.804	00:00:19.967	1198	-1024	-768	-1	-1	-1	-1	4	-1024	-768	-1	-1	-1	-1	4		0	0						Untertest1.avi	0	880	547	72	111				0	Content		-72	-111	19967789	1979104546
19984	09:09:00.820	00:00:19.984	1199	-1024	-768	-1	-1	-1	-1	4	-1024	-768	-1	-1	-1	-1	4		0	0						Untertest1.avi	0	880	547	72	111				0	Content		-72	-111	19984412	1979121169
20001	09:09:00.837	00:00:20.001	1200	-1024	-768	-1	-1	-1	-1	4	-1024	-768	-1	-1	-1	-1	4		0	0						Untertest1.avi	0	880	547	72	111				0	Content		-72	-111	20001480	1979138237
20019	09:09:00.855	00:00:20.018	1201	-1024	-768	-1	-1	-1	-1	4	-1024	-768	-1	-1	-1	-1	4		0	0						Untertest1.avi	0	880	547	72	111				0	Content		-72	-111	20018853	1979155610
20036	09:09:00.872	00:00:20.036	1202	-1024	-768	-1	-1	-1	-1	4	-1024	-768	-1	-1	-1	-1	4		0	0						Untertest1.avi	0	880	547	72	111				0	Content		-72	-111	20036099	1979172856
20051	09:09:00.887	00:00:20.051	1203	-1024	-768	-1	-1	-1	-1	4	-1024	-768	-1	-1	-1	-1	4		0	0						Untertest1.avi	0	880	547	72	111				0	Content		-72	-111	20051027	1979187784
20068	09:09:00.904	00:00:20.067	1204	-1024	-768	-1	-1	-1	-1	4	-1024	-768	-1	-1	-1	-1	4		0	0						Untertest1.avi	0	880	547	72	111				0	Content		-72	-111	20067652	1979204409
20084	09:09:00.920	00:00:20.084	1205	-1024	-768	-1	-1	-1	-1	4	-1024	-768	-1	-1	-1	-1	4		0	0						Untertest1.avi	0	880	547	72	111				0	Content		-72	-111	20084400	1979221157
20101	09:09:00.937	00:00:20.101	1206	-1024	-768	-1	-1	-1	-1	4	-1024	-768	-1	-1	-1	-1	4		0	0						Untertest1.avi	0	880	547	72	111				0	Content		-72	-111	20101023	1979237780
20118	09:09:00.954	00:00:20.117	1207	-1024	-768	-1	-1	-1	-1	4	-1024	-768	-1	-1	-1	-1	4		0	0						Untertest1.avi	0	880	547	72	111				0	Content		-72	-111	20117642	1979254399
20134	09:09:00.970	00:00:20.134	1208	-1024	-768	-1	-1	-1	-1	4	-1024	-768	-1	-1	-1	-1	4		0	0						Untertest1.avi	0	880	547	72	111				0	Content		-72	-111	20134267	1979271024
20151	09:09:00.987	00:00:20.151	1209	-1024	-768	-1	-1	-1	-1	4	-1024	-768	-1	-1	-1	-1	4		0	0						Untertest1.avi	0	880	547	72	111				0	Content		-72	-111	20151461	1979288218
20169	09:09:01.005	00:00:20.168	1210	-1024	-768	-1	-1	-1	-1	4	-1024	-768	-1	-1	-1	-1	4		0	0						Untertest1.avi	0	880	547	72	111				0	Content		-72	-111	20168832	1979305589
20186	09:09:01.022	00:00:20.186	1211	-1024	-768	-1	-1	-1	-1	4	-1024	-768	-1	-1	-1	-1	4		0	0						Untertest1.avi	0	880	547	72	111				0	Content		-72	-111	20186077	1979322834
20201	09:09:01.037	00:00:20.200	1212	-1024	-768	-1	-1	-1	-1	4	-1024	-768	-1	-1	-1	-1	4		0	0						Untertest1.avi	0	880	547	72	111				0	Content		-72	-111	20200878	1979337635
20218	09:09:01.054	00:00:20.217	1213	-1024	-768	-1	-1	-1	-1	4	-1024	-768	-1	-1	-1	-1	4		0	0						Untertest1.avi	0	880	547	72	111				0	Content		-72	-111	20217627	1979354384
20234	09:09:01.070	00:00:20.234	1214	-1024	-768	-1	-1	-1	-1	4	-1024	-768	-1	-1	-1	-1	4		0	0						Untertest1.avi	0	880	547	72	111				0	Content		-72	-111	20234248	1979371005
20251	09:09:01.087	00:00:20.250	1215	-1024	-768	-1	-1	-1	-1	4	-1024	-768	-1	-1	-1	-1	4		0	0						Untertest1.avi	0	880	547	72	111				0	Content		-72	-111	20250872	1979387629
20267	09:09:01.103	00:00:20.267	1216	-1024	-768	-1	-1	-1	-1	4	-1024	-768	-1	-1	-1	-1	4		0	0						Untertest1.avi	0	880	547	72	111				0	Content		-72	-111	20267494	1979404251
20284	09:09:01.120	00:00:20.284	1217	-1024	-768	-1	-1	-1	-1	4	-1024	-768	-1	-1	-1	-1	4		0	0						Untertest1.avi	0	880	547	72	111				0	Content		-72	-111	20284121	1979420878
20301	09:09:01.137	00:00:20.301	1218	-1024	-768	-1	-1	-1	-1	4	-1024	-768	-1	-1	-1	-1	4		0	0						Untertest1.avi	0	880	547	72	111				0	Content		-72	-111	20301310	1979438067
20319	09:09:01.155	00:00:20.318	1219	-1024	-768	-1	-1	-1	-1	4	-1024	-768	-1	-1	-1	-1	4		0	0						Untertest1.avi	0	880	547	72	111				0	Content		-72	-111	20318684	1979455441
20336	09:09:01.172	00:00:20.335	1220	-1024	-768	-1	-1	-1	-1	4	-1024	-768	-1	-1	-1	-1	4		0	0						Untertest1.avi	0	880	547	72	111				0	Content		-72	-111	20335931	1979472688
20351	09:09:01.187	00:00:20.350	1221	-1024	-768	-1	-1	-1	-1	4	-1024	-768	-1	-1	-1	-1	4		0	0						Untertest1.avi	0	880	547	72	111				0	Content		-72	-111	20350858	1979487615
20367	09:09:01.203	00:00:20.367	1222	-1024	-768	-1	-1	-1	-1	4	-1024	-768	-1	-1	-1	-1	4		0	0						Untertest1.avi	0	880	547	72	111				0	Content		-72	-111	20367480	1979504237
20384	09:09:01.220	00:00:20.384	1223	-1024	-768	-1	-1	-1	-1	4	-1024	-768	-1	-1	-1	-1	4		0	0						Untertest1.avi	0	880	547	72	111				0	Content		-72	-111	20384226	1979520983
20401	09:09:01.237	00:00:20.400	1224	-1024	-768	-1	-1	-1	-1	4	-1024	-768	-1	-1	-1	-1	4		0	0						Untertest1.avi	0	880	547	72	111				0	Content		-72	-111	20400734	1979537491
20417	09:09:01.253	00:00:20.417	1225	-1024	-768	-1	-1	-1	-1	4	-1024	-768	-1	-1	-1	-1	4		0	0						Untertest1.avi	0	880	547	72	111				0	Content		-72	-111	20417468	1979554225
20434	09:09:01.270	00:00:20.434	1226	-1024	-768	-1	-1	-1	-1	4	-1024	-768	-1	-1	-1	-1	4		0	0						Untertest1.avi	0	880	547	72	111				0	Content		-72	-111	20434090	1979570847
20451	09:09:01.287	00:00:20.451	1227	-1024	-768	-1	-1	-1	-1	4	-1024	-768	-1	-1	-1	-1	4		0	0						Untertest1.avi	0	880	547	72	111				0	Content		-72	-111	20451158	1979587915
20469	09:09:01.305	00:00:20.468	1228	-1024	-768	-1	-1	-1	-1	4	-1024	-768	-1	-1	-1	-1	4		0	0						Untertest1.avi	0	880	547	72	111				0	Content		-72	-111	20468531	1979605288
20486	09:09:01.322	00:00:20.485	1229	-1024	-768	-1	-1	-1	-1	4	-1024	-768	-1	-1	-1	-1	4		0	0						Untertest1.avi	0	880	547	72	111				0	Content		-72	-111	20485905	1979622662
20501	09:09:01.337	00:00:20.500	1230	-1024	-768	-1	-1	-1	-1	4	-1024	-768	-1	-1	-1	-1	4		0	0						Untertest1.avi	0	880	547	72	111				0	Content		-72	-111	20500718	1979637475
20517	09:09:01.353	00:00:20.517	1231	-1024	-768	-1	-1	-1	-1	4	-1024	-768	-1	-1	-1	-1	4		0	0						Untertest1.avi	0	880	547	72	111				0	Content		-72	-111	20517332	1979654089
20534	09:09:01.370	00:00:20.534	1232	-1024	-768	-1	-1	-1	-1	4	-1024	-768	-1	-1	-1	-1	4		0	0						Untertest1.avi	0	880	547	72	111				0	Content		-72	-111	20534078	1979670835
20551	09:09:01.387	00:00:20.550	1233	-1024	-768	-1	-1	-1	-1	4	-1024	-768	-1	-1	-1	-1	4		0	0						Untertest1.avi	0	880	547	72	111				0	Content		-72	-111	20550711	1979687468
20567	09:09:01.403	00:00:20.567	1234	-1024	-768	-1	-1	-1	-1	4	-1024	-768	-1	-1	-1	-1	4		0	0						Untertest1.avi	0	880	547	72	111				0	Content		-72	-111	20567323	1979704080
20584	09:09:01.420	00:00:20.583	1235	-1024	-768	-1	-1	-1	-1	4	-1024	-768	-1	-1	-1	-1	4		0	0						Untertest1.avi	0	880	547	72	111				0	Content		-72	-111	20583947	1979720704
20601	09:09:01.437	00:00:20.601	1236	-1024	-768	-1	-1	-1	-1	4	-1024	-768	-1	-1	-1	-1	4		0	0						Untertest1.avi	0	880	547	72	111				0	Content		-72	-111	20601141	1979737898
20619	09:09:01.455	00:00:20.618	1237	-1024	-768	-1	-1	-1	-1	4	-1024	-768	-1	-1	-1	-1	4		0	0						Untertest1.avi	0	880	547	72	111				0	Content		-72	-111	20618513	1979755270
20636	09:09:01.472	00:00:20.635	1238	-1024	-768	-1	-1	-1	-1	4	-1024	-768	-1	-1	-1	-1	4		0	0						Untertest1.avi	0	880	547	72	111				0	Content		-72	-111	20635761	1979772518
20651	09:09:01.487	00:00:20.650	1239	-1024	-768	-1	-1	-1	-1	4	-1024	-768	-1	-1	-1	-1	4		0	0						Untertest1.avi	0	880	547	72	111				0	Content		-72	-111	20650564	1979787321
20667	09:09:01.503	00:00:20.667	1240	-1024	-768	-1	-1	-1	-1	4	-1024	-768	-1	-1	-1	-1	4		0	0						Untertest1.avi	0	880	547	72	111				0	Content		-72	-111	20667186	1979803943
20684	09:09:01.520	00:00:20.683	1241	-1024	-768	-1	-1	-1	-1	4	-1024	-768	-1	-1	-1	-1	4		0	0						Untertest1.avi	0	880	547	72	111				0	Content		-72	-111	20683935	1979820692
20701	09:09:01.537	00:00:20.700	1242	-1024	-768	-1	-1	-1	-1	4	-1024	-768	-1	-1	-1	-1	4		0	0						Untertest1.avi	0	880	547	72	111				0	Content		-72	-111	20700555	1979837312
20717	09:09:01.553	00:00:20.717	1243	-1024	-768	-1	-1	-1	-1	4	-1024	-768	-1	-1	-1	-1	4		0	0						Untertest1.avi	0	880	547	72	111				0	Content		-72	-111	20717178	1979853935
20734	09:09:01.570	00:00:20.733	1244	-1024	-768	-1	-1	-1	-1	4	-1024	-768	-1	-1	-1	-1	4		0	0						Untertest1.avi	0	880	547	72	111				0	Content		-72	-111	20733802	1979870559
20751	09:09:01.587	00:00:20.750	1245	-1024	-768	-1	-1	-1	-1	4	-1024	-768	-1	-1	-1	-1	4		0	0						Untertest1.avi	0	880	547	72	111				0	Content		-72	-111	20750996	1979887753
20768	09:09:01.604	00:00:20.768	1246	-1024	-768	-1	-1	-1	-1	4	-1024	-768	-1	-1	-1	-1	4		0	0						Untertest1.avi	0	880	547	72	111				0	Content		-72	-111	20768367	1979905124
20786	09:09:01.622	00:00:20.785	1247	-1024	-768	-1	-1	-1	-1	4	-1024	-768	-1	-1	-1	-1	4		0	0						Untertest1.avi	0	880	547	72	111				0	Content		-72	-111	20785631	1979922388
20800	09:09:01.636	00:00:20.800	1248	-1024	-768	-1	-1	-1	-1	4	-1024	-768	-1	-1	-1	-1	4		0	0						Untertest1.avi	0	880	547	72	111				0	Content		-72	-111	20800418	1979937175
20817	09:09:01.653	00:00:20.817	1249	-1024	-768	-1	-1	-1	-1	4	-1024	-768	-1	-1	-1	-1	4		0	0						Untertest1.avi	0	880	547	72	111				0	Content		-72	-111	20817168	1979953925
20834	09:09:01.670	00:00:20.833	1250	-1024	-768	-1	-1	-1	-1	4	-1024	-768	-1	-1	-1	-1	4		0	0						Untertest1.avi	0	880	547	72	111				0	Content		-72	-111	20833788	1979970545
20851	09:09:01.687	00:00:20.850	1251	-1024	-768	-1	-1	-1	-1	4	-1024	-768	-1	-1	-1	-1	4		0	0						Untertest1.avi	0	880	547	72	111				0	Content		-72	-111	20850535	1979987292
20867	09:09:01.703	00:00:20.867	1252	-1024	-768	-1	-1	-1	-1	4	-1024	-768	-1	-1	-1	-1	4		0	0						Untertest1.avi	0	880	547	72	111				0	Content		-72	-111	20867035	1980003792
20884	09:09:01.720	00:00:20.883	1253	-1024	-768	-1	-1	-1	-1	4	-1024	-768	-1	-1	-1	-1	4		0	0						Untertest1.avi	0	880	547	72	111				0	Content		-72	-111	20883669	1980020426
20901	09:09:01.737	00:00:20.900	1254	-1024	-768	-1	-1	-1	-1	4	-1024	-768	-1	-1	-1	-1	4		0	0						Untertest1.avi	0	880	547	72	111				0	Content		-72	-111	20900852	1980037609
20918	09:09:01.754	00:00:20.918	1255	-1024	-768	-1	-1	-1	-1	4	-1024	-768	-1	-1	-1	-1	4		0	0						Untertest1.avi	0	880	547	72	111				0	Content		-72	-111	20918226	1980054983
20935	09:09:01.771	00:00:20.935	1256	-1024	-768	-1	-1	-1	-1	4	-1024	-768	-1	-1	-1	-1	4		0	0						Untertest1.avi	0	880	547	72	111				0	Content		-72	-111	20935471	1980072228
20950	09:09:01.786	00:00:20.950	1257	-1024	-768	-1	-1	-1	-1	4	-1024	-768	-1	-1	-1	-1	4		0	0						Untertest1.avi	0	880	547	72	111				0	Content		-72	-111	20950400	1980087157
20967	09:09:01.803	00:00:20.967	1258	-1024	-768	-1	-1	-1	-1	4	-1024	-768	-1	-1	-1	-1	4		0	0						Untertest1.avi	0	880	547	72	111				0	Content		-72	-111	20967020	1980103777
20984	09:09:01.820	00:00:20.983	1259	-1024	-768	-1	-1	-1	-1	4	-1024	-768	-1	-1	-1	-1	4		0	0						Untertest1.avi	0	880	547	72	111				0	Content		-72	-111	20983766	1980120523
21000	09:09:01.836	00:00:21.000	1260	-1024	-768	-1	-1	-1	-1	4	-1024	-768	-1	-1	-1	-1	4		0	0						Untertest1.avi	0	880	547	72	111				0	Content		-72	-111	21000390	1980137147
21017	09:09:01.853	00:00:21.017	1261	-1024	-768	-1	-1	-1	-1	4	-1024	-768	-1	-1	-1	-1	4		0	0						Untertest1.avi	0	880	547	72	111				0	Content		-72	-111	21017011	1980153768
21034	09:09:01.870	00:00:21.033	1262	-1024	-768	-1	-1	-1	-1	4	-1024	-768	-1	-1	-1	-1	4		0	0						Untertest1.avi	0	880	547	72	111				0	Content		-72	-111	21033644	1980170401
21051	09:09:01.887	00:00:21.050	1263	-1024	-768	-1	-1	-1	-1	4	-1024	-768	-1	-1	-1	-1	4		0	0						Untertest1.avi	0	880	547	72	111				0	Content		-72	-111	21050828	1980187585
21068	09:09:01.904	00:00:21.068	1264	-1024	-768	-1	-1	-1	-1	4	-1024	-768	-1	-1	-1	-1	4		0	0						Untertest1.avi	0	880	547	72	111				0	Content		-72	-111	21068074	1980204831
21085	09:09:01.921	00:00:21.085	1265	-1024	-768	-1	-1	-1	-1	4	-1024	-768	-1	-1	-1	-1	4		0	0						Untertest1.avi	0	880	547	72	111				0	Content		-72	-111	21085447	1980222204
21100	09:09:01.936	00:00:21.100	1266	-1024	-768	-1	-1	-1	-1	4	-1024	-768	-1	-1	-1	-1	4		0	0						Untertest1.avi	0	880	547	72	111				0	Content		-72	-111	21100249	1980237006
21117	09:09:01.953	00:00:21.116	1267	-1024	-768	-1	-1	-1	-1	4	-1024	-768	-1	-1	-1	-1	4		0	0						Untertest1.avi	0	880	547	72	111				0	Content		-72	-111	21116872	1980253629
21134	09:09:01.970	00:00:21.133	1268	-1024	-768	-1	-1	-1	-1	4	-1024	-768	-1	-1	-1	-1	4		0	0						Untertest1.avi	0	880	547	72	111				0	Content		-72	-111	21133626	1980270383
21150	09:09:01.986	00:00:21.150	1269	-1024	-768	-1	-1	-1	-1	4	-1024	-768	-1	-1	-1	-1	4		0	0						Untertest1.avi	0	880	547	72	111				0	Content		-72	-111	21150241	1980286998
21167	09:09:02.003	00:00:21.166	1270	-1024	-768	-1	-1	-1	-1	4	-1024	-768	-1	-1	-1	-1	4		0	0						Untertest1.avi	0	880	547	72	111				0	Content		-72	-111	21166864	1980303621
21183	09:09:02.019	00:00:21.183	1271	-1024	-768	-1	-1	-1	-1	4	-1024	-768	-1	-1	-1	-1	4		0	0						Untertest1.avi	0	880	547	72	111				0	Content		-72	-111	21183488	1980320245
21201	09:09:02.037	00:00:21.200	1272	-1024	-768	-1	-1	-1	-1	4	-1024	-768	-1	-1	-1	-1	4		0	0						Untertest1.avi	0	880	547	72	111				0	Content		-72	-111	21200680	1980337437
21218	09:09:02.054	00:00:21.218	1273	-1024	-768	-1	-1	-1	-1	4	-1024	-768	-1	-1	-1	-1	4		0	0						Untertest1.avi	0	880	547	72	111				0	Content		-72	-111	21218050	1980354807
21235	09:09:02.071	00:00:21.235	1274	-1024	-768	-1	-1	-1	-1	4	-1024	-768	-1	-1	-1	-1	4		0	0						Untertest1.avi	0	880	547	72	111				0	Content		-72	-111	21235299	1980372056
21250	09:09:02.086	00:00:21.250	1275	-1024	-768	-1	-1	-1	-1	4	-1024	-768	-1	-1	-1	-1	4		0	0						Untertest1.avi	0	880	547	72	111				0	Content		-72	-111	21250099	1980386856
21267	09:09:02.103	00:00:21.266	1276	-1024	-768	-1	-1	-1	-1	4	-1024	-768	-1	-1	-1	-1	4		0	0						Untertest1.avi	0	880	547	72	111				0	Content		-72	-111	21266847	1980403604
21283	09:09:02.119	00:00:21.283	1277	-1024	-768	-1	-1	-1	-1	4	-1024	-768	-1	-1	-1	-1	4		0	0						Untertest1.avi	0	880	547	72	111				0	Content		-72	-111	21283469	1980420226
21300	09:09:02.136	00:00:21.300	1278	-1024	-768	-1	-1	-1	-1	4	-1024	-768	-1	-1	-1	-1	4		0	0						Untertest1.avi	0	880	547	72	111				0	Content		-72	-111	21300091	1980436848
21317	09:09:02.153	00:00:21.316	1279	-1024	-768	-1	-1	-1	-1	4	-1024	-768	-1	-1	-1	-1	4		0	0						Untertest1.avi	0	880	547	72	111				0	Content		-72	-111	21316716	1980453473
21333	09:09:02.169	00:00:21.333	1280	-1024	-768	-1	-1	-1	-1	4	-1024	-768	-1	-1	-1	-1	4		0	0						Untertest1.avi	0	880	547	72	111				0	Content		-72	-111	21333335	1980470092
21351	09:09:02.187	00:00:21.350	1281	-1024	-768	-1	-1	-1	-1	4	-1024	-768	-1	-1	-1	-1	4		0	0						Untertest1.avi	0	880	547	72	111				0	Content		-72	-111	21350532	1980487289
21368	09:09:02.204	00:00:21.367	1282	-1024	-768	-1	-1	-1	-1	4	-1024	-768	-1	-1	-1	-1	4		0	0						Untertest1.avi	0	880	547	72	111				0	Content		-72	-111	21367906	1980504663
21385	09:09:02.221	00:00:21.385	1283	-1024	-768	-1	-1	-1	-1	4	-1024	-768	-1	-1	-1	-1	4		0	0						Untertest1.avi	0	880	547	72	111				0	Content		-72	-111	21385151	1980521908
21400	09:09:02.236	00:00:21.400	1284	-1024	-768	-1	-1	-1	-1	4	-1024	-768	-1	-1	-1	-1	4		0	0						Untertest1.avi	0	880	547	72	111				0	Content		-72	-111	21400074	1980536831
21417	09:09:02.253	00:00:21.416	1285	-1024	-768	-1	-1	-1	-1	4	-1024	-768	-1	-1	-1	-1	4		0	0						Untertest1.avi	0	880	547	72	111				0	Content		-72	-111	21416696	1980553453
21433	09:09:02.269	00:00:21.433	1286	-1024	-768	-1	-1	-1	-1	4	-1024	-768	-1	-1	-1	-1	4		0	0						Untertest1.avi	0	880	547	72	111				0	Content		-72	-111	21433444	1980570201
21450	09:09:02.286	00:00:21.450	1287	-1024	-768	-1	-1	-1	-1	4	-1024	-768	-1	-1	-1	-1	4		0	0						Untertest1.avi	0	880	547	72	111				0	Content		-72	-111	21450066	1980586823
21467	09:09:02.303	00:00:21.466	1288	-1024	-768	-1	-1	-1	-1	4	-1024	-768	-1	-1	-1	-1	4		0	0						Untertest1.avi	0	880	547	72	111				0	Content		-72	-111	21466687	1980603444
21483	09:09:02.319	00:00:21.483	1289	-1024	-768	-1	-1	-1	-1	4	-1024	-768	-1	-1	-1	-1	4		0	0						Untertest1.avi	0	880	547	72	111				0	Content		-72	-111	21483313	1980620070
21500	09:09:02.336	00:00:21.500	1290	-1024	-768	-1	-1	-1	-1	4	-1024	-768	-1	-1	-1	-1	4		0	0						Untertest1.avi	0	880	547	72	111				0	Content		-72	-111	21500381	1980637138
21518	09:09:02.354	00:00:21.517	1291	-1024	-768	-1	-1	-1	-1	4	-1024	-768	-1	-1	-1	-1	4		0	0						Untertest1.avi	0	880	547	72	111				0	Content		-72	-111	21517752	1980654509
21535	09:09:02.371	00:00:21.534	1292	-1024	-768	-1	-1	-1	-1	4	-1024	-768	-1	-1	-1	-1	4		0	0						Untertest1.avi	0	880	547	72	111				0	Content		-72	-111	21534999	1980671756
21550	09:09:02.386	00:00:21.549	1293	-1024	-768	-1	-1	-1	-1	4	-1024	-768	-1	-1	-1	-1	4		0	0						Untertest1.avi	0	880	547	72	111				0	Content		-72	-111	21549925	1980686682
21567	09:09:02.403	00:00:21.566	1294	-1024	-768	-1	-1	-1	-1	4	-1024	-768	-1	-1	-1	-1	4		0	0						Untertest1.avi	0	880	547	72	111				0	Content		-72	-111	21566549	1980703306
21583	09:09:02.419	00:00:21.583	1295	-1024	-768	-1	-1	-1	-1	4	-1024	-768	-1	-1	-1	-1	4		0	0						Untertest1.avi	0	880	547	72	111				0	Content		-72	-111	21583295	1980720052
21600	09:09:02.436	00:00:21.599	1296	-1024	-768	-1	-1	-1	-1	4	-1024	-768	-1	-1	-1	-1	4		0	0						Untertest1.avi	0	880	547	72	111				0	Content		-72	-111	21599919	1980736676
21617	09:09:02.453	00:00:21.616	1297	-1024	-768	-1	-1	-1	-1	4	-1024	-768	-1	-1	-1	-1	4		0	0						Untertest1.avi	0	880	547	72	111				0	Content		-72	-111	21616541	1980753298
21633	09:09:02.469	00:00:21.633	1298	-1024	-768	-1	-1	-1	-1	4	-1024	-768	-1	-1	-1	-1	4		0	0						Untertest1.avi	0	880	547	72	111				0	Content		-72	-111	21633164	1980769921
21650	09:09:02.486	00:00:21.650	1299	-1024	-768	-1	-1	-1	-1	4	-1024	-768	-1	-1	-1	-1	4		0	0						Untertest1.avi	0	880	547	72	111				0	Content		-72	-111	21650358	1980787115
21668	09:09:02.504	00:00:21.667	1300	-1024	-768	-1	-1	-1	-1	4	-1024	-768	-1	-1	-1	-1	4		0	0						Untertest1.avi	0	880	547	72	111				0	Content		-72	-111	21667726	1980804483
21685	09:09:02.521	00:00:21.684	1301	-1024	-768	-1	-1	-1	-1	4	-1024	-768	-1	-1	-1	-1	4		0	0						Untertest1.avi	0	880	547	72	111				0	Content		-72	-111	21684950	1980821707
21701	09:09:02.537	00:00:21.700	1302	-1024	-768	-1	-1	-1	-1	4	-1024	-768	-1	-1	-1	-1	4		0	0						Untertest1.avi	0	880	547	72	111				0	Content		-72	-111	21700991	1980837748
21718	09:09:02.554	00:00:21.717	1303	-1024	-768	-1	-1	-1	-1	4	-1024	-768	-1	-1	-1	-1	4		0	0						Untertest1.avi	0	880	547	72	111				0	Content		-72	-111	21717658	1980854415
21734	09:09:02.570	00:00:21.734	1304	-1024	-768	-1	-1	-1	-1	4	-1024	-768	-1	-1	-1	-1	4		0	0						Untertest1.avi	0	880	547	72	111				0	Content		-72	-111	21734325	1980871082
21751	09:09:02.587	00:00:21.750	1305	-1024	-768	-1	-1	-1	-1	4	-1024	-768	-1	-1	-1	-1	4		0	0						Untertest1.avi	0	880	547	72	111				0	Content		-72	-111	21750573	1980887330
21767	09:09:02.603	00:00:21.767	1306	-1024	-768	-1	-1	-1	-1	4	-1024	-768	-1	-1	-1	-1	4		0	0						Untertest1.avi	0	880	547	72	111				0	Content		-72	-111	21767240	1980903997
21784	09:09:02.620	00:00:21.783	1307	-1024	-768	-1	-1	-1	-1	4	-1024	-768	-1	-1	-1	-1	4		0	0						Untertest1.avi	0	880	547	72	111				0	Content		-72	-111	21783907	1980920664
21800	09:09:02.636	00:00:21.799	1308	-1024	-768	-1	-1	-1	-1	4	-1024	-768	-1	-1	-1	-1	4		0	0						Untertest1.avi	0	880	547	72	111				0	Content		-72	-111	21799692	1980936449
21816	09:09:02.652	00:00:21.816	1309	-1024	-768	-1	-1	-1	-1	4	-1024	-768	-1	-1	-1	-1	4		0	0						Untertest1.avi	0	880	547	72	111				0	Content		-72	-111	21816495	1980953252
21833	09:09:02.669	00:00:21.833	1310	-1024	-768	-1	-1	-1	-1	4	-1024	-768	-1	-1	-1	-1	4		0	0						Untertest1.avi	0	880	547	72	111				0	Content		-72	-111	21833099	1980969856
21850	09:09:02.686	00:00:21.849	1311	-1024	-768	-1	-1	-1	-1	4	-1024	-768	-1	-1	-1	-1	4		0	0						Untertest1.avi	0	880	547	72	111				0	Content		-72	-111	21849766	1980986523
21866	09:09:02.702	00:00:21.866	1312	-1024	-768	-1	-1	-1	-1	4	-1024	-768	-1	-1	-1	-1	4		0	0						Untertest1.avi	0	880	547	72	111				0	Content		-72	-111	21866433	1981003190
21883	09:09:02.719	00:00:21.883	1313	-1024	-768	-1	-1	-1	-1	4	-1024	-768	-1	-1	-1	-1	4		0	0						Untertest1.avi	0	880	547	72	111				0	Content		-72	-111	21883225	1981019982
21900	09:09:02.736	00:00:21.899	1314	-1024	-768	-1	-1	-1	-1	4	-1024	-768	-1	-1	-1	-1	4		0	0						Untertest1.avi	0	880	547	72	111				0	Content		-72	-111	21899892	1981036649
21917	09:09:02.753	00:00:21.916	1315	-1024	-768	-1	-1	-1	-1	4	-1024	-768	-1	-1	-1	-1	4		0	0						Untertest1.avi	0	880	547	72	111				0	Content		-72	-111	21916559	1981053316
21934	09:09:02.770	00:00:21.933	1316	-1024	-768	-1	-1	-1	-1	4	-1024	-768	-1	-1	-1	-1	4		0	0						Untertest1.avi	0	880	547	72	111				0	Content		-72	-111	21933682	1981070439
21950	09:09:02.786	00:00:21.950	1317	-1024	-768	-1	-1	-1	-1	4	-1024	-768	-1	-1	-1	-1	4		0	0						Untertest1.avi	0	880	547	72	111				0	Content		-72	-111	21950349	1981087106
21967	09:09:02.803	00:00:21.967	1318	-1024	-768	-1	-1	-1	-1	4	-1024	-768	-1	-1	-1	-1	4		0	0						Untertest1.avi	0	880	547	72	111				0	Content		-72	-111	21967374	1981104131
21984	09:09:02.820	00:00:21.984	1319	-1024	-768	-1	-1	-1	-1	4	-1024	-768	-1	-1	-1	-1	4		0	0						Untertest1.avi	0	880	547	72	111				0	Content		-72	-111	21984041	1981120798
22001	09:09:02.837	00:00:22.000	1320	-1024	-768	-1	-1	-1	-1	4	-1024	-768	-1	-1	-1	-1	4		0	0						Untertest1.avi	0	880	547	72	111				0	Content		-72	-111	22000708	1981137465
22017	09:09:02.853	00:00:22.016	1321	-1024	-768	-1	-1	-1	-1	4	-1024	-768	-1	-1	-1	-1	4		0	0						Untertest1.avi	0	880	547	72	111				0	Content		-72	-111	22016817	1981153574
22033	09:09:02.869	00:00:22.033	1322	-1024	-768	-1	-1	-1	-1	4	-1024	-768	-1	-1	-1	-1	4		0	0						Untertest1.avi	0	880	547	72	111				0	Content		-72	-111	22033484	1981170241
22050	09:09:02.886	00:00:22.049	1323	-1024	-768	-1	-1	-1	-1	4	-1024	-768	-1	-1	-1	-1	4		0	0						Untertest1.avi	0	880	547	72	111				0	Content		-72	-111	22049963	1981186720
22067	09:09:02.903	00:00:22.066	1324	-1024	-768	-1	-1	-1	-1	4	-1024	-768	-1	-1	-1	-1	4		0	0						Untertest1.avi	0	880	547	72	111				0	Content		-72	-111	22066630	1981203387
22083	09:09:02.919	00:00:22.083	1325	-1024	-768	-1	-1	-1	-1	4	-1024	-768	-1	-1	-1	-1	4		0	0						Untertest1.avi	0	880	547	72	111				0	Content		-72	-111	22083297	1981220054
22100	09:09:02.936	00:00:22.099	1326	-1024	-768	-1	-1	-1	-1	4	-1024	-768	-1	-1	-1	-1	4		0	0						Untertest1.avi	0	880	547	72	111				0	Content		-72	-111	22099545	1981236302
22116	09:09:02.952	00:00:22.116	1327	-1024	-768	-1	-1	-1	-1	4	-1024	-768	-1	-1	-1	-1	4		0	0						Untertest1.avi	0	880	547	72	111				0	Content		-72	-111	22116160	1981252917
22133	09:09:02.969	00:00:22.132	1328	-1024	-768	-1	-1	-1	-1	4	-1024	-768	-1	-1	-1	-1	4		0	0						Untertest1.avi	0	880	547	72	111				0	Content		-72	-111	22132827	1981269584
22149	09:09:02.985	00:00:22.149	1329	-1024	-768	-1	-1	-1	-1	4	-1024	-768	-1	-1	-1	-1	4		0	0						Untertest1.avi	0	880	547	72	111				0	Content		-72	-111	22149494	1981286251
22166	09:09:03.002	00:00:22.166	1330	-1024	-768	-1	-1	-1	-1	4	-1024	-768	-1	-1	-1	-1	4		0	0						Untertest1.avi	0	880	547	72	111				0	Content		-72	-111	22166161	1981302918
22183	09:09:03.019	00:00:22.182	1331	-1024	-768	-1	-1	-1	-1	4	-1024	-768	-1	-1	-1	-1	4		0	0						Untertest1.avi	0	880	547	72	111				0	Content		-72	-111	22182785	1981319542
22199	09:09:03.035	00:00:22.199	1332	-1024	-768	-1	-1	-1	-1	4	-1024	-768	-1	-1	-1	-1	4		0	0						Untertest1.avi	0	880	547	72	111				0	Content		-72	-111	22199452	1981336209
22216	09:09:03.052	00:00:22.216	1333	-1024	-768	-1	-1	-1	-1	4	-1024	-768	-1	-1	-1	-1	4		0	0						Untertest1.avi	0	880	547	72	111				0	Content		-72	-111	22216119	1981352876
22233	09:09:03.069	00:00:22.233	1334	-1024	-768	-1	-1	-1	-1	4	-1024	-768	-1	-1	-1	-1	4		0	0						Untertest1.avi	0	880	547	72	111				0	Content		-72	-111	22233010	1981369767
22250	09:09:03.086	00:00:22.249	1335	-1024	-768	-1	-1	-1	-1	4	-1024	-768	-1	-1	-1	-1	4		0	0						Untertest1.avi	0	880	547	72	111				0	Content		-72	-111	22249677	1981386434
22267	09:09:03.103	00:00:22.266	1336	-1024	-768	-1	-1	-1	-1	4	-1024	-768	-1	-1	-1	-1	4		0	0						Untertest1.avi	0	880	547	72	111				0	Content		-72	-111	22266669	1981403426
22283	09:09:03.119	00:00:22.283	1337	-1024	-768	-1	-1	-1	-1	4	-1024	-768	-1	-1	-1	-1	4		0	0						Untertest1.avi	0	880	547	72	111				0	Content		-72	-111	22283336	1981420093
22300	09:09:03.136	00:00:22.300	1338	-1024	-768	-1	-1	-1	-1	4	-1024	-768	-1	-1	-1	-1	4		0	0						Untertest1.avi	0	880	547	72	111				0	Content		-72	-111	22300003	1981436760
22317	09:09:03.153	00:00:22.317	1339	-1024	-768	-1	-1	-1	-1	4	-1024	-768	-1	-1	-1	-1	4		0	0						Untertest1.avi	0	880	547	72	111				0	Content		-72	-111	22317274	1981454031
22334	09:09:03.170	00:00:22.333	1340	-1024	-768	-1	-1	-1	-1	4	-1024	-768	-1	-1	-1	-1	4		0	0						Untertest1.avi	0	880	547	72	111				0	Content		-72	-111	22333941	1981470698
22350	09:09:03.186	00:00:22.350	1341	-1024	-768	-1	-1	-1	-1	4	-1024	-768	-1	-1	-1	-1	4		0	0						Untertest1.avi	0	880	547	72	111				0	Content		-72	-111	22350180	1981486937
22367	09:09:03.203	00:00:22.366	1342	-1024	-768	-1	-1	-1	-1	4	-1024	-768	-1	-1	-1	-1	4		0	0						Untertest1.avi	0	880	547	72	111				0	Content		-72	-111	22366847	1981503604
22384	09:09:03.220	00:00:22.383	1343	-1024	-768	-1	-1	-1	-1	4	-1024	-768	-1	-1	-1	-1	4		0	0						Untertest1.avi	0	880	547	72	111				0	Content		-72	-111	22383514	1981520271
22399	09:09:03.235	00:00:22.399	1344	-1024	-768	-1	-1	-1	-1	4	-1024	-768	-1	-1	-1	-1	4		0	0						Untertest1.avi	0	880	547	72	111				0	Content		-72	-111	22399269	1981536026
22416	09:09:03.252	00:00:22.415	1345	-1024	-768	-1	-1	-1	-1	4	-1024	-768	-1	-1	-1	-1	4		0	0						Untertest1.avi	0	880	547	72	111				0	Content		-72	-111	22415894	1981552651
22433	09:09:03.269	00:00:22.432	1346	-1024	-768	-1	-1	-1	-1	4	-1024	-768	-1	-1	-1	-1	4		0	0						Untertest1.avi	0	880	547	72	111				0	Content		-72	-111	22432579	1981569336
22449	09:09:03.285	00:00:22.449	1347	-1024	-768	-1	-1	-1	-1	4	-1024	-768	-1	-1	-1	-1	4		0	0						Untertest1.avi	0	880	547	72	111				0	Content		-72	-111	22449246	1981586003
22466	09:09:03.302	00:00:22.465	1348	-1024	-768	-1	-1	-1	-1	4	-1024	-768	-1	-1	-1	-1	4		0	0						Untertest1.avi	0	880	547	72	111				0	Content		-72	-111	22465913	1981602670
22483	09:09:03.319	00:00:22.482	1349	-1024	-768	-1	-1	-1	-1	4	-1024	-768	-1	-1	-1	-1	4		0	0						Untertest1.avi	0	880	547	72	111				0	Content		-72	-111	22482572	1981619329
22499	09:09:03.335	00:00:22.499	1350	-1024	-768	-1	-1	-1	-1	4	-1024	-768	-1	-1	-1	-1	4		0	0						Untertest1.avi	0	880	547	72	111				0	Content		-72	-111	22499239	1981635996
22516	09:09:03.352	00:00:22.515	1351	-1024	-768	-1	-1	-1	-1	4	-1024	-768	-1	-1	-1	-1	4		0	0						Untertest1.avi	0	880	547	72	111				0	Content		-72	-111	22515906	1981652663
22533	09:09:03.369	00:00:22.532	1352	-1024	-768	-1	-1	-1	-1	4	-1024	-768	-1	-1	-1	-1	4		0	0						Untertest1.avi	0	880	547	72	111				0	Content		-72	-111	22532520	1981669277
22549	09:09:03.385	00:00:22.549	1353	-1024	-768	-1	-1	-1	-1	4	-1024	-768	-1	-1	-1	-1	4		0	0						Untertest1.avi	0	880	547	72	111				0	Content		-72	-111	22549187	1981685944
22566	09:09:03.402	00:00:22.566	1354	-1024	-768	-1	-1	-1	-1	4	-1024	-768	-1	-1	-1	-1	4		0	0						Untertest1.avi	0	880	547	72	111				0	Content		-72	-111	22566044	1981702801
22583	09:09:03.419	00:00:22.582	1355	-1024	-768	-1	-1	-1	-1	4	-1024	-768	-1	-1	-1	-1	4		0	0						Untertest1.avi	0	880	547	72	111				0	Content		-72	-111	22582711	1981719468
22599	09:09:03.435	00:00:22.599	1356	-1024	-768	-1	-1	-1	-1	4	-1024	-768	-1	-1	-1	-1	4		0	0						Untertest1.avi	0	880	547	72	111				0	Content		-72	-111	22599378	1981736135
22617	09:09:03.453	00:00:22.616	1357	-1024	-768	-1	-1	-1	-1	4	-1024	-768	-1	-1	-1	-1	4		0	0						Untertest1.avi	0	880	547	72	111				0	Content		-72	-111	22616566	1981753323
22633	09:09:03.469	00:00:22.633	1358	-1024	-768	-1	-1	-1	-1	4	-1024	-768	-1	-1	-1	-1	4		0	0						Untertest1.avi	0	880	547	72	111				0	Content		-72	-111	22633233	1981769990
22650	09:09:03.486	00:00:22.650	1359	-1024	-768	-1	-1	-1	-1	4	-1024	-768	-1	-1	-1	-1	4		0	0						Untertest1.avi	0	880	547	72	111				0	Content		-72	-111	22650239	1981786996
22667	09:09:03.503	00:00:22.666	1360	-1024	-768	-1	-1	-1	-1	4	-1024	-768	-1	-1	-1	-1	4		0	0						Untertest1.avi	0	880	547	72	111				0	Content		-72	-111	22666906	1981803663
22684	09:09:03.520	00:00:22.683	1361	-1024	-768	-1	-1	-1	-1	4	-1024	-768	-1	-1	-1	-1	4		0	0						Untertest1.avi	0	880	547	72	111				0	Content		-72	-111	22683573	1981820330
22700	09:09:03.536	00:00:22.699	1362	-1024	-768	-1	-1	-1	-1	4	-1024	-768	-1	-1	-1	-1	4		0	0						Untertest1.avi	0	880	547	72	111				0	Content		-72	-111	22699660	1981836417
22716	09:09:03.552	00:00:22.716	1363	-1024	-768	-1	-1	-1	-1	4	-1024	-768	-1	-1	-1	-1	4		0	0						Untertest1.avi	0	880	547	72	111				0	Content		-72	-111	22716327	1981853084
22733	09:09:03.569	00:00:22.732	1364	-1024	-768	-1	-1	-1	-1	4	-1024	-768	-1	-1	-1	-1	4		0	0						Untertest1.avi	0	880	547	72	111				0	Content		-72	-111	22732800	1981869557
22749	09:09:03.585	00:00:22.749	1365	-1024	-768	-1	-1	-1	-1	4	-1024	-768	-1	-1	-1	-1	4		0	0						Untertest1.avi	0	880	547	72	111				0	Content		-72	-111	22749467	1981886224
22766	09:09:03.602	00:00:22.766	1366	-1024	-768	-1	-1	-1	-1	4	-1024	-768	-1	-1	-1	-1	4		0	0						Untertest1.avi	0	880	547	72	111				0	Content		-72	-111	22766134	1981902891
22782	09:09:03.618	00:00:22.782	1367	-1024	-768	-1	-1	-1	-1	4	-1024	-768	-1	-1	-1	-1	4		0	0						Untertest1.avi	0	880	547	72	111				0	Content		-72	-111	22782365	1981919122
22799	09:09:03.635	00:00:22.798	1368	-1024	-768	-1	-1	-1	-1	4	-1024	-768	-1	-1	-1	-1	4		0	0						Untertest1.avi	0	880	547	72	111				0	Content		-72	-111	22798990	1981935747
22816	09:09:03.652	00:00:22.815	1369	-1024	-768	-1	-1	-1	-1	4	-1024	-768	-1	-1	-1	-1	4		0	0						Untertest1.avi	0	880	547	72	111				0	Content		-72	-111	22815657	1981952414
22832	09:09:03.668	00:00:22.832	1370	-1024	-768	-1	-1	-1	-1	4	-1024	-768	-1	-1	-1	-1	4		0	0						Untertest1.avi	0	880	547	72	111				0	Content		-72	-111	22832324	1981969081
22849	09:09:03.685	00:00:22.848	1371	-1024	-768	-1	-1	-1	-1	4	-1024	-768	-1	-1	-1	-1	4		0	0						Untertest1.avi	0	880	547	72	111				0	Content		-72	-111	22848991	1981985748
22866	09:09:03.702	00:00:22.865	1372	-1024	-768	-1	-1	-1	-1	4	-1024	-768	-1	-1	-1	-1	4		0	0						Untertest1.avi	0	880	547	72	111				0	Content		-72	-111	22865656	1982002413
22882	09:09:03.718	00:00:22.882	1373	-1024	-768	-1	-1	-1	-1	4	-1024	-768	-1	-1	-1	-1	4		0	0						Untertest1.avi	0	880	547	72	111				0	Content		-72	-111	22882323	1982019080
22899	09:09:03.735	00:00:22.898	1374	-1024	-768	-1	-1	-1	-1	4	-1024	-768	-1	-1	-1	-1	4		0	0						Untertest1.avi	0	880	547	72	111				0	Content		-72	-111	22898990	1982035747
22916	09:09:03.752	00:00:22.915	1375	-1024	-768	-1	-1	-1	-1	4	-1024	-768	-1	-1	-1	-1	4		0	0						Untertest1.avi	0	880	547	72	111				0	Content		-72	-111	22915924	1982052681
22933	09:09:03.769	00:00:22.932	1376	-1024	-768	-1	-1	-1	-1	4	-1024	-768	-1	-1	-1	-1	4		0	0						Untertest1.avi	0	880	547	72	111				0	Content		-72	-111	22932591	1982069348
22950	09:09:03.786	00:00:22.949	1377	-1024	-768	-1	-1	-1	-1	4	-1024	-768	-1	-1	-1	-1	4		0	0						Untertest1.avi	0	880	547	72	111				0	Content		-72	-111	22949555	1982086312
22966	09:09:03.802	00:00:22.966	1378	-1024	-768	-1	-1	-1	-1	4	-1024	-768	-1	-1	-1	-1	4		0	0						Untertest1.avi	0	880	547	72	111				0	Content		-72	-111	22966222	1982102979
22983	09:09:03.819	00:00:22.982	1379	-1024	-768	-1	-1	-1	-1	4	-1024	-768	-1	-1	-1	-1	4		0	0						Untertest1.avi	0	880	547	72	111				0	Content		-72	-111	22982889	1982119646
23000	09:09:03.836	00:00:23.000	1380	-1024	-768	-1	-1	-1	-1	4	-1024	-768	-1	-1	-1	-1	4		0	0						Untertest1.avi	0	880	547	72	111				0	Content		-72	-111	23000190	1982136947
23017	09:09:03.853	00:00:23.016	1381	-1024	-768	-1	-1	-1	-1	4	-1024	-768	-1	-1	-1	-1	4		0	0						Untertest1.avi	0	880	547	72	111				0	Content		-72	-111	23016857	1982153614
23033	09:09:03.869	00:00:23.033	1382	-1024	-768	-1	-1	-1	-1	4	-1024	-768	-1	-1	-1	-1	4		0	0						Untertest1.avi	0	880	547	72	111				0	Content		-72	-111	23033068	1982169825
23050	09:09:03.886	00:00:23.049	1383	-1024	-768	-1	-1	-1	-1	4	-1024	-768	-1	-1	-1	-1	4		0	0						Untertest1.avi	0	880	547	72	111				0	Content		-72	-111	23049735	1982186492
23066	09:09:03.902	00:00:23.066	1384	-1024	-768	-1	-1	-1	-1	4	-1024	-768	-1	-1	-1	-1	4		0	0						Untertest1.avi	0	880	547	72	111				0	Content		-72	-111	23066402	1982203159
23082	09:09:03.918	00:00:23.082	1385	-1024	-768	-1	-1	-1	-1	4	-1024	-768	-1	-1	-1	-1	4		0	0						Untertest1.avi	0	880	547	72	111				0	Content		-72	-111	23082227	1982218984
23099	09:09:03.935	00:00:23.098	1386	-1024	-768	-1	-1	-1	-1	4	-1024	-768	-1	-1	-1	-1	4		0	0						Untertest1.avi	0	880	547	72	111				0	Content		-72	-111	23098849	1982235606
23116	09:09:03.952	00:00:23.115	1387	-1024	-768	-1	-1	-1	-1	4	-1024	-768	-1	-1	-1	-1	4		0	0						Untertest1.avi	0	880	547	72	111				0	Content		-72	-111	23115503	1982252260
23132	09:09:03.968	00:00:23.132	1388	-1024	-768	-1	-1	-1	-1	4	-1024	-768	-1	-1	-1	-1	4		0	0						Untertest1.avi	0	880	547	72	111				0	Content		-72	-111	23132170	1982268927
23149	09:09:03.985	00:00:23.148	1389	-1024	-768	-1	-1	-1	-1	4	-1024	-768	-1	-1	-1	-1	4		0	0						Untertest1.avi	0	880	547	72	111				0	Content		-72	-111	23148821	1982285578
23165	09:09:04.001	00:00:23.165	1390	-1024	-768	-1	-1	-1	-1	4	-1024	-768	-1	-1	-1	-1	4		0	0						Untertest1.avi	0	880	547	72	111				0	Content		-72	-111	23165488	1982302245
23182	09:09:04.018	00:00:23.182	1391	-1024	-768	-1	-1	-1	-1	4	-1024	-768	-1	-1	-1	-1	4		0	0						Untertest1.avi	0	880	547	72	111				0	Content		-72	-111	23182103	1982318860
23199	09:09:04.035	00:00:23.198	1392	-1024	-768	-1	-1	-1	-1	4	-1024	-768	-1	-1	-1	-1	4		0	0						Untertest1.avi	0	880	547	72	111				0	Content		-72	-111	23198770	1982335527
23216	09:09:04.052	00:00:23.215	1393	-1024	-768	-1	-1	-1	-1	4	-1024	-768	-1	-1	-1	-1	4		0	0						Untertest1.avi	0	880	547	72	111				0	Content		-72	-111	23215627	1982352384
23232	09:09:04.068	00:00:23.232	1394	-1024	-768	-1	-1	-1	-1	4	-1024	-768	-1	-1	-1	-1	4		0	0						Untertest1.avi	0	880	547	72	111				0	Content		-72	-111	23232294	1982369051
23249	09:09:04.085	00:00:23.248	1395	-1024	-768	-1	-1	-1	-1	4	-1024	-768	-1	-1	-1	-1	4		0	0						Untertest1.avi	0	880	547	72	111				0	Content		-72	-111	23248961	1982385718
23266	09:09:04.102	00:00:23.266	1396	-1024	-768	-1	-1	-1	-1	4	-1024	-768	-1	-1	-1	-1	4		0	0						Untertest1.avi	0	880	547	72	111				0	Content		-72	-111	23266151	1982402908
23283	09:09:04.119	00:00:23.282	1397	-1024	-768	-1	-1	-1	-1	4	-1024	-768	-1	-1	-1	-1	4		0	0						Untertest1.avi	0	880	547	72	111				0	Content		-72	-111	23282818	1982419575
23300	09:09:04.136	00:00:23.299	1398	-1024	-768	-1	-1	-1	-1	4	-1024	-768	-1	-1	-1	-1	4		0	0						Untertest1.avi	0	880	547	72	111				0	Content		-72	-111	23299823	1982436580
23316	09:09:04.152	00:00:23.316	1399	-1024	-768	-1	-1	-1	-1	4	-1024	-768	-1	-1	-1	-1	4		0	0						Untertest1.avi	0	880	547	72	111				0	Content		-72	-111	23316490	1982453247
23333	09:09:04.169	00:00:23.333	1400	-1024	-768	-1	-1	-1	-1	4	-1024	-768	-1	-1	-1	-1	4		0	0						Untertest1.avi	0	880	547	72	111				0	Content		-72	-111	23333157	1982469914
23349	09:09:04.185	00:00:23.349	1401	-1024	-768	-1	-1	-1	-1	4	-1024	-768	-1	-1	-1	-1	4		0	0						Untertest1.avi	0	880	547	72	111				0	Content		-72	-111	23349246	1982486003
23366	09:09:04.202	00:00:23.365	1402	-1024	-768	-1	-1	-1	-1	4	-1024	-768	-1	-1	-1	-1	4		0	0						Untertest1.avi	0	880	547	72	111				0	Content		-72	-111	23365913	1982502670
23382	09:09:04.218	00:00:23.381	1403	-1024	-768	-1	-1	-1	-1	4	-1024	-768	-1	-1	-1	-1	4		0	0						Untertest1.avi	0	880	547	72	111				0	Content		-72	-111	23381955	1982518712
23399	09:09:04.235	00:00:23.398	1404	-1024	-768	-1	-1	-1	-1	4	-1024	-768	-1	-1	-1	-1	4		0	0						Untertest1.avi	0	880	547	72	111				0	Content		-72	-111	23398585	1982535342
23415	09:09:04.251	00:00:23.415	1405	-1024	-768	-1	-1	-1	-1	4	-1024	-768	-1	-1	-1	-1	4		0	0						Untertest1.avi	0	880	547	72	111				0	Content		-72	-111	23415327	1982552084
23432	09:09:04.268	00:00:23.431	1406	-1024	-768	-1	-1	-1	-1	4	-1024	-768	-1	-1	-1	-1	4		0	0						Untertest1.avi	0	880	547	72	111				0	Content		-72	-111	23431950	1982568707
23449	09:09:04.285	00:00:23.448	1407	-1024	-768	-1	-1	-1	-1	4	-1024	-768	-1	-1	-1	-1	4		0	0						Untertest1.avi	0	880	547	72	111				0	Content		-72	-111	23448617	1982585374
23465	09:09:04.301	00:00:23.465	1408	-1024	-768	-1	-1	-1	-1	4	-1024	-768	-1	-1	-1	-1	4		0	0						Untertest1.avi	0	880	547	72	111				0	Content		-72	-111	23465268	1982602025
23482	09:09:04.318	00:00:23.481	1409	-1024	-768	-1	-1	-1	-1	4	-1024	-768	-1	-1	-1	-1	4		0	0						Untertest1.avi	0	880	547	72	111				0	Content		-72	-111	23481935	1982618692
23499	09:09:04.335	00:00:23.498	1410	-1024	-768	-1	-1	-1	-1	4	-1024	-768	-1	-1	-1	-1	4		0	0						Untertest1.avi	0	880	547	72	111				0	Content		-72	-111	23498602	1982635359
23516	09:09:04.352	00:00:23.515	1411	-1024	-768	-1	-1	-1	-1	4	-1024	-768	-1	-1	-1	-1	4		0	0						Untertest1.avi	0	880	547	72	111				0	Content		-72	-111	23515522	1982652279
23532	09:09:04.368	00:00:23.532	1412	-1024	-768	-1	-1	-1	-1	4	-1024	-768	-1	-1	-1	-1	4		0	0						Untertest1.avi	0	880	547	72	111				0	Content		-72	-111	23532189	1982668946
23549	09:09:04.385	00:00:23.549	1413	-1024	-768	-1	-1	-1	-1	4	-1024	-768	-1	-1	-1	-1	4		0	0						Untertest1.avi	0	880	547	72	111				0	Content		-72	-111	23549148	1982685905
23566	09:09:04.402	00:00:23.565	1414	-1024	-768	-1	-1	-1	-1	4	-1024	-768	-1	-1	-1	-1	4		0	0						Untertest1.avi	0	880	547	72	111				0	Content		-72	-111	23565815	1982702572
23582	09:09:04.418	00:00:23.582	1415	-1024	-768	-1	-1	-1	-1	4	-1024	-768	-1	-1	-1	-1	4		0	0						Untertest1.avi	0	880	547	72	111				0	Content		-72	-111	23582482	1982719239
23600	09:09:04.436	00:00:23.599	1416	-1024	-768	-1	-1	-1	-1	4	-1024	-768	-1	-1	-1	-1	4		0	0						Untertest1.avi	0	880	547	72	111				0	Content		-72	-111	23599778	1982736535
23616	09:09:04.452	00:00:23.616	1417	-1024	-768	-1	-1	-1	-1	4	-1024	-768	-1	-1	-1	-1	4		0	0						Untertest1.avi	0	880	547	72	111				0	Content		-72	-111	23616445	1982753202
23632	09:09:04.468	00:00:23.632	1418	-1024	-768	-1	-1	-1	-1	4	-1024	-768	-1	-1	-1	-1	4		0	0						Untertest1.avi	0	880	547	72	111				0	Content		-72	-111	23632439	1982769196
23649	09:09:04.485	00:00:23.649	1419	-1024	-768	-1	-1	-1	-1	4	-1024	-768	-1	-1	-1	-1	4		0	0						Untertest1.avi	0	880	547	72	111				0	Content		-72	-111	23649106	1982785863
23665	09:09:04.501	00:00:23.665	1420	-1024	-768	-1	-1	-1	-1	4	-1024	-768	-1	-1	-1	-1	4		0	0						Untertest1.avi	0	880	547	72	111				0	Content		-72	-111	23665182	1982801939
23682	09:09:04.518	00:00:23.681	1421	-1024	-768	-1	-1	-1	-1	4	-1024	-768	-1	-1	-1	-1	4		0	0						Untertest1.avi	0	880	547	72	111				0	Content		-72	-111	23681805	1982818562
23698	09:09:04.534	00:00:23.698	1422	-1024	-768	-1	-1	-1	-1	4	-1024	-768	-1	-1	-1	-1	4		0	0						Untertest1.avi	0	880	547	72	111				0	Content		-72	-111	23698456	1982835213
23715	09:09:04.551	00:00:23.715	1423	-1024	-768	-1	-1	-1	-1	4	-1024	-768	-1	-1	-1	-1	4		0	0						Untertest1.avi	0	880	547	72	111				0	Content		-72	-111	23715123	1982851880
23732	09:09:04.568	00:00:23.731	1424	-1024	-768	-1	-1	-1	-1	4	-1024	-768	-1	-1	-1	-1	4		0	0						Untertest1.avi	0	880	547	72	111				0	Content		-72	-111	23731774	1982868531
23748	09:09:04.584	00:00:23.748	1425	-1024	-768	-1	-1	-1	-1	4	-1024	-768	-1	-1	-1	-1	4		0	0						Untertest1.avi	0	880	547	72	111				0	Content		-72	-111	23748441	1982885198
23765	09:09:04.601	00:00:23.765	1426	-1024	-768	-1	-1	-1	-1	4	-1024	-768	-1	-1	-1	-1	4		0	0						Untertest1.avi	0	880	547	72	111				0	Content		-72	-111	23765055	1982901812
23782	09:09:04.618	00:00:23.781	1427	-1024	-768	-1	-1	-1	-1	4	-1024	-768	-1	-1	-1	-1	4		0	0						Untertest1.avi	0	880	547	72	111				0	Content		-72	-111	23781722	1982918479
23799	09:09:04.635	00:00:23.798	1428	-1024	-768	-1	-1	-1	-1	4	-1024	-768	-1	-1	-1	-1	4		0	0						Untertest1.avi	0	880	547	72	111				0	Content		-72	-111	23798580	1982935337
23815	09:09:04.651	00:00:23.815	1429	-1024	-768	-1	-1	-1	-1	4	-1024	-768	-1	-1	-1	-1	4		0	0						Untertest1.avi	0	880	547	72	111				0	Content		-72	-111	23815247	1982952004
23832	09:09:04.668	00:00:23.831	1430	-1024	-768	-1	-1	-1	-1	4	-1024	-768	-1	-1	-1	-1	4		0	0						Untertest1.avi	0	880	547	72	111				0	Content		-72	-111	23831914	1982968671
23849	09:09:04.685	00:00:23.849	1431	-1024	-768	-1	-1	-1	-1	4	-1024	-768	-1	-1	-1	-1	4		0	0						Untertest1.avi	0	880	547	72	111				0	Content		-72	-111	23849050	1982985807
23866	09:09:04.702	00:00:23.865	1432	-1024	-768	-1	-1	-1	-1	4	-1024	-768	-1	-1	-1	-1	4		0	0						Untertest1.avi	0	880	547	72	111				0	Content		-72	-111	23865717	1983002474
23883	09:09:04.719	00:00:23.882	1433	-1024	-768	-1	-1	-1	-1	4	-1024	-768	-1	-1	-1	-1	4		0	0						Untertest1.avi	0	880	547	72	111				0	Content		-72	-111	23882948	1983019705
23900	09:09:04.736	00:00:23.899	1434	-1024	-768	-1	-1	-1	-1	4	-1024	-768	-1	-1	-1	-1	4		0	0						Untertest1.avi	0	880	547	72	111				0	Content		-72	-111	23899615	1983036372
23916	09:09:04.752	00:00:23.915	1435	-1024	-768	-1	-1	-1	-1	4	-1024	-768	-1	-1	-1	-1	4		0	0						Untertest1.avi	0	880	547	72	111				0	Content		-72	-111	23915645	1983052402
23932	09:09:04.768	00:00:23.932	1436	-1024	-768	-1	-1	-1	-1	4	-1024	-768	-1	-1	-1	-1	4		0	0						Untertest1.avi	0	880	547	72	111				0	Content		-72	-111	23932313	1983069070
23948	09:09:04.784	00:00:23.948	1437	-1024	-768	-1	-1	-1	-1	4	-1024	-768	-1	-1	-1	-1	4		0	0						Untertest1.avi	0	880	547	72	111				0	Content		-72	-111	23948343	1983085100
23965	09:09:04.801	00:00:23.964	1438	-1024	-768	-1	-1	-1	-1	4	-1024	-768	-1	-1	-1	-1	4		0	0						Untertest1.avi	0	880	547	72	111				0	Content		-72	-111	23964912	1983101669
23982	09:09:04.818	00:00:23.981	1439	-1024	-768	-1	-1	-1	-1	4	-1024	-768	-1	-1	-1	-1	4		0	0						Untertest1.avi	0	880	547	72	111				0	Content		-72	-111	23981659	1983118416
23998	09:09:04.834	00:00:23.998	1440	-1024	-768	-1	-1	-1	-1	4	-1024	-768	-1	-1	-1	-1	4		0	0						Untertest1.avi	0	880	547	72	111				0	Content		-72	-111	23998283	1983135040
24015	09:09:04.851	00:00:24.014	1441	-1024	-768	-1	-1	-1	-1	4	-1024	-768	-1	-1	-1	-1	4		0	0						Untertest1.avi	0	880	547	72	111				0	Content		-72	-111	24014950	1983151707
24032	09:09:04.868	00:00:24.031	1442	-1024	-768	-1	-1	-1	-1	4	-1024	-768	-1	-1	-1	-1	4		0	0						Untertest1.avi	0	880	547	72	111				0	Content		-72	-111	24031601	1983168358
24048	09:09:04.884	00:00:24.048	1443	-1024	-768	-1	-1	-1	-1	4	-1024	-768	-1	-1	-1	-1	4		0	0						Untertest1.avi	0	880	547	72	111				0	Content		-72	-111	24048268	1983185025
24065	09:09:04.901	00:00:24.064	1444	-1024	-768	-1	-1	-1	-1	4	-1024	-768	-1	-1	-1	-1	4		0	0						Untertest1.avi	0	880	547	72	111				0	Content		-72	-111	24064935	1983201692
24082	09:09:04.918	00:00:24.081	1445	-1024	-768	-1	-1	-1	-1	4	-1024	-768	-1	-1	-1	-1	4		0	0						Untertest1.avi	0	880	547	72	111				0	Content		-72	-111	24081855	1983218612
24099	09:09:04.935	00:00:24.098	1446	-1024	-768	-1	-1	-1	-1	4	-1024	-768	-1	-1	-1	-1	4		0	0						Untertest1.avi	0	880	547	72	111				0	Content		-72	-111	24098522	1983235279
24115	09:09:04.951	00:00:24.115	1447	-1024	-768	-1	-1	-1	-1	4	-1024	-768	-1	-1	-1	-1	4		0	0						Untertest1.avi	0	880	547	72	111				0	Content		-72	-111	24115480	1983252237
24132	09:09:04.968	00:00:24.132	1448	-1024	-768	-1	-1	-1	-1	4	-1024	-768	-1	-1	-1	-1	4		0	0						Untertest1.avi	0	880	547	72	111				0	Content		-72	-111	24132147	1983268904
24149	09:09:04.985	00:00:24.148	1449	-1024	-768	-1	-1	-1	-1	4	-1024	-768	-1	-1	-1	-1	4		0	0						Untertest1.avi	0	880	547	72	111				0	Content		-72	-111	24148814	1983285571
24166	09:09:05.002	00:00:24.165	1450	-1024	-768	-1	-1	-1	-1	4	-1024	-768	-1	-1	-1	-1	4		0	0						Untertest1.avi	0	880	547	72	111				0	Content		-72	-111	24165882	1983302639
24183	09:09:05.019	00:00:24.182	1451	-1024	-768	-1	-1	-1	-1	4	-1024	-768	-1	-1	-1	-1	4		0	0						Untertest1.avi	0	880	547	72	111				0	Content		-72	-111	24182549	1983319306
24199	09:09:05.035	00:00:24.199	1452	-1024	-768	-1	-1	-1	-1	4	-1024	-768	-1	-1	-1	-1	4		0	0						Untertest1.avi	0	880	547	72	111				0	Content		-72	-111	24199216	1983335973
24215	09:09:05.051	00:00:24.215	1453	-1024	-768	-1	-1	-1	-1	4	-1024	-768	-1	-1	-1	-1	4		0	0						Untertest1.avi	0	880	547	72	111				0	Content		-72	-111	24215365	1983352122
24232	09:09:05.068	00:00:24.232	1454	-1024	-768	-1	-1	-1	-1	4	-1024	-768	-1	-1	-1	-1	4		0	0						Untertest1.avi	0	880	547	72	111				0	Content		-72	-111	24232032	1983368789
24248	09:09:05.084	00:00:24.248	1455	-1024	-768	-1	-1	-1	-1	4	-1024	-768	-1	-1	-1	-1	4		0	0						Untertest1.avi	0	880	547	72	111				0	Content		-72	-111	24248396	1983385153
24265	09:09:05.101	00:00:24.265	1456	-1024	-768	-1	-1	-1	-1	4	-1024	-768	-1	-1	-1	-1	4		0	0						Untertest1.avi	0	880	547	72	111				0	Content		-72	-111	24265063	1983401820
24282	09:09:05.118	00:00:24.281	1457	-1024	-768	-1	-1	-1	-1	4	-1024	-768	-1	-1	-1	-1	4		0	0						Untertest1.avi	0	880	547	72	111				0	Content		-72	-111	24281535	1983418292
24298	09:09:05.134	00:00:24.298	1458	-1024	-768	-1	-1	-1	-1	4	-1024	-768	-1	-1	-1	-1	4		0	0						Untertest1.avi	0	880	547	72	111				0	Content		-72	-111	24298202	1983434959
24315	09:09:05.151	00:00:24.314	1459	-1024	-768	-1	-1	-1	-1	4	-1024	-768	-1	-1	-1	-1	4		0	0						Untertest1.avi	0	880	547	72	111				0	Content		-72	-111	24314757	1983451514
24331	09:09:05.167	00:00:24.331	1460	-1024	-768	-1	-1	-1	-1	4	-1024	-768	-1	-1	-1	-1	4		0	0						Untertest1.avi	0	880	547	72	111				0	Content		-72	-111	24331377	1983468134
24348	09:09:05.184	00:00:24.348	1461	-1024	-768	-1	-1	-1	-1	4	-1024	-768	-1	-1	-1	-1	4		0	0						Untertest1.avi	0	880	547	72	111				0	Content		-72	-111	24348044	1983484801
24365	09:09:05.201	00:00:24.364	1462	-1024	-768	-1	-1	-1	-1	4	-1024	-768	-1	-1	-1	-1	4		0	0						Untertest1.avi	0	880	547	72	111				0	Content		-72	-111	24364708	1983501465
24381	09:09:05.217	00:00:24.381	1463	-1024	-768	-1	-1	-1	-1	4	-1024	-768	-1	-1	-1	-1	4		0	0						Untertest1.avi	0	880	547	72	111				0	Content		-72	-111	24381375	1983518132
24398	09:09:05.234	00:00:24.398	1464	-1024	-768	-1	-1	-1	-1	4	-1024	-768	-1	-1	-1	-1	4		0	0						Untertest1.avi	0	880	547	72	111				0	Content		-72	-111	24398206	1983534963
24415	09:09:05.251	00:00:24.414	1465	-1024	-768	-1	-1	-1	-1	4	-1024	-768	-1	-1	-1	-1	4		0	0						Untertest1.avi	0	880	547	72	111				0	Content		-72	-111	24414873	1983551630
24432	09:09:05.268	00:00:24.431	1466	-1024	-768	-1	-1	-1	-1	4	-1024	-768	-1	-1	-1	-1	4		0	0						Untertest1.avi	0	880	547	72	111				0	Content		-72	-111	24431540	1983568297
24449	09:09:05.285	00:00:24.448	1467	-1024	-768	-1	-1	-1	-1	4	-1024	-768	-1	-1	-1	-1	4		0	0						Untertest1.avi	0	880	547	72	111				0	Content		-72	-111	24448712	1983585469
24465	09:09:05.301	00:00:24.465	1468	-1024	-768	-1	-1	-1	-1	4	-1024	-768	-1	-1	-1	-1	4		0	0						Untertest1.avi	0	880	547	72	111				0	Content		-72	-111	24465379	1983602136
24483	09:09:05.319	00:00:24.482	1469	-1024	-768	-1	-1	-1	-1	4	-1024	-768	-1	-1	-1	-1	4		0	0						Untertest1.avi	0	880	547	72	111				0	Content		-72	-111	24482630	1983619387
24499	09:09:05.335	00:00:24.499	1470	-1024	-768	-1	-1	-1	-1	4	-1024	-768	-1	-1	-1	-1	4		0	0						Untertest1.avi	0	880	547	72	111				0	Content		-72	-111	24499297	1983636054
24515	09:09:05.351	00:00:24.515	1471	-1024	-768	-1	-1	-1	-1	4	-1024	-768	-1	-1	-1	-1	4		0	0						Untertest1.avi	0	880	547	72	111				0	Content		-72	-111	24515486	1983652243
24532	09:09:05.368	00:00:24.532	1472	-1024	-768	-1	-1	-1	-1	4	-1024	-768	-1	-1	-1	-1	4		0	0						Untertest1.avi	0	880	547	72	111				0	Content		-72	-111	24532153	1983668910
24549	09:09:05.385	00:00:24.548	1473	-1024	-768	-1	-1	-1	-1	4	-1024	-768	-1	-1	-1	-1	4		0	0						Untertest1.avi	0	880	547	72	111				0	Content		-72	-111	24548820	1983685577
24564	09:09:05.400	00:00:24.564	1474	-1024	-768	-1	-1	-1	-1	4	-1024	-768	-1	-1	-1	-1	4		0	0						Untertest1.avi	0	880	547	72	111				0	Content		-72	-111	24564496	1983701253
24581	09:09:05.417	00:00:24.581	1475	-1024	-768	-1	-1	-1	-1	4	-1024	-768	-1	-1	-1	-1	4		0	0						Untertest1.avi	0	880	547	72	111				0	Content		-72	-111	24581177	1983717934
24598	09:09:05.434	00:00:24.597	1476	-1024	-768	-1	-1	-1	-1	4	-1024	-768	-1	-1	-1	-1	4		0	0						Untertest1.avi	0	880	547	72	111				0	Content		-72	-111	24597844	1983734601
24615	09:09:05.451	00:00:24.614	1477	-1024	-768	-1	-1	-1	-1	4	-1024	-768	-1	-1	-1	-1	4		0	0						Untertest1.avi	0	880	547	72	111				0	Content		-72	-111	24614564	1983751321
24631	09:09:05.467	00:00:24.631	1478	-1024	-768	-1	-1	-1	-1	4	-1024	-768	-1	-1	-1	-1	4		0	0						Untertest1.avi	0	880	547	72	111				0	Content		-72	-111	24631231	1983767988
24648	09:09:05.484	00:00:24.647	1479	-1024	-768	-1	-1	-1	-1	4	-1024	-768	-1	-1	-1	-1	4		0	0						Untertest1.avi	0	880	547	72	111				0	Content		-72	-111	24647854	1983784611
24665	09:09:05.501	00:00:24.664	1480	-1024	-768	-1	-1	-1	-1	4	-1024	-768	-1	-1	-1	-1	4		0	0						Untertest1.avi	0	880	547	72	111				0	Content		-72	-111	24664521	1983801278
24681	09:09:05.517	00:00:24.681	1481	-1024	-768	-1	-1	-1	-1	4	-1024	-768	-1	-1	-1	-1	4		0	0						Untertest1.avi	0	880	547	72	111				0	Content		-72	-111	24681172	1983817929
24698	09:09:05.534	00:00:24.697	1482	-1024	-768	-1	-1	-1	-1	4	-1024	-768	-1	-1	-1	-1	4		0	0						Untertest1.avi	0	880	547	72	111				0	Content		-72	-111	24697839	1983834596
24715	09:09:05.551	00:00:24.714	1483	-1024	-768	-1	-1	-1	-1	4	-1024	-768	-1	-1	-1	-1	4		0	0						Untertest1.avi	0	880	547	72	111				0	Content		-72	-111	24714506	1983851263
24731	09:09:05.567	00:00:24.731	1484	-1024	-768	-1	-1	-1	-1	4	-1024	-768	-1	-1	-1	-1	4		0	0						Untertest1.avi	0	880	547	72	111				0	Content		-72	-111	24731424	1983868181
24748	09:09:05.584	00:00:24.748	1485	-1024	-768	-1	-1	-1	-1	4	-1024	-768	-1	-1	-1	-1	4		0	0						Untertest1.avi	0	880	547	72	111				0	Content		-72	-111	24748091	1983884848
24765	09:09:05.601	00:00:24.765	1486	-1024	-768	-1	-1	-1	-1	4	-1024	-768	-1	-1	-1	-1	4		0	0						Untertest1.avi	0	880	547	72	111				0	Content		-72	-111	24765221	1983901978
24782	09:09:05.618	00:00:24.781	1487	-1024	-768	-1	-1	-1	-1	4	-1024	-768	-1	-1	-1	-1	4		0	0						Untertest1.avi	0	880	547	72	111				0	Content		-72	-111	24781888	1983918645
24799	09:09:05.635	00:00:24.799	1488	-1024	-768	-1	-1	-1	-1	4	-1024	-768	-1	-1	-1	-1	4		0	0						Untertest1.avi	0	880	547	72	111				0	Content		-72	-111	24799058	1983935815
24816	09:09:05.652	00:00:24.815	1489	-1024	-768	-1	-1	-1	-1	4	-1024	-768	-1	-1	-1	-1	4		0	0						Untertest1.avi	0	880	547	72	111				0	Content		-72	-111	24815725	1983952482
24832	09:09:05.668	00:00:24.831	1490	-1024	-768	-1	-1	-1	-1	4	-1024	-768	-1	-1	-1	-1	4		0	0						Untertest1.avi	0	880	547	72	111				0	Content		-72	-111	24831719	1983968476
24848	09:09:05.684	00:00:24.848	1491	-1024	-768	-1	-1	-1	-1	4	-1024	-768	-1	-1	-1	-1	4		0	0						Untertest1.avi	0	880	547	72	111				0	Content		-72	-111	24848386	1983985143
24865	09:09:05.701	00:00:24.864	1492	-1024	-768	-1	-1	-1	-1	4	-1024	-768	-1	-1	-1	-1	4		0	0						Untertest1.avi	0	880	547	72	111				0	Content		-72	-111	24864674	1984001431
24881	09:09:05.717	00:00:24.881	1493	-1024	-768	-1	-1	-1	-1	4	-1024	-768	-1	-1	-1	-1	4		0	0						Untertest1.avi	0	880	547	72	111				0	Content		-72	-111	24881341	1984018098
24898	09:09:05.734	00:00:24.897	1494	-1024	-768	-1	-1	-1	-1	4	-1024	-768	-1	-1	-1	-1	4		0	0						Untertest1.avi	0	880	547	72	111				0	Content		-72	-111	24897708	1984034465
24914	09:09:05.750	00:00:24.914	1495	-1024	-768	-1	-1	-1	-1	4	-1024	-768	-1	-1	-1	-1	4		0	0						Untertest1.avi	0	880	547	72	111				0	Content		-72	-111	24914331	1984051088
24931	09:09:05.767	00:00:24.930	1496	-1024	-768	-1	-1	-1	-1	4	-1024	-768	-1	-1	-1	-1	4		0	0						Untertest1.avi	0	880	547	72	111				0	Content		-72	-111	24930954	1984067711
24948	09:09:05.784	00:00:24.947	1497	-1024	-768	-1	-1	-1	-1	4	-1024	-768	-1	-1	-1	-1	4		0	0						Untertest1.avi	0	880	547	72	111				0	Content		-72	-111	24947622	1984084379
24964	09:09:05.800	00:00:24.964	1498	-1024	-768	-1	-1	-1	-1	4	-1024	-768	-1	-1	-1	-1	4		0	0						Untertest1.avi	0	880	547	72	111				0	Content		-72	-111	24964297	1984101054
24981	09:09:05.817	00:00:24.980	1499	-1024	-768	-1	-1	-1	-1	4	-1024	-768	-1	-1	-1	-1	4		0	0						Untertest1.avi	0	880	547	72	111				0	Content		-72	-111	24980964	1984117721
24998	09:09:05.834	00:00:24.997	1500	-1024	-768	-1	-1	-1	-1	4	-1024	-768	-1	-1	-1	-1	4		0	0						Untertest1.avi	0	880	547	72	111				0	Content		-72	-111	24997903	1984134660
25015	09:09:05.851	00:00:25.014	1501	-1024	-768	-1	-1	-1	-1	4	-1024	-768	-1	-1	-1	-1	4		0	0						Untertest1.avi	0	880	547	72	111				0	Content		-72	-111	25014570	1984151327
25032	09:09:05.868	00:00:25.031	1502	-1024	-768	-1	-1	-1	-1	4	-1024	-768	-1	-1	-1	-1	4		0	0						Untertest1.avi	0	880	547	72	111				0	Content		-72	-111	25031700	1984168457
25048	09:09:05.884	00:00:25.048	1503	-1024	-768	-1	-1	-1	-1	4	-1024	-768	-1	-1	-1	-1	4		0	0						Untertest1.avi	0	880	547	72	111				0	Content		-72	-111	25048367	1984185124
25066	09:09:05.902	00:00:25.065	1504	-1024	-768	-1	-1	-1	-1	4	-1024	-768	-1	-1	-1	-1	4		0	0						Untertest1.avi	0	880	547	72	111				0	Content		-72	-111	25065594	1984202351
25082	09:09:05.918	00:00:25.082	1505	-1024	-768	-1	-1	-1	-1	4	-1024	-768	-1	-1	-1	-1	4		0	0						Untertest1.avi	0	880	547	72	111				0	Content		-72	-111	25082261	1984219018
25098	09:09:05.934	00:00:25.098	1506	-1024	-768	-1	-1	-1	-1	4	-1024	-768	-1	-1	-1	-1	4		0	0						Untertest1.avi	0	880	547	72	111				0	Content		-72	-111	25098448	1984235205
25115	09:09:05.951	00:00:25.115	1507	-1024	-768	-1	-1	-1	-1	4	-1024	-768	-1	-1	-1	-1	4		0	0						Untertest1.avi	0	880	547	72	111				0	Content		-72	-111	25115115	1984251872
25132	09:09:05.968	00:00:25.131	1508	-1024	-768	-1	-1	-1	-1	4	-1024	-768	-1	-1	-1	-1	4		0	0						Untertest1.avi	0	880	547	72	111				0	Content		-72	-111	25131782	1984268539
25148	09:09:05.984	00:00:25.147	1509	-1024	-768	-1	-1	-1	-1	4	-1024	-768	-1	-1	-1	-1	4		0	0						Untertest1.avi	0	880	547	72	111				0	Content		-72	-111	25147986	1984284743
25165	09:09:06.001	00:00:25.164	1510	-1024	-768	-1	-1	-1	-1	4	-1024	-768	-1	-1	-1	-1	4		0	0						Untertest1.avi	0	880	547	72	111				0	Content		-72	-111	25164653	1984301410
25181	09:09:06.017	00:00:25.181	1511	-1024	-768	-1	-1	-1	-1	4	-1024	-768	-1	-1	-1	-1	4		0	0						Untertest1.avi	0	880	547	72	111				0	Content		-72	-111	25181045	1984317802
25198	09:09:06.034	00:00:25.197	1512	-1024	-768	-1	-1	-1	-1	4	-1024	-768	-1	-1	-1	-1	4		0	0						Untertest1.avi	0	880	547	72	111				0	Content		-72	-111	25197712	1984334469
25214	09:09:06.050	00:00:25.214	1513	-1024	-768	-1	-1	-1	-1	4	-1024	-768	-1	-1	-1	-1	4		0	0						Untertest1.avi	0	880	547	72	111				0	Content		-72	-111	25214287	1984351044
25231	09:09:06.067	00:00:25.230	1514	-1024	-768	-1	-1	-1	-1	4	-1024	-768	-1	-1	-1	-1	4		0	0						Untertest1.avi	0	880	547	72	111				0	Content		-72	-111	25230954	1984367711
25248	09:09:06.084	00:00:25.247	1515	-1024	-768	-1	-1	-1	-1	4	-1024	-768	-1	-1	-1	-1	4		0	0						Untertest1.avi	0	880	547	72	111				0	Content		-72	-111	25247504	1984384261
25264	09:09:06.100	00:00:25.264	1516	-1024	-768	-1	-1	-1	-1	4	-1024	-768	-1	-1	-1	-1	4		0	0						Untertest1.avi	0	880	547	72	111				0	Content		-72	-111	25264171	1984400928
25281	09:09:06.117	00:00:25.280	1517	-1024	-768	-1	-1	-1	-1	4	-1024	-768	-1	-1	-1	-1	4		0	0						Untertest1.avi	0	880	547	72	111				0	Content		-72	-111	25280803	1984417560
25297	09:09:06.133	00:00:25.297	1518	-1024	-768	-1	-1	-1	-1	4	-1024	-768	-1	-1	-1	-1	4		0	0						Untertest1.avi	0	880	547	72	111				0	Content		-72	-111	25297470	1984434227
25314	09:09:06.150	00:00:25.314	1519	-1024	-768	-1	-1	-1	-1	4	-1024	-768	-1	-1	-1	-1	4		0	0						Untertest1.avi	0	880	547	72	111				0	Content		-72	-111	25314385	1984451142
25331	09:09:06.167	00:00:25.331	1520	-1024	-768	-1	-1	-1	-1	4	-1024	-768	-1	-1	-1	-1	4		0	0						Untertest1.avi	0	880	547	72	111				0	Content		-72	-111	25331052	1984467809
25348	09:09:06.184	00:00:25.348	1521	-1024	-768	-1	-1	-1	-1	4	-1024	-768	-1	-1	-1	-1	4		0	0						Untertest1.avi	0	880	547	72	111				0	Content		-72	-111	25348175	1984484932
25365	09:09:06.201	00:00:25.364	1522	-1024	-768	-1	-1	-1	-1	4	-1024	-768	-1	-1	-1	-1	4		0	0						Untertest1.avi	0	880	547	72	111				0	Content		-72	-111	25364842	1984501599
25382	09:09:06.218	00:00:25.381	1523	-1024	-768	-1	-1	-1	-1	4	-1024	-768	-1	-1	-1	-1	4		0	0						Untertest1.avi	0	880	547	72	111				0	Content		-72	-111	25381923	1984518680
25398	09:09:06.234	00:00:25.398	1524	-1024	-768	-1	-1	-1	-1	4	-1024	-768	-1	-1	-1	-1	4		0	0						Untertest1.avi	0	880	547	72	111				0	Content		-72	-111	25398421	1984535178
25415	09:09:06.251	00:00:25.415	1525	-1024	-768	-1	-1	-1	-1	4	-1024	-768	-1	-1	-1	-1	4		0	0						Untertest1.avi	0	880	547	72	111				0	Content		-72	-111	25415088	1984551845
25432	09:09:06.268	00:00:25.431	1526	-1024	-768	-1	-1	-1	-1	4	-1024	-768	-1	-1	-1	-1	4		0	0						Untertest1.avi	0	880	547	72	111				0	Content		-72	-111	25431538	1984568295
25449	09:09:06.285	00:00:25.448	1527	-1024	-768	-1	-1	-1	-1	4	-1024	-768	-1	-1	-1	-1	4		0	0						Untertest1.avi	0	880	547	72	111				0	Content		-72	-111	25448664	1984585421
25465	09:09:06.301	00:00:25.465	1528	-1024	-768	-1	-1	-1	-1	4	-1024	-768	-1	-1	-1	-1	4		0	0						Untertest1.avi	0	880	547	72	111				0	Content		-72	-111	25465037	1984601794
25482	09:09:06.318	00:00:25.481	1529	-1024	-768	-1	-1	-1	-1	4	-1024	-768	-1	-1	-1	-1	4		0	0						Untertest1.avi	0	880	547	72	111				0	Content		-72	-111	25481784	1984618541
25498	09:09:06.334	00:00:25.498	1530	-1024	-768	-1	-1	-1	-1	4	-1024	-768	-1	-1	-1	-1	4		0	0						Untertest1.avi	0	880	547	72	111				0	Content		-72	-111	25498436	1984635193
25515	09:09:06.351	00:00:25.515	1531	-1024	-768	-1	-1	-1	-1	4	-1024	-768	-1	-1	-1	-1	4		0	0						Untertest1.avi	0	880	547	72	111				0	Content		-72	-111	25515108	1984651865
25532	09:09:06.368	00:00:25.531	1532	-1024	-768	-1	-1	-1	-1	4	-1024	-768	-1	-1	-1	-1	4		0	0						Untertest1.avi	0	880	547	72	111				0	Content		-72	-111	25531775	1984668532
25548	09:09:06.384	00:00:25.548	1533	-1024	-768	-1	-1	-1	-1	4	-1024	-768	-1	-1	-1	-1	4		0	0						Untertest1.avi	0	880	547	72	111				0	Content		-72	-111	25548409	1984685166
25565	09:09:06.401	00:00:25.565	1534	-1024	-768	-1	-1	-1	-1	4	-1024	-768	-1	-1	-1	-1	4		0	0						Untertest1.avi	0	880	547	72	111				0	Content		-72	-111	25565076	1984701833
25582	09:09:06.418	00:00:25.581	1535	-1024	-768	-1	-1	-1	-1	4	-1024	-768	-1	-1	-1	-1	4		0	0						Untertest1.avi	0	880	547	72	111				0	Content		-72	-111	25581791	1984718548
25598	09:09:06.434	00:00:25.598	1536	-1024	-768	-1	-1	-1	-1	4	-1024	-768	-1	-1	-1	-1	4		0	0						Untertest1.avi	0	880	547	72	111				0	Content		-72	-111	25598274	1984735031
25615	09:09:06.451	00:00:25.614	1537	-1024	-768	-1	-1	-1	-1	4	-1024	-768	-1	-1	-1	-1	4		0	0						Untertest1.avi	0	880	547	72	111				0	Content		-72	-111	25614897	1984751654
25632	09:09:06.468	00:00:25.631	1538	-1024	-768	-1	-1	-1	-1	4	-1024	-768	-1	-1	-1	-1	4		0	0						Untertest1.avi	0	880	547	72	111				0	Content		-72	-111	25631564	1984768321
25648	09:09:06.484	00:00:25.648	1539	-1024	-768	-1	-1	-1	-1	4	-1024	-768	-1	-1	-1	-1	4		0	0						Untertest1.avi	0	880	547	72	111				0	Content		-72	-111	25648417	1984785174
25665	09:09:06.501	00:00:25.665	1540	-1024	-768	-1	-1	-1	-1	4	-1024	-768	-1	-1	-1	-1	4		0	0						Untertest1.avi	0	880	547	72	111				0	Content		-72	-111	25665084	1984801841
25682	09:09:06.518	00:00:25.681	1541	-1024	-768	-1	-1	-1	-1	4	-1024	-768	-1	-1	-1	-1	4		0	0						Untertest1.avi	0	880	547	72	111				0	Content		-72	-111	25681892	1984818649
25698	09:09:06.534	00:00:25.698	1542	-1024	-768	-1	-1	-1	-1	4	-1024	-768	-1	-1	-1	-1	4		0	0						Untertest1.avi	0	880	547	72	111				0	Content		-72	-111	25698392	1984835149
25715	09:09:06.551	00:00:25.715	1543	-1024	-768	-1	-1	-1	-1	4	-1024	-768	-1	-1	-1	-1	4		0	0						Untertest1.avi	0	880	547	72	111				0	Content		-72	-111	25715263	1984852020
25732	09:09:06.568	00:00:25.731	1544	-1024	-768	-1	-1	-1	-1	4	-1024	-768	-1	-1	-1	-1	4		0	0						Untertest1.avi	0	880	547	72	111				0	Content		-72	-111	25731950	1984868707
25749	09:09:06.585	00:00:25.748	1545	-1024	-768	-1	-1	-1	-1	4	-1024	-768	-1	-1	-1	-1	4		0	0						Untertest1.avi	0	880	547	72	111				0	Content		-72	-111	25748617	1984885374
25765	09:09:06.601	00:00:25.765	1546	-1024	-768	-1	-1	-1	-1	4	-1024	-768	-1	-1	-1	-1	4		0	0						Untertest1.avi	0	880	547	72	111				0	Content		-72	-111	25765259	1984902016
25782	09:09:06.618	00:00:25.781	1547	-1024	-768	-1	-1	-1	-1	4	-1024	-768	-1	-1	-1	-1	4		0	0						Untertest1.avi	0	880	547	72	111				0	Content		-72	-111	25781633	1984918390
25798	09:09:06.634	00:00:25.798	1548	-1024	-768	-1	-1	-1	-1	4	-1024	-768	-1	-1	-1	-1	4		0	0						Untertest1.avi	0	880	547	72	111				0	Content		-72	-111	25798319	1984935076
25815	09:09:06.651	00:00:25.814	1549	-1024	-768	-1	-1	-1	-1	4	-1024	-768	-1	-1	-1	-1	4		0	0						Untertest1.avi	0	880	547	72	111				0	Content		-72	-111	25814986	1984951743
25832	09:09:06.668	00:00:25.831	1550	-1024	-768	-1	-1	-1	-1	4	-1024	-768	-1	-1	-1	-1	4		0	0						Untertest1.avi	0	880	547	72	111				0	Content		-72	-111	25831758	1984968515
25848	09:09:06.684	00:00:25.848	1551	-1024	-768	-1	-1	-1	-1	4	-1024	-768	-1	-1	-1	-1	4		0	0						Untertest1.avi	0	880	547	72	111				0	Content		-72	-111	25848253	1984985010
25865	09:09:06.701	00:00:25.864	1552	-1024	-768	-1	-1	-1	-1	4	-1024	-768	-1	-1	-1	-1	4		0	0						Untertest1.avi	0	880	547	72	111				0	Content		-72	-111	25864940	1985001697
25882	09:09:06.718	00:00:25.881	1553	-1024	-768	-1	-1	-1	-1	4	-1024	-768	-1	-1	-1	-1	4		0	0						Untertest1.avi	0	880	547	72	111				0	Content		-72	-111	25881607	1985018364
25898	09:09:06.734	00:00:25.898	1554	-1024	-768	-1	-1	-1	-1	4	-1024	-768	-1	-1	-1	-1	4		0	0						Untertest1.avi	0	880	547	72	111				0	Content		-72	-111	25898303	1985035060
25915	09:09:06.751	00:00:25.914	1555	-1024	-768	-1	-1	-1	-1	4	-1024	-768	-1	-1	-1	-1	4		0	0						Untertest1.avi	0	880	547	72	111				0	Content		-72	-111	25914971	1985051728
25932	09:09:06.768	00:00:25.931	1556	-1024	-768	-1	-1	-1	-1	4	-1024	-768	-1	-1	-1	-1	4		0	0						Untertest1.avi	0	880	547	72	111				0	Content		-72	-111	25931609	1985068366
25948	09:09:06.784	00:00:25.948	1557	-1024	-768	-1	-1	-1	-1	4	-1024	-768	-1	-1	-1	-1	4		0	0						Untertest1.avi	0	880	547	72	111				0	Content		-72	-111	25948276	1985085033
25965	09:09:06.801	00:00:25.965	1558	-1024	-768	-1	-1	-1	-1	4	-1024	-768	-1	-1	-1	-1	4		0	0						Untertest1.avi	0	880	547	72	111				0	Content		-72	-111	25965259	1985102016
25982	09:09:06.818	00:00:25.981	1559	-1024	-768	-1	-1	-1	-1	4	-1024	-768	-1	-1	-1	-1	4		0	0						Untertest1.avi	0	880	547	72	111				0	Content		-72	-111	25981926	1985118683
25999	09:09:06.835	00:00:25.998	1560	-1024	-768	-1	-1	-1	-1	4	-1024	-768	-1	-1	-1	-1	4		0	0						Untertest1.avi	0	880	547	72	111				0	Content		-72	-111	25998863	1985135620
26015	09:09:06.851	00:00:26.014	1561	-1024	-768	-1	-1	-1	-1	4	-1024	-768	-1	-1	-1	-1	4		0	0						Untertest1.avi	0	880	547	72	111				0	Content		-72	-111	26014985	1985151742
26032	09:09:06.868	00:00:26.031	1562	-1024	-768	-1	-1	-1	-1	4	-1024	-768	-1	-1	-1	-1	4		0	0						Untertest1.avi	0	880	547	72	111				0	Content		-72	-111	26031609	1985168366
26048	09:09:06.884	00:00:26.048	1563	-1024	-768	-1	-1	-1	-1	4	-1024	-768	-1	-1	-1	-1	4		0	0						Untertest1.avi	0	880	547	72	111				0	Content		-72	-111	26048276	1985185033
26065	09:09:06.901	00:00:26.064	1564	-1024	-768	-1	-1	-1	-1	4	-1024	-768	-1	-1	-1	-1	4		0	0						Untertest1.avi	0	880	547	72	111				0	Content		-72	-111	26064876	1985201633
26082	09:09:06.918	00:00:26.081	1565	-1024	-768	-1	-1	-1	-1	4	-1024	-768	-1	-1	-1	-1	4		0	0						Untertest1.avi	0	880	547	72	111				0	Content		-72	-111	26081543	1985218300
26098	09:09:06.934	00:00:26.098	1566	-1024	-768	-1	-1	-1	-1	4	-1024	-768	-1	-1	-1	-1	4		0	0						Untertest1.avi	0	880	547	72	111				0	Content		-72	-111	26098197	1985234954
26115	09:09:06.951	00:00:26.114	1567	-1024	-768	-1	-1	-1	-1	4	-1024	-768	-1	-1	-1	-1	4		0	0						Untertest1.avi	0	880	547	72	111				0	Content		-72	-111	26114864	1985251621
26132	09:09:06.968	00:00:26.131	1568	-1024	-768	-1	-1	-1	-1	4	-1024	-768	-1	-1	-1	-1	4		0	0						Untertest1.avi	0	880	547	72	111				0	Content		-72	-111	26131543	1985268300
26148	09:09:06.984	00:00:26.148	1569	-1024	-768	-1	-1	-1	-1	4	-1024	-768	-1	-1	-1	-1	4		0	0						Untertest1.avi	0	880	547	72	111				0	Content		-72	-111	26148210	1985284967
26165	09:09:07.001	00:00:26.164	1570	-1024	-768	-1	-1	-1	-1	4	-1024	-768	-1	-1	-1	-1	4		0	0						Untertest1.avi	0	880	547	72	111				0	Content		-72	-111	26164899	1985301656
26182	09:09:07.018	00:00:26.181	1571	-1024	-768	-1	-1	-1	-1	4	-1024	-768	-1	-1	-1	-1	4		0	0						Untertest1.avi	0	880	547	72	111				0	Content		-72	-111	26181566	1985318323
26198	09:09:07.034	00:00:26.198	1572	-1024	-768	-1	-1	-1	-1	4	-1024	-768	-1	-1	-1	-1	4		0	0						Untertest1.avi	0	880	547	72	111				0	Content		-72	-111	26198337	1985335094
26215	09:09:07.051	00:00:26.214	1573	-1024	-768	-1	-1	-1	-1	4	-1024	-768	-1	-1	-1	-1	4		0	0						Untertest1.avi	0	880	547	72	111				0	Content		-72	-111	26214584	1985351341
26231	09:09:07.067	00:00:26.231	1574	-1024	-768	-1	-1	-1	-1	4	-1024	-768	-1	-1	-1	-1	4		0	0						Untertest1.avi	0	880	547	72	111				0	Content		-72	-111	26231332	1985368089
26248	09:09:07.084	00:00:26.247	1575	-1024	-768	-1	-1	-1	-1	4	-1024	-768	-1	-1	-1	-1	4		0	0						Untertest1.avi	0	880	547	72	111				0	Content		-72	-111	26247999	1985384756
26265	09:09:07.101	00:00:26.264	1576	-1024	-768	-1	-1	-1	-1	4	-1024	-768	-1	-1	-1	-1	4		0	0						Untertest1.avi	0	880	547	72	111				0	Content		-72	-111	26264707	1985401464
26281	09:09:07.117	00:00:26.281	1577	-1024	-768	-1	-1	-1	-1	4	-1024	-768	-1	-1	-1	-1	4		0	0						Untertest1.avi	0	880	547	72	111				0	Content		-72	-111	26281328	1985418085
26298	09:09:07.134	00:00:26.298	1578	-1024	-768	-1	-1	-1	-1	4	-1024	-768	-1	-1	-1	-1	4		0	0						Untertest1.avi	0	880	547	72	111				0	Content		-72	-111	26298015	1985434772
26315	09:09:07.151	00:00:26.314	1579	-1024	-768	-1	-1	-1	-1	4	-1024	-768	-1	-1	-1	-1	4		0	0						Untertest1.avi	0	880	547	72	111				0	Content		-72	-111	26314682	1985451439
26331	09:09:07.167	00:00:26.331	1580	-1024	-768	-1	-1	-1	-1	4	-1024	-768	-1	-1	-1	-1	4		0	0						Untertest1.avi	0	880	547	72	111				0	Content		-72	-111	26331315	1985468072
26348	09:09:07.184	00:00:26.347	1581	-1024	-768	-1	-1	-1	-1	4	-1024	-768	-1	-1	-1	-1	4		0	0						Untertest1.avi	0	880	547	72	111				0	Content		-72	-111	26347982	1985484739
26365	09:09:07.201	00:00:26.364	1582	-1024	-768	-1	-1	-1	-1	4	-1024	-768	-1	-1	-1	-1	4		0	0						Untertest1.avi	0	880	547	72	111				0	Content		-72	-111	26364649	1985501406
26381	09:09:07.217	00:00:26.381	1583	-1024	-768	-1	-1	-1	-1	4	-1024	-768	-1	-1	-1	-1	4		0	0						Untertest1.avi	0	880	547	72	111				0	Content		-72	-111	26381316	1985518073
26398	09:09:07.234	00:00:26.397	1584	-1024	-768	-1	-1	-1	-1	4	-1024	-768	-1	-1	-1	-1	4		0	0						Untertest1.avi	0	880	547	72	111				0	Content		-72	-111	26397814	1985534571
26414	09:09:07.250	00:00:26.414	1585	-1024	-768	-1	-1	-1	-1	4	-1024	-768	-1	-1	-1	-1	4		0	0						Untertest1.avi	0	880	547	72	111				0	Content		-72	-111	26414481	1985551238
26431	09:09:07.267	00:00:26.430	1586	-1024	-768	-1	-1	-1	-1	4	-1024	-768	-1	-1	-1	-1	4		0	0						Untertest1.avi	0	880	547	72	111				0	Content		-72	-111	26430934	1985567691
26448	09:09:07.284	00:00:26.447	1587	-1024	-768	-1	-1	-1	-1	4	-1024	-768	-1	-1	-1	-1	4		0	0						Untertest1.avi	0	880	547	72	111				0	Content		-72	-111	26447930	1985584687
26465	09:09:07.301	00:00:26.464	1588	-1024	-768	-1	-1	-1	-1	4	-1024	-768	-1	-1	-1	-1	4		0	0						Untertest1.avi	0	880	547	72	111				0	Content		-72	-111	26464553	1985601310
26481	09:09:07.317	00:00:26.481	1589	-1024	-768	-1	-1	-1	-1	4	-1024	-768	-1	-1	-1	-1	4		0	0						Untertest1.avi	0	880	547	72	111				0	Content		-72	-111	26481220	1985617977
26498	09:09:07.334	00:00:26.497	1590	-1024	-768	-1	-1	-1	-1	4	-1024	-768	-1	-1	-1	-1	4		0	0						Untertest1.avi	0	880	547	72	111				0	Content		-72	-111	26497800	1985634557
26514	09:09:07.350	00:00:26.514	1591	-1024	-768	-1	-1	-1	-1	4	-1024	-768	-1	-1	-1	-1	4		0	0						Untertest1.avi	0	880	547	72	111				0	Content		-72	-111	26514425	1985651182
26531	09:09:07.367	00:00:26.531	1592	-1024	-768	-1	-1	-1	-1	4	-1024	-768	-1	-1	-1	-1	4		0	0						Untertest1.avi	0	880	547	72	111				0	Content		-72	-111	26531111	1985667868
26548	09:09:07.384	00:00:26.547	1593	-1024	-768	-1	-1	-1	-1	4	-1024	-768	-1	-1	-1	-1	4		0	0						Untertest1.avi	0	880	547	72	111				0	Content		-72	-111	26547778	1985684535
26564	09:09:07.400	00:00:26.564	1594	-1024	-768	-1	-1	-1	-1	4	-1024	-768	-1	-1	-1	-1	4		0	0						Untertest1.avi	0	880	547	72	111				0	Content		-72	-111	26564409	1985701166
26581	09:09:07.417	00:00:26.581	1595	-1024	-768	-1	-1	-1	-1	4	-1024	-768	-1	-1	-1	-1	4		0	0						Untertest1.avi	0	880	547	72	111				0	Content		-72	-111	26581076	1985717833
26598	09:09:07.434	00:00:26.597	1596	-1024	-768	-1	-1	-1	-1	4	-1024	-768	-1	-1	-1	-1	4		0	0						Untertest1.avi	0	880	547	72	111				0	Content		-72	-111	26597847	1985734604
26614	09:09:07.450	00:00:26.614	1597	-1024	-768	-1	-1	-1	-1	4	-1024	-768	-1	-1	-1	-1	4		0	0						Untertest1.avi	0	880	547	72	111				0	Content		-72	-111	26614426	1985751183
26631	09:09:07.467	00:00:26.630	1598	-1024	-768	-1	-1	-1	-1	4	-1024	-768	-1	-1	-1	-1	4		0	0						Untertest1.avi	0	880	547	72	111				0	Content		-72	-111	26630919	1985767676
26648	09:09:07.484	00:00:26.647	1599	-1024	-768	-1	-1	-1	-1	4	-1024	-768	-1	-1	-1	-1	4		0	0						Untertest1.avi	0	880	547	72	111				0	Content		-72	-111	26647586	1985784343
26664	09:09:07.500	00:00:26.664	1600	-1024	-768	-1	-1	-1	-1	4	-1024	-768	-1	-1	-1	-1	4		0	0						Untertest1.avi	0	880	547	72	111				0	Content		-72	-111	26664373	1985801130
26681	09:09:07.517	00:00:26.681	1601	-1024	-768	-1	-1	-1	-1	4	-1024	-768	-1	-1	-1	-1	4		0	0						Untertest1.avi	0	880	547	72	111				0	Content		-72	-111	26681040	1985817797
26698	09:09:07.534	00:00:26.697	1602	-1024	-768	-1	-1	-1	-1	4	-1024	-768	-1	-1	-1	-1	4		0	0						Untertest1.avi	0	880	547	72	111				0	Content		-72	-111	26697919	1985834676
26714	09:09:07.550	00:00:26.714	1603	-1024	-768	-1	-1	-1	-1	4	-1024	-768	-1	-1	-1	-1	4		0	0						Untertest1.avi	0	880	547	72	111				0	Content		-72	-111	26714276	1985851033
26731	09:09:07.567	00:00:26.731	1604	-1024	-768	-1	-1	-1	-1	4	-1024	-768	-1	-1	-1	-1	4		0	0						Untertest1.avi	0	880	547	72	111				0	Content		-72	-111	26731151	1985867908
26748	09:09:07.584	00:00:26.747	1605	-1024	-768	-1	-1	-1	-1	4	-1024	-768	-1	-1	-1	-1	4		0	0						Untertest1.avi	0	880	547	72	111				0	Content		-72	-111	26747776	1985884533
26764	09:09:07.600	00:00:26.764	1606	-1024	-768	-1	-1	-1	-1	4	-1024	-768	-1	-1	-1	-1	4		0	0						Untertest1.avi	0	880	547	72	111				0	Content		-72	-111	26764443	1985901200
26781	09:09:07.617	00:00:26.781	1607	-1024	-768	-1	-1	-1	-1	4	-1024	-768	-1	-1	-1	-1	4		0	0						Untertest1.avi	0	880	547	72	111				0	Content		-72	-111	26781147	1985917904
26798	09:09:07.634	00:00:26.797	1608	-1024	-768	-1	-1	-1	-1	4	-1024	-768	-1	-1	-1	-1	4		0	0						Untertest1.avi	0	880	547	72	111				0	Content		-72	-111	26797518	1985934275
26814	09:09:07.650	00:00:26.814	1609	-1024	-768	-1	-1	-1	-1	4	-1024	-768	-1	-1	-1	-1	4		0	0						Untertest1.avi	0	880	547	72	111				0	Content		-72	-111	26814211	1985950968
26831	09:09:07.667	00:00:26.830	1610	-1024	-768	-1	-1	-1	-1	4	-1024	-768	-1	-1	-1	-1	4		0	0						Untertest1.avi	0	880	547	72	111				0	Content		-72	-111	26830878	1985967635
26848	09:09:07.684	00:00:26.847	1611	-1024	-768	-1	-1	-1	-1	4	-1024	-768	-1	-1	-1	-1	4		0	0						Untertest1.avi	0	880	547	72	111				0	Content		-72	-111	26847516	1985984273
26864	09:09:07.700	00:00:26.864	1612	-1024	-768	-1	-1	-1	-1	4	-1024	-768	-1	-1	-1	-1	4		0	0						Untertest1.avi	0	880	547	72	111				0	Content		-72	-111	26864139	1986000896
26881	09:09:07.717	00:00:26.880	1613	-1024	-768	-1	-1	-1	-1	4	-1024	-768	-1	-1	-1	-1	4		0	0						Untertest1.avi	0	880	547	72	111				0	Content		-72	-111	26880824	1986017581
26897	09:09:07.733	00:00:26.897	1614	-1024	-768	-1	-1	-1	-1	4	-1024	-768	-1	-1	-1	-1	4		0	0						Untertest1.avi	0	880	547	72	111				0	Content		-72	-111	26897491	1986034248
26914	09:09:07.750	00:00:26.914	1615	-1024	-768	-1	-1	-1	-1	4	-1024	-768	-1	-1	-1	-1	4		0	0						Untertest1.avi	0	880	547	72	111				0	Content		-72	-111	26914124	1986050881
26931	09:09:07.767	00:00:26.930	1616	-1024	-768	-1	-1	-1	-1	4	-1024	-768	-1	-1	-1	-1	4		0	0						Untertest1.avi	0	880	547	72	111				0	Content		-72	-111	26930792	1986067549
26947	09:09:07.783	00:00:26.947	1617	-1024	-768	-1	-1	-1	-1	4	-1024	-768	-1	-1	-1	-1	4		0	0						Untertest1.avi	0	880	547	72	111				0	Content		-72	-111	26947147	1986083904
26964	09:09:07.800	00:00:26.963	1618	-1024	-768	-1	-1	-1	-1	4	-1024	-768	-1	-1	-1	-1	4		0	0						Untertest1.avi	0	880	547	72	111				0	Content		-72	-111	26963814	1986100571
26981	09:09:07.817	00:00:26.980	1619	-1024	-768	-1	-1	-1	-1	4	-1024	-768	-1	-1	-1	-1	4		0	0						Untertest1.avi	0	880	547	72	111				0	Content		-72	-111	26980657	1986117414
26997	09:09:07.833	00:00:26.997	1620	-1024	-768	-1	-1	-1	-1	4	-1024	-768	-1	-1	-1	-1	4		0	0						Untertest1.avi	0	880	547	72	111				0	Content		-72	-111	26997324	1986134081
27014	09:09:07.850	00:00:27.014	1621	-1024	-768	-1	-1	-1	-1	4	-1024	-768	-1	-1	-1	-1	4		0	0						Untertest1.avi	0	880	547	72	111				0	Content		-72	-111	27014123	1986150880
27031	09:09:07.867	00:00:27.030	1622	-1024	-768	-1	-1	-1	-1	4	-1024	-768	-1	-1	-1	-1	4		0	0						Untertest1.avi	0	880	547	72	111				0	Content		-72	-111	27030744	1986167501
27047	09:09:07.883	00:00:27.047	1623	-1024	-768	-1	-1	-1	-1	4	-1024	-768	-1	-1	-1	-1	4		0	0						Untertest1.avi	0	880	547	72	111				0	Content		-72	-111	27047431	1986184188
27064	09:09:07.900	00:00:27.064	1624	-1024	-768	-1	-1	-1	-1	4	-1024	-768	-1	-1	-1	-1	4		0	0						Untertest1.avi	0	880	547	72	111				0	Content		-72	-111	27064098	1986200855
27081	09:09:07.917	00:00:27.080	1625	-1024	-768	-1	-1	-1	-1	4	-1024	-768	-1	-1	-1	-1	4		0	0						Untertest1.avi	0	880	547	72	111				0	Content		-72	-111	27080620	1986217377
27097	09:09:07.933	00:00:27.097	1626	-1024	-768	-1	-1	-1	-1	4	-1024	-768	-1	-1	-1	-1	4		0	0						Untertest1.avi	0	880	547	72	111				0	Content		-72	-111	27097365	1986234122
27114	09:09:07.950	00:00:27.113	1627	-1024	-768	-1	-1	-1	-1	4	-1024	-768	-1	-1	-1	-1	4		0	0						Untertest1.avi	0	880	547	72	111				0	Content		-72	-111	27113988	1986250745
27131	09:09:07.967	00:00:27.130	1628	-1024	-768	-1	-1	-1	-1	4	-1024	-768	-1	-1	-1	-1	4		0	0						Untertest1.avi	0	880	547	72	111				0	Content		-72	-111	27130655	1986267412
27147	09:09:07.983	00:00:27.147	1629	-1024	-768	-1	-1	-1	-1	4	-1024	-768	-1	-1	-1	-1	4		0	0						Untertest1.avi	0	880	547	72	111				0	Content		-72	-111	27147319	1986284076
27164	09:09:08.000	00:00:27.163	1630	-1024	-768	-1	-1	-1	-1	4	-1024	-768	-1	-1	-1	-1	4		0	0						Untertest1.avi	0	880	547	72	111				0	Content		-72	-111	27163986	1986300743
27181	09:09:08.017	00:00:27.180	1631	-1024	-768	-1	-1	-1	-1	4	-1024	-768	-1	-1	-1	-1	4		0	0						Untertest1.avi	0	880	547	72	111				0	Content		-72	-111	27180613	1986317370
27197	09:09:08.033	00:00:27.197	1632	-1024	-768	-1	-1	-1	-1	4	-1024	-768	-1	-1	-1	-1	4		0	0						Untertest1.avi	0	880	547	72	111				0	Content		-72	-111	27197357	1986334114
27214	09:09:08.050	00:00:27.213	1633	-1024	-768	-1	-1	-1	-1	4	-1024	-768	-1	-1	-1	-1	4		0	0						Untertest1.avi	0	880	547	72	111				0	Content		-72	-111	27213855	1986350612
27231	09:09:08.067	00:00:27.230	1634	-1024	-768	-1	-1	-1	-1	4	-1024	-768	-1	-1	-1	-1	4		0	0						Untertest1.avi	0	880	547	72	111				0	Content		-72	-111	27230522	1986367279
27247	09:09:08.083	00:00:27.247	1635	-1024	-768	-1	-1	-1	-1	4	-1024	-768	-1	-1	-1	-1	4		0	0						Untertest1.avi	0	880	547	72	111				0	Content		-72	-111	27247310	1986384067
27264	09:09:08.100	00:00:27.263	1636	-1024	-768	-1	-1	-1	-1	4	-1024	-768	-1	-1	-1	-1	4		0	0						Untertest1.avi	0	880	547	72	111				0	Content		-72	-111	27263978	1986400735
27281	09:09:08.117	00:00:27.280	1637	-1024	-768	-1	-1	-1	-1	4	-1024	-768	-1	-1	-1	-1	4		0	0						Untertest1.avi	0	880	547	72	111				0	Content		-72	-111	27280722	1986417479
27297	09:09:08.133	00:00:27.297	1638	-1024	-768	-1	-1	-1	-1	4	-1024	-768	-1	-1	-1	-1	4		0	0						Untertest1.avi	0	880	547	72	111				0	Content		-72	-111	27297217	1986433974
27314	09:09:08.150	00:00:27.314	1639	-1024	-768	-1	-1	-1	-1	4	-1024	-768	-1	-1	-1	-1	4		0	0						Untertest1.avi	0	880	547	72	111				0	Content		-72	-111	27314093	1986450850
27331	09:09:08.167	00:00:27.330	1640	-1024	-768	-1	-1	-1	-1	4	-1024	-768	-1	-1	-1	-1	4		0	0						Untertest1.avi	0	880	547	72	111				0	Content		-72	-111	27330715	1986467472
27347	09:09:08.183	00:00:27.347	1641	-1024	-768	-1	-1	-1	-1	4	-1024	-768	-1	-1	-1	-1	4		0	0						Untertest1.avi	0	880	547	72	111				0	Content		-72	-111	27347382	1986484139
27364	09:09:08.200	00:00:27.364	1642	-1024	-768	-1	-1	-1	-1	4	-1024	-768	-1	-1	-1	-1	4		0	0						Untertest1.avi	0	880	547	72	111				0	Content		-72	-111	27364084	1986500841
27380	09:09:08.216	00:00:27.380	1643	-1024	-768	-1	-1	-1	-1	4	-1024	-768	-1	-1	-1	-1	4		0	0						Untertest1.avi	0	880	547	72	111				0	Content		-72	-111	27380335	1986517092
27397	09:09:08.233	00:00:27.397	1644	-1024	-768	-1	-1	-1	-1	4	-1024	-768	-1	-1	-1	-1	4		0	0						Untertest1.avi	0	880	547	72	111				0	Content		-72	-111	27397084	1986533841
27414	09:09:08.250	00:00:27.413	1645	-1024	-768	-1	-1	-1	-1	4	-1024	-768	-1	-1	-1	-1	4		0	0						Untertest1.avi	0	880	547	72	111				0	Content		-72	-111	27413751	1986550508
27430	09:09:08.266	00:00:27.430	1646	-1024	-768	-1	-1	-1	-1	4	-1024	-768	-1	-1	-1	-1	4		0	0						Untertest1.avi	0	880	547	72	111				0	Content		-72	-111	27430455	1986567212
27447	09:09:08.283	00:00:27.447	1647	-1024	-768	-1	-1	-1	-1	4	-1024	-768	-1	-1	-1	-1	4		0	0						Untertest1.avi	0	880	547	72	111				0	Content		-72	-111	27447202	1986583959
27464	09:09:08.300	00:00:27.463	1648	-1024	-768	-1	-1	-1	-1	4	-1024	-768	-1	-1	-1	-1	4		0	0						Untertest1.avi	0	880	547	72	111				0	Content		-72	-111	27463826	1986600583
27480	09:09:08.316	00:00:27.480	1649	-1024	-768	-1	-1	-1	-1	4	-1024	-768	-1	-1	-1	-1	4		0	0						Untertest1.avi	0	880	547	72	111				0	Content		-72	-111	27480493	1986617250
27497	09:09:08.333	00:00:27.497	1650	-1024	-768	-1	-1	-1	-1	4	-1024	-768	-1	-1	-1	-1	4		0	0						Untertest1.avi	0	880	547	72	111				0	Content		-72	-111	27497157	1986633914
27514	09:09:08.350	00:00:27.513	1651	-1024	-768	-1	-1	-1	-1	4	-1024	-768	-1	-1	-1	-1	4		0	0						Untertest1.avi	0	880	547	72	111				0	Content		-72	-111	27513824	1986650581
27530	09:09:08.366	00:00:27.530	1652	-1024	-768	-1	-1	-1	-1	4	-1024	-768	-1	-1	-1	-1	4		0	0						Untertest1.avi	0	880	547	72	111				0	Content		-72	-111	27530450	1986667207
27547	09:09:08.383	00:00:27.547	1653	-1024	-768	-1	-1	-1	-1	4	-1024	-768	-1	-1	-1	-1	4		0	0						Untertest1.avi	0	880	547	72	111				0	Content		-72	-111	27547067	1986683824
27564	09:09:08.400	00:00:27.563	1654	-1024	-768	-1	-1	-1	-1	4	-1024	-768	-1	-1	-1	-1	4		0	0						Untertest1.avi	0	880	547	72	111				0	Content		-72	-111	27563785	1986700542
27580	09:09:08.416	00:00:27.580	1655	-1024	-768	-1	-1	-1	-1	4	-1024	-768	-1	-1	-1	-1	4		0	0						Untertest1.avi	0	880	547	72	111				0	Content		-72	-111	27580452	1986717209
27597	09:09:08.433	00:00:27.597	1656	-1024	-768	-1	-1	-1	-1	4	-1024	-768	-1	-1	-1	-1	4		0	0						Untertest1.avi	0	880	547	72	111				0	Content		-72	-111	27597139	1986733896
27614	09:09:08.450	00:00:27.614	1657	-1024	-768	-1	-1	-1	-1	4	-1024	-768	-1	-1	-1	-1	4		0	0						Untertest1.avi	0	880	547	72	111				0	Content		-72	-111	27614386	1986751143
27631	09:09:08.467	00:00:27.630	1658	-1024	-768	-1	-1	-1	-1	4	-1024	-768	-1	-1	-1	-1	4		0	0						Untertest1.avi	0	880	547	72	111				0	Content		-72	-111	27630580	1986767337
27647	09:09:08.483	00:00:27.646	1659	-1024	-768	-1	-1	-1	-1	4	-1024	-768	-1	-1	-1	-1	4		0	0						Untertest1.avi	0	880	547	72	111				0	Content		-72	-111	27646884	1986783641
27664	09:09:08.500	00:00:27.663	1660	-1024	-768	-1	-1	-1	-1	4	-1024	-768	-1	-1	-1	-1	4		0	0						Untertest1.avi	0	880	547	72	111				0	Content		-72	-111	27663826	1986800583
27680	09:09:08.516	00:00:27.680	1661	-1024	-768	-1	-1	-1	-1	4	-1024	-768	-1	-1	-1	-1	4		0	0						Untertest1.avi	0	880	547	72	111				0	Content		-72	-111	27680252	1986817009
27697	09:09:08.533	00:00:27.697	1662	-1024	-768	-1	-1	-1	-1	4	-1024	-768	-1	-1	-1	-1	4		0	0						Untertest1.avi	0	880	547	72	111				0	Content		-72	-111	27697193	1986833950
27713	09:09:08.549	00:00:27.713	1663	-1024	-768	-1	-1	-1	-1	4	-1024	-768	-1	-1	-1	-1	4		0	0						Untertest1.avi	0	880	547	72	111				0	Content		-72	-111	27713498	1986850255
27730	09:09:08.566	00:00:27.730	1664	-1024	-768	-1	-1	-1	-1	4	-1024	-768	-1	-1	-1	-1	4		0	0						Untertest1.avi	0	880	547	72	111				0	Content		-72	-111	27730365	1986867122
27747	09:09:08.583	00:00:27.746	1665	-1024	-768	-1	-1	-1	-1	4	-1024	-768	-1	-1	-1	-1	4		0	0						Untertest1.avi	0	880	547	72	111				0	Content		-72	-111	27746870	1986883627
27764	09:09:08.600	00:00:27.763	1666	-1024	-768	-1	-1	-1	-1	4	-1024	-768	-1	-1	-1	-1	4		0	0						Untertest1.avi	0	880	547	72	111				0	Content		-72	-111	27763616	1986900373
27780	09:09:08.616	00:00:27.780	1667	-1024	-768	-1	-1	-1	-1	4	-1024	-768	-1	-1	-1	-1	4		0	0						Untertest1.avi	0	880	547	72	111				0	Content		-72	-111	27780240	1986916997
27797	09:09:08.633	00:00:27.797	1668	-1024	-768	-1	-1	-1	-1	4	-1024	-768	-1	-1	-1	-1	4		0	0						Untertest1.avi	0	880	547	72	111				0	Content		-72	-111	27797059	1986933816
27813	09:09:08.649	00:00:27.813	1669	-1024	-768	-1	-1	-1	-1	4	-1024	-768	-1	-1	-1	-1	4		0	0						Untertest1.avi	0	880	547	72	111				0	Content		-72	-111	27813363	1986950120
27830	09:09:08.666	00:00:27.830	1670	-1024	-768	-1	-1	-1	-1	4	-1024	-768	-1	-1	-1	-1	4		0	0						Untertest1.avi	0	880	547	72	111				0	Content		-72	-111	27830303	1986967060
27847	09:09:08.683	00:00:27.846	1671	1059,136	-314,7546	0,7439951	0,8202874	525,4497	3,093346	3	1035,817	-318,7256	0,7440136	0,8202862	525,4497	3,099977	1	29	1036	-319						Untertest1.avi	0	880	547	72	111	966	-448	33	0	Content		964	-430	27846858	1986983615
27864	09:09:08.700	00:00:27.863	1672	1063,471	-348,7323	0,7440304	0,8202002	525,4212	2,982325	3	1040,603	-355,862	0,744049	0,820199	525,4212	2,991332	1	29	1041	-356						Untertest1.avi	0	880	547	72	111	966	-448	33	0	Content		969	-467	27863604	1987000361
27880	09:09:08.716	00:00:27.880	1673	-1024	-768	-1	-1	-1	-1	4	-1024	-768	-1	-1	-1	-1	4		0	0						Untertest1.avi	0	880	547	72	111				0	Content		-72	-111	27880227	1987016984
27897	09:09:08.733	00:00:27.897	1674	-1024	-768	-1	-1	-1	-1	4	-1024	-768	-1	-1	-1	-1	4		0	0						Untertest1.avi	0	880	547	72	111				0	Content		-72	-111	27897043	1987033800
27913	09:09:08.749	00:00:27.913	1675	-1024	-768	-1	-1	-1	-1	4	-1024	-768	-1	-1	-1	-1	4		0	0						Untertest1.avi	0	880	547	72	111				0	Content		-72	-111	27913224	1987049981
27930	09:09:08.766	00:00:27.930	1676	-1024	-768	-1	-1	-1	-1	4	-1024	-768	-1	-1	-1	-1	4		0	0						Untertest1.avi	0	880	547	72	111				0	Content		-72	-111	27930292	1987067049
27947	09:09:08.783	00:00:27.946	1677	-1024	-768	-1	-1	-1	-1	4	-1024	-768	-1	-1	-1	-1	4		0	0						Untertest1.avi	0	880	547	72	111				0	Content		-72	-111	27946719	1987083476
27963	09:09:08.799	00:00:27.963	1678	-1024	-768	-1	-1	-1	-1	4	-1024	-768	-1	-1	-1	-1	4		0	0						Untertest1.avi	0	880	547	72	111				0	Content		-72	-111	27963464	1987100221
27980	09:09:08.816	00:00:27.980	1679	-1024	-768	-1	-1	-1	-1	4	-1024	-768	-1	-1	-1	-1	4		0	0						Untertest1.avi	0	880	547	72	111				0	Content		-72	-111	27980212	1987116969
27997	09:09:08.833	00:00:27.996	1680	-1024	-768	-1	-1	-1	-1	4	-1024	-768	-1	-1	-1	-1	4		0	0						Untertest1.avi	0	880	547	72	111				0	Content		-72	-111	27996709	1987133466
28013	09:09:08.849	00:00:28.013	1681	-1024	-768	-1	-1	-1	-1	4	-1024	-768	-1	-1	-1	-1	4		0	0						Untertest1.avi	0	880	547	72	111				0	Content		-72	-111	28013455	1987150212
28030	09:09:08.866	00:00:28.030	1682	-1024	-768	-1	-1	-1	-1	4	-1024	-768	-1	-1	-1	-1	4		0	0						Untertest1.avi	0	880	547	72	111				0	Content		-72	-111	28030079	1987166836
28047	09:09:08.883	00:00:28.046	1683	-1024	-768	-1	-1	-1	-1	4	-1024	-768	-1	-1	-1	-1	4		0	0						Untertest1.avi	0	880	547	72	111				0	Content		-72	-111	28046700	1987183457
28063	09:09:08.899	00:00:28.063	1684	-1024	-768	-1	-1	-1	-1	4	-1024	-768	-1	-1	-1	-1	4		0	0						Untertest1.avi	0	880	547	72	111				0	Content		-72	-111	28063450	1987200207
28080	09:09:08.916	00:00:28.080	1685	-1024	-768	-1	-1	-1	-1	4	-1024	-768	-1	-1	-1	-1	4		0	0						Untertest1.avi	0	880	547	72	111				0	Content		-72	-111	28080073	1987216830
28097	09:09:08.933	00:00:28.096	1686	-1024	-768	-1	-1	-1	-1	4	-1024	-768	-1	-1	-1	-1	4		0	0						Untertest1.avi	0	880	547	72	111				0	Content		-72	-111	28096696	1987233453
28113	09:09:08.949	00:00:28.113	1687	-1024	-768	-1	-1	-1	-1	4	-1024	-768	-1	-1	-1	-1	4		0	0						Untertest1.avi	0	880	547	72	111				0	Content		-72	-111	28113442	1987250199
28129	09:09:08.965	00:00:28.129	1688	-1024	-768	-1	-1	-1	-1	4	-1024	-768	-1	-1	-1	-1	4		0	0						Untertest1.avi	0	880	547	72	111				0	Content		-72	-111	28129443	1987266200
28146	09:09:08.982	00:00:28.146	1689	-1024	-768	-1	-1	-1	-1	4	-1024	-768	-1	-1	-1	-1	4		0	0						Untertest1.avi	0	880	547	72	111				0	Content		-72	-111	28146061	1987282818
28164	09:09:09.000	00:00:28.164	1690	-1024	-768	-1	-1	-1	-1	4	-1024	-768	-1	-1	-1	-1	4		0	0						Untertest1.avi	0	880	547	72	111				0	Content		-72	-111	28164062	1987300819
28179	09:09:09.015	00:00:28.178	1691	-1024	-768	-1	-1	-1	-1	4	-1024	-768	-1	-1	-1	-1	4		0	0						Untertest1.avi	0	880	547	72	111				0	Content		-72	-111	28178812	1987315569
28195	09:09:09.031	00:00:28.195	1692	-1024	-768	-1	-1	-1	-1	4	-1024	-768	-1	-1	-1	-1	4		0	0						Untertest1.avi	0	880	547	72	111				0	Content		-72	-111	28195432	1987332189
28213	09:09:09.049	00:00:28.212	1693	-1024	-768	-1	-1	-1	-1	4	-1024	-768	-1	-1	-1	-1	4		0	0						Untertest1.avi	0	880	547	72	111				0	Content		-72	-111	28212625	1987349382
28230	09:09:09.066	00:00:28.229	1694	-1024	-768	-1	-1	-1	-1	4	-1024	-768	-1	-1	-1	-1	4		0	0						Untertest1.avi	0	880	547	72	111				0	Content		-72	-111	28229871	1987366628
28247	09:09:09.083	00:00:28.247	1695	-1024	-768	-1	-1	-1	-1	4	-1024	-768	-1	-1	-1	-1	4		0	0						Untertest1.avi	0	880	547	72	111				0	Content		-72	-111	28247243	1987384000
28262	09:09:09.098	00:00:28.262	1696	-1024	-768	-1	-1	-1	-1	4	-1024	-768	-1	-1	-1	-1	4		0	0						Untertest1.avi	0	880	547	72	111				0	Content		-72	-111	28262046	1987398803
28279	09:09:09.115	00:00:28.278	1697	-1024	-768	-1	-1	-1	-1	4	-1024	-768	-1	-1	-1	-1	4		0	0						Untertest1.avi	0	880	547	72	111				0	Content		-72	-111	28278668	1987415425
28295	09:09:09.131	00:00:28.295	1698	-1024	-768	-1	-1	-1	-1	4	-1024	-768	-1	-1	-1	-1	4		0	0						Untertest1.avi	0	880	547	72	111				0	Content		-72	-111	28295418	1987432175
28312	09:09:09.148	00:00:28.312	1699	-1024	-768	-1	-1	-1	-1	4	-1024	-768	-1	-1	-1	-1	4		0	0						Untertest1.avi	0	880	547	72	111				0	Content		-72	-111	28312042	1987448799
28329	09:09:09.165	00:00:28.328	1700	-1024	-768	-1	-1	-1	-1	4	-1024	-768	-1	-1	-1	-1	4		0	0						Untertest1.avi	0	880	547	72	111				0	Content		-72	-111	28328663	1987465420
28345	09:09:09.181	00:00:28.345	1701	-1024	-768	-1	-1	-1	-1	4	-1024	-768	-1	-1	-1	-1	4		0	0						Untertest1.avi	0	880	547	72	111				0	Content		-72	-111	28345286	1987482043
28362	09:09:09.198	00:00:28.362	1702	-1024	-768	-1	-1	-1	-1	4	-1024	-768	-1	-1	-1	-1	4		0	0						Untertest1.avi	0	880	547	72	111				0	Content		-72	-111	28362480	1987499237
28380	09:09:09.216	00:00:28.379	1703	-1024	-768	-1	-1	-1	-1	4	-1024	-768	-1	-1	-1	-1	4		0	0						Untertest1.avi	0	880	547	72	111				0	Content		-72	-111	28379850	1987516607
28397	09:09:09.233	00:00:28.397	1704	-1024	-768	-1	-1	-1	-1	4	-1024	-768	-1	-1	-1	-1	4		0	0						Untertest1.avi	0	880	547	72	111				0	Content		-72	-111	28397097	1987533854
28412	09:09:09.248	00:00:28.411	1705	-1024	-768	-1	-1	-1	-1	4	-1024	-768	-1	-1	-1	-1	4		0	0						Untertest1.avi	0	880	547	72	111				0	Content		-72	-111	28411900	1987548657
28429	09:09:09.265	00:00:28.428	1706	-1024	-768	-1	-1	-1	-1	4	-1024	-768	-1	-1	-1	-1	4		0	0						Untertest1.avi	0	880	547	72	111				0	Content		-72	-111	28428647	1987565404
28445	09:09:09.281	00:00:28.445	1707	-1024	-768	-1	-1	-1	-1	4	-1024	-768	-1	-1	-1	-1	4		0	0						Untertest1.avi	0	880	547	72	111				0	Content		-72	-111	28445270	1987582027
28462	09:09:09.298	00:00:28.461	1708	-1024	-768	-1	-1	-1	-1	4	-1024	-768	-1	-1	-1	-1	4		0	0						Untertest1.avi	0	880	547	72	111				0	Content		-72	-111	28461892	1987598649
28479	09:09:09.315	00:00:28.478	1709	-1024	-768	-1	-1	-1	-1	4	-1024	-768	-1	-1	-1	-1	4		0	0						Untertest1.avi	0	880	547	72	111				0	Content		-72	-111	28478527	1987615284
28495	09:09:09.331	00:00:28.495	1710	-1024	-768	-1	-1	-1	-1	4	-1024	-768	-1	-1	-1	-1	4		0	0						Untertest1.avi	0	880	547	72	111				0	Content		-72	-111	28495139	1987631896
28512	09:09:09.348	00:00:28.512	1711	-1024	-768	-1	-1	-1	-1	4	-1024	-768	-1	-1	-1	-1	4		0	0						Untertest1.avi	0	880	547	72	111				0	Content		-72	-111	28512333	1987649090
28530	09:09:09.366	00:00:28.529	1712	-1024	-768	-1	-1	-1	-1	4	-1024	-768	-1	-1	-1	-1	4		0	0						Untertest1.avi	0	880	547	72	111				0	Content		-72	-111	28529706	1987666463
28547	09:09:09.383	00:00:28.546	1713	-1024	-768	-1	-1	-1	-1	4	-1024	-768	-1	-1	-1	-1	4		0	0						Untertest1.avi	0	880	547	72	111				0	Content		-72	-111	28546952	1987683709
28562	09:09:09.398	00:00:28.561	1714	-1024	-768	-1	-1	-1	-1	4	-1024	-768	-1	-1	-1	-1	4		0	0						Untertest1.avi	0	880	547	72	111				0	Content		-72	-111	28561879	1987698636
28579	09:09:09.415	00:00:28.578	1715	-1024	-768	-1	-1	-1	-1	4	-1024	-768	-1	-1	-1	-1	4		0	0						Untertest1.avi	0	880	547	72	111				0	Content		-72	-111	28578511	1987715268
28595	09:09:09.431	00:00:28.595	1716	-1024	-768	-1	-1	-1	-1	4	-1024	-768	-1	-1	-1	-1	4		0	0						Untertest1.avi	0	880	547	72	111				0	Content		-72	-111	28595249	1987732006
28612	09:09:09.448	00:00:28.611	1717	-1024	-768	-1	-1	-1	-1	4	-1024	-768	-1	-1	-1	-1	4		0	0						Untertest1.avi	0	880	547	72	111				0	Content		-72	-111	28611872	1987748629
28629	09:09:09.465	00:00:28.628	1718	-1024	-768	-1	-1	-1	-1	4	-1024	-768	-1	-1	-1	-1	4		0	0						Untertest1.avi	0	880	547	72	111				0	Content		-72	-111	28628503	1987765260
28645	09:09:09.481	00:00:28.645	1719	-1024	-768	-1	-1	-1	-1	4	-1024	-768	-1	-1	-1	-1	4		0	0						Untertest1.avi	0	880	547	72	111				0	Content		-72	-111	28645119	1987781876
28662	09:09:09.498	00:00:28.662	1720	-1024	-768	-1	-1	-1	-1	4	-1024	-768	-1	-1	-1	-1	4		0	0						Untertest1.avi	0	880	547	72	111				0	Content		-72	-111	28662189	1987798946
28680	09:09:09.516	00:00:28.679	1721	-1024	-768	-1	-1	-1	-1	4	-1024	-768	-1	-1	-1	-1	4		0	0						Untertest1.avi	0	880	547	72	111				0	Content		-72	-111	28679562	1987816319
28697	09:09:09.533	00:00:28.696	1722	-1024	-768	-1	-1	-1	-1	4	-1024	-768	-1	-1	-1	-1	4		0	0						Untertest1.avi	0	880	547	72	111				0	Content		-72	-111	28696934	1987833691
28712	09:09:09.548	00:00:28.711	1723	-1024	-768	-1	-1	-1	-1	4	-1024	-768	-1	-1	-1	-1	4		0	0						Untertest1.avi	0	880	547	72	111				0	Content		-72	-111	28711736	1987848493
28728	09:09:09.564	00:00:28.728	1724	-1024	-768	-1	-1	-1	-1	4	-1024	-768	-1	-1	-1	-1	4		0	0						Untertest1.avi	0	880	547	72	111				0	Content		-72	-111	28728359	1987865116
28745	09:09:09.581	00:00:28.745	1725	-1024	-768	-1	-1	-1	-1	4	-1024	-768	-1	-1	-1	-1	4		0	0						Untertest1.avi	0	880	547	72	111				0	Content		-72	-111	28745106	1987881863
28762	09:09:09.598	00:00:28.761	1726	-1024	-768	-1	-1	-1	-1	4	-1024	-768	-1	-1	-1	-1	4		0	0						Untertest1.avi	0	880	547	72	111				0	Content		-72	-111	28761728	1987898485
28778	09:09:09.614	00:00:28.778	1727	-1024	-768	-1	-1	-1	-1	4	-1024	-768	-1	-1	-1	-1	4		0	0						Untertest1.avi	0	880	547	72	111				0	Content		-72	-111	28778349	1987915106
28795	09:09:09.631	00:00:28.794	1728	-1024	-768	-1	-1	-1	-1	4	-1024	-768	-1	-1	-1	-1	4		0	0						Untertest1.avi	0	880	547	72	111				0	Content		-72	-111	28794972	1987931729
28812	09:09:09.648	00:00:28.812	1729	-1024	-768	-1	-1	-1	-1	4	-1024	-768	-1	-1	-1	-1	4		0	0						Untertest1.avi	0	880	547	72	111				0	Content		-72	-111	28812165	1987948922
28830	09:09:09.666	00:00:28.829	1730	-1024	-768	-1	-1	-1	-1	4	-1024	-768	-1	-1	-1	-1	4		0	0						Untertest1.avi	0	880	547	72	111				0	Content		-72	-111	28829539	1987966296
28847	09:09:09.683	00:00:28.846	1731	-1024	-768	-1	-1	-1	-1	4	-1024	-768	-1	-1	-1	-1	4		0	0						Untertest1.avi	0	880	547	72	111				0	Content		-72	-111	28846785	1987983542
28862	09:09:09.698	00:00:28.861	1732	-1024	-768	-1	-1	-1	-1	4	-1024	-768	-1	-1	-1	-1	4		0	0						Untertest1.avi	0	880	547	72	111				0	Content		-72	-111	28861587	1987998344
28878	09:09:09.714	00:00:28.878	1733	-1024	-768	-1	-1	-1	-1	4	-1024	-768	-1	-1	-1	-1	4		0	0						Untertest1.avi	0	880	547	72	111				0	Content		-72	-111	28878335	1988015092
28895	09:09:09.731	00:00:28.894	1734	-1024	-768	-1	-1	-1	-1	4	-1024	-768	-1	-1	-1	-1	4		0	0						Untertest1.avi	0	880	547	72	111				0	Content		-72	-111	28894959	1988031716
28912	09:09:09.748	00:00:28.911	1735	-1024	-768	-1	-1	-1	-1	4	-1024	-768	-1	-1	-1	-1	4		0	0						Untertest1.avi	0	880	547	72	111				0	Content		-72	-111	28911578	1988048335
28928	09:09:09.764	00:00:28.928	1736	-1024	-768	-1	-1	-1	-1	4	-1024	-768	-1	-1	-1	-1	4		0	0						Untertest1.avi	0	880	547	72	111				0	Content		-72	-111	28928199	1988064956
28945	09:09:09.781	00:00:28.944	1737	-1024	-768	-1	-1	-1	-1	4	-1024	-768	-1	-1	-1	-1	4		0	0						Untertest1.avi	0	880	547	72	111				0	Content		-72	-111	28944824	1988081581
28962	09:09:09.798	00:00:28.962	1738	-1024	-768	-1	-1	-1	-1	4	-1024	-768	-1	-1	-1	-1	4		0	0						Untertest1.avi	0	880	547	72	111				0	Content		-72	-111	28962019	1988098776
28979	09:09:09.815	00:00:28.979	1739	-1024	-768	-1	-1	-1	-1	4	-1024	-768	-1	-1	-1	-1	4		0	0						Untertest1.avi	0	880	547	72	111				0	Content		-72	-111	28979405	1988116162
28997	09:09:09.833	00:00:28.996	1740	-1024	-768	-1	-1	-1	-1	4	-1024	-768	-1	-1	-1	-1	4		0	0						Untertest1.avi	0	880	547	72	111				0	Content		-72	-111	28996638	1988133395
29012	09:09:09.848	00:00:29.011	1741	-1024	-768	-1	-1	-1	-1	4	-1024	-768	-1	-1	-1	-1	4		0	0						Untertest1.avi	0	880	547	72	111				0	Content		-72	-111	29011564	1988148321
29028	09:09:09.864	00:00:29.028	1742	-1024	-768	-1	-1	-1	-1	4	-1024	-768	-1	-1	-1	-1	4		0	0						Untertest1.avi	0	880	547	72	111				0	Content		-72	-111	29028189	1988164946
29045	09:09:09.881	00:00:29.044	1743	-1024	-768	-1	-1	-1	-1	4	-1024	-768	-1	-1	-1	-1	4		0	0						Untertest1.avi	0	880	547	72	111				0	Content		-72	-111	29044935	1988181692
29062	09:09:09.898	00:00:29.061	1744	-1024	-768	-1	-1	-1	-1	4	-1024	-768	-1	-1	-1	-1	4		0	0						Untertest1.avi	0	880	547	72	111				0	Content		-72	-111	29061557	1988198314
29078	09:09:09.914	00:00:29.078	1745	-1024	-768	-1	-1	-1	-1	4	-1024	-768	-1	-1	-1	-1	4		0	0						Untertest1.avi	0	880	547	72	111				0	Content		-72	-111	29078181	1988214938
29095	09:09:09.931	00:00:29.094	1746	-1024	-768	-1	-1	-1	-1	4	-1024	-768	-1	-1	-1	-1	4		0	0						Untertest1.avi	0	880	547	72	111				0	Content		-72	-111	29094806	1988231563
29112	09:09:09.948	00:00:29.111	1747	-1024	-768	-1	-1	-1	-1	4	-1024	-768	-1	-1	-1	-1	4		0	0						Untertest1.avi	0	880	547	72	111				0	Content		-72	-111	29111873	1988248630
29129	09:09:09.965	00:00:29.129	1748	-1024	-768	-1	-1	-1	-1	4	-1024	-768	-1	-1	-1	-1	4		0	0						Untertest1.avi	0	880	547	72	111				0	Content		-72	-111	29129247	1988266004
29146	09:09:09.982	00:00:29.146	1749	-1024	-768	-1	-1	-1	-1	4	-1024	-768	-1	-1	-1	-1	4		0	0						Untertest1.avi	0	880	547	72	111				0	Content		-72	-111	29146494	1988283251
29161	09:09:09.997	00:00:29.161	1750	-1024	-768	-1	-1	-1	-1	4	-1024	-768	-1	-1	-1	-1	4		0	0						Untertest1.avi	0	880	547	72	111				0	Content		-72	-111	29161422	1988298179
29178	09:09:10.014	00:00:29.178	1751	-1024	-768	-1	-1	-1	-1	4	-1024	-768	-1	-1	-1	-1	4		0	0						Untertest1.avi	0	880	547	72	111				0	Content		-72	-111	29178047	1988314804
29195	09:09:10.031	00:00:29.194	1752	-1024	-768	-1	-1	-1	-1	4	-1024	-768	-1	-1	-1	-1	4		0	0						Untertest1.avi	0	880	547	72	111				0	Content		-72	-111	29194793	1988331550
29211	09:09:10.047	00:00:29.211	1753	-1024	-768	-1	-1	-1	-1	4	-1024	-768	-1	-1	-1	-1	4		0	0						Untertest1.avi	0	880	547	72	111				0	Content		-72	-111	29211416	1988348173
29228	09:09:10.064	00:00:29.228	1754	-1024	-768	-1	-1	-1	-1	4	-1024	-768	-1	-1	-1	-1	4		0	0						Untertest1.avi	0	880	547	72	111				0	Content		-72	-111	29228040	1988364797
29245	09:09:10.081	00:00:29.244	1755	-1024	-768	-1	-1	-1	-1	4	-1024	-768	-1	-1	-1	-1	4		0	0						Untertest1.avi	0	880	547	72	111				0	Content		-72	-111	29244661	1988381418
29262	09:09:10.098	00:00:29.261	1756	-1024	-768	-1	-1	-1	-1	4	-1024	-768	-1	-1	-1	-1	4		0	0						Untertest1.avi	0	880	547	72	111				0	Content		-72	-111	29261854	1988398611
29279	09:09:10.115	00:00:29.279	1757	-1024	-768	-1	-1	-1	-1	4	-1024	-768	-1	-1	-1	-1	4		0	0						Untertest1.avi	0	880	547	72	111				0	Content		-72	-111	29279227	1988415984
29296	09:09:10.132	00:00:29.296	1758	-1024	-768	-1	-1	-1	-1	4	-1024	-768	-1	-1	-1	-1	4		0	0						Untertest1.avi	0	880	547	72	111				0	Content		-72	-111	29296476	1988433233
29311	09:09:10.147	00:00:29.311	1759	-1024	-768	-1	-1	-1	-1	4	-1024	-768	-1	-1	-1	-1	4		0	0						Untertest1.avi	0	880	547	72	111				0	Content		-72	-111	29311279	1988448036
29328	09:09:10.164	00:00:29.328	1760	-1024	-768	-1	-1	-1	-1	4	-1024	-768	-1	-1	-1	-1	4		0	0						Untertest1.avi	0	880	547	72	111				0	Content		-72	-111	29328029	1988464786
29345	09:09:10.181	00:00:29.344	1761	-1024	-768	-1	-1	-1	-1	4	-1024	-768	-1	-1	-1	-1	4		0	0						Untertest1.avi	0	880	547	72	111				0	Content		-72	-111	29344652	1988481409
29361	09:09:10.197	00:00:29.361	1762	-1024	-768	-1	-1	-1	-1	4	-1024	-768	-1	-1	-1	-1	4		0	0						Untertest1.avi	0	880	547	72	111				0	Content		-72	-111	29361274	1988498031
29378	09:09:10.214	00:00:29.377	1763	-1024	-768	-1	-1	-1	-1	4	-1024	-768	-1	-1	-1	-1	4		0	0						Untertest1.avi	0	880	547	72	111				0	Content		-72	-111	29377895	1988514652
29395	09:09:10.231	00:00:29.394	1764	-1024	-768	-1	-1	-1	-1	4	-1024	-768	-1	-1	-1	-1	4		0	0						Untertest1.avi	0	880	547	72	111				0	Content		-72	-111	29394518	1988531275
29412	09:09:10.248	00:00:29.411	1765	-1024	-768	-1	-1	-1	-1	4	-1024	-768	-1	-1	-1	-1	4		0	0						Untertest1.avi	0	880	547	72	111				0	Content		-72	-111	29411712	1988548469
29429	09:09:10.265	00:00:29.429	1766	-1024	-768	-1	-1	-1	-1	4	-1024	-768	-1	-1	-1	-1	4		0	0						Untertest1.avi	0	880	547	72	111				0	Content		-72	-111	29429082	1988565839
29446	09:09:10.282	00:00:29.446	1767	-1024	-768	-1	-1	-1	-1	4	-1024	-768	-1	-1	-1	-1	4		0	0						Untertest1.avi	0	880	547	72	111				0	Content		-72	-111	29446343	1988583100
29461	09:09:10.297	00:00:29.461	1768	-1024	-768	-1	-1	-1	-1	4	-1024	-768	-1	-1	-1	-1	4		0	0						Untertest1.avi	0	880	547	72	111				0	Content		-72	-111	29461135	1988597892
29478	09:09:10.314	00:00:29.477	1769	-1024	-768	-1	-1	-1	-1	4	-1024	-768	-1	-1	-1	-1	4		0	0						Untertest1.avi	0	880	547	72	111				0	Content		-72	-111	29477880	1988614637
29495	09:09:10.331	00:00:29.494	1770	-1024	-768	-1	-1	-1	-1	4	-1024	-768	-1	-1	-1	-1	4		0	0						Untertest1.avi	0	880	547	72	111				0	Content		-72	-111	29494502	1988631259
29511	09:09:10.347	00:00:29.511	1771	-1024	-768	-1	-1	-1	-1	4	-1024	-768	-1	-1	-1	-1	4		0	0						Untertest1.avi	0	880	547	72	111				0	Content		-72	-111	29511126	1988647883
29528	09:09:10.364	00:00:29.527	1772	-1024	-768	-1	-1	-1	-1	4	-1024	-768	-1	-1	-1	-1	4		0	0						Untertest1.avi	0	880	547	72	111				0	Content		-72	-111	29527747	1988664504
29544	09:09:10.380	00:00:29.544	1773	-1024	-768	-1	-1	-1	-1	4	-1024	-768	-1	-1	-1	-1	4		0	0						Untertest1.avi	0	880	547	72	111				0	Content		-72	-111	29544495	1988681252
29562	09:09:10.398	00:00:29.561	1774	-1024	-768	-1	-1	-1	-1	4	-1024	-768	-1	-1	-1	-1	4		0	0						Untertest1.avi	0	880	547	72	111				0	Content		-72	-111	29561567	1988698324
29579	09:09:10.415	00:00:29.578	1775	-1024	-768	-1	-1	-1	-1	4	-1024	-768	-1	-1	-1	-1	4		0	0						Untertest1.avi	0	880	547	72	111				0	Content		-72	-111	29578940	1988715697
29596	09:09:10.432	00:00:29.596	1776	-1024	-768	-1	-1	-1	-1	4	-1024	-768	-1	-1	-1	-1	4		0	0						Untertest1.avi	0	880	547	72	111				0	Content		-72	-111	29596319	1988733076
29611	09:09:10.447	00:00:29.611	1777	-1024	-768	-1	-1	-1	-1	4	-1024	-768	-1	-1	-1	-1	4		0	0						Untertest1.avi	0	880	547	72	111				0	Content		-72	-111	29611112	1988747869
29628	09:09:10.464	00:00:29.627	1778	-1024	-768	-1	-1	-1	-1	4	-1024	-768	-1	-1	-1	-1	4		0	0						Untertest1.avi	0	880	547	72	111				0	Content		-72	-111	29627735	1988764492
29644	09:09:10.480	00:00:29.644	1779	-1024	-768	-1	-1	-1	-1	4	-1024	-768	-1	-1	-1	-1	4		0	0						Untertest1.avi	0	880	547	72	111				0	Content		-72	-111	29644483	1988781240
29661	09:09:10.497	00:00:29.661	1780	-1024	-768	-1	-1	-1	-1	4	-1024	-768	-1	-1	-1	-1	4		0	0						Untertest1.avi	0	880	547	72	111				0	Content		-72	-111	29661105	1988797862
29678	09:09:10.514	00:00:29.677	1781	-1024	-768	-1	-1	-1	-1	4	-1024	-768	-1	-1	-1	-1	4		0	0						Untertest1.avi	0	880	547	72	111				0	Content		-72	-111	29677738	1988814495
29694	09:09:10.530	00:00:29.694	1782	-1024	-768	-1	-1	-1	-1	4	-1024	-768	-1	-1	-1	-1	4		0	0						Untertest1.avi	0	880	547	72	111				0	Content		-72	-111	29694356	1988831113
29712	09:09:10.548	00:00:29.711	1783	-1024	-768	-1	-1	-1	-1	4	-1024	-768	-1	-1	-1	-1	4		0	0						Untertest1.avi	0	880	547	72	111				0	Content		-72	-111	29711549	1988848306
29729	09:09:10.565	00:00:29.728	1784	-1024	-768	-1	-1	-1	-1	4	-1024	-768	-1	-1	-1	-1	4		0	0						Untertest1.avi	0	880	547	72	111				0	Content		-72	-111	29728794	1988865551
29746	09:09:10.582	00:00:29.746	1785	-1024	-768	-1	-1	-1	-1	4	-1024	-768	-1	-1	-1	-1	4		0	0						Untertest1.avi	0	880	547	72	111				0	Content		-72	-111	29746166	1988882923
29761	09:09:10.597	00:00:29.760	1786	-1024	-768	-1	-1	-1	-1	4	-1024	-768	-1	-1	-1	-1	4		0	0						Untertest1.avi	0	880	547	72	111				0	Content		-72	-111	29760970	1988897727
29778	09:09:10.614	00:00:29.777	1787	-1024	-768	-1	-1	-1	-1	4	-1024	-768	-1	-1	-1	-1	4		0	0						Untertest1.avi	0	880	547	72	111				0	Content		-72	-111	29777717	1988914474
29794	09:09:10.630	00:00:29.794	1788	-1024	-768	-1	-1	-1	-1	4	-1024	-768	-1	-1	-1	-1	4		0	0						Untertest1.avi	0	880	547	72	111				0	Content		-72	-111	29794339	1988931096
29811	09:09:10.647	00:00:29.810	1789	-1024	-768	-1	-1	-1	-1	4	-1024	-768	-1	-1	-1	-1	4		0	0						Untertest1.avi	0	880	547	72	111				0	Content		-72	-111	29810961	1988947718
29828	09:09:10.664	00:00:29.827	1790	-1024	-768	-1	-1	-1	-1	4	-1024	-768	-1	-1	-1	-1	4		0	0						Untertest1.avi	0	880	547	72	111				0	Content		-72	-111	29827583	1988964340
29844	09:09:10.680	00:00:29.844	1791	-1024	-768	-1	-1	-1	-1	4	-1024	-768	-1	-1	-1	-1	4		0	0						Untertest1.avi	0	880	547	72	111				0	Content		-72	-111	29844205	1988980962
29861	09:09:10.697	00:00:29.861	1792	-1024	-768	-1	-1	-1	-1	4	-1024	-768	-1	-1	-1	-1	4		0	0						Untertest1.avi	0	880	547	72	111				0	Content		-72	-111	29861397	1988998154
29879	09:09:10.715	00:00:29.878	1793	-1024	-768	-1	-1	-1	-1	4	-1024	-768	-1	-1	-1	-1	4		0	0						Untertest1.avi	0	880	547	72	111				0	Content		-72	-111	29878771	1989015528
29896	09:09:10.732	00:00:29.895	1794	-1024	-768	-1	-1	-1	-1	4	-1024	-768	-1	-1	-1	-1	4		0	0						Untertest1.avi	0	880	547	72	111				0	Content		-72	-111	29895993	1989032750
29912	09:09:10.748	00:00:29.912	1795	-1024	-768	-1	-1	-1	-1	4	-1024	-768	-1	-1	-1	-1	4		0	0						Untertest1.avi	0	880	547	72	111				0	Content		-72	-111	29912033	1989048790
29929	09:09:10.765	00:00:29.928	1796	-1024	-768	-1	-1	-1	-1	4	-1024	-768	-1	-1	-1	-1	4		0	0						Untertest1.avi	0	880	547	72	111				0	Content		-72	-111	29928701	1989065458
29945	09:09:10.781	00:00:29.945	1797	-1024	-768	-1	-1	-1	-1	4	-1024	-768	-1	-1	-1	-1	4		0	0						Untertest1.avi	0	880	547	72	111				0	Content		-72	-111	29945368	1989082125
29961	09:09:10.797	00:00:29.960	1798	-1024	-768	-1	-1	-1	-1	4	-1024	-768	-1	-1	-1	-1	4		0	0						Untertest1.avi	0	880	547	72	111				0	Content		-72	-111	29960864	1989097621
29977	09:09:10.813	00:00:29.977	1799	-1024	-768	-1	-1	-1	-1	4	-1024	-768	-1	-1	-1	-1	4		0	0						Untertest1.avi	0	880	547	72	111				0	Content		-72	-111	29977489	1989114246
29994	09:09:10.830	00:00:29.994	1800	-1024	-768	-1	-1	-1	-1	4	-1024	-768	-1	-1	-1	-1	4		0	0						Untertest1.avi	0	880	547	72	111				0	Content		-72	-111	29994168	1989130925
30011	09:09:10.847	00:00:30.010	1801	-1024	-768	-1	-1	-1	-1	4	-1024	-768	-1	-1	-1	-1	4		0	0						Untertest1.avi	0	880	547	72	111				0	Content		-72	-111	30010816	1989147573
30027	09:09:10.863	00:00:30.027	1802	-1024	-768	-1	-1	-1	-1	4	-1024	-768	-1	-1	-1	-1	4		0	0						Untertest1.avi	0	880	547	72	111				0	Content		-72	-111	30027483	1989164240
30044	09:09:10.880	00:00:30.044	1803	-1024	-768	-1	-1	-1	-1	4	-1024	-768	-1	-1	-1	-1	4		0	0						Untertest1.avi	0	880	547	72	111				0	Content		-72	-111	30044150	1989180907
30061	09:09:10.897	00:00:30.061	1804	-1024	-768	-1	-1	-1	-1	4	-1024	-768	-1	-1	-1	-1	4		0	0						Untertest1.avi	0	880	547	72	111				0	Content		-72	-111	30061065	1989197822
30078	09:09:10.914	00:00:30.077	1805	-1024	-768	-1	-1	-1	-1	4	-1024	-768	-1	-1	-1	-1	4		0	0						Untertest1.avi	0	880	547	72	111				0	Content		-72	-111	30077732	1989214489
30095	09:09:10.931	00:00:30.094	1806	-1024	-768	-1	-1	-1	-1	4	-1024	-768	-1	-1	-1	-1	4		0	0						Untertest1.avi	0	880	547	72	111				0	Content		-72	-111	30094864	1989231621
30112	09:09:10.948	00:00:30.111	1807	-1024	-768	-1	-1	-1	-1	4	-1024	-768	-1	-1	-1	-1	4		0	0						Untertest1.avi	0	880	547	72	111				0	Content		-72	-111	30111531	1989248288
30129	09:09:10.965	00:00:30.128	1808	-1024	-768	-1	-1	-1	-1	4	-1024	-768	-1	-1	-1	-1	4		0	0						Untertest1.avi	0	880	547	72	111				0	Content		-72	-111	30128516	1989265273
30145	09:09:10.981	00:00:30.145	1809	-1024	-768	-1	-1	-1	-1	4	-1024	-768	-1	-1	-1	-1	4		0	0						Untertest1.avi	0	880	547	72	111				0	Content		-72	-111	30145183	1989281940
30162	09:09:10.998	00:00:30.161	1810	-1024	-768	-1	-1	-1	-1	4	-1024	-768	-1	-1	-1	-1	4		0	0						Untertest1.avi	0	880	547	72	111				0	Content		-72	-111	30161850	1989298607
30179	09:09:11.015	00:00:30.179	1811	-1024	-768	-1	-1	-1	-1	4	-1024	-768	-1	-1	-1	-1	4		0	0						Untertest1.avi	0	880	547	72	111				0	Content		-72	-111	30179223	1989315980
30195	09:09:11.031	00:00:30.194	1812	-1024	-768	-1	-1	-1	-1	4	-1024	-768	-1	-1	-1	-1	4		0	0						Untertest1.avi	0	880	547	72	111				0	Content		-72	-111	30194909	1989331666
30212	09:09:11.048	00:00:30.211	1813	-1024	-768	-1	-1	-1	-1	4	-1024	-768	-1	-1	-1	-1	4		0	0						Untertest1.avi	0	880	547	72	111				0	Content		-72	-111	30211576	1989348333
30227	09:09:11.063	00:00:30.227	1814	-1024	-768	-1	-1	-1	-1	4	-1024	-768	-1	-1	-1	-1	4		0	0						Untertest1.avi	0	880	547	72	111				0	Content		-72	-111	30227345	1989364102
30244	09:09:11.080	00:00:30.243	1815	-1024	-768	-1	-1	-1	-1	4	-1024	-768	-1	-1	-1	-1	4		0	0						Untertest1.avi	0	880	547	72	111				0	Content		-72	-111	30243970	1989380727
30261	09:09:11.097	00:00:30.260	1816	-1024	-768	-1	-1	-1	-1	4	-1024	-768	-1	-1	-1	-1	4		0	0						Untertest1.avi	0	880	547	72	111				0	Content		-72	-111	30260594	1989397351
30277	09:09:11.113	00:00:30.277	1817	-1024	-768	-1	-1	-1	-1	4	-1024	-768	-1	-1	-1	-1	4		0	0						Untertest1.avi	0	880	547	72	111				0	Content		-72	-111	30277261	1989414018
30294	09:09:11.130	00:00:30.293	1818	-1024	-768	-1	-1	-1	-1	4	-1024	-768	-1	-1	-1	-1	4		0	0						Untertest1.avi	0	880	547	72	111				0	Content		-72	-111	30293929	1989430686
30311	09:09:11.147	00:00:30.310	1819	-1024	-768	-1	-1	-1	-1	4	-1024	-768	-1	-1	-1	-1	4		0	0						Untertest1.avi	0	880	547	72	111				0	Content		-72	-111	30310571	1989447328
30327	09:09:11.163	00:00:30.327	1820	-1024	-768	-1	-1	-1	-1	4	-1024	-768	-1	-1	-1	-1	4		0	0						Untertest1.avi	0	880	547	72	111				0	Content		-72	-111	30327238	1989463995
30344	09:09:11.180	00:00:30.344	1821	-1024	-768	-1	-1	-1	-1	4	-1024	-768	-1	-1	-1	-1	4		0	0						Untertest1.avi	0	880	547	72	111				0	Content		-72	-111	30344163	1989480920
30361	09:09:11.197	00:00:30.360	1822	-1024	-768	-1	-1	-1	-1	4	-1024	-768	-1	-1	-1	-1	4		0	0						Untertest1.avi	0	880	547	72	111				0	Content		-72	-111	30360830	1989497587
30378	09:09:11.214	00:00:30.377	1823	-1024	-768	-1	-1	-1	-1	4	-1024	-768	-1	-1	-1	-1	4		0	0						Untertest1.avi	0	880	547	72	111				0	Content		-72	-111	30377790	1989514547
30394	09:09:11.230	00:00:30.394	1824	-1024	-768	-1	-1	-1	-1	4	-1024	-768	-1	-1	-1	-1	4		0	0						Untertest1.avi	0	880	547	72	111				0	Content		-72	-111	30394457	1989531214
30411	09:09:11.247	00:00:30.411	1825	-1024	-768	-1	-1	-1	-1	4	-1024	-768	-1	-1	-1	-1	4		0	0						Untertest1.avi	0	880	547	72	111				0	Content		-72	-111	30411124	1989547881
30428	09:09:11.264	00:00:30.428	1826	-1024	-768	-1	-1	-1	-1	4	-1024	-768	-1	-1	-1	-1	4		0	0						Untertest1.avi	0	880	547	72	111				0	Content		-72	-111	30428420	1989565177
30445	09:09:11.281	00:00:30.445	1827	-1024	-768	-1	-1	-1	-1	4	-1024	-768	-1	-1	-1	-1	4		0	0						Untertest1.avi	0	880	547	72	111				0	Content		-72	-111	30445087	1989581844
30461	09:09:11.297	00:00:30.461	1828	-1024	-768	-1	-1	-1	-1	4	-1024	-768	-1	-1	-1	-1	4		0	0						Untertest1.avi	0	880	547	72	111				0	Content		-72	-111	30461293	1989598050
30478	09:09:11.314	00:00:30.477	1829	-1024	-768	-1	-1	-1	-1	4	-1024	-768	-1	-1	-1	-1	4		0	0						Untertest1.avi	0	880	547	72	111				0	Content		-72	-111	30477960	1989614717
30495	09:09:11.331	00:00:30.494	1830	-1024	-768	-1	-1	-1	-1	4	-1024	-768	-1	-1	-1	-1	4		0	0						Untertest1.avi	0	880	547	72	111				0	Content		-72	-111	30494627	1989631384
30510	09:09:11.346	00:00:30.510	1831	-1024	-768	-1	-1	-1	-1	4	-1024	-768	-1	-1	-1	-1	4		0	0						Untertest1.avi	0	880	547	72	111				0	Content		-72	-111	30510451	1989647208
30527	09:09:11.363	00:00:30.527	1832	-1024	-768	-1	-1	-1	-1	4	-1024	-768	-1	-1	-1	-1	4		0	0						Untertest1.avi	0	880	547	72	111				0	Content		-72	-111	30527074	1989663831
30544	09:09:11.380	00:00:30.543	1833	-1024	-768	-1	-1	-1	-1	4	-1024	-768	-1	-1	-1	-1	4		0	0						Untertest1.avi	0	880	547	72	111				0	Content		-72	-111	30543822	1989680579
30560	09:09:11.396	00:00:30.560	1834	-1024	-768	-1	-1	-1	-1	4	-1024	-768	-1	-1	-1	-1	4		0	0						Untertest1.avi	0	880	547	72	111				0	Content		-72	-111	30560443	1989697200
30577	09:09:11.413	00:00:30.577	1835	-1024	-768	-1	-1	-1	-1	4	-1024	-768	-1	-1	-1	-1	4		0	0						Untertest1.avi	0	880	547	72	111				0	Content		-72	-111	30577110	1989713867
30594	09:09:11.430	00:00:30.593	1836	-1024	-768	-1	-1	-1	-1	4	-1024	-768	-1	-1	-1	-1	4		0	0						Untertest1.avi	0	880	547	72	111				0	Content		-72	-111	30593712	1989730469
30610	09:09:11.446	00:00:30.610	1837	-1024	-768	-1	-1	-1	-1	4	-1024	-768	-1	-1	-1	-1	4		0	0						Untertest1.avi	0	880	547	72	111				0	Content		-72	-111	30610379	1989747136
30627	09:09:11.463	00:00:30.627	1838	-1024	-768	-1	-1	-1	-1	4	-1024	-768	-1	-1	-1	-1	4		0	0						Untertest1.avi	0	880	547	72	111				0	Content		-72	-111	30627283	1989764040
30644	09:09:11.480	00:00:30.643	1839	-1024	-768	-1	-1	-1	-1	4	-1024	-768	-1	-1	-1	-1	4		0	0						Untertest1.avi	0	880	547	72	111				0	Content		-72	-111	30643950	1989780707
30661	09:09:11.497	00:00:30.661	1840	-1024	-768	-1	-1	-1	-1	4	-1024	-768	-1	-1	-1	-1	4		0	0						Untertest1.avi	0	880	547	72	111				0	Content		-72	-111	30661068	1989797825
30678	09:09:11.514	00:00:30.677	1841	-1024	-768	-1	-1	-1	-1	4	-1024	-768	-1	-1	-1	-1	4		0	0						Untertest1.avi	0	880	547	72	111				0	Content		-72	-111	30677735	1989814492
30695	09:09:11.531	00:00:30.694	1842	-1024	-768	-1	-1	-1	-1	4	-1024	-768	-1	-1	-1	-1	4		0	0						Untertest1.avi	0	880	547	72	111				0	Content		-72	-111	30694760	1989831517
30711	09:09:11.547	00:00:30.711	1843	-1024	-768	-1	-1	-1	-1	4	-1024	-768	-1	-1	-1	-1	4		0	0						Untertest1.avi	0	880	547	72	111				0	Content		-72	-111	30711427	1989848184
30728	09:09:11.564	00:00:30.728	1844	-1024	-768	-1	-1	-1	-1	4	-1024	-768	-1	-1	-1	-1	4		0	0						Untertest1.avi	0	880	547	72	111				0	Content		-72	-111	30728094	1989864851
30744	09:09:11.580	00:00:30.744	1845	-1024	-768	-1	-1	-1	-1	4	-1024	-768	-1	-1	-1	-1	4		0	0						Untertest1.avi	0	880	547	72	111				0	Content		-72	-111	30744198	1989880955
30761	09:09:11.597	00:00:30.760	1846	-1024	-768	-1	-1	-1	-1	4	-1024	-768	-1	-1	-1	-1	4		0	0						Untertest1.avi	0	880	547	72	111				0	Content		-72	-111	30760865	1989897622
30777	09:09:11.613	00:00:30.776	1847	-1024	-768	-1	-1	-1	-1	4	-1024	-768	-1	-1	-1	-1	4		0	0						Untertest1.avi	0	880	547	72	111				0	Content		-72	-111	30776927	1989913684
30794	09:09:11.630	00:00:30.793	1848	-1024	-768	-1	-1	-1	-1	4	-1024	-768	-1	-1	-1	-1	4		0	0						Untertest1.avi	0	880	547	72	111				0	Content		-72	-111	30793593	1989930350
30810	09:09:11.646	00:00:30.810	1849	-1024	-768	-1	-1	-1	-1	4	-1024	-768	-1	-1	-1	-1	4		0	0						Untertest1.avi	0	880	547	72	111				0	Content		-72	-111	30810260	1989947017
30827	09:09:11.663	00:00:30.826	1850	-1024	-768	-1	-1	-1	-1	4	-1024	-768	-1	-1	-1	-1	4		0	0						Untertest1.avi	0	880	547	72	111				0	Content		-72	-111	30826927	1989963684
30844	09:09:11.680	00:00:30.843	1851	-1024	-768	-1	-1	-1	-1	4	-1024	-768	-1	-1	-1	-1	4		0	0						Untertest1.avi	0	880	547	72	111				0	Content		-72	-111	30843610	1989980367
30860	09:09:11.696	00:00:30.860	1852	-1024	-768	-1	-1	-1	-1	4	-1024	-768	-1	-1	-1	-1	4		0	0						Untertest1.avi	0	880	547	72	111				0	Content		-72	-111	30860277	1989997034
30877	09:09:11.713	00:00:30.876	1853	-1024	-768	-1	-1	-1	-1	4	-1024	-768	-1	-1	-1	-1	4		0	0						Untertest1.avi	0	880	547	72	111				0	Content		-72	-111	30876944	1990013701
30894	09:09:11.730	00:00:30.893	1854	-1024	-768	-1	-1	-1	-1	4	-1024	-768	-1	-1	-1	-1	4		0	0						Untertest1.avi	0	880	547	72	111				0	Content		-72	-111	30893555	1990030312
30910	09:09:11.746	00:00:30.910	1855	-1024	-768	-1	-1	-1	-1	4	-1024	-768	-1	-1	-1	-1	4		0	0						Untertest1.avi	0	880	547	72	111				0	Content		-72	-111	30910222	1990046979
30927	09:09:11.763	00:00:30.926	1856	-1024	-768	-1	-1	-1	-1	4	-1024	-768	-1	-1	-1	-1	4		0	0						Untertest1.avi	0	880	547	72	111				0	Content		-72	-111	30926816	1990063573
30943	09:09:11.779	00:00:30.943	1857	-1024	-768	-1	-1	-1	-1	4	-1024	-768	-1	-1	-1	-1	4		0	0						Untertest1.avi	0	880	547	72	111				0	Content		-72	-111	30943483	1990080240
30960	09:09:11.796	00:00:30.960	1858	-1024	-768	-1	-1	-1	-1	4	-1024	-768	-1	-1	-1	-1	4		0	0						Untertest1.avi	0	880	547	72	111				0	Content		-72	-111	30960385	1990097142
30977	09:09:11.813	00:00:30.977	1859	-1024	-768	-1	-1	-1	-1	4	-1024	-768	-1	-1	-1	-1	4		0	0						Untertest1.avi	0	880	547	72	111				0	Content		-72	-111	30977052	1990113809
30994	09:09:11.830	00:00:30.994	1860	-1024	-768	-1	-1	-1	-1	4	-1024	-768	-1	-1	-1	-1	4		0	0						Untertest1.avi	0	880	547	72	111				0	Content		-72	-111	30994166	1990130923
31011	09:09:11.847	00:00:31.010	1861	-1024	-768	-1	-1	-1	-1	4	-1024	-768	-1	-1	-1	-1	4		0	0						Untertest1.avi	0	880	547	72	111				0	Content		-72	-111	31010833	1990147590
31028	09:09:11.864	00:00:31.028	1862	-1024	-768	-1	-1	-1	-1	4	-1024	-768	-1	-1	-1	-1	4		0	0						Untertest1.avi	0	880	547	72	111				0	Content		-72	-111	31028061	1990164818
31045	09:09:11.881	00:00:31.044	1863	-1024	-768	-1	-1	-1	-1	4	-1024	-768	-1	-1	-1	-1	4		0	0						Untertest1.avi	0	880	547	72	111				0	Content		-72	-111	31044728	1990181485
31061	09:09:11.897	00:00:31.060	1864	-1024	-768	-1	-1	-1	-1	4	-1024	-768	-1	-1	-1	-1	4		0	0						Untertest1.avi	0	880	547	72	111				0	Content		-72	-111	31060952	1990197709
31078	09:09:11.914	00:00:31.077	1865	-1024	-768	-1	-1	-1	-1	4	-1024	-768	-1	-1	-1	-1	4		0	0						Untertest1.avi	0	880	547	72	111				0	Content		-72	-111	31077619	1990214376
31094	09:09:11.930	00:00:31.094	1866	-1024	-768	-1	-1	-1	-1	4	-1024	-768	-1	-1	-1	-1	4		0	0						Untertest1.avi	0	880	547	72	111				0	Content		-72	-111	31094286	1990231043
31110	09:09:11.946	00:00:31.110	1867	-1024	-768	-1	-1	-1	-1	4	-1024	-768	-1	-1	-1	-1	4		0	0						Untertest1.avi	0	880	547	72	111				0	Content		-72	-111	31110026	1990246783
31127	09:09:11.963	00:00:31.126	1868	-1024	-768	-1	-1	-1	-1	4	-1024	-768	-1	-1	-1	-1	4		0	0						Untertest1.avi	0	880	547	72	111				0	Content		-72	-111	31126738	1990263495
31143	09:09:11.979	00:00:31.143	1869	-1024	-768	-1	-1	-1	-1	4	-1024	-768	-1	-1	-1	-1	4		0	0						Untertest1.avi	0	880	547	72	111				0	Content		-72	-111	31143394	1990280151
31160	09:09:11.996	00:00:31.160	1870	-1024	-768	-1	-1	-1	-1	4	-1024	-768	-1	-1	-1	-1	4		0	0						Untertest1.avi	0	880	547	72	111				0	Content		-72	-111	31160061	1990296818
31177	09:09:12.013	00:00:31.176	1871	-1024	-768	-1	-1	-1	-1	4	-1024	-768	-1	-1	-1	-1	4		0	0						Untertest1.avi	0	880	547	72	111				0	Content		-72	-111	31176728	1990313485
31193	09:09:12.029	00:00:31.193	1872	-1024	-768	-1	-1	-1	-1	4	-1024	-768	-1	-1	-1	-1	4		0	0						Untertest1.avi	0	880	547	72	111				0	Content		-72	-111	31193367	1990330124
31210	09:09:12.046	00:00:31.210	1873	-1024	-768	-1	-1	-1	-1	4	-1024	-768	-1	-1	-1	-1	4		0	0						Untertest1.avi	0	880	547	72	111				0	Content		-72	-111	31210034	1990346791
31227	09:09:12.063	00:00:31.226	1874	-1024	-768	-1	-1	-1	-1	4	-1024	-768	-1	-1	-1	-1	4		0	0						Untertest1.avi	0	880	547	72	111				0	Content		-72	-111	31226701	1990363458
31243	09:09:12.079	00:00:31.243	1875	-1024	-768	-1	-1	-1	-1	4	-1024	-768	-1	-1	-1	-1	4		0	0						Untertest1.avi	0	880	547	72	111				0	Content		-72	-111	31243297	1990380054
31260	09:09:12.096	00:00:31.259	1876	-1024	-768	-1	-1	-1	-1	4	-1024	-768	-1	-1	-1	-1	4		0	0						Untertest1.avi	0	880	547	72	111				0	Content		-72	-111	31259964	1990396721
31277	09:09:12.113	00:00:31.276	1877	-1024	-768	-1	-1	-1	-1	4	-1024	-768	-1	-1	-1	-1	4		0	0						Untertest1.avi	0	880	547	72	111				0	Content		-72	-111	31276864	1990413621
31294	09:09:12.130	00:00:31.293	1878	-1024	-768	-1	-1	-1	-1	4	-1024	-768	-1	-1	-1	-1	4		0	0						Untertest1.avi	0	880	547	72	111				0	Content		-72	-111	31293531	1990430288
31311	09:09:12.147	00:00:31.310	1879	-1024	-768	-1	-1	-1	-1	4	-1024	-768	-1	-1	-1	-1	4		0	0						Untertest1.avi	0	880	547	72	111				0	Content		-72	-111	31310881	1990447638
31328	09:09:12.164	00:00:31.327	1880	-1024	-768	-1	-1	-1	-1	4	-1024	-768	-1	-1	-1	-1	4		0	0						Untertest1.avi	0	880	547	72	111				0	Content		-72	-111	31327548	1990464305
31345	09:09:12.181	00:00:31.344	1881	-1024	-768	-1	-1	-1	-1	4	-1024	-768	-1	-1	-1	-1	4		0	0						Untertest1.avi	0	880	547	72	111				0	Content		-72	-111	31344569	1990481326
31361	09:09:12.197	00:00:31.361	1882	-1024	-768	-1	-1	-1	-1	4	-1024	-768	-1	-1	-1	-1	4		0	0						Untertest1.avi	0	880	547	72	111				0	Content		-72	-111	31361237	1990497994
31378	09:09:12.214	00:00:31.377	1883	-1024	-768	-1	-1	-1	-1	4	-1024	-768	-1	-1	-1	-1	4		0	0						Untertest1.avi	0	880	547	72	111				0	Content		-72	-111	31377904	1990514661
31394	09:09:12.230	00:00:31.394	1884	-1024	-768	-1	-1	-1	-1	4	-1024	-768	-1	-1	-1	-1	4		0	0						Untertest1.avi	0	880	547	72	111				0	Content		-72	-111	31394008	1990530765
31411	09:09:12.247	00:00:31.410	1885	-1024	-768	-1	-1	-1	-1	4	-1024	-768	-1	-1	-1	-1	4		0	0						Untertest1.avi	0	880	547	72	111				0	Content		-72	-111	31410675	1990547432
31427	09:09:12.263	00:00:31.426	1886	-1024	-768	-1	-1	-1	-1	4	-1024	-768	-1	-1	-1	-1	4		0	0						Untertest1.avi	0	880	547	72	111				0	Content		-72	-111	31426731	1990563488
31443	09:09:12.279	00:00:31.443	1887	-1024	-768	-1	-1	-1	-1	4	-1024	-768	-1	-1	-1	-1	4		0	0						Untertest1.avi	0	880	547	72	111				0	Content		-72	-111	31443398	1990580155
31460	09:09:12.296	00:00:31.460	1888	-1024	-768	-1	-1	-1	-1	4	-1024	-768	-1	-1	-1	-1	4		0	0						Untertest1.avi	0	880	547	72	111				0	Content		-72	-111	31460065	1990596822
31477	09:09:12.313	00:00:31.476	1889	-1024	-768	-1	-1	-1	-1	4	-1024	-768	-1	-1	-1	-1	4		0	0						Untertest1.avi	0	880	547	72	111				0	Content		-72	-111	31476733	1990613490
31493	09:09:12.329	00:00:31.493	1890	-1024	-768	-1	-1	-1	-1	4	-1024	-768	-1	-1	-1	-1	4		0	0						Untertest1.avi	0	880	547	72	111				0	Content		-72	-111	31493375	1990630132
31510	09:09:12.346	00:00:31.510	1891	-1024	-768	-1	-1	-1	-1	4	-1024	-768	-1	-1	-1	-1	4		0	0						Untertest1.avi	0	880	547	72	111				0	Content		-72	-111	31510042	1990646799
31527	09:09:12.363	00:00:31.526	1892	-1024	-768	-1	-1	-1	-1	4	-1024	-768	-1	-1	-1	-1	4		0	0						Untertest1.avi	0	880	547	72	111				0	Content		-72	-111	31526709	1990663466
31543	09:09:12.379	00:00:31.543	1893	-1024	-768	-1	-1	-1	-1	4	-1024	-768	-1	-1	-1	-1	4		0	0						Untertest1.avi	0	880	547	72	111				0	Content		-72	-111	31543342	1990680099
31560	09:09:12.396	00:00:31.560	1894	-1024	-768	-1	-1	-1	-1	4	-1024	-768	-1	-1	-1	-1	4		0	0						Untertest1.avi	0	880	547	72	111				0	Content		-72	-111	31560009	1990696766
31577	09:09:12.413	00:00:31.576	1895	-1024	-768	-1	-1	-1	-1	4	-1024	-768	-1	-1	-1	-1	4		0	0						Untertest1.avi	0	880	547	72	111				0	Content		-72	-111	31576614	1990713371
31593	09:09:12.429	00:00:31.593	1896	-1024	-768	-1	-1	-1	-1	4	-1024	-768	-1	-1	-1	-1	4		0	0						Untertest1.avi	0	880	547	72	111				0	Content		-72	-111	31593282	1990730039
31610	09:09:12.446	00:00:31.610	1897	-1024	-768	-1	-1	-1	-1	4	-1024	-768	-1	-1	-1	-1	4		0	0						Untertest1.avi	0	880	547	72	111				0	Content		-72	-111	31610188	1990746945
31627	09:09:12.463	00:00:31.626	1898	-1024	-768	-1	-1	-1	-1	4	-1024	-768	-1	-1	-1	-1	4		0	0						Untertest1.avi	0	880	547	72	111				0	Content		-72	-111	31626855	1990763612
31644	09:09:12.480	00:00:31.643	1899	-1024	-768	-1	-1	-1	-1	4	-1024	-768	-1	-1	-1	-1	4		0	0						Untertest1.avi	0	880	547	72	111				0	Content		-72	-111	31643975	1990780732
31661	09:09:12.497	00:00:31.660	1900	-1024	-768	-1	-1	-1	-1	4	-1024	-768	-1	-1	-1	-1	4		0	0						Untertest1.avi	0	880	547	72	111				0	Content		-72	-111	31660642	1990797399
31678	09:09:12.514	00:00:31.677	1901	-1024	-768	-1	-1	-1	-1	4	-1024	-768	-1	-1	-1	-1	4		0	0						Untertest1.avi	0	880	547	72	111				0	Content		-72	-111	31677872	1990814629
31695	09:09:12.531	00:00:31.694	1902	-1024	-768	-1	-1	-1	-1	4	-1024	-768	-1	-1	-1	-1	4		0	0						Untertest1.avi	0	880	547	72	111				0	Content		-72	-111	31694539	1990831296
31711	09:09:12.547	00:00:31.710	1903	-1024	-768	-1	-1	-1	-1	4	-1024	-768	-1	-1	-1	-1	4		0	0						Untertest1.avi	0	880	547	72	111				0	Content		-72	-111	31710569	1990847326
31727	09:09:12.563	00:00:31.727	1904	-1024	-768	-1	-1	-1	-1	4	-1024	-768	-1	-1	-1	-1	4		0	0						Untertest1.avi	0	880	547	72	111				0	Content		-72	-111	31727236	1990863993
31744	09:09:12.580	00:00:31.743	1905	-1024	-768	-1	-1	-1	-1	4	-1024	-768	-1	-1	-1	-1	4		0	0						Untertest1.avi	0	880	547	72	111				0	Content		-72	-111	31743536	1990880293
31760	09:09:12.596	00:00:31.760	1906	-1024	-768	-1	-1	-1	-1	4	-1024	-768	-1	-1	-1	-1	4		0	0						Untertest1.avi	0	880	547	72	111				0	Content		-72	-111	31760204	1990896961
31777	09:09:12.613	00:00:31.776	1907	-1024	-768	-1	-1	-1	-1	4	-1024	-768	-1	-1	-1	-1	4		0	0						Untertest1.avi	0	880	547	72	111				0	Content		-72	-111	31776748	1990913505
31793	09:09:12.629	00:00:31.793	1908	-1024	-768	-1	-1	-1	-1	4	-1024	-768	-1	-1	-1	-1	4		0	0						Untertest1.avi	0	880	547	72	111				0	Content		-72	-111	31793415	1990930172
31810	09:09:12.646	00:00:31.810	1909	-1024	-768	-1	-1	-1	-1	4	-1024	-768	-1	-1	-1	-1	4		0	0						Untertest1.avi	0	880	547	72	111				0	Content		-72	-111	31810082	1990946839
31827	09:09:12.663	00:00:31.826	1910	-1024	-768	-1	-1	-1	-1	4	-1024	-768	-1	-1	-1	-1	4		0	0						Untertest1.avi	0	880	547	72	111				0	Content		-72	-111	31826612	1990963369
31843	09:09:12.679	00:00:31.843	1911	-1024	-768	-1	-1	-1	-1	4	-1024	-768	-1	-1	-1	-1	4		0	0						Untertest1.avi	0	880	547	72	111				0	Content		-72	-111	31843279	1990980036
31860	09:09:12.696	00:00:31.859	1912	-1024	-768	-1	-1	-1	-1	4	-1024	-768	-1	-1	-1	-1	4		0	0						Untertest1.avi	0	880	547	72	111				0	Content		-72	-111	31859880	1990996637
31877	09:09:12.713	00:00:31.876	1913	-1024	-768	-1	-1	-1	-1	4	-1024	-768	-1	-1	-1	-1	4		0	0						Untertest1.avi	0	880	547	72	111				0	Content		-72	-111	31876548	1991013305
31893	09:09:12.729	00:00:31.893	1914	-1024	-768	-1	-1	-1	-1	4	-1024	-768	-1	-1	-1	-1	4		0	0						Untertest1.avi	0	880	547	72	111				0	Content		-72	-111	31893215	1991029972
31910	09:09:12.746	00:00:31.909	1915	-1024	-768	-1	-1	-1	-1	4	-1024	-768	-1	-1	-1	-1	4		0	0						Untertest1.avi	0	880	547	72	111				0	Content		-72	-111	31909777	1991046534
31926	09:09:12.762	00:00:31.926	1916	-1024	-768	-1	-1	-1	-1	4	-1024	-768	-1	-1	-1	-1	4		0	0						Untertest1.avi	0	880	547	72	111				0	Content		-72	-111	31926444	1991063201
31943	09:09:12.779	00:00:31.943	1917	-1024	-768	-1	-1	-1	-1	4	-1024	-768	-1	-1	-1	-1	4		0	0						Untertest1.avi	0	880	547	72	111				0	Content		-72	-111	31943321	1991080078
31960	09:09:12.796	00:00:31.959	1918	-1024	-768	-1	-1	-1	-1	4	-1024	-768	-1	-1	-1	-1	4		0	0						Untertest1.avi	0	880	547	72	111				0	Content		-72	-111	31959988	1991096745
31977	09:09:12.813	00:00:31.977	1919	-1024	-768	-1	-1	-1	-1	4	-1024	-768	-1	-1	-1	-1	4		0	0						Untertest1.avi	0	880	547	72	111				0	Content		-72	-111	31977096	1991113853
31994	09:09:12.830	00:00:31.993	1920	-1024	-768	-1	-1	-1	-1	4	-1024	-768	-1	-1	-1	-1	4		0	0						Untertest1.avi	0	880	547	72	111				0	Content		-72	-111	31993764	1991130521
32011	09:09:12.847	00:00:32.010	1921	-1024	-768	-1	-1	-1	-1	4	-1024	-768	-1	-1	-1	-1	4		0	0						Untertest1.avi	0	880	547	72	111				0	Content		-72	-111	32010985	1991147742
32028	09:09:12.864	00:00:32.027	1922	-1024	-768	-1	-1	-1	-1	4	-1024	-768	-1	-1	-1	-1	4		0	0						Untertest1.avi	0	880	547	72	111				0	Content		-72	-111	32027652	1991164409
32044	09:09:12.880	00:00:32.043	1923	-1024	-768	-1	-1	-1	-1	4	-1024	-768	-1	-1	-1	-1	4		0	0						Untertest1.avi	0	880	547	72	111				0	Content		-72	-111	32043675	1991180432
32060	09:09:12.896	00:00:32.060	1924	-1024	-768	-1	-1	-1	-1	4	-1024	-768	-1	-1	-1	-1	4		0	0						Untertest1.avi	0	880	547	72	111				0	Content		-72	-111	32060343	1991197100
32077	09:09:12.913	00:00:32.076	1925	-1024	-768	-1	-1	-1	-1	4	-1024	-768	-1	-1	-1	-1	4		0	0						Untertest1.avi	0	880	547	72	111				0	Content		-72	-111	32076649	1991213406
32093	09:09:12.929	00:00:32.093	1926	-1024	-768	-1	-1	-1	-1	4	-1024	-768	-1	-1	-1	-1	4		0	0						Untertest1.avi	0	880	547	72	111				0	Content		-72	-111	32093316	1991230073
32110	09:09:12.946	00:00:32.109	1927	-1024	-768	-1	-1	-1	-1	4	-1024	-768	-1	-1	-1	-1	4		0	0						Untertest1.avi	0	880	547	72	111				0	Content		-72	-111	32109820	1991246577
32126	09:09:12.962	00:00:32.126	1928	-1024	-768	-1	-1	-1	-1	4	-1024	-768	-1	-1	-1	-1	4		0	0						Untertest1.avi	0	880	547	72	111				0	Content		-72	-111	32126487	1991263244
32143	09:09:12.979	00:00:32.143	1929	-1024	-768	-1	-1	-1	-1	4	-1024	-768	-1	-1	-1	-1	4		0	0						Untertest1.avi	0	880	547	72	111				0	Content		-72	-111	32143117	1991279874
32160	09:09:12.996	00:00:32.159	1930	-1024	-768	-1	-1	-1	-1	4	-1024	-768	-1	-1	-1	-1	4		0	0						Untertest1.avi	0	880	547	72	111				0	Content		-72	-111	32159784	1991296541
32176	09:09:13.012	00:00:32.176	1931	-1024	-768	-1	-1	-1	-1	4	-1024	-768	-1	-1	-1	-1	4		0	0						Untertest1.avi	0	880	547	72	111				0	Content		-72	-111	32176452	1991313209
32193	09:09:13.029	00:00:32.193	1932	-1024	-768	-1	-1	-1	-1	4	-1024	-768	-1	-1	-1	-1	4		0	0						Untertest1.avi	0	880	547	72	111				0	Content		-72	-111	32193011	1991329768
32210	09:09:13.046	00:00:32.209	1933	-1024	-768	-1	-1	-1	-1	4	-1024	-768	-1	-1	-1	-1	4		0	0						Untertest1.avi	0	880	547	72	111				0	Content		-72	-111	32209606	1991346363
32226	09:09:13.062	00:00:32.226	1934	-1024	-768	-1	-1	-1	-1	4	-1024	-768	-1	-1	-1	-1	4		0	0						Untertest1.avi	0	880	547	72	111				0	Content		-72	-111	32226274	1991363031
32243	09:09:13.079	00:00:32.243	1935	-1024	-768	-1	-1	-1	-1	4	-1024	-768	-1	-1	-1	-1	4		0	0						Untertest1.avi	0	880	547	72	111				0	Content		-72	-111	32243175	1991379932
32260	09:09:13.096	00:00:32.259	1936	-1024	-768	-1	-1	-1	-1	4	-1024	-768	-1	-1	-1	-1	4		0	0						Untertest1.avi	0	880	547	72	111				0	Content		-72	-111	32259842	1991396599
32277	09:09:13.113	00:00:32.276	1937	-1024	-768	-1	-1	-1	-1	4	-1024	-768	-1	-1	-1	-1	4		0	0						Untertest1.avi	0	880	547	72	111				0	Content		-72	-111	32276958	1991413715
32294	09:09:13.130	00:00:32.293	1938	-1024	-768	-1	-1	-1	-1	4	-1024	-768	-1	-1	-1	-1	4		0	0						Untertest1.avi	0	880	547	72	111				0	Content		-72	-111	32293625	1991430382
32311	09:09:13.147	00:00:32.310	1939	-1024	-768	-1	-1	-1	-1	4	-1024	-768	-1	-1	-1	-1	4		0	0						Untertest1.avi	0	880	547	72	111				0	Content		-72	-111	32310846	1991447603
32328	09:09:13.164	00:00:32.327	1940	-1024	-768	-1	-1	-1	-1	4	-1024	-768	-1	-1	-1	-1	4		0	0						Untertest1.avi	0	880	547	72	111				0	Content		-72	-111	32327513	1991464270
32344	09:09:13.180	00:00:32.343	1941	-1024	-768	-1	-1	-1	-1	4	-1024	-768	-1	-1	-1	-1	4		0	0						Untertest1.avi	0	880	547	72	111				0	Content		-72	-111	32343536	1991480293
32360	09:09:13.196	00:00:32.360	1942	-1024	-768	-1	-1	-1	-1	4	-1024	-768	-1	-1	-1	-1	4		0	0						Untertest1.avi	0	880	547	72	111				0	Content		-72	-111	32360203	1991496960
32377	09:09:13.213	00:00:32.376	1943	-1024	-768	-1	-1	-1	-1	4	-1024	-768	-1	-1	-1	-1	4		0	0						Untertest1.avi	0	880	547	72	111				0	Content		-72	-111	32376505	1991513262
32393	09:09:13.229	00:00:32.393	1944	-1024	-768	-1	-1	-1	-1	4	-1024	-768	-1	-1	-1	-1	4		0	0						Untertest1.avi	0	880	547	72	111				0	Content		-72	-111	32393173	1991529930
32409	09:09:13.245	00:00:32.409	1945	-1024	-768	-1	-1	-1	-1	4	-1024	-768	-1	-1	-1	-1	4		0	0						Untertest1.avi	0	880	547	72	111				0	Content		-72	-111	32409425	1991546182
32426	09:09:13.262	00:00:32.426	1946	-1024	-768	-1	-1	-1	-1	4	-1024	-768	-1	-1	-1	-1	4		0	0						Untertest1.avi	0	880	547	72	111				0	Content		-72	-111	32426050	1991562807
32443	09:09:13.279	00:00:32.442	1947	-1024	-768	-1	-1	-1	-1	4	-1024	-768	-1	-1	-1	-1	4		0	0						Untertest1.avi	0	880	547	72	111				0	Content		-72	-111	32442856	1991579613
32459	09:09:13.295	00:00:32.459	1948	-1024	-768	-1	-1	-1	-1	4	-1024	-768	-1	-1	-1	-1	4		0	0						Untertest1.avi	0	880	547	72	111				0	Content		-72	-111	32459462	1991596219
32476	09:09:13.312	00:00:32.476	1949	-1024	-768	-1	-1	-1	-1	4	-1024	-768	-1	-1	-1	-1	4		0	0						Untertest1.avi	0	880	547	72	111				0	Content		-72	-111	32476129	1991612886
32493	09:09:13.329	00:00:32.492	1950	-1024	-768	-1	-1	-1	-1	4	-1024	-768	-1	-1	-1	-1	4		0	0						Untertest1.avi	0	880	547	72	111				0	Content		-72	-111	32492796	1991629553
32510	09:09:13.346	00:00:32.509	1951	-1024	-768	-1	-1	-1	-1	4	-1024	-768	-1	-1	-1	-1	4		0	0						Untertest1.avi	0	880	547	72	111				0	Content		-72	-111	32509670	1991646427
32526	09:09:13.362	00:00:32.526	1952	-1024	-768	-1	-1	-1	-1	4	-1024	-768	-1	-1	-1	-1	4		0	0						Untertest1.avi	0	880	547	72	111				0	Content		-72	-111	32526337	1991663094
32543	09:09:13.379	00:00:32.543	1953	-1024	-768	-1	-1	-1	-1	4	-1024	-768	-1	-1	-1	-1	4		0	0						Untertest1.avi	0	880	547	72	111				0	Content		-72	-111	32543445	1991680202
32560	09:09:13.396	00:00:32.560	1954	-1024	-768	-1	-1	-1	-1	4	-1024	-768	-1	-1	-1	-1	4		0	0						Untertest1.avi	0	880	547	72	111				0	Content		-72	-111	32560112	1991696869
32577	09:09:13.413	00:00:32.577	1955	-1024	-768	-1	-1	-1	-1	4	-1024	-768	-1	-1	-1	-1	4		0	0						Untertest1.avi	0	880	547	72	111				0	Content		-72	-111	32577332	1991714089
32594	09:09:13.430	00:00:32.593	1956	-1024	-768	-1	-1	-1	-1	4	-1024	-768	-1	-1	-1	-1	4		0	0						Untertest1.avi	0	880	547	72	111				0	Content		-72	-111	32593999	1991730756
32610	09:09:13.446	00:00:32.610	1957	-1024	-768	-1	-1	-1	-1	4	-1024	-768	-1	-1	-1	-1	4		0	0						Untertest1.avi	0	880	547	72	111				0	Content		-72	-111	32610019	1991746776
32627	09:09:13.463	00:00:32.626	1958	-1024	-768	-1	-1	-1	-1	4	-1024	-768	-1	-1	-1	-1	4		0	0						Untertest1.avi	0	880	547	72	111				0	Content		-72	-111	32626687	1991763444
32643	09:09:13.479	00:00:32.642	1959	-1024	-768	-1	-1	-1	-1	4	-1024	-768	-1	-1	-1	-1	4		0	0						Untertest1.avi	0	880	547	72	111				0	Content		-72	-111	32642536	1991779293
32659	09:09:13.495	00:00:32.659	1960	-1024	-768	-1	-1	-1	-1	4	-1024	-768	-1	-1	-1	-1	4		0	0						Untertest1.avi	0	880	547	72	111				0	Content		-72	-111	32659283	1991796040
32676	09:09:13.512	00:00:32.675	1961	-1024	-768	-1	-1	-1	-1	4	-1024	-768	-1	-1	-1	-1	4		0	0						Untertest1.avi	0	880	547	72	111				0	Content		-72	-111	32675934	1991812691
32693	09:09:13.529	00:00:32.692	1962	-1024	-768	-1	-1	-1	-1	4	-1024	-768	-1	-1	-1	-1	4		0	0						Untertest1.avi	0	880	547	72	111				0	Content		-72	-111	32692602	1991829359
32709	09:09:13.545	00:00:32.709	1963	-1024	-768	-1	-1	-1	-1	4	-1024	-768	-1	-1	-1	-1	4		0	0						Untertest1.avi	0	880	547	72	111				0	Content		-72	-111	32709253	1991846010
32726	09:09:13.562	00:00:32.725	1964	-1024	-768	-1	-1	-1	-1	4	-1024	-768	-1	-1	-1	-1	4		0	0						Untertest1.avi	0	880	547	72	111				0	Content		-72	-111	32725920	1991862677
32743	09:09:13.579	00:00:32.742	1965	-1024	-768	-1	-1	-1	-1	4	-1024	-768	-1	-1	-1	-1	4		0	0						Untertest1.avi	0	880	547	72	111				0	Content		-72	-111	32742544	1991879301
32759	09:09:13.595	00:00:32.759	1966	-1024	-768	-1	-1	-1	-1	4	-1024	-768	-1	-1	-1	-1	4		0	0						Untertest1.avi	0	880	547	72	111				0	Content		-72	-111	32759211	1991895968
32776	09:09:13.612	00:00:32.776	1967	-1024	-768	-1	-1	-1	-1	4	-1024	-768	-1	-1	-1	-1	4		0	0						Untertest1.avi	0	880	547	72	111				0	Content		-72	-111	32776134	1991912891
32793	09:09:13.629	00:00:32.792	1968	-1024	-768	-1	-1	-1	-1	4	-1024	-768	-1	-1	-1	-1	4		0	0						Untertest1.avi	0	880	547	72	111				0	Content		-72	-111	32792802	1991929559
32810	09:09:13.646	00:00:32.809	1969	-1024	-768	-1	-1	-1	-1	4	-1024	-768	-1	-1	-1	-1	4		0	0						Untertest1.avi	0	880	547	72	111				0	Content		-72	-111	32809913	1991946670
32827	09:09:13.663	00:00:32.826	1970	-1024	-768	-1	-1	-1	-1	4	-1024	-768	-1	-1	-1	-1	4		0	0						Untertest1.avi	0	880	547	72	111				0	Content		-72	-111	32826580	1991963337
32844	09:09:13.680	00:00:32.843	1971	-1024	-768	-1	-1	-1	-1	4	-1024	-768	-1	-1	-1	-1	4		0	0						Untertest1.avi	0	880	547	72	111				0	Content		-72	-111	32843806	1991980563
32860	09:09:13.696	00:00:32.860	1972	-1024	-768	-1	-1	-1	-1	4	-1024	-768	-1	-1	-1	-1	4		0	0						Untertest1.avi	0	880	547	72	111				0	Content		-72	-111	32860474	1991997231
32877	09:09:13.713	00:00:32.876	1973	-1024	-768	-1	-1	-1	-1	4	-1024	-768	-1	-1	-1	-1	4		0	0						Untertest1.avi	0	880	547	72	111				0	Content		-72	-111	32876501	1992013258
32893	09:09:13.729	00:00:32.893	1974	-1024	-768	-1	-1	-1	-1	4	-1024	-768	-1	-1	-1	-1	4		0	0						Untertest1.avi	0	880	547	72	111				0	Content		-72	-111	32893168	1992029925
32909	09:09:13.745	00:00:32.909	1975	-1024	-768	-1	-1	-1	-1	4	-1024	-768	-1	-1	-1	-1	4		0	0						Untertest1.avi	0	880	547	72	111				0	Content		-72	-111	32909470	1992046227
32926	09:09:13.762	00:00:32.926	1976	-1024	-768	-1	-1	-1	-1	4	-1024	-768	-1	-1	-1	-1	4		0	0						Untertest1.avi	0	880	547	72	111				0	Content		-72	-111	32926137	1992062894
32942	09:09:13.778	00:00:32.942	1977	-1024	-768	-1	-1	-1	-1	4	-1024	-768	-1	-1	-1	-1	4		0	0						Untertest1.avi	0	880	547	72	111				0	Content		-72	-111	32942391	1992079148
32959	09:09:13.795	00:00:32.959	1978	-1024	-768	-1	-1	-1	-1	4	-1024	-768	-1	-1	-1	-1	4		0	0						Untertest1.avi	0	880	547	72	111				0	Content		-72	-111	32959140	1992095897
32976	09:09:13.812	00:00:32.975	1979	-1024	-768	-1	-1	-1	-1	4	-1024	-768	-1	-1	-1	-1	4		0	0						Untertest1.avi	0	880	547	72	111				0	Content		-72	-111	32975822	1992112579
[truncated: 1,670 more rows]
