# Supplementary material for: Gaze Duration Biases for Colours in Combination with Dissonant and Consonant Sounds: A Comparative Eye-Tracking Study with Orangutans
Source: PLoS One. 2015 Oct 14;10(10):e0139894. doi: 10.1371/journal.pone.0139894 (PMC4605782; doi:10.1371/journal.pone.0139894)
Supplement: S1 Data — (ZIP) [file pone.0139894.s004.zip › Plos ColourSound Data/Apes/Farben_Musik_U1_2/Rec 09/Rec 09-All-Data.tsv]

System Properties:
Operating System:	Microsoft Windows NT 6.1.7601 Service Pack 1
System User Name:	tobiiadmin
Machine Name:	LOE7690LAP
Data properties:
Recording name:	Rec 09
Recording date:	21.11.2013
Recording time:	10:42:10
Recording resolution:	1024 x 768
Export date:	09.03.2014
Export time:	12:19:21
Participant:	Johanna_VP1
Filter settings:
Eye: Average
Validity: Normal
Fixation filter: Tobii fixation filter
Velocity threshold: 35
Distance threshold: 35
Timestamp	DateTimeStamp	DateTimeStampStartOffset	Number	GazePointXLeft	GazePointYLeft	CamXLeft	CamYLeft	DistanceLeft	PupilLeft	ValidityLeft	GazePointXRight	GazePointYRight	CamXRight	CamYRight	DistanceRight	PupilRight	ValidityRight	FixationIndex	GazePointX	GazePointY	Event	EventKey	Data1	Data2	Descriptor	StimuliName	StimuliID	MediaWidth	MediaHeight	MediaPosX	MediaPosY	MappedFixationPointX	MappedFixationPointY	FixationDuration	AoiIds	AoiNames	WebGroupImage	MappedGazeDataPointX	MappedGazeDataPointY	MicroSecondTimestamp	AbsoluteMicroSecondTimestamp
1	10:42:10.781	00:00:00.001	0	-1024	-768	-1	-1	-1	-1	4	-1024	-768	-1	-1	-1	-1	4		0	0						No media	0	1024	768	0	0				0	Content		0	0	1328	1581041679
18	10:42:10.798	00:00:00.017	1	-1024	-768	-1	-1	-1	-1	4	-1024	-768	-1	-1	-1	-1	4		0	0						No media	0	1024	768	0	0				0	Content		0	0	17995	1581058346
35	10:42:10.815	00:00:00.034	2	-1024	-768	-1	-1	-1	-1	4	-1024	-768	-1	-1	-1	-1	4		0	0						No media	0	1024	768	0	0				0	Content		0	0	34663	1581075014
51	10:42:10.831	00:00:00.050	3	-1024	-768	-1	-1	-1	-1	4	-1024	-768	-1	-1	-1	-1	4		0	0						No media	0	1024	768	0	0				0	Content		0	0	50890	1581091241
68	10:42:10.848	00:00:00.067	4	-1024	-768	-1	-1	-1	-1	4	-1024	-768	-1	-1	-1	-1	4		0	0						No media	0	1024	768	0	0				0	Content		0	0	67558	1581107909
84	10:42:10.864	00:00:00.084	5	-1024	-768	-1	-1	-1	-1	4	-1024	-768	-1	-1	-1	-1	4		0	0						No media	0	1024	768	0	0				0	Content		0	0	84225	1581124576
101	10:42:10.881	00:00:00.100	6	-1024	-768	-1	-1	-1	-1	4	-1024	-768	-1	-1	-1	-1	4		0	0						No media	0	1024	768	0	0				0	Content		0	0	100893	1581141244
117	10:42:10.897	00:00:00.117	7	-1024	-768	-1	-1	-1	-1	4	-1024	-768	-1	-1	-1	-1	4		0	0						No media	0	1024	768	0	0				0	Content		0	0	117203	1581157554
134	10:42:10.914	00:00:00.133	8	-1024	-768	-1	-1	-1	-1	4	-1024	-768	-1	-1	-1	-1	4		0	0						No media	0	1024	768	0	0				0	Content		0	0	133871	1581174222
151	10:42:10.931	00:00:00.150	9	-1024	-768	-1	-1	-1	-1	4	-1024	-768	-1	-1	-1	-1	4		0	0						No media	0	1024	768	0	0				0	Content		0	0	150538	1581190889
167	10:42:10.947	00:00:00.167	10	-1024	-768	-1	-1	-1	-1	4	-1024	-768	-1	-1	-1	-1	4		0	0						No media	0	1024	768	0	0				0	Content		0	0	167206	1581207557
184	10:42:10.964	00:00:00.183	11	-1024	-768	-1	-1	-1	-1	4	-1024	-768	-1	-1	-1	-1	4		0	0						No media	0	1024	768	0	0				0	Content		0	0	183607	1581223958
200	10:42:10.980	00:00:00.200	12	-1024	-768	-1	-1	-1	-1	4	-1024	-768	-1	-1	-1	-1	4		0	0						No media	0	1024	768	0	0				0	Content		0	0	200275	1581240626
217	10:42:10.997	00:00:00.216	13	-1024	-768	-1	-1	-1	-1	4	-1024	-768	-1	-1	-1	-1	4		0	0						No media	0	1024	768	0	0				0	Content		0	0	216943	1581257294
234	10:42:11.014	00:00:00.233	14	-1024	-768	-1	-1	-1	-1	4	-1024	-768	-1	-1	-1	-1	4		0	0						No media	0	1024	768	0	0				0	Content		0	0	233610	1581273961
250	10:42:11.030	00:00:00.250	15	-1024	-768	-1	-1	-1	-1	4	-1024	-768	-1	-1	-1	-1	4		0	0						No media	0	1024	768	0	0				0	Content		0	0	250224	1581290575
267	10:42:11.047	00:00:00.266	16	-1024	-768	-1	-1	-1	-1	4	-1024	-768	-1	-1	-1	-1	4		0	0						No media	0	1024	768	0	0				0	Content		0	0	266892	1581307243
284	10:42:11.064	00:00:00.283	17	-1024	-768	-1	-1	-1	-1	4	-1024	-768	-1	-1	-1	-1	4		0	0						No media	0	1024	768	0	0				0	Content		0	0	283560	1581323911
300	10:42:11.080	00:00:00.300	18	-1024	-768	-1	-1	-1	-1	4	-1024	-768	-1	-1	-1	-1	4		0	0						No media	0	1024	768	0	0				0	Content		0	0	300228	1581340579
317	10:42:11.097	00:00:00.316	19	-1024	-768	-1	-1	-1	-1	4	-1024	-768	-1	-1	-1	-1	4		0	0						No media	0	1024	768	0	0				0	Content		0	0	316989	1581357340
334	10:42:11.114	00:00:00.333	20	-1024	-768	-1	-1	-1	-1	4	-1024	-768	-1	-1	-1	-1	4		0	0						No media	0	1024	768	0	0				0	Content		0	0	333656	1581374007
350	10:42:11.130	00:00:00.350	21	-1024	-768	-1	-1	-1	-1	4	-1024	-768	-1	-1	-1	-1	4		0	0						No media	0	1024	768	0	0				0	Content		0	0	350324	1581390675
367	10:42:11.147	00:00:00.366	22	-1024	-768	-1	-1	-1	-1	4	-1024	-768	-1	-1	-1	-1	4		0	0						No media	0	1024	768	0	0				0	Content		0	0	366992	1581407343
384	10:42:11.164	00:00:00.383	23	-1024	-768	-1	-1	-1	-1	4	-1024	-768	-1	-1	-1	-1	4		0	0						No media	0	1024	768	0	0				0	Content		0	0	383960	1581424311
401	10:42:11.181	00:00:00.400	24	-1024	-768	-1	-1	-1	-1	4	-1024	-768	-1	-1	-1	-1	4		0	0						No media	0	1024	768	0	0				0	Content		0	0	400628	1581440979
417	10:42:11.197	00:00:00.417	25	-1024	-768	-1	-1	-1	-1	4	-1024	-768	-1	-1	-1	-1	4		0	0						No media	0	1024	768	0	0				0	Content		0	0	417296	1581457647
434	10:42:11.214	00:00:00.433	26	-1024	-768	-1	-1	-1	-1	4	-1024	-768	-1	-1	-1	-1	4		0	0						No media	0	1024	768	0	0				0	Content		0	0	433633	1581473984
450	10:42:11.230	00:00:00.450	27	-1024	-768	-1	-1	-1	-1	4	-1024	-768	-1	-1	-1	-1	4		0	0						No media	0	1024	768	0	0				0	Content		0	0	450301	1581490652
467	10:42:11.247	00:00:00.466	28	-1024	-768	-1	-1	-1	-1	4	-1024	-768	-1	-1	-1	-1	4		0	0						No media	0	1024	768	0	0				0	Content		0	0	466969	1581507320
484	10:42:11.264	00:00:00.483	29	-1024	-768	-1	-1	-1	-1	4	-1024	-768	-1	-1	-1	-1	4		0	0						No media	0	1024	768	0	0				0	Content		0	0	483637	1581523988
500	10:42:11.280	00:00:00.499	30	-1024	-768	-1	-1	-1	-1	4	-1024	-768	-1	-1	-1	-1	4		0	0						No media	0	1024	768	0	0				0	Content		0	0	499974	1581540325
517	10:42:11.297	00:00:00.516	31	-1024	-768	-1	-1	-1	-1	4	-1024	-768	-1	-1	-1	-1	4		0	0						No media	0	1024	768	0	0				0	Content		0	0	516642	1581556993
533	10:42:11.313	00:00:00.533	32	-1024	-768	-1	-1	-1	-1	4	-1024	-768	-1	-1	-1	-1	4		0	0						No media	0	1024	768	0	0				0	Content		0	0	533309	1581573660
550	10:42:11.330	00:00:00.549	33	-1024	-768	-1	-1	-1	-1	4	-1024	-768	-1	-1	-1	-1	4		0	0						No media	0	1024	768	0	0				0	Content		0	0	549799	1581590150
566	10:42:11.346	00:00:00.566	34	-1024	-768	-1	-1	-1	-1	4	-1024	-768	-1	-1	-1	-1	4		0	0						No media	0	1024	768	0	0				0	Content		0	0	566467	1581606818
583	10:42:11.363	00:00:00.583	35	-1024	-768	-1	-1	-1	-1	4	-1024	-768	-1	-1	-1	-1	4		0	0						No media	0	1024	768	0	0				0	Content		0	0	583135	1581623486
592	10:42:11.372																				MovieStart	128	0	0	Untertest1.avi
600	10:42:11.380	00:00:00.599	36	-1024	-768	-1	-1	-1	-1	4	-1024	-768	-1	-1	-1	-1	4		0	0						Untertest1.avi	0	880	547	72	111				0	Content		-72	-111	599803	1581640154
616	10:42:11.396	00:00:00.616	37	-1024	-768	-1	-1	-1	-1	4	-1024	-768	-1	-1	-1	-1	4		0	0						Untertest1.avi	0	880	547	72	111				0	Content		-72	-111	616340	1581656691
633	10:42:11.413	00:00:00.633	38	-1024	-768	-1	-1	-1	-1	4	-1024	-768	-1	-1	-1	-1	4		0	0						Untertest1.avi	0	880	547	72	111				0	Content		-72	-111	633008	1581673359
650	10:42:11.430	00:00:00.649	39	-1024	-768	-1	-1	-1	-1	4	-1024	-768	-1	-1	-1	-1	4		0	0						Untertest1.avi	0	880	547	72	111				0	Content		-72	-111	649676	1581690027
666	10:42:11.446	00:00:00.666	40	-1024	-768	-1	-1	-1	-1	4	-1024	-768	-1	-1	-1	-1	4		0	0						Untertest1.avi	0	880	547	72	111				0	Content		-72	-111	666344	1581706695
683	10:42:11.463	00:00:00.682	41	-1024	-768	-1	-1	-1	-1	4	-1024	-768	-1	-1	-1	-1	4		0	0						Untertest1.avi	0	880	547	72	111				0	Content		-72	-111	682888	1581723239
700	10:42:11.480	00:00:00.699	42	-1024	-768	-1	-1	-1	-1	4	-1024	-768	-1	-1	-1	-1	4		0	0						Untertest1.avi	0	880	547	72	111				0	Content		-72	-111	699556	1581739907
716	10:42:11.496	00:00:00.716	43	-1024	-768	-1	-1	-1	-1	4	-1024	-768	-1	-1	-1	-1	4		0	0						Untertest1.avi	0	880	547	72	111				0	Content		-72	-111	716223	1581756574
733	10:42:11.513	00:00:00.732	44	-1024	-768	-1	-1	-1	-1	4	-1024	-768	-1	-1	-1	-1	4		0	0						Untertest1.avi	0	880	547	72	111				0	Content		-72	-111	732891	1581773242
749	10:42:11.529	00:00:00.749	45	-1024	-768	-1	-1	-1	-1	4	-1024	-768	-1	-1	-1	-1	4		0	0						Untertest1.avi	0	880	547	72	111				0	Content		-72	-111	749455	1581789806
766	10:42:11.546	00:00:00.766	46	-1024	-768	-1	-1	-1	-1	4	-1024	-768	-1	-1	-1	-1	4		0	0						Untertest1.avi	0	880	547	72	111				0	Content		-72	-111	766123	1581806474
783	10:42:11.563	00:00:00.782	47	-1024	-768	-1	-1	-1	-1	4	-1024	-768	-1	-1	-1	-1	4		0	0						Untertest1.avi	0	880	547	72	111				0	Content		-72	-111	782791	1581823142
799	10:42:11.579	00:00:00.799	48	-1024	-768	-1	-1	-1	-1	4	-1024	-768	-1	-1	-1	-1	4		0	0						Untertest1.avi	0	880	547	72	111				0	Content		-72	-111	799459	1581839810
816	10:42:11.596	00:00:00.816	49	-1024	-768	-1	-1	-1	-1	4	-1024	-768	-1	-1	-1	-1	4		0	0						Untertest1.avi	0	880	547	72	111				0	Content		-72	-111	816160	1581856511
833	10:42:11.613	00:00:00.832	50	-1024	-768	-1	-1	-1	-1	4	-1024	-768	-1	-1	-1	-1	4		0	0						Untertest1.avi	0	880	547	72	111				0	Content		-72	-111	832828	1581873179
849	10:42:11.629	00:00:00.849	51	-1024	-768	-1	-1	-1	-1	4	-1024	-768	-1	-1	-1	-1	4		0	0						Untertest1.avi	0	880	547	72	111				0	Content		-72	-111	849496	1581889847
866	10:42:11.646	00:00:00.866	52	-1024	-768	-1	-1	-1	-1	4	-1024	-768	-1	-1	-1	-1	4		0	0						Untertest1.avi	0	880	547	72	111				0	Content		-72	-111	866164	1581906515
883	10:42:11.663	00:00:00.883	53	-1024	-768	-1	-1	-1	-1	4	-1024	-768	-1	-1	-1	-1	4		0	0						Untertest1.avi	0	880	547	72	111				0	Content		-72	-111	883034	1581923385
900	10:42:11.680	00:00:00.899	54	-1024	-768	-1	-1	-1	-1	4	-1024	-768	-1	-1	-1	-1	4		0	0						Untertest1.avi	0	880	547	72	111				0	Content		-72	-111	899702	1581940053
916	10:42:11.696	00:00:00.916	55	-1024	-768	-1	-1	-1	-1	4	-1024	-768	-1	-1	-1	-1	4		0	0						Untertest1.avi	0	880	547	72	111				0	Content		-72	-111	916369	1581956720
933	10:42:11.713	00:00:00.933	56	-1024	-768	-1	-1	-1	-1	4	-1024	-768	-1	-1	-1	-1	4		0	0						Untertest1.avi	0	880	547	72	111				0	Content		-72	-111	933037	1581973388
950	10:42:11.730	00:00:00.950	57	-1024	-768	-1	-1	-1	-1	4	-1024	-768	-1	-1	-1	-1	4		0	0						Untertest1.avi	0	880	547	72	111				0	Content		-72	-111	950001	1581990352
967	10:42:11.747	00:00:00.966	58	-1024	-768	-1	-1	-1	-1	4	-1024	-768	-1	-1	-1	-1	4		0	0						Untertest1.avi	0	880	547	72	111				0	Content		-72	-111	966669	1582007020
983	10:42:11.763	00:00:00.983	59	-1024	-768	-1	-1	-1	-1	4	-1024	-768	-1	-1	-1	-1	4		0	0						Untertest1.avi	0	880	547	72	111				0	Content		-72	-111	983337	1582023688
1000	10:42:11.780	00:00:01.000	60	-1024	-768	-1	-1	-1	-1	4	-1024	-768	-1	-1	-1	-1	4		0	0						Untertest1.avi	0	880	547	72	111				0	Content		-72	-111	1000005	1582040356
1016	10:42:11.796	00:00:01.016	61	-1024	-768	-1	-1	-1	-1	4	-1024	-768	-1	-1	-1	-1	4		0	0						Untertest1.avi	0	880	547	72	111				0	Content		-72	-111	1016412	1582056763
1033	10:42:11.813	00:00:01.033	62	-1024	-768	-1	-1	-1	-1	4	-1024	-768	-1	-1	-1	-1	4		0	0						Untertest1.avi	0	880	547	72	111				0	Content		-72	-111	1033080	1582073431
1050	10:42:11.830	00:00:01.049	63	-1024	-768	-1	-1	-1	-1	4	-1024	-768	-1	-1	-1	-1	4		0	0						Untertest1.avi	0	880	547	72	111				0	Content		-72	-111	1049748	1582090099
1066	10:42:11.846	00:00:01.066	64	-1024	-768	-1	-1	-1	-1	4	-1024	-768	-1	-1	-1	-1	4		0	0						Untertest1.avi	0	880	547	72	111				0	Content		-72	-111	1066416	1582106767
1082	10:42:11.862	00:00:01.082	65	-1024	-768	-1	-1	-1	-1	4	-1024	-768	-1	-1	-1	-1	4		0	0						Untertest1.avi	0	880	547	72	111				0	Content		-72	-111	1082260	1582122611
1099	10:42:11.879	00:00:01.098	66	-1024	-768	-1	-1	-1	-1	4	-1024	-768	-1	-1	-1	-1	4		0	0						Untertest1.avi	0	880	547	72	111				0	Content		-72	-111	1098884	1582139235
1116	10:42:11.896	00:00:01.115	67	-1024	-768	-1	-1	-1	-1	4	-1024	-768	-1	-1	-1	-1	4		0	0						Untertest1.avi	0	880	547	72	111				0	Content		-72	-111	1115551	1582155902
1132	10:42:11.912	00:00:01.132	68	-1024	-768	-1	-1	-1	-1	4	-1024	-768	-1	-1	-1	-1	4		0	0						Untertest1.avi	0	880	547	72	111				0	Content		-72	-111	1132219	1582172570
1149	10:42:11.929	00:00:01.148	69	-1024	-768	-1	-1	-1	-1	4	-1024	-768	-1	-1	-1	-1	4		0	0						Untertest1.avi	0	880	547	72	111				0	Content		-72	-111	1148887	1582189238
1166	10:42:11.946	00:00:01.165	70	-1024	-768	-1	-1	-1	-1	4	-1024	-768	-1	-1	-1	-1	4		0	0						Untertest1.avi	0	880	547	72	111				0	Content		-72	-111	1165573	1582205924
1182	10:42:11.962	00:00:01.182	71	-1024	-768	-1	-1	-1	-1	4	-1024	-768	-1	-1	-1	-1	4		0	0						Untertest1.avi	0	880	547	72	111				0	Content		-72	-111	1182241	1582222592
1199	10:42:11.979	00:00:01.198	72	-1024	-768	-1	-1	-1	-1	4	-1024	-768	-1	-1	-1	-1	4		0	0						Untertest1.avi	0	880	547	72	111				0	Content		-72	-111	1198874	1582239225
1216	10:42:11.996	00:00:01.215	73	-1024	-768	-1	-1	-1	-1	4	-1024	-768	-1	-1	-1	-1	4		0	0						Untertest1.avi	0	880	547	72	111				0	Content		-72	-111	1215542	1582255893
1232	10:42:12.012	00:00:01.232	74	-224,8648	-70,80582	0,6198767	0,5422657	649,4654	4,764938	0	-52,64046	-44,37258	0,4492356	0,523322	648,5046	4,619984	0	0	-139	-58						Untertest1.avi	0	880	547	72	111	-249	-166	83	0	Content		-211	-169	1232131	1582272482
1249	10:42:12.029	00:00:01.248	75	-234,83	-68,6833	0,6199524	0,5419939	649,1823	4,734818	0	-56,30899	-64,06431	0,4492097	0,5231084	648,4951	4,604582	0	0	-146	-66						Untertest1.avi	0	880	547	72	111	-249	-166	83	0	Content		-218	-177	1248878	1582289229
1266	10:42:12.046	00:00:01.265	76	-239,6981	-63,30589	0,6199481	0,5419673	649,0981	4,72584	0	-59,94496	-51,46717	0,4491417	0,5230362	648,4177	4,577134	0	0	-150	-57						Untertest1.avi	0	880	547	72	111	-249	-166	83	0	Content		-222	-168	1265504	1582305855
1282	10:42:12.062	00:00:01.282	77	-328,9249	-52,61727	0,6201023	0,5419391	649,3405	4,74091	0	-122,6089	-55,43464	0,4494894	0,5231482	648,625	4,602923	0	0	-226	-54						Untertest1.avi	0	880	547	72	111	-249	-166	83	0	Content		-298	-165	1282092	1582322443
1299	10:42:12.079	00:00:01.298	78	-302,3534	-21,47465	0,6201691	0,541741	649,1465	4,735149	0	-105,343	-24,68328	0,4495162	0,5231141	648,6018	4,604854	0	0	-204	-23						Untertest1.avi	0	880	547	72	111	-249	-166	83	0	Content		-276	-134	1298715	1582339066
1315	10:42:12.095	00:00:01.315	79	-317,4022	-23,70113	0,6200798	0,5415448	649,0469	4,728916	0	-117,3785	-35,78624	0,4493277	0,5229579	648,7572	4,610909	0	1	-217	-30						Untertest1.avi	0	880	547	72	111	-282	-95	1166	0	Content		-289	-141	1315464	1582355815
1332	10:42:12.112	00:00:01.332	80	-312,3481	-21,69888	0,6199521	0,541214	648,8967	4,725078	0	-121,6442	-26,36288	0,4491738	0,5226992	648,588	4,61088	0	1	-217	-24						Untertest1.avi	0	880	547	72	111	-282	-95	1166	0	Content		-289	-135	1332089	1582372440
1349	10:42:12.129	00:00:01.348	81	-313,0968	-20,54077	0,6198128	0,5408456	648,9307	4,716122	0	-114,3778	-24,67238	0,4490247	0,5224461	648,2932	4,615395	0	1	-214	-23						Untertest1.avi	0	880	547	72	111	-282	-95	1166	0	Content		-286	-134	1348711	1582389062
1365	10:42:12.145	00:00:01.365	82	-306,4237	-14,0823	0,6196972	0,5404354	648,7556	4,725574	0	-113,9279	-19,65071	0,4488373	0,5221118	648,2173	4,616906	0	1	-210	-17						Untertest1.avi	0	880	547	72	111	-282	-95	1166	0	Content		-282	-128	1365475	1582405826
1382	10:42:12.162	00:00:01.382	83	-302,3796	-9,110085	0,6195909	0,5400594	648,7138	4,73234	0	-119,2336	-21,00448	0,4486692	0,5218409	648,3936	4,617101	0	1	-211	-15						Untertest1.avi	0	880	547	72	111	-282	-95	1166	0	Content		-283	-126	1382095	1582422446
1399	10:42:12.179	00:00:01.398	84	-301,9302	-11,28726	0,6194464	0,5397375	648,6558	4,726435	0	-117,359	-14,72957	0,4485444	0,5216283	648,4223	4,605725	0	1	-210	-13						Untertest1.avi	0	880	547	72	111	-282	-95	1166	0	Content		-282	-124	1398711	1582439062
1415	10:42:12.195	00:00:01.415	85	-313,6342	-10,98322	0,619328	0,5394727	648,8392	4,736624	0	-117,446	-14,05	0,4484446	0,5214635	648,4053	4,592082	0	1	-216	-13						Untertest1.avi	0	880	547	72	111	-282	-95	1166	0	Content		-288	-124	1415335	1582455686
1432	10:42:12.212	00:00:01.431	86	-306,9082	-12,27442	0,6192556	0,5392582	648,7562	4,740437	0	-120,0396	-14,97951	0,4483749	0,5213888	648,3278	4,579988	0	1	-213	-14						Untertest1.avi	0	880	547	72	111	-282	-95	1166	0	Content		-285	-125	1431961	1582472312
1449	10:42:12.229	00:00:01.448	87	-309,571	-8,626535	0,6192254	0,5390749	648,806	4,74911	0	-124,4702	-16,67617	0,4482999	0,5213234	648,3768	4,587616	0	1	-217	-13						Untertest1.avi	0	880	547	72	111	-282	-95	1166	0	Content		-289	-124	1448706	1582489057
1465	10:42:12.245	00:00:01.465	88	-309,9695	-6,977741	0,6192397	0,5388474	648,815	4,726104	0	-125,3994	-15,24817	0,4482899	0,5212245	648,436	4,592543	0	1	-218	-11						Untertest1.avi	0	880	547	72	111	-282	-95	1166	0	Content		-290	-122	1465330	1582505681
1482	10:42:12.262	00:00:01.481	89	-310,9156	-2,291928	0,6192891	0,5386164	648,8291	4,742273	0	-125,6711	-13,69759	0,448334	0,5210864	648,5551	4,573975	0	1	-218	-8						Untertest1.avi	0	880	547	72	111	-282	-95	1166	0	Content		-290	-119	1481957	1582522308
1499	10:42:12.279	00:00:01.498	90	-307,9613	-9,18819	0,619363	0,5384736	648,7785	4,734194	0	-119,5291	-10,96801	0,4484401	0,5209617	648,479	4,570591	0	1	-214	-10						Untertest1.avi	0	880	547	72	111	-282	-95	1166	0	Content		-286	-121	1498701	1582539052
1515	10:42:12.295	00:00:01.515	91	-307,8828	-4,688116	0,619514	0,5383527	648,9427	4,755628	0	-121,1406	-8,66766	0,4485627	0,5208489	648,5851	4,567183	0	1	-215	-7						Untertest1.avi	0	880	547	72	111	-282	-95	1166	0	Content		-287	-118	1515325	1582555676
1532	10:42:12.312	00:00:01.531	92	-308,1794	-6,272318	0,6196765	0,5383188	648,9125	4,749842	0	-122,9185	-11,21703	0,448728	0,520793	648,5958	4,544635	0	1	-216	-9						Untertest1.avi	0	880	547	72	111	-282	-95	1166	0	Content		-288	-120	1531950	1582572301
1549	10:42:12.329	00:00:01.548	93	-311,6842	-8,782986	0,6198809	0,538273	648,7798	4,723373	0	-121,9314	-8,765502	0,4489709	0,5206654	648,5204	4,54424	0	1	-217	-9						Untertest1.avi	0	880	547	72	111	-282	-95	1166	0	Content		-289	-120	1548570	1582588921
1565	10:42:12.345	00:00:01.565	94	-308,0229	-10,78937	0,620118	0,5382146	648,8534	4,739133	0	-124,427	-3,771508	0,4491866	0,5204649	648,6581	4,532242	0	1	-216	-7						Untertest1.avi	0	880	547	72	111	-282	-95	1166	0	Content		-288	-118	1565320	1582605671
1582	10:42:12.362	00:00:01.581	95	-310,0216	-6,553239	0,6203777	0,5380915	648,8034	4,732204	0	-122,7794	-4,875441	0,4494884	0,5202271	648,6948	4,53233	0	1	-216	-6						Untertest1.avi	0	880	547	72	111	-282	-95	1166	0	Content		-288	-117	1581942	1582622293
1599	10:42:12.379	00:00:01.598	96	-307,3846	-8,292786	0,620674	0,5380411	648,8124	4,74562	0	-125,2288	-4,953726	0,4497754	0,5199935	648,8757	4,529633	0	1	-216	-7						Untertest1.avi	0	880	547	72	111	-282	-95	1166	0	Content		-288	-118	1598564	1582638915
1615	10:42:12.395	00:00:01.615	97	-307,7941	-1,815801	0,6209801	0,5379646	648,7502	4,753226	0	-126,0744	-1,015101	0,4501076	0,519813	648,8572	4,510732	0	1	-217	-1						Untertest1.avi	0	880	547	72	111	-282	-95	1166	0	Content		-289	-112	1615186	1582655537
1632	10:42:12.412	00:00:01.631	98	-309,9528	-2,014363	0,621282	0,5380259	648,9104	4,748312	0	-122,328	1,653327	0,4504575	0,5197698	648,8547	4,496973	0	1	-216	0						Untertest1.avi	0	880	547	72	111	-282	-95	1166	0	Content		-288	-111	1631935	1582672286
1649	10:42:12.429	00:00:01.648	99	-304,6841	6,9888	0,6216033	0,538028	648,9429	4,748702	0	-126,5696	4,76566	0,4507394	0,5197452	649,1516	4,505163	0	1	-216	6						Untertest1.avi	0	880	547	72	111	-282	-95	1166	0	Content		-288	-105	1648558	1582688909
1665	10:42:12.445	00:00:01.665	100	-312,4839	7,857672	0,621856	0,5380564	649,137	4,744072	0	-125,7468	-0,2102852	0,4510529	0,519725	649,0246	4,500549	0	1	-219	4						Untertest1.avi	0	880	547	72	111	-282	-95	1166	0	Content		-291	-107	1665183	1582705534
1682	10:42:12.462	00:00:01.681	101	-308,3573	10,65977	0,6221231	0,5380305	649,1398	4,746684	0	-126,3865	0,350124	0,4512974	0,5197064	649,3797	4,504928	0	1	-217	6						Untertest1.avi	0	880	547	72	111	-282	-95	1166	0	Content		-289	-105	1681807	1582722158
1699	10:42:12.479	00:00:01.698	102	-309,6392	10,45103	0,6223258	0,5380999	649,1951	4,743246	0	-122,8532	4,049045	0,4515648	0,5196847	649,1752	4,492692	0	1	-216	7						Untertest1.avi	0	880	547	72	111	-282	-95	1166	0	Content		-288	-104	1698555	1582738906
1715	10:42:12.495	00:00:01.715	103	-317,8705	5,783014	0,622505	0,5382161	649,5428	4,77297	0	-126,3591	3,70354	0,4517565	0,5196841	649,418	4,499678	0	1	-222	5						Untertest1.avi	0	880	547	72	111	-282	-95	1166	0	Content		-294	-106	1715179	1582755530
1732	10:42:12.512	00:00:01.731	104	-318,6721	3,56534	0,6226703	0,5382431	649,4266	4,769286	0	-123,4747	0,6458307	0,4519255	0,5196648	649,5373	4,504463	0	1	-221	2						Untertest1.avi	0	880	547	72	111	-282	-95	1166	0	Content		-293	-109	1731801	1582772152
1748	10:42:12.528	00:00:01.748	105	-310,8194	4,076249	0,6228218	0,538201	649,5588	4,775847	0	-122,1992	6,604256	0,4521039	0,5196503	649,3849	4,507118	0	1	-217	5						Untertest1.avi	0	880	547	72	111	-282	-95	1166	0	Content		-289	-106	1748428	1582788779
1765	10:42:12.545	00:00:01.765	106	-298,3277	12,18816	0,6229929	0,5385334	649,5587	4,774009	0	-119,8964	10,15264	0,4522437	0,5195983	649,577	4,521904	0	1	-209	11						Untertest1.avi	0	880	547	72	111	-282	-95	1166	0	Content		-281	-100	1765176	1582805527
1782	10:42:12.562	00:00:01.781	107	-313,843	4,382025	0,6230736	0,5380583	649,9334	4,787241	0	-122,2866	5,348235	0,4523281	0,519515	649,7503	4,518592	0	1	-218	5						Untertest1.avi	0	880	547	72	111	-282	-95	1166	0	Content		-290	-106	1781800	1582822151
1798	10:42:12.578	00:00:01.798	108	-302,7545	13,4749	0,6232014	0,5378613	649,7656	4,815111	0	-122,3734	7,731524	0,4524299	0,519412	649,764	4,524287	0	1	-213	11						Untertest1.avi	0	880	547	72	111	-282	-95	1166	0	Content		-285	-100	1798421	1582838772
1815	10:42:12.595	00:00:01.815	109	-308,436	12,45006	0,6232789	0,5378373	649,8444	4,813488	0	-120,1979	9,374479	0,4525285	0,5193496	649,7552	4,539204	0	1	-214	11						Untertest1.avi	0	880	547	72	111	-282	-95	1166	0	Content		-286	-100	1815046	1582855397
1832	10:42:12.612	00:00:01.831	110	-305,4699	12,95081	0,6233611	0,5378488	650,0181	4,824345	0	-112,6196	12,46407	0,4526529	0,5193489	649,7734	4,542628	0	1	-209	13						Untertest1.avi	0	880	547	72	111	-282	-95	1166	0	Content		-281	-98	1831795	1582872146
1848	10:42:12.628	00:00:01.848	111	-295,3126	12,97058	0,6234755	0,5383992	650,018	4,796978	0	-112,5228	13,39089	0,4527571	0,5194061	649,8341	4,555432	0	1	-204	13						Untertest1.avi	0	880	547	72	111	-282	-95	1166	0	Content		-276	-98	1848419	1582888770
1865	10:42:12.645	00:00:01.865	112	-308,7154	6,857125	0,6235333	0,5381015	650,3672	4,843516	0	-114,8745	16,45516	0,4528217	0,5194856	649,9874	4,567065	0	1	-212	12						Untertest1.avi	0	880	547	72	111	-282	-95	1166	0	Content		-284	-99	1865042	1582905393
1882	10:42:12.662	00:00:01.881	113	-310,0345	12,6507	0,6235893	0,5381951	650,4828	4,844256	0	-117,7601	19,18934	0,4528827	0,519614	650,1237	4,562281	0	1	-214	16						Untertest1.avi	0	880	547	72	111	-282	-95	1166	0	Content		-286	-95	1881666	1582922017
1898	10:42:12.678	00:00:01.898	114	-1024	-768	-1	-1	-1	-1	4	-113,9724	18,04671	0,4529721	0,5198341	650,0878	4,56514	0	1	-114	18						Untertest1.avi	0	880	547	72	111	-282	-95	1166	0	Content		-186	-93	1898416	1582938767
1915	10:42:12.695	00:00:01.915	115	-1024	-768	-1	-1	-1	-1	4	-115,6556	17,16136	0,4529948	0,5201517	650,0923	4,582583	0	1	-116	17						Untertest1.avi	0	880	547	72	111	-282	-95	1166	0	Content		-188	-94	1915048	1582955399
1932	10:42:12.712	00:00:01.931	116	-307,0038	14,76872	0,6237001	0,539062	650,6268	4,864326	0	-114,7993	18,29219	0,4530289	0,5205306	650,2549	4,593794	0	1	-211	17						Untertest1.avi	0	880	547	72	111	-282	-95	1166	0	Content		-283	-94	1931666	1582972017
1948	10:42:12.728	00:00:01.948	117	-296,9492	21,25977	0,6236681	0,5398901	650,6266	4,857312	0	-113,9458	17,01289	0,4530423	0,520995	650,3152	4,597531	0	1	-205	19						Untertest1.avi	0	880	547	72	111	-282	-95	1166	0	Content		-277	-92	1948288	1582988639
1965	10:42:12.745	00:00:01.965	118	-310,236	11,13539	0,6236717	0,5399238	650,6296	4,854064	0	-113,9395	20,44942	0,4530242	0,5214068	650,405	4,599888	0	1	-212	16						Untertest1.avi	0	880	547	72	111	-282	-95	1166	0	Content		-284	-95	1965039	1583005390
1982	10:42:12.762	00:00:01.981	119	-1024	-768	-1	-1	-1	-1	4	-115,3941	18,35338	0,4529568	0,5217952	650,6063	4,609724	0	1	-115	18						Untertest1.avi	0	880	547	72	111	-282	-95	1166	0	Content		-187	-93	1981660	1583022011
1998	10:42:12.778	00:00:01.998	120	-1024	-768	-1	-1	-1	-1	4	-115,1362	19,43324	0,4529217	0,5221102	650,6021	4,616704	0	1	-115	19						Untertest1.avi	0	880	547	72	111	-282	-95	1166	0	Content		-187	-92	1998285	1583038636
2015	10:42:12.795	00:00:02.014	121	-302,4932	19,46373	0,6235098	0,5408387	650,6778	4,863279	0	-110,907	25,80559	0,4528973	0,5223562	650,7402	4,629358	0	1	-207	23						Untertest1.avi	0	880	547	72	111	-282	-95	1166	0	Content		-279	-88	2014909	1583055260
2032	10:42:12.812	00:00:02.031	122	-297,6859	17,6074	0,6234398	0,5415167	650,6777	4,850095	0	-110,068	23,70097	0,4528452	0,5226347	650,6267	4,632726	0	1	-204	21						Untertest1.avi	0	880	547	72	111	-282	-95	1166	0	Content		-276	-90	2031659	1583072010
2048	10:42:12.828	00:00:02.048	123	-299,8708	22,29207	0,6233798	0,5417444	650,6777	4,863523	0	-111,9386	28,2863	0,4527995	0,5228091	650,7345	4,640376	0	1	-206	25						Untertest1.avi	0	880	547	72	111	-282	-95	1166	0	Content		-278	-86	2048281	1583088632
2065	10:42:12.845	00:00:02.064	124	-294,417	16,67549	0,6233241	0,5414651	650,8184	4,87606	0	-107,1483	26,0126	0,4527343	0,5229439	650,8727	4,65554	0	1	-201	21						Untertest1.avi	0	880	547	72	111	-282	-95	1166	0	Content		-273	-90	2064933	1583105284
2082	10:42:12.862	00:00:02.081	125	-1024	-768	-1	-1	-1	-1	4	-109,8081	31,01588	0,4526264	0,5229833	651,1728	4,663623	0	1	-110	31						Untertest1.avi	0	880	547	72	111	-282	-95	1166	0	Content		-182	-80	2081547	1583121898
2098	10:42:12.878	00:00:02.098	126	-304,4451	16,95625	0,6230252	0,541539	651,2728	4,897572	0	-111,0429	30,49944	0,4525101	0,5229676	651,3248	4,664263	0	1	-208	24						Untertest1.avi	0	880	547	72	111	-282	-95	1166	0	Content		-280	-87	2098285	1583138636
2115	10:42:12.895	00:00:02.114	127	-290,1289	19,0118	0,6228734	0,5418197	651,2727	4,921374	0	-108,8401	30,96049	0,4523775	0,522906	651,3629	4,661836	0	1	-199	25						Untertest1.avi	0	880	547	72	111	-282	-95	1166	0	Content		-271	-86	2114905	1583155256
2132	10:42:12.912	00:00:02.131	128	-281,2321	25,41413	0,6227413	0,5417151	651,2727	4,873847	0	-117,4396	29,44364	0,4521679	0,5228265	651,6051	4,703019	0	1	-199	27						Untertest1.avi	0	880	547	72	111	-282	-95	1166	0	Content		-271	-84	2131529	1583171880
2148	10:42:12.928	00:00:02.148	129	-286,2253	20,10909	0,6225135	0,5416645	651,2727	4,880973	0	-116,6251	25,86691	0,4519799	0,5227779	651,8594	4,695482	0	1	-201	23						Untertest1.avi	0	880	547	72	111	-282	-95	1166	0	Content		-273	-88	2148152	1583188503
2165	10:42:12.945	00:00:02.164	130	-299,8451	16,46465	0,6222381	0,541126	652,1885	4,920437	0	-117,5218	25,60592	0,4517065	0,5227817	651,9724	4,708338	0	1	-209	21						Untertest1.avi	0	880	547	72	111	-282	-95	1166	0	Content		-281	-90	2164898	1583205249
2182	10:42:12.962	00:00:02.181	131	-309,5874	12,83328	0,6219333	0,5411254	652,4739	4,921586	0	-115,7628	25,02748	0,4514597	0,5227965	652,1913	4,716685	0	1	-213	19						Untertest1.avi	0	880	547	72	111	-282	-95	1166	0	Content		-285	-92	2181522	1583221873
2198	10:42:12.978	00:00:02.198	132	-293,7323	17,18858	0,6216525	0,5410649	652,1979	4,951565	0	-118,1016	26,18309	0,4511218	0,5228813	652,3525	4,722974	0	1	-206	22						Untertest1.avi	0	880	547	72	111	-282	-95	1166	0	Content		-278	-89	2198145	1583238496
2215	10:42:12.995	00:00:02.214	133	-300,8572	12,7724	0,6213163	0,5411382	652,421	4,936141	0	-112,1068	29,48682	0,4508284	0,5229484	652,4417	4,732577	0	1	-206	21						Untertest1.avi	0	880	547	72	111	-282	-95	1166	0	Content		-278	-90	2214893	1583255244
2232	10:42:13.012	00:00:02.231	134	-311,9465	16,60281	0,6209369	0,541084	652,7627	4,926509	0	-112,0979	32,22525	0,4504984	0,5230629	652,3917	4,739412	0	1	-212	24						Untertest1.avi	0	880	547	72	111	-282	-95	1166	0	Content		-284	-87	2231519	1583271870
2248	10:42:13.028	00:00:02.248	135	-294,1007	21,61776	0,6206595	0,5410149	652,2679	4,933652	0	-114,0704	29,97257	0,4501422	0,523161	652,5773	4,759143	0	1	-204	26						Untertest1.avi	0	880	547	72	111	-282	-95	1166	0	Content		-276	-85	2248143	1583288494
2265	10:42:13.045	00:00:02.264	136	-291,8507	24,82059	0,6203234	0,540966	652,4433	4,956471	0	-110,8146	28,36208	0,4498313	0,5232152	652,5156	4,760738	0	1	-201	27						Untertest1.avi	0	880	547	72	111	-282	-95	1166	0	Content		-273	-84	2264765	1583305116
2282	10:42:13.062	00:00:02.281	137	-294,4406	19,34613	0,6199776	0,5408753	652,4554	4,952134	0	-111,9399	22,51823	0,4494888	0,5233049	652,4314	4,748053	0	1	-203	21						Untertest1.avi	0	880	547	72	111	-282	-95	1166	0	Content		-275	-90	2281515	1583321866
2298	10:42:13.078	00:00:02.298	138	-286,7329	27,38741	0,6197141	0,5407367	652,2891	4,960582	0	-105,1478	36,0964	0,4491844	0,5232032	652,4593	4,732876	0	1	-196	32						Untertest1.avi	0	880	547	72	111	-282	-95	1166	0	Content		-268	-79	2298139	1583338490
2315	10:42:13.095	00:00:02.314	139	-289,199	24,20671	0,619395	0,54061	652,3518	4,960709	0	-103,5888	34,6744	0,4489341	0,5231455	652,3556	4,760789	0	1	-196	29						Untertest1.avi	0	880	547	72	111	-282	-95	1166	0	Content		-268	-82	2314761	1583355112
2331	10:42:13.111	00:00:02.331	140	-282,1067	28,48487	0,6192024	0,5403733	652,1959	4,942243	0	-103,7427	35,38249	0,4486798	0,523044	652,4194	4,750734	0	1	-193	32						Untertest1.avi	0	880	547	72	111	-282	-95	1166	0	Content		-265	-79	2331384	1583371735
2348	10:42:13.128	00:00:02.348	141	-282,6288	31,04515	0,6190339	0,5402321	652,0844	4,956617	0	-102,1169	35,34138	0,4485065	0,5229471	652,3054	4,747601	0	1	-192	33						Untertest1.avi	0	880	547	72	111	-282	-95	1166	0	Content		-264	-78	2348133	1583388484
2365	10:42:13.145	00:00:02.364	142	-1024	-768	-1	-1	-1	-1	4	-102,0318	34,48292	0,4483589	0,5228832	652,2406	4,74603	0	1	-102	34						Untertest1.avi	0	880	547	72	111	-282	-95	1166	0	Content		-174	-77	2364755	1583405106
2381	10:42:13.161	00:00:02.381	143	-1024	-768	-1	-1	-1	-1	4	-105,4646	30,65808	0,4482247	0,5228121	651,9835	4,741846	0	1	-105	31						Untertest1.avi	0	880	547	72	111	-282	-95	1166	0	Content		-177	-80	2381380	1583421731
2398	10:42:13.178	00:00:02.398	144	-276,4727	33,40196	0,6187443	0,5399522	652,1376	4,94336	0	-106,7403	35,92158	0,4481311	0,5227227	652,0342	4,751165	0	1	-192	35						Untertest1.avi	0	880	547	72	111	-282	-95	1166	0	Content		-264	-76	2398013	1583438364
2415	10:42:13.195	00:00:02.414	145	-264,0793	39,97839	0,6186692	0,5401722	652,1376	4,910099	0	-101,1376	36,2764	0,4480804	0,5225273	651,9409	4,74111	0	1	-183	38						Untertest1.avi	0	880	547	72	111	-282	-95	1166	0	Content		-255	-73	2414769	1583455120
2431	10:42:13.211	00:00:02.431	146	-276,5837	37,94368	0,6187053	0,5396635	651,9888	4,925449	0	-98,97668	41,48363	0,4480584	0,5223193	651,9597	4,722344	0	1	-188	40						Untertest1.avi	0	880	547	72	111	-282	-95	1166	0	Content		-260	-71	2431378	1583471729
2448	10:42:13.228	00:00:02.448	147	-1024	-768	-1	-1	-1	-1	4	-97,74533	45,45287	0,4480448	0,5221493	651,8596	4,71804	0	1	-98	45						Untertest1.avi	0	880	547	72	111	-282	-95	1166	0	Content		-170	-66	2448003	1583488354
2465	10:42:13.245	00:00:02.464	148	-280,249	39,69584	0,6186823	0,5394421	651,7204	4,901688	0	-100,616	41,99662	0,4480374	0,5220134	651,7905	4,712371	0	1	-190	41						Untertest1.avi	0	880	547	72	111	-282	-95	1166	0	Content		-262	-70	2464625	1583504976
2481	10:42:13.261	00:00:02.481	149	-275,8777	34,76033	0,6186848	0,5394018	651,5411	4,91025	0	-100,9231	46,71267	0,4480191	0,5218557	651,6574	4,699913	0	2	-188	41						Untertest1.avi	0	880	547	72	111	-173	-65	100	0	Content		-260	-70	2481376	1583521727
2498	10:42:13.278	00:00:02.498	150	-1024	-768	-1	-1	-1	-1	4	-98,98124	46,06348	0,4480061	0,5216526	651,398	4,687278	0	2	-99	46						Untertest1.avi	0	880	547	72	111	-173	-65	100	0	Content		-171	-65	2498001	1583538352
2515	10:42:13.295	00:00:02.514	151	-1024	-768	-1	-1	-1	-1	4	-97,31565	48,29348	0,4479732	0,5214135	651,3491	4,682532	0	2	-97	48						Untertest1.avi	0	880	547	72	111	-173	-65	100	0	Content		-169	-63	2514623	1583554974
2531	10:42:13.311	00:00:02.531	152	-1024	-768	-1	-1	-1	-1	4	-100,6528	47,23618	0,4479278	0,5211651	651,2266	4,675498	0	2	-101	47						Untertest1.avi	0	880	547	72	111	-173	-65	100	0	Content		-173	-64	2531248	1583571599
2548	10:42:13.328	00:00:02.547	153	-1024	-768	-1	-1	-1	-1	4	-99,70997	48,89811	0,4478921	0,5206937	651,1121	4,66547	0	2	-100	49						Untertest1.avi	0	880	547	72	111	-173	-65	100	0	Content		-172	-62	2547995	1583588346
2565	10:42:13.345	00:00:02.564	154	-1024	-768	-1	-1	-1	-1	4	-101,4339	44,77037	0,4477935	0,5202236	650,8691	4,644568	0	2	-101	45						Untertest1.avi	0	880	547	72	111	-173	-65	100	0	Content		-173	-66	2564618	1583604969
2581	10:42:13.361	00:00:02.581	155	-281,589	39,90276	0,6185521	0,5374417	650,8251	4,851589	0	-99,04461	47,73149	0,4476956	0,5196617	650,837	4,648782	0	3	-190	44						Untertest1.avi	0	880	547	72	111	-255	-60	932	0	Content		-262	-67	2581239	1583621590
2598	10:42:13.378	00:00:02.597	156	-269,4447	44,51411	0,6184652	0,5370212	650,6796	4,864599	0	-103,0825	44,67225	0,4475505	0,5193127	650,6818	4,654519	0	3	-186	45						Untertest1.avi	0	880	547	72	111	-255	-60	932	0	Content		-258	-66	2597868	1583638219
2615	10:42:13.395	00:00:02.614	157	-265,7669	45,43015	0,6183429	0,5367498	650,3916	4,855115	0	-104,3228	49,27438	0,4474054	0,5189381	650,4732	4,642255	0	3	-185	47						Untertest1.avi	0	880	547	72	111	-255	-60	932	0	Content		-257	-64	2614614	1583654965
2631	10:42:13.411	00:00:02.631	158	-1024	-768	-1	-1	-1	-1	4	-97,13359	50,96587	0,4472677	0,5186549	650,2905	4,611609	0	3	-97	51						Untertest1.avi	0	880	547	72	111	-255	-60	932	0	Content		-169	-60	2631239	1583671590
2648	10:42:13.428	00:00:02.647	159	-279,1939	43,13873	0,6180146	0,5362115	650,3062	4,827276	0	-96,95485	56,16079	0,4470716	0,5183569	650,1508	4,634229	0	3	-188	50						Untertest1.avi	0	880	547	72	111	-255	-60	932	0	Content		-260	-61	2647862	1583688213
2664	10:42:13.444	00:00:02.664	160	-276,1781	40,78538	0,6178083	0,5361372	649,9521	4,834641	0	-98,17756	51,58403	0,4468548	0,5183264	649,9849	4,623695	0	3	-187	46						Untertest1.avi	0	880	547	72	111	-255	-60	932	0	Content		-259	-65	2664487	1583704838
2681	10:42:13.461	00:00:02.681	161	-277,1729	37,88224	0,6175591	0,536217	649,9918	4,840639	0	-94,1283	47,48113	0,4465964	0,5185167	649,6252	4,612006	0	3	-186	43						Untertest1.avi	0	880	547	72	111	-255	-60	932	0	Content		-258	-68	2681234	1583721585
2698	10:42:13.478	00:00:02.697	162	-1024	-768	-1	-1	-1	-1	4	-94,82926	51,73335	0,4462929	0,5186698	649,7294	4,613745	0	3	-95	52						Untertest1.avi	0	880	547	72	111	-255	-60	932	0	Content		-167	-59	2697858	1583738209
2714	10:42:13.494	00:00:02.714	163	-276,6521	39,5761	0,61696	0,5363118	649,5993	4,847676	0	-89,77103	52,82174	0,4459966	0,5187473	649,3907	4,617138	0	3	-183	46						Untertest1.avi	0	880	547	72	111	-255	-60	932	0	Content		-255	-65	2714478	1583754829
2731	10:42:13.511	00:00:02.731	164	-276,076	44,74401	0,6165862	0,5365966	649,5993	4,816259	0	-92,6294	52,98954	0,4456185	0,5187141	649,272	4,614851	0	3	-184	49						Untertest1.avi	0	880	547	72	111	-255	-60	932	0	Content		-256	-62	2731102	1583771453
2748	10:42:13.528	00:00:02.747	165	-281,6034	36,52307	0,6162492	0,5361129	649,3884	4,833033	0	-93,80761	52,41293	0,4451963	0,5186527	649,2607	4,610816	0	3	-188	44						Untertest1.avi	0	880	547	72	111	-255	-60	932	0	Content		-260	-67	2747850	1583788201
2764	10:42:13.544	00:00:02.764	166	-282,7123	38,38303	0,6158381	0,5360171	649,3808	4,830691	0	-93,57851	50,80302	0,4447811	0,5186265	649,3552	4,60604	0	3	-188	45						Untertest1.avi	0	880	547	72	111	-255	-60	932	0	Content		-260	-66	2764474	1583804825
2781	10:42:13.561	00:00:02.781	167	-1024	-768	-1	-1	-1	-1	4	-92,70222	53,58332	0,4443814	0,5186511	649,2611	4,609667	0	3	-93	54						Untertest1.avi	0	880	547	72	111	-255	-60	932	0	Content		-165	-57	2781097	1583821448
2798	10:42:13.578	00:00:02.797	168	-275,2644	38,66916	0,6151164	0,5359666	649,4347	4,839911	0	-88,11702	56,92441	0,4440251	0,5187183	649,183	4,61963	0	3	-182	48						Untertest1.avi	0	880	547	72	111	-255	-60	932	0	Content		-254	-63	2797718	1583838069
2814	10:42:13.594	00:00:02.814	169	-273,16	47,58083	0,6147166	0,5362635	649,4346	4,825989	0	-92,58372	53,86595	0,4436517	0,5187187	649,1371	4,62051	0	3	-183	51						Untertest1.avi	0	880	547	72	111	-255	-60	932	0	Content		-255	-60	2814466	1583854817
2831	10:42:13.611	00:00:02.831	170	-277,3012	39,05323	0,6144462	0,5358651	649,36	4,843783	0	-92,77739	57,92479	0,4433427	0,5186703	649,1796	4,623022	0	3	-185	48						Untertest1.avi	0	880	547	72	111	-255	-60	932	0	Content		-257	-63	2831092	1583871443
2848	10:42:13.628	00:00:02.847	171	-270,733	40,89918	0,6141347	0,5357854	649,3044	4,869941	0	-89,23164	52,81828	0,4430152	0,5186551	649,113	4,636844	0	3	-180	47						Untertest1.avi	0	880	547	72	111	-255	-60	932	0	Content		-252	-64	2847717	1583888068
2864	10:42:13.644	00:00:02.864	172	-281,2794	39,69434	0,6137552	0,5357486	649,254	4,856958	0	-90,82806	53,91974	0,442627	0,5186813	649,0649	4,636178	0	3	-186	47						Untertest1.avi	0	880	547	72	111	-255	-60	932	0	Content		-258	-64	2864338	1583904689
2881	10:42:13.661	00:00:02.881	173	-283,6076	37,07243	0,6133478	0,5357699	649,349	4,854679	0	-91,81783	58,03005	0,4422151	0,5187263	649,0381	4,650102	0	3	-188	48						Untertest1.avi	0	880	547	72	111	-255	-60	932	0	Content		-260	-63	2881086	1583921437
2898	10:42:13.678	00:00:02.897	174	-1024	-768	-1	-1	-1	-1	4	-90,55485	59,68429	0,4418193	0,5187837	649,085	4,64589	0	3	-91	60						Untertest1.avi	0	880	547	72	111	-255	-60	932	0	Content		-163	-51	2897707	1583938058
2914	10:42:13.694	00:00:02.914	175	-274,1417	39,00169	0,6125576	0,5357162	649,4393	4,870606	0	-86,94995	60,75484	0,441416	0,5188516	649,1422	4,667316	0	3	-181	50						Untertest1.avi	0	880	547	72	111	-255	-60	932	0	Content		-253	-61	2914331	1583954682
2931	10:42:13.711	00:00:02.931	176	-258,3406	46,78951	0,6121035	0,5361672	649,4393	4,875707	0	-87,44653	61,28682	0,4410119	0,5189838	649,1004	4,673417	0	3	-173	54						Untertest1.avi	0	880	547	72	111	-255	-60	932	0	Content		-245	-57	2931080	1583971431
2948	10:42:13.728	00:00:02.947	177	-277,2287	40,94234	0,6117215	0,5359669	649,511	4,893699	0	-86,9987	57,81406	0,4405678	0,5193715	649,1037	4,670906	0	3	-182	49						Untertest1.avi	0	880	547	72	111	-255	-60	932	0	Content		-254	-62	2947704	1583988055
2964	10:42:13.744	00:00:02.964	178	-278,8042	37,25248	0,6112809	0,5361563	649,6794	4,897621	0	-88,17467	59,45321	0,4401448	0,5196346	649,1545	4,697125	0	3	-183	48						Untertest1.avi	0	880	547	72	111	-255	-60	932	0	Content		-255	-63	2964328	1584004679
2981	10:42:13.761	00:00:02.980	179	-1024	-768	-1	-1	-1	-1	4	-86,14414	62,63774	0,4397461	0,5198067	649,3163	4,689341	0	3	-86	63						Untertest1.avi	0	880	547	72	111	-255	-60	932	0	Content		-158	-48	2980950	1584021301
2998	10:42:13.778	00:00:02.997	180	-275,5789	38,11001	0,610504	0,5361257	649,9766	4,9241	0	-83,37872	64,60673	0,4393785	0,5198148	649,2908	4,703276	0	3	-179	51						Untertest1.avi	0	880	547	72	111	-255	-60	932	0	Content		-251	-60	2997698	1584038049
3014	10:42:13.794	00:00:03.014	181	-280,5334	42,19882	0,6101694	0,5359729	649,9916	4,924762	0	-79,12412	66,54949	0,4390672	0,5197433	649,2178	4,719217	0	3	-180	54						Untertest1.avi	0	880	547	72	111	-255	-60	932	0	Content		-252	-57	3014321	1584054672
3031	10:42:13.811	00:00:03.030	182	-282,0777	40,51199	0,6098948	0,5358697	649,9645	4,927505	0	-79,28179	64,80221	0,4387927	0,5197301	649,256	4,727003	0	3	-181	53						Untertest1.avi	0	880	547	72	111	-255	-60	932	0	Content		-253	-58	3030945	1584071296
3048	10:42:13.828	00:00:03.047	183	-279,4333	43,21649	0,6096883	0,5358555	649,9876	4,956088	0	-75,77894	66,47999	0,4385999	0,5197754	649,2141	4,728059	0	3	-178	55						Untertest1.avi	0	880	547	72	111	-255	-60	932	0	Content		-250	-56	3047566	1584087917
3064	10:42:13.844	00:00:03.064	184	-277,4547	40,21256	0,6095203	0,5358878	650,2219	4,947294	0	-79,52805	68,52785	0,4384252	0,5198073	649,3519	4,755435	0	3	-178	54						Untertest1.avi	0	880	547	72	111	-255	-60	932	0	Content		-250	-57	3064317	1584104668
3081	10:42:13.861	00:00:03.080	185	-282,2164	43,16299	0,6094059	0,5358822	650,136	4,9439	0	-76,0782	68,56049	0,4383244	0,5197969	649,3976	4,758403	0	3	-179	56						Untertest1.avi	0	880	547	72	111	-255	-60	932	0	Content		-251	-55	3080938	1584121289
3098	10:42:13.878	00:00:03.097	186	-260,5733	56,57747	0,6093312	0,5361821	650,136	4,953868	0	-78,804	67,516	0,438261	0,5197308	649,4366	4,774085	0	3	-170	62						Untertest1.avi	0	880	547	72	111	-255	-60	932	0	Content		-242	-49	3097561	1584137912
3114	10:42:13.894	00:00:03.114	187	-274,7292	43,73602	0,609344	0,5358536	650,0491	4,984287	0	-85,39565	60,7795	0,4382248	0,519712	649,353	4,763685	0	3	-180	52						Untertest1.avi	0	880	547	72	111	-255	-60	932	0	Content		-252	-59	3114198	1584154549
3131	10:42:13.911	00:00:03.130	188	-274,9496	40,71844	0,609359	0,5359966	650,0783	4,988116	0	-82,61111	67,75215	0,4382628	0,5197986	649,4688	4,774209	0	3	-179	54						Untertest1.avi	0	880	547	72	111	-255	-60	932	0	Content		-251	-57	3130943	1584171294
3148	10:42:13.928	00:00:03.147	189	-279,1626	44,15958	0,6094043	0,5362629	650,1164	5,011046	0	-83,40221	59,15033	0,4383184	0,5201166	649,4843	4,79797	0	3	-181	52						Untertest1.avi	0	880	547	72	111	-255	-60	932	0	Content		-253	-59	3147558	1584187909
3164	10:42:13.944	00:00:03.164	190	-276,7849	42,42473	0,6095076	0,5366614	650,2172	4,993563	0	-85,26878	60,68854	0,4384158	0,5204253	649,5077	4,803516	0	3	-181	52						Untertest1.avi	0	880	547	72	111	-255	-60	932	0	Content		-253	-59	3164183	1584204534
3181	10:42:13.961	00:00:03.180	191	-281,329	48,4669	0,6096277	0,5368851	650,0797	4,994206	0	-78,43157	68,84144	0,4385739	0,5206506	649,3717	4,807364	0	3	-180	59						Untertest1.avi	0	880	547	72	111	-255	-60	932	0	Content		-252	-52	3180806	1584221157
3198	10:42:13.978	00:00:03.197	192	-274,7815	51,03303	0,6098453	0,5370252	649,8446	5,008888	0	-81,29601	61,94116	0,4387643	0,5208881	649,4479	4,813684	0	3	-178	56						Untertest1.avi	0	880	547	72	111	-255	-60	932	0	Content		-250	-55	3197553	1584237904
3214	10:42:13.994	00:00:03.214	193	-283,3087	48,5176	0,6100667	0,5371977	650,132	4,995903	0	-83,07188	60,318	0,4390312	0,5210012	649,463	4,81837	0	3	-183	54						Untertest1.avi	0	880	547	72	111	-255	-60	932	0	Content		-255	-57	3214180	1584254531
3231	10:42:14.011	00:00:03.230	194	-276,7566	48,47388	0,6103987	0,5373622	649,8951	5,002901	0	-80,59826	61,12958	0,4393742	0,5210022	649,6067	4,825502	0	3	-179	55						Untertest1.avi	0	880	547	72	111	-255	-60	932	0	Content		-251	-56	3230802	1584271153
3247	10:42:14.027	00:00:03.247	195	-281,6174	46,03924	0,6107557	0,5374674	650,1681	5,038012	0	-79,25674	65,5453	0,4397905	0,5208838	649,4716	4,822185	0	3	-180	56						Untertest1.avi	0	880	547	72	111	-255	-60	932	0	Content		-252	-55	3247425	1584287776
3264	10:42:14.044	00:00:03.264	196	-285,1985	42,17548	0,6111764	0,5374231	650,4037	5,049971	0	-80,15258	65,19	0,4402476	0,5205974	649,5604	4,819876	0	3	-183	54						Untertest1.avi	0	880	547	72	111	-255	-60	932	0	Content		-255	-57	3264173	1584304524
3281	10:42:14.061	00:00:03.280	197	-294,0094	44,70037	0,6116318	0,5372856	650,5187	5,046513	0	-81,41106	59,68361	0,4407241	0,5203324	649,5881	4,831995	0	3	-188	52						Untertest1.avi	0	880	547	72	111	-255	-60	932	0	Content		-260	-59	3280797	1584321148
3297	10:42:14.077	00:00:03.297	198	-294,1459	45,67662	0,612093	0,5371697	650,7649	5,042418	0	-80,20114	64,88028	0,4412069	0,5199854	649,6099	4,839756	0	3	-187	55						Untertest1.avi	0	880	547	72	111	-255	-60	932	0	Content		-259	-56	3297184	1584337535
3314	10:42:14.094	00:00:03.313	199	-297,8051	48,01674	0,6125569	0,5371106	650,66	5,042759	0	-80,61168	65,77894	0,441642	0,5197349	649,4664	4,843668	0	3	-189	57						Untertest1.avi	0	880	547	72	111	-255	-60	932	0	Content		-261	-54	3313804	1584354155
3331	10:42:14.111	00:00:03.330	200	-297,826	43,41266	0,612973	0,5371335	650,7719	5,038714	0	-82,54415	62,77233	0,4420769	0,5195523	649,4565	4,839776	0	3	-190	53						Untertest1.avi	0	880	547	72	111	-255	-60	932	0	Content		-262	-58	3330554	1584370905
3347	10:42:14.127	00:00:03.347	201	-298,899	40,42235	0,6133553	0,5372111	650,8584	5,056224	0	-87,12686	57,38129	0,442472	0,5194679	649,6433	4,838129	0	3	-193	49						Untertest1.avi	0	880	547	72	111	-255	-60	932	0	Content		-265	-62	3347176	1584387527
3364	10:42:14.144	00:00:03.363	202	-294,8138	43,30283	0,6137416	0,5373808	650,6171	5,045428	0	-86,27583	56,86259	0,4428447	0,5194928	649,7862	4,842371	0	3	-191	50						Untertest1.avi	0	880	547	72	111	-255	-60	932	0	Content		-263	-61	3363797	1584404148
3380	10:42:14.160	00:00:03.380	203	-325,0115	48,92215	0,6141802	0,5375372	650,4457	5,045692	0	-107,8668	56,3974	0,4433343	0,5195745	649,8477	4,836342	0	3	-216	53						Untertest1.avi	0	880	547	72	111	-255	-60	932	0	Content		-288	-58	3380432	1584420783
3397	10:42:14.177	00:00:03.397	204	-288,8139	34,89317	0,6145234	0,5375888	650,3779	4,998016	0	-87,40679	46,17645	0,4436611	0,519636	649,4319	4,817367	0	3	-188	41						Untertest1.avi	0	880	547	72	111	-255	-60	932	0	Content		-260	-70	3397169	1584437520
3414	10:42:14.194	00:00:03.413	205	-314,5667	38,16196	0,6147352	0,5378624	650,4342	5,040513	0	-104,3203	53,64421	0,4439005	0,5198379	649,5604	4,814289	0	3	-209	46						Untertest1.avi	0	880	547	72	111	-255	-60	932	0	Content		-281	-65	3413787	1584454138
3430	10:42:14.210	00:00:03.430	206	-311,37	37,72867	0,61499	0,5381147	650,3356	5,002673	0	-98,4834	48,59878	0,4441064	0,5201681	649,3321	4,829042	0	3	-205	43						Untertest1.avi	0	880	547	72	111	-255	-60	932	0	Content		-277	-68	3430458	1584470809
3447	10:42:14.227	00:00:03.447	207	-301,5244	43,2791	0,6151801	0,5382895	650,0833	4,994907	0	-98,21286	48,75871	0,4442767	0,5204102	649,5048	4,823661	0	3	-200	46						Untertest1.avi	0	880	547	72	111	-255	-60	932	0	Content		-272	-65	3447047	1584487398
3464	10:42:14.244	00:00:03.463	208	-295,2942	47,98824	0,6153422	0,538392	649,9122	4,991776	0	-102,2553	51,12732	0,4443929	0,5206925	649,5623	4,80849	0	3	-199	50						Untertest1.avi	0	880	547	72	111	-255	-60	932	0	Content		-271	-61	3463793	1584504144
3480	10:42:14.260	00:00:03.480	209	-1024	-768	-1	-1	-1	-1	4	-103,9436	49,07349	0,4445008	0,5208986	649,5425	4,810809	0	3	-104	49						Untertest1.avi	0	880	547	72	111	-255	-60	932	0	Content		-176	-62	3480415	1584520766
3497	10:42:14.277	00:00:03.497	210	-295,9382	35,61958	0,615483	0,5382028	650,2804	4,976449	0	-101,8341	56,3358	0,444733	0,5207112	649,9976	4,806851	0	3	-199	46						Untertest1.avi	0	880	547	72	111	-255	-60	932	0	Content		-271	-65	3497024	1584537375
3514	10:42:14.294	00:00:03.513	211	-1024	-768	-1	-1	-1	-1	4	-1024	-768	-1	-1	-1	-1	4		0	0						Untertest1.avi	0	880	547	72	111				0	Content		-72	-111	3513645	1584553996
3530	10:42:14.310	00:00:03.530	212	-1024	-768	-1	-1	-1	-1	4	-1024	-768	-1	-1	-1	-1	4		0	0						Untertest1.avi	0	880	547	72	111				0	Content		-72	-111	3530403	1584570754
3547	10:42:14.327	00:00:03.547	213	-1024	-768	-1	-1	-1	-1	4	-1024	-768	-1	-1	-1	-1	4		0	0						Untertest1.avi	0	880	547	72	111				0	Content		-72	-111	3547012	1584587363
3564	10:42:14.344	00:00:03.563	214	-1024	-768	-1	-1	-1	-1	4	-1024	-768	-1	-1	-1	-1	4		0	0						Untertest1.avi	0	880	547	72	111				0	Content		-72	-111	3563631	1584603982
3580	10:42:14.360	00:00:03.580	215	-1024	-768	-1	-1	-1	-1	4	-1024	-768	-1	-1	-1	-1	4		0	0						Untertest1.avi	0	880	547	72	111				0	Content		-72	-111	3580390	1584620741
3597	10:42:14.377	00:00:03.597	216	-1024	-768	-1	-1	-1	-1	4	-1024	-768	-1	-1	-1	-1	4		0	0						Untertest1.avi	0	880	547	72	111				0	Content		-72	-111	3597006	1584637357
3614	10:42:14.394	00:00:03.613	217	-1024	-768	-1	-1	-1	-1	4	-1024	-768	-1	-1	-1	-1	4		0	0						Untertest1.avi	0	880	547	72	111				0	Content		-72	-111	3613672	1584654023
3630	10:42:14.410	00:00:03.630	218	-1024	-768	-1	-1	-1	-1	4	-1024	-768	-1	-1	-1	-1	4		0	0						Untertest1.avi	0	880	547	72	111				0	Content		-72	-111	3630319	1584670670
3647	10:42:14.427	00:00:03.646	219	-1024	-768	-1	-1	-1	-1	4	-1024	-768	-1	-1	-1	-1	4		0	0						Untertest1.avi	0	880	547	72	111				0	Content		-72	-111	3646984	1584687335
3664	10:42:14.444	00:00:03.663	220	-1024	-768	-1	-1	-1	-1	4	-1024	-768	-1	-1	-1	-1	4		0	0						Untertest1.avi	0	880	547	72	111				0	Content		-72	-111	3663649	1584704000
3680	10:42:14.460	00:00:03.680	221	-1024	-768	-1	-1	-1	-1	4	-1024	-768	-1	-1	-1	-1	4		0	0						Untertest1.avi	0	880	547	72	111				0	Content		-72	-111	3680299	1584720650
3697	10:42:14.477	00:00:03.696	222	-1024	-768	-1	-1	-1	-1	4	-1024	-768	-1	-1	-1	-1	4		0	0						Untertest1.avi	0	880	547	72	111				0	Content		-72	-111	3696965	1584737316
3714	10:42:14.494	00:00:03.713	223	-1024	-768	-1	-1	-1	-1	4	-1024	-768	-1	-1	-1	-1	4		0	0						Untertest1.avi	0	880	547	72	111				0	Content		-72	-111	3713630	1584753981
3730	10:42:14.510	00:00:03.730	224	-294,962	27,07515	0,6185922	0,5399862	651,0759	4,994363	0	-97,83128	47,01444	0,4478194	0,5217499	650,687	4,787164	0	4	-196	37						Untertest1.avi	0	880	547	72	111	-270	-68	583	0	Content		-268	-74	3730219	1584770570
3747	10:42:14.527	00:00:03.746	225	-298,9023	28,79939	0,6186001	0,5399896	651,0828	4,969725	0	-96,66962	44,51749	0,4478364	0,5218306	650,7545	4,799695	0	4	-198	37						Untertest1.avi	0	880	547	72	111	-270	-68	583	0	Content		-270	-74	3746840	1584787191
3763	10:42:14.543	00:00:03.763	226	-297,3231	32,89152	0,6185814	0,5398993	651,0263	4,985613	0	-93,89858	43,92131	0,447831	0,5218417	650,7062	4,792839	0	4	-196	38						Untertest1.avi	0	880	547	72	111	-270	-68	583	0	Content		-268	-73	3763462	1584803813
3780	10:42:14.560	00:00:03.780	227	-293,7209	29,93485	0,6185538	0,5398275	651,0445	4,983147	0	-93,88574	42,65468	0,4477992	0,5218476	650,7451	4,786502	0	4	-194	36						Untertest1.avi	0	880	547	72	111	-270	-68	583	0	Content		-266	-75	3780208	1584820559
3797	10:42:14.577	00:00:03.796	228	-291,1797	33,41293	0,6185102	0,5398152	651,0305	4,998631	0	-98,96844	45,40353	0,4477191	0,5219036	650,9791	4,805081	0	4	-195	39						Untertest1.avi	0	880	547	72	111	-270	-68	583	0	Content		-267	-72	3796830	1584837181
3813	10:42:14.593	00:00:03.813	229	-288,3867	35,25558	0,618463	0,5398793	651,1199	5,00368	0	-104,95	43,78238	0,4476337	0,5220799	651,138	4,807742	0	4	-197	40						Untertest1.avi	0	880	547	72	111	-270	-68	583	0	Content		-269	-71	3813451	1584853802
3830	10:42:14.610	00:00:03.830	230	-289,6761	38,73292	0,6184035	0,5400236	651,2481	5,008435	0	-99,63137	47,47891	0,4475813	0,5222943	651,0988	4,805877	0	4	-195	43						Untertest1.avi	0	880	547	72	111	-270	-68	583	0	Content		-267	-68	3830072	1584870423
3847	10:42:14.627	00:00:03.846	231	-292,9807	37,38609	0,6183479	0,5402032	651,426	5,016963	0	-97,46186	48,43188	0,4475349	0,5225985	651,1171	4,825205	0	4	-195	43						Untertest1.avi	0	880	547	72	111	-270	-68	583	0	Content		-267	-68	3846820	1584887171
3863	10:42:14.643	00:00:03.863	232	-294,9323	38,84246	0,6183209	0,5403242	651,3161	5,003543	0	-101,318	47,3752	0,4475064	0,522786	651,0712	4,833268	0	4	-198	43						Untertest1.avi	0	880	547	72	111	-270	-68	583	0	Content		-270	-68	3863443	1584903794
3880	10:42:14.660	00:00:03.880	233	-291,8324	31,60056	0,6182868	0,5404754	651,3419	5,028265	0	-94,94105	52,85852	0,4474783	0,5229545	651,0331	4,8274	0	4	-193	42						Untertest1.avi	0	880	547	72	111	-270	-68	583	0	Content		-265	-69	3880064	1584920415
3897	10:42:14.677	00:00:03.896	234	-293,7	33,76593	0,6182829	0,5405924	651,3365	5,043311	0	-95,42939	53,54897	0,4474607	0,5231222	651,0378	4,840712	0	4	-195	44						Untertest1.avi	0	880	547	72	111	-270	-68	583	0	Content		-267	-67	3896686	1584937037
3913	10:42:14.693	00:00:03.913	235	-294,3747	34,84928	0,61829	0,5408145	651,3925	5,04895	0	-97,21539	48,58497	0,4474608	0,523458	651,024	4,857654	0	4	-196	42						Untertest1.avi	0	880	547	72	111	-270	-68	583	0	Content		-268	-69	3913435	1584953786
3930	10:42:14.710	00:00:03.930	236	-297,9812	35,65519	0,6183257	0,5410461	651,3802	5,043578	0	-99,08902	48,98316	0,4475003	0,5236777	651,0438	4,861851	0	4	-199	42						Untertest1.avi	0	880	547	72	111	-270	-68	583	0	Content		-271	-69	3930056	1584970407
3947	10:42:14.727	00:00:03.946	237	-292,5119	35,84384	0,6184047	0,5411978	651,1686	5,037283	0	-102,8848	51,4109	0,4475454	0,5238031	651,2221	4,866377	0	4	-198	44						Untertest1.avi	0	880	547	72	111	-270	-68	583	0	Content		-270	-67	3946677	1584987028
3963	10:42:14.743	00:00:03.963	238	-292,5313	29,23243	0,6185068	0,5413394	651,1349	5,063834	0	-100,7278	52,80692	0,4476753	0,5238499	651,042	4,886436	0	4	-197	41						Untertest1.avi	0	880	547	72	111	-270	-68	583	0	Content		-269	-70	3963301	1585003652
3980	10:42:14.760	00:00:03.980	239	-300,2535	35,39839	0,6186427	0,5413731	651,1296	5,076355	0	-97,43071	53,92896	0,447832	0,5238737	650,8756	4,886982	0	4	-199	45						Untertest1.avi	0	880	547	72	111	-270	-68	583	0	Content		-271	-66	3980047	1585020398
3997	10:42:14.777	00:00:03.996	240	-305,1185	29,32841	0,6188027	0,5415078	651,4611	5,092782	0	-98,62835	50,30354	0,4479822	0,523841	651,0991	4,902306	0	4	-202	40						Untertest1.avi	0	880	547	72	111	-270	-68	583	0	Content		-274	-71	3996666	1585037017
4013	10:42:14.793	00:00:04.013	241	-297,6389	35,18427	0,6190082	0,5414967	651,0537	5,086172	0	-95,10406	51,55878	0,4481907	0,523743	650,8522	4,90761	0	4	-196	43						Untertest1.avi	0	880	547	72	111	-270	-68	583	0	Content		-268	-68	4013291	1585053642
4030	10:42:14.810	00:00:04.029	242	-301,3438	38,01456	0,6191865	0,5413588	651,0428	5,103417	0	-97,61855	49,64115	0,4483608	0,5236182	650,7388	4,908334	0	4	-199	44						Untertest1.avi	0	880	547	72	111	-270	-68	583	0	Content		-271	-67	4029910	1585070261
4047	10:42:14.827	00:00:04.046	243	-293,031	46,89396	0,6194072	0,5411992	650,9344	5,094382	0	-101,7726	44,477	0,4485186	0,5234764	651,0096	4,921871	0	4	-197	46						Untertest1.avi	0	880	547	72	111	-270	-68	583	0	Content		-269	-65	4046654	1585087005
4063	10:42:14.843	00:00:04.063	244	-300,4636	43,68837	0,6195528	0,5410991	651,1389	5,11685	0	-100,1517	45,14359	0,4487238	0,5233599	650,6171	4,921137	0	4	-200	44						Untertest1.avi	0	880	547	72	111	-270	-68	583	0	Content		-272	-67	4063277	1585103628
4080	10:42:14.860	00:00:04.079	245	-311,084	38,966	0,6197132	0,5411462	651,1601	5,105884	0	-104,4494	43,74763	0,4488553	0,5232998	650,6278	4,931514	0	4	-208	41						Untertest1.avi	0	880	547	72	111	-270	-68	583	0	Content		-280	-70	4079899	1585120250
4097	10:42:14.877	00:00:04.096	246	-303,7934	39,38182	0,619887	0,5412046	651,0441	5,102921	0	-100,9549	54,57194	0,449031	0,5231596	650,5637	4,922766	0	4	-202	47						Untertest1.avi	0	880	547	72	111	-270	-68	583	0	Content		-274	-64	4096520	1585136871
4113	10:42:14.893	00:00:04.113	247	-306,5143	37,4334	0,6200104	0,5414014	650,9406	5,12752	0	-97,95848	49,9137	0,4491607	0,5232531	650,4413	4,920401	0	4	-202	44						Untertest1.avi	0	880	547	72	111	-270	-68	583	0	Content		-274	-67	4113270	1585153621
4130	10:42:14.910	00:00:04.129	248	-309,0784	33,98331	0,6201156	0,5415676	651,0447	5,13224	0	-100,5681	44,04551	0,44927	0,5232946	650,405	4,92497	0	4	-205	39						Untertest1.avi	0	880	547	72	111	-270	-68	583	0	Content		-277	-72	4129891	1585170242
4147	10:42:14.927	00:00:04.146	249	-1024	-768	-1	-1	-1	-1	4	-107,0606	45,41253	0,4493357	0,5232785	650,3975	4,931303	0	4	-107	45						Untertest1.avi	0	880	547	72	111	-270	-68	583	0	Content		-179	-66	4146524	1585186875
4163	10:42:14.943	00:00:04.163	250	-305,255	38,827	0,6202993	0,5416337	650,9114	5,120172	0	-111,0691	49,1118	0,4493842	0,5231556	650,446	4,937052	0	4	-208	44						Untertest1.avi	0	880	547	72	111	-270	-68	583	0	Content		-280	-67	4163159	1585203510
4180	10:42:14.960	00:00:04.179	251	-305,4361	35,84957	0,6203492	0,5416245	650,9056	5,132198	0	-102,9355	50,70929	0,449479	0,5230729	650,3864	4,922142	0	4	-204	43						Untertest1.avi	0	880	547	72	111	-270	-68	583	0	Content		-276	-68	4179892	1585220243
4197	10:42:14.977	00:00:04.196	252	-1024	-768	-1	-1	-1	-1	4	-102,201	53,84822	0,4494732	0,5230578	650,1874	4,911481	0	4	-102	54						Untertest1.avi	0	880	547	72	111	-270	-68	583	0	Content		-174	-57	4196503	1585236854
4213	10:42:14.993	00:00:04.213	253	-1024	-768	-1	-1	-1	-1	4	-99,55304	52,49894	0,4494724	0,5230625	650,0989	4,911957	0	4	-100	52						Untertest1.avi	0	880	547	72	111	-270	-68	583	0	Content		-172	-59	4213124	1585253475
4230	10:42:15.010	00:00:04.229	254	-304,0215	42,0621	0,6203901	0,5415927	650,619	5,116102	0	-106,1541	51,32374	0,4494543	0,5231147	650,0531	4,899561	0	4	-205	47						Untertest1.avi	0	880	547	72	111	-270	-68	583	0	Content		-277	-64	4229748	1585270099
4246	10:42:15.026	00:00:04.246	255	-303,8434	40,47989	0,6203458	0,5416319	650,6726	5,116486	0	-105,2078	51,99582	0,4494167	0,5232455	650,0016	4,900716	0	4	-205	46						Untertest1.avi	0	880	547	72	111	-270	-68	583	0	Content		-277	-65	4246495	1585286846
4263	10:42:15.043	00:00:04.263	256	-310,7605	37,89571	0,6202676	0,54163	650,7647	5,105308	0	-106,0275	50,34489	0,4493406	0,5233395	650,2068	4,880374	0	4	-208	44						Untertest1.avi	0	880	547	72	111	-270	-68	583	0	Content		-280	-67	4263117	1585303468
4280	10:42:15.060	00:00:04.279	257	-310,4781	43,04019	0,6202099	0,5416416	650,7625	5,10057	0	-108,9199	52,05356	0,4492955	0,523345	650,1274	4,877779	0	4	-210	48						Untertest1.avi	0	880	547	72	111	-270	-68	583	0	Content		-282	-63	4279739	1585320090
4296	10:42:15.076	00:00:04.296	258	-310,184	42,59634	0,6201388	0,5416483	650,7708	5,115391	0	-106,0471	55,71999	0,4492436	0,5233362	650,0739	4,870481	0	4	-208	49						Untertest1.avi	0	880	547	72	111	-270	-68	583	0	Content		-280	-62	4296486	1585336837
4313	10:42:15.093	00:00:04.313	259	-305,684	135,0367	0,6197831	0,5423474	651,8534	5,098942	0	-90,93082	163,7374	0,4492598	0,5241189	650,1611	4,860028	0	5	-198	149						Untertest1.avi	0	880	547	72	111	-203	341	250	0	Content		-270	38	4313106	1585353457
4330	10:42:15.110	00:00:04.329	260	-222,613	377,7513	0,6193886	0,5435397	651,1024	5,103236	0	-50,97575	396,1359	0,44941	0,5257345	649,5191	4,880658	0	5	-137	387						Untertest1.avi	0	880	547	72	111	-203	341	250	0	Content		-209	276	4329728	1585370079
4346	10:42:15.126	00:00:04.346	261	-216,8501	439,4455	0,619423	0,5441591	651,078	5,094966	0	-50,47911	444,5144	0,4492022	0,5263816	649,5397	4,871173	0	5	-134	442						Untertest1.avi	0	880	547	72	111	-203	341	250	0	Content		-206	331	4346351	1585386702
4363	10:42:15.143	00:00:04.363	262	-216,2716	437,7122	0,6195727	0,5445179	650,7452	5,037652	0	-39,55274	443,7588	0,4489724	0,5265629	649,3829	4,83594	0	5	-128	441						Untertest1.avi	0	880	547	72	111	-203	341	250	0	Content		-200	330	4363095	1585403446
4380	10:42:15.160	00:00:04.379	263	-214,2873	451,6142	0,6195244	0,5446426	650,7366	5,042779	0	-41,25187	461,5956	0,4489363	0,52658	649,4332	4,826379	0	5	-128	457						Untertest1.avi	0	880	547	72	111	-203	341	250	0	Content		-200	346	4379718	1585420069
4396	10:42:15.176	00:00:04.396	264	-211,2746	446,7265	0,6194981	0,5447132	650,8004	5,030091	0	-39,37139	456,9301	0,4488635	0,5266558	649,5372	4,830062	0	5	-125	452						Untertest1.avi	0	880	547	72	111	-203	341	250	0	Content		-197	341	4396340	1585436691
4413	10:42:15.193	00:00:04.412	265	-218,8504	444,2486	0,6194062	0,5447573	651,0739	5,016811	0	-40,06594	456,0317	0,4487553	0,5266726	649,8212	4,825981	0	5	-129	450						Untertest1.avi	0	880	547	72	111	-203	341	250	0	Content		-201	339	4412961	1585453312
4430	10:42:15.210	00:00:04.429	266	-218,4766	450,0399	0,6193177	0,5446899	651,2105	5,024187	0	-43,35132	456,3586	0,4486302	0,5266125	649,6162	4,818192	0	5	-131	453						Untertest1.avi	0	880	547	72	111	-203	341	250	0	Content		-203	342	4429711	1585470062
4446	10:42:15.226	00:00:04.446	267	-215,0692	446,9317	0,6192048	0,5445977	651,2446	5,02205	0	-44,59106	453,9423	0,448481	0,5265374	649,5936	4,812211	0	5	-130	450						Untertest1.avi	0	880	547	72	111	-203	341	250	0	Content		-202	339	4446332	1585486683
4463	10:42:15.243	00:00:04.462	268	-221,4102	452,6439	0,6190614	0,544408	651,5348	5,006521	0	-45,61705	456,8489	0,448334	0,5264505	649,6917	4,808786	0	5	-134	455						Untertest1.avi	0	880	547	72	111	-203	341	250	0	Content		-206	344	4462953	1585503304
4480	10:42:15.260	00:00:04.479	269	-218,184	454,6565	0,6188852	0,5442644	651,4171	5,014858	0	-48,79601	458,2968	0,4481394	0,526351	649,699	4,808701	0	5	-133	456						Untertest1.avi	0	880	547	72	111	-203	341	250	0	Content		-205	345	4479588	1585519939
4496	10:42:15.276	00:00:04.496	270	-215,8824	456,321	0,6186935	0,5441982	651,3961	5,007181	0	-45,84563	463,1934	0,4479235	0,52641	649,7412	4,80365	0	5	-131	460						Untertest1.avi	0	880	547	72	111	-203	341	250	0	Content		-203	349	4496335	1585536686
4513	10:42:15.293	00:00:04.512	271	-216,5708	458,3841	0,6184151	0,5441949	651,4427	5,010538	0	-47,82701	457,662	0,4476816	0,5265321	649,7394	4,787253	0	5	-132	458						Untertest1.avi	0	880	547	72	111	-203	341	250	0	Content		-204	347	4512947	1585553298
4530	10:42:15.310	00:00:04.529	272	-211,0154	461,1541	0,6182147	0,5441555	651,4423	4,997931	0	-45,96791	457,557	0,4474372	0,5266833	649,7272	4,787864	0	5	-128	459						Untertest1.avi	0	880	547	72	111	-203	341	250	0	Content		-200	348	4529566	1585569917
4546	10:42:15.326	00:00:04.546	273	-216,2315	461,3529	0,6179699	0,5441245	651,6017	5,002793	0	-46,73253	463,9676	0,4472331	0,5266384	649,9411	4,789596	0	5	-131	463						Untertest1.avi	0	880	547	72	111	-203	341	250	0	Content		-203	352	4546187	1585586538
4563	10:42:15.343	00:00:04.562	274	-326,8187	284,0557	0,6176859	0,5428444	652,8253	5,06936	0	-81,71878	289,1201	0,4475577	0,525435	650,6423	4,841679	0	6	-204	287						Untertest1.avi	0	880	547	72	111	-262	-29	233	0	Content		-276	176	4562935	1585603286
4580	10:42:15.360	00:00:04.579	275	-295,8963	132,7223	0,617065	0,5417131	652,8253	4,996732	0	-104,9507	147,1764	0,4478355	0,5239844	650,5752	4,773698	0	6	-200	140						Untertest1.avi	0	880	547	72	111	-262	-29	233	0	Content		-272	29	4579556	1585619907
4596	10:42:15.376	00:00:04.596	276	-311,2665	63,44622	0,6168582	0,5410542	652,202	5,04005	0	-92,47172	80,93355	0,4474825	0,5235604	651,0599	4,787746	0	6	-202	72						Untertest1.avi	0	880	547	72	111	-262	-29	233	0	Content		-274	-39	4596176	1585636527
4613	10:42:15.393	00:00:04.612	277	-1024	-768	-1	-1	-1	-1	4	-114,8255	87,03865	0,4471297	0,5237988	651,2287	4,802029	0	6	-115	87						Untertest1.avi	0	880	547	72	111	-262	-29	233	0	Content		-187	-24	4612799	1585653150
4630	10:42:15.410	00:00:04.629	278	-1024	-768	-1	-1	-1	-1	4	-102,1179	78,71675	0,4469462	0,5238383	651,2434	4,786087	0	6	-102	79						Untertest1.avi	0	880	547	72	111	-262	-29	233	0	Content		-174	-32	4629544	1585669895
4646	10:42:15.426	00:00:04.646	279	-299,8645	61,69571	0,616836	0,5415804	652,0508	5,023702	0	-106,5331	84,05353	0,446818	0,5237917	651,0647	4,78195	0	6	-203	73						Untertest1.avi	0	880	547	72	111	-262	-29	233	0	Content		-275	-38	4646169	1585686520
4663	10:42:15.443	00:00:04.662	280	-270,1854	85,04707	0,6167885	0,5418133	652,0507	5,025652	0	-108,3894	80,77087	0,4466937	0,5237823	651,2114	4,780965	0	6	-189	83						Untertest1.avi	0	880	547	72	111	-262	-29	233	0	Content		-261	-28	4662789	1585703140
4679	10:42:15.459	00:00:04.679	281	-274,4422	79,69653	0,6167546	0,5418347	652,0507	5,016087	0	-106,5025	84,37381	0,4465876	0,5237756	651,2002	4,787604	0	6	-190	82						Untertest1.avi	0	880	547	72	111	-262	-29	233	0	Content		-262	-29	4679412	1585719763
4696	10:42:15.476	00:00:04.696	282	-277,0769	78,35419	0,6166992	0,541842	652,0507	5,012033	0	-103,7148	84,30999	0,446467	0,5237846	651,1756	4,782353	0	6	-190	81						Untertest1.avi	0	880	547	72	111	-262	-29	233	0	Content		-262	-30	4696156	1585736507
4713	10:42:15.493	00:00:04.712	283	-311,2867	57,45192	0,6166199	0,5415429	652,2219	5,053587	0	-105,8948	82,82776	0,4463426	0,5237641	651,0002	4,790125	0	6	-209	70						Untertest1.avi	0	880	547	72	111	-262	-29	233	0	Content		-281	-41	4712777	1585753128
4729	10:42:15.509	00:00:04.729	284	-1024	-768	-1	-1	-1	-1	4	-107,8656	84,9413	0,4462418	0,523721	651,0037	4,807856	0	6	-108	85						Untertest1.avi	0	880	547	72	111	-262	-29	233	0	Content		-180	-26	4729397	1585769748
4746	10:42:15.526	00:00:04.746	285	-1024	-768	-1	-1	-1	-1	4	-103,5587	87,30832	0,4461476	0,5237222	651,0609	4,807336	0	6	-104	87						Untertest1.avi	0	880	547	72	111	-262	-29	233	0	Content		-176	-24	4746018	1585786369
4763	10:42:15.543	00:00:04.762	286	-309,9438	65,17482	0,6164531	0,5415613	651,9621	5,07388	0	-103,0121	87,22919	0,4460661	0,5237826	651,0068	4,813781	0	6	-206	76						Untertest1.avi	0	880	547	72	111	-262	-29	233	0	Content		-278	-35	4762765	1585803116
4779	10:42:15.559	00:00:04.779	287	-276,7184	82,06293	0,6164103	0,5419499	651,962	5,057065	0	-102,1005	90,20067	0,4460209	0,5238472	650,9403	4,822095	0	6	-189	86						Untertest1.avi	0	880	547	72	111	-262	-29	233	0	Content		-261	-25	4779386	1585819737
4796	10:42:15.576	00:00:04.796	288	-305,9149	66,17181	0,6164313	0,5417044	651,8618	5,093555	0	-106,7993	88,45902	0,4459567	0,5239155	651,0342	4,831438	0	7	-206	77						Untertest1.avi	0	880	547	72	111	-176	-22	300	0	Content		-278	-34	4796008	1585836359
4813	10:42:15.593	00:00:04.812	289	-1024	-768	-1	-1	-1	-1	4	-99,26137	93,9352	0,4459561	0,5239741	650,8587	4,841552	0	7	-99	94						Untertest1.avi	0	880	547	72	111	-176	-22	300	0	Content		-171	-17	4812631	1585852982
4829	10:42:15.609	00:00:04.829	290	-1024	-768	-1	-1	-1	-1	4	-104,4096	89,73177	0,4459076	0,5240775	650,679	4,85606	0	7	-104	90						Untertest1.avi	0	880	547	72	111	-176	-22	300	0	Content		-176	-21	4829376	1585869727
4846	10:42:15.626	00:00:04.845	291	-1024	-768	-1	-1	-1	-1	4	-101,6286	89,18813	0,4458923	0,5240743	650,6111	4,846844	0	7	-102	89						Untertest1.avi	0	880	547	72	111	-176	-22	300	0	Content		-174	-22	4845997	1585886348
4863	10:42:15.643	00:00:04.862	292	-1024	-768	-1	-1	-1	-1	4	-102,5247	91,60233	0,4458724	0,5239665	650,6848	4,886298	0	7	-103	92						Untertest1.avi	0	880	547	72	111	-176	-22	300	0	Content		-175	-19	4862621	1585902972
4879	10:42:15.659	00:00:04.879	293	-1024	-768	-1	-1	-1	-1	4	-104,0861	90,57265	0,4458641	0,5238202	650,6725	4,878604	0	7	-104	91						Untertest1.avi	0	880	547	72	111	-176	-22	300	0	Content		-176	-20	4879243	1585919594
4896	10:42:15.676	00:00:04.895	294	-1024	-768	-1	-1	-1	-1	4	-1024	-768	-1	-1	-1	-1	4	7	0	0						Untertest1.avi	0	880	547	72	111	-176	-22	300	0	Content		-72	-111	4895988	1585936339
4913	10:42:15.693	00:00:04.912	295	-1024	-768	-1	-1	-1	-1	4	-106,0528	86,43005	0,4458857	0,5235778	650,6097	4,895171	0	7	-106	86						Untertest1.avi	0	880	547	72	111	-176	-22	300	0	Content		-178	-25	4912621	1585952972
4929	10:42:15.709	00:00:04.929	296	-1024	-768	-1	-1	-1	-1	4	-107,138	83,40755	0,4459174	0,5235328	650,5164	4,899849	0	7	-107	83						Untertest1.avi	0	880	547	72	111	-176	-22	300	0	Content		-179	-28	4929232	1585969583
4946	10:42:15.726	00:00:04.945	297	-1024	-768	-1	-1	-1	-1	4	-107,5662	86,47583	0,4459607	0,5235705	650,5223	4,916817	0	7	-108	86						Untertest1.avi	0	880	547	72	111	-176	-22	300	0	Content		-180	-25	4945854	1585986205
4963	10:42:15.743	00:00:04.962	298	-1024	-768	-1	-1	-1	-1	4	-101,4343	91,68909	0,4460847	0,5236278	650,4968	4,919702	0	7	-101	92						Untertest1.avi	0	880	547	72	111	-176	-22	300	0	Content		-173	-19	4962604	1586002955
4979	10:42:15.759	00:00:04.979	299	-1024	-768	-1	-1	-1	-1	4	-98,04771	91,42261	0,4461716	0,5237929	650,4661	4,929508	0	7	-98	91						Untertest1.avi	0	880	547	72	111	-176	-22	300	0	Content		-170	-20	4979224	1586019575
4996	10:42:15.776	00:00:04.995	300	-1024	-768	-1	-1	-1	-1	4	-100,5313	86,7765	0,4462749	0,5240593	650,3998	4,939848	0	7	-101	87						Untertest1.avi	0	880	547	72	111	-176	-22	300	0	Content		-173	-24	4995845	1586036196
5013	10:42:15.793	00:00:05.012	301	-1024	-768	-1	-1	-1	-1	4	-100,2298	84,4158	0,4463477	0,5242949	650,4521	4,958759	0	7	-100	84						Untertest1.avi	0	880	547	72	111	-176	-22	300	0	Content		-172	-27	5012593	1586052944
5029	10:42:15.809	00:00:05.029	302	-1024	-768	-1	-1	-1	-1	4	-105,8665	91,21042	0,4464228	0,5244201	650,4998	4,974723	0	7	-106	91						Untertest1.avi	0	880	547	72	111	-176	-22	300	0	Content		-178	-20	5029216	1586069567
5046	10:42:15.826	00:00:05.045	303	-1024	-768	-1	-1	-1	-1	4	-107,7127	85,11807	0,4465359	0,5244566	650,8847	4,99174	0	7	-108	85						Untertest1.avi	0	880	547	72	111	-176	-22	300	0	Content		-180	-26	5045838	1586086189
5062	10:42:15.842	00:00:05.062	304	-1024	-768	-1	-1	-1	-1	4	-109,4196	87,11263	0,4466919	0,5242947	650,9268	4,99426	0	7	-109	87						Untertest1.avi	0	880	547	72	111	-176	-22	300	0	Content		-181	-24	5062459	1586102810
5079	10:42:15.859	00:00:05.079	305	-288,4461	276,0034	0,61947	0,5413305	664,3021	4,691573	0	-98,74067	172,2354	0,4469698	0,523962	651,1282	4,776251	0	7	-194	224						Untertest1.avi	0	880	547	72	111	-176	-22	300	0	Content		-266	113	5079208	1586119559
5096	10:42:15.876	00:00:05.095	306	-1024	-768	-1	-1	-1	-1	4	-1024	-768	-1	-1	-1	-1	4		0	0						Untertest1.avi	0	880	547	72	111				0	Content		-72	-111	5095829	1586136180
5112	10:42:15.892	00:00:05.112	307	-1024	-768	-1	-1	-1	-1	4	-1024	-768	-1	-1	-1	-1	4		0	0						Untertest1.avi	0	880	547	72	111				0	Content		-72	-111	5112447	1586152798
5129	10:42:15.909	00:00:05.129	308	-1024	-768	-1	-1	-1	-1	4	-1024	-768	-1	-1	-1	-1	4		0	0						Untertest1.avi	0	880	547	72	111				0	Content		-72	-111	5129070	1586169421
5146	10:42:15.926	00:00:05.145	309	-1024	-768	-1	-1	-1	-1	4	-1024	-768	-1	-1	-1	-1	4		0	0						Untertest1.avi	0	880	547	72	111				0	Content		-72	-111	5145816	1586186167
5162	10:42:15.942	00:00:05.162	310	-1024	-768	-1	-1	-1	-1	4	-1024	-768	-1	-1	-1	-1	4		0	0						Untertest1.avi	0	880	547	72	111				0	Content		-72	-111	5162438	1586202789
5179	10:42:15.959	00:00:05.179	311	-1024	-768	-1	-1	-1	-1	4	-1024	-768	-1	-1	-1	-1	4		0	0						Untertest1.avi	0	880	547	72	111				0	Content		-72	-111	5179064	1586219415
5196	10:42:15.976	00:00:05.195	312	-1024	-768	-1	-1	-1	-1	4	-1024	-768	-1	-1	-1	-1	4		0	0						Untertest1.avi	0	880	547	72	111				0	Content		-72	-111	5195729	1586236080
5212	10:42:15.992	00:00:05.212	313	-1024	-768	-1	-1	-1	-1	4	-1024	-768	-1	-1	-1	-1	4		0	0						Untertest1.avi	0	880	547	72	111				0	Content		-72	-111	5212391	1586252742
5229	10:42:16.009	00:00:05.229	314	-1024	-768	-1	-1	-1	-1	4	-1024	-768	-1	-1	-1	-1	4		0	0						Untertest1.avi	0	880	547	72	111				0	Content		-72	-111	5229057	1586269408
5246	10:42:16.026	00:00:05.245	315	-322,2921	154,307	0,6172453	0,5439528	664,3019	5,17505	0	-116,9314	127,6832	0,4478559	0,5260729	652,1086	5,07105	0	8	-220	141						Untertest1.avi	0	880	547	72	111	-305	11	216	0	Content		-292	30	5245673	1586286024
5262	10:42:16.042	00:00:05.262	316	-1024	-768	-1	-1	-1	-1	4	-1024	-768	-1	-1	-1	-1	4	8	0	0						Untertest1.avi	0	880	547	72	111	-305	11	216	0	Content		-72	-111	5262293	1586302644
5279	10:42:16.059	00:00:05.278	317	-1024	-768	-1	-1	-1	-1	4	-1024	-768	-1	-1	-1	-1	4	8	0	0						Untertest1.avi	0	880	547	72	111	-305	11	216	0	Content		-72	-111	5278976	1586319327
5296	10:42:16.076	00:00:05.295	318	-1024	-768	-1	-1	-1	-1	4	-1024	-768	-1	-1	-1	-1	4	8	0	0						Untertest1.avi	0	880	547	72	111	-305	11	216	0	Content		-72	-111	5295641	1586335992
5312	10:42:16.092	00:00:05.312	319	-1024	-768	-1	-1	-1	-1	4	-144,0602	112,8804	0,4486628	0,5271661	652,4252	5,124357	0	8	-144	113						Untertest1.avi	0	880	547	72	111	-305	11	216	0	Content		-216	2	5312281	1586352632
5329	10:42:16.109	00:00:05.328	320	-329,0297	113,9047	0,6195741	0,5453945	652,9924	5,28653	0	-136,9453	126,3439	0,4490343	0,5276162	652,4128	5,089114	0	8	-233	120						Untertest1.avi	0	880	547	72	111	-305	11	216	0	Content		-305	9	5328903	1586369254
5346	10:42:16.126	00:00:05.345	321	-325,4167	114,9661	0,6199129	0,5456825	653,4183	5,291281	0	-135,818	128,1544	0,449381	0,5277666	652,7911	5,097341	0	8	-231	122						Untertest1.avi	0	880	547	72	111	-305	11	216	0	Content		-303	11	5345648	1586385999
5362	10:42:16.142	00:00:05.362	322	-341,2072	114,5683	0,6201973	0,5459403	653,8746	5,298915	0	-135,4862	129,4066	0,4497312	0,5278778	652,9996	5,09827	0	8	-238	122						Untertest1.avi	0	880	547	72	111	-305	11	216	0	Content		-310	11	5362270	1586402621
5379	10:42:16.159	00:00:05.378	323	-327,8561	122,9055	0,6205567	0,5461257	653,8405	5,303469	0	-133,9012	128,3701	0,4500932	0,5279386	652,91	5,103808	0	8	-231	126						Untertest1.avi	0	880	547	72	111	-305	11	216	0	Content		-303	15	5378892	1586419243
5396	10:42:16.176	00:00:05.395	324	-337,5703	114,7268	0,6208191	0,5463669	654,3672	5,310228	0	-133,034	129,9097	0,4503843	0,5279827	653,0043	5,088758	0	8	-235	122						Untertest1.avi	0	880	547	72	111	-305	11	216	0	Content		-307	11	5395514	1586435865
5412	10:42:16.192	00:00:05.412	325	-335,6001	116,3594	0,6210783	0,5465302	654,3682	5,302288	0	-133,3689	123,0665	0,4506741	0,528195	653,2182	5,10259	0	8	-234	120						Untertest1.avi	0	880	547	72	111	-305	11	216	0	Content		-306	9	5412262	1586452613
5429	10:42:16.209	00:00:05.428	326	-344,9282	114,6017	0,6212669	0,546759	654,8804	5,317637	0	-130,5202	132,0068	0,4509035	0,5283171	653,2009	5,100533	0	8	-238	123						Untertest1.avi	0	880	547	72	111	-305	11	216	0	Content		-310	12	5428883	1586469234
5446	10:42:16.226	00:00:05.445	327	-349,7839	109,6213	0,6214309	0,5470954	654,8528	5,315512	0	-130,6018	131,1492	0,4511178	0,5285503	653,2452	5,096242	0	8	-240	120						Untertest1.avi	0	880	547	72	111	-305	11	216	0	Content		-312	9	5445504	1586485855
5462	10:42:16.242	00:00:05.462	328	-343,5584	114,9667	0,6216469	0,5473953	654,592	5,335555	0	-143,6299	122,529	0,4512972	0,5288699	653,599	5,102833	0	9	-244	119						Untertest1.avi	0	880	547	72	111	-385	19	500	0	Content		-316	8	5462128	1586502479
5479	10:42:16.259	00:00:05.478	329	-436,666	126,6346	0,6219428	0,5477394	653,9367	5,310275	0	-236,0206	128,6893	0,4517993	0,52935	653,6561	5,107762	0	9	-336	128						Untertest1.avi	0	880	547	72	111	-385	19	500	0	Content		-408	17	5478873	1586519224
5495	10:42:16.275	00:00:05.495	330	-413,1522	122,3263	0,6220281	0,5480977	654,4084	5,336854	0	-190,9742	140,0619	0,4519713	0,5295432	653,6057	5,112856	0	9	-302	131						Untertest1.avi	0	880	547	72	111	-385	19	500	0	Content		-374	20	5495494	1586535845
5512	10:42:16.292	00:00:05.512	331	-415,9012	124,4033	0,6221176	0,5485023	654,1567	5,332419	0	-197,5031	135,2198	0,4520572	0,5300038	653,6267	5,111213	0	9	-307	130						Untertest1.avi	0	880	547	72	111	-385	19	500	0	Content		-379	19	5512126	1586552477
5529	10:42:16.309	00:00:05.528	332	-417,824	117,452	0,6222097	0,5488909	654,4781	5,348342	0	-200,5465	137,5408	0,4521872	0,5302389	653,7139	5,125757	0	9	-309	127						Untertest1.avi	0	880	547	72	111	-385	19	500	0	Content		-381	16	5528754	1586569105
5546	10:42:16.326	00:00:05.545	333	-419,7607	125,0577	0,6222908	0,5491426	654,372	5,326841	0	-206,523	133,2691	0,4522626	0,5305199	653,7768	5,108901	0	9	-313	129						Untertest1.avi	0	880	547	72	111	-385	19	500	0	Content		-385	18	5545502	1586585853
5562	10:42:16.342	00:00:05.562	334	-416,2273	123,3221	0,6223899	0,5492903	654,7155	5,360401	0	-208,8966	134,7107	0,4523228	0,5306872	653,8801	5,111599	0	9	-313	129						Untertest1.avi	0	880	547	72	111	-385	19	500	0	Content		-385	18	5562112	1586602463
5579	10:42:16.359	00:00:05.578	335	-419,8085	125,9544	0,6224734	0,5493562	654,7355	5,351976	0	-205,7764	133,7827	0,4524457	0,5307682	654,1014	5,104887	0	9	-313	130						Untertest1.avi	0	880	547	72	111	-385	19	500	0	Content		-385	19	5578732	1586619083
5595	10:42:16.375	00:00:05.595	336	-417,0573	122,4207	0,6225682	0,549437	654,5076	5,354232	0	-202,1246	136,4469	0,4525371	0,5308505	654,3168	5,103129	0	9	-310	129						Untertest1.avi	0	880	547	72	111	-385	19	500	0	Content		-382	18	5595354	1586635705
5612	10:42:16.392	00:00:05.612	337	-422,4133	124,4953	0,6226037	0,5495011	654,767	5,342082	0	-205,459	134,3601	0,4526025	0,5309031	654,3998	5,095245	0	9	-314	129						Untertest1.avi	0	880	547	72	111	-385	19	500	0	Content		-386	18	5612100	1586652451
5629	10:42:16.409	00:00:05.628	338	-421,9758	117,758	0,6226646	0,5496055	654,8019	5,332145	0	-201,9993	136,3675	0,4526809	0,5309297	654,2952	5,074674	0	9	-312	127						Untertest1.avi	0	880	547	72	111	-385	19	500	0	Content		-384	16	5628723	1586669074
5645	10:42:16.425	00:00:05.645	339	-420,2422	124,7287	0,6227205	0,5496739	654,9628	5,330521	0	-203,9542	134,8221	0,4527228	0,5309639	654,3865	5,075924	0	9	-312	130						Untertest1.avi	0	880	547	72	111	-385	19	500	0	Content		-384	19	5645343	1586685694
5662	10:42:16.442	00:00:05.661	340	-423,2881	124,3454	0,622761	0,5498096	655,1326	5,321051	0	-206,816	132,8457	0,4527677	0,5310664	654,3873	5,048159	0	9	-315	129						Untertest1.avi	0	880	547	72	111	-385	19	500	0	Content		-387	18	5661966	1586702317
5679	10:42:16.459	00:00:05.678	341	-418,9192	127,6804	0,6228021	0,5499913	655,3837	5,308308	0	-206,6802	138,341	0,4528388	0,5312199	654,673	5,053084	0	9	-313	133						Untertest1.avi	0	880	547	72	111	-385	19	500	0	Content		-385	22	5678712	1586719063
5695	10:42:16.475	00:00:05.695	342	-416,555	121,8309	0,6228526	0,5503005	655,4691	5,301118	0	-205,0708	135,7651	0,4528883	0,531524	654,8989	5,037885	0	9	-311	129						Untertest1.avi	0	880	547	72	111	-385	19	500	0	Content		-383	18	5695333	1586735684
5712	10:42:16.492	00:00:05.711	343	-415,8078	129,4419	0,6228887	0,5504965	655,4603	5,302288	0	-205,485	133,8646	0,4529355	0,5317378	655,0182	5,024235	0	9	-311	132						Untertest1.avi	0	880	547	72	111	-385	19	500	0	Content		-383	21	5711956	1586752307
5729	10:42:16.509	00:00:05.728	344	-423,6147	123,1974	0,6229059	0,5508032	655,6241	5,282188	0	-207,3672	141,064	0,4529945	0,5319516	654,9859	5,002253	0	9	-315	132						Untertest1.avi	0	880	547	72	111	-385	19	500	0	Content		-387	21	5728702	1586769053
5745	10:42:16.525	00:00:05.745	345	-1024	-768	-1	-1	-1	-1	4	-237,4478	132,8713	0,4531131	0,5323303	654,9037	4,985405	0	9	-237	133						Untertest1.avi	0	880	547	72	111	-385	19	500	0	Content		-309	22	5745325	1586785676
5762	10:42:16.542	00:00:05.761	346	-443,4919	98,34755	0,6217692	0,551718	666,8253	5,314199	0	-219,9368	137,4452	0,4530957	0,5324832	655,0455	4,977937	0	9	-332	118						Untertest1.avi	0	880	547	72	111	-385	19	500	0	Content		-404	7	5761946	1586802297
5779	10:42:16.559	00:00:05.778	347	-450,8421	97,97429	0,6217543	0,5519402	666,8253	5,28654	0	-223,5926	140,6111	0,4530737	0,532703	655,1753	4,934327	0	9	-337	119						Untertest1.avi	0	880	547	72	111	-385	19	500	0	Content		-409	8	5778570	1586818921
5795	10:42:16.575	00:00:05.795	348	-428,912	130,0913	0,6229199	0,5516477	655,6986	5,211324	0	-224,0399	140,4671	0,4530636	0,5328513	655,2181	4,90819	0	9	-326	135						Untertest1.avi	0	880	547	72	111	-385	19	500	0	Content		-398	24	5795316	1586835667
5812	10:42:16.592	00:00:05.811	349	-424,6416	132,9972	0,6228611	0,5517507	655,8831	5,192488	0	-223,2519	139,7349	0,4530374	0,5329999	655,3178	4,896141	0	9	-324	136						Untertest1.avi	0	880	547	72	111	-385	19	500	0	Content		-396	25	5811938	1586852289
5829	10:42:16.609	00:00:05.828	350	-424,868	132,3332	0,6228016	0,5517988	655,9197	5,157921	0	-219,7059	139,4585	0,4530066	0,5330295	655,334	4,883445	0	9	-322	136						Untertest1.avi	0	880	547	72	111	-385	19	500	0	Content		-394	25	5828557	1586868908
5845	10:42:16.625	00:00:05.845	351	-439,6845	132,8948	0,6227015	0,5518286	656,4943	5,149724	0	-221,4371	137,8151	0,4529696	0,5330427	655,4981	4,85712	0	9	-331	135						Untertest1.avi	0	880	547	72	111	-385	19	500	0	Content		-403	24	5845179	1586885530
5862	10:42:16.642	00:00:05.861	352	-405,9228	135,8286	0,6226474	0,5522964	656,4941	5,128325	0	-218,7975	142,4167	0,45294	0,5330821	655,5735	4,827659	0	9	-312	139						Untertest1.avi	0	880	547	72	111	-385	19	500	0	Content		-384	28	5861926	1586902277
5879	10:42:16.659	00:00:05.878	353	-427,9089	135,5704	0,6226014	0,5517793	656,3901	5,134421	0	-217,0125	143,9267	0,4529017	0,5331017	655,7225	4,824617	0	9	-322	140						Untertest1.avi	0	880	547	72	111	-385	19	500	0	Content		-394	29	5878548	1586918899
5895	10:42:16.675	00:00:05.895	354	-426,423	137,6329	0,622529	0,5517364	656,524	5,112755	0	-216,2789	140,7349	0,452852	0,5330675	655,851	4,803045	0	9	-321	139						Untertest1.avi	0	880	547	72	111	-385	19	500	0	Content		-393	28	5895169	1586935520
5912	10:42:16.692	00:00:05.911	355	-416,589	145,0639	0,6224864	0,5515537	656,5875	5,090737	0	-219,4962	140,9879	0,4527636	0,5329896	656,2087	4,789191	0	9	-318	143						Untertest1.avi	0	880	547	72	111	-385	19	500	0	Content		-390	32	5911803	1586952154
5929	10:42:16.709	00:00:05.928	356	-417,0518	141,7954	0,622387	0,5513095	656,751	5,083912	0	-224,6462	150,5201	0,4527188	0,532727	656,4788	4,792537	0	9	-321	146						Untertest1.avi	0	880	547	72	111	-385	19	500	0	Content		-393	35	5928538	1586968889
5945	10:42:16.725	00:00:05.945	357	-325,0277	342,111	0,622129	0,5511158	657,6223	4,680924	0	-182,7054	205,1779	0,4526587	0,5327433	656,5508	4,761566	0	9	-254	274						Untertest1.avi	0	880	547	72	111	-385	19	500	0	Content		-326	163	5945159	1586985510
5962	10:42:16.742	00:00:05.961	358	-1024	-768	-1	-1	-1	-1	4	-1024	-768	-1	-1	-1	-1	4		0	0						Untertest1.avi	0	880	547	72	111				0	Content		-72	-111	5961794	1587002145
5978	10:42:16.758	00:00:05.978	359	-1024	-768	-1	-1	-1	-1	4	-1024	-768	-1	-1	-1	-1	4		0	0						Untertest1.avi	0	880	547	72	111				0	Content		-72	-111	5978402	1587018753
5995	10:42:16.775	00:00:05.995	360	-1024	-768	-1	-1	-1	-1	4	-1024	-768	-1	-1	-1	-1	4		0	0						Untertest1.avi	0	880	547	72	111				0	Content		-72	-111	5995145	1587035496
6012	10:42:16.792	00:00:06.011	361	-1024	-768	-1	-1	-1	-1	4	-1024	-768	-1	-1	-1	-1	4		0	0						Untertest1.avi	0	880	547	72	111				0	Content		-72	-111	6011773	1587052124
6028	10:42:16.808	00:00:06.028	362	-1024	-768	-1	-1	-1	-1	4	-1024	-768	-1	-1	-1	-1	4		0	0						Untertest1.avi	0	880	547	72	111				0	Content		-72	-111	6028383	1587068734
6045	10:42:16.825	00:00:06.045	363	-1024	-768	-1	-1	-1	-1	4	-1024	-768	-1	-1	-1	-1	4		0	0						Untertest1.avi	0	880	547	72	111				0	Content		-72	-111	6045075	1587085426
6062	10:42:16.842	00:00:06.061	364	-1024	-768	-1	-1	-1	-1	4	-1024	-768	-1	-1	-1	-1	4		0	0						Untertest1.avi	0	880	547	72	111				0	Content		-72	-111	6061740	1587102091
6078	10:42:16.858	00:00:06.078	365	-1024	-768	-1	-1	-1	-1	4	-1024	-768	-1	-1	-1	-1	4		0	0						Untertest1.avi	0	880	547	72	111				0	Content		-72	-111	6078368	1587118719
6095	10:42:16.875	00:00:06.095	366	-1024	-768	-1	-1	-1	-1	4	-1024	-768	-1	-1	-1	-1	4		0	0						Untertest1.avi	0	880	547	72	111				0	Content		-72	-111	6095033	1587135384
6112	10:42:16.892	00:00:06.111	367	-135,0184	852,2122	0,6211695	0,5554669	657,622	4,733117	0	-88,75527	742,8595	0,4518386	0,5382523	655,62	4,706056	0	10	-112	798						Untertest1.avi	0	880	547	72	111	-217	646	316	0	Content		-184	687	6111617	1587151968
6128	10:42:16.908	00:00:06.128	368	-1024	-768	-1	-1	-1	-1	4	-1024	-768	-1	-1	-1	-1	4	10	0	0						Untertest1.avi	0	880	547	72	111	-217	646	316	0	Content		-72	-111	6128367	1587168718
6145	10:42:16.925	00:00:06.144	369	-1024	-768	-1	-1	-1	-1	4	-1024	-768	-1	-1	-1	-1	4	10	0	0						Untertest1.avi	0	880	547	72	111	-217	646	316	0	Content		-72	-111	6144989	1587185340
6162	10:42:16.942	00:00:06.161	370	-1024	-768	-1	-1	-1	-1	4	-1024	-768	-1	-1	-1	-1	4	10	0	0						Untertest1.avi	0	880	547	72	111	-217	646	316	0	Content		-72	-111	6161654	1587202005
6178	10:42:16.958	00:00:06.178	371	-214,8765	750,8583	0,6216531	0,5566673	656,3349	4,92548	0	-75,76861	747,1514	0,4522729	0,5395063	655,3489	4,679328	0	10	-145	749						Untertest1.avi	0	880	547	72	111	-217	646	316	0	Content		-217	638	6178232	1587218583
6195	10:42:16.975	00:00:06.194	372	-203,8008	758,2073	0,6217837	0,5576188	656,3361	4,911931	0	-86,34539	755,2551	0,4523479	0,5403815	655,3499	4,667729	0	10	-145	757						Untertest1.avi	0	880	547	72	111	-217	646	316	0	Content		-217	646	6194978	1587235329
6212	10:42:16.992	00:00:06.211	373	-207,0346	751,7356	0,621865	0,5581344	656,6673	4,929507	0	-87,43208	756,5857	0,4524252	0,5408333	655,4785	4,675042	0	10	-147	754						Untertest1.avi	0	880	547	72	111	-217	646	316	0	Content		-219	643	6211616	1587251967
6228	10:42:17.008	00:00:06.228	374	-210,6273	747,1368	0,6219171	0,5584277	656,7408	4,929406	0	-87,13627	752,0948	0,4524959	0,5412269	655,3491	4,672473	0	10	-149	750						Untertest1.avi	0	880	547	72	111	-217	646	316	0	Content		-221	639	6228233	1587268584
6245	10:42:17.025	00:00:06.244	375	-214,4772	756,2017	0,6219981	0,5585791	656,8022	4,928546	0	-92,77859	754,3634	0,4525673	0,5414309	655,4055	4,678196	0	10	-154	755						Untertest1.avi	0	880	547	72	111	-217	646	316	0	Content		-226	644	6244844	1587285195
6262	10:42:17.042	00:00:06.261	376	-204,7224	758,0646	0,6221144	0,558641	656,3826	4,913232	0	-87,10123	756,8563	0,4526418	0,5414857	655,4929	4,696239	0	10	-146	757						Untertest1.avi	0	880	547	72	111	-217	646	316	0	Content		-218	646	6261591	1587301942
6278	10:42:17.058	00:00:06.278	377	-201,9586	749,1613	0,6221881	0,5586757	656,4135	4,92248	0	-83,80514	755,4479	0,4527219	0,541489	655,4702	4,696231	0	10	-143	752						Untertest1.avi	0	880	547	72	111	-217	646	316	0	Content		-215	641	6278213	1587318564
6295	10:42:17.075	00:00:06.294	378	-201,9239	752,0422	0,6222435	0,5585561	656,4604	4,916872	0	-84,41907	760,9669	0,4527842	0,5414288	655,4003	4,684003	0	10	-143	757						Untertest1.avi	0	880	547	72	111	-217	646	316	0	Content		-215	646	6294832	1587335183
6311	10:42:17.091	00:00:06.311	379	-207,6541	747,9408	0,6222581	0,5583392	656,5778	4,941415	0	-81,71471	753,378	0,4528072	0,5412874	655,5215	4,705995	0	10	-145	751						Untertest1.avi	0	880	547	72	111	-217	646	316	0	Content		-217	640	6311454	1587351805
6328	10:42:17.108	00:00:06.328	380	-207,1867	749,447	0,6222852	0,5579523	656,382	4,922188	0	-87,78898	756,2023	0,452798	0,5410296	655,4041	4,702274	0	10	-147	753						Untertest1.avi	0	880	547	72	111	-217	646	316	0	Content		-219	642	6328203	1587368554
6345	10:42:17.125	00:00:06.344	381	-204,3317	747,2316	0,6222922	0,5575051	656,3348	4,934302	0	-85,67902	757,7625	0,4527726	0,5407324	655,3098	4,714704	0	10	-145	752						Untertest1.avi	0	880	547	72	111	-217	646	316	0	Content		-217	641	6344824	1587385175
6361	10:42:17.141	00:00:06.361	382	-192,5324	762,0484	0,6222522	0,5572778	656,3345	4,930504	0	-86,19319	756,1101	0,4527347	0,5404955	655,4292	4,727804	0	10	-139	759						Untertest1.avi	0	880	547	72	111	-217	646	316	0	Content		-211	648	6361447	1587401798
6378	10:42:17.158	00:00:06.378	383	-158,4574	807,5748	0,6222575	0,556715	656,3345	4,855161	0	-91,17529	751,2238	0,4527096	0,5401726	655,6631	4,724992	0	10	-125	779						Untertest1.avi	0	880	547	72	111	-217	646	316	0	Content		-197	668	6378067	1587418418
6395	10:42:17.175	00:00:06.394	384	-139,711	967,2422	0,6222988	0,5557914	656,3414	4,408404	0	-98,94742	747,2062	0,4527319	0,5397285	656,081	4,737818	0	10	-119	857						Untertest1.avi	0	880	547	72	111	-217	646	316	0	Content		-191	746	6394816	1587435167
6411	10:42:17.191	00:00:06.411	385	-1024	-768	-1	-1	-1	-1	4	-213,8669	1000,461	0,4532778	0,5380533	655,8887	3,477338	0	10	-214	1000						Untertest1.avi	0	880	547	72	111	-217	646	316	0	Content		-286	889	6411438	1587451789
6428	10:42:17.208	00:00:06.428	386	-1024	-768	-1	-1	-1	-1	4	-1024	-768	-1	-1	-1	-1	4		0	0						Untertest1.avi	0	880	547	72	111				0	Content		-72	-111	6428059	1587468410
6445	10:42:17.225	00:00:06.444	387	-1024	-768	-1	-1	-1	-1	4	-1024	-768	-1	-1	-1	-1	4		0	0						Untertest1.avi	0	880	547	72	111				0	Content		-72	-111	6444806	1587485157
6461	10:42:17.241	00:00:06.461	388	-1024	-768	-1	-1	-1	-1	4	-1024	-768	-1	-1	-1	-1	4		0	0						Untertest1.avi	0	880	547	72	111				0	Content		-72	-111	6461426	1587501777
6478	10:42:17.258	00:00:06.478	389	-1024	-768	-1	-1	-1	-1	4	-1024	-768	-1	-1	-1	-1	4		0	0						Untertest1.avi	0	880	547	72	111				0	Content		-72	-111	6478049	1587518400
6495	10:42:17.275	00:00:06.494	390	-1024	-768	-1	-1	-1	-1	4	-1024	-768	-1	-1	-1	-1	4		0	0						Untertest1.avi	0	880	547	72	111				0	Content		-72	-111	6494671	1587535022
6511	10:42:17.291	00:00:06.511	391	-1024	-768	-1	-1	-1	-1	4	-1024	-768	-1	-1	-1	-1	4		0	0						Untertest1.avi	0	880	547	72	111				0	Content		-72	-111	6511355	1587551706
6528	10:42:17.308	00:00:06.528	392	-1024	-768	-1	-1	-1	-1	4	-1024	-768	-1	-1	-1	-1	4		0	0						Untertest1.avi	0	880	547	72	111				0	Content		-72	-111	6528020	1587568371
6545	10:42:17.325	00:00:06.544	393	-1024	-768	-1	-1	-1	-1	4	-1024	-768	-1	-1	-1	-1	4		0	0						Untertest1.avi	0	880	547	72	111				0	Content		-72	-111	6544693	1587585044
6561	10:42:17.341	00:00:06.561	394	-1024	-768	-1	-1	-1	-1	4	-1024	-768	-1	-1	-1	-1	4		0	0						Untertest1.avi	0	880	547	72	111				0	Content		-72	-111	6561359	1587601710
6578	10:42:17.358	00:00:06.578	395	-1024	-768	-1	-1	-1	-1	4	-1024	-768	-1	-1	-1	-1	4		0	0						Untertest1.avi	0	880	547	72	111				0	Content		-72	-111	6578024	1587618375
6595	10:42:17.375	00:00:06.594	396	-1024	-768	-1	-1	-1	-1	4	-1024	-768	-1	-1	-1	-1	4		0	0						Untertest1.avi	0	880	547	72	111				0	Content		-72	-111	6594648	1587634999
6611	10:42:17.391	00:00:06.611	397	-1024	-768	-1	-1	-1	-1	4	-1024	-768	-1	-1	-1	-1	4		0	0						Untertest1.avi	0	880	547	72	111				0	Content		-72	-111	6611313	1587651664
6628	10:42:17.408	00:00:06.627	398	-1024	-768	-1	-1	-1	-1	4	-1024	-768	-1	-1	-1	-1	4		0	0						Untertest1.avi	0	880	547	72	111				0	Content		-72	-111	6627979	1587668330
6645	10:42:17.425	00:00:06.644	399	-1024	-768	-1	-1	-1	-1	4	-1024	-768	-1	-1	-1	-1	4		0	0						Untertest1.avi	0	880	547	72	111				0	Content		-72	-111	6644620	1587684971
6661	10:42:17.441	00:00:06.661	400	-1024	-768	-1	-1	-1	-1	4	-1024	-768	-1	-1	-1	-1	4		0	0						Untertest1.avi	0	880	547	72	111				0	Content		-72	-111	6661285	1587701636
6678	10:42:17.458	00:00:06.677	401	-1024	-768	-1	-1	-1	-1	4	-1024	-768	-1	-1	-1	-1	4		0	0						Untertest1.avi	0	880	547	72	111				0	Content		-72	-111	6677895	1587718246
6695	10:42:17.475	00:00:06.694	402	-1024	-768	-1	-1	-1	-1	4	-1024	-768	-1	-1	-1	-1	4		0	0						Untertest1.avi	0	880	547	72	111				0	Content		-72	-111	6694561	1587734912
6711	10:42:17.491	00:00:06.711	403	-1024	-768	-1	-1	-1	-1	4	-1024	-768	-1	-1	-1	-1	4		0	0						Untertest1.avi	0	880	547	72	111				0	Content		-72	-111	6711218	1587751569
6728	10:42:17.508	00:00:06.727	404	-1024	-768	-1	-1	-1	-1	4	-1024	-768	-1	-1	-1	-1	4		0	0						Untertest1.avi	0	880	547	72	111				0	Content		-72	-111	6727883	1587768234
6744	10:42:17.524	00:00:06.744	405	-316,6822	93,86262	0,6276512	0,5511137	655,5231	5,121354	0	-102,0632	118,026	0,4580235	0,5325143	655,5223	4,924614	0	11	-209	106						Untertest1.avi	0	880	547	72	111	-267	-11	250	0	Content		-281	-5	6744494	1587784845
6761	10:42:17.541	00:00:06.761	406	-326,7896	70,55163	0,6273753	0,5510458	656,6967	5,143475	0	-95,66388	93,30398	0,4578835	0,532602	655,2921	4,911747	0	11	-211	82						Untertest1.avi	0	880	547	72	111	-267	-11	250	0	Content		-283	-29	6761118	1587801469
6778	10:42:17.558	00:00:06.777	407	-306,4106	86,87277	0,6273996	0,5511449	656,2868	5,131684	0	-101,6138	113,1231	0,457803	0,5328537	655,3038	4,898501	0	11	-204	100						Untertest1.avi	0	880	547	72	111	-267	-11	250	0	Content		-276	-11	6777864	1587818215
6794	10:42:17.574	00:00:06.794	408	-304,4487	84,32285	0,627392	0,551358	656,0654	5,126822	0	-93,84064	102,9088	0,4577109	0,5332439	655,4193	4,908873	0	11	-199	94						Untertest1.avi	0	880	547	72	111	-267	-11	250	0	Content		-271	-17	6794484	1587834835
6811	10:42:17.591	00:00:06.811	409	-301,5546	88,55755	0,6273933	0,551483	656,0443	5,120828	0	-96,04034	105,5773	0,4576754	0,5334696	655,3579	4,901664	0	11	-199	97						Untertest1.avi	0	880	547	72	111	-267	-11	250	0	Content		-271	-14	6811106	1587851457
6828	10:42:17.608	00:00:06.827	410	-295,3699	90,73759	0,6274283	0,5516068	655,9671	5,116232	0	-101,041	105,5832	0,4576705	0,5336697	655,4167	4,894655	0	11	-198	98						Untertest1.avi	0	880	547	72	111	-267	-11	250	0	Content		-270	-13	6827730	1587868081
6844	10:42:17.624	00:00:06.844	411	-283,0918	87,17581	0,6274468	0,5521911	655,9668	5,087919	0	-100,5095	99,56534	0,4576861	0,5339384	655,4207	4,878181	0	11	-192	93						Untertest1.avi	0	880	547	72	111	-267	-11	250	0	Content		-264	-18	6844477	1587884828
6861	10:42:17.641	00:00:06.861	412	-1024	-768	-1	-1	-1	-1	4	-100,0402	100,389	0,4577481	0,5341148	655,4082	4,886423	0	11	-100	100						Untertest1.avi	0	880	547	72	111	-267	-11	250	0	Content		-172	-11	6861098	1587901449
6878	10:42:17.658	00:00:06.877	413	-1024	-768	-1	-1	-1	-1	4	-92,40075	102,0528	0,4578535	0,5342933	655,3235	4,862602	0	11	-92	102						Untertest1.avi	0	880	547	72	111	-267	-11	250	0	Content		-164	-9	6877721	1587918072
6894	10:42:17.674	00:00:06.894	414	-1024	-768	-1	-1	-1	-1	4	-1024	-768	-1	-1	-1	-1	4	11	0	0						Untertest1.avi	0	880	547	72	111	-267	-11	250	0	Content		-72	-111	6894342	1587934693
6911	10:42:17.691	00:00:06.911	415	-304,0685	89,72711	0,6278065	0,5524272	656,2426	5,104114	0	-100,065	107,2279	0,4579983	0,5344786	655,3363	4,849264	0	11	-202	98						Untertest1.avi	0	880	547	72	111	-267	-11	250	0	Content		-274	-13	6911101	1587951452
6928	10:42:17.708	00:00:06.927	416	-280,4809	97,48253	0,6278638	0,5528806	656,2423	5,087727	0	-96,61079	112,1942	0,4581115	0,534443	654,9879	4,835123	0	11	-189	105						Untertest1.avi	0	880	547	72	111	-267	-11	250	0	Content		-261	-6	6927711	1587968062
6944	10:42:17.724	00:00:06.944	417	-1024	-768	-1	-1	-1	-1	4	-1024	-768	-1	-1	-1	-1	4	11	0	0						Untertest1.avi	0	880	547	72	111	-267	-11	250	0	Content		-72	-111	6944333	1587984684
6961	10:42:17.741	00:00:06.960	418	-1024	-768	-1	-1	-1	-1	4	-1024	-768	-1	-1	-1	-1	4	11	0	0						Untertest1.avi	0	880	547	72	111	-267	-11	250	0	Content		-72	-111	6960963	1588001314
6978	10:42:17.758	00:00:06.977	419	-278,001	102,6488	0,6279464	0,5524608	656,2423	5,083209	0	-101,9493	109,0271	0,458179	0,534168	654,9369	4,816904	0	11	-190	106						Untertest1.avi	0	880	547	72	111	-267	-11	250	0	Content		-262	-5	6977713	1588018064
6994	10:42:17.774	00:00:06.994	420	-1024	-768	-1	-1	-1	-1	4	-1024	-768	-1	-1	-1	-1	4		0	0						Untertest1.avi	0	880	547	72	111				0	Content		-72	-111	6994331	1588034682
7011	10:42:17.791	00:00:07.010	421	-1024	-768	-1	-1	-1	-1	4	-1024	-768	-1	-1	-1	-1	4		0	0						Untertest1.avi	0	880	547	72	111				0	Content		-72	-111	7010951	1588051302
7028	10:42:17.808	00:00:07.027	422	-1024	-768	-1	-1	-1	-1	4	-1024	-768	-1	-1	-1	-1	4		0	0						Untertest1.avi	0	880	547	72	111				0	Content		-72	-111	7027616	1588067967
7044	10:42:17.824	00:00:07.044	423	-1024	-768	-1	-1	-1	-1	4	-1024	-768	-1	-1	-1	-1	4		0	0						Untertest1.avi	0	880	547	72	111				0	Content		-72	-111	7044276	1588084627
7061	10:42:17.841	00:00:07.060	424	-1024	-768	-1	-1	-1	-1	4	-1024	-768	-1	-1	-1	-1	4		0	0						Untertest1.avi	0	880	547	72	111				0	Content		-72	-111	7060942	1588101293
7078	10:42:17.858	00:00:07.077	425	-1024	-768	-1	-1	-1	-1	4	-1024	-768	-1	-1	-1	-1	4		0	0						Untertest1.avi	0	880	547	72	111				0	Content		-72	-111	7077625	1588117976
7094	10:42:17.874	00:00:07.094	426	-1024	-768	-1	-1	-1	-1	4	-1024	-768	-1	-1	-1	-1	4		0	0						Untertest1.avi	0	880	547	72	111				0	Content		-72	-111	7094290	1588134641
7111	10:42:17.891	00:00:07.110	427	-1024	-768	-1	-1	-1	-1	4	-1024	-768	-1	-1	-1	-1	4		0	0						Untertest1.avi	0	880	547	72	111				0	Content		-72	-111	7110919	1588151270
7128	10:42:17.908	00:00:07.127	428	-1024	-768	-1	-1	-1	-1	4	-1024	-768	-1	-1	-1	-1	4		0	0						Untertest1.avi	0	880	547	72	111				0	Content		-72	-111	7127584	1588167935
7144	10:42:17.924	00:00:07.144	429	-198,4827	177,6405	0,63021	0,5504979	620,7791	4,770286	0	-119,2633	93,40154	0,4565629	0,5322692	654,8658	4,712328	0	12	-159	136						Untertest1.avi	0	880	547	72	111	-231	25	17	0	Content		-231	25	7144170	1588184521
7161	10:42:17.941	00:00:07.160	430	-1024	-768	-1	-1	-1	-1	4	-1024	-768	-1	-1	-1	-1	4		0	0						Untertest1.avi	0	880	547	72	111				0	Content		-72	-111	7160917	1588201268
7178	10:42:17.958	00:00:07.177	431	-1024	-768	-1	-1	-1	-1	4	-1024	-768	-1	-1	-1	-1	4		0	0						Untertest1.avi	0	880	547	72	111				0	Content		-72	-111	7177605	1588217956
7194	10:42:17.974	00:00:07.194	432	-1024	-768	-1	-1	-1	-1	4	-1024	-768	-1	-1	-1	-1	4		0	0						Untertest1.avi	0	880	547	72	111				0	Content		-72	-111	7194193	1588234544
7211	10:42:17.991	00:00:07.210	433	-1024	-768	-1	-1	-1	-1	4	-1024	-768	-1	-1	-1	-1	4		0	0						Untertest1.avi	0	880	547	72	111				0	Content		-72	-111	7210859	1588251210
7228	10:42:18.008	00:00:07.227	434	-1024	-768	-1	-1	-1	-1	4	-1024	-768	-1	-1	-1	-1	4		0	0						Untertest1.avi	0	880	547	72	111				0	Content		-72	-111	7227514	1588267865
7244	10:42:18.024	00:00:07.244	435	-1024	-768	-1	-1	-1	-1	4	-1024	-768	-1	-1	-1	-1	4		0	0						Untertest1.avi	0	880	547	72	111				0	Content		-72	-111	7244179	1588284530
7261	10:42:18.041	00:00:07.260	436	-1024	-768	-1	-1	-1	-1	4	-1024	-768	-1	-1	-1	-1	4		0	0						Untertest1.avi	0	880	547	72	111				0	Content		-72	-111	7260786	1588301137
7277	10:42:18.057	00:00:07.277	437	-1024	-768	-1	-1	-1	-1	4	-1024	-768	-1	-1	-1	-1	4		0	0						Untertest1.avi	0	880	547	72	111				0	Content		-72	-111	7277451	1588317802
7294	10:42:18.074	00:00:07.294	438	-1024	-768	-1	-1	-1	-1	4	-1024	-768	-1	-1	-1	-1	4		0	0						Untertest1.avi	0	880	547	72	111				0	Content		-72	-111	7294431	1588334782
7311	10:42:18.091	00:00:07.311	439	-1024	-768	-1	-1	-1	-1	4	-1024	-768	-1	-1	-1	-1	4		0	0						Untertest1.avi	0	880	547	72	111				0	Content		-72	-111	7311098	1588351449
7328	10:42:18.108	00:00:07.327	440	-1024	-768	-1	-1	-1	-1	4	-1024	-768	-1	-1	-1	-1	4		0	0						Untertest1.avi	0	880	547	72	111				0	Content		-72	-111	7327717	1588368068
7344	10:42:18.124	00:00:07.344	441	-1024	-768	-1	-1	-1	-1	4	-1024	-768	-1	-1	-1	-1	4		0	0						Untertest1.avi	0	880	547	72	111				0	Content		-72	-111	7344383	1588384734
7361	10:42:18.141	00:00:07.361	442	-1024	-768	-1	-1	-1	-1	4	-1024	-768	-1	-1	-1	-1	4		0	0						Untertest1.avi	0	880	547	72	111				0	Content		-72	-111	7361044	1588401395
7378	10:42:18.158	00:00:07.377	443	-1024	-768	-1	-1	-1	-1	4	-1024	-768	-1	-1	-1	-1	4		0	0						Untertest1.avi	0	880	547	72	111				0	Content		-72	-111	7377710	1588418061
7394	10:42:18.174	00:00:07.394	444	-1024	-768	-1	-1	-1	-1	4	-1024	-768	-1	-1	-1	-1	4		0	0						Untertest1.avi	0	880	547	72	111				0	Content		-72	-111	7394333	1588434684
7411	10:42:18.191	00:00:07.411	445	-1024	-768	-1	-1	-1	-1	4	-1024	-768	-1	-1	-1	-1	4		0	0						Untertest1.avi	0	880	547	72	111				0	Content		-72	-111	7411000	1588451351
7428	10:42:18.208	00:00:07.427	446	-1024	-768	-1	-1	-1	-1	4	-1024	-768	-1	-1	-1	-1	4		0	0						Untertest1.avi	0	880	547	72	111				0	Content		-72	-111	7427662	1588468013
7444	10:42:18.224	00:00:07.444	447	-1024	-768	-1	-1	-1	-1	4	-1024	-768	-1	-1	-1	-1	4		0	0						Untertest1.avi	0	880	547	72	111				0	Content		-72	-111	7444329	1588484680
7461	10:42:18.241	00:00:07.460	448	-1024	-768	-1	-1	-1	-1	4	-1024	-768	-1	-1	-1	-1	4		0	0						Untertest1.avi	0	880	547	72	111				0	Content		-72	-111	7460948	1588501299
7478	10:42:18.258	00:00:07.477	449	-1024	-768	-1	-1	-1	-1	4	-1024	-768	-1	-1	-1	-1	4		0	0						Untertest1.avi	0	880	547	72	111				0	Content		-72	-111	7477615	1588517966
7494	10:42:18.274	00:00:07.494	450	-1024	-768	-1	-1	-1	-1	4	-1024	-768	-1	-1	-1	-1	4		0	0						Untertest1.avi	0	880	547	72	111				0	Content		-72	-111	7494278	1588534629
7511	10:42:18.291	00:00:07.510	451	-1024	-768	-1	-1	-1	-1	4	-1024	-768	-1	-1	-1	-1	4		0	0						Untertest1.avi	0	880	547	72	111				0	Content		-72	-111	7510944	1588551295
7528	10:42:18.308	00:00:07.527	452	-1024	-768	-1	-1	-1	-1	4	-1024	-768	-1	-1	-1	-1	4		0	0						Untertest1.avi	0	880	547	72	111				0	Content		-72	-111	7527565	1588567916
7544	10:42:18.324	00:00:07.544	453	-1024	-768	-1	-1	-1	-1	4	-1024	-768	-1	-1	-1	-1	4		0	0						Untertest1.avi	0	880	547	72	111				0	Content		-72	-111	7544231	1588584582
7561	10:42:18.341	00:00:07.560	454	-1024	-768	-1	-1	-1	-1	4	-1024	-768	-1	-1	-1	-1	4		0	0						Untertest1.avi	0	880	547	72	111				0	Content		-72	-111	7560894	1588601245
7578	10:42:18.358	00:00:07.577	455	-1024	-768	-1	-1	-1	-1	4	-1024	-768	-1	-1	-1	-1	4		0	0						Untertest1.avi	0	880	547	72	111				0	Content		-72	-111	7577561	1588617912
7594	10:42:18.374	00:00:07.594	456	-1024	-768	-1	-1	-1	-1	4	-1024	-768	-1	-1	-1	-1	4		0	0						Untertest1.avi	0	880	547	72	111				0	Content		-72	-111	7594183	1588634534
7611	10:42:18.391	00:00:07.610	457	-1024	-768	-1	-1	-1	-1	4	-1024	-768	-1	-1	-1	-1	4		0	0						Untertest1.avi	0	880	547	72	111				0	Content		-72	-111	7610850	1588651201
7628	10:42:18.408	00:00:07.627	458	-1024	-768	-1	-1	-1	-1	4	-1024	-768	-1	-1	-1	-1	4		0	0						Untertest1.avi	0	880	547	72	111				0	Content		-72	-111	7627520	1588667871
7644	10:42:18.424	00:00:07.644	459	-1024	-768	-1	-1	-1	-1	4	-1024	-768	-1	-1	-1	-1	4		0	0						Untertest1.avi	0	880	547	72	111				0	Content		-72	-111	7644187	1588684538
7661	10:42:18.441	00:00:07.660	460	-1024	-768	-1	-1	-1	-1	4	-1024	-768	-1	-1	-1	-1	4		0	0						Untertest1.avi	0	880	547	72	111				0	Content		-72	-111	7660814	1588701165
7677	10:42:18.457	00:00:07.677	461	-1024	-768	-1	-1	-1	-1	4	-1024	-768	-1	-1	-1	-1	4		0	0						Untertest1.avi	0	880	547	72	111				0	Content		-72	-111	7677480	1588717831
7694	10:42:18.474	00:00:07.694	462	-199,6859	184,6064	0,6203715	0,5457179	617,1694	4,658309	0	-108,9298	100,9278	0,4458663	0,5286285	652,811	4,593141	0	13	-154	143						Untertest1.avi	0	880	547	72	111	-226	32	17	0	Content		-226	32	7694186	1588734537
7711	10:42:18.491	00:00:07.710	463	-1024	-768	-1	-1	-1	-1	4	-1024	-768	-1	-1	-1	-1	4		0	0						Untertest1.avi	0	880	547	72	111				0	Content		-72	-111	7710807	1588751158
7728	10:42:18.508	00:00:07.727	464	-1024	-768	-1	-1	-1	-1	4	-1024	-768	-1	-1	-1	-1	4		0	0						Untertest1.avi	0	880	547	72	111				0	Content		-72	-111	7727522	1588767873
7744	10:42:18.524	00:00:07.744	465	-1024	-768	-1	-1	-1	-1	4	-1024	-768	-1	-1	-1	-1	4		0	0						Untertest1.avi	0	880	547	72	111				0	Content		-72	-111	7744157	1588784508
7761	10:42:18.541	00:00:07.760	466	-1024	-768	-1	-1	-1	-1	4	-1024	-768	-1	-1	-1	-1	4		0	0						Untertest1.avi	0	880	547	72	111				0	Content		-72	-111	7760824	1588801175
7777	10:42:18.557	00:00:07.777	467	-1024	-768	-1	-1	-1	-1	4	-1024	-768	-1	-1	-1	-1	4		0	0						Untertest1.avi	0	880	547	72	111				0	Content		-72	-111	7777432	1588817783
7794	10:42:18.574	00:00:07.794	468	-1024	-768	-1	-1	-1	-1	4	-1024	-768	-1	-1	-1	-1	4		0	0						Untertest1.avi	0	880	547	72	111				0	Content		-72	-111	7794098	1588834449
7811	10:42:18.591	00:00:07.810	469	-1024	-768	-1	-1	-1	-1	4	-1024	-768	-1	-1	-1	-1	4		0	0						Untertest1.avi	0	880	547	72	111				0	Content		-72	-111	7810752	1588851103
7827	10:42:18.607	00:00:07.827	470	-1024	-768	-1	-1	-1	-1	4	-1024	-768	-1	-1	-1	-1	4		0	0						Untertest1.avi	0	880	547	72	111				0	Content		-72	-111	7827418	1588867769
7844	10:42:18.624	00:00:07.844	471	-1024	-768	-1	-1	-1	-1	4	-1024	-768	-1	-1	-1	-1	4		0	0						Untertest1.avi	0	880	547	72	111				0	Content		-72	-111	7844034	1588884385
7861	10:42:18.641	00:00:07.860	472	-1024	-768	-1	-1	-1	-1	4	-1024	-768	-1	-1	-1	-1	4		0	0						Untertest1.avi	0	880	547	72	111				0	Content		-72	-111	7860701	1588901052
7877	10:42:18.657	00:00:07.877	473	-1024	-768	-1	-1	-1	-1	4	-1024	-768	-1	-1	-1	-1	4		0	0						Untertest1.avi	0	880	547	72	111				0	Content		-72	-111	7877360	1588917711
7894	10:42:18.674	00:00:07.894	474	-1024	-768	-1	-1	-1	-1	4	-1024	-768	-1	-1	-1	-1	4		0	0						Untertest1.avi	0	880	547	72	111				0	Content		-72	-111	7894027	1588934378
7911	10:42:18.691	00:00:07.910	475	-1024	-768	-1	-1	-1	-1	4	-1024	-768	-1	-1	-1	-1	4		0	0						Untertest1.avi	0	880	547	72	111				0	Content		-72	-111	7910646	1588950997
7927	10:42:18.707	00:00:07.927	476	-1024	-768	-1	-1	-1	-1	4	-1024	-768	-1	-1	-1	-1	4		0	0						Untertest1.avi	0	880	547	72	111				0	Content		-72	-111	7927313	1588967664
7944	10:42:18.724	00:00:07.944	477	-309,772	89,46584	0,6143219	0,5451218	652,4813	4,923162	0	-108,4617	97,66071	0,4436181	0,5285869	651,7889	4,545081	0	14	-209	94						Untertest1.avi	0	880	547	72	111	-272	-22	650	0	Content		-281	-17	7944015	1588984366
7961	10:42:18.741	00:00:07.960	478	-307,3505	86,44862	0,614103	0,545275	652,2255	4,934344	0	-104,7786	102,2962	0,4434195	0,5288066	651,5574	4,550682	0	14	-206	94						Untertest1.avi	0	880	547	72	111	-272	-22	650	0	Content		-278	-17	7960637	1589000988
7977	10:42:18.757	00:00:07.977	479	-304,6856	88,22752	0,6138304	0,5453604	652,3101	4,926335	0	-102,896	97,21713	0,4431231	0,5290223	651,5591	4,538731	0	14	-204	93						Untertest1.avi	0	880	547	72	111	-272	-22	650	0	Content		-276	-18	7977260	1589017611
7994	10:42:18.774	00:00:07.993	480	-311,2626	84,83685	0,6135156	0,5453351	652,3958	4,943926	0	-107,6618	100,4777	0,4428047	0,5291262	651,382	4,545156	0	14	-209	93						Untertest1.avi	0	880	547	72	111	-272	-22	650	0	Content		-281	-18	7993884	1589034235
8011	10:42:18.791	00:00:08.010	481	-306,8035	92,04587	0,6132655	0,5451764	652,5056	4,926621	0	-100,3941	106,1421	0,4425169	0,5290508	651,5753	4,535795	0	14	-204	99						Untertest1.avi	0	880	547	72	111	-272	-22	650	0	Content		-276	-12	8010632	1589050983
8027	10:42:18.807	00:00:08.027	482	-310,1373	84,31369	0,6129732	0,5449856	652,5679	4,930519	0	-105,3677	101,9905	0,4422096	0,5290282	651,5134	4,537042	0	14	-208	93						Untertest1.avi	0	880	547	72	111	-272	-22	650	0	Content		-280	-18	8027253	1589067604
8044	10:42:18.824	00:00:08.043	483	-299,6205	94,63665	0,6127629	0,5447425	652,4779	4,913593	0	-103,8637	107,3857	0,4419599	0,5288541	651,6702	4,53674	0	14	-202	101						Untertest1.avi	0	880	547	72	111	-272	-22	650	0	Content		-274	-10	8043876	1589084227
8060	10:42:18.840	00:00:08.060	484	-308,435	93,56022	0,6125054	0,5445077	652,5135	4,923696	0	-103,581	104,1628	0,4417162	0,5287495	651,6096	4,529875	0	14	-206	99						Untertest1.avi	0	880	547	72	111	-272	-22	650	0	Content		-278	-12	8060497	1589100848
8077	10:42:18.857	00:00:08.077	485	-303,1255	89,07755	0,6123333	0,5443125	652,5791	4,913743	0	-106,0922	105,6117	0,441511	0,5286531	651,7023	4,532322	0	14	-205	97						Untertest1.avi	0	880	547	72	111	-272	-22	650	0	Content		-277	-14	8077246	1589117597
8094	10:42:18.874	00:00:08.093	486	-305,6585	94,82536	0,6121942	0,5441437	652,5969	4,905717	0	-107,4336	98,34138	0,4413595	0,528576	651,5124	4,51676	0	14	-207	97						Untertest1.avi	0	880	547	72	111	-272	-22	650	0	Content		-279	-14	8093869	1589134220
8110	10:42:18.890	00:00:08.110	487	-307,8039	91,88058	0,6120663	0,5440312	652,6381	4,910212	0	-106,6796	98,76688	0,4412312	0,5284909	651,6539	4,537452	0	14	-207	95						Untertest1.avi	0	880	547	72	111	-272	-22	650	0	Content		-279	-16	8110494	1589150845
8127	10:42:18.907	00:00:08.127	488	-307,1002	91,07964	0,6119947	0,5439963	652,4712	4,906594	0	-106,0136	99,65807	0,4411568	0,528437	651,7203	4,522336	0	14	-207	95						Untertest1.avi	0	880	547	72	111	-272	-22	650	0	Content		-279	-16	8127115	1589167466
8144	10:42:18.924	00:00:08.143	489	-302,5555	91,16502	0,611954	0,5439734	652,3652	4,901858	0	-109,6235	96,63018	0,4410962	0,5284305	651,9044	4,528288	0	14	-206	94						Untertest1.avi	0	880	547	72	111	-272	-22	650	0	Content		-278	-17	8143862	1589184213
8160	10:42:18.940	00:00:08.160	490	-305,2849	92,71432	0,6119223	0,5439816	652,3199	4,903742	0	-106,0938	96,72305	0,4410691	0,5284245	651,9025	4,517542	0	14	-206	95						Untertest1.avi	0	880	547	72	111	-272	-22	650	0	Content		-278	-16	8160485	1589200836
8177	10:42:18.957	00:00:08.177	491	-304,8018	92,64242	0,6119078	0,5439679	652,3631	4,899415	0	-108,1467	99,33057	0,4410477	0,5284105	651,9996	4,522425	0	14	-206	96						Untertest1.avi	0	880	547	72	111	-272	-22	650	0	Content		-278	-15	8177110	1589217461
8194	10:42:18.974	00:00:08.193	492	-303,3652	93,65755	0,6119031	0,5439437	652,3688	4,912609	0	-107,1416	99,36706	0,4410374	0,5283836	652,0397	4,522093	0	14	-205	97						Untertest1.avi	0	880	547	72	111	-272	-22	650	0	Content		-277	-14	8193732	1589234083
8210	10:42:18.990	00:00:08.210	493	-296,8621	76,76712	0,6118395	0,5438558	652,4689	4,917249	0	-97,05206	83,71196	0,4409872	0,528266	652,0333	4,556821	0	14	-197	80						Untertest1.avi	0	880	547	72	111	-272	-22	650	0	Content		-269	-31	8210479	1589250830
8227	10:42:19.007	00:00:08.227	494	-296,4076	87,46589	0,6117955	0,5437855	652,5309	4,906508	0	-105,0452	93,3802	0,4409712	0,5282108	652,0265	4,537627	0	14	-201	90						Untertest1.avi	0	880	547	72	111	-272	-22	650	0	Content		-273	-21	8227101	1589267452
8244	10:42:19.024	00:00:08.243	495	-286,5286	80,94695	0,6117817	0,5437891	652,3704	4,934064	0	-99,18612	93,51277	0,440929	0,5281578	651,9852	4,536886	0	14	-193	87						Untertest1.avi	0	880	547	72	111	-272	-22	650	0	Content		-265	-24	8243722	1589284073
8260	10:42:19.040	00:00:08.260	496	-283,4313	82,82433	0,6117446	0,5436159	652,3745	4,926891	0	-99,65366	92,43357	0,440888	0,5279757	652,0445	4,53684	0	14	-192	88						Untertest1.avi	0	880	547	72	111	-272	-22	650	0	Content		-264	-23	8260346	1589300697
8277	10:42:19.057	00:00:08.277	497	-288,5799	85,86577	0,611692	0,5434797	652,3301	4,919895	0	-101,2383	95,40643	0,4408429	0,5278254	652,1318	4,540719	0	14	-195	91						Untertest1.avi	0	880	547	72	111	-272	-22	650	0	Content		-267	-20	8277109	1589317460
8294	10:42:19.074	00:00:08.293	498	-289,3374	82,76698	0,611645	0,5434235	652,4082	4,930878	0	-100,5805	92,96548	0,440793	0,5277351	652,1652	4,536051	0	14	-195	88						Untertest1.avi	0	880	547	72	111	-272	-22	650	0	Content		-267	-23	8293728	1589334079
8310	10:42:19.090	00:00:08.310	499	-292,9159	78,9963	0,6115922	0,5433835	652,5881	4,945889	0	-100,2386	92,51442	0,4407501	0,5277052	652,054	4,552238	0	14	-197	86						Untertest1.avi	0	880	547	72	111	-272	-22	650	0	Content		-269	-25	8310342	1589350693
8327	10:42:19.107	00:00:08.326	500	-291,8132	80,89639	0,6115673	0,5433695	652,6154	4,959992	0	-99,27309	93,41483	0,4407322	0,5276913	652,0352	4,550422	0	14	-196	87						Untertest1.avi	0	880	547	72	111	-272	-22	650	0	Content		-268	-24	8326964	1589367315
8344	10:42:19.124	00:00:08.343	501	-296,2098	83,52598	0,6115482	0,5432939	652,5527	4,944111	0	-103,7927	92,60383	0,4407071	0,5276543	652,069	4,567353	0	14	-200	88						Untertest1.avi	0	880	547	72	111	-272	-22	650	0	Content		-272	-23	8343714	1589384065
8360	10:42:19.140	00:00:08.360	502	-295,1934	75,24346	0,6115218	0,5432211	652,6675	4,969652	0	-102,0721	90,92096	0,4406755	0,5275856	652,102	4,570028	0	14	-199	83						Untertest1.avi	0	880	547	72	111	-272	-22	650	0	Content		-271	-28	8360335	1589400686
8377	10:42:19.157	00:00:08.376	503	-295,2629	73,7911	0,6114731	0,5431727	652,6062	4,982521	0	-101,1694	92,00157	0,4406397	0,527552	652,1688	4,585201	0	14	-198	83						Untertest1.avi	0	880	547	72	111	-272	-22	650	0	Content		-270	-28	8376959	1589417310
8394	10:42:19.174	00:00:08.393	504	-295,1233	75,16556	0,6114172	0,5431303	652,6676	4,973474	0	-100,7027	86,66066	0,4405927	0,5275729	652,2657	4,57416	0	14	-198	81						Untertest1.avi	0	880	547	72	111	-272	-22	650	0	Content		-270	-30	8393595	1589433946
8410	10:42:19.190	00:00:08.410	505	-295,087	75,14588	0,6113744	0,5431405	652,6859	4,971466	0	-102,4205	91,42604	0,4405568	0,5276239	652,3652	4,564359	0	14	-199	83						Untertest1.avi	0	880	547	72	111	-272	-22	650	0	Content		-271	-28	8410332	1589450683
8427	10:42:19.207	00:00:08.426	506	-292,7274	76,17588	0,6113478	0,5431079	652,6271	4,988739	0	-98,97697	92,28917	0,4405363	0,5276523	652,3586	4,565271	0	14	-196	84						Untertest1.avi	0	880	547	72	111	-272	-22	650	0	Content		-268	-27	8426954	1589467305
8444	10:42:19.224	00:00:08.443	507	-293,9279	74,81746	0,611322	0,5430839	652,6731	4,974601	0	-99,17641	90,68402	0,4405104	0,5276569	652,4219	4,579328	0	14	-197	83						Untertest1.avi	0	880	547	72	111	-272	-22	650	0	Content		-269	-28	8443587	1589483938
8460	10:42:19.240	00:00:08.460	508	-297,3271	78,81531	0,6113149	0,543029	652,6621	4,983075	0	-99,06187	91,49856	0,4405163	0,52763	652,4294	4,58251	0	14	-198	85						Untertest1.avi	0	880	547	72	111	-272	-22	650	0	Content		-270	-26	8460323	1589500674
8477	10:42:19.257	00:00:08.476	509	-291,6596	83,56352	0,6113309	0,5428663	652,65	4,986002	0	-100,9281	88,50189	0,4405338	0,5275889	652,4509	4,585997	0	14	-196	86						Untertest1.avi	0	880	547	72	111	-272	-22	650	0	Content		-268	-25	8476945	1589517296
8494	10:42:19.274	00:00:08.493	510	-294,214	85,32654	0,6113614	0,5427545	652,8834	4,998673	0	-100,7841	89,98658	0,4405666	0,5275516	652,4783	4,5804	0	14	-197	88						Untertest1.avi	0	880	547	72	111	-272	-22	650	0	Content		-269	-23	8493582	1589533933
8510	10:42:19.290	00:00:08.510	511	-300,0199	83,08591	0,6114437	0,5426584	652,8871	4,974437	0	-99,43801	90,89645	0,4406277	0,5275395	652,4153	4,583332	0	14	-200	87						Untertest1.avi	0	880	547	72	111	-272	-22	650	0	Content		-272	-24	8510193	1589550544
8527	10:42:19.307	00:00:08.526	512	-299,7441	81,05188	0,6115214	0,5425705	652,9918	4,991418	0	-98,85458	87,49108	0,4407367	0,527478	652,5841	4,592759	0	14	-199	84						Untertest1.avi	0	880	547	72	111	-272	-22	650	0	Content		-271	-27	8526941	1589567292
8544	10:42:19.324	00:00:08.543	513	-298,7072	77,64486	0,611652	0,5424185	653,1097	5,021054	0	-102,21	92,67639	0,4408453	0,5272616	652,7123	4,595053	0	14	-200	85						Untertest1.avi	0	880	547	72	111	-272	-22	650	0	Content		-272	-26	8543579	1589583930
8560	10:42:19.340	00:00:08.560	514	-295,9962	84,00648	0,6117909	0,5420862	652,9213	5,020544	0	-97,80816	94,62219	0,4409862	0,5269682	652,6465	4,596743	0	14	-197	89						Untertest1.avi	0	880	547	72	111	-272	-22	650	0	Content		-269	-22	8560189	1589600540
8577	10:42:19.357	00:00:08.576	515	-290,3757	89,28367	0,6119203	0,5416567	653,3455	5,001091	0	-97,80042	104,2923	0,4412265	0,5264732	652,8779	4,597421	0	14	-194	97						Untertest1.avi	0	880	547	72	111	-272	-22	650	0	Content		-266	-14	8576810	1589617161
8594	10:42:19.374	00:00:08.593	516	-1024	-768	-1	-1	-1	-1	4	-1024	-768	-1	-1	-1	-1	4		0	0						Untertest1.avi	0	880	547	72	111				0	Content		-72	-111	8593568	1589633919
8610	10:42:19.390	00:00:08.610	517	-1024	-768	-1	-1	-1	-1	4	-1024	-768	-1	-1	-1	-1	4		0	0						Untertest1.avi	0	880	547	72	111				0	Content		-72	-111	8610188	1589650539
8627	10:42:19.407	00:00:08.626	518	-1024	-768	-1	-1	-1	-1	4	-1024	-768	-1	-1	-1	-1	4		0	0						Untertest1.avi	0	880	547	72	111				0	Content		-72	-111	8626803	1589667154
8643	10:42:19.423	00:00:08.643	519	-1024	-768	-1	-1	-1	-1	4	-1024	-768	-1	-1	-1	-1	4		0	0						Untertest1.avi	0	880	547	72	111				0	Content		-72	-111	8643428	1589683779
8660	10:42:19.440	00:00:08.660	520	-1024	-768	-1	-1	-1	-1	4	-1024	-768	-1	-1	-1	-1	4		0	0						Untertest1.avi	0	880	547	72	111				0	Content		-72	-111	8660174	1589700525
8677	10:42:19.457	00:00:08.676	521	-1024	-768	-1	-1	-1	-1	4	-1024	-768	-1	-1	-1	-1	4		0	0						Untertest1.avi	0	880	547	72	111				0	Content		-72	-111	8676810	1589717161
8693	10:42:19.473	00:00:08.693	522	-1024	-768	-1	-1	-1	-1	4	-1024	-768	-1	-1	-1	-1	4		0	0						Untertest1.avi	0	880	547	72	111				0	Content		-72	-111	8693428	1589733779
8710	10:42:19.490	00:00:08.710	523	-1024	-768	-1	-1	-1	-1	4	-1024	-768	-1	-1	-1	-1	4		0	0						Untertest1.avi	0	880	547	72	111				0	Content		-72	-111	8710095	1589750446
8727	10:42:19.507	00:00:08.726	524	-1024	-768	-1	-1	-1	-1	4	-1024	-768	-1	-1	-1	-1	4		0	0						Untertest1.avi	0	880	547	72	111				0	Content		-72	-111	8726763	1589767114
8743	10:42:19.523	00:00:08.743	525	-1024	-768	-1	-1	-1	-1	4	-1024	-768	-1	-1	-1	-1	4		0	0						Untertest1.avi	0	880	547	72	111				0	Content		-72	-111	8743429	1589783780
8760	10:42:19.540	00:00:08.760	526	-1024	-768	-1	-1	-1	-1	4	-1024	-768	-1	-1	-1	-1	4		0	0						Untertest1.avi	0	880	547	72	111				0	Content		-72	-111	8760053	1589800404
8777	10:42:19.557	00:00:08.776	527	-1024	-768	-1	-1	-1	-1	4	-1024	-768	-1	-1	-1	-1	4		0	0						Untertest1.avi	0	880	547	72	111				0	Content		-72	-111	8776719	1589817070
8793	10:42:19.573	00:00:08.793	528	-301,1684	78,41689	0,6141545	0,5427324	653,9849	5,045508	0	-86,90171	86,11493	0,4433124	0,5270005	653,3105	4,685509	0	15	-194	82						Untertest1.avi	0	880	547	72	111	-264	-27	233	0	Content		-266	-29	8793413	1589833764
8810	10:42:19.590	00:00:08.810	529	-293,3064	74,81671	0,6142414	0,5429373	653,7751	5,050127	0	-90,60185	93,61511	0,4433951	0,5271077	653,2562	4,664016	0	15	-192	84						Untertest1.avi	0	880	547	72	111	-264	-27	233	0	Content		-264	-27	8810037	1589850388
8827	10:42:19.607	00:00:08.826	530	-293,4653	74,81688	0,6143183	0,5430263	653,6932	5,064007	0	-90,19823	88,44142	0,4434568	0,5272232	653,2778	4,673677	0	15	-192	82						Untertest1.avi	0	880	547	72	111	-264	-27	233	0	Content		-264	-29	8826662	1589867013
8843	10:42:19.623	00:00:08.843	531	-289,1133	79,00246	0,6143971	0,5432056	653,7834	5,06139	0	-93,70345	87,22961	0,4435354	0,5274853	653,114	4,686124	0	15	-191	83						Untertest1.avi	0	880	547	72	111	-264	-27	233	0	Content		-263	-28	8843283	1589883634
8860	10:42:19.640	00:00:08.860	532	-285,7516	85,42974	0,6144708	0,5435174	653,6451	5,047334	0	-93,41451	91,74182	0,4436072	0,5277929	653,2964	4,677616	0	15	-190	89						Untertest1.avi	0	880	547	72	111	-264	-27	233	0	Content		-262	-22	8860033	1589900384
8877	10:42:19.657	00:00:08.876	533	-292,1755	78,62411	0,6145301	0,5439777	653,7701	5,05058	0	-96,21906	81,95756	0,4436704	0,5282764	653,4222	4,681412	0	15	-194	80						Untertest1.avi	0	880	547	72	111	-264	-27	233	0	Content		-266	-31	8876656	1589917007
8893	10:42:19.673	00:00:08.893	534	-290,8497	78,23687	0,6145751	0,5444371	653,6635	5,044779	0	-93,99188	90,58287	0,4437348	0,528643	653,4415	4,67999	0	15	-192	84						Untertest1.avi	0	880	547	72	111	-264	-27	233	0	Content		-264	-27	8893280	1589933631
8910	10:42:19.690	00:00:08.909	535	-292,4325	75,41888	0,614639	0,5447517	653,6711	5,062464	0	-98,18977	82,74511	0,4437793	0,5290374	653,4578	4,690683	0	15	-195	79						Untertest1.avi	0	880	547	72	111	-264	-27	233	0	Content		-267	-32	8909905	1589950256
8927	10:42:19.707	00:00:08.926	536	-293,196	84,61242	0,6147144	0,5449078	653,6517	5,051381	0	-98,63413	84,44766	0,4438647	0,5291925	653,3299	4,682928	0	15	-196	85						Untertest1.avi	0	880	547	72	111	-264	-27	233	0	Content		-268	-26	8926654	1589967005
8943	10:42:19.723	00:00:08.943	537	-292,8341	86,77885	0,6148314	0,5450249	653,5588	5,062557	0	-96,31369	88,38838	0,4439899	0,5292561	653,0017	4,700993	0	15	-195	88						Untertest1.avi	0	880	547	72	111	-264	-27	233	0	Content		-267	-23	8943274	1589983625
8960	10:42:19.740	00:00:08.959	538	-291,5679	83,3385	0,6149561	0,5449248	653,5524	5,084617	0	-95,22796	84,35405	0,4441575	0,5291423	653,1219	4,699454	0	15	-193	84						Untertest1.avi	0	880	547	72	111	-264	-27	233	0	Content		-265	-27	8959898	1590000249
8977	10:42:19.757	00:00:08.976	539	-294,5955	88,45234	0,6150944	0,5446911	654,0187	5,039868	0	-89,84868	93,45436	0,4443554	0,5286614	653,0345	4,695483	0	15	-192	91						Untertest1.avi	0	880	547	72	111	-264	-27	233	0	Content		-264	-20	8976525	1590016876
8993	10:42:19.773	00:00:08.993	540	-224,8624	287,3149	0,6152405	0,5440782	653,9618	4,543015	0	-87,48727	96,10065	0,4446056	0,5280262	652,973	4,701161	0	15	-156	192						Untertest1.avi	0	880	547	72	111	-264	-27	233	0	Content		-228	81	8993269	1590033620
9010	10:42:19.790	00:00:09.009	541	512,5881	826,5901	0,6153696	0,5434918	653,9617	2,798993	0	-61,06181	322,7706	0,4448138	0,5270298	652,9903	4,156213	0	15	226	575						Untertest1.avi	0	880	547	72	111	-264	-27	233	0	Content		154	464	9009893	1590050244
9027	10:42:19.807	00:00:09.026	542	-1024	-768	-1	-1	-1	-1	4	-1024	-768	-1	-1	-1	-1	4		0	0						Untertest1.avi	0	880	547	72	111				0	Content		-72	-111	9026519	1590066870
9043	10:42:19.823	00:00:09.043	543	-1024	-768	-1	-1	-1	-1	4	-1024	-768	-1	-1	-1	-1	4		0	0						Untertest1.avi	0	880	547	72	111				0	Content		-72	-111	9043137	1590083488
9060	10:42:19.840	00:00:09.059	544	-1024	-768	-1	-1	-1	-1	4	-1024	-768	-1	-1	-1	-1	4		0	0						Untertest1.avi	0	880	547	72	111				0	Content		-72	-111	9059883	1590100234
9077	10:42:19.857	00:00:09.076	545	-1024	-768	-1	-1	-1	-1	4	-1024	-768	-1	-1	-1	-1	4		0	0						Untertest1.avi	0	880	547	72	111				0	Content		-72	-111	9076506	1590116857
9093	10:42:19.873	00:00:09.093	546	-1024	-768	-1	-1	-1	-1	4	-1024	-768	-1	-1	-1	-1	4		0	0						Untertest1.avi	0	880	547	72	111				0	Content		-72	-111	9093126	1590133477
9110	10:42:19.890	00:00:09.109	547	-1024	-768	-1	-1	-1	-1	4	-1024	-768	-1	-1	-1	-1	4		0	0						Untertest1.avi	0	880	547	72	111				0	Content		-72	-111	9109747	1590150098
9126	10:42:19.906	00:00:09.126	548	-1024	-768	-1	-1	-1	-1	4	-1024	-768	-1	-1	-1	-1	4		0	0						Untertest1.avi	0	880	547	72	111				0	Content		-72	-111	9126433	1590166784
9143	10:42:19.923	00:00:09.143	549	-1024	-768	-1	-1	-1	-1	4	-1024	-768	-1	-1	-1	-1	4		0	0						Untertest1.avi	0	880	547	72	111				0	Content		-72	-111	9143099	1590183450
9160	10:42:19.940	00:00:09.159	550	-1024	-768	-1	-1	-1	-1	4	-1024	-768	-1	-1	-1	-1	4		0	0						Untertest1.avi	0	880	547	72	111				0	Content		-72	-111	9159771	1590200122
9176	10:42:19.956	00:00:09.176	551	-1024	-768	-1	-1	-1	-1	4	-1024	-768	-1	-1	-1	-1	4		0	0						Untertest1.avi	0	880	547	72	111				0	Content		-72	-111	9176438	1590216789
9193	10:42:19.973	00:00:09.193	552	-1024	-768	-1	-1	-1	-1	4	-1024	-768	-1	-1	-1	-1	4		0	0						Untertest1.avi	0	880	547	72	111				0	Content		-72	-111	9193104	1590233455
9210	10:42:19.990	00:00:09.209	553	-1024	-768	-1	-1	-1	-1	4	-1024	-768	-1	-1	-1	-1	4		0	0						Untertest1.avi	0	880	547	72	111				0	Content		-72	-111	9209733	1590250084
9226	10:42:20.006	00:00:09.226	554	-1024	-768	-1	-1	-1	-1	4	-1024	-768	-1	-1	-1	-1	4		0	0						Untertest1.avi	0	880	547	72	111				0	Content		-72	-111	9226399	1590266750
9243	10:42:20.023	00:00:09.243	555	-296,6942	83,52245	0,6156681	0,543103	652,5569	5,135497	0	-80,26865	91,83968	0,4446547	0,5266962	651,4628	4,768722	0	16	-188	88						Untertest1.avi	0	880	547	72	111	-271	-26	1216	0	Content		-260	-23	9243108	1590283459
9260	10:42:20.040	00:00:09.259	556	-264,6909	104,5896	0,6157365	0,5431629	652,5569	5,142118	0	-82,52164	96,45195	0,4446903	0,5265448	651,407	4,764616	0	16	-174	101						Untertest1.avi	0	880	547	72	111	-271	-26	1216	0	Content		-246	-10	9259732	1590300083
9276	10:42:20.056	00:00:09.276	557	-267,1041	102,6916	0,6158087	0,543101	652,5569	5,134725	0	-85,28245	94,46455	0,4447738	0,5265096	651,186	4,742638	0	16	-176	99						Untertest1.avi	0	880	547	72	111	-271	-26	1216	0	Content		-248	-12	9276354	1590316705
9293	10:42:20.073	00:00:09.292	558	-304,8339	93,16788	0,6159315	0,5428427	652,4382	5,140646	0	-78,19556	100,7635	0,4448766	0,5264089	651,1878	4,755331	0	16	-192	97						Untertest1.avi	0	880	547	72	111	-271	-26	1216	0	Content		-264	-14	9292977	1590333328
9310	10:42:20.090	00:00:09.309	559	-298,3101	91,43008	0,6160718	0,5429218	652,3646	5,12741	0	-81,9089	95,72708	0,4449795	0,5264418	651,1594	4,739054	0	16	-190	94						Untertest1.avi	0	880	547	72	111	-271	-26	1216	0	Content		-262	-17	9309736	1590350087
9326	10:42:20.106	00:00:09.326	560	-293,7778	91,3715	0,6162351	0,5430195	652,1703	5,141341	0	-80,72316	95,45473	0,4451149	0,5264357	650,8722	4,751769	0	16	-187	93						Untertest1.avi	0	880	547	72	111	-271	-26	1216	0	Content		-259	-18	9326367	1590366718
9343	10:42:20.123	00:00:09.342	561	-306,8815	91,35123	0,6163921	0,5430843	651,9876	5,124969	0	-87,01524	95,90958	0,4452313	0,5264117	650,9741	4,753418	0	16	-197	94						Untertest1.avi	0	880	547	72	111	-271	-26	1216	0	Content		-269	-17	9342985	1590383336
9360	10:42:20.140	00:00:09.359	562	-289,5751	94,03502	0,6166161	0,5431585	651,683	5,12982	0	-81,9619	100,33	0,4454282	0,5263683	650,9665	4,759295	0	16	-186	97						Untertest1.avi	0	880	547	72	111	-271	-26	1216	0	Content		-258	-14	9359601	1590399952
9376	10:42:20.156	00:00:09.376	563	-297,3174	96,7887	0,6167989	0,5432943	651,9333	5,142143	0	-80,33994	108,1054	0,4456646	0,5263349	650,7415	4,775616	0	16	-189	102						Untertest1.avi	0	880	547	72	111	-271	-26	1216	0	Content		-261	-9	9376346	1590416697
9393	10:42:20.173	00:00:09.392	564	-277,9302	112,0456	0,6169581	0,543745	651,9333	5,12979	0	-76,07575	107,9803	0,4458733	0,5264019	650,6249	4,767041	0	16	-177	110						Untertest1.avi	0	880	547	72	111	-271	-26	1216	0	Content		-249	-1	9392966	1590433317
9410	10:42:20.190	00:00:09.409	565	-306,8433	99,91811	0,6172289	0,543592	652,0468	5,135553	0	-70,94176	111,7497	0,4461351	0,5264351	650,649	4,784155	0	16	-189	106						Untertest1.avi	0	880	547	72	111	-271	-26	1216	0	Content		-261	-5	9409592	1590449943
9426	10:42:20.206	00:00:09.426	566	-306,4339	91,60319	0,6174343	0,5437995	651,9519	5,162598	0	-76,83282	103,8308	0,446349	0,5265595	650,338	4,783382	0	16	-192	98						Untertest1.avi	0	880	547	72	111	-271	-26	1216	0	Content		-264	-13	9426213	1590466564
9443	10:42:20.223	00:00:09.442	567	-274,0344	112,7919	0,6176819	0,5441565	651,9518	5,113465	0	-76,13047	101,7494	0,4465578	0,5266594	650,2593	4,788148	0	16	-175	107						Untertest1.avi	0	880	547	72	111	-271	-26	1216	0	Content		-247	-4	9442964	1590483315
9460	10:42:20.240	00:00:09.459	568	-315,7412	89,28523	0,6178629	0,5440578	652,0628	5,14993	0	-81,31829	105,6469	0,4467606	0,5266785	650,2518	4,793651	0	16	-199	97						Untertest1.avi	0	880	547	72	111	-271	-26	1216	0	Content		-271	-14	9459588	1590499939
9476	10:42:20.256	00:00:09.476	569	-313,0104	93,02781	0,6180721	0,5441428	652,092	5,180047	0	-85,8093	103,1016	0,4469445	0,5267547	650,2755	4,794087	0	16	-199	98						Untertest1.avi	0	880	547	72	111	-271	-26	1216	0	Content		-271	-13	9476209	1590516560
9493	10:42:20.273	00:00:09.492	570	-311,3514	86,75545	0,6182591	0,5443619	652,2309	5,173434	0	-75,91289	106,8007	0,4471874	0,5268433	650,1788	4,789183	0	16	-194	97						Untertest1.avi	0	880	547	72	111	-271	-26	1216	0	Content		-266	-14	9492832	1590533183
9510	10:42:20.290	00:00:09.509	571	-315,8555	81,98301	0,6183861	0,54448	652,3652	5,170994	0	-78,78296	108,4348	0,4473302	0,526884	650,3308	4,80815	0	16	-197	95						Untertest1.avi	0	880	547	72	111	-271	-26	1216	0	Content		-269	-16	9509580	1590549931
9526	10:42:20.306	00:00:09.526	572	-312,2578	89,48142	0,618537	0,5445322	652,645	5,181273	0	-82,11231	102,245	0,447493	0,5269251	650,6544	4,810575	0	16	-197	96						Untertest1.avi	0	880	547	72	111	-271	-26	1216	0	Content		-269	-15	9526205	1590566556
9543	10:42:20.323	00:00:09.542	573	-323,7414	82,88057	0,618755	0,5446751	652,4689	5,194643	0	-87,02668	100,8689	0,4477438	0,5269458	650,6838	4,804011	0	16	-205	92						Untertest1.avi	0	880	547	72	111	-271	-26	1216	0	Content		-277	-19	9542827	1590583178
9559	10:42:20.339	00:00:09.559	574	-340,2541	77,36134	0,6189205	0,5447577	652,491	5,159109	0	-108,1182	91,71133	0,4479729	0,5270402	650,9971	4,797631	0	16	-224	85						Untertest1.avi	0	880	547	72	111	-271	-26	1216	0	Content		-296	-26	9559453	1590599804
9576	10:42:20.356	00:00:09.576	575	-336,7874	81,28874	0,6190434	0,5449337	652,7296	5,188255	0	-103,8215	101,3823	0,4481004	0,5271332	651,0616	4,788553	0	16	-220	91						Untertest1.avi	0	880	547	72	111	-271	-26	1216	0	Content		-292	-20	9576200	1590616551
9593	10:42:20.373	00:00:09.592	576	-340,3018	83,05916	0,6191487	0,5451193	652,9875	5,15084	0	-106,1673	99,30481	0,4481853	0,5273347	651,1406	4,792861	0	16	-223	91						Untertest1.avi	0	880	547	72	111	-271	-26	1216	0	Content		-295	-20	9592824	1590633175
9609	10:42:20.389	00:00:09.609	577	-342,2501	82,82085	0,6192012	0,5451504	653,1519	5,171493	0	-105,4771	94,78304	0,4482844	0,5273432	651,0975	4,788101	0	16	-224	89						Untertest1.avi	0	880	547	72	111	-271	-26	1216	0	Content		-296	-22	9609447	1590649798
9626	10:42:20.406	00:00:09.626	578	-342,1292	80,05036	0,61924	0,5450935	653,2026	5,1593	0	-104,534	102,5095	0,4483651	0,5272073	651,3588	4,782476	0	16	-223	91						Untertest1.avi	0	880	547	72	111	-271	-26	1216	0	Content		-295	-20	9626070	1590666421
9643	10:42:20.423	00:00:09.642	579	-336,9418	84,2029	0,6192575	0,5449427	653,2257	5,135771	0	-103,4188	103,944	0,4483842	0,527146	651,5112	4,774314	0	16	-220	94						Untertest1.avi	0	880	547	72	111	-271	-26	1216	0	Content		-292	-17	9642819	1590683170
9659	10:42:20.439	00:00:09.659	580	-341,4915	79,97101	0,61923	0,5449701	653,5209	5,15068	0	-103,3837	100,2681	0,448397	0,5271646	651,7004	4,772652	0	16	-222	90						Untertest1.avi	0	880	547	72	111	-271	-26	1216	0	Content		-294	-21	9659442	1590699793
9676	10:42:20.456	00:00:09.676	581	-336,8897	75,40688	0,619231	0,545062	653,6328	5,148707	0	-103,7957	97,86372	0,448424	0,5272458	651,819	4,742019	0	16	-220	87						Untertest1.avi	0	880	547	72	111	-271	-26	1216	0	Content		-292	-24	9676064	1590716415
9693	10:42:20.473	00:00:09.692	582	-341,0561	84,43993	0,6192065	0,5449864	653,6902	5,109439	0	-104,4387	91,13403	0,44842	0,5273981	651,9274	4,759385	0	16	-223	88						Untertest1.avi	0	880	547	72	111	-271	-26	1216	0	Content		-295	-23	9692686	1590733037
9709	10:42:20.489	00:00:09.709	583	-339,8048	76,16289	0,619181	0,5450105	653,8983	5,100261	0	-100,8103	90,0368	0,448424	0,5274221	651,9919	4,752526	0	16	-220	83						Untertest1.avi	0	880	547	72	111	-271	-26	1216	0	Content		-292	-28	9709436	1590749787
9726	10:42:20.506	00:00:09.726	584	-334,9646	73,31693	0,6191616	0,5449585	654,032	5,092432	0	-100,7206	91,15394	0,4484172	0,5274237	652,1622	4,735656	0	16	-218	82						Untertest1.avi	0	880	547	72	111	-271	-26	1216	0	Content		-290	-29	9726056	1590766407
9743	10:42:20.523	00:00:09.742	585	-332,269	79,19902	0,6191491	0,5449015	654,0397	5,077072	0	-99,61707	90,0275	0,4484049	0,527482	652,2916	4,710883	0	16	-216	85						Untertest1.avi	0	880	547	72	111	-271	-26	1216	0	Content		-288	-26	9742679	1590783030
9759	10:42:20.539	00:00:09.759	586	-326,3303	80,17239	0,6191311	0,5449916	654,1724	5,06851	0	-98,59725	93,62982	0,4484074	0,5275875	652,36	4,705216	0	16	-212	87						Untertest1.avi	0	880	547	72	111	-271	-26	1216	0	Content		-284	-24	9759301	1590799652
9776	10:42:20.556	00:00:09.776	587	-330,2929	82,71831	0,619113	0,545036	654,3214	5,050763	0	-98,52833	94,03402	0,4484256	0,5276829	652,4621	4,695024	0	16	-214	88						Untertest1.avi	0	880	547	72	111	-271	-26	1216	0	Content		-286	-23	9776048	1590816399
9793	10:42:20.573	00:00:09.792	588	-330,3336	82,7945	0,6191355	0,5450587	654,5297	5,036081	0	-99,35139	96,68951	0,4484573	0,5277212	652,5546	4,67837	0	16	-215	90						Untertest1.avi	0	880	547	72	111	-271	-26	1216	0	Content		-287	-21	9792675	1590833026
9809	10:42:20.589	00:00:09.809	589	-329,6506	81,4973	0,6191629	0,5451101	654,5912	5,027011	0	-101,0993	97,1162	0,4485012	0,5277492	652,6191	4,67265	0	16	-215	89						Untertest1.avi	0	880	547	72	111	-271	-26	1216	0	Content		-287	-22	9809312	1590849663
9826	10:42:20.606	00:00:09.825	590	-332,4206	82,73193	0,6191875	0,5451345	654,8632	5,038041	0	-101,2126	95,98264	0,4485515	0,5277834	652,7703	4,659192	0	16	-217	89						Untertest1.avi	0	880	547	72	111	-271	-26	1216	0	Content		-289	-22	9825933	1590866284
9843	10:42:20.623	00:00:09.842	591	-327,385	83,57036	0,6192167	0,5452231	654,9524	5,004559	0	-98,69107	95,31882	0,4486297	0,5278339	653,0577	4,663707	0	16	-213	89						Untertest1.avi	0	880	547	72	111	-271	-26	1216	0	Content		-285	-22	9842668	1590883019
9859	10:42:20.639	00:00:09.859	592	-325,1864	80,96194	0,6192214	0,54527	655,1345	5,006897	0	-97,0628	96,56371	0,4486846	0,5278612	653,2296	4,651764	0	16	-211	89						Untertest1.avi	0	880	547	72	111	-271	-26	1216	0	Content		-283	-22	9859291	1590899642
9876	10:42:20.656	00:00:09.875	593	-330,1879	82,04234	0,6192479	0,5452588	655,2276	5,014081	0	-96,75597	96,65888	0,4487449	0,5278777	653,39	4,649503	0	16	-213	89						Untertest1.avi	0	880	547	72	111	-271	-26	1216	0	Content		-285	-22	9875915	1590916266
9893	10:42:20.673	00:00:09.892	594	-328,4477	84,46411	0,6192533	0,5452012	655,3404	4,986971	0	-96,99163	95,28677	0,4487824	0,5278401	653,5273	4,652499	0	16	-213	90						Untertest1.avi	0	880	547	72	111	-271	-26	1216	0	Content		-285	-21	9892539	1590932890
9909	10:42:20.689	00:00:09.909	595	-318,0076	69,38734	0,6192405	0,5450667	655,2932	4,961804	0	-90,55166	69,93185	0,4487972	0,5277793	653,8275	4,661034	0	16	-204	70						Untertest1.avi	0	880	547	72	111	-271	-26	1216	0	Content		-276	-41	9909285	1590949636
9926	10:42:20.706	00:00:09.925	596	-322,8408	71,66055	0,619238	0,5451617	655,6401	4,986974	0	-96,56846	78,34966	0,4488636	0,5278319	653,978	4,643752	0	16	-210	75						Untertest1.avi	0	880	547	72	111	-271	-26	1216	0	Content		-282	-36	9925910	1590966261
9943	10:42:20.723	00:00:09.942	597	-324,5888	68,22673	0,6192368	0,5452053	655,7535	4,980703	0	-95,18829	77,15297	0,4488997	0,5278581	654,264	4,629928	0	16	-210	73						Untertest1.avi	0	880	547	72	111	-271	-26	1216	0	Content		-282	-38	9942532	1590982883
9959	10:42:20.739	00:00:09.959	598	-323,9279	69,78626	0,6192224	0,5451335	655,9595	4,971296	0	-91,99949	74,84846	0,4489536	0,5278773	654,5	4,637399	0	16	-208	72						Untertest1.avi	0	880	547	72	111	-271	-26	1216	0	Content		-280	-39	9959279	1590999630
9976	10:42:20.756	00:00:09.975	599	-326,4472	71,96931	0,6192146	0,545074	656,2853	4,974105	0	-92,90047	75,88198	0,4490011	0,5278671	654,584	4,645803	0	16	-210	74						Untertest1.avi	0	880	547	72	111	-271	-26	1216	0	Content		-282	-37	9975903	1591016254
9993	10:42:20.773	00:00:09.992	600	-321,2542	78,40765	0,6192722	0,5450307	656,2826	4,96173	0	-90,57326	77,08084	0,4490647	0,5278711	654,7338	4,633268	0	16	-206	78						Untertest1.avi	0	880	547	72	111	-271	-26	1216	0	Content		-278	-33	9992527	1591032878
10009	10:42:20.789	00:00:10.009	601	-326,948	76,97054	0,6192619	0,5450138	656,6909	4,962217	0	-88,40793	81,14107	0,4491219	0,5278499	654,8818	4,640858	0	16	-208	79						Untertest1.avi	0	880	547	72	111	-271	-26	1216	0	Content		-280	-32	10009150	1591049501
10026	10:42:20.806	00:00:10.025	602	-325,6962	67,94269	0,6192605	0,5450454	656,8438	4,966429	0	-89,44753	76,75002	0,4491685	0,5277894	655,0434	4,639513	0	16	-208	72						Untertest1.avi	0	880	547	72	111	-271	-26	1216	0	Content		-280	-39	10025899	1591066250
10043	10:42:20.823	00:00:10.042	603	-325,9417	71,3858	0,6192714	0,5449216	656,8508	4,958148	0	-92,20522	75,83622	0,4492073	0,5276545	655,2056	4,648611	0	16	-209	74						Untertest1.avi	0	880	547	72	111	-271	-26	1216	0	Content		-281	-37	10042521	1591082872
10059	10:42:20.839	00:00:10.059	604	-322,0728	68,13028	0,6192621	0,5446345	657,048	4,975605	0	-87,30477	74,44462	0,4492565	0,527393	655,4341	4,654684	0	16	-205	71						Untertest1.avi	0	880	547	72	111	-271	-26	1216	0	Content		-277	-40	10059142	1591099493
10076	10:42:20.856	00:00:10.075	605	-311,8872	63,07258	0,6192816	0,5442945	657,2341	4,958014	0	-86,65076	77,08378	0,4492942	0,5270401	655,7447	4,652775	0	16	-199	70						Untertest1.avi	0	880	547	72	111	-271	-26	1216	0	Content		-271	-41	10075768	1591116119
10093	10:42:20.873	00:00:10.092	606	-316,1443	59,26409	0,6192902	0,5439639	657,4341	4,96267	0	-89,36781	71,40981	0,4492949	0,5267975	656,0461	4,669415	0	16	-203	65						Untertest1.avi	0	880	547	72	111	-271	-26	1216	0	Content		-275	-46	10092517	1591132868
10109	10:42:20.889	00:00:10.109	607	-316,4748	59,07423	0,6192191	0,5435644	657,9504	4,974565	0	-88,68217	76,90697	0,4492624	0,5264776	656,3567	4,653176	0	16	-203	68						Untertest1.avi	0	880	547	72	111	-271	-26	1216	0	Content		-275	-43	10109140	1591149491
10126	10:42:20.906	00:00:10.125	608	-310,0187	57,90936	0,6191714	0,5432274	657,748	4,971262	0	-86,40638	72,3637	0,4491992	0,5262279	656,6064	4,665972	0	16	-198	65						Untertest1.avi	0	880	547	72	111	-271	-26	1216	0	Content		-270	-46	10125764	1591166115
10142	10:42:20.922	00:00:10.142	609	-309,2983	54,89011	0,6190069	0,542986	657,9995	4,973561	0	-89,98639	71,03889	0,4491068	0,5259865	656,76	4,67033	0	16	-200	63						Untertest1.avi	0	880	547	72	111	-271	-26	1216	0	Content		-272	-48	10142387	1591182738
10159	10:42:20.939	00:00:10.159	610	-308,195	65,82167	0,6188678	0,542584	658,0005	4,952289	0	-86,54268	70,61969	0,448978	0,525848	656,688	4,681474	0	16	-197	68						Untertest1.avi	0	880	547	72	111	-271	-26	1216	0	Content		-269	-43	10159134	1591199485
10176	10:42:20.956	00:00:10.175	611	-302,5556	62,76746	0,6187173	0,5423726	658,0065	4,945045	0	-89,87824	64,689	0,4488165	0,5257899	656,9979	4,686544	0	16	-196	64						Untertest1.avi	0	880	547	72	111	-271	-26	1216	0	Content		-268	-47	10175755	1591216106
10192	10:42:20.972	00:00:10.192	612	-296,1834	57,0501	0,6184914	0,5422595	658,1904	4,970204	0	-86,20831	65,35552	0,4486317	0,5257681	657,2115	4,677557	0	16	-191	61						Untertest1.avi	0	880	547	72	111	-271	-26	1216	0	Content		-263	-50	10192379	1591232730
10209	10:42:20.989	00:00:10.208	613	-304,4153	52,86526	0,6181916	0,5421199	658,3433	4,971475	0	-89,60196	68,0818	0,4483372	0,5258426	657,3008	4,704677	0	16	-197	60						Untertest1.avi	0	880	547	72	111	-271	-26	1216	0	Content		-269	-51	10208999	1591249350
10226	10:42:21.006	00:00:10.225	614	-290,8527	52,35971	0,6178467	0,5420859	658,2316	4,974249	0	-83,83596	67,30881	0,4480267	0,5259711	657,417	4,694582	0	16	-187	60						Untertest1.avi	0	880	547	72	111	-271	-26	1216	0	Content		-259	-51	10225746	1591266097
10242	10:42:21.022	00:00:10.242	615	-297,0697	54,27663	0,6173804	0,5419909	658,4352	4,977501	0	-83,36356	72,66679	0,4475797	0,5261366	657,5962	4,701078	0	16	-190	63						Untertest1.avi	0	880	547	72	111	-271	-26	1216	0	Content		-262	-48	10242369	1591282720
10259	10:42:21.039	00:00:10.258	616	-289,9476	56,35751	0,6167933	0,5418352	658,4179	4,976694	0	-81,27798	73,17703	0,4470025	0,5263503	657,7091	4,7151	0	16	-186	65						Untertest1.avi	0	880	547	72	111	-271	-26	1216	0	Content		-258	-46	10258991	1591299342
10276	10:42:21.056	00:00:10.275	617	-288,167	55,83816	0,6160798	0,5416478	658,5091	4,989056	0	-83,57143	70,6546	0,446271	0,5266915	657,7316	4,705132	0	16	-186	63						Untertest1.avi	0	880	547	72	111	-271	-26	1216	0	Content		-258	-48	10275613	1591315964
10292	10:42:21.072	00:00:10.292	618	-293,1856	52,11881	0,6152399	0,5414455	658,6519	4,992533	0	-77,76728	76,92265	0,4454808	0,5269085	657,8713	4,719947	0	16	-185	65						Untertest1.avi	0	880	547	72	111	-271	-26	1216	0	Content		-257	-46	10292361	1591332712
10309	10:42:21.089	00:00:10.308	619	-293,7747	57,4924	0,6142903	0,5411498	658,7787	5,002913	0	-79,61808	77,58986	0,4445524	0,5272208	657,9196	4,720739	0	16	-187	68						Untertest1.avi	0	880	547	72	111	-271	-26	1216	0	Content		-259	-43	10308982	1591349333
10326	10:42:21.106	00:00:10.325	620	-294,1096	56,9813	0,6131985	0,5409111	659,0763	5,015136	0	-77,25457	69,10107	0,443478	0,5276675	658,1994	4,736578	0	16	-186	63						Untertest1.avi	0	880	547	72	111	-271	-26	1216	0	Content		-258	-48	10325605	1591365956
10342	10:42:21.122	00:00:10.342	621	-286,3749	56,6406	0,6120343	0,5408179	659,1972	5,026441	0	-76,77328	82,53103	0,4422863	0,5280614	658,349	4,733647	0	16	-182	70						Untertest1.avi	0	880	547	72	111	-271	-26	1216	0	Content		-254	-41	10342226	1591382577
10359	10:42:21.139	00:00:10.358	622	-287,6296	52,66395	0,6107309	0,5407375	659,0739	5,015697	0	-79,18258	74,18245	0,4409388	0,5286824	658,5947	4,742143	0	16	-183	63						Untertest1.avi	0	880	547	72	111	-271	-26	1216	0	Content		-255	-48	10358977	1591399328
10376	10:42:21.156	00:00:10.375	623	-288,0258	56,04845	0,6093233	0,5407252	659,0472	5,023214	0	-81,98757	72,76289	0,4395055	0,5294234	658,7329	4,753036	0	16	-185	64						Untertest1.avi	0	880	547	72	111	-271	-26	1216	0	Content		-257	-47	10375615	1591415966
10392	10:42:21.172	00:00:10.392	624	-289,3785	50,1767	0,6077942	0,540868	659,345	5,057274	0	-72,23352	79,13432	0,4380093	0,5302474	658,4948	4,750125	0	16	-181	65						Untertest1.avi	0	880	547	72	111	-271	-26	1216	0	Content		-253	-46	10392266	1591432617
10409	10:42:21.189	00:00:10.408	625	-289,1865	48,22958	0,6061786	0,5412098	659,1951	5,039835	0	-72,85274	72,5519	0,4363794	0,5311737	658,438	4,758615	0	16	-181	60						Untertest1.avi	0	880	547	72	111	-271	-26	1216	0	Content		-253	-51	10408851	1591449202
10426	10:42:21.206	00:00:10.425	626	-287,5696	43,88847	0,6044389	0,5415263	659,0911	5,057767	0	-68,10788	79,89886	0,4346347	0,5319878	658,3924	4,772195	0	16	-178	62						Untertest1.avi	0	880	547	72	111	-271	-26	1216	0	Content		-250	-49	10425595	1591465946
10442	10:42:21.222	00:00:10.442	627	-316,6624	33,86086	0,6026462	0,5414387	659,0336	5,066814	0	-83,4201	44,04188	0,4328608	0,5326569	658,6654	4,768899	0	16	-200	39						Untertest1.avi	0	880	547	72	111	-271	-26	1216	0	Content		-272	-72	10442217	1591482568
10459	10:42:21.239	00:00:10.458	628	-441,6183	-148,6917	0,6007555	0,5408651	658,9847	5,093604	0	-192,2834	-131,4917	0,4315236	0,5326574	659,0386	4,815706	0	17	-317	-140						Untertest1.avi	0	880	547	72	111	-424	-362	100	0	Content		-389	-251	10458842	1591499193
10475	10:42:21.255	00:00:10.475	629	-455,9671	-200,9065	0,5988656	0,5394936	658,1602	5,047348	0	-264,9018	-265,3627	0,4298513	0,5325543	659,3918	4,802365	0	17	-360	-233						Untertest1.avi	0	880	547	72	111	-424	-362	100	0	Content		-432	-344	10475464	1591515815
10492	10:42:21.272	00:00:10.492	630	-445,4342	-226,3393	0,5966493	0,5397873	658,16	5,099391	0	-270,281	-284,2384	0,427541	0,5326865	659,4119	4,834513	0	17	-358	-255						Untertest1.avi	0	880	547	72	111	-424	-362	100	0	Content		-430	-366	10492214	1591532565
10509	10:42:21.289	00:00:10.508	631	-439,6016	-220,4673	0,594379	0,539708	658,1599	5,066222	0	-267,597	-289,2281	0,4251152	0,5328916	659,3945	4,840475	0	17	-354	-255						Untertest1.avi	0	880	547	72	111	-424	-362	100	0	Content		-426	-366	10508836	1591549187
10525	10:42:21.305	00:00:10.525	632	-440,4091	-227,9056	0,5919991	0,5394691	658,1599	5,045234	0	-264,1055	-284,8391	0,4226533	0,5328876	659,295	4,836135	0	17	-352	-256						Untertest1.avi	0	880	547	72	111	-424	-362	100	0	Content		-424	-367	10525458	1591565809
10542	10:42:21.322	00:00:10.542	633	-437,2601	-221,5104	0,589521	0,5390792	658,1597	5,045356	0	-265,419	-280,2338	0,4201311	0,5328711	659,2444	4,811735	0	17	-351	-251						Untertest1.avi	0	880	547	72	111	-424	-362	100	0	Content		-423	-362	10542079	1591582430
10559	10:42:21.339	00:00:10.558	634	-432,4955	-222,1278	0,5870221	0,5387002	658,1595	5,05862	0	-259,1445	-273,7226	0,4175571	0,5328622	659,2036	4,807399	0		-346	-248						Untertest1.avi	0	880	547	72	111				0	Content		-418	-359	10558827	1591599178
10575	10:42:21.355	00:00:10.575	635	-416,359	-224,6088	0,5845051	0,5384727	658,1594	5,044774	0	-260,2973	-280,1867	0,4149159	0,5330499	659,2293	4,79977	0		-338	-252						Untertest1.avi	0	880	547	72	111				0	Content		-410	-363	10575448	1591615799
10613	10:42:21.393																				KeyPress	4	27	0	Escape
10613	10:42:21.393																				MovieEnd	256	0	0	Untertest1.avi
