# Supplementary material for: Gaze Duration Biases for Colours in Combination with Dissonant and Consonant Sounds: A Comparative Eye-Tracking Study with Orangutans
Source: PLoS One. 2015 Oct 14;10(10):e0139894. doi: 10.1371/journal.pone.0139894 (PMC4605782; doi:10.1371/journal.pone.0139894)
Supplement: S1 Data — (ZIP) [file pone.0139894.s004.zip › Plos ColourSound Data/Apes/Farben_Musik_U1_2/Rec 10/Rec 10-All-Data.tsv]

System Properties:
Operating System:	Microsoft Windows NT 6.1.7601 Service Pack 1
System User Name:	tobiiadmin
Machine Name:	LOE7690LAP
Data properties:
Recording name:	Rec 10
Recording date:	21.11.2013
Recording time:	10:48:00
Recording resolution:	1024 x 768
Export date:	09.03.2014
Export time:	12:19:21
Participant:	test
Filter settings:
Eye: Average
Validity: Normal
Fixation filter: Tobii fixation filter
Velocity threshold: 35
Distance threshold: 35
Timestamp	DateTimeStamp	DateTimeStampStartOffset	Number	GazePointXLeft	GazePointYLeft	CamXLeft	CamYLeft	DistanceLeft	PupilLeft	ValidityLeft	GazePointXRight	GazePointYRight	CamXRight	CamYRight	DistanceRight	PupilRight	ValidityRight	FixationIndex	GazePointX	GazePointY	Event	EventKey	Data1	Data2	Descriptor	StimuliName	StimuliID	MediaWidth	MediaHeight	MediaPosX	MediaPosY	MappedFixationPointX	MappedFixationPointY	FixationDuration	AoiIds	AoiNames	WebGroupImage	MappedGazeDataPointX	MappedGazeDataPointY	MicroSecondTimestamp	AbsoluteMicroSecondTimestamp
2	10:48:00.487	00:00:00.001	0	-1024	-768	-1	-1	-1	-1	4	532,8684	349,4038	0,4125449	0,6664692	664,9387	2,978939	0	0	533	349						No media	0	1024	768	0	0	531	342	335	0	Content		533	349	1970	1930735767
19	10:48:00.504	00:00:00.018	1	524,7408	356,7153	0,5736771	0,6662701	672,7502	2,804796	0	531,2396	327,1676	0,4120057	0,6660097	664,4728	3,052658	0	0	528	342						No media	0	1024	768	0	0	531	342	335	0	Content		528	342	18593	1930752390
35	10:48:00.520	00:00:00.035	2	522,6443	344,6126	0,5730268	0,6655498	665,4376	2,821502	0	530,0087	347,8108	0,4114516	0,6656428	664,0984	3,17737	0	0	526	346						No media	0	1024	768	0	0	531	342	335	0	Content		526	346	35218	1930769015
52	10:48:00.537	00:00:00.051	3	525,4236	321,4139	0,5725082	0,6649649	665,015	2,877109	0	535,4625	333,4059	0,4108583	0,6653218	663,5178	3,121745	0	0	530	327						No media	0	1024	768	0	0	531	342	335	0	Content		530	327	51840	1930785637
68	10:48:00.553	00:00:00.068	4	526,8401	344,986	0,5720027	0,6644365	664,6035	3,028392	0	533,1963	342,9751	0,4102736	0,6650549	662,9722	3,138456	0	0	530	344						No media	0	1024	768	0	0	531	342	335	0	Content		530	344	68464	1930802261
85	10:48:00.570	00:00:00.085	5	529,1511	338,6247	0,5714749	0,6640445	663,8793	2,995172	0	537,0759	326,4357	0,4097064	0,6649191	662,5201	3,087731	0	0	533	333						No media	0	1024	768	0	0	531	342	335	0	Content		533	333	85214	1930819011
102	10:48:00.587	00:00:00.101	6	529,3093	354,1174	0,570937	0,6636364	663,5738	3,04091	0	538,3055	330,6047	0,4090936	0,6648017	661,9764	3,095283	0	0	534	342						No media	0	1024	768	0	0	531	342	335	0	Content		534	342	101836	1930835633
118	10:48:00.603	00:00:00.118	7	532,1684	348,0356	0,5704157	0,6633442	662,9391	3,038807	0	535,3118	340,3238	0,4084842	0,6646695	661,6639	3,132861	0	0	534	344						No media	0	1024	768	0	0	531	342	335	0	Content		534	344	118458	1930852255
135	10:48:00.620	00:00:00.135	8	528,1639	352,2364	0,5699182	0,6629804	662,4976	3,029715	0	541,8855	332,7478	0,4079157	0,6646104	661,2957	3,115745	0	0	535	342						No media	0	1024	768	0	0	531	342	335	0	Content		535	342	135207	1930869004
152	10:48:00.637	00:00:00.151	9	526,4455	348,1884	0,569432	0,6627825	662,1171	3,024168	0	535,7841	340,2626	0,4073358	0,6646153	660,7397	3,138573	0	0	531	344						No media	0	1024	768	0	0	531	342	335	0	Content		531	344	151829	1930885626
168	10:48:00.653	00:00:00.168	10	525,8737	357,4748	0,5689838	0,6626388	661,6954	3,074579	0	534,1909	334,8599	0,4067905	0,664637	660,1951	3,12828	0	0	530	346						No media	0	1024	768	0	0	531	342	335	0	Content		530	346	168454	1930902251
185	10:48:00.670	00:00:00.185	11	527,7646	345,5752	0,56856	0,6625501	661,0574	3,03102	0	541,5884	326,5936	0,4063059	0,6647581	659,6248	3,117856	0	0	535	336						No media	0	1024	768	0	0	531	342	335	0	Content		535	336	185075	1930918872
202	10:48:00.687	00:00:00.201	12	532,5027	347,6973	0,5681355	0,6624438	660,6511	3,026638	0	538,1089	330,0371	0,4058093	0,6648669	659,3122	3,139602	0	0	535	339						No media	0	1024	768	0	0	531	342	335	0	Content		535	339	201825	1930935622
218	10:48:00.703	00:00:00.218	13	526,0511	340,4276	0,5677373	0,662459	660,3076	3,010767	0	533,939	345,0302	0,4053288	0,6650429	659,048	3,167441	0	0	530	343						No media	0	1024	768	0	0	531	342	335	0	Content		530	343	218450	1930952247
235	10:48:00.720	00:00:00.235	14	529,9459	339,5689	0,5674067	0,6625732	659,9021	3,018337	0	533,0209	339,7162	0,4048738	0,6653394	658,6422	3,162281	0	0	531	340						No media	0	1024	768	0	0	531	342	335	0	Content		531	340	235225	1930969022
252	10:48:00.737	00:00:00.251	15	529,194	344,1021	0,5670928	0,6626851	659,7007	3,015845	0	536,4099	337,814	0,4044764	0,6656271	658,1295	3,123819	0	0	533	341						No media	0	1024	768	0	0	531	342	335	0	Content		533	341	251856	1930985653
269	10:48:00.754	00:00:00.268	16	531,9337	343,2548	0,5667778	0,6627478	659,1127	2,999045	0	539,7955	335,7227	0,4041068	0,665794	657,5866	3,092468	0	0	536	339						No media	0	1024	768	0	0	531	342	335	0	Content		536	339	268606	1931002403
285	10:48:00.770	00:00:00.285	17	529,0867	351,0941	0,5664845	0,6627893	658,9083	3,024731	0	532,5319	347,3034	0,4037057	0,6659347	657,3135	3,134365	0	0	531	349						No media	0	1024	768	0	0	531	342	335	0	Content		531	349	285238	1931019035
302	10:48:00.787	00:00:00.301	18	535,4088	346,0964	0,5662717	0,6627677	658,6159	2,988303	0	533,1615	345,8489	0,4033604	0,6659421	656,9097	3,09213	0	0	534	346						No media	0	1024	768	0	0	531	342	335	0	Content		534	346	301862	1931035659
319	10:48:00.804	00:00:00.318	19	-1024	-768	-1	-1	-1	-1	4	532,1545	341,1562	0,4030134	0,665709	656,7975	3,001643	0	0	532	341						No media	0	1024	768	0	0	531	342	335	0	Content		532	341	318506	1931052303
335	10:48:00.820	00:00:00.335	20	-1024	-768	-1	-1	-1	-1	4	-1024	-768	-1	-1	-1	-1	4		0	0						No media	0	1024	768	0	0				0	Content		0	0	335244	1931069041
352	10:48:00.837	00:00:00.351	21	-1024	-768	-1	-1	-1	-1	4	-1024	-768	-1	-1	-1	-1	4		0	0						No media	0	1024	768	0	0				0	Content		0	0	351872	1931085669
368	10:48:00.853	00:00:00.368	22	-1024	-768	-1	-1	-1	-1	4	-1024	-768	-1	-1	-1	-1	4		0	0						No media	0	1024	768	0	0				0	Content		0	0	368499	1931102296
385	10:48:00.870	00:00:00.385	23	-1024	-768	-1	-1	-1	-1	4	-1024	-768	-1	-1	-1	-1	4		0	0						No media	0	1024	768	0	0				0	Content		0	0	385126	1931118923
402	10:48:00.887	00:00:00.401	24	-1024	-768	-1	-1	-1	-1	4	-1024	-768	-1	-1	-1	-1	4		0	0						No media	0	1024	768	0	0				0	Content		0	0	401879	1931135676
419	10:48:00.904	00:00:00.418	25	-1024	-768	-1	-1	-1	-1	4	-1024	-768	-1	-1	-1	-1	4		0	0						No media	0	1024	768	0	0				0	Content		0	0	418507	1931152304
435	10:48:00.920	00:00:00.435	26	-1024	-768	-1	-1	-1	-1	4	-1024	-768	-1	-1	-1	-1	4		0	0						No media	0	1024	768	0	0				0	Content		0	0	435134	1931168931
452	10:48:00.937	00:00:00.451	27	-1024	-768	-1	-1	-1	-1	4	-1024	-768	-1	-1	-1	-1	4		0	0						No media	0	1024	768	0	0				0	Content		0	0	451807	1931185604
468	10:48:00.953	00:00:00.468	28	-1024	-768	-1	-1	-1	-1	4	-1024	-768	-1	-1	-1	-1	4		0	0						No media	0	1024	768	0	0				0	Content		0	0	468475	1931202272
485	10:48:00.970	00:00:00.485	29	-1024	-768	-1	-1	-1	-1	4	-1024	-768	-1	-1	-1	-1	4		0	0						No media	0	1024	768	0	0				0	Content		0	0	485147	1931218944
502	10:48:00.987	00:00:00.501	30	-1024	-768	-1	-1	-1	-1	4	-1024	-768	-1	-1	-1	-1	4		0	0						No media	0	1024	768	0	0				0	Content		0	0	501899	1931235696
519	10:48:01.004	00:00:00.518	31	-1024	-768	-1	-1	-1	-1	4	-1024	-768	-1	-1	-1	-1	4		0	0						No media	0	1024	768	0	0				0	Content		0	0	518571	1931252368
535	10:48:01.020	00:00:00.535	32	-1024	-768	-1	-1	-1	-1	4	-1024	-768	-1	-1	-1	-1	4		0	0						No media	0	1024	768	0	0				0	Content		0	0	535404	1931269201
552	10:48:01.037	00:00:00.551	33	521,2175	337,0054	0,5662199	0,6677597	657,1896	2,937989	0	534,2553	341,9534	0,4027705	0,6703312	654,3197	3,031906	0	1	528	339						No media	0	1024	768	0	0	525	337	200	0	Content		528	339	551538	1931285335
569	10:48:01.054	00:00:00.568	34	525,1937	338,9486	0,5664831	0,6690866	657,1627	2,972439	0	534,7323	335,3329	0,4030277	0,6715454	654,5822	3,041128	0	1	530	337						No media	0	1024	768	0	0	525	337	200	0	Content		530	337	568784	1931302581
585	10:48:01.070	00:00:00.585	35	518,4034	340,4961	0,5667802	0,6699246	657,4896	2,942827	0	535,6022	329,103	0,4033127	0,6723334	654,4541	2,997958	0	1	527	335						No media	0	1024	768	0	0	525	337	200	0	Content		527	335	585162	1931318959
598	10:48:01.083																				MovieStart	128	0	0	Untertest1.avi
602	10:48:01.087	00:00:00.601	36	513,2037	337,9182	0,5670758	0,6714495	657,3047	2,987093	0	524,2163	344,1208	0,4036424	0,6736889	654,4937	3,080915	0	1	519	341						Untertest1.avi	0	880	547	72	111	453	226	200	0	Content		447	230	601789	1931335586
618	10:48:01.103	00:00:00.618	37	520,7581	333,6798	0,5674353	0,6730945	657,6264	2,992492	0	533,1346	336,93	0,4040173	0,6751384	654,8052	3,069243	0	1	527	335						Untertest1.avi	0	880	547	72	111	453	226	200	0	Content		455	224	618418	1931352215
635	10:48:01.120	00:00:00.635	38	522,4167	355,0028	0,5678486	0,6746812	657,9016	3,055156	0	526,6223	334,5721	0,4044733	0,6764987	654,9462	3,092015	0	1	525	345						Untertest1.avi	0	880	547	72	111	453	226	200	0	Content		453	234	635045	1931368842
652	10:48:01.137	00:00:00.651	39	523,5443	353,5003	0,5682994	0,6759853	658,1334	3,074876	0	525,3252	340,2967	0,404974	0,6775279	654,9946	3,097285	0	1	524	347						Untertest1.avi	0	880	547	72	111	453	226	200	0	Content		452	236	651800	1931385597
668	10:48:01.153	00:00:00.668	40	522,4119	324,5453	0,5687942	0,6771327	658,2853	3,00853	0	530,0846	335,1793	0,4055021	0,6782809	655,1239	3,13714	0	1	526	330						Untertest1.avi	0	880	547	72	111	453	226	200	0	Content		454	219	668424	1931402221
685	10:48:01.170	00:00:00.685	41	520,8135	351,2765	0,5692974	0,6779438	658,4337	3,112032	0	525,767	333,0686	0,4060538	0,6787598	655,2106	3,148077	0	1	523	342						Untertest1.avi	0	880	547	72	111	453	226	200	0	Content		451	231	685053	1931418850
702	10:48:01.187	00:00:00.701	42	519,1929	331,8306	0,5698228	0,6784303	658,5735	3,068839	0	530,7653	329,2929	0,4066358	0,679004	655,4852	3,164615	0	1	525	331						Untertest1.avi	0	880	547	72	111	453	226	200	0	Content		453	220	701818	1931435615
718	10:48:01.203	00:00:00.718	43	515,4291	345,881	0,5703231	0,6789153	658,8165	3,133363	0	529,108	337,4722	0,4072286	0,6790903	655,7815	3,220964	0	1	522	342						Untertest1.avi	0	880	547	72	111	453	226	200	0	Content		450	231	718436	1931452233
735	10:48:01.220	00:00:00.735	44	513,2574	337,3613	0,5708368	0,6793802	659,1934	3,123654	0	541,4439	326,7434	0,4077827	0,6792197	655,9799	3,187825	0	1	527	332						Untertest1.avi	0	880	547	72	111	453	226	200	0	Content		455	221	735065	1931468862
752	10:48:01.237	00:00:00.751	45	484,3363	268,7563	0,5712451	0,6789065	659,6617	3,201935	0	529,4569	249,4559	0,4085776	0,6785199	656,3783	3,26427	0	2	507	259						Untertest1.avi	0	880	547	72	111	432	123	250	0	Content		435	148	751694	1931485491
768	10:48:01.253	00:00:00.768	46	482,4396	238,1091	0,5716119	0,6792122	660,061	3,188933	0	518,1754	217,3594	0,4092017	0,6785504	656,7182	3,255131	0	2	500	228						Untertest1.avi	0	880	547	72	111	432	123	250	0	Content		428	117	768445	1931502242
785	10:48:01.270	00:00:00.785	47	485,0702	230,678	0,5720929	0,6798508	660,2636	3,171396	0	517,262	223,4925	0,4096198	0,6790504	656,9723	3,274343	0	2	501	227						Untertest1.avi	0	880	547	72	111	432	123	250	0	Content		429	116	785074	1931518871
802	10:48:01.287	00:00:00.801	48	492,0387	229,8473	0,5725217	0,6803173	660,6373	3,228722	0	515,4541	236,0441	0,4100122	0,6792101	657,432	3,312346	0	2	504	233						Untertest1.avi	0	880	547	72	111	432	123	250	0	Content		432	122	801703	1931535500
818	10:48:01.303	00:00:00.818	49	489,0006	241,962	0,572893	0,6804838	661,1901	3,262472	0	517,7286	232,8421	0,4104202	0,6793497	657,7247	3,321333	0	2	503	237						Untertest1.avi	0	880	547	72	111	432	123	250	0	Content		431	126	818455	1931552252
835	10:48:01.320	00:00:00.835	50	485,5603	232,6423	0,5732657	0,680618	661,497	3,222526	0	523,5824	226,6093	0,410768	0,6794112	658,0513	3,312746	0	2	505	230						Untertest1.avi	0	880	547	72	111	432	123	250	0	Content		433	119	835085	1931568882
852	10:48:01.337	00:00:00.851	51	487,2705	242,142	0,5735426	0,6807061	661,8055	3,261679	0	526,9744	236,2859	0,4111092	0,6794432	658,4014	3,367493	0	2	507	239						Untertest1.avi	0	880	547	72	111	432	123	250	0	Content		435	128	851710	1931585507
868	10:48:01.353	00:00:00.868	52	481,1284	228,9148	0,5738263	0,6808766	662,1276	3,249479	0	523,8596	232,8029	0,4113958	0,6794978	658,8046	3,368488	0	2	502	231						Untertest1.avi	0	880	547	72	111	432	123	250	0	Content		430	120	868340	1931602137
885	10:48:01.370	00:00:00.884	53	482,3129	235,1581	0,574044	0,6809599	662,5257	3,268383	0	532,6957	232,9259	0,4116905	0,6795016	659,2794	3,377106	0	2	508	234						Untertest1.avi	0	880	547	72	111	432	123	250	0	Content		436	123	884967	1931618764
902	10:48:01.387	00:00:00.901	54	476,2214	234,8237	0,5742387	0,6811165	662,8401	3,287566	0	528,8259	234,2704	0,4119171	0,6795695	659,4944	3,370671	0	2	503	235						Untertest1.avi	0	880	547	72	111	432	123	250	0	Content		431	124	901720	1931635517
918	10:48:01.403	00:00:00.918	55	486,6735	234,2456	0,5744312	0,6812113	663,071	3,306273	0	529,158	236,7424	0,4121234	0,6796809	660,0471	3,410542	0	2	508	235						Untertest1.avi	0	880	547	72	111	432	123	250	0	Content		436	124	918348	1931652145
935	10:48:01.420	00:00:00.934	56	485,4236	240,2647	0,5746012	0,6813321	663,4166	3,33365	0	526,2476	225,4809	0,4123134	0,6798552	660,29	3,387973	0	2	506	233						Untertest1.avi	0	880	547	72	111	432	123	250	0	Content		434	122	934975	1931668772
952	10:48:01.437	00:00:00.951	57	476,3439	234,2506	0,5746902	0,681464	663,6129	3,303635	0	532,3715	227,1596	0,4124999	0,6800134	660,5148	3,416517	0	2	504	231						Untertest1.avi	0	880	547	72	111	432	123	250	0	Content		432	120	951728	1931685525
968	10:48:01.453	00:00:00.968	58	474,9149	237,1599	0,574752	0,6817631	663,6935	3,327176	0	528,7998	238,011	0,4125946	0,6803073	660,697	3,426403	0	2	502	238						Untertest1.avi	0	880	547	72	111	432	123	250	0	Content		430	127	968354	1931702151
985	10:48:01.470	00:00:00.984	59	484,0903	370,9139	0,5743386	0,6838509	663,8763	3,348732	0	526,5455	368,0399	0,4131519	0,682352	661,1919	3,503783	0	2	505	369						Untertest1.avi	0	880	547	72	111	432	123	250	0	Content		433	258	984983	1931718780
1002	10:48:01.487	00:00:01.001	60	471,2441	586,1951	0,5738196	0,6864554	664,1453	3,397676	0	498,4271	585,0809	0,414062	0,6847492	661,0183	3,52532	0	3	485	586						Untertest1.avi	0	880	547	72	111	399	757	349	0	Content		413	475	1001734	1931735531
1018	10:48:01.503	00:00:01.018	61	468,9153	782,0429	0,5735885	0,6889812	664,3549	3,351043	0	484,2856	777,0248	0,4144638	0,6873041	661,4163	3,492445	0	3	477	780						Untertest1.avi	0	880	547	72	111	399	757	349	0	Content		405	669	1018364	1931752161
1035	10:48:01.520	00:00:01.034	62	471,541	876,7446	0,5736173	0,6903159	664,2231	3,371443	0	471,2443	871,661	0,4143716	0,6889755	661,6163	3,474343	0	3	471	874						Untertest1.avi	0	880	547	72	111	399	757	349	0	Content		399	763	1034990	1931768787
1052	10:48:01.537	00:00:01.051	63	469,1684	877,7159	0,5737547	0,6910322	664,2091	3,362894	0	468,3746	882,2256	0,4140199	0,6898087	661,6087	3,494979	0	3	469	880						Untertest1.avi	0	880	547	72	111	399	757	349	0	Content		397	769	1051743	1931785540
1068	10:48:01.553	00:00:01.068	64	467,0861	867,3428	0,5737442	0,6917943	664,2469	3,349967	0	471,7434	877,5085	0,4138281	0,6907135	661,6644	3,492283	0	3	469	872						Untertest1.avi	0	880	547	72	111	399	757	349	0	Content		397	761	1068496	1931802293
1085	10:48:01.570	00:00:01.085	65	471,8018	870,6652	0,5737187	0,692612	664,0767	3,371379	0	469,4744	871,8401	0,413625	0,6917055	661,485	3,481252	0	3	471	871						Untertest1.avi	0	880	547	72	111	399	757	349	0	Content		399	760	1085122	1931818919
1102	10:48:01.587	00:00:01.101	66	465,301	868,1662	0,5736629	0,6934218	663,9385	3,354735	0	466,5462	870,3894	0,4134158	0,6926612	661,5176	3,484619	0	3	466	869						Untertest1.avi	0	880	547	72	111	399	757	349	0	Content		394	758	1101750	1931835547
1118	10:48:01.603	00:00:01.118	67	475,7339	870,2606	0,5736138	0,6941537	663,8304	3,358939	0	470,1765	871,5828	0,413211	0,6935388	661,4547	3,478262	0	3	473	871						Untertest1.avi	0	880	547	72	111	399	757	349	0	Content		401	760	1118378	1931852175
1135	10:48:01.620	00:00:01.135	68	465,0366	862,4784	0,5735204	0,6946905	663,8516	3,33912	0	472,2306	875,938	0,413017	0,6942078	661,1622	3,474683	0	3	469	869						Untertest1.avi	0	880	547	72	111	399	757	349	0	Content		397	758	1135131	1931868928
1152	10:48:01.637	00:00:01.151	69	475,3135	862,4485	0,5733861	0,6951319	663,6478	3,363856	0	465,8166	872,0814	0,412785	0,694737	661,2874	3,467051	0	3	471	867						Untertest1.avi	0	880	547	72	111	399	757	349	0	Content		399	756	1151758	1931885555
1168	10:48:01.653	00:00:01.168	70	468,2917	862,4843	0,5732419	0,6954492	663,4693	3,381416	0	465,6486	875,6063	0,4125772	0,6951142	661,0088	3,49601	0	3	467	869						Untertest1.avi	0	880	547	72	111	399	757	349	0	Content		395	758	1168387	1931902184
1185	10:48:01.670	00:00:01.185	71	473,4148	856,7957	0,5731289	0,6957137	663,5074	3,366503	0	471,1362	872,9253	0,4123874	0,6953757	661,0571	3,481565	0	3	472	865						Untertest1.avi	0	880	547	72	111	399	757	349	0	Content		400	754	1185015	1931918812
1202	10:48:01.687	00:00:01.201	72	475,9545	859,1891	0,5729883	0,6958296	663,3017	3,380149	0	470,3892	869,0625	0,4121642	0,6955587	660,8799	3,469685	0	3	473	864						Untertest1.avi	0	880	547	72	111	399	757	349	0	Content		401	753	1201768	1931935565
1218	10:48:01.703	00:00:01.218	73	473,8323	868,5303	0,572807	0,6959037	663,1985	3,39907	0	477,2775	867,7062	0,4119966	0,6956771	660,6927	3,482698	0	3	476	868						Untertest1.avi	0	880	547	72	111	399	757	349	0	Content		404	757	1218394	1931952191
1234	10:48:01.719	00:00:01.234	74	472,1877	868,3079	0,5726489	0,6959906	663,2197	3,393979	0	467,3238	869,1138	0,4117408	0,6957974	660,6645	3,484559	0	3	470	869						Untertest1.avi	0	880	547	72	111	399	757	349	0	Content		398	758	1234492	1931968289
1251	10:48:01.736	00:00:01.251	75	472,9911	863,8086	0,5724114	0,6960671	663,0845	3,400227	0	474,1376	869,5385	0,4115086	0,6958657	660,5285	3,480779	0	3	474	867						Untertest1.avi	0	880	547	72	111	399	757	349	0	Content		402	756	1251113	1931984910
1268	10:48:01.753	00:00:01.267	76	476,6641	865,0662	0,5721688	0,6961194	663,0187	3,42002	0	467,2088	871,3046	0,4111867	0,6959251	660,3629	3,496476	0	3	472	868						Untertest1.avi	0	880	547	72	111	399	757	349	0	Content		400	757	1267857	1932001654
1284	10:48:01.769	00:00:01.284	77	464,6296	870,2159	0,5718663	0,6960968	662,7668	3,412795	0	476,0778	868,1135	0,4108978	0,6959589	660,1897	3,500922	0	3	470	869						Untertest1.avi	0	880	547	72	111	399	757	349	0	Content		398	758	1284477	1932018274
1301	10:48:01.786	00:00:01.301	78	466,6188	865,7244	0,5715585	0,696003	662,7536	3,433572	0	478,1179	868,5042	0,4105397	0,6958823	660,2797	3,500127	0	3	472	867						Untertest1.avi	0	880	547	72	111	399	757	349	0	Content		400	756	1301095	1932034892
1318	10:48:01.803	00:00:01.317	79	471,8498	858,3423	0,5712174	0,6958758	662,6032	3,436287	0	471,4169	869,5051	0,4101431	0,6958186	660,0977	3,516305	0	3	472	864						Untertest1.avi	0	880	547	72	111	399	757	349	0	Content		400	753	1317713	1932051510
1334	10:48:01.819	00:00:01.334	80	452,4586	835,3708	0,5709046	0,6950399	662,3809	3,444087	0	470,5624	851,707	0,4098358	0,6950761	659,7291	3,53535	0	3	462	844						Untertest1.avi	0	880	547	72	111	399	757	349	0	Content		390	733	1334471	1932068268
1351	10:48:01.836	00:00:01.351	81	407,5166	608,469	0,5705386	0,6923649	662,4844	3,526982	0	457,0847	619,9949	0,4099933	0,6924843	659,8944	3,599012	0	4	432	614						Untertest1.avi	0	880	547	72	111	305	105	250	0	Content		360	503	1351092	1932084889
1368	10:48:01.853	00:00:01.367	82	366,8893	411,0215	0,5702091	0,689623	662,674	3,526668	0	437,477	405,9885	0,4099337	0,6900378	659,7723	3,590204	0	4	402	409						Untertest1.avi	0	880	547	72	111	305	105	250	0	Content		330	298	1367699	1932101496
1384	10:48:01.869	00:00:01.384	83	340,9861	236,5235	0,5699619	0,6877351	662,3802	3,508923	0	420,2883	233,4418	0,4095663	0,688217	660,017	3,590033	0	4	381	235						Untertest1.avi	0	880	547	72	111	305	105	250	0	Content		309	124	1384330	1932118127
1401	10:48:01.886	00:00:01.400	84	352,8409	214,2353	0,5698167	0,6874637	662,178	3,551535	0	408,1526	194,4121	0,4089636	0,688229	659,6321	3,638936	0	4	380	204						Untertest1.avi	0	880	547	72	111	305	105	250	0	Content		308	93	1400935	1932134732
1418	10:48:01.903	00:00:01.417	85	342,9188	212,4122	0,569472	0,6870781	661,7271	3,544887	0	407,2904	196,4876	0,4083556	0,6880454	659,1759	3,601158	0	4	375	204						Untertest1.avi	0	880	547	72	111	305	105	250	0	Content		303	93	1417553	1932151350
1434	10:48:01.919	00:00:01.434	86	351,8031	208,5187	0,5691547	0,6865346	661,6717	3,551768	0	408,7315	209,1141	0,4077852	0,6876301	659,022	3,616079	0	4	380	209						Untertest1.avi	0	880	547	72	111	305	105	250	0	Content		308	98	1434171	1932167968
1451	10:48:01.936	00:00:01.450	87	346,4021	210,2928	0,5688248	0,6859677	661,4793	3,535633	0	409,8318	214,8903	0,4072356	0,6872312	658,8326	3,633742	0	4	378	213						Untertest1.avi	0	880	547	72	111	305	105	250	0	Content		306	102	1450914	1932184711
1468	10:48:01.953	00:00:01.467	88	335,9818	215,8524	0,5685068	0,6852909	661,0513	3,532655	0	410,8811	217,2543	0,4067086	0,6867754	658,5139	3,619127	0	4	373	217						Untertest1.avi	0	880	547	72	111	305	105	250	0	Content		301	106	1467532	1932201329
1484	10:48:01.969	00:00:01.484	89	334,9485	217,8303	0,5681975	0,6845368	660,7496	3,547822	0	408,2477	217,811	0,4062253	0,6862117	658,2	3,624238	0	4	372	218						Untertest1.avi	0	880	547	72	111	305	105	250	0	Content		300	107	1484151	1932217948
1501	10:48:01.986	00:00:01.500	90	340,1211	212,583	0,5679365	0,6836666	660,6788	3,537702	0	414,2157	223,1419	0,4057534	0,6855918	658,0759	3,67197	0	4	377	218						Untertest1.avi	0	880	547	72	111	305	105	250	0	Content		305	107	1500896	1932234693
1518	10:48:02.003	00:00:01.517	91	331,7321	211,8163	0,5676007	0,6826611	660,3251	3,558037	0	411,8029	221,3126	0,4052905	0,6846558	657,9317	3,631243	0	4	372	217						Untertest1.avi	0	880	547	72	111	305	105	250	0	Content		300	106	1517515	1932251312
1534	10:48:02.019	00:00:01.534	92	327,1388	213,8007	0,5672929	0,6815528	659,8829	3,562241	0	418,4843	217,8186	0,4048758	0,6836971	657,679	3,64887	0	4	373	216						Untertest1.avi	0	880	547	72	111	305	105	250	0	Content		301	105	1534135	1932267932
1551	10:48:02.036	00:00:01.550	93	334,3213	218,1625	0,5670358	0,6805006	659,8137	3,569997	0	418,9335	215,0642	0,4044595	0,6827218	657,3746	3,646429	0	4	377	217						Untertest1.avi	0	880	547	72	111	305	105	250	0	Content		305	106	1550753	1932284550
1567	10:48:02.052	00:00:01.567	94	331,8444	207,7443	0,5667501	0,6795064	659,4029	3,602362	0	424,9044	211,9925	0,4041088	0,6817927	657,1384	3,679511	0	4	378	210						Untertest1.avi	0	880	547	72	111	305	105	250	0	Content		306	99	1567495	1932301292
1584	10:48:02.069	00:00:01.584	95	311,1023	210,5235	0,5667864	0,6782971	659,4915	3,573023	0	407,7292	219,3062	0,4039697	0,6805674	657,223	3,690918	0	4	359	215						Untertest1.avi	0	880	547	72	111	305	105	250	0	Content		287	104	1584113	1932317910
1601	10:48:02.086	00:00:01.600	96	94,94875	118,5675	0,5677008	0,6768175	659,8119	3,636432	0	256,675	134,4534	0,4052493	0,6789984	656,8713	3,70575	0	5	176	127						Untertest1.avi	0	880	547	72	111	-296	-155	216	0	Content		104	16	1600731	1932334528
1617	10:48:02.102	00:00:01.617	97	-138,1163	21,61803	0,5686911	0,6759075	660,129	3,621402	0	37,11337	33,7494	0,4066548	0,6779333	656,8911	3,710744	0	5	-51	28						Untertest1.avi	0	880	547	72	111	-296	-155	216	0	Content		-123	-83	1617349	1932351146
1634	10:48:02.119	00:00:01.633	98	-298,6579	-54,33008	0,5691108	0,6751574	660,3934	3,626323	0	-145,2723	-38,58464	0,4073044	0,6771581	656,8803	3,730142	0	5	-222	-46						Untertest1.avi	0	880	547	72	111	-296	-155	216	0	Content		-294	-157	1633967	1932367764
1651	10:48:02.136	00:00:01.650	99	-289,8954	-45,98829	0,5690981	0,6743224	660,0821	3,667636	0	-155,3759	-43,74803	0,4070509	0,6764001	656,6535	3,765032	0	5	-223	-45						Untertest1.avi	0	880	547	72	111	-296	-155	216	0	Content		-295	-156	1650589	1932384386
1667	10:48:02.152	00:00:01.667	100	-291,9506	-42,95659	0,569111	0,6732882	659,6895	3,654735	0	-153,9301	-39,25595	0,4067938	0,675541	656,3143	3,778179	0	5	-223	-41						Untertest1.avi	0	880	547	72	111	-296	-155	216	0	Content		-295	-152	1667221	1932401018
1684	10:48:02.169	00:00:01.683	101	-289,0131	-40,17725	0,5691535	0,6721882	659,2903	3,658789	0	-155,8939	-39,93993	0,4066228	0,6746044	655,8406	3,765929	0	5	-222	-40						Untertest1.avi	0	880	547	72	111	-296	-155	216	0	Content		-294	-151	1683953	1932417750
1701	10:48:02.186	00:00:01.700	102	-288,174	-46,48944	0,5692396	0,6711063	658,6922	3,655476	0	-159,0557	-44,46645	0,406536	0,673583	655,4074	3,78151	0	5	-224	-45						Untertest1.avi	0	880	547	72	111	-296	-155	216	0	Content		-296	-156	1700573	1932434370
1717	10:48:02.202	00:00:01.717	103	-293,0779	-35,42645	0,5693384	0,6698747	658,2679	3,661573	0	-155,0938	-42,8677	0,4065063	0,6724514	654,9615	3,779902	0	5	-224	-39						Untertest1.avi	0	880	547	72	111	-296	-155	216	0	Content		-296	-150	1717229	1932451026
1734	10:48:02.219	00:00:01.733	104	-293,4741	-43,56136	0,5695111	0,6686668	657,5789	3,658712	0	-162,203	-42,98766	0,406538	0,6713284	654,4075	3,779243	0	5	-228	-43						Untertest1.avi	0	880	547	72	111	-296	-155	216	0	Content		-300	-154	1733829	1932467626
1751	10:48:02.236	00:00:01.750	105	-294,9321	-44,31664	0,569761	0,6673354	657,3246	3,686541	0	-154,2256	-42,48648	0,4066714	0,6700152	653,7324	3,78381	0	5	-225	-43						Untertest1.avi	0	880	547	72	111	-296	-155	216	0	Content		-297	-154	1750561	1932484358
1767	10:48:02.252	00:00:01.767	106	-305,5538	-53,70718	0,5700678	0,6660396	656,6946	3,69625	0	-159,2192	-50,43804	0,4068258	0,668781	653,3019	3,806931	0	5	-232	-52						Untertest1.avi	0	880	547	72	111	-296	-155	216	0	Content		-304	-163	1767190	1932500987
1784	10:48:02.269	00:00:01.783	107	-306,1366	-49,64332	0,5705076	0,6647201	656,2375	3,695002	0	-158,9659	-45,35763	0,4071358	0,667399	652,5461	3,794736	0	5	-233	-48						Untertest1.avi	0	880	547	72	111	-296	-155	216	0	Content		-305	-159	1783798	1932517595
1800	10:48:02.285	00:00:01.800	108	-313,8435	-56,98147	0,5710261	0,6635623	655,6325	3,699964	0	-160,0285	-50,69545	0,4075306	0,6661153	651,9424	3,806929	0	5	-237	-54						Untertest1.avi	0	880	547	72	111	-296	-155	216	0	Content		-309	-165	1800417	1932534214
1817	10:48:02.302	00:00:01.817	109	-419,8289	-89,87922	0,5719441	0,6628413	654,9077	3,741572	0	-240,1716	-84,76385	0,4084404	0,6650042	651,5671	3,834376	0	6	-330	-87						Untertest1.avi	0	880	547	72	111	-554	-248	300	0	Content		-402	-198	1817034	1932550831
1834	10:48:02.319	00:00:01.833	110	-519,5397	-106,3087	0,5729837	0,6619276	653,4239	3,731238	0	-365,3293	-129,5898	0,4094916	0,6640512	651,0757	3,845447	0	6	-442	-118						Untertest1.avi	0	880	547	72	111	-554	-248	300	0	Content		-514	-229	1833653	1932567450
1850	10:48:02.335	00:00:01.850	111	-515,057	-106,2435	0,5738291	0,6610342	652,7568	3,756731	0	-377,2672	-128,5633	0,4101183	0,6628921	650,3852	3,875517	0	6	-446	-117						Untertest1.avi	0	880	547	72	111	-554	-248	300	0	Content		-518	-228	1850396	1932584193
1867	10:48:02.352	00:00:01.867	112	-513,6807	-98,4361	0,5747035	0,6600883	651,824	3,758969	0	-377,6869	-132,8653	0,4108256	0,6617252	649,5709	3,853618	0	6	-446	-116						Untertest1.avi	0	880	547	72	111	-554	-248	300	0	Content		-518	-227	1867016	1932600813
1884	10:48:02.369	00:00:01.883	113	-574,8527	-143,9223	0,5754695	0,6594412	652,5015	3,796535	0	-381,2058	-129,1857	0,4116029	0,6605392	648,5657	3,866799	0	6	-478	-137						Untertest1.avi	0	880	547	72	111	-554	-248	300	0	Content		-550	-248	1883636	1932617433
1900	10:48:02.385	00:00:01.900	114	-578,489	-144,1853	0,5764385	0,6585837	651,6973	3,799233	0	-389,1337	-131,5112	0,4123765	0,6594013	647,7649	3,89195	0	6	-484	-138						Untertest1.avi	0	880	547	72	111	-554	-248	300	0	Content		-556	-249	1900256	1932634053
1917	10:48:02.402	00:00:01.917	115	-516,1639	-106,7556	0,5776302	0,6574867	649,2061	3,761979	0	-389,0857	-133,6473	0,4132078	0,6582418	646,9694	3,885776	0	6	-453	-120						Untertest1.avi	0	880	547	72	111	-554	-248	300	0	Content		-525	-231	1917000	1932650797
1934	10:48:02.419	00:00:01.933	116	-576,5067	-142,763	0,5784532	0,656705	649,549	3,810185	0	-390,3172	-131,3147	0,4140017	0,6570352	646,0316	3,906254	0	6	-483	-137						Untertest1.avi	0	880	547	72	111	-554	-248	300	0	Content		-555	-248	1933620	1932667417
1950	10:48:02.435	00:00:01.950	117	-574,5731	-138,9276	0,5794307	0,6556941	648,5233	3,815028	0	-392,1722	-136,3385	0,4147881	0,6557946	645,0626	3,890662	0	6	-483	-138						Untertest1.avi	0	880	547	72	111	-554	-248	300	0	Content		-555	-249	1950236	1932684033
1967	10:48:02.452	00:00:01.966	118	-581,3185	-139,3436	0,5803486	0,6545947	647,48	3,821774	0	-390,4316	-126,2677	0,4155456	0,6545725	644,0936	3,885984	0	6	-486	-133						Untertest1.avi	0	880	547	72	111	-554	-248	300	0	Content		-558	-244	1966856	1932700653
1983	10:48:02.468	00:00:01.983	119	-566,9903	-142,9342	0,5813004	0,6535384	646,3012	3,814731	0	-393,573	-137,6253	0,4162719	0,6533716	643,1891	3,890637	0	6	-480	-140						Untertest1.avi	0	880	547	72	111	-554	-248	300	0	Content		-552	-251	1983476	1932717273
2000	10:48:02.485	00:00:02.000	120	-565,1959	-142,7135	0,5822056	0,6524161	645,3826	3,832831	0	-395,0626	-134,6163	0,4169849	0,6521756	642,251	3,890748	0	6	-480	-139						Untertest1.avi	0	880	547	72	111	-554	-248	300	0	Content		-552	-250	2000222	1932734019
2017	10:48:02.502	00:00:02.016	121	-564,0485	-134,1842	0,5830739	0,6511828	644,3942	3,809689	0	-399,7486	-136,083	0,4176622	0,6509079	641,3463	3,895992	0	6	-482	-135						Untertest1.avi	0	880	547	72	111	-554	-248	300	0	Content		-554	-246	2016717	1932750514
2033	10:48:02.518	00:00:02.033	122	-564,8174	-134,4215	0,5839475	0,6498724	643,3616	3,805114	0	-401,4036	-134,9582	0,4183165	0,649606	640,4432	3,872592	0	6	-483	-135						Untertest1.avi	0	880	547	72	111	-554	-248	300	0	Content		-555	-246	2033461	1932767258
2050	10:48:02.535	00:00:02.050	123	-570,2483	-146,2088	0,5847492	0,6485098	642,4608	3,813716	0	-401,4512	-131,2723	0,4189526	0,64822	639,4735	3,886975	0	6	-486	-139						Untertest1.avi	0	880	547	72	111	-554	-248	300	0	Content		-558	-250	2050089	1932783886
2067	10:48:02.552	00:00:02.066	124	-569,9006	-142,1464	0,5855759	0,6470484	641,6084	3,815711	0	-402,7204	-131,9217	0,4195301	0,6468235	638,5665	3,876673	0	6	-486	-137						Untertest1.avi	0	880	547	72	111	-554	-248	300	0	Content		-558	-248	2066701	1932800498
2083	10:48:02.568	00:00:02.083	125	-572,0471	-142,0614	0,5863596	0,645527	640,4769	3,810344	0	-403,9678	-134,0457	0,4201104	0,6454501	637,5274	3,865755	0	6	-488	-138						Untertest1.avi	0	880	547	72	111	-554	-248	300	0	Content		-560	-249	2083320	1932817117
2100	10:48:02.585	00:00:02.099	126	-577,3054	-135,4317	0,5871685	0,6439863	639,356	3,79685	0	-402,8021	-135,5067	0,4206896	0,6440828	636,462	3,839804	0	6	-490	-135						Untertest1.avi	0	880	547	72	111	-554	-248	300	0	Content		-562	-246	2099942	1932833739
2117	10:48:02.602	00:00:02.116	127	-557,4191	-161,105	0,5877083	0,6424725	639,1865	3,820587	0	-351,2453	-118,4638	0,4210756	0,642549	635,3329	3,821907	0	7	-454	-140						Untertest1.avi	0	880	547	72	111	-509	-236	699	0	Content		-526	-251	2116561	1932850358
2133	10:48:02.618	00:00:02.133	128	-549,2449	-152,487	0,5885296	0,64091	637,8471	3,816793	0	-348,5547	-119,0421	0,4216792	0,6410456	634,1395	3,826553	0	7	-449	-136						Untertest1.avi	0	880	547	72	111	-509	-236	699	0	Content		-521	-247	2133304	1932867101
2150	10:48:02.635	00:00:02.149	129	-550,2834	-150,2391	0,5895243	0,6394192	636,397	3,802655	0	-352,3651	-120,1545	0,4224004	0,6394746	632,9612	3,806694	0	7	-451	-135						Untertest1.avi	0	880	547	72	111	-509	-236	699	0	Content		-523	-246	2149922	1932883719
2167	10:48:02.652	00:00:02.166	130	-543,0314	-147,694	0,5906147	0,6378407	635,0797	3,80006	0	-345,5586	-116,2575	0,4232268	0,637799	631,8317	3,795467	0	7	-444	-132						Untertest1.avi	0	880	547	72	111	-509	-236	699	0	Content		-516	-243	2166542	1932900339
2183	10:48:02.668	00:00:02.183	131	-540,4229	-145,7317	0,5917975	0,6361329	633,5649	3,799419	0	-356,7203	-120,9717	0,4241258	0,6359478	630,5922	3,798627	0	7	-449	-133						Untertest1.avi	0	880	547	72	111	-509	-236	699	0	Content		-521	-244	2183160	1932916957
2200	10:48:02.685	00:00:02.199	132	-528,387	-139,9355	0,5930924	0,6342347	631,9423	3,783458	0	-353,0916	-116,8839	0,425127	0,6338428	629,3047	3,774741	0	7	-441	-128						Untertest1.avi	0	880	547	72	111	-509	-236	699	0	Content		-513	-239	2199780	1932933577
2217	10:48:02.702	00:00:02.216	133	-520,2341	-130,7829	0,5944108	0,6323002	630,5182	3,771152	0	-355,1939	-117,7124	0,4261623	0,6316319	627,9946	3,77583	0	7	-438	-124						Untertest1.avi	0	880	547	72	111	-509	-236	699	0	Content		-510	-235	2216526	1932950323
2233	10:48:02.718	00:00:02.233	134	-518,0753	-136,0151	0,5957031	0,6303599	629,3156	3,776392	0	-356,8975	-118,1906	0,4271995	0,6293515	626,8123	3,763164	0	7	-437	-127						Untertest1.avi	0	880	547	72	111	-509	-236	699	0	Content		-509	-238	2233144	1932966941
2250	10:48:02.735	00:00:02.249	135	-518,7979	-132,4719	0,5969844	0,6284171	628,1236	3,770686	0	-352,2244	-119,8681	0,4282452	0,6271743	625,5397	3,755057	0	7	-436	-126						Untertest1.avi	0	880	547	72	111	-509	-236	699	0	Content		-508	-237	2249764	1932983561
2266	10:48:02.751	00:00:02.266	136	-518,6199	-135,7865	0,5982009	0,6266758	627,0887	3,79301	0	-361,2859	-118,9492	0,429214	0,6251086	624,387	3,734244	0	7	-440	-127						Untertest1.avi	0	880	547	72	111	-509	-236	699	0	Content		-512	-238	2266382	1933000179
2283	10:48:02.768	00:00:02.283	137	-515,8371	-130,3113	0,5993489	0,6251097	625,9326	3,772862	0	-361,6238	-123,3822	0,4300954	0,6233557	623,3031	3,72702	0	7	-439	-127						Untertest1.avi	0	880	547	72	111	-509	-236	699	0	Content		-511	-238	2283130	1933016927
2300	10:48:02.785	00:00:02.299	138	-511,5595	-126,2278	0,6003799	0,6237482	624,7166	3,764914	0	-362,6106	-123,3996	0,4309155	0,6217909	622,2418	3,739173	0	7	-437	-125						Untertest1.avi	0	880	547	72	111	-509	-236	699	0	Content		-509	-236	2299749	1933033546
2316	10:48:02.801	00:00:02.316	139	-518,2744	-126,4055	0,601306	0,6226215	623,7321	3,782795	0	-365,9615	-125,9732	0,4316321	0,6204392	621,0936	3,732399	0	7	-442	-126						Untertest1.avi	0	880	547	72	111	-509	-236	699	0	Content		-514	-237	2316367	1933050164
2333	10:48:02.818	00:00:02.332	140	-516,825	-131,7272	0,6021377	0,6215869	622,7554	3,766583	0	-366,7302	-129,3194	0,432228	0,6193213	620,3307	3,73787	0	7	-442	-131						Untertest1.avi	0	880	547	72	111	-509	-236	699	0	Content		-514	-242	2332990	1933066787
2350	10:48:02.835	00:00:02.349	141	-513,439	-124,3838	0,6028738	0,6206114	621,7809	3,773005	0	-372,4567	-134,1566	0,432775	0,6183	619,1302	3,740273	0	7	-443	-129						Untertest1.avi	0	880	547	72	111	-509	-236	699	0	Content		-515	-240	2349733	1933083530
2366	10:48:02.851	00:00:02.366	142	-513,4321	-127,0139	0,6035337	0,6196887	620,8481	3,785424	0	-363,2489	-129,3013	0,4332604	0,6174073	618,2913	3,736603	0	7	-438	-128						Untertest1.avi	0	880	547	72	111	-509	-236	699	0	Content		-510	-239	2366366	1933100163
2383	10:48:02.868	00:00:02.382	143	-511,4154	-121,8922	0,6040811	0,6189563	620,1196	3,774637	0	-366,8875	-129,6326	0,4336441	0,6167678	617,5011	3,752196	0	7	-439	-126						Untertest1.avi	0	880	547	72	111	-509	-236	699	0	Content		-511	-237	2382981	1933116778
2400	10:48:02.885	00:00:02.399	144	-503,3607	-120,0805	0,6046001	0,6184387	619,3566	3,768302	0	-365,5874	-128,0571	0,4339617	0,6163229	616,8038	3,745555	0	7	-434	-124						Untertest1.avi	0	880	547	72	111	-509	-236	699	0	Content		-506	-235	2399591	1933133388
2416	10:48:02.901	00:00:02.416	145	-512,8499	-124,0811	0,6049877	0,6180739	618,6995	3,793299	0	-360,4594	-129,2922	0,4342217	0,6161456	616,1591	3,756585	0	7	-437	-127						Untertest1.avi	0	880	547	72	111	-509	-236	699	0	Content		-509	-238	2416338	1933150135
2433	10:48:02.918	00:00:02.432	146	-503,5686	-116,6075	0,6053451	0,6178555	618,1026	3,789717	0	-367,3476	-129,2032	0,4344435	0,6160806	615,649	3,771321	0	7	-435	-123						Untertest1.avi	0	880	547	72	111	-509	-236	699	0	Content		-507	-234	2432956	1933166753
2450	10:48:02.935	00:00:02.449	147	-509,6938	-120,9286	0,6056357	0,6178179	617,7846	3,789026	0	-368,0732	-128,5542	0,4346563	0,6161042	615,2082	3,782411	0	7	-439	-125						Untertest1.avi	0	880	547	72	111	-509	-236	699	0	Content		-511	-236	2449575	1933183372
2466	10:48:02.951	00:00:02.466	148	-508,9316	-118,4459	0,6059023	0,6178492	617,349	3,796776	0	-360,7662	-127,8785	0,4348199	0,6161157	614,8823	3,785475	0	7	-435	-123						Untertest1.avi	0	880	547	72	111	-509	-236	699	0	Content		-507	-234	2466194	1933199991
2483	10:48:02.968	00:00:02.482	149	-506,1194	-117,9823	0,606133	0,6181211	617,0013	3,786826	0	-367,347	-132,2238	0,4349811	0,6162603	614,5977	3,783718	0	7	-437	-125						Untertest1.avi	0	880	547	72	111	-509	-236	699	0	Content		-509	-236	2482937	1933216734
2500	10:48:02.985	00:00:02.499	150	-509,8238	-117,9248	0,6063241	0,6185573	616,9272	3,814816	0	-361,1301	-129,9962	0,4351356	0,6165294	614,2288	3,791804	0	7	-435	-124						Untertest1.avi	0	880	547	72	111	-509	-236	699	0	Content		-507	-235	2499556	1933233353
2516	10:48:03.001	00:00:02.516	151	-508,7561	-120,5513	0,6064876	0,619226	616,7655	3,814064	0	-362,202	-128,1115	0,4352422	0,6169986	614,2846	3,786778	0	7	-435	-124						Untertest1.avi	0	880	547	72	111	-509	-236	699	0	Content		-507	-235	2516173	1933249970
2533	10:48:03.018	00:00:02.532	152	-508,2364	-119,8351	0,6065577	0,6200635	616,7796	3,809053	0	-366,5533	-127,3287	0,4352947	0,6176773	614,4048	3,79944	0	7	-437	-124						Untertest1.avi	0	880	547	72	111	-509	-236	699	0	Content		-509	-235	2532793	1933266590
2550	10:48:03.035	00:00:02.549	153	-510,3085	-118,5383	0,6065516	0,6210225	616,9434	3,810416	0	-363,9301	-128,2701	0,4352971	0,6184736	614,4301	3,818268	0	7	-437	-123						Untertest1.avi	0	880	547	72	111	-509	-236	699	0	Content		-509	-234	2549539	1933283336
2566	10:48:03.051	00:00:02.566	154	-514,4724	-125,8853	0,6064222	0,622057	617,2552	3,809538	0	-360,202	-126,0175	0,4352171	0,6193107	614,3364	3,805429	0	7	-437	-126						Untertest1.avi	0	880	547	72	111	-509	-236	699	0	Content		-509	-237	2566159	1933299956
2583	10:48:03.068	00:00:02.582	155	-511,9826	-119,8378	0,6061919	0,6230249	617,3683	3,813685	0	-359,9943	-125,5955	0,4350286	0,6201598	614,4344	3,815148	0	7	-436	-123						Untertest1.avi	0	880	547	72	111	-509	-236	699	0	Content		-508	-234	2582778	1933316575
2599	10:48:03.084	00:00:02.599	156	-513,9954	-126,432	0,6058344	0,6239234	617,6717	3,809926	0	-353,8744	-119,9322	0,4347125	0,6210032	614,6405	3,816551	0	7	-434	-123						Untertest1.avi	0	880	547	72	111	-509	-236	699	0	Content		-506	-234	2599396	1933333193
2616	10:48:03.101	00:00:02.616	157	-508,165	-129,2473	0,6053264	0,6246785	618,0315	3,800014	0	-352,5023	-115,7654	0,4342604	0,6217772	614,9713	3,810835	0	7	-430	-123						Untertest1.avi	0	880	547	72	111	-509	-236	699	0	Content		-502	-234	2616139	1933349936
2633	10:48:03.118	00:00:02.632	158	-508,6892	-126,2071	0,6046766	0,6252708	618,4706	3,806908	0	-351,4411	-118,5608	0,43369	0,6225258	615,2498	3,803056	0	7	-430	-122						Untertest1.avi	0	880	547	72	111	-509	-236	699	0	Content		-502	-233	2632758	1933366555
2649	10:48:03.134	00:00:02.649	159	-511,9699	-132,0113	0,6039017	0,6257775	618,8064	3,804352	0	-349,2634	-111,003	0,4329585	0,6232508	615,6672	3,811882	0	7	-431	-122						Untertest1.avi	0	880	547	72	111	-509	-236	699	0	Content		-503	-233	2649379	1933383176
2666	10:48:03.151	00:00:02.665	160	-513,1954	-131,6286	0,6029902	0,6261991	619,4597	3,80552	0	-340,5256	-106,012	0,4321585	0,6239287	616,0788	3,80978	0	7	-427	-119						Untertest1.avi	0	880	547	72	111	-509	-236	699	0	Content		-499	-230	2665998	1933399795
2683	10:48:03.168	00:00:02.682	161	-501,5779	-132,5543	0,6020268	0,6265303	619,6458	3,789809	0	-343,377	-107,9223	0,4312361	0,6245878	616,4487	3,793787	0	7	-422	-120						Untertest1.avi	0	880	547	72	111	-509	-236	699	0	Content		-494	-231	2682741	1933416538
2699	10:48:03.184	00:00:02.699	162	-509,041	-133,1833	0,6009812	0,6268316	620,2498	3,792886	0	-344,584	-107,024	0,4302373	0,6252713	616,9496	3,788867	0	7	-427	-120						Untertest1.avi	0	880	547	72	111	-509	-236	699	0	Content		-499	-231	2699360	1933433157
2716	10:48:03.201	00:00:02.715	163	-509,4961	-135,1174	0,5999001	0,6271434	620,5765	3,781854	0	-338,2949	-110,4008	0,4292316	0,6259553	617,2549	3,793549	0	7	-424	-123						Untertest1.avi	0	880	547	72	111	-509	-236	699	0	Content		-496	-234	2715980	1933449777
2733	10:48:03.218	00:00:02.732	164	-506,1858	-138,464	0,5988579	0,627478	620,9391	3,787613	0	-337,0933	-106,5357	0,4282366	0,626635	617,6125	3,798436	0	7	-422	-122						Untertest1.avi	0	880	547	72	111	-509	-236	699	0	Content		-494	-233	2732599	1933466396
2749	10:48:03.234	00:00:02.749	165	-514,4021	-138,0464	0,59791	0,6278035	621,3285	3,800095	0	-337,5169	-106,959	0,4273189	0,6272344	617,9481	3,798106	0	7	-426	-123						Untertest1.avi	0	880	547	72	111	-509	-236	699	0	Content		-498	-234	2749360	1933483157
2766	10:48:03.251	00:00:02.765	166	-510,2359	-138,2292	0,5972968	0,6279294	621,5073	3,791595	0	-337,9593	-105,2963	0,426684	0,6274925	618,1187	3,790773	0	7	-424	-122						Untertest1.avi	0	880	547	72	111	-509	-236	699	0	Content		-496	-233	2765974	1933499771
2783	10:48:03.268	00:00:02.782	167	-722,4849	-236,1684	0,5980377	0,6275234	621,5051	3,838917	0	-637,3693	-413,8649	0,427195	0,6275117	619,4523	3,957394	0	7	-680	-325						Untertest1.avi	0	880	547	72	111	-509	-236	699	0	Content		-752	-436	2782584	1933516381
2799	10:48:03.284	00:00:02.799	168	-1024	-768	-1	-1	-1	-1	4	-840,8802	-527,917	0,4302141	0,6253033	619,4545	3,885177	0	7	-841	-528						Untertest1.avi	0	880	547	72	111	-509	-236	699	0	Content		-913	-639	2799205	1933533002
2816	10:48:03.301	00:00:02.815	169	-1024	-768	-1	-1	-1	-1	4	-1024	-768	-1	-1	-1	-1	4		0	0						Untertest1.avi	0	880	547	72	111				0	Content		-72	-111	2815950	1933549747
2833	10:48:03.318	00:00:02.832	170	-1024	-768	-1	-1	-1	-1	4	-1024	-768	-1	-1	-1	-1	4		0	0						Untertest1.avi	0	880	547	72	111				0	Content		-72	-111	2832568	1933566365
2849	10:48:03.334	00:00:02.849	171	-1024	-768	-1	-1	-1	-1	4	-1024	-768	-1	-1	-1	-1	4		0	0						Untertest1.avi	0	880	547	72	111				0	Content		-72	-111	2849187	1933582984
2866	10:48:03.351	00:00:02.865	172	-1024	-768	-1	-1	-1	-1	4	-1024	-768	-1	-1	-1	-1	4		0	0						Untertest1.avi	0	880	547	72	111				0	Content		-72	-111	2865808	1933599605
2883	10:48:03.368	00:00:02.882	173	-1024	-768	-1	-1	-1	-1	4	-1024	-768	-1	-1	-1	-1	4		0	0						Untertest1.avi	0	880	547	72	111				0	Content		-72	-111	2882550	1933616347
2899	10:48:03.384	00:00:02.899	174	-1024	-768	-1	-1	-1	-1	4	-1024	-768	-1	-1	-1	-1	4		0	0						Untertest1.avi	0	880	547	72	111				0	Content		-72	-111	2899170	1933632967
2916	10:48:03.401	00:00:02.915	175	-1024	-768	-1	-1	-1	-1	4	-1024	-768	-1	-1	-1	-1	4		0	0						Untertest1.avi	0	880	547	72	111				0	Content		-72	-111	2915791	1933649588
2933	10:48:03.418	00:00:02.932	176	-1024	-768	-1	-1	-1	-1	4	-1024	-768	-1	-1	-1	-1	4		0	0						Untertest1.avi	0	880	547	72	111				0	Content		-72	-111	2932536	1933666333
2949	10:48:03.434	00:00:02.949	177	-1024	-768	-1	-1	-1	-1	4	-1024	-768	-1	-1	-1	-1	4		0	0						Untertest1.avi	0	880	547	72	111				0	Content		-72	-111	2949154	1933682951
2966	10:48:03.451	00:00:02.965	178	-1024	-768	-1	-1	-1	-1	4	-1024	-768	-1	-1	-1	-1	4		0	0						Untertest1.avi	0	880	547	72	111				0	Content		-72	-111	2965772	1933699569
2982	10:48:03.467	00:00:02.982	179	-1024	-768	-1	-1	-1	-1	4	-1024	-768	-1	-1	-1	-1	4		0	0						Untertest1.avi	0	880	547	72	111				0	Content		-72	-111	2982391	1933716188
2999	10:48:03.484	00:00:02.999	180	-1024	-768	-1	-1	-1	-1	4	-1024	-768	-1	-1	-1	-1	4		0	0						Untertest1.avi	0	880	547	72	111				0	Content		-72	-111	2999011	1933732808
3016	10:48:03.501	00:00:03.015	181	-1024	-768	-1	-1	-1	-1	4	-1024	-768	-1	-1	-1	-1	4		0	0						Untertest1.avi	0	880	547	72	111				0	Content		-72	-111	3015757	1933749554
3032	10:48:03.517	00:00:03.032	182	-1024	-768	-1	-1	-1	-1	4	-1024	-768	-1	-1	-1	-1	4		0	0						Untertest1.avi	0	880	547	72	111				0	Content		-72	-111	3032384	1933766181
3049	10:48:03.534	00:00:03.048	183	-1024	-768	-1	-1	-1	-1	4	-1024	-768	-1	-1	-1	-1	4		0	0						Untertest1.avi	0	880	547	72	111				0	Content		-72	-111	3048997	1933782794
3066	10:48:03.551	00:00:03.066	184	-1024	-768	-1	-1	-1	-1	4	-1024	-768	-1	-1	-1	-1	4		0	0						Untertest1.avi	0	880	547	72	111				0	Content		-72	-111	3066241	1933800038
3083	10:48:03.568	00:00:03.082	185	-1024	-768	-1	-1	-1	-1	4	-1024	-768	-1	-1	-1	-1	4		0	0						Untertest1.avi	0	880	547	72	111				0	Content		-72	-111	3082863	1933816660
3100	10:48:03.585	00:00:03.099	186	-1024	-768	-1	-1	-1	-1	4	-1024	-768	-1	-1	-1	-1	4		0	0						Untertest1.avi	0	880	547	72	111				0	Content		-72	-111	3099607	1933833404
3116	10:48:03.601	00:00:03.115	187	-1024	-768	-1	-1	-1	-1	4	-1024	-768	-1	-1	-1	-1	4		0	0						Untertest1.avi	0	880	547	72	111				0	Content		-72	-111	3115600	1933849397
3132	10:48:03.617	00:00:03.132	188	-1024	-768	-1	-1	-1	-1	4	-1024	-768	-1	-1	-1	-1	4		0	0						Untertest1.avi	0	880	547	72	111				0	Content		-72	-111	3132262	1933866059
3149	10:48:03.634	00:00:03.148	189	-1024	-768	-1	-1	-1	-1	4	-1024	-768	-1	-1	-1	-1	4		0	0						Untertest1.avi	0	880	547	72	111				0	Content		-72	-111	3148925	1933882722
3166	10:48:03.651	00:00:03.165	190	-1024	-768	-1	-1	-1	-1	4	-1024	-768	-1	-1	-1	-1	4		0	0						Untertest1.avi	0	880	547	72	111				0	Content		-72	-111	3165588	1933899385
3182	10:48:03.667	00:00:03.182	191	-1024	-768	-1	-1	-1	-1	4	-1024	-768	-1	-1	-1	-1	4		0	0						Untertest1.avi	0	880	547	72	111				0	Content		-72	-111	3182270	1933916067
3199	10:48:03.684	00:00:03.198	192	-1024	-768	-1	-1	-1	-1	4	-1024	-768	-1	-1	-1	-1	4		0	0						Untertest1.avi	0	880	547	72	111				0	Content		-72	-111	3198933	1933932730
3216	10:48:03.701	00:00:03.215	193	-1024	-768	-1	-1	-1	-1	4	-1024	-768	-1	-1	-1	-1	4		0	0						Untertest1.avi	0	880	547	72	111				0	Content		-72	-111	3215596	1933949393
3233	10:48:03.718	00:00:03.233	194	-1024	-768	-1	-1	-1	-1	4	-1024	-768	-1	-1	-1	-1	4		0	0						Untertest1.avi	0	880	547	72	111				0	Content		-72	-111	3233041	1933966838
3250	10:48:03.735	00:00:03.249	195	-1024	-768	-1	-1	-1	-1	4	-1024	-768	-1	-1	-1	-1	4		0	0						Untertest1.avi	0	880	547	72	111				0	Content		-72	-111	3249710	1933983507
3266	10:48:03.751	00:00:03.266	196	-1024	-768	-1	-1	-1	-1	4	-1024	-768	-1	-1	-1	-1	4		0	0						Untertest1.avi	0	880	547	72	111				0	Content		-72	-111	3266343	1934000140
3283	10:48:03.768	00:00:03.283	197	-1024	-768	-1	-1	-1	-1	4	-1024	-768	-1	-1	-1	-1	4		0	0						Untertest1.avi	0	880	547	72	111				0	Content		-72	-111	3283013	1934016810
3300	10:48:03.785	00:00:03.299	198	-1024	-768	-1	-1	-1	-1	4	-1024	-768	-1	-1	-1	-1	4		0	0						Untertest1.avi	0	880	547	72	111				0	Content		-72	-111	3299837	1934033634
3317	10:48:03.802	00:00:03.316	199	-1024	-768	-1	-1	-1	-1	4	-1024	-768	-1	-1	-1	-1	4		0	0						Untertest1.avi	0	880	547	72	111				0	Content		-72	-111	3316507	1934050304
3333	10:48:03.818	00:00:03.333	200	-1024	-768	-1	-1	-1	-1	4	-1024	-768	-1	-1	-1	-1	4		0	0						Untertest1.avi	0	880	547	72	111				0	Content		-72	-111	3333176	1934066973
3350	10:48:03.835	00:00:03.350	201	-1024	-768	-1	-1	-1	-1	4	-1024	-768	-1	-1	-1	-1	4		0	0						Untertest1.avi	0	880	547	72	111				0	Content		-72	-111	3350158	1934083955
3367	10:48:03.852	00:00:03.366	202	-1024	-768	-1	-1	-1	-1	4	-1024	-768	-1	-1	-1	-1	4		0	0						Untertest1.avi	0	880	547	72	111				0	Content		-72	-111	3366828	1934100625
3383	10:48:03.868	00:00:03.383	203	-1024	-768	-1	-1	-1	-1	4	-1024	-768	-1	-1	-1	-1	4		0	0						Untertest1.avi	0	880	547	72	111				0	Content		-72	-111	3383498	1934117295
3401	10:48:03.886	00:00:03.400	204	-1024	-768	-1	-1	-1	-1	4	-1024	-768	-1	-1	-1	-1	4		0	0						Untertest1.avi	0	880	547	72	111				0	Content		-72	-111	3400812	1934134609
3417	10:48:03.902	00:00:03.417	205	-1024	-768	-1	-1	-1	-1	4	-1024	-768	-1	-1	-1	-1	4		0	0						Untertest1.avi	0	880	547	72	111				0	Content		-72	-111	3417481	1934151278
3434	10:48:03.919	00:00:03.433	206	-1024	-768	-1	-1	-1	-1	4	-1024	-768	-1	-1	-1	-1	4		0	0						Untertest1.avi	0	880	547	72	111				0	Content		-72	-111	3433549	1934167346
3450	10:48:03.935	00:00:03.450	207	-1024	-768	-1	-1	-1	-1	4	-1024	-768	-1	-1	-1	-1	4		0	0						Untertest1.avi	0	880	547	72	111				0	Content		-72	-111	3450219	1934184016
3467	10:48:03.952	00:00:03.466	208	-1024	-768	-1	-1	-1	-1	4	-1024	-768	-1	-1	-1	-1	4		0	0						Untertest1.avi	0	880	547	72	111				0	Content		-72	-111	3466685	1934200482
3483	10:48:03.968	00:00:03.483	209	-1024	-768	-1	-1	-1	-1	4	-1024	-768	-1	-1	-1	-1	4		0	0						Untertest1.avi	0	880	547	72	111				0	Content		-72	-111	3483354	1934217151
3500	10:48:03.985	00:00:03.500	210	-1024	-768	-1	-1	-1	-1	4	-1024	-768	-1	-1	-1	-1	4		0	0						Untertest1.avi	0	880	547	72	111				0	Content		-72	-111	3500024	1934233821
3517	10:48:04.002	00:00:03.516	211	-1024	-768	-1	-1	-1	-1	4	-1024	-768	-1	-1	-1	-1	4		0	0						Untertest1.avi	0	880	547	72	111				0	Content		-72	-111	3516514	1934250311
3533	10:48:04.018	00:00:03.533	212	-1024	-768	-1	-1	-1	-1	4	-1024	-768	-1	-1	-1	-1	4		0	0						Untertest1.avi	0	880	547	72	111				0	Content		-72	-111	3533184	1934266981
3550	10:48:04.035	00:00:03.549	213	-1024	-768	-1	-1	-1	-1	4	-1024	-768	-1	-1	-1	-1	4		0	0						Untertest1.avi	0	880	547	72	111				0	Content		-72	-111	3549853	1934283650
3566	10:48:04.051	00:00:03.566	214	-1024	-768	-1	-1	-1	-1	4	-1024	-768	-1	-1	-1	-1	4		0	0						Untertest1.avi	0	880	547	72	111				0	Content		-72	-111	3566418	1934300215
3583	10:48:04.068	00:00:03.583	215	-1024	-768	-1	-1	-1	-1	4	-1024	-768	-1	-1	-1	-1	4		0	0						Untertest1.avi	0	880	547	72	111				0	Content		-72	-111	3583088	1934316885
3600	10:48:04.085	00:00:03.599	216	-1024	-768	-1	-1	-1	-1	4	-1024	-768	-1	-1	-1	-1	4		0	0						Untertest1.avi	0	880	547	72	111				0	Content		-72	-111	3599758	1934333555
3616	10:48:04.101	00:00:03.616	217	-1024	-768	-1	-1	-1	-1	4	-1024	-768	-1	-1	-1	-1	4		0	0						Untertest1.avi	0	880	547	72	111				0	Content		-72	-111	3616252	1934350049
3633	10:48:04.118	00:00:03.632	218	-1024	-768	-1	-1	-1	-1	4	-1024	-768	-1	-1	-1	-1	4		0	0						Untertest1.avi	0	880	547	72	111				0	Content		-72	-111	3632922	1934366719
3650	10:48:04.135	00:00:03.649	219	-1024	-768	-1	-1	-1	-1	4	-1024	-768	-1	-1	-1	-1	4		0	0						Untertest1.avi	0	880	547	72	111				0	Content		-72	-111	3649533	1934383330
3666	10:48:04.151	00:00:03.666	220	-1024	-768	-1	-1	-1	-1	4	-1024	-768	-1	-1	-1	-1	4		0	0						Untertest1.avi	0	880	547	72	111				0	Content		-72	-111	3666203	1934400000
3683	10:48:04.168	00:00:03.682	221	-1024	-768	-1	-1	-1	-1	4	-1024	-768	-1	-1	-1	-1	4		0	0						Untertest1.avi	0	880	547	72	111				0	Content		-72	-111	3682873	1934416670
3700	10:48:04.185	00:00:03.699	222	-1024	-768	-1	-1	-1	-1	4	-1024	-768	-1	-1	-1	-1	4		0	0						Untertest1.avi	0	880	547	72	111				0	Content		-72	-111	3699710	1934433507
3716	10:48:04.201	00:00:03.716	223	-1024	-768	-1	-1	-1	-1	4	-1024	-768	-1	-1	-1	-1	4		0	0						Untertest1.avi	0	880	547	72	111				0	Content		-72	-111	3716380	1934450177
3733	10:48:04.218	00:00:03.733	224	-1024	-768	-1	-1	-1	-1	4	-1024	-768	-1	-1	-1	-1	4		0	0						Untertest1.avi	0	880	547	72	111				0	Content		-72	-111	3733050	1934466847
3750	10:48:04.235	00:00:03.750	225	-1024	-768	-1	-1	-1	-1	4	-1024	-768	-1	-1	-1	-1	4		0	0						Untertest1.avi	0	880	547	72	111				0	Content		-72	-111	3750001	1934483798
3767	10:48:04.252	00:00:03.766	226	-1024	-768	-1	-1	-1	-1	4	-1024	-768	-1	-1	-1	-1	4		0	0						Untertest1.avi	0	880	547	72	111				0	Content		-72	-111	3766671	1934500468
3783	10:48:04.268	00:00:03.783	227	-1024	-768	-1	-1	-1	-1	4	-1024	-768	-1	-1	-1	-1	4		0	0						Untertest1.avi	0	880	547	72	111				0	Content		-72	-111	3783340	1934517137
3801	10:48:04.286	00:00:03.800	228	-1024	-768	-1	-1	-1	-1	4	-1024	-768	-1	-1	-1	-1	4		0	0						Untertest1.avi	0	880	547	72	111				0	Content		-72	-111	3800620	1934534417
3817	10:48:04.302	00:00:03.817	229	-1024	-768	-1	-1	-1	-1	4	-1024	-768	-1	-1	-1	-1	4		0	0						Untertest1.avi	0	880	547	72	111				0	Content		-72	-111	3817290	1934551087
3833	10:48:04.318	00:00:03.833	230	-1024	-768	-1	-1	-1	-1	4	-1024	-768	-1	-1	-1	-1	4		0	0						Untertest1.avi	0	880	547	72	111				0	Content		-72	-111	3833342	1934567139
3850	10:48:04.335	00:00:03.850	231	-1024	-768	-1	-1	-1	-1	4	-1024	-768	-1	-1	-1	-1	4		0	0						Untertest1.avi	0	880	547	72	111				0	Content		-72	-111	3850011	1934583808
3866	10:48:04.351	00:00:03.866	232	-1024	-768	-1	-1	-1	-1	4	-1024	-768	-1	-1	-1	-1	4		0	0						Untertest1.avi	0	880	547	72	111				0	Content		-72	-111	3866478	1934600275
3883	10:48:04.368	00:00:03.883	233	-1024	-768	-1	-1	-1	-1	4	-1024	-768	-1	-1	-1	-1	4		0	0						Untertest1.avi	0	880	547	72	111				0	Content		-72	-111	3883148	1934616945
3900	10:48:04.385	00:00:03.899	234	-1024	-768	-1	-1	-1	-1	4	-1024	-768	-1	-1	-1	-1	4		0	0						Untertest1.avi	0	880	547	72	111				0	Content		-72	-111	3899818	1934633615
3916	10:48:04.401	00:00:03.916	235	-1024	-768	-1	-1	-1	-1	4	-1024	-768	-1	-1	-1	-1	4		0	0						Untertest1.avi	0	880	547	72	111				0	Content		-72	-111	3916024	1934649821
3933	10:48:04.418	00:00:03.932	236	-1024	-768	-1	-1	-1	-1	4	-1024	-768	-1	-1	-1	-1	4		0	0						Untertest1.avi	0	880	547	72	111				0	Content		-72	-111	3932650	1934666447
3949	10:48:04.434	00:00:03.949	237	-1024	-768	-1	-1	-1	-1	4	-1024	-768	-1	-1	-1	-1	4		0	0						Untertest1.avi	0	880	547	72	111				0	Content		-72	-111	3949276	1934683073
3966	10:48:04.451	00:00:03.965	238	-1024	-768	-1	-1	-1	-1	4	-1024	-768	-1	-1	-1	-1	4		0	0						Untertest1.avi	0	880	547	72	111				0	Content		-72	-111	3965946	1934699743
3983	10:48:04.468	00:00:03.982	239	-1024	-768	-1	-1	-1	-1	4	-1024	-768	-1	-1	-1	-1	4		0	0						Untertest1.avi	0	880	547	72	111				0	Content		-72	-111	3982612	1934716409
3999	10:48:04.484	00:00:03.999	240	-1024	-768	-1	-1	-1	-1	4	-1024	-768	-1	-1	-1	-1	4		0	0						Untertest1.avi	0	880	547	72	111				0	Content		-72	-111	3999282	1934733079
4016	10:48:04.501	00:00:04.015	241	-1024	-768	-1	-1	-1	-1	4	-1024	-768	-1	-1	-1	-1	4		0	0						Untertest1.avi	0	880	547	72	111				0	Content		-72	-111	4015907	1934749704
4033	10:48:04.518	00:00:04.032	242	-1024	-768	-1	-1	-1	-1	4	-1024	-768	-1	-1	-1	-1	4		0	0						Untertest1.avi	0	880	547	72	111				0	Content		-72	-111	4032577	1934766374
4049	10:48:04.534	00:00:04.049	243	-1024	-768	-1	-1	-1	-1	4	-1024	-768	-1	-1	-1	-1	4		0	0						Untertest1.avi	0	880	547	72	111				0	Content		-72	-111	4049291	1934783088
4066	10:48:04.551	00:00:04.065	244	-1024	-768	-1	-1	-1	-1	4	-1024	-768	-1	-1	-1	-1	4		0	0						Untertest1.avi	0	880	547	72	111				0	Content		-72	-111	4065907	1934799704
4083	10:48:04.568	00:00:04.082	245	-1024	-768	-1	-1	-1	-1	4	-1024	-768	-1	-1	-1	-1	4		0	0						Untertest1.avi	0	880	547	72	111				0	Content		-72	-111	4082535	1934816332
4100	10:48:04.585	00:00:04.099	246	-1024	-768	-1	-1	-1	-1	4	-1024	-768	-1	-1	-1	-1	4		0	0						Untertest1.avi	0	880	547	72	111				0	Content		-72	-111	4099539	1934833336
4116	10:48:04.601	00:00:04.115	247	-1024	-768	-1	-1	-1	-1	4	-1024	-768	-1	-1	-1	-1	4		0	0						Untertest1.avi	0	880	547	72	111				0	Content		-72	-111	4115915	1934849712
4133	10:48:04.618	00:00:04.132	248	-1024	-768	-1	-1	-1	-1	4	-1024	-768	-1	-1	-1	-1	4		0	0						Untertest1.avi	0	880	547	72	111				0	Content		-72	-111	4132665	1934866462
4149	10:48:04.634	00:00:04.149	249	-1024	-768	-1	-1	-1	-1	4	-1024	-768	-1	-1	-1	-1	4		0	0						Untertest1.avi	0	880	547	72	111				0	Content		-72	-111	4149228	1934883025
4166	10:48:04.651	00:00:04.165	250	-1024	-768	-1	-1	-1	-1	4	-1024	-768	-1	-1	-1	-1	4		0	0						Untertest1.avi	0	880	547	72	111				0	Content		-72	-111	4165898	1934899695
4183	10:48:04.668	00:00:04.182	251	-1024	-768	-1	-1	-1	-1	4	-1024	-768	-1	-1	-1	-1	4		0	0						Untertest1.avi	0	880	547	72	111				0	Content		-72	-111	4182541	1934916338
4199	10:48:04.684	00:00:04.199	252	-1024	-768	-1	-1	-1	-1	4	-1024	-768	-1	-1	-1	-1	4		0	0						Untertest1.avi	0	880	547	72	111				0	Content		-72	-111	4199165	1934932962
4216	10:48:04.701	00:00:04.215	253	-1024	-768	-1	-1	-1	-1	4	-1024	-768	-1	-1	-1	-1	4		0	0						Untertest1.avi	0	880	547	72	111				0	Content		-72	-111	4215791	1934949588
4232	10:48:04.717	00:00:04.232	254	-1024	-768	-1	-1	-1	-1	4	-1024	-768	-1	-1	-1	-1	4		0	0						Untertest1.avi	0	880	547	72	111				0	Content		-72	-111	4232428	1934966225
4249	10:48:04.734	00:00:04.249	255	-1024	-768	-1	-1	-1	-1	4	-1024	-768	-1	-1	-1	-1	4		0	0						Untertest1.avi	0	880	547	72	111				0	Content		-72	-111	4249112	1934982909
4266	10:48:04.751	00:00:04.265	256	-1024	-768	-1	-1	-1	-1	4	-1024	-768	-1	-1	-1	-1	4		0	0						Untertest1.avi	0	880	547	72	111				0	Content		-72	-111	4265782	1934999579
4282	10:48:04.767	00:00:04.282	257	-1024	-768	-1	-1	-1	-1	4	-1024	-768	-1	-1	-1	-1	4		0	0						Untertest1.avi	0	880	547	72	111				0	Content		-72	-111	4282415	1935016212
4299	10:48:04.784	00:00:04.299	258	-1024	-768	-1	-1	-1	-1	4	-1024	-768	-1	-1	-1	-1	4		0	0						Untertest1.avi	0	880	547	72	111				0	Content		-72	-111	4299085	1935032882
4316	10:48:04.801	00:00:04.315	259	-1024	-768	-1	-1	-1	-1	4	-1024	-768	-1	-1	-1	-1	4		0	0						Untertest1.avi	0	880	547	72	111				0	Content		-72	-111	4315762	1935049559
4332	10:48:04.817	00:00:04.332	260	-1024	-768	-1	-1	-1	-1	4	-1024	-768	-1	-1	-1	-1	4		0	0						Untertest1.avi	0	880	547	72	111				0	Content		-72	-111	4332432	1935066229
4349	10:48:04.834	00:00:04.349	261	377,7862	204,0608	0,6060207	0,6373106	614,7474	3,928962	0	452,6139	223,9353	0,437591	0,6207505	602,078	3,919237	0	8	415	214						Untertest1.avi	0	880	547	72	111	340	102	83	0	Content		343	103	4349051	1935082848
4366	10:48:04.851	00:00:04.365	262	376,6105	204,5863	0,6047905	0,6364337	614,5291	3,945578	0	451,5679	226,4413	0,4359365	0,6204391	602,4738	3,927499	0	8	414	216						Untertest1.avi	0	880	547	72	111	340	102	83	0	Content		342	105	4365802	1935099599
4382	10:48:04.867	00:00:04.382	263	379,0434	201,43	0,6036399	0,6360831	614,2722	3,946456	0	447,4744	221,5786	0,4344107	0,6204296	602,7003	3,93885	0	8	413	212						Untertest1.avi	0	880	547	72	111	340	102	83	0	Content		341	101	4382438	1935116235
4399	10:48:04.884	00:00:04.399	264	370,574	209,1992	0,6027957	0,6356098	614,4608	3,931389	0	452,0369	219,0033	0,4332631	0,6203818	603,0037	3,952804	0	8	411	214						Untertest1.avi	0	880	547	72	111	340	102	83	0	Content		339	103	4399055	1935132852
4416	10:48:04.901	00:00:04.415	265	112,4563	157,0245	0,6036652	0,6354375	614,8847	3,983593	0	278,6383	176,8556	0,4341292	0,6201166	603,5419	4,011673	0	8	196	167						Untertest1.avi	0	880	547	72	111	340	102	83	0	Content		124	56	4415681	1935149478
4432	10:48:04.917	00:00:04.432	266	-231,9326	115,432	0,6049639	0,6360173	615,6378	3,945675	0	0,2893977	137,6646	0,4357892	0,6204024	604,0034	4,003657	0	9	-116	127						Untertest1.avi	0	880	547	72	111	-297	-29	133	0	Content		-188	16	4432441	1935166238
4449	10:48:04.934	00:00:04.449	267	-438,8061	64,5313	0,605255	0,636259	616,2037	3,979456	0	-209,0386	100,032	0,4364484	0,6206568	604,7589	3,99627	0	9	-324	82						Untertest1.avi	0	880	547	72	111	-297	-29	133	0	Content		-396	-29	4449055	1935182852
4466	10:48:04.951	00:00:04.465	268	-429,5464	59,21298	0,6050803	0,6362655	616,2476	3,995951	0	-228,4084	95,61469	0,4361146	0,6207701	605,1317	4,040097	0	9	-329	77						Untertest1.avi	0	880	547	72	111	-297	-29	133	0	Content		-401	-34	4465696	1935199493
4482	10:48:04.967	00:00:04.482	269	-1024	-768	-1	-1	-1	-1	4	-224,6509	92,51514	0,4359437	0,6207133	605,2116	4,01871	0	9	-225	93						Untertest1.avi	0	880	547	72	111	-297	-29	133	0	Content		-297	-18	4482310	1935216107
4499	10:48:04.984	00:00:04.499	270	-402,943	62,1633	0,6052868	0,6363301	616,3418	3,946747	0	-221,812	91,57787	0,4359924	0,6205775	605,3304	4,013982	0	9	-312	77						Untertest1.avi	0	880	547	72	111	-297	-29	133	0	Content		-384	-34	4499059	1935232856
4516	10:48:05.001	00:00:04.515	271	-402,2172	59,50839	0,6056146	0,6364909	616,3912	3,940007	0	-220,7925	94,41821	0,4362509	0,620523	605,3868	4,004437	0	9	-312	77						Untertest1.avi	0	880	547	72	111	-297	-29	133	0	Content		-384	-34	4515683	1935249480
4532	10:48:05.017	00:00:04.532	272	-1024	-768	-1	-1	-1	-1	4	-218,7968	90,1722	0,4366906	0,6205039	605,5372	4,007318	0	9	-219	90						Untertest1.avi	0	880	547	72	111	-297	-29	133	0	Content		-291	-21	4532312	1935266109
4549	10:48:05.034	00:00:04.548	273	-1024	-768	-1	-1	-1	-1	4	-215,2787	91,90089	0,4372967	0,6204348	605,6414	4,006084	0	9	-215	92						Untertest1.avi	0	880	547	72	111	-297	-29	133	0	Content		-287	-19	4548937	1935282734
4566	10:48:05.051	00:00:04.565	274	-1024	-768	-1	-1	-1	-1	4	-224,2766	81,6066	0,4380645	0,6202576	606,0519	4,013109	0	10	-224	82						Untertest1.avi	0	880	547	72	111	-527	-209	366	0	Content		-296	-29	4565687	1935299484
4582	10:48:05.067	00:00:04.582	275	-546,5835	-115,4367	0,6079511	0,6373541	617,0746	3,97834	0	-342,7267	-97,70782	0,4392611	0,6201937	606,588	4,048501	0	10	-445	-107						Untertest1.avi	0	880	547	72	111	-527	-209	366	0	Content		-517	-218	4582314	1935316111
4599	10:48:05.084	00:00:04.598	276	-546,8207	-97,34302	0,6089077	0,6377188	616,8108	3,980433	0	-369,6684	-114,5087	0,4402123	0,6201868	606,6181	4,060254	0	10	-458	-106						Untertest1.avi	0	880	547	72	111	-527	-209	366	0	Content		-530	-217	4598940	1935332737
4616	10:48:05.101	00:00:04.615	277	-542,406	-93,43729	0,609787	0,6381646	616,8522	3,979746	0	-370,8425	-114,5476	0,4410394	0,6201563	606,7372	4,05606	0	10	-457	-104						Untertest1.avi	0	880	547	72	111	-527	-209	366	0	Content		-529	-215	4615568	1935349365
4632	10:48:05.117	00:00:04.632	278	-534,4222	-97,43861	0,6106488	0,6385276	617,0039	3,981744	0	-374,8069	-111,5468	0,4419147	0,6200535	607,0096	4,054233	0	10	-455	-104						Untertest1.avi	0	880	547	72	111	-527	-209	366	0	Content		-527	-215	4632318	1935366115
4649	10:48:05.134	00:00:04.648	279	-527,5052	-93,29475	0,6115062	0,6388191	617,0312	4,000708	0	-372,0872	-107,3988	0,442725	0,6199341	607,1541	4,05163	0	10	-450	-100						Untertest1.avi	0	880	547	72	111	-527	-209	366	0	Content		-522	-211	4648945	1935382742
4666	10:48:05.151	00:00:04.665	280	-534,6024	-93,09619	0,6122708	0,6390619	617,2828	4,007991	0	-368,1246	-100,9552	0,4435397	0,6197935	607,1478	4,064519	0	10	-451	-97						Untertest1.avi	0	880	547	72	111	-527	-209	366	0	Content		-523	-208	4665573	1935399370
4682	10:48:05.167	00:00:04.682	281	-538,0249	-95,91364	0,6129879	0,6393414	617,4742	4,002563	0	-379,1586	-102,3078	0,4442618	0,6197146	607,4088	4,063584	0	10	-459	-99						Untertest1.avi	0	880	547	72	111	-527	-209	366	0	Content		-531	-210	4682198	1935415995
4699	10:48:05.184	00:00:04.698	282	-539,007	-94,10546	0,6136606	0,639565	617,575	4,007547	0	-368,0352	-102,543	0,4449664	0,6196315	607,4449	4,06568	0	10	-454	-98						Untertest1.avi	0	880	547	72	111	-527	-209	366	0	Content		-526	-209	4698948	1935432745
4716	10:48:05.201	00:00:04.715	283	-537,1227	-99,7302	0,6142716	0,6397782	617,6653	4,033419	0	-368,4222	-95,94025	0,4456052	0,6195671	607,6198	4,070839	0	10	-453	-98						Untertest1.avi	0	880	547	72	111	-527	-209	366	0	Content		-525	-209	4715577	1935449374
4732	10:48:05.217	00:00:04.732	284	-530,8457	-95,65781	0,6148372	0,6399382	617,8188	4,035084	0	-373,3828	-101,2665	0,4461461	0,6195633	607,6752	4,072428	0	10	-452	-98						Untertest1.avi	0	880	547	72	111	-527	-209	366	0	Content		-524	-209	4732202	1935465999
4749	10:48:05.234	00:00:04.748	285	-539,7678	-93,05515	0,6153434	0,6401139	617,9822	4,040921	0	-368,9701	-98,91855	0,4466656	0,6195017	607,8715	4,066468	0	10	-454	-96						Untertest1.avi	0	880	547	72	111	-527	-209	366	0	Content		-526	-207	4748828	1935482625
4766	10:48:05.251	00:00:04.765	286	-536,3687	-98,17399	0,6158103	0,6403017	618,0432	4,053054	0	-371,5345	-103,3965	0,4471361	0,6194937	608,0186	4,059312	0	10	-454	-101						Untertest1.avi	0	880	547	72	111	-527	-209	366	0	Content		-526	-212	4765583	1935499380
4782	10:48:05.267	00:00:04.782	287	-542,8975	-97,39194	0,616244	0,6404905	618,1432	4,050516	0	-369,1281	-96,69995	0,447576	0,6194967	608,1901	4,065706	0	10	-456	-97						Untertest1.avi	0	880	547	72	111	-527	-209	366	0	Content		-528	-208	4782207	1935516004
4799	10:48:05.284	00:00:04.798	288	-537,9541	-95,17496	0,6166688	0,6406986	618,229	4,062617	0	-370,4752	-97,06607	0,4479815	0,619551	608,3615	4,065845	0	10	-454	-96						Untertest1.avi	0	880	547	72	111	-527	-209	366	0	Content		-526	-207	4798835	1935532632
4815	10:48:05.300	00:00:04.815	289	-540,3269	-98,18623	0,61705	0,6409019	618,3868	4,058247	0	-374,6137	-97,37853	0,4483849	0,6195534	608,6028	4,069993	0	10	-457	-98						Untertest1.avi	0	880	547	72	111	-527	-209	366	0	Content		-529	-209	4815463	1935549260
4832	10:48:05.317	00:00:04.832	290	-542,0547	-97,5574	0,6174272	0,6410863	618,4574	4,071472	0	-367,9202	-93,1532	0,4487794	0,6195946	608,6357	4,04956	0	10	-455	-95						Untertest1.avi	0	880	547	72	111	-527	-209	366	0	Content		-527	-206	4832226	1935566023
4849	10:48:05.334	00:00:04.848	291	-548,091	-99,21233	0,6177803	0,6412334	618,5986	4,064353	0	-366,3237	-100,915	0,4491633	0,6196301	608,6432	4,059478	0	10	-457	-100						Untertest1.avi	0	880	547	72	111	-527	-209	366	0	Content		-529	-211	4848847	1935582644
4865	10:48:05.350	00:00:04.865	292	-544,9799	-98,16863	0,6181394	0,6413342	618,6736	4,05273	0	-374,5001	-99,80318	0,4495377	0,6196122	608,7859	4,050901	0	10	-460	-99						Untertest1.avi	0	880	547	72	111	-527	-209	366	0	Content		-532	-210	4865467	1935599264
4882	10:48:05.367	00:00:04.882	293	-539,2161	-94,10496	0,6185322	0,6413665	618,6887	4,055448	0	-374,6142	-98,09164	0,4499597	0,6195153	608,8617	4,040675	0	10	-457	-96						Untertest1.avi	0	880	547	72	111	-527	-209	366	0	Content		-529	-207	4882090	1935615887
4899	10:48:05.384	00:00:04.898	294	-532,5537	-93,36542	0,6190944	0,6412545	618,8552	4,050695	0	-376,4841	-112,8406	0,4505607	0,6193132	609,0206	4,044291	0	10	-455	-103						Untertest1.avi	0	880	547	72	111	-527	-209	366	0	Content		-527	-214	4898842	1935632639
4915	10:48:05.400	00:00:04.915	295	-1024	-768	-1	-1	-1	-1	4	-665,1995	-412,184	0,4524907	0,6183847	609,6741	4,202492	0	10	-665	-412						Untertest1.avi	0	880	547	72	111	-527	-209	366	0	Content		-737	-523	4915467	1935649264
4932	10:48:05.417	00:00:04.932	296	-1024	-768	-1	-1	-1	-1	4	-1024	-768	-1	-1	-1	-1	4		0	0						Untertest1.avi	0	880	547	72	111				0	Content		-72	-111	4932093	1935665890
4949	10:48:05.434	00:00:04.948	297	-1024	-768	-1	-1	-1	-1	4	-1024	-768	-1	-1	-1	-1	4		0	0						Untertest1.avi	0	880	547	72	111				0	Content		-72	-111	4948718	1935682515
4965	10:48:05.450	00:00:04.965	298	-1024	-768	-1	-1	-1	-1	4	-1024	-768	-1	-1	-1	-1	4		0	0						Untertest1.avi	0	880	547	72	111				0	Content		-72	-111	4965466	1935699263
4982	10:48:05.467	00:00:04.982	299	-1024	-768	-1	-1	-1	-1	4	-1024	-768	-1	-1	-1	-1	4		0	0						Untertest1.avi	0	880	547	72	111				0	Content		-72	-111	4982090	1935715887
4999	10:48:05.484	00:00:04.998	300	-1024	-768	-1	-1	-1	-1	4	-1024	-768	-1	-1	-1	-1	4		0	0						Untertest1.avi	0	880	547	72	111				0	Content		-72	-111	4998717	1935732514
5015	10:48:05.500	00:00:05.015	301	-1024	-768	-1	-1	-1	-1	4	-1024	-768	-1	-1	-1	-1	4		0	0						Untertest1.avi	0	880	547	72	111				0	Content		-72	-111	5015342	1935749139
5032	10:48:05.517	00:00:05.032	302	-1024	-768	-1	-1	-1	-1	4	-1024	-768	-1	-1	-1	-1	4		0	0						Untertest1.avi	0	880	547	72	111				0	Content		-72	-111	5032092	1935765889
5049	10:48:05.534	00:00:05.048	303	-1024	-768	-1	-1	-1	-1	4	-1024	-768	-1	-1	-1	-1	4		0	0						Untertest1.avi	0	880	547	72	111				0	Content		-72	-111	5048718	1935782515
5065	10:48:05.550	00:00:05.065	304	-1024	-768	-1	-1	-1	-1	4	-1024	-768	-1	-1	-1	-1	4		0	0						Untertest1.avi	0	880	547	72	111				0	Content		-72	-111	5065343	1935799140
5082	10:48:05.567	00:00:05.082	305	-1024	-768	-1	-1	-1	-1	4	-1024	-768	-1	-1	-1	-1	4		0	0						Untertest1.avi	0	880	547	72	111				0	Content		-72	-111	5082030	1935815827
5099	10:48:05.584	00:00:05.098	306	-1024	-768	-1	-1	-1	-1	4	-1024	-768	-1	-1	-1	-1	4		0	0						Untertest1.avi	0	880	547	72	111				0	Content		-72	-111	5098700	1935832497
5115	10:48:05.600	00:00:05.115	307	-1024	-768	-1	-1	-1	-1	4	-1024	-768	-1	-1	-1	-1	4		0	0						Untertest1.avi	0	880	547	72	111				0	Content		-72	-111	5115345	1935849142
5132	10:48:05.617	00:00:05.131	308	-1024	-768	-1	-1	-1	-1	4	-1024	-768	-1	-1	-1	-1	4		0	0						Untertest1.avi	0	880	547	72	111				0	Content		-72	-111	5131992	1935865789
5149	10:48:05.634	00:00:05.148	309	-1024	-768	-1	-1	-1	-1	4	-1024	-768	-1	-1	-1	-1	4		0	0						Untertest1.avi	0	880	547	72	111				0	Content		-72	-111	5148921	1935882718
5166	10:48:05.651	00:00:05.165	310	-1024	-768	-1	-1	-1	-1	4	-1024	-768	-1	-1	-1	-1	4		0	0						Untertest1.avi	0	880	547	72	111				0	Content		-72	-111	5165590	1935899387
5183	10:48:05.668	00:00:05.182	311	-1024	-768	-1	-1	-1	-1	4	-1024	-768	-1	-1	-1	-1	4		0	0						Untertest1.avi	0	880	547	72	111				0	Content		-72	-111	5182601	1935916398
5199	10:48:05.684	00:00:05.198	312	-1024	-768	-1	-1	-1	-1	4	-1024	-768	-1	-1	-1	-1	4		0	0						Untertest1.avi	0	880	547	72	111				0	Content		-72	-111	5198727	1935932524
5215	10:48:05.700	00:00:05.215	313	-1024	-768	-1	-1	-1	-1	4	-1024	-768	-1	-1	-1	-1	4		0	0						Untertest1.avi	0	880	547	72	111				0	Content		-72	-111	5215352	1935949149
5232	10:48:05.717	00:00:05.231	314	-1024	-768	-1	-1	-1	-1	4	-1024	-768	-1	-1	-1	-1	4		0	0						Untertest1.avi	0	880	547	72	111				0	Content		-72	-111	5231979	1935965776
5249	10:48:05.734	00:00:05.248	315	-1024	-768	-1	-1	-1	-1	4	-1024	-768	-1	-1	-1	-1	4		0	0						Untertest1.avi	0	880	547	72	111				0	Content		-72	-111	5248670	1935982467
5265	10:48:05.750	00:00:05.265	316	-1024	-768	-1	-1	-1	-1	4	-1024	-768	-1	-1	-1	-1	4		0	0						Untertest1.avi	0	880	547	72	111				0	Content		-72	-111	5265340	1935999137
5282	10:48:05.767	00:00:05.281	317	-1024	-768	-1	-1	-1	-1	4	-1024	-768	-1	-1	-1	-1	4		0	0						Untertest1.avi	0	880	547	72	111				0	Content		-72	-111	5281976	1936015773
5299	10:48:05.784	00:00:05.298	318	-1024	-768	-1	-1	-1	-1	4	-1024	-768	-1	-1	-1	-1	4		0	0						Untertest1.avi	0	880	547	72	111				0	Content		-72	-111	5298646	1936032443
5315	10:48:05.800	00:00:05.315	319	-1024	-768	-1	-1	-1	-1	4	-1024	-768	-1	-1	-1	-1	4		0	0						Untertest1.avi	0	880	547	72	111				0	Content		-72	-111	5315451	1936049248
5332	10:48:05.817	00:00:05.332	320	-1024	-768	-1	-1	-1	-1	4	-1024	-768	-1	-1	-1	-1	4		0	0						Untertest1.avi	0	880	547	72	111				0	Content		-72	-111	5332121	1936065918
5349	10:48:05.834	00:00:05.348	321	-1024	-768	-1	-1	-1	-1	4	-1024	-768	-1	-1	-1	-1	4		0	0						Untertest1.avi	0	880	547	72	111				0	Content		-72	-111	5348791	1936082588
5365	10:48:05.850	00:00:05.365	322	-1024	-768	-1	-1	-1	-1	4	-1024	-768	-1	-1	-1	-1	4		0	0						Untertest1.avi	0	880	547	72	111				0	Content		-72	-111	5365461	1936099258
5382	10:48:05.867	00:00:05.382	323	-1024	-768	-1	-1	-1	-1	4	-1024	-768	-1	-1	-1	-1	4		0	0						Untertest1.avi	0	880	547	72	111				0	Content		-72	-111	5382432	1936116229
5399	10:48:05.884	00:00:05.399	324	-1024	-768	-1	-1	-1	-1	4	-1024	-768	-1	-1	-1	-1	4		0	0						Untertest1.avi	0	880	547	72	111				0	Content		-72	-111	5399102	1936132899
5416	10:48:05.901	00:00:05.415	325	-1024	-768	-1	-1	-1	-1	4	-1024	-768	-1	-1	-1	-1	4		0	0						Untertest1.avi	0	880	547	72	111				0	Content		-72	-111	5415772	1936149569
5433	10:48:05.918	00:00:05.432	326	-1024	-768	-1	-1	-1	-1	4	-1024	-768	-1	-1	-1	-1	4		0	0						Untertest1.avi	0	880	547	72	111				0	Content		-72	-111	5432849	1936166646
5450	10:48:05.935	00:00:05.449	327	-1024	-768	-1	-1	-1	-1	4	-1024	-768	-1	-1	-1	-1	4		0	0						Untertest1.avi	0	880	547	72	111				0	Content		-72	-111	5449519	1936183316
5466	10:48:05.951	00:00:05.466	328	-1024	-768	-1	-1	-1	-1	4	-1024	-768	-1	-1	-1	-1	4		0	0						Untertest1.avi	0	880	547	72	111				0	Content		-72	-111	5466188	1936199985
5482	10:48:05.967	00:00:05.482	329	-1024	-768	-1	-1	-1	-1	4	-1024	-768	-1	-1	-1	-1	4		0	0						Untertest1.avi	0	880	547	72	111				0	Content		-72	-111	5482353	1936216150
5499	10:48:05.984	00:00:05.499	330	-1024	-768	-1	-1	-1	-1	4	-1024	-768	-1	-1	-1	-1	4		0	0						Untertest1.avi	0	880	547	72	111				0	Content		-72	-111	5499023	1936232820
5516	10:48:06.001	00:00:05.515	331	-1024	-768	-1	-1	-1	-1	4	-1024	-768	-1	-1	-1	-1	4		0	0						Untertest1.avi	0	880	547	72	111				0	Content		-72	-111	5515519	1936249316
5532	10:48:06.017	00:00:05.532	332	-1024	-768	-1	-1	-1	-1	4	-1024	-768	-1	-1	-1	-1	4		0	0						Untertest1.avi	0	880	547	72	111				0	Content		-72	-111	5532188	1936265985
5549	10:48:06.034	00:00:05.548	333	-1024	-768	-1	-1	-1	-1	4	-1024	-768	-1	-1	-1	-1	4		0	0						Untertest1.avi	0	880	547	72	111				0	Content		-72	-111	5548858	1936282655
5565	10:48:06.050	00:00:05.565	334	-1024	-768	-1	-1	-1	-1	4	-1024	-768	-1	-1	-1	-1	4		0	0						Untertest1.avi	0	880	547	72	111				0	Content		-72	-111	5565410	1936299207
5582	10:48:06.067	00:00:05.582	335	-1024	-768	-1	-1	-1	-1	4	-1024	-768	-1	-1	-1	-1	4		0	0						Untertest1.avi	0	880	547	72	111				0	Content		-72	-111	5582080	1936315877
5599	10:48:06.084	00:00:05.598	336	-1024	-768	-1	-1	-1	-1	4	-1024	-768	-1	-1	-1	-1	4		0	0						Untertest1.avi	0	880	547	72	111				0	Content		-72	-111	5598749	1936332546
5615	10:48:06.100	00:00:05.615	337	-1024	-768	-1	-1	-1	-1	4	-1024	-768	-1	-1	-1	-1	4		0	0						Untertest1.avi	0	880	547	72	111				0	Content		-72	-111	5615318	1936349115
5632	10:48:06.117	00:00:05.631	338	-1024	-768	-1	-1	-1	-1	4	-1024	-768	-1	-1	-1	-1	4		0	0						Untertest1.avi	0	880	547	72	111				0	Content		-72	-111	5631988	1936365785
5649	10:48:06.134	00:00:05.648	339	-1024	-768	-1	-1	-1	-1	4	-1024	-768	-1	-1	-1	-1	4		0	0						Untertest1.avi	0	880	547	72	111				0	Content		-72	-111	5648658	1936382455
5665	10:48:06.150	00:00:05.665	340	-1024	-768	-1	-1	-1	-1	4	-1024	-768	-1	-1	-1	-1	4		0	0						Untertest1.avi	0	880	547	72	111				0	Content		-72	-111	5665214	1936399011
5682	10:48:06.167	00:00:05.681	341	-1024	-768	-1	-1	-1	-1	4	-1024	-768	-1	-1	-1	-1	4		0	0						Untertest1.avi	0	880	547	72	111				0	Content		-72	-111	5681883	1936415680
5698	10:48:06.183	00:00:05.698	342	-1024	-768	-1	-1	-1	-1	4	-1024	-768	-1	-1	-1	-1	4		0	0						Untertest1.avi	0	880	547	72	111				0	Content		-72	-111	5698452	1936432249
5715	10:48:06.200	00:00:05.715	343	-1024	-768	-1	-1	-1	-1	4	-1024	-768	-1	-1	-1	-1	4		0	0						Untertest1.avi	0	880	547	72	111				0	Content		-72	-111	5715122	1936448919
5732	10:48:06.217	00:00:05.731	344	-1024	-768	-1	-1	-1	-1	4	-1024	-768	-1	-1	-1	-1	4		0	0						Untertest1.avi	0	880	547	72	111				0	Content		-72	-111	5731971	1936465768
5749	10:48:06.234	00:00:05.748	345	-1024	-768	-1	-1	-1	-1	4	-1024	-768	-1	-1	-1	-1	4		0	0						Untertest1.avi	0	880	547	72	111				0	Content		-72	-111	5748640	1936482437
5765	10:48:06.250	00:00:05.765	346	-1024	-768	-1	-1	-1	-1	4	-1024	-768	-1	-1	-1	-1	4		0	0						Untertest1.avi	0	880	547	72	111				0	Content		-72	-111	5765310	1936499107
5782	10:48:06.267	00:00:05.782	347	-1024	-768	-1	-1	-1	-1	4	-1024	-768	-1	-1	-1	-1	4		0	0						Untertest1.avi	0	880	547	72	111				0	Content		-72	-111	5782301	1936516098
5799	10:48:06.284	00:00:05.798	348	-1024	-768	-1	-1	-1	-1	4	-1024	-768	-1	-1	-1	-1	4		0	0						Untertest1.avi	0	880	547	72	111				0	Content		-72	-111	5798971	1936532768
5816	10:48:06.301	00:00:05.815	349	-1024	-768	-1	-1	-1	-1	4	-1024	-768	-1	-1	-1	-1	4		0	0						Untertest1.avi	0	880	547	72	111				0	Content		-72	-111	5815641	1936549438
5833	10:48:06.318	00:00:05.832	350	-1024	-768	-1	-1	-1	-1	4	-1024	-768	-1	-1	-1	-1	4		0	0						Untertest1.avi	0	880	547	72	111				0	Content		-72	-111	5832974	1936566771
5850	10:48:06.335	00:00:05.849	351	-1024	-768	-1	-1	-1	-1	4	-1024	-768	-1	-1	-1	-1	4		0	0						Untertest1.avi	0	880	547	72	111				0	Content		-72	-111	5849643	1936583440
5866	10:48:06.351	00:00:05.865	352	-1024	-768	-1	-1	-1	-1	4	-1024	-768	-1	-1	-1	-1	4		0	0						Untertest1.avi	0	880	547	72	111				0	Content		-72	-111	5865661	1936599458
5882	10:48:06.367	00:00:05.882	353	-1024	-768	-1	-1	-1	-1	4	-1024	-768	-1	-1	-1	-1	4		0	0						Untertest1.avi	0	880	547	72	111				0	Content		-72	-111	5882331	1936616128
5899	10:48:06.384	00:00:05.898	354	-1024	-768	-1	-1	-1	-1	4	-1024	-768	-1	-1	-1	-1	4		0	0						Untertest1.avi	0	880	547	72	111				0	Content		-72	-111	5898777	1936632574
5915	10:48:06.400	00:00:05.915	355	-1024	-768	-1	-1	-1	-1	4	-1024	-768	-1	-1	-1	-1	4		0	0						Untertest1.avi	0	880	547	72	111				0	Content		-72	-111	5915447	1936649244
5932	10:48:06.417	00:00:05.932	356	-1024	-768	-1	-1	-1	-1	4	-1024	-768	-1	-1	-1	-1	4		0	0						Untertest1.avi	0	880	547	72	111				0	Content		-72	-111	5932117	1936665914
5949	10:48:06.434	00:00:05.948	357	-1024	-768	-1	-1	-1	-1	4	-1024	-768	-1	-1	-1	-1	4		0	0						Untertest1.avi	0	880	547	72	111				0	Content		-72	-111	5948637	1936682434
5965	10:48:06.450	00:00:05.965	358	-1024	-768	-1	-1	-1	-1	4	-1024	-768	-1	-1	-1	-1	4		0	0						Untertest1.avi	0	880	547	72	111				0	Content		-72	-111	5965307	1936699104
5982	10:48:06.467	00:00:05.981	359	-1024	-768	-1	-1	-1	-1	4	-1024	-768	-1	-1	-1	-1	4		0	0						Untertest1.avi	0	880	547	72	111				0	Content		-72	-111	5981976	1936715773
5999	10:48:06.484	00:00:05.998	360	-1024	-768	-1	-1	-1	-1	4	-1024	-768	-1	-1	-1	-1	4		0	0						Untertest1.avi	0	880	547	72	111				0	Content		-72	-111	5998519	1936732316
6015	10:48:06.500	00:00:06.015	361	-1024	-768	-1	-1	-1	-1	4	-1024	-768	-1	-1	-1	-1	4		0	0						Untertest1.avi	0	880	547	72	111				0	Content		-72	-111	6015189	1936748986
6032	10:48:06.517	00:00:06.031	362	-1024	-768	-1	-1	-1	-1	4	-1024	-768	-1	-1	-1	-1	4		0	0						Untertest1.avi	0	880	547	72	111				0	Content		-72	-111	6031859	1936765656
6048	10:48:06.533	00:00:06.048	363	-1024	-768	-1	-1	-1	-1	4	-1024	-768	-1	-1	-1	-1	4		0	0						Untertest1.avi	0	880	547	72	111				0	Content		-72	-111	6048394	1936782191
6065	10:48:06.550	00:00:06.065	364	-1024	-768	-1	-1	-1	-1	4	-1024	-768	-1	-1	-1	-1	4		0	0						Untertest1.avi	0	880	547	72	111				0	Content		-72	-111	6065064	1936798861
6082	10:48:06.567	00:00:06.081	365	-1024	-768	-1	-1	-1	-1	4	-1024	-768	-1	-1	-1	-1	4		0	0						Untertest1.avi	0	880	547	72	111				0	Content		-72	-111	6081646	1936815443
6098	10:48:06.583	00:00:06.098	366	-1024	-768	-1	-1	-1	-1	4	-1024	-768	-1	-1	-1	-1	4		0	0						Untertest1.avi	0	880	547	72	111				0	Content		-72	-111	6098316	1936832113
6115	10:48:06.600	00:00:06.114	367	-1024	-768	-1	-1	-1	-1	4	-1024	-768	-1	-1	-1	-1	4		0	0						Untertest1.avi	0	880	547	72	111				0	Content		-72	-111	6114985	1936848782
6132	10:48:06.617	00:00:06.131	368	-1024	-768	-1	-1	-1	-1	4	-1024	-768	-1	-1	-1	-1	4		0	0						Untertest1.avi	0	880	547	72	111				0	Content		-72	-111	6131802	1936865599
6148	10:48:06.633	00:00:06.148	369	-1024	-768	-1	-1	-1	-1	4	-1024	-768	-1	-1	-1	-1	4		0	0						Untertest1.avi	0	880	547	72	111				0	Content		-72	-111	6148472	1936882269
6165	10:48:06.650	00:00:06.165	370	-1024	-768	-1	-1	-1	-1	4	-1024	-768	-1	-1	-1	-1	4		0	0						Untertest1.avi	0	880	547	72	111				0	Content		-72	-111	6165142	1936898939
6182	10:48:06.667	00:00:06.182	371	-1024	-768	-1	-1	-1	-1	4	-1024	-768	-1	-1	-1	-1	4		0	0						Untertest1.avi	0	880	547	72	111				0	Content		-72	-111	6182058	1936915855
6198	10:48:06.683	00:00:06.198	372	-1024	-768	-1	-1	-1	-1	4	-1024	-768	-1	-1	-1	-1	4		0	0						Untertest1.avi	0	880	547	72	111				0	Content		-72	-111	6198181	1936931978
6215	10:48:06.700	00:00:06.214	373	-1024	-768	-1	-1	-1	-1	4	-1024	-768	-1	-1	-1	-1	4		0	0						Untertest1.avi	0	880	547	72	111				0	Content		-72	-111	6214820	1936948617
6232	10:48:06.717	00:00:06.231	374	-1024	-768	-1	-1	-1	-1	4	-1024	-768	-1	-1	-1	-1	4		0	0						Untertest1.avi	0	880	547	72	111				0	Content		-72	-111	6231503	1936965300
6248	10:48:06.733	00:00:06.248	375	-1024	-768	-1	-1	-1	-1	4	-1024	-768	-1	-1	-1	-1	4		0	0						Untertest1.avi	0	880	547	72	111				0	Content		-72	-111	6248173	1936981970
6265	10:48:06.750	00:00:06.264	376	-485,924	-28,53197	0,6618912	0,6474146	610,2835	3,488658	0	-448,3922	-138,492	0,507243	0,60905	610,2918	3,660703	0	11	-467	-84						Untertest1.avi	0	880	547	72	111	-539	-157	150	0	Content		-539	-195	6264811	1936998608
6281	10:48:06.766	00:00:06.281	377	-483,1259	-23,84985	0,6621677	0,6475725	610,3433	3,497894	0	-450,6436	-147,7998	0,5074277	0,6091006	610,3517	3,670817	0	11	-467	-86						Untertest1.avi	0	880	547	72	111	-539	-157	150	0	Content		-539	-197	6281435	1937015232
6298	10:48:06.783	00:00:06.298	378	-485,1246	-18,09092	0,6623871	0,6477515	610,2178	3,49148	0	-448,5314	-143,0803	0,5076361	0,6091666	610,2262	3,670373	0	11	-467	-81						Untertest1.avi	0	880	547	72	111	-539	-157	150	0	Content		-539	-192	6298064	1937031861
6315	10:48:06.800	00:00:06.314	379	-480,9821	-20,37048	0,6627222	0,6480303	610,3188	3,495843	0	-455,9485	-147,3116	0,507844	0,6092592	610,3273	3,660577	0	11	-468	-84						Untertest1.avi	0	880	547	72	111	-539	-157	150	0	Content		-540	-195	6314691	1937048488
6331	10:48:06.816	00:00:06.331	380	-507,6844	-45,74831	0,6624067	0,6482863	616,6253	3,519897	0	-1024	-768	-1	-1	-1	-1	4	11	-508	-46						Untertest1.avi	0	880	547	72	111	-539	-157	150	0	Content		-580	-157	6331439	1937065236
6348	10:48:06.833	00:00:06.348	381	-519,9459	-44,58833	0,6625922	0,6484181	617,0297	3,521058	0	-1024	-768	-1	-1	-1	-1	4	11	-520	-45						Untertest1.avi	0	880	547	72	111	-539	-157	150	0	Content		-592	-156	6348064	1937081861
6365	10:48:06.850	00:00:06.364	382	-527,452	-43,42834	0,6694778	0,6486062	558,2882	3,522218	0	-1024	-768	-1	-1	-1	-1	4	11	-527	-43						Untertest1.avi	0	880	547	72	111	-539	-157	150	0	Content		-599	-154	6364690	1937098487
6381	10:48:06.866	00:00:06.381	383	-311,8102	145,3947	0,6698808	0,6486536	558,2795	3,138076	0	-434,3313	-128,0855	0,5076919	0,6097367	617,0383	3,678093	0	11	-373	9						Untertest1.avi	0	880	547	72	111	-539	-157	150	0	Content		-445	-102	6381316	1937115113
6398	10:48:06.883	00:00:06.398	384	-309,7976	142,9173	0,6701255	0,6487769	558,2795	3,112847	0	-468,9348	-146,3273	0,5089872	0,6098316	609,9728	3,656317	0	11	-389	-2						Untertest1.avi	0	880	547	72	111	-539	-157	150	0	Content		-461	-113	6398067	1937131864
6415	10:48:06.900	00:00:06.414	385	-1024	-768	-1	-1	-1	-1	4	-1024	-768	-1	-1	-1	-1	4		0	0						Untertest1.avi	0	880	547	72	111				0	Content		-72	-111	6414693	1937148490
6431	10:48:06.916	00:00:06.431	386	-1024	-768	-1	-1	-1	-1	4	-1024	-768	-1	-1	-1	-1	4		0	0						Untertest1.avi	0	880	547	72	111				0	Content		-72	-111	6431320	1937165117
6448	10:48:06.933	00:00:06.447	387	-1024	-768	-1	-1	-1	-1	4	-1024	-768	-1	-1	-1	-1	4		0	0						Untertest1.avi	0	880	547	72	111				0	Content		-72	-111	6447990	1937181787
6465	10:48:06.950	00:00:06.464	388	-1024	-768	-1	-1	-1	-1	4	-1024	-768	-1	-1	-1	-1	4		0	0						Untertest1.avi	0	880	547	72	111				0	Content		-72	-111	6464658	1937198455
6481	10:48:06.966	00:00:06.481	389	-1024	-768	-1	-1	-1	-1	4	-1024	-768	-1	-1	-1	-1	4		0	0						Untertest1.avi	0	880	547	72	111				0	Content		-72	-111	6481327	1937215124
6498	10:48:06.983	00:00:06.498	390	-1024	-768	-1	-1	-1	-1	4	-1024	-768	-1	-1	-1	-1	4		0	0						Untertest1.avi	0	880	547	72	111				0	Content		-72	-111	6498014	1937231811
6515	10:48:07.000	00:00:06.514	391	-1024	-768	-1	-1	-1	-1	4	-1024	-768	-1	-1	-1	-1	4		0	0						Untertest1.avi	0	880	547	72	111				0	Content		-72	-111	6514684	1937248481
6531	10:48:07.016	00:00:06.531	392	-1024	-768	-1	-1	-1	-1	4	-1024	-768	-1	-1	-1	-1	4		0	0						Untertest1.avi	0	880	547	72	111				0	Content		-72	-111	6531325	1937265122
6548	10:48:07.033	00:00:06.547	393	-1024	-768	-1	-1	-1	-1	4	-1024	-768	-1	-1	-1	-1	4		0	0						Untertest1.avi	0	880	547	72	111				0	Content		-72	-111	6547994	1937281791
6565	10:48:07.050	00:00:06.564	394	-1024	-768	-1	-1	-1	-1	4	-1024	-768	-1	-1	-1	-1	4		0	0						Untertest1.avi	0	880	547	72	111				0	Content		-72	-111	6564577	1937298374
6581	10:48:07.066	00:00:06.581	395	-1024	-768	-1	-1	-1	-1	4	-1024	-768	-1	-1	-1	-1	4		0	0						Untertest1.avi	0	880	547	72	111				0	Content		-72	-111	6581266	1937315063
6598	10:48:07.083	00:00:06.597	396	-1024	-768	-1	-1	-1	-1	4	-1024	-768	-1	-1	-1	-1	4		0	0						Untertest1.avi	0	880	547	72	111				0	Content		-72	-111	6597936	1937331733
6615	10:48:07.100	00:00:06.614	397	-1024	-768	-1	-1	-1	-1	4	-1024	-768	-1	-1	-1	-1	4		0	0						Untertest1.avi	0	880	547	72	111				0	Content		-72	-111	6614579	1937348376
6631	10:48:07.116	00:00:06.631	398	-1024	-768	-1	-1	-1	-1	4	-1024	-768	-1	-1	-1	-1	4		0	0						Untertest1.avi	0	880	547	72	111				0	Content		-72	-111	6631206	1937365003
6648	10:48:07.133	00:00:06.647	399	-1024	-768	-1	-1	-1	-1	4	-1024	-768	-1	-1	-1	-1	4		0	0						Untertest1.avi	0	880	547	72	111				0	Content		-72	-111	6647896	1937381693
6665	10:48:07.150	00:00:06.664	400	-1024	-768	-1	-1	-1	-1	4	-1024	-768	-1	-1	-1	-1	4		0	0						Untertest1.avi	0	880	547	72	111				0	Content		-72	-111	6664566	1937398363
6681	10:48:07.166	00:00:06.681	401	-1024	-768	-1	-1	-1	-1	4	-1024	-768	-1	-1	-1	-1	4		0	0						Untertest1.avi	0	880	547	72	111				0	Content		-72	-111	6681214	1937415011
6698	10:48:07.183	00:00:06.697	402	-1024	-768	-1	-1	-1	-1	4	-1024	-768	-1	-1	-1	-1	4		0	0						Untertest1.avi	0	880	547	72	111				0	Content		-72	-111	6697900	1937431697
6715	10:48:07.200	00:00:06.714	403	-1024	-768	-1	-1	-1	-1	4	-1024	-768	-1	-1	-1	-1	4		0	0						Untertest1.avi	0	880	547	72	111				0	Content		-72	-111	6714570	1937448367
6731	10:48:07.216	00:00:06.731	404	-466,3177	-16,65665	0,6586862	0,6428479	608,3617	3,286352	0	-383,9327	-77,98804	0,5004236	0,6092238	608,3693	3,409272	0	12	-425	-47						Untertest1.avi	0	880	547	72	111	-585	-221	233	0	Content		-497	-158	6731213	1937465010
6748	10:48:07.233	00:00:06.747	405	-345,0556	129,6944	0,6401775	0,6415113	560,5446	2,984213	0	-306,8079	19,30838	0,4917403	0,6092297	563,606	3,169187	0	12	-326	75						Untertest1.avi	0	880	547	72	111	-585	-221	233	0	Content		-398	-36	6747840	1937481637
6764	10:48:07.249	00:00:06.764	406	-628,7855	-109,5313	0,6541911	0,6410344	630,2482	3,439201	0	-438,5788	-114,5494	0,4979229	0,6093065	607,8355	3,420834	0	12	-534	-112						Untertest1.avi	0	880	547	72	111	-585	-221	233	0	Content		-606	-223	6764481	1937498278
6781	10:48:07.266	00:00:06.781	407	-637,7458	-114,8419	0,6529515	0,6403324	630,5723	3,43917	0	-438,7508	-116,9575	0,4964492	0,6093923	608,2416	3,41946	0	12	-538	-116						Untertest1.avi	0	880	547	72	111	-585	-221	233	0	Content		-610	-227	6781217	1937515014
6798	10:48:07.283	00:00:06.797	408	-542,574	-83,16118	0,6515511	0,6398423	630,569	3,384026	0	-430,7222	-109,8939	0,4948851	0,6094897	608,1091	3,416598	0	12	-487	-97						Untertest1.avi	0	880	547	72	111	-585	-221	233	0	Content		-559	-208	6797842	1937531639
6814	10:48:07.299	00:00:06.814	409	-623,3281	-111,0921	0,6502683	0,6387892	630,0325	3,403575	0	-433,1252	-110,5185	0,4932558	0,609558	608,1059	3,422887	0	12	-528	-111						Untertest1.avi	0	880	547	72	111	-585	-221	233	0	Content		-600	-222	6814483	1937548280
6831	10:48:07.316	00:00:06.831	410	-617,2987	-108,9589	0,648801	0,6380643	629,8215	3,398742	0	-439,7023	-111,7038	0,4914884	0,6096564	607,9658	3,42254	0	12	-529	-110						Untertest1.avi	0	880	547	72	111	-585	-221	233	0	Content		-601	-221	6831097	1937564894
6848	10:48:07.333	00:00:06.847	411	-614,3547	-111,3277	0,6472982	0,6374328	629,356	3,408605	0	-433,1491	-109,5706	0,489738	0,6098002	607,8018	3,424311	0	12	-524	-110						Untertest1.avi	0	880	547	72	111	-585	-221	233	0	Content		-596	-221	6847846	1937581643
6864	10:48:07.349	00:00:06.864	412	-600,4396	-107,4156	0,6457618	0,6367862	628,7899	3,38471	0	-427,856	-112,8944	0,4879292	0,6099989	607,7119	3,421111	0	12	-514	-110						Untertest1.avi	0	880	547	72	111	-585	-221	233	0	Content		-586	-221	6864484	1937598281
6881	10:48:07.366	00:00:06.881	413	-597,8646	-104,6113	0,6442201	0,6361333	628,3832	3,39087	0	-431,4326	-113,9554	0,4860707	0,6101689	607,6411	3,433673	0	12	-515	-109						Untertest1.avi	0	880	547	72	111	-585	-221	233	0	Content		-587	-220	6881101	1937614898
6898	10:48:07.383	00:00:06.897	414	-596,9799	-105,4418	0,6426612	0,6355286	628,3443	3,404279	0	-429,6305	-117,1912	0,4842175	0,6103241	607,3984	3,445801	0	12	-513	-111						Untertest1.avi	0	880	547	72	111	-585	-221	233	0	Content		-585	-222	6897724	1937631521
6914	10:48:07.399	00:00:06.914	415	-588,6328	-109,6497	0,641122	0,6349604	627,9443	3,413273	0	-425,2115	-113,7928	0,4823759	0,6103959	607,3195	3,443905	0	12	-507	-112						Untertest1.avi	0	880	547	72	111	-585	-221	233	0	Content		-579	-223	6914484	1937648281
6931	10:48:07.416	00:00:06.931	416	-594,4323	-107,6931	0,6395203	0,6343107	627,717	3,424656	0	-429,6462	-109,4613	0,4805242	0,6104423	607,294	3,458975	0	12	-512	-109						Untertest1.avi	0	880	547	72	111	-585	-221	233	0	Content		-584	-220	6931116	1937664913
6948	10:48:07.433	00:00:06.947	417	-582,8077	-99,65723	0,6379183	0,6336441	627,3715	3,404092	0	-424,8857	-111,7258	0,4786678	0,6104962	607,2981	3,463981	0	12	-504	-106						Untertest1.avi	0	880	547	72	111	-585	-221	233	0	Content		-576	-217	6947729	1937681526
6964	10:48:07.449	00:00:06.964	418	-565,2574	-97,62767	0,6361563	0,6329238	627,1567	3,428707	0	-404,3188	-99,16727	0,4765736	0,6105606	607,1569	3,476248	0	13	-485	-98						Untertest1.avi	0	880	547	72	111	-471	-205	299	0	Content		-557	-209	6964356	1937698153
6981	10:48:07.466	00:00:06.981	419	-505,8286	-108,8635	0,6341203	0,6324224	627,3313	3,465297	0	-318,5165	-76,28652	0,4743733	0,6104768	606,9735	3,478718	0	13	-412	-93						Untertest1.avi	0	880	547	72	111	-471	-205	299	0	Content		-484	-204	6981105	1937714902
6998	10:48:07.483	00:00:06.997	420	-508,3955	-111,0754	0,6323534	0,6316648	626,9927	3,460671	0	-322,057	-77,17441	0,4723352	0,6105048	606,7824	3,496557	0	13	-415	-94						Untertest1.avi	0	880	547	72	111	-471	-205	299	0	Content		-487	-205	6997730	1937731527
7014	10:48:07.499	00:00:07.014	421	-500,9543	-119,1031	0,6305331	0,6309614	626,7498	3,479759	0	-319,461	-75,71392	0,4702061	0,6105583	606,7549	3,511396	0	13	-410	-97						Untertest1.avi	0	880	547	72	111	-471	-205	299	0	Content		-482	-208	7014355	1937748152
7031	10:48:07.516	00:00:07.030	422	-496,3766	-111,2613	0,6286101	0,6301588	626,5392	3,466979	0	-314,2336	-74,28148	0,4680227	0,6106567	606,6846	3,522158	0	13	-405	-93						Untertest1.avi	0	880	547	72	111	-471	-205	299	0	Content		-477	-204	7030979	1937764776
7048	10:48:07.533	00:00:07.047	423	-501,8028	-114,1376	0,6266225	0,6294569	626,3375	3,492547	0	-319,3844	-79,83356	0,4656641	0,6108719	606,7167	3,533189	0	13	-411	-97						Untertest1.avi	0	880	547	72	111	-471	-205	299	0	Content		-483	-208	7047730	1937781527
7064	10:48:07.549	00:00:07.064	424	-506,1138	-116,3245	0,6245527	0,6287933	626,0906	3,517118	0	-315,8228	-87,28252	0,4632894	0,6111054	606,4431	3,536346	0	13	-411	-102						Untertest1.avi	0	880	547	72	111	-471	-205	299	0	Content		-483	-213	7064353	1937798150
7081	10:48:07.566	00:00:07.080	425	-493,2025	-113,3831	0,6224368	0,6281441	625,7475	3,528134	0	-311,538	-76,03845	0,4608131	0,6113026	606,3525	3,552431	0	13	-402	-95						Untertest1.avi	0	880	547	72	111	-471	-205	299	0	Content		-474	-206	7080977	1937814774
7098	10:48:07.583	00:00:07.097	426	-493,6854	-112,4715	0,620203	0,6274801	625,3848	3,525568	0	-315,1862	-76,66299	0,4582351	0,6115949	606,4008	3,572015	0	13	-404	-95						Untertest1.avi	0	880	547	72	111	-471	-205	299	0	Content		-476	-206	7097604	1937831401
7114	10:48:07.599	00:00:07.114	427	-488,4736	-115,9975	0,6179609	0,6267642	625,0643	3,540037	0	-309,7487	-74,52956	0,4556547	0,6120343	606,1264	3,560564	0	13	-399	-95						Untertest1.avi	0	880	547	72	111	-471	-205	299	0	Content		-471	-206	7114356	1937848153
7131	10:48:07.616	00:00:07.130	428	-481,487	-112,9917	0,6156744	0,6259889	624,7493	3,529417	0	-301,9217	-74,4694	0,4530675	0,6124663	605,9327	3,565155	0	13	-392	-94						Untertest1.avi	0	880	547	72	111	-471	-205	299	0	Content		-464	-205	7130982	1937864779
7148	10:48:07.633	00:00:07.147	429	-486,3805	-106,0375	0,6133631	0,6252164	624,5103	3,539051	0	-307,0534	-72,74377	0,4504321	0,6129827	605,9375	3,577316	0	13	-397	-89						Untertest1.avi	0	880	547	72	111	-471	-205	299	0	Content		-469	-200	7147609	1937881406
7164	10:48:07.649	00:00:07.164	430	-475,9105	-107,3024	0,6110398	0,6244642	624,1996	3,537352	0	-306,7594	-79,88943	0,4478204	0,6136273	605,9473	3,591982	0	13	-391	-94						Untertest1.avi	0	880	547	72	111	-471	-205	299	0	Content		-463	-205	7164360	1937898157
7181	10:48:07.666	00:00:07.180	431	-490,0287	-115,1746	0,6086996	0,6237356	624,1779	3,56024	0	-303,4656	-82,42313	0,4452795	0,6141891	605,7609	3,57677	0	13	-397	-99						Untertest1.avi	0	880	547	72	111	-471	-205	299	0	Content		-469	-210	7180988	1937914785
7198	10:48:07.683	00:00:07.197	432	-430,7031	-79,35176	0,6065289	0,6226541	622,9031	3,523277	0	-299,515	-73,04311	0,4427325	0,6147156	605,6606	3,573165	0	13	-365	-76						Untertest1.avi	0	880	547	72	111	-471	-205	299	0	Content		-437	-187	7197613	1937931410
7214	10:48:07.699	00:00:07.214	433	-436,5099	-77,78813	0,6041086	0,6218662	622,7053	3,523905	0	-303,4691	-82,85402	0,4399918	0,615241	605,5674	3,582387	0	13	-370	-80						Untertest1.avi	0	880	547	72	111	-471	-205	299	0	Content		-442	-191	7214238	1937948035
7231	10:48:07.716	00:00:07.230	434	-393,1873	-63,57127	0,601193	0,6209873	622,4492	3,52118	0	-236,9401	-51,71561	0,4366646	0,6153217	604,9437	3,561957	0	13	-315	-58						Untertest1.avi	0	880	547	72	111	-471	-205	299	0	Content		-387	-169	7230863	1937964660
7248	10:48:07.733	00:00:07.247	435	-149,2093	-23,44367	0,5969402	0,6200328	622,0625	3,544708	0	43,29128	19,55102	0,4316984	0,6149378	604,5731	3,601525	0	13	-53	-2						Untertest1.avi	0	880	547	72	111	-471	-205	299	0	Content		-125	-113	7247617	1937981414
7264	10:48:07.749	00:00:07.263	436	102,9814	49,95882	0,592245	0,619473	620,6484	3,551217	0	246,1868	70,69358	0,4263188	0,614776	604,4341	3,56642	0	14	175	60						Untertest1.avi	0	880	547	72	111	518	68	533	0	Content		103	-51	7263548	1937997345
7280	10:48:07.765	00:00:07.280	437	277,07	92,55431	0,5874591	0,6194059	619,8269	3,512984	0	413,8851	111,5034	0,420724	0,6148033	604,5507	3,519024	0	14	345	102						Untertest1.avi	0	880	547	72	111	518	68	533	0	Content		273	-9	7280172	1938013969
7297	10:48:07.782	00:00:07.296	438	430,0078	139,0397	0,5827507	0,6194991	619,1503	3,537657	0	552,8286	151,242	0,4153705	0,6148698	604,8649	3,535558	0	14	491	145						Untertest1.avi	0	880	547	72	111	518	68	533	0	Content		419	34	7296921	1938030718
7314	10:48:07.799	00:00:07.313	439	528,7858	162,1092	0,5786292	0,6200323	618,5003	3,535556	0	627,3448	175,3425	0,4107994	0,6153881	605,1413	3,525859	0	14	578	169						Untertest1.avi	0	880	547	72	111	518	68	533	0	Content		506	58	7313542	1938047339
7330	10:48:07.815	00:00:07.330	440	549,2619	184,7656	0,5754168	0,6202722	617,8475	3,53914	0	630,3386	186,5022	0,4070173	0,615837	605,2289	3,504771	0	14	590	186						Untertest1.avi	0	880	547	72	111	518	68	533	0	Content		518	75	7330166	1938063963
7347	10:48:07.832	00:00:07.346	441	554,2412	181,5353	0,5725232	0,6204323	617,1746	3,547501	0	626,0421	181,5325	0,4034751	0,6163454	605,3868	3,526205	0	14	590	182						Untertest1.avi	0	880	547	72	111	518	68	533	0	Content		518	71	7346793	1938080590
7364	10:48:07.849	00:00:07.363	442	559,0612	180,9738	0,5696838	0,6204833	616,8187	3,537961	0	621,329	182,2623	0,4001098	0,6166594	605,6581	3,505396	0	14	590	182						Untertest1.avi	0	880	547	72	111	518	68	533	0	Content		518	71	7363538	1938097335
7380	10:48:07.865	00:00:07.380	443	560,0276	179,6373	0,5669827	0,6205969	616,3412	3,541538	0	614,1298	180,9042	0,3968859	0,617093	606,0893	3,520796	0	14	587	180						Untertest1.avi	0	880	547	72	111	518	68	533	0	Content		515	69	7380160	1938113957
7397	10:48:07.882	00:00:07.396	444	566,7349	182,137	0,5643883	0,6207494	615,9143	3,562168	0	616,759	184,8318	0,3938799	0,6174374	606,4215	3,520094	0	14	592	183						Untertest1.avi	0	880	547	72	111	518	68	533	0	Content		520	72	7396783	1938130580
7413	10:48:07.898	00:00:07.413	445	565,5105	176,1821	0,5619292	0,6210358	615,6174	3,541571	0	608,5706	178,6603	0,3910376	0,6179425	606,7822	3,506958	0	14	587	177						Untertest1.avi	0	880	547	72	111	518	68	533	0	Content		515	66	7413405	1938147202
7430	10:48:07.915	00:00:07.430	446	563,9762	175,9348	0,5595976	0,621313	615,4719	3,54625	0	614,7303	177,7194	0,3884004	0,6184803	607,0535	3,509231	0	14	589	177						Untertest1.avi	0	880	547	72	111	518	68	533	0	Content		517	66	7430152	1938163949
7447	10:48:07.932	00:00:07.446	447	562,5198	181,2922	0,5573741	0,6215529	614,9567	3,54173	0	610,0573	183,1532	0,3858746	0,6190537	607,4786	3,536947	0	14	586	182						Untertest1.avi	0	880	547	72	111	518	68	533	0	Content		514	71	7446774	1938180571
7463	10:48:07.948	00:00:07.463	448	565,1353	182,5552	0,5552433	0,6218679	614,5833	3,553645	0	614,5324	184,2352	0,3834848	0,6197565	607,811	3,53496	0	14	590	183						Untertest1.avi	0	880	547	72	111	518	68	533	0	Content		518	72	7463395	1938197192
7480	10:48:07.965	00:00:07.480	449	558,5598	174,8128	0,5531511	0,6221885	614,3588	3,545119	0	616,0945	179,0644	0,3812153	0,6204948	608,1302	3,533198	0	14	587	177						Untertest1.avi	0	880	547	72	111	518	68	533	0	Content		515	66	7480018	1938213815
7497	10:48:07.982	00:00:07.496	450	561,2562	178,1475	0,5512233	0,6224524	614,0359	3,557341	0	614,2778	185,147	0,3790946	0,6212131	608,5463	3,544823	0	14	588	182						Untertest1.avi	0	880	547	72	111	518	68	533	0	Content		516	71	7496763	1938230560
7513	10:48:07.998	00:00:07.513	451	562,0131	173,9091	0,549467	0,6226808	614,1183	3,549742	0	618,4019	185,0652	0,3771745	0,6218538	608,7505	3,532839	0	14	590	179						Untertest1.avi	0	880	547	72	111	518	68	533	0	Content		518	68	7513386	1938247183
7530	10:48:08.015	00:00:07.530	452	558,1846	179,1734	0,5479135	0,6227784	613,8777	3,562182	0	621,5342	182,0955	0,3755179	0,6225156	609,1324	3,542577	0	14	590	181						Untertest1.avi	0	880	547	72	111	518	68	533	0	Content		518	70	7530008	1938263805
7547	10:48:08.032	00:00:07.546	453	561,3593	175,2508	0,5465976	0,6228949	613,7567	3,563895	0	623,9153	181,4819	0,3741038	0,623077	609,3412	3,55159	0	14	593	178						Untertest1.avi	0	880	547	72	111	518	68	533	0	Content		521	67	7546630	1938280427
7563	10:48:08.048	00:00:07.563	454	556,5311	168,748	0,5455481	0,622918	613,7206	3,54693	0	626,3347	177,7246	0,3730036	0,6236466	609,507	3,543273	0	14	591	173						Untertest1.avi	0	880	547	72	111	518	68	533	0	Content		519	62	7563395	1938297192
7580	10:48:08.065	00:00:07.580	455	558,7029	172,1141	0,5447819	0,622956	613,2964	3,557828	0	627,5728	178,1639	0,3721607	0,6241443	609,6392	3,554105	0	14	593	175						Untertest1.avi	0	880	547	72	111	518	68	533	0	Content		521	64	7580016	1938313813
7597	10:48:08.082	00:00:07.596	456	561,6325	173,525	0,5442493	0,6230026	613,2315	3,5467	0	629,9636	177,9938	0,3715931	0,6246298	609,7327	3,566752	0	14	596	176						Untertest1.avi	0	880	547	72	111	518	68	533	0	Content		524	65	7596628	1938330425
7613	10:48:08.098	00:00:07.613	457	554,4862	175,1296	0,5439473	0,6229898	613,2798	3,551941	0	632,0075	179,3651	0,371278	0,6249949	610,0232	3,582767	0	14	593	177						Untertest1.avi	0	880	547	72	111	518	68	533	0	Content		521	66	7613250	1938347047
7630	10:48:08.115	00:00:07.629	458	554,5103	176,8755	0,5438988	0,6229441	613,1089	3,558452	0	630,5237	185,3566	0,3712046	0,6252016	610,0652	3,581416	0	14	593	181						Untertest1.avi	0	880	547	72	111	518	68	533	0	Content		521	70	7629997	1938363794
7647	10:48:08.132	00:00:07.646	459	555,3558	179,8736	0,5440711	0,6228004	613,3457	3,576904	0	630,3354	182,1491	0,3713158	0,6253406	610,0732	3,585422	0	14	593	181						Untertest1.avi	0	880	547	72	111	518	68	533	0	Content		521	70	7646620	1938380417
7663	10:48:08.148	00:00:07.663	460	552,554	177,4492	0,544422	0,6227416	613,1005	3,574815	0	630,8515	176,0346	0,3716527	0,6253942	609,8768	3,577436	0	14	592	177						Untertest1.avi	0	880	547	72	111	518	68	533	0	Content		520	66	7663243	1938397040
7680	10:48:08.165	00:00:07.679	461	554,6012	177,3318	0,5449369	0,6227508	613,0779	3,580885	0	634,2048	177,031	0,3721566	0,6254306	609,9393	3,584817	0	14	594	177						Untertest1.avi	0	880	547	72	111	518	68	533	0	Content		522	66	7679863	1938413660
7697	10:48:08.182	00:00:07.696	462	557,3731	175,3069	0,5456348	0,6229132	613,0203	3,583939	0	630,8085	182,8625	0,3727896	0,6254414	609,9148	3,581729	0	14	594	179						Untertest1.avi	0	880	547	72	111	518	68	533	0	Content		522	68	7696611	1938430408
7713	10:48:08.198	00:00:07.713	463	549,153	177,3149	0,5464354	0,623083	612,952	3,5659	0	630,3973	184,8046	0,3735612	0,6255223	609,8239	3,609696	0	14	590	181						Untertest1.avi	0	880	547	72	111	518	68	533	0	Content		518	70	7713235	1938447032
7730	10:48:08.215	00:00:07.729	464	555,2315	176,8	0,5473528	0,6234871	612,7606	3,574785	0	627,0283	184,1592	0,3744338	0,6256796	609,7617	3,617443	0	14	591	180						Untertest1.avi	0	880	547	72	111	518	68	533	0	Content		519	69	7729857	1938463654
7746	10:48:08.231	00:00:07.746	465	554,5964	176,4787	0,5483549	0,6239005	612,6754	3,581279	0	627,2055	183,0871	0,3754328	0,6259003	609,5189	3,616312	0	14	591	180						Untertest1.avi	0	880	547	72	111	518	68	533	0	Content		519	69	7746480	1938480277
7763	10:48:08.248	00:00:07.763	466	557,7028	175,1117	0,5494543	0,6245139	612,7627	3,591861	0	631,4274	178,6813	0,3764912	0,6261925	609,4061	3,610795	0	14	595	177						Untertest1.avi	0	880	547	72	111	518	68	533	0	Content		523	66	7763230	1938497027
7780	10:48:08.265	00:00:07.779	467	561,9902	177,4913	0,5505983	0,6252867	612,4182	3,598465	0	630,9186	190,6034	0,3776639	0,6266407	609,3873	3,618862	0	14	596	184						Untertest1.avi	0	880	547	72	111	518	68	533	0	Content		524	73	7779852	1938513649
7796	10:48:08.281	00:00:07.796	468	473,3591	250,9706	0,5521573	0,6270089	612,1838	3,631217	0	557,3947	247,1941	0,379674	0,6279646	609,1114	3,657718	0	15	515	249						Untertest1.avi	0	880	547	72	111	383	201	350	0	Content		443	138	7796475	1938530272
7813	10:48:08.298	00:00:07.813	469	431,4353	308,7697	0,5536342	0,6285191	612,1031	3,618853	0	501,5892	293,8918	0,3816148	0,6292241	608,7438	3,647729	0	15	467	301						Untertest1.avi	0	880	547	72	111	383	201	350	0	Content		395	190	7813099	1938546896
7830	10:48:08.315	00:00:07.829	470	429,4588	312,4294	0,5549316	0,6293932	612,123	3,620692	0	488,4676	306,9318	0,3828132	0,6298269	608,6057	3,645893	0	15	459	310						Untertest1.avi	0	880	547	72	111	383	201	350	0	Content		387	199	7829848	1938563645
7846	10:48:08.331	00:00:07.846	471	425,8322	313,5018	0,5561257	0,6301812	611,9648	3,629975	0	485,3715	312,8757	0,3839061	0,6302737	608,4129	3,654325	0	15	456	313						Untertest1.avi	0	880	547	72	111	383	201	350	0	Content		384	202	7846472	1938580269
7863	10:48:08.348	00:00:07.863	472	426,7332	316,275	0,5572907	0,6308359	611,8464	3,616378	0	480,7321	307,2957	0,3849761	0,6306786	608,2338	3,642064	0	15	454	312						Untertest1.avi	0	880	547	72	111	383	201	350	0	Content		382	201	7863094	1938596891
7880	10:48:08.365	00:00:07.879	473	429,0678	310,9056	0,558435	0,6314031	611,7277	3,599573	0	480,0916	303,5013	0,3859952	0,6309517	608,125	3,631346	0	15	455	307						Untertest1.avi	0	880	547	72	111	383	201	350	0	Content		383	196	7879845	1938613642
7896	10:48:08.381	00:00:07.896	474	426,276	313,4704	0,5594735	0,6319029	611,7288	3,636193	0	476,245	308,4653	0,3869861	0,6311178	608,019	3,635941	0	15	451	311						Untertest1.avi	0	880	547	72	111	383	201	350	0	Content		379	200	7896468	1938630265
7913	10:48:08.398	00:00:07.913	475	423,9538	310,9668	0,5604574	0,6322769	611,6158	3,617289	0	480,6747	306,035	0,3878999	0,6312286	607,9551	3,642058	0	15	452	309						Untertest1.avi	0	880	547	72	111	383	201	350	0	Content		380	198	7913090	1938646887
7930	10:48:08.415	00:00:07.929	476	422,3016	317,3715	0,5613401	0,632513	611,4384	3,624562	0	483,4727	308,9455	0,3887316	0,631278	607,7797	3,630416	0	15	453	313						Untertest1.avi	0	880	547	72	111	383	201	350	0	Content		381	202	7929714	1938663511
7946	10:48:08.431	00:00:07.946	477	418,1025	307,8719	0,5621172	0,6327298	611,462	3,609435	0	483,8858	308,7857	0,389452	0,6312977	607,7902	3,644745	0	15	451	308						Untertest1.avi	0	880	547	72	111	383	201	350	0	Content		379	197	7946480	1938680277
7963	10:48:08.448	00:00:07.963	478	420,0082	311,5434	0,5628368	0,6328077	611,4033	3,619601	0	490,5141	303,6032	0,3901098	0,6312773	607,5739	3,638423	0	15	455	308						Untertest1.avi	0	880	547	72	111	383	201	350	0	Content		383	197	7963103	1938696900
7980	10:48:08.465	00:00:07.979	479	420,7832	315,9626	0,5634581	0,6328946	611,5544	3,627293	0	488,0327	308,1581	0,3906742	0,6311811	607,6172	3,642222	0	15	454	312						Untertest1.avi	0	880	547	72	111	383	201	350	0	Content		382	201	7979708	1938713505
7996	10:48:08.481	00:00:07.996	480	418,7532	321,1213	0,5639927	0,6329401	611,4145	3,652893	0	489,651	305,9169	0,3911407	0,631125	607,5209	3,63177	0	15	454	314						Untertest1.avi	0	880	547	72	111	383	201	350	0	Content		382	203	7996331	1938730128
8013	10:48:08.498	00:00:08.013	481	420,7908	316,3329	0,5644354	0,6329471	611,4751	3,641314	0	495,1418	310,5647	0,3915476	0,6310555	607,4625	3,637436	0	15	458	313						Untertest1.avi	0	880	547	72	111	383	201	350	0	Content		386	202	8013078	1938746875
8030	10:48:08.515	00:00:08.029	482	415,0159	309,3454	0,5648118	0,6329057	611,2531	3,643514	0	494,2751	308,6584	0,3918727	0,6310033	607,7545	3,636765	0	15	455	309						Untertest1.avi	0	880	547	72	111	383	201	350	0	Content		383	198	8029702	1938763499
8046	10:48:08.531	00:00:08.046	483	412,3109	314,7776	0,5651449	0,6328446	611,0973	3,654822	0	497,8724	309,1928	0,3921468	0,6309536	607,4545	3,628133	0	15	455	312						Untertest1.avi	0	880	547	72	111	383	201	350	0	Content		383	201	8046325	1938780122
8063	10:48:08.548	00:00:08.062	484	415,9091	317,6002	0,5654494	0,6327854	611,2352	3,654089	0	496,5952	306,3923	0,3923883	0,630915	607,6872	3,639846	0	15	456	312						Untertest1.avi	0	880	547	72	111	383	201	350	0	Content		384	201	8062948	1938796745
8080	10:48:08.565	00:00:08.079	485	407,3882	314,1038	0,5656602	0,632737	610,9998	3,654284	0	497,8501	310,6962	0,3925983	0,630922	607,3904	3,636745	0	15	453	312						Untertest1.avi	0	880	547	72	111	383	201	350	0	Content		381	201	8079695	1938813492
8096	10:48:08.581	00:00:08.096	486	412,0711	314,2437	0,5658945	0,6327423	611,1525	3,665973	0	503,743	310,952	0,3927917	0,6309714	607,5564	3,648839	0	15	458	313						Untertest1.avi	0	880	547	72	111	383	201	350	0	Content		386	202	8096318	1938830115
8113	10:48:08.598	00:00:08.112	487	411,2432	315,2524	0,5660927	0,6327709	610,9435	3,672675	0	503,2516	308,0542	0,3929443	0,6310596	607,5027	3,632432	0	15	457	312						Untertest1.avi	0	880	547	72	111	383	201	350	0	Content		385	201	8112940	1938846737
8130	10:48:08.615	00:00:08.129	488	404,5238	316,8677	0,5662217	0,6327049	610,9285	3,674057	0	505,6581	313,9476	0,3930753	0,6311067	607,2879	3,643017	0	15	455	315						Untertest1.avi	0	880	547	72	111	383	201	350	0	Content		383	204	8129562	1938863359
8146	10:48:08.631	00:00:08.146	489	380,9529	249,7681	0,5665047	0,6320043	611,1197	3,691609	0	487,3631	251,945	0,3935693	0,6304613	607,3903	3,660519	0	16	434	251						Untertest1.avi	0	880	547	72	111	342	114	983	0	Content		362	140	8146313	1938880110
8163	10:48:08.648	00:00:08.162	490	358,5123	222,8651	0,5666966	0,6318176	610,9692	3,697045	0	469,7931	224,4609	0,3939682	0,6303519	607,3867	3,641296	0	16	414	224						Untertest1.avi	0	880	547	72	111	342	114	983	0	Content		342	113	8162934	1938896731
8180	10:48:08.665	00:00:08.179	491	362,8702	230,8132	0,5668755	0,6320763	610,936	3,710413	0	463,4209	225,7846	0,3939639	0,6307036	607,4638	3,667171	0	16	413	228						Untertest1.avi	0	880	547	72	111	342	114	983	0	Content		341	117	8179557	1938913354
8196	10:48:08.681	00:00:08.196	492	365,5435	224,6994	0,5670241	0,6322583	610,8177	3,707792	0	465,539	223,3299	0,3940423	0,6309608	607,232	3,663477	0	16	416	224						Untertest1.avi	0	880	547	72	111	342	114	983	0	Content		344	113	8196179	1938929976
8213	10:48:08.698	00:00:08.212	493	364,9	233,0857	0,5671219	0,6323746	610,7469	3,723632	0	465,0186	229,2247	0,3940787	0,6311359	607,2449	3,67907	0	16	415	231						Untertest1.avi	0	880	547	72	111	342	114	983	0	Content		343	120	8212927	1938946724
8230	10:48:08.715	00:00:08.229	494	357,9577	228,2344	0,5672092	0,6324803	610,7313	3,694849	0	469,143	230,4141	0,3941449	0,6312654	607,3281	3,68128	0	16	414	229						Untertest1.avi	0	880	547	72	111	342	114	983	0	Content		342	118	8229550	1938963347
8246	10:48:08.731	00:00:08.246	495	360,8064	228,6853	0,5673517	0,6326004	610,6324	3,7256	0	467,5376	229,8134	0,3942192	0,6314383	607,296	3,688291	0	16	414	229						Untertest1.avi	0	880	547	72	111	342	114	983	0	Content		342	118	8246173	1938979970
8263	10:48:08.748	00:00:08.262	496	361,0504	231,0926	0,5675081	0,6326832	610,663	3,737453	0	469,5924	233,175	0,3943252	0,63153	607,4813	3,705469	0	16	415	232						Untertest1.avi	0	880	547	72	111	342	114	983	0	Content		343	121	8262796	1938996593
8280	10:48:08.765	00:00:08.279	497	358,7347	234,2098	0,5676071	0,6327434	610,681	3,746343	0	471,2153	226,183	0,3944355	0,6316225	607,3355	3,707639	0	16	415	230						Untertest1.avi	0	880	547	72	111	342	114	983	0	Content		343	119	8279544	1939013341
8296	10:48:08.781	00:00:08.296	498	358,5293	233,7574	0,5677106	0,632797	610,5563	3,756596	0	468,5823	223,4086	0,3945559	0,6316577	607,1858	3,71875	0	16	414	229						Untertest1.avi	0	880	547	72	111	342	114	983	0	Content		342	118	8296168	1939029965
8313	10:48:08.798	00:00:08.312	499	362,6768	241,4311	0,5678847	0,6328281	610,4913	3,765283	0	466,3942	227,7293	0,3946693	0,6316612	607,316	3,728549	0	16	415	235						Untertest1.avi	0	880	547	72	111	342	114	983	0	Content		343	124	8312790	1939046587
8329	10:48:08.814	00:00:08.329	500	361,3978	234,0147	0,568057	0,6328375	610,6035	3,766846	0	471,5679	221,679	0,3948264	0,6316377	607,516	3,720411	0	16	416	228						Untertest1.avi	0	880	547	72	111	342	114	983	0	Content		344	117	8329415	1939063212
8346	10:48:08.831	00:00:08.346	501	359,1173	234,3086	0,5681774	0,6328076	610,5792	3,769788	0	471,6196	228,4086	0,3950014	0,631578	607,2641	3,737901	0	16	415	231						Untertest1.avi	0	880	547	72	111	342	114	983	0	Content		343	120	8346161	1939079958
8363	10:48:08.848	00:00:08.362	502	357,4471	234,4706	0,5683678	0,6327316	610,5653	3,773937	0	468,3364	226,2049	0,3951337	0,6314328	607,2773	3,736116	0	16	413	230						Untertest1.avi	0	880	547	72	111	342	114	983	0	Content		341	119	8362781	1939096578
8379	10:48:08.864	00:00:08.379	503	361,1837	232,0505	0,5685308	0,6326032	610,6155	3,774934	0	471,5631	229,7929	0,3953059	0,631251	607,5356	3,743286	0	16	416	231						Untertest1.avi	0	880	547	72	111	342	114	983	0	Content		344	120	8379405	1939113202
8396	10:48:08.881	00:00:08.396	504	358,624	233,7003	0,568627	0,6323957	610,7034	3,794226	0	474,2599	232,544	0,395465	0,6310818	607,273	3,764156	0	16	416	233						Untertest1.avi	0	880	547	72	111	342	114	983	0	Content		344	122	8396028	1939129825
8413	10:48:08.898	00:00:08.412	505	350,6576	231,6357	0,5687263	0,6322505	610,6769	3,796796	0	469,623	229,1778	0,3955635	0,630941	607,28	3,768595	0	16	410	230						Untertest1.avi	0	880	547	72	111	342	114	983	0	Content		338	119	8412775	1939146572
8429	10:48:08.914	00:00:08.429	506	358,6057	235,9299	0,5688695	0,6320549	610,6255	3,798743	0	468,7765	222,9812	0,3956572	0,6308483	607,4863	3,774538	0	16	414	229						Untertest1.avi	0	880	547	72	111	342	114	983	0	Content		342	118	8429399	1939163196
8446	10:48:08.931	00:00:08.446	507	361,198	232,6095	0,5689934	0,6319864	610,6991	3,810403	0	475,4024	225,7068	0,3957672	0,630784	607,6558	3,776252	0	16	418	229						Untertest1.avi	0	880	547	72	111	342	114	983	0	Content		346	118	8446021	1939179818
8463	10:48:08.948	00:00:08.462	508	355,4751	227,6162	0,5690619	0,6319273	610,6792	3,803466	0	473,7801	222,7629	0,3958647	0,6307298	607,5757	3,784142	0	16	415	225						Untertest1.avi	0	880	547	72	111	342	114	983	0	Content		343	114	8462643	1939196440
8479	10:48:08.964	00:00:08.479	509	357,1664	230,5554	0,5691372	0,6319174	610,6666	3,811091	0	471,8051	227,7587	0,395944	0,6307773	607,5383	3,805025	0	16	414	229						Untertest1.avi	0	880	547	72	111	342	114	983	0	Content		342	118	8479392	1939213189
8496	10:48:08.981	00:00:08.496	510	351,1126	226,4823	0,56923	0,6318967	610,6199	3,822544	0	473,9134	223,3124	0,3960468	0,6307901	607,3875	3,805165	0	16	413	225						Untertest1.avi	0	880	547	72	111	342	114	983	0	Content		341	114	8496012	1939229809
8513	10:48:08.998	00:00:08.512	511	359,7182	230,2633	0,5693942	0,6319218	610,5048	3,828142	0	477,5204	221,0954	0,3961539	0,6308218	607,528	3,811715	0	16	419	226						Untertest1.avi	0	880	547	72	111	342	114	983	0	Content		347	115	8512637	1939246434
8529	10:48:09.014	00:00:08.529	512	358,1037	229,3965	0,569532	0,6319529	610,6236	3,842762	0	477,4153	227,2577	0,3962861	0,6308423	607,6464	3,833034	0	16	418	228						Untertest1.avi	0	880	547	72	111	342	114	983	0	Content		346	117	8529260	1939263057
8546	10:48:09.031	00:00:08.546	513	353,3641	225,0112	0,5696523	0,6319391	610,5189	3,839913	0	474,9854	224,4732	0,396427	0,6308003	607,5092	3,836051	0	16	414	225						Untertest1.avi	0	880	547	72	111	342	114	983	0	Content		342	114	8546008	1939279805
8563	10:48:09.048	00:00:08.562	514	353,4765	224,89	0,5698547	0,6318564	610,2936	3,854067	0	473,4559	223,0478	0,3965822	0,6306739	607,3408	3,837755	0	16	413	224						Untertest1.avi	0	880	547	72	111	342	114	983	0	Content		341	113	8562631	1939296428
8579	10:48:09.064	00:00:08.579	515	352,1536	223,0182	0,5700328	0,6317489	610,408	3,857634	0	480,6632	228,0782	0,396786	0,6305108	607,3959	3,84637	0	16	416	226						Untertest1.avi	0	880	547	72	111	342	114	983	0	Content		344	115	8579253	1939313050
8596	10:48:09.081	00:00:08.596	516	355,6276	228,079	0,5702152	0,6316292	610,2353	3,868178	0	476,9041	226,7573	0,3969535	0,6304055	607,2364	3,847861	0	16	416	227						Untertest1.avi	0	880	547	72	111	342	114	983	0	Content		344	116	8596021	1939329818
8613	10:48:09.098	00:00:08.612	517	358,828	226,7086	0,5704343	0,6316074	610,1657	3,861073	0	473,4899	226,8386	0,3971201	0,6303275	607,1644	3,866246	0	16	416	227						Untertest1.avi	0	880	547	72	111	342	114	983	0	Content		344	116	8612638	1939346435
8629	10:48:09.114	00:00:08.629	518	352,9242	230,9424	0,5706083	0,6316385	610,2571	3,885909	0	475,5321	227,0379	0,3973388	0,6303003	607,2421	3,870168	0	16	414	229						Untertest1.avi	0	880	547	72	111	342	114	983	0	Content		342	118	8629250	1939363047
8646	10:48:09.131	00:00:08.645	519	352,4584	226,6869	0,5708187	0,6317162	609,8546	3,87756	0	476,737	225,1689	0,397541	0,6303335	607,0806	3,8691	0	16	415	226						Untertest1.avi	0	880	547	72	111	342	114	983	0	Content		343	115	8645875	1939379672
8663	10:48:09.148	00:00:08.662	520	356,1359	222,0357	0,5710491	0,6318859	610,093	3,886255	0	471,5952	228,6259	0,3977193	0,6304486	607,1359	3,87819	0	16	414	225						Untertest1.avi	0	880	547	72	111	342	114	983	0	Content		342	114	8662623	1939396420
8679	10:48:09.164	00:00:08.679	521	355,9346	224,6575	0,5712383	0,6320673	609,8325	3,87881	0	475,8138	223,2184	0,3979577	0,6306583	606,9796	3,873602	0	16	416	224						Untertest1.avi	0	880	547	72	111	342	114	983	0	Content		344	113	8679248	1939413045
8696	10:48:09.181	00:00:08.695	522	358,9557	221,4436	0,571445	0,6323402	609,9149	3,889532	0	469,253	221,5688	0,3981154	0,6308591	606,8958	3,882259	0	16	414	222						Untertest1.avi	0	880	547	72	111	342	114	983	0	Content		342	111	8695870	1939429667
8712	10:48:09.197	00:00:08.712	523	359,1266	216,3023	0,571685	0,632553	609,64	3,884892	0	477,3372	223,155	0,3983972	0,6309607	606,812	3,874517	0	16	418	220						Untertest1.avi	0	880	547	72	111	342	114	983	0	Content		346	109	8712493	1939446290
8729	10:48:09.214	00:00:08.729	524	355,4723	219,8351	0,5718631	0,632618	609,571	3,895294	0	469,1215	226,4221	0,3985578	0,6309967	606,8064	3,872965	0	16	412	223						Untertest1.avi	0	880	547	72	111	342	114	983	0	Content		340	112	8729241	1939463038
8746	10:48:09.231	00:00:08.745	525	363,5846	222,0894	0,57212	0,6326686	609,5967	3,90559	0	465,9504	228,6208	0,3987704	0,6309785	606,7806	3,879018	0	16	415	225						Untertest1.avi	0	880	547	72	111	342	114	983	0	Content		343	114	8745863	1939479660
8762	10:48:09.247	00:00:08.762	526	358,5823	222,518	0,5722938	0,632656	609,4388	3,884376	0	474,1856	225,7735	0,3989844	0,6309571	606,7142	3,869851	0	16	416	224						Untertest1.avi	0	880	547	72	111	342	114	983	0	Content		344	113	8762487	1939496284
8779	10:48:09.264	00:00:08.779	527	362,8716	226,7007	0,5725174	0,6326668	609,6575	3,910839	0	465,2486	222,0703	0,3991297	0,6309198	606,6754	3,863315	0	16	414	224						Untertest1.avi	0	880	547	72	111	342	114	983	0	Content		342	113	8779107	1939512904
8796	10:48:09.281	00:00:08.795	528	364,4005	218,702	0,5726969	0,632699	609,3807	3,894926	0	470,9168	225,5773	0,3993803	0,6308671	606,6786	3,877135	0	16	418	222						Untertest1.avi	0	880	547	72	111	342	114	983	0	Content		346	111	8795855	1939529652
8812	10:48:09.297	00:00:08.812	529	357,2334	219,0911	0,5728291	0,6326708	609,3934	3,880951	0	464,1608	219,9483	0,3995055	0,6308137	606,6685	3,865345	0	16	411	220						Untertest1.avi	0	880	547	72	111	342	114	983	0	Content		339	109	8812479	1939546276
8829	10:48:09.314	00:00:08.829	530	365,942	220,7904	0,5730327	0,6325685	609,4313	3,878093	0	465,5808	222,5902	0,3996589	0,6306508	606,5576	3,864572	0	16	416	222						Untertest1.avi	0	880	547	72	111	342	114	983	0	Content		344	111	8829101	1939562898
8846	10:48:09.331	00:00:08.845	531	364,6121	223,7509	0,5731887	0,632346	609,3282	3,861451	0	464,8454	222,8431	0,3997934	0,6304596	606,7015	3,872832	0	16	415	223						Untertest1.avi	0	880	547	72	111	342	114	983	0	Content		343	112	8845724	1939579521
8862	10:48:09.347	00:00:08.862	532	359,4109	220,24	0,5733044	0,6320581	609,3642	3,849508	0	466,0578	224,9044	0,3999494	0,6302709	606,7083	3,865466	0	16	413	223						Untertest1.avi	0	880	547	72	111	342	114	983	0	Content		341	112	8862472	1939596269
8879	10:48:09.364	00:00:08.879	533	364,5301	219,3769	0,5735043	0,6317641	609,5478	3,839468	0	460,926	219,3208	0,4000728	0,6300861	606,7301	3,852173	0	16	413	219						Untertest1.avi	0	880	547	72	111	342	114	983	0	Content		341	108	8879094	1939612891
8896	10:48:09.381	00:00:08.895	534	367,6287	220,3663	0,5736626	0,6313723	609,3814	3,825077	0	461,3135	224,6066	0,4002382	0,6297228	606,7293	3,863132	0	16	414	222						Untertest1.avi	0	880	547	72	111	342	114	983	0	Content		342	111	8895715	1939629512
8912	10:48:09.397	00:00:08.912	535	362,4979	223,165	0,5737798	0,6308874	609,4159	3,829841	0	466,6937	218,6422	0,400407	0,6293932	606,8242	3,854217	0	16	415	221						Untertest1.avi	0	880	547	72	111	342	114	983	0	Content		343	110	8912335	1939646132
8929	10:48:09.414	00:00:08.929	536	365,6787	221,0136	0,5739298	0,6305289	609,5753	3,834142	0	461,8413	222,9309	0,4005099	0,6290039	606,8727	3,881758	0	16	414	222						Untertest1.avi	0	880	547	72	111	342	114	983	0	Content		342	111	8929085	1939662882
8946	10:48:09.431	00:00:08.945	537	367,373	217,9642	0,5740939	0,6301528	609,552	3,821602	0	456,9944	225,2715	0,4006052	0,6285735	606,9435	3,864962	0	16	412	222						Untertest1.avi	0	880	547	72	111	342	114	983	0	Content		340	111	8945707	1939679504
8962	10:48:09.447	00:00:08.962	538	364,1353	221,3067	0,5742353	0,6298699	609,4259	3,81558	0	463,0169	221,6734	0,4007881	0,6281989	607,1071	3,877775	0	16	414	221						Untertest1.avi	0	880	547	72	111	342	114	983	0	Content		342	110	8962329	1939696126
8979	10:48:09.464	00:00:08.978	539	366,5692	224,7758	0,5743917	0,6296343	609,5881	3,832346	0	461,8394	224,417	0,4009477	0,6278564	607,0318	3,882972	0	16	414	225						Untertest1.avi	0	880	547	72	111	342	114	983	0	Content		342	114	8978972	1939712769
8996	10:48:09.481	00:00:08.995	540	366,9268	218,3351	0,5745908	0,6295078	609,5342	3,820225	0	456,9167	214,8023	0,4010831	0,6276584	607,1737	3,8582	0	16	412	217						Untertest1.avi	0	880	547	72	111	342	114	983	0	Content		340	106	8995716	1939729513
9012	10:48:09.497	00:00:09.012	541	364,4879	220,674	0,5747394	0,6294641	609,4234	3,821743	0	459,081	215,1489	0,4012872	0,6275026	607,2685	3,890599	0	16	412	218						Untertest1.avi	0	880	547	72	111	342	114	983	0	Content		340	107	9012327	1939746124
9029	10:48:09.514	00:00:09.028	542	369,1469	221,5446	0,5749338	0,6294981	609,6217	3,83522	0	458,6816	214,3807	0,4014525	0,6274081	607,1525	3,877763	0	16	414	218						Untertest1.avi	0	880	547	72	111	342	114	983	0	Content		342	107	9028950	1939762747
9046	10:48:09.531	00:00:09.045	543	374,9456	223,8688	0,5751476	0,6296216	609,4155	3,843256	0	457,3416	215,8791	0,4016401	0,6274378	607,3084	3,892522	0	16	416	220						Untertest1.avi	0	880	547	72	111	342	114	983	0	Content		344	109	9045573	1939779370
9062	10:48:09.547	00:00:09.062	544	365,4192	217,9807	0,575307	0,629851	609,4704	3,856421	0	457,5011	212,644	0,4018467	0,6275756	607,2416	3,889851	0	16	411	215						Untertest1.avi	0	880	547	72	111	342	114	983	0	Content		339	104	9062321	1939796118
9079	10:48:09.564	00:00:09.078	545	373,2585	225,8253	0,5755348	0,6300111	609,5385	3,869471	0	453,0358	212,1419	0,4020143	0,6276884	607,1306	3,894656	0	16	413	219						Untertest1.avi	0	880	547	72	111	342	114	983	0	Content		341	108	9078943	1939812740
9096	10:48:09.581	00:00:09.095	546	366,4981	220,6382	0,5756856	0,630289	609,3807	3,86369	0	452,4651	220,7406	0,4021898	0,6278725	607,3384	3,909412	0	16	409	221						Untertest1.avi	0	880	547	72	111	342	114	983	0	Content		337	110	9095563	1939829360
9112	10:48:09.597	00:00:09.112	547	418,0226	304,4056	0,5751741	0,6317831	609,3256	3,905519	0	499,834	299,7219	0,4022262	0,6293234	607,2975	3,938854	0	16	459	302						Untertest1.avi	0	880	547	72	111	342	114	983	0	Content		387	191	9112187	1939845984
9129	10:48:09.614	00:00:09.128	548	471,4602	434,4966	0,5742744	0,6334092	609,4644	3,910856	0	539,9187	441,7545	0,4022709	0,6308882	607,263	3,965881	0	17	506	438						Untertest1.avi	0	880	547	72	111	455	645	150	0	Content		434	327	9128936	1939862733
9146	10:48:09.631	00:00:09.145	549	502,4533	589,4067	0,5737386	0,6355929	609,4611	3,899224	0	549,033	599,0844	0,4025226	0,6329721	607,0764	3,965971	0	17	526	594						Untertest1.avi	0	880	547	72	111	455	645	150	0	Content		454	483	9145558	1939879355
9162	10:48:09.647	00:00:09.162	550	515,2997	722,8801	0,5734898	0,6373271	609,5355	3,906848	0	555,173	733,2117	0,4026864	0,6347231	607,1289	3,949176	0	17	535	728						Untertest1.avi	0	880	547	72	111	455	645	150	0	Content		463	617	9162180	1939895977
9179	10:48:09.664	00:00:09.178	551	512,4883	754,9139	0,5735399	0,6377892	609,4009	3,92158	0	543,8083	772,2118	0,402491	0,6352672	606,9472	3,950455	0	17	528	764						Untertest1.avi	0	880	547	72	111	455	645	150	0	Content		456	653	9178930	1939912727
9196	10:48:09.681	00:00:09.195	552	511,374	750,1225	0,5735802	0,6378506	609,2321	3,930399	0	545,1761	764,7089	0,4021578	0,6354408	606,929	3,962159	0	17	528	757						Untertest1.avi	0	880	547	72	111	455	645	150	0	Content		456	646	9195551	1939929348
9212	10:48:09.697	00:00:09.212	553	508,0386	751,8834	0,573391	0,6377585	609,1104	3,935449	0	544,4283	764,5183	0,4018894	0,6354584	606,8157	3,961034	0	17	526	758						Untertest1.avi	0	880	547	72	111	455	645	150	0	Content		454	647	9212299	1939946096
9229	10:48:09.714	00:00:09.228	554	511,0971	745,5159	0,5732269	0,6376342	609,1406	3,942113	0	544,0589	763,1541	0,4015348	0,6353824	606,7867	3,965758	0	17	528	754						Untertest1.avi	0	880	547	72	111	455	645	150	0	Content		456	643	9228924	1939962721
9246	10:48:09.731	00:00:09.245	555	510,1056	748,7814	0,5729535	0,6374917	609,0757	3,957516	0	542,0361	762,5027	0,4011478	0,6353546	606,7744	3,982939	0	17	526	756						Untertest1.avi	0	880	547	72	111	455	645	150	0	Content		454	645	9245546	1939979343
9262	10:48:09.747	00:00:09.262	556	513,5659	749,967	0,5726412	0,6374367	609,0381	3,973323	0	540,3989	765,8847	0,4007452	0,6354301	606,7536	3,991922	0	17	527	758						Untertest1.avi	0	880	547	72	111	455	645	150	0	Content		455	647	9262169	1939995966
9279	10:48:09.764	00:00:09.278	557	544,4197	839,1322	0,5715905	0,638658	608,8981	4,011526	0	577,0621	853,0482	0,4003734	0,636634	606,7756	4,028463	0	18	561	846						Untertest1.avi	0	880	547	72	111	545	823	166	0	Content		489	735	9278916	1940012713
9296	10:48:09.781	00:00:09.295	558	597,474	919,9304	0,5704572	0,6394446	609,118	4,00355	0	622,2574	936,8967	0,39974	0,6374879	606,8368	4,004979	0	18	610	928						Untertest1.avi	0	880	547	72	111	545	823	166	0	Content		538	817	9295539	1940029336
9312	10:48:09.797	00:00:09.312	559	606,5767	923,7509	0,570101	0,6392377	609,0098	4,012801	0	630,7073	947,7974	0,399069	0,6375709	606,8454	4,02688	0	18	619	936						Untertest1.avi	0	880	547	72	111	545	823	166	0	Content		547	825	9312162	1940045959
9329	10:48:09.814	00:00:09.328	560	608,4081	927,5781	0,5696458	0,6391091	608,8779	4,022945	0	629,2101	948,6788	0,3984821	0,6377015	606,749	4,018795	0	18	619	938						Untertest1.avi	0	880	547	72	111	545	823	166	0	Content		547	827	9328788	1940062585
9346	10:48:09.831	00:00:09.345	561	611,498	925,2468	0,5691352	0,6389464	608,7787	4,03122	0	631,4494	949,9502	0,397858	0,6377968	606,6634	4,036568	0	18	621	938						Untertest1.avi	0	880	547	72	111	545	823	166	0	Content		549	827	9345534	1940079331
9362	10:48:09.847	00:00:09.362	562	608,2858	924,3564	0,5685906	0,638786	608,645	4,036035	0	623,9514	944,0151	0,3971895	0,637935	606,5296	4,045126	0	18	616	934						Untertest1.avi	0	880	547	72	111	545	823	166	0	Content		544	823	9362159	1940095956
9379	10:48:09.864	00:00:09.378	563	607,656	925,2062	0,5680275	0,6386295	608,5244	4,046455	0	625,7386	941,876	0,3965305	0,638143	606,5652	4,046039	0	18	617	934						Untertest1.avi	0	880	547	72	111	545	823	166	0	Content		545	823	9378785	1940112582
9396	10:48:09.881	00:00:09.395	564	611,4401	924,3717	0,5674471	0,6385617	608,5168	4,042528	0	624,2041	941,7227	0,3958552	0,6383666	606,2149	4,062237	0	18	618	933						Untertest1.avi	0	880	547	72	111	545	823	166	0	Content		546	822	9395531	1940129328
9412	10:48:09.897	00:00:09.412	565	611,1761	923,5979	0,5668622	0,6385186	608,4248	4,068009	0	622,7315	945,4792	0,3951852	0,6386819	606,1845	4,059034	0	18	617	935						Untertest1.avi	0	880	547	72	111	545	823	166	0	Content		545	824	9412155	1940145952
9429	10:48:09.914	00:00:09.428	566	609,992	925,6083	0,5662501	0,638494	608,2124	4,069488	0	624,2802	941,9594	0,3945181	0,6389598	606,0773	4,074247	0	18	617	934						Untertest1.avi	0	880	547	72	111	545	823	166	0	Content		545	823	9428778	1940162575
9445	10:48:09.930	00:00:09.445	567	598,3441	867,3203	0,565643	0,6376985	608,0437	4,081271	0	627,265	889,4856	0,3939047	0,638423	605,9488	4,076261	0	19	613	878						Untertest1.avi	0	880	547	72	111	537	725	366	0	Content		541	767	9445412	1940179209
9462	10:48:09.947	00:00:09.462	568	600,1955	836,9148	0,5650622	0,6373545	607,9688	4,085958	0	622,7295	848,2562	0,3934249	0,638348	605,7802	4,089504	0	19	611	843						Untertest1.avi	0	880	547	72	111	537	725	366	0	Content		539	732	9462149	1940195946
9479	10:48:09.964	00:00:09.478	569	598,3486	828,5968	0,5646123	0,6373149	607,8492	4,08824	0	621,2477	840,5101	0,3927986	0,638613	605,738	4,091134	0	19	610	835						Untertest1.avi	0	880	547	72	111	537	725	366	0	Content		538	724	9478773	1940212570
9495	10:48:09.980	00:00:09.495	570	597,0936	826,2775	0,5641328	0,637233	607,7899	4,087437	0	620,2591	839,9552	0,3921925	0,6388149	605,8162	4,100395	0	19	609	833						Untertest1.avi	0	880	547	72	111	537	725	366	0	Content		537	722	9495406	1940229203
9512	10:48:09.997	00:00:09.512	571	601,4481	825,213	0,5636871	0,6370993	607,6719	4,086663	0	620,0967	841,6648	0,3916689	0,6388575	605,6776	4,107051	0	19	611	833						Untertest1.avi	0	880	547	72	111	537	725	366	0	Content		539	722	9512021	1940245818
9529	10:48:10.014	00:00:09.528	572	600,416	827,0587	0,5632623	0,6369549	607,563	4,09873	0	618,6876	843,4642	0,3911673	0,6388907	605,6508	4,108634	0	19	610	835						Untertest1.avi	0	880	547	72	111	537	725	366	0	Content		538	724	9528643	1940262440
9545	10:48:10.030	00:00:09.545	573	597,5204	828,7527	0,5628865	0,6367851	607,384	4,098442	0	617,1971	843,2609	0,3907531	0,6388646	605,7067	4,113574	0	19	607	836						Untertest1.avi	0	880	547	72	111	537	725	366	0	Content		535	725	9545399	1940279196
9562	10:48:10.047	00:00:09.562	574	600,6036	829,5313	0,5625669	0,6366102	607,532	4,108618	0	617,299	841,0815	0,3903975	0,638804	605,5992	4,112519	0	19	609	835						Untertest1.avi	0	880	547	72	111	537	725	366	0	Content		537	724	9562016	1940295813
9579	10:48:10.064	00:00:09.578	575	599,034	829,5231	0,562291	0,6364564	607,5065	4,098575	0	618,3577	841,3088	0,3901039	0,638671	605,5721	4,128675	0	19	609	835						Untertest1.avi	0	880	547	72	111	537	725	366	0	Content		537	724	9578638	1940312435
9595	10:48:10.080	00:00:09.595	576	601,8001	829,663	0,562109	0,6363689	607,5396	4,096566	0	619,5937	844,2817	0,3899066	0,6385804	605,5264	4,124485	0	19	611	837						Untertest1.avi	0	880	547	72	111	537	725	366	0	Content		539	726	9595264	1940329061
9612	10:48:10.097	00:00:09.612	577	597,7496	828,3414	0,5619405	0,6363265	607,3985	4,088961	0	619,5817	848,01	0,3897118	0,6385539	605,6025	4,126356	0	19	609	838						Untertest1.avi	0	880	547	72	111	537	725	366	0	Content		537	727	9612012	1940345809
9629	10:48:10.114	00:00:09.628	578	594,8919	830,0088	0,561776	0,6363074	607,5126	4,076726	0	615,9558	847,6825	0,3895561	0,6385012	605,5546	4,12672	0	19	605	839						Untertest1.avi	0	880	547	72	111	537	725	366	0	Content		533	728	9628651	1940362448
9645	10:48:10.130	00:00:09.645	579	599,1248	829,205	0,5616926	0,636337	607,5448	4,071711	0	617,4517	847,7639	0,3894568	0,6385032	605,5017	4,117178	0	19	608	838						Untertest1.avi	0	880	547	72	111	537	725	366	0	Content		536	727	9645276	1940379073
9662	10:48:10.147	00:00:09.662	580	600,8819	827,4607	0,5616138	0,6363437	607,5099	4,056613	0	621,0837	846,6735	0,3893901	0,6385465	605,4893	4,120521	0	19	611	837						Untertest1.avi	0	880	547	72	111	537	725	366	0	Content		539	726	9662006	1940395803
9679	10:48:10.164	00:00:09.678	581	604,0983	827,2579	0,5615641	0,6363734	607,5061	4,042446	0	622,0929	842,9482	0,389312	0,6386114	605,5413	4,112289	0	19	613	835						Untertest1.avi	0	880	547	72	111	537	725	366	0	Content		541	724	9678631	1940412428
9695	10:48:10.180	00:00:09.695	582	601,1319	829,6631	0,561514	0,6364202	607,4178	4,027862	0	617,4735	842,7794	0,3892473	0,6387052	605,6031	4,109176	0	19	609	836						Untertest1.avi	0	880	547	72	111	537	725	366	0	Content		537	725	9695254	1940429051
9712	10:48:10.197	00:00:09.711	583	602,057	827,6288	0,5614735	0,6364963	607,3621	4,012911	0	615,9959	842,4527	0,3891894	0,6387746	605,4457	4,11277	0	19	609	835						Untertest1.avi	0	880	547	72	111	537	725	366	0	Content		537	724	9711877	1940445674
9729	10:48:10.214	00:00:09.728	584	601,9185	832,0303	0,5614092	0,6365908	607,3503	4,00112	0	614,1545	844,5565	0,3891037	0,6388802	605,3963	4,105866	0	19	608	838						Untertest1.avi	0	880	547	72	111	537	725	366	0	Content		536	727	9728624	1940462421
9745	10:48:10.230	00:00:09.745	585	599,5278	828,347	0,5613222	0,6366892	607,4529	4,003452	0	616,2224	842,1381	0,3890296	0,6390178	605,4291	4,09792	0	19	608	835						Untertest1.avi	0	880	547	72	111	537	725	366	0	Content		536	724	9745246	1940479043
9762	10:48:10.247	00:00:09.761	586	598,1084	828,7322	0,5612369	0,6367616	607,5151	3,991992	0	619,1895	846,7222	0,3889588	0,6390923	605,4629	4,099247	0	19	609	838						Untertest1.avi	0	880	547	72	111	537	725	366	0	Content		537	727	9761869	1940495666
9778	10:48:10.263	00:00:09.778	587	598,8251	826,135	0,561175	0,6367881	607,5456	3,973491	0	617,9631	845,2244	0,3888976	0,6391672	605,4297	4,087828	0	19	608	836						Untertest1.avi	0	880	547	72	111	537	725	366	0	Content		536	725	9778492	1940512289
9795	10:48:10.280	00:00:09.795	588	604,9293	830,7182	0,561112	0,6367961	607,5073	3,974088	0	621,129	844,3627	0,3888235	0,6392362	605,4262	4,085392	0	19	613	838						Untertest1.avi	0	880	547	72	111	537	725	366	0	Content		541	727	9795241	1940529038
9812	10:48:10.297	00:00:09.811	589	600,7935	826,5563	0,5610364	0,6367782	607,4104	3,969314	0	616,1083	847,2697	0,3887073	0,6392752	605,505	4,096442	0		608	837						Untertest1.avi	0	880	547	72	111				0	Content		536	726	9811864	1940545661
9828	10:48:10.313	00:00:09.828	590	603,1048	825,1975	0,5609552	0,6367189	607,3605	3,973332	0	615,2081	844,1069	0,3886031	0,6392182	605,5114	4,09465	0		609	835						Untertest1.avi	0	880	547	72	111				0	Content		537	724	9828485	1940562282
9871	10:48:10.356																				KeyPress	4	27	0	Escape
9871	10:48:10.356																				MovieEnd	256	0	0	Untertest1.avi
